# Supplementary material for: Peptide binder design with inverse folding and protein structure prediction
Source: Commun Chem. 2023 Oct 25;6:229. doi: 10.1038/s42004-023-01029-7 (PMC10600234; doi:10.1038/s42004-023-01029-7)
Supplement: Supplementary file 5 — Supplementary Data 2 [file 42004_2023_1029_MOESM5_ESM.xlsx]

## Sheet: Workbook description
Sheet name	Figure	Description
FGFR2_results	2	Results for analysis of minibinders to FGFR2
TrkA_results	2	Results for analysis of minibinders to TrkA
IL7Ra_results	2	Results for analysis of minibinders to IL7Ra
VirB8_results	2	Results for analysis of minibinders to VirB8

## Sheet: FGFR2_results
id	if_dist_binder	if_dist_receptor	plddt	delta_CM
FGFR2_493	10.5332670211792	5.648981094360352	86.34723076923076	3.8371636867523193
FGFR2_1485	15.46552562713623	9.220165252685547	69.5036923076923	13.527467727661133
FGFR2_1868	12.08034896850586	6.355278968811035	86.1916923076923	8.355766296386719
FGFR2_1859	9.782217979431152	4.951757907867432	91.31738461538461	6.505610466003418
FGFR2_654	9.901688575744629	5.092261791229248	81.21292307692306	4.912755012512207
FGFR2_256	8.311994552612305	4.802653789520264	80.38646153846153	3.0306320190429688
FGFR2_1097	10.213470458984375	4.782079696655273	83.878	8.975935935974121
FGFR2_1068	9.347078323364258	4.8431172370910645	87.93846153846154	6.400666236877441
FGFR2_942	14.034489631652832	6.5819993019104	79.60476923076924	8.069169044494629
FGFR2_1795	12.470497131347656	6.240633010864258	78.64446153846154	8.810209274291992
FGFR2_192	13.157458305358887	6.375133037567139	71.67384615384616	14.775839805603027
FGFR2_864	10.235057830810547	4.838763236999512	95.57769230769232	8.93457317352295
FGFR2_704	23.152973175048828	15.509462356567383	94.64415384615384	27.11492347717285
FGFR2_455	8.033596992492676	4.278969764709473	84.83538461538461	4.187171459197998
FGFR2_423	9.275922775268555	4.902104377746582	87.73246153846155	7.777721405029297
FGFR2_208	22.988811492919922	15.851370811462402	94.86030769230769	26.54954719543457
FGFR2_347	8.933119773864746	4.989628791809082	93.21323076923075	4.402376174926758
FGFR2_1005	8.59707260131836	4.612123966217041	91.0643076923077	5.394918441772461
FGFR2_1311	12.467591285705566	6.846449375152588	94.49661538461538	7.4429121017456055
FGFR2_1651	9.76606273651123	4.913356781005859	90.01707692307691	6.101558685302734
FGFR2_1120	9.330138206481934	4.879711627960205	80.29569230769232	3.731191873550415
FGFR2_401	8.921276092529297	4.938676834106445	91.87046153846154	4.240625381469727
FGFR2_1250	10.403928756713867	4.850086212158203	95.30215384615386	9.808148384094238
FGFR2_764	8.854928970336914	4.755179405212402	93.0716923076923	6.042994499206543
FGFR2_1990	9.819124221801758	4.97415018081665	89.18507692307693	6.180025577545166
FGFR2_356	23.111459732055664	16.54793930053711	82.15938461538462	21.513227462768555
FGFR2_1033	10.220431327819824	5.159824371337891	81.60307692307693	3.8379387855529785
FGFR2_1116	9.148699760437012	4.798670768737793	81.45492307692308	3.68695068359375
FGFR2_1775	9.830818176269531	4.958920955657959	91.16646153846155	6.719301223754883
FGFR2_1268	11.866077423095703	6.729581832885742	82.38907692307693	8.247143745422363
FGFR2_870	9.55582046508789	4.690620422363281	80.88907692307691	6.6277241706848145
FGFR2_95	10.322005271911621	4.956457614898682	87.24584615384614	7.7438788414001465
FGFR2_1110	8.877606391906738	4.67745304107666	87.51307692307691	3.7229180335998535
FGFR2_833	9.490649223327637	4.813990116119385	81.97169230769231	7.204971790313721
FGFR2_1358	11.124574661254883	5.3122429847717285	90.60061538461538	13.42617416381836
FGFR2_1641	9.912672996520996	4.95820951461792	89.94476923076923	6.385832786560059
FGFR2_1631	9.943142890930176	5.005096912384033	90.99830769230769	6.359487056732178
FGFR2_603	9.912053108215332	4.475532531738281	85.33584615384615	9.267061233520508
FGFR2_1222	12.316004753112793	6.65620231628418	93.2496923076923	6.8714494705200195
FGFR2_1157	10.70863151550293	5.324156761169434	86.93246153846155	10.127999305725098
FGFR2_469	19.29836654663086	11.581613540649414	74.37861538461539	16.86771583557129
FGFR2_1752	11.47872543334961	6.108736515045166	84.02123076923077	10.351611137390137
FGFR2_1121	9.147850036621094	4.757617473602295	83.76646153846153	3.9412999153137207
FGFR2_1262	11.0709810256958	5.3451151847839355	89.27815384615386	12.971719741821289
FGFR2_1769	10.018402099609375	4.894443511962891	90.24769230769232	6.292294025421143
FGFR2_215	12.97997760772705	6.346461296081543	70.79646153846153	7.308533191680908
FGFR2_475	9.275686264038086	4.7174763679504395	81.79246153846154	8.510128021240234
FGFR2_1881	9.841483116149902	4.9933342933654785	89.53338461538462	6.0040106773376465
FGFR2_1198	12.248336791992188	6.728926658630371	94.29815384615384	6.259305953979492
FGFR2_528	12.924029350280762	5.880221366882324	81.16492307692306	10.928326606750488
FGFR2_1051	9.262701988220215	4.704120635986328	82.11984615384615	8.338896751403809
FGFR2_1715	11.975106239318848	6.159810543060303	85.52476923076924	7.661565780639648
FGFR2_758	10.114558219909668	4.8497490882873535	86.75369230769232	6.857194423675537
FGFR2_88	8.569500923156738	4.580394268035889	90.7686153846154	5.483962535858154
FGFR2_1159	11.371024131774902	5.474890232086182	86.53646153846154	11.408385276794434
FGFR2_1514	8.856341361999512	4.860499382019043	91.68123076923078	4.261873722076416
FGFR2_1565	10.300134658813477	4.908578395843506	86.35938461538461	7.310591697692871
FGFR2_1728	9.889005661010742	4.889309406280518	90.9723076923077	6.757289409637451
FGFR2_86	8.924728393554688	4.788160800933838	93.54615384615383	4.280323505401611
FGFR2_1308	10.186516761779785	4.9068074226379395	95.59523076923078	9.068094253540039
FGFR2_949	14.097685813903809	7.392858982086182	79.26215384615385	10.690804481506348
FGFR2_527	21.091096878051758	14.29790210723877	90.12738461538461	21.303539276123047
FGFR2_1288	12.116634368896484	6.499195575714111	93.11384615384615	6.827727317810059
FGFR2_42	9.656593322753906	4.723435401916504	81.51553846153847	3.9222216606140137
FGFR2_1209	11.081138610839844	5.147261619567871	89.8276923076923	13.049666404724121
FGFR2_1350	10.341117858886719	4.7437286376953125	95.03784615384616	9.755929946899414
FGFR2_713	8.733365058898926	4.951796531677246	93.64384615384614	4.220673561096191
FGFR2_1699	11.24074649810791	5.98110818862915	84.54876923076924	10.365114212036133
FGFR2_1347	11.132741928100586	5.361255168914795	90.67353846153847	14.573521614074707
FGFR2_1862	9.836750984191895	4.962975025177002	90.39076923076924	6.33897590637207
FGFR2_702	22.19573402404785	15.166181564331055	83.818	20.60948944091797
FGFR2_548	13.56299877166748	6.04102897644043	79.52753846153846	12.024155616760254
FGFR2_1987	9.76490306854248	4.982758522033691	88.75984615384614	6.447221755981445
FGFR2_1327	10.533028602600098	5.0354413986206055	86.11353846153847	10.867703437805176
FGFR2_831	10.380349159240723	4.74191427230835	93.68892307692309	9.766950607299805
FGFR2_1456	8.776851654052734	4.860301494598389	93.54907692307691	5.676550388336182
FGFR2_182	10.279975891113281	4.881344795227051	84.90461538461537	7.076240539550781
FGFR2_435	9.74241828918457	4.881468772888184	84.52692307692308	7.428103446960449
FGFR2_470	25.011213302612305	19.856029510498047	89.38984615384615	25.977771759033203
FGFR2_1981	9.844676971435547	4.969828128814697	91.64907692307692	6.127687931060791
FGFR2_213	10.46634578704834	5.666906833648682	86.84292307692307	3.9217283725738525
FGFR2_1569	10.266460418701172	5.019401550292969	85.62923076923076	6.831467151641846
FGFR2_344	19.38669204711914	15.81142520904541	90.26892307692309	23.193099975585938
FGFR2_1006	8.563335418701172	4.5652079582214355	91.13676923076923	5.467007637023926
FGFR2_1716	9.841529846191406	4.973683834075928	90.51492307692307	6.073855400085449
FGFR2_296	9.391593933105469	4.699307918548584	82.19923076923077	8.707942962646484
FGFR2_1751	9.903520584106445	4.929345607757568	91.34107692307693	6.577938556671143
FGFR2_439	9.37659740447998	4.722712993621826	83.87692307692306	8.72066879272461
FGFR2_1901	9.905150413513184	4.991160869598389	89.26584615384616	6.480625629425049
FGFR2_1758	11.539511680603027	6.268537998199463	84.82553846153846	9.861038208007812
FGFR2_1541	10.238759994506836	4.968492031097412	86.67584615384615	7.283418655395508
FGFR2_805	18.458776473999023	14.265877723693848	76.72123076923077	18.307058334350586
FGFR2_1663	9.889662742614746	4.986031532287598	91.49076923076925	6.471499443054199
FGFR2_1971	9.955108642578125	4.949687957763672	90.3936923076923	5.98511266708374
FGFR2_1930	11.665383338928223	6.1871562004089355	81.38953846153845	9.92253303527832
FGFR2_1855	9.800415992736816	4.978963851928711	90.17292307692307	4.00140905380249
FGFR2_1447	9.881282806396484	4.712055206298828	94.57415384615386	8.907865524291992
FGFR2_1886	12.228094100952148	6.347672939300537	86.89876923076923	8.448369026184082
FGFR2_535	10.617902755737305	5.185719013214111	74.11215384615384	9.900200843811035
FGFR2_953	8.948952674865723	4.728756904602051	84.298	3.781062602996826
FGFR2_1385	12.450213432312012	6.836730480194092	94.31076923076924	7.043586254119873
FGFR2_829	8.979127883911133	5.016653537750244	90.86707692307692	5.682488441467285
FGFR2_1852	9.86337947845459	4.984686851501465	90.99384615384615	4.909797191619873
FGFR2_1167	11.135151863098145	5.061732292175293	88.53815384615385	12.976390838623047
FGFR2_975	18.825502395629883	11.972244262695312	89.77092307692307	21.89649772644043
FGFR2_1787	13.097885131835938	6.2051897048950195	74.09323076923077	11.456238746643066
FGFR2_64	23.7427921295166	15.854452133178711	76.10707692307692	24.864830017089844
FGFR2_798	12.057234764099121	5.8707170486450195	80.07353846153846	8.001564979553223
FGFR2_313	9.84524917602539	4.732072353363037	93.95615384615384	8.581005096435547
FGFR2_618	9.829965591430664	4.694773197174072	94.05646153846155	9.019583702087402
FGFR2_1477	8.847678184509277	4.812183380126953	91.64769230769231	4.330812454223633
FGFR2_187	9.23939323425293	4.882074356079102	87.47938461538462	7.770592212677002
FGFR2_145	8.460198402404785	4.860137939453125	78.75676923076922	3.187070608139038
FGFR2_32	12.498140335083008	6.984582424163818	75.37230769230769	4.782328128814697
FGFR2_1911	9.943598747253418	4.991305351257324	93.39461538461539	6.336700439453125
FGFR2_1634	11.709237098693848	6.023197174072266	84.60184615384617	10.345622062683105
FGFR2_986	11.902219772338867	6.310393810272217	68.36707692307692	4.443333625793457
FGFR2_841	22.73818588256836	17.17348861694336	90.44461538461537	25.376163482666016
FGFR2_1676	12.826871871948242	5.537627696990967	69.1553846153846	10.186753273010254
FGFR2_46	9.700263977050781	4.809016227722168	80.5656923076923	9.1718111038208
FGFR2_217	15.442025184631348	8.913562774658203	71.76876923076922	14.038421630859375
FGFR2_966	8.573419570922852	4.587569713592529	90.07430769230768	5.855467796325684
FGFR2_291	10.425413131713867	5.552742958068848	65.75953846153845	10.019993782043457
FGFR2_191	8.999309539794922	4.754234790802002	92.25707692307691	4.141992092132568
FGFR2_1713	9.665009498596191	4.75869083404541	87.56169230769231	4.393543243408203
FGFR2_363	10.211605072021484	4.769786834716797	76.7343076923077	6.323338031768799
FGFR2_599	10.356929779052734	4.68455171585083	87.5083076923077	8.681011199951172
FGFR2_1045	9.316315650939941	4.730564594268799	84.02	8.403312683105469
FGFR2_47	18.844341278076172	13.045523643493652	77.60753846153845	16.760866165161133
FGFR2_1591	9.911954879760742	5.085597515106201	73.94476923076923	7.0056843757629395
FGFR2_185	8.044411659240723	4.372509956359863	88.94953846153845	3.722381830215454
FGFR2_698	9.91645622253418	4.940546989440918	89.9546153846154	6.239101409912109
FGFR2_127	22.766130447387695	15.846561431884766	83.10384615384616	21.349191665649414
FGFR2_933	8.813289642333984	4.730768203735352	85.67723076923077	3.5869619846343994
FGFR2_499	9.890167236328125	4.829200744628906	79.01323076923077	9.3010835647583
FGFR2_1464	12.326930046081543	5.67309045791626	82.81723076923076	10.228021621704102
FGFR2_944	13.838324546813965	6.916708946228027	76.78415384615384	9.473409652709961
FGFR2_1556	10.306681632995605	4.955384731292725	86.50999999999999	7.773273944854736
FGFR2_904	8.782367706298828	4.6956868171691895	90.1903076923077	3.4560699462890625
FGFR2_1312	11.7827787399292	6.237703800201416	85.53476923076923	6.050434112548828
FGFR2_1689	12.229187965393066	6.463665008544922	87.74123076923075	8.430120468139648
FGFR2_1545	10.288994789123535	4.9217119216918945	86.14538461538461	7.786144256591797
FGFR2_1305	12.351974487304688	6.839337348937988	93.25230769230768	7.250468730926514
FGFR2_777	9.616116523742676	4.744785785675049	82.2263076923077	5.662841320037842
FGFR2_555	12.235843658447266	7.094220161437988	89.52876923076921	12.875303268432617
FGFR2_71	26.440673828125	21.568761825561523	91.002	25.47799301147461
FGFR2_1337	11.073390007019043	5.2530035972595215	90.61261538461541	13.21706771850586
FGFR2_368	8.861947059631348	4.817542552947998	93.62692307692308	5.978768348693848
FGFR2_478	10.65804386138916	5.335139274597168	77.51738461538461	4.78282356262207
FGFR2_739	22.953248977661133	17.68998908996582	76.73707692307693	27.9127140045166
FGFR2_1338	10.422079086303711	4.851166248321533	95.45061538461539	9.505367279052734
FGFR2_516	9.912364959716797	4.7061076164245605	92.67046153846154	9.252816200256348
FGFR2_1809	9.83489990234375	4.957447052001953	90.76538461538462	6.173984527587891
FGFR2_132	9.961838722229004	4.906368732452393	81.37446153846156	8.34408950805664
FGFR2_828	19.253339767456055	9.362004280090332	90.60846153846154	17.852630615234375
FGFR2_254	8.562092781066895	4.671100616455078	77.72907692307693	2.468100070953369
FGFR2_661	21.76095962524414	16.382349014282227	92.70953846153844	20.99162483215332
FGFR2_770	9.936882972717285	4.8994035720825195	92.82476923076922	8.324233055114746
FGFR2_977	21.485898971557617	14.865166664123535	81.6763076923077	19.008935928344727
FGFR2_1287	12.2579984664917	6.646435260772705	94.39492307692308	7.216987133026123
FGFR2_565	8.50632095336914	4.554468631744385	89.53846153846152	5.473440170288086
FGFR2_965	11.830827713012695	5.3189568519592285	78.7626153846154	8.336621284484863
FGFR2_232	10.084383964538574	4.905456066131592	93.47661538461539	8.409656524658203
FGFR2_415	9.724599838256836	4.536045551300049	82.20076923076923	5.064164161682129
FGFR2_1657	9.882298469543457	4.9709296226501465	90.96861538461539	5.737469673156738
FGFR2_722	23.3507022857666	16.175220489501953	95.41800000000002	27.136911392211914
FGFR2_80	10.497812271118164	5.100376605987549	81.506	5.3339314460754395
FGFR2_1080	9.325562477111816	4.893691062927246	87.98276923076924	7.202702522277832
FGFR2_589	9.753676414489746	4.882413864135742	87.25476923076923	6.954221725463867
FGFR2_1829	12.044413566589355	6.228628635406494	87.3336923076923	8.18884563446045
FGFR2_21	10.053601264953613	4.880661964416504	91.09523076923077	8.374237060546875
FGFR2_388	9.727655410766602	4.78352165222168	94.06046153846152	9.096623420715332
FGFR2_1964	9.929286003112793	4.993063449859619	89.40876923076924	6.272030353546143
FGFR2_1870	9.895352363586426	4.9629130363464355	91.93107692307692	6.544637203216553
FGFR2_488	9.573837280273438	4.832361221313477	86.23384615384614	5.701670169830322
FGFR2_2001	9.122998237609863	4.914761543273926	83.3133846153846	6.814756870269775
FGFR2_590	9.545458793640137	4.8454976081848145	79.5896923076923	8.603917121887207
FGFR2_1263	12.699158668518066	7.509210586547852	95.41246153846153	7.734435558319092
FGFR2_1463	12.502287864685059	5.614688873291016	81.43861538461539	10.260293960571289
FGFR2_1673	12.457070350646973	5.4700517654418945	69.552	9.497511863708496
FGFR2_301	11.035400390625	5.286552429199219	77.99353846153848	6.98624324798584
FGFR2_172	10.302599906921387	5.374544143676758	76.48292307692309	4.092282772064209
FGFR2_538	9.781667709350586	4.594244003295898	81.01276923076922	9.266610145568848
FGFR2_1352	10.351386070251465	4.684312343597412	94.45646153846154	9.357196807861328
FGFR2_1344	12.307499885559082	6.77155876159668	93.59030769230769	7.3507256507873535
FGFR2_1638	9.9190034866333	5.018327236175537	91.14692307692307	6.192956924438477
FGFR2_810	12.109333992004395	6.814316272735596	71.91615384615385	10.620294570922852
FGFR2_1457	8.7921142578125	4.803256034851074	93.61584615384615	5.829166889190674
FGFR2_1643	9.904740333557129	4.924818992614746	90.8476923076923	6.302057266235352
FGFR2_897	9.390448570251465	4.973058700561523	75.1363076923077	11.279577255249023
FGFR2_224	16.70380401611328	9.417257308959961	68.23138461538461	15.385567665100098
FGFR2_444	11.673423767089844	5.59321403503418	89.65492307692308	13.098167419433594
FGFR2_1818	9.936870574951172	4.970902919769287	92.04723076923077	6.416708469390869
FGFR2_885	9.995503425598145	4.9004130363464355	93.72507692307694	8.389368057250977
FGFR2_534	9.740609169006348	4.748683452606201	93.43276923076924	8.858036994934082
FGFR2_154	9.353723526000977	4.696009159088135	83.65523076923076	6.521678447723389
FGFR2_700	10.07103157043457	4.873429298400879	86.25153846153847	8.52764892578125
FGFR2_561	8.081375122070312	4.375842094421387	89.48123076923076	4.030152320861816
FGFR2_323	11.037300109863281	5.132879734039307	84.54030769230768	6.554284572601318
FGFR2_1228	12.088068962097168	6.474119663238525	91.56584615384617	5.943187713623047
FGFR2_1956	9.933329582214355	4.99871301651001	91.22307692307692	6.258840084075928
FGFR2_48	20.013917922973633	12.612871170043945	89.77507692307692	19.431011199951172
FGFR2_61	8.538625717163086	4.660390377044678	88.78476923076921	5.496877670288086
FGFR2_1518	8.760361671447754	4.783898830413818	90.94123076923077	4.2730255126953125
FGFR2_1747	9.88045883178711	4.926596641540527	90.83815384615384	5.9374895095825195
FGFR2_537	9.734675407409668	4.7540764808654785	80.95723076923078	7.529819488525391
FGFR2_280	12.310967445373535	6.425623416900635	72.92107692307694	7.669005393981934
FGFR2_463	10.178728103637695	5.21193265914917	59.109692307692306	4.78248929977417
FGFR2_1015	10.525338172912598	5.067828178405762	82.87538461538462	5.209082126617432
FGFR2_662	8.876288414001465	5.002987384796143	90.82753846153848	4.216639995574951
FGFR2_97	10.413137435913086	4.6724371910095215	71.42200000000001	8.777610778808594
FGFR2_1933	9.894298553466797	4.962503910064697	87.6023076923077	5.947463512420654
FGFR2_636	8.053434371948242	4.355385780334473	88.11261538461538	4.02260160446167
FGFR2_1038	9.287674903869629	4.665595054626465	83.36753846153847	8.409750938415527
FGFR2_392	9.351728439331055	4.725111484527588	82.82092307692305	8.516745567321777
FGFR2_283	21.98173713684082	13.780065536499023	79.44707692307692	19.873085021972656
FGFR2_1298	12.014771461486816	6.213717937469482	90.97338461538462	6.503875255584717
FGFR2_813	10.566712379455566	4.938101291656494	66.82107692307692	9.866918563842773
FGFR2_1549	9.991106033325195	5.1049957275390625	67.93123076923077	5.688793182373047
FGFR2_1743	9.893678665161133	4.949014663696289	90.53061538461539	6.647573471069336
FGFR2_438	8.832433700561523	4.758260250091553	83.102	7.823490142822266
FGFR2_611	10.78630256652832	5.620757579803467	80.61	3.9339966773986816
FGFR2_149	11.161371231079102	5.88362455368042	88.388	4.0240302085876465
FGFR2_223	14.486852645874023	9.101217269897461	76.76384615384616	11.610237121582031
FGFR2_1366	12.390555381774902	6.883904933929443	94.2226153846154	7.13838005065918
FGFR2_735	10.086997985839844	4.702183723449707	84.98461538461537	8.953807830810547
FGFR2_496	10.709158897399902	5.312955379486084	85.00553846153845	7.513863563537598
FGFR2_878	9.772747039794922	4.634119033813477	79.99338461538463	6.781533718109131
FGFR2_1794	9.915494918823242	4.979684829711914	92.76523076923078	6.363002777099609
FGFR2_1336	12.287236213684082	6.771738529205322	94.52630769230768	7.051248550415039
FGFR2_1183	12.440201759338379	6.890383720397949	93.95169230769231	7.355576992034912
FGFR2_1725	11.273983001708984	5.995150566101074	85.14215384615385	9.086498260498047
FGFR2_426	9.452271461486816	5.029320240020752	84.05753846153846	8.085335731506348
FGFR2_408	9.46027946472168	4.401191711425781	69.84753846153846	7.228537559509277
FGFR2_812	10.24293041229248	4.894180774688721	86.56246153846153	6.327399253845215
FGFR2_991	9.424095153808594	4.5668768882751465	77.88907692307693	7.679928302764893
FGFR2_331	8.60202407836914	4.5940775871276855	90.84692307692308	5.794944763183594
FGFR2_1454	8.798149108886719	4.772846221923828	93.0643076923077	5.662696361541748
FGFR2_1908	9.714856147766113	4.973574638366699	89.04507692307693	6.239243507385254
FGFR2_637	14.500675201416016	8.18262767791748	78.752	6.692424297332764
FGFR2_1796	12.127787590026855	6.5862135887146	88.48584615384617	7.96580696105957
FGFR2_1111	11.472375869750977	5.977614879608154	77.08707692307692	6.89984655380249
FGFR2_1553	23.48684310913086	16.764724731445312	85.7836923076923	25.712305068969727
FGFR2_485	22.09548568725586	15.532205581665039	81.82553846153844	19.827564239501953
FGFR2_335	8.506484985351562	4.691302299499512	90.78046153846155	7.145722389221191
FGFR2_372	20.662256240844727	15.364840507507324	76.51492307692308	23.7625789642334
FGFR2_846	11.429617881774902	5.804433345794678	86.38753846153845	5.734409809112549
FGFR2_171	23.237119674682617	16.99013900756836	95.63923076923078	28.34931182861328
FGFR2_1844	10.003252983093262	4.972851276397705	89.85384615384615	5.9232707023620605
FGFR2_8	12.82918643951416	6.842879295349121	74.83892307692307	5.859542369842529
FGFR2_1561	10.280452728271484	4.992578506469727	86.26769230769231	7.676974773406982
FGFR2_166	18.86998176574707	14.23151683807373	80.6016923076923	18.183488845825195
FGFR2_1592	10.140172004699707	4.937976837158203	86.76107692307694	7.621551990509033
FGFR2_582	19.885791778564453	13.124818801879883	90.4116923076923	18.89808464050293
FGFR2_1691	9.823075294494629	4.961250305175781	91.5453846153846	6.50909948348999
FGFR2_1896	9.932282447814941	4.977423191070557	89.34569230769232	6.640139579772949
FGFR2_601	10.614605903625488	4.920781135559082	65.18353846153846	10.76547908782959
FGFR2_1162	11.134445190429688	5.370546340942383	91.94846153846154	15.909197807312012
FGFR2_1293	10.325836181640625	4.837515354156494	95.25492307692308	9.773445129394531
FGFR2_77	10.611028671264648	5.705852508544922	87.23384615384614	3.929476737976074
FGFR2_1738	8.966947555541992	4.607927322387695	82.97492307692308	6.741593360900879
FGFR2_1732	8.989853858947754	4.713437557220459	69.37769230769231	6.896791458129883
FGFR2_123	11.571446418762207	6.010819435119629	75.75461538461539	6.31074333190918
FGFR2_1773	11.35409164428711	6.155731201171875	68.46000000000001	7.497078895568848
FGFR2_1104	10.204514503479004	4.795468807220459	81.47538461538463	9.19561767578125
FGFR2_328	22.404830932617188	16.39253044128418	94.78507692307693	29.57807731628418
FGFR2_1587	10.209883689880371	4.9714789390563965	86.99492307692307	7.659544467926025
FGFR2_1816	9.780492782592773	4.959764003753662	90.9403076923077	6.497823715209961
FGFR2_866	21.92523956298828	15.526782035827637	95.1433846153846	25.85630226135254
FGFR2_119	9.172358512878418	4.859111785888672	84.8806153846154	7.955997943878174
FGFR2_913	10.011798858642578	4.725554943084717	80.13815384615386	8.991837501525879
FGFR2_562	10.723127365112305	5.206116676330566	84.56246153846155	6.695892333984375
FGFR2_1443	9.883867263793945	4.7392401695251465	94.26753846153845	9.041942596435547
FGFR2_736	10.371776580810547	5.054588317871094	82.89246153846153	3.3077340126037598
FGFR2_33	10.012402534484863	4.762161731719971	82.49323076923078	8.900712966918945
FGFR2_1225	11.316889762878418	5.329287052154541	87.84492307692308	12.730693817138672
FGFR2_936	8.235716819763184	4.452515602111816	89.98646153846154	4.153647422790527
FGFR2_1724	9.84886360168457	4.963711738586426	91.48076923076923	6.359643936157227
FGFR2_614	9.233107566833496	4.741261959075928	88.40123076923078	7.08267068862915
FGFR2_1490	8.832027435302734	4.795999050140381	92.23707692307691	4.359879016876221
FGFR2_62	8.857133865356445	4.831190586090088	92.04553846153846	5.768956184387207
FGFR2_621	21.241127014160156	13.768028259277344	81.2776923076923	22.359691619873047
FGFR2_54	8.148285865783691	4.4123640060424805	85.87030769230769	3.7653610706329346
FGFR2_664	8.93629264831543	4.403850555419922	77.47615384615385	6.606485843658447
FGFR2_1402	8.18215274810791	4.410905838012695	91.17646153846154	3.736006259918213
FGFR2_294	23.30927085876465	17.9486141204834	91.386	23.305654525756836
FGFR2_969	10.704787254333496	5.509301662445068	86.38046153846153	3.7622318267822266
FGFR2_1177	12.347634315490723	6.73567533493042	93.23276923076924	6.967093467712402
FGFR2_1410	8.145853042602539	4.339038372039795	91.1	3.9476964473724365
FGFR2_939	13.405320167541504	6.259591102600098	72.00999999999998	11.65025806427002
FGFR2_551	8.194930076599121	4.318816661834717	85.77723076923077	4.127772808074951
FGFR2_1983	9.896100997924805	4.984395503997803	90.5863076923077	4.684601783752441
FGFR2_1976	9.906645774841309	4.981404781341553	90.82815384615384	6.06486701965332
FGFR2_498	10.639777183532715	5.043856143951416	88.10707692307692	6.162599563598633
FGFR2_1481	13.932119369506836	8.595939636230469	72.93076923076922	12.366044044494629
FGFR2_1941	9.582477569580078	4.974050521850586	88.23753846153845	6.173592567443848
FGFR2_1206	11.077598571777344	4.998128890991211	90.05076923076922	12.673910140991211
FGFR2_1917	9.110275268554688	4.809213638305664	80.52507692307692	6.989553928375244
FGFR2_730	9.095534324645996	4.782970905303955	81.28461538461538	5.770557880401611
FGFR2_523	9.335872650146484	4.718305587768555	81.6749230769231	8.73165225982666
FGFR2_505	8.877314567565918	4.788808345794678	93.93676923076923	4.538060665130615
FGFR2_1261	11.147514343261719	5.400445938110352	91.39784615384615	13.967679023742676
FGFR2_556	18.458520889282227	14.322366714477539	68.97830769230768	17.148473739624023
FGFR2_1938	9.884718894958496	4.967592716217041	89.68692307692307	6.235663890838623
FGFR2_1808	9.945271492004395	4.906078338623047	91.32415384615386	5.934566497802734
FGFR2_1187	11.07492446899414	5.264894485473633	91.46892307692309	13.664531707763672
FGFR2_920	10.382129669189453	5.293832302093506	82.86584615384615	4.376621723175049
FGFR2_1008	8.549747467041016	4.582362651824951	90.44784615384616	5.232114791870117
FGFR2_676	11.87685775756836	5.801314830780029	76.50123076923076	5.214728355407715
FGFR2_1043	9.364158630371094	4.654926776885986	83.71692307692307	8.417719841003418
FGFR2_806	11.691041946411133	6.266407489776611	82.88307692307691	8.984856605529785
FGFR2_871	8.970779418945312	4.710489749908447	83.06584615384615	10.996294021606445
FGFR2_742	9.82072639465332	4.811874866485596	81.15753846153846	8.875604629516602
FGFR2_1117	8.897336959838867	4.7151265144348145	86.19784615384614	3.856166362762451
FGFR2_133	9.945446014404297	4.732829570770264	82.20646153846154	8.263529777526855
FGFR2_1316	11.770590782165527	5.679431438446045	85.61461538461538	11.873321533203125
FGFR2_382	22.08511734008789	14.974629402160645	93.68646153846154	25.12968635559082
FGFR2_507	22.423078536987305	16.580650329589844	74.95923076923076	27.66872787475586
FGFR2_303	10.05245590209961	4.81644868850708	86.72430769230769	7.49111270904541
FGFR2_1493	8.840487480163574	4.798089981079102	91.89030769230769	4.494955062866211
FGFR2_1146	12.352957725524902	6.830792427062988	94.10107692307692	7.450440883636475
FGFR2_699	9.257912635803223	4.856722831726074	75.3503076923077	4.391801357269287
FGFR2_1979	9.869619369506836	4.945637226104736	89.6596923076923	6.2705464363098145
FGFR2_1718	9.837321281433105	4.9653825759887695	91.58769230769231	6.057252883911133
FGFR2_409	10.015789985656738	4.817767143249512	87.3783076923077	7.46302604675293
FGFR2_1143	10.281683921813965	4.720991611480713	94.82307692307693	9.255131721496582
FGFR2_447	8.837736129760742	4.857766628265381	88.53415384615384	4.523656845092773
FGFR2_1389	12.428723335266113	6.8374128341674805	93.96876923076924	7.312506675720215
FGFR2_289	9.61340045928955	4.712374687194824	81.73107692307693	7.341723442077637
FGFR2_508	9.526427268981934	4.809520244598389	81.24953846153846	7.237292766571045
FGFR2_747	10.039018630981445	4.797129154205322	87.08261538461537	7.511341571807861
FGFR2_30	11.356070518493652	5.214163780212402	72.09153846153848	7.240111827850342
FGFR2_683	10.25218391418457	5.035030364990234	87.76138461538463	7.853013515472412
FGFR2_822	10.948145866394043	5.364133358001709	81.992	6.228391647338867
FGFR2_1890	9.865443229675293	4.972280979156494	90.17815384615385	6.415173530578613
FGFR2_3	8.193779945373535	4.403046607971191	83.20938461538461	4.146269798278809
FGFR2_938	8.223462104797363	4.401461601257324	93.55461538461539	3.7343051433563232
FGFR2_150	23.2309513092041	16.178466796875	95.42353846153844	26.40655517578125
FGFR2_140	9.8833646774292	4.716006755828857	93.64200000000001	8.849284172058105
FGFR2_1814	9.971185684204102	4.942904472351074	88.79538461538459	6.347907543182373
FGFR2_99	23.393442153930664	16.346466064453125	95.43815384615384	26.958776473999023
FGFR2_1519	8.856416702270508	4.810235500335693	90.90969230769231	4.322731018066406
FGFR2_1377	12.283848762512207	6.774888515472412	94.15353846153846	7.055837631225586
FGFR2_795	10.969566345214844	5.493839263916016	86.77492307692306	6.555723190307617
FGFR2_1827	9.921446800231934	4.983732223510742	92.50184615384616	6.258077144622803
FGFR2_1552	9.86485767364502	4.778228759765625	87.6076923076923	7.248111248016357
FGFR2_229	8.650750160217285	4.595741271972656	85.37292307692307	5.4803786277771
FGFR2_784	9.868857383728027	4.737697124481201	94.54369230769231	8.921791076660156
FGFR2_1145	12.35196590423584	6.821044921875	94.12907692307691	7.403529167175293
FGFR2_227	12.971885681152344	7.779975414276123	70.23953846153846	9.426570892333984
FGFR2_142	9.502481460571289	4.498528957366943	69.20384615384616	6.846386432647705
FGFR2_1520	12.345579147338867	7.477508544921875	69.61507692307691	8.017763137817383
FGFR2_1614	9.839099884033203	4.979381561279297	89.58723076923077	5.805572032928467
FGFR2_1648	13.654951095581055	7.039365768432617	80.14707692307692	13.657224655151367
FGFR2_450	9.858891487121582	4.953383922576904	90.9763076923077	6.009526252746582
FGFR2_651	13.311043739318848	7.312112331390381	54.02815384615384	8.455531120300293
FGFR2_759	10.058987617492676	4.9064741134643555	84.98261538461539	7.333677291870117
FGFR2_711	20.010644912719727	12.899030685424805	81.50230769230768	17.92860221862793
FGFR2_1315	10.36361312866211	5.3316874504089355	87.19246153846154	8.200376510620117
FGFR2_976	9.868195533752441	5.020537853240967	93.60907692307693	6.264901638031006
FGFR2_290	8.09135627746582	4.36844539642334	88.78	3.745802164077759
FGFR2_1245	11.66150188446045	5.8408427238464355	85.45092307692309	10.479631423950195
FGFR2_424	10.341130256652832	4.860112190246582	71.86507692307691	10.445329666137695
FGFR2_970	9.261919021606445	4.879748344421387	87.44615384615383	6.4879584312438965
FGFR2_1030	10.891338348388672	5.169569492340088	81.3746153846154	6.262199878692627
FGFR2_240	9.110762596130371	4.832518577575684	84.016	7.7941083908081055
FGFR2_830	10.120320320129395	5.482749938964844	86.08046153846155	6.3765411376953125
FGFR2_479	21.657873153686523	14.773110389709473	76.99615384615385	20.374597549438477
FGFR2_684	9.21878433227539	4.854383945465088	87.03738461538462	5.803990840911865
FGFR2_723	8.92137336730957	4.994363307952881	92.23461538461538	4.229963302612305
FGFR2_370	9.83569049835205	4.822498321533203	94.19430769230769	9.3206148147583
FGFR2_1142	12.385501861572266	6.869219779968262	94.03169230769231	7.430760383605957
FGFR2_358	8.650956153869629	4.591622352600098	83.78076923076924	5.70328950881958
FGFR2_1329	12.40407943725586	6.6185126304626465	92.30092307692308	6.425014019012451
FGFR2_834	17.854358673095703	10.457195281982422	88.10953846153846	18.57094383239746
FGFR2_157	8.588847160339355	4.589563846588135	88.45800000000001	5.386563777923584
FGFR2_987	9.341852188110352	4.716582298278809	82.92092307692309	8.395211219787598
FGFR2_1902	9.97729206085205	4.991527557373047	89.19276923076924	6.085751533508301
FGFR2_1822	9.875673294067383	4.962846279144287	88.37784615384615	6.446005821228027
FGFR2_1160	11.03017520904541	5.067796230316162	87.01707692307691	12.132535934448242
FGFR2_688	9.971826553344727	5.021377086639404	84.534	5.60673189163208
FGFR2_1401	12.460451126098633	6.866037845611572	95.19892307692307	7.5542497634887695
FGFR2_1940	9.171069145202637	4.647514343261719	77.83753846153847	5.7320780754089355
FGFR2_1891	9.890180587768555	4.925723075866699	89.01123076923076	6.409382343292236
FGFR2_1101	10.15268325805664	4.796584129333496	79.09184615384616	8.133426666259766
FGFR2_962	16.682973861694336	10.760034561157227	88.65307692307694	14.30273723602295
FGFR2_619	10.777575492858887	5.5033440589904785	82.66892307692306	5.410900592803955
FGFR2_222	10.11011791229248	6.19277286529541	89.29769230769232	5.7402825355529785
FGFR2_1948	9.865561485290527	4.988138675689697	91.31892307692307	6.266772747039795
FGFR2_919	11.879304885864258	6.177207946777344	76.76553846153847	5.984348297119141
FGFR2_81	8.606963157653809	4.598423480987549	89.77107692307692	5.403165817260742
FGFR2_1139	12.164698600769043	6.418631553649902	91.67523076923077	6.729095935821533
FGFR2_1850	9.82717514038086	4.981146812438965	90.7806153846154	6.248754024505615
FGFR2_1568	10.288098335266113	5.0038981437683105	86.71323076923076	7.648979663848877
FGFR2_1356	12.285513877868652	6.89778470993042	94.00076923076924	6.938614368438721
FGFR2_1664	9.813806533813477	4.957996368408203	90.81369230769229	6.526753902435303
FGFR2_752	9.367037773132324	4.789144515991211	81.48553846153847	7.083371162414551
FGFR2_1083	9.363445281982422	4.9127583503723145	88.14046153846154	7.671924114227295
FGFR2_1229	12.73204231262207	7.05038595199585	93.31230769230768	7.469200134277344
FGFR2_999	23.119688034057617	15.424962043762207	94.46323076923076	26.847246170043945
FGFR2_926	12.701193809509277	6.089409828186035	83.78707692307692	10.802865028381348
FGFR2_386	9.695533752441406	4.868363857269287	76.72138461538462	3.356877088546753
FGFR2_1528	14.7960786819458	6.1300225257873535	78.47307692307692	11.545764923095703
FGFR2_419	9.03839111328125	4.790251731872559	83.71676923076923	5.590310573577881
FGFR2_371	11.049304008483887	5.745316028594971	72.99800000000002	8.582646369934082
FGFR2_114	22.62029266357422	16.63275718688965	74.76861538461537	25.798776626586914
FGFR2_137	8.634237289428711	4.627981185913086	87.78584615384617	5.486559867858887
FGFR2_1297	12.502457618713379	6.9066619873046875	93.4956923076923	7.345658302307129
FGFR2_458	8.969067573547363	5.0133771896362305	92.67630769230767	4.1670427322387695
FGFR2_1049	9.468098640441895	4.759783744812012	83.33492307692309	8.770177841186523
FGFR2_623	23.642026901245117	15.770345687866211	82.62553846153847	23.37396240234375
FGFR2_1419	8.115166664123535	4.383750915527344	88.43876923076922	3.9489033222198486
FGFR2_1461	10.507102012634277	5.803295135498047	87.63000000000001	4.155493259429932
FGFR2_1535	10.099115371704102	4.884697437286377	86.08507692307693	6.1331939697265625
FGFR2_1091	11.47016429901123	5.581429958343506	79.35676923076925	7.283412933349609
FGFR2_887	21.287641525268555	14.299467086791992	84.22292307692307	18.513750076293945
FGFR2_1669	12.428585052490234	5.472036361694336	66.54246153846154	9.748016357421875
FGFR2_1003	8.49526309967041	4.566967487335205	90.32507692307692	5.619562149047852
FGFR2_1927	9.83968448638916	4.9863810539245605	89.756	6.121891975402832
FGFR2_342	8.895197868347168	4.989772796630859	92.88200000000002	4.341335296630859
FGFR2_539	9.847515106201172	4.629214286804199	94.13630769230768	9.002058029174805
FGFR2_416	18.892196655273438	11.539078712463379	90.53738461538461	17.943971633911133
FGFR2_605	10.376055717468262	5.658070087432861	86.97323076923077	4.021136283874512
FGFR2_1879	9.8613862991333	4.972498893737793	91.65184615384615	6.226919174194336
FGFR2_1961	9.77828311920166	4.956251621246338	90.20476923076923	6.0815815925598145
FGFR2_1686	9.870214462280273	4.957546234130859	92.004	6.40454626083374
FGFR2_1223	12.225168228149414	6.614052772521973	93.20492307692307	6.67612886428833
FGFR2_122	12.192642211914062	6.910048484802246	88.37646153846154	12.524591445922852
FGFR2_584	14.456058502197266	8.737457275390625	69.99461538461539	12.479706764221191
FGFR2_1272	12.504648208618164	6.835848808288574	94.60107692307692	7.597103118896484
FGFR2_1450	9.873891830444336	4.714735507965088	94.20923076923077	8.772697448730469
FGFR2_1753	11.47618579864502	6.065800189971924	84.654	10.790071487426758
FGFR2_169	10.899181365966797	5.201227188110352	89.148	12.611947059631348
FGFR2_1666	9.85327434539795	4.939852714538574	92.01153846153846	6.1718244552612305
FGFR2_412	22.901639938354492	17.255983352661133	91.63076923076922	22.903181076049805
FGFR2_1955	11.56025218963623	6.052411079406738	84.35907692307693	9.929370880126953
FGFR2_785	8.894607543945312	4.9412713050842285	91.40630769230769	5.551390171051025
FGFR2_258	8.817432403564453	4.751810073852539	93.57246153846154	5.339873790740967
FGFR2_615	10.092243194580078	4.8516764640808105	80.26430769230768	6.968828201293945
FGFR2_988	9.234919548034668	4.686784744262695	77.81553846153847	8.465319633483887
FGFR2_1269	10.921428680419922	5.231069564819336	87.09753846153848	12.689583778381348
FGFR2_1441	9.790090560913086	4.678041934967041	94.11046153846154	8.83994197845459
FGFR2_824	9.94260025024414	4.936903953552246	85.31076923076921	4.9350972175598145
FGFR2_483	13.315425872802734	6.558553695678711	84.0	8.841808319091797
FGFR2_1660	11.585563659667969	5.436994552612305	89.43015384615384	6.877238750457764
FGFR2_1131	12.357991218566895	6.716822147369385	93.60630769230771	6.77259635925293
FGFR2_1442	9.714863777160645	4.680882453918457	94.24123076923077	8.99441146850586
FGFR2_1176	12.271815299987793	6.711939334869385	93.06523076923078	7.006199359893799
FGFR2_65	8.882650375366211	4.830220699310303	93.66107692307693	5.729843616485596
FGFR2_1949	9.836849212646484	4.962696075439453	91.47969230769232	6.5975341796875
FGFR2_198	8.240324974060059	4.415133476257324	91.67476923076924	3.9929769039154053
FGFR2_771	12.349352836608887	6.7600226402282715	93.30461538461539	7.210864067077637
FGFR2_203	9.76958179473877	4.6819891929626465	94.02600000000001	9.213958740234375
FGFR2_1555	23.245012283325195	16.100988388061523	85.34646153846154	25.59406280517578
FGFR2_1391	11.10785961151123	5.4063801765441895	90.30492307692309	13.391082763671875
FGFR2_1333	12.252408981323242	6.743617534637451	93.95876923076924	7.247868061065674
FGFR2_1621	12.459291458129883	5.964008331298828	79.41707692307693	8.973334312438965
FGFR2_457	8.129060745239258	4.370932579040527	88.68246153846155	3.966909885406494
FGFR2_1900	10.001193046569824	4.977334976196289	88.53476923076921	5.743044853210449
FGFR2_808	10.075130462646484	4.813387870788574	86.62723076923076	6.915389537811279
FGFR2_1369	12.423561096191406	6.910314559936523	93.80907692307693	7.387060165405273
FGFR2_1821	12.083674430847168	6.5941596031188965	81.81476923076923	9.954236030578613
FGFR2_1823	9.794509887695312	4.975793361663818	88.70076923076924	6.14058780670166
FGFR2_1372	10.4520263671875	4.871318817138672	86.54661538461538	9.6368989944458
FGFR2_1548	10.280913352966309	4.972471237182617	87.19107692307692	7.185641765594482
FGFR2_649	9.177818298339844	4.881443023681641	87.87215384615384	7.626834392547607
FGFR2_1208	12.2872896194458	6.77811336517334	93.83461538461539	6.718626022338867
FGFR2_1597	10.181182861328125	4.9395294189453125	86.52338461538463	6.796281814575195
FGFR2_788	12.275468826293945	4.801891326904297	83.88123076923077	9.091468811035156
FGFR2_1470	8.768805503845215	4.8207688331604	92.6606153846154	4.39873743057251
FGFR2_53	9.166214942932129	4.570484638214111	85.50138461538462	5.348541259765625
FGFR2_1436	9.809919357299805	4.774613380432129	93.72569230769233	8.501566886901855
FGFR2_2000	9.953612327575684	4.963497161865234	91.26076923076921	6.48032283782959
FGFR2_117	9.850756645202637	4.8531389236450195	80.10600000000001	8.680597305297852
FGFR2_510	20.784564971923828	14.914918899536133	76.71507692307692	21.436595916748047
FGFR2_553	9.247798919677734	4.848215103149414	84.92753846153848	5.863154888153076
FGFR2_826	10.227859497070312	4.876154899597168	84.92215384615383	6.900622367858887
FGFR2_1042	9.314659118652344	4.70623779296875	84.15046153846151	8.635814666748047
FGFR2_420	8.115137100219727	4.355848789215088	90.286	4.112804412841797
FGFR2_861	28.506505966186523	24.90140724182129	92.29876923076924	31.600772857666016
FGFR2_1479	8.8923978805542	4.7918806076049805	91.68430769230768	4.293185234069824
FGFR2_1306	10.371919631958008	4.863422393798828	95.16323076923076	9.435580253601074
FGFR2_1622	11.20103931427002	5.650052547454834	83.36215384615383	10.788386344909668
FGFR2_1135	11.36042594909668	5.467297077178955	91.06307692307693	15.668975830078125
FGFR2_148	9.366849899291992	4.4995222091674805	71.84276923076922	6.043265342712402
FGFR2_1149	10.338683128356934	4.8342719078063965	95.2683076923077	9.7705078125
FGFR2_94	23.62472915649414	18.584901809692383	87.69246153846154	25.293569564819336
FGFR2_1512	19.735300064086914	14.436028480529785	71.72584615384615	15.724105834960938
FGFR2_31	16.98044204711914	8.675799369812012	72.37415384615385	14.021244049072266
FGFR2_1939	9.826443672180176	4.964947700500488	87.92046153846154	5.748358249664307
FGFR2_1586	10.231439590454102	4.939143657684326	86.83984615384615	7.338934421539307
FGFR2_773	9.404869079589844	4.721138954162598	82.65246153846154	8.491804122924805
FGFR2_1639	9.865559577941895	5.04182767868042	91.45353846153847	6.342545032501221
FGFR2_421	19.444580078125	12.425155639648438	90.2903076923077	21.419151306152344
FGFR2_282	8.078551292419434	4.368259906768799	88.82446153846153	4.1093316078186035
FGFR2_1168	12.453969955444336	6.852684020996094	94.00261538461538	7.632170677185059
FGFR2_1354	11.36397647857666	5.37296724319458	91.97569230769231	15.445530891418457
FGFR2_660	12.780604362487793	6.6827497482299805	75.91753846153847	6.382157802581787
FGFR2_1913	9.916749000549316	4.989398002624512	94.2003076923077	6.263664722442627
FGFR2_1094	9.915040016174316	4.6236958503723145	79.09953846153847	6.129387378692627
FGFR2_1416	8.101346969604492	4.36042594909668	87.4076923076923	3.824896812438965
FGFR2_1543	10.280289649963379	4.979267120361328	86.92446153846154	7.15631628036499
FGFR2_1848	9.89759635925293	4.988320350646973	90.77584615384615	5.501563549041748
FGFR2_524	10.275481224060059	5.080821990966797	68.54107692307693	11.4494047164917
FGFR2_1243	11.10110092163086	5.310288906097412	89.5753846153846	13.401300430297852
FGFR2_1934	9.741701126098633	5.008492469787598	89.86307692307693	6.280076026916504
FGFR2_1065	9.315009117126465	4.898594379425049	87.84907692307694	8.003318786621094
FGFR2_1342	12.2788667678833	6.711306571960449	93.82138461538462	6.990385055541992
FGFR2_1472	17.851577758789062	12.556148529052734	69.95261538461538	15.153002738952637
FGFR2_597	19.45897674560547	12.91550350189209	81.56323076923078	18.06731414794922
FGFR2_308	9.74138069152832	4.875776767730713	85.89984615384617	6.71712589263916
FGFR2_985	9.141031265258789	4.868282794952393	81.71815384615385	4.732056140899658
FGFR2_867	9.104369163513184	4.809455394744873	80.16492307692306	4.013096809387207
FGFR2_1923	9.839286804199219	4.953150272369385	89.65523076923076	6.160421848297119
FGFR2_1819	9.956052780151367	4.974981307983398	92.03476923076923	6.533657073974609
FGFR2_850	9.386856079101562	4.764927387237549	80.96753846153847	8.717493057250977
FGFR2_743	13.9732084274292	7.987115859985352	69.88876923076923	11.598227500915527
FGFR2_1109	22.743629455566406	15.944655418395996	69.75446153846154	27.0025691986084
FGFR2_1226	10.414729118347168	4.795947551727295	95.17323076923077	9.623688697814941
FGFR2_55	9.936629295349121	4.967607021331787	90.04323076923076	6.437393665313721
FGFR2_339	10.776870727539062	5.354682922363281	86.30969230769232	5.5521650314331055
FGFR2_1021	17.127025604248047	7.205130100250244	84.562	13.9547119140625
FGFR2_432	11.636436462402344	5.01876974105835	71.66046153846155	8.367398262023926
FGFR2_1668	9.886932373046875	4.988234996795654	91.51123076923078	6.461109161376953
FGFR2_1414	8.138504981994629	4.396993160247803	89.72630769230769	4.070125102996826
FGFR2_807	8.908828735351562	4.560393810272217	70.39800000000001	6.451713562011719
FGFR2_1884	12.374794960021973	6.693699359893799	89.15246153846154	8.758752822875977
FGFR2_672	23.366304397583008	15.984785079956055	80.57261538461539	22.26262664794922
FGFR2_1839	9.82992935180664	4.97555685043335	92.54	6.050606727600098
FGFR2_253	10.697328567504883	4.94957160949707	64.84723076923076	9.610770225524902
FGFR2_160	18.77130699157715	13.791223526000977	88.78046153846155	22.596729278564453
FGFR2_440	10.44459342956543	4.829410076141357	90.26615384615386	9.021652221679688
FGFR2_1175	12.310847282409668	6.754166126251221	92.46076923076924	7.3764848709106445
FGFR2_797	22.163171768188477	15.030506134033203	82.68953846153845	20.315608978271484
FGFR2_1703	9.974151611328125	4.997641563415527	91.07523076923076	6.4030537605285645
FGFR2_156	18.242624282836914	9.96007251739502	94.40923076923077	17.132728576660156
FGFR2_22	10.407184600830078	4.941555023193359	64.59615384615385	7.871685028076172
FGFR2_1133	12.352086067199707	6.857118606567383	94.15230769230769	7.198083877563477
FGFR2_1258	11.794855117797852	6.546756744384766	87.78892307692307	6.1224822998046875
FGFR2_930	9.613743782043457	4.635173320770264	83.7403076923077	7.568187236785889
FGFR2_1734	9.1487455368042	4.862368583679199	81.808	5.711337566375732
FGFR2_983	8.973734855651855	4.714832782745361	86.97569230769233	3.5080182552337646
FGFR2_1138	11.787431716918945	5.788149833679199	85.02815384615384	5.776762962341309
FGFR2_1057	9.4287691116333	4.8289713859558105	88.2633846153846	7.531068325042725
FGFR2_315	8.757149696350098	4.654093265533447	87.89492307692308	5.218857288360596
FGFR2_973	10.270536422729492	4.966706275939941	86.92230769230767	7.144157886505127
FGFR2_1618	9.793766975402832	4.96265983581543	91.39215384615386	6.677213668823242
FGFR2_1152	11.235967636108398	5.2773027420043945	88.1936923076923	13.235488891601562
FGFR2_737	8.087906837463379	4.338481426239014	88.726	3.9771413803100586
FGFR2_564	8.093802452087402	4.359053611755371	89.12246153846152	3.7994699478149414
FGFR2_482	11.535175323486328	5.895076751708984	88.00338461538462	7.165714263916016
FGFR2_393	9.634162902832031	4.659144878387451	93.49276923076921	8.829862594604492
FGFR2_883	9.444396018981934	4.970818519592285	86.04046153846154	7.725210666656494
FGFR2_490	10.874723434448242	5.676096439361572	86.99107692307692	4.0515217781066895
FGFR2_1760	9.871851921081543	4.96547269821167	91.48861538461539	6.428820610046387
FGFR2_275	23.550575256347656	18.221282958984375	91.38538461538464	23.659770965576172
FGFR2_1393	10.989142417907715	5.22299861907959	89.10307692307694	13.25018310546875
FGFR2_789	8.561565399169922	4.573149681091309	90.51876923076924	5.610870838165283
FGFR2_471	9.44204044342041	4.764590740203857	80.81507692307692	6.722178936004639
FGFR2_1054	9.255524635314941	4.779325485229492	82.22492307692308	8.64882755279541
FGFR2_1681	9.86340618133545	4.9646687507629395	90.51892307692307	6.640680313110352
FGFR2_877	10.202305793762207	4.879868030548096	78.4136923076923	9.134023666381836
FGFR2_284	9.75123405456543	4.6706061363220215	83.72076923076922	7.010341644287109
FGFR2_1807	9.80921459197998	4.9643988609313965	91.07184615384614	6.191517353057861
FGFR2_1227	10.913485527038574	5.902041912078857	87.6493846153846	8.261619567871094
FGFR2_576	10.921073913574219	5.199097156524658	66.37846153846155	4.36414098739624
FGFR2_400	9.634493827819824	4.933791160583496	81.13553846153847	6.418652057647705
FGFR2_1280	10.358316421508789	4.64602518081665	94.25476923076923	9.127752304077148
FGFR2_1148	12.361492156982422	6.84842586517334	93.53523076923076	7.392852306365967
FGFR2_900	9.794364929199219	4.658125877380371	81.41830769230769	8.597107887268066
FGFR2_794	8.93332290649414	4.833157539367676	93.95553846153847	5.854572772979736
FGFR2_760	9.742339134216309	4.776759147644043	62.970307692307685	6.895105838775635
FGFR2_1294	10.331377983093262	4.867115020751953	94.05476923076922	9.094574928283691
FGFR2_209	9.135396957397461	4.66255521774292	82.99984615384614	8.641864776611328
FGFR2_602	10.091456413269043	5.018545150756836	70.68276923076924	11.372169494628906
FGFR2_715	9.097907066345215	4.754002094268799	84.33907692307692	5.929359436035156
FGFR2_911	9.621493339538574	4.604360580444336	81.80907692307694	6.8436384201049805
FGFR2_134	20.131296157836914	13.475232124328613	90.91892307692308	20.135461807250977
FGFR2_1216	10.388009071350098	4.728670120239258	94.44446153846154	9.427118301391602
FGFR2_610	10.078598022460938	4.673670291900635	79.5206153846154	8.304647445678711
FGFR2_529	16.231502532958984	8.625699996948242	80.74799999999999	12.991369247436523
FGFR2_947	23.019136428833008	15.747960090637207	81.30784615384616	23.68902587890625
FGFR2_852	22.98879623413086	16.346330642700195	95.79999999999998	27.631553649902344
FGFR2_225	10.3043851852417	4.933433532714844	86.52492307692307	7.851701736450195
FGFR2_497	22.36518096923828	17.30763816833496	79.49784615384617	25.910987854003906
FGFR2_1381	11.35036563873291	5.564490795135498	84.54015384615386	9.738672256469727
FGFR2_1078	9.194701194763184	4.907730579376221	88.79338461538461	6.502371311187744
FGFR2_923	10.328241348266602	5.112651348114014	81.83092307692309	8.281325340270996
FGFR2_193	10.199204444885254	4.849189758300781	86.20692307692308	7.630915641784668
FGFR2_948	9.679019927978516	4.911855220794678	78.82969230769231	6.027811527252197
FGFR2_1415	8.11250114440918	4.332530975341797	89.84907692307692	3.8852484226226807
FGFR2_1491	8.828642845153809	4.797759532928467	91.95676923076924	4.29459810256958
FGFR2_0	13.097600936889648	7.559051513671875	89.78861538461538	11.558865547180176
FGFR2_78	9.445734024047852	4.814595699310303	83.50769230769231	6.609714984893799
FGFR2_1695	9.86757755279541	4.975764274597168	91.14646153846155	6.4171342849731445
FGFR2_757	9.964873313903809	4.700037479400635	93.57276923076924	8.769288063049316
FGFR2_306	9.211343765258789	4.911283493041992	88.20723076923078	7.893493175506592
FGFR2_1719	9.87195873260498	4.952116012573242	91.70615384615384	6.1227545738220215
FGFR2_1595	10.237714767456055	4.950553894042969	86.98138461538461	7.634740352630615
FGFR2_1768	9.911569595336914	4.9568986892700195	90.88553846153847	6.523005962371826
FGFR2_1197	12.279248237609863	6.783393383026123	94.45676923076924	7.404236793518066
FGFR2_638	23.608354568481445	16.291467666625977	82.33046153846155	24.202896118164062
FGFR2_7	10.271208763122559	5.228760242462158	80.09892307692309	4.225131034851074
FGFR2_1571	10.252899169921875	4.924360752105713	86.45507692307692	7.266923427581787
FGFR2_1723	9.895136833190918	4.97001314163208	92.18092307692308	6.23703145980835
FGFR2_593	8.858185768127441	4.705926418304443	86.62599999999999	3.5580663681030273
FGFR2_1863	9.853483200073242	4.952305793762207	90.45984615384616	6.5570759773254395
FGFR2_665	10.093964576721191	4.974710464477539	82.61476923076921	6.711820125579834
FGFR2_246	10.74280071258545	5.749603748321533	83.28353846153847	5.727199077606201
FGFR2_38	9.562116622924805	4.903622150421143	88.74415384615385	7.606626510620117
FGFR2_1492	8.825833320617676	4.7511420249938965	92.09446153846153	4.255024433135986
FGFR2_1567	10.304886817932129	4.9979963302612305	86.43784615384615	7.521945953369141
FGFR2_1678	9.823631286621094	4.983383655548096	91.36046153846155	6.8029584884643555
FGFR2_1277	12.821783065795898	6.938399314880371	94.82492307692306	7.500058650970459
FGFR2_1993	9.7313814163208	4.986691951751709	91.36369230769232	5.92793607711792
FGFR2_1670	12.560290336608887	5.444670677185059	68.90892307692307	9.967185020446777
FGFR2_745	10.56341552734375	5.205725193023682	85.11738461538462	7.5968732833862305
FGFR2_1915	8.98547077178955	4.664234161376953	82.60476923076924	6.482192516326904
FGFR2_647	8.589190483093262	4.58778190612793	90.19907692307692	5.28580379486084
FGFR2_218	22.427188873291016	15.517173767089844	82.6163076923077	20.51163673400879
FGFR2_340	9.112071990966797	5.0444254875183105	88.6116923076923	7.502006530761719
FGFR2_1841	9.934955596923828	4.97446870803833	88.1816923076923	6.457459926605225
FGFR2_894	8.838932991027832	4.951958656311035	86.72707692307692	4.462989330291748
FGFR2_856	9.003996849060059	4.514618873596191	86.98784615384615	5.6093854904174805
FGFR2_627	9.857629776000977	4.765640735626221	79.87123076923079	9.194522857666016
FGFR2_144	11.9955415725708	5.81443977355957	76.54323076923077	8.211902618408203
FGFR2_506	9.703303337097168	4.873575210571289	75.63723076923077	7.04948091506958
FGFR2_1099	10.21124267578125	4.83098030090332	83.69030769230768	9.109280586242676
FGFR2_631	9.130159378051758	4.876430511474609	80.91723076923077	3.421160936355591
FGFR2_1235	12.499021530151367	6.854476451873779	94.0886153846154	7.454336166381836
FGFR2_732	9.81909465789795	4.700724124908447	94.42861538461538	8.952539443969727
FGFR2_575	22.4628963470459	16.864744186401367	76.77215384615384	27.208715438842773
FGFR2_1066	9.35413646697998	5.070734977722168	87.69938461538463	7.968442916870117
FGFR2_1279	10.292587280273438	4.959041118621826	89.20123076923078	8.629968643188477
FGFR2_337	8.142624855041504	4.2932634353637695	85.43199999999999	4.079024314880371
FGFR2_910	9.467906951904297	4.6188435554504395	79.48476923076922	7.466070175170898
FGFR2_1242	11.035449981689453	5.441086769104004	91.07815384615384	5.776716232299805
FGFR2_873	9.717337608337402	4.708747386932373	80.83476923076923	9.262063026428223
FGFR2_1776	12.50734806060791	6.671060562133789	87.89784615384615	9.202689170837402
FGFR2_1675	9.868307113647461	4.96923303604126	90.95107692307693	6.751470565795898
FGFR2_1270	11.464973449707031	6.464685440063477	84.75215384615385	5.861433029174805
FGFR2_1359	11.04390811920166	5.321006774902344	89.77261538461539	13.908219337463379
FGFR2_1409	8.24687671661377	4.442951679229736	89.65230769230769	4.012388706207275
FGFR2_52	10.135854721069336	4.809637546539307	85.43707692307693	7.621746063232422
FGFR2_895	10.081917762756348	4.8715386390686035	88.68399999999998	8.271614074707031
FGFR2_554	10.010719299316406	4.839926719665527	91.59553846153847	7.826501846313477
FGFR2_1025	17.135149002075195	7.163510322570801	85.25753846153846	12.585770606994629
FGFR2_135	22.896677017211914	16.719085693359375	67.91492307692306	28.36376953125
FGFR2_863	8.094569206237793	4.375473499298096	91.42323076923077	3.7758941650390625
FGFR2_1129	10.383652687072754	4.836171627044678	95.48338461538462	9.626946449279785
FGFR2_190	9.29407787322998	4.872320175170898	82.59646153846153	4.72797155380249
FGFR2_376	9.015416145324707	4.711953163146973	82.95523076923077	3.5719470977783203
FGFR2_1024	9.67146110534668	4.844611167907715	88.7703076923077	8.081212997436523
FGFR2_1186	11.967853546142578	5.830700874328613	86.51692307692306	6.049911022186279
FGFR2_404	11.127164840698242	6.362876892089844	81.2346153846154	5.210079669952393
FGFR2_682	9.428923606872559	4.612573623657227	85.41046153846153	5.645178318023682
FGFR2_1740	9.837956428527832	4.9521589279174805	91.4696923076923	6.351730823516846
FGFR2_1610	9.878667831420898	5.094493865966797	89.1203076923077	6.383162498474121
FGFR2_1538	10.280024528503418	4.935210227966309	85.86923076923077	7.496053218841553
FGFR2_840	23.06069564819336	16.098514556884766	94.88953846153845	27.3514347076416
FGFR2_961	9.970730781555176	4.886272430419922	93.11169230769232	8.209385871887207
FGFR2_1449	9.857637405395508	4.85029411315918	94.67476923076923	8.820744514465332
FGFR2_1972	9.844533920288086	4.96695613861084	89.37553846153845	6.280743598937988
FGFR2_1044	9.425665855407715	4.710340976715088	83.36923076923077	8.278191566467285
FGFR2_860	9.57351016998291	4.8613409996032715	79.55138461538463	7.828271865844727
FGFR2_928	22.70714569091797	15.578205108642578	95.2943076923077	26.62449073791504
FGFR2_786	10.530224800109863	5.191824913024902	86.17415384615384	6.866593837738037
FGFR2_1831	9.863736152648926	4.9618120193481445	90.83769230769231	6.494476795196533
FGFR2_1559	10.18954849243164	4.8334574699401855	87.35584615384616	7.778932094573975
FGFR2_801	12.356803894042969	5.619748115539551	72.86661538461539	8.704757690429688
FGFR2_734	12.171624183654785	6.491751194000244	86.00261538461538	6.263047695159912
FGFR2_669	12.217597007751465	6.628579139709473	88.17784615384616	12.389829635620117
FGFR2_23	22.306236267089844	16.5662841796875	94.48984615384616	27.613019943237305
FGFR2_196	10.116683959960938	5.553843021392822	82.742	6.105096817016602
FGFR2_84	18.16295623779297	13.053229331970215	70.20892307692307	15.971219062805176
FGFR2_1378	10.462740898132324	5.186329364776611	87.16461538461537	9.513256072998047
FGFR2_391	9.450839042663574	4.830261707305908	78.73507692307693	8.321738243103027
FGFR2_1379	10.351370811462402	4.834158897399902	95.2883076923077	9.893111228942871
FGFR2_466	10.076454162597656	4.83165979385376	82.8483076923077	9.316252708435059
FGFR2_729	8.911846160888672	4.811274528503418	93.90307692307694	5.733516693115234
FGFR2_998	9.692330360412598	4.665538787841797	79.15492307692307	6.467635154724121
FGFR2_364	8.064314842224121	4.3551836013793945	87.96676923076923	3.8859269618988037
FGFR2_1820	8.957906723022461	4.581635475158691	86.94523076923078	6.831343650817871
FGFR2_896	9.98271369934082	4.715429782867432	81.32215384615385	9.304946899414062
FGFR2_37	9.354401588439941	4.827744960784912	83.24661538461538	7.055263042449951
FGFR2_1040	9.316459655761719	4.702448844909668	82.63646153846153	8.426801681518555
FGFR2_847	10.581891059875488	4.920841217041016	85.30415384615385	5.585400104522705
FGFR2_1119	8.920098304748535	4.714602470397949	89.11323076923078	3.6572375297546387
FGFR2_957	9.897076606750488	5.418759822845459	80.75646153846154	9.648650169372559
FGFR2_1017	9.661548614501953	4.839291572570801	87.816	7.8511786460876465
FGFR2_1286	11.12448501586914	5.323489665985107	90.91538461538462	12.900436401367188
FGFR2_1234	10.26213264465332	4.900494575500488	94.98569230769232	8.994950294494629
FGFR2_671	9.608591079711914	4.7963080406188965	87.19553846153846	8.10717487335205
FGFR2_892	10.166888236999512	4.843118667602539	85.15492307692307	6.980626583099365
FGFR2_509	9.252790451049805	4.6396894454956055	82.49369230769231	8.51263427734375
FGFR2_1906	9.917346000671387	4.9589433670043945	93.54846153846154	6.523725986480713
FGFR2_459	11.802623748779297	6.381926536560059	76.8523076923077	7.5598835945129395
FGFR2_1748	9.870867729187012	4.902482509613037	91.23599999999999	6.215567588806152
FGFR2_678	9.72203254699707	4.763848304748535	65.62461538461538	4.661107540130615
FGFR2_1158	10.373544692993164	5.2997355461120605	85.99261538461539	8.929631233215332
FGFR2_385	9.357584953308105	4.908633232116699	88.30892307692308	7.876999378204346
FGFR2_1867	9.900453567504883	4.976914882659912	91.31692307692308	6.4289045333862305
FGFR2_1575	10.095483779907227	4.913598537445068	85.82492307692307	7.159461975097656
FGFR2_1954	9.862482070922852	4.97434139251709	91.20553846153844	5.98430061340332
FGFR2_1957	11.735727310180664	5.576098918914795	77.02430769230769	8.035900115966797
FGFR2_1302	9.239158630371094	5.093201160430908	91.46307692307691	5.982036590576172
FGFR2_44	10.474922180175781	5.697261810302734	88.07261538461537	3.482532024383545
FGFR2_56	23.743776321411133	18.697107315063477	91.67076923076924	25.067913055419922
FGFR2_1920	9.813180923461914	4.978113651275635	90.99769230769232	6.067811012268066
FGFR2_1633	9.829794883728027	5.025700569152832	89.64892307692308	5.971856117248535
FGFR2_1239	12.690945625305176	6.509068489074707	89.91769230769232	6.579685211181641
FGFR2_1037	9.33711051940918	4.83676815032959	82.49215384615384	8.3284273147583
FGFR2_1371	10.885537147521973	5.107248783111572	89.12784615384615	13.263949394226074
FGFR2_1249	11.073651313781738	5.173158168792725	89.51969230769231	13.59614086151123
FGFR2_1696	11.647811889648438	6.243433952331543	83.97461538461539	9.826766014099121
FGFR2_274	13.523111343383789	6.511981964111328	68.91923076923077	6.834880828857422
FGFR2_374	9.305069923400879	4.829658508300781	78.76384615384615	3.0286002159118652
FGFR2_1608	9.901405334472656	4.958305358886719	88.272	6.132575511932373
FGFR2_2011	11.288113594055176	6.2129902839660645	68.04707692307693	6.824710845947266
FGFR2_859	13.369595527648926	6.842411518096924	73.90723076923078	6.731834411621094
FGFR2_109	9.041463851928711	4.759294033050537	82.54230769230769	7.552761077880859
FGFR2_1812	9.86329174041748	4.954840183258057	91.80030769230768	6.212231636047363
FGFR2_1969	9.867691040039062	4.9777679443359375	91.43015384615384	6.29025936126709
FGFR2_1847	11.809402465820312	6.054340362548828	84.67461538461538	10.329448699951172
FGFR2_1953	11.545248031616211	6.01254415512085	84.63830769230769	10.482144355773926
FGFR2_1985	8.789629936218262	4.404034614562988	77.85246153846155	6.389085292816162
FGFR2_1067	9.609371185302734	4.875904560089111	87.90938461538461	7.543323040008545
FGFR2_1869	9.919193267822266	4.9818902015686035	91.66769230769232	6.375621795654297
FGFR2_992	8.834586143493652	4.75957727432251	93.42553846153847	5.617558002471924
FGFR2_1671	9.917963027954102	4.977406024932861	90.99323076923076	6.440960884094238
FGFR2_668	12.564675331115723	5.624325275421143	71.71584615384614	10.195528030395508
FGFR2_1637	12.125749588012695	5.929582595825195	82.202	7.162379264831543
FGFR2_1319	10.7466402053833	5.200146675109863	88.60446153846154	7.9682769775390625
FGFR2_1958	9.905460357666016	4.968254566192627	89.76430769230768	6.006544589996338
FGFR2_1677	12.030428886413574	5.337635517120361	68.8846153846154	9.055228233337402
FGFR2_179	10.344783782958984	4.853610515594482	82.23384615384614	7.097534656524658
FGFR2_1652	8.902583122253418	4.5530829429626465	84.50076923076922	7.569411277770996
FGFR2_653	9.784432411193848	4.880345344543457	85.59353846153844	6.9832444190979
FGFR2_216	10.236738204956055	4.783963203430176	80.80430769230769	8.460735321044922
FGFR2_384	8.933754920959473	4.9135589599609375	93.59215384615385	5.608789443969727
FGFR2_1403	8.150440216064453	4.377963066101074	89.81153846153846	3.834601879119873
FGFR2_2004	9.859415054321289	4.961115837097168	91.56753846153846	6.378833293914795
FGFR2_93	9.802989959716797	4.704641342163086	93.3213846153846	8.711373329162598
FGFR2_411	9.186969757080078	4.998874187469482	82.20707692307694	5.765326976776123
FGFR2_990	20.762170791625977	13.564955711364746	78.53892307692308	18.795520782470703
FGFR2_725	9.37916088104248	4.743173599243164	81.83169230769231	8.44127368927002
FGFR2_302	9.937984466552734	4.993122100830078	93.77230769230769	6.1972503662109375
FGFR2_1107	27.096887588500977	15.660392761230469	95.72461538461539	27.155874252319336
FGFR2_592	22.692312240600586	15.940829277038574	81.04784615384615	23.447519302368164
FGFR2_26	8.740361213684082	4.922994136810303	93.66753846153846	4.320151329040527
FGFR2_1965	9.901646614074707	4.97843599319458	90.78707692307691	6.228471279144287
FGFR2_1069	9.475601196289062	4.820622444152832	87.90076923076923	7.5268120765686035
FGFR2_1151	12.25592041015625	6.551251411437988	91.59523076923077	6.557496547698975
FGFR2_1161	12.36274242401123	6.895016193389893	93.95784615384615	7.164400577545166
FGFR2_1278	11.982996940612793	5.897686958312988	85.85123076923078	6.306413173675537
FGFR2_1889	9.914450645446777	4.965371131896973	91.03876923076923	6.565082550048828
FGFR2_1238	10.347479820251465	4.7825398445129395	95.22076923076922	9.35231876373291
FGFR2_802	8.916374206542969	4.657474517822266	75.06523076923077	2.97226881980896
FGFR2_1408	8.107024192810059	4.356418609619141	88.8423076923077	4.123991012573242
FGFR2_110	9.758613586425781	4.850462436676025	83.72969230769232	6.025585651397705
FGFR2_436	11.443497657775879	6.1031718254089355	88.62030769230769	10.177184104919434
FGFR2_517	9.465375900268555	4.790470600128174	71.38815384615386	8.728240966796875
FGFR2_1619	11.075762748718262	5.77572774887085	83.07876923076921	10.870009422302246
FGFR2_1800	9.86652946472168	4.98337459564209	92.40353846153846	6.596627712249756
FGFR2_1435	9.840577125549316	4.752983093261719	94.19446153846152	9.250211715698242
FGFR2_79	22.299949645996094	17.320688247680664	72.7226153846154	26.01130485534668
FGFR2_670	9.367448806762695	4.556081295013428	81.09615384615383	6.548635482788086
FGFR2_1701	9.921331405639648	4.9836649894714355	90.63138461538462	6.306080341339111
FGFR2_1363	12.328476905822754	6.865785121917725	94.38846153846154	7.219598770141602
FGFR2_596	9.525458335876465	4.752345085144043	81.58046153846153	6.7352190017700195
FGFR2_1072	9.233826637268066	4.915563106536865	88.32492307692308	7.4830145835876465
FGFR2_544	10.423018455505371	4.759970664978027	66.99569230769231	8.69542121887207
FGFR2_257	10.387462615966797	4.798011302947998	85.87830769230769	5.886805057525635
FGFR2_1828	9.874876022338867	4.9741082191467285	90.44646153846153	6.097785949707031
FGFR2_574	9.516668319702148	4.624335765838623	82.74261538461539	7.077471733093262
FGFR2_1508	8.811186790466309	4.794248104095459	91.85600000000001	4.450929164886475
FGFR2_1085	9.254536628723145	4.932097911834717	88.48738461538461	7.617814064025879
FGFR2_1340	10.550622940063477	5.077155113220215	86.83338461538462	10.44788646697998
FGFR2_359	9.830169677734375	4.658086776733398	94.17646153846152	8.736490249633789
FGFR2_1845	9.961162567138672	4.969649314880371	88.44892307692307	5.856376647949219
FGFR2_63	10.385198593139648	4.835748195648193	89.24230769230769	8.931645393371582
FGFR2_243	9.788986206054688	4.803747177124023	83.71323076923076	7.590939044952393
FGFR2_361	10.597068786621094	4.9953155517578125	66.97707692307692	10.549933433532715
FGFR2_1720	9.842716217041016	4.959925174713135	89.27030769230768	6.499957084655762
FGFR2_1191	12.370160102844238	6.792596817016602	94.48815384615385	7.417699813842773
FGFR2_666	9.958562850952148	5.429293155670166	88.3776923076923	5.581330299377441
FGFR2_630	9.135171890258789	4.688294410705566	82.75769230769232	3.8566484451293945
FGFR2_1112	8.822627067565918	4.681631088256836	83.09415384615386	3.3248019218444824
FGFR2_1878	9.867132186889648	4.955183506011963	91.13830769230769	6.320226192474365
FGFR2_525	23.878679275512695	16.75251579284668	81.03507692307691	24.587095260620117
FGFR2_17	8.947388648986816	4.787125110626221	88.94276923076924	4.33901834487915
FGFR2_891	12.367019653320312	6.846968173980713	94.11692307692309	7.37541389465332
FGFR2_126	23.11898422241211	15.37645149230957	79.85461538461539	21.655179977416992
FGFR2_1502	8.840402603149414	4.817107200622559	91.90384615384616	4.181193828582764
FGFR2_480	10.014415740966797	4.862836837768555	89.74738461538462	8.528135299682617
FGFR2_155	9.036527633666992	4.744823932647705	81.86938461538462	3.9029111862182617
FGFR2_563	22.505523681640625	15.50203800201416	79.29292307692309	20.92807388305664
FGFR2_934	10.804850578308105	5.297886371612549	86.40492307692307	6.375805377960205
FGFR2_1468	8.83199691772461	4.840525150299072	92.93784615384614	4.595287322998047
FGFR2_449	22.721694946289062	16.203100204467773	95.46292307692306	27.515926361083984
FGFR2_1793	9.899463653564453	4.9883294105529785	90.7943076923077	6.342301368713379
FGFR2_1606	11.203828811645508	5.7331390380859375	83.19307692307692	10.875240325927734
FGFR2_598	10.46277141571045	4.870090484619141	75.53661538461539	8.670909881591797
FGFR2_1721	9.837310791015625	5.026930809020996	91.82723076923078	6.15816593170166
FGFR2_178	21.929166793823242	15.3363037109375	74.01092307692308	22.849485397338867
FGFR2_1217	12.270837783813477	6.753973484039307	94.396	7.0848164558410645
FGFR2_1011	10.310835838317871	5.175323963165283	81.726	4.927865028381348
FGFR2_1604	10.181628227233887	4.94894552230835	86.84353846153846	6.658458709716797
FGFR2_1605	26.479137420654297	20.257726669311523	92.79153846153847	26.829261779785156
FGFR2_1905	9.904396057128906	4.943403720855713	92.5763076923077	6.19152307510376
FGFR2_1284	11.434823989868164	5.409350872039795	90.93876923076922	15.91100025177002
FGFR2_236	9.758143424987793	4.736907005310059	79.33369230769232	7.020697116851807
FGFR2_1798	9.871637344360352	4.97724723815918	93.06369230769232	6.434903621673584
FGFR2_341	23.056304931640625	14.850959777832031	95.2753846153846	26.248262405395508
FGFR2_1244	12.234601974487305	5.955759525299072	91.81384615384616	7.297064781188965
FGFR2_533	20.273178100585938	12.899621963500977	90.61200000000001	20.60869026184082
FGFR2_1134	11.149227142333984	5.327986240386963	90.38046153846153	13.118914604187012
FGFR2_129	8.647760391235352	4.626967906951904	88.71430769230771	5.525016784667969
FGFR2_1995	9.766944885253906	5.15854024887085	88.71153846153847	6.066725254058838
FGFR2_814	9.800204277038574	4.664175033569336	93.83153846153846	9.048822402954102
FGFR2_1471	18.630474090576172	13.778440475463867	67.73123076923076	16.821687698364258
FGFR2_377	11.349082946777344	5.158382892608643	64.26015384615383	8.171036720275879
FGFR2_34	15.167332649230957	7.958024978637695	75.69092307692308	10.380017280578613
FGFR2_1994	9.817906379699707	4.985260963439941	90.18153846153847	6.442305088043213
FGFR2_1951	9.833255767822266	4.9689741134643555	90.65799999999999	5.945560932159424
FGFR2_428	9.059606552124023	5.034502029418945	91.77307692307691	4.191880702972412
FGFR2_1070	9.231468200683594	4.861856937408447	87.70353846153846	7.514541149139404
FGFR2_456	8.878419876098633	4.806630611419678	93.8846153846154	5.887514591217041
FGFR2_1384	12.313243865966797	6.81162166595459	93.5453846153846	6.664168357849121
FGFR2_901	11.669855117797852	5.972433567047119	73.88615384615383	7.109927177429199
FGFR2_1704	12.26345443725586	6.923922538757324	85.74507692307692	8.263343811035156
FGFR2_946	17.67261505126953	12.976349830627441	79.8213846153846	18.10084342956543
FGFR2_790	9.212346076965332	4.740538597106934	80.10969230769231	4.282001495361328
FGFR2_467	10.678977012634277	5.943347454071045	78.61276923076923	6.958674430847168
FGFR2_1627	10.47514533996582	5.184288024902344	86.23046153846153	6.971447944641113
FGFR2_269	22.575681686401367	17.394100189208984	75.5266153846154	26.78196144104004
FGFR2_434	14.668648719787598	9.990750312805176	84.39138461538462	13.869732856750488
FGFR2_1717	9.839755058288574	4.939828395843506	91.32492307692307	6.3283162117004395
FGFR2_1680	9.865297317504883	4.961872100830078	90.66261538461538	6.117740154266357
FGFR2_69	8.199159622192383	4.408299446105957	89.40707692307691	3.914553165435791
FGFR2_1757	9.877272605895996	4.963646411895752	90.98369230769231	6.462752342224121
FGFR2_1189	12.421541213989258	6.830102920532227	93.40123076923076	7.3610029220581055
FGFR2_120	9.59708023071289	4.768415927886963	80.19676923076923	8.859369277954102
FGFR2_714	8.971627235412598	4.608215808868408	86.28630769230769	10.862381935119629
FGFR2_241	11.41481876373291	5.381294250488281	73.76984615384616	7.031059741973877
FGFR2_1281	12.305163383483887	6.823251724243164	94.6216923076923	7.489153861999512
FGFR2_1010	10.75840950012207	5.389048099517822	80.74876923076923	7.908473968505859
FGFR2_1433	9.836256980895996	4.8561320304870605	94.56523076923077	8.92878246307373
FGFR2_1504	8.843149185180664	4.730153560638428	91.0830769230769	4.230226039886475
FGFR2_1950	9.89246940612793	4.956300258636475	91.21507692307694	6.31723165512085
FGFR2_1506	8.812912940979004	4.8006696701049805	91.54107692307693	4.429078102111816
FGFR2_332	12.820198059082031	6.4699931144714355	74.07692307692308	9.41860580444336
FGFR2_1644	9.735371589660645	4.917237758636475	91.76092307692309	5.948725700378418
FGFR2_941	10.587387084960938	4.874767303466797	66.03538461538463	7.222413063049316
FGFR2_1018	9.549184799194336	4.679676055908203	88.22738461538461	7.876699447631836
FGFR2_1836	9.824597358703613	4.9759368896484375	87.20353846153847	6.637027740478516
FGFR2_72	10.63573932647705	5.678857803344727	86.65815384615384	4.029383659362793
FGFR2_1736	9.878252029418945	4.982224464416504	90.00461538461538	6.301398277282715
FGFR2_204	9.567524909973145	4.694645404815674	78.73969230769231	7.023391246795654
FGFR2_1309	10.473742485046387	5.425280570983887	86.22538461538463	8.219887733459473
FGFR2_106	8.599133491516113	4.600620269775391	87.2416923076923	5.382649898529053
FGFR2_993	23.132429122924805	15.375997543334961	68.34692307692308	26.49709129333496
FGFR2_327	23.171667098999023	15.648741722106934	95.36984615384617	26.95818519592285
FGFR2_125	21.62847137451172	15.917258262634277	82.78461538461538	23.98457145690918
FGFR2_1254	12.461339950561523	6.054833889007568	93.2773846153846	7.413633346557617
FGFR2_1607	9.909317970275879	4.948888778686523	89.66138461538462	6.009456634521484
FGFR2_1427	21.12128257751465	11.167086601257324	92.586	21.14694595336914
FGFR2_782	10.946419715881348	5.007426738739014	65.64384615384614	4.938477993011475
FGFR2_1475	8.833005905151367	4.80419397354126	92.10723076923077	4.399770736694336
FGFR2_1130	12.355263710021973	6.764400482177734	93.35138461538463	7.376582145690918
FGFR2_194	22.169574737548828	14.837728500366211	93.80061538461538	24.34316635131836
FGFR2_167	10.055416107177734	4.769162178039551	87.28523076923078	6.59860372543335
FGFR2_1830	9.948236465454102	4.989330291748047	91.41830769230769	5.422720909118652
FGFR2_1600	10.239178657531738	4.949915885925293	87.50215384615383	7.092337608337402
FGFR2_1458	8.819018363952637	4.7915496826171875	93.804	5.8121657371521
FGFR2_657	22.125244140625	16.585922241210938	80.0716923076923	25.917877197265625
FGFR2_333	8.59621810913086	4.5910964012146	90.33538461538461	5.618976593017578
FGFR2_136	9.058960914611816	4.8625712394714355	83.20353846153846	5.561720371246338
FGFR2_1341	10.204520225524902	4.906643390655518	95.6073846153846	9.060583114624023
FGFR2_1013	9.43025016784668	4.830329418182373	85.3743076923077	7.416670799255371
FGFR2_104	12.622549057006836	7.353153228759766	60.37107692307692	9.124133110046387
FGFR2_1361	12.425429344177246	6.899857044219971	94.28384615384616	7.4448747634887695
FGFR2_2002	9.899470329284668	4.995657920837402	92.61092307692307	6.371448993682861
FGFR2_1684	9.946690559387207	4.990096569061279	91.90246153846154	6.261199474334717
FGFR2_395	22.599695205688477	16.84759521484375	76.03169230769231	27.592670440673828
FGFR2_1834	9.924399375915527	4.978424549102783	91.39461538461539	6.442015171051025
FGFR2_1593	10.205650329589844	4.950841426849365	87.26	7.750136375427246
FGFR2_971	9.811553001403809	4.386698246002197	68.31461538461538	7.825015544891357
FGFR2_1685	9.895078659057617	4.961852073669434	90.65584615384617	5.983603477478027
FGFR2_261	8.510969161987305	4.5652079582214355	90.70507692307692	5.515889644622803
FGFR2_234	27.0658016204834	20.5690975189209	94.3323076923077	42.25579833984375
FGFR2_1400	11.26664924621582	5.481040000915527	86.93984615384616	12.736079216003418
FGFR2_929	9.197879791259766	4.876354217529297	79.25384615384617	6.510990619659424
FGFR2_778	10.61404037475586	5.142103672027588	81.06923076923077	4.885756969451904
FGFR2_195	8.960283279418945	4.701575756072998	81.928	3.4132516384124756
FGFR2_1232	12.519731521606445	6.906401634216309	94.8276923076923	7.479939937591553
FGFR2_239	10.62457275390625	4.992449760437012	81.75646153846154	6.554401874542236
FGFR2_262	8.943381309509277	4.98491907119751	92.908	4.047201633453369
FGFR2_1390	11.049981117248535	5.197903156280518	89.51446153846155	12.5771484375
FGFR2_984	16.853988647460938	10.083710670471191	71.68461538461537	15.533034324645996
FGFR2_687	9.098729133605957	4.82581090927124	90.01876923076922	4.200600624084473
FGFR2_751	7.985011100769043	4.325281620025635	86.07276923076923	4.023961544036865
FGFR2_624	9.42324161529541	4.7791924476623535	81.99646153846155	5.2052154541015625
FGFR2_380	8.786956787109375	4.666719436645508	91.17692307692309	3.7858619689941406
FGFR2_888	23.63212013244629	16.172548294067383	95.33076923076923	26.588787078857422
FGFR2_1772	9.872505187988281	4.94403600692749	91.31200000000001	6.432449817657471
FGFR2_1494	8.83956527709961	4.751584053039551	92.04938461538461	4.427014350891113
FGFR2_1318	10.366374015808105	4.885012149810791	95.19276923076924	9.507858276367188
FGFR2_270	9.881643295288086	5.006927967071533	91.39707692307692	6.576359748840332
FGFR2_273	9.77676010131836	4.704669952392578	78.49353846153846	8.442692756652832
FGFR2_1968	9.895220756530762	4.977060317993164	91.176	6.284946441650391
FGFR2_279	21.310771942138672	13.511372566223145	82.772	19.279399871826172
FGFR2_314	9.874120712280273	4.830803871154785	94.0516923076923	8.950105667114258
FGFR2_366	10.229827880859375	4.797114849090576	83.59230769230771	9.106677055358887
FGFR2_1084	9.346087455749512	4.911639213562012	88.11892307692307	7.761369228363037
FGFR2_1522	8.847928047180176	4.7985310554504395	91.416	4.250513553619385
FGFR2_1588	10.252876281738281	4.944277763366699	87.31276923076923	6.595405101776123
FGFR2_1722	9.809614181518555	4.975700855255127	92.1156923076923	6.3861002922058105
FGFR2_352	9.577709197998047	4.799537181854248	84.84492307692308	7.97333288192749
FGFR2_170	11.538878440856934	5.983291149139404	74.80292307692308	6.681275844573975
FGFR2_1802	9.911439895629883	4.971568584442139	91.14276923076923	6.562704563140869
FGFR2_39	10.970941543579102	5.227417469024658	88.07492307692308	11.88182258605957
FGFR2_1838	9.91136360168457	4.975078582763672	91.09815384615385	6.188923358917236
FGFR2_231	8.857569694519043	4.734179973602295	82.15738461538463	5.941959857940674
FGFR2_545	12.287457466125488	6.776648044586182	93.81984615384616	6.994210243225098
FGFR2_569	9.854674339294434	4.754983425140381	76.62307692307694	6.142563343048096
FGFR2_1095	10.191795349121094	4.650314807891846	83.72138461538461	8.889378547668457
FGFR2_429	10.394157409667969	4.924989223480225	85.0736923076923	7.581146240234375
FGFR2_1265	12.58874225616455	7.367044448852539	94.33846153846154	7.557153224945068
FGFR2_1959	9.807951927185059	4.971035003662109	89.53553846153845	6.37691593170166
FGFR2_1583	10.161819458007812	4.952985763549805	87.19507692307693	7.534189701080322
FGFR2_2006	9.929594993591309	4.9779582023620605	91.69353846153847	6.359642028808594
FGFR2_1843	10.008935928344727	4.991917133331299	92.62892307692307	6.635054111480713
FGFR2_1048	9.32876968383789	4.731593608856201	82.88446153846154	8.690390586853027
FGFR2_572	9.231843948364258	4.857473850250244	88.28107692307691	6.895822048187256
FGFR2_247	9.756048202514648	4.979922771453857	85.26676923076923	6.514232158660889
FGFR2_1289	12.51876163482666	7.021524429321289	94.38307692307691	6.675025463104248
FGFR2_221	9.554369926452637	4.626258850097656	77.37815384615385	3.8464534282684326
FGFR2_997	12.973577499389648	6.4740986824035645	74.62507692307693	9.66429615020752
FGFR2_694	23.91965103149414	17.402971267700195	88.71292307692306	23.509244918823242
FGFR2_917	8.024502754211426	4.340755939483643	86.72046153846154	4.0104827880859375
FGFR2_620	10.088987350463867	4.841207981109619	81.05538461538463	9.132211685180664
FGFR2_1335	12.426835060119629	6.785228252410889	94.29769230769232	7.459681034088135
FGFR2_87	8.884230613708496	4.739439964294434	89.94123076923077	4.383692264556885
FGFR2_1756	12.052786827087402	6.5836968421936035	85.51953846153847	9.089323043823242
FGFR2_338	12.781600952148438	7.054405212402344	75.00646153846154	6.811492919921875
FGFR2_520	9.829456329345703	4.794435024261475	79.00630769230769	4.773240089416504
FGFR2_1001	8.544185638427734	4.585864543914795	90.72584615384616	5.54545783996582
FGFR2_740	8.822481155395508	4.777707099914551	91.646	5.877972602844238
FGFR2_287	11.728626251220703	6.59084415435791	68.62646153846154	8.156980514526367
FGFR2_433	9.597346305847168	4.854597568511963	86.91723076923077	7.752802848815918
FGFR2_616	8.71062183380127	4.715473651885986	90.52861538461539	4.627397537231445
FGFR2_1781	14.328320503234863	6.359964370727539	69.55753846153846	13.334999084472656
FGFR2_1916	9.988945960998535	4.96504020690918	93.43215384615385	6.62636661529541
FGFR2_820	9.633410453796387	4.883804798126221	81.65846153846154	6.74290132522583
FGFR2_1982	9.372526168823242	4.783297538757324	75.1076923076923	6.81270170211792
FGFR2_448	11.154425621032715	5.423550128936768	86.13307692307693	6.383161544799805
FGFR2_1058	9.325460433959961	4.938558578491211	88.37553846153845	7.759368896484375
FGFR2_1339	11.074082374572754	5.333827495574951	90.76646153846153	13.818248748779297
FGFR2_1589	9.698297500610352	5.0411200523376465	76.15215384615385	6.819733619689941
FGFR2_500	8.852108001708984	4.978323936462402	93.55861538461538	4.313729763031006
FGFR2_379	9.32728099822998	4.732602119445801	82.60261538461539	8.769253730773926
FGFR2_20	23.621347427368164	18.18547248840332	95.24153846153847	29.41214370727539
FGFR2_1996	9.86747932434082	4.966166973114014	89.80846153846153	6.524024486541748
FGFR2_205	22.341724395751953	14.355192184448242	95.40830769230769	24.436403274536133
FGFR2_1932	9.227351188659668	4.91079044342041	76.52399999999999	6.17966890335083
FGFR2_858	13.570500373840332	7.710696697235107	73.98107692307691	11.538215637207031
FGFR2_1200	12.276241302490234	6.772156715393066	94.03800000000001	7.398468494415283
FGFR2_712	11.061545372009277	5.022060394287109	58.455999999999996	4.942991256713867
FGFR2_1154	12.291325569152832	6.699951648712158	93.16353846153847	7.153416156768799
FGFR2_811	9.448392868041992	4.784897327423096	80.16015384615385	7.071528434753418
FGFR2_932	9.144845008850098	4.854137420654297	93.96138461538462	5.372283458709717
FGFR2_1326	10.350519180297852	4.824833869934082	95.53292307692308	9.739291191101074
FGFR2_334	8.94128131866455	4.736634254455566	82.4056923076923	4.111480236053467
FGFR2_1989	9.961795806884766	4.983064651489258	92.10307692307693	5.795965194702148
FGFR2_1659	9.893508911132812	4.928342819213867	90.30923076923078	6.386808395385742
FGFR2_1584	9.664999008178711	5.163133144378662	74.24753846153847	7.0072855949401855
FGFR2_1092	9.997390747070312	4.621852874755859	79.05	8.785058975219727
FGFR2_67	8.107366561889648	4.3836259841918945	87.81553846153847	4.126406192779541
FGFR2_1487	8.860218048095703	4.815569877624512	91.88184615384615	4.454675197601318
FGFR2_90	9.054144859313965	4.74544620513916	78.98138461538461	3.7700297832489014
FGFR2_1406	8.192863464355469	4.385021209716797	90.37384615384616	3.6351020336151123
FGFR2_695	21.36779022216797	15.429580688476562	81.71369230769231	21.520280838012695
FGFR2_452	19.626604080200195	12.2410888671875	70.37907692307691	19.274410247802734
FGFR2_744	8.936861038208008	4.790716648101807	93.45076923076924	5.892783164978027
FGFR2_1432	9.65405559539795	4.7060136795043945	93.83846153846156	9.242835998535156
FGFR2_643	22.641756057739258	16.37076759338379	87.52076923076922	24.83321762084961
FGFR2_625	8.165924072265625	4.400144100189209	88.83446153846155	3.9066402912139893
FGFR2_1766	10.027201652526855	4.798676490783691	91.31953846153846	6.139350414276123
FGFR2_1023	9.644340515136719	4.854314804077148	88.36415384615384	8.23665714263916
FGFR2_464	10.361681938171387	5.44083833694458	66.42123076923077	9.503657341003418
FGFR2_414	22.097761154174805	16.687162399291992	85.07246153846154	23.08605194091797
FGFR2_226	20.736082077026367	15.390450477600098	76.2953846153846	18.91981315612793
FGFR2_1301	11.172038078308105	5.324321746826172	85.8876923076923	12.152524948120117
FGFR2_1688	9.871021270751953	4.979068279266357	90.6916923076923	6.401238918304443
FGFR2_1482	8.736445426940918	4.76644229888916	92.03599999999999	4.346248626708984
FGFR2_1973	9.84841537475586	4.979223728179932	91.35246153846154	6.187936305999756
FGFR2_1784	9.968033790588379	4.9845051765441895	90.82015384615384	6.581833362579346
FGFR2_1817	8.937942504882812	4.782019138336182	75.59676923076923	6.251866340637207
FGFR2_526	14.081147193908691	7.830165863037109	70.43830769230769	11.933197021484375
FGFR2_1428	9.8909912109375	4.710093975067139	94.30415384615384	8.598175048828125
FGFR2_908	9.894362449645996	4.833145618438721	94.1	9.13478946685791
FGFR2_960	10.191520690917969	4.812847137451172	85.25261538461538	6.108119964599609
FGFR2_1320	12.207855224609375	6.733069896697998	94.10353846153845	7.4083571434021
FGFR2_468	8.864158630371094	4.812652111053467	93.4053846153846	5.6293840408325195
FGFR2_180	10.291125297546387	5.035279750823975	74.29046153846154	8.512239456176758
FGFR2_18	9.061408042907715	4.98894739151001	82.15030769230769	6.187550067901611
FGFR2_407	23.560638427734375	16.815704345703125	81.252	23.592838287353516
FGFR2_1974	9.816885948181152	4.959223747253418	90.64584615384615	6.160868167877197
FGFR2_422	12.337838172912598	6.792682647705078	92.41553846153846	7.161932945251465
FGFR2_1425	9.791808128356934	4.805032253265381	93.9546153846154	9.044713020324707
FGFR2_886	9.045268058776855	4.9024481773376465	81.62446153846155	5.4781813621521
FGFR2_1516	8.803116798400879	4.819703578948975	91.26892307692307	4.500912666320801
FGFR2_1465	8.798025131225586	4.829589366912842	92.54	4.31026029586792
FGFR2_1826	12.12201976776123	6.3350019454956055	87.53107692307692	8.322051048278809
FGFR2_353	9.391464233398438	4.893517017364502	87.78000000000002	6.853347301483154
FGFR2_131	8.080412864685059	4.357998847961426	88.67846153846155	3.9810309410095215
FGFR2_251	12.948572158813477	7.3694634437561035	81.33046153846153	10.316986083984375
FGFR2_1611	11.060111999511719	5.323356628417969	83.35230769230769	11.355480194091797
FGFR2_1460	10.692961692810059	5.276715278625488	86.06384615384614	5.263245105743408
FGFR2_201	9.348596572875977	4.774008750915527	82.50492307692308	6.21395206451416
FGFR2_692	10.202027320861816	4.773085117340088	73.97846153846154	9.355996131896973
FGFR2_1375	12.230616569519043	6.708757400512695	93.87846153846155	7.017066478729248
FGFR2_1761	10.006002426147461	4.989814758300781	90.64169230769231	6.430527210235596
FGFR2_1887	11.475591659545898	6.141697406768799	84.28	10.42397403717041
FGFR2_1478	15.599569320678711	9.73560619354248	71.80538461538461	15.340947151184082
FGFR2_1256	10.690506935119629	5.021713733673096	85.77892307692306	9.533062934875488
FGFR2_862	11.384686470031738	5.8016486167907715	87.30153846153846	6.1817240715026855
FGFR2_1398	12.33509635925293	6.727397918701172	93.39938461538462	7.152502059936523
FGFR2_427	10.167198181152344	4.567160129547119	75.41015384615385	9.148582458496094
FGFR2_968	23.885345458984375	18.799516677856445	88.74646153846155	25.22936248779297
FGFR2_266	22.95461654663086	15.472898483276367	95.41323076923078	26.3687744140625
FGFR2_1077	9.233027458190918	4.915188312530518	88.51107692307694	7.943904399871826
FGFR2_484	12.586847305297852	7.572611331939697	66.02261538461539	10.999456405639648
FGFR2_1374	10.39953899383545	4.703450679779053	94.29630769230769	9.313776969909668
FGFR2_13	20.605606079101562	13.537433624267578	77.46338461538463	21.905132293701172
FGFR2_691	10.518790245056152	5.0153679847717285	66.70153846153845	8.347455024719238
FGFR2_1764	9.555314064025879	4.7354278564453125	66.68123076923075	5.950226306915283
FGFR2_278	22.247089385986328	15.623608589172363	95.10892307692308	26.440109252929688
FGFR2_1313	12.424708366394043	6.867537498474121	94.49015384615386	7.66874885559082
FGFR2_1962	9.860050201416016	4.986501216888428	90.01476923076923	6.662202835083008
FGFR2_1172	12.385002136230469	6.777916431427002	92.978	7.2178425788879395
FGFR2_559	20.200830459594727	13.961176872253418	80.49092307692308	20.54312515258789
FGFR2_628	9.672776222229004	4.919442653656006	77.82892307692309	6.777842044830322
FGFR2_1997	9.95908260345459	4.97722053527832	92.79507692307693	6.313202381134033
FGFR2_161	9.859627723693848	5.17360258102417	79.78738461538462	9.348045349121094
FGFR2_1118	9.182441711425781	4.7801337242126465	86.5803076923077	3.5714919567108154
FGFR2_1975	10.003817558288574	4.974333763122559	90.78353846153846	6.343073844909668
FGFR2_4	9.877537727355957	4.719119071960449	93.56953846153847	8.680975914001465
FGFR2_935	22.402507781982422	13.471514701843262	78.16846153846154	23.21634292602539
FGFR2_1247	12.318307876586914	6.706866264343262	93.94923076923075	7.363243579864502
FGFR2_1089	9.521567344665527	4.914705276489258	87.84261538461537	7.457348346710205
FGFR2_1062	9.360234260559082	4.927182674407959	87.67523076923078	7.784780025482178
FGFR2_1741	12.523841857910156	6.704761028289795	80.64092307692307	9.181081771850586
FGFR2_159	20.887218475341797	13.997138023376465	91.34661538461538	20.784116744995117
FGFR2_1572	10.15114974975586	4.947622776031494	86.56169230769231	7.7802910804748535
FGFR2_710	12.458842277526855	6.345304012298584	81.636	10.771127700805664
FGFR2_330	9.984790802001953	4.766476631164551	93.40246153846155	9.437455177307129
FGFR2_186	19.595478057861328	12.40610122680664	89.53261538461538	20.62390899658203
FGFR2_573	8.955058097839355	4.713676452636719	80.80507692307692	4.273472309112549
FGFR2_102	8.854120254516602	4.796152114868164	93.76261538461539	6.026113033294678
FGFR2_1898	9.848981857299805	4.970579147338867	87.45630769230769	6.145406723022461
FGFR2_1173	10.38090991973877	4.827571392059326	94.31692307692309	8.755512237548828
FGFR2_175	10.431304931640625	5.131258964538574	82.99230769230769	9.197322845458984
FGFR2_677	9.739094734191895	4.825436115264893	70.95353846153846	8.152950286865234
FGFR2_265	9.775713920593262	4.8346452713012695	80.38123076923077	7.564504623413086
FGFR2_905	9.040061950683594	4.784505844116211	91.14707692307692	3.9151313304901123
FGFR2_1612	9.868638038635254	4.970945358276367	89.86646153846154	6.6333394050598145
FGFR2_297	9.928115844726562	4.987685680389404	91.7673846153846	6.350446701049805
FGFR2_107	10.5038480758667	5.690417766571045	86.95015384615385	3.938769817352295
FGFR2_558	9.980284690856934	5.132151126861572	72.77153846153846	3.959324359893799
FGFR2_474	9.157720565795898	4.862274646759033	82.06738461538461	6.008780002593994
FGFR2_1763	11.744414329528809	5.866963863372803	83.6476923076923	9.916635513305664
FGFR2_41	8.738570213317871	4.9592742919921875	93.78723076923077	4.083656311035156
FGFR2_210	13.015480995178223	7.442538261413574	80.99276923076924	8.720670700073242
FGFR2_825	9.829031944274902	4.739206790924072	78.05784615384614	9.511198043823242
FGFR2_869	8.464524269104004	4.5418291091918945	86.24369230769231	5.5852370262146
FGFR2_1282	12.336791038513184	6.777276039123535	91.922	6.909082889556885
FGFR2_1801	9.83525276184082	4.9978156089782715	93.20046153846155	6.375716686248779
FGFR2_24	9.25909423828125	4.954012870788574	81.73646153846154	6.326617240905762
FGFR2_1647	9.631546020507812	4.987952709197998	92.75646153846155	6.230699062347412
FGFR2_1909	9.897929191589355	4.971165657043457	93.85307692307693	6.497988700866699
FGFR2_1937	12.160250663757324	6.236459255218506	83.60446153846154	8.956693649291992
FGFR2_394	8.666207313537598	4.599116325378418	87.81753846153845	5.33012056350708
FGFR2_1782	9.915746688842773	4.983651161193848	91.27230769230769	6.50226354598999
FGFR2_719	9.144356727600098	4.91279935836792	88.30246153846154	7.587196350097656
FGFR2_884	12.881608009338379	5.672442436218262	75.22969230769232	12.413529396057129
FGFR2_1113	8.818106651306152	4.615185737609863	86.86876923076923	4.2675089836120605
FGFR2_1132	11.965814590454102	6.178447723388672	89.84753846153845	6.308093547821045
FGFR2_642	9.708170890808105	4.818360805511475	79.04784615384615	6.455875873565674
FGFR2_600	13.071802139282227	6.145517349243164	79.4876923076923	9.516385078430176
FGFR2_349	8.581052780151367	4.6014275550842285	88.61692307692307	5.4218549728393555
FGFR2_768	19.96218490600586	12.483142852783203	90.26707692307691	20.51007843017578
FGFR2_769	9.341958999633789	4.729063987731934	82.55076923076922	8.574628829956055
FGFR2_1924	9.850985527038574	4.949514865875244	90.00123076923077	6.285078048706055
FGFR2_1480	8.836800575256348	4.7656073570251465	92.1096923076923	4.319386959075928
FGFR2_1860	12.671463966369629	6.900572299957275	88.18138461538462	9.918976783752441
FGFR2_832	8.818534851074219	4.772963047027588	93.57123076923077	5.7468085289001465
FGFR2_571	11.704035758972168	6.383957862854004	88.92553846153845	11.054141998291016
FGFR2_233	9.067944526672363	5.028995990753174	90.71800000000002	3.9878060817718506
FGFR2_1590	10.1821928024292	4.944132328033447	86.73369230769231	7.904655933380127
FGFR2_112	9.734020233154297	4.738235950469971	94.10138461538462	9.096400260925293
FGFR2_1431	13.60493278503418	6.397354602813721	89.36123076923076	11.799592971801758
FGFR2_731	9.985633850097656	4.91171407699585	92.82784615384617	8.420637130737305
FGFR2_1122	8.912549018859863	4.691960334777832	83.3173846153846	4.076578140258789
FGFR2_1420	8.04448413848877	4.389540195465088	87.91246153846153	3.796764373779297
FGFR2_326	9.961305618286133	4.880585193634033	83.88200000000002	6.34678316116333
FGFR2_230	9.034422874450684	5.063780784606934	86.18815384615385	3.8545639514923096
FGFR2_1936	9.82403564453125	5.008233547210693	94.03415384615386	6.499231815338135
FGFR2_85	15.865887641906738	10.576386451721191	84.86553846153846	14.253113746643066
FGFR2_292	18.605438232421875	10.580536842346191	86.26092307692306	18.25227165222168
FGFR2_1596	10.117457389831543	4.9369025230407715	86.89753846153845	6.7982587814331055
FGFR2_1511	14.554133415222168	8.401975631713867	71.87707692307691	10.776383399963379
FGFR2_378	12.580079078674316	5.826020240783691	77.06738461538463	7.835381507873535
FGFR2_927	12.106833457946777	5.886362075805664	70.76538461538462	8.397135734558105
FGFR2_893	8.122610092163086	4.324772357940674	86.26692307692306	4.258773326873779
FGFR2_1343	12.321491241455078	6.736639976501465	93.7716923076923	7.296248435974121
FGFR2_1513	8.90468978881836	4.75585412979126	92.47753846153846	4.360807418823242
FGFR2_1264	10.168201446533203	4.8175883293151855	95.64369230769232	8.906577110290527
FGFR2_271	9.297324180603027	4.834765434265137	82.64046153846154	6.626678466796875
FGFR2_754	9.094022750854492	4.843421459197998	82.73446153846155	5.612513065338135
FGFR2_165	22.0020694732666	15.961586952209473	93.27476923076922	25.75934410095215
FGFR2_1943	9.767679214477539	4.959940433502197	87.688	6.2532958984375
FGFR2_842	10.710451126098633	5.094814300537109	87.35415384615385	8.105969429016113
FGFR2_706	9.973678588867188	4.80015230178833	91.67307692307692	8.676257133483887
FGFR2_1726	11.195416450500488	5.919275760650635	85.0796923076923	10.880215644836426
FGFR2_1430	9.89499568939209	4.658423900604248	94.10092307692308	9.125445365905762
FGFR2_298	11.660287857055664	5.557212829589844	72.71138461538462	6.561582565307617
FGFR2_1765	9.894393920898438	4.978030681610107	90.6163076923077	6.572053909301758
FGFR2_43	13.661755561828613	7.688727378845215	80.41815384615384	6.841983795166016
FGFR2_547	9.89520263671875	4.956599712371826	90.92984615384614	6.07936954498291
FGFR2_1858	9.11767864227295	4.7299113273620605	81.5696923076923	6.178506851196289
FGFR2_844	10.077299118041992	4.864731788635254	85.1396923076923	6.928980827331543
FGFR2_362	12.174077987670898	6.567190647125244	76.9156923076923	10.695828437805176
FGFR2_441	9.814977645874023	4.698646545410156	94.39061538461539	9.162628173828125
FGFR2_766	9.059469223022461	4.796030044555664	82.19384615384615	4.480788230895996
FGFR2_1582	10.182516098022461	4.941959857940674	87.28923076923077	7.5484938621521
FGFR2_749	8.90628433227539	4.988502025604248	92.142	4.058910369873047
FGFR2_1534	10.229643821716309	4.987040042877197	85.68430769230768	7.050878524780273
FGFR2_658	12.278038024902344	6.958728790283203	89.44907692307693	12.301173210144043
FGFR2_1999	9.874167442321777	4.973605632781982	93.9053846153846	6.354400157928467
FGFR2_1811	9.886109352111816	4.970470905303955	90.07938461538461	5.85624361038208
FGFR2_1894	9.870741844177246	4.962425708770752	88.77323076923078	6.461521148681641
FGFR2_1700	9.878137588500977	4.9814958572387695	90.84138461538461	6.4530816078186035
FGFR2_925	17.388307571411133	11.259045600891113	90.1523076923077	21.562894821166992
FGFR2_587	9.0081148147583	4.687615871429443	83.51507692307693	5.4864277839660645
FGFR2_162	10.066781997680664	4.810510635375977	85.21015384615383	6.771974563598633
FGFR2_530	11.002026557922363	5.43534517288208	85.02015384615385	5.770193099975586
FGFR2_951	9.0880126953125	4.981567859649658	83.48153846153845	5.1274094581604
FGFR2_518	10.426839828491211	5.315708637237549	75.42984615384614	6.8559956550598145
FGFR2_1462	9.425739288330078	5.130041122436523	89.41000000000001	8.673235893249512
FGFR2_1140	11.491466522216797	5.361388206481934	86.49476923076922	8.304811477661133
FGFR2_1331	10.362369537353516	4.74334192276001	95.17569230769232	9.736896514892578
FGFR2_375	10.401873588562012	5.479771137237549	83.96523076923077	4.285580635070801
FGFR2_632	9.873984336853027	4.99800443649292	78.63461538461539	6.826878070831299
FGFR2_1125	9.21042251586914	4.953708171844482	80.94938461538462	3.531802177429199
FGFR2_1055	9.365073204040527	4.8153886795043945	80.92461538461538	8.147918701171875
FGFR2_397	9.82215690612793	4.957977771759033	90.49369230769231	5.989090442657471
FGFR2_818	9.870746612548828	4.976603031158447	70.42830769230768	10.731175422668457
FGFR2_1230	12.475398063659668	6.932879447937012	94.68584615384616	7.154364585876465
FGFR2_1429	9.915757179260254	4.774327754974365	94.09876923076922	8.759076118469238
FGFR2_1536	10.316302299499512	4.891595363616943	85.9736923076923	7.561830043792725
FGFR2_1544	10.254552841186523	4.980507850646973	86.90723076923078	6.854176044464111
FGFR2_906	9.891962051391602	5.0123724937438965	91.11923076923077	6.1187849044799805
FGFR2_477	8.01922607421875	4.355151653289795	88.34430769230768	3.909467935562134
FGFR2_1546	10.271894454956055	4.960759162902832	86.88523076923077	7.170838356018066
FGFR2_674	23.6390380859375	16.99201774597168	81.82784615384617	23.29283332824707
FGFR2_979	10.038314819335938	4.987236976623535	71.71061538461538	11.142182350158691
FGFR2_1184	10.339107513427734	4.726132392883301	95.09953846153847	9.62412166595459
FGFR2_73	14.517339706420898	7.59427547454834	80.57384615384616	12.000361442565918
FGFR2_1296	10.36729907989502	4.836923122406006	94.99430769230769	9.220216751098633
FGFR2_1071	9.352715492248535	4.902595043182373	87.89861538461538	6.955667495727539
FGFR2_1778	9.926968574523926	4.97790002822876	90.86492307692308	5.830589294433594
FGFR2_1211	12.238882064819336	6.741766929626465	94.17784615384616	6.802322864532471
FGFR2_753	9.07918930053711	4.823187828063965	82.21153846153847	5.998531341552734
FGFR2_1255	12.15464973449707	5.881263256072998	92.6746153846154	7.263134002685547
FGFR2_629	22.559112548828125	15.330860137939453	78.6343076923077	20.298397064208984
FGFR2_552	9.03278636932373	4.747642993927002	86.90953846153846	3.8614883422851562
FGFR2_1944	9.796943664550781	4.961825370788574	86.56707692307693	6.586855411529541
FGFR2_1098	9.976099014282227	4.815654754638672	82.09861538461539	9.373034477233887
FGFR2_696	15.14462947845459	9.707275390625	74.11123076923077	14.13077163696289
FGFR2_1877	9.907279014587402	4.977409839630127	91.70876923076922	6.347321510314941
FGFR2_10	9.400871276855469	4.7287373542785645	81.71415384615385	8.597151756286621
FGFR2_1231	12.285154342651367	6.7481818199157715	93.87138461538461	6.964835166931152
FGFR2_1440	12.107400894165039	5.1525115966796875	80.94553846153846	8.406055450439453
FGFR2_1558	10.116410255432129	4.736472129821777	87.38846153846154	7.955888271331787
FGFR2_115	19.831462860107422	12.506582260131836	89.5503076923077	20.285348892211914
FGFR2_425	22.298608779907227	17.122844696044922	84.83384615384615	28.186376571655273
FGFR2_1170	10.330446243286133	4.734440326690674	95.1676923076923	9.621214866638184
FGFR2_1874	9.906981468200684	4.977787971496582	92.76353846153846	6.286731243133545
FGFR2_454	9.720806121826172	4.920074939727783	91.43584615384616	5.795012950897217
FGFR2_343	11.784184455871582	7.20214319229126	84.07107692307692	5.4106669425964355
FGFR2_1310	11.085360527038574	5.344130516052246	87.0056923076923	12.941774368286133
FGFR2_577	14.730741500854492	7.922745704650879	70.59461538461538	13.301841735839844
FGFR2_1840	10.012677192687988	5.000998020172119	93.7586153846154	6.481349468231201
FGFR2_775	8.070408821105957	4.35269832611084	89.11353846153847	3.893419027328491
FGFR2_1115	9.051156997680664	4.726537704467773	81.57938461538463	4.074097633361816
FGFR2_346	12.636162757873535	7.264921188354492	82.9236923076923	7.410024642944336
FGFR2_767	21.99403953552246	16.544479370117188	74.43030769230771	25.217039108276367
FGFR2_838	9.891969680786133	5.101783275604248	67.90461538461538	8.128509521484375
FGFR2_264	23.26571273803711	16.513568878173828	95.36661538461539	27.320127487182617
FGFR2_717	15.453949928283691	8.997931480407715	70.8383076923077	13.803227424621582
FGFR2_845	10.081978797912598	5.028485298156738	72.85107692307692	11.184305191040039
FGFR2_446	9.494691848754883	4.707728862762451	83.71584615384613	7.439239025115967
FGFR2_2008	9.882701873779297	4.9616618156433105	90.84246153846152	6.171121597290039
FGFR2_514	9.808253288269043	4.743464469909668	94.17123076923077	8.95236873626709
FGFR2_345	9.32390022277832	5.0112385749816895	82.40107692307691	5.800817966461182
FGFR2_1727	9.585755348205566	4.824422836303711	91.79630769230769	5.457059383392334
FGFR2_697	10.915454864501953	6.128847599029541	83.92676923076921	6.175844192504883
FGFR2_996	9.523240089416504	4.883790969848633	81.76923076923077	6.346029758453369
FGFR2_1803	9.987837791442871	4.978536128997803	93.45846153846153	6.473735809326172
FGFR2_1096	10.204407691955566	4.851496696472168	80.93707692307692	9.686312675476074
FGFR2_57	10.235359191894531	4.897824287414551	95.6116923076923	8.56722354888916
FGFR2_1578	8.289681434631348	4.678497314453125	81.07907692307693	6.991964340209961
FGFR2_1547	10.195206642150879	4.943144798278809	87.24323076923078	7.040995121002197
FGFR2_207	9.901527404785156	4.715138912200928	77.95615384615384	8.288471221923828
FGFR2_650	9.050660133361816	4.75124979019165	80.93107692307692	4.067984104156494
FGFR2_1928	9.853121757507324	4.950460910797119	89.76692307692306	6.41449499130249
FGFR2_1792	9.918099403381348	4.987537384033203	90.57923076923078	6.300458908081055
FGFR2_1683	9.86168098449707	4.956787586212158	91.07569230769231	5.772161960601807
FGFR2_681	10.208860397338867	4.8729729652404785	83.87723076923078	6.4178009033203125
FGFR2_2010	12.423184394836426	6.774222373962402	93.88323076923076	7.149461269378662
FGFR2_604	9.050642967224121	4.761658668518066	81.31446153846153	5.82893180847168
FGFR2_219	10.240677833557129	4.947666645050049	87.08076923076922	7.610977649688721
FGFR2_819	9.986135482788086	5.155826091766357	67.09953846153849	8.469544410705566
FGFR2_16	9.27074146270752	4.839259147644043	74.956	8.55316162109375
FGFR2_1179	12.324347496032715	6.768691539764404	93.32384615384616	6.816720962524414
FGFR2_1396	12.506438255310059	6.832164287567139	95.05461538461539	7.539891719818115
FGFR2_1564	10.255744934082031	4.926297664642334	86.79676923076923	7.745522499084473
FGFR2_1598	9.588058471679688	5.197404861450195	76.6963076923077	5.547776699066162
FGFR2_1888	9.884601593017578	4.988008975982666	90.80276923076923	6.128847122192383
FGFR2_1014	11.125367164611816	5.423023223876953	80.68307692307691	6.521104335784912
FGFR2_1750	8.875633239746094	4.75199556350708	80.60630769230771	6.373510360717773
FGFR2_1729	9.829421997070312	4.975565433502197	90.86323076923077	6.250195503234863
FGFR2_1188	12.398374557495117	6.894649505615234	94.29553846153846	7.510311126708984
FGFR2_1392	12.407196998596191	6.8509745597839355	93.96584615384616	7.513004302978516
FGFR2_1613	11.283710479736328	5.545947074890137	83.05076923076923	11.442999839782715
FGFR2_995	8.05689811706543	4.2879414558410645	86.8123076923077	3.977396249771118
FGFR2_1455	8.756819725036621	4.755570888519287	92.594	5.785423278808594
FGFR2_151	22.313505172729492	16.111421585083008	73.86246153846153	24.905052185058594
FGFR2_823	24.35124969482422	19.39034080505371	91.862	25.861473083496094
FGFR2_139	9.83194637298584	4.6476664543151855	94.368	9.068570137023926
FGFR2_566	12.106592178344727	6.163427829742432	81.36369230769232	5.926982879638672
FGFR2_1150	10.390193939208984	4.881864547729492	93.17661538461537	8.892905235290527
FGFR2_1012	9.610955238342285	4.902706623077393	87.45984615384616	7.746035575866699
FGFR2_522	9.742809295654297	4.689050674438477	94.2236923076923	8.947454452514648
FGFR2_1865	9.866634368896484	4.976964950561523	91.87261538461539	6.609592437744141
FGFR2_689	8.85901165008545	4.679306507110596	82.51738461538461	3.704318046569824
FGFR2_608	10.980870246887207	5.124963283538818	65.42430769230769	6.698960304260254
FGFR2_1050	9.28079891204834	4.6610541343688965	82.65246153846152	8.7451810836792
FGFR2_521	12.826162338256836	7.639773368835449	95.17061538461537	8.2001371383667
FGFR2_1899	9.891478538513184	4.973836898803711	88.55923076923077	5.983586311340332
FGFR2_451	9.041977882385254	4.780180931091309	82.4603076923077	5.866859436035156
FGFR2_1163	10.203445434570312	4.888884544372559	95.85153846153847	8.811244010925293
FGFR2_1532	15.524064064025879	7.032263278961182	78.90369230769231	12.782814979553223
FGFR2_1394	12.298357963562012	6.7502593994140625	94.08646153846153	7.135589599609375
FGFR2_1020	10.526518821716309	5.080014228820801	81.47384615384614	5.8051862716674805
FGFR2_579	15.57263469696045	9.735387802124023	67.86923076923077	12.705842018127441
FGFR2_849	10.362284660339355	5.017496109008789	87.13984615384614	7.241256237030029
FGFR2_607	7.991379737854004	4.584662914276123	84.40969230769231	4.0963664054870605
FGFR2_613	10.356988906860352	4.910708427429199	83.06076923076924	7.766920566558838
FGFR2_1469	8.812738418579102	4.7555718421936035	92.79630769230768	4.45625114440918
FGFR2_437	12.134034156799316	6.84611701965332	89.24846153846153	11.878576278686523
FGFR2_299	20.201175689697266	13.60205364227295	91.16861538461538	20.814334869384766
FGFR2_1687	9.853976249694824	4.950715065002441	90.63584615384616	6.644509315490723
FGFR2_329	22.934640884399414	16.311683654785156	82.20692307692308	22.15849494934082
FGFR2_1273	12.260437965393066	6.665597915649414	93.43615384615384	7.196753978729248
FGFR2_68	12.51661491394043	5.74801778793335	79.07953846153846	13.482701301574707
FGFR2_460	9.410445213317871	4.709282875061035	87.05	8.396326065063477
FGFR2_263	9.533846855163574	4.942760467529297	81.312	6.488940238952637
FGFR2_543	11.614209175109863	5.731978893280029	75.49923076923076	6.22114372253418
FGFR2_351	12.989531517028809	6.080685615539551	82.186	9.080168724060059
FGFR2_1854	9.91963005065918	4.9689860343933105	88.87092307692308	5.642035961151123
FGFR2_410	9.058856964111328	4.800489902496338	89.55353846153845	3.882702112197876
FGFR2_206	9.76784896850586	4.6936163902282715	93.568	9.215715408325195
FGFR2_442	9.812599182128906	4.961644649505615	91.59107692307693	6.414697170257568
FGFR2_1444	9.805689811706543	4.777501106262207	94.17015384615385	8.860727310180664
FGFR2_673	23.091808319091797	14.779081344604492	82.94569230769231	25.698701858520508
FGFR2_272	8.451714515686035	4.556929111480713	89.3936923076923	5.510508060455322
FGFR2_1195	11.127951622009277	5.267161846160889	90.5856923076923	13.553557395935059
FGFR2_853	18.898902893066406	11.850544929504395	82.756	18.162647247314453
FGFR2_29	12.179516792297363	6.55707311630249	94.07461538461538	7.15986967086792
FGFR2_1557	9.986289978027344	5.144306182861328	82.79061538461538	5.358621120452881
FGFR2_228	23.60443687438965	16.88935661315918	95.19676923076925	26.726055145263672
FGFR2_1334	10.920784950256348	5.2069315910339355	90.92507692307693	13.112491607666016
FGFR2_796	8.871053695678711	4.813620090484619	93.80738461538462	5.3511247634887695
FGFR2_130	9.428182601928711	4.758962154388428	83.33461538461539	8.403338432312012
FGFR2_1984	9.785867691040039	4.970913410186768	89.2643076923077	6.039748668670654
FGFR2_915	9.828261375427246	4.90328311920166	87.88661538461538	7.608079433441162
FGFR2_1893	9.876971244812012	4.985437393188477	90.03415384615386	6.543569087982178
FGFR2_1283	12.363099098205566	6.886410236358643	94.53784615384616	7.554985046386719
FGFR2_1709	9.834562301635742	4.97885274887085	90.59846153846154	6.484224796295166
FGFR2_320	22.86248016357422	16.133214950561523	95.60246153846154	24.42188262939453
FGFR2_1437	9.801202774047852	4.7721052169799805	94.22984615384615	9.195727348327637
FGFR2_1467	15.966057777404785	9.126228332519531	71.22261538461541	14.439059257507324
FGFR2_367	23.006303787231445	16.72063636779785	95.40630769230769	28.511184692382812
FGFR2_418	10.080695152282715	5.048816204071045	86.67815384615385	7.005660057067871
FGFR2_116	8.907529830932617	4.832852363586426	93.09061538461538	5.922811508178711
FGFR2_1646	11.662036895751953	5.604000091552734	85.69692307692308	10.250181198120117
FGFR2_1789	9.859582901000977	4.972050666809082	91.21000000000001	6.734464645385742
FGFR2_1052	9.316879272460938	4.763747215270996	82.05815384615383	8.430747032165527
FGFR2_1759	9.98819637298584	4.852447032928467	90.72092307692309	5.4667582511901855
FGFR2_15	9.476991653442383	4.841189384460449	62.16861538461539	5.222130298614502
FGFR2_1702	9.885893821716309	4.990889072418213	91.54538461538462	6.202012538909912
FGFR2_1241	12.1756010055542	5.497341632843018	93.16307692307693	7.149488925933838
FGFR2_1407	8.15500259399414	4.446508407592773	86.64384615384614	3.6508238315582275
FGFR2_909	17.500856399536133	11.18680191040039	88.05184615384616	17.669042587280273
FGFR2_285	9.910240173339844	4.75633430480957	93.3496923076923	9.232193946838379
FGFR2_836	23.673397064208984	17.810842514038086	95.0696923076923	27.500732421875
FGFR2_503	9.262836456298828	4.705982685089111	82.10830769230769	8.799518585205078
FGFR2_881	11.742720603942871	5.838152885437012	85.05615384615385	7.165396213531494
FGFR2_1537	9.804451942443848	4.95771598815918	80.65646153846154	6.051712512969971
FGFR2_1215	10.370622634887695	4.74957275390625	95.14430769230769	9.609490394592285
FGFR2_1405	8.20175838470459	4.462278842926025	90.4003076923077	3.812155246734619
FGFR2_1609	9.867198944091797	4.960968971252441	90.72307692307692	6.260225296020508
FGFR2_348	9.802919387817383	4.69886589050293	94.07076923076922	9.41755485534668
FGFR2_1203	11.047571182250977	5.2080535888671875	88.23153846153846	12.787918090820312
FGFR2_774	10.997836112976074	5.485093593597412	72.5043076923077	4.5894670486450195
FGFR2_1799	9.859761238098145	4.9769182205200195	91.48861538461539	6.549370288848877
FGFR2_1233	10.246133804321289	4.890226364135742	95.44984615384615	8.939810752868652
FGFR2_1	9.745451927185059	4.746786117553711	80.90553846153847	8.777993202209473
FGFR2_513	9.926392555236816	4.778234004974365	83.64461538461539	9.765399932861328
FGFR2_609	9.94956111907959	4.848485946655273	80.96230769230769	6.795958518981934
FGFR2_1531	10.144309997558594	4.932910442352295	86.10600000000001	7.331327438354492
FGFR2_1922	11.552638053894043	6.2587199211120605	82.60476923076922	9.882534980773926
FGFR2_803	10.706706047058105	6.528635025024414	90.90369230769231	6.115679740905762
FGFR2_310	9.301774024963379	4.922791481018066	87.97184615384614	7.740628719329834
FGFR2_1529	10.211774826049805	4.9209794998168945	86.12323076923079	7.4219489097595215
FGFR2_1864	11.418365478515625	6.058802127838135	83.7256923076923	9.290617942810059
FGFR2_1388	11.96507740020752	6.432727813720703	85.55030769230768	5.7336859703063965
FGFR2_705	8.966645240783691	5.011704921722412	91.40615384615384	4.149100303649902
FGFR2_336	23.033329010009766	16.254487991333008	95.15	26.945987701416016
FGFR2_1367	12.356223106384277	6.774522304534912	92.42092307692309	6.941193103790283
FGFR2_1730	9.733404159545898	4.8064069747924805	91.93323076923078	5.761812210083008
FGFR2_1903	11.657362937927246	6.042978286743164	87.08800000000001	10.058588027954102
FGFR2_1165	12.475467681884766	6.88809061050415	93.8253846153846	7.36782169342041
FGFR2_59	12.361224174499512	6.109941005706787	73.33061538461538	6.726984977722168
FGFR2_1786	14.322624206542969	6.5150957107543945	61.53153846153846	12.813817977905273
FGFR2_1620	9.916380882263184	4.961645126342773	91.91338461538463	6.402904033660889
FGFR2_1980	9.850456237792969	4.975311279296875	90.362	6.256148338317871
FGFR2_1667	9.920072555541992	4.971899032592773	91.03184615384616	6.326838970184326
FGFR2_931	9.891131401062012	4.882791042327881	92.69953846153847	8.333456993103027
FGFR2_755	11.793159484863281	6.018645286560059	75.804	6.676165580749512
FGFR2_1397	12.382889747619629	6.776093006134033	94.6733846153846	7.558568954467773
FGFR2_1000	9.535654067993164	4.7761616706848145	82.3326153846154	6.796242713928223
FGFR2_1357	10.274909973144531	4.7025909423828125	94.90292307692307	9.082255363464355
FGFR2_1074	9.2713041305542	4.907578945159912	88.33184615384614	7.797554969787598
FGFR2_1422	8.039878845214844	4.320178985595703	87.45030769230769	3.9015748500823975
FGFR2_1866	9.852813720703125	4.989287853240967	86.38	6.234630107879639
FGFR2_1842	9.823006629943848	4.968196868896484	88.99769230769232	6.617999076843262
FGFR2_1797	9.957555770874023	4.945258140563965	92.29738461538462	6.430070400238037
FGFR2_76	22.597280502319336	16.906110763549805	77.248	27.057411193847656
FGFR2_1566	10.254908561706543	4.931378364562988	86.18584615384616	7.096057891845703
FGFR2_918	21.783052444458008	15.254819869995117	90.01630769230769	22.00334930419922
FGFR2_874	11.997861862182617	6.102508544921875	67.52538461538462	4.645453453063965
FGFR2_1253	10.343320846557617	4.735875606536865	95.43123076923077	9.422595024108887
FGFR2_591	10.08140754699707	4.765130519866943	87.25646153846154	6.899534702301025
FGFR2_718	12.672722816467285	6.886048316955566	75.47784615384616	7.851137638092041
FGFR2_1539	10.006702423095703	4.871026992797852	83.89907692307692	7.569561958312988
FGFR2_1921	9.840744972229004	4.965522289276123	90.1306153846154	6.465975284576416
FGFR2_2	10.045693397521973	4.915230751037598	84.86000000000001	7.474465370178223
FGFR2_245	10.236187934875488	4.940478324890137	86.2106153846154	6.9619550704956055
FGFR2_1682	9.83971881866455	4.97799015045166	89.88138461538463	6.692265510559082
FGFR2_1540	10.278666496276855	4.9783034324646	86.75030769230769	7.37282133102417
FGFR2_489	9.662690162658691	4.753239631652832	93.7056923076923	9.065534591674805
FGFR2_502	9.722297668457031	5.0630340576171875	80.82092307692307	3.5982489585876465
FGFR2_1849	9.905146598815918	4.9742326736450195	91.67307692307692	5.664661884307861
FGFR2_1876	9.94999885559082	4.975244045257568	90.3923076923077	6.322320461273193
FGFR2_1330	12.361146926879883	6.869311809539795	94.31553846153847	7.091318607330322
FGFR2_1770	9.844650268554688	4.947629928588867	91.16646153846153	6.3689799308776855
FGFR2_1580	10.252703666687012	4.948454856872559	86.72553846153846	7.502739906311035
FGFR2_1942	9.71554946899414	4.967062950134277	90.27507692307692	5.941373348236084
FGFR2_709	8.911972999572754	4.793977737426758	89.94907692307692	4.245428085327148
FGFR2_473	12.63606071472168	7.199666976928711	75.1843076923077	7.594651699066162
FGFR2_1731	9.778794288635254	4.917842388153076	91.40953846153846	5.8003973960876465
FGFR2_1196	12.200912475585938	6.417220592498779	91.67907692307692	6.81468391418457
FGFR2_350	12.022209167480469	6.759697914123535	90.01138461538463	12.047354698181152
FGFR2_461	9.29484748840332	4.72282600402832	82.86615384615385	8.650673866271973
FGFR2_1992	9.914623260498047	4.986124515533447	92.27061538461538	6.649837970733643
FGFR2_250	9.827420234680176	5.137948989868164	70.34923076923077	8.365682601928711
FGFR2_1833	9.797734260559082	4.941714763641357	91.22676923076922	6.4848785400390625
FGFR2_1128	11.804342269897461	5.971921920776367	71.14892307692308	7.43486213684082
FGFR2_1276	12.134601593017578	6.572443962097168	89.66215384615386	6.886416912078857
FGFR2_1445	9.824644088745117	4.849707126617432	93.93661538461538	8.667994499206543
FGFR2_1523	13.238788604736328	7.9425811767578125	71.09553846153847	9.756901741027832
FGFR2_174	8.74345874786377	4.836469650268555	93.06799999999998	6.006290435791016
FGFR2_898	9.707271575927734	4.69141149520874	94.24984615384615	8.8009672164917
FGFR2_835	8.756643295288086	4.96493673324585	94.28184615384615	4.289241790771484
FGFR2_1714	10.27475643157959	5.0863423347473145	76.54246153846154	5.986321449279785
FGFR2_707	8.916452407836914	5.008318901062012	92.896	4.196937084197998
FGFR2_1364	11.141300201416016	5.266676902770996	90.65753846153848	13.492115020751953
FGFR2_1579	10.26563835144043	4.956559658050537	86.5496923076923	7.759004592895508
FGFR2_1171	11.486700057983398	5.881708145141602	86.50738461538462	6.0232930183410645
FGFR2_184	10.54629135131836	6.665369033813477	89.44646153846155	9.736907005310059
FGFR2_453	8.70080852508545	4.702066421508789	88.85307692307694	5.63273286819458
FGFR2_1780	11.771547317504883	5.681821346282959	58.55	8.104303359985352
FGFR2_19	23.026538848876953	16.44314956665039	75.364	26.48257064819336
FGFR2_865	8.165820121765137	4.357807159423828	90.00661538461539	3.921053886413574
FGFR2_1777	9.571898460388184	4.81091833114624	89.59876923076924	4.398367881774902
FGFR2_899	9.684866905212402	4.6409196853637695	94.03338461538463	8.822993278503418
FGFR2_70	10.113480567932129	4.92561149597168	87.64738461538462	7.23590612411499
FGFR2_1348	12.53479290008545	6.800848960876465	93.46523076923079	7.541160583496094
FGFR2_612	10.162924766540527	4.858447551727295	85.27353846153846	3.5477423667907715
FGFR2_1439	9.819915771484375	4.742212295532227	94.34676923076923	8.639585494995117
FGFR2_121	9.840584754943848	4.700666427612305	94.11846153846152	8.88779067993164
FGFR2_1192	10.200530052185059	4.602571487426758	91.5696923076923	9.007429122924805
FGFR2_277	12.309391021728516	6.99404239654541	89.43553846153846	12.225848197937012
FGFR2_958	9.838676452636719	4.933639049530029	91.2296923076923	5.957350254058838
FGFR2_1299	11.377220153808594	5.522307395935059	91.37753846153846	15.411558151245117
FGFR2_1034	10.369305610656738	4.897408485412598	80.48876923076924	4.452483177185059
FGFR2_238	11.05433464050293	5.079493522644043	70.66830769230769	6.175032138824463
FGFR2_1846	9.779516220092773	4.977321624755859	91.32799999999999	6.29888916015625
FGFR2_550	9.82447624206543	4.665921688079834	90.41123076923077	8.881270408630371
FGFR2_1963	9.824634552001953	4.978734493255615	91.28015384615385	6.311376571655273
FGFR2_1581	9.740978240966797	5.279921531677246	78.23415384615383	6.0908660888671875
FGFR2_1507	8.845915794372559	4.821803092956543	91.44615384615385	4.28656530380249
FGFR2_98	20.368165969848633	12.949701309204102	81.82553846153846	17.919166564941406
FGFR2_1221	10.371133804321289	4.7394585609436035	94.69123076923076	9.460127830505371
FGFR2_515	25.65192222595215	18.184764862060547	84.11615384615385	30.367538452148438
FGFR2_1623	9.868617057800293	4.961605548858643	89.25138461538462	6.020488262176514
FGFR2_1190	12.347127914428711	6.644409656524658	92.00569230769231	6.813362121582031
FGFR2_1835	9.863661766052246	4.985055923461914	90.65215384615385	6.110104084014893
FGFR2_1856	9.914146423339844	4.977429389953613	91.36092307692307	5.955257892608643
FGFR2_868	23.608020782470703	18.410354614257812	92.43107692307693	26.164052963256836
FGFR2_307	14.558801651000977	9.038089752197266	69.53692307692309	9.81969928741455
FGFR2_1090	9.34028434753418	4.926081657409668	88.32369230769231	7.941937446594238
FGFR2_101	12.355962753295898	6.900393486022949	92.52569230769231	6.944009780883789
FGFR2_726	10.081843376159668	4.870290756225586	86.48492307692307	7.0523529052734375
FGFR2_1141	12.097418785095215	6.369184494018555	90.15061538461538	6.592303276062012
FGFR2_1056	9.262238502502441	4.880937099456787	88.78323076923077	7.642465591430664
FGFR2_1346	11.34543514251709	5.389938831329346	92.22707692307692	15.945298194885254
FGFR2_312	23.6988468170166	17.47776985168457	90.628	22.350772857666016
FGFR2_462	8.919995307922363	4.7387776374816895	88.35892307692309	3.8109488487243652
FGFR2_1345	12.418706893920898	6.863898754119873	94.04723076923078	7.151706695556641
FGFR2_1166	12.383164405822754	6.840789794921875	93.71553846153847	7.3845391273498535
FGFR2_1630	9.972065925598145	4.995879650115967	88.82323076923078	5.75505256652832
FGFR2_1527	10.122873306274414	4.920126914978027	85.17676923076924	7.248104572296143
FGFR2_793	8.154611587524414	4.409557819366455	92.82446153846153	3.711643934249878
FGFR2_854	12.859824180603027	7.579977035522461	88.95553846153845	8.719265937805176
FGFR2_1542	10.313304901123047	4.986874103546143	86.82784615384615	7.059886932373047
FGFR2_1484	8.823826789855957	4.782945156097412	91.02692307692308	4.042519569396973
FGFR2_9	10.120892524719238	4.72257661819458	83.26692307692308	7.128335952758789
FGFR2_1027	9.94585132598877	4.9361443519592285	74.35553846153847	5.422299385070801
FGFR2_82	10.164032936096191	4.948064804077148	86.81415384615384	7.770820140838623
FGFR2_1088	9.252485275268555	4.88746976852417	87.86507692307693	7.84275484085083
FGFR2_481	22.966543197631836	15.249253273010254	80.80169230769232	24.327131271362305
FGFR2_91	8.583090782165527	4.590649604797363	90.23353846153847	5.485412120819092
FGFR2_1412	8.096290588378906	4.434498310089111	88.37692307692306	3.8518433570861816
FGFR2_839	9.448619842529297	4.860745906829834	80.29615384615383	3.5067293643951416
FGFR2_1267	12.629890441894531	7.411580562591553	94.718	6.885529041290283
FGFR2_491	9.063633918762207	4.803074836730957	82.818	5.703106880187988
FGFR2_663	10.173128128051758	4.880166053771973	85.158	6.31374454498291
FGFR2_1629	9.923815727233887	4.9687628746032715	91.34569230769232	6.33648681640625
FGFR2_1897	9.879009246826172	4.958340644836426	88.44030769230768	6.4354448318481445
FGFR2_100	8.915091514587402	4.8360137939453125	93.76415384615386	5.69889497756958
FGFR2_981	9.966444969177246	4.807945251464844	93.38215384615386	8.750863075256348
FGFR2_648	9.811755180358887	4.718523025512695	93.40076923076923	8.635037422180176
FGFR2_1073	9.336745262145996	4.904458522796631	87.72815384615384	7.955117225646973
FGFR2_1628	11.537166595458984	6.0175676345825195	89.19892307692308	6.924685001373291
FGFR2_644	14.959935188293457	7.656803607940674	78.37707692307691	11.425886154174805
FGFR2_646	22.526657104492188	16.341957092285156	80.1870769230769	23.378286361694336
FGFR2_1039	9.456231117248535	4.7406134605407715	83.20769230769231	8.324223518371582
FGFR2_701	12.363154411315918	5.262422561645508	61.74461538461538	10.600859642028809
FGFR2_1370	12.369010925292969	6.856884956359863	93.7716923076923	7.097353935241699
FGFR2_1156	10.407034873962402	4.72304630279541	95.04415384615383	9.665511131286621
FGFR2_1002	8.62196159362793	4.617683410644531	89.93061538461538	5.606454372406006
FGFR2_202	9.785198211669922	4.796797752380371	70.2983076923077	8.514874458312988
FGFR2_1295	12.398590087890625	6.900859832763672	94.01492307692307	7.403176784515381
FGFR2_146	8.824028968811035	4.80110502243042	92.13753846153847	4.325123310089111
FGFR2_89	9.84504222869873	4.700079441070557	79.42092307692309	5.746286392211914
FGFR2_1935	9.735630989074707	4.974998474121094	84.58830769230771	5.486411094665527
FGFR2_1806	8.924860954284668	4.698750019073486	81.73215384615384	6.221846580505371
FGFR2_1697	12.336143493652344	6.3791351318359375	82.51615384615384	8.595450401306152
FGFR2_445	10.465645790100098	5.124394416809082	71.12738461538463	10.630280494689941
FGFR2_49	9.2286958694458	4.794404983520508	80.18338461538461	3.9133474826812744
FGFR2_1624	9.778754234313965	4.965540885925293	88.41615384615383	6.369052886962891
FGFR2_1081	9.350471496582031	4.90383243560791	88.06630769230769	8.039305686950684
FGFR2_1426	9.656118392944336	4.7059221267700195	93.8386153846154	9.049901008605957
FGFR2_634	23.413301467895508	12.761734962463379	68.8556923076923	26.544971466064453
FGFR2_199	10.255724906921387	5.34086275100708	69.26323076923076	8.34035873413086
FGFR2_1257	11.168662071228027	5.242376327514648	88.55076923076922	13.375570297241211
FGFR2_800	9.765569686889648	4.703516006469727	92.78338461538462	9.416202545166016
FGFR2_783	24.25323486328125	18.996849060058594	92.26553846153845	24.88663673400879
FGFR2_214	10.330456733703613	4.964503288269043	63.48107692307691	7.3881096839904785
FGFR2_1224	10.39995288848877	4.749624729156494	95.51615384615387	9.30154037475586
FGFR2_568	8.906822204589844	4.602974891662598	82.06815384615385	3.270202875137329
FGFR2_1144	10.383002281188965	4.855481147766113	95.35215384615385	9.928068161010742
FGFR2_1314	12.524075508117676	6.953930377960205	93.91923076923077	7.427150726318359
FGFR2_1201	12.295255661010742	6.751290321350098	93.89	7.066800594329834
FGFR2_1503	21.20846176147461	16.20781898498535	70.58723076923077	17.32382583618164
FGFR2_74	8.73176383972168	4.9699249267578125	93.82261538461539	4.3707733154296875
FGFR2_727	8.055929183959961	4.296238899230957	85.95938461538462	4.138805389404297
FGFR2_720	9.798741340637207	4.8439226150512695	81.55615384615385	9.202876091003418
FGFR2_1448	9.825347900390625	4.797274112701416	94.53384615384616	8.54968547821045
FGFR2_1075	9.330389022827148	4.933013439178467	88.2836923076923	7.953601360321045
FGFR2_586	22.032175064086914	16.186586380004883	89.49861538461538	22.746339797973633
FGFR2_1452	8.327109336853027	4.8420305252075195	94.16646153846155	6.844204902648926
FGFR2_1515	8.91608715057373	4.771331787109375	92.28184615384616	4.457206726074219
FGFR2_1602	10.203351020812988	4.958633899688721	87.10015384615384	6.9093170166015625
FGFR2_1386	10.346384048461914	4.870098114013672	88.558	9.264001846313477
FGFR2_1907	9.886383056640625	5.002159118652344	94.10292307692308	6.776120185852051
FGFR2_1791	9.789291381835938	4.968560218811035	91.00215384615383	6.5118560791015625
FGFR2_1291	12.107815742492676	6.570437431335449	94.02153846153846	6.982364177703857
FGFR2_1707	9.844573974609375	4.98916482925415	89.99353846153848	6.437985897064209
FGFR2_963	11.664573669433594	5.39923095703125	82.59323076923077	7.075446128845215
FGFR2_1658	9.854175567626953	4.959401607513428	89.94323076923077	6.229816436767578
FGFR2_532	10.630438804626465	5.442328929901123	73.64646153846154	5.6297502517700195
FGFR2_1914	9.957841873168945	4.991219520568848	94.1013846153846	6.489722728729248
FGFR2_1411	8.201066970825195	4.389965534210205	92.23061538461538	3.918783187866211
FGFR2_1236	10.305596351623535	4.836333751678467	94.85615384615386	9.439255714416504
FGFR2_1970	9.865473747253418	4.97141170501709	91.44753846153846	6.42777156829834
FGFR2_656	9.481084823608398	4.683694839477539	79.52323076923079	7.892155647277832
FGFR2_177	8.720901489257812	4.778663635253906	93.38092307692308	5.767585277557373
FGFR2_1533	10.182586669921875	4.902876377105713	85.99076923076923	7.42575740814209
FGFR2_168	9.334674835205078	4.756740093231201	82.13323076923075	8.733019828796387
FGFR2_1424	8.969793319702148	4.756178855895996	87.30923076923078	4.028902530670166
FGFR2_1880	11.728157997131348	6.4453816413879395	85.54230769230769	9.943941116333008
FGFR2_1501	8.791988372802734	4.818133354187012	91.96923076923076	4.546719074249268
FGFR2_1303	10.984892845153809	5.160922050476074	88.8803076923077	13.173932075500488
FGFR2_1599	10.18454647064209	4.942814350128174	86.58292307692308	6.6865668296813965
FGFR2_318	22.626502990722656	15.435158729553223	95.15323076923077	26.466276168823242
FGFR2_1735	9.949070930480957	4.7371954917907715	90.69353846153847	6.46859884262085
FGFR2_1912	9.924315452575684	4.967128753662109	93.38369230769231	5.696718215942383
FGFR2_924	10.049473762512207	5.489962577819824	83.804	4.69782829284668
FGFR2_501	8.897737503051758	4.738264560699463	86.34923076923077	3.8074846267700195
FGFR2_1205	12.458558082580566	6.952375411987305	93.4696923076923	7.579390048980713
FGFR2_1779	9.913753509521484	4.9797773361206055	91.51476923076925	6.065218448638916
FGFR2_1952	9.886950492858887	4.973066806793213	91.10584615384617	6.325343608856201
FGFR2_980	8.916939735412598	4.976340293884277	92.37353846153846	4.191863059997559
FGFR2_679	10.812202453613281	5.258236885070801	86.65692307692309	5.854496479034424
FGFR2_1413	8.055322647094727	4.4101481437683105	86.37876923076922	3.7265195846557617
FGFR2_1292	10.234099388122559	4.72857141494751	93.13323076923076	9.01699447631836
FGFR2_1745	9.879545211791992	4.931055068969727	91.0716923076923	6.328589916229248
FGFR2_1446	9.884976387023926	4.744868755340576	93.534	9.048279762268066
FGFR2_1022	9.664304733276367	4.787562847137451	88.63123076923078	7.1293416023254395
FGFR2_1252	10.930908203125	5.942547798156738	85.13	9.075864791870117
FGFR2_1174	12.222563743591309	6.760757923126221	93.54369230769231	6.7522125244140625
FGFR2_595	19.53868865966797	12.553192138671875	90.24876923076923	21.473201751708984
FGFR2_309	22.84056282043457	15.819136619567871	95.50630769230767	26.525436401367188
FGFR2_1193	12.425623893737793	6.898321628570557	93.88138461538462	7.259794235229492
FGFR2_1434	9.856371879577637	4.773621559143066	94.12630769230769	8.8569974899292
FGFR2_360	9.27713394165039	4.87213134765625	87.21107692307693	7.862172603607178
FGFR2_1124	11.4725980758667	6.052353858947754	75.98246153846155	6.0718302726745605
FGFR2_1892	9.86950969696045	4.952325820922852	88.97046153846154	6.279136657714844
FGFR2_1486	8.902902603149414	4.831603050231934	91.75430769230769	4.403513431549072
FGFR2_25	8.873647689819336	4.776539325714111	93.71230769230769	5.44333553314209
FGFR2_390	10.1620512008667	4.786357402801514	83.89076923076924	7.0640482902526855
FGFR2_848	9.210050582885742	4.770458698272705	77.27815384615386	4.207581996917725
FGFR2_200	10.805867195129395	5.325777530670166	85.896	5.116729259490967
FGFR2_322	22.794818878173828	16.792383193969727	75.37153846153846	26.462919235229492
FGFR2_1093	10.282063484191895	4.7889299392700195	69.01507692307693	7.89335823059082
FGFR2_108	9.940713882446289	4.693671226501465	82.1346153846154	4.238823413848877
FGFR2_1376	12.341816902160645	6.806891441345215	93.89261538461538	7.153417110443115
FGFR2_1399	12.46202278137207	6.914743900299072	93.97184615384616	6.820031642913818
FGFR2_761	23.57705307006836	18.077655792236328	87.37246153846155	23.901018142700195
FGFR2_1102	10.194674491882324	4.828474044799805	84.02907692307691	6.359933853149414
FGFR2_1509	8.795626640319824	4.80388069152832	92.80938461538462	4.550697326660156
FGFR2_1180	12.397248268127441	6.810525417327881	91.25769230769231	7.358980178833008
FGFR2_792	11.192459106445312	5.405190467834473	87.86569230769231	5.578949451446533
FGFR2_1317	12.354297637939453	6.841009140014648	93.87661538461538	7.544799327850342
FGFR2_6	22.72670555114746	16.21613883972168	95.27153846153847	27.649423599243164
FGFR2_1550	10.118968963623047	4.913674831390381	86.90292307692309	7.685608386993408
FGFR2_1708	9.842602729797363	4.984212398529053	91.36276923076923	6.009360313415527
FGFR2_504	10.199848175048828	5.22454833984375	81.47784615384616	3.9220643043518066
FGFR2_972	8.62094497680664	4.60080099105835	90.67569230769232	5.55519962310791
FGFR2_1212	11.618708610534668	6.271111011505127	89.9016923076923	5.723064422607422
FGFR2_728	10.843679428100586	5.2401933670043945	84.51507692307693	6.434702396392822
FGFR2_1998	9.845162391662598	4.97288703918457	93.83461538461539	6.844907760620117
FGFR2_1960	11.993342399597168	6.040291786193848	81.31338461538462	6.488647937774658
FGFR2_902	9.320413589477539	4.748867988586426	81.32923076923078	8.789889335632324
FGFR2_1919	11.64238166809082	5.989320278167725	88.33723076923076	10.517292976379395
FGFR2_916	25.6627197265625	20.128164291381836	92.57892307692306	26.712343215942383
FGFR2_1665	9.87105941772461	4.969839572906494	90.05676923076923	6.115328311920166
FGFR2_879	9.563048362731934	4.784862518310547	78.68861538461539	5.214015483856201
FGFR2_1127	9.190531730651855	4.859753608703613	79.8656923076923	3.791512966156006
FGFR2_14	9.329828262329102	4.750944137573242	82.78953846153846	8.7095947265625
FGFR2_804	18.493188858032227	11.24423885345459	85.02892307692306	16.930294036865234
FGFR2_402	21.760610580444336	15.408533096313477	75.59123076923078	23.762985229492188
FGFR2_1744	9.880109786987305	4.889939785003662	90.87523076923077	6.365167140960693
FGFR2_1365	12.337396621704102	6.817446708679199	94.31200000000001	7.4898681640625
FGFR2_1585	10.230111122131348	4.964356422424316	87.53923076923077	7.436427593231201
FGFR2_1804	9.872347831726074	4.979945182800293	91.16692307692308	6.599447727203369
FGFR2_1837	11.819111824035645	6.060142517089844	84.69030769230768	10.140020370483398
FGFR2_1483	12.976036071777344	7.510810852050781	69.36076923076922	9.998100280761719
FGFR2_163	16.047969818115234	10.741287231445312	84.41892307692306	15.645600318908691
FGFR2_1466	14.820791244506836	8.684883117675781	70.18923076923078	14.281905174255371
FGFR2_1153	11.157609939575195	5.405039310455322	90.76507692307692	15.62295913696289
FGFR2_1029	10.696163177490234	5.072127819061279	82.40953846153846	3.9701764583587646
FGFR2_242	10.178679466247559	4.78251838684082	87.11492307692308	7.660860061645508
FGFR2_511	20.25111198425293	13.28211784362793	81.69415384615385	17.997739791870117
FGFR2_1155	10.33501148223877	4.71553373336792	95.05076923076923	9.428343772888184
FGFR2_1046	9.427127838134766	4.731107234954834	83.73015384615384	8.312335014343262
FGFR2_45	9.699294090270996	4.482559680938721	82.94107692307692	6.849177837371826
FGFR2_557	8.747140884399414	4.964131832122803	93.52876923076923	4.44216775894165
FGFR2_1360	12.23792839050293	6.805095195770264	93.93230769230769	7.271796226501465
FGFR2_28	8.945417404174805	4.712658405303955	80.28492307692308	5.499785423278809
FGFR2_724	9.961925506591797	4.851466178894043	92.1926153846154	8.19648265838623
FGFR2_1076	9.205246925354004	4.910079002380371	88.51569230769232	7.783984661102295
FGFR2_355	14.030393600463867	8.570345878601074	79.256	10.046892166137695
FGFR2_324	23.15485954284668	16.852725982666016	76.91246153846154	26.587488174438477
FGFR2_1563	10.343801498413086	4.926772117614746	86.7983076923077	7.6763916015625
FGFR2_645	24.82403564453125	19.643266677856445	92.50676923076924	25.310007095336914
FGFR2_1421	8.150985717773438	4.369304656982422	89.57615384615384	3.8787832260131836
FGFR2_325	22.22496223449707	17.60708999633789	75.72707692307691	25.661582946777344
FGFR2_876	19.035459518432617	11.884658813476562	82.45707692307693	16.61522674560547
FGFR2_1885	9.806730270385742	4.974343299865723	86.24307692307693	5.624897480010986
FGFR2_1323	12.330140113830566	6.831345558166504	92.82276923076923	7.269131183624268
FGFR2_594	10.007232666015625	5.025085926055908	71.17261538461538	11.283204078674316
FGFR2_113	10.63530445098877	6.391949653625488	90.96323076923076	5.805350303649902
FGFR2_1570	10.103839874267578	4.975132465362549	85.86938461538462	7.395365238189697
FGFR2_994	10.356338500976562	5.332961559295654	68.73969230769231	8.506610870361328
FGFR2_1749	9.894298553466797	4.9085612297058105	91.54723076923077	6.667787551879883
FGFR2_959	9.985082626342773	4.871036529541016	86.84476923076924	7.021975994110107
FGFR2_1832	9.931951522827148	4.976171016693115	90.864	6.296440601348877
FGFR2_1521	12.323261260986328	6.858212947845459	69.6833846153846	8.781886100769043
FGFR2_1645	11.776792526245117	5.433506488800049	81.45492307692307	9.668478965759277
FGFR2_1762	9.920679092407227	4.879510402679443	90.5443076923077	6.492035865783691
FGFR2_2005	9.861781120300293	4.956667900085449	92.11107692307691	6.253662586212158
FGFR2_512	18.190141677856445	11.47708797454834	89.73384615384614	20.58755874633789
FGFR2_1031	9.539895057678223	4.817609786987305	88.07661538461538	7.377418041229248
FGFR2_486	9.999502182006836	5.088657379150391	79.46846153846154	3.9524788856506348
FGFR2_1594	10.14637279510498	4.950244426727295	86.8316923076923	7.731344699859619
FGFR2_872	8.846293449401855	4.795474052429199	93.44676923076922	5.547537803649902
FGFR2_399	8.238455772399902	4.638900279998779	93.72353846153845	7.659968376159668
FGFR2_319	22.47332191467285	15.137689590454102	89.63553846153846	23.09228515625
FGFR2_542	19.734743118286133	12.55958366394043	89.64953846153847	19.935916900634766
FGFR2_211	11.219442367553711	5.433770179748535	92.35646153846155	15.050577163696289
FGFR2_685	9.779118537902832	5.974860191345215	70.34661538461538	4.907101631164551
FGFR2_667	14.45089340209961	8.697168350219727	76.17276923076922	11.716822624206543
FGFR2_249	25.300640106201172	17.953765869140625	81.15215384615387	22.22374725341797
FGFR2_1064	9.605302810668945	5.106667518615723	88.33261538461538	7.453273296356201
FGFR2_633	10.101728439331055	4.811233997344971	87.2090769230769	6.957692623138428
FGFR2_1251	10.374733924865723	4.845039367675781	95.18938461538463	10.071378707885742
FGFR2_889	22.927637100219727	15.599822044372559	80.012	23.003366470336914
FGFR2_1351	10.421687126159668	4.70932149887085	94.15630769230769	9.405031204223633
FGFR2_1307	10.989473342895508	5.209530353546143	88.82353846153848	13.240470886230469
FGFR2_1946	9.779486656188965	4.982481479644775	86.01876923076922	6.557140827178955
FGFR2_1873	9.876992225646973	4.978344440460205	92.1126153846154	6.434010028839111
FGFR2_578	14.625189781188965	8.031845092773438	73.07692307692308	13.791760444641113
FGFR2_1662	11.76921558380127	5.140021800994873	82.00815384615385	6.955533504486084
FGFR2_1214	10.312257766723633	4.7460432052612305	94.91046153846155	8.696179389953613
FGFR2_237	12.316777229309082	6.824759483337402	94.44046153846153	7.287715911865234
FGFR2_1383	11.532172203063965	5.629848957061768	85.3483076923077	9.420463562011719
FGFR2_762	9.289130210876465	4.7523274421691895	82.82323076923078	8.657927513122559
FGFR2_1105	9.073917388916016	4.802493572235107	83.46507692307692	5.611505508422852
FGFR2_487	23.94839859008789	19.010093688964844	91.96184615384617	25.758777618408203
FGFR2_5	9.294976234436035	4.897794246673584	87.97030769230767	7.635476589202881
FGFR2_583	10.5087890625	5.592922687530518	85.47615384615385	3.6267507076263428
FGFR2_890	9.229585647583008	4.907444953918457	88.03646153846155	8.101771354675293
FGFR2_546	8.963852882385254	4.805815696716309	77.88538461538462	3.794769287109375
FGFR2_1028	10.350472450256348	5.009312152862549	82.6426153846154	4.906339168548584
FGFR2_748	9.712339401245117	4.9946417808532715	76.91646153846153	6.19256591796875
FGFR2_964	9.940421104431152	4.782210350036621	84.15676923076924	5.897295951843262
FGFR2_1362	10.796357154846191	5.77358865737915	85.65707692307694	8.299206733703613
FGFR2_967	9.814937591552734	4.871372699737549	69.90030769230769	7.763562202453613
FGFR2_255	10.199973106384277	4.924311637878418	85.05876923076924	7.1733784675598145
FGFR2_295	8.009272575378418	4.349746227264404	88.57584615384614	4.082172393798828
FGFR2_1500	8.871500968933105	4.8043694496154785	91.83353846153847	4.528975486755371
FGFR2_1271	12.300504684448242	6.658132553100586	94.28984615384614	7.531287670135498
FGFR2_567	9.020689010620117	5.002635478973389	92.94953846153847	4.170987606048584
FGFR2_1988	9.666874885559082	4.97141170501709	89.62923076923076	5.837342739105225
FGFR2_1679	9.851860046386719	4.960773468017578	91.1463076923077	6.20311164855957
FGFR2_606	17.22140121459961	11.118328094482422	72.02676923076923	16.796384811401367
FGFR2_1530	10.206005096435547	4.952478408813477	85.65707692307691	7.40179443359375
FGFR2_111	8.05161190032959	4.309122085571289	88.32876923076923	3.8571391105651855
FGFR2_955	9.526019096374512	4.7057785987854	86.99046153846155	7.742391586303711
FGFR2_851	10.060393333435059	4.792436599731445	87.67092307692307	7.36285400390625
FGFR2_787	9.850327491760254	4.729615211486816	93.86723076923076	8.881300926208496
FGFR2_1694	11.253202438354492	6.067783832550049	83.22630769230769	10.355649948120117
FGFR2_950	24.293062210083008	18.836238861083984	91.1553846153846	24.898967742919922
FGFR2_1656	9.869120597839355	4.967715740203857	90.69092307692307	6.113260269165039
FGFR2_703	9.041646003723145	4.840383052825928	78.80046153846153	3.712508201599121
FGFR2_1488	13.93111515045166	7.890973091125488	70.46169230769232	12.11556339263916
FGFR2_1009	8.653218269348145	4.611660480499268	89.65430769230768	5.1618523597717285
FGFR2_1551	10.141044616699219	4.932732582092285	87.2496923076923	6.681544303894043
FGFR2_1213	12.203020095825195	6.663877010345459	93.55861538461538	6.991641044616699
FGFR2_1661	9.897907257080078	4.978417873382568	90.916	6.508354187011719
FGFR2_855	12.821643829345703	5.533543109893799	75.01753846153845	11.614998817443848
FGFR2_581	10.373734474182129	5.090193271636963	85.61384615384615	6.989666938781738
FGFR2_903	9.871241569519043	4.847144603729248	94.02430769230767	9.0187349319458
FGFR2_1498	8.858938217163086	4.835119247436523	92.0503076923077	4.388184547424316
FGFR2_1616	9.875056266784668	4.9685139656066895	90.48892307692307	6.335560321807861
FGFR2_1706	9.919450759887695	4.98824405670166	90.17153846153846	6.411496162414551
FGFR2_311	10.628325462341309	5.650193691253662	85.35615384615384	3.5431745052337646
FGFR2_1918	11.972542762756348	6.369390964508057	89.38830769230769	10.028099060058594
FGFR2_1136	12.471870422363281	6.870473861694336	94.19061538461538	7.433521270751953
FGFR2_1672	9.885350227355957	4.971640586853027	91.54446153846155	6.53633975982666
FGFR2_733	8.808586120605469	4.796163082122803	91.0023076923077	6.1277689933776855
FGFR2_912	18.95294761657715	10.462258338928223	91.08276923076923	19.32805633544922
FGFR2_406	13.676898002624512	8.811405181884766	82.51076923076923	7.30223274230957
FGFR2_817	11.0245943069458	5.765944957733154	87.09907692307692	6.553518772125244
FGFR2_1560	10.331320762634277	4.990039825439453	86.74523076923077	7.293954849243164
FGFR2_1199	10.204025268554688	4.9006266593933105	95.6516923076923	8.80007266998291
FGFR2_124	9.78618049621582	4.861124038696289	80.07123076923078	7.510762691497803
FGFR2_1382	12.276262283325195	6.641689300537109	93.06276923076923	7.081039905548096
FGFR2_1007	8.686933517456055	4.649947643280029	89.44646153846155	5.220576763153076
FGFR2_655	12.591910362243652	6.3238701820373535	74.47661538461539	8.495285034179688
FGFR2_1525	8.844393730163574	4.812881946563721	91.44769230769231	4.3636932373046875
FGFR2_1737	8.976425170898438	4.599258899688721	84.0863076923077	6.97955322265625
FGFR2_675	9.629754066467285	4.44873571395874	82.8543076923077	4.922382354736328
FGFR2_1771	9.915383338928223	4.9953694343566895	92.66892307692306	6.827785968780518
FGFR2_369	9.416438102722168	4.812357425689697	82.05584615384616	7.157402038574219
FGFR2_686	23.3004207611084	12.915857315063477	75.52507692307691	26.012821197509766
FGFR2_1739	9.838330268859863	4.9515767097473145	91.10476923076922	6.253610134124756
FGFR2_1207	12.364004135131836	6.807393550872803	93.9736923076923	7.487061500549316
FGFR2_105	10.691460609436035	5.497931003570557	77.2416923076923	5.047511577606201
FGFR2_1368	12.318199157714844	6.828001976013184	93.988	7.220623016357422
FGFR2_940	8.90381145477295	4.820490837097168	93.24676923076923	5.669527053833008
FGFR2_1615	9.861008644104004	4.953143119812012	90.48430769230768	6.210867404937744
FGFR2_580	9.816499710083008	4.739139556884766	94.37692307692308	9.006906509399414
FGFR2_1355	10.587690353393555	5.542517185211182	85.84538461538462	8.85567855834961
FGFR2_1650	9.742669105529785	4.951543807983398	90.46076923076923	6.33119010925293
FGFR2_1182	12.289831161499023	6.817408561706543	94.39292307692308	7.310697555541992
FGFR2_809	17.31232261657715	12.048226356506348	72.56492307692308	16.044931411743164
FGFR2_1871	11.909699440002441	6.242979049682617	83.92030769230769	9.90633487701416
FGFR2_588	22.096637725830078	15.27333927154541	84.23353846153847	22.260974884033203
FGFR2_1202	10.358963966369629	4.690410614013672	89.418	9.495437622070312
FGFR2_92	10.54023265838623	5.26610803604126	86.58769230769231	9.087560653686523
FGFR2_1473	14.640888214111328	8.821650505065918	70.26907692307692	10.916576385498047
FGFR2_12	22.465133666992188	15.439078330993652	81.01615384615384	20.692726135253906
FGFR2_1815	9.826475143432617	4.93320369720459	89.34538461538462	6.358007907867432
FGFR2_75	22.532390594482422	17.43692970275879	79.62507692307692	27.276456832885742
FGFR2_1524	8.826322555541992	4.73643684387207	92.42369230769229	4.3402252197265625
FGFR2_321	9.805397987365723	4.762973308563232	94.06092307692307	8.886404991149902
FGFR2_1576	9.709875106811523	4.9193596839904785	85.62861538461537	7.470215320587158
FGFR2_1562	10.27839469909668	4.910615921020508	86.75723076923076	7.5130438804626465
FGFR2_1805	9.992705345153809	4.9747490882873535	91.21461538461539	6.05951452255249
FGFR2_173	24.19224739074707	19.076038360595703	91.63492307692307	25.657352447509766
FGFR2_1931	9.820592880249023	4.96572208404541	89.83523076923076	6.4526448249816895
FGFR2_1059	9.330164909362793	4.9455084800720215	88.37492307692307	7.817415237426758
FGFR2_1061	9.2501802444458	4.902389049530029	88.54	7.58565616607666
FGFR2_51	11.210516929626465	6.178131580352783	83.68261538461539	7.53952693939209
FGFR2_875	10.024120330810547	4.866994380950928	87.42953846153846	7.1461663246154785
FGFR2_708	8.867262840270996	4.798106670379639	93.76953846153847	5.299631118774414
FGFR2_1626	9.009159088134766	4.726293087005615	81.50107692307692	6.3422698974609375
FGFR2_1967	9.885672569274902	4.983060359954834	91.41723076923076	6.410733699798584
FGFR2_259	10.009428024291992	4.901120662689209	93.11769230769231	8.410896301269531
FGFR2_1635	9.97668170928955	4.971035957336426	91.00169230769232	6.427555084228516
FGFR2_152	9.022310256958008	4.76605749130249	91.76676923076923	4.141301155090332
FGFR2_531	9.368199348449707	4.937102794647217	77.41076923076925	7.313741207122803
FGFR2_1404	8.156153678894043	4.319607257843018	90.39046153846154	3.819589614868164
FGFR2_1875	9.873798370361328	4.951192855834961	91.5236923076923	6.261552333831787
FGFR2_1489	17.738420486450195	12.678357124328613	69.45876923076924	13.897500038146973
FGFR2_472	9.686305046081543	4.979612827301025	91.08107692307694	6.550539493560791
FGFR2_293	9.889304161071777	4.865649700164795	79.33415384615385	6.663601875305176
FGFR2_2003	11.538071632385254	5.842646598815918	87.20876923076924	10.838299751281738
FGFR2_1349	10.443517684936523	4.649895191192627	94.58815384615384	9.574553489685059
FGFR2_281	10.191495895385742	4.9079365730285645	84.16446153846154	8.071162223815918
FGFR2_1108	23.142688751220703	16.66984748840332	87.40338461538464	26.971099853515625
FGFR2_1693	9.86814022064209	4.970016002655029	92.11476923076923	6.344946384429932
FGFR2_11	9.186479568481445	4.664456367492676	86.19492307692308	6.1930832862854
FGFR2_1438	9.848006248474121	4.774795055389404	94.0486153846154	9.265371322631836
FGFR2_1016	10.173949241638184	5.135270595550537	81.35307692307693	3.3128297328948975
FGFR2_827	8.895866394042969	4.803431510925293	93.70092307692309	5.779008865356445
FGFR2_153	9.960806846618652	4.827377796173096	83.75492307692308	7.003277778625488
FGFR2_147	9.372567176818848	4.540889739990234	70.77261538461538	3.941340446472168
FGFR2_1510	8.883960723876953	4.742918491363525	91.79815384615384	4.429196834564209
FGFR2_1642	9.109997749328613	4.666776180267334	75.41092307692307	6.867398738861084
FGFR2_779	9.745757102966309	5.928328514099121	89.57784615384615	5.4956135749816895
FGFR2_1895	9.834976196289062	4.974032402038574	89.21476923076924	6.108924865722656
FGFR2_560	9.855307579040527	4.86282205581665	85.55492307692307	5.676197052001953
FGFR2_1499	8.777316093444824	4.805994987487793	91.93261538461539	4.5336079597473145
FGFR2_1653	12.59096908569336	5.939274787902832	72.28676923076922	9.938729286193848
FGFR2_164	9.023582458496094	4.774988651275635	70.30015384615383	6.454214572906494
FGFR2_1705	9.876436233520508	5.008505821228027	90.88707692307692	6.284212112426758
FGFR2_1788	12.149782180786133	5.8644609451293945	61.26215384615384	8.30430793762207
FGFR2_494	16.571197509765625	8.976362228393555	74.6516923076923	12.712949752807617
FGFR2_1910	9.927671432495117	4.980854511260986	93.06369230769229	6.466553688049316
FGFR2_945	9.380293846130371	4.723733425140381	82.2326153846154	8.731683731079102
FGFR2_1783	9.872413635253906	4.925238609313965	90.29815384615385	6.6196136474609375
FGFR2_622	9.878490447998047	4.977263927459717	86.702	5.724974632263184
FGFR2_570	9.469648361206055	4.742533206939697	83.20184615384616	8.733840942382812
FGFR2_756	9.090700149536133	4.736713886260986	82.29676923076923	3.797011137008667
FGFR2_1991	9.955976486206055	4.962353229522705	92.43307692307691	6.323945045471191
FGFR2_1147	10.347582817077637	4.730085849761963	95.29476923076923	9.247883796691895
FGFR2_1387	11.01375675201416	5.179629325866699	88.47323076923078	12.687026977539062
FGFR2_1164	10.369430541992188	4.742739200592041	94.88292307692308	9.716760635375977
FGFR2_1106	26.6075496673584	15.091120719909668	95.08753846153846	27.80239486694336
FGFR2_1767	9.991652488708496	4.99100923538208	90.60353846153846	6.727395057678223
FGFR2_1032	9.833918571472168	4.930914402008057	77.85323076923078	4.142994403839111
FGFR2_58	9.981364250183105	5.015712261199951	89.85046153846153	6.241971015930176
FGFR2_430	22.920557022094727	15.841065406799316	93.81015384615385	26.448863983154297
FGFR2_181	9.654607772827148	4.69809627532959	94.25784615384615	8.944446563720703
FGFR2_1063	9.52043342590332	4.935410499572754	88.0716923076923	6.9495368003845215
FGFR2_1649	12.286092758178711	5.926254749298096	76.8126153846154	9.175704002380371
FGFR2_252	9.570385932922363	4.611662864685059	79.27415384615384	6.452988624572754
FGFR2_1698	9.990209579467773	4.97467041015625	90.13553846153846	6.207464694976807
FGFR2_383	8.603534698486328	4.584090709686279	89.94276923076923	5.6133503913879395
FGFR2_1035	9.403684616088867	4.701224327087402	83.09492307692308	8.57304573059082
FGFR2_1266	12.616758346557617	7.3241868019104	94.99615384615383	7.8052167892456055
FGFR2_541	11.118335723876953	5.6660284996032715	81.38384615384615	9.0786714553833
FGFR2_843	8.14397144317627	4.357865333557129	89.46707692307692	3.8733229637145996
FGFR2_1322	12.40540599822998	6.801609992980957	91.58553846153846	7.4338250160217285
FGFR2_1977	9.873046875	4.970698356628418	91.51123076923076	6.3673095703125
FGFR2_176	8.888444900512695	4.97853422164917	93.90692307692308	4.212433815002441
FGFR2_1505	8.82482624053955	4.838764190673828	92.46984615384615	4.439571380615234
FGFR2_1603	10.190509796142578	4.958280086517334	86.49307692307693	6.833072185516357
FGFR2_721	11.800996780395508	5.065566539764404	71.336	8.308764457702637
FGFR2_982	10.709973335266113	5.291800498962402	75.95892307692307	4.756657600402832
FGFR2_1036	9.436447143554688	4.72047758102417	82.68030769230768	8.611762046813965
FGFR2_626	9.292990684509277	4.895883560180664	88.49215384615384	7.585638999938965
FGFR2_1019	9.70337963104248	4.727833271026611	87.24876923076923	7.8323869705200195
FGFR2_693	9.391899108886719	4.719184398651123	83.76415384615385	8.849533081054688
FGFR2_1100	10.38444995880127	4.760538101196289	81.39169230769232	9.092378616333008
FGFR2_1790	9.877866744995117	4.964867115020752	90.86815384615385	6.37983512878418
FGFR2_746	23.959497451782227	16.12005615234375	82.23876923076922	24.14362907409668
FGFR2_83	20.582242965698242	14.2295560836792	91.94446153846154	21.399192810058594
FGFR2_1380	12.331010818481445	6.762387752532959	94.09846153846154	6.849910259246826
FGFR2_1218	11.783899307250977	5.837333679199219	87.63984615384616	5.753847122192383
FGFR2_1746	9.918766975402832	4.931396007537842	90.81892307692307	6.431262969970703
FGFR2_1260	11.047347068786621	5.215281963348389	88.36276923076923	13.10202693939209
FGFR2_1926	9.872604370117188	4.9814653396606445	90.0573846153846	6.33795166015625
FGFR2_2009	11.562182426452637	5.817052841186523	82.67046153846154	10.833120346069336
FGFR2_381	8.075525283813477	4.378773212432861	89.38246153846153	3.9641385078430176
FGFR2_138	9.874299049377441	4.829281330108643	93.50169230769231	8.895801544189453
FGFR2_141	8.582626342773438	4.594724178314209	89.77292307692308	5.607670783996582
FGFR2_1526	8.838371276855469	4.757706642150879	90.96215384615383	4.430300235748291
FGFR2_1169	11.09141731262207	5.3201680183410645	89.30769230769229	13.280040740966797
FGFR2_316	9.518911361694336	4.840389728546143	81.2623076923077	6.622378826141357
FGFR2_922	9.41955852508545	4.728164196014404	81.136	8.44063663482666
FGFR2_465	9.292662620544434	4.8589301109313965	88.11861538461538	7.613677501678467
FGFR2_286	10.063162803649902	4.969815731048584	92.66046153846153	8.316719055175781
FGFR2_837	23.237014770507812	14.284128189086914	95.55	26.04148292541504
FGFR2_1137	11.18913459777832	5.327406883239746	90.3653846153846	13.52609920501709
FGFR2_389	11.024188995361328	5.338388442993164	89.94707692307693	14.136917114257812
FGFR2_1423	8.868021011352539	4.7207255363464355	93.44830769230768	4.272756099700928
FGFR2_267	9.730416297912598	5.017317295074463	69.83523076923076	11.248322486877441
FGFR2_639	9.207972526550293	4.8795166015625	87.87292307692307	7.743818759918213
FGFR2_189	9.05760383605957	4.71946382522583	81.27492307692307	4.1413984298706055
FGFR2_50	9.027692794799805	5.017573356628418	90.3256923076923	4.198105812072754
FGFR2_1353	12.335556983947754	6.782184600830078	94.90876923076924	7.33709192276001
FGFR2_96	8.836395263671875	4.815461158752441	91.1683076923077	5.879730701446533
FGFR2_476	22.634668350219727	15.634795188903809	94.91184615384616	25.651845932006836
FGFR2_1060	9.561037063598633	4.911891937255859	88.61261538461541	7.636329174041748
FGFR2_1601	10.143169403076172	4.94794225692749	87.04584615384616	6.717290878295898
FGFR2_857	8.048649787902832	4.349823474884033	87.90415384615383	3.83219051361084
FGFR2_235	10.049912452697754	4.793187141418457	87.40553846153846	7.257761001586914
FGFR2_300	8.459342956542969	4.671329975128174	86.66353846153847	5.570952892303467
FGFR2_821	9.992786407470703	4.935430526733398	85.45692307692308	7.013197422027588
FGFR2_1194	12.253066062927246	6.642294883728027	93.1786153846154	6.509121417999268
FGFR2_387	22.50455093383789	15.846318244934082	95.85261538461539	26.374353408813477
FGFR2_1978	9.869657516479492	4.956610202789307	91.1183076923077	6.129790306091309
FGFR2_66	10.257389068603516	4.934207916259766	86.7146153846154	7.515288352966309
FGFR2_288	11.797419548034668	6.023934364318848	74.05569230769231	7.166756629943848
FGFR2_1754	9.944133758544922	4.985083103179932	90.0823076923077	6.711491584777832
FGFR2_880	12.767050743103027	7.471045017242432	88.97876923076922	8.182316780090332
FGFR2_1237	10.12708854675293	4.840813636779785	95.10738461538462	8.24427604675293
FGFR2_954	9.254759788513184	4.793492794036865	87.11861538461538	7.85822057723999
FGFR2_1872	9.941375732421875	4.982619762420654	91.24584615384616	6.712079048156738
FGFR2_716	10.121404647827148	4.929592609405518	81.71076923076924	4.750741958618164
FGFR2_1026	10.292327880859375	5.324301719665527	82.45215384615383	3.8589487075805664
FGFR2_1204	11.116267204284668	5.245021343231201	90.00553846153845	13.296551704406738
FGFR2_659	9.75654411315918	4.836161136627197	88.72753846153844	6.743915557861328
FGFR2_585	11.0797700881958	5.24495267868042	89.69338461538462	12.974616050720215
FGFR2_1966	9.844091415405273	4.992169380187988	88.67261538461538	5.800801753997803
FGFR2_1053	9.138126373291016	4.723940372467041	85.86523076923076	8.31613826751709
FGFR2_1636	9.894706726074219	4.964689254760742	90.58923076923077	6.173369884490967
FGFR2_1577	10.273914337158203	4.993830680847168	86.71723076923078	7.297456741333008
FGFR2_943	9.86079216003418	4.7689290046691895	80.34646153846154	6.394567012786865
FGFR2_365	12.656352996826172	6.400784015655518	78.03707692307692	9.65846061706543
FGFR2_1945	9.848228454589844	4.9754743576049805	89.74123076923075	6.244191646575928
FGFR2_1711	9.948772430419922	4.91497278213501	90.78953846153847	6.447024822235107
FGFR2_815	8.888442039489746	4.7961015701293945	93.70969230769231	5.590693473815918
FGFR2_1325	10.899645805358887	5.13047456741333	86.1243076923077	10.962084770202637
FGFR2_1929	9.812162399291992	4.97313117980957	92.18492307692307	6.398223876953125
FGFR2_1813	9.905591011047363	4.9732537269592285	93.27646153846155	4.960040092468262
FGFR2_212	9.789549827575684	4.892045497894287	85.67446153846154	5.983981132507324
FGFR2_641	21.9312744140625	16.088577270507812	75.14107692307692	27.41335678100586
FGFR2_772	8.317304611206055	4.6305389404296875	80.332	6.679270267486572
FGFR2_1321	11.023675918579102	5.336920261383057	90.29153846153848	13.890349388122559
FGFR2_978	12.216291427612305	6.366236209869385	93.97769230769231	6.99046516418457
FGFR2_1417	8.12595272064209	4.335382461547852	90.1926153846154	3.741292953491211
FGFR2_260	8.89120864868164	4.848519325256348	89.47600000000001	4.326311111450195
FGFR2_1810	9.917187690734863	4.95271635055542	92.22553846153846	6.581430435180664
FGFR2_1304	11.066666603088379	5.245389938354492	88.51630769230769	13.576766967773438
FGFR2_1882	9.897305488586426	4.9708428382873535	91.08876923076923	6.295863628387451
FGFR2_1290	10.323140144348145	4.68083381652832	94.55569230769233	9.209061622619629
FGFR2_1853	9.907485961914062	4.967624187469482	90.34846153846154	5.804386138916016
FGFR2_1248	12.242064476013184	6.629766941070557	93.19061538461538	6.889594554901123
FGFR2_143	9.363311767578125	4.927544593811035	87.69353846153847	7.505881309509277
FGFR2_248	10.614361763000488	5.548738956451416	84.51169230769231	4.328482151031494
FGFR2_188	9.130538940429688	4.836581230163574	83.47738461538461	5.935545921325684
FGFR2_1332	11.044815063476562	5.305200099945068	86.40707692307694	10.907843589782715
FGFR2_357	9.234965324401855	4.614524841308594	82.66538461538461	6.4980692863464355
FGFR2_1692	8.95113468170166	4.564823150634766	74.17107692307692	5.900543689727783
FGFR2_1041	9.457489013671875	4.680971622467041	82.69353846153847	8.442821502685547
FGFR2_413	10.422959327697754	5.0844550132751465	82.69015384615386	4.7332763671875
FGFR2_396	18.124977111816406	13.575590133666992	81.58615384615385	17.278764724731445
FGFR2_1087	9.361668586730957	4.905055999755859	88.08876923076923	7.825420379638672
FGFR2_1925	9.890739440917969	4.973404407501221	90.31153846153846	6.245637893676758
FGFR2_765	10.202296257019043	4.986588478088379	82.30892307692308	7.4899444580078125
FGFR2_1220	11.220782279968262	5.7752604484558105	87.96261538461538	5.424127578735352
FGFR2_680	9.016249656677246	4.8430938720703125	83.42353846153847	5.235273361206055
FGFR2_398	21.599838256835938	14.480690002441406	82.74492307692307	19.419403076171875
FGFR2_937	22.182575225830078	15.263595581054688	81.79292307692309	20.15692138671875
FGFR2_1690	9.801563262939453	4.965759754180908	89.08307692307693	6.527125835418701
FGFR2_791	14.43472671508789	8.246254920959473	69.38861538461538	12.41556167602539
FGFR2_1742	8.869854927062988	4.535726547241211	77.0056923076923	6.300980567932129
FGFR2_816	10.074535369873047	4.874650955200195	82.90876923076924	5.738583564758301
FGFR2_780	10.818123817443848	5.2413859367370605	84.98507692307693	5.8988118171691895
FGFR2_741	24.16831398010254	16.634315490722656	83.72	23.1154842376709
FGFR2_1047	9.438353538513184	4.713150501251221	83.14953846153846	8.435964584350586
FGFR2_1654	9.930130958557129	4.979061603546143	90.67615384615384	6.318114757537842
FGFR2_443	25.230812072753906	19.48615264892578	87.8203076923077	26.31961441040039
FGFR2_540	10.294885635375977	5.309955596923828	66.51338461538461	9.201518058776855
FGFR2_128	10.214282989501953	4.920802116394043	95.27692307692308	8.522897720336914
FGFR2_799	8.921853065490723	4.842662334442139	93.00753846153846	5.200338363647461
FGFR2_1082	9.244400024414062	4.9007158279418945	88.618	7.190497398376465
FGFR2_304	23.75873374938965	17.946731567382812	94.65815384615384	27.988094329833984
FGFR2_1459	8.715927124023438	4.804722309112549	92.71015384615384	6.113978385925293
FGFR2_36	12.346820831298828	6.082492828369141	68.19046153846153	9.978776931762695
FGFR2_1496	8.851505279541016	4.82851505279541	92.2163076923077	4.784393310546875
FGFR2_1861	9.8335599899292	4.927891254425049	91.09923076923077	6.5730719566345215
FGFR2_405	11.922496795654297	6.5697126388549805	84.20661538461539	10.744086265563965
FGFR2_268	9.71072769165039	4.60398530960083	80.39415384615384	7.028533458709717
FGFR2_750	9.291769027709961	4.931826114654541	83.67276923076922	5.646930694580078
FGFR2_1395	11.042163848876953	5.217705249786377	89.84784615384615	13.263625144958496
FGFR2_781	19.834386825561523	12.98639965057373	90.34138461538463	19.82741928100586
FGFR2_549	12.895600318908691	7.354124546051025	78.654	8.458395957946777
FGFR2_1640	9.829211235046387	4.941592216491699	90.45876923076922	6.4951348304748535
FGFR2_635	8.07776927947998	4.367341995239258	89.07015384615386	3.7570629119873047
FGFR2_1712	9.178658485412598	4.8274922370910645	84.37184615384614	6.274020671844482
FGFR2_1710	10.133191108703613	4.872867584228516	91.55384615384614	6.860114574432373
FGFR2_40	10.093586921691895	4.911201477050781	86.84092307692308	7.455477714538574
FGFR2_1123	12.895503997802734	5.845973014831543	74.55892307692308	11.304083824157715
FGFR2_1004	8.567117691040039	4.614469051361084	90.57953846153846	5.6585612297058105
FGFR2_1476	13.545289993286133	7.713582515716553	68.1103076923077	11.891097068786621
FGFR2_1103	10.20002555847168	4.8433918952941895	83.6136923076923	9.011676788330078
FGFR2_763	10.662736892700195	5.839004039764404	72.72123076923076	4.614940166473389
FGFR2_1418	8.069700241088867	4.4065680503845215	85.6123076923077	3.6485884189605713
FGFR2_1285	12.531693458557129	7.036858081817627	94.15246153846154	6.885491371154785
FGFR2_305	12.321983337402344	6.769529819488525	76.51753846153846	8.00245189666748
FGFR2_417	9.91037654876709	4.756549835205078	93.03676923076922	8.4922513961792
FGFR2_952	10.39748764038086	5.031895160675049	82.37738461538461	5.5687127113342285
FGFR2_1219	11.413801193237305	5.932879447937012	85.97676923076922	8.380895614624023
FGFR2_2012	9.877176284790039	4.968556880950928	90.57492307692306	6.013317108154297
FGFR2_1733	9.881821632385254	4.950603008270264	92.94153846153846	6.1149516105651855
FGFR2_1324	12.420904159545898	6.904657363891602	92.47523076923078	6.51380729675293
FGFR2_1617	9.883816719055176	4.977108001708984	91.43907692307693	6.5511698722839355
FGFR2_354	9.983633041381836	4.873507022857666	91.31553846153847	8.497599601745605
FGFR2_1625	9.019126892089844	4.64288330078125	80.34369230769231	6.535919666290283
FGFR2_60	17.594152450561523	11.403586387634277	69.3323076923077	13.548579216003418
FGFR2_1114	8.957719802856445	4.744511127471924	80.37876923076924	3.8847711086273193
FGFR2_907	8.587827682495117	4.578774452209473	91.38892307692308	5.5997114181518555
FGFR2_1246	10.365108489990234	4.660279750823975	90.38661538461538	9.17423152923584
FGFR2_914	9.002144813537598	4.729850769042969	84.35507692307694	4.1067657470703125
FGFR2_276	10.605838775634766	5.319881439208984	85.36769230769231	6.117433547973633
FGFR2_738	10.565738677978516	4.843389987945557	91.84030769230769	12.464666366577148
FGFR2_1126	9.225692749023438	4.840821743011475	79.60553846153846	3.5691940784454346
FGFR2_492	22.811033248901367	16.814069747924805	71.15599999999999	27.31789207458496
FGFR2_1904	11.241826057434082	6.045963764190674	85.33215384615384	9.595765113830566
FGFR2_1774	9.84815788269043	4.96842622756958	91.61338461538463	6.468160629272461
FGFR2_1824	9.872843742370605	4.954004287719727	92.51076923076921	6.332612037658691
FGFR2_1274	11.376452445983887	5.455898284912109	91.25584615384615	15.653589248657227
FGFR2_373	9.246273040771484	4.82621431350708	83.83384615384615	6.541616916656494
FGFR2_1825	9.859111785888672	4.974964141845703	90.31215384615385	6.129373550415039
FGFR2_956	21.658571243286133	14.948657035827637	81.5896923076923	19.56137466430664
FGFR2_1328	12.377534866333008	6.902736186981201	94.27784615384614	7.049007415771484
FGFR2_1573	10.093681335449219	4.916114807128906	86.72892307692308	8.042082786560059
FGFR2_921	8.610797882080078	4.603799343109131	90.04276923076924	5.385349273681641
FGFR2_1451	9.669533729553223	4.658931732177734	94.116	8.605929374694824
FGFR2_1785	9.879650115966797	4.9766364097595215	90.65169230769231	6.169103145599365
FGFR2_989	9.029624938964844	4.788502216339111	87.13076923076923	5.621934413909912
FGFR2_2007	9.832633018493652	4.968307971954346	90.62769230769231	6.434288501739502
FGFR2_317	9.925055503845215	4.74479341506958	94.0866153846154	8.937196731567383
FGFR2_1210	11.1300048828125	5.2297139167785645	89.46846153846155	12.219728469848633
FGFR2_1554	10.29806900024414	4.881742000579834	86.44000000000001	8.24599838256836
FGFR2_244	8.109663009643555	4.380277156829834	84.72046153846152	3.642289876937866
FGFR2_158	10.278046607971191	4.935618877410889	85.86461538461538	6.73543119430542
FGFR2_1275	10.777525901794434	5.878090858459473	85.83215384615384	7.371646404266357
FGFR2_652	9.878100395202637	4.703085422515869	82.17999999999999	9.040435791015625
FGFR2_403	10.922605514526367	5.314088344573975	83.63553846153846	8.220218658447266
FGFR2_1086	9.336631774902344	4.879094123840332	88.27523076923076	7.943478584289551
FGFR2_1079	9.358870506286621	4.9096245765686035	87.90138461538461	7.86552095413208
FGFR2_617	9.208160400390625	4.910216331481934	88.08615384615383	7.858896732330322
FGFR2_1474	17.504119873046875	12.664433479309082	70.01876923076922	15.973142623901367
FGFR2_1300	12.303756713867188	6.854121685028076	93.81661538461539	7.264821529388428
FGFR2_1497	8.795044898986816	4.8193440437316895	91.79092307692308	4.788966655731201
FGFR2_1495	8.829583168029785	4.827114582061768	91.78169230769231	4.304975509643555
FGFR2_1632	9.932908058166504	4.949249267578125	90.6456923076923	6.180904865264893
FGFR2_974	11.324246406555176	5.7464165687561035	65.38123076923077	6.659755229949951
FGFR2_1755	9.873019218444824	4.928581714630127	90.97430769230769	6.315703392028809
FGFR2_1655	9.858209609985352	4.964012145996094	90.60338461538461	6.696178913116455
FGFR2_183	10.275033950805664	5.278320789337158	81.3896923076923	4.108822345733643
FGFR2_1185	10.375258445739746	4.732364654541016	94.70215384615385	9.699678421020508
FGFR2_690	10.050532341003418	5.01051139831543	84.23938461538462	4.253017902374268
FGFR2_1373	11.074613571166992	5.279481410980225	90.05446153846154	13.235522270202637
FGFR2_1453	8.869241714477539	4.79586935043335	93.72200000000001	5.764829635620117
FGFR2_197	10.155531883239746	4.670915603637695	71.97661538461537	6.058817386627197
FGFR2_1947	9.841371536254883	4.979590892791748	89.34753846153845	6.189585208892822
FGFR2_1574	10.209684371948242	4.9167070388793945	87.05630769230768	7.351064682006836
FGFR2_640	18.465608596801758	14.277642250061035	70.92584615384614	17.340293884277344
FGFR2_495	24.70368766784668	19.44062614440918	92.59246153846154	26.054298400878906
FGFR2_1517	8.839190483093262	4.841251373291016	91.69523076923076	4.131870269775391
FGFR2_519	13.322554588317871	6.098617076873779	87.83584615384615	8.113579750061035
FGFR2_1857	9.911009788513184	4.991096496582031	90.11492307692308	5.5902533531188965
FGFR2_1259	12.350456237792969	6.929018497467041	94.3303076923077	7.137298107147217
FGFR2_536	23.702404022216797	14.815126419067383	95.32538461538462	25.21935272216797
FGFR2_431	23.625919342041016	17.245586395263672	95.3383076923077	27.915241241455078
[truncated: 14 more rows]

## Sheet: TrkA_results
id	if_dist_binder	if_dist_receptor	plddt	delta_CM
TrkA_759	25.03927230834961	17.190357208251953	56.2396875	24.156368255615234
TrkA_823	21.15782356262207	12.822446823120117	75.81937500000001	12.969464302062988
TrkA_679	24.13470458984375	20.523351669311523	70.81078124999999	15.438291549682617
TrkA_674	31.78194808959961	26.300861358642578	79.96968749999999	22.139999389648438
TrkA_774	22.79843521118164	18.301881790161133	66.34484375	14.858505249023438
TrkA_502	24.29429054260254	18.832822799682617	80.37765625	15.009231567382812
TrkA_1068	32.16666030883789	23.78537940979004	75.11640625000001	32.213653564453125
TrkA_360	27.698040008544922	13.839808464050293	77.248125	23.95587158203125
TrkA_694	24.585596084594727	12.757373809814453	73.8753125	17.893585205078125
TrkA_524	28.92280387878418	19.04804229736328	88.07203125000001	29.16005516052246
TrkA_445	9.678000450134277	4.826184272766113	84.29171875	4.699113845825195
TrkA_215	12.035245895385742	5.365177631378174	77.198125	7.4128923416137695
TrkA_91	25.462234497070312	15.561657905578613	80.914375	24.72021484375
TrkA_860	28.640810012817383	20.16757583618164	70.86218749999999	24.118370056152344
TrkA_1064	23.94888687133789	14.797290802001953	74.71687499999999	15.161185264587402
TrkA_288	26.740211486816406	18.926591873168945	77.0275	22.840129852294922
TrkA_938	30.055299758911133	23.492572784423828	74.05812499999999	29.418495178222656
TrkA_356	23.133831024169922	14.54018783569336	81.633125	19.163471221923828
TrkA_775	31.530778884887695	21.300830841064453	85.335625	30.521440505981445
TrkA_33	25.595714569091797	16.405004501342773	86.17375000000001	21.007516860961914
TrkA_434	13.025343894958496	7.023948669433594	78.93109375	4.396927356719971
TrkA_355	24.299280166625977	15.668058395385742	84.94234374999999	12.65519905090332
TrkA_1042	28.732070922851562	21.16481590270996	75.62890625	25.781875610351562
TrkA_335	13.123045921325684	6.2257304191589355	72.574375	9.941651344299316
TrkA_56	21.790069580078125	13.630443572998047	84.36734375	15.982439041137695
TrkA_895	30.057849884033203	20.45514678955078	88.93359375	29.67993927001953
TrkA_1056	23.990175247192383	14.415495872497559	70.563125	16.275049209594727
TrkA_643	28.83710289001465	19.137752532958984	57.86328125	28.357772827148438
TrkA_248	31.50581169128418	24.114063262939453	83.60499999999999	31.94691276550293
TrkA_147	23.2764892578125	15.762481689453125	78.4790625	16.019481658935547
TrkA_576	22.33152961730957	17.64116096496582	65.75546875	13.747451782226562
TrkA_19	25.24549674987793	16.283340454101562	55.281718749999996	21.06772232055664
TrkA_467	28.205846786499023	19.392803192138672	75.94828125	25.66362190246582
TrkA_1010	28.6979923248291	19.354785919189453	55.2425	25.624258041381836
TrkA_298	10.059846878051758	4.537330627441406	82.1146875	3.731456756591797
TrkA_77	23.122840881347656	15.935640335083008	73.48515625	14.392685890197754
TrkA_282	30.552570343017578	22.092958450317383	87.64578125	31.692604064941406
TrkA_9	13.426675796508789	6.0836005210876465	75.2003125	7.814027786254883
TrkA_894	30.501008987426758	21.09798812866211	81.01968749999999	31.123960494995117
TrkA_328	24.749168395996094	21.470945358276367	77.601875	15.745553970336914
TrkA_278	24.84038543701172	17.21051597595215	83.59421875000001	14.45652961730957
TrkA_1075	24.400402069091797	12.21299934387207	73.05562499999999	18.267009735107422
TrkA_600	24.252437591552734	21.098196029663086	75.94328125	17.42093849182129
TrkA_280	30.22803497314453	24.11853790283203	76.77390625000001	29.464309692382812
TrkA_900	24.338586807250977	16.519887924194336	78.42484375	17.678287506103516
TrkA_183	24.48649024963379	20.3582820892334	74.26390625	16.9616756439209
TrkA_508	30.436159133911133	20.809341430664062	86.47640625	30.828847885131836
TrkA_201	30.781436920166016	21.563512802124023	81.62109375	32.42974853515625
TrkA_957	12.913236618041992	6.1673359870910645	78.31390625	2.1854891777038574
TrkA_1001	25.83343505859375	15.121575355529785	63.34406250000001	20.458528518676758
TrkA_200	28.70182991027832	18.58562469482422	88.41609374999999	28.036834716796875
TrkA_908	13.507275581359863	6.206446170806885	67.79765625	5.384153842926025
TrkA_681	28.050390243530273	20.0733585357666	77.80078125	24.953189849853516
TrkA_42	24.242046356201172	20.210708618164062	70.9778125	15.705327987670898
TrkA_587	32.34526443481445	21.848087310791016	87.90234375	28.033355712890625
TrkA_1083	29.290969848632812	18.8488712310791	85.78734375	28.128997802734375
TrkA_532	24.86185646057129	14.903740882873535	89.07859375	19.589529037475586
TrkA_639	18.124298095703125	10.551694869995117	81.94453125000001	6.648117542266846
TrkA_70	25.451946258544922	21.818490982055664	65.8071875	17.978620529174805
TrkA_637	29.125455856323242	22.01308250427246	70.80546874999999	26.246753692626953
TrkA_495	27.63949966430664	17.66563606262207	62.392187500000006	25.233043670654297
TrkA_827	22.3156795501709	12.786726951599121	71.79015625	14.337966918945312
TrkA_903	23.16486167907715	14.23233699798584	70.91312500000001	14.688097953796387
TrkA_553	26.233348846435547	19.247848510742188	76.30125	20.998058319091797
TrkA_16	29.11446762084961	21.46027946472168	69.6146875	24.949989318847656
TrkA_604	23.42879295349121	16.402114868164062	72.39124999999999	15.245359420776367
TrkA_139	22.54794692993164	11.529829025268555	79.67828125	13.989262580871582
TrkA_585	27.575166702270508	19.743968963623047	89.00296875000001	27.480207443237305
TrkA_706	22.357879638671875	12.530864715576172	73.53468749999999	12.59472942352295
TrkA_837	22.771215438842773	15.415278434753418	76.6121875	14.583115577697754
TrkA_790	26.83060073852539	17.297849655151367	53.79078125	27.21525764465332
TrkA_479	23.255701065063477	17.598432540893555	70.1828125	15.517824172973633
TrkA_796	9.86252212524414	4.948198318481445	84.4021875	6.24677848815918
TrkA_962	19.65484619140625	11.007410049438477	83.2309375	11.734713554382324
TrkA_701	25.5645809173584	12.562466621398926	74.06343749999999	20.312397003173828
TrkA_968	32.36848068237305	25.080780029296875	89.32796875	32.459388732910156
TrkA_754	20.724271774291992	13.095715522766113	71.07109375	11.024861335754395
TrkA_898	29.120227813720703	19.2982234954834	86.64265625	28.57048988342285
TrkA_194	25.785184860229492	20.319406509399414	52.019375000000004	22.691299438476562
TrkA_20	27.51349639892578	21.07537078857422	73.62	24.577295303344727
TrkA_563	30.78696060180664	21.844297409057617	89.49234375	31.051069259643555
TrkA_666	27.415307998657227	19.19050407409668	75.31531249999999	24.97254753112793
TrkA_656	12.09067440032959	5.505302429199219	86.19765625	1.0772677659988403
TrkA_384	32.52328872680664	22.579933166503906	86.5275	30.260787963867188
TrkA_711	17.797428131103516	10.013591766357422	83.9628125	6.781240463256836
TrkA_983	23.253847122192383	12.542723655700684	75.19874999999999	16.572650909423828
TrkA_35	28.328187942504883	20.201583862304688	76.34140625	24.89202117919922
TrkA_468	22.699817657470703	13.080155372619629	73.85140625	16.01759910583496
TrkA_207	23.100479125976562	18.796520233154297	67.9115625	14.42785358428955
TrkA_517	13.421953201293945	6.141895771026611	70.72203125	7.147058486938477
TrkA_1074	13.440550804138184	6.310776710510254	74.76015625	4.632619380950928
TrkA_876	27.65311050415039	17.319866180419922	63.29078125	25.2976016998291
TrkA_687	23.895105361938477	12.442081451416016	72.38921875	19.86226463317871
TrkA_225	19.61267852783203	11.261749267578125	83.57484375	11.999049186706543
TrkA_590	31.871450424194336	29.355810165405273	55.99734375	29.53789520263672
TrkA_427	21.17764663696289	12.377391815185547	83.12078125000001	13.175928115844727
TrkA_902	21.784570693969727	14.531238555908203	73.27484375	12.85531234741211
TrkA_906	29.8604679107666	20.72194480895996	88.5084375	30.29890251159668
TrkA_1024	24.144899368286133	20.142972946166992	78.15906249999999	16.88796043395996
TrkA_844	27.869165420532227	20.95293426513672	77.26093750000001	25.9117488861084
TrkA_486	30.696630477905273	22.672273635864258	85.70484375000001	30.875131607055664
TrkA_688	16.851106643676758	9.115059852600098	81.21484375	9.895870208740234
TrkA_523	28.780241012573242	20.004281997680664	60.31671875	28.0162410736084
TrkA_941	12.552199363708496	5.81130838394165	77.87328125	7.919284820556641
TrkA_242	25.779766082763672	15.33194351196289	74.47343749999999	23.18663787841797
TrkA_168	13.515607833862305	6.372298717498779	72.1309375	6.504359245300293
TrkA_283	25.099512100219727	16.528305053710938	79.34015624999999	15.24824047088623
TrkA_99	28.9913330078125	20.13389015197754	64.0175	28.164749145507812
TrkA_44	30.137086868286133	19.813608169555664	85.7103125	30.410348892211914
TrkA_405	29.005168914794922	16.04336166381836	57.94	26.64139747619629
TrkA_81	29.5169620513916	19.361286163330078	88.74468750000001	28.93592643737793
TrkA_180	24.97477149963379	13.094377517700195	72.04593750000001	19.911012649536133
TrkA_736	32.08081817626953	24.3748836517334	88.24734375	32.10346603393555
TrkA_1078	30.109617233276367	23.585067749023438	76.34921874999999	30.13018035888672
TrkA_720	28.550256729125977	19.48589324951172	65.364375	24.179950714111328
TrkA_50	12.837484359741211	6.746208667755127	80.4559375	4.870913028717041
TrkA_740	23.019189834594727	13.9483003616333	78.46484375	16.553892135620117
TrkA_668	24.037036895751953	13.918756484985352	83.8209375	16.098718643188477
TrkA_547	13.381437301635742	6.193493366241455	70.80109375	6.932853698730469
TrkA_274	29.648418426513672	21.488788604736328	69.62734375	25.962011337280273
TrkA_245	21.13262367248535	11.85838508605957	78.84687500000001	13.177677154541016
TrkA_583	26.21289825439453	16.474050521850586	81.58375000000001	22.227262496948242
TrkA_651	29.265687942504883	19.847291946411133	82.0946875	30.66255760192871
TrkA_1004	28.795724868774414	18.837909698486328	64.81625	27.203866958618164
TrkA_783	28.000869750976562	19.91212272644043	76.54984375000001	24.977088928222656
TrkA_816	25.25889778137207	16.75653839111328	57.205937500000005	19.988489151000977
TrkA_193	23.59610366821289	15.240927696228027	83.74140625000001	12.570935249328613
TrkA_485	26.432579040527344	16.83473014831543	59.793437499999996	22.197534561157227
TrkA_429	30.260549545288086	20.996665954589844	88.28875000000001	32.040611267089844
TrkA_626	24.369569778442383	15.351786613464355	88.27203125	13.73635482788086
TrkA_4	24.40186882019043	17.36089515686035	74.29359375	15.610007286071777
TrkA_533	26.4710693359375	14.264400482177734	59.4159375	23.214590072631836
TrkA_1060	11.285102844238281	5.895579814910889	72.86671875	4.94991397857666
TrkA_925	25.912569046020508	16.124006271362305	79.34265625	19.25041961669922
TrkA_15	24.587154388427734	17.688810348510742	66.24015625000001	17.752809524536133
TrkA_609	20.544971466064453	14.02551555633545	74.57749999999999	11.769983291625977
TrkA_527	25.80879783630371	15.478307723999023	66.98374999999999	20.90005111694336
TrkA_238	27.21265983581543	17.477493286132812	80.30796874999999	22.284347534179688
TrkA_741	11.117721557617188	5.749767780303955	79.93546875	2.921072244644165
TrkA_849	30.118751525878906	21.536569595336914	89.3059375	29.332439422607422
TrkA_158	24.005462646484375	15.19194221496582	85.64828125000001	13.905375480651855
TrkA_196	30.186168670654297	21.119537353515625	90.3053125	29.811153411865234
TrkA_792	22.950664520263672	18.012794494628906	75.91890624999999	13.40794849395752
TrkA_437	25.293474197387695	20.02911376953125	79.93796875	19.43478775024414
TrkA_1073	31.916494369506836	23.046724319458008	74.82828125	32.78968811035156
TrkA_601	30.396886825561523	21.18065643310547	87.09468749999999	29.990079879760742
TrkA_379	14.794938087463379	7.06325101852417	76.56109375	7.763594627380371
TrkA_155	24.657840728759766	20.246097564697266	66.71124999999999	16.879230499267578
TrkA_197	24.71331787109375	14.580119132995605	76.5434375	17.936052322387695
TrkA_638	27.99051856994629	17.406341552734375	59.429218750000004	23.98677635192871
TrkA_450	23.66463279724121	17.409645080566406	84.32640625	17.264190673828125
TrkA_440	29.36815071105957	19.32632827758789	87.90171874999999	28.26906394958496
TrkA_634	26.244291305541992	14.935794830322266	83.820625	21.16067123413086
TrkA_929	32.206729888916016	23.900802612304688	66.095	27.727397918701172
TrkA_40	23.48174285888672	16.943632125854492	73.6915625	16.0673770904541
TrkA_419	23.176082611083984	14.322026252746582	85.33875	18.09435272216797
TrkA_462	26.042150497436523	16.39166259765625	80.35265625	15.245534896850586
TrkA_732	25.774362564086914	17.289243698120117	66.7384375	21.488340377807617
TrkA_692	13.736479759216309	6.473001003265381	67.485625	6.4434685707092285
TrkA_172	20.912012100219727	11.342162132263184	79.15734375	12.344218254089355
TrkA_1070	24.087697982788086	11.688135147094727	75.07671875	17.431419372558594
TrkA_96	27.78603172302246	21.26527214050293	76.06640625	27.906679153442383
TrkA_323	25.18273162841797	13.914021492004395	84.15234375	20.24069595336914
TrkA_48	24.146238327026367	13.35684871673584	74.2840625	18.68389320373535
TrkA_387	30.43134880065918	23.667112350463867	73.91203125	29.155431747436523
TrkA_79	30.60660743713379	21.144031524658203	83.64921875000002	29.863431930541992
TrkA_785	20.614498138427734	11.6796875	83.31046875000001	13.056139945983887
TrkA_257	27.783100128173828	19.523780822753906	77.02546875	23.949033737182617
TrkA_653	25.88913345336914	16.56222915649414	79.68015625000001	27.226709365844727
TrkA_51	24.927827835083008	13.275346755981445	78.36640625	18.578271865844727
TrkA_159	31.27076530456543	22.333742141723633	85.00078125	30.353504180908203
TrkA_211	23.976390838623047	15.650825500488281	82.711875	13.483369827270508
TrkA_166	29.121238708496094	20.453720092773438	75.7715625	27.376270294189453
TrkA_786	23.985586166381836	20.568504333496094	67.4315625	15.218597412109375
TrkA_404	24.070880889892578	16.805557250976562	59.349999999999994	21.135160446166992
TrkA_640	22.030292510986328	18.04315185546875	78.4603125	14.508766174316406
TrkA_710	24.109296798706055	16.09008026123047	88.25640625	13.422552108764648
TrkA_961	28.46080780029297	19.599763870239258	78.40484375	25.356224060058594
TrkA_620	11.193349838256836	5.760349273681641	79.738125	9.981761932373047
TrkA_966	24.88315773010254	13.547378540039062	78.06218750000001	18.764427185058594
TrkA_438	28.915620803833008	19.960771560668945	75.90687500000001	26.834434509277344
TrkA_392	26.252946853637695	15.045711517333984	76.3240625	20.307065963745117
TrkA_697	32.7515983581543	23.992904663085938	88.92468749999999	33.198486328125
TrkA_945	12.553067207336426	6.531109809875488	86.09875	3.0412168502807617
TrkA_66	29.91415023803711	20.326702117919922	87.549375	30.565900802612305
TrkA_737	22.69233512878418	12.86898422241211	80.02734375	16.70333480834961
TrkA_673	24.930587768554688	16.894603729248047	81.08609375	22.46355438232422
TrkA_918	14.212742805480957	9.056669235229492	81.909375	3.5310192108154297
TrkA_494	25.078838348388672	15.701091766357422	82.19093749999999	14.760955810546875
TrkA_68	30.299198150634766	24.15678596496582	85.4759375	29.60303497314453
TrkA_714	28.465116500854492	18.94263458251953	88.63624999999999	28.012361526489258
TrkA_131	30.164382934570312	19.767250061035156	81.57718750000001	30.47806739807129
TrkA_470	31.171062469482422	22.626245498657227	86.90953125	31.000362396240234
TrkA_391	23.070236206054688	15.908309936523438	75.7303125	15.223855972290039
TrkA_80	31.862565994262695	24.452360153198242	87.18484375	32.301326751708984
TrkA_680	26.452613830566406	14.938929557800293	85.33250000000001	23.54010772705078
TrkA_998	31.861154556274414	23.338401794433594	86.77515625000001	31.65835189819336
TrkA_835	12.654948234558105	5.69233512878418	77.34828125	9.778462409973145
TrkA_1040	24.00528335571289	17.014373779296875	76.51296875	15.664225578308105
TrkA_190	27.44574737548828	20.16286849975586	69.1965625	23.570842742919922
TrkA_1038	24.76987075805664	18.54819679260254	72.41499999999999	18.263751983642578
TrkA_950	32.156890869140625	24.540069580078125	87.31718749999999	31.426883697509766
TrkA_443	29.74966812133789	19.5259952545166	88.87546875000001	28.676145553588867
TrkA_41	11.474544525146484	5.770509243011475	71.51640624999999	1.5016978979110718
TrkA_473	10.518220901489258	5.440760612487793	87.18328125	4.829261779785156
TrkA_1016	26.018844604492188	17.291872024536133	55.06828125	20.104406356811523
TrkA_466	28.599205017089844	20.47662925720215	75.95765624999999	26.73971939086914
TrkA_989	29.153793334960938	19.15369415283203	87.46171874999999	27.837690353393555
TrkA_982	21.952417373657227	16.3464412689209	69.14046875	15.203445434570312
TrkA_1017	16.34427261352539	9.58725643157959	70.9975	7.0324931144714355
TrkA_915	29.04694175720215	18.826885223388672	88.300625	28.82366371154785
TrkA_625	29.415512084960938	21.14933204650879	76.0453125	27.887508392333984
TrkA_594	22.07124900817871	14.838443756103516	78.08546874999999	12.472354888916016
TrkA_45	23.321306228637695	14.90535831451416	73.01796875	17.11777114868164
TrkA_25	31.896987915039062	23.1939640045166	74.65437500000002	32.64872360229492
TrkA_332	34.18164825439453	26.570859909057617	88.51750000000001	34.37479019165039
TrkA_412	25.64166259765625	12.969310760498047	70.18937499999998	20.670236587524414
TrkA_13	23.19466209411621	16.453611373901367	73.82984375	13.365222930908203
TrkA_554	12.423056602478027	6.398231029510498	75.34375	4.558944225311279
TrkA_310	30.765222549438477	20.953615188598633	85.95171875	31.500329971313477
TrkA_346	13.374469757080078	6.003651142120361	65.609375	6.182460308074951
TrkA_854	33.74785614013672	28.95166778564453	72.58031249999999	30.359766006469727
TrkA_570	24.25994300842285	17.566991806030273	83.65984375000001	20.573396682739258
TrkA_380	26.875995635986328	20.1092586517334	78.18703124999999	25.054319381713867
TrkA_122	23.095922470092773	18.55496597290039	75.86484375	15.091653823852539
TrkA_3	23.1031551361084	14.718719482421875	74.00859374999999	16.339824676513672
TrkA_598	26.035646438598633	15.277552604675293	76.99734375	21.200620651245117
TrkA_76	13.425933837890625	6.064143180847168	71.3053125	6.376974105834961
TrkA_810	25.782609939575195	13.532861709594727	49.151250000000005	20.40955924987793
TrkA_65	31.004608154296875	22.84084701538086	84.78546875	32.296722412109375
TrkA_798	22.474863052368164	18.43990707397461	79.2059375	13.087698936462402
TrkA_670	30.094207763671875	23.524988174438477	73.03453125	26.973581314086914
TrkA_599	27.72669219970703	17.53700828552246	65.42531249999999	24.985891342163086
TrkA_909	32.200008392333984	25.17780113220215	88.14953125	32.65895462036133
TrkA_423	28.307592391967773	16.38162612915039	74.42203125	24.297561645507812
TrkA_414	25.53154945373535	18.82815170288086	73.35015625	20.47121810913086
TrkA_1079	27.984766006469727	20.828664779663086	75.6878125	25.45212745666504
TrkA_444	23.48445701599121	17.20448112487793	84.59812500000001	17.269817352294922
TrkA_246	26.866426467895508	18.162200927734375	50.37203124999999	23.478654861450195
TrkA_1032	22.673189163208008	11.7809476852417	74.23375	15.374377250671387
TrkA_269	23.896146774291992	13.486801147460938	86.36359375	17.391332626342773
TrkA_167	27.240503311157227	19.139684677124023	75.53312500000001	23.428756713867188
TrkA_401	27.412137985229492	21.2725830078125	57.91859375	24.18415641784668
TrkA_794	30.74104881286621	21.83510398864746	89.47187500000001	30.573884963989258
TrkA_321	27.481250762939453	19.395639419555664	57.01296875	25.532739639282227
TrkA_371	33.43849182128906	25.85589599609375	86.14296875	34.18037796020508
TrkA_865	10.566873550415039	5.331045627593994	81.57359375	3.594700336456299
TrkA_202	31.977567672729492	23.448122024536133	70.158125	31.620662689208984
TrkA_733	30.940536499023438	19.517894744873047	71.19265625	24.415790557861328
TrkA_1015	28.362699508666992	18.51828384399414	58.5546875	24.4525203704834
TrkA_573	29.267601013183594	21.801952362060547	77.7553125	27.74217414855957
TrkA_128	15.733906745910645	7.197288513183594	85.1534375	8.928681373596191
TrkA_856	31.56328010559082	22.931734085083008	82.909375	32.32331466674805
TrkA_1028	29.352779388427734	20.17704963684082	80.36546875	29.749094009399414
TrkA_728	26.1732177734375	15.059374809265137	72.65390625	24.12839698791504
TrkA_69	12.722827911376953	6.699125289916992	79.5846875	6.289182186126709
TrkA_463	29.838499069213867	20.88100242614746	80.09	32.059940338134766
TrkA_817	12.808690071105957	6.765448093414307	79.8409375	4.561708450317383
TrkA_946	22.579620361328125	15.61561107635498	82.46140625000001	17.120197296142578
TrkA_192	27.338918685913086	20.39711570739746	75.8515625	24.150588989257812
TrkA_574	25.517650604248047	13.733288764953613	71.69765625000001	21.53382682800293
TrkA_700	24.38001823425293	13.61373519897461	74.05421875	18.866710662841797
TrkA_213	28.056882858276367	16.557445526123047	86.96531250000001	26.375507354736328
TrkA_256	25.992630004882812	17.800735473632812	83.58812499999999	23.525320053100586
TrkA_784	26.350269317626953	21.384428024291992	60.99828125	22.385881423950195
TrkA_531	25.6645450592041	13.575313568115234	74.53515625	21.774179458618164
TrkA_458	27.041400909423828	19.870271682739258	76.70249999999999	22.651872634887695
TrkA_818	26.205501556396484	21.52503776550293	77.3515625	20.301219940185547
TrkA_469	19.823293685913086	10.899309158325195	82.25359375000001	13.127311706542969
TrkA_744	24.11932373046875	13.983753204345703	56.3309375	17.430822372436523
TrkA_611	32.02210235595703	24.431549072265625	64.66375	31.784029006958008
TrkA_251	28.31355857849121	18.183774948120117	79.7796875	22.37257194519043
TrkA_182	14.47390079498291	7.01253080368042	64.62921875	4.786915302276611
TrkA_521	25.717443466186523	20.68027687072754	54.14015625	17.524986267089844
TrkA_104	24.741086959838867	12.746495246887207	73.97546875	19.940439224243164
TrkA_926	23.525270462036133	20.03694725036621	77.32078125	14.264476776123047
TrkA_471	26.0974063873291	18.06182098388672	75.2903125	23.71756935119629
TrkA_206	30.43438720703125	20.595319747924805	80.26125	31.0950927734375
TrkA_1008	24.943593978881836	16.73687171936035	54.75390625	17.50261688232422
TrkA_353	25.738794326782227	17.4090576171875	73.61328125	20.769845962524414
TrkA_603	11.030394554138184	5.296209335327148	80.4190625	3.7897093296051025
TrkA_1019	26.573606491088867	19.90390968322754	83.241875	23.76705551147461
TrkA_39	27.406362533569336	22.213899612426758	70.85875	24.629776000976562
TrkA_882	22.388933181762695	14.379989624023438	74.58031249999999	15.84115982055664
TrkA_958	25.504152297973633	16.14043426513672	74.78531249999999	20.523578643798828
TrkA_289	23.15935516357422	11.951358795166016	59.87859375	14.374920845031738
TrkA_548	13.281196594238281	6.442214488983154	80.57921875000001	8.901841163635254
TrkA_580	25.166139602661133	15.988070487976074	57.30640625	19.101469039916992
TrkA_344	27.65215492248535	17.55323028564453	87.75078125	24.83287811279297
TrkA_589	11.887025833129883	6.223734378814697	78.61328125	4.7076945304870605
TrkA_979	26.74884033203125	21.179710388183594	68.265625	20.243125915527344
TrkA_617	21.06260871887207	12.125852584838867	73.43984375	13.059820175170898
TrkA_755	22.243980407714844	17.99014663696289	78.62890625	12.084817886352539
TrkA_395	30.084617614746094	21.071788787841797	88.4465625	29.705337524414062
TrkA_483	29.919248580932617	21.598896026611328	72.8521875	28.479904174804688
TrkA_793	27.470590591430664	18.05071449279785	67.60749999999999	20.72665023803711
TrkA_90	10.341874122619629	5.265634059906006	81.83515625	4.217466831207275
TrkA_749	13.626907348632812	6.31657075881958	63.636875	6.899926662445068
TrkA_731	30.380321502685547	22.009374618530273	89.135625	30.411399841308594
TrkA_208	27.144485473632812	19.715721130371094	76.01390625	21.371145248413086
TrkA_52	23.91984748840332	12.417633056640625	72.12765625	17.72136688232422
TrkA_558	21.753402709960938	14.922012329101562	81.884375	18.897600173950195
TrkA_217	19.674516677856445	11.775412559509277	84.56	13.459371566772461
TrkA_273	29.784561157226562	22.82501220703125	78.56921875	28.356395721435547
TrkA_75	20.092609405517578	11.414783477783203	83.56234375	11.359273910522461
TrkA_415	23.3472843170166	19.214418411254883	70.11171875	14.758683204650879
TrkA_1090	30.375892639160156	20.612585067749023	78.7865625	30.36205291748047
TrkA_1093	32.470462799072266	22.455516815185547	90.655	28.22260856628418
TrkA_141	31.13819694519043	23.046463012695312	72.07625	31.773420333862305
TrkA_682	23.749189376831055	13.447672843933105	79.01796875	17.42324447631836
TrkA_53	31.451833724975586	22.983633041381836	84.725625	32.17273712158203
TrkA_1092	28.552734375	17.976613998413086	87.4509375	27.591405868530273
TrkA_134	15.317057609558105	7.108007907867432	71.76515624999999	9.358372688293457
TrkA_522	30.17547035217285	20.841814041137695	85.2096875	31.594572067260742
TrkA_100	23.700374603271484	18.98906707763672	71.30359375	15.472386360168457
TrkA_893	28.755733489990234	20.446542739868164	76.19375	27.12841033935547
TrkA_237	25.981462478637695	14.279324531555176	74.74453125000001	21.54621124267578
TrkA_897	27.569963455200195	18.889013290405273	76.88515625	24.637292861938477
TrkA_129	25.987125396728516	18.5523624420166	66.23703125	20.775344848632812
TrkA_63	25.160165786743164	13.168067932128906	73.12812500000001	19.363277435302734
TrkA_348	13.99370288848877	7.862519264221191	80.91375	2.9230167865753174
TrkA_324	25.02616310119629	13.585695266723633	73.91140625	19.5714168548584
TrkA_1033	24.983938217163086	19.698589324951172	66.81343749999999	17.520524978637695
TrkA_309	12.972576141357422	5.644742488861084	68.03015625	4.960614204406738
TrkA_130	18.720788955688477	10.352123260498047	79.20249999999999	10.578584671020508
TrkA_383	30.27367401123047	24.201452255249023	74.50453124999999	26.714094161987305
TrkA_891	23.140316009521484	18.428180694580078	66.91578125000001	15.220721244812012
TrkA_862	31.954524993896484	23.304033279418945	71.63765625	33.89570617675781
TrkA_621	30.222591400146484	21.330747604370117	86.83484374999999	30.38100242614746
TrkA_934	22.325443267822266	14.846641540527344	75.39328125	19.72345542907715
TrkA_176	24.865367889404297	20.23214340209961	81.24296874999999	18.32190704345703
TrkA_562	27.180742263793945	19.087200164794922	87.546875	26.522361755371094
TrkA_337	29.059532165527344	19.586950302124023	64.53984374999999	27.675519943237305
TrkA_1	20.986255645751953	11.881365776062012	86.25671874999999	14.872027397155762
TrkA_811	27.28347396850586	17.624177932739258	63.70546875	23.595117568969727
TrkA_410	17.243974685668945	10.759339332580566	65.53828125	7.541413307189941
TrkA_425	20.514738082885742	11.695172309875488	85.0246875	12.278063774108887
TrkA_1018	17.446998596191406	9.671039581298828	83.88765625	8.774582862854004
TrkA_302	28.72650909423828	20.117630004882812	63.560937499999994	26.662424087524414
TrkA_649	29.62010955810547	19.984817504882812	88.50093749999999	29.557275772094727
TrkA_747	29.759187698364258	20.67215347290039	64.15125	29.178451538085938
TrkA_106	24.03660011291504	19.091081619262695	79.06046875000001	14.583677291870117
TrkA_633	29.645498275756836	21.705446243286133	66.79218750000001	26.154766082763672
TrkA_451	12.822406768798828	6.07106351852417	85.98078124999999	1.9846304655075073
TrkA_780	23.53852081298828	15.439801216125488	69.53312500000001	15.49701976776123
TrkA_57	22.048139572143555	16.610021591186523	67.2815625	14.790841102600098
TrkA_850	26.652660369873047	17.910341262817383	55.96640625	21.090330123901367
TrkA_318	22.15769386291504	13.409369468688965	77.36375	13.443866729736328
TrkA_581	27.944093704223633	24.189502716064453	85.23531249999999	26.26898193359375
TrkA_766	23.1254940032959	15.638162612915039	76.5246875	18.359500885009766
TrkA_971	26.177953720092773	15.92223834991455	80.27984375	21.13959503173828
TrkA_830	31.934473037719727	24.388551712036133	89.27859375	32.39368438720703
TrkA_843	13.084071159362793	5.827361583709717	71.7609375	5.6978278160095215
TrkA_89	23.855758666992188	16.07541847229004	75.71312500000002	15.093250274658203
TrkA_1029	20.985593795776367	16.854297637939453	80.2421875	12.911019325256348
TrkA_1002	28.782196044921875	20.837656021118164	61.396093750000006	27.647525787353516
TrkA_510	26.998613357543945	21.32700538635254	65.5696875	22.216724395751953
TrkA_953	32.61935043334961	25.32025718688965	87.24109375	32.70561981201172
TrkA_724	22.742027282714844	17.752710342407227	65.9628125	14.764967918395996
TrkA_255	21.615764617919922	16.98859405517578	82.27359375	13.896456718444824
TrkA_60	19.50160789489746	10.846872329711914	84.05406250000001	11.17541217803955
TrkA_174	29.033857345581055	19.98276710510254	87.79718749999999	31.49597930908203
TrkA_738	26.997034072875977	23.53718376159668	51.6153125	23.70810890197754
TrkA_678	22.199932098388672	14.9717378616333	74.94984375	12.807087898254395
TrkA_914	25.13339614868164	17.590621948242188	73.25296875000001	22.798954010009766
TrkA_203	13.565600395202637	6.177621364593506	66.1746875	3.715336322784424
TrkA_326	10.014139175415039	5.02333402633667	84.24390625	6.111932277679443
TrkA_205	25.164485931396484	14.880037307739258	65.5959375	18.528989791870117
TrkA_1082	31.512998580932617	22.914337158203125	79.9	32.56654357910156
TrkA_189	32.48475646972656	24.78057289123535	89.05625	32.83927536010742
TrkA_270	25.16216468811035	15.715720176696777	77.89031250000001	18.696937561035156
TrkA_536	15.786165237426758	8.350309371948242	70.7615625	4.745037078857422
TrkA_317	24.505481719970703	12.317911148071289	73.63375	19.50992774963379
TrkA_978	15.929071426391602	8.589998245239258	68.20953125	5.9552764892578125
TrkA_1095	26.445091247558594	15.526304244995117	86.63750000000002	23.574813842773438
TrkA_1045	31.019582748413086	22.979211807250977	75.300625	31.28868865966797
TrkA_157	28.81493377685547	20.404800415039062	62.11546875	26.380949020385742
TrkA_613	33.94538116455078	27.62757682800293	87.9025	35.37604522705078
TrkA_645	28.668153762817383	19.384885787963867	63.2884375	27.05211639404297
TrkA_504	29.47895622253418	20.55663299560547	63.3653125	27.73740577697754
TrkA_465	26.931167602539062	18.162607192993164	77.33734375	21.15001678466797
TrkA_987	24.328502655029297	15.326858520507812	84.35	19.575674057006836
TrkA_267	31.583328247070312	24.102497100830078	82.890625	33.00355911254883
TrkA_779	25.11248207092285	17.565643310546875	75.96171874999999	19.81319236755371
TrkA_210	20.374073028564453	13.106083869934082	74.8803125	11.79491138458252
TrkA_618	25.416481018066406	14.34352970123291	73.09812500000001	20.596561431884766
TrkA_877	10.147527694702148	5.214299201965332	82.57453124999999	5.253737926483154
TrkA_832	24.587501525878906	15.385235786437988	75.75625	17.61945915222168
TrkA_762	13.886547088623047	6.554525375366211	70.2609375	6.626762390136719
TrkA_1062	23.772602081298828	11.467280387878418	75.79421875	17.740192413330078
TrkA_195	29.098052978515625	20.576208114624023	79.09234375	28.27677345275879
TrkA_745	27.137954711914062	22.316232681274414	72.1621875	24.941728591918945
TrkA_199	30.65250587463379	23.6564998626709	79.2396875	29.862897872924805
TrkA_713	28.835065841674805	18.46747589111328	88.55781249999998	27.970216751098633
TrkA_320	23.517126083374023	14.69107437133789	70.81468749999999	15.440397262573242
TrkA_506	20.357351303100586	15.946009635925293	82.47609375	11.83201789855957
TrkA_1046	31.814899444580078	23.861572265625	77.31937500000001	31.93683624267578
TrkA_1098	23.27923583984375	16.375093460083008	76.28609375000002	15.733203887939453
TrkA_972	22.556720733642578	14.9318208694458	75.20500000000001	14.798044204711914
TrkA_608	21.16141700744629	13.129098892211914	88.72765625	10.475651741027832
TrkA_236	23.304155349731445	16.141164779663086	51.3703125	17.000307083129883
TrkA_222	17.024845123291016	8.854065895080566	70.57921875	7.006900310516357
TrkA_763	25.340234756469727	19.555606842041016	68.71953125	19.39752769470215
TrkA_219	22.998056411743164	15.176375389099121	56.655625	13.741461753845215
TrkA_263	23.71444320678711	16.60444450378418	73.1790625	14.024850845336914
TrkA_933	10.763139724731445	5.236279010772705	82.71421875	4.154728889465332
TrkA_62	17.679698944091797	9.90407657623291	84.93515625	9.748922348022461
TrkA_259	28.359954833984375	19.59210205078125	62.3803125	26.694656372070312
TrkA_955	28.303340911865234	19.810935974121094	78.5590625	26.0759334564209
TrkA_842	28.73233985900879	21.142982482910156	77.29375	26.647140502929688
TrkA_187	28.188936233520508	24.346946716308594	83.40921875000001	25.825586318969727
TrkA_397	22.28827476501465	14.235915184020996	56.450625	12.964751243591309
TrkA_729	32.572025299072266	24.596786499023438	88.65484375	33.160125732421875
TrkA_223	25.050710678100586	16.426647186279297	77.5965625	15.977385520935059
TrkA_880	25.135059356689453	13.255460739135742	72.76296875	18.931100845336914
TrkA_315	31.06524085998535	23.465721130371094	80.105	30.417959213256836
TrkA_432	31.055015563964844	21.172868728637695	87.5878125	30.876365661621094
TrkA_944	12.912548065185547	6.108022212982178	80.82578125	2.5099596977233887
TrkA_721	31.781328201293945	24.46682357788086	66.1159375	26.416608810424805
TrkA_322	22.07630157470703	17.202478408813477	68.07546875	13.459635734558105
TrkA_1003	27.98685646057129	17.491287231445312	63.72359375	25.883745193481445
TrkA_868	27.819549560546875	19.280986785888672	57.014687499999994	21.412918090820312
TrkA_545	27.30640411376953	19.572662353515625	85.6665625	23.259967803955078
TrkA_22	26.08417510986328	17.14813804626465	86.50218749999999	14.58107852935791
TrkA_126	16.343128204345703	8.31064224243164	83.1146875	8.727421760559082
TrkA_743	26.652883529663086	16.758197784423828	58.736093749999995	22.422767639160156
TrkA_725	23.708284378051758	15.34675121307373	81.03437500000001	12.928044319152832
TrkA_402	23.601064682006836	11.70368480682373	74.6771875	18.46259880065918
TrkA_988	30.02897071838379	23.84135627746582	88.36046875000001	27.008419036865234
TrkA_343	21.86783790588379	12.358376502990723	77.17578125	13.021160125732422
TrkA_864	13.407108306884766	6.364586353302002	80.1165625	9.208598136901855
TrkA_994	21.102588653564453	16.891239166259766	78.13578125000001	12.99012565612793
TrkA_735	27.909473419189453	15.53028678894043	54.72640625	26.36511993408203
TrkA_1047	31.922765731811523	23.864639282226562	77.73859375	31.973556518554688
TrkA_454	24.444238662719727	13.893000602722168	76.81687500000001	15.536566734313965
TrkA_630	12.021048545837402	4.919708728790283	80.38109374999999	11.00003719329834
TrkA_399	16.935312271118164	6.724263668060303	60.936875	8.189824104309082
TrkA_1081	28.443178176879883	18.117116928100586	89.19234374999999	28.172527313232422
TrkA_1051	23.78756332397461	13.662398338317871	72.9425	17.49753761291504
TrkA_607	31.174602508544922	22.321002960205078	87.5559375	31.83109474182129
TrkA_330	19.741483688354492	9.208691596984863	70.18687500000001	12.752564430236816
TrkA_329	29.356945037841797	23.490163803100586	75.19828125000001	30.832529067993164
TrkA_262	26.873186111450195	14.572550773620605	66.76796875	23.180845260620117
TrkA_803	23.8038272857666	12.090922355651855	73.50484374999999	17.502857208251953
TrkA_475	12.447774887084961	5.7212018966674805	79.3775	8.533653259277344
TrkA_973	20.11250114440918	11.42635440826416	78.11859375	10.291911125183105
TrkA_435	32.951351165771484	27.650989532470703	85.9996875	34.82538986206055
TrkA_221	30.850027084350586	25.236652374267578	74.2078125	22.226409912109375
TrkA_800	25.849973678588867	13.409891128540039	72.18375	23.284828186035156
TrkA_515	31.74814796447754	23.242082595825195	89.5196875	30.968822479248047
TrkA_388	25.192033767700195	19.068391799926758	58.32484375	20.87900733947754
TrkA_272	29.297605514526367	20.74199676513672	76.59359375	27.324478149414062
TrkA_1097	21.109153747558594	13.84792709350586	83.734375	14.390153884887695
TrkA_503	33.162784576416016	26.486919403076172	86.03625	33.7919807434082
TrkA_119	32.36629867553711	24.511743545532227	87.92640625	32.77762985229492
TrkA_18	27.843856811523438	19.865543365478516	78.1175	22.721603393554688
TrkA_37	31.563501358032227	23.376867294311523	88.16749999999999	32.183712005615234
TrkA_121	25.50726318359375	17.45302391052246	87.28234375	22.172452926635742
TrkA_526	27.780263900756836	21.13461685180664	68.00625	27.846237182617188
TrkA_459	28.25988006591797	18.49123191833496	88.34937500000001	26.734556198120117
TrkA_232	21.991540908813477	12.282705307006836	88.69390625	17.37055015563965
TrkA_836	22.805524826049805	14.58359146118164	76.41390625	13.57462215423584
TrkA_758	25.270938873291016	17.79949188232422	61.221875	22.193937301635742
TrkA_1071	32.24018096923828	24.199832916259766	75.02109375	32.872352600097656
TrkA_165	14.030611038208008	6.57224178314209	72.735	7.393322944641113
TrkA_229	21.817867279052734	14.056236267089844	66.93375	14.380352973937988
TrkA_243	23.344064712524414	18.728912353515625	69.47734375	15.53965950012207
TrkA_655	24.56003189086914	14.788593292236328	55.55109375	19.07965660095215
TrkA_924	25.880184173583984	17.834318161010742	88.56984375	22.179746627807617
TrkA_568	17.28571891784668	9.190258026123047	86.05234375	5.887519836425781
TrkA_863	23.79311180114746	16.7858943939209	75.6328125	16.780651092529297
TrkA_829	28.158626556396484	16.572633743286133	73.7784375	20.99524688720703
TrkA_311	25.36173439025879	21.00678825378418	59.91703125	15.668333053588867
TrkA_431	24.390016555786133	15.788947105407715	86.07421875	13.490538597106934
TrkA_59	29.747623443603516	23.268970489501953	54.1153125	27.22066307067871
TrkA_156	18.28179359436035	8.307676315307617	69.084375	13.03005313873291
TrkA_874	26.778446197509766	17.044151306152344	81.19453125000001	19.96263885498047
TrkA_788	22.79203224182129	18.524934768676758	71.16953125	15.0172758102417
TrkA_773	24.73581886291504	14.89378547668457	79.6315625	19.143957138061523
TrkA_951	25.503137588500977	19.9954833984375	61.631406250000005	19.524457931518555
TrkA_928	23.832822799682617	15.503393173217773	83.42859375	13.179804801940918
TrkA_704	25.29392433166504	16.85614776611328	85.7278125	13.944784164428711
TrkA_101	27.440889358520508	21.10436248779297	83.54390624999999	24.514347076416016
TrkA_693	25.99070930480957	21.261629104614258	84.24703124999999	22.95184326171875
TrkA_1058	11.76449966430664	6.136687278747559	74.36937499999999	4.556355953216553
TrkA_923	24.264678955078125	12.051624298095703	73.9253125	19.423877716064453
TrkA_17	25.68125343322754	15.223730087280273	77.50703125000001	13.025469779968262
TrkA_804	15.028478622436523	7.305108547210693	88.06	8.119489669799805
TrkA_1022	24.372217178344727	19.02777671813965	77.67281249999999	14.967863082885742
TrkA_748	22.451692581176758	11.391244888305664	59.37796875	15.102632522583008
TrkA_787	23.130861282348633	17.468032836914062	87.7346875	12.300308227539062
TrkA_535	21.226573944091797	11.248213768005371	78.5271875	12.822687149047852
TrkA_71	23.043474197387695	13.949793815612793	73.27078125	18.24352264404297
TrkA_870	25.164085388183594	20.49146270751953	79.23359375	18.7883243560791
TrkA_896	28.66725730895996	20.07383155822754	63.46218749999999	25.998838424682617
TrkA_422	25.14885711669922	20.004119873046875	76.09578125	18.1972599029541
TrkA_153	23.232837677001953	12.936840057373047	79.55359375	16.551986694335938
TrkA_812	13.310640335083008	6.027521133422852	70.606875	5.381768703460693
TrkA_275	27.784860610961914	15.688454627990723	55.4421875	25.324567794799805
TrkA_154	23.024572372436523	11.864300727844238	74.60234374999999	15.489707946777344
TrkA_992	28.483470916748047	22.12381362915039	78.21703125	19.314393997192383
TrkA_591	21.848703384399414	14.669785499572754	59.2815625	12.911519050598145
TrkA_629	21.35793113708496	17.27877426147461	82.68531250000001	13.365450859069824
TrkA_943	13.01499080657959	6.264135360717773	78.26906249999999	8.01232624053955
TrkA_340	21.0844669342041	12.271990776062012	77.5365625	14.241893768310547
TrkA_1069	31.572160720825195	23.32305145263672	74.24953125	32.54736328125
TrkA_1076	27.65862274169922	20.758495330810547	76.14125	24.908451080322266
TrkA_349	30.79068946838379	14.744563102722168	52.766093749999996	29.237712860107422
TrkA_436	20.74439239501953	16.82367706298828	85.8746875	12.941529273986816
TrkA_148	13.618746757507324	7.220659255981445	69.450625	4.659552097320557
TrkA_424	27.353178024291992	15.712018966674805	86.71578124999999	21.921916961669922
TrkA_58	27.126916885375977	21.2525577545166	68.4221875	23.960590362548828
TrkA_840	21.973831176757812	15.561650276184082	71.56734375	15.055835723876953
TrkA_374	24.684839248657227	12.261039733886719	75.94859375000001	20.522830963134766
TrkA_805	25.303754806518555	17.582948684692383	85.18046875	13.972763061523438
TrkA_333	20.49771499633789	13.210638999938965	85.5134375	9.879921913146973
TrkA_264	30.580894470214844	21.144115447998047	88.3703125	30.71949005126953
TrkA_974	29.392953872680664	19.549978256225586	87.50625	28.799448013305664
TrkA_642	24.971847534179688	16.932703018188477	84.550625	22.265121459960938
TrkA_675	29.244895935058594	21.57986831665039	74.42921874999999	27.154796600341797
TrkA_453	25.677757263183594	19.1906681060791	71.1071875	19.518936157226562
TrkA_684	30.188032150268555	20.232330322265625	79.99890625	30.111032485961914
TrkA_571	20.70388412475586	12.552796363830566	75.50062500000001	15.227324485778809
TrkA_144	12.583913803100586	6.312523365020752	66.84218750000001	6.224162578582764
TrkA_977	20.590373992919922	11.945656776428223	81.92750000000001	12.242599487304688
TrkA_204	12.753435134887695	6.409420490264893	66.12375	6.604910373687744
TrkA_1007	26.608739852905273	18.06650733947754	70.0275	24.971899032592773
TrkA_299	18.755502700805664	10.843730926513672	83.0596875	9.755528450012207
TrkA_421	30.408992767333984	22.277185440063477	85.049375	29.840988159179688
TrkA_386	12.226823806762695	6.090582370758057	81.36906250000001	5.0727410316467285
TrkA_565	22.238357543945312	15.44518756866455	60.029531250000005	17.431655883789062
TrkA_628	22.448955535888672	15.947488784790039	78.54828125	14.448512077331543
TrkA_855	31.01514434814453	22.689760208129883	65.55812499999999	30.761632919311523
TrkA_821	24.61009407043457	19.510387420654297	63.814218749999995	15.701332092285156
TrkA_848	21.280353546142578	12.990924835205078	88.1275	11.967996597290039
TrkA_294	29.283390045166016	18.457515716552734	82.97859375000002	29.034948348999023
TrkA_664	23.506488800048828	17.08028793334961	73.88671875	15.326101303100586
TrkA_514	27.321744918823242	18.694244384765625	76.62203125	24.090646743774414
TrkA_890	24.993927001953125	13.80760383605957	81.33453125	18.360015869140625
TrkA_357	33.70341491699219	25.993709564208984	75.2596875	34.5974006652832
TrkA_718	11.835524559020996	5.977798938751221	79.7184375	6.033438682556152
TrkA_23	23.8259220123291	19.646591186523438	67.4359375	14.875025749206543
TrkA_722	13.18951416015625	6.185190677642822	81.2903125	9.303061485290527
TrkA_456	13.129819869995117	6.204658508300781	80.85984375000001	9.374215126037598
TrkA_373	22.199291229248047	15.819845199584961	71.2875	16.32527732849121
TrkA_247	13.635272979736328	6.394937038421631	66.91953125	7.429096698760986
TrkA_480	11.320587158203125	5.799800395965576	80.90140625000001	3.281080961227417
TrkA_125	30.732646942138672	23.2551212310791	83.46625	30.532501220703125
TrkA_883	28.934188842773438	21.67270278930664	75.89734375	27.047513961791992
TrkA_214	17.343673706054688	10.797788619995117	89.93875	6.191455841064453
TrkA_316	26.22753143310547	16.48664665222168	75.75796875	17.71170997619629
TrkA_707	23.271160125732422	19.924007415771484	75.82171875	14.429025650024414
TrkA_140	26.82424545288086	18.636676788330078	57.0721875	18.520320892333984
TrkA_930	30.10390853881836	23.0314998626709	75.63515625	29.316072463989258
TrkA_582	15.433564186096191	8.533702850341797	80.4359375	6.0723161697387695
TrkA_676	23.154102325439453	14.039628028869629	86.57921875	12.890461921691895
TrkA_260	33.049861907958984	27.483863830566406	66.2475	34.84366226196289
TrkA_116	32.07406997680664	24.867610931396484	76.04921875	31.822772979736328
TrkA_409	30.05436134338379	22.031368255615234	63.962031249999995	29.47814178466797
TrkA_831	31.165498733520508	20.934736251831055	67.37046875000001	28.15279769897461
TrkA_177	25.590328216552734	17.499765396118164	66.71578125	22.23073959350586
TrkA_956	30.464672088623047	20.682138442993164	87.97749999999999	29.831132888793945
TrkA_179	27.684587478637695	17.934179306030273	59.8078125	23.494152069091797
TrkA_922	23.250516891479492	19.978004455566406	78.26640625	15.065742492675781
TrkA_297	22.202159881591797	18.039569854736328	81.00703125	13.061688423156738
TrkA_742	20.550762176513672	11.850112915039062	81.76578125	12.351799011230469
TrkA_940	23.625181198120117	14.526926040649414	53.41015625	16.311262130737305
TrkA_338	24.157684326171875	15.966069221496582	85.1684375	13.268174171447754
TrkA_97	32.07225036621094	24.458114624023438	86.57328125000001	32.96565628051758
TrkA_1021	19.265892028808594	10.975269317626953	82.30203125	10.715229034423828
TrkA_1000	21.559711456298828	17.292221069335938	79.5396875	13.947979927062988
TrkA_665	21.049863815307617	16.55614471435547	74.02328125	12.821737289428711
TrkA_169	23.92864227294922	17.644498825073242	76.8203125	15.055436134338379
TrkA_985	26.41156578063965	17.605037689208984	76.21406250000001	17.060468673706055
TrkA_671	23.636266708374023	11.03003215789795	75.30968750000001	16.427095413208008
TrkA_400	26.438982009887695	17.17241096496582	87.245	22.317689895629883
TrkA_771	13.693111419677734	6.9920830726623535	84.78	1.7520912885665894
TrkA_516	24.962236404418945	16.47859764099121	74.21828124999999	18.304643630981445
TrkA_496	20.15943145751953	12.41662883758545	84.6290625	9.524458885192871
TrkA_820	27.328691482543945	16.465957641601562	53.72875	25.287822723388672
TrkA_393	24.947153091430664	19.2402286529541	54.775937500000005	22.924516677856445
TrkA_290	25.57362174987793	18.253854751586914	59.366718750000004	19.02211570739746
TrkA_513	21.509042739868164	17.410642623901367	78.08828125000001	14.211568832397461
TrkA_416	22.01854705810547	14.103363990783691	76.22578125	12.758302688598633
TrkA_1005	27.140323638916016	16.57536506652832	64.28812500000001	23.983882904052734
TrkA_1011	26.5094051361084	18.16156005859375	55.57203125	21.690122604370117
TrkA_567	25.66166877746582	13.75382137298584	74.23093750000001	21.057575225830078
TrkA_859	13.227689743041992	5.905981063842773	71.768125	5.470762252807617
TrkA_152	13.05458927154541	6.262508392333984	80.98765625	8.965190887451172
TrkA_993	25.504310607910156	19.229000091552734	65.0184375	23.496864318847656
TrkA_564	24.77362060546875	13.052786827087402	75.1209375	18.853961944580078
TrkA_0	21.808204650878906	17.783288955688477	78.75484375	13.529499053955078
TrkA_884	30.51641273498535	22.12407112121582	88.388125	29.69061279296875
TrkA_14	27.186199188232422	19.588172912597656	76.30875	22.93934440612793
TrkA_885	30.884130477905273	21.65442657470703	83.43843749999999	31.25777816772461
TrkA_185	16.663204193115234	7.975168704986572	81.844375	8.712905883789062
TrkA_623	26.170251846313477	19.68841552734375	56.74015625	22.256797790527344
TrkA_705	30.255563735961914	20.037260055541992	89.27437499999999	30.439319610595703
TrkA_839	13.23430061340332	6.31268310546875	81.11015625	8.701753616333008
TrkA_24	23.360633850097656	11.021283149719238	75.72812499999999	17.068952560424805
TrkA_477	16.778146743774414	8.94778823852539	81.730625	8.243443489074707
TrkA_31	29.635244369506836	20.37514305114746	86.63609375	29.53228187561035
TrkA_584	29.312849044799805	20.9221248626709	79.6653125	28.2218074798584
TrkA_113	13.174890518188477	6.338006019592285	81.8675	9.300309181213379
TrkA_833	31.390779495239258	22.612184524536133	78.758125	33.93460464477539
TrkA_847	26.17649269104004	20.02801513671875	67.16749999999999	23.63669776916504
TrkA_808	22.8486385345459	16.30739402770996	76.6953125	15.538232803344727
TrkA_878	17.767621994018555	10.409300804138184	83.62953125	9.596537590026855
TrkA_777	22.518478393554688	13.882827758789062	83.06343749999999	16.893709182739258
TrkA_592	23.926376342773438	16.005441665649414	73.468125	17.23754119873047
TrkA_661	18.66797637939453	9.166595458984375	85.19624999999999	8.15046215057373
TrkA_385	30.261863708496094	22.663631439208984	77.85203125000001	30.020923614501953
TrkA_188	23.427011489868164	15.696540832519531	71.34390625	14.774938583374023
TrkA_1027	21.844608306884766	17.899507522583008	79.0759375	14.300743103027344
TrkA_845	27.535696029663086	16.533824920654297	86.3359375	27.132604598999023
TrkA_224	24.678619384765625	15.760685920715332	59.793124999999996	18.990196228027344
TrkA_964	20.793167114257812	12.703737258911133	85.15703124999999	11.042431831359863
TrkA_1053	24.98491859436035	17.395706176757812	76.613125	18.611352920532227
TrkA_887	24.44247055053711	15.279153823852539	55.940625	18.706684112548828
TrkA_327	13.314737319946289	6.457934856414795	80.61328125	8.46705150604248
TrkA_627	25.49874496459961	17.669635772705078	88.28468749999999	16.906391143798828
TrkA_578	21.56184959411621	13.8134183883667	84.83500000000001	11.282600402832031
TrkA_367	24.04286766052246	17.87251091003418	75.14296875	14.547453880310059
TrkA_442	31.035747528076172	22.44721031188965	81.17109375	32.31310272216797
TrkA_764	23.339990615844727	15.763699531555176	77.78421875000001	17.300552368164062
TrkA_799	23.12554168701172	16.361534118652344	68.10703124999999	14.23951530456543
TrkA_566	24.107463836669922	12.10704517364502	76.45640625	18.191469192504883
TrkA_1067	32.47998809814453	23.862449645996094	76.73640625	33.27910614013672
TrkA_952	21.684232711791992	14.620037078857422	83.7675	12.126383781433105
TrkA_822	26.643037796020508	18.716720581054688	77.200625	21.992719650268555
TrkA_304	28.91386604309082	20.248165130615234	65.49859375	27.925540924072266
TrkA_1039	29.67384147644043	21.123504638671875	77.715	27.533987045288086
TrkA_1061	28.29424476623535	19.67613410949707	76.2609375	26.476289749145508
TrkA_488	26.172473907470703	15.417459487915039	89.42203125	21.31924057006836
TrkA_772	22.18944549560547	14.30717658996582	84.64874999999999	11.705653190612793
TrkA_538	33.160648345947266	25.66313362121582	86.61828125	33.839637756347656
TrkA_277	19.43381118774414	11.189135551452637	80.85640624999999	11.796381950378418
TrkA_920	25.689990997314453	21.202747344970703	81.708125	22.167831420898438
TrkA_559	17.4465274810791	10.124054908752441	79.0565625	10.216703414916992
TrkA_1096	13.075074195861816	6.1908369064331055	79.6303125	8.871915817260742
TrkA_1088	30.25994110107422	21.389799118041992	88.2884375	30.468732833862305
TrkA_889	24.188785552978516	16.43935203552246	63.5390625	14.458536148071289
TrkA_716	24.405832290649414	17.643747329711914	81.1790625	15.82880973815918
TrkA_460	28.094497680664062	21.258012771606445	83.01359375	25.582876205444336
TrkA_36	32.02553176879883	22.38957405090332	88.50796875	31.441415786743164
TrkA_114	28.538339614868164	17.628786087036133	54.0865625	23.672441482543945
TrkA_162	17.214345932006836	9.590032577514648	84.22546875	8.202476501464844
TrkA_271	29.788530349731445	19.708463668823242	82.12921875	29.79392433166504
TrkA_334	31.441219329833984	22.864809036254883	85.909375	31.593687057495117
TrkA_83	24.023500442504883	19.869489669799805	63.2740625	15.21895694732666
TrkA_73	29.2473087310791	19.594247817993164	90.07437499999999	29.029895782470703
TrkA_866	10.507891654968262	5.29994535446167	86.33953125	4.026392936706543
TrkA_34	28.807180404663086	19.594409942626953	62.392968749999994	27.370519638061523
TrkA_544	24.748388290405273	12.907116889953613	72.76671875	18.53319549560547
TrkA_512	21.855539321899414	17.666763305664062	81.53765625	13.778347969055176
TrkA_647	23.733591079711914	20.020639419555664	65.94093749999999	15.13472843170166
TrkA_1066	23.0142765045166	11.876490592956543	70.44328125	15.5372953414917
TrkA_667	22.291053771972656	14.321820259094238	68.34609375	13.624759674072266
TrkA_539	23.846778869628906	17.821237564086914	64.35046875	16.938730239868164
TrkA_107	24.016767501831055	12.227377891540527	71.48406250000001	18.875070571899414
TrkA_703	24.508134841918945	17.984657287597656	75.45125	18.190195083618164
TrkA_520	12.654853820800781	5.89163875579834	80.02421875	7.893172264099121
TrkA_872	24.945247650146484	16.222110748291016	56.09171875	18.54572105407715
TrkA_8	32.78500747680664	20.994739532470703	76.0609375	29.749923706054688
TrkA_285	22.411569595336914	14.045099258422852	77.0975	13.68043041229248
TrkA_910	25.233108520507812	15.697297096252441	71.31203124999999	19.88665008544922
TrkA_1054	25.355525970458984	13.722301483154297	75.81546875000001	21.135700225830078
TrkA_1086	32.716609954833984	24.61667823791504	86.4440625	33.04644775390625
TrkA_588	28.798145294189453	19.08058738708496	74.65046875	24.232988357543945
TrkA_519	21.600875854492188	17.36214256286621	77.99406250000001	12.926460266113281
TrkA_138	29.65420150756836	20.106712341308594	88.07515625	29.389816284179688
TrkA_209	26.433887481689453	19.978939056396484	69.33328125	24.18918800354004
TrkA_509	23.714231491088867	19.579267501831055	65.6640625	15.16278076171875
TrkA_730	24.11054039001465	15.761031150817871	82.8071875	13.909048080444336
TrkA_88	27.186893463134766	20.052005767822266	77.17515625000001	24.26920509338379
TrkA_286	13.234902381896973	6.085214614868164	67.15406250000001	6.260317325592041
TrkA_683	29.202482223510742	19.368492126464844	86.72234375	27.870466232299805
TrkA_1052	24.124588012695312	12.731365203857422	74.91093749999999	18.003406524658203
TrkA_838	24.230865478515625	14.585159301757812	78.49046874999999	22.40188217163086
TrkA_595	13.545060157775879	6.3345489501953125	65.90890625	2.525278329849243
TrkA_220	18.081819534301758	10.229727745056152	84.44640625	10.588553428649902
TrkA_654	10.923394203186035	5.592565536499023	76.2265625	3.7441978454589844
TrkA_685	24.828136444091797	12.584981918334961	73.15671875	20.34380531311035
TrkA_433	31.993690490722656	22.551633834838867	85.63359374999999	29.567028045654297
TrkA_449	30.513809204101562	24.292991638183594	72.4428125	28.973974227905273
TrkA_428	23.912561416625977	10.762712478637695	71.384375	18.709251403808594
TrkA_331	23.806751251220703	19.990995407104492	81.164375	16.191925048828125
TrkA_478	30.300840377807617	24.26274299621582	50.3228125	28.453310012817383
TrkA_659	26.658842086791992	21.39227867126465	74.09453125	20.400405883789062
TrkA_699	29.315658569335938	19.682601928710938	88.82000000000001	28.614669799804688
TrkA_619	21.23507308959961	9.964909553527832	84.14421875	14.564027786254883
TrkA_408	27.429641723632812	15.612018585205078	75.71812500000001	23.02361488342285
TrkA_396	29.731525421142578	19.66057014465332	74.78875	31.12049102783203
TrkA_218	24.017406463623047	15.323379516601562	83.72765625	13.46920108795166
TrkA_702	24.400217056274414	18.521650314331055	78.90109375	15.4102201461792
TrkA_806	21.235042572021484	15.547823905944824	79.11859375	11.196405410766602
TrkA_161	30.52945327758789	24.63520622253418	71.73875	28.495576858520508
TrkA_739	32.277488708496094	24.694477081298828	87.96671875000001	32.615501403808594
TrkA_960	21.360660552978516	13.074949264526367	83.40921875000001	14.252999305725098
TrkA_87	15.22887897491455	7.195979595184326	74.46609375	7.399880409240723
TrkA_82	24.303043365478516	13.02294921875	74.43765625	18.645362854003906
TrkA_540	24.040966033935547	11.617094039916992	72.900625	19.96430015563965
TrkA_377	30.8275089263916	21.31491470336914	87.276875	31.401775360107422
TrkA_901	23.925527572631836	14.875621795654297	73.05015625	19.995512008666992
TrkA_372	14.134517669677734	7.645322322845459	78.81484375	4.809633255004883
TrkA_984	31.266313552856445	23.243133544921875	74.78328124999999	30.014080047607422
TrkA_92	33.114768981933594	26.027362823486328	82.3	34.594364166259766
TrkA_996	31.364561080932617	21.963336944580078	87.89625000000001	30.014205932617188
TrkA_366	29.026681900024414	19.670495986938477	64.40640625	27.230754852294922
TrkA_727	30.45417594909668	21.199514389038086	87.68140625000001	30.882143020629883
TrkA_975	30.26134490966797	22.113725662231445	77.16921875	28.69936752319336
TrkA_976	16.14387321472168	9.141411781311035	71.08390625	7.378551959991455
TrkA_980	26.431989669799805	21.277790069580078	60.492656249999996	23.54479217529297
TrkA_481	15.414366722106934	7.389284133911133	90.260625	7.9592766761779785
TrkA_482	31.495594024658203	23.582530975341797	69.37109375	31.510517120361328
TrkA_452	24.255508422851562	16.14930534362793	79.35625	13.56153678894043
TrkA_1057	22.636625289916992	14.967116355895996	78.5315625	13.594063758850098
TrkA_292	23.044275283813477	13.047898292541504	67.85984375	15.46351432800293
TrkA_612	20.56565284729004	14.051474571228027	83.171875	10.147398948669434
TrkA_173	25.917314529418945	16.139802932739258	58.29109375	20.949670791625977
TrkA_398	25.145496368408203	17.989849090576172	73.13578125	20.461904525756836
TrkA_888	23.5578670501709	15.111122131347656	55.06	18.313474655151367
TrkA_231	29.671262741088867	25.420692443847656	70.84203125	28.852567672729492
TrkA_461	31.641334533691406	23.539865493774414	86.11328125	32.19252395629883
TrkA_1072	32.48043441772461	23.978178024291992	75.6928125	33.08070755004883
TrkA_948	30.289899826049805	20.610231399536133	83.07609375000001	29.537012100219727
TrkA_995	23.685354232788086	13.151712417602539	75.19	18.240842819213867
TrkA_254	23.072832107543945	15.787153244018555	74.90890625	14.390665054321289
TrkA_853	22.14893913269043	15.8693208694458	75.2115625	13.333938598632812
TrkA_137	32.069854736328125	24.129405975341797	86.168125	31.808658599853516
TrkA_1085	29.42576789855957	19.626317977905273	88.66296875	28.00551414489746
TrkA_150	29.806941986083984	19.891277313232422	72.83875	29.115345001220703
TrkA_339	11.79615306854248	6.037267684936523	78.5340625	4.817377090454102
TrkA_12	12.566064834594727	6.0934929847717285	62.09328125	6.78113317489624
TrkA_216	16.580690383911133	9.700584411621094	86.99890625	5.274503231048584
TrkA_919	26.713842391967773	19.991514205932617	73.26874999999998	21.086837768554688
TrkA_464	24.87672233581543	16.461013793945312	79.95546875	14.497425079345703
TrkA_635	24.837858200073242	12.567124366760254	74.89859375	18.84731101989746
TrkA_492	25.534704208374023	17.592817306518555	61.29234375	23.538320541381836
TrkA_696	23.710649490356445	15.448873519897461	79.59421875000001	20.37101173400879
TrkA_1089	29.307071685791016	20.024015426635742	89.40312499999999	27.985441207885742
TrkA_406	29.456958770751953	20.12398910522461	90.15843749999999	28.479564666748047
TrkA_636	23.683408737182617	16.2607479095459	76.01390624999999	16.07533836364746
TrkA_240	22.964385986328125	17.657594680786133	66.6171875	15.27759838104248
TrkA_491	36.108131408691406	27.923416137695312	76.505	32.7525634765625
TrkA_913	31.700075149536133	26.59270477294922	74.0609375	30.362428665161133
TrkA_230	21.080780029296875	16.039655685424805	79.50796875	13.640819549560547
TrkA_819	24.400197982788086	15.583885192871094	76.4503125	15.863041877746582
TrkA_939	24.378803253173828	18.19688606262207	79.86453125	15.095481872558594
TrkA_541	24.445369720458984	16.88018035888672	73.37968749999999	18.256547927856445
TrkA_756	28.843902587890625	20.781837463378906	73.4546875	25.5197696685791
TrkA_963	13.014999389648438	6.791993618011475	73.1359375	4.704243183135986
TrkA_352	26.26548957824707	18.250452041625977	86.58265625	22.102354049682617
TrkA_6	28.21095085144043	23.831024169921875	84.75234375	27.07376480102539
TrkA_886	20.276966094970703	13.05492115020752	84.0834375	9.930389404296875
TrkA_446	21.72101593017578	14.36800479888916	74.08953125	12.060194969177246
TrkA_1084	31.742637634277344	24.39910888671875	87.71140625000001	32.23249053955078
TrkA_164	23.636388778686523	16.14057731628418	75.93875	14.46840763092041
TrkA_677	26.827911376953125	19.4194393157959	74.20046875	22.23185920715332
TrkA_108	23.30510711669922	15.06370735168457	84.87062499999999	18.06963348388672
TrkA_537	23.917198181152344	15.106766700744629	74.69265625	17.392223358154297
TrkA_370	24.187070846557617	14.554976463317871	73.021875	17.1590518951416
TrkA_43	26.569259643554688	19.877288818359375	83.5378125	27.66111946105957
TrkA_54	30.569976806640625	22.08894157409668	65.3790625	28.373977661132812
TrkA_921	32.8653678894043	27.742671966552734	72.59171875	32.47386932373047
TrkA_1059	33.2213249206543	25.004669189453125	75.1265625	32.96422576904297
TrkA_632	25.28150749206543	20.306018829345703	50.197812500000005	21.70484161376953
TrkA_1063	22.877853393554688	10.152103424072266	74.935	14.331842422485352
TrkA_38	20.558923721313477	13.040082931518555	70.8325	11.557692527770996
TrkA_228	21.41860580444336	13.124862670898438	57.133281249999996	13.873421669006348
TrkA_750	30.66826820373535	21.97633171081543	89.25203125	30.56341552734375
TrkA_227	25.105003356933594	16.586233139038086	70.79984375	22.125524520874023
TrkA_871	25.076414108276367	16.304872512817383	61.99671875	21.10563087463379
TrkA_439	27.53524398803711	18.82276153564453	75.33890625000001	23.349374771118164
TrkA_448	21.949954986572266	17.78620719909668	75.6465625	13.870944023132324
TrkA_484	29.698087692260742	19.04273223876953	63.55609375	27.471975326538086
TrkA_789	23.751794815063477	15.538116455078125	82.01953125	12.934830665588379
TrkA_561	23.209800720214844	14.28199577331543	56.97265625	17.802597045898438
TrkA_734	31.188993453979492	22.847257614135742	86.92609375	31.077423095703125
TrkA_579	28.075395584106445	19.572124481201172	76.644375	25.270029067993164
TrkA_1050	31.679624557495117	23.398746490478516	76.49015625000001	31.48630142211914
TrkA_472	20.10342788696289	14.610790252685547	78.55859375	11.555215835571289
TrkA_94	23.139148712158203	18.135848999023438	66.26328125	16.62017059326172
TrkA_241	30.906190872192383	22.597312927246094	86.32015625	30.513397216796875
TrkA_518	24.365474700927734	15.423775672912598	86.40515625	14.927597999572754
TrkA_284	22.801620483398438	13.449570655822754	80.09546875000001	17.54277801513672
TrkA_1014	24.584928512573242	16.25740623474121	55.86515625	17.572898864746094
TrkA_118	22.542814254760742	18.334983825683594	79.19171875	15.122199058532715
TrkA_815	29.193130493164062	21.38616943359375	81.1628125	26.857439041137695
TrkA_235	30.236846923828125	21.35262107849121	86.33375	29.571680068969727
TrkA_336	12.324618339538574	6.398605823516846	80.48875	4.28408670425415
TrkA_825	25.8997802734375	13.639131546020508	76.23109375	21.046762466430664
TrkA_1043	32.749393463134766	24.507108688354492	74.77531250000001	32.460697174072266
TrkA_575	9.890122413635254	4.617195129394531	85.75156249999999	5.519383907318115
TrkA_801	25.146717071533203	13.580408096313477	85.10484374999999	21.113420486450195
TrkA_120	31.04232406616211	25.71943473815918	84.02734375	29.816354751586914
TrkA_145	23.389657974243164	15.771836280822754	53.3746875	18.92701530456543
TrkA_555	27.783824920654297	16.369150161743164	72.98421875	20.34586524963379
TrkA_824	24.35226058959961	15.134525299072266	54.5953125	17.79991912841797
TrkA_1091	30.042255401611328	21.28369903564453	82.97765625	32.670570373535156
TrkA_303	23.3391170501709	14.265363693237305	73.52609375000002	15.896719932556152
TrkA_760	27.364431381225586	20.60195541381836	73.84921875	22.7549991607666
TrkA_72	25.545652389526367	17.239290237426758	75.06171875000001	15.092769622802734
TrkA_767	27.305408477783203	21.303424835205078	74.040625	23.1635799407959
TrkA_552	27.761932373046875	20.8259334564209	81.9121875	26.281389236450195
TrkA_834	22.28257942199707	11.148872375488281	84.0871875	17.165908813476562
TrkA_474	23.610673904418945	13.326712608337402	70.76109375	14.973648071289062
TrkA_892	24.00592041015625	16.880077362060547	75.18078125	15.305848121643066
TrkA_47	29.022010803222656	18.203397750854492	89.51640625	28.503040313720703
TrkA_723	24.54524803161621	17.58715057373047	80.36281249999999	13.627215385437012
TrkA_907	28.765766143798828	18.48168182373047	88.00171875000001	27.26218032836914
TrkA_1020	18.069761276245117	10.103357315063477	82.60265625	10.281627655029297
TrkA_67	31.01543426513672	21.825666427612305	85.24578125	32.54256820678711
TrkA_198	23.210832595825195	15.360167503356934	74.00609374999999	14.823415756225586
TrkA_497	24.841236114501953	18.02759552001953	74.0609375	19.824007034301758
TrkA_345	26.161296844482422	15.24032974243164	84.69125	19.8331356048584
TrkA_641	22.82523536682129	15.951725006103516	75.7584375	15.824448585510254
TrkA_1013	25.805696487426758	16.18623924255371	55.1025	20.407272338867188
TrkA_605	31.2479305267334	23.4206600189209	85.37046875	32.17609405517578
TrkA_171	31.088693618774414	22.492767333984375	85.74609375	30.99292755126953
TrkA_351	31.27190399169922	18.233232498168945	85.89359375000001	24.27997589111328
TrkA_133	30.152666091918945	22.983396530151367	76.88859375	30.115720748901367
TrkA_1026	21.388652801513672	17.363418579101562	81.61312500000001	13.379434585571289
TrkA_1012	25.997682571411133	18.43613624572754	52.90640625	18.242525100708008
TrkA_981	26.073867797851562	16.548233032226562	60.040781249999995	20.960359573364258
TrkA_991	26.85634994506836	18.32529067993164	74.51875	23.223735809326172
TrkA_29	28.66884994506836	17.462812423706055	62.0228125	25.925933837890625
TrkA_551	30.643014907836914	21.541757583618164	87.04328125	31.04988670349121
TrkA_593	14.894925117492676	8.776590347290039	70.34125	3.543311834335327
TrkA_249	27.661672592163086	19.993709564208984	57.02296875	20.099210739135742
TrkA_305	23.421201705932617	14.627470016479492	50.3521875	16.5336856842041
TrkA_954	19.820947647094727	11.879708290100098	79.325625	9.657876014709473
TrkA_846	22.36971664428711	12.395203590393066	80.875625	14.222408294677734
TrkA_927	24.653156280517578	20.378376007080078	76.77234375	17.777183532714844
TrkA_252	23.641826629638672	13.130327224731445	56.88171875	18.742664337158203
TrkA_381	24.0717716217041	16.718564987182617	75.38859375	18.26696014404297
TrkA_93	12.366439819335938	6.293044567108154	79.54953125	10.373320579528809
TrkA_757	25.083337783813477	13.916986465454102	48.43515625	19.990942001342773
TrkA_5	30.670108795166016	21.023550033569336	89.79015625	30.313121795654297
TrkA_1080	27.55878257751465	20.36439323425293	74.6171875	25.314453125
TrkA_407	31.88544464111328	23.920654296875	86.87234375	32.223365783691406
TrkA_875	21.738914489746094	10.640144348144531	73.57718750000001	17.15452003479004
TrkA_606	15.683219909667969	8.218805313110352	83.95578125	6.780805587768555
TrkA_936	23.733264923095703	11.359228134155273	74.2059375	17.959287643432617
TrkA_768	27.838491439819336	17.015953063964844	89.32374999999999	26.03485870361328
TrkA_569	28.249120712280273	19.130102157592773	62.48640625	26.752586364746094
TrkA_276	13.230358123779297	7.142718315124512	80.6309375	5.621792316436768
TrkA_403	20.658918380737305	15.913952827453613	79.12703125000002	13.026361465454102
TrkA_28	25.492786407470703	14.539165496826172	84.448125	21.199935913085938
TrkA_74	25.51351547241211	16.87309455871582	64.53328124999999	21.473718643188477
TrkA_931	28.886035919189453	20.202207565307617	61.083124999999995	26.477785110473633
TrkA_124	28.94209098815918	18.35693359375	89.36562500000001	27.71415901184082
TrkA_782	18.486955642700195	11.100611686706543	88.09671875	6.737948417663574
TrkA_650	26.26348876953125	17.71634864807129	75.180625	20.478626251220703
TrkA_49	11.610204696655273	5.775042533874512	79.73218750000001	4.982736587524414
TrkA_501	31.041574478149414	21.658733367919922	87.62031250000001	30.36020278930664
TrkA_1025	20.556217193603516	16.212997436523438	82.4015625	11.587562561035156
TrkA_487	28.633676528930664	17.005910873413086	52.717656250000005	27.223264694213867
TrkA_319	31.418237686157227	24.247591018676758	87.72765625	31.616838455200195
TrkA_797	21.69712257385254	12.928985595703125	76.48578125	13.773811340332031
TrkA_175	33.064971923828125	24.354753494262695	76.44078124999999	33.340843200683594
TrkA_178	25.75441551208496	17.259374618530273	75.42203125	19.851728439331055
TrkA_814	29.12342071533203	24.743101119995117	54.02734375	28.252635955810547
TrkA_867	30.46578025817871	21.75234031677246	86.2828125	30.0087947845459
TrkA_507	25.180482864379883	15.669946670532227	85.56484375	16.34421730041504
TrkA_181	12.148360252380371	6.242136478424072	76.63234374999999	4.776216506958008
TrkA_163	26.994916915893555	15.977046966552734	70.05609375	18.8616943359375
TrkA_1087	31.34585189819336	22.765377044677734	89.7671875	30.623579025268555
TrkA_809	28.131128311157227	20.427091598510742	76.46265625	25.40958023071289
TrkA_614	28.662307739257812	20.264345169067383	79.9884375	27.52104949951172
TrkA_610	27.001953125	21.435129165649414	55.0834375	23.5471134185791
TrkA_624	16.819215774536133	9.382345199584961	81.4296875	9.427497863769531
TrkA_813	30.689376831054688	16.646989822387695	55.077031250000005	28.929826736450195
TrkA_212	28.679224014282227	18.087055206298828	88.62031249999998	26.82465362548828
TrkA_244	27.239530563354492	16.05836296081543	87.2575	24.803937911987305
TrkA_361	23.807167053222656	15.70661449432373	86.00078125	12.439693450927734
TrkA_32	24.487293243408203	15.308289527893066	55.75921875	18.606861114501953
TrkA_542	24.96361541748047	18.378005981445312	82.20984374999999	16.25251579284668
TrkA_21	10.464221954345703	5.233541011810303	86.658125	4.3985090255737305
TrkA_146	28.516199111938477	18.11390495300293	76.05781250000001	25.349977493286133
TrkA_490	26.37847328186035	17.734413146972656	56.76546875	20.1790828704834
TrkA_455	20.633258819580078	13.618559837341309	73.38546875	11.620780944824219
TrkA_997	19.556720733642578	10.9977445602417	82.75546875	11.978655815124512
TrkA_658	28.285194396972656	20.562959671020508	70.84078124999999	23.863788604736328
TrkA_965	12.1309175491333	5.442670822143555	70.72	3.697287082672119
TrkA_695	13.211450576782227	6.237125873565674	81.76453125	8.968199729919434
TrkA_691	13.231063842773438	6.150388717651367	81.61234375	8.721092224121094
TrkA_160	24.25432777404785	16.02834701538086	71.70796874999999	18.656360626220703
TrkA_712	19.67287826538086	8.527759552001953	74.08796875	13.56076431274414
TrkA_949	28.70673370361328	16.448720932006836	58.47609375	26.766571044921875
TrkA_969	28.919198989868164	18.495176315307617	88.05453125	27.64968490600586
TrkA_852	22.091291427612305	12.242542266845703	82.87828125	15.016427040100098
TrkA_861	31.14624786376953	22.327484130859375	88.92031250000001	32.171504974365234
TrkA_394	13.275846481323242	6.129021644592285	65.74765625	6.127009868621826
TrkA_362	23.345138549804688	17.490528106689453	72.70234375000001	14.799642562866211
TrkA_970	31.208206176757812	21.888648986816406	76.25125	28.820457458496094
TrkA_127	24.4926815032959	18.565715789794922	76.36859375	18.780824661254883
TrkA_250	23.102705001831055	17.094375610351562	82.47234375	15.45013427734375
TrkA_457	30.741634368896484	23.027942657470703	76.491875	29.243492126464844
TrkA_389	31.461566925048828	22.0089111328125	83.99781250000001	32.641380310058594
TrkA_359	23.975948333740234	18.75322914123535	68.856875	16.114601135253906
TrkA_123	20.063142776489258	12.305374145507812	78.79625	10.118147850036621
TrkA_572	24.049217224121094	12.450034141540527	85.56078125	16.923097610473633
TrkA_420	13.740833282470703	6.436845779418945	66.76875	7.594264030456543
TrkA_115	24.02608299255371	15.200909614562988	75.360625	19.78972625732422
TrkA_1009	27.03946876525879	19.00819206237793	57.1484375	20.697229385375977
TrkA_149	13.076420783996582	6.5345330238342285	76.3053125	7.693902015686035
TrkA_354	26.910608291625977	16.833847045898438	60.014375	22.76025390625
TrkA_769	18.525903701782227	10.648576736450195	73.8371875	9.05229663848877
TrkA_776	25.780864715576172	15.611846923828125	80.19203125	16.303550720214844
TrkA_308	25.08331298828125	16.647775650024414	53.34453125	16.55942153930664
TrkA_717	14.549397468566895	6.548000335693359	65.72187499999998	9.200668334960938
TrkA_596	24.477052688598633	19.445098876953125	60.51109375	16.464059829711914
TrkA_858	24.801254272460938	17.196380615234375	51.320781249999996	20.37882423400879
TrkA_1094	30.943145751953125	22.148984909057617	88.10609375000001	30.294795989990234
TrkA_686	20.394283294677734	11.576302528381348	81.61859375	11.715437889099121
TrkA_1055	25.96970558166504	13.68897819519043	73.95109375	21.02614402770996
TrkA_690	23.11693000793457	19.106042861938477	75.97984375000001	15.32853889465332
TrkA_293	29.04678726196289	21.31442642211914	81.46609375	27.826595306396484
TrkA_1034	25.77740478515625	19.74962043762207	57.8696875	18.401208877563477
TrkA_341	13.951399803161621	6.316360950469971	67.35578125	9.390661239624023
TrkA_233	27.24907875061035	22.05689811706543	60.65203124999999	25.569072723388672
TrkA_266	27.328950881958008	20.82527732849121	59.5328125	23.870283126831055
TrkA_959	25.040616989135742	18.704792022705078	62.2734375	22.08802604675293
TrkA_602	24.69025993347168	13.203603744506836	73.69109375	21.592164993286133
TrkA_615	20.326406478881836	16.321292877197266	80.63546875	12.295899391174316
TrkA_616	26.806129455566406	21.186748504638672	82.67484375	22.62140655517578
TrkA_505	24.507627487182617	17.962669372558594	75.23874999999998	15.720949172973633
TrkA_899	19.85235595703125	10.387100219726562	80.11421874999999	9.358945846557617
TrkA_778	23.480623245239258	16.160259246826172	75.97984374999999	16.37487030029297
TrkA_358	28.624387741088867	18.762691497802734	62.78359375	25.120960235595703
TrkA_11	31.308090209960938	23.490327835083008	82.51781249999999	31.940704345703125
TrkA_27	22.75951385498047	14.748560905456543	72.0465625	15.467150688171387
TrkA_912	30.302536010742188	21.060035705566406	84.15421875	31.24871826171875
TrkA_597	26.12556266784668	20.04987144470215	69.1859375	21.5667724609375
TrkA_708	25.060619354248047	16.06247329711914	58.453593749999996	18.15007781982422
TrkA_525	20.09735107421875	11.732211112976074	81.6596875	11.270298957824707
TrkA_291	23.2861328125	17.994647979736328	71.16359374999999	15.225506782531738
TrkA_726	24.605945587158203	12.691411972045898	74.2278125	19.699337005615234
TrkA_669	23.73300552368164	16.835054397583008	76.48453125	14.884289741516113
TrkA_102	13.425321578979492	6.3066301345825195	71.9303125	6.18806791305542
TrkA_586	18.665193557739258	10.938549041748047	65.75671875	9.261312484741211
TrkA_881	25.83344268798828	16.698020935058594	58.80921875	15.019685745239258
TrkA_644	26.310331344604492	18.49706268310547	81.82921875	25.755823135375977
TrkA_61	27.394908905029297	21.997812271118164	66.28921875	24.773670196533203
TrkA_1041	25.10171890258789	12.737223625183105	74.34578125	19.987838745117188
TrkA_186	21.48626136779785	15.995284080505371	77.78671874999999	14.615387916564941
TrkA_826	32.647396087646484	20.397310256958008	80.8365625	25.03143310546875
TrkA_781	27.536956787109375	17.09822654724121	69.80890625	23.828968048095703
TrkA_719	31.329553604125977	22.686201095581055	79.568125	32.52241516113281
TrkA_646	23.480772018432617	19.624427795410156	70.225	15.498208999633789
TrkA_296	31.272518157958984	23.740201950073242	76.02156250000002	31.493425369262695
TrkA_441	27.383373260498047	19.722768783569336	75.20984375	24.612045288085938
TrkA_746	26.291091918945312	20.061800003051758	79.62453125	23.12521743774414
TrkA_1044	24.820772171020508	12.079695701599121	71.02375	20.223783493041992
TrkA_917	21.84296989440918	18.06117820739746	83.6790625	13.663033485412598
TrkA_546	23.61512565612793	17.30836296081543	77.26765625	15.717318534851074
TrkA_300	23.552738189697266	15.500770568847656	75.68734375	14.044031143188477
TrkA_426	32.34689712524414	24.9908447265625	85.87640625	33.53733825683594
TrkA_413	25.049121856689453	18.04156494140625	72.77984375	18.491992950439453
TrkA_1006	25.93486976623535	17.072494506835938	81.6315625	26.995952606201172
TrkA_493	21.253244400024414	16.071481704711914	78.56546875000001	13.99428939819336
TrkA_1037	22.284915924072266	13.4860258102417	84.57390625	12.170068740844727
TrkA_791	25.407421112060547	12.246082305908203	75.12093750000001	19.393821716308594
TrkA_350	29.032197952270508	20.641477584838867	72.11671874999999	28.02130889892578
TrkA_498	27.96683692932129	20.557077407836914	75.71453125	24.38744354248047
TrkA_530	22.978607177734375	13.860258102416992	67.4021875	15.667001724243164
TrkA_135	12.080647468566895	5.869422435760498	78.1575	4.6977314949035645
TrkA_807	27.590356826782227	19.96872901916504	77.85718750000001	24.052143096923828
TrkA_932	29.876779556274414	24.20703125	75.99109375	28.684843063354492
TrkA_86	24.6720027923584	20.108421325683594	57.182500000000005	17.291902542114258
TrkA_873	24.998655319213867	17.138404846191406	56.655	18.39252471923828
TrkA_312	32.83046340942383	26.355947494506836	72.58296874999999	33.11786651611328
TrkA_170	30.71460723876953	19.611648559570312	88.60671875	29.606483459472656
TrkA_802	11.470746994018555	5.433244228363037	83.62234375	2.8779332637786865
TrkA_904	31.211580276489258	22.26591682434082	86.93125	32.69884490966797
TrkA_657	11.802955627441406	5.286055088043213	75.49937499999999	9.802926063537598
TrkA_911	30.784130096435547	24.941818237304688	71.5759375	28.91908836364746
TrkA_869	26.456571578979492	18.415096282958984	53.998125	18.896852493286133
TrkA_417	20.86945152282715	16.539339065551758	79.0965625	13.218982696533203
TrkA_375	26.14811897277832	14.781244277954102	85.99734375	23.625551223754883
TrkA_751	26.307395935058594	15.14377212524414	81.50390625	19.376554489135742
TrkA_295	23.769481658935547	16.449674606323242	75.97625	15.954886436462402
TrkA_660	24.39132308959961	13.65846061706543	71.12015625	18.038541793823242
TrkA_10	31.590721130371094	23.412694931030273	86.06296875000001	31.60919189453125
TrkA_98	31.07001304626465	22.611059188842773	87.76125	31.780113220214844
TrkA_306	16.60681915283203	10.190469741821289	68.1815625	5.680909633636475
TrkA_342	31.766056060791016	22.098215103149414	80.00546874999999	32.11897659301758
TrkA_534	25.16500473022461	13.486358642578125	78.495	18.55922508239746
TrkA_132	24.382577896118164	17.798236846923828	76.97515625	15.171344757080078
TrkA_84	19.296682357788086	10.846634864807129	83.89734375	10.772417068481445
TrkA_916	25.145095825195312	16.6628475189209	80.1665625	20.016645431518555
TrkA_111	27.255529403686523	19.104629516601562	73.9840625	22.541473388671875
TrkA_411	31.989286422729492	24.973127365112305	88.57765624999999	32.50343322753906
TrkA_64	23.440664291381836	16.467252731323242	88.80078125	15.424723625183105
TrkA_529	23.969249725341797	17.043909072875977	75.03875	18.042346954345703
TrkA_226	22.77031707763672	15.173279762268066	77.0234375	13.516946792602539
TrkA_560	21.418128967285156	13.452098846435547	81.15359375	10.758524894714355
TrkA_753	29.03122329711914	19.106428146362305	86.58703125	28.852155685424805
TrkA_550	28.66537857055664	19.175559997558594	61.64328125	26.79450798034668
TrkA_78	28.27462387084961	19.233366012573242	77.46890625	25.98065185546875
TrkA_1077	29.587129592895508	23.44208335876465	77.9078125	29.410329818725586
TrkA_648	30.995271682739258	23.40556526184082	84.56015625	30.557064056396484
TrkA_761	24.304908752441406	16.1143741607666	74.91421875	14.322766304016113
TrkA_511	27.644927978515625	18.82278823852539	86.82499999999999	27.594615936279297
TrkA_109	21.238414764404297	13.11545181274414	81.6034375	10.72560977935791
TrkA_999	13.635956764221191	6.159117698669434	72.3853125	8.580072402954102
TrkA_287	24.59819221496582	16.8143253326416	76.47046875000001	18.90151023864746
TrkA_715	31.88311004638672	22.73396873474121	78.05109375	32.8513069152832
TrkA_365	30.521753311157227	22.29212188720703	77.23875000000001	28.829538345336914
TrkA_268	27.129074096679688	21.89202880859375	55.2709375	21.804523468017578
TrkA_347	23.44583511352539	15.218788146972656	74.78999999999999	14.956319808959961
TrkA_500	30.7864933013916	22.769174575805664	86.83296874999999	31.124563217163086
TrkA_1030	19.66181755065918	15.523909568786621	81.918125	10.963817596435547
TrkA_117	28.95282554626465	18.079580307006836	86.80078125	29.291881561279297
TrkA_765	21.02668571472168	13.12387466430664	75.749375	11.359907150268555
TrkA_184	10.670536041259766	4.843280792236328	70.495	8.913895606994629
TrkA_672	23.293060302734375	13.656853675842285	83.170625	18.79678726196289
TrkA_631	18.087182998657227	10.211278915405273	84.75109375	9.142828941345215
TrkA_905	23.81551742553711	15.981399536132812	72.47640625	13.147994041442871
TrkA_1035	24.375478744506836	21.0378360748291	74.31734374999999	15.760140419006348
TrkA_937	25.580886840820312	20.080230712890625	63.2728125	17.677366256713867
TrkA_851	31.775484085083008	22.57132911682129	88.35265625	30.50477409362793
TrkA_857	25.336851119995117	13.183131217956543	72.87765625	19.496313095092773
TrkA_1036	23.818952560424805	14.910383224487305	80.2253125	14.590590476989746
TrkA_378	24.957977294921875	16.24821662902832	79.255625	14.026932716369629
TrkA_261	23.969924926757812	18.967504501342773	66.66234375	15.472105026245117
TrkA_795	25.28450584411621	12.607848167419434	84.80156249999999	21.078289031982422
TrkA_990	31.836753845214844	23.56474494934082	85.92296875	32.53221130371094
TrkA_499	30.871849060058594	24.143524169921875	75.34406249999999	30.11823844909668
TrkA_26	30.843368530273438	19.242919921875	52.49968749999999	28.77875518798828
TrkA_1065	11.831315994262695	6.193465232849121	73.7421875	4.816753387451172
TrkA_85	24.818161010742188	12.146390914916992	73.994375	19.863346099853516
TrkA_301	24.227703094482422	16.581771850585938	76.94312500000001	21.689300537109375
TrkA_543	31.143091201782227	23.809221267700195	80.88171874999999	31.245759963989258
TrkA_556	11.051413536071777	5.530050754547119	85.71296875	4.002387523651123
TrkA_143	27.905996322631836	18.03592872619629	57.161249999999995	26.24321746826172
TrkA_986	14.350071907043457	7.35711669921875	72.25234375	7.452894687652588
TrkA_418	28.53436279296875	18.729591369628906	88.05765625	27.200416564941406
TrkA_476	13.863588333129883	6.650514602661133	68.65953125000001	7.149716377258301
TrkA_191	11.25830078125	5.704370498657227	72.36703125	5.3717145919799805
TrkA_376	18.945140838623047	10.339776039123535	87.36203125	12.278718948364258
TrkA_105	12.105350494384766	4.979968070983887	80.05625	10.834436416625977
TrkA_112	18.000385284423828	10.313108444213867	82.1521875	9.062753677368164
TrkA_136	24.1353759765625	12.236085891723633	72.74390625	19.063251495361328
TrkA_103	29.546213150024414	21.655498504638672	66.69843750000001	28.670846939086914
TrkA_382	24.678529739379883	12.902372360229492	65.49015625	20.79929542541504
TrkA_1023	22.033498764038086	17.421873092651367	77.2821875	14.489126205444336
TrkA_935	30.241214752197266	19.899845123291016	88.46515625	28.098262786865234
TrkA_447	23.805219650268555	16.580543518066406	62.46578125	18.143701553344727
TrkA_879	29.60613250732422	20.089183807373047	86.8421875	28.994915008544922
TrkA_2	25.79047393798828	16.418987274169922	77.90296875000001	24.04684829711914
TrkA_325	23.751007080078125	16.531177520751953	74.84421875000001	16.163236618041992
TrkA_557	22.785266876220703	17.971647262573242	80.23140624999999	15.30419635772705
TrkA_652	23.685117721557617	15.299067497253418	82.55078125	12.618043899536133
TrkA_1031	20.905593872070312	14.723047256469727	69.5440625	13.444750785827637
TrkA_1049	27.58559226989746	18.939533233642578	85.9078125	23.261281967163086
TrkA_709	29.327985763549805	16.780839920043945	72.66984375000001	23.597150802612305
TrkA_369	25.684417724609375	16.808034896850586	83.60468750000001	18.628259658813477
TrkA_528	12.052489280700684	6.039493560791016	80.51984375	4.503956317901611
TrkA_364	25.440702438354492	17.426387786865234	55.92640625	24.536605834960938
TrkA_151	29.514156341552734	22.68254280090332	72.89734375	26.716598510742188
TrkA_313	13.297220230102539	6.432093143463135	79.44703125000001	9.347808837890625
TrkA_30	23.770769119262695	17.836029052734375	68.7709375	16.85336685180664
TrkA_281	27.216915130615234	16.90766143798828	64.0190625	23.20039939880371
TrkA_662	12.04793930053711	6.13368034362793	74.33078125	5.476105213165283
TrkA_770	22.969459533691406	13.261441230773926	74.2490625	16.30712127685547
TrkA_828	24.92054557800293	13.23862361907959	73.63296875	20.494903564453125
TrkA_942	21.715085983276367	13.909375190734863	86.95296875000001	10.150890350341797
TrkA_110	31.648685455322266	26.32503890991211	75.03953125	30.576740264892578
TrkA_95	22.007028579711914	13.386028289794922	82.70640624999999	11.8215970993042
TrkA_314	24.77945327758789	14.386507987976074	69.64671874999999	15.54189395904541
TrkA_307	30.630571365356445	22.080869674682617	79.47984375	31.574331283569336
TrkA_258	23.886268615722656	16.620010375976562	77.92250000000001	21.003215789794922
TrkA_234	12.89503002166748	6.121584892272949	80.70296875	8.697188377380371
TrkA_1048	27.532062530517578	19.349702835083008	75.3803125	24.781038284301758
TrkA_689	22.66182518005371	13.418628692626953	60.1521875	15.30978012084961
TrkA_967	12.323031425476074	5.802732944488525	80.12390625	3.3835456371307373
TrkA_253	26.02076530456543	18.6755313873291	62.854375	24.255659103393555
TrkA_577	13.158559799194336	5.83726692199707	79.6165625	8.414483070373535
TrkA_55	29.910869598388672	21.55332374572754	77.295625	28.82659339904785
TrkA_46	25.61888313293457	16.693321228027344	80.45093750000001	15.090575218200684
TrkA_368	13.105155944824219	6.037566661834717	80.1271875	9.707730293273926
TrkA_663	27.663169860839844	18.184532165527344	60.377812500000005	25.47960662841797
TrkA_239	30.003080368041992	20.0790958404541	83.44140625	30.877979278564453
TrkA_430	40.62043380737305	32.82985305786133	60.995937500000004	50.7066650390625
TrkA_698	24.693567276000977	15.948904991149902	55.235468749999995	23.141849517822266
TrkA_752	23.896827697753906	18.029085159301758	66.17906250000001	19.423885345458984
TrkA_549	25.948575973510742	20.071426391601562	70.26015625	19.904857635498047
TrkA_390	29.57563591003418	23.039648056030273	74.75812499999999	29.16058349609375
TrkA_947	29.843929290771484	23.590240478515625	75.28125	28.788747787475586
TrkA_363	24.0706729888916	12.600054740905762	76.97125	17.768207550048828
TrkA_142	20.406686782836914	11.770645141601562	79.96437499999999	12.791531562805176
TrkA_622	23.247547149658203	14.541594505310059	80.5728125	13.228018760681152
TrkA_279	28.139495849609375	17.335037231445312	87.89531249999999	26.73768424987793
TrkA_489	13.763760566711426	6.3792500495910645	66.34390625	7.0280585289001465
TrkA_265	11.847236633300781	6.108091831207275	65.85140625	4.966277599334717
TrkA_841	29.942258834838867	21.73247718811035	73.02437499999999	28.21306037902832
TrkA_7	20.159759521484375	11.504035949707031	82.88921875	10.939698219299316

## Sheet: IL7Ra_results
id	if_dist_binder	if_dist_receptor	plddt	delta_CM
IL7Ra_1163	8.819212913513184	4.274649620056152	85.22390625	1.5278306007385254
IL7Ra_1231	10.18909740447998	4.683907985687256	88.39015625	5.785460472106934
IL7Ra_338	10.09998893737793	4.545395851135254	86.8878125	4.923137187957764
IL7Ra_238	11.770215034484863	4.960254669189453	87.77109374999999	12.743247032165527
IL7Ra_830	10.054941177368164	4.471890449523926	86.54390624999999	3.659349203109741
IL7Ra_198	13.165122985839844	7.589189052581787	92.00390625	8.134232521057129
IL7Ra_655	9.717638969421387	4.776641368865967	94.16609375000002	11.711907386779785
IL7Ra_402	12.914375305175781	6.002729415893555	83.49859375	11.792430877685547
IL7Ra_833	13.525919914245605	6.741380214691162	81.00171875	7.966335773468018
IL7Ra_1126	8.7755126953125	4.427034378051758	84.7296875	0.8871304988861084
IL7Ra_1127	8.827323913574219	4.367384910583496	84.75562500000001	1.5723410844802856
IL7Ra_116	14.392131805419922	8.923460960388184	65.9659375	8.745383262634277
IL7Ra_779	10.093340873718262	4.852013111114502	85.50703125	11.395240783691406
IL7Ra_827	13.292532920837402	8.272468566894531	81.9309375	10.166160583496094
IL7Ra_25	11.887612342834473	5.9575419425964355	82.6290625	8.267952919006348
IL7Ra_1218	11.599048614501953	5.468418121337891	82.01484375	11.361629486083984
IL7Ra_704	10.038836479187012	4.826150417327881	89.61796874999999	11.86632251739502
IL7Ra_533	13.871488571166992	8.160418510437012	89.86453125	11.360936164855957
IL7Ra_639	15.07216739654541	5.737362861633301	81.13625	12.878786087036133
IL7Ra_908	9.332724571228027	4.301751136779785	85.615625	1.527158498764038
IL7Ra_847	16.229164123535156	5.284487247467041	86.65984375	19.477813720703125
IL7Ra_875	12.536312103271484	6.599939346313477	63.6115625	13.054550170898438
IL7Ra_643	10.117900848388672	4.583566665649414	86.12187499999999	3.728804349899292
IL7Ra_942	10.11351490020752	4.504513263702393	85.99796874999998	4.1086955070495605
IL7Ra_1046	8.87596321105957	4.297668933868408	84.88015625	1.6283025741577148
IL7Ra_142	9.677400588989258	4.694528579711914	91.47640625	9.112116813659668
IL7Ra_80	10.07564926147461	4.527980327606201	84.71515625	3.923593282699585
IL7Ra_397	17.46202850341797	9.42436695098877	78.24171874999999	11.300309181213379
IL7Ra_42	11.731823921203613	5.351786136627197	67.20421875	9.49584674835205
IL7Ra_1141	8.779263496398926	4.375095367431641	85.191875	1.422285556793213
IL7Ra_838	13.6512451171875	7.268706321716309	81.0890625	10.669511795043945
IL7Ra_13	9.82022762298584	4.760358810424805	93.60968749999999	11.846193313598633
IL7Ra_121	9.996095657348633	4.533973693847656	87.12406250000001	3.6421244144439697
IL7Ra_654	18.866554260253906	11.854110717773438	85.42203125	12.404400825500488
IL7Ra_743	10.322054862976074	4.58432149887085	90.0025	12.922672271728516
IL7Ra_732	16.537174224853516	9.802348136901855	77.4390625	10.533605575561523
IL7Ra_914	16.77717399597168	9.309950828552246	80.3365625	9.783411026000977
IL7Ra_66	11.398518562316895	5.302644729614258	82.14296875	16.285564422607422
IL7Ra_317	9.621149063110352	5.0017924308776855	92.00968750000001	8.710921287536621
IL7Ra_958	10.320169448852539	4.5641679763793945	77.99187500000001	3.763218641281128
IL7Ra_1179	8.868905067443848	4.400888919830322	85.40875	1.3666833639144897
IL7Ra_943	12.165730476379395	5.675198554992676	83.0103125	12.855052947998047
IL7Ra_1112	8.796174049377441	4.383408546447754	85.33125	1.5646255016326904
IL7Ra_989	13.817129135131836	6.432192325592041	89.4946875	10.197105407714844
IL7Ra_849	12.807374954223633	5.9728899002075195	79.7925	6.722001552581787
IL7Ra_483	10.322515487670898	4.713669776916504	90.16984375	12.26840877532959
IL7Ra_1161	8.866179466247559	4.396289825439453	84.9609375	1.45094895362854
IL7Ra_1214	11.700970649719238	5.3481926918029785	83.6525	11.331402778625488
IL7Ra_703	11.258856773376465	5.792434215545654	81.99515625	5.700185298919678
IL7Ra_1093	8.92478084564209	4.381494522094727	85.47375000000001	1.3578358888626099
IL7Ra_1129	8.898831367492676	4.388365745544434	85.41109375	1.4433199167251587
IL7Ra_289	10.300443649291992	4.8093671798706055	81.46109375	4.976059913635254
IL7Ra_888	10.679032325744629	4.959200382232666	78.97234375	9.313102722167969
IL7Ra_620	8.991000175476074	4.397711753845215	80.2571875	1.708268404006958
IL7Ra_538	10.242331504821777	4.469230651855469	76.42484375000001	4.141809463500977
IL7Ra_540	9.617737770080566	4.882100582122803	90.9128125	9.383068084716797
IL7Ra_867	10.387810707092285	4.725541591644287	79.21828125	10.730762481689453
IL7Ra_1222	12.0872220993042	5.81872034072876	82.54578125	11.11827278137207
IL7Ra_734	10.250418663024902	4.694103717803955	92.92765625000001	12.244373321533203
IL7Ra_894	9.920984268188477	4.6676106452941895	85.71968749999999	8.987956047058105
IL7Ra_27	12.365301132202148	6.526017189025879	82.90140625000001	5.269797325134277
IL7Ra_191	10.069990158081055	4.495515823364258	85.080625	4.098915100097656
IL7Ra_687	10.253669738769531	4.716394901275635	93.12765625	12.825491905212402
IL7Ra_1067	8.843408584594727	4.379691123962402	85.0625	1.4192901849746704
IL7Ra_295	10.15592098236084	4.655210494995117	90.81593749999999	13.353964805603027
IL7Ra_1238	11.110811233520508	4.794727325439453	84.41953125	6.047943115234375
IL7Ra_1055	8.788389205932617	4.346212863922119	84.49046875	1.6038107872009277
IL7Ra_117	10.744671821594238	4.991947650909424	91.47796875	12.760862350463867
IL7Ra_408	8.913631439208984	4.441671848297119	83.14	2.7195632457733154
IL7Ra_829	10.066776275634766	4.692708492279053	85.81890625	3.835294246673584
IL7Ra_291	10.135648727416992	4.851927280426025	85.51624999999999	11.210901260375977
IL7Ra_49	17.130615234375	10.138020515441895	80.06937500000001	11.903754234313965
IL7Ra_1031	9.267877578735352	4.337082862854004	85.57859375000001	1.6627470254898071
IL7Ra_29	9.32939338684082	4.465430736541748	84.2184375	1.134248971939087
IL7Ra_1059	8.858025550842285	4.365571022033691	85.30328125	1.4282177686691284
IL7Ra_1045	8.967145919799805	4.406666278839111	85.46125	1.5040814876556396
IL7Ra_192	9.832721710205078	4.569220066070557	87.01046875	8.576850891113281
IL7Ra_628	10.078936576843262	4.653275489807129	87.248125	8.872894287109375
IL7Ra_871	10.118437767028809	4.5108113288879395	85.13953125	4.74676513671875
IL7Ra_1003	8.745466232299805	4.3627190589904785	83.61937499999999	2.5423247814178467
IL7Ra_326	15.219956398010254	8.046636581420898	83.5934375	9.051136016845703
IL7Ra_1066	8.830692291259766	4.374114036560059	85.324375	1.4890477657318115
IL7Ra_571	10.183676719665527	4.503833770751953	87.011875	4.4791035652160645
IL7Ra_19	10.128403663635254	4.570143699645996	84.7815625	4.184314250946045
IL7Ra_712	10.012975692749023	4.457025527954102	85.30984375	3.7116539478302
IL7Ra_595	9.49959945678711	4.5575480461120605	90.66125	4.206059455871582
IL7Ra_846	12.117189407348633	5.237695693969727	79.513125	4.710705280303955
IL7Ra_466	10.15670108795166	4.910411834716797	86.99453125	11.631317138671875
IL7Ra_126	12.481171607971191	5.428472995758057	75.0065625	10.658244132995605
IL7Ra_1042	8.824140548706055	4.369111061096191	84.75578125	1.5990527868270874
IL7Ra_375	10.757246017456055	5.26401424407959	87.8025	5.447720050811768
IL7Ra_1000	8.817090034484863	4.343840599060059	85.91421875	1.9337486028671265
IL7Ra_832	8.878593444824219	4.379872798919678	85.04109374999999	1.4460111856460571
IL7Ra_567	12.040908813476562	5.695525646209717	83.74515625000001	12.157907485961914
IL7Ra_60	10.355966567993164	4.520928859710693	90.11296875	13.164725303649902
IL7Ra_1053	9.303585052490234	4.335726261138916	85.2003125	1.6332639455795288
IL7Ra_325	9.742440223693848	4.760943412780762	93.84953125	11.715744018554688
IL7Ra_937	10.084534645080566	4.556062698364258	82.03171875000001	4.43023681640625
IL7Ra_203	10.707082748413086	4.755983352661133	89.22468749999999	5.697641849517822
IL7Ra_381	10.083454132080078	4.499279022216797	84.2709375	4.008092403411865
IL7Ra_884	10.072796821594238	4.483750343322754	85.51703125	4.047576427459717
IL7Ra_561	9.772976875305176	4.805395126342773	94.40359375	11.673405647277832
IL7Ra_787	10.816106796264648	5.1921563148498535	83.66953125	10.852120399475098
IL7Ra_18	10.930290222167969	5.08716344833374	76.19390625	11.177324295043945
IL7Ra_103	12.98523235321045	6.063485145568848	79.81078124999999	5.909434795379639
IL7Ra_726	15.188475608825684	8.561491966247559	89.09015624999999	10.145984649658203
IL7Ra_6	10.088418960571289	4.484933376312256	81.2440625	4.122535705566406
IL7Ra_453	9.784895896911621	4.759754180908203	91.00578125	11.822968482971191
IL7Ra_834	10.067172050476074	4.518294811248779	85.44437500000001	4.2659711837768555
IL7Ra_71	10.234522819519043	4.85262393951416	82.9440625	11.080850601196289
IL7Ra_858	10.025771141052246	4.909547328948975	84.3375	13.26420783996582
IL7Ra_1237	10.08552074432373	4.4931159019470215	85.90859375000001	4.085362434387207
IL7Ra_945	10.820136070251465	4.8609795570373535	89.07796875	5.593308448791504
IL7Ra_55	8.87996768951416	4.399532794952393	84.81312499999999	1.4982097148895264
IL7Ra_1088	8.863426208496094	4.4013800621032715	85.2696875	1.454879879951477
IL7Ra_1176	15.393329620361328	5.4913649559021	85.5025	11.996569633483887
IL7Ra_98	11.835034370422363	5.440849781036377	83.79265625	11.793453216552734
IL7Ra_160	16.70144271850586	9.955140113830566	91.495	10.698195457458496
IL7Ra_21	10.3741455078125	4.525561809539795	90.99828124999999	13.03131103515625
IL7Ra_78	9.667515754699707	4.622705936431885	83.1003125	10.402763366699219
IL7Ra_232	10.46552562713623	4.878314971923828	88.73671875	13.223136901855469
IL7Ra_952	18.430177688598633	13.538066864013672	84.65203125	13.088177680969238
IL7Ra_451	10.48687744140625	4.459781169891357	65.30609375	6.946826934814453
IL7Ra_141	9.020742416381836	4.418996334075928	84.36609375	0.5884073972702026
IL7Ra_1090	8.844162940979004	4.3725128173828125	85.08875	1.4073774814605713
IL7Ra_324	9.795710563659668	4.768970966339111	93.04125	11.74801254272461
IL7Ra_334	9.291725158691406	4.374549865722656	85.28828125	1.6058274507522583
IL7Ra_640	10.529303550720215	4.636105060577393	87.74640625	11.695805549621582
IL7Ra_841	10.874444007873535	4.943211078643799	89.81265625	6.133608341217041
IL7Ra_985	10.093889236450195	4.5120530128479	87.43249999999999	3.8437325954437256
IL7Ra_513	10.053248405456543	4.504093170166016	85.65953125000001	4.124770164489746
IL7Ra_836	10.230103492736816	4.673096179962158	93.285	12.391082763671875
IL7Ra_531	10.532710075378418	4.879051208496094	87.9103125	13.254168510437012
IL7Ra_1015	9.179454803466797	4.309738636016846	85.19875	1.6368029117584229
IL7Ra_886	10.287568092346191	4.864567279815674	73.67703125	6.629329681396484
IL7Ra_284	10.58481216430664	4.796220779418945	90.769375	12.190893173217773
IL7Ra_859	8.926309585571289	4.3274688720703125	83.49390625000001	1.6158736944198608
IL7Ra_505	8.845935821533203	4.395650863647461	85.13671875	1.409615397453308
IL7Ra_65	10.118268966674805	4.809170722961426	92.39296875000001	11.29786205291748
IL7Ra_632	10.196805000305176	4.612888336181641	86.72140625	7.274911880493164
IL7Ra_782	10.904901504516602	4.9591193199157715	89.37	5.912200927734375
IL7Ra_666	10.7266845703125	4.78244161605835	77.66953124999999	9.759357452392578
IL7Ra_379	10.05780029296875	4.565955638885498	83.58734375	4.493481159210205
IL7Ra_679	10.054349899291992	4.493804931640625	84.15687499999999	4.220512390136719
IL7Ra_349	10.103277206420898	4.508495330810547	85.84156250000001	4.063796043395996
IL7Ra_674	12.833841323852539	5.527825355529785	70.05250000000001	6.7292914390563965
IL7Ra_699	10.609668731689453	4.981130123138428	79.549375	9.741822242736816
IL7Ra_288	10.054595947265625	4.5127272605896	84.55625	4.4351301193237305
IL7Ra_12	9.953702926635742	4.8675947189331055	94.3834375	11.717442512512207
IL7Ra_1168	8.862306594848633	4.387238502502441	84.99937500000001	1.7537007331848145
IL7Ra_244	10.105124473571777	4.50078821182251	85.7253125	4.357030868530273
IL7Ra_1109	8.786145210266113	4.364898681640625	85.53078125	1.474161982536316
IL7Ra_153	10.099462509155273	4.574441432952881	84.05984375	4.453302383422852
IL7Ra_971	8.860613822937012	4.2860260009765625	85.3221875	1.4133814573287964
IL7Ra_781	13.032703399658203	5.737340927124023	80.5859375	11.947982788085938
IL7Ra_928	10.028865814208984	4.4865498542785645	85.7459375	4.124002456665039
IL7Ra_950	10.062994956970215	4.437346458435059	93.9	4.556471347808838
IL7Ra_1186	8.859454154968262	4.380106449127197	85.2759375	1.3897360563278198
IL7Ra_759	14.7682466506958	5.793394565582275	87.76796875	10.997172355651855
IL7Ra_269	10.104975700378418	4.524721622467041	85.59296875	4.286405086517334
IL7Ra_1184	8.813064575195312	4.381107330322266	84.94078124999999	1.5207027196884155
IL7Ra_179	15.224711418151855	9.97923469543457	84.7675	12.185150146484375
IL7Ra_435	11.963829040527344	5.530869960784912	82.58453125	12.322504043579102
IL7Ra_968	8.983309745788574	4.53419303894043	83.04890625	2.827157974243164
IL7Ra_515	10.225095748901367	4.923211574554443	86.84359375	11.478676795959473
IL7Ra_649	10.00089168548584	4.045713901519775	85.1609375	7.789886474609375
IL7Ra_657	10.803605079650879	5.17744779586792	83.6165625	9.876799583435059
IL7Ra_773	11.28865909576416	4.664790153503418	81.860625	6.288459777832031
IL7Ra_715	9.79117488861084	4.7361626625061035	84.2925	10.62749195098877
IL7Ra_38	10.020162582397461	4.482784271240234	86.76078125	4.129449844360352
IL7Ra_194	10.084067344665527	4.846982002258301	93.4659375	11.907732963562012
IL7Ra_545	9.520143508911133	4.390758991241455	80.0875	1.6236705780029297
IL7Ra_723	9.998903274536133	4.551638126373291	78.8825	4.111889362335205
IL7Ra_111	12.174355506896973	5.671209335327148	84.44687499999999	12.341428756713867
IL7Ra_281	10.113551139831543	4.541505336761475	86.2215625	3.8831405639648438
IL7Ra_382	10.854488372802734	5.348875522613525	80.15109375	5.030914306640625
IL7Ra_542	17.227684020996094	11.474364280700684	82.83984375	11.420635223388672
IL7Ra_982	10.157767295837402	4.572967529296875	92.6715625	12.406926155090332
IL7Ra_106	12.288973808288574	5.7570013999938965	80.52437499999999	12.469706535339355
IL7Ra_930	10.271119117736816	4.659554958343506	90.20328125	12.299172401428223
IL7Ra_421	8.814617156982422	4.363588809967041	84.80296874999999	1.3837214708328247
IL7Ra_199	11.176959037780762	4.6975579261779785	74.21875	7.329593658447266
IL7Ra_485	10.12925910949707	4.582216262817383	84.4596875	4.323272705078125
IL7Ra_28	9.875394821166992	4.487181186676025	89.36328125	11.666314125061035
IL7Ra_216	9.95704460144043	4.500962734222412	84.63062500000001	5.406022548675537
IL7Ra_749	12.940718650817871	6.316895961761475	79.8053125	5.886346340179443
IL7Ra_729	10.755192756652832	4.666901588439941	81.8328125	11.779641151428223
IL7Ra_682	10.088244438171387	4.5058512687683105	86.01453125	3.901085138320923
IL7Ra_891	10.095561981201172	4.581217288970947	83.50968750000001	4.591676712036133
IL7Ra_274	12.423595428466797	7.523778438568115	74.43890625	13.602715492248535
IL7Ra_615	9.622848510742188	4.913522720336914	91.74781250000001	8.734132766723633
IL7Ra_957	10.671093940734863	4.617343902587891	88.15515625	5.199518203735352
IL7Ra_509	14.92205810546875	9.344597816467285	89.704375	9.17440414428711
IL7Ra_226	9.434586524963379	4.645224571228027	86.1071875	8.344990730285645
IL7Ra_369	17.947397232055664	12.256494522094727	80.15218750000001	11.90755558013916
IL7Ra_178	12.565922737121582	5.019349098205566	72.28453124999999	4.396374225616455
IL7Ra_1245	10.049349784851074	4.508968830108643	85.75218749999999	4.196333408355713
IL7Ra_848	8.714936256408691	4.443607330322266	84.89671875	2.6074578762054443
IL7Ra_1159	8.879021644592285	4.404576301574707	85.22765625000001	1.5062768459320068
IL7Ra_987	8.942051887512207	4.404937744140625	80.78031250000001	1.4218474626541138
IL7Ra_964	10.355055809020996	5.108663082122803	80.620625	10.431182861328125
IL7Ra_373	10.445587158203125	4.797033309936523	90.07593750000001	12.95559024810791
IL7Ra_1070	8.87375259399414	4.398818492889404	85.57796875	1.4337272644042969
IL7Ra_57	9.987650871276855	4.550909996032715	82.15593750000001	3.870786428451538
IL7Ra_714	10.910712242126465	5.047146320343018	88.3115625	5.92030668258667
IL7Ra_1187	9.317015647888184	4.352736949920654	85.29984375000001	1.5347787141799927
IL7Ra_994	13.834955215454102	5.845773220062256	88.87437500000001	10.929368019104004
IL7Ra_866	12.150294303894043	6.444119453430176	92.16609375000002	5.450324535369873
IL7Ra_711	9.98557186126709	4.825043678283691	93.85671875	11.923786163330078
IL7Ra_345	10.179463386535645	4.6787567138671875	85.43859375	4.427963733673096
IL7Ra_1107	8.818143844604492	4.40315580368042	85.559375	1.5087718963623047
IL7Ra_1051	8.80837345123291	4.364534854888916	84.59812500000001	1.5609055757522583
IL7Ra_909	10.969437599182129	5.532029151916504	83.958125	5.765164375305176
IL7Ra_261	11.750268936157227	5.40462589263916	82.89937499999999	12.11479377746582
IL7Ra_550	10.411816596984863	4.638031959533691	91.27890625	13.277172088623047
IL7Ra_211	12.294181823730469	5.323612689971924	75.87484375	5.5110955238342285
IL7Ra_594	10.04640007019043	4.099686145782471	80.87078125	8.333946228027344
IL7Ra_570	10.081995010375977	4.569987773895264	82.0621875	4.038773536682129
IL7Ra_88	10.039849281311035	4.675439834594727	93.29640624999999	4.483066082000732
IL7Ra_1101	8.86012077331543	4.393529415130615	85.9103125	1.321950078010559
IL7Ra_1097	8.900307655334473	4.415650844573975	85.60390625	1.475232720375061
IL7Ra_470	20.519886016845703	14.573615074157715	84.89453125	15.134275436401367
IL7Ra_784	8.857726097106934	4.369762420654297	85.28390625	1.4933284521102905
IL7Ra_231	11.21899127960205	5.287973880767822	78.86937499999999	4.665309429168701
IL7Ra_802	13.871511459350586	7.931415557861328	89.386875	7.744063377380371
IL7Ra_535	16.315452575683594	9.454449653625488	84.05562499999999	10.609210014343262
IL7Ra_1086	8.873563766479492	4.359541893005371	84.98578125	1.4151983261108398
IL7Ra_1047	8.986598014831543	4.440657615661621	84.8646875	1.586887001991272
IL7Ra_1205	8.94146728515625	4.387423515319824	84.62484375	1.579503059387207
IL7Ra_1152	8.825947761535645	4.398283004760742	85.1109375	1.3135392665863037
IL7Ra_364	10.734739303588867	4.985019683837891	92.96265625000001	13.461301803588867
IL7Ra_41	9.7587308883667	5.044139862060547	91.53796875	9.46303653717041
IL7Ra_239	9.957704544067383	4.867621421813965	93.97703125	11.798667907714844
IL7Ra_44	10.411652565002441	4.789768695831299	93.77703125	12.35988712310791
IL7Ra_1135	8.713272094726562	4.433724880218506	84.8453125	1.4470261335372925
IL7Ra_285	10.138246536254883	4.680337905883789	84.00265625	9.14706802368164
IL7Ra_1080	9.221468925476074	4.31387996673584	85.31390625	1.4969834089279175
IL7Ra_947	11.877137184143066	5.754803657531738	83.24187500000001	8.889918327331543
IL7Ra_424	9.358981132507324	4.354605197906494	85.59421875000001	1.472486972808838
IL7Ra_1173	8.874781608581543	4.392953872680664	85.06828125000001	1.6455129384994507
IL7Ra_497	12.076581001281738	5.7775702476501465	82.89796875	12.565889358520508
IL7Ra_797	9.725325584411621	4.752708911895752	94.73859375	11.756040573120117
IL7Ra_237	14.20145320892334	5.424556255340576	90.2528125	9.061687469482422
IL7Ra_725	10.064107894897461	4.670110702514648	83.74828124999999	3.949211597442627
IL7Ra_58	10.726446151733398	4.88425350189209	87.84359375	14.01710033416748
IL7Ra_596	10.805267333984375	4.823879241943359	75.8675	10.361915588378906
IL7Ra_1120	8.841059684753418	4.389740943908691	85.5996875	1.5628725290298462
IL7Ra_794	10.054556846618652	4.888321399688721	85.97031249999999	11.34722900390625
IL7Ra_1208	8.824926376342773	4.382479190826416	85.26703125	1.582453966140747
IL7Ra_948	9.821555137634277	5.062913417816162	90.47390625	8.895746231079102
IL7Ra_901	11.852030754089355	5.487060546875	83.2696875	12.190160751342773
IL7Ra_454	10.002229690551758	4.487783432006836	85.9815625	4.736782073974609
IL7Ra_709	10.002192497253418	4.502593994140625	86.35390625	4.220192909240723
IL7Ra_922	10.575419425964355	5.183757305145264	82.20015625	10.3419828414917
IL7Ra_525	11.89081859588623	5.209967136383057	79.69765625	4.705716133117676
IL7Ra_1229	10.065207481384277	4.568796157836914	85.62484375	3.878335475921631
IL7Ra_815	10.00862979888916	4.56707239151001	85.11625	4.014337062835693
IL7Ra_45	10.013850212097168	4.590843677520752	93.18203125	12.001206398010254
IL7Ra_1069	8.848649024963379	4.372744560241699	85.45203125	1.4754358530044556
IL7Ra_811	9.98987865447998	4.768516540527344	87.40234375	11.426959037780762
IL7Ra_1119	8.860424041748047	4.396892070770264	85.4584375	1.500248908996582
IL7Ra_768	9.526548385620117	4.913804531097412	91.55562499999999	8.747715950012207
IL7Ra_761	10.078145980834961	4.575313091278076	85.58921875	4.045331001281738
IL7Ra_581	8.660722732543945	4.263115406036377	84.71140625000001	2.8008389472961426
IL7Ra_351	11.810952186584473	5.9334397315979	81.0659375	5.276116371154785
IL7Ra_151	10.123327255249023	4.545642852783203	85.75265625	3.9262502193450928
IL7Ra_43	10.130306243896484	4.50226354598999	84.7559375	4.024909019470215
IL7Ra_1125	9.173968315124512	4.322661399841309	85.07203125000001	1.5567878484725952
IL7Ra_213	9.779818534851074	4.724636554718018	84.65046874999999	4.36745548248291
IL7Ra_991	9.870932579040527	4.817412853240967	92.50968750000001	4.297280311584473
IL7Ra_1099	8.888418197631836	4.3963189125061035	85.59890625	1.4599153995513916
IL7Ra_217	9.437036514282227	4.412445068359375	84.7596875	1.634506106376648
IL7Ra_1197	8.855364799499512	4.271350860595703	85.0184375	1.4671183824539185
IL7Ra_770	10.925442695617676	4.983847618103027	85.7653125	6.042670249938965
IL7Ra_1202	9.009610176086426	4.36629056930542	85.09375	1.5102626085281372
IL7Ra_20	13.984503746032715	6.713234901428223	87.02140625000001	13.609830856323242
IL7Ra_878	10.05882453918457	4.814115524291992	83.7746875	11.528160095214844
IL7Ra_988	15.502823829650879	9.777209281921387	80.30312500000001	9.928276062011719
IL7Ra_197	11.340078353881836	5.596853733062744	80.37328124999999	3.7744557857513428
IL7Ra_1183	8.876629829406738	4.418287754058838	85.34640625	1.5277330875396729
IL7Ra_591	10.109756469726562	4.599172115325928	86.729375	3.66780161857605
IL7Ra_1149	9.345588684082031	4.387156963348389	85.021875	1.5624110698699951
IL7Ra_762	9.309049606323242	4.337503433227539	84.98609375	1.0888384580612183
IL7Ra_1239	10.03901481628418	4.5301194190979	85.1015625	4.230555534362793
IL7Ra_1209	8.84011459350586	4.364634990692139	85.06671874999999	1.451205849647522
IL7Ra_864	12.917617797851562	8.881768226623535	87.07703125	11.506141662597656
IL7Ra_207	9.812256813049316	4.953773021697998	91.9121875	8.910795211791992
IL7Ra_378	10.772492408752441	4.458233833312988	87.11015624999999	5.265839576721191
IL7Ra_76	10.026867866516113	4.779047966003418	93.47421875	11.878293991088867
IL7Ra_1024	8.855791091918945	4.416148662567139	85.17140625	1.4653838872909546
IL7Ra_889	12.093334197998047	4.458060264587402	84.88515625	3.53155255317688
IL7Ra_651	10.029645919799805	4.48807430267334	85.92406249999999	3.956963300704956
IL7Ra_333	9.809182167053223	4.773423671722412	94.47625	11.530973434448242
IL7Ra_433	10.53065013885498	5.275559425354004	66.57203125	7.05451774597168
IL7Ra_1199	9.271756172180176	4.378777027130127	84.8059375	1.641836404800415
IL7Ra_856	10.89655590057373	4.939740180969238	79.88187500000001	13.012547492980957
IL7Ra_903	9.13342571258545	4.213698863983154	81.6996875	1.6902512311935425
IL7Ra_805	13.31534194946289	4.888701438903809	86.973125	10.446700096130371
IL7Ra_229	10.022075653076172	4.4894914627075195	81.41296875	4.238920211791992
IL7Ra_404	8.80351448059082	4.350379943847656	84.63375	1.5821481943130493
IL7Ra_380	11.225378036499023	4.621535301208496	76.69062500000001	9.201326370239258
IL7Ra_1115	8.88770580291748	4.3825273513793945	85.07890625000002	1.574628233909607
IL7Ra_686	14.516716003417969	6.372459411621094	89.1915625	11.280346870422363
IL7Ra_1113	8.815510749816895	4.383243560791016	85.23328125	1.5239003896713257
IL7Ra_919	13.29944133758545	6.172077178955078	81.1378125	7.018735408782959
IL7Ra_1048	8.81861686706543	4.375634670257568	85.12	1.4360512495040894
IL7Ra_1026	8.904684066772461	4.383029937744141	85.44749999999999	1.5004626512527466
IL7Ra_696	13.587937355041504	7.502705097198486	64.49234374999999	9.33729076385498
IL7Ra_910	10.486015319824219	4.692337989807129	86.50187500000001	11.966364860534668
IL7Ra_204	10.209027290344238	4.507017612457275	78.326875	3.5376791954040527
IL7Ra_737	9.94902515411377	4.553491592407227	83.5878125	4.557820796966553
IL7Ra_504	15.422850608825684	6.561556339263916	89.27312500000001	10.620306015014648
IL7Ra_443	9.95101261138916	4.466536045074463	85.4225	3.95579195022583
IL7Ra_576	8.620491027832031	4.384006500244141	85.2596875	1.9147517681121826
IL7Ra_578	10.160700798034668	4.544778347015381	85.93578125	4.015218257904053
IL7Ra_406	10.039255142211914	4.069246292114258	83.29578125	8.324505805969238
IL7Ra_159	10.898760795593262	4.701737880706787	64.59421875	8.029732704162598
IL7Ra_350	9.96184253692627	4.851741790771484	93.30234374999999	12.674520492553711
IL7Ra_90	14.579279899597168	5.673582077026367	89.22515625	10.003308296203613
IL7Ra_441	11.957457542419434	6.170467853546143	83.27625	6.850903034210205
IL7Ra_236	13.471677780151367	6.015697002410889	88.87406250000001	10.483963966369629
IL7Ra_93	10.400280952453613	4.610056400299072	78.18953124999999	3.7698814868927
IL7Ra_677	8.944169044494629	4.512667179107666	83.75515625	0.9991663694381714
IL7Ra_514	10.939183235168457	6.0116777420043945	81.37	5.857581615447998
IL7Ra_275	9.818642616271973	4.752395153045654	94.27234375	11.872374534606934
IL7Ra_713	12.445950508117676	6.634929656982422	66.7303125	13.263070106506348
IL7Ra_253	10.412100791931152	4.488131523132324	82.1353125	3.2475991249084473
IL7Ra_719	10.161993026733398	4.384464263916016	84.608125	8.476661682128906
IL7Ra_259	10.808131217956543	4.5554633140563965	68.750625	4.956215858459473
IL7Ra_816	10.221564292907715	4.588837146759033	93.56390625	11.912534713745117
IL7Ra_104	13.34398365020752	6.4127726554870605	80.75640625	7.339462757110596
IL7Ra_264	9.298792839050293	4.340346813201904	85.85015625	1.5654854774475098
IL7Ra_1134	8.825372695922852	4.353038787841797	85.11625000000001	1.7077373266220093
IL7Ra_286	10.070609092712402	4.575714588165283	83.6546875	4.102808952331543
IL7Ra_154	10.072738647460938	4.4948835372924805	84.58749999999998	4.27109432220459
IL7Ra_174	10.809758186340332	4.873206615447998	73.353125	6.952696323394775
IL7Ra_1166	9.3356351852417	4.286978244781494	86.06625	1.791921854019165
IL7Ra_155	16.313505172729492	9.644472122192383	82.6775	10.602633476257324
IL7Ra_332	10.294118881225586	4.8479719161987305	77.97703125000001	11.035754203796387
IL7Ra_1036	9.37104606628418	4.383002281188965	85.69765625	1.4733589887619019
IL7Ra_716	9.663888931274414	5.003323554992676	92.81921875	8.811188697814941
IL7Ra_1013	8.856650352478027	4.381415843963623	85.40703125	1.5532208681106567
IL7Ra_783	9.771102905273438	4.764747619628906	92.98546875	11.735025405883789
IL7Ra_1137	8.847317695617676	4.263139247894287	84.92765625	1.4193354845046997
IL7Ra_434	8.812387466430664	4.361003875732422	85.1484375	1.6012288331985474
IL7Ra_756	12.819192886352539	5.852631568908691	82.465	12.620083808898926
IL7Ra_705	13.206993103027344	5.15416955947876	88.51078125000001	6.714103698730469
IL7Ra_1108	8.804984092712402	4.285926342010498	84.82890625000002	0.870006263256073
IL7Ra_612	8.838147163391113	4.379418849945068	85.62046874999999	1.3345624208450317
IL7Ra_807	14.903218269348145	6.743881702423096	90.065	11.607868194580078
IL7Ra_47	8.89847183227539	4.299715042114258	85.08281249999999	1.4468799829483032
IL7Ra_511	8.832355499267578	4.392660617828369	85.75640625	1.4427802562713623
IL7Ra_851	11.57241439819336	5.376340389251709	82.889375	11.776468276977539
IL7Ra_771	13.108420372009277	6.138861656188965	83.40015625	11.957115173339844
IL7Ra_810	11.798873901367188	5.467163562774658	82.456875	11.813103675842285
IL7Ra_164	10.00059700012207	4.798681259155273	90.3834375	3.7955996990203857
IL7Ra_791	9.32360553741455	4.381500244140625	81.773125	1.2649877071380615
IL7Ra_1140	8.805168151855469	4.38339900970459	85.38062500000001	1.590362548828125
IL7Ra_984	10.037677764892578	4.550426006317139	84.1	3.9697554111480713
IL7Ra_648	13.514344215393066	7.355668067932129	79.31859375	9.256574630737305
IL7Ra_673	10.089693069458008	4.481172561645508	84.60265625	3.833055019378662
IL7Ra_149	10.3004150390625	4.706259727478027	92.01578125	12.187708854675293
IL7Ra_1244	10.068144798278809	4.5905585289001465	85.74578125	3.924156427383423
IL7Ra_1032	8.867016792297363	4.364907741546631	85.00390625	1.5665621757507324
IL7Ra_925	9.041773796081543	4.491929531097412	82.94109375000001	2.749786615371704
IL7Ra_309	10.201558113098145	4.463868618011475	85.80625	3.6847918033599854
IL7Ra_824	10.301176071166992	4.677788734436035	92.9934375	12.388914108276367
IL7Ra_1077	8.816596984863281	4.334165096282959	85.176875	1.3465795516967773
IL7Ra_363	13.516913414001465	6.999674320220947	90.71625	11.686382293701172
IL7Ra_415	10.14628791809082	4.590657711029053	85.62453125	4.510488033294678
IL7Ra_176	10.242634773254395	4.697335243225098	93.6365625	12.48996639251709
IL7Ra_5	12.32313346862793	6.066404342651367	90.186875	5.808281898498535
IL7Ra_565	8.870095252990723	4.3379645347595215	85.3559375	1.4366081953048706
IL7Ra_1074	8.910589218139648	4.382130146026611	85.739375	1.4632930755615234
IL7Ra_837	10.152203559875488	4.595032215118408	85.7746875	5.499925136566162
IL7Ra_245	10.096633911132812	4.484285354614258	81.07296875	4.138679027557373
IL7Ra_395	9.907218933105469	4.675175189971924	86.91765625000001	5.786068439483643
IL7Ra_1041	8.794418334960938	4.379453659057617	85.33875	1.5923895835876465
IL7Ra_790	10.231470108032227	4.571865081787109	84.46046875	4.050773620605469
IL7Ra_36	12.819024085998535	8.367457389831543	85.58734375	11.000203132629395
IL7Ra_484	10.803316116333008	5.086726188659668	87.49906250000001	6.363981246948242
IL7Ra_91	9.955301284790039	4.654013156890869	78.96796875000001	4.700545787811279
IL7Ra_721	8.86718463897705	4.302393913269043	85.25093749999999	1.6245791912078857
IL7Ra_265	14.07462215423584	5.803051471710205	88.95593749999999	10.805706977844238
IL7Ra_610	9.971898078918457	4.070084095001221	82.60265625	8.45543098449707
IL7Ra_272	16.73410987854004	9.79446792602539	84.50484374999999	10.919902801513672
IL7Ra_665	10.338876724243164	4.67504358291626	93.479375	12.554738998413086
IL7Ra_1128	8.845942497253418	4.3846821784973145	85.27734375	1.4651622772216797
IL7Ra_96	9.604147911071777	4.508525848388672	83.56375	9.874626159667969
IL7Ra_902	9.23370361328125	4.360934734344482	84.91296875	1.5088883638381958
IL7Ra_125	9.929070472717285	4.509465217590332	93.70875	11.745076179504395
IL7Ra_301	12.633306503295898	5.912288188934326	81.86078125	11.652430534362793
IL7Ra_75	10.428384780883789	4.601529598236084	89.65421875000001	13.004687309265137
IL7Ra_1060	8.821038246154785	4.40775728225708	85.52171874999999	1.5457607507705688
IL7Ra_14	13.706695556640625	6.2323455810546875	84.40296875	12.35030460357666
IL7Ra_722	11.22672176361084	5.677849292755127	82.07375	6.115313529968262
IL7Ra_1165	9.381627082824707	4.393179416656494	85.7765625	1.3916668891906738
IL7Ra_1033	9.291772842407227	4.430562973022461	84.82781250000001	1.5549348592758179
IL7Ra_634	10.288483619689941	4.773530960083008	87.74687500000002	5.901130199432373
IL7Ra_1116	8.816650390625	4.386762619018555	85.1134375	1.5059075355529785
IL7Ra_590	10.883506774902344	4.555357933044434	85.2925	4.809421062469482
IL7Ra_208	10.763382911682129	4.806569576263428	76.14515625	9.995121002197266
IL7Ra_527	14.828286170959473	6.9216508865356445	69.27125000000001	10.489192008972168
IL7Ra_586	12.780770301818848	6.448861122131348	83.87296875000001	5.748199939727783
IL7Ra_463	10.663239479064941	4.4882707595825195	87.985625	12.118206024169922
IL7Ra_292	11.697342872619629	6.347896099090576	84.40546875	8.998987197875977
IL7Ra_523	10.694398880004883	4.945407867431641	85.3796875	5.2693891525268555
IL7Ra_1234	10.127754211425781	4.484437942504883	84.7278125	4.58420991897583
IL7Ra_920	10.08916187286377	4.105085372924805	83.3521875	8.292834281921387
IL7Ra_577	10.632537841796875	5.07760763168335	90.789375	13.248300552368164
IL7Ra_1005	8.92120361328125	4.370771884918213	85.678125	1.5532848834991455
IL7Ra_823	9.975038528442383	4.870420455932617	93.9728125	11.778204917907715
IL7Ra_340	10.338116645812988	4.513824462890625	89.25093749999999	13.034675598144531
IL7Ra_582	10.119155883789062	4.497766971588135	82.428125	4.059947490692139
IL7Ra_670	13.441671371459961	6.619434356689453	84.25390625	7.880173683166504
IL7Ra_200	9.402850151062012	4.865291118621826	82.58640624999998	2.2840263843536377
IL7Ra_821	12.571581840515137	7.797162055969238	91.13187500000001	10.77385139465332
IL7Ra_290	10.104190826416016	4.574687957763672	86.03078124999999	4.1197733879089355
IL7Ra_587	10.08384895324707	4.50675630569458	85.72078124999999	3.9612977504730225
IL7Ra_306	10.079816818237305	4.518162250518799	86.07343750000001	4.0116448402404785
IL7Ra_432	11.327544212341309	4.505161762237549	85.54578125	5.855599880218506
IL7Ra_667	9.249469757080078	4.52502965927124	84.52828124999999	2.642482280731201
IL7Ra_40	10.041272163391113	4.491476535797119	77.66171875	4.330351829528809
IL7Ra_850	10.635350227355957	4.311578273773193	69.03640625	9.3837890625
IL7Ra_1203	8.814164161682129	4.493969440460205	84.76796875	1.7174501419067383
IL7Ra_1095	8.843446731567383	4.388306140899658	84.82484375	1.4893032312393188
IL7Ra_593	11.475875854492188	5.21324348449707	83.72296874999999	8.870302200317383
IL7Ra_48	10.55427360534668	4.925449371337891	86.26296875	13.2603120803833
IL7Ra_1063	8.891390800476074	4.401116371154785	85.48984375	1.5570093393325806
IL7Ra_1022	8.861827850341797	4.381857395172119	85.45046875	1.4561413526535034
IL7Ra_626	10.06125545501709	4.481814384460449	85.86578125	4.3251752853393555
IL7Ra_1151	8.83707332611084	4.444447994232178	85.5896875	1.4507898092269897
IL7Ra_305	10.24058723449707	4.852322101593018	93.69515625	12.257813453674316
IL7Ra_1212	10.289629936218262	4.321023464202881	81.77453125	4.26838493347168
IL7Ra_608	18.259267807006836	13.254728317260742	82.7475	12.637656211853027
IL7Ra_56	9.983973503112793	4.89384651184082	83.49890625	11.417706489562988
IL7Ra_101	10.726313591003418	5.038492202758789	88.4453125	12.831544876098633
IL7Ra_983	11.249897956848145	5.058016777038574	84.44859375000001	11.159217834472656
IL7Ra_516	10.299199104309082	4.920109748840332	76.18109375	10.014007568359375
IL7Ra_1136	8.866368293762207	4.324434280395508	85.22703125000001	1.7678190469741821
IL7Ra_183	10.783342361450195	4.623980522155762	73.22375	4.4277143478393555
IL7Ra_74	10.282153129577637	4.700711727142334	84.9178125	12.146255493164062
IL7Ra_710	8.82172679901123	4.416460990905762	85.18734375	1.5655914545059204
IL7Ra_1143	8.81231689453125	4.380561828613281	85.04609375	1.5143661499023438
IL7Ra_967	13.115633964538574	8.258967399597168	92.21578124999999	10.37157154083252
IL7Ra_1248	10.070204734802246	4.494144439697266	85.82484375	4.430600166320801
IL7Ra_600	8.778539657592773	4.322366714477539	85.34343750000001	1.671420693397522
IL7Ra_852	9.965117454528809	4.559871673583984	84.41375	3.969097137451172
IL7Ra_1072	8.854013442993164	4.394557476043701	85.4634375	1.4652519226074219
IL7Ra_1182	8.836841583251953	4.472474575042725	86.14296875	1.852596402168274
IL7Ra_308	8.835798263549805	4.25657320022583	85.5171875	1.3536479473114014
IL7Ra_257	10.122237205505371	4.563821792602539	82.40062499999999	3.986344337463379
IL7Ra_931	10.816723823547363	5.467599868774414	89.76625	5.555027961730957
IL7Ra_385	11.321799278259277	5.024951934814453	80.306875	5.5198974609375
IL7Ra_999	10.281257629394531	4.735776901245117	93.8484375	12.746456146240234
IL7Ra_1027	8.845915794372559	4.365314960479736	84.91	1.4600359201431274
IL7Ra_706	13.292563438415527	6.6621994972229	83.51140625	6.295398235321045
IL7Ra_926	18.55862808227539	13.456210136413574	83.44640625	13.075629234313965
IL7Ra_84	10.062299728393555	4.863673210144043	87.07796875	11.483733177185059
IL7Ra_248	11.623456001281738	5.35759162902832	79.82953125	6.336681842803955
IL7Ra_30	10.821206092834473	4.9262824058532715	88.1396875	5.714904308319092
IL7Ra_143	10.598567962646484	4.815173625946045	88.03265625	5.290599822998047
IL7Ra_572	10.02084732055664	4.533117294311523	85.32984374999998	4.05302619934082
IL7Ra_603	9.680458068847656	5.048598766326904	91.97453125	9.19088363647461
IL7Ra_220	12.909082412719727	6.709791660308838	81.703125	9.192867279052734
IL7Ra_52	16.690675735473633	10.00430679321289	81.93765625	10.584735870361328
IL7Ra_986	9.56020736694336	4.395717144012451	83.96515624999999	1.0005276203155518
IL7Ra_260	9.843964576721191	4.655167579650879	93.37875	12.525673866271973
IL7Ra_416	10.591489791870117	4.74085807800293	86.69171874999999	6.582364082336426
IL7Ra_589	10.275471687316895	4.57277250289917	89.7315625	13.268108367919922
IL7Ra_366	10.082887649536133	4.510859489440918	85.435	4.216402530670166
IL7Ra_880	10.278836250305176	4.47088098526001	87.54796875	13.054269790649414
IL7Ra_1118	8.814696311950684	4.386433124542236	85.2253125	1.5126398801803589
IL7Ra_644	13.70478343963623	6.560746669769287	70.73578125	9.961382865905762
IL7Ra_175	10.144186973571777	4.582348346710205	86.86375000000001	8.669919967651367
IL7Ra_1087	9.35570240020752	4.4345011711120605	84.6734375	0.948198676109314
IL7Ra_196	9.811909675598145	4.676764488220215	85.73578125	3.1368966102600098
IL7Ra_896	10.306998252868652	4.517780303955078	89.8665625	13.310712814331055
IL7Ra_669	10.095264434814453	4.586730003356934	85.38765625	3.9973137378692627
IL7Ra_17	10.280662536621094	4.4089813232421875	78.55	3.461247205734253
IL7Ra_857	10.164274215698242	4.477633476257324	79.79781249999999	3.331144332885742
IL7Ra_246	10.509836196899414	4.331130027770996	72.43656250000001	3.823341131210327
IL7Ra_548	10.159723281860352	4.8023576736450195	81.12062499999999	11.149357795715332
IL7Ra_1010	8.813072204589844	4.268364429473877	85.06578125	1.7656217813491821
IL7Ra_707	8.885520935058594	4.370476722717285	84.97859375	1.4515470266342163
IL7Ra_321	10.82851791381836	5.386552333831787	86.6815625	5.274783134460449
IL7Ra_1023	8.835832595825195	4.398265838623047	85.01296875	1.4493865966796875
IL7Ra_1221	10.701308250427246	5.885114669799805	81.89156249999999	6.022461891174316
IL7Ra_606	8.86414909362793	4.492344856262207	85.7396875	1.774045705795288
IL7Ra_224	10.008296012878418	4.820746898651123	93.38187500000001	11.868273735046387
IL7Ra_173	14.101276397705078	5.888689994812012	88.63921875	11.333413124084473
IL7Ra_123	10.64864730834961	4.801547527313232	88.64125	11.883109092712402
IL7Ra_739	11.9094820022583	5.246413707733154	75.18890625	4.855367183685303
IL7Ra_352	10.133499145507812	4.563694477081299	92.98781249999999	12.076525688171387
IL7Ra_391	10.511856079101562	4.748307228088379	92.63859375	11.849481582641602
IL7Ra_346	10.086106300354004	4.87342643737793	85.85390625	11.461968421936035
IL7Ra_862	9.411238670349121	4.371060848236084	85.43734375	1.5613303184509277
IL7Ra_1191	8.862281799316406	4.373945713043213	84.80578125	1.5523388385772705
IL7Ra_215	11.028206825256348	5.621313571929932	81.88921875	5.716742992401123
IL7Ra_1194	8.891485214233398	4.360775947570801	85.51828125	1.6806373596191406
IL7Ra_270	10.139888763427734	4.696488857269287	91.12875	12.190228462219238
IL7Ra_255	10.21536636352539	4.748172283172607	86.53515625	6.183060646057129
IL7Ra_932	10.394868850708008	4.610854148864746	89.55656250000001	12.978558540344238
IL7Ra_730	11.210728645324707	4.608207702636719	76.09468749999999	5.582169055938721
IL7Ra_534	8.900629997253418	4.390309810638428	84.89156249999999	1.3532685041427612
IL7Ra_495	10.03033447265625	4.652919769287109	93.38421875	4.301540851593018
IL7Ra_344	10.039236068725586	4.508144378662109	84.61078125	4.2664103507995605
IL7Ra_263	12.35849666595459	5.781161785125732	80.03875	4.525077819824219
IL7Ra_1083	8.801565170288086	4.360991477966309	85.35296875	1.527539610862732
IL7Ra_383	11.489563941955566	5.300234794616699	83.15609375	11.504679679870605
IL7Ra_828	9.872014999389648	4.547944068908691	78.6003125	5.014101028442383
IL7Ra_392	9.519146919250488	4.461226463317871	84.69765625	10.441198348999023
IL7Ra_376	10.1937255859375	4.887853622436523	79.1071875	3.664137601852417
IL7Ra_700	10.11065673828125	4.602487564086914	84.15546875	4.191140651702881
IL7Ra_672	11.490677833557129	5.483514785766602	82.83796874999999	11.353461265563965
IL7Ra_107	12.064993858337402	5.611143589019775	82.88859375000001	12.565448760986328
IL7Ra_428	10.375036239624023	4.00407075881958	83.8990625	7.384119033813477
IL7Ra_1246	10.073132514953613	4.515674591064453	84.80671874999999	4.26144552230835
IL7Ra_277	8.853828430175781	4.357372283935547	85.1490625	1.6133588552474976
IL7Ra_1034	8.877945899963379	4.368460655212402	84.91375	1.542263388633728
IL7Ra_520	10.55483341217041	5.072041988372803	91.7371875	13.132329940795898
IL7Ra_1147	9.178915977478027	4.319113254547119	85.22265625	1.743614673614502
IL7Ra_979	10.04625415802002	4.643013000488281	86.3240625	3.8109161853790283
IL7Ra_62	11.408661842346191	5.078531742095947	74.8853125	11.514348030090332
IL7Ra_774	10.61931324005127	5.094058036804199	92.77703125	13.42377758026123
IL7Ra_843	11.625301361083984	4.70026969909668	77.72421875	5.144241809844971
IL7Ra_844	10.683034896850586	5.132763862609863	93.02890625	13.186150550842285
IL7Ra_1185	8.810078620910645	4.364416122436523	85.18281250000001	1.6084622144699097
IL7Ra_139	12.848199844360352	7.654153347015381	92.3378125	9.1434965133667
IL7Ra_319	16.314834594726562	9.398612976074219	83.61749999999999	10.558491706848145
IL7Ra_978	10.072905540466309	4.0996928215026855	83.38140625	8.556356430053711
IL7Ra_619	9.847800254821777	5.054178237915039	92.3565625	8.948993682861328
IL7Ra_302	10.05684757232666	4.610489845275879	84.59703125	4.480534076690674
IL7Ra_518	13.03553581237793	5.7307448387146	80.49437499999999	12.090012550354004
IL7Ra_907	8.89847469329834	4.384284973144531	84.39281249999999	1.7972463369369507
IL7Ra_799	10.597004890441895	5.055942058563232	92.1121875	13.015172004699707
IL7Ra_162	10.440200805664062	4.821427822113037	93.6521875	12.25322151184082
IL7Ra_583	12.533308029174805	6.752715587615967	73.93953125	13.14638900756836
IL7Ra_1029	8.815587997436523	4.364574909210205	85.11625000000001	1.4758684635162354
IL7Ra_7	11.801575660705566	4.7815423011779785	65.22359374999999	6.6455888748168945
IL7Ra_137	14.392804145812988	9.286789894104004	91.20515625	9.13244342803955
IL7Ra_92	10.142685890197754	4.581958770751953	84.33453125	3.9841198921203613
IL7Ra_195	12.550178527832031	7.855337619781494	74.99609375	14.653424263000488
IL7Ra_854	8.817206382751465	4.371063709259033	85.28718749999999	1.4806420803070068
IL7Ra_444	8.865521430969238	4.310149192810059	85.09734375000002	1.4955542087554932
IL7Ra_1004	8.844953536987305	4.368838310241699	85.21703125	1.5051249265670776
IL7Ra_233	8.895849227905273	4.421255588531494	82.2115625	2.515584707260132
IL7Ra_420	10.347211837768555	4.523115634918213	89.82171875	13.108001708984375
IL7Ra_604	9.63411808013916	5.088560581207275	93.65515625	8.933405876159668
IL7Ra_763	10.893449783325195	4.937062740325928	88.83812499999999	5.68223762512207
IL7Ra_1078	8.88071060180664	4.3839192390441895	84.70468749999999	1.5058174133300781
IL7Ra_89	11.815157890319824	4.7363386154174805	83.18546874999998	4.777599334716797
IL7Ra_127	14.926793098449707	6.557977676391602	60.53765625	10.329755783081055
IL7Ra_695	10.23733139038086	4.710118293762207	93.4428125	12.28388786315918
IL7Ra_881	10.641783714294434	4.5763468742370605	88.89578125	5.273763179779053
IL7Ra_769	10.69423770904541	4.658048629760742	88.5778125	5.2497124671936035
IL7Ra_876	9.381755828857422	4.3385443687438965	85.5403125	1.5560040473937988
IL7Ra_241	10.249703407287598	4.684011459350586	85.11234375000001	11.455683708190918
IL7Ra_1012	8.990166664123535	4.37510871887207	85.3990625	1.5438969135284424
IL7Ra_1155	9.259744644165039	4.47877311706543	85.29203125000001	1.6209042072296143
IL7Ra_1008	8.916634559631348	4.398636341094971	85.32874999999999	1.426990270614624
IL7Ra_426	10.177159309387207	4.834751129150391	88.17953125	12.172954559326172
IL7Ra_465	10.05523681640625	4.50230598449707	82.56046875	4.244675159454346
IL7Ra_995	10.06245231628418	4.666520595550537	85.82484375	9.892423629760742
IL7Ra_61	10.625158309936523	5.058485984802246	91.74453125	13.092940330505371
IL7Ra_374	12.157947540283203	5.705105304718018	90.25828125	9.532938003540039
IL7Ra_918	12.946199417114258	5.7441725730896	83.35140625	12.600263595581055
IL7Ra_944	9.741220474243164	4.993916034698486	93.4790625	8.651144027709961
IL7Ra_186	9.987604141235352	4.5173749923706055	87.31703125000001	8.683822631835938
IL7Ra_529	9.813260078430176	4.952749729156494	90.8515625	8.967782020568848
IL7Ra_923	14.195302963256836	5.853055477142334	91.79359375	10.812790870666504
IL7Ra_343	12.622884750366211	7.433678150177002	73.06812500000001	13.77668571472168
IL7Ra_1171	8.799467086791992	4.3506927490234375	85.03031250000001	1.0072519779205322
IL7Ra_820	10.07985782623291	4.504254341125488	84.6875	4.377553462982178
IL7Ra_622	10.539860725402832	4.997800827026367	84.09296875	8.312881469726562
IL7Ra_778	10.025651931762695	4.826624393463135	95.64734375	11.754554748535156
IL7Ra_623	10.307315826416016	4.616527080535889	92.65796875	13.008627891540527
IL7Ra_130	13.567837715148926	5.106621265411377	83.423125	10.523260116577148
IL7Ra_170	12.478938102722168	5.573582172393799	89.3246875	11.09107780456543
IL7Ra_970	10.640957832336426	5.091063499450684	81.39078125	10.149792671203613
IL7Ra_556	17.007524490356445	9.364407539367676	74.2315625	12.721710205078125
IL7Ra_439	10.288179397583008	4.715078830718994	88.45906250000002	13.290511131286621
IL7Ra_1114	8.829632759094238	4.373560428619385	85.01781249999999	1.4515531063079834
IL7Ra_1225	11.32834243774414	5.496616840362549	82.139375	6.243330001831055
IL7Ra_437	15.936152458190918	9.269210815429688	83.30000000000001	12.507607460021973
IL7Ra_303	9.199329376220703	4.312092304229736	79.41625	2.9403011798858643
IL7Ra_110	10.949397087097168	5.391228199005127	90.27859375	5.276440143585205
IL7Ra_1167	9.305641174316406	4.371006965637207	85.73531249999999	1.4715391397476196
IL7Ra_777	12.465483665466309	6.353025436401367	69.25609375	12.410680770874023
IL7Ra_331	8.737929344177246	4.350400924682617	84.4565625	2.908651351928711
IL7Ra_822	11.694916725158691	5.930879592895508	91.29015625	6.961535453796387
IL7Ra_951	11.88764476776123	5.519901752471924	79.13484375	11.839937210083008
IL7Ra_464	10.199353218078613	4.786365509033203	86.93171875	6.1180315017700195
IL7Ra_11	11.097065925598145	5.082658767700195	88.99953125	6.348682403564453
IL7Ra_1228	10.09572696685791	4.5841264724731445	85.33453125	4.176990985870361
IL7Ra_963	10.283792495727539	5.218997478485107	84.45328125	11.636184692382812
IL7Ra_210	9.75984001159668	4.55235481262207	89.12171875	8.499801635742188
IL7Ra_252	10.066561698913574	4.661335468292236	85.43437499999999	4.795879364013672
IL7Ra_227	10.438355445861816	4.755124092102051	85.85890624999999	12.216116905212402
IL7Ra_560	10.156437873840332	4.659942150115967	86.66109374999999	11.774765014648438
IL7Ra_976	10.288901329040527	4.635692119598389	78.6925	4.623119831085205
IL7Ra_1181	13.688289642333984	5.527271747589111	84.88843750000001	13.883894920349121
IL7Ra_1040	8.956192016601562	4.376467704772949	85.40109375	1.507741928100586
IL7Ra_120	8.903075218200684	4.391673564910889	85.3015625	1.4408559799194336
IL7Ra_417	8.825214385986328	4.314356803894043	84.638125	1.5135188102722168
IL7Ra_358	10.11068058013916	4.675116062164307	82.64578125	5.432315349578857
IL7Ra_758	10.052384376525879	4.481278419494629	85.65890625	4.465208530426025
IL7Ra_566	14.153234481811523	5.512158393859863	90.235	11.172013282775879
IL7Ra_870	10.607650756835938	4.758177280426025	86.38953125	11.930392265319824
IL7Ra_83	8.809191703796387	4.365816116333008	84.901875	1.6339644193649292
IL7Ra_409	13.055619239807129	6.038564682006836	83.403125	12.062824249267578
IL7Ra_693	10.096555709838867	4.5024518966674805	84.98671875	4.327870845794678
IL7Ra_3	9.935637474060059	4.612635135650635	93.369375	12.054468154907227
IL7Ra_367	10.101801872253418	4.827052593231201	72.88421875	6.8524274826049805
IL7Ra_318	8.784760475158691	4.410100936889648	84.21859375	2.90055775642395
IL7Ra_37	8.883096694946289	4.412797927856445	83.86171875000001	1.4531811475753784
IL7Ra_113	13.471114158630371	7.030152797698975	82.76234375	9.95191764831543
IL7Ra_322	10.363031387329102	4.468332290649414	77.42546875	3.309460163116455
IL7Ra_235	11.01297664642334	4.5772929191589355	84.1546875	5.859683513641357
IL7Ra_1174	8.849589347839355	4.351654052734375	85.22765625	1.5652457475662231
IL7Ra_327	10.816880226135254	5.294412136077881	87.51828125	7.252834796905518
IL7Ra_663	9.924663543701172	4.486157417297363	81.67875000000001	4.147250652313232
IL7Ra_1241	10.071907043457031	4.49062967300415	84.25750000000001	4.190858840942383
IL7Ra_702	10.072477340698242	4.509132385253906	84.83140625	4.539688587188721
IL7Ra_507	14.344944953918457	6.350374698638916	89.53015625	11.012203216552734
IL7Ra_1106	8.849077224731445	4.354276180267334	85.79734375	1.3122445344924927
IL7Ra_865	9.956868171691895	4.740376949310303	91.84125	11.632664680480957
IL7Ra_1172	9.269582748413086	4.355898857116699	85.39046875	1.6839725971221924
IL7Ra_1084	8.863200187683105	4.398283004760742	85.42734375	1.4190863370895386
IL7Ra_532	10.071675300598145	4.071659088134766	83.76078125000001	8.193841934204102
IL7Ra_873	9.188644409179688	4.552130699157715	84.80671875	2.816115140914917
IL7Ra_563	8.684638023376465	4.448091506958008	84.2859375	2.6768786907196045
IL7Ra_701	9.954046249389648	4.8045973777771	92.99515625000001	11.859294891357422
IL7Ra_601	16.086578369140625	5.359344959259033	88.7253125	19.8869686126709
IL7Ra_276	12.841644287109375	5.689887046813965	83.18125	11.095633506774902
IL7Ra_927	10.360735893249512	4.594685077667236	89.74546875	12.313811302185059
IL7Ra_450	12.856657028198242	6.108001708984375	80.05890625	6.696741580963135
IL7Ra_1009	9.400487899780273	4.356401443481445	85.71109375	1.6646066904067993
IL7Ra_806	10.29236125946045	4.403421878814697	78.56375	3.0093071460723877
IL7Ra_650	10.056886672973633	4.480600833892822	82.0265625	4.547843933105469
IL7Ra_1217	11.622862815856934	5.3869733810424805	82.6196875	11.678326606750488
IL7Ra_1094	8.8201322555542	4.382719039916992	85.39484375	1.4668625593185425
IL7Ra_189	10.086650848388672	4.493007183074951	83.52171875	4.465094089508057
IL7Ra_519	17.309289932250977	12.711318016052246	57.495625000000004	11.85531997680664
IL7Ra_22	10.191170692443848	4.538279056549072	92.55921875000001	11.687499046325684
IL7Ra_765	13.255633354187012	5.419878005981445	82.65109375	12.362210273742676
IL7Ra_206	8.764328002929688	4.276357173919678	85.60125000000001	1.0917519330978394
IL7Ra_1018	8.832160949707031	4.380337238311768	85.6040625	1.4711490869522095
IL7Ra_23	8.912467956542969	4.3978071212768555	85.1784375	1.4146431684494019
IL7Ra_299	9.95720386505127	4.923232078552246	93.60921875	11.802633285522461
IL7Ra_167	10.31616497039795	4.607104301452637	89.60000000000001	13.248215675354004
IL7Ra_405	14.866433143615723	9.137751579284668	93.26375	8.32661247253418
IL7Ra_697	10.335694313049316	4.457981586456299	74.71703125	3.370267868041992
IL7Ra_817	8.907431602478027	4.378032207489014	84.9603125	1.4330408573150635
IL7Ra_262	10.000364303588867	4.493579387664795	84.89578125	3.747713327407837
IL7Ra_1073	8.859949111938477	4.396304607391357	85.46234375	1.3806812763214111
IL7Ra_1188	8.840405464172363	4.3554840087890625	85.07328125000001	1.6525887250900269
IL7Ra_455	11.955133438110352	5.900649070739746	80.265	9.87464427947998
IL7Ra_280	10.11302661895752	4.580622673034668	83.18671875	4.478546619415283
IL7Ra_469	11.086917877197266	4.819346904754639	87.20953125	6.041891098022461
IL7Ra_1030	8.824494361877441	4.365601062774658	85.42078125	1.6214463710784912
IL7Ra_477	10.340503692626953	4.802920818328857	90.33687499999999	7.529663562774658
IL7Ra_171	13.354053497314453	6.938732147216797	92.31703125000001	6.663183689117432
IL7Ra_961	9.943303108215332	4.8370795249938965	93.29234375	11.708359718322754
IL7Ra_885	14.556090354919434	7.587217330932617	91.26421875	7.494049072265625
IL7Ra_602	12.079046249389648	5.5396809577941895	82.98093750000001	12.274334907531738
IL7Ra_456	8.687915802001953	4.350294589996338	85.09531249999999	2.51784086227417
IL7Ra_1058	8.943706512451172	4.410490989685059	84.82374999999999	1.46090567111969
IL7Ra_493	10.001514434814453	4.620467185974121	87.47890625	8.619422912597656
IL7Ra_1216	11.650879859924316	5.4806437492370605	82.67546875	12.022590637207031
IL7Ra_638	10.331304550170898	4.588954448699951	88.97796875	13.048972129821777
IL7Ra_936	10.16064739227295	4.592230319976807	85.90546875	5.130285263061523
IL7Ra_182	12.358962059020996	5.293472766876221	77.83515625	10.63715648651123
IL7Ra_293	10.073097229003906	4.533995628356934	82.708125	4.424472332000732
IL7Ra_1122	8.84009075164795	4.379849910736084	85.31078125	1.4046707153320312
IL7Ra_1220	10.764115333557129	6.0392045974731445	82.74781250000001	6.097405910491943
IL7Ra_969	10.310701370239258	4.506964206695557	89.87859375	13.209930419921875
IL7Ra_1201	8.82823371887207	4.373363971710205	85.474375	1.4015729427337646
IL7Ra_1156	8.846928596496582	4.40818977355957	85.2825	1.6550804376602173
IL7Ra_114	11.144905090332031	5.140613079071045	78.38624999999999	6.475637912750244
IL7Ra_752	9.262676239013672	4.348679542541504	84.93484375	1.4780253171920776
IL7Ra_9	8.888603210449219	4.390884876251221	85.0590625	1.663962960243225
IL7Ra_872	9.751185417175293	4.7643866539001465	93.32234375	11.534697532653809
IL7Ra_152	11.518309593200684	5.210109710693359	85.38953125	5.962869644165039
IL7Ra_67	11.471217155456543	4.99704122543335	77.90468750000001	4.851176738739014
IL7Ra_962	10.02892017364502	4.130452632904053	83.77375	8.434121131896973
IL7Ra_478	10.300262451171875	4.493070125579834	77.390625	3.698591470718384
IL7Ra_218	10.118331909179688	4.363523006439209	83.83828125	4.2895307540893555
IL7Ra_361	14.227982521057129	5.917385578155518	89.41499999999999	10.822141647338867
IL7Ra_86	10.735445022583008	4.70159387588501	89.4315625	5.047047138214111
IL7Ra_883	10.786600112915039	5.095101833343506	83.94359374999999	9.962506294250488
IL7Ra_407	10.089004516601562	4.450253486633301	85.15812500000001	4.4701056480407715
IL7Ra_757	10.106734275817871	4.484127521514893	81.87984375	4.251467704772949
IL7Ra_953	10.92585277557373	4.551034927368164	66.6359375	9.10197639465332
IL7Ra_190	8.862740516662598	4.318423748016357	84.85671875	1.408921718597412
IL7Ra_658	12.348142623901367	6.27577543258667	77.83265625	6.986771583557129
IL7Ra_296	10.078145980834961	4.503463268280029	85.41421875	4.300095081329346
IL7Ra_728	12.372273445129395	7.111783504486084	70.14140624999999	12.946171760559082
IL7Ra_959	19.164302825927734	13.687004089355469	87.00609374999999	13.683003425598145
IL7Ra_320	12.290908813476562	5.795233249664307	89.10468750000001	5.817136287689209
IL7Ra_242	14.335209846496582	7.912420749664307	86.820625	8.87080192565918
IL7Ra_688	11.65388298034668	4.807754039764404	80.0115625	4.755202770233154
IL7Ra_1085	8.877159118652344	4.3894572257995605	85.215625	1.6065739393234253
IL7Ra_738	11.589008331298828	5.711532115936279	79.98265625	6.808200359344482
IL7Ra_863	12.108675956726074	5.066818714141846	77.00437500000001	9.941092491149902
IL7Ra_490	10.526981353759766	4.4319844245910645	78.923125	3.872525691986084
IL7Ra_592	10.192655563354492	4.570154190063477	84.80515625000001	4.166187286376953
IL7Ra_471	10.10435962677002	4.497443675994873	84.5090625	4.188319683074951
IL7Ra_341	9.8272123336792	4.812439441680908	93.89359375000001	11.673593521118164
IL7Ra_825	10.308440208435059	4.923058032989502	92.42468749999999	12.625837326049805
IL7Ra_389	9.786733627319336	4.778524398803711	94.08484375	11.83440113067627
IL7Ra_798	9.821795463562012	4.839577674865723	93.5084375	12.143204689025879
IL7Ra_562	10.132275581359863	5.078326225280762	80.31546875000001	11.152695655822754
IL7Ra_10	10.150538444519043	4.485623836517334	84.9121875	4.429733753204346
IL7Ra_399	14.754295349121094	8.444958686828613	83.08265625000001	9.048078536987305
IL7Ra_694	14.08795166015625	5.878296375274658	87.4178125	10.127172470092773
IL7Ra_861	11.864103317260742	5.502321720123291	81.7009375	11.96688175201416
IL7Ra_39	11.019814491271973	4.587896347045898	83.701875	5.373071670532227
IL7Ra_105	11.474520683288574	4.69932222366333	83.49687500000002	7.546885967254639
IL7Ra_438	10.464192390441895	4.717281818389893	86.22671875	11.900772094726562
IL7Ra_624	8.994455337524414	4.474211692810059	83.75437500000001	2.7578673362731934
IL7Ra_1193	8.900739669799805	4.381956577301025	85.01296875	1.5304008722305298
IL7Ra_1111	8.821773529052734	4.384697437286377	85.22171875	1.4570262432098389
IL7Ra_954	11.574033737182617	5.862455368041992	85.8259375	16.85227394104004
IL7Ra_537	10.575275421142578	5.164554595947266	79.87078125	9.747709274291992
IL7Ra_599	10.114388465881348	4.597340106964111	85.2721875	4.095829486846924
IL7Ra_498	12.586499214172363	7.223755359649658	63.97671875	14.293158531188965
IL7Ra_1007	8.859817504882812	4.377125263214111	85.21828124999999	1.6769951581954956
IL7Ra_1123	8.843247413635254	4.334568977355957	84.7903125	1.6574361324310303
IL7Ra_251	10.660296440124512	5.496890544891357	83.51921875	5.102385997772217
IL7Ra_1189	9.261184692382812	4.342769622802734	85.21359375	1.4840818643569946
IL7Ra_387	10.344076156616211	4.80106258392334	86.65156250000001	11.793070793151855
IL7Ra_1028	8.76229476928711	4.403102397918701	85.29906249999999	1.47068452835083
IL7Ra_1014	8.808075904846191	4.391776084899902	85.3034375	1.6081867218017578
IL7Ra_16	20.40715789794922	14.202338218688965	92.59109375	14.662288665771484
IL7Ra_473	10.112162590026855	4.496915340423584	84.70671875	4.41487455368042
IL7Ra_946	12.994987487792969	5.1100754737854	83.08000000000001	6.59061861038208
IL7Ra_990	8.817689895629883	4.376415252685547	85.04953125	1.1282585859298706
IL7Ra_356	10.10688304901123	4.585644245147705	86.24234375	4.382534980773926
IL7Ra_512	11.348058700561523	5.3264055252075195	82.82984375	4.0380330085754395
IL7Ra_1021	8.882181167602539	4.394238471984863	85.37046875000001	1.4237655401229858
IL7Ra_328	11.693357467651367	5.608306884765625	75.37328124999999	8.212220191955566
IL7Ra_647	10.439334869384766	4.615816593170166	88.9646875	13.036417961120605
IL7Ra_158	10.059527397155762	4.54762077331543	83.24796875000001	4.2425432205200195
IL7Ra_222	9.782401084899902	4.77858829498291	93.53468749999999	11.7783784866333
IL7Ra_1131	9.108168601989746	4.392876625061035	86.02984375	1.6931744813919067
IL7Ra_1195	14.73050594329834	5.52974796295166	85.20046875	15.067898750305176
IL7Ra_35	10.258206367492676	4.470118045806885	80.355625	4.541101455688477
IL7Ra_575	10.737531661987305	5.236964702606201	84.20890624999998	10.548095703125
IL7Ra_614	12.05154037475586	5.726768493652344	88.7753125	4.771694660186768
IL7Ra_642	8.811243057250977	4.399221420288086	83.14484374999999	2.787336587905884
IL7Ra_905	11.565300941467285	5.247802257537842	83.61296875	5.576343059539795
IL7Ra_1232	10.085104942321777	4.573245525360107	84.8946875	4.050877094268799
IL7Ra_938	13.426020622253418	6.914974689483643	83.5821875	6.984740257263184
IL7Ra_46	13.905817031860352	5.42313814163208	86.45078125	10.73056411743164
IL7Ra_689	11.701580047607422	5.1816816329956055	79.14937499999999	4.4017720222473145
IL7Ra_169	10.520503044128418	4.290665626525879	74.51765625	4.642387866973877
IL7Ra_869	9.906000137329102	4.354186534881592	89.12468750000001	4.042738437652588
IL7Ra_1037	8.89610767364502	4.407937049865723	85.38343749999999	1.440651297569275
IL7Ra_1164	8.880701065063477	4.34776496887207	85.15078125	1.5294971466064453
IL7Ra_996	10.059986114501953	4.570160865783691	83.18421875	4.336912155151367
IL7Ra_785	11.076595306396484	4.93492317199707	80.66437499999999	5.248866081237793
IL7Ra_243	9.981974601745605	4.902597427368164	93.55265625	11.767624855041504
IL7Ra_775	13.11865234375	8.91645622253418	84.02656249999998	10.749560356140137
IL7Ra_840	8.695662498474121	4.519985675811768	85.16312500000001	1.8256810903549194
IL7Ra_786	13.381118774414062	5.366960048675537	86.8315625	10.800775527954102
IL7Ra_912	12.309296607971191	6.334782600402832	75.30687499999999	11.855502128601074
IL7Ra_1043	8.799124717712402	4.361637592315674	85.06546875000001	1.5344657897949219
IL7Ra_360	9.40524673461914	4.357695579528809	85.47625	1.4736504554748535
IL7Ra_510	10.077868461608887	4.53512716293335	85.528125	4.211623668670654
IL7Ra_54	9.221490859985352	4.29423189163208	85.28703125000001	1.5679619312286377
IL7Ra_646	10.21573543548584	4.400117874145508	71.200625	4.387639999389648
IL7Ra_1100	8.876155853271484	4.408470153808594	85.20421875	1.5436843633651733
IL7Ra_980	8.89236068725586	4.402672290802002	84.15125	2.916626214981079
IL7Ra_795	10.201048851013184	4.6642961502075195	93.85140625	11.93309211730957
IL7Ra_1104	8.843521118164062	4.363435745239258	84.97390625	1.6372703313827515
IL7Ra_1050	8.838338851928711	4.293315887451172	85.2825	1.4606690406799316
IL7Ra_1210	8.839921951293945	4.375619411468506	85.21609375	1.4012813568115234
IL7Ra_442	10.108990669250488	4.595137119293213	85.41484374999999	4.080123424530029
IL7Ra_1146	8.857205390930176	4.394754886627197	85.40234375	1.592724084854126
IL7Ra_488	10.039098739624023	4.504781723022461	86.990625	4.080546855926514
IL7Ra_635	10.077864646911621	4.652383327484131	85.13859375	5.567175388336182
IL7Ra_85	10.170686721801758	4.867280006408691	78.32609375	4.741775035858154
IL7Ra_1091	8.792614936828613	4.365938186645508	85.13937499999999	1.4136234521865845
IL7Ra_314	8.898055076599121	4.380895137786865	85.26546875	1.3461984395980835
IL7Ra_668	8.851533889770508	4.420377254486084	84.62390625	1.7024741172790527
IL7Ra_337	10.727791786193848	5.099384784698486	92.59125	13.107577323913574
IL7Ra_613	9.958062171936035	5.132244110107422	83.015625	2.230687141418457
IL7Ra_422	10.003280639648438	4.5308518409729	84.6365625	4.06694221496582
IL7Ra_746	14.415143966674805	6.50486421585083	90.2503125	11.828815460205078
IL7Ra_742	10.26331901550293	4.743467807769775	93.48874999999998	12.2302885055542
IL7Ra_659	9.748523712158203	4.760402679443359	93.27281249999999	11.715426445007324
IL7Ra_386	14.36606502532959	7.409898281097412	90.8253125	6.736186981201172
IL7Ra_1230	10.197489738464355	4.520978927612305	81.6871875	4.114509105682373
IL7Ra_1079	8.837517738342285	4.410068988800049	84.59328124999999	1.4308688640594482
IL7Ra_956	10.92509937286377	4.959086894989014	79.53546875	6.3458380699157715
IL7Ra_148	13.159468650817871	7.384004592895508	91.54843749999999	6.550065994262695
IL7Ra_1133	9.28347396850586	4.370194911956787	85.6196875	1.3409216403961182
IL7Ra_118	10.50016975402832	4.459220886230469	87.515	11.993000984191895
IL7Ra_981	8.854645729064941	4.378096103668213	85.05328125	1.6442559957504272
IL7Ra_676	12.784550666809082	5.893276214599609	79.93203125	5.755063056945801
IL7Ra_522	10.64943790435791	4.681427955627441	88.23499999999999	5.556264400482178
IL7Ra_1057	8.787479400634766	4.354783058166504	84.92640625	1.4954878091812134
IL7Ra_1006	8.911063194274902	4.347773551940918	84.95734375	1.5423425436019897
IL7Ra_553	10.341233253479004	4.590022563934326	91.42921875	13.229044914245605
IL7Ra_1145	8.845118522644043	4.394150733947754	85.5128125	1.3699661493301392
IL7Ra_445	10.594560623168945	4.6094069480896	73.52687500000002	5.102055072784424
IL7Ra_552	10.334787368774414	4.509871482849121	87.37171875	13.247425079345703
IL7Ra_184	10.33928108215332	4.537411212921143	89.97703125	12.895243644714355
IL7Ra_240	10.752941131591797	4.428049564361572	68.8365625	9.388612747192383
IL7Ra_530	8.699718475341797	4.3929266929626465	83.2475	2.247628927230835
IL7Ra_551	14.919857025146484	7.159505844116211	86.22	10.735583305358887
IL7Ra_34	10.273633003234863	4.765139102935791	93.26515625000002	12.123108863830566
IL7Ra_156	9.28105354309082	4.305141925811768	78.53140625	1.2321388721466064
IL7Ra_32	10.029032707214355	4.8494486808776855	87.95484375000001	11.942336082458496
IL7Ra_559	9.955866813659668	4.493248462677002	85.3771875	4.1359453201293945
IL7Ra_219	9.778300285339355	4.990330696105957	91.033125	8.969595909118652
IL7Ra_355	10.022059440612793	4.7737956047058105	85.68375	11.458576202392578
IL7Ra_1226	10.051953315734863	4.4938645362854	85.56546875	4.334750175476074
IL7Ra_879	13.770221710205078	5.358650207519531	84.44546875	15.801620483398438
IL7Ra_481	10.90014362335205	5.492841720581055	83.83500000000001	5.197043418884277
IL7Ra_652	10.915124893188477	5.03835916519165	89.96578124999999	5.878439903259277
IL7Ra_316	10.051056861877441	4.498996257781982	87.02796875	4.184930801391602
IL7Ra_64	13.528352737426758	7.80226993560791	88.08984375	7.808310508728027
IL7Ra_304	9.95231819152832	4.233149528503418	81.59859374999999	8.962550163269043
IL7Ra_835	8.854857444763184	4.374317169189453	84.354375	1.3566220998764038
IL7Ra_573	10.028538703918457	4.140013217926025	83.49499999999999	8.356924057006836
IL7Ra_412	8.859418869018555	4.3980560302734375	85.22953125000001	1.515750765800476
IL7Ra_476	9.012975692749023	4.461483001708984	84.32328125	2.8650569915771484
IL7Ra_315	9.379242897033691	4.633577823638916	84.12421874999998	1.979157567024231
IL7Ra_549	9.957215309143066	4.869138717651367	94.2809375	11.982767105102539
IL7Ra_214	10.202045440673828	4.494194507598877	89.85249999999999	13.425806999206543
IL7Ra_1001	10.318655967712402	4.714630603790283	84.40562500000001	11.884323120117188
IL7Ra_452	13.16874885559082	6.383411407470703	81.31796875	7.1878180503845215
IL7Ra_95	9.499856948852539	4.593736171722412	87.268125	4.421619415283203
IL7Ra_748	11.61783218383789	5.676455020904541	83.77328125	16.727947235107422
IL7Ra_393	9.791543006896973	4.747991561889648	94.60515625	11.650431632995605
IL7Ra_97	8.85985279083252	4.3805012702941895	85.14515625	1.5071254968643188
IL7Ra_489	10.135590553283691	4.466606140136719	88.67828125	3.212001323699951
IL7Ra_933	11.607099533081055	5.943673133850098	86.518125	11.041496276855469
IL7Ra_911	10.201208114624023	4.469393730163574	83.79453125	12.85586929321289
IL7Ra_1227	10.093935012817383	4.574960231781006	83.4975	4.263429164886475
IL7Ra_1082	8.939469337463379	4.3617424964904785	84.78453124999999	1.5130021572113037
IL7Ra_1223	10.332402229309082	4.6817307472229	92.61906249999998	12.210850715637207
IL7Ra_584	11.984186172485352	5.539458274841309	84.00578124999998	12.867273330688477
IL7Ra_384	18.15919303894043	11.554764747619629	85.35796875	12.658426284790039
IL7Ra_517	10.019576072692871	4.595940113067627	92.6471875	4.281652927398682
IL7Ra_717	12.211200714111328	5.797698020935059	78.158125	5.271637439727783
IL7Ra_225	13.96761417388916	7.2434821128845215	90.18359375	10.9401273727417
IL7Ra_298	10.202675819396973	4.164144039154053	74.68484375	8.449675559997559
IL7Ra_486	10.723538398742676	5.188960075378418	92.33625	13.0435791015625
IL7Ra_915	10.040614128112793	4.443886756896973	85.99781250000001	4.512055397033691
IL7Ra_691	10.581426620483398	4.814356327056885	86.66734374999999	13.045565605163574
IL7Ra_1144	8.806756019592285	4.393993377685547	85.11359375	1.5827163457870483
IL7Ra_177	11.182141304016113	5.180931091308594	67.28046875	9.642300605773926
IL7Ra_1002	8.789170265197754	4.3499555587768555	84.0859375	2.681640863418579
IL7Ra_82	10.110414505004883	4.158749580383301	84.10062500000001	8.170639991760254
IL7Ra_1215	12.008190155029297	5.623729705810547	82.10296875	12.353381156921387
IL7Ra_633	10.188179969787598	4.713620185852051	93.83781249999998	12.256808280944824
IL7Ra_792	14.337082862854004	5.65773868560791	72.22140625	10.135367393493652
IL7Ra_144	15.767778396606445	8.609611511230469	75.68609375	12.180353164672852
IL7Ra_661	9.686712265014648	5.000204086303711	92.41140625	8.847784996032715
IL7Ra_1247	8.866425514221191	4.383457660675049	85.06828125000001	1.5561175346374512
IL7Ra_558	9.642474174499512	5.043704986572266	93.11796874999999	8.800097465515137
IL7Ra_119	13.019486427307129	9.08963394165039	90.89531249999999	12.257254600524902
IL7Ra_1157	8.869674682617188	4.354913234710693	84.72890625	1.5774658918380737
IL7Ra_751	9.88074016571045	4.673878192901611	87.076875	8.644570350646973
IL7Ra_335	10.052336692810059	4.494811534881592	84.97984375000001	4.118132591247559
IL7Ra_637	10.647126197814941	5.064347267150879	81.7575	9.971211433410645
IL7Ra_109	10.442052841186523	4.43412446975708	84.26343750000001	12.113015174865723
IL7Ra_330	9.780394554138184	4.411210060119629	92.07421875	4.999266147613525
IL7Ra_112	11.011518478393555	5.372737407684326	85.3334375	4.986009120941162
IL7Ra_353	11.76567554473877	5.477271556854248	77.87593749999999	5.691551208496094
IL7Ra_1177	8.900493621826172	4.386117458343506	85.4503125	1.5482227802276611
IL7Ra_801	9.797220230102539	4.735536098480225	90.463125	8.992253303527832
IL7Ra_1242	10.101452827453613	4.5112433433532715	85.47749999999999	4.101233959197998
IL7Ra_201	10.114914894104004	4.519091606140137	83.70656249999999	4.446794509887695
IL7Ra_79	9.746807098388672	4.770452499389648	93.40609375	11.466222763061523
IL7Ra_546	10.10989761352539	4.493594169616699	85.685	4.376736164093018
IL7Ra_842	10.130212783813477	4.5319952964782715	79.59375	6.9574503898620605
IL7Ra_1206	8.836597442626953	4.382704257965088	85.19749999999999	1.5429223775863647
IL7Ra_161	10.141024589538574	4.5324883460998535	84.985	5.332432270050049
IL7Ra_362	10.560802459716797	5.150366306304932	75.7475	10.35384750366211
IL7Ra_554	8.932781219482422	4.366877555847168	85.3425	1.5474928617477417
IL7Ra_662	13.106794357299805	6.133282661437988	75.501875	12.522477149963379
IL7Ra_59	12.709936141967773	7.3370232582092285	88.63921875	8.806482315063477
IL7Ra_53	10.031207084655762	4.506209850311279	84.08359375	5.032728672027588
IL7Ra_419	10.080657958984375	4.521804332733154	85.53	3.7678794860839844
IL7Ra_461	17.684263229370117	11.34884262084961	81.89109375	13.253722190856934
IL7Ra_656	12.01210880279541	5.686923980712891	91.46609375	8.348883628845215
IL7Ra_934	8.848958015441895	4.397608280181885	85.02328125	1.569012999534607
IL7Ra_727	10.078922271728516	4.700026035308838	86.546875	5.773690700531006
IL7Ra_157	8.863605499267578	4.2640581130981445	85.30046875	1.526613473892212
IL7Ra_108	10.184330940246582	4.571678161621094	86.48484375000001	5.486521244049072
IL7Ra_150	10.003485679626465	4.033796787261963	83.70796875	8.296127319335938
IL7Ra_51	13.502767562866211	7.763250827789307	69.4153125	9.159039497375488
IL7Ra_212	10.054461479187012	4.785482883453369	92.125	10.873409271240234
IL7Ra_467	10.312077522277832	4.594994068145752	90.27031249999999	13.033312797546387
IL7Ra_780	10.03377628326416	4.7746262550354	92.5090625	13.493714332580566
IL7Ra_228	9.14610481262207	4.335875988006592	84.6953125	1.8620749711990356
IL7Ra_724	10.83183765411377	4.537513256072998	77.86515625	5.397805213928223
IL7Ra_377	11.029064178466797	4.839902877807617	76.30921875	5.807234287261963
IL7Ra_401	10.306010246276855	4.335508346557617	74.6103125	4.555142879486084
IL7Ra_1110	8.838048934936523	4.362399578094482	85.05328125	1.5011788606643677
IL7Ra_1196	15.2438325881958	5.918616771697998	85.5325	15.517011642456055
IL7Ra_998	16.664386749267578	9.932340621948242	82.48171875	10.757763862609863
IL7Ra_800	10.403129577636719	4.288341522216797	89.3809375	4.7289628982543945
IL7Ra_172	10.657537460327148	4.4775614738464355	79.061875	3.8933703899383545
IL7Ra_992	10.621006965637207	5.010658264160156	92.4946875	13.345402717590332
IL7Ra_684	15.340950012207031	9.050522804260254	90.7003125	7.963240623474121
IL7Ra_1068	8.899088859558105	4.397163391113281	85.38109375	1.4479649066925049
IL7Ra_414	11.040288925170898	5.1039533615112305	90.64812500000001	7.290388584136963
IL7Ra_874	12.19094181060791	5.035817623138428	90.24468750000001	9.969186782836914
IL7Ra_300	10.179351806640625	4.7976274490356445	92.8165625	11.351289749145508
IL7Ra_569	10.272597312927246	4.625351905822754	93.37281250000001	12.005287170410156
IL7Ra_796	10.097108840942383	4.487579822540283	87.4478125	3.6349294185638428
IL7Ra_100	10.289916038513184	4.773818016052246	94.20765625	12.5309419631958
IL7Ra_1158	8.836451530456543	4.421555995941162	85.32375000000002	1.6718385219573975
IL7Ra_1092	8.84860610961914	4.366448879241943	85.32593750000001	1.5151426792144775
IL7Ra_1049	8.79012393951416	4.3567938804626465	84.67953125	1.5225374698638916
IL7Ra_102	10.003486633300781	4.499973297119141	83.42453125	3.801140069961548
IL7Ra_541	11.583199501037598	5.270784854888916	82.9296875	11.701813697814941
IL7Ra_521	10.09924602508545	4.240696907043457	84.63468750000001	8.393359184265137
IL7Ra_1089	8.856520652770996	4.406832218170166	85.4884375	1.4890178442001343
IL7Ra_536	8.875255584716797	4.415717124938965	85.12109375	1.4837394952774048
IL7Ra_1224	10.307113647460938	4.701263427734375	94.05296874999999	12.860300064086914
IL7Ra_1132	9.175769805908203	4.392422676086426	85.68046874999999	1.5997146368026733
IL7Ra_279	14.765411376953125	6.787822246551514	88.30296874999999	12.388388633728027
IL7Ra_370	9.65923023223877	4.271900653839111	80.83515625	8.639398574829102
IL7Ra_278	12.906890869140625	6.121433258056641	81.89734374999999	11.680991172790527
IL7Ra_423	11.734261512756348	5.263978958129883	75.49296875	11.056337356567383
IL7Ra_1056	8.789288520812988	4.358669281005859	84.7865625	1.5841163396835327
IL7Ra_398	10.19254207611084	4.837918281555176	85.54984375000001	11.638330459594727
IL7Ra_1142	8.836666107177734	4.2668352127075195	84.729375	1.3392552137374878
IL7Ra_271	9.899474143981934	4.777171611785889	93.53999999999999	11.790307998657227
IL7Ra_772	10.31494140625	4.434066295623779	81.00171875000001	3.860663652420044
IL7Ra_254	8.785381317138672	4.395866870880127	83.81421875000001	2.696929454803467
IL7Ra_347	9.733139991760254	4.740022659301758	92.76374999999999	11.75691032409668
IL7Ra_917	10.01643180847168	4.146303653717041	83.62625	8.357867240905762
IL7Ra_1236	10.111433029174805	4.485857009887695	84.990625	4.050702095031738
IL7Ra_611	15.009709358215332	8.180671691894531	87.82171875	8.543636322021484
IL7Ra_63	10.028313636779785	4.513367652893066	83.16828125	4.5958170890808105
IL7Ra_616	12.230110168457031	5.659219741821289	83.14984375	11.784826278686523
IL7Ra_1064	8.862166404724121	4.355706214904785	84.9778125	1.5919880867004395
IL7Ra_597	14.441800117492676	8.005735397338867	80.70234375000001	10.76846981048584
IL7Ra_1148	8.789215087890625	4.209770202636719	85.40765625	1.3722797632217407
IL7Ra_165	9.857579231262207	4.798503875732422	94.39656250000002	11.62269115447998
IL7Ra_887	11.225862503051758	5.40704870223999	86.32265625	16.492488861083984
IL7Ra_24	9.097740173339844	4.414359092712402	77.7446875	2.6872992515563965
IL7Ra_410	10.67190933227539	5.097785472869873	91.95328124999999	13.371118545532227
IL7Ra_87	10.08065414428711	4.50319242477417	84.779375	4.34299898147583
IL7Ra_132	10.58237075805664	5.06071662902832	92.28109375	13.09105110168457
IL7Ra_411	9.973234176635742	4.4377760887146	85.25687500000001	4.279933452606201
IL7Ra_764	9.518810272216797	4.952829360961914	87.8809375	8.877216339111328
IL7Ra_1052	8.829612731933594	4.350369930267334	85.21875	1.504947543144226
IL7Ra_845	10.340115547180176	4.605288505554199	90.39046875	12.728623390197754
IL7Ra_403	13.107532501220703	6.6064772605896	83.91203125	8.468037605285645
IL7Ra_766	10.785090446472168	4.796909332275391	88.505625	5.357611179351807
IL7Ra_413	10.051097869873047	4.508269786834717	85.389375	3.9791910648345947
IL7Ra_747	10.166116714477539	4.8113203048706055	87.20796874999999	11.6758394241333
IL7Ra_895	10.757683753967285	4.89604377746582	85.30250000000001	13.323399543762207
IL7Ra_503	10.637109756469727	5.027645111083984	92.56359375	13.162253379821777
IL7Ra_544	11.918044090270996	5.571207046508789	84.00328125000001	12.184406280517578
IL7Ra_1	9.327079772949219	4.3298726081848145	85.79546875	1.525598168373108
IL7Ra_459	10.302302360534668	4.522468090057373	89.20984375	13.096420288085938
IL7Ra_294	10.763069152832031	5.2030110359191895	83.51749999999998	10.133719444274902
IL7Ra_539	11.7510404586792	5.516317367553711	82.4659375	12.028389930725098
IL7Ra_474	10.691690444946289	5.014353275299072	89.78734374999999	13.327095031738281
IL7Ra_1170	9.250362396240234	4.283817768096924	85.71859375	1.7333240509033203
IL7Ra_1011	8.94947338104248	4.385523319244385	85.76296875	1.4108575582504272
IL7Ra_1017	9.323049545288086	4.475941181182861	84.8140625	1.0330984592437744
IL7Ra_339	10.005793571472168	4.497365474700928	84.38359374999999	4.3723273277282715
IL7Ra_1213	11.784051895141602	5.392632961273193	82.39937499999999	12.06661605834961
IL7Ra_720	10.961941719055176	4.948618412017822	86.99640625	5.778029918670654
IL7Ra_166	10.256574630737305	4.603488445281982	84.09203124999999	12.062630653381348
IL7Ra_893	10.068953514099121	4.772349834442139	84.91328125000001	11.550178527832031
IL7Ra_528	10.968916893005371	4.753846168518066	82.57703125	12.868020057678223
IL7Ra_733	13.37547492980957	6.6449174880981445	83.4884375	6.279910564422607
IL7Ra_446	8.861828804016113	4.337064743041992	85.0875	1.5849417448043823
IL7Ra_115	8.801234245300293	4.5032243728637695	85.85328124999998	1.8837099075317383
IL7Ra_122	10.041053771972656	4.8693742752075195	84.86796875000002	11.36058235168457
IL7Ra_814	8.810871124267578	4.3781890869140625	83.47921875	2.6176741123199463
IL7Ra_899	11.375622749328613	5.784577369689941	82.78375	6.302956581115723
IL7Ra_492	9.248723983764648	4.332804203033447	79.41796875	1.2942253351211548
IL7Ra_949	9.689830780029297	5.024307727813721	91.4290625	8.819755554199219
IL7Ra_268	14.4317045211792	8.524208068847656	90.79406250000001	10.481972694396973
IL7Ra_890	8.836185455322266	4.389509201049805	84.8140625	1.5019665956497192
IL7Ra_427	13.152710914611816	6.141767978668213	87.96015625	6.413433074951172
IL7Ra_394	13.958741188049316	6.233702659606934	89.90203125	11.021735191345215
IL7Ra_941	10.72024917602539	5.179328441619873	83.31812500000001	10.278290748596191
IL7Ra_1243	10.068398475646973	4.485705852508545	85.715625	3.8473751544952393
IL7Ra_767	9.926484107971191	4.85924768447876	93.89828125	11.703001022338867
IL7Ra_617	11.853693008422852	5.408258438110352	83.81265625	12.529122352600098
IL7Ra_671	9.970648765563965	4.850512981414795	94.18484375	11.810784339904785
IL7Ra_310	10.187606811523438	4.600656032562256	88.42171875	3.959378480911255
IL7Ra_128	9.086740493774414	4.380821704864502	83.44328125	2.7278733253479004
IL7Ra_609	12.9647798538208	6.4341864585876465	83.955625	5.924219131469727
IL7Ra_458	10.0628023147583	4.493813514709473	84.096875	4.645638942718506
IL7Ra_502	17.705339431762695	11.951104164123535	82.4378125	12.515429496765137
IL7Ra_580	10.53139877319336	4.760317325592041	84.730625	13.186655044555664
IL7Ra_1130	8.802202224731445	4.317131519317627	85.35203125000001	1.5675731897354126
IL7Ra_960	8.811905860900879	4.386935234069824	84.63015625	2.926288366317749
IL7Ra_1200	8.888102531433105	4.394174098968506	84.91203125000001	1.6203523874282837
IL7Ra_1117	8.83418083190918	4.376534938812256	85.17078125	1.4340322017669678
IL7Ra_924	12.241926193237305	5.633325576782227	88.53625	5.361390590667725
IL7Ra_202	13.780351638793945	6.027591705322266	90.666875	11.816359519958496
IL7Ra_685	10.030235290527344	4.604273319244385	84.6509375	5.251852035522461
IL7Ra_683	11.378260612487793	4.702399253845215	85.83046875	5.989220142364502
IL7Ra_755	10.10413932800293	4.591104507446289	84.2915625	4.098602294921875
IL7Ra_809	10.729127883911133	4.716256618499756	89.15031249999998	5.385209560394287
IL7Ra_1178	8.863346099853516	4.3818464279174805	85.7059375	1.5115234851837158
IL7Ra_973	9.823062896728516	4.76638650894165	91.71984375	11.780506134033203
IL7Ra_1071	8.953274726867676	4.373690605163574	85.13453125	1.5374571084976196
IL7Ra_180	10.262011528015137	4.699735164642334	92.47874999999999	4.233634948730469
IL7Ra_475	9.781407356262207	4.672610282897949	87.54578125	8.195009231567383
IL7Ra_209	12.617993354797363	6.628947734832764	64.4671875	12.991035461425781
IL7Ra_753	11.425453186035156	5.6763763427734375	81.66343750000001	6.1221137046813965
IL7Ra_929	15.662592887878418	7.837784290313721	56.174843749999994	9.074686050415039
IL7Ra_462	9.971028327941895	4.427481651306152	84.385625	3.9684691429138184
IL7Ra_625	12.662213325500488	8.108388900756836	89.24671874999999	10.623957633972168
IL7Ra_372	10.114158630371094	4.596054553985596	84.30015625	4.25742244720459
IL7Ra_223	10.822749137878418	5.115127086639404	83.12812500000001	9.416243553161621
IL7Ra_267	9.748388290405273	4.762618541717529	94.18671875000001	11.75426197052002
IL7Ra_15	10.022412300109863	4.544142723083496	87.95093750000001	3.611264228820801
IL7Ra_205	9.563603401184082	4.3734283447265625	85.20656250000002	1.9378409385681152
IL7Ra_134	16.197452545166016	8.841551780700684	84.36734375	7.79982328414917
IL7Ra_557	10.394487380981445	4.5190019607543945	91.22453125	13.10536003112793
IL7Ra_653	12.689067840576172	5.515263080596924	83.11140625	12.29999828338623
IL7Ra_8	11.189352035522461	5.380038261413574	85.8709375	16.242528915405273
IL7Ra_307	10.849512100219727	4.420822620391846	75.44046875000001	9.989385604858398
IL7Ra_1061	8.83913516998291	4.392950534820557	85.84531249999999	1.4411890506744385
IL7Ra_480	11.573309898376465	4.9750261306762695	83.5325	3.958935499191284
IL7Ra_287	10.244180679321289	4.7354536056518555	93.5771875	12.269601821899414
IL7Ra_396	10.383167266845703	4.86063289642334	81.65796875	6.974783897399902
IL7Ra_68	10.968616485595703	4.826187610626221	91.89484375	11.677505493164062
IL7Ra_678	9.845880508422852	4.779362678527832	93.29921875	11.64016056060791
IL7Ra_94	10.589415550231934	4.56032133102417	88.76375	5.13464879989624
IL7Ra_877	9.71401596069336	4.777745246887207	93.72437500000001	12.040864944458008
IL7Ra_826	10.057318687438965	4.588919639587402	82.9765625	4.099860191345215
IL7Ra_26	14.20042896270752	7.83071231842041	65.70796874999999	8.845550537109375
IL7Ra_273	9.854806900024414	4.940425872802734	92.48484375	9.354998588562012
IL7Ra_1153	8.84056282043457	4.441610336303711	85.4178125	1.3540035486221313
IL7Ra_1039	8.873537063598633	4.384007453918457	85.15687500000001	1.4548146724700928
IL7Ra_839	16.541748046875	9.747946739196777	84.74390625	10.532196044921875
IL7Ra_388	10.071065902709961	4.503823280334473	85.06703125	4.605282306671143
IL7Ra_0	9.788832664489746	4.755230903625488	93.39937499999999	12.08176040649414
IL7Ra_1062	8.869714736938477	4.323637008666992	85.60031250000002	1.4373154640197754
IL7Ra_138	10.09691333770752	4.481916904449463	86.37156250000001	5.026304721832275
IL7Ra_336	10.658580780029297	5.033188343048096	92.21859375	13.364012718200684
IL7Ra_1098	8.852832794189453	4.4106574058532715	85.11734375	1.4959239959716797
IL7Ra_1075	8.869266510009766	4.389551639556885	85.54453125	1.5340120792388916
IL7Ra_135	9.987505912780762	4.695331573486328	86.53562500000001	8.816019058227539
IL7Ra_365	11.022624969482422	5.559426784515381	87.8878125	5.72449254989624
IL7Ra_230	8.873276710510254	4.383510112762451	85.32546875	1.5964677333831787
IL7Ra_368	10.41685962677002	4.633495330810547	88.66187500000001	12.672005653381348
IL7Ra_574	10.053881645202637	4.573975563049316	85.98609375	4.265725612640381
IL7Ra_181	10.04417610168457	4.85919713973999	84.96000000000001	11.35576057434082
IL7Ra_371	10.046066284179688	4.493585109710693	84.5390625	4.27739953994751
IL7Ra_555	10.176411628723145	4.492762565612793	84.75328125	3.9902243614196777
IL7Ra_348	8.800752639770508	4.34072208404541	84.55046875	1.6427336931228638
IL7Ra_193	16.678695678710938	8.902493476867676	84.29703125	9.644497871398926
IL7Ra_342	10.735631942749023	5.089334487915039	92.3490625	13.136275291442871
IL7Ra_916	10.76165771484375	4.7386040687561035	73.6434375	8.153595924377441
IL7Ra_1154	8.888994216918945	4.316967964172363	85.1375	1.5609800815582275
IL7Ra_1019	8.858891487121582	4.356828689575195	85.04484375	1.3878875970840454
IL7Ra_588	8.769047737121582	4.1989336013793945	83.18265625	2.6296088695526123
IL7Ra_718	11.060344696044922	4.422962665557861	87.5690625	5.927361011505127
IL7Ra_146	14.066925048828125	9.085831642150879	90.27890625	11.992171287536621
IL7Ra_803	10.423240661621094	4.512609004974365	85.45406249999999	12.65583610534668
IL7Ra_4	10.091073036193848	4.49645471572876	86.51953125	4.080044269561768
IL7Ra_81	14.658326148986816	6.336367130279541	78.92484375000001	11.149724960327148
IL7Ra_1162	8.874958038330078	4.3935089111328125	85.3196875	1.446304202079773
IL7Ra_188	10.227949142456055	4.6909589767456055	87.10062500000001	11.76223087310791
IL7Ra_1081	9.237704277038574	4.337343215942383	85.50312500000001	1.5638313293457031
IL7Ra_429	10.092309951782227	4.495535373687744	84.81515625	4.308419704437256
IL7Ra_690	9.718838691711426	4.770885944366455	93.94421875	11.688023567199707
IL7Ra_543	16.279375076293945	7.255288600921631	62.4534375	12.363289833068848
IL7Ra_256	8.873976707458496	4.389232158660889	84.56546875	1.3805195093154907
IL7Ra_357	10.844791412353516	5.184692859649658	83.42828125	10.260059356689453
IL7Ra_526	8.985734939575195	4.454545021057129	83.47390625	3.329663038253784
IL7Ra_313	12.144318580627441	5.376404762268066	80.835625	11.240767478942871
IL7Ra_993	10.539674758911133	4.837728023529053	85.8778125	12.081741333007812
IL7Ra_997	12.974889755249023	6.432384967803955	81.05499999999999	8.40687370300293
IL7Ra_1160	12.424732208251953	5.846612453460693	84.47171875000001	16.486839294433594
IL7Ra_479	18.502609252929688	9.761629104614258	60.1478125	13.066985130310059
IL7Ra_1054	8.818055152893066	4.374047756195068	84.91484375	1.562630534172058
IL7Ra_831	10.177557945251465	4.7888875007629395	92.10718750000001	4.2422003746032715
IL7Ra_568	9.687398910522461	5.008701801300049	93.33609375	8.82538890838623
IL7Ra_708	8.859594345092773	4.322675704956055	85.3240625	1.458905816078186
IL7Ra_31	17.386995315551758	8.83298110961914	71.8565625	12.449274063110352
IL7Ra_1065	8.848946571350098	4.358440399169922	85.001875	1.601442813873291
IL7Ra_1169	8.872800827026367	4.3112335205078125	85.33125000000001	1.8006010055541992
IL7Ra_735	10.294088363647461	4.715839862823486	92.0196875	12.524088859558105
IL7Ra_579	9.933147430419922	4.871683120727539	94.27640625000001	11.932669639587402
IL7Ra_1233	10.089706420898438	4.503551006317139	84.13125	4.008637428283691
IL7Ra_221	13.226958274841309	6.322976112365723	73.73734375	11.107399940490723
IL7Ra_1207	8.857841491699219	4.382944583892822	85.39703125	1.5344754457473755
IL7Ra_868	10.113974571228027	4.534616470336914	85.65125	3.785093069076538
IL7Ra_1138	8.867424011230469	4.382914066314697	84.02453125	1.5872722864151
IL7Ra_1219	12.402549743652344	5.183147430419922	79.4434375	10.785080909729004
IL7Ra_882	10.389715194702148	4.797801971435547	91.885625	12.421772956848145
IL7Ra_1035	8.855445861816406	4.370815753936768	85.17765625	1.4988971948623657
IL7Ra_249	10.42013931274414	4.714468955993652	91.64140625	12.806803703308105
IL7Ra_977	8.881695747375488	4.383815288543701	84.6253125	1.4264955520629883
IL7Ra_354	11.711796760559082	4.6113057136535645	75.38984375	5.150300025939941
IL7Ra_940	10.715300559997559	5.262555122375488	84.31484375000001	10.245100975036621
IL7Ra_680	14.12233829498291	9.478994369506836	90.795	10.306892395019531
IL7Ra_499	16.34360122680664	8.99151611328125	62.53734375	10.242902755737305
IL7Ra_491	10.023153305053711	4.520692825317383	83.56625	4.436500549316406
IL7Ra_1175	8.848840713500977	4.391414642333984	85.22625000000001	1.3939982652664185
IL7Ra_1204	9.265620231628418	4.327103614807129	85.28125	1.6288378238677979
IL7Ra_436	10.157478332519531	4.5872015953063965	84.03343749999999	4.313533306121826
IL7Ra_1096	8.939836502075195	4.375376224517822	85.3253125	1.4577126502990723
IL7Ra_1192	8.831714630126953	4.389652252197266	84.8078125	0.8557760715484619
IL7Ra_965	10.08848762512207	4.543799877166748	85.16765625000001	3.8267223834991455
IL7Ra_33	10.250506401062012	4.67439079284668	93.6009375	12.244458198547363
IL7Ra_750	10.742837905883789	5.49990177154541	84.7109375	5.624665260314941
IL7Ra_390	10.154584884643555	4.480652332305908	79.17875	4.7405619621276855
IL7Ra_258	12.439789772033691	5.169858455657959	89.92078125	12.953214645385742
IL7Ra_804	14.28792667388916	9.177419662475586	91.31234375000001	12.135778427124023
IL7Ra_618	10.040141105651855	4.477558612823486	82.86515625000001	4.374850273132324
IL7Ra_283	10.785351753234863	5.2400689125061035	83.95640625	10.209264755249023
IL7Ra_506	10.13529109954834	4.582457542419434	86.8584375	3.389880895614624
IL7Ra_793	10.335536003112793	4.513667583465576	86.8828125	11.767768859863281
IL7Ra_900	8.731890678405762	4.202885150909424	80.51390625	1.1457828283309937
IL7Ra_131	10.354905128479004	4.889379024505615	93.5815625	12.494532585144043
IL7Ra_1198	8.884440422058105	4.287642002105713	85.064375	1.4621295928955078
IL7Ra_585	8.862458229064941	4.3736186027526855	85.36296875	1.2523012161254883
IL7Ra_645	10.66627311706543	5.120746612548828	80.1790625	11.867727279663086
IL7Ra_607	10.015324592590332	4.863831996917725	93.270625	12.185803413391113
IL7Ra_904	12.688425064086914	6.627447128295898	75.02890625	12.850190162658691
IL7Ra_448	12.413616180419922	6.560115337371826	67.51359375	13.026074409484863
IL7Ra_631	12.51774787902832	6.413933753967285	64.101875	13.020976066589355
IL7Ra_133	9.773686408996582	4.779356479644775	93.77250000000001	11.816946983337402
IL7Ra_69	17.51854705810547	11.293805122375488	82.9925	11.959197044372559
IL7Ra_282	12.541617393493652	5.4629950523376465	80.646875	12.912118911743164
IL7Ra_955	10.556949615478516	4.609889507293701	90.1225	13.050952911376953
IL7Ra_675	10.94077205657959	5.031906604766846	92.3478125	12.937601089477539
IL7Ra_972	9.863472938537598	4.620416641235352	93.97421874999999	4.163962364196777
IL7Ra_776	10.951828002929688	5.189483165740967	86.64375	4.980280876159668
IL7Ra_77	10.272806167602539	4.6762614250183105	90.23343750000001	12.396543502807617
IL7Ra_359	8.8438138961792	4.445357322692871	85.08921875	1.6390869617462158
IL7Ra_124	11.104191780090332	5.107857704162598	87.15328125	3.85398006439209
IL7Ra_494	10.166993141174316	4.109510898590088	81.93875	8.307031631469727
IL7Ra_744	8.803046226501465	4.372017860412598	84.93859375	1.464343547821045
IL7Ra_449	10.287982940673828	4.597231864929199	89.21140625	12.706787109375
IL7Ra_425	10.028698921203613	4.852484703063965	93.52843750000001	11.882359504699707
IL7Ra_818	10.978754043579102	4.918384075164795	78.12125	9.521592140197754
IL7Ra_500	10.09670352935791	4.590597629547119	86.3440625	4.266446113586426
IL7Ra_547	14.230649948120117	5.8074750900268555	89.87453124999999	8.712362289428711
IL7Ra_1105	8.871979713439941	4.39440393447876	85.45421875	1.430222749710083
IL7Ra_400	8.851585388183594	4.377347946166992	85.00718750000001	1.4178262948989868
IL7Ra_129	10.380895614624023	4.219302654266357	74.4684375	3.4662466049194336
IL7Ra_788	12.13529109954834	5.04620885848999	78.52359375	10.239490509033203
IL7Ra_808	9.389135360717773	4.325235366821289	81.94046875	1.5615159273147583
IL7Ra_50	10.65943431854248	4.827371120452881	89.87890625	7.341726779937744
IL7Ra_1025	8.865320205688477	4.405755996704102	85.35859375	1.496354579925537
IL7Ra_72	10.009215354919434	4.615356922149658	85.27515625	3.461320161819458
IL7Ra_312	10.101469993591309	4.511206150054932	85.03890625	4.199416637420654
IL7Ra_636	12.314534187316895	5.51231575012207	83.35375	10.443794250488281
IL7Ra_860	10.699169158935547	5.233484745025635	83.29265625	10.16464614868164
IL7Ra_2	14.34986400604248	9.04260540008545	90.92203125	9.491044998168945
IL7Ra_660	11.377516746520996	5.548802852630615	82.08859375	10.842968940734863
IL7Ra_247	9.694864273071289	4.640560150146484	93.863125	11.81799030303955
IL7Ra_1150	8.841402053833008	4.437777996063232	84.7890625	1.4501140117645264
IL7Ra_99	13.917571067810059	8.85944938659668	88.68546875	10.627084732055664
IL7Ra_163	10.067267417907715	4.891713619232178	86.66609375	11.38658332824707
IL7Ra_760	10.507048606872559	4.4508562088012695	89.63656250000001	4.978875160217285
IL7Ra_641	10.117866516113281	4.782074928283691	91.8909375	12.45472240447998
IL7Ra_73	9.753599166870117	4.979122161865234	89.8815625	8.990937232971191
IL7Ra_564	10.297795295715332	4.452975273132324	79.26249999999999	3.090012311935425
IL7Ra_496	11.136588096618652	5.055237293243408	90.0909375	7.534450054168701
IL7Ra_898	9.37257194519043	4.342441558837891	85.16046875	1.3562771081924438
IL7Ra_266	10.577038764953613	5.1039581298828125	92.49937499999999	13.123869895935059
IL7Ra_147	9.910998344421387	4.728854179382324	91.24484375	9.665610313415527
IL7Ra_598	9.714375495910645	5.031225681304932	93.21359375	8.798601150512695
IL7Ra_1076	8.891281127929688	4.356278419494629	85.85968749999999	1.3631078004837036
IL7Ra_629	8.75377368927002	4.324683666229248	85.0878125	1.3212336301803589
IL7Ra_736	9.173304557800293	4.641055107116699	83.00484374999999	2.170586585998535
IL7Ra_935	9.835602760314941	4.775411128997803	93.87546875000001	11.508650779724121
IL7Ra_185	8.957391738891602	4.390259742736816	85.09578125	1.4652959108352661
IL7Ra_447	12.566786766052246	6.151369571685791	81.95859375	10.04794692993164
IL7Ra_70	9.86440372467041	4.664762496948242	94.00640625	11.30137825012207
IL7Ra_1240	10.113369941711426	4.516585826873779	85.19999999999999	4.215915203094482
IL7Ra_145	11.562222480773926	5.043428897857666	80.44140625	3.60129976272583
IL7Ra_1124	8.784904479980469	4.370481014251709	84.99499999999999	1.510496973991394
IL7Ra_1121	8.838217735290527	4.388613224029541	85.29890625	1.4470993280410767
IL7Ra_731	10.235513687133789	4.574197292327881	85.75125	5.0944743156433105
IL7Ra_311	9.969512939453125	4.815983295440674	92.5584375	12.265284538269043
IL7Ra_168	12.490849494934082	7.504613876342773	72.69843750000001	14.439854621887207
IL7Ra_605	10.759538650512695	5.132963180541992	79.00375	10.739278793334961
IL7Ra_136	10.979963302612305	4.851237773895264	85.36421875	6.530754566192627
IL7Ra_1038	8.869068145751953	4.4098711013793945	84.99421875	0.7917872071266174
IL7Ra_1190	8.907756805419922	4.377504825592041	84.84	1.5780155658721924
IL7Ra_681	16.12552833557129	5.2776336669921875	88.98421875	19.838281631469727
IL7Ra_921	8.83996868133545	4.355787754058838	84.72109375	1.5083403587341309
IL7Ra_1180	8.863442420959473	4.300415515899658	84.67453125	1.188531517982483
IL7Ra_468	10.093947410583496	4.574763298034668	84.72671875	3.8997950553894043
IL7Ra_892	10.06811809539795	4.096619129180908	85.5159375	8.285003662109375
IL7Ra_457	11.638556480407715	5.320423603057861	82.52000000000001	11.10566520690918
IL7Ra_789	10.638541221618652	5.099493503570557	92.58359375	13.262106895446777
IL7Ra_813	15.556716918945312	9.54369068145752	89.64109375000001	10.299775123596191
IL7Ra_1044	8.985779762268066	4.4027299880981445	85.40843749999999	1.47407865524292
IL7Ra_487	13.202375411987305	8.858865737915039	91.32281250000001	12.301942825317383
IL7Ra_745	10.178251266479492	4.557953834533691	89.73015625	2.8628697395324707
IL7Ra_297	8.754054069519043	4.373110771179199	84.66437499999999	1.4603419303894043
IL7Ra_140	10.482400894165039	4.981166839599609	84.50390625	7.014538288116455
IL7Ra_741	12.619731903076172	6.5219855308532715	66.396875	13.215191841125488
IL7Ra_664	8.880500793457031	4.297367572784424	85.16140625	1.6833603382110596
IL7Ra_897	9.753000259399414	4.749486446380615	94.20750000000001	11.843171119689941
IL7Ra_431	13.854569435119629	7.8932204246521	89.26531250000001	7.074211597442627
IL7Ra_1235	10.103833198547363	4.489182949066162	84.81484375	4.197096824645996
IL7Ra_250	9.949057579040527	4.496480464935303	84.97859375	4.128498077392578
IL7Ra_966	10.19388198852539	4.7356977462768555	88.5190625	6.456937313079834
IL7Ra_1102	8.88249397277832	4.377938747406006	85.4415625	1.5251562595367432
IL7Ra_754	15.898274421691895	7.069668769836426	85.30921875	11.355262756347656
IL7Ra_621	10.318554878234863	4.703377723693848	84.57249999999999	11.84702205657959
IL7Ra_234	16.14364242553711	5.2646164894104	86.72593749999999	19.153291702270508
IL7Ra_855	10.10942268371582	4.557680606842041	85.921875	5.775041580200195
IL7Ra_1016	9.264883995056152	4.329461574554443	85.44359374999999	1.5333476066589355
IL7Ra_187	10.799873352050781	5.34745454788208	89.06031250000001	5.004107475280762
IL7Ra_460	9.992088317871094	4.47427225112915	85.71859375	3.9646739959716797
IL7Ra_913	10.123467445373535	4.597404479980469	87.56546875	4.260247230529785
IL7Ra_482	9.756851196289062	5.02830171585083	93.578125	8.667741775512695
IL7Ra_740	10.063344955444336	4.516485691070557	85.62546875000001	4.41029167175293
IL7Ra_1139	8.764766693115234	4.470421314239502	84.99890625	2.0268449783325195
IL7Ra_508	10.229255676269531	4.661750316619873	93.19578125	12.065394401550293
IL7Ra_524	10.67876148223877	4.753286838531494	90.4734375	3.9267492294311523
IL7Ra_501	10.853066444396973	4.996658802032471	91.69546875	13.636893272399902
IL7Ra_323	10.068544387817383	4.570808410644531	85.49265625	4.100515365600586
IL7Ra_974	12.153603553771973	5.335514545440674	82.13984375	4.027856826782227
IL7Ra_853	10.258984565734863	4.941615581512451	76.73531249999999	10.891538619995117
IL7Ra_698	9.815269470214844	4.7610883712768555	93.40203125	11.939227104187012
IL7Ra_627	10.662957191467285	5.07527494430542	84.2084375	10.588318824768066
IL7Ra_440	10.495779037475586	4.558323383331299	88.51921875	11.681463241577148
IL7Ra_430	10.041695594787598	4.510354518890381	85.545625	4.150018692016602
IL7Ra_472	8.716300964355469	4.421464443206787	84.37437500000001	2.8326425552368164
IL7Ra_1103	8.847237586975098	4.40192174911499	85.39328125	1.6796982288360596
IL7Ra_939	9.688183784484863	5.052219867706299	93.89359375	9.1405029296875
IL7Ra_1020	8.878262519836426	4.37404203414917	85.16109374999999	1.4042136669158936
IL7Ra_819	12.193037986755371	5.369916915893555	77.9284375	4.939789295196533
IL7Ra_906	9.646980285644531	5.1033854484558105	93.10078125	9.728129386901855
IL7Ra_812	10.093135833740234	4.8397746086120605	91.34296875000001	12.272200584411621
IL7Ra_692	8.81008529663086	4.261215686798096	84.58640625000001	1.5340567827224731
IL7Ra_630	9.927356719970703	4.864806175231934	93.98140624999999	11.924983024597168
IL7Ra_329	13.620627403259277	6.064648628234863	90.20249999999999	9.009732246398926
IL7Ra_975	10.673864364624023	5.0217390060424805	91.14812500000001	12.944986343383789
IL7Ra_1211	9.713781356811523	4.773253917694092	93.6503125	11.681713104248047
IL7Ra_418	10.613737106323242	5.10532808303833	92.30953125	13.202615737915039

## Sheet: VirB8_Results
id	if_dist_binder	if_dist_receptor	plddt	delta_CM
VirB8_1109	16.271371841430664	24.6855525970459	93.29218750000001	39.41346740722656
VirB8_865	16.303401947021484	24.851491928100586	89.90046874999999	48.37107467651367
VirB8_218	16.38422393798828	23.78223419189453	92.72296874999999	41.799259185791016
VirB8_165	16.20772933959961	24.2553653717041	94.46171875	47.6179084777832
VirB8_850	16.279827117919922	23.879976272583008	94.7096875	46.48747634887695
VirB8_385	16.433870315551758	10.442383766174316	62.461406249999996	17.885820388793945
VirB8_1011	14.368849754333496	9.772415161132812	81.69453125	31.26529312133789
VirB8_636	12.760095596313477	10.140484809875488	75.7540625	25.485824584960938
VirB8_464	13.076091766357422	9.457497596740723	78.9121875	23.684965133666992
VirB8_389	12.54684829711914	9.110651016235352	81.608125	15.99984073638916
VirB8_767	13.14965534210205	9.376684188842773	75.41484375	24.51203155517578
VirB8_740	15.612147331237793	11.329115867614746	58.4225	22.252988815307617
VirB8_161	14.487547874450684	11.927141189575195	63.461718749999996	27.800874710083008
VirB8_1063	16.218425750732422	24.119691848754883	95.55484375	46.62519454956055
VirB8_150	12.48609733581543	9.108691215515137	67.0159375	22.5655574798584
VirB8_232	12.08354377746582	8.745887756347656	76.05984375	16.598567962646484
VirB8_685	12.87226390838623	9.131092071533203	82.36781250000001	17.65717887878418
VirB8_785	16.27752685546875	25.304807662963867	88.38546875	46.02442932128906
VirB8_465	14.120428085327148	9.470019340515137	81.61453125	24.215312957763672
VirB8_1112	16.188703536987305	24.001691818237305	94.9884375	46.73956298828125
VirB8_442	12.795774459838867	11.617446899414062	84.89921874999999	23.349611282348633
VirB8_815	14.993268013000488	12.272188186645508	82.46078125	30.189014434814453
VirB8_9	16.351909637451172	26.979694366455078	86.3528125	40.762664794921875
VirB8_76	16.279926300048828	24.690702438354492	94.12046875000001	38.34616470336914
VirB8_436	13.445426940917969	11.003412246704102	74.2253125	26.96907615661621
VirB8_838	16.263174057006836	25.554224014282227	93.59968749999999	48.14715576171875
VirB8_1169	14.476442337036133	14.194510459899902	73.67078125	32.41358947753906
VirB8_504	16.197153091430664	23.1459903717041	94.986875	45.598236083984375
VirB8_808	16.090085983276367	23.88024139404297	91.82093750000001	35.930747985839844
VirB8_765	14.700301170349121	9.868929862976074	73.03625	28.672134399414062
VirB8_45	12.305303573608398	8.885878562927246	82.81515625	17.79814338684082
VirB8_962	12.601582527160645	8.976068496704102	83.66703125	19.03731918334961
VirB8_597	11.71297836303711	8.611652374267578	82.87	16.609760284423828
VirB8_357	12.702767372131348	9.23801326751709	83.30609375	19.74798583984375
VirB8_647	16.275917053222656	24.308883666992188	94.53359375	47.29918670654297
VirB8_596	12.009854316711426	8.89615535736084	81.80421875	16.10780143737793
VirB8_288	16.291728973388672	23.439668655395508	93.80171874999999	46.52310562133789
VirB8_392	15.387978553771973	12.759839057922363	72.65421875	24.79340171813965
VirB8_934	16.307619094848633	25.44966697692871	93.31953125	44.41136932373047
VirB8_906	16.405376434326172	23.837604522705078	93.68625	46.77495574951172
VirB8_640	16.35645294189453	25.698543548583984	93.05984375	35.34912872314453
VirB8_1211	16.19577407836914	24.058012008666992	95.1709375	47.08132553100586
VirB8_1058	16.258991241455078	23.8709774017334	95.00390625	39.79254150390625
VirB8_1117	16.247060775756836	25.269651412963867	89.28328124999999	40.868534088134766
VirB8_493	17.47763442993164	12.8804931640625	77.83859375	19.161039352416992
VirB8_868	16.301856994628906	24.921409606933594	94.7528125	48.2825813293457
VirB8_155	16.284109115600586	25.32878303527832	92.23281250000001	48.015159606933594
VirB8_310	16.17221450805664	24.460588455200195	92.86000000000001	48.024078369140625
VirB8_705	13.148554801940918	9.240095138549805	82.795625	25.817588806152344
VirB8_626	16.1899356842041	23.10023307800293	95.43078125	44.12693786621094
VirB8_649	15.109777450561523	10.478556632995605	58.7128125	10.296892166137695
VirB8_344	16.29458236694336	25.47465705871582	92.37421875000001	45.3286247253418
VirB8_158	12.687880516052246	9.157696723937988	76.280625	17.557281494140625
VirB8_199	15.14600944519043	12.732098579406738	83.19421875	19.252777099609375
VirB8_1018	12.806934356689453	10.195241928100586	77.2090625	25.29135513305664
VirB8_633	22.334383010864258	10.706367492675781	59.08953125000001	42.77692794799805
VirB8_747	16.249370574951172	25.453033447265625	88.2759375	43.990604400634766
VirB8_630	16.263635635375977	24.155807495117188	94.52953124999999	39.32835006713867
VirB8_96	16.331331253051758	25.270112991333008	89.82125	47.00589370727539
VirB8_1028	16.391315460205078	25.10236930847168	93.05390625000001	34.81149673461914
VirB8_214	12.199453353881836	8.908248901367188	77.19890625	15.103897094726562
VirB8_881	16.202890396118164	25.017269134521484	94.9234375	47.03472900390625
VirB8_974	16.196365356445312	24.288034439086914	95.29828125	38.17068099975586
VirB8_367	14.132079124450684	9.971396446228027	74.68375	19.404020309448242
VirB8_748	16.378562927246094	24.627016067504883	93.9284375	39.06000900268555
VirB8_873	16.27274513244629	25.384557723999023	90.67625	45.685245513916016
VirB8_629	14.591710090637207	13.121479988098145	60.330468749999994	29.358606338500977
VirB8_443	12.38643741607666	8.927916526794434	83.018125	19.478824615478516
VirB8_91	13.131940841674805	10.544849395751953	73.14328125	28.140178680419922
VirB8_971	16.381826400756836	25.25435447692871	92.51375	47.133644104003906
VirB8_1066	16.27456283569336	24.83009147644043	94.6784375	47.54441452026367
VirB8_581	16.272422790527344	24.079572677612305	95.2503125	46.564022064208984
VirB8_322	12.72450065612793	10.39541244506836	79.10078125000001	25.444238662719727
VirB8_1043	16.28647232055664	25.262136459350586	95.02171874999999	41.14145278930664
VirB8_114	12.951369285583496	9.14510440826416	77.46312499999999	22.448999404907227
VirB8_719	16.295997619628906	25.50700569152832	94.4671875	47.088130950927734
VirB8_242	16.452716827392578	24.690305709838867	92.1390625	48.1336784362793
VirB8_349	12.434290885925293	8.994754791259766	82.1434375	19.148452758789062
VirB8_85	16.212675094604492	24.09632682800293	95.04984375000001	46.68500900268555
VirB8_261	13.177618980407715	9.554469108581543	87.45515624999999	20.12465476989746
VirB8_463	13.200190544128418	11.426952362060547	77.86296875	31.438997268676758
VirB8_637	13.16864013671875	9.777382850646973	83.48234375	17.803733825683594
VirB8_146	17.195327758789062	25.47126007080078	75.1396875	43.94944763183594
VirB8_1123	16.29617691040039	24.104969024658203	94.91546875	35.723876953125
VirB8_101	12.85232925415039	9.281804084777832	78.80953125	25.5721492767334
VirB8_870	16.240169525146484	25.22526741027832	95.1484375	41.1370735168457
VirB8_405	15.059441566467285	12.077886581420898	68.18734375	25.89746856689453
VirB8_43	16.203638076782227	25.137664794921875	94.91953125	46.264896392822266
VirB8_751	12.896570205688477	9.038747787475586	71.83671874999999	26.770204544067383
VirB8_753	12.915419578552246	9.150898933410645	81.54515624999999	23.574630737304688
VirB8_614	16.855396270751953	25.173782348632812	95.25078124999999	46.40830993652344
VirB8_470	16.28737449645996	25.47765350341797	95.92671875	47.80598831176758
VirB8_19	16.174697875976562	23.942354202270508	93.443125	47.44682312011719
VirB8_164	16.31032371520996	25.41585350036621	93.49906250000001	40.36221694946289
VirB8_660	16.26947021484375	24.831809997558594	94.66609375000002	48.29876708984375
VirB8_393	16.35838508605957	26.014596939086914	89.34796875	42.62272262573242
VirB8_128	12.60879135131836	8.457379341125488	79.63078125	19.20052146911621
VirB8_859	16.304706573486328	24.861845016479492	94.3890625	46.72339630126953
VirB8_404	12.417320251464844	8.78857421875	70.72609375	21.07990264892578
VirB8_766	16.311046600341797	24.9822998046875	94.1971875	47.940528869628906
VirB8_295	16.26421546936035	24.916400909423828	93.18953125	42.311668395996094
VirB8_133	15.179621696472168	11.997482299804688	66.948125	24.15791130065918
VirB8_1074	16.200828552246094	24.726659774780273	95.47875	38.805843353271484
VirB8_931	12.891401290893555	9.076065063476562	78.68421875	24.54690933227539
VirB8_251	12.348816871643066	9.037857055664062	82.95875000000001	17.837793350219727
VirB8_661	13.555622100830078	9.56454849243164	76.95109375	24.083293914794922
VirB8_1114	16.171831130981445	23.870485305786133	95.39546874999999	46.67365264892578
VirB8_402	12.60887622833252	8.729120254516602	77.95921875	18.50813865661621
VirB8_965	13.0498628616333	10.711760520935059	78.30687499999999	28.535221099853516
VirB8_732	16.317739486694336	26.27694320678711	93.52546875	46.281742095947266
VirB8_749	16.254302978515625	24.589174270629883	81.75468749999999	39.387939453125
VirB8_1083	16.241374969482422	25.400177001953125	87.37375	44.812782287597656
VirB8_942	16.206768035888672	23.06218719482422	95.63296875	44.322147369384766
VirB8_805	16.300168991088867	24.483591079711914	94.45421875	47.472232818603516
VirB8_559	13.399053573608398	9.474853515625	81.52375	24.865840911865234
VirB8_656	16.17072868347168	25.117984771728516	90.07796875	38.69908905029297
VirB8_1182	16.274229049682617	25.129789352416992	93.42500000000001	47.66533660888672
VirB8_735	13.33372974395752	11.492341995239258	71.76765625	27.000619888305664
VirB8_90	16.199321746826172	22.970983505249023	93.89578125	45.832618713378906
VirB8_977	16.34803581237793	24.747983932495117	94.32328125	47.21206283569336
VirB8_831	16.279769897460938	25.7091064453125	90.75625	44.55329513549805
VirB8_515	16.334379196166992	25.26660919189453	94.99421875	47.275115966796875
VirB8_229	11.999712944030762	8.719749450683594	83.8496875	16.696680068969727
VirB8_1141	16.23029327392578	24.823772430419922	92.9471875	37.33062744140625
VirB8_420	12.286643981933594	8.965963363647461	77.14125	17.440048217773438
VirB8_890	12.476152420043945	9.04040813446045	85.19312500000001	18.331768035888672
VirB8_137	13.106748580932617	9.31808853149414	66.70203124999999	27.40725326538086
VirB8_1052	16.267074584960938	25.487943649291992	93.67124999999999	38.672523498535156
VirB8_888	16.173025131225586	23.998310089111328	95.26671875	47.09696578979492
VirB8_651	16.178565979003906	24.31743049621582	94.41859375	38.32197570800781
VirB8_191	13.713635444641113	9.147290229797363	85.74609375	23.72887420654297
VirB8_686	13.354628562927246	9.170827865600586	81.34578124999999	23.449203491210938
VirB8_692	16.320077896118164	24.790973663330078	89.89375	46.87540054321289
VirB8_991	12.598763465881348	8.913519859313965	84.14640625000001	17.40554428100586
VirB8_800	16.212905883789062	24.776813507080078	94.35	47.20777893066406
VirB8_755	12.021903991699219	8.738819122314453	84.82046875	12.694985389709473
VirB8_1105	16.246065139770508	24.720867156982422	93.93328125	38.045352935791016
VirB8_458	13.313972473144531	9.779616355895996	79.56328125	16.30319595336914
VirB8_0	16.3183650970459	23.760862350463867	93.69703125	34.289283752441406
VirB8_777	13.519968032836914	10.848365783691406	77.92296875	28.559024810791016
VirB8_895	12.698166847229004	9.148728370666504	83.774375	15.914571762084961
VirB8_265	16.234771728515625	26.5382137298584	87.36640625000001	43.92322540283203
VirB8_285	12.813666343688965	9.318039894104004	74.76828125	19.607450485229492
VirB8_335	13.374773025512695	11.478748321533203	62.7375	24.087289810180664
VirB8_237	16.32571029663086	24.467681884765625	93.36046875	47.82693862915039
VirB8_845	16.220151901245117	23.975034713745117	95.25515625	46.42240524291992
VirB8_1047	16.334543228149414	24.015613555908203	93.21484375	35.50031661987305
VirB8_175	16.25092887878418	24.923067092895508	91.49281249999999	47.6506233215332
VirB8_95	16.246532440185547	24.125835418701172	94.84984374999999	47.48139953613281
VirB8_230	16.291980743408203	25.4768123626709	91.9978125	37.961669921875
VirB8_585	12.540270805358887	8.877309799194336	79.76234375	15.986331939697266
VirB8_643	16.292577743530273	25.568330764770508	92.68359375	47.00300979614258
VirB8_678	16.390283584594727	24.926843643188477	88.6659375	42.62826919555664
VirB8_1071	16.22719383239746	23.90617561340332	95.9615625	47.23057174682617
VirB8_223	16.17072868347168	26.029539108276367	88.545625	44.48641586303711
VirB8_1199	16.222610473632812	24.21268653869629	95.00578125	47.63439178466797
VirB8_648	16.31060028076172	23.72462272644043	94.5153125	46.226890563964844
VirB8_729	16.223316192626953	22.743406295776367	95.63593750000001	44.13026809692383
VirB8_92	16.234508514404297	24.871309280395508	94.2275	40.2526969909668
VirB8_211	12.759122848510742	9.063533782958984	82.18046874999999	19.063261032104492
VirB8_565	14.818004608154297	10.654825210571289	64.73796875	22.829801559448242
VirB8_55	13.335005760192871	9.26877498626709	69.03671875	28.83935546875
VirB8_607	12.657915115356445	9.035247802734375	84.5328125	16.306726455688477
VirB8_1107	16.21689796447754	24.775054931640625	93.90875	47.92400360107422
VirB8_496	12.223835945129395	8.790645599365234	81.98890625	16.19192886352539
VirB8_300	16.265817642211914	24.894798278808594	94.25453125	39.51218795776367
VirB8_955	16.227935791015625	24.71394157409668	95.65718749999999	47.0947380065918
VirB8_822	13.893721580505371	9.403072357177734	65.76890624999999	28.074542999267578
VirB8_431	16.329486846923828	24.850522994995117	89.57593750000001	39.29412078857422
VirB8_180	16.21562957763672	24.75164031982422	93.354375	47.0838623046875
VirB8_491	16.226612091064453	23.487829208374023	95.12796875	46.23042297363281
VirB8_156	12.511706352233887	8.941912651062012	81.34765625	19.37811851501465
VirB8_561	16.20265769958496	22.697477340698242	95.20124999999999	44.92168426513672
VirB8_1017	16.20387077331543	24.578096389770508	95.38093749999999	46.84147644042969
VirB8_699	16.392072677612305	25.17610740661621	91.62875	48.18740463256836
VirB8_1075	16.186403274536133	25.011272430419922	93.79328124999999	39.8088264465332
VirB8_1174	13.391096115112305	9.373443603515625	77.860625	26.15679931640625
VirB8_571	12.957181930541992	10.865211486816406	82.273125	20.080997467041016
VirB8_145	14.782748222351074	12.597999572753906	66.0078125	20.599422454833984
VirB8_623	16.290584564208984	24.697290420532227	94.63484374999999	40.55103302001953
VirB8_539	16.16870880126953	21.986419677734375	94.44421875	45.4854850769043
VirB8_113	13.592596054077148	9.805542945861816	78.69624999999999	17.773679733276367
VirB8_94	12.607263565063477	8.789542198181152	75.01281250000001	16.2598934173584
VirB8_738	16.44917869567871	25.919618606567383	91.70203125	39.81829071044922
VirB8_345	10.527849197387695	9.186214447021484	84.59062500000002	13.277785301208496
VirB8_347	16.227981567382812	24.12018585205078	94.61421874999999	47.43195343017578
VirB8_303	12.782340049743652	9.098501205444336	81.7346875	17.9022274017334
VirB8_1178	12.83666706085205	9.710247039794922	79.9628125	27.09283447265625
VirB8_244	12.437642097473145	8.810726165771484	81.05125	17.8575382232666
VirB8_979	16.280757904052734	25.101459503173828	94.43390625	44.30644226074219
VirB8_358	12.651785850524902	8.988815307617188	80.030625	17.122400283813477
VirB8_296	13.26647663116455	9.133161544799805	86.28640625	35.96830368041992
VirB8_1089	16.200504302978516	25.056907653808594	93.96234374999999	40.58796691894531
VirB8_249	16.275955200195312	24.40963363647461	90.90531250000001	47.75465393066406
VirB8_746	13.17301082611084	9.273160934448242	73.77125000000001	21.164379119873047
VirB8_1068	16.282814025878906	23.733678817749023	94.5378125	47.323001861572266
VirB8_492	12.639406204223633	9.066521644592285	80.23828125	17.226478576660156
VirB8_317	16.316997528076172	23.658491134643555	94.75859375	46.59306716918945
VirB8_641	16.229394912719727	23.886247634887695	94.99671875	41.789093017578125
VirB8_328	15.033784866333008	11.951345443725586	72.66046875	21.617013931274414
VirB8_757	14.64093017578125	12.638104438781738	67.13828125	25.476076126098633
VirB8_105	16.21265411376953	24.591501235961914	91.38109374999999	40.925472259521484
VirB8_924	16.282190322875977	24.436832427978516	94.7803125	47.85401153564453
VirB8_780	12.538237571716309	8.96270751953125	79.41875	16.55385971069336
VirB8_1213	16.262910842895508	24.621339797973633	93.69578125	48.15489196777344
VirB8_271	16.229206085205078	22.479150772094727	94.8453125	43.71906661987305
VirB8_1152	12.700018882751465	10.44002914428711	78.2875	25.244047164916992
VirB8_911	14.932040214538574	11.200657844543457	78.39046875	23.2515869140625
VirB8_181	16.23992919921875	25.005393981933594	95.17140625	39.775665283203125
VirB8_613	13.345865249633789	9.218377113342285	81.27015625	25.71946144104004
VirB8_1137	12.512784004211426	8.972996711730957	82.30484375	16.405101776123047
VirB8_913	16.333179473876953	25.846759796142578	93.71078125	44.67513656616211
VirB8_435	16.246349334716797	24.593364715576172	94.1234375	38.9734001159668
VirB8_999	12.78342056274414	9.022826194763184	84.27984375	20.620065689086914
VirB8_1188	16.226058959960938	23.57356071472168	95.3753125	39.428955078125
VirB8_847	16.198137283325195	24.823915481567383	94.72671875	41.00986099243164
VirB8_910	16.217716217041016	24.100778579711914	94.35374999999999	47.319053649902344
VirB8_81	13.124711990356445	9.664270401000977	79.16875	16.173147201538086
VirB8_666	12.958291053771973	10.355725288391113	79.0859375	26.598405838012695
VirB8_1038	16.296817779541016	25.99938201904297	94.5028125	46.08879852294922
VirB8_1024	16.17409324645996	24.246145248413086	95.1753125	41.300392150878906
VirB8_799	11.972034454345703	8.73479175567627	82.531875	14.948592185974121
VirB8_497	13.194486618041992	9.319795608520508	83.96656250000001	21.841392517089844
VirB8_25	12.565351486206055	10.301080703735352	78.543125	24.500730514526367
VirB8_206	12.542499542236328	9.121713638305664	81.88859375000001	18.093158721923828
VirB8_582	13.092182159423828	9.11180305480957	84.90171874999999	23.440235137939453
VirB8_38	16.228321075439453	24.0388126373291	92.52765625	46.82771682739258
VirB8_198	12.885729789733887	10.608405113220215	77.81484375	25.122840881347656
VirB8_1124	13.529834747314453	9.42647647857666	78.98281250000001	25.058263778686523
VirB8_1119	16.30678367614746	23.3895206451416	94.52453125	41.65196228027344
VirB8_1111	16.213287353515625	24.431110382080078	94.27078125	47.911949157714844
VirB8_578	12.496630668640137	11.824117660522461	89.25484375	18.337398529052734
VirB8_80	12.779426574707031	9.087251663208008	80.27625	22.303804397583008
VirB8_982	16.259790420532227	25.53411102294922	92.07078125	39.68735122680664
VirB8_60	13.88355541229248	9.730669975280762	67.234375	27.753223419189453
VirB8_893	16.231342315673828	23.283761978149414	94.91859375	37.79484558105469
VirB8_297	16.213350296020508	22.90699577331543	95.52140625000001	46.54579544067383
VirB8_372	13.287698745727539	12.817095756530762	78.75968750000001	16.301109313964844
VirB8_1081	16.148563385009766	25.105310440063477	95.00312500000001	38.803131103515625
VirB8_530	16.30537986755371	25.521717071533203	91.60171875	42.760902404785156
VirB8_503	12.5775728225708	9.0258207321167	83.94734374999999	18.740394592285156
VirB8_311	12.927550315856934	9.1494140625	80.36734375	20.888601303100586
VirB8_926	16.18943977355957	24.082468032836914	95.343125	36.853355407714844
VirB8_769	16.18885040283203	23.198505401611328	92.9925	46.64824676513672
VirB8_411	12.988839149475098	12.537609100341797	85.44921875	21.34622573852539
VirB8_121	13.410966873168945	9.234535217285156	62.69734375	24.814184188842773
VirB8_82	16.373291015625	25.175479888916016	92.20421875	41.18680191040039
VirB8_438	13.142621994018555	9.211673736572266	84.194375	26.110902786254883
VirB8_451	16.27972984313965	24.298385620117188	94.011875	47.85503005981445
VirB8_1055	16.127107620239258	22.91236686706543	95.475	41.12413787841797
VirB8_878	16.373062133789062	24.615158081054688	91.60953125	38.19502258300781
VirB8_967	16.212106704711914	25.898462295532227	95.11406249999999	47.690406799316406
VirB8_204	13.038605690002441	9.588851928710938	78.07828124999999	18.11167335510254
VirB8_664	16.338897705078125	24.838010787963867	94.80765625000001	48.107460021972656
VirB8_742	14.977279663085938	12.000020980834961	73.5525	21.198869705200195
VirB8_446	13.618980407714844	9.289068222045898	85.00546875	24.885854721069336
VirB8_733	12.32562255859375	10.019720077514648	78.4584375	24.097484588623047
VirB8_624	12.454257011413574	9.095386505126953	78.7821875	15.539589881896973
VirB8_682	14.334993362426758	11.979632377624512	58.04359375	25.434600830078125
VirB8_538	16.216350555419922	22.326278686523438	94.290625	43.499237060546875
VirB8_286	15.021537780761719	12.12371826171875	73.07859375	25.33951759338379
VirB8_794	13.901519775390625	10.073637962341309	71.136875	29.779617309570312
VirB8_364	14.130532264709473	9.104873657226562	87.1684375	27.815462112426758
VirB8_176	13.227997779846191	9.289935111999512	79.47609375	18.20656394958496
VirB8_138	14.250283241271973	11.811444282531738	59.523281250000004	24.687944412231445
VirB8_1097	16.176780700683594	23.85957908630371	95.2375	47.15481185913086
VirB8_319	15.29866886138916	12.555113792419434	55.930156249999996	18.475910186767578
VirB8_577	16.276615142822266	24.549924850463867	95.24640625	39.26911163330078
VirB8_2	16.247285842895508	23.997501373291016	93.5521875	46.69522476196289
VirB8_791	13.07509994506836	9.094854354858398	76.25953125000001	24.147138595581055
VirB8_520	16.242637634277344	24.952213287353516	92.18359375	47.60206604003906
VirB8_284	12.459760665893555	9.146754264831543	85.77	16.899810791015625
VirB8_583	12.06287956237793	8.392302513122559	90.73953125	26.05864143371582
VirB8_1056	16.23595428466797	23.86515235900879	95.53	47.25947952270508
VirB8_260	16.25092315673828	24.352458953857422	93.9478125	46.585025787353516
VirB8_588	12.970105171203613	10.49481201171875	74.67921875	25.381763458251953
VirB8_1151	16.3095760345459	23.424768447875977	94.79609375	47.042659759521484
VirB8_473	16.262243270874023	24.977521896362305	86.0128125	47.6307258605957
VirB8_1033	16.274385452270508	24.19766616821289	94.1590625	47.58544921875
VirB8_272	14.97569751739502	12.190206527709961	76.73796875000001	20.123016357421875
VirB8_968	16.300460815429688	24.44743537902832	93.56796875	48.02487564086914
VirB8_157	16.230009078979492	25.723777770996094	94.4646875	43.02096176147461
VirB8_601	16.21622657775879	24.054153442382812	93.1365625	46.82168960571289
VirB8_898	12.617409706115723	9.134756088256836	82.38390625	16.001123428344727
VirB8_270	12.525115013122559	9.025466918945312	83.77250000000001	20.24214744567871
VirB8_481	11.98575496673584	8.8776273727417	78.995	25.223590850830078
VirB8_279	16.209348678588867	24.644224166870117	94.808125	48.34776306152344
VirB8_521	12.738264083862305	9.137807846069336	83.74296875	19.165348052978516
VirB8_528	16.200300216674805	21.65116310119629	94.42734374999999	45.27511215209961
VirB8_1113	16.281208038330078	24.001516342163086	94.30125000000001	47.31657409667969
VirB8_326	13.864829063415527	12.840242385864258	57.87359375	22.733774185180664
VirB8_264	16.636526107788086	25.76318359375	92.8103125	48.44477081298828
VirB8_383	16.270225524902344	24.60419464111328	93.11890625000001	39.3614387512207
VirB8_717	16.284645080566406	23.604419708251953	94.36953125000001	40.41484832763672
VirB8_97	12.823685646057129	9.086922645568848	83.09718749999999	16.81760025024414
VirB8_1184	12.93367862701416	9.408773422241211	79.26875000000001	16.52041244506836
VirB8_48	12.510430335998535	9.043946266174316	81.69453125	16.73966407775879
VirB8_430	16.24382781982422	24.885101318359375	95.10578125	47.09728240966797
VirB8_125	13.7681884765625	9.250869750976562	85.0159375	27.59735679626465
VirB8_907	16.24534034729004	25.278156280517578	93.41796875	39.88024139404297
VirB8_143	12.556798934936523	9.065485000610352	76.26109375000001	16.769817352294922
VirB8_654	15.262689590454102	10.390987396240234	53.82203125	32.33116149902344
VirB8_1046	16.256868362426758	24.197092056274414	94.783125	39.74123764038086
VirB8_1129	16.263248443603516	22.77434539794922	93.4	45.354400634765625
VirB8_824	16.21291732788086	23.902257919311523	94.904375	47.0185661315918
VirB8_519	16.457473754882812	24.913625717163086	92.79390624999999	47.89588928222656
VirB8_750	16.25707244873047	25.6696720123291	91.231875	47.46651840209961
VirB8_773	16.330921173095703	24.697668075561523	87.14453125	47.798316955566406
VirB8_102	16.196746826171875	24.808652877807617	94.27859375	37.668235778808594
VirB8_79	16.225704193115234	22.487957000732422	94.43125	45.43008804321289
VirB8_976	16.2291259765625	25.761451721191406	91.02328125	43.10948944091797
VirB8_200	12.756041526794434	10.112235069274902	77.54890625	25.20824432373047
VirB8_723	12.81775951385498	10.022313117980957	87.3846875	29.186641693115234
VirB8_635	12.56083869934082	8.692879676818848	76.97093749999999	20.84055519104004
VirB8_83	16.26248550415039	24.623931884765625	86.4896875	47.975608825683594
VirB8_899	16.23868179321289	23.637792587280273	95.50078125000002	41.86802673339844
VirB8_115	16.258867263793945	24.84988784790039	94.0309375	48.021114349365234
VirB8_294	16.232934951782227	24.240936279296875	94.03265625	46.89970779418945
VirB8_1093	12.272966384887695	9.568902015686035	80.58921875	26.03523826599121
VirB8_1030	16.26050567626953	24.76520538330078	92.51	47.2930793762207
VirB8_5	16.332069396972656	25.9051570892334	91.52187500000001	43.210323333740234
VirB8_659	12.684893608093262	9.0479097366333	83.63749999999999	17.487829208374023
VirB8_78	13.885187149047852	11.572139739990234	77.82234375000002	30.585094451904297
VirB8_448	14.187870979309082	9.356383323669434	72.98140624999999	28.735694885253906
VirB8_388	12.744504928588867	9.071999549865723	84.67328125	18.857343673706055
VirB8_1005	16.216663360595703	25.1275577545166	94.7034375	42.99833297729492
VirB8_368	16.28912925720215	24.38961410522461	89.54875000000001	48.010459899902344
VirB8_1037	16.23206901550293	23.993566513061523	94.90578124999999	46.62343978881836
VirB8_453	13.677387237548828	9.596915245056152	77.94500000000001	18.335847854614258
VirB8_23	16.318302154541016	23.23689079284668	95.18609375	40.06135940551758
VirB8_1216	16.259571075439453	24.972314834594727	93.903125	36.00521469116211
VirB8_1048	14.124385833740234	10.065632820129395	78.56953125	24.655166625976562
VirB8_1153	17.191688537597656	13.122143745422363	72.9425	24.493167877197266
VirB8_768	12.068990707397461	8.923166275024414	82.21328125000001	17.52558135986328
VirB8_1049	16.34800910949707	25.69144630432129	83.6209375	44.401023864746094
VirB8_4	12.356553077697754	8.879204750061035	76.12156250000001	16.325674057006836
VirB8_134	13.123587608337402	9.034348487854004	80.94546875	19.493982315063477
VirB8_1126	12.60937786102295	9.044195175170898	82.88984375	15.39787483215332
VirB8_1088	16.22174835205078	24.152496337890625	95.23359375	44.71630859375
VirB8_1191	16.27872085571289	23.84657096862793	93.97546874999999	40.205589294433594
VirB8_857	12.51865005493164	9.108532905578613	82.84328125000002	15.962275505065918
VirB8_1096	16.330799102783203	24.501144409179688	94.49359375	40.407615661621094
VirB8_1206	16.21430206298828	25.703615188598633	90.84375	44.7219123840332
VirB8_1130	16.330127716064453	25.04987335205078	91.511875	39.1610107421875
VirB8_510	12.724762916564941	8.834735870361328	75.726875	20.451547622680664
VirB8_413	12.803567886352539	10.042459487915039	84.2128125	27.635103225708008
VirB8_202	16.252639770507812	23.128747940063477	95.4253125	43.04069137573242
VirB8_292	16.119190216064453	24.712404251098633	92.5190625	39.641841888427734
VirB8_770	12.057873725891113	8.699517250061035	75.38187500000001	14.959270477294922
VirB8_932	16.237991333007812	23.13402557373047	95.05828125	40.40814208984375
VirB8_1179	16.248897552490234	24.219451904296875	92.78531249999999	46.419578552246094
VirB8_178	16.38193130493164	23.786714553833008	92.21359375	47.067649841308594
VirB8_922	12.61788558959961	8.959407806396484	86.12812499999998	19.100154876708984
VirB8_236	16.385013580322266	24.898517608642578	93.89703125	46.333858489990234
VirB8_408	16.280832290649414	24.512481689453125	92.41999999999999	46.874881744384766
VirB8_595	15.295870780944824	12.518841743469238	69.41749999999999	21.58680534362793
VirB8_734	16.26734161376953	25.151447296142578	94.5415625	46.51715850830078
VirB8_205	16.24332046508789	24.462732315063477	92.90203125	48.09091567993164
VirB8_1082	16.266305923461914	25.13233184814453	95.48203125	40.426048278808594
VirB8_355	12.960845947265625	9.106328964233398	80.20453125	22.31903839111328
VirB8_262	12.19465446472168	8.891195297241211	78.53328124999999	17.172208786010742
VirB8_514	13.441313743591309	9.38669490814209	84.17921874999999	22.539974212646484
VirB8_360	12.563437461853027	8.88208293914795	83.8340625	17.726722717285156
VirB8_1003	16.266456604003906	24.4727783203125	95.42296875	41.1125602722168
VirB8_301	12.4338960647583	8.872063636779785	79.77671875	18.57000732421875
VirB8_1116	16.285377502441406	26.033395767211914	89.10296875	44.392887115478516
VirB8_680	16.230897903442383	24.773624420166016	95.4478125	40.622798919677734
VirB8_589	14.560441970825195	11.47567081451416	80.9253125	27.268503189086914
VirB8_93	11.797557830810547	8.657581329345703	89.6234375	25.07953453063965
VirB8_1100	12.772104263305664	9.24148941040039	80.35921875	18.067506790161133
VirB8_1121	12.212828636169434	9.74045181274414	84.83109375	26.067113876342773
VirB8_34	12.680676460266113	9.026518821716309	81.3946875	19.066614151000977
VirB8_552	12.328208923339844	8.972391128540039	83.08109375000001	16.63015365600586
VirB8_189	14.221943855285645	10.131562232971191	66.12140625	27.478988647460938
VirB8_26	14.490264892578125	11.091418266296387	79.06890625	12.705987930297852
VirB8_891	12.613774299621582	8.815218925476074	88.01109375	22.489065170288086
VirB8_1001	13.422905921936035	9.736615180969238	81.14796875	25.022172927856445
VirB8_825	13.503175735473633	9.720307350158691	77.35828125	15.79565143585205
VirB8_487	16.222553253173828	21.217500686645508	91.01328124999999	44.78509521484375
VirB8_936	16.235858917236328	24.098602294921875	95.13484375	46.9403190612793
VirB8_877	16.28228759765625	25.004627227783203	92.98203124999999	38.599281311035156
VirB8_447	12.524327278137207	9.132142066955566	85.7696875	19.537385940551758
VirB8_951	16.229883193969727	23.828527450561523	93.13703125	45.92449951171875
VirB8_718	12.263282775878906	9.019309997558594	78.8375	24.797008514404297
VirB8_406	16.260387420654297	24.140256881713867	95.76499999999999	41.18834686279297
VirB8_593	14.44527530670166	9.545639038085938	85.53703125000001	29.054502487182617
VirB8_216	16.278213500976562	25.090330123901367	94.76468750000001	39.53205490112305
VirB8_1193	16.247739791870117	23.937658309936523	95.16078125	47.0926628112793
VirB8_477	16.39458656311035	25.66646385192871	89.40265625	43.82258605957031
VirB8_239	12.196070671081543	10.006604194641113	77.44515625	22.7879638671875
VirB8_354	16.270200729370117	24.08208465576172	87.41859374999999	47.089176177978516
VirB8_224	12.224298477172852	8.801430702209473	76.10062500000001	17.193195343017578
VirB8_1000	16.173471450805664	25.138935089111328	94.19312500000001	48.784088134765625
VirB8_563	12.521661758422852	9.422079086303711	81.9021875	17.973529815673828
VirB8_839	16.282054901123047	25.166301727294922	94.89484374999999	37.33645248413086
VirB8_1185	12.76810359954834	9.945022583007812	79.920625	24.57741355895996
VirB8_54	12.406054496765137	8.822017669677734	81.98343750000001	16.005956649780273
VirB8_20	12.4750394821167	9.39401912689209	85.85515625	21.074779510498047
VirB8_984	16.24005699157715	23.084047317504883	95.351875	40.561832427978516
VirB8_886	16.30909538269043	24.94508171081543	92.24578125000001	47.45567321777344
VirB8_896	12.806756973266602	9.009254455566406	81.85109374999999	17.276899337768555
VirB8_61	14.512686729431152	9.626527786254883	53.88546875	29.600961685180664
VirB8_1035	16.229766845703125	24.636369705200195	94.28125	38.88057327270508
VirB8_874	16.224061965942383	24.842296600341797	94.84453125	41.065555572509766
VirB8_905	16.287078857421875	24.545778274536133	92.43984375	47.94691467285156
VirB8_336	16.218326568603516	24.50943374633789	94.57078125000001	39.85918426513672
VirB8_148	12.721334457397461	9.035019874572754	81.76109375	20.813264846801758
VirB8_688	13.41218376159668	9.226117134094238	63.44296875	23.20941734313965
VirB8_957	13.616961479187012	9.679988861083984	75.65015625000001	23.880441665649414
VirB8_949	16.231672286987305	23.996355056762695	94.54218750000001	38.17280578613281
VirB8_875	16.33108139038086	24.597366333007812	93.93375	48.055179595947266
VirB8_329	22.475221633911133	12.048365592956543	51.6159375	39.90957260131836
VirB8_713	12.1353178024292	8.926016807556152	85.01671875	18.968364715576172
VirB8_1095	16.230192184448242	23.99605369567871	94.9196875	46.387908935546875
VirB8_846	16.243379592895508	24.69395637512207	94.48671875	39.13534927368164
VirB8_132	13.349485397338867	9.308748245239258	74.59078125	21.41702651977539
VirB8_1214	16.31865692138672	26.669414520263672	91.43609375	42.87188720703125
VirB8_756	16.26363754272461	25.0002498626709	85.835625	46.881595611572266
VirB8_524	12.086342811584473	8.95035171508789	80.2	15.254454612731934
VirB8_912	16.193817138671875	24.391088485717773	94.405625	47.88933563232422
VirB8_558	16.1301212310791	22.76161766052246	92.2140625	45.391357421875
VirB8_1039	16.400522232055664	23.467666625976562	93.883125	46.83812713623047
VirB8_287	12.935965538024902	9.162596702575684	82.45500000000001	20.384281158447266
VirB8_594	12.302998542785645	8.928667068481445	80.48640625	15.724224090576172
VirB8_1120	16.233781814575195	23.561487197875977	94.95390624999999	46.551414489746094
VirB8_694	12.47455883026123	8.833696365356445	84.20609375000001	15.288029670715332
VirB8_961	12.871572494506836	9.090056419372559	83.78968750000001	18.765209197998047
VirB8_818	13.032678604125977	9.199029922485352	79.771875	18.427289962768555
VirB8_915	16.28291893005371	25.248592376708984	93.25859374999999	44.53022003173828
VirB8_1104	16.194826126098633	23.426759719848633	95.0021875	40.75979995727539
VirB8_106	13.727517127990723	8.88531494140625	61.721562500000005	10.768155097961426
VirB8_801	16.21266746520996	24.831785202026367	93.66749999999999	39.70175552368164
VirB8_948	14.950639724731445	12.008269309997559	89.16578125000001	17.554306030273438
VirB8_620	16.231361389160156	24.339157104492188	94.74015625000001	48.12741470336914
VirB8_920	16.202816009521484	22.95453643798828	95.55234375	43.712547302246094
VirB8_482	16.259811401367188	24.059894561767578	94.36671874999999	36.973777770996094
VirB8_263	16.26253890991211	25.188783645629883	88.54609375	47.658538818359375
VirB8_960	16.26019859313965	22.436922073364258	95.496875	45.57284164428711
VirB8_1172	16.252256393432617	24.45785140991211	94.30625	38.466644287109375
VirB8_567	14.49241828918457	10.001605033874512	53.387187499999996	9.433938980102539
VirB8_1134	12.742928504943848	9.06676959991455	80.10796875	21.925445556640625
VirB8_676	15.136041641235352	12.731913566589355	74.00359375	28.499250411987305
VirB8_904	16.26637840270996	23.87928009033203	94.6184375	46.99392318725586
VirB8_851	16.213132858276367	24.20494842529297	95.45984374999999	47.70513153076172
VirB8_779	13.176284790039062	9.323651313781738	78.326875	19.275531768798828
VirB8_320	16.326385498046875	26.125394821166992	92.73421875	39.60238265991211
VirB8_954	16.244417190551758	22.99911117553711	95.42531250000002	43.82253646850586
VirB8_883	16.176610946655273	24.792213439941406	92.36484375	40.10481262207031
VirB8_1034	16.285219192504883	24.5496826171875	95.48203125	48.06402587890625
VirB8_835	16.262178421020508	24.0682430267334	93.6046875	47.217247009277344
VirB8_709	16.292354583740234	22.597387313842773	93.73546875000001	46.166194915771484
VirB8_375	16.252609252929688	24.80363655090332	87.13015625	45.586849212646484
VirB8_1165	16.261367797851562	24.663137435913086	95.1075	48.24244689941406
VirB8_760	11.548276901245117	8.588314056396484	73.478125	19.911664962768555
VirB8_1148	13.286271095275879	9.22951889038086	82.06625	21.555742263793945
VirB8_722	11.53902530670166	9.057276725769043	80.4975	13.587985038757324
VirB8_1084	16.281055450439453	25.015380859375	93.22359374999999	39.73316955566406
VirB8_415	16.222719192504883	24.800373077392578	94.981875	40.33320999145508
VirB8_89	16.2266845703125	25.116111755371094	89.0165625	48.313865661621094
VirB8_858	16.32192611694336	25.78138542175293	92.46828124999999	34.5189094543457
VirB8_64	14.46802806854248	9.345922470092773	84.38749999999999	34.88637161254883
VirB8_929	16.197813034057617	25.66556167602539	94.47109375	46.788238525390625
VirB8_864	16.264436721801758	25.29606819152832	94.20421875	39.764896392822266
VirB8_1019	16.28387451171875	25.17789077758789	92.6065625	43.29966354370117
VirB8_796	16.238679885864258	24.369997024536133	95.260625	41.038917541503906
VirB8_104	13.393242835998535	9.355238914489746	82.4753125	24.560314178466797
VirB8_494	14.669027328491211	11.424537658691406	79.68078125	18.55399513244629
VirB8_996	16.165714263916016	24.958280563354492	91.96828124999999	47.17038345336914
VirB8_1207	16.245548248291016	25.167682647705078	95.0165625	43.060176849365234
VirB8_483	16.339641571044922	23.799524307250977	94.59515625	46.84548568725586
VirB8_210	14.38833999633789	12.155543327331543	68.62078125000001	22.37740707397461
VirB8_1027	16.268295288085938	22.147125244140625	95.349375	45.87135314941406
VirB8_827	14.961588859558105	12.101263046264648	73.90156250000001	16.388771057128906
VirB8_758	12.702489852905273	10.2335205078125	80.51609375000001	25.75882911682129
VirB8_49	16.29039764404297	25.886699676513672	94.93296874999999	47.30701446533203
VirB8_445	16.393054962158203	24.459455490112305	93.38718750000001	47.88151168823242
VirB8_1070	16.249357223510742	24.199281692504883	95.46203125	47.35806655883789
VirB8_1067	16.267120361328125	24.997854232788086	95.4403125	45.523616790771484
VirB8_1031	12.74560546875	8.991067886352539	81.7340625	18.380006790161133
VirB8_939	16.225406646728516	24.838163375854492	93.54046875	46.93046188354492
VirB8_810	13.072864532470703	9.454534530639648	79.90937500000001	22.674745559692383
VirB8_361	12.558623313903809	9.245837211608887	76.25593749999999	25.411998748779297
VirB8_1012	16.21272850036621	24.17264747619629	94.74234375	47.09557342529297
VirB8_1042	16.20545768737793	25.62088966369629	94.41375	38.69320297241211
VirB8_160	16.250307083129883	24.133277893066406	92.15046874999999	47.572574615478516
VirB8_1171	16.38959503173828	25.206485748291016	92.831875	32.93253707885742
VirB8_605	14.906352043151855	11.904788970947266	83.36171875	14.179038047790527
VirB8_351	12.983840942382812	9.271561622619629	76.57687499999999	26.43332290649414
VirB8_429	16.138540267944336	24.401065826416016	91.24937500000001	37.44439697265625
VirB8_534	14.951739311218262	11.868797302246094	82.83375000000001	27.88825798034668
VirB8_653	15.002754211425781	12.393310546875	65.6571875	17.136838912963867
VirB8_1176	16.301990509033203	25.1239070892334	93.34156250000001	37.73300552368164
VirB8_761	16.23259735107422	25.823196411132812	89.03578125	42.13607406616211
VirB8_714	11.712270736694336	8.731185913085938	81.38125000000001	15.016703605651855
VirB8_1016	12.723074913024902	9.084348678588867	84.8853125	19.474384307861328
VirB8_142	12.892166137695312	9.110239028930664	83.47078125	22.5835018157959
VirB8_650	16.321014404296875	25.212390899658203	93.465	38.66835021972656
VirB8_1212	16.271696090698242	24.002178192138672	94.4928125	47.56247329711914
VirB8_575	16.216968536376953	22.935882568359375	93.094375	46.23640441894531
VirB8_580	12.585880279541016	8.969056129455566	83.54625000000001	18.735506057739258
VirB8_365	13.290257453918457	10.588892936706543	79.37296875	27.679353713989258
VirB8_246	12.23969554901123	9.040535926818848	71.958125	14.773551940917969
VirB8_592	12.25514030456543	8.97115421295166	73.77921874999998	17.95709800720215
VirB8_136	13.326152801513672	9.230685234069824	78.56187499999999	24.77828598022461
VirB8_509	13.73934268951416	9.255105972290039	79.27734375	28.572132110595703
VirB8_1173	12.787392616271973	8.947555541992188	80.59265624999999	28.61101722717285
VirB8_488	12.625445365905762	8.978917121887207	83.21125	16.18617057800293
VirB8_56	16.2425479888916	24.292333602905273	94.92828125	47.63591003417969
VirB8_378	16.22813606262207	24.21869659423828	93.8540625	47.08721160888672
VirB8_919	12.903932571411133	9.128646850585938	84.23125	20.01581573486328
VirB8_693	16.22886085510254	24.8516902923584	78.03515625	48.19654083251953
VirB8_586	16.185466766357422	24.158092498779297	94.03078124999999	39.34839630126953
VirB8_784	14.584898948669434	10.711402893066406	74.51625	22.155012130737305
VirB8_332	13.298845291137695	9.4500732421875	82.73984375	23.277353286743164
VirB8_1057	16.26226806640625	22.964920043945312	95.47640625	43.64878463745117
VirB8_806	12.761137008666992	10.389410972595215	75.0675	26.344135284423828
VirB8_1062	16.173343658447266	24.291139602661133	94.80546875	47.581787109375
VirB8_1154	13.029047012329102	9.393183708190918	80.71640625	23.015380859375
VirB8_1010	16.155397415161133	22.94996452331543	94.833125	44.129573822021484
VirB8_141	12.796297073364258	9.093064308166504	84.47625000000001	23.03841781616211
VirB8_40	16.290058135986328	24.520118713378906	95.1759375	48.02484893798828
VirB8_144	13.090879440307617	9.095932960510254	77.02265625	19.949657440185547
VirB8_1041	16.311443328857422	23.740188598632812	94.89906249999999	46.345497131347656
VirB8_12	12.261274337768555	8.920061111450195	80.07265625	15.904869079589844
VirB8_788	16.247882843017578	24.603862762451172	95.10203125	39.66311264038086
VirB8_754	16.22559928894043	25.7721004486084	89.45578125	45.307830810546875
VirB8_970	16.276445388793945	24.93777847290039	94.51640625	48.23862838745117
VirB8_153	16.19588851928711	25.12374496459961	94.356875	43.054603576660156
VirB8_579	16.19881248474121	26.076904296875	94.2778125	47.660736083984375
VirB8_1072	16.200170516967773	24.123138427734375	94.61375000000001	46.312225341796875
VirB8_545	13.197273254394531	9.56722640991211	79.38234374999999	23.412019729614258
VirB8_797	16.201171875	25.16319465637207	95.258125	48.20320129394531
VirB8_282	12.478218078613281	8.886767387390137	87.3971875	17.37275505065918
VirB8_621	16.20009422302246	24.009981155395508	94.98125	46.20099639892578
VirB8_450	12.873936653137207	10.295195579528809	74.82828125	24.938201904296875
VirB8_997	16.19276237487793	22.154388427734375	95.36531250000002	34.61869812011719
VirB8_712	16.303409576416016	24.70500946044922	94.78046875	47.808433532714844
VirB8_956	16.268138885498047	24.67223358154297	94.185625	39.33451461791992
VirB8_828	16.36208724975586	24.84263801574707	93.35328125000001	40.559200286865234
VirB8_440	12.635064125061035	10.28938102722168	84.96421875	21.843061447143555
VirB8_369	15.475107192993164	11.636065483093262	62.005468750000006	28.90459632873535
VirB8_36	16.231210708618164	22.86894989013672	93.64125	45.47119140625
VirB8_618	16.265310287475586	24.80973243713379	91.81859374999999	46.700599670410156
VirB8_657	16.240734100341797	24.068328857421875	95.31375	47.21165466308594
VirB8_258	16.356027603149414	25.404932022094727	92.05546875	42.95845413208008
VirB8_861	16.342824935913086	24.697978973388672	90.26015625	47.57133483886719
VirB8_278	13.622355461120605	10.07165813446045	80.16421874999999	23.980487823486328
VirB8_663	16.39818572998047	25.292236328125	87.92859375	48.188514709472656
VirB8_37	12.84119701385498	9.124074935913086	81.41968750000001	21.585073471069336
VirB8_730	12.997764587402344	12.557987213134766	82.844375	22.73450469970703
VirB8_813	16.381196975708008	25.47498893737793	95.7853125	46.281402587890625
VirB8_428	12.522625923156738	9.116981506347656	82.90062499999999	19.29434585571289
VirB8_840	16.26114845275879	25.807722091674805	93.41125000000001	37.42091751098633
VirB8_140	14.63044261932373	10.29152774810791	79.26734375000001	31.236778259277344
VirB8_183	16.285676956176758	25.221393585205078	89.113125	45.57792282104492
VirB8_1085	16.225122451782227	24.25798225402832	94.03187500000001	47.642364501953125
VirB8_397	13.383727073669434	9.063629150390625	75.31203125	26.601343154907227
VirB8_572	14.781378746032715	10.730201721191406	73.84921874999999	24.57977867126465
VirB8_293	16.33628273010254	22.46288299560547	93.24703125	43.913543701171875
VirB8_946	16.248727798461914	24.538562774658203	94.10671875	39.48414611816406
VirB8_62	13.010862350463867	9.324950218200684	80.20562500000001	20.224334716796875
VirB8_1149	16.236373901367188	23.033906936645508	95.61281249999999	45.02875900268555
VirB8_403	15.546865463256836	12.675429344177246	60.4065625	28.868457794189453
VirB8_1061	16.246599197387695	24.818115234375	95.079375	40.77701187133789
VirB8_1008	16.184383392333984	24.26826286315918	94.56375	47.70466995239258
VirB8_259	16.36042022705078	24.760150909423828	91.76421875	35.949554443359375
VirB8_684	12.92148208618164	9.09306812286377	83.13703125	21.32461929321289
VirB8_541	16.2454891204834	25.15941047668457	92.16546875	44.352535247802734
VirB8_879	16.231578826904297	24.018468856811523	95.08375000000001	46.61559295654297
VirB8_973	16.192052841186523	24.33879852294922	95.8315625	40.45355224609375
VirB8_122	13.311197280883789	9.316150665283203	84.59640625	24.780466079711914
VirB8_1023	16.261547088623047	22.773923873901367	95.51921875	46.303077697753906
VirB8_331	19.069414138793945	12.03377914428711	69.69125	44.50200653076172
VirB8_327	16.291349411010742	26.614137649536133	87.7153125	44.99276351928711
VirB8_706	14.215360641479492	9.956879615783691	74.3671875	21.048625946044922
VirB8_486	13.839122772216797	9.91738224029541	77.7009375	22.920873641967773
VirB8_47	12.350985527038574	8.873985290527344	75.20765624999999	18.985652923583984
VirB8_1122	16.387380599975586	25.65668487548828	90.98734375	48.72177505493164
VirB8_736	12.4935302734375	12.822949409484863	81.94749999999999	23.693998336791992
VirB8_548	14.825469017028809	10.308648109436035	75.81625	28.672992706298828
VirB8_884	16.184967041015625	24.517555236816406	95.05375000000001	47.76787567138672
VirB8_410	16.33403205871582	21.985427856445312	94.98296875	39.874473571777344
VirB8_1054	13.171693801879883	9.226064682006836	80.02625	20.81728172302246
VirB8_352	16.495092391967773	25.472679138183594	93.6690625	48.712318420410156
VirB8_900	16.291292190551758	25.08299446105957	92.77875	39.48601531982422
VirB8_245	21.12367057800293	14.301793098449707	56.136875	34.58844757080078
VirB8_507	12.394647598266602	8.99018669128418	77.346875	16.504928588867188
VirB8_433	16.683107376098633	25.214906692504883	78.7396875	48.77341842651367
VirB8_241	16.315719604492188	23.768590927124023	90.41609375	46.42918014526367
VirB8_462	16.249643325805664	24.767723083496094	92.711875	40.3022575378418
VirB8_391	16.265493392944336	23.36160659790039	95.27875	46.10401153564453
VirB8_203	13.564784049987793	9.491623878479004	78.49671875	26.41338348388672
VirB8_1183	13.59880256652832	9.721182823181152	82.8278125	32.707218170166016
VirB8_803	12.800543785095215	8.987318992614746	79.48421875	23.054962158203125
VirB8_499	16.199905395507812	24.009929656982422	94.999375	47.06486129760742
VirB8_980	16.280609130859375	26.22258186340332	91.23218750000001	49.1401481628418
VirB8_817	13.286361694335938	11.54440689086914	75.0309375	27.7845401763916
VirB8_17	16.29509162902832	23.120513916015625	93.96265625000001	44.05033493041992
VirB8_11	14.752312660217285	11.983811378479004	71.99859375	20.38924217224121
VirB8_46	14.147528648376465	11.51999568939209	67.64234375000001	24.73214340209961
VirB8_1177	16.285062789916992	25.345766067504883	92.3725	47.34785079956055
VirB8_312	16.6766357421875	24.815061569213867	92.40875	46.218650817871094
VirB8_604	18.841632843017578	13.484023094177246	78.7234375	22.132633209228516
VirB8_1162	16.2149715423584	25.190017700195312	94.3246875	44.16598129272461
VirB8_988	16.22980499267578	24.75523567199707	94.126875	48.414276123046875
VirB8_1053	13.145243644714355	9.371851921081543	79.00859375	22.537734985351562
VirB8_255	16.35780906677246	24.302488327026367	92.77390625	47.4322624206543
VirB8_247	16.281885147094727	25.88517189025879	89.411875	44.65815353393555
[truncated: 609 more rows]
