# Supplementary material for: Peptide binder design with inverse folding and protein structure prediction
Source: Commun Chem. 2023 Oct 25;6:229. doi: 10.1038/s42004-023-01029-7 (PMC10600234; doi:10.1038/s42004-023-01029-7)
Supplement: Supplementary file 7 — Supplementary Data 4 [file 42004_2023_1029_MOESM7_ESM.xlsx]

## Sheet: Workbook description
Sheet name	Figure	Description
conv100_metrics	5	Sequences and metrics for binder design convergence against the Pfam set
off_target_plddt	5	plDDT results for off-target designs

## Sheet: conv100_metrics
if_dist_binder	if_dist_receptor	plddt	delta_CM	binder_if_CA_rmsd	receptor_if_CB_rmsd	receptor_if_seq_recovery	receptor_overall_seq_recovery	frac_recovered_contacts	binder_if_seq_rec	target_id	ID
15.48537826538086	24.868446350097656	49.651	38.88540267944336	25.739904403686523	4.661765098571777	0.25	0.413265306122449	0.0	0.1666666666666666	3L75_E	3L75_E-3L75_D
15.433165550231934	26.381006240844727	51.873000000000005	31.75621032714844	27.305757522583008	4.617969512939453	0.3	0.336734693877551	0.0	0.0	3L75_E	3L75_E-3L75_D
17.84596061706543	28.251239776611328	53.485	41.32370376586914	29.013442993164062	4.7077226638793945	0.15	0.3622448979591837	0.0	0.1666666666666666	3L75_E	3L75_E-3L75_D
15.16804027557373	28.119110107421875	51.147000000000006	36.7289924621582	25.965316772460938	4.7741546630859375	0.15	0.3826530612244898	0.0	0.3333333333333333	3L75_E	3L75_E-3L75_D
16.4566650390625	26.4857234954834	45.302	32.18927001953125	24.554479598999023	4.776534557342529	0.35	0.3826530612244898	0.0	0.1666666666666666	3L75_E	3L75_E-3L75_D
15.43267822265625	24.10093688964844	49.035	35.11190414428711	25.410057067871094	4.636317729949951	0.25	0.3775510204081632	0.0	0.3333333333333333	3L75_E	3L75_E-3L75_D
15.269452095031738	27.719497680664062	51.059	29.53723907470703	27.2468318939209	4.642226219177246	0.25	0.3622448979591837	0.0	0.1666666666666666	3L75_E	3L75_E-3L75_D
15.524236679077148	26.1324520111084	50.77	38.28155899047852	24.51422691345215	4.617905616760254	0.15	0.3724489795918367	0.0	0.0	3L75_E	3L75_E-3L75_D
16.55156707763672	25.28548240661621	52.08200000000001	39.27606964111328	25.513879776000977	4.693812370300293	0.25	0.3928571428571428	0.0	0.1666666666666666	3L75_E	3L75_E-3L75_D
15.171923637390137	25.1358642578125	52.539	38.9598503112793	25.345312118530277	4.74600887298584	0.3	0.3775510204081632	0.0	0.1666666666666666	3L75_E	3L75_E-3L75_D
17.894546508789062	27.333175659179688	49.147	12.94350814819336	33.0681037902832	4.828996181488037	0.3	0.3979591836734694	0.0	0.1666666666666666	3L75_E	3L75_E-3L75_D
18.603084564208984	27.423656463623047	46.35	41.72819137573242	28.33099365234375	4.676528453826904	0.4	0.4030612244897959	0.0	0.1666666666666666	3L75_E	3L75_E-3L75_D
15.213577270507812	27.25444221496582	49.203	24.949256896972656	20.70076942443848	4.8180460929870605	0.2	0.3775510204081632	0.0	0.1666666666666666	3L75_E	3L75_E-3L75_D
16.45037841796875	27.85047149658203	52.849	39.55605697631836	27.908920288085938	4.64111328125	0.1	0.3724489795918367	0.0	0.0	3L75_E	3L75_E-3L75_D
17.40946388244629	29.235979080200195	49.867	36.65357208251953	28.177413940429688	4.672050476074219	0.25	0.4030612244897959	0.0	0.1666666666666666	3L75_E	3L75_E-3L75_D
15.96766471862793	26.92264747619629	48.317	41.59880065917969	25.962533950805664	4.637267112731934	0.15	0.3877551020408163	0.0	0.1666666666666666	3L75_E	3L75_E-3L75_D
16.08400535583496	28.257640838623047	46.979	38.84214401245117	25.667490005493164	4.5396504402160645	0.25	0.3724489795918367	0.0	0.3333333333333333	3L75_E	3L75_E-3L75_D
15.37135124206543	26.239648818969727	49.97	33.4736328125	23.57600212097168	4.749956607818604	0.45	0.3979591836734694	0.0	0.0	3L75_E	3L75_E-3L75_D
15.220107078552246	30.382570266723636	54.947	20.95773124694824	25.649099349975582	4.772657871246338	0.15	0.3826530612244898	0.0	0.1666666666666666	3L75_E	3L75_E-3L75_D
17.465171813964844	30.607088088989254	49.552	30.807397842407227	27.674097061157227	4.683569431304932	0.1	0.3622448979591837	0.0	0.1666666666666666	3L75_E	3L75_E-3L75_D
23.616762161254883	31.2263298034668	51.837	36.60918426513672	36.22134017944336	4.657974243164063	0.45	0.4336734693877551	0.0	0.1666666666666666	3L75_E	3L75_E-3L75_D
15.207965850830078	25.930906295776367	48.578	36.71706008911133	23.01165199279785	4.670827865600586	0.3	0.3418367346938775	0.0	0.3333333333333333	3L75_E	3L75_E-3L75_D
15.208081245422363	25.15840721130371	50.134	33.58808135986328	27.53546714782715	4.6637372970581055	0.2	0.4183673469387755	0.0	0.0	3L75_E	3L75_E-3L75_D
16.917285919189453	32.48204803466797	52.493	19.361644744873047	26.29337882995605	4.820691108703613	0.2	0.3928571428571428	0.0	0.0	3L75_E	3L75_E-3L75_D
16.466236114501953	25.482038497924805	49.246	40.35178756713867	26.638338088989254	4.782269477844238	0.2	0.3673469387755102	0.0	0.3333333333333333	3L75_E	3L75_E-3L75_D
15.62463665008545	26.626148223876957	51.677	43.41642761230469	25.866235733032227	4.676648139953613	0.15	0.3979591836734694	0.0	0.1666666666666666	3L75_E	3L75_E-3L75_D
16.438322067260742	27.29310417175293	51.413	33.992759704589844	27.45482635498047	4.7066192626953125	0.15	0.4183673469387755	0.0	0.3333333333333333	3L75_E	3L75_E-3L75_D
15.715934753417969	27.753782272338867	52.44	35.18258285522461	27.67218017578125	4.63428258895874	0.15	0.3520408163265306	0.0	0.1666666666666666	3L75_E	3L75_E-3L75_D
15.507264137268066	24.8435173034668	47.775	37.36505508422852	27.324607849121094	4.696354866027832	0.2	0.3775510204081632	0.0	0.0	3L75_E	3L75_E-3L75_D
17.65632438659668	29.5794734954834	53.92	37.34867477416992	27.878786087036133	4.733572483062744	0.1	0.3673469387755102	0.0	0.1666666666666666	3L75_E	3L75_E-3L75_D
16.893150329589844	28.777889251708984	48.044	27.248640060424805	27.82157325744629	4.703808307647705	0.2	0.3673469387755102	0.0	0.1666666666666666	3L75_E	3L75_E-3L75_D
14.69422435760498	25.11736869812012	44.29899999999999	32.02828598022461	27.54778480529785	4.641640663146973	0.1	0.3826530612244898	0.0	0.1666666666666666	3L75_E	3L75_E-3L75_D
17.998584747314453	28.99068832397461	49.478	35.424503326416016	27.83576202392578	4.678393363952637	0.15	0.3673469387755102	0.0	0.0	3L75_E	3L75_E-3L75_D
15.204304695129396	24.98677635192871	50.127	35.97828674316406	25.15603446960449	4.604311943054199	0.1	0.3877551020408163	0.0	0.1666666666666666	3L75_E	3L75_E-3L75_D
15.281293869018556	24.981550216674805	52.059000000000005	35.93463516235352	24.42427635192871	4.745161533355713	0.1	0.3469387755102041	0.0	0.3333333333333333	3L75_E	3L75_E-3L75_D
14.665154457092283	25.82383155822754	51.93300000000001	38.57309341430664	22.959274291992188	4.554113864898682	0.25	0.4030612244897959	0.0	0.3333333333333333	3L75_E	3L75_E-3L75_D
14.404024124145508	25.027080535888672	50.111	31.77432632446289	29.182771682739254	4.719517707824707	0.3	0.3979591836734694	0.0	0.0	3L75_E	3L75_E-3L75_D
17.41173553466797	25.54437065124512	48.516	41.96681213378906	28.98103141784668	4.690934181213379	0.25	0.413265306122449	0.0	0.1666666666666666	3L75_E	3L75_E-3L75_D
14.989883422851562	25.0300235748291	49.551	36.532962799072266	24.78827476501465	4.607794284820557	0.15	0.3418367346938775	0.0	0.3333333333333333	3L75_E	3L75_E-3L75_D
16.4189453125	28.00240135192871	51.242	28.396055221557617	24.391740798950195	4.715656757354736	0.25	0.3316326530612244	0.0	0.1666666666666666	3L75_E	3L75_E-3L75_D
15.20866870880127	28.07282829284668	52.576	21.26009559631348	21.189577102661133	4.717434883117676	0.1	0.3265306122448979	0.0	0.3333333333333333	3L75_E	3L75_E-3L75_D
13.738591194152832	25.88402557373047	51.371	28.86394691467285	29.76862907409668	4.640513896942139	0.15	0.4030612244897959	0.0	0.1666666666666666	3L75_E	3L75_E-3L75_D
15.418143272399902	24.421476364135746	47.783	38.55342864990234	26.22308921813965	4.677738666534424	0.25	0.3928571428571428	0.0	0.1666666666666666	3L75_E	3L75_E-3L75_D
17.092559814453125	28.98729705810547	49.554	37.51077651977539	27.124868392944336	4.687714099884033	0.45	0.3979591836734694	0.0	0.1666666666666666	3L75_E	3L75_E-3L75_D
17.879287719726562	26.48252296447754	45.095000000000006	15.21844482421875	28.85080909729004	4.838109970092773	0.3	0.3418367346938775	0.0	0.1666666666666666	3L75_E	3L75_E-3L75_D
15.15749168395996	26.1325798034668	50.816	39.78178024291992	23.291921615600582	4.627261161804199	0.3	0.3979591836734694	0.0	0.3333333333333333	3L75_E	3L75_E-3L75_D
16.80072021484375	31.706356048583984	49.334	22.917949676513672	28.0784854888916	4.794935703277588	0.35	0.413265306122449	0.0	0.1666666666666666	3L75_E	3L75_E-3L75_D
15.48809051513672	25.498722076416016	51.352	38.64140319824219	26.720855712890625	4.783538341522217	0.2	0.423469387755102	0.0	0.1666666666666666	3L75_E	3L75_E-3L75_D
16.12167739868164	26.987886428833008	53.568000000000005	35.92296600341797	24.929100036621094	4.665916919708252	0.15	0.3622448979591837	0.0	0.1666666666666666	3L75_E	3L75_E-3L75_D
14.684865951538086	24.62339973449707	46.961	37.22383499145508	25.69603157043457	4.843521118164063	0.15	0.3979591836734694	0.0	0.1666666666666666	3L75_E	3L75_E-3L75_D
18.38153648376465	31.583703994750977	50.552	31.81352996826172	29.239952087402344	4.725240707397461	0.2	0.3520408163265306	0.0	0.3333333333333333	3L75_E	3L75_E-3L75_D
17.08211326599121	29.772348403930664	50.77499999999999	37.247833251953125	27.8615779876709	4.713995933532715	0.1	0.4285714285714285	0.0	0.0	3L75_E	3L75_E-3L75_D
16.718875885009766	27.16722297668457	50.792	38.58405303955078	26.610490798950195	4.627678871154785	0.15	0.3571428571428571	0.0	0.1666666666666666	3L75_E	3L75_E-3L75_D
17.13825225830078	29.86732482910156	50.522000000000006	38.14360809326172	28.597618103027344	4.802897930145264	0.35	0.4285714285714285	0.0	0.0	3L75_E	3L75_E-3L75_D
15.497220039367676	25.785961151123047	52.066	34.315792083740234	23.27686882019043	4.577890396118164	0.15	0.3928571428571428	0.0	0.0	3L75_E	3L75_E-3L75_D
15.831436157226562	24.742338180541992	48.27	39.56375503540039	26.268259048461918	4.741448879241943	0.15	0.3673469387755102	0.0	0.1666666666666666	3L75_E	3L75_E-3L75_D
16.1757755279541	27.26802635192871	49.691	24.96755790710449	27.434532165527344	4.685774803161621	0.05	0.413265306122449	0.0	0.1666666666666666	3L75_E	3L75_E-3L75_D
15.353593826293944	27.07712173461914	50.42800000000001	40.644569396972656	24.96986389160156	4.602668285369873	0.25	0.3622448979591837	0.0	0.1666666666666666	3L75_E	3L75_E-3L75_D
15.12580680847168	25.193845748901367	47.725	33.53302001953125	25.95545768737793	4.642974376678467	0.35	0.3877551020408163	0.0	0.3333333333333333	3L75_E	3L75_E-3L75_D
15.897560119628906	25.305479049682617	54.924	38.53295516967773	29.0614013671875	4.786788940429688	0.1	0.4081632653061224	0.0	0.0	3L75_E	3L75_E-3L75_D
16.296974182128906	29.308618545532227	49.74400000000001	26.107179641723636	24.940073013305664	4.8535871505737305	0.15	0.3979591836734694	0.0	0.1666666666666666	3L75_E	3L75_E-3L75_D
13.405808448791504	25.052928924560547	44.764	38.43705368041992	22.016965866088867	4.63897180557251	0.2	0.4285714285714285	0.0	0.0	3L75_E	3L75_E-3L75_D
16.420679092407227	29.44690322875977	49.109	40.602169036865234	27.7131290435791	4.612701892852783	0.25	0.3418367346938775	0.0	0.1666666666666666	3L75_E	3L75_E-3L75_D
16.135242462158203	27.759117126464844	49.052	37.75170135498047	25.92237091064453	4.630918502807617	0.15	0.3826530612244898	0.0	0.3333333333333333	3L75_E	3L75_E-3L75_D
16.416717529296875	26.6859188079834	52.67100000000001	41.45461654663086	28.21630859375	4.686343669891357	0.1	0.3622448979591837	0.0	0.0	3L75_E	3L75_E-3L75_D
15.088674545288086	29.28041648864746	51.25	29.75419807434082	23.35859489440918	4.709546089172363	0.15	0.3673469387755102	0.0	0.1666666666666666	3L75_E	3L75_E-3L75_D
16.776945114135742	31.553930282592773	53.682	30.493242263793945	27.3282470703125	4.722760677337647	0.2	0.3622448979591837	0.0	0.0	3L75_E	3L75_E-3L75_D
17.195201873779297	29.511554718017575	54.99100000000001	33.908958435058594	26.17266082763672	4.753185272216797	0.15	0.3571428571428571	0.0	0.1666666666666666	3L75_E	3L75_E-3L75_D
15.137710571289062	25.163061141967773	47.488	39.7391242980957	24.111291885375977	4.67738151550293	0.25	0.3928571428571428	0.0	0.0	3L75_E	3L75_E-3L75_D
18.24178504943848	28.579891204833984	46.464	33.83430099487305	30.345626831054688	4.763167381286621	0.05	0.3877551020408163	0.0	0.3333333333333333	3L75_E	3L75_E-3L75_D
14.385310173034668	25.129234313964844	48.479	33.03963088989258	27.073204040527344	4.6240410804748535	0.2	0.3775510204081632	0.0	0.1666666666666666	3L75_E	3L75_E-3L75_D
14.63735580444336	24.10995864868164	51.739	31.24966049194336	26.5687198638916	4.789993762969971	0.15	0.3724489795918367	0.0	0.0	3L75_E	3L75_E-3L75_D
18.11955070495605	29.172441482543945	49.452	40.964115142822266	29.246828079223636	4.566318511962891	0.25	0.3775510204081632	0.0	0.1666666666666666	3L75_E	3L75_E-3L75_D
14.386444091796877	25.567487716674805	48.107	34.23723220825195	23.46006774902344	4.64037036895752	0.2	0.3673469387755102	0.0	0.1666666666666666	3L75_E	3L75_E-3L75_D
13.91549015045166	23.32927131652832	48.291	32.636348724365234	24.96354103088379	4.556033134460449	0.15	0.3469387755102041	0.0	0.1666666666666666	3L75_E	3L75_E-3L75_D
14.613755226135254	23.64452171325684	47.06	31.8795223236084	28.78730583190918	4.745355129241943	0.25	0.3775510204081632	0.0	0.1666666666666666	3L75_E	3L75_E-3L75_D
16.062767028808594	27.16141891479492	56.12800000000001	43.27044677734375	27.546281814575195	4.6998066902160645	0.05	0.3979591836734694	0.0	0.1666666666666666	3L75_E	3L75_E-3L75_D
16.017353057861328	27.80712127685547	49.911	38.25297927856445	26.31047248840332	4.66196346282959	0.35	0.3877551020408163	0.0	0.1666666666666666	3L75_E	3L75_E-3L75_D
14.843342781066896	25.969593048095703	50.836	22.036527633666992	24.657094955444336	4.77011775970459	0.15	0.3622448979591837	0.0	0.0	3L75_E	3L75_E-3L75_D
17.304882049560547	29.480154037475582	51.37800000000001	38.64322662353516	28.7326602935791	4.665637016296387	0.1	0.3622448979591837	0.0	0.3333333333333333	3L75_E	3L75_E-3L75_D
16.7545108795166	25.66459846496582	51.904	38.23387908935547	28.97126579284668	4.668225288391113	0.15	0.3622448979591837	0.0	0.0	3L75_E	3L75_E-3L75_D
14.015071868896484	30.346166610717773	54.586	29.09185791015625	20.26919937133789	4.5979108810424805	0.25	0.3571428571428571	0.0	0.0	3L75_E	3L75_E-3L75_D
14.438725471496582	24.560279846191406	48.348	38.46624755859375	25.73167991638184	4.613909721374512	0.25	0.3418367346938775	0.0	0.3333333333333333	3L75_E	3L75_E-3L75_D
17.0059871673584	27.71081924438477	52.84100000000001	41.93637847900391	28.233474731445312	4.653619766235352	0.25	0.3826530612244898	0.0	0.1666666666666666	3L75_E	3L75_E-3L75_D
15.024937629699709	26.1193904876709	52.009	32.46184158325195	28.19535255432129	4.692633152008057	0.15	0.4081632653061224	0.0	0.1666666666666666	3L75_E	3L75_E-3L75_D
16.209012985229492	26.46636962890625	50.848	37.54392623901367	25.976396560668945	4.7272467613220215	0.25	0.3418367346938775	0.0	0.0	3L75_E	3L75_E-3L75_D
16.16132164001465	26.548532485961918	52.862	41.06182098388672	25.22492790222168	4.638852119445801	0.35	0.4183673469387755	0.0	0.3333333333333333	3L75_E	3L75_E-3L75_D
15.531868934631348	25.474557876586918	49.772	37.04247283935547	27.566192626953125	4.661693572998047	0.2	0.3724489795918367	0.0	0.1666666666666666	3L75_E	3L75_E-3L75_D
15.709627151489258	28.46920585632324	53.379	35.45628356933594	27.81673240661621	4.659566402435303	0.25	0.3775510204081632	0.0	0.1666666666666666	3L75_E	3L75_E-3L75_D
16.643646240234375	27.00902557373047	50.933	28.276302337646484	27.92003059387207	4.776662349700928	0.1	0.3877551020408163	0.0	0.1666666666666666	3L75_E	3L75_E-3L75_D
14.686823844909668	27.77886390686035	48.958	26.81291007995605	30.461898803710938	4.6641035079956055	0.15	0.3928571428571428	0.0	0.0	3L75_E	3L75_E-3L75_D
15.11623477935791	24.814821243286133	51.19799999999999	35.26002883911133	28.27904510498047	4.635001182556152	0.3	0.4285714285714285	0.0	0.1666666666666666	3L75_E	3L75_E-3L75_D
15.45778751373291	30.09953498840332	47.331	23.01238441467285	24.3513126373291	4.748475074768066	0.2	0.3418367346938775	0.0	0.1666666666666666	3L75_E	3L75_E-3L75_D
16.483383178710938	24.93082427978516	47.68	37.82939147949219	28.12651634216309	4.771876811981201	0.15	0.3469387755102041	0.0	0.0	3L75_E	3L75_E-3L75_D
15.162358283996582	28.05896377563477	57.24699999999999	32.17485427856445	25.38318634033203	4.582448482513428	0.2	0.3622448979591837	0.0	0.3333333333333333	3L75_E	3L75_E-3L75_D
16.158321380615234	27.48886108398437	50.838	34.74727249145508	25.674448013305664	4.687019348144531	0.35	0.3622448979591837	0.0	0.1666666666666666	3L75_E	3L75_E-3L75_D
14.62035083770752	26.263935089111328	50.253	41.75139999389648	24.045175552368164	4.691452026367188	0.25	0.3724489795918367	0.0	0.1666666666666666	3L75_E	3L75_E-3L75_D
15.820295333862305	26.293682098388672	52.039	39.874778747558594	24.83467102050781	4.684586048126221	0.2	0.3571428571428571	0.0	0.1666666666666666	3L75_E	3L75_E-3L75_D
16.687213897705078	29.49862670898437	46.907	38.81503677368164	27.182876586914062	4.585911273956299	0.25	0.3979591836734694	0.0	0.1666666666666666	3L75_E	3L75_E-3L75_D
14.724661827087402	26.059064865112305	50.365	41.07738876342773	23.78388977050781	4.659735679626465	0.2	0.3826530612244898	0.0	0.1666666666666666	3L75_E	3L75_E-3L75_D
5.130212306976318	10.74050998687744	32.17699999999999	14.685835838317873	15.913604736328123	1.0498342514038086	0.5681818181818182	0.546448087431694	0.04	0.0	2ZFD_A	2ZFD_B-2ZFD_A
4.770296573638916	11.169690132141112	34.419	17.779699325561523	17.47225570678711	1.053314208984375	0.4318181818181818	0.5519125683060109	0.08	0.0	2ZFD_A	2ZFD_B-2ZFD_A
5.618739128112793	10.365029335021973	31.710000000000008	14.534518241882324	15.613519668579102	1.042996883392334	0.4545454545454545	0.4808743169398907	0.12	0.0	2ZFD_A	2ZFD_B-2ZFD_A
5.109350204467773	8.5835542678833	32.81100000000001	12.759940147399902	5.345798969268799	1.0081902742385864	0.5227272727272727	0.5737704918032787	0.28	0.0	2ZFD_A	2ZFD_B-2ZFD_A
4.967759609222412	10.81154441833496	32.164	14.480138778686523	15.620348930358888	1.05503511428833	0.5	0.5355191256830601	0.08	0.0	2ZFD_A	2ZFD_B-2ZFD_A
5.96630334854126	9.733319282531738	31.101	9.948158264160156	12.592071533203123	1.0368579626083374	0.6136363636363636	0.5628415300546448	0.12	0.0	2ZFD_A	2ZFD_B-2ZFD_A
4.869874954223633	8.139404296875	29.652	13.701547622680664	10.50477409362793	1.0210055112838743	0.5909090909090909	0.5519125683060109	0.48	0.1	2ZFD_A	2ZFD_B-2ZFD_A
5.677942276000977	10.801080703735352	31.591	13.11014175415039	11.85666561126709	1.372183322906494	0.5227272727272727	0.5519125683060109	0.24	0.0	2ZFD_A	2ZFD_B-2ZFD_A
5.795799255371094	9.750543594360352	30.684	9.68018627166748	13.288728713989258	1.0778193473815918	0.5227272727272727	0.5683060109289617	0.12	0.0	2ZFD_A	2ZFD_B-2ZFD_A
4.867867469787598	9.04408073425293	35.464	13.037761688232422	3.682839870452881	1.3518732786178589	0.5	0.5409836065573771	0.52	0.0	2ZFD_A	2ZFD_B-2ZFD_A
4.337800025939941	10.304055213928224	41.10699999999999	20.41402053833008	19.678747177124023	1.0355994701385498	0.6136363636363636	0.5355191256830601	0.12	0.1	2ZFD_A	2ZFD_B-2ZFD_A
4.877172946929932	11.856138229370115	33.660000000000004	18.093843460083008	18.79885482788086	1.0635337829589844	0.6590909090909091	0.5956284153005464	0.12	0.1	2ZFD_A	2ZFD_B-2ZFD_A
5.3184661865234375	9.93589973449707	30.505000000000003	11.616861343383787	11.021055221557615	1.0532851219177246	0.6136363636363636	0.5683060109289617	0.32	0.0	2ZFD_A	2ZFD_B-2ZFD_A
4.864201545715332	9.854812622070312	34.344	13.587655067443848	10.420272827148438	1.0371134281158447	0.5909090909090909	0.5409836065573771	0.4	0.0	2ZFD_A	2ZFD_B-2ZFD_A
4.554714679718018	8.287981986999512	55.689	14.685835838317873	3.3686909675598145	1.4277064800262451	0.5454545454545454	0.5409836065573771	0.6	0.0	2ZFD_A	2ZFD_B-2ZFD_A
5.283435821533203	9.578550338745115	32.455	12.501745223999023	4.586968898773193	1.4244617223739624	0.5	0.5300546448087432	0.44	0.0	2ZFD_A	2ZFD_B-2ZFD_A
5.228751182556152	10.612261772155762	30.54	13.410237312316896	11.122648239135742	1.29725444316864	0.5454545454545454	0.5355191256830601	0.32	0.0	2ZFD_A	2ZFD_B-2ZFD_A
5.219816207885742	10.486184120178224	32.399	13.705819129943848	10.887273788452148	1.3590192794799805	0.5454545454545454	0.5628415300546448	0.32	0.0	2ZFD_A	2ZFD_B-2ZFD_A
5.039519786834717	9.99728012084961	41.729	13.847658157348633	3.762659072875977	1.3955457210540771	0.4772727272727273	0.5081967213114754	0.6	0.0	2ZFD_A	2ZFD_B-2ZFD_A
5.097341537475586	9.839471817016602	34.94799999999999	14.50030517578125	9.668230056762695	1.0237298011779783	0.5227272727272727	0.5300546448087432	0.32	0.0	2ZFD_A	2ZFD_B-2ZFD_A
4.453769683837891	8.83650016784668	59.483	15.18598747253418	3.506290435791016	1.052919626235962	0.5227272727272727	0.5628415300546448	0.56	0.0	2ZFD_A	2ZFD_B-2ZFD_A
5.008928298950195	11.43691635131836	31.856999999999992	18.022144317626957	18.39713287353516	1.046675682067871	0.5909090909090909	0.5409836065573771	0.08	0.1	2ZFD_A	2ZFD_B-2ZFD_A
5.095590114593506	9.320907592773438	29.445	14.679443359375	9.839261054992676	1.0051031112670898	0.5681818181818182	0.5245901639344263	0.32	0.0	2ZFD_A	2ZFD_B-2ZFD_A
4.871129512786865	10.855061531066896	31.806	17.642927169799805	17.964237213134766	1.0567930936813354	0.5681818181818182	0.5409836065573771	0.12	0.0	2ZFD_A	2ZFD_B-2ZFD_A
5.71751880645752	10.669832229614258	29.895	14.575613975524902	10.273452758789062	1.0319924354553225	0.6363636363636364	0.5519125683060109	0.4	0.0	2ZFD_A	2ZFD_B-2ZFD_A
5.245527267456055	8.863625526428223	31.678	11.092416763305664	10.78738021850586	1.028604507446289	0.5909090909090909	0.5628415300546448	0.32	0.0	2ZFD_A	2ZFD_B-2ZFD_A
5.2484660148620605	10.27513599395752	31.962	15.527978897094728	16.150074005126953	1.034433364868164	0.5681818181818182	0.5792349726775956	0.2	0.1	2ZFD_A	2ZFD_B-2ZFD_A
5.033363342285156	8.764569282531738	32.619	13.432546615600586	4.091643333435059	1.0149916410446167	0.4772727272727273	0.5628415300546448	0.52	0.0	2ZFD_A	2ZFD_B-2ZFD_A
6.004308223724365	10.341390609741213	29.496	11.79848861694336	12.176918029785156	1.3119981288909912	0.5454545454545454	0.5136612021857924	0.32	0.0	2ZFD_A	2ZFD_B-2ZFD_A
5.842010974884033	9.626322746276855	30.355999999999995	10.018725395202637	11.928692817687988	1.1772665977478027	0.5681818181818182	0.5628415300546448	0.28	0.0	2ZFD_A	2ZFD_B-2ZFD_A
4.716315746307373	8.761722564697266	36.55400000000001	14.279582977294922	3.381811141967773	1.2361252307891846	0.4545454545454545	0.5300546448087432	0.52	0.0	2ZFD_A	2ZFD_B-2ZFD_A
5.881336212158203	10.629677772521973	33.991	14.010809898376465	11.533927917480469	1.415444254875183	0.5	0.5245901639344263	0.28	0.0	2ZFD_A	2ZFD_B-2ZFD_A
5.549386501312256	10.570871353149414	29.591999999999995	12.52078628540039	11.681986808776855	1.3298134803771973	0.5681818181818182	0.5409836065573771	0.36	0.0	2ZFD_A	2ZFD_B-2ZFD_A
4.826611042022705	9.105210304260254	37.152	13.161344528198242	3.6000187397003174	1.3979496955871582	0.5681818181818182	0.5846994535519126	0.56	0.0	2ZFD_A	2ZFD_B-2ZFD_A
4.960251331329346	9.232357025146484	33.867	13.303885459899902	3.768751621246338	1.3329559564590454	0.5454545454545454	0.5519125683060109	0.52	0.0	2ZFD_A	2ZFD_B-2ZFD_A
5.35411262512207	11.862065315246582	33.053999999999995	16.260562896728516	18.42131233215332	1.049812912940979	0.4545454545454545	0.5136612021857924	0.04	0.0	2ZFD_A	2ZFD_B-2ZFD_A
5.916022300720215	9.25560474395752	28.289	10.242794036865234	12.290928840637209	1.056233048439026	0.4090909090909091	0.4754098360655737	0.2	0.0	2ZFD_A	2ZFD_B-2ZFD_A
4.604819297790527	11.99018669128418	35.309999999999995	19.94744110107422	20.14001846313477	1.0563889741897583	0.5454545454545454	0.5737704918032787	0.0	0.0	2ZFD_A	2ZFD_B-2ZFD_A
6.333334922790527	10.922011375427246	32.622	9.193222999572754	13.625152587890623	1.0408650636672974	0.4318181818181818	0.5081967213114754	0.12	0.0	2ZFD_A	2ZFD_B-2ZFD_A
5.940840244293213	10.279912948608398	30.937000000000005	9.59441375732422	12.45184326171875	1.037846565246582	0.5227272727272727	0.5846994535519126	0.16	0.0	2ZFD_A	2ZFD_B-2ZFD_A
4.8562750816345215	9.885421752929688	34.396	13.67611312866211	10.404428482055664	1.037174105644226	0.5	0.5683060109289617	0.44	0.0	2ZFD_A	2ZFD_B-2ZFD_A
5.144710540771484	16.423646926879883	36.347	20.91959381103516	22.56225204467773	1.0497881174087524	0.5454545454545454	0.4808743169398907	0.0	0.0	2ZFD_A	2ZFD_B-2ZFD_A
4.992133140563965	10.481035232543944	32.711	12.194955825805664	5.489326477050781	1.0450148582458496	0.5	0.5409836065573771	0.52	0.0	2ZFD_A	2ZFD_B-2ZFD_A
4.999603271484375	9.05857753753662	35.434999999999995	13.435599327087402	3.655048370361328	1.381545066833496	0.5	0.4918032786885246	0.48	0.0	2ZFD_A	2ZFD_B-2ZFD_A
5.079606533050537	10.649991989135742	32.455	14.390993118286133	15.39197063446045	1.0300698280334473	0.5454545454545454	0.546448087431694	0.12	0.0	2ZFD_A	2ZFD_B-2ZFD_A
4.731264114379883	9.865852355957031	54.157	13.932464599609377	3.688063383102417	1.3517907857894895	0.5681818181818182	0.5027322404371585	0.56	0.0	2ZFD_A	2ZFD_B-2ZFD_A
4.95580005645752	10.636028289794922	33.318	17.3096866607666	17.16425323486328	1.046597957611084	0.5681818181818182	0.5573770491803278	0.08	0.0	2ZFD_A	2ZFD_B-2ZFD_A
5.061442852020264	10.57470989227295	32.492999999999995	14.932161331176758	9.158461570739746	1.0325548648834229	0.5454545454545454	0.4918032786885246	0.52	0.0	2ZFD_A	2ZFD_B-2ZFD_A
4.842863082885742	10.071016311645508	36.73	14.730287551879885	9.659364700317385	1.436964750289917	0.5454545454545454	0.5792349726775956	0.48	0.0	2ZFD_A	2ZFD_B-2ZFD_A
6.163832187652588	10.615220069885254	30.143	10.010537147521973	14.52448558807373	1.0686825513839722	0.6136363636363636	0.5683060109289617	0.04	0.0	2ZFD_A	2ZFD_B-2ZFD_A
4.852130889892578	10.914363861083984	32.596000000000004	17.99028968811035	17.997638702392578	1.0455496311187744	0.4772727272727273	0.5355191256830601	0.2	0.0	2ZFD_A	2ZFD_B-2ZFD_A
5.040476799011231	10.678071022033691	37.138	14.955595016479492	9.140266418457031	1.2531794309616089	0.5681818181818182	0.5245901639344263	0.48	0.0	2ZFD_A	2ZFD_B-2ZFD_A
4.801815986633301	11.387906074523926	33.669	19.431856155395508	19.7990837097168	1.0210191011428833	0.5	0.5191256830601093	0.0	0.1	2ZFD_A	2ZFD_B-2ZFD_A
5.961287498474121	10.531956672668455	31.073	10.039902687072754	13.891342163085938	1.0725786685943604	0.5909090909090909	0.5628415300546448	0.08	0.0	2ZFD_A	2ZFD_B-2ZFD_A
5.529875755310059	9.556278228759766	30.882	11.357440948486328	5.918535709381104	1.0900522470474243	0.5681818181818182	0.5519125683060109	0.4	0.0	2ZFD_A	2ZFD_B-2ZFD_A
5.212553977966309	10.179399490356444	29.543	14.812451362609863	10.04579734802246	1.0148390531539917	0.6363636363636364	0.5737704918032787	0.4	0.0	2ZFD_A	2ZFD_B-2ZFD_A
4.903691291809082	8.537891387939453	40.007	13.624513626098633	3.2277278900146484	1.3758282661437988	0.5454545454545454	0.5081967213114754	0.52	0.0	2ZFD_A	2ZFD_B-2ZFD_A
4.850059509277344	9.283206939697266	34.586	13.470932960510254	4.631426811218262	1.3102368116378784	0.5	0.5737704918032787	0.52	0.0	2ZFD_A	2ZFD_B-2ZFD_A
6.432990074157715	10.36855411529541	33.071	11.955260276794434	14.367526054382324	1.0526275634765625	0.5	0.5355191256830601	0.16	0.0	2ZFD_A	2ZFD_B-2ZFD_A
5.206229209899902	10.589500427246094	30.505000000000003	13.32261848449707	11.127119064331056	1.2943323850631714	0.5	0.5027322404371585	0.32	0.0	2ZFD_A	2ZFD_B-2ZFD_A
4.739992618560791	9.708821296691896	33.595	14.472713470458984	9.225605964660645	1.0095232725143433	0.4318181818181818	0.5081967213114754	0.36	0.0	2ZFD_A	2ZFD_B-2ZFD_A
5.356285095214844	9.589884757995604	31.433	13.212482452392578	10.971895217895508	1.278125286102295	0.4318181818181818	0.546448087431694	0.4	0.0	2ZFD_A	2ZFD_B-2ZFD_A
5.162630081176758	10.84971046447754	32.993	11.92841625213623	5.111660957336426	1.0313822031021118	0.5	0.5628415300546448	0.48	0.0	2ZFD_A	2ZFD_B-2ZFD_A
5.102199077606201	10.638371467590332	34.238	13.53872299194336	4.91906213760376	1.0398675203323364	0.5681818181818182	0.5683060109289617	0.48	0.0	2ZFD_A	2ZFD_B-2ZFD_A
5.638487339019775	10.59261417388916	33.322	13.914313316345217	10.65072536468506	1.3758476972579956	0.5681818181818182	0.5737704918032787	0.4	0.0	2ZFD_A	2ZFD_B-2ZFD_A
5.284198760986328	12.003985404968262	31.67	15.50327491760254	17.914234161376953	1.0609959363937378	0.5681818181818182	0.546448087431694	0.0	0.0	2ZFD_A	2ZFD_B-2ZFD_A
5.43876838684082	14.307392120361328	34.504	19.415796279907227	21.388347625732425	1.0768626928329468	0.4318181818181818	0.5081967213114754	0.0	0.0	2ZFD_A	2ZFD_B-2ZFD_A
4.860986709594727	10.691758155822754	32.9	14.265110969543455	15.45556926727295	1.0264519453048706	0.5	0.5300546448087432	0.16	0.0	2ZFD_A	2ZFD_B-2ZFD_A
5.051050662994385	12.161235809326172	36.607	18.403520584106445	18.50991439819336	1.0549882650375366	0.5227272727272727	0.5300546448087432	0.04	0.0	2ZFD_A	2ZFD_B-2ZFD_A
4.615267276763916	11.284042358398438	32.241	17.548702239990234	17.46291732788086	1.052668571472168	0.6363636363636364	0.5792349726775956	0.08	0.0	2ZFD_A	2ZFD_B-2ZFD_A
5.647346496582031	8.916929244995117	29.864000000000004	10.352426528930664	11.505314826965332	1.1246223449707031	0.5681818181818182	0.5683060109289617	0.32	0.0	2ZFD_A	2ZFD_B-2ZFD_A
5.456052303314209	9.792658805847168	31.389	9.461894989013672	11.72596836090088	1.1726274490356443	0.5	0.5136612021857924	0.2	0.0	2ZFD_A	2ZFD_B-2ZFD_A
5.130106449127197	12.375489234924316	33.739	17.16395378112793	18.97373580932617	1.0412650108337402	0.4772727272727273	0.5245901639344263	0.08	0.0	2ZFD_A	2ZFD_B-2ZFD_A
5.368501663208008	12.75981616973877	32.959	16.625722885131836	16.987201690673828	1.032550811767578	0.5454545454545454	0.5300546448087432	0.04	0.0	2ZFD_A	2ZFD_B-2ZFD_A
4.705430507659912	8.745891571044922	38.91	13.795388221740724	3.339209794998169	1.4239445924758911	0.6136363636363636	0.546448087431694	0.52	0.0	2ZFD_A	2ZFD_B-2ZFD_A
4.7318434715271	11.439508438110352	32.834	17.965757369995117	17.70689582824707	1.0421147346496582	0.5	0.5245901639344263	0.04	0.1	2ZFD_A	2ZFD_B-2ZFD_A
4.936681747436523	14.029038429260254	33.575	19.968738555908203	21.42342567443848	1.034043550491333	0.5681818181818182	0.5956284153005464	0.0	0.0	2ZFD_A	2ZFD_B-2ZFD_A
5.017713069915772	10.927021980285645	33.607	16.06733512878418	17.08719253540039	1.032714605331421	0.5227272727272727	0.4918032786885246	0.04	0.0	2ZFD_A	2ZFD_B-2ZFD_A
5.1021270751953125	8.702378273010254	33.799	12.53099536895752	4.831636905670166	1.3083323240280151	0.5	0.5245901639344263	0.44	0.0	2ZFD_A	2ZFD_B-2ZFD_A
5.827096462249756	11.041200637817385	30.156	12.11211395263672	11.528043746948242	1.3272740840911863	0.5	0.5300546448087432	0.28	0.1	2ZFD_A	2ZFD_B-2ZFD_A
5.486044883728027	10.307953834533691	30.169	14.372809410095217	10.594182014465332	1.0848875045776367	0.5909090909090909	0.5628415300546448	0.4	0.0	2ZFD_A	2ZFD_B-2ZFD_A
4.705116271972656	13.825690269470217	34.872	19.636558532714844	20.692684173583984	1.036010503768921	0.5909090909090909	0.5846994535519126	0.04	0.0	2ZFD_A	2ZFD_B-2ZFD_A
4.755130290985107	15.569486618041992	37.424	23.36623191833496	24.05420684814453	1.0718263387680054	0.6363636363636364	0.5792349726775956	0.0	0.0	2ZFD_A	2ZFD_B-2ZFD_A
4.877373695373535	11.513099670410156	32.06699999999999	17.899024963378906	18.27371406555176	1.030493140220642	0.5909090909090909	0.5519125683060109	0.12	0.0	2ZFD_A	2ZFD_B-2ZFD_A
5.470727443695068	8.963504791259766	28.015	11.59450340270996	12.074560165405272	1.0414624214172363	0.3636363636363636	0.5081967213114754	0.28	0.0	2ZFD_A	2ZFD_B-2ZFD_A
6.08231782913208	10.58006191253662	29.6	11.777386665344238	11.949872970581056	1.3145169019699097	0.5	0.5245901639344263	0.32	0.0	2ZFD_A	2ZFD_B-2ZFD_A
4.738462448120117	9.185792922973633	31.553000000000004	10.537199020385742	9.126388549804688	1.019538402557373	0.5681818181818182	0.5519125683060109	0.24	0.0	2ZFD_A	2ZFD_B-2ZFD_A
5.214452743530273	10.561541557312012	32.940999999999995	15.806591033935549	16.029794692993164	1.058792233467102	0.5227272727272727	0.5355191256830601	0.16	0.0	2ZFD_A	2ZFD_B-2ZFD_A
4.880071640014648	8.943650245666504	33.324	12.522794723510742	4.453188896179199	1.4034144878387451	0.6590909090909091	0.5573770491803278	0.48	0.0	2ZFD_A	2ZFD_B-2ZFD_A
4.925114631652832	10.188539505004885	32.944	15.432138442993164	9.559991836547852	1.0247225761413574	0.5681818181818182	0.5409836065573771	0.48	0.1	2ZFD_A	2ZFD_B-2ZFD_A
5.082127094268799	10.57779026031494	41.114	15.06947898864746	8.574701309204102	1.0231839418411257	0.5681818181818182	0.5573770491803278	0.44	0.0	2ZFD_A	2ZFD_B-2ZFD_A
4.902904033660889	13.79486846923828	34.04	20.352195739746094	21.70473289489746	1.0488488674163818	0.4772727272727273	0.4972677595628415	0.0	0.0	2ZFD_A	2ZFD_B-2ZFD_A
5.109712600708008	8.866840362548828	30.989000000000004	11.971038818359377	10.530866622924805	1.0184839963912964	0.5681818181818182	0.5355191256830601	0.4	0.0	2ZFD_A	2ZFD_B-2ZFD_A
4.423383712768555	8.576055526733398	56.048	14.701412200927734	3.016552448272705	1.4051111936569214	0.5681818181818182	0.5683060109289617	0.56	0.0	2ZFD_A	2ZFD_B-2ZFD_A
6.167183876037598	11.304122924804688	31.017	11.990177154541016	11.79129695892334	1.3367908000946045	0.5681818181818182	0.5300546448087432	0.36	0.0	2ZFD_A	2ZFD_B-2ZFD_A
5.081226348876953	10.57545566558838	41.162000000000006	15.069990158081056	8.569720268249512	1.0229436159133911	0.4318181818181818	0.5573770491803278	0.44	0.0	2ZFD_A	2ZFD_B-2ZFD_A
4.720357418060303	10.288640022277832	33.828	15.490314483642578	9.478059768676758	1.02194344997406	0.4772727272727273	0.5191256830601093	0.4	0.0	2ZFD_A	2ZFD_B-2ZFD_A
5.094407081604004	10.246028900146484	33.01499999999999	13.648674011230469	10.364023208618164	1.0324214696884155	0.5681818181818182	0.5683060109289617	0.44	0.0	2ZFD_A	2ZFD_B-2ZFD_A
5.080256462097168	10.372865676879885	30.455	14.937250137329102	9.986004829406738	1.03332257270813	0.5	0.5081967213114754	0.4	0.0	2ZFD_A	2ZFD_B-2ZFD_A
4.978794097900391	9.668013572692873	33.55	13.316282272338867	10.58470344543457	1.39619243144989	0.5681818181818182	0.5355191256830601	0.56	0.0	2ZFD_A	2ZFD_B-2ZFD_A
12.825711250305176	13.897818565368652	56.841	4.573445796966553	11.914469718933104	1.546878457069397	0.2105263157894736	0.2	0.0	0.0	3W1S_B	3W1S_A-3W1S_B
11.000532150268556	14.005196571350098	60.501	12.505444526672363	20.071290969848636	1.5184632539749146	0.0526315789473684	0.04	0.0	0.0	3W1S_B	3W1S_A-3W1S_B
9.46418285369873	11.35296630859375	60.638	13.587690353393556	15.953521728515623	1.6083961725234983	0.1052631578947368	0.08	0.0	0.2222222222222222	3W1S_B	3W1S_A-3W1S_B
13.156146049499512	14.044476509094238	51.152	9.807165145874023	19.585397720336918	1.565644145011902	0.2105263157894736	0.2	0.0	0.1111111111111111	3W1S_B	3W1S_A-3W1S_B
9.165813446044922	10.888843536376951	53.441	14.009397506713867	14.45728874206543	1.5602712631225586	0.2631578947368421	0.24	0.1818181818181818	0.1111111111111111	3W1S_B	3W1S_A-3W1S_B
10.994585037231444	12.202485084533691	58.716	22.559473037719727	25.1865291595459	1.5225701332092283	0.0526315789473684	0.04	0.0	0.0	3W1S_B	3W1S_A-3W1S_B
19.58562660217285	29.62592887878418	73.215	37.198036193847656	33.53660202026367	1.5907621383666992	0.1052631578947368	0.08	0.0	0.0	3W1S_B	3W1S_A-3W1S_B
9.312060356140137	13.31239128112793	56.762	15.97170352935791	20.886547088623047	1.5895555019378662	0.2105263157894736	0.2	0.0	0.0	3W1S_B	3W1S_A-3W1S_B
13.71304702758789	13.688522338867188	56.532	9.646631240844728	15.206122398376465	1.613196611404419	0.0526315789473684	0.12	0.0909090909090909	0.1111111111111111	3W1S_B	3W1S_A-3W1S_B
8.92178726196289	10.94544506072998	44.736	7.033498287200928	13.195140838623049	1.5624412298202517	0.1052631578947368	0.16	0.0	0.0	3W1S_B	3W1S_A-3W1S_B
7.859560489654541	11.992561340332031	49.681	14.319731712341309	19.402881622314453	1.578434944152832	0.1578947368421052	0.16	0.0909090909090909	0.0	3W1S_B	3W1S_A-3W1S_B
12.4365234375	17.719730377197266	57.379000000000005	21.014549255371094	19.42803382873535	1.5907602310180664	0.1052631578947368	0.16	0.0909090909090909	0.0	3W1S_B	3W1S_A-3W1S_B
9.89688205718994	14.456552505493164	53.981	19.541454315185547	23.95551109313965	1.5175548791885376	0.0	0.04	0.0	0.0	3W1S_B	3W1S_A-3W1S_B
10.701059341430664	13.65098762512207	58.928	8.066145896911621	18.648561477661133	1.509161114692688	0.0526315789473684	0.08	0.0	0.0	3W1S_B	3W1S_A-3W1S_B
12.340678215026855	15.79412078857422	63.07899999999999	12.685454368591309	22.52711677551269	1.590720534324646	0.0526315789473684	0.08	0.0	0.1111111111111111	3W1S_B	3W1S_A-3W1S_B
10.27488899230957	11.869428634643556	52.82000000000001	12.580293655395508	16.62285041809082	1.5591580867767334	0.0526315789473684	0.04	0.0909090909090909	0.1111111111111111	3W1S_B	3W1S_A-3W1S_B
11.29451847076416	13.5425443649292	60.72400000000001	7.529486179351807	13.09163761138916	1.542458176612854	0.0	0.04	0.0	0.1111111111111111	3W1S_B	3W1S_A-3W1S_B
9.051813125610352	16.35657501220703	55.264	26.810752868652344	20.332660675048828	1.6994543075561523	0.1578947368421052	0.12	0.0909090909090909	0.1111111111111111	3W1S_B	3W1S_A-3W1S_B
15.85043716430664	19.624635696411133	62.97299999999999	14.394489288330078	15.88998031616211	1.6270971298217771	0.0526315789473684	0.08	0.0	0.2222222222222222	3W1S_B	3W1S_A-3W1S_B
9.857144355773926	13.685531616210938	56.30999999999999	9.427587509155272	13.126214027404783	1.6532797813415527	0.1052631578947368	0.08	0.1818181818181818	0.1111111111111111	3W1S_B	3W1S_A-3W1S_B
7.652591228485107	10.0803861618042	49.831	7.640164852142334	15.52303409576416	1.570034742355347	0.1578947368421052	0.16	0.1818181818181818	0.0	3W1S_B	3W1S_A-3W1S_B
11.314821243286133	12.653882026672363	54.628	8.558488845825195	13.514262199401855	1.5835243463516235	0.0526315789473684	0.04	0.0	0.0	3W1S_B	3W1S_A-3W1S_B
10.558157920837402	13.364603996276855	55.749	13.154183387756348	18.86488151550293	1.5930269956588743	0.1052631578947368	0.12	0.0	0.0	3W1S_B	3W1S_A-3W1S_B
10.438490867614746	14.826814651489258	50.081	20.14320182800293	22.816516876220703	1.6143954992294312	0.0526315789473684	0.12	0.0	0.0	3W1S_B	3W1S_A-3W1S_B
11.733437538146973	12.88550853729248	57.533	10.797933578491213	14.21034336090088	1.571110725402832	0.0526315789473684	0.08	0.0909090909090909	0.0	3W1S_B	3W1S_A-3W1S_B
10.067702293395996	11.171307563781738	52.457	7.842662334442139	15.996091842651367	1.639864802360535	0.1052631578947368	0.12	0.0	0.1111111111111111	3W1S_B	3W1S_A-3W1S_B
11.007766723632812	12.606643676757812	56.61900000000001	3.834752321243286	16.99623680114746	1.5886386632919312	0.0	0.04	0.0	0.0	3W1S_B	3W1S_A-3W1S_B
15.636578559875488	16.732524871826172	64.75900000000001	20.87308692932129	17.449846267700195	1.759049654006958	0.0	0.0	0.0	0.1111111111111111	3W1S_B	3W1S_A-3W1S_B
11.960345268249512	13.038739204406738	55.415	11.08663272857666	17.8535099029541	1.6055288314819336	0.1052631578947368	0.12	0.0	0.0	3W1S_B	3W1S_A-3W1S_B
9.245210647583008	12.866786003112791	50.804	14.254907608032228	16.689990997314453	1.5313369035720823	0.0526315789473684	0.08	0.0	0.0	3W1S_B	3W1S_A-3W1S_B
9.637314796447754	13.063920974731444	56.946000000000005	12.74660873413086	15.699578285217283	1.60059916973114	0.0526315789473684	0.12	0.0909090909090909	0.0	3W1S_B	3W1S_A-3W1S_B
13.052560806274414	14.330977439880373	57.444	10.882633209228516	20.164640426635746	1.5779085159301758	0.0	0.04	0.0	0.1111111111111111	3W1S_B	3W1S_A-3W1S_B
10.113720893859863	13.246158599853516	54.34	10.91561794281006	19.03789329528809	1.5712178945541382	0.0526315789473684	0.04	0.0	0.0	3W1S_B	3W1S_A-3W1S_B
13.084501266479492	14.60760498046875	56.251	11.748684883117676	14.60172176361084	1.605521321296692	0.1052631578947368	0.12	0.0	0.0	3W1S_B	3W1S_A-3W1S_B
9.294461250305176	12.389582633972168	50.781	8.23838996887207	15.141019821166992	1.5945504903793335	0.0526315789473684	0.12	0.0	0.0	3W1S_B	3W1S_A-3W1S_B
10.953454971313477	15.254034042358398	60.779	13.583495140075684	19.722570419311523	1.5828118324279783	0.0	0.04	0.0	0.0	3W1S_B	3W1S_A-3W1S_B
12.521738052368164	13.797062873840332	52.697	8.834216117858887	17.36540985107422	1.5415931940078735	0.0526315789473684	0.08	0.0	0.0	3W1S_B	3W1S_A-3W1S_B
12.511935234069824	16.463289260864258	63.72499999999999	12.990978240966797	19.949254989624023	1.5433921813964844	0.1578947368421052	0.12	0.0	0.0	3W1S_B	3W1S_A-3W1S_B
10.753745079040527	13.022090911865234	57.33	9.868610382080078	15.44612979888916	1.6395882368087769	0.1578947368421052	0.16	0.0	0.1111111111111111	3W1S_B	3W1S_A-3W1S_B
13.76396942138672	15.51711368560791	56.706	5.646087646484375	12.576895713806152	1.5113614797592163	0.1052631578947368	0.16	0.0	0.1111111111111111	3W1S_B	3W1S_A-3W1S_B
10.31653881072998	13.872846603393556	59.50600000000001	11.66114330291748	15.94387435913086	1.482341170310974	0.1578947368421052	0.12	0.0	0.0	3W1S_B	3W1S_A-3W1S_B
15.5337553024292	18.60005760192871	55.23	16.260818481445312	19.066049575805664	1.6034611463546753	0.0	0.04	0.0	0.1111111111111111	3W1S_B	3W1S_A-3W1S_B
11.452190399169922	12.069830894470217	60.05499999999999	10.3168306350708	17.517620086669922	1.554142713546753	0.0526315789473684	0.08	0.0	0.0	3W1S_B	3W1S_A-3W1S_B
25.33115768432617	30.960283279418945	66.71600000000001	40.0845832824707	34.06253433227539	1.7008512020111084	0.1578947368421052	0.12	0.0	0.0	3W1S_B	3W1S_A-3W1S_B
8.309687614440918	10.379317283630373	59.23199999999999	10.107015609741213	12.508305549621582	1.5613667964935305	0.2105263157894736	0.2	0.1818181818181818	0.1111111111111111	3W1S_B	3W1S_A-3W1S_B
10.268207550048828	12.380932807922363	56.88399999999999	9.54082489013672	15.47663402557373	1.637495994567871	0.1052631578947368	0.12	0.0909090909090909	0.0	3W1S_B	3W1S_A-3W1S_B
7.889228343963623	11.825414657592772	49.455	12.031550407409668	17.541107177734375	1.5196845531463623	0.0	0.04	0.0909090909090909	0.0	3W1S_B	3W1S_A-3W1S_B
18.19751739501953	18.415536880493164	68.76500000000001	12.826147079467772	22.178651809692383	1.560673713684082	0.1578947368421052	0.16	0.0	0.0	3W1S_B	3W1S_A-3W1S_B
11.694815635681152	16.161457061767578	63.016000000000005	13.924419403076172	21.22553253173828	1.545555591583252	0.2105263157894736	0.16	0.0	0.0	3W1S_B	3W1S_A-3W1S_B
9.30866813659668	13.751492500305176	60.592	11.81671905517578	18.42098999023437	1.5052001476287842	0.0526315789473684	0.04	0.0	0.3333333333333333	3W1S_B	3W1S_A-3W1S_B
10.243600845336914	12.109491348266602	54.28099999999999	7.64288854598999	15.358820915222168	1.5699622631072998	0.1052631578947368	0.08	0.0	0.0	3W1S_B	3W1S_A-3W1S_B
11.002202033996582	14.207545280456545	64.02000000000001	32.09575653076172	23.98577880859375	1.5118446350097656	0.1578947368421052	0.2	0.0	0.0	3W1S_B	3W1S_A-3W1S_B
11.244755744934082	12.59774398803711	54.639	13.147042274475098	19.874855041503903	1.6194366216659546	0.1052631578947368	0.12	0.0	0.0	3W1S_B	3W1S_A-3W1S_B
8.76827621459961	12.896147727966309	53.21	17.382064819335938	19.968149185180664	1.6237784624099731	0.0	0.04	0.0	0.0	3W1S_B	3W1S_A-3W1S_B
17.123830795288086	19.26139068603516	50.548	16.359912872314453	20.51403045654297	1.6012319326400757	0.0526315789473684	0.08	0.0	0.0	3W1S_B	3W1S_A-3W1S_B
10.31797218322754	12.834745407104492	56.737	5.640222072601318	12.11899185180664	1.529232621192932	0.1052631578947368	0.12	0.0	0.0	3W1S_B	3W1S_A-3W1S_B
11.950818061828612	10.883846282958984	59.943000000000005	12.588549613952637	12.493268013000488	1.640702486038208	0.0526315789473684	0.04	0.1818181818181818	0.1111111111111111	3W1S_B	3W1S_A-3W1S_B
9.827932357788086	11.279060363769531	60.776	8.18248176574707	15.945966720581056	1.5827431678771973	0.0526315789473684	0.04	0.0909090909090909	0.0	3W1S_B	3W1S_A-3W1S_B
8.886726379394531	12.183466911315918	53.61900000000001	16.13175392150879	21.787010192871094	1.5781872272491455	0.1578947368421052	0.12	0.0	0.1111111111111111	3W1S_B	3W1S_A-3W1S_B
9.237446784973145	11.424148559570312	63.77900000000001	12.285027503967283	15.401022911071776	1.6076009273529053	0.0526315789473684	0.12	0.1818181818181818	0.1111111111111111	3W1S_B	3W1S_A-3W1S_B
10.357657432556152	15.12746238708496	60.36	18.35024070739746	14.891316413879396	1.7394766807556152	0.0526315789473684	0.08	0.0909090909090909	0.1111111111111111	3W1S_B	3W1S_A-3W1S_B
10.856941223144531	12.191884994506836	54.61199999999999	6.438344478607178	13.695530891418455	1.69206440448761	0.2105263157894736	0.2	0.0	0.1111111111111111	3W1S_B	3W1S_A-3W1S_B
10.708747863769531	13.112407684326172	60.268	9.838729858398438	19.097475051879883	1.5273874998092651	0.0526315789473684	0.12	0.0	0.0	3W1S_B	3W1S_A-3W1S_B
10.271242141723633	12.469249725341797	56.153000000000006	11.768107414245604	16.79051971435547	1.635534405708313	0.1578947368421052	0.2	0.0	0.0	3W1S_B	3W1S_A-3W1S_B
10.965692520141602	12.470316886901855	58.20400000000001	11.008548736572266	16.89961814880371	1.642789006233215	0.1052631578947368	0.24	0.0	0.0	3W1S_B	3W1S_A-3W1S_B
10.34443473815918	14.007457733154297	59.55400000000001	15.73685073852539	18.703109741210938	1.6118216514587402	0.1052631578947368	0.08	0.0	0.1111111111111111	3W1S_B	3W1S_A-3W1S_B
8.28255558013916	9.222328186035156	56.385000000000005	9.727989196777344	14.819920539855955	1.6279550790786743	0.1052631578947368	0.08	0.1818181818181818	0.1111111111111111	3W1S_B	3W1S_A-3W1S_B
10.246506690979004	11.535860061645508	48.515	13.843140602111816	19.197999954223636	1.572679042816162	0.1052631578947368	0.16	0.0	0.0	3W1S_B	3W1S_A-3W1S_B
20.861682891845703	20.2769775390625	54.432	11.983465194702148	20.33174133300781	1.5555744171142578	0.1052631578947368	0.08	0.0	0.0	3W1S_B	3W1S_A-3W1S_B
8.384058952331543	11.749540328979492	60.577	12.483438491821287	16.11212921142578	1.566394567489624	0.0526315789473684	0.08	0.1818181818181818	0.0	3W1S_B	3W1S_A-3W1S_B
10.425511360168455	14.303502082824709	62.21900000000001	13.795453071594238	20.025617599487305	1.6188007593154907	0.3157894736842105	0.36	0.1818181818181818	0.0	3W1S_B	3W1S_A-3W1S_B
8.561766624450684	10.542430877685549	55.23900000000001	8.342852592468262	13.71445655822754	1.590198278427124	0.0	0.12	0.0	0.0	3W1S_B	3W1S_A-3W1S_B
7.960843563079834	9.027774810791016	58.2	9.212690353393556	16.023805618286133	1.5373659133911133	0.1052631578947368	0.12	0.0909090909090909	0.0	3W1S_B	3W1S_A-3W1S_B
9.675847053527832	11.638638496398926	61.666	8.919181823730469	11.901140213012695	1.5676653385162354	0.2105263157894736	0.2	0.0909090909090909	0.0	3W1S_B	3W1S_A-3W1S_B
8.561944961547852	12.808072090148926	52.94000000000001	15.070658683776855	18.591552734375	1.562882661819458	0.0	0.04	0.0	0.0	3W1S_B	3W1S_A-3W1S_B
9.61235809326172	11.98796272277832	60.218	10.230671882629396	18.921072006225582	1.5379687547683716	0.1578947368421052	0.2	0.0	0.0	3W1S_B	3W1S_A-3W1S_B
19.55830192565918	21.82624244689941	55.722	19.37693977355957	20.56532859802246	1.5381146669387815	0.0	0.04	0.0	0.0	3W1S_B	3W1S_A-3W1S_B
12.128365516662598	17.556385040283203	49.604	17.498315811157227	23.060752868652344	1.561070442199707	0.1052631578947368	0.08	0.0	0.0	3W1S_B	3W1S_A-3W1S_B
14.596857070922852	17.225360870361328	50.86299999999999	6.212114334106445	13.900198936462402	1.5886036157608032	0.1052631578947368	0.08	0.0	0.0	3W1S_B	3W1S_A-3W1S_B
14.011554718017578	17.846633911132812	65.753	18.43756103515625	20.81861114501953	1.5755162239074707	0.0	0.04	0.0909090909090909	0.0	3W1S_B	3W1S_A-3W1S_B
14.099056243896484	17.596511840820312	57.886	12.355112075805664	18.77841186523437	1.6081860065460205	0.2105263157894736	0.2	0.0	0.0	3W1S_B	3W1S_A-3W1S_B
6.93228006362915	8.941542625427246	51.19799999999999	10.071846961975098	12.490550994873049	1.6254186630249023	0.1052631578947368	0.12	0.2727272727272727	0.0	3W1S_B	3W1S_A-3W1S_B
11.94919776916504	14.667492866516112	56.876	4.861552715301514	10.070067405700684	1.5558794736862185	0.1052631578947368	0.12	0.0	0.0	3W1S_B	3W1S_A-3W1S_B
9.531546592712402	11.736390113830566	48.002	10.40992546081543	18.14539337158203	1.5803569555282593	0.1052631578947368	0.08	0.0	0.1111111111111111	3W1S_B	3W1S_A-3W1S_B
10.71261215209961	13.429059982299805	55.681	16.228775024414062	18.224050521850582	1.5772407054901123	0.1578947368421052	0.12	0.0909090909090909	0.1111111111111111	3W1S_B	3W1S_A-3W1S_B
8.445706367492676	11.85703945159912	51.393	16.26954460144043	20.200708389282227	1.589715838432312	0.0526315789473684	0.12	0.0	0.0	3W1S_B	3W1S_A-3W1S_B
12.738652229309082	14.658770561218262	61.321000000000005	6.03770112991333	13.203557968139648	1.5170292854309082	0.1578947368421052	0.12	0.0	0.1111111111111111	3W1S_B	3W1S_A-3W1S_B
7.419737815856934	10.846096992492676	56.154	12.528388023376465	17.032142639160156	1.5651391744613647	0.2631578947368421	0.24	0.0909090909090909	0.0	3W1S_B	3W1S_A-3W1S_B
10.807419776916504	15.322355270385742	49.886	12.29434585571289	20.10150909423828	1.5692486763000488	0.1578947368421052	0.12	0.0	0.0	3W1S_B	3W1S_A-3W1S_B
7.922865867614746	10.3153657913208	54.94199999999999	12.875043869018556	15.987481117248535	1.5578663349151611	0.1578947368421052	0.12	0.0	0.1111111111111111	3W1S_B	3W1S_A-3W1S_B
9.617390632629396	12.919870376586914	64.02700000000002	13.290448188781738	17.565828323364258	1.5798414945602417	0.0526315789473684	0.04	0.0909090909090909	0.2222222222222222	3W1S_B	3W1S_A-3W1S_B
10.728506088256836	13.146531105041504	47.429	9.14629077911377	15.249679565429688	1.62770676612854	0.0526315789473684	0.08	0.0	0.0	3W1S_B	3W1S_A-3W1S_B
11.753171920776367	14.407362937927246	65.92799999999998	17.515424728393555	22.895103454589844	1.5487313270568848	0.1578947368421052	0.16	0.0	0.0	3W1S_B	3W1S_A-3W1S_B
9.637476921081545	11.24429416656494	48.884	23.78424835205078	18.134201049804688	1.5872546434402466	0.0526315789473684	0.12	0.0	0.0	3W1S_B	3W1S_A-3W1S_B
6.708236217498779	11.683863639831545	61.057	25.766202926635746	20.40612030029297	1.4057101011276243	0.2105263157894736	0.16	0.1818181818181818	0.1111111111111111	3W1S_B	3W1S_A-3W1S_B
7.530647277832031	11.04209041595459	50.452000000000005	12.643882751464844	15.655445098876951	1.5877728462219238	0.1578947368421052	0.16	0.0909090909090909	0.0	3W1S_B	3W1S_A-3W1S_B
16.299406051635742	18.748523712158203	62.918000000000006	11.37846565246582	21.3110294342041	1.569834589958191	0.0526315789473684	0.12	0.0	0.0	3W1S_B	3W1S_A-3W1S_B
9.279308319091797	11.50448226928711	53.528000000000006	16.31521224975586	14.260820388793944	1.597332239151001	0.0526315789473684	0.08	0.1818181818181818	0.1111111111111111	3W1S_B	3W1S_A-3W1S_B
13.610105514526367	17.851722717285156	61.871	12.396907806396484	19.75138664245605	1.522835373878479	0.1052631578947368	0.08	0.0	0.1111111111111111	3W1S_B	3W1S_A-3W1S_B
8.693946838378906	12.65183925628662	52.36	15.748173713684082	20.78217887878418	1.6115694046020508	0.1052631578947368	0.12	0.0909090909090909	0.1111111111111111	3W1S_B	3W1S_A-3W1S_B
30.234792709350582	36.85282897949219	44.102	60.83987808227539	64.80760955810547	10.58599090576172	0.171875	0.3204545454545454	0.0	0.0	4XGC_D	4XGC_D-4XGC_E
12.82939624786377	27.734752655029297	35.911	42.06969451904297	61.627479553222656	10.518858909606934	0.15625	0.3340909090909091	0.0	0.2	4XGC_D	4XGC_D-4XGC_E
18.03994369506836	34.49456024169922	38.715	45.02981185913086	65.32744598388672	10.610864639282228	0.234375	0.3181818181818182	0.0	0.0	4XGC_D	4XGC_D-4XGC_E
29.91902732849121	41.79878616333008	44.603	57.65118789672852	67.90145111083984	10.522602081298828	0.21875	0.3522727272727273	0.0	0.0	4XGC_D	4XGC_D-4XGC_E
12.3151273727417	20.72952461242676	34.938	30.49773406982422	40.85184860229492	10.58903694152832	0.203125	0.3318181818181818	0.0	0.0	4XGC_D	4XGC_D-4XGC_E
14.49593448638916	31.586488723754883	41.583000000000006	43.47981262207031	56.22523880004883	10.57481575012207	0.140625	0.3318181818181818	0.0	0.0	4XGC_D	4XGC_D-4XGC_E
25.716602325439453	36.19401550292969	36.812	56.27286148071289	63.34953689575195	10.544322967529297	0.203125	0.3159090909090909	0.0	0.0	4XGC_D	4XGC_D-4XGC_E
29.87936210632324	41.07757568359375	43.772000000000006	59.0501823425293	67.50221252441406	10.626120567321776	0.140625	0.3204545454545454	0.0	0.0	4XGC_D	4XGC_D-4XGC_E
24.894975662231445	39.13364028930664	43.115	55.112606048583984	75.61310577392578	10.853702545166016	0.203125	0.3522727272727273	0.0	0.0	4XGC_D	4XGC_D-4XGC_E
14.21433162689209	32.9662971496582	40.911	44.23141098022461	59.36445236206055	10.711034774780272	0.15625	0.3295454545454545	0.0	0.2	4XGC_D	4XGC_D-4XGC_E
19.812240600585938	31.45168113708496	38.772000000000006	50.95134353637695	70.56649780273438	10.672163009643556	0.203125	0.3386363636363636	0.0	0.0	4XGC_D	4XGC_D-4XGC_E
13.472044944763184	23.537302017211918	33.662	40.099098205566406	61.39677047729492	10.537220001220703	0.125	0.325	0.0	0.0	4XGC_D	4XGC_D-4XGC_E
14.71926498413086	32.49430847167969	36.217	39.52471923828125	55.75130081176758	10.744945526123049	0.203125	0.3454545454545454	0.0	0.0	4XGC_D	4XGC_D-4XGC_E
20.72887420654297	35.27104187011719	41.67999999999999	51.16802597045898	59.31290435791016	10.62481689453125	0.203125	0.3295454545454545	0.0	0.0	4XGC_D	4XGC_D-4XGC_E
21.48887825012207	33.285438537597656	34.927	51.36710739135742	71.78421783447266	10.510780334472656	0.234375	0.3295454545454545	0.0	0.0	4XGC_D	4XGC_D-4XGC_E
39.76588821411133	48.16127014160156	47.438	68.55843353271484	78.66578674316406	10.774194717407228	0.21875	0.3477272727272727	0.0	0.0	4XGC_D	4XGC_D-4XGC_E
15.96838665008545	26.577957153320312	37.272	42.91373825073242	65.01402282714844	10.830881118774414	0.234375	0.3522727272727273	0.0	0.0	4XGC_D	4XGC_D-4XGC_E
16.82667350769043	34.13225173950195	39.911	48.35422897338867	66.20648193359375	10.865259170532228	0.1875	0.3	0.0	0.0	4XGC_D	4XGC_D-4XGC_E
19.61353874206543	37.67747497558594	46.178	50.3934211730957	67.28081512451172	10.749628067016602	0.171875	0.3545454545454545	0.0	0.0	4XGC_D	4XGC_D-4XGC_E
18.184335708618164	35.145999908447266	37.768	49.64520263671875	67.97213745117188	10.697904586791992	0.140625	0.3227272727272727	0.0	0.2	4XGC_D	4XGC_D-4XGC_E
29.741188049316406	37.710411071777344	42.142	58.53937149047852	74.86154174804688	10.658465385437012	0.21875	0.3454545454545454	0.0	0.0	4XGC_D	4XGC_D-4XGC_E
17.089984893798828	32.18706512451172	42.042	45.84320068359375	66.21907043457031	10.66830348968506	0.15625	0.3386363636363636	0.0	0.0	4XGC_D	4XGC_D-4XGC_E
14.874378204345703	30.94692039489746	35.527	41.172550201416016	53.87691116333008	10.67258644104004	0.171875	0.3113636363636363	0.0	0.0	4XGC_D	4XGC_D-4XGC_E
21.472341537475582	32.84492492675781	38.035	51.72460174560547	70.50943756103516	10.607759475708008	0.15625	0.3068181818181818	0.0	0.0	4XGC_D	4XGC_D-4XGC_E
14.758966445922852	33.21659851074219	41.25599999999999	43.73607635498047	64.179443359375	10.69311237335205	0.203125	0.3318181818181818	0.0	0.0	4XGC_D	4XGC_D-4XGC_E
12.04240608215332	28.697572708129883	39.066	40.95854949951172	60.16182327270508	10.579923629760742	0.171875	0.325	0.0	0.2	4XGC_D	4XGC_D-4XGC_E
15.48000717163086	28.544713973999023	37.217	43.72796630859375	65.30735778808594	10.715356826782228	0.1875	0.3477272727272727	0.0	0.0	4XGC_D	4XGC_D-4XGC_E
12.634410858154297	27.615339279174805	37.938	41.09040069580078	61.7598762512207	10.705142974853516	0.21875	0.3477272727272727	0.0	0.0	4XGC_D	4XGC_D-4XGC_E
11.397116661071776	19.9062557220459	33.456	27.47624397277832	37.81128692626953	10.53887939453125	0.21875	0.3431818181818182	0.0	0.0	4XGC_D	4XGC_D-4XGC_E
17.279935836791992	27.830480575561523	36.502	43.463565826416016	52.01568603515625	10.565139770507812	0.140625	0.3295454545454545	0.0	0.0	4XGC_D	4XGC_D-4XGC_E
14.782809257507324	24.878862380981445	34.373	42.5757942199707	63.13164138793945	10.659435272216797	0.15625	0.3340909090909091	0.0	0.0	4XGC_D	4XGC_D-4XGC_E
13.598548889160156	31.472206115722656	38.462	44.17685317993164	61.6016960144043	10.76767635345459	0.15625	0.3272727272727272	0.0	0.2	4XGC_D	4XGC_D-4XGC_E
15.208701133728027	26.446739196777344	35.737	37.35211563110352	45.87367630004883	10.635934829711914	0.203125	0.3318181818181818	0.0	0.0	4XGC_D	4XGC_D-4XGC_E
10.287955284118652	22.295381546020508	38.158	33.65379333496094	40.6507568359375	10.819880485534668	0.140625	0.3363636363636363	0.0	0.0	4XGC_D	4XGC_D-4XGC_E
16.287126541137695	25.186145782470703	35.75500000000001	37.06547927856445	58.245399475097656	10.681623458862305	0.171875	0.359090909090909	0.0	0.0	4XGC_D	4XGC_D-4XGC_E
14.705790519714355	23.942363739013672	35.202000000000005	39.957122802734375	61.64558792114258	10.520256042480469	0.25	0.3386363636363636	0.0	0.0	4XGC_D	4XGC_D-4XGC_E
33.34925079345703	39.435455322265625	44.529	60.88859176635742	67.71508026123047	10.742685317993164	0.21875	0.3431818181818182	0.0	0.0	4XGC_D	4XGC_D-4XGC_E
25.6669864654541	34.881500244140625	34.150000000000006	55.35515975952149	78.58097839355469	10.479936599731444	0.140625	0.3409090909090909	0.0	0.0	4XGC_D	4XGC_D-4XGC_E
27.89838981628418	37.22942733764648	40.261	58.2038688659668	63.43654251098633	10.816262245178224	0.1875	0.3454545454545454	0.0	0.0	4XGC_D	4XGC_D-4XGC_E
23.454853057861328	38.2188835144043	41.641	54.47828674316406	75.20999908447266	10.516576766967772	0.234375	0.3068181818181818	0.0	0.0	4XGC_D	4XGC_D-4XGC_E
12.60279369354248	32.05484390258789	43.767	45.39817428588867	61.1268196105957	10.86569595336914	0.1875	0.3363636363636363	0.0	0.0	4XGC_D	4XGC_D-4XGC_E
18.93788146972656	32.54581832885742	38.984	47.57603454589844	69.85350036621094	10.622320175170898	0.203125	0.3613636363636364	0.0	0.0	4XGC_D	4XGC_D-4XGC_E
14.06800937652588	32.095481872558594	40.346	43.69107055664063	58.64722442626953	10.50110149383545	0.1875	0.3522727272727273	0.0	0.2	4XGC_D	4XGC_D-4XGC_E
28.778329849243164	40.29203796386719	38.338	57.62815475463867	67.70687103271484	10.555158615112305	0.203125	0.3386363636363636	0.0	0.2	4XGC_D	4XGC_D-4XGC_E
26.55182456970215	36.11360168457031	36.918	55.090667724609375	73.57830810546875	10.58108615875244	0.1875	0.3568181818181818	0.0	0.0	4XGC_D	4XGC_D-4XGC_E
18.662391662597656	36.75606536865234	35.186	46.23271560668945	61.99652099609375	10.530868530273438	0.140625	0.3272727272727272	0.0	0.0	4XGC_D	4XGC_D-4XGC_E
28.3786563873291	38.45564651489258	39.75699999999999	57.04952239990234	73.61293029785156	10.506477355957031	0.171875	0.3340909090909091	0.0	0.0	4XGC_D	4XGC_D-4XGC_E
13.766204833984377	30.596559524536133	40.307	44.52476501464844	57.230255126953125	10.570040702819824	0.171875	0.3386363636363636	0.0	0.0	4XGC_D	4XGC_D-4XGC_E
12.88336944580078	27.971160888671875	38.889	42.14666748046875	54.5323371887207	10.706598281860352	0.203125	0.3227272727272727	0.0	0.0	4XGC_D	4XGC_D-4XGC_E
12.829705238342283	32.38458251953125	38.292	45.81891250610352	63.44987869262695	10.600143432617188	0.265625	0.3681818181818181	0.0	0.0	4XGC_D	4XGC_D-4XGC_E
25.672258377075195	36.39091873168945	46.268	55.63367462158203	65.73139190673828	10.965944290161133	0.1875	0.3340909090909091	0.0	0.0	4XGC_D	4XGC_D-4XGC_E
18.77190971374512	31.980722427368164	40.24900000000001	48.23727798461914	70.43809509277344	10.621039390563965	0.1875	0.35	0.0	0.2	4XGC_D	4XGC_D-4XGC_E
26.13072967529297	34.30217361450195	36.246	55.13688659667969	60.5390510559082	10.610666275024414	0.171875	0.3659090909090909	0.0	0.0	4XGC_D	4XGC_D-4XGC_E
15.595609664916992	30.4858512878418	35.614999999999995	37.91459274291992	48.2646713256836	10.54809284210205	0.265625	0.3340909090909091	0.0	0.0	4XGC_D	4XGC_D-4XGC_E
16.164575576782227	34.630802154541016	38.884	48.73715591430664	63.73685836791992	10.556418418884276	0.203125	0.3318181818181818	0.0	0.0	4XGC_D	4XGC_D-4XGC_E
14.210829734802246	30.43593406677246	40.106	40.418212890625	52.70714569091797	10.793078422546388	0.171875	0.3318181818181818	0.0	0.0	4XGC_D	4XGC_D-4XGC_E
10.78930950164795	30.692079544067383	40.67999999999999	44.16892623901367	62.065956115722656	10.730971336364746	0.203125	0.3477272727272727	0.0	0.2	4XGC_D	4XGC_D-4XGC_E
29.312049865722656	38.82165145874024	42.620000000000005	59.19806671142578	79.50997161865234	10.61227798461914	0.203125	0.3386363636363636	0.0	0.0	4XGC_D	4XGC_D-4XGC_E
15.659618377685549	32.331180572509766	42.865	45.47725296020508	62.11225509643555	10.84749984741211	0.203125	0.3386363636363636	0.0	0.0	4XGC_D	4XGC_D-4XGC_E
37.36372375488281	45.93084716796875	43.301	66.19773864746094	74.88640594482422	10.680524826049805	0.21875	0.3340909090909091	0.0	0.0	4XGC_D	4XGC_D-4XGC_E
12.537795066833496	27.84794235229492	37.57	43.06597900390625	64.65171813964844	10.831583023071287	0.171875	0.3181818181818182	0.0	0.0	4XGC_D	4XGC_D-4XGC_E
12.446355819702148	31.709442138671875	39.201	44.48016357421875	61.0080451965332	10.625116348266602	0.21875	0.3522727272727273	0.0	0.0	4XGC_D	4XGC_D-4XGC_E
11.966723442077637	22.703218460083008	32.914	37.52689743041992	59.580810546875	10.80496883392334	0.125	0.325	0.0	0.0	4XGC_D	4XGC_D-4XGC_E
29.999635696411133	38.45402145385742	42.748000000000005	59.543251037597656	64.5946273803711	10.71853256225586	0.1875	0.3045454545454545	0.0	0.0	4XGC_D	4XGC_D-4XGC_E
9.3264741897583	25.94944190979004	37.193	38.78583908081055	59.26848602294922	10.75062370300293	0.234375	0.3522727272727273	0.0	0.2	4XGC_D	4XGC_D-4XGC_E
16.312641143798828	30.91873550415039	35.559999999999995	45.084228515625	67.48609924316406	10.64191436767578	0.203125	0.3454545454545454	0.0	0.2	4XGC_D	4XGC_D-4XGC_E
19.119644165039062	32.35600280761719	44.914	47.7793197631836	58.69440841674805	10.685189247131348	0.140625	0.3227272727272727	0.0	0.2	4XGC_D	4XGC_D-4XGC_E
23.526968002319336	33.84624481201172	37.896	54.50241470336914	75.51571655273438	10.619281768798828	0.125	0.3136363636363636	0.0	0.2	4XGC_D	4XGC_D-4XGC_E
14.250629425048828	29.443151473999023	39.803	42.05465698242188	63.238731384277344	10.62057113647461	0.21875	0.3295454545454545	0.0	0.0	4XGC_D	4XGC_D-4XGC_E
21.12262344360352	33.449607849121094	48.819	49.5833740234375	59.32990646362305	10.47178554534912	0.171875	0.3659090909090909	0.0	0.2	4XGC_D	4XGC_D-4XGC_E
24.15432548522949	37.04760360717773	42.767	53.676387786865234	62.9843978881836	10.690237045288086	0.203125	0.3272727272727272	0.0	0.0	4XGC_D	4XGC_D-4XGC_E
21.930500030517575	35.84851837158203	44.078	51.35300827026367	63.15217208862305	10.512001037597656	0.125	0.3431818181818182	0.0	0.2	4XGC_D	4XGC_D-4XGC_E
16.966827392578125	28.788698196411133	38.888	46.685001373291016	69.06775665283203	10.765419006347656	0.203125	0.3522727272727273	0.0	0.0	4XGC_D	4XGC_D-4XGC_E
24.02980232238769	39.49059295654297	43.615	52.560333251953125	65.07015228271484	10.482536315917969	0.203125	0.3181818181818182	0.0	0.0	4XGC_D	4XGC_D-4XGC_E
13.888616561889648	26.55578994750977	34.565	39.0250244140625	60.415748596191406	10.729860305786133	0.21875	0.3340909090909091	0.0	0.0	4XGC_D	4XGC_D-4XGC_E
33.134010314941406	42.94233703613281	40.663	61.4718132019043	72.01783752441406	10.817682266235352	0.234375	0.3159090909090909	0.0	0.2	4XGC_D	4XGC_D-4XGC_E
26.4522762298584	39.18191146850586	41.479	56.660919189453125	60.28487396240234	10.674646377563477	0.21875	0.3522727272727273	0.0	0.0	4XGC_D	4XGC_D-4XGC_E
14.734543800354004	29.40471076965332	37.755	39.04399490356445	49.49983596801758	10.688840866088867	0.140625	0.3113636363636363	0.0	0.2	4XGC_D	4XGC_D-4XGC_E
16.91180419921875	31.9899845123291	38.73100000000001	46.74732208251953	56.83601760864258	10.536715507507324	0.265625	0.3659090909090909	0.0	0.0	4XGC_D	4XGC_D-4XGC_E
13.578329086303713	32.853858947753906	40.294	46.12202453613281	65.98662567138672	10.808565139770508	0.1875	0.3227272727272727	0.0	0.0	4XGC_D	4XGC_D-4XGC_E
28.16961097717285	36.31890106201172	42.555	58.02316284179688	62.24454498291016	10.638371467590332	0.21875	0.3613636363636364	0.0	0.0	4XGC_D	4XGC_D-4XGC_E
19.437410354614254	31.62063980102539	39.814	44.58865737915039	64.63053131103516	10.641317367553713	0.25	0.3545454545454545	0.0	0.0	4XGC_D	4XGC_D-4XGC_E
13.85065746307373	32.86255645751953	39.733	44.0290412902832	60.90082550048828	10.515692710876465	0.1875	0.3363636363636363	0.0	0.0	4XGC_D	4XGC_D-4XGC_E
21.60346984863281	39.218528747558594	43.236	50.35221099853516	67.9447250366211	10.677164077758787	0.21875	0.3363636363636363	0.0	0.0	4XGC_D	4XGC_D-4XGC_E
17.433053970336914	32.11261749267578	38.44199999999999	48.27180099487305	69.16328430175781	10.631656646728516	0.171875	0.3522727272727273	0.0	0.2	4XGC_D	4XGC_D-4XGC_E
23.380054473876957	34.1738166809082	42.102	51.8974494934082	57.70478057861328	10.433838844299316	0.21875	0.3409090909090909	0.0	0.0	4XGC_D	4XGC_D-4XGC_E
13.815263748168944	28.14415168762207	36.754	42.31866455078125	61.76100540161133	10.74722385406494	0.203125	0.2909090909090909	0.0	0.0	4XGC_D	4XGC_D-4XGC_E
14.318982124328612	31.083627700805664	37.691	38.663333892822266	51.05094909667969	10.758930206298828	0.203125	0.3477272727272727	0.0	0.0	4XGC_D	4XGC_D-4XGC_E
19.64275360107422	33.45781326293945	38.07	48.92128372192383	62.0296630859375	10.39875602722168	0.203125	0.3431818181818182	0.0	0.2	4XGC_D	4XGC_D-4XGC_E
18.958452224731445	32.828800201416016	41.154	44.3452377319336	65.88904571533203	10.643774032592772	0.234375	0.3545454545454545	0.0	0.2	4XGC_D	4XGC_D-4XGC_E
16.96734046936035	27.162708282470703	37.187	44.4589958190918	66.04295349121094	10.766674041748049	0.125	0.3409090909090909	0.0	0.0	4XGC_D	4XGC_D-4XGC_E
12.959437370300291	30.92639541625977	39.337	43.11996841430664	58.54636764526367	10.617435455322266	0.140625	0.3068181818181818	0.0	0.0	4XGC_D	4XGC_D-4XGC_E
21.7326602935791	35.426727294921875	43.17100000000001	51.94257736206055	60.07164764404297	10.659488677978516	0.15625	0.3204545454545454	0.0	0.0	4XGC_D	4XGC_D-4XGC_E
12.68906021118164	24.008962631225582	39.132	34.48688888549805	50.03157806396485	10.53292465209961	0.21875	0.3477272727272727	0.0	0.0	4XGC_D	4XGC_D-4XGC_E
18.95050811767578	32.69587707519531	37.93	51.90869522094727	73.47168731689453	10.577547073364258	0.15625	0.35	0.0	0.0	4XGC_D	4XGC_D-4XGC_E
15.662867546081545	29.34681701660156	42.237	39.37034225463867	47.72178268432617	10.680389404296877	0.265625	0.3454545454545454	0.0	0.0	4XGC_D	4XGC_D-4XGC_E
14.912185668945312	28.98179626464844	38.127	40.83551788330078	52.14847946166992	10.478699684143066	0.203125	0.3613636363636364	0.0	0.0	4XGC_D	4XGC_D-4XGC_E
24.08045196533203	35.443946838378906	35.13	53.88377380371094	74.61134338378906	10.590988159179688	0.15625	0.3227272727272727	0.0	0.2	4XGC_D	4XGC_D-4XGC_E
23.80906867980957	37.43941879272461	37.202	55.58114242553711	75.84647369384766	10.584882736206056	0.140625	0.3272727272727272	0.0	0.0	4XGC_D	4XGC_D-4XGC_E
28.02679443359375	40.65152359008789	39.403000000000006	56.79494094848633	65.09532165527344	10.647167205810549	0.1875	0.3227272727272727	0.0	0.0	4XGC_D	4XGC_D-4XGC_E
24.08880615234375	27.63025283813477	47.267	41.73089218139648	42.56100463867188	2.419632196426392	0.4090909090909091	0.5329815303430079	0.0	0.0	4EB5_A	4EB5_A-4EB5_C
26.9885368347168	32.44304656982422	51.382000000000005	47.12133026123047	47.56100463867188	2.421523094177246	0.3636363636363636	0.5277044854881267	0.0	0.0	4EB5_A	4EB5_A-4EB5_C
26.55900764465332	36.272254943847656	48.32299999999999	48.28336334228516	47.94810104370117	2.425069570541382	0.3181818181818182	0.5065963060686016	0.0	0.0	4EB5_A	4EB5_A-4EB5_C
31.726953506469727	39.14031600952149	55.388	43.38653945922852	43.10894393920898	2.416228771209717	0.3636363636363636	0.5461741424802111	0.0	0.0	4EB5_A	4EB5_A-4EB5_C
16.931062698364258	25.707504272460938	39.048	36.24519348144531	35.60934066772461	2.4171392917633057	0.4090909090909091	0.5224274406332454	0.0	0.0	4EB5_A	4EB5_A-4EB5_C
26.417802810668945	28.78945541381836	50.403	41.00966644287109	43.08938980102539	2.421494245529175	0.3636363636363636	0.5488126649076517	0.0	0.0	4EB5_A	4EB5_A-4EB5_C
26.250089645385746	35.64963912963867	47.607	40.18683624267578	39.76052474975586	2.427136182785034	0.3636363636363636	0.4591029023746701	0.0	0.0	4EB5_A	4EB5_A-4EB5_C
21.2942008972168	32.996761322021484	49.685	36.98849868774414	36.91114044189453	2.4142942428588867	0.4090909090909091	0.496042216358839	0.0	0.0	4EB5_A	4EB5_A-4EB5_C
27.016010284423828	34.27188873291016	53.95399999999999	37.60383605957031	38.44551086425781	2.4196126461029053	0.3636363636363636	0.4802110817941952	0.0	0.0	4EB5_A	4EB5_A-4EB5_C
29.50130844116211	38.37820053100586	48.70399999999999	44.36104583740234	46.38793182373047	2.4169065952301025	0.3636363636363636	0.4854881266490765	0.0	0.0	4EB5_A	4EB5_A-4EB5_C
22.696664810180664	35.05556869506836	48.444	38.99653244018555	38.56120681762695	2.416569709777832	0.1818181818181818	0.4749340369393139	0.0	0.0	4EB5_A	4EB5_A-4EB5_C
23.22931671142578	31.377761840820312	49.06400000000001	32.29855728149414	34.06061553955078	2.4206113815307617	0.2727272727272727	0.503957783641161	0.0	0.1111111111111111	4EB5_A	4EB5_A-4EB5_C
22.80055046081543	27.337234497070312	46.303	39.57101821899414	40.643829345703125	2.4204297065734863	0.4090909090909091	0.5065963060686016	0.0	0.0	4EB5_A	4EB5_A-4EB5_C
29.06805419921875	37.17764663696289	53.34400000000001	45.14437484741211	43.39887619018555	2.4213786125183105	0.4090909090909091	0.4986807387862796	0.0	0.0	4EB5_A	4EB5_A-4EB5_C
22.742366790771484	30.88065719604492	48.2	34.1021614074707	34.08431625366211	2.422412633895874	0.3636363636363636	0.5092348284960422	0.0	0.0	4EB5_A	4EB5_A-4EB5_C
20.459379196166992	24.78473281860352	51.944	37.30495834350586	38.323577880859375	2.417189359664917	0.4545454545454545	0.4775725593667546	0.0	0.2222222222222222	4EB5_A	4EB5_A-4EB5_C
24.915508270263672	34.00802230834961	50.861	45.37959671020508	42.95417404174805	2.4281485080718994	0.4090909090909091	0.4881266490765171	0.0	0.0	4EB5_A	4EB5_A-4EB5_C
24.319494247436523	26.116418838500977	47.65	38.67654800415039	37.013858795166016	2.428896427154541	0.3181818181818182	0.4828496042216358	0.0	0.0	4EB5_A	4EB5_A-4EB5_C
30.140424728393555	35.97706604003906	49.783	49.99187850952149	49.23455429077149	2.4254279136657715	0.3636363636363636	0.4881266490765171	0.0	0.0	4EB5_A	4EB5_A-4EB5_C
26.81418228149414	27.19112205505371	50.145	41.627872467041016	40.49153137207031	2.420541524887085	0.3636363636363636	0.4907651715039577	0.0	0.1111111111111111	4EB5_A	4EB5_A-4EB5_C
26.590951919555664	32.503658294677734	48.24399999999999	38.18397903442383	40.62181091308594	2.4200568199157715	0.4090909090909091	0.5145118733509235	0.0	0.1111111111111111	4EB5_A	4EB5_A-4EB5_C
23.442110061645508	30.249574661254883	52.94499999999999	34.061767578125	36.37200164794922	2.4243648052215576	0.2727272727272727	0.4591029023746701	0.0	0.0	4EB5_A	4EB5_A-4EB5_C
20.160415649414062	27.1175479888916	42.59	30.23404884338379	32.238468170166016	2.4218456745147705	0.4090909090909091	0.525065963060686	0.0	0.0	4EB5_A	4EB5_A-4EB5_C
27.379209518432617	36.09566879272461	50.31	38.011749267578125	38.766510009765625	2.4247870445251465	0.4545454545454545	0.503957783641161	0.0	0.1111111111111111	4EB5_A	4EB5_A-4EB5_C
26.413545608520508	28.686309814453125	54.17999999999999	35.6292724609375	36.72676849365234	2.420112371444702	0.4545454545454545	0.5092348284960422	0.0	0.0	4EB5_A	4EB5_A-4EB5_C
24.56498146057129	27.153535842895508	50.094	29.65070343017578	31.30752944946289	2.422017812728882	0.4090909090909091	0.4907651715039577	0.0	0.0	4EB5_A	4EB5_A-4EB5_C
29.74724006652832	39.50928497314453	49.796	44.01066970825195	43.55388641357422	2.419001579284668	0.3636363636363636	0.4538258575197889	0.0	0.1111111111111111	4EB5_A	4EB5_A-4EB5_C
24.63919258117676	39.765926361083984	44.511	46.91395950317383	44.754173278808594	2.4108688831329346	0.5454545454545454	0.5092348284960422	0.0	0.0	4EB5_A	4EB5_A-4EB5_C
27.25741004943848	33.966976165771484	52.309000000000005	40.551605224609375	39.81474304199219	2.4212756156921387	0.2272727272727272	0.5356200527704486	0.0	0.0	4EB5_A	4EB5_A-4EB5_C
35.63433074951172	48.69203186035156	50.462	55.45614242553711	54.09849548339844	2.416229248046875	0.4090909090909091	0.4775725593667546	0.0	0.0	4EB5_A	4EB5_A-4EB5_C
27.732078552246094	33.19176483154297	50.667	45.008079528808594	45.71739196777344	2.420884132385254	0.4090909090909091	0.5435356200527705	0.0	0.0	4EB5_A	4EB5_A-4EB5_C
26.227149963378903	30.774322509765625	52.151	38.20186614990234	39.37492370605469	2.418660879135132	0.3181818181818182	0.4722955145118733	0.0	0.0	4EB5_A	4EB5_A-4EB5_C
25.76094627380371	29.01869010925293	50.009	43.80305480957031	44.62227630615234	2.4223532676696777	0.2727272727272727	0.4907651715039577	0.0	0.0	4EB5_A	4EB5_A-4EB5_C
25.90927124023437	31.492277145385746	49.128	46.58203887939453	46.74293899536133	2.4233434200286865	0.3636363636363636	0.4749340369393139	0.0	0.0	4EB5_A	4EB5_A-4EB5_C
29.35895729064941	38.82869338989258	49.762	55.21007537841797	51.89485931396485	2.426146984100342	0.4090909090909091	0.4907651715039577	0.0	0.0	4EB5_A	4EB5_A-4EB5_C
28.64147186279297	35.687110900878906	51.89	47.1163330078125	46.75868225097656	2.424797296524048	0.5	0.5118733509234829	0.0	0.0	4EB5_A	4EB5_A-4EB5_C
22.03890991210937	28.98724174499512	51.13099999999999	29.841537475585938	31.176897048950195	2.4235455989837646	0.2727272727272727	0.4696569920844327	0.0	0.2222222222222222	4EB5_A	4EB5_A-4EB5_C
9.225305557250977	18.93171501159668	32.892	33.95658874511719	27.703025817871094	2.402984857559204	0.3181818181818182	0.4934036939313984	0.0666666666666666	0.0	4EB5_A	4EB5_A-4EB5_C
26.751483917236328	33.19351959228516	49.23699999999999	45.46237182617188	45.97089767456055	2.423783302307129	0.3636363636363636	0.4722955145118733	0.0	0.1111111111111111	4EB5_A	4EB5_A-4EB5_C
24.81242179870605	30.298105239868164	50.992	33.26912307739258	34.419681549072266	2.420743942260742	0.5	0.5065963060686016	0.0	0.0	4EB5_A	4EB5_A-4EB5_C
23.46006393432617	32.13626480102539	51.882000000000005	36.86747741699219	37.80271911621094	2.424030542373657	0.3636363636363636	0.5118733509234829	0.0	0.0	4EB5_A	4EB5_A-4EB5_C
29.255447387695312	40.6271858215332	53.252	45.190650939941406	46.41608428955078	2.418520927429199	0.3636363636363636	0.503957783641161	0.0	0.0	4EB5_A	4EB5_A-4EB5_C
21.39615821838379	32.68149948120117	45.638	35.621280670166016	36.19049453735352	2.410905599594116	0.4545454545454545	0.4617414248021108	0.0	0.0	4EB5_A	4EB5_A-4EB5_C
23.278165817260746	33.67591094970703	49.063	37.33634185791016	37.36170959472656	2.425654649734497	0.3636363636363636	0.5303430079155673	0.0	0.0	4EB5_A	4EB5_A-4EB5_C
23.60016822814941	29.230451583862305	49.09	41.8336296081543	42.31920623779297	2.4221267700195312	0.4090909090909091	0.5303430079155673	0.0	0.0	4EB5_A	4EB5_A-4EB5_C
30.685205459594727	32.69533157348633	50.25000000000001	42.811256408691406	45.27675247192383	2.422658681869507	0.2272727272727272	0.4749340369393139	0.0	0.0	4EB5_A	4EB5_A-4EB5_C
25.726099014282227	28.12430763244629	49.871	42.19633865356445	43.683048248291016	2.4241859912872314	0.4545454545454545	0.5092348284960422	0.0	0.0	4EB5_A	4EB5_A-4EB5_C
26.28687858581543	28.909730911254883	51.316	40.71001052856445	40.41548538208008	2.4241385459899902	0.3181818181818182	0.5092348284960422	0.0	0.0	4EB5_A	4EB5_A-4EB5_C
11.21254539489746	22.08592796325684	29.000000000000007	33.76125717163086	29.138113021850582	2.4077794551849365	0.2272727272727272	0.4934036939313984	0.0	0.0	4EB5_A	4EB5_A-4EB5_C
28.94841194152832	36.72521209716797	50.079	48.238311767578125	46.72492599487305	2.426475524902344	0.3181818181818182	0.4854881266490765	0.0	0.0	4EB5_A	4EB5_A-4EB5_C
26.089618682861328	35.47414779663086	49.593	34.67688751220703	37.36227035522461	2.4164018630981445	0.5	0.4934036939313984	0.0	0.0	4EB5_A	4EB5_A-4EB5_C
24.46854782104492	24.70613670349121	46.081	35.672271728515625	38.65907287597656	2.4123010635375977	0.4090909090909091	0.4617414248021108	0.0	0.0	4EB5_A	4EB5_A-4EB5_C
25.54474258422852	33.788360595703125	53.316	44.71197128295898	42.45133972167969	2.423292398452759	0.5	0.5065963060686016	0.0	0.0	4EB5_A	4EB5_A-4EB5_C
19.2034912109375	22.713098526000977	50.05	30.09285926818848	32.31528091430664	2.4283266067504883	0.4545454545454545	0.4696569920844327	0.0	0.0	4EB5_A	4EB5_A-4EB5_C
25.66444396972656	34.46768951416016	47.737	41.056671142578125	39.70366287231445	2.422081470489502	0.3636363636363636	0.5171503957783641	0.0	0.1111111111111111	4EB5_A	4EB5_A-4EB5_C
21.296749114990234	26.84565544128418	48.99499999999999	29.46107292175293	31.871315002441406	2.420817613601685	0.4090909090909091	0.4591029023746701	0.0	0.0	4EB5_A	4EB5_A-4EB5_C
19.00360107421875	31.536102294921875	47.294	36.65302276611328	35.86617660522461	2.419079303741455	0.2727272727272727	0.496042216358839	0.0	0.0	4EB5_A	4EB5_A-4EB5_C
30.463781356811523	38.566192626953125	50.92399999999999	45.3780403137207	43.88670349121094	2.425231695175171	0.4545454545454545	0.5145118733509235	0.0	0.0	4EB5_A	4EB5_A-4EB5_C
38.20429992675781	45.22167205810547	49.336	57.433223724365234	55.53715515136719	2.4245221614837646	0.4090909090909091	0.5197889182058048	0.0	0.0	4EB5_A	4EB5_A-4EB5_C
28.11466407775879	38.17268753051758	53.463	41.96664047241211	42.783477783203125	2.4240682125091557	0.4090909090909091	0.4907651715039577	0.0	0.0	4EB5_A	4EB5_A-4EB5_C
13.500669479370115	25.56200218200684	30.293	35.505943298339844	31.896413803100582	2.412055492401123	0.3181818181818182	0.4722955145118733	0.0	0.1111111111111111	4EB5_A	4EB5_A-4EB5_C
22.284156799316406	26.31822967529297	49.368	42.35480117797852	42.78818893432617	2.4232378005981445	0.4090909090909091	0.4934036939313984	0.0	0.0	4EB5_A	4EB5_A-4EB5_C
25.221147537231445	29.18010139465332	48.044	44.69877243041992	45.31081771850586	2.4176974296569824	0.4090909090909091	0.503957783641161	0.0	0.0	4EB5_A	4EB5_A-4EB5_C
30.50166320800781	39.281375885009766	50.319	45.106483459472656	44.31425476074219	2.4241783618927	0.3181818181818182	0.4802110817941952	0.0	0.0	4EB5_A	4EB5_A-4EB5_C
20.666898727416992	27.810771942138672	47.43300000000001	34.53465270996094	34.689022064208984	2.4196581840515137	0.3181818181818182	0.5092348284960422	0.0	0.0	4EB5_A	4EB5_A-4EB5_C
25.032697677612305	30.064905166625977	50.73	41.04938125610352	42.43296051025391	2.42577862739563	0.3181818181818182	0.4696569920844327	0.0	0.0	4EB5_A	4EB5_A-4EB5_C
19.81458282470703	25.042930603027344	48.838	28.655576705932617	30.57284164428711	2.4279799461364746	0.2727272727272727	0.4617414248021108	0.0	0.0	4EB5_A	4EB5_A-4EB5_C
16.147851943969727	25.020544052124023	44.563	32.983890533447266	31.61479759216309	2.416975259780884	0.3636363636363636	0.5092348284960422	0.0	0.0	4EB5_A	4EB5_A-4EB5_C
24.78242492675781	33.26840591430664	43.59799999999999	38.64301300048828	40.64005279541016	2.413814783096313	0.2727272727272727	0.4802110817941952	0.0	0.0	4EB5_A	4EB5_A-4EB5_C
15.837318420410156	27.660531997680664	38.649	33.91176223754883	32.060726165771484	2.4225127696990967	0.2727272727272727	0.467018469656992	0.0	0.0	4EB5_A	4EB5_A-4EB5_C
24.49829864501953	29.552875518798828	47.334	38.61075210571289	40.18954086303711	2.42419695854187	0.4090909090909091	0.4828496042216358	0.0	0.0	4EB5_A	4EB5_A-4EB5_C
25.148744583129883	27.1478214263916	48.417	42.46261596679688	43.54127502441406	2.418710947036743	0.3636363636363636	0.496042216358839	0.0	0.0	4EB5_A	4EB5_A-4EB5_C
23.85296058654785	28.22991752624512	49.10000000000001	39.35043716430664	41.08974838256836	2.424583911895752	0.3181818181818182	0.4564643799472295	0.0	0.0	4EB5_A	4EB5_A-4EB5_C
31.38516998291016	37.2321662902832	51.58	48.40237045288086	49.78981018066406	2.422548055648804	0.5454545454545454	0.496042216358839	0.0	0.0	4EB5_A	4EB5_A-4EB5_C
25.16704750061035	34.272396087646484	48.093	38.53742980957031	38.02884292602539	2.4219815731048584	0.4090909090909091	0.5092348284960422	0.0	0.1111111111111111	4EB5_A	4EB5_A-4EB5_C
21.52808952331543	34.088233947753906	46.064	41.90496063232422	41.07320785522461	2.418417453765869	0.4545454545454545	0.4986807387862796	0.0	0.0	4EB5_A	4EB5_A-4EB5_C
25.54226303100586	34.22214126586914	49.365	40.16542434692383	39.15237808227539	2.4267256259918213	0.2727272727272727	0.4802110817941952	0.0	0.0	4EB5_A	4EB5_A-4EB5_C
26.334747314453125	28.425519943237305	50.086	43.29517364501953	44.26987838745117	2.417344093322754	0.4090909090909091	0.5171503957783641	0.0	0.0	4EB5_A	4EB5_A-4EB5_C
25.45050811767578	32.778656005859375	52.427	37.59785461425781	37.33058166503906	2.4177725315093994	0.4090909090909091	0.4775725593667546	0.0	0.0	4EB5_A	4EB5_A-4EB5_C
24.454212188720703	26.109899520874023	45.212	32.24341583251953	34.99397659301758	2.419390916824341	0.4090909090909091	0.4934036939313984	0.0	0.0	4EB5_A	4EB5_A-4EB5_C
22.658557891845703	31.155296325683597	54.279	33.07832717895508	33.62887954711914	2.414496421813965	0.5	0.5118733509234829	0.0	0.0	4EB5_A	4EB5_A-4EB5_C
20.04151725769043	28.914878845214844	42.447	32.791038513183594	33.923606872558594	2.421653509140014	0.5	0.4854881266490765	0.0	0.0	4EB5_A	4EB5_A-4EB5_C
23.89664077758789	27.197002410888672	50.765	40.09394454956055	38.35283279418945	2.42154598236084	0.3181818181818182	0.4881266490765171	0.0	0.0	4EB5_A	4EB5_A-4EB5_C
23.548362731933597	35.07392120361328	52.220000000000006	37.77385330200195	38.77901458740234	2.416175842285156	0.2272727272727272	0.5065963060686016	0.0	0.0	4EB5_A	4EB5_A-4EB5_C
28.11342430114746	32.725040435791016	47.767	48.72940444946289	48.98915481567383	2.420737028121948	0.2727272727272727	0.5171503957783641	0.0	0.1111111111111111	4EB5_A	4EB5_A-4EB5_C
26.52413558959961	31.892000198364254	52.85999999999999	41.98127365112305	40.46690368652344	2.4195892810821533	0.2727272727272727	0.4828496042216358	0.0	0.0	4EB5_A	4EB5_A-4EB5_C
24.423683166503903	28.52064323425293	50.534000000000006	32.85327911376953	32.97731399536133	2.4253122806549072	0.3181818181818182	0.4907651715039577	0.0	0.0	4EB5_A	4EB5_A-4EB5_C
28.096088409423828	32.85183334350586	48.657	45.58905792236328	44.21432876586914	2.426333427429199	0.5	0.5171503957783641	0.0	0.0	4EB5_A	4EB5_A-4EB5_C
24.465482711791992	34.473907470703125	49.86800000000001	38.4765739440918	39.62656021118164	2.42106032371521	0.3636363636363636	0.4934036939313984	0.0	0.0	4EB5_A	4EB5_A-4EB5_C
26.983701705932617	32.125389099121094	50.105	38.53034591674805	38.1231575012207	2.4205198287963867	0.3181818181818182	0.4986807387862796	0.0	0.0	4EB5_A	4EB5_A-4EB5_C
31.044883728027344	39.32213592529297	50.76499999999999	41.5247688293457	42.316219329833984	2.418262720108032	0.4545454545454545	0.4775725593667546	0.0	0.0	4EB5_A	4EB5_A-4EB5_C
31.29536819458008	36.883766174316406	48.43900000000001	52.9428939819336	52.630252838134766	2.4219603538513184	0.4090909090909091	0.5118733509234829	0.0	0.0	4EB5_A	4EB5_A-4EB5_C
24.22325325012207	34.76926040649414	52.399	36.60771942138672	37.49884414672852	2.419806480407715	0.4090909090909091	0.5065963060686016	0.0	0.0	4EB5_A	4EB5_A-4EB5_C
24.358179092407227	35.095054626464844	59.548	47.64002990722656	45.544708251953125	2.4282445907592773	0.3181818181818182	0.4907651715039577	0.0	0.0	4EB5_A	4EB5_A-4EB5_C
27.85048484802246	38.98213195800781	51.362	49.842384338378906	48.92930221557617	2.4243569374084477	0.3181818181818182	0.4881266490765171	0.0	0.0	4EB5_A	4EB5_A-4EB5_C
28.142349243164062	38.9534797668457	50.815	45.67690658569336	46.1422004699707	2.415278673171997	0.4545454545454545	0.5382585751978892	0.0	0.0	4EB5_A	4EB5_A-4EB5_C
16.804323196411133	27.10850524902344	44.069	32.62971878051758	30.82144546508789	2.418794870376587	0.3636363636363636	0.5118733509234829	0.0	0.0	4EB5_A	4EB5_A-4EB5_C
31.01972007751465	36.8294792175293	53.527	41.05124282836914	42.40562438964844	2.424354076385498	0.3636363636363636	0.5092348284960422	0.0	0.0	4EB5_A	4EB5_A-4EB5_C
25.531827926635746	33.6816520690918	49.594	42.09573745727539	40.288211822509766	2.425857782363892	0.4090909090909091	0.5145118733509235	0.0	0.0	4EB5_A	4EB5_A-4EB5_C
30.12025451660156	41.38862609863281	52.165	48.259422302246094	46.51338577270508	2.4243454933166504	0.4090909090909091	0.5013192612137203	0.0	0.0	4EB5_A	4EB5_A-4EB5_C
6.8693718910217285	9.370710372924805	34.696	22.253942489624023	9.983232498168944	1.809245228767395	0.6842105263157895	0.5604838709677419	0.1538461538461538	0.0	4WEM_A	4WEM_A-4WEM_B
6.653005599975586	8.921359062194824	39.171	22.17048072814941	9.54053783416748	1.7936835289001465	0.7368421052631579	0.5645161290322581	0.0769230769230769	0.0	4WEM_A	4WEM_A-4WEM_B
6.9657087326049805	9.283098220825195	35.883	21.18519592285156	7.915036678314209	1.7982131242752075	0.6842105263157895	0.532258064516129	0.0769230769230769	0.0	4WEM_A	4WEM_A-4WEM_B
7.146830558776856	9.030430793762209	35.715	21.720195770263672	8.827078819274902	1.804947853088379	0.631578947368421	0.5604838709677419	0.0769230769230769	0.0	4WEM_A	4WEM_A-4WEM_B
6.922097206115723	9.705819129943848	39.538	22.08216094970703	8.061989784240723	1.7895935773849487	0.5789473684210527	0.5201612903225806	0.0769230769230769	0.0	4WEM_A	4WEM_A-4WEM_B
9.08298397064209	15.738746643066406	28.824	24.085357666015625	23.71665382385254	1.8434630632400515	0.6842105263157895	0.5564516129032258	0.0	0.0	4WEM_A	4WEM_A-4WEM_B
6.994404315948486	9.569293975830078	39.55	21.72127723693848	7.540596008300781	1.7949737310409546	0.7368421052631579	0.5685483870967742	0.1538461538461538	0.0	4WEM_A	4WEM_A-4WEM_B
6.714319705963135	8.911897659301758	31.111	20.51969337463379	7.509787082672119	1.8131390810012815	0.6842105263157895	0.5	0.1538461538461538	0.0	4WEM_A	4WEM_A-4WEM_B
7.131319522857666	9.53959846496582	41.054	22.819276809692383	10.093941688537598	1.7828277349472046	0.6842105263157895	0.5120967741935484	0.0769230769230769	0.0	4WEM_A	4WEM_A-4WEM_B
7.201215744018555	9.279457092285156	35.11	21.17049217224121	7.573631763458252	1.8047364950180051	0.6842105263157895	0.5201612903225806	0.1538461538461538	0.0	4WEM_A	4WEM_A-4WEM_B
7.311988830566406	9.442358016967772	35.297999999999995	21.12113380432129	7.842205047607422	1.789577841758728	0.6842105263157895	0.5443548387096774	0.0769230769230769	0.0	4WEM_A	4WEM_A-4WEM_B
6.694449424743652	9.04661750793457	39.827000000000005	21.892295837402344	8.850510597229004	1.7980411052703855	0.5789473684210527	0.5443548387096774	0.1538461538461538	0.0	4WEM_A	4WEM_A-4WEM_B
6.922158718109131	9.393305778503418	36.287	21.490598678588867	7.76894998550415	1.787204384803772	0.631578947368421	0.5403225806451613	0.1538461538461538	0.0	4WEM_A	4WEM_A-4WEM_B
9.246260643005373	11.899225234985352	30.145000000000003	18.459300994873047	18.36930084228516	1.803636908531189	0.7368421052631579	0.5564516129032258	0.2307692307692307	0.0	4WEM_A	4WEM_A-4WEM_B
7.389044284820557	9.76653289794922	41.995	21.771671295166016	7.074227809906006	1.7908480167388916	0.7894736842105263	0.5604838709677419	0.0769230769230769	0.0	4WEM_A	4WEM_A-4WEM_B
7.361476421356201	9.552671432495115	36.341	21.425981521606445	7.873823165893555	1.7930814027786257	0.631578947368421	0.5483870967741935	0.0769230769230769	0.0	4WEM_A	4WEM_A-4WEM_B
6.574742794036865	9.070306777954102	42.236	22.09558486938477	9.41847324371338	1.7645773887634275	0.6842105263157895	0.5604838709677419	0.0769230769230769	0.0	4WEM_A	4WEM_A-4WEM_B
7.001474380493164	8.955023765563965	39.111	22.08213233947754	9.451764106750488	1.7888509035110474	0.7368421052631579	0.5887096774193549	0.0769230769230769	0.0	4WEM_A	4WEM_A-4WEM_B
6.834696292877197	9.62819766998291	35.519	21.518957138061523	7.866844177246094	1.7960894107818604	0.631578947368421	0.5524193548387096	0.1538461538461538	0.0	4WEM_A	4WEM_A-4WEM_B
7.287288665771484	9.367480278015137	37.595000000000006	21.672670364379883	8.218255043029785	1.790485143661499	0.7368421052631579	0.5645161290322581	0.0769230769230769	0.0	4WEM_A	4WEM_A-4WEM_B
7.057511806488037	9.230874061584473	37.467	20.96553421020508	7.815273761749268	1.7927581071853638	0.6842105263157895	0.5806451612903226	0.1538461538461538	0.0	4WEM_A	4WEM_A-4WEM_B
6.224264144897461	8.932493209838867	38.221	15.400114059448242	7.330222606658935	1.78062641620636	0.6842105263157895	0.5766129032258065	0.1538461538461538	0.0	4WEM_A	4WEM_A-4WEM_B
9.868653297424316	13.184136390686035	26.848000000000003	23.914241790771484	19.07428550720215	1.814466118812561	0.7894736842105263	0.5564516129032258	0.2307692307692307	0.0	4WEM_A	4WEM_A-4WEM_B
7.464877605438232	9.740867614746094	42.122	21.97840118408203	7.024938583374023	1.790435791015625	0.7368421052631579	0.5645161290322581	0.1538461538461538	0.0	4WEM_A	4WEM_A-4WEM_B
7.434072494506836	10.056500434875488	37.668	21.102893829345703	7.194836139678955	1.7959558963775637	0.631578947368421	0.5201612903225806	0.1538461538461538	0.0	4WEM_A	4WEM_A-4WEM_B
6.663000583648682	9.5669584274292	41.356	22.788501739501957	9.63778018951416	1.7869209051132202	0.631578947368421	0.5725806451612904	0.0769230769230769	0.0	4WEM_A	4WEM_A-4WEM_B
6.711597919464111	8.973278045654297	37.027	22.39731788635254	9.51328945159912	1.7840057611465454	0.6842105263157895	0.5403225806451613	0.0769230769230769	0.1666666666666666	4WEM_A	4WEM_A-4WEM_B
6.235447406768799	9.184432983398438	35.80799999999999	22.94914054870605	10.603991508483888	1.8111053705215452	0.7368421052631579	0.5443548387096774	0.3846153846153846	0.0	4WEM_A	4WEM_A-4WEM_B
7.066678047180176	8.514111518859863	37.991	15.712135314941406	7.531816482543945	1.7858089208602903	0.7368421052631579	0.5403225806451613	0.2307692307692307	0.0	4WEM_A	4WEM_A-4WEM_B
9.5492582321167	14.149474143981934	33.056	25.43894386291504	24.816650390625	1.9634017944335935	0.8421052631578947	0.5483870967741935	0.0	0.0	4WEM_A	4WEM_A-4WEM_B
7.174021720886231	9.008654594421388	38.054	21.739919662475582	8.99465560913086	1.795997977256775	0.5789473684210527	0.4919354838709677	0.0769230769230769	0.0	4WEM_A	4WEM_A-4WEM_B
6.8512372970581055	9.02092456817627	38.92100000000001	22.336620330810547	9.407734870910645	1.80469012260437	0.7894736842105263	0.5443548387096774	0.0769230769230769	0.0	4WEM_A	4WEM_A-4WEM_B
6.857837200164795	8.844121932983398	36.307	21.72696304321289	9.16341495513916	1.7953659296035769	0.6842105263157895	0.532258064516129	0.0769230769230769	0.0	4WEM_A	4WEM_A-4WEM_B
7.128974437713623	9.8611478805542	37.532	21.286029815673828	7.49516487121582	1.7967995405197144	0.6842105263157895	0.532258064516129	0.2307692307692307	0.0	4WEM_A	4WEM_A-4WEM_B
7.253663539886475	9.699048042297363	37.039	21.3862361907959	7.623355865478516	1.7937809228897097	0.631578947368421	0.5685483870967742	0.1538461538461538	0.0	4WEM_A	4WEM_A-4WEM_B
7.111035346984863	8.662701606750488	34.595	21.454225540161133	8.26404094696045	1.791379451751709	0.631578947368421	0.5120967741935484	0.0769230769230769	0.0	4WEM_A	4WEM_A-4WEM_B
8.906807899475098	12.483068466186523	24.268	16.373531341552734	11.492020606994627	1.8186513185501096	0.6842105263157895	0.5362903225806451	0.0769230769230769	0.0	4WEM_A	4WEM_A-4WEM_B
7.455529689788818	9.947306632995604	35.446000000000005	21.27891159057617	7.175806522369385	1.7979072332382202	0.6842105263157895	0.5362903225806451	0.0769230769230769	0.0	4WEM_A	4WEM_A-4WEM_B
7.13877010345459	9.116191864013672	37.384	21.89013671875	8.825518608093262	1.7916969060897827	0.7368421052631579	0.5403225806451613	0.0769230769230769	0.0	4WEM_A	4WEM_A-4WEM_B
8.98915958404541	13.833849906921388	30.831	24.984230041503903	24.257232666015625	2.004157304763794	0.7368421052631579	0.5282258064516129	0.0	0.0	4WEM_A	4WEM_A-4WEM_B
7.325649738311768	9.456205368041992	36.158	21.465375900268555	7.896019458770752	1.787575125694275	0.631578947368421	0.5120967741935484	0.0769230769230769	0.0	4WEM_A	4WEM_A-4WEM_B
6.626169204711914	9.202984809875488	32.553999999999995	20.81428337097168	8.144707679748535	1.7851383686065674	0.631578947368421	0.5362903225806451	0.1538461538461538	0.0	4WEM_A	4WEM_A-4WEM_B
6.7904438972473145	9.587140083312988	43.05800000000001	22.470186233520508	8.602450370788574	1.8001636266708374	0.7368421052631579	0.5403225806451613	0.2307692307692307	0.0	4WEM_A	4WEM_A-4WEM_B
6.886656761169434	8.92858600616455	35.690999999999995	22.136510848999023	9.376797676086426	1.8035794496536253	0.6842105263157895	0.5604838709677419	0.0769230769230769	0.1666666666666666	4WEM_A	4WEM_A-4WEM_B
6.434340476989746	9.021112442016602	39.720000000000006	22.61014938354492	9.971753120422363	1.787930965423584	0.7368421052631579	0.5604838709677419	0.1538461538461538	0.0	4WEM_A	4WEM_A-4WEM_B
7.382717609405518	9.935751914978027	37.626000000000005	20.906986236572266	7.31073522567749	1.7985293865203855	0.6842105263157895	0.5443548387096774	0.2307692307692307	0.0	4WEM_A	4WEM_A-4WEM_B
7.081599235534668	9.168767929077148	44.684000000000005	21.24877548217773	8.642865180969238	1.790202498435974	0.7368421052631579	0.5362903225806451	0.0769230769230769	0.0	4WEM_A	4WEM_A-4WEM_B
10.792988777160645	12.684823036193848	27.487	23.3337459564209	20.2636661529541	1.8038617372512815	0.631578947368421	0.5362903225806451	0.1538461538461538	0.0	4WEM_A	4WEM_A-4WEM_B
6.885942935943604	9.192852973937988	34.53	21.045970916748047	8.084979057312012	1.797282338142395	0.6842105263157895	0.5806451612903226	0.0769230769230769	0.0	4WEM_A	4WEM_A-4WEM_B
6.99230432510376	9.109798431396484	38.941	21.28795051574707	7.9662184715271	1.7874847650527954	0.5263157894736842	0.5241935483870968	0.2307692307692307	0.0	4WEM_A	4WEM_A-4WEM_B
9.297258377075195	13.058938026428224	27.989	26.32469940185547	20.724401473999023	1.8411149978637693	0.631578947368421	0.5282258064516129	0.2307692307692307	0.0	4WEM_A	4WEM_A-4WEM_B
6.655712604522705	8.95113754272461	41.045	22.32723045349121	9.506927490234377	1.791404366493225	0.7368421052631579	0.5725806451612904	0.0769230769230769	0.0	4WEM_A	4WEM_A-4WEM_B
7.807485103607178	10.181615829467772	39.690000000000005	21.913183212280277	7.549744129180908	1.7639856338500977	0.631578947368421	0.5161290322580645	0.0769230769230769	0.0	4WEM_A	4WEM_A-4WEM_B
6.365940093994141	8.92467212677002	34.101	21.81503295898437	9.22205924987793	1.8084150552749636	0.5789473684210527	0.5080645161290323	0.0769230769230769	0.0	4WEM_A	4WEM_A-4WEM_B
6.361928939819336	8.884760856628418	47.373	22.891433715820312	10.09277629852295	1.8063726425170896	0.6842105263157895	0.5	0.3076923076923077	0.0	4WEM_A	4WEM_A-4WEM_B
7.081599235534668	9.168767929077148	44.684000000000005	21.24877548217773	8.642865180969238	1.790202498435974	0.7368421052631579	0.5443548387096774	0.0769230769230769	0.0	4WEM_A	4WEM_A-4WEM_B
7.0308613777160645	10.186320304870604	38.68900000000001	22.089984893798828	7.584681034088135	1.793839931488037	0.631578947368421	0.5443548387096774	0.2307692307692307	0.0	4WEM_A	4WEM_A-4WEM_B
9.27361297607422	13.503462791442873	26.206	26.789108276367188	21.73259735107422	1.8228607177734373	0.7368421052631579	0.5564516129032258	0.2307692307692307	0.0	4WEM_A	4WEM_A-4WEM_B
7.495787143707275	9.11154842376709	32.730999999999995	21.19624710083008	8.490546226501465	1.7884658575057983	0.7368421052631579	0.5241935483870968	0.0769230769230769	0.0	4WEM_A	4WEM_A-4WEM_B
8.217813491821289	12.672371864318848	32.328	24.086204528808597	22.60185813903809	2.013771772384644	0.7894736842105263	0.5766129032258065	0.0769230769230769	0.0	4WEM_A	4WEM_A-4WEM_B
6.228085517883301	9.06967830657959	41.026	22.091405868530277	9.207552909851074	1.792549729347229	0.6842105263157895	0.5403225806451613	0.0769230769230769	0.0	4WEM_A	4WEM_A-4WEM_B
6.977237701416016	8.932541847229004	40.775000000000006	21.974136352539062	9.34062957763672	1.7801930904388428	0.6842105263157895	0.5080645161290323	0.0769230769230769	0.0	4WEM_A	4WEM_A-4WEM_B
8.824641227722168	12.686117172241213	37.802	25.97401237487793	25.09028625488281	2.33315110206604	0.6842105263157895	0.5645161290322581	0.1538461538461538	0.0	4WEM_A	4WEM_A-4WEM_B
7.189616680145264	8.909822463989258	37.303	21.70569610595703	9.15170192718506	1.80950927734375	0.7368421052631579	0.5120967741935484	0.0769230769230769	0.1666666666666666	4WEM_A	4WEM_A-4WEM_B
6.597146511077881	9.16312313079834	43.03	22.60692977905273	9.682796478271484	1.804878830909729	0.6842105263157895	0.5524193548387096	0.0769230769230769	0.0	4WEM_A	4WEM_A-4WEM_B
6.922436714172363	9.273832321166992	38.592	21.96454620361328	8.601604461669922	1.7940539121627808	0.6842105263157895	0.5806451612903226	0.0769230769230769	0.0	4WEM_A	4WEM_A-4WEM_B
7.063907146453857	9.11797332763672	34.903	21.31157493591309	8.470226287841797	1.803804874420166	0.7894736842105263	0.5766129032258065	0.0769230769230769	0.0	4WEM_A	4WEM_A-4WEM_B
7.362147331237793	9.079265594482422	32.876	21.29743194580078	8.651016235351562	1.7950023412704468	0.6842105263157895	0.5564516129032258	0.1538461538461538	0.0	4WEM_A	4WEM_A-4WEM_B
6.876735687255859	9.010563850402832	34.835	21.54599952697754	8.752639770507812	1.796675205230713	0.7368421052631579	0.5524193548387096	0.0769230769230769	0.0	4WEM_A	4WEM_A-4WEM_B
7.641999244689941	8.661840438842773	30.838	20.96318244934082	7.928316593170166	1.8110811710357664	0.6842105263157895	0.5645161290322581	0.1538461538461538	0.0	4WEM_A	4WEM_A-4WEM_B
7.531272888183594	10.23628044128418	37.685	21.80965805053711	7.487685680389404	1.7969985008239746	0.7368421052631579	0.532258064516129	0.0769230769230769	0.0	4WEM_A	4WEM_A-4WEM_B
7.242428302764893	9.34650421142578	39.86900000000001	21.979326248168945	9.050421714782717	1.7802529335021973	0.6842105263157895	0.5443548387096774	0.0769230769230769	0.0	4WEM_A	4WEM_A-4WEM_B
7.797073364257812	9.494318962097168	31.02	20.67237663269043	7.825538158416748	1.805827498435974	0.7368421052631579	0.532258064516129	0.2307692307692307	0.0	4WEM_A	4WEM_A-4WEM_B
7.11212158203125	9.676554679870604	41.617	23.154441833496094	8.124982833862305	1.7996193170547483	0.7894736842105263	0.5362903225806451	0.1538461538461538	0.0	4WEM_A	4WEM_A-4WEM_B
7.20446252822876	9.953237533569336	43.741	21.69826889038086	7.854082107543945	1.7849658727645874	0.631578947368421	0.5282258064516129	0.1538461538461538	0.0	4WEM_A	4WEM_A-4WEM_B
7.933933258056641	10.06643009185791	34.89	21.428926467895508	7.492102146148682	1.800154209136963	0.7368421052631579	0.5685483870967742	0.1538461538461538	0.0	4WEM_A	4WEM_A-4WEM_B
7.270909786224365	9.339896202087402	41.075	21.21791076660156	8.471189498901367	1.782046675682068	0.6842105263157895	0.5483870967741935	0.0769230769230769	0.0	4WEM_A	4WEM_A-4WEM_B
7.216495037078857	9.61132526397705	36.783	21.465089797973636	8.110729217529297	1.7848399877548218	0.6842105263157895	0.5524193548387096	0.1538461538461538	0.0	4WEM_A	4WEM_A-4WEM_B
6.713440895080566	9.23984432220459	37.71	22.252931594848636	9.19166088104248	1.8083816766738887	0.6842105263157895	0.6008064516129032	0.0769230769230769	0.0	4WEM_A	4WEM_A-4WEM_B
6.784351825714111	9.453008651733398	36.566	21.81472396850586	8.581866264343262	1.799766182899475	0.7368421052631579	0.5564516129032258	0.2307692307692307	0.0	4WEM_A	4WEM_A-4WEM_B
6.775420188903809	9.03357219696045	45.634	23.129398345947266	10.175333023071287	1.7871081829071045	0.7368421052631579	0.5564516129032258	0.2307692307692307	0.0	4WEM_A	4WEM_A-4WEM_B
6.556804180145264	9.366503715515137	34.79	20.93659400939941	7.516235828399658	1.7715582847595217	0.7368421052631579	0.5564516129032258	0.1538461538461538	0.0	4WEM_A	4WEM_A-4WEM_B
6.90455436706543	8.843999862670898	41.739	22.16268920898437	9.58725643157959	1.7959508895874023	0.7894736842105263	0.5725806451612904	0.0769230769230769	0.0	4WEM_A	4WEM_A-4WEM_B
7.050958633422852	10.06459903717041	38.022	21.846385955810547	7.607526779174805	1.7891772985458374	0.7368421052631579	0.5645161290322581	0.2307692307692307	0.0	4WEM_A	4WEM_A-4WEM_B
10.175539016723633	14.995111465454102	27.03	23.13015365600586	17.804344177246094	1.8151168823242188	0.7368421052631579	0.5483870967741935	0.0769230769230769	0.0	4WEM_A	4WEM_A-4WEM_B
6.505358695983887	8.977415084838867	38.563	21.906024932861328	9.118597030639648	1.7890915870666504	0.6842105263157895	0.5645161290322581	0.0769230769230769	0.0	4WEM_A	4WEM_A-4WEM_B
7.08254337310791	9.3828125	35.962	21.037710189819336	7.308082580566406	1.7934306859970093	0.6842105263157895	0.5483870967741935	0.2307692307692307	0.0	4WEM_A	4WEM_A-4WEM_B
7.374850749969482	9.41675853729248	37.866	21.31647300720215	7.81957483291626	1.7847625017166138	0.631578947368421	0.5604838709677419	0.0769230769230769	0.0	4WEM_A	4WEM_A-4WEM_B
7.40073823928833	9.32109260559082	31.692	20.645774841308597	7.725902080535889	1.807486891746521	0.7368421052631579	0.5443548387096774	0.1538461538461538	0.0	4WEM_A	4WEM_A-4WEM_B
6.790517330169678	9.24555206298828	41.544	22.0024356842041	8.538126945495605	1.7918102741241455	0.631578947368421	0.5362903225806451	0.0769230769230769	0.0	4WEM_A	4WEM_A-4WEM_B
9.64053726196289	17.128589630126953	30.004	25.078693389892575	24.72474670410156	1.966334342956543	0.631578947368421	0.532258064516129	0.0	0.0	4WEM_A	4WEM_A-4WEM_B
7.258216857910156	9.02882194519043	35.92400000000001	21.57532501220703	8.921664237976074	1.7948458194732666	0.7894736842105263	0.5766129032258065	0.0769230769230769	0.0	4WEM_A	4WEM_A-4WEM_B
6.45820426940918	9.079801559448242	39.193000000000005	17.006935119628906	10.537915229797363	1.7927281856536863	0.631578947368421	0.5766129032258065	0.0769230769230769	0.0	4WEM_A	4WEM_A-4WEM_B
7.984713077545166	14.10702896118164	37.239	23.657245635986328	21.70810890197754	1.996718168258667	0.6842105263157895	0.5362903225806451	0.1538461538461538	0.0	4WEM_A	4WEM_A-4WEM_B
7.373967170715332	9.093917846679688	40.986	21.512178421020508	9.31772518157959	1.7894082069396973	0.8947368421052632	0.5403225806451613	0.0769230769230769	0.0	4WEM_A	4WEM_A-4WEM_B
7.0410475730896	9.366504669189451	35.077	22.50065803527832	10.080302238464355	1.800759196281433	0.7368421052631579	0.5564516129032258	0.2307692307692307	0.1666666666666666	4WEM_A	4WEM_A-4WEM_B
7.312814235687256	9.667426109313965	41.96	22.1456241607666	7.330095291137695	1.7850699424743652	0.6842105263157895	0.5524193548387096	0.1538461538461538	0.0	4WEM_A	4WEM_A-4WEM_B
7.025319576263428	9.240979194641112	41.825	22.520076751708984	9.970993995666504	1.794153332710266	0.7368421052631579	0.5161290322580645	0.3076923076923077	0.0	4WEM_A	4WEM_A-4WEM_B
7.151113986968994	9.046470642089844	36.976	21.97794914245605	9.07512664794922	1.786177158355713	0.7894736842105263	0.532258064516129	0.0769230769230769	0.0	4WEM_A	4WEM_A-4WEM_B
7.30781888961792	9.34156608581543	41.059000000000005	21.400022506713867	7.987390995025635	1.7913774251937866	0.6842105263157895	0.5403225806451613	0.0769230769230769	0.0	4WEM_A	4WEM_A-4WEM_B
11.835278511047363	8.88167667388916	49.112	18.43134880065918	31.768672943115234	12.15506362915039	0.0	0.0666666666666666	0.5	0.0	5CSF_C	5CSF_B-5CSF_C
13.562076568603516	11.819247245788574	70.39500000000001	19.938945770263672	28.9465446472168	11.881694793701172	0.125	0.1333333333333333	0.0	0.25	5CSF_C	5CSF_B-5CSF_C
10.51248550415039	11.015199661254885	52.41	22.227588653564453	19.674182891845703	12.01595973968506	0.0	0.0	0.25	0.0	5CSF_C	5CSF_B-5CSF_C
10.976831436157228	11.519404411315918	55.87299999999999	20.02399635314941	23.460601806640625	12.05827808380127	0.0	0.0	0.25	0.0	5CSF_C	5CSF_B-5CSF_C
12.232499122619627	11.486982345581056	62.973	20.880794525146484	13.126179695129396	11.97618293762207	0.25	0.1333333333333333	0.25	0.25	5CSF_C	5CSF_B-5CSF_C
8.363285064697266	8.691304206848145	58.999	19.174190521240234	18.538402557373047	12.001993179321287	0.25	0.2	0.5	0.0	5CSF_C	5CSF_B-5CSF_C
13.299572944641112	12.611861228942873	50.614	11.585075378417969	24.193578720092773	11.950448989868164	0.0	0.0	0.0	0.0	5CSF_C	5CSF_B-5CSF_C
8.610946655273438	6.122115612030029	52.549	16.535593032836914	14.683422088623049	12.326443672180176	0.375	0.3333333333333333	0.5	0.0	5CSF_C	5CSF_B-5CSF_C
13.32649040222168	10.32868766784668	48.068	10.23585319519043	14.81225299835205	11.653182983398438	0.0	0.0	0.25	0.25	5CSF_C	5CSF_B-5CSF_C
13.576345443725586	14.05608367919922	76.83800000000001	22.447246551513672	21.629018783569336	12.205570220947266	0.0	0.0666666666666666	0.0	0.0	5CSF_C	5CSF_B-5CSF_C
7.790022850036621	5.187521457672119	60.812	16.180246353149414	10.403501510620115	11.986154556274414	0.125	0.0666666666666666	0.5	0.0	5CSF_C	5CSF_B-5CSF_C
11.878251075744627	10.59550666809082	43.41	6.36811113357544	18.76105117797852	11.63967990875244	0.0	0.0666666666666666	0.0	0.0	5CSF_C	5CSF_B-5CSF_C
8.011287689208984	7.007874488830566	55.976	17.738391876220703	19.728796005249023	12.20164394378662	0.125	0.1333333333333333	0.5	0.0	5CSF_C	5CSF_B-5CSF_C
9.655158042907717	9.38621711730957	52.754	19.64093971252441	27.22582244873047	11.871929168701172	0.0	0.0666666666666666	0.0	0.0	5CSF_C	5CSF_B-5CSF_C
7.611907958984375	6.492983818054199	61.612	19.07330703735352	17.808916091918945	12.056570053100586	0.125	0.2	0.5	0.0	5CSF_C	5CSF_B-5CSF_C
13.676048278808594	12.978615760803224	53.775	7.363153457641602	14.793014526367188	9.868413925170898	0.125	0.0666666666666666	0.0	0.0	5CSF_C	5CSF_B-5CSF_C
27.38795661926269	22.36715507507324	63.013	29.241323471069336	32.22415542602539	11.825578689575195	0.125	0.2	0.0	0.0	5CSF_C	5CSF_B-5CSF_C
11.353360176086426	10.09708023071289	52.129	18.147293090820312	20.99291610717773	12.019735336303713	0.125	0.0666666666666666	0.25	0.25	5CSF_C	5CSF_B-5CSF_C
9.291315078735352	6.353782176971436	52.05999999999999	17.55207633972168	27.878826141357425	11.993682861328123	0.0	0.1333333333333333	0.75	0.0	5CSF_C	5CSF_B-5CSF_C
10.331567764282228	9.2181978225708	48.557	17.943256378173828	24.95184135437012	11.88178539276123	0.125	0.1333333333333333	0.25	0.0	5CSF_C	5CSF_B-5CSF_C
21.39933013916016	19.97604179382324	69.752	24.99510383605957	27.22662734985352	11.81296730041504	0.125	0.1333333333333333	0.0	0.0	5CSF_C	5CSF_B-5CSF_C
19.861251831054688	17.443584442138672	68.506	24.863618850708008	17.61603546142578	11.857587814331056	0.125	0.1333333333333333	0.0	0.0	5CSF_C	5CSF_B-5CSF_C
10.149195671081545	10.340082168579102	49.988	16.783428192138672	28.91392135620117	11.777853965759276	0.0	0.0	0.25	0.0	5CSF_C	5CSF_B-5CSF_C
8.302290916442871	7.792741775512695	51.69199999999999	18.245960235595703	25.78296661376953	12.493836402893066	0.0	0.0	0.0	0.0	5CSF_C	5CSF_B-5CSF_C
11.127697944641112	10.63059902191162	55.11999999999999	22.46563148498535	21.82501602172852	12.088940620422363	0.0	0.0	0.5	0.0	5CSF_C	5CSF_B-5CSF_C
11.807034492492676	9.964234352111816	61.88399999999999	19.219711303710938	17.640819549560547	12.289505004882812	0.0	0.0666666666666666	0.5	0.0	5CSF_C	5CSF_B-5CSF_C
8.32852554321289	6.791092395782471	69.039	12.860548973083496	16.417362213134766	12.031269073486328	0.125	0.0666666666666666	1.0	0.0	5CSF_C	5CSF_B-5CSF_C
14.229424476623535	10.98012638092041	56.05899999999999	23.12569046020508	32.39764404296875	11.908185958862305	0.375	0.2	0.0	0.0	5CSF_C	5CSF_B-5CSF_C
8.067283630371094	7.398595809936523	51.01899999999999	19.359832763671875	23.02599334716797	11.882406234741213	0.125	0.0666666666666666	0.0	0.0	5CSF_C	5CSF_B-5CSF_C
9.149508476257324	8.192615509033203	58.639	19.32082939147949	22.37941169738769	11.954290390014648	0.125	0.1333333333333333	0.5	0.0	5CSF_C	5CSF_B-5CSF_C
12.837364196777344	12.677020072937012	76.11099999999999	18.16636276245117	21.83500289916992	11.89894962310791	0.0	0.0666666666666666	0.0	0.0	5CSF_C	5CSF_B-5CSF_C
7.380294799804687	3.1360886096954346	54.062	17.238449096679688	31.72589111328125	10.692173957824709	0.0	0.0	1.0	0.0	5CSF_C	5CSF_B-5CSF_C
13.259038925170898	10.815463066101074	54.757000000000005	15.727474212646484	20.66585922241211	11.712373733520508	0.0	0.0	0.0	0.0	5CSF_C	5CSF_B-5CSF_C
9.109996795654297	7.4156904220581055	53.216	8.816999435424805	19.72536277770996	12.12831211090088	0.125	0.0666666666666666	0.75	0.0	5CSF_C	5CSF_B-5CSF_C
11.27096176147461	8.722116470336914	44.61899999999999	24.53326797485352	30.716312408447266	12.497608184814451	0.0	0.0666666666666666	0.0	0.0	5CSF_C	5CSF_B-5CSF_C
17.43292999267578	17.01692771911621	72.405	25.886125564575195	27.486114501953125	11.945466995239258	0.0	0.0666666666666666	0.0	0.25	5CSF_C	5CSF_B-5CSF_C
9.444575309753418	9.955206871032717	55.621	15.856274604797363	12.291969299316406	11.898117065429688	0.25	0.1333333333333333	0.0	0.0	5CSF_C	5CSF_B-5CSF_C
6.815465450286865	6.790513038635254	43.884	12.158365249633787	23.493972778320312	11.033929824829102	0.125	0.0666666666666666	0.0	0.0	5CSF_C	5CSF_B-5CSF_C
9.489583969116213	8.749349594116211	53.354	18.952747344970703	27.49668502807617	12.064976692199709	0.125	0.0666666666666666	0.0	0.0	5CSF_C	5CSF_B-5CSF_C
10.687808990478516	12.65725803375244	47.234	20.53975296020508	17.926471710205078	11.889432907104492	0.0	0.0	0.0	0.0	5CSF_C	5CSF_B-5CSF_C
7.704733371734619	7.060277462005615	48.871	15.838112831115724	22.831132888793945	11.94058322906494	0.125	0.1333333333333333	0.0	0.0	5CSF_C	5CSF_B-5CSF_C
8.55970573425293	6.940454483032227	49.319	21.45197486877441	25.090784072875977	12.385068893432615	0.125	0.0666666666666666	0.0	0.0	5CSF_C	5CSF_B-5CSF_C
7.870003700256348	6.512596130371094	53.06600000000001	11.66669464111328	21.4044189453125	11.827091217041016	0.125	0.0666666666666666	1.0	0.0	5CSF_C	5CSF_B-5CSF_C
14.420184135437012	14.023815155029297	78.66300000000001	18.321632385253903	19.260480880737305	11.995006561279297	0.0	0.0	0.0	0.25	5CSF_C	5CSF_B-5CSF_C
8.771925926208496	6.451979160308838	85.71900000000001	15.61089324951172	17.99578285217285	12.39043426513672	0.0	0.0666666666666666	1.0	0.0	5CSF_C	5CSF_B-5CSF_C
17.85715675354004	17.071008682250977	64.143	23.92857360839844	28.880687713623047	12.03252124786377	0.125	0.1333333333333333	0.0	0.25	5CSF_C	5CSF_B-5CSF_C
9.51365566253662	10.99852466583252	49.411	21.064395904541016	21.252241134643555	12.16830825805664	0.0	0.1333333333333333	0.0	0.25	5CSF_C	5CSF_B-5CSF_C
11.01628303527832	9.905485153198242	57.61600000000001	9.468746185302734	17.156970977783203	11.872118949890137	0.125	0.0666666666666666	0.25	0.0	5CSF_C	5CSF_B-5CSF_C
17.02033233642578	14.983720779418944	72.337	20.4124698638916	26.745065689086918	12.265213012695312	0.0	0.0	0.0	0.0	5CSF_C	5CSF_B-5CSF_C
10.65309715270996	5.9790143966674805	53.499	13.960363388061523	26.091136932373047	11.289167404174805	0.125	0.0666666666666666	0.75	0.0	5CSF_C	5CSF_B-5CSF_C
9.009449005126951	9.384719848632812	49.182	18.75742721557617	27.943702697753903	12.098725318908691	0.0	0.0	0.25	0.0	5CSF_C	5CSF_B-5CSF_C
10.790773391723633	9.135712623596191	54.837	7.961532592773437	19.3594970703125	11.875199317932127	0.0	0.0	0.25	0.0	5CSF_C	5CSF_B-5CSF_C
7.33505392074585	3.710317611694336	50.072	9.613529205322266	22.86622810363769	11.106107711791992	0.25	0.2	1.0	0.0	5CSF_C	5CSF_B-5CSF_C
8.063434600830078	5.838749885559082	57.376	11.499496459960938	21.215076446533203	12.174705505371094	0.0	0.0	1.0	0.0	5CSF_C	5CSF_B-5CSF_C
9.039234161376951	5.606916904449463	62.859	11.40384292602539	19.709884643554688	12.152976989746094	0.0	0.0666666666666666	0.75	0.0	5CSF_C	5CSF_B-5CSF_C
12.191757202148438	7.7548322677612305	49.983	16.143386840820312	18.55801010131836	11.82817840576172	0.0	0.0666666666666666	0.5	0.0	5CSF_C	5CSF_B-5CSF_C
8.255973815917969	7.860270023345947	61.303	12.978350639343262	9.453346252441406	12.168498039245604	0.0	0.0	0.5	0.0	5CSF_C	5CSF_B-5CSF_C
8.56330394744873	7.103277206420898	51.537	9.898157119750977	15.453978538513184	11.135461807250977	0.125	0.1333333333333333	0.25	0.0	5CSF_C	5CSF_B-5CSF_C
9.249808311462402	6.997556686401367	64.814	8.921707153320312	6.709717750549316	12.187061309814451	0.125	0.1333333333333333	0.5	0.0	5CSF_C	5CSF_B-5CSF_C
8.409852027893066	6.705509185791016	48.435	12.502445220947266	25.175397872924805	11.085620880126951	0.125	0.0666666666666666	0.0	0.0	5CSF_C	5CSF_B-5CSF_C
11.059877395629885	7.372832775115967	54.255	15.012003898620604	28.958614349365234	11.767473220825195	0.0	0.0666666666666666	0.25	0.0	5CSF_C	5CSF_B-5CSF_C
8.15769100189209	7.402584075927734	65.576	14.443499565124512	19.16060256958008	12.046564102172852	0.0	0.0	0.75	0.0	5CSF_C	5CSF_B-5CSF_C
12.54494285583496	9.495426177978516	62.764	18.673358917236328	23.55437469482422	11.769685745239258	0.125	0.1333333333333333	0.75	0.0	5CSF_C	5CSF_B-5CSF_C
12.597031593322754	11.435907363891602	64.761	16.072214126586914	16.736867904663086	11.984973907470703	0.0	0.0666666666666666	0.0	0.25	5CSF_C	5CSF_B-5CSF_C
7.001654148101807	6.377303600311279	71.433	12.800596237182615	14.138580322265623	11.796250343322754	0.0	0.0666666666666666	0.5	0.0	5CSF_C	5CSF_B-5CSF_C
19.02942276000977	11.629773139953612	57.19699999999999	20.200681686401367	30.84166717529297	11.802337646484377	0.0	0.0	0.0	0.0	5CSF_C	5CSF_B-5CSF_C
6.273413181304932	4.49085807800293	52.67	16.176372528076172	27.60790252685547	11.754283905029297	0.0	0.0	0.75	0.0	5CSF_C	5CSF_B-5CSF_C
10.931153297424316	7.639438152313232	47.506	13.893048286437988	25.096813201904297	11.757312774658203	0.0	0.0	0.5	0.0	5CSF_C	5CSF_B-5CSF_C
20.894800186157227	18.34682273864746	62.607000000000006	24.11897850036621	25.19758415222168	11.882291793823242	0.125	0.0666666666666666	0.0	0.0	5CSF_C	5CSF_B-5CSF_C
9.08752727508545	7.142401218414307	44.365	14.931578636169434	12.619024276733398	11.562191009521484	0.0	0.0	0.0	0.0	5CSF_C	5CSF_B-5CSF_C
7.821254253387451	5.766632080078125	54.69599999999999	10.0608549118042	22.294811248779297	11.009973526000977	0.0	0.0	0.5	0.0	5CSF_C	5CSF_B-5CSF_C
12.578911781311035	10.437211036682127	71.007	16.34442710876465	6.046822547912598	11.86980152130127	0.125	0.1333333333333333	0.0	0.25	5CSF_C	5CSF_B-5CSF_C
12.443351745605469	10.708033561706545	66.842	19.85359001159668	22.2229118347168	12.051563262939451	0.0	0.0666666666666666	0.25	0.0	5CSF_C	5CSF_B-5CSF_C
12.357930183410645	10.76039218902588	58.78500000000001	19.542871475219727	17.471221923828125	12.087850570678713	0.0	0.1333333333333333	0.0	0.0	5CSF_C	5CSF_B-5CSF_C
12.36746597290039	11.488665580749512	58.465	18.570674896240234	25.007667541503903	11.84853172302246	0.0	0.2	0.25	0.0	5CSF_C	5CSF_B-5CSF_C
6.790542602539063	6.847121715545654	47.897000000000006	2.714824676513672	16.331676483154297	9.280982971191406	0.25	0.2	0.0	0.0	5CSF_C	5CSF_B-5CSF_C
7.892818927764893	6.765609264373779	52.123000000000005	16.870880126953125	26.31727600097656	11.225549697875977	0.0	0.0	0.5	0.0	5CSF_C	5CSF_B-5CSF_C
8.29334545135498	8.459649085998535	55.65	15.88366413116455	8.215617179870605	11.832100868225098	0.0	0.0	0.5	0.0	5CSF_C	5CSF_B-5CSF_C
9.201342582702637	9.454299926757812	50.886	20.18924140930176	21.687135696411133	12.340336799621582	0.125	0.1333333333333333	0.0	0.0	5CSF_C	5CSF_B-5CSF_C
13.765788078308104	11.094888687133787	63.81999999999999	12.36023998260498	22.60125541687012	11.885339736938477	0.125	0.0666666666666666	0.0	0.0	5CSF_C	5CSF_B-5CSF_C
16.74173355102539	14.85166835784912	69.91799999999999	21.02888298034668	10.432710647583008	11.932446479797363	0.125	0.0666666666666666	0.0	0.0	5CSF_C	5CSF_B-5CSF_C
7.477218627929687	5.440810680389404	46.862	10.329007148742676	26.59475517272949	10.525848388671877	0.0	0.0	0.0	0.25	5CSF_C	5CSF_B-5CSF_C
9.47144889831543	8.245892524719238	63.604000000000006	16.006311416625977	17.946678161621094	12.04678726196289	0.0	0.0	1.0	0.0	5CSF_C	5CSF_B-5CSF_C
11.234519958496094	11.87350368499756	58.152	18.297237396240234	22.580547332763672	12.02581024169922	0.125	0.1333333333333333	0.25	0.0	5CSF_C	5CSF_B-5CSF_C
11.682706832885742	9.572239875793455	55.092000000000006	17.361906051635742	19.47163200378418	11.975948333740234	0.0	0.0	0.75	0.0	5CSF_C	5CSF_B-5CSF_C
9.205544471740724	7.272637367248535	54.657	18.839954376220703	26.770002365112305	11.831694602966309	0.0	0.0666666666666666	0.0	0.0	5CSF_C	5CSF_B-5CSF_C
16.666372299194336	14.629120826721191	68.631	19.13457679748535	17.4545955657959	11.950571060180664	0.0	0.0666666666666666	0.0	0.25	5CSF_C	5CSF_B-5CSF_C
8.84653091430664	9.20067024230957	53.185	20.032058715820312	25.671783447265625	12.15312957763672	0.0	0.0666666666666666	0.0	0.0	5CSF_C	5CSF_B-5CSF_C
8.990686416625977	8.247410774230957	63.32099999999999	15.970454216003418	22.2347469329834	11.957048416137695	0.0	0.0666666666666666	0.5	0.0	5CSF_C	5CSF_B-5CSF_C
21.506053924560547	20.449647903442383	67.175	29.210865020751957	28.895301818847656	11.898512840270996	0.125	0.0666666666666666	0.0	0.0	5CSF_C	5CSF_B-5CSF_C
25.27141761779785	23.423959732055664	63.572	29.77763938903809	36.6396713256836	11.727063179016112	0.125	0.0666666666666666	0.0	0.5	5CSF_C	5CSF_B-5CSF_C
21.881946563720703	17.276962280273438	76.91099999999999	24.050756454467773	26.455537796020508	11.788508415222168	0.0	0.0	0.0	0.25	5CSF_C	5CSF_B-5CSF_C
9.822378158569336	9.431090354919434	47.648	20.581966400146484	16.564186096191406	12.095670700073242	0.125	0.1333333333333333	0.0	0.0	5CSF_C	5CSF_B-5CSF_C
11.303818702697754	11.38939094543457	58.45200000000001	17.61794090270996	11.63928508758545	12.099170684814451	0.0	0.0	0.5	0.0	5CSF_C	5CSF_B-5CSF_C
6.099794387817383	5.509862422943115	49.878	12.777070045471191	26.973114013671875	11.15498161315918	0.0	0.0	0.5	0.0	5CSF_C	5CSF_B-5CSF_C
17.784746170043945	16.138843536376953	62.05400000000001	23.86128807067871	26.427886962890625	11.857189178466797	0.0	0.0	0.0	0.0	5CSF_C	5CSF_B-5CSF_C
10.54493236541748	8.792531967163086	50.010000000000005	16.315216064453125	27.5831298828125	11.67872428894043	0.0	0.0	0.5	0.0	5CSF_C	5CSF_B-5CSF_C
3.352734088897705	2.4761619567871094	48.684	9.566628456115724	22.59622001647949	10.484701156616213	0.0	0.0	1.0	0.0	5CSF_C	5CSF_B-5CSF_C
10.207866668701172	10.258460998535156	52.68000000000001	12.724366188049316	10.409046173095703	11.997810363769531	0.125	0.2	0.0	0.0	5CSF_C	5CSF_B-5CSF_C
10.994705200195312	9.150209426879885	44.183	21.53713035583496	25.797348022460938	11.948705673217772	0.125	0.1333333333333333	0.0	0.0	5CSF_C	5CSF_B-5CSF_C
9.030668258666992	10.804859161376951	56.46	33.24693298339844	29.364511489868164	1.81030547618866	0.1428571428571428	0.1176470588235294	0.0	0.0	5XJL_M	5XJL_2-5XJL_M
13.00363826751709	15.484487533569336	61.81700000000001	35.89915466308594	18.26510429382324	1.7916672229766846	0.1428571428571428	0.1764705882352941	0.0	0.1666666666666666	5XJL_M	5XJL_2-5XJL_M
13.547541618347168	14.078600883483888	60.03499999999999	39.384803771972656	22.158111572265625	1.8135126829147337	0.0	0.0	0.0	0.3333333333333333	5XJL_M	5XJL_2-5XJL_M
17.391220092773438	13.741009712219238	65.218	29.701868057250977	35.694217681884766	1.8065825700759888	0.0	0.0	0.2	0.1666666666666666	5XJL_M	5XJL_2-5XJL_M
15.88818073272705	10.557191848754885	69.937	27.173599243164062	36.73569869995117	1.7771941423416138	0.0	0.0	0.2	0.1666666666666666	5XJL_M	5XJL_2-5XJL_M
13.38392448425293	13.947826385498049	60.31199999999999	37.296085357666016	22.03702545166016	1.8052785396575928	0.2857142857142857	0.2941176470588235	0.0	0.1666666666666666	5XJL_M	5XJL_2-5XJL_M
10.16969108581543	9.548003196716309	56.87600000000001	35.21403121948242	24.479066848754883	1.81032395362854	0.0	0.0	0.0	0.0	5XJL_M	5XJL_2-5XJL_M
9.821385383605955	10.776304244995115	60.04600000000001	33.74589157104492	17.11439323425293	1.8089778423309328	0.2857142857142857	0.2352941176470588	0.0	0.1666666666666666	5XJL_M	5XJL_2-5XJL_M
8.461384773254395	9.176040649414062	60.61	25.268407821655277	29.461084365844727	1.7952187061309814	0.1428571428571428	0.1176470588235294	0.2	0.1666666666666666	5XJL_M	5XJL_2-5XJL_M
10.430891036987305	9.109539985656738	49.758	35.56272506713867	20.72149658203125	1.7928516864776611	0.1428571428571428	0.1176470588235294	0.0	0.0	5XJL_M	5XJL_2-5XJL_M
16.318580627441406	16.553407669067383	63.812	41.32684326171875	31.97138977050781	1.8062026500701904	0.3571428571428571	0.2941176470588235	0.0	0.0	5XJL_M	5XJL_2-5XJL_M
16.790353775024414	16.862077713012695	69.841	34.84496307373047	35.51124954223633	1.7402263879776	0.0714285714285714	0.0588235294117647	0.0	0.1666666666666666	5XJL_M	5XJL_2-5XJL_M
9.187149047851562	8.748208999633789	60.443000000000005	33.37398910522461	21.785966873168945	1.773812174797058	0.1428571428571428	0.1176470588235294	0.0	0.1666666666666666	5XJL_M	5XJL_2-5XJL_M
10.419581413269045	12.416800498962402	57.679	25.342716217041016	29.09271049499512	1.7781760692596436	0.4285714285714285	0.3529411764705882	0.0	0.1666666666666666	5XJL_M	5XJL_2-5XJL_M
11.330487251281738	11.986445426940918	58.948	36.341556549072266	27.074317932128903	1.8117611408233645	0.0714285714285714	0.1176470588235294	0.0	0.0	5XJL_M	5XJL_2-5XJL_M
14.995661735534668	17.570480346679688	72.773	37.55226516723633	23.320470809936523	1.7886431217193604	0.1428571428571428	0.1176470588235294	0.0	0.1666666666666666	5XJL_M	5XJL_2-5XJL_M
11.988195419311523	11.999547958374023	56.252	18.15560531616211	25.233793258666992	1.7739115953445437	0.1428571428571428	0.1176470588235294	0.0	0.3333333333333333	5XJL_M	5XJL_2-5XJL_M
8.481257438659668	8.497879028320312	51.847	32.289974212646484	23.335752487182617	1.8065193891525269	0.1428571428571428	0.1176470588235294	0.2	0.1666666666666666	5XJL_M	5XJL_2-5XJL_M
20.36680030822754	21.834718704223636	62.14300000000001	36.78955459594727	36.9626579284668	1.800689935684204	0.2142857142857142	0.2352941176470588	0.0	0.1666666666666666	5XJL_M	5XJL_2-5XJL_M
12.850420951843262	12.668865203857422	67.80799999999999	32.33185958862305	28.03253173828125	1.763192057609558	0.0714285714285714	0.0588235294117647	0.0	0.1666666666666666	5XJL_M	5XJL_2-5XJL_M
16.890134811401367	18.700252532958984	66.93799999999999	41.60861206054688	30.074228286743164	1.8078750371932983	0.1428571428571428	0.1176470588235294	0.0	0.3333333333333333	5XJL_M	5XJL_2-5XJL_M
13.553534507751465	17.329862594604492	62.991	35.03098678588867	24.821813583374023	1.8055849075317385	0.0	0.0	0.0	0.0	5XJL_M	5XJL_2-5XJL_M
8.814584732055664	9.275006294250488	59.871	22.987491607666016	30.767723083496094	1.8261327743530276	0.1428571428571428	0.1176470588235294	0.0	0.1666666666666666	5XJL_M	5XJL_2-5XJL_M
9.361641883850098	13.059592247009276	55.426	31.670129776000977	27.478105545043945	1.872937560081482	0.0714285714285714	0.0588235294117647	0.0	0.0	5XJL_M	5XJL_2-5XJL_M
10.85087776184082	11.982187271118164	57.292	33.8342399597168	23.769105911254883	1.807583689689636	0.1428571428571428	0.1176470588235294	0.0	0.3333333333333333	5XJL_M	5XJL_2-5XJL_M
15.53526782989502	14.384212493896484	60.645	40.920894622802734	33.540523529052734	1.818193435668945	0.1428571428571428	0.1176470588235294	0.0	0.1666666666666666	5XJL_M	5XJL_2-5XJL_M
11.29959487915039	11.77764129638672	62.96500000000001	22.365982055664062	26.084829330444336	1.7665815353393557	0.1428571428571428	0.1176470588235294	0.0	0.1666666666666666	5XJL_M	5XJL_2-5XJL_M
15.424680709838867	13.288509368896484	59.35	37.580345153808594	24.98779296875	1.7825915813446045	0.2142857142857142	0.2352941176470588	0.0	0.1666666666666666	5XJL_M	5XJL_2-5XJL_M
10.788897514343262	12.291417121887209	56.662	35.94651412963867	33.330448150634766	1.8067376613616943	0.2142857142857142	0.1764705882352941	0.0	0.0	5XJL_M	5XJL_2-5XJL_M
18.250411987304688	21.94993782043457	71.249	40.73175811767578	27.083959579467773	1.8285353183746336	0.0714285714285714	0.0588235294117647	0.0	0.3333333333333333	5XJL_M	5XJL_2-5XJL_M
18.64697265625	15.777546882629396	69.36499999999998	43.22340393066406	30.3057804107666	1.7837626934051514	0.0	0.0	0.0	0.1666666666666666	5XJL_M	5XJL_2-5XJL_M
22.184162139892575	21.00945472717285	73.16100000000002	47.00969696044922	32.70926284790039	1.8012751340866089	0.2142857142857142	0.1764705882352941	0.0	0.1666666666666666	5XJL_M	5XJL_2-5XJL_M
10.269394874572754	9.809844970703123	56.1	35.43449401855469	29.485082626342773	1.7992016077041626	0.2142857142857142	0.2352941176470588	0.0	0.1666666666666666	5XJL_M	5XJL_2-5XJL_M
13.70508861541748	16.836772918701172	72.15099999999998	39.38309860229492	26.50174903869629	1.7970689535140991	0.2142857142857142	0.2352941176470588	0.0	0.1666666666666666	5XJL_M	5XJL_2-5XJL_M
9.636754989624023	14.066161155700684	66.998	31.27086067199707	24.001609802246094	1.8480291366577148	0.0714285714285714	0.0588235294117647	0.0	0.3333333333333333	5XJL_M	5XJL_2-5XJL_M
8.014667510986328	10.778441429138184	57.774	19.69264411926269	26.40902137756348	1.833498239517212	0.2857142857142857	0.2941176470588235	0.0	0.1666666666666666	5XJL_M	5XJL_2-5XJL_M
12.373313903808594	13.474575996398926	64.023	28.960834503173828	26.72004508972168	1.7828575372695925	0.1428571428571428	0.1176470588235294	0.0	0.3333333333333333	5XJL_M	5XJL_2-5XJL_M
13.811844825744627	11.173243522644045	67.917	25.20001602172852	37.76288986206055	1.794877052307129	0.0714285714285714	0.0588235294117647	0.0	0.1666666666666666	5XJL_M	5XJL_2-5XJL_M
7.459727764129639	9.675004959106444	53.099	29.28615379333496	29.6855411529541	1.7782516479492188	0.3571428571428571	0.3529411764705882	0.0	0.1666666666666666	5XJL_M	5XJL_2-5XJL_M
8.960759162902832	11.608160972595217	56.094	30.598018646240234	32.4005241394043	1.8298473358154297	0.0714285714285714	0.1176470588235294	0.0	0.0	5XJL_M	5XJL_2-5XJL_M
14.822015762329102	12.347415924072266	71.48099999999998	42.62939453125	22.81715583801269	1.7924240827560425	0.0	0.0588235294117647	0.0	0.1666666666666666	5XJL_M	5XJL_2-5XJL_M
8.071351051330566	8.315943717956543	56.398	21.16602897644043	14.308897972106934	1.7447446584701538	0.3571428571428571	0.2941176470588235	0.2	0.1666666666666666	5XJL_M	5XJL_2-5XJL_M
8.909891128540039	9.981589317321776	58.395	30.15241432189941	32.58257293701172	1.8571635484695437	0.0714285714285714	0.0588235294117647	0.0	0.0	5XJL_M	5XJL_2-5XJL_M
11.186366081237791	14.03486442565918	73.62100000000001	27.841785430908203	24.746437072753903	1.796496033668518	0.0714285714285714	0.1176470588235294	0.0	0.3333333333333333	5XJL_M	5XJL_2-5XJL_M
9.10465145111084	9.206997871398926	60.01100000000001	33.41025161743164	23.658567428588867	1.7908178567886353	0.1428571428571428	0.1176470588235294	0.2	0.1666666666666666	5XJL_M	5XJL_2-5XJL_M
13.390666961669922	11.957528114318848	62.764	38.32112884521485	27.74987030029297	1.7905731201171875	0.2857142857142857	0.2352941176470588	0.2	0.1666666666666666	5XJL_M	5XJL_2-5XJL_M
12.03590202331543	11.975279808044434	59.90500000000001	38.21449279785156	29.95203971862793	1.7974079847335815	0.2142857142857142	0.1764705882352941	0.0	0.0	5XJL_M	5XJL_2-5XJL_M
12.106797218322754	10.902936935424805	64.19800000000001	26.21072196960449	31.56239318847656	1.7753102779388428	0.0714285714285714	0.1176470588235294	0.0	0.3333333333333333	5XJL_M	5XJL_2-5XJL_M
10.927569389343262	9.882061004638672	55.85100000000001	37.675025939941406	19.12700462341309	1.7517331838607788	0.2142857142857142	0.1764705882352941	0.0	0.1666666666666666	5XJL_M	5XJL_2-5XJL_M
22.68172645568848	22.802175521850582	72.37199999999999	39.18276977539063	38.64240264892578	1.77636981010437	0.2142857142857142	0.1764705882352941	0.0	0.1666666666666666	5XJL_M	5XJL_2-5XJL_M
10.11301040649414	12.107677459716797	53.81600000000001	36.07428741455078	32.36992645263672	1.8688963651657104	0.0714285714285714	0.0588235294117647	0.0	0.0	5XJL_M	5XJL_2-5XJL_M
15.69675350189209	15.101452827453612	63.34899999999999	38.13248062133789	21.02537727355957	1.776579737663269	0.2142857142857142	0.1764705882352941	0.0	0.3333333333333333	5XJL_M	5XJL_2-5XJL_M
12.634794235229492	14.151165962219238	57.039	23.12616729736328	30.796045303344727	1.827931523323059	0.1428571428571428	0.1176470588235294	0.0	0.1666666666666666	5XJL_M	5XJL_2-5XJL_M
10.793560028076172	9.995412826538086	53.262	36.19546127319336	28.10687828063965	1.7578541040420532	0.0714285714285714	0.0588235294117647	0.0	0.0	5XJL_M	5XJL_2-5XJL_M
14.716009140014648	16.763689041137695	62.042	38.89852142333984	35.74074935913086	1.81234872341156	0.1428571428571428	0.1176470588235294	0.0	0.0	5XJL_M	5XJL_2-5XJL_M
13.457770347595217	12.798049926757812	66.04100000000001	28.25279426574707	24.08797264099121	1.8148201704025269	0.2142857142857142	0.1764705882352941	0.0	0.1666666666666666	5XJL_M	5XJL_2-5XJL_M
12.759720802307127	11.212071418762209	61.348	36.77789306640625	21.11430931091309	1.766438126564026	0.1428571428571428	0.1176470588235294	0.2	0.0	5XJL_M	5XJL_2-5XJL_M
12.03266429901123	13.552254676818848	68.88	23.69001197814941	32.214481353759766	1.7950507402420044	0.2142857142857142	0.1764705882352941	0.0	0.1666666666666666	5XJL_M	5XJL_2-5XJL_M
10.169909477233888	11.833757400512695	64.214	30.58072853088379	27.84210777282715	1.7291758060455322	0.2142857142857142	0.1764705882352941	0.0	0.1666666666666666	5XJL_M	5XJL_2-5XJL_M
13.973790168762209	12.050765991210938	62.198	36.87662124633789	17.751571655273438	1.8013447523117063	0.0714285714285714	0.0588235294117647	0.0	0.1666666666666666	5XJL_M	5XJL_2-5XJL_M
14.204400062561035	15.744986534118652	60.346	37.70226287841797	20.021108627319336	1.7900898456573486	0.0714285714285714	0.0588235294117647	0.0	0.1666666666666666	5XJL_M	5XJL_2-5XJL_M
24.14217185974121	18.14786720275879	71.652	47.733154296875	21.91237449645996	1.7830761671066284	0.0714285714285714	0.0588235294117647	0.0	0.1666666666666666	5XJL_M	5XJL_2-5XJL_M
17.24854850769043	17.042739868164062	67.119	41.72365188598633	23.616724014282227	1.7861042022705078	0.2142857142857142	0.1764705882352941	0.0	0.1666666666666666	5XJL_M	5XJL_2-5XJL_M
22.119543075561523	19.572114944458008	64.33099999999999	41.06448745727539	37.99210739135742	1.802153468132019	0.1428571428571428	0.1176470588235294	0.0	0.1666666666666666	5XJL_M	5XJL_2-5XJL_M
9.391094207763672	8.951619148254395	54.293000000000006	33.91023254394531	23.166868209838867	1.8509113788604736	0.1428571428571428	0.1176470588235294	0.0	0.1666666666666666	5XJL_M	5XJL_2-5XJL_M
10.111692428588867	9.542696952819824	57.283	34.89867401123047	26.671995162963867	1.791500687599182	0.3571428571428571	0.2941176470588235	0.2	0.1666666666666666	5XJL_M	5XJL_2-5XJL_M
12.07561492919922	13.606739044189451	62.554	36.45039367675781	25.62027740478516	1.812109351158142	0.1428571428571428	0.1176470588235294	0.0	0.1666666666666666	5XJL_M	5XJL_2-5XJL_M
13.380341529846191	13.036800384521484	62.082	38.24787139892578	24.0819034576416	1.7926608324050903	0.3571428571428571	0.2941176470588235	0.0	0.1666666666666666	5XJL_M	5XJL_2-5XJL_M
7.846399784088135	9.67403507232666	55.693000000000005	26.425701141357425	32.61551284790039	1.8010884523391724	0.2142857142857142	0.1764705882352941	0.0	0.3333333333333333	5XJL_M	5XJL_2-5XJL_M
13.74770164489746	11.655385971069336	58.760000000000005	38.38821029663086	23.22645568847656	1.8090711832046509	0.1428571428571428	0.1176470588235294	0.0	0.0	5XJL_M	5XJL_2-5XJL_M
11.766626358032228	11.525339126586914	55.63199999999999	23.646371841430664	26.94378662109375	1.82315731048584	0.1428571428571428	0.1176470588235294	0.0	0.1666666666666666	5XJL_M	5XJL_2-5XJL_M
11.388423919677734	9.89942455291748	58.31500000000001	35.70132064819336	20.17792510986328	1.7766700983047483	0.1428571428571428	0.1176470588235294	0.0	0.1666666666666666	5XJL_M	5XJL_2-5XJL_M
10.597423553466797	11.492396354675291	58.50600000000001	31.104856491088867	18.274620056152344	1.8026074171066284	0.2857142857142857	0.2352941176470588	0.0	0.3333333333333333	5XJL_M	5XJL_2-5XJL_M
8.075701713562012	8.36620807647705	64.559	21.81924819946289	28.6995792388916	1.8114588260650637	0.1428571428571428	0.1176470588235294	0.2	0.1666666666666666	5XJL_M	5XJL_2-5XJL_M
8.268354415893555	9.829151153564451	61.17500000000001	31.138612747192383	25.750572204589844	1.8017232418060305	0.0714285714285714	0.0588235294117647	0.2	0.1666666666666666	5XJL_M	5XJL_2-5XJL_M
10.688214302062988	10.242366790771484	61.82000000000001	36.8639030456543	19.316030502319336	1.817294239997864	0.2857142857142857	0.2352941176470588	0.4	0.1666666666666666	5XJL_M	5XJL_2-5XJL_M
19.652721405029297	18.666784286499023	75.44000000000001	43.19902420043945	31.86815452575684	1.8029500246047971	0.2142857142857142	0.1764705882352941	0.0	0.3333333333333333	5XJL_M	5XJL_2-5XJL_M
10.082231521606444	12.60734748840332	60.493	32.01067352294922	23.65511512756348	1.8071209192276	0.0	0.0	0.0	0.1666666666666666	5XJL_M	5XJL_2-5XJL_M
12.156543731689451	11.544775009155272	59.589	20.83207321166992	25.89335060119629	1.8252084255218504	0.2857142857142857	0.2941176470588235	0.0	0.1666666666666666	5XJL_M	5XJL_2-5XJL_M
10.407182693481444	9.80250644683838	59.94	32.354637145996094	15.253357887268066	1.7901960611343384	0.2142857142857142	0.1764705882352941	0.2	0.1666666666666666	5XJL_M	5XJL_2-5XJL_M
8.660428047180176	10.003957748413086	61.715	32.24689483642578	27.151277542114254	1.8073415756225584	0.2142857142857142	0.2941176470588235	0.0	0.0	5XJL_M	5XJL_2-5XJL_M
11.665504455566406	13.6348295211792	56.509	34.61820983886719	30.42555427551269	1.8220618963241575	0.1428571428571428	0.1176470588235294	0.0	0.1666666666666666	5XJL_M	5XJL_2-5XJL_M
16.39302635192871	16.211669921875	62.746	41.18285751342773	29.017000198364254	1.7977620363235474	0.2142857142857142	0.1764705882352941	0.0	0.0	5XJL_M	5XJL_2-5XJL_M
11.576966285705566	11.216449737548828	64.074	32.20965576171875	13.87553882598877	1.7711454629898071	0.0714285714285714	0.0588235294117647	0.4	0.3333333333333333	5XJL_M	5XJL_2-5XJL_M
19.55772018432617	22.030029296875	69.612	38.22656631469727	32.862064361572266	1.7605361938476562	0.0714285714285714	0.0588235294117647	0.0	0.0	5XJL_M	5XJL_2-5XJL_M
13.41146469116211	11.028501510620115	58.843	38.02434921264648	27.993408203125	1.816112399101257	0.1428571428571428	0.1176470588235294	0.0	0.0	5XJL_M	5XJL_2-5XJL_M
11.570870399475098	9.980314254760742	64.68199999999999	27.138259887695312	40.8806266784668	1.7846119403839111	0.0714285714285714	0.0588235294117647	0.0	0.3333333333333333	5XJL_M	5XJL_2-5XJL_M
13.687153816223145	16.838354110717773	62.714	35.88268280029297	31.324342727661133	1.793029546737671	0.1428571428571428	0.1176470588235294	0.0	0.1666666666666666	5XJL_M	5XJL_2-5XJL_M
12.056180953979492	13.208444595336914	61.076	36.06780624389648	19.664966583251957	1.7707316875457764	0.0714285714285714	0.1176470588235294	0.0	0.1666666666666666	5XJL_M	5XJL_2-5XJL_M
13.418898582458496	14.360021591186523	62.929	37.8544807434082	21.80267143249512	1.790873408317566	0.0	0.0588235294117647	0.0	0.1666666666666666	5XJL_M	5XJL_2-5XJL_M
30.065004348754883	29.948680877685547	65.853	55.213417053222656	38.15082550048828	1.7941806316375732	0.1428571428571428	0.1764705882352941	0.0	0.1666666666666666	5XJL_M	5XJL_2-5XJL_M
19.11169815063477	20.279285430908203	62.587	45.9498291015625	43.98994445800781	1.805916666984558	0.0714285714285714	0.0588235294117647	0.0	0.1666666666666666	5XJL_M	5XJL_2-5XJL_M
10.743617057800291	10.978260040283203	55.426	33.81209182739258	12.248894691467283	1.7661653757095337	0.1428571428571428	0.1176470588235294	0.0	0.3333333333333333	5XJL_M	5XJL_2-5XJL_M
29.133262634277344	31.591772079467773	66.957	52.61440658569336	34.23371124267578	1.8166496753692627	0.2857142857142857	0.2352941176470588	0.0	0.1666666666666666	5XJL_M	5XJL_2-5XJL_M
18.4727783203125	14.609472274780272	62.12299999999999	40.53284454345703	26.552244186401367	1.7930433750152588	0.0	0.0	0.0	0.0	5XJL_M	5XJL_2-5XJL_M
16.75787925720215	15.013026237487791	65.776	41.613014221191406	28.85959815979004	1.803377985954285	0.0714285714285714	0.0588235294117647	0.0	0.1666666666666666	5XJL_M	5XJL_2-5XJL_M
10.364962577819824	10.362987518310549	58.166	34.51105499267578	19.377954483032227	1.7814109325408936	0.0714285714285714	0.1176470588235294	0.0	0.1666666666666666	5XJL_M	5XJL_2-5XJL_M
16.50014305114746	16.64788055419922	61.291	41.14661407470703	33.57218551635742	1.8150473833084104	0.0714285714285714	0.0588235294117647	0.0	0.0	5XJL_M	5XJL_2-5XJL_M
17.925649642944336	13.64030647277832	68.018	41.13205337524414	27.62497901916504	1.76745343208313	0.0714285714285714	0.0588235294117647	0.0	0.1666666666666666	5XJL_M	5XJL_2-5XJL_M
10.00059986114502	10.837236404418944	52.861	35.2426643371582	23.96527099609375	1.801936745643616	0.0714285714285714	0.0588235294117647	0.0	0.1666666666666666	5XJL_M	5XJL_2-5XJL_M
7.180456161499023	11.785307884216309	57.716	18.185630798339844	9.849395751953123	0.4635308682918548	0.5714285714285714	0.50920245398773	0.5384615384615384	0.1428571428571428	2IZV_A	2IZV_A-2IZV_C
7.149289131164551	11.642119407653809	61.397000000000006	17.4447078704834	9.191313743591309	0.4652447998523712	0.4285714285714285	0.4478527607361963	0.5384615384615384	0.0	2IZV_A	2IZV_A-2IZV_C
6.823047637939453	11.27743911743164	67.208	17.707178115844727	9.225869178771973	0.4609703719615936	0.3809523809523809	0.4907975460122699	0.5384615384615384	0.0	2IZV_A	2IZV_A-2IZV_C
36.37914276123047	40.427921295166016	50.155	55.757545471191406	47.44121551513672	0.4807124733924866	0.3809523809523809	0.4662576687116564	0.0	0.0	2IZV_A	2IZV_A-2IZV_C
7.570817947387695	13.04209804534912	57.314	17.185325622558594	9.30810546875	0.4644269347190857	0.3809523809523809	0.4539877300613497	0.5384615384615384	0.0	2IZV_A	2IZV_A-2IZV_C
9.151509284973145	12.188177108764648	51.616	17.584699630737305	11.475807189941406	0.4664877951145172	0.4285714285714285	0.4723926380368098	0.2307692307692307	0.0	2IZV_A	2IZV_A-2IZV_C
10.702170372009276	12.794196128845217	49.351	17.971586227416992	17.43994140625	0.4679129421710968	0.5238095238095238	0.4417177914110429	0.0	0.1428571428571428	2IZV_A	2IZV_A-2IZV_C
7.289953231811523	11.923988342285156	63.64	17.963905334472656	9.766340255737305	0.4681927263736725	0.4285714285714285	0.4723926380368098	0.3846153846153846	0.0	2IZV_A	2IZV_A-2IZV_C
15.972007751464844	17.050161361694336	56.287	23.138336181640625	29.21169853210449	0.4753428101539612	0.4285714285714285	0.4294478527607362	0.0	0.0	2IZV_A	2IZV_A-2IZV_C
8.77230167388916	13.422504425048828	54.122	16.496923446655273	9.199251174926758	0.4609082639217376	0.3809523809523809	0.4478527607361963	0.2307692307692307	0.0	2IZV_A	2IZV_A-2IZV_C
13.157964706420898	15.900346755981444	60.07099999999999	16.594026565551758	19.729368209838867	0.4701723456382751	0.3333333333333333	0.4294478527607362	0.0	0.0	2IZV_A	2IZV_A-2IZV_C
14.335424423217772	16.42102813720703	59.76500000000001	16.944101333618164	20.051990509033203	0.4716137945652008	0.4285714285714285	0.4662576687116564	0.0	0.0	2IZV_A	2IZV_A-2IZV_C
7.347314834594727	11.856612205505373	61.682	17.037933349609375	8.985071182250977	0.4622299671173095	0.5714285714285714	0.4969325153374233	0.5384615384615384	0.1428571428571428	2IZV_A	2IZV_A-2IZV_C
17.184717178344727	21.947904586791992	65.571	17.099401473999023	29.018238067626957	0.4765536785125732	0.3809523809523809	0.4233128834355828	0.0	0.0	2IZV_A	2IZV_A-2IZV_C
11.173490524291992	13.551983833312988	49.307	18.77363967895508	20.499956130981445	0.4665105938911438	0.5238095238095238	0.4785276073619632	0.0	0.0	2IZV_A	2IZV_A-2IZV_C
19.805593490600582	21.654613494873047	61.179	23.97832489013672	31.831832885742188	0.4709903597831726	0.3809523809523809	0.3987730061349693	0.0	0.0	2IZV_A	2IZV_A-2IZV_C
7.891646862030029	12.305989265441896	53.498000000000005	17.455018997192383	9.170831680297852	0.4638161063194275	0.4761904761904761	0.4907975460122699	0.4615384615384615	0.0	2IZV_A	2IZV_A-2IZV_C
12.389922142028809	14.996737480163574	54.176	18.9077091217041	19.638458251953125	0.4696492552757263	0.3809523809523809	0.4417177914110429	0.0	0.0	2IZV_A	2IZV_A-2IZV_C
11.491668701171877	15.381813049316406	56.33200000000001	7.703400135040283	10.863304138183594	0.4720917642116546	0.3333333333333333	0.4417177914110429	0.0	0.0	2IZV_A	2IZV_A-2IZV_C
7.997397422790527	13.57038402557373	50.879000000000005	19.00261878967285	10.024638175964355	0.4677424132823944	0.4285714285714285	0.4907975460122699	0.4615384615384615	0.0	2IZV_A	2IZV_A-2IZV_C
19.084232330322266	17.02373504638672	52.07900000000001	20.46788215637207	30.98817253112793	0.4731557965278625	0.4761904761904761	0.4601226993865031	0.0	0.0	2IZV_A	2IZV_A-2IZV_C
6.860316753387451	12.35146427154541	55.43599999999999	18.550859451293945	9.044261932373049	0.4673200845718384	0.5714285714285714	0.4907975460122699	0.5384615384615384	0.0	2IZV_A	2IZV_A-2IZV_C
8.717830657958984	12.657729148864746	50.36899999999999	15.974454879760742	7.264989376068115	0.4661936461925506	0.5238095238095238	0.4846625766871165	0.4615384615384615	0.0	2IZV_A	2IZV_A-2IZV_C
18.59403419494629	23.222944259643555	73.41900000000001	21.363784790039062	31.607160568237305	0.4745666086673736	0.3809523809523809	0.4171779141104294	0.0	0.0	2IZV_A	2IZV_A-2IZV_C
10.714258193969728	13.568111419677734	50.821	17.788677215576172	17.105587005615234	0.4698634743690491	0.3333333333333333	0.4723926380368098	0.0	0.0	2IZV_A	2IZV_A-2IZV_C
5.396429061889648	10.155067443847656	85.155	10.679094314575195	0.6608781218528748	0.4661860167980194	0.4285714285714285	0.4601226993865031	0.9230769230769232	0.0	2IZV_A	2IZV_A-2IZV_C
7.609105110168457	13.221245765686035	50.36899999999999	18.953771591186523	11.033197402954102	0.4679978191852569	0.4285714285714285	0.4355828220858895	0.3846153846153846	0.0	2IZV_A	2IZV_A-2IZV_C
10.688366889953612	13.17336368560791	52.063	18.42955780029297	17.4042911529541	0.4671018123626709	0.4761904761904761	0.50920245398773	0.0	0.0	2IZV_A	2IZV_A-2IZV_C
7.525380611419678	10.898795127868652	56.926	8.958056449890137	3.954279661178589	0.4709482192993164	0.4285714285714285	0.4478527607361963	0.4615384615384615	0.0	2IZV_A	2IZV_A-2IZV_C
9.618966102600098	12.456557273864746	45.163	17.769393920898438	15.30229377746582	0.4713241457939148	0.5238095238095238	0.4355828220858895	0.1538461538461538	0.0	2IZV_A	2IZV_A-2IZV_C
7.302587509155273	13.754629135131836	62.54600000000001	20.28794479370117	10.050786018371582	0.4695263504981994	0.4285714285714285	0.4355828220858895	0.3846153846153846	0.0	2IZV_A	2IZV_A-2IZV_C
8.740667343139648	12.212372779846191	50.414	17.666183471679688	9.616209983825684	0.4642294347286224	0.2857142857142857	0.4846625766871165	0.2307692307692307	0.2857142857142857	2IZV_A	2IZV_A-2IZV_C
12.747570037841797	14.65377712249756	58.658	20.54619598388672	24.323673248291016	0.4684884548187256	0.3809523809523809	0.4601226993865031	0.0	0.1428571428571428	2IZV_A	2IZV_A-2IZV_C
8.457013130187988	13.311589241027832	55.623000000000005	17.994888305664062	10.38202953338623	0.4684682488441467	0.5238095238095238	0.5276073619631901	0.2307692307692307	0.0	2IZV_A	2IZV_A-2IZV_C
7.617049217224121	13.484039306640623	57.64200000000001	18.863414764404297	9.743606567382812	0.4603181183338165	0.3809523809523809	0.4539877300613497	0.4615384615384615	0.0	2IZV_A	2IZV_A-2IZV_C
16.946720123291016	20.343725204467773	54.315	16.621356964111328	27.65317153930664	0.4665048718452453	0.3809523809523809	0.4785276073619632	0.0	0.1428571428571428	2IZV_A	2IZV_A-2IZV_C
7.120184898376465	11.373050689697266	65.678	17.55949592590332	9.402193069458008	0.4642513394355774	0.3809523809523809	0.4417177914110429	0.5384615384615384	0.0	2IZV_A	2IZV_A-2IZV_C
13.704402923583984	18.39215850830078	57.165	15.37693691253662	25.300457000732425	0.470953494310379	0.5238095238095238	0.4723926380368098	0.0	0.0	2IZV_A	2IZV_A-2IZV_C
6.588436126708984	11.340180397033691	66.224	17.580713272094727	9.418740272521973	0.4592031836509704	0.4285714285714285	0.4785276073619632	0.5384615384615384	0.0	2IZV_A	2IZV_A-2IZV_C
6.639153480529785	12.180083274841309	55.826	18.72300910949707	9.124375343322754	0.4661380648612976	0.3809523809523809	0.3987730061349693	0.5384615384615384	0.0	2IZV_A	2IZV_A-2IZV_C
5.743489265441895	10.108460426330566	59.85799999999999	10.43918514251709	0.8543617129325867	0.4452150464057922	0.3809523809523809	0.4846625766871165	0.8461538461538461	0.0	2IZV_A	2IZV_A-2IZV_C
7.482565879821777	13.110859870910645	55.038	18.353988647460938	9.845057487487791	0.46271413564682	0.4761904761904761	0.4723926380368098	0.3846153846153846	0.0	2IZV_A	2IZV_A-2IZV_C
17.457712173461914	20.189468383789062	60.795	15.575773239135742	24.33724594116211	0.4731350541114807	0.3809523809523809	0.4233128834355828	0.0	0.0	2IZV_A	2IZV_A-2IZV_C
7.182764530181885	12.627448081970217	63.784000000000006	18.292505264282227	9.50080680847168	0.4623897075653076	0.5238095238095238	0.4601226993865031	0.3846153846153846	0.0	2IZV_A	2IZV_A-2IZV_C
9.949880599975586	11.941888809204102	47.623000000000005	17.839786529541016	13.791050910949709	0.4681666791439056	0.4285714285714285	0.4785276073619632	0.1538461538461538	0.0	2IZV_A	2IZV_A-2IZV_C
11.207636833190918	14.481488227844238	51.388	14.906509399414062	9.56080436706543	0.4687384068965912	0.3333333333333333	0.4294478527607362	0.0769230769230769	0.0	2IZV_A	2IZV_A-2IZV_C
7.389243602752685	11.687589645385742	53.08	19.01974296569824	8.91474437713623	0.4688511490821838	0.4285714285714285	0.4417177914110429	0.3846153846153846	0.1428571428571428	2IZV_A	2IZV_A-2IZV_C
6.921362400054932	11.925945281982422	68.034	17.12901496887207	8.605037689208984	0.4640905261039734	0.5714285714285714	0.50920245398773	0.5384615384615384	0.0	2IZV_A	2IZV_A-2IZV_C
9.52739715576172	11.62580680847168	46.373000000000005	16.123022079467773	15.526067733764648	0.4622385799884796	0.4761904761904761	0.4478527607361963	0.0769230769230769	0.1428571428571428	2IZV_A	2IZV_A-2IZV_C
21.191591262817383	23.597679138183597	62.023	25.631227493286133	38.659271240234375	0.4747863411903381	0.4285714285714285	0.4907975460122699	0.0	0.0	2IZV_A	2IZV_A-2IZV_C
9.000534057617188	13.677007675170898	51.44	17.39854621887207	9.16886043548584	0.4608722925186157	0.4761904761904761	0.5398773006134969	0.2307692307692307	0.0	2IZV_A	2IZV_A-2IZV_C
7.073496341705322	11.504722595214844	50.106	13.491738319396973	12.093902587890623	0.4709124863147735	0.4285714285714285	0.4294478527607362	0.2307692307692307	0.0	2IZV_A	2IZV_A-2IZV_C
12.292773246765137	16.05321502685547	55.996	20.162885665893555	23.043004989624023	0.4651336073875427	0.3333333333333333	0.4539877300613497	0.0	0.1428571428571428	2IZV_A	2IZV_A-2IZV_C
8.54989242553711	12.337414741516112	52.40200000000001	17.914976119995117	11.849589347839355	0.464999258518219	0.6666666666666666	0.558282208588957	0.3076923076923077	0.0	2IZV_A	2IZV_A-2IZV_C
8.11618709564209	13.536192893981934	54.786	18.815689086914062	10.43727970123291	0.4643521904945373	0.5714285714285714	0.4539877300613497	0.3846153846153846	0.0	2IZV_A	2IZV_A-2IZV_C
7.864913940429687	13.678443908691406	53.972	17.517845153808594	8.728074073791504	0.465427815914154	0.4285714285714285	0.4723926380368098	0.4615384615384615	0.0	2IZV_A	2IZV_A-2IZV_C
7.918732643127441	12.43764305114746	49.542	17.13509750366211	9.06715965270996	0.4616435468196869	0.3333333333333333	0.4355828220858895	0.3846153846153846	0.0	2IZV_A	2IZV_A-2IZV_C
9.134369850158691	14.004934310913086	55.05800000000001	18.23098373413086	10.829630851745604	0.4671445190906524	0.4761904761904761	0.4662576687116564	0.1538461538461538	0.1428571428571428	2IZV_A	2IZV_A-2IZV_C
6.741245746612549	11.282363891601562	67.268	16.975027084350586	8.384989738464355	0.4662854671478271	0.3809523809523809	0.4785276073619632	0.5384615384615384	0.0	2IZV_A	2IZV_A-2IZV_C
8.440826416015625	12.739447593688965	55.738	17.52553367614746	9.785531997680664	0.4641149938106537	0.5714285714285714	0.5030674846625767	0.2307692307692307	0.0	2IZV_A	2IZV_A-2IZV_C
9.097612380981444	13.676117897033691	49.459	18.474763870239254	12.010986328125	0.4709505438804626	0.3333333333333333	0.4662576687116564	0.1538461538461538	0.0	2IZV_A	2IZV_A-2IZV_C
11.060489654541016	12.934892654418944	52.13100000000001	16.72525978088379	17.461414337158203	0.4648250341415405	0.4285714285714285	0.4907975460122699	0.0769230769230769	0.0	2IZV_A	2IZV_A-2IZV_C
7.387486934661865	13.560575485229492	52.691	19.07812118530273	10.567296981811523	0.4686817824840545	0.3809523809523809	0.4723926380368098	0.3846153846153846	0.1428571428571428	2IZV_A	2IZV_A-2IZV_C
8.47181224822998	12.859052658081056	50.266000000000005	17.565921783447266	8.781816482543945	0.4675933718681335	0.3809523809523809	0.4417177914110429	0.2307692307692307	0.0	2IZV_A	2IZV_A-2IZV_C
7.8974928855896	13.215182304382324	54.438	17.82879638671875	9.755868911743164	0.4634196758270263	0.4285714285714285	0.4478527607361963	0.3846153846153846	0.0	2IZV_A	2IZV_A-2IZV_C
29.34876823425293	32.822872161865234	54.363	34.176025390625	42.060203552246094	0.4767901599407196	0.2857142857142857	0.4049079754601227	0.0	0.0	2IZV_A	2IZV_A-2IZV_C
39.01405715942383	50.774600982666016	49.873	61.70294189453125	67.40567779541016	0.475817859172821	0.4761904761904761	0.4601226993865031	0.0	0.0	2IZV_A	2IZV_A-2IZV_C
10.942855834960938	13.568111419677734	49.912	17.21367835998535	14.607847213745115	0.4663867056369781	0.5238095238095238	0.4969325153374233	0.1538461538461538	0.0	2IZV_A	2IZV_A-2IZV_C
16.0924072265625	20.016096115112305	53.083000000000006	14.755485534667969	28.671890258789062	0.4739004373550415	0.5238095238095238	0.50920245398773	0.0	0.0	2IZV_A	2IZV_A-2IZV_C
9.887096405029297	13.163557052612305	45.426	18.46446990966797	15.890496253967283	0.4691850543022156	0.4285714285714285	0.4355828220858895	0.1538461538461538	0.0	2IZV_A	2IZV_A-2IZV_C
9.457197189331056	13.9495267868042	50.294	17.52912712097168	10.042208671569824	0.4678427278995514	0.3333333333333333	0.4478527607361963	0.1538461538461538	0.0	2IZV_A	2IZV_A-2IZV_C
7.98992395401001	13.4403715133667	56.91199999999999	17.83591079711914	9.54657745361328	0.467492014169693	0.4285714285714285	0.4662576687116564	0.4615384615384615	0.0	2IZV_A	2IZV_A-2IZV_C
7.853548049926758	12.42898941040039	53.21900000000001	19.048606872558597	10.90874195098877	0.4695727825164795	0.4761904761904761	0.4662576687116564	0.3076923076923077	0.1428571428571428	2IZV_A	2IZV_A-2IZV_C
6.477691173553467	11.203225135803224	73.52599999999998	17.504304885864258	9.161810874938965	0.4534436762332916	0.4761904761904761	0.4355828220858895	0.5384615384615384	0.0	2IZV_A	2IZV_A-2IZV_C
6.4296464920043945	11.802570343017578	64.618	17.3995361328125	8.977389335632324	0.4670111835002899	0.4761904761904761	0.4049079754601227	0.5384615384615384	0.0	2IZV_A	2IZV_A-2IZV_C
9.00069808959961	13.897811889648438	56.96900000000001	18.420604705810547	10.283952713012695	0.4691478312015533	0.4285714285714285	0.50920245398773	0.3076923076923077	0.0	2IZV_A	2IZV_A-2IZV_C
7.0155463218688965	12.106844902038574	61.456	17.947595596313477	9.95091152191162	0.4638853669166565	0.4761904761904761	0.4355828220858895	0.4615384615384615	0.0	2IZV_A	2IZV_A-2IZV_C
10.144766807556152	13.183246612548828	48.269	19.605796813964844	16.87579917907715	0.4724614322185516	0.4285714285714285	0.4723926380368098	0.0769230769230769	0.1428571428571428	2IZV_A	2IZV_A-2IZV_C
9.170801162719728	13.890920639038086	54.927	17.38361167907715	9.661491394042969	0.4678066670894623	0.4285714285714285	0.4969325153374233	0.2307692307692307	0.0	2IZV_A	2IZV_A-2IZV_C
8.149701118469238	11.512179374694824	45.704	17.006418228149414	12.250082015991213	0.4688606262207031	0.3809523809523809	0.4355828220858895	0.3076923076923077	0.0	2IZV_A	2IZV_A-2IZV_C
9.823390007019045	14.181366920471191	56.74499999999999	17.148099899291992	9.976568222045898	0.469541996717453	0.2857142857142857	0.50920245398773	0.2307692307692307	0.0	2IZV_A	2IZV_A-2IZV_C
8.299927711486816	13.117331504821776	51.92	17.017547607421875	8.46645450592041	0.4656870663166046	0.4285714285714285	0.4969325153374233	0.3846153846153846	0.0	2IZV_A	2IZV_A-2IZV_C
5.8497185707092285	11.683711051940918	73.513	18.511756896972656	8.606939315795898	0.455571174621582	0.4761904761904761	0.4478527607361963	0.5384615384615384	0.0	2IZV_A	2IZV_A-2IZV_C
9.610541343688965	11.888243675231934	47.393	16.97541046142578	14.726929664611816	0.475199282169342	0.4285714285714285	0.4785276073619632	0.0	0.0	2IZV_A	2IZV_A-2IZV_C
8.610796928405762	12.896222114562988	56.29100000000001	16.464813232421875	8.34394645690918	0.4622558355331421	0.5714285714285714	0.4478527607361963	0.3846153846153846	0.0	2IZV_A	2IZV_A-2IZV_C
8.126070022583008	12.032392501831056	49.043	17.44809913635254	10.94788646697998	0.4678470194339752	0.2857142857142857	0.4355828220858895	0.3846153846153846	0.1428571428571428	2IZV_A	2IZV_A-2IZV_C
13.792394638061523	16.393144607543945	50.821	10.061466217041016	21.30834579467773	0.4597048461437225	0.6190476190476191	0.5153374233128835	0.0	0.0	2IZV_A	2IZV_A-2IZV_C
8.136287689208984	13.393641471862791	58.459	18.09762191772461	9.139492988586426	0.47202268242836	0.4285714285714285	0.4969325153374233	0.3846153846153846	0.0	2IZV_A	2IZV_A-2IZV_C
13.334689140319824	15.021690368652344	47.92	15.651363372802734	18.041820526123047	0.4681324362754822	0.3809523809523809	0.4294478527607362	0.0	0.0	2IZV_A	2IZV_A-2IZV_C
15.870512008666992	19.947540283203125	62.981	11.46535873413086	23.976816177368164	0.4727698266506195	0.3809523809523809	0.4355828220858895	0.0	0.0	2IZV_A	2IZV_A-2IZV_C
7.0849127769470215	11.744760513305664	62.723	17.827014923095703	9.68079948425293	0.464029461145401	0.4761904761904761	0.4846625766871165	0.5384615384615384	0.0	2IZV_A	2IZV_A-2IZV_C
7.660812377929687	12.84609317779541	57.41	18.04722023010254	8.556516647338867	0.4660888016223907	0.3333333333333333	0.4539877300613497	0.3846153846153846	0.0	2IZV_A	2IZV_A-2IZV_C
8.838330268859863	12.10152530670166	54.944	17.276329040527344	12.56557273864746	0.4660894274711609	0.5238095238095238	0.4846625766871165	0.1538461538461538	0.0	2IZV_A	2IZV_A-2IZV_C
13.196480751037598	16.18653678894043	58.172	17.095121383666992	21.941843032836918	0.4675639569759369	0.4285714285714285	0.4785276073619632	0.0	0.0	2IZV_A	2IZV_A-2IZV_C
8.92984390258789	13.772501945495604	55.115	18.627016067504883	11.44821834564209	0.4675756990909576	0.4761904761904761	0.4723926380368098	0.1538461538461538	0.0	2IZV_A	2IZV_A-2IZV_C
8.121095657348633	11.854527473449709	51.334	17.167110443115234	10.220428466796877	0.4663915038108825	0.2857142857142857	0.4355828220858895	0.3846153846153846	0.1428571428571428	2IZV_A	2IZV_A-2IZV_C
8.49627685546875	12.192676544189451	49.277	17.85687255859375	12.641278266906738	0.4690846502780914	0.4285714285714285	0.4969325153374233	0.2307692307692307	0.0	2IZV_A	2IZV_A-2IZV_C
8.548344612121582	11.393720626831056	50.858	17.090234756469727	12.160584449768066	0.4697721004486084	0.4285714285714285	0.4049079754601227	0.0769230769230769	0.0	2IZV_A	2IZV_A-2IZV_C
8.093449592590332	14.437262535095217	57.112	19.39812469482422	10.542159080505373	0.4721639156341553	0.3809523809523809	0.4907975460122699	0.3846153846153846	0.0	2IZV_A	2IZV_A-2IZV_C
12.5448637008667	14.285325050354004	53.34100000000001	19.689043045043945	20.588565826416016	0.4720889031887054	0.5714285714285714	0.4662576687116564	0.0	0.0	2IZV_A	2IZV_A-2IZV_C
37.51911163330078	38.29914474487305	39.114	71.39839172363281	73.29014587402344	28.476428985595703	0.2352941176470588	0.2316442605997931	0.0	0.1111111111111111	1UF2_A	1UF2_K-1UF2_A
46.8804931640625	50.69134521484375	35.315999999999995	70.09609985351562	69.63551330566406	30.67892265319824	0.2352941176470588	0.2730093071354705	0.0	0.0	1UF2_A	1UF2_K-1UF2_A
18.49815559387207	18.89751625061035	53.902	47.93004989624024	47.40403747558594	32.35999298095703	0.1764705882352941	0.2213029989658738	0.0	0.0	1UF2_A	1UF2_K-1UF2_A
47.07749938964844	51.423377990722656	36.01700000000001	81.80554962158203	82.98178100585938	34.70730972290039	0.2941176470588235	0.249224405377456	0.0	0.0	1UF2_A	1UF2_K-1UF2_A
40.97806930541992	44.33224868774414	34.742999999999995	54.087100982666016	52.97850036621094	32.18348693847656	0.2941176470588235	0.2512926577042399	0.0	0.0	1UF2_A	1UF2_K-1UF2_A
30.293107986450195	33.2200813293457	38.258	52.29662704467773	50.296836853027344	32.739742279052734	0.1764705882352941	0.2564632885211996	0.0	0.0	1UF2_A	1UF2_K-1UF2_A
24.23409652709961	30.384763717651367	33.473	37.89114761352539	35.54319763183594	32.958465576171875	0.1764705882352941	0.2574974146845915	0.0	0.2222222222222222	1UF2_A	1UF2_K-1UF2_A
23.63535499572754	27.354995727539062	35.653	51.51005935668945	52.00495147705078	28.041154861450195	0.2352941176470588	0.2523267838676318	0.0	0.1111111111111111	1UF2_A	1UF2_K-1UF2_A
47.856224060058594	51.72066879272461	34.64	84.26025390625	84.63070678710938	35.34819412231445	0.3529411764705882	0.2543950361944157	0.0	0.0	1UF2_A	1UF2_K-1UF2_A
22.960542678833008	27.06014060974121	30.943	51.48263549804688	51.57466125488281	26.042207717895508	0.2352941176470588	0.2564632885211996	0.0	0.0	1UF2_A	1UF2_K-1UF2_A
30.740461349487305	36.63754653930664	37.648	59.99171447753906	59.67347717285156	26.906251907348636	0.3529411764705882	0.2740434332988624	0.0	0.1111111111111111	1UF2_A	1UF2_K-1UF2_A
36.63247680664063	38.28387069702149	35.949	79.31310272216797	81.7488784790039	40.599517822265625	0.1764705882352941	0.2637021716649431	0.0	0.2222222222222222	1UF2_A	1UF2_K-1UF2_A
30.345428466796875	34.37668228149414	35.763	64.07276153564453	63.95680618286133	33.69171524047852	0.2941176470588235	0.2626680455015512	0.0	0.0	1UF2_A	1UF2_K-1UF2_A
23.72283363342285	28.134456634521484	34.07899999999999	53.91682434082031	55.56525421142578	31.770471572875977	0.2352941176470588	0.2854188210961737	0.0	0.1111111111111111	1UF2_A	1UF2_K-1UF2_A
42.20327758789063	44.402931213378906	35.552	87.19113159179688	89.41645812988281	38.49321365356445	0.1764705882352941	0.2554291623578076	0.0	0.0	1UF2_A	1UF2_K-1UF2_A
40.43368911743164	55.59757232666016	36.667	35.032508850097656	32.16313171386719	37.10297775268555	0.1764705882352941	0.2564632885211996	0.0	0.0	1UF2_A	1UF2_K-1UF2_A
33.804832458496094	43.28684616088867	38.114	32.603878021240234	30.83033561706543	37.42430114746094	0.1764705882352941	0.2512926577042399	0.0	0.1111111111111111	1UF2_A	1UF2_K-1UF2_A
32.33723068237305	36.67647552490234	35.62	30.698728561401367	31.06056022644043	36.18717956542969	0.2941176470588235	0.2626680455015512	0.0	0.1111111111111111	1UF2_A	1UF2_K-1UF2_A
25.41706085205078	31.183839797973636	42.274	36.95490646362305	36.89530563354492	35.59801483154297	0.3529411764705882	0.2595656670113754	0.0	0.1111111111111111	1UF2_A	1UF2_K-1UF2_A
37.22164916992188	36.23844528198242	37.498000000000005	47.75942611694336	46.53334045410156	30.569658279418945	0.2352941176470588	0.2533609100310238	0.0	0.2222222222222222	1UF2_A	1UF2_K-1UF2_A
34.94336700439453	39.77751541137695	33.821	26.155229568481445	26.20881462097168	35.02173614501953	0.2352941176470588	0.2709410548086866	0.0	0.0	1UF2_A	1UF2_K-1UF2_A
35.31916809082031	49.63494491577149	39.726	39.92620468139648	38.11920166015625	36.53075408935547	0.2941176470588235	0.2440537745604963	0.0	0.1111111111111111	1UF2_A	1UF2_K-1UF2_A
39.196720123291016	48.49165344238281	36.464	38.60498428344727	38.72282028198242	38.749794006347656	0.2352941176470588	0.2481902792140641	0.0	0.1111111111111111	1UF2_A	1UF2_K-1UF2_A
28.77383804321289	33.04745101928711	38.71	39.42879486083984	39.47751235961914	31.99677276611328	0.2352941176470588	0.2430196483971044	0.0	0.0	1UF2_A	1UF2_K-1UF2_A
40.3076286315918	48.83736801147461	36.908	31.50319480895996	32.20417785644531	34.8290901184082	0.2941176470588235	0.2668045501551189	0.0	0.1111111111111111	1UF2_A	1UF2_K-1UF2_A
34.54982376098633	56.46733856201172	36.732000000000006	50.77914047241211	48.95200729370117	38.46099472045898	0.3529411764705882	0.2678386763185109	0.0	0.1111111111111111	1UF2_A	1UF2_K-1UF2_A
29.22551727294922	35.126102447509766	31.905	30.981151580810547	29.97624969482422	35.71429443359375	0.2352941176470588	0.250258531540848	0.0	0.1111111111111111	1UF2_A	1UF2_K-1UF2_A
36.59870910644531	55.01251220703125	35.516	41.1451301574707	38.30924987792969	37.71752548217773	0.2352941176470588	0.2605997931747673	0.0	0.1111111111111111	1UF2_A	1UF2_K-1UF2_A
44.57330703735352	64.98892211914062	33.464000000000006	67.23361206054688	65.51123809814453	36.488311767578125	0.2941176470588235	0.250258531540848	0.0	0.1111111111111111	1UF2_A	1UF2_K-1UF2_A
45.21712493896485	43.2280502319336	37.071000000000005	41.5033073425293	44.23701477050781	24.82701301574707	0.3529411764705882	0.2637021716649431	0.0	0.0	1UF2_A	1UF2_K-1UF2_A
35.081844329833984	40.91550827026367	36.709	32.727169036865234	32.20211410522461	37.75733947753906	0.3529411764705882	0.2523267838676318	0.0	0.1111111111111111	1UF2_A	1UF2_K-1UF2_A
34.01164245605469	39.91864013671875	35.392	43.17824172973633	41.14780807495117	36.43375778198242	0.4117647058823529	0.2616339193381592	0.0	0.0	1UF2_A	1UF2_K-1UF2_A
30.74615859985352	34.0112190246582	46.238	35.576412200927734	33.57392120361328	32.774925231933594	0.2352941176470588	0.2678386763185109	0.0	0.3333333333333333	1UF2_A	1UF2_K-1UF2_A
34.347007751464844	52.733001708984375	37.381	53.04607009887695	50.4765625	38.700416564941406	0.1764705882352941	0.2543950361944157	0.0	0.2222222222222222	1UF2_A	1UF2_K-1UF2_A
44.83552169799805	58.69021987915039	36.8	42.27451705932617	39.587181091308594	37.27052688598633	0.2352941176470588	0.250258531540848	0.0	0.1111111111111111	1UF2_A	1UF2_K-1UF2_A
39.915000915527344	61.38839340209961	36.815000000000005	63.2906494140625	63.08345031738281	37.26194763183594	0.2941176470588235	0.2595656670113754	0.0	0.1111111111111111	1UF2_A	1UF2_K-1UF2_A
32.796234130859375	41.61281967163086	35.64300000000001	30.944868087768555	30.416751861572266	35.232383728027344	0.3529411764705882	0.2554291623578076	0.0	0.0	1UF2_A	1UF2_K-1UF2_A
34.994808197021484	46.88612365722656	35.57099999999999	48.37801742553711	45.70663070678711	34.24274444580078	0.2941176470588235	0.2450879007238883	0.0	0.0	1UF2_A	1UF2_K-1UF2_A
46.94401550292969	45.44255447387695	36.962	69.22574615478516	69.40463256835938	31.564010620117188	0.2941176470588235	0.2399172699069286	0.0	0.0	1UF2_A	1UF2_K-1UF2_A
35.66876602172852	35.64008712768555	37.693	32.15855407714844	30.47792625427246	37.0679817199707	0.3529411764705882	0.2699069286452947	0.0	0.1111111111111111	1UF2_A	1UF2_K-1UF2_A
39.614532470703125	48.84882736206055	37.529	32.44127655029297	32.81961441040039	38.70627975463867	0.1764705882352941	0.2523267838676318	0.0	0.0	1UF2_A	1UF2_K-1UF2_A
36.3350715637207	44.48360824584961	39.282	31.791257858276367	32.37588119506836	37.205299377441406	0.2941176470588235	0.2637021716649431	0.0	0.1111111111111111	1UF2_A	1UF2_K-1UF2_A
40.40733337402344	35.843605041503906	38.510000000000005	34.556827545166016	33.32168197631836	31.821855545043945	0.2352941176470588	0.2647362978283351	0.0	0.3333333333333333	1UF2_A	1UF2_K-1UF2_A
40.86703109741211	53.03456878662109	42.47200000000001	66.40867614746094	69.52540588378906	25.663530349731445	0.2941176470588235	0.2626680455015512	0.0	0.0	1UF2_A	1UF2_K-1UF2_A
36.6500358581543	32.2638053894043	36.595000000000006	51.5151596069336	51.06501007080078	31.653308868408203	0.3529411764705882	0.2554291623578076	0.0	0.0	1UF2_A	1UF2_K-1UF2_A
39.60854721069336	50.84815216064453	55.533	33.366268157958984	31.036237716674805	39.405303955078125	0.2941176470588235	0.2637021716649431	0.0	0.1111111111111111	1UF2_A	1UF2_K-1UF2_A
34.36791229248047	34.45873260498047	37.646	42.44869995117188	40.25445938110352	37.44223403930664	0.1764705882352941	0.2668045501551189	0.0	0.1111111111111111	1UF2_A	1UF2_K-1UF2_A
38.37677001953125	47.47370910644531	34.724000000000004	38.2683219909668	38.52912139892578	36.5479621887207	0.2352941176470588	0.2512926577042399	0.0	0.0	1UF2_A	1UF2_K-1UF2_A
36.06143569946289	49.28841781616211	54.603	30.73782157897949	29.57958602905273	37.76693344116211	0.2941176470588235	0.2730093071354705	0.0	0.1111111111111111	1UF2_A	1UF2_K-1UF2_A
40.16877365112305	50.09865188598633	36.440000000000005	36.597618103027344	35.86570739746094	39.014156341552734	0.2941176470588235	0.249224405377456	0.0	0.1111111111111111	1UF2_A	1UF2_K-1UF2_A
34.038082122802734	48.01681518554688	37.954	42.620399475097656	41.98246383666992	37.12835311889648	0.3529411764705882	0.2481902792140641	0.0	0.1111111111111111	1UF2_A	1UF2_K-1UF2_A
34.83820724487305	39.44968795776367	35.34	37.50155258178711	34.44465637207031	34.4959831237793	0.2352941176470588	0.2554291623578076	0.0	0.1111111111111111	1UF2_A	1UF2_K-1UF2_A
34.123573303222656	47.26306915283203	36.377	43.85199737548828	41.02339172363281	38.004539489746094	0.1764705882352941	0.2543950361944157	0.0	0.0	1UF2_A	1UF2_K-1UF2_A
33.4493522644043	47.34242248535156	37.943	38.481964111328125	38.41300582885742	37.609859466552734	0.2941176470588235	0.2668045501551189	0.0	0.0	1UF2_A	1UF2_K-1UF2_A
48.34939956665039	57.18548202514648	33.868	37.396480560302734	36.69630432128906	41.62705612182617	0.2352941176470588	0.2688728024819028	0.0	0.0	1UF2_A	1UF2_K-1UF2_A
49.035457611083984	58.12561798095703	35.811	39.89865112304688	41.08567810058594	42.88980102539063	0.4117647058823529	0.2585315408479834	0.0	0.1111111111111111	1UF2_A	1UF2_K-1UF2_A
7.099488258361816	8.501818656921387	35.054	3.2491962909698486	5.634773254394531	2.4261629581451416	0.1	0.2837370242214533	0.2777777777777778	0.0	1MQS_A	1MQS_A-1MQS_B
6.62617301940918	8.061091423034668	32.98	9.08531665802002	6.43720006942749	2.422272205352783	0.2333333333333333	0.2768166089965398	0.3333333333333333	0.1111111111111111	1MQS_A	1MQS_A-1MQS_B
7.317623615264893	10.680502891540527	35.404999999999994	5.177613735198975	9.523951530456545	2.429408073425293	0.3	0.2958477508650519	0.1111111111111111	0.0	1MQS_A	1MQS_A-1MQS_B
4.586686611175537	6.98989200592041	77.90700000000001	6.486691474914551	3.143845558166504	2.4274137020111084	0.3333333333333333	0.3027681660899654	0.5	0.0	1MQS_A	1MQS_A-1MQS_B
8.232297897338867	10.332874298095703	30.45	6.153213024139404	14.872000694274902	2.426032304763794	0.2333333333333333	0.2975778546712803	0.1111111111111111	0.0	1MQS_A	1MQS_A-1MQS_B
33.514366149902344	30.04315757751465	33.526	42.73194122314453	43.80431365966797	2.4169516563415527	0.3333333333333333	0.2923875432525951	0.0	0.1111111111111111	1MQS_A	1MQS_A-1MQS_B
9.120542526245115	10.63322639465332	35.328	6.2310566902160645	10.162382125854492	2.428832530975342	0.2333333333333333	0.2698961937716263	0.1666666666666666	0.1111111111111111	1MQS_A	1MQS_A-1MQS_B
5.986555099487305	8.359345436096191	41.342	2.00901460647583	5.699560165405273	2.437317371368408	0.2666666666666666	0.3183391003460207	0.2777777777777778	0.0	1MQS_A	1MQS_A-1MQS_B
8.718766212463379	11.777592658996582	34.75000000000001	6.916097640991211	14.373733520507812	2.425475835800171	0.2	0.2854671280276816	0.1111111111111111	0.0	1MQS_A	1MQS_A-1MQS_B
15.070554733276367	12.73130226135254	30.533000000000005	14.127341270446776	17.501310348510742	2.40687108039856	0.3333333333333333	0.2837370242214533	0.0	0.0	1MQS_A	1MQS_A-1MQS_B
11.675551414489746	11.831238746643066	30.412	8.944252014160156	16.691503524780273	2.423265218734741	0.2	0.2577854671280277	0.0	0.0	1MQS_A	1MQS_A-1MQS_B
4.744533538818359	7.096686840057373	65.22	5.990363597869873	2.926295280456543	2.4445505142211914	0.2666666666666666	0.3044982698961938	0.5	0.0	1MQS_A	1MQS_A-1MQS_B
7.241432666778564	11.449906349182127	37.204	6.108815670013428	13.271875381469728	2.4236717224121094	0.2	0.2889273356401384	0.1666666666666666	0.0	1MQS_A	1MQS_A-1MQS_B
11.168416976928713	12.379959106445312	35.424	7.946685791015625	14.565141677856444	2.446406364440918	0.2333333333333333	0.3131487889273356	0.0	0.0	1MQS_A	1MQS_A-1MQS_B
29.69096565246582	25.61752700805664	33.455000000000005	38.83309555053711	39.57737731933594	2.414900541305542	0.2666666666666666	0.2975778546712803	0.0	0.0	1MQS_A	1MQS_A-1MQS_B
6.575662136077881	8.559521675109863	33.967	2.7894153594970703	5.466578960418701	2.429895162582397	0.2666666666666666	0.28719723183391	0.2222222222222222	0.0	1MQS_A	1MQS_A-1MQS_B
6.933014392852783	9.98399543762207	35.396	4.321316242218018	8.0174560546875	2.4188125133514404	0.2333333333333333	0.2958477508650519	0.2222222222222222	0.0	1MQS_A	1MQS_A-1MQS_B
25.213180541992188	25.937915802001957	34.411	35.189353942871094	35.789276123046875	2.4301719665527344	0.3	0.2975778546712803	0.0	0.0	1MQS_A	1MQS_A-1MQS_B
6.0792083740234375	7.968407154083252	37.261	3.0806972980499268	4.784751892089844	2.4294228553771973	0.3666666666666666	0.2923875432525951	0.4444444444444444	0.0	1MQS_A	1MQS_A-1MQS_B
25.92313766479492	25.068164825439453	35.69800000000001	35.97786331176758	36.77296447753906	2.442619800567627	0.3	0.2785467128027681	0.0	0.0	1MQS_A	1MQS_A-1MQS_B
6.801212787628174	9.177544593811035	34.745000000000005	3.028134346008301	10.799945831298828	2.41789984703064	0.2666666666666666	0.2612456747404844	0.3333333333333333	0.0	1MQS_A	1MQS_A-1MQS_B
6.409764289855957	8.094815254211426	35.641000000000005	4.661218643188477	4.7304863929748535	2.421841144561768	0.1666666666666666	0.273356401384083	0.2777777777777778	0.0	1MQS_A	1MQS_A-1MQS_B
9.042171478271484	10.655739784240724	31.067	7.452017307281494	14.940858840942385	2.428055763244629	0.4	0.3062283737024221	0.0	0.0	1MQS_A	1MQS_A-1MQS_B
6.835772037506104	8.984090805053711	34.83	3.7644312381744394	7.274392127990723	2.410942792892456	0.3	0.2802768166089965	0.2222222222222222	0.0	1MQS_A	1MQS_A-1MQS_B
6.760889053344727	8.829503059387207	38.13	2.8177261352539062	5.743851661682129	2.4114229679107666	0.3	0.3269896193771626	0.2777777777777778	0.0	1MQS_A	1MQS_A-1MQS_B
7.895176410675049	9.224119186401367	31.829	4.790438652038574	13.417000770568848	2.4318740367889404	0.3333333333333333	0.3027681660899654	0.1111111111111111	0.0	1MQS_A	1MQS_A-1MQS_B
5.707225322723389	7.416643142700195	36.778	8.602095603942871	5.661340713500977	2.4321391582489014	0.2	0.2958477508650519	0.3888888888888889	0.0	1MQS_A	1MQS_A-1MQS_B
9.190916061401367	11.693133354187012	33.42400000000001	7.191360950469971	15.175190925598145	2.421351194381714	0.2666666666666666	0.3114186851211072	0.0555555555555555	0.0	1MQS_A	1MQS_A-1MQS_B
5.529731750488281	7.749757766723633	44.159000000000006	1.621711492538452	5.712469577789307	2.425063371658325	0.3	0.2837370242214533	0.4444444444444444	0.0	1MQS_A	1MQS_A-1MQS_B
5.73589563369751	7.390814781188965	36.11900000000001	5.284748554229736	4.236806869506836	2.418721437454224	0.2666666666666666	0.3114186851211072	0.3333333333333333	0.0	1MQS_A	1MQS_A-1MQS_B
6.52423906326294	12.12924861907959	59.383	7.217916488647461	14.499106407165527	2.413071870803833	0.2666666666666666	0.3027681660899654	0.2222222222222222	0.0	1MQS_A	1MQS_A-1MQS_B
24.00368309020996	24.878602981567383	37.652	34.29735565185547	34.67890930175781	2.4223947525024414	0.3666666666666666	0.314878892733564	0.0	0.1111111111111111	1MQS_A	1MQS_A-1MQS_B
8.204452514648438	12.612212181091309	35.473	7.524679660797119	14.754621505737305	2.4299347400665283	0.4	0.314878892733564	0.1666666666666666	0.0	1MQS_A	1MQS_A-1MQS_B
5.679546356201172	7.495867729187012	38.452	8.029682159423828	5.221485614776611	2.4419057369232178	0.2333333333333333	0.301038062283737	0.4444444444444444	0.0	1MQS_A	1MQS_A-1MQS_B
7.312281608581543	10.528905868530272	36.218	4.555380344390869	11.75033187866211	2.412264823913574	0.3666666666666666	0.2681660899653979	0.1666666666666666	0.0	1MQS_A	1MQS_A-1MQS_B
6.095757007598877	7.944383144378662	35.773	5.176114082336426	4.041464805603027	2.42647123336792	0.3	0.2889273356401384	0.2777777777777778	0.0	1MQS_A	1MQS_A-1MQS_B
7.862107276916504	10.595236778259276	32.181000000000004	6.024998188018799	14.42640209197998	2.425443410873413	0.3666666666666666	0.3027681660899654	0.1111111111111111	0.0	1MQS_A	1MQS_A-1MQS_B
7.994377613067627	9.414990425109863	32.053	9.239214897155762	7.29194450378418	2.427293300628662	0.1	0.2491349480968858	0.1666666666666666	0.0	1MQS_A	1MQS_A-1MQS_B
4.953120231628418	7.19523286819458	47.87400000000001	5.103303909301758	3.317166328430176	2.4565236568450928	0.2666666666666666	0.3131487889273356	0.4444444444444444	0.1111111111111111	1MQS_A	1MQS_A-1MQS_B
5.941749095916748	7.775068283081055	41.385000000000005	1.6472275257110596	5.918232440948486	2.425149440765381	0.2666666666666666	0.2698961937716263	0.4444444444444444	0.0	1MQS_A	1MQS_A-1MQS_B
6.362982749938965	8.963682174682617	35.843	3.327692031860352	8.010358810424805	2.4158358573913574	0.3	0.2941176470588235	0.2777777777777778	0.0	1MQS_A	1MQS_A-1MQS_B
6.098787307739258	7.630496025085449	36.485	11.36803150177002	7.982152462005615	2.421440601348877	0.2333333333333333	0.2785467128027681	0.3888888888888889	0.0	1MQS_A	1MQS_A-1MQS_B
7.349376201629639	10.757266998291016	35.87499999999999	6.332306861877441	13.634909629821776	2.431460380554199	0.2666666666666666	0.2768166089965398	0.1666666666666666	0.1111111111111111	1MQS_A	1MQS_A-1MQS_B
7.534457683563232	9.034067153930664	34.501	4.201325416564941	6.0126166343688965	2.422581911087036	0.3	0.2906574394463668	0.1666666666666666	0.0	1MQS_A	1MQS_A-1MQS_B
7.520040988922119	9.664366722106934	38.155	3.773970365524292	6.031137466430664	2.3990979194641118	0.3333333333333333	0.3166089965397924	0.2222222222222222	0.0	1MQS_A	1MQS_A-1MQS_B
8.765128135681152	9.389838218688965	31.977	8.069024085998535	13.42271900177002	2.40200424194336	0.2	0.3044982698961938	0.0555555555555555	0.0	1MQS_A	1MQS_A-1MQS_B
7.848115921020508	11.208416938781738	34.463	5.234508991241455	12.630181312561035	2.417198896408081	0.2	0.2837370242214533	0.1111111111111111	0.0	1MQS_A	1MQS_A-1MQS_B
6.819497585296631	8.051359176635742	40.023	11.60182762145996	9.478750228881836	2.42671275138855	0.3666666666666666	0.3044982698961938	0.2777777777777778	0.0	1MQS_A	1MQS_A-1MQS_B
5.832056999206543	7.782314300537109	44.523	1.9604071378707888	5.583680629730225	2.4195072650909424	0.3333333333333333	0.3079584775086505	0.2777777777777778	0.0	1MQS_A	1MQS_A-1MQS_B
6.97576379776001	11.572887420654297	56.552	3.629091739654541	11.252614974975586	2.4309706687927246	0.1666666666666666	0.2820069204152249	0.2777777777777778	0.0	1MQS_A	1MQS_A-1MQS_B
5.4511799812316895	8.039504051208496	44.141000000000005	1.6131503582000732	5.708979606628418	2.425766944885254	0.2666666666666666	0.3269896193771626	0.6111111111111112	0.0	1MQS_A	1MQS_A-1MQS_B
7.114614963531494	9.336021423339844	35.975	4.080247402191162	6.503255844116211	2.4255216121673584	0.3	0.2768166089965398	0.2222222222222222	0.0	1MQS_A	1MQS_A-1MQS_B
6.469505786895752	7.24873685836792	37.108	4.371157646179199	11.356678009033203	2.418421745300293	0.2666666666666666	0.2750865051903114	0.4444444444444444	0.0	1MQS_A	1MQS_A-1MQS_B
7.171366214752197	9.442614555358888	34.448	3.716062068939209	6.981832981109619	2.4218461513519287	0.3333333333333333	0.301038062283737	0.2222222222222222	0.0	1MQS_A	1MQS_A-1MQS_B
6.161210536956787	7.780457973480225	39.109	2.792966604232788	5.205179691314697	2.4186086654663086	0.3	0.2923875432525951	0.3333333333333333	0.0	1MQS_A	1MQS_A-1MQS_B
6.365691184997559	11.938788414001465	47.74399999999999	6.148581981658936	11.45345973968506	2.4259912967681885	0.2666666666666666	0.3027681660899654	0.2222222222222222	0.0	1MQS_A	1MQS_A-1MQS_B
32.14512634277344	36.82278060913086	35.968	46.79401397705078	45.17976379394531	2.425936222076416	0.2333333333333333	0.3200692041522491	0.0	0.0	1MQS_A	1MQS_A-1MQS_B
35.89353561401367	40.88344955444336	31.902	47.20349884033203	49.03493881225586	2.419665098190308	0.3	0.2906574394463668	0.0	0.1111111111111111	1MQS_A	1MQS_A-1MQS_B
8.398261070251465	11.056146621704102	33.486000000000004	6.893871307373047	14.566280364990234	2.4230220317840576	0.2333333333333333	0.3321799307958477	0.1111111111111111	0.0	1MQS_A	1MQS_A-1MQS_B
5.73980188369751	7.615515232086182	43.721	4.17369270324707	3.1147279739379883	2.429027318954468	0.3	0.3027681660899654	0.3888888888888889	0.0	1MQS_A	1MQS_A-1MQS_B
8.46158218383789	10.463186264038086	30.898	5.680802822113037	13.449929237365724	2.41574501991272	0.3333333333333333	0.2854671280276816	0.0	0.0	1MQS_A	1MQS_A-1MQS_B
9.302626609802246	12.148710250854492	35.334999999999994	7.033028602600098	12.516170501708984	2.415254831314087	0.2666666666666666	0.3027681660899654	0.1666666666666666	0.0	1MQS_A	1MQS_A-1MQS_B
7.807960510253906	10.473182678222656	29.380000000000003	7.638105392456055	15.689213752746582	2.4292261600494385	0.2333333333333333	0.3062283737024221	0.0	0.1111111111111111	1MQS_A	1MQS_A-1MQS_B
36.25300598144531	31.510311126708984	33.415000000000006	45.593631744384766	47.788482666015625	2.426846504211426	0.2	0.3027681660899654	0.0	0.0	1MQS_A	1MQS_A-1MQS_B
33.12614440917969	30.55500030517578	29.073	42.14713287353516	44.11093521118164	2.418506145477295	0.2666666666666666	0.2906574394463668	0.0	0.0	1MQS_A	1MQS_A-1MQS_B
6.625819683074951	8.439614295959473	30.211	8.271787643432617	6.195146560668945	2.4303197860717773	0.2666666666666666	0.3114186851211072	0.1111111111111111	0.1111111111111111	1MQS_A	1MQS_A-1MQS_B
6.728466510772705	8.817554473876953	34.589	4.674200534820557	4.943968772888184	2.421150922775269	0.3	0.2975778546712803	0.2222222222222222	0.0	1MQS_A	1MQS_A-1MQS_B
8.595741271972656	10.250727653503418	30.787	5.617371082305908	14.504104614257812	2.416699886322021	0.3	0.3183391003460207	0.0555555555555555	0.0	1MQS_A	1MQS_A-1MQS_B
17.99917984008789	18.78838348388672	33.094	16.684694290161133	19.570402145385746	2.398610830307007	0.2666666666666666	0.28719723183391	0.0	0.0	1MQS_A	1MQS_A-1MQS_B
6.943187713623047	10.132033348083496	36.486	4.11580228805542	11.73549461364746	2.426658868789673	0.2	0.2750865051903114	0.1666666666666666	0.0	1MQS_A	1MQS_A-1MQS_B
29.75632667541504	27.182207107543945	30.003000000000004	38.897605895996094	40.30036544799805	2.4154059886932373	0.3	0.2906574394463668	0.0	0.0	1MQS_A	1MQS_A-1MQS_B
7.413716793060303	10.922402381896973	34.525000000000006	4.746658802032471	12.024191856384276	2.4244320392608643	0.2	0.2958477508650519	0.1666666666666666	0.0	1MQS_A	1MQS_A-1MQS_B
7.989250659942627	12.239686012268066	35.20099999999999	7.104800224304199	14.472844123840332	2.421415090560913	0.2666666666666666	0.3096885813148789	0.1666666666666666	0.1111111111111111	1MQS_A	1MQS_A-1MQS_B
9.58506202697754	13.059528350830078	36.206	9.13874053955078	16.311790466308594	2.42953896522522	0.4333333333333333	0.3062283737024221	0.1666666666666666	0.0	1MQS_A	1MQS_A-1MQS_B
7.590850353240967	9.058460235595703	32.133	7.690077781677246	6.71513557434082	2.4307241439819336	0.2666666666666666	0.2941176470588235	0.1666666666666666	0.0	1MQS_A	1MQS_A-1MQS_B
7.72191858291626	9.152670860290527	31.411	8.25156307220459	6.679890155792236	2.4292898178100586	0.1333333333333333	0.2404844290657439	0.2222222222222222	0.0	1MQS_A	1MQS_A-1MQS_B
4.902918815612793	6.989030361175537	61.17999999999999	5.560999393463135	2.9769301414489746	2.4747061729431152	0.2333333333333333	0.2906574394463668	0.5555555555555556	0.0	1MQS_A	1MQS_A-1MQS_B
9.89868450164795	11.55861473083496	35.578	7.025415420532227	13.296159744262695	2.4321980476379395	0.2333333333333333	0.2577854671280277	0.0555555555555555	0.0	1MQS_A	1MQS_A-1MQS_B
8.711263656616211	11.77676773071289	35.06699999999999	6.691225051879883	11.8483247756958	2.424161434173584	0.4333333333333333	0.2629757785467128	0.1666666666666666	0.1111111111111111	1MQS_A	1MQS_A-1MQS_B
6.475081920623779	7.969793319702148	30.704999999999995	6.1796875	11.843911170959473	2.4366250038146973	0.3	0.2923875432525951	0.2222222222222222	0.0	1MQS_A	1MQS_A-1MQS_B
6.843980312347412	7.989963054656982	32.33800000000001	8.57242202758789	11.198482513427734	2.4332761764526367	0.2333333333333333	0.259515570934256	0.2222222222222222	0.1111111111111111	1MQS_A	1MQS_A-1MQS_B
6.144240379333496	7.956418991088867	31.705	5.920253276824951	4.701533794403076	2.422563076019287	0.1666666666666666	0.3027681660899654	0.1111111111111111	0.0	1MQS_A	1MQS_A-1MQS_B
4.963836193084717	7.41142463684082	49.26299999999999	5.102872848510742	3.031491279602051	2.442326307296753	0.2333333333333333	0.2768166089965398	0.6111111111111112	0.0	1MQS_A	1MQS_A-1MQS_B
26.384559631347656	25.10602188110352	35.317	36.6982307434082	37.50504684448242	2.425391912460327	0.3333333333333333	0.3131487889273356	0.0	0.0	1MQS_A	1MQS_A-1MQS_B
6.409883975982666	8.801416397094727	36.694	3.520535469055176	11.754995346069336	2.4169070720672607	0.3666666666666666	0.314878892733564	0.3333333333333333	0.0	1MQS_A	1MQS_A-1MQS_B
6.831839084625244	8.319206237792969	34.961	3.09013032913208	4.837765693664551	2.425789594650269	0.2666666666666666	0.2820069204152249	0.2222222222222222	0.0	1MQS_A	1MQS_A-1MQS_B
5.735674381256104	7.345770835876465	35.499	5.074894905090332	4.306854248046875	2.420052051544189	0.2	0.2975778546712803	0.3333333333333333	0.0	1MQS_A	1MQS_A-1MQS_B
5.327423572540283	7.214230060577393	39.684	9.358756065368652	6.180836200714111	2.436490058898926	0.2666666666666666	0.2923875432525951	0.5555555555555556	0.1111111111111111	1MQS_A	1MQS_A-1MQS_B
38.2036361694336	44.95694351196289	35.306000000000004	49.62863540649414	50.87722396850586	2.420727491378784	0.3333333333333333	0.2854671280276816	0.0	0.0	1MQS_A	1MQS_A-1MQS_B
4.339590549468994	6.961207866668701	68.228	5.620895862579346	2.881270408630371	2.509051561355591	0.3333333333333333	0.328719723183391	0.6111111111111112	0.0	1MQS_A	1MQS_A-1MQS_B
8.870978355407715	10.587510108947754	34.87	6.36384391784668	9.587376594543455	2.4238343238830566	0.4	0.28719723183391	0.1666666666666666	0.1111111111111111	1MQS_A	1MQS_A-1MQS_B
16.84620475769043	13.763827323913574	34.109	15.246268272399902	20.487037658691406	2.4242348670959477	0.2666666666666666	0.2820069204152249	0.0	0.0	1MQS_A	1MQS_A-1MQS_B
5.869991779327393	7.525487899780273	39.976	8.184233665466309	5.898560523986816	2.4369425773620605	0.3666666666666666	0.2889273356401384	0.5555555555555556	0.0	1MQS_A	1MQS_A-1MQS_B
6.062586307525635	7.731390953063965	38.761	1.272424340248108	6.2401123046875	2.4138901233673096	0.1666666666666666	0.2906574394463668	0.4444444444444444	0.0	1MQS_A	1MQS_A-1MQS_B
30.6326847076416	36.67706680297852	35.046	45.10239028930664	44.85696792602539	2.4182217121124268	0.3333333333333333	0.2958477508650519	0.0	0.1111111111111111	1MQS_A	1MQS_A-1MQS_B
7.9889984130859375	10.63136386871338	34.861	6.0667033195495605	13.409055709838867	2.435633897781372	0.2666666666666666	0.2993079584775086	0.1666666666666666	0.0	1MQS_A	1MQS_A-1MQS_B
5.76667594909668	7.280520915985107	39.027	9.455364227294922	6.262953281402588	2.42724347114563	0.2666666666666666	0.3131487889273356	0.4444444444444444	0.0	1MQS_A	1MQS_A-1MQS_B
4.721330165863037	6.926943302154541	59.79600000000001	6.039621353149414	3.075411319732666	2.4592268466949463	0.2666666666666666	0.3096885813148789	0.4444444444444444	0.0	1MQS_A	1MQS_A-1MQS_B
11.950469017028809	12.143396377563477	32.132000000000005	11.789936065673828	18.61384391784668	2.428586721420288	0.3333333333333333	0.2802768166089965	0.0	0.1111111111111111	1MQS_A	1MQS_A-1MQS_B
5.281035423278809	7.365261554718018	53.39	1.9882233142852783	10.992424011230469	2.401271104812622	0.2333333333333333	0.2889273356401384	0.5	0.0	1MQS_A	1MQS_A-1MQS_B
32.54471206665039	39.96797943115234	50.456	52.226192474365234	55.01743698120117	0.7727356553077698	0.1612903225806451	0.416403785488959	0.0	0.0	4H3H_A	4H3H_B-4H3H_A
32.93404006958008	42.32421112060547	43.289	53.65655517578125	55.00650024414063	0.7694751620292664	0.1935483870967742	0.4258675078864353	0.0	0.0	4H3H_A	4H3H_B-4H3H_A
12.01508331298828	11.811739921569824	36.248000000000005	8.444234848022461	11.73130702972412	0.789178192615509	0.2258064516129032	0.4511041009463722	0.0	0.0	4H3H_A	4H3H_B-4H3H_A
27.062973022460938	36.08872222900391	53.870000000000005	48.18558883666992	48.85192108154297	0.7708789110183716	0.1612903225806451	0.4195583596214511	0.0	0.0	4H3H_A	4H3H_B-4H3H_A
32.94314193725586	40.08757019042969	37.787	54.40599822998047	53.67193603515625	0.7732699513435364	0.1290322580645161	0.4258675078864353	0.0	0.0	4H3H_A	4H3H_B-4H3H_A
24.10239028930664	26.05599021911621	33.757000000000005	54.43281936645508	51.18842315673828	0.7740383744239807	0.2580645161290322	0.4321766561514195	0.0	0.0	4H3H_A	4H3H_B-4H3H_A
33.54453659057617	38.77644729614258	42.265	62.21709442138672	55.547630310058594	0.7810086011886597	0.0967741935483871	0.444794952681388	0.0	0.1428571428571428	4H3H_A	4H3H_B-4H3H_A
36.48961639404297	38.66901779174805	41.961	64.7391128540039	58.02992630004883	0.7765482664108276	0.3225806451612903	0.4416403785488959	0.0	0.2857142857142857	4H3H_A	4H3H_B-4H3H_A
28.261859893798828	30.43857955932617	36.431	58.86313629150391	56.09322738647461	0.7703090906143188	0.2903225806451613	0.4574132492113564	0.0	0.0	4H3H_A	4H3H_B-4H3H_A
29.81545829772949	35.941497802734375	40.041	58.51892852783203	49.04201889038086	0.771461009979248	0.2258064516129032	0.4889589905362776	0.0	0.1428571428571428	4H3H_A	4H3H_B-4H3H_A
14.341265678405762	16.35968780517578	40.671	17.918004989624023	13.797907829284668	0.7795578837394714	0.2258064516129032	0.4132492113564668	0.0	0.0	4H3H_A	4H3H_B-4H3H_A
34.47955322265625	36.34654998779297	43.455	65.03778839111328	55.13238906860352	0.7783417701721191	0.2258064516129032	0.4511041009463722	0.0	0.0	4H3H_A	4H3H_B-4H3H_A
13.144536018371582	14.072473526000977	36.438	12.26052188873291	19.36564826965332	0.7859985828399658	0.2903225806451613	0.4195583596214511	0.0	0.0	4H3H_A	4H3H_B-4H3H_A
31.83149719238281	42.47672271728516	34.15500000000001	54.99169921875	54.90497589111328	0.7722535133361816	0.2580645161290322	0.4353312302839117	0.0	0.1428571428571428	4H3H_A	4H3H_B-4H3H_A
32.16990280151367	41.06247329711914	42.915	53.00190353393555	54.67627334594727	0.7670624256134033	0.1935483870967742	0.4227129337539432	0.0	0.1428571428571428	4H3H_A	4H3H_B-4H3H_A
31.5584716796875	34.45864486694336	37.415000000000006	61.381813049316406	55.52687454223633	0.7746870517730713	0.2580645161290322	0.4384858044164038	0.0	0.0	4H3H_A	4H3H_B-4H3H_A
19.39702796936035	21.04179573059082	36.782	32.2780647277832	26.285446166992188	0.7837049961090088	0.1935483870967742	0.4290220820189274	0.0	0.0	4H3H_A	4H3H_B-4H3H_A
29.752403259277344	34.74506759643555	40.408	58.952274322509766	50.59365463256836	0.7737575769424438	0.1935483870967742	0.3943217665615142	0.0	0.1428571428571428	4H3H_A	4H3H_B-4H3H_A
9.68210792541504	11.325857162475586	33.62500000000001	12.59678077697754	12.622159004211426	0.7933839559555054	0.2258064516129032	0.4132492113564668	0.0	0.0	4H3H_A	4H3H_B-4H3H_A
29.88427734375	40.44532775878906	56.578	52.46345520019531	38.099647521972656	0.7741958498954773	0.2903225806451613	0.4574132492113564	0.0	0.0	4H3H_A	4H3H_B-4H3H_A
29.361412048339844	40.30375671386719	55.778	50.09074020385742	51.28553009033203	0.7794939875602722	0.1290322580645161	0.4321766561514195	0.0	0.2857142857142857	4H3H_A	4H3H_B-4H3H_A
32.455230712890625	35.317779541015625	44.23100000000001	62.13636016845703	56.87946319580078	0.7766663432121277	0.0967741935483871	0.4353312302839117	0.0	0.1428571428571428	4H3H_A	4H3H_B-4H3H_A
9.067098617553713	11.14264965057373	33.467	15.185046195983888	20.91331672668457	0.7847368121147156	0.2258064516129032	0.4290220820189274	0.0	0.0	4H3H_A	4H3H_B-4H3H_A
27.37401580810547	32.48985290527344	35.225	57.306453704833984	48.80453872680664	0.770987331867218	0.2580645161290322	0.4416403785488959	0.0	0.0	4H3H_A	4H3H_B-4H3H_A
27.5621280670166	32.961666107177734	40.864	57.09158706665039	51.21246337890625	0.7833550572395325	0.2258064516129032	0.4195583596214511	0.0	0.0	4H3H_A	4H3H_B-4H3H_A
22.851348876953125	32.520225524902344	40.24	51.939823150634766	49.83872604370117	0.7812168598175049	0.1935483870967742	0.4479495268138801	0.0	0.0	4H3H_A	4H3H_B-4H3H_A
33.98838806152344	43.27375793457031	44.969	55.36363220214844	58.00064086914063	0.770567774772644	0.2258064516129032	0.416403785488959	0.0	0.0	4H3H_A	4H3H_B-4H3H_A
31.480144500732425	37.33370590209961	48.33	51.34903717041016	52.46199417114258	0.7696589827537537	0.1935483870967742	0.444794952681388	0.0	0.0	4H3H_A	4H3H_B-4H3H_A
30.87236976623535	40.18603897094727	42.613	51.866432189941406	53.06171417236328	0.7763318419456482	0.1612903225806451	0.4574132492113564	0.0	0.1428571428571428	4H3H_A	4H3H_B-4H3H_A
31.374727249145508	35.51416778564453	40.527	60.81480026245117	56.64179611206055	0.7757713198661804	0.2903225806451613	0.473186119873817	0.0	0.0	4H3H_A	4H3H_B-4H3H_A
32.915767669677734	31.68890190124512	45.10000000000001	64.0409927368164	60.75129318237305	0.7733120322227478	0.1612903225806451	0.4227129337539432	0.0	0.0	4H3H_A	4H3H_B-4H3H_A
28.904438018798828	38.948848724365234	47.9	49.793235778808594	50.13222122192383	0.7763402462005615	0.1935483870967742	0.4353312302839117	0.0	0.0	4H3H_A	4H3H_B-4H3H_A
29.34221649169922	37.12154769897461	38.45099999999999	58.75117492675781	54.348751068115234	0.780394971370697	0.1935483870967742	0.4353312302839117	0.0	0.1428571428571428	4H3H_A	4H3H_B-4H3H_A
29.33948516845703	28.56466293334961	36.567	62.59320831298828	60.36489868164063	0.7724096179008484	0.1612903225806451	0.4479495268138801	0.0	0.0	4H3H_A	4H3H_B-4H3H_A
11.781438827514648	12.094388961791992	34.606	10.714194297790527	14.39731502532959	0.7851710915565491	0.1935483870967742	0.4384858044164038	0.0769230769230769	0.0	4H3H_A	4H3H_B-4H3H_A
36.81460571289063	42.59458160400391	45.891000000000005	66.3154525756836	59.69293212890625	0.7728784680366516	0.0967741935483871	0.4858044164037854	0.0	0.0	4H3H_A	4H3H_B-4H3H_A
37.589656829833984	45.2297477722168	41.18300000000001	58.69374084472656	58.62515640258789	0.7665352821350098	0.1612903225806451	0.4258675078864353	0.0	0.1428571428571428	4H3H_A	4H3H_B-4H3H_A
26.100414276123047	27.34376335144043	37.99900000000001	56.35719299316406	45.786376953125	0.7724591493606567	0.2258064516129032	0.4605678233438486	0.0	0.0	4H3H_A	4H3H_B-4H3H_A
22.83465003967285	27.6296501159668	34.088	51.57805252075195	41.13460159301758	0.7683046460151672	0.1612903225806451	0.4511041009463722	0.0	0.0	4H3H_A	4H3H_B-4H3H_A
25.56334114074707	28.91967391967773	38.115	49.971412658691406	41.6336555480957	0.7706733345985413	0.2580645161290322	0.4479495268138801	0.0	0.0	4H3H_A	4H3H_B-4H3H_A
29.228456497192383	38.85802459716797	35.58200000000001	58.36261367797852	52.06726837158203	0.7701960802078247	0.1290322580645161	0.4574132492113564	0.0	0.1428571428571428	4H3H_A	4H3H_B-4H3H_A
29.94308853149414	39.93653869628906	36.758	52.97309112548828	52.35116958618164	0.770510196685791	0.1612903225806451	0.4384858044164038	0.0	0.0	4H3H_A	4H3H_B-4H3H_A
34.07416915893555	31.919452667236328	43.632000000000005	64.30313110351562	59.84125518798828	0.774352490901947	0.2580645161290322	0.473186119873817	0.0	0.0	4H3H_A	4H3H_B-4H3H_A
35.6797981262207	40.75083541870117	43.403	65.77487182617188	58.51768112182617	0.7758600115776062	0.2258064516129032	0.4794952681388013	0.0	0.1428571428571428	4H3H_A	4H3H_B-4H3H_A
31.38671493530273	35.64423751831055	40.163	61.980224609375	52.71267318725586	0.7721578478813171	0.2258064516129032	0.4353312302839117	0.0	0.0	4H3H_A	4H3H_B-4H3H_A
30.766576766967773	31.17064666748047	37.365	60.71601867675781	57.09781265258789	0.7778705358505249	0.1935483870967742	0.4384858044164038	0.0	0.0	4H3H_A	4H3H_B-4H3H_A
7.581117153167725	10.740904808044434	36.46	17.570024490356445	21.87849235534668	0.7892106771469116	0.2258064516129032	0.4353312302839117	0.0	0.1428571428571428	4H3H_A	4H3H_B-4H3H_A
37.45452880859375	39.96002197265625	42.742	66.09603881835938	57.81827163696289	0.7744377255439758	0.2903225806451613	0.4479495268138801	0.0	0.0	4H3H_A	4H3H_B-4H3H_A
29.636659622192383	42.048561096191406	42.129000000000005	57.78081893920898	50.03108596801758	0.7713733911514282	0.1935483870967742	0.4542586750788643	0.0	0.0	4H3H_A	4H3H_B-4H3H_A
23.32777214050293	27.16172790527344	40.655	52.51665878295898	43.206687927246094	0.7739932537078857	0.3225806451612903	0.4794952681388013	0.0	0.1428571428571428	4H3H_A	4H3H_B-4H3H_A
10.041075706481934	11.423319816589355	30.518	10.841105461120604	10.61216640472412	0.7880797982215881	0.1935483870967742	0.4384858044164038	0.0769230769230769	0.0	4H3H_A	4H3H_B-4H3H_A
28.141361236572266	39.00752258300781	35.838	56.86227035522461	51.59576416015625	0.7640064358711243	0.2580645161290322	0.4668769716088328	0.0	0.0	4H3H_A	4H3H_B-4H3H_A
32.94405746459961	42.63808441162109	41.062	53.02091217041016	54.73750686645508	0.7691332101821899	0.2580645161290322	0.4227129337539432	0.0	0.0	4H3H_A	4H3H_B-4H3H_A
28.933717727661133	40.67026901245117	37.484	57.45929336547852	52.8282470703125	0.7752496004104614	0.2258064516129032	0.416403785488959	0.0	0.0	4H3H_A	4H3H_B-4H3H_A
29.9865837097168	37.20140075683594	41.075	59.42438888549805	51.57040023803711	0.7729937434196472	0.3548387096774194	0.4605678233438486	0.0	0.1428571428571428	4H3H_A	4H3H_B-4H3H_A
30.756303787231445	42.43646240234375	36.796	52.92582702636719	53.33667755126953	0.7721008658409119	0.2903225806451613	0.4479495268138801	0.0	0.0	4H3H_A	4H3H_B-4H3H_A
26.126558303833008	36.41844940185547	38.767	53.65765380859375	44.87765884399414	0.7763633728027344	0.2258064516129032	0.4542586750788643	0.0	0.0	4H3H_A	4H3H_B-4H3H_A
36.50189208984375	39.95804977416992	44.899	65.44344329833984	58.85508346557617	0.7698974609375	0.2258064516129032	0.4258675078864353	0.0	0.0	4H3H_A	4H3H_B-4H3H_A
32.387813568115234	30.867719650268555	44.11	63.85737991333008	60.7779655456543	0.7713910937309265	0.1612903225806451	0.4006309148264984	0.0	0.0	4H3H_A	4H3H_B-4H3H_A
34.1513557434082	34.874290466308594	36.287	63.6369743347168	56.25208282470703	0.7763422131538391	0.1935483870967742	0.4290220820189274	0.0	0.1428571428571428	4H3H_A	4H3H_B-4H3H_A
29.774768829345703	38.51630401611328	40.121	51.839805603027344	52.463993072509766	0.7787964940071106	0.2580645161290322	0.4321766561514195	0.0	0.0	4H3H_A	4H3H_B-4H3H_A
27.19346046447754	34.35465621948242	32.481	56.12875747680664	50.14621353149414	0.7728806734085083	0.1290322580645161	0.444794952681388	0.0	0.0	4H3H_A	4H3H_B-4H3H_A
31.563936233520508	39.1611213684082	40.22699999999999	53.44298553466797	60.43798065185547	0.7654204368591309	0.2258064516129032	0.4321766561514195	0.0	0.0	4H3H_A	4H3H_B-4H3H_A
32.02419662475586	41.02235794067383	45.041	52.15463638305664	53.89688491821289	0.767930269241333	0.2258064516129032	0.4353312302839117	0.0	0.0	4H3H_A	4H3H_B-4H3H_A
40.36057662963867	39.45404052734375	56.547	66.78639221191406	58.25228500366211	0.7650504112243652	0.1612903225806451	0.4227129337539432	0.0	0.0	4H3H_A	4H3H_B-4H3H_A
32.18278121948242	41.29808044433594	44.309000000000005	53.005855560302734	54.86284637451172	0.7711635231971741	0.1935483870967742	0.4353312302839117	0.0	0.0	4H3H_A	4H3H_B-4H3H_A
31.63348388671875	41.9749870300293	41.285	53.622032165527344	59.08161163330078	0.7741434574127197	0.2258064516129032	0.4353312302839117	0.0	0.1428571428571428	4H3H_A	4H3H_B-4H3H_A
28.108943939208984	31.864208221435547	40.59400000000001	57.20571899414063	52.21661758422852	0.7684686183929443	0.2580645161290322	0.4542586750788643	0.0	0.0	4H3H_A	4H3H_B-4H3H_A
29.40153694152832	39.44765090942383	55.024	50.32543563842773	52.08362579345703	0.7725486159324646	0.2903225806451613	0.4258675078864353	0.0	0.1428571428571428	4H3H_A	4H3H_B-4H3H_A
24.473974227905277	27.093284606933597	39.12499999999999	56.10661315917969	47.07080459594727	0.7660874128341675	0.2258064516129032	0.4037854889589905	0.0	0.2857142857142857	4H3H_A	4H3H_B-4H3H_A
32.66836929321289	41.99502182006836	42.574	52.79558563232422	54.312408447265625	0.7758006453514099	0.1935483870967742	0.444794952681388	0.0	0.0	4H3H_A	4H3H_B-4H3H_A
31.92458724975586	36.61638259887695	38.165	60.84692001342773	53.02845001220703	0.7778459787368774	0.2258064516129032	0.4353312302839117	0.0	0.1428571428571428	4H3H_A	4H3H_B-4H3H_A
33.06037902832031	33.93341827392578	47.542	63.66583633422852	59.79640579223633	0.7762777805328369	0.064516129032258	0.4321766561514195	0.0	0.0	4H3H_A	4H3H_B-4H3H_A
9.186236381530762	11.224716186523438	36.146	14.193714141845703	14.630401611328123	0.7825055718421936	0.1612903225806451	0.4637223974763407	0.0	0.0	4H3H_A	4H3H_B-4H3H_A
32.35024642944336	31.786399841308597	37.886	63.430320739746094	59.81932830810547	0.7808803915977478	0.3225806451612903	0.4605678233438486	0.0	0.0	4H3H_A	4H3H_B-4H3H_A
31.10331153869629	36.884239196777344	52.077	51.163848876953125	52.60434722900391	0.767493724822998	0.2903225806451613	0.4416403785488959	0.0	0.1428571428571428	4H3H_A	4H3H_B-4H3H_A
23.646902084350582	28.266414642333984	36.931	53.28067779541016	43.72903060913086	0.7625059485435486	0.1935483870967742	0.4637223974763407	0.0	0.0	4H3H_A	4H3H_B-4H3H_A
25.08218002319336	29.09785270690918	37.832	54.89867782592773	44.7789306640625	0.7705168128013611	0.3225806451612903	0.4511041009463722	0.0	0.0	4H3H_A	4H3H_B-4H3H_A
18.80569648742676	23.234907150268555	43.419	48.39921951293945	42.814937591552734	0.7639544606208801	0.0967741935483871	0.4132492113564668	0.0	0.0	4H3H_A	4H3H_B-4H3H_A
14.175529479980469	15.120729446411133	37.048	6.312025547027588	11.316366195678713	0.7864965796470642	0.2258064516129032	0.444794952681388	0.0	0.0	4H3H_A	4H3H_B-4H3H_A
30.768165588378903	39.45851516723633	51.158	51.146785736083984	52.30802154541016	0.7710071206092834	0.1935483870967742	0.4100946372239747	0.0	0.0	4H3H_A	4H3H_B-4H3H_A
35.557334899902344	40.33809661865234	43.334	64.36809539794922	58.489219665527344	0.7832892537117004	0.1290322580645161	0.4195583596214511	0.0	0.0	4H3H_A	4H3H_B-4H3H_A
28.483034133911133	37.89793395996094	43.193	49.9094123840332	50.156368255615234	0.7718499898910522	0.1290322580645161	0.4069400630914827	0.0	0.0	4H3H_A	4H3H_B-4H3H_A
39.2663688659668	48.33657455444336	41.14300000000001	67.83963012695312	63.84803009033203	0.7721455097198486	0.1935483870967742	0.416403785488959	0.0	0.1428571428571428	4H3H_A	4H3H_B-4H3H_A
29.565284729003903	38.35161209106445	42.95	50.39550018310547	51.015384674072266	0.7792671322822571	0.2258064516129032	0.4511041009463722	0.0	0.0	4H3H_A	4H3H_B-4H3H_A
29.107650756835938	31.14487838745117	41.031	56.36074447631836	47.55706405639648	0.7773033976554871	0.1935483870967742	0.4006309148264984	0.0	0.0	4H3H_A	4H3H_B-4H3H_A
30.548120498657227	41.05430603027344	42.94199999999999	51.36203384399414	52.36482620239258	0.7698203921318054	0.2258064516129032	0.444794952681388	0.0	0.0	4H3H_A	4H3H_B-4H3H_A
28.371232986450195	34.776126861572266	53.375	51.62175750732422	42.18463516235352	0.7781661748886108	0.3225806451612903	0.4826498422712933	0.0	0.0	4H3H_A	4H3H_B-4H3H_A
24.825164794921875	30.776987075805664	36.686	53.63434982299805	43.58822250366211	0.7704734802246094	0.2258064516129032	0.4353312302839117	0.0	0.1428571428571428	4H3H_A	4H3H_B-4H3H_A
10.906546592712402	11.537939071655272	33.635000000000005	11.538702011108398	13.202055931091309	0.7863425016403198	0.2580645161290322	0.4542586750788643	0.0	0.1428571428571428	4H3H_A	4H3H_B-4H3H_A
28.35390281677246	30.438308715820312	42.188	58.874149322509766	55.09451675415039	0.7750012874603271	0.2580645161290322	0.4290220820189274	0.0	0.0	4H3H_A	4H3H_B-4H3H_A
29.627025604248047	38.32324600219727	38.532	58.647499084472656	51.81753921508789	0.7769526243209839	0.2903225806451613	0.4384858044164038	0.0	0.0	4H3H_A	4H3H_B-4H3H_A
29.33883285522461	38.51025772094727	39.453	50.866302490234375	51.40648651123047	0.7791960835456848	0.2258064516129032	0.4542586750788643	0.0	0.0	4H3H_A	4H3H_B-4H3H_A
34.376129150390625	43.49287414550781	43.702	56.041534423828125	57.431270599365234	0.7677306532859802	0.2258064516129032	0.4605678233438486	0.0	0.1428571428571428	4H3H_A	4H3H_B-4H3H_A
24.60151672363281	33.37035369873047	44.379	55.2138557434082	51.37194061279297	0.7645493149757385	0.1935483870967742	0.4006309148264984	0.0	0.1428571428571428	4H3H_A	4H3H_B-4H3H_A
29.418704986572266	37.42229843139648	42.054	50.88842391967773	51.72718048095703	0.7770178318023682	0.0967741935483871	0.4100946372239747	0.0	0.1428571428571428	4H3H_A	4H3H_B-4H3H_A
28.995685577392575	38.12437057495117	40.10699999999999	49.94200134277344	50.21443939208984	0.7700314521789551	0.2258064516129032	0.4384858044164038	0.0	0.0	4H3H_A	4H3H_B-4H3H_A
9.286686897277832	12.42597198486328	34.032	10.699284553527832	12.761873245239258	0.7854362726211548	0.1612903225806451	0.4227129337539432	0.0	0.1428571428571428	4H3H_A	4H3H_B-4H3H_A
29.427494049072266	34.38565826416016	38.489	58.3913459777832	51.6292839050293	0.7810408473014832	0.1935483870967742	0.4069400630914827	0.0	0.0	4H3H_A	4H3H_B-4H3H_A
7.899373054504394	9.849772453308104	33.541000000000004	16.907669067382812	17.587337493896484	0.7764642238616943	0.2258064516129032	0.4290220820189274	0.0769230769230769	0.0	4H3H_A	4H3H_B-4H3H_A
14.39852809906006	35.688621520996094	44.709	40.72344207763672	44.13041687011719	4.634398937225342	0.35	0.412751677852349	0.0	0.0	2WZP_Q	2WZP_Q-2WZP_R
12.633835792541504	29.14128303527832	35.937	47.28096771240234	40.93495941162109	4.6780290603637695	0.25	0.4093959731543624	0.0	0.0	2WZP_Q	2WZP_Q-2WZP_R
14.03404140472412	17.23890495300293	38.735	15.601881980895996	16.49924087524414	4.609433174133301	0.35	0.4161073825503356	0.0	0.0	2WZP_Q	2WZP_Q-2WZP_R
14.530831336975098	20.906360626220703	42.44199999999999	25.307588577270508	37.88497161865234	4.556517601013184	0.2	0.4026845637583892	0.0	0.0	2WZP_Q	2WZP_Q-2WZP_R
17.816518783569336	37.65753173828125	45.749	43.84136962890625	50.87685012817383	4.557814598083496	0.25	0.436241610738255	0.0	0.0	2WZP_Q	2WZP_Q-2WZP_R
20.23094749450684	24.346189498901367	43.65	14.997803688049316	38.369422912597656	4.586287021636963	0.4	0.4664429530201342	0.0	0.25	2WZP_Q	2WZP_Q-2WZP_R
12.144783973693848	14.259041786193848	34.147	17.76944351196289	14.10749053955078	4.591487407684326	0.4	0.3791946308724832	0.0	0.0	2WZP_Q	2WZP_Q-2WZP_R
22.01341438293457	28.204011917114254	31.119	52.99077224731445	45.85616302490234	4.757088661193848	0.3	0.4194630872483221	0.0	0.0	2WZP_Q	2WZP_Q-2WZP_R
9.895381927490234	29.615177154541016	44.748000000000005	41.00813293457031	42.53030776977539	4.627301216125488	0.35	0.4026845637583892	0.0	0.0	2WZP_Q	2WZP_Q-2WZP_R
20.99165344238281	29.21606063842773	35.873000000000005	53.17128372192383	44.8203010559082	4.590795993804932	0.3	0.3859060402684564	0.0	0.0	2WZP_Q	2WZP_Q-2WZP_R
21.30889129638672	22.560962677001957	45.862	10.393310546875	28.33725357055664	4.606125831604004	0.3	0.3993288590604026	0.0	0.0	2WZP_Q	2WZP_Q-2WZP_R
15.85148811340332	15.4343900680542	36.893	12.503510475158691	22.404762268066406	4.546993255615234	0.3	0.3959731543624161	0.0	0.0	2WZP_Q	2WZP_Q-2WZP_R
20.20026206970215	28.220928192138672	35.914	51.04181289672852	44.345951080322266	4.724381446838379	0.5	0.4261744966442953	0.0	0.0	2WZP_Q	2WZP_Q-2WZP_R
12.736437797546388	28.81836700439453	35.547	46.2560920715332	40.52600860595703	4.710883617401123	0.35	0.3959731543624161	0.0	0.0	2WZP_Q	2WZP_Q-2WZP_R
10.708430290222168	28.4808292388916	39.264	44.77609634399414	39.917213439941406	4.6541361808776855	0.35	0.4563758389261745	0.0	0.0	2WZP_Q	2WZP_Q-2WZP_R
33.069942474365234	37.61680221557617	36.779	47.37773513793945	53.75048828125	4.615034103393555	0.35	0.4295302013422818	0.0	0.0	2WZP_Q	2WZP_Q-2WZP_R
16.8342227935791	35.53915786743164	45.861	34.85984420776367	39.719818115234375	4.552876949310303	0.25	0.3791946308724832	0.0	0.0	2WZP_Q	2WZP_Q-2WZP_R
21.90973281860352	29.127010345458984	32.169	53.66360855102539	46.71101379394531	4.679816246032715	0.35	0.3724832214765101	0.0	0.0	2WZP_Q	2WZP_Q-2WZP_R
13.963136672973633	36.554107666015625	43.756	40.08181381225586	44.6408576965332	4.56250524520874	0.3	0.4026845637583892	0.0	0.0	2WZP_Q	2WZP_Q-2WZP_R
18.84263801574707	35.65583038330078	38.698	48.00361633300781	46.1786994934082	4.625222206115723	0.35	0.4060402684563758	0.0	0.0	2WZP_Q	2WZP_Q-2WZP_R
17.69720458984375	35.994991302490234	44.639	51.66368103027344	43.27756118774414	4.602416515350342	0.4	0.4295302013422818	0.0	0.0	2WZP_Q	2WZP_Q-2WZP_R
20.830671310424805	28.264284133911133	31.945000000000004	52.06598281860352	46.00031280517578	4.576627254486084	0.3	0.4295302013422818	0.0	0.0	2WZP_Q	2WZP_Q-2WZP_R
15.004683494567873	23.890602111816406	38.816	22.234331130981445	41.169960021972656	4.592408657073975	0.4	0.4228187919463087	0.0	0.0	2WZP_Q	2WZP_Q-2WZP_R
19.597976684570312	41.44181823730469	41.405	56.38236618041992	50.70541763305664	4.638885498046875	0.35	0.4563758389261745	0.0	0.25	2WZP_Q	2WZP_Q-2WZP_R
19.68959045410156	37.547943115234375	47.789	36.123416900634766	41.19716262817383	4.590884685516357	0.2	0.3724832214765101	0.0	0.0	2WZP_Q	2WZP_Q-2WZP_R
20.63254165649414	26.83296203613281	50.596	18.19493865966797	37.28516387939453	4.643672466278076	0.3	0.4429530201342282	0.0	0.0	2WZP_Q	2WZP_Q-2WZP_R
15.423663139343262	31.09348487854004	42.835	34.97468566894531	46.21700668334961	4.608880519866943	0.35	0.4295302013422818	0.0	0.0	2WZP_Q	2WZP_Q-2WZP_R
19.21993064880371	32.33695983886719	44.515	35.73228454589844	43.886810302734375	4.548206806182861	0.35	0.3791946308724832	0.0	0.0	2WZP_Q	2WZP_Q-2WZP_R
17.68414878845215	29.66187286376953	44.35	28.151763916015625	34.703025817871094	4.634020805358887	0.35	0.3758389261744966	0.0	0.0	2WZP_Q	2WZP_Q-2WZP_R
8.987107276916504	26.12506866455078	39.447	41.53807067871094	41.063453674316406	4.604344844818115	0.4	0.3758389261744966	0.0	0.0	2WZP_Q	2WZP_Q-2WZP_R
25.433576583862305	40.81187438964844	54.452	41.46320343017578	60.21504211425781	4.605939865112305	0.25	0.4295302013422818	0.0	0.0	2WZP_Q	2WZP_Q-2WZP_R
20.690092086791992	23.190465927124023	47.141000000000005	13.510393142700195	32.16127395629883	4.590369701385498	0.4	0.4395973154362416	0.0	0.0	2WZP_Q	2WZP_Q-2WZP_R
9.552133560180664	27.07819366455078	40.489	42.29166030883789	41.60273742675781	4.663463115692139	0.3	0.4093959731543624	0.0	0.0	2WZP_Q	2WZP_Q-2WZP_R
14.033773422241213	33.519081115722656	46.293	44.4601936340332	44.95287322998047	4.578525543212891	0.4	0.4395973154362416	0.0	0.0	2WZP_Q	2WZP_Q-2WZP_R
16.224206924438477	31.341136932373047	46.978	27.25047492980957	41.50016021728516	4.5940842628479	0.3	0.3859060402684564	0.0	0.0	2WZP_Q	2WZP_Q-2WZP_R
26.95037841796875	35.04682922363281	54.371	34.15682601928711	58.66511535644531	4.617901802062988	0.35	0.4026845637583892	0.0	0.0	2WZP_Q	2WZP_Q-2WZP_R
16.01628303527832	14.639121055603027	36.551	16.36107063293457	9.346023559570312	4.614691257476807	0.25	0.4228187919463087	0.0	0.0	2WZP_Q	2WZP_Q-2WZP_R
15.769848823547363	31.23589324951172	41.31699999999999	34.003570556640625	45.09555435180664	4.584414958953857	0.35	0.4463087248322148	0.0	0.0	2WZP_Q	2WZP_Q-2WZP_R
17.008378982543945	15.9819917678833	36.777	9.962165832519531	24.610401153564453	4.667274475097656	0.3	0.4261744966442953	0.0	0.0	2WZP_Q	2WZP_Q-2WZP_R
19.40603828430176	49.2548713684082	39.203	52.2529525756836	56.50460052490234	4.567606925964356	0.5	0.4295302013422818	0.0	0.0	2WZP_Q	2WZP_Q-2WZP_R
45.5921630859375	54.501243591308594	50.253	65.55236053466797	68.76404571533203	4.569016456604004	0.25	0.4295302013422818	0.0	0.25	2WZP_Q	2WZP_Q-2WZP_R
13.82416820526123	13.5858736038208	33.658	14.754108428955078	19.79572296142578	4.5795722007751465	0.4	0.412751677852349	0.0	0.25	2WZP_Q	2WZP_Q-2WZP_R
16.731464385986328	41.96227264404297	44.629000000000005	51.33251190185547	47.83390808105469	4.674626350402832	0.4	0.4328859060402684	0.0	0.0	2WZP_Q	2WZP_Q-2WZP_R
22.45829200744629	34.64744567871094	45.285	24.9155330657959	41.20557022094727	4.554004192352295	0.25	0.3926174496644295	0.0	0.25	2WZP_Q	2WZP_Q-2WZP_R
22.01184844970703	26.631330490112305	39.221	20.63801002502441	40.149322509765625	4.695595264434815	0.3	0.4228187919463087	0.0	0.0	2WZP_Q	2WZP_Q-2WZP_R
11.503838539123535	13.367870330810549	39.871	17.40291404724121	15.348949432373049	4.5710320472717285	0.25	0.3959731543624161	0.0	0.0	2WZP_Q	2WZP_Q-2WZP_R
15.170278549194336	32.710575103759766	48.974	39.62321090698242	47.49887847900391	4.5876569747924805	0.4	0.4463087248322148	0.0	0.0	2WZP_Q	2WZP_Q-2WZP_R
16.22456932067871	17.84566307067871	39.315	13.639009475708008	16.679523468017578	4.542704582214356	0.35	0.4194630872483221	0.0	0.0	2WZP_Q	2WZP_Q-2WZP_R
15.213376998901367	17.102622985839844	38.593	12.03744411468506	15.775450706481934	4.601473808288574	0.45	0.3959731543624161	0.0	0.0	2WZP_Q	2WZP_Q-2WZP_R
23.4148063659668	32.136573791503906	46.402	19.06599998474121	38.59385681152344	4.633616924285889	0.4	0.4161073825503356	0.0	0.0	2WZP_Q	2WZP_Q-2WZP_R
17.40869903564453	35.78630447387695	44.803	47.53863525390625	49.44743728637695	4.58367919921875	0.4	0.4295302013422818	0.0	0.0	2WZP_Q	2WZP_Q-2WZP_R
17.228546142578125	18.470008850097656	41.714	9.695087432861328	26.217504501342773	4.610006809234619	0.3	0.3825503355704698	0.0	0.0	2WZP_Q	2WZP_Q-2WZP_R
18.9953670501709	33.4440803527832	45.498000000000005	24.7412166595459	34.66051483154297	4.592394828796387	0.3	0.4429530201342282	0.0	0.0	2WZP_Q	2WZP_Q-2WZP_R
17.59572982788086	35.82666015625	38.945	41.855865478515625	59.87212371826172	4.605295658111572	0.3	0.4194630872483221	0.0	0.0	2WZP_Q	2WZP_Q-2WZP_R
12.549402236938477	29.118858337402344	43.065	45.91722869873047	40.741886138916016	4.68613338470459	0.3	0.4395973154362416	0.0	0.0	2WZP_Q	2WZP_Q-2WZP_R
19.4183349609375	25.134035110473636	45.956	16.989990234375	38.06766128540039	4.611778259277344	0.45	0.4630872483221476	0.0	0.0	2WZP_Q	2WZP_Q-2WZP_R
18.336313247680664	24.627094268798828	45.397	21.992172241210938	43.52265548706055	4.572527885437012	0.45	0.4295302013422818	0.0	0.0	2WZP_Q	2WZP_Q-2WZP_R
10.33132553100586	30.26836204528809	41.07	39.52669525146485	41.54755783081055	4.523464679718018	0.5	0.4261744966442953	0.0	0.0	2WZP_Q	2WZP_Q-2WZP_R
18.012100219726562	21.67630958557129	41.176	16.9958553314209	36.548709869384766	4.66011905670166	0.35	0.3892617449664429	0.0	0.0	2WZP_Q	2WZP_Q-2WZP_R
30.531944274902344	34.54085159301758	37.161	52.92853546142578	62.6260871887207	4.627909183502197	0.25	0.3758389261744966	0.0	0.0	2WZP_Q	2WZP_Q-2WZP_R
16.900894165039062	26.87638664245605	48.948	20.85345268249512	21.80601692199707	4.628966331481934	0.3	0.412751677852349	0.0	0.25	2WZP_Q	2WZP_Q-2WZP_R
16.426395416259766	33.02567672729492	41.961	50.39597702026367	47.68248748779297	4.698255062103272	0.4	0.4295302013422818	0.0	0.0	2WZP_Q	2WZP_Q-2WZP_R
34.01082229614258	36.060333251953125	34.510000000000005	66.23027038574219	64.86941528320312	4.60465669631958	0.35	0.4194630872483221	0.0	0.0	2WZP_Q	2WZP_Q-2WZP_R
14.660584449768066	33.54583740234375	47.446000000000005	44.97685241699219	44.45648956298828	4.654019355773926	0.35	0.4429530201342282	0.0	0.0	2WZP_Q	2WZP_Q-2WZP_R
15.95104694366455	26.008560180664062	49.1	29.442283630371094	39.92188262939453	4.642891883850098	0.3	0.4429530201342282	0.0	0.0	2WZP_Q	2WZP_Q-2WZP_R
12.707944869995115	13.568638801574709	38.32299999999999	15.770709037780762	13.023083686828612	4.723875522613525	0.4	0.4295302013422818	0.0	0.25	2WZP_Q	2WZP_Q-2WZP_R
13.962430000305176	27.404638290405277	47.217	29.16259002685547	31.472692489624023	4.611178398132324	0.4	0.436241610738255	0.0	0.0	2WZP_Q	2WZP_Q-2WZP_R
20.68634986877441	18.78901672363281	40.678	13.378518104553224	20.546911239624023	4.614912509918213	0.3	0.4261744966442953	0.0	0.0	2WZP_Q	2WZP_Q-2WZP_R
14.399858474731444	26.28061866760254	44.612	26.683225631713867	38.14309310913086	4.611659049987793	0.3	0.3926174496644295	0.0	0.0	2WZP_Q	2WZP_Q-2WZP_R
16.13396644592285	20.099761962890625	43.364	18.076400756835938	33.96415710449219	4.639899730682373	0.45	0.4395973154362416	0.0	0.0	2WZP_Q	2WZP_Q-2WZP_R
22.720060348510746	19.375577926635746	40.8	13.172157287597656	29.178302764892575	4.667660713195801	0.2	0.3959731543624161	0.0	0.0	2WZP_Q	2WZP_Q-2WZP_R
11.880166053771973	29.570770263671875	42.776	45.26005935668945	40.82585144042969	4.615904331207275	0.35	0.4093959731543624	0.0	0.0	2WZP_Q	2WZP_Q-2WZP_R
17.506633758544922	17.075654983520508	39.114	11.585948944091797	21.593765258789062	4.625977993011475	0.3	0.4093959731543624	0.0	0.0	2WZP_Q	2WZP_Q-2WZP_R
18.76545143127441	41.66786193847656	40.23800000000001	51.13289642333984	56.91294860839844	4.594760894775391	0.4	0.436241610738255	0.0	0.0	2WZP_Q	2WZP_Q-2WZP_R
10.302434921264648	31.4223575592041	41.185	40.43619918823242	42.05493927001953	4.654641151428223	0.35	0.4395973154362416	0.0	0.0	2WZP_Q	2WZP_Q-2WZP_R
23.199302673339844	25.200593948364254	43.788	8.116801261901855	28.183353424072266	4.604391574859619	0.4	0.412751677852349	0.0	0.0	2WZP_Q	2WZP_Q-2WZP_R
17.43052101135254	25.83491516113281	43.615	19.964189529418945	20.8822078704834	4.668595314025879	0.4	0.4261744966442953	0.0	0.0	2WZP_Q	2WZP_Q-2WZP_R
23.14001846313477	21.725496292114254	40.185	8.78321647644043	24.509262084960938	4.799243927001953	0.35	0.3959731543624161	0.0	0.0	2WZP_Q	2WZP_Q-2WZP_R
12.487740516662598	32.13019943237305	45.88700000000001	44.35087966918945	45.1829833984375	4.640289306640625	0.25	0.4093959731543624	0.0	0.0	2WZP_Q	2WZP_Q-2WZP_R
15.721901893615724	33.5036735534668	43.814	38.26056671142578	48.97291564941406	4.6161041259765625	0.2	0.4194630872483221	0.0	0.0	2WZP_Q	2WZP_Q-2WZP_R
17.33567237854004	35.71989059448242	49.153000000000006	31.54766273498535	40.10152816772461	4.652877330780029	0.35	0.4429530201342282	0.0	0.25	2WZP_Q	2WZP_Q-2WZP_R
15.153451919555664	23.429052352905277	39.929	24.651124954223636	42.298038482666016	4.6091485023498535	0.25	0.4328859060402684	0.0	0.0	2WZP_Q	2WZP_Q-2WZP_R
17.076602935791016	32.48723220825195	39.086	36.86428451538086	50.868534088134766	4.590527057647705	0.3	0.4328859060402684	0.0	0.0	2WZP_Q	2WZP_Q-2WZP_R
17.875503540039062	36.54912185668945	43.044	29.35187721252441	39.47258758544922	4.627806663513184	0.3	0.4563758389261745	0.0	0.25	2WZP_Q	2WZP_Q-2WZP_R
63.71499633789063	68.45032501220703	49.589000000000006	90.51380157470705	95.03269958496094	4.630366325378418	0.3	0.4060402684563758	0.0	0.0	2WZP_Q	2WZP_Q-2WZP_R
25.67383575439453	20.76363754272461	41.799	9.041376113891602	31.894702911376957	4.736433982849121	0.4	0.3993288590604026	0.0	0.0	2WZP_Q	2WZP_Q-2WZP_R
15.785823822021484	16.050363540649414	43.30400000000001	14.091421127319336	29.95761108398437	4.605774879455566	0.2	0.4295302013422818	0.0	0.0	2WZP_Q	2WZP_Q-2WZP_R
11.41542148590088	28.84149742126465	37.17	44.79680252075195	41.16549682617188	4.686708927154541	0.3	0.4060402684563758	0.0	0.25	2WZP_Q	2WZP_Q-2WZP_R
13.527929306030272	33.4677619934082	41.031	45.37684631347656	47.74673461914063	4.618135452270508	0.25	0.3926174496644295	0.0	0.0	2WZP_Q	2WZP_Q-2WZP_R
13.453524589538574	31.958250045776367	44.118	41.992462158203125	47.64995574951172	4.575079441070557	0.35	0.412751677852349	0.0	0.0	2WZP_Q	2WZP_Q-2WZP_R
11.353854179382324	29.226886749267575	36.294	44.72770309448242	39.77220153808594	4.650943279266357	0.3	0.4228187919463087	0.0	0.0	2WZP_Q	2WZP_Q-2WZP_R
12.627429962158203	32.979679107666016	39.576	39.51940536499024	40.36968231201172	4.610437870025635	0.3	0.4161073825503356	0.0	0.0	2WZP_Q	2WZP_Q-2WZP_R
12.85811710357666	14.60238265991211	33.133	18.270421981811523	9.425354957580566	4.611333847045898	0.45	0.4194630872483221	0.0	0.0	2WZP_Q	2WZP_Q-2WZP_R
17.495561599731445	28.23715209960937	44.745	27.200815200805664	44.41421508789063	4.6349287033081055	0.25	0.3825503355704698	0.0	0.0	2WZP_Q	2WZP_Q-2WZP_R
15.63011646270752	15.014571189880373	37.245	10.957501411437988	24.704565048217773	4.627134799957275	0.4	0.4295302013422818	0.0	0.0	2WZP_Q	2WZP_Q-2WZP_R
17.77562713623047	32.8951530456543	44.616	26.304426193237305	36.63032150268555	4.665060520172119	0.25	0.3993288590604026	0.0	0.0	2WZP_Q	2WZP_Q-2WZP_R
13.313305854797363	30.401098251342773	40.922	45.43647003173828	40.388946533203125	4.671466827392578	0.35	0.4496644295302013	0.0	0.25	2WZP_Q	2WZP_Q-2WZP_R
15.419708251953123	15.68608570098877	43.866	10.228946685791016	20.14262008666992	4.720334529876709	0.3	0.4194630872483221	0.0	0.0	2WZP_Q	2WZP_Q-2WZP_R
41.04409790039063	45.6532096862793	45.89	70.02872467041016	70.06077575683594	4.674368858337402	0.35	0.4395973154362416	0.0	0.0	2WZP_Q	2WZP_Q-2WZP_R
12.164433479309082	32.558250427246094	40.844	43.24443817138672	45.37107849121094	4.607058048248291	0.4	0.3892617449664429	0.0	0.0	2WZP_Q	2WZP_Q-2WZP_R
25.740089416503903	39.63312149047852	67.328	22.244434356689453	47.16392135620117	4.304739475250244	0.4166666666666667	0.4217391304347826	0.0	0.1111111111111111	4IFD_I	4IFD_C-4IFD_I
32.94712829589844	41.45825958251953	40.44199999999999	60.15837097167969	49.57857131958008	4.471748352050781	0.5416666666666666	0.3956521739130434	0.0	0.3333333333333333	4IFD_I	4IFD_C-4IFD_I
33.53195571899414	45.24472427368164	52.76700000000001	53.48038482666016	52.23270034790039	4.134225845336914	0.4166666666666667	0.4304347826086956	0.0	0.1111111111111111	4IFD_I	4IFD_C-4IFD_I
34.62537384033203	41.10118103027344	66.68599999999999	33.1619758605957	46.92652893066406	4.110780239105225	0.4583333333333333	0.408695652173913	0.0	0.2222222222222222	4IFD_I	4IFD_C-4IFD_I
33.60984802246094	46.59772109985352	58.88	49.01920318603516	53.66671752929688	4.53350830078125	0.5833333333333334	0.4434782608695652	0.0	0.2222222222222222	4IFD_I	4IFD_C-4IFD_I
25.91103744506836	32.47908020019531	68.107	15.878067016601562	36.43609619140625	4.425819873809815	0.4583333333333333	0.408695652173913	0.0	0.2222222222222222	4IFD_I	4IFD_C-4IFD_I
31.560565948486328	46.98913192749024	62.76199999999999	38.93601989746094	56.468849182128906	4.553706645965576	0.2916666666666667	0.4043478260869565	0.0	0.1111111111111111	4IFD_I	4IFD_C-4IFD_I
31.64055824279785	43.089942932128906	54.71999999999999	57.591644287109375	48.75519561767578	4.418930530548096	0.375	0.4130434782608695	0.0	0.2222222222222222	4IFD_I	4IFD_C-4IFD_I
33.489437103271484	43.739036560058594	54.919	58.57747650146485	50.34220123291016	4.129995346069336	0.375	0.3652173913043478	0.0	0.2222222222222222	4IFD_I	4IFD_C-4IFD_I
33.472938537597656	45.2021369934082	56.18299999999999	44.65616226196289	52.73173141479492	3.990960121154785	0.4166666666666667	0.4130434782608695	0.0	0.2222222222222222	4IFD_I	4IFD_C-4IFD_I
27.64740753173828	39.4846305847168	68.86000000000001	24.0959529876709	48.47822570800781	4.359809398651123	0.375	0.3739130434782609	0.0	0.2222222222222222	4IFD_I	4IFD_C-4IFD_I
26.401456832885746	37.6558723449707	59.58900000000001	32.390281677246094	45.528568267822266	4.396294593811035	0.375	0.3826086956521739	0.0	0.2222222222222222	4IFD_I	4IFD_C-4IFD_I
32.488380432128906	44.83832550048828	54.201	50.58452987670898	52.40448760986328	4.326962947845459	0.2916666666666667	0.3869565217391304	0.0	0.2222222222222222	4IFD_I	4IFD_C-4IFD_I
31.339847564697266	45.84690475463867	68.042	34.603782653808594	53.82707214355469	4.481245040893555	0.3333333333333333	0.3826086956521739	0.0	0.2222222222222222	4IFD_I	4IFD_C-4IFD_I
32.418426513671875	44.798465728759766	64.687	35.007442474365234	48.47844696044922	4.478326320648193	0.375	0.4478260869565217	0.0	0.1111111111111111	4IFD_I	4IFD_C-4IFD_I
32.56404495239258	44.25294494628906	48.716	54.354862213134766	47.42620468139648	4.017074108123779	0.4166666666666667	0.3869565217391304	0.0	0.1111111111111111	4IFD_I	4IFD_C-4IFD_I
32.21500396728516	44.70458984375	53.521	54.109981536865234	51.00713348388672	4.274264812469482	0.3333333333333333	0.4130434782608695	0.0	0.2222222222222222	4IFD_I	4IFD_C-4IFD_I
27.03863906860352	42.97658920288086	66.42899999999999	27.17737197875977	48.06644821166992	4.475438594818115	0.4583333333333333	0.4391304347826087	0.0	0.1111111111111111	4IFD_I	4IFD_C-4IFD_I
32.91485595703125	46.71890258789063	60.720000000000006	44.58570861816406	53.573036193847656	4.351533889770508	0.4583333333333333	0.3652173913043478	0.0	0.1111111111111111	4IFD_I	4IFD_C-4IFD_I
31.579519271850582	42.994590759277344	52.762	54.2424430847168	49.26513671875	4.451496124267578	0.5416666666666666	0.4260869565217391	0.0	0.2222222222222222	4IFD_I	4IFD_C-4IFD_I
25.861068725585938	33.266754150390625	66.427	17.49371910095215	38.28425598144531	4.464036464691162	0.4166666666666667	0.4521739130434782	0.0	0.2222222222222222	4IFD_I	4IFD_C-4IFD_I
32.90933990478516	46.9838981628418	60.64200000000001	45.64183044433594	54.87184524536133	4.409103870391846	0.4166666666666667	0.4260869565217391	0.0	0.1111111111111111	4IFD_I	4IFD_C-4IFD_I
30.689849853515625	45.71937942504883	54.42500000000001	50.60655975341797	51.42241668701172	4.453158378601074	0.4583333333333333	0.4217391304347826	0.0	0.1111111111111111	4IFD_I	4IFD_C-4IFD_I
30.63330078125	42.49357986450195	68.101	35.27183151245117	52.501346588134766	4.402852535247803	0.5	0.3956521739130434	0.0	0.1111111111111111	4IFD_I	4IFD_C-4IFD_I
30.104026794433597	42.88689422607422	61.281000000000006	37.83515548706055	50.16244125366211	4.499115467071533	0.4166666666666667	0.3652173913043478	0.0	0.1111111111111111	4IFD_I	4IFD_C-4IFD_I
28.822084426879883	39.99747467041016	69.43999999999998	18.975854873657227	45.56191635131836	4.585094451904297	0.3333333333333333	0.4043478260869565	0.0	0.1111111111111111	4IFD_I	4IFD_C-4IFD_I
25.83061981201172	32.419769287109375	70.16199999999999	18.72408103942871	34.84165954589844	4.420468330383301	0.5	0.417391304347826	0.0	0.2222222222222222	4IFD_I	4IFD_C-4IFD_I
33.2700080871582	45.19890213012695	62.834	40.323028564453125	52.04737091064453	4.120153903961182	0.3333333333333333	0.4260869565217391	0.0	0.2222222222222222	4IFD_I	4IFD_C-4IFD_I
28.83296775817871	31.23448944091797	67.16299999999998	25.019350051879883	34.10828399658203	4.417470455169678	0.3333333333333333	0.4130434782608695	0.0	0.1111111111111111	4IFD_I	4IFD_C-4IFD_I
27.04049301147461	31.717937469482425	67.321	16.0827579498291	38.09442138671875	4.442216873168945	0.375	0.391304347826087	0.0	0.1111111111111111	4IFD_I	4IFD_C-4IFD_I
29.31916236877441	30.7509822845459	68.93500000000002	18.721635818481445	37.31919860839844	4.211516857147217	0.4583333333333333	0.4	0.0	0.2222222222222222	4IFD_I	4IFD_C-4IFD_I
29.228893280029297	37.70735549926758	66.242	30.657241821289062	50.61149597167969	4.015469551086426	0.2916666666666667	0.3695652173913043	0.0	0.2222222222222222	4IFD_I	4IFD_C-4IFD_I
30.776243209838867	32.15071487426758	53.407	36.40113830566406	45.84037399291992	3.990650415420532	0.5416666666666666	0.4347826086956521	0.0	0.1111111111111111	4IFD_I	4IFD_C-4IFD_I
32.74748992919922	43.7781867980957	62.799	41.66244125366211	52.166297912597656	4.433217525482178	0.4166666666666667	0.4130434782608695	0.0	0.2222222222222222	4IFD_I	4IFD_C-4IFD_I
29.20760154724121	40.18862915039063	70.438	34.424560546875	53.66060256958008	4.313684463500977	0.375	0.3956521739130434	0.0	0.1111111111111111	4IFD_I	4IFD_C-4IFD_I
27.94723320007324	33.595428466796875	70.206	8.719657897949219	38.34579086303711	4.342293739318848	0.4583333333333333	0.4217391304347826	0.0	0.3333333333333333	4IFD_I	4IFD_C-4IFD_I
27.51527976989746	33.955230712890625	69.652	17.4644832611084	40.80749130249024	4.481667518615723	0.5	0.4434782608695652	0.0	0.2222222222222222	4IFD_I	4IFD_C-4IFD_I
31.740198135375977	42.879730224609375	55.83	57.189823150634766	48.58652114868164	4.348237991333008	0.4166666666666667	0.408695652173913	0.0	0.1111111111111111	4IFD_I	4IFD_C-4IFD_I
36.525665283203125	45.78548431396485	58.33200000000001	41.81718826293945	48.99605941772461	4.427273273468018	0.4166666666666667	0.4130434782608695	0.0	0.1111111111111111	4IFD_I	4IFD_C-4IFD_I
32.01793670654297	42.662635803222656	56.884	58.40849304199219	49.6583251953125	4.323254585266113	0.4583333333333333	0.391304347826087	0.0	0.2222222222222222	4IFD_I	4IFD_C-4IFD_I
30.345165252685547	37.77771759033203	66.60799999999999	30.99675178527832	48.37400817871094	4.623237609863281	0.375	0.417391304347826	0.0	0.2222222222222222	4IFD_I	4IFD_C-4IFD_I
29.203763961791992	35.36822891235352	64.304	24.24138641357422	41.71652603149414	4.254108905792236	0.3333333333333333	0.3739130434782609	0.0	0.2222222222222222	4IFD_I	4IFD_C-4IFD_I
30.964136123657227	42.53095626831055	69.44999999999999	31.192768096923828	52.28266143798828	4.492255687713623	0.625	0.4	0.0	0.2222222222222222	4IFD_I	4IFD_C-4IFD_I
32.61504364013672	41.62003326416016	53.417	50.10093307495117	48.57487869262695	4.469641208648682	0.2916666666666667	0.3782608695652174	0.0	0.3333333333333333	4IFD_I	4IFD_C-4IFD_I
30.44729232788086	42.46517181396485	66.424	35.357723236083984	51.35509490966797	4.3624587059021	0.4583333333333333	0.3695652173913043	0.0	0.2222222222222222	4IFD_I	4IFD_C-4IFD_I
25.13141441345215	30.888093948364254	68.01599999999999	15.388384819030762	37.56792449951172	4.48652982711792	0.4583333333333333	0.3826086956521739	0.0	0.2222222222222222	4IFD_I	4IFD_C-4IFD_I
30.559770584106445	38.612037658691406	67.53599999999999	22.93761444091797	41.545066833496094	4.453427791595459	0.4583333333333333	0.408695652173913	0.0	0.2222222222222222	4IFD_I	4IFD_C-4IFD_I
33.0401725769043	44.77651977539063	59.21	48.93656539916992	52.21431350708008	4.4853386878967285	0.4166666666666667	0.3739130434782609	0.0	0.2222222222222222	4IFD_I	4IFD_C-4IFD_I
26.44175910949707	23.71846389770508	66.053	30.584352493286133	30.436981201171875	4.406065940856934	0.4583333333333333	0.3869565217391304	0.0	0.2222222222222222	4IFD_I	4IFD_C-4IFD_I
18.939741134643555	29.37434196472168	65.387	38.84127426147461	29.443193435668945	4.252938747406006	0.375	0.3739130434782609	0.0	0.2222222222222222	4IFD_I	4IFD_C-4IFD_I
34.32145309448242	46.369590759277344	58.979	47.24899291992188	52.89422225952149	4.254087924957275	0.4166666666666667	0.4130434782608695	0.0	0.1111111111111111	4IFD_I	4IFD_C-4IFD_I
28.13840675354004	32.91691970825195	65.965	25.519201278686523	42.26284790039063	4.589376449584961	0.4583333333333333	0.3695652173913043	0.0	0.1111111111111111	4IFD_I	4IFD_C-4IFD_I
33.23340606689453	43.53568649291992	51.42900000000001	59.39060974121094	50.66527557373047	4.318502426147461	0.375	0.417391304347826	0.0	0.1111111111111111	4IFD_I	4IFD_C-4IFD_I
29.32772827148437	38.28595352172852	64.03999999999999	29.635587692260746	47.413047790527344	4.552674293518066	0.4583333333333333	0.4130434782608695	0.0	0.1111111111111111	4IFD_I	4IFD_C-4IFD_I
32.7907829284668	44.0447998046875	59.974	46.68742370605469	53.15608215332031	4.458676815032959	0.375	0.3826086956521739	0.0	0.2222222222222222	4IFD_I	4IFD_C-4IFD_I
32.44071578979492	44.73705291748047	69.658	37.46316146850586	55.28803253173828	4.455496311187744	0.4166666666666667	0.4217391304347826	0.0	0.3333333333333333	4IFD_I	4IFD_C-4IFD_I
26.497270584106445	36.52785873413086	66.75500000000001	10.160518646240234	42.936954498291016	4.401475429534912	0.5	0.4304347826086956	0.0	0.2222222222222222	4IFD_I	4IFD_C-4IFD_I
34.37711334228516	44.26642227172852	51.385000000000005	60.590091705322266	51.36059188842773	4.4584641456604	0.3333333333333333	0.391304347826087	0.0	0.1111111111111111	4IFD_I	4IFD_C-4IFD_I
32.891963958740234	45.89677810668945	57.80100000000001	50.339599609375	51.18296432495117	4.02929162979126	0.375	0.3739130434782609	0.0	0.1111111111111111	4IFD_I	4IFD_C-4IFD_I
32.41689682006836	47.79783630371094	61.722000000000016	45.47486877441406	54.00719451904297	4.377530574798584	0.375	0.3652173913043478	0.0	0.2222222222222222	4IFD_I	4IFD_C-4IFD_I
29.75204849243164	32.80221176147461	68.679	18.427570343017575	38.8301010131836	4.524954795837402	0.5	0.4217391304347826	0.0	0.1111111111111111	4IFD_I	4IFD_C-4IFD_I
32.3624153137207	46.58642578125	69.843	32.0808219909668	52.53239822387695	4.483482360839844	0.3333333333333333	0.391304347826087	0.0	0.2222222222222222	4IFD_I	4IFD_C-4IFD_I
30.29202461242676	43.01441955566406	66.52999999999999	29.23813819885254	49.38029861450195	4.178018093109131	0.25	0.4043478260869565	0.0	0.1111111111111111	4IFD_I	4IFD_C-4IFD_I
32.89084243774414	46.00815963745117	59.176	44.92269515991211	52.94378662109375	4.122795104980469	0.4166666666666667	0.4217391304347826	0.0	0.1111111111111111	4IFD_I	4IFD_C-4IFD_I
29.41230773925781	35.521244049072266	68.23	14.976024627685549	41.91704940795898	4.396373271942139	0.5	0.4521739130434782	0.0	0.2222222222222222	4IFD_I	4IFD_C-4IFD_I
31.331377029418945	44.43267059326172	48.986	52.634613037109375	49.22360229492188	4.047523498535156	0.2916666666666667	0.417391304347826	0.0	0.1111111111111111	4IFD_I	4IFD_C-4IFD_I
32.517669677734375	43.79591369628906	56.76500000000001	49.57890701293945	52.44371032714844	4.373941898345947	0.5416666666666666	0.408695652173913	0.0	0.3333333333333333	4IFD_I	4IFD_C-4IFD_I
37.70522689819336	43.71086502075195	49.472	61.189395904541016	51.94951248168945	4.306446075439453	0.4583333333333333	0.4478260869565217	0.0	0.2222222222222222	4IFD_I	4IFD_C-4IFD_I
31.959840774536133	41.94576644897461	52.419	57.93342971801758	49.14888000488281	4.28300666809082	0.4166666666666667	0.4130434782608695	0.0	0.3333333333333333	4IFD_I	4IFD_C-4IFD_I
27.405414581298828	44.756595611572266	69.41600000000001	27.041587829589844	50.32332229614258	4.495676517486572	0.2916666666666667	0.4043478260869565	0.0	0.1111111111111111	4IFD_I	4IFD_C-4IFD_I
24.313034057617188	32.51490783691406	66.25500000000001	16.251049041748047	35.297882080078125	4.4456939697265625	0.25	0.3521739130434783	0.0	0.1111111111111111	4IFD_I	4IFD_C-4IFD_I
24.37248420715332	33.47001266479492	73.37100000000001	28.64923477172852	36.81819534301758	4.280880451202393	0.2916666666666667	0.391304347826087	0.0	0.2222222222222222	4IFD_I	4IFD_C-4IFD_I
33.42491912841797	45.623023986816406	71.773	30.842308044433597	51.2318115234375	4.534968376159668	0.3333333333333333	0.3782608695652174	0.0	0.3333333333333333	4IFD_I	4IFD_C-4IFD_I
26.05615234375	30.742570877075195	65.416	21.2025203704834	32.03081130981445	4.508251667022705	0.2916666666666667	0.3956521739130434	0.0	0.1111111111111111	4IFD_I	4IFD_C-4IFD_I
27.162050247192383	32.61479568481445	64.61000000000001	15.919434547424316	41.40306091308594	4.00344181060791	0.3333333333333333	0.3956521739130434	0.0	0.1111111111111111	4IFD_I	4IFD_C-4IFD_I
33.11721420288086	45.5025634765625	62.330000000000005	43.35213470458984	52.14899826049805	4.408663749694824	0.375	0.4260869565217391	0.0	0.2222222222222222	4IFD_I	4IFD_C-4IFD_I
34.9373664855957	46.224876403808594	57.198	44.67353820800781	52.82373428344727	4.408033847808838	0.4166666666666667	0.417391304347826	0.0	0.2222222222222222	4IFD_I	4IFD_C-4IFD_I
33.03800582885742	43.47372055053711	52.679	56.64387893676758	51.53965377807617	4.065971851348877	0.4583333333333333	0.4304347826086956	0.0	0.2222222222222222	4IFD_I	4IFD_C-4IFD_I
31.82881736755371	46.573089599609375	64.95700000000001	40.20849609375	52.96081161499024	4.571170330047607	0.3333333333333333	0.4043478260869565	0.0	0.2222222222222222	4IFD_I	4IFD_C-4IFD_I
33.55997848510742	46.96501922607422	52.902	49.57105255126953	53.45983505249024	4.390207767486572	0.375	0.4260869565217391	0.0	0.2222222222222222	4IFD_I	4IFD_C-4IFD_I
32.81660842895508	45.86970901489258	56.514	51.66960525512695	52.06779098510742	4.477092742919922	0.375	0.4130434782608695	0.0	0.2222222222222222	4IFD_I	4IFD_C-4IFD_I
33.62056350708008	42.86214828491211	55.085	57.79558563232422	51.424537658691406	4.44487190246582	0.375	0.3695652173913043	0.0	0.3333333333333333	4IFD_I	4IFD_C-4IFD_I
27.51306533813477	28.052717208862305	64.346	22.361473083496094	34.64862060546875	4.449251174926758	0.375	0.4043478260869565	0.0	0.2222222222222222	4IFD_I	4IFD_C-4IFD_I
24.80235290527344	32.821956634521484	66.239	17.976619720458984	33.18206787109375	4.4958930015563965	0.375	0.391304347826087	0.0	0.1111111111111111	4IFD_I	4IFD_C-4IFD_I
28.617305755615234	32.88663101196289	68.848	19.47099876403809	38.31309509277344	4.478915691375732	0.375	0.4217391304347826	0.0	0.1111111111111111	4IFD_I	4IFD_C-4IFD_I
30.773134231567383	41.81438064575195	69.02	36.27995300292969	53.65385437011719	4.417569637298584	0.4166666666666667	0.4130434782608695	0.0	0.1111111111111111	4IFD_I	4IFD_C-4IFD_I
30.116304397583008	40.36041641235352	66.67	30.55238914489746	50.33785629272461	4.324592113494873	0.4166666666666667	0.391304347826087	0.0	0.1111111111111111	4IFD_I	4IFD_C-4IFD_I
29.512598037719727	35.82929992675781	67.75800000000001	23.697816848754883	40.75899124145508	4.415746212005615	0.4166666666666667	0.391304347826087	0.0	0.1111111111111111	4IFD_I	4IFD_C-4IFD_I
35.59138107299805	43.70694732666016	46.395	63.70361328125	52.23929977416992	4.381353378295898	0.375	0.3782608695652174	0.0	0.2222222222222222	4IFD_I	4IFD_C-4IFD_I
31.056167602539062	42.80542755126953	64.689	31.98365020751953	49.08430862426758	4.453220367431641	0.3333333333333333	0.3478260869565217	0.0	0.2222222222222222	4IFD_I	4IFD_C-4IFD_I
33.13652038574219	47.27765274047852	55.44100000000001	49.01460266113281	53.654109954833984	4.403030872344971	0.4583333333333333	0.3956521739130434	0.0	0.1111111111111111	4IFD_I	4IFD_C-4IFD_I
35.03562545776367	50.13429260253906	63.556	44.32563781738281	58.01251983642578	4.191219806671143	0.4166666666666667	0.3782608695652174	0.0	0.2222222222222222	4IFD_I	4IFD_C-4IFD_I
37.29515838623047	46.26850128173828	52.3	66.96087646484375	54.35677337646485	4.535307884216309	0.3333333333333333	0.3695652173913043	0.0	0.2222222222222222	4IFD_I	4IFD_C-4IFD_I
27.507549285888672	34.581939697265625	68.864	4.294254779815674	39.51344680786133	4.332899570465088	0.375	0.3739130434782609	0.0	0.2222222222222222	4IFD_I	4IFD_C-4IFD_I
32.13154602050781	46.0849723815918	66.623	38.09445190429688	52.79170227050781	4.447084903717041	0.5	0.4391304347826087	0.0	0.1111111111111111	4IFD_I	4IFD_C-4IFD_I
25.38001251220703	31.89243507385254	68.338	11.958285331726074	35.917381286621094	4.485370635986328	0.375	0.4304347826086956	0.0	0.2222222222222222	4IFD_I	4IFD_C-4IFD_I
25.57489013671875	36.70213317871094	68.88	10.920150756835938	40.72429656982422	4.462078094482422	0.3333333333333333	0.3652173913043478	0.0	0.1111111111111111	4IFD_I	4IFD_C-4IFD_I
27.5522403717041	30.98609733581543	63.42	30.942026138305664	30.53512191772461	4.506889820098877	0.5416666666666666	0.408695652173913	0.0	0.2222222222222222	4IFD_I	4IFD_C-4IFD_I
31.64002227783203	47.19832992553711	67.51799999999999	33.958763122558594	53.192413330078125	4.375477313995361	0.375	0.4434782608695652	0.0	0.2222222222222222	4IFD_I	4IFD_C-4IFD_I
31.48640251159668	41.82673263549805	65.08599999999998	34.81218719482422	44.74814224243164	4.505341529846191	0.5416666666666666	0.4478260869565217	0.0	0.1111111111111111	4IFD_I	4IFD_C-4IFD_I
22.46051025390625	36.31875228881836	28.992	38.46481323242188	33.53424835205078	4.379297256469727	0.1538461538461538	0.2252851711026616	0.0	0.0	5DLQ_B	5DLQ_C-5DLQ_B
23.474666595458984	34.99364471435547	30.786	39.98122024536133	29.60553550720215	4.386561393737793	0.1794871794871795	0.2043726235741444	0.0	0.0	5DLQ_B	5DLQ_C-5DLQ_B
20.935203552246094	35.34061050415039	32.584999999999994	37.24126052856445	28.59370994567871	4.398573875427246	0.1538461538461538	0.211977186311787	0.0	0.0	5DLQ_B	5DLQ_C-5DLQ_B
21.933300018310547	35.45429611206055	29.533	37.60646438598633	32.28860092163086	4.390498638153076	0.1538461538461538	0.2110266159695817	0.0	0.0	5DLQ_B	5DLQ_C-5DLQ_B
20.658483505249023	31.2646541595459	27.068	36.54954528808594	25.116182327270508	4.385451793670654	0.3333333333333333	0.2271863117870722	0.0	0.1666666666666666	5DLQ_B	5DLQ_C-5DLQ_B
24.09622573852539	33.26263427734375	27.621	39.79386138916016	28.012903213500977	4.384181976318359	0.2051282051282051	0.2072243346007604	0.0	0.0	5DLQ_B	5DLQ_C-5DLQ_B
22.387775421142575	32.790714263916016	28.398000000000003	38.37227630615234	26.11769676208496	4.384535312652588	0.1794871794871795	0.2138783269961977	0.0	0.0	5DLQ_B	5DLQ_C-5DLQ_B
23.357276916503903	35.01816177368164	29.656	38.62074279785156	34.007503509521484	4.395102500915527	0.1794871794871795	0.2224334600760456	0.0	0.0	5DLQ_B	5DLQ_C-5DLQ_B
23.364416122436523	32.367977142333984	28.776	39.64411926269531	26.56879997253418	4.377919673919678	0.1538461538461538	0.1929657794676806	0.0	0.0	5DLQ_B	5DLQ_C-5DLQ_B
21.16653251647949	34.99412155151367	28.022	36.250919342041016	31.47724723815918	4.365533828735352	0.2307692307692307	0.2091254752851711	0.0	0.0	5DLQ_B	5DLQ_C-5DLQ_B
21.841283798217773	33.8154411315918	30.383	38.37032318115234	28.59088897705078	4.393163681030273	0.1538461538461538	0.2129277566539923	0.0	0.0	5DLQ_B	5DLQ_C-5DLQ_B
19.22349739074707	31.311826705932617	30.511000000000003	34.795005798339844	30.682945251464844	4.374824523925781	0.1538461538461538	0.2138783269961977	0.0	0.1666666666666666	5DLQ_B	5DLQ_C-5DLQ_B
20.114891052246094	34.2854118347168	32.471999999999994	37.16973114013672	28.088409423828125	4.656718730926514	0.0512820512820512	0.2110266159695817	0.0	0.0	5DLQ_B	5DLQ_C-5DLQ_B
22.011890411376957	35.020477294921875	33.047000000000004	38.93793869018555	28.498682022094727	4.635097980499268	0.1538461538461538	0.2053231939163498	0.0	0.0	5DLQ_B	5DLQ_C-5DLQ_B
22.897741317749023	32.05002212524414	27.66	39.02889633178711	25.78388023376465	4.597914695739746	0.1025641025641025	0.2100760456273764	0.0	0.0	5DLQ_B	5DLQ_C-5DLQ_B
21.657899856567383	35.006187438964844	30.007000000000005	37.459022521972656	32.94346618652344	4.647558689117432	0.2564102564102564	0.2224334600760456	0.0	0.1666666666666666	5DLQ_B	5DLQ_C-5DLQ_B
21.056827545166016	33.770198822021484	28.782	37.3064079284668	33.527347564697266	4.632833480834961	0.2564102564102564	0.2053231939163498	0.0	0.0	5DLQ_B	5DLQ_C-5DLQ_B
20.6347770690918	34.65174865722656	31.387	36.37144088745117	31.246950149536133	4.647418975830078	0.1794871794871795	0.214828897338403	0.0	0.0	5DLQ_B	5DLQ_C-5DLQ_B
21.51806640625	34.77742385864258	31.823000000000008	37.43260955810547	32.98178482055664	4.651072025299072	0.1025641025641025	0.2062737642585551	0.0	0.1666666666666666	5DLQ_B	5DLQ_C-5DLQ_B
21.422258377075195	35.143150329589844	28.196000000000005	36.953495025634766	32.33900833129883	4.658241748809815	0.2307692307692307	0.2167300380228136	0.0	0.1666666666666666	5DLQ_B	5DLQ_C-5DLQ_B
28.364086151123047	37.51912689208984	28.877	44.09084701538086	39.70124435424805	4.651282787322998	0.1794871794871795	0.2167300380228136	0.0	0.0	5DLQ_B	5DLQ_C-5DLQ_B
19.843639373779297	32.50704574584961	30.264	35.18124008178711	31.204315185546875	4.648510456085205	0.2564102564102564	0.2091254752851711	0.0	0.0	5DLQ_B	5DLQ_C-5DLQ_B
20.36488342285156	31.385570526123047	27.151	36.33538818359375	25.216035842895508	4.6521897315979	0.1794871794871795	0.2110266159695817	0.0	0.1666666666666666	5DLQ_B	5DLQ_C-5DLQ_B
21.298429489135746	33.956417083740234	29.174	36.9835090637207	27.142183303833008	4.647843360900879	0.1282051282051282	0.2005703422053232	0.0	0.0	5DLQ_B	5DLQ_C-5DLQ_B
23.735729217529297	36.26535415649414	30.065000000000005	39.7740592956543	35.44350814819336	4.641177654266357	0.1538461538461538	0.2034220532319391	0.0	0.0	5DLQ_B	5DLQ_C-5DLQ_B
22.24420738220215	34.94076156616211	30.084	38.509521484375	28.464920043945312	4.646041393280029	0.1025641025641025	0.1958174904942966	0.0	0.1666666666666666	5DLQ_B	5DLQ_C-5DLQ_B
21.08424949645996	33.94645309448242	31.248	37.36248016357422	26.49114418029785	4.639169692993164	0.2307692307692307	0.2091254752851711	0.0	0.0	5DLQ_B	5DLQ_C-5DLQ_B
25.88755989074707	34.735572814941406	28.435	41.529239654541016	37.128517150878906	4.649294376373291	0.2051282051282051	0.217680608365019	0.0	0.0	5DLQ_B	5DLQ_C-5DLQ_B
24.498390197753903	32.50656509399414	27.915000000000003	41.09489440917969	38.70560073852539	4.6473002433776855	0.1794871794871795	0.2015209125475285	0.0	0.1666666666666666	5DLQ_B	5DLQ_C-5DLQ_B
21.43329429626465	33.99810028076172	32.486999999999995	38.0144157409668	27.98771476745605	4.678382873535156	0.1282051282051282	0.2157794676806083	0.0	0.0	5DLQ_B	5DLQ_C-5DLQ_B
26.874887466430664	37.3748664855957	28.344	42.82895660400391	37.69101333618164	4.645887851715088	0.1282051282051282	0.2100760456273764	0.0	0.0	5DLQ_B	5DLQ_C-5DLQ_B
24.302892684936523	33.43460464477539	28.261000000000003	40.12919616699219	36.91563415527344	4.63671875	0.2051282051282051	0.217680608365019	0.0	0.1666666666666666	5DLQ_B	5DLQ_C-5DLQ_B
22.344579696655277	35.5383186340332	29.956	37.67470932006836	32.829463958740234	4.656213283538818	0.1794871794871795	0.214828897338403	0.0	0.0	5DLQ_B	5DLQ_C-5DLQ_B
22.029882431030277	34.49903106689453	30.406	37.56814193725586	32.758628845214844	4.622980117797852	0.1794871794871795	0.2195817490494296	0.0	0.0	5DLQ_B	5DLQ_C-5DLQ_B
19.60763931274414	29.026695251464844	27.591999999999995	35.151451110839844	23.123291015625	4.642603874206543	0.1794871794871795	0.2072243346007604	0.0	0.0	5DLQ_B	5DLQ_C-5DLQ_B
24.043880462646484	33.28645324707031	27.933	40.9278564453125	27.772628784179688	4.657397270202637	0.2307692307692307	0.2129277566539923	0.0	0.0	5DLQ_B	5DLQ_C-5DLQ_B
20.142541885375977	30.54632568359375	29.074	36.05098724365234	24.88308525085449	4.660212993621826	0.2051282051282051	0.2205323193916349	0.0	0.1666666666666666	5DLQ_B	5DLQ_C-5DLQ_B
21.94957733154297	34.72297668457031	31.024	38.59127426147461	28.26530647277832	4.651933670043945	0.1282051282051282	0.2100760456273764	0.0	0.0	5DLQ_B	5DLQ_C-5DLQ_B
18.82100296020508	33.24604797363281	40.652	35.5293083190918	32.4583625793457	4.650908470153809	0.1025641025641025	0.2053231939163498	0.0	0.0	5DLQ_B	5DLQ_C-5DLQ_B
19.349422454833984	32.303279876708984	31.912999999999997	35.993656158447266	25.488252639770508	4.594383716583252	0.1794871794871795	0.217680608365019	0.0	0.0	5DLQ_B	5DLQ_C-5DLQ_B
20.64313125610352	34.38193130493164	31.991000000000003	37.56602096557617	27.58729553222656	4.628629207611084	0.2051282051282051	0.2157794676806083	0.0	0.1666666666666666	5DLQ_B	5DLQ_C-5DLQ_B
20.238361358642575	33.891231536865234	29.35	35.866249084472656	30.56281852722168	4.6322102546691895	0.2307692307692307	0.2138783269961977	0.0	0.0	5DLQ_B	5DLQ_C-5DLQ_B
18.717348098754883	38.681640625	48.554	46.36563491821289	43.45322799682617	4.696475028991699	0.2413793103448276	0.3826530612244898	0.0	0.1	4HEA_5	4HEA_5-4HEA_4
17.496320724487305	31.8255558013916	56.726	16.722959518432617	43.02738571166992	4.849274158477783	0.2758620689655172	0.4081632653061224	0.0	0.1	4HEA_5	4HEA_5-4HEA_4
16.160371780395508	39.84847259521485	48.663	52.99113464355469	35.82081985473633	4.63244104385376	0.2586206896551724	0.3673469387755102	0.0	0.0	4HEA_5	4HEA_5-4HEA_4
19.420711517333984	36.41950607299805	54.262	19.85421562194824	45.54610443115234	4.655532836914063	0.293103448275862	0.4285714285714285	0.0	0.0	4HEA_5	4HEA_5-4HEA_4
13.958844184875488	35.884891510009766	50.325	43.60292434692383	33.72543716430664	4.772429466247559	0.2586206896551724	0.3724489795918367	0.0	0.0	4HEA_5	4HEA_5-4HEA_4
16.539587020874023	27.951759338378903	51.155	39.39680862426758	28.648202896118164	4.538308143615723	0.293103448275862	0.3979591836734694	0.0	0.0	4HEA_5	4HEA_5-4HEA_4
18.79449462890625	33.32939910888672	52.387	20.096702575683597	42.529911041259766	4.285460948944092	0.3448275862068966	0.4438775510204081	0.0	0.0	4HEA_5	4HEA_5-4HEA_4
25.12179374694824	48.20331573486328	56.831	65.7115707397461	45.26192474365234	5.505411148071289	0.293103448275862	0.3673469387755102	0.0	0.0	4HEA_5	4HEA_5-4HEA_4
18.652633666992188	35.797584533691406	52.928	51.94693756103516	29.998647689819336	4.499887943267822	0.3103448275862069	0.4438775510204081	0.0	0.0	4HEA_5	4HEA_5-4HEA_4
17.048255920410156	32.57093811035156	56.58299999999999	20.398582458496094	41.57738494873047	4.424310684204102	0.3448275862068966	0.4030612244897959	0.0	0.0	4HEA_5	4HEA_5-4HEA_4
22.79471778869629	33.32732391357422	55.745000000000005	17.352840423583984	39.826148986816406	4.586531162261963	0.3103448275862069	0.4285714285714285	0.0	0.0	4HEA_5	4HEA_5-4HEA_4
29.136362075805664	42.66393661499024	54.07000000000001	31.474773406982425	43.838375091552734	4.505964279174805	0.2241379310344827	0.413265306122449	0.0	0.0	4HEA_5	4HEA_5-4HEA_4
17.74471664428711	32.88949203491211	57.985	16.73048973083496	40.217533111572266	4.750838756561279	0.293103448275862	0.4030612244897959	0.0	0.0	4HEA_5	4HEA_5-4HEA_4
26.517452239990234	47.596378326416016	51.75	54.76351165771485	47.11561584472656	4.400926113128662	0.3620689655172414	0.4285714285714285	0.0	0.0	4HEA_5	4HEA_5-4HEA_4
24.563535690307617	44.79619598388672	52.688	52.26675796508789	46.686641693115234	4.561620235443115	0.3103448275862069	0.4591836734693877	0.0	0.0	4HEA_5	4HEA_5-4HEA_4
19.305763244628903	35.61396789550781	50.946000000000005	22.058820724487305	44.33702850341797	4.720382690429688	0.3275862068965517	0.4438775510204081	0.0	0.0	4HEA_5	4HEA_5-4HEA_4
28.386911392211918	39.722076416015625	53.289	25.49864196777344	42.32868194580078	4.447873115539551	0.2758620689655172	0.3928571428571428	0.0	0.0	4HEA_5	4HEA_5-4HEA_4
23.000883102416992	29.321229934692383	60.21600000000001	22.269590377807617	34.032867431640625	4.790925025939941	0.293103448275862	0.4387755102040816	0.0	0.1	4HEA_5	4HEA_5-4HEA_4
25.55329322814941	45.02679061889648	50.338	57.93360900878906	49.16828918457031	5.300676345825195	0.2586206896551724	0.4081632653061224	0.0	0.0	4HEA_5	4HEA_5-4HEA_4
32.50394058227539	49.37883758544922	55.604	54.362213134765625	51.658233642578125	4.265068531036377	0.2586206896551724	0.3724489795918367	0.0	0.0	4HEA_5	4HEA_5-4HEA_4
20.106098175048828	41.55691909790039	51.266	49.10664367675781	40.88188934326172	4.954438209533691	0.2586206896551724	0.3469387755102041	0.0	0.0	4HEA_5	4HEA_5-4HEA_4
26.591726303100582	42.54401397705078	54.684000000000005	52.98162078857422	47.97339630126953	4.8542985916137695	0.3275862068965517	0.3877551020408163	0.0	0.0	4HEA_5	4HEA_5-4HEA_4
20.58436393737793	28.951736450195312	50.728	14.256807327270508	40.98950958251953	4.252938270568848	0.3103448275862069	0.3724489795918367	0.0	0.1	4HEA_5	4HEA_5-4HEA_4
20.481346130371094	39.887393951416016	57.557	41.24641418457031	41.64876937866211	4.502936363220215	0.3448275862068966	0.3622448979591837	0.0	0.0	4HEA_5	4HEA_5-4HEA_4
19.694963455200195	30.97032928466797	48.289	44.769866943359375	27.91652488708496	6.081326007843018	0.3103448275862069	0.3418367346938775	0.0	0.0	4HEA_5	4HEA_5-4HEA_4
15.587764739990234	34.77769088745117	62.166	20.840728759765625	43.24126052856445	4.464680194854736	0.293103448275862	0.413265306122449	0.0	0.0	4HEA_5	4HEA_5-4HEA_4
32.81212615966797	45.63930892944336	52.005	56.88893508911133	48.09934997558594	4.540652275085449	0.3275862068965517	0.4183673469387755	0.0	0.0	4HEA_5	4HEA_5-4HEA_4
26.692358016967773	35.76313018798828	49.18300000000001	24.1656494140625	40.22979736328125	5.059937477111816	0.293103448275862	0.3979591836734694	0.0	0.0	4HEA_5	4HEA_5-4HEA_4
15.125343322753906	37.84019470214844	52.133	43.48535537719727	37.60361099243164	4.704456806182861	0.2758620689655172	0.4081632653061224	0.0	0.0	4HEA_5	4HEA_5-4HEA_4
23.025714874267575	30.63434791564941	51.349	23.57047271728516	40.49478149414063	4.943896770477295	0.2241379310344827	0.3520408163265306	0.0	0.0	4HEA_5	4HEA_5-4HEA_4
16.17043685913086	31.135711669921875	47.944	36.624473571777344	36.54415130615234	4.5962677001953125	0.2413793103448276	0.3520408163265306	0.0	0.1	4HEA_5	4HEA_5-4HEA_4
20.63364601135254	34.3299560546875	52.18300000000001	23.366613388061523	48.09999084472656	4.340589046478272	0.3103448275862069	0.3877551020408163	0.0	0.0	4HEA_5	4HEA_5-4HEA_4
20.55187225341797	28.612548828125	54.012	13.771200180053713	39.48312377929688	5.034079551696777	0.3275862068965517	0.4030612244897959	0.0	0.1	4HEA_5	4HEA_5-4HEA_4
20.077829360961918	32.453834533691406	54.24499999999999	47.90031814575195	34.4276237487793	5.0908284187316895	0.3448275862068966	0.4285714285714285	0.0	0.0	4HEA_5	4HEA_5-4HEA_4
23.445316314697266	42.55428695678711	56.98100000000001	55.07378005981445	48.453460693359375	4.826495170593262	0.2758620689655172	0.4030612244897959	0.0	0.0	4HEA_5	4HEA_5-4HEA_4
16.46527862548828	33.65776062011719	60.05400000000001	18.107797622680664	42.63631057739258	4.240005016326904	0.2586206896551724	0.3826530612244898	0.0	0.0	4HEA_5	4HEA_5-4HEA_4
12.12075424194336	35.280216217041016	53.675	43.85588836669922	29.103103637695312	5.002856254577637	0.2413793103448276	0.3928571428571428	0.0	0.0	4HEA_5	4HEA_5-4HEA_4
14.807366371154783	24.23609161376953	48.925	37.73584747314453	26.312423706054688	4.571486949920654	0.3103448275862069	0.4387755102040816	0.0	0.0	4HEA_5	4HEA_5-4HEA_4
14.028348922729492	32.965911865234375	51.178	21.246309280395508	43.94011688232422	4.609981536865234	0.2758620689655172	0.4336734693877551	0.0	0.0	4HEA_5	4HEA_5-4HEA_4
21.66410255432129	35.21003723144531	57.43499999999999	20.412073135375977	45.91085052490234	4.356711864471436	0.2413793103448276	0.3520408163265306	0.0	0.0	4HEA_5	4HEA_5-4HEA_4
19.55205345153809	35.96053695678711	57.672	20.67537498474121	44.32726287841797	4.475379467010498	0.396551724137931	0.413265306122449	0.0	0.0	4HEA_5	4HEA_5-4HEA_4
25.826169967651367	46.435997009277344	54.27	50.23610305786133	48.30348205566406	4.909360885620117	0.3793103448275862	0.4285714285714285	0.0	0.1	4HEA_5	4HEA_5-4HEA_4
12.33766746520996	31.83915138244629	52.321000000000005	39.54024505615234	34.60689926147461	4.499159812927246	0.396551724137931	0.3979591836734694	0.0	0.0	4HEA_5	4HEA_5-4HEA_4
28.18481063842773	42.68525695800781	51.838	35.15987777709961	46.84349822998047	4.425123691558838	0.2586206896551724	0.3775510204081632	0.0	0.0	4HEA_5	4HEA_5-4HEA_4
19.946556091308597	38.95478057861328	50.387	22.0072021484375	45.796573638916016	4.949845314025879	0.3275862068965517	0.4183673469387755	0.0	0.1	4HEA_5	4HEA_5-4HEA_4
11.41673755645752	31.63365173339844	53.348	39.11937713623047	34.140403747558594	4.53489351272583	0.293103448275862	0.4285714285714285	0.0	0.0	4HEA_5	4HEA_5-4HEA_4
19.835487365722656	37.311431884765625	57.415	30.05725860595703	34.57860565185547	4.2170000076293945	0.3275862068965517	0.3877551020408163	0.0	0.0	4HEA_5	4HEA_5-4HEA_4
13.353154182434082	34.82394790649414	53.444	41.48399353027344	36.0766716003418	4.892027854919434	0.2758620689655172	0.4030612244897959	0.0	0.0	4HEA_5	4HEA_5-4HEA_4
28.482648849487305	43.912872314453125	54.63100000000001	46.06871032714844	46.07170867919922	4.634571075439453	0.293103448275862	0.3673469387755102	0.0	0.0	4HEA_5	4HEA_5-4HEA_4
27.008411407470703	45.42304611206055	55.974	52.96764755249024	47.40547180175781	4.373283863067627	0.2586206896551724	0.3979591836734694	0.0	0.0	4HEA_5	4HEA_5-4HEA_4
17.065561294555664	32.17286682128906	51.70400000000001	50.533817291259766	32.9775505065918	6.188052177429199	0.2586206896551724	0.3928571428571428	0.0	0.0	4HEA_5	4HEA_5-4HEA_4
17.423063278198242	39.5795783996582	52.289	36.04859161376953	38.924415588378906	4.749883651733398	0.2758620689655172	0.3622448979591837	0.0	0.0	4HEA_5	4HEA_5-4HEA_4
18.58670234680176	35.55190658569336	51.408	30.32337951660156	36.73746109008789	4.842972278594971	0.293103448275862	0.4081632653061224	0.0	0.0	4HEA_5	4HEA_5-4HEA_4
41.87577438354492	48.832481384277344	51.205	48.033348083496094	55.8551139831543	4.283148288726807	0.3275862068965517	0.3928571428571428	0.0	0.0	4HEA_5	4HEA_5-4HEA_4
14.26817798614502	35.712745666503906	54.30899999999999	46.19687271118164	37.7963752746582	4.647174835205078	0.3448275862068966	0.4081632653061224	0.0	0.0	4HEA_5	4HEA_5-4HEA_4
19.29307746887207	28.73856735229492	58.556	12.64179801940918	39.70336151123047	4.90511417388916	0.3103448275862069	0.423469387755102	0.0	0.0	4HEA_5	4HEA_5-4HEA_4
11.435623168945312	36.04655075073242	53.975	41.56247329711914	33.49297332763672	4.786444187164307	0.293103448275862	0.3673469387755102	0.0	0.0	4HEA_5	4HEA_5-4HEA_4
28.044422149658203	40.635440826416016	54.479	41.99262237548828	45.577091217041016	4.818217277526856	0.3103448275862069	0.413265306122449	0.0	0.0	4HEA_5	4HEA_5-4HEA_4
21.13912010192871	29.445295333862305	51.658	19.228281021118164	43.29658126831055	4.865378379821777	0.293103448275862	0.4030612244897959	0.0	0.0	4HEA_5	4HEA_5-4HEA_4
14.062704086303713	27.41498374938965	49.443000000000005	42.07747650146485	24.594959259033203	4.70552396774292	0.293103448275862	0.3877551020408163	0.0	0.0	4HEA_5	4HEA_5-4HEA_4
14.013364791870115	27.530153274536133	57.133	39.99431610107422	26.912155151367188	5.17548131942749	0.2758620689655172	0.3826530612244898	0.0	0.0	4HEA_5	4HEA_5-4HEA_4
21.625513076782227	32.15198516845703	57.983	23.49725914001465	48.93215560913086	4.765732288360596	0.2758620689655172	0.4387755102040816	0.0	0.0	4HEA_5	4HEA_5-4HEA_4
23.045869827270508	42.30269241333008	53.733	51.28783798217773	46.01966094970703	4.877970218658447	0.2758620689655172	0.3673469387755102	0.0	0.0	4HEA_5	4HEA_5-4HEA_4
32.68241882324219	37.05131912231445	52.848	20.74271774291992	41.53482818603516	4.780784130096436	0.2758620689655172	0.3622448979591837	0.0	0.0	4HEA_5	4HEA_5-4HEA_4
29.10052299499512	51.160892486572266	55.253	60.84165573120117	51.908836364746094	4.492417812347412	0.2241379310344827	0.3877551020408163	0.0	0.1	4HEA_5	4HEA_5-4HEA_4
21.453102111816406	35.112972259521484	49.190000000000005	21.781917572021484	48.86955642700195	4.276112079620361	0.3103448275862069	0.4081632653061224	0.0	0.0	4HEA_5	4HEA_5-4HEA_4
18.96194839477539	40.06660461425781	57.212	47.43364715576172	40.95156097412109	4.593552589416504	0.3103448275862069	0.4183673469387755	0.0	0.0	4HEA_5	4HEA_5-4HEA_4
23.51186180114746	42.53854370117188	51.429	50.63642883300781	46.355201721191406	4.720576286315918	0.3103448275862069	0.3928571428571428	0.0	0.0	4HEA_5	4HEA_5-4HEA_4
18.03570556640625	31.4365234375	52.706	28.74846839904785	35.474491119384766	4.617344856262207	0.293103448275862	0.3775510204081632	0.0	0.0	4HEA_5	4HEA_5-4HEA_4
29.88347053527832	45.78942489624024	53.05499999999999	48.538909912109375	48.95759582519531	4.161563873291016	0.2758620689655172	0.3316326530612244	0.0	0.0	4HEA_5	4HEA_5-4HEA_4
21.361162185668945	35.14762878417969	54.46500000000001	24.58786964416504	48.82434844970703	4.3835954666137695	0.3448275862068966	0.4030612244897959	0.0	0.0	4HEA_5	4HEA_5-4HEA_4
13.485492706298828	32.14537048339844	51.549	39.456390380859375	34.487205505371094	4.290731906890869	0.293103448275862	0.3877551020408163	0.0	0.0	4HEA_5	4HEA_5-4HEA_4
21.95011711120605	35.8141975402832	48.805	25.0935173034668	39.72023391723633	4.86792516708374	0.2586206896551724	0.3724489795918367	0.0	0.0	4HEA_5	4HEA_5-4HEA_4
12.750150680541992	33.847015380859375	66.60999999999999	22.922609329223636	45.094337463378906	4.542967319488525	0.3103448275862069	0.4081632653061224	0.0	0.1	4HEA_5	4HEA_5-4HEA_4
12.645076751708984	29.861492156982425	63.182	18.521358489990234	41.23448944091797	4.862793445587158	0.3103448275862069	0.4081632653061224	0.0	0.0	4HEA_5	4HEA_5-4HEA_4
20.96650695800781	36.62078857421875	56.905	18.10441780090332	42.55181503295898	4.843904495239258	0.293103448275862	0.4285714285714285	0.0	0.0	4HEA_5	4HEA_5-4HEA_4
14.360440254211426	30.153261184692383	53.718	16.395631790161133	41.74141693115234	4.857340335845947	0.3275862068965517	0.4030612244897959	0.0	0.0	4HEA_5	4HEA_5-4HEA_4
35.02564239501953	52.8900032043457	47.891000000000005	64.79899597167969	51.175437927246094	4.489376068115234	0.2586206896551724	0.3928571428571428	0.0	0.0	4HEA_5	4HEA_5-4HEA_4
29.017972946166992	35.47731399536133	52.622	24.393760681152344	47.89982223510742	4.25801944732666	0.293103448275862	0.4081632653061224	0.0	0.0	4HEA_5	4HEA_5-4HEA_4
26.409067153930664	44.72204208374024	57.565	61.795169830322266	50.49331283569336	5.2859954833984375	0.2586206896551724	0.3979591836734694	0.0	0.0	4HEA_5	4HEA_5-4HEA_4
22.97469711303711	35.51713180541992	56.908	17.607248306274414	39.8068733215332	4.904522895812988	0.3448275862068966	0.3673469387755102	0.0	0.0	4HEA_5	4HEA_5-4HEA_4
15.230805397033691	40.60808563232422	52.511	45.7152099609375	38.149356842041016	5.308825969696045	0.293103448275862	0.4030612244897959	0.0	0.0	4HEA_5	4HEA_5-4HEA_4
19.583444595336918	30.19388198852539	53.662	24.13775062561035	33.4579963684082	4.896106243133545	0.3103448275862069	0.4285714285714285	0.0	0.1	4HEA_5	4HEA_5-4HEA_4
12.069190979003906	36.60517120361328	55.584	48.89484024047852	32.559181213378906	5.159286975860596	0.293103448275862	0.3877551020408163	0.0	0.0	4HEA_5	4HEA_5-4HEA_4
26.203399658203125	37.767127990722656	56.523	22.24917984008789	47.93363571166992	4.307312488555908	0.3448275862068966	0.4030612244897959	0.0	0.0	4HEA_5	4HEA_5-4HEA_4
28.630449295043945	37.19765472412109	54.549	37.755027770996094	43.22340774536133	5.585612773895264	0.3620689655172414	0.413265306122449	0.0	0.1	4HEA_5	4HEA_5-4HEA_4
19.92751884460449	30.72658348083496	65.46799999999999	15.822537422180176	38.16777801513672	4.831846237182617	0.2758620689655172	0.4183673469387755	0.0	0.0	4HEA_5	4HEA_5-4HEA_4
16.764022827148438	37.279075622558594	53.231	44.79137802124024	41.11241912841797	4.872966766357422	0.293103448275862	0.4081632653061224	0.0	0.0	4HEA_5	4HEA_5-4HEA_4
19.02507209777832	34.324073791503906	65.179	18.395910263061523	43.20719146728516	4.842629432678223	0.3620689655172414	0.4387755102040816	0.0	0.0	4HEA_5	4HEA_5-4HEA_4
16.949695587158203	29.763059616088867	54.385000000000005	21.06220245361328	45.63201904296875	4.71116304397583	0.3275862068965517	0.4438775510204081	0.0	0.0	4HEA_5	4HEA_5-4HEA_4
23.426576614379883	33.80973052978516	53.836	18.18412208557129	39.87745666503906	4.886807441711426	0.2241379310344827	0.4081632653061224	0.0	0.0	4HEA_5	4HEA_5-4HEA_4
20.008625030517575	37.95817947387695	60.694	45.23674011230469	40.085693359375	4.317171573638916	0.293103448275862	0.4438775510204081	0.0	0.1	4HEA_5	4HEA_5-4HEA_4
32.14076232910156	47.503814697265625	51.26800000000001	45.7935791015625	47.77501678466797	4.40346097946167	0.396551724137931	0.4438775510204081	0.0	0.1	4HEA_5	4HEA_5-4HEA_4
17.940292358398438	38.55670928955078	51.326	56.14018249511719	33.927764892578125	5.2276225090026855	0.2586206896551724	0.3979591836734694	0.0	0.0	4HEA_5	4HEA_5-4HEA_4
21.899364471435547	33.69435119628906	53.125	16.95014762878418	42.44995880126953	4.531371593475342	0.3275862068965517	0.4642857142857143	0.0	0.0	4HEA_5	4HEA_5-4HEA_4
23.24311065673828	43.59355926513672	54.23199999999999	47.52635955810547	46.56983947753906	4.179091930389404	0.2758620689655172	0.4030612244897959	0.0	0.0	4HEA_5	4HEA_5-4HEA_4
22.42755126953125	40.17749786376953	53.304	53.69996643066406	46.63338088989258	4.581676483154297	0.2586206896551724	0.4183673469387755	0.0	0.0	4HEA_5	4HEA_5-4HEA_4
26.968486785888672	46.23258590698242	56.746	54.53150939941406	48.6960563659668	4.32887601852417	0.2758620689655172	0.4285714285714285	0.0	0.0	4HEA_5	4HEA_5-4HEA_4
28.682466506958008	33.91797637939453	52.085	15.693649291992188	36.048316955566406	4.754377841949463	0.3620689655172414	0.4540816326530612	0.0	0.1	4HEA_5	4HEA_5-4HEA_4
16.104782104492188	32.58784484863281	47.272000000000006	40.48384475708008	37.67646408081055	4.727717876434326	0.293103448275862	0.4183673469387755	0.0	0.1	4HEA_5	4HEA_5-4HEA_4
4.8575758934021	5.761471748352051	62.952	4.646652698516846	3.4386250972747803	0.3747079074382782	0.6111111111111112	0.5423728813559322	0.7857142857142857	0.0	3LPE_B	3LPE_A-3LPE_B
5.0083088874816895	6.192118167877197	56.415	9.175216674804688	15.963594436645508	0.4841533303260803	0.6666666666666666	0.5423728813559322	0.4285714285714285	0.0	3LPE_B	3LPE_A-3LPE_B
4.75161600112915	5.572894096374512	62.06500000000001	5.144628524780273	5.268837928771973	0.4960304796695709	0.7777777777777778	0.5932203389830508	0.7857142857142857	0.0	3LPE_B	3LPE_A-3LPE_B
4.743910312652588	5.762128829956055	55.971	4.877499580383301	4.769059658050537	0.458107590675354	0.5	0.4745762711864407	0.8571428571428571	0.0	3LPE_B	3LPE_A-3LPE_B
5.6270365715026855	6.520391941070557	52.17199999999999	4.97630500793457	6.021140575408936	0.4531305134296417	0.5555555555555556	0.576271186440678	0.5	0.0	3LPE_B	3LPE_A-3LPE_B
4.708180904388428	5.849607467651367	64.25899999999999	8.74289608001709	15.41861057281494	0.5270941257476807	0.6111111111111112	0.5423728813559322	0.7857142857142857	0.0	3LPE_B	3LPE_A-3LPE_B
5.665133476257324	6.838338375091553	44.751	4.368455410003662	3.8530526161193848	0.464375764131546	0.5555555555555556	0.5254237288135594	0.7857142857142857	0.375	3LPE_B	3LPE_A-3LPE_B
4.469716548919678	5.817065238952637	74.276	9.020679473876951	15.468608856201172	0.688341498374939	0.5555555555555556	0.5254237288135594	0.7142857142857143	0.0	3LPE_B	3LPE_A-3LPE_B
5.117053031921387	5.741026878356934	77.24100000000001	4.206789016723633	1.9696550369262693	0.3855833113193512	0.6111111111111112	0.5932203389830508	0.7142857142857143	0.0	3LPE_B	3LPE_A-3LPE_B
4.7021894454956055	5.738564968109131	64.994	8.992313385009766	15.578781127929688	0.5309686660766602	0.6666666666666666	0.5254237288135594	0.6428571428571429	0.125	3LPE_B	3LPE_A-3LPE_B
4.941176414489746	6.125407695770264	57.104000000000006	4.774261474609375	4.592989921569824	0.4681378006935119	0.7222222222222222	0.6101694915254238	0.7142857142857143	0.0	3LPE_B	3LPE_A-3LPE_B
7.092081546783447	8.17342758178711	42.438	7.729120254516602	9.781723022460938	0.602993369102478	0.5	0.559322033898305	0.2857142857142857	0.125	3LPE_B	3LPE_A-3LPE_B
4.633980751037598	5.5542402267456055	62.985	6.075413227081299	6.352434158325195	0.4907541275024414	0.6111111111111112	0.4915254237288136	0.7142857142857143	0.0	3LPE_B	3LPE_A-3LPE_B
5.76736307144165	5.984039783477783	54.535	3.2535059452056885	5.824738502502441	0.5981476306915283	0.6666666666666666	0.5423728813559322	0.7142857142857143	0.125	3LPE_B	3LPE_A-3LPE_B
7.250355243682861	7.89481782913208	47.018	2.8052682876586914	5.833003997802734	0.4468777477741241	0.6666666666666666	0.6440677966101694	0.4285714285714285	0.0	3LPE_B	3LPE_A-3LPE_B
6.176576614379883	6.387980937957764	48.647000000000006	3.6234147548675537	5.123013973236084	0.4605809450149536	0.6111111111111112	0.5084745762711864	0.7142857142857143	0.0	3LPE_B	3LPE_A-3LPE_B
4.437369346618652	5.698875427246094	82.872	8.976751327514648	15.467042922973633	0.6942522525787354	0.5555555555555556	0.5932203389830508	0.7142857142857143	0.0	3LPE_B	3LPE_A-3LPE_B
7.701183795928955	7.864224910736084	44.372	4.251484394073486	6.8028764724731445	0.4272930026054382	0.5555555555555556	0.4915254237288136	0.3571428571428571	0.0	3LPE_B	3LPE_A-3LPE_B
4.61872673034668	5.875374794006348	57.784000000000006	5.562358856201172	5.645569801330566	0.4814665615558624	0.3888888888888889	0.5084745762711864	0.7857142857142857	0.0	3LPE_B	3LPE_A-3LPE_B
4.350924968719482	5.597412109375	62.03399999999999	6.131860733032227	6.349668502807617	0.5406892895698547	0.5	0.5423728813559322	0.7142857142857143	0.0	3LPE_B	3LPE_A-3LPE_B
4.512314319610596	5.784045696258545	77.845	8.77896785736084	15.312275886535645	0.619032621383667	0.5555555555555556	0.5423728813559322	0.8571428571428571	0.0	3LPE_B	3LPE_A-3LPE_B
5.0467023849487305	6.213709831237793	48.884	8.641434669494629	16.11389923095703	0.6190057396888733	0.4444444444444444	0.5084745762711864	0.7142857142857143	0.0	3LPE_B	3LPE_A-3LPE_B
9.632559776306152	10.67733669281006	49.545	2.528719425201416	7.263216972351074	0.4218129217624664	0.6111111111111112	0.5084745762711864	0.0	0.0	3LPE_B	3LPE_A-3LPE_B
5.208098411560059	6.270838260650635	52.241	5.494359016418457	5.889588356018066	0.5277230739593506	0.6111111111111112	0.5423728813559322	0.6428571428571429	0.0	3LPE_B	3LPE_A-3LPE_B
5.143020153045654	5.811246395111084	62.818000000000005	8.84264850616455	16.288108825683594	0.7361305952072144	0.5	0.576271186440678	0.7142857142857143	0.0	3LPE_B	3LPE_A-3LPE_B
4.370275020599365	5.5022292137146	77.462	9.17949390411377	15.472249984741213	0.9296019077301024	0.5555555555555556	0.5423728813559322	0.7142857142857143	0.0	3LPE_B	3LPE_A-3LPE_B
5.500668048858643	6.5965447425842285	45.447	6.558419227600098	15.177234649658203	0.5169846415519714	0.7777777777777778	0.6271186440677966	0.5714285714285714	0.0	3LPE_B	3LPE_A-3LPE_B
4.624365329742432	5.743008136749268	57.662	7.041423320770264	7.186679840087891	0.8412466049194336	0.5	0.5423728813559322	0.8571428571428571	0.125	3LPE_B	3LPE_A-3LPE_B
5.427883148193359	5.775411605834961	77.494	4.0296244621276855	1.8897513151168823	0.5650042295455933	0.6111111111111112	0.576271186440678	0.7142857142857143	0.0	3LPE_B	3LPE_A-3LPE_B
5.818312168121338	6.591794967651367	46.302	6.5045905113220215	15.288074493408203	0.4832968711853027	0.5	0.5423728813559322	0.6428571428571429	0.0	3LPE_B	3LPE_A-3LPE_B
4.386035919189453	5.529711723327637	78.148	9.040151596069336	15.498773574829102	0.8674056529998779	0.5	0.4915254237288136	0.7857142857142857	0.0	3LPE_B	3LPE_A-3LPE_B
5.208274364471436	6.219795227050781	49.38199999999999	8.935882568359375	16.3287353515625	0.4416499733924866	0.5555555555555556	0.5423728813559322	0.7857142857142857	0.0	3LPE_B	3LPE_A-3LPE_B
4.894890785217285	6.029415130615234	56.17199999999999	5.241466045379639	4.818915367126465	0.4554147124290466	0.5	0.559322033898305	0.7142857142857143	0.0	3LPE_B	3LPE_A-3LPE_B
5.080416679382324	5.736024856567383	62.746	8.651004791259766	15.990296363830566	0.7431466579437256	0.6111111111111112	0.576271186440678	0.7857142857142857	0.0	3LPE_B	3LPE_A-3LPE_B
6.281168460845947	7.7608962059021	41.07200000000001	6.114516258239746	15.024887084960938	0.4335197210311889	0.6111111111111112	0.559322033898305	0.3571428571428571	0.125	3LPE_B	3LPE_A-3LPE_B
4.448571681976318	5.666965484619141	81.951	8.951759338378906	15.48017120361328	0.6259558200836182	0.6666666666666666	0.6101694915254238	0.8571428571428571	0.0	3LPE_B	3LPE_A-3LPE_B
4.783156871795654	5.817986011505127	57.658	4.746601581573486	3.873778343200684	0.4037488102912903	0.5	0.4915254237288136	0.7142857142857143	0.0	3LPE_B	3LPE_A-3LPE_B
4.565575122833252	5.575222015380859	78.14500000000001	9.025169372558594	15.50294017791748	0.6103653311729431	0.5	0.559322033898305	0.8571428571428571	0.0	3LPE_B	3LPE_A-3LPE_B
5.577846527099609	7.017821311950684	46.842	6.991322994232178	15.384002685546877	0.4509788751602173	0.5555555555555556	0.576271186440678	0.4285714285714285	0.0	3LPE_B	3LPE_A-3LPE_B
5.179545402526856	6.137635707855225	54.799	4.836752891540527	4.797774314880371	0.5558454990386963	0.5	0.5084745762711864	0.8571428571428571	0.0	3LPE_B	3LPE_A-3LPE_B
5.071784019470215	5.849883079528809	63.11800000000001	5.033048629760742	4.760271072387695	0.457626461982727	0.7222222222222222	0.576271186440678	0.7142857142857143	0.0	3LPE_B	3LPE_A-3LPE_B
6.715201377868652	7.197815418243408	43.247	4.669756889343262	6.439384460449219	0.5556236505508423	0.4444444444444444	0.5254237288135594	0.4285714285714285	0.0	3LPE_B	3LPE_A-3LPE_B
5.124644756317139	5.924373626708984	52.922	4.224810123443604	3.309464693069458	0.4043232202529907	0.5555555555555556	0.576271186440678	0.5714285714285714	0.0	3LPE_B	3LPE_A-3LPE_B
5.021557331085205	5.996555328369141	66.01199999999999	4.009413719177246	6.633114337921143	0.4709074795246124	0.6666666666666666	0.576271186440678	0.7142857142857143	0.0	3LPE_B	3LPE_A-3LPE_B
4.913102149963379	6.027948379516602	55.084	5.167748928070068	5.368350028991699	0.5181546807289124	0.5	0.4745762711864407	0.7142857142857143	0.0	3LPE_B	3LPE_A-3LPE_B
4.5672287940979	5.304473400115967	72.193	4.84023904800415	3.929641008377075	0.4419508278369903	0.6111111111111112	0.6271186440677966	0.7142857142857143	0.0	3LPE_B	3LPE_A-3LPE_B
4.864877700805664	5.745079517364502	58.479	4.503817558288574	3.150479793548584	0.3843966126441955	0.5555555555555556	0.5423728813559322	0.7857142857142857	0.0	3LPE_B	3LPE_A-3LPE_B
4.748245716094971	5.768989562988281	57.41	6.037570476531982	6.187110424041748	0.4570754766464233	0.4444444444444444	0.4745762711864407	0.6428571428571429	0.0	3LPE_B	3LPE_A-3LPE_B
4.984705448150635	6.220848560333252	48.59499999999999	5.160141468048096	5.587151527404785	0.4233185052871704	0.5555555555555556	0.6271186440677966	0.7857142857142857	0.0	3LPE_B	3LPE_A-3LPE_B
5.342922687530518	5.999392986297607	56.574	3.637696027755737	2.777348518371582	0.5413182377815247	0.5555555555555556	0.576271186440678	0.7857142857142857	0.125	3LPE_B	3LPE_A-3LPE_B
5.703268527984619	6.890659332275391	49.163	10.25156307220459	17.304471969604492	0.4491499364376068	0.7222222222222222	0.576271186440678	0.3571428571428571	0.0	3LPE_B	3LPE_A-3LPE_B
4.584500789642334	5.387557506561279	67.26799999999999	4.573359489440918	3.936200380325317	0.4578465819358825	0.5	0.4915254237288136	0.7142857142857143	0.125	3LPE_B	3LPE_A-3LPE_B
4.960685253143311	5.69804573059082	73.866	4.1744914054870605	2.0111429691314697	0.3983479738235473	0.6111111111111112	0.5423728813559322	0.7142857142857143	0.0	3LPE_B	3LPE_A-3LPE_B
4.977712154388428	6.138079643249512	54.33200000000001	5.955778121948242	6.353219032287598	0.4474979937076568	0.4444444444444444	0.5084745762711864	0.7142857142857143	0.0	3LPE_B	3LPE_A-3LPE_B
6.466247081756592	7.843835353851318	42.347	5.537031173706055	14.825178146362305	0.4435976445674896	0.3888888888888889	0.5254237288135594	0.3571428571428571	0.125	3LPE_B	3LPE_A-3LPE_B
4.796933650970459	6.106605529785156	55.469	4.890565872192383	4.605975151062012	0.4853127300739288	0.5555555555555556	0.559322033898305	0.7857142857142857	0.0	3LPE_B	3LPE_A-3LPE_B
5.004038333892822	5.825229167938232	72.373	4.105685710906982	1.925556182861328	0.3806120753288269	0.8333333333333334	0.6779661016949152	0.7142857142857143	0.0	3LPE_B	3LPE_A-3LPE_B
4.936761379241943	5.813488483428955	71.23800000000001	4.193385601043701	1.594851851463318	0.3971043229103088	0.5555555555555556	0.5423728813559322	0.7142857142857143	0.0	3LPE_B	3LPE_A-3LPE_B
8.302781105041504	9.437529563903809	47.518	4.767625331878662	6.9768967628479	0.4943613409996032	0.5555555555555556	0.4915254237288136	0.0714285714285714	0.0	3LPE_B	3LPE_A-3LPE_B
4.949270248413086	6.098765850067139	56.56199999999999	4.776477813720703	4.601208686828613	0.44379922747612	0.6111111111111112	0.576271186440678	0.7142857142857143	0.0	3LPE_B	3LPE_A-3LPE_B
5.099012851715088	6.102280139923096	51.359	5.608306407928467	6.245407581329346	0.5860017538070679	0.6666666666666666	0.6101694915254238	0.7142857142857143	0.0	3LPE_B	3LPE_A-3LPE_B
4.480157375335693	5.647334575653076	67.45100000000001	7.653873920440674	7.58021354675293	0.5665304660797119	0.5	0.5423728813559322	0.7857142857142857	0.0	3LPE_B	3LPE_A-3LPE_B
5.871143817901611	7.205502986907959	44.369	6.368457794189453	15.25838851928711	0.4837952256202698	0.5555555555555556	0.5423728813559322	0.4285714285714285	0.125	3LPE_B	3LPE_A-3LPE_B
6.036942005157471	6.787609577178955	46.156	4.77213716506958	5.546640396118164	0.5162360072135925	0.6111111111111112	0.576271186440678	0.6428571428571429	0.0	3LPE_B	3LPE_A-3LPE_B
5.499148368835449	6.755412578582764	47.422	6.170072078704834	14.812808990478516	0.4684002697467804	0.5555555555555556	0.5254237288135594	0.7857142857142857	0.0	3LPE_B	3LPE_A-3LPE_B
4.476895332336426	5.579698085784912	60.026	6.400300979614258	6.547506332397461	0.5374390482902527	0.4444444444444444	0.4915254237288136	0.7142857142857143	0.0	3LPE_B	3LPE_A-3LPE_B
4.537466049194336	5.710670471191406	69.78200000000001	7.365368843078613	6.969457149505615	0.5782384276390076	0.6666666666666666	0.559322033898305	0.6428571428571429	0.0	3LPE_B	3LPE_A-3LPE_B
5.100675582885742	6.22248649597168	50.375	5.77805233001709	6.418147563934326	0.4706933796405792	0.7222222222222222	0.559322033898305	0.7857142857142857	0.0	3LPE_B	3LPE_A-3LPE_B
5.080751895904541	6.163352012634277	53.64399999999999	5.025799751281738	5.193976879119873	0.6136465668678284	0.5555555555555556	0.576271186440678	0.6428571428571429	0.0	3LPE_B	3LPE_A-3LPE_B
4.445072650909424	5.763340473175049	60.354000000000006	5.979001522064209	6.252177715301514	0.5787129998207092	0.6666666666666666	0.5932203389830508	0.6428571428571429	0.0	3LPE_B	3LPE_A-3LPE_B
5.870627880096436	7.428109169006348	45.57299999999999	3.1430153846740723	5.389082908630371	0.4560669660568237	0.6111111111111112	0.576271186440678	0.4285714285714285	0.125	3LPE_B	3LPE_A-3LPE_B
4.62433385848999	5.476934909820557	74.135	4.610572814941406	3.863938331604004	0.384391188621521	0.5	0.4915254237288136	0.6428571428571429	0.0	3LPE_B	3LPE_A-3LPE_B
4.864954471588135	6.052102565765381	56.70400000000001	5.3375396728515625	5.469718456268311	0.6085954904556274	0.5	0.576271186440678	0.7142857142857143	0.0	3LPE_B	3LPE_A-3LPE_B
5.118946552276611	6.075526714324951	52.537	5.748011589050293	6.388731002807617	0.4975672960281372	0.5555555555555556	0.559322033898305	0.7142857142857143	0.0	3LPE_B	3LPE_A-3LPE_B
5.400130748748779	5.746128559112549	65.63700000000001	4.462659358978272	5.258221626281738	0.5800453424453735	0.7222222222222222	0.559322033898305	0.7142857142857143	0.0	3LPE_B	3LPE_A-3LPE_B
4.777616500854492	5.764594078063965	60.295	5.290427684783936	5.466277599334717	0.6586474776268005	0.7222222222222222	0.576271186440678	0.7142857142857143	0.0	3LPE_B	3LPE_A-3LPE_B
4.983978271484375	6.056463718414307	54.342	5.276812553405762	5.843256950378418	0.789402961730957	0.6111111111111112	0.5932203389830508	0.8571428571428571	0.0	3LPE_B	3LPE_A-3LPE_B
4.730082988739014	5.743436813354492	56.83399999999999	5.275227069854736	5.384477138519287	0.4649472832679748	0.5	0.5423728813559322	0.7142857142857143	0.0	3LPE_B	3LPE_A-3LPE_B
5.341007232666016	6.749605178833008	46.575	6.192708492279053	14.697553634643556	0.4742139279842376	0.5	0.576271186440678	0.7857142857142857	0.0	3LPE_B	3LPE_A-3LPE_B
5.783786296844482	6.4361252784729	45.767	5.535467624664307	6.428713798522949	0.5335651636123657	0.5555555555555556	0.5932203389830508	0.7142857142857143	0.0	3LPE_B	3LPE_A-3LPE_B
5.092306613922119	6.559576511383057	58.59599999999999	8.182403564453125	15.336151123046877	0.5294142961502075	0.5555555555555556	0.576271186440678	0.7857142857142857	0.0	3LPE_B	3LPE_A-3LPE_B
5.577557563781738	5.824737548828125	54.565	6.6023783683776855	7.349792957305908	0.4994997978210449	0.6111111111111112	0.5084745762711864	0.7142857142857143	0.0	3LPE_B	3LPE_A-3LPE_B
6.605280876159668	7.19850492477417	41.498	7.154120922088623	8.503499984741211	0.4496966600418091	0.4444444444444444	0.5084745762711864	0.4285714285714285	0.0	3LPE_B	3LPE_A-3LPE_B
5.951225757598877	7.479083061218262	43.684	3.082914113998413	5.456295490264893	0.4725086390972137	0.4444444444444444	0.4745762711864407	0.4285714285714285	0.0	3LPE_B	3LPE_A-3LPE_B
4.814477920532227	5.466663837432861	78.035	4.678075790405273	4.069411754608154	0.505622148513794	0.4444444444444444	0.5084745762711864	0.7142857142857143	0.0	3LPE_B	3LPE_A-3LPE_B
6.925663471221924	8.304241180419922	45.80499999999999	1.8561745882034304	5.701112747192383	0.5699930787086487	0.7777777777777778	0.6271186440677966	0.3571428571428571	0.0	3LPE_B	3LPE_A-3LPE_B
4.598648548126221	5.705302715301514	56.985	5.724349498748779	6.244907379150391	0.523714542388916	0.3888888888888889	0.5254237288135594	0.7142857142857143	0.0	3LPE_B	3LPE_A-3LPE_B
4.881363391876221	5.857539653778076	69.43099999999998	4.202295303344727	1.644580364227295	0.4105571806430816	0.6111111111111112	0.559322033898305	0.7142857142857143	0.0	3LPE_B	3LPE_A-3LPE_B
5.053335666656494	5.894516468048096	55.927	4.345064640045166	2.6719465255737305	0.4387007057666778	0.4444444444444444	0.423728813559322	0.7142857142857143	0.0	3LPE_B	3LPE_A-3LPE_B
5.9881367683410645	6.949432373046875	40.875	7.526943206787109	15.890447616577148	0.4611343741416931	0.5	0.559322033898305	0.7142857142857143	0.0	3LPE_B	3LPE_A-3LPE_B
4.4282307624816895	5.594789981842041	59.56600000000001	6.122663974761963	6.405406475067139	0.6642470359802246	0.5	0.5254237288135594	0.7142857142857143	0.0	3LPE_B	3LPE_A-3LPE_B
6.56672477722168	7.010062217712402	46.527	2.968544006347656	5.527245998382568	0.5668359398841858	0.5555555555555556	0.559322033898305	0.6428571428571429	0.0	3LPE_B	3LPE_A-3LPE_B
5.21348237991333	6.271456718444824	51.666	8.534294128417969	9.06303882598877	0.4600748419761657	0.6111111111111112	0.5423728813559322	0.7857142857142857	0.0	3LPE_B	3LPE_A-3LPE_B
4.474198818206787	5.316148281097412	71.542	8.801889419555664	15.330605506896973	0.6793092489242554	0.5	0.6101694915254238	0.6428571428571429	0.0	3LPE_B	3LPE_A-3LPE_B
4.940039157867432	5.685762882232666	54.19500000000001	7.054707050323486	7.657863616943359	0.4916119575500488	0.5	0.4915254237288136	0.7857142857142857	0.0	3LPE_B	3LPE_A-3LPE_B
4.402958393096924	5.550726413726807	75.918	8.8338623046875	15.314847946166992	0.5276448130607605	0.6111111111111112	0.4915254237288136	0.7857142857142857	0.0	3LPE_B	3LPE_A-3LPE_B
4.44392728805542	5.6987810134887695	61.402	7.102075576782227	6.965444564819336	0.4354614019393921	0.5	0.5254237288135594	0.8571428571428571	0.0	3LPE_B	3LPE_A-3LPE_B
5.15584135055542	5.7878098487854	49.470000000000006	4.567107677459717	5.339908599853516	0.5469849109649658	0.5555555555555556	0.5423728813559322	0.7142857142857143	0.0	3LPE_B	3LPE_A-3LPE_B
5.383257389068604	6.181286334991455	52.787	8.647303581237793	16.132125854492188	0.6671651601791382	0.5555555555555556	0.6101694915254238	0.9285714285714286	0.0	3LPE_B	3LPE_A-3LPE_B
4.419638156890869	5.775651454925537	73.9	8.896047592163086	15.40355110168457	0.6581194400787354	0.4444444444444444	0.5254237288135594	0.9285714285714286	0.0	3LPE_B	3LPE_A-3LPE_B
20.606565475463867	22.833887100219727	40.336	44.48656845092773	34.56590270996094	0.6284385919570923	0.5517241379310345	0.5969387755102041	0.0	0.0	1OW3_A	1OW3_B-1OW3_A
43.43566131591797	44.59188461303711	46.78099999999999	65.88960266113281	56.34424591064453	0.6296096444129944	0.5517241379310345	0.5255102040816326	0.0	0.125	1OW3_A	1OW3_B-1OW3_A
21.997936248779297	24.429031372070312	40.606	45.01291275024414	35.61266326904297	0.6301438808441162	0.5517241379310345	0.5663265306122449	0.0	0.125	1OW3_A	1OW3_B-1OW3_A
39.52400588989258	37.76097869873047	47.535	63.200477600097656	53.591583251953125	0.6295952200889587	0.4827586206896552	0.5357142857142857	0.0	0.0	1OW3_A	1OW3_B-1OW3_A
45.06948471069336	50.36038589477539	55.616	68.48570251464844	59.33075714111328	0.6321470141410828	0.4827586206896552	0.5867346938775511	0.0	0.125	1OW3_A	1OW3_B-1OW3_A
20.588218688964844	22.43733787536621	42.072	45.02904891967773	34.8333740234375	0.631283700466156	0.5517241379310345	0.5510204081632653	0.0	0.125	1OW3_A	1OW3_B-1OW3_A
18.70724105834961	22.219125747680664	47.288	42.460205078125	32.14509201049805	0.6271214485168457	0.5172413793103449	0.5408163265306123	0.0	0.25	1OW3_A	1OW3_B-1OW3_A
18.364337921142575	21.470094680786133	67.093	41.956729888916016	32.02494812011719	0.6250084042549133	0.4827586206896552	0.5357142857142857	0.0	0.0	1OW3_A	1OW3_B-1OW3_A
42.6728630065918	46.0413818359375	53.564	66.72474670410156	58.65836334228516	0.6283348202705383	0.4827586206896552	0.5204081632653061	0.0	0.125	1OW3_A	1OW3_B-1OW3_A
18.76236343383789	21.593921661376957	49.898	41.96457290649414	31.833229064941406	0.6280434727668762	0.6206896551724138	0.5714285714285714	0.0	0.125	1OW3_A	1OW3_B-1OW3_A
30.371585845947266	29.663307189941406	46.556	57.42404174804688	43.72944641113281	0.6320515275001526	0.5172413793103449	0.5561224489795918	0.0	0.0	1OW3_A	1OW3_B-1OW3_A
18.971532821655277	21.84979820251465	45.676	42.00008010864258	32.01110076904297	0.6335568428039551	0.5517241379310345	0.5306122448979592	0.0	0.125	1OW3_A	1OW3_B-1OW3_A
31.6352481842041	30.46327781677246	49.932	54.859859466552734	47.87937545776367	0.6311292052268982	0.5517241379310345	0.6020408163265306	0.0	0.0	1OW3_A	1OW3_B-1OW3_A
24.686437606811523	26.731365203857425	44.274	47.21392440795898	38.45866394042969	0.631420910358429	0.5172413793103449	0.5510204081632653	0.0	0.0	1OW3_A	1OW3_B-1OW3_A
46.58760452270508	50.02401351928711	54.10999999999999	70.64005279541016	61.75167465209961	0.6331557035446167	0.6896551724137931	0.5612244897959183	0.0	0.0	1OW3_A	1OW3_B-1OW3_A
46.42223358154297	47.93763732910156	52.657	69.17288208007812	59.02397155761719	0.6312602758407593	0.5172413793103449	0.5255102040816326	0.0	0.125	1OW3_A	1OW3_B-1OW3_A
46.65608978271485	50.18258666992188	53.048	70.29198455810547	61.76352691650391	0.6306437849998474	0.5172413793103449	0.5306122448979592	0.0	0.0	1OW3_A	1OW3_B-1OW3_A
40.7620735168457	42.24401473999024	54.782	63.79465866088867	54.26772689819336	0.628847599029541	0.6206896551724138	0.576530612244898	0.0	0.0	1OW3_A	1OW3_B-1OW3_A
41.74463653564453	41.79698944091797	52.189	64.83447265625	55.955196380615234	0.6302007436752319	0.5172413793103449	0.5255102040816326	0.0	0.125	1OW3_A	1OW3_B-1OW3_A
45.1763916015625	48.83583450317383	55.16799999999999	68.6343765258789	58.10157775878906	0.6327725648880005	0.6551724137931034	0.576530612244898	0.0	0.0	1OW3_A	1OW3_B-1OW3_A
27.25324440002441	28.693761825561523	40.873000000000005	49.978275299072266	41.09148406982422	0.6316117644309998	0.5862068965517241	0.5816326530612245	0.0	0.0	1OW3_A	1OW3_B-1OW3_A
23.10517883300781	25.39759063720703	41.855	45.80449676513672	37.082984924316406	0.6302700638771057	0.5862068965517241	0.5714285714285714	0.0	0.0	1OW3_A	1OW3_B-1OW3_A
42.47582244873047	44.90324401855469	50.764	65.60896301269531	54.56182861328125	0.6333085894584656	0.5172413793103449	0.5255102040816326	0.0	0.125	1OW3_A	1OW3_B-1OW3_A
40.53991317749024	38.41773986816406	46.74	62.74814224243164	55.52941131591797	0.6279906630516052	0.5172413793103449	0.5357142857142857	0.0	0.0	1OW3_A	1OW3_B-1OW3_A
45.159549713134766	47.05281066894531	49.275	67.88092041015625	59.20697784423828	0.6290166974067688	0.6551724137931034	0.576530612244898	0.0	0.0	1OW3_A	1OW3_B-1OW3_A
40.068397521972656	40.22340393066406	51.92100000000001	63.47092819213867	53.87852478027344	0.6309069395065308	0.6206896551724138	0.5459183673469388	0.0	0.25	1OW3_A	1OW3_B-1OW3_A
19.232328414916992	21.932647705078125	44.508	42.36223220825195	32.44795608520508	0.6277734637260437	0.5172413793103449	0.5357142857142857	0.0	0.125	1OW3_A	1OW3_B-1OW3_A
45.99479293823242	52.18744659423828	56.556	68.61774444580078	58.30091857910156	0.6297085881233215	0.5172413793103449	0.5459183673469388	0.0	0.0	1OW3_A	1OW3_B-1OW3_A
21.67298889160156	24.300500869750977	40.985	44.978851318359375	35.97715759277344	0.6299728751182556	0.5862068965517241	0.5663265306122449	0.0	0.0	1OW3_A	1OW3_B-1OW3_A
48.77885437011719	49.80522918701172	51.199	72.41260528564453	63.743194580078125	0.626904308795929	0.6551724137931034	0.5255102040816326	0.0	0.0	1OW3_A	1OW3_B-1OW3_A
44.348182678222656	43.98310470581055	49.709	67.8950424194336	56.53428268432617	0.6321308612823486	0.5862068965517241	0.5867346938775511	0.0	0.0	1OW3_A	1OW3_B-1OW3_A
43.46168899536133	44.953983306884766	49.534000000000006	67.10874938964844	59.28756713867188	0.6284741163253784	0.4827586206896552	0.5306122448979592	0.0	0.0	1OW3_A	1OW3_B-1OW3_A
22.024333953857425	23.79286766052246	37.34	44.95330810546875	35.45137023925781	0.6307004690170288	0.5517241379310345	0.5663265306122449	0.0	0.0	1OW3_A	1OW3_B-1OW3_A
41.5205078125	37.67376327514648	47.601	66.8391342163086	55.03524017333984	0.6263154745101929	0.4827586206896552	0.4795918367346938	0.0	0.125	1OW3_A	1OW3_B-1OW3_A
19.91415023803711	21.72687339782715	54.621	43.91930770874024	33.32048797607422	0.6292061805725098	0.5862068965517241	0.5255102040816326	0.0	0.0	1OW3_A	1OW3_B-1OW3_A
21.31831932067871	23.42444610595703	40.032	44.71480178833008	35.01025390625	0.6300756335258484	0.5517241379310345	0.5255102040816326	0.0	0.0	1OW3_A	1OW3_B-1OW3_A
48.66189193725586	49.931617736816406	53.732000000000006	72.047607421875	62.49216079711914	0.6295058131217957	0.5517241379310345	0.5408163265306123	0.0	0.0	1OW3_A	1OW3_B-1OW3_A
19.01823234558105	21.84261512756348	41.61	42.49653244018555	32.3583984375	0.6267423033714294	0.5862068965517241	0.5714285714285714	0.0	0.125	1OW3_A	1OW3_B-1OW3_A
23.23206329345703	25.6892147064209	41.839	46.06534194946289	37.49834442138672	0.6298137903213501	0.5517241379310345	0.5612244897959183	0.0	0.0	1OW3_A	1OW3_B-1OW3_A
41.44398498535156	41.88351058959961	51.495000000000005	64.31036376953125	55.258670806884766	0.6310765743255615	0.5517241379310345	0.5408163265306123	0.0	0.125	1OW3_A	1OW3_B-1OW3_A
39.2358283996582	38.50130462646485	48.841	65.26951599121094	52.51381301879883	0.6297047138214111	0.6206896551724138	0.5561224489795918	0.0	0.0	1OW3_A	1OW3_B-1OW3_A
44.22315216064453	48.83422088623047	52.44	67.80448913574219	58.50652313232422	0.6338331699371338	0.5517241379310345	0.5408163265306123	0.0	0.0	1OW3_A	1OW3_B-1OW3_A
18.42342185974121	21.54054832458496	52.024	41.7487907409668	31.60586929321289	0.6267507672309875	0.6551724137931034	0.5510204081632653	0.0	0.125	1OW3_A	1OW3_B-1OW3_A
46.500938415527344	51.157840728759766	54.527	69.4345474243164	59.385292053222656	0.6300233006477356	0.5517241379310345	0.5663265306122449	0.0	0.0	1OW3_A	1OW3_B-1OW3_A
43.336910247802734	45.5296630859375	52.606	65.9026107788086	58.06584930419922	0.634842574596405	0.5517241379310345	0.6020408163265306	0.0	0.0	1OW3_A	1OW3_B-1OW3_A
42.9068489074707	44.76689147949219	53.294	66.68682098388672	55.816856384277344	0.6302889585494995	0.4827586206896552	0.5102040816326531	0.0	0.0	1OW3_A	1OW3_B-1OW3_A
23.522510528564453	25.142353057861328	41.868	46.52193069458008	37.24078369140625	0.6308194994926453	0.5172413793103449	0.5306122448979592	0.0	0.0	1OW3_A	1OW3_B-1OW3_A
43.55472946166992	45.30323028564453	50.031000000000006	66.51529693603516	57.05308532714844	0.6278796195983887	0.5517241379310345	0.5255102040816326	0.0	0.0	1OW3_A	1OW3_B-1OW3_A
20.01747703552246	21.76304626464844	44.722	43.91280364990234	33.579593658447266	0.6321603655815125	0.5517241379310345	0.5153061224489796	0.0	0.0	1OW3_A	1OW3_B-1OW3_A
19.70758628845215	21.92699813842773	45.561	44.29821014404297	34.04215240478516	0.628752589225769	0.6206896551724138	0.5357142857142857	0.0	0.0	1OW3_A	1OW3_B-1OW3_A
48.38426971435547	45.50573348999024	51.646	71.6072006225586	61.86358642578125	0.6312305331230164	0.5517241379310345	0.5408163265306123	0.0	0.0	1OW3_A	1OW3_B-1OW3_A
44.02980041503906	49.53792572021485	53.877	68.44947052001953	60.39772033691406	0.6290850639343262	0.6206896551724138	0.5714285714285714	0.0	0.125	1OW3_A	1OW3_B-1OW3_A
42.711524963378906	42.29417419433594	54.523	65.55236053466797	58.210567474365234	0.6303195953369141	0.6206896551724138	0.5663265306122449	0.0	0.0	1OW3_A	1OW3_B-1OW3_A
20.774866104125977	22.48304557800293	38.902	45.08808517456055	35.31211853027344	0.6324624419212341	0.5862068965517241	0.576530612244898	0.0	0.0	1OW3_A	1OW3_B-1OW3_A
23.764965057373047	25.642236709594727	41.35	47.496700286865234	37.87451171875	0.6303774118423462	0.6206896551724138	0.5918367346938775	0.0	0.0	1OW3_A	1OW3_B-1OW3_A
42.24081039428711	40.23274612426758	47.419	66.26358032226562	56.32154083251953	0.6281376481056213	0.5517241379310345	0.5816326530612245	0.0	0.0	1OW3_A	1OW3_B-1OW3_A
41.83430099487305	46.14244079589844	54.083000000000006	65.80451202392578	58.00580596923828	0.6302399039268494	0.4827586206896552	0.5357142857142857	0.0	0.0	1OW3_A	1OW3_B-1OW3_A
44.82991027832031	46.217411041259766	52.095000000000006	68.75749969482422	61.42333221435547	0.6291482448577881	0.5517241379310345	0.5816326530612245	0.0	0.0	1OW3_A	1OW3_B-1OW3_A
33.131099700927734	29.12014961242676	48.01	56.82118988037109	51.48588180541992	0.6345704793930054	0.6206896551724138	0.6020408163265306	0.0	0.0	1OW3_A	1OW3_B-1OW3_A
36.79794692993164	35.04646301269531	46.111	59.40732192993164	50.92260360717773	0.6344010829925537	0.5172413793103449	0.5408163265306123	0.0	0.125	1OW3_A	1OW3_B-1OW3_A
29.938127517700195	34.48968505859375	44.05800000000001	51.92424774169922	44.4034423828125	0.6319186687469482	0.5172413793103449	0.5867346938775511	0.0	0.0	1OW3_A	1OW3_B-1OW3_A
46.64046859741211	55.61879348754883	55.843	69.62931060791016	60.616981506347656	0.6263333559036255	0.6206896551724138	0.576530612244898	0.0	0.0	1OW3_A	1OW3_B-1OW3_A
41.4146728515625	40.01005554199219	49.584	65.15493774414062	55.87360763549805	0.6284096240997314	0.4827586206896552	0.5051020408163265	0.0	0.125	1OW3_A	1OW3_B-1OW3_A
23.09877014160156	25.015417098999023	40.996	46.4715690612793	38.08280944824219	0.6294258236885071	0.5517241379310345	0.5663265306122449	0.0	0.0	1OW3_A	1OW3_B-1OW3_A
45.96812057495117	45.7744140625	52.54299999999999	70.25411224365234	62.54750061035156	0.6267507672309875	0.5862068965517241	0.5561224489795918	0.0	0.125	1OW3_A	1OW3_B-1OW3_A
47.93767166137695	50.44635009765625	50.82600000000001	70.76032257080078	60.41285705566406	0.631375253200531	0.4827586206896552	0.5255102040816326	0.0	0.0	1OW3_A	1OW3_B-1OW3_A
20.952543258666992	22.4333610534668	42.587	44.30403137207031	35.17647171020508	0.6300028562545776	0.5517241379310345	0.5561224489795918	0.0	0.125	1OW3_A	1OW3_B-1OW3_A
44.039981842041016	42.747554779052734	49.469	67.08516693115234	56.05782318115234	0.6312214136123657	0.6206896551724138	0.5306122448979592	0.0	0.125	1OW3_A	1OW3_B-1OW3_A
40.4280891418457	44.633399963378906	51.45899999999999	63.68474197387695	54.20183563232422	0.6304920315742493	0.5517241379310345	0.5255102040816326	0.0	0.0	1OW3_A	1OW3_B-1OW3_A
21.522735595703125	23.4508113861084	38.383	45.15882873535156	35.19795227050781	0.6327812075614929	0.5517241379310345	0.5306122448979592	0.0	0.0	1OW3_A	1OW3_B-1OW3_A
42.03069686889648	43.16935348510742	54.71600000000001	66.71414947509766	56.745025634765625	0.6306536197662354	0.5862068965517241	0.5663265306122449	0.0	0.0	1OW3_A	1OW3_B-1OW3_A
42.46978759765625	48.90945053100586	48.007	65.4548110961914	57.30306243896485	0.6301318407058716	0.5517241379310345	0.5561224489795918	0.0	0.0	1OW3_A	1OW3_B-1OW3_A
19.583332061767575	21.903417587280277	41.885000000000005	42.928253173828125	32.93312454223633	0.6282334327697754	0.5862068965517241	0.5102040816326531	0.0	0.0	1OW3_A	1OW3_B-1OW3_A
42.52870559692383	45.45107269287109	54.062	65.2742691040039	55.13892364501953	0.627744197845459	0.5517241379310345	0.5357142857142857	0.0	0.0	1OW3_A	1OW3_B-1OW3_A
47.54858016967773	47.44425964355469	52.485	71.46207427978516	62.16401672363281	0.6297054886817932	0.6896551724137931	0.5663265306122449	0.0	0.0	1OW3_A	1OW3_B-1OW3_A
25.516000747680664	26.71414375305176	40.693	48.38237380981445	39.57476043701172	0.633242130279541	0.6551724137931034	0.5408163265306123	0.0	0.0	1OW3_A	1OW3_B-1OW3_A
38.80717086791992	40.15862655639648	49.044	62.60103988647461	51.5455436706543	0.6298524141311646	0.5517241379310345	0.5459183673469388	0.0	0.125	1OW3_A	1OW3_B-1OW3_A
25.960912704467773	27.78560256958008	42.608	48.58924865722656	39.78217697143555	0.6300745606422424	0.6206896551724138	0.5816326530612245	0.0	0.125	1OW3_A	1OW3_B-1OW3_A
48.50344467163086	47.622371673583984	51.786	71.63213348388672	61.45423889160156	0.6288747191429138	0.6551724137931034	0.576530612244898	0.0	0.0	1OW3_A	1OW3_B-1OW3_A
19.75566291809082	22.51106071472168	42.17399999999999	43.237552642822266	33.06249237060547	0.6292678117752075	0.5172413793103449	0.5816326530612245	0.0	0.0	1OW3_A	1OW3_B-1OW3_A
24.08455848693848	24.49103546142578	42.211000000000006	47.61315536499024	38.25000762939453	0.6337630748748779	0.5517241379310345	0.5612244897959183	0.0	0.0	1OW3_A	1OW3_B-1OW3_A
45.91913986206055	50.80801773071289	54.597	68.88532257080078	58.749656677246094	0.6292338967323303	0.5172413793103449	0.5663265306122449	0.0	0.0	1OW3_A	1OW3_B-1OW3_A
18.712465286254883	21.45538330078125	53.419	43.1861457824707	32.845603942871094	0.6323303580284119	0.5517241379310345	0.5306122448979592	0.0	0.125	1OW3_A	1OW3_B-1OW3_A
25.76593780517578	26.908466339111328	42.926	48.9503288269043	40.232154846191406	0.6324340105056763	0.5862068965517241	0.5306122448979592	0.0	0.0	1OW3_A	1OW3_B-1OW3_A
48.70761489868164	49.08730316162109	51.085	71.83021545410156	61.811370849609375	0.6291981935501099	0.4827586206896552	0.5663265306122449	0.0	0.0	1OW3_A	1OW3_B-1OW3_A
42.27752685546875	44.32068634033203	53.147000000000006	66.31513977050781	55.441139221191406	0.6299325823783875	0.5172413793103449	0.5612244897959183	0.0	0.0	1OW3_A	1OW3_B-1OW3_A
36.45430755615234	33.007808685302734	46.578	62.29496765136719	52.674591064453125	0.6294829249382019	0.5172413793103449	0.576530612244898	0.0	0.0	1OW3_A	1OW3_B-1OW3_A
19.24922752380371	21.56086540222168	42.774	42.539306640625	32.153587341308594	0.6284747123718262	0.5862068965517241	0.5867346938775511	0.0	0.125	1OW3_A	1OW3_B-1OW3_A
19.459827423095703	21.735883712768555	44.084	43.24506378173828	33.16915512084961	0.6282799243927002	0.5517241379310345	0.5255102040816326	0.0	0.125	1OW3_A	1OW3_B-1OW3_A
44.88905334472656	48.95823669433594	51.94899999999999	67.64265441894531	55.76511001586914	0.6329818367958069	0.5172413793103449	0.5306122448979592	0.0	0.125	1OW3_A	1OW3_B-1OW3_A
18.446413040161133	21.50791358947754	60.566	41.59239959716797	31.65268325805664	0.6292844414710999	0.5172413793103449	0.5102040816326531	0.0	0.0	1OW3_A	1OW3_B-1OW3_A
42.875755310058594	41.5507926940918	49.997	66.74983978271484	56.14950180053711	0.6302486658096313	0.5172413793103449	0.5663265306122449	0.0	0.125	1OW3_A	1OW3_B-1OW3_A
33.44438171386719	27.83751678466797	42.614	57.54811096191406	50.37248992919922	0.6332008242607117	0.5862068965517241	0.5561224489795918	0.0	0.125	1OW3_A	1OW3_B-1OW3_A
21.3369083404541	23.416349411010746	41.792	44.07291793823242	34.39253234863281	0.6284432411193848	0.5172413793103449	0.576530612244898	0.0	0.0	1OW3_A	1OW3_B-1OW3_A
41.93003845214844	43.96345138549805	50.48	65.65863800048828	56.78572082519531	0.6289363503456116	0.6551724137931034	0.5204081632653061	0.0	0.0	1OW3_A	1OW3_B-1OW3_A
43.0584602355957	41.79035186767578	49.871	65.85553741455078	55.342430114746094	0.6336390972137451	0.4827586206896552	0.5255102040816326	0.0	0.0	1OW3_A	1OW3_B-1OW3_A
45.43122100830078	52.03791427612305	55.304	69.18914031982422	59.58869934082031	0.6313461661338806	0.6551724137931034	0.576530612244898	0.0	0.0	1OW3_A	1OW3_B-1OW3_A
35.5666618347168	34.807090759277344	44.574	58.47736358642578	49.99683380126953	0.629777729511261	0.5172413793103449	0.5102040816326531	0.0	0.0	1OW3_A	1OW3_B-1OW3_A
21.229511260986328	24.143314361572266	42.633	44.63031768798828	33.44529342651367	0.632072389125824	0.4482758620689655	0.5051020408163265	0.0	0.125	1OW3_A	1OW3_B-1OW3_A
22.5568962097168	25.003740310668945	44.06	45.210594177246094	36.17480850219727	0.6291153430938721	0.5862068965517241	0.6071428571428571	0.0	0.125	1OW3_A	1OW3_B-1OW3_A
16.476953506469727	39.234336853027344	53.511	49.15913391113281	58.03775405883789	16.11894989013672	0.08	0.1288343558282208	0.0	0.3333333333333333	5N9J_G	5N9J_E-5N9J_G
27.372175216674805	47.4498176574707	53.557	59.02083969116211	60.72523498535156	16.16789436340332	0.0	0.1288343558282208	0.0	0.2222222222222222	5N9J_G	5N9J_E-5N9J_G
22.56405639648437	49.86027526855469	61.64799999999999	58.44032287597656	77.53298950195312	16.21246910095215	0.12	0.1349693251533742	0.0	0.6666666666666666	5N9J_G	5N9J_E-5N9J_G
27.448776245117188	60.40269088745117	63.724	64.32347106933594	79.51455688476562	16.215526580810547	0.08	0.1349693251533742	0.0	0.5555555555555556	5N9J_G	5N9J_E-5N9J_G
34.461708068847656	55.70948791503906	60.18299999999999	63.40323257446289	78.90460968017578	16.240203857421875	0.16	0.1411042944785276	0.0	0.4444444444444444	5N9J_G	5N9J_E-5N9J_G
34.32530975341797	58.21786117553711	56.963	65.72630310058594	80.73904418945312	16.262117385864258	0.04	0.1165644171779141	0.0	0.3333333333333333	5N9J_G	5N9J_E-5N9J_G
31.888032913208008	47.77956771850586	61.878	58.746864318847656	72.34568786621094	16.205995559692383	0.16	0.1226993865030674	0.0	0.4444444444444444	5N9J_G	5N9J_E-5N9J_G
29.22455596923828	53.191368103027344	63.804	60.47089767456055	68.44252014160156	16.24764633178711	0.12	0.1656441717791411	0.0	0.4444444444444444	5N9J_G	5N9J_E-5N9J_G
33.83030319213867	54.18817138671875	60.788	62.81396865844727	76.439208984375	15.953693389892578	0.08	0.1042944785276073	0.0	0.5555555555555556	5N9J_G	5N9J_E-5N9J_G
31.323827743530277	47.57146072387695	69.153	57.56390380859375	71.5086669921875	16.275571823120117	0.04	0.1226993865030674	0.0	0.5555555555555556	5N9J_G	5N9J_E-5N9J_G
33.800437927246094	47.85693740844727	60.16300000000001	62.007572174072266	76.84306335449219	16.104949951171875	0.0	0.0613496932515337	0.0	0.2222222222222222	5N9J_G	5N9J_E-5N9J_G
23.953548431396484	46.86911392211914	56.783	57.39556884765625	62.75008010864258	16.210979461669922	0.04	0.1288343558282208	0.0	0.2222222222222222	5N9J_G	5N9J_E-5N9J_G
33.9633674621582	53.51255035400391	53.001	62.906551361083984	73.3471908569336	16.355575561523438	0.12	0.1411042944785276	0.0	0.3333333333333333	5N9J_G	5N9J_E-5N9J_G
23.159507751464844	44.39836883544922	60.392	56.03072738647461	59.6866455078125	16.411178588867188	0.04	0.0920245398773006	0.0	0.3333333333333333	5N9J_G	5N9J_E-5N9J_G
28.556137084960938	48.39439392089844	64.971	57.53626251220703	78.45496368408203	16.535438537597656	0.08	0.1042944785276073	0.0	0.6666666666666666	5N9J_G	5N9J_E-5N9J_G
32.52164459228516	52.176361083984375	57.21600000000001	64.30442810058594	78.85015106201172	16.337804794311523	0.04	0.147239263803681	0.0	0.2222222222222222	5N9J_G	5N9J_E-5N9J_G
25.932523727416992	59.89891052246094	58.162	60.46818161010742	79.31346130371094	16.075828552246094	0.04	0.1288343558282208	0.0	0.4444444444444444	5N9J_G	5N9J_E-5N9J_G
33.314701080322266	52.05055618286133	62.788	61.34217834472656	72.63590240478516	16.220863342285156	0.16	0.1104294478527607	0.0	0.4444444444444444	5N9J_G	5N9J_E-5N9J_G
20.894554138183597	44.96467590332031	58.717000000000006	52.83235931396485	62.83250427246094	16.25742530822754	0.12	0.1165644171779141	0.0	0.3333333333333333	5N9J_G	5N9J_E-5N9J_G
29.341215133666992	39.02931213378906	58.396	53.577903747558594	63.02068328857422	16.19221305847168	0.04	0.0858895705521472	0.0	0.3333333333333333	5N9J_G	5N9J_E-5N9J_G
31.66221046447754	52.80057907104492	62.201	64.5363540649414	83.49229431152344	16.16692543029785	0.08	0.0858895705521472	0.0	0.4444444444444444	5N9J_G	5N9J_E-5N9J_G
30.98626518249512	56.99049758911133	60.943000000000005	62.13543319702149	79.21634674072266	16.615463256835938	0.04	0.0920245398773006	0.0	0.3333333333333333	5N9J_G	5N9J_E-5N9J_G
36.92937088012695	69.24905395507812	64.14099999999999	72.58699798583984	90.6498565673828	16.140684127807617	0.12	0.0920245398773006	0.0	0.4444444444444444	5N9J_G	5N9J_E-5N9J_G
31.02340507507324	54.88417816162109	68.45	61.53404998779297	75.4883804321289	16.226516723632812	0.12	0.1165644171779141	0.0	0.6666666666666666	5N9J_G	5N9J_E-5N9J_G
20.13081169128418	50.49971008300781	60.438	54.7770881652832	72.7459716796875	15.949499130249023	0.04	0.1104294478527607	0.0	0.3333333333333333	5N9J_G	5N9J_E-5N9J_G
30.224658966064453	47.54737854003906	62.531000000000006	56.79717254638672	69.42904663085938	16.176027297973633	0.04	0.1042944785276073	0.0	0.3333333333333333	5N9J_G	5N9J_E-5N9J_G
33.06574249267578	50.15629577636719	65.759	61.87899398803711	76.03848266601562	16.2933406829834	0.04	0.1104294478527607	0.0	0.3333333333333333	5N9J_G	5N9J_E-5N9J_G
34.38711929321289	53.242897033691406	65.55399999999999	65.94879150390625	79.95706176757812	16.11509895324707	0.12	0.0920245398773006	0.0	0.5555555555555556	5N9J_G	5N9J_E-5N9J_G
26.981216430664062	44.4265251159668	62.047	60.49085235595703	66.256591796875	16.350194931030273	0.0	0.0920245398773006	0.0	0.3333333333333333	5N9J_G	5N9J_E-5N9J_G
32.5338134765625	56.07485961914063	58.35	63.72076416015625	80.83536529541016	16.113862991333008	0.08	0.1226993865030674	0.0	0.2222222222222222	5N9J_G	5N9J_E-5N9J_G
34.948265075683594	59.52110290527344	64.857	66.53045654296875	85.566162109375	16.155881881713867	0.12	0.1042944785276073	0.0	0.3333333333333333	5N9J_G	5N9J_E-5N9J_G
26.86495780944824	49.216739654541016	60.42	58.86738586425781	61.51682662963867	16.298904418945312	0.04	0.147239263803681	0.0	0.4444444444444444	5N9J_G	5N9J_E-5N9J_G
32.61227798461914	59.65999603271485	57.467000000000006	68.82192993164062	87.12483978271484	16.086898803710938	0.12	0.1411042944785276	0.0	0.3333333333333333	5N9J_G	5N9J_E-5N9J_G
31.97172737121582	52.01325607299805	67.417	61.69265365600586	75.55325317382812	16.105365753173828	0.04	0.1104294478527607	0.0	0.5555555555555556	5N9J_G	5N9J_E-5N9J_G
27.96388816833496	50.105411529541016	63.866	59.6607666015625	62.0296630859375	16.293500900268555	0.08	0.1104294478527607	0.0	0.5555555555555556	5N9J_G	5N9J_E-5N9J_G
29.1262149810791	42.06166076660156	68.95200000000001	51.70366287231445	66.30789184570312	16.15941047668457	0.04	0.1226993865030674	0.0	0.5555555555555556	5N9J_G	5N9J_E-5N9J_G
33.695926666259766	56.77622985839844	53.364	64.85901641845703	79.07880401611328	16.64759635925293	0.04	0.1226993865030674	0.0	0.2222222222222222	5N9J_G	5N9J_E-5N9J_G
32.658180236816406	48.65165328979492	68.729	57.8671989440918	76.30303192138672	16.115732192993164	0.12	0.1104294478527607	0.0	0.6666666666666666	5N9J_G	5N9J_E-5N9J_G
32.742454528808594	53.7047233581543	56.52499999999999	64.74593353271484	78.53995513916016	16.186017990112305	0.04	0.0981595092024539	0.0	0.3333333333333333	5N9J_G	5N9J_E-5N9J_G
27.568607330322266	36.66227340698242	67.926	48.19034194946289	58.28522491455078	16.327463150024414	0.08	0.1226993865030674	0.0	0.5555555555555556	5N9J_G	5N9J_E-5N9J_G
17.808271408081055	44.66082382202149	63.417	51.22957992553711	63.63788604736328	16.36795425415039	0.04	0.1165644171779141	0.0	0.5555555555555556	5N9J_G	5N9J_E-5N9J_G
23.612882614135746	52.98640441894531	62.742	57.60895156860352	69.83541107177734	15.92883586883545	0.04	0.0858895705521472	0.0	0.4444444444444444	5N9J_G	5N9J_E-5N9J_G
25.61847877502441	47.75275039672852	59.316	57.24452590942383	63.79495620727539	16.251602172851562	0.08	0.1104294478527607	0.0	0.3333333333333333	5N9J_G	5N9J_E-5N9J_G
36.35126495361328	59.00407409667969	60.981	67.11451721191406	80.0622329711914	16.940523147583008	0.2	0.1226993865030674	0.0	0.3333333333333333	5N9J_G	5N9J_E-5N9J_G
29.22653007507324	58.624290466308594	62.028000000000006	62.62936401367188	80.82778930664062	16.065895080566406	0.08	0.1042944785276073	0.0	0.4444444444444444	5N9J_G	5N9J_E-5N9J_G
21.47953224182129	49.31352615356445	62.249	55.74470138549805	71.03279113769531	16.200420379638672	0.08	0.1104294478527607	0.0	0.4444444444444444	5N9J_G	5N9J_E-5N9J_G
17.763629913330078	41.16128540039063	51.106	49.61753082275391	58.90098571777344	16.482542037963867	0.04	0.1042944785276073	0.0	0.2222222222222222	5N9J_G	5N9J_E-5N9J_G
15.92298698425293	40.46840286254883	65.37799999999999	42.93376159667969	57.70866394042969	16.286409378051758	0.08	0.1165644171779141	0.0	0.5555555555555556	5N9J_G	5N9J_E-5N9J_G
34.17536163330078	56.92204284667969	62.82299999999999	64.58397674560547	80.01472473144531	16.255081176757812	0.04	0.0920245398773006	0.0	0.3333333333333333	5N9J_G	5N9J_E-5N9J_G
27.377565383911133	39.362152099609375	68.66100000000002	53.92446517944336	67.11761474609375	16.140090942382812	0.12	0.1656441717791411	0.0	0.6666666666666666	5N9J_G	5N9J_E-5N9J_G
16.210899353027344	43.95196533203125	63.768	49.70264053344727	63.08711242675781	16.197908401489258	0.08	0.1042944785276073	0.0	0.5555555555555556	5N9J_G	5N9J_E-5N9J_G
32.13386917114258	48.70341110229492	61.049	61.39340972900391	62.66088104248047	16.230655670166016	0.04	0.0920245398773006	0.0	0.3333333333333333	5N9J_G	5N9J_E-5N9J_G
33.076942443847656	54.603477478027344	63.831	63.52018737792969	79.51638793945312	16.2576961517334	0.08	0.0981595092024539	0.0	0.4444444444444444	5N9J_G	5N9J_E-5N9J_G
31.16758346557617	51.25840759277344	68.66300000000001	57.09151458740234	72.38389587402344	16.15721893310547	0.04	0.1104294478527607	0.0	0.5555555555555556	5N9J_G	5N9J_E-5N9J_G
31.02297019958496	48.70884323120117	67.079	58.16401290893555	69.0281982421875	16.05164337158203	0.12	0.0981595092024539	0.0	0.3333333333333333	5N9J_G	5N9J_E-5N9J_G
20.393468856811523	41.631195068359375	54.731	52.85222244262695	66.0176010131836	16.22918128967285	0.0	0.1104294478527607	0.0	0.3333333333333333	5N9J_G	5N9J_E-5N9J_G
30.39955711364746	44.72028732299805	53.827	58.37067794799805	68.5287094116211	16.26271629333496	0.04	0.1042944785276073	0.0	0.2222222222222222	5N9J_G	5N9J_E-5N9J_G
29.43244171142578	46.342132568359375	52.819	60.01797103881836	62.82197952270508	16.64788246154785	0.04	0.0920245398773006	0.0	0.3333333333333333	5N9J_G	5N9J_E-5N9J_G
34.61970901489258	60.21183013916016	50.28	66.4520263671875	80.7194595336914	16.154294967651367	0.04	0.0920245398773006	0.0	0.1111111111111111	5N9J_G	5N9J_E-5N9J_G
29.39958953857422	54.63408660888672	56.53399999999999	60.0499153137207	79.0428237915039	16.173355102539062	0.04	0.0613496932515337	0.0	0.2222222222222222	5N9J_G	5N9J_E-5N9J_G
31.1185359954834	47.37739562988281	59.107000000000006	57.912784576416016	71.07440185546875	16.440155029296875	0.04	0.0920245398773006	0.0	0.2222222222222222	5N9J_G	5N9J_E-5N9J_G
34.455772399902344	53.6761589050293	60.668000000000006	63.43735504150391	82.13048553466797	16.016979217529297	0.04	0.1226993865030674	0.0	0.2222222222222222	5N9J_G	5N9J_E-5N9J_G
33.46241760253906	49.19934844970703	63.62799999999999	60.85418319702149	70.7467041015625	16.244239807128906	0.0	0.1226993865030674	0.0	0.3333333333333333	5N9J_G	5N9J_E-5N9J_G
29.93356704711914	42.549293518066406	65.499	56.57017517089844	69.48165130615234	16.202434539794922	0.04	0.1226993865030674	0.0	0.4444444444444444	5N9J_G	5N9J_E-5N9J_G
33.94232940673828	43.43012619018555	67.367	59.48779296875	72.61262512207031	15.934030532836914	0.12	0.1349693251533742	0.0	0.5555555555555556	5N9J_G	5N9J_E-5N9J_G
28.32619857788086	43.97989273071289	63.437	58.613548278808594	68.97377014160156	16.28769874572754	0.04	0.1042944785276073	0.0	0.4444444444444444	5N9J_G	5N9J_E-5N9J_G
29.79275321960449	43.76556396484375	67.92499999999998	58.129207611083984	69.21517944335938	16.121070861816406	0.08	0.0920245398773006	0.0	0.5555555555555556	5N9J_G	5N9J_E-5N9J_G
35.66550064086914	65.24248504638672	58.626	69.7339096069336	86.21083068847656	16.10811424255371	0.08	0.0981595092024539	0.0	0.3333333333333333	5N9J_G	5N9J_E-5N9J_G
32.331661224365234	53.281288146972656	68.35	59.58190155029297	74.9075698852539	16.286531448364258	0.08	0.1226993865030674	0.0	0.6666666666666666	5N9J_G	5N9J_E-5N9J_G
27.245086669921875	46.18828582763672	60.893	58.09461975097656	59.30217742919922	16.45501136779785	0.08	0.1165644171779141	0.0	0.2222222222222222	5N9J_G	5N9J_E-5N9J_G
29.49984359741211	58.90579605102539	62.574	62.74877548217773	80.05213165283203	15.907846450805664	0.08	0.0674846625766871	0.0	0.3333333333333333	5N9J_G	5N9J_E-5N9J_G
30.271595001220703	44.432804107666016	60.88599999999999	57.18027114868164	70.415771484375	16.264789581298828	0.08	0.1165644171779141	0.0	0.4444444444444444	5N9J_G	5N9J_E-5N9J_G
34.151615142822266	64.11537170410156	59.598	68.91693115234375	87.26852416992188	16.073841094970703	0.08	0.0981595092024539	0.0	0.1111111111111111	5N9J_G	5N9J_E-5N9J_G
29.44847297668457	46.96168518066406	58.845000000000006	59.71129608154297	74.74435424804688	16.138830184936523	0.0	0.0736196319018405	0.0	0.4444444444444444	5N9J_G	5N9J_E-5N9J_G
30.921785354614254	40.06791687011719	68.463	51.34724807739258	65.54481506347656	16.079383850097656	0.04	0.0981595092024539	0.0	0.6666666666666666	5N9J_G	5N9J_E-5N9J_G
29.131711959838867	55.24644088745117	63.116	60.16199493408203	78.7754135131836	16.271503448486328	0.04	0.1165644171779141	0.0	0.5555555555555556	5N9J_G	5N9J_E-5N9J_G
15.671323776245115	38.94817352294922	57.81	48.55355453491211	58.77457809448242	16.29828453063965	0.12	0.1165644171779141	0.0	0.4444444444444444	5N9J_G	5N9J_E-5N9J_G
33.40933609008789	54.13409423828125	68.224	58.62309646606445	74.07695770263672	16.130752563476562	0.04	0.147239263803681	0.0	0.6666666666666666	5N9J_G	5N9J_E-5N9J_G
22.98730087280273	47.03430938720703	59.358	54.97878646850586	62.55120086669922	16.325481414794922	0.04	0.1042944785276073	0.0	0.2222222222222222	5N9J_G	5N9J_E-5N9J_G
30.61289405822754	48.04104232788086	68.349	54.08445358276367	71.17547607421875	16.03445053100586	0.08	0.1042944785276073	0.0	0.5555555555555556	5N9J_G	5N9J_E-5N9J_G
31.790462493896484	56.328067779541016	63.542	62.99598693847656	79.59205627441406	16.162574768066406	0.04	0.1595092024539877	0.0	0.5555555555555556	5N9J_G	5N9J_E-5N9J_G
19.893177032470703	49.1646728515625	58.003	51.35699081420898	73.91950988769531	16.333580017089844	0.08	0.1226993865030674	0.0	0.4444444444444444	5N9J_G	5N9J_E-5N9J_G
33.387664794921875	52.74980545043945	56.789	63.04697799682617	79.07150268554688	16.127042770385742	0.0	0.0858895705521472	0.0	0.2222222222222222	5N9J_G	5N9J_E-5N9J_G
18.29342269897461	40.23375701904297	58.15599999999999	52.4823112487793	61.30399703979492	16.301305770874023	0.04	0.147239263803681	0.0	0.3333333333333333	5N9J_G	5N9J_E-5N9J_G
32.92914962768555	54.88544845581055	64.962	64.01940155029297	78.82415771484375	16.383991241455078	0.12	0.147239263803681	0.0	0.4444444444444444	5N9J_G	5N9J_E-5N9J_G
31.91939163208008	53.1006965637207	63.123000000000005	59.6857795715332	76.08776092529297	16.103843688964844	0.08	0.0920245398773006	0.0	0.4444444444444444	5N9J_G	5N9J_E-5N9J_G
31.2401065826416	57.5164909362793	58.65899999999999	61.99972915649414	78.59746551513672	16.238924026489258	0.04	0.1104294478527607	0.0	0.3333333333333333	5N9J_G	5N9J_E-5N9J_G
16.324193954467773	40.6314811706543	59.524	48.93870162963867	59.12315368652344	16.196287155151367	0.08	0.1288343558282208	0.0	0.4444444444444444	5N9J_G	5N9J_E-5N9J_G
33.87431335449219	51.26858901977539	66.985	60.07845687866211	73.20777893066406	16.17388916015625	0.04	0.1411042944785276	0.0	0.5555555555555556	5N9J_G	5N9J_E-5N9J_G
20.391090393066406	49.57708358764648	60.318	54.82654571533203	63.26617431640625	16.177305221557617	0.08	0.1288343558282208	0.0	0.3333333333333333	5N9J_G	5N9J_E-5N9J_G
32.339210510253906	53.5764045715332	63.71	60.64682388305664	75.94161987304688	16.284961700439453	0.16	0.1595092024539877	0.0	0.3333333333333333	5N9J_G	5N9J_E-5N9J_G
28.53899955749512	40.24509048461914	64.251	56.09658432006836	63.27947235107422	16.333337783813477	0.08	0.0858895705521472	0.0	0.5555555555555556	5N9J_G	5N9J_E-5N9J_G
28.264244079589844	49.07537841796875	56.088	58.75517654418945	61.3433837890625	16.117937088012695	0.08	0.1165644171779141	0.0	0.3333333333333333	5N9J_G	5N9J_E-5N9J_G
32.42430877685547	54.63860702514648	64.893	60.53067398071289	78.1387710571289	16.32526397705078	0.04	0.0981595092024539	0.0	0.3333333333333333	5N9J_G	5N9J_E-5N9J_G
31.613115310668945	47.41029739379883	67.15700000000001	59.19856643676758	72.53466796875	15.985610008239746	0.04	0.147239263803681	0.0	0.4444444444444444	5N9J_G	5N9J_E-5N9J_G
29.760826110839844	44.91302108764648	67.63199999999999	55.81846237182617	68.58081817626953	16.143688201904297	0.04	0.1226993865030674	0.0	0.5555555555555556	5N9J_G	5N9J_E-5N9J_G
34.27408981323242	57.39254379272461	70.541	64.09967803955078	78.78865814208984	16.168903350830078	0.04	0.1165644171779141	0.0	0.6666666666666666	5N9J_G	5N9J_E-5N9J_G
28.861173629760746	40.65180587768555	60.59499999999999	49.976051330566406	60.75685501098633	16.268722534179688	0.04	0.0736196319018405	0.0	0.4444444444444444	5N9J_G	5N9J_E-5N9J_G
28.79732322692871	52.86198043823242	55.71	61.80907440185547	81.4987564086914	16.140432357788086	0.04	0.1226993865030674	0.0	0.3333333333333333	5N9J_G	5N9J_E-5N9J_G
18.46526908874512	46.82405853271485	59.948	53.02915191650391	62.94375991821289	16.19812774658203	0.0	0.0858895705521472	0.0	0.3333333333333333	5N9J_G	5N9J_E-5N9J_G
9.38312530517578	12.26323413848877	53.877	21.483642578125	11.427547454833984	1.6668399572372437	0.4285714285714285	0.4565217391304347	0.25	0.0	3G5O_D	3G5O_D-3G5O_C
8.322052001953125	11.475196838378906	49.547	16.328475952148438	11.411506652832031	1.6196380853652954	0.2142857142857142	0.3478260869565217	0.0	0.125	3G5O_D	3G5O_D-3G5O_C
9.687284469604492	13.420811653137209	47.483	13.490511894226074	19.22936248779297	1.6457480192184448	0.1785714285714285	0.2391304347826087	0.0	0.125	3G5O_D	3G5O_D-3G5O_C
11.045808792114258	16.50458526611328	49.786	20.590978622436523	26.22793197631836	1.5893516540527344	0.25	0.3369565217391304	0.0	0.125	3G5O_D	3G5O_D-3G5O_C
5.691200733184815	8.668869972229004	48.812	9.47729206085205	4.064578056335449	1.879651665687561	0.2857142857142857	0.358695652173913	0.75	0.125	3G5O_D	3G5O_D-3G5O_C
6.060551166534424	9.197991371154783	44.652	5.383897304534912	10.341957092285156	1.8369044065475464	0.3214285714285714	0.3043478260869565	0.3333333333333333	0.125	3G5O_D	3G5O_D-3G5O_C
12.82729434967041	15.101664543151855	45.949	21.04779624938965	18.35260391235352	1.5542339086532593	0.3928571428571428	0.391304347826087	0.0	0.125	3G5O_D	3G5O_D-3G5O_C
11.240023612976074	17.022109985351562	46.662	18.50010108947754	26.781753540039062	1.5241931676864624	0.4285714285714285	0.3478260869565217	0.0	0.125	3G5O_D	3G5O_D-3G5O_C
9.265325546264648	14.164399147033691	40.60799999999999	8.259879112243652	18.70297241210937	1.5933727025985718	0.2857142857142857	0.2934782608695652	0.0	0.125	3G5O_D	3G5O_D-3G5O_C
13.088663101196287	15.13110637664795	44.52	18.20926094055176	23.18960952758789	1.5457594394683838	0.2142857142857142	0.391304347826087	0.0	0.125	3G5O_D	3G5O_D-3G5O_C
7.630961418151855	15.294236183166504	69.179	16.33357048034668	22.260427474975582	1.598285436630249	0.2142857142857142	0.3260869565217391	0.0	0.125	3G5O_D	3G5O_D-3G5O_C
9.290647506713867	13.572423934936523	47.085	16.664459228515625	16.468976974487305	1.791034698486328	0.2857142857142857	0.358695652173913	0.0833333333333333	0.125	3G5O_D	3G5O_D-3G5O_C
13.339093208312988	19.660415649414062	47.485	23.544063568115234	26.546077728271484	1.579880714416504	0.25	0.3369565217391304	0.0	0.125	3G5O_D	3G5O_D-3G5O_C
11.061250686645508	17.6950740814209	53.423	24.825639724731445	29.394495010375977	1.5627833604812622	0.25	0.4130434782608695	0.0	0.0	3G5O_D	3G5O_D-3G5O_C
11.221214294433594	12.313252449035645	48.94699999999999	20.16585922241211	12.162694931030272	1.6975486278533936	0.25	0.391304347826087	0.0833333333333333	0.125	3G5O_D	3G5O_D-3G5O_C
10.104178428649902	18.7344913482666	54.17	22.68634796142578	27.401586532592773	1.548724889755249	0.1428571428571428	0.3369565217391304	0.0	0.25	3G5O_D	3G5O_D-3G5O_C
9.696718215942385	12.489715576171877	43.964000000000006	14.268868446350098	17.236980438232422	1.6028612852096558	0.2142857142857142	0.3043478260869565	0.0	0.125	3G5O_D	3G5O_D-3G5O_C
12.80836296081543	15.136747360229492	63.42900000000001	21.22916984558105	18.95816802978516	1.616363763809204	0.25	0.3478260869565217	0.0	0.125	3G5O_D	3G5O_D-3G5O_C
9.445367813110352	12.441146850585938	40.74499999999999	16.922319412231445	13.748697280883787	1.7922061681747437	0.3571428571428571	0.3695652173913043	0.0	0.125	3G5O_D	3G5O_D-3G5O_C
8.569069862365723	16.419147491455078	56.29299999999999	17.832229614257812	24.35494613647461	1.7307891845703125	0.3928571428571428	0.4239130434782608	0.0	0.125	3G5O_D	3G5O_D-3G5O_C
7.94386625289917	15.391369819641112	63.069	16.201894760131836	22.68716812133789	1.5872021913528442	0.25	0.3695652173913043	0.0	0.125	3G5O_D	3G5O_D-3G5O_C
10.183022499084473	13.581377029418944	46.412	16.705930709838867	21.66140937805176	1.6987721920013428	0.2142857142857142	0.3804347826086957	0.0	0.125	3G5O_D	3G5O_D-3G5O_C
11.243292808532717	15.410514831542969	42.684000000000005	22.096967697143555	19.202545166015625	1.6712545156478882	0.25	0.391304347826087	0.0	0.125	3G5O_D	3G5O_D-3G5O_C
9.448158264160156	16.023435592651367	48.624	18.67274475097656	24.41007232666016	1.7778489589691162	0.3214285714285714	0.358695652173913	0.0	0.125	3G5O_D	3G5O_D-3G5O_C
9.365224838256836	15.945479393005373	52.70399999999999	19.301359176635746	23.28960609436035	1.6967048645019531	0.25	0.358695652173913	0.0	0.125	3G5O_D	3G5O_D-3G5O_C
10.75652313232422	15.898619651794434	41.708000000000006	17.72756004333496	22.112192153930664	1.5754432678222656	0.3928571428571428	0.4130434782608695	0.0	0.125	3G5O_D	3G5O_D-3G5O_C
9.689661979675291	12.26862335205078	40.491	12.809381484985352	15.120957374572754	1.7750099897384644	0.2142857142857142	0.3369565217391304	0.0	0.125	3G5O_D	3G5O_D-3G5O_C
9.472941398620604	12.29762840270996	44.896	19.340070724487305	14.761284828186035	1.7572449445724487	0.3214285714285714	0.3478260869565217	0.0	0.125	3G5O_D	3G5O_D-3G5O_C
14.639650344848633	21.64668655395508	56.842	29.28625869750977	28.089994430541992	1.536117672920227	0.3214285714285714	0.3695652173913043	0.0	0.125	3G5O_D	3G5O_D-3G5O_C
9.889259338378906	15.770545959472656	49.67	18.186716079711918	23.74771499633789	1.6750141382217407	0.2142857142857142	0.3369565217391304	0.0	0.125	3G5O_D	3G5O_D-3G5O_C
8.763486862182617	11.57114028930664	38.249	12.87282943725586	17.9711856842041	1.7256697416305542	0.2857142857142857	0.3152173913043478	0.0	0.125	3G5O_D	3G5O_D-3G5O_C
9.351930618286133	11.151137351989746	39.496	13.413662910461426	15.16404914855957	1.7436202764511108	0.2142857142857142	0.3260869565217391	0.0	0.125	3G5O_D	3G5O_D-3G5O_C
9.918614387512209	15.649765968322754	49.169	18.692628860473636	24.23853302001953	1.8456343412399288	0.3571428571428571	0.3695652173913043	0.0	0.125	3G5O_D	3G5O_D-3G5O_C
10.92812156677246	18.62190818786621	44.656	21.670196533203125	25.47459983825684	1.6934503316879272	0.3571428571428571	0.4021739130434782	0.0	0.25	3G5O_D	3G5O_D-3G5O_C
11.322188377380373	13.344855308532717	41.54600000000001	14.525201797485352	17.069049835205078	1.6634958982467651	0.25	0.3260869565217391	0.0	0.125	3G5O_D	3G5O_D-3G5O_C
12.939598083496094	15.80501651763916	53.45399999999999	24.14648056030273	17.303043365478516	1.571693778038025	0.3214285714285714	0.3695652173913043	0.0	0.0	3G5O_D	3G5O_D-3G5O_C
10.710497856140137	17.213903427124023	49.609	20.145069122314453	23.497314453125	1.6300941705703735	0.25	0.3695652173913043	0.0	0.25	3G5O_D	3G5O_D-3G5O_C
8.950358390808105	14.884560585021973	52.762	18.73776626586914	23.891036987304688	1.6086691617965698	0.3571428571428571	0.3695652173913043	0.0	0.125	3G5O_D	3G5O_D-3G5O_C
11.582440376281738	18.16325187683105	53.557	24.865985870361328	27.59210968017578	1.5571928024291992	0.2857142857142857	0.3369565217391304	0.0	0.125	3G5O_D	3G5O_D-3G5O_C
8.427045822143555	12.35573387145996	42.345	9.847307205200195	20.36023712158203	1.8897289037704468	0.2857142857142857	0.3695652173913043	0.0	0.125	3G5O_D	3G5O_D-3G5O_C
9.248565673828123	15.369955062866213	48.271	15.829708099365234	21.31982421875	1.6322448253631592	0.3214285714285714	0.4021739130434782	0.0	0.125	3G5O_D	3G5O_D-3G5O_C
10.745478630065918	14.001039505004885	43.455	19.784692764282227	16.108369827270508	1.6082496643066406	0.3214285714285714	0.3804347826086957	0.0	0.125	3G5O_D	3G5O_D-3G5O_C
6.525376319885254	10.061807632446287	61.431	14.651826858520508	6.1411237716674805	1.6329630613327026	0.1428571428571428	0.3152173913043478	0.4166666666666667	0.0	3G5O_D	3G5O_D-3G5O_C
12.776907920837402	17.706796646118164	51.311	21.67226791381836	22.5797176361084	1.588981866836548	0.2142857142857142	0.3152173913043478	0.0	0.125	3G5O_D	3G5O_D-3G5O_C
13.5643310546875	16.875749588012695	57.668000000000006	21.84708595275879	20.10214233398437	1.541050910949707	0.25	0.3152173913043478	0.0	0.0	3G5O_D	3G5O_D-3G5O_C
10.086172103881836	16.604293823242188	49.632	17.448606491088867	22.56649780273437	1.6670771837234497	0.25	0.3260869565217391	0.0	0.125	3G5O_D	3G5O_D-3G5O_C
11.408538818359377	15.889107704162598	52.01700000000001	22.070560455322266	14.520109176635742	1.582162857055664	0.3214285714285714	0.3695652173913043	0.0	0.125	3G5O_D	3G5O_D-3G5O_C
8.319878578186035	11.443581581115724	51.799	12.685949325561523	14.020647048950195	1.6652488708496094	0.25	0.3369565217391304	0.0833333333333333	0.125	3G5O_D	3G5O_D-3G5O_C
9.00718879699707	14.802255630493164	58.452	18.090246200561523	23.805233001708984	1.5779842138290403	0.2142857142857142	0.3804347826086957	0.0	0.0	3G5O_D	3G5O_D-3G5O_C
10.486680030822754	13.054606437683104	51.243	19.07814216613769	13.45408058166504	1.6621170043945312	0.3214285714285714	0.3260869565217391	0.0	0.125	3G5O_D	3G5O_D-3G5O_C
12.36133098602295	17.9655704498291	53.868	25.95158195495605	28.099729537963867	1.592133641242981	0.2857142857142857	0.4130434782608695	0.0	0.25	3G5O_D	3G5O_D-3G5O_C
5.3998188972473145	9.035907745361328	53.083000000000006	11.354792594909668	2.5015811920166016	1.8431589603424072	0.3928571428571428	0.3695652173913043	0.8333333333333334	0.125	3G5O_D	3G5O_D-3G5O_C
9.55260181427002	13.246423721313477	40.266	18.98673439025879	13.99087619781494	1.821507692337036	0.3214285714285714	0.358695652173913	0.0	0.125	3G5O_D	3G5O_D-3G5O_C
5.30709981918335	8.924233436584473	54.25999999999999	10.279046058654783	2.7114264965057373	1.846386671066284	0.3571428571428571	0.3478260869565217	0.8333333333333334	0.125	3G5O_D	3G5O_D-3G5O_C
9.275445938110352	16.548635482788086	48.716	17.45134735107422	22.73064422607422	1.7486534118652344	0.3214285714285714	0.3695652173913043	0.0	0.125	3G5O_D	3G5O_D-3G5O_C
9.863687515258787	13.45188331604004	45.214000000000006	20.095176696777344	14.968154907226562	1.5984830856323242	0.2857142857142857	0.3478260869565217	0.0	0.125	3G5O_D	3G5O_D-3G5O_C
9.01706886291504	13.040772438049316	45.719	13.430150032043455	19.943056106567383	1.7638037204742432	0.3571428571428571	0.3260869565217391	0.0	0.25	3G5O_D	3G5O_D-3G5O_C
12.559697151184082	14.444153785705566	51.712	22.197509765625	17.100440979003906	1.6293655633926392	0.1785714285714285	0.2934782608695652	0.0	0.125	3G5O_D	3G5O_D-3G5O_C
14.180387496948242	19.927644729614254	69.36	27.77422332763672	25.20614051818848	1.584768295288086	0.1785714285714285	0.358695652173913	0.0	0.25	3G5O_D	3G5O_D-3G5O_C
8.186938285827637	10.351358413696287	49.931	16.85323715209961	9.834890365600586	1.6664422750473022	0.25	0.358695652173913	0.1666666666666666	0.125	3G5O_D	3G5O_D-3G5O_C
7.174761772155762	10.744285583496094	52.154	15.792572975158691	9.474411010742188	1.7987136840820312	0.2857142857142857	0.358695652173913	0.3333333333333333	0.125	3G5O_D	3G5O_D-3G5O_C
9.620709419250488	12.736934661865234	48.13100000000001	15.640167236328123	19.485729217529297	1.7631409168243408	0.2142857142857142	0.3804347826086957	0.0	0.125	3G5O_D	3G5O_D-3G5O_C
16.563806533813477	22.26782989501953	77.58200000000001	34.62084197998047	33.03834533691406	1.5184134244918823	0.3928571428571428	0.4130434782608695	0.0	0.125	3G5O_D	3G5O_D-3G5O_C
10.377593040466309	13.939873695373535	41.905	16.993549346923828	17.91629409790039	1.653641939163208	0.2857142857142857	0.3695652173913043	0.0	0.25	3G5O_D	3G5O_D-3G5O_C
5.169078826904297	9.238636016845703	59.934000000000005	10.42225170135498	2.1313934326171875	1.8591116666793823	0.1785714285714285	0.3260869565217391	0.8333333333333334	0.0	3G5O_D	3G5O_D-3G5O_C
7.98279857635498	12.246695518493652	41.016000000000005	11.009020805358888	18.19913101196289	1.7638797760009766	0.3214285714285714	0.391304347826087	0.0	0.125	3G5O_D	3G5O_D-3G5O_C
11.871696472167969	18.799638748168945	45.592	22.501840591430664	24.658842086791992	1.6864022016525269	0.1785714285714285	0.3152173913043478	0.0	0.125	3G5O_D	3G5O_D-3G5O_C
11.13090705871582	13.971630096435549	46.907	15.436223983764648	21.810348510742188	1.6552603244781494	0.25	0.3152173913043478	0.0	0.125	3G5O_D	3G5O_D-3G5O_C
15.879779815673828	22.61937713623047	54.03499999999999	29.316802978515625	27.898073196411133	1.563712239265442	0.3571428571428571	0.3804347826086957	0.0	0.0	3G5O_D	3G5O_D-3G5O_C
10.25741958618164	14.749393463134766	42.388000000000005	16.108407974243164	21.959264755249023	1.6092321872711182	0.25	0.3260869565217391	0.0	0.125	3G5O_D	3G5O_D-3G5O_C
9.356050491333008	14.444080352783203	47.988	14.349198341369627	20.455575942993164	1.7027751207351685	0.3928571428571428	0.3804347826086957	0.0	0.125	3G5O_D	3G5O_D-3G5O_C
8.815326690673828	16.639392852783203	62.139	20.4215145111084	25.46588134765625	1.585094332695007	0.25	0.358695652173913	0.0	0.0	3G5O_D	3G5O_D-3G5O_C
7.114019870758057	9.463086128234863	42.61	13.599515914916992	5.8069047927856445	1.7441807985305786	0.2142857142857142	0.3369565217391304	0.5833333333333334	0.125	3G5O_D	3G5O_D-3G5O_C
10.232355117797852	15.453107833862305	47.209	19.10455703735352	25.562728881835938	1.6303526163101196	0.3571428571428571	0.3478260869565217	0.0	0.125	3G5O_D	3G5O_D-3G5O_C
13.08180809020996	17.901439666748047	47.683	25.629518508911133	22.72692108154297	1.5954126119613647	0.2857142857142857	0.391304347826087	0.0	0.125	3G5O_D	3G5O_D-3G5O_C
6.133273601531982	7.768870830535889	43.604	7.746070384979248	7.114634037017822	2.0253498554229736	0.3214285714285714	0.358695652173913	0.3333333333333333	0.125	3G5O_D	3G5O_D-3G5O_C
10.804829597473145	16.255599975585938	54.165000000000006	19.70150375366211	24.11958885192871	1.5794159173965454	0.2142857142857142	0.3152173913043478	0.0	0.125	3G5O_D	3G5O_D-3G5O_C
10.424936294555664	18.553022384643555	62.356	25.03668975830078	27.807758331298828	1.5506845712661743	0.25	0.358695652173913	0.0	0.0	3G5O_D	3G5O_D-3G5O_C
10.598365783691406	13.262028694152832	51.989	19.21087455749512	13.83645248413086	1.5979124307632446	0.2142857142857142	0.3695652173913043	0.0	0.125	3G5O_D	3G5O_D-3G5O_C
6.92552375793457	10.212223052978516	44.834	12.28398323059082	10.639032363891602	1.7441672086715698	0.3214285714285714	0.3478260869565217	0.0833333333333333	0.125	3G5O_D	3G5O_D-3G5O_C
6.359153747558594	9.45829963684082	41.67999999999999	11.60215663909912	5.277630805969238	1.8512630462646484	0.2142857142857142	0.3369565217391304	0.6666666666666666	0.125	3G5O_D	3G5O_D-3G5O_C
10.535377502441406	14.181436538696287	44.23	14.259966850280762	19.739879608154297	1.6454839706420898	0.3214285714285714	0.358695652173913	0.0	0.125	3G5O_D	3G5O_D-3G5O_C
10.468076705932615	16.40265464782715	51.436	18.81525993347168	24.706748962402344	1.5970650911331177	0.3571428571428571	0.3260869565217391	0.0	0.125	3G5O_D	3G5O_D-3G5O_C
10.820467948913574	18.460559844970703	47.786	18.63351249694824	25.02768325805664	1.5586624145507812	0.3214285714285714	0.3695652173913043	0.0	0.125	3G5O_D	3G5O_D-3G5O_C
11.337786674499512	18.40878677368164	47.003	23.329225540161133	28.41574478149414	1.668969988822937	0.3928571428571428	0.4130434782608695	0.0	0.125	3G5O_D	3G5O_D-3G5O_C
8.219980239868164	10.162699699401855	39.49	5.542584419250488	10.830669403076172	1.8978739976882932	0.3214285714285714	0.4130434782608695	0.1666666666666666	0.25	3G5O_D	3G5O_D-3G5O_C
7.294891357421875	9.62732982635498	46.341	14.288976669311523	8.848023414611816	1.7451997995376587	0.2857142857142857	0.3695652173913043	0.1666666666666666	0.0	3G5O_D	3G5O_D-3G5O_C
11.525094985961914	17.675893783569336	48.081	20.41044235229492	24.772550582885746	1.5949060916900637	0.3571428571428571	0.391304347826087	0.0	0.125	3G5O_D	3G5O_D-3G5O_C
9.427968978881836	12.925420761108398	48.032	20.868114471435547	13.81496524810791	1.774271011352539	0.25	0.358695652173913	0.0	0.125	3G5O_D	3G5O_D-3G5O_C
23.306079864501957	29.88805389404297	59.062	38.21431350708008	30.64843368530273	1.4984029531478882	0.3571428571428571	0.391304347826087	0.0	0.0	3G5O_D	3G5O_D-3G5O_C
10.26363754272461	14.449836730957031	47.79	16.580934524536133	22.493698120117188	1.6880148649215698	0.2857142857142857	0.3260869565217391	0.0	0.125	3G5O_D	3G5O_D-3G5O_C
9.160311698913574	12.848355293273926	38.609	6.735941410064697	20.076000213623047	1.8018138408660889	0.2142857142857142	0.3369565217391304	0.0	0.125	3G5O_D	3G5O_D-3G5O_C
12.54707145690918	15.020977973937988	46.50699999999999	23.30953598022461	15.541261672973633	1.6705759763717651	0.2142857142857142	0.3478260869565217	0.0	0.125	3G5O_D	3G5O_D-3G5O_C
9.455033302307127	12.979360580444336	48.259	18.895517349243164	13.071697235107422	1.6335517168045044	0.25	0.358695652173913	0.0	0.125	3G5O_D	3G5O_D-3G5O_C
11.17335605621338	17.22222137451172	51.498000000000005	21.00049591064453	26.66672706604004	1.6324127912521362	0.1785714285714285	0.3260869565217391	0.0	0.125	3G5O_D	3G5O_D-3G5O_C
10.399531364440918	12.725665092468262	46.773	17.729936599731445	14.50530242919922	1.66617751121521	0.25	0.3695652173913043	0.0	0.125	3G5O_D	3G5O_D-3G5O_C
10.288262367248535	17.853199005126953	47.085	19.358068466186523	24.239654541015625	1.6067426204681396	0.25	0.3369565217391304	0.0	0.125	3G5O_D	3G5O_D-3G5O_C
9.985272407531738	17.818645477294922	45.265	18.078325271606445	24.29938125610352	1.6798665523529053	0.3928571428571428	0.4021739130434782	0.0	0.125	3G5O_D	3G5O_D-3G5O_C
8.693554878234863	14.264237403869627	59.67800000000001	14.76349925994873	21.330055236816406	1.6910480260849	0.2857142857142857	0.3478260869565217	0.0	0.0	3G5O_D	3G5O_D-3G5O_C
9.975422859191896	15.863621711730955	40.493	13.533516883850098	22.2269287109375	1.74690842628479	0.3214285714285714	0.3369565217391304	0.0	0.125	3G5O_D	3G5O_D-3G5O_C
17.51629638671875	17.97429847717285	32.59	37.40593338012695	23.007423400878903	0.4900158643722534	0.6666666666666666	0.7222222222222222	0.0	0.1666666666666666	1NH2_A	1NH2_A-1NH2_D
17.379302978515625	16.67863655090332	31.697	38.73771667480469	31.34357261657715	0.5658438205718994	0.7777777777777778	0.75	0.0	0.1666666666666666	1NH2_A	1NH2_A-1NH2_D
17.428258895874023	18.385501861572266	33.673	36.77054214477539	22.733078002929688	0.4984835386276245	0.8888888888888888	0.7166666666666667	0.0	0.3333333333333333	1NH2_A	1NH2_A-1NH2_D
14.448095321655272	13.613361358642578	35.894	33.46428298950195	21.12013816833496	0.4956162273883819	0.7777777777777778	0.7166666666666667	0.0	0.3333333333333333	1NH2_A	1NH2_A-1NH2_D
18.887136459350582	18.54744529724121	33.872	37.70729064941406	26.849021911621094	0.4942095577716827	0.6666666666666666	0.6666666666666666	0.0	0.0	1NH2_A	1NH2_A-1NH2_D
13.150903701782228	7.617530822753906	39.747	12.684309005737305	29.5428466796875	0.4871000051498413	0.7777777777777778	0.7166666666666667	0.3333333333333333	0.5	1NH2_A	1NH2_A-1NH2_D
17.54123878479004	17.408523559570312	32.041000000000004	38.09624862670898	30.265724182128903	0.4876574277877807	0.7777777777777778	0.7611111111111111	0.0	0.0	1NH2_A	1NH2_A-1NH2_D
16.216876983642578	16.602922439575195	34.937	36.30240249633789	29.971067428588867	0.4921047985553741	0.7777777777777778	0.7388888888888889	0.0	0.1666666666666666	1NH2_A	1NH2_A-1NH2_D
17.776941299438477	18.361785888671875	30.797000000000004	37.76857376098633	30.00025177001953	0.4952336847782135	0.8888888888888888	0.7222222222222222	0.0	0.1666666666666666	1NH2_A	1NH2_A-1NH2_D
16.94326400756836	17.355859756469727	33.968	38.238868713378906	34.12617111206055	0.4885142147541046	0.8888888888888888	0.7055555555555556	0.0	0.3333333333333333	1NH2_A	1NH2_A-1NH2_D
12.742185592651367	13.396629333496094	37.689	20.095796585083008	10.28660488128662	0.4853053689002991	0.5555555555555556	0.7111111111111111	0.0	0.0	1NH2_A	1NH2_A-1NH2_D
15.605650901794434	17.966150283813477	33.935	33.93228530883789	19.09354782104492	0.4905178248882293	0.8888888888888888	0.7111111111111111	0.0	0.3333333333333333	1NH2_A	1NH2_A-1NH2_D
17.52495765686035	17.4906005859375	35.136	38.62479782104492	34.21403884887695	0.4900150299072265	0.6666666666666666	0.6777777777777778	0.0	0.1666666666666666	1NH2_A	1NH2_A-1NH2_D
17.558149337768555	17.728832244873047	30.158	38.2153549194336	30.12728309631348	0.4864780604839325	0.6666666666666666	0.7388888888888889	0.0	0.1666666666666666	1NH2_A	1NH2_A-1NH2_D
15.64100170135498	16.31108856201172	34.151	37.7667236328125	30.475976943969727	0.4925299286842346	0.5555555555555556	0.7277777777777777	0.0	0.1666666666666666	1NH2_A	1NH2_A-1NH2_D
30.50217056274414	32.55057144165039	44.016000000000005	45.98037338256836	46.02518081665039	0.48465496301651	0.4444444444444444	0.7277777777777777	0.0	0.1666666666666666	1NH2_A	1NH2_A-1NH2_D
17.08194923400879	17.609167098999023	30.572000000000003	38.291988372802734	31.23419952392578	0.5911874175071716	0.6666666666666666	0.6777777777777778	0.0	0.1666666666666666	1NH2_A	1NH2_A-1NH2_D
15.055667877197266	15.379464149475098	34.633	35.30890655517578	24.506052017211918	0.4977987110614776	0.7777777777777778	0.7166666666666667	0.0	0.1666666666666666	1NH2_A	1NH2_A-1NH2_D
15.172316551208496	15.300076484680176	36.362	35.518917083740234	22.49936866760254	0.4948314428329468	0.8888888888888888	0.7388888888888889	0.0	0.0	1NH2_A	1NH2_A-1NH2_D
17.00217628479004	16.698795318603516	34.776	38.12194061279297	29.528297424316406	0.4979638457298279	0.8888888888888888	0.7	0.0	0.3333333333333333	1NH2_A	1NH2_A-1NH2_D
15.384737968444824	15.6818265914917	35.193	35.28959274291992	23.020360946655277	0.4963930547237396	0.6666666666666666	0.7333333333333333	0.0	0.0	1NH2_A	1NH2_A-1NH2_D
19.679140090942383	20.6088924407959	32.709	38.22544479370117	29.032968521118164	0.4917648136615753	0.7777777777777778	0.7222222222222222	0.0	0.3333333333333333	1NH2_A	1NH2_A-1NH2_D
18.39361000061035	18.4333610534668	31.410000000000004	37.510650634765625	28.66948509216309	0.4926593005657196	0.7777777777777778	0.7277777777777777	0.0	0.1666666666666666	1NH2_A	1NH2_A-1NH2_D
17.106412887573242	16.321094512939453	31.076	38.62399291992188	29.322959899902344	0.4879411160945892	0.4444444444444444	0.7	0.0	0.1666666666666666	1NH2_A	1NH2_A-1NH2_D
15.37955093383789	13.998010635375977	36.79	37.45730972290039	25.011306762695312	0.4916508495807647	0.6666666666666666	0.7333333333333333	0.0	0.3333333333333333	1NH2_A	1NH2_A-1NH2_D
13.928502082824709	14.453802108764648	33.364	34.54256820678711	25.732643127441406	0.4906420111656189	0.6666666666666666	0.7055555555555556	0.0	0.1666666666666666	1NH2_A	1NH2_A-1NH2_D
25.844186782836918	32.852718353271484	47.741	42.99647903442383	36.73234176635742	0.4894344508647918	0.8888888888888888	0.7111111111111111	0.0	0.3333333333333333	1NH2_A	1NH2_A-1NH2_D
17.627939224243164	18.11874771118164	36.262	37.46766662597656	24.32164192199707	0.4948611259460449	0.8888888888888888	0.7111111111111111	0.0	0.1666666666666666	1NH2_A	1NH2_A-1NH2_D
16.339262008666992	16.290733337402344	36.897000000000006	39.60485076904297	29.107885360717773	0.4907163977622986	0.5555555555555556	0.7	0.0	0.0	1NH2_A	1NH2_A-1NH2_D
17.6841983795166	17.130126953125	32.598	36.913516998291016	27.305158615112305	0.4919151663780212	0.5555555555555556	0.6833333333333333	0.0	0.3333333333333333	1NH2_A	1NH2_A-1NH2_D
18.192501068115234	18.121883392333984	44.535	13.638015747070312	25.840059280395508	0.4974109828472137	0.7777777777777778	0.7055555555555556	0.0	0.5	1NH2_A	1NH2_A-1NH2_D
17.205867767333984	17.788490295410156	29.849	37.2597885131836	28.46631622314453	0.4875095784664154	0.7777777777777778	0.7111111111111111	0.0	0.1666666666666666	1NH2_A	1NH2_A-1NH2_D
17.364233016967773	16.602188110351562	33.439	38.856876373291016	33.49872970581055	0.4828807413578033	0.6666666666666666	0.7333333333333333	0.0	0.1666666666666666	1NH2_A	1NH2_A-1NH2_D
17.401020050048828	16.826385498046875	31.986	37.79267501831055	29.455718994140625	0.4939652979373932	0.7777777777777778	0.7277777777777777	0.0	0.1666666666666666	1NH2_A	1NH2_A-1NH2_D
19.511882781982425	21.5595817565918	33.053999999999995	38.85664367675781	29.745162963867188	0.4944828748703003	0.8888888888888888	0.7111111111111111	0.0	0.0	1NH2_A	1NH2_A-1NH2_D
16.79245376586914	18.561155319213867	31.753	37.86717224121094	32.30024337768555	0.4894396364688873	0.6666666666666666	0.7166666666666667	0.0	0.3333333333333333	1NH2_A	1NH2_A-1NH2_D
16.75897216796875	17.038780212402344	31.300999999999995	37.31220245361328	22.769309997558597	0.4874027073383331	0.6666666666666666	0.6833333333333333	0.0	0.1666666666666666	1NH2_A	1NH2_A-1NH2_D
17.558568954467773	17.572912216186523	31.33300000000001	38.14522171020508	31.0904541015625	0.4840109050273895	0.7777777777777778	0.6833333333333333	0.0	0.0	1NH2_A	1NH2_A-1NH2_D
15.824767112731934	14.534672737121582	35.230000000000004	35.53321838378906	23.2794132232666	0.493873655796051	0.6666666666666666	0.6944444444444444	0.0	0.5	1NH2_A	1NH2_A-1NH2_D
20.032081604003903	21.63376808166504	33.590999999999994	37.55353164672852	31.4217529296875	0.4853114485740661	0.7777777777777778	0.7166666666666667	0.0	0.3333333333333333	1NH2_A	1NH2_A-1NH2_D
15.801590919494627	15.390084266662598	32.041000000000004	36.40804672241211	27.28075408935547	0.494382381439209	0.6666666666666666	0.7222222222222222	0.0	0.0	1NH2_A	1NH2_A-1NH2_D
16.169349670410156	15.710039138793944	34.635000000000005	36.45016098022461	25.24811744689941	0.4915778338909149	0.6666666666666666	0.6833333333333333	0.0	0.0	1NH2_A	1NH2_A-1NH2_D
18.37075424194336	19.768518447875977	35.088	37.565216064453125	29.505014419555664	0.4913552105426788	0.6666666666666666	0.7388888888888889	0.0	0.3333333333333333	1NH2_A	1NH2_A-1NH2_D
16.686437606811523	15.519658088684082	34.923	38.859901428222656	27.570432662963867	0.4913486838340759	0.7777777777777778	0.7222222222222222	0.0	0.1666666666666666	1NH2_A	1NH2_A-1NH2_D
14.987024307250977	14.008390426635742	35.973	38.07704544067383	26.07953643798828	0.4869750440120697	0.7777777777777778	0.7222222222222222	0.0	0.1666666666666666	1NH2_A	1NH2_A-1NH2_D
18.11000633239746	18.276273727416992	34.595	37.77532196044922	30.245140075683597	0.4911884069442749	0.8888888888888888	0.7388888888888889	0.0	0.1666666666666666	1NH2_A	1NH2_A-1NH2_D
15.793606758117676	16.721839904785156	77.539	38.9653205871582	28.557092666625977	0.8246411681175232	0.6666666666666666	0.6444444444444445	0.0	0.0	1NH2_A	1NH2_A-1NH2_D
15.453306198120115	15.793645858764648	33.961	36.55293655395508	26.951135635375977	0.4950748682022095	0.6666666666666666	0.7055555555555556	0.0	0.1666666666666666	1NH2_A	1NH2_A-1NH2_D
17.67664337158203	18.140981674194336	37.291	37.16902923583984	23.9074649810791	0.4897569119930267	0.6666666666666666	0.6944444444444444	0.0	0.1666666666666666	1NH2_A	1NH2_A-1NH2_D
18.44478988647461	18.79119873046875	36.606	34.713382720947266	31.42863273620605	0.4853030443191528	0.8888888888888888	0.6944444444444444	0.0	0.1666666666666666	1NH2_A	1NH2_A-1NH2_D
17.46327781677246	17.050931930541992	28.815999999999995	38.8653450012207	31.56365776062012	0.4871808290481567	0.7777777777777778	0.7277777777777777	0.0	0.1666666666666666	1NH2_A	1NH2_A-1NH2_D
16.527860641479492	16.977067947387695	29.688	32.70144271850586	23.016616821289062	0.4884557723999023	0.7777777777777778	0.6722222222222223	0.0	0.3333333333333333	1NH2_A	1NH2_A-1NH2_D
16.47319793701172	17.25213050842285	30.488	37.73465347290039	24.66767120361328	0.490247368812561	0.7777777777777778	0.7277777777777777	0.0	0.1666666666666666	1NH2_A	1NH2_A-1NH2_D
21.416667938232425	20.253395080566406	41.106	13.452630043029783	32.357418060302734	0.4861986935138702	0.6666666666666666	0.7277777777777777	0.0	0.1666666666666666	1NH2_A	1NH2_A-1NH2_D
14.565679550170898	13.119860649108888	37.116	36.77299118041992	23.76433753967285	0.4921826720237732	0.7777777777777778	0.7444444444444445	0.0	0.1666666666666666	1NH2_A	1NH2_A-1NH2_D
14.89663028717041	14.10874366760254	38.815	37.441856384277344	24.851770401000977	0.4977847337722778	0.6666666666666666	0.7166666666666667	0.0	0.3333333333333333	1NH2_A	1NH2_A-1NH2_D
16.584583282470703	19.18212890625	36.42700000000001	31.21006965637207	17.479061126708984	0.4900532364845276	0.6666666666666666	0.7	0.0	0.1666666666666666	1NH2_A	1NH2_A-1NH2_D
13.428292274475098	12.27379322052002	53.50500000000001	35.652099609375	23.576913833618164	0.4908914566040039	0.6666666666666666	0.6777777777777778	0.0	0.3333333333333333	1NH2_A	1NH2_A-1NH2_D
16.278118133544922	18.199800491333008	35.129000000000005	37.48055267333984	31.46507835388184	0.4911555051803589	0.8888888888888888	0.7277777777777777	0.0	0.3333333333333333	1NH2_A	1NH2_A-1NH2_D
17.303951263427734	16.556772232055664	30.772	37.812049865722656	28.417694091796875	0.4890694618225097	0.7777777777777778	0.7055555555555556	0.0	0.0	1NH2_A	1NH2_A-1NH2_D
17.502378463745117	17.403560638427734	29.042	38.382720947265625	30.517847061157227	0.4914532303810119	0.7777777777777778	0.6944444444444444	0.0	0.0	1NH2_A	1NH2_A-1NH2_D
20.538450241088867	24.227218627929688	41.401	25.876148223876957	30.43956756591797	0.4824219346046448	0.5555555555555556	0.7	0.0	0.1666666666666666	1NH2_A	1NH2_A-1NH2_D
17.142330169677734	17.373916625976562	34.42	38.84727096557617	32.10260772705078	0.4888464510440826	0.5555555555555556	0.7222222222222222	0.0	0.1666666666666666	1NH2_A	1NH2_A-1NH2_D
17.931568145751953	19.211891174316406	32.979	38.36574935913086	29.420883178710938	0.4870862960815429	0.7777777777777778	0.7333333333333333	0.0	0.3333333333333333	1NH2_A	1NH2_A-1NH2_D
16.964574813842773	18.02006721496582	34.844	36.86011505126953	22.44822883605957	0.4924724400043487	0.6666666666666666	0.7222222222222222	0.0	0.3333333333333333	1NH2_A	1NH2_A-1NH2_D
19.2315616607666	17.016456604003906	36.481	40.64209365844727	27.96391868591309	0.4924643933773041	0.6666666666666666	0.6666666666666666	0.0	0.0	1NH2_A	1NH2_A-1NH2_D
17.144548416137695	17.857425689697266	36.083	37.94374847412109	24.266958236694336	0.4892630577087402	0.5555555555555556	0.6611111111111111	0.0	0.1666666666666666	1NH2_A	1NH2_A-1NH2_D
13.356635093688965	14.55146026611328	31.33300000000001	32.88483428955078	24.12578010559082	0.4949757754802704	0.6666666666666666	0.7166666666666667	0.0	0.1666666666666666	1NH2_A	1NH2_A-1NH2_D
18.72845268249512	18.68882369995117	29.825000000000006	36.88008117675781	28.39032554626465	0.490153044462204	0.7777777777777778	0.7222222222222222	0.0	0.1666666666666666	1NH2_A	1NH2_A-1NH2_D
17.78547477722168	17.054912567138672	33.78099999999999	38.91485595703125	28.89055824279785	0.4979443550109863	0.5555555555555556	0.7111111111111111	0.0	0.1666666666666666	1NH2_A	1NH2_A-1NH2_D
13.19878387451172	13.02562427520752	35.288999999999994	34.38943862915039	24.621583938598636	0.4857290089130401	0.7777777777777778	0.6944444444444444	0.0	0.1666666666666666	1NH2_A	1NH2_A-1NH2_D
15.27977466583252	15.723188400268556	33.362	36.28081512451172	26.844350814819336	0.4911171495914459	1.0	0.7333333333333333	0.0	0.3333333333333333	1NH2_A	1NH2_A-1NH2_D
17.436504364013672	18.098800659179688	32.815	37.93947219848633	30.204256057739254	0.4930158853530884	0.6666666666666666	0.6888888888888889	0.0	0.3333333333333333	1NH2_A	1NH2_A-1NH2_D
16.823339462280273	19.204008102416992	34.069	36.73443984985352	24.409799575805664	0.4987177848815918	0.8888888888888888	0.7055555555555556	0.0	0.1666666666666666	1NH2_A	1NH2_A-1NH2_D
16.59423828125	16.990285873413086	30.974	37.14234161376953	28.74461555480957	0.4888047575950622	0.6666666666666666	0.6888888888888889	0.0	0.0	1NH2_A	1NH2_A-1NH2_D
15.401800155639648	15.805304527282717	28.124	34.5267333984375	27.68996238708496	0.4810061454772949	0.6666666666666666	0.6888888888888889	0.0	0.0	1NH2_A	1NH2_A-1NH2_D
17.045949935913086	17.38241195678711	32.865	37.17989349365234	23.524980545043945	0.4954029619693756	0.7777777777777778	0.7333333333333333	0.0	0.1666666666666666	1NH2_A	1NH2_A-1NH2_D
16.203781127929688	15.750844955444336	34.956	36.38709259033203	25.504920959472656	0.4940886497497558	0.7777777777777778	0.7388888888888889	0.0	0.1666666666666666	1NH2_A	1NH2_A-1NH2_D
15.720158576965332	16.879716873168945	44.221	25.937793731689453	20.629854202270508	0.4850631356239319	0.6666666666666666	0.7555555555555555	0.0	0.0	1NH2_A	1NH2_A-1NH2_D
17.100343704223633	17.280054092407227	30.961	37.94614028930664	29.36243438720703	0.4978757500648498	0.6666666666666666	0.6888888888888889	0.0	0.1666666666666666	1NH2_A	1NH2_A-1NH2_D
18.412864685058597	20.493091583251957	47.988	12.493027687072754	17.16413116455078	0.4851510226726532	0.6666666666666666	0.65	0.0	0.3333333333333333	1NH2_A	1NH2_A-1NH2_D
17.650253295898438	18.170127868652344	33.21900000000001	36.77937316894531	26.34031105041504	0.7929825186729431	0.5555555555555556	0.6833333333333333	0.0	0.1666666666666666	1NH2_A	1NH2_A-1NH2_D
17.45009994506836	17.4062557220459	29.294	38.15956878662109	29.83517265319824	0.4930786490440368	0.6666666666666666	0.7111111111111111	0.0	0.0	1NH2_A	1NH2_A-1NH2_D
14.813941955566406	16.193872451782227	39.617	18.23138999938965	17.410545349121094	0.4901127219200134	0.8888888888888888	0.7166666666666667	0.0	0.3333333333333333	1NH2_A	1NH2_A-1NH2_D
15.943960189819336	16.931297302246094	39.31099999999999	18.865442276000977	17.000986099243164	0.4892878532409668	0.6666666666666666	0.6722222222222223	0.0	0.3333333333333333	1NH2_A	1NH2_A-1NH2_D
18.553939819335938	18.57227325439453	33.19199999999999	37.25999069213867	27.65380096435547	0.4958744049072265	1.0	0.7333333333333333	0.0	0.1666666666666666	1NH2_A	1NH2_A-1NH2_D
21.158233642578125	22.00239944458008	35.388	38.99082565307617	27.20823097229004	0.48837810754776	0.7777777777777778	0.6944444444444444	0.0	0.0	1NH2_A	1NH2_A-1NH2_D
17.174413681030273	18.97951316833496	31.711	38.32125854492188	26.1046142578125	0.4949229657649994	0.7777777777777778	0.6888888888888889	0.0	0.3333333333333333	1NH2_A	1NH2_A-1NH2_D
16.389673233032227	16.948970794677734	34.974000000000004	38.51473236083984	31.04656219482422	0.4917125105857849	0.6666666666666666	0.7055555555555556	0.0	0.3333333333333333	1NH2_A	1NH2_A-1NH2_D
52.32317733764648	49.42336654663086	41.421	74.48442840576172	62.04076766967773	0.4909835457801819	0.7777777777777778	0.75	0.0	0.3333333333333333	1NH2_A	1NH2_A-1NH2_D
16.58414077758789	17.927026748657227	32.33	39.198020935058594	27.23697853088379	0.4928397536277771	0.6666666666666666	0.7333333333333333	0.0	0.0	1NH2_A	1NH2_A-1NH2_D
17.68982696533203	17.415592193603516	33.30800000000001	38.41072845458984	31.94757652282715	0.6502273082733154	0.6666666666666666	0.7722222222222223	0.0	0.1666666666666666	1NH2_A	1NH2_A-1NH2_D
18.46637344360352	23.345916748046875	40.879000000000005	29.74893569946289	30.812936782836918	0.4847659468650818	0.4444444444444444	0.65	0.0	0.3333333333333333	1NH2_A	1NH2_A-1NH2_D
16.63062858581543	15.61207389831543	32.465	36.47652816772461	26.7819766998291	0.4899003207683563	0.8888888888888888	0.7555555555555555	0.0	0.0	1NH2_A	1NH2_A-1NH2_D
17.806249618530273	18.297439575195312	32.934000000000005	37.182430267333984	24.041183471679688	0.4890557825565338	0.8888888888888888	0.7055555555555556	0.0	0.0	1NH2_A	1NH2_A-1NH2_D
16.192506790161133	18.80575942993164	41.903	19.90684127807617	20.343524932861328	0.4850614368915558	0.8888888888888888	0.6944444444444444	0.0	0.1666666666666666	1NH2_A	1NH2_A-1NH2_D
6.721933364868164	11.69579029083252	54.94000000000001	25.199899673461918	17.049049377441406	0.5463420748710632	0.8888888888888888	0.7111111111111111	0.2222222222222222	0.1666666666666666	1NH2_A	1NH2_A-1NH2_D
17.312786102294922	20.00806999206543	36.81400000000001	35.81155014038086	21.472068786621094	0.4934265315532684	0.6666666666666666	0.7055555555555556	0.0	0.1666666666666666	1NH2_A	1NH2_A-1NH2_D
14.231781005859377	16.846210479736328	39.772000000000006	21.254255294799805	16.646556854248047	0.4909074604511261	0.7777777777777778	0.7388888888888889	0.0	0.3333333333333333	1NH2_A	1NH2_A-1NH2_D
16.898143768310547	16.018888473510742	36.688	39.7153549194336	30.224899291992188	0.488543301820755	0.7777777777777778	0.6888888888888889	0.0	0.3333333333333333	1NH2_A	1NH2_A-1NH2_D
14.661883354187012	39.31757736206055	55.377	26.603235244750977	47.1721305847168	2.598266839981079	0.2666666666666666	0.2476190476190476	0.0	0.1666666666666666	4DL0_G	4DL0_E-4DL0_G
[truncated: 278,554+ more rows]

## Sheet: off_target_plddt
Target	plddt	True_target
1UW4_D	35.666999999999994	4OWT_A
1OTC_A	37.42999999999999	4OWT_A
5FU7_G	46.848	4OWT_A
5DMB_A	39.254000000000005	4OWT_A
1DML_F	66.48299999999999	4OWT_A
2GWW_B	64.19899999999998	4OWT_A
2Y69_N	26.401	4OWT_A
2WTK_E	47.538	4OWT_A
4HI0_E	60.44199999999999	4OWT_A
3CL3_D	53.779	4OWT_A
4PSW_B	34.586	4OWT_A
1BML_D	39.952000000000005	4OWT_A
5SY7_A	28.817	4OWT_A
5F5T_C	54.55799999999999	4OWT_A
3OVU_A	52.57000000000001	4OWT_A
3M0D_C	61.392	4OWT_A
5B2G_C	49.646	4OWT_A
5X3X_m	42.944	4OWT_A
3IAX_A	40.326	4OWT_A
2PW8_I	62.003	4OWT_A
3K7V_A	31.558000000000003	4OWT_A
1W85_B	50.705	4OWT_A
4PKF_A	30.161	4OWT_A
3FJU_A	35.44	4OWT_A
3QWZ_B	60.879000000000005	4OWT_A
3SQG_D	32.440999999999995	4OWT_A
4L63_C	29.254999999999995	4OWT_A
4QAM_B	58.455	4OWT_A
3OAK_A	59.84899999999999	4OWT_A
4XXB_A	41.18300000000001	4OWT_A
1KKM_I	54.403000000000006	4OWT_A
3TX7_B	46.562000000000005	4OWT_A
1IK9_C	53.852	4OWT_A
5LB7_A	49.334	4OWT_A
4QPG_A	52.09	4OWT_A
2ZP8_G	50.913	4OWT_A
4DJD_E	34.888	4OWT_A
4TPS_C	39.534000000000006	4OWT_A
4BRU_A	35.05200000000001	4OWT_A
1B33_E	40.955	4OWT_A
5LSJ_G	54.577	4OWT_A
4Q7J_B	29.623	4OWT_A
3OJY_A	29.668	4OWT_A
5UQ2_A	42.289	4OWT_A
5CYZ_A	36.015	4OWT_A
1NPE_B	58.209	4OWT_A
4JMF_A	61.30799999999999	4OWT_A
4BD9_A	35.027	4OWT_A
4I98_C	41.537	4OWT_A
3MK7_G	30.104000000000003	4OWT_A
2NS1_B	49.022000000000006	4OWT_A
3DWG_C	63.595000000000006	4OWT_A
5FC8_C	69.66	4OWT_A
3OLM_D	67.893	4OWT_A
1FYH_A	40.452	4OWT_A
3OQ3_B	33.614000000000004	4OWT_A
2O98_P	63.473	4OWT_A
4W4L_B	37.79	4OWT_A
5M5E_D	57.976	4OWT_A
1H9H_E	36.518	4OWT_A
5BS7_C	56.095000000000006	4OWT_A
3ISM_C	54.523	4OWT_A
3M0D_D	47.647000000000006	4OWT_A
5IFS_A	49.912000000000006	4OWT_A
3KWV_D	35.813	4OWT_A
4YK8_A	52.235	4OWT_A
3N6R_B	42.886	4OWT_A
2J7A_C	54.312	4OWT_A
4CXF_A	47.965	4OWT_A
1XU2_R	53.984	4OWT_A
5CM8_B	58.20799999999999	4OWT_A
4IZ5_A	34.282	4OWT_A
4LJO_A	37.608	4OWT_A
1RP3_F	59.548	4OWT_A
3ZS9_A	51.28	4OWT_A
1JR3_E	32.702	4OWT_A
2YNM_C	39.315	4OWT_A
5ABV_E	46.586000000000006	4OWT_A
2Y69_C	42.764	4OWT_A
4IUM_B	67.786	4OWT_A
2VSM_A	38.007000000000005	4OWT_A
5IFG_B	42.541	4OWT_A
3WRY_B	37.489	4OWT_A
4DID_B	54.092000000000006	4OWT_A
4MQW_X	54.653	4OWT_A
4KBB_B	32.70900000000001	4OWT_A
4DH2_B	61.083000000000006	4OWT_A
3PIN_B	56.186	4OWT_A
4XGC_D	35.062000000000005	4OWT_A
3PCR_B	38.28	4OWT_A
3ABQ_C	38.93300000000001	4OWT_A
3MK7_D	30.469	4OWT_A
5LSJ_D	49.746	4OWT_A
4FOU_C	45.28	4OWT_A
1ZOQ_C	64.762	4OWT_A
5LXT_F	39.997	4OWT_A
4ZJV_A	35.863	4OWT_A
3Q33_A	32.181	4OWT_A
3VA2_A	63.08900000000001	4OWT_A
4F6U_B	37.65	4OWT_A
1UW4_D	50.155	3TBI_A
1OTC_A	38.847	3TBI_A
5FU7_G	58.95399999999999	3TBI_A
5DMB_A	69.604	3TBI_A
1DML_F	57.174	3TBI_A
2GWW_B	60.596	3TBI_A
2Y69_N	29.187	3TBI_A
2WTK_E	36.053	3TBI_A
4HI0_E	60.554	3TBI_A
3CL3_D	57.11200000000001	3TBI_A
4PSW_B	57.23199999999999	3TBI_A
1BML_D	37.15	3TBI_A
5SY7_A	32.190000000000005	3TBI_A
5F5T_C	54.852	3TBI_A
3OVU_A	48.38999999999999	3TBI_A
3M0D_C	62.781000000000006	3TBI_A
5B2G_C	45.455	3TBI_A
5X3X_m	44.724	3TBI_A
3IAX_A	45.321	3TBI_A
2PW8_I	65.85600000000001	3TBI_A
3K7V_A	34.575	3TBI_A
1W85_B	56.775	3TBI_A
4PKF_A	41.133	3TBI_A
3FJU_A	38.669	3TBI_A
3QWZ_B	53.347	3TBI_A
3SQG_D	31.354	3TBI_A
4L63_C	42.322	3TBI_A
4QAM_B	51.34400000000001	3TBI_A
3OAK_A	70.953	3TBI_A
4XXB_A	40.923	3TBI_A
1KKM_I	58.79200000000001	3TBI_A
3TX7_B	51.687	3TBI_A
1IK9_C	69.287	3TBI_A
5LB7_A	54.992	3TBI_A
4QPG_A	49.42	3TBI_A
2ZP8_G	56.88900000000001	3TBI_A
4DJD_E	37.222	3TBI_A
4TPS_C	46.545	3TBI_A
4BRU_A	39.0	3TBI_A
1B33_E	65.27099999999999	3TBI_A
5LSJ_G	62.136	3TBI_A
4Q7J_B	32.18	3TBI_A
3OJY_A	32.343	3TBI_A
5UQ2_A	38.825	3TBI_A
5CYZ_A	57.17999999999999	3TBI_A
1NPE_B	55.422	3TBI_A
4JMF_A	59.165000000000006	3TBI_A
4BD9_A	38.711	3TBI_A
4I98_C	39.269	3TBI_A
3MK7_G	30.474	3TBI_A
2NS1_B	43.165	3TBI_A
3DWG_C	54.1	3TBI_A
5FC8_C	70.49600000000001	3TBI_A
3OLM_D	52.96900000000001	3TBI_A
1FYH_A	51.49300000000001	3TBI_A
3OQ3_B	32.834	3TBI_A
2O98_P	50.26	3TBI_A
4W4L_B	46.099	3TBI_A
5M5E_D	53.662	3TBI_A
1H9H_E	35.319	3TBI_A
5BS7_C	54.94200000000001	3TBI_A
3ISM_C	43.724	3TBI_A
3M0D_D	52.498000000000005	3TBI_A
5IFS_A	37.231	3TBI_A
3KWV_D	47.737	3TBI_A
4YK8_A	46.57	3TBI_A
3N6R_B	42.279	3TBI_A
2J7A_C	48.879	3TBI_A
4CXF_A	51.66700000000001	3TBI_A
1XU2_R	56.979	3TBI_A
5CM8_B	57.298	3TBI_A
4IZ5_A	41.349	3TBI_A
4LJO_A	34.495000000000005	3TBI_A
1RP3_F	55.895	3TBI_A
3ZS9_A	52.168000000000006	3TBI_A
1JR3_E	36.661	3TBI_A
2YNM_C	39.361	3TBI_A
5ABV_E	75.202	3TBI_A
2Y69_C	36.121	3TBI_A
4IUM_B	54.125	3TBI_A
2VSM_A	32.486	3TBI_A
5IFG_B	37.786	3TBI_A
3WRY_B	38.099	3TBI_A
4DID_B	37.6	3TBI_A
4MQW_X	48.924	3TBI_A
4KBB_B	38.11200000000001	3TBI_A
4DH2_B	65.516	3TBI_A
3PIN_B	58.655	3TBI_A
4XGC_D	37.462	3TBI_A
3PCR_B	49.108	3TBI_A
3ABQ_C	47.565	3TBI_A
3MK7_D	29.903	3TBI_A
5LSJ_D	65.375	3TBI_A
4FOU_C	52.441	3TBI_A
1ZOQ_C	52.82899999999999	3TBI_A
5LXT_F	42.791	3TBI_A
4ZJV_A	42.74700000000001	3TBI_A
3Q33_A	39.431	3TBI_A
3VA2_A	45.411	3TBI_A
4F6U_B	45.371	3TBI_A
1UW4_D	70.024	5FM5_P
1OTC_A	34.337999999999994	5FM5_P
5FU7_G	56.967000000000006	5FM5_P
5DMB_A	34.222	5FM5_P
1DML_F	41.393	5FM5_P
2GWW_B	53.293000000000006	5FM5_P
2Y69_N	32.33	5FM5_P
2WTK_E	35.313	5FM5_P
4HI0_E	50.177	5FM5_P
3CL3_D	50.427	5FM5_P
4PSW_B	32.21000000000001	5FM5_P
1BML_D	33.943000000000005	5FM5_P
5SY7_A	31.151000000000003	5FM5_P
5F5T_C	47.15	5FM5_P
3OVU_A	43.575	5FM5_P
3M0D_C	51.213	5FM5_P
5B2G_C	38.682	5FM5_P
5X3X_m	46.379000000000005	5FM5_P
3IAX_A	36.57	5FM5_P
2PW8_I	62.62399999999999	5FM5_P
3K7V_A	35.035000000000004	5FM5_P
1W85_B	42.899	5FM5_P
4PKF_A	32.858000000000004	5FM5_P
3FJU_A	32.239	5FM5_P
3QWZ_B	52.55499999999999	5FM5_P
3SQG_D	28.913	5FM5_P
4L63_C	47.178	5FM5_P
4QAM_B	48.874	5FM5_P
3OAK_A	49.046	5FM5_P
4XXB_A	41.032	5FM5_P
1KKM_I	50.785	5FM5_P
3TX7_B	46.246	5FM5_P
1IK9_C	58.40899999999999	5FM5_P
5LB7_A	40.03000000000001	5FM5_P
4QPG_A	36.98799999999999	5FM5_P
2ZP8_G	51.29600000000001	5FM5_P
4DJD_E	32.881	5FM5_P
4TPS_C	40.41	5FM5_P
4BRU_A	33.295	5FM5_P
1B33_E	43.153000000000006	5FM5_P
5LSJ_G	47.853	5FM5_P
4Q7J_B	31.658000000000005	5FM5_P
3OJY_A	35.61399999999999	5FM5_P
5UQ2_A	28.939000000000004	5FM5_P
5CYZ_A	30.358000000000004	5FM5_P
1NPE_B	60.18499999999999	5FM5_P
4JMF_A	60.484	5FM5_P
4BD9_A	30.73	5FM5_P
4I98_C	36.573	5FM5_P
3MK7_G	27.004	5FM5_P
2NS1_B	34.171	5FM5_P
3DWG_C	41.271	5FM5_P
5FC8_C	62.741	5FM5_P
3OLM_D	55.466	5FM5_P
1FYH_A	34.636	5FM5_P
3OQ3_B	32.998999999999995	5FM5_P
2O98_P	48.781	5FM5_P
4W4L_B	42.04900000000001	5FM5_P
5M5E_D	50.764	5FM5_P
1H9H_E	34.778000000000006	5FM5_P
5BS7_C	41.154	5FM5_P
3ISM_C	35.32600000000001	5FM5_P
3M0D_D	47.307	5FM5_P
5IFS_A	44.785	5FM5_P
3KWV_D	32.20399999999999	5FM5_P
4YK8_A	44.55	5FM5_P
3N6R_B	35.552	5FM5_P
2J7A_C	36.569	5FM5_P
4CXF_A	63.75699999999999	5FM5_P
1XU2_R	50.44500000000001	5FM5_P
5CM8_B	42.133	5FM5_P
4IZ5_A	25.827	5FM5_P
4LJO_A	39.828	5FM5_P
1RP3_F	50.953	5FM5_P
3ZS9_A	38.443	5FM5_P
1JR3_E	32.866	5FM5_P
2YNM_C	32.503	5FM5_P
5ABV_E	62.49400000000001	5FM5_P
2Y69_C	55.635000000000005	5FM5_P
4IUM_B	57.010000000000005	5FM5_P
2VSM_A	30.706	5FM5_P
5IFG_B	35.336	5FM5_P
3WRY_B	34.898	5FM5_P
4DID_B	34.389	5FM5_P
4MQW_X	42.341	5FM5_P
4KBB_B	34.726	5FM5_P
4DH2_B	56.117	5FM5_P
3PIN_B	36.166	5FM5_P
4XGC_D	30.931	5FM5_P
3PCR_B	36.389	5FM5_P
3ABQ_C	32.252	5FM5_P
3MK7_D	25.872000000000003	5FM5_P
5LSJ_D	54.096	5FM5_P
4FOU_C	43.745000000000005	5FM5_P
1ZOQ_C	48.484	5FM5_P
5LXT_F	53.758	5FM5_P
4ZJV_A	28.399999999999995	5FM5_P
3Q33_A	27.926	5FM5_P
3VA2_A	44.825	5FM5_P
4F6U_B	38.477	5FM5_P
1UW4_D	49.127	2GWW_A
1OTC_A	39.78	2GWW_A
5FU7_G	54.004	2GWW_A
5DMB_A	42.945	2GWW_A
1DML_F	53.403	2GWW_A
2GWW_B	67.549	2GWW_A
2Y69_N	47.931	2GWW_A
2WTK_E	66.967	2GWW_A
4HI0_E	51.34400000000001	2GWW_A
3CL3_D	64.91	2GWW_A
4PSW_B	72.933	2GWW_A
1BML_D	36.356	2GWW_A
5SY7_A	50.3	2GWW_A
5F5T_C	58.122	2GWW_A
3OVU_A	61.28500000000001	2GWW_A
3M0D_C	64.699	2GWW_A
5B2G_C	43.548	2GWW_A
5X3X_m	53.275	2GWW_A
3IAX_A	38.668	2GWW_A
2PW8_I	53.736	2GWW_A
3K7V_A	33.946	2GWW_A
1W85_B	52.985	2GWW_A
4PKF_A	48.36999999999999	2GWW_A
3FJU_A	37.33	2GWW_A
3QWZ_B	45.31	2GWW_A
3SQG_D	40.913	2GWW_A
4L63_C	59.911	2GWW_A
4QAM_B	49.121	2GWW_A
3OAK_A	73.591	2GWW_A
4XXB_A	43.782	2GWW_A
1KKM_I	51.045	2GWW_A
3TX7_B	49.713	2GWW_A
1IK9_C	71.621	2GWW_A
5LB7_A	69.85299999999998	2GWW_A
4QPG_A	51.976	2GWW_A
2ZP8_G	55.851	2GWW_A
4DJD_E	41.843	2GWW_A
4TPS_C	44.096	2GWW_A
4BRU_A	37.55200000000001	2GWW_A
1B33_E	51.302	2GWW_A
5LSJ_G	62.392	2GWW_A
4Q7J_B	32.695	2GWW_A
3OJY_A	33.681999999999995	2GWW_A
5UQ2_A	31.073999999999995	2GWW_A
5CYZ_A	57.262000000000015	2GWW_A
1NPE_B	62.537	2GWW_A
4JMF_A	72.451	2GWW_A
4BD9_A	37.553	2GWW_A
4I98_C	49.616	2GWW_A
3MK7_G	36.541	2GWW_A
2NS1_B	41.145	2GWW_A
3DWG_C	65.245	2GWW_A
5FC8_C	83.45	2GWW_A
3OLM_D	48.784000000000006	2GWW_A
1FYH_A	44.705	2GWW_A
3OQ3_B	42.954	2GWW_A
2O98_P	66.655	2GWW_A
4W4L_B	38.92	2GWW_A
5M5E_D	51.375	2GWW_A
1H9H_E	35.444	2GWW_A
5BS7_C	48.764	2GWW_A
3ISM_C	35.172000000000004	2GWW_A
3M0D_D	39.644000000000005	2GWW_A
5IFS_A	55.806	2GWW_A
3KWV_D	69.809	2GWW_A
4YK8_A	45.503	2GWW_A
3N6R_B	43.418	2GWW_A
2J7A_C	66.214	2GWW_A
4CXF_A	69.11500000000001	2GWW_A
1XU2_R	48.109	2GWW_A
5CM8_B	46.859	2GWW_A
4IZ5_A	37.86800000000001	2GWW_A
4LJO_A	36.909	2GWW_A
1RP3_F	56.062	2GWW_A
3ZS9_A	51.30499999999999	2GWW_A
1JR3_E	45.827000000000005	2GWW_A
2YNM_C	37.646	2GWW_A
5ABV_E	63.992	2GWW_A
2Y69_C	40.42700000000001	2GWW_A
4IUM_B	50.444	2GWW_A
2VSM_A	38.962	2GWW_A
5IFG_B	59.585	2GWW_A
3WRY_B	41.145	2GWW_A
4DID_B	37.133	2GWW_A
4MQW_X	54.925	2GWW_A
4KBB_B	41.536	2GWW_A
4DH2_B	83.53200000000001	2GWW_A
3PIN_B	52.023	2GWW_A
4XGC_D	39.121	2GWW_A
3PCR_B	50.165	2GWW_A
3ABQ_C	43.966	2GWW_A
3MK7_D	48.478	2GWW_A
5LSJ_D	63.38199999999999	2GWW_A
4FOU_C	53.73599999999999	2GWW_A
1ZOQ_C	42.521	2GWW_A
5LXT_F	58.201	2GWW_A
4ZJV_A	57.177	2GWW_A
3Q33_A	44.385	2GWW_A
3VA2_A	48.32000000000001	2GWW_A
4F6U_B	49.442	2GWW_A
1UW4_D	39.413	2A40_B
1OTC_A	33.986000000000004	2A40_B
5FU7_G	51.95700000000001	2A40_B
5DMB_A	50.672	2A40_B
1DML_F	56.909000000000006	2A40_B
2GWW_B	60.997000000000014	2A40_B
2Y69_N	25.352	2A40_B
2WTK_E	31.256	2A40_B
4HI0_E	54.284000000000006	2A40_B
3CL3_D	48.863	2A40_B
4PSW_B	34.453	2A40_B
1BML_D	37.026	2A40_B
5SY7_A	27.447	2A40_B
5F5T_C	46.82299999999999	2A40_B
3OVU_A	53.75600000000001	2A40_B
3M0D_C	50.553	2A40_B
5B2G_C	36.484	2A40_B
5X3X_m	42.503	2A40_B
3IAX_A	30.325	2A40_B
2PW8_I	69.07	2A40_B
3K7V_A	34.55800000000001	2A40_B
1W85_B	47.36	2A40_B
4PKF_A	29.241000000000003	2A40_B
3FJU_A	38.580000000000005	2A40_B
3QWZ_B	53.763	2A40_B
3SQG_D	28.776	2A40_B
4L63_C	57.504000000000005	2A40_B
4QAM_B	54.097	2A40_B
3OAK_A	53.353	2A40_B
4XXB_A	36.852	2A40_B
1KKM_I	48.141	2A40_B
3TX7_B	43.097	2A40_B
1IK9_C	62.556	2A40_B
5LB7_A	52.79299999999999	2A40_B
4QPG_A	43.983	2A40_B
2ZP8_G	56.597	2A40_B
4DJD_E	32.529	2A40_B
4TPS_C	47.787	2A40_B
4BRU_A	35.303000000000004	2A40_B
1B33_E	51.334	2A40_B
5LSJ_G	48.75500000000001	2A40_B
4Q7J_B	29.012	2A40_B
3OJY_A	29.165	2A40_B
5UQ2_A	39.916	2A40_B
5CYZ_A	31.983	2A40_B
1NPE_B	55.002	2A40_B
4JMF_A	51.243	2A40_B
4BD9_A	35.117	2A40_B
4I98_C	35.999	2A40_B
3MK7_G	27.928	2A40_B
2NS1_B	41.706	2A40_B
3DWG_C	47.87	2A40_B
5FC8_C	73.729	2A40_B
3OLM_D	53.403	2A40_B
1FYH_A	47.353	2A40_B
3OQ3_B	38.408	2A40_B
2O98_P	54.538	2A40_B
4W4L_B	56.141	2A40_B
5M5E_D	56.49300000000001	2A40_B
1H9H_E	42.09400000000001	2A40_B
5BS7_C	56.589	2A40_B
3ISM_C	56.169	2A40_B
3M0D_D	46.714	2A40_B
5IFS_A	51.295	2A40_B
3KWV_D	35.459	2A40_B
4YK8_A	48.873000000000005	2A40_B
3N6R_B	42.042	2A40_B
2J7A_C	44.165	2A40_B
4CXF_A	54.426	2A40_B
1XU2_R	46.903	2A40_B
5CM8_B	47.88	2A40_B
4IZ5_A	29.097	2A40_B
4LJO_A	31.831000000000007	2A40_B
1RP3_F	50.888	2A40_B
3ZS9_A	47.167	2A40_B
1JR3_E	35.022000000000006	2A40_B
2YNM_C	42.669	2A40_B
5ABV_E	47.07600000000001	2A40_B
2Y69_C	48.36899999999999	2A40_B
4IUM_B	53.565	2A40_B
2VSM_A	33.08399999999999	2A40_B
5IFG_B	43.999	2A40_B
3WRY_B	37.112	2A40_B
4DID_B	52.148	2A40_B
4MQW_X	44.253	2A40_B
4KBB_B	35.879	2A40_B
4DH2_B	49.712	2A40_B
3PIN_B	53.002	2A40_B
4XGC_D	42.943000000000005	2A40_B
3PCR_B	36.32899999999999	2A40_B
3ABQ_C	40.465	2A40_B
3MK7_D	27.572	2A40_B
5LSJ_D	54.69199999999999	2A40_B
4FOU_C	45.052	2A40_B
1ZOQ_C	59.667	2A40_B
5LXT_F	36.223	2A40_B
4ZJV_A	30.821	2A40_B
3Q33_A	34.968	2A40_B
3VA2_A	55.227	2A40_B
4F6U_B	38.972	2A40_B
1UW4_D	47.078	4AQR_A
1OTC_A	34.162000000000006	4AQR_A
5FU7_G	63.113	4AQR_A
5DMB_A	38.13099999999999	4AQR_A
1DML_F	44.853	4AQR_A
2GWW_B	55.099	4AQR_A
2Y69_N	28.052	4AQR_A
2WTK_E	50.251	4AQR_A
4HI0_E	47.816	4AQR_A
3CL3_D	57.043000000000006	4AQR_A
4PSW_B	38.175	4AQR_A
1BML_D	33.267	4AQR_A
5SY7_A	24.219	4AQR_A
5F5T_C	53.873000000000005	4AQR_A
3OVU_A	41.557	4AQR_A
3M0D_C	55.149	4AQR_A
5B2G_C	39.668	4AQR_A
5X3X_m	37.587	4AQR_A
3IAX_A	30.448	4AQR_A
2PW8_I	39.264	4AQR_A
3K7V_A	31.402	4AQR_A
1W85_B	41.776	4AQR_A
4PKF_A	38.8	4AQR_A
3FJU_A	44.496	4AQR_A
3QWZ_B	47.547	4AQR_A
3SQG_D	32.854	4AQR_A
4L63_C	38.273	4AQR_A
4QAM_B	43.32700000000001	4AQR_A
3OAK_A	45.773	4AQR_A
4XXB_A	43.74	4AQR_A
1KKM_I	47.175	4AQR_A
3TX7_B	42.445	4AQR_A
1IK9_C	59.809000000000005	4AQR_A
5LB7_A	47.524	4AQR_A
4QPG_A	38.875	4AQR_A
2ZP8_G	63.342000000000006	4AQR_A
4DJD_E	33.372	4AQR_A
4TPS_C	42.908	4AQR_A
4BRU_A	40.538	4AQR_A
1B33_E	40.424	4AQR_A
5LSJ_G	52.932	4AQR_A
4Q7J_B	28.690999999999995	4AQR_A
3OJY_A	33.63100000000001	4AQR_A
5UQ2_A	26.646	4AQR_A
5CYZ_A	30.839	4AQR_A
1NPE_B	67.559	4AQR_A
4JMF_A	57.911	4AQR_A
4BD9_A	32.42999999999999	4AQR_A
4I98_C	36.582	4AQR_A
3MK7_G	24.277	4AQR_A
2NS1_B	35.41000000000001	4AQR_A
3DWG_C	52.411	4AQR_A
5FC8_C	73.69	4AQR_A
3OLM_D	50.485	4AQR_A
1FYH_A	40.971	4AQR_A
3OQ3_B	40.109	4AQR_A
2O98_P	53.54599999999999	4AQR_A
4W4L_B	37.17	4AQR_A
5M5E_D	43.966	4AQR_A
1H9H_E	33.123999999999995	4AQR_A
5BS7_C	46.206	4AQR_A
3ISM_C	32.526	4AQR_A
3M0D_D	53.258	4AQR_A
5IFS_A	40.237	4AQR_A
3KWV_D	38.94500000000001	4AQR_A
4YK8_A	39.06099999999999	4AQR_A
3N6R_B	36.648	4AQR_A
2J7A_C	48.297	4AQR_A
4CXF_A	62.515	4AQR_A
1XU2_R	57.424	4AQR_A
5CM8_B	37.343	4AQR_A
4IZ5_A	39.129000000000005	4AQR_A
4LJO_A	35.675	4AQR_A
1RP3_F	66.61200000000001	4AQR_A
3ZS9_A	42.972	4AQR_A
1JR3_E	34.506	4AQR_A
2YNM_C	32.229	4AQR_A
5ABV_E	48.73800000000001	4AQR_A
2Y69_C	41.6	4AQR_A
4IUM_B	54.941	4AQR_A
2VSM_A	33.189	4AQR_A
5IFG_B	44.002	4AQR_A
3WRY_B	35.486000000000004	4AQR_A
4DID_B	42.128	4AQR_A
4MQW_X	47.21900000000001	4AQR_A
4KBB_B	39.95	4AQR_A
4DH2_B	55.08	4AQR_A
3PIN_B	46.075	4AQR_A
4XGC_D	32.427	4AQR_A
3PCR_B	33.913	4AQR_A
3ABQ_C	33.157	4AQR_A
3MK7_D	24.016	4AQR_A
5LSJ_D	57.983	4AQR_A
4FOU_C	38.50599999999999	4AQR_A
1ZOQ_C	41.537	4AQR_A
5LXT_F	71.434	4AQR_A
4ZJV_A	27.234	4AQR_A
3Q33_A	31.015	4AQR_A
3VA2_A	39.47	4AQR_A
4F6U_B	41.80200000000001	4AQR_A
1UW4_D	43.15	4M70_J
1OTC_A	35.748000000000005	4M70_J
5FU7_G	44.758	4M70_J
5DMB_A	62.218	4M70_J
1DML_F	57.40599999999999	4M70_J
2GWW_B	55.46999999999999	4M70_J
2Y69_N	25.523	4M70_J
2WTK_E	34.068	4M70_J
4HI0_E	50.769	4M70_J
3CL3_D	54.586	4M70_J
4PSW_B	60.528000000000006	4M70_J
1BML_D	33.684	4M70_J
5SY7_A	36.463	4M70_J
5F5T_C	57.455000000000005	4M70_J
3OVU_A	51.226	4M70_J
3M0D_C	52.584	4M70_J
5B2G_C	41.341	4M70_J
5X3X_m	41.958	4M70_J
3IAX_A	36.627	4M70_J
2PW8_I	62.94	4M70_J
3K7V_A	32.968	4M70_J
1W85_B	42.301	4M70_J
4PKF_A	64.02000000000001	4M70_J
3FJU_A	34.621	4M70_J
3QWZ_B	50.689	4M70_J
3SQG_D	31.190000000000005	4M70_J
4L63_C	43.943000000000005	4M70_J
4QAM_B	45.949	4M70_J
3OAK_A	60.057	4M70_J
4XXB_A	40.119	4M70_J
1KKM_I	54.276	4M70_J
3TX7_B	37.827000000000005	4M70_J
1IK9_C	64.53299999999999	4M70_J
5LB7_A	49.02299999999999	4M70_J
4QPG_A	45.057	4M70_J
2ZP8_G	56.36	4M70_J
4DJD_E	37.967	4M70_J
4TPS_C	43.273	4M70_J
4BRU_A	45.582	4M70_J
1B33_E	40.927	4M70_J
5LSJ_G	50.451	4M70_J
4Q7J_B	30.282	4M70_J
3OJY_A	34.189	4M70_J
5UQ2_A	42.625	4M70_J
5CYZ_A	39.782	4M70_J
1NPE_B	62.11	4M70_J
4JMF_A	64.263	4M70_J
4BD9_A	34.715999999999994	4M70_J
4I98_C	38.716	4M70_J
3MK7_G	25.365	4M70_J
2NS1_B	42.588	4M70_J
3DWG_C	50.915	4M70_J
5FC8_C	71.67	4M70_J
3OLM_D	50.238	4M70_J
1FYH_A	37.778	4M70_J
3OQ3_B	35.580000000000005	4M70_J
2O98_P	47.648	4M70_J
4W4L_B	42.389	4M70_J
5M5E_D	47.401	4M70_J
1H9H_E	37.56400000000001	4M70_J
5BS7_C	52.803	4M70_J
3ISM_C	38.664	4M70_J
3M0D_D	53.16	4M70_J
5IFS_A	38.471	4M70_J
3KWV_D	43.347	4M70_J
4YK8_A	46.542	4M70_J
3N6R_B	39.411	4M70_J
2J7A_C	52.025	4M70_J
4CXF_A	49.989	4M70_J
1XU2_R	55.13199999999999	4M70_J
5CM8_B	44.26200000000001	4M70_J
4IZ5_A	37.138	4M70_J
4LJO_A	39.396	4M70_J
1RP3_F	53.74	4M70_J
3ZS9_A	44.618	4M70_J
1JR3_E	32.328	4M70_J
2YNM_C	36.313	4M70_J
5ABV_E	43.951	4M70_J
2Y69_C	35.440000000000005	4M70_J
4IUM_B	50.201	4M70_J
2VSM_A	35.828	4M70_J
5IFG_B	43.371	4M70_J
3WRY_B	37.18599999999999	4M70_J
4DID_B	42.636	4M70_J
4MQW_X	38.889	4M70_J
4KBB_B	36.025	4M70_J
4DH2_B	54.53099999999999	4M70_J
3PIN_B	42.88099999999999	4M70_J
4XGC_D	40.833000000000006	4M70_J
3PCR_B	43.965	4M70_J
3ABQ_C	34.93900000000001	4M70_J
3MK7_D	25.134	4M70_J
5LSJ_D	57.98100000000001	4M70_J
4FOU_C	46.958	4M70_J
1ZOQ_C	56.67	4M70_J
5LXT_F	64.21100000000001	4M70_J
4ZJV_A	31.831	4M70_J
3Q33_A	29.226	4M70_J
3VA2_A	41.825	4M70_J
4F6U_B	43.856	4M70_J
1UW4_D	35.836	3TUF_A
1OTC_A	37.72800000000001	3TUF_A
5FU7_G	38.582	3TUF_A
5DMB_A	37.995	3TUF_A
1DML_F	56.581	3TUF_A
2GWW_B	46.855	3TUF_A
2Y69_N	27.523000000000003	3TUF_A
2WTK_E	30.527	3TUF_A
4HI0_E	50.804	3TUF_A
3CL3_D	49.133	3TUF_A
4PSW_B	37.577000000000005	3TUF_A
1BML_D	35.370000000000005	3TUF_A
5SY7_A	31.325	3TUF_A
5F5T_C	48.10600000000001	3TUF_A
3OVU_A	39.562	3TUF_A
3M0D_C	49.982	3TUF_A
5B2G_C	35.475	3TUF_A
5X3X_m	40.275000000000006	3TUF_A
3IAX_A	30.125	3TUF_A
2PW8_I	53.529	3TUF_A
3K7V_A	32.782	3TUF_A
1W85_B	47.621	3TUF_A
4PKF_A	72.415	3TUF_A
3FJU_A	38.038	3TUF_A
3QWZ_B	45.169	3TUF_A
3SQG_D	27.53	3TUF_A
4L63_C	61.508	3TUF_A
4QAM_B	50.526	3TUF_A
3OAK_A	47.686	3TUF_A
4XXB_A	43.074	3TUF_A
1KKM_I	44.31	3TUF_A
3TX7_B	35.36900000000001	3TUF_A
1IK9_C	73.54499999999999	3TUF_A
5LB7_A	53.556	3TUF_A
4QPG_A	34.503	3TUF_A
2ZP8_G	48.464000000000006	3TUF_A
4DJD_E	32.646	3TUF_A
4TPS_C	41.733	3TUF_A
4BRU_A	39.25099999999999	3TUF_A
1B33_E	46.385000000000005	3TUF_A
5LSJ_G	43.403	3TUF_A
4Q7J_B	29.306	3TUF_A
3OJY_A	31.017000000000003	3TUF_A
5UQ2_A	41.06399999999999	3TUF_A
5CYZ_A	31.904000000000003	3TUF_A
1NPE_B	60.663	3TUF_A
4JMF_A	49.294	3TUF_A
4BD9_A	35.799	3TUF_A
4I98_C	35.61800000000001	3TUF_A
3MK7_G	35.877	3TUF_A
2NS1_B	39.74300000000001	3TUF_A
3DWG_C	49.018	3TUF_A
5FC8_C	53.598	3TUF_A
3OLM_D	53.34599999999999	3TUF_A
1FYH_A	42.814	3TUF_A
3OQ3_B	33.748	3TUF_A
2O98_P	54.612	3TUF_A
4W4L_B	52.33200000000001	3TUF_A
5M5E_D	41.333000000000006	3TUF_A
1H9H_E	60.787	3TUF_A
5BS7_C	44.89	3TUF_A
3ISM_C	47.688	3TUF_A
3M0D_D	41.247	3TUF_A
5IFS_A	47.616	3TUF_A
3KWV_D	43.346	3TUF_A
4YK8_A	45.96	3TUF_A
3N6R_B	45.70899999999999	3TUF_A
2J7A_C	43.956	3TUF_A
4CXF_A	51.562	3TUF_A
1XU2_R	44.859	3TUF_A
5CM8_B	40.465	3TUF_A
4IZ5_A	36.913	3TUF_A
4LJO_A	36.197	3TUF_A
1RP3_F	50.45399999999999	3TUF_A
3ZS9_A	42.56	3TUF_A
1JR3_E	34.189	3TUF_A
2YNM_C	35.46300000000001	3TUF_A
5ABV_E	39.362	3TUF_A
2Y69_C	45.918000000000006	3TUF_A
4IUM_B	53.2	3TUF_A
2VSM_A	35.089000000000006	3TUF_A
5IFG_B	37.993	3TUF_A
3WRY_B	43.299	3TUF_A
4DID_B	45.728	3TUF_A
4MQW_X	34.04200000000001	3TUF_A
4KBB_B	37.913	3TUF_A
4DH2_B	49.988	3TUF_A
3PIN_B	43.59	3TUF_A
4XGC_D	37.697	3TUF_A
3PCR_B	43.61999999999999	3TUF_A
3ABQ_C	38.17700000000001	3TUF_A
3MK7_D	36.34	3TUF_A
5LSJ_D	50.369	3TUF_A
4FOU_C	37.271	3TUF_A
1ZOQ_C	52.187	3TUF_A
5LXT_F	34.00899999999999	3TUF_A
4ZJV_A	37.409000000000006	3TUF_A
3Q33_A	31.473000000000003	3TUF_A
3VA2_A	44.16000000000001	3TUF_A
4F6U_B	31.95	3TUF_A
1UW4_D	37.299	1R0R_E
1OTC_A	34.852999999999994	1R0R_E
5FU7_G	41.987	1R0R_E
5DMB_A	40.887	1R0R_E
1DML_F	63.228	1R0R_E
2GWW_B	57.127	1R0R_E
2Y69_N	28.185	1R0R_E
2WTK_E	45.337	1R0R_E
4HI0_E	53.852	1R0R_E
3CL3_D	49.242	1R0R_E
4PSW_B	45.118	1R0R_E
1BML_D	41.954	1R0R_E
5SY7_A	42.961000000000006	1R0R_E
5F5T_C	50.522000000000006	1R0R_E
3OVU_A	51.594	1R0R_E
3M0D_C	53.823	1R0R_E
5B2G_C	35.965	1R0R_E
5X3X_m	40.911	1R0R_E
3IAX_A	29.88500000000001	1R0R_E
2PW8_I	56.94	1R0R_E
3K7V_A	37.657	1R0R_E
1W85_B	50.059000000000005	1R0R_E
4PKF_A	30.324	1R0R_E
3FJU_A	34.108	1R0R_E
3QWZ_B	54.389	1R0R_E
3SQG_D	35.684	1R0R_E
4L63_C	38.728	1R0R_E
4QAM_B	56.59	1R0R_E
3OAK_A	53.93299999999999	1R0R_E
4XXB_A	44.451	1R0R_E
1KKM_I	53.05500000000001	1R0R_E
3TX7_B	47.142	1R0R_E
1IK9_C	52.609	1R0R_E
5LB7_A	54.285	1R0R_E
4QPG_A	46.649	1R0R_E
2ZP8_G	48.682	1R0R_E
4DJD_E	43.055	1R0R_E
4TPS_C	51.07899999999999	1R0R_E
4BRU_A	39.643	1R0R_E
1B33_E	54.884	1R0R_E
5LSJ_G	50.635	1R0R_E
4Q7J_B	35.014	1R0R_E
3OJY_A	28.543	1R0R_E
5UQ2_A	49.531	1R0R_E
5CYZ_A	36.443	1R0R_E
1NPE_B	60.55	1R0R_E
4JMF_A	58.50300000000001	1R0R_E
4BD9_A	32.989	1R0R_E
4I98_C	50.274	1R0R_E
3MK7_G	43.083000000000006	1R0R_E
2NS1_B	50.214000000000006	1R0R_E
3DWG_C	53.781000000000006	1R0R_E
5FC8_C	62.282	1R0R_E
3OLM_D	58.94699999999999	1R0R_E
1FYH_A	41.303	1R0R_E
3OQ3_B	39.124	1R0R_E
2O98_P	58.27700000000001	1R0R_E
4W4L_B	60.223	1R0R_E
5M5E_D	55.39	1R0R_E
1H9H_E	34.662000000000006	1R0R_E
5BS7_C	48.276	1R0R_E
3ISM_C	53.481	1R0R_E
3M0D_D	41.73100000000001	1R0R_E
5IFS_A	49.272000000000006	1R0R_E
3KWV_D	35.543000000000006	1R0R_E
4YK8_A	51.91799999999999	1R0R_E
3N6R_B	49.135	1R0R_E
2J7A_C	46.508	1R0R_E
4CXF_A	59.3	1R0R_E
1XU2_R	43.237	1R0R_E
5CM8_B	50.57299999999999	1R0R_E
4IZ5_A	36.838	1R0R_E
4LJO_A	37.48	1R0R_E
1RP3_F	50.501	1R0R_E
3ZS9_A	52.992	1R0R_E
1JR3_E	34.724	1R0R_E
2YNM_C	39.276	1R0R_E
5ABV_E	53.57899999999999	1R0R_E
2Y69_C	52.108	1R0R_E
4IUM_B	59.92800000000001	1R0R_E
2VSM_A	29.473000000000003	1R0R_E
5IFG_B	46.82	1R0R_E
3WRY_B	43.508	1R0R_E
4DID_B	57.588	1R0R_E
4MQW_X	54.71200000000001	1R0R_E
4KBB_B	43.606	1R0R_E
4DH2_B	55.672	1R0R_E
3PIN_B	43.365	1R0R_E
4XGC_D	48.404	1R0R_E
3PCR_B	41.53399999999999	1R0R_E
3ABQ_C	42.8	1R0R_E
3MK7_D	30.570000000000004	1R0R_E
5LSJ_D	54.659000000000006	1R0R_E
4FOU_C	44.273	1R0R_E
1ZOQ_C	63.319	1R0R_E
5LXT_F	36.951	1R0R_E
4ZJV_A	42.415000000000006	1R0R_E
3Q33_A	35.575	1R0R_E
3VA2_A	55.099	1R0R_E
4F6U_B	35.872	1R0R_E
1UW4_D	43.136	4UZZ_B
1OTC_A	32.288	4UZZ_B
5FU7_G	47.896	4UZZ_B
5DMB_A	43.311	4UZZ_B
1DML_F	48.871	4UZZ_B
2GWW_B	57.559000000000005	4UZZ_B
2Y69_N	25.947000000000003	4UZZ_B
2WTK_E	46.967000000000006	4UZZ_B
4HI0_E	49.335	4UZZ_B
3CL3_D	56.021	4UZZ_B
4PSW_B	45.544	4UZZ_B
1BML_D	34.068	4UZZ_B
5SY7_A	33.601	4UZZ_B
5F5T_C	53.354	4UZZ_B
3OVU_A	43.755	4UZZ_B
3M0D_C	56.606	4UZZ_B
5B2G_C	40.458	4UZZ_B
5X3X_m	64.021	4UZZ_B
3IAX_A	33.958	4UZZ_B
2PW8_I	57.794	4UZZ_B
3K7V_A	34.402	4UZZ_B
1W85_B	44.978	4UZZ_B
4PKF_A	33.775000000000006	4UZZ_B
3FJU_A	37.033	4UZZ_B
3QWZ_B	48.766	4UZZ_B
3SQG_D	32.752	4UZZ_B
4L63_C	37.507	4UZZ_B
4QAM_B	46.922	4UZZ_B
3OAK_A	49.839	4UZZ_B
4XXB_A	37.382000000000005	4UZZ_B
1KKM_I	49.337	4UZZ_B
3TX7_B	54.462	4UZZ_B
1IK9_C	56.585	4UZZ_B
5LB7_A	59.197	4UZZ_B
4QPG_A	39.366	4UZZ_B
2ZP8_G	53.141000000000005	4UZZ_B
4DJD_E	36.811	4UZZ_B
4TPS_C	41.925	4UZZ_B
4BRU_A	36.982000000000006	4UZZ_B
1B33_E	44.643	4UZZ_B
5LSJ_G	50.937	4UZZ_B
4Q7J_B	31.12	4UZZ_B
3OJY_A	32.033	4UZZ_B
5UQ2_A	29.768	4UZZ_B
5CYZ_A	40.011	4UZZ_B
1NPE_B	60.88899999999999	4UZZ_B
4JMF_A	60.87199999999999	4UZZ_B
4BD9_A	36.475	4UZZ_B
4I98_C	46.448	4UZZ_B
3MK7_G	33.657999999999994	4UZZ_B
2NS1_B	39.165000000000006	4UZZ_B
3DWG_C	54.133	4UZZ_B
5FC8_C	70.213	4UZZ_B
3OLM_D	49.244	4UZZ_B
1FYH_A	42.442	4UZZ_B
3OQ3_B	34.421	4UZZ_B
2O98_P	50.784	4UZZ_B
4W4L_B	38.82000000000001	4UZZ_B
5M5E_D	47.10099999999999	4UZZ_B
1H9H_E	37.282	4UZZ_B
5BS7_C	51.081	4UZZ_B
3ISM_C	37.03	4UZZ_B
3M0D_D	44.852	4UZZ_B
5IFS_A	38.68299999999999	4UZZ_B
3KWV_D	34.589	4UZZ_B
4YK8_A	44.353	4UZZ_B
3N6R_B	38.489	4UZZ_B
2J7A_C	53.35600000000001	4UZZ_B
4CXF_A	49.91	4UZZ_B
1XU2_R	50.035	4UZZ_B
5CM8_B	41.702	4UZZ_B
4IZ5_A	50.166	4UZZ_B
4LJO_A	31.288	4UZZ_B
1RP3_F	59.118	4UZZ_B
3ZS9_A	46.123	4UZZ_B
1JR3_E	33.9	4UZZ_B
2YNM_C	35.84	4UZZ_B
5ABV_E	58.513	4UZZ_B
2Y69_C	39.062000000000005	4UZZ_B
4IUM_B	48.141000000000005	4UZZ_B
2VSM_A	32.438	4UZZ_B
5IFG_B	34.08200000000001	4UZZ_B
3WRY_B	39.065	4UZZ_B
4DID_B	37.961	4UZZ_B
4MQW_X	42.158	4UZZ_B
4KBB_B	36.754000000000005	4UZZ_B
4DH2_B	58.528000000000006	4UZZ_B
3PIN_B	44.4	4UZZ_B
4XGC_D	35.19199999999999	4UZZ_B
3PCR_B	42.759	4UZZ_B
3ABQ_C	43.057	4UZZ_B
3MK7_D	26.678000000000004	4UZZ_B
5LSJ_D	62.79600000000001	4UZZ_B
4FOU_C	45.823	4UZZ_B
1ZOQ_C	48.743	4UZZ_B
5LXT_F	43.174	4UZZ_B
4ZJV_A	45.469	4UZZ_B
3Q33_A	27.379	4UZZ_B
3VA2_A	39.145	4UZZ_B
4F6U_B	44.009	4UZZ_B
1UW4_D	42.907	5XJL_2
1OTC_A	37.95	5XJL_2
5FU7_G	72.535	5XJL_2
5DMB_A	48.313	5XJL_2
1DML_F	58.19	5XJL_2
2GWW_B	61.99499999999999	5XJL_2
2Y69_N	29.293	5XJL_2
2WTK_E	37.432	5XJL_2
4HI0_E	51.712	5XJL_2
3CL3_D	60.891	5XJL_2
4PSW_B	38.902	5XJL_2
1BML_D	34.758	5XJL_2
5SY7_A	37.083000000000006	5XJL_2
5F5T_C	58.129	5XJL_2
3OVU_A	69.012	5XJL_2
3M0D_C	62.711	5XJL_2
5B2G_C	43.75	5XJL_2
5X3X_m	48.188	5XJL_2
3IAX_A	33.767	5XJL_2
2PW8_I	62.343	5XJL_2
3K7V_A	35.394	5XJL_2
1W85_B	46.556	5XJL_2
4PKF_A	40.33	5XJL_2
3FJU_A	35.239999999999995	5XJL_2
3QWZ_B	51.709	5XJL_2
3SQG_D	69.2	5XJL_2
4L63_C	61.481	5XJL_2
4QAM_B	44.858	5XJL_2
3OAK_A	74.24199999999999	5XJL_2
4XXB_A	42.866	5XJL_2
1KKM_I	50.393	5XJL_2
3TX7_B	53.428	5XJL_2
1IK9_C	66.801	5XJL_2
5LB7_A	61.001	5XJL_2
4QPG_A	48.495000000000005	5XJL_2
2ZP8_G	55.85	5XJL_2
4DJD_E	47.323	5XJL_2
4TPS_C	43.308	5XJL_2
4BRU_A	36.807	5XJL_2
1B33_E	46.451	5XJL_2
5LSJ_G	63.884	5XJL_2
4Q7J_B	55.075	5XJL_2
3OJY_A	30.686	5XJL_2
5UQ2_A	35.989	5XJL_2
5CYZ_A	38.35300000000001	5XJL_2
1NPE_B	61.967	5XJL_2
4JMF_A	64.778	5XJL_2
4BD9_A	35.928000000000004	5XJL_2
4I98_C	40.66	5XJL_2
3MK7_G	28.374	5XJL_2
2NS1_B	47.272	5XJL_2
3DWG_C	64.06899999999999	5XJL_2
5FC8_C	71.36699999999999	5XJL_2
3OLM_D	57.264	5XJL_2
1FYH_A	41.742	5XJL_2
3OQ3_B	35.199	5XJL_2
2O98_P	65.281	5XJL_2
4W4L_B	41.634	5XJL_2
5M5E_D	44.244	5XJL_2
1H9H_E	38.804	5XJL_2
5BS7_C	55.846	5XJL_2
3ISM_C	40.078	5XJL_2
3M0D_D	45.510000000000005	5XJL_2
5IFS_A	49.512	5XJL_2
3KWV_D	66.873	5XJL_2
4YK8_A	45.563	5XJL_2
3N6R_B	45.001	5XJL_2
2J7A_C	60.772000000000006	5XJL_2
4CXF_A	49.14	5XJL_2
1XU2_R	48.614	5XJL_2
5CM8_B	42.297	5XJL_2
4IZ5_A	33.856	5XJL_2
4LJO_A	36.127	5XJL_2
1RP3_F	55.16799999999999	5XJL_2
3ZS9_A	49.482	5XJL_2
1JR3_E	33.147	5XJL_2
2YNM_C	41.155	5XJL_2
5ABV_E	58.908	5XJL_2
2Y69_C	43.35800000000001	5XJL_2
4IUM_B	54.78099999999999	5XJL_2
2VSM_A	37.066	5XJL_2
5IFG_B	36.096	5XJL_2
3WRY_B	38.073	5XJL_2
4DID_B	51.79600000000001	5XJL_2
4MQW_X	42.187	5XJL_2
4KBB_B	35.305	5XJL_2
4DH2_B	58.095000000000006	5XJL_2
3PIN_B	43.889	5XJL_2
4XGC_D	41.825	5XJL_2
3PCR_B	43.392	5XJL_2
3ABQ_C	44.262	5XJL_2
3MK7_D	27.919	5XJL_2
5LSJ_D	60.49799999999999	5XJL_2
4FOU_C	46.063	5XJL_2
1ZOQ_C	43.472	5XJL_2
5LXT_F	37.266000000000005	5XJL_2
4ZJV_A	31.403	5XJL_2
3Q33_A	30.705	5XJL_2
3VA2_A	40.02400000000001	5XJL_2
4F6U_B	50.595	5XJL_2
1UW4_D	48.328	5LXR_A
1OTC_A	38.77	5LXR_A
5FU7_G	73.015	5LXR_A
5DMB_A	54.005	5LXR_A
1DML_F	66.81400000000001	5LXR_A
2GWW_B	70.26500000000001	5LXR_A
2Y69_N	41.598	5LXR_A
2WTK_E	67.16499999999999	5LXR_A
4HI0_E	48.741	5LXR_A
3CL3_D	69.90299999999999	5LXR_A
4PSW_B	72.381	5LXR_A
1BML_D	35.79600000000001	5LXR_A
5SY7_A	36.12499999999999	5LXR_A
5F5T_C	53.501	5LXR_A
3OVU_A	64.144	5LXR_A
3M0D_C	69.2	5LXR_A
5B2G_C	41.178	5LXR_A
5X3X_m	51.761	5LXR_A
3IAX_A	40.663	5LXR_A
2PW8_I	54.794	5LXR_A
3K7V_A	34.85000000000001	5LXR_A
1W85_B	57.11	5LXR_A
4PKF_A	45.881	5LXR_A
3FJU_A	39.183	5LXR_A
3QWZ_B	46.152	5LXR_A
3SQG_D	36.834	5LXR_A
4L63_C	35.324000000000005	5LXR_A
4QAM_B	54.086	5LXR_A
3OAK_A	67.946	5LXR_A
4XXB_A	50.763	5LXR_A
1KKM_I	46.969	5LXR_A
3TX7_B	57.81099999999999	5LXR_A
1IK9_C	73.52799999999999	5LXR_A
5LB7_A	51.195	5LXR_A
4QPG_A	48.86999999999999	5LXR_A
2ZP8_G	55.007000000000005	5LXR_A
4DJD_E	63.588	5LXR_A
4TPS_C	51.324	5LXR_A
4BRU_A	40.147	5LXR_A
1B33_E	50.302	5LXR_A
5LSJ_G	63.141	5LXR_A
4Q7J_B	36.92700000000001	5LXR_A
3OJY_A	33.66100000000001	5LXR_A
5UQ2_A	48.744	5LXR_A
5CYZ_A	45.295	5LXR_A
1NPE_B	56.99400000000001	5LXR_A
4JMF_A	67.857	5LXR_A
4BD9_A	43.408	5LXR_A
4I98_C	46.386	5LXR_A
3MK7_G	44.425	5LXR_A
2NS1_B	50.41700000000001	5LXR_A
3DWG_C	62.40599999999999	5LXR_A
5FC8_C	78.18100000000001	5LXR_A
3OLM_D	52.801	5LXR_A
1FYH_A	49.493	5LXR_A
3OQ3_B	37.513	5LXR_A
2O98_P	65.52000000000001	5LXR_A
4W4L_B	41.503	5LXR_A
5M5E_D	48.80300000000001	5LXR_A
1H9H_E	59.15500000000001	5LXR_A
5BS7_C	60.21999999999999	5LXR_A
3ISM_C	51.018	5LXR_A
3M0D_D	45.159000000000006	5LXR_A
5IFS_A	49.13699999999999	5LXR_A
3KWV_D	73.201	5LXR_A
4YK8_A	54.382000000000005	5LXR_A
3N6R_B	44.623000000000005	5LXR_A
2J7A_C	67.721	5LXR_A
4CXF_A	64.143	5LXR_A
1XU2_R	48.072	5LXR_A
5CM8_B	44.216	5LXR_A
4IZ5_A	41.114	5LXR_A
4LJO_A	37.286	5LXR_A
1RP3_F	55.436	5LXR_A
3ZS9_A	48.037	5LXR_A
1JR3_E	39.056	5LXR_A
2YNM_C	44.797	5LXR_A
5ABV_E	62.596	5LXR_A
2Y69_C	42.652	5LXR_A
4IUM_B	46.005	5LXR_A
2VSM_A	39.80499999999999	5LXR_A
5IFG_B	38.051	5LXR_A
3WRY_B	66.692	5LXR_A
4DID_B	47.672	5LXR_A
4MQW_X	48.48	5LXR_A
4KBB_B	38.158	5LXR_A
4DH2_B	82.288	5LXR_A
3PIN_B	55.013	5LXR_A
4XGC_D	45.341	5LXR_A
3PCR_B	46.55499999999999	5LXR_A
3ABQ_C	35.961	5LXR_A
3MK7_D	51.575	5LXR_A
5LSJ_D	68.101	5LXR_A
4FOU_C	58.787	5LXR_A
1ZOQ_C	44.268	5LXR_A
5LXT_F	50.01299999999999	5LXR_A
4ZJV_A	54.484	5LXR_A
3Q33_A	48.361	5LXR_A
3VA2_A	44.068	5LXR_A
4F6U_B	48.29599999999999	5LXR_A
1UW4_D	43.249	3HGK_B
1OTC_A	31.385	3HGK_B
5FU7_G	46.764	3HGK_B
5DMB_A	41.93599999999999	3HGK_B
1DML_F	56.34599999999999	3HGK_B
2GWW_B	53.507000000000005	3HGK_B
2Y69_N	23.607	3HGK_B
2WTK_E	47.159	3HGK_B
4HI0_E	50.74	3HGK_B
3CL3_D	50.116	3HGK_B
4PSW_B	40.408	3HGK_B
1BML_D	34.36900000000001	3HGK_B
5SY7_A	29.619	3HGK_B
5F5T_C	48.331	3HGK_B
3OVU_A	42.603	3HGK_B
3M0D_C	49.387	3HGK_B
5B2G_C	34.077	3HGK_B
5X3X_m	45.835	3HGK_B
3IAX_A	34.759	3HGK_B
2PW8_I	65.57	3HGK_B
3K7V_A	29.745	3HGK_B
1W85_B	45.324	3HGK_B
4PKF_A	48.474	3HGK_B
3FJU_A	34.635000000000005	3HGK_B
3QWZ_B	47.314	3HGK_B
3SQG_D	28.4	3HGK_B
4L63_C	51.28499999999999	3HGK_B
4QAM_B	50.676	3HGK_B
3OAK_A	41.904	3HGK_B
4XXB_A	34.509	3HGK_B
1KKM_I	52.729000000000006	3HGK_B
3TX7_B	47.846	3HGK_B
1IK9_C	64.35600000000001	3HGK_B
5LB7_A	48.694	3HGK_B
4QPG_A	50.672	3HGK_B
2ZP8_G	55.60600000000001	3HGK_B
4DJD_E	40.56699999999999	3HGK_B
4TPS_C	39.879	3HGK_B
4BRU_A	33.269	3HGK_B
1B33_E	42.587	3HGK_B
5LSJ_G	46.845	3HGK_B
4Q7J_B	29.482	3HGK_B
3OJY_A	28.151	3HGK_B
5UQ2_A	35.996	3HGK_B
5CYZ_A	41.853	3HGK_B
1NPE_B	62.063	3HGK_B
4JMF_A	54.824	3HGK_B
4BD9_A	34.671	3HGK_B
4I98_C	39.756	3HGK_B
3MK7_G	28.454999999999995	3HGK_B
2NS1_B	45.25	3HGK_B
3DWG_C	49.10300000000001	3HGK_B
5FC8_C	61.95799999999999	3HGK_B
3OLM_D	45.758	3HGK_B
1FYH_A	36.081	3HGK_B
3OQ3_B	32.051	3HGK_B
2O98_P	50.158	3HGK_B
4W4L_B	38.777	3HGK_B
5M5E_D	50.185	3HGK_B
1H9H_E	39.377	3HGK_B
5BS7_C	49.439	3HGK_B
3ISM_C	36.166	3HGK_B
3M0D_D	45.631	3HGK_B
5IFS_A	49.121	3HGK_B
3KWV_D	44.379000000000005	3HGK_B
4YK8_A	49.433	3HGK_B
3N6R_B	35.175000000000004	3HGK_B
2J7A_C	52.935	3HGK_B
4CXF_A	48.266000000000005	3HGK_B
1XU2_R	50.307	3HGK_B
5CM8_B	43.624	3HGK_B
4IZ5_A	35.826	3HGK_B
4LJO_A	31.082	3HGK_B
1RP3_F	50.539	3HGK_B
3ZS9_A	40.024	3HGK_B
1JR3_E	30.882	3HGK_B
2YNM_C	35.976	3HGK_B
5ABV_E	43.21999999999999	3HGK_B
2Y69_C	36.011	3HGK_B
4IUM_B	47.725	3HGK_B
2VSM_A	42.84	3HGK_B
5IFG_B	34.975	3HGK_B
3WRY_B	36.201	3HGK_B
4DID_B	46.366	3HGK_B
4MQW_X	36.004999999999995	3HGK_B
4KBB_B	33.586	3HGK_B
4DH2_B	63.5	3HGK_B
3PIN_B	57.236	3HGK_B
4XGC_D	34.163	3HGK_B
3PCR_B	39.164	3HGK_B
3ABQ_C	35.258	3HGK_B
3MK7_D	25.773000000000003	3HGK_B
5LSJ_D	46.14	3HGK_B
4FOU_C	46.528000000000006	3HGK_B
1ZOQ_C	50.531	3HGK_B
5LXT_F	81.044	3HGK_B
4ZJV_A	39.554	3HGK_B
3Q33_A	29.142	3HGK_B
3VA2_A	47.686	3HGK_B
4F6U_B	37.018	3HGK_B
1UW4_D	39.075	3DCG_D
1OTC_A	38.34	3DCG_D
5FU7_G	56.06400000000001	3DCG_D
5DMB_A	52.771	3DCG_D
1DML_F	57.078	3DCG_D
2GWW_B	61.14000000000001	3DCG_D
2Y69_N	25.254	3DCG_D
2WTK_E	32.022	3DCG_D
4HI0_E	54.78599999999999	3DCG_D
3CL3_D	50.712	3DCG_D
4PSW_B	36.438	3DCG_D
1BML_D	34.889	3DCG_D
5SY7_A	27.114	3DCG_D
5F5T_C	55.443	3DCG_D
3OVU_A	53.199	3DCG_D
3M0D_C	50.015	3DCG_D
5B2G_C	40.702000000000005	3DCG_D
5X3X_m	48.594	3DCG_D
3IAX_A	30.582	3DCG_D
2PW8_I	61.27200000000001	3DCG_D
3K7V_A	34.532	3DCG_D
1W85_B	45.41799999999999	3DCG_D
4PKF_A	38.546	3DCG_D
3FJU_A	35.751999999999995	3DCG_D
3QWZ_B	50.349	3DCG_D
3SQG_D	31.636000000000003	3DCG_D
4L63_C	61.68299999999999	3DCG_D
4QAM_B	47.851000000000006	3DCG_D
3OAK_A	52.602	3DCG_D
4XXB_A	42.64300000000001	3DCG_D
1KKM_I	52.528	3DCG_D
3TX7_B	39.911	3DCG_D
1IK9_C	48.758	3DCG_D
5LB7_A	57.455000000000005	3DCG_D
4QPG_A	44.794	3DCG_D
2ZP8_G	53.858	3DCG_D
4DJD_E	37.098000000000006	3DCG_D
4TPS_C	41.602	3DCG_D
4BRU_A	34.632000000000005	3DCG_D
1B33_E	43.145	3DCG_D
5LSJ_G	54.158	3DCG_D
4Q7J_B	30.442	3DCG_D
3OJY_A	29.037	3DCG_D
5UQ2_A	31.754	3DCG_D
5CYZ_A	28.27	3DCG_D
1NPE_B	64.34400000000001	3DCG_D
4JMF_A	57.854000000000006	3DCG_D
4BD9_A	35.66	3DCG_D
4I98_C	35.05	3DCG_D
3MK7_G	27.843	3DCG_D
2NS1_B	36.908	3DCG_D
3DWG_C	55.225	3DCG_D
5FC8_C	65.443	3DCG_D
3OLM_D	55.519000000000005	3DCG_D
1FYH_A	39.472	3DCG_D
3OQ3_B	33.182	3DCG_D
2O98_P	59.327	3DCG_D
4W4L_B	37.437000000000005	3DCG_D
5M5E_D	52.952	3DCG_D
1H9H_E	47.159000000000006	3DCG_D
5BS7_C	51.931	3DCG_D
3ISM_C	46.88199999999999	3DCG_D
3M0D_D	42.574	3DCG_D
5IFS_A	50.622	3DCG_D
3KWV_D	42.68000000000001	3DCG_D
4YK8_A	48.085	3DCG_D
3N6R_B	37.442	3DCG_D
2J7A_C	59.175	3DCG_D
4CXF_A	74.66900000000001	3DCG_D
1XU2_R	47.308	3DCG_D
5CM8_B	39.913	3DCG_D
4IZ5_A	34.418	3DCG_D
4LJO_A	36.087	3DCG_D
1RP3_F	57.61800000000001	3DCG_D
3ZS9_A	45.133	3DCG_D
1JR3_E	31.745	3DCG_D
2YNM_C	38.302	3DCG_D
5ABV_E	40.788	3DCG_D
2Y69_C	34.676	3DCG_D
4IUM_B	57.008	3DCG_D
2VSM_A	35.46	3DCG_D
5IFG_B	32.918	3DCG_D
3WRY_B	34.556	3DCG_D
4DID_B	44.909000000000006	3DCG_D
4MQW_X	48.7	3DCG_D
4KBB_B	35.92400000000001	3DCG_D
4DH2_B	52.691	3DCG_D
3PIN_B	45.284000000000006	3DCG_D
4XGC_D	40.897	3DCG_D
3PCR_B	35.202	3DCG_D
3ABQ_C	32.673	3DCG_D
3MK7_D	28.110000000000003	3DCG_D
5LSJ_D	53.428	3DCG_D
4FOU_C	40.188	3DCG_D
1ZOQ_C	59.50300000000001	3DCG_D
5LXT_F	79.99	3DCG_D
4ZJV_A	28.703	3DCG_D
3Q33_A	32.775	3DCG_D
3VA2_A	37.904	3DCG_D
4F6U_B	39.14900000000001	3DCG_D
1UW4_D	34.971999999999994	4Z42_C
1OTC_A	32.251999999999995	4Z42_C
5FU7_G	40.862	4Z42_C
5DMB_A	36.785	4Z42_C
1DML_F	56.992	4Z42_C
2GWW_B	61.076999999999984	4Z42_C
2Y69_N	24.633	4Z42_C
2WTK_E	28.687	4Z42_C
4HI0_E	58.12700000000001	4Z42_C
3CL3_D	51.099	4Z42_C
4PSW_B	32.059999999999995	4Z42_C
1BML_D	33.05	4Z42_C
5SY7_A	25.34	4Z42_C
5F5T_C	66.66199999999999	4Z42_C
3OVU_A	39.516000000000005	4Z42_C
3M0D_C	47.647	4Z42_C
5B2G_C	35.734	4Z42_C
5X3X_m	36.648	4Z42_C
3IAX_A	28.538	4Z42_C
2PW8_I	50.074	4Z42_C
3K7V_A	31.855	4Z42_C
1W85_B	51.714	4Z42_C
4PKF_A	39.551	4Z42_C
3FJU_A	43.379	4Z42_C
3QWZ_B	58.49	4Z42_C
3SQG_D	29.636000000000003	4Z42_C
4L63_C	35.985	4Z42_C
4QAM_B	46.983	4Z42_C
3OAK_A	57.764	4Z42_C
4XXB_A	44.135000000000005	4Z42_C
1KKM_I	53.932	4Z42_C
3TX7_B	34.304	4Z42_C
1IK9_C	63.366	4Z42_C
5LB7_A	51.07900000000001	4Z42_C
4QPG_A	42.423	4Z42_C
2ZP8_G	47.522	4Z42_C
4DJD_E	33.20099999999999	4Z42_C
4TPS_C	38.481	4Z42_C
4BRU_A	44.529	4Z42_C
1B33_E	39.585	4Z42_C
5LSJ_G	51.873000000000005	4Z42_C
4Q7J_B	29.986	4Z42_C
3OJY_A	27.084000000000003	4Z42_C
5UQ2_A	41.951	4Z42_C
5CYZ_A	30.046	4Z42_C
1NPE_B	65.87899999999999	4Z42_C
4JMF_A	58.271	4Z42_C
4BD9_A	39.923	4Z42_C
4I98_C	39.752	4Z42_C
3MK7_G	36.260000000000005	4Z42_C
2NS1_B	47.584	4Z42_C
3DWG_C	61.258	4Z42_C
5FC8_C	74.00699999999999	4Z42_C
3OLM_D	63.74499999999999	4Z42_C
1FYH_A	40.826	4Z42_C
3OQ3_B	35.11900000000001	4Z42_C
2O98_P	54.14399999999999	4Z42_C
4W4L_B	42.548	4Z42_C
5M5E_D	54.975	4Z42_C
1H9H_E	38.797	4Z42_C
5BS7_C	54.04100000000001	4Z42_C
3ISM_C	49.473	4Z42_C
3M0D_D	45.58	4Z42_C
5IFS_A	49.2	4Z42_C
3KWV_D	30.157000000000004	4Z42_C
4YK8_A	48.452	4Z42_C
3N6R_B	48.935	4Z42_C
2J7A_C	57.365	4Z42_C
4CXF_A	44.969	4Z42_C
1XU2_R	47.091	4Z42_C
5CM8_B	42.182	4Z42_C
4IZ5_A	33.452	4Z42_C
4LJO_A	32.571000000000005	4Z42_C
1RP3_F	64.469	4Z42_C
3ZS9_A	44.92	4Z42_C
1JR3_E	30.004	4Z42_C
2YNM_C	30.602000000000004	4Z42_C
5ABV_E	41.064	4Z42_C
2Y69_C	35.003	4Z42_C
4IUM_B	66.043	4Z42_C
2VSM_A	29.609	4Z42_C
5IFG_B	39.719	4Z42_C
3WRY_B	49.440000000000005	4Z42_C
4DID_B	38.385	4Z42_C
4MQW_X	42.504000000000005	4Z42_C
4KBB_B	37.236	4Z42_C
4DH2_B	58.739	4Z42_C
3PIN_B	45.178	4Z42_C
4XGC_D	34.274	4Z42_C
3PCR_B	39.57900000000001	4Z42_C
3ABQ_C	39.728	4Z42_C
3MK7_D	37.01199999999999	4Z42_C
5LSJ_D	48.212	4Z42_C
4FOU_C	39.981	4Z42_C
1ZOQ_C	67.576	4Z42_C
5LXT_F	32.187	4Z42_C
4ZJV_A	29.234	4Z42_C
3Q33_A	26.896000000000004	4Z42_C
3VA2_A	53.03099999999999	4Z42_C
4F6U_B	36.937	4Z42_C
1UW4_D	47.765	5LPU_D
1OTC_A	37.162000000000006	5LPU_D
5FU7_G	54.65599999999999	5LPU_D
5DMB_A	46.88	5LPU_D
1DML_F	50.021	5LPU_D
2GWW_B	54.389	5LPU_D
2Y69_N	30.321000000000005	5LPU_D
2WTK_E	68.52099999999999	5LPU_D
4HI0_E	48.818	5LPU_D
3CL3_D	56.509	5LPU_D
4PSW_B	48.265	5LPU_D
1BML_D	35.208000000000006	5LPU_D
5SY7_A	33.179	5LPU_D
5F5T_C	57.542	5LPU_D
3OVU_A	44.071000000000005	5LPU_D
3M0D_C	62.74	5LPU_D
5B2G_C	47.804	5LPU_D
5X3X_m	43.12599999999999	5LPU_D
3IAX_A	35.955	5LPU_D
2PW8_I	57.061	5LPU_D
3K7V_A	35.348	5LPU_D
1W85_B	53.605	5LPU_D
4PKF_A	49.911	5LPU_D
3FJU_A	35.572	5LPU_D
3QWZ_B	42.801	5LPU_D
3SQG_D	33.287000000000006	5LPU_D
4L63_C	49.569	5LPU_D
4QAM_B	47.38600000000001	5LPU_D
3OAK_A	37.798	5LPU_D
4XXB_A	46.775	5LPU_D
1KKM_I	45.868	5LPU_D
3TX7_B	53.801	5LPU_D
1IK9_C	66.818	5LPU_D
5LB7_A	52.54100000000001	5LPU_D
4QPG_A	49.003	5LPU_D
2ZP8_G	56.549	5LPU_D
4DJD_E	44.569	5LPU_D
4TPS_C	44.362	5LPU_D
4BRU_A	40.786	5LPU_D
1B33_E	44.215	5LPU_D
5LSJ_G	59.485	5LPU_D
4Q7J_B	32.160000000000004	5LPU_D
3OJY_A	35.231	5LPU_D
5UQ2_A	27.426	5LPU_D
5CYZ_A	47.092	5LPU_D
1NPE_B	57.753	5LPU_D
4JMF_A	55.181	5LPU_D
4BD9_A	35.126	5LPU_D
4I98_C	49.151	5LPU_D
3MK7_G	31.231999999999992	5LPU_D
2NS1_B	40.829	5LPU_D
3DWG_C	53.063	5LPU_D
5FC8_C	67.88199999999999	5LPU_D
3OLM_D	49.016	5LPU_D
1FYH_A	42.841	5LPU_D
3OQ3_B	41.507	5LPU_D
2O98_P	54.05	5LPU_D
4W4L_B	39.24	5LPU_D
5M5E_D	48.31	5LPU_D
1H9H_E	32.792	5LPU_D
5BS7_C	50.279	5LPU_D
3ISM_C	35.67900000000001	5LPU_D
3M0D_D	48.273	5LPU_D
5IFS_A	52.452	5LPU_D
3KWV_D	75.84499999999998	5LPU_D
4YK8_A	42.212	5LPU_D
3N6R_B	51.510000000000005	5LPU_D
2J7A_C	53.773	5LPU_D
4CXF_A	66.739	5LPU_D
1XU2_R	53.716	5LPU_D
5CM8_B	45.121	5LPU_D
4IZ5_A	45.36	5LPU_D
4LJO_A	35.370999999999995	5LPU_D
1RP3_F	49.549	5LPU_D
3ZS9_A	50.78	5LPU_D
1JR3_E	32.854	5LPU_D
2YNM_C	37.976000000000006	5LPU_D
5ABV_E	48.473	5LPU_D
2Y69_C	40.19599999999999	5LPU_D
4IUM_B	48.321000000000005	5LPU_D
2VSM_A	29.854000000000003	5LPU_D
5IFG_B	45.428	5LPU_D
3WRY_B	48.059	5LPU_D
4DID_B	39.791	5LPU_D
4MQW_X	44.223	5LPU_D
4KBB_B	36.25	5LPU_D
4DH2_B	54.836	5LPU_D
3PIN_B	43.05	5LPU_D
4XGC_D	36.467	5LPU_D
3PCR_B	44.259	5LPU_D
3ABQ_C	49.26499999999999	5LPU_D
3MK7_D	38.159000000000006	5LPU_D
5LSJ_D	62.34599999999999	5LPU_D
4FOU_C	63.114	5LPU_D
1ZOQ_C	46.278	5LPU_D
5LXT_F	47.915	5LPU_D
4ZJV_A	52.91700000000001	5LPU_D
3Q33_A	31.495	5LPU_D
3VA2_A	40.851	5LPU_D
4F6U_B	60.915	5LPU_D
1UW4_D	43.505	4X8K_A
1OTC_A	36.944	4X8K_A
5FU7_G	51.402	4X8K_A
5DMB_A	65.00699999999999	4X8K_A
1DML_F	64.69500000000001	4X8K_A
2GWW_B	62.20399999999999	4X8K_A
2Y69_N	24.448	4X8K_A
2WTK_E	52.432	4X8K_A
4HI0_E	55.858	4X8K_A
3CL3_D	60.068	4X8K_A
4PSW_B	67.559	4X8K_A
1BML_D	39.853	4X8K_A
5SY7_A	32.872	4X8K_A
5F5T_C	53.339	4X8K_A
3OVU_A	48.391	4X8K_A
3M0D_C	62.456	4X8K_A
5B2G_C	46.337	4X8K_A
5X3X_m	42.845	4X8K_A
3IAX_A	42.86	4X8K_A
2PW8_I	60.293000000000006	4X8K_A
3K7V_A	32.92	4X8K_A
1W85_B	47.695	4X8K_A
4PKF_A	33.611999999999995	4X8K_A
3FJU_A	35.976	4X8K_A
3QWZ_B	49.109	4X8K_A
3SQG_D	33.272	4X8K_A
4L63_C	46.801	4X8K_A
4QAM_B	48.826	4X8K_A
3OAK_A	70.45700000000001	4X8K_A
4XXB_A	41.02	4X8K_A
1KKM_I	50.04800000000001	4X8K_A
3TX7_B	51.423	4X8K_A
1IK9_C	62.812	4X8K_A
5LB7_A	45.801	4X8K_A
4QPG_A	45.389	4X8K_A
2ZP8_G	56.92100000000001	4X8K_A
4DJD_E	39.085	4X8K_A
4TPS_C	46.87500000000001	4X8K_A
4BRU_A	37.146	4X8K_A
1B33_E	44.778	4X8K_A
5LSJ_G	56.791	4X8K_A
4Q7J_B	31.751	4X8K_A
3OJY_A	50.861	4X8K_A
5UQ2_A	55.22099999999999	4X8K_A
5CYZ_A	45.707	4X8K_A
1NPE_B	57.248000000000005	4X8K_A
4JMF_A	70.47800000000001	4X8K_A
4BD9_A	35.99400000000001	4X8K_A
4I98_C	47.187	4X8K_A
3MK7_G	29.836	4X8K_A
2NS1_B	49.40599999999999	4X8K_A
3DWG_C	51.832	4X8K_A
5FC8_C	65.99	4X8K_A
3OLM_D	53.14300000000001	4X8K_A
1FYH_A	45.487	4X8K_A
3OQ3_B	36.86899999999999	4X8K_A
2O98_P	65.913	4X8K_A
4W4L_B	37.557	4X8K_A
5M5E_D	50.443000000000005	4X8K_A
1H9H_E	35.53	4X8K_A
5BS7_C	54.598	4X8K_A
3ISM_C	35.31099999999999	4X8K_A
3M0D_D	45.641	4X8K_A
5IFS_A	47.066	4X8K_A
3KWV_D	44.589	4X8K_A
4YK8_A	48.67	4X8K_A
3N6R_B	43.399	4X8K_A
2J7A_C	51.92100000000001	4X8K_A
4CXF_A	68.22399999999999	4X8K_A
1XU2_R	48.063	4X8K_A
5CM8_B	45.242	4X8K_A
4IZ5_A	45.284000000000006	4X8K_A
4LJO_A	40.096	4X8K_A
1RP3_F	59.04699999999999	4X8K_A
3ZS9_A	48.581	4X8K_A
1JR3_E	34.322	4X8K_A
2YNM_C	40.698	4X8K_A
5ABV_E	49.164	4X8K_A
2Y69_C	47.622	4X8K_A
4IUM_B	52.809000000000005	4X8K_A
2VSM_A	31.903	4X8K_A
5IFG_B	39.567	4X8K_A
3WRY_B	38.688	4X8K_A
4DID_B	47.59100000000001	4X8K_A
4MQW_X	44.179	4X8K_A
4KBB_B	36.719	4X8K_A
4DH2_B	61.99400000000001	4X8K_A
3PIN_B	45.603	4X8K_A
4XGC_D	40.343	4X8K_A
3PCR_B	45.246	4X8K_A
3ABQ_C	44.401	4X8K_A
3MK7_D	27.74	4X8K_A
5LSJ_D	64.334	4X8K_A
4FOU_C	55.139	4X8K_A
1ZOQ_C	47.57300000000001	4X8K_A
5LXT_F	72.648	4X8K_A
4ZJV_A	45.739	4X8K_A
3Q33_A	33.109	4X8K_A
3VA2_A	41.153	4X8K_A
4F6U_B	49.865	4X8K_A
1UW4_D	43.767	3MDY_B
1OTC_A	41.493	3MDY_B
5FU7_G	50.584	3MDY_B
5DMB_A	57.82000000000001	3MDY_B
1DML_F	65.296	3MDY_B
2GWW_B	70.897	3MDY_B
2Y69_N	33.244	3MDY_B
2WTK_E	64.953	3MDY_B
4HI0_E	46.654	3MDY_B
3CL3_D	56.561	3MDY_B
4PSW_B	72.509	3MDY_B
1BML_D	43.811	3MDY_B
5SY7_A	40.612	3MDY_B
5F5T_C	59.164	3MDY_B
3OVU_A	65.15700000000001	3MDY_B
3M0D_C	68.287	3MDY_B
5B2G_C	42.711	3MDY_B
5X3X_m	48.308	3MDY_B
3IAX_A	41.235	3MDY_B
2PW8_I	63.688	3MDY_B
3K7V_A	36.041	3MDY_B
1W85_B	53.24400000000001	3MDY_B
4PKF_A	45.694	3MDY_B
3FJU_A	41.301	3MDY_B
3QWZ_B	46.208	3MDY_B
3SQG_D	39.17	3MDY_B
4L63_C	48.627	3MDY_B
4QAM_B	51.94500000000001	3MDY_B
3OAK_A	57.304	3MDY_B
4XXB_A	55.485	3MDY_B
1KKM_I	48.041	3MDY_B
3TX7_B	48.812	3MDY_B
1IK9_C	60.574	3MDY_B
5LB7_A	49.289	3MDY_B
4QPG_A	50.620000000000005	3MDY_B
2ZP8_G	59.91799999999999	3MDY_B
4DJD_E	60.80999999999999	3MDY_B
4TPS_C	49.68	3MDY_B
4BRU_A	46.187	3MDY_B
1B33_E	55.13800000000001	3MDY_B
5LSJ_G	66.112	3MDY_B
4Q7J_B	40.69199999999999	3MDY_B
3OJY_A	32.867000000000004	3MDY_B
5UQ2_A	44.189	3MDY_B
5CYZ_A	60.19	3MDY_B
1NPE_B	56.24399999999999	3MDY_B
4JMF_A	66.24	3MDY_B
4BD9_A	40.446000000000005	3MDY_B
4I98_C	48.522000000000006	3MDY_B
3MK7_G	54.593	3MDY_B
2NS1_B	45.919	3MDY_B
3DWG_C	51.223	3MDY_B
5FC8_C	65.408	3MDY_B
3OLM_D	55.749	3MDY_B
1FYH_A	51.015	3MDY_B
3OQ3_B	39.745	3MDY_B
2O98_P	74.95700000000001	3MDY_B
4W4L_B	55.863	3MDY_B
5M5E_D	50.897000000000006	3MDY_B
1H9H_E	36.484	3MDY_B
5BS7_C	62.032	3MDY_B
3ISM_C	44.28	3MDY_B
3M0D_D	43.214	3MDY_B
5IFS_A	49.53699999999999	3MDY_B
3KWV_D	75.89500000000001	3MDY_B
4YK8_A	53.271	3MDY_B
3N6R_B	49.652	3MDY_B
2J7A_C	74.237	3MDY_B
4CXF_A	66.705	3MDY_B
1XU2_R	51.478	3MDY_B
5CM8_B	42.9	3MDY_B
4IZ5_A	59.582	3MDY_B
4LJO_A	35.531	3MDY_B
1RP3_F	68.80600000000001	3MDY_B
3ZS9_A	46.967000000000006	3MDY_B
1JR3_E	40.92700000000001	3MDY_B
2YNM_C	38.748000000000005	3MDY_B
5ABV_E	66.575	3MDY_B
2Y69_C	59.54599999999999	3MDY_B
4IUM_B	55.852	3MDY_B
2VSM_A	34.928000000000004	3MDY_B
5IFG_B	57.037	3MDY_B
3WRY_B	48.097	3MDY_B
4DID_B	48.207	3MDY_B
4MQW_X	75.107	3MDY_B
4KBB_B	40.999	3MDY_B
4DH2_B	65.857	3MDY_B
3PIN_B	58.287	3MDY_B
4XGC_D	50.909000000000006	3MDY_B
3PCR_B	45.46	3MDY_B
3ABQ_C	41.112	3MDY_B
3MK7_D	61.43000000000001	3MDY_B
5LSJ_D	66.595	3MDY_B
4FOU_C	54.87800000000001	3MDY_B
1ZOQ_C	70.186	3MDY_B
5LXT_F	77.578	3MDY_B
4ZJV_A	62.13000000000001	3MDY_B
3Q33_A	46.603	3MDY_B
3VA2_A	48.413	3MDY_B
4F6U_B	56.197	3MDY_B
1UW4_D	44.973	2IZV_C
1OTC_A	37.049	2IZV_C
5FU7_G	51.289	2IZV_C
5DMB_A	39.047	2IZV_C
1DML_F	69.21300000000001	2IZV_C
2GWW_B	70.79499999999999	2IZV_C
2Y69_N	27.662	2IZV_C
2WTK_E	35.893	2IZV_C
4HI0_E	56.315	2IZV_C
3CL3_D	55.988	2IZV_C
4PSW_B	39.766	2IZV_C
1BML_D	41.294	2IZV_C
5SY7_A	35.116	2IZV_C
5F5T_C	60.23	2IZV_C
3OVU_A	50.553	2IZV_C
3M0D_C	62.941	2IZV_C
5B2G_C	42.024	2IZV_C
5X3X_m	48.065	2IZV_C
3IAX_A	36.946	2IZV_C
2PW8_I	39.749	2IZV_C
3K7V_A	32.625	2IZV_C
1W85_B	49.627	2IZV_C
4PKF_A	39.873	2IZV_C
3FJU_A	39.734	2IZV_C
3QWZ_B	53.009	2IZV_C
3SQG_D	34.196000000000005	2IZV_C
4L63_C	39.955	2IZV_C
4QAM_B	42.17999999999999	2IZV_C
3OAK_A	72.995	2IZV_C
4XXB_A	51.57299999999999	2IZV_C
1KKM_I	52.974	2IZV_C
3TX7_B	50.187	2IZV_C
1IK9_C	51.38399999999999	2IZV_C
5LB7_A	57.589	2IZV_C
4QPG_A	40.033	2IZV_C
2ZP8_G	52.499	2IZV_C
4DJD_E	35.727	2IZV_C
4TPS_C	44.995	2IZV_C
4BRU_A	40.112	2IZV_C
1B33_E	36.722	2IZV_C
5LSJ_G	69.05699999999999	2IZV_C
4Q7J_B	33.27499999999999	2IZV_C
3OJY_A	55.826	2IZV_C
5UQ2_A	30.538	2IZV_C
5CYZ_A	61.315	2IZV_C
1NPE_B	63.066	2IZV_C
4JMF_A	62.42499999999999	2IZV_C
4BD9_A	41.497	2IZV_C
4I98_C	46.175	2IZV_C
3MK7_G	27.139000000000003	2IZV_C
2NS1_B	41.645	2IZV_C
3DWG_C	59.425	2IZV_C
5FC8_C	72.96000000000001	2IZV_C
3OLM_D	60.786	2IZV_C
1FYH_A	41.937	2IZV_C
3OQ3_B	45.12500000000001	2IZV_C
2O98_P	61.06	2IZV_C
4W4L_B	40.83299999999999	2IZV_C
5M5E_D	58.012	2IZV_C
1H9H_E	56.21999999999999	2IZV_C
5BS7_C	53.28	2IZV_C
3ISM_C	49.85200000000001	2IZV_C
3M0D_D	52.799	2IZV_C
5IFS_A	52.17999999999999	2IZV_C
3KWV_D	49.73199999999999	2IZV_C
4YK8_A	53.746	2IZV_C
3N6R_B	39.761	2IZV_C
2J7A_C	43.201	2IZV_C
4CXF_A	75.655	2IZV_C
1XU2_R	51.68900000000001	2IZV_C
5CM8_B	46.552	2IZV_C
4IZ5_A	52.636	2IZV_C
4LJO_A	40.557	2IZV_C
1RP3_F	61.157	2IZV_C
3ZS9_A	46.116	2IZV_C
1JR3_E	32.56099999999999	2IZV_C
2YNM_C	39.075	2IZV_C
5ABV_E	44.558	2IZV_C
2Y69_C	37.258	2IZV_C
4IUM_B	60.258	2IZV_C
2VSM_A	34.539	2IZV_C
5IFG_B	43.189	2IZV_C
3WRY_B	35.696	2IZV_C
4DID_B	50.536	2IZV_C
4MQW_X	48.53099999999999	2IZV_C
4KBB_B	41.49400000000001	2IZV_C
4DH2_B	53.592	2IZV_C
3PIN_B	41.726000000000006	2IZV_C
4XGC_D	41.585	2IZV_C
3PCR_B	38.424	2IZV_C
3ABQ_C	34.342	2IZV_C
3MK7_D	26.679	2IZV_C
5LSJ_D	62.287	2IZV_C
4FOU_C	44.01499999999999	2IZV_C
1ZOQ_C	67.377	2IZV_C
5LXT_F	73.369	2IZV_C
4ZJV_A	30.559999999999995	2IZV_C
3Q33_A	34.742	2IZV_C
3VA2_A	42.96	2IZV_C
4F6U_B	39.053	2IZV_C
1UW4_D	41.699	3AYH_B
1OTC_A	34.786	3AYH_B
5FU7_G	41.972	3AYH_B
5DMB_A	33.932	3AYH_B
1DML_F	46.213	3AYH_B
2GWW_B	52.565	3AYH_B
2Y69_N	24.536	3AYH_B
2WTK_E	35.471000000000004	3AYH_B
4HI0_E	49.409	3AYH_B
3CL3_D	51.084	3AYH_B
4PSW_B	36.85	3AYH_B
1BML_D	32.501999999999995	3AYH_B
5SY7_A	29.642	3AYH_B
5F5T_C	53.235	3AYH_B
3OVU_A	40.902	3AYH_B
3M0D_C	50.239	3AYH_B
5B2G_C	39.225	3AYH_B
5X3X_m	54.798	3AYH_B
3IAX_A	33.754999999999995	3AYH_B
2PW8_I	56.938	3AYH_B
3K7V_A	33.221000000000004	3AYH_B
1W85_B	41.391	3AYH_B
4PKF_A	42.182	3AYH_B
3FJU_A	33.827000000000005	3AYH_B
3QWZ_B	42.294	3AYH_B
3SQG_D	31.362	3AYH_B
4L63_C	56.993	3AYH_B
4QAM_B	46.776	3AYH_B
3OAK_A	67.147	3AYH_B
4XXB_A	33.229	3AYH_B
1KKM_I	47.522000000000006	3AYH_B
3TX7_B	38.91	3AYH_B
1IK9_C	55.459	3AYH_B
5LB7_A	53.319	3AYH_B
4QPG_A	36.411	3AYH_B
2ZP8_G	50.16699999999999	3AYH_B
4DJD_E	31.94	3AYH_B
4TPS_C	40.725	3AYH_B
4BRU_A	38.30800000000001	3AYH_B
1B33_E	39.813	3AYH_B
5LSJ_G	47.67100000000001	3AYH_B
4Q7J_B	28.561	3AYH_B
3OJY_A	34.837	3AYH_B
5UQ2_A	29.598000000000003	3AYH_B
5CYZ_A	33.42100000000001	3AYH_B
1NPE_B	66.88000000000001	3AYH_B
4JMF_A	53.047	3AYH_B
4BD9_A	33.596	3AYH_B
4I98_C	35.99799999999999	3AYH_B
3MK7_G	25.612	3AYH_B
2NS1_B	35.139	3AYH_B
3DWG_C	41.718	3AYH_B
5FC8_C	57.779	3AYH_B
3OLM_D	44.11	3AYH_B
1FYH_A	38.983	3AYH_B
3OQ3_B	34.251	3AYH_B
2O98_P	49.102	3AYH_B
4W4L_B	38.855	3AYH_B
5M5E_D	46.411	3AYH_B
1H9H_E	34.952	3AYH_B
5BS7_C	49.19199999999999	3AYH_B
3ISM_C	37.539	3AYH_B
3M0D_D	44.521	3AYH_B
5IFS_A	35.333	3AYH_B
3KWV_D	38.21999999999999	3AYH_B
4YK8_A	42.398	3AYH_B
3N6R_B	37.031	3AYH_B
2J7A_C	60.231	3AYH_B
4CXF_A	43.377	3AYH_B
1XU2_R	47.31	3AYH_B
5CM8_B	37.32000000000001	3AYH_B
4IZ5_A	27.956	3AYH_B
4LJO_A	35.334	3AYH_B
1RP3_F	52.78	3AYH_B
3ZS9_A	43.233	3AYH_B
1JR3_E	32.18600000000001	3AYH_B
2YNM_C	35.357	3AYH_B
5ABV_E	42.461	3AYH_B
2Y69_C	35.848	3AYH_B
4IUM_B	44.578	3AYH_B
2VSM_A	36.476	3AYH_B
5IFG_B	32.824	3AYH_B
3WRY_B	35.886	3AYH_B
4DID_B	38.864	3AYH_B
4MQW_X	41.032	3AYH_B
4KBB_B	35.507	3AYH_B
4DH2_B	52.47499999999999	3AYH_B
3PIN_B	38.398	3AYH_B
4XGC_D	31.559	3AYH_B
3PCR_B	39.862	3AYH_B
3ABQ_C	33.033	3AYH_B
3MK7_D	25.225	3AYH_B
5LSJ_D	55.165000000000006	3AYH_B
4FOU_C	41.732	3AYH_B
1ZOQ_C	48.077000000000005	3AYH_B
5LXT_F	27.867	3AYH_B
4ZJV_A	27.851	3AYH_B
3Q33_A	32.56699999999999	3AYH_B
3VA2_A	52.397000000000006	3AYH_B
[truncated: 16,501 more rows]
