# Supplementary material for: Peptide binder design with inverse folding and protein structure prediction
Source: Commun Chem. 2023 Oct 25;6:229. doi: 10.1038/s42004-023-01029-7 (PMC10600234; doi:10.1038/s42004-023-01029-7)
Supplement: Supplementary file 8 — Supplementary Data 5 [file 42004_2023_1029_MOESM8_ESM.xlsx]

## Sheet: Workbook description
Sheet name	Figure	Description
dssp_ss_counts	6	Counts of SS type in interface according to DSSP
Neff	6	Number of effective sequences in each hhblits MSA
PMPNN_results	6	Results from using ProteinMPNN to design binders

## Sheet: dssp_ss_counts
ID	ss_binder_if_A_loop	ss_binder_if_A_helix	ss_binder_if_A_sheet	ss_rec_if_B_loop	ss_rec_if_B_helix	ss_rec_if_B_sheet	ss_binder_if_B_loop	ss_binder_if_B_helix	ss_binder_if_B_sheet	ss_rec_if_A_loop	ss_rec_if_A_helix	ss_rec_if_A_sheet
3B08_G-3B08_H	1	2	8	3	0	3	5	3	3	0	2	7
4DAY_C-4DAY_A	11	0	0	4	6	6	4	1	6	9	0	0
1Y56_B-1Y56_A	0	4	7	9	6	4	4	2	5	1	0	6
4M6B_D-4M6B_F	0	10	1	7	3	1	5	6	0	5	3	0
3QN1_B-3QN1_A	0	3	8	2	6	3	2	2	7	1	0	5
3IEC_B-3IEC_F	7	3	1	4	2	2	7	2	2	1	2	7
1JSU_A-1JSU_C	3	0	8	2	6	9	1	6	4	3	0	6
2VE7_D-2VE7_B	1	10	0	1	9	4	3	8	0	5	3	1
2FYU_F-2FYU_G	0	11	0	5	0	1	6	2	3	0	6	0
5IFG_B-5IFG_A	4	6	1	1	14	2	0	11	0	0	8	0
5DLQ_C-5DLQ_B	3	7	1	1	7	3	3	7	1	3	0	2
5BNX_A-5BNX_D	0	11	0	0	3	11	0	3	8	1	3	1
3EGW_C-3EGW_B	5	3	3	2	11	6	4	6	1	1	8	0
2VPG_A-2VPG_B	2	6	3	4	5	3	2	6	3	4	1	3
1IXR_B-1IXR_C	0	11	0	3	3	3	0	8	3	2	0	4
5I2D_H-5I2D_A	1	6	4	1	6	4	1	5	5	3	2	5
5LSJ_C-5LSJ_Q	0	11	0	3	0	2	9	0	2	4	4	0
1O6O_C-1O6O_E	1	10	0	5	0	0	1	0	0	0	0	0
2NS1_B-2NS1_A	3	2	6	7	8	0	4	5	2	1	0	3
1SKR_B-1SKR_A	3	4	4	5	0	3	3	2	6	4	4	0
4GAF_A-4GAF_B	4	6	1	4	2	6	0	4	7	2	0	7
3AOH_H-3AOH_Z	2	6	3	3	2	3	6	0	5	3	0	4
4UB8_K-4UB8_Y	0	11	0	0	6	0	0	11	0	2	4	0
2P8Q_A-2P8Q_B	0	11	0	3	0	1	5	4	2	1	8	0
4XWJ_B-4XWJ_A	1	10	0	0	10	0	0	11	0	2	0	4
1UNL_A-1UNL_D	0	11	0	3	12	2	4	3	4	2	0	8
5T5W_B-5T5W_C	0	0	11	0	6	0	0	11	0	1	0	4
3CL3_A-3CL3_D	3	8	0	0	6	0	0	11	0	2	5	0
2HTM_G-2HTM_C	4	1	6	6	10	6	4	0	7	2	2	4
4GXB_B-4GXB_A	4	2	5	0	13	8	0	3	8	3	2	5
5KS8_A-5KS8_F	0	11	0	3	3	9	5	0	6	4	0	1
5N9J_B-5N9J_G	0	11	0	2	0	2	8	0	3	0	7	0
1K8K_G-1K8K_F	0	11	0	0	5	5	3	0	8	2	6	1
2PJW_H-2PJW_V	1	10	0	3	10	0	2	9	0	1	6	0
4QPL_B-4QPL_A	0	11	0	0	6	5	3	3	5	0	5	0
5EKQ_A-5EKQ_E	5	4	2	4	0	5	7	0	4	6	0	4
3L75_E-3L75_J	0	11	0	0	11	0	0	10	1	5	2	0
5F1B_A-5F1B_C	4	0	7	5	2	6	4	0	7	1	0	6
5O7X_F-5O7X_E	0	10	1	6	7	1	4	6	1	6	0	1
4H44_A-4H44_D	0	10	1	1	4	1	3	7	1	2	5	0
4CLQ_B-4CLQ_A	7	2	2	2	18	7	1	9	1	3	6	0
3BG1_A-3BG1_B	2	3	6	9	6	1	6	4	1	2	1	6
3HD7_F-3HD7_G	0	11	0	0	9	0	0	11	0	1	5	0
4UB8_e-4UB8_j	0	10	1	3	4	2	3	6	2	4	2	2
2PBD_A-2PBD_V	1	2	8	5	0	1	6	4	1	4	0	4
4P6Z_M-4P6Z_G	3	2	6	1	9	0	0	11	0	2	1	3
4P6V_F-4P6V_A	2	7	2	2	2	2	4	3	4	0	4	0
2Z5K_B-2Z5K_A	7	0	4	0	22	0	0	11	0	6	0	1
3VEP_A-3VEP_C	3	8	0	0	10	0	0	11	0	5	2	0
5N9J_E-5N9J_A	1	10	0	0	7	0	6	5	0	6	2	0
1UF2_K-1UF2_A	5	0	6	5	6	5	4	2	5	3	0	6
2FYU_D-2FYU_J	5	5	1	1	3	3	1	10	0	6	0	0
2G77_B-2G77_A	5	0	6	0	17	1	0	8	3	1	0	5
1GL4_B-1GL4_A	2	0	9	0	3	14	1	3	7	4	0	4
3LQV_B-3LQV_Q	2	1	8	2	1	6	1	4	6	5	2	2
5JTV_B-5JTV_A	4	0	7	3	5	16	2	8	1	1	1	6
5LSI_D-5LSI_E	0	11	0	0	12	2	2	4	5	2	6	0
3RLF_F-3RLF_E	5	2	4	0	11	2	6	4	1	3	4	1
4PBY_D-4PBY_B	2	9	0	5	10	6	3	3	5	2	5	0
3CF4_G-3CF4_A	2	8	1	2	6	9	1	4	6	4	0	3
4Q7J_E-4Q7J_G	2	9	0	2	4	2	3	6	2	0	6	2
2GH0_C-2GH0_A	2	2	7	2	14	0	0	10	1	1	0	4
3BY4_B-3BY4_A	5	0	6	3	7	4	0	4	7	1	1	4
4US0_R-4US0_S	2	9	0	0	22	1	1	8	2	1	0	7
1P9M_C-1P9M_B	7	2	2	2	3	2	3	6	2	3	0	2
4IFD_K-4IFD_I	0	11	0	0	2	12	1	1	9	1	5	1
1KMI_Y-1KMI_Z	2	4	5	2	7	0	0	11	0	3	1	3
3T5V_B-3T5V_C	3	7	1	4	1	1	7	2	2	2	8	0
4P6Z_M-4P6Z_B	3	7	1	3	19	1	1	8	2	3	1	5
3RKO_F-3RKO_E	1	10	0	0	16	0	0	11	0	2	7	0
3R2D_J-3R2D_A	0	0	11	1	11	1	1	9	1	0	0	6
4F9C_A-4F9C_B	2	8	1	2	14	2	5	4	2	1	8	0
2F8X_K-2F8X_M	1	10	0	0	6	0	0	11	0	2	4	0
4P5O_G-4P5O_C	3	6	2	1	3	1	0	11	0	0	5	0
5BNX_A-5BNX_C	5	5	1	4	4	1	4	4	3	4	4	1
4M69_A-4M69_B	6	5	0	4	10	1	4	6	1	4	3	2
3RFZ_D-3RFZ_E	3	0	8	1	2	15	0	3	8	2	0	4
3NFG_C-3NFG_D	4	2	5	5	1	11	3	2	6	7	0	2
4NRH_A-4NRH_D	3	6	2	6	8	4	4	1	6	1	8	0
5N9J_A-5N9J_W	2	5	4	6	9	4	3	8	0	8	0	1
4H44_B-4H44_C	3	6	2	1	5	9	0	11	0	4	2	1
4V3K_D-4V3K_E	1	9	1	1	1	8	4	0	7	0	7	0
4IIQ_B-4IIQ_A	3	4	4	7	0	7	5	0	6	2	0	6
2WAX_A-2WAX_B	2	7	2	6	4	0	7	2	2	2	0	5
4Q7J_B-4Q7J_C	2	2	7	4	5	0	4	6	1	2	0	6
3A1J_C-3A1J_A	1	3	7	3	2	8	2	2	7	3	0	7
5VJI_D-5VJI_F	2	9	0	1	7	0	0	11	0	2	3	0
5N9J_R-5N9J_A	1	10	0	3	8	1	4	7	0	5	3	0
3VR4_D-3VR4_G	2	8	1	1	6	1	0	11	0	3	1	1
5V3N_B-5V3N_A	9	0	2	2	6	12	1	5	5	1	5	1
5K23_A-5K23_C	5	0	6	3	1	3	4	0	7	4	0	4
5WGB_A-5WGB_B	2	9	0	1	7	0	1	8	2	3	3	0
4BK5_A-4BK5_C	6	0	5	2	0	3	4	0	7	2	1	5
4D18_J-4D18_I	0	4	7	0	2	7	0	6	5	1	7	0
5IM5_A-5IM5_N	0	11	0	0	8	0	0	11	0	2	0	4
2PMZ_E-2PMZ_K	1	3	7	3	3	0	3	8	0	1	0	5
5N9J_B-5N9J_D	0	11	0	6	5	2	5	3	3	1	7	0
4HEA_F-4HEA_X	7	1	3	3	4	4	1	10	0	0	5	0
3TL8_G-3TL8_K	6	3	2	6	11	3	3	5	3	2	3	3
5J43_E-5J43_F	8	2	1	1	14	0	3	6	2	4	4	2
2PU9_C-2PU9_A	2	8	1	1	13	4	5	2	4	0	1	4
3MJH_C-3MJH_D	5	0	6	2	2	4	4	3	4	1	0	8
2B4J_A-2B4J_D	1	10	0	2	6	1	3	7	1	0	1	5
4XGC_C-4XGC_E	3	7	1	3	8	0	8	2	1	2	8	0
5IUK_F-5IUK_E	0	11	0	0	9	0	0	11	0	3	0	5
5LQF_D-5LQF_E	1	8	2	3	10	0	1	10	0	3	1	2
1JB0_A-1JB0_D	3	5	3	0	9	5	1	2	8	5	0	4
4NDN_B-4NDN_F	0	2	9	2	6	2	4	6	1	0	2	5
5SZH_B-5SZH_A	5	0	6	0	13	0	0	11	0	3	0	3
3DBO_B-3DBO_A	1	8	2	4	5	3	2	6	3	2	2	4
4XB6_B-4XB6_D	0	10	1	2	7	4	0	10	1	7	1	2
2PK9_A-2PK9_B	6	2	3	4	9	3	4	5	2	7	0	2
5CCB_B-5CCB_A	2	0	9	0	4	13	0	0	11	4	2	4
4FXG_J-4FXG_B	0	0	11	4	1	1	7	0	4	3	2	4
5JEN_B-5JEN_A	2	4	5	5	2	9	0	0	11	2	6	1
5WYL_D-5WYL_C	3	8	0	1	15	1	0	11	0	4	2	0
3ICQ_B-3ICQ_T	1	10	0	0	12	0	1	10	0	1	0	4
5GJK_A-5GJK_B	2	7	2	2	2	8	3	2	6	4	3	0
2ZFD_B-2ZFD_A	1	9	1	0	24	1	2	9	0	4	3	0
4LJO_B-4LJO_A	0	11	0	0	7	2	1	6	4	2	0	4
4C9R_C-4C9R_D	2	3	6	1	3	8	0	3	8	7	0	1
4P6V_D-4P6V_C	2	9	0	0	11	0	4	7	0	2	7	0
5CX3_E-5CX3_A	4	0	7	5	6	12	2	1	8	3	0	7
4KMO_A-4KMO_B	1	10	0	4	14	0	1	10	0	4	6	0
1XKP_C-1XKP_A	5	0	6	3	8	2	6	3	2	5	5	0
5GQQ_B-5GQQ_D	4	2	5	3	9	3	5	2	4	7	1	2
1K8K_A-1K8K_F	5	3	3	0	6	0	0	11	0	0	0	3
2QFA_A-2QFA_C	0	11	0	1	7	0	2	9	0	2	4	1
3M4W_E-3M4W_A	5	4	2	2	2	19	0	2	9	3	4	2
4K1R_D-4K1R_C	3	0	8	2	12	10	1	10	0	1	0	6
4XD9_A-4XD9_B	1	3	7	3	8	5	8	0	3	7	0	3
4HEA_4-4HEA_6	4	7	0	4	6	4	1	9	1	2	1	4
5IMT_D-5IMT_A	3	2	6	2	1	6	3	2	6	5	0	3
3L75_Q-3L75_S	8	2	1	0	9	0	0	11	0	5	0	0
4IFD_C-4IFD_J	4	2	5	0	7	2	0	10	1	6	0	0
1EM8_D-1EM8_C	0	10	1	4	3	2	5	2	4	6	1	0
1EXB_A-1EXB_E	0	11	0	1	3	0	0	8	3	1	2	3
5E8J_B-5E8J_D	4	2	5	3	2	3	6	2	3	1	9	0
5FC8_E-5FC8_C	1	8	2	5	0	0	8	0	3	4	3	2
5MSM_C-5MSM_B	6	0	5	8	6	12	2	0	9	4	0	4
4IZ5_A-4IZ5_G	3	8	0	1	4	0	1	10	0	4	2	3
3P5J_A-3P5J_B	2	6	3	5	4	9	3	0	8	1	2	5
3VZA_A-3VZA_E	0	3	8	6	3	1	7	3	1	1	7	0
4HI0_A-4HI0_B	2	8	1	1	5	15	1	8	2	2	6	0
5K04_B-5K04_A	5	5	1	2	15	0	2	9	0	3	2	4
1JR3_E-1JR3_B	1	8	2	2	12	1	0	11	0	2	0	0
1XF6_C-1XF6_A	1	6	4	7	2	9	4	0	7	4	4	0
3RZO_B-3RZO_K	1	3	7	1	3	0	2	6	3	2	1	1
5HXG_C-5HXG_D	1	6	4	2	12	0	1	10	0	1	0	6
5MSM_B-5MSM_A	0	0	11	7	0	8	4	0	7	2	1	5
4ME7_F-4ME7_C	0	11	0	1	1	12	0	1	10	5	2	0
3ZIA_A-3ZIA_G	2	9	0	0	7	0	0	11	0	0	1	4
3X1L_C-3X1L_A	5	0	6	1	3	4	2	0	9	0	0	5
2AZE_C-2AZE_B	2	2	7	4	2	7	3	0	8	2	1	7
4HEA_5-4HEA_3	4	4	3	4	12	1	2	9	0	1	6	0
4QPG_C-4QPG_A	2	4	5	5	3	13	5	2	4	8	0	1
3VHX_A-3VHX_B	5	0	6	6	2	6	8	0	3	1	0	4
5L6N_H-5L6N_I	3	6	2	9	0	2	7	2	2	3	2	3
5F0J_C-5F0J_B	11	0	0	1	1	10	3	2	6	6	0	1
4H44_B-4H44_A	8	1	2	1	17	1	2	7	2	5	2	0
3TNU_A-3TNU_B	0	11	0	0	8	0	0	11	0	0	6	0
1L1O_D-1L1O_E	2	7	2	1	11	1	0	9	2	2	3	1
4HEA_D-4HEA_B	6	0	5	5	2	1	4	6	1	1	1	7
2WJN_L-2WJN_H	3	6	2	8	7	10	2	2	7	2	6	0
4YFD_A-4YFD_B	3	2	6	1	3	9	4	0	7	2	0	6
2YNM_B-2YNM_C	2	9	0	1	6	1	2	9	0	1	0	6
3SJA_A-3SJA_D	0	10	1	0	4	0	0	11	0	3	3	0
1OQE_I-1OQE_Q	2	2	7	4	2	2	7	2	2	3	0	5
2QTV_B-2QTV_D	1	9	1	3	4	4	2	6	3	3	1	2
3P5J_C-3P5J_B	2	9	0	3	12	5	1	0	10	3	6	1
4ANI_C-4ANI_A	1	9	1	2	2	7	1	3	7	4	0	4
4ROC_B-4ROC_A	3	4	4	4	9	3	3	7	1	5	0	3
4GQB_B-4GQB_A	5	0	6	7	2	5	3	6	2	5	0	4
3BPO_B-3BPO_C	1	0	10	0	0	10	4	0	7	2	0	5
2I2X_J-2I2X_I	1	8	2	2	8	2	3	6	2	4	3	0
4DX8_H-4DX8_B	1	4	6	2	14	9	2	0	9	1	0	9
2FYU_D-2FYU_G	2	4	5	4	2	7	4	2	5	10	0	0
4MCT_A-4MCT_B	2	8	1	3	6	1	1	9	1	6	2	0
4AJ5_I-4AJ5_S	0	11	0	0	9	0	0	11	0	1	5	0
5KL1_A-5KL1_B	0	10	1	4	4	0	5	6	0	1	5	1
2V53_A-2V53_D	0	11	0	6	0	0	11	0	0	5	3	0
5JQY_B-5JQY_A	5	0	6	9	10	9	2	1	8	2	0	3
1T0F_A-1T0F_C	2	4	5	2	6	2	4	4	3	5	3	0
4XPM_B-4XPM_C	1	2	8	4	5	5	1	9	1	0	1	5
3WDG_A-3WDG_B	1	7	3	0	2	9	0	4	7	2	6	0
2IVF_C-2IVF_B	2	9	0	4	7	2	6	2	3	3	1	5
4U4C_B-4U4C_A	5	3	3	5	7	4	2	7	2	7	0	1
4PUF_D-4PUF_B	2	5	4	6	2	4	7	1	3	6	0	3
3NCE_A-3NCE_B	4	6	1	3	2	5	5	3	3	0	7	0
5D1M_A-5D1M_B	0	11	0	7	2	0	5	5	1	1	6	0
4P78_D-4P78_A	5	1	5	1	7	12	2	0	9	2	7	0
3ABD_X-3ABD_A	4	1	6	5	8	12	6	0	5	2	2	5
4X8K_A-4X8K_B	0	11	0	0	10	1	0	11	0	0	7	0
4JLQ_A-4JLQ_B	0	11	0	1	2	0	1	0	0	0	0	0
5ET0_D-5ET0_C	5	3	3	8	17	1	3	7	1	5	0	1
4IFD_C-4IFD_I	7	4	0	5	1	9	6	1	4	6	0	0
4B1V_B-4B1V_N	1	5	5	6	4	1	3	8	0	4	0	4
2Y69_A-2Y69_M	3	4	4	6	1	4	7	0	4	4	5	1
5B4X_D-5B4X_C	2	5	4	2	1	3	7	0	4	5	2	2
1AWC_A-1AWC_B	1	10	0	0	6	0	6	4	1	0	3	0
2BS2_C-2BS2_B	3	7	1	3	7	1	5	6	0	0	7	0
4GS7_A-4GS7_C	1	10	0	2	5	2	4	5	2	0	4	0
4D18_M-4D18_N	0	11	0	4	12	4	0	11	0	4	6	0
3BTP_A-3BTP_B	2	9	0	2	3	0	4	7	0	2	2	6
2J7A_B-2J7A_C	8	0	3	4	11	0	5	5	1	6	0	3
4P6V_F-4P6V_C	0	11	0	0	9	0	0	11	0	1	5	0
3FWB_B-3FWB_A	0	11	0	2	15	0	0	11	0	1	6	0
4H62_Q-4H62_K	4	7	0	1	6	0	2	9	0	3	0	3
1WA5_A-1WA5_C	4	4	3	8	9	0	9	2	0	1	0	7
1TH8_B-1TH8_A	1	7	3	4	9	1	5	5	1	0	1	7
2ES4_B-2ES4_E	0	11	0	0	12	0	6	5	0	5	2	2
3H0G_N-3H0G_U	3	6	2	3	0	3	3	3	5	3	5	0
3MK7_G-3MK7_I	2	7	2	10	6	2	6	2	3	5	4	1
5FQ8_B-5FQ8_G	1	2	8	4	2	5	6	0	5	6	0	4
3UKY_B-3UKY_C	0	10	1	4	0	0	11	0	0	3	5	1
3HUG_I-3HUG_J	3	8	0	3	10	2	2	8	1	3	6	0
4EN2_B-4EN2_A	6	2	3	7	2	11	3	7	1	1	8	0
3VIQ_B-3VIQ_A	0	11	0	2	12	1	0	11	0	2	7	0
3M9S_3-3M9S_F	3	6	2	2	2	1	5	2	4	1	0	4
4OMF_A-4OMF_B	4	4	3	3	2	1	2	7	2	1	0	5
4C9B_A-4C9B_B	2	5	4	2	12	0	5	4	2	4	3	3
3FBI_B-3FBI_A	0	10	1	5	7	0	4	7	0	5	4	0
4L0Z_B-4L0Z_A	3	8	0	0	6	0	0	11	0	4	3	0
1NF3_B-1NF3_D	0	0	11	6	1	12	1	0	10	5	0	5
5IIB_A-5IIB_B	0	11	0	3	2	7	3	0	8	3	7	0
4XPM_A-4XPM_C	5	1	5	5	14	2	4	3	4	4	2	2
5B16_B-5B16_A	0	11	0	2	8	1	1	10	0	1	6	0
5JEJ_A-5JEJ_D	1	10	0	3	0	0	1	0	0	0	0	0
2BH1_X-2BH1_A	0	11	0	0	8	11	1	7	3	0	5	0
4FMB_B-4FMB_A	6	0	5	2	10	6	5	1	5	1	0	6
3O65_F-3O65_E	5	0	6	5	4	4	5	5	1	0	2	5
3SBT_B-3SBT_A	0	2	9	2	6	0	2	8	1	3	0	6
4IIT_A-4IIT_B	1	10	0	4	1	2	1	1	9	0	7	0
3O4O_A-3O4O_B	0	2	9	1	6	0	2	0	9	1	0	5
3HJY_A-3HJY_B	0	2	9	3	0	3	6	3	2	6	2	0
2EX3_A-2EX3_B	4	2	5	1	11	0	1	8	2	1	0	8
1GO4_B-1GO4_F	0	2	9	2	9	6	1	3	7	2	7	1
1KF6_C-1KF6_D	0	11	0	0	19	0	0	11	0	10	0	0
3H7H_B-3H7H_A	5	2	4	2	4	8	2	6	3	4	0	4
4XT1_A-4XT1_B	6	2	3	9	0	7	7	0	4	7	0	3
1YFN_E-1YFN_A	5	6	0	1	6	8	2	3	6	3	4	0
1U2G_B-1U2G_C	3	7	1	1	9	0	2	6	3	4	0	4
4UF5_A-4UF5_B	2	8	1	2	9	3	3	3	5	6	1	1
1JSU_A-1JSU_B	1	8	2	3	12	0	1	10	0	4	0	3
4ZHY_B-4ZHY_A	6	2	3	1	7	4	0	6	5	5	2	3
4HEA_E-4HEA_D	1	10	0	3	10	2	10	0	1	1	2	3
2BRQ_A-2BRQ_C	1	0	10	2	0	9	2	0	9	3	3	4
1LDK_A-1LDK_D	1	10	0	3	2	5	4	0	7	1	7	1
4BX9_A-4BX9_C	1	10	0	2	10	0	0	11	0	1	2	3
3MMY_C-3MMY_D	4	0	7	5	1	8	2	3	6	10	0	0
4UAF_B-4UAF_E	0	10	1	4	0	0	8	1	2	3	4	1
3TUF_B-3TUF_A	2	0	9	1	5	7	0	3	8	4	0	6
1ZBD_A-1ZBD_B	7	0	4	0	5	1	0	10	1	4	0	3
2YPA_A-2YPA_C	2	6	3	3	5	0	4	3	4	0	6	0
3M0D_D-3M0D_C	2	9	0	0	7	0	0	11	0	2	4	0
1MNM_C-1MNM_B	3	2	6	2	12	6	2	3	6	2	2	5
1JNR_A-1JNR_B	0	11	0	9	4	6	6	4	1	8	0	2
3RFZ_F-3RFZ_E	0	0	11	2	1	9	1	3	7	2	0	7
2AST_C-2AST_B	3	7	1	7	13	6	5	2	4	4	0	2
5T89_X-5T89_V	5	0	6	2	3	1	3	4	4	2	0	5
1GXD_A-1GXD_C	3	1	7	8	1	8	8	0	3	6	2	0
2BA1_E-2BA1_B	2	4	5	3	3	9	0	2	9	1	2	2
2WIU_D-2WIU_C	0	11	0	3	3	3	3	2	6	2	4	0
3FJU_A-3FJU_B	2	5	4	1	0	3	3	2	6	1	3	1
4LN0_B-4LN0_C	1	0	10	6	1	5	5	0	6	3	0	6
5CL1_D-5CL1_A	0	11	0	0	11	0	0	10	1	3	1	3
3WYF_A-3WYF_C	2	5	4	1	10	0	3	6	2	1	0	5
4LD3_A-4LD3_B	0	4	7	3	0	0	11	0	0	3	1	4
1H2T_Z-1H2T_C	4	7	0	2	11	0	1	10	0	3	4	0
3CI0_K-3CI0_J	6	0	5	5	1	8	8	0	3	0	8	0
3HD7_F-3HD7_E	0	11	0	0	11	0	0	11	0	2	6	0
3ZIA_R-3ZIA_S	0	11	0	3	8	2	1	9	1	3	0	6
4A8X_A-4A8X_C	4	2	5	2	2	4	2	3	6	2	0	4
5TAR_A-5TAR_B	2	7	2	2	1	6	5	3	3	3	0	5
1VG9_B-1VG9_A	3	8	0	3	8	7	2	4	5	3	0	6
1TAF_A-1TAF_B	0	11	0	2	12	1	4	6	1	1	7	0
2A6Q_C-2A6Q_F	0	11	0	2	5	7	2	5	4	2	4	3
2V6X_A-2V6X_B	0	11	0	5	6	0	7	3	1	5	3	0
4J7C_B-4J7C_K	1	10	0	4	4	0	4	7	0	1	0	5
2A5Y_A-2A5Y_B	6	4	1	3	7	2	3	7	1	3	4	2
3KFD_B-3KFD_F	0	2	9	3	0	6	5	0	6	0	6	1
2QLV_F-2QLV_E	0	1	10	2	0	18	1	0	10	1	9	0
4WJ3_M-4WJ3_K	8	2	1	0	8	2	0	11	0	5	1	0
4DI3_E-4DI3_C	1	10	0	2	8	1	3	7	1	2	0	6
2CLY_A-2CLY_C	0	11	0	0	8	3	10	0	1	1	7	0
3LQC_A-3LQC_B	2	3	6	5	4	5	4	2	5	2	3	4
4RS1_A-4RS1_B	3	4	4	4	0	6	3	0	8	0	6	0
1UW4_D-1UW4_C	0	11	0	6	0	9	5	2	4	1	6	0
2WM9_B-2WM9_A	5	2	4	9	12	11	3	4	4	3	0	6
2P1L_E-2P1L_F	0	10	1	1	7	0	0	11	0	3	6	0
5SY7_A-5SY7_B	0	10	1	1	5	9	0	8	3	2	8	0
1ZT2_A-1ZT2_B	0	11	0	1	4	1	2	5	4	9	0	0
4WSI_X-4WSI_A	6	2	3	6	9	18	2	1	8	1	7	1
5N9J_S-5N9J_Z	0	11	0	0	7	0	1	10	0	6	0	1
4HNY_B-4HNY_A	5	3	3	0	25	0	1	8	2	2	2	4
3IAB_A-3IAB_B	3	7	1	1	4	7	0	11	0	1	2	4
4UB8_A-4UB8_B	4	3	4	5	6	1	4	6	1	1	7	0
4BFI_B-4BFI_A	2	2	7	2	0	12	0	2	9	3	0	5
3DWG_A-3DWG_C	5	4	2	5	5	3	3	2	6	2	2	2
4LL8_A-4LL8_E	2	9	0	0	8	0	0	11	0	1	7	0
3VA2_A-3VA2_C	2	5	4	0	0	8	0	0	11	2	6	0
1Q90_D-1Q90_C	7	2	2	4	2	2	5	3	3	3	3	0
2QFA_A-2QFA_B	0	10	1	0	11	3	0	9	2	3	5	1
2B9S_A-2B9S_B	2	7	2	3	4	3	3	6	2	4	2	3
5I9E_A-5I9E_E	8	0	3	0	12	0	0	11	0	8	0	2
1YHN_A-1YHN_B	5	5	1	0	5	0	0	11	0	2	0	4
4UB8_o-4UB8_u	3	2	6	1	7	1	2	9	0	1	4	1
3WXM_A-3WXM_B	5	2	4	1	12	0	5	3	3	2	0	5
3GQI_B-3GQI_A	1	2	8	2	8	1	7	3	1	2	1	3
2O98_A-2O98_P	0	11	0	5	5	0	11	0	0	4	4	0
4B8C_D-4B8C_A	5	4	2	7	7	1	6	0	5	2	4	2
3H4S_A-3H4S_E	0	11	0	2	14	0	2	3	6	2	2	3
2IZV_A-2IZV_C	4	6	1	5	14	0	0	11	0	2	1	4
1S6V_B-1S6V_C	8	3	0	0	4	0	0	11	0	3	1	0
3VMF_A-3VMF_B	6	2	3	0	13	0	10	0	1	2	0	6
2AQ2_B-2AQ2_A	2	7	2	2	1	2	3	2	6	4	3	1
1JQL_A-1JQL_B	4	0	7	4	3	0	4	7	0	1	4	4
3WRY_D-3WRY_B	1	8	2	5	8	2	2	6	3	3	6	1
2FU5_D-2FU5_A	2	6	3	9	0	9	3	2	6	3	0	7
5FUG_D-5FUG_F	1	10	0	6	2	1	6	4	1	1	5	2
4PLN_C-4PLN_B	4	0	7	4	3	6	3	0	8	5	0	3
4DID_A-4DID_B	4	0	7	5	13	4	0	11	0	0	0	8
2F3C_I-2F3C_E	7	0	4	8	7	15	4	4	3	5	0	1
5LOP_A-5LOP_C	1	10	0	4	1	7	4	1	6	3	1	1
2QSF_X-2QSF_A	1	10	0	8	15	4	0	11	0	3	5	0
3MZK_D-3MZK_C	2	2	7	6	2	8	4	2	5	4	0	6
2DZO_D-2DZO_C	2	6	3	3	17	0	3	7	1	3	3	0
2J56_L-2J56_H	4	6	1	5	4	10	4	4	3	6	2	1
3V11_A-3V11_B	2	4	5	3	6	6	3	6	2	6	0	4
1P3Q_V-1P3Q_R	3	2	6	0	5	0	0	11	0	0	2	5
4A8X_C-4A8X_B	2	3	6	3	2	5	5	0	6	2	3	1
3U88_M-3U88_C	1	10	0	1	7	0	1	10	0	2	1	0
1U35_C-1U35_F	4	4	3	2	4	4	1	6	4	2	4	0
4XGC_A-4XGC_B	1	4	6	1	6	2	2	7	2	2	4	0
1HBX_G-1HBX_B	1	3	7	1	13	8	1	3	7	4	5	0
1JB0_E-1JB0_C	6	2	3	1	3	3	3	5	3	1	1	3
2VSM_A-2VSM_B	3	0	8	2	0	8	3	0	8	7	0	2
4UFR_A-4UFR_B	4	2	5	0	3	6	0	2	9	2	1	2
5CYZ_A-5CYZ_C	1	5	5	9	7	1	0	9	2	7	0	2
5F84_B-5F84_A	5	6	0	8	5	6	2	6	3	2	4	0
3OQ3_B-3OQ3_A	4	0	7	3	9	1	0	11	0	1	7	0
4MQW_X-4MQW_A	2	2	7	2	3	1	3	5	3	2	0	6
2XTS_B-2XTS_A	3	4	4	4	3	12	4	5	2	5	1	2
4ZJV_A-4ZJV_C	4	4	3	9	3	4	5	3	3	3	3	3
3KND_A-3KND_B	0	10	1	4	0	0	10	0	1	3	5	1
3WTP_H-3WTP_F	0	11	0	0	6	0	0	11	0	2	3	1
5LDD_C-5LDD_B	1	6	4	0	8	0	0	11	0	1	0	5
3P71_C-3P71_T	9	2	0	2	13	2	0	11	0	0	6	0
3CR3_B-3CR3_D	5	4	2	3	6	2	2	7	2	2	4	0
4U7U_P-4U7U_U	3	0	8	4	1	8	4	7	0	1	0	7
1S70_A-1S70_B	9	2	0	6	19	2	5	4	2	6	1	1
1C9B_N-1C9B_M	5	6	0	5	8	1	2	7	2	3	0	4
3T6G_A-3T6G_B	2	9	0	0	12	0	1	9	1	5	0	2
5JW9_A-5JW9_B	11	0	0	2	13	0	2	9	0	3	5	0
2B3T_B-2B3T_A	5	3	3	11	13	9	1	3	7	0	6	0
4W4O_C-4W4O_A	2	3	6	4	0	2	6	0	5	2	0	5
1QZ7_A-1QZ7_B	1	10	0	0	6	0	1	10	0	0	7	0
3KWV_D-3KWV_F	2	4	5	1	12	1	1	10	0	3	2	2
5N9J_E-5N9J_G	8	3	0	1	12	0	1	10	0	7	2	0
2OI9_A-2OI9_B	0	11	0	4	0	3	3	0	8	0	0	2
5HPS_A-5HPS_B	0	11	0	0	2	7	2	0	9	1	4	1
1BH9_A-1BH9_B	1	7	3	3	13	2	3	6	2	1	7	0
2Y0M_A-2Y0M_B	3	5	3	5	1	0	6	5	0	3	1	2
4CGY_A-4CGY_B	3	6	2	4	4	7	7	3	1	2	7	0
5CLL_A-5CLL_B	10	0	1	8	2	11	3	2	6	2	0	7
3SGJ_A-3SGJ_C	5	2	4	0	0	7	0	2	9	3	4	0
5J9T_C-5J9T_D	0	11	0	1	12	2	0	11	0	3	6	1
1CCW_C-1CCW_D	4	7	0	4	11	2	1	10	0	3	0	3
3F8U_C-3F8U_D	1	7	3	4	0	9	2	3	6	2	2	3
4PSW_C-4PSW_B	2	9	0	4	10	7	2	4	5	4	2	1
5T5W_A-5T5W_C	2	2	7	1	7	0	2	8	1	3	0	4
2Q86_D-2Q86_C	2	4	5	3	2	10	1	2	8	2	0	7
3PZD_B-3PZD_A	1	10	0	1	10	4	2	9	0	4	4	0
4B8C_H-4B8C_C	1	9	1	0	12	1	1	8	2	6	0	2
1KF6_O-1KF6_N	10	0	1	4	4	6	1	10	0	6	0	1
4UE8_A-4UE8_B	1	9	1	5	8	2	6	5	0	5	0	4
4FXE_B-4FXE_E	0	11	0	3	4	9	1	5	5	7	2	0
4ZRK_G-4ZRK_C	0	11	0	2	7	1	3	7	1	2	4	0
2J3W_D-2J3W_C	4	7	0	0	4	1	0	9	2	0	5	0
2YNM_A-2YNM_D	0	9	2	1	8	0	3	8	0	1	1	6
3MHS_E-3MHS_B	5	4	2	1	5	2	0	11	0	3	2	1
3TQ7_A-3TQ7_Q	8	3	0	3	0	7	3	0	8	4	6	0
4Z96_A-4Z96_C	2	2	7	6	0	0	1	0	0	0	0	0
4Z6Y_A-4Z6Y_D	0	11	0	1	8	0	0	11	0	1	7	0
4PER_B-4PER_A	1	8	2	0	5	4	4	7	0	2	5	0
2PBI_D-2PBI_C	1	2	8	1	9	0	4	6	1	6	2	1
2BEC_B-2BEC_A	1	10	0	2	20	3	2	8	1	1	7	0
4F4O_D-4F4O_F	1	10	0	1	4	6	4	3	4	0	6	0
4H9N_A-4H9N_C	2	7	2	3	10	4	2	7	2	7	0	1
2B1X_A-2B1X_B	3	0	8	3	0	12	4	0	7	2	7	0
4QLB_E-4QLB_A	0	10	1	2	10	1	5	5	1	2	8	0
4P6Z_V-4P6Z_S	1	0	0	0	0	0	1	8	2	3	0	3
1ZUN_B-1ZUN_A	5	0	6	4	7	0	9	0	2	4	2	3
2OZ4_A-2OZ4_H	7	0	4	4	5	3	2	3	6	2	0	4
3SQG_B-3SQG_D	5	4	2	6	9	3	5	4	2	1	2	6
4DVG_A-4DVG_B	1	10	0	4	10	1	3	7	1	1	2	6
1J34_C-1J34_A	11	0	0	4	4	2	3	2	6	4	0	0
5LDD_A-5LDD_B	2	2	7	2	8	10	2	0	9	5	2	3
4DJD_B-4DJD_F	3	7	1	1	10	0	1	10	0	2	1	2
5N9J_A-5N9J_G	5	6	0	2	8	1	0	11	0	7	0	1
5EXE_B-5EXE_C	4	7	0	6	14	4	7	3	1	4	6	0
1LDJ_A-1LDJ_B	0	2	9	4	0	10	2	0	9	1	9	0
5T59_B-5T59_A	0	11	0	0	12	0	0	11	0	2	3	0
3PVL_A-3PVL_B	0	2	9	3	1	4	4	3	4	6	4	0
4YMU_J-4YMU_C	5	4	2	1	8	0	2	9	0	1	0	8
5WY5_B-5WY5_A	0	11	0	0	6	3	0	9	2	1	5	0
5N9J_A-5N9J_D	0	11	0	0	8	0	0	11	0	5	0	1
5N9J_C-5N9J_A	3	7	1	1	10	0	0	11	0	3	3	1
2GAF_A-2GAF_D	1	9	1	2	7	4	1	10	0	6	0	3
2V51_D-2V51_E	1	5	5	4	3	2	1	10	0	3	0	5
4Z3U_B-4Z3U_A	0	11	0	4	10	0	1	10	0	1	4	1
3BOW_C-3BOW_B	2	9	0	1	13	1	1	10	0	1	5	0
4G6U_A-4G6U_B	1	2	8	5	5	9	3	4	4	0	7	0
2VPZ_F-2VPZ_G	5	6	0	6	9	4	5	0	6	4	1	5
2V3B_B-2V3B_A	4	3	4	3	5	1	3	6	2	1	1	2
3WO4_B-3WO4_C	7	0	4	4	0	8	4	0	7	6	0	2
1MQS_A-1MQS_B	0	10	1	2	6	0	1	9	1	6	2	1
3U9Z_A-3U9Z_C	1	10	0	2	4	2	3	8	0	2	0	6
3MHS_C-3MHS_B	0	11	0	2	16	0	0	11	0	3	3	0
2OZB_D-2OZB_E	0	10	1	1	8	1	1	9	1	3	1	2
5HU3_B-5HU3_A	10	0	1	4	11	8	5	2	4	8	0	1
3TIX_B-3TIX_A	4	4	3	1	12	0	3	4	4	4	0	6
3PCR_B-3PCR_A	6	0	5	6	4	5	4	0	7	1	2	1
5UFU_A-5UFU_B	1	0	10	1	5	10	7	3	1	3	2	5
5N9J_Z-5N9J_U	2	8	1	0	10	0	0	11	0	2	4	0
4CC9_B-4CC9_C	0	8	3	5	5	1	3	7	1	5	2	1
3QBT_C-3QBT_D	2	0	9	2	4	7	1	9	1	1	0	4
3WWQ_D-3WWQ_F	1	3	7	5	6	0	0	11	0	1	1	6
4ZP3_A-4ZP3_M	0	11	0	1	9	0	0	11	0	5	3	0
1JB0_A-1JB0_F	3	5	3	2	10	3	1	9	1	2	0	4
4NEE_K-4NEE_J	3	7	1	0	1	2	3	4	4	0	3	0
2NYZ_E-2NYZ_B	5	0	6	4	7	3	5	3	3	4	0	5
3KF6_A-3KF6_B	0	10	1	3	9	3	7	0	4	6	2	1
4WX8_E-4WX8_B	4	2	5	5	2	6	4	0	7	4	1	5
3MDY_B-3MDY_A	2	7	2	0	9	2	1	10	0	2	0	6
4H44_A-4H44_G	0	11	0	0	7	0	0	11	0	2	5	0
5KWY_C-5KWY_B	4	2	5	3	0	5	6	0	5	3	0	2
2P22_A-2P22_D	1	6	4	2	1	5	2	4	5	1	7	0
2P22_A-2P22_C	0	11	0	5	10	1	0	11	0	1	8	0
4UE9_A-4UE9_B	0	10	1	6	8	3	5	6	0	2	0	7
3KFD_A-3KFD_J	3	6	2	2	2	2	3	3	5	0	5	1
2FYU_D-2FYU_H	10	1	0	0	12	0	1	9	1	8	0	0
3CX8_A-3CX8_B	1	10	0	1	9	0	8	2	1	2	0	8
2IZO_C-2IZO_A	1	2	8	2	5	1	4	6	1	2	1	5
3A2F_A-3A2F_B	4	3	4	8	1	11	3	0	8	0	1	5
5B0O_C-5B0O_G	2	3	6	2	7	4	0	11	0	0	8	0
3VR4_C-3VR4_G	2	8	1	2	8	0	0	11	0	1	1	1
3BH7_A-3BH7_B	5	0	6	4	2	8	3	0	8	0	1	5
2GAG_B-2GAG_D	6	1	4	5	5	8	5	4	2	8	0	1
3KYS_B-3KYS_A	1	4	6	1	1	9	0	2	9	2	2	5
2AS5_F-2AS5_N	0	4	7	4	1	1	7	2	2	0	3	1
3HRD_D-3HRD_A	3	4	4	9	4	4	2	9	0	2	0	5
5X5W_C-5X5W_D	3	4	4	2	1	11	0	2	9	5	0	2
3ZKJ_E-3ZKJ_D	0	11	0	2	9	2	1	10	0	3	1	4
5LGD_A-5LGD_B	1	10	0	3	8	1	5	4	2	0	4	3
3NMZ_C-3NMZ_A	4	6	1	0	22	2	0	11	0	4	0	1
2Y69_N-2Y69_S	7	0	4	7	0	14	3	2	6	4	5	1
5T59_E-5T59_F	2	9	0	0	3	1	2	7	2	3	2	0
4U65_A-4U65_E	0	2	9	4	4	6	2	2	7	1	4	0
3H0G_B-3H0G_J	3	0	8	3	3	1	2	8	1	2	5	0
3MHS_A-3MHS_B	4	3	4	0	10	0	0	11	0	4	3	0
3ZDL_B-3ZDL_A	0	11	0	1	22	0	0	11	0	0	7	0
5F5S_A-5F5S_B	3	6	2	0	7	0	0	11	0	2	3	1
3IKO_H-3IKO_I	1	10	0	1	17	2	2	6	3	2	5	1
3QDR_B-3QDR_A	0	2	9	0	3	6	2	2	7	1	2	6
3LK2_B-3LK2_T	3	8	0	7	2	1	6	4	1	1	9	0
1IK9_C-1IK9_A	3	5	3	0	11	0	0	11	0	1	2	2
1WYW_A-1WYW_B	2	2	7	2	5	10	2	2	7	7	3	0
4B7Y_A-4B7Y_C	0	11	0	0	10	0	1	10	0	0	6	0
1JMU_I-1JMU_F	7	4	0	3	12	2	2	8	1	7	2	0
2NN6_F-2NN6_I	5	3	3	3	2	4	5	2	4	4	0	2
2PMZ_K-2PMZ_C	4	1	6	5	0	3	5	3	3	3	7	0
1M56_C-1M56_D	1	10	0	1	6	1	3	7	1	5	2	0
5I2D_G-5I2D_F	2	4	5	1	5	0	0	11	0	2	1	4
1SQ2_L-1SQ2_N	0	9	2	6	5	4	3	7	1	2	4	0
4UEL_A-4UEL_C	3	8	0	3	13	2	0	11	0	5	1	1
5BQC_A-5BQC_B	3	0	8	2	1	7	5	0	6	1	2	4
3ZIA_G-3ZIA_H	0	10	1	3	0	9	4	0	7	0	7	0
3GCG_A-3GCG_B	2	9	0	2	13	1	3	8	0	2	0	7
5M5E_D-5M5E_C	0	11	0	4	5	2	5	0	6	0	5	0
2P58_A-2P58_C	0	11	0	1	15	0	0	11	0	3	5	0
2BTV_H-2BTV_B	4	6	1	0	9	0	0	10	1	0	6	0
4Q7J_D-4Q7J_C	0	11	0	0	14	0	1	10	0	1	8	0
2P5T_E-2P5T_F	1	10	0	1	11	1	0	11	0	3	3	0
4B8C_D-4B8C_H	1	8	2	4	3	0	3	8	0	1	4	1
3G9W_D-3G9W_A	5	2	4	2	8	9	2	4	5	1	9	0
4AYD_A-4AYD_D	1	9	1	1	2	16	2	2	7	8	0	0
3KP1_A-3KP1_E	7	2	2	2	9	2	1	8	2	4	4	1
4CYM_D-4CYM_A	1	7	3	0	1	9	4	0	7	3	3	0
3SJL_B-3SJL_F	6	4	1	1	0	4	2	0	9	0	4	0
2F4M_B-2F4M_A	1	10	0	1	14	1	2	9	0	3	6	0
2WZP_Q-2WZP_R	6	3	2	3	0	11	1	1	9	0	0	4
2D1P_D-2D1P_F	0	11	0	1	7	0	1	10	0	4	0	4
2D7C_A-2D7C_C	4	0	7	2	5	1	0	11	0	1	0	6
2PMZ_A-2PMZ_L	9	0	2	2	0	7	2	0	9	9	0	0
5F74_B-5F74_A	0	11	0	0	7	0	0	11	0	0	5	0
5LSJ_E-5LSJ_G	0	11	0	0	7	0	0	11	0	0	5	0
2Q0O_A-2Q0O_C	5	5	1	0	15	0	0	11	0	1	9	0
5B64_A-5B64_B	3	5	3	4	4	0	1	9	1	4	1	4
2NUT_A-2NUT_C	6	2	3	5	2	2	4	6	1	0	5	0
4MQW_E-4MQW_D	4	0	7	5	2	21	2	1	8	2	0	8
1PRT_B-1PRT_F	4	4	3	0	1	9	0	0	11	3	2	2
2AW2_B-2AW2_A	3	0	8	5	2	6	3	2	6	2	2	4
4HEA_Q-4HEA_P	0	11	0	0	10	4	0	11	0	5	1	1
2WT7_A-2WT7_B	0	11	0	0	9	0	0	11	0	0	6	0
2YFV_A-2YFV_C	2	7	2	3	7	4	3	2	6	2	6	0
4ZRI_C-4ZRI_A	2	8	1	3	7	1	3	7	1	0	6	0
1KQF_C-1KQF_B	1	10	0	2	10	0	0	11	0	3	0	3
5UA4_A-5UA4_B	2	7	2	0	7	0	0	10	1	2	6	0
4BV4_R-4BV4_M	0	2	9	2	0	3	3	4	4	0	3	3
1ZQ1_A-1ZQ1_C	1	3	7	4	0	11	5	2	4	1	9	0
4DL0_G-4DL0_C	1	10	0	5	2	4	3	2	6	0	5	0
4M0W_B-4M0W_A	4	0	7	3	5	12	0	5	6	1	2	2
1LQB_C-1LQB_B	5	6	0	7	14	0	0	11	0	7	0	1
4CCG_A-4CCG_X	2	9	0	2	6	1	4	5	2	1	6	0
2Y69_B-2Y69_D	7	2	2	0	6	3	0	9	2	6	1	1
5CM8_B-5CM8_A	2	7	2	1	17	1	0	10	1	3	0	7
5EOF_C-5EOF_B	0	11	0	0	8	0	0	11	0	1	5	0
5LQF_A-5LQF_C	2	7	2	4	1	5	2	4	5	2	3	2
1PRT_G-1PRT_K	0	11	0	1	5	4	1	10	0	1	0	5
5X1E_A-5X1E_C	1	7	3	1	9	0	2	9	0	1	5	0
4HEA_E-4HEA_O	1	8	2	1	7	0	1	10	0	1	0	6
5LTW_G-5LTW_F	9	0	2	0	23	0	0	11	0	2	0	4
4B0M_M-4B0M_B	0	0	11	4	0	20	2	0	9	2	2	6
4I6M_A-4I6M_D	1	6	4	4	0	1	5	0	6	4	0	4
1GL2_C-1GL2_D	0	11	0	0	8	0	0	11	0	1	5	0
4UB8_U-4UB8_V	1	9	1	2	5	5	3	3	5	0	6	0
4Q2U_A-4Q2U_B	4	6	1	4	4	7	1	5	5	9	0	0
5FM5_M-5FM5_P	4	0	7	9	2	24	2	0	9	4	0	6
5EP6_B-5EP6_A	0	11	0	0	9	0	0	11	0	0	6	0
2HYI_H-2HYI_G	2	0	9	1	6	3	1	7	3	5	0	4
2OMY_B-2OMY_A	2	0	9	5	0	15	1	2	8	2	1	2
5M72_A-5M72_B	0	10	1	3	2	0	6	5	0	1	9	0
5FFO_G-5FFO_A	2	6	3	1	3	4	3	0	8	0	4	0
2GAG_D-2GAG_C	3	4	4	0	2	7	1	2	8	0	2	2
2ZET_A-2ZET_C	1	10	0	4	8	2	1	7	3	2	0	5
3ZIA_D-3ZIA_J	0	11	0	1	11	1	0	11	0	2	0	4
3N3A_B-3N3A_C	4	7	0	3	6	1	1	8	2	3	2	2
1N6J_A-1N6J_G	1	10	0	4	6	2	3	8	0	5	0	1
5N9J_G-5N9J_D	1	9	1	0	7	0	0	11	0	0	4	0
1XU2_A-1XU2_R	2	0	9	0	5	3	2	6	3	2	0	5
4H63_V-4H63_R	1	10	0	1	3	1	1	8	2	0	5	0
4GF3_B-4GF3_A	3	2	6	4	8	8	2	4	5	1	2	6
4RGW_A-4RGW_B	1	3	7	3	6	11	0	0	11	5	5	0
2HSN_B-2HSN_A	0	11	0	4	8	0	3	8	0	2	6	0
4Q7J_F-4Q7J_E	2	8	1	4	11	1	1	10	0	3	0	6
5DLQ_F-5DLQ_B	5	0	6	5	10	3	1	4	6	1	3	5
4N3Y_A-4N3Y_C	1	10	0	0	8	0	0	11	0	0	6	0
4A49_B-4A49_A	3	8	0	2	7	0	2	3	6	1	4	0
3AWU_A-3AWU_B	2	8	1	7	2	3	0	2	9	3	3	1
2XKO_B-2XKO_C	0	7	4	0	3	4	2	4	5	2	0	3
3W15_A-3W15_C	2	2	7	1	10	0	1	10	0	2	1	5
5TDY_C-5TDY_D	0	11	0	2	14	1	2	9	0	1	6	0
4EBA_H-4EBA_C	1	9	1	6	8	3	2	7	2	9	0	0
3HGK_B-3HGK_E	5	3	3	5	7	3	4	5	2	7	0	1
3CPT_B-3CPT_A	4	1	6	5	3	10	2	0	9	2	8	0
2Y9M_A-2Y9M_B	1	10	0	1	6	4	1	8	2	1	7	0
3OR1_A-3OR1_C	3	3	5	4	5	0	3	6	2	0	3	0
5T59_A-5T59_C	0	11	0	4	8	1	5	6	0	5	4	0
4UB8_B-4UB8_L	0	9	2	4	2	2	7	2	2	1	6	1
2R17_C-2R17_A	0	11	0	1	3	3	1	10	0	1	5	0
4P6I_D-4P6I_A	9	0	2	0	5	9	0	7	4	6	3	0
5FFO_D-5FFO_B	1	8	2	6	9	7	1	9	1	2	4	1
2XZE_A-2XZE_Q	0	11	0	0	6	0	1	10	0	3	3	0
3UTM_B-3UTM_C	2	9	0	4	0	3	8	0	3	1	9	0
3WSO_B-3WSO_A	2	9	0	0	12	0	1	10	0	3	2	5
5EXE_B-5EXE_A	4	6	1	1	12	1	2	6	3	2	5	0
5GK9_B-5GK9_A	3	0	8	3	7	11	0	2	9	1	2	4
3V4Y_A-3V4Y_B	3	1	7	9	0	5	5	0	6	2	7	0
4XGA_B-4XGA_A	1	2	8	6	4	6	5	0	6	0	0	6
3QWZ_A-3QWZ_B	3	6	2	0	2	7	2	6	3	0	0	5
4W4L_B-4W4L_A	0	11	0	3	7	1	4	3	4	3	6	1
5F0J_A-5F0J_B	3	8	0	6	0	4	8	2	1	2	5	0
4UB8_E-4UB8_R	0	11	0	0	10	0	0	11	0	4	3	2
4XHJ_B-4XHJ_A	10	0	1	3	6	13	3	5	3	6	0	4
4CRY_G-4CRY_B	7	0	4	3	7	6	1	7	3	0	4	3
5F5T_A-5F5T_C	3	4	4	4	8	0	0	11	0	2	6	0
2F2C_B-2F2C_A	5	2	4	9	14	3	6	4	1	6	0	4
3RLF_A-3RLF_G	5	4	2	4	13	1	0	11	0	1	0	7
1Z0J_A-1Z0J_B	0	11	0	2	7	0	2	9	0	2	0	4
1GL2_C-1GL2_B	1	10	0	0	7	0	0	11	0	1	5	0
3MK7_E-3MK7_F	2	8	1	3	4	3	1	10	0	2	3	1
2F8X_C-2F8X_M	0	2	9	0	7	0	0	11	0	5	2	0
1FFT_F-1FFT_G	0	9	2	2	11	6	4	5	2	2	8	0
2WJN_L-2WJN_C	1	9	1	5	9	4	5	2	4	4	4	0
2Q1Z_A-2Q1Z_B	7	1	3	5	14	3	0	11	0	3	7	0
2HZM_A-2HZM_B	5	3	3	3	0	17	0	0	11	3	0	7
3TJZ_C-3TJZ_B	1	9	1	0	10	2	1	6	4	3	0	3
1OF5_A-1OF5_B	0	4	7	1	4	10	2	0	9	5	3	0
2Y69_E-2Y69_I	1	10	0	6	1	0	8	2	1	2	8	0
3VYT_C-3VYT_A	1	10	0	1	0	6	0	0	11	1	4	2
5NVL_C-5NVL_D	2	8	1	11	6	2	3	6	2	4	0	6
3GYX_E-3GYX_F	2	8	1	7	3	9	3	0	8	4	2	2
1KKM_I-1KKM_A	2	8	1	0	5	2	2	9	0	1	1	5
3SJL_E-3SJL_B	5	2	4	2	8	2	0	10	1	5	1	2
2C4F_L-2C4F_U	2	9	0	8	0	3	8	0	3	6	0	0
3HHZ_A-3HHZ_K	1	8	2	4	7	0	6	0	5	2	4	2
3OIQ_B-3OIQ_A	1	7	3	0	1	15	0	2	9	1	9	0
5CM2_M-5CM2_Z	3	2	6	3	5	5	5	0	6	3	4	1
2IVF_A-2IVF_B	2	7	2	9	8	1	5	6	0	3	6	0
4UB8_B-4UB8_O	6	4	1	1	3	2	2	4	5	3	6	0
2Q7N_A-2Q7N_B	2	0	9	3	11	2	3	7	1	2	0	4
4ITR_C-4ITR_B	5	0	6	2	3	6	1	9	1	2	1	5
2ARP_A-2ARP_F	3	2	6	4	6	7	3	8	0	3	0	2
3BRV_C-3BRV_B	0	11	0	0	8	0	0	11	0	2	4	0
2FYU_C-2FYU_A	0	7	4	2	3	0	2	8	1	0	4	1
2FM8_A-2FM8_C	0	0	11	2	2	8	0	4	7	4	5	0
3U7U_J-3U7U_D	1	2	8	2	4	5	3	3	5	4	1	5
5JFZ_E-5JFZ_F	1	10	0	5	12	1	0	11	0	2	4	4
4XIZ_A-4XIZ_N	1	0	10	5	12	1	0	11	0	0	0	5
2OCF_D-2OCF_A	2	6	3	2	13	0	6	3	2	0	0	4
3P8C_F-3P8C_B	7	0	4	4	9	4	1	7	3	1	7	0
1G4U_R-1G4U_S	7	0	4	1	12	1	0	11	0	0	0	8
4UZY_B-4UZY_A	11	0	0	1	41	0	1	10	0	8	0	0
4OO1_J-4OO1_H	1	10	0	1	0	6	1	3	7	4	2	2
5CJP_A-5CJP_E	5	0	6	7	6	4	8	0	3	2	0	7
4ZK7_W-4ZK7_E	2	0	9	2	7	2	0	11	0	0	0	6
1PG5_A-1PG5_B	0	6	5	2	8	2	2	7	2	5	3	2
5T46_C-5T46_D	0	10	1	5	7	3	6	4	1	3	2	2
4UB8_Z-4UB8_Y	1	8	2	3	8	0	1	10	0	1	5	0
5JHF_F-5JHF_E	0	11	0	4	8	2	1	10	0	1	5	1
2G48_D-2G48_B	6	0	5	4	13	15	2	2	7	3	0	3
4HEA_7-4HEA_9	3	5	3	3	3	7	5	2	4	0	6	0
2B5L_A-2B5L_C	3	2	6	4	8	1	1	10	0	3	0	5
4HPM_C-4HPM_D	3	0	8	3	5	9	2	2	7	2	0	8
2J56_A-2J56_H	0	2	9	2	1	4	2	0	9	2	0	3
3ZS9_A-3ZS9_D	0	11	0	1	6	0	2	9	0	2	4	1
4XGC_A-4XGC_E	1	6	4	2	3	1	5	4	2	2	6	0
5IJ7_F-5IJ7_B	1	0	10	8	0	9	10	1	0	0	0	9
4YYP_A-4YYP_B	3	7	1	0	9	0	0	11	0	3	0	6
1TTW_A-1TTW_B	2	4	5	7	5	0	7	2	2	1	7	0
5HK5_A-5HK5_E	1	2	8	5	5	10	2	3	6	4	0	6
3PXG_F-3PXG_f	2	8	1	1	5	3	1	10	0	3	4	0
5MJ3_A-5MJ3_B	6	2	3	4	11	3	0	11	0	1	1	7
4UB8_A-4UB8_T	4	6	1	1	3	0	1	10	0	2	2	0
2YJN_B-2YJN_A	0	11	0	0	15	0	0	11	0	2	6	0
5AQV_A-5AQV_B	0	0	11	3	7	0	2	9	0	3	0	4
3L82_A-3L82_B	2	6	3	2	8	5	3	7	1	0	5	0
4HEA_D-4HEA_I	8	0	3	6	1	11	3	2	6	1	0	5
4L63_C-4L63_A	1	8	2	2	2	2	1	7	3	0	2	0
4EOZ_C-4EOZ_D	0	8	3	2	7	1	2	8	1	6	3	0
2FYU_A-2FYU_K	2	9	0	0	7	0	0	11	0	2	3	1
4H62_V-4H62_Q	1	10	0	2	10	0	0	11	0	0	6	0
3NMU_C-3NMU_B	2	7	2	1	8	0	1	10	0	7	0	0
4OR5_F-4OR5_G	2	5	4	3	10	0	4	7	0	3	4	2
3DIN_A-3DIN_C	0	9	2	12	2	2	6	3	2	2	7	1
1W85_I-1W85_B	5	6	0	3	4	2	3	6	2	2	5	0
2HYI_A-2HYI_D	0	2	9	3	0	0	7	2	2	0	0	4
5AWW_Y-5AWW_E	1	6	4	3	8	1	0	11	0	1	9	0
4QLP_B-4QLP_A	5	5	1	1	6	11	3	2	6	5	0	2
3HI2_B-3HI2_A	1	6	4	2	7	5	2	6	3	3	1	4
1FM0_E-1FM0_D	1	4	6	7	1	4	6	0	5	0	0	6
3W1Y_C-3W1Y_A	1	0	10	3	1	4	2	2	7	2	0	3
3AYH_A-3AYH_B	1	0	10	0	2	11	1	0	10	5	0	5
4H44_B-4H44_G	4	5	2	1	6	0	3	8	0	5	1	1
2GAG_A-2GAG_C	1	3	7	1	5	9	1	3	7	4	1	4
4YH7_A-4YH7_B	3	0	8	3	0	4	4	0	7	4	0	3
3TBI_B-3TBI_A	1	10	0	1	14	1	2	8	1	0	0	7
1KF6_M-1KF6_N	6	3	2	3	5	3	6	0	5	5	0	5
3EUH_A-3EUH_C	4	0	7	4	18	13	1	10	0	1	8	0
1XRS_B-1XRS_A	1	8	2	2	9	1	2	6	3	0	0	4
2Y0N_A-2Y0N_E	0	10	1	7	1	2	5	2	4	7	3	0
5B58_B-5B58_T	1	10	0	1	6	8	1	7	3	5	2	2
3TVJ_B-3TVJ_I	3	6	2	2	3	6	5	0	6	4	2	4
5N9J_A-5N9J_B	0	11	0	2	13	3	2	6	3	8	0	1
5JEA_K-5JEA_C	4	0	7	9	11	0	6	3	2	2	5	0
4YON_B-4YON_A	2	9	0	0	16	0	0	11	0	2	0	5
3E0J_A-3E0J_B	6	0	5	1	10	5	4	2	5	3	5	2
1IKN_D-1IKN_A	2	7	2	1	6	2	4	5	2	2	5	0
4XB6_G-4XB6_H	2	8	1	5	6	13	5	2	4	6	3	0
4RT6_B-4RT6_A	4	3	4	2	8	9	3	4	4	4	1	2
4KP3_A-4KP3_C	2	6	3	0	15	0	0	11	0	4	1	2
3PEV_A-3PEV_B	3	5	3	0	13	0	3	7	1	5	0	5
1M56_B-1M56_I	1	4	6	1	4	0	6	3	2	3	2	1
3RZO_C-3RZO_J	5	2	4	3	5	2	4	6	1	2	0	7
5XEQ_A-5XEQ_B	0	11	0	4	2	7	8	0	3	2	0	6
3HTK_B-3HTK_C	0	11	0	8	7	1	6	5	0	1	6	0
4WW7_A-4WW7_B	0	10	1	4	7	0	1	10	0	0	7	0
4JJN_L-4JJN_F	2	2	7	4	0	0	9	0	2	4	0	6
4UQI_S-4UQI_B	2	8	1	1	4	3	3	4	4	0	1	7
3HRZ_D-3HRZ_C	4	4	3	7	3	4	0	10	1	5	1	1
1GOT_B-1GOT_A	2	3	6	0	8	0	3	5	3	0	7	0
4OR5_G-4OR5_H	1	9	1	6	2	5	5	6	0	5	3	2
5LSJ_C-5LSJ_G	1	7	3	0	8	0	0	11	0	3	4	0
3V96_B-3V96_A	2	0	9	3	5	3	5	4	2	3	0	2
4Z80_A-4Z80_C	1	4	6	3	7	4	3	7	1	1	9	0
3ENO_B-3ENO_F	0	11	0	1	16	0	1	10	0	4	0	4
3KFU_H-3KFU_I	1	9	1	3	5	8	7	4	0	1	9	0
1LTS_C-1LTS_E	0	11	0	3	4	0	2	8	1	0	6	0
1PXV_B-1PXV_D	5	3	3	3	1	6	4	0	7	8	2	0
2ZZD_J-2ZZD_L	1	4	6	1	6	10	2	0	9	5	3	1
4GAM_L-4GAM_I	1	10	0	3	3	4	2	9	0	3	2	1
2HVY_D-2HVY_C	0	10	1	2	7	2	0	11	0	6	1	0
1YTZ_I-1YTZ_C	0	11	0	3	12	3	0	11	0	2	5	1
4E6N_A-4E6N_B	0	11	0	4	3	13	1	7	3	5	0	3
3O6Q_A-3O6Q_D	0	2	9	2	0	4	6	1	4	1	9	0
3H0G_B-3H0G_L	5	0	6	9	0	2	10	0	1	4	5	0
4XZR_B-4XZR_A	1	9	1	7	0	0	9	0	2	3	3	3
4HEA_D-4HEA_X	2	6	3	2	6	1	4	6	1	1	2	5
2A40_A-2A40_B	3	2	6	3	7	13	0	10	1	3	0	5
3OHM_B-3OHM_A	1	10	0	0	14	1	0	10	1	8	2	0
4XH9_E-4XH9_D	2	9	0	0	16	1	1	8	2	0	0	7
1SR4_B-1SR4_A	3	3	5	2	2	10	2	2	7	1	3	4
3OR1_B-3OR1_C	2	9	0	5	2	3	7	3	1	2	2	1
5BS7_E-5BS7_C	3	6	2	4	7	1	4	6	1	5	2	1
4MOY_A-4MOY_B	2	0	9	7	0	9	3	1	7	2	8	0
3WFD_C-3WFD_B	4	4	3	3	9	7	2	7	2	1	8	0
4HEA_5-4HEA_6	7	1	3	2	1	3	3	5	3	0	6	0
4PKG_A-4PKG_G	0	10	1	6	9	2	0	11	0	3	0	6
4IFD_I-4IFD_G	1	0	10	1	1	3	4	2	5	2	1	2
4XLG_A-4XLG_B	6	3	2	1	14	0	2	8	1	7	0	2
5NLB_A-5NLB_B	0	4	7	3	10	0	2	9	0	6	3	0
2J56_A-2J56_L	4	0	7	5	1	5	5	2	4	1	0	3
3N3K_B-3N3K_A	2	3	6	4	4	7	3	0	8	1	3	3
4IUM_B-4IUM_A	4	0	7	4	5	3	4	6	1	1	2	3
3C0T_A-3C0T_B	2	2	7	2	8	0	0	11	0	1	0	7
1LQV_C-1LQV_A	11	0	0	1	10	0	1	10	0	5	0	0
4H44_C-4H44_E	0	11	0	2	6	0	0	11	0	1	3	1
4XSG_A-4XSG_B	6	0	5	3	7	8	0	5	6	0	0	8
3HRD_H-3HRD_G	0	5	6	1	10	5	2	7	2	1	0	6
2WG3_A-2WG3_C	3	0	8	2	6	2	4	6	1	5	2	1
3X1L_F-3X1L_A	0	11	0	1	7	1	1	9	1	2	5	0
2FTK_E-2FTK_A	2	3	6	0	9	0	0	11	0	4	0	5
3GLI_F-3GLI_J	0	10	1	2	7	1	2	9	0	2	4	2
2BQ1_I-2BQ1_E	6	4	0	1	14	0	0	11	0	4	2	1
1DHK_A-1DHK_B	4	2	5	3	2	9	1	0	10	5	2	1
4GAM_B-4GAM_C	5	3	3	1	11	0	1	9	1	4	2	1
4DHI_D-4DHI_B	4	7	0	3	10	2	2	7	2	2	5	0
1NH2_A-1NH2_D	1	4	6	0	0	5	0	2	9	1	0	5
2GAG_A-2GAG_D	1	10	0	4	3	4	1	9	1	3	1	2
4I6M_A-4I6M_C	5	4	2	1	5	0	2	9	0	3	0	4
5KXH_B-5KXH_A	5	4	2	4	9	11	3	4	4	3	3	0
4DXR_B-4DXR_A	4	0	7	5	3	11	3	2	6	3	6	0
3AJB_B-3AJB_A	0	11	0	0	16	1	0	10	1	1	6	0
1M1E_A-1M1E_B	0	11	0	2	7	0	10	0	1	1	9	0
2FYU_C-2FYU_F	4	4	3	3	11	0	0	11	0	1	5	1
1WTH_A-1WTH_D	4	3	4	6	2	2	5	4	2	0	0	6
3D6N_B-3D6N_A	4	0	7	2	6	1	3	8	0	6	3	0
5HZK_D-5HZK_C	2	9	0	3	3	5	6	0	5	2	7	0
4BD9_B-4BD9_A	3	6	2	3	9	0	3	7	1	5	3	1
4DL0_E-4DL0_I	2	2	7	2	0	6	4	0	7	3	2	2
1OTC_A-1OTC_B	0	2	9	5	7	8	5	6	0	4	2	3
3O4O_C-3O4O_A	3	0	8	3	3	2	3	6	2	3	0	6
2FYU_I-2FYU_A	8	0	3	1	7	9	1	10	0	2	1	4
5JG6_B-5JG6_A	3	1	7	5	4	2	6	3	2	1	1	2
2NPS_A-2NPS_D	0	11	0	0	9	0	0	11	0	1	3	2
3VZA_C-3VZA_E	1	10	0	0	8	2	1	9	1	1	5	0
4NWP_C-4NWP_E	1	10	0	1	6	0	0	11	0	2	5	0
4WEM_A-4WEM_B	3	2	6	1	0	6	2	0	9	1	1	4
4U7U_V-4U7U_W	4	3	4	7	1	6	4	2	5	2	0	8
2Y69_A-2Y69_T	0	11	0	5	0	1	10	0	1	4	5	1
4WJ3_H-4WJ3_I	5	0	6	5	0	2	9	0	2	3	0	7
3ZIA_G-3ZIA_I	1	10	0	5	9	1	6	0	5	2	8	0
5XSJ_L-5XSJ_X	0	11	0	2	5	1	1	9	1	0	7	0
5H6Q_B-5H6Q_A	7	4	0	0	12	1	0	11	0	7	2	0
2XPI_B-2XPI_A	11	0	0	1	31	0	0	10	1	6	0	0
5J1S_B-5J1S_A	0	11	0	2	13	1	2	7	2	4	3	0
1JB0_J-1JB0_F	6	2	3	2	12	4	2	8	1	0	5	1
1I7Q_D-1I7Q_C	1	7	3	1	13	4	0	11	0	2	0	6
5N9J_W-5N9J_U	3	0	8	1	10	6	1	5	5	10	0	0
4NTW_B-4NTW_A	4	2	5	6	5	0	6	1	4	3	3	0
3RGB_B-3RGB_C	0	11	0	1	16	0	0	11	0	2	5	1
4RG6_A-4RG6_S	1	9	1	1	6	1	0	11	0	0	7	0
1MIU_A-1MIU_B	6	0	5	6	5	4	1	9	1	4	5	1
3IM4_A-3IM4_C	0	11	0	0	10	0	0	11	0	1	7	0
2PMZ_H-2PMZ_K	0	11	0	2	3	0	3	8	0	3	2	1
2X19_A-2X19_B	6	0	5	2	6	1	2	9	0	1	0	4
3SQG_C-3SQG_A	5	4	2	7	8	4	2	7	2	5	2	2
5XJL_2-5XJL_M	6	5	0	0	5	0	0	11	0	6	0	2
4IW3_K-4IW3_J	9	0	2	6	2	17	5	0	6	1	0	5
5CGQ_A-5CGQ_B	6	4	1	2	9	3	1	6	4	2	8	0
3KBU_D-3KBU_A	2	2	7	2	13	0	2	9	0	0	0	8
3WTP_C-3WTP_F	4	4	3	2	4	4	1	6	4	1	5	0
5HXB_X-5HXB_Z	6	3	2	2	2	9	2	2	7	2	0	3
2CZV_A-2CZV_C	3	8	0	0	6	5	1	10	0	3	0	4
4OR5_H-4OR5_J	2	5	4	1	3	2	2	7	2	3	1	2
3MSX_A-3MSX_B	0	10	1	2	15	0	3	7	1	0	0	8
3TJZ_A-3TJZ_B	3	0	8	0	13	0	1	10	0	2	1	5
5AJJ_B-5AJJ_A	0	11	0	2	16	1	3	7	1	1	5	0
2FYU_C-2FYU_D	0	11	0	0	9	0	0	11	0	1	5	0
1R4A_A-1R4A_E	1	10	0	0	8	0	1	10	0	2	0	4
5DMV_C-5DMV_D	3	7	1	7	0	1	1	0	0	0	0	0
5BNX_C-5BNX_B	5	6	0	3	6	1	3	7	1	3	3	2
4V0X_A-4V0X_B	2	0	9	8	0	8	6	0	5	3	6	0
4HEA_Q-4HEA_R	2	7	2	2	7	0	0	10	1	3	2	0
3RZO_C-3RZO_K	0	11	0	1	13	3	0	11	0	3	0	7
4HKC_A-4HKC_B	0	11	0	3	0	1	1	0	0	0	0	0
3T97_C-3T97_B	0	11	0	0	6	0	2	9	0	0	5	0
3OC3_A-3OC3_C	4	0	7	0	8	6	1	6	4	1	7	0
2Y69_A-2Y69_B	3	5	3	9	7	1	4	5	2	4	5	1
5TCS_A-5TCS_C	0	11	0	1	7	0	2	6	3	2	2	2
1JB0_D-1JB0_L	6	2	3	1	3	5	2	5	4	5	0	2
3ALZ_A-3ALZ_B	2	0	9	1	0	8	3	0	8	2	0	6
5DOQ_A-5DOQ_B	0	11	0	0	15	0	0	11	0	1	7	0
4F0Z_A-4F0Z_B	1	10	0	1	15	1	0	11	0	6	2	2
1FYH_A-1FYH_B	2	5	4	3	2	8	2	2	7	1	7	0
4P5O_G-4P5O_D	4	5	2	2	3	1	6	0	5	0	4	0
3JQO_l-3JQO_k	3	0	8	4	2	8	3	3	5	0	7	0
2PMZ_T-2PMZ_G	8	2	1	7	1	0	10	1	0	0	0	8
4AQR_D-4AQR_A	0	11	0	1	24	0	1	10	0	0	6	0
5D3I_A-5D3I_B	3	5	3	7	0	7	2	0	9	1	2	5
4BRU_A-4BRU_B	2	7	2	2	8	2	3	5	3	3	3	1
3NYB_B-3NYB_A	7	3	1	4	16	2	2	7	2	3	0	6
3HRD_H-3HRD_F	4	3	4	4	11	2	4	5	2	3	0	4
4XGC_F-4XGC_C	0	11	0	0	8	0	1	9	1	0	5	0
3IHP_C-3IHP_A	6	0	5	7	3	18	3	3	5	1	1	4
4F0Z_C-4F0Z_A	6	0	5	3	3	12	3	1	7	5	0	5
2F8X_K-2F8X_C	6	4	1	4	2	3	0	2	9	1	5	0
3WYF_E-3WYF_F	3	5	3	0	15	0	0	11	0	3	0	4
3VZA_A-3VZA_C	1	10	0	1	9	4	1	9	1	1	7	0
1XOU_A-1XOU_B	2	9	0	0	16	0	0	11	0	1	8	0
5X3X_m-5X3X_q	0	11	0	1	20	2	0	11	0	3	2	4
2VCP_B-2VCP_E	1	10	0	5	5	0	7	3	1	3	0	5
1GO3_E-1GO3_F	1	0	10	2	8	10	1	0	10	1	0	9
3A4U_A-3A4U_B	2	3	6	1	7	4	1	7	3	0	3	3
3Q3J_B-3Q3J_A	1	10	0	1	5	5	0	3	8	1	1	5
2Y3N_C-2Y3N_D	1	3	7	1	11	0	0	10	1	2	0	6
4HEA_6-4HEA_9	3	3	5	8	6	4	5	4	2	4	3	2
1D2Z_A-1D2Z_B	2	8	1	2	9	0	5	2	4	4	3	2
1UB4_A-1UB4_C	5	2	4	5	6	0	10	1	0	5	2	1
3TW8_D-3TW8_C	2	3	6	3	7	7	2	6	3	1	0	7
2AVU_B-2AVU_E	0	11	0	4	10	3	0	11	0	0	7	0
4JGH_B-4JGH_C	10	1	0	4	8	1	2	3	6	2	0	7
2FYU_J-2FYU_K	0	11	0	1	9	1	0	11	0	1	5	0
5N9J_C-5N9J_B	3	5	3	0	10	0	1	9	1	5	4	0
4P6Z_S-4P6Z_G	1	9	1	0	15	1	0	10	1	0	1	5
1NPE_B-1NPE_A	3	2	6	2	0	6	8	0	3	2	2	2
5H2W_C-5H2W_D	0	10	1	4	0	0	11	0	0	2	6	0
1WDD_E-1WDD_W	2	8	1	3	4	7	4	4	3	6	2	1
5V6T_B-5V6T_A	4	0	7	3	2	2	4	5	2	2	1	3
5INB_A-5INB_B	2	0	9	14	1	5	3	4	4	2	8	0
4IN3_C-4IN3_D	1	9	1	1	12	1	9	0	2	0	0	6
3S8G_A-3S8G_C	0	11	0	0	8	0	0	11	0	2	5	0
1JB0_A-1JB0_E	2	7	2	5	1	1	6	2	3	3	0	4
4HFK_A-4HFK_B	5	6	0	0	11	0	3	7	1	3	4	0
3A1J_C-3A1J_B	2	2	7	3	1	9	2	0	9	3	0	7
3KZ4_H-3KZ4_B	10	0	1	7	4	1	3	6	2	0	6	0
5LXT_A-5LXT_F	4	4	3	1	5	2	2	6	3	2	1	3
4XB6_G-4XB6_E	6	0	5	0	1	17	0	0	11	7	3	0
3O4O_C-3O4O_B	8	0	3	2	0	3	4	2	5	3	0	1
3S8G_A-3S8G_B	0	9	2	2	7	6	4	5	2	2	8	0
4CMM_B-4CMM_A	0	2	9	8	3	7	5	0	6	4	0	4
3RZO_C-3RZO_L	0	0	11	5	0	3	6	0	5	1	0	6
3OVU_C-3OVU_B	1	10	0	3	7	4	2	6	3	0	6	0
3P5J_A-3P5J_C	3	5	3	1	1	9	5	1	5	3	2	3
4PSW_C-4PSW_A	4	2	5	8	7	9	5	5	1	3	0	3
2QIY_C-2QIY_A	3	3	5	0	5	10	0	2	9	1	2	5
5FQD_F-5FQD_E	2	3	6	2	2	8	2	2	7	0	2	2
4TQU_M-4TQU_Q	2	9	0	0	6	1	0	9	2	1	3	1
2Y69_B-2Y69_E	6	2	3	0	7	2	0	8	3	3	1	1
2RF4_A-2RF4_B	0	0	11	3	2	8	4	0	7	6	2	2
4UB8_A-4UB8_I	1	10	0	0	8	0	1	7	3	1	5	0
3WWN_A-3WWN_B	0	11	0	4	4	3	4	2	5	4	1	4
2ZUP_A-2ZUP_B	2	7	2	6	3	0	7	2	2	4	4	2
1DML_F-1DML_E	1	10	0	6	1	13	6	0	5	1	9	0
1PRT_B-1PRT_D	1	2	8	4	7	7	2	9	0	5	2	2
5XBF_A-5XBF_B	1	3	7	6	1	1	8	2	1	3	5	1
3V62_C-3V62_B	3	7	1	6	2	10	4	0	7	0	6	0
4FBW_A-4FBW_C	1	3	7	2	0	6	7	0	4	2	2	6
4Z2M_B-4Z2M_H	6	0	5	3	6	3	2	6	3	7	0	0
5IXI_B-5IXI_A	8	3	0	1	19	0	1	9	1	2	1	3
4OWT_B-4OWT_A	5	0	6	4	5	4	5	0	6	2	0	3
4UB8_A-4UB8_O	0	8	3	2	0	7	5	0	6	0	6	0
3E5A_A-3E5A_B	3	8	0	3	4	2	6	2	3	4	3	3
2ZME_D-2ZME_B	3	5	3	2	5	7	0	2	9	4	2	0
2WWX_A-2WWX_B	4	5	2	4	16	1	0	11	0	2	0	7
4BQ6_A-4BQ6_D	2	2	7	4	1	7	4	2	5	4	0	5
4Z8L_E-4Z8L_F	1	9	1	5	2	1	7	3	1	7	0	0
3Q87_A-3Q87_B	2	2	7	1	5	5	2	4	5	3	4	1
5AWF_D-5AWF_B	4	0	7	1	10	0	2	9	0	1	0	9
3V5W_A-3V5W_B	4	6	1	4	4	7	3	0	8	5	2	0
5L8H_B-5L8H_A	5	0	6	5	4	19	2	7	2	2	0	6
2P58_B-2P58_C	6	5	0	1	11	0	0	11	0	2	6	0
4DJD_B-4DJD_E	1	8	2	2	7	0	3	7	1	2	0	5
2ZXX_E-2ZXX_F	4	5	2	7	3	3	4	5	2	2	5	1
3MK7_D-3MK7_E	2	6	3	3	14	2	6	0	5	4	6	0
3X1L_D-3X1L_G	0	3	8	3	4	2	4	7	0	3	1	1
5N9J_S-5N9J_A	0	11	0	1	15	0	0	11	0	5	0	2
4I9X_C-4I9X_B	6	0	5	4	0	6	9	0	2	2	1	5
4WQO_D-4WQO_A	6	2	3	2	1	1	2	7	2	3	1	1
4GIZ_C-4GIZ_B	5	4	2	0	6	2	1	8	2	4	2	2
1DCE_B-1DCE_A	0	10	1	3	8	0	0	11	0	6	0	1
4HH3_A-4HH3_C	0	11	0	2	7	1	1	8	2	3	3	0
4OMF_G-4OMF_A	6	5	0	8	7	2	5	5	1	3	0	7
3DGP_A-3DGP_B	2	0	9	3	5	13	2	0	9	2	3	5
2WDQ_E-2WDQ_F	6	3	2	3	7	3	4	0	7	3	0	6
3AB0_D-3AB0_E	1	0	10	3	3	7	4	0	7	2	0	4
4IFD_A-4IFD_G	4	7	0	5	4	8	0	10	1	4	2	0
1FS0_G-1FS0_E	6	0	5	3	0	10	4	7	0	1	6	0
4PK7_B-4PK7_A	7	1	3	1	14	10	0	10	1	5	0	1
4ODB_B-4ODB_E	4	7	0	0	1	11	0	4	7	4	1	0
2H1L_Q-2H1L_E	1	4	6	1	9	2	2	9	0	5	0	1
5B2G_A-5B2G_F	0	9	2	1	0	9	2	0	9	0	7	0
1RLB_E-1RLB_B	2	2	7	3	3	1	4	6	1	2	3	1
5L6W_C-5L6W_L	1	10	0	3	8	4	7	3	1	3	2	3
1H59_A-1H59_B	4	7	0	0	6	2	1	8	2	3	4	0
3IOZ_A-3IOZ_B	0	11	0	1	5	0	2	9	0	2	4	1
2Y69_P-2Y69_S	5	4	2	4	4	1	5	5	1	8	0	1
2PMZ_B-2PMZ_P	4	2	5	6	0	1	9	0	2	0	7	1
1S64_F-1S64_E	1	9	1	5	6	3	5	0	6	4	6	0
5N9J_E-5N9J_C	1	10	0	5	0	1	6	4	1	7	2	0
3CQC_B-3CQC_A	0	10	1	1	12	1	0	11	0	1	6	0
5T5I_J-5T5I_K	3	5	3	4	5	2	4	2	5	2	0	5
5UQ2_A-5UQ2_B	6	0	5	8	5	1	2	8	1	1	0	7
3CUE_L-3CUE_G	6	0	5	4	4	4	0	11	0	4	0	2
2YIN_D-2YIN_B	7	0	4	6	13	8	4	5	2	3	0	5
4F8C_B-4F8C_A	4	7	0	5	9	7	3	7	1	3	1	5
3EUJ_B-3EUJ_A	5	5	1	2	3	11	5	0	6	2	7	0
3ZIA_M-3ZIA_T	4	7	0	0	9	0	0	11	0	0	2	5
2PSM_C-2PSM_B	4	2	5	2	9	1	6	3	2	2	2	1
1YA5_B-1YA5_T	3	0	8	3	2	12	0	2	9	6	0	4
5JDO_E-5JDO_A	3	7	1	0	11	0	0	11	0	2	5	0
2FYU_C-2FYU_E	7	0	4	4	3	2	7	3	1	0	6	1
4LRT_A-4LRT_B	1	9	1	2	6	3	2	0	9	2	0	6
1OR7_F-1OR7_B	3	3	5	2	20	2	0	11	0	2	6	0
5F5P_E-5F5P_G	0	11	0	0	11	0	0	11	0	0	6	0
4GAM_I-4GAM_M	2	7	2	0	7	0	3	8	0	2	3	2
1GHQ_B-1GHQ_A	3	1	7	0	9	1	0	11	0	4	0	1
3U60_C-3U60_G	2	8	1	7	3	6	1	2	8	3	0	3
4CXF_A-4CXF_B	0	11	0	3	8	0	1	10	0	1	7	0
3VR4_G-3VR4_H	8	2	1	2	6	7	0	11	0	3	5	0
2ZON_A-2ZON_G	1	7	3	3	8	0	0	11	0	2	3	3
1GH6_B-1GH6_A	0	11	0	5	2	0	8	3	0	2	6	0
3S9D_A-3S9D_B	4	6	1	3	0	8	4	0	7	0	6	0
2F9I_B-2F9I_A	1	10	0	5	12	4	0	11	0	2	2	4
3A5Z_C-3A5Z_D	1	10	0	1	0	7	5	2	4	5	2	3
2ZXE_A-2ZXE_G	0	10	1	0	11	0	0	11	0	5	3	0
3NY7_B-3NY7_A	1	10	0	1	5	1	2	9	0	1	5	0
3BES_L-3BES_R	3	4	4	3	2	7	2	2	7	0	6	0
4KT6_C-4KT6_D	1	10	0	0	11	2	6	3	2	1	7	0
4FQ3_B-4FQ3_A	6	5	0	0	26	1	0	11	0	4	2	0
3DOE_A-3DOE_B	2	9	0	2	14	0	1	6	4	0	7	0
4FXW_B-4FXW_A	9	0	2	3	8	5	3	2	6	9	0	1
3CH5_A-3CH5_B	0	4	7	3	4	0	4	3	4	2	0	5
4AF3_A-4AF3_D	2	3	6	1	7	0	7	3	1	4	2	2
5VOB_B-5VOB_A	8	1	2	4	11	3	3	7	1	7	0	3
5J9T_F-5J9T_H	1	10	0	0	10	0	0	11	0	1	5	0
4OMF_G-4OMF_B	6	5	0	9	16	0	4	6	1	3	0	7
3U52_A-3U52_E	8	0	3	2	3	7	2	2	7	4	6	0
1EEX_L-1EEX_E	8	0	3	0	6	0	2	9	0	3	7	0
1K8K_A-1K8K_E	1	10	0	1	5	0	2	8	1	4	0	3
5EE5_B-5EE5_A	8	0	3	3	11	1	3	7	1	1	1	3
5JW7_B-5JW7_A	7	3	1	4	9	8	4	4	3	5	2	1
1Q90_R-1Q90_A	3	8	0	0	9	0	0	11	0	4	2	0
2R6A_B-2R6A_C	2	7	2	5	10	0	4	7	0	5	3	0
3VHL_B-3VHL_A	6	2	3	9	12	11	4	4	3	3	0	6
1RP3_F-1RP3_E	2	9	0	0	13	1	0	11	0	2	5	0
1FOE_B-1FOE_A	6	0	5	2	17	0	2	8	1	2	0	6
5T48_A-5T48_B	5	0	6	5	3	1	4	6	1	5	0	3
3R84_V-3R84_U	3	7	1	1	9	2	0	11	0	1	6	0
2ZP8_B-2ZP8_G	2	0	9	2	8	3	1	4	6	2	0	4
2PQN_B-2PQN_A	1	10	0	3	13	2	1	10	0	2	4	0
4WPX_A-4WPX_B	1	10	0	0	7	0	0	11	0	6	1	1
3LK2_A-3LK2_T	0	11	0	5	0	1	8	0	3	2	7	0
2EHB_D-2EHB_A	2	9	0	2	23	0	2	9	0	3	3	1
5J9T_E-5J9T_G	5	1	5	11	7	3	6	4	1	3	3	3
4U7U_A-4U7U_K	2	6	3	4	2	12	5	0	6	2	2	3
4UB8_l-4UB8_m	6	5	0	0	6	1	0	11	0	5	1	0
5MU7_B-5MU7_A	1	9	1	2	10	0	1	8	2	0	1	6
3V89_B-3V89_A	3	3	5	6	3	14	3	8	0	5	0	5
1H2S_B-1H2S_A	1	10	0	0	11	0	2	8	1	1	6	0
2J3T_A-2J3T_C	0	11	0	2	10	0	2	2	7	0	4	0
1YC0_A-1YC0_I	5	4	2	4	0	4	5	0	6	6	0	2
4C0H_B-4C0H_D	3	2	6	7	0	3	8	2	1	3	0	7
4ZRP_C-4ZRP_A	2	5	4	4	6	0	1	10	0	3	1	3
4UB8_B-4UB8_H	3	7	1	5	7	2	3	5	3	3	7	0
5N9J_E-5N9J_B	1	10	0	0	14	1	0	11	0	5	2	0
5HZK_D-5HZK_A	2	7	2	1	5	6	1	8	2	1	5	0
5FUG_K-5FUG_L	3	7	1	7	2	2	8	0	3	3	6	0
4UB8_T-4UB8_L	0	11	0	0	8	0	0	11	0	0	6	0
1I4D_D-1I4D_A	5	3	3	0	9	0	0	11	0	2	0	5
4U7U_A-4U7U_B	0	10	1	0	12	0	0	11	0	0	1	4
4BSZ_A-4BSZ_B	1	10	0	2	12	0	6	4	1	2	4	0
4JJN_E-4JJN_L	2	7	2	0	2	4	0	0	11	0	3	0
3F62_B-3F62_A	2	0	9	2	1	13	0	2	9	1	0	7
3VU9_B-3VU9_A	3	8	0	2	6	3	2	8	1	1	1	6
2NUD_A-2NUD_C	1	3	7	5	0	7	4	1	6	7	0	3
5LPU_B-5LPU_D	0	11	0	3	14	2	1	10	0	0	7	0
5LSJ_B-5LSJ_D	0	11	0	0	7	0	4	7	0	1	3	0
2HYI_I-2HYI_G	3	5	3	2	7	6	5	3	3	6	0	1
1I7W_D-1I7W_C	10	0	1	0	26	2	0	11	0	1	4	0
4DGW_B-4DGW_C	8	2	1	12	0	11	5	0	6	4	5	0
1GVN_D-1GVN_C	2	9	0	0	10	0	0	11	0	4	4	0
4NTW_C-4NTW_A	8	3	0	1	11	0	0	11	0	1	6	0
5O32_J-5O32_F	4	6	1	3	0	5	7	0	4	3	1	3
4XXB_A-4XXB_B	2	5	4	3	4	1	3	3	5	3	0	6
1NBW_B-1NBW_A	4	7	0	2	2	1	4	5	2	2	1	2
4G2V_B-4G2V_A	10	0	1	0	35	0	0	11	0	6	0	0
5C46_F-5C46_E	5	6	0	3	6	0	1	10	0	3	0	5
5NT7_D-5NT7_C	0	11	0	0	14	0	2	8	1	3	1	3
4ZJB_G-4ZJB_B	1	10	0	0	0	8	0	2	9	0	5	0
3BK3_A-3BK3_C	1	0	10	4	1	8	1	7	3	2	0	4
4UB8_B-4UB8_U	2	6	3	3	7	0	4	7	0	0	4	0
3ME0_A-3ME0_B	0	0	11	7	0	22	5	0	6	2	0	7
4UQI_S-4UQI_A	4	3	4	0	21	2	0	11	0	0	1	5
5HY3_A-5HY3_B	6	3	2	3	7	6	2	1	8	3	0	7
4OJK_C-4OJK_A	0	11	0	1	7	2	0	10	1	1	6	0
4HEA_H-4HEA_4	4	7	0	2	8	5	1	7	3	5	2	1
3G9V_C-3G9V_D	4	4	3	1	7	1	5	3	3	3	0	4
4F0Z_C-4F0Z_B	8	2	1	1	8	1	1	9	1	8	0	0
5FU7_A-5FU7_B	0	11	0	5	4	5	5	3	3	5	3	2
5LG4_A-5LG4_B	0	11	0	2	8	0	2	8	1	2	4	0
4TQ1_A-4TQ1_B	3	5	3	0	8	0	2	5	4	0	7	0
4HEA_Q-4HEA_O	4	5	2	5	4	1	4	6	1	6	2	0
5KTB_C-5KTB_B	5	5	1	4	0	18	0	4	7	4	1	1
5B5W_U-5B5W_A	0	11	0	3	10	1	2	9	0	1	6	0
4DCK_C-4DCK_A	0	3	8	3	6	4	3	4	4	2	0	8
3OJY_A-3OJY_C	1	4	6	8	3	15	5	0	6	5	0	2
4XGC_B-4XGC_C	5	6	0	0	10	1	0	11	0	1	7	0
2Y69_N-2Y69_P	0	11	0	0	13	0	7	3	1	4	5	1
5IBW_C-5IBW_A	0	11	0	2	16	5	3	6	2	1	6	0
2CG5_B-2CG5_A	0	11	0	0	8	2	1	8	2	1	3	0
5B2G_C-5B2G_D	0	10	1	0	0	0	0	2	9	3	4	1
4M5D_A-4M5D_B	0	11	0	9	3	3	2	7	2	1	8	0
3A1J_B-3A1J_A	4	0	7	6	4	2	6	3	2	5	1	4
3W1S_A-3W1S_C	0	11	0	4	4	2	3	5	3	2	7	0
3W5U_H-3W5U_E	3	1	7	6	3	10	4	2	5	0	1	3
1J2J_A-1J2J_B	1	10	0	2	7	0	0	11	0	0	0	5
5FU7_C-5FU7_D	0	1	10	3	0	4	3	4	4	2	4	1
2NV2_L-2NV2_K	2	3	6	5	6	7	0	11	0	3	0	4
3MN5_A-3MN5_S	1	10	0	3	6	0	6	4	1	4	0	4
3D31_A-3D31_C	2	6	3	2	7	0	0	11	0	0	0	8
4I98_A-4I98_C	8	3	0	6	13	8	4	6	1	3	4	2
1KXP_A-1KXP_D	1	9	1	4	8	3	0	11	0	4	0	4
4D18_F-4D18_B	0	11	0	1	6	0	2	9	0	3	0	3
2YPA_C-2YPA_D	2	2	7	4	0	5	4	0	7	6	3	1
4KYT_A-4KYT_B	0	11	0	0	7	0	0	11	0	2	7	0
3K7V_C-3K7V_A	3	7	1	0	9	1	1	8	2	0	5	0
4HX3_H-4HX3_G	0	0	11	3	9	3	4	6	1	2	0	5
3P8C_D-3P8C_F	0	11	0	0	19	0	0	11	0	3	4	0
2WZP_H-2WZP_P	4	2	5	6	3	5	4	3	4	3	1	2
2QCS_B-2QCS_A	9	0	2	7	10	6	4	2	5	6	0	3
1OW3_B-1OW3_A	0	10	1	2	15	0	3	7	1	1	0	6
4HEA_5-4HEA_9	4	0	7	2	2	8	3	3	5	0	5	0
3WKR_A-3WKR_C	5	3	3	0	5	0	0	11	0	4	3	1
5UNI_B-5UNI_A	0	11	0	1	18	0	0	11	0	1	9	0
4JOI_B-4JOI_C	0	10	1	3	9	1	8	1	2	5	0	3
4HEA_6-4HEA_W	2	6	3	1	3	6	2	6	3	4	4	1
3INB_D-3INB_A	4	0	7	5	4	8	0	2	9	5	0	2
4CI6_A-4CI6_B	4	6	1	4	9	11	2	5	4	3	0	6
5T5I_F-5T5I_B	7	2	2	1	3	3	3	6	2	1	2	3
5T5I_C-5T5I_A	6	4	1	3	4	0	1	10	0	1	0	4
1BOU_B-1BOU_A	4	4	3	6	15	4	1	8	2	2	0	6
5B83_D-5B83_F	4	0	7	0	9	0	0	11	0	1	0	7
5MB9_A-5MB9_D	1	5	5	5	6	4	5	1	5	4	0	6
2HYI_C-2HYI_D	1	9	1	4	4	0	9	1	1	8	0	2
4WMA_D-4WMA_A	3	1	7	2	7	3	0	10	1	2	0	3
3OLM_A-3OLM_D	1	4	6	2	2	4	4	1	6	5	2	0
5IBK_C-5IBK_A	4	1	6	0	7	2	2	4	5	3	0	2
3IHQ_B-3IHQ_A	2	6	3	0	10	2	1	8	2	1	6	1
1GZS_A-1GZS_B	7	0	4	1	16	4	1	9	1	1	0	6
2WTK_E-2WTK_D	0	0	11	2	4	2	1	8	2	4	0	2
2PNR_G-2PNR_E	2	0	9	7	0	3	7	0	4	4	2	2
2UZX_B-2UZX_A	1	4	6	1	1	10	3	2	6	1	0	3
2RDD_A-2RDD_B	0	11	0	0	8	0	0	11	0	1	6	0
4HEA_A-4HEA_6	3	3	5	0	9	2	1	7	3	3	4	1
3V11_A-3V11_C	3	6	2	2	6	0	0	11	0	5	0	3
3MHS_A-3MHS_C	0	2	9	7	2	2	0	10	1	4	4	0
3ULY_A-3ULY_B	2	9	0	2	1	2	4	2	5	6	0	0
4NQW_A-4NQW_B	0	11	0	4	5	0	1	10	0	2	8	0
4Z42_C-4Z42_B	2	7	2	6	0	6	6	0	5	2	5	2
2OM2_A-2OM2_B	0	11	0	3	2	4	6	0	5	3	0	7
1K8K_D-1K8K_F	0	11	0	0	13	0	0	11	0	5	2	3
3K6G_E-3K6G_B	4	6	1	0	16	1	0	11	0	3	5	1
4A8J_D-4A8J_E	7	3	1	4	6	1	4	6	1	3	2	2
2WP0_D-2WP0_B	0	7	4	4	6	0	7	2	2	0	4	0
5IFS_B-5IFS_A	3	6	2	2	5	7	2	8	1	2	2	5
5X5Y_B-5X5Y_F	4	2	5	0	7	0	0	11	0	1	0	7
2OXG_Z-2OXG_Y	2	2	7	5	1	17	1	2	8	4	2	3
2Y69_N-2Y69_Y	0	11	0	0	10	0	3	3	5	4	4	0
4Q35_A-4Q35_B	7	1	3	1	8	4	2	2	7	2	8	0
5N9J_R-5N9J_G	1	10	0	3	4	0	6	4	1	4	3	0
3IMA_A-3IMA_B	4	5	2	0	3	6	0	0	11	1	4	3
4D18_F-4D18_A	0	11	0	0	7	0	0	11	0	2	0	2
4KFZ_A-4KFZ_C	4	3	4	2	0	9	1	2	8	7	2	0
4IAO_A-4IAO_C	0	8	3	4	8	6	2	8	1	5	3	0
3OTP_I-3OTP_C	5	2	4	6	11	13	2	4	5	4	2	3
4CJ2_A-4CJ2_D	1	10	0	0	1	9	1	0	10	2	5	0
5LB7_B-5LB7_A	0	11	0	0	11	0	2	9	0	2	6	0
2PF4_H-2PF4_D	3	5	3	1	2	2	1	8	2	1	4	1
1KA9_H-1KA9_F	1	0	10	6	2	6	3	6	2	2	0	5
4A8X_A-4A8X_B	1	8	2	3	1	3	5	0	6	3	0	5
4V3K_D-4V3K_F	4	7	0	1	6	1	2	4	5	0	5	0
3WYF_A-3WYF_B	10	1	0	7	0	12	10	0	1	2	0	8
4LQS_A-4LQS_B	0	10	1	2	10	0	3	6	2	2	5	0
5WUR_A-5WUR_C	0	11	0	5	4	0	6	5	0	1	9	0
3KSE_D-3KSE_A	0	0	11	6	3	8	5	3	3	4	2	2
2Y69_M-2Y69_L	0	11	0	0	10	0	0	11	0	5	0	1
5NXB_B-5NXB_C	6	0	5	0	9	0	0	11	0	3	2	3
4QAM_B-4QAM_A	7	1	3	3	4	8	6	0	5	5	0	2
3KQ4_B-3KQ4_A	5	2	4	5	5	0	2	9	0	3	0	3
4FAO_b-4FAO_d	6	3	2	5	1	7	2	2	7	0	0	6
1ES7_A-1ES7_B	5	5	1	3	5	10	1	7	3	3	0	4
4JGH_D-4JGH_C	1	10	0	1	7	4	0	10	1	2	4	0
4PKF_A-4PKF_C	0	11	0	1	2	7	1	0	10	1	2	7
4XGC_B-4XGC_E	2	7	2	0	11	1	1	10	0	0	8	0
4XGC_A-4XGC_D	1	9	1	6	5	2	2	9	0	0	5	0
1CI6_A-1CI6_B	0	11	0	0	8	0	0	11	0	1	5	0
3TVT_A-3TVT_B	0	2	9	2	3	3	4	4	3	4	0	5
2Q2E_B-2Q2E_A	1	9	1	1	15	1	3	7	1	3	2	2
4NEE_C-4NEE_D	2	4	5	1	10	5	1	8	2	4	1	1
1PRT_G-1PRT_L	3	4	4	1	6	0	5	2	4	0	0	6
5H07_A-5H07_D	4	0	7	0	9	0	0	11	0	0	1	5
4QAF_A-4QAF_D	2	0	9	0	1	11	0	3	8	5	0	3
3IAX_B-3IAX_A	5	2	4	9	0	17	5	0	6	0	2	1
3EGG_A-3EGG_C	2	0	9	5	2	11	3	2	6	1	8	0
5FIR_C-5FIR_D	4	5	2	5	9	1	4	5	2	1	7	0
4WWX_E-4WWX_Y	5	2	4	8	8	9	4	5	2	1	8	0
3KXE_C-3KXE_A	1	7	3	0	6	9	1	6	4	7	3	0
4WZA_H-4WZA_D	0	10	1	1	8	0	2	9	0	2	0	7
2VSO_A-2VSO_E	3	6	2	4	9	1	2	7	2	8	0	0
4BRW_A-4BRW_B	0	11	0	6	4	3	5	3	3	5	3	1
4I6J_A-4I6J_B	7	2	2	2	3	8	9	0	2	2	0	4
2DOQ_D-2DOQ_B	0	11	0	2	19	0	2	8	1	1	4	1
4QIW_J-4QIW_Q	6	4	1	1	2	2	3	3	5	1	3	0
2CLY_D-2CLY_E	0	11	0	5	16	1	3	7	1	1	6	0
1LRW_A-1LRW_B	3	4	4	2	9	0	3	8	0	1	7	1
3QVG_B-3QVG_A	11	0	0	1	9	1	1	10	0	6	0	0
4S0H_B-4S0H_E	1	10	0	4	2	0	7	0	4	0	4	0
1K8K_C-1K8K_G	5	0	6	4	2	1	3	7	1	3	0	4
2Y69_B-2Y69_I	0	11	0	0	8	0	4	5	2	5	0	1
1NH2_A-1NH2_C	0	7	4	4	0	1	5	0	6	4	0	0
3KFU_B-3KFU_I	2	9	0	0	2	4	0	2	9	1	4	0
4HUQ_A-4HUQ_T	3	4	4	0	13	0	0	10	1	0	0	8
4XPM_B-4XPM_A	0	2	9	1	8	2	5	3	3	2	0	4
1KQF_A-1KQF_B	2	6	3	9	4	2	5	6	0	5	3	1
5N6Y_A-5N6Y_C	1	10	0	4	6	1	0	11	0	2	4	1
4JGH_A-4JGH_C	3	7	1	5	12	0	0	10	1	2	6	0
4M6B_A-4M6B_C	0	10	1	7	3	1	5	6	0	4	4	0
3G5O_D-3G5O_C	0	11	0	3	3	8	0	8	3	1	2	5
1GNG_A-1GNG_X	0	10	1	0	12	0	1	10	0	2	0	7
4G4S_P-4G4S_O	6	2	3	7	11	3	7	2	2	4	0	5
1IAR_A-1IAR_B	1	9	1	1	6	0	6	2	3	0	5	0
2WJV_E-2WJV_B	2	1	8	0	6	10	0	3	8	4	3	2
3KMU_B-3KMU_A	4	7	0	8	7	1	4	6	1	0	5	1
5ABV_F-5ABV_E	2	7	2	2	8	3	0	10	1	5	4	0
3W1S_A-3W1S_B	1	4	6	1	10	0	0	11	0	2	7	0
1FXK_A-1FXK_C	0	2	9	3	5	6	2	3	6	1	6	0
2QKL_B-2QKL_A	1	10	0	0	7	7	1	10	0	3	4	0
2GWW_A-2GWW_B	0	11	0	0	9	0	0	11	0	6	3	1
4D18_E-4D18_H	0	11	0	0	6	0	1	10	0	1	4	0
4G91_B-4G91_A	0	11	0	0	6	0	0	11	0	2	3	1
2P22_C-2P22_D	4	5	2	3	3	3	3	5	3	0	7	0
2VPZ_A-2VPZ_B	3	8	0	3	8	1	5	6	0	2	3	3
3WHL_C-3WHL_D	0	11	0	0	7	0	0	11	0	4	1	2
4NTW_B-4NTW_C	6	4	1	4	2	1	6	2	3	1	3	1
4JQU_A-4JQU_B	0	11	0	1	10	0	0	11	0	1	5	0
4JMF_A-4JMF_B	3	5	3	3	9	6	1	2	8	7	2	0
2XPP_A-2XPP_B	1	10	0	1	5	1	1	9	1	0	7	0
5N9J_S-5N9J_W	0	11	0	0	9	0	11	0	0	4	0	3
4P1B_I-4P1B_A	3	4	4	0	9	1	0	11	0	1	2	4
4V3K_B-4V3K_C	1	2	8	3	4	2	4	4	3	1	2	1
3LK2_B-3LK2_A	1	9	1	4	9	5	1	2	8	1	8	0
1YKH_A-1YKH_B	0	11	0	1	12	1	2	9	0	1	6	0
1K8K_C-1K8K_F	4	0	7	3	4	0	6	2	3	4	0	4
1H3O_B-1H3O_A	3	6	2	3	8	2	0	11	0	4	5	0
4GIZ_D-4GIZ_B	0	10	1	0	7	0	1	10	0	4	2	1
3L2O_B-3L2O_A	1	10	0	9	10	1	5	6	0	3	4	1
2Y69_E-2Y69_D	0	11	0	3	10	2	2	7	2	1	6	0
5KBX_B-5KBX_A	1	10	0	0	12	1	0	11	0	4	0	3
3B0D_C-3B0D_B	0	11	0	0	22	2	3	6	2	5	4	0
1NH2_D-1NH2_C	0	0	11	2	0	14	0	0	11	4	5	1
2I3T_C-2I3T_D	3	6	2	1	7	2	2	4	5	3	0	6
2PBD_P-2PBD_V	2	8	1	6	0	0	11	0	0	2	6	1
1P9M_A-1P9M_C	4	0	7	1	0	8	3	0	8	0	0	4
2Z0D_B-2Z0D_A	5	0	6	3	8	10	3	1	7	2	5	0
2PU9_B-2PU9_A	4	2	5	3	9	2	2	9	0	3	1	2
3R45_A-3R45_C	3	6	2	2	4	5	1	5	5	3	4	1
2O8G_A-2O8G_I	2	2	7	5	2	2	7	1	3	3	7	0
4LX3_A-4LX3_B	0	2	9	2	0	12	1	1	9	4	2	4
5J9T_B-5J9T_C	0	11	0	3	8	0	0	11	0	0	6	0
2FYU_A-2FYU_G	2	2	7	3	2	8	2	1	8	3	6	1
4HUQ_T-4HUQ_S	0	11	0	0	14	0	0	11	0	7	0	3
1G8K_B-1G8K_A	3	0	8	9	12	3	7	3	1	7	0	2
3TX7_B-3TX7_A	2	9	0	0	12	0	1	10	0	1	4	0
5JA4_D-5JA4_B	4	5	2	6	0	0	10	1	0	8	2	0
3U6X_D-3U6X_Y	4	7	0	4	6	8	3	2	6	4	2	0
4WJ3_P-4WJ3_A	2	9	0	2	3	7	1	6	4	3	3	0
5LSJ_A-5LSJ_D	0	11	0	3	4	0	4	7	0	4	3	0
1OGY_O-1OGY_P	1	7	3	8	1	5	1	8	2	1	0	8
4U7U_E-4U7U_B	4	0	7	2	4	0	2	9	0	2	0	2
1L1O_C-1L1O_B	2	0	9	2	5	4	0	11	0	4	3	1
1X3Z_B-1X3Z_A	0	11	0	0	11	0	2	8	1	5	3	0
5X3T_C-5X3T_D	7	2	2	2	18	2	1	9	1	8	2	0
4P5O_K-4P5O_B	2	0	9	4	1	2	8	2	1	1	0	6
1XDT_R-1XDT_T	3	4	4	2	0	19	0	2	9	2	6	0
3Q33_B-3Q33_A	3	5	3	7	6	4	4	5	2	1	6	0
1Y96_A-1Y96_B	3	3	5	1	10	0	2	3	6	3	5	1
4W4L_B-4W4L_C	0	10	1	3	10	11	8	3	0	2	5	0
3MHS_A-3MHS_E	1	8	2	3	8	1	3	2	6	5	5	0
3PNL_A-3PNL_B	4	4	3	3	11	1	3	6	2	3	3	2
3N9U_C-3N9U_B	5	5	1	1	2	2	4	2	5	4	1	2
4H3H_B-4H3H_A	6	0	5	0	13	0	1	10	0	1	0	6
5LDD_C-5LDD_A	1	6	4	0	13	0	0	11	0	2	0	7
3LCB_C-3LCB_B	2	9	0	2	10	2	2	5	4	6	0	2
3DDC_A-3DDC_B	3	0	8	0	2	9	0	0	11	2	0	8
5T5I_B-5T5I_G	2	5	4	8	2	4	6	5	0	3	0	6
2A40_D-2A40_F	1	10	0	3	6	0	7	3	1	3	0	5
3FIE_C-3FIE_A	6	0	5	6	3	12	3	2	6	5	0	2
2JF1_A-2JF1_T	1	0	10	1	0	9	2	0	9	2	4	4
1K8K_A-1K8K_D	4	7	0	4	9	4	0	11	0	2	0	5
2A1J_A-2A1J_B	1	8	2	1	6	3	1	7	3	0	7	0
4DL0_E-4DL0_G	0	11	0	0	11	0	0	10	1	4	2	1
1A0R_B-1A0R_P	3	3	5	2	5	7	2	6	3	2	8	0
4LL1_B-4LL1_A	2	4	5	2	0	5	3	2	6	4	2	3
2Y69_O-2Y69_U	3	2	6	2	4	4	1	9	1	5	1	1
2QTV_B-2QTV_A	8	0	3	10	12	1	4	7	0	0	1	5
4M1U_A-4M1U_E	4	6	1	0	6	0	0	11	0	0	1	4
2FHZ_A-2FHZ_B	3	3	5	6	6	11	1	6	4	6	1	2
3DIN_A-3DIN_E	0	10	1	1	0	4	7	2	2	0	6	0
2QKH_A-2QKH_B	1	9	1	0	6	0	0	11	0	2	4	1
3ISM_A-3ISM_C	0	11	0	2	5	0	3	7	1	3	5	0
4P6V_B-4P6V_A	9	0	2	5	12	11	2	6	3	5	0	1
1OFH_A-1OFH_G	6	2	3	1	6	2	0	10	1	2	3	0
5FVD_B-5FVD_A	5	4	2	0	20	0	2	9	0	4	3	1
5UK4_N-5UK4_n	4	4	3	4	4	1	4	2	5	0	4	0
2WDQ_C-2WDQ_B	6	3	2	5	6	11	5	6	0	4	2	1
3OAK_A-3OAK_D	1	8	2	1	8	1	1	9	1	3	4	0
3K8P_D-3K8P_C	1	8	2	1	9	0	2	9	0	1	4	0
1R6O_B-1R6O_D	1	8	2	5	7	0	0	7	4	1	6	0
4E6K_D-4E6K_H	8	0	3	1	4	2	1	5	5	2	2	0
5T5I_B-5T5I_D	1	9	1	4	10	3	4	2	5	3	0	7
2PT7_D-2PT7_H	0	11	0	0	12	0	0	11	0	0	7	0
4OR5_B-4OR5_E	4	5	2	8	7	4	7	0	4	4	6	0
4MQW_Z-4MQW_H	4	2	5	3	0	2	6	3	2	2	0	4
4KT5_C-4KT5_A	1	10	0	4	2	6	1	2	8	2	4	0
1T0P_A-1T0P_B	2	3	6	1	0	5	1	0	10	2	0	5
5BWA_A-5BWA_B	7	0	4	1	11	2	0	11	0	3	7	0
5AWW_Y-5AWW_G	0	11	0	0	13	0	3	7	1	1	7	0
4QTT_C-4QTT_D	4	2	5	3	3	5	3	3	5	2	5	1
2P22_B-2P22_A	5	4	2	1	10	3	0	11	0	2	2	3
3HMX_B-3HMX_A	3	7	1	4	1	4	5	0	6	2	6	0
5LDA_B-5LDA_A	5	0	6	6	3	6	6	4	1	2	2	2
4YK8_A-4YK8_B	4	3	4	1	9	3	0	10	1	3	0	4
4XDN_A-4XDN_B	2	6	3	6	3	4	6	4	1	2	5	3
4H1W_A-4H1W_B	0	8	3	0	5	0	0	11	0	2	6	0
2ZXE_B-2ZXE_A	4	3	4	2	9	2	2	6	3	2	7	1
2Y9Y_A-2Y9Y_B	2	7	2	6	17	2	5	2	4	9	0	0
4OO1_J-4OO1_C	3	2	6	6	4	6	5	0	6	4	4	1
3TUJ_C-3TUJ_A	6	2	3	2	9	0	5	6	0	1	0	7
3BG4_C-3BG4_D	0	2	9	1	0	8	4	1	6	7	0	2
1YAR_C-1YAR_S	0	3	8	1	1	1	6	2	3	1	1	1
3L75_E-3L75_D	0	11	0	0	8	0	0	11	0	4	2	0
1R5I_A-1R5I_D	0	11	0	3	9	0	0	11	0	6	0	0
3PHF_4-3PHF_3	0	11	0	6	10	5	2	9	0	10	0	0
5FU7_C-5FU7_B	6	2	3	6	14	2	5	4	2	2	6	1
5VOB_B-5VOB_D	0	0	11	6	3	5	8	2	1	6	0	3
4UQI_M-4UQI_A	0	3	8	0	9	1	1	8	2	1	1	2
3U1J_E-3U1J_B	5	0	6	5	9	13	0	2	9	4	3	0
5FQ8_D-5FQ8_E	5	5	1	8	3	6	4	2	5	3	0	4
4DH2_B-4DH2_A	0	10	1	3	1	8	2	2	7	2	2	2
2QWO_A-2QWO_B	4	3	4	1	9	0	1	10	0	0	0	4
4XPN_A-4XPN_B	3	1	7	8	0	5	5	0	6	4	5	0
4WYB_C-4WYB_D	2	2	7	1	8	0	2	9	0	5	0	4
4Z42_F-4Z42_A	0	11	0	4	3	4	3	7	1	4	5	0
1DOW_B-1DOW_A	2	9	0	3	15	0	0	11	0	2	5	0
3F1S_B-3F1S_A	0	8	3	1	6	1	1	9	1	5	0	3
4H44_G-4H44_F	0	11	0	2	9	0	0	11	0	3	5	0
4HI8_B-4HI8_A	3	5	3	3	5	0	4	6	1	1	1	2
5LXT_A-5LXT_E	2	2	7	3	0	7	3	0	8	3	1	6
2FYU_C-2FYU_G	0	11	0	0	8	0	0	11	0	1	5	1
2AUH_B-2AUH_A	5	0	6	6	5	6	3	3	5	5	0	5
1DS6_A-1DS6_B	1	10	0	6	6	6	1	10	0	1	0	7
1WUI_L-1WUI_S	3	8	0	7	8	8	3	7	1	4	0	6
4DGL_C-4DGL_B	2	3	6	1	5	4	1	6	4	7	0	2
3MXN_A-3MXN_B	3	8	0	1	7	0	2	9	0	4	4	0
3VUX_B-3VUX_E	4	1	6	1	7	1	6	2	3	1	2	1
4KBB_D-4KBB_B	1	10	0	2	2	9	4	1	6	1	6	0
2NPS_C-2NPS_D	0	11	0	0	8	0	2	9	0	1	5	0
1QGK_B-1QGK_A	3	7	1	1	18	0	3	8	0	1	3	1
4UI1_A-4UI1_D	5	2	4	0	12	0	1	10	0	1	0	4
2EQB_A-2EQB_B	5	2	4	0	8	0	0	11	0	1	0	5
5DMB_D-5DMB_A	1	10	0	4	2	13	2	3	6	5	0	1
2PMZ_Q-2PMZ_W	0	10	1	0	10	1	1	10	0	7	0	0
1JB0_D-1JB0_C	5	1	5	2	4	12	4	2	5	7	0	2
3KFD_K-3KFD_G	3	7	1	4	0	3	8	0	3	3	0	4
2D1K_A-2D1K_C	2	1	8	7	0	3	8	0	3	5	0	5
4OWR_A-4OWR_C	4	0	7	4	1	5	9	2	0	4	1	3
4ETP_A-4ETP_B	0	11	0	0	8	0	0	11	0	0	6	0
3TU5_A-3TU5_B	0	10	1	6	9	2	0	11	0	4	0	5
5WXM_B-5WXM_V	1	9	1	0	8	0	0	11	0	5	3	0
1H9D_C-1H9D_D	2	0	9	4	4	11	1	4	6	7	0	3
5JAA_D-5JAA_A	2	4	5	3	6	4	1	10	0	2	3	4
4BJJ_A-4BJJ_B	3	2	6	4	3	10	4	0	7	4	0	6
4HZU_T-4HZU_S	0	11	0	0	15	0	0	11	0	4	5	1
5JPO_A-5JPO_E	0	11	0	2	4	0	3	8	0	4	0	3
2FDB_M-2FDB_P	4	0	7	4	0	11	3	0	8	0	9	0
4JCV_C-4JCV_E	0	10	1	1	6	2	0	10	1	1	5	1
2CLY_C-2CLY_B	9	1	1	3	4	1	10	1	0	0	4	0
3WO4_A-3WO4_C	1	2	8	2	3	3	2	3	6	0	0	3
4KP3_B-4KP3_F	1	7	3	7	1	2	7	2	2	5	1	3
3L75_R-3L75_T	6	4	1	5	2	1	6	3	2	5	2	0
5CSF_B-5CSF_C	3	7	1	3	0	1	9	0	2	3	5	0
5VXZ_D-5VXZ_B	2	0	9	3	6	11	1	0	10	6	0	3
2Y69_Q-2Y69_X	0	11	0	7	0	0	8	3	0	4	4	2
3T12_A-3T12_C	0	11	0	0	6	0	0	11	0	0	0	5
1F3U_E-1F3U_F	0	2	9	1	2	13	0	1	10	3	4	3
4NUT_A-4NUT_B	2	8	1	0	5	0	1	10	0	3	2	3
5LSB_A-5LSB_B	1	9	1	7	8	0	2	9	0	3	0	3
4Z2M_I-4Z2M_B	0	11	0	2	0	7	2	0	9	0	4	0
5LSK_N-5LSK_P	0	11	0	2	0	2	8	0	3	2	0	3
4CCN_D-4CCN_B	1	0	0	0	0	0	3	0	8	4	0	2
5F4E_B-5F4E_A	4	6	1	2	1	9	0	4	7	3	2	2
1QS0_A-1QS0_B	5	3	3	1	8	5	3	8	0	9	0	0
2Y3A_B-2Y3A_A	0	11	0	1	0	12	3	2	6	3	3	1
1WWW_V-1WWW_Y	4	5	2	3	0	10	3	0	8	2	5	0
4R10_B-4R10_A	5	1	5	0	21	4	0	8	3	2	1	2
2NQ2_C-2NQ2_A	4	4	3	3	6	1	1	9	1	1	0	8
5D6H_A-5D6H_B	3	0	8	8	0	13	3	0	8	4	0	6
2YFV_C-2YFV_B	0	10	1	1	7	0	1	10	0	3	0	3
3RGB_J-3RGB_I	1	8	2	7	13	1	9	0	2	2	6	0
5MSM_F-5MSM_D	6	2	3	4	0	14	0	0	11	6	0	2
1ZAV_A-1ZAV_V	0	11	0	1	8	0	2	9	0	3	5	0
4CO6_C-4CO6_E	2	8	1	1	13	2	0	11	0	1	6	1
4YL8_B-4YL8_A	3	4	4	0	10	8	0	4	7	3	2	5
5T70_G-5T70_A	2	4	5	0	7	0	0	11	0	2	0	5
3M91_A-3M91_B	0	11	0	0	5	0	0	11	0	0	5	0
1G1X_C-1G1X_A	3	6	2	3	0	8	8	0	3	2	4	0
2BKR_B-2BKR_A	2	4	5	1	12	4	2	9	0	1	1	5
1Z2C_A-1Z2C_B	1	9	1	5	11	1	1	9	1	2	0	6
1GL2_A-1GL2_D	0	11	0	0	8	0	0	11	0	0	6	0
5DA9_C-5DA9_A	3	4	4	2	10	0	0	11	0	2	5	0
4OY2_F-4OY2_E	1	0	10	11	5	12	3	0	8	4	3	2
4EAH_G-4EAH_E	1	9	1	2	8	0	0	11	0	4	0	5
1HFE_S-1HFE_L	6	4	1	3	19	3	4	7	0	3	7	0
2W19_B-2W19_D	1	10	0	0	9	0	4	6	1	9	0	0
4R3U_A-4R3U_C	0	11	0	1	9	0	4	7	0	3	5	1
4CFR_Q-4CFR_B	5	2	4	3	12	2	0	11	0	3	2	2
4F6U_A-4F6U_B	4	7	0	9	6	2	1	9	1	4	4	0
4HI0_A-4HI0_E	3	5	3	6	6	0	2	9	0	1	6	0
5LXR_A-5LXR_B	0	10	1	3	9	0	3	8	0	1	2	3
4UB8_A-4UB8_V	6	1	4	5	4	0	4	4	3	2	3	0
5H2F_F-5H2F_J	3	8	0	0	6	2	0	9	2	3	3	1
4KYO_A-4KYO_B	6	5	0	0	21	0	0	11	0	3	3	1
5VK3_A-5VK3_B	1	0	10	9	1	9	5	3	3	4	2	4
5FL7_O-5FL7_H	1	10	0	4	0	2	6	0	5	0	6	0
3WWT_A-3WWT_B	0	11	0	1	7	1	0	11	0	1	3	1
3GE3_A-3GE3_C	3	3	5	0	4	8	1	2	8	3	6	0
3EAB_A-3EAB_G	0	11	0	1	9	0	0	11	0	1	7	0
3KYI_B-3KYI_A	2	7	2	1	9	0	2	9	0	1	0	5
3QKS_C-3QKS_A	2	9	0	0	11	0	0	11	0	1	5	0
3PIN_A-3PIN_B	2	4	5	5	3	2	8	0	3	1	3	4
3VYT_A-3VYT_B	0	2	9	3	11	2	0	11	0	1	0	5
4JHJ_C-4JHJ_A	1	10	0	2	11	2	1	6	4	1	5	1
5O7X_G-5O7X_H	1	8	2	6	10	1	1	10	0	3	5	0
4OWT_A-4OWT_C	0	10	1	2	4	6	5	0	6	5	0	5
4HSU_C-4HSU_A	6	5	0	5	15	12	7	2	2	3	2	0
5BZ0_B-5BZ0_A	4	0	7	2	6	12	2	8	1	1	1	6
3R07_A-3R07_C	3	6	2	1	2	6	2	3	6	3	0	6
3ZIA_Q-3ZIA_T	0	11	0	3	5	1	4	6	1	1	5	0
3OVU_C-3OVU_A	2	9	0	0	11	0	7	2	2	2	7	0
3WYG_D-3WYG_C	2	9	0	2	17	1	1	10	0	2	4	0
1RH5_A-1RH5_C	5	5	1	7	2	1	8	2	1	1	8	1
3X1L_C-3X1L_B	4	0	7	2	1	5	1	2	8	1	0	8
4D0N_A-4D0N_B	7	0	4	1	17	1	0	11	0	1	0	5
4TPS_D-4TPS_C	1	6	4	0	9	0	0	11	0	0	6	0
2PMZ_B-2PMZ_N	6	0	5	4	4	0	3	7	1	2	4	1
1ZOQ_C-1ZOQ_A	5	5	1	1	7	3	0	11	0	2	5	0
4ZK9_B-4ZK9_A	6	0	5	2	3	11	3	2	6	4	0	5
1W85_C-1W85_D	3	5	3	3	9	5	2	7	2	4	5	0
4IIQ_C-4IIQ_A	0	11	0	3	1	4	3	0	8	0	0	3
1WVE_A-1WVE_C	2	8	1	5	4	0	4	5	2	5	4	0
1SXJ_B-1SXJ_G	5	6	0	8	0	2	7	0	4	1	3	0
5T5I_B-5T5I_A	1	5	5	2	6	8	2	3	6	2	0	7
4WNL_D-4WNL_E	5	3	3	5	1	1	1	0	0	0	0	0
2PMZ_A-2PMZ_H	2	4	5	2	1	10	3	0	8	8	0	0
2FMM_C-2FMM_E	3	4	4	3	8	4	7	0	4	5	4	0
1TII_C-1TII_E	0	11	0	3	5	0	1	10	0	1	4	0
4HEA_5-4HEA_4	7	4	0	7	5	4	5	1	5	1	9	0
5N9J_S-5N9J_G	6	1	4	1	8	0	1	10	0	6	0	1
2PMS_A-2PMS_C	4	1	6	0	11	0	0	11	0	1	0	6
2C7M_B-2C7M_A	3	1	6	0	12	0	0	11	0	2	0	6
3DCG_E-3DCG_D	5	6	0	5	14	0	2	9	0	3	4	0
4YII_U-4YII_A	2	2	7	0	9	0	1	10	0	1	6	0
5BNX_D-5BNX_B	5	2	4	3	2	5	3	3	5	2	0	7
2J12_B-2J12_A	0	2	9	2	4	5	4	2	5	2	0	3
3MML_A-3MML_B	7	2	2	4	1	10	1	0	10	3	0	6
4U7U_V-4U7U_M	4	0	7	1	4	3	0	10	1	1	0	5
4I6N_B-4I6N_A	4	0	7	8	0	6	7	2	2	2	2	4
1A0R_B-1A0R_G	0	4	7	5	6	0	5	6	0	2	8	0
4UZZ_B-4UZZ_A	2	9	0	2	15	1	0	11	0	3	5	0
3MHS_D-3MHS_A	5	0	6	4	4	18	2	8	1	1	1	6
2C1M_A-2C1M_B	0	8	3	9	2	1	10	0	1	3	7	0
3PNR_A-3PNR_B	4	3	4	4	3	6	5	1	5	1	8	0
1PBY_C-1PBY_A	5	4	2	6	8	10	6	0	5	4	4	2
1N2D_C-1N2D_A	0	11	0	5	13	3	3	8	0	1	4	0
4U4C_A-4U4C_B	2	7	2	7	7	1	5	3	3	4	0	5
2H32_B-2H32_A	5	0	6	6	3	22	2	0	9	7	0	3
4P5O_C-4P5O_F	0	11	0	1	5	3	1	5	5	2	5	0
1IS8_H-1IS8_S	1	6	4	2	4	0	4	3	4	0	4	0
5N9J_S-5N9J_U	2	8	1	7	9	2	5	5	1	6	0	4
4D18_M-4D18_J	0	11	0	0	9	0	0	11	0	2	5	0
2NN6_I-2NN6_G	1	0	10	2	1	4	4	2	5	3	1	2
5O7X_I-5O7X_G	10	0	1	7	5	8	5	6	0	7	0	2
3HZH_A-3HZH_B	2	6	3	2	7	0	0	11	0	2	3	1
3ABQ_D-3ABQ_C	6	1	4	4	15	4	0	7	4	3	5	1
1BML_B-1BML_D	3	0	8	2	1	10	4	5	2	5	1	2
5XJL_A-5XJL_2	0	2	9	4	2	2	4	5	2	1	5	0
4LNU_A-4LNU_K	2	9	0	3	9	1	0	11	0	2	1	3
4GD3_T-4GD3_A	3	6	2	8	6	1	1	10	0	3	0	6
4HEA_Q-4HEA_G	2	8	1	4	7	5	7	3	1	5	1	0
4UX3_A-4UX3_B	0	11	0	2	12	2	0	11	0	3	0	5
2OT3_B-2OT3_A	4	2	5	2	12	3	2	7	2	1	0	9
2PMZ_V-2PMZ_G	5	2	4	1	10	5	1	10	0	5	2	3
2Y69_A-2Y69_D	0	11	0	0	8	0	0	11	0	3	4	0
4H9N_C-4H9N_B	0	11	0	0	9	1	0	11	0	2	4	0
3AU4_B-3AU4_A	0	11	0	1	10	5	0	11	0	2	4	0
2V5P_B-2V5P_C	3	2	6	5	2	1	0	9	2	4	2	2
4M70_I-4M70_J	0	11	0	4	9	0	0	11	0	1	6	0
1GL2_A-1GL2_B	1	10	0	1	9	0	0	11	0	1	6	0
1R0R_I-1R0R_E	6	0	5	7	10	16	3	4	4	6	1	2
2Y69_C-2Y69_G	2	6	3	8	3	2	2	9	0	6	0	1
2PBD_A-2PBD_P	2	5	4	1	2	8	0	2	9	1	0	5
3SQG_C-3SQG_B	4	6	1	1	20	0	1	9	1	6	2	1
4UEL_B-4UEL_A	4	0	7	9	0	5	5	2	4	2	2	3
4FOU_A-4FOU_C	1	7	3	1	4	10	0	8	3	2	5	0
4XLR_C-4XLR_M	2	3	6	4	1	7	3	0	8	6	0	2
1PRT_E-1PRT_F	1	0	10	3	4	6	2	2	7	1	0	7
5KP7_B-5KP7_A	1	10	0	0	13	0	0	11	0	2	6	0
4II2_B-4II2_A	5	0	6	5	3	11	3	2	6	2	0	6
3A0R_B-3A0R_A	5	3	3	3	10	0	3	7	1	2	1	2
3M1C_B-3M1C_A	5	2	4	4	6	14	2	5	4	5	0	5
4EB5_A-4EB5_C	2	9	0	1	1	10	1	5	5	4	3	2
4CT0_A-4CT0_B	1	10	0	6	5	1	7	4	0	2	0	7
1B33_E-1B33_N	0	9	2	2	0	2	7	1	3	0	4	0
4XGC_D-4XGC_E	1	9	1	7	5	4	3	8	0	0	5	0
4FAO_W-4FAO_d	1	7	3	1	2	2	2	2	7	0	2	0
1L0O_C-1L0O_B	1	10	0	1	11	0	2	8	1	2	5	0
3LPE_A-3LPE_B	3	2	6	3	4	7	2	6	3	4	0	4
4HSA_E-4HSA_F	8	2	1	1	7	7	2	0	9	6	0	2
3GLI_A-3GLI_B	1	10	0	1	6	3	0	6	5	2	4	2
4WV4_A-4WV4_B	0	11	0	1	21	0	2	6	3	2	7	0
1T6G_D-1T6G_B	2	2	7	3	7	8	4	2	5	0	0	5
3L3O_B-3L3O_M	7	3	1	0	7	0	1	10	0	3	2	2
3K51_B-3K51_A	5	0	6	1	1	3	3	2	6	1	0	5
2ZXE_B-2ZXE_G	5	3	3	2	2	0	5	6	0	2	6	0
5F0J_C-5F0J_A	10	0	1	1	12	0	0	11	0	5	0	1
4HEA_3-4HEA_9	2	7	2	2	2	5	5	5	1	0	1	6
5FU7_A-5FU7_D	1	9	1	2	6	0	1	10	0	5	3	2
3RNQ_A-3RNQ_B	1	1	9	4	1	7	0	2	9	2	0	7
3IJ2_X-3IJ2_B	3	3	5	5	0	0	8	2	1	1	1	3
1KF6_D-1KF6_B	4	6	1	0	14	1	0	10	1	5	0	3
5JWO_A-5JWO_B	4	3	4	8	8	10	2	5	4	6	1	1
3NMU_F-3NMU_A	3	7	1	2	16	5	2	8	1	2	1	5
2EQ7_C-2EQ7_B	4	3	4	1	7	3	1	8	2	3	4	0
4NWO_A-4NWO_B	1	10	0	2	5	3	2	7	2	2	0	6
5JEA_K-5JEA_I	2	9	0	1	1	14	2	2	7	2	5	1
3X1L_B-3X1L_A	4	2	5	1	11	1	0	11	0	1	0	6
3CI0_I-3CI0_J	2	9	0	5	0	6	3	2	6	0	9	0
4DCN_A-4DCN_C	3	0	8	0	12	0	0	11	0	3	0	4
3VYT_C-3VYT_B	5	2	4	3	19	0	0	10	1	2	3	2
3S8G_B-3S8G_C	0	11	0	2	3	0	2	9	0	1	4	0
4FJV_B-4FJV_A	5	0	6	3	5	4	4	7	0	5	0	2
3ZIA_E-3ZIA_G	3	7	1	0	5	0	0	11	0	1	0	5
4Y99_C-4Y99_A	1	9	1	1	16	1	0	11	0	6	0	1
5G1X_B-5G1X_A	8	3	0	2	6	6	5	0	6	5	2	0
1I1R_A-1I1R_B	5	2	4	0	10	0	0	10	1	2	0	4
5L9W_A-5L9W_C	1	1	9	6	3	5	4	3	4	4	5	0
4QPJ_C-4QPJ_A	0	11	0	1	14	0	0	11	0	4	0	4
2WBL_C-2WBL_A	2	8	1	3	19	0	0	11	0	1	0	7
1JB0_A-1JB0_C	6	3	2	7	4	0	5	6	0	2	0	3
3TND_A-3TND_B	1	8	2	4	3	0	6	4	1	4	1	2
3WXF_B-3WXF_A	6	0	5	6	5	14	3	2	6	0	1	6
2QFA_C-2QFA_B	0	9	2	0	7	1	0	11	0	1	3	1
3KFU_H-3KFU_J	0	11	0	2	13	0	3	8	0	1	8	0
4FAO_M-4FAO_Q	1	1	9	4	1	9	2	3	6	1	0	8
5FQD_B-5FQD_A	1	7	3	5	3	12	4	0	7	1	5	0
4R6U_D-4R6U_A	3	7	1	3	2	9	5	0	6	1	0	8
1EEX_L-1EEX_M	0	11	0	2	17	1	0	10	1	2	6	0
5C2J_B-5C2J_A	0	10	1	1	14	0	3	7	1	2	0	6
5FU7_E-5FU7_G	3	8	0	1	8	1	0	11	0	4	5	1
4DGW_B-4DGW_A	0	11	0	0	13	2	2	9	0	3	4	0
3LVK_A-3LVK_B	0	11	0	0	8	0	0	11	0	2	2	2
3RLF_G-3RLF_E	2	5	4	3	6	1	1	10	0	1	4	0
4HKJ_P-4HKJ_N	2	0	9	3	1	3	4	0	7	5	0	1

## Sheet: Neff
65535	1A0R_B
3313	1A0R_G
65535	1A0R_P
65535	1AN1_E
17059	1AN1_I
10325	1AWC_A
65535	1AWC_B
10964	1B33_E
2037	1B33_N
2404	1BH9_A
2156	1BH9_B
65535	1BML_B
412	1BML_D
2381	1BOU_A
24416	1BOU_B
27559	1C9B_M
12334	1C9B_N
65535	1CCW_C
6956	1CCW_D
9065	1CI6_A
1091	1CI6_B
3746	1D2Z_A
892	1D2Z_B
65535	1DCE_A
47307	1DCE_B
65535	1DHK_A
9602	1DHK_B
258	1DML_E
935	1DML_F
2913	1DOW_A
1177	1DOW_B
34825	1DP5_A
12	1DP5_B
65535	1DS6_A
2566	1DS6_B
65535	1DX5_J
65535	1DX5_N
65535	1EAI_B
8837	1EAI_D
2261	1EEX_E
1203	1EEX_L
1237	1EEX_M
12271	1EGJ_A
65535	1EGJ_L
8502	1EM8_C
1748	1EM8_D
11936	1ES7_A
2951	1ES7_B
65535	1EXB_A
20058	1EXB_E
1823	1F3U_E
1721	1F3U_F
65535	1FFT_F
65535	1FFT_G
65535	1FI8_B
1987	1FI8_E
36374	1FM0_D
19114	1FM0_E
43095	1FOE_A
65535	1FOE_B
36645	1FS0_E
27201	1FS0_G
4342	1FXK_A
7071	1FXK_C
712	1FYH_A
8378	1FYH_B
25263	1G1X_A
30310	1G1X_C
65535	1G4U_R
55281	1G4U_S
65535	1G8K_A
65535	1G8K_B
65535	1GH6_A
1882	1GH6_B
29199	1GHQ_A
48396	1GHQ_B
10408	1GL2_A
13389	1GL2_B
4074	1GL2_C
8764	1GL2_D
2885	1GL4_A
65535	1GL4_B
65535	1GNG_A
206	1GNG_X
65535	1GO3_E
2042	1GO3_F
3662	1GO4_B
922	1GO4_F
43615	1GOT_A
65535	1GOT_B
141	1GVN_C
65535	1GVN_D
33322	1GXD_A
3008	1GXD_C
65535	1GZS_A
209	1GZS_B
9667	1H2S_A
1	1H2S_B
2988	1H2T_C
65535	1H2T_Z
1011	1H3O_A
1987	1H3O_B
2340	1H59_A
1333	1H59_B
1818	1H9D_C
757	1H9D_D
65535	1H9H_E
83	1H9H_I
23511	1HBX_B
10328	1HBX_G
65535	1HFE_L
5157	1HFE_S
65535	1I1R_A
637	1I1R_B
2458	1I4D_A
65535	1I4D_D
58525	1I7Q_C
65535	1I7Q_D
65535	1I7W_C
5368	1I7W_D
351	1IAR_A
8509	1IAR_B
1170	1IK9_A
972	1IK9_C
4450	1IKN_A
65535	1IKN_D
24513	1IS8_H
405	1IS8_S
40538	1IXR_B
65535	1IXR_C
65535	1J2J_A
1762	1J2J_B
41556	1J34_A
1	1J34_C
28965	1JB0_A
65535	1JB0_C
906	1JB0_D
911	1JB0_E
895	1JB0_F
4964	1JB0_J
1084	1JB0_L
198	1JMU_F
330	1JMU_I
65535	1JNR_A
65535	1JNR_B
32362	1JQL_A
19830	1JQL_B
65535	1JR3_B
65535	1JR3_E
65535	1JSU_A
30390	1JSU_B
1962	1JSU_C
65535	1K8K_A
65535	1K8K_C
2311	1K8K_D
1956	1K8K_E
1689	1K8K_F
1837	1K8K_G
65535	1KA9_F
65535	1KA9_H
65535	1KF6_B
2076	1KF6_C
1861	1KF6_D
65535	1KF6_M
65535	1KF6_N
2076	1KF6_O
65535	1KKM_A
34652	1KKM_I
65535	1KMI_Y
6499	1KMI_Z
65535	1KQF_A
65535	1KQF_B
31837	1KQF_C
65535	1KXP_A
2454	1KXP_D
65535	1L0O_B
65535	1L0O_C
7995	1L1O_B
6594	1L1O_C
1743	1L1O_D
7995	1L1O_E
12577	1LDJ_A
65535	1LDJ_B
9617	1LDK_A
8622	1LDK_D
7307	1LQB_B
1386	1LQB_C
52455	1LQV_A
1	1LQV_C
65535	1LRW_A
203	1LRW_B
115	1LTS_C
130	1LTS_E
65535	1M1E_A
463	1M1E_B
65535	1M56_B
51462	1M56_C
1809	1M56_D
51462	1M56_I
1609	1MIU_A
1455	1MIU_B
23596	1MNM_B
65535	1MNM_C
10619	1MQS_A
1	1MQS_B
65535	1N2D_A
3690	1N2D_C
23470	1N6J_A
33	1N6J_G
28341	1NBW_A
2259	1NBW_B
65535	1NF3_B
65535	1NF3_D
13440	1NH2_A
2251	1NH2_C
2008	1NH2_D
65535	1NPE_A
56735	1NPE_B
65535	1NU7_F
460	1NU7_H
50551	1O6O_C
5804	1OF5_A
1743	1OF5_B
65535	1OFH_A
25593	1OFH_G
65535	1OGY_O
5963	1OGY_P
3488	1OQE_I
117	1OQE_Q
65535	1OR7_B
5627	1OR7_F
10390	1ORY_A
26994	1ORY_B
1937	1OTC_A
24	1OTC_B
41957	1OW3_A
65535	1OW3_B
1561	1P3Q_R
65343	1P3Q_V
65535	1P9M_A
648	1P9M_B
48760	1P9M_C
8615	1PBY_A
511	1PBY_C
59131	1PG5_A
4915	1PG5_B
66	1PRT_B
18	1PRT_D
18	1PRT_E
17	1PRT_F
1458	1PRT_G
18	1PRT_K
17	1PRT_L
768	1PXV_B
49	1PXV_D
10297	1Q90_A
65535	1Q90_C
65535	1Q90_D
2259	1Q90_R
65535	1QGK_A
4351	1QGK_B
65535	1QS0_A
65535	1QS0_B
65535	1QZ7_A
360	1QZ7_B
65535	1R0R_E
15523	1R0R_I
65535	1R4A_A
682	1R4A_E
65535	1R5I_A
6	1R5I_D
65535	1R6O_B
17048	1R6O_D
32071	1RH5_A
150	1RH5_C
10707	1RLB_B
14144	1RLB_E
65535	1RP3_E
7581	1RP3_F
48820	1S64_E
16079	1S64_F
65535	1S6V_B
44241	1S6V_C
65535	1S70_A
65535	1S70_B
65535	1SBW_A
286	1SBW_I
65535	1SKR_A
65535	1SKR_B
7827	1SQ2_L
42453	1SQ2_N
1982	1SR4_A
16567	1SR4_B
65535	1SXJ_B
14243	1SXJ_G
6800	1T0F_A
634	1T0F_C
65535	1T0P_A
715	1T0P_B
28484	1T6G_B
3481	1T6G_D
2828	1TAF_A
5242	1TAF_B
65535	1TBR_K
22406	1TBR_S
65535	1TH8_A
65535	1TH8_B
114	1TII_C
18	1TII_E
2305	1TTW_A
20	1TTW_B
65535	1U2G_B
14566	1U2G_C
15811	1U35_C
14828	1U35_F
20076	1UB4_A
19716	1UB4_C
15	1UF2_A
1	1UF2_K
65535	1UNL_A
622	1UNL_D
2402	1UW4_C
2020	1UW4_D
33605	1VG9_A
65535	1VG9_B
65535	1W85_B
65535	1W85_C
65535	1W85_D
55811	1W85_I
65535	1WA5_A
21668	1WA5_C
65535	1WDD_E
5067	1WDD_W
17169	1WTH_A
188	1WTH_D
43237	1WUI_L
40615	1WUI_S
65535	1WVE_A
65535	1WVE_C
9250	1WWW_V
65535	1WWW_Y
12147	1WYW_A
7264	1WYW_B
7905	1X3Z_A
2730	1X3Z_B
5006	1XDT_R
109	1XDT_T
82	1XF6_A
10724	1XF6_C
1252	1XKP_A
186	1XKP_C
95	1XOU_A
53	1XOU_B
1407	1XRS_A
48449	1XRS_B
3575	1XU2_A
275	1XU2_R
65535	1Y56_A
65535	1Y56_B
551	1Y96_A
339	1Y96_B
65535	1YA5_B
167	1YA5_T
53720	1YAR_C
602	1YAR_S
65535	1YC0_A
23961	1YC0_I
7725	1YFN_A
692	1YFN_E
65535	1YHN_A
828	1YHN_B
1536	1YKH_A
1510	1YKH_B
65535	1YTZ_C
3272	1YTZ_I
65535	1Z0J_A
675	1Z0J_B
65535	1Z2C_A
7442	1Z2C_B
29159	1ZAV_A
22943	1ZAV_V
65535	1ZBD_A
4818	1ZBD_B
2227	1ZOQ_A
1150	1ZOQ_C
24467	1ZQ1_A
25593	1ZQ1_C
65535	1ZR0_A
24708	1ZR0_B
3911	1ZT2_A
1008	1ZT2_B
49995	1ZUN_A
65535	1ZUN_B
13001	2A1J_A
65535	2A1J_B
65535	2A40_A
65535	2A40_B
65535	2A40_D
1777	2A40_F
2768	2A5Y_A
65535	2A5Y_B
29249	2A6Q_C
24562	2A6Q_F
40302	2AQ2_A
1731	2AQ2_B
12057	2ARP_A
22536	2ARP_F
18376	2AS5_F
4395	2AS5_N
65535	2AST_B
2182	2AST_C
65535	2AUH_A
836	2AUH_B
2737	2AVU_B
3316	2AVU_E
3309	2AW2_A
7372	2AW2_B
2903	2AZE_B
286	2AZE_C
65535	2B1X_A
22652	2B1X_B
65535	2B3T_A
65535	2B3T_B
65535	2B4J_A
853	2B4J_D
8885	2B5L_A
1352	2B5L_C
11010	2B9S_A
5372	2B9S_B
61925	2BA1_B
65535	2BA1_E
65535	2BEC_A
1615	2BEC_B
5309	2BH1_A
5077	2BH1_X
16707	2BKR_A
65139	2BKR_B
52647	2BO9_A
302	2BO9_B
41065	2BQ1_E
25735	2BQ1_I
14107	2BRQ_A
2	2BRQ_C
65535	2BS2_B
8191	2BS2_C
633	2BTV_B
474	2BTV_H
65535	2C1M_A
934	2C1M_B
65535	2C4F_L
1749	2C4F_U
3861	2C7M_A
65343	2C7M_B
46074	2CG5_A
56523	2CG5_B
792	2CLY_A
1946	2CLY_B
602	2CLY_C
792	2CLY_D
1945	2CLY_E
5744	2CZV_A
3068	2CZV_C
65535	2D1K_A
3904	2D1K_C
17352	2D1P_D
7294	2D1P_F
65535	2D7C_A
833	2D7C_C
65535	2DOQ_B
14	2DOQ_D
65535	2DZO_C
65535	2DZO_D
65535	2EHB_A
5905	2EHB_D
65535	2EQ7_B
55791	2EQ7_C
65535	2EQB_A
2213	2EQB_B
65535	2ES4_B
2145	2ES4_E
15915	2EX3_A
23	2EX3_B
27829	2F2C_A
65535	2F2C_B
65535	2F3C_E
19678	2F3C_I
16058	2F4M_A
2745	2F4M_B
2206	2F8X_C
65535	2F8X_K
430	2F8X_M
65535	2F91_A
633	2F91_B
65535	2F9I_A
65535	2F9I_B
11479	2FD6_A
65535	2FD6_H
2196	2FD6_U
5311	2FDB_M
65535	2FDB_P
1830	2FH5_A
65535	2FH5_B
74	2FHZ_A
156	2FHZ_B
417	2FM8_A
187	2FM8_C
2760	2FMM_C
1973	2FMM_E
10207	2FTK_A
65535	2FTK_E
763	2FU5_A
65535	2FU5_D
65535	2FYU_A
65535	2FYU_C
10813	2FYU_D
65535	2FYU_E
1877	2FYU_F
1400	2FYU_G
1917	2FYU_H
227	2FYU_I
1161	2FYU_J
434	2FYU_K
65535	2G48_B
151	2G48_D
37566	2G77_A
65535	2G77_B
285	2GAF_A
143	2GAF_D
65535	2GAG_A
65535	2GAG_B
38389	2GAG_C
5433	2GAG_D
1426	2GH0_A
1029	2GH0_C
2976	2GWW_A
32	2GWW_B
65535	2H1L_E
2092	2H1L_Q
37402	2H32_A
65252	2H32_B
2683	2H9E_C
65535	2H9E_H
371	2HSN_A
17584	2HSN_B
26487	2HTM_C
17865	2HTM_G
2721	2HVY_C
22969	2HVY_D
1917	2HYI_A
65535	2HYI_C
820	2HYI_D
1917	2HYI_G
65535	2HYI_H
65535	2HYI_I
1032	2HZM_A
1046	2HZM_B
321	2I2X_I
54894	2I2X_J
65535	2I3T_C
143	2I3T_D
1799	2IJ0_B
45736	2IJ0_C
65535	2IVF_A
65535	2IVF_B
1732	2IVF_C
47228	2IZO_A
23944	2IZO_C
35589	2IZV_A
7266	2IZV_C
1070	2J12_A
65535	2J12_B
5438	2J3T_A
5166	2J3T_C
6566	2J3W_C
5430	2J3W_D
50333	2J56_A
62970	2J56_H
799	2J56_L
25867	2J7A_B
24769	2J7A_C
12550	2JF1_A
1	2JF1_T
65535	2NN6_F
7839	2NN6_G
62572	2NN6_I
10842	2NPS_A
2923	2NPS_C
8140	2NPS_D
65535	2NQ2_A
65535	2NQ2_C
38130	2NS1_A
35126	2NS1_B
131	2NUD_A
1268	2NUD_C
11010	2NUT_A
7753	2NUT_C
65535	2NV2_K
65535	2NV2_L
9	2NYZ_B
4439	2NYZ_E
65535	2O8G_A
1216	2O8G_I
8160	2O98_A
1947	2O98_P
27409	2OCF_A
65535	2OCF_D
65535	2ODY_B
34907	2ODY_E
56004	2OI9_A
41293	2OI9_B
65535	2OM2_A
1333	2OM2_B
65535	2OMY_A
65535	2OMY_B
7948	2OT3_A
65535	2OT3_B
3983	2OXG_Y
4135	2OXG_Z
65535	2OZ4_A
65535	2OZ4_H
18526	2OZB_D
8190	2OZB_E
3221	2P1L_E
102	2P1L_F
1887	2P22_A
1699	2P22_B
1776	2P22_C
51	2P22_D
126	2P58_A
183	2P58_B
214	2P58_C
437	2P5T_E
65535	2P5T_F
65535	2P8Q_A
428	2P8Q_B
65535	2PBD_A
3652	2PBD_P
836	2PBD_V
15887	2PBI_C
65535	2PBI_D
65535	2PF4_D
3034	2PF4_H
1270	2PJW_H
1282	2PJW_V
65535	2PK9_A
10533	2PK9_B
12773	2PMS_A
414	2PMS_C
65535	2PMZ_A
65535	2PMZ_B
60224	2PMZ_C
65535	2PMZ_E
60224	2PMZ_G
3752	2PMZ_H
5240	2PMZ_K
4843	2PMZ_L
2852	2PMZ_N
3008	2PMZ_P
65535	2PMZ_Q
65535	2PMZ_T
3752	2PMZ_V
5240	2PMZ_W
65535	2PNR_E
65535	2PNR_G
3906	2PQN_A
1	2PQN_B
458	2PSM_B
1352	2PSM_C
65535	2PT7_D
16733	2PT7_H
1957	2PU9_A
585	2PU9_B
65535	2PU9_C
65535	2PW8_H
54	2PW8_I
65535	2Q0O_A
266	2Q0O_C
65535	2Q1Z_A
41149	2Q1Z_B
4730	2Q2E_A
65535	2Q2E_B
38130	2Q7N_A
303	2Q7N_B
41801	2Q86_C
65535	2Q86_D
65535	2QCS_A
65535	2QCS_B
8168	2QFA_A
292	2QFA_B
260	2QFA_C
7608	2QIY_A
49	2QIY_C
5215	2QKH_A
646	2QKH_B
2291	2QKL_A
1740	2QKL_B
13240	2QLV_E
65535	2QLV_F
5698	2QSF_A
3116	2QSF_X
11094	2QTV_A
65535	2QTV_B
178	2QTV_D
65535	2QWO_A
55719	2QWO_B
65535	2R17_A
2609	2R17_C
65535	2R6A_B
6511	2R6A_C
65535	2RDD_A
19590	2RDD_B
4075	2RF4_A
116	2RF4_B
65535	2UZX_A
15849	2UZX_B
65535	2V3B_A
21464	2V3B_B
65535	2V51_D
887	2V51_E
14316	2V53_A
1	2V53_D
11733	2V5P_B
2333	2V5P_C
5865	2V6X_A
470	2V6X_B
65535	2VCP_B
632	2VCP_E
3156	2VE7_B
1820	2VE7_D
7189	2VPG_A
664	2VPG_B
65535	2VPZ_A
65535	2VPZ_B
65535	2VPZ_F
14411	2VPZ_G
3791	2VSM_A
2291	2VSM_B
65535	2VSO_A
11509	2VSO_E
10573	2W19_B
29263	2W19_D
65535	2WAX_A
1087	2WAX_B
1935	2WBL_A
65535	2WBL_C
65535	2WDQ_B
20095	2WDQ_C
65535	2WDQ_E
65535	2WDQ_F
4962	2WG3_A
36391	2WG3_C
17211	2WIU_C
65535	2WIU_D
2225	2WJN_C
5189	2WJN_H
30816	2WJN_L
65535	2WJV_B
1373	2WJV_E
7526	2WM9_A
65535	2WM9_B
650	2WP0_B
2	2WP0_D
15831	2WT7_A
2926	2WT7_B
2602	2WTK_D
65535	2WTK_E
65535	2WWX_A
7	2WWX_B
269	2WZP_H
241	2WZP_P
241	2WZP_Q
167	2WZP_R
65535	2X19_A
23736	2X19_B
65535	2XKO_B
392	2XKO_C
65535	2XPI_A
567	2XPI_B
2436	2XPP_A
15	2XPP_B
36210	2XTS_A
65535	2XTS_B
2588	2XZE_A
125	2XZE_Q
6606	2Y0M_A
415	2Y0M_B
3209	2Y0N_A
398	2Y0N_E
20698	2Y3A_A
40405	2Y3A_B
1219	2Y3N_C
6036	2Y3N_D
65535	2Y69_A
65535	2Y69_B
51535	2Y69_C
1872	2Y69_D
1595	2Y69_E
1836	2Y69_G
543	2Y69_I
1191	2Y69_L
315	2Y69_M
65535	2Y69_N
65535	2Y69_O
51535	2Y69_P
1872	2Y69_Q
2032	2Y69_S
1836	2Y69_T
2436	2Y69_U
251	2Y69_X
1191	2Y69_Y
49740	2Y9M_A
90	2Y9M_B
2751	2Y9Y_A
553	2Y9Y_B
41038	2YFV_A
14692	2YFV_B
71	2YFV_C
7497	2YIN_B
65535	2YIN_D
65535	2YJN_A
65535	2YJN_B
65535	2YNM_A
65535	2YNM_B
17949	2YNM_C
19237	2YNM_D
20476	2YPA_A
65535	2YPA_C
1059	2YPA_D
3501	2Z0D_A
5490	2Z0D_B
65535	2Z5K_A
1	2Z5K_B
65535	2Z7F_E
6699	2Z7F_I
65535	2ZET_A
4747	2ZET_C
65535	2ZFD_A
4804	2ZFD_B
3136	2ZME_B
1692	2ZME_D
65535	2ZON_A
65535	2ZON_G
992	2ZP8_B
32878	2ZP8_G
65535	2ZUP_A
14477	2ZUP_B
65535	2ZXE_A
2517	2ZXE_B
972	2ZXE_G
628	2ZXX_E
988	2ZXX_F
2722	2ZZD_J
4450	2ZZD_L
65535	3A0R_A
65535	3A0R_B
4590	3A1J_A
3216	3A1J_B
5400	3A1J_C
32950	3A2F_A
16832	3A2F_B
10253	3A4U_A
65535	3A4U_B
65535	3A5Z_C
30631	3A5Z_D
2227	3AB0_D
39542	3AB0_E
3448	3ABD_A
283	3ABD_X
5494	3ABQ_C
5475	3ABQ_D
1877	3AJB_A
438	3AJB_B
2181	3ALZ_A
456	3ALZ_B
65535	3AOH_H
43853	3AOH_Z
27076	3AU4_A
1007	3AU4_B
15053	3AWU_A
679	3AWU_B
2425	3AYH_A
18702	3AYH_B
65535	3B08_G
5479	3B08_H
3847	3B0D_B
5560	3B0D_C
379	3BES_L
2131	3BES_R
65535	3BG1_A
2198	3BG1_B
65535	3BG4_C
170	3BG4_D
65535	3BH7_A
3366	3BH7_B
11940	3BK3_A
969	3BK3_C
65535	3BOW_B
2400	3BOW_C
15784	3BPO_B
31290	3BPO_C
491	3BRV_B
336	3BRV_C
34	3BTP_A
24	3BTP_B
9969	3BY4_A
65464	3BY4_B
1320	3C0T_A
1	3C0T_B
65535	3CF4_A
10077	3CF4_G
65535	3CH5_A
5613	3CH5_B
4838	3CI0_I
5435	3CI0_J
17923	3CI0_K
2091	3CL3_A
534	3CL3_D
1496	3CPT_A
8843	3CPT_B
2025	3CQC_A
1643	3CQC_B
20838	3CR3_B
4769	3CR3_D
5249	3CUE_G
65535	3CUE_L
65535	3CX8_A
1708	3CX8_B
65535	3D31_A
65535	3D31_C
65535	3D6N_A
59125	3D6N_B
133	3DBO_A
45219	3DBO_B
7284	3DCG_D
12684	3DCG_E
65535	3DDC_A
2764	3DDC_B
1618	3DGP_A
1280	3DGP_B
65535	3DIN_A
32016	3DIN_C
22689	3DIN_E
65535	3DOE_A
1090	3DOE_B
65535	3DWG_A
38638	3DWG_C
25156	3E0J_A
1574	3E0J_B
65535	3E5A_A
263	3E5A_B
1338	3EAB_A
1633	3EAB_G
65535	3EGG_A
65535	3EGG_C
65535	3EGW_B
13309	3EGW_C
65535	3ENO_B
1592	3ENO_F
2169	3EUH_A
3733	3EUH_C
65535	3EUJ_A
2108	3EUJ_B
20632	3F1S_A
65535	3F1S_B
65535	3F3F_B
1669	3F3F_D
190	3F62_A
550	3F62_B
65535	3F8U_C
65535	3F8U_D
881	3FBI_A
1632	3FBI_B
519	3FIE_A
6464	3FIE_C
52260	3FJU_A
6	3FJU_B
65535	3FWB_A
95	3FWB_B
42988	3G5O_C
34336	3G5O_D
2968	3G9V_C
1133	3G9V_D
25460	3G9W_A
2612	3G9W_D
65535	3GCG_A
389	3GCG_B
6439	3GE3_A
215	3GE3_C
65535	3GLI_A
65535	3GLI_B
65535	3GLI_F
65535	3GLI_J
65535	3GQI_A
65535	3GQI_B
65535	3GYX_E
65535	3GYX_F
65535	3GZ2_B
65535	3H0G_B
2852	3H0G_J
2365	3H0G_L
65535	3H0G_N
10903	3H0G_U
50975	3H4S_A
65535	3H4S_E
2871	3H7H_A
3879	3H7H_B
11004	3HD7_E
15766	3HD7_F
3600	3HD7_G
65535	3HGK_B
97	3HGK_E
684	3HHZ_A
11908	3HHZ_K
4759	3HI2_A
1127	3HI2_B
30802	3HJY_A
2721	3HJY_B
15832	3HMX_A
253	3HMX_B
57537	3HRD_A
64815	3HRD_D
65535	3HRD_F
36803	3HRD_G
64811	3HRD_H
6452	3HRZ_C
65535	3HRZ_D
99	3HTK_B
8995	3HTK_C
65535	3HUG_I
28817	3HUG_J
65535	3HZH_A
10540	3HZH_B
111	3IAB_A
918	3IAB_B
65535	3IAX_A
25	3IAX_B
65535	3ICQ_B
21289	3ICQ_T
65535	3IEC_B
372	3IEC_F
59216	3IHP_A
65464	3IHP_C
65535	3IHQ_A
36705	3IHQ_B
9267	3IJ2_B
9365	3IJ2_X
2197	3IKO_H
2704	3IKO_I
2813	3IM4_A
445	3IM4_C
35147	3IMA_A
6881	3IMA_B
2179	3INB_A
46346	3INB_D
28580	3IOZ_A
115	3IOZ_B
11833	3ISM_A
1230	3ISM_C
9163	3JQO_k
8464	3JQO_l
3730	3K51_A
8013	3K51_B
198	3K6G_B
186	3K6G_E
65535	3K7V_A
65535	3K7V_C
1317	3K8P_C
1309	3K8P_D
53680	3KBU_A
5017	3KBU_D
8087	3KF6_A
400	3KF6_B
11713	3KFD_A
11713	3KFD_B
429	3KFD_F
429	3KFD_G
2052	3KFD_J
1717	3KFD_K
65535	3KFU_B
65535	3KFU_H
25905	3KFU_I
20712	3KFU_J
65535	3KMU_A
17171	3KMU_B
65535	3KND_A
1	3KND_B
48193	3KP1_A
1025	3KP1_E
3037	3KQ4_A
65535	3KQ4_B
35823	3KSE_A
5910	3KSE_D
563	3KWV_D
252	3KWV_F
27733	3KXE_A
13486	3KXE_C
34806	3KYI_A
65535	3KYI_B
1772	3KYS_A
741	3KYS_B
2430	3KZ4_B
3496	3KZ4_H
8628	3L2O_A
20906	3L2O_B
12303	3L3O_B
138	3L3O_M
10866	3L75_D
65535	3L75_E
1187	3L75_J
10866	3L75_Q
65535	3L75_R
1876	3L75_S
1374	3L75_T
516	3L82_A
9567	3L82_B
3968	3LCB_B
65535	3LCB_C
2609	3LK2_A
1890	3LK2_B
391	3LK2_T
14982	3LPE_A
2835	3LPE_B
949	3LQC_A
9147	3LQC_B
65535	3LQV_B
1934	3LQV_Q
65535	3LVK_A
25827	3LVK_B
778	3M0D_C
8445	3M0D_D
767	3M1C_A
210	3M1C_B
7151	3M4W_A
1867	3M4W_E
3010	3M91_A
2546	3M91_B
65535	3M9S_3
47662	3M9S_F
65535	3MDY_A
65535	3MDY_B
19341	3ME0_A
605	3ME0_B
59963	3MHS_A
1235	3MHS_B
1450	3MHS_C
65464	3MHS_D
105	3MHS_E
65535	3MJH_C
2689	3MJH_D
65535	3MK7_D
44243	3MK7_E
65535	3MK7_F
65535	3MK7_G
65535	3MK7_I
18996	3MML_A
18501	3MML_B
65535	3MMY_C
2709	3MMY_D
65535	3MN5_A
70	3MN5_S
65535	3MSX_A
41997	3MSX_B
583	3MXN_A
561	3MXN_B
4871	3MZK_C
65535	3MZK_D
25587	3N3A_B
11226	3N3A_C
52849	3N3K_A
64587	3N3K_B
65535	3N6R_A
65535	3N6R_B
27694	3N9N_A
4880	3N9U_B
65535	3N9U_C
2935	3NCE_A
65535	3NCE_B
708	3NFG_C
352	3NFG_D
8209	3NMU_A
8209	3NMU_B
22969	3NMU_C
65535	3NMU_F
65535	3NMZ_A
65535	3NMZ_C
65535	3NY7_A
65535	3NY7_B
23365	3NYB_A
4218	3NYB_B
1476	3O4O_A
65535	3O4O_B
65535	3O4O_C
2558	3O65_E
65464	3O65_F
217	3O6Q_A
109	3O6Q_D
2273	3OAK_A
743	3OAK_D
2763	3OC3_A
13511	3OC3_C
65535	3OHM_A
22864	3OHM_B
74	3OIQ_A
4	3OIQ_B
19449	3OJY_A
11187	3OJY_C
36924	3OLM_A
65248	3OLM_D
1677	3OQ3_A
65535	3OQ3_B
65535	3OR1_A
65535	3OR1_B
6542	3OR1_C
65535	3OTP_C
1418	3OTP_I
75	3OVU_A
485	3OVU_B
23296	3OVU_C
31437	3P5J_A
1739	3P5J_B
1666	3P5J_C
65535	3P71_C
24139	3P71_T
1764	3P8C_B
3083	3P8C_D
2569	3P8C_F
107	3PCR_A
65535	3PCR_B
65535	3PEV_A
1729	3PEV_B
770	3PHF_3
71	3PHF_4
65535	3PIN_A
36737	3PIN_B
14419	3PNL_A
21636	3PNL_B
35868	3PNR_A
2842	3PNR_B
36422	3PVL_A
525	3PVL_B
4425	3PXG_f
65535	3PXG_F
28102	3PZD_A
1006	3PZD_B
788	3Q33_A
6740	3Q33_B
3804	3Q3J_A
65535	3Q3J_B
7031	3Q87_A
65535	3Q87_B
65535	3QBT_C
3861	3QBT_D
13621	3QDR_A
21	3QDR_B
65535	3QKS_A
1	3QKS_C
16777	3QN1_A
65535	3QN1_B
4340	3QVG_A
10480	3QVG_B
8660	3QWZ_A
11815	3QWZ_B
34879	3R07_A
6806	3R07_C
43414	3R2D_A
26097	3R2D_J
41208	3R45_A
146	3R45_C
446	3R84_U
458	3R84_V
28608	3RFZ_D
23987	3RFZ_E
19680	3RFZ_F
457	3RGB_A
37353	3RGB_B
545	3RGB_C
457	3RGB_I
37353	3RGB_J
44335	3RKO_E
26340	3RKO_F
65535	3RLF_A
65535	3RLF_E
65535	3RLF_F
65535	3RLF_G
58177	3RNQ_A
65535	3RNQ_B
65535	3RZO_B
30020	3RZO_C
2852	3RZO_J
4836	3RZO_K
2786	3RZO_L
65535	3S8G_A
65535	3S8G_B
532	3S8G_C
1672	3S9D_A
2697	3S9D_B
2508	3SBT_A
1902	3SBT_B
65535	3SGJ_A
65535	3SGJ_C
65535	3SJA_A
836	3SJA_D
35672	3SJL_B
799	3SJL_E
63003	3SJL_F
15262	3SQG_A
332	3SQG_B
326	3SQG_C
15262	3SQG_D
65535	3T12_A
12550	3T12_C
6096	3T5V_B
1552	3T5V_C
5818	3T6G_A
1460	3T6G_B
813	3T97_B
1704	3T97_C
425	3TBI_A
60964	3TBI_B
5373	3TIX_A
24	3TIX_B
65535	3TJZ_A
14092	3TJZ_B
14402	3TJZ_C
65535	3TL8_G
102	3TL8_K
59788	3TND_A
7033	3TND_B
14045	3TNU_A
13919	3TNU_B
2926	3TQ7_A
14138	3TQ7_Q
65535	3TU5_A
9558	3TU5_B
2447	3TUF_A
65535	3TUF_B
65535	3TUJ_A
65535	3TUJ_C
65535	3TVJ_B
567	3TVJ_I
62005	3TVT_A
1	3TVT_B
12191	3TW8_C
65535	3TW8_D
65535	3TX7_A
25712	3TX7_B
61293	3U1J_B
23787	3U1J_E
9315	3U52_A
666	3U52_E
65535	3U60_C
476	3U60_G
316	3U6X_D
153	3U6X_Y
19980	3U7U_D
47703	3U7U_J
856	3U88_C
261	3U88_M
65535	3U9Z_A
27	3U9Z_C
65535	3UKY_B
1	3UKY_C
6265	3ULY_A
244	3ULY_B
65535	3UTM_B
602	3UTM_C
65535	3V11_A
65535	3V11_B
1	3V11_C
65535	3V4Y_A
543	3V4Y_B
65535	3V5W_A
65535	3V5W_B
18926	3V62_B
45	3V62_C
65535	3V89_A
9714	3V89_B
3057	3V96_A
36576	3V96_B
146	3VA2_A
16814	3VA2_C
65535	3VEP_A
637	3VEP_C
7376	3VHL_A
65535	3VHL_B
65535	3VHX_A
758	3VHX_B
599	3VIQ_A
885	3VIQ_B
65535	3VMF_A
11250	3VMF_B
65535	3VR4_C
65535	3VR4_D
6796	3VR4_G
5305	3VR4_H
68	3VU9_A
55	3VU9_B
65535	3VUX_B
263	3VUX_E
8110	3VYT_A
6641	3VYT_B
65535	3VYT_C
1432	3VZA_A
195	3VZA_C
19	3VZA_E
65535	3W15_A
65535	3W15_C
1944	3W1S_A
2	3W1S_B
1946	3W1S_C
4978	3W1Y_A
27496	3W1Y_C
65535	3W5U_E
65535	3W5U_H
21060	3WDG_A
211	3WDG_B
65535	3WFD_B
65535	3WFD_C
65535	3WHL_C
1846	3WHL_D
65535	3WKR_A
48	3WKR_C
503	3WO4_A
65535	3WO4_B
65535	3WO4_C
3105	3WRY_B
65535	3WRY_D
15371	3WSO_A
8672	3WSO_B
16308	3WTP_C
14919	3WTP_F
12588	3WTP_H
65535	3WWN_A
11649	3WWN_B
65535	3WWQ_D
106	3WWQ_F
2754	3WWT_A
215	3WWT_B
1700	3WXF_A
65535	3WXF_B
65535	3WXM_A
10872	3WXM_B
65535	3WYF_A
8494	3WYF_B
28924	3WYF_C
8441	3WYF_E
29131	3WYF_F
29092	3WYG_C
130	3WYG_D
3176	3X1L_A
1067	3X1L_B
4886	3X1L_C
4121	3X1L_D
567	3X1L_F
565	3X1L_G
2974	3ZDL_A
588	3ZDL_B
65535	3ZIA_A
65535	3ZIA_D
65535	3ZIA_E
27409	3ZIA_G
36663	3ZIA_H
1855	3ZIA_I
895	3ZIA_J
65535	3ZIA_M
27409	3ZIA_Q
36663	3ZIA_R
1855	3ZIA_S
895	3ZIA_T
65535	3ZKJ_D
7161	3ZKJ_E
65535	3ZS9_A
581	3ZS9_D
65535	4A49_A
50525	4A49_B
6389	4A8J_D
646	4A8J_E
65535	4A8X_A
1360	4A8X_B
1502	4A8X_C
65535	4AF3_A
1067	4AF3_D
201	4AJ5_I
366	4AJ5_S
30601	4ANI_A
65535	4ANI_C
65535	4AQR_A
1762	4AQR_D
42727	4AYD_A
2955	4AYD_D
30	4B0M_B
20233	4B0M_M
65535	4B1V_B
1013	4B1V_N
287	4B7Y_A
2165	4B7Y_C
5455	4B8C_A
5455	4B8C_C
65535	4B8C_D
2963	4B8C_H
52513	4BD9_A
43138	4BD9_B
65535	4BFI_A
65535	4BFI_B
1864	4BJJ_A
1096	4BJJ_B
65535	4BK5_A
2244	4BK5_C
65535	4BQ6_A
901	4BQ6_D
65535	4BRU_A
863	4BRU_B
65535	4BRW_A
715	4BRW_B
38030	4BSZ_A
65535	4BSZ_B
734	4BV4_M
65535	4BV4_R
10760	4BX9_A
1810	4BX9_C
17422	4C0H_B
131	4C0H_D
65535	4C9B_A
10379	4C9B_B
521	4C9R_C
17375	4C9R_D
10985	4CC9_B
1	4CC9_C
50391	4CCG_A
48051	4CCG_X
20092	4CCN_B
1	4CCN_D
19791	4CFR_B
2020	4CFR_Q
51102	4CGY_A
2472	4CGY_B
65535	4CI6_A
65535	4CI6_B
7827	4CJ2_A
65	4CJ2_D
5457	4CLQ_A
1	4CLQ_B
65535	4CMM_A
7385	4CMM_B
11550	4CO6_C
116	4CO6_E
65535	4CRY_B
13413	4CRY_G
33164	4CT0_A
909	4CT0_B
65535	4CXF_A
24	4CXF_B
65535	4CYM_A
65535	4CYM_D
65535	4D0N_A
43548	4D0N_B
11783	4D18_A
30870	4D18_B
22606	4D18_E
10766	4D18_F
2772	4D18_H
11783	4D18_I
30870	4D18_J
22606	4D18_M
10766	4D18_N
584	4DAY_A
146	4DAY_C
9537	4DCK_A
5249	4DCK_C
65535	4DCN_A
2828	4DCN_C
4014	4DGL_B
65535	4DGL_C
3228	4DGW_A
2458	4DGW_B
1768	4DGW_C
2204	4DH2_A
10435	4DH2_B
5218	4DHI_B
50433	4DHI_D
6368	4DI3_C
64366	4DI3_E
65535	4DID_A
229	4DID_B
48539	4DJD_B
18100	4DJD_E
21987	4DJD_F
2216	4DL0_C
6874	4DL0_E
2505	4DL0_G
2216	4DL0_I
65535	4DVG_A
1381	4DVG_B
1199	4DX8_B
346	4DX8_H
4289	4DXR_A
1476	4DXR_B
65535	4E6K_D
6838	4E6K_H
1693	4E6N_A
1326	4E6N_B
13079	4EAH_E
65535	4EAH_G
65535	4EB5_A
26259	4EB5_C
34492	4EBA_C
2197	4EBA_H
11338	4EN2_A
30944	4EN2_B
65535	4EOZ_C
9198	4EOZ_D
50730	4ETP_A
183	4ETP_B
65535	4F0Z_A
65535	4F0Z_B
38	4F0Z_C
23089	4F4O_D
65535	4F4O_F
65535	4F6U_A
29796	4F6U_B
87	4F8C_A
64097	4F8C_B
65535	4F9C_A
1809	4F9C_B
11792	4FAO_b
1894	4FAO_d
11792	4FAO_M
1596	4FAO_Q
1596	4FAO_W
65535	4FBW_A
4	4FBW_C
4288	4FJV_A
64559	4FJV_B
25	4FMB_A
65535	4FMB_B
65535	4FOU_A
16634	4FOU_C
65535	4FQ3_A
664	4FQ3_B
10302	4FXE_B
38285	4FXE_E
31100	4FXG_B
65535	4FXG_J
49103	4FXW_A
2267	4FXW_B
65535	4G2V_A
186	4G2V_B
106	4G4S_O
1844	4G4S_P
470	4G6U_A
451	4G6U_B
3380	4G91_A
11098	4G91_B
1462	4GAF_A
65535	4GAF_B
4585	4GAM_B
47	4GAM_C
1332	4GAM_I
4585	4GAM_L
47	4GAM_M
36682	4GD3_A
40492	4GD3_T
2313	4GF3_A
35	4GF3_B
65535	4GIZ_B
2698	4GIZ_C
2698	4GIZ_D
65535	4GQB_A
65535	4GQB_B
441	4GS7_A
17300	4GS7_C
5558	4GXB_A
1	4GXB_B
65535	4H1W_A
58	4H1W_B
1999	4H3H_A
1777	4H3H_B
65535	4H44_A
65535	4H44_B
10304	4H44_C
65535	4H44_D
356	4H44_E
660	4H44_F
5012	4H44_G
1	4H62_K
550	4H62_Q
14	4H62_V
1320	4H63_R
1225	4H63_V
42150	4H9N_A
14828	4H9N_B
490	4H9N_C
65535	4HEA_3
44962	4HEA_4
31298	4HEA_5
47726	4HEA_6
51	4HEA_7
65535	4HEA_9
44649	4HEA_A
38331	4HEA_B
65535	4HEA_D
44962	4HEA_E
31298	4HEA_F
47726	4HEA_G
65535	4HEA_H
51	4HEA_I
65535	4HEA_O
44649	4HEA_P
65535	4HEA_Q
26303	4HEA_R
41	4HEA_W
41	4HEA_X
1309	4HFK_A
830	4HFK_B
39789	4HH3_A
47941	4HH3_C
10545	4HI0_A
10271	4HI0_B
65535	4HI0_E
65535	4HI8_A
63924	4HI8_B
8358	4HKC_A
65535	4HKJ_N
90	4HKJ_P
65535	4HNY_A
65535	4HNY_B
839	4HPM_C
2776	4HPM_D
1337	4HSA_E
470	4HSA_F
65535	4HSU_A
23810	4HSU_C
65535	4HUQ_A
23104	4HUQ_S
29484	4HUQ_T
25679	4HX3_G
1861	4HX3_H
21419	4HZU_S
29453	4HZU_T
33165	4I6J_A
65535	4I6J_B
65535	4I6M_A
2473	4I6M_C
57	4I6M_D
6406	4I6N_A
65156	4I6N_B
18590	4I98_A
19962	4I98_C
156	4I9X_B
6446	4I9X_C
34635	4IAO_A
55	4IAO_C
62235	4IFD_A
24839	4IFD_C
6585	4IFD_G
11396	4IFD_I
39572	4IFD_J
1	4IFD_K
65535	4II2_A
64846	4II2_B
40484	4IIQ_A
65535	4IIQ_B
65535	4IIQ_C
14506	4IIT_A
5106	4IIT_B
2357	4IN3_C
9243	4IN3_D
38956	4ITR_B
65535	4ITR_C
3634	4IUM_A
65464	4IUM_B
35045	4IW3_J
65535	4IW3_K
65535	4IZ5_A
2515	4IZ5_G
65535	4J7C_B
39698	4J7C_K
24096	4JCV_C
24480	4JCV_E
39832	4JGH_A
12808	4JGH_B
8046	4JGH_C
9554	4JGH_D
8432	4JHJ_A
79	4JHJ_C
42096	4JJN_E
14647	4JJN_F
700	4JJN_L
65535	4JLQ_A
119	4JMF_A
366	4JMF_B
10363	4JOI_B
917	4JOI_C
50512	4JQU_A
99	4JQU_B
15468	4K1R_C
65535	4K1R_D
2225	4KBB_B
66	4KBB_D
65535	4KFZ_A
33790	4KFZ_C
10737	4KMO_A
2544	4KMO_B
8360	4KP3_A
8350	4KP3_B
878	4KP3_C
1	4KP3_F
952	4KT5_A
862	4KT5_C
444	4KT6_C
141	4KT6_D
65535	4KYO_A
65535	4KYO_B
65535	4KYT_A
130	4KYT_B
1825	4L0Z_A
10352	4L0Z_B
11437	4L63_A
130	4L63_C
2249	4LD3_A
267	4LD3_B
11459	4LJO_A
65535	4LJO_B
16322	4LL1_A
65535	4LL1_B
7564	4LL8_A
119	4LL8_E
1769	4LN0_B
611	4LN0_C
57225	4LNU_A
50860	4LNU_K
65535	4LQS_A
6510	4LQS_B
65535	4LRT_A
23182	4LRT_B
6999	4LX3_A
682	4LX3_B
7688	4M0W_A
65535	4M0W_B
1849	4M1U_A
296	4M1U_E
3009	4M5D_A
7547	4M5D_B
65535	4M69_A
65535	4M69_B
25636	4M6B_A
1	4M6B_C
24836	4M6B_D
1	4M6B_F
5860	4M70_I
715	4M70_J
65535	4MCT_A
21812	4MCT_B
21794	4ME7_C
18248	4ME7_F
65535	4MOY_A
631	4MOY_B
366	4MQW_A
366	4MQW_D
1836	4MQW_E
1836	4MQW_H
65535	4MQW_X
65535	4MQW_Z
412	4N3Y_A
698	4N3Y_C
29001	4NDN_B
65535	4NDN_F
28631	4NEE_C
16268	4NEE_D
22892	4NEE_J
28737	4NEE_K
65535	4NQW_A
14902	4NQW_B
1565	4NRH_A
65535	4NRH_D
8460	4NTW_A
25400	4NTW_B
3905	4NTW_C
20217	4NUT_A
132	4NUT_B
65535	4NWO_A
2952	4NWO_B
18148	4NWP_C
12469	4NWP_E
127	4ODB_B
65535	4ODB_E
65535	4OJK_A
76	4OJK_C
45081	4OMF_A
5557	4OMF_B
65535	4OMF_G
52930	4OO1_C
14796	4OO1_H
49673	4OO1_J
33065	4OR5_B
958	4OR5_E
65535	4OR5_F
33036	4OR5_G
20780	4OR5_H
958	4OR5_J
65535	4OV6_E
65535	4OV6_G
65535	4OWR_A
82	4OWR_C
986	4OWT_A
2030	4OWT_B
297	4OWT_C
2229	4OY2_E
1979	4OY2_F
6454	4P1B_A
65535	4P1B_I
65535	4P5O_B
11410	4P5O_C
65535	4P5O_D
4193	4P5O_F
49744	4P5O_G
65100	4P5O_K
1917	4P6I_A
11410	4P6I_D
44990	4P6V_A
13610	4P6V_B
17869	4P6V_C
22761	4P6V_D
65535	4P6V_F
37684	4P6Z_B
30240	4P6Z_G
16791	4P6Z_M
18024	4P6Z_S
2641	4P6Z_V
22588	4P78_A
13745	4P78_D
65535	4PBY_B
1	4PBY_D
65535	4PER_A
1677	4PER_B
3105	4PK7_A
1374	4PK7_B
20008	4PKF_A
60	4PKF_C
65535	4PKG_A
10819	4PKG_G
44320	4PLN_B
65535	4PLN_C
2173	4PSW_A
65535	4PSW_B
10819	4PSW_C
65535	4PUF_B
65535	4PUF_D
11203	4Q2U_A
25365	4Q2U_B
26484	4Q35_A
8431	4Q35_B
65535	4Q7J_B
477	4Q7J_C
65535	4Q7J_D
27900	4Q7J_E
65535	4Q7J_F
477	4Q7J_G
1294	4QAF_A
2931	4QAF_D
65535	4QAM_A
632	4QAM_B
65535	4QIW_J
65535	4QIW_Q
65535	4QLB_A
1079	4QLB_E
265	4QLP_A
1972	4QLP_B
6336	4QPG_A
65535	4QPG_C
55374	4QPJ_A
65535	4QPJ_C
65535	4QPL_A
50528	4QPL_B
6808	4QTT_C
65535	4QTT_D
65535	4R10_A
3808	4R10_B
25740	4R3U_A
61287	4R3U_C
65535	4R6U_A
503	4R6U_D
65535	4RG6_A
234	4RG6_S
2231	4RGW_A
1988	4RGW_B
12392	4ROC_A
12338	4ROC_B
99	4RS1_A
10218	4RS1_B
7353	4RT6_A
10175	4RT6_B
65535	4S0H_B
8635	4S0H_E
843	4TPS_C
27998	4TPS_D
1961	4TQ1_A
289	4TQ1_B
65535	4TQU_M
65535	4TQU_Q
[truncated: 636 more rows]

## Sheet: PMPNN_results
if_dist_binder	if_dist_receptor	plddt	delta_CM	binder_if_CA_rmsd	receptor_if_CB_rmsd	receptor_if_seq_recovery	receptor_overall_seq_recovery	frac_recovered_contacts	target_id	ID
26.409055709838867	32.01456069946289	49.866	33.44397735595703	33.536705017089844	17.01460075378418	1.0	1.0	0.0	5box_B	5box_A-5box_B
24.88065528869629	30.454004287719727	45.878	34.06126403808594	31.103403091430664	16.998851776123047	1.0	1.0	0.0	5box_B	5box_A-5box_B
23.194271087646484	27.355504989624023	41.477	29.948654174804688	24.467885971069336	17.013301849365234	1.0	1.0	0.0	5box_B	5box_A-5box_B
25.1007137298584	45.5792121887207	47.518	41.34900665283203	54.68578720092773	17.01390838623047	1.0	1.0	0.0	5box_B	5box_A-5box_B
26.72697257995605	31.32122230529785	47.37400000000001	26.839380264282227	26.912336349487305	16.984973907470703	1.0	1.0	0.0	5box_B	5box_A-5box_B
28.548377990722656	30.593843460083008	44.327000000000005	30.90374755859375	33.92741012573242	17.024452209472656	1.0	1.0	0.0	5box_B	5box_A-5box_B
25.510900497436523	32.64798355102539	50.635000000000005	28.172758102416992	20.847314834594727	16.978504180908203	1.0	1.0	0.0	5box_B	5box_A-5box_B
39.05062103271485	42.72634506225586	53.633	36.958126068115234	44.293113708496094	17.034870147705078	1.0	1.0	0.0	5box_B	5box_A-5box_B
25.932960510253903	46.88657760620117	39.747	41.02007675170898	56.25571823120117	17.013648986816406	1.0	1.0	0.0	5box_B	5box_A-5box_B
25.802217483520508	45.056434631347656	49.371	42.81639862060547	57.95088958740234	17.20064353942871	1.0	1.0	0.0	5box_B	5box_A-5box_B
26.77117347717285	32.26277542114258	48.654	29.55372428894043	34.86409378051758	17.00808334350586	1.0	1.0	0.0	5box_B	5box_A-5box_B
27.60208320617676	33.805755615234375	49.872	30.799118041992188	26.978504180908203	16.972232818603516	1.0	1.0	0.0	5box_B	5box_A-5box_B
24.176349639892575	28.110641479492188	41.571	33.197845458984375	30.559350967407227	16.969820022583008	1.0	1.0	0.0	5box_B	5box_A-5box_B
24.4160099029541	45.48407745361328	40.635	37.95359420776367	61.61392974853516	16.996112823486328	1.0	1.0	0.0	5box_B	5box_A-5box_B
33.52568817138672	34.340030670166016	52.646	39.12223052978516	44.4466552734375	17.034921646118164	1.0	1.0	0.0	5box_B	5box_A-5box_B
22.353147506713867	42.947296142578125	41.694	39.75370788574219	64.81249237060547	17.22951316833496	1.0	1.0	0.0	5box_B	5box_A-5box_B
22.257741928100582	29.943748474121094	42.09400000000001	37.98127365112305	30.39701461791992	17.010475158691406	1.0	1.0	0.0	5box_B	5box_A-5box_B
41.63597106933594	47.240943908691406	52.415	51.48353576660156	52.72941207885742	17.027179718017578	1.0	1.0	0.0	5box_B	5box_A-5box_B
25.702878952026367	31.93343734741211	51.11900000000001	29.37185478210449	32.09618377685547	17.007953643798828	1.0	1.0	0.0	5box_B	5box_A-5box_B
28.24198341369629	33.64093399047852	47.021	37.383079528808594	34.704776763916016	17.014995574951172	1.0	1.0	0.0	5box_B	5box_A-5box_B
23.265241622924805	30.75110244750977	42.254	35.70613098144531	29.271148681640625	17.00388526916504	1.0	1.0	0.0	5box_B	5box_A-5box_B
22.3996639251709	43.5151596069336	66.12699999999998	41.6665267944336	58.24154281616211	17.05753517150879	1.0	1.0	0.0	5box_B	5box_A-5box_B
33.926551818847656	36.02195358276367	51.401	40.79023361206055	48.68889617919922	17.01759910583496	1.0	1.0	0.0	5box_B	5box_A-5box_B
27.360326766967773	32.223609924316406	43.65899999999999	38.15447998046875	35.669551849365234	17.084413528442383	1.0	1.0	0.0	5box_B	5box_A-5box_B
24.997699737548828	45.41297912597656	43.076	42.89640045166016	55.026004791259766	16.98208999633789	1.0	1.0	0.0	5box_B	5box_A-5box_B
21.3257999420166	28.767223358154297	44.312	41.65247344970703	19.94774627685547	17.075008392333984	1.0	1.0	0.0	5box_B	5box_A-5box_B
24.80787849426269	31.812971115112305	49.688	30.83994674682617	21.58335494995117	16.981884002685547	1.0	1.0	0.0	5box_B	5box_A-5box_B
23.933950424194336	32.42243576049805	43.319	36.28393173217773	31.62423324584961	17.105587005615234	1.0	1.0	0.0	5box_B	5box_A-5box_B
24.205753326416016	27.78974151611328	46.796	29.55935478210449	25.741174697875977	17.015844345092773	1.0	1.0	0.0	5box_B	5box_A-5box_B
27.106761932373047	33.05474853515625	47.63099999999999	29.320396423339844	24.94101333618164	17.081241607666016	1.0	1.0	0.0	5box_B	5box_A-5box_B
32.32323455810547	39.28626251220703	49.838	37.26112747192383	39.57283020019531	17.094030380249023	1.0	1.0	0.0	5box_B	5box_A-5box_B
25.34088706970215	44.65883255004883	48.38100000000001	39.753379821777344	52.98480987548828	16.971012115478516	1.0	1.0	0.0	5box_B	5box_A-5box_B
28.686294555664062	33.99720764160156	50.971	32.68295669555664	35.70145034790039	17.010669708251953	1.0	1.0	0.0	5box_B	5box_A-5box_B
22.557537078857425	29.141454696655277	45.306	30.433069229125977	29.598255157470703	17.021095275878906	1.0	1.0	0.0	5box_B	5box_A-5box_B
23.33760452270508	30.31291007995605	41.963	28.330799102783203	29.927562713623047	17.121475219726562	1.0	1.0	0.0	5box_B	5box_A-5box_B
28.85245513916016	27.612720489501957	50.647	29.872676849365234	34.74365997314453	17.040416717529297	1.0	1.0	0.0	5box_B	5box_A-5box_B
24.88654136657715	44.24512481689453	46.755	41.222564697265625	54.46110534667969	16.96463966369629	1.0	1.0	0.0	5box_B	5box_A-5box_B
24.83403587341309	45.00273513793945	47.303	41.80437850952149	60.840946197509766	17.0024471282959	1.0	1.0	0.0	5box_B	5box_A-5box_B
21.51283073425293	30.03032493591309	44.655	33.32048797607422	25.770973205566406	17.017337799072266	1.0	1.0	0.0	5box_B	5box_A-5box_B
24.94481086730957	44.68098831176758	41.837	41.27718734741211	58.47418594360352	17.026630401611328	1.0	1.0	0.0	5box_B	5box_A-5box_B
25.940549850463867	44.51121139526367	39.87	41.82358551025391	67.38290405273438	17.008991241455078	1.0	1.0	0.0	5box_B	5box_A-5box_B
25.04504776000977	45.58245849609375	43.127	43.23582077026367	54.54116821289063	17.014915466308594	1.0	1.0	0.0	5box_B	5box_A-5box_B
27.80259895324707	32.12126922607422	48.777	29.52615165710449	25.936662673950195	17.0344295501709	1.0	1.0	0.0	5box_B	5box_A-5box_B
28.964244842529297	33.27629089355469	52.382000000000005	30.156641006469727	22.53768348693848	17.02339744567871	1.0	1.0	0.0	5box_B	5box_A-5box_B
45.032527923583984	48.30055618286133	54.126	52.490234375	61.114383697509766	17.055191040039062	1.0	1.0	0.0	5box_B	5box_A-5box_B
29.328561782836918	31.97312355041504	46.701	30.49993324279785	32.251705169677734	17.033660888671875	1.0	1.0	0.0	5box_B	5box_A-5box_B
31.58531188964844	45.63834381103516	43.886	38.4837532043457	48.99159622192383	17.012592315673828	1.0	1.0	0.0	5box_B	5box_A-5box_B
32.15855026245117	37.23868179321289	50.975	28.810192108154297	29.013425827026367	17.0245361328125	1.0	1.0	0.0	5box_B	5box_A-5box_B
23.72734260559082	34.452823638916016	51.190000000000005	41.22341537475586	20.779102325439453	17.044404983520508	1.0	1.0	0.0	5box_B	5box_A-5box_B
26.050609588623047	44.86237335205078	44.197	41.16959762573242	54.14217376708984	16.99136734008789	1.0	1.0	0.0	5box_B	5box_A-5box_B
40.9245491027832	46.74811935424805	53.758	55.57607650756836	54.43138122558594	17.107683181762695	1.0	1.0	0.0	5box_B	5box_A-5box_B
24.913799285888672	32.19728088378906	45.514	39.32100677490234	33.66623306274414	17.051931381225586	1.0	1.0	0.0	5box_B	5box_A-5box_B
22.62492561340332	28.765926361083984	40.081	31.59004020690918	29.299755096435547	17.013320922851562	1.0	1.0	0.0	5box_B	5box_A-5box_B
32.05009460449219	36.7207260131836	49.709	39.64482879638672	41.092899322509766	17.001689910888672	1.0	1.0	0.0	5box_B	5box_A-5box_B
25.31180000305176	29.118112564086918	48.794	31.037504196166992	26.122827529907227	16.998119354248047	1.0	1.0	0.0	5box_B	5box_A-5box_B
27.71630859375	32.350006103515625	47.794	35.36539840698242	34.96330261230469	16.999420166015625	1.0	1.0	0.0	5box_B	5box_A-5box_B
25.56082344055176	45.60066604614258	43.108	42.181915283203125	58.90224838256836	17.039474487304688	1.0	1.0	0.0	5box_B	5box_A-5box_B
24.849233627319336	44.86569213867188	51.799	41.56139755249024	55.82740783691406	17.080577850341797	1.0	1.0	0.0	5box_B	5box_A-5box_B
24.36636734008789	34.79911422729492	38.856	46.32292175292969	30.17265510559082	17.097068786621094	1.0	1.0	0.0	5box_B	5box_A-5box_B
19.93167304992676	32.50666427612305	51.042	46.693145751953125	28.692405700683597	17.412349700927734	1.0	1.0	0.0	5box_B	5box_A-5box_B
34.7086067199707	41.425140380859375	50.154	42.01734161376953	45.6713752746582	17.01967430114746	1.0	1.0	0.0	5box_B	5box_A-5box_B
23.586227416992188	29.7912540435791	40.782	37.32476806640625	33.041053771972656	16.997297286987305	1.0	1.0	0.0	5box_B	5box_A-5box_B
24.206520080566406	45.0572509765625	51.124	41.9030647277832	54.25671005249024	17.003190994262695	1.0	1.0	0.0	5box_B	5box_A-5box_B
22.209606170654297	33.09544372558594	48.260000000000005	45.5683822631836	31.05384826660156	17.11669921875	1.0	1.0	0.0	5box_B	5box_A-5box_B
27.310152053833008	30.5205078125	49.389	26.930389404296875	33.325626373291016	16.98590660095215	1.0	1.0	0.0	5box_B	5box_A-5box_B
25.011512756347656	30.99529266357422	45.556	35.37562942504883	34.04459381103516	17.002056121826172	1.0	1.0	0.0	5box_B	5box_A-5box_B
21.331880569458008	25.09408950805664	44.531	34.68708038330078	16.260417938232422	17.00827980041504	1.0	1.0	0.0	5box_B	5box_A-5box_B
24.199308395385746	30.089298248291016	41.73799999999999	38.41100692749024	18.536251068115234	16.98813247680664	1.0	1.0	0.0	5box_B	5box_A-5box_B
28.467504501342773	32.34093475341797	44.196	27.250843048095703	35.40357208251953	17.01030731201172	1.0	1.0	0.0	5box_B	5box_A-5box_B
22.65631866455078	27.8962345123291	46.699	29.11113739013672	30.025598526000977	16.98579978942871	1.0	1.0	0.0	5box_B	5box_A-5box_B
27.746644973754883	32.597991943359375	51.213	30.59977912902832	35.476688385009766	17.09146499633789	1.0	1.0	0.0	5box_B	5box_A-5box_B
24.87523460388184	27.917463302612305	46.266000000000005	31.79401016235352	24.899803161621094	16.991090774536133	1.0	1.0	0.0	5box_B	5box_A-5box_B
25.63227844238281	33.95861053466797	52.937	38.20009231567383	31.903217315673828	17.043888092041016	1.0	1.0	0.0	5box_B	5box_A-5box_B
39.1029052734375	42.59799575805664	50.372	32.82786178588867	42.43975067138672	17.025854110717773	1.0	1.0	0.0	5box_B	5box_A-5box_B
23.240554809570312	28.319446563720703	42.077	30.58494758605957	29.928298950195312	16.980728149414062	1.0	1.0	0.0	5box_B	5box_A-5box_B
27.715789794921875	38.1968002319336	52.152	42.10231399536133	39.2087516784668	17.104000091552734	1.0	1.0	0.0	5box_B	5box_A-5box_B
24.25480461120605	44.12724685668945	67.44000000000001	41.02611923217773	55.90983963012695	17.231975555419922	1.0	1.0	0.0	5box_B	5box_A-5box_B
22.53928565979004	28.63077163696289	41.264	35.8831672668457	30.219301223754883	17.00507164001465	1.0	1.0	0.0	5box_B	5box_A-5box_B
27.6816520690918	48.75813293457031	42.358	41.30063629150391	58.01129531860352	16.9937801361084	1.0	1.0	0.0	5box_B	5box_A-5box_B
29.385189056396484	46.235107421875	41.29899999999999	39.52016067504883	54.54975509643555	17.047359466552734	1.0	1.0	0.0	5box_B	5box_A-5box_B
24.63532257080078	31.54866600036621	42.124	34.26365661621094	29.793018341064453	17.004480361938477	1.0	1.0	0.0	5box_B	5box_A-5box_B
30.933088302612305	35.953731536865234	51.67100000000001	36.76275253295898	41.56661987304688	17.023406982421875	1.0	1.0	0.0	5box_B	5box_A-5box_B
15.38850212097168	27.40833854675293	45.918	48.43357467651367	8.2827787399292	16.896949768066406	1.0	1.0	0.0	5box_B	5box_A-5box_B
20.605602264404297	30.138816833496094	44.55	36.92496871948242	22.16244506835937	17.127225875854492	1.0	1.0	0.0	5box_B	5box_A-5box_B
27.598243713378903	46.94092559814453	36.99899999999999	44.198429107666016	54.17143249511719	16.965776443481445	1.0	1.0	0.0	5box_B	5box_A-5box_B
25.941308975219727	31.113264083862305	45.984	36.382286071777344	33.126888275146484	16.976322174072266	1.0	1.0	0.0	5box_B	5box_A-5box_B
14.646720886230469	24.40216064453125	45.065000000000005	42.84072113037109	14.508058547973633	17.00981330871582	1.0	1.0	0.0	5box_B	5box_A-5box_B
22.353010177612305	30.761484146118164	48.937	34.89949417114258	21.204666137695312	17.100303649902344	1.0	1.0	0.0	5box_B	5box_A-5box_B
26.322837829589844	31.567169189453125	44.375	36.40182113647461	33.38066482543945	17.084047317504883	1.0	1.0	0.0	5box_B	5box_A-5box_B
24.453859329223636	44.00098419189453	58.143	39.93809127807617	55.47534942626953	17.007415771484375	1.0	1.0	0.0	5box_B	5box_A-5box_B
26.988380432128903	34.69925308227539	49.408	37.90271759033203	34.80695343017578	17.022445678710938	1.0	1.0	0.0	5box_B	5box_A-5box_B
22.75004768371582	28.588134765625	44.835	33.970802307128906	26.79639434814453	16.99929428100586	1.0	1.0	0.0	5box_B	5box_A-5box_B
28.535505294799805	32.52216720581055	48.28699999999999	28.94377899169922	35.58916473388672	17.0380859375	1.0	1.0	0.0	5box_B	5box_A-5box_B
26.296260833740234	46.044281005859375	44.192	42.314109802246094	53.98619842529297	16.997411727905273	1.0	1.0	0.0	5box_B	5box_A-5box_B
37.42063903808594	40.49855422973633	52.217	47.321590423583984	54.669063568115234	17.10866928100586	1.0	1.0	0.0	5box_B	5box_A-5box_B
13.209985733032228	26.170358657836918	48.419	53.58545684814453	9.052348136901855	16.990251541137695	1.0	1.0	0.0	5box_B	5box_A-5box_B
24.11738586425781	44.36692810058594	52.01400000000001	40.52384948730469	55.997108459472656	17.049501419067383	1.0	1.0	0.0	5box_B	5box_A-5box_B
30.00660896301269	34.7784423828125	50.098	31.04042625427246	36.49361801147461	16.997562408447266	1.0	1.0	0.0	5box_B	5box_A-5box_B
25.68364524841309	45.89112091064453	47.336	42.21413040161133	55.68645858764648	17.039512634277344	1.0	1.0	0.0	5box_B	5box_A-5box_B
25.85828018188477	31.68843078613281	45.205	34.535308837890625	32.17938995361328	17.017127990722656	1.0	1.0	0.0	5box_B	5box_A-5box_B
12.92726707458496	19.991100311279297	29.303	32.528602600097656	29.49047088623047	1.3934335708618164	1.0	1.0	0.0	3c6k_A	3c6k_A-3c6k_B
12.927984237670898	19.95295524597168	29.308	32.51973342895508	29.481388092041016	1.3962196111679075	1.0	1.0	0.0	3c6k_A	3c6k_A-3c6k_B
14.541763305664062	19.53424453735352	31.770000000000003	34.15420150756836	29.048242568969727	1.3869928121566772	1.0	1.0	0.0	3c6k_A	3c6k_A-3c6k_B
12.915993690490724	19.960622787475582	29.312	32.520050048828125	29.4808349609375	1.393726468086243	1.0	1.0	0.0	3c6k_A	3c6k_A-3c6k_B
13.206624984741213	20.138425827026367	28.965000000000003	33.19548034667969	30.262115478515625	1.3831313848495483	1.0	1.0	0.0	3c6k_A	3c6k_A-3c6k_B
14.29196071624756	19.25768280029297	31.986	33.66645050048828	28.64002227783203	1.3912601470947266	1.0	1.0	0.0	3c6k_A	3c6k_A-3c6k_B
14.305747032165527	19.30133628845215	31.246	33.80827331542969	28.764122009277344	1.3910229206085205	1.0	1.0	0.0	3c6k_A	3c6k_A-3c6k_B
13.434313774108888	19.97361946105957	28.954	33.28549575805664	30.337203979492188	1.3892133235931396	1.0	1.0	0.0	3c6k_A	3c6k_A-3c6k_B
12.919184684753418	19.95516014099121	29.297000000000004	32.521854400634766	29.487207412719727	1.3951833248138428	1.0	1.0	0.0	3c6k_A	3c6k_A-3c6k_B
12.924596786499023	20.018207550048828	29.31	32.52767562866211	29.48983383178711	1.393802046775818	1.0	1.0	0.0	3c6k_A	3c6k_A-3c6k_B
12.923304557800291	19.982820510864254	29.291000000000004	32.52684020996094	29.4869384765625	1.3940075635910034	1.0	1.0	0.0	3c6k_A	3c6k_A-3c6k_B
14.223146438598633	19.731889724731445	31.343	33.64122772216797	28.601821899414062	1.3793604373931885	1.0	1.0	0.0	3c6k_A	3c6k_A-3c6k_B
12.91263198852539	19.942550659179688	29.307	32.509822845458984	29.47041702270508	1.3936984539031982	1.0	1.0	0.0	3c6k_A	3c6k_A-3c6k_B
13.435400009155272	19.98532485961914	28.964	33.302337646484375	30.356674194335938	1.3878085613250732	1.0	1.0	0.0	3c6k_A	3c6k_A-3c6k_B
14.40065097808838	20.284387588500977	31.53	33.568790435791016	28.51607894897461	1.3847800493240356	1.0	1.0	0.0	3c6k_A	3c6k_A-3c6k_B
14.295830726623535	19.264657974243164	31.977	33.666343688964844	28.63543701171875	1.3914742469787598	1.0	1.0	0.0	3c6k_A	3c6k_A-3c6k_B
14.23959732055664	19.735015869140625	31.355	33.649681091308594	28.60720443725586	1.3797366619110107	1.0	1.0	0.0	3c6k_A	3c6k_A-3c6k_B
14.287726402282717	19.249231338500977	31.969	33.66465377807617	28.637269973754883	1.3907462358474731	1.0	1.0	0.0	3c6k_A	3c6k_A-3c6k_B
13.431506156921388	19.96046257019043	28.973000000000003	33.29002380371094	30.34099769592285	1.388032078742981	1.0	1.0	0.0	3c6k_A	3c6k_A-3c6k_B
14.650749206542969	20.26335906982422	31.284	34.255123138427734	29.114971160888672	1.3823343515396118	1.0	1.0	0.0	3c6k_A	3c6k_A-3c6k_B
13.425105094909668	20.00710868835449	28.973000000000003	33.29755401611328	30.35189437866211	1.3870278596878052	1.0	1.0	0.0	3c6k_A	3c6k_A-3c6k_B
13.428235054016112	19.990434646606445	28.96	33.297786712646484	30.35097885131836	1.388277530670166	1.0	1.0	0.0	3c6k_A	3c6k_A-3c6k_B
13.43616771697998	19.981597900390625	28.942999999999994	33.27752685546875	30.324819564819336	1.3912147283554075	1.0	1.0	0.0	3c6k_A	3c6k_A-3c6k_B
12.913810729980469	19.971059799194336	29.311	32.51866912841797	29.47996711730957	1.394896388053894	1.0	1.0	0.0	3c6k_A	3c6k_A-3c6k_B
13.403279304504396	19.972288131713867	29.004	33.24219512939453	30.29807472229004	1.3891284465789795	1.0	1.0	0.0	3c6k_A	3c6k_A-3c6k_B
12.920186042785645	19.887216567993164	29.31900000000001	32.502376556396484	29.46319580078125	1.3962979316711426	1.0	1.0	0.0	3c6k_A	3c6k_A-3c6k_B
13.19045066833496	20.093891143798828	28.995	33.19230270385742	30.2573299407959	1.380478024482727	1.0	1.0	0.0	3c6k_A	3c6k_A-3c6k_B
14.431150436401367	19.931978225708008	31.534	33.83347702026367	28.78992462158203	1.377573847770691	1.0	1.0	0.0	3c6k_A	3c6k_A-3c6k_B
12.916807174682615	19.959623336791992	29.302	32.52131271362305	29.48084259033203	1.3919905424118042	1.0	1.0	0.0	3c6k_A	3c6k_A-3c6k_B
12.917256355285645	19.903425216674805	29.303	32.51796340942383	29.48316192626953	1.3907241821289062	1.0	1.0	0.0	3c6k_A	3c6k_A-3c6k_B
14.528660774230955	19.539270401000977	31.739	34.15984344482422	29.055519104003903	1.3842839002609253	1.0	1.0	0.0	3c6k_A	3c6k_A-3c6k_B
12.91224479675293	19.94831085205078	29.354	32.52051544189453	29.48040008544922	1.3927676677703855	1.0	1.0	0.0	3c6k_A	3c6k_A-3c6k_B
13.477622985839844	19.85543441772461	28.98	32.857566833496094	29.78217315673828	1.3848316669464111	1.0	1.0	0.0	3c6k_A	3c6k_A-3c6k_B
13.496750831604004	19.826492309570312	28.987	32.8607063293457	29.79404830932617	1.3864680528640747	1.0	1.0	0.0	3c6k_A	3c6k_A-3c6k_B
13.43401336669922	20.017488479614254	28.984	33.2964973449707	30.35380744934082	1.389357089996338	1.0	1.0	0.0	3c6k_A	3c6k_A-3c6k_B
13.4376802444458	20.003644943237305	28.972	33.297306060791016	30.34918594360352	1.389713168144226	1.0	1.0	0.0	3c6k_A	3c6k_A-3c6k_B
12.921754837036133	19.987512588500977	29.309999999999995	32.52491760253906	29.48759651184082	1.3950297832489014	1.0	1.0	0.0	3c6k_A	3c6k_A-3c6k_B
13.182897567749023	20.118906021118164	29.005000000000003	33.18143844604492	30.24841690063477	1.380328893661499	1.0	1.0	0.0	3c6k_A	3c6k_A-3c6k_B
13.42493724822998	20.015581130981445	28.968	33.28989028930664	30.344724655151367	1.389138102531433	1.0	1.0	0.0	3c6k_A	3c6k_A-3c6k_B
13.433051109313965	19.988330841064453	29.003	33.2946891784668	30.34832572937012	1.3892805576324463	1.0	1.0	0.0	3c6k_A	3c6k_A-3c6k_B
13.43408203125	19.977787017822266	28.973000000000003	33.28955841064453	30.343774795532227	1.3888301849365234	1.0	1.0	0.0	3c6k_A	3c6k_A-3c6k_B
12.91811466217041	19.940629959106445	29.309000000000005	32.51144027709961	29.476791381835938	1.3956505060195925	1.0	1.0	0.0	3c6k_A	3c6k_A-3c6k_B
13.441177368164062	20.020397186279297	28.973000000000003	33.31215286254883	30.36858367919922	1.3870644569396973	1.0	1.0	0.0	3c6k_A	3c6k_A-3c6k_B
14.289812088012695	19.28678131103516	31.974	33.66188430786133	28.62850570678711	1.3919742107391355	1.0	1.0	0.0	3c6k_A	3c6k_A-3c6k_B
13.428903579711914	19.95464324951172	28.976	33.28638458251953	30.34263610839844	1.3894022703170776	1.0	1.0	0.0	3c6k_A	3c6k_A-3c6k_B
13.1161527633667	19.93149757385254	29.699	32.7326545715332	29.72123908996582	1.387313961982727	1.0	1.0	0.0	3c6k_A	3c6k_A-3c6k_B
14.419610023498535	20.399662017822266	31.418	33.637428283691406	28.708759307861328	1.390010952949524	1.0	1.0	0.0	3c6k_A	3c6k_A-3c6k_B
14.42994213104248	19.949142456054688	31.534	33.823585510253906	28.77899932861328	1.3800570964813232	1.0	1.0	0.0	3c6k_A	3c6k_A-3c6k_B
14.527137756347656	19.494787216186523	31.739	34.14689254760742	29.04452896118164	1.387241244316101	1.0	1.0	0.0	3c6k_A	3c6k_A-3c6k_B
12.91502857208252	19.965599060058597	29.303999999999995	32.51771545410156	29.477569580078125	1.3952651023864746	1.0	1.0	0.0	3c6k_A	3c6k_A-3c6k_B
14.123211860656738	19.500043869018555	31.648000000000003	33.660736083984375	28.68937492370605	1.385443925857544	1.0	1.0	0.0	3c6k_A	3c6k_A-3c6k_B
14.129626274108888	19.507299423217773	31.632999999999992	33.67036437988281	28.698057174682617	1.3852336406707764	1.0	1.0	0.0	3c6k_A	3c6k_A-3c6k_B
12.924449920654297	19.91395378112793	29.302	32.5195426940918	29.47858428955078	1.3930758237838743	1.0	1.0	0.0	3c6k_A	3c6k_A-3c6k_B
14.288761138916016	19.301353454589844	31.271	33.79091262817383	28.74898910522461	1.3930660486221311	1.0	1.0	0.0	3c6k_A	3c6k_A-3c6k_B
12.91960620880127	19.89434814453125	29.294000000000004	32.5108642578125	29.47161865234375	1.3947527408599854	1.0	1.0	0.0	3c6k_A	3c6k_A-3c6k_B
14.297123908996582	19.26319694519043	31.985000000000003	33.67451858520508	28.644336700439453	1.3895418643951416	1.0	1.0	0.0	3c6k_A	3c6k_A-3c6k_B
13.342001914978027	20.08121490478516	30.58	32.95083236694336	29.76044464111328	1.388890266418457	1.0	1.0	0.0	3c6k_A	3c6k_A-3c6k_B
13.430871963500977	19.920700073242188	28.95	33.27154922485352	30.320777893066406	1.3887224197387695	1.0	1.0	0.0	3c6k_A	3c6k_A-3c6k_B
12.916044235229492	19.95330047607422	29.296	32.51826477050781	29.47892951965332	1.3928234577178955	1.0	1.0	0.0	3c6k_A	3c6k_A-3c6k_B
13.20021629333496	20.129119873046875	28.983000000000004	33.18831253051758	30.253931045532227	1.3851412534713743	1.0	1.0	0.0	3c6k_A	3c6k_A-3c6k_B
12.927532196044922	19.88863754272461	29.298	32.508094787597656	29.466951370239254	1.3975610733032229	1.0	1.0	0.0	3c6k_A	3c6k_A-3c6k_B
14.290163040161133	19.27061653137207	31.978	33.671104431152344	28.641794204711918	1.3893576860427856	1.0	1.0	0.0	3c6k_A	3c6k_A-3c6k_B
13.41862964630127	20.019811630249023	28.991000000000003	33.27054214477539	30.31969451904297	1.3901797533035278	1.0	1.0	0.0	3c6k_A	3c6k_A-3c6k_B
12.91758632659912	19.91806030273437	29.323	32.506370544433594	29.46605682373047	1.393992304801941	1.0	1.0	0.0	3c6k_A	3c6k_A-3c6k_B
13.441889762878418	19.956193923950195	28.948	33.29734420776367	30.349353790283203	1.3885737657546997	1.0	1.0	0.0	3c6k_A	3c6k_A-3c6k_B
12.918350219726562	19.951906204223636	29.308000000000003	32.50922393798828	29.47108459472656	1.3975200653076172	1.0	1.0	0.0	3c6k_A	3c6k_A-3c6k_B
12.913128852844238	19.886289596557617	29.319	32.50098419189453	29.45960235595703	1.39422869682312	1.0	1.0	0.0	3c6k_A	3c6k_A-3c6k_B
12.914631843566896	19.890056610107425	29.33	32.50947189331055	29.46699523925781	1.3926986455917358	1.0	1.0	0.0	3c6k_A	3c6k_A-3c6k_B
12.915063858032228	19.943737030029297	29.294	32.52299880981445	29.48234367370605	1.3914368152618408	1.0	1.0	0.0	3c6k_A	3c6k_A-3c6k_B
13.117115020751951	19.87911033630371	29.695	32.720401763916016	29.705400466918945	1.3898882865905762	1.0	1.0	0.0	3c6k_A	3c6k_A-3c6k_B
13.440972328186035	19.98965835571289	28.94	33.28960418701172	30.34263801574707	1.3902482986450195	1.0	1.0	0.0	3c6k_A	3c6k_A-3c6k_B
13.432170867919922	19.974929809570312	28.966	33.28055191040039	30.33314323425293	1.3905926942825315	1.0	1.0	0.0	3c6k_A	3c6k_A-3c6k_B
12.925013542175291	19.944881439208984	29.308	32.531681060791016	29.493698120117188	1.3905012607574463	1.0	1.0	0.0	3c6k_A	3c6k_A-3c6k_B
13.42626953125	19.978975296020508	28.98	33.29348373413086	30.346229553222656	1.3852269649505615	1.0	1.0	0.0	3c6k_A	3c6k_A-3c6k_B
13.422780990600586	20.00006484985352	28.96	33.2805290222168	30.33673667907715	1.3920273780822754	1.0	1.0	0.0	3c6k_A	3c6k_A-3c6k_B
13.44037628173828	19.98955345153809	28.969000000000005	33.30572891235352	30.35796165466309	1.388954997062683	1.0	1.0	0.0	3c6k_A	3c6k_A-3c6k_B
12.915035247802734	19.93551254272461	29.313	32.520538330078125	29.482563018798828	1.3938403129577637	1.0	1.0	0.0	3c6k_A	3c6k_A-3c6k_B
13.421615600585938	20.01342010498047	28.972999999999995	33.28112030029297	30.33299446105957	1.3896899223327637	1.0	1.0	0.0	3c6k_A	3c6k_A-3c6k_B
13.416023254394531	19.9919490814209	28.974	33.27329635620117	30.32794189453125	1.3897316455841064	1.0	1.0	0.0	3c6k_A	3c6k_A-3c6k_B
14.3043851852417	19.28219223022461	31.963	33.67729949951172	28.64121437072754	1.3934414386749268	1.0	1.0	0.0	3c6k_A	3c6k_A-3c6k_B
13.439477920532228	19.963302612304688	28.926	33.27727508544922	30.32872772216797	1.389987587928772	1.0	1.0	0.0	3c6k_A	3c6k_A-3c6k_B
12.91076374053955	19.93303108215332	29.321000000000005	32.49614334106445	29.45629119873047	1.39432954788208	1.0	1.0	0.0	3c6k_A	3c6k_A-3c6k_B
13.445016860961914	20.009750366210938	28.972	33.313682556152344	30.366708755493164	1.389040470123291	1.0	1.0	0.0	3c6k_A	3c6k_A-3c6k_B
14.431733131408691	19.93759155273437	31.553	33.830997467041016	28.79297637939453	1.3806170225143433	1.0	1.0	0.0	3c6k_A	3c6k_A-3c6k_B
12.922846794128418	19.95230865478516	29.303	32.52845001220703	29.490306854248047	1.3943800926208496	1.0	1.0	0.0	3c6k_A	3c6k_A-3c6k_B
12.910931587219238	19.944700241088867	29.322	32.51704025268555	29.476646423339844	1.3918135166168213	1.0	1.0	0.0	3c6k_A	3c6k_A-3c6k_B
12.905152320861816	19.99709129333496	29.305	32.509788513183594	29.47272682189941	1.393811583518982	1.0	1.0	0.0	3c6k_A	3c6k_A-3c6k_B
14.130742073059082	19.51573371887207	31.627	33.661067962646484	28.692028045654297	1.3878438472747805	1.0	1.0	0.0	3c6k_A	3c6k_A-3c6k_B
12.916897773742676	19.884634017944336	29.283	32.48955154418945	29.452808380126957	1.3994765281677246	1.0	1.0	0.0	3c6k_A	3c6k_A-3c6k_B
13.44033432006836	20.007312774658203	28.933	33.307003021240234	30.356719970703125	1.387541651725769	1.0	1.0	0.0	3c6k_A	3c6k_A-3c6k_B
12.920464515686035	19.931560516357425	29.309000000000005	32.52052307128906	29.48166275024414	1.392618179321289	1.0	1.0	0.0	3c6k_A	3c6k_A-3c6k_B
13.44058609008789	19.995681762695312	28.952	33.30400848388672	30.354957580566406	1.388999342918396	1.0	1.0	0.0	3c6k_A	3c6k_A-3c6k_B
12.910911560058594	19.94109344482422	29.327	32.5108642578125	29.46746826171875	1.393969178199768	1.0	1.0	0.0	3c6k_A	3c6k_A-3c6k_B
13.434072494506836	19.991914749145508	28.963	33.281917572021484	30.34183883666992	1.3901927471160889	1.0	1.0	0.0	3c6k_A	3c6k_A-3c6k_B
14.244123458862305	19.730247497558597	31.347	33.64693832397461	28.60110855102539	1.382561445236206	1.0	1.0	0.0	3c6k_A	3c6k_A-3c6k_B
13.435078620910645	19.96511650085449	28.937	33.29117965698242	30.34317779541016	1.3888084888458252	1.0	1.0	0.0	3c6k_A	3c6k_A-3c6k_B
12.917778968811035	19.92220687866211	29.30700000000001	32.521461486816406	29.48231506347656	1.39076828956604	1.0	1.0	0.0	3c6k_A	3c6k_A-3c6k_B
13.425908088684082	19.975040435791016	28.978	33.289424896240234	30.342214584350582	1.389822483062744	1.0	1.0	0.0	3c6k_A	3c6k_A-3c6k_B
13.446517944335938	20.021669387817383	28.96	33.32939529418945	30.38090133666992	1.3883471488952637	1.0	1.0	0.0	3c6k_A	3c6k_A-3c6k_B
13.432019233703612	19.99907684326172	28.977	33.28654479980469	30.34010505676269	1.3922628164291382	1.0	1.0	0.0	3c6k_A	3c6k_A-3c6k_B
22.22216033935547	33.15633010864258	40.201	57.82608413696289	39.53619003295898	1.0403480529785156	1.0	1.0	0.0	2hb6_B	2hb6_A-2hb6_B
17.480802536010742	25.904430389404297	39.097	28.274757385253903	30.35605812072754	0.9876242876052856	1.0	1.0	0.0	2hb6_B	2hb6_A-2hb6_B
25.844724655151367	39.25655364990234	35.846999999999994	63.844520568847656	44.38518142700195	0.9978269934654236	1.0	1.0	0.0	2hb6_B	2hb6_A-2hb6_B
32.220516204833984	47.84371948242188	36.132000000000005	70.671875	53.63804244995117	0.9892218708992004	1.0	1.0	0.0	2hb6_B	2hb6_A-2hb6_B
30.468908309936523	46.39997100830078	30.661	69.63668823242188	51.95586395263672	1.0003838539123535	1.0	1.0	0.0	2hb6_B	2hb6_A-2hb6_B
25.50677490234375	42.25323867797852	29.82	64.12732696533203	44.903690338134766	0.9898925423622132	1.0	1.0	0.0	2hb6_B	2hb6_A-2hb6_B
31.657081604003903	45.42128372192383	32.152	71.71421813964844	51.97296142578125	0.987554967403412	1.0	1.0	0.0	2hb6_B	2hb6_A-2hb6_B
21.799509048461918	33.19943618774414	44.73799999999999	57.37049102783203	38.64026641845703	1.0390832424163818	1.0	1.0	0.0	2hb6_B	2hb6_A-2hb6_B
27.61890983581543	42.94807815551758	32.545	66.5090103149414	47.5944938659668	0.9975430965423584	1.0	1.0	0.0	2hb6_B	2hb6_A-2hb6_B
32.586944580078125	46.753662109375	26.913	71.70539093017578	52.51243591308594	0.9992263317108154	1.0	1.0	0.0	2hb6_B	2hb6_A-2hb6_B
26.47210121154785	26.010181427001957	37.76099999999999	43.65760040283203	40.95086288452149	0.9865697026252748	1.0	1.0	0.0	2hb6_B	2hb6_A-2hb6_B
14.60176944732666	21.414560317993164	44.961	22.716495513916016	25.20138931274414	0.9884374141693116	1.0	1.0	0.0	2hb6_B	2hb6_A-2hb6_B
14.424429893493652	19.445011138916016	53.359	25.931686401367188	27.291336059570312	0.982865035533905	1.0	1.0	0.0	2hb6_B	2hb6_A-2hb6_B
15.561067581176758	21.492733001708984	41.551	23.674400329589844	24.03379821777344	0.9892842173576356	1.0	1.0	0.0	2hb6_B	2hb6_A-2hb6_B
17.731847763061523	26.16588592529297	43.157	35.81024932861328	31.79679298400879	0.9894475936889648	1.0	1.0	0.0	2hb6_B	2hb6_A-2hb6_B
23.834741592407227	25.084434509277344	36.464000000000006	41.872928619384766	41.690696716308594	0.9853513240814208	1.0	1.0	0.0	2hb6_B	2hb6_A-2hb6_B
31.767223358154297	42.515811920166016	26.464	67.33584594726562	48.76470184326172	0.9924320578575134	1.0	1.0	0.0	2hb6_B	2hb6_A-2hb6_B
36.35599136352539	53.070987701416016	34.181	68.50975036621094	55.10403823852539	0.9911550879478456	1.0	1.0	0.0	2hb6_B	2hb6_A-2hb6_B
21.422815322875977	26.856761932373047	55.561	35.09931564331055	31.76183319091797	0.9333800077438354	1.0	1.0	0.0	2hb6_B	2hb6_A-2hb6_B
29.24041175842285	36.08969879150391	25.338	64.92522430419922	46.144134521484375	0.9973983764648438	1.0	1.0	0.0	2hb6_B	2hb6_A-2hb6_B
37.58899688720703	42.84869003295898	36.536	67.08360290527344	56.484745025634766	0.9903549551963806	1.0	1.0	0.0	2hb6_B	2hb6_A-2hb6_B
18.69408416748047	25.374860763549805	40.605	23.498294830322266	25.878759384155277	0.9914076924324036	1.0	1.0	0.0	2hb6_B	2hb6_A-2hb6_B
18.47077178955078	27.878677368164062	45.817	31.86009979248047	29.80170440673828	0.9880545139312744	1.0	1.0	0.0	2hb6_B	2hb6_A-2hb6_B
18.331073760986328	22.67812156677246	50.118	33.15699768066406	30.902271270751957	0.9305875301361084	1.0	1.0	0.0	2hb6_B	2hb6_A-2hb6_B
22.73761940002441	26.949121475219727	41.512	38.33757400512695	37.82779312133789	0.9875348210334778	1.0	1.0	0.0	2hb6_B	2hb6_A-2hb6_B
24.59461784362793	32.56883239746094	31.58900000000001	58.89577102661133	41.16583633422852	1.035549283027649	1.0	1.0	0.0	2hb6_B	2hb6_A-2hb6_B
32.934749603271484	50.1307487487793	30.465000000000003	70.75279998779297	52.610450744628906	0.9904749989509584	1.0	1.0	0.0	2hb6_B	2hb6_A-2hb6_B
27.721874237060547	42.69147109985352	30.617	66.93190002441406	47.92515563964844	0.992328405380249	1.0	1.0	0.0	2hb6_B	2hb6_A-2hb6_B
22.549129486083984	33.07135772705078	32.959	57.775386810302734	39.8837890625	1.0459648370742798	1.0	1.0	0.0	2hb6_B	2hb6_A-2hb6_B
16.01263427734375	24.438138961791992	46.511	33.23429489135742	29.449508666992188	0.990418553352356	1.0	1.0	0.0	2hb6_B	2hb6_A-2hb6_B
13.303475379943848	21.40799331665039	42.272000000000006	31.19925117492676	28.46416664123535	0.9914329051971436	1.0	1.0	0.0	2hb6_B	2hb6_A-2hb6_B
20.499378204345703	24.71501350402832	39.766000000000005	34.83928298950195	31.85465431213379	0.9911226630210876	1.0	1.0	0.0	2hb6_B	2hb6_A-2hb6_B
16.23296546936035	24.285791397094727	42.318	24.98381805419922	27.895076751708984	0.9870730638504028	1.0	1.0	0.0	2hb6_B	2hb6_A-2hb6_B
20.337045669555664	24.93626976013184	41.934	37.12089157104492	37.67155838012695	0.9879105687141418	1.0	1.0	0.0	2hb6_B	2hb6_A-2hb6_B
32.111419677734375	47.621376037597656	41.653000000000006	70.78266906738281	53.84347915649414	0.989109992980957	1.0	1.0	0.0	2hb6_B	2hb6_A-2hb6_B
21.709747314453125	24.76143264770508	36.484	36.23639297485352	40.29967498779297	0.989547073841095	1.0	1.0	0.0	2hb6_B	2hb6_A-2hb6_B
13.628450393676758	22.301990509033203	38.92	30.72311210632324	27.31766700744629	0.9911444783210754	1.0	1.0	0.0	2hb6_B	2hb6_A-2hb6_B
21.150480270385746	29.27587890625	49.593	33.60726547241211	34.74321365356445	0.9881095886230468	1.0	1.0	0.0	2hb6_B	2hb6_A-2hb6_B
28.188983917236328	41.14753723144531	28.562	61.8366813659668	44.63284683227539	0.987827718257904	1.0	1.0	0.0	2hb6_B	2hb6_A-2hb6_B
29.26030540466309	44.80815505981445	33.251	69.78569030761719	51.66371536254883	0.9979432225227356	1.0	1.0	0.0	2hb6_B	2hb6_A-2hb6_B
14.521018981933594	22.62149429321289	37.371	23.153339385986328	24.549850463867188	0.9887057542800904	1.0	1.0	0.0	2hb6_B	2hb6_A-2hb6_B
25.137086868286133	40.09298706054688	37.043	64.13866424560547	44.937782287597656	0.9926381707191468	1.0	1.0	0.0	2hb6_B	2hb6_A-2hb6_B
36.68284225463867	48.77861022949219	36.06099999999999	69.84627532958984	53.73424530029297	0.9921620488166808	1.0	1.0	0.0	2hb6_B	2hb6_A-2hb6_B
21.046920776367188	32.180721282958984	36.760000000000005	33.879615783691406	32.09410858154297	0.9918496012687684	1.0	1.0	0.0	2hb6_B	2hb6_A-2hb6_B
39.47683334350586	54.11238098144531	31.968	77.90936279296875	58.70133590698242	0.9979012608528136	1.0	1.0	0.0	2hb6_B	2hb6_A-2hb6_B
16.46792221069336	23.415340423583984	47.227	24.00016021728516	25.7232666015625	0.9881680011749268	1.0	1.0	0.0	2hb6_B	2hb6_A-2hb6_B
32.43772888183594	43.12102127075195	27.231	67.6045913696289	48.96849060058594	0.9922561645507812	1.0	1.0	0.0	2hb6_B	2hb6_A-2hb6_B
40.857906341552734	56.10000991821289	34.121	73.17654418945312	58.175079345703125	0.9948940277099608	1.0	1.0	0.0	2hb6_B	2hb6_A-2hb6_B
37.76890182495117	53.10660934448242	33.940000000000005	71.48548126220703	56.31144714355469	0.9942092895507812	1.0	1.0	0.0	2hb6_B	2hb6_A-2hb6_B
37.49043655395508	49.71332550048828	35.857	64.36134338378906	51.84041213989258	0.9880621433258056	1.0	1.0	0.0	2hb6_B	2hb6_A-2hb6_B
15.987648963928224	24.27517509460449	47.051	28.32964515686035	26.903430938720703	0.9863240122795104	1.0	1.0	0.0	2hb6_B	2hb6_A-2hb6_B
15.6382474899292	21.872314453125	40.159000000000006	31.610315322875977	32.06964111328125	0.9884274005889891	1.0	1.0	0.0	2hb6_B	2hb6_A-2hb6_B
37.55962371826172	48.10951232910156	30.064	75.04549407958984	59.35120391845703	0.9969068169593812	1.0	1.0	0.0	2hb6_B	2hb6_A-2hb6_B
30.92769241333008	38.45218276977539	35.76899999999999	57.34117126464844	43.43204498291016	0.9902454018592834	1.0	1.0	0.0	2hb6_B	2hb6_A-2hb6_B
15.683364868164062	21.2246208190918	41.07899999999999	25.491662979125977	28.176422119140625	0.983342707157135	1.0	1.0	0.0	2hb6_B	2hb6_A-2hb6_B
18.48760986328125	22.707015991210938	50.817	33.11697006225586	31.992942810058597	0.9916293621063232	1.0	1.0	0.0	2hb6_B	2hb6_A-2hb6_B
14.145002365112305	22.35525131225586	43.853	29.64353370666504	28.826095581054688	0.9852848052978516	1.0	1.0	0.0	2hb6_B	2hb6_A-2hb6_B
41.17649459838867	56.356388092041016	35.707	75.11988830566406	59.636863708496094	0.9946959614753724	1.0	1.0	0.0	2hb6_B	2hb6_A-2hb6_B
15.857402801513672	24.417312622070312	46.213	33.29891586303711	31.325363159179688	0.9890369772911072	1.0	1.0	0.0	2hb6_B	2hb6_A-2hb6_B
22.55326461791992	32.77897644042969	34.553999999999995	58.13465881347656	40.2958869934082	1.047247290611267	1.0	1.0	0.0	2hb6_B	2hb6_A-2hb6_B
21.440502166748047	32.15848922729492	62.72499999999999	57.24745941162109	38.94295120239258	1.0312073230743408	1.0	1.0	0.0	2hb6_B	2hb6_A-2hb6_B
26.660404205322266	38.586856842041016	31.529000000000003	66.14301300048828	46.46721649169922	1.0070725679397583	1.0	1.0	0.0	2hb6_B	2hb6_A-2hb6_B
32.4984016418457	48.2577018737793	31.329000000000008	71.16592407226562	53.94249725341797	0.9916988015174866	1.0	1.0	0.0	2hb6_B	2hb6_A-2hb6_B
24.980825424194336	36.99322128295898	43.479	63.85170364379883	47.55924224853516	0.9980976581573486	1.0	1.0	0.0	2hb6_B	2hb6_A-2hb6_B
26.4207763671875	39.551944732666016	31.028	65.09823608398438	45.26477813720703	0.9951516389846802	1.0	1.0	0.0	2hb6_B	2hb6_A-2hb6_B
20.810768127441406	22.82588005065918	39.262	36.655887603759766	38.10153198242188	0.9868136644363404	1.0	1.0	0.0	2hb6_B	2hb6_A-2hb6_B
18.13909149169922	22.17635154724121	49.939	29.092897415161133	29.37819480895996	0.9901840686798096	1.0	1.0	0.0	2hb6_B	2hb6_A-2hb6_B
16.842180252075195	24.99471664428711	42.589000000000006	34.27069091796875	30.17302703857422	0.989852786064148	1.0	1.0	0.0	2hb6_B	2hb6_A-2hb6_B
25.52878761291504	36.79389572143555	38.11800000000001	63.86257553100586	44.11515045166016	1.0036026239395142	1.0	1.0	0.0	2hb6_B	2hb6_A-2hb6_B
35.1806526184082	45.06207656860352	27.326	69.47697448730469	51.58209609985352	0.9947112202644348	1.0	1.0	0.0	2hb6_B	2hb6_A-2hb6_B
31.598953247070312	46.408470153808594	29.489	71.07416534423828	54.29633331298828	0.98847496509552	1.0	1.0	0.0	2hb6_B	2hb6_A-2hb6_B
36.661109924316406	46.63970184326172	39.116	67.03400421142578	51.99493789672852	0.9899768829345704	1.0	1.0	0.0	2hb6_B	2hb6_A-2hb6_B
26.973899841308597	40.012020111083984	33.798	64.87303161621094	45.30410003662109	1.0006184577941897	1.0	1.0	0.0	2hb6_B	2hb6_A-2hb6_B
16.01546859741211	23.453981399536133	45.75	28.93398666381836	27.31976318359375	0.9909237623214722	1.0	1.0	0.0	2hb6_B	2hb6_A-2hb6_B
22.393823623657227	32.11787796020508	39.205	58.42423629760742	39.69279479980469	1.033877968788147	1.0	1.0	0.0	2hb6_B	2hb6_A-2hb6_B
34.484230041503906	44.41265487670898	26.139000000000003	70.71055603027344	52.53091049194336	0.9953802824020386	1.0	1.0	0.0	2hb6_B	2hb6_A-2hb6_B
22.030223846435547	32.407798767089844	36.368	57.05118179321289	39.73291778564453	1.0515557527542114	1.0	1.0	0.0	2hb6_B	2hb6_A-2hb6_B
34.175819396972656	47.66255187988281	31.480999999999995	67.58396911621094	49.64202117919922	0.9910399317741394	1.0	1.0	0.0	2hb6_B	2hb6_A-2hb6_B
22.51101493835449	32.78617858886719	40.287	58.24128341674805	40.02164840698242	1.0471471548080444	1.0	1.0	0.0	2hb6_B	2hb6_A-2hb6_B
15.184755325317385	22.15292739868164	46.602	24.96544647216797	25.95168685913086	0.9892168045043944	1.0	1.0	0.0	2hb6_B	2hb6_A-2hb6_B
27.076181411743164	34.06597137451172	56.181	44.94594955444336	42.62672424316406	0.9300894141197203	1.0	1.0	0.0	2hb6_B	2hb6_A-2hb6_B
18.55370712280273	23.910829544067383	44.154	34.99995803833008	31.01312065124512	0.9917836785316468	1.0	1.0	0.0	2hb6_B	2hb6_A-2hb6_B
34.85261917114258	52.09564971923828	29.16	73.2446517944336	54.90733337402344	0.9945956468582152	1.0	1.0	0.0	2hb6_B	2hb6_A-2hb6_B
34.918540954589844	42.86230850219727	26.972	67.58683013916016	51.18370056152344	1.0156614780426023	1.0	1.0	0.0	2hb6_B	2hb6_A-2hb6_B
40.24832534790039	48.18608474731445	38.769	64.54832458496094	55.31128692626953	0.9904824495315552	1.0	1.0	0.0	2hb6_B	2hb6_A-2hb6_B
18.906635284423828	25.060474395751957	50.178	31.23307037353516	30.32724380493164	0.9319412708282472	1.0	1.0	0.0	2hb6_B	2hb6_A-2hb6_B
32.10747146606445	47.602760314941406	28.01	70.93888854980469	52.34895324707031	0.9900051951408386	1.0	1.0	0.0	2hb6_B	2hb6_A-2hb6_B
16.159696578979492	24.882719039916992	39.954	29.072160720825195	26.762924194335938	0.98907732963562	1.0	1.0	0.0	2hb6_B	2hb6_A-2hb6_B
37.30167007446289	51.04799270629883	30.379	75.92684936523438	56.37904357910156	0.997400164604187	1.0	1.0	0.0	2hb6_B	2hb6_A-2hb6_B
30.047029495239254	33.65498352050781	28.773000000000003	59.07455825805664	49.88394546508789	0.9877284169197084	1.0	1.0	0.0	2hb6_B	2hb6_A-2hb6_B
21.73536872863769	32.12894058227539	40.152	57.30097961425781	39.73994445800781	1.0418779850006104	1.0	1.0	0.0	2hb6_B	2hb6_A-2hb6_B
16.852367401123047	20.60912322998047	44.227	24.24004554748535	29.48116683959961	0.9906895756721495	1.0	1.0	0.0	2hb6_B	2hb6_A-2hb6_B
24.75357437133789	32.1749267578125	43.982	45.2758903503418	38.058082580566406	0.9877532124519348	1.0	1.0	0.0	2hb6_B	2hb6_A-2hb6_B
22.574657440185547	32.688682556152344	37.531	58.34147644042969	39.95613861083984	1.044937014579773	1.0	1.0	0.0	2hb6_B	2hb6_A-2hb6_B
21.35570907592773	32.19705581665039	59.355	57.39017105102539	38.80804061889648	1.0351523160934448	1.0	1.0	0.0	2hb6_B	2hb6_A-2hb6_B
15.267648696899414	23.49888229370117	41.54	27.27655029296875	27.088483810424805	0.9903237819671632	1.0	1.0	0.0	2hb6_B	2hb6_A-2hb6_B
22.10301971435547	37.358375549316406	30.323	56.399044036865234	41.36817169189453	0.998149037361145	1.0	1.0	0.0	2hb6_B	2hb6_A-2hb6_B
16.303560256958008	24.351581573486328	40.032	27.541467666625977	27.61308860778809	0.9897006154060364	1.0	1.0	0.0	2hb6_B	2hb6_A-2hb6_B
20.37218475341797	29.16891860961914	38.914	36.1524543762207	35.68912506103516	0.988023042678833	1.0	1.0	0.0	2hb6_B	2hb6_A-2hb6_B
21.57254409790039	32.93901062011719	54.7	57.20403671264648	39.536277770996094	1.112092137336731	1.0	1.0	0.0	2hb6_B	2hb6_A-2hb6_B
9.479554176330566	13.99799633026123	43.63	26.597484588623047	11.38377285003662	1.052247166633606	1.0	1.0	0.0	1ww1_A	1ww1_A-1ww1_B
21.243532180786133	23.092357635498047	44.516	36.97233581542969	50.90061950683594	1.038858413696289	1.0	1.0	0.0	1ww1_A	1ww1_A-1ww1_B
24.449745178222656	26.72759246826172	46.61800000000001	42.05316162109375	52.47383117675781	1.043733835220337	1.0	1.0	0.0	1ww1_A	1ww1_A-1ww1_B
27.316511154174805	37.15675354003906	53.472	37.61346435546875	44.747467041015625	1.038618564605713	1.0	1.0	0.0	1ww1_A	1ww1_A-1ww1_B
26.55631828308105	38.07999038696289	57.575	35.004638671875	40.25497055053711	1.0478894710540771	1.0	1.0	0.0	1ww1_A	1ww1_A-1ww1_B
18.44356918334961	24.3859920501709	52.951	21.943159103393555	26.04701042175293	1.0483355522155762	1.0	1.0	0.0	1ww1_A	1ww1_A-1ww1_B
18.816394805908203	21.52061462402344	53.894000000000005	18.384462356567383	21.02702522277832	1.045503854751587	1.0	1.0	0.0	1ww1_A	1ww1_A-1ww1_B
17.019729614257812	19.94327735900879	53.16200000000001	19.011674880981445	23.90717887878418	1.0396571159362793	1.0	1.0	0.0	1ww1_A	1ww1_A-1ww1_B
21.83112335205078	27.062084197998047	50.41	15.133509635925291	31.2838134765625	1.049282789230347	1.0	1.0	0.0	1ww1_A	1ww1_A-1ww1_B
22.72844696044922	28.02691650390625	49.8	17.9931640625	28.63513946533203	1.0460758209228516	1.0	1.0	0.0	1ww1_A	1ww1_A-1ww1_B
19.59638977050781	23.207639694213867	45.208000000000006	35.24129867553711	44.56854248046875	1.043513536453247	1.0	1.0	0.0	1ww1_A	1ww1_A-1ww1_B
18.85423851013184	24.442081451416016	60.61400000000001	20.03569793701172	31.628328323364254	1.04514479637146	1.0	1.0	0.0	1ww1_A	1ww1_A-1ww1_B
8.845795631408691	12.74050998687744	42.607000000000006	26.350317001342773	10.099288940429688	1.04841947555542	1.0	1.0	0.125	1ww1_A	1ww1_A-1ww1_B
15.995893478393556	19.19350814819336	53.06	22.64585494995117	13.942691802978516	1.0412789583206177	1.0	1.0	0.0	1ww1_A	1ww1_A-1ww1_B
7.2785868644714355	11.065744400024414	55.91	24.060806274414062	5.260699272155762	1.0530418157577517	1.0	1.0	0.5	1ww1_A	1ww1_A-1ww1_B
12.08968734741211	17.008769989013672	48.761	27.237638473510746	16.136516571044922	1.045529007911682	1.0	1.0	0.0	1ww1_A	1ww1_A-1ww1_B
26.383066177368164	34.575653076171875	52.54	30.46914291381836	46.6036376953125	1.0486420392990112	1.0	1.0	0.0	1ww1_A	1ww1_A-1ww1_B
27.266321182250977	33.91840744018555	57.556	35.42765045166016	51.01634216308594	1.054739236831665	1.0	1.0	0.0	1ww1_A	1ww1_A-1ww1_B
17.945283889770508	25.40283203125	57.69199999999999	18.640789031982425	28.882680892944336	1.0448371171951294	1.0	1.0	0.0	1ww1_A	1ww1_A-1ww1_B
9.028436660766602	13.901775360107422	41.538	29.12467193603516	13.379890441894531	1.0457565784454346	1.0	1.0	0.0	1ww1_A	1ww1_A-1ww1_B
22.33990859985352	24.87868881225586	54.194	17.65709686279297	16.950220108032227	1.0464895963668823	1.0	1.0	0.0	1ww1_A	1ww1_A-1ww1_B
26.935243606567383	40.32255172729492	55.661	43.90361022949219	46.83293151855469	1.0478986501693726	1.0	1.0	0.0	1ww1_A	1ww1_A-1ww1_B
24.783615112304688	31.55165100097656	50.574	25.774742126464844	39.75551223754883	1.0452734231948853	1.0	1.0	0.0	1ww1_A	1ww1_A-1ww1_B
14.709742546081545	17.707210540771484	47.537000000000006	32.810081481933594	41.72700500488281	1.0278805494308472	1.0	1.0	0.0	1ww1_A	1ww1_A-1ww1_B
8.702337265014648	13.279603958129885	45.191	28.056007385253903	15.67131519317627	1.052649736404419	1.0	1.0	0.375	1ww1_A	1ww1_A-1ww1_B
23.73476791381836	28.41433525085449	55.235	21.559139251708984	41.97050094604492	1.0418092012405396	1.0	1.0	0.0	1ww1_A	1ww1_A-1ww1_B
15.222441673278809	18.03803062438965	43.363	32.919090270996094	42.419063568115234	1.0344390869140625	1.0	1.0	0.0	1ww1_A	1ww1_A-1ww1_B
24.735618591308597	29.22124481201172	52.659000000000006	19.05942916870117	40.85972213745117	1.0471535921096802	1.0	1.0	0.0	1ww1_A	1ww1_A-1ww1_B
8.263859748840332	12.474868774414062	39.367	29.349233627319336	15.898398399353027	1.0424399375915527	1.0	1.0	0.25	1ww1_A	1ww1_A-1ww1_B
10.48145580291748	15.00072956085205	44.707	28.02573585510254	16.34267234802246	1.0472089052200315	1.0	1.0	0.125	1ww1_A	1ww1_A-1ww1_B
20.803058624267575	23.81241798400879	61.955	31.39928436279297	20.08767890930176	1.0446959733963013	1.0	1.0	0.0	1ww1_A	1ww1_A-1ww1_B
23.94589614868164	32.64469909667969	58.705000000000005	29.66938781738281	41.3476448059082	1.047340989112854	1.0	1.0	0.0	1ww1_A	1ww1_A-1ww1_B
22.3950309753418	26.769495010375977	41.476000000000006	42.078590393066406	49.34030151367188	1.0428249835968018	1.0	1.0	0.0	1ww1_A	1ww1_A-1ww1_B
23.699268341064453	31.12459945678711	55.43300000000001	32.19563674926758	46.17287063598633	1.046233296394348	1.0	1.0	0.0	1ww1_A	1ww1_A-1ww1_B
7.401997089385986	11.420244216918944	45.283	26.5647087097168	8.031978607177734	1.0510947704315186	1.0	1.0	0.5	1ww1_A	1ww1_A-1ww1_B
25.87337303161621	31.903383255004883	58.974	30.346811294555664	48.48942565917969	1.0419533252716064	1.0	1.0	0.0	1ww1_A	1ww1_A-1ww1_B
26.68697929382324	33.809295654296875	53.023	29.974987030029297	47.075775146484375	1.0461620092391968	1.0	1.0	0.0	1ww1_A	1ww1_A-1ww1_B
21.11614418029785	29.00724029541016	56.133	22.35243797302246	37.23862075805664	1.0467424392700195	1.0	1.0	0.0	1ww1_A	1ww1_A-1ww1_B
19.585390090942383	22.173847198486328	49.216	13.448959350585938	26.090452194213867	1.0482515096664429	1.0	1.0	0.0	1ww1_A	1ww1_A-1ww1_B
24.174827575683597	32.1120491027832	57.028	24.99773979187012	40.68019104003906	1.043419599533081	1.0	1.0	0.0	1ww1_A	1ww1_A-1ww1_B
23.42462158203125	29.515182495117188	56.38199999999999	26.815940856933597	39.74416732788086	1.0412837266921997	1.0	1.0	0.0	1ww1_A	1ww1_A-1ww1_B
24.233518600463867	29.596071243286133	58.679	21.233051300048828	35.505008697509766	1.0442514419555664	1.0	1.0	0.0	1ww1_A	1ww1_A-1ww1_B
16.626251220703125	26.144136428833008	53.205	26.718090057373047	41.40247344970703	1.0396207571029663	1.0	1.0	0.0	1ww1_A	1ww1_A-1ww1_B
26.919042587280277	33.12609100341797	53.802	22.27648162841797	43.71197509765625	1.0403484106063845	1.0	1.0	0.0	1ww1_A	1ww1_A-1ww1_B
23.12512969970703	26.15629768371582	45.748000000000005	41.51323318481445	50.146240234375	1.041407823562622	1.0	1.0	0.0	1ww1_A	1ww1_A-1ww1_B
9.431713104248049	15.010457038879396	35.747	30.498693466186523	17.53800392150879	1.0474553108215332	1.0	1.0	0.125	1ww1_A	1ww1_A-1ww1_B
29.059850692749023	40.106727600097656	50.851000000000006	45.95051193237305	46.64827346801758	1.0440372228622437	1.0	1.0	0.0	1ww1_A	1ww1_A-1ww1_B
22.16164207458496	31.86992073059082	57.587	31.995792388916016	41.92744445800781	1.0503885746002195	1.0	1.0	0.0	1ww1_A	1ww1_A-1ww1_B
9.959696769714355	14.824862480163574	46.016	29.928543090820312	18.2420654296875	1.0542652606964111	1.0	1.0	0.0	1ww1_A	1ww1_A-1ww1_B
15.900809288024902	18.209945678710938	42.473	33.34829330444336	41.85955429077149	1.0402982234954834	1.0	1.0	0.0	1ww1_A	1ww1_A-1ww1_B
16.29378318786621	24.28670883178711	54.908	21.686864852905277	25.49088478088379	1.0463711023330688	1.0	1.0	0.0	1ww1_A	1ww1_A-1ww1_B
27.9599723815918	32.970909118652344	50.907	27.95734024047852	47.15612411499024	1.041253685951233	1.0	1.0	0.0	1ww1_A	1ww1_A-1ww1_B
18.87230491638184	23.887327194213867	41.10799999999999	35.514183044433594	39.10164260864258	1.0420655012130735	1.0	1.0	0.0	1ww1_A	1ww1_A-1ww1_B
17.656814575195312	23.948902130126957	50.731	28.33400154113769	43.89376831054688	1.0411957502365112	1.0	1.0	0.0	1ww1_A	1ww1_A-1ww1_B
13.760025024414062	18.471654891967773	40.57	27.813953399658203	38.36226272583008	1.03900408744812	1.0	1.0	0.0	1ww1_A	1ww1_A-1ww1_B
26.053674697875977	37.276004791259766	56.491	38.02198028564453	50.90767288208008	1.0432820320129397	1.0	1.0	0.0	1ww1_A	1ww1_A-1ww1_B
23.536176681518555	29.08204841613769	52.883	21.840728759765625	40.2507438659668	1.0445743799209597	1.0	1.0	0.0	1ww1_A	1ww1_A-1ww1_B
14.818371772766112	18.225143432617188	39.782	30.9423770904541	41.58781814575195	1.037237286567688	1.0	1.0	0.0	1ww1_A	1ww1_A-1ww1_B
13.00537109375	17.17860984802246	50.401	26.3172550201416	13.385859489440918	1.043997049331665	1.0	1.0	0.0	1ww1_A	1ww1_A-1ww1_B
9.17113208770752	12.059971809387209	48.396	25.648717880249023	8.37467098236084	1.0419013500213623	1.0	1.0	0.125	1ww1_A	1ww1_A-1ww1_B
21.61141967773437	28.866291046142575	52.511	27.65632438659668	42.82088088989258	1.041040539741516	1.0	1.0	0.0	1ww1_A	1ww1_A-1ww1_B
23.1307315826416	25.32023048400879	59.238	12.606968879699709	28.04448890686035	1.043262004852295	1.0	1.0	0.0	1ww1_A	1ww1_A-1ww1_B
28.92427444458008	38.934349060058594	56.635000000000005	42.1311149597168	54.24555587768555	1.0478243827819824	1.0	1.0	0.0	1ww1_A	1ww1_A-1ww1_B
24.88071632385254	34.51434326171875	46.523	34.11753845214844	48.26228713989258	1.0379990339279177	1.0	1.0	0.0	1ww1_A	1ww1_A-1ww1_B
23.42607307434082	29.675708770751957	48.124	40.67699432373047	48.99436569213867	1.0423632860183716	1.0	1.0	0.0	1ww1_A	1ww1_A-1ww1_B
21.326875686645508	29.5554256439209	54.069	22.09698867797852	36.67648696899414	1.0470644235610962	1.0	1.0	0.0	1ww1_A	1ww1_A-1ww1_B
22.69049072265625	28.4199161529541	43.008	41.93548202514648	48.09539794921875	1.041788101196289	1.0	1.0	0.0	1ww1_A	1ww1_A-1ww1_B
19.74623680114746	23.38791275024414	52.255	17.33531951904297	23.738428115844727	1.0413830280303955	1.0	1.0	0.0	1ww1_A	1ww1_A-1ww1_B
17.189889907836914	20.789878845214844	52.673	19.633766174316406	23.42381858825684	1.0410466194152832	1.0	1.0	0.0	1ww1_A	1ww1_A-1ww1_B
23.604305267333984	32.503135681152344	57.159000000000006	26.05625343322754	37.95051193237305	1.0464493036270142	1.0	1.0	0.0	1ww1_A	1ww1_A-1ww1_B
12.944393157958984	17.081378936767578	56.72800000000001	20.853410720825195	12.566983222961426	1.039001703262329	1.0	1.0	0.0	1ww1_A	1ww1_A-1ww1_B
12.555912017822266	17.741474151611328	49.156	29.615703582763672	17.511045455932617	1.045082449913025	1.0	1.0	0.0	1ww1_A	1ww1_A-1ww1_B
16.965869903564453	24.13071823120117	51.868	17.347578048706055	32.904903411865234	1.0469543933868408	1.0	1.0	0.0	1ww1_A	1ww1_A-1ww1_B
14.708942413330078	20.99761199951172	47.524	21.14039421081543	22.10582160949707	1.042806625366211	1.0	1.0	0.0	1ww1_A	1ww1_A-1ww1_B
25.255746841430664	27.77659034729004	54.045	14.311748504638672	31.17595863342285	1.0445523262023926	1.0	1.0	0.0	1ww1_A	1ww1_A-1ww1_B
22.93688201904297	32.59109115600586	60.967000000000006	33.225101470947266	45.65614318847656	1.0499838590621948	1.0	1.0	0.0	1ww1_A	1ww1_A-1ww1_B
22.962570190429688	28.04663848876953	53.42	15.936542510986328	31.1099910736084	1.0405017137527466	1.0	1.0	0.0	1ww1_A	1ww1_A-1ww1_B
26.15289306640625	34.91615295410156	58.661	42.76569366455078	52.61991500854492	1.0474121570587158	1.0	1.0	0.0	1ww1_A	1ww1_A-1ww1_B
27.37970733642578	33.80783462524414	56.96600000000001	30.31767463684082	48.02055740356445	1.047346830368042	1.0	1.0	0.0	1ww1_A	1ww1_A-1ww1_B
16.845476150512695	19.331636428833008	62.09000000000001	19.413747787475582	16.887632369995117	1.0485002994537354	1.0	1.0	0.0	1ww1_A	1ww1_A-1ww1_B
24.936248779296875	31.02802276611328	52.705000000000005	25.73770904541016	44.396480560302734	1.0459578037261963	1.0	1.0	0.0	1ww1_A	1ww1_A-1ww1_B
21.683692932128903	27.1611385345459	38.032	42.16718673706055	47.13907241821289	1.0396586656570437	1.0	1.0	0.0	1ww1_A	1ww1_A-1ww1_B
21.598812103271484	28.29836654663086	50.16	17.1640625	33.688209533691406	1.04375958442688	1.0	1.0	0.0	1ww1_A	1ww1_A-1ww1_B
24.13021278381348	31.886249542236328	55.042	29.05263900756836	46.03302001953125	1.041078805923462	1.0	1.0	0.0	1ww1_A	1ww1_A-1ww1_B
8.87546443939209	16.18861961364746	39.118	30.204294204711918	20.34248161315918	1.0386072397232056	1.0	1.0	0.0	1ww1_A	1ww1_A-1ww1_B
20.594253540039062	30.103649139404297	47.75	36.4610710144043	45.28554916381836	1.0439093112945557	1.0	1.0	0.0	1ww1_A	1ww1_A-1ww1_B
8.889546394348145	16.14851951599121	41.362	29.25070571899414	19.665922164916992	1.0540711879730225	1.0	1.0	0.0	1ww1_A	1ww1_A-1ww1_B
24.555294036865234	26.945209503173828	47.271	41.89512634277344	51.56300735473633	1.047529935836792	1.0	1.0	0.0	1ww1_A	1ww1_A-1ww1_B
18.44091033935547	24.940528869628903	51.335	20.20340156555176	30.59408569335937	1.0386086702346802	1.0	1.0	0.0	1ww1_A	1ww1_A-1ww1_B
21.95394897460937	24.883087158203125	57.791	14.313494682312012	23.82222557067871	1.0419319868087769	1.0	1.0	0.0	1ww1_A	1ww1_A-1ww1_B
22.82228660583496	23.66727828979492	55.811	12.660387992858888	25.06938362121582	1.0417205095291138	1.0	1.0	0.0	1ww1_A	1ww1_A-1ww1_B
24.26909446716309	30.12421226501465	57.21	19.781024932861328	29.89161491394043	1.0335447788238523	1.0	1.0	0.0	1ww1_A	1ww1_A-1ww1_B
23.60345458984375	30.562185287475582	55.599	30.54376792907715	46.71862411499024	1.0432881116867063	1.0	1.0	0.0	1ww1_A	1ww1_A-1ww1_B
7.94239330291748	11.92703342437744	47.859	26.080989837646484	7.767014026641846	1.0537257194519043	1.0	1.0	0.5	1ww1_A	1ww1_A-1ww1_B
24.82352066040039	31.47169685363769	57.06700000000001	30.24828720092773	46.40262985229492	1.0442830324172974	1.0	1.0	0.0	1ww1_A	1ww1_A-1ww1_B
16.219127655029297	26.054956436157227	55.543000000000006	24.07280731201172	34.65115737915039	1.0479562282562256	1.0	1.0	0.0	1ww1_A	1ww1_A-1ww1_B
20.7588005065918	29.137752532958984	57.614	30.51886367797852	44.28133010864258	1.0481390953063965	1.0	1.0	0.0	1ww1_A	1ww1_A-1ww1_B
25.563661575317383	27.070707321166992	55.42	13.836329460144045	28.69435691833496	1.036791443824768	1.0	1.0	0.0	1ww1_A	1ww1_A-1ww1_B
25.49896240234375	30.424259185791016	53.434000000000005	20.226428985595703	37.12406921386719	1.042944312095642	1.0	1.0	0.0	1ww1_A	1ww1_A-1ww1_B
28.854097366333008	36.84777069091797	54.003	47.790077209472656	54.95585250854492	1.0348737239837646	1.0	1.0	0.0	1ww1_A	1ww1_A-1ww1_B
11.980257987976074	16.057783126831055	38.166	30.79380416870117	27.821382522583008	0.7125667333602905	1.0	1.0	0.0	4lqb_A	4lqb_A-4lqb_B
14.27535915374756	18.721471786499023	34.131	30.395925521850582	35.381343841552734	0.6878284811973572	1.0	1.0	0.0	4lqb_A	4lqb_A-4lqb_B
17.662500381469727	18.701906204223636	43.687	35.00876235961914	37.63935852050781	0.684661865234375	1.0	1.0	0.0	4lqb_A	4lqb_A-4lqb_B
15.444584846496582	21.0294246673584	59.44200000000001	11.314179420471191	31.357851028442383	0.6881875395774841	1.0	1.0	0.0	4lqb_A	4lqb_A-4lqb_B
13.679672241210938	22.959753036499023	54.749	19.19972038269043	38.24092483520508	0.6848419904708862	1.0	1.0	0.0	4lqb_A	4lqb_A-4lqb_B
16.302085876464844	20.10209846496582	38.571	31.757442474365234	39.491737365722656	0.6910006403923035	1.0	1.0	0.0	4lqb_A	4lqb_A-4lqb_B
19.536853790283203	21.29241943359375	59.392	14.515533447265623	33.20057678222656	0.6831873059272766	1.0	1.0	0.0	4lqb_A	4lqb_A-4lqb_B
22.05172348022461	22.756423950195312	51.612	39.80355072021485	43.9793701171875	0.6883201003074646	1.0	1.0	0.0	4lqb_A	4lqb_A-4lqb_B
12.64284324645996	25.974838256835938	61.258	26.064332962036133	42.81718444824219	0.6781483888626099	1.0	1.0	0.0	4lqb_A	4lqb_A-4lqb_B
8.713629722595215	13.082658767700195	49.407	26.530580520629883	25.626543045043945	0.8123282790184021	1.0	1.0	0.0	4lqb_A	4lqb_A-4lqb_B
16.88035011291504	18.834009170532227	37.003	34.350059509277344	36.06062698364258	0.6879764199256897	1.0	1.0	0.0	4lqb_A	4lqb_A-4lqb_B
17.750091552734375	23.61536979675293	46.941	33.29301071166992	41.2613525390625	0.688764214515686	1.0	1.0	0.0	4lqb_A	4lqb_A-4lqb_B
17.539976119995117	18.7275390625	46.543	34.6453971862793	37.12205505371094	0.689607560634613	1.0	1.0	0.0	4lqb_A	4lqb_A-4lqb_B
16.52174949645996	20.066425323486328	36.796	31.937654495239254	38.824195861816406	0.685535728931427	1.0	1.0	0.0	4lqb_A	4lqb_A-4lqb_B
16.337831497192383	20.41663360595703	60.176	11.320704460144045	31.09432983398437	0.6849132180213928	1.0	1.0	0.0	4lqb_A	4lqb_A-4lqb_B
17.286632537841797	21.76191711425781	44.311	33.528839111328125	39.6451416015625	0.6836026310920715	1.0	1.0	0.0	4lqb_A	4lqb_A-4lqb_B
15.626750946044922	18.99561882019043	37.224	31.91769790649414	36.14194869995117	0.6814121603965759	1.0	1.0	0.0	4lqb_A	4lqb_A-4lqb_B
17.182559967041016	21.872539520263672	45.169	32.91816711425781	42.15337371826172	0.6820871829986572	1.0	1.0	0.0	4lqb_A	4lqb_A-4lqb_B
20.524229049682617	22.543420791625977	46.88399999999999	37.039459228515625	44.26142883300781	0.6828151345252991	1.0	1.0	0.0	4lqb_A	4lqb_A-4lqb_B
15.8596773147583	20.20158576965332	39.286	32.2877311706543	37.86849212646485	0.6972217559814453	1.0	1.0	0.0	4lqb_A	4lqb_A-4lqb_B
19.49839401245117	22.00696182250977	39.573	34.824974060058594	41.90003967285156	0.6829466223716736	1.0	1.0	0.0	4lqb_A	4lqb_A-4lqb_B
15.228021621704102	18.285682678222656	36.193	31.449234008789062	37.4617919921875	0.688482403755188	1.0	1.0	0.0	4lqb_A	4lqb_A-4lqb_B
14.581954002380373	18.49771881103516	35.355999999999995	30.223142623901367	35.86186981201172	0.687544584274292	1.0	1.0	0.0	4lqb_A	4lqb_A-4lqb_B
14.674641609191896	21.12538719177246	57.908	17.612314224243164	35.539825439453125	0.6949155330657959	1.0	1.0	0.0	4lqb_A	4lqb_A-4lqb_B
16.761951446533203	17.506101608276367	52.963	11.74220848083496	30.879467010498047	0.691521942615509	1.0	1.0	0.0	4lqb_A	4lqb_A-4lqb_B
24.625219345092773	29.7557373046875	52.824	29.206439971923828	33.54391098022461	0.6912676095962524	1.0	1.0	0.0	4lqb_A	4lqb_A-4lqb_B
16.966445922851562	21.48350715637207	44.972	32.55002975463867	38.47272491455078	0.6888372302055359	1.0	1.0	0.0	4lqb_A	4lqb_A-4lqb_B
17.793115615844727	21.629716873168945	40.473	33.65359115600586	40.516788482666016	0.6830630302429199	1.0	1.0	0.0	4lqb_A	4lqb_A-4lqb_B
9.144889831542969	20.66588020324707	52.092	24.00399398803711	39.841644287109375	0.6881680488586426	1.0	1.0	0.0	4lqb_A	4lqb_A-4lqb_B
17.549131393432617	21.829145431518555	37.201	33.40898132324219	35.80262756347656	0.6929154992103577	1.0	1.0	0.0	4lqb_A	4lqb_A-4lqb_B
17.529224395751953	20.556182861328125	49.884	33.4500617980957	39.18967819213867	0.6814858913421631	1.0	1.0	0.0	4lqb_A	4lqb_A-4lqb_B
15.411706924438477	19.69635772705078	34.963	33.04838180541992	29.34218978881836	0.69263756275177	1.0	1.0	0.0	4lqb_A	4lqb_A-4lqb_B
16.75473976135254	21.35623359680176	42.036	32.142784118652344	39.72908401489258	0.6857022047042847	1.0	1.0	0.0	4lqb_A	4lqb_A-4lqb_B
23.66580009460449	21.685739517211918	45.25599999999999	40.43904113769531	46.08811950683594	0.6887350678443909	1.0	1.0	0.0	4lqb_A	4lqb_A-4lqb_B
15.814789772033691	19.717782974243164	36.991	31.30951690673828	39.26902770996094	0.6865851283073425	1.0	1.0	0.0	4lqb_A	4lqb_A-4lqb_B
16.053905487060547	20.567358016967773	39.663	31.21793365478516	38.37891387939453	0.6838788986206055	1.0	1.0	0.0	4lqb_A	4lqb_A-4lqb_B
18.921541213989254	21.28028678894043	49.015	36.35196685791016	40.27359771728516	0.6847097277641296	1.0	1.0	0.0	4lqb_A	4lqb_A-4lqb_B
12.93786334991455	26.886629104614254	53.724	28.61626243591309	44.63658142089844	0.6835206747055054	1.0	1.0	0.0	4lqb_A	4lqb_A-4lqb_B
19.246320724487305	21.789356231689453	42.760000000000005	35.56024169921875	42.93855285644531	0.6910577416419983	1.0	1.0	0.0	4lqb_A	4lqb_A-4lqb_B
16.39585304260254	20.6873836517334	40.244	31.97742080688477	39.84136962890625	0.6826635003089905	1.0	1.0	0.0	4lqb_A	4lqb_A-4lqb_B
15.561203956604004	17.917577743530273	38.102	31.216257095336918	35.96392059326172	0.6811003684997559	1.0	1.0	0.0	4lqb_A	4lqb_A-4lqb_B
14.712414741516112	20.62520980834961	57.187	16.51813507080078	37.29215621948242	0.6907160878181458	1.0	1.0	0.0	4lqb_A	4lqb_A-4lqb_B
19.53345489501953	23.019672393798828	54.687	19.26060104370117	36.53218078613281	0.688694179058075	1.0	1.0	0.0	4lqb_A	4lqb_A-4lqb_B
16.990110397338867	18.3989315032959	46.142	35.229347229003906	37.615211486816406	0.6870242357254028	1.0	1.0	0.0	4lqb_A	4lqb_A-4lqb_B
17.69109344482422	17.982419967651367	42.00600000000001	35.771392822265625	38.437049865722656	0.6845527291297913	1.0	1.0	0.0	4lqb_A	4lqb_A-4lqb_B
20.5246639251709	23.223012924194336	47.851	36.55665969848633	44.056671142578125	0.690472424030304	1.0	1.0	0.0	4lqb_A	4lqb_A-4lqb_B
11.96253490447998	26.669092178344727	57.149000000000015	29.119129180908203	44.77667617797852	0.6899458169937134	1.0	1.0	0.0	4lqb_A	4lqb_A-4lqb_B
16.854717254638672	21.60386276245117	38.722	33.28760528564453	40.53997421264648	0.6869052648544312	1.0	1.0	0.0	4lqb_A	4lqb_A-4lqb_B
21.65903854370117	21.59402084350586	47.081	38.72833633422852	42.12910079956055	0.6892433762550354	1.0	1.0	0.0	4lqb_A	4lqb_A-4lqb_B
22.61063575744629	25.477039337158203	55.198	38.450191497802734	47.31216812133789	0.6828211545944214	1.0	1.0	0.0	4lqb_A	4lqb_A-4lqb_B
17.608257293701172	20.835697174072266	38.66	33.236534118652344	39.10343551635742	0.685577392578125	1.0	1.0	0.0	4lqb_A	4lqb_A-4lqb_B
10.47216510772705	13.69151210784912	42.464	26.55076789855957	27.111591339111328	0.7198827862739563	1.0	1.0	0.0	4lqb_A	4lqb_A-4lqb_B
19.147096633911133	20.548809051513672	58.19899999999999	13.307269096374512	31.42928695678711	0.6860637068748474	1.0	1.0	0.0	4lqb_A	4lqb_A-4lqb_B
19.017187118530277	22.536975860595703	43.862	34.46974563598633	41.47876739501953	0.6840999722480774	1.0	1.0	0.0	4lqb_A	4lqb_A-4lqb_B
14.312193870544434	20.670339584350582	55.003	11.991729736328123	32.62805938720703	0.6814541220664978	1.0	1.0	0.0	4lqb_A	4lqb_A-4lqb_B
20.817859649658203	30.270490646362305	46.844	39.3838996887207	41.143253326416016	0.6877580285072327	1.0	1.0	0.0	4lqb_A	4lqb_A-4lqb_B
17.617412567138672	21.332107543945312	42.443	33.67637252807617	40.00926971435547	0.6828094124794006	1.0	1.0	0.0	4lqb_A	4lqb_A-4lqb_B
15.248178482055664	17.931547164916992	36.172	32.25308609008789	34.75551223754883	0.6811853051185608	1.0	1.0	0.0	4lqb_A	4lqb_A-4lqb_B
15.53274154663086	17.50675392150879	43.405	32.77181625366211	36.16350555419922	0.6874554753303528	1.0	1.0	0.0	4lqb_A	4lqb_A-4lqb_B
18.155176162719727	22.40259552001953	44.276	33.708770751953125	42.40673065185547	0.6838412284851074	1.0	1.0	0.0	4lqb_A	4lqb_A-4lqb_B
15.947284698486328	19.79869270324707	36.656	31.456756591796875	37.2078857421875	0.6884848475456238	1.0	1.0	0.0	4lqb_A	4lqb_A-4lqb_B
21.018524169921875	23.28480529785156	45.52	37.42244338989258	43.29953002929688	0.6839948892593384	1.0	1.0	0.0	4lqb_A	4lqb_A-4lqb_B
20.44281005859375	26.94132423400879	54.444	36.64927291870117	48.31680679321289	0.6910734176635742	1.0	1.0	0.0	4lqb_A	4lqb_A-4lqb_B
10.121223449707031	13.837420463562012	42.05	26.461069107055664	27.133792877197266	0.7195016145706177	1.0	1.0	0.0	4lqb_A	4lqb_A-4lqb_B
12.94755744934082	23.34622573852539	55.627	23.45444107055664	42.04038238525391	0.6882006525993347	1.0	1.0	0.0	4lqb_A	4lqb_A-4lqb_B
17.406597137451172	18.31797981262207	44.46999999999999	34.11969757080078	37.43754577636719	0.688073456287384	1.0	1.0	0.0	4lqb_A	4lqb_A-4lqb_B
17.12958335876465	22.899564743041992	57.762	17.20348358154297	30.83363151550293	0.6896006464958191	1.0	1.0	0.0	4lqb_A	4lqb_A-4lqb_B
16.283615112304688	20.34067726135254	41.26	31.45128059387207	39.26622772216797	0.6860780715942383	1.0	1.0	0.0	4lqb_A	4lqb_A-4lqb_B
9.816214561462402	13.702451705932615	42.058	26.970237731933597	26.162567138671875	0.7578114867210388	1.0	1.0	0.0	4lqb_A	4lqb_A-4lqb_B
16.56092071533203	19.944250106811523	40.953	32.4062385559082	40.05083084106445	0.6816843748092651	1.0	1.0	0.0	4lqb_A	4lqb_A-4lqb_B
10.89526081085205	24.24182891845703	54.967000000000006	25.870718002319336	42.39818572998047	0.683006227016449	1.0	1.0	0.0	4lqb_A	4lqb_A-4lqb_B
17.028160095214844	25.19561767578125	43.395	30.675046920776367	27.350610733032227	0.691188633441925	1.0	1.0	0.0	4lqb_A	4lqb_A-4lqb_B
19.00037384033203	22.3995361328125	54.125	17.263145446777344	18.27616500854492	0.6840712428092957	1.0	1.0	0.0	4lqb_A	4lqb_A-4lqb_B
20.576993942260746	21.33826065063477	38.73599999999999	37.44935607910156	41.4467887878418	0.6881333589553833	1.0	1.0	0.0	4lqb_A	4lqb_A-4lqb_B
16.116493225097656	19.714168548583984	42.99	31.885128021240234	37.04807662963867	0.6794180870056152	1.0	1.0	0.0	4lqb_A	4lqb_A-4lqb_B
22.574705123901367	24.89588928222656	50.208	38.60059356689453	46.8451042175293	0.687717854976654	1.0	1.0	0.0	4lqb_A	4lqb_A-4lqb_B
19.692028045654297	22.9787712097168	43.031	34.87250518798828	43.21299362182617	0.6884595155715942	1.0	1.0	0.0	4lqb_A	4lqb_A-4lqb_B
16.794509887695312	20.78976821899414	58.361	14.050146102905272	34.36329650878906	0.6933950781822205	1.0	1.0	0.0	4lqb_A	4lqb_A-4lqb_B
11.773015975952148	21.387720108032227	56.279	26.58782958984375	43.44815444946289	0.6888233423233032	1.0	1.0	0.0	4lqb_A	4lqb_A-4lqb_B
23.28664970397949	25.867115020751957	50.24	39.313846588134766	47.61664581298828	0.688830554485321	1.0	1.0	0.0	4lqb_A	4lqb_A-4lqb_B
14.91964054107666	28.588287353515625	54.798	29.40581703186035	45.83800506591797	0.6827696561813354	1.0	1.0	0.0	4lqb_A	4lqb_A-4lqb_B
17.042682647705078	19.393030166625977	57.482000000000006	12.414955139160156	31.58932113647461	0.6881395578384399	1.0	1.0	0.0	4lqb_A	4lqb_A-4lqb_B
16.541728973388672	20.81772232055664	48.667	32.71051025390625	39.30450820922852	0.6890440583229065	1.0	1.0	0.0	4lqb_A	4lqb_A-4lqb_B
17.391782760620117	22.34245491027832	45.656	33.58843231201172	40.121360778808594	0.6856652498245239	1.0	1.0	0.0	4lqb_A	4lqb_A-4lqb_B
16.011573791503906	19.343250274658203	41.010000000000005	32.46975326538086	37.55565643310547	0.6810994744300842	1.0	1.0	0.0	4lqb_A	4lqb_A-4lqb_B
14.92605209350586	17.148910522460938	43.361	31.78939247131348	34.20157623291016	0.686649739742279	1.0	1.0	0.0	4lqb_A	4lqb_A-4lqb_B
16.687902450561523	17.91236114501953	44.144	34.05517578125	36.608985900878906	0.689630925655365	1.0	1.0	0.0	4lqb_A	4lqb_A-4lqb_B
17.821094512939453	21.88175773620605	45.608	32.95927429199219	41.39189147949219	0.6809924244880676	1.0	1.0	0.0	4lqb_A	4lqb_A-4lqb_B
11.355950355529783	23.19449234008789	55.337	30.776220321655277	45.096927642822266	0.6842530369758606	1.0	1.0	0.0	4lqb_A	4lqb_A-4lqb_B
16.19541358947754	18.40767288208008	39.377	32.171024322509766	37.73808288574219	0.6847020387649536	1.0	1.0	0.0	4lqb_A	4lqb_A-4lqb_B
8.145651817321777	12.816946983337402	54.48	25.6613826751709	27.00634002685547	0.8009440302848816	1.0	1.0	0.0	4lqb_A	4lqb_A-4lqb_B
18.621776580810547	22.110090255737305	48.467	34.05656433105469	42.001014709472656	0.6847108602523804	1.0	1.0	0.0	4lqb_A	4lqb_A-4lqb_B
14.37709617614746	17.456823348999023	32.653	31.12717056274414	34.06894302368164	0.7143898606300354	1.0	1.0	0.0	4lqb_A	4lqb_A-4lqb_B
23.85298728942871	21.002342224121094	44.673	41.2015380859375	46.17940521240234	0.6871362328529358	1.0	1.0	0.0	4lqb_A	4lqb_A-4lqb_B
13.478386878967283	28.30787849426269	59.49	32.68651580810547	47.9107551574707	0.6907572150230408	1.0	1.0	0.0	4lqb_A	4lqb_A-4lqb_B
23.08255386352539	24.409318923950195	47.14	39.34900665283203	46.44304275512695	0.6869223117828369	1.0	1.0	0.0	4lqb_A	4lqb_A-4lqb_B
16.323808670043945	17.61684226989746	44.533	33.83687210083008	36.0566635131836	0.6808800101280212	1.0	1.0	0.0	4lqb_A	4lqb_A-4lqb_B
18.122604370117188	21.34661293029785	43.624	34.18204498291016	42.10972213745117	0.6837467551231384	1.0	1.0	0.0	4lqb_A	4lqb_A-4lqb_B
16.708370208740234	19.74946975708008	38.485	32.84142303466797	39.98828887939453	0.6880983114242554	1.0	1.0	0.0	4lqb_A	4lqb_A-4lqb_B
16.730470657348633	20.311437606811523	38.622	32.34450912475586	40.1392936706543	0.6870015263557434	1.0	1.0	0.0	4lqb_A	4lqb_A-4lqb_B
19.068431854248047	21.236303329467773	49.718	40.14396667480469	33.71712112426758	0.5471075773239136	1.0	1.0	0.0	6cuq_B	6cuq_A-6cuq_B
13.407198905944824	17.463518142700195	50.505	30.97285461425781	22.960464477539062	0.551055371761322	1.0	1.0	0.0	6cuq_B	6cuq_A-6cuq_B
25.335786819458008	32.46601486206055	60.061	51.54201126098633	47.71207427978516	0.5476624965667725	1.0	1.0	0.0	6cuq_B	6cuq_A-6cuq_B
8.732975959777832	17.283357620239258	43.84400000000001	26.86416244506836	22.46205139160156	0.5421470999717712	1.0	1.0	0.0	6cuq_B	6cuq_A-6cuq_B
24.216758728027344	27.77750587463379	56.201	45.12956237792969	37.13043212890625	0.5406604409217834	1.0	1.0	0.0	6cuq_B	6cuq_A-6cuq_B
23.10941505432129	33.599586486816406	59.444	48.36166000366211	45.42973327636719	0.5514665246009827	1.0	1.0	0.0	6cuq_B	6cuq_A-6cuq_B
21.58699607849121	27.896270751953125	57.481	48.70426177978516	41.984031677246094	0.5498766899108887	1.0	1.0	0.0	6cuq_B	6cuq_A-6cuq_B
9.19773006439209	15.106182098388672	45.583	25.261394500732425	17.09585952758789	0.537285327911377	1.0	1.0	0.0833333333333333	6cuq_B	6cuq_A-6cuq_B
26.213607788085938	37.05219268798828	59.832	51.82339477539063	47.98745346069336	0.5498546361923218	1.0	1.0	0.0	6cuq_B	6cuq_A-6cuq_B
28.42146110534668	37.33530044555664	59.874	36.29378128051758	45.24380111694336	0.5450592637062073	1.0	1.0	0.0	6cuq_B	6cuq_A-6cuq_B
32.11459732055664	37.18416595458984	54.754	52.099639892578125	47.31772232055664	0.5427207350730896	1.0	1.0	0.0	6cuq_B	6cuq_A-6cuq_B
19.036029815673828	26.67937660217285	59.46600000000001	45.7077522277832	40.6367416381836	0.5453449487686157	1.0	1.0	0.0	6cuq_B	6cuq_A-6cuq_B
19.7717227935791	21.835920333862305	49.843	28.773725509643555	31.04073143005371	0.558098316192627	1.0	1.0	0.0	6cuq_B	6cuq_A-6cuq_B
9.930234909057615	17.263334274291992	49.622	29.889129638671875	22.206832885742188	0.5484473705291748	1.0	1.0	0.0833333333333333	6cuq_B	6cuq_A-6cuq_B
26.30938148498535	37.38345718383789	60.76700000000001	50.035099029541016	48.64458847045898	0.5410791635513306	1.0	1.0	0.0	6cuq_B	6cuq_A-6cuq_B
22.44536399841309	33.20815658569336	60.269000000000005	45.92979431152344	46.57411575317383	0.5493825078010559	1.0	1.0	0.0	6cuq_B	6cuq_A-6cuq_B
26.528953552246094	35.517391204833984	52.202	50.42192459106445	45.43094253540039	0.5419867038726807	1.0	1.0	0.0	6cuq_B	6cuq_A-6cuq_B
18.338642120361328	23.556900024414062	47.998000000000005	41.11143112182617	35.42566680908203	0.5492629408836365	1.0	1.0	0.0	6cuq_B	6cuq_A-6cuq_B
9.822689056396484	16.131103515625	49.158	28.79608726501465	23.107006072998047	0.5483036041259766	1.0	1.0	0.0	6cuq_B	6cuq_A-6cuq_B
24.71978187561035	29.963754653930664	58.205	49.97582244873047	43.807373046875	0.5459738373756409	1.0	1.0	0.0	6cuq_B	6cuq_A-6cuq_B
20.282657623291016	27.829599380493164	57.92	48.59381103515625	43.49671173095703	0.544295072555542	1.0	1.0	0.0	6cuq_B	6cuq_A-6cuq_B
17.70992088317871	20.8525505065918	50.895	42.220359802246094	36.21654891967773	0.5455546379089355	1.0	1.0	0.0	6cuq_B	6cuq_A-6cuq_B
25.58910179138184	35.59322738647461	66.498	49.69221496582031	47.320777893066406	0.5480008721351624	1.0	1.0	0.0	6cuq_B	6cuq_A-6cuq_B
18.78705406188965	30.28074836730957	55.70799999999999	37.00141906738281	41.512996673583984	0.5491538047790527	1.0	1.0	0.0	6cuq_B	6cuq_A-6cuq_B
21.93733024597168	22.38688468933105	48.818	45.1639404296875	37.13224029541016	0.5473251342773438	1.0	1.0	0.0	6cuq_B	6cuq_A-6cuq_B
26.51340675354004	34.80205154418945	58.861	50.62487030029297	48.043556213378906	0.5469620227813721	1.0	1.0	0.0	6cuq_B	6cuq_A-6cuq_B
26.747398376464844	39.14453887939453	62.254	50.22881317138672	51.30037689208984	0.546640157699585	1.0	1.0	0.0	6cuq_B	6cuq_A-6cuq_B
26.17108917236328	34.90513229370117	56.548	51.88546752929688	48.28519821166992	0.5486872792243958	1.0	1.0	0.0	6cuq_B	6cuq_A-6cuq_B
21.693592071533203	25.79059410095215	60.151	30.737428665161133	32.74385070800781	0.5539349317550659	1.0	1.0	0.0	6cuq_B	6cuq_A-6cuq_B
8.770606994628906	15.218365669250488	44.481	26.09395980834961	21.668798446655277	0.5447151064872742	1.0	1.0	0.0	6cuq_B	6cuq_A-6cuq_B
37.11563491821289	46.23917388916016	53.093	43.50704956054688	51.33895111083984	0.5535914897918701	1.0	1.0	0.0	6cuq_B	6cuq_A-6cuq_B
19.93626976013184	23.889989852905277	55.103	24.299814224243164	31.97222900390625	0.5596740245819092	1.0	1.0	0.0	6cuq_B	6cuq_A-6cuq_B
11.515789985656738	18.99333953857422	51.152	30.923429489135746	22.46350479125977	0.5436083674430847	1.0	1.0	0.0833333333333333	6cuq_B	6cuq_A-6cuq_B
21.546993255615234	25.45655059814453	50.365	43.08258056640625	37.173614501953125	0.5478581190109253	1.0	1.0	0.0	6cuq_B	6cuq_A-6cuq_B
25.898576736450195	31.670808792114254	52.20700000000001	42.08489227294922	40.410274505615234	0.5451908707618713	1.0	1.0	0.0	6cuq_B	6cuq_A-6cuq_B
26.51428985595703	38.98774719238281	60.55899999999999	49.93676376342773	51.026512145996094	0.5454747676849365	1.0	1.0	0.0	6cuq_B	6cuq_A-6cuq_B
10.220418930053713	15.548112869262695	46.733	25.763057708740234	18.134435653686523	0.5461169481277466	1.0	1.0	0.0833333333333333	6cuq_B	6cuq_A-6cuq_B
26.37887954711914	35.398345947265625	56.441	50.70993423461914	45.864654541015625	0.5487693548202515	1.0	1.0	0.0	6cuq_B	6cuq_A-6cuq_B
14.92198657989502	19.984302520751957	47.368	30.91655158996582	23.03865623474121	0.5475603342056274	1.0	1.0	0.0	6cuq_B	6cuq_A-6cuq_B
24.14747428894043	24.98225975036621	54.129000000000005	45.39435958862305	38.61125946044922	0.5458521246910095	1.0	1.0	0.0	6cuq_B	6cuq_A-6cuq_B
21.637874603271484	26.034618377685547	55.892	45.35938262939453	36.71793365478516	0.5447193384170532	1.0	1.0	0.0	6cuq_B	6cuq_A-6cuq_B
23.53351402282715	32.70849609375	57.01300000000001	48.88255310058594	47.24546432495117	0.5481833219528198	1.0	1.0	0.0	6cuq_B	6cuq_A-6cuq_B
25.017152786254883	33.72935104370117	58.896	34.876712799072266	43.57564163208008	0.5436922311782837	1.0	1.0	0.0	6cuq_B	6cuq_A-6cuq_B
23.28986358642578	32.116329193115234	61.28699999999999	47.62611389160156	48.392364501953125	0.5511284470558167	1.0	1.0	0.0	6cuq_B	6cuq_A-6cuq_B
27.068408966064453	36.74223327636719	60.096	52.08486175537109	49.55935287475586	0.5431616902351379	1.0	1.0	0.0	6cuq_B	6cuq_A-6cuq_B
32.26015090942383	42.274559020996094	64.35400000000001	47.271392822265625	50.79335403442383	0.5452532172203064	1.0	1.0	0.0	6cuq_B	6cuq_A-6cuq_B
23.17967414855957	28.20741844177246	55.30500000000001	34.335060119628906	35.103294372558594	0.5496922135353088	1.0	1.0	0.0	6cuq_B	6cuq_A-6cuq_B
20.732166290283203	22.176986694335938	49.507	44.15472030639648	38.13557052612305	0.5432304739952087	1.0	1.0	0.0	6cuq_B	6cuq_A-6cuq_B
27.81829833984375	26.931833267211918	53.49400000000001	49.40839767456055	42.7428092956543	0.5458188056945801	1.0	1.0	0.0	6cuq_B	6cuq_A-6cuq_B
23.211565017700195	36.474639892578125	61.220000000000006	42.48040771484375	44.589656829833984	0.5492196083068848	1.0	1.0	0.0	6cuq_B	6cuq_A-6cuq_B
13.749439239501951	22.450973510742188	50.153	32.808109283447266	25.825597763061523	0.5430869460105896	1.0	1.0	0.0	6cuq_B	6cuq_A-6cuq_B
20.53016662597656	26.287429809570312	51.578	30.759952545166016	35.61079025268555	0.5574567317962646	1.0	1.0	0.0	6cuq_B	6cuq_A-6cuq_B
20.335472106933597	23.43398094177246	48.827	42.5162467956543	36.67498779296875	0.557402491569519	1.0	1.0	0.0	6cuq_B	6cuq_A-6cuq_B
18.08476448059082	26.389535903930664	55.814	22.27524185180664	32.646141052246094	0.5486035346984863	1.0	1.0	0.0	6cuq_B	6cuq_A-6cuq_B
18.66339111328125	20.41321182250977	52.875	22.447811126708984	29.27719116210937	0.55442214012146	1.0	1.0	0.0	6cuq_B	6cuq_A-6cuq_B
21.15331649780273	30.040143966674805	61.198	43.97981643676758	47.08927154541016	0.5479849576950073	1.0	1.0	0.0	6cuq_B	6cuq_A-6cuq_B
25.429662704467773	26.82105255126953	57.054	29.639339447021484	37.22159576416016	0.5565316677093506	1.0	1.0	0.0	6cuq_B	6cuq_A-6cuq_B
19.90456771850586	20.66522216796875	49.229	40.92268371582031	34.32762145996094	0.5489604473114014	1.0	1.0	0.0	6cuq_B	6cuq_A-6cuq_B
28.069969177246094	34.14404296875	54.396	45.36731719970703	40.03565216064453	0.5443401336669922	1.0	1.0	0.0	6cuq_B	6cuq_A-6cuq_B
22.250247955322266	35.851539611816406	58.168000000000006	46.03673553466797	44.25236892700195	0.5499675273895264	1.0	1.0	0.0	6cuq_B	6cuq_A-6cuq_B
21.68073081970215	30.190587997436523	60.717	48.97942733764648	44.57908248901367	0.5421313643455505	1.0	1.0	0.0	6cuq_B	6cuq_A-6cuq_B
30.045225143432617	37.48637771606445	59.67099999999999	36.95759963989258	46.25634002685547	0.5444108247756958	1.0	1.0	0.0	6cuq_B	6cuq_A-6cuq_B
19.746828079223636	20.55877113342285	48.511	41.98622512817383	35.72682571411133	0.5464052557945251	1.0	1.0	0.0	6cuq_B	6cuq_A-6cuq_B
26.53323173522949	39.00868225097656	59.46900000000001	49.53554916381836	50.15999984741211	0.5470889806747437	1.0	1.0	0.0	6cuq_B	6cuq_A-6cuq_B
24.796846389770508	37.489200592041016	61.205000000000005	46.91763305664063	46.413211822509766	0.5493112802505493	1.0	1.0	0.0	6cuq_B	6cuq_A-6cuq_B
24.87009048461914	35.779632568359375	60.96500000000001	48.49148941040039	46.12532424926758	0.5471312403678894	1.0	1.0	0.0	6cuq_B	6cuq_A-6cuq_B
27.29542350769043	26.472877502441406	49.734	47.70981216430664	41.306617736816406	0.5412961840629578	1.0	1.0	0.0	6cuq_B	6cuq_A-6cuq_B
23.4487247467041	26.587800979614254	55.56500000000001	45.265098571777344	39.579349517822266	0.5426414012908936	1.0	1.0	0.0	6cuq_B	6cuq_A-6cuq_B
24.9815731048584	28.621919631958008	58.333000000000006	44.51725006103516	40.59306335449219	0.5455871224403381	1.0	1.0	0.0	6cuq_B	6cuq_A-6cuq_B
22.099231719970703	30.023027420043945	52.833000000000006	48.66604232788086	44.42722702026367	0.550346851348877	1.0	1.0	0.0	6cuq_B	6cuq_A-6cuq_B
26.64894676208496	35.27842330932617	53.42800000000001	31.399585723876957	41.93189239501953	0.5455217361450195	1.0	1.0	0.0	6cuq_B	6cuq_A-6cuq_B
28.156152725219727	33.85740661621094	55.65599999999999	53.1522102355957	50.8603515625	0.5518665313720703	1.0	1.0	0.0	6cuq_B	6cuq_A-6cuq_B
9.605621337890623	15.9127836227417	47.52	27.752595901489254	22.95716094970703	0.5486123561859131	1.0	1.0	0.0	6cuq_B	6cuq_A-6cuq_B
23.674671173095703	29.55715560913086	54.659000000000006	48.39672088623047	43.50566864013672	0.5524819493293762	1.0	1.0	0.0	6cuq_B	6cuq_A-6cuq_B
25.85626792907715	32.479270935058594	52.839	51.06032180786133	46.66831970214844	0.5480030179023743	1.0	1.0	0.0	6cuq_B	6cuq_A-6cuq_B
27.171802520751957	34.48102569580078	56.89200000000001	49.655723571777344	43.20484924316406	0.5524795055389404	1.0	1.0	0.0	6cuq_B	6cuq_A-6cuq_B
22.27841567993164	28.258264541625977	56.00600000000001	49.09186935424805	46.43007659912109	0.5508303046226501	1.0	1.0	0.0	6cuq_B	6cuq_A-6cuq_B
30.009883880615234	38.35930633544922	61.431	56.45975875854492	54.24146270751953	0.5466922521591187	1.0	1.0	0.0	6cuq_B	6cuq_A-6cuq_B
24.238338470458984	33.1589241027832	59.033	37.71377182006836	44.06051635742188	0.5416077375411987	1.0	1.0	0.0	6cuq_B	6cuq_A-6cuq_B
25.141061782836918	25.66096305847168	55.235	49.01891326904297	41.39828109741211	0.5463396310806274	1.0	1.0	0.0	6cuq_B	6cuq_A-6cuq_B
22.241172790527344	33.24117660522461	58.68900000000001	48.151329040527344	44.32422637939453	0.5482375621795654	1.0	1.0	0.0	6cuq_B	6cuq_A-6cuq_B
8.501896858215332	15.507905006408691	44.526	27.964569091796875	21.653528213500977	0.5494660139083862	1.0	1.0	0.0833333333333333	6cuq_B	6cuq_A-6cuq_B
21.870925903320312	31.54927062988281	62.29799999999999	48.13887786865234	44.32303237915039	0.5492458343505859	1.0	1.0	0.0	6cuq_B	6cuq_A-6cuq_B
24.13352394104004	27.552400588989254	54.225	34.41134262084961	38.3475227355957	0.5448030233383179	1.0	1.0	0.0	6cuq_B	6cuq_A-6cuq_B
25.02769660949707	32.51644515991211	63.98	43.652618408203125	48.40094375610352	0.5500112771987915	1.0	1.0	0.0	6cuq_B	6cuq_A-6cuq_B
27.364044189453125	36.685184478759766	62.96	51.32036209106445	51.19403839111328	0.5469767451286316	1.0	1.0	0.0	6cuq_B	6cuq_A-6cuq_B
20.00113677978516	26.824403762817383	53.49100000000001	41.11384582519531	32.26287841796875	0.5441988110542297	1.0	1.0	0.0	6cuq_B	6cuq_A-6cuq_B
19.98859405517578	25.818262100219727	49.94	16.604320526123047	27.66806411743164	0.5525444746017456	1.0	1.0	0.0	6cuq_B	6cuq_A-6cuq_B
26.032495498657227	30.565603256225582	55.777	35.330291748046875	38.08907699584961	0.5463985204696655	1.0	1.0	0.0	6cuq_B	6cuq_A-6cuq_B
24.17691802978516	29.812938690185547	57.077	35.44941711425781	35.87413787841797	0.5509881973266602	1.0	1.0	0.0	6cuq_B	6cuq_A-6cuq_B
20.00428771972656	22.55061912536621	50.96	43.88821029663086	36.84512710571289	0.5492677688598633	1.0	1.0	0.0	6cuq_B	6cuq_A-6cuq_B
24.347564697265625	28.280141830444336	55.272000000000006	50.599117279052734	43.61495971679688	0.5541911125183105	1.0	1.0	0.0	6cuq_B	6cuq_A-6cuq_B
12.910728454589844	20.294279098510746	49.155	33.055015563964844	24.85625267028809	0.5488761067390442	1.0	1.0	0.0	6cuq_B	6cuq_A-6cuq_B
9.788371086120604	15.065185546875	43.82899999999999	26.173303604125977	22.150529861450195	0.5457834601402283	1.0	1.0	0.0	6cuq_B	6cuq_A-6cuq_B
22.241010665893555	28.867860794067383	57.802	46.57767105102539	41.57667922973633	0.5447393655776978	1.0	1.0	0.0	6cuq_B	6cuq_A-6cuq_B
20.018817901611328	34.4326171875	59.021	40.20291519165039	42.43358612060547	0.5481929779052734	1.0	1.0	0.0	6cuq_B	6cuq_A-6cuq_B
25.809226989746094	37.15439987182617	58.645	51.03221893310547	46.35448455810547	0.5501914024353027	1.0	1.0	0.0	6cuq_B	6cuq_A-6cuq_B
24.89570426940918	32.72537612915039	55.45799999999999	51.86902618408203	47.64604568481445	0.5436655282974243	1.0	1.0	0.0	6cuq_B	6cuq_A-6cuq_B
18.6239070892334	24.691822052001957	58.472	42.41714859008789	34.911800384521484	0.5472750663757324	1.0	1.0	0.0	6cuq_B	6cuq_A-6cuq_B
24.011791229248047	32.30284881591797	61.914	48.39404678344727	47.18108367919922	0.5439841747283936	1.0	1.0	0.0	6cuq_B	6cuq_A-6cuq_B
11.654808044433594	23.56363868713379	54.456	36.84382629394531	28.63263511657715	4.281462669372559	1.0	1.0	0.0	5u9w_B	5u9w_A-5u9w_B
19.865283966064453	31.097383499145508	37.805	54.82720947265625	43.10594940185547	4.281771659851074	1.0	1.0	0.0	5u9w_B	5u9w_A-5u9w_B
23.12837219238281	34.705467224121094	35.639	63.66543197631836	50.12631607055664	4.285134792327881	1.0	1.0	0.0	5u9w_B	5u9w_A-5u9w_B
18.739999771118164	34.882076263427734	47.211	51.252044677734375	41.44940948486328	4.293952941894531	1.0	1.0	0.0	5u9w_B	5u9w_A-5u9w_B
18.060659408569336	27.81791114807129	40.941	47.194766998291016	38.49605178833008	4.282627582550049	1.0	1.0	0.0	5u9w_B	5u9w_A-5u9w_B
13.05404281616211	28.718734741210938	55.878	47.293827056884766	36.4471549987793	4.288401126861572	1.0	1.0	0.0	5u9w_B	5u9w_A-5u9w_B
19.605377197265625	35.7426872253418	43.409	59.39628219604492	46.49698638916016	4.28309440612793	1.0	1.0	0.0	5u9w_B	5u9w_A-5u9w_B
21.01893615722656	36.310768127441406	47.553	55.60466003417969	41.65971755981445	4.290046691894531	1.0	1.0	0.0	5u9w_B	5u9w_A-5u9w_B
16.133344650268555	35.093135833740234	34.30799999999999	53.26992034912109	41.74845886230469	4.288443088531494	1.0	1.0	0.0	5u9w_B	5u9w_A-5u9w_B
15.625391960144045	31.87274742126465	39.162	51.05634307861328	40.83870315551758	4.285478591918945	1.0	1.0	0.0	5u9w_B	5u9w_A-5u9w_B
15.598410606384276	22.121997833251957	41.879000000000005	44.282012939453125	28.691085815429688	4.293020248413086	1.0	1.0	0.0	5u9w_B	5u9w_A-5u9w_B
18.0249137878418	29.117355346679688	38.887	46.56012344360352	37.31327438354492	4.26924991607666	1.0	1.0	0.0	5u9w_B	5u9w_A-5u9w_B
17.308837890625	33.37033462524414	42.55499999999999	53.7949447631836	41.786720275878906	4.280091285705566	1.0	1.0	0.0	5u9w_B	5u9w_A-5u9w_B
18.093027114868164	32.619415283203125	37.07	56.7326545715332	43.15792465209961	4.283334732055664	1.0	1.0	0.0	5u9w_B	5u9w_A-5u9w_B
19.267183303833008	29.36870765686035	42.706	53.99627304077149	41.52498626708984	4.285562992095947	1.0	1.0	0.0	5u9w_B	5u9w_A-5u9w_B
23.19252586364746	28.06483459472656	52.266000000000005	31.75304412841797	31.9049015045166	4.291303634643555	1.0	1.0	0.0	5u9w_B	5u9w_A-5u9w_B
19.54618453979492	27.11470603942871	36.348	55.15403366088867	43.0586051940918	4.28255558013916	1.0	1.0	0.0	5u9w_B	5u9w_A-5u9w_B
16.731761932373047	30.74576759338379	48.331	44.70648193359375	36.29122161865234	4.289079189300537	1.0	1.0	0.0	5u9w_B	5u9w_A-5u9w_B
18.866361618041992	34.656253814697266	45.272000000000006	55.91352081298828	42.95972442626953	4.281222820281982	1.0	1.0	0.0	5u9w_B	5u9w_A-5u9w_B
16.889501571655273	36.554229736328125	44.208000000000006	55.43153381347656	43.30622100830078	4.28124475479126	1.0	1.0	0.0	5u9w_B	5u9w_A-5u9w_B
19.80220413208008	37.59418869018555	37.877	57.79462432861328	45.619239807128906	4.284523963928223	1.0	1.0	0.0	5u9w_B	5u9w_A-5u9w_B
16.07982063293457	31.29629898071289	40.027	52.22379302978516	40.51036834716797	4.288488388061523	1.0	1.0	0.0	5u9w_B	5u9w_A-5u9w_B
19.706655502319336	33.052978515625	39.847	57.31587219238281	44.607791900634766	4.281243801116943	1.0	1.0	0.0	5u9w_B	5u9w_A-5u9w_B
18.705427169799805	32.89939880371094	44.397000000000006	55.72915267944336	43.51944351196289	4.286570072174072	1.0	1.0	0.0	5u9w_B	5u9w_A-5u9w_B
11.173017501831056	18.296762466430664	36.97	39.61878204345703	23.15972137451172	4.290237903594971	1.0	1.0	0.0	5u9w_B	5u9w_A-5u9w_B
12.239387512207031	19.46384620666504	38.451	40.6395378112793	25.329158782958984	4.294190883636475	1.0	1.0	0.0	5u9w_B	5u9w_A-5u9w_B
18.789451599121094	26.743791580200195	39.966	41.096797943115234	31.678619384765625	4.290790557861328	1.0	1.0	0.0	5u9w_B	5u9w_A-5u9w_B
20.721851348876957	36.06129455566406	41.506	59.06381988525391	44.60216522216797	4.274603366851807	1.0	1.0	0.0	5u9w_B	5u9w_A-5u9w_B
19.69127082824707	39.81956481933594	39.914	60.33170318603516	47.225852966308594	4.2876081466674805	1.0	1.0	0.0	5u9w_B	5u9w_A-5u9w_B
16.23431396484375	31.79665184020996	41.88600000000001	53.17626190185547	40.87882995605469	4.284954071044922	1.0	1.0	0.0	5u9w_B	5u9w_A-5u9w_B
14.240323066711426	29.628267288208008	52.061	47.56523513793945	37.44365692138672	4.288077831268311	1.0	1.0	0.0	5u9w_B	5u9w_A-5u9w_B
21.79041290283203	30.007020950317383	44.15599999999999	59.84730911254883	46.41584014892578	4.284317493438721	1.0	1.0	0.0	5u9w_B	5u9w_A-5u9w_B
16.24859619140625	31.51639938354492	36.809000000000005	48.042137145996094	38.532447814941406	4.279519081115723	1.0	1.0	0.0	5u9w_B	5u9w_A-5u9w_B
17.614648818969727	24.992525100708008	42.641	33.97428512573242	29.787845611572266	4.285983562469482	1.0	1.0	0.0	5u9w_B	5u9w_A-5u9w_B
20.1159782409668	35.03523254394531	39.81600000000001	55.27554702758789	43.26033782958984	4.2835893630981445	1.0	1.0	0.0	5u9w_B	5u9w_A-5u9w_B
19.85897254943848	31.133224487304688	39.967	51.99177932739258	40.48374557495117	4.277874946594238	1.0	1.0	0.0	5u9w_B	5u9w_A-5u9w_B
17.424423217773438	37.72134399414063	48.416	56.62070846557617	43.16083526611328	4.2894439697265625	1.0	1.0	0.0	5u9w_B	5u9w_A-5u9w_B
19.09748077392578	36.52312088012695	43.81400000000001	58.30937957763672	46.411922454833984	4.287681579589844	1.0	1.0	0.0	5u9w_B	5u9w_A-5u9w_B
20.474550247192383	31.76244354248047	37.604	56.86523818969727	43.92853546142578	4.283376216888428	1.0	1.0	0.0	5u9w_B	5u9w_A-5u9w_B
18.05004119873047	23.015777587890625	38.083000000000006	38.5250244140625	30.53427505493164	4.287871837615967	1.0	1.0	0.0	5u9w_B	5u9w_A-5u9w_B
9.80528736114502	18.41084861755371	35.588	36.649600982666016	21.576496124267575	4.28449296951294	1.0	1.0	0.0	5u9w_B	5u9w_A-5u9w_B
17.122114181518555	33.88212203979492	34.513	52.97478103637695	40.40787506103516	4.284359931945801	1.0	1.0	0.0	5u9w_B	5u9w_A-5u9w_B
17.007198333740234	34.266239166259766	39.591	54.28202819824219	42.34343719482422	4.285556316375732	1.0	1.0	0.0	5u9w_B	5u9w_A-5u9w_B
17.960180282592773	31.074556350708008	37.791	50.672733306884766	39.62384033203125	4.274165630340576	1.0	1.0	0.0	5u9w_B	5u9w_A-5u9w_B
12.41336441040039	19.243146896362305	37.967	38.66846084594727	23.995685577392575	4.286794662475586	1.0	1.0	0.0	5u9w_B	5u9w_A-5u9w_B
15.639449119567873	30.14665985107422	40.612	46.78507995605469	36.759422302246094	4.279780387878418	1.0	1.0	0.0	5u9w_B	5u9w_A-5u9w_B
18.3916130065918	31.68923568725586	42.557	53.09270477294922	41.43673706054688	4.27973222732544	1.0	1.0	0.0	5u9w_B	5u9w_A-5u9w_B
19.585107803344727	26.6708984375	42.45700000000001	36.164100646972656	31.38290786743164	4.287277698516846	1.0	1.0	0.0	5u9w_B	5u9w_A-5u9w_B
18.727352142333984	33.3157958984375	42.942	53.416412353515625	42.08783721923828	4.280290126800537	1.0	1.0	0.0	5u9w_B	5u9w_A-5u9w_B
14.790623664855955	30.432397842407227	45.324	50.52784729003906	39.74111175537109	4.298283576965332	1.0	1.0	0.0	5u9w_B	5u9w_A-5u9w_B
17.265661239624023	30.908287048339844	39.433	55.16612243652344	42.28559494018555	4.273940563201904	1.0	1.0	0.0	5u9w_B	5u9w_A-5u9w_B
20.03661155700684	29.75395965576172	36.864	52.52114486694336	40.84654998779297	4.270010948181152	1.0	1.0	0.0	5u9w_B	5u9w_A-5u9w_B
11.182342529296877	18.97493934631348	37.789	38.31228256225586	22.57037353515625	4.2965006828308105	1.0	1.0	0.0	5u9w_B	5u9w_A-5u9w_B
15.160308837890623	31.153005599975582	41.653000000000006	52.90618133544922	41.34091567993164	4.292368412017822	1.0	1.0	0.0	5u9w_B	5u9w_A-5u9w_B
18.388113021850582	38.94476318359375	37.568	57.511940002441406	44.55488204956055	4.288851261138916	1.0	1.0	0.0	5u9w_B	5u9w_A-5u9w_B
21.960474014282227	35.958778381347656	45.689	56.53302383422852	42.88387298583984	4.270792007446289	1.0	1.0	0.0	5u9w_B	5u9w_A-5u9w_B
10.957425117492676	19.359495162963867	38.411	38.75690841674805	23.86409950256348	4.273659706115723	1.0	1.0	0.0	5u9w_B	5u9w_A-5u9w_B
25.68589973449707	30.758882522583008	44.209	44.023048400878906	38.06712341308594	4.283786773681641	1.0	1.0	0.0	5u9w_B	5u9w_A-5u9w_B
20.6320915222168	28.83903312683105	49.018	43.27381896972656	35.7527961730957	4.2821197509765625	1.0	1.0	0.0	5u9w_B	5u9w_A-5u9w_B
18.83388328552246	31.15157127380371	42.122	55.7443962097168	43.14809799194336	4.287521362304688	1.0	1.0	0.0	5u9w_B	5u9w_A-5u9w_B
19.80622673034668	34.21860122680664	36.764	56.76778793334961	44.10160827636719	4.279628276824951	1.0	1.0	0.0	5u9w_B	5u9w_A-5u9w_B
14.084386825561523	34.98575592041016	44.641000000000005	51.91448211669922	41.28317642211914	4.284887313842773	1.0	1.0	0.0	5u9w_B	5u9w_A-5u9w_B
20.123903274536133	27.605602264404297	36.975	41.38296127319336	33.69529724121094	4.291358470916748	1.0	1.0	0.0	5u9w_B	5u9w_A-5u9w_B
18.637041091918945	33.71299362182617	49.105	54.05265808105469	42.51740264892578	4.289154529571533	1.0	1.0	0.0	5u9w_B	5u9w_A-5u9w_B
18.05062294006348	32.21223068237305	39.912	50.44035339355469	39.55279541015625	4.28857421875	1.0	1.0	0.0	5u9w_B	5u9w_A-5u9w_B
18.629913330078125	33.842750549316406	38.80999999999999	55.6214485168457	41.84016036987305	4.281442165374756	1.0	1.0	0.0	5u9w_B	5u9w_A-5u9w_B
15.620372772216797	24.07020568847656	56.34100000000001	35.792049407958984	29.106698989868164	4.279818058013916	1.0	1.0	0.0	5u9w_B	5u9w_A-5u9w_B
26.446069717407227	34.6561279296875	47.725	49.942909240722656	41.01662063598633	4.285210132598877	1.0	1.0	0.0	5u9w_B	5u9w_A-5u9w_B
13.239317893981934	20.13487243652344	39.318	39.032527923583984	25.47418594360352	4.287954807281494	1.0	1.0	0.0	5u9w_B	5u9w_A-5u9w_B
16.75341033935547	34.11159133911133	44.963	56.58238983154297	43.64682769775391	4.291289806365967	1.0	1.0	0.0	5u9w_B	5u9w_A-5u9w_B
15.12042999267578	22.440616607666016	36.728	36.81500244140625	28.88913345336914	4.284732818603516	1.0	1.0	0.0	5u9w_B	5u9w_A-5u9w_B
22.87361717224121	28.46201705932617	45.457	41.5213623046875	36.03446578979492	4.290998458862305	1.0	1.0	0.0	5u9w_B	5u9w_A-5u9w_B
15.872675895690918	31.47677993774414	38.782	50.90889739990234	39.37104034423828	4.293294906616211	1.0	1.0	0.0	5u9w_B	5u9w_A-5u9w_B
17.936058044433594	30.811504364013672	48.078	49.665157318115234	39.54215621948242	4.28938627243042	1.0	1.0	0.0	5u9w_B	5u9w_A-5u9w_B
19.893651962280277	38.98883438110352	40.564	59.50421524047852	46.18920135498047	4.281507015228272	1.0	1.0	0.0	5u9w_B	5u9w_A-5u9w_B
17.68404197692871	29.365238189697266	41.658	51.606075286865234	40.326202392578125	4.279290199279785	1.0	1.0	0.0	5u9w_B	5u9w_A-5u9w_B
18.022735595703125	35.21651077270508	37.94699999999999	56.96159362792969	44.854637145996094	4.2888712882995605	1.0	1.0	0.0	5u9w_B	5u9w_A-5u9w_B
16.318082809448242	29.034421920776367	44.528	47.116790771484375	37.731536865234375	4.29041051864624	1.0	1.0	0.0	5u9w_B	5u9w_A-5u9w_B
19.51227760314941	39.034156799316406	39.727	58.11187744140625	45.69254302978516	4.277171611785889	1.0	1.0	0.0	5u9w_B	5u9w_A-5u9w_B
22.94295692443848	28.374561309814453	44.819	41.126712799072266	35.768856048583984	4.295139789581299	1.0	1.0	0.0	5u9w_B	5u9w_A-5u9w_B
18.558135986328125	30.805774688720703	39.402	56.417755126953125	43.07881546020508	4.293298721313477	1.0	1.0	0.0	5u9w_B	5u9w_A-5u9w_B
17.06100082397461	34.23881912231445	44.843	55.865604400634766	42.45641326904297	4.291710376739502	1.0	1.0	0.0	5u9w_B	5u9w_A-5u9w_B
20.59690284729004	26.23089599609375	45.526	39.72409057617188	33.466514587402344	4.286079406738281	1.0	1.0	0.0	5u9w_B	5u9w_A-5u9w_B
18.41027069091797	34.00239562988281	40.981	53.36343002319336	42.64205551147461	4.277406692504883	1.0	1.0	0.0	5u9w_B	5u9w_A-5u9w_B
25.461429595947266	36.248008728027344	45.06100000000001	57.37604141235352	43.89125442504883	4.274409294128418	1.0	1.0	0.0	5u9w_B	5u9w_A-5u9w_B
21.65735626220703	33.554595947265625	42.609	49.84114837646485	39.94156646728516	4.273662567138672	1.0	1.0	0.0	5u9w_B	5u9w_A-5u9w_B
18.58210182189941	30.673213958740234	39.848	54.26708221435547	42.91111373901367	4.276061534881592	1.0	1.0	0.0	5u9w_B	5u9w_A-5u9w_B
18.16182518005371	31.75777053833008	40.47500000000001	54.66493988037109	42.652286529541016	4.283993721008301	1.0	1.0	0.0	5u9w_B	5u9w_A-5u9w_B
21.41768264770508	42.00653839111328	40.133	62.10326385498047	49.23519134521485	4.279717445373535	1.0	1.0	0.0	5u9w_B	5u9w_A-5u9w_B
9.868417739868164	18.941802978515625	36.81	36.03018951416016	21.00853729248047	4.287358283996582	1.0	1.0	0.0	5u9w_B	5u9w_A-5u9w_B
16.072961807250977	31.509714126586918	49.168	53.18333053588867	41.00926208496094	4.282716274261475	1.0	1.0	0.0	5u9w_B	5u9w_A-5u9w_B
18.54511070251465	25.583398818969727	38.715	40.11387252807617	34.7667121887207	4.285737991333008	1.0	1.0	0.0	5u9w_B	5u9w_A-5u9w_B
19.71213150024414	29.91827392578125	39.205	54.29849243164063	41.50835418701172	4.2864203453063965	1.0	1.0	0.0	5u9w_B	5u9w_A-5u9w_B
14.299755096435549	26.11285400390625	56.676	42.02211380004883	34.90930938720703	4.288466930389404	1.0	1.0	0.0	5u9w_B	5u9w_A-5u9w_B
15.853070259094238	32.49577331542969	57.348	52.492462158203125	41.49325180053711	4.285567283630371	1.0	1.0	0.0	5u9w_B	5u9w_A-5u9w_B
16.940683364868164	37.656864166259766	45.637	55.55200958251953	43.66730499267578	4.285699844360352	1.0	1.0	0.0	5u9w_B	5u9w_A-5u9w_B
15.502704620361328	32.663482666015625	39.715	51.469200134277344	40.23408889770508	4.277101993560791	1.0	1.0	0.0	5u9w_B	5u9w_A-5u9w_B
20.00297737121582	30.713558197021484	42.797	55.787540435791016	43.39727020263672	4.280016899108887	1.0	1.0	0.0	5u9w_B	5u9w_A-5u9w_B
16.383054733276367	33.41215515136719	37.74400000000001	54.40177536010742	41.69725036621094	4.283146858215332	1.0	1.0	0.0	5u9w_B	5u9w_A-5u9w_B
16.966129302978516	28.54557228088379	37.332	47.08399200439453	37.49504470825195	4.28308629989624	1.0	1.0	0.0	5u9w_B	5u9w_A-5u9w_B
22.27983665466309	29.03213119506836	53.151	35.535736083984375	40.0164794921875	0.5060595273971558	1.0	1.0	0.0	4a5x_A	4a5x_A-4a5x_C
22.27983665466309	29.03213119506836	53.151	35.535736083984375	40.0164794921875	0.5060595273971558	1.0	1.0	0.0	4a5x_A	4a5x_A-4a5x_C
22.27983665466309	29.03213119506836	53.151	35.535736083984375	40.0164794921875	0.5060595273971558	1.0	1.0	0.0	4a5x_A	4a5x_A-4a5x_C
22.27983665466309	29.03213119506836	53.151	35.535736083984375	40.0164794921875	0.5060595273971558	1.0	1.0	0.0	4a5x_A	4a5x_A-4a5x_C
22.27983665466309	29.03213119506836	53.151	35.535736083984375	40.0164794921875	0.5060595273971558	1.0	1.0	0.0	4a5x_A	4a5x_A-4a5x_C
22.27983665466309	29.03213119506836	53.151	35.535736083984375	40.0164794921875	0.5060595273971558	1.0	1.0	0.0	4a5x_A	4a5x_A-4a5x_C
22.27983665466309	29.03213119506836	53.151	35.535736083984375	40.0164794921875	0.5060595273971558	1.0	1.0	0.0	4a5x_A	4a5x_A-4a5x_C
22.27983665466309	29.03213119506836	53.151	35.535736083984375	40.0164794921875	0.5060595273971558	1.0	1.0	0.0	4a5x_A	4a5x_A-4a5x_C
22.27983665466309	29.03213119506836	53.151	35.535736083984375	40.0164794921875	0.5060595273971558	1.0	1.0	0.0	4a5x_A	4a5x_A-4a5x_C
22.27983665466309	29.03213119506836	53.151	35.535736083984375	40.0164794921875	0.5060595273971558	1.0	1.0	0.0	4a5x_A	4a5x_A-4a5x_C
22.27983665466309	29.03213119506836	53.151	35.535736083984375	40.0164794921875	0.5060595273971558	1.0	1.0	0.0	4a5x_A	4a5x_A-4a5x_C
22.27983665466309	29.03213119506836	53.151	35.535736083984375	40.0164794921875	0.5060595273971558	1.0	1.0	0.0	4a5x_A	4a5x_A-4a5x_C
22.27983665466309	29.03213119506836	53.151	35.535736083984375	40.0164794921875	0.5060595273971558	1.0	1.0	0.0	4a5x_A	4a5x_A-4a5x_C
22.27983665466309	29.03213119506836	53.151	35.535736083984375	40.0164794921875	0.5060595273971558	1.0	1.0	0.0	4a5x_A	4a5x_A-4a5x_C
22.27983665466309	29.03213119506836	53.151	35.535736083984375	40.0164794921875	0.5060595273971558	1.0	1.0	0.0	4a5x_A	4a5x_A-4a5x_C
22.27983665466309	29.03213119506836	53.151	35.535736083984375	40.0164794921875	0.5060595273971558	1.0	1.0	0.0	4a5x_A	4a5x_A-4a5x_C
22.27983665466309	29.03213119506836	53.151	35.535736083984375	40.0164794921875	0.5060595273971558	1.0	1.0	0.0	4a5x_A	4a5x_A-4a5x_C
22.27983665466309	29.03213119506836	53.151	35.535736083984375	40.0164794921875	0.5060595273971558	1.0	1.0	0.0	4a5x_A	4a5x_A-4a5x_C
22.27983665466309	29.03213119506836	53.151	35.535736083984375	40.0164794921875	0.5060595273971558	1.0	1.0	0.0	4a5x_A	4a5x_A-4a5x_C
22.27983665466309	29.03213119506836	53.151	35.535736083984375	40.0164794921875	0.5060595273971558	1.0	1.0	0.0	4a5x_A	4a5x_A-4a5x_C
22.27983665466309	29.03213119506836	53.151	35.535736083984375	40.0164794921875	0.5060595273971558	1.0	1.0	0.0	4a5x_A	4a5x_A-4a5x_C
22.27983665466309	29.03213119506836	53.151	35.535736083984375	40.0164794921875	0.5060595273971558	1.0	1.0	0.0	4a5x_A	4a5x_A-4a5x_C
22.27983665466309	29.03213119506836	53.151	35.535736083984375	40.0164794921875	0.5060595273971558	1.0	1.0	0.0	4a5x_A	4a5x_A-4a5x_C
22.27983665466309	29.03213119506836	53.151	35.535736083984375	40.0164794921875	0.5060595273971558	1.0	1.0	0.0	4a5x_A	4a5x_A-4a5x_C
22.27983665466309	29.03213119506836	53.151	35.535736083984375	40.0164794921875	0.5060595273971558	1.0	1.0	0.0	4a5x_A	4a5x_A-4a5x_C
22.27983665466309	29.03213119506836	53.151	35.535736083984375	40.0164794921875	0.5060595273971558	1.0	1.0	0.0	4a5x_A	4a5x_A-4a5x_C
22.27983665466309	29.03213119506836	53.151	35.535736083984375	40.0164794921875	0.5060595273971558	1.0	1.0	0.0	4a5x_A	4a5x_A-4a5x_C
22.27983665466309	29.03213119506836	53.151	35.535736083984375	40.0164794921875	0.5060595273971558	1.0	1.0	0.0	4a5x_A	4a5x_A-4a5x_C
22.27983665466309	29.03213119506836	53.151	35.535736083984375	40.0164794921875	0.5060595273971558	1.0	1.0	0.0	4a5x_A	4a5x_A-4a5x_C
22.27983665466309	29.03213119506836	53.151	35.535736083984375	40.0164794921875	0.5060595273971558	1.0	1.0	0.0	4a5x_A	4a5x_A-4a5x_C
22.27983665466309	29.03213119506836	53.151	35.535736083984375	40.0164794921875	0.5060595273971558	1.0	1.0	0.0	4a5x_A	4a5x_A-4a5x_C
22.27983665466309	29.03213119506836	53.151	35.535736083984375	40.0164794921875	0.5060595273971558	1.0	1.0	0.0	4a5x_A	4a5x_A-4a5x_C
22.27983665466309	29.03213119506836	53.151	35.535736083984375	40.0164794921875	0.5060595273971558	1.0	1.0	0.0	4a5x_A	4a5x_A-4a5x_C
22.27983665466309	29.03213119506836	53.151	35.535736083984375	40.0164794921875	0.5060595273971558	1.0	1.0	0.0	4a5x_A	4a5x_A-4a5x_C
22.27983665466309	29.03213119506836	53.151	35.535736083984375	40.0164794921875	0.5060595273971558	1.0	1.0	0.0	4a5x_A	4a5x_A-4a5x_C
22.27983665466309	29.03213119506836	53.151	35.535736083984375	40.0164794921875	0.5060595273971558	1.0	1.0	0.0	4a5x_A	4a5x_A-4a5x_C
22.27983665466309	29.03213119506836	53.151	35.535736083984375	40.0164794921875	0.5060595273971558	1.0	1.0	0.0	4a5x_A	4a5x_A-4a5x_C
22.27983665466309	29.03213119506836	53.151	35.535736083984375	40.0164794921875	0.5060595273971558	1.0	1.0	0.0	4a5x_A	4a5x_A-4a5x_C
22.27983665466309	29.03213119506836	53.151	35.535736083984375	40.0164794921875	0.5060595273971558	1.0	1.0	0.0	4a5x_A	4a5x_A-4a5x_C
22.27983665466309	29.03213119506836	53.151	35.535736083984375	40.0164794921875	0.5060595273971558	1.0	1.0	0.0	4a5x_A	4a5x_A-4a5x_C
22.27983665466309	29.03213119506836	53.151	35.535736083984375	40.0164794921875	0.5060595273971558	1.0	1.0	0.0	4a5x_A	4a5x_A-4a5x_C
22.27983665466309	29.03213119506836	53.151	35.535736083984375	40.0164794921875	0.5060595273971558	1.0	1.0	0.0	4a5x_A	4a5x_A-4a5x_C
22.27983665466309	29.03213119506836	53.151	35.535736083984375	40.0164794921875	0.5060595273971558	1.0	1.0	0.0	4a5x_A	4a5x_A-4a5x_C
22.27983665466309	29.03213119506836	53.151	35.535736083984375	40.0164794921875	0.5060595273971558	1.0	1.0	0.0	4a5x_A	4a5x_A-4a5x_C
22.27983665466309	29.03213119506836	53.151	35.535736083984375	40.0164794921875	0.5060595273971558	1.0	1.0	0.0	4a5x_A	4a5x_A-4a5x_C
22.27983665466309	29.03213119506836	53.151	35.535736083984375	40.0164794921875	0.5060595273971558	1.0	1.0	0.0	4a5x_A	4a5x_A-4a5x_C
22.27983665466309	29.03213119506836	53.151	35.535736083984375	40.0164794921875	0.5060595273971558	1.0	1.0	0.0	4a5x_A	4a5x_A-4a5x_C
22.27983665466309	29.03213119506836	53.151	35.535736083984375	40.0164794921875	0.5060595273971558	1.0	1.0	0.0	4a5x_A	4a5x_A-4a5x_C
22.27983665466309	29.03213119506836	53.151	35.535736083984375	40.0164794921875	0.5060595273971558	1.0	1.0	0.0	4a5x_A	4a5x_A-4a5x_C
22.27983665466309	29.03213119506836	53.151	35.535736083984375	40.0164794921875	0.5060595273971558	1.0	1.0	0.0	4a5x_A	4a5x_A-4a5x_C
22.27983665466309	29.03213119506836	53.151	35.535736083984375	40.0164794921875	0.5060595273971558	1.0	1.0	0.0	4a5x_A	4a5x_A-4a5x_C
22.27983665466309	29.03213119506836	53.151	35.535736083984375	40.0164794921875	0.5060595273971558	1.0	1.0	0.0	4a5x_A	4a5x_A-4a5x_C
22.27983665466309	29.03213119506836	53.151	35.535736083984375	40.0164794921875	0.5060595273971558	1.0	1.0	0.0	4a5x_A	4a5x_A-4a5x_C
22.27983665466309	29.03213119506836	53.151	35.535736083984375	40.0164794921875	0.5060595273971558	1.0	1.0	0.0	4a5x_A	4a5x_A-4a5x_C
22.27983665466309	29.03213119506836	53.151	35.535736083984375	40.0164794921875	0.5060595273971558	1.0	1.0	0.0	4a5x_A	4a5x_A-4a5x_C
22.27983665466309	29.03213119506836	53.151	35.535736083984375	40.0164794921875	0.5060595273971558	1.0	1.0	0.0	4a5x_A	4a5x_A-4a5x_C
22.27983665466309	29.03213119506836	53.151	35.535736083984375	40.0164794921875	0.5060595273971558	1.0	1.0	0.0	4a5x_A	4a5x_A-4a5x_C
22.27983665466309	29.03213119506836	53.151	35.535736083984375	40.0164794921875	0.5060595273971558	1.0	1.0	0.0	4a5x_A	4a5x_A-4a5x_C
22.27983665466309	29.03213119506836	53.151	35.535736083984375	40.0164794921875	0.5060595273971558	1.0	1.0	0.0	4a5x_A	4a5x_A-4a5x_C
22.27983665466309	29.03213119506836	53.151	35.535736083984375	40.0164794921875	0.5060595273971558	1.0	1.0	0.0	4a5x_A	4a5x_A-4a5x_C
22.27983665466309	29.03213119506836	53.151	35.535736083984375	40.0164794921875	0.5060595273971558	1.0	1.0	0.0	4a5x_A	4a5x_A-4a5x_C
22.27983665466309	29.03213119506836	53.151	35.535736083984375	40.0164794921875	0.5060595273971558	1.0	1.0	0.0	4a5x_A	4a5x_A-4a5x_C
22.27983665466309	29.03213119506836	53.151	35.535736083984375	40.0164794921875	0.5060595273971558	1.0	1.0	0.0	4a5x_A	4a5x_A-4a5x_C
22.27983665466309	29.03213119506836	53.151	35.535736083984375	40.0164794921875	0.5060595273971558	1.0	1.0	0.0	4a5x_A	4a5x_A-4a5x_C
22.27983665466309	29.03213119506836	53.151	35.535736083984375	40.0164794921875	0.5060595273971558	1.0	1.0	0.0	4a5x_A	4a5x_A-4a5x_C
22.27983665466309	29.03213119506836	53.151	35.535736083984375	40.0164794921875	0.5060595273971558	1.0	1.0	0.0	4a5x_A	4a5x_A-4a5x_C
22.27983665466309	29.03213119506836	53.151	35.535736083984375	40.0164794921875	0.5060595273971558	1.0	1.0	0.0	4a5x_A	4a5x_A-4a5x_C
22.27983665466309	29.03213119506836	53.151	35.535736083984375	40.0164794921875	0.5060595273971558	1.0	1.0	0.0	4a5x_A	4a5x_A-4a5x_C
22.27983665466309	29.03213119506836	53.151	35.535736083984375	40.0164794921875	0.5060595273971558	1.0	1.0	0.0	4a5x_A	4a5x_A-4a5x_C
22.27983665466309	29.03213119506836	53.151	35.535736083984375	40.0164794921875	0.5060595273971558	1.0	1.0	0.0	4a5x_A	4a5x_A-4a5x_C
22.27983665466309	29.03213119506836	53.151	35.535736083984375	40.0164794921875	0.5060595273971558	1.0	1.0	0.0	4a5x_A	4a5x_A-4a5x_C
22.27983665466309	29.03213119506836	53.151	35.535736083984375	40.0164794921875	0.5060595273971558	1.0	1.0	0.0	4a5x_A	4a5x_A-4a5x_C
22.27983665466309	29.03213119506836	53.151	35.535736083984375	40.0164794921875	0.5060595273971558	1.0	1.0	0.0	4a5x_A	4a5x_A-4a5x_C
22.27983665466309	29.03213119506836	53.151	35.535736083984375	40.0164794921875	0.5060595273971558	1.0	1.0	0.0	4a5x_A	4a5x_A-4a5x_C
22.27983665466309	29.03213119506836	53.151	35.535736083984375	40.0164794921875	0.5060595273971558	1.0	1.0	0.0	4a5x_A	4a5x_A-4a5x_C
22.27983665466309	29.03213119506836	53.151	35.535736083984375	40.0164794921875	0.5060595273971558	1.0	1.0	0.0	4a5x_A	4a5x_A-4a5x_C
22.27983665466309	29.03213119506836	53.151	35.535736083984375	40.0164794921875	0.5060595273971558	1.0	1.0	0.0	4a5x_A	4a5x_A-4a5x_C
22.27983665466309	29.03213119506836	53.151	35.535736083984375	40.0164794921875	0.5060595273971558	1.0	1.0	0.0	4a5x_A	4a5x_A-4a5x_C
22.27983665466309	29.03213119506836	53.151	35.535736083984375	40.0164794921875	0.5060595273971558	1.0	1.0	0.0	4a5x_A	4a5x_A-4a5x_C
22.27983665466309	29.03213119506836	53.151	35.535736083984375	40.0164794921875	0.5060595273971558	1.0	1.0	0.0	4a5x_A	4a5x_A-4a5x_C
22.27983665466309	29.03213119506836	53.151	35.535736083984375	40.0164794921875	0.5060595273971558	1.0	1.0	0.0	4a5x_A	4a5x_A-4a5x_C
22.27983665466309	29.03213119506836	53.151	35.535736083984375	40.0164794921875	0.5060595273971558	1.0	1.0	0.0	4a5x_A	4a5x_A-4a5x_C
22.27983665466309	29.03213119506836	53.151	35.535736083984375	40.0164794921875	0.5060595273971558	1.0	1.0	0.0	4a5x_A	4a5x_A-4a5x_C
22.27983665466309	29.03213119506836	53.151	35.535736083984375	40.0164794921875	0.5060595273971558	1.0	1.0	0.0	4a5x_A	4a5x_A-4a5x_C
22.27983665466309	29.03213119506836	53.151	35.535736083984375	40.0164794921875	0.5060595273971558	1.0	1.0	0.0	4a5x_A	4a5x_A-4a5x_C
22.27983665466309	29.03213119506836	53.151	35.535736083984375	40.0164794921875	0.5060595273971558	1.0	1.0	0.0	4a5x_A	4a5x_A-4a5x_C
22.27983665466309	29.03213119506836	53.151	35.535736083984375	40.0164794921875	0.5060595273971558	1.0	1.0	0.0	4a5x_A	4a5x_A-4a5x_C
22.27983665466309	29.03213119506836	53.151	35.535736083984375	40.0164794921875	0.5060595273971558	1.0	1.0	0.0	4a5x_A	4a5x_A-4a5x_C
22.27983665466309	29.03213119506836	53.151	35.535736083984375	40.0164794921875	0.5060595273971558	1.0	1.0	0.0	4a5x_A	4a5x_A-4a5x_C
22.27983665466309	29.03213119506836	53.151	35.535736083984375	40.0164794921875	0.5060595273971558	1.0	1.0	0.0	4a5x_A	4a5x_A-4a5x_C
22.27983665466309	29.03213119506836	53.151	35.535736083984375	40.0164794921875	0.5060595273971558	1.0	1.0	0.0	4a5x_A	4a5x_A-4a5x_C
22.27983665466309	29.03213119506836	53.151	35.535736083984375	40.0164794921875	0.5060595273971558	1.0	1.0	0.0	4a5x_A	4a5x_A-4a5x_C
22.27983665466309	29.03213119506836	53.151	35.535736083984375	40.0164794921875	0.5060595273971558	1.0	1.0	0.0	4a5x_A	4a5x_A-4a5x_C
22.27983665466309	29.03213119506836	53.151	35.535736083984375	40.0164794921875	0.5060595273971558	1.0	1.0	0.0	4a5x_A	4a5x_A-4a5x_C
22.27983665466309	29.03213119506836	53.151	35.535736083984375	40.0164794921875	0.5060595273971558	1.0	1.0	0.0	4a5x_A	4a5x_A-4a5x_C
22.27983665466309	29.03213119506836	53.151	35.535736083984375	40.0164794921875	0.5060595273971558	1.0	1.0	0.0	4a5x_A	4a5x_A-4a5x_C
22.27983665466309	29.03213119506836	53.151	35.535736083984375	40.0164794921875	0.5060595273971558	1.0	1.0	0.0	4a5x_A	4a5x_A-4a5x_C
22.27983665466309	29.03213119506836	53.151	35.535736083984375	40.0164794921875	0.5060595273971558	1.0	1.0	0.0	4a5x_A	4a5x_A-4a5x_C
22.27983665466309	29.03213119506836	53.151	35.535736083984375	40.0164794921875	0.5060595273971558	1.0	1.0	0.0	4a5x_A	4a5x_A-4a5x_C
22.27983665466309	29.03213119506836	53.151	35.535736083984375	40.0164794921875	0.5060595273971558	1.0	1.0	0.0	4a5x_A	4a5x_A-4a5x_C
15.546671867370604	20.777633666992188	38.698	47.883113861083984	47.47489547729492	1.042028546333313	1.0	1.0	0.0	4zo2_B	4zo2_A-4zo2_B
16.839902877807617	19.741458892822266	35.175	48.70332717895508	48.42408752441406	1.0411649942398071	1.0	1.0	0.0	4zo2_B	4zo2_A-4zo2_B
13.932141304016112	19.593358993530277	38.463	45.62189483642578	42.48749542236328	1.0445128679275513	1.0	1.0	0.0	4zo2_B	4zo2_A-4zo2_B
17.50351905822754	21.2465877532959	34.672	49.4283447265625	48.94820785522461	1.0390411615371704	1.0	1.0	0.0	4zo2_B	4zo2_A-4zo2_B
15.561558723449709	21.437726974487305	38.694	47.97982025146485	47.32094955444336	1.0368399620056152	1.0	1.0	0.0	4zo2_B	4zo2_A-4zo2_B
17.70122718811035	26.177919387817383	32.261	48.28510284423828	47.742462158203125	1.0414611101150513	1.0	1.0	0.0	4zo2_B	4zo2_A-4zo2_B
14.588054656982422	19.86573600769043	41.13699999999999	46.14165115356445	43.68123245239258	1.0426608324050903	1.0	1.0	0.0	4zo2_B	4zo2_A-4zo2_B
15.873861312866213	20.15887260437012	39.73	48.05830001831055	37.121212005615234	1.044023036956787	1.0	1.0	0.0	4zo2_B	4zo2_A-4zo2_B
16.53785514831543	21.482149124145508	36.249	48.4460334777832	37.7369384765625	1.0416969060897827	1.0	1.0	0.0	4zo2_B	4zo2_A-4zo2_B
14.18488597869873	21.304067611694336	39.191	45.8955307006836	42.86128234863281	1.0416347980499268	1.0	1.0	0.0	4zo2_B	4zo2_A-4zo2_B
16.60708999633789	23.18014144897461	35.977	48.52847671508789	46.98630142211914	1.042410135269165	1.0	1.0	0.0	4zo2_B	4zo2_A-4zo2_B
17.834070205688477	22.283578872680664	34.884	49.10353469848633	38.74909973144531	1.0389161109924316	1.0	1.0	0.0	4zo2_B	4zo2_A-4zo2_B
16.9367618560791	22.20078659057617	32.39999999999999	49.221004486083984	38.51155090332031	1.037062168121338	1.0	1.0	0.0	4zo2_B	4zo2_A-4zo2_B
16.355010986328125	20.41540908813477	35.799	48.01232147216797	36.69906234741211	1.0436758995056152	1.0	1.0	0.0	4zo2_B	4zo2_A-4zo2_B
16.454755783081055	20.19945335388184	39.216	49.38462066650391	48.93857955932617	1.0400428771972656	1.0	1.0	0.0	4zo2_B	4zo2_A-4zo2_B
17.68745994567871	20.9107608795166	33.227000000000004	49.56947326660156	38.80084609985352	1.0398133993148804	1.0	1.0	0.0	4zo2_B	4zo2_A-4zo2_B
16.53481674194336	21.627540588378903	38.182	48.14852142333984	36.406494140625	1.040228247642517	1.0	1.0	0.0	4zo2_B	4zo2_A-4zo2_B
16.92290687561035	21.881345748901367	36.926	49.25244140625	49.01540756225586	1.037158727645874	1.0	1.0	0.0	4zo2_B	4zo2_A-4zo2_B
16.451858520507812	23.68665885925293	37.102	48.22200012207031	46.21354675292969	1.0408148765563965	1.0	1.0	0.0	4zo2_B	4zo2_A-4zo2_B
17.784381866455078	23.211700439453125	32.492	49.2935676574707	38.47013854980469	1.0443620681762695	1.0	1.0	0.0	4zo2_B	4zo2_A-4zo2_B
16.66386604309082	20.322811126708984	34.418	48.24856948852539	37.00595474243164	1.0423195362091064	1.0	1.0	0.0	4zo2_B	4zo2_A-4zo2_B
16.820945739746094	21.337160110473636	33.411	48.94500350952149	48.2670783996582	1.0408179759979248	1.0	1.0	0.0	4zo2_B	4zo2_A-4zo2_B
13.959022521972656	21.99660873413086	35.623	45.58386993408203	42.114017486572266	1.0422319173812866	1.0	1.0	0.0	4zo2_B	4zo2_A-4zo2_B
15.48096752166748	23.789194107055664	34.084	46.26031112670898	43.09689712524414	1.039645075798035	1.0	1.0	0.0	4zo2_B	4zo2_A-4zo2_B
14.907873153686523	22.80533790588379	36.277	46.27487564086914	43.2440299987793	1.0409510135650637	1.0	1.0	0.0	4zo2_B	4zo2_A-4zo2_B
17.079240798950195	21.882568359375	33.253	49.15224838256836	38.00747299194336	1.0439183712005615	1.0	1.0	0.0	4zo2_B	4zo2_A-4zo2_B
17.07293701171875	20.933624267578125	33.595	49.63961791992188	49.47261428833008	1.0435689687728882	1.0	1.0	0.0	4zo2_B	4zo2_A-4zo2_B
15.345654487609863	19.62371826171875	36.32	47.26581573486328	45.562347412109375	1.0408143997192385	1.0	1.0	0.0	4zo2_B	4zo2_A-4zo2_B
15.989083290100098	23.48798179626465	37.123000000000005	47.28315353393555	44.8434944152832	1.0421861410140991	1.0	1.0	0.0	4zo2_B	4zo2_A-4zo2_B
15.775980949401855	22.41852760314941	36.817	46.73991394042969	38.26261901855469	1.0386158227920532	1.0	1.0	0.0	4zo2_B	4zo2_A-4zo2_B
26.10428047180176	30.97817611694336	51.063	26.13801002502441	39.12215423583984	1.0396333932876587	1.0	1.0	0.0	4zo2_B	4zo2_A-4zo2_B
14.817933082580566	22.20367431640625	39.901	46.29754638671875	43.57564163208008	1.041340470314026	1.0	1.0	0.0	4zo2_B	4zo2_A-4zo2_B
15.8414945602417	21.521589279174805	36.843	47.89264297485352	47.28761672973633	1.0397709608078003	1.0	1.0	0.0	4zo2_B	4zo2_A-4zo2_B
16.516189575195312	20.37278938293457	33.18	48.56129837036133	47.85885620117188	1.040290594100952	1.0	1.0	0.0	4zo2_B	4zo2_A-4zo2_B
15.46904182434082	19.38103675842285	35.547	47.24801635742188	45.9639892578125	1.0401759147644043	1.0	1.0	0.0	4zo2_B	4zo2_A-4zo2_B
14.257818222045898	20.778467178344727	38.86900000000001	46.457801818847656	36.00791549682617	1.0412086248397827	1.0	1.0	0.0	4zo2_B	4zo2_A-4zo2_B
14.699247360229492	21.159446716308597	42.24300000000001	45.96391296386719	44.4927978515625	1.042776346206665	1.0	1.0	0.0	4zo2_B	4zo2_A-4zo2_B
17.53773307800293	22.27505111694336	35.873000000000005	49.7151985168457	49.42152786254883	1.0383704900741575	1.0	1.0	0.0	4zo2_B	4zo2_A-4zo2_B
16.05217933654785	21.85186767578125	36.816	48.024696350097656	37.360626220703125	1.0446046590805054	1.0	1.0	0.0	4zo2_B	4zo2_A-4zo2_B
15.946503639221191	23.584835052490234	33.736999999999995	47.07642364501953	45.41061019897461	1.0395116806030271	1.0	1.0	0.0	4zo2_B	4zo2_A-4zo2_B
17.035064697265625	22.947877883911133	35.343	49.26595306396485	49.132568359375	1.0422533750534058	1.0	1.0	0.0	4zo2_B	4zo2_A-4zo2_B
16.055238723754883	22.193965911865234	35.178	48.24823760986328	47.69644165039063	1.0366263389587402	1.0	1.0	0.0	4zo2_B	4zo2_A-4zo2_B
17.231731414794922	21.398805618286133	35.698	48.83809280395508	48.44609069824219	1.0423489809036257	1.0	1.0	0.0	4zo2_B	4zo2_A-4zo2_B
17.417922973632812	21.825857162475582	34.339	49.09254837036133	48.6181526184082	1.0447558164596558	1.0	1.0	0.0	4zo2_B	4zo2_A-4zo2_B
16.42852210998535	21.50465202331543	34.976	48.289527893066406	47.51728820800781	1.0369789600372314	1.0	1.0	0.0	4zo2_B	4zo2_A-4zo2_B
17.343015670776367	21.683462142944336	32.83299999999999	48.84257125854492	38.2133903503418	1.0416697263717651	1.0	1.0	0.0	4zo2_B	4zo2_A-4zo2_B
16.051013946533203	22.107324600219727	38.479	47.94871139526367	45.8142204284668	1.0422489643096924	1.0	1.0	0.0	4zo2_B	4zo2_A-4zo2_B
15.243294715881348	21.024812698364254	37.862	47.32783889770508	45.68341064453125	1.0415011644363403	1.0	1.0	0.0	4zo2_B	4zo2_A-4zo2_B
16.257524490356445	21.806398391723636	35.916999999999994	48.80659103393555	48.42207717895508	1.038849115371704	1.0	1.0	0.0	4zo2_B	4zo2_A-4zo2_B
16.495887756347656	21.262636184692383	33.971	48.6982536315918	38.07522201538086	1.0387017726898191	1.0	1.0	0.0	4zo2_B	4zo2_A-4zo2_B
16.06977653503418	23.214130401611328	36.004999999999995	48.69086837768555	46.99300765991211	1.0427460670471191	1.0	1.0	0.0	4zo2_B	4zo2_A-4zo2_B
12.934333801269531	18.858705520629883	39.136	44.70435333251953	33.53535461425781	1.0409964323043823	1.0	1.0	0.0	4zo2_B	4zo2_A-4zo2_B
14.73038387298584	22.222396850585938	37.515	46.06687545776367	42.85393905639648	1.0398377180099487	1.0	1.0	0.0	4zo2_B	4zo2_A-4zo2_B
14.923125267028809	23.345502853393555	35.92099999999999	47.21990203857422	44.262298583984375	1.042361617088318	1.0	1.0	0.0	4zo2_B	4zo2_A-4zo2_B
17.062238693237305	22.527246475219727	34.483000000000004	48.33819580078125	46.81353378295898	1.0407530069351196	1.0	1.0	0.0	4zo2_B	4zo2_A-4zo2_B
14.285953521728516	21.46771240234375	43.733	46.73296737670898	36.41851806640625	1.0385680198669434	1.0	1.0	0.0	4zo2_B	4zo2_A-4zo2_B
16.519786834716797	23.89095687866211	33.714	48.38433456420898	46.777225494384766	1.0416260957717896	1.0	1.0	0.0	4zo2_B	4zo2_A-4zo2_B
16.581867218017578	20.331279754638672	38.587	48.98649978637695	48.23604202270508	1.0426942110061646	1.0	1.0	0.0	4zo2_B	4zo2_A-4zo2_B
18.682573318481445	22.863039016723636	36.485	49.85588455200195	49.49650955200195	1.0410596132278442	1.0	1.0	0.0	4zo2_B	4zo2_A-4zo2_B
14.816631317138672	22.91312026977539	37.318	46.81767272949219	44.17757797241211	1.0441259145736694	1.0	1.0	0.0	4zo2_B	4zo2_A-4zo2_B
15.876450538635254	24.81406593322754	33.592	46.991920471191406	44.50170516967773	1.0408974885940552	1.0	1.0	0.0	4zo2_B	4zo2_A-4zo2_B
16.963422775268555	25.259418487548828	33.761	48.0716667175293	47.4200439453125	1.0408419370651243	1.0	1.0	0.0	4zo2_B	4zo2_A-4zo2_B
18.46341323852539	21.53811264038086	36.408	50.03385162353516	39.65840911865234	1.0407867431640625	1.0	1.0	0.0	4zo2_B	4zo2_A-4zo2_B
16.726055145263672	22.90401077270508	36.831	48.90337753295898	48.41609191894531	1.0375441312789917	1.0	1.0	0.0	4zo2_B	4zo2_A-4zo2_B
17.44016456604004	21.773571014404297	34.409	49.22335052490234	38.35078811645508	1.0396322011947632	1.0	1.0	0.0	4zo2_B	4zo2_A-4zo2_B
16.251516342163086	20.952207565307617	36.845	47.43037033081055	46.68988037109375	1.0413246154785156	1.0	1.0	0.0	4zo2_B	4zo2_A-4zo2_B
13.740769386291504	20.128114700317383	37.291	46.012996673583984	35.551509857177734	1.041256070137024	1.0	1.0	0.0	4zo2_B	4zo2_A-4zo2_B
17.141450881958008	22.737287521362305	36.265	49.68388748168945	49.623783111572266	1.0373234748840332	1.0	1.0	0.0	4zo2_B	4zo2_A-4zo2_B
13.892745018005373	20.746124267578125	39.144	46.54008483886719	42.90690612792969	1.0446733236312866	1.0	1.0	0.0	4zo2_B	4zo2_A-4zo2_B
17.535518646240234	20.594402313232425	37.024	49.24023818969727	48.9215202331543	1.0420314073562622	1.0	1.0	0.0	4zo2_B	4zo2_A-4zo2_B
16.62825584411621	23.19828987121582	35.956	48.56305694580078	47.02042770385742	1.0424154996871948	1.0	1.0	0.0	4zo2_B	4zo2_A-4zo2_B
16.755542755126953	21.122533798217773	34.285000000000004	48.54143905639648	38.02689743041992	1.0377345085144043	1.0	1.0	0.0	4zo2_B	4zo2_A-4zo2_B
17.78012466430664	21.666481018066406	35.840999999999994	48.97627258300781	38.188926696777344	1.0427840948104858	1.0	1.0	0.0	4zo2_B	4zo2_A-4zo2_B
17.455326080322266	21.00102424621582	33.294	49.6745719909668	38.32720184326172	1.0438135862350464	1.0	1.0	0.0	4zo2_B	4zo2_A-4zo2_B
16.903295516967773	22.516090393066406	34.835	48.96506118774414	48.43562316894531	1.0371733903884888	1.0	1.0	0.0	4zo2_B	4zo2_A-4zo2_B
15.287800788879396	23.63558006286621	33.637	47.34028625488281	45.560733795166016	1.0398497581481934	1.0	1.0	0.0	4zo2_B	4zo2_A-4zo2_B
16.939851760864258	21.833669662475582	37.486	49.18730163574219	48.98445510864258	1.0381999015808103	1.0	1.0	0.0	4zo2_B	4zo2_A-4zo2_B
16.695152282714844	20.21937370300293	35.687	48.5158576965332	48.08174133300781	1.0433377027511597	1.0	1.0	0.0	4zo2_B	4zo2_A-4zo2_B
15.174665451049805	22.808937072753903	38.358	47.16146087646485	44.628787994384766	1.0430068969726562	1.0	1.0	0.0	4zo2_B	4zo2_A-4zo2_B
17.338754653930664	20.74720001220703	35.335	48.6478157043457	38.21160888671875	1.0403947830200195	1.0	1.0	0.0	4zo2_B	4zo2_A-4zo2_B
17.16077423095703	23.10566711425781	36.146	49.17817687988281	48.73092269897461	1.0386672019958496	1.0	1.0	0.0	4zo2_B	4zo2_A-4zo2_B
14.777655601501465	22.85403823852539	35.821000000000005	47.21987533569336	45.12118911743164	1.043022394180298	1.0	1.0	0.0	4zo2_B	4zo2_A-4zo2_B
16.945480346679688	23.80470085144043	33.173	49.01411819458008	37.87730026245117	1.0422731637954712	1.0	1.0	0.0	4zo2_B	4zo2_A-4zo2_B
16.132780075073242	20.450103759765625	34.867	48.510047912597656	47.44332885742188	1.043514370918274	1.0	1.0	0.0	4zo2_B	4zo2_A-4zo2_B
18.731353759765625	25.509014129638672	31.419	49.63251495361328	48.85421752929688	1.0413671731948853	1.0	1.0	0.0	4zo2_B	4zo2_A-4zo2_B
14.28076171875	22.37200736999512	38.568000000000005	46.33367919921875	43.28261947631836	1.0426194667816162	1.0	1.0	0.0	4zo2_B	4zo2_A-4zo2_B
16.67231559753418	21.13177490234375	35.548	48.41706085205078	37.53747177124024	1.0440853834152222	1.0	1.0	0.0	4zo2_B	4zo2_A-4zo2_B
15.886841773986816	22.819610595703125	36.148	47.96490478515625	45.78706359863281	1.040935516357422	1.0	1.0	0.0	4zo2_B	4zo2_A-4zo2_B
14.658697128295898	22.283843994140625	37.158	46.82976531982422	43.80800247192383	1.0427583456039429	1.0	1.0	0.0	4zo2_B	4zo2_A-4zo2_B
15.073392868041992	20.383398056030277	36.608	46.97348403930664	35.90409469604492	1.042944073677063	1.0	1.0	0.0	4zo2_B	4zo2_A-4zo2_B
16.768901824951172	22.46814346313477	33.67	48.75275802612305	37.95515441894531	1.0376445055007937	1.0	1.0	0.0	4zo2_B	4zo2_A-4zo2_B
16.459253311157227	21.950103759765625	35.569	47.940704345703125	37.948272705078125	1.0414841175079346	1.0	1.0	0.0	4zo2_B	4zo2_A-4zo2_B
16.83854866027832	21.04727554321289	34.379999999999995	48.36375045776367	48.33967208862305	1.0414495468139648	1.0	1.0	0.0	4zo2_B	4zo2_A-4zo2_B
17.25737762451172	22.92730712890625	35.15	49.7165641784668	49.54885482788086	1.0373245477676392	1.0	1.0	0.0	4zo2_B	4zo2_A-4zo2_B
16.91889190673828	23.376087188720703	38.481	49.1025390625	48.37311935424805	1.0372893810272217	1.0	1.0	0.0	4zo2_B	4zo2_A-4zo2_B
15.882628440856934	18.82218360900879	39.848	48.75241470336914	37.338016510009766	1.0443297624588013	1.0	1.0	0.0	4zo2_B	4zo2_A-4zo2_B
16.123329162597656	20.580812454223636	34.173	47.908302307128906	47.28738021850586	1.0407544374465942	1.0	1.0	0.0	4zo2_B	4zo2_A-4zo2_B
13.456953048706056	22.461580276489254	34.126999999999995	44.423187255859375	40.20576858520508	1.038767695426941	1.0	1.0	0.0	4zo2_B	4zo2_A-4zo2_B
16.052906036376953	22.0360050201416	37.16	48.009071350097656	46.02519607543945	1.039214015007019	1.0	1.0	0.0	4zo2_B	4zo2_A-4zo2_B
16.072999954223633	22.220069885253903	37.413	48.13608169555664	47.476348876953125	1.0388872623443604	1.0	1.0	0.0	4zo2_B	4zo2_A-4zo2_B
18.429746627807617	22.75309181213379	42.088	9.053995132446287	22.90851783752441	0.696928858757019	1.0	1.0	0.0	6sj8_B	6sj8_A-6sj8_B
12.564408302307127	22.67702865600586	47.888	31.48344612121582	34.54237747192383	0.7023763060569763	1.0	1.0	0.0	6sj8_B	6sj8_A-6sj8_B
18.241573333740234	23.72342872619629	45.904	16.837501525878906	19.47702407836914	0.6975249648094177	1.0	1.0	0.0	6sj8_B	6sj8_A-6sj8_B
17.189102172851562	23.43219375610352	46.68300000000001	9.614209175109863	20.73345375061035	0.6976495981216431	1.0	1.0	0.0	6sj8_B	6sj8_A-6sj8_B
13.620488166809082	20.98125457763672	31.633000000000003	41.68947219848633	32.789913177490234	0.6989994645118713	1.0	1.0	0.0	6sj8_B	6sj8_A-6sj8_B
10.96519660949707	22.839210510253903	31.743	35.84907150268555	34.27830123901367	0.6982619166374207	1.0	1.0	0.0	6sj8_B	6sj8_A-6sj8_B
18.91705894470215	24.389345169067383	48.845000000000006	14.24984645843506	19.081995010375977	0.6990288496017456	1.0	1.0	0.0	6sj8_B	6sj8_A-6sj8_B
17.867145538330078	23.418102264404297	31.834	47.77558135986328	36.69236755371094	0.6991961002349854	1.0	1.0	0.0	6sj8_B	6sj8_A-6sj8_B
16.884450912475586	21.60311889648437	32.167	44.180545806884766	36.26405715942383	0.6979211568832397	1.0	1.0	0.0	6sj8_B	6sj8_A-6sj8_B
13.413458824157717	22.37607955932617	30.718	39.88381576538086	33.64593505859375	0.7006866335868835	1.0	1.0	0.0	6sj8_B	6sj8_A-6sj8_B
17.145511627197266	23.511219024658203	47.91799999999999	23.202655792236328	32.60777282714844	0.6980043649673462	1.0	1.0	0.0	6sj8_B	6sj8_A-6sj8_B
13.499377250671388	20.87014579772949	31.534	40.2812728881836	33.27516174316406	0.7009609937667847	1.0	1.0	0.0	6sj8_B	6sj8_A-6sj8_B
17.07300567626953	23.064680099487305	44.041	8.934375762939453	19.908201217651367	0.6974059343338013	1.0	1.0	0.0	6sj8_B	6sj8_A-6sj8_B
12.807433128356934	22.809206008911133	34.616	36.78910446166992	35.24580383300781	0.6998553276062012	1.0	1.0	0.0	6sj8_B	6sj8_A-6sj8_B
10.75389575958252	21.551984786987305	32.253	38.09318161010742	36.03438186645508	0.6998076438903809	1.0	1.0	0.0	6sj8_B	6sj8_A-6sj8_B
12.06105136871338	25.944189071655277	35.19500000000001	35.558101654052734	36.14413833618164	0.6992722153663635	1.0	1.0	0.0	6sj8_B	6sj8_A-6sj8_B
14.755565643310549	23.4631462097168	51.13	28.50425720214844	35.95884323120117	0.6999047994613647	1.0	1.0	0.0	6sj8_B	6sj8_A-6sj8_B
13.597946166992188	23.29876708984375	30.126	39.82136154174805	34.87255096435547	0.6985974311828613	1.0	1.0	0.0	6sj8_B	6sj8_A-6sj8_B
9.963932037353516	19.54931640625	37.06399999999999	29.336605072021484	30.28243637084961	0.6951169371604919	1.0	1.0	0.0	6sj8_B	6sj8_A-6sj8_B
10.109819412231444	22.513139724731445	40.39	35.11985778808594	37.18275833129883	0.7047916650772095	1.0	1.0	0.0	6sj8_B	6sj8_A-6sj8_B
9.714460372924805	19.83464241027832	52.596	34.614253997802734	34.04167175292969	0.696613073348999	1.0	1.0	0.0	6sj8_B	6sj8_A-6sj8_B
9.435375213623049	22.25080299377441	42.643	36.25766372680664	35.53878402709961	0.7030940055847168	1.0	1.0	0.0	6sj8_B	6sj8_A-6sj8_B
14.339420318603516	19.76500701904297	30.401	41.84307861328125	33.28098678588867	0.7010482549667358	1.0	1.0	0.0	6sj8_B	6sj8_A-6sj8_B
17.4766788482666	24.57512855529785	46.096	20.714859008789062	31.20117950439453	0.6987823843955994	1.0	1.0	0.0	6sj8_B	6sj8_A-6sj8_B
14.982050895690918	21.25282859802246	40.978	17.41619110107422	16.535449981689453	0.6972594857215881	1.0	1.0	0.0	6sj8_B	6sj8_A-6sj8_B
13.135921478271484	19.51154518127441	33.681999999999995	42.14192962646485	28.21502113342285	0.6989116072654724	1.0	1.0	0.0	6sj8_B	6sj8_A-6sj8_B
13.26315975189209	20.49592399597168	34.42900000000001	42.1922721862793	29.15801239013672	0.698631227016449	1.0	1.0	0.0	6sj8_B	6sj8_A-6sj8_B
18.68541145324707	21.83173942565918	45.355	5.155351638793945	24.04101181030273	0.6969441771507263	1.0	1.0	0.0	6sj8_B	6sj8_A-6sj8_B
16.548200607299805	20.08673667907715	42.039	19.736541748046875	29.70907592773437	0.7012549042701721	1.0	1.0	0.0	6sj8_B	6sj8_A-6sj8_B
21.75330352783203	23.627046585083008	51.335	10.084385871887209	29.01701164245605	0.6979713439941406	1.0	1.0	0.0	6sj8_B	6sj8_A-6sj8_B
17.211008071899414	22.171537399291992	43.098	8.75816535949707	20.836917877197266	0.6959913372993469	1.0	1.0	0.0	6sj8_B	6sj8_A-6sj8_B
13.315752029418944	22.93898200988769	41.54	26.730154037475582	32.44058609008789	0.6983519792556763	1.0	1.0	0.0	6sj8_B	6sj8_A-6sj8_B
20.949617385864254	23.576187133789062	53.81	7.719842433929443	29.108665466308597	0.6977589726448059	1.0	1.0	0.0	6sj8_B	6sj8_A-6sj8_B
10.261326789855955	21.045284271240234	37.575	33.81988525390625	34.68675994873047	0.7027888894081116	1.0	1.0	0.0	6sj8_B	6sj8_A-6sj8_B
14.006421089172363	23.320375442504883	31.079	40.48585891723633	33.981441497802734	0.6989421844482422	1.0	1.0	0.0	6sj8_B	6sj8_A-6sj8_B
13.09151840209961	22.379545211791992	32.312	39.00541687011719	34.65048599243164	0.699005126953125	1.0	1.0	0.0	6sj8_B	6sj8_A-6sj8_B
20.68484115600586	22.59704971313477	49.104	5.920798301696777	24.25914192199707	0.6991533041000366	1.0	1.0	0.0	6sj8_B	6sj8_A-6sj8_B
20.32216453552246	25.423328399658203	49.425	10.745599746704102	22.21873664855957	0.6975462436676025	1.0	1.0	0.0	6sj8_B	6sj8_A-6sj8_B
14.033197402954102	20.190942764282227	32.83	41.37680816650391	32.631107330322266	0.6981674432754517	1.0	1.0	0.0	6sj8_B	6sj8_A-6sj8_B
11.987075805664062	22.830158233642575	43.467	29.13193893432617	31.08083724975586	0.6997013688087463	1.0	1.0	0.0	6sj8_B	6sj8_A-6sj8_B
12.123783111572266	20.767946243286133	32.39999999999999	38.92891693115234	32.568199157714844	0.7020266056060791	1.0	1.0	0.0	6sj8_B	6sj8_A-6sj8_B
10.364263534545898	22.862567901611328	45.311	30.918081283569336	32.855125427246094	0.6982729434967041	1.0	1.0	0.0	6sj8_B	6sj8_A-6sj8_B
13.75029468536377	22.668724060058597	30.227	40.51362991333008	34.61135482788086	0.6983814239501953	1.0	1.0	0.0	6sj8_B	6sj8_A-6sj8_B
18.627033233642575	23.01439094543457	45.411	9.67169952392578	21.631635665893555	0.6980345249176025	1.0	1.0	0.0	6sj8_B	6sj8_A-6sj8_B
11.597867965698242	22.26895523071289	37.657	35.67679214477539	36.783958435058594	0.7042595148086548	1.0	1.0	0.0	6sj8_B	6sj8_A-6sj8_B
13.920669555664062	21.4676456451416	30.833	43.32201766967773	30.286874771118164	0.6999210715293884	1.0	1.0	0.0	6sj8_B	6sj8_A-6sj8_B
18.58213806152344	23.07692527770996	44.457	12.20236873626709	20.56138229370117	0.6959190368652344	1.0	1.0	0.0	6sj8_B	6sj8_A-6sj8_B
14.0458402633667	20.21567153930664	31.508	40.65608596801758	32.96390914916992	0.6998344659805298	1.0	1.0	0.0	6sj8_B	6sj8_A-6sj8_B
15.188055038452148	29.54417610168457	38.14	41.53818130493164	37.248634338378906	0.7009530067443848	1.0	1.0	0.0	6sj8_B	6sj8_A-6sj8_B
9.34481716156006	23.24578285217285	48.575	30.193382263183597	27.919069290161133	0.6946512460708618	1.0	1.0	0.0	6sj8_B	6sj8_A-6sj8_B
15.582176208496094	25.776018142700195	41.858	32.70269775390625	36.93716049194336	0.6952717900276184	1.0	1.0	0.0	6sj8_B	6sj8_A-6sj8_B
22.018814086914062	25.7947940826416	50.362	10.18044662475586	25.24774169921875	0.6986648440361023	1.0	1.0	0.0	6sj8_B	6sj8_A-6sj8_B
10.802220344543455	21.03152847290039	39.245	35.96150207519531	35.38273239135742	0.7002926468849182	1.0	1.0	0.0	6sj8_B	6sj8_A-6sj8_B
11.270734786987305	20.785099029541016	37.26200000000001	35.26237106323242	35.29405212402344	0.6973803043365479	1.0	1.0	0.0	6sj8_B	6sj8_A-6sj8_B
20.898340225219727	23.54086303710937	44.3	13.162363052368164	29.70734405517578	0.6996650099754333	1.0	1.0	0.0	6sj8_B	6sj8_A-6sj8_B
17.699277877807617	23.05379295349121	46.624	11.443124771118164	19.966188430786133	0.6968794465065002	1.0	1.0	0.0	6sj8_B	6sj8_A-6sj8_B
18.77589988708496	24.155437469482425	44.743	6.869241237640381	22.703197479248047	0.6984487771987915	1.0	1.0	0.0	6sj8_B	6sj8_A-6sj8_B
13.756834983825684	27.74022674560547	41.61299999999999	38.13418197631836	40.15705108642578	0.701234757900238	1.0	1.0	0.0	6sj8_B	6sj8_A-6sj8_B
14.918073654174805	20.78725814819336	30.773000000000003	41.70842361450195	33.22672271728516	0.7018358707427979	1.0	1.0	0.0	6sj8_B	6sj8_A-6sj8_B
20.8586540222168	24.72976875305176	50.18300000000001	6.791020393371582	25.19609832763672	0.69806307554245	1.0	1.0	0.0	6sj8_B	6sj8_A-6sj8_B
12.74285125732422	21.71770477294922	31.403	38.18547821044922	33.87648391723633	0.6993018388748169	1.0	1.0	0.0	6sj8_B	6sj8_A-6sj8_B
13.79250431060791	22.134979248046875	37.618	30.51749610900879	33.4572639465332	0.6970282793045044	1.0	1.0	0.0	6sj8_B	6sj8_A-6sj8_B
13.133038520812988	22.90434837341309	30.411	39.70722961425781	33.922340393066406	0.6979071497917175	1.0	1.0	0.0	6sj8_B	6sj8_A-6sj8_B
9.695138931274414	21.279884338378903	44.373000000000005	31.125476837158203	34.20687484741211	0.7011451721191406	1.0	1.0	0.0	6sj8_B	6sj8_A-6sj8_B
18.754600524902344	25.72422981262207	51.136	13.57094955444336	20.588537216186523	0.6974009871482849	1.0	1.0	0.0	6sj8_B	6sj8_A-6sj8_B
12.50023078918457	21.828765869140625	29.904000000000003	39.1054916381836	34.00984191894531	0.6998733282089233	1.0	1.0	0.0	6sj8_B	6sj8_A-6sj8_B
11.473333358764648	21.24921417236328	33.513	36.12497329711914	33.64849090576172	0.6994172930717468	1.0	1.0	0.0	6sj8_B	6sj8_A-6sj8_B
18.058067321777344	21.68109893798828	45.75100000000001	8.264322280883789	23.29509735107422	0.7003825902938843	1.0	1.0	0.0	6sj8_B	6sj8_A-6sj8_B
13.378758430480955	22.26346778869629	29.972	39.292327880859375	34.68732833862305	0.7017310857772827	1.0	1.0	0.0	6sj8_B	6sj8_A-6sj8_B
12.124127388000488	23.59140014648437	46.134	20.052021026611328	26.210617065429688	0.6993823647499084	1.0	1.0	0.0	6sj8_B	6sj8_A-6sj8_B
9.92251682281494	22.786693572998047	59.99699999999999	33.03105545043945	29.28933334350586	0.6889587640762329	1.0	1.0	0.0	6sj8_B	6sj8_A-6sj8_B
12.91166877746582	20.406578063964844	31.469	41.90524291992188	27.69947624206543	0.6975055932998657	1.0	1.0	0.0	6sj8_B	6sj8_A-6sj8_B
13.377650260925291	20.558351516723636	36.456	41.75168991088867	28.3331298828125	0.6993952393531799	1.0	1.0	0.0	6sj8_B	6sj8_A-6sj8_B
13.723478317260742	20.393064498901367	31.877	40.46125030517578	32.58882141113281	0.7030713558197021	1.0	1.0	0.0	6sj8_B	6sj8_A-6sj8_B
12.659377098083496	21.30430221557617	32.36	39.66535568237305	34.421470642089844	0.6996787786483765	1.0	1.0	0.0	6sj8_B	6sj8_A-6sj8_B
16.78778648376465	23.146284103393555	46.038	16.727548599243164	16.628747940063477	0.696245551109314	1.0	1.0	0.0	6sj8_B	6sj8_A-6sj8_B
19.76775360107422	23.84918594360352	43.0	9.689645767211914	21.765647888183597	0.6973022818565369	1.0	1.0	0.0	6sj8_B	6sj8_A-6sj8_B
15.551408767700195	21.768569946289062	42.871	15.974186897277832	17.697389602661133	0.6963626742362976	1.0	1.0	0.0	6sj8_B	6sj8_A-6sj8_B
15.728507995605469	21.272388458251957	41.005	24.69489097595215	32.321163177490234	0.7014346718788147	1.0	1.0	0.0	6sj8_B	6sj8_A-6sj8_B
13.131993293762209	19.958932876586918	34.06400000000001	41.57048416137695	27.412715911865234	0.6986179351806641	1.0	1.0	0.0	6sj8_B	6sj8_A-6sj8_B
13.46068000793457	23.34405899047852	29.963	39.591941833496094	34.83507537841797	0.7013903260231018	1.0	1.0	0.0	6sj8_B	6sj8_A-6sj8_B
20.89403343200684	24.62497329711914	57.07899999999999	13.927987098693848	27.22564697265625	0.6963559985160828	1.0	1.0	0.0	6sj8_B	6sj8_A-6sj8_B
18.99286460876465	23.21782684326172	48.833000000000006	8.69836711883545	22.26317596435547	0.6984869241714478	1.0	1.0	0.0	6sj8_B	6sj8_A-6sj8_B
18.54983329772949	23.283958435058597	46.11	11.682104110717772	20.593015670776367	0.6981692910194397	1.0	1.0	0.0	6sj8_B	6sj8_A-6sj8_B
14.73262882232666	24.28976821899414	43.949	26.993484497070312	32.29795837402344	0.7002114653587341	1.0	1.0	0.0	6sj8_B	6sj8_A-6sj8_B
12.805513381958008	18.50441169738769	35.273999999999994	41.780609130859375	29.83362579345703	0.695635199546814	1.0	1.0	0.0	6sj8_B	6sj8_A-6sj8_B
21.266769409179688	22.74626350402832	49.892	5.462300777435303	25.14238739013672	0.6981364488601685	1.0	1.0	0.0	6sj8_B	6sj8_A-6sj8_B
18.55356216430664	21.904815673828125	48.165	9.171371459960938	23.554222106933597	0.6995294690132141	1.0	1.0	0.0	6sj8_B	6sj8_A-6sj8_B
20.2828426361084	23.602088928222656	48.429	6.463778018951416	25.14532852172852	0.7000473141670227	1.0	1.0	0.0	6sj8_B	6sj8_A-6sj8_B
11.120234489440918	20.828502655029297	35.95100000000001	33.58598709106445	33.48064041137695	0.6966666579246521	1.0	1.0	0.0	6sj8_B	6sj8_A-6sj8_B
15.863951683044434	20.23429107666016	29.373	43.47303009033203	34.375877380371094	0.6984911561012268	1.0	1.0	0.0	6sj8_B	6sj8_A-6sj8_B
20.87001609802246	23.5966739654541	47.31999999999999	9.86856460571289	27.506290435791016	0.6977599859237671	1.0	1.0	0.0	6sj8_B	6sj8_A-6sj8_B
15.221031188964844	19.96637344360352	45.081	14.985078811645508	17.27260398864746	0.6967658400535583	1.0	1.0	0.0	6sj8_B	6sj8_A-6sj8_B
20.20980834960937	25.05282974243164	48.127	5.609109401702881	26.41445541381836	0.6986637711524963	1.0	1.0	0.0	6sj8_B	6sj8_A-6sj8_B
19.9691219329834	24.86340713500977	47.669	10.546725273132324	23.035587310791016	0.6988421082496643	1.0	1.0	0.0	6sj8_B	6sj8_A-6sj8_B
13.922584533691406	22.3144588470459	30.97	43.40034866333008	34.76679992675781	0.6980715394020081	1.0	1.0	0.0	6sj8_B	6sj8_A-6sj8_B
14.401872634887695	21.43674087524414	31.196	43.94019317626953	32.55763244628906	0.6979942321777344	1.0	1.0	0.0	6sj8_B	6sj8_A-6sj8_B
11.712800979614258	20.49152946472168	33.782	39.57389068603516	33.86729431152344	0.7000414133071899	1.0	1.0	0.0	6sj8_B	6sj8_A-6sj8_B
22.3520565032959	25.94491958618164	49.02	12.197761535644531	29.76426124572754	0.6971397399902344	1.0	1.0	0.0	6sj8_B	6sj8_A-6sj8_B
17.4421329498291	22.601953506469727	44.151	8.277329444885254	21.268598556518555	0.6983709931373596	1.0	1.0	0.0	6sj8_B	6sj8_A-6sj8_B
27.24201202392578	33.41047286987305	49.711	34.23593521118164	41.292213439941406	1.355660915374756	1.0	1.0	0.0	4kq7_A	4kq7_A-4kq7_B
21.711748123168945	26.922443389892575	44.561	28.59110450744629	35.7135009765625	1.356060266494751	1.0	1.0	0.0	4kq7_A	4kq7_A-4kq7_B
34.8417854309082	45.67387390136719	46.78699999999999	43.4604377746582	50.027870178222656	1.359266996383667	1.0	1.0	0.0	4kq7_A	4kq7_A-4kq7_B
9.058323860168455	17.23180389404297	37.724	35.57455062866211	19.73046875	1.3639827966690063	1.0	1.0	0.0909090909090909	4kq7_A	4kq7_A-4kq7_B
23.513938903808597	30.509254455566406	56.023	24.03135871887207	36.17087936401367	1.355699896812439	1.0	1.0	0.0	4kq7_A	4kq7_A-4kq7_B
18.346532821655277	22.417924880981445	45.232	28.289257049560547	28.311569213867188	1.3526710271835327	1.0	1.0	0.0	4kq7_A	4kq7_A-4kq7_B
48.782318115234375	54.4961051940918	49.628	68.52670288085938	66.73025512695312	1.3600406646728516	1.0	1.0	0.0	4kq7_A	4kq7_A-4kq7_B
58.9671745300293	71.71696472167969	51.851	85.08622741699219	78.05380249023438	1.363160490989685	1.0	1.0	0.0	4kq7_A	4kq7_A-4kq7_B
26.680709838867188	34.31388854980469	47.845000000000006	23.876802444458008	38.53437423706055	1.3597147464752195	1.0	1.0	0.0	4kq7_A	4kq7_A-4kq7_B
10.308975219726562	16.846588134765625	37.901	30.084753036499023	19.045490264892575	1.3682942390441897	1.0	1.0	0.0	4kq7_A	4kq7_A-4kq7_B
48.0928840637207	59.460750579833984	50.005	67.12419891357422	65.56462097167969	1.3609734773635864	1.0	1.0	0.0	4kq7_A	4kq7_A-4kq7_B
24.73792266845703	29.49745178222656	49.905	37.22761535644531	40.97403717041016	1.363864779472351	1.0	1.0	0.0	4kq7_A	4kq7_A-4kq7_B
44.74225997924805	56.1235237121582	45.378	64.84896087646484	62.284942626953125	1.3595579862594604	1.0	1.0	0.0	4kq7_A	4kq7_A-4kq7_B
15.827028274536133	18.70532989501953	39.828	33.32220458984375	25.653417587280277	1.35998797416687	1.0	1.0	0.0	4kq7_A	4kq7_A-4kq7_B
32.532466888427734	35.300968170166016	45.31100000000001	43.33941268920898	47.347293853759766	1.3535348176956177	1.0	1.0	0.0	4kq7_A	4kq7_A-4kq7_B
25.48838233947754	31.36901092529297	53.219	25.899364471435547	38.164459228515625	1.365646243095398	1.0	1.0	0.0	4kq7_A	4kq7_A-4kq7_B
9.910534858703612	16.920230865478516	39.533	33.613433837890625	19.4987850189209	1.3717724084854126	1.0	1.0	0.0454545454545454	4kq7_A	4kq7_A-4kq7_B
57.09232711791992	67.77590942382812	57.823	83.63594055175781	75.8754653930664	1.3585500717163086	1.0	1.0	0.0	4kq7_A	4kq7_A-4kq7_B
16.40277099609375	18.252111434936523	37.538	38.00453186035156	25.17638397216797	1.3627856969833374	1.0	1.0	0.0	4kq7_A	4kq7_A-4kq7_B
57.00321960449219	64.47028350830078	50.62	82.51957702636719	76.27202606201172	1.3696751594543457	1.0	1.0	0.0	4kq7_A	4kq7_A-4kq7_B
59.51243209838867	69.57097625732422	50.298	80.22919464111328	76.56690979003906	1.3643165826797483	1.0	1.0	0.0	4kq7_A	4kq7_A-4kq7_B
22.42322158813477	26.935222625732425	44.969	25.925987243652344	33.434043884277344	1.3668745756149292	1.0	1.0	0.0	4kq7_A	4kq7_A-4kq7_B
54.86919021606445	62.970001220703125	48.228	81.8787841796875	73.84922790527344	1.3702046871185305	1.0	1.0	0.0	4kq7_A	4kq7_A-4kq7_B
29.352006912231445	39.894805908203125	48.221	37.91926574707031	44.432899475097656	1.349105954170227	1.0	1.0	0.0	4kq7_A	4kq7_A-4kq7_B
7.861844062805176	15.338793754577637	44.573	35.10150146484375	18.143049240112305	1.345292329788208	1.0	1.0	0.0909090909090909	4kq7_A	4kq7_A-4kq7_B
24.317047119140625	29.082660675048828	44.706	26.08724594116211	35.04304504394531	1.3606418371200562	1.0	1.0	0.0	4kq7_A	4kq7_A-4kq7_B
26.370025634765625	32.567623138427734	47.927	30.5637264251709	39.93918991088867	1.3593288660049438	1.0	1.0	0.0	4kq7_A	4kq7_A-4kq7_B
54.160980224609375	64.90156555175781	55.702	77.81316375732422	71.885986328125	1.3761752843856812	1.0	1.0	0.0	4kq7_A	4kq7_A-4kq7_B
42.033790588378906	52.80978775024414	49.495	54.57941436767578	58.256622314453125	1.3612613677978516	1.0	1.0	0.0	4kq7_A	4kq7_A-4kq7_B
54.19777297973633	63.67808532714844	48.84	80.14213562011719	72.41734313964844	1.354023814201355	1.0	1.0	0.0	4kq7_A	4kq7_A-4kq7_B
56.65866088867188	64.60417175292969	50.34400000000001	83.20445251464844	75.58229064941406	1.3630722761154177	1.0	1.0	0.0	4kq7_A	4kq7_A-4kq7_B
55.44329833984375	65.70829010009766	51.636	76.91542053222656	73.35074615478516	1.364082932472229	1.0	1.0	0.0	4kq7_A	4kq7_A-4kq7_B
28.176179885864254	34.75750732421875	51.63000000000001	25.723676681518555	40.375282287597656	1.361599326133728	1.0	1.0	0.0	4kq7_A	4kq7_A-4kq7_B
18.526350021362305	24.1776123046875	41.62	24.015443801879883	26.848562240600582	1.366468906402588	1.0	1.0	0.0	4kq7_A	4kq7_A-4kq7_B
54.838661193847656	58.895538330078125	48.207	77.35189819335938	72.94068145751953	1.3723849058151243	1.0	1.0	0.0	4kq7_A	4kq7_A-4kq7_B
53.72492218017578	63.620826721191406	52.581	74.07429504394531	71.26742553710938	1.359636306762695	1.0	1.0	0.0	4kq7_A	4kq7_A-4kq7_B
32.88076400756836	44.16384506225586	50.142	42.07316207885742	48.149662017822266	1.3571261167526243	1.0	1.0	0.0	4kq7_A	4kq7_A-4kq7_B
23.379796981811523	30.138450622558597	50.101	25.77126884460449	35.74103164672852	1.3570449352264404	1.0	1.0	0.0	4kq7_A	4kq7_A-4kq7_B
36.403846740722656	45.61510467529297	52.91299999999999	48.86149597167969	52.98284912109375	1.361780047416687	1.0	1.0	0.0	4kq7_A	4kq7_A-4kq7_B
25.306835174560547	29.778535842895508	51.835	27.433956146240234	37.87456130981445	1.3679230213165283	1.0	1.0	0.0	4kq7_A	4kq7_A-4kq7_B
48.29351043701172	56.86733627319336	46.69	67.8668441772461	66.15367126464844	1.3566973209381104	1.0	1.0	0.0	4kq7_A	4kq7_A-4kq7_B
22.986909866333008	30.82581329345703	48.605	31.89986228942871	33.18016815185547	1.3670774698257446	1.0	1.0	0.0	4kq7_A	4kq7_A-4kq7_B
24.04825210571289	31.256799697875977	50.241	23.20879364013672	36.5546760559082	1.3556082248687744	1.0	1.0	0.0	4kq7_A	4kq7_A-4kq7_B
37.06962585449219	48.85591125488281	47.6	48.5355339050293	53.27778244018555	1.3596888780593872	1.0	1.0	0.0	4kq7_A	4kq7_A-4kq7_B
28.13364791870117	34.74559783935547	55.375	30.31407356262207	41.93628692626953	1.3590012788772583	1.0	1.0	0.0	4kq7_A	4kq7_A-4kq7_B
22.273725509643555	28.228635787963867	55.087	23.089500427246094	36.2074089050293	1.3597559928894043	1.0	1.0	0.0	4kq7_A	4kq7_A-4kq7_B
18.308860778808597	21.035680770874023	45.083	25.90753173828125	26.246007919311523	1.370175004005432	1.0	1.0	0.0	4kq7_A	4kq7_A-4kq7_B
25.782283782958984	30.167261123657227	51.974	26.1756534576416	39.22165298461914	1.3649933338165283	1.0	1.0	0.0	4kq7_A	4kq7_A-4kq7_B
24.542877197265625	31.196447372436523	46.843	20.741405487060547	36.608734130859375	1.3660200834274292	1.0	1.0	0.0	4kq7_A	4kq7_A-4kq7_B
23.913604736328125	30.954570770263672	49.756	23.20261573791504	37.05396270751953	1.3526813983917236	1.0	1.0	0.0	4kq7_A	4kq7_A-4kq7_B
20.47995948791504	28.250816345214844	44.767	25.801170349121094	34.050071716308594	1.3597043752670288	1.0	1.0	0.0	4kq7_A	4kq7_A-4kq7_B
22.10416030883789	30.98442840576172	46.32299999999999	25.19344139099121	37.015174865722656	1.3677583932876587	1.0	1.0	0.0	4kq7_A	4kq7_A-4kq7_B
11.12260627746582	16.44779396057129	35.699	41.06760025024414	20.24218368530273	1.3673042058944702	1.0	1.0	0.0454545454545454	4kq7_A	4kq7_A-4kq7_B
25.59434509277344	34.936004638671875	52.333000000000006	27.922283172607425	39.257301330566406	1.3537654876708984	1.0	1.0	0.0	4kq7_A	4kq7_A-4kq7_B
17.96209144592285	25.19245338439941	56.68599999999999	24.69795799255371	34.58755874633789	1.3581851720809937	1.0	1.0	0.0	4kq7_A	4kq7_A-4kq7_B
15.182812690734863	22.93074607849121	50.71	23.310523986816406	31.150421142578125	1.3499573469161987	1.0	1.0	0.0	4kq7_A	4kq7_A-4kq7_B
24.46470642089844	31.82077980041504	50.57899999999999	15.679235458374023	36.656036376953125	1.3682613372802734	1.0	1.0	0.0	4kq7_A	4kq7_A-4kq7_B
23.261383056640625	31.080984115600582	46.788	27.14822769165039	36.01295471191406	1.3690062761306765	1.0	1.0	0.0	4kq7_A	4kq7_A-4kq7_B
32.44791030883789	41.814186096191406	45.912	41.493045806884766	47.40869903564453	1.3576314449310305	1.0	1.0	0.0	4kq7_A	4kq7_A-4kq7_B
26.3053035736084	33.8537483215332	50.502	21.363719940185547	38.01475143432617	1.3679652214050293	1.0	1.0	0.0	4kq7_A	4kq7_A-4kq7_B
58.18766784667969	66.4343490600586	52.74400000000001	85.9762954711914	77.4652328491211	1.3701202869415283	1.0	1.0	0.0	4kq7_A	4kq7_A-4kq7_B
22.12117576599121	28.50979995727539	53.285	22.948657989501957	34.405540466308594	1.3628720045089722	1.0	1.0	0.0	4kq7_A	4kq7_A-4kq7_B
23.525619506835938	30.18926048278809	55.772000000000006	23.371753692626957	37.44047546386719	1.3653771877288818	1.0	1.0	0.0	4kq7_A	4kq7_A-4kq7_B
48.10670852661133	56.9820442199707	49.147000000000006	69.86856842041016	65.13298797607422	1.3609389066696167	1.0	1.0	0.0	4kq7_A	4kq7_A-4kq7_B
16.515213012695312	22.838546752929688	49.366	26.5803165435791	27.88573265075684	1.3618491888046265	1.0	1.0	0.0	4kq7_A	4kq7_A-4kq7_B
54.5230712890625	64.9952621459961	55.484	78.22908020019531	72.92659759521484	1.367763638496399	1.0	1.0	0.0	4kq7_A	4kq7_A-4kq7_B
41.85467529296875	51.32308197021485	55.23	57.945045471191406	58.94159698486328	1.3517812490463257	1.0	1.0	0.0	4kq7_A	4kq7_A-4kq7_B
11.08581256866455	17.768169403076172	40.388	44.4891357421875	21.100313186645508	1.371297836303711	1.0	1.0	0.0	4kq7_A	4kq7_A-4kq7_B
42.13018035888672	52.61910629272461	48.084	59.55696868896485	59.77389526367188	1.3549282550811768	1.0	1.0	0.0	4kq7_A	4kq7_A-4kq7_B
22.881175994873047	31.23313331604004	49.294	26.84148979187012	35.71710586547852	1.3511906862258911	1.0	1.0	0.0	4kq7_A	4kq7_A-4kq7_B
22.375816345214844	28.538501739501957	51.335	24.42365455627441	35.08881378173828	1.3608906269073486	1.0	1.0	0.0	4kq7_A	4kq7_A-4kq7_B
47.31568145751953	53.73788833618164	54.19500000000001	63.96206665039063	64.54955291748047	1.3664748668670654	1.0	1.0	0.0	4kq7_A	4kq7_A-4kq7_B
10.19684600830078	16.989789962768555	38.286	37.8951301574707	20.6289119720459	1.3516536951065063	1.0	1.0	0.0909090909090909	4kq7_A	4kq7_A-4kq7_B
57.67413711547852	65.67704010009766	54.959	83.30696868896484	76.03362274169922	1.3620940446853638	1.0	1.0	0.0	4kq7_A	4kq7_A-4kq7_B
23.81199836730957	29.50338554382324	54.297	22.4418888092041	37.10408020019531	1.3609824180603027	1.0	1.0	0.0	4kq7_A	4kq7_A-4kq7_B
22.964630126953125	28.61826705932617	45.509	21.46494674682617	33.27992630004883	1.3663618564605713	1.0	1.0	0.0	4kq7_A	4kq7_A-4kq7_B
10.0610990524292	18.371171951293945	37.779	33.16050338745117	20.467426300048828	1.363813877105713	1.0	1.0	0.0	4kq7_A	4kq7_A-4kq7_B
26.937274932861328	30.28915023803711	48.068000000000005	26.78013610839844	39.68794631958008	1.3623195886611938	1.0	1.0	0.0	4kq7_A	4kq7_A-4kq7_B
27.048105239868164	35.68373489379883	48.469	34.10595703125	41.18595123291016	1.3660149574279783	1.0	1.0	0.0	4kq7_A	4kq7_A-4kq7_B
54.58990859985352	65.28482818603516	54.669	78.59122467041016	72.088623046875	1.3739198446273804	1.0	1.0	0.0	4kq7_A	4kq7_A-4kq7_B
26.022817611694336	34.13066101074219	42.31699999999999	21.98127555847168	38.28300857543945	1.3654996156692505	1.0	1.0	0.0	4kq7_A	4kq7_A-4kq7_B
25.18903923034668	31.80976867675781	52.41	17.397735595703125	36.1131591796875	1.372799515724182	1.0	1.0	0.0	4kq7_A	4kq7_A-4kq7_B
55.01043319702149	61.61988830566406	45.215	80.73628234863281	73.41979217529297	1.364537000656128	1.0	1.0	0.0	4kq7_A	4kq7_A-4kq7_B
59.23339080810547	63.926753997802734	47.337	85.22985076904297	77.57051086425781	1.3650723695755005	1.0	1.0	0.0	4kq7_A	4kq7_A-4kq7_B
55.821327209472656	66.38770294189453	50.55	82.74752807617188	74.31779479980469	1.3666093349456787	1.0	1.0	0.0	4kq7_A	4kq7_A-4kq7_B
57.02750396728516	68.19805145263672	54.281000000000006	79.38220977783203	75.2855224609375	1.357315182685852	1.0	1.0	0.0	4kq7_A	4kq7_A-4kq7_B
21.285978317260746	24.09004783630371	46.607	28.24536895751953	32.486366271972656	1.3635250329971311	1.0	1.0	0.0	4kq7_A	4kq7_A-4kq7_B
10.02085018157959	18.78224372863769	40.117	33.307254791259766	18.747344970703125	1.3568013906478882	1.0	1.0	0.0454545454545454	4kq7_A	4kq7_A-4kq7_B
41.59584045410156	47.13042831420898	53.79600000000001	58.83447265625	58.868255615234375	1.368086576461792	1.0	1.0	0.0	4kq7_A	4kq7_A-4kq7_B
54.769020080566406	65.46936798095703	51.392	78.53844451904297	72.78016662597656	1.370431423187256	1.0	1.0	0.0	4kq7_A	4kq7_A-4kq7_B
57.55757141113281	68.7148208618164	50.74900000000001	81.44131469726562	75.50301361083984	1.3713468313217163	1.0	1.0	0.0	4kq7_A	4kq7_A-4kq7_B
26.95823860168457	34.05975341796875	52.177	29.83917617797852	41.33509826660156	1.3560879230499268	1.0	1.0	0.0	4kq7_A	4kq7_A-4kq7_B
9.92317008972168	17.02440071105957	41.665	41.572078704833984	21.68698501586914	1.3650612831115725	1.0	1.0	0.0	4kq7_A	4kq7_A-4kq7_B
25.43486213684082	28.28192710876465	52.57900000000001	29.778255462646484	39.2053108215332	1.3620471954345703	1.0	1.0	0.0	4kq7_A	4kq7_A-4kq7_B
37.38688659667969	44.84609222412109	45.613	49.4853630065918	53.55826568603516	1.363674879074097	1.0	1.0	0.0	4kq7_A	4kq7_A-4kq7_B
38.27759552001953	44.96195983886719	54.76500000000001	49.74095916748047	55.072021484375	1.36139714717865	1.0	1.0	0.0	4kq7_A	4kq7_A-4kq7_B
7.931510925292969	15.974771499633787	43.215	34.38087844848633	17.957656860351562	1.359541893005371	1.0	1.0	0.0909090909090909	4kq7_A	4kq7_A-4kq7_B
59.02877807617188	66.30696868896484	52.247	82.50932312011719	77.13799285888672	1.3641387224197388	1.0	1.0	0.0	4kq7_A	4kq7_A-4kq7_B
28.94268035888672	38.16054153442383	48.005	38.286991119384766	43.84265899658203	1.3603832721710205	1.0	1.0	0.0	4kq7_A	4kq7_A-4kq7_B
57.16913986206055	63.41526412963867	47.341	83.58145904541016	76.76359558105469	1.3559465408325195	1.0	1.0	0.0	4kq7_A	4kq7_A-4kq7_B
24.14122009277344	31.8919677734375	30.653	51.08950424194336	38.70206832885742	1.5391337871551514	1.0	1.0	0.0	2nx9_B	2nx9_A-2nx9_B
24.525375366210938	33.217281341552734	29.731	50.90826416015625	38.57422637939453	1.5391024351119995	1.0	1.0	0.0	2nx9_B	2nx9_A-2nx9_B
26.864625930786133	27.88482093811035	29.567	56.35225677490234	43.479888916015625	1.5198599100112915	1.0	1.0	0.0	2nx9_B	2nx9_A-2nx9_B
21.676851272583008	31.87647247314453	35.547999999999995	48.83691787719727	36.528785705566406	1.5427626371383667	1.0	1.0	0.0	2nx9_B	2nx9_A-2nx9_B
24.96280670166016	26.22200965881348	29.445	53.712799072265625	41.96936798095703	1.5279700756072998	1.0	1.0	0.0	2nx9_B	2nx9_A-2nx9_B
22.819307327270508	29.26827049255371	29.940999999999995	50.30857849121094	37.213958740234375	1.533244252204895	1.0	1.0	0.0	2nx9_B	2nx9_A-2nx9_B
30.12456703186035	34.035247802734375	40.855	54.95520782470703	43.80679702758789	1.5458804368972778	1.0	1.0	0.0	2nx9_B	2nx9_A-2nx9_B
23.225791931152344	34.62086486816406	37.010000000000005	46.61323547363281	37.55681228637695	1.5472636222839355	1.0	1.0	0.0	2nx9_B	2nx9_A-2nx9_B
23.5554141998291	29.48540496826172	30.037	50.268653869628906	37.67561340332031	1.5369733572006226	1.0	1.0	0.0	2nx9_B	2nx9_A-2nx9_B
23.168041229248047	31.26129913330078	28.476	51.75750350952149	38.04616165161133	1.5302575826644895	1.0	1.0	0.0	2nx9_B	2nx9_A-2nx9_B
27.61374282836914	39.4494514465332	52.55	37.60236358642578	36.50278854370117	1.5680750608444214	1.0	1.0	0.0	2nx9_B	2nx9_A-2nx9_B
22.67406845092773	32.571224212646484	45.714	47.60467147827149	37.37543487548828	1.5562589168548584	1.0	1.0	0.0	2nx9_B	2nx9_A-2nx9_B
23.066431045532227	31.523006439208984	51.264	25.95193099975586	29.016578674316406	1.5556262731552124	1.0	1.0	0.0	2nx9_B	2nx9_A-2nx9_B
26.03619384765625	32.739871978759766	38.967	51.13374710083008	40.21785354614258	1.562049388885498	1.0	1.0	0.0	2nx9_B	2nx9_A-2nx9_B
23.819141387939453	31.403844833374023	35.61	49.171722412109375	38.53466033935547	1.546347737312317	1.0	1.0	0.0	2nx9_B	2nx9_A-2nx9_B
22.0585880279541	27.713123321533203	29.748	49.18452072143555	36.50133514404297	1.527551293373108	1.0	1.0	0.0	2nx9_B	2nx9_A-2nx9_B
27.458744049072266	30.07687187194824	33.789	53.780792236328125	42.69917297363281	1.547723412513733	1.0	1.0	0.0	2nx9_B	2nx9_A-2nx9_B
24.501968383789062	36.473419189453125	45.458000000000006	41.61809539794922	35.776824951171875	1.5596604347229004	1.0	1.0	0.0	2nx9_B	2nx9_A-2nx9_B
23.87108993530273	31.37850379943848	31.779999999999998	49.4455680847168	38.478424072265625	1.538246750831604	1.0	1.0	0.0	2nx9_B	2nx9_A-2nx9_B
23.44014549255371	30.873929977416992	30.75	49.99806213378906	37.48041534423828	1.537832260131836	1.0	1.0	0.0	2nx9_B	2nx9_A-2nx9_B
22.150821685791016	31.66068458557129	37.764	49.79346084594727	36.95125579833984	1.5482847690582275	1.0	1.0	0.0	2nx9_B	2nx9_A-2nx9_B
24.955326080322266	24.8824405670166	28.570000000000004	54.00722885131836	41.95269012451172	1.52216374874115	1.0	1.0	0.0	2nx9_B	2nx9_A-2nx9_B
27.84263229370117	27.055646896362305	29.526	57.23324966430664	46.03350067138672	1.53509521484375	1.0	1.0	0.0	2nx9_B	2nx9_A-2nx9_B
28.895532608032227	28.56929016113281	30.128000000000004	56.8138313293457	45.15709686279297	1.5395349264144895	1.0	1.0	0.0	2nx9_B	2nx9_A-2nx9_B
25.622018814086918	25.62773895263672	28.381	55.52349090576172	43.8160514831543	1.5238349437713623	1.0	1.0	0.0	2nx9_B	2nx9_A-2nx9_B
27.760873794555664	27.63250732421875	31.099	57.0654182434082	46.07421112060547	1.5398155450820925	1.0	1.0	0.0	2nx9_B	2nx9_A-2nx9_B
27.78522300720215	29.6496639251709	55.447	8.44899845123291	28.777034759521484	1.5698038339614868	1.0	1.0	0.0	2nx9_B	2nx9_A-2nx9_B
22.14537811279297	28.37854766845703	31.965	49.77814483642578	36.7833251953125	1.534350037574768	1.0	1.0	0.0	2nx9_B	2nx9_A-2nx9_B
30.068603515625	27.97142791748047	32.778	58.58055114746094	47.08173751831055	1.537653923034668	1.0	1.0	0.0	2nx9_B	2nx9_A-2nx9_B
23.871000289916992	31.90083885192871	36.309000000000005	51.01553726196289	38.11231994628906	1.5428528785705566	1.0	1.0	0.0	2nx9_B	2nx9_A-2nx9_B
23.067630767822266	25.57220458984375	57.402	9.698965072631836	26.002246856689453	1.566836714744568	1.0	1.0	0.0	2nx9_B	2nx9_A-2nx9_B
25.67245483398437	28.787755966186523	30.29	51.72520446777344	39.775691986083984	1.5398964881896973	1.0	1.0	0.0	2nx9_B	2nx9_A-2nx9_B
28.925596237182617	29.893274307250977	30.123	55.859657287597656	44.53261566162109	1.5427794456481934	1.0	1.0	0.0	2nx9_B	2nx9_A-2nx9_B
26.037580490112305	30.423791885375977	32.681	51.9843635559082	40.56315994262695	1.543415665626526	1.0	1.0	0.0	2nx9_B	2nx9_A-2nx9_B
25.36139297485352	35.613765716552734	35.581	50.08366394042969	39.7183952331543	1.5418195724487305	1.0	1.0	0.0	2nx9_B	2nx9_A-2nx9_B
25.220447540283203	32.19812774658203	30.774	51.03523635864258	39.59836196899414	1.5388396978378296	1.0	1.0	0.0	2nx9_B	2nx9_A-2nx9_B
23.099693298339844	35.644229888916016	38.247	47.78359222412109	37.014930725097656	1.5499202013015747	1.0	1.0	0.0	2nx9_B	2nx9_A-2nx9_B
20.108741760253903	30.321212768554688	34.661	47.77163314819336	34.85769271850586	1.5332995653152466	1.0	1.0	0.0	2nx9_B	2nx9_A-2nx9_B
21.71818351745605	34.11634826660156	41.837	41.220252990722656	33.55550003051758	1.5541843175888062	1.0	1.0	0.0	2nx9_B	2nx9_A-2nx9_B
25.74263572692871	37.473270416259766	51.502	36.07586669921875	35.51397705078125	1.5515791177749634	1.0	1.0	0.0	2nx9_B	2nx9_A-2nx9_B
23.493576049804688	28.804309844970703	28.029000000000003	50.91144561767578	38.03015899658203	1.5334492921829224	1.0	1.0	0.0	2nx9_B	2nx9_A-2nx9_B
23.992603302001957	31.18497657775879	34.13	49.4527473449707	38.7812385559082	1.5371230840682983	1.0	1.0	0.0	2nx9_B	2nx9_A-2nx9_B
23.89472961425781	33.89732360839844	48.584	35.70194625854492	32.95030975341797	1.5606491565704346	1.0	1.0	0.0	2nx9_B	2nx9_A-2nx9_B
24.196123123168945	29.425397872924805	29.668	50.990684509277344	38.65408706665039	1.5331321954727173	1.0	1.0	0.0	2nx9_B	2nx9_A-2nx9_B
21.014142990112305	33.101741790771484	33.559000000000005	47.6008186340332	35.07941436767578	1.5298576354980469	1.0	1.0	0.0	2nx9_B	2nx9_A-2nx9_B
27.79697799682617	26.2194766998291	29.396000000000004	56.04909896850586	44.4139518737793	1.5242384672164917	1.0	1.0	0.0	2nx9_B	2nx9_A-2nx9_B
20.583850860595703	31.45130157470703	35.644000000000005	48.4638900756836	35.45454025268555	1.544033408164978	1.0	1.0	0.0	2nx9_B	2nx9_A-2nx9_B
26.301239013671875	25.733179092407227	29.622	54.87142562866211	43.12826156616211	1.524813175201416	1.0	1.0	0.0	2nx9_B	2nx9_A-2nx9_B
23.946121215820312	29.228534698486328	30.498	50.06455612182617	38.45524978637695	1.533165693283081	1.0	1.0	0.0	2nx9_B	2nx9_A-2nx9_B
23.98859977722168	26.09272003173828	32.235	53.127742767333984	40.9555549621582	1.530334711074829	1.0	1.0	0.0	2nx9_B	2nx9_A-2nx9_B
22.357275009155277	31.119796752929688	30.134	48.88722610473633	36.45111846923828	1.5367642641067505	1.0	1.0	0.0	2nx9_B	2nx9_A-2nx9_B
25.69150161743164	26.680627822875977	31.085	55.420204162597656	44.68946075439453	1.5488927364349363	1.0	1.0	0.0	2nx9_B	2nx9_A-2nx9_B
24.1500186920166	32.29330062866211	36.997	48.72951126098633	38.82696914672852	1.5423823595046997	1.0	1.0	0.0	2nx9_B	2nx9_A-2nx9_B
22.37510108947754	34.30876541137695	31.59	48.86615753173828	36.98204040527344	1.53724205493927	1.0	1.0	0.0	2nx9_B	2nx9_A-2nx9_B
24.016359329223636	29.21224594116211	31.836	50.24032211303711	38.160423278808594	1.5444825887680054	1.0	1.0	0.0	2nx9_B	2nx9_A-2nx9_B
25.427921295166016	36.6318588256836	35.114	48.72677612304688	39.20608901977539	1.5385795831680298	1.0	1.0	0.0	2nx9_B	2nx9_A-2nx9_B
22.634654998779297	33.26405334472656	34.203	50.21587371826172	37.173641204833984	1.5429974794387815	1.0	1.0	0.0	2nx9_B	2nx9_A-2nx9_B
23.60059928894043	32.34732818603516	30.809	50.0174560546875	37.83134841918945	1.5424394607543943	1.0	1.0	0.0	2nx9_B	2nx9_A-2nx9_B
26.65814018249512	27.26187896728516	28.504	56.2114486694336	45.1190299987793	1.5320165157318115	1.0	1.0	0.0	2nx9_B	2nx9_A-2nx9_B
23.780765533447266	36.40667343139648	38.009	47.665489196777344	37.33111572265625	1.552393078804016	1.0	1.0	0.0	2nx9_B	2nx9_A-2nx9_B
24.888336181640625	31.023910522460938	32.404999999999994	51.1287956237793	39.96040725708008	1.5390419960021973	1.0	1.0	0.0	2nx9_B	2nx9_A-2nx9_B
23.936824798583984	33.86506271362305	36.157	49.19499969482422	38.30680847167969	1.5383620262145996	1.0	1.0	0.0	2nx9_B	2nx9_A-2nx9_B
24.342044830322266	29.116193771362305	30.78	50.552528381347656	38.41481399536133	1.543007493019104	1.0	1.0	0.0	2nx9_B	2nx9_A-2nx9_B
22.34855461120605	28.00020408630371	29.565999999999995	49.49017333984375	36.95319747924805	1.5267411470413208	1.0	1.0	0.0	2nx9_B	2nx9_A-2nx9_B
23.90220069885254	34.104461669921875	49.061	32.06085205078125	32.523006439208984	1.5520670413970947	1.0	1.0	0.0	2nx9_B	2nx9_A-2nx9_B
24.66278839111328	28.274492263793945	29.835	50.93206787109375	38.962528228759766	1.5322442054748535	1.0	1.0	0.0	2nx9_B	2nx9_A-2nx9_B
22.483909606933597	34.28562927246094	34.268	48.72838973999024	36.33892059326172	1.543622970581055	1.0	1.0	0.0	2nx9_B	2nx9_A-2nx9_B
24.56552505493164	32.92042541503906	33.681	51.218048095703125	39.174896240234375	1.541522979736328	1.0	1.0	0.0	2nx9_B	2nx9_A-2nx9_B
24.53403663635254	29.69942855834961	30.558	52.03831481933594	39.23772048950195	1.533267617225647	1.0	1.0	0.0	2nx9_B	2nx9_A-2nx9_B
24.22544479370117	29.834850311279297	31.084	50.74207305908203	38.37516403198242	1.5374295711517334	1.0	1.0	0.0	2nx9_B	2nx9_A-2nx9_B
26.231098175048828	29.16855812072754	31.412	53.42047500610352	41.532501220703125	1.5318399667739868	1.0	1.0	0.0	2nx9_B	2nx9_A-2nx9_B
23.57448959350586	32.130950927734375	32.741	50.29038619995117	38.32850646972656	1.5298094749450684	1.0	1.0	0.0	2nx9_B	2nx9_A-2nx9_B
23.12716293334961	35.335819244384766	43.812	45.98063278198242	36.498291015625	1.5544532537460327	1.0	1.0	0.0	2nx9_B	2nx9_A-2nx9_B
23.942943572998047	32.195655822753906	30.539000000000005	50.57438659667969	38.66636657714844	1.536839723587036	1.0	1.0	0.0	2nx9_B	2nx9_A-2nx9_B
24.239688873291016	31.15126609802246	30.683000000000003	50.33061218261719	38.15887069702149	1.5426698923110962	1.0	1.0	0.0	2nx9_B	2nx9_A-2nx9_B
25.53287696838379	31.322492599487305	34.619	51.30023193359375	40.67525863647461	1.5442031621932983	1.0	1.0	0.0	2nx9_B	2nx9_A-2nx9_B
20.627912521362305	32.189422607421875	34.451	48.414833068847656	34.848121643066406	1.537747859954834	1.0	1.0	0.0	2nx9_B	2nx9_A-2nx9_B
23.61018180847168	29.69021224975586	31.354000000000003	49.94075775146485	37.77821731567383	1.5384477376937866	1.0	1.0	0.0	2nx9_B	2nx9_A-2nx9_B
27.899662017822266	26.75481986999512	28.854000000000003	56.63633346557617	45.46250534057617	1.5323858261108398	1.0	1.0	0.0	2nx9_B	2nx9_A-2nx9_B
24.141490936279297	30.47461700439453	30.416000000000004	51.43199920654297	38.80908584594727	1.5303341150283811	1.0	1.0	0.0	2nx9_B	2nx9_A-2nx9_B
23.201305389404297	29.54634666442871	29.342	50.5571174621582	37.82548904418945	1.5302716493606567	1.0	1.0	0.0	2nx9_B	2nx9_A-2nx9_B
25.9033317565918	32.390357971191406	35.133	51.67201614379883	40.63714599609375	1.5457016229629517	1.0	1.0	0.0	2nx9_B	2nx9_A-2nx9_B
25.511032104492188	26.0440673828125	28.153	53.70056915283203	41.205753326416016	1.5112245082855225	1.0	1.0	0.0	2nx9_B	2nx9_A-2nx9_B
24.478551864624023	25.434288024902344	29.113	53.619895935058594	41.57519912719727	1.5252931118011477	1.0	1.0	0.0	2nx9_B	2nx9_A-2nx9_B
22.16332244873047	32.410667419433594	32.636	49.56919860839844	36.70726013183594	1.5391333103179932	1.0	1.0	0.0	2nx9_B	2nx9_A-2nx9_B
27.179767608642575	26.58109474182129	30.618	55.34389877319336	44.05867385864258	1.531164526939392	1.0	1.0	0.0	2nx9_B	2nx9_A-2nx9_B
21.97119140625	31.332616806030277	31.92900000000001	48.96967315673828	36.248783111572266	1.5357955694198608	1.0	1.0	0.0	2nx9_B	2nx9_A-2nx9_B
27.53155899047852	26.535892486572266	29.440999999999995	56.95254898071289	42.93474197387695	1.5335023403167725	1.0	1.0	0.0	2nx9_B	2nx9_A-2nx9_B
23.59718132019043	34.898468017578125	37.482000000000006	47.358394622802734	37.50161743164063	1.5405008792877195	1.0	1.0	0.0	2nx9_B	2nx9_A-2nx9_B
25.811695098876957	34.65187454223633	38.569	49.87780380249024	40.46180725097656	1.5433834791183472	1.0	1.0	0.0	2nx9_B	2nx9_A-2nx9_B
24.48260307312012	29.47216415405273	29.885	51.11476516723633	38.54380798339844	1.5382810831069946	1.0	1.0	0.0	2nx9_B	2nx9_A-2nx9_B
24.22177124023437	29.29944610595703	29.852	51.21491622924805	38.73030471801758	1.526688814163208	1.0	1.0	0.0	2nx9_B	2nx9_A-2nx9_B
22.81017303466797	29.66590118408203	30.094	50.02254486083984	37.22014617919922	1.532252550125122	1.0	1.0	0.0	2nx9_B	2nx9_A-2nx9_B
26.241016387939453	30.91390419006348	54.714	23.25905990600586	30.640567779541016	1.5582183599472046	1.0	1.0	0.0	2nx9_B	2nx9_A-2nx9_B
27.863046646118164	28.143787384033203	28.157000000000004	57.25428009033203	43.86187744140625	1.5278621912002563	1.0	1.0	0.0	2nx9_B	2nx9_A-2nx9_B
21.68077278137207	32.43353271484375	36.496	47.93818664550781	36.17907333374024	1.5388238430023191	1.0	1.0	0.0	2nx9_B	2nx9_A-2nx9_B
23.620391845703125	37.48158645629883	43.025	43.80791473388672	36.18754577636719	1.545211911201477	1.0	1.0	0.0	2nx9_B	2nx9_A-2nx9_B
23.977821350097656	28.85197257995605	30.575000000000006	50.623565673828125	38.39125061035156	1.5331300497055054	1.0	1.0	0.0	2nx9_B	2nx9_A-2nx9_B
24.05879783630371	37.099388122558594	44.056	41.87498092651367	35.502227783203125	1.5645984411239624	1.0	1.0	0.0	2nx9_B	2nx9_A-2nx9_B
25.366241455078125	36.23312377929688	36.983	49.10148620605469	39.401153564453125	1.5418682098388672	1.0	1.0	0.0	2nx9_B	2nx9_A-2nx9_B
42.83525085449219	49.62006378173828	57.252	61.99635696411133	54.328495025634766	0.4605649411678314	1.0	1.0	0.0	1dyn_B	1dyn_A-1dyn_B
34.88645553588867	39.19926071166992	59.892	55.35663986206055	49.4141960144043	0.4962885081768036	1.0	1.0	0.0	1dyn_B	1dyn_A-1dyn_B
22.79583549499512	26.380699157714844	53.45700000000001	39.671653747558594	28.87562561035156	0.4810712039470672	1.0	1.0	0.0	1dyn_B	1dyn_A-1dyn_B
38.1504020690918	37.52752304077149	50.991	58.91196441650391	53.98409652709961	0.4664033353328705	1.0	1.0	0.0	1dyn_B	1dyn_A-1dyn_B
32.68988037109375	36.83818435668945	55.14	53.11869430541992	45.061283111572266	0.4640664458274841	1.0	1.0	0.0	1dyn_B	1dyn_A-1dyn_B
43.14812850952149	45.76081848144531	53.00899999999999	63.21977996826172	58.34993743896485	0.4731475412845611	1.0	1.0	0.0	1dyn_B	1dyn_A-1dyn_B
26.202486038208008	27.3955135345459	55.559000000000005	43.928260803222656	34.70962142944336	0.4783719480037689	1.0	1.0	0.0	1dyn_B	1dyn_A-1dyn_B
22.59113121032715	26.552194595336918	54.83	39.94008255004883	40.89358139038086	0.4533840715885162	1.0	1.0	0.0	1dyn_B	1dyn_A-1dyn_B
24.59090232849121	26.924972534179688	57.354000000000006	41.36495208740234	31.787567138671875	0.4582676887512207	1.0	1.0	0.0	1dyn_B	1dyn_A-1dyn_B
24.55680656433105	32.19136428833008	56.202	38.48579025268555	31.101581573486328	0.465664267539978	1.0	1.0	0.0	1dyn_B	1dyn_A-1dyn_B
16.62333869934082	23.889869689941406	56.141	35.88092041015625	32.4834098815918	0.4611902832984924	1.0	1.0	0.0	1dyn_B	1dyn_A-1dyn_B
26.13014030456543	24.837987899780277	54.11899999999999	45.31835174560547	44.74750900268555	0.4681309163570404	1.0	1.0	0.0	1dyn_B	1dyn_A-1dyn_B
35.3648567199707	42.6317024230957	55.94500000000001	55.385215759277344	49.554935455322266	0.4579369723796844	1.0	1.0	0.0	1dyn_B	1dyn_A-1dyn_B
38.28370666503906	46.48958587646485	55.509	57.543399810791016	50.71220779418945	0.4695101380348205	1.0	1.0	0.0	1dyn_B	1dyn_A-1dyn_B
22.366788864135746	26.4198055267334	51.68300000000001	39.19408416748047	35.29953384399414	0.4616128504276275	1.0	1.0	0.0	1dyn_B	1dyn_A-1dyn_B
19.71705436706543	22.777780532836918	55.777	33.648780822753906	23.91492080688477	0.460698664188385	1.0	1.0	0.0	1dyn_B	1dyn_A-1dyn_B
35.8576774597168	40.42208099365234	56.154	55.80875015258789	52.63012313842773	0.4694042801856994	1.0	1.0	0.0	1dyn_B	1dyn_A-1dyn_B
33.4643669128418	40.023136138916016	58.03499999999999	51.18936920166016	40.98727798461914	0.4657603502273559	1.0	1.0	0.0	1dyn_B	1dyn_A-1dyn_B
18.49791717529297	26.99351692199707	49.924	35.25553131103516	35.43559265136719	0.4576843678951263	1.0	1.0	0.0	1dyn_B	1dyn_A-1dyn_B
34.438114166259766	39.98722076416016	58.866	54.78766250610352	46.50262451171875	0.5014656782150269	1.0	1.0	0.0	1dyn_B	1dyn_A-1dyn_B
34.294925689697266	38.565799713134766	52.961	54.00164413452149	47.545780181884766	0.4808352291584015	1.0	1.0	0.0	1dyn_B	1dyn_A-1dyn_B
37.44014739990234	40.42261505126953	53.022000000000006	56.87619018554688	49.21649169921875	0.4628303349018097	1.0	1.0	0.0	1dyn_B	1dyn_A-1dyn_B
31.29934310913086	33.34235763549805	52.33200000000001	51.93096160888672	43.949462890625	0.4710251986980438	1.0	1.0	0.0	1dyn_B	1dyn_A-1dyn_B
38.2270393371582	40.59054565429688	49.67100000000001	58.97478485107422	53.3227424621582	0.4772966802120209	1.0	1.0	0.0	1dyn_B	1dyn_A-1dyn_B
15.751946449279783	19.61810111999512	55.584	33.139984130859375	26.19192695617676	0.4729734063148498	1.0	1.0	0.0	1dyn_B	1dyn_A-1dyn_B
32.91476821899414	34.6490364074707	54.260000000000005	53.04273223876953	43.561283111572266	0.4653842747211456	1.0	1.0	0.0	1dyn_B	1dyn_A-1dyn_B
17.37461280822754	20.068378448486328	56.186	34.5695686340332	27.060977935791016	0.4615234732627868	1.0	1.0	0.0	1dyn_B	1dyn_A-1dyn_B
25.81502723693848	29.871517181396484	53.078	43.07389831542969	31.568078994750977	0.470291256904602	1.0	1.0	0.0	1dyn_B	1dyn_A-1dyn_B
34.14751052856445	38.909854888916016	51.514	54.197078704833984	50.51254653930664	0.4607542753219604	1.0	1.0	0.0	1dyn_B	1dyn_A-1dyn_B
34.84616470336914	38.50563049316406	54.904	54.06079864501953	44.34370803833008	0.4597035646438598	1.0	1.0	0.0	1dyn_B	1dyn_A-1dyn_B
32.905452728271484	36.8680305480957	55.63199999999999	52.78300476074219	44.87347412109375	0.4824365079402923	1.0	1.0	0.0	1dyn_B	1dyn_A-1dyn_B
26.87431526184082	30.62823486328125	48.76700000000001	46.6389274597168	36.4106674194336	0.483425498008728	1.0	1.0	0.0	1dyn_B	1dyn_A-1dyn_B
17.65756607055664	20.534204483032227	53.18399999999999	34.855072021484375	28.97924423217773	0.4591700732707977	1.0	1.0	0.0	1dyn_B	1dyn_A-1dyn_B
17.69666862487793	23.991395950317383	50.484	36.789161682128906	34.55470657348633	0.4615292549133301	1.0	1.0	0.0	1dyn_B	1dyn_A-1dyn_B
20.98063850402832	22.89690589904785	59.792	35.228736877441406	24.741708755493164	0.4629809558391571	1.0	1.0	0.0	1dyn_B	1dyn_A-1dyn_B
21.92106819152832	21.38338661193848	46.534000000000006	41.34312057495117	41.51192474365234	0.4604607224464416	1.0	1.0	0.0	1dyn_B	1dyn_A-1dyn_B
34.05989074707031	35.421512603759766	52.16	55.09729766845703	49.69450759887695	0.4634664356708526	1.0	1.0	0.0	1dyn_B	1dyn_A-1dyn_B
36.49868392944336	40.9788818359375	53.701	56.59720230102539	53.44146347045898	0.46902996301651	1.0	1.0	0.0	1dyn_B	1dyn_A-1dyn_B
34.387733459472656	37.42598724365234	50.831	55.61064529418945	52.04327392578125	0.4698933959007263	1.0	1.0	0.0	1dyn_B	1dyn_A-1dyn_B
36.08713150024414	40.16172790527344	53.895	56.11632537841797	54.037784576416016	0.4688835144042969	1.0	1.0	0.0	1dyn_B	1dyn_A-1dyn_B
21.385372161865234	25.846864700317383	54.983	39.73549270629883	38.870304107666016	0.4585281610488891	1.0	1.0	0.0	1dyn_B	1dyn_A-1dyn_B
16.126422882080078	21.10020446777344	50.077000000000005	29.022666931152344	17.944665908813477	0.4671069681644439	1.0	1.0	0.0	1dyn_B	1dyn_A-1dyn_B
20.29161834716797	21.934009552001957	51.582	38.34038543701172	36.66269302368164	0.4646952450275421	1.0	1.0	0.0	1dyn_B	1dyn_A-1dyn_B
29.607789993286133	31.00975227355957	55.926	48.51322937011719	40.4521484375	0.4767600297927856	1.0	1.0	0.0	1dyn_B	1dyn_A-1dyn_B
20.965442657470703	26.73893928527832	54.536	38.68920516967773	28.01957321166992	0.4737557172775268	1.0	1.0	0.0	1dyn_B	1dyn_A-1dyn_B
27.92657852172852	33.65665435791016	53.251	45.69214630126953	35.86973190307617	0.4696441888809204	1.0	1.0	0.0	1dyn_B	1dyn_A-1dyn_B
36.9433708190918	41.8551139831543	56.757000000000005	56.22457885742188	52.60036849975586	0.4722924828529358	1.0	1.0	0.0	1dyn_B	1dyn_A-1dyn_B
25.09971046447754	27.770483016967773	52.241	43.1926155090332	34.4544792175293	0.4639888405799866	1.0	1.0	0.0	1dyn_B	1dyn_A-1dyn_B
30.50420570373535	34.1247444152832	55.182	47.84784698486328	39.81498336791992	0.4737855494022369	1.0	1.0	0.0	1dyn_B	1dyn_A-1dyn_B
22.18109130859375	24.6060791015625	49.559	39.93255233764648	41.79932022094727	0.4535341262817383	1.0	1.0	0.0	1dyn_B	1dyn_A-1dyn_B
28.85135841369629	30.78417587280273	54.901	47.46719741821289	37.217044830322266	0.4610676765441894	1.0	1.0	0.0	1dyn_B	1dyn_A-1dyn_B
27.25053024291992	29.25994873046875	51.929	44.12217712402344	37.52604293823242	0.4579284489154815	1.0	1.0	0.0	1dyn_B	1dyn_A-1dyn_B
33.45651626586914	36.55619812011719	51.786	54.39980316162109	52.381683349609375	0.4743204712867737	1.0	1.0	0.0	1dyn_B	1dyn_A-1dyn_B
18.532026290893555	23.16443252563477	49.32	28.921606063842773	24.877731323242188	0.4890384674072265	1.0	1.0	0.0	1dyn_B	1dyn_A-1dyn_B
23.77882194519043	28.4468936920166	52.338	42.48541641235352	31.295408248901367	0.4820196330547333	1.0	1.0	0.0	1dyn_B	1dyn_A-1dyn_B
23.36288070678711	28.1614933013916	56.55499999999999	42.05202865600586	35.46738815307617	0.465746134519577	1.0	1.0	0.0	1dyn_B	1dyn_A-1dyn_B
19.39179039001465	26.762187957763672	58.337	33.41732406616211	23.38399887084961	0.4593923389911651	1.0	1.0	0.0	1dyn_B	1dyn_A-1dyn_B
26.362030029296875	31.27178001403809	52.49000000000001	44.47366714477539	34.5265007019043	0.4716410636901855	1.0	1.0	0.0	1dyn_B	1dyn_A-1dyn_B
23.09561920166016	27.88536262512207	53.674	39.41459274291992	28.694316864013672	0.4695992469787597	1.0	1.0	0.0	1dyn_B	1dyn_A-1dyn_B
25.63174819946289	30.073936462402344	53.057	44.06821441650391	34.321414947509766	0.4798823893070221	1.0	1.0	0.0	1dyn_B	1dyn_A-1dyn_B
27.862415313720703	32.60614776611328	55.0	44.3520393371582	34.86774826049805	0.489117294549942	1.0	1.0	0.0	1dyn_B	1dyn_A-1dyn_B
16.590499877929688	21.294940948486328	62.65400000000001	33.78506088256836	26.17023086547852	0.4625283777713775	1.0	1.0	0.0	1dyn_B	1dyn_A-1dyn_B
20.797008514404297	26.982891082763672	52.645	34.38083267211914	29.17117691040039	0.4627347588539123	1.0	1.0	0.0	1dyn_B	1dyn_A-1dyn_B
14.303247451782228	17.341140747070312	48.776	26.03487777709961	18.893218994140625	0.4859708249568939	1.0	1.0	0.0	1dyn_B	1dyn_A-1dyn_B
19.68923568725586	26.602827072143555	51.966	35.38295364379883	28.05351448059082	0.469675213098526	1.0	1.0	0.0	1dyn_B	1dyn_A-1dyn_B
32.09894943237305	36.47107696533203	54.573	52.705692291259766	47.77752685546875	0.493643969297409	1.0	1.0	0.0	1dyn_B	1dyn_A-1dyn_B
24.50050926208496	33.416656494140625	54.314	37.74139404296875	35.167972564697266	0.4892095029354095	1.0	1.0	0.0	1dyn_B	1dyn_A-1dyn_B
26.829259872436523	30.25868034362793	54.080000000000005	46.06795501708984	35.891719818115234	0.4784119427204132	1.0	1.0	0.0	1dyn_B	1dyn_A-1dyn_B
26.57342529296875	31.510311126708984	52.656000000000006	44.69459533691406	38.184364318847656	0.4629449844360351	1.0	1.0	0.0	1dyn_B	1dyn_A-1dyn_B
20.585010528564453	20.379796981811523	51.36899999999999	37.99595260620117	37.417137145996094	0.467938482761383	1.0	1.0	0.0	1dyn_B	1dyn_A-1dyn_B
37.60586166381836	41.84986877441406	53.629	57.8700065612793	48.2623176574707	0.4502977728843689	1.0	1.0	0.0	1dyn_B	1dyn_A-1dyn_B
32.58809280395508	37.28901290893555	50.997	53.40862655639648	46.20393753051758	0.4567982852458954	1.0	1.0	0.0	1dyn_B	1dyn_A-1dyn_B
34.493350982666016	39.96984100341797	50.801	54.86360549926758	48.01935577392578	0.460191935300827	1.0	1.0	0.0	1dyn_B	1dyn_A-1dyn_B
21.82530975341797	25.02397346496582	51.663	39.69449234008789	39.25234222412109	0.4658381044864654	1.0	1.0	0.0	1dyn_B	1dyn_A-1dyn_B
28.393457412719727	32.798187255859375	54.943000000000005	46.32725143432617	39.38975143432617	0.4709656536579132	1.0	1.0	0.0	1dyn_B	1dyn_A-1dyn_B
14.68138313293457	19.82874298095703	58.222	32.0516471862793	26.84940528869629	0.4574315845966339	1.0	1.0	0.0	1dyn_B	1dyn_A-1dyn_B
26.63469886779785	29.864473342895508	52.052	44.74477767944336	33.964630126953125	0.4676068127155304	1.0	1.0	0.0	1dyn_B	1dyn_A-1dyn_B
35.41572189331055	39.20741653442383	54.73100000000001	55.48410415649414	52.75020217895508	0.4747746288776397	1.0	1.0	0.0	1dyn_B	1dyn_A-1dyn_B
23.053979873657227	27.0008602142334	57.773	40.40998458862305	30.134767532348636	0.4729510545730591	1.0	1.0	0.0	1dyn_B	1dyn_A-1dyn_B
23.690357208251957	29.69243049621582	53.532	41.39653778076172	37.85195159912109	0.4660213887691498	1.0	1.0	0.0	1dyn_B	1dyn_A-1dyn_B
22.734867095947266	30.524734497070312	57.302	39.4245719909668	29.326929092407227	0.4729040861129761	1.0	1.0	0.0	1dyn_B	1dyn_A-1dyn_B
21.30646324157715	24.216079711914062	57.04100000000001	36.59015655517578	26.875062942504883	0.466294914484024	1.0	1.0	0.0	1dyn_B	1dyn_A-1dyn_B
21.846267700195312	27.68010139465332	52.434000000000005	38.295936584472656	29.72889518737793	0.4770599007606506	1.0	1.0	0.0	1dyn_B	1dyn_A-1dyn_B
27.712646484375	28.270450592041016	50.76499999999999	46.03254699707031	44.2060432434082	0.4711290597915649	1.0	1.0	0.0	1dyn_B	1dyn_A-1dyn_B
26.26226806640625	32.05864334106445	53.42	42.061012268066406	33.01993560791016	0.4626573026180267	1.0	1.0	0.0	1dyn_B	1dyn_A-1dyn_B
31.583160400390625	36.09265899658203	50.728	48.01604461669922	40.13322067260742	0.4708792269229889	1.0	1.0	0.0	1dyn_B	1dyn_A-1dyn_B
15.04200839996338	19.32818031311035	50.042	27.78188133239746	19.94097328186035	0.4649278819561004	1.0	1.0	0.0	1dyn_B	1dyn_A-1dyn_B
18.68294715881348	22.740148544311523	52.283	30.80020904541016	25.2255802154541	0.4808885753154754	1.0	1.0	0.0	1dyn_B	1dyn_A-1dyn_B
28.50742721557617	26.4604434967041	56.91700000000001	46.24979019165039	48.23275375366211	0.4609653651714325	1.0	1.0	0.0	1dyn_B	1dyn_A-1dyn_B
21.699323654174805	22.81766128540039	56.032	40.52983093261719	38.71045303344727	0.4515115916728973	1.0	1.0	0.0	1dyn_B	1dyn_A-1dyn_B
37.305294036865234	40.46989440917969	56.035	58.22571563720703	56.84687042236328	0.4737121164798736	1.0	1.0	0.0	1dyn_B	1dyn_A-1dyn_B
23.365135192871094	30.230304718017575	53.429	41.987396240234375	32.52171325683594	0.4815665781497955	1.0	1.0	0.0	1dyn_B	1dyn_A-1dyn_B
34.94415664672852	38.86232376098633	55.611	54.74937057495117	52.54372787475586	0.4642792344093323	1.0	1.0	0.0	1dyn_B	1dyn_A-1dyn_B
40.53800582885742	46.781864166259766	55.99	61.14393615722656	55.305938720703125	0.4507787525653839	1.0	1.0	0.0	1dyn_B	1dyn_A-1dyn_B
37.140899658203125	42.70374298095703	51.657	57.00943374633789	53.081031799316406	0.4648494720458984	1.0	1.0	0.0	1dyn_B	1dyn_A-1dyn_B
24.205196380615234	26.188087463378903	50.139	42.82640838623047	41.11060333251953	0.4593813717365265	1.0	1.0	0.0	1dyn_B	1dyn_A-1dyn_B
22.37862968444824	26.067068099975582	58.447	41.8757209777832	32.764705657958984	0.4630066454410553	1.0	1.0	0.0	1dyn_B	1dyn_A-1dyn_B
35.21992874145508	38.70262908935547	54.973	55.49139022827149	51.34375	0.5082429051399231	1.0	1.0	0.0	1dyn_B	1dyn_A-1dyn_B
25.84797096252441	31.45022773742676	58.423	43.381134033203125	32.05542755126953	0.4859012365341186	1.0	1.0	0.0	1dyn_B	1dyn_A-1dyn_B
33.338111877441406	38.7723503112793	51.163	51.96263122558594	42.18655014038086	0.4644875526428222	1.0	1.0	0.0	1dyn_B	1dyn_A-1dyn_B
49.71325302124024	47.63033676147461	37.746	84.55928039550781	71.36009979248047	2.019227981567383	1.0	1.0	0.0	3s6g_B	3s6g_A-3s6g_B
51.934120178222656	50.34788131713867	31.656	86.72096252441406	60.1589469909668	1.9788501262664795	1.0	1.0	0.0	3s6g_B	3s6g_A-3s6g_B
51.71787643432617	52.953006744384766	34.331	85.99130249023438	70.37319946289062	1.9915205240249636	1.0	1.0	0.0	3s6g_B	3s6g_A-3s6g_B
50.49820327758789	50.51577377319336	34.437	85.01097869873047	70.17045593261719	2.005998134613037	1.0	1.0	0.0	3s6g_B	3s6g_A-3s6g_B
47.99365615844727	48.485450744628906	36.78	82.45532989501953	58.32780838012695	2.0638060569763184	1.0	1.0	0.0	3s6g_B	3s6g_A-3s6g_B
48.31551742553711	49.95222854614258	34.818	83.18060302734375	60.42937088012695	1.9993876218795776	1.0	1.0	0.0	3s6g_B	3s6g_A-3s6g_B
47.6823616027832	49.38634490966797	37.437	82.51873016357422	57.82133102416992	2.0597474575042725	1.0	1.0	0.0	3s6g_B	3s6g_A-3s6g_B
48.030269622802734	46.87030029296875	31.766	82.23051452636719	69.49534606933594	2.007766962051392	1.0	1.0	0.0	3s6g_B	3s6g_A-3s6g_B
49.29246520996094	49.90298461914063	34.032	83.85415649414062	60.058860778808594	1.9900113344192505	1.0	1.0	0.0	3s6g_B	3s6g_A-3s6g_B
55.6855583190918	50.24481964111328	33.873000000000005	90.48401641845705	64.45433044433594	1.98884117603302	1.0	1.0	0.0	3s6g_B	3s6g_A-3s6g_B
49.25513458251953	48.88307571411133	41.557	84.52647399902344	70.14693450927734	2.045827627182007	1.0	1.0	0.0	3s6g_B	3s6g_A-3s6g_B
50.79759979248047	51.708866119384766	37.32699999999999	85.97566223144531	71.95468139648438	2.009213924407959	1.0	1.0	0.0	3s6g_B	3s6g_A-3s6g_B
54.52619171142578	50.19789505004883	33.202000000000005	90.49140167236328	64.38221740722656	1.9923726320266724	1.0	1.0	0.0	3s6g_B	3s6g_A-3s6g_B
54.13521194458008	49.52466583251953	32.88	90.04595184326172	64.00254821777344	2.0080208778381348	1.0	1.0	0.0	3s6g_B	3s6g_A-3s6g_B
49.361907958984375	50.37627410888672	32.681	83.97035217285156	60.13222503662109	2.010305166244507	1.0	1.0	0.0	3s6g_B	3s6g_A-3s6g_B
48.63094329833984	48.29396438598633	35.741	83.85844421386719	70.89864349365234	2.03987455368042	1.0	1.0	0.0	3s6g_B	3s6g_A-3s6g_B
50.74779510498047	47.7186164855957	34.329	86.21566772460938	60.95710372924805	2.0115270614624023	1.0	1.0	0.0	3s6g_B	3s6g_A-3s6g_B
50.39399337768555	48.35234069824219	32.766	84.36280822753906	71.47525024414062	1.9948375225067136	1.0	1.0	0.0	3s6g_B	3s6g_A-3s6g_B
39.41073989868164	38.60299301147461	33.648	75.2009506225586	48.12003707885742	2.00589656829834	1.0	1.0	0.0	3s6g_B	3s6g_A-3s6g_B
48.78271865844727	46.78797912597656	44.554	84.38905334472656	69.36079406738281	1.9892432689666748	1.0	1.0	0.0	3s6g_B	3s6g_A-3s6g_B
54.94585800170898	49.982234954833984	33.815	90.6345672607422	64.47879028320312	1.9978489875793457	1.0	1.0	0.0	3s6g_B	3s6g_A-3s6g_B
49.27922821044922	46.676536560058594	52.63100000000001	84.38945770263672	69.220703125	2.0277953147888184	1.0	1.0	0.0	3s6g_B	3s6g_A-3s6g_B
48.726318359375	45.761512756347656	38.27400000000001	82.73503112792969	69.1161117553711	2.011317253112793	1.0	1.0	0.0	3s6g_B	3s6g_A-3s6g_B
44.31581497192383	44.86096954345703	33.573	79.27824401855469	53.05029296875	1.9836217164993288	1.0	1.0	0.0	3s6g_B	3s6g_A-3s6g_B
44.06037902832031	44.55338668823242	37.456	79.19766235351562	53.13633346557617	1.9908021688461304	1.0	1.0	0.0	3s6g_B	3s6g_A-3s6g_B
47.54251480102539	47.12327194213867	35.84	82.35047912597656	69.19142150878906	1.997699737548828	1.0	1.0	0.0	3s6g_B	3s6g_A-3s6g_B
46.02283477783203	46.47297286987305	32.943	81.290771484375	67.9227294921875	1.981642246246338	1.0	1.0	0.0	3s6g_B	3s6g_A-3s6g_B
43.89142608642578	46.20750427246094	48.155	78.75436401367188	61.9095458984375	2.0244452953338623	1.0	1.0	0.0	3s6g_B	3s6g_A-3s6g_B
47.03163146972656	44.76247024536133	32.783	80.9441146850586	67.41148376464844	2.0007994174957275	1.0	1.0	0.0	3s6g_B	3s6g_A-3s6g_B
45.241512298583984	47.46748733520508	33.951	80.45736694335938	65.96736145019531	1.9909584522247317	1.0	1.0	0.0	3s6g_B	3s6g_A-3s6g_B
51.61222076416016	51.61125946044922	31.541	86.42817687988281	73.1788330078125	1.996543049812317	1.0	1.0	0.0	3s6g_B	3s6g_A-3s6g_B
51.341121673583984	49.36210632324219	34.498000000000005	85.89884185791016	72.9159164428711	2.010610342025757	1.0	1.0	0.0	3s6g_B	3s6g_A-3s6g_B
54.3289909362793	51.490535736083984	38.374	90.45540618896484	64.84791564941406	1.9836279153823853	1.0	1.0	0.0	3s6g_B	3s6g_A-3s6g_B
47.862003326416016	48.71954727172852	34.25	82.15936279296875	69.11454010009766	1.9906572103500368	1.0	1.0	0.0	3s6g_B	3s6g_A-3s6g_B
43.92695617675781	43.81005859375	31.26	79.4896240234375	62.444557189941406	1.9925971031188965	1.0	1.0	0.0	3s6g_B	3s6g_A-3s6g_B
55.022159576416016	50.43196487426758	34.172	90.74494934082033	64.54271697998047	2.008029699325561	1.0	1.0	0.0	3s6g_B	3s6g_A-3s6g_B
51.16838836669922	48.331844329833984	37.836	85.77371215820312	72.78648376464844	1.999296188354492	1.0	1.0	0.0	3s6g_B	3s6g_A-3s6g_B
51.4664192199707	50.491485595703125	35.477999999999994	86.61388397216797	60.48767852783203	2.040513277053833	1.0	1.0	0.0	3s6g_B	3s6g_A-3s6g_B
55.24119186401367	52.24484634399414	38.563	91.60442352294922	65.51326751708984	1.973691821098328	1.0	1.0	0.0	3s6g_B	3s6g_A-3s6g_B
53.26537704467773	51.92267990112305	64.95	87.39784240722656	72.40782165527344	2.014366626739502	1.0	1.0	0.0	3s6g_B	3s6g_A-3s6g_B
47.36750793457031	44.29214096069336	35.137	81.03495025634766	67.73385620117188	2.0385375022888184	1.0	1.0	0.0	3s6g_B	3s6g_A-3s6g_B
44.4969596862793	43.62371826171875	43.001000000000005	79.16380310058594	52.75050735473633	1.9871859550476076	1.0	1.0	0.0	3s6g_B	3s6g_A-3s6g_B
51.14919662475586	47.12965774536133	44.588	86.74708557128906	72.95982360839844	1.98618757724762	1.0	1.0	0.0	3s6g_B	3s6g_A-3s6g_B
52.47982025146485	48.08829879760742	33.538000000000004	87.90899658203125	62.656959533691406	1.9962365627288816	1.0	1.0	0.0	3s6g_B	3s6g_A-3s6g_B
48.53293228149414	47.356475830078125	41.975	84.14514923095703	69.4847412109375	1.990107178688049	1.0	1.0	0.0	3s6g_B	3s6g_A-3s6g_B
53.5600700378418	51.650203704833984	43.731	88.24635314941406	74.68882751464844	2.004530906677246	1.0	1.0	0.0	3s6g_B	3s6g_A-3s6g_B
46.49679565429688	45.94688034057617	33.843	81.07008361816406	66.6805191040039	2.053406238555908	1.0	1.0	0.0	3s6g_B	3s6g_A-3s6g_B
47.95955657958984	45.99018478393555	37.553	82.83264923095703	69.2345962524414	1.995900630950928	1.0	1.0	0.0	3s6g_B	3s6g_A-3s6g_B
54.70871353149414	51.16321563720703	39.998000000000005	90.69715881347656	65.27918243408203	2.0011308193206787	1.0	1.0	0.0	3s6g_B	3s6g_A-3s6g_B
54.310791015625	49.375972747802734	33.556	90.0301284790039	63.77620697021485	1.989286422729492	1.0	1.0	0.0	3s6g_B	3s6g_A-3s6g_B
54.81777572631836	52.42709732055664	37.382	91.04779815673828	65.97492218017578	1.9739305973052976	1.0	1.0	0.0	3s6g_B	3s6g_A-3s6g_B
43.46750259399414	43.22329330444336	33.99799999999999	78.22914123535156	62.989044189453125	1.992602825164795	1.0	1.0	0.0	3s6g_B	3s6g_A-3s6g_B
49.099891662597656	46.82392120361328	43.607	84.70316314697266	69.99679565429688	2.032681941986084	1.0	1.0	0.0	3s6g_B	3s6g_A-3s6g_B
49.99642181396485	48.23053741455078	47.117	84.50381469726562	69.69288635253906	2.0018651485443115	1.0	1.0	0.0	3s6g_B	3s6g_A-3s6g_B
53.27699661254883	52.40094375610352	41.647	87.85836791992188	73.23348236083984	2.0205941200256348	1.0	1.0	0.0	3s6g_B	3s6g_A-3s6g_B
43.5512924194336	46.00828552246094	44.589	78.88166046142578	61.947792053222656	1.9918309450149536	1.0	1.0	0.0	3s6g_B	3s6g_A-3s6g_B
50.52558898925781	49.9847412109375	34.519	84.46375274658203	70.6146469116211	1.9964368343353271	1.0	1.0	0.0	3s6g_B	3s6g_A-3s6g_B
51.99479293823242	48.763946533203125	37.283	86.70864868164062	62.18920135498047	1.9904065132141116	1.0	1.0	0.0	3s6g_B	3s6g_A-3s6g_B
48.78009796142578	51.63618469238281	34.282000000000004	83.34283447265625	64.3863296508789	2.00561261177063	1.0	1.0	0.0	3s6g_B	3s6g_A-3s6g_B
54.14764022827149	53.3851203918457	40.147	89.06161499023438	64.12809753417969	1.996365308761597	1.0	1.0	0.0	3s6g_B	3s6g_A-3s6g_B
50.539249420166016	46.410865783691406	41.008	85.02948760986328	71.37031555175781	1.998007535934448	1.0	1.0	0.0	3s6g_B	3s6g_A-3s6g_B
42.93099594116211	43.935394287109375	37.94500000000001	78.13509368896484	64.24832153320312	2.0201823711395264	1.0	1.0	0.0	3s6g_B	3s6g_A-3s6g_B
51.92560195922852	48.77663040161133	34.062	84.99272918701172	72.85771179199219	1.996631383895874	1.0	1.0	0.0	3s6g_B	3s6g_A-3s6g_B
54.468631744384766	49.34435272216797	33.291999999999994	89.95799255371094	63.42438888549805	1.9900872707366943	1.0	1.0	0.0	3s6g_B	3s6g_A-3s6g_B
51.90824508666992	51.53801727294922	40.135	86.00912475585938	72.63008117675781	2.022639036178589	1.0	1.0	0.0	3s6g_B	3s6g_A-3s6g_B
51.727333068847656	49.46419143676758	35.028	85.15168762207031	72.0115737915039	1.9865758419036863	1.0	1.0	0.0	3s6g_B	3s6g_A-3s6g_B
54.4447021484375	52.618438720703125	31.840000000000003	88.95012664794922	76.31124114990234	1.9982388019561768	1.0	1.0	0.0	3s6g_B	3s6g_A-3s6g_B
50.85684967041016	48.63650131225586	33.742000000000004	85.40766906738281	59.87761306762695	2.075760126113892	1.0	1.0	0.0	3s6g_B	3s6g_A-3s6g_B
49.80260467529297	48.48948287963867	38.846	84.03711700439453	69.90258026123047	1.993870496749878	1.0	1.0	0.0	3s6g_B	3s6g_A-3s6g_B
53.19269180297852	51.93808364868164	37.772000000000006	88.06151580810547	74.32666015625	2.004011631011963	1.0	1.0	0.0	3s6g_B	3s6g_A-3s6g_B
44.36339569091797	45.1328353881836	31.105	79.61393737792969	54.15632247924805	2.0659444332122803	1.0	1.0	0.0	3s6g_B	3s6g_A-3s6g_B
51.54495620727539	51.59505081176758	34.458	86.4332504272461	73.36431884765625	2.007380962371826	1.0	1.0	0.0	3s6g_B	3s6g_A-3s6g_B
50.36052703857422	49.10499572753906	33.129000000000005	84.88092803955078	71.47309875488281	2.083768844604492	1.0	1.0	0.0	3s6g_B	3s6g_A-3s6g_B
53.00993728637695	49.25942611694336	40.458000000000006	86.52445983886719	73.3798599243164	2.0032739639282227	1.0	1.0	0.0	3s6g_B	3s6g_A-3s6g_B
49.60689163208008	47.54014587402344	40.607	83.56217956542969	69.60780334472656	2.0179762840271	1.0	1.0	0.0	3s6g_B	3s6g_A-3s6g_B
52.36628723144531	51.896484375	48.279	86.82295989990234	72.16523742675781	1.993542551994324	1.0	1.0	0.0	3s6g_B	3s6g_A-3s6g_B
50.89684295654297	49.18519973754883	38.91000000000001	85.75138092041016	72.35066223144531	2.0441129207611084	1.0	1.0	0.0	3s6g_B	3s6g_A-3s6g_B
54.49062728881836	53.20364761352539	42.851	89.73137664794922	65.68109130859375	2.0002572536468506	1.0	1.0	0.0	3s6g_B	3s6g_A-3s6g_B
47.84915542602539	46.04726791381836	34.76	81.81397247314453	68.31209564208984	2.0770535469055176	1.0	1.0	0.0	3s6g_B	3s6g_A-3s6g_B
54.04434967041016	49.86400985717773	39.231	89.6315689086914	64.42041015625	1.999400496482849	1.0	1.0	0.0	3s6g_B	3s6g_A-3s6g_B
48.01792526245117	49.07099151611328	31.636	82.42623138427734	58.4809455871582	1.987810730934143	1.0	1.0	0.0	3s6g_B	3s6g_A-3s6g_B
48.60371780395508	48.736289978027344	31.843	83.09407806396484	58.18272018432617	1.993542194366455	1.0	1.0	0.0	3s6g_B	3s6g_A-3s6g_B
49.18708419799805	48.230804443359375	37.171	83.77454376220703	70.59711456298828	2.033996105194092	1.0	1.0	0.0	3s6g_B	3s6g_A-3s6g_B
51.00088119506836	49.87721633911133	38.638000000000005	84.916748046875	71.57633972167969	2.0339417457580566	1.0	1.0	0.0	3s6g_B	3s6g_A-3s6g_B
49.9105224609375	47.490570068359375	38.004	83.75923919677734	70.68660736083984	2.0014476776123047	1.0	1.0	0.0	3s6g_B	3s6g_A-3s6g_B
49.43347930908203	48.707130432128906	34.465	84.40596008300781	57.1584587097168	1.9948596954345703	1.0	1.0	0.0	3s6g_B	3s6g_A-3s6g_B
55.26130294799805	50.20882797241211	34.507	90.7667236328125	64.47991943359375	1.9874725341796875	1.0	1.0	0.0	3s6g_B	3s6g_A-3s6g_B
49.45283889770508	50.9307861328125	39.71	84.38630676269531	70.06009674072266	2.010953664779663	1.0	1.0	0.0	3s6g_B	3s6g_A-3s6g_B
50.34361267089844	52.89595031738281	40.857000000000006	85.2213134765625	70.51765441894531	2.0194692611694336	1.0	1.0	0.0	3s6g_B	3s6g_A-3s6g_B
46.879276275634766	45.79083633422852	31.877	81.06868743896484	55.47238159179688	2.002420663833618	1.0	1.0	0.0	3s6g_B	3s6g_A-3s6g_B
44.82476043701172	44.23329925537109	33.453	78.99384307861328	65.28907775878906	2.0528547763824463	1.0	1.0	0.0	3s6g_B	3s6g_A-3s6g_B
53.59354782104492	52.15919494628906	36.145	87.8851318359375	73.27242279052734	1.983126163482666	1.0	1.0	0.0	3s6g_B	3s6g_A-3s6g_B
49.84278869628906	49.77959442138672	37.385000000000005	85.39527893066406	72.02348327636719	1.9866735935211184	1.0	1.0	0.0	3s6g_B	3s6g_A-3s6g_B
51.32435989379883	51.15640640258789	47.904	86.76173400878906	72.29947662353516	2.014777898788452	1.0	1.0	0.0	3s6g_B	3s6g_A-3s6g_B
48.89312362670898	45.618202209472656	44.397000000000006	83.34429168701172	69.7091293334961	1.9919884204864504	1.0	1.0	0.0	3s6g_B	3s6g_A-3s6g_B
55.50908279418945	50.40273284912109	33.976	90.88846588134766	64.49018859863281	1.986541748046875	1.0	1.0	0.0	3s6g_B	3s6g_A-3s6g_B
52.5291633605957	51.71504974365234	45.554	87.7311019897461	72.79722595214844	2.0105202198028564	1.0	1.0	0.0	3s6g_B	3s6g_A-3s6g_B
45.424591064453125	44.46401977539063	35.032	80.91646575927734	63.2958869934082	2.010178327560425	1.0	1.0	0.0	3s6g_B	3s6g_A-3s6g_B
50.162391662597656	48.16591644287109	32.95	85.11861419677734	72.46806335449219	1.996025800704956	1.0	1.0	0.0	3s6g_B	3s6g_A-3s6g_B
48.6327018737793	48.32040786743164	35.688	83.59021759033203	68.3706283569336	1.981482982635498	1.0	1.0	0.0	3s6g_B	3s6g_A-3s6g_B
12.311673164367676	34.10270690917969	54.077	22.87757682800293	19.31852149963379	1.6864573955535889	1.0	1.0	0.0	4rfx_B	4rfx_A-4rfx_B
15.625065803527832	36.16879653930664	57.71900000000001	27.084457397460938	30.726730346679688	1.6772571802139282	1.0	1.0	0.0	4rfx_B	4rfx_A-4rfx_B
19.703229904174805	39.11211395263672	52.65599999999999	26.67088508605957	22.17509651184082	1.6971523761749268	1.0	1.0	0.0	4rfx_B	4rfx_A-4rfx_B
15.27842140197754	34.96648025512695	70.043	23.79911994934082	15.953192710876465	1.6526039838790894	1.0	1.0	0.0	4rfx_B	4rfx_A-4rfx_B
16.708881378173828	40.27971649169922	59.94200000000001	28.580440521240234	19.668746948242188	1.689768671989441	1.0	1.0	0.0	4rfx_B	4rfx_A-4rfx_B
12.515939712524414	37.95627975463867	63.26700000000001	26.025243759155277	31.611967086791992	1.678781509399414	1.0	1.0	0.0	4rfx_B	4rfx_A-4rfx_B
17.845260620117188	35.267799377441406	62.11200000000001	22.13625907897949	16.928300857543945	1.6824777126312256	1.0	1.0	0.0	4rfx_B	4rfx_A-4rfx_B
18.051549911499023	35.5255012512207	60.337	23.176755905151367	17.71265983581543	1.6676690578460691	1.0	1.0	0.0	4rfx_B	4rfx_A-4rfx_B
15.908559799194336	37.05960464477539	59.726	21.07131767272949	20.96759605407715	1.6897677183151243	1.0	1.0	0.0	4rfx_B	4rfx_A-4rfx_B
16.836917877197266	34.99134826660156	68.329	19.19554901123047	19.151525497436523	1.6781970262527466	1.0	1.0	0.0	4rfx_B	4rfx_A-4rfx_B
16.21040153503418	35.073265075683594	60.398	22.103635787963867	15.261149406433104	1.7097059488296509	1.0	1.0	0.0	4rfx_B	4rfx_A-4rfx_B
11.655632972717283	36.35004806518555	59.42199999999999	24.78685188293457	29.486173629760746	1.6912212371826172	1.0	1.0	0.0	4rfx_B	4rfx_A-4rfx_B
21.81915283203125	39.26644515991211	54.109	26.29612159729004	17.28949546813965	1.6926841735839844	1.0	1.0	0.0	4rfx_B	4rfx_A-4rfx_B
12.89073371887207	37.3514289855957	56.229	25.863378524780277	31.136812210083008	1.6682482957839966	1.0	1.0	0.0	4rfx_B	4rfx_A-4rfx_B
14.225428581237791	37.04103088378906	63.987	21.688180923461918	24.74370765686035	1.7003822326660156	1.0	1.0	0.0	4rfx_B	4rfx_A-4rfx_B
14.29134464263916	37.89778137207031	58.972	25.121559143066406	18.1949405670166	1.702168583869934	1.0	1.0	0.0	4rfx_B	4rfx_A-4rfx_B
13.545140266418455	37.11213302612305	69.60000000000001	22.406238555908203	26.91161346435547	1.6837875843048096	1.0	1.0	0.0	4rfx_B	4rfx_A-4rfx_B
16.683155059814453	36.75424575805664	54.30499999999999	23.4526424407959	28.414878845214844	1.630474090576172	1.0	1.0	0.0	4rfx_B	4rfx_A-4rfx_B
19.186595916748047	35.69336700439453	71.782	23.19155502319336	16.8155460357666	1.6846929788589478	1.0	1.0	0.0	4rfx_B	4rfx_A-4rfx_B
16.247928619384766	39.02954864501953	49.884	35.98801803588867	22.49281120300293	1.670234441757202	1.0	1.0	0.0	4rfx_B	4rfx_A-4rfx_B
13.752278327941896	32.5611572265625	59.802	16.986501693725586	21.37468910217285	1.6341787576675415	1.0	1.0	0.0	4rfx_B	4rfx_A-4rfx_B
17.3360595703125	35.70743179321289	60.85699999999999	22.969545364379883	16.17719841003418	1.696902632713318	1.0	1.0	0.0	4rfx_B	4rfx_A-4rfx_B
8.905312538146973	34.97698974609375	66.87	22.15595054626465	31.975339889526367	1.679946780204773	1.0	1.0	0.0	4rfx_B	4rfx_A-4rfx_B
16.503475189208984	33.89608383178711	60.818000000000005	21.51761245727539	17.70250129699707	1.6726396083831787	1.0	1.0	0.0	4rfx_B	4rfx_A-4rfx_B
9.188504219055176	33.763519287109375	57.103	21.058061599731445	30.745216369628903	1.6507004499435425	1.0	1.0	0.0	4rfx_B	4rfx_A-4rfx_B
19.84275245666504	38.26644134521485	57.61600000000001	24.330101013183597	15.554739952087402	1.7155466079711914	1.0	1.0	0.0	4rfx_B	4rfx_A-4rfx_B
18.70741844177246	34.996734619140625	60.29600000000001	21.62018775939941	20.88239479064941	1.6648072004318235	1.0	1.0	0.0	4rfx_B	4rfx_A-4rfx_B
18.94134330749512	37.49019241333008	54.667	25.479860305786133	18.482542037963867	1.6852571964263916	1.0	1.0	0.0	4rfx_B	4rfx_A-4rfx_B
13.74647045135498	36.81832504272461	64.313	22.97542381286621	17.10109519958496	1.6649246215820312	1.0	1.0	0.0	4rfx_B	4rfx_A-4rfx_B
13.853851318359377	34.12281036376953	59.479	22.10666275024414	21.255239486694336	1.664641261100769	1.0	1.0	0.0	4rfx_B	4rfx_A-4rfx_B
12.131365776062012	36.48752975463867	65.77099999999999	23.26947021484375	27.868385314941406	1.6861289739608765	1.0	1.0	0.0	4rfx_B	4rfx_A-4rfx_B
15.444260597229004	40.15689086914063	61.398	30.924213409423828	18.4967041015625	1.652800679206848	1.0	1.0	0.0	4rfx_B	4rfx_A-4rfx_B
18.1889762878418	35.18315505981445	54.763	22.955442428588867	17.195682525634766	1.711271047592163	1.0	1.0	0.0	4rfx_B	4rfx_A-4rfx_B
12.840153694152832	37.38459396362305	64.10499999999999	27.98295021057129	33.23615646362305	1.6414144039154053	1.0	1.0	0.0	4rfx_B	4rfx_A-4rfx_B
10.843056678771973	36.24961853027344	56.157	24.29446029663086	29.492197036743164	1.6892738342285156	1.0	1.0	0.0	4rfx_B	4rfx_A-4rfx_B
17.224069595336914	35.237998962402344	64.75199999999998	23.19537925720215	19.902847290039062	1.6783510446548462	1.0	1.0	0.0	4rfx_B	4rfx_A-4rfx_B
14.767279624938965	36.215614318847656	61.739	24.693321228027344	18.84943199157715	1.670957326889038	1.0	1.0	0.0	4rfx_B	4rfx_A-4rfx_B
14.929034233093262	39.85541534423828	59.047	26.1254940032959	21.228614807128903	1.6801902055740356	1.0	1.0	0.0	4rfx_B	4rfx_A-4rfx_B
13.374890327453612	34.905460357666016	64.93700000000001	24.409950256347656	18.942821502685547	1.6801717281341553	1.0	1.0	0.0	4rfx_B	4rfx_A-4rfx_B
22.116161346435547	41.809600830078125	55.749	24.759803771972656	21.91019630432129	1.6872293949127195	1.0	1.0	0.0	4rfx_B	4rfx_A-4rfx_B
14.879477500915527	36.85190582275391	70.63099999999999	21.2724666595459	32.12123489379883	1.7476695775985718	1.0	1.0	0.0	4rfx_B	4rfx_A-4rfx_B
15.167144775390623	33.99458312988281	64.14	19.75065040588379	15.199061393737791	1.7013925313949585	1.0	1.0	0.0	4rfx_B	4rfx_A-4rfx_B
12.00669765472412	36.115909576416016	69.53299999999999	21.109033584594727	34.12489318847656	1.7184990644454956	1.0	1.0	0.0	4rfx_B	4rfx_A-4rfx_B
14.611143112182615	33.404624938964844	64.227	18.12406539916992	21.30274772644043	1.707023859024048	1.0	1.0	0.0	4rfx_B	4rfx_A-4rfx_B
10.8336820602417	36.53843688964844	56.909000000000006	24.46525001525879	29.477170944213867	1.6779690980911257	1.0	1.0	0.0	4rfx_B	4rfx_A-4rfx_B
17.62079429626465	35.52091217041016	63.79100000000001	23.601470947265625	19.265737533569336	1.6785584688186646	1.0	1.0	0.0	4rfx_B	4rfx_A-4rfx_B
14.180429458618164	35.46260452270508	66.673	23.519309997558597	18.74319648742676	1.709744215011597	1.0	1.0	0.0	4rfx_B	4rfx_A-4rfx_B
15.869149208068848	38.09876251220703	78.908	26.317726135253903	35.463504791259766	1.780001521110535	1.0	1.0	0.0	4rfx_B	4rfx_A-4rfx_B
16.505231857299805	34.348445892333984	64.60999999999999	20.570554733276367	13.832538604736328	1.65292227268219	1.0	1.0	0.0	4rfx_B	4rfx_A-4rfx_B
9.96914005279541	33.47311782836914	57.642	18.8099365234375	28.47998046875	1.6366952657699585	1.0	1.0	0.0	4rfx_B	4rfx_A-4rfx_B
14.461715698242188	39.29989242553711	61.713	24.99600982666016	15.365456581115724	1.6096097230911257	1.0	1.0	0.0	4rfx_B	4rfx_A-4rfx_B
15.837275505065918	36.30777740478516	59.694	24.12045288085937	17.175304412841797	1.6867073774337769	1.0	1.0	0.0	4rfx_B	4rfx_A-4rfx_B
16.93329429626465	35.6049690246582	75.919	22.498558044433597	15.178889274597168	1.6511409282684326	1.0	1.0	0.0	4rfx_B	4rfx_A-4rfx_B
21.496706008911133	42.01985168457031	58.992	25.941898345947266	17.84657096862793	1.699787735939026	1.0	1.0	0.0	4rfx_B	4rfx_A-4rfx_B
18.776426315307617	41.81741714477539	55.491	26.81620979309082	19.662282943725582	1.6814651489257812	1.0	1.0	0.0	4rfx_B	4rfx_A-4rfx_B
17.830041885375977	39.05773162841797	60.656000000000006	24.396596908569336	17.957252502441406	1.7049505710601809	1.0	1.0	0.0	4rfx_B	4rfx_A-4rfx_B
21.21460723876953	40.58072662353516	58.322	27.3066520690918	22.77409553527832	1.6784921884536743	1.0	1.0	0.0	4rfx_B	4rfx_A-4rfx_B
19.657827377319336	37.09618377685547	63.529	23.014678955078125	15.299128532409668	1.6782923936843872	1.0	1.0	0.0	4rfx_B	4rfx_A-4rfx_B
15.907488822937012	37.88042831420898	60.145	25.142433166503903	28.867387771606445	1.6894985437393188	1.0	1.0	0.0	4rfx_B	4rfx_A-4rfx_B
13.427694320678713	35.79584884643555	56.59	26.757349014282227	30.969675064086918	1.6674546003341677	1.0	1.0	0.0	4rfx_B	4rfx_A-4rfx_B
14.32086181640625	38.11498260498047	62.071000000000005	21.514745712280277	20.052568435668945	1.7089375257492063	1.0	1.0	0.0	4rfx_B	4rfx_A-4rfx_B
17.035242080688477	36.69723129272461	61.88199999999999	21.62403106689453	13.820635795593262	1.6798797845840454	1.0	1.0	0.0	4rfx_B	4rfx_A-4rfx_B
17.592632293701172	36.7269401550293	64.895	20.41168212890625	27.059221267700195	1.7228586673736572	1.0	1.0	0.0	4rfx_B	4rfx_A-4rfx_B
14.071976661682127	37.244266510009766	64.19200000000001	22.94954490661621	27.26123046875	1.6647281646728516	1.0	1.0	0.0	4rfx_B	4rfx_A-4rfx_B
15.110422134399414	32.43547058105469	64.395	18.80167007446289	24.639122009277344	1.7129981517791748	1.0	1.0	0.0	4rfx_B	4rfx_A-4rfx_B
14.580586433410645	33.09241485595703	60.229000000000006	19.07133102416992	25.3016300201416	1.6865718364715576	1.0	1.0	0.0	4rfx_B	4rfx_A-4rfx_B
19.116355895996094	40.78749084472656	60.14699999999999	25.306419372558597	20.638288497924805	1.6807094812393188	1.0	1.0	0.0	4rfx_B	4rfx_A-4rfx_B
20.688188552856445	36.87417984008789	62.592	21.29199981689453	18.20857810974121	1.6641396284103394	1.0	1.0	0.0	4rfx_B	4rfx_A-4rfx_B
16.813709259033203	38.3846321105957	60.222	23.13210868835449	23.834510803222656	1.6560776233673096	1.0	1.0	0.0	4rfx_B	4rfx_A-4rfx_B
14.911563873291016	37.248985290527344	61.80199999999999	24.505746841430664	16.81402587890625	1.6598364114761353	1.0	1.0	0.0	4rfx_B	4rfx_A-4rfx_B
20.563554763793945	40.29594421386719	56.252	23.858198165893555	19.46385383605957	1.6722052097320557	1.0	1.0	0.0	4rfx_B	4rfx_A-4rfx_B
15.85449504852295	37.8308219909668	62.916	25.00960350036621	21.39981842041016	1.6605249643325806	1.0	1.0	0.0	4rfx_B	4rfx_A-4rfx_B
15.394323348999023	39.21636962890625	61.503	28.3358211517334	19.324216842651367	1.6853948831558228	1.0	1.0	0.0	4rfx_B	4rfx_A-4rfx_B
11.789690971374512	36.2962646484375	62.09499999999999	28.09317398071289	38.796043395996094	1.692994236946106	1.0	1.0	0.0	4rfx_B	4rfx_A-4rfx_B
18.616443634033203	38.1748046875	57.59100000000001	19.9753475189209	26.164369583129883	1.69113028049469	1.0	1.0	0.0	4rfx_B	4rfx_A-4rfx_B
14.642977714538574	39.60063934326172	62.427	26.11103630065918	19.255952835083008	1.679443359375	1.0	1.0	0.0	4rfx_B	4rfx_A-4rfx_B
17.136220932006836	37.7446174621582	61.64	26.444047927856445	21.633277893066406	1.7158546447753906	1.0	1.0	0.0	4rfx_B	4rfx_A-4rfx_B
20.959060668945312	34.40343475341797	52.94499999999999	22.478466033935547	21.732084274291992	1.7368098497390747	1.0	1.0	0.0	4rfx_B	4rfx_A-4rfx_B
17.25313377380371	34.72110366821289	56.379	20.477659225463867	15.611767768859863	1.691072702407837	1.0	1.0	0.0	4rfx_B	4rfx_A-4rfx_B
14.016653060913086	36.00336456298828	61.978	27.19189453125	13.74151611328125	1.6589876413345337	1.0	1.0	0.0	4rfx_B	4rfx_A-4rfx_B
18.23046493530273	37.622344970703125	61.545	22.851896286010746	15.470614433288574	1.7033976316452026	1.0	1.0	0.0	4rfx_B	4rfx_A-4rfx_B
16.450960159301758	39.13404846191406	58.26899999999999	25.070091247558597	16.61610221862793	1.6671050786972046	1.0	1.0	0.0	4rfx_B	4rfx_A-4rfx_B
19.907026290893555	43.02906799316406	54.531000000000006	28.290075302124023	21.233800888061523	1.6564687490463257	1.0	1.0	0.0	4rfx_B	4rfx_A-4rfx_B
15.437613487243652	35.47722244262695	64.77399999999999	21.869632720947266	18.17625617980957	1.713747262954712	1.0	1.0	0.0	4rfx_B	4rfx_A-4rfx_B
11.97040843963623	36.8288688659668	60.471	24.66356086730957	29.271581649780277	1.6621129512786863	1.0	1.0	0.0	4rfx_B	4rfx_A-4rfx_B
14.370710372924805	37.03670501708984	61.502	24.475351333618164	16.063650131225586	1.65887713432312	1.0	1.0	0.0	4rfx_B	4rfx_A-4rfx_B
17.017536163330078	34.196868896484375	63.222	22.154211044311523	15.137042999267578	1.6623445749282837	1.0	1.0	0.0	4rfx_B	4rfx_A-4rfx_B
15.266942024230955	36.01685333251953	65.848	24.271804809570312	18.246782302856445	1.6599644422531128	1.0	1.0	0.0	4rfx_B	4rfx_A-4rfx_B
18.705440521240234	36.94733428955078	61.968	19.440017700195312	17.231882095336914	1.6854623556137085	1.0	1.0	0.0	4rfx_B	4rfx_A-4rfx_B
17.71131134033203	38.20145797729492	54.74300000000001	23.42642593383789	14.6297025680542	1.7013145685195925	1.0	1.0	0.0	4rfx_B	4rfx_A-4rfx_B
14.702926635742188	36.78458404541016	61.689	21.70573616027832	27.07234764099121	1.7094563245773315	1.0	1.0	0.0	4rfx_B	4rfx_A-4rfx_B
14.618635177612305	37.24469757080078	63.75	25.14856338500977	18.10587501525879	1.6762220859527588	1.0	1.0	0.0	4rfx_B	4rfx_A-4rfx_B
14.615996360778809	36.361961364746094	62.91799999999999	22.74349403381348	28.67266273498535	1.6900262832641602	1.0	1.0	0.0	4rfx_B	4rfx_A-4rfx_B
20.790014266967773	41.268516540527344	56.056	29.029071807861328	21.713754653930664	1.6716289520263672	1.0	1.0	0.0	4rfx_B	4rfx_A-4rfx_B
17.521989822387695	38.445068359375	59.22800000000001	21.841951370239254	16.027463912963867	1.6702483892440796	1.0	1.0	0.0	4rfx_B	4rfx_A-4rfx_B
14.74110984802246	31.853002548217773	55.649	19.32969665527344	13.40298843383789	1.6742042303085327	1.0	1.0	0.0	4rfx_B	4rfx_A-4rfx_B
14.934731483459473	35.599971771240234	59.787	21.678783416748047	16.033958435058594	1.690290451049805	1.0	1.0	0.0	4rfx_B	4rfx_A-4rfx_B
16.497385025024414	37.521514892578125	73.414	23.586191177368164	18.307174682617188	1.6558949947357178	1.0	1.0	0.0	4rfx_B	4rfx_A-4rfx_B
19.096651077270508	36.78325653076172	61.21	19.20313835144043	19.323387145996094	1.6819404363632202	1.0	1.0	0.0	4rfx_B	4rfx_A-4rfx_B
18.500438690185547	44.00910186767578	59.437	32.81499099731445	22.204832077026367	1.6727052927017212	1.0	1.0	0.0	4rfx_B	4rfx_A-4rfx_B
16.425113677978516	31.512849807739254	45.597	45.94182968139648	55.12564468383789	5.385467052459717	1.0	1.0	0.0	6wtw_A	6wtw_A-6wtw_B
14.543282508850098	21.77778625488281	38.353	37.761714935302734	23.141359329223636	5.391033172607422	1.0	1.0	0.0	6wtw_A	6wtw_A-6wtw_B
12.87652587890625	28.527767181396484	41.262	37.199337005615234	51.27254486083984	5.396596908569336	1.0	1.0	0.0	6wtw_A	6wtw_A-6wtw_B
13.437801361083984	26.99689674377441	51.291	28.29076766967773	48.161617279052734	5.3984575271606445	1.0	1.0	0.0	6wtw_A	6wtw_A-6wtw_B
12.897700309753418	27.03009033203125	44.008	37.567264556884766	48.62508392333984	5.391806125640869	1.0	1.0	0.0	6wtw_A	6wtw_A-6wtw_B
14.076839447021484	21.5397891998291	33.634	38.1149787902832	24.788116455078125	5.388285160064697	1.0	1.0	0.0	6wtw_A	6wtw_A-6wtw_B
11.905179977416992	21.436750411987305	32.328	38.458133697509766	34.71775817871094	5.393064498901367	1.0	1.0	0.0	6wtw_A	6wtw_A-6wtw_B
11.814627647399902	19.533586502075195	32.01100000000001	35.54391098022461	21.60499763488769	5.355696678161621	1.0	1.0	0.0	6wtw_A	6wtw_A-6wtw_B
12.858509063720703	30.75758934020996	43.316	35.21511459350586	52.671016693115234	5.385533809661865	1.0	1.0	0.0	6wtw_A	6wtw_A-6wtw_B
12.46424961090088	21.0706729888916	34.729	37.125823974609375	28.68997383117676	5.386511325836182	1.0	1.0	0.0	6wtw_A	6wtw_A-6wtw_B
13.937357902526855	21.45450210571289	37.273	36.73197555541992	20.910585403442383	5.38157844543457	1.0	1.0	0.0	6wtw_A	6wtw_A-6wtw_B
12.354543685913086	29.59018898010254	43.444	42.57273483276367	57.92539596557617	5.388476848602295	1.0	1.0	0.0	6wtw_A	6wtw_A-6wtw_B
11.683552742004396	27.00041007995605	46.848	32.443233489990234	50.69454574584961	5.381651401519775	1.0	1.0	0.0	6wtw_A	6wtw_A-6wtw_B
15.12627410888672	22.19664001464844	35.952000000000005	37.5434455871582	21.00982666015625	5.383872985839844	1.0	1.0	0.0	6wtw_A	6wtw_A-6wtw_B
11.463695526123049	20.517135620117188	33.870999999999995	36.40806579589844	20.178560256958008	5.386821746826172	1.0	1.0	0.0	6wtw_A	6wtw_A-6wtw_B
15.518893241882324	29.11395835876465	47.103	49.69328308105469	66.20088958740234	5.383574485778809	1.0	1.0	0.0	6wtw_A	6wtw_A-6wtw_B
16.71725845336914	34.10487747192383	50.059000000000005	46.699989318847656	57.11064910888672	5.376420974731445	1.0	1.0	0.0	6wtw_A	6wtw_A-6wtw_B
15.525500297546388	34.28852462768555	43.994	46.66667938232422	61.56294631958008	5.381687641143799	1.0	1.0	0.0	6wtw_A	6wtw_A-6wtw_B
15.533685684204102	28.88465881347656	44.36	46.73704147338867	62.12099838256836	5.386935234069824	1.0	1.0	0.0	6wtw_A	6wtw_A-6wtw_B
14.540632247924805	27.1441707611084	40.276	29.686208724975582	46.35330581665039	5.397305011749268	1.0	1.0	0.0	6wtw_A	6wtw_A-6wtw_B
13.957738876342772	21.84074592590332	37.371	36.75592422485352	22.82286071777344	5.390275955200195	1.0	1.0	0.0	6wtw_A	6wtw_A-6wtw_B
14.813838958740234	22.537986755371094	35.71	40.32188415527344	32.73434066772461	5.3860931396484375	1.0	1.0	0.0	6wtw_A	6wtw_A-6wtw_B
14.036672592163086	28.64228630065918	46.035	44.92100524902344	53.820709228515625	5.386269569396973	1.0	1.0	0.0	6wtw_A	6wtw_A-6wtw_B
12.514418601989746	21.317886352539062	35.857	36.2685546875	27.345895767211918	5.387962341308594	1.0	1.0	0.0	6wtw_A	6wtw_A-6wtw_B
14.02181339263916	32.196983337402344	44.999	41.97050857543945	53.495513916015625	5.400539875030518	1.0	1.0	0.0	6wtw_A	6wtw_A-6wtw_B
11.777284622192385	20.391414642333984	33.209	36.04579925537109	22.2183837890625	5.390470504760742	1.0	1.0	0.0	6wtw_A	6wtw_A-6wtw_B
14.838334083557127	29.70528984069824	43.96	46.71649932861328	62.42262649536133	5.3944478034973145	1.0	1.0	0.0	6wtw_A	6wtw_A-6wtw_B
12.141679763793944	20.774301528930664	33.273	35.78220748901367	17.964893341064453	5.382604122161865	1.0	1.0	0.0	6wtw_A	6wtw_A-6wtw_B
10.86466121673584	23.99225616455078	41.44	33.357147216796875	44.75606918334961	5.397316932678223	1.0	1.0	0.0	6wtw_A	6wtw_A-6wtw_B
11.620327949523926	24.31026268005371	39.986	38.8128662109375	47.83956146240234	5.394535064697266	1.0	1.0	0.0	6wtw_A	6wtw_A-6wtw_B
16.088584899902344	33.161800384521484	45.604	46.16219329833984	55.617862701416016	5.379985332489014	1.0	1.0	0.0	6wtw_A	6wtw_A-6wtw_B
12.502232551574709	20.68954086303711	35.894	36.37403106689453	21.19381332397461	5.377125263214111	1.0	1.0	0.0	6wtw_A	6wtw_A-6wtw_B
13.189666748046877	20.744705200195312	35.379	37.623191833496094	25.00175094604492	5.397372722625732	1.0	1.0	0.0	6wtw_A	6wtw_A-6wtw_B
12.976859092712402	27.333335876464844	44.911	33.1032600402832	51.47258377075195	5.396820068359375	1.0	1.0	0.0	6wtw_A	6wtw_A-6wtw_B
14.138776779174805	22.85155868530273	34.52499999999999	34.92108154296875	21.755006790161133	5.377375602722168	1.0	1.0	0.0	6wtw_A	6wtw_A-6wtw_B
13.558432579040527	27.581153869628903	43.48100000000001	45.470359802246094	64.07432556152344	5.384371757507324	1.0	1.0	0.0	6wtw_A	6wtw_A-6wtw_B
12.75071144104004	27.910600662231445	43.3	35.93870544433594	51.52482223510742	5.382270336151123	1.0	1.0	0.0	6wtw_A	6wtw_A-6wtw_B
15.601581573486328	29.021188735961918	45.96	46.17253494262695	59.98492813110352	5.384989738464356	1.0	1.0	0.0	6wtw_A	6wtw_A-6wtw_B
12.917924880981444	21.368383407592773	36.035	36.36744689941406	20.248735427856445	5.376788139343262	1.0	1.0	0.0	6wtw_A	6wtw_A-6wtw_B
10.372578620910645	19.41041755676269	33.39300000000001	35.09795379638672	22.962871551513672	5.378293514251709	1.0	1.0	0.0	6wtw_A	6wtw_A-6wtw_B
13.528008460998535	22.587867736816406	36.181	38.01227951049805	26.404621124267575	5.388919353485107	1.0	1.0	0.0	6wtw_A	6wtw_A-6wtw_B
16.13263511657715	31.34544563293457	44.375	46.2977294921875	55.95841598510742	5.3867034912109375	1.0	1.0	0.0	6wtw_A	6wtw_A-6wtw_B
15.852920532226562	22.75381851196289	37.606	39.24089050292969	23.842967987060547	5.387270927429199	1.0	1.0	0.0	6wtw_A	6wtw_A-6wtw_B
13.82426929473877	21.6994743347168	35.732000000000006	37.54663848876953	22.822513580322266	5.385783672332764	1.0	1.0	0.0	6wtw_A	6wtw_A-6wtw_B
12.668953895568848	25.135507583618164	38.5	36.63434600830078	46.59601974487305	5.396948337554932	1.0	1.0	0.0	6wtw_A	6wtw_A-6wtw_B
14.56583309173584	23.702713012695312	39.501	14.673230171203612	21.34568977355957	5.401902198791504	1.0	1.0	0.0	6wtw_A	6wtw_A-6wtw_B
9.525208473205566	17.953556060791016	33.108000000000004	35.80088424682617	26.536043167114254	5.378445625305176	1.0	1.0	0.0	6wtw_A	6wtw_A-6wtw_B
13.099839210510254	20.34896850585937	32.657	36.21173858642578	21.25105857849121	5.374672889709473	1.0	1.0	0.0	6wtw_A	6wtw_A-6wtw_B
11.2105073928833	25.588943481445312	43.621	34.72090530395508	46.89214706420898	5.391274929046631	1.0	1.0	0.0	6wtw_A	6wtw_A-6wtw_B
11.45451545715332	20.136573791503903	33.026	36.39967346191406	27.241287231445312	5.378296375274658	1.0	1.0	0.0	6wtw_A	6wtw_A-6wtw_B
11.735977172851562	24.782445907592773	48.867	37.98505401611328	48.87505340576172	5.390164375305176	1.0	1.0	0.0	6wtw_A	6wtw_A-6wtw_B
14.90082836151123	22.82076644897461	37.016000000000005	4.885716438293457	36.28300857543945	5.403201103210449	1.0	1.0	0.0	6wtw_A	6wtw_A-6wtw_B
12.670616149902344	26.47819709777832	43.279	34.730350494384766	48.00701904296875	5.380274295806885	1.0	1.0	0.0	6wtw_A	6wtw_A-6wtw_B
12.082189559936523	20.14105987548828	31.848000000000003	36.47334671020508	18.616039276123047	5.393603324890137	1.0	1.0	0.0	6wtw_A	6wtw_A-6wtw_B
14.54795742034912	22.391376495361328	35.975	40.074405670166016	31.49701499938965	5.397145748138428	1.0	1.0	0.0	6wtw_A	6wtw_A-6wtw_B
13.255084991455078	27.087799072265625	46.970000000000006	41.922306060791016	51.36646270751953	5.385404109954834	1.0	1.0	0.0	6wtw_A	6wtw_A-6wtw_B
12.634449005126951	28.91292762756348	47.37	36.82786178588867	50.065223693847656	5.376279354095459	1.0	1.0	0.0	6wtw_A	6wtw_A-6wtw_B
13.263506889343262	26.70518112182617	45.828	36.92538070678711	55.48943710327149	5.393167972564697	1.0	1.0	0.0	6wtw_A	6wtw_A-6wtw_B
12.90602207183838	21.056472778320312	31.656	35.682167053222656	19.85832023620605	5.390288829803467	1.0	1.0	0.0	6wtw_A	6wtw_A-6wtw_B
14.9099760055542	25.2364559173584	37.9	29.73694229125977	21.777402877807617	5.378805160522461	1.0	1.0	0.0	6wtw_A	6wtw_A-6wtw_B
14.214777946472168	26.697385787963867	43.707	45.93474578857422	61.547950744628906	5.39001989364624	1.0	1.0	0.0	6wtw_A	6wtw_A-6wtw_B
9.41603183746338	18.882930755615234	34.660999999999994	35.376953125	26.064434051513672	5.400649547576904	1.0	1.0	0.0	6wtw_A	6wtw_A-6wtw_B
13.600173950195312	22.289690017700195	39.579	36.05195999145508	19.69484519958496	5.398094654083252	1.0	1.0	0.0	6wtw_A	6wtw_A-6wtw_B
15.521621704101562	21.746965408325195	33.579	40.7424430847168	29.41813087463379	5.398827075958252	1.0	1.0	0.0	6wtw_A	6wtw_A-6wtw_B
14.96200466156006	30.71859169006348	45.401	49.70061874389648	67.83953094482422	5.388044357299805	1.0	1.0	0.0	6wtw_A	6wtw_A-6wtw_B
15.207802772521973	27.182647705078125	49.6	34.3780517578125	56.88497161865234	5.38403844833374	1.0	1.0	0.0	6wtw_A	6wtw_A-6wtw_B
12.717923164367676	27.60589599609375	40.706	37.01393508911133	49.0551872253418	5.395744323730469	1.0	1.0	0.0	6wtw_A	6wtw_A-6wtw_B
13.721424102783203	26.39531135559082	41.556	44.1129264831543	59.806148529052734	5.380668640136719	1.0	1.0	0.0	6wtw_A	6wtw_A-6wtw_B
13.013273239135742	26.3505859375	44.731	40.14894485473633	59.352821350097656	5.390026092529297	1.0	1.0	0.0	6wtw_A	6wtw_A-6wtw_B
12.506132125854492	29.312498092651367	42.93000000000001	41.03157424926758	52.69350051879883	5.383241653442383	1.0	1.0	0.0	6wtw_A	6wtw_A-6wtw_B
11.504618644714355	19.99730491638184	35.076	37.10275650024414	24.623958587646484	5.3911309242248535	1.0	1.0	0.0	6wtw_A	6wtw_A-6wtw_B
10.13005828857422	19.101806640625	30.585	36.16526794433594	23.26923179626465	5.356596946716309	1.0	1.0	0.0	6wtw_A	6wtw_A-6wtw_B
14.707719802856444	31.321434020996094	46.28099999999999	44.652587890625	56.7342414855957	5.397622585296631	1.0	1.0	0.0	6wtw_A	6wtw_A-6wtw_B
14.447173118591309	30.712757110595703	43.937	45.92717361450195	61.9207763671875	5.383942604064941	1.0	1.0	0.0	6wtw_A	6wtw_A-6wtw_B
16.030590057373047	30.64032554626465	45.222	48.10649490356445	60.79372787475586	5.379073619842529	1.0	1.0	0.0	6wtw_A	6wtw_A-6wtw_B
12.13884735107422	22.987838745117188	35.57299999999999	34.04102325439453	22.51224899291992	5.375437736511231	1.0	1.0	0.0	6wtw_A	6wtw_A-6wtw_B
14.931058883666992	30.023380279541016	44.617	47.818973541259766	57.89599609375	5.386292934417725	1.0	1.0	0.0	6wtw_A	6wtw_A-6wtw_B
12.877062797546388	30.45462417602539	43.743	42.43707275390625	55.18681716918945	5.381791591644287	1.0	1.0	0.0	6wtw_A	6wtw_A-6wtw_B
14.638843536376951	27.816619873046875	44.78099999999999	46.31782913208008	61.69873428344727	5.388082981109619	1.0	1.0	0.0	6wtw_A	6wtw_A-6wtw_B
16.321460723876953	31.14101791381836	48.449	46.22105407714844	55.34110641479492	5.375568866729736	1.0	1.0	0.0	6wtw_A	6wtw_A-6wtw_B
12.635798454284668	20.522653579711918	30.459	36.574615478515625	22.033763885498047	5.3745880126953125	1.0	1.0	0.0	6wtw_A	6wtw_A-6wtw_B
10.08749008178711	18.54745864868164	31.388	34.95465469360352	27.123262405395508	5.388535976409912	1.0	1.0	0.0	6wtw_A	6wtw_A-6wtw_B
14.530890464782717	29.930763244628903	45.281000000000006	46.3522834777832	54.89503860473633	5.4044342041015625	1.0	1.0	0.0	6wtw_A	6wtw_A-6wtw_B
13.98828125	26.62922477722168	41.992	46.01063919067383	60.89168930053711	5.385519027709961	1.0	1.0	0.0	6wtw_A	6wtw_A-6wtw_B
11.481319427490234	27.19664192199707	47.052	39.23495864868164	50.55440902709961	5.3859052658081055	1.0	1.0	0.0	6wtw_A	6wtw_A-6wtw_B
11.372323989868164	19.81943893432617	30.439000000000004	35.671958923339844	17.248563766479492	5.359057426452637	1.0	1.0	0.0	6wtw_A	6wtw_A-6wtw_B
13.544944763183594	29.451759338378903	42.078	37.21149063110352	52.69087600708008	5.3983964920043945	1.0	1.0	0.0	6wtw_A	6wtw_A-6wtw_B
15.021069526672363	27.561843872070312	45.42400000000001	46.84043884277344	62.21605682373047	5.3811116218566895	1.0	1.0	0.0	6wtw_A	6wtw_A-6wtw_B
14.820024490356444	31.804649353027344	44.54899999999999	44.72349548339844	55.483341217041016	5.394351482391357	1.0	1.0	0.0	6wtw_A	6wtw_A-6wtw_B
14.4698486328125	22.16904830932617	36.717	38.349491119384766	25.68166923522949	5.373749732971191	1.0	1.0	0.0	6wtw_A	6wtw_A-6wtw_B
12.727169036865234	30.038373947143555	47.297	37.35829162597656	54.5155143737793	5.384288787841797	1.0	1.0	0.0	6wtw_A	6wtw_A-6wtw_B
11.688119888305664	23.64080619812012	40.619	30.00138092041016	48.38901901245117	5.395200729370117	1.0	1.0	0.0	6wtw_A	6wtw_A-6wtw_B
13.258659362792969	21.68861198425293	36.079	38.57490158081055	31.42159652709961	5.395867824554443	1.0	1.0	0.0	6wtw_A	6wtw_A-6wtw_B
12.75554084777832	20.78557777404785	32.938	37.055267333984375	20.50362205505371	5.354567050933838	1.0	1.0	0.0	6wtw_A	6wtw_A-6wtw_B
11.841788291931152	28.3396110534668	42.399	39.349159240722656	49.83070755004883	5.385243892669678	1.0	1.0	0.0	6wtw_A	6wtw_A-6wtw_B
13.688803672790527	21.59675025939941	34.793	37.23540496826172	23.32994079589844	5.38071346282959	1.0	1.0	0.0	6wtw_A	6wtw_A-6wtw_B
15.952325820922852	30.214963912963867	45.70399999999999	48.23619079589844	65.20809936523438	5.384191989898682	1.0	1.0	0.0	6wtw_A	6wtw_A-6wtw_B
16.478559494018555	32.290042877197266	44.898	46.419578552246094	56.11107635498047	5.379188060760498	1.0	1.0	0.0	6wtw_A	6wtw_A-6wtw_B
11.844127655029297	20.536821365356445	36.139	36.135841369628906	20.052793502807617	5.37863302230835	1.0	1.0	0.0	6wtw_A	6wtw_A-6wtw_B
14.927734375	21.16101837158203	34.606	38.525238037109375	23.97567176818848	5.379071235656738	1.0	1.0	0.0	6wtw_A	6wtw_A-6wtw_B
10.721617698669434	20.30401039123535	41.153000000000006	21.720752716064453	17.693391799926758	1.5935020446777344	1.0	1.0	0.0	4pxb_B	4pxb_A-4pxb_B
11.889033317565918	17.259286880493164	39.55	21.23538017272949	16.752307891845703	1.6486276388168335	1.0	1.0	0.0	4pxb_B	4pxb_A-4pxb_B
10.093812942504885	17.958890914916992	36.661	22.810205459594727	16.087921142578125	1.6197208166122437	1.0	1.0	0.0	4pxb_B	4pxb_A-4pxb_B
16.29983139038086	27.081771850585938	56.088	15.8795747756958	26.80132102966309	1.574399471282959	1.0	1.0	0.0	4pxb_B	4pxb_A-4pxb_B
16.486967086791992	25.959375381469727	56.842	17.247602462768555	24.5050048828125	1.593770980834961	1.0	1.0	0.0	4pxb_B	4pxb_A-4pxb_B
10.438643455505373	19.724584579467773	37.622	20.714752197265625	17.550119400024414	1.6109415292739868	1.0	1.0	0.0	4pxb_B	4pxb_A-4pxb_B
14.085124015808104	19.34113883972168	44.218	16.598892211914062	24.78643798828125	1.6072181463241575	1.0	1.0	0.0	4pxb_B	4pxb_A-4pxb_B
16.10188102722168	21.54816627502441	50.944	16.725910186767578	27.249380111694336	1.5878914594650269	1.0	1.0	0.0	4pxb_B	4pxb_A-4pxb_B
16.3707275390625	19.489755630493164	49.022000000000006	19.0836238861084	24.798389434814453	1.5978107452392578	1.0	1.0	0.0	4pxb_B	4pxb_A-4pxb_B
9.967400550842283	21.01537322998047	45.84	18.455585479736328	21.802873611450195	1.60884690284729	1.0	1.0	0.0	4pxb_B	4pxb_A-4pxb_B
13.808005332946776	20.168052673339844	46.639	20.27765464782715	21.028383255004883	1.657831788063049	1.0	1.0	0.0	4pxb_B	4pxb_A-4pxb_B
10.943099975585938	20.79282569885254	41.65400000000001	18.62790870666504	19.837690353393555	1.5947118997573853	1.0	1.0	0.0	4pxb_B	4pxb_A-4pxb_B
12.029301643371582	19.89752960205078	42.549	19.99558448791504	19.88071632385254	1.600824236869812	1.0	1.0	0.0	4pxb_B	4pxb_A-4pxb_B
12.323586463928224	21.279340744018555	46.302	21.10054397583008	20.151294708251957	1.605290412902832	1.0	1.0	0.0	4pxb_B	4pxb_A-4pxb_B
12.31105136871338	16.832746505737305	37.753	20.75844383239746	18.59988212585449	1.6807727813720703	1.0	1.0	0.0	4pxb_B	4pxb_A-4pxb_B
10.530377388000488	19.579879760742188	39.32600000000001	23.05961227416992	18.141023635864254	1.6302812099456787	1.0	1.0	0.0	4pxb_B	4pxb_A-4pxb_B
11.814528465270996	19.700908660888672	46.785	18.829635620117188	21.37162399291992	1.61713445186615	1.0	1.0	0.0	4pxb_B	4pxb_A-4pxb_B
11.245757102966309	19.440086364746094	42.817	22.15618324279785	19.75494766235352	1.618311882019043	1.0	1.0	0.0	4pxb_B	4pxb_A-4pxb_B
16.217267990112305	26.56136703491211	56.411	14.16543674468994	26.95873069763184	1.6398979425430298	1.0	1.0	0.0	4pxb_B	4pxb_A-4pxb_B
7.785626888275146	17.578248977661133	35.081999999999994	23.557775497436523	16.571460723876953	1.6330105066299438	1.0	1.0	0.0	4pxb_B	4pxb_A-4pxb_B
12.27083969116211	20.948789596557617	43.947	20.651203155517575	18.345111846923828	1.6704890727996826	1.0	1.0	0.0	4pxb_B	4pxb_A-4pxb_B
12.44250202178955	18.262882232666016	38.57000000000001	20.701583862304688	22.492900848388672	1.6197222471237185	1.0	1.0	0.0	4pxb_B	4pxb_A-4pxb_B
15.03237247467041	22.546401977539062	51.949	16.37351417541504	23.56183815002441	1.6428331136703491	1.0	1.0	0.0	4pxb_B	4pxb_A-4pxb_B
10.263908386230469	19.49630546569824	37.217	22.441728591918945	17.897945404052734	1.627483606338501	1.0	1.0	0.0	4pxb_B	4pxb_A-4pxb_B
11.578868865966797	19.45793342590332	39.413	20.600339889526367	18.43353843688965	1.6781234741210938	1.0	1.0	0.0	4pxb_B	4pxb_A-4pxb_B
14.075972557067873	19.10918426513672	43.036	21.237489700317383	22.86631393432617	1.592745065689087	1.0	1.0	0.0	4pxb_B	4pxb_A-4pxb_B
15.345901489257812	20.361671447753903	49.45399999999999	16.462902069091797	23.85256576538086	1.580976963043213	1.0	1.0	0.0	4pxb_B	4pxb_A-4pxb_B
13.845626831054688	19.98670196533203	45.28	21.18252944946289	21.183767318725582	1.5895648002624512	1.0	1.0	0.0	4pxb_B	4pxb_A-4pxb_B
16.74492073059082	28.673831939697266	55.541	12.668519020080566	27.949817657470703	1.5863885879516602	1.0	1.0	0.0	4pxb_B	4pxb_A-4pxb_B
13.54246997833252	22.760713577270508	48.20399999999999	18.118173599243164	20.807674407958984	1.65226948261261	1.0	1.0	0.0	4pxb_B	4pxb_A-4pxb_B
12.436986923217772	21.898910522460938	43.37	19.931943893432617	19.65083885192871	1.60029399394989	1.0	1.0	0.0	4pxb_B	4pxb_A-4pxb_B
12.174445152282717	22.95411872863769	46.627	22.900299072265625	20.097265243530277	1.581337571144104	1.0	1.0	0.0	4pxb_B	4pxb_A-4pxb_B
14.316119194030762	19.02061462402344	45.532	19.285255432128903	22.720651626586918	1.640522837638855	1.0	1.0	0.0	4pxb_B	4pxb_A-4pxb_B
11.601248741149902	22.02497291564941	43.956	19.029773712158203	19.559085845947266	1.6672632694244385	1.0	1.0	0.0	4pxb_B	4pxb_A-4pxb_B
7.635912895202637	17.268096923828125	35.67100000000001	26.21438407897949	17.27756118774414	1.6460540294647217	1.0	1.0	0.0	4pxb_B	4pxb_A-4pxb_B
16.252450942993164	20.270336151123047	50.183	17.350982666015625	24.07549095153809	1.576797366142273	1.0	1.0	0.0	4pxb_B	4pxb_A-4pxb_B
15.724566459655762	19.696508407592773	49.745	18.245805740356445	24.17001342773437	1.5951197147369385	1.0	1.0	0.0	4pxb_B	4pxb_A-4pxb_B
18.57796287536621	26.163867950439453	55.38100000000001	17.757137298583984	28.07763290405273	1.6302502155303955	1.0	1.0	0.0	4pxb_B	4pxb_A-4pxb_B
10.724492073059082	20.32761573791504	40.254000000000005	18.31957626342773	19.951801300048828	1.6308027505874634	1.0	1.0	0.0	4pxb_B	4pxb_A-4pxb_B
18.194623947143555	26.14144897460937	56.081	17.71257972717285	29.70392227172852	1.5747828483581543	1.0	1.0	0.0	4pxb_B	4pxb_A-4pxb_B
9.579218864440918	19.531312942504883	39.246	20.00672912597656	18.430049896240234	1.6981325149536133	1.0	1.0	0.0	4pxb_B	4pxb_A-4pxb_B
11.161883354187012	20.64914321899414	35.077000000000005	21.277793884277344	16.9945125579834	1.6474634408950806	1.0	1.0	0.0	4pxb_B	4pxb_A-4pxb_B
11.388897895812988	18.34891128540039	43.019	19.0089111328125	19.261173248291016	1.6092076301574707	1.0	1.0	0.0	4pxb_B	4pxb_A-4pxb_B
13.620452880859377	21.886363983154297	48.92	16.84740447998047	23.93467330932617	1.6059489250183103	1.0	1.0	0.0	4pxb_B	4pxb_A-4pxb_B
13.495562553405762	19.920093536376957	45.855	17.131229400634766	24.217754364013672	1.6016255617141724	1.0	1.0	0.0	4pxb_B	4pxb_A-4pxb_B
21.96143341064453	29.630767822265625	58.338	25.238452911376957	32.27812576293945	1.5607151985168457	1.0	1.0	0.0	4pxb_B	4pxb_A-4pxb_B
13.476400375366213	21.441978454589844	49.57100000000001	19.341472625732425	22.472543716430664	1.6144956350326538	1.0	1.0	0.0	4pxb_B	4pxb_A-4pxb_B
8.757688522338867	17.802499771118164	37.366	19.46939849853516	18.983816146850582	1.6722087860107422	1.0	1.0	0.0	4pxb_B	4pxb_A-4pxb_B
12.799949645996094	22.81376838684082	49.366	18.324935913085938	21.122058868408203	1.6622048616409302	1.0	1.0	0.0	4pxb_B	4pxb_A-4pxb_B
11.027748107910156	20.349151611328125	43.196000000000005	16.31148338317871	22.234350204467773	1.6023850440979004	1.0	1.0	0.0	4pxb_B	4pxb_A-4pxb_B
11.242326736450195	18.615968704223636	40.639	22.100135803222656	20.012788772583008	1.6051231622695925	1.0	1.0	0.0	4pxb_B	4pxb_A-4pxb_B
10.161619186401367	19.690813064575195	40.673	23.272968292236328	18.616649627685547	1.6797399520874023	1.0	1.0	0.0	4pxb_B	4pxb_A-4pxb_B
9.960618019104004	14.686431884765623	36.36300000000001	19.55780792236328	17.153921127319336	1.6263221502304075	1.0	1.0	0.04	4pxb_B	4pxb_A-4pxb_B
15.323324203491213	21.714086532592773	44.303	22.551668167114254	24.47257232666016	1.576034665107727	1.0	1.0	0.0	4pxb_B	4pxb_A-4pxb_B
23.787338256835938	34.679447174072266	58.687	22.74222183227539	34.84831237792969	1.5644288063049316	1.0	1.0	0.0	4pxb_B	4pxb_A-4pxb_B
14.778464317321776	25.22282218933105	51.249	16.392704010009766	22.855812072753903	1.594973087310791	1.0	1.0	0.0	4pxb_B	4pxb_A-4pxb_B
19.69023895263672	28.578399658203125	55.396	17.538928985595703	29.7946834564209	1.5576355457305908	1.0	1.0	0.0	4pxb_B	4pxb_A-4pxb_B
15.56277084350586	24.33513832092285	51.94199999999999	17.835569381713867	24.63589859008789	1.563373565673828	1.0	1.0	0.0	4pxb_B	4pxb_A-4pxb_B
10.421401023864746	16.6788387298584	34.134	22.141258239746094	14.690157890319824	1.6951416730880735	1.0	1.0	0.0	4pxb_B	4pxb_A-4pxb_B
21.42875862121582	30.60007667541504	59.58600000000001	25.61122703552246	29.935714721679688	1.5761629343032837	1.0	1.0	0.0	4pxb_B	4pxb_A-4pxb_B
18.75411796569824	21.280170440673828	55.879000000000005	18.02465057373047	27.8336238861084	1.5695593357086182	1.0	1.0	0.0	4pxb_B	4pxb_A-4pxb_B
8.903678894042969	16.659101486206055	35.351	24.514619827270508	18.17102432250977	1.6493080854415894	1.0	1.0	0.16	4pxb_B	4pxb_A-4pxb_B
9.50559425354004	18.694839477539062	40.64	24.0054931640625	18.438796997070312	1.646484136581421	1.0	1.0	0.0	4pxb_B	4pxb_A-4pxb_B
10.150626182556152	20.39426040649414	38.286	20.53340721130371	18.03243637084961	1.6303927898406982	1.0	1.0	0.0	4pxb_B	4pxb_A-4pxb_B
14.732824325561523	22.69982147216797	51.061	19.088897705078125	24.37746810913086	1.5951356887817385	1.0	1.0	0.0	4pxb_B	4pxb_A-4pxb_B
19.390565872192383	25.421571731567383	57.463	19.126827239990234	31.77816772460937	1.567962646484375	1.0	1.0	0.0	4pxb_B	4pxb_A-4pxb_B
15.0501070022583	25.148406982421875	50.72	17.059003829956055	22.575645446777344	1.6612017154693604	1.0	1.0	0.0	4pxb_B	4pxb_A-4pxb_B
17.307504653930664	26.27496719360352	52.716	26.97544479370117	24.884017944335938	1.5863478183746338	1.0	1.0	0.0	4pxb_B	4pxb_A-4pxb_B
7.714692115783691	18.180889129638672	34.092	24.23249053955078	15.190383911132812	1.6914799213409424	1.0	1.0	0.04	4pxb_B	4pxb_A-4pxb_B
11.145059585571287	18.533090591430664	40.271	20.85358047485352	19.79348373413086	1.598727107048035	1.0	1.0	0.0	4pxb_B	4pxb_A-4pxb_B
11.147274017333984	20.767202377319336	44.414	20.461502075195312	20.17658424377441	1.6059260368347168	1.0	1.0	0.0	4pxb_B	4pxb_A-4pxb_B
14.894099235534668	22.587501525878903	42.265	19.19986343383789	24.00447654724121	1.5981674194335938	1.0	1.0	0.0	4pxb_B	4pxb_A-4pxb_B
11.020797729492188	20.055307388305664	40.855	20.671117782592773	18.205087661743164	1.6773799657821655	1.0	1.0	0.0	4pxb_B	4pxb_A-4pxb_B
13.975217819213867	23.972806930541992	52.15899999999999	16.01868438720703	22.052085876464844	1.5901349782943726	1.0	1.0	0.0	4pxb_B	4pxb_A-4pxb_B
7.180716037750244	17.601728439331055	34.859	26.290063858032227	13.528780937194824	1.691187024116516	1.0	1.0	0.04	4pxb_B	4pxb_A-4pxb_B
16.12332534790039	26.49314308166504	55.633	19.06244468688965	26.981857299804688	1.5934067964553833	1.0	1.0	0.0	4pxb_B	4pxb_A-4pxb_B
16.457786560058594	26.252933502197266	56.274	18.138193130493164	24.82386016845703	1.5849238634109497	1.0	1.0	0.0	4pxb_B	4pxb_A-4pxb_B
13.944809913635254	21.24248695373535	49.783	14.491068840026855	24.88947296142578	1.6046351194381714	1.0	1.0	0.0	4pxb_B	4pxb_A-4pxb_B
10.042417526245115	17.08620262145996	40.885	23.41044235229492	19.143543243408203	1.6107524633407593	1.0	1.0	0.0	4pxb_B	4pxb_A-4pxb_B
8.523031234741211	19.031688690185547	35.245	21.802997589111328	16.831554412841797	1.6956937313079834	1.0	1.0	0.0	4pxb_B	4pxb_A-4pxb_B
16.070383071899414	21.49768829345703	54.033	15.880861282348633	24.901477813720703	1.6500734090805054	1.0	1.0	0.0	4pxb_B	4pxb_A-4pxb_B
14.788263320922852	24.87485694885254	52.66799999999999	16.969715118408203	22.97247695922852	1.6001852750778198	1.0	1.0	0.0	4pxb_B	4pxb_A-4pxb_B
12.24195384979248	19.56187438964844	42.195	20.90609741210937	19.34635734558105	1.620269536972046	1.0	1.0	0.0	4pxb_B	4pxb_A-4pxb_B
10.819958686828612	20.54136276245117	42.027	19.237642288208008	21.11283302307129	1.6544517278671265	1.0	1.0	0.0	4pxb_B	4pxb_A-4pxb_B
18.688491821289062	26.50104522705078	54.717	16.430980682373047	28.72225379943848	1.568614482879639	1.0	1.0	0.0	4pxb_B	4pxb_A-4pxb_B
12.893421173095703	18.704587936401367	42.768	21.242162704467773	19.669713973999023	1.6421345472335815	1.0	1.0	0.0	4pxb_B	4pxb_A-4pxb_B
14.208778381347656	24.133638381958008	48.65	20.055400848388672	21.5997371673584	1.59636390209198	1.0	1.0	0.0	4pxb_B	4pxb_A-4pxb_B
15.397643089294434	21.68628692626953	46.682	21.73053359985352	25.47275733947754	1.595057725906372	1.0	1.0	0.0	4pxb_B	4pxb_A-4pxb_B
7.793301105499268	16.966047286987305	34.840999999999994	26.392675399780277	17.489574432373047	1.6678038835525513	1.0	1.0	0.12	4pxb_B	4pxb_A-4pxb_B
17.74214744567871	23.8402099609375	56.088	13.825008392333984	28.877674102783203	1.5854908227920532	1.0	1.0	0.0	4pxb_B	4pxb_A-4pxb_B
19.97711181640625	27.38481330871582	58.92099999999999	17.559741973876953	30.485107421875	1.5742422342300415	1.0	1.0	0.0	4pxb_B	4pxb_A-4pxb_B
10.937445640563965	16.13509750366211	34.496	21.429035186767575	16.770915985107422	1.6983435153961182	1.0	1.0	0.0	4pxb_B	4pxb_A-4pxb_B
12.490971565246582	22.526517868041992	47.41	20.189727783203125	20.683752059936523	1.6021857261657717	1.0	1.0	0.0	4pxb_B	4pxb_A-4pxb_B
15.55445957183838	23.11782455444336	53.095000000000006	16.314022064208984	24.354427337646484	1.6201725006103516	1.0	1.0	0.0	4pxb_B	4pxb_A-4pxb_B
20.82514762878418	28.290943145751957	59.321000000000005	21.46364402770996	31.112552642822266	1.564655303955078	1.0	1.0	0.0	4pxb_B	4pxb_A-4pxb_B
8.575492858886719	16.58395767211914	38.017	25.651405334472656	18.16839027404785	1.7007532119750977	1.0	1.0	0.08	4pxb_B	4pxb_A-4pxb_B
11.641715049743652	15.822622299194336	36.767	19.1304988861084	17.681682586669922	1.6119158267974854	1.0	1.0	0.04	4pxb_B	4pxb_A-4pxb_B
19.282299041748047	22.48185157775879	55.89799999999999	17.961849212646484	28.89473533630371	1.5702582597732544	1.0	1.0	0.0	4pxb_B	4pxb_A-4pxb_B
13.897749900817873	18.931432723999023	46.60600000000001	16.165014266967773	24.53400611877441	1.6639219522476196	1.0	1.0	0.0	4pxb_B	4pxb_A-4pxb_B
11.770956039428713	18.63241004943848	44.473	19.367015838623047	20.24859046936035	1.5930570363998413	1.0	1.0	0.0	4pxb_B	4pxb_A-4pxb_B
34.20938491821289	40.53307342529297	30.833	78.06947326660156	51.02054977416992	18.40977096557617	1.0	1.0	0.0	4ql6_C	4ql6_A-4ql6_C
35.65885543823242	42.93625259399414	30.102	83.70086669921875	53.6031494140625	18.77686309814453	1.0	1.0	0.0	4ql6_C	4ql6_A-4ql6_C
36.35680770874024	35.97336196899414	29.038	85.91307067871094	54.14795684814453	18.44501304626465	1.0	1.0	0.0	4ql6_C	4ql6_A-4ql6_C
37.18950653076172	37.41634368896485	31.672	82.10710906982422	48.3695182800293	18.81084442138672	1.0	1.0	0.0	4ql6_C	4ql6_A-4ql6_C
39.32747650146485	42.17937088012695	32.260000000000005	88.0125732421875	55.12050247192383	18.50039291381836	1.0	1.0	0.0	4ql6_C	4ql6_A-4ql6_C
34.175804138183594	40.55864715576172	30.672000000000004	80.92778778076172	50.36246490478516	18.60892677307129	1.0	1.0	0.0	4ql6_C	4ql6_A-4ql6_C
37.743648529052734	46.38917541503906	29.897	86.43692016601562	58.65642929077149	18.27499008178711	1.0	1.0	0.0	4ql6_C	4ql6_A-4ql6_C
33.95283126831055	41.016632080078125	28.271	80.15176391601562	53.3262825012207	18.92064094543457	1.0	1.0	0.0	4ql6_C	4ql6_A-4ql6_C
32.88999557495117	37.681678771972656	45.443	76.90093994140625	47.30987548828125	16.965675354003906	1.0	1.0	0.0	4ql6_C	4ql6_A-4ql6_C
40.199405670166016	41.08286285400391	32.009	89.00032043457031	56.70847702026367	16.820240020751953	1.0	1.0	0.0	4ql6_C	4ql6_A-4ql6_C
39.115753173828125	45.47319412231445	34.059000000000005	87.47317504882812	62.219913482666016	16.92243003845215	1.0	1.0	0.0	4ql6_C	4ql6_A-4ql6_C
35.833290100097656	44.523414611816406	30.525	83.04432678222656	54.22687530517578	16.768362045288086	1.0	1.0	0.0	4ql6_C	4ql6_A-4ql6_C
34.08121871948242	40.46476745605469	31.499	78.00686645507812	50.49637222290039	18.502256393432617	1.0	1.0	0.0	4ql6_C	4ql6_A-4ql6_C
29.486522674560547	32.1363525390625	33.718	79.03712463378906	54.71710586547852	18.323972702026367	1.0	1.0	0.0	4ql6_C	4ql6_A-4ql6_C
35.57754135131836	42.82750701904297	30.408	88.40213775634766	64.4876480102539	17.18033218383789	1.0	1.0	0.0	4ql6_C	4ql6_A-4ql6_C
35.96071243286133	42.95696258544922	28.313	82.29913330078125	56.54114532470703	18.217256546020508	1.0	1.0	0.0	4ql6_C	4ql6_A-4ql6_C
34.54203414916992	43.00234603881836	30.257	81.2541275024414	53.42628860473633	16.893720626831055	1.0	1.0	0.0	4ql6_C	4ql6_A-4ql6_C
37.84708023071289	44.4981575012207	33.098	86.71224975585938	55.45389175415039	18.514928817749023	1.0	1.0	0.0	4ql6_C	4ql6_A-4ql6_C
29.492042541503903	35.460548400878906	32.77	74.29521179199219	44.755615234375	17.31599235534668	1.0	1.0	0.0	4ql6_C	4ql6_A-4ql6_C
32.987266540527344	40.82245635986328	28.45	79.66744232177734	49.94646835327149	18.10372734069824	1.0	1.0	0.0	4ql6_C	4ql6_A-4ql6_C
33.47811508178711	40.33184814453125	28.715000000000003	80.25839233398438	50.85704803466797	18.69928359985352	1.0	1.0	0.0	4ql6_C	4ql6_A-4ql6_C
32.83213424682617	38.970821380615234	31.155999999999995	78.67822265625	49.03078079223633	18.90074920654297	1.0	1.0	0.0	4ql6_C	4ql6_A-4ql6_C
34.48295211791992	42.9191780090332	29.817	81.35098266601562	52.5406379699707	16.701068878173828	1.0	1.0	0.0	4ql6_C	4ql6_A-4ql6_C
39.558082580566406	44.52618789672852	35.503	86.69396209716797	60.19351959228516	16.996295928955078	1.0	1.0	0.0	4ql6_C	4ql6_A-4ql6_C
36.3836784362793	44.68206024169922	31.04	83.16398620605469	54.3017807006836	18.67719841003418	1.0	1.0	0.0	4ql6_C	4ql6_A-4ql6_C
34.876590728759766	42.43011093139648	27.699	83.07364654541016	52.87783432006836	17.00790786743164	1.0	1.0	0.0	4ql6_C	4ql6_A-4ql6_C
35.94039535522461	44.34157943725586	32.717	82.11370086669922	54.238887786865234	16.9077091217041	1.0	1.0	0.0	4ql6_C	4ql6_A-4ql6_C
34.885650634765625	36.28390121459961	26.496	85.07960510253906	54.342098236083984	17.293750762939453	1.0	1.0	0.0	4ql6_C	4ql6_A-4ql6_C
9.04391098022461	17.788679122924805	41.356	36.28167724609375	38.94202423095703	16.35921859741211	1.0	1.0	0.0	4ql6_C	4ql6_A-4ql6_C
31.653982162475582	38.30270385742188	37.239	77.26104736328125	47.41567611694336	17.637413024902344	1.0	1.0	0.0	4ql6_C	4ql6_A-4ql6_C
35.8618278503418	45.36362457275391	33.699	83.11937713623047	54.21474075317383	17.09458351135254	1.0	1.0	0.0	4ql6_C	4ql6_A-4ql6_C
33.34688949584961	41.47938919067383	32.727	80.15457153320312	51.83501815795898	18.859600067138672	1.0	1.0	0.0	4ql6_C	4ql6_A-4ql6_C
28.987979888916016	32.139007568359375	31.778	78.73542022705078	54.69303512573242	17.460378646850586	1.0	1.0	0.0	4ql6_C	4ql6_A-4ql6_C
33.263084411621094	40.52197265625	34.724000000000004	78.07172393798828	50.85038375854492	17.244304656982422	1.0	1.0	0.0	4ql6_C	4ql6_A-4ql6_C
31.365413665771484	33.589820861816406	29.771	79.97920989990234	54.613426208496094	17.538660049438477	1.0	1.0	0.0	4ql6_C	4ql6_A-4ql6_C
37.39717483520508	41.463844299316406	33.047000000000004	83.32894897460938	52.244049072265625	19.020652770996094	1.0	1.0	0.0	4ql6_C	4ql6_A-4ql6_C
40.59794998168945	48.908145904541016	35.931	90.72036743164062	64.6667251586914	17.380908966064453	1.0	1.0	0.0	4ql6_C	4ql6_A-4ql6_C
33.736595153808594	41.48162460327149	32.327	79.274658203125	49.760353088378906	18.324121475219727	1.0	1.0	0.0	4ql6_C	4ql6_A-4ql6_C
36.97867965698242	42.2169303894043	33.644000000000005	85.9798812866211	54.54018020629883	18.53033828735352	1.0	1.0	0.0	4ql6_C	4ql6_A-4ql6_C
39.01810836791992	41.684349060058594	36.304	88.80918884277344	55.8370246887207	18.450763702392575	1.0	1.0	0.0	4ql6_C	4ql6_A-4ql6_C
37.0262336730957	43.69451904296875	34.388	88.22743225097656	60.74325942993164	17.070850372314453	1.0	1.0	0.0	4ql6_C	4ql6_A-4ql6_C
40.951019287109375	47.29573059082031	37.232000000000006	88.1474609375	61.38326644897461	17.799755096435547	1.0	1.0	0.0	4ql6_C	4ql6_A-4ql6_C
37.626747131347656	39.09031677246094	30.749	89.62886047363281	58.73345184326172	16.714139938354492	1.0	1.0	0.0	4ql6_C	4ql6_A-4ql6_C
21.98874855041504	29.932485580444336	35.620999999999995	73.42720794677734	49.219608306884766	17.095529556274414	1.0	1.0	0.0	4ql6_C	4ql6_A-4ql6_C
34.425411224365234	41.71150588989258	30.652	78.34861755371094	50.807525634765625	16.715190887451172	1.0	1.0	0.0	4ql6_C	4ql6_A-4ql6_C
37.726707458496094	45.17501449584961	32.437	84.3307113647461	56.52942657470703	18.765180587768555	1.0	1.0	0.0	4ql6_C	4ql6_A-4ql6_C
34.53231430053711	43.47968292236328	32.33	80.27264404296875	51.876583099365234	16.577129364013672	1.0	1.0	0.0	4ql6_C	4ql6_A-4ql6_C
34.82395553588867	42.273624420166016	32.239999999999995	79.60189056396484	50.776123046875	18.178083419799805	1.0	1.0	0.0	4ql6_C	4ql6_A-4ql6_C
35.24945831298828	39.36443328857422	27.032	83.558837890625	53.1669807434082	18.06747436523437	1.0	1.0	0.0	4ql6_C	4ql6_A-4ql6_C
34.35258483886719	40.15761184692383	31.933000000000003	80.74038696289062	50.8959846496582	18.606523513793945	1.0	1.0	0.0	4ql6_C	4ql6_A-4ql6_C
36.9182014465332	44.12295150756836	30.649000000000008	85.3817367553711	58.267486572265625	16.85379981994629	1.0	1.0	0.0	4ql6_C	4ql6_A-4ql6_C
33.71029281616211	41.88835906982422	29.768	79.61897277832031	50.7017822265625	18.58116340637207	1.0	1.0	0.0	4ql6_C	4ql6_A-4ql6_C
33.75533676147461	40.101959228515625	31.279000000000003	79.063232421875	49.73505783081055	18.5223445892334	1.0	1.0	0.0	4ql6_C	4ql6_A-4ql6_C
38.50504684448242	48.66086196899414	32.169	91.00779724121094	66.70951843261719	18.740697860717773	1.0	1.0	0.0	4ql6_C	4ql6_A-4ql6_C
33.18751525878906	33.85354232788086	29.319	83.7782211303711	60.42691040039063	16.805681228637695	1.0	1.0	0.0	4ql6_C	4ql6_A-4ql6_C
37.50772857666016	42.15066909790039	34.854000000000006	89.3575439453125	58.49874877929688	17.195817947387695	1.0	1.0	0.0	4ql6_C	4ql6_A-4ql6_C
33.59578323364258	38.26919555664063	30.016	80.87696838378906	53.15873336791992	17.153078079223633	1.0	1.0	0.0	4ql6_C	4ql6_A-4ql6_C
39.34130859375	44.323997497558594	38.396	90.62921905517578	59.33626174926758	18.80129814147949	1.0	1.0	0.0	4ql6_C	4ql6_A-4ql6_C
39.76736831665039	39.64298629760742	32.324	87.91984558105469	55.54058456420898	16.456390380859375	1.0	1.0	0.0	4ql6_C	4ql6_A-4ql6_C
29.872238159179688	32.293846130371094	35.476000000000006	78.63948059082031	53.89517593383789	18.365827560424805	1.0	1.0	0.0	4ql6_C	4ql6_A-4ql6_C
21.352453231811523	28.75543594360352	37.441	73.31185150146484	49.68917083740234	17.38170051574707	1.0	1.0	0.0	4ql6_C	4ql6_A-4ql6_C
35.01896286010742	34.17192840576172	29.803	87.34756469726562	56.2678337097168	18.564838409423828	1.0	1.0	0.0	4ql6_C	4ql6_A-4ql6_C
32.49543380737305	37.12852096557617	33.148999999999994	77.16842651367188	49.76987075805664	18.07669448852539	1.0	1.0	0.0	4ql6_C	4ql6_A-4ql6_C
34.674678802490234	42.36982345581055	33.01	78.71829986572266	52.35497283935547	18.652381896972656	1.0	1.0	0.0	4ql6_C	4ql6_A-4ql6_C
37.99186706542969	39.85976409912109	32.058	83.25875091552734	51.69726943969727	17.058916091918945	1.0	1.0	0.0	4ql6_C	4ql6_A-4ql6_C
33.79425048828125	42.83821868896485	30.95	80.99620819091797	51.83008575439453	18.347150802612305	1.0	1.0	0.0	4ql6_C	4ql6_A-4ql6_C
36.2943115234375	40.23466491699219	28.947	83.2537612915039	52.63698196411133	18.59631729125977	1.0	1.0	0.0	4ql6_C	4ql6_A-4ql6_C
37.88771438598633	41.05816268920898	30.629999999999995	86.93313598632812	57.48855209350586	18.954214096069336	1.0	1.0	0.0	4ql6_C	4ql6_A-4ql6_C
36.997100830078125	46.35173797607422	30.198999999999995	86.8788070678711	59.89316177368164	18.72374153137207	1.0	1.0	0.0	4ql6_C	4ql6_A-4ql6_C
34.448280334472656	39.64399337768555	36.86999999999999	79.81856536865234	50.662200927734375	18.17074584960937	1.0	1.0	0.0	4ql6_C	4ql6_A-4ql6_C
37.292762756347656	38.28013610839844	35.728	82.63678741455078	50.7496452331543	16.97882843017578	1.0	1.0	0.0	4ql6_C	4ql6_A-4ql6_C
32.36361312866211	37.29590606689453	27.644000000000005	81.35762023925781	53.45586395263672	18.527700424194336	1.0	1.0	0.0	4ql6_C	4ql6_A-4ql6_C
39.27790451049805	49.032833099365234	37.217	86.1280746459961	57.740840911865234	16.947839736938477	1.0	1.0	0.0	4ql6_C	4ql6_A-4ql6_C
38.72539138793945	45.890743255615234	33.028	88.72715759277344	58.9011116027832	18.718692779541016	1.0	1.0	0.0	4ql6_C	4ql6_A-4ql6_C
35.48576354980469	42.83267974853516	30.839	85.43675994873047	56.23078536987305	18.44780540466309	1.0	1.0	0.0	4ql6_C	4ql6_A-4ql6_C
35.575927734375	43.01911544799805	31.41500000000001	80.6876220703125	51.136348724365234	18.782962799072266	1.0	1.0	0.0	4ql6_C	4ql6_A-4ql6_C
35.84667205810547	44.5044174194336	29.29	84.80879211425781	57.08855056762695	19.044469833374023	1.0	1.0	0.0	4ql6_C	4ql6_A-4ql6_C
36.04027938842773	44.48170852661133	31.92	82.98883819580078	54.57070159912109	16.7414608001709	1.0	1.0	0.0	4ql6_C	4ql6_A-4ql6_C
38.08246994018555	39.918888092041016	31.11	86.97870635986328	54.03033828735352	17.584129333496094	1.0	1.0	0.0	4ql6_C	4ql6_A-4ql6_C
39.41223907470703	43.52553939819336	36.023	87.46769714355469	55.399322509765625	18.907888412475582	1.0	1.0	0.0	4ql6_C	4ql6_A-4ql6_C
33.51141357421875	40.8906364440918	27.113	82.67036437988281	52.75366973876953	16.785465240478516	1.0	1.0	0.0	4ql6_C	4ql6_A-4ql6_C
34.285888671875	38.816253662109375	30.048	80.7524185180664	49.86959457397461	18.686582565307617	1.0	1.0	0.0	4ql6_C	4ql6_A-4ql6_C
34.70130920410156	40.7122917175293	31.123	82.14315032958984	55.53110122680664	16.967756271362305	1.0	1.0	0.0	4ql6_C	4ql6_A-4ql6_C
34.92998504638672	40.90923690795898	33.257	79.01428985595703	50.39542388916016	16.875059127807617	1.0	1.0	0.0	4ql6_C	4ql6_A-4ql6_C
34.70078659057617	41.27703857421875	34.203	79.06390380859375	50.83510208129883	16.809534072875977	1.0	1.0	0.0	4ql6_C	4ql6_A-4ql6_C
34.28369140625	40.56695556640625	31.707000000000004	80.90171813964844	50.56982421875	16.734586715698242	1.0	1.0	0.0	4ql6_C	4ql6_A-4ql6_C
34.46427536010742	42.894962310791016	30.327	79.7388916015625	50.73524856567383	18.568754196166992	1.0	1.0	0.0	4ql6_C	4ql6_A-4ql6_C
33.52927780151367	40.92439651489258	27.221000000000004	79.92273712158203	52.5893669128418	16.747087478637695	1.0	1.0	0.0	4ql6_C	4ql6_A-4ql6_C
21.124101638793945	28.618480682373047	39.846	73.68868255615234	48.92669677734375	18.889368057250977	1.0	1.0	0.0	4ql6_C	4ql6_A-4ql6_C
36.99855422973633	40.89936065673828	29.686999999999998	85.81057739257812	53.90177154541016	17.070152282714844	1.0	1.0	0.0	4ql6_C	4ql6_A-4ql6_C
38.20853805541992	45.34303665161133	31.218	86.81465911865234	59.78986358642578	17.143558502197266	1.0	1.0	0.0	4ql6_C	4ql6_A-4ql6_C
28.720195770263672	32.53266143798828	31.741	77.30227661132812	51.3087158203125	19.196372985839844	1.0	1.0	0.0	4ql6_C	4ql6_A-4ql6_C
34.011817932128906	35.11175537109375	31.638	78.30150604248047	46.3870964050293	17.06037712097168	1.0	1.0	0.0	4ql6_C	4ql6_A-4ql6_C
33.51424789428711	40.431297302246094	29.613	80.74462890625	53.80514144897461	16.780420303344727	1.0	1.0	0.0	4ql6_C	4ql6_A-4ql6_C
30.88069725036621	38.40849685668945	31.315999999999995	75.25028991699219	46.765438079833984	18.807891845703125	1.0	1.0	0.0	4ql6_C	4ql6_A-4ql6_C
36.6827392578125	43.3569564819336	29.663	85.76141357421875	55.11281967163086	18.74024200439453	1.0	1.0	0.0	4ql6_C	4ql6_A-4ql6_C
35.78355407714844	39.822147369384766	31.096	80.8924331665039	50.53991317749024	16.56046485900879	1.0	1.0	0.0	4ql6_C	4ql6_A-4ql6_C
34.306522369384766	41.28263854980469	26.65	81.84420776367188	52.22945785522461	17.146259307861328	1.0	1.0	0.0	4ql6_C	4ql6_A-4ql6_C
21.301416397094727	29.6937313079834	32.95	74.00177001953125	49.841556549072266	18.31694221496582	1.0	1.0	0.0	4ql6_C	4ql6_A-4ql6_C
38.10428237915039	44.40533828735352	29.809999999999995	86.521728515625	60.709564208984375	16.95982551574707	1.0	1.0	0.0	4ql6_C	4ql6_A-4ql6_C
29.68024635314941	33.608375549316406	45.924	57.20986557006836	40.746726989746094	0.9397891163825988	1.0	1.0	0.0	2azj_A	2azj_A-2azj_B
31.005651473999023	34.22124099731445	27.944	56.472564697265625	41.893646240234375	0.9390302896499634	1.0	1.0	0.0	2azj_A	2azj_A-2azj_B
29.47471809387207	33.18539810180664	50.995	56.0898323059082	40.144561767578125	0.9381287097930908	1.0	1.0	0.0	2azj_A	2azj_A-2azj_B
30.32010841369629	33.54390335083008	42.154	56.86924362182617	40.59952545166016	0.9380199313163756	1.0	1.0	0.0	2azj_A	2azj_A-2azj_B
28.817440032958984	33.532222747802734	54.749	55.329200744628906	40.59515380859375	0.9443924427032472	1.0	1.0	0.0	2azj_A	2azj_A-2azj_B
33.59156036376953	36.629241943359375	34.915	60.93699264526367	44.04730987548828	0.936842143535614	1.0	1.0	0.0	2azj_A	2azj_A-2azj_B
29.55867958068848	34.1961555480957	44.598	56.66635513305664	39.294342041015625	0.9335933327674866	1.0	1.0	0.0	2azj_A	2azj_A-2azj_B
30.135852813720703	33.43473434448242	41.303	57.34688186645508	40.102027893066406	0.9380853772163392	1.0	1.0	0.0	2azj_A	2azj_A-2azj_B
32.18558883666992	36.48843383789063	36.331	58.833621978759766	41.57170867919922	0.9384790658950806	1.0	1.0	0.0	2azj_A	2azj_A-2azj_B
14.618823051452637	26.36091041564941	47.397	25.73489189147949	23.545743942260746	0.9374591708183287	1.0	1.0	0.0	2azj_A	2azj_A-2azj_B
11.650376319885254	23.538301467895508	44.70100000000001	25.6723575592041	26.215375900268555	0.9379556179046632	1.0	1.0	0.0	2azj_A	2azj_A-2azj_B
30.309303283691406	33.763267517089844	43.887	55.97722625732422	40.95493698120117	0.9362198114395142	1.0	1.0	0.0	2azj_A	2azj_A-2azj_B
31.899593353271484	34.74436950683594	35.7	59.07004165649414	41.779571533203125	0.9381161332130432	1.0	1.0	0.0	2azj_A	2azj_A-2azj_B
39.5361213684082	36.83606719970703	29.424	64.51429748535156	51.184303283691406	0.9397333264350892	1.0	1.0	0.0	2azj_A	2azj_A-2azj_B
29.91636276245117	34.06376647949219	40.134	56.73493576049805	39.40983581542969	0.940575897693634	1.0	1.0	0.0	2azj_A	2azj_A-2azj_B
30.20366859436035	33.519264221191406	40.208000000000006	57.04263305664063	40.38669204711914	0.9354425668716432	1.0	1.0	0.0	2azj_A	2azj_A-2azj_B
29.524606704711918	33.74551773071289	39.876	55.23995971679688	38.16603088378906	0.9403525590896606	1.0	1.0	0.0	2azj_A	2azj_A-2azj_B
35.779239654541016	35.88849639892578	33.862	62.90016174316406	44.90975189208984	0.933846354484558	1.0	1.0	0.0	2azj_A	2azj_A-2azj_B
30.503278732299805	32.550025939941406	42.773	57.051551818847656	40.66295623779297	0.9345164895057678	1.0	1.0	0.0	2azj_A	2azj_A-2azj_B
13.369779586791992	18.83732032775879	35.471	19.470308303833008	12.235639572143556	0.9344174265861512	1.0	1.0	0.0	2azj_A	2azj_A-2azj_B
9.642000198364258	13.105270385742188	29.291	16.944908142089844	11.623685836791992	0.9388689398765564	1.0	1.0	0.0	2azj_A	2azj_A-2azj_B
13.247295379638672	26.5384578704834	42.452000000000005	26.50644302368164	27.796464920043945	0.9381966590881348	1.0	1.0	0.0	2azj_A	2azj_A-2azj_B
29.58730125427246	34.05442428588867	44.092	56.70439147949219	39.06210708618164	0.9380655884742736	1.0	1.0	0.0	2azj_A	2azj_A-2azj_B
33.778778076171875	37.55802154541016	33.882000000000005	60.87695693969727	44.03733825683594	0.9383087158203124	1.0	1.0	0.0	2azj_A	2azj_A-2azj_B
10.001127243041992	12.42316436767578	29.443	21.60005569458008	12.910799026489258	0.939074158668518	1.0	1.0	0.2666666666666666	2azj_A	2azj_A-2azj_B
31.207050323486328	36.18666076660156	30.061	58.15114212036133	41.260498046875	0.9391347765922546	1.0	1.0	0.0	2azj_A	2azj_A-2azj_B
31.833288192749023	35.529388427734375	32.822	57.37987518310547	40.31632995605469	0.9362869262695312	1.0	1.0	0.0	2azj_A	2azj_A-2azj_B
30.12925910949707	33.731807708740234	44.836	56.41668319702149	39.64860153198242	0.9309841990470886	1.0	1.0	0.0	2azj_A	2azj_A-2azj_B
29.908906936645508	33.75706100463867	39.336	55.98588562011719	40.0927963256836	0.9343897700309752	1.0	1.0	0.0	2azj_A	2azj_A-2azj_B
31.107593536376957	33.03579330444336	40.027	57.72942352294922	42.30778503417969	0.9339932799339294	1.0	1.0	0.0	2azj_A	2azj_A-2azj_B
29.791072845458984	33.39141082763672	46.449	56.20734405517578	37.8863525390625	0.9314849376678468	1.0	1.0	0.0	2azj_A	2azj_A-2azj_B
29.58686637878418	33.90361022949219	45.513	56.61394119262695	39.402809143066406	0.936776876449585	1.0	1.0	0.0	2azj_A	2azj_A-2azj_B
10.505372047424316	12.970876693725586	31.986999999999995	19.46915054321289	12.31694793701172	0.9366230368614196	1.0	1.0	0.0	2azj_A	2azj_A-2azj_B
13.629718780517578	26.636960983276367	27.714	40.23687744140625	25.501134872436523	0.939189314842224	1.0	1.0	0.0	2azj_A	2azj_A-2azj_B
11.235130310058594	16.087249755859375	32.06699999999999	14.820070266723633	15.31270980834961	0.935897946357727	1.0	1.0	0.0	2azj_A	2azj_A-2azj_B
30.874927520751957	34.47458267211914	38.87199999999999	56.88908386230469	40.102813720703125	0.931846797466278	1.0	1.0	0.0	2azj_A	2azj_A-2azj_B
31.98927116394043	33.64988708496094	38.395	58.63141632080078	43.29405975341797	0.9342723488807678	1.0	1.0	0.0	2azj_A	2azj_A-2azj_B
14.168424606323242	18.63894844055176	38.413	20.330078125	17.79257583618164	0.9319305419921876	1.0	1.0	0.0	2azj_A	2azj_A-2azj_B
29.300954818725582	32.94742584228516	53.85799999999999	56.2396354675293	38.136451721191406	0.9426201581954956	1.0	1.0	0.0	2azj_A	2azj_A-2azj_B
11.829646110534668	13.2193603515625	34.333	21.19629669189453	13.42141819000244	0.9400792717933656	1.0	1.0	0.0	2azj_A	2azj_A-2azj_B
10.80479907989502	20.330860137939453	28.928	35.35562896728516	18.58662796020508	0.947640597820282	1.0	1.0	0.0	2azj_A	2azj_A-2azj_B
31.632583618164062	34.007450103759766	38.67	57.79914474487305	40.72181701660156	0.9368109703063964	1.0	1.0	0.0	2azj_A	2azj_A-2azj_B
32.023155212402344	35.054012298583984	35.243	58.47726821899414	41.0354118347168	0.9392532110214232	1.0	1.0	0.0	2azj_A	2azj_A-2azj_B
12.334829330444336	20.803979873657227	45.243	22.28079414367676	22.194766998291016	0.9381006360054016	1.0	1.0	0.0	2azj_A	2azj_A-2azj_B
30.425125122070312	33.14777374267578	41.164	57.15470886230469	40.094970703125	0.9376782774925232	1.0	1.0	0.0	2azj_A	2azj_A-2azj_B
30.44282531738281	33.6600456237793	53.661	56.96573638916016	38.89767456054688	0.9357379078865052	1.0	1.0	0.0	2azj_A	2azj_A-2azj_B
30.38300323486328	34.511810302734375	35.086	57.494285583496094	40.06597518920898	0.939189076423645	1.0	1.0	0.0	2azj_A	2azj_A-2azj_B
30.322683334350582	33.905574798583984	40.243	56.78366088867188	41.76204681396485	0.9411767721176147	1.0	1.0	0.0	2azj_A	2azj_A-2azj_B
30.29401206970215	34.38078689575195	39.67999999999999	56.54534912109375	39.53753662109375	0.9366394281387328	1.0	1.0	0.0	2azj_A	2azj_A-2azj_B
17.458532333374023	28.47258186340332	44.526	34.65511703491211	30.010141372680664	0.937278926372528	1.0	1.0	0.0	2azj_A	2azj_A-2azj_B
16.867900848388672	26.98203468322754	41.906000000000006	35.25487518310547	27.225963592529297	0.9380002617836	1.0	1.0	0.0	2azj_A	2azj_A-2azj_B
9.924962043762209	17.13393783569336	30.101	14.378905296325684	19.433460235595703	0.9347792863845824	1.0	1.0	0.0	2azj_A	2azj_A-2azj_B
30.80717086791992	33.30653381347656	44.042	57.94195556640625	41.12749481201172	0.938053548336029	1.0	1.0	0.0	2azj_A	2azj_A-2azj_B
11.661520957946776	14.13205337524414	31.416999999999994	21.840038299560547	14.16838836669922	0.9370042681694032	1.0	1.0	0.0	2azj_A	2azj_A-2azj_B
30.55819702148437	33.683815002441406	53.362	56.79070663452149	39.26727294921875	0.9401434063911438	1.0	1.0	0.0	2azj_A	2azj_A-2azj_B
30.65411376953125	32.871055603027344	41.118	56.68072891235352	40.71891784667969	0.9352635741233826	1.0	1.0	0.0	2azj_A	2azj_A-2azj_B
33.0800666809082	35.42691421508789	33.942	58.13472366333008	42.3887939453125	0.9402635097503662	1.0	1.0	0.0	2azj_A	2azj_A-2azj_B
35.674285888671875	36.6601448059082	33.665	62.14028549194336	47.33915710449219	0.9373277425765992	1.0	1.0	0.0	2azj_A	2azj_A-2azj_B
16.013826370239258	28.8431339263916	48.051	31.599565505981445	32.47819900512695	0.938931941986084	1.0	1.0	0.0	2azj_A	2azj_A-2azj_B
9.98529815673828	14.216719627380373	32.184	19.173912048339844	15.799432754516602	0.93526953458786	1.0	1.0	0.0	2azj_A	2azj_A-2azj_B
31.26846694946289	34.96403884887695	30.214	58.46266174316406	41.51096725463867	0.9333615899086	1.0	1.0	0.0	2azj_A	2azj_A-2azj_B
28.94789695739746	32.24466323852539	48.94	56.272216796875	38.67648315429688	0.9275381565093994	1.0	1.0	0.0	2azj_A	2azj_A-2azj_B
31.16887664794922	33.49474334716797	41.191	58.48168563842773	41.31622314453125	0.9361370205879213	1.0	1.0	0.0	2azj_A	2azj_A-2azj_B
29.51759910583496	34.338623046875	39.821000000000005	56.7719612121582	38.97479248046875	0.936796247959137	1.0	1.0	0.0	2azj_A	2azj_A-2azj_B
12.702990531921388	20.290796279907227	37.41	24.594482421875	18.4924259185791	0.937585473060608	1.0	1.0	0.0	2azj_A	2azj_A-2azj_B
11.610532760620115	18.544300079345703	31.704	12.60379695892334	20.345094680786133	0.9389817714691162	1.0	1.0	0.0	2azj_A	2azj_A-2azj_B
29.47743034362793	33.120567321777344	50.64	56.08793640136719	38.654632568359375	0.9333004355430604	1.0	1.0	0.0	2azj_A	2azj_A-2azj_B
17.694007873535156	30.374656677246094	45.635	32.33927536010742	31.911792755126957	0.9369907975196838	1.0	1.0	0.0	2azj_A	2azj_A-2azj_B
16.544775009155273	27.15018844604492	45.099	33.82118606567383	28.23002052307129	0.9372787475585938	1.0	1.0	0.0	2azj_A	2azj_A-2azj_B
30.053232192993164	33.329959869384766	44.44199999999999	56.35214614868164	38.92760467529297	0.9358240962028505	1.0	1.0	0.0	2azj_A	2azj_A-2azj_B
9.48859691619873	13.426928520202637	30.224	21.77457618713379	11.004329681396484	0.9393001198768616	1.0	1.0	0.0666666666666666	2azj_A	2azj_A-2azj_B
30.14992332458496	33.77302932739258	42.99	56.50093460083008	39.68309020996094	0.939350962638855	1.0	1.0	0.0	2azj_A	2azj_A-2azj_B
9.005374908447266	11.972408294677734	29.952	19.354854583740234	12.844793319702148	0.937382161617279	1.0	1.0	0.1333333333333333	2azj_A	2azj_A-2azj_B
9.240097045898438	11.68219757080078	32.212	22.301040649414062	11.898809432983398	0.936976671218872	1.0	1.0	0.3333333333333333	2azj_A	2azj_A-2azj_B
12.555399894714355	21.199338912963867	36.831	21.79948234558105	19.94364547729492	0.9372465014457704	1.0	1.0	0.0	2azj_A	2azj_A-2azj_B
10.479168891906738	13.252083778381348	27.529000000000003	9.380595207214355	17.874954223632812	0.934444546699524	1.0	1.0	0.0666666666666666	2azj_A	2azj_A-2azj_B
12.581218719482422	22.775840759277344	40.92400000000001	22.706100463867188	22.62140464782715	0.9338696599006652	1.0	1.0	0.0	2azj_A	2azj_A-2azj_B
17.075082778930664	30.076602935791016	47.122	34.356788635253906	31.93572425842285	0.9400647282600404	1.0	1.0	0.0	2azj_A	2azj_A-2azj_B
30.682884216308597	35.16810989379883	37.75200000000001	57.527923583984375	40.9117431640625	0.932673156261444	1.0	1.0	0.0	2azj_A	2azj_A-2azj_B
30.00983619689941	34.2558479309082	45.335	56.364707946777344	39.72978210449219	0.9335827231407166	1.0	1.0	0.0	2azj_A	2azj_A-2azj_B
11.330483436584473	13.576221466064451	29.618	22.977882385253903	14.299349784851074	0.9352192282676696	1.0	1.0	0.1333333333333333	2azj_A	2azj_A-2azj_B
30.728647232055664	33.81364059448242	40.916	56.76398849487305	39.30834197998047	0.9379286766052246	1.0	1.0	0.0	2azj_A	2azj_A-2azj_B
10.292835235595703	21.390544891357425	35.972	20.84524917602539	21.80864524841309	0.936141848564148	1.0	1.0	0.0	2azj_A	2azj_A-2azj_B
30.181396484375	32.76127243041992	47.686	57.067039489746094	39.676246643066406	0.9382116198539734	1.0	1.0	0.0	2azj_A	2azj_A-2azj_B
30.46868896484375	33.28368377685547	40.014	56.82566452026367	39.06748962402344	0.9372052550315856	1.0	1.0	0.0	2azj_A	2azj_A-2azj_B
12.730873107910156	20.70665740966797	46.027	19.85361099243164	19.876413345336918	0.9386110305786132	1.0	1.0	0.0	2azj_A	2azj_A-2azj_B
9.624645233154297	16.661867141723633	31.571	34.24385452270508	18.30910873413086	0.948646366596222	1.0	1.0	0.2	2azj_A	2azj_A-2azj_B
13.401360511779783	19.4605770111084	36.049	21.158924102783203	17.100906372070312	0.9341960549354552	1.0	1.0	0.0	2azj_A	2azj_A-2azj_B
31.7768669128418	34.2507209777832	35.603	57.13747024536133	43.34983444213867	0.93458753824234	1.0	1.0	0.0	2azj_A	2azj_A-2azj_B
31.013145446777344	34.4405517578125	34.635000000000005	57.66997909545898	40.626708984375	0.936509132385254	1.0	1.0	0.0	2azj_A	2azj_A-2azj_B
12.967461585998535	24.596664428710938	47.059	24.74601936340332	22.304386138916016	0.9379398226737976	1.0	1.0	0.0	2azj_A	2azj_A-2azj_B
29.575910568237305	34.449989318847656	41.242	57.0601921081543	39.50808334350586	0.9338071942329408	1.0	1.0	0.0	2azj_A	2azj_A-2azj_B
33.165523529052734	38.01684188842773	30.812000000000005	59.38250732421875	42.0648078918457	0.9347140192985536	1.0	1.0	0.0	2azj_A	2azj_A-2azj_B
30.6202392578125	33.79737854003906	42.673	58.2225341796875	41.24011993408203	0.9339147210121156	1.0	1.0	0.0	2azj_A	2azj_A-2azj_B
30.28766250610352	33.74059295654297	45.844	56.55119705200195	38.48346710205078	0.934776484966278	1.0	1.0	0.0	2azj_A	2azj_A-2azj_B
29.826778411865234	32.85701370239258	47.973	56.29381942749024	38.29955291748047	0.9371224641799928	1.0	1.0	0.0	2azj_A	2azj_A-2azj_B
17.373855590820312	30.190488815307617	43.968	32.94969177246094	30.45809936523437	0.9377851486206056	1.0	1.0	0.0	2azj_A	2azj_A-2azj_B
30.78288078308105	33.96687698364258	42.44	56.69013595581055	41.320045471191406	0.9384921193122864	1.0	1.0	0.0	2azj_A	2azj_A-2azj_B
31.20159149169922	34.59246826171875	35.215	58.56501007080078	40.96118927001953	0.9364659190177916	1.0	1.0	0.0	2azj_A	2azj_A-2azj_B
30.351715087890625	33.82020568847656	40.41700000000001	57.007511138916016	40.736026763916016	0.9339576959609984	1.0	1.0	0.0	2azj_A	2azj_A-2azj_B
27.01860237121582	27.80087280273437	37.688	48.977325439453125	40.57384490966797	2.131866455078125	1.0	1.0	0.0	1rya_B	1rya_A-1rya_B
16.851110458374023	16.51726722717285	46.645	20.851524353027344	19.75066375732422	2.090559720993042	1.0	1.0	0.125	1rya_B	1rya_A-1rya_B
25.369028091430664	28.741870880126957	39.97	47.0738410949707	39.58666610717773	2.14272689819336	1.0	1.0	0.0	1rya_B	1rya_A-1rya_B
25.62117958068848	27.69698143005371	42.85699999999999	47.19218826293945	39.966156005859375	2.1379635334014893	1.0	1.0	0.0	1rya_B	1rya_A-1rya_B
10.193399429321287	13.544720649719238	46.081	37.15003204345703	21.965036392211918	2.083047866821289	1.0	1.0	0.1875	1rya_B	1rya_A-1rya_B
11.269725799560549	12.394219398498535	34.795	36.06948852539063	23.38412094116211	2.1454100608825684	1.0	1.0	0.1875	1rya_B	1rya_A-1rya_B
10.494264602661133	14.000214576721191	35.242000000000004	35.860843658447266	22.834453582763672	2.180408000946045	1.0	1.0	0.125	1rya_B	1rya_A-1rya_B
17.367464065551758	18.14616584777832	45.018	17.514781951904297	18.83153343200684	2.143944025039673	1.0	1.0	0.0	1rya_B	1rya_A-1rya_B
27.108963012695312	32.49781799316406	52.082	30.926502227783203	34.68601608276367	2.146124839782715	1.0	1.0	0.0	1rya_B	1rya_A-1rya_B
29.056058883666992	29.61105728149414	32.38100000000001	51.78118515014648	44.34527969360352	2.1570096015930176	1.0	1.0	0.0	1rya_B	1rya_A-1rya_B
17.768444061279297	24.35094451904297	43.495	25.33148956298828	26.033594131469727	2.146979570388794	1.0	1.0	0.0	1rya_B	1rya_A-1rya_B
14.786335945129396	27.271886825561523	46.694	38.99613571166992	42.428707122802734	2.1448655128479004	1.0	1.0	0.0	1rya_B	1rya_A-1rya_B
24.892560958862305	27.07682228088379	45.902	46.883750915527344	38.680763244628906	2.1306424140930176	1.0	1.0	0.0	1rya_B	1rya_A-1rya_B
13.79721450805664	15.892773628234863	36.211	40.80717468261719	26.493282318115234	2.1250462532043457	1.0	1.0	0.0	1rya_B	1rya_A-1rya_B
15.49630355834961	30.370088577270508	52.176	33.94602584838867	42.92417144775391	2.142988920211792	1.0	1.0	0.0	1rya_B	1rya_A-1rya_B
26.681421279907227	28.74538803100586	38.749	48.45991516113281	40.73958969116211	2.140601396560669	1.0	1.0	0.0	1rya_B	1rya_A-1rya_B
9.663496017456056	14.207807540893556	39.203	36.377254486083984	21.50191879272461	2.179081678390503	1.0	1.0	0.0	1rya_B	1rya_A-1rya_B
22.28487014770508	28.241552352905277	50.676	25.151212692260746	36.72806167602539	2.130789279937744	1.0	1.0	0.0	1rya_B	1rya_A-1rya_B
26.30022621154785	28.350116729736328	57.637	47.28336334228516	41.65435791015625	2.152113914489746	1.0	1.0	0.0	1rya_B	1rya_A-1rya_B
29.10078811645508	37.526275634765625	54.629	36.76455307006836	44.62403106689453	2.144619464874268	1.0	1.0	0.0	1rya_B	1rya_A-1rya_B
16.220409393310547	15.744854927062988	55.534000000000006	20.767370223999023	20.292755126953125	2.0997273921966557	1.0	1.0	0.125	1rya_B	1rya_A-1rya_B
19.726869583129883	19.84089469909668	47.673	23.28365898132324	22.84092712402344	2.1416866779327397	1.0	1.0	0.0	1rya_B	1rya_A-1rya_B
10.096997261047363	12.091097831726074	38.731	34.79767227172852	22.34605026245117	2.161343812942505	1.0	1.0	0.1875	1rya_B	1rya_A-1rya_B
9.65712833404541	14.000832557678224	35.59	34.99876022338867	20.849109649658203	2.169623851776123	1.0	1.0	0.0	1rya_B	1rya_A-1rya_B
18.23875999450684	19.826051712036133	47.788	22.174053192138672	20.69037437438965	2.138224840164185	1.0	1.0	0.0	1rya_B	1rya_A-1rya_B
25.672080993652344	27.93197059631348	41.386	47.33174896240234	39.96464157104492	2.1417925357818604	1.0	1.0	0.0	1rya_B	1rya_A-1rya_B
19.646936416625977	18.066118240356445	43.205000000000005	10.460606575012209	24.46200942993164	2.131932497024536	1.0	1.0	0.0	1rya_B	1rya_A-1rya_B
10.629609107971191	13.614734649658203	38.346	38.15972900390625	23.638988494873047	2.121441602706909	1.0	1.0	0.125	1rya_B	1rya_A-1rya_B
24.50355529785156	28.055570602416992	45.904	46.37433624267578	38.65982818603516	2.120418071746826	1.0	1.0	0.0	1rya_B	1rya_A-1rya_B
23.76609230041504	37.6981315612793	53.693000000000005	37.10173034667969	48.89598083496094	2.1298718452453613	1.0	1.0	0.0	1rya_B	1rya_A-1rya_B
15.068319320678713	17.60511589050293	49.14399999999999	17.132991790771484	18.110652923583984	2.138846635818481	1.0	1.0	0.0	1rya_B	1rya_A-1rya_B
19.216476440429688	17.754934310913086	38.936	18.84652709960937	21.23961067199707	2.135235548019409	1.0	1.0	0.0	1rya_B	1rya_A-1rya_B
21.460338592529297	21.89294815063477	47.806	16.829008102416992	26.44204330444336	2.1604127883911133	1.0	1.0	0.0	1rya_B	1rya_A-1rya_B
16.05801773071289	15.72032070159912	38.074	19.002967834472656	21.183311462402344	2.1473429203033447	1.0	1.0	0.0625	1rya_B	1rya_A-1rya_B
23.61868095397949	25.245899200439453	52.188	45.90043640136719	38.66929244995117	2.159512042999268	1.0	1.0	0.0	1rya_B	1rya_A-1rya_B
18.438451766967773	18.590896606445312	45.629000000000005	19.388885498046875	20.57022857666016	2.111774682998657	1.0	1.0	0.0	1rya_B	1rya_A-1rya_B
13.141963005065918	14.915061950683594	36.45	40.23263168334961	26.48809242248535	2.159018278121948	1.0	1.0	0.0	1rya_B	1rya_A-1rya_B
16.753847122192383	16.21986961364746	54.669	21.259693145751957	19.80845260620117	2.0687294006347656	1.0	1.0	0.125	1rya_B	1rya_A-1rya_B
14.620892524719238	14.38229274749756	33.489	40.18280792236328	27.345701217651367	2.1615068912506104	1.0	1.0	0.0	1rya_B	1rya_A-1rya_B
15.073453903198242	18.998659133911133	55.117	15.768582344055176	17.847667694091797	2.109362840652466	1.0	1.0	0.0	1rya_B	1rya_A-1rya_B
23.12763977050781	34.88868713378906	49.453	30.3746337890625	42.05177688598633	2.137513875961304	1.0	1.0	0.0	1rya_B	1rya_A-1rya_B
11.288790702819824	24.13802146911621	43.440000000000005	35.345272064208984	40.0440559387207	2.1434743404388428	1.0	1.0	0.0	1rya_B	1rya_A-1rya_B
10.999828338623049	24.825883865356445	42.63699999999999	34.48812484741211	39.323978424072266	2.1504526138305664	1.0	1.0	0.0	1rya_B	1rya_A-1rya_B
25.211265563964844	28.08481979370117	42.639	46.69126129150391	39.31855773925781	2.144139289855957	1.0	1.0	0.0	1rya_B	1rya_A-1rya_B
26.089820861816406	36.08454132080078	48.25000000000001	34.324981689453125	34.89512634277344	2.140544891357422	1.0	1.0	0.0	1rya_B	1rya_A-1rya_B
25.923770904541016	28.972148895263672	43.027	47.49613571166992	40.29375076293945	2.150568008422852	1.0	1.0	0.0	1rya_B	1rya_A-1rya_B
13.817821502685549	14.124996185302734	33.721	39.38946914672852	26.353614807128903	2.143108367919922	1.0	1.0	0.0625	1rya_B	1rya_A-1rya_B
14.319411277770996	14.030864715576172	63.257000000000005	17.771625518798828	16.004640579223633	2.0982625484466557	1.0	1.0	0.125	1rya_B	1rya_A-1rya_B
15.8652925491333	14.983330726623535	54.23499999999999	21.18340301513672	17.883712768554688	2.1164333820343018	1.0	1.0	0.0625	1rya_B	1rya_A-1rya_B
14.997149467468262	17.741069793701172	45.874	20.300161361694336	19.00408172607422	2.1119556427001958	1.0	1.0	0.0	1rya_B	1rya_A-1rya_B
8.415730476379395	13.127534866333008	37.24	33.58110427856445	20.03672981262207	2.1614015102386475	1.0	1.0	0.0	1rya_B	1rya_A-1rya_B
25.37032890319824	28.48153686523437	41.066	47.38842391967773	40.2520751953125	2.145970582962036	1.0	1.0	0.0	1rya_B	1rya_A-1rya_B
14.17285442352295	25.25394630432129	36.021	31.48944091796875	22.554014205932617	2.1481316089630127	1.0	1.0	0.0	1rya_B	1rya_A-1rya_B
8.484044075012207	12.45119571685791	39.67	32.76877212524414	20.327075958251957	2.174579381942749	1.0	1.0	0.1875	1rya_B	1rya_A-1rya_B
24.70754623413086	25.11896705627441	59.398	47.77029800415039	38.33101272583008	2.1427018642425537	1.0	1.0	0.0	1rya_B	1rya_A-1rya_B
10.934035301208496	12.682540893554688	39.53	36.992919921875	23.887252807617188	2.1275596618652344	1.0	1.0	0.25	1rya_B	1rya_A-1rya_B
13.499224662780762	15.021801948547363	31.019	39.79058074951172	25.691425323486328	2.1277425289154053	1.0	1.0	0.0	1rya_B	1rya_A-1rya_B
13.4117431640625	15.61449909210205	52.120000000000005	19.83630752563477	16.385162353515625	2.098036050796509	1.0	1.0	0.0625	1rya_B	1rya_A-1rya_B
15.167134284973145	32.17087173461914	51.096	39.1710319519043	42.85518646240234	2.143699407577514	1.0	1.0	0.0	1rya_B	1rya_A-1rya_B
11.598041534423828	13.144662857055664	36.141	37.38024139404297	24.26820182800293	2.1221134662628174	1.0	1.0	0.125	1rya_B	1rya_A-1rya_B
25.72972679138184	27.95928955078125	41.176	47.24073028564453	39.64239501953125	2.149757146835327	1.0	1.0	0.0	1rya_B	1rya_A-1rya_B
11.390874862670898	26.18681907653809	47.267	36.214473724365234	40.53672409057617	2.1476833820343018	1.0	1.0	0.0	1rya_B	1rya_A-1rya_B
17.90330696105957	17.00988006591797	41.877	22.88728141784668	22.84895133972168	2.1396048069000244	1.0	1.0	0.125	1rya_B	1rya_A-1rya_B
11.133682250976562	14.70421314239502	36.736	37.42815780639648	22.565574645996094	2.1508994102478027	1.0	1.0	0.0	1rya_B	1rya_A-1rya_B
14.91114902496338	17.72309684753418	45.287	12.239933967590332	17.169784545898438	2.091940402984619	1.0	1.0	0.0625	1rya_B	1rya_A-1rya_B
21.142608642578125	35.598487854003906	46.34	36.049591064453125	45.31983184814453	2.1496150493621826	1.0	1.0	0.0	1rya_B	1rya_A-1rya_B
19.373897552490234	20.4091796875	51.484	23.46497344970703	23.66634750366211	2.140207529067993	1.0	1.0	0.0	1rya_B	1rya_A-1rya_B
24.267223358154297	27.365449905395508	48.064	45.53889846801758	38.81969451904297	2.140815496444702	1.0	1.0	0.0	1rya_B	1rya_A-1rya_B
28.536808013916016	28.6112060546875	37.540000000000006	50.840145111083984	41.825477600097656	2.1360301971435547	1.0	1.0	0.0	1rya_B	1rya_A-1rya_B
14.225208282470703	15.180577278137209	55.693	19.579931259155277	17.577972412109375	2.071338653564453	1.0	1.0	0.125	1rya_B	1rya_A-1rya_B
31.56367301940918	33.559757232666016	50.655	41.47040557861328	48.889068603515625	2.1404247283935547	1.0	1.0	0.0	1rya_B	1rya_A-1rya_B
14.338582992553713	18.542325973510746	48.898	20.55591583251953	18.558698654174805	2.103285312652588	1.0	1.0	0.0	1rya_B	1rya_A-1rya_B
15.004636764526367	16.91889762878418	43.104	18.389551162719727	17.757680892944336	2.123218536376953	1.0	1.0	0.0	1rya_B	1rya_A-1rya_B
26.49828147888184	28.27437400817871	44.15599999999999	47.54716110229492	40.88069915771485	2.144887685775757	1.0	1.0	0.0	1rya_B	1rya_A-1rya_B
33.37216567993164	37.59732818603516	47.148	57.65481948852539	48.87271118164063	2.1450014114379883	1.0	1.0	0.0	1rya_B	1rya_A-1rya_B
18.074630737304688	19.61066627502441	47.024	20.63801002502441	19.06110000610352	2.1340723037719727	1.0	1.0	0.0	1rya_B	1rya_A-1rya_B
10.562695503234863	12.523104667663574	36.276	35.84562301635742	23.246387481689453	2.1301403045654297	1.0	1.0	0.1875	1rya_B	1rya_A-1rya_B
26.31343650817871	28.242084503173828	42.678	47.348365783691406	39.568267822265625	2.156381607055664	1.0	1.0	0.0	1rya_B	1rya_A-1rya_B
13.780938148498535	14.72734832763672	33.459	39.91608810424805	26.43077850341797	2.154115915298462	1.0	1.0	0.0	1rya_B	1rya_A-1rya_B
7.313112735748291	13.572571754455566	57.15500000000001	33.37760543823242	18.13902473449707	2.0909862518310547	1.0	1.0	0.25	1rya_B	1rya_A-1rya_B
24.80472183227539	34.9808235168457	55.32899999999999	33.416805267333984	45.159278869628906	2.142130136489868	1.0	1.0	0.0	1rya_B	1rya_A-1rya_B
15.065409660339355	15.75308322906494	42.77	23.21166038513184	13.668033599853516	2.145200252532959	1.0	1.0	0.0	1rya_B	1rya_A-1rya_B
14.607218742370604	18.45768165588379	44.827	18.100616455078125	17.535280227661133	2.0832672119140625	1.0	1.0	0.0	1rya_B	1rya_A-1rya_B
10.770792961120604	14.0906400680542	29.925	35.334285736083984	24.10211563110352	2.1806697845458984	1.0	1.0	0.0	1rya_B	1rya_A-1rya_B
24.70188331604004	28.02318382263184	52.423	46.272926330566406	38.76721954345703	2.139445304870605	1.0	1.0	0.0	1rya_B	1rya_A-1rya_B
16.66254234313965	16.731889724731445	44.726	20.38640785217285	17.474655151367188	2.140957832336426	1.0	1.0	0.0	1rya_B	1rya_A-1rya_B
10.186478614807127	15.45007610321045	38.004	37.02429962158203	22.179567337036133	2.149031639099121	1.0	1.0	0.0	1rya_B	1rya_A-1rya_B
6.677466869354248	12.583902359008787	35.778	29.114036560058597	13.60780906677246	2.191687822341919	1.0	1.0	0.25	1rya_B	1rya_A-1rya_B
13.925312995910645	15.595600128173828	37.562	40.16521453857422	25.23775863647461	2.1406712532043457	1.0	1.0	0.0	1rya_B	1rya_A-1rya_B
10.285502433776855	16.013877868652344	30.57	37.254493713378906	22.6583251953125	2.14827823638916	1.0	1.0	0.0	1rya_B	1rya_A-1rya_B
25.02391815185547	28.0339469909668	43.954	46.65324020385742	39.1170654296875	2.1482956409454346	1.0	1.0	0.0	1rya_B	1rya_A-1rya_B
21.092670440673828	33.06837463378906	52.577	32.891822814941406	45.85523986816406	2.1499791145324707	1.0	1.0	0.0	1rya_B	1rya_A-1rya_B
24.957569122314453	32.310455322265625	40.93	51.00444793701172	38.528839111328125	2.1426377296447754	1.0	1.0	0.0	1rya_B	1rya_A-1rya_B
8.149287223815918	13.37265968322754	44.871	34.727577209472656	20.71695327758789	2.095238447189331	1.0	1.0	0.25	1rya_B	1rya_A-1rya_B
25.56553268432617	27.508230209350582	48.576	47.571327209472656	38.93017578125	2.145735502243042	1.0	1.0	0.0	1rya_B	1rya_A-1rya_B
17.35616683959961	17.065567016601562	49.328	19.84684181213379	20.9580078125	2.099848985671997	1.0	1.0	0.125	1rya_B	1rya_A-1rya_B
23.89704704284668	26.72322654724121	48.21300000000001	45.47506713867188	38.849609375	2.1416337490081787	1.0	1.0	0.0	1rya_B	1rya_A-1rya_B
18.170869827270508	16.761516571044922	41.20100000000001	20.667001724243164	23.336753845214844	2.14738130569458	1.0	1.0	0.125	1rya_B	1rya_A-1rya_B
8.627523422241211	12.99281883239746	34.154	33.40060043334961	19.31427001953125	2.163241147994995	1.0	1.0	0.0625	1rya_B	1rya_A-1rya_B
[truncated: 114,335 more rows]
