# Supplementary material for: Peptide binder design with inverse folding and protein structure prediction
Source: Commun Chem. 2023 Oct 25;6:229. doi: 10.1038/s42004-023-01029-7 (PMC10600234; doi:10.1038/s42004-023-01029-7)
Supplement: Supplementary file 9 — Supplementary Software [file 42004_2023_1029_MOESM9_ESM.zip]

Archive with 154 entries (134 files):
- binder_design/
- binder_design/LICENSE
- binder_design/data/
- binder_design/data/3SQG.cif
- binder_design/data/3SQG_C.pdb
- binder_design/data/Foldseek_results/
- binder_design/data/Foldseek_results/alis_afdb-proteome.m8
- binder_design/data/Foldseek_results/alis_afdb-swissprot.m8
- binder_design/data/Foldseek_results/alis_afdb50.m8
- binder_design/data/Foldseek_results/alis_gmgcl_id.m8
- binder_design/data/Foldseek_results/alis_mgnify_esm30.m8
- binder_design/data/Foldseek_results/alis_pdb100.m8
- binder_design/data/Foldseek_results/hits.a3m
- binder_design/data/Foldseek_results/mmcif/
- binder_design/data/Foldseek_results/mmcif/1e6v.cif
- binder_design/data/Foldseek_results/mmcif/1e6y.cif
- binder_design/data/Foldseek_results/mmcif/3m32.cif
- binder_design/data/Foldseek_results/mmcif/3sqg.cif
- binder_design/data/Foldseek_results/mmcif/5a0y.cif
- binder_design/data/Foldseek_results/mmcif/5a8k.cif
- binder_design/data/Foldseek_results/mmcif/5a8r.cif
- binder_design/data/Foldseek_results/mmcif/5a8w.cif
- binder_design/data/Foldseek_results/mmcif/5n1q.cif
- binder_design/data/Foldseek_results/mmcif/5n28.cif
- binder_design/data/Foldseek_results/mmcif/5n2a.cif
- binder_design/data/Foldseek_results/mmcif/7b2c.cif
- binder_design/data/Foldseek_results/mmcif/7b2h.cif
- binder_design/data/Foldseek_results/mmcif/7nkg.cif
- binder_design/data/Foldseek_results/mmcif/7suc.cif
- binder_design/data/Foldseek_results/mmcif/7sxm.cif
- binder_design/data/Foldseek_results/mmcif/ids.txt
- binder_design/data/Foldseek_results/mmcif/seeds/
- binder_design/data/Foldseek_results/mmcif/seeds/seed_1.pdb
- binder_design/data/Foldseek_results/mmcif/seeds/seed_2.pdb
- binder_design/data/Foldseek_results/mmcif/seeds/seed_3.pdb
- binder_design/data/Foldseek_results/mmcif/seeds/seed_4.pdb
- binder_design/data/Foldseek_results/mmcif/seeds/seed_5.pdb
- binder_design/data/Foldseek_results/mmcif/seeds/seed_6.pdb
- binder_design/data/Foldseek_results/mmcif/seeds/seed_7.pdb
- binder_design/data/Foldseek_results/mmcif/seeds/seed_df.csv
- binder_design/foldseek_pdb.sh
- binder_design/pick_seeds.sh
- binder_design/run_esmIF1_mod.sh
- binder_design/score_local.sh
- binder_design/src/
- binder_design/src/AF2/
- binder_design/src/AF2/CONTRIBUTING.md
- binder_design/src/AF2/LICENSE
- binder_design/src/AF2/README.md
- binder_design/src/AF2/af_local.py
- binder_design/src/AF2/af_mod_pred.py
- binder_design/src/AF2/alphafold/
- binder_design/src/AF2/alphafold/common/
- binder_design/src/AF2/alphafold/common/__init__.py
- binder_design/src/AF2/alphafold/common/confidence.py
- binder_design/src/AF2/alphafold/common/protein.py
- binder_design/src/AF2/alphafold/common/protein_test.py
- binder_design/src/AF2/alphafold/common/residue_constants.py
- binder_design/src/AF2/alphafold/common/residue_constants_test.py
- binder_design/src/AF2/alphafold/common/testdata/
- binder_design/src/AF2/alphafold/common/testdata/2rbg.pdb
- binder_design/src/AF2/alphafold/data/
- binder_design/src/AF2/alphafold/data/__init__.py
- binder_design/src/AF2/alphafold/data/foldonly.py
- binder_design/src/AF2/alphafold/data/mmcif_parsing.py
- binder_design/src/AF2/alphafold/data/msaonly.py
- binder_design/src/AF2/alphafold/data/parsers.py
- binder_design/src/AF2/alphafold/data/pipeline.py
- binder_design/src/AF2/alphafold/data/templates.py
- binder_design/src/AF2/alphafold/data/tools/
- binder_design/src/AF2/alphafold/data/tools/__init__.py
- binder_design/src/AF2/alphafold/data/tools/hhblits.py
- binder_design/src/AF2/alphafold/data/tools/hhsearch.py
- binder_design/src/AF2/alphafold/data/tools/hmmbuild.py
- binder_design/src/AF2/alphafold/data/tools/hmmsearch.py
- binder_design/src/AF2/alphafold/data/tools/jackhmmer.py
- binder_design/src/AF2/alphafold/data/tools/kalign.py
- binder_design/src/AF2/alphafold/data/tools/utils.py
- binder_design/src/AF2/alphafold/model/
- binder_design/src/AF2/alphafold/model/__init__.py
- binder_design/src/AF2/alphafold/model/all_atom.py
- binder_design/src/AF2/alphafold/model/all_atom_test.py
- binder_design/src/AF2/alphafold/model/common_modules.py
- binder_design/src/AF2/alphafold/model/config.py
- binder_design/src/AF2/alphafold/model/data.py
- binder_design/src/AF2/alphafold/model/features.py
- binder_design/src/AF2/alphafold/model/folding.py
- binder_design/src/AF2/alphafold/model/layer_stack.py
- binder_design/src/AF2/alphafold/model/layer_stack_test.py
- binder_design/src/AF2/alphafold/model/lddt.py
- binder_design/src/AF2/alphafold/model/lddt_test.py
- binder_design/src/AF2/alphafold/model/mapping.py
- binder_design/src/AF2/alphafold/model/model.py
- binder_design/src/AF2/alphafold/model/modules.py
- binder_design/src/AF2/alphafold/model/prng.py
- binder_design/src/AF2/alphafold/model/prng_test.py
- binder_design/src/AF2/alphafold/model/quat_affine.py
- binder_design/src/AF2/alphafold/model/quat_affine_test.py
- binder_design/src/AF2/alphafold/model/r3.py
- binder_design/src/AF2/alphafold/model/tf/
- binder_design/src/AF2/alphafold/model/tf/__init__.py
- binder_design/src/AF2/alphafold/model/tf/data_transforms.py
- binder_design/src/AF2/alphafold/model/tf/input_pipeline.py
- binder_design/src/AF2/alphafold/model/tf/protein_features.py
- binder_design/src/AF2/alphafold/model/tf/protein_features_test.py
- binder_design/src/AF2/alphafold/model/tf/proteins_dataset.py
- binder_design/src/AF2/alphafold/model/tf/shape_helpers.py
- binder_design/src/AF2/alphafold/model/tf/shape_helpers_test.py
- binder_design/src/AF2/alphafold/model/tf/shape_placeholders.py
- binder_design/src/AF2/alphafold/model/tf/utils.py
- binder_design/src/AF2/alphafold/model/utils.py
- binder_design/src/AF2/alphafold/relax/
- binder_design/src/AF2/alphafold/relax/__init__.py
- binder_design/src/AF2/alphafold/relax/amber_minimize.py
- binder_design/src/AF2/alphafold/relax/amber_minimize_test.py
- binder_design/src/AF2/alphafold/relax/cleanup.py
- binder_design/src/AF2/alphafold/relax/cleanup_test.py
- binder_design/src/AF2/alphafold/relax/relax.py
- binder_design/src/AF2/alphafold/relax/relax_test.py
- binder_design/src/AF2/alphafold/relax/testdata/
- binder_design/src/AF2/alphafold/relax/testdata/model_output.pdb
- binder_design/src/AF2/alphafold/relax/testdata/multiple_disulfides_target.pdb
- binder_design/src/AF2/alphafold/relax/testdata/with_violations.pdb
- binder_design/src/AF2/alphafold/relax/testdata/with_violations_casp14.pdb
- binder_design/src/AF2/alphafold/relax/utils.py
- binder_design/src/AF2/alphafold/relax/utils_test.py
- binder_design/src/AF2/docker/
- binder_design/src/AF2/docker/Dockerfile
- binder_design/src/AF2/docker/openmm.patch
- binder_design/src/AF2/docker/requirements.txt
- binder_design/src/AF2/docker/run_docker.py
- binder_design/src/AF2/notebooks/
- binder_design/src/AF2/notebooks/AlphaFold.ipynb
- binder_design/src/AF2/requirements.txt
- binder_design/src/AF2/run_alphafold_colab.py
- binder_design/src/AF2/scripts/
- binder_design/src/AF2/scripts/download_all_data.sh
- binder_design/src/AF2/scripts/download_alphafold_params.sh
- binder_design/src/AF2/scripts/download_bfd.sh
- binder_design/src/AF2/scripts/download_mgnify.sh
- binder_design/src/AF2/scripts/download_pdb70.sh
- binder_design/src/AF2/scripts/download_pdb_mmcif.sh
- binder_design/src/AF2/scripts/download_small_bfd.sh
- binder_design/src/AF2/scripts/download_uniclust30.sh
- binder_design/src/AF2/scripts/download_uniref90.sh
- binder_design/src/design_local.py
- binder_design/src/esm_if1_pred.py
- binder_design/src/process/
- binder_design/src/process/batch_download.sh
- binder_design/src/process/generate_diverse_seeds.py
- binder_design/src/process/process_local.py
- binder_design/src/process/score_local.py
- binder_design/src/process/score_models.py
- binder_design/src/process/str_to_seq_aln.py
