# Supplementary material for: Peptide binder design with inverse folding and protein structure prediction
Source: Commun Chem. 2023 Oct 25;6:229. doi: 10.1038/s42004-023-01029-7 (PMC10600234; doi:10.1038/s42004-023-01029-7)
Supplement: Supplementary file 9 — Supplementary Software [file 42004_2023_1029_MOESM9_ESM.zip › binder_design/data/3SQG.cif]

data_3SQG
# 
_entry.id   3SQG 
# 
_audit_conform.dict_name       mmcif_pdbx.dic 
_audit_conform.dict_version    5.287 
_audit_conform.dict_location   http://mmcif.pdb.org/dictionaries/ascii/mmcif_pdbx.dic 
# 
loop_
_database_2.database_id 
_database_2.database_code 
PDB   3SQG         
RCSB  RCSB066524   
WWPDB D_1000066524 
# 
loop_
_pdbx_database_related.db_name 
_pdbx_database_related.db_id 
_pdbx_database_related.details 
_pdbx_database_related.content_type 
PDB 3POT . unspecified 
PDB 3M1V . unspecified 
PDB 1HBN . unspecified 
# 
_pdbx_database_status.status_code                     REL 
_pdbx_database_status.entry_id                        3SQG 
_pdbx_database_status.recvd_initial_deposition_date   2011-07-05 
_pdbx_database_status.deposit_site                    RCSB 
_pdbx_database_status.process_site                    RCSB 
_pdbx_database_status.status_code_sf                  REL 
_pdbx_database_status.status_code_mr                  ? 
_pdbx_database_status.SG_entry                        ? 
_pdbx_database_status.status_code_cs                  ? 
_pdbx_database_status.methods_development_category    ? 
_pdbx_database_status.pdb_format_compatible           Y 
# 
loop_
_audit_author.name 
_audit_author.pdbx_ordinal 
'Shima, S.'    1 
'Krueger, M.'  2 
'Weinert, T.'  3 
'Demmer, U.'   4 
'Thauer, R.K.' 5 
'Ermler, U.'   6 
# 
_citation.id                        primary 
_citation.title                     
'Structure of a methyl-coenzyme M reductase from Black Sea mats that oxidize methane anaerobically.' 
_citation.journal_abbrev            Nature 
_citation.journal_volume            481 
_citation.page_first                98 
_citation.page_last                 101 
_citation.year                      2011 
_citation.journal_id_ASTM           NATUAS 
_citation.country                   UK 
_citation.journal_id_ISSN           0028-0836 
_citation.journal_id_CSD            0006 
_citation.book_publisher            ? 
_citation.pdbx_database_id_PubMed   22121022 
_citation.pdbx_database_id_DOI      10.1038/nature10663 
# 
loop_
_citation_author.citation_id 
_citation_author.name 
_citation_author.ordinal 
primary 'Shima, S.'    1 
primary 'Krueger, M.'  2 
primary 'Weinert, T.'  3 
primary 'Demmer, U.'   4 
primary 'Kahnt, J.'    5 
primary 'Thauer, R.K.' 6 
primary 'Ermler, U.'   7 
# 
_cell.entry_id           3SQG 
_cell.length_a           128.860 
_cell.length_b           412.490 
_cell.length_c           165.510 
_cell.angle_alpha        90.00 
_cell.angle_beta         90.00 
_cell.angle_gamma        90.00 
_cell.Z_PDB              24 
_cell.pdbx_unique_axis   ? 
_cell.length_a_esd       ? 
_cell.length_b_esd       ? 
_cell.length_c_esd       ? 
_cell.angle_alpha_esd    ? 
_cell.angle_beta_esd     ? 
_cell.angle_gamma_esd    ? 
# 
_symmetry.entry_id                         3SQG 
_symmetry.space_group_name_H-M             'C 2 2 21' 
_symmetry.pdbx_full_space_group_name_H-M   ? 
_symmetry.cell_setting                     ? 
_symmetry.Int_Tables_number                20 
_symmetry.space_group_name_Hall            ? 
# 
loop_
_entity.id 
_entity.type 
_entity.src_method 
_entity.pdbx_description 
_entity.formula_weight 
_entity.pdbx_number_of_molecules 
_entity.pdbx_ec 
_entity.pdbx_mutation 
_entity.pdbx_fragment 
_entity.details 
1  polymer     nat 'Methyl coenzyme M reductase, alpha subunit' 63862.895 3    2.8.4.1 ? ? ? 
2  polymer     nat 'Methyl-coenzyme M reductase, beta subunit'  46030.004 3    2.8.4.1 ? ? ? 
3  polymer     nat 'Methyl-coenzyme M reductase, gamma subunit' 31576.955 3    2.8.4.1 ? ? ? 
4  non-polymer syn 'Coenzyme B'                                 343.334   3    ?       ? ? ? 
5  non-polymer syn '1-THIOETHANESULFONIC ACID'                  142.197   3    ?       ? ? ? 
6  non-polymer syn '(17[2]S)-17[2]-methylthio-coenzyme F43'     952.672   3    ?       ? ? ? 
7  non-polymer syn 'PENTAETHYLENE GLYCOL'                       238.278   6    ?       ? ? ? 
8  non-polymer syn 'TRIETHYLENE GLYCOL'                         150.173   6    ?       ? ? ? 
9  non-polymer syn 'SULFATE ION'                                96.063    9    ?       ? ? ? 
10 non-polymer syn 'CHLORIDE ION'                               35.453    1    ?       ? ? ? 
11 non-polymer syn 'CALCIUM ION'                                40.078    2    ?       ? ? ? 
12 non-polymer syn 'HEXAETHYLENE GLYCOL'                        282.331   1    ?       ? ? ? 
13 non-polymer syn GLYCEROL                                     92.094    2    ?       ? ? ? 
14 water       nat water                                        18.015    2005 ?       ? ? ? 
# 
loop_
_entity_poly.entity_id 
_entity_poly.type 
_entity_poly.nstd_linkage 
_entity_poly.nstd_monomer 
_entity_poly.pdbx_seq_one_letter_code 
_entity_poly.pdbx_seq_one_letter_code_can 
_entity_poly.pdbx_strand_id 
_entity_poly.pdbx_target_identifier 
1 'polypeptide(L)' no yes 
;MPYNDIQHNFLKAMSDKFAEKPESTATEFYTYGGIAQKGGMRKREFIAEASKIVDSRVNSTPAYNPDAGMPQGQRYLMPY
MMNHTDIMVNADDLHWINNAAMQQAWDDMKRGIVLGLDDAHGLLEARLGKEVTPDTISNYMEVLNHALPGGAVIQEHMVE
TKPMLVNDSYAKIFSGDDDLVDSVDRRFILDINKEFAAGYDKPGEQADQLKDAIGKKIWQILWMPTVVARQTDGGTMFRW
VGMQVGMTMINAYKLCAGESVTGEFAYYAK(MHS)AAVVQLSNYMPVKRARSHNEPGGMPLGINADSTRSPALFPNDPIR
AELESIAVAAMVYDQL(0AF)FGTYMSGGVGFTQYASATYTDNILEDFCYKGCEIGLDYAGGKMASIKGDKLNMDILEEI
IRAENDYALTQYEAYPTVAESHFGGSVRACCAAAGCGSAVACATGLAQPALSAWSLSMLGHYERVGRLGFF(GL3)YDLQ
DQCTACGSYSYQSDEGMPFEMRGVNYPNYA(MHO)NVGHQSAYAGLVAGAHSANHDAWVLSPLWKVAFSDRDLPFDRGYV
TREYGLGANREYTKVAGERDLIIAGHYGREPGAKL
;
;MPYNDIQHNFLKAMSDKFAEKPESTATEFYTYGGIAQKGGMRKREFIAEASKIVDSRVNSTPAYNPDAGMPQGQRYLMPY
MMNHTDIMVNADDLHWINNAAMQQAWDDMKRGIVLGLDDAHGLLEARLGKEVTPDTISNYMEVLNHALPGGAVIQEHMVE
TKPMLVNDSYAKIFSGDDDLVDSVDRRFILDINKEFAAGYDKPGEQADQLKDAIGKKIWQILWMPTVVARQTDGGTMFRW
VGMQVGMTMINAYKLCAGESVTGEFAYYAKHAAVVQLSNYMPVKRARSHNEPGGMPLGINADSTRSPALFPNDPIRAELE
SIAVAAMVYDQLWFGTYMSGGVGFTQYASATYTDNILEDFCYKGCEIGLDYAGGKMASIKGDKLNMDILEEIIRAENDYA
LTQYEAYPTVAESHFGGSVRACCAAAGCGSAVACATGLAQPALSAWSLSMLGHYERVGRLGFFGYDLQDQCTACGSYSYQ
SDEGMPFEMRGVNYPNYAMNVGHQSAYAGLVAGAHSANHDAWVLSPLWKVAFSDRDLPFDRGYVTREYGLGANREYTKVA
GERDLIIAGHYGREPGAKL
;
A,D,G ? 
2 'polypeptide(L)' no no  
;MADEIDLYDDKGKKLAAGVPLQNISPLKNAAIKKIVNLTIRTGAVDLAGLEKKFATGAIAGRGMVIRGVNRNLPIVDKAK
EIAKAVEDMLRVESGDDTNVELIAGGKRMMVQPPTARILSDYSVGLTASMGALTHAIIDVCNVSMWDAPYVHAGVWGMYP
QNPDPGDGAVKMLVDIPMKNEGPGFTLRNIPVNHLAATVRKRAMQGAGLTMILEEAAQFEMGNCMGPHERGHLLDLAYEG
LNANNLLYSLIKDNGQDGSLGDVIYAAVEKAKADGVIKSLKKMPSGFTVYDADDMQLWNAYACTAMLAGVCVNCASMRAG
QPVPGNIMQACCLIERETGLPGPDFGMAQGASVSSSFFSHSIYGGGGPGVFYGNHIVTRHAKGQFIPCFCAAMCIDADTM
YFSPARTSALYGEVLGAIPEFAEPMRAVAEAAK
;
;MADEIDLYDDKGKKLAAGVPLQNISPLKNAAIKKIVNLTIRTGAVDLAGLEKKFATGAIAGRGMVIRGVNRNLPIVDKAK
EIAKAVEDMLRVESGDDTNVELIAGGKRMMVQPPTARILSDYSVGLTASMGALTHAIIDVCNVSMWDAPYVHAGVWGMYP
QNPDPGDGAVKMLVDIPMKNEGPGFTLRNIPVNHLAATVRKRAMQGAGLTMILEEAAQFEMGNCMGPHERGHLLDLAYEG
LNANNLLYSLIKDNGQDGSLGDVIYAAVEKAKADGVIKSLKKMPSGFTVYDADDMQLWNAYACTAMLAGVCVNCASMRAG
QPVPGNIMQACCLIERETGLPGPDFGMAQGASVSSSFFSHSIYGGGGPGVFYGNHIVTRHAKGQFIPCFCAAMCIDADTM
YFSPARTSALYGEVLGAIPEFAEPMRAVAEAAK
;
B,E,H ? 
3 'polypeptide(L)' no no  
;MPQFTAGNSHVAQNRRNYMDPSYKLEKLRDIPEEDIVRLLAHRAPGEEYKSIHPPLEEMEEPDCAVRQIVKPTEGAAAGD
RIRYVQYTDSMFFSPITPYQRAWEALNRYKGVDPGVLSGRTIIEARERDIEKIAKIEVDCELYDTARTGLRGRTVHGHAV
RLDKDGMMFDALRRWSRGADGTVTYVKDMIGGAMDKEVTLGKPLSDAELLKKTTMYRNAQGGVWQEADDPESMDVTAQIH
WKRSVGGFQPWAKMKDIKGGKKDVGVKNLKLFTPRGGVE
;
;MPQFTAGNSHVAQNRRNYMDPSYKLEKLRDIPEEDIVRLLAHRAPGEEYKSIHPPLEEMEEPDCAVRQIVKPTEGAAAGD
RIRYVQYTDSMFFSPITPYQRAWEALNRYKGVDPGVLSGRTIIEARERDIEKIAKIEVDCELYDTARTGLRGRTVHGHAV
RLDKDGMMFDALRRWSRGADGTVTYVKDMIGGAMDKEVTLGKPLSDAELLKKTTMYRNAQGGVWQEADDPESMDVTAQIH
WKRSVGGFQPWAKMKDIKGGKKDVGVKNLKLFTPRGGVE
;
C,F,I ? 
# 
loop_
_entity_poly_seq.entity_id 
_entity_poly_seq.num 
_entity_poly_seq.mon_id 
_entity_poly_seq.hetero 
1 1   MET n 
1 2   PRO n 
1 3   TYR n 
1 4   ASN n 
1 5   ASP n 
1 6   ILE n 
1 7   GLN n 
1 8   HIS n 
1 9   ASN n 
1 10  PHE n 
1 11  LEU n 
1 12  LYS n 
1 13  ALA n 
1 14  MET n 
1 15  SER n 
1 16  ASP n 
1 17  LYS n 
1 18  PHE n 
1 19  ALA n 
1 20  GLU n 
1 21  LYS n 
1 22  PRO n 
1 23  GLU n 
1 24  SER n 
1 25  THR n 
1 26  ALA n 
1 27  THR n 
1 28  GLU n 
1 29  PHE n 
1 30  TYR n 
1 31  THR n 
1 32  TYR n 
1 33  GLY n 
1 34  GLY n 
1 35  ILE n 
1 36  ALA n 
1 37  GLN n 
1 38  LYS n 
1 39  GLY n 
1 40  GLY n 
1 41  MET n 
1 42  ARG n 
1 43  LYS n 
1 44  ARG n 
1 45  GLU n 
1 46  PHE n 
1 47  ILE n 
1 48  ALA n 
1 49  GLU n 
1 50  ALA n 
1 51  SER n 
1 52  LYS n 
1 53  ILE n 
1 54  VAL n 
1 55  ASP n 
1 56  SER n 
1 57  ARG n 
1 58  VAL n 
1 59  ASN n 
1 60  SER n 
1 61  THR n 
1 62  PRO n 
1 63  ALA n 
1 64  TYR n 
1 65  ASN n 
1 66  PRO n 
1 67  ASP n 
1 68  ALA n 
1 69  GLY n 
1 70  MET n 
1 71  PRO n 
1 72  GLN n 
1 73  GLY n 
1 74  GLN n 
1 75  ARG n 
1 76  TYR n 
1 77  LEU n 
1 78  MET n 
1 79  PRO n 
1 80  TYR n 
1 81  MET n 
1 82  MET n 
1 83  ASN n 
1 84  HIS n 
1 85  THR n 
1 86  ASP n 
1 87  ILE n 
1 88  MET n 
1 89  VAL n 
1 90  ASN n 
1 91  ALA n 
1 92  ASP n 
1 93  ASP n 
1 94  LEU n 
1 95  HIS n 
1 96  TRP n 
1 97  ILE n 
1 98  ASN n 
1 99  ASN n 
1 100 ALA n 
1 101 ALA n 
1 102 MET n 
1 103 GLN n 
1 104 GLN n 
1 105 ALA n 
1 106 TRP n 
1 107 ASP n 
1 108 ASP n 
1 109 MET n 
1 110 LYS n 
1 111 ARG n 
1 112 GLY n 
1 113 ILE n 
1 114 VAL n 
1 115 LEU n 
1 116 GLY n 
1 117 LEU n 
1 118 ASP n 
1 119 ASP n 
1 120 ALA n 
1 121 HIS n 
1 122 GLY n 
1 123 LEU n 
1 124 LEU n 
1 125 GLU n 
1 126 ALA n 
1 127 ARG n 
1 128 LEU n 
1 129 GLY n 
1 130 LYS n 
1 131 GLU n 
1 132 VAL n 
1 133 THR n 
1 134 PRO n 
1 135 ASP n 
1 136 THR n 
1 137 ILE n 
1 138 SER n 
1 139 ASN n 
1 140 TYR n 
1 141 MET n 
1 142 GLU n 
1 143 VAL n 
1 144 LEU n 
1 145 ASN n 
1 146 HIS n 
1 147 ALA n 
1 148 LEU n 
1 149 PRO n 
1 150 GLY n 
1 151 GLY n 
1 152 ALA n 
1 153 VAL n 
1 154 ILE n 
1 155 GLN n 
1 156 GLU n 
1 157 HIS n 
1 158 MET n 
1 159 VAL n 
1 160 GLU n 
1 161 THR n 
1 162 LYS n 
1 163 PRO n 
1 164 MET n 
1 165 LEU n 
1 166 VAL n 
1 167 ASN n 
1 168 ASP n 
1 169 SER n 
1 170 TYR n 
1 171 ALA n 
1 172 LYS n 
1 173 ILE n 
1 174 PHE n 
1 175 SER n 
1 176 GLY n 
1 177 ASP n 
1 178 ASP n 
1 179 ASP n 
1 180 LEU n 
1 181 VAL n 
1 182 ASP n 
1 183 SER n 
1 184 VAL n 
1 185 ASP n 
1 186 ARG n 
1 187 ARG n 
1 188 PHE n 
1 189 ILE n 
1 190 LEU n 
1 191 ASP n 
1 192 ILE n 
1 193 ASN n 
1 194 LYS n 
1 195 GLU n 
1 196 PHE n 
1 197 ALA n 
1 198 ALA n 
1 199 GLY n 
1 200 TYR n 
1 201 ASP n 
1 202 LYS n 
1 203 PRO n 
1 204 GLY n 
1 205 GLU n 
1 206 GLN n 
1 207 ALA n 
1 208 ASP n 
1 209 GLN n 
1 210 LEU n 
1 211 LYS n 
1 212 ASP n 
1 213 ALA n 
1 214 ILE n 
1 215 GLY n 
1 216 LYS n 
1 217 LYS n 
1 218 ILE n 
1 219 TRP n 
1 220 GLN n 
1 221 ILE n 
1 222 LEU n 
1 223 TRP n 
1 224 MET n 
1 225 PRO n 
1 226 THR n 
1 227 VAL n 
1 228 VAL n 
1 229 ALA n 
1 230 ARG n 
1 231 GLN n 
1 232 THR n 
1 233 ASP n 
1 234 GLY n 
1 235 GLY n 
1 236 THR n 
1 237 MET n 
1 238 PHE n 
1 239 ARG n 
1 240 TRP n 
1 241 VAL n 
1 242 GLY n 
1 243 MET n 
1 244 GLN n 
1 245 VAL n 
1 246 GLY n 
1 247 MET n 
1 248 THR n 
1 249 MET n 
1 250 ILE n 
1 251 ASN n 
1 252 ALA n 
1 253 TYR n 
1 254 LYS n 
1 255 LEU n 
1 256 CYS n 
1 257 ALA n 
1 258 GLY n 
1 259 GLU n 
1 260 SER n 
1 261 VAL n 
1 262 THR n 
1 263 GLY n 
1 264 GLU n 
1 265 PHE n 
1 266 ALA n 
1 267 TYR n 
1 268 TYR n 
1 269 ALA n 
1 270 LYS n 
1 271 MHS n 
1 272 ALA n 
1 273 ALA n 
1 274 VAL n 
1 275 VAL n 
1 276 GLN n 
1 277 LEU n 
1 278 SER n 
1 279 ASN n 
1 280 TYR n 
1 281 MET n 
1 282 PRO n 
1 283 VAL n 
1 284 LYS n 
1 285 ARG n 
1 286 ALA n 
1 287 ARG n 
1 288 SER n 
1 289 HIS n 
1 290 ASN n 
1 291 GLU n 
1 292 PRO n 
1 293 GLY n 
1 294 GLY n 
1 295 MET n 
1 296 PRO n 
1 297 LEU n 
1 298 GLY n 
1 299 ILE n 
1 300 ASN n 
1 301 ALA n 
1 302 ASP n 
1 303 SER n 
1 304 THR n 
1 305 ARG n 
1 306 SER n 
1 307 PRO n 
1 308 ALA n 
1 309 LEU n 
1 310 PHE n 
1 311 PRO n 
1 312 ASN n 
1 313 ASP n 
1 314 PRO n 
1 315 ILE n 
1 316 ARG n 
1 317 ALA n 
1 318 GLU n 
1 319 LEU n 
1 320 GLU n 
1 321 SER n 
1 322 ILE n 
1 323 ALA n 
1 324 VAL n 
1 325 ALA n 
1 326 ALA n 
1 327 MET n 
1 328 VAL n 
1 329 TYR n 
1 330 ASP n 
1 331 GLN n 
1 332 LEU n 
1 333 0AF n 
1 334 PHE n 
1 335 GLY n 
1 336 THR n 
1 337 TYR n 
1 338 MET n 
1 339 SER n 
1 340 GLY n 
1 341 GLY n 
1 342 VAL n 
1 343 GLY n 
1 344 PHE n 
1 345 THR n 
1 346 GLN n 
1 347 TYR n 
1 348 ALA n 
1 349 SER n 
1 350 ALA n 
1 351 THR n 
1 352 TYR n 
1 353 THR n 
1 354 ASP n 
1 355 ASN n 
1 356 ILE n 
1 357 LEU n 
1 358 GLU n 
1 359 ASP n 
1 360 PHE n 
1 361 CYS n 
1 362 TYR n 
1 363 LYS n 
1 364 GLY n 
1 365 CYS n 
1 366 GLU n 
1 367 ILE n 
1 368 GLY n 
1 369 LEU n 
1 370 ASP n 
1 371 TYR n 
1 372 ALA n 
1 373 GLY n 
1 374 GLY n 
1 375 LYS n 
1 376 MET n 
1 377 ALA n 
1 378 SER n 
1 379 ILE n 
1 380 LYS n 
1 381 GLY n 
1 382 ASP n 
1 383 LYS n 
1 384 LEU n 
1 385 ASN n 
1 386 MET n 
1 387 ASP n 
1 388 ILE n 
1 389 LEU n 
1 390 GLU n 
1 391 GLU n 
1 392 ILE n 
1 393 ILE n 
1 394 ARG n 
1 395 ALA n 
1 396 GLU n 
1 397 ASN n 
1 398 ASP n 
1 399 TYR n 
1 400 ALA n 
1 401 LEU n 
1 402 THR n 
1 403 GLN n 
1 404 TYR n 
1 405 GLU n 
1 406 ALA n 
1 407 TYR n 
1 408 PRO n 
1 409 THR n 
1 410 VAL n 
1 411 ALA n 
1 412 GLU n 
1 413 SER n 
1 414 HIS n 
1 415 PHE n 
1 416 GLY n 
1 417 GLY n 
1 418 SER n 
1 419 VAL n 
1 420 ARG n 
1 421 ALA n 
1 422 CYS n 
1 423 CYS n 
1 424 ALA n 
1 425 ALA n 
1 426 ALA n 
1 427 GLY n 
1 428 CYS n 
1 429 GLY n 
1 430 SER n 
1 431 ALA n 
1 432 VAL n 
1 433 ALA n 
1 434 CYS n 
1 435 ALA n 
1 436 THR n 
1 437 GLY n 
1 438 LEU n 
1 439 ALA n 
1 440 GLN n 
1 441 PRO n 
1 442 ALA n 
1 443 LEU n 
1 444 SER n 
1 445 ALA n 
1 446 TRP n 
1 447 SER n 
1 448 LEU n 
1 449 SER n 
1 450 MET n 
1 451 LEU n 
1 452 GLY n 
1 453 HIS n 
1 454 TYR n 
1 455 GLU n 
1 456 ARG n 
1 457 VAL n 
1 458 GLY n 
1 459 ARG n 
1 460 LEU n 
1 461 GLY n 
1 462 PHE n 
1 463 PHE n 
1 464 GL3 n 
1 465 TYR n 
1 466 ASP n 
1 467 LEU n 
1 468 GLN n 
1 469 ASP n 
1 470 GLN n 
1 471 CYS n 
1 472 THR n 
1 473 ALA n 
1 474 CYS n 
1 475 GLY n 
1 476 SER n 
1 477 TYR n 
1 478 SER n 
1 479 TYR n 
1 480 GLN n 
1 481 SER n 
1 482 ASP n 
1 483 GLU n 
1 484 GLY n 
1 485 MET n 
1 486 PRO n 
1 487 PHE n 
1 488 GLU n 
1 489 MET n 
1 490 ARG n 
1 491 GLY n 
1 492 VAL n 
1 493 ASN n 
1 494 TYR n 
1 495 PRO n 
1 496 ASN n 
1 497 TYR n 
1 498 ALA n 
1 499 MHO n 
1 500 ASN n 
1 501 VAL n 
1 502 GLY n 
1 503 HIS n 
1 504 GLN n 
1 505 SER n 
1 506 ALA n 
1 507 TYR n 
1 508 ALA n 
1 509 GLY n 
1 510 LEU n 
1 511 VAL n 
1 512 ALA n 
1 513 GLY n 
1 514 ALA n 
1 515 HIS n 
1 516 SER n 
1 517 ALA n 
1 518 ASN n 
1 519 HIS n 
1 520 ASP n 
1 521 ALA n 
1 522 TRP n 
1 523 VAL n 
1 524 LEU n 
1 525 SER n 
1 526 PRO n 
1 527 LEU n 
1 528 TRP n 
1 529 LYS n 
1 530 VAL n 
1 531 ALA n 
1 532 PHE n 
1 533 SER n 
1 534 ASP n 
1 535 ARG n 
1 536 ASP n 
1 537 LEU n 
1 538 PRO n 
1 539 PHE n 
1 540 ASP n 
1 541 ARG n 
1 542 GLY n 
1 543 TYR n 
1 544 VAL n 
1 545 THR n 
1 546 ARG n 
1 547 GLU n 
1 548 TYR n 
1 549 GLY n 
1 550 LEU n 
1 551 GLY n 
1 552 ALA n 
1 553 ASN n 
1 554 ARG n 
1 555 GLU n 
1 556 TYR n 
1 557 THR n 
1 558 LYS n 
1 559 VAL n 
1 560 ALA n 
1 561 GLY n 
1 562 GLU n 
1 563 ARG n 
1 564 ASP n 
1 565 LEU n 
1 566 ILE n 
1 567 ILE n 
1 568 ALA n 
1 569 GLY n 
1 570 HIS n 
1 571 TYR n 
1 572 GLY n 
1 573 ARG n 
1 574 GLU n 
1 575 PRO n 
1 576 GLY n 
1 577 ALA n 
1 578 LYS n 
1 579 LEU n 
2 1   MET n 
2 2   ALA n 
2 3   ASP n 
2 4   GLU n 
2 5   ILE n 
2 6   ASP n 
2 7   LEU n 
2 8   TYR n 
2 9   ASP n 
2 10  ASP n 
2 11  LYS n 
2 12  GLY n 
2 13  LYS n 
2 14  LYS n 
2 15  LEU n 
2 16  ALA n 
2 17  ALA n 
2 18  GLY n 
2 19  VAL n 
2 20  PRO n 
2 21  LEU n 
2 22  GLN n 
2 23  ASN n 
2 24  ILE n 
2 25  SER n 
2 26  PRO n 
2 27  LEU n 
2 28  LYS n 
2 29  ASN n 
2 30  ALA n 
2 31  ALA n 
2 32  ILE n 
2 33  LYS n 
2 34  LYS n 
2 35  ILE n 
2 36  VAL n 
2 37  ASN n 
2 38  LEU n 
2 39  THR n 
2 40  ILE n 
2 41  ARG n 
2 42  THR n 
2 43  GLY n 
2 44  ALA n 
2 45  VAL n 
2 46  ASP n 
2 47  LEU n 
2 48  ALA n 
2 49  GLY n 
2 50  LEU n 
2 51  GLU n 
2 52  LYS n 
2 53  LYS n 
2 54  PHE n 
2 55  ALA n 
2 56  THR n 
2 57  GLY n 
2 58  ALA n 
2 59  ILE n 
2 60  ALA n 
2 61  GLY n 
2 62  ARG n 
2 63  GLY n 
2 64  MET n 
2 65  VAL n 
2 66  ILE n 
2 67  ARG n 
2 68  GLY n 
2 69  VAL n 
2 70  ASN n 
2 71  ARG n 
2 72  ASN n 
2 73  LEU n 
2 74  PRO n 
2 75  ILE n 
2 76  VAL n 
2 77  ASP n 
2 78  LYS n 
2 79  ALA n 
2 80  LYS n 
2 81  GLU n 
2 82  ILE n 
2 83  ALA n 
2 84  LYS n 
2 85  ALA n 
2 86  VAL n 
2 87  GLU n 
2 88  ASP n 
2 89  MET n 
2 90  LEU n 
2 91  ARG n 
2 92  VAL n 
2 93  GLU n 
2 94  SER n 
2 95  GLY n 
2 96  ASP n 
2 97  ASP n 
2 98  THR n 
2 99  ASN n 
2 100 VAL n 
2 101 GLU n 
2 102 LEU n 
2 103 ILE n 
2 104 ALA n 
2 105 GLY n 
2 106 GLY n 
2 107 LYS n 
2 108 ARG n 
2 109 MET n 
2 110 MET n 
2 111 VAL n 
2 112 GLN n 
2 113 PRO n 
2 114 PRO n 
2 115 THR n 
2 116 ALA n 
2 117 ARG n 
2 118 ILE n 
2 119 LEU n 
2 120 SER n 
2 121 ASP n 
2 122 TYR n 
2 123 SER n 
2 124 VAL n 
2 125 GLY n 
2 126 LEU n 
2 127 THR n 
2 128 ALA n 
2 129 SER n 
2 130 MET n 
2 131 GLY n 
2 132 ALA n 
2 133 LEU n 
2 134 THR n 
2 135 HIS n 
2 136 ALA n 
2 137 ILE n 
2 138 ILE n 
2 139 ASP n 
2 140 VAL n 
2 141 CYS n 
2 142 ASN n 
2 143 VAL n 
2 144 SER n 
2 145 MET n 
2 146 TRP n 
2 147 ASP n 
2 148 ALA n 
2 149 PRO n 
2 150 TYR n 
2 151 VAL n 
2 152 HIS n 
2 153 ALA n 
2 154 GLY n 
2 155 VAL n 
2 156 TRP n 
2 157 GLY n 
2 158 MET n 
2 159 TYR n 
2 160 PRO n 
2 161 GLN n 
2 162 ASN n 
2 163 PRO n 
2 164 ASP n 
2 165 PRO n 
2 166 GLY n 
2 167 ASP n 
2 168 GLY n 
2 169 ALA n 
2 170 VAL n 
2 171 LYS n 
2 172 MET n 
2 173 LEU n 
2 174 VAL n 
2 175 ASP n 
2 176 ILE n 
2 177 PRO n 
2 178 MET n 
2 179 LYS n 
2 180 ASN n 
2 181 GLU n 
2 182 GLY n 
2 183 PRO n 
2 184 GLY n 
2 185 PHE n 
2 186 THR n 
2 187 LEU n 
2 188 ARG n 
2 189 ASN n 
2 190 ILE n 
2 191 PRO n 
2 192 VAL n 
2 193 ASN n 
2 194 HIS n 
2 195 LEU n 
2 196 ALA n 
2 197 ALA n 
2 198 THR n 
2 199 VAL n 
2 200 ARG n 
2 201 LYS n 
2 202 ARG n 
2 203 ALA n 
2 204 MET n 
2 205 GLN n 
2 206 GLY n 
2 207 ALA n 
2 208 GLY n 
2 209 LEU n 
2 210 THR n 
2 211 MET n 
2 212 ILE n 
2 213 LEU n 
2 214 GLU n 
2 215 GLU n 
2 216 ALA n 
2 217 ALA n 
2 218 GLN n 
2 219 PHE n 
2 220 GLU n 
2 221 MET n 
2 222 GLY n 
2 223 ASN n 
2 224 CYS n 
2 225 MET n 
2 226 GLY n 
2 227 PRO n 
2 228 HIS n 
2 229 GLU n 
2 230 ARG n 
2 231 GLY n 
2 232 HIS n 
2 233 LEU n 
2 234 LEU n 
2 235 ASP n 
2 236 LEU n 
2 237 ALA n 
2 238 TYR n 
2 239 GLU n 
2 240 GLY n 
2 241 LEU n 
2 242 ASN n 
2 243 ALA n 
2 244 ASN n 
2 245 ASN n 
2 246 LEU n 
2 247 LEU n 
2 248 TYR n 
2 249 SER n 
2 250 LEU n 
2 251 ILE n 
2 252 LYS n 
2 253 ASP n 
2 254 ASN n 
2 255 GLY n 
2 256 GLN n 
2 257 ASP n 
2 258 GLY n 
2 259 SER n 
2 260 LEU n 
2 261 GLY n 
2 262 ASP n 
2 263 VAL n 
2 264 ILE n 
2 265 TYR n 
2 266 ALA n 
2 267 ALA n 
2 268 VAL n 
2 269 GLU n 
2 270 LYS n 
2 271 ALA n 
2 272 LYS n 
2 273 ALA n 
2 274 ASP n 
2 275 GLY n 
2 276 VAL n 
2 277 ILE n 
2 278 LYS n 
2 279 SER n 
2 280 LEU n 
2 281 LYS n 
2 282 LYS n 
2 283 MET n 
2 284 PRO n 
2 285 SER n 
2 286 GLY n 
2 287 PHE n 
2 288 THR n 
2 289 VAL n 
2 290 TYR n 
2 291 ASP n 
2 292 ALA n 
2 293 ASP n 
2 294 ASP n 
2 295 MET n 
2 296 GLN n 
2 297 LEU n 
2 298 TRP n 
2 299 ASN n 
2 300 ALA n 
2 301 TYR n 
2 302 ALA n 
2 303 CYS n 
2 304 THR n 
2 305 ALA n 
2 306 MET n 
2 307 LEU n 
2 308 ALA n 
2 309 GLY n 
2 310 VAL n 
2 311 CYS n 
2 312 VAL n 
2 313 ASN n 
2 314 CYS n 
2 315 ALA n 
2 316 SER n 
2 317 MET n 
2 318 ARG n 
2 319 ALA n 
2 320 GLY n 
2 321 GLN n 
2 322 PRO n 
2 323 VAL n 
2 324 PRO n 
2 325 GLY n 
2 326 ASN n 
2 327 ILE n 
2 328 MET n 
2 329 GLN n 
2 330 ALA n 
2 331 CYS n 
2 332 CYS n 
2 333 LEU n 
2 334 ILE n 
2 335 GLU n 
2 336 ARG n 
2 337 GLU n 
2 338 THR n 
2 339 GLY n 
2 340 LEU n 
2 341 PRO n 
2 342 GLY n 
2 343 PRO n 
2 344 ASP n 
2 345 PHE n 
2 346 GLY n 
2 347 MET n 
2 348 ALA n 
2 349 GLN n 
2 350 GLY n 
2 351 ALA n 
2 352 SER n 
2 353 VAL n 
2 354 SER n 
2 355 SER n 
2 356 SER n 
2 357 PHE n 
2 358 PHE n 
2 359 SER n 
2 360 HIS n 
2 361 SER n 
2 362 ILE n 
2 363 TYR n 
2 364 GLY n 
2 365 GLY n 
2 366 GLY n 
2 367 GLY n 
2 368 PRO n 
2 369 GLY n 
2 370 VAL n 
2 371 PHE n 
2 372 TYR n 
2 373 GLY n 
2 374 ASN n 
2 375 HIS n 
2 376 ILE n 
2 377 VAL n 
2 378 THR n 
2 379 ARG n 
2 380 HIS n 
2 381 ALA n 
2 382 LYS n 
2 383 GLY n 
2 384 GLN n 
2 385 PHE n 
2 386 ILE n 
2 387 PRO n 
2 388 CYS n 
2 389 PHE n 
2 390 CYS n 
2 391 ALA n 
2 392 ALA n 
2 393 MET n 
2 394 CYS n 
2 395 ILE n 
2 396 ASP n 
2 397 ALA n 
2 398 ASP n 
2 399 THR n 
2 400 MET n 
2 401 TYR n 
2 402 PHE n 
2 403 SER n 
2 404 PRO n 
2 405 ALA n 
2 406 ARG n 
2 407 THR n 
2 408 SER n 
2 409 ALA n 
2 410 LEU n 
2 411 TYR n 
2 412 GLY n 
2 413 GLU n 
2 414 VAL n 
2 415 LEU n 
2 416 GLY n 
2 417 ALA n 
2 418 ILE n 
2 419 PRO n 
2 420 GLU n 
2 421 PHE n 
2 422 ALA n 
2 423 GLU n 
2 424 PRO n 
2 425 MET n 
2 426 ARG n 
2 427 ALA n 
2 428 VAL n 
2 429 ALA n 
2 430 GLU n 
2 431 ALA n 
2 432 ALA n 
2 433 LYS n 
3 1   MET n 
3 2   PRO n 
3 3   GLN n 
3 4   PHE n 
3 5   THR n 
3 6   ALA n 
3 7   GLY n 
3 8   ASN n 
3 9   SER n 
3 10  HIS n 
3 11  VAL n 
3 12  ALA n 
3 13  GLN n 
3 14  ASN n 
3 15  ARG n 
3 16  ARG n 
3 17  ASN n 
3 18  TYR n 
3 19  MET n 
3 20  ASP n 
3 21  PRO n 
3 22  SER n 
3 23  TYR n 
3 24  LYS n 
3 25  LEU n 
3 26  GLU n 
3 27  LYS n 
3 28  LEU n 
3 29  ARG n 
3 30  ASP n 
3 31  ILE n 
3 32  PRO n 
3 33  GLU n 
3 34  GLU n 
3 35  ASP n 
3 36  ILE n 
3 37  VAL n 
3 38  ARG n 
3 39  LEU n 
3 40  LEU n 
3 41  ALA n 
3 42  HIS n 
3 43  ARG n 
3 44  ALA n 
3 45  PRO n 
3 46  GLY n 
3 47  GLU n 
3 48  GLU n 
3 49  TYR n 
3 50  LYS n 
3 51  SER n 
3 52  ILE n 
3 53  HIS n 
3 54  PRO n 
3 55  PRO n 
3 56  LEU n 
3 57  GLU n 
3 58  GLU n 
3 59  MET n 
3 60  GLU n 
3 61  GLU n 
3 62  PRO n 
3 63  ASP n 
3 64  CYS n 
3 65  ALA n 
3 66  VAL n 
3 67  ARG n 
3 68  GLN n 
3 69  ILE n 
3 70  VAL n 
3 71  LYS n 
3 72  PRO n 
3 73  THR n 
3 74  GLU n 
3 75  GLY n 
3 76  ALA n 
3 77  ALA n 
3 78  ALA n 
3 79  GLY n 
3 80  ASP n 
3 81  ARG n 
3 82  ILE n 
3 83  ARG n 
3 84  TYR n 
3 85  VAL n 
3 86  GLN n 
3 87  TYR n 
3 88  THR n 
3 89  ASP n 
3 90  SER n 
3 91  MET n 
3 92  PHE n 
3 93  PHE n 
3 94  SER n 
3 95  PRO n 
3 96  ILE n 
3 97  THR n 
3 98  PRO n 
3 99  TYR n 
3 100 GLN n 
3 101 ARG n 
3 102 ALA n 
3 103 TRP n 
3 104 GLU n 
3 105 ALA n 
3 106 LEU n 
3 107 ASN n 
3 108 ARG n 
3 109 TYR n 
3 110 LYS n 
3 111 GLY n 
3 112 VAL n 
3 113 ASP n 
3 114 PRO n 
3 115 GLY n 
3 116 VAL n 
3 117 LEU n 
3 118 SER n 
3 119 GLY n 
3 120 ARG n 
3 121 THR n 
3 122 ILE n 
3 123 ILE n 
3 124 GLU n 
3 125 ALA n 
3 126 ARG n 
3 127 GLU n 
3 128 ARG n 
3 129 ASP n 
3 130 ILE n 
3 131 GLU n 
3 132 LYS n 
3 133 ILE n 
3 134 ALA n 
3 135 LYS n 
3 136 ILE n 
3 137 GLU n 
3 138 VAL n 
3 139 ASP n 
3 140 CYS n 
3 141 GLU n 
3 142 LEU n 
3 143 TYR n 
3 144 ASP n 
3 145 THR n 
3 146 ALA n 
3 147 ARG n 
3 148 THR n 
3 149 GLY n 
3 150 LEU n 
3 151 ARG n 
3 152 GLY n 
3 153 ARG n 
3 154 THR n 
3 155 VAL n 
3 156 HIS n 
3 157 GLY n 
3 158 HIS n 
3 159 ALA n 
3 160 VAL n 
3 161 ARG n 
3 162 LEU n 
3 163 ASP n 
3 164 LYS n 
3 165 ASP n 
3 166 GLY n 
3 167 MET n 
3 168 MET n 
3 169 PHE n 
3 170 ASP n 
3 171 ALA n 
3 172 LEU n 
3 173 ARG n 
3 174 ARG n 
3 175 TRP n 
3 176 SER n 
3 177 ARG n 
3 178 GLY n 
3 179 ALA n 
3 180 ASP n 
3 181 GLY n 
3 182 THR n 
3 183 VAL n 
3 184 THR n 
3 185 TYR n 
3 186 VAL n 
3 187 LYS n 
3 188 ASP n 
3 189 MET n 
3 190 ILE n 
3 191 GLY n 
3 192 GLY n 
3 193 ALA n 
3 194 MET n 
3 195 ASP n 
3 196 LYS n 
3 197 GLU n 
3 198 VAL n 
3 199 THR n 
3 200 LEU n 
3 201 GLY n 
3 202 LYS n 
3 203 PRO n 
3 204 LEU n 
3 205 SER n 
3 206 ASP n 
3 207 ALA n 
3 208 GLU n 
3 209 LEU n 
3 210 LEU n 
3 211 LYS n 
3 212 LYS n 
3 213 THR n 
3 214 THR n 
3 215 MET n 
3 216 TYR n 
3 217 ARG n 
3 218 ASN n 
3 219 ALA n 
3 220 GLN n 
3 221 GLY n 
3 222 GLY n 
3 223 VAL n 
3 224 TRP n 
3 225 GLN n 
3 226 GLU n 
3 227 ALA n 
3 228 ASP n 
3 229 ASP n 
3 230 PRO n 
3 231 GLU n 
3 232 SER n 
3 233 MET n 
3 234 ASP n 
3 235 VAL n 
3 236 THR n 
3 237 ALA n 
3 238 GLN n 
3 239 ILE n 
3 240 HIS n 
3 241 TRP n 
3 242 LYS n 
3 243 ARG n 
3 244 SER n 
3 245 VAL n 
3 246 GLY n 
3 247 GLY n 
3 248 PHE n 
3 249 GLN n 
3 250 PRO n 
3 251 TRP n 
3 252 ALA n 
3 253 LYS n 
3 254 MET n 
3 255 LYS n 
3 256 ASP n 
3 257 ILE n 
3 258 LYS n 
3 259 GLY n 
3 260 GLY n 
3 261 LYS n 
3 262 LYS n 
3 263 ASP n 
3 264 VAL n 
3 265 GLY n 
3 266 VAL n 
3 267 LYS n 
3 268 ASN n 
3 269 LEU n 
3 270 LYS n 
3 271 LEU n 
3 272 PHE n 
3 273 THR n 
3 274 PRO n 
3 275 ARG n 
3 276 GLY n 
3 277 GLY n 
3 278 VAL n 
3 279 GLU n 
# 
loop_
_entity_src_nat.entity_id 
_entity_src_nat.pdbx_src_id 
_entity_src_nat.pdbx_alt_source_flag 
_entity_src_nat.pdbx_beg_seq_num 
_entity_src_nat.pdbx_end_seq_num 
_entity_src_nat.common_name 
_entity_src_nat.pdbx_organism_scientific 
_entity_src_nat.pdbx_ncbi_taxonomy_id 
_entity_src_nat.genus 
_entity_src_nat.species 
_entity_src_nat.strain 
_entity_src_nat.tissue 
_entity_src_nat.tissue_fraction 
_entity_src_nat.pdbx_secretion 
_entity_src_nat.pdbx_fragment 
_entity_src_nat.pdbx_variant 
_entity_src_nat.pdbx_cell_line 
_entity_src_nat.pdbx_atcc 
_entity_src_nat.pdbx_cellular_location 
_entity_src_nat.pdbx_organ 
_entity_src_nat.pdbx_organelle 
_entity_src_nat.pdbx_cell 
_entity_src_nat.pdbx_plasmid_name 
_entity_src_nat.pdbx_plasmid_details 
_entity_src_nat.details 
1 1 sample ? ? ? 'uncultured archaeon' 115547 ? ? ANME-1 ? ? ? ? ? ? ? ? ? ? ? ? ? ? 
2 1 sample ? ? ? 'uncultured archaeon' 115547 ? ? ANME-1 ? ? ? ? ? ? ? ? ? ? ? ? ? ? 
3 1 sample ? ? ? 'uncultured archaeon' 115547 ? ? ANME-1 ? ? ? ? ? ? ? ? ? ? ? ? ? ? 
# 
loop_
_struct_ref.id 
_struct_ref.db_name 
_struct_ref.db_code 
_struct_ref.pdbx_db_accession 
_struct_ref.entity_id 
_struct_ref.pdbx_seq_one_letter_code 
_struct_ref.pdbx_align_begin 
_struct_ref.pdbx_db_isoform 
1 UNP D1JBK4_9ARCH D1JBK4 1 
;MPYNDIQHNFLKAMSDKFAEKPESTATEFYTYGGIAQKGGMRKREFIAEASKIVDSRVNSTPAYNPDAGMPQGQRYLMPY
MMNHTDIMVNADDLHWINNAAMQQAWDDMKRGIVLGLDDAHGLLEARLGKEVTPDTISNYMEVLNHALPGGAVIQEHMVE
TKPMLVNDSYAKIFSGDDDLVDSVDRRFILDINKEFAAGYDKPGEQADQLKDAIGKKIWQILWMPTVVARQTDGGTMFRW
VGMQVGMTMINAYKLCAGESVTGEFAYYAKHAAVVQLSNYMPVKRARSHNEPGGMPLGINADSTRSPALFPNDPIRAELE
SIAVAAMVYDQLWFGTYMSGGVGFTQYASATYTDNILEDFCYKGCEIGLDYAGGKMASIKGDKLNMDILEEIIRAENDYA
LTQYEAYPTVAESHFGGSVRACCAAAGCGSAVACATGLAQPALSAWSLSMLGHYERVGRLGFFGYDLQDQCTACGSYSYQ
SDEGMPFEMRGVNYPNYAMNVGHQSAYAGLVAGAHSANHDAWVLSPLWKVAFSDRDLPFDRGYVTREYGLGANREYTKVA
GERDLIIAGHYGREPGAKL
;
1 ? 
2 UNP D1JBK2_9ARCH D1JBK2 2 
;MADEIDLYDDKGKKLAAGVPLQNISPLKNAAIKKIVNLTIRTGAVDLAGLEKKFATGAIAGRGMVIRGVNRNLPIVDKAK
EIAKAVEDMLRVESGDDTNVELIAGGKRMMVQPPTARILSDYSVGLTASMGALTHAIIDVCNVSMWDAPYVHAGVWGMYP
QNPDPGDGAVKMLVDIPMKNEGPGFTLRNIPVNHLAATVRKRAMQGAGLTMILEEAAQFEMGNCMGPHERGHLLDLAYEG
LNANNLLYSLIKDNGQDGSLGDVIYAAVEKAKADGVIKSLKKMPSGFTVYDADDMQLWNAYACTAMLAGVCVNCASMRAG
QPVPGNIMQACCLIERETGLPGPDFGMAQGASVSSSFFSHSIYGGGGPGVFYGNHIVTRHAKGQFIPCFCAAMCIDADTM
YFSPARTSALYGEVLGAIPEFAEPMRAVAEAAK
;
1 ? 
3 UNP D1JBK3_9ARCH D1JBK3 3 
;MPQFTAGNSHVAQNRRNYMDPSYKLEKLRDIPEEDIVRLLAHRAPGEEYKSIHPPLEEMEEPDCAVRQIVKPTEGAAAGD
RIRYVQYTDSMFFSPITPYQRAWEALNRYKGVDPGVLSGRTIIEARERDIEKIAKIEVDCELYDTARTGLRGRTVHGHAV
RLDKDGMMFDALRRWSRGADGTVTYVKDMIGGAMDKEVTLGKPLSDAELLKKTTMYRNAQGGVWQEADDPESMDVTAQIH
WKRSVGGFQPWAKMKDIKGGKKDVGVKNLKLFTPRGGVE
;
1 ? 
# 
loop_
_struct_ref_seq.align_id 
_struct_ref_seq.ref_id 
_struct_ref_seq.pdbx_PDB_id_code 
_struct_ref_seq.pdbx_strand_id 
_struct_ref_seq.seq_align_beg 
_struct_ref_seq.pdbx_seq_align_beg_ins_code 
_struct_ref_seq.seq_align_end 
_struct_ref_seq.pdbx_seq_align_end_ins_code 
_struct_ref_seq.pdbx_db_accession 
_struct_ref_seq.db_align_beg 
_struct_ref_seq.pdbx_db_align_beg_ins_code 
_struct_ref_seq.db_align_end 
_struct_ref_seq.pdbx_db_align_end_ins_code 
_struct_ref_seq.pdbx_auth_seq_align_beg 
_struct_ref_seq.pdbx_auth_seq_align_end 
1 1 3SQG A 1 ? 579 ? D1JBK4 1 ? 579 ? 1 579 
2 2 3SQG B 1 ? 433 ? D1JBK2 1 ? 433 ? 1 433 
3 3 3SQG C 1 ? 279 ? D1JBK3 1 ? 279 ? 1 280 
4 1 3SQG D 1 ? 579 ? D1JBK4 1 ? 579 ? 1 579 
5 2 3SQG E 1 ? 433 ? D1JBK2 1 ? 433 ? 1 433 
6 3 3SQG F 1 ? 279 ? D1JBK3 1 ? 279 ? 1 280 
7 1 3SQG G 1 ? 579 ? D1JBK4 1 ? 579 ? 1 579 
8 2 3SQG H 1 ? 433 ? D1JBK2 1 ? 433 ? 1 433 
9 3 3SQG I 1 ? 279 ? D1JBK3 1 ? 279 ? 1 280 
# 
loop_
_chem_comp.id 
_chem_comp.type 
_chem_comp.mon_nstd_flag 
_chem_comp.name 
_chem_comp.pdbx_synonyms 
_chem_comp.formula 
_chem_comp.formula_weight 
0AF 'L-peptide linking' n 7-hydroxy-L-tryptophan                   ?                                     'C11 H12 N2 O3'         
220.225 
1PE non-polymer         . 'PENTAETHYLENE GLYCOL'                   PEG400                                'C10 H22 O6'            
238.278 
ALA 'L-peptide linking' y ALANINE                                  ?                                     'C3 H7 N O2'            
89.093  
ARG 'L-peptide linking' y ARGININE                                 ?                                     'C6 H15 N4 O2 1'        
175.209 
ASN 'L-peptide linking' y ASPARAGINE                               ?                                     'C4 H8 N2 O3'           
132.118 
ASP 'L-peptide linking' y 'ASPARTIC ACID'                          ?                                     'C4 H7 N O4'            
133.103 
CA  non-polymer         . 'CALCIUM ION'                            ?                                     'Ca 2'                  
40.078  
CL  non-polymer         . 'CHLORIDE ION'                           ?                                     'Cl -1'                 
35.453  
COM non-polymer         . '1-THIOETHANESULFONIC ACID'              ?                                     'C2 H6 O3 S2'           
142.197 
CYS 'L-peptide linking' y CYSTEINE                                 ?                                     'C3 H7 N O2 S'          
121.158 
GL3 'L-peptide linking' n THIOGLYCIN                               ?                                     'C2 H5 N O S'           
91.132  
GLN 'L-peptide linking' y GLUTAMINE                                ?                                     'C5 H10 N2 O3'          
146.144 
GLU 'L-peptide linking' y 'GLUTAMIC ACID'                          ?                                     'C5 H9 N O4'            
147.129 
GLY 'peptide linking'   y GLYCINE                                  ?                                     'C2 H5 N O2'            
75.067  
GOL non-polymer         . GLYCEROL                                 'GLYCERIN; PROPANE-1,2,3-TRIOL'       'C3 H8 O3'              
92.094  
HIS 'L-peptide linking' y HISTIDINE                                ?                                     'C6 H10 N3 O2 1'        
156.162 
HOH non-polymer         . WATER                                    ?                                     'H2 O'                  
18.015  
ILE 'L-peptide linking' y ISOLEUCINE                               ?                                     'C6 H13 N O2'           
131.173 
LEU 'L-peptide linking' y LEUCINE                                  ?                                     'C6 H13 N O2'           
131.173 
LYS 'L-peptide linking' y LYSINE                                   ?                                     'C6 H15 N2 O2 1'        
147.195 
M43 non-polymer         . '(17[2]S)-17[2]-methylthio-coenzyme F43' ?                                     'C43 H53 N6 Ni O13 S 1' 
952.672 
MET 'L-peptide linking' y METHIONINE                               ?                                     'C5 H11 N O2 S'         
149.211 
MHO 'L-peptide linking' n S-OXYMETHIONINE                          ?                                     'C5 H11 N O3 S'         
165.211 
MHS 'L-peptide linking' n 'N1-METHYLATED HISTIDINE'                ?                                     'C7 H11 N3 O2'          
169.181 
P6G non-polymer         . 'HEXAETHYLENE GLYCOL'                    'POLYETHYLENE GLYCOL PEG400'          'C12 H26 O7'            
282.331 
PGE non-polymer         . 'TRIETHYLENE GLYCOL'                     ?                                     'C6 H14 O4'             
150.173 
PHE 'L-peptide linking' y PHENYLALANINE                            ?                                     'C9 H11 N O2'           
165.189 
PRO 'L-peptide linking' y PROLINE                                  ?                                     'C5 H9 N O2'            
115.130 
SER 'L-peptide linking' y SERINE                                   ?                                     'C3 H7 N O3'            
105.093 
SO4 non-polymer         . 'SULFATE ION'                            ?                                     'O4 S -2'               
96.063  
THR 'L-peptide linking' y THREONINE                                ?                                     'C4 H9 N O3'            
119.119 
TP7 non-polymer         . 'Coenzyme B'                             7-MERCAPTOHEPTANOYLTHREONINEPHOSPHATE 'C11 H22 N O7 P S'      
343.334 
TRP 'L-peptide linking' y TRYPTOPHAN                               ?                                     'C11 H12 N2 O2'         
204.225 
TYR 'L-peptide linking' y TYROSINE                                 ?                                     'C9 H11 N O3'           
181.189 
VAL 'L-peptide linking' y VALINE                                   ?                                     'C5 H11 N O2'           
117.146 
# 
_exptl.entry_id          3SQG 
_exptl.method            'X-RAY DIFFRACTION' 
_exptl.crystals_number   1 
# 
_exptl_crystal.id                    1 
_exptl_crystal.density_meas          ? 
_exptl_crystal.density_Matthews      2.59 
_exptl_crystal.density_percent_sol   52.53 
_exptl_crystal.description           ? 
_exptl_crystal.F_000                 ? 
_exptl_crystal.preparation           ? 
# 
_exptl_crystal_grow.crystal_id      1 
_exptl_crystal_grow.method          'VAPOR DIFFUSION, SITTING DROP' 
_exptl_crystal_grow.temp            291 
_exptl_crystal_grow.temp_details    ? 
_exptl_crystal_grow.pH              8.5 
_exptl_crystal_grow.pdbx_details    '25% PEG 400, 0.2 M Li2SO4, 0.1 M Tris pH 8.5, VAPOR DIFFUSION, SITTING DROP, temperature 291K' 
_exptl_crystal_grow.pdbx_pH_range   ? 
# 
_diffrn.id                     1 
_diffrn.ambient_temp           100 
_diffrn.ambient_temp_details   ? 
_diffrn.crystal_id             1 
# 
_diffrn_detector.diffrn_id              1 
_diffrn_detector.detector               PIXEL 
_diffrn_detector.type                   'PSI PILATUS 6M' 
_diffrn_detector.pdbx_collection_date   2010-02-23 
_diffrn_detector.details                ? 
# 
_diffrn_radiation.diffrn_id                        1 
_diffrn_radiation.wavelength_id                    1 
_diffrn_radiation.pdbx_monochromatic_or_laue_m_l   M 
_diffrn_radiation.monochromator                    
;double crystal monochromator, sagitally focussing 
Si(111)
;
_diffrn_radiation.pdbx_diffrn_protocol             'SINGLE WAVELENGTH' 
_diffrn_radiation.pdbx_scattering_type             x-ray 
# 
_diffrn_radiation_wavelength.id           1 
_diffrn_radiation_wavelength.wavelength   1.000 
_diffrn_radiation_wavelength.wt           1.0 
# 
_diffrn_source.diffrn_id                   1 
_diffrn_source.source                      SYNCHROTRON 
_diffrn_source.type                        'SLS BEAMLINE X10SA' 
_diffrn_source.pdbx_synchrotron_site       SLS 
_diffrn_source.pdbx_synchrotron_beamline   X10SA 
_diffrn_source.pdbx_wavelength             ? 
_diffrn_source.pdbx_wavelength_list        1.000 
# 
_reflns.entry_id                     3SQG 
_reflns.observed_criterion_sigma_I   0 
_reflns.observed_criterion_sigma_F   0 
_reflns.d_resolution_low             50 
_reflns.d_resolution_high            2.1 
_reflns.number_obs                   243043 
_reflns.number_all                   255103 
_reflns.percent_possible_obs         95.3 
_reflns.pdbx_Rmerge_I_obs            ? 
_reflns.pdbx_Rsym_value              0.107 
_reflns.pdbx_netI_over_sigmaI        9.43 
_reflns.B_iso_Wilson_estimate        ? 
_reflns.pdbx_redundancy              ? 
_reflns.R_free_details               ? 
_reflns.limit_h_max                  ? 
_reflns.limit_h_min                  ? 
_reflns.limit_k_max                  ? 
_reflns.limit_k_min                  ? 
_reflns.limit_l_max                  ? 
_reflns.limit_l_min                  ? 
_reflns.observed_criterion_F_max     ? 
_reflns.observed_criterion_F_min     ? 
_reflns.pdbx_chi_squared             ? 
_reflns.pdbx_scaling_rejects         ? 
_reflns.pdbx_ordinal                 1 
_reflns.pdbx_diffrn_id               1 
# 
_reflns_shell.d_res_high             2.1 
_reflns_shell.d_res_low              2.2 
_reflns_shell.percent_possible_all   96.3 
_reflns_shell.Rmerge_I_obs           ? 
_reflns_shell.pdbx_Rsym_value        0.618 
_reflns_shell.meanI_over_sigI_obs    2.04 
_reflns_shell.pdbx_redundancy        3.8 
_reflns_shell.percent_possible_obs   ? 
_reflns_shell.number_unique_all      ? 
_reflns_shell.number_measured_all    ? 
_reflns_shell.number_measured_obs    ? 
_reflns_shell.number_unique_obs      ? 
_reflns_shell.pdbx_chi_squared       ? 
_reflns_shell.pdbx_ordinal           1 
_reflns_shell.pdbx_diffrn_id         1 
# 
_refine.entry_id                                 3SQG 
_refine.ls_number_reflns_obs                     242909 
_refine.ls_number_reflns_all                     ? 
_refine.pdbx_ls_sigma_I                          ? 
_refine.pdbx_ls_sigma_F                          1.35 
_refine.pdbx_data_cutoff_high_absF               ? 
_refine.pdbx_data_cutoff_low_absF                ? 
_refine.pdbx_data_cutoff_high_rms_absF           ? 
_refine.ls_d_res_low                             47.583 
_refine.ls_d_res_high                            2.100 
_refine.ls_percent_reflns_obs                    95.25 
_refine.ls_R_factor_obs                          0.1632 
_refine.ls_R_factor_all                          ? 
_refine.ls_R_factor_R_work                       0.1610 
_refine.ls_R_factor_R_free                       0.2060 
_refine.ls_R_factor_R_free_error                 ? 
_refine.ls_R_factor_R_free_error_details         ? 
_refine.ls_percent_reflns_R_free                 5.01 
_refine.ls_number_reflns_R_free                  12180 
_refine.ls_number_parameters                     ? 
_refine.ls_number_restraints                     ? 
_refine.occupancy_min                            ? 
_refine.occupancy_max                            ? 
_refine.correlation_coeff_Fo_to_Fc               ? 
_refine.correlation_coeff_Fo_to_Fc_free          ? 
_refine.B_iso_mean                               ? 
_refine.aniso_B[1][1]                            -10.8367 
_refine.aniso_B[2][2]                            -0.8088 
_refine.aniso_B[3][3]                            11.6456 
_refine.aniso_B[1][2]                            -0.0000 
_refine.aniso_B[1][3]                            0.0000 
_refine.aniso_B[2][3]                            0.0000 
_refine.solvent_model_details                    'FLAT BULK SOLVENT MODEL' 
_refine.solvent_model_param_ksol                 0.400 
_refine.solvent_model_param_bsol                 61.799 
_refine.pdbx_solvent_vdw_probe_radii             1.20 
_refine.pdbx_solvent_ion_probe_radii             ? 
_refine.pdbx_solvent_shrinkage_radii             1.13 
_refine.pdbx_ls_cross_valid_method               ? 
_refine.details                                  ? 
_refine.pdbx_starting_model                      ? 
_refine.pdbx_method_to_determine_struct          'MOLECULAR REPLACEMENT' 
_refine.pdbx_isotropic_thermal_model             ? 
_refine.pdbx_stereochemistry_target_values       ML 
_refine.pdbx_stereochem_target_val_spec_case     ? 
_refine.pdbx_R_Free_selection_details            RANDOM 
_refine.pdbx_overall_ESU_R_Free                  ? 
_refine.overall_SU_ML                            0.60 
_refine.pdbx_overall_phase_error                 21.78 
_refine.overall_SU_B                             ? 
_refine.overall_SU_R_Cruickshank_DPI             ? 
_refine.ls_redundancy_reflns_obs                 ? 
_refine.B_iso_min                                ? 
_refine.B_iso_max                                ? 
_refine.overall_SU_R_free                        ? 
_refine.ls_wR_factor_R_free                      ? 
_refine.ls_wR_factor_R_work                      ? 
_refine.overall_FOM_free_R_set                   ? 
_refine.overall_FOM_work_R_set                   ? 
_refine.pdbx_diffrn_id                           1 
_refine.pdbx_refine_id                           'X-RAY DIFFRACTION' 
_refine.pdbx_overall_ESU_R                       ? 
_refine.pdbx_TLS_residual_ADP_flag               ? 
_refine.pdbx_overall_SU_R_free_Cruickshank_DPI   ? 
_refine.pdbx_overall_SU_R_Blow_DPI               ? 
_refine.pdbx_overall_SU_R_free_Blow_DPI          ? 
# 
_refine_hist.pdbx_refine_id                   'X-RAY DIFFRACTION' 
_refine_hist.cycle_id                         LAST 
_refine_hist.pdbx_number_atoms_protein        29607 
_refine_hist.pdbx_number_atoms_nucleic_acid   0 
_refine_hist.pdbx_number_atoms_ligand         511 
_refine_hist.number_atoms_solvent             2005 
_refine_hist.number_atoms_total               32123 
_refine_hist.d_res_high                       2.100 
_refine_hist.d_res_low                        47.583 
# 
loop_
_refine_ls_restr.type 
_refine_ls_restr.dev_ideal 
_refine_ls_restr.dev_ideal_target 
_refine_ls_restr.weight 
_refine_ls_restr.number 
_refine_ls_restr.pdbx_restraint_function 
_refine_ls_restr.pdbx_refine_id 
f_bond_d           0.010  ? ? 30785 ? 'X-RAY DIFFRACTION' 
f_angle_d          1.078  ? ? 41603 ? 'X-RAY DIFFRACTION' 
f_dihedral_angle_d 15.357 ? ? 11498 ? 'X-RAY DIFFRACTION' 
f_chiral_restr     0.073  ? ? 4416  ? 'X-RAY DIFFRACTION' 
f_plane_restr      0.005  ? ? 5421  ? 'X-RAY DIFFRACTION' 
# 
loop_
_refine_ls_shell.pdbx_total_number_of_bins_used 
_refine_ls_shell.d_res_high 
_refine_ls_shell.d_res_low 
_refine_ls_shell.number_reflns_R_work 
_refine_ls_shell.R_factor_R_work 
_refine_ls_shell.percent_reflns_obs 
_refine_ls_shell.R_factor_R_free 
_refine_ls_shell.R_factor_R_free_error 
_refine_ls_shell.percent_reflns_R_free 
_refine_ls_shell.number_reflns_R_free 
_refine_ls_shell.number_reflns_all 
_refine_ls_shell.R_factor_all 
_refine_ls_shell.number_reflns_obs 
_refine_ls_shell.redundancy_reflns_obs 
_refine_ls_shell.pdbx_refine_id 
. 2.1000 2.1239  7550 0.2884 94.00 0.3374 . . 380 . . . . 'X-RAY DIFFRACTION' 
. 2.1239 2.1489  7643 0.2656 96.00 0.3204 . . 435 . . . . 'X-RAY DIFFRACTION' 
. 2.1489 2.1751  7821 0.2457 98.00 0.2992 . . 416 . . . . 'X-RAY DIFFRACTION' 
. 2.1751 2.2026  7783 0.2464 98.00 0.3108 . . 427 . . . . 'X-RAY DIFFRACTION' 
. 2.2026 2.2316  7889 0.2429 98.00 0.2921 . . 414 . . . . 'X-RAY DIFFRACTION' 
. 2.2316 2.2621  7752 0.2400 97.00 0.3200 . . 413 . . . . 'X-RAY DIFFRACTION' 
. 2.2621 2.2945  7791 0.2249 98.00 0.2781 . . 428 . . . . 'X-RAY DIFFRACTION' 
. 2.2945 2.3287  7829 0.2031 97.00 0.2635 . . 414 . . . . 'X-RAY DIFFRACTION' 
. 2.3287 2.3651  7813 0.2001 97.00 0.2557 . . 419 . . . . 'X-RAY DIFFRACTION' 
. 2.3651 2.4039  7807 0.1979 97.00 0.2528 . . 388 . . . . 'X-RAY DIFFRACTION' 
. 2.4039 2.4453  7766 0.1905 97.00 0.2491 . . 423 . . . . 'X-RAY DIFFRACTION' 
. 2.4453 2.4898  7695 0.1824 96.00 0.2437 . . 407 . . . . 'X-RAY DIFFRACTION' 
. 2.4898 2.5377  7642 0.1787 95.00 0.2374 . . 402 . . . . 'X-RAY DIFFRACTION' 
. 2.5377 2.5895  7470 0.1785 93.00 0.2347 . . 394 . . . . 'X-RAY DIFFRACTION' 
. 2.5895 2.6458  7652 0.1659 95.00 0.2218 . . 400 . . . . 'X-RAY DIFFRACTION' 
. 2.6458 2.7073  7762 0.1631 97.00 0.2264 . . 424 . . . . 'X-RAY DIFFRACTION' 
. 2.7073 2.7750  7764 0.1631 96.00 0.2174 . . 401 . . . . 'X-RAY DIFFRACTION' 
. 2.7750 2.8500  7749 0.1617 96.00 0.2160 . . 407 . . . . 'X-RAY DIFFRACTION' 
. 2.8500 2.9339  7746 0.1707 96.00 0.2299 . . 399 . . . . 'X-RAY DIFFRACTION' 
. 2.9339 3.0286  7715 0.1587 96.00 0.1979 . . 407 . . . . 'X-RAY DIFFRACTION' 
. 3.0286 3.1368  7739 0.1655 95.00 0.2177 . . 404 . . . . 'X-RAY DIFFRACTION' 
. 3.1368 3.2623  7598 0.1628 94.00 0.2028 . . 398 . . . . 'X-RAY DIFFRACTION' 
. 3.2623 3.4108  7397 0.1580 91.00 0.1966 . . 384 . . . . 'X-RAY DIFFRACTION' 
. 3.4108 3.5905  7695 0.1447 95.00 0.1799 . . 408 . . . . 'X-RAY DIFFRACTION' 
. 3.5905 3.8154  7682 0.1332 95.00 0.1666 . . 399 . . . . 'X-RAY DIFFRACTION' 
. 3.8154 4.1098  7631 0.1170 94.00 0.1496 . . 405 . . . . 'X-RAY DIFFRACTION' 
. 4.1098 4.5232  7580 0.1098 93.00 0.1344 . . 396 . . . . 'X-RAY DIFFRACTION' 
. 4.5232 5.1770  7453 0.1200 91.00 0.1710 . . 385 . . . . 'X-RAY DIFFRACTION' 
. 5.1770 6.5198  7657 0.1451 93.00 0.1906 . . 404 . . . . 'X-RAY DIFFRACTION' 
. 6.5198 47.5955 7658 0.1508 90.00 0.1749 . . 399 . . . . 'X-RAY DIFFRACTION' 
# 
_struct.entry_id                  3SQG 
_struct.title                     'Crystal structure of a methyl-coenzyme M reductase purified from Black Sea mats' 
_struct.pdbx_descriptor           
;Methyl coenzyme M reductase, alpha subunit (E.C.2.8.4.1), Methyl-coenzyme M reductase, beta subunit (E.C.2.8.4.1), Methyl-coenzyme M reductase, gamma subunit (E.C.2.8.4.1)
;
_struct.pdbx_model_details        ? 
_struct.pdbx_CASP_flag            ? 
_struct.pdbx_model_type_details   ? 
# 
_struct_keywords.entry_id        3SQG 
_struct_keywords.pdbx_keywords   TRANSFERASE 
_struct_keywords.text            'anaerobic methane oxidation, TRANSFERASE' 
# 
loop_
_struct_asym.id 
_struct_asym.pdbx_blank_PDB_chainid_flag 
_struct_asym.pdbx_modified 
_struct_asym.entity_id 
_struct_asym.details 
A  N N 1  ? 
B  N N 2  ? 
C  N N 3  ? 
D  N N 1  ? 
E  N N 2  ? 
F  N N 3  ? 
G  N N 1  ? 
H  N N 2  ? 
I  N N 3  ? 
J  N N 4  ? 
K  N N 5  ? 
L  N N 6  ? 
M  N N 4  ? 
N  N N 7  ? 
O  N N 8  ? 
P  N N 8  ? 
Q  N N 9  ? 
R  N N 9  ? 
S  N N 10 ? 
T  N N 11 ? 
U  N N 12 ? 
V  N N 9  ? 
W  N N 9  ? 
X  N N 13 ? 
Y  N N 9  ? 
Z  N N 6  ? 
AA N N 5  ? 
BA N N 7  ? 
CA N N 8  ? 
DA N N 8  ? 
EA N N 9  ? 
FA N N 9  ? 
GA N N 7  ? 
HA N N 13 ? 
IA N N 7  ? 
JA N N 6  ? 
KA N N 4  ? 
LA N N 5  ? 
MA N N 7  ? 
NA N N 8  ? 
OA N N 8  ? 
PA N N 11 ? 
QA N N 7  ? 
RA N N 9  ? 
SA N N 9  ? 
TA N N 14 ? 
UA N N 14 ? 
VA N N 14 ? 
WA N N 14 ? 
XA N N 14 ? 
YA N N 14 ? 
ZA N N 14 ? 
AB N N 14 ? 
BB N N 14 ? 
# 
loop_
_struct_biol.id 
_struct_biol.details 
1 ? 
2 ? 
# 
loop_
_struct_conf.conf_type_id 
_struct_conf.id 
_struct_conf.pdbx_PDB_helix_id 
_struct_conf.beg_label_comp_id 
_struct_conf.beg_label_asym_id 
_struct_conf.beg_label_seq_id 
_struct_conf.pdbx_beg_PDB_ins_code 
_struct_conf.end_label_comp_id 
_struct_conf.end_label_asym_id 
_struct_conf.end_label_seq_id 
_struct_conf.pdbx_end_PDB_ins_code 
_struct_conf.beg_auth_comp_id 
_struct_conf.beg_auth_asym_id 
_struct_conf.beg_auth_seq_id 
_struct_conf.end_auth_comp_id 
_struct_conf.end_auth_asym_id 
_struct_conf.end_auth_seq_id 
_struct_conf.pdbx_PDB_helix_class 
_struct_conf.details 
_struct_conf.pdbx_PDB_helix_length 
HELX_P HELX_P1   1   PHE A 10  ? PHE A 18  ? PHE A 10  PHE A 18  1 ? 9  
HELX_P HELX_P2   2   GLY A 33  ? GLY A 39  ? GLY A 33  GLY A 39  5 ? 7  
HELX_P HELX_P3   3   GLY A 40  ? ARG A 57  ? GLY A 40  ARG A 57  1 ? 18 
HELX_P HELX_P4   4   ASN A 65  ? GLY A 69  ? ASN A 65  GLY A 69  5 ? 5  
HELX_P HELX_P5   5   ASN A 90  ? ASN A 98  ? ASN A 90  ASN A 98  5 ? 9  
HELX_P HELX_P6   6   ASN A 99  ? ARG A 111 ? ASN A 99  ARG A 111 1 ? 13 
HELX_P HELX_P7   7   LEU A 117 ? GLY A 129 ? LEU A 117 GLY A 129 1 ? 13 
HELX_P HELX_P8   8   THR A 133 ? LEU A 148 ? THR A 133 LEU A 148 1 ? 16 
HELX_P HELX_P9   9   LYS A 162 ? VAL A 166 ? LYS A 162 VAL A 166 5 ? 5  
HELX_P HELX_P10  10  ASP A 177 ? VAL A 184 ? ASP A 177 VAL A 184 1 ? 8  
HELX_P HELX_P11  11  ASP A 185 ? ILE A 189 ? ASP A 185 ILE A 189 5 ? 5  
HELX_P HELX_P12  12  ASP A 191 ? PHE A 196 ? ASP A 191 PHE A 196 1 ? 6  
HELX_P HELX_P13  13  GLY A 204 ? GLY A 215 ? GLY A 204 GLY A 215 1 ? 12 
HELX_P HELX_P14  14  PRO A 225 ? THR A 232 ? PRO A 225 THR A 232 1 ? 8  
HELX_P HELX_P15  15  GLY A 235 ? TYR A 253 ? GLY A 235 TYR A 253 1 ? 19 
HELX_P HELX_P16  16  GLU A 259 ? MHS A 271 ? GLU A 259 MHS A 271 1 ? 13 
HELX_P HELX_P17  17  PRO A 282 ? ALA A 286 ? PRO A 282 ALA A 286 5 ? 5  
HELX_P HELX_P18  18  GLU A 291 ? MET A 295 ? GLU A 291 MET A 295 5 ? 5  
HELX_P HELX_P19  19  PRO A 296 ? SER A 303 ? PRO A 296 SER A 303 1 ? 8  
HELX_P HELX_P20  20  ARG A 305 ? PHE A 310 ? ARG A 305 PHE A 310 1 ? 6  
HELX_P HELX_P21  21  ASP A 313 ? ASP A 330 ? ASP A 313 ASP A 330 1 ? 18 
HELX_P HELX_P22  22  PHE A 344 ? ALA A 350 ? PHE A 344 ALA A 350 1 ? 7  
HELX_P HELX_P23  23  ASN A 355 ? ALA A 372 ? ASN A 355 ALA A 372 1 ? 18 
HELX_P HELX_P24  24  LYS A 380 ? LEU A 384 ? LYS A 380 LEU A 384 5 ? 5  
HELX_P HELX_P25  25  ASN A 385 ? TYR A 407 ? ASN A 385 TYR A 407 1 ? 23 
HELX_P HELX_P26  26  TYR A 407 ? HIS A 414 ? TYR A 407 HIS A 414 1 ? 8  
HELX_P HELX_P27  27  GLY A 416 ? GLY A 437 ? GLY A 416 GLY A 437 1 ? 22 
HELX_P HELX_P28  28  ALA A 439 ? GLY A 458 ? ALA A 439 GLY A 458 1 ? 20 
HELX_P HELX_P29  29  ASP A 466 ? TYR A 477 ? ASP A 466 TYR A 477 1 ? 12 
HELX_P HELX_P30  30  PRO A 486 ? ARG A 490 ? PRO A 486 ARG A 490 5 ? 5  
HELX_P HELX_P31  31  TYR A 494 ? ALA A 498 ? TYR A 494 ALA A 498 5 ? 5  
HELX_P HELX_P32  32  HIS A 503 ? ASN A 518 ? HIS A 503 ASN A 518 1 ? 16 
HELX_P HELX_P33  33  SER A 525 ? PHE A 532 ? SER A 525 PHE A 532 1 ? 8  
HELX_P HELX_P34  34  TYR A 543 ? ASN A 553 ? TYR A 543 ASN A 553 1 ? 11 
HELX_P HELX_P35  35  ARG A 563 ? ILE A 567 ? ARG A 563 ILE A 567 5 ? 5  
HELX_P HELX_P36  36  GLN B 22  ? SER B 25  ? GLN B 22  SER B 25  5 ? 4  
HELX_P HELX_P37  37  ASN B 29  ? THR B 42  ? ASN B 29  THR B 42  1 ? 14 
HELX_P HELX_P38  38  LEU B 47  ? GLY B 57  ? LEU B 47  GLY B 57  1 ? 11 
HELX_P HELX_P39  39  LYS B 78  ? ARG B 91  ? LYS B 78  ARG B 91  1 ? 14 
HELX_P HELX_P40  40  PRO B 114 ? ILE B 118 ? PRO B 114 ILE B 118 5 ? 5  
HELX_P HELX_P41  41  SER B 123 ? CYS B 141 ? SER B 123 CYS B 141 1 ? 19 
HELX_P HELX_P42  42  SER B 144 ? TRP B 146 ? SER B 144 TRP B 146 5 ? 3  
HELX_P HELX_P43  43  ASP B 147 ? GLY B 157 ? ASP B 147 GLY B 157 1 ? 11 
HELX_P HELX_P44  44  ASP B 164 ? GLY B 168 ? ASP B 164 GLY B 168 5 ? 5  
HELX_P HELX_P45  45  ILE B 176 ? ASN B 180 ? ILE B 176 ASN B 180 5 ? 5  
HELX_P HELX_P46  46  PHE B 185 ? ASN B 189 ? PHE B 185 ASN B 189 5 ? 5  
HELX_P HELX_P47  47  PRO B 191 ? VAL B 199 ? PRO B 191 VAL B 199 1 ? 9  
HELX_P HELX_P48  48  ARG B 202 ? GLY B 222 ? ARG B 202 GLY B 222 1 ? 21 
HELX_P HELX_P49  49  PRO B 227 ? ASN B 242 ? PRO B 227 ASN B 242 1 ? 16 
HELX_P HELX_P50  50  ASN B 245 ? GLY B 255 ? ASN B 245 GLY B 255 1 ? 11 
HELX_P HELX_P51  51  SER B 259 ? ASP B 274 ? SER B 259 ASP B 274 1 ? 16 
HELX_P HELX_P52  52  ASP B 294 ? ARG B 318 ? ASP B 294 ARG B 318 1 ? 25 
HELX_P HELX_P53  53  PRO B 322 ? GLY B 339 ? PRO B 322 GLY B 339 1 ? 18 
HELX_P HELX_P54  54  GLY B 342 ? PHE B 345 ? GLY B 342 PHE B 345 5 ? 4  
HELX_P HELX_P55  55  GLY B 346 ? PHE B 358 ? GLY B 346 PHE B 358 1 ? 13 
HELX_P HELX_P56  56  GLY B 367 ? PHE B 371 ? GLY B 367 PHE B 371 5 ? 5  
HELX_P HELX_P57  57  PHE B 385 ? ASP B 396 ? PHE B 385 ASP B 396 1 ? 12 
HELX_P HELX_P58  58  SER B 403 ? SER B 408 ? SER B 403 SER B 408 1 ? 6  
HELX_P HELX_P59  59  SER B 408 ? GLY B 416 ? SER B 408 GLY B 416 1 ? 9  
HELX_P HELX_P60  60  ILE B 418 ? GLU B 423 ? ILE B 418 GLU B 423 1 ? 6  
HELX_P HELX_P61  61  GLU B 423 ? ALA B 432 ? GLU B 423 ALA B 432 1 ? 10 
HELX_P HELX_P62  62  SER C 9   ? ASP C 20  ? SER C 9   ASP C 20  1 ? 12 
HELX_P HELX_P63  63  PRO C 32  ? ALA C 41  ? PRO C 32  ALA C 41  1 ? 10 
HELX_P HELX_P64  64  PRO C 55  ? MET C 59  ? PRO C 55  MET C 59  5 ? 5  
HELX_P HELX_P65  65  CYS C 64  ? VAL C 70  ? CYS C 64  VAL C 70  1 ? 7  
HELX_P HELX_P66  66  THR C 73  ? GLY C 79  ? THR C 73  GLY C 79  1 ? 7  
HELX_P HELX_P67  67  THR C 97  ? TYR C 109 ? THR C 97  TYR C 109 1 ? 13 
HELX_P HELX_P68  68  GLU C 127 ? CYS C 140 ? GLU C 127 CYS C 140 1 ? 14 
HELX_P HELX_P69  69  SER C 205 ? THR C 213 ? SER C 206 THR C 214 1 ? 9  
HELX_P HELX_P70  70  TRP C 224 ? ASP C 229 ? TRP C 225 ASP C 230 1 ? 6  
HELX_P HELX_P71  71  ASP C 229 ? GLN C 249 ? ASP C 230 GLN C 250 1 ? 21 
HELX_P HELX_P72  72  LYS C 253 ? ILE C 257 ? LYS C 254 ILE C 258 5 ? 5  
HELX_P HELX_P73  73  PHE D 10  ? PHE D 18  ? PHE D 10  PHE D 18  1 ? 9  
HELX_P HELX_P74  74  GLY D 33  ? GLY D 39  ? GLY D 33  GLY D 39  5 ? 7  
HELX_P HELX_P75  75  GLY D 40  ? ARG D 57  ? GLY D 40  ARG D 57  1 ? 18 
HELX_P HELX_P76  76  ASN D 65  ? GLY D 69  ? ASN D 65  GLY D 69  5 ? 5  
HELX_P HELX_P77  77  ASN D 90  ? ASN D 98  ? ASN D 90  ASN D 98  5 ? 9  
HELX_P HELX_P78  78  ASN D 99  ? ARG D 111 ? ASN D 99  ARG D 111 1 ? 13 
HELX_P HELX_P79  79  LEU D 117 ? GLY D 129 ? LEU D 117 GLY D 129 1 ? 13 
HELX_P HELX_P80  80  THR D 133 ? LEU D 148 ? THR D 133 LEU D 148 1 ? 16 
HELX_P HELX_P81  81  LYS D 162 ? VAL D 166 ? LYS D 162 VAL D 166 5 ? 5  
HELX_P HELX_P82  82  ASP D 177 ? VAL D 184 ? ASP D 177 VAL D 184 1 ? 8  
HELX_P HELX_P83  83  ASP D 185 ? ILE D 189 ? ASP D 185 ILE D 189 5 ? 5  
HELX_P HELX_P84  84  ASP D 191 ? PHE D 196 ? ASP D 191 PHE D 196 1 ? 6  
HELX_P HELX_P85  85  GLY D 204 ? GLY D 215 ? GLY D 204 GLY D 215 1 ? 12 
HELX_P HELX_P86  86  PRO D 225 ? THR D 232 ? PRO D 225 THR D 232 1 ? 8  
HELX_P HELX_P87  87  GLY D 235 ? TYR D 253 ? GLY D 235 TYR D 253 1 ? 19 
HELX_P HELX_P88  88  GLU D 259 ? MHS D 271 ? GLU D 259 MHS D 271 1 ? 13 
HELX_P HELX_P89  89  PRO D 282 ? ALA D 286 ? PRO D 282 ALA D 286 5 ? 5  
HELX_P HELX_P90  90  GLU D 291 ? MET D 295 ? GLU D 291 MET D 295 5 ? 5  
HELX_P HELX_P91  91  PRO D 296 ? SER D 303 ? PRO D 296 SER D 303 1 ? 8  
HELX_P HELX_P92  92  ARG D 305 ? PHE D 310 ? ARG D 305 PHE D 310 1 ? 6  
HELX_P HELX_P93  93  ASP D 313 ? ASP D 330 ? ASP D 313 ASP D 330 1 ? 18 
HELX_P HELX_P94  94  PHE D 344 ? ALA D 350 ? PHE D 344 ALA D 350 1 ? 7  
HELX_P HELX_P95  95  ASN D 355 ? ALA D 372 ? ASN D 355 ALA D 372 1 ? 18 
HELX_P HELX_P96  96  LYS D 380 ? LEU D 384 ? LYS D 380 LEU D 384 5 ? 5  
HELX_P HELX_P97  97  ASN D 385 ? TYR D 407 ? ASN D 385 TYR D 407 1 ? 23 
HELX_P HELX_P98  98  TYR D 407 ? HIS D 414 ? TYR D 407 HIS D 414 1 ? 8  
HELX_P HELX_P99  99  GLY D 416 ? GLY D 437 ? GLY D 416 GLY D 437 1 ? 22 
HELX_P HELX_P100 100 ALA D 439 ? GLY D 458 ? ALA D 439 GLY D 458 1 ? 20 
HELX_P HELX_P101 101 ASP D 466 ? TYR D 477 ? ASP D 466 TYR D 477 1 ? 12 
HELX_P HELX_P102 102 PRO D 486 ? ARG D 490 ? PRO D 486 ARG D 490 5 ? 5  
HELX_P HELX_P103 103 TYR D 494 ? ALA D 498 ? TYR D 494 ALA D 498 5 ? 5  
HELX_P HELX_P104 104 HIS D 503 ? ASN D 518 ? HIS D 503 ASN D 518 1 ? 16 
HELX_P HELX_P105 105 SER D 525 ? PHE D 532 ? SER D 525 PHE D 532 1 ? 8  
HELX_P HELX_P106 106 TYR D 543 ? ASN D 553 ? TYR D 543 ASN D 553 1 ? 11 
HELX_P HELX_P107 107 ARG D 563 ? ILE D 567 ? ARG D 563 ILE D 567 5 ? 5  
HELX_P HELX_P108 108 GLN E 22  ? SER E 25  ? GLN E 22  SER E 25  5 ? 4  
HELX_P HELX_P109 109 ASN E 29  ? THR E 42  ? ASN E 29  THR E 42  1 ? 14 
HELX_P HELX_P110 110 LEU E 47  ? GLY E 57  ? LEU E 47  GLY E 57  1 ? 11 
HELX_P HELX_P111 111 LYS E 78  ? ARG E 91  ? LYS E 78  ARG E 91  1 ? 14 
HELX_P HELX_P112 112 PRO E 114 ? ILE E 118 ? PRO E 114 ILE E 118 5 ? 5  
HELX_P HELX_P113 113 SER E 123 ? CYS E 141 ? SER E 123 CYS E 141 1 ? 19 
HELX_P HELX_P114 114 SER E 144 ? TRP E 146 ? SER E 144 TRP E 146 5 ? 3  
HELX_P HELX_P115 115 ASP E 147 ? GLY E 157 ? ASP E 147 GLY E 157 1 ? 11 
HELX_P HELX_P116 116 ILE E 176 ? ASN E 180 ? ILE E 176 ASN E 180 5 ? 5  
HELX_P HELX_P117 117 PHE E 185 ? ASN E 189 ? PHE E 185 ASN E 189 5 ? 5  
HELX_P HELX_P118 118 PRO E 191 ? VAL E 199 ? PRO E 191 VAL E 199 1 ? 9  
HELX_P HELX_P119 119 ARG E 202 ? GLY E 222 ? ARG E 202 GLY E 222 1 ? 21 
HELX_P HELX_P120 120 PRO E 227 ? GLU E 239 ? PRO E 227 GLU E 239 1 ? 13 
HELX_P HELX_P121 121 ASN E 242 ? ASN E 244 ? ASN E 242 ASN E 244 5 ? 3  
HELX_P HELX_P122 122 ASN E 245 ? GLY E 255 ? ASN E 245 GLY E 255 1 ? 11 
HELX_P HELX_P123 123 SER E 259 ? ASP E 274 ? SER E 259 ASP E 274 1 ? 16 
HELX_P HELX_P124 124 ASP E 294 ? ARG E 318 ? ASP E 294 ARG E 318 1 ? 25 
HELX_P HELX_P125 125 PRO E 322 ? GLY E 339 ? PRO E 322 GLY E 339 1 ? 18 
HELX_P HELX_P126 126 GLY E 342 ? PHE E 345 ? GLY E 342 PHE E 345 5 ? 4  
HELX_P HELX_P127 127 GLY E 346 ? PHE E 358 ? GLY E 346 PHE E 358 1 ? 13 
HELX_P HELX_P128 128 GLY E 367 ? PHE E 371 ? GLY E 367 PHE E 371 5 ? 5  
HELX_P HELX_P129 129 PHE E 385 ? ASP E 396 ? PHE E 385 ASP E 396 1 ? 12 
HELX_P HELX_P130 130 SER E 403 ? SER E 408 ? SER E 403 SER E 408 1 ? 6  
HELX_P HELX_P131 131 SER E 408 ? GLY E 416 ? SER E 408 GLY E 416 1 ? 9  
HELX_P HELX_P132 132 ILE E 418 ? GLU E 423 ? ILE E 418 GLU E 423 1 ? 6  
HELX_P HELX_P133 133 GLU E 423 ? ALA E 432 ? GLU E 423 ALA E 432 1 ? 10 
HELX_P HELX_P134 134 SER F 9   ? ASP F 20  ? SER F 9   ASP F 20  1 ? 12 
HELX_P HELX_P135 135 PRO F 32  ? ALA F 41  ? PRO F 32  ALA F 41  1 ? 10 
HELX_P HELX_P136 136 PRO F 55  ? MET F 59  ? PRO F 55  MET F 59  5 ? 5  
HELX_P HELX_P137 137 CYS F 64  ? VAL F 70  ? CYS F 64  VAL F 70  1 ? 7  
HELX_P HELX_P138 138 THR F 73  ? GLY F 79  ? THR F 73  GLY F 79  1 ? 7  
HELX_P HELX_P139 139 THR F 97  ? TYR F 109 ? THR F 97  TYR F 109 1 ? 13 
HELX_P HELX_P140 140 GLU F 127 ? CYS F 140 ? GLU F 127 CYS F 140 1 ? 14 
HELX_P HELX_P141 141 SER F 205 ? THR F 213 ? SER F 206 THR F 214 1 ? 9  
HELX_P HELX_P142 142 TRP F 224 ? ASP F 229 ? TRP F 225 ASP F 230 1 ? 6  
HELX_P HELX_P143 143 ASP F 229 ? GLN F 249 ? ASP F 230 GLN F 250 1 ? 21 
HELX_P HELX_P144 144 LYS F 253 ? ILE F 257 ? LYS F 254 ILE F 258 5 ? 5  
HELX_P HELX_P145 145 PHE G 10  ? PHE G 18  ? PHE G 10  PHE G 18  1 ? 9  
HELX_P HELX_P146 146 GLY G 33  ? GLY G 39  ? GLY G 33  GLY G 39  5 ? 7  
HELX_P HELX_P147 147 GLY G 40  ? ARG G 57  ? GLY G 40  ARG G 57  1 ? 18 
HELX_P HELX_P148 148 ASN G 65  ? GLY G 69  ? ASN G 65  GLY G 69  5 ? 5  
HELX_P HELX_P149 149 ASN G 90  ? ASN G 98  ? ASN G 90  ASN G 98  5 ? 9  
HELX_P HELX_P150 150 ASN G 99  ? ARG G 111 ? ASN G 99  ARG G 111 1 ? 13 
HELX_P HELX_P151 151 LEU G 117 ? GLY G 129 ? LEU G 117 GLY G 129 1 ? 13 
HELX_P HELX_P152 152 THR G 133 ? LEU G 148 ? THR G 133 LEU G 148 1 ? 16 
HELX_P HELX_P153 153 LYS G 162 ? VAL G 166 ? LYS G 162 VAL G 166 5 ? 5  
HELX_P HELX_P154 154 ASP G 177 ? VAL G 184 ? ASP G 177 VAL G 184 1 ? 8  
HELX_P HELX_P155 155 ASP G 185 ? ILE G 189 ? ASP G 185 ILE G 189 5 ? 5  
HELX_P HELX_P156 156 ASP G 191 ? PHE G 196 ? ASP G 191 PHE G 196 1 ? 6  
HELX_P HELX_P157 157 GLY G 204 ? GLY G 215 ? GLY G 204 GLY G 215 1 ? 12 
HELX_P HELX_P158 158 PRO G 225 ? THR G 232 ? PRO G 225 THR G 232 1 ? 8  
HELX_P HELX_P159 159 GLY G 235 ? TYR G 253 ? GLY G 235 TYR G 253 1 ? 19 
HELX_P HELX_P160 160 GLU G 259 ? MHS G 271 ? GLU G 259 MHS G 271 1 ? 13 
HELX_P HELX_P161 161 PRO G 282 ? ALA G 286 ? PRO G 282 ALA G 286 5 ? 5  
HELX_P HELX_P162 162 GLU G 291 ? MET G 295 ? GLU G 291 MET G 295 5 ? 5  
HELX_P HELX_P163 163 PRO G 296 ? SER G 303 ? PRO G 296 SER G 303 1 ? 8  
HELX_P HELX_P164 164 ARG G 305 ? PHE G 310 ? ARG G 305 PHE G 310 1 ? 6  
HELX_P HELX_P165 165 ASP G 313 ? ASP G 330 ? ASP G 313 ASP G 330 1 ? 18 
HELX_P HELX_P166 166 PHE G 344 ? ALA G 350 ? PHE G 344 ALA G 350 1 ? 7  
HELX_P HELX_P167 167 ASN G 355 ? ALA G 372 ? ASN G 355 ALA G 372 1 ? 18 
HELX_P HELX_P168 168 LYS G 380 ? LEU G 384 ? LYS G 380 LEU G 384 5 ? 5  
HELX_P HELX_P169 169 ASN G 385 ? TYR G 407 ? ASN G 385 TYR G 407 1 ? 23 
HELX_P HELX_P170 170 TYR G 407 ? HIS G 414 ? TYR G 407 HIS G 414 1 ? 8  
HELX_P HELX_P171 171 GLY G 416 ? GLY G 437 ? GLY G 416 GLY G 437 1 ? 22 
HELX_P HELX_P172 172 ALA G 439 ? GLY G 458 ? ALA G 439 GLY G 458 1 ? 20 
HELX_P HELX_P173 173 ASP G 466 ? TYR G 477 ? ASP G 466 TYR G 477 1 ? 12 
HELX_P HELX_P174 174 PRO G 486 ? ARG G 490 ? PRO G 486 ARG G 490 5 ? 5  
HELX_P HELX_P175 175 TYR G 494 ? ALA G 498 ? TYR G 494 ALA G 498 5 ? 5  
HELX_P HELX_P176 176 HIS G 503 ? ASN G 518 ? HIS G 503 ASN G 518 1 ? 16 
HELX_P HELX_P177 177 SER G 525 ? PHE G 532 ? SER G 525 PHE G 532 1 ? 8  
HELX_P HELX_P178 178 TYR G 543 ? ASN G 553 ? TYR G 543 ASN G 553 1 ? 11 
HELX_P HELX_P179 179 ARG G 563 ? ILE G 567 ? ARG G 563 ILE G 567 5 ? 5  
HELX_P HELX_P180 180 GLN H 22  ? SER H 25  ? GLN H 22  SER H 25  5 ? 4  
HELX_P HELX_P181 181 ASN H 29  ? THR H 42  ? ASN H 29  THR H 42  1 ? 14 
HELX_P HELX_P182 182 LEU H 47  ? GLY H 57  ? LEU H 47  GLY H 57  1 ? 11 
HELX_P HELX_P183 183 LYS H 78  ? ARG H 91  ? LYS H 78  ARG H 91  1 ? 14 
HELX_P HELX_P184 184 PRO H 114 ? ILE H 118 ? PRO H 114 ILE H 118 5 ? 5  
HELX_P HELX_P185 185 SER H 123 ? CYS H 141 ? SER H 123 CYS H 141 1 ? 19 
HELX_P HELX_P186 186 SER H 144 ? TRP H 146 ? SER H 144 TRP H 146 5 ? 3  
HELX_P HELX_P187 187 ASP H 147 ? GLY H 157 ? ASP H 147 GLY H 157 1 ? 11 
HELX_P HELX_P188 188 ILE H 176 ? ASN H 180 ? ILE H 176 ASN H 180 5 ? 5  
HELX_P HELX_P189 189 PHE H 185 ? ASN H 189 ? PHE H 185 ASN H 189 5 ? 5  
HELX_P HELX_P190 190 PRO H 191 ? VAL H 199 ? PRO H 191 VAL H 199 1 ? 9  
HELX_P HELX_P191 191 ARG H 202 ? GLY H 222 ? ARG H 202 GLY H 222 1 ? 21 
HELX_P HELX_P192 192 PRO H 227 ? ASN H 242 ? PRO H 227 ASN H 242 1 ? 16 
HELX_P HELX_P193 193 ASN H 245 ? GLY H 255 ? ASN H 245 GLY H 255 1 ? 11 
HELX_P HELX_P194 194 SER H 259 ? ASP H 274 ? SER H 259 ASP H 274 1 ? 16 
HELX_P HELX_P195 195 ASP H 294 ? ARG H 318 ? ASP H 294 ARG H 318 1 ? 25 
HELX_P HELX_P196 196 PRO H 322 ? GLU H 337 ? PRO H 322 GLU H 337 1 ? 16 
HELX_P HELX_P197 197 GLY H 342 ? PHE H 345 ? GLY H 342 PHE H 345 5 ? 4  
HELX_P HELX_P198 198 GLY H 346 ? PHE H 358 ? GLY H 346 PHE H 358 1 ? 13 
HELX_P HELX_P199 199 GLY H 367 ? PHE H 371 ? GLY H 367 PHE H 371 5 ? 5  
HELX_P HELX_P200 200 PHE H 385 ? ASP H 396 ? PHE H 385 ASP H 396 1 ? 12 
HELX_P HELX_P201 201 SER H 403 ? SER H 408 ? SER H 403 SER H 408 1 ? 6  
HELX_P HELX_P202 202 SER H 408 ? GLY H 416 ? SER H 408 GLY H 416 1 ? 9  
HELX_P HELX_P203 203 ILE H 418 ? GLU H 423 ? ILE H 418 GLU H 423 1 ? 6  
HELX_P HELX_P204 204 GLU H 423 ? LYS H 433 ? GLU H 423 LYS H 433 1 ? 11 
HELX_P HELX_P205 205 SER I 9   ? ASP I 20  ? SER I 9   ASP I 20  1 ? 12 
HELX_P HELX_P206 206 PRO I 32  ? ALA I 41  ? PRO I 32  ALA I 41  1 ? 10 
HELX_P HELX_P207 207 PRO I 55  ? MET I 59  ? PRO I 55  MET I 59  5 ? 5  
HELX_P HELX_P208 208 CYS I 64  ? VAL I 70  ? CYS I 64  VAL I 70  1 ? 7  
HELX_P HELX_P209 209 THR I 73  ? GLY I 79  ? THR I 73  GLY I 79  1 ? 7  
HELX_P HELX_P210 210 THR I 97  ? TYR I 109 ? THR I 97  TYR I 109 1 ? 13 
HELX_P HELX_P211 211 GLU I 127 ? CYS I 140 ? GLU I 127 CYS I 140 1 ? 14 
HELX_P HELX_P212 212 SER I 205 ? THR I 213 ? SER I 206 THR I 214 1 ? 9  
HELX_P HELX_P213 213 TRP I 224 ? ASP I 229 ? TRP I 225 ASP I 230 1 ? 6  
HELX_P HELX_P214 214 ASP I 229 ? GLN I 249 ? ASP I 230 GLN I 250 1 ? 21 
HELX_P HELX_P215 215 LYS I 253 ? ILE I 257 ? LYS I 254 ILE I 258 5 ? 5  
# 
_struct_conf_type.id          HELX_P 
_struct_conf_type.criteria    ? 
_struct_conf_type.reference   ? 
# 
loop_
_struct_conn.id 
_struct_conn.conn_type_id 
_struct_conn.pdbx_leaving_atom_flag 
_struct_conn.pdbx_PDB_id 
_struct_conn.ptnr1_label_asym_id 
_struct_conn.ptnr1_label_comp_id 
_struct_conn.ptnr1_label_seq_id 
_struct_conn.ptnr1_label_atom_id 
_struct_conn.pdbx_ptnr1_label_alt_id 
_struct_conn.pdbx_ptnr1_PDB_ins_code 
_struct_conn.pdbx_ptnr1_standard_comp_id 
_struct_conn.ptnr1_symmetry 
_struct_conn.ptnr2_label_asym_id 
_struct_conn.ptnr2_label_comp_id 
_struct_conn.ptnr2_label_seq_id 
_struct_conn.ptnr2_label_atom_id 
_struct_conn.pdbx_ptnr2_label_alt_id 
_struct_conn.pdbx_ptnr2_PDB_ins_code 
_struct_conn.ptnr1_auth_asym_id 
_struct_conn.ptnr1_auth_comp_id 
_struct_conn.ptnr1_auth_seq_id 
_struct_conn.ptnr2_auth_asym_id 
_struct_conn.ptnr2_auth_comp_id 
_struct_conn.ptnr2_auth_seq_id 
_struct_conn.ptnr2_symmetry 
_struct_conn.pdbx_ptnr3_label_atom_id 
_struct_conn.pdbx_ptnr3_label_seq_id 
_struct_conn.pdbx_ptnr3_label_comp_id 
_struct_conn.pdbx_ptnr3_label_asym_id 
_struct_conn.pdbx_ptnr3_label_alt_id 
_struct_conn.pdbx_ptnr3_PDB_ins_code 
_struct_conn.details 
_struct_conn.pdbx_dist_value 
_struct_conn.pdbx_value_order 
disulf1  disulf ? ? A  CYS 365 SG  ? ? ? 1_555 A  CYS 434 SG ? ? A CYS 365  A CYS 434  1_555 ? ? ? ? ? ? ? 2.066 ? 
disulf2  disulf ? ? D  CYS 365 SG  ? ? ? 1_555 D  CYS 434 SG ? ? D CYS 365  D CYS 434  1_555 ? ? ? ? ? ? ? 2.062 ? 
disulf3  disulf ? ? G  CYS 365 SG  ? ? ? 1_555 G  CYS 434 SG ? ? G CYS 365  G CYS 434  1_555 ? ? ? ? ? ? ? 2.058 ? 
covale1  covale ? ? A  LYS 270 C   ? ? ? 1_555 A  MHS 271 N  ? ? A LYS 270  A MHS 271  1_555 ? ? ? ? ? ? ? 1.336 ? 
covale2  covale ? ? A  MHS 271 C   ? ? ? 1_555 A  ALA 272 N  ? ? A MHS 271  A ALA 272  1_555 ? ? ? ? ? ? ? 1.331 ? 
covale3  covale ? ? A  0AF 333 C   ? ? ? 1_555 A  PHE 334 N  ? ? A 0AF 333  A PHE 334  1_555 ? ? ? ? ? ? ? 1.327 ? 
covale4  covale ? ? A  PHE 463 C   ? ? ? 1_555 A  GL3 464 N  ? ? A PHE 463  A GL3 464  1_555 ? ? ? ? ? ? ? 1.330 ? 
covale5  covale ? ? A  GL3 464 C   ? ? ? 1_555 A  TYR 465 N  ? ? A GL3 464  A TYR 465  1_555 ? ? ? ? ? ? ? 1.328 ? 
covale6  covale ? ? A  ALA 498 C   ? ? ? 1_555 A  MHO 499 N  ? ? A ALA 498  A MHO 499  1_555 ? ? ? ? ? ? ? 1.331 ? 
covale7  covale ? ? A  MHO 499 C   ? ? ? 1_555 A  ASN 500 N  ? ? A MHO 499  A ASN 500  1_555 ? ? ? ? ? ? ? 1.331 ? 
covale8  covale ? ? D  LYS 270 C   ? ? ? 1_555 D  MHS 271 N  ? ? D LYS 270  D MHS 271  1_555 ? ? ? ? ? ? ? 1.329 ? 
covale9  covale ? ? D  MHS 271 C   ? ? ? 1_555 D  ALA 272 N  ? ? D MHS 271  D ALA 272  1_555 ? ? ? ? ? ? ? 1.334 ? 
covale10 covale ? ? D  0AF 333 C   ? ? ? 1_555 D  PHE 334 N  ? ? D 0AF 333  D PHE 334  1_555 ? ? ? ? ? ? ? 1.330 ? 
covale11 covale ? ? D  PHE 463 C   ? ? ? 1_555 D  GL3 464 N  ? ? D PHE 463  D GL3 464  1_555 ? ? ? ? ? ? ? 1.333 ? 
covale12 covale ? ? D  GL3 464 C   ? ? ? 1_555 D  TYR 465 N  ? ? D GL3 464  D TYR 465  1_555 ? ? ? ? ? ? ? 1.330 ? 
covale13 covale ? ? D  ALA 498 C   ? ? ? 1_555 D  MHO 499 N  ? ? D ALA 498  D MHO 499  1_555 ? ? ? ? ? ? ? 1.331 ? 
covale14 covale ? ? D  MHO 499 C   ? ? ? 1_555 D  ASN 500 N  ? ? D MHO 499  D ASN 500  1_555 ? ? ? ? ? ? ? 1.333 ? 
covale15 covale ? ? G  LYS 270 C   ? ? ? 1_555 G  MHS 271 N  ? ? G LYS 270  G MHS 271  1_555 ? ? ? ? ? ? ? 1.334 ? 
covale16 covale ? ? G  MHS 271 C   ? ? ? 1_555 G  ALA 272 N  ? ? G MHS 271  G ALA 272  1_555 ? ? ? ? ? ? ? 1.330 ? 
covale17 covale ? ? G  0AF 333 C   ? ? ? 1_555 G  PHE 334 N  ? ? G 0AF 333  G PHE 334  1_555 ? ? ? ? ? ? ? 1.325 ? 
covale18 covale ? ? G  PHE 463 C   ? ? ? 1_555 G  GL3 464 N  ? ? G PHE 463  G GL3 464  1_555 ? ? ? ? ? ? ? 1.331 ? 
covale19 covale ? ? G  GL3 464 C   ? ? ? 1_555 G  TYR 465 N  ? ? G GL3 464  G TYR 465  1_555 ? ? ? ? ? ? ? 1.334 ? 
covale20 covale ? ? G  ALA 498 C   ? ? ? 1_555 G  MHO 499 N  ? ? G ALA 498  G MHO 499  1_555 ? ? ? ? ? ? ? 1.331 ? 
covale21 covale ? ? G  MHO 499 C   ? ? ? 1_555 G  ASN 500 N  ? ? G MHO 499  G ASN 500  1_555 ? ? ? ? ? ? ? 1.326 ? 
metalc1  metalc ? ? A  GLN 155 OE1 ? ? ? 1_555 L  M43 .   NI ? ? A GLN 155  A M43 1001 1_555 ? ? ? ? ? ? ? 2.268 ? 
metalc2  metalc ? ? D  GLN 155 OE1 ? ? ? 1_555 Z  M43 .   NI ? ? D GLN 155  D M43 1001 1_555 ? ? ? ? ? ? ? 2.331 ? 
metalc3  metalc ? ? L  M43 .   NI  ? ? ? 1_555 AA COM .   S1 ? ? A M43 1001 D COM 1003 1_555 ? ? ? ? ? ? ? 2.351 ? 
metalc4  metalc ? ? K  COM .   S1  ? ? ? 1_555 Z  M43 .   NI ? ? A COM 1003 D M43 1001 1_555 ? ? ? ? ? ? ? 2.408 ? 
metalc5  metalc ? ? JA M43 .   NI  ? ? ? 1_555 LA COM .   S1 ? ? G M43 1001 G COM 1003 1_555 ? ? ? ? ? ? ? 2.435 ? 
metalc6  metalc ? ? G  THR 232 O   ? ? ? 1_555 PA CA  .   CA ? ? G THR 232  G CA  583  1_555 ? ? ? ? ? ? ? 2.503 ? 
metalc7  metalc ? ? A  THR 232 O   ? ? ? 1_555 T  CA  .   CA ? ? A THR 232  A CA  587  1_555 ? ? ? ? ? ? ? 2.564 ? 
metalc8  metalc ? ? D  THR 232 O   ? ? ? 1_555 T  CA  .   CA ? ? D THR 232  A CA  587  1_555 ? ? ? ? ? ? ? 2.590 ? 
metalc9  metalc ? ? G  ARG 230 O   ? ? ? 1_555 PA CA  .   CA ? ? G ARG 230  G CA  583  1_555 ? ? ? ? ? ? ? 2.683 ? 
metalc10 metalc ? ? D  ARG 230 O   ? ? ? 1_555 T  CA  .   CA ? ? D ARG 230  A CA  587  1_555 ? ? ? ? ? ? ? 2.830 ? 
metalc11 metalc ? ? A  ARG 230 O   ? ? ? 1_555 T  CA  .   CA ? ? A ARG 230  A CA  587  1_555 ? ? ? ? ? ? ? 2.924 ? 
metalc12 metalc ? ? A  ALA 229 O   ? ? ? 1_555 T  CA  .   CA ? ? A ALA 229  A CA  587  1_555 ? ? ? ? ? ? ? 2.932 ? 
metalc13 metalc ? ? D  ALA 229 O   ? ? ? 1_555 T  CA  .   CA ? ? D ALA 229  A CA  587  1_555 ? ? ? ? ? ? ? 2.955 ? 
covale22 covale ? ? A  LEU 332 C   ? ? ? 1_555 A  0AF 333 N  ? ? A LEU 332  A 0AF 333  1_555 ? ? ? ? ? ? ? 1.328 ? 
covale23 covale ? ? D  LEU 332 C   ? ? ? 1_555 D  0AF 333 N  ? ? D LEU 332  D 0AF 333  1_555 ? ? ? ? ? ? ? 1.325 ? 
covale24 covale ? ? G  LEU 332 C   ? ? ? 1_555 G  0AF 333 N  ? ? G LEU 332  G 0AF 333  1_555 ? ? ? ? ? ? ? 1.322 ? 
# 
loop_
_struct_conn_type.id 
_struct_conn_type.criteria 
_struct_conn_type.reference 
disulf ? ? 
covale ? ? 
metalc ? ? 
# 
loop_
_struct_mon_prot_cis.pdbx_id 
_struct_mon_prot_cis.label_comp_id 
_struct_mon_prot_cis.label_seq_id 
_struct_mon_prot_cis.label_asym_id 
_struct_mon_prot_cis.label_alt_id 
_struct_mon_prot_cis.pdbx_PDB_ins_code 
_struct_mon_prot_cis.auth_comp_id 
_struct_mon_prot_cis.auth_seq_id 
_struct_mon_prot_cis.auth_asym_id 
_struct_mon_prot_cis.pdbx_label_comp_id_2 
_struct_mon_prot_cis.pdbx_label_seq_id_2 
_struct_mon_prot_cis.pdbx_label_asym_id_2 
_struct_mon_prot_cis.pdbx_PDB_ins_code_2 
_struct_mon_prot_cis.pdbx_auth_comp_id_2 
_struct_mon_prot_cis.pdbx_auth_seq_id_2 
_struct_mon_prot_cis.pdbx_auth_asym_id_2 
_struct_mon_prot_cis.pdbx_PDB_model_num 
_struct_mon_prot_cis.pdbx_omega_angle 
1 TYR 159 B . ? TYR 159 B PRO 160 B ? PRO 160 B 1 4.91 
2 TYR 159 E . ? TYR 159 E PRO 160 E ? PRO 160 E 1 3.08 
3 TYR 159 H . ? TYR 159 H PRO 160 H ? PRO 160 H 1 3.79 
# 
loop_
_struct_sheet.id 
_struct_sheet.type 
_struct_sheet.number_strands 
_struct_sheet.details 
A ? 2 ? 
B ? 4 ? 
C ? 2 ? 
D ? 4 ? 
E ? 2 ? 
F ? 4 ? 
G ? 3 ? 
H ? 2 ? 
I ? 4 ? 
J ? 2 ? 
K ? 4 ? 
L ? 2 ? 
M ? 4 ? 
N ? 3 ? 
O ? 2 ? 
P ? 4 ? 
Q ? 2 ? 
R ? 3 ? 
S ? 2 ? 
T ? 4 ? 
U ? 3 ? 
# 
loop_
_struct_sheet_order.sheet_id 
_struct_sheet_order.range_id_1 
_struct_sheet_order.range_id_2 
_struct_sheet_order.offset 
_struct_sheet_order.sense 
A 1 2 ? anti-parallel 
B 1 2 ? anti-parallel 
B 2 3 ? anti-parallel 
B 3 4 ? anti-parallel 
C 1 2 ? anti-parallel 
D 1 2 ? anti-parallel 
D 2 3 ? anti-parallel 
D 3 4 ? anti-parallel 
E 1 2 ? anti-parallel 
F 1 2 ? anti-parallel 
F 2 3 ? anti-parallel 
F 3 4 ? anti-parallel 
G 1 2 ? anti-parallel 
G 2 3 ? anti-parallel 
H 1 2 ? anti-parallel 
I 1 2 ? anti-parallel 
I 2 3 ? anti-parallel 
I 3 4 ? anti-parallel 
J 1 2 ? anti-parallel 
K 1 2 ? anti-parallel 
K 2 3 ? anti-parallel 
K 3 4 ? anti-parallel 
L 1 2 ? anti-parallel 
M 1 2 ? anti-parallel 
M 2 3 ? anti-parallel 
M 3 4 ? anti-parallel 
N 1 2 ? anti-parallel 
N 2 3 ? anti-parallel 
O 1 2 ? anti-parallel 
P 1 2 ? anti-parallel 
P 2 3 ? anti-parallel 
P 3 4 ? anti-parallel 
Q 1 2 ? anti-parallel 
R 1 2 ? anti-parallel 
R 2 3 ? anti-parallel 
S 1 2 ? anti-parallel 
T 1 2 ? anti-parallel 
T 2 3 ? anti-parallel 
T 3 4 ? anti-parallel 
U 1 2 ? anti-parallel 
U 2 3 ? anti-parallel 
# 
loop_
_struct_sheet_range.sheet_id 
_struct_sheet_range.id 
_struct_sheet_range.beg_label_comp_id 
_struct_sheet_range.beg_label_asym_id 
_struct_sheet_range.beg_label_seq_id 
_struct_sheet_range.pdbx_beg_PDB_ins_code 
_struct_sheet_range.end_label_comp_id 
_struct_sheet_range.end_label_asym_id 
_struct_sheet_range.end_label_seq_id 
_struct_sheet_range.pdbx_end_PDB_ins_code 
_struct_sheet_range.beg_auth_comp_id 
_struct_sheet_range.beg_auth_asym_id 
_struct_sheet_range.beg_auth_seq_id 
_struct_sheet_range.end_auth_comp_id 
_struct_sheet_range.end_auth_asym_id 
_struct_sheet_range.end_auth_seq_id 
A 1 TYR A 80  ? MET A 81  ? TYR A 80  MET A 81  
A 2 MET A 88  ? VAL A 89  ? MET A 88  VAL A 89  
B 1 TYR A 170 ? SER A 175 ? TYR A 170 SER A 175 
B 2 ILE A 218 ? TRP A 223 ? ILE A 218 TRP A 223 
B 3 GLY A 112 ? GLY A 116 ? GLY A 112 GLY A 116 
B 4 VAL A 274 ? VAL A 275 ? VAL A 274 VAL A 275 
C 1 GLU B 4   ? TYR B 8   ? GLU B 4   TYR B 8   
C 2 LYS B 14  ? PRO B 20  ? LYS B 14  PRO B 20  
D 1 ASN B 99  ? ILE B 103 ? ASN B 99  ILE B 103 
D 2 ARG B 108 ? GLN B 112 ? ARG B 108 GLN B 112 
D 3 GLY B 43  ? ASP B 46  ? GLY B 43  ASP B 46  
D 4 VAL B 170 ? LYS B 171 ? VAL B 170 LYS B 171 
E 1 LYS B 278 ? LYS B 282 ? LYS B 278 LYS B 282 
E 2 THR B 288 ? ASP B 291 ? THR B 288 ASP B 291 
F 1 ASP C 113 ? VAL C 116 ? ASP C 113 VAL C 116 
F 2 THR C 121 ? ARG C 126 ? THR C 121 ARG C 126 
F 3 ILE C 82  ? ASP C 89  ? ILE C 82  ASP C 89  
F 4 THR C 148 ? LEU C 150 ? THR C 148 LEU C 150 
G 1 TRP C 175 ? ARG C 177 ? TRP C 175 ARG C 177 
G 2 VAL C 183 ? TYR C 185 ? VAL C 184 TYR C 186 
G 3 VAL C 198 ? GLY C 201 ? VAL C 199 GLY C 202 
H 1 TYR D 80  ? MET D 81  ? TYR D 80  MET D 81  
H 2 MET D 88  ? VAL D 89  ? MET D 88  VAL D 89  
I 1 TYR D 170 ? SER D 175 ? TYR D 170 SER D 175 
I 2 ILE D 218 ? TRP D 223 ? ILE D 218 TRP D 223 
I 3 GLY D 112 ? GLY D 116 ? GLY D 112 GLY D 116 
I 4 VAL D 274 ? VAL D 275 ? VAL D 274 VAL D 275 
J 1 GLU E 4   ? TYR E 8   ? GLU E 4   TYR E 8   
J 2 LYS E 14  ? PRO E 20  ? LYS E 14  PRO E 20  
K 1 ASN E 99  ? ILE E 103 ? ASN E 99  ILE E 103 
K 2 ARG E 108 ? GLN E 112 ? ARG E 108 GLN E 112 
K 3 GLY E 43  ? ASP E 46  ? GLY E 43  ASP E 46  
K 4 VAL E 170 ? LYS E 171 ? VAL E 170 LYS E 171 
L 1 LYS E 278 ? LYS E 282 ? LYS E 278 LYS E 282 
L 2 THR E 288 ? ASP E 291 ? THR E 288 ASP E 291 
M 1 ASP F 113 ? VAL F 116 ? ASP F 113 VAL F 116 
M 2 THR F 121 ? ARG F 126 ? THR F 121 ARG F 126 
M 3 ILE F 82  ? ASP F 89  ? ILE F 82  ASP F 89  
M 4 THR F 148 ? LEU F 150 ? THR F 148 LEU F 150 
N 1 TRP F 175 ? ARG F 177 ? TRP F 175 ARG F 177 
N 2 VAL F 183 ? LYS F 187 ? VAL F 184 LYS F 188 
N 3 ALA F 193 ? GLY F 201 ? ALA F 194 GLY F 202 
O 1 TYR G 80  ? MET G 81  ? TYR G 80  MET G 81  
O 2 MET G 88  ? VAL G 89  ? MET G 88  VAL G 89  
P 1 TYR G 170 ? SER G 175 ? TYR G 170 SER G 175 
P 2 ILE G 218 ? TRP G 223 ? ILE G 218 TRP G 223 
P 3 GLY G 112 ? GLY G 116 ? GLY G 112 GLY G 116 
P 4 VAL G 274 ? VAL G 275 ? VAL G 274 VAL G 275 
Q 1 GLU H 4   ? TYR H 8   ? GLU H 4   TYR H 8   
Q 2 LYS H 14  ? PRO H 20  ? LYS H 14  PRO H 20  
R 1 GLY H 43  ? ASP H 46  ? GLY H 43  ASP H 46  
R 2 ARG H 108 ? GLN H 112 ? ARG H 108 GLN H 112 
R 3 ASN H 99  ? ILE H 103 ? ASN H 99  ILE H 103 
S 1 LYS H 278 ? LYS H 282 ? LYS H 278 LYS H 282 
S 2 THR H 288 ? ASP H 291 ? THR H 288 ASP H 291 
T 1 ASP I 113 ? VAL I 116 ? ASP I 113 VAL I 116 
T 2 THR I 121 ? ARG I 126 ? THR I 121 ARG I 126 
T 3 ILE I 82  ? ASP I 89  ? ILE I 82  ASP I 89  
T 4 THR I 148 ? LEU I 150 ? THR I 148 LEU I 150 
U 1 TRP I 175 ? ARG I 177 ? TRP I 175 ARG I 177 
U 2 VAL I 183 ? LYS I 187 ? VAL I 184 LYS I 188 
U 3 ALA I 193 ? GLY I 201 ? ALA I 194 GLY I 202 
# 
loop_
_pdbx_struct_sheet_hbond.sheet_id 
_pdbx_struct_sheet_hbond.range_id_1 
_pdbx_struct_sheet_hbond.range_id_2 
_pdbx_struct_sheet_hbond.range_1_label_atom_id 
_pdbx_struct_sheet_hbond.range_1_label_comp_id 
_pdbx_struct_sheet_hbond.range_1_label_asym_id 
_pdbx_struct_sheet_hbond.range_1_label_seq_id 
_pdbx_struct_sheet_hbond.range_1_PDB_ins_code 
_pdbx_struct_sheet_hbond.range_1_auth_atom_id 
_pdbx_struct_sheet_hbond.range_1_auth_comp_id 
_pdbx_struct_sheet_hbond.range_1_auth_asym_id 
_pdbx_struct_sheet_hbond.range_1_auth_seq_id 
_pdbx_struct_sheet_hbond.range_2_label_atom_id 
_pdbx_struct_sheet_hbond.range_2_label_comp_id 
_pdbx_struct_sheet_hbond.range_2_label_asym_id 
_pdbx_struct_sheet_hbond.range_2_label_seq_id 
_pdbx_struct_sheet_hbond.range_2_PDB_ins_code 
_pdbx_struct_sheet_hbond.range_2_auth_atom_id 
_pdbx_struct_sheet_hbond.range_2_auth_comp_id 
_pdbx_struct_sheet_hbond.range_2_auth_asym_id 
_pdbx_struct_sheet_hbond.range_2_auth_seq_id 
A 1 2 N TYR A 80  ? N TYR A 80  O VAL A 89  ? O VAL A 89  
B 1 2 N PHE A 174 ? N PHE A 174 O TRP A 219 ? O TRP A 219 
B 2 3 O LEU A 222 ? O LEU A 222 N ILE A 113 ? N ILE A 113 
B 3 4 N VAL A 114 ? N VAL A 114 O VAL A 275 ? O VAL A 275 
C 1 2 N LEU B 7   ? N LEU B 7   O LEU B 15  ? O LEU B 15  
D 1 2 N ILE B 103 ? N ILE B 103 O ARG B 108 ? O ARG B 108 
D 2 3 O VAL B 111 ? O VAL B 111 N GLY B 43  ? N GLY B 43  
D 3 4 N ALA B 44  ? N ALA B 44  O LYS B 171 ? O LYS B 171 
E 1 2 N LEU B 280 ? N LEU B 280 O VAL B 289 ? O VAL B 289 
F 1 2 N GLY C 115 ? N GLY C 115 O ILE C 122 ? O ILE C 122 
F 2 3 O ILE C 123 ? O ILE C 123 N VAL C 85  ? N VAL C 85  
F 3 4 N THR C 88  ? N THR C 88  O GLY C 149 ? O GLY C 149 
G 1 2 N SER C 176 ? N SER C 176 O THR C 184 ? O THR C 185 
G 2 3 N TYR C 185 ? N TYR C 186 O VAL C 198 ? O VAL C 199 
H 1 2 N TYR D 80  ? N TYR D 80  O VAL D 89  ? O VAL D 89  
I 1 2 N PHE D 174 ? N PHE D 174 O TRP D 219 ? O TRP D 219 
I 2 3 O GLN D 220 ? O GLN D 220 N LEU D 115 ? N LEU D 115 
I 3 4 N VAL D 114 ? N VAL D 114 O VAL D 275 ? O VAL D 275 
J 1 2 N LEU E 7   ? N LEU E 7   O LEU E 15  ? O LEU E 15  
K 1 2 N GLU E 101 ? N GLU E 101 O MET E 110 ? O MET E 110 
K 2 3 O VAL E 111 ? O VAL E 111 N GLY E 43  ? N GLY E 43  
K 3 4 N ALA E 44  ? N ALA E 44  O LYS E 171 ? O LYS E 171 
L 1 2 N LYS E 281 ? N LYS E 281 O VAL E 289 ? O VAL E 289 
M 1 2 N GLY F 115 ? N GLY F 115 O ILE F 122 ? O ILE F 122 
M 2 3 O ILE F 123 ? O ILE F 123 N VAL F 85  ? N VAL F 85  
M 3 4 N THR F 88  ? N THR F 88  O GLY F 149 ? O GLY F 149 
N 1 2 N SER F 176 ? N SER F 176 O THR F 184 ? O THR F 185 
N 2 3 N VAL F 183 ? N VAL F 184 O LEU F 200 ? O LEU F 201 
O 1 2 N TYR G 80  ? N TYR G 80  O VAL G 89  ? O VAL G 89  
P 1 2 N PHE G 174 ? N PHE G 174 O TRP G 219 ? O TRP G 219 
P 2 3 O LEU G 222 ? O LEU G 222 N ILE G 113 ? N ILE G 113 
P 3 4 N VAL G 114 ? N VAL G 114 O VAL G 275 ? O VAL G 275 
Q 1 2 N LEU H 7   ? N LEU H 7   O LEU H 15  ? O LEU H 15  
R 1 2 N GLY H 43  ? N GLY H 43  O VAL H 111 ? O VAL H 111 
R 2 3 O MET H 110 ? O MET H 110 N GLU H 101 ? N GLU H 101 
S 1 2 N LYS H 281 ? N LYS H 281 O VAL H 289 ? O VAL H 289 
T 1 2 N ASP I 113 ? N ASP I 113 O GLU I 124 ? O GLU I 124 
T 2 3 O ILE I 123 ? O ILE I 123 N VAL I 85  ? N VAL I 85  
T 3 4 N THR I 88  ? N THR I 88  O GLY I 149 ? O GLY I 149 
U 1 2 N SER I 176 ? N SER I 176 O THR I 184 ? O THR I 185 
U 2 3 N TYR I 185 ? N TYR I 186 O VAL I 198 ? O VAL I 199 
# 
loop_
_struct_site.id 
_struct_site.pdbx_evidence_code 
_struct_site.pdbx_auth_asym_id 
_struct_site.pdbx_auth_comp_id 
_struct_site.pdbx_auth_seq_id 
_struct_site.pdbx_auth_ins_code 
_struct_site.pdbx_num_residues 
_struct_site.details 
AC1 Software ? ? ? ? 22 'BINDING SITE FOR RESIDUE TP7 A 1002' 
AC2 Software ? ? ? ? 8  'BINDING SITE FOR RESIDUE COM A 1003' 
AC3 Software ? ? ? ? 40 'BINDING SITE FOR RESIDUE M43 A 1001' 
AC4 Software ? ? ? ? 20 'BINDING SITE FOR RESIDUE TP7 A 580'  
AC5 Software ? ? ? ? 12 'BINDING SITE FOR RESIDUE 1PE A 581'  
AC6 Software ? ? ? ? 3  'BINDING SITE FOR RESIDUE PGE A 582'  
AC7 Software ? ? ? ? 6  'BINDING SITE FOR RESIDUE PGE A 583'  
AC8 Software ? ? ? ? 3  'BINDING SITE FOR RESIDUE SO4 A 584'  
AC9 Software ? ? ? ? 2  'BINDING SITE FOR RESIDUE SO4 A 585'  
BC1 Software ? ? ? ? 3  'BINDING SITE FOR RESIDUE CL A 586'   
BC2 Software ? ? ? ? 6  'BINDING SITE FOR RESIDUE CA A 587'   
BC3 Software ? ? ? ? 16 'BINDING SITE FOR RESIDUE P6G B 434'  
BC4 Software ? ? ? ? 3  'BINDING SITE FOR RESIDUE SO4 B 435'  
BC5 Software ? ? ? ? 2  'BINDING SITE FOR RESIDUE SO4 B 436'  
BC6 Software ? ? ? ? 2  'BINDING SITE FOR RESIDUE GOL C 281'  
BC7 Software ? ? ? ? 3  'BINDING SITE FOR RESIDUE SO4 C 282'  
BC8 Software ? ? ? ? 39 'BINDING SITE FOR RESIDUE M43 D 1001' 
BC9 Software ? ? ? ? 9  'BINDING SITE FOR RESIDUE COM D 1003' 
CC1 Software ? ? ? ? 9  'BINDING SITE FOR RESIDUE 1PE D 580'  
CC2 Software ? ? ? ? 6  'BINDING SITE FOR RESIDUE PGE D 581'  
CC3 Software ? ? ? ? 5  'BINDING SITE FOR RESIDUE PGE D 582'  
CC4 Software ? ? ? ? 3  'BINDING SITE FOR RESIDUE SO4 D 583'  
CC5 Software ? ? ? ? 4  'BINDING SITE FOR RESIDUE SO4 D 584'  
CC6 Software ? ? ? ? 11 'BINDING SITE FOR RESIDUE 1PE E 434'  
CC7 Software ? ? ? ? 3  'BINDING SITE FOR RESIDUE GOL E 435'  
CC8 Software ? ? ? ? 3  'BINDING SITE FOR RESIDUE 1PE F 281'  
CC9 Software ? ? ? ? 39 'BINDING SITE FOR RESIDUE M43 G 1001' 
DC1 Software ? ? ? ? 21 'BINDING SITE FOR RESIDUE TP7 G 1002' 
DC2 Software ? ? ? ? 10 'BINDING SITE FOR RESIDUE COM G 1003' 
DC3 Software ? ? ? ? 9  'BINDING SITE FOR RESIDUE 1PE G 580'  
DC4 Software ? ? ? ? 6  'BINDING SITE FOR RESIDUE PGE G 581'  
DC5 Software ? ? ? ? 3  'BINDING SITE FOR RESIDUE PGE G 582'  
DC6 Software ? ? ? ? 6  'BINDING SITE FOR RESIDUE CA G 583'   
DC7 Software ? ? ? ? 13 'BINDING SITE FOR RESIDUE 1PE H 434'  
DC8 Software ? ? ? ? 1  'BINDING SITE FOR RESIDUE SO4 H 435'  
DC9 Software ? ? ? ? 2  'BINDING SITE FOR RESIDUE SO4 I 281'  
# 
loop_
_struct_site_gen.id 
_struct_site_gen.site_id 
_struct_site_gen.pdbx_num_res 
_struct_site_gen.label_comp_id 
_struct_site_gen.label_asym_id 
_struct_site_gen.label_seq_id 
_struct_site_gen.pdbx_auth_ins_code 
_struct_site_gen.auth_comp_id 
_struct_site_gen.auth_asym_id 
_struct_site_gen.auth_seq_id 
_struct_site_gen.label_atom_id 
_struct_site_gen.label_alt_id 
_struct_site_gen.symmetry 
_struct_site_gen.details 
1   AC1 22 LYS A  284 ? LYS A 284  . ? 1_555 ? 
2   AC1 22 PHE A  334 ? PHE A 334  . ? 1_555 ? 
3   AC1 22 MET A  338 ? MET A 338  . ? 1_555 ? 
4   AC1 22 PHE A  344 ? PHE A 344  . ? 1_555 ? 
5   AC1 22 PHE A  462 ? PHE A 462  . ? 1_555 ? 
6   AC1 22 MHO A  499 ? MHO A 499  . ? 1_555 ? 
7   AC1 22 ASN A  500 ? ASN A 500  . ? 1_555 ? 
8   AC1 22 VAL A  501 ? VAL A 501  . ? 1_555 ? 
9   AC1 22 HOH TA .   ? HOH A 597  . ? 1_555 ? 
10  AC1 22 HOH TA .   ? HOH A 652  . ? 1_555 ? 
11  AC1 22 HOH TA .   ? HOH A 748  . ? 1_555 ? 
12  AC1 22 HOH TA .   ? HOH A 908  . ? 1_555 ? 
13  AC1 22 PHE B  358 ? PHE B 358  . ? 1_555 ? 
14  AC1 22 TYR B  363 ? TYR B 363  . ? 1_555 ? 
15  AC1 22 GLY B  364 ? GLY B 364  . ? 1_555 ? 
16  AC1 22 GLY B  365 ? GLY B 365  . ? 1_555 ? 
17  AC1 22 HIS B  375 ? HIS B 375  . ? 1_555 ? 
18  AC1 22 VAL B  377 ? VAL B 377  . ? 1_555 ? 
19  AC1 22 HOH UA .   ? HOH B 452  . ? 1_555 ? 
20  AC1 22 ARG D  239 ? ARG D 239  . ? 1_555 ? 
21  AC1 22 LYS D  270 ? LYS D 270  . ? 1_555 ? 
22  AC1 22 MHS D  271 ? MHS D 271  . ? 1_555 ? 
23  AC2 8  TYR A  347 ? TYR A 347  . ? 1_555 ? 
24  AC2 8  PHE A  462 ? PHE A 462  . ? 1_555 ? 
25  AC2 8  PHE A  463 ? PHE A 463  . ? 1_555 ? 
26  AC2 8  PHE B  357 ? PHE B 357  . ? 1_555 ? 
27  AC2 8  TYR B  363 ? TYR B 363  . ? 1_555 ? 
28  AC2 8  LEU C  117 ? LEU C 117  . ? 1_555 ? 
29  AC2 8  ARG C  120 ? ARG C 120  . ? 1_555 ? 
30  AC2 8  M43 Z  .   ? M43 D 1001 . ? 1_555 ? 
31  AC3 40 ALA A  152 ? ALA A 152  . ? 1_555 ? 
32  AC3 40 VAL A  153 ? VAL A 153  . ? 1_555 ? 
33  AC3 40 ILE A  154 ? ILE A 154  . ? 1_555 ? 
34  AC3 40 GLN A  155 ? GLN A 155  . ? 1_555 ? 
35  AC3 40 MET A  158 ? MET A 158  . ? 1_555 ? 
36  AC3 40 GLN A  244 ? GLN A 244  . ? 1_555 ? 
37  AC3 40 MET A  247 ? MET A 247  . ? 1_555 ? 
38  AC3 40 ALA A  257 ? ALA A 257  . ? 1_555 ? 
39  AC3 40 HOH TA .   ? HOH A 638  . ? 1_555 ? 
40  AC3 40 HOH TA .   ? HOH A 647  . ? 1_555 ? 
41  AC3 40 HOH TA .   ? HOH A 650  . ? 1_555 ? 
42  AC3 40 HOH TA .   ? HOH A 660  . ? 1_555 ? 
43  AC3 40 HOH TA .   ? HOH A 670  . ? 1_555 ? 
44  AC3 40 HOH TA .   ? HOH A 698  . ? 1_555 ? 
45  AC3 40 HOH TA .   ? HOH A 782  . ? 1_555 ? 
46  AC3 40 GLY D  340 ? GLY D 340  . ? 1_555 ? 
47  AC3 40 VAL D  342 ? VAL D 342  . ? 1_555 ? 
48  AC3 40 GLY D  343 ? GLY D 343  . ? 1_555 ? 
49  AC3 40 PHE D  344 ? PHE D 344  . ? 1_555 ? 
50  AC3 40 THR D  345 ? THR D 345  . ? 1_555 ? 
51  AC3 40 GLN D  346 ? GLN D 346  . ? 1_555 ? 
52  AC3 40 TYR D  347 ? TYR D 347  . ? 1_555 ? 
53  AC3 40 PHE D  415 ? PHE D 415  . ? 1_555 ? 
54  AC3 40 GLY D  416 ? GLY D 416  . ? 1_555 ? 
55  AC3 40 GLY D  461 ? GLY D 461  . ? 1_555 ? 
56  AC3 40 PHE D  462 ? PHE D 462  . ? 1_555 ? 
57  AC3 40 COM AA .   ? COM D 1003 . ? 1_555 ? 
58  AC3 40 SER E  361 ? SER E 361  . ? 1_555 ? 
59  AC3 40 ILE E  362 ? ILE E 362  . ? 1_555 ? 
60  AC3 40 TYR E  363 ? TYR E 363  . ? 1_555 ? 
61  AC3 40 LEU F  117 ? LEU F 117  . ? 1_555 ? 
62  AC3 40 SER F  118 ? SER F 118  . ? 1_555 ? 
63  AC3 40 GLY F  119 ? GLY F 119  . ? 1_555 ? 
64  AC3 40 ARG F  153 ? ARG F 153  . ? 1_555 ? 
65  AC3 40 THR F  154 ? THR F 154  . ? 1_555 ? 
66  AC3 40 VAL F  155 ? VAL F 155  . ? 1_555 ? 
67  AC3 40 HIS F  156 ? HIS F 156  . ? 1_555 ? 
68  AC3 40 GLY F  157 ? GLY F 157  . ? 1_555 ? 
69  AC3 40 HIS F  158 ? HIS F 158  . ? 1_555 ? 
70  AC3 40 HOH YA .   ? HOH F 380  . ? 1_555 ? 
71  AC4 20 ARG A  239 ? ARG A 239  . ? 1_555 ? 
72  AC4 20 LYS A  270 ? LYS A 270  . ? 1_555 ? 
73  AC4 20 MHS A  271 ? MHS A 271  . ? 1_555 ? 
74  AC4 20 HOH TA .   ? HOH A 612  . ? 1_555 ? 
75  AC4 20 HOH TA .   ? HOH A 615  . ? 1_555 ? 
76  AC4 20 HOH TA .   ? HOH A 668  . ? 1_555 ? 
77  AC4 20 HOH TA .   ? HOH A 680  . ? 1_555 ? 
78  AC4 20 HOH TA .   ? HOH A 716  . ? 1_555 ? 
79  AC4 20 LYS D  284 ? LYS D 284  . ? 1_555 ? 
80  AC4 20 PHE D  334 ? PHE D 334  . ? 1_555 ? 
81  AC4 20 MET D  338 ? MET D 338  . ? 1_555 ? 
82  AC4 20 PHE D  344 ? PHE D 344  . ? 1_555 ? 
83  AC4 20 PHE D  462 ? PHE D 462  . ? 1_555 ? 
84  AC4 20 MHO D  499 ? MHO D 499  . ? 1_555 ? 
85  AC4 20 ASN D  500 ? ASN D 500  . ? 1_555 ? 
86  AC4 20 TYR E  363 ? TYR E 363  . ? 1_555 ? 
87  AC4 20 GLY E  364 ? GLY E 364  . ? 1_555 ? 
88  AC4 20 GLY E  365 ? GLY E 365  . ? 1_555 ? 
89  AC4 20 HIS E  375 ? HIS E 375  . ? 1_555 ? 
90  AC4 20 VAL E  377 ? VAL E 377  . ? 1_555 ? 
91  AC5 12 ASP A  16  ? ASP A 16   . ? 3_655 ? 
92  AC5 12 PHE A  18  ? PHE A 18   . ? 3_655 ? 
93  AC5 12 ALA A  19  ? ALA A 19   . ? 3_655 ? 
94  AC5 12 GLU A  20  ? GLU A 20   . ? 3_655 ? 
95  AC5 12 THR A  27  ? THR A 27   . ? 3_655 ? 
96  AC5 12 TYR A  32  ? TYR A 32   . ? 3_655 ? 
97  AC5 12 TYR A  76  ? TYR A 76   . ? 3_655 ? 
98  AC5 12 ARG A  186 ? ARG A 186  . ? 1_555 ? 
99  AC5 12 PGE O  .   ? PGE A 582  . ? 3_655 ? 
100 AC5 12 ARG C  161 ? ARG C 161  . ? 3_655 ? 
101 AC5 12 VAL D  58  ? VAL D 58   . ? 1_555 ? 
102 AC5 12 ASN D  59  ? ASN D 59   . ? 1_555 ? 
103 AC6 3  THR A  31  ? THR A 31   . ? 1_555 ? 
104 AC6 3  TYR A  32  ? TYR A 32   . ? 1_555 ? 
105 AC6 3  1PE N  .   ? 1PE A 581  . ? 3_655 ? 
106 AC7 6  LYS A  38  ? LYS A 38   . ? 1_555 ? 
107 AC7 6  PRO A  79  ? PRO A 79   . ? 1_555 ? 
108 AC7 6  MET A  88  ? MET A 88   . ? 1_555 ? 
109 AC7 6  ASN A  90  ? ASN A 90   . ? 1_555 ? 
110 AC7 6  ASN A  553 ? ASN A 553  . ? 1_555 ? 
111 AC7 6  VAL D  58  ? VAL D 58   . ? 3_655 ? 
112 AC8 3  GLU A  20  ? GLU A 20   . ? 1_555 ? 
113 AC8 3  LYS A  21  ? LYS A 21   . ? 1_555 ? 
114 AC8 3  SER A  24  ? SER A 24   . ? 1_555 ? 
115 AC9 2  LYS A  130 ? LYS A 130  . ? 1_555 ? 
116 AC9 2  GLU A  131 ? GLU A 131  . ? 1_555 ? 
117 BC1 3  HIS A  121 ? HIS A 121  . ? 1_555 ? 
118 BC1 3  TYR A  140 ? TYR A 140  . ? 1_555 ? 
119 BC1 3  TYR A  253 ? TYR A 253  . ? 1_555 ? 
120 BC2 6  ALA A  229 ? ALA A 229  . ? 1_555 ? 
121 BC2 6  ARG A  230 ? ARG A 230  . ? 1_555 ? 
122 BC2 6  THR A  232 ? THR A 232  . ? 1_555 ? 
123 BC2 6  ALA D  229 ? ALA D 229  . ? 1_555 ? 
124 BC2 6  ARG D  230 ? ARG D 230  . ? 1_555 ? 
125 BC2 6  THR D  232 ? THR D 232  . ? 1_555 ? 
126 BC3 16 GLY B  166 ? GLY B 166  . ? 1_555 ? 
127 BC3 16 LYS B  171 ? LYS B 171  . ? 1_555 ? 
128 BC3 16 MET B  172 ? MET B 172  . ? 1_555 ? 
129 BC3 16 LEU B  173 ? LEU B 173  . ? 1_555 ? 
130 BC3 16 VAL B  174 ? VAL B 174  . ? 1_555 ? 
131 BC3 16 ASP B  175 ? ASP B 175  . ? 1_555 ? 
132 BC3 16 ASN B  189 ? ASN B 189  . ? 1_555 ? 
133 BC3 16 PRO B  191 ? PRO B 191  . ? 1_555 ? 
134 BC3 16 HIS B  194 ? HIS B 194  . ? 1_555 ? 
135 BC3 16 TYR B  372 ? TYR B 372  . ? 1_555 ? 
136 BC3 16 THR B  407 ? THR B 407  . ? 1_555 ? 
137 BC3 16 TYR B  411 ? TYR B 411  . ? 1_555 ? 
138 BC3 16 HOH UA .   ? HOH B 952  . ? 1_555 ? 
139 BC3 16 HOH UA .   ? HOH B 1577 . ? 1_555 ? 
140 BC3 16 HOH UA .   ? HOH B 1691 . ? 1_555 ? 
141 BC3 16 TYR D  267 ? TYR D 267  . ? 1_555 ? 
142 BC4 3  ALA B  48  ? ALA B 48   . ? 1_555 ? 
143 BC4 3  LYS B  107 ? LYS B 107  . ? 1_555 ? 
144 BC4 3  ARG B  108 ? ARG B 108  . ? 1_555 ? 
145 BC5 2  ARG B  62  ? ARG B 62   . ? 1_555 ? 
146 BC5 2  HOH UA .   ? HOH B 1902 . ? 1_555 ? 
147 BC6 2  TYR C  109 ? TYR C 109  . ? 1_555 ? 
148 BC6 2  LYS C  110 ? LYS C 110  . ? 1_555 ? 
149 BC7 3  ARG C  128 ? ARG C 128  . ? 1_555 ? 
150 BC7 3  LYS C  196 ? LYS C 197  . ? 3_555 ? 
151 BC7 3  HOH VA .   ? HOH C 1497 . ? 1_555 ? 
152 BC8 39 GLY A  340 ? GLY A 340  . ? 1_555 ? 
153 BC8 39 GLY A  341 ? GLY A 341  . ? 1_555 ? 
154 BC8 39 VAL A  342 ? VAL A 342  . ? 1_555 ? 
155 BC8 39 GLY A  343 ? GLY A 343  . ? 1_555 ? 
156 BC8 39 PHE A  344 ? PHE A 344  . ? 1_555 ? 
157 BC8 39 THR A  345 ? THR A 345  . ? 1_555 ? 
158 BC8 39 GLN A  346 ? GLN A 346  . ? 1_555 ? 
159 BC8 39 TYR A  347 ? TYR A 347  . ? 1_555 ? 
160 BC8 39 PHE A  415 ? PHE A 415  . ? 1_555 ? 
161 BC8 39 GLY A  416 ? GLY A 416  . ? 1_555 ? 
162 BC8 39 GLY A  461 ? GLY A 461  . ? 1_555 ? 
163 BC8 39 PHE A  462 ? PHE A 462  . ? 1_555 ? 
164 BC8 39 HOH TA .   ? HOH A 661  . ? 1_555 ? 
165 BC8 39 COM K  .   ? COM A 1003 . ? 1_555 ? 
166 BC8 39 SER B  361 ? SER B 361  . ? 1_555 ? 
167 BC8 39 ILE B  362 ? ILE B 362  . ? 1_555 ? 
168 BC8 39 TYR B  363 ? TYR B 363  . ? 1_555 ? 
169 BC8 39 LEU C  117 ? LEU C 117  . ? 1_555 ? 
170 BC8 39 SER C  118 ? SER C 118  . ? 1_555 ? 
171 BC8 39 GLY C  119 ? GLY C 119  . ? 1_555 ? 
172 BC8 39 ARG C  153 ? ARG C 153  . ? 1_555 ? 
173 BC8 39 THR C  154 ? THR C 154  . ? 1_555 ? 
174 BC8 39 VAL C  155 ? VAL C 155  . ? 1_555 ? 
175 BC8 39 HIS C  156 ? HIS C 156  . ? 1_555 ? 
176 BC8 39 GLY C  157 ? GLY C 157  . ? 1_555 ? 
177 BC8 39 HIS C  158 ? HIS C 158  . ? 1_555 ? 
178 BC8 39 HOH VA .   ? HOH C 293  . ? 1_555 ? 
179 BC8 39 ALA D  152 ? ALA D 152  . ? 1_555 ? 
180 BC8 39 VAL D  153 ? VAL D 153  . ? 1_555 ? 
181 BC8 39 ILE D  154 ? ILE D 154  . ? 1_555 ? 
182 BC8 39 GLN D  155 ? GLN D 155  . ? 1_555 ? 
183 BC8 39 GLN D  244 ? GLN D 244  . ? 1_555 ? 
184 BC8 39 MET D  247 ? MET D 247  . ? 1_555 ? 
185 BC8 39 ALA D  257 ? ALA D 257  . ? 1_555 ? 
186 BC8 39 HOH WA .   ? HOH D 593  . ? 1_555 ? 
187 BC8 39 HOH WA .   ? HOH D 615  . ? 1_555 ? 
188 BC8 39 HOH WA .   ? HOH D 635  . ? 1_555 ? 
189 BC8 39 HOH WA .   ? HOH D 641  . ? 1_555 ? 
190 BC8 39 HOH WA .   ? HOH D 688  . ? 1_555 ? 
191 BC9 9  M43 L  .   ? M43 A 1001 . ? 1_555 ? 
192 BC9 9  TYR D  347 ? TYR D 347  . ? 1_555 ? 
193 BC9 9  PHE D  462 ? PHE D 462  . ? 1_555 ? 
194 BC9 9  PHE D  463 ? PHE D 463  . ? 1_555 ? 
195 BC9 9  PHE E  357 ? PHE E 357  . ? 1_555 ? 
196 BC9 9  SER E  361 ? SER E 361  . ? 1_555 ? 
197 BC9 9  TYR E  363 ? TYR E 363  . ? 1_555 ? 
198 BC9 9  LEU F  117 ? LEU F 117  . ? 1_555 ? 
199 BC9 9  ARG F  120 ? ARG F 120  . ? 1_555 ? 
200 CC1 9  ASP D  16  ? ASP D 16   . ? 1_555 ? 
201 CC1 9  PHE D  18  ? PHE D 18   . ? 1_555 ? 
202 CC1 9  ALA D  19  ? ALA D 19   . ? 1_555 ? 
203 CC1 9  GLU D  20  ? GLU D 20   . ? 1_555 ? 
204 CC1 9  TYR D  76  ? TYR D 76   . ? 1_555 ? 
205 CC1 9  ARG F  161 ? ARG F 161  . ? 1_555 ? 
206 CC1 9  VAL G  58  ? VAL G 58   . ? 3_655 ? 
207 CC1 9  ASN G  59  ? ASN G 59   . ? 3_655 ? 
208 CC1 9  ARG G  186 ? ARG G 186  . ? 1_555 ? 
209 CC2 6  LYS D  38  ? LYS D 38   . ? 1_555 ? 
210 CC2 6  PRO D  79  ? PRO D 79   . ? 1_555 ? 
211 CC2 6  MET D  88  ? MET D 88   . ? 1_555 ? 
212 CC2 6  ASN D  90  ? ASN D 90   . ? 1_555 ? 
213 CC2 6  ASN D  553 ? ASN D 553  . ? 1_555 ? 
214 CC2 6  HOH WA .   ? HOH D 1035 . ? 1_555 ? 
215 CC3 5  PRO D  134 ? PRO D 134  . ? 1_555 ? 
216 CC3 5  ASP D  177 ? ASP D 177  . ? 1_555 ? 
217 CC3 5  LEU D  180 ? LEU D 180  . ? 1_555 ? 
218 CC3 5  LYS D  216 ? LYS D 216  . ? 1_555 ? 
219 CC3 5  ILE D  218 ? ILE D 218  . ? 1_555 ? 
220 CC4 3  LYS D  130 ? LYS D 130  . ? 1_555 ? 
221 CC4 3  GLU D  131 ? GLU D 131  . ? 1_555 ? 
222 CC4 3  HOH WA .   ? HOH D 1501 . ? 1_555 ? 
223 CC5 4  GLY B  68  ? GLY B 68   . ? 1_555 ? 
224 CC5 4  HOH UA .   ? HOH B 1017 . ? 1_555 ? 
225 CC5 4  LYS D  380 ? LYS D 380  . ? 1_555 ? 
226 CC5 4  ASN D  518 ? ASN D 518  . ? 1_555 ? 
227 CC6 11 TYR A  267 ? TYR A 267  . ? 1_555 ? 
228 CC6 11 MET E  172 ? MET E 172  . ? 1_555 ? 
229 CC6 11 ASP E  175 ? ASP E 175  . ? 1_555 ? 
230 CC6 11 PRO E  191 ? PRO E 191  . ? 1_555 ? 
231 CC6 11 HIS E  194 ? HIS E 194  . ? 1_555 ? 
232 CC6 11 VAL E  370 ? VAL E 370  . ? 1_555 ? 
233 CC6 11 TYR E  372 ? TYR E 372  . ? 1_555 ? 
234 CC6 11 THR E  407 ? THR E 407  . ? 1_555 ? 
235 CC6 11 TYR E  411 ? TYR E 411  . ? 1_555 ? 
236 CC6 11 HOH XA .   ? HOH E 1309 . ? 1_555 ? 
237 CC6 11 HOH XA .   ? HOH E 1664 . ? 1_555 ? 
238 CC7 3  ILE B  118 ? ILE B 118  . ? 1_555 ? 
239 CC7 3  SER B  120 ? SER B 120  . ? 1_555 ? 
240 CC7 3  ILE E  118 ? ILE E 118  . ? 1_555 ? 
241 CC8 3  ARG F  43  ? ARG F 43   . ? 1_555 ? 
242 CC8 3  GLY F  46  ? GLY F 46   . ? 1_555 ? 
243 CC8 3  GLU F  47  ? GLU F 47   . ? 1_555 ? 
244 CC9 39 ALA G  152 ? ALA G 152  . ? 3_655 ? 
245 CC9 39 VAL G  153 ? VAL G 153  . ? 3_655 ? 
246 CC9 39 ILE G  154 ? ILE G 154  . ? 3_655 ? 
247 CC9 39 GLN G  155 ? GLN G 155  . ? 3_655 ? 
248 CC9 39 GLN G  244 ? GLN G 244  . ? 3_655 ? 
249 CC9 39 MET G  247 ? MET G 247  . ? 3_655 ? 
250 CC9 39 ALA G  257 ? ALA G 257  . ? 3_655 ? 
251 CC9 39 GLY G  340 ? GLY G 340  . ? 1_555 ? 
252 CC9 39 VAL G  342 ? VAL G 342  . ? 1_555 ? 
253 CC9 39 GLY G  343 ? GLY G 343  . ? 1_555 ? 
254 CC9 39 PHE G  344 ? PHE G 344  . ? 1_555 ? 
255 CC9 39 THR G  345 ? THR G 345  . ? 1_555 ? 
256 CC9 39 GLN G  346 ? GLN G 346  . ? 1_555 ? 
257 CC9 39 TYR G  347 ? TYR G 347  . ? 1_555 ? 
258 CC9 39 PHE G  415 ? PHE G 415  . ? 1_555 ? 
259 CC9 39 GLY G  416 ? GLY G 416  . ? 1_555 ? 
260 CC9 39 GLY G  461 ? GLY G 461  . ? 1_555 ? 
261 CC9 39 PHE G  462 ? PHE G 462  . ? 1_555 ? 
262 CC9 39 HOH ZA .   ? HOH G 599  . ? 1_555 ? 
263 CC9 39 HOH ZA .   ? HOH G 618  . ? 1_555 ? 
264 CC9 39 HOH ZA .   ? HOH G 625  . ? 3_655 ? 
265 CC9 39 HOH ZA .   ? HOH G 626  . ? 1_555 ? 
266 CC9 39 HOH ZA .   ? HOH G 692  . ? 1_555 ? 
267 CC9 39 HOH ZA .   ? HOH G 702  . ? 3_655 ? 
268 CC9 39 HOH ZA .   ? HOH G 706  . ? 1_555 ? 
269 CC9 39 HOH ZA .   ? HOH G 929  . ? 3_655 ? 
270 CC9 39 COM LA .   ? COM G 1003 . ? 1_555 ? 
271 CC9 39 SER H  361 ? SER H 361  . ? 1_555 ? 
272 CC9 39 ILE H  362 ? ILE H 362  . ? 1_555 ? 
273 CC9 39 TYR H  363 ? TYR H 363  . ? 1_555 ? 
274 CC9 39 LEU I  117 ? LEU I 117  . ? 1_555 ? 
275 CC9 39 SER I  118 ? SER I 118  . ? 1_555 ? 
276 CC9 39 GLY I  119 ? GLY I 119  . ? 1_555 ? 
277 CC9 39 ARG I  153 ? ARG I 153  . ? 1_555 ? 
278 CC9 39 THR I  154 ? THR I 154  . ? 1_555 ? 
279 CC9 39 VAL I  155 ? VAL I 155  . ? 1_555 ? 
280 CC9 39 HIS I  156 ? HIS I 156  . ? 1_555 ? 
281 CC9 39 GLY I  157 ? GLY I 157  . ? 1_555 ? 
282 CC9 39 HIS I  158 ? HIS I 158  . ? 1_555 ? 
283 DC1 21 ARG G  239 ? ARG G 239  . ? 3_655 ? 
284 DC1 21 LYS G  270 ? LYS G 270  . ? 3_655 ? 
285 DC1 21 MHS G  271 ? MHS G 271  . ? 3_655 ? 
286 DC1 21 LYS G  284 ? LYS G 284  . ? 1_555 ? 
287 DC1 21 PHE G  334 ? PHE G 334  . ? 1_555 ? 
288 DC1 21 MET G  338 ? MET G 338  . ? 1_555 ? 
289 DC1 21 PHE G  462 ? PHE G 462  . ? 1_555 ? 
290 DC1 21 MHO G  499 ? MHO G 499  . ? 1_555 ? 
291 DC1 21 ASN G  500 ? ASN G 500  . ? 1_555 ? 
292 DC1 21 VAL G  501 ? VAL G 501  . ? 1_555 ? 
293 DC1 21 HOH ZA .   ? HOH G 585  . ? 1_555 ? 
294 DC1 21 HOH ZA .   ? HOH G 608  . ? 1_555 ? 
295 DC1 21 HOH ZA .   ? HOH G 1225 . ? 1_555 ? 
296 DC1 21 HOH ZA .   ? HOH G 1251 . ? 1_555 ? 
297 DC1 21 HOH ZA .   ? HOH G 1985 . ? 1_555 ? 
298 DC1 21 TYR H  363 ? TYR H 363  . ? 1_555 ? 
299 DC1 21 GLY H  364 ? GLY H 364  . ? 1_555 ? 
300 DC1 21 GLY H  365 ? GLY H 365  . ? 1_555 ? 
301 DC1 21 HIS H  375 ? HIS H 375  . ? 1_555 ? 
302 DC1 21 VAL H  377 ? VAL H 377  . ? 1_555 ? 
303 DC1 21 HOH AB .   ? HOH H 902  . ? 1_555 ? 
304 DC2 10 TYR G  347 ? TYR G 347  . ? 1_555 ? 
305 DC2 10 PHE G  462 ? PHE G 462  . ? 1_555 ? 
306 DC2 10 PHE G  463 ? PHE G 463  . ? 1_555 ? 
307 DC2 10 M43 JA .   ? M43 G 1001 . ? 1_555 ? 
308 DC2 10 PHE H  357 ? PHE H 357  . ? 1_555 ? 
309 DC2 10 SER H  361 ? SER H 361  . ? 1_555 ? 
310 DC2 10 TYR H  363 ? TYR H 363  . ? 1_555 ? 
311 DC2 10 HOH AB .   ? HOH H 1344 . ? 1_555 ? 
312 DC2 10 LEU I  117 ? LEU I 117  . ? 1_555 ? 
313 DC2 10 ARG I  120 ? ARG I 120  . ? 1_555 ? 
314 DC3 9  VAL A  58  ? VAL A 58   . ? 1_555 ? 
315 DC3 9  ASN A  59  ? ASN A 59   . ? 1_555 ? 
316 DC3 9  ARG D  186 ? ARG D 186  . ? 1_555 ? 
317 DC3 9  ASP G  16  ? ASP G 16   . ? 1_555 ? 
318 DC3 9  PHE G  18  ? PHE G 18   . ? 1_555 ? 
319 DC3 9  ALA G  19  ? ALA G 19   . ? 1_555 ? 
320 DC3 9  GLU G  20  ? GLU G 20   . ? 1_555 ? 
321 DC3 9  THR G  27  ? THR G 27   . ? 1_555 ? 
322 DC3 9  ARG I  161 ? ARG I 161  . ? 1_555 ? 
323 DC4 6  LYS G  38  ? LYS G 38   . ? 1_555 ? 
324 DC4 6  MET G  88  ? MET G 88   . ? 1_555 ? 
325 DC4 6  ASN G  90  ? ASN G 90   . ? 1_555 ? 
326 DC4 6  ASN G  553 ? ASN G 553  . ? 1_555 ? 
327 DC4 6  HOH ZA .   ? HOH G 1266 . ? 1_555 ? 
328 DC4 6  HOH ZA .   ? HOH G 1357 . ? 1_555 ? 
329 DC5 3  THR G  31  ? THR G 31   . ? 1_555 ? 
330 DC5 3  TYR G  32  ? TYR G 32   . ? 1_555 ? 
331 DC5 3  HOH ZA .   ? HOH G 1736 . ? 1_555 ? 
332 DC6 6  ALA G  229 ? ALA G 229  . ? 1_555 ? 
333 DC6 6  ALA G  229 ? ALA G 229  . ? 3_655 ? 
334 DC6 6  ARG G  230 ? ARG G 230  . ? 1_555 ? 
335 DC6 6  ARG G  230 ? ARG G 230  . ? 3_655 ? 
336 DC6 6  THR G  232 ? THR G 232  . ? 3_655 ? 
337 DC6 6  THR G  232 ? THR G 232  . ? 1_555 ? 
338 DC7 13 TYR G  267 ? TYR G 267  . ? 3_655 ? 
339 DC7 13 HOH ZA .   ? HOH G 751  . ? 3_655 ? 
340 DC7 13 LYS H  171 ? LYS H 171  . ? 1_555 ? 
341 DC7 13 MET H  172 ? MET H 172  . ? 1_555 ? 
342 DC7 13 LEU H  173 ? LEU H 173  . ? 1_555 ? 
343 DC7 13 VAL H  174 ? VAL H 174  . ? 1_555 ? 
344 DC7 13 ASP H  175 ? ASP H 175  . ? 1_555 ? 
345 DC7 13 ASN H  189 ? ASN H 189  . ? 1_555 ? 
346 DC7 13 PRO H  191 ? PRO H 191  . ? 1_555 ? 
347 DC7 13 HIS H  194 ? HIS H 194  . ? 1_555 ? 
348 DC7 13 TYR H  372 ? TYR H 372  . ? 1_555 ? 
349 DC7 13 TYR H  411 ? TYR H 411  . ? 1_555 ? 
350 DC7 13 HOH AB .   ? HOH H 1900 . ? 1_555 ? 
351 DC8 1  ARG H  62  ? ARG H 62   . ? 1_555 ? 
352 DC9 2  ARG I  275 ? ARG I 276  . ? 1_555 ? 
353 DC9 2  HOH BB .   ? HOH I 1117 . ? 1_555 ? 
# 
_database_PDB_matrix.entry_id          3SQG 
_database_PDB_matrix.origx[1][1]       1.000000 
_database_PDB_matrix.origx[1][2]       0.000000 
_database_PDB_matrix.origx[1][3]       0.000000 
_database_PDB_matrix.origx[2][1]       0.000000 
_database_PDB_matrix.origx[2][2]       1.000000 
_database_PDB_matrix.origx[2][3]       0.000000 
_database_PDB_matrix.origx[3][1]       0.000000 
_database_PDB_matrix.origx[3][2]       0.000000 
_database_PDB_matrix.origx[3][3]       1.000000 
_database_PDB_matrix.origx_vector[1]   0.00000 
_database_PDB_matrix.origx_vector[2]   0.00000 
_database_PDB_matrix.origx_vector[3]   0.00000 
# 
_atom_sites.entry_id                    3SQG 
_atom_sites.fract_transf_matrix[1][1]   0.007760 
_atom_sites.fract_transf_matrix[1][2]   0.000000 
_atom_sites.fract_transf_matrix[1][3]   0.000000 
_atom_sites.fract_transf_matrix[2][1]   0.000000 
_atom_sites.fract_transf_matrix[2][2]   0.002424 
_atom_sites.fract_transf_matrix[2][3]   0.000000 
_atom_sites.fract_transf_matrix[3][1]   0.000000 
_atom_sites.fract_transf_matrix[3][2]   0.000000 
_atom_sites.fract_transf_matrix[3][3]   0.006042 
_atom_sites.fract_transf_vector[1]      0.00000 
_atom_sites.fract_transf_vector[2]      0.00000 
_atom_sites.fract_transf_vector[3]      0.00000 
# 
loop_
_atom_type.symbol 
C  
CA 
CL 
N  
NI 
O  
P  
S  
# 
loop_
_atom_site.group_PDB 
_atom_site.id 
_atom_site.type_symbol 
_atom_site.label_atom_id 
_atom_site.label_alt_id 
_atom_site.label_comp_id 
_atom_site.label_asym_id 
_atom_site.label_entity_id 
_atom_site.label_seq_id 
_atom_site.pdbx_PDB_ins_code 
_atom_site.Cartn_x 
_atom_site.Cartn_y 
_atom_site.Cartn_z 
_atom_site.occupancy 
_atom_site.B_iso_or_equiv 
_atom_site.pdbx_formal_charge 
_atom_site.auth_seq_id 
_atom_site.auth_comp_id 
_atom_site.auth_asym_id 
_atom_site.auth_atom_id 
_atom_site.pdbx_PDB_model_num 
ATOM   1     N  N   . PRO A  1  2   ? 47.223 -98.964  47.749  1.00 25.63  ? 2    PRO A N   1 
ATOM   2     C  CA  . PRO A  1  2   ? 48.230 -98.185  47.024  1.00 25.79  ? 2    PRO A CA  1 
ATOM   3     C  C   . PRO A  1  2   ? 49.510 -98.986  46.771  1.00 24.49  ? 2    PRO A C   1 
ATOM   4     O  O   . PRO A  1  2   ? 49.710 -100.051 47.348  1.00 24.07  ? 2    PRO A O   1 
ATOM   5     C  CB  . PRO A  1  2   ? 48.539 -97.040  47.991  1.00 24.67  ? 2    PRO A CB  1 
ATOM   6     C  CG  . PRO A  1  2   ? 48.351 -97.643  49.326  1.00 25.31  ? 2    PRO A CG  1 
ATOM   7     C  CD  . PRO A  1  2   ? 47.135 -98.546  49.159  1.00 26.66  ? 2    PRO A CD  1 
ATOM   8     N  N   . TYR A  1  3   ? 50.368 -98.450  45.913  1.00 23.25  ? 3    TYR A N   1 
ATOM   9     C  CA  . TYR A  1  3   ? 51.622 -99.097  45.561  1.00 23.28  ? 3    TYR A CA  1 
ATOM   10    C  C   . TYR A  1  3   ? 52.531 -99.153  46.785  1.00 23.45  ? 3    TYR A C   1 
ATOM   11    O  O   . TYR A  1  3   ? 52.455 -98.313  47.671  1.00 22.04  ? 3    TYR A O   1 
ATOM   12    C  CB  . TYR A  1  3   ? 52.246 -98.335  44.404  1.00 23.51  ? 3    TYR A CB  1 
ATOM   13    C  CG  . TYR A  1  3   ? 53.502 -98.938  43.841  1.00 23.09  ? 3    TYR A CG  1 
ATOM   14    C  CD1 . TYR A  1  3   ? 53.454 -100.105 43.094  1.00 23.39  ? 3    TYR A CD1 1 
ATOM   15    C  CD2 . TYR A  1  3   ? 54.737 -98.314  44.018  1.00 21.61  ? 3    TYR A CD2 1 
ATOM   16    C  CE1 . TYR A  1  3   ? 54.593 -100.666 42.561  1.00 24.33  ? 3    TYR A CE1 1 
ATOM   17    C  CE2 . TYR A  1  3   ? 55.889 -98.867  43.485  1.00 23.29  ? 3    TYR A CE2 1 
ATOM   18    C  CZ  . TYR A  1  3   ? 55.806 -100.046 42.758  1.00 25.21  ? 3    TYR A CZ  1 
ATOM   19    O  OH  . TYR A  1  3   ? 56.928 -100.605 42.217  1.00 26.34  ? 3    TYR A OH  1 
ATOM   20    N  N   . ASN A  1  4   ? 53.378 -100.165 46.867  1.00 28.66  ? 4    ASN A N   1 
ATOM   21    C  CA  . ASN A  1  4   ? 54.106 -100.393 48.110  1.00 29.94  ? 4    ASN A CA  1 
ATOM   22    C  C   . ASN A  1  4   ? 55.116 -99.292  48.458  1.00 29.61  ? 4    ASN A C   1 
ATOM   23    O  O   . ASN A  1  4   ? 55.469 -99.119  49.625  1.00 31.60  ? 4    ASN A O   1 
ATOM   24    C  CB  . ASN A  1  4   ? 54.847 -101.714 48.041  1.00 33.18  ? 4    ASN A CB  1 
ATOM   25    C  CG  . ASN A  1  4   ? 56.156 -101.575 47.334  1.00 37.60  ? 4    ASN A CG  1 
ATOM   26    O  OD1 . ASN A  1  4   ? 57.141 -101.120 47.923  1.00 39.13  ? 4    ASN A OD1 1 
ATOM   27    N  ND2 . ASN A  1  4   ? 56.182 -101.938 46.053  1.00 38.85  ? 4    ASN A ND2 1 
ATOM   28    N  N   . ASP A  1  5   ? 55.592 -98.564  47.451  1.00 27.15  ? 5    ASP A N   1 
ATOM   29    C  CA  . ASP A  1  5   ? 56.676 -97.604  47.651  1.00 26.38  ? 5    ASP A CA  1 
ATOM   30    C  C   . ASP A  1  5   ? 56.144 -96.177  47.622  1.00 26.16  ? 5    ASP A C   1 
ATOM   31    O  O   . ASP A  1  5   ? 55.641 -95.730  46.601  1.00 23.70  ? 5    ASP A O   1 
ATOM   32    C  CB  . ASP A  1  5   ? 57.733 -97.784  46.567  1.00 28.21  ? 5    ASP A CB  1 
ATOM   33    C  CG  . ASP A  1  5   ? 58.992 -96.980  46.835  1.00 33.57  ? 5    ASP A CG  1 
ATOM   34    O  OD1 . ASP A  1  5   ? 60.026 -97.286  46.205  1.00 37.90  ? 5    ASP A OD1 1 
ATOM   35    O  OD2 . ASP A  1  5   ? 58.960 -96.052  47.677  1.00 35.34  ? 5    ASP A OD2 1 
ATOM   36    N  N   . ILE A  1  6   ? 56.279 -95.452  48.731  1.00 26.15  ? 6    ILE A N   1 
ATOM   37    C  CA  . ILE A  1  6   ? 55.675 -94.125  48.817  1.00 24.42  ? 6    ILE A CA  1 
ATOM   38    C  C   . ILE A  1  6   ? 56.266 -93.146  47.806  1.00 25.73  ? 6    ILE A C   1 
ATOM   39    O  O   . ILE A  1  6   ? 55.665 -92.120  47.496  1.00 25.98  ? 6    ILE A O   1 
ATOM   40    C  CB  . ILE A  1  6   ? 55.744 -93.541  50.242  1.00 23.23  ? 6    ILE A CB  1 
ATOM   41    C  CG1 . ILE A  1  6   ? 54.736 -92.404  50.405  1.00 21.59  ? 6    ILE A CG1 1 
ATOM   42    C  CG2 . ILE A  1  6   ? 57.134 -93.077  50.572  1.00 22.22  ? 6    ILE A CG2 1 
ATOM   43    C  CD1 . ILE A  1  6   ? 54.383 -92.120  51.855  1.00 20.68  ? 6    ILE A CD1 1 
ATOM   44    N  N   . GLN A  1  7   ? 57.432 -93.468  47.267  1.00 23.82  ? 7    GLN A N   1 
ATOM   45    C  CA  . GLN A  1  7   ? 58.010 -92.594  46.259  1.00 23.87  ? 7    GLN A CA  1 
ATOM   46    C  C   . GLN A  1  7   ? 57.120 -92.573  45.006  1.00 21.32  ? 7    GLN A C   1 
ATOM   47    O  O   . GLN A  1  7   ? 57.119 -91.599  44.241  1.00 18.56  ? 7    GLN A O   1 
ATOM   48    C  CB  . GLN A  1  7   ? 59.443 -93.017  45.924  1.00 26.16  ? 7    GLN A CB  1 
ATOM   49    C  CG  . GLN A  1  7   ? 59.588 -93.661  44.568  1.00 28.88  ? 7    GLN A CG  1 
ATOM   50    C  CD  . GLN A  1  7   ? 61.037 -93.971  44.224  1.00 30.91  ? 7    GLN A CD  1 
ATOM   51    O  OE1 . GLN A  1  7   ? 61.617 -94.933  44.752  1.00 33.30  ? 7    GLN A OE1 1 
ATOM   52    N  NE2 . GLN A  1  7   ? 61.628 -93.168  43.329  1.00 26.52  ? 7    GLN A NE2 1 
ATOM   53    N  N   . HIS A  1  8   ? 56.343 -93.637  44.818  1.00 22.47  ? 8    HIS A N   1 
ATOM   54    C  CA  . HIS A  1  8   ? 55.449 -93.723  43.670  1.00 20.91  ? 8    HIS A CA  1 
ATOM   55    C  C   . HIS A  1  8   ? 53.977 -93.852  44.035  1.00 23.39  ? 8    HIS A C   1 
ATOM   56    O  O   . HIS A  1  8   ? 53.120 -93.815  43.165  1.00 25.87  ? 8    HIS A O   1 
ATOM   57    C  CB  . HIS A  1  8   ? 55.863 -94.848  42.719  1.00 20.30  ? 8    HIS A CB  1 
ATOM   58    C  CG  . HIS A  1  8   ? 57.255 -94.694  42.181  1.00 22.14  ? 8    HIS A CG  1 
ATOM   59    N  ND1 . HIS A  1  8   ? 57.697 -93.536  41.578  1.00 22.80  ? 8    HIS A ND1 1 
ATOM   60    C  CD2 . HIS A  1  8   ? 58.303 -95.551  42.157  1.00 22.27  ? 8    HIS A CD2 1 
ATOM   61    C  CE1 . HIS A  1  8   ? 58.957 -93.687  41.207  1.00 22.84  ? 8    HIS A CE1 1 
ATOM   62    N  NE2 . HIS A  1  8   ? 59.348 -94.901  41.545  1.00 20.69  ? 8    HIS A NE2 1 
ATOM   63    N  N   . ASN A  1  9   ? 53.663 -93.990  45.309  1.00 25.61  ? 9    ASN A N   1 
ATOM   64    C  CA  . ASN A  1  9   ? 52.252 -94.092  45.663  1.00 24.27  ? 9    ASN A CA  1 
ATOM   65    C  C   . ASN A  1  9   ? 51.681 -92.718  46.039  1.00 22.69  ? 9    ASN A C   1 
ATOM   66    O  O   . ASN A  1  9   ? 52.427 -91.739  46.088  1.00 21.96  ? 9    ASN A O   1 
ATOM   67    C  CB  . ASN A  1  9   ? 51.986 -95.210  46.693  1.00 22.53  ? 9    ASN A CB  1 
ATOM   68    C  CG  . ASN A  1  9   ? 52.300 -94.804  48.118  1.00 25.22  ? 9    ASN A CG  1 
ATOM   69    O  OD1 . ASN A  1  9   ? 52.221 -93.626  48.466  1.00 23.35  ? 9    ASN A OD1 1 
ATOM   70    N  ND2 . ASN A  1  9   ? 52.641 -95.796  48.970  1.00 25.40  ? 9    ASN A ND2 1 
ATOM   71    N  N   . PHE A  1  10  ? 50.367 -92.655  46.267  1.00 20.26  ? 10   PHE A N   1 
ATOM   72    C  CA  . PHE A  1  10  ? 49.648 -91.399  46.480  1.00 19.34  ? 10   PHE A CA  1 
ATOM   73    C  C   . PHE A  1  10  ? 49.524 -91.007  47.955  1.00 21.06  ? 10   PHE A C   1 
ATOM   74    O  O   . PHE A  1  10  ? 48.897 -90.003  48.278  1.00 20.52  ? 10   PHE A O   1 
ATOM   75    C  CB  . PHE A  1  10  ? 48.244 -91.473  45.843  1.00 18.67  ? 10   PHE A CB  1 
ATOM   76    C  CG  . PHE A  1  10  ? 47.429 -92.692  46.261  1.00 16.55  ? 10   PHE A CG  1 
ATOM   77    C  CD1 . PHE A  1  10  ? 47.152 -93.699  45.350  1.00 16.67  ? 10   PHE A CD1 1 
ATOM   78    C  CD2 . PHE A  1  10  ? 46.948 -92.821  47.556  1.00 17.74  ? 10   PHE A CD2 1 
ATOM   79    C  CE1 . PHE A  1  10  ? 46.409 -94.822  45.724  1.00 18.77  ? 10   PHE A CE1 1 
ATOM   80    C  CE2 . PHE A  1  10  ? 46.186 -93.930  47.943  1.00 19.64  ? 10   PHE A CE2 1 
ATOM   81    C  CZ  . PHE A  1  10  ? 45.917 -94.935  47.033  1.00 18.39  ? 10   PHE A CZ  1 
ATOM   82    N  N   . LEU A  1  11  ? 50.122 -91.784  48.850  1.00 21.52  ? 11   LEU A N   1 
ATOM   83    C  CA  . LEU A  1  11  ? 49.874 -91.578  50.277  1.00 22.88  ? 11   LEU A CA  1 
ATOM   84    C  C   . LEU A  1  11  ? 50.502 -90.310  50.882  1.00 24.90  ? 11   LEU A C   1 
ATOM   85    O  O   . LEU A  1  11  ? 49.900 -89.685  51.765  1.00 25.03  ? 11   LEU A O   1 
ATOM   86    C  CB  . LEU A  1  11  ? 50.242 -92.825  51.101  1.00 24.21  ? 11   LEU A CB  1 
ATOM   87    C  CG  . LEU A  1  11  ? 49.368 -94.077  50.911  1.00 23.03  ? 11   LEU A CG  1 
ATOM   88    C  CD1 . LEU A  1  11  ? 49.988 -95.236  51.632  1.00 24.12  ? 11   LEU A CD1 1 
ATOM   89    C  CD2 . LEU A  1  11  ? 47.904 -93.874  51.370  1.00 18.38  ? 11   LEU A CD2 1 
ATOM   90    N  N   . LYS A  1  12  ? 51.697 -89.921  50.429  1.00 22.78  ? 12   LYS A N   1 
ATOM   91    C  CA  . LYS A  1  12  ? 52.258 -88.661  50.901  1.00 20.03  ? 12   LYS A CA  1 
ATOM   92    C  C   . LYS A  1  12  ? 51.399 -87.472  50.450  1.00 17.57  ? 12   LYS A C   1 
ATOM   93    O  O   . LYS A  1  12  ? 51.118 -86.572  51.237  1.00 18.03  ? 12   LYS A O   1 
ATOM   94    C  CB  . LYS A  1  12  ? 53.733 -88.478  50.480  1.00 22.35  ? 12   LYS A CB  1 
ATOM   95    C  CG  . LYS A  1  12  ? 54.639 -88.034  51.645  1.00 25.08  ? 12   LYS A CG  1 
ATOM   96    C  CD  . LYS A  1  12  ? 54.395 -86.584  52.003  1.00 29.58  ? 12   LYS A CD  1 
ATOM   97    C  CE  . LYS A  1  12  ? 54.602 -86.310  53.505  1.00 26.72  ? 12   LYS A CE  1 
ATOM   98    N  NZ  . LYS A  1  12  ? 55.822 -86.988  53.872  1.00 29.09  ? 12   LYS A NZ  1 
ATOM   99    N  N   . ALA A  1  13  ? 50.984 -87.472  49.191  1.00 18.52  ? 13   ALA A N   1 
ATOM   100   C  CA  . ALA A  1  13  ? 50.136 -86.392  48.678  1.00 21.92  ? 13   ALA A CA  1 
ATOM   101   C  C   . ALA A  1  13  ? 48.812 -86.282  49.441  1.00 23.72  ? 13   ALA A C   1 
ATOM   102   O  O   . ALA A  1  13  ? 48.416 -85.184  49.851  1.00 21.61  ? 13   ALA A O   1 
ATOM   103   C  CB  . ALA A  1  13  ? 49.880 -86.555  47.186  1.00 18.64  ? 13   ALA A CB  1 
ATOM   104   N  N   . MET A  1  14  ? 48.142 -87.417  49.641  1.00 23.08  ? 14   MET A N   1 
ATOM   105   C  CA  . MET A  1  14  ? 46.851 -87.409  50.310  1.00 23.16  ? 14   MET A CA  1 
ATOM   106   C  C   . MET A  1  14  ? 47.035 -86.967  51.741  1.00 23.68  ? 14   MET A C   1 
ATOM   107   O  O   . MET A  1  14  ? 46.237 -86.172  52.249  1.00 22.64  ? 14   MET A O   1 
ATOM   108   C  CB  . MET A  1  14  ? 46.176 -88.789  50.275  1.00 22.22  ? 14   MET A CB  1 
ATOM   109   C  CG  . MET A  1  14  ? 45.774 -89.250  48.889  1.00 23.25  ? 14   MET A CG  1 
ATOM   110   S  SD  . MET A  1  14  ? 44.701 -88.116  47.981  1.00 23.37  ? 14   MET A SD  1 
ATOM   111   C  CE  . MET A  1  14  ? 45.877 -87.442  46.802  1.00 24.40  ? 14   MET A CE  1 
ATOM   112   N  N   . SER A  1  15  ? 48.086 -87.481  52.385  1.00 22.38  ? 15   SER A N   1 
ATOM   113   C  CA  . SER A  1  15  ? 48.382 -87.132  53.774  1.00 24.15  ? 15   SER A CA  1 
ATOM   114   C  C   . SER A  1  15  ? 48.577 -85.626  53.942  1.00 24.99  ? 15   SER A C   1 
ATOM   115   O  O   . SER A  1  15  ? 48.097 -85.036  54.914  1.00 28.96  ? 15   SER A O   1 
ATOM   116   C  CB  . SER A  1  15  ? 49.634 -87.863  54.284  1.00 25.19  ? 15   SER A CB  1 
ATOM   117   O  OG  . SER A  1  15  ? 49.496 -89.276  54.216  1.00 25.63  ? 15   SER A OG  1 
ATOM   118   N  N   . ASP A  1  16  ? 49.276 -85.013  52.993  1.00 22.05  ? 16   ASP A N   1 
ATOM   119   C  CA  . ASP A  1  16  ? 49.662 -83.607  53.099  1.00 23.73  ? 16   ASP A CA  1 
ATOM   120   C  C   . ASP A  1  16  ? 48.595 -82.656  52.554  1.00 24.97  ? 16   ASP A C   1 
ATOM   121   O  O   . ASP A  1  16  ? 48.629 -81.466  52.837  1.00 22.73  ? 16   ASP A O   1 
ATOM   122   C  CB  . ASP A  1  16  ? 51.000 -83.343  52.395  1.00 22.34  ? 16   ASP A CB  1 
ATOM   123   C  CG  . ASP A  1  16  ? 52.173 -84.046  53.074  1.00 24.19  ? 16   ASP A CG  1 
ATOM   124   O  OD1 . ASP A  1  16  ? 52.022 -84.510  54.231  1.00 22.97  ? 16   ASP A OD1 1 
ATOM   125   O  OD2 . ASP A  1  16  ? 53.252 -84.123  52.447  1.00 24.38  ? 16   ASP A OD2 1 
ATOM   126   N  N   . LYS A  1  17  ? 47.656 -83.181  51.775  1.00 23.21  ? 17   LYS A N   1 
ATOM   127   C  CA  . LYS A  1  17  ? 46.539 -82.371  51.291  1.00 24.22  ? 17   LYS A CA  1 
ATOM   128   C  C   . LYS A  1  17  ? 45.408 -82.254  52.315  1.00 25.94  ? 17   LYS A C   1 
ATOM   129   O  O   . LYS A  1  17  ? 44.850 -81.178  52.494  1.00 29.03  ? 17   LYS A O   1 
ATOM   130   C  CB  . LYS A  1  17  ? 45.976 -82.929  49.981  1.00 20.72  ? 17   LYS A CB  1 
ATOM   131   C  CG  . LYS A  1  17  ? 46.780 -82.595  48.743  1.00 21.75  ? 17   LYS A CG  1 
ATOM   132   C  CD  . LYS A  1  17  ? 46.483 -83.589  47.605  1.00 25.28  ? 17   LYS A CD  1 
ATOM   133   C  CE  . LYS A  1  17  ? 45.016 -83.553  47.160  1.00 25.26  ? 17   LYS A CE  1 
ATOM   134   N  NZ  . LYS A  1  17  ? 44.784 -82.627  45.995  1.00 22.08  ? 17   LYS A NZ  1 
ATOM   135   N  N   . PHE A  1  18  ? 45.065 -83.359  52.977  1.00 24.13  ? 18   PHE A N   1 
ATOM   136   C  CA  . PHE A  1  18  ? 43.859 -83.397  53.801  1.00 24.52  ? 18   PHE A CA  1 
ATOM   137   C  C   . PHE A  1  18  ? 44.159 -83.632  55.269  1.00 24.48  ? 18   PHE A C   1 
ATOM   138   O  O   . PHE A  1  18  ? 45.092 -84.352  55.602  1.00 22.84  ? 18   PHE A O   1 
ATOM   139   C  CB  . PHE A  1  18  ? 42.926 -84.495  53.303  1.00 21.26  ? 18   PHE A CB  1 
ATOM   140   C  CG  . PHE A  1  18  ? 42.595 -84.389  51.852  1.00 20.71  ? 18   PHE A CG  1 
ATOM   141   C  CD1 . PHE A  1  18  ? 43.225 -85.204  50.922  1.00 19.59  ? 18   PHE A CD1 1 
ATOM   142   C  CD2 . PHE A  1  18  ? 41.652 -83.470  51.409  1.00 22.96  ? 18   PHE A CD2 1 
ATOM   143   C  CE1 . PHE A  1  18  ? 42.919 -85.118  49.571  1.00 20.45  ? 18   PHE A CE1 1 
ATOM   144   C  CE2 . PHE A  1  18  ? 41.339 -83.371  50.055  1.00 23.10  ? 18   PHE A CE2 1 
ATOM   145   C  CZ  . PHE A  1  18  ? 41.975 -84.204  49.135  1.00 23.31  ? 18   PHE A CZ  1 
ATOM   146   N  N   . ALA A  1  19  ? 43.347 -83.046  56.144  1.00 22.39  ? 19   ALA A N   1 
ATOM   147   C  CA  . ALA A  1  19  ? 43.594 -83.155  57.579  1.00 24.99  ? 19   ALA A CA  1 
ATOM   148   C  C   . ALA A  1  19  ? 43.318 -84.568  58.073  1.00 24.13  ? 19   ALA A C   1 
ATOM   149   O  O   . ALA A  1  19  ? 44.000 -85.085  58.960  1.00 21.98  ? 19   ALA A O   1 
ATOM   150   C  CB  . ALA A  1  19  ? 42.744 -82.145  58.349  1.00 25.73  ? 19   ALA A CB  1 
ATOM   151   N  N   . GLU A  1  20  ? 42.294 -85.181  57.497  1.00 24.21  ? 20   GLU A N   1 
ATOM   152   C  CA  . GLU A  1  20  ? 41.909 -86.529  57.864  1.00 24.05  ? 20   GLU A CA  1 
ATOM   153   C  C   . GLU A  1  20  ? 42.856 -87.543  57.236  1.00 24.63  ? 20   GLU A C   1 
ATOM   154   O  O   . GLU A  1  20  ? 43.718 -87.183  56.447  1.00 28.31  ? 20   GLU A O   1 
ATOM   155   C  CB  . GLU A  1  20  ? 40.473 -86.803  57.400  1.00 22.55  ? 20   GLU A CB  1 
ATOM   156   C  CG  . GLU A  1  20  ? 39.430 -85.824  57.933  1.00 23.01  ? 20   GLU A CG  1 
ATOM   157   C  CD  . GLU A  1  20  ? 39.273 -84.573  57.052  1.00 27.88  ? 20   GLU A CD  1 
ATOM   158   O  OE1 . GLU A  1  20  ? 40.032 -84.401  56.061  1.00 27.29  ? 20   GLU A OE1 1 
ATOM   159   O  OE2 . GLU A  1  20  ? 38.391 -83.747  57.361  1.00 30.57  ? 20   GLU A OE2 1 
ATOM   160   N  N   . LYS A  1  21  ? 42.672 -88.812  57.581  1.00 24.48  ? 21   LYS A N   1 
ATOM   161   C  CA  . LYS A  1  21  ? 43.412 -89.915  56.979  1.00 25.67  ? 21   LYS A CA  1 
ATOM   162   C  C   . LYS A  1  21  ? 43.040 -90.126  55.507  1.00 25.07  ? 21   LYS A C   1 
ATOM   163   O  O   . LYS A  1  21  ? 41.930 -89.810  55.103  1.00 25.06  ? 21   LYS A O   1 
ATOM   164   C  CB  . LYS A  1  21  ? 43.127 -91.207  57.749  1.00 28.61  ? 21   LYS A CB  1 
ATOM   165   C  CG  . LYS A  1  21  ? 43.610 -91.190  59.178  1.00 33.28  ? 21   LYS A CG  1 
ATOM   166   C  CD  . LYS A  1  21  ? 43.206 -92.464  59.883  1.00 39.03  ? 21   LYS A CD  1 
ATOM   167   C  CE  . LYS A  1  21  ? 43.622 -92.441  61.353  1.00 43.87  ? 21   LYS A CE  1 
ATOM   168   N  NZ  . LYS A  1  21  ? 42.512 -91.990  62.261  1.00 46.15  ? 21   LYS A NZ  1 
ATOM   169   N  N   . PRO A  1  22  ? 43.963 -90.701  54.713  1.00 23.58  ? 22   PRO A N   1 
ATOM   170   C  CA  . PRO A  1  22  ? 43.719 -90.974  53.290  1.00 21.87  ? 22   PRO A CA  1 
ATOM   171   C  C   . PRO A  1  22  ? 42.503 -91.860  53.032  1.00 22.92  ? 22   PRO A C   1 
ATOM   172   O  O   . PRO A  1  22  ? 41.842 -91.698  52.004  1.00 22.61  ? 22   PRO A O   1 
ATOM   173   C  CB  . PRO A  1  22  ? 44.997 -91.700  52.852  1.00 21.55  ? 22   PRO A CB  1 
ATOM   174   C  CG  . PRO A  1  22  ? 46.056 -91.141  53.781  1.00 23.88  ? 22   PRO A CG  1 
ATOM   175   C  CD  . PRO A  1  22  ? 45.351 -91.022  55.107  1.00 23.93  ? 22   PRO A CD  1 
ATOM   176   N  N   . GLU A  1  23  ? 42.219 -92.784  53.943  1.00 23.70  ? 23   GLU A N   1 
ATOM   177   C  CA  . GLU A  1  23  ? 41.086 -93.689  53.775  1.00 24.13  ? 23   GLU A CA  1 
ATOM   178   C  C   . GLU A  1  23  ? 39.806 -93.146  54.446  1.00 26.11  ? 23   GLU A C   1 
ATOM   179   O  O   . GLU A  1  23  ? 38.782 -93.831  54.481  1.00 26.57  ? 23   GLU A O   1 
ATOM   180   C  CB  . GLU A  1  23  ? 41.422 -95.079  54.315  1.00 23.25  ? 23   GLU A CB  1 
ATOM   181   C  CG  . GLU A  1  23  ? 41.573 -95.140  55.831  1.00 23.79  ? 23   GLU A CG  1 
ATOM   182   C  CD  . GLU A  1  23  ? 42.994 -94.802  56.307  1.00 29.84  ? 23   GLU A CD  1 
ATOM   183   O  OE1 . GLU A  1  23  ? 43.758 -94.133  55.565  1.00 30.58  ? 23   GLU A OE1 1 
ATOM   184   O  OE2 . GLU A  1  23  ? 43.341 -95.211  57.434  1.00 29.32  ? 23   GLU A OE2 1 
ATOM   185   N  N   . SER A  1  24  ? 39.876 -91.929  54.985  1.00 27.57  ? 24   SER A N   1 
ATOM   186   C  CA  . SER A  1  24  ? 38.707 -91.282  55.584  1.00 27.31  ? 24   SER A CA  1 
ATOM   187   C  C   . SER A  1  24  ? 37.553 -91.181  54.590  1.00 27.35  ? 24   SER A C   1 
ATOM   188   O  O   . SER A  1  24  ? 37.767 -90.914  53.398  1.00 26.19  ? 24   SER A O   1 
ATOM   189   C  CB  . SER A  1  24  ? 39.053 -89.877  56.092  1.00 27.10  ? 24   SER A CB  1 
ATOM   190   O  OG  . SER A  1  24  ? 39.447 -89.021  55.022  1.00 27.52  ? 24   SER A OG  1 
ATOM   191   N  N   . THR A  1  25  ? 36.334 -91.380  55.091  1.00 27.03  ? 25   THR A N   1 
ATOM   192   C  CA  . THR A  1  25  ? 35.134 -91.273  54.270  1.00 26.08  ? 25   THR A CA  1 
ATOM   193   C  C   . THR A  1  25  ? 34.354 -89.994  54.542  1.00 27.15  ? 25   THR A C   1 
ATOM   194   O  O   . THR A  1  25  ? 33.406 -89.689  53.820  1.00 27.84  ? 25   THR A O   1 
ATOM   195   C  CB  . THR A  1  25  ? 34.160 -92.449  54.523  1.00 26.98  ? 25   THR A CB  1 
ATOM   196   O  OG1 . THR A  1  25  ? 33.823 -92.478  55.912  1.00 26.77  ? 25   THR A OG1 1 
ATOM   197   C  CG2 . THR A  1  25  ? 34.780 -93.803  54.114  1.00 26.23  ? 25   THR A CG2 1 
ATOM   198   N  N   . ALA A  1  26  ? 34.719 -89.259  55.590  1.00 25.42  ? 26   ALA A N   1 
ATOM   199   C  CA  . ALA A  1  26  ? 33.982 -88.042  55.918  1.00 28.40  ? 26   ALA A CA  1 
ATOM   200   C  C   . ALA A  1  26  ? 34.875 -86.828  56.151  1.00 28.49  ? 26   ALA A C   1 
ATOM   201   O  O   . ALA A  1  26  ? 36.054 -86.951  56.490  1.00 28.65  ? 26   ALA A O   1 
ATOM   202   C  CB  . ALA A  1  26  ? 33.024 -88.277  57.125  1.00 25.33  ? 26   ALA A CB  1 
ATOM   203   N  N   . THR A  1  27  ? 34.310 -85.651  55.927  1.00 28.96  ? 27   THR A N   1 
ATOM   204   C  CA  . THR A  1  27  ? 35.029 -84.409  56.152  1.00 28.55  ? 27   THR A CA  1 
ATOM   205   C  C   . THR A  1  27  ? 34.022 -83.330  56.530  1.00 29.46  ? 27   THR A C   1 
ATOM   206   O  O   . THR A  1  27  ? 32.882 -83.624  56.903  1.00 28.49  ? 27   THR A O   1 
ATOM   207   C  CB  . THR A  1  27  ? 35.870 -83.979  54.908  1.00 26.93  ? 27   THR A CB  1 
ATOM   208   O  OG1 . THR A  1  27  ? 36.716 -82.874  55.250  1.00 28.02  ? 27   THR A OG1 1 
ATOM   209   C  CG2 . THR A  1  27  ? 34.978 -83.588  53.716  1.00 23.83  ? 27   THR A CG2 1 
ATOM   210   N  N   . GLU A  1  28  ? 34.429 -82.077  56.409  1.00 30.14  ? 28   GLU A N   1 
ATOM   211   C  CA  . GLU A  1  28  ? 33.595 -80.988  56.873  1.00 31.50  ? 28   GLU A CA  1 
ATOM   212   C  C   . GLU A  1  28  ? 33.455 -79.936  55.777  1.00 29.55  ? 28   GLU A C   1 
ATOM   213   O  O   . GLU A  1  28  ? 34.425 -79.629  55.084  1.00 32.38  ? 28   GLU A O   1 
ATOM   214   C  CB  . GLU A  1  28  ? 34.206 -80.398  58.140  1.00 36.35  ? 28   GLU A CB  1 
ATOM   215   C  CG  . GLU A  1  28  ? 33.392 -79.301  58.770  1.00 44.87  ? 28   GLU A CG  1 
ATOM   216   C  CD  . GLU A  1  28  ? 34.014 -78.813  60.056  1.00 51.57  ? 28   GLU A CD  1 
ATOM   217   O  OE1 . GLU A  1  28  ? 33.612 -77.730  60.536  1.00 53.20  ? 28   GLU A OE1 1 
ATOM   218   O  OE2 . GLU A  1  28  ? 34.908 -79.519  60.578  1.00 53.32  ? 28   GLU A OE2 1 
ATOM   219   N  N   . PHE A  1  29  ? 32.249 -79.396  55.616  1.00 26.92  ? 29   PHE A N   1 
ATOM   220   C  CA  . PHE A  1  29  ? 31.992 -78.359  54.616  1.00 29.15  ? 29   PHE A CA  1 
ATOM   221   C  C   . PHE A  1  29  ? 31.506 -77.043  55.212  1.00 26.05  ? 29   PHE A C   1 
ATOM   222   O  O   . PHE A  1  29  ? 31.121 -76.970  56.377  1.00 26.53  ? 29   PHE A O   1 
ATOM   223   C  CB  . PHE A  1  29  ? 30.958 -78.815  53.586  1.00 37.15  ? 29   PHE A CB  1 
ATOM   224   C  CG  . PHE A  1  29  ? 31.130 -80.235  53.129  1.00 42.41  ? 29   PHE A CG  1 
ATOM   225   C  CD1 . PHE A  1  29  ? 30.135 -81.169  53.355  1.00 44.65  ? 29   PHE A CD1 1 
ATOM   226   C  CD2 . PHE A  1  29  ? 32.280 -80.631  52.470  1.00 45.34  ? 29   PHE A CD2 1 
ATOM   227   C  CE1 . PHE A  1  29  ? 30.286 -82.481  52.926  1.00 45.75  ? 29   PHE A CE1 1 
ATOM   228   C  CE2 . PHE A  1  29  ? 32.435 -81.936  52.040  1.00 44.72  ? 29   PHE A CE2 1 
ATOM   229   C  CZ  . PHE A  1  29  ? 31.441 -82.859  52.274  1.00 44.52  ? 29   PHE A CZ  1 
ATOM   230   N  N   . TYR A  1  30  ? 31.546 -76.001  54.391  1.00 24.64  ? 30   TYR A N   1 
ATOM   231   C  CA  . TYR A  1  30  ? 30.850 -74.754  54.670  1.00 26.64  ? 30   TYR A CA  1 
ATOM   232   C  C   . TYR A  1  30  ? 31.483 -73.951  55.788  1.00 29.16  ? 30   TYR A C   1 
ATOM   233   O  O   . TYR A  1  30  ? 30.958 -72.911  56.168  1.00 30.89  ? 30   TYR A O   1 
ATOM   234   C  CB  . TYR A  1  30  ? 29.379 -75.034  55.014  1.00 25.48  ? 30   TYR A CB  1 
ATOM   235   C  CG  . TYR A  1  30  ? 28.720 -76.004  54.069  1.00 26.63  ? 30   TYR A CG  1 
ATOM   236   C  CD1 . TYR A  1  30  ? 27.977 -77.086  54.546  1.00 28.89  ? 30   TYR A CD1 1 
ATOM   237   C  CD2 . TYR A  1  30  ? 28.833 -75.840  52.695  1.00 24.53  ? 30   TYR A CD2 1 
ATOM   238   C  CE1 . TYR A  1  30  ? 27.379 -77.972  53.672  1.00 28.35  ? 30   TYR A CE1 1 
ATOM   239   C  CE2 . TYR A  1  30  ? 28.240 -76.710  51.823  1.00 24.23  ? 30   TYR A CE2 1 
ATOM   240   C  CZ  . TYR A  1  30  ? 27.509 -77.773  52.310  1.00 28.98  ? 30   TYR A CZ  1 
ATOM   241   O  OH  . TYR A  1  30  ? 26.923 -78.644  51.416  1.00 32.15  ? 30   TYR A OH  1 
ATOM   242   N  N   . THR A  1  31  ? 32.610 -74.416  56.307  1.00 28.54  ? 31   THR A N   1 
ATOM   243   C  CA  . THR A  1  31  ? 33.226 -73.754  57.450  1.00 29.87  ? 31   THR A CA  1 
ATOM   244   C  C   . THR A  1  31  ? 34.608 -73.172  57.129  1.00 29.95  ? 31   THR A C   1 
ATOM   245   O  O   . THR A  1  31  ? 35.380 -72.896  58.042  1.00 29.49  ? 31   THR A O   1 
ATOM   246   C  CB  . THR A  1  31  ? 33.401 -74.746  58.593  1.00 30.64  ? 31   THR A CB  1 
ATOM   247   O  OG1 . THR A  1  31  ? 34.104 -75.886  58.090  1.00 31.59  ? 31   THR A OG1 1 
ATOM   248   C  CG2 . THR A  1  31  ? 32.042 -75.195  59.120  1.00 33.53  ? 31   THR A CG2 1 
ATOM   249   N  N   . TYR A  1  32  ? 34.924 -73.009  55.847  1.00 26.48  ? 32   TYR A N   1 
ATOM   250   C  CA  . TYR A  1  32  ? 36.241 -72.504  55.454  1.00 27.37  ? 32   TYR A CA  1 
ATOM   251   C  C   . TYR A  1  32  ? 36.249 -71.005  55.218  1.00 27.87  ? 32   TYR A C   1 
ATOM   252   O  O   . TYR A  1  32  ? 37.287 -70.441  54.922  1.00 27.42  ? 32   TYR A O   1 
ATOM   253   C  CB  . TYR A  1  32  ? 36.753 -73.212  54.195  1.00 24.87  ? 32   TYR A CB  1 
ATOM   254   C  CG  . TYR A  1  32  ? 36.872 -74.701  54.369  1.00 28.24  ? 32   TYR A CG  1 
ATOM   255   C  CD1 . TYR A  1  32  ? 38.032 -75.267  54.871  1.00 29.27  ? 32   TYR A CD1 1 
ATOM   256   C  CD2 . TYR A  1  32  ? 35.814 -75.543  54.045  1.00 27.94  ? 32   TYR A CD2 1 
ATOM   257   C  CE1 . TYR A  1  32  ? 38.139 -76.635  55.038  1.00 33.12  ? 32   TYR A CE1 1 
ATOM   258   C  CE2 . TYR A  1  32  ? 35.911 -76.909  54.210  1.00 31.37  ? 32   TYR A CE2 1 
ATOM   259   C  CZ  . TYR A  1  32  ? 37.075 -77.452  54.707  1.00 37.11  ? 32   TYR A CZ  1 
ATOM   260   O  OH  . TYR A  1  32  ? 37.174 -78.821  54.876  1.00 42.56  ? 32   TYR A OH  1 
ATOM   261   N  N   . GLY A  1  33  ? 35.081 -70.378  55.315  1.00 28.63  ? 33   GLY A N   1 
ATOM   262   C  CA  . GLY A  1  33  ? 34.949 -68.965  55.030  1.00 27.79  ? 33   GLY A CA  1 
ATOM   263   C  C   . GLY A  1  33  ? 35.143 -68.661  53.559  1.00 27.25  ? 33   GLY A C   1 
ATOM   264   O  O   . GLY A  1  33  ? 35.617 -67.574  53.185  1.00 27.53  ? 33   GLY A O   1 
ATOM   265   N  N   . GLY A  1  34  ? 34.770 -69.609  52.710  1.00 23.71  ? 34   GLY A N   1 
ATOM   266   C  CA  . GLY A  1  34  ? 34.921 -69.402  51.283  1.00 22.70  ? 34   GLY A CA  1 
ATOM   267   C  C   . GLY A  1  34  ? 36.405 -69.269  50.981  1.00 22.89  ? 34   GLY A C   1 
ATOM   268   O  O   . GLY A  1  34  ? 37.191 -70.134  51.384  1.00 21.02  ? 34   GLY A O   1 
ATOM   269   N  N   . ILE A  1  35  ? 36.797 -68.187  50.306  1.00 21.30  ? 35   ILE A N   1 
ATOM   270   C  CA  . ILE A  1  35  ? 38.210 -67.981  49.961  1.00 22.94  ? 35   ILE A CA  1 
ATOM   271   C  C   . ILE A  1  35  ? 39.072 -67.428  51.093  1.00 25.58  ? 35   ILE A C   1 
ATOM   272   O  O   . ILE A  1  35  ? 40.242 -67.096  50.882  1.00 23.40  ? 35   ILE A O   1 
ATOM   273   C  CB  . ILE A  1  35  ? 38.387 -67.088  48.710  1.00 22.08  ? 35   ILE A CB  1 
ATOM   274   C  CG1 . ILE A  1  35  ? 37.773 -65.697  48.933  1.00 26.80  ? 35   ILE A CG1 1 
ATOM   275   C  CG2 . ILE A  1  35  ? 37.782 -67.760  47.499  1.00 18.73  ? 35   ILE A CG2 1 
ATOM   276   C  CD1 . ILE A  1  35  ? 37.839 -64.799  47.702  1.00 27.24  ? 35   ILE A CD1 1 
ATOM   277   N  N   . ALA A  1  36  ? 38.506 -67.314  52.292  1.00 27.44  ? 36   ALA A N   1 
ATOM   278   C  CA  . ALA A  1  36  ? 39.321 -66.908  53.429  1.00 28.04  ? 36   ALA A CA  1 
ATOM   279   C  C   . ALA A  1  36  ? 40.375 -67.974  53.699  1.00 26.66  ? 36   ALA A C   1 
ATOM   280   O  O   . ALA A  1  36  ? 41.427 -67.696  54.276  1.00 23.84  ? 36   ALA A O   1 
ATOM   281   C  CB  . ALA A  1  36  ? 38.463 -66.686  54.646  1.00 30.36  ? 36   ALA A CB  1 
ATOM   282   N  N   . GLN A  1  37  ? 40.095 -69.198  53.254  1.00 24.93  ? 37   GLN A N   1 
ATOM   283   C  CA  . GLN A  1  37  ? 40.952 -70.350  53.540  1.00 21.56  ? 37   GLN A CA  1 
ATOM   284   C  C   . GLN A  1  37  ? 42.263 -70.311  52.760  1.00 21.68  ? 37   GLN A C   1 
ATOM   285   O  O   . GLN A  1  37  ? 42.382 -69.596  51.765  1.00 21.02  ? 37   GLN A O   1 
ATOM   286   C  CB  . GLN A  1  37  ? 40.207 -71.644  53.205  1.00 19.42  ? 37   GLN A CB  1 
ATOM   287   C  CG  . GLN A  1  37  ? 39.827 -71.780  51.714  1.00 18.14  ? 37   GLN A CG  1 
ATOM   288   C  CD  . GLN A  1  37  ? 39.037 -73.071  51.443  1.00 20.02  ? 37   GLN A CD  1 
ATOM   289   O  OE1 . GLN A  1  37  ? 39.592 -74.171  51.467  1.00 20.08  ? 37   GLN A OE1 1 
ATOM   290   N  NE2 . GLN A  1  37  ? 37.736 -72.934  51.215  1.00 19.80  ? 37   GLN A NE2 1 
ATOM   291   N  N   . LYS A  1  38  ? 43.234 -71.105  53.201  1.00 23.47  ? 38   LYS A N   1 
ATOM   292   C  CA  . LYS A  1  38  ? 44.547 -71.135  52.569  1.00 25.11  ? 38   LYS A CA  1 
ATOM   293   C  C   . LYS A  1  38  ? 44.457 -71.218  51.041  1.00 25.21  ? 38   LYS A C   1 
ATOM   294   O  O   . LYS A  1  38  ? 45.046 -70.398  50.326  1.00 22.89  ? 38   LYS A O   1 
ATOM   295   C  CB  . LYS A  1  38  ? 45.370 -72.310  53.109  1.00 26.77  ? 38   LYS A CB  1 
ATOM   296   C  CG  . LYS A  1  38  ? 46.869 -72.110  52.947  1.00 26.73  ? 38   LYS A CG  1 
ATOM   297   C  CD  . LYS A  1  38  ? 47.673 -73.267  53.501  1.00 27.62  ? 38   LYS A CD  1 
ATOM   298   C  CE  . LYS A  1  38  ? 49.110 -73.132  53.049  1.00 27.91  ? 38   LYS A CE  1 
ATOM   299   N  NZ  . LYS A  1  38  ? 49.631 -71.786  53.410  1.00 29.01  ? 38   LYS A NZ  1 
ATOM   300   N  N   . GLY A  1  39  ? 43.706 -72.205  50.553  1.00 20.98  ? 39   GLY A N   1 
ATOM   301   C  CA  . GLY A  1  39  ? 43.503 -72.415  49.127  1.00 18.03  ? 39   GLY A CA  1 
ATOM   302   C  C   . GLY A  1  39  ? 42.744 -71.315  48.386  1.00 21.05  ? 39   GLY A C   1 
ATOM   303   O  O   . GLY A  1  39  ? 42.608 -71.386  47.164  1.00 21.63  ? 39   GLY A O   1 
ATOM   304   N  N   . GLY A  1  40  ? 42.261 -70.300  49.111  1.00 18.95  ? 40   GLY A N   1 
ATOM   305   C  CA  . GLY A  1  40  ? 41.621 -69.149  48.485  1.00 21.27  ? 40   GLY A CA  1 
ATOM   306   C  C   . GLY A  1  40  ? 42.589 -67.979  48.268  1.00 21.63  ? 40   GLY A C   1 
ATOM   307   O  O   . GLY A  1  40  ? 42.224 -66.907  47.768  1.00 21.51  ? 40   GLY A O   1 
ATOM   308   N  N   . MET A  1  41  ? 43.842 -68.191  48.638  1.00 18.08  ? 41   MET A N   1 
ATOM   309   C  CA  . MET A  1  41  ? 44.819 -67.111  48.627  1.00 17.94  ? 41   MET A CA  1 
ATOM   310   C  C   . MET A  1  41  ? 44.941 -66.415  47.275  1.00 17.24  ? 41   MET A C   1 
ATOM   311   O  O   . MET A  1  41  ? 44.918 -65.191  47.205  1.00 16.11  ? 41   MET A O   1 
ATOM   312   C  CB  . MET A  1  41  ? 46.172 -67.626  49.090  1.00 19.70  ? 41   MET A CB  1 
ATOM   313   C  CG  . MET A  1  41  ? 47.089 -66.543  49.647  1.00 24.16  ? 41   MET A CG  1 
ATOM   314   S  SD  . MET A  1  41  ? 48.689 -66.770  48.928  1.00 58.21  ? 41   MET A SD  1 
ATOM   315   C  CE  . MET A  1  41  ? 48.211 -66.295  47.274  1.00 15.48  ? 41   MET A CE  1 
ATOM   316   N  N   . ARG A  1  42  ? 45.063 -67.182  46.197  1.00 17.93  ? 42   ARG A N   1 
ATOM   317   C  CA  . ARG A  1  42  ? 45.152 -66.571  44.868  1.00 19.03  ? 42   ARG A CA  1 
ATOM   318   C  C   . ARG A  1  42  ? 43.887 -65.802  44.499  1.00 19.45  ? 42   ARG A C   1 
ATOM   319   O  O   . ARG A  1  42  ? 43.934 -64.690  43.951  1.00 19.01  ? 42   ARG A O   1 
ATOM   320   C  CB  . ARG A  1  42  ? 45.445 -67.623  43.805  1.00 18.25  ? 42   ARG A CB  1 
ATOM   321   C  CG  . ARG A  1  42  ? 46.882 -68.174  43.864  1.00 18.69  ? 42   ARG A CG  1 
ATOM   322   C  CD  . ARG A  1  42  ? 47.965 -67.097  43.741  1.00 16.73  ? 42   ARG A CD  1 
ATOM   323   N  NE  . ARG A  1  42  ? 49.275 -67.731  43.535  1.00 17.52  ? 42   ARG A NE  1 
ATOM   324   C  CZ  . ARG A  1  42  ? 50.426 -67.301  44.041  1.00 19.13  ? 42   ARG A CZ  1 
ATOM   325   N  NH1 . ARG A  1  42  ? 51.545 -67.981  43.792  1.00 19.05  ? 42   ARG A NH1 1 
ATOM   326   N  NH2 . ARG A  1  42  ? 50.468 -66.220  44.809  1.00 17.13  ? 42   ARG A NH2 1 
ATOM   327   N  N   . LYS A  1  43  ? 42.738 -66.397  44.783  1.00 20.27  ? 43   LYS A N   1 
ATOM   328   C  CA  . LYS A  1  43  ? 41.495 -65.691  44.502  1.00 21.66  ? 43   LYS A CA  1 
ATOM   329   C  C   . LYS A  1  43  ? 41.414 -64.332  45.246  1.00 16.17  ? 43   LYS A C   1 
ATOM   330   O  O   . LYS A  1  43  ? 40.945 -63.347  44.689  1.00 19.53  ? 43   LYS A O   1 
ATOM   331   C  CB  . LYS A  1  43  ? 40.293 -66.636  44.681  1.00 20.91  ? 43   LYS A CB  1 
ATOM   332   C  CG  . LYS A  1  43  ? 40.356 -67.703  43.559  1.00 22.52  ? 43   LYS A CG  1 
ATOM   333   C  CD  . LYS A  1  43  ? 39.515 -68.921  43.759  1.00 23.32  ? 43   LYS A CD  1 
ATOM   334   C  CE  . LYS A  1  43  ? 40.043 -70.073  42.901  1.00 20.86  ? 43   LYS A CE  1 
ATOM   335   N  NZ  . LYS A  1  43  ? 40.078 -69.810  41.437  1.00 15.03  ? 43   LYS A NZ  1 
ATOM   336   N  N   . ARG A  1  44  ? 41.928 -64.257  46.468  1.00 17.16  ? 44   ARG A N   1 
ATOM   337   C  CA  . ARG A  1  44  ? 41.958 -62.969  47.168  1.00 20.14  ? 44   ARG A CA  1 
ATOM   338   C  C   . ARG A  1  44  ? 42.924 -62.020  46.468  1.00 23.15  ? 44   ARG A C   1 
ATOM   339   O  O   . ARG A  1  44  ? 42.632 -60.831  46.309  1.00 22.02  ? 44   ARG A O   1 
ATOM   340   C  CB  . ARG A  1  44  ? 42.364 -63.140  48.629  1.00 21.96  ? 44   ARG A CB  1 
ATOM   341   C  CG  . ARG A  1  44  ? 41.263 -63.690  49.506  1.00 25.17  ? 44   ARG A CG  1 
ATOM   342   C  CD  . ARG A  1  44  ? 41.688 -63.708  50.962  1.00 30.76  ? 44   ARG A CD  1 
ATOM   343   N  NE  . ARG A  1  44  ? 42.031 -65.055  51.388  1.00 37.43  ? 44   ARG A NE  1 
ATOM   344   C  CZ  . ARG A  1  44  ? 43.265 -65.493  51.610  1.00 36.26  ? 44   ARG A CZ  1 
ATOM   345   N  NH1 . ARG A  1  44  ? 44.295 -64.689  51.473  1.00 35.88  ? 44   ARG A NH1 1 
ATOM   346   N  NH2 . ARG A  1  44  ? 43.453 -66.744  51.990  1.00 35.75  ? 44   ARG A NH2 1 
ATOM   347   N  N   . GLU A  1  45  ? 44.071 -62.558  46.047  1.00 20.83  ? 45   GLU A N   1 
ATOM   348   C  CA  . GLU A  1  45  ? 45.018 -61.807  45.240  1.00 20.95  ? 45   GLU A CA  1 
ATOM   349   C  C   . GLU A  1  45  ? 44.342 -61.271  43.986  1.00 18.61  ? 45   GLU A C   1 
ATOM   350   O  O   . GLU A  1  45  ? 44.523 -60.116  43.627  1.00 18.43  ? 45   GLU A O   1 
ATOM   351   C  CB  . GLU A  1  45  ? 46.195 -62.711  44.855  1.00 21.04  ? 45   GLU A CB  1 
ATOM   352   C  CG  . GLU A  1  45  ? 47.180 -62.160  43.837  1.00 23.65  ? 45   GLU A CG  1 
ATOM   353   C  CD  . GLU A  1  45  ? 48.313 -63.174  43.569  1.00 22.29  ? 45   GLU A CD  1 
ATOM   354   O  OE1 . GLU A  1  45  ? 48.783 -63.782  44.554  1.00 20.60  ? 45   GLU A OE1 1 
ATOM   355   O  OE2 . GLU A  1  45  ? 48.676 -63.405  42.385  1.00 20.73  ? 45   GLU A OE2 1 
ATOM   356   N  N   . PHE A  1  46  ? 43.571 -62.127  43.319  1.00 17.86  ? 46   PHE A N   1 
ATOM   357   C  CA  . PHE A  1  46  ? 42.906 -61.767  42.062  1.00 19.70  ? 46   PHE A CA  1 
ATOM   358   C  C   . PHE A  1  46  ? 41.863 -60.650  42.248  1.00 22.27  ? 46   PHE A C   1 
ATOM   359   O  O   . PHE A  1  46  ? 41.755 -59.744  41.410  1.00 20.85  ? 46   PHE A O   1 
ATOM   360   C  CB  . PHE A  1  46  ? 42.265 -63.001  41.406  1.00 19.06  ? 46   PHE A CB  1 
ATOM   361   C  CG  . PHE A  1  46  ? 43.262 -64.094  41.042  1.00 20.53  ? 46   PHE A CG  1 
ATOM   362   C  CD1 . PHE A  1  46  ? 42.820 -65.326  40.602  1.00 20.32  ? 46   PHE A CD1 1 
ATOM   363   C  CD2 . PHE A  1  46  ? 44.640 -63.872  41.133  1.00 17.53  ? 46   PHE A CD2 1 
ATOM   364   C  CE1 . PHE A  1  46  ? 43.700 -66.323  40.266  1.00 20.64  ? 46   PHE A CE1 1 
ATOM   365   C  CE2 . PHE A  1  46  ? 45.524 -64.872  40.803  1.00 17.94  ? 46   PHE A CE2 1 
ATOM   366   C  CZ  . PHE A  1  46  ? 45.054 -66.102  40.369  1.00 18.52  ? 46   PHE A CZ  1 
ATOM   367   N  N   . ILE A  1  47  ? 41.119 -60.714  43.351  1.00 20.54  ? 47   ILE A N   1 
ATOM   368   C  CA  . ILE A  1  47  ? 40.172 -59.650  43.708  1.00 23.16  ? 47   ILE A CA  1 
ATOM   369   C  C   . ILE A  1  47  ? 40.882 -58.290  43.885  1.00 23.60  ? 47   ILE A C   1 
ATOM   370   O  O   . ILE A  1  47  ? 40.443 -57.277  43.333  1.00 22.81  ? 47   ILE A O   1 
ATOM   371   C  CB  . ILE A  1  47  ? 39.338 -60.033  44.958  1.00 22.80  ? 47   ILE A CB  1 
ATOM   372   C  CG1 . ILE A  1  47  ? 38.283 -61.077  44.587  1.00 22.32  ? 47   ILE A CG1 1 
ATOM   373   C  CG2 . ILE A  1  47  ? 38.628 -58.801  45.565  1.00 24.80  ? 47   ILE A CG2 1 
ATOM   374   C  CD1 . ILE A  1  47  ? 37.548 -61.702  45.795  1.00 23.08  ? 47   ILE A CD1 1 
ATOM   375   N  N   . ALA A  1  48  ? 41.995 -58.276  44.617  1.00 24.33  ? 48   ALA A N   1 
ATOM   376   C  CA  . ALA A  1  48  ? 42.742 -57.032  44.832  1.00 24.74  ? 48   ALA A CA  1 
ATOM   377   C  C   . ALA A  1  48  ? 43.196 -56.407  43.506  1.00 24.29  ? 48   ALA A C   1 
ATOM   378   O  O   . ALA A  1  48  ? 43.095 -55.197  43.315  1.00 25.46  ? 48   ALA A O   1 
ATOM   379   C  CB  . ALA A  1  48  ? 43.923 -57.261  45.777  1.00 23.83  ? 48   ALA A CB  1 
ATOM   380   N  N   . GLU A  1  49  ? 43.655 -57.239  42.577  1.00 21.65  ? 49   GLU A N   1 
ATOM   381   C  CA  . GLU A  1  49  ? 44.056 -56.771  41.256  1.00 21.95  ? 49   GLU A CA  1 
ATOM   382   C  C   . GLU A  1  49  ? 42.893 -56.232  40.423  1.00 23.89  ? 49   GLU A C   1 
ATOM   383   O  O   . GLU A  1  49  ? 43.051 -55.263  39.684  1.00 23.55  ? 49   GLU A O   1 
ATOM   384   C  CB  . GLU A  1  49  ? 44.735 -57.903  40.455  1.00 24.73  ? 49   GLU A CB  1 
ATOM   385   C  CG  . GLU A  1  49  ? 46.102 -58.284  40.958  1.00 27.65  ? 49   GLU A CG  1 
ATOM   386   C  CD  . GLU A  1  49  ? 46.737 -59.418  40.159  1.00 29.77  ? 49   GLU A CD  1 
ATOM   387   O  OE1 . GLU A  1  49  ? 46.112 -59.951  39.209  1.00 25.91  ? 49   GLU A OE1 1 
ATOM   388   O  OE2 . GLU A  1  49  ? 47.886 -59.765  40.484  1.00 33.48  ? 49   GLU A OE2 1 
ATOM   389   N  N   . ALA A  1  50  ? 41.741 -56.889  40.496  1.00 22.65  ? 50   ALA A N   1 
ATOM   390   C  CA  . ALA A  1  50  ? 40.621 -56.525  39.622  1.00 22.35  ? 50   ALA A CA  1 
ATOM   391   C  C   . ALA A  1  50  ? 40.267 -55.057  39.770  1.00 20.89  ? 50   ALA A C   1 
ATOM   392   O  O   . ALA A  1  50  ? 39.941 -54.370  38.803  1.00 21.76  ? 50   ALA A O   1 
ATOM   393   C  CB  . ALA A  1  50  ? 39.402 -57.396  39.916  1.00 22.28  ? 50   ALA A CB  1 
ATOM   394   N  N   . SER A  1  51  ? 40.337 -54.583  41.002  1.00 22.16  ? 51   SER A N   1 
ATOM   395   C  CA  . SER A  1  51  ? 39.975 -53.224  41.328  1.00 25.79  ? 51   SER A CA  1 
ATOM   396   C  C   . SER A  1  51  ? 40.799 -52.227  40.513  1.00 26.98  ? 51   SER A C   1 
ATOM   397   O  O   . SER A  1  51  ? 40.263 -51.258  39.978  1.00 25.30  ? 51   SER A O   1 
ATOM   398   C  CB  . SER A  1  51  ? 40.180 -53.006  42.822  1.00 30.92  ? 51   SER A CB  1 
ATOM   399   O  OG  . SER A  1  51  ? 39.845 -51.687  43.183  1.00 37.89  ? 51   SER A OG  1 
ATOM   400   N  N   . LYS A  1  52  ? 42.106 -52.482  40.418  1.00 23.94  ? 52   LYS A N   1 
ATOM   401   C  CA  . LYS A  1  52  ? 43.015 -51.640  39.655  1.00 23.42  ? 52   LYS A CA  1 
ATOM   402   C  C   . LYS A  1  52  ? 42.674 -51.633  38.169  1.00 21.87  ? 52   LYS A C   1 
ATOM   403   O  O   . LYS A  1  52  ? 42.758 -50.600  37.499  1.00 22.30  ? 52   LYS A O   1 
ATOM   404   C  CB  . LYS A  1  52  ? 44.445 -52.155  39.819  1.00 28.64  ? 52   LYS A CB  1 
ATOM   405   C  CG  . LYS A  1  52  ? 44.914 -52.244  41.254  1.00 34.02  ? 52   LYS A CG  1 
ATOM   406   C  CD  . LYS A  1  52  ? 46.430 -52.425  41.302  1.00 39.27  ? 52   LYS A CD  1 
ATOM   407   C  CE  . LYS A  1  52  ? 46.917 -52.602  42.720  1.00 43.19  ? 52   LYS A CE  1 
ATOM   408   N  NZ  . LYS A  1  52  ? 46.434 -53.899  43.260  1.00 46.91  ? 52   LYS A NZ  1 
ATOM   409   N  N   . ILE A  1  53  ? 42.319 -52.805  37.657  1.00 21.18  ? 53   ILE A N   1 
ATOM   410   C  CA  . ILE A  1  53  ? 41.956 -52.959  36.257  1.00 19.63  ? 53   ILE A CA  1 
ATOM   411   C  C   . ILE A  1  53  ? 40.730 -52.100  35.960  1.00 20.62  ? 53   ILE A C   1 
ATOM   412   O  O   . ILE A  1  53  ? 40.706 -51.321  34.996  1.00 19.66  ? 53   ILE A O   1 
ATOM   413   C  CB  . ILE A  1  53  ? 41.682 -54.447  35.964  1.00 21.01  ? 53   ILE A CB  1 
ATOM   414   C  CG1 . ILE A  1  53  ? 42.987 -55.233  36.123  1.00 21.45  ? 53   ILE A CG1 1 
ATOM   415   C  CG2 . ILE A  1  53  ? 41.089 -54.658  34.570  1.00 18.42  ? 53   ILE A CG2 1 
ATOM   416   C  CD1 . ILE A  1  53  ? 42.800 -56.718  36.144  1.00 19.55  ? 53   ILE A CD1 1 
ATOM   417   N  N   . VAL A  1  54  ? 39.719 -52.217  36.809  1.00 19.65  ? 54   VAL A N   1 
ATOM   418   C  CA  . VAL A  1  54  ? 38.505 -51.432  36.611  1.00 22.52  ? 54   VAL A CA  1 
ATOM   419   C  C   . VAL A  1  54  ? 38.837 -49.951  36.639  1.00 24.90  ? 54   VAL A C   1 
ATOM   420   O  O   . VAL A  1  54  ? 38.367 -49.198  35.792  1.00 22.96  ? 54   VAL A O   1 
ATOM   421   C  CB  . VAL A  1  54  ? 37.415 -51.757  37.643  1.00 23.36  ? 54   VAL A CB  1 
ATOM   422   C  CG1 . VAL A  1  54  ? 36.165 -50.844  37.436  1.00 20.78  ? 54   VAL A CG1 1 
ATOM   423   C  CG2 . VAL A  1  54  ? 37.041 -53.227  37.547  1.00 24.78  ? 54   VAL A CG2 1 
ATOM   424   N  N   . ASP A  1  55  ? 39.678 -49.541  37.590  1.00 28.73  ? 55   ASP A N   1 
ATOM   425   C  CA  . ASP A  1  55  ? 40.085 -48.137  37.689  1.00 29.28  ? 55   ASP A CA  1 
ATOM   426   C  C   . ASP A  1  55  ? 40.752 -47.618  36.428  1.00 27.12  ? 55   ASP A C   1 
ATOM   427   O  O   . ASP A  1  55  ? 40.709 -46.426  36.158  1.00 29.67  ? 55   ASP A O   1 
ATOM   428   C  CB  . ASP A  1  55  ? 41.031 -47.908  38.862  1.00 34.37  ? 55   ASP A CB  1 
ATOM   429   C  CG  . ASP A  1  55  ? 40.335 -47.984  40.196  1.00 39.29  ? 55   ASP A CG  1 
ATOM   430   O  OD1 . ASP A  1  55  ? 39.089 -48.067  40.234  1.00 38.42  ? 55   ASP A OD1 1 
ATOM   431   O  OD2 . ASP A  1  55  ? 41.050 -47.963  41.216  1.00 44.96  ? 55   ASP A OD2 1 
ATOM   432   N  N   . SER A  1  56  ? 41.366 -48.502  35.653  1.00 23.70  ? 56   SER A N   1 
ATOM   433   C  CA  . SER A  1  56  ? 42.108 -48.062  34.480  1.00 26.13  ? 56   SER A CA  1 
ATOM   434   C  C   . SER A  1  56  ? 41.255 -47.934  33.220  1.00 26.57  ? 56   SER A C   1 
ATOM   435   O  O   . SER A  1  56  ? 41.727 -47.424  32.205  1.00 29.82  ? 56   SER A O   1 
ATOM   436   C  CB  . SER A  1  56  ? 43.282 -49.011  34.209  1.00 30.39  ? 56   SER A CB  1 
ATOM   437   O  OG  . SER A  1  56  ? 42.813 -50.266  33.742  1.00 32.35  ? 56   SER A OG  1 
ATOM   438   N  N   . ARG A  1  57  ? 40.003 -48.380  33.277  1.00 23.02  ? 57   ARG A N   1 
ATOM   439   C  CA  . ARG A  1  57  ? 39.185 -48.460  32.067  1.00 22.62  ? 57   ARG A CA  1 
ATOM   440   C  C   . ARG A  1  57  ? 38.300 -47.236  31.873  1.00 22.29  ? 57   ARG A C   1 
ATOM   441   O  O   . ARG A  1  57  ? 37.754 -46.712  32.839  1.00 23.37  ? 57   ARG A O   1 
ATOM   442   C  CB  . ARG A  1  57  ? 38.340 -49.737  32.076  1.00 22.79  ? 57   ARG A CB  1 
ATOM   443   C  CG  . ARG A  1  57  ? 39.154 -50.998  31.844  1.00 22.34  ? 57   ARG A CG  1 
ATOM   444   C  CD  . ARG A  1  57  ? 38.303 -52.226  32.066  1.00 22.40  ? 57   ARG A CD  1 
ATOM   445   N  NE  . ARG A  1  57  ? 39.055 -53.461  31.883  1.00 19.17  ? 57   ARG A NE  1 
ATOM   446   C  CZ  . ARG A  1  57  ? 38.540 -54.682  32.005  1.00 18.57  ? 57   ARG A CZ  1 
ATOM   447   N  NH1 . ARG A  1  57  ? 39.317 -55.739  31.824  1.00 18.25  ? 57   ARG A NH1 1 
ATOM   448   N  NH2 . ARG A  1  57  ? 37.255 -54.851  32.315  1.00 17.24  ? 57   ARG A NH2 1 
ATOM   449   N  N   . VAL A  1  58  ? 38.151 -46.795  30.624  1.00 20.36  ? 58   VAL A N   1 
ATOM   450   C  CA  . VAL A  1  58  ? 37.507 -45.522  30.357  1.00 24.37  ? 58   VAL A CA  1 
ATOM   451   C  C   . VAL A  1  58  ? 36.071 -45.431  30.867  1.00 26.93  ? 58   VAL A C   1 
ATOM   452   O  O   . VAL A  1  58  ? 35.659 -44.385  31.355  1.00 27.40  ? 58   VAL A O   1 
ATOM   453   C  CB  . VAL A  1  58  ? 37.590 -45.113  28.869  1.00 27.43  ? 58   VAL A CB  1 
ATOM   454   C  CG1 . VAL A  1  58  ? 39.049 -45.203  28.379  1.00 25.70  ? 58   VAL A CG1 1 
ATOM   455   C  CG2 . VAL A  1  58  ? 36.638 -45.948  28.009  1.00 26.45  ? 58   VAL A CG2 1 
ATOM   456   N  N   . ASN A  1  59  ? 35.310 -46.515  30.772  1.00 28.50  ? 59   ASN A N   1 
ATOM   457   C  CA  . ASN A  1  59  ? 33.943 -46.504  31.309  1.00 29.65  ? 59   ASN A CA  1 
ATOM   458   C  C   . ASN A  1  59  ? 33.763 -47.424  32.508  1.00 28.78  ? 59   ASN A C   1 
ATOM   459   O  O   . ASN A  1  59  ? 32.645 -47.810  32.823  1.00 29.82  ? 59   ASN A O   1 
ATOM   460   C  CB  . ASN A  1  59  ? 32.942 -46.870  30.222  1.00 32.81  ? 59   ASN A CB  1 
ATOM   461   C  CG  . ASN A  1  59  ? 33.062 -45.975  29.023  1.00 38.99  ? 59   ASN A CG  1 
ATOM   462   O  OD1 . ASN A  1  59  ? 33.412 -46.428  27.934  1.00 43.62  ? 59   ASN A OD1 1 
ATOM   463   N  ND2 . ASN A  1  59  ? 32.811 -44.683  29.218  1.00 39.34  ? 59   ASN A ND2 1 
ATOM   464   N  N   . SER A  1  60  ? 34.872 -47.783  33.154  1.00 25.99  ? 60   SER A N   1 
ATOM   465   C  CA  . SER A  1  60  ? 34.844 -48.608  34.354  1.00 25.70  ? 60   SER A CA  1 
ATOM   466   C  C   . SER A  1  60  ? 34.156 -49.958  34.112  1.00 24.48  ? 60   SER A C   1 
ATOM   467   O  O   . SER A  1  60  ? 33.436 -50.465  34.972  1.00 21.99  ? 60   SER A O   1 
ATOM   468   C  CB  . SER A  1  60  ? 34.171 -47.869  35.519  1.00 28.18  ? 60   SER A CB  1 
ATOM   469   O  OG  . SER A  1  60  ? 34.769 -46.605  35.781  1.00 29.71  ? 60   SER A OG  1 
ATOM   470   N  N   . THR A  1  61  ? 34.387 -50.535  32.939  1.00 24.51  ? 61   THR A N   1 
ATOM   471   C  CA  . THR A  1  61  ? 33.918 -51.877  32.657  1.00 21.96  ? 61   THR A CA  1 
ATOM   472   C  C   . THR A  1  61  ? 34.499 -52.862  33.677  1.00 21.92  ? 61   THR A C   1 
ATOM   473   O  O   . THR A  1  61  ? 35.713 -52.927  33.878  1.00 20.55  ? 61   THR A O   1 
ATOM   474   C  CB  . THR A  1  61  ? 34.286 -52.302  31.234  1.00 23.06  ? 61   THR A CB  1 
ATOM   475   O  OG1 . THR A  1  61  ? 33.836 -51.300  30.311  1.00 22.65  ? 61   THR A OG1 1 
ATOM   476   C  CG2 . THR A  1  61  ? 33.653 -53.659  30.895  1.00 22.64  ? 61   THR A CG2 1 
ATOM   477   N  N   . PRO A  1  62  ? 33.623 -53.614  34.349  1.00 22.23  ? 62   PRO A N   1 
ATOM   478   C  CA  . PRO A  1  62  ? 34.089 -54.451  35.448  1.00 22.72  ? 62   PRO A CA  1 
ATOM   479   C  C   . PRO A  1  62  ? 34.888 -55.625  34.913  1.00 21.45  ? 62   PRO A C   1 
ATOM   480   O  O   . PRO A  1  62  ? 34.895 -55.890  33.704  1.00 20.30  ? 62   PRO A O   1 
ATOM   481   C  CB  . PRO A  1  62  ? 32.773 -54.905  36.129  1.00 23.15  ? 62   PRO A CB  1 
ATOM   482   C  CG  . PRO A  1  62  ? 31.773 -54.844  35.052  1.00 20.97  ? 62   PRO A CG  1 
ATOM   483   C  CD  . PRO A  1  62  ? 32.155 -53.668  34.199  1.00 20.32  ? 62   PRO A CD  1 
ATOM   484   N  N   . ALA A  1  63  ? 35.594 -56.295  35.810  1.00 22.15  ? 63   ALA A N   1 
ATOM   485   C  CA  . ALA A  1  63  ? 36.419 -57.435  35.428  1.00 21.48  ? 63   ALA A CA  1 
ATOM   486   C  C   . ALA A  1  63  ? 36.128 -58.593  36.380  1.00 21.10  ? 63   ALA A C   1 
ATOM   487   O  O   . ALA A  1  63  ? 34.954 -58.874  36.691  1.00 17.59  ? 63   ALA A O   1 
ATOM   488   C  CB  . ALA A  1  63  ? 37.895 -57.065  35.443  1.00 16.02  ? 63   ALA A CB  1 
ATOM   489   N  N   . TYR A  1  64  ? 37.194 -59.257  36.824  1.00 18.58  ? 64   TYR A N   1 
ATOM   490   C  CA  . TYR A  1  64  ? 37.097 -60.376  37.753  1.00 19.29  ? 64   TYR A CA  1 
ATOM   491   C  C   . TYR A  1  64  ? 36.233 -60.028  38.961  1.00 22.05  ? 64   TYR A C   1 
ATOM   492   O  O   . TYR A  1  64  ? 36.466 -59.015  39.643  1.00 20.84  ? 64   TYR A O   1 
ATOM   493   C  CB  . TYR A  1  64  ? 38.493 -60.788  38.227  1.00 16.02  ? 64   TYR A CB  1 
ATOM   494   C  CG  . TYR A  1  64  ? 38.504 -62.034  39.094  1.00 16.24  ? 64   TYR A CG  1 
ATOM   495   C  CD1 . TYR A  1  64  ? 38.728 -61.952  40.471  1.00 18.30  ? 64   TYR A CD1 1 
ATOM   496   C  CD2 . TYR A  1  64  ? 38.299 -63.291  38.534  1.00 15.69  ? 64   TYR A CD2 1 
ATOM   497   C  CE1 . TYR A  1  64  ? 38.739 -63.092  41.264  1.00 18.40  ? 64   TYR A CE1 1 
ATOM   498   C  CE2 . TYR A  1  64  ? 38.317 -64.439  39.310  1.00 14.92  ? 64   TYR A CE2 1 
ATOM   499   C  CZ  . TYR A  1  64  ? 38.530 -64.332  40.666  1.00 18.69  ? 64   TYR A CZ  1 
ATOM   500   O  OH  . TYR A  1  64  ? 38.542 -65.471  41.424  1.00 21.14  ? 64   TYR A OH  1 
ATOM   501   N  N   . ASN A  1  65  ? 35.239 -60.876  39.216  1.00 21.46  ? 65   ASN A N   1 
ATOM   502   C  CA  . ASN A  1  65  ? 34.295 -60.678  40.312  1.00 21.17  ? 65   ASN A CA  1 
ATOM   503   C  C   . ASN A  1  65  ? 33.525 -61.951  40.609  1.00 20.27  ? 65   ASN A C   1 
ATOM   504   O  O   . ASN A  1  65  ? 32.518 -62.244  39.956  1.00 20.06  ? 65   ASN A O   1 
ATOM   505   C  CB  . ASN A  1  65  ? 33.300 -59.560  39.994  1.00 18.23  ? 65   ASN A CB  1 
ATOM   506   C  CG  . ASN A  1  65  ? 32.379 -59.251  41.164  1.00 20.16  ? 65   ASN A CG  1 
ATOM   507   O  OD1 . ASN A  1  65  ? 32.562 -59.774  42.271  1.00 19.46  ? 65   ASN A OD1 1 
ATOM   508   N  ND2 . ASN A  1  65  ? 31.383 -58.383  40.927  1.00 18.20  ? 65   ASN A ND2 1 
ATOM   509   N  N   . PRO A  1  66  ? 33.995 -62.715  41.604  1.00 21.25  ? 66   PRO A N   1 
ATOM   510   C  CA  . PRO A  1  66  ? 33.310 -63.945  42.005  1.00 21.82  ? 66   PRO A CA  1 
ATOM   511   C  C   . PRO A  1  66  ? 31.800 -63.753  42.239  1.00 25.19  ? 66   PRO A C   1 
ATOM   512   O  O   . PRO A  1  66  ? 31.016 -64.620  41.855  1.00 26.58  ? 66   PRO A O   1 
ATOM   513   C  CB  . PRO A  1  66  ? 34.029 -64.328  43.292  1.00 20.76  ? 66   PRO A CB  1 
ATOM   514   C  CG  . PRO A  1  66  ? 35.460 -63.879  43.033  1.00 22.68  ? 66   PRO A CG  1 
ATOM   515   C  CD  . PRO A  1  66  ? 35.284 -62.544  42.304  1.00 22.25  ? 66   PRO A CD  1 
ATOM   516   N  N   . ASP A  1  67  ? 31.393 -62.643  42.841  1.00 24.33  ? 67   ASP A N   1 
ATOM   517   C  CA  . ASP A  1  67  ? 29.965 -62.400  43.063  1.00 27.14  ? 67   ASP A CA  1 
ATOM   518   C  C   . ASP A  1  67  ? 29.141 -62.283  41.773  1.00 27.50  ? 67   ASP A C   1 
ATOM   519   O  O   . ASP A  1  67  ? 27.919 -62.380  41.807  1.00 30.49  ? 67   ASP A O   1 
ATOM   520   C  CB  . ASP A  1  67  ? 29.759 -61.174  43.955  1.00 27.06  ? 67   ASP A CB  1 
ATOM   521   C  CG  . ASP A  1  67  ? 30.398 -61.347  45.318  1.00 32.92  ? 67   ASP A CG  1 
ATOM   522   O  OD1 . ASP A  1  67  ? 30.343 -62.463  45.859  1.00 32.80  ? 67   ASP A OD1 1 
ATOM   523   O  OD2 . ASP A  1  67  ? 30.981 -60.381  45.846  1.00 39.53  ? 67   ASP A OD2 1 
ATOM   524   N  N   . ALA A  1  68  ? 29.804 -62.067  40.644  1.00 25.07  ? 68   ALA A N   1 
ATOM   525   C  CA  . ALA A  1  68  ? 29.119 -62.056  39.355  1.00 26.20  ? 68   ALA A CA  1 
ATOM   526   C  C   . ALA A  1  68  ? 29.198 -63.438  38.676  1.00 30.39  ? 68   ALA A C   1 
ATOM   527   O  O   . ALA A  1  68  ? 28.660 -63.640  37.592  1.00 35.41  ? 68   ALA A O   1 
ATOM   528   C  CB  . ALA A  1  68  ? 29.711 -60.980  38.446  1.00 23.10  ? 68   ALA A CB  1 
ATOM   529   N  N   . GLY A  1  69  ? 29.893 -64.377  39.308  1.00 26.76  ? 69   GLY A N   1 
ATOM   530   C  CA  . GLY A  1  69  ? 30.001 -65.729  38.793  1.00 24.36  ? 69   GLY A CA  1 
ATOM   531   C  C   . GLY A  1  69  ? 29.720 -66.724  39.900  1.00 21.86  ? 69   GLY A C   1 
ATOM   532   O  O   . GLY A  1  69  ? 28.694 -66.634  40.581  1.00 21.91  ? 69   GLY A O   1 
ATOM   533   N  N   . MET A  1  70  ? 30.644 -67.662  40.090  1.00 18.97  ? 70   MET A N   1 
ATOM   534   C  CA  . MET A  1  70  ? 30.553 -68.655  41.150  1.00 19.96  ? 70   MET A CA  1 
ATOM   535   C  C   . MET A  1  70  ? 31.647 -68.435  42.182  1.00 23.48  ? 70   MET A C   1 
ATOM   536   O  O   . MET A  1  70  ? 32.812 -68.779  41.943  1.00 24.78  ? 70   MET A O   1 
ATOM   537   C  CB  . MET A  1  70  ? 30.709 -70.078  40.585  1.00 19.63  ? 70   MET A CB  1 
ATOM   538   C  CG  . MET A  1  70  ? 30.577 -71.176  41.647  1.00 18.80  ? 70   MET A CG  1 
ATOM   539   S  SD  . MET A  1  70  ? 28.924 -71.128  42.412  1.00 26.33  ? 70   MET A SD  1 
ATOM   540   C  CE  . MET A  1  70  ? 29.244 -72.002  43.928  1.00 20.02  ? 70   MET A CE  1 
ATOM   541   N  N   . PRO A  1  71  ? 31.277 -67.890  43.348  1.00 22.66  ? 71   PRO A N   1 
ATOM   542   C  CA  . PRO A  1  71  ? 32.234 -67.815  44.453  1.00 21.40  ? 71   PRO A CA  1 
ATOM   543   C  C   . PRO A  1  71  ? 32.745 -69.213  44.793  1.00 21.53  ? 71   PRO A C   1 
ATOM   544   O  O   . PRO A  1  71  ? 32.008 -70.204  44.640  1.00 24.35  ? 71   PRO A O   1 
ATOM   545   C  CB  . PRO A  1  71  ? 31.400 -67.265  45.610  1.00 20.55  ? 71   PRO A CB  1 
ATOM   546   C  CG  . PRO A  1  71  ? 30.184 -66.629  44.948  1.00 22.54  ? 71   PRO A CG  1 
ATOM   547   C  CD  . PRO A  1  71  ? 29.924 -67.464  43.742  1.00 21.24  ? 71   PRO A CD  1 
ATOM   548   N  N   . GLN A  1  72  ? 33.984 -69.287  45.267  1.00 18.95  ? 72   GLN A N   1 
ATOM   549   C  CA  . GLN A  1  72  ? 34.664 -70.566  45.431  1.00 18.82  ? 72   GLN A CA  1 
ATOM   550   C  C   . GLN A  1  72  ? 34.907 -70.881  46.911  1.00 20.86  ? 72   GLN A C   1 
ATOM   551   O  O   . GLN A  1  72  ? 34.984 -69.974  47.730  1.00 21.20  ? 72   GLN A O   1 
ATOM   552   C  CB  . GLN A  1  72  ? 36.000 -70.551  44.671  1.00 16.99  ? 72   GLN A CB  1 
ATOM   553   C  CG  . GLN A  1  72  ? 35.897 -70.270  43.171  1.00 15.62  ? 72   GLN A CG  1 
ATOM   554   C  CD  . GLN A  1  72  ? 35.313 -71.437  42.386  1.00 20.83  ? 72   GLN A CD  1 
ATOM   555   O  OE1 . GLN A  1  72  ? 34.338 -71.279  41.654  1.00 22.01  ? 72   GLN A OE1 1 
ATOM   556   N  NE2 . GLN A  1  72  ? 35.899 -72.611  42.544  1.00 14.18  ? 72   GLN A NE2 1 
ATOM   557   N  N   . GLY A  1  73  ? 35.029 -72.169  47.238  1.00 23.09  ? 73   GLY A N   1 
ATOM   558   C  CA  . GLY A  1  73  ? 35.487 -72.597  48.552  1.00 20.45  ? 73   GLY A CA  1 
ATOM   559   C  C   . GLY A  1  73  ? 34.440 -72.957  49.606  1.00 21.36  ? 73   GLY A C   1 
ATOM   560   O  O   . GLY A  1  73  ? 34.685 -72.802  50.808  1.00 19.55  ? 73   GLY A O   1 
ATOM   561   N  N   . GLN A  1  74  ? 33.278 -73.441  49.183  1.00 18.27  ? 74   GLN A N   1 
ATOM   562   C  CA  . GLN A  1  74  ? 32.326 -74.003  50.141  1.00 20.84  ? 74   GLN A CA  1 
ATOM   563   C  C   . GLN A  1  74  ? 32.882 -75.309  50.674  1.00 23.81  ? 74   GLN A C   1 
ATOM   564   O  O   . GLN A  1  74  ? 32.594 -75.719  51.807  1.00 24.56  ? 74   GLN A O   1 
ATOM   565   C  CB  . GLN A  1  74  ? 30.974 -74.248  49.476  1.00 24.02  ? 74   GLN A CB  1 
ATOM   566   C  CG  . GLN A  1  74  ? 30.271 -72.973  49.093  1.00 30.80  ? 74   GLN A CG  1 
ATOM   567   C  CD  . GLN A  1  74  ? 29.922 -72.122  50.306  1.00 38.24  ? 74   GLN A CD  1 
ATOM   568   O  OE1 . GLN A  1  74  ? 29.761 -70.913  50.187  1.00 44.63  ? 74   GLN A OE1 1 
ATOM   569   N  NE2 . GLN A  1  74  ? 29.801 -72.751  51.477  1.00 36.43  ? 74   GLN A NE2 1 
ATOM   570   N  N   . ARG A  1  75  ? 33.665 -75.966  49.821  1.00 21.95  ? 75   ARG A N   1 
ATOM   571   C  CA  . ARG A  1  75  ? 34.465 -77.118  50.204  1.00 20.50  ? 75   ARG A CA  1 
ATOM   572   C  C   . ARG A  1  75  ? 35.922 -76.692  50.347  1.00 21.37  ? 75   ARG A C   1 
ATOM   573   O  O   . ARG A  1  75  ? 36.303 -75.564  49.990  1.00 18.98  ? 75   ARG A O   1 
ATOM   574   C  CB  . ARG A  1  75  ? 34.380 -78.221  49.141  1.00 19.47  ? 75   ARG A CB  1 
ATOM   575   C  CG  . ARG A  1  75  ? 34.783 -77.771  47.727  1.00 19.52  ? 75   ARG A CG  1 
ATOM   576   C  CD  . ARG A  1  75  ? 35.356 -78.926  46.892  1.00 18.94  ? 75   ARG A CD  1 
ATOM   577   N  NE  . ARG A  1  75  ? 36.635 -79.396  47.418  1.00 18.76  ? 75   ARG A NE  1 
ATOM   578   C  CZ  . ARG A  1  75  ? 37.267 -80.488  47.000  0.89 19.31  ? 75   ARG A CZ  1 
ATOM   579   N  NH1 . ARG A  1  75  ? 38.438 -80.821  47.536  1.00 22.00  ? 75   ARG A NH1 1 
ATOM   580   N  NH2 . ARG A  1  75  ? 36.745 -81.235  46.031  1.00 16.91  ? 75   ARG A NH2 1 
ATOM   581   N  N   . TYR A  1  76  ? 36.731 -77.607  50.876  1.00 21.07  ? 76   TYR A N   1 
ATOM   582   C  CA  . TYR A  1  76  ? 38.170 -77.435  50.924  1.00 20.86  ? 76   TYR A CA  1 
ATOM   583   C  C   . TYR A  1  76  ? 38.760 -77.177  49.536  1.00 21.45  ? 76   TYR A C   1 
ATOM   584   O  O   . TYR A  1  76  ? 38.599 -77.996  48.624  1.00 19.69  ? 76   TYR A O   1 
ATOM   585   C  CB  . TYR A  1  76  ? 38.793 -78.686  51.532  1.00 21.87  ? 76   TYR A CB  1 
ATOM   586   C  CG  . TYR A  1  76  ? 40.298 -78.635  51.679  1.00 24.47  ? 76   TYR A CG  1 
ATOM   587   C  CD1 . TYR A  1  76  ? 41.100 -79.671  51.182  1.00 24.09  ? 76   TYR A CD1 1 
ATOM   588   C  CD2 . TYR A  1  76  ? 40.919 -77.571  52.328  1.00 21.59  ? 76   TYR A CD2 1 
ATOM   589   C  CE1 . TYR A  1  76  ? 42.472 -79.641  51.319  1.00 22.67  ? 76   TYR A CE1 1 
ATOM   590   C  CE2 . TYR A  1  76  ? 42.292 -77.545  52.486  1.00 23.66  ? 76   TYR A CE2 1 
ATOM   591   C  CZ  . TYR A  1  76  ? 43.064 -78.579  51.975  1.00 23.79  ? 76   TYR A CZ  1 
ATOM   592   O  OH  . TYR A  1  76  ? 44.435 -78.552  52.127  1.00 27.99  ? 76   TYR A OH  1 
ATOM   593   N  N   . LEU A  1  77  ? 39.446 -76.040  49.373  1.00 20.98  ? 77   LEU A N   1 
ATOM   594   C  CA  . LEU A  1  77  ? 40.216 -75.806  48.155  1.00 18.84  ? 77   LEU A CA  1 
ATOM   595   C  C   . LEU A  1  77  ? 41.605 -76.420  48.349  1.00 21.80  ? 77   LEU A C   1 
ATOM   596   O  O   . LEU A  1  77  ? 42.434 -75.905  49.111  1.00 23.71  ? 77   LEU A O   1 
ATOM   597   C  CB  . LEU A  1  77  ? 40.288 -74.312  47.819  1.00 18.66  ? 77   LEU A CB  1 
ATOM   598   C  CG  . LEU A  1  77  ? 38.907 -73.645  47.650  1.00 21.48  ? 77   LEU A CG  1 
ATOM   599   C  CD1 . LEU A  1  77  ? 39.071 -72.146  47.409  1.00 21.99  ? 77   LEU A CD1 1 
ATOM   600   C  CD2 . LEU A  1  77  ? 38.115 -74.290  46.504  1.00 18.60  ? 77   LEU A CD2 1 
ATOM   601   N  N   . MET A  1  78  ? 41.846 -77.532  47.659  1.00 21.45  ? 78   MET A N   1 
ATOM   602   C  CA  . MET A  1  78  ? 43.013 -78.356  47.927  1.00 21.17  ? 78   MET A CA  1 
ATOM   603   C  C   . MET A  1  78  ? 44.195 -77.940  47.076  1.00 20.20  ? 78   MET A C   1 
ATOM   604   O  O   . MET A  1  78  ? 44.024 -77.490  45.948  1.00 20.96  ? 78   MET A O   1 
ATOM   605   C  CB  . MET A  1  78  ? 42.684 -79.837  47.703  1.00 23.88  ? 78   MET A CB  1 
ATOM   606   C  CG  . MET A  1  78  ? 42.337 -80.210  46.267  1.00 25.64  ? 78   MET A CG  1 
ATOM   607   S  SD  . MET A  1  78  ? 41.440 -81.794  46.110  1.00 24.90  ? 78   MET A SD  1 
ATOM   608   C  CE  . MET A  1  78  ? 40.738 -81.587  44.480  1.00 19.71  ? 78   MET A CE  1 
ATOM   609   N  N   . PRO A  1  79  ? 45.409 -78.074  47.627  1.00 20.30  ? 79   PRO A N   1 
ATOM   610   C  CA  . PRO A  1  79  ? 46.610 -77.938  46.808  1.00 21.54  ? 79   PRO A CA  1 
ATOM   611   C  C   . PRO A  1  79  ? 46.923 -79.297  46.159  1.00 22.94  ? 79   PRO A C   1 
ATOM   612   O  O   . PRO A  1  79  ? 46.191 -80.265  46.382  1.00 21.73  ? 79   PRO A O   1 
ATOM   613   C  CB  . PRO A  1  79  ? 47.676 -77.585  47.842  1.00 20.47  ? 79   PRO A CB  1 
ATOM   614   C  CG  . PRO A  1  79  ? 47.280 -78.394  49.043  1.00 20.30  ? 79   PRO A CG  1 
ATOM   615   C  CD  . PRO A  1  79  ? 45.739 -78.399  49.029  1.00 22.60  ? 79   PRO A CD  1 
ATOM   616   N  N   . TYR A  1  80  ? 47.998 -79.358  45.377  1.00 20.85  ? 80   TYR A N   1 
ATOM   617   C  CA  . TYR A  1  80  ? 48.387 -80.559  44.658  1.00 18.16  ? 80   TYR A CA  1 
ATOM   618   C  C   . TYR A  1  80  ? 49.902 -80.777  44.822  1.00 20.97  ? 80   TYR A C   1 
ATOM   619   O  O   . TYR A  1  80  ? 50.654 -79.817  44.974  1.00 21.64  ? 80   TYR A O   1 
ATOM   620   C  CB  . TYR A  1  80  ? 48.045 -80.413  43.170  1.00 15.04  ? 80   TYR A CB  1 
ATOM   621   C  CG  . TYR A  1  80  ? 46.555 -80.381  42.839  1.00 16.89  ? 80   TYR A CG  1 
ATOM   622   C  CD1 . TYR A  1  80  ? 45.951 -79.218  42.384  1.00 18.11  ? 80   TYR A CD1 1 
ATOM   623   C  CD2 . TYR A  1  80  ? 45.758 -81.521  42.981  1.00 18.17  ? 80   TYR A CD2 1 
ATOM   624   C  CE1 . TYR A  1  80  ? 44.593 -79.183  42.072  1.00 19.67  ? 80   TYR A CE1 1 
ATOM   625   C  CE2 . TYR A  1  80  ? 44.391 -81.492  42.680  1.00 21.64  ? 80   TYR A CE2 1 
ATOM   626   C  CZ  . TYR A  1  80  ? 43.820 -80.317  42.223  1.00 20.82  ? 80   TYR A CZ  1 
ATOM   627   O  OH  . TYR A  1  80  ? 42.482 -80.268  41.907  1.00 22.18  ? 80   TYR A OH  1 
ATOM   628   N  N   . MET A  1  81  ? 50.351 -82.030  44.786  1.00 22.87  ? 81   MET A N   1 
ATOM   629   C  CA  . MET A  1  81  ? 51.788 -82.328  44.804  1.00 20.49  ? 81   MET A CA  1 
ATOM   630   C  C   . MET A  1  81  ? 52.198 -82.718  43.387  1.00 19.51  ? 81   MET A C   1 
ATOM   631   O  O   . MET A  1  81  ? 51.540 -83.547  42.761  1.00 17.32  ? 81   MET A O   1 
ATOM   632   C  CB  . MET A  1  81  ? 52.057 -83.480  45.777  1.00 22.41  ? 81   MET A CB  1 
ATOM   633   C  CG  . MET A  1  81  ? 53.544 -83.849  46.005  1.00 22.41  ? 81   MET A CG  1 
ATOM   634   S  SD  . MET A  1  81  ? 53.664 -85.441  46.856  1.00 21.99  ? 81   MET A SD  1 
ATOM   635   C  CE  . MET A  1  81  ? 53.660 -86.546  45.442  1.00 18.12  ? 81   MET A CE  1 
ATOM   636   N  N   . MET A  1  82  ? 53.272 -82.130  42.859  1.00 21.06  ? 82   MET A N   1 
ATOM   637   C  CA  . MET A  1  82  ? 53.741 -82.544  41.532  1.00 21.08  ? 82   MET A CA  1 
ATOM   638   C  C   . MET A  1  82  ? 54.227 -84.001  41.594  1.00 19.92  ? 82   MET A C   1 
ATOM   639   O  O   . MET A  1  82  ? 54.870 -84.401  42.560  1.00 22.15  ? 82   MET A O   1 
ATOM   640   C  CB  . MET A  1  82  ? 54.818 -81.595  40.997  1.00 21.87  ? 82   MET A CB  1 
ATOM   641   C  CG  . MET A  1  82  ? 54.400 -80.132  40.982  1.00 22.33  ? 82   MET A CG  1 
ATOM   642   S  SD  . MET A  1  82  ? 52.865 -79.870  40.072  1.00 21.46  ? 82   MET A SD  1 
ATOM   643   C  CE  . MET A  1  82  ? 53.245 -80.713  38.537  1.00 12.75  ? 82   MET A CE  1 
ATOM   644   N  N   . ASN A  1  83  ? 53.883 -84.794  40.585  1.00 18.63  ? 83   ASN A N   1 
ATOM   645   C  CA  . ASN A  1  83  ? 54.213 -86.216  40.568  1.00 17.63  ? 83   ASN A CA  1 
ATOM   646   C  C   . ASN A  1  83  ? 55.721 -86.439  40.680  1.00 19.75  ? 83   ASN A C   1 
ATOM   647   O  O   . ASN A  1  83  ? 56.508 -85.717  40.076  1.00 18.86  ? 83   ASN A O   1 
ATOM   648   C  CB  . ASN A  1  83  ? 53.656 -86.904  39.309  1.00 16.90  ? 83   ASN A CB  1 
ATOM   649   C  CG  . ASN A  1  83  ? 52.169 -87.319  39.456  1.00 17.89  ? 83   ASN A CG  1 
ATOM   650   O  OD1 . ASN A  1  83  ? 51.516 -87.016  40.454  1.00 18.11  ? 83   ASN A OD1 1 
ATOM   651   N  ND2 . ASN A  1  83  ? 51.653 -88.024  38.456  1.00 15.30  ? 83   ASN A ND2 1 
ATOM   652   N  N   . HIS A  1  84  ? 56.092 -87.445  41.465  1.00 21.06  ? 84   HIS A N   1 
ATOM   653   C  CA  . HIS A  1  84  ? 57.480 -87.760  41.806  1.00 22.07  ? 84   HIS A CA  1 
ATOM   654   C  C   . HIS A  1  84  ? 58.314 -86.555  42.192  1.00 22.25  ? 84   HIS A C   1 
ATOM   655   O  O   . HIS A  1  84  ? 59.471 -86.443  41.808  1.00 21.56  ? 84   HIS A O   1 
ATOM   656   C  CB  . HIS A  1  84  ? 58.178 -88.641  40.753  1.00 20.13  ? 84   HIS A CB  1 
ATOM   657   C  CG  . HIS A  1  84  ? 57.922 -88.228  39.336  1.00 23.21  ? 84   HIS A CG  1 
ATOM   658   N  ND1 . HIS A  1  84  ? 58.785 -87.418  38.628  1.00 24.66  ? 84   HIS A ND1 1 
ATOM   659   C  CD2 . HIS A  1  84  ? 56.917 -88.540  38.487  1.00 22.51  ? 84   HIS A CD2 1 
ATOM   660   C  CE1 . HIS A  1  84  ? 58.315 -87.242  37.404  1.00 22.35  ? 84   HIS A CE1 1 
ATOM   661   N  NE2 . HIS A  1  84  ? 57.183 -87.911  37.295  1.00 25.37  ? 84   HIS A NE2 1 
ATOM   662   N  N   . THR A  1  85  ? 57.715 -85.676  42.989  1.00 20.86  ? 85   THR A N   1 
ATOM   663   C  CA  . THR A  1  85  ? 58.467 -84.637  43.680  1.00 21.19  ? 85   THR A CA  1 
ATOM   664   C  C   . THR A  1  85  ? 57.874 -84.451  45.076  1.00 21.77  ? 85   THR A C   1 
ATOM   665   O  O   . THR A  1  85  ? 56.883 -85.115  45.456  1.00 18.02  ? 85   THR A O   1 
ATOM   666   C  CB  . THR A  1  85  ? 58.404 -83.267  42.956  1.00 20.44  ? 85   THR A CB  1 
ATOM   667   O  OG1 . THR A  1  85  ? 57.144 -82.625  43.252  1.00 22.55  ? 85   THR A OG1 1 
ATOM   668   C  CG2 . THR A  1  85  ? 58.558 -83.435  41.454  1.00 18.65  ? 85   THR A CG2 1 
ATOM   669   N  N   . ASP A  1  86  ? 58.472 -83.528  45.824  1.00 21.98  ? 86   ASP A N   1 
ATOM   670   C  CA  . ASP A  1  86  ? 57.878 -83.062  47.067  1.00 21.01  ? 86   ASP A CA  1 
ATOM   671   C  C   . ASP A  1  86  ? 57.356 -81.636  46.935  1.00 18.62  ? 86   ASP A C   1 
ATOM   672   O  O   . ASP A  1  86  ? 57.163 -80.954  47.930  1.00 18.35  ? 86   ASP A O   1 
ATOM   673   C  CB  . ASP A  1  86  ? 58.865 -83.176  48.230  1.00 21.34  ? 86   ASP A CB  1 
ATOM   674   C  CG  . ASP A  1  86  ? 60.040 -82.209  48.111  1.00 22.48  ? 86   ASP A CG  1 
ATOM   675   O  OD1 . ASP A  1  86  ? 60.198 -81.547  47.054  1.00 23.84  ? 86   ASP A OD1 1 
ATOM   676   O  OD2 . ASP A  1  86  ? 60.810 -82.122  49.095  1.00 19.50  ? 86   ASP A OD2 1 
ATOM   677   N  N   . ILE A  1  87  ? 57.106 -81.192  45.708  1.00 17.62  ? 87   ILE A N   1 
ATOM   678   C  CA  . ILE A  1  87  ? 56.629 -79.828  45.499  1.00 18.11  ? 87   ILE A CA  1 
ATOM   679   C  C   . ILE A  1  87  ? 55.095 -79.710  45.573  1.00 20.25  ? 87   ILE A C   1 
ATOM   680   O  O   . ILE A  1  87  ? 54.389 -80.307  44.770  1.00 22.29  ? 87   ILE A O   1 
ATOM   681   C  CB  . ILE A  1  87  ? 57.098 -79.278  44.132  1.00 17.61  ? 87   ILE A CB  1 
ATOM   682   C  CG1 . ILE A  1  87  ? 58.623 -79.345  44.026  1.00 21.88  ? 87   ILE A CG1 1 
ATOM   683   C  CG2 . ILE A  1  87  ? 56.590 -77.845  43.922  1.00 14.31  ? 87   ILE A CG2 1 
ATOM   684   C  CD1 . ILE A  1  87  ? 59.133 -79.027  42.642  1.00 23.53  ? 87   ILE A CD1 1 
ATOM   685   N  N   . MET A  1  88  ? 54.597 -78.929  46.529  1.00 18.77  ? 88   MET A N   1 
ATOM   686   C  CA  . MET A  1  88  ? 53.182 -78.590  46.618  1.00 19.37  ? 88   MET A CA  1 
ATOM   687   C  C   . MET A  1  88  ? 52.901 -77.292  45.854  1.00 23.97  ? 88   MET A C   1 
ATOM   688   O  O   . MET A  1  88  ? 53.746 -76.377  45.808  1.00 25.00  ? 88   MET A O   1 
ATOM   689   C  CB  . MET A  1  88  ? 52.771 -78.398  48.077  1.00 20.57  ? 88   MET A CB  1 
ATOM   690   C  CG  . MET A  1  88  ? 52.958 -79.618  48.978  1.00 21.33  ? 88   MET A CG  1 
ATOM   691   S  SD  . MET A  1  88  ? 52.064 -81.078  48.423  1.00 30.42  ? 88   MET A SD  1 
ATOM   692   C  CE  . MET A  1  88  ? 50.363 -80.500  48.523  1.00 17.06  ? 88   MET A CE  1 
ATOM   693   N  N   . VAL A  1  89  ? 51.708 -77.193  45.276  1.00 19.33  ? 89   VAL A N   1 
ATOM   694   C  CA  . VAL A  1  89  ? 51.356 -76.023  44.484  1.00 19.39  ? 89   VAL A CA  1 
ATOM   695   C  C   . VAL A  1  89  ? 49.916 -75.605  44.750  1.00 20.64  ? 89   VAL A C   1 
ATOM   696   O  O   . VAL A  1  89  ? 49.095 -76.421  45.136  1.00 22.27  ? 89   VAL A O   1 
ATOM   697   C  CB  . VAL A  1  89  ? 51.520 -76.302  42.962  1.00 18.28  ? 89   VAL A CB  1 
ATOM   698   C  CG1 . VAL A  1  89  ? 53.011 -76.563  42.595  1.00 15.71  ? 89   VAL A CG1 1 
ATOM   699   C  CG2 . VAL A  1  89  ? 50.603 -77.471  42.517  1.00 21.95  ? 89   VAL A CG2 1 
ATOM   700   N  N   . ASN A  1  90  ? 49.618 -74.330  44.538  1.00 19.64  ? 90   ASN A N   1 
ATOM   701   C  CA  . ASN A  1  90  ? 48.239 -73.860  44.544  1.00 19.57  ? 90   ASN A CA  1 
ATOM   702   C  C   . ASN A  1  90  ? 47.559 -74.292  43.258  1.00 19.39  ? 90   ASN A C   1 
ATOM   703   O  O   . ASN A  1  90  ? 48.163 -74.242  42.180  1.00 19.51  ? 90   ASN A O   1 
ATOM   704   C  CB  . ASN A  1  90  ? 48.200 -72.335  44.662  1.00 19.69  ? 90   ASN A CB  1 
ATOM   705   C  CG  . ASN A  1  90  ? 48.831 -71.846  45.940  1.00 22.99  ? 90   ASN A CG  1 
ATOM   706   O  OD1 . ASN A  1  90  ? 48.541 -72.365  47.021  1.00 26.69  ? 90   ASN A OD1 1 
ATOM   707   N  ND2 . ASN A  1  90  ? 49.711 -70.855  45.830  1.00 19.02  ? 90   ASN A ND2 1 
ATOM   708   N  N   . ALA A  1  91  ? 46.306 -74.727  43.362  1.00 18.91  ? 91   ALA A N   1 
ATOM   709   C  CA  . ALA A  1  91  ? 45.579 -75.129  42.176  1.00 16.33  ? 91   ALA A CA  1 
ATOM   710   C  C   . ALA A  1  91  ? 45.627 -74.049  41.104  1.00 16.31  ? 91   ALA A C   1 
ATOM   711   O  O   . ALA A  1  91  ? 45.827 -74.344  39.931  1.00 17.53  ? 91   ALA A O   1 
ATOM   712   C  CB  . ALA A  1  91  ? 44.115 -75.502  42.520  1.00 20.73  ? 91   ALA A CB  1 
ATOM   713   N  N   . ASP A  1  92  ? 45.443 -72.797  41.505  1.00 19.42  ? 92   ASP A N   1 
ATOM   714   C  CA  . ASP A  1  92  ? 45.325 -71.712  40.535  1.00 21.31  ? 92   ASP A CA  1 
ATOM   715   C  C   . ASP A  1  92  ? 46.603 -71.584  39.733  1.00 21.24  ? 92   ASP A C   1 
ATOM   716   O  O   . ASP A  1  92  ? 46.585 -71.147  38.574  1.00 21.52  ? 92   ASP A O   1 
ATOM   717   C  CB  . ASP A  1  92  ? 44.974 -70.383  41.215  1.00 21.20  ? 92   ASP A CB  1 
ATOM   718   C  CG  . ASP A  1  92  ? 43.509 -70.317  41.648  1.00 21.61  ? 92   ASP A CG  1 
ATOM   719   O  OD1 . ASP A  1  92  ? 43.231 -70.293  42.865  1.00 21.99  ? 92   ASP A OD1 1 
ATOM   720   O  OD2 . ASP A  1  92  ? 42.642 -70.293  40.759  1.00 21.23  ? 92   ASP A OD2 1 
ATOM   721   N  N   . ASP A  1  93  ? 47.703 -72.012  40.341  1.00 18.61  ? 93   ASP A N   1 
ATOM   722   C  CA  . ASP A  1  93  ? 49.030 -71.818  39.751  1.00 19.57  ? 93   ASP A CA  1 
ATOM   723   C  C   . ASP A  1  93  ? 49.406 -72.861  38.697  1.00 20.22  ? 93   ASP A C   1 
ATOM   724   O  O   . ASP A  1  93  ? 50.515 -72.822  38.175  1.00 18.56  ? 93   ASP A O   1 
ATOM   725   C  CB  . ASP A  1  93  ? 50.123 -71.758  40.837  1.00 17.50  ? 93   ASP A CB  1 
ATOM   726   C  CG  . ASP A  1  93  ? 49.862 -70.675  41.863  1.00 21.13  ? 93   ASP A CG  1 
ATOM   727   O  OD1 . ASP A  1  93  ? 49.085 -69.744  41.544  1.00 20.96  ? 93   ASP A OD1 1 
ATOM   728   O  OD2 . ASP A  1  93  ? 50.414 -70.754  42.990  1.00 21.79  ? 93   ASP A OD2 1 
ATOM   729   N  N   . LEU A  1  94  ? 48.490 -73.785  38.409  1.00 20.26  ? 94   LEU A N   1 
ATOM   730   C  CA  . LEU A  1  94  ? 48.685 -74.789  37.370  1.00 17.78  ? 94   LEU A CA  1 
ATOM   731   C  C   . LEU A  1  94  ? 48.033 -74.395  36.056  1.00 17.36  ? 94   LEU A C   1 
ATOM   732   O  O   . LEU A  1  94  ? 48.267 -75.036  35.017  1.00 19.56  ? 94   LEU A O   1 
ATOM   733   C  CB  . LEU A  1  94  ? 48.162 -76.167  37.823  1.00 17.10  ? 94   LEU A CB  1 
ATOM   734   C  CG  . LEU A  1  94  ? 49.001 -76.812  38.929  1.00 17.85  ? 94   LEU A CG  1 
ATOM   735   C  CD1 . LEU A  1  94  ? 48.425 -78.162  39.331  1.00 19.03  ? 94   LEU A CD1 1 
ATOM   736   C  CD2 . LEU A  1  94  ? 50.505 -76.948  38.480  1.00 15.86  ? 94   LEU A CD2 1 
ATOM   737   N  N   . HIS A  1  95  ? 47.218 -73.346  36.083  1.00 16.83  ? 95   HIS A N   1 
ATOM   738   C  CA  . HIS A  1  95  ? 46.658 -72.846  34.836  1.00 18.72  ? 95   HIS A CA  1 
ATOM   739   C  C   . HIS A  1  95  ? 47.818 -72.386  33.974  1.00 20.29  ? 95   HIS A C   1 
ATOM   740   O  O   . HIS A  1  95  ? 48.734 -71.734  34.475  1.00 18.60  ? 95   HIS A O   1 
ATOM   741   C  CB  . HIS A  1  95  ? 45.692 -71.661  35.045  1.00 18.40  ? 95   HIS A CB  1 
ATOM   742   C  CG  . HIS A  1  95  ? 44.849 -71.385  33.841  1.00 21.00  ? 95   HIS A CG  1 
ATOM   743   N  ND1 . HIS A  1  95  ? 45.383 -70.935  32.650  1.00 21.70  ? 95   HIS A ND1 1 
ATOM   744   C  CD2 . HIS A  1  95  ? 43.525 -71.566  33.616  1.00 17.89  ? 95   HIS A CD2 1 
ATOM   745   C  CE1 . HIS A  1  95  ? 44.419 -70.820  31.753  1.00 19.92  ? 95   HIS A CE1 1 
ATOM   746   N  NE2 . HIS A  1  95  ? 43.284 -71.200  32.311  1.00 17.30  ? 95   HIS A NE2 1 
ATOM   747   N  N   . TRP A  1  96  ? 47.764 -72.676  32.678  1.00 20.41  ? 96   TRP A N   1 
ATOM   748   C  CA  . TRP A  1  96  ? 48.899 -72.349  31.836  1.00 21.40  ? 96   TRP A CA  1 
ATOM   749   C  C   . TRP A  1  96  ? 49.161 -70.853  31.818  1.00 20.74  ? 96   TRP A C   1 
ATOM   750   O  O   . TRP A  1  96  ? 50.310 -70.431  31.690  1.00 20.05  ? 96   TRP A O   1 
ATOM   751   C  CB  . TRP A  1  96  ? 48.746 -72.917  30.416  1.00 21.53  ? 96   TRP A CB  1 
ATOM   752   C  CG  . TRP A  1  96  ? 47.736 -72.208  29.563  1.00 20.48  ? 96   TRP A CG  1 
ATOM   753   C  CD1 . TRP A  1  96  ? 46.446 -72.601  29.308  1.00 19.66  ? 96   TRP A CD1 1 
ATOM   754   C  CD2 . TRP A  1  96  ? 47.941 -70.996  28.828  1.00 19.91  ? 96   TRP A CD2 1 
ATOM   755   N  NE1 . TRP A  1  96  ? 45.843 -71.702  28.460  1.00 20.30  ? 96   TRP A NE1 1 
ATOM   756   C  CE2 . TRP A  1  96  ? 46.736 -70.704  28.159  1.00 19.19  ? 96   TRP A CE2 1 
ATOM   757   C  CE3 . TRP A  1  96  ? 49.031 -70.125  28.676  1.00 20.91  ? 96   TRP A CE3 1 
ATOM   758   C  CZ2 . TRP A  1  96  ? 46.588 -69.583  27.340  1.00 20.52  ? 96   TRP A CZ2 1 
ATOM   759   C  CZ3 . TRP A  1  96  ? 48.881 -69.008  27.871  1.00 22.67  ? 96   TRP A CZ3 1 
ATOM   760   C  CH2 . TRP A  1  96  ? 47.665 -68.745  27.212  1.00 21.50  ? 96   TRP A CH2 1 
ATOM   761   N  N   . ILE A  1  97  ? 48.107 -70.051  31.964  1.00 17.89  ? 97   ILE A N   1 
ATOM   762   C  CA  . ILE A  1  97  ? 48.276 -68.613  31.937  1.00 17.88  ? 97   ILE A CA  1 
ATOM   763   C  C   . ILE A  1  97  ? 49.037 -68.132  33.167  1.00 17.55  ? 97   ILE A C   1 
ATOM   764   O  O   . ILE A  1  97  ? 49.751 -67.129  33.104  1.00 16.67  ? 97   ILE A O   1 
ATOM   765   C  CB  . ILE A  1  97  ? 46.935 -67.853  31.776  1.00 21.01  ? 97   ILE A CB  1 
ATOM   766   C  CG1 . ILE A  1  97  ? 46.468 -67.934  30.317  1.00 19.66  ? 97   ILE A CG1 1 
ATOM   767   C  CG2 . ILE A  1  97  ? 47.077 -66.380  32.220  1.00 19.96  ? 97   ILE A CG2 1 
ATOM   768   C  CD1 . ILE A  1  97  ? 44.996 -67.597  30.118  1.00 20.18  ? 97   ILE A CD1 1 
ATOM   769   N  N   . ASN A  1  98  ? 48.906 -68.870  34.266  1.00 16.44  ? 98   ASN A N   1 
ATOM   770   C  CA  . ASN A  1  98  ? 49.544 -68.494  35.527  1.00 17.58  ? 98   ASN A CA  1 
ATOM   771   C  C   . ASN A  1  98  ? 50.904 -69.197  35.728  1.00 17.25  ? 98   ASN A C   1 
ATOM   772   O  O   . ASN A  1  98  ? 51.504 -69.116  36.797  1.00 15.70  ? 98   ASN A O   1 
ATOM   773   C  CB  . ASN A  1  98  ? 48.611 -68.832  36.701  1.00 18.34  ? 98   ASN A CB  1 
ATOM   774   C  CG  . ASN A  1  98  ? 47.266 -68.128  36.607  1.00 19.20  ? 98   ASN A CG  1 
ATOM   775   O  OD1 . ASN A  1  98  ? 47.130 -67.093  35.934  1.00 18.46  ? 98   ASN A OD1 1 
ATOM   776   N  ND2 . ASN A  1  98  ? 46.253 -68.689  37.285  1.00 17.31  ? 98   ASN A ND2 1 
ATOM   777   N  N   . ASN A  1  99  ? 51.375 -69.882  34.691  1.00 18.03  ? 99   ASN A N   1 
ATOM   778   C  CA  . ASN A  1  99  ? 52.543 -70.766  34.810  1.00 18.52  ? 99   ASN A CA  1 
ATOM   779   C  C   . ASN A  1  99  ? 53.476 -70.643  33.591  1.00 16.33  ? 99   ASN A C   1 
ATOM   780   O  O   . ASN A  1  99  ? 53.238 -71.242  32.544  1.00 16.95  ? 99   ASN A O   1 
ATOM   781   C  CB  . ASN A  1  99  ? 52.081 -72.219  35.004  1.00 17.84  ? 99   ASN A CB  1 
ATOM   782   C  CG  . ASN A  1  99  ? 53.217 -73.141  35.447  1.00 19.41  ? 99   ASN A CG  1 
ATOM   783   O  OD1 . ASN A  1  99  ? 54.278 -73.189  34.815  1.00 19.25  ? 99   ASN A OD1 1 
ATOM   784   N  ND2 . ASN A  1  99  ? 53.000 -73.864  36.540  1.00 16.63  ? 99   ASN A ND2 1 
ATOM   785   N  N   . ALA A  1  100 ? 54.523 -69.837  33.730  1.00 18.01  ? 100  ALA A N   1 
ATOM   786   C  CA  . ALA A  1  100 ? 55.467 -69.602  32.635  1.00 18.34  ? 100  ALA A CA  1 
ATOM   787   C  C   . ALA A  1  100 ? 56.289 -70.839  32.218  1.00 17.03  ? 100  ALA A C   1 
ATOM   788   O  O   . ALA A  1  100 ? 56.723 -70.945  31.070  1.00 17.69  ? 100  ALA A O   1 
ATOM   789   C  CB  . ALA A  1  100 ? 56.391 -68.421  32.966  1.00 18.25  ? 100  ALA A CB  1 
ATOM   790   N  N   . ALA A  1  101 ? 56.510 -71.769  33.134  1.00 17.33  ? 101  ALA A N   1 
ATOM   791   C  CA  . ALA A  1  101 ? 57.211 -73.005  32.760  1.00 21.00  ? 101  ALA A CA  1 
ATOM   792   C  C   . ALA A  1  101 ? 56.409 -73.838  31.746  1.00 21.28  ? 101  ALA A C   1 
ATOM   793   O  O   . ALA A  1  101 ? 56.960 -74.350  30.764  1.00 19.56  ? 101  ALA A O   1 
ATOM   794   C  CB  . ALA A  1  101 ? 57.561 -73.832  33.998  1.00 22.03  ? 101  ALA A CB  1 
ATOM   795   N  N   . MET A  1  102 ? 55.099 -73.946  31.964  1.00 18.95  ? 102  MET A N   1 
ATOM   796   C  CA  . MET A  1  102 ? 54.251 -74.682  31.032  1.00 16.30  ? 102  MET A CA  1 
ATOM   797   C  C   . MET A  1  102 ? 54.288 -74.011  29.679  1.00 15.63  ? 102  MET A C   1 
ATOM   798   O  O   . MET A  1  102 ? 54.378 -74.671  28.654  1.00 17.30  ? 102  MET A O   1 
ATOM   799   C  CB  . MET A  1  102 ? 52.800 -74.734  31.542  1.00 15.67  ? 102  MET A CB  1 
ATOM   800   C  CG  . MET A  1  102 ? 52.623 -75.634  32.757  1.00 17.66  ? 102  MET A CG  1 
ATOM   801   S  SD  . MET A  1  102 ? 50.933 -75.505  33.434  1.00 19.04  ? 102  MET A SD  1 
ATOM   802   C  CE  . MET A  1  102 ? 51.136 -76.477  34.936  1.00 12.06  ? 102  MET A CE  1 
ATOM   803   N  N   . GLN A  1  103 ? 54.222 -72.685  29.680  1.00 17.81  ? 103  GLN A N   1 
ATOM   804   C  CA  . GLN A  1  103 ? 54.276 -71.942  28.432  1.00 18.98  ? 103  GLN A CA  1 
ATOM   805   C  C   . GLN A  1  103 ? 55.575 -72.241  27.670  1.00 19.21  ? 103  GLN A C   1 
ATOM   806   O  O   . GLN A  1  103 ? 55.556 -72.576  26.485  1.00 19.86  ? 103  GLN A O   1 
ATOM   807   C  CB  . GLN A  1  103 ? 54.104 -70.443  28.692  1.00 16.47  ? 103  GLN A CB  1 
ATOM   808   C  CG  . GLN A  1  103 ? 52.697 -70.060  29.118  1.00 18.57  ? 103  GLN A CG  1 
ATOM   809   C  CD  . GLN A  1  103 ? 52.503 -68.560  29.264  1.00 20.21  ? 103  GLN A CD  1 
ATOM   810   O  OE1 . GLN A  1  103 ? 52.956 -67.769  28.426  1.00 19.05  ? 103  GLN A OE1 1 
ATOM   811   N  NE2 . GLN A  1  103 ? 51.834 -68.160  30.342  1.00 17.24  ? 103  GLN A NE2 1 
ATOM   812   N  N   . GLN A  1  104 ? 56.700 -72.135  28.363  1.00 20.18  ? 104  GLN A N   1 
ATOM   813   C  CA  . GLN A  1  104 ? 58.003 -72.378  27.736  1.00 18.42  ? 104  GLN A CA  1 
ATOM   814   C  C   . GLN A  1  104 ? 58.135 -73.799  27.183  1.00 18.65  ? 104  GLN A C   1 
ATOM   815   O  O   . GLN A  1  104 ? 58.725 -74.000  26.124  1.00 20.59  ? 104  GLN A O   1 
ATOM   816   C  CB  . GLN A  1  104 ? 59.144 -72.099  28.715  1.00 15.80  ? 104  GLN A CB  1 
ATOM   817   C  CG  . GLN A  1  104 ? 60.480 -71.906  27.992  1.00 18.49  ? 104  GLN A CG  1 
ATOM   818   C  CD  . GLN A  1  104 ? 60.414 -70.795  26.952  1.00 19.53  ? 104  GLN A CD  1 
ATOM   819   O  OE1 . GLN A  1  104 ? 59.989 -69.680  27.262  1.00 20.02  ? 104  GLN A OE1 1 
ATOM   820   N  NE2 . GLN A  1  104 ? 60.801 -71.106  25.700  1.00 17.49  ? 104  GLN A NE2 1 
ATOM   821   N  N   . ALA A  1  105 ? 57.566 -74.775  27.886  1.00 19.67  ? 105  ALA A N   1 
ATOM   822   C  CA  . ALA A  1  105 ? 57.635 -76.174  27.450  1.00 21.86  ? 105  ALA A CA  1 
ATOM   823   C  C   . ALA A  1  105 ? 57.080 -76.366  26.049  1.00 21.84  ? 105  ALA A C   1 
ATOM   824   O  O   . ALA A  1  105 ? 57.667 -77.082  25.238  1.00 19.48  ? 105  ALA A O   1 
ATOM   825   C  CB  . ALA A  1  105 ? 56.914 -77.106  28.443  1.00 19.50  ? 105  ALA A CB  1 
ATOM   826   N  N   . TRP A  1  106 ? 55.942 -75.730  25.775  1.00 22.37  ? 106  TRP A N   1 
ATOM   827   C  CA  . TRP A  1  106 ? 55.308 -75.854  24.469  1.00 21.01  ? 106  TRP A CA  1 
ATOM   828   C  C   . TRP A  1  106 ? 55.978 -74.938  23.435  1.00 20.49  ? 106  TRP A C   1 
ATOM   829   O  O   . TRP A  1  106 ? 56.199 -75.342  22.294  1.00 21.37  ? 106  TRP A O   1 
ATOM   830   C  CB  . TRP A  1  106 ? 53.783 -75.616  24.553  1.00 19.09  ? 106  TRP A CB  1 
ATOM   831   C  CG  . TRP A  1  106 ? 53.160 -75.423  23.190  1.00 18.96  ? 106  TRP A CG  1 
ATOM   832   C  CD1 . TRP A  1  106 ? 52.426 -74.352  22.763  1.00 21.79  ? 106  TRP A CD1 1 
ATOM   833   C  CD2 . TRP A  1  106 ? 53.272 -76.299  22.071  1.00 19.54  ? 106  TRP A CD2 1 
ATOM   834   N  NE1 . TRP A  1  106 ? 52.056 -74.518  21.450  1.00 21.43  ? 106  TRP A NE1 1 
ATOM   835   C  CE2 . TRP A  1  106 ? 52.571 -75.703  20.997  1.00 19.98  ? 106  TRP A CE2 1 
ATOM   836   C  CE3 . TRP A  1  106 ? 53.881 -77.546  21.870  1.00 20.70  ? 106  TRP A CE3 1 
ATOM   837   C  CZ2 . TRP A  1  106 ? 52.465 -76.308  19.744  1.00 17.93  ? 106  TRP A CZ2 1 
ATOM   838   C  CZ3 . TRP A  1  106 ? 53.770 -78.147  20.616  1.00 19.47  ? 106  TRP A CZ3 1 
ATOM   839   C  CH2 . TRP A  1  106 ? 53.073 -77.521  19.571  1.00 19.31  ? 106  TRP A CH2 1 
ATOM   840   N  N   . ASP A  1  107 ? 56.323 -73.711  23.826  1.00 19.95  ? 107  ASP A N   1 
ATOM   841   C  CA  . ASP A  1  107 ? 57.056 -72.835  22.905  1.00 18.70  ? 107  ASP A CA  1 
ATOM   842   C  C   . ASP A  1  107 ? 58.352 -73.514  22.414  1.00 19.45  ? 107  ASP A C   1 
ATOM   843   O  O   . ASP A  1  107 ? 58.736 -73.406  21.239  1.00 19.87  ? 107  ASP A O   1 
ATOM   844   C  CB  . ASP A  1  107 ? 57.400 -71.498  23.563  1.00 20.35  ? 107  ASP A CB  1 
ATOM   845   C  CG  . ASP A  1  107 ? 56.221 -70.550  23.616  1.00 22.85  ? 107  ASP A CG  1 
ATOM   846   O  OD1 . ASP A  1  107 ? 55.201 -70.831  22.941  1.00 23.55  ? 107  ASP A OD1 1 
ATOM   847   O  OD2 . ASP A  1  107 ? 56.325 -69.529  24.332  1.00 22.11  ? 107  ASP A OD2 1 
ATOM   848   N  N   . ASP A  1  108 ? 59.030 -74.215  23.311  1.00 17.58  ? 108  ASP A N   1 
ATOM   849   C  CA  . ASP A  1  108 ? 60.259 -74.905  22.902  1.00 20.37  ? 108  ASP A CA  1 
ATOM   850   C  C   . ASP A  1  108 ? 59.991 -75.937  21.812  1.00 20.68  ? 108  ASP A C   1 
ATOM   851   O  O   . ASP A  1  108 ? 60.798 -76.110  20.905  1.00 20.94  ? 108  ASP A O   1 
ATOM   852   C  CB  . ASP A  1  108 ? 60.956 -75.563  24.091  1.00 19.83  ? 108  ASP A CB  1 
ATOM   853   C  CG  . ASP A  1  108 ? 61.753 -74.569  24.916  1.00 19.19  ? 108  ASP A CG  1 
ATOM   854   O  OD1 . ASP A  1  108 ? 61.891 -73.397  24.499  1.00 18.06  ? 108  ASP A OD1 1 
ATOM   855   O  OD2 . ASP A  1  108 ? 62.236 -74.960  25.984  1.00 19.13  ? 108  ASP A OD2 1 
ATOM   856   N  N   . MET A  1  109 ? 58.845 -76.612  21.897  1.00 19.87  ? 109  MET A N   1 
ATOM   857   C  CA  . MET A  1  109 ? 58.509 -77.661  20.942  1.00 19.99  ? 109  MET A CA  1 
ATOM   858   C  C   . MET A  1  109 ? 58.141 -77.035  19.606  1.00 19.92  ? 109  MET A C   1 
ATOM   859   O  O   . MET A  1  109 ? 58.604 -77.454  18.539  1.00 20.39  ? 109  MET A O   1 
ATOM   860   C  CB  . MET A  1  109 ? 57.342 -78.498  21.481  1.00 22.07  ? 109  MET A CB  1 
ATOM   861   C  CG  . MET A  1  109 ? 57.646 -79.069  22.854  1.00 21.33  ? 109  MET A CG  1 
ATOM   862   S  SD  . MET A  1  109 ? 56.283 -79.924  23.675  1.00 24.35  ? 109  MET A SD  1 
ATOM   863   C  CE  . MET A  1  109 ? 56.014 -81.356  22.629  1.00 12.76  ? 109  MET A CE  1 
ATOM   864   N  N   . LYS A  1  110 ? 57.315 -76.002  19.683  1.00 19.12  ? 110  LYS A N   1 
ATOM   865   C  CA  . LYS A  1  110 ? 56.799 -75.325  18.513  1.00 19.35  ? 110  LYS A CA  1 
ATOM   866   C  C   . LYS A  1  110 ? 57.905 -74.656  17.684  1.00 19.43  ? 110  LYS A C   1 
ATOM   867   O  O   . LYS A  1  110 ? 57.824 -74.624  16.454  1.00 19.46  ? 110  LYS A O   1 
ATOM   868   C  CB  . LYS A  1  110 ? 55.759 -74.272  18.949  1.00 20.56  ? 110  LYS A CB  1 
ATOM   869   C  CG  . LYS A  1  110 ? 55.036 -73.589  17.786  1.00 22.90  ? 110  LYS A CG  1 
ATOM   870   C  CD  . LYS A  1  110 ? 54.322 -72.307  18.243  1.00 23.23  ? 110  LYS A CD  1 
ATOM   871   C  CE  . LYS A  1  110 ? 53.262 -72.594  19.296  1.00 21.40  ? 110  LYS A CE  1 
ATOM   872   N  NZ  . LYS A  1  110 ? 52.454 -71.380  19.620  1.00 21.82  ? 110  LYS A NZ  1 
ATOM   873   N  N   . ARG A  1  111 ? 58.921 -74.103  18.350  1.00 19.94  ? 111  ARG A N   1 
ATOM   874   C  CA  . ARG A  1  111 ? 59.958 -73.344  17.639  1.00 19.91  ? 111  ARG A CA  1 
ATOM   875   C  C   . ARG A  1  111 ? 61.104 -74.211  17.073  1.00 22.33  ? 111  ARG A C   1 
ATOM   876   O  O   . ARG A  1  111 ? 62.142 -73.688  16.648  1.00 21.13  ? 111  ARG A O   1 
ATOM   877   C  CB  . ARG A  1  111 ? 60.524 -72.211  18.518  1.00 19.18  ? 111  ARG A CB  1 
ATOM   878   C  CG  . ARG A  1  111 ? 61.335 -72.676  19.732  1.00 19.47  ? 111  ARG A CG  1 
ATOM   879   C  CD  . ARG A  1  111 ? 61.430 -71.586  20.815  1.00 16.55  ? 111  ARG A CD  1 
ATOM   880   N  NE  . ARG A  1  111 ? 62.215 -72.029  21.968  1.00 17.23  ? 111  ARG A NE  1 
ATOM   881   C  CZ  . ARG A  1  111 ? 63.554 -72.019  22.016  1.00 20.19  ? 111  ARG A CZ  1 
ATOM   882   N  NH1 . ARG A  1  111 ? 64.181 -72.442  23.103  1.00 18.57  ? 111  ARG A NH1 1 
ATOM   883   N  NH2 . ARG A  1  111 ? 64.273 -71.563  20.985  1.00 18.52  ? 111  ARG A NH2 1 
ATOM   884   N  N   . GLY A  1  112 ? 60.913 -75.524  17.057  1.00 21.76  ? 112  GLY A N   1 
ATOM   885   C  CA  . GLY A  1  112 ? 61.954 -76.426  16.582  1.00 20.66  ? 112  GLY A CA  1 
ATOM   886   C  C   . GLY A  1  112 ? 61.723 -76.953  15.181  1.00 18.97  ? 112  GLY A C   1 
ATOM   887   O  O   . GLY A  1  112 ? 60.595 -77.237  14.799  1.00 16.71  ? 112  GLY A O   1 
ATOM   888   N  N   . ILE A  1  113 ? 62.801 -77.069  14.412  1.00 19.36  ? 113  ILE A N   1 
ATOM   889   C  CA  . ILE A  1  113 ? 62.773 -77.696  13.094  1.00 20.49  ? 113  ILE A CA  1 
ATOM   890   C  C   . ILE A  1  113 ? 64.059 -78.516  12.868  1.00 23.71  ? 113  ILE A C   1 
ATOM   891   O  O   . ILE A  1  113 ? 65.155 -78.066  13.191  1.00 21.27  ? 113  ILE A O   1 
ATOM   892   C  CB  . ILE A  1  113 ? 62.679 -76.644  11.981  1.00 20.64  ? 113  ILE A CB  1 
ATOM   893   C  CG1 . ILE A  1  113 ? 61.265 -76.028  11.931  1.00 22.01  ? 113  ILE A CG1 1 
ATOM   894   C  CG2 . ILE A  1  113 ? 63.064 -77.272  10.639  1.00 22.32  ? 113  ILE A CG2 1 
ATOM   895   C  CD1 . ILE A  1  113 ? 60.208 -76.967  11.381  1.00 18.98  ? 113  ILE A CD1 1 
ATOM   896   N  N   . VAL A  1  114 ? 63.914 -79.714  12.310  1.00 24.99  ? 114  VAL A N   1 
ATOM   897   C  CA  . VAL A  1  114 ? 65.056 -80.550  11.939  1.00 24.61  ? 114  VAL A CA  1 
ATOM   898   C  C   . VAL A  1  114 ? 65.250 -80.502  10.424  1.00 24.90  ? 114  VAL A C   1 
ATOM   899   O  O   . VAL A  1  114 ? 64.274 -80.487  9.669   1.00 26.87  ? 114  VAL A O   1 
ATOM   900   C  CB  . VAL A  1  114 ? 64.850 -82.008  12.429  1.00 19.95  ? 114  VAL A CB  1 
ATOM   901   C  CG1 . VAL A  1  114 ? 65.868 -82.960  11.830  1.00 17.84  ? 114  VAL A CG1 1 
ATOM   902   C  CG2 . VAL A  1  114 ? 64.856 -82.060  13.964  1.00 18.96  ? 114  VAL A CG2 1 
ATOM   903   N  N   . LEU A  1  115 ? 66.504 -80.442  9.978   1.00 24.18  ? 115  LEU A N   1 
ATOM   904   C  CA  . LEU A  1  115 ? 66.812 -80.308  8.548   1.00 25.94  ? 115  LEU A CA  1 
ATOM   905   C  C   . LEU A  1  115 ? 68.105 -81.035  8.191   1.00 25.56  ? 115  LEU A C   1 
ATOM   906   O  O   . LEU A  1  115 ? 69.162 -80.713  8.735   1.00 24.38  ? 115  LEU A O   1 
ATOM   907   C  CB  . LEU A  1  115 ? 66.978 -78.824  8.202   1.00 27.00  ? 115  LEU A CB  1 
ATOM   908   C  CG  . LEU A  1  115 ? 66.689 -78.241  6.813   1.00 28.83  ? 115  LEU A CG  1 
ATOM   909   C  CD1 . LEU A  1  115 ? 67.769 -77.241  6.428   1.00 27.11  ? 115  LEU A CD1 1 
ATOM   910   C  CD2 . LEU A  1  115 ? 66.421 -79.277  5.696   1.00 26.71  ? 115  LEU A CD2 1 
ATOM   911   N  N   . GLY A  1  116 ? 68.033 -81.989  7.269   1.00 28.00  ? 116  GLY A N   1 
ATOM   912   C  CA  . GLY A  1  116 ? 69.225 -82.697  6.823   1.00 26.74  ? 116  GLY A CA  1 
ATOM   913   C  C   . GLY A  1  116 ? 70.168 -81.758  6.092   1.00 28.12  ? 116  GLY A C   1 
ATOM   914   O  O   . GLY A  1  116 ? 69.728 -80.782  5.482   1.00 30.83  ? 116  GLY A O   1 
ATOM   915   N  N   . LEU A  1  117 ? 71.466 -82.029  6.180   1.00 28.35  ? 117  LEU A N   1 
ATOM   916   C  CA  . LEU A  1  117 ? 72.470 -81.249  5.462   1.00 30.02  ? 117  LEU A CA  1 
ATOM   917   C  C   . LEU A  1  117 ? 73.003 -81.982  4.236   1.00 31.11  ? 117  LEU A C   1 
ATOM   918   O  O   . LEU A  1  117 ? 73.525 -81.362  3.315   1.00 31.70  ? 117  LEU A O   1 
ATOM   919   C  CB  . LEU A  1  117 ? 73.662 -80.949  6.361   1.00 30.69  ? 117  LEU A CB  1 
ATOM   920   C  CG  . LEU A  1  117 ? 73.896 -79.509  6.794   1.00 33.97  ? 117  LEU A CG  1 
ATOM   921   C  CD1 . LEU A  1  117 ? 75.262 -79.436  7.470   1.00 34.46  ? 117  LEU A CD1 1 
ATOM   922   C  CD2 . LEU A  1  117 ? 73.774 -78.507  5.630   1.00 32.29  ? 117  LEU A CD2 1 
ATOM   923   N  N   . ASP A  1  118 ? 72.889 -83.301  4.229   1.00 32.30  ? 118  ASP A N   1 
ATOM   924   C  CA  . ASP A  1  118 ? 73.556 -84.082  3.196   1.00 35.68  ? 118  ASP A CA  1 
ATOM   925   C  C   . ASP A  1  118 ? 73.105 -83.702  1.788   1.00 34.96  ? 118  ASP A C   1 
ATOM   926   O  O   . ASP A  1  118 ? 73.919 -83.645  0.869   1.00 34.26  ? 118  ASP A O   1 
ATOM   927   C  CB  . ASP A  1  118 ? 73.389 -85.577  3.459   1.00 38.39  ? 118  ASP A CB  1 
ATOM   928   C  CG  . ASP A  1  118 ? 73.990 -85.995  4.783   1.00 40.31  ? 118  ASP A CG  1 
ATOM   929   O  OD1 . ASP A  1  118 ? 75.215 -86.230  4.836   1.00 41.62  ? 118  ASP A OD1 1 
ATOM   930   O  OD2 . ASP A  1  118 ? 73.238 -86.075  5.778   1.00 41.75  ? 118  ASP A OD2 1 
ATOM   931   N  N   . ASP A  1  119 ? 71.817 -83.424  1.618   1.00 31.99  ? 119  ASP A N   1 
ATOM   932   C  CA  . ASP A  1  119 ? 71.308 -83.035  0.301   1.00 34.35  ? 119  ASP A CA  1 
ATOM   933   C  C   . ASP A  1  119 ? 71.892 -81.716  -0.192  1.00 29.23  ? 119  ASP A C   1 
ATOM   934   O  O   . ASP A  1  119 ? 72.113 -81.544  -1.382  1.00 28.52  ? 119  ASP A O   1 
ATOM   935   C  CB  . ASP A  1  119 ? 69.774 -82.963  0.289   1.00 40.13  ? 119  ASP A CB  1 
ATOM   936   C  CG  . ASP A  1  119 ? 69.127 -84.327  0.411   1.00 46.70  ? 119  ASP A CG  1 
ATOM   937   O  OD1 . ASP A  1  119 ? 69.817 -85.340  0.155   1.00 49.76  ? 119  ASP A OD1 1 
ATOM   938   O  OD2 . ASP A  1  119 ? 67.927 -84.388  0.756   1.00 48.87  ? 119  ASP A OD2 1 
ATOM   939   N  N   . ALA A  1  120 ? 72.119 -80.781  0.723   1.00 27.83  ? 120  ALA A N   1 
ATOM   940   C  CA  . ALA A  1  120 ? 72.730 -79.503  0.372   1.00 28.04  ? 120  ALA A CA  1 
ATOM   941   C  C   . ALA A  1  120 ? 74.168 -79.700  -0.120  1.00 29.41  ? 120  ALA A C   1 
ATOM   942   O  O   . ALA A  1  120 ? 74.587 -79.098  -1.115  1.00 28.82  ? 120  ALA A O   1 
ATOM   943   C  CB  . ALA A  1  120 ? 72.697 -78.544  1.568   1.00 27.24  ? 120  ALA A CB  1 
ATOM   944   N  N   . HIS A  1  121 ? 74.926 -80.534  0.583   1.00 28.73  ? 121  HIS A N   1 
ATOM   945   C  CA  . HIS A  1  121 ? 76.251 -80.914  0.096   1.00 29.17  ? 121  HIS A CA  1 
ATOM   946   C  C   . HIS A  1  121 ? 76.154 -81.565  -1.278  1.00 30.53  ? 121  HIS A C   1 
ATOM   947   O  O   . HIS A  1  121 ? 76.945 -81.267  -2.173  1.00 30.66  ? 121  HIS A O   1 
ATOM   948   C  CB  . HIS A  1  121 ? 76.937 -81.850  1.082   1.00 26.46  ? 121  HIS A CB  1 
ATOM   949   C  CG  . HIS A  1  121 ? 77.101 -81.256  2.439   1.00 28.09  ? 121  HIS A CG  1 
ATOM   950   N  ND1 . HIS A  1  121 ? 77.073 -79.895  2.657   1.00 30.86  ? 121  HIS A ND1 1 
ATOM   951   C  CD2 . HIS A  1  121 ? 77.274 -81.829  3.652   1.00 28.63  ? 121  HIS A CD2 1 
ATOM   952   C  CE1 . HIS A  1  121 ? 77.236 -79.656  3.946   1.00 29.16  ? 121  HIS A CE1 1 
ATOM   953   N  NE2 . HIS A  1  121 ? 77.355 -80.813  4.572   1.00 28.96  ? 121  HIS A NE2 1 
ATOM   954   N  N   . GLY A  1  122 ? 75.174 -82.450  -1.444  1.00 30.67  ? 122  GLY A N   1 
ATOM   955   C  CA  . GLY A  1  122 ? 74.988 -83.155  -2.701  1.00 30.36  ? 122  GLY A CA  1 
ATOM   956   C  C   . GLY A  1  122 ? 74.735 -82.193  -3.848  1.00 32.93  ? 122  GLY A C   1 
ATOM   957   O  O   . GLY A  1  122 ? 75.250 -82.378  -4.952  1.00 34.54  ? 122  GLY A O   1 
ATOM   958   N  N   . LEU A  1  123 ? 73.942 -81.159  -3.573  1.00 33.64  ? 123  LEU A N   1 
ATOM   959   C  CA  . LEU A  1  123 ? 73.625 -80.101  -4.538  1.00 34.49  ? 123  LEU A CA  1 
ATOM   960   C  C   . LEU A  1  123 ? 74.850 -79.228  -4.857  1.00 35.70  ? 123  LEU A C   1 
ATOM   961   O  O   . LEU A  1  123 ? 75.131 -78.939  -6.021  1.00 38.75  ? 123  LEU A O   1 
ATOM   962   C  CB  . LEU A  1  123 ? 72.451 -79.254  -4.010  1.00 33.26  ? 123  LEU A CB  1 
ATOM   963   C  CG  . LEU A  1  123 ? 72.008 -77.960  -4.704  1.00 35.19  ? 123  LEU A CG  1 
ATOM   964   C  CD1 . LEU A  1  123 ? 71.836 -78.163  -6.184  1.00 37.06  ? 123  LEU A CD1 1 
ATOM   965   C  CD2 . LEU A  1  123 ? 70.692 -77.444  -4.106  1.00 36.30  ? 123  LEU A CD2 1 
ATOM   966   N  N   . LEU A  1  124 ? 75.582 -78.818  -3.825  1.00 33.58  ? 124  LEU A N   1 
ATOM   967   C  CA  . LEU A  1  124 ? 76.857 -78.120  -4.007  1.00 33.92  ? 124  LEU A CA  1 
ATOM   968   C  C   . LEU A  1  124 ? 77.794 -78.880  -4.944  1.00 35.38  ? 124  LEU A C   1 
ATOM   969   O  O   . LEU A  1  124 ? 78.464 -78.288  -5.795  1.00 33.03  ? 124  LEU A O   1 
ATOM   970   C  CB  . LEU A  1  124 ? 77.552 -77.919  -2.660  1.00 35.20  ? 124  LEU A CB  1 
ATOM   971   C  CG  . LEU A  1  124 ? 77.106 -76.707  -1.840  1.00 39.25  ? 124  LEU A CG  1 
ATOM   972   C  CD1 . LEU A  1  124 ? 77.607 -76.798  -0.408  1.00 39.21  ? 124  LEU A CD1 1 
ATOM   973   C  CD2 . LEU A  1  124 ? 77.574 -75.418  -2.508  1.00 40.79  ? 124  LEU A CD2 1 
ATOM   974   N  N   . GLU A  1  125 ? 77.842 -80.195  -4.765  1.00 39.98  ? 125  GLU A N   1 
ATOM   975   C  CA  . GLU A  1  125 ? 78.719 -81.057  -5.545  1.00 42.98  ? 125  GLU A CA  1 
ATOM   976   C  C   . GLU A  1  125 ? 78.201 -81.149  -6.968  1.00 41.11  ? 125  GLU A C   1 
ATOM   977   O  O   . GLU A  1  125 ? 78.928 -80.882  -7.923  1.00 40.76  ? 125  GLU A O   1 
ATOM   978   C  CB  . GLU A  1  125 ? 78.745 -82.459  -4.941  1.00 49.54  ? 125  GLU A CB  1 
ATOM   979   C  CG  . GLU A  1  125 ? 80.126 -82.968  -4.601  1.00 57.75  ? 125  GLU A CG  1 
ATOM   980   C  CD  . GLU A  1  125 ? 81.059 -82.951  -5.797  1.00 64.06  ? 125  GLU A CD  1 
ATOM   981   O  OE1 . GLU A  1  125 ? 82.213 -82.490  -5.645  1.00 65.08  ? 125  GLU A OE1 1 
ATOM   982   O  OE2 . GLU A  1  125 ? 80.634 -83.398  -6.886  1.00 66.78  ? 125  GLU A OE2 1 
ATOM   983   N  N   . ALA A  1  126 ? 76.934 -81.531  -7.098  1.00 36.60  ? 126  ALA A N   1 
ATOM   984   C  CA  . ALA A  1  126 ? 76.346 -81.796  -8.400  1.00 37.46  ? 126  ALA A CA  1 
ATOM   985   C  C   . ALA A  1  126 ? 76.429 -80.601  -9.352  1.00 38.68  ? 126  ALA A C   1 
ATOM   986   O  O   . ALA A  1  126 ? 76.902 -80.737  -10.480 1.00 39.34  ? 126  ALA A O   1 
ATOM   987   C  CB  . ALA A  1  126 ? 74.897 -82.261  -8.246  1.00 39.19  ? 126  ALA A CB  1 
ATOM   988   N  N   . ARG A  1  127 ? 75.972 -79.434  -8.906  1.00 37.75  ? 127  ARG A N   1 
ATOM   989   C  CA  . ARG A  1  127 ? 75.890 -78.274  -9.802  1.00 38.21  ? 127  ARG A CA  1 
ATOM   990   C  C   . ARG A  1  127 ? 77.143 -77.383  -9.854  1.00 37.40  ? 127  ARG A C   1 
ATOM   991   O  O   . ARG A  1  127 ? 77.362 -76.681  -10.843 1.00 37.26  ? 127  ARG A O   1 
ATOM   992   C  CB  . ARG A  1  127 ? 74.655 -77.416  -9.481  1.00 38.02  ? 127  ARG A CB  1 
ATOM   993   C  CG  . ARG A  1  127 ? 73.335 -78.168  -9.576  1.00 38.14  ? 127  ARG A CG  1 
ATOM   994   C  CD  . ARG A  1  127 ? 72.144 -77.225  -9.586  1.00 36.27  ? 127  ARG A CD  1 
ATOM   995   N  NE  . ARG A  1  127 ? 72.198 -76.282  -10.700 1.00 36.57  ? 127  ARG A NE  1 
ATOM   996   C  CZ  . ARG A  1  127 ? 71.278 -75.343  -10.928 1.00 37.15  ? 127  ARG A CZ  1 
ATOM   997   N  NH1 . ARG A  1  127 ? 70.228 -75.223  -10.121 1.00 33.58  ? 127  ARG A NH1 1 
ATOM   998   N  NH2 . ARG A  1  127 ? 71.407 -74.523  -11.960 1.00 39.74  ? 127  ARG A NH2 1 
ATOM   999   N  N   . LEU A  1  128 ? 77.955 -77.388  -8.802  1.00 36.72  ? 128  LEU A N   1 
ATOM   1000  C  CA  . LEU A  1  128 ? 79.095 -76.475  -8.757  1.00 35.81  ? 128  LEU A CA  1 
ATOM   1001  C  C   . LEU A  1  128 ? 80.445 -77.166  -8.602  1.00 38.09  ? 128  LEU A C   1 
ATOM   1002  O  O   . LEU A  1  128 ? 81.500 -76.543  -8.792  1.00 37.81  ? 128  LEU A O   1 
ATOM   1003  C  CB  . LEU A  1  128 ? 78.905 -75.449  -7.646  1.00 35.52  ? 128  LEU A CB  1 
ATOM   1004  C  CG  . LEU A  1  128 ? 77.670 -74.588  -7.874  1.00 38.64  ? 128  LEU A CG  1 
ATOM   1005  C  CD1 . LEU A  1  128 ? 77.460 -73.583  -6.741  1.00 38.94  ? 128  LEU A CD1 1 
ATOM   1006  C  CD2 . LEU A  1  128 ? 77.795 -73.892  -9.228  1.00 39.77  ? 128  LEU A CD2 1 
ATOM   1007  N  N   . GLY A  1  129 ? 80.413 -78.449  -8.261  1.00 38.89  ? 129  GLY A N   1 
ATOM   1008  C  CA  . GLY A  1  129 ? 81.633 -79.177  -7.963  1.00 38.96  ? 129  GLY A CA  1 
ATOM   1009  C  C   . GLY A  1  129 ? 82.376 -78.535  -6.809  1.00 39.48  ? 129  GLY A C   1 
ATOM   1010  O  O   . GLY A  1  129 ? 83.603 -78.493  -6.798  1.00 39.25  ? 129  GLY A O   1 
ATOM   1011  N  N   . LYS A  1  130 ? 81.636 -78.024  -5.834  1.00 39.55  ? 130  LYS A N   1 
ATOM   1012  C  CA  . LYS A  1  130 ? 82.264 -77.389  -4.680  1.00 42.31  ? 130  LYS A CA  1 
ATOM   1013  C  C   . LYS A  1  130 ? 82.597 -78.384  -3.581  1.00 43.28  ? 130  LYS A C   1 
ATOM   1014  O  O   . LYS A  1  130 ? 81.792 -79.254  -3.253  1.00 43.76  ? 130  LYS A O   1 
ATOM   1015  C  CB  . LYS A  1  130 ? 81.395 -76.259  -4.125  1.00 43.16  ? 130  LYS A CB  1 
ATOM   1016  C  CG  . LYS A  1  130 ? 81.764 -74.904  -4.691  1.00 45.58  ? 130  LYS A CG  1 
ATOM   1017  C  CD  . LYS A  1  130 ? 80.809 -73.807  -4.257  1.00 45.45  ? 130  LYS A CD  1 
ATOM   1018  C  CE  . LYS A  1  130 ? 81.071 -72.531  -5.059  1.00 45.47  ? 130  LYS A CE  1 
ATOM   1019  N  NZ  . LYS A  1  130 ? 82.479 -72.063  -4.941  1.00 45.04  ? 130  LYS A NZ  1 
ATOM   1020  N  N   . GLU A  1  131 ? 83.792 -78.236  -3.014  1.00 44.20  ? 131  GLU A N   1 
ATOM   1021  C  CA  . GLU A  1  131 ? 84.263 -79.107  -1.943  1.00 45.38  ? 131  GLU A CA  1 
ATOM   1022  C  C   . GLU A  1  131 ? 83.575 -78.793  -0.625  1.00 42.05  ? 131  GLU A C   1 
ATOM   1023  O  O   . GLU A  1  131 ? 83.432 -77.626  -0.236  1.00 43.53  ? 131  GLU A O   1 
ATOM   1024  C  CB  . GLU A  1  131 ? 85.787 -78.991  -1.772  1.00 50.78  ? 131  GLU A CB  1 
ATOM   1025  C  CG  . GLU A  1  131 ? 86.370 -79.971  -0.753  1.00 54.77  ? 131  GLU A CG  1 
ATOM   1026  C  CD  . GLU A  1  131 ? 87.893 -79.901  -0.630  1.00 57.53  ? 131  GLU A CD  1 
ATOM   1027  O  OE1 . GLU A  1  131 ? 88.457 -78.780  -0.648  1.00 58.42  ? 131  GLU A OE1 1 
ATOM   1028  O  OE2 . GLU A  1  131 ? 88.522 -80.977  -0.504  1.00 57.28  ? 131  GLU A OE2 1 
ATOM   1029  N  N   . VAL A  1  132 ? 83.130 -79.843  0.051   1.00 36.81  ? 132  VAL A N   1 
ATOM   1030  C  CA  . VAL A  1  132 ? 82.622 -79.706  1.396   1.00 35.13  ? 132  VAL A CA  1 
ATOM   1031  C  C   . VAL A  1  132 ? 83.533 -80.482  2.328   1.00 36.82  ? 132  VAL A C   1 
ATOM   1032  O  O   . VAL A  1  132 ? 83.780 -81.673  2.115   1.00 38.07  ? 132  VAL A O   1 
ATOM   1033  C  CB  . VAL A  1  132 ? 81.192 -80.246  1.539   1.00 34.74  ? 132  VAL A CB  1 
ATOM   1034  C  CG1 . VAL A  1  132 ? 80.806 -80.285  2.999   1.00 32.97  ? 132  VAL A CG1 1 
ATOM   1035  C  CG2 . VAL A  1  132 ? 80.197 -79.398  0.732   1.00 33.49  ? 132  VAL A CG2 1 
ATOM   1036  N  N   . THR A  1  133 ? 84.034 -79.811  3.360   1.00 35.86  ? 133  THR A N   1 
ATOM   1037  C  CA  . THR A  1  133 ? 84.896 -80.461  4.340   1.00 36.66  ? 133  THR A CA  1 
ATOM   1038  C  C   . THR A  1  133 ? 84.368 -80.175  5.739   1.00 35.51  ? 133  THR A C   1 
ATOM   1039  O  O   . THR A  1  133 ? 83.484 -79.337  5.903   1.00 36.47  ? 133  THR A O   1 
ATOM   1040  C  CB  . THR A  1  133 ? 86.321 -79.919  4.250   1.00 36.31  ? 133  THR A CB  1 
ATOM   1041  O  OG1 . THR A  1  133 ? 86.329 -78.561  4.709   1.00 36.98  ? 133  THR A OG1 1 
ATOM   1042  C  CG2 . THR A  1  133 ? 86.825 -79.978  2.803   1.00 36.60  ? 133  THR A CG2 1 
ATOM   1043  N  N   . PRO A  1  134 ? 84.896 -80.875  6.755   1.00 33.69  ? 134  PRO A N   1 
ATOM   1044  C  CA  . PRO A  1  134 ? 84.482 -80.536  8.120   1.00 32.06  ? 134  PRO A CA  1 
ATOM   1045  C  C   . PRO A  1  134 ? 84.739 -79.064  8.422   1.00 29.24  ? 134  PRO A C   1 
ATOM   1046  O  O   . PRO A  1  134 ? 83.950 -78.452  9.134   1.00 26.42  ? 134  PRO A O   1 
ATOM   1047  C  CB  . PRO A  1  134 ? 85.368 -81.434  8.988   1.00 30.56  ? 134  PRO A CB  1 
ATOM   1048  C  CG  . PRO A  1  134 ? 85.618 -82.624  8.126   1.00 31.21  ? 134  PRO A CG  1 
ATOM   1049  C  CD  . PRO A  1  134 ? 85.746 -82.081  6.721   1.00 32.74  ? 134  PRO A CD  1 
ATOM   1050  N  N   . ASP A  1  135 ? 85.812 -78.502  7.876   1.00 29.35  ? 135  ASP A N   1 
ATOM   1051  C  CA  . ASP A  1  135 ? 86.091 -77.082  8.066   1.00 29.67  ? 135  ASP A CA  1 
ATOM   1052  C  C   . ASP A  1  135 ? 85.012 -76.177  7.471   1.00 30.11  ? 135  ASP A C   1 
ATOM   1053  O  O   . ASP A  1  135 ? 84.575 -75.235  8.131   1.00 32.59  ? 135  ASP A O   1 
ATOM   1054  C  CB  . ASP A  1  135 ? 87.444 -76.697  7.475   1.00 32.24  ? 135  ASP A CB  1 
ATOM   1055  C  CG  . ASP A  1  135 ? 88.610 -77.089  8.363   1.00 37.22  ? 135  ASP A CG  1 
ATOM   1056  O  OD1 . ASP A  1  135 ? 88.398 -77.796  9.376   1.00 36.65  ? 135  ASP A OD1 1 
ATOM   1057  O  OD2 . ASP A  1  135 ? 89.754 -76.697  8.026   1.00 41.83  ? 135  ASP A OD2 1 
ATOM   1058  N  N   . THR A  1  136 ? 84.606 -76.427  6.225   1.00 27.34  ? 136  THR A N   1 
ATOM   1059  C  CA  . THR A  1  136 ? 83.552 -75.606  5.615   1.00 27.56  ? 136  THR A CA  1 
ATOM   1060  C  C   . THR A  1  136 ? 82.205 -75.799  6.314   1.00 26.93  ? 136  THR A C   1 
ATOM   1061  O  O   . THR A  1  136 ? 81.370 -74.888  6.353   1.00 26.59  ? 136  THR A O   1 
ATOM   1062  C  CB  . THR A  1  136 ? 83.393 -75.851  4.086   1.00 29.51  ? 136  THR A CB  1 
ATOM   1063  O  OG1 . THR A  1  136 ? 82.760 -77.113  3.858   1.00 30.58  ? 136  THR A OG1 1 
ATOM   1064  C  CG2 . THR A  1  136 ? 84.751 -75.804  3.377   1.00 27.24  ? 136  THR A CG2 1 
ATOM   1065  N  N   . ILE A  1  137 ? 81.993 -76.985  6.865   1.00 26.78  ? 137  ILE A N   1 
ATOM   1066  C  CA  . ILE A  1  137 ? 80.782 -77.239  7.632   1.00 28.32  ? 137  ILE A CA  1 
ATOM   1067  C  C   . ILE A  1  137 ? 80.835 -76.441  8.927   1.00 28.55  ? 137  ILE A C   1 
ATOM   1068  O  O   . ILE A  1  137 ? 79.830 -75.866  9.366   1.00 27.41  ? 137  ILE A O   1 
ATOM   1069  C  CB  . ILE A  1  137 ? 80.614 -78.728  7.946   1.00 28.52  ? 137  ILE A CB  1 
ATOM   1070  C  CG1 . ILE A  1  137 ? 80.282 -79.499  6.662   1.00 28.29  ? 137  ILE A CG1 1 
ATOM   1071  C  CG2 . ILE A  1  137 ? 79.536 -78.921  9.012   1.00 25.93  ? 137  ILE A CG2 1 
ATOM   1072  C  CD1 . ILE A  1  137 ? 80.424 -81.001  6.792   1.00 28.71  ? 137  ILE A CD1 1 
ATOM   1073  N  N   . SER A  1  138 ? 82.022 -76.392  9.527   1.00 27.42  ? 138  SER A N   1 
ATOM   1074  C  CA  . SER A  1  138 ? 82.230 -75.598  10.736  1.00 27.87  ? 138  SER A CA  1 
ATOM   1075  C  C   . SER A  1  138 ? 82.012 -74.100  10.485  1.00 28.13  ? 138  SER A C   1 
ATOM   1076  O  O   . SER A  1  138 ? 81.424 -73.409  11.318  1.00 26.60  ? 138  SER A O   1 
ATOM   1077  C  CB  . SER A  1  138 ? 83.619 -75.861  11.328  1.00 28.12  ? 138  SER A CB  1 
ATOM   1078  O  OG  . SER A  1  138 ? 83.653 -77.133  11.955  1.00 28.70  ? 138  SER A OG  1 
ATOM   1079  N  N   . ASN A  1  139 ? 82.498 -73.597  9.351   1.00 29.10  ? 139  ASN A N   1 
ATOM   1080  C  CA  . ASN A  1  139 ? 82.287 -72.193  9.010   1.00 31.93  ? 139  ASN A CA  1 
ATOM   1081  C  C   . ASN A  1  139 ? 80.814 -71.913  8.734   1.00 31.24  ? 139  ASN A C   1 
ATOM   1082  O  O   . ASN A  1  139 ? 80.250 -70.933  9.213   1.00 31.61  ? 139  ASN A O   1 
ATOM   1083  C  CB  . ASN A  1  139 ? 83.116 -71.768  7.799   1.00 31.64  ? 139  ASN A CB  1 
ATOM   1084  C  CG  . ASN A  1  139 ? 82.923 -70.301  7.464   1.00 32.50  ? 139  ASN A CG  1 
ATOM   1085  O  OD1 . ASN A  1  139 ? 83.203 -69.439  8.290   1.00 34.32  ? 139  ASN A OD1 1 
ATOM   1086  N  ND2 . ASN A  1  139 ? 82.441 -70.009  6.255   1.00 30.80  ? 139  ASN A ND2 1 
ATOM   1087  N  N   . TYR A  1  140 ? 80.204 -72.788  7.947   1.00 29.86  ? 140  TYR A N   1 
ATOM   1088  C  CA  . TYR A  1  140 ? 78.773 -72.733  7.707   1.00 27.49  ? 140  TYR A CA  1 
ATOM   1089  C  C   . TYR A  1  140 ? 77.989 -72.582  9.026   1.00 26.10  ? 140  TYR A C   1 
ATOM   1090  O  O   . TYR A  1  140 ? 77.136 -71.707  9.142   1.00 26.38  ? 140  TYR A O   1 
ATOM   1091  C  CB  . TYR A  1  140 ? 78.328 -73.971  6.909   1.00 24.86  ? 140  TYR A CB  1 
ATOM   1092  C  CG  . TYR A  1  140 ? 76.831 -74.156  6.822   1.00 26.66  ? 140  TYR A CG  1 
ATOM   1093  C  CD1 . TYR A  1  140 ? 76.089 -73.533  5.827   1.00 26.64  ? 140  TYR A CD1 1 
ATOM   1094  C  CD2 . TYR A  1  140 ? 76.161 -74.961  7.742   1.00 28.90  ? 140  TYR A CD2 1 
ATOM   1095  C  CE1 . TYR A  1  140 ? 74.716 -73.702  5.750   1.00 29.12  ? 140  TYR A CE1 1 
ATOM   1096  C  CE2 . TYR A  1  140 ? 74.784 -75.144  7.674   1.00 30.27  ? 140  TYR A CE2 1 
ATOM   1097  C  CZ  . TYR A  1  140 ? 74.069 -74.510  6.677   1.00 31.52  ? 140  TYR A CZ  1 
ATOM   1098  O  OH  . TYR A  1  140 ? 72.707 -74.693  6.606   1.00 32.94  ? 140  TYR A OH  1 
ATOM   1099  N  N   . MET A  1  141 ? 78.297 -73.412  10.022  1.00 25.05  ? 141  MET A N   1 
ATOM   1100  C  CA  . MET A  1  141 ? 77.552 -73.394  11.286  1.00 24.53  ? 141  MET A CA  1 
ATOM   1101  C  C   . MET A  1  141 ? 77.768 -72.107  12.066  1.00 24.82  ? 141  MET A C   1 
ATOM   1102  O  O   . MET A  1  141 ? 76.862 -71.652  12.768  1.00 23.20  ? 141  MET A O   1 
ATOM   1103  C  CB  . MET A  1  141 ? 77.896 -74.600  12.166  1.00 23.67  ? 141  MET A CB  1 
ATOM   1104  C  CG  . MET A  1  141 ? 77.378 -75.926  11.626  1.00 24.90  ? 141  MET A CG  1 
ATOM   1105  S  SD  . MET A  1  141 ? 75.592 -75.978  11.336  1.00 27.47  ? 141  MET A SD  1 
ATOM   1106  C  CE  . MET A  1  141 ? 74.935 -75.870  13.002  1.00 18.19  ? 141  MET A CE  1 
ATOM   1107  N  N   . GLU A  1  142 ? 78.970 -71.529  11.960  1.00 24.08  ? 142  GLU A N   1 
ATOM   1108  C  CA  . GLU A  1  142 ? 79.244 -70.264  12.630  1.00 23.27  ? 142  GLU A CA  1 
ATOM   1109  C  C   . GLU A  1  142 ? 78.427 -69.129  12.013  1.00 23.45  ? 142  GLU A C   1 
ATOM   1110  O  O   . GLU A  1  142 ? 77.827 -68.316  12.721  1.00 22.72  ? 142  GLU A O   1 
ATOM   1111  C  CB  . GLU A  1  142 ? 80.723 -69.918  12.567  1.00 26.59  ? 142  GLU A CB  1 
ATOM   1112  C  CG  . GLU A  1  142 ? 81.076 -68.664  13.324  1.00 29.33  ? 142  GLU A CG  1 
ATOM   1113  C  CD  . GLU A  1  142 ? 82.395 -68.799  14.055  1.00 33.87  ? 142  GLU A CD  1 
ATOM   1114  O  OE1 . GLU A  1  142 ? 82.627 -68.035  15.015  1.00 37.03  ? 142  GLU A OE1 1 
ATOM   1115  O  OE2 . GLU A  1  142 ? 83.191 -69.689  13.683  0.86 33.68  ? 142  GLU A OE2 1 
ATOM   1116  N  N   . VAL A  1  143 ? 78.411 -69.076  10.688  1.00 24.38  ? 143  VAL A N   1 
ATOM   1117  C  CA  . VAL A  1  143 ? 77.606 -68.089  9.991   1.00 22.17  ? 143  VAL A CA  1 
ATOM   1118  C  C   . VAL A  1  143 ? 76.117 -68.277  10.323  1.00 21.15  ? 143  VAL A C   1 
ATOM   1119  O  O   . VAL A  1  143 ? 75.401 -67.299  10.555  1.00 23.66  ? 143  VAL A O   1 
ATOM   1120  C  CB  . VAL A  1  143 ? 77.817 -68.143  8.459   1.00 22.51  ? 143  VAL A CB  1 
ATOM   1121  C  CG1 . VAL A  1  143 ? 76.896 -67.137  7.769   1.00 21.04  ? 143  VAL A CG1 1 
ATOM   1122  C  CG2 . VAL A  1  143 ? 79.305 -67.861  8.089   1.00 17.44  ? 143  VAL A CG2 1 
ATOM   1123  N  N   . LEU A  1  144 ? 75.669 -69.531  10.366  1.00 18.96  ? 144  LEU A N   1 
ATOM   1124  C  CA  . LEU A  1  144 ? 74.256 -69.846  10.599  1.00 21.78  ? 144  LEU A CA  1 
ATOM   1125  C  C   . LEU A  1  144 ? 73.813 -69.371  11.977  1.00 24.03  ? 144  LEU A C   1 
ATOM   1126  O  O   . LEU A  1  144 ? 72.673 -68.956  12.167  1.00 25.92  ? 144  LEU A O   1 
ATOM   1127  C  CB  . LEU A  1  144 ? 73.993 -71.349  10.455  1.00 22.76  ? 144  LEU A CB  1 
ATOM   1128  C  CG  . LEU A  1  144 ? 72.570 -71.843  10.768  1.00 21.86  ? 144  LEU A CG  1 
ATOM   1129  C  CD1 . LEU A  1  144 ? 71.533 -71.184  9.834   1.00 20.38  ? 144  LEU A CD1 1 
ATOM   1130  C  CD2 . LEU A  1  144 ? 72.516 -73.378  10.658  1.00 21.62  ? 144  LEU A CD2 1 
ATOM   1131  N  N   . ASN A  1  145 ? 74.724 -69.421  12.937  1.00 23.30  ? 145  ASN A N   1 
ATOM   1132  C  CA  . ASN A  1  145 ? 74.386 -69.036  14.296  1.00 21.92  ? 145  ASN A CA  1 
ATOM   1133  C  C   . ASN A  1  145 ? 74.371 -67.525  14.521  1.00 23.35  ? 145  ASN A C   1 
ATOM   1134  O  O   . ASN A  1  145 ? 73.865 -67.045  15.538  1.00 20.96  ? 145  ASN A O   1 
ATOM   1135  C  CB  . ASN A  1  145 ? 75.267 -69.761  15.306  1.00 21.69  ? 145  ASN A CB  1 
ATOM   1136  C  CG  . ASN A  1  145 ? 74.691 -71.117  15.688  1.00 24.09  ? 145  ASN A CG  1 
ATOM   1137  O  OD1 . ASN A  1  145 ? 73.679 -71.181  16.381  1.00 21.91  ? 145  ASN A OD1 1 
ATOM   1138  N  ND2 . ASN A  1  145 ? 75.317 -72.207  15.214  1.00 22.34  ? 145  ASN A ND2 1 
ATOM   1139  N  N   . HIS A  1  146 ? 74.912 -66.795  13.548  1.00 25.16  ? 146  HIS A N   1 
ATOM   1140  C  CA  . HIS A  1  146 ? 74.778 -65.351  13.484  1.00 22.20  ? 146  HIS A CA  1 
ATOM   1141  C  C   . HIS A  1  146 ? 73.499 -65.015  12.731  1.00 22.99  ? 146  HIS A C   1 
ATOM   1142  O  O   . HIS A  1  146 ? 72.750 -64.124  13.136  1.00 23.94  ? 146  HIS A O   1 
ATOM   1143  C  CB  . HIS A  1  146 ? 75.988 -64.721  12.791  1.00 20.68  ? 146  HIS A CB  1 
ATOM   1144  C  CG  . HIS A  1  146 ? 75.753 -63.322  12.307  1.00 23.04  ? 146  HIS A CG  1 
ATOM   1145  N  ND1 . HIS A  1  146 ? 75.696 -62.235  13.157  1.00 21.29  ? 146  HIS A ND1 1 
ATOM   1146  C  CD2 . HIS A  1  146 ? 75.554 -62.832  11.057  1.00 21.72  ? 146  HIS A CD2 1 
ATOM   1147  C  CE1 . HIS A  1  146 ? 75.490 -61.136  12.451  1.00 20.65  ? 146  HIS A CE1 1 
ATOM   1148  N  NE2 . HIS A  1  146 ? 75.393 -61.471  11.175  1.00 21.51  ? 146  HIS A NE2 1 
ATOM   1149  N  N   . ALA A  1  147 ? 73.252 -65.742  11.641  1.00 22.66  ? 147  ALA A N   1 
ATOM   1150  C  CA  . ALA A  1  147 ? 72.107 -65.481  10.783  1.00 24.13  ? 147  ALA A CA  1 
ATOM   1151  C  C   . ALA A  1  147 ? 70.755 -65.867  11.403  1.00 24.09  ? 147  ALA A C   1 
ATOM   1152  O  O   . ALA A  1  147 ? 69.800 -65.091  11.328  1.00 23.80  ? 147  ALA A O   1 
ATOM   1153  C  CB  . ALA A  1  147 ? 72.292 -66.170  9.421   1.00 25.26  ? 147  ALA A CB  1 
ATOM   1154  N  N   . LEU A  1  148 ? 70.676 -67.044  12.026  1.00 23.71  ? 148  LEU A N   1 
ATOM   1155  C  CA  . LEU A  1  148 ? 69.371 -67.625  12.413  1.00 23.75  ? 148  LEU A CA  1 
ATOM   1156  C  C   . LEU A  1  148 ? 68.495 -66.727  13.291  1.00 24.28  ? 148  LEU A C   1 
ATOM   1157  O  O   . LEU A  1  148 ? 67.286 -66.661  13.091  1.00 24.17  ? 148  LEU A O   1 
ATOM   1158  C  CB  . LEU A  1  148 ? 69.537 -68.991  13.087  1.00 23.78  ? 148  LEU A CB  1 
ATOM   1159  C  CG  . LEU A  1  148 ? 68.224 -69.754  13.324  1.00 22.23  ? 148  LEU A CG  1 
ATOM   1160  C  CD1 . LEU A  1  148 ? 67.574 -70.119  12.001  1.00 17.93  ? 148  LEU A CD1 1 
ATOM   1161  C  CD2 . LEU A  1  148 ? 68.435 -71.005  14.208  1.00 18.77  ? 148  LEU A CD2 1 
ATOM   1162  N  N   . PRO A  1  149 ? 69.099 -66.060  14.284  1.00 22.69  ? 149  PRO A N   1 
ATOM   1163  C  CA  . PRO A  1  149 ? 68.322 -65.208  15.198  1.00 22.71  ? 149  PRO A CA  1 
ATOM   1164  C  C   . PRO A  1  149 ? 67.889 -63.870  14.571  1.00 24.60  ? 149  PRO A C   1 
ATOM   1165  O  O   . PRO A  1  149 ? 67.014 -63.172  15.123  1.00 23.40  ? 149  PRO A O   1 
ATOM   1166  C  CB  . PRO A  1  149 ? 69.291 -64.957  16.372  1.00 21.18  ? 149  PRO A CB  1 
ATOM   1167  C  CG  . PRO A  1  149 ? 70.396 -65.989  16.219  1.00 22.42  ? 149  PRO A CG  1 
ATOM   1168  C  CD  . PRO A  1  149 ? 70.493 -66.234  14.733  1.00 22.36  ? 149  PRO A CD  1 
ATOM   1169  N  N   . GLY A  1  150 ? 68.488 -63.527  13.431  1.00 23.29  ? 150  GLY A N   1 
ATOM   1170  C  CA  . GLY A  1  150 ? 68.147 -62.311  12.710  1.00 22.81  ? 150  GLY A CA  1 
ATOM   1171  C  C   . GLY A  1  150 ? 69.342 -61.393  12.489  1.00 23.85  ? 150  GLY A C   1 
ATOM   1172  O  O   . GLY A  1  150 ? 69.227 -60.176  12.646  1.00 23.30  ? 150  GLY A O   1 
ATOM   1173  N  N   . GLY A  1  151 ? 70.489 -61.980  12.149  1.00 21.94  ? 151  GLY A N   1 
ATOM   1174  C  CA  . GLY A  1  151 ? 71.681 -61.216  11.819  1.00 22.34  ? 151  GLY A CA  1 
ATOM   1175  C  C   . GLY A  1  151 ? 71.941 -61.239  10.328  1.00 22.61  ? 151  GLY A C   1 
ATOM   1176  O  O   . GLY A  1  151 ? 71.629 -62.223  9.663   1.00 24.21  ? 151  GLY A O   1 
ATOM   1177  N  N   . ALA A  1  152 ? 72.500 -60.158  9.791   1.00 21.40  ? 152  ALA A N   1 
ATOM   1178  C  CA  . ALA A  1  152 ? 72.697 -60.051  8.348   1.00 21.63  ? 152  ALA A CA  1 
ATOM   1179  C  C   . ALA A  1  152 ? 74.015 -60.679  7.884   1.00 24.65  ? 152  ALA A C   1 
ATOM   1180  O  O   . ALA A  1  152 ? 75.050 -60.546  8.550   1.00 24.32  ? 152  ALA A O   1 
ATOM   1181  C  CB  . ALA A  1  152 ? 72.619 -58.599  7.904   1.00 20.72  ? 152  ALA A CB  1 
ATOM   1182  N  N   . VAL A  1  153 ? 73.981 -61.342  6.729   1.00 24.82  ? 153  VAL A N   1 
ATOM   1183  C  CA  . VAL A  1  153 ? 75.183 -61.984  6.199   1.00 25.55  ? 153  VAL A CA  1 
ATOM   1184  C  C   . VAL A  1  153 ? 75.633 -61.476  4.815   1.00 25.74  ? 153  VAL A C   1 
ATOM   1185  O  O   . VAL A  1  153 ? 76.748 -61.757  4.410   1.00 28.53  ? 153  VAL A O   1 
ATOM   1186  C  CB  . VAL A  1  153 ? 75.042 -63.547  6.172   1.00 37.58  ? 153  VAL A CB  1 
ATOM   1187  C  CG1 . VAL A  1  153 ? 74.761 -64.097  7.574   1.00 36.24  ? 153  VAL A CG1 1 
ATOM   1188  C  CG2 . VAL A  1  153 ? 73.947 -63.978  5.219   1.00 36.90  ? 153  VAL A CG2 1 
ATOM   1189  N  N   . ILE A  1  154 ? 74.785 -60.734  4.097   1.00 23.16  ? 154  ILE A N   1 
ATOM   1190  C  CA  . ILE A  1  154 ? 75.126 -60.296  2.733   1.00 24.91  ? 154  ILE A CA  1 
ATOM   1191  C  C   . ILE A  1  154 ? 74.937 -58.800  2.443   1.00 27.13  ? 154  ILE A C   1 
ATOM   1192  O  O   . ILE A  1  154 ? 75.847 -58.151  1.942   1.00 28.58  ? 154  ILE A O   1 
ATOM   1193  C  CB  . ILE A  1  154 ? 74.343 -61.083  1.641   1.00 23.58  ? 154  ILE A CB  1 
ATOM   1194  C  CG1 . ILE A  1  154 ? 74.796 -62.545  1.574   1.00 25.11  ? 154  ILE A CG1 1 
ATOM   1195  C  CG2 . ILE A  1  154 ? 74.539 -60.440  0.274   1.00 21.30  ? 154  ILE A CG2 1 
ATOM   1196  C  CD1 . ILE A  1  154 ? 76.268 -62.722  1.249   1.00 25.05  ? 154  ILE A CD1 1 
ATOM   1197  N  N   . GLN A  1  155 ? 73.758 -58.260  2.750   1.00 25.92  ? 155  GLN A N   1 
ATOM   1198  C  CA  . GLN A  1  155 ? 73.397 -56.903  2.329   1.00 27.68  ? 155  GLN A CA  1 
ATOM   1199  C  C   . GLN A  1  155 ? 73.870 -55.786  3.271   1.00 27.74  ? 155  GLN A C   1 
ATOM   1200  O  O   . GLN A  1  155 ? 73.976 -55.972  4.492   1.00 28.60  ? 155  GLN A O   1 
ATOM   1201  C  CB  . GLN A  1  155 ? 71.869 -56.778  2.132   1.00 28.11  ? 155  GLN A CB  1 
ATOM   1202  C  CG  . GLN A  1  155 ? 71.271 -57.615  0.985   1.00 29.66  ? 155  GLN A CG  1 
ATOM   1203  C  CD  . GLN A  1  155 ? 69.819 -57.246  0.685   1.00 31.59  ? 155  GLN A CD  1 
ATOM   1204  O  OE1 . GLN A  1  155 ? 68.954 -58.116  0.507   1.00 32.18  ? 155  GLN A OE1 1 
ATOM   1205  N  NE2 . GLN A  1  155 ? 69.547 -55.946  0.624   1.00 33.09  ? 155  GLN A NE2 1 
ATOM   1206  N  N   . GLU A  1  156 ? 74.138 -54.621  2.684   1.00 25.66  ? 156  GLU A N   1 
ATOM   1207  C  CA  . GLU A  1  156 ? 74.420 -53.402  3.437   1.00 26.47  ? 156  GLU A CA  1 
ATOM   1208  C  C   . GLU A  1  156 ? 73.104 -52.708  3.865   1.00 26.79  ? 156  GLU A C   1 
ATOM   1209  O  O   . GLU A  1  156 ? 72.080 -52.847  3.201   1.00 28.16  ? 156  GLU A O   1 
ATOM   1210  C  CB  . GLU A  1  156 ? 75.298 -52.462  2.590   1.00 26.08  ? 156  GLU A CB  1 
ATOM   1211  C  CG  . GLU A  1  156 ? 75.530 -51.061  3.157   1.00 26.25  ? 156  GLU A CG  1 
ATOM   1212  C  CD  . GLU A  1  156 ? 76.375 -51.051  4.416   1.00 29.66  ? 156  GLU A CD  1 
ATOM   1213  O  OE1 . GLU A  1  156 ? 77.528 -50.565  4.373   1.00 31.09  ? 156  GLU A OE1 1 
ATOM   1214  O  OE2 . GLU A  1  156 ? 75.885 -51.519  5.458   1.00 30.35  ? 156  GLU A OE2 1 
ATOM   1215  N  N   . HIS A  1  157 ? 73.154 -51.973  4.974   1.00 26.41  ? 157  HIS A N   1 
ATOM   1216  C  CA  . HIS A  1  157 ? 72.008 -51.236  5.532   1.00 26.49  ? 157  HIS A CA  1 
ATOM   1217  C  C   . HIS A  1  157 ? 70.838 -52.140  5.954   1.00 27.21  ? 157  HIS A C   1 
ATOM   1218  O  O   . HIS A  1  157 ? 69.663 -51.817  5.729   1.00 27.42  ? 157  HIS A O   1 
ATOM   1219  C  CB  . HIS A  1  157 ? 71.524 -50.096  4.604   1.00 25.20  ? 157  HIS A CB  1 
ATOM   1220  C  CG  . HIS A  1  157 ? 71.001 -48.906  5.354   1.00 27.07  ? 157  HIS A CG  1 
ATOM   1221  N  ND1 . HIS A  1  157 ? 69.765 -48.891  5.966   1.00 28.81  ? 157  HIS A ND1 1 
ATOM   1222  C  CD2 . HIS A  1  157 ? 71.573 -47.712  5.638   1.00 26.98  ? 157  HIS A CD2 1 
ATOM   1223  C  CE1 . HIS A  1  157 ? 69.598 -47.735  6.585   1.00 29.37  ? 157  HIS A CE1 1 
ATOM   1224  N  NE2 . HIS A  1  157 ? 70.681 -47.002  6.399   1.00 27.56  ? 157  HIS A NE2 1 
ATOM   1225  N  N   . MET A  1  158 ? 71.165 -53.257  6.590   1.00 26.31  ? 158  MET A N   1 
ATOM   1226  C  CA  . MET A  1  158 ? 70.151 -54.170  7.099   1.00 26.49  ? 158  MET A CA  1 
ATOM   1227  C  C   . MET A  1  158 ? 69.885 -53.840  8.552   1.00 26.82  ? 158  MET A C   1 
ATOM   1228  O  O   . MET A  1  158 ? 70.805 -53.460  9.279   1.00 25.87  ? 158  MET A O   1 
ATOM   1229  C  CB  . MET A  1  158 ? 70.649 -55.613  7.000   1.00 26.56  ? 158  MET A CB  1 
ATOM   1230  C  CG  . MET A  1  158 ? 70.783 -56.136  5.587   1.00 25.69  ? 158  MET A CG  1 
ATOM   1231  S  SD  . MET A  1  158 ? 69.177 -56.322  4.792   1.00 26.84  ? 158  MET A SD  1 
ATOM   1232  C  CE  . MET A  1  158 ? 69.033 -54.771  3.921   1.00 15.88  ? 158  MET A CE  1 
ATOM   1233  N  N   . VAL A  1  159 ? 68.630 -53.963  8.980   1.00 25.01  ? 159  VAL A N   1 
ATOM   1234  C  CA  . VAL A  1  159 ? 68.334 -53.850  10.401  1.00 23.69  ? 159  VAL A CA  1 
ATOM   1235  C  C   . VAL A  1  159 ? 68.465 -55.252  10.968  1.00 24.53  ? 159  VAL A C   1 
ATOM   1236  O  O   . VAL A  1  159 ? 68.348 -56.234  10.242  1.00 26.44  ? 159  VAL A O   1 
ATOM   1237  C  CB  . VAL A  1  159 ? 66.899 -53.301  10.691  1.00 30.62  ? 159  VAL A CB  1 
ATOM   1238  C  CG1 . VAL A  1  159 ? 66.408 -52.423  9.561   1.00 29.66  ? 159  VAL A CG1 1 
ATOM   1239  C  CG2 . VAL A  1  159 ? 65.928 -54.434  10.987  1.00 26.44  ? 159  VAL A CG2 1 
ATOM   1240  N  N   . GLU A  1  160 ? 68.711 -55.358  12.260  1.00 24.04  ? 160  GLU A N   1 
ATOM   1241  C  CA  . GLU A  1  160 ? 68.914 -56.673  12.844  1.00 24.30  ? 160  GLU A CA  1 
ATOM   1242  C  C   . GLU A  1  160 ? 68.206 -56.775  14.172  1.00 22.43  ? 160  GLU A C   1 
ATOM   1243  O  O   . GLU A  1  160 ? 67.861 -55.772  14.771  1.00 25.13  ? 160  GLU A O   1 
ATOM   1244  C  CB  . GLU A  1  160 ? 70.413 -56.961  13.004  1.00 24.59  ? 160  GLU A CB  1 
ATOM   1245  C  CG  . GLU A  1  160 ? 71.114 -57.258  11.684  1.00 25.25  ? 160  GLU A CG  1 
ATOM   1246  C  CD  . GLU A  1  160 ? 72.621 -57.131  11.782  1.00 25.90  ? 160  GLU A CD  1 
ATOM   1247  O  OE1 . GLU A  1  160 ? 73.089 -56.103  12.331  1.00 22.35  ? 160  GLU A OE1 1 
ATOM   1248  O  OE2 . GLU A  1  160 ? 73.327 -58.064  11.314  1.00 27.24  ? 160  GLU A OE2 1 
ATOM   1249  N  N   . THR A  1  161 ? 68.006 -57.996  14.633  1.00 21.51  ? 161  THR A N   1 
ATOM   1250  C  CA  . THR A  1  161 ? 67.342 -58.230  15.900  1.00 20.73  ? 161  THR A CA  1 
ATOM   1251  C  C   . THR A  1  161 ? 68.274 -58.066  17.092  1.00 20.55  ? 161  THR A C   1 
ATOM   1252  O  O   . THR A  1  161 ? 69.478 -58.353  17.011  1.00 20.38  ? 161  THR A O   1 
ATOM   1253  C  CB  . THR A  1  161 ? 66.676 -59.640  15.947  1.00 20.98  ? 161  THR A CB  1 
ATOM   1254  O  OG1 . THR A  1  161 ? 67.662 -60.655  15.730  1.00 19.47  ? 161  THR A OG1 1 
ATOM   1255  C  CG2 . THR A  1  161 ? 65.579 -59.764  14.883  1.00 20.16  ? 161  THR A CG2 1 
ATOM   1256  N  N   . LYS A  1  162 ? 67.706 -57.586  18.194  1.00 17.73  ? 162  LYS A N   1 
ATOM   1257  C  CA  . LYS A  1  162 ? 68.411 -57.434  19.456  1.00 17.24  ? 162  LYS A CA  1 
ATOM   1258  C  C   . LYS A  1  162 ? 68.664 -58.820  20.052  1.00 20.67  ? 162  LYS A C   1 
ATOM   1259  O  O   . LYS A  1  162 ? 67.713 -59.527  20.396  1.00 23.38  ? 162  LYS A O   1 
ATOM   1260  C  CB  . LYS A  1  162 ? 67.547 -56.572  20.384  1.00 17.62  ? 162  LYS A CB  1 
ATOM   1261  C  CG  . LYS A  1  162 ? 68.095 -56.280  21.765  1.00 19.07  ? 162  LYS A CG  1 
ATOM   1262  C  CD  . LYS A  1  162 ? 67.197 -55.243  22.458  1.00 20.42  ? 162  LYS A CD  1 
ATOM   1263  C  CE  . LYS A  1  162 ? 67.540 -55.071  23.931  1.00 21.77  ? 162  LYS A CE  1 
ATOM   1264  N  NZ  . LYS A  1  162 ? 68.938 -54.595  24.118  1.00 22.49  ? 162  LYS A NZ  1 
ATOM   1265  N  N   . PRO A  1  163 ? 69.950 -59.228  20.171  1.00 19.75  ? 163  PRO A N   1 
ATOM   1266  C  CA  . PRO A  1  163 ? 70.239 -60.612  20.580  1.00 18.29  ? 163  PRO A CA  1 
ATOM   1267  C  C   . PRO A  1  163 ? 69.578 -61.079  21.877  1.00 17.79  ? 163  PRO A C   1 
ATOM   1268  O  O   . PRO A  1  163 ? 69.170 -62.240  21.925  1.00 20.30  ? 163  PRO A O   1 
ATOM   1269  C  CB  . PRO A  1  163 ? 71.772 -60.629  20.713  1.00 16.93  ? 163  PRO A CB  1 
ATOM   1270  C  CG  . PRO A  1  163 ? 72.225 -59.626  19.706  1.00 16.91  ? 163  PRO A CG  1 
ATOM   1271  C  CD  . PRO A  1  163 ? 71.184 -58.511  19.787  1.00 18.94  ? 163  PRO A CD  1 
ATOM   1272  N  N   . MET A  1  164 ? 69.479 -60.237  22.903  1.00 17.89  ? 164  MET A N   1 
ATOM   1273  C  CA  . MET A  1  164 ? 68.806 -60.674  24.139  1.00 19.01  ? 164  MET A CA  1 
ATOM   1274  C  C   . MET A  1  164 ? 67.300 -60.873  23.972  1.00 21.60  ? 164  MET A C   1 
ATOM   1275  O  O   . MET A  1  164 ? 66.644 -61.414  24.866  1.00 26.08  ? 164  MET A O   1 
ATOM   1276  C  CB  . MET A  1  164 ? 69.092 -59.742  25.325  1.00 18.66  ? 164  MET A CB  1 
ATOM   1277  C  CG  . MET A  1  164 ? 70.455 -59.981  25.971  1.00 23.44  ? 164  MET A CG  1 
ATOM   1278  S  SD  . MET A  1  164 ? 70.704 -61.678  26.552  1.00 28.20  ? 164  MET A SD  1 
ATOM   1279  C  CE  . MET A  1  164 ? 69.783 -61.712  28.079  1.00 47.96  ? 164  MET A CE  1 
ATOM   1280  N  N   . LEU A  1  165 ? 66.751 -60.456  22.836  1.00 18.77  ? 165  LEU A N   1 
ATOM   1281  C  CA  . LEU A  1  165 ? 65.319 -60.686  22.589  1.00 19.02  ? 165  LEU A CA  1 
ATOM   1282  C  C   . LEU A  1  165 ? 65.139 -62.040  21.924  1.00 20.51  ? 165  LEU A C   1 
ATOM   1283  O  O   . LEU A  1  165 ? 64.036 -62.584  21.898  1.00 19.71  ? 165  LEU A O   1 
ATOM   1284  C  CB  . LEU A  1  165 ? 64.711 -59.576  21.719  1.00 15.41  ? 165  LEU A CB  1 
ATOM   1285  C  CG  . LEU A  1  165 ? 64.740 -58.175  22.340  1.00 16.19  ? 165  LEU A CG  1 
ATOM   1286  C  CD1 . LEU A  1  165 ? 63.957 -57.135  21.530  1.00 17.32  ? 165  LEU A CD1 1 
ATOM   1287  C  CD2 . LEU A  1  165 ? 64.274 -58.217  23.791  1.00 14.94  ? 165  LEU A CD2 1 
ATOM   1288  N  N   . VAL A  1  166 ? 66.246 -62.579  21.397  1.00 19.23  ? 166  VAL A N   1 
ATOM   1289  C  CA  . VAL A  1  166 ? 66.229 -63.787  20.581  1.00 16.36  ? 166  VAL A CA  1 
ATOM   1290  C  C   . VAL A  1  166 ? 67.361 -64.743  20.991  1.00 17.81  ? 166  VAL A C   1 
ATOM   1291  O  O   . VAL A  1  166 ? 67.848 -65.537  20.183  1.00 16.50  ? 166  VAL A O   1 
ATOM   1292  C  CB  . VAL A  1  166 ? 66.354 -63.448  19.077  1.00 17.82  ? 166  VAL A CB  1 
ATOM   1293  C  CG1 . VAL A  1  166 ? 65.104 -62.702  18.569  1.00 20.62  ? 166  VAL A CG1 1 
ATOM   1294  C  CG2 . VAL A  1  166 ? 67.601 -62.626  18.810  1.00 19.05  ? 166  VAL A CG2 1 
ATOM   1295  N  N   . ASN A  1  167 ? 67.761 -64.669  22.256  1.00 17.76  ? 167  ASN A N   1 
ATOM   1296  C  CA  . ASN A  1  167 ? 68.941 -65.383  22.730  1.00 21.80  ? 167  ASN A CA  1 
ATOM   1297  C  C   . ASN A  1  167 ? 68.750 -66.899  22.842  1.00 20.81  ? 167  ASN A C   1 
ATOM   1298  O  O   . ASN A  1  167 ? 69.730 -67.643  23.010  1.00 19.86  ? 167  ASN A O   1 
ATOM   1299  C  CB  . ASN A  1  167 ? 69.470 -64.775  24.043  1.00 22.38  ? 167  ASN A CB  1 
ATOM   1300  C  CG  . ASN A  1  167 ? 68.464 -64.851  25.177  1.00 24.52  ? 167  ASN A CG  1 
ATOM   1301  O  OD1 . ASN A  1  167 ? 68.825 -65.129  26.319  1.00 25.99  ? 167  ASN A OD1 1 
ATOM   1302  N  ND2 . ASN A  1  167 ? 67.198 -64.606  24.868  1.00 23.65  ? 167  ASN A ND2 1 
ATOM   1303  N  N   . ASP A  1  168 ? 67.498 -67.338  22.715  1.00 14.13  ? 168  ASP A N   1 
ATOM   1304  C  CA  . ASP A  1  168 ? 67.150 -68.765  22.689  1.00 17.37  ? 168  ASP A CA  1 
ATOM   1305  C  C   . ASP A  1  168 ? 67.216 -69.417  21.292  1.00 17.87  ? 168  ASP A C   1 
ATOM   1306  O  O   . ASP A  1  168 ? 66.952 -70.609  21.151  1.00 21.24  ? 168  ASP A O   1 
ATOM   1307  C  CB  . ASP A  1  168 ? 65.769 -69.012  23.329  1.00 16.45  ? 168  ASP A CB  1 
ATOM   1308  C  CG  . ASP A  1  168 ? 64.653 -68.209  22.662  1.00 20.02  ? 168  ASP A CG  1 
ATOM   1309  O  OD1 . ASP A  1  168 ? 64.899 -67.029  22.327  1.00 18.75  ? 168  ASP A OD1 1 
ATOM   1310  O  OD2 . ASP A  1  168 ? 63.526 -68.757  22.483  1.00 19.51  ? 168  ASP A OD2 1 
ATOM   1311  N  N   . SER A  1  169 ? 67.574 -68.637  20.275  1.00 17.46  ? 169  SER A N   1 
ATOM   1312  C  CA  . SER A  1  169 ? 67.704 -69.144  18.907  1.00 17.88  ? 169  SER A CA  1 
ATOM   1313  C  C   . SER A  1  169 ? 69.164 -69.476  18.517  1.00 19.21  ? 169  SER A C   1 
ATOM   1314  O  O   . SER A  1  169 ? 70.057 -68.638  18.618  1.00 21.62  ? 169  SER A O   1 
ATOM   1315  C  CB  . SER A  1  169 ? 67.135 -68.120  17.928  1.00 16.86  ? 169  SER A CB  1 
ATOM   1316  O  OG  . SER A  1  169 ? 67.119 -68.617  16.600  1.00 16.79  ? 169  SER A OG  1 
ATOM   1317  N  N   . TYR A  1  170 ? 69.395 -70.700  18.067  1.00 18.47  ? 170  TYR A N   1 
ATOM   1318  C  CA  . TYR A  1  170 ? 70.718 -71.127  17.615  1.00 15.70  ? 170  TYR A CA  1 
ATOM   1319  C  C   . TYR A  1  170 ? 70.495 -72.452  16.908  1.00 19.97  ? 170  TYR A C   1 
ATOM   1320  O  O   . TYR A  1  170 ? 69.370 -72.978  16.897  1.00 21.76  ? 170  TYR A O   1 
ATOM   1321  C  CB  . TYR A  1  170 ? 71.688 -71.279  18.795  1.00 15.70  ? 170  TYR A CB  1 
ATOM   1322  C  CG  . TYR A  1  170 ? 71.148 -72.220  19.824  1.00 15.27  ? 170  TYR A CG  1 
ATOM   1323  C  CD1 . TYR A  1  170 ? 71.257 -73.598  19.650  1.00 16.80  ? 170  TYR A CD1 1 
ATOM   1324  C  CD2 . TYR A  1  170 ? 70.464 -71.745  20.932  1.00 14.63  ? 170  TYR A CD2 1 
ATOM   1325  C  CE1 . TYR A  1  170 ? 70.720 -74.475  20.573  1.00 19.57  ? 170  TYR A CE1 1 
ATOM   1326  C  CE2 . TYR A  1  170 ? 69.906 -72.620  21.869  1.00 16.54  ? 170  TYR A CE2 1 
ATOM   1327  C  CZ  . TYR A  1  170 ? 70.028 -73.983  21.677  1.00 20.25  ? 170  TYR A CZ  1 
ATOM   1328  O  OH  . TYR A  1  170 ? 69.479 -74.860  22.589  1.00 22.51  ? 170  TYR A OH  1 
ATOM   1329  N  N   . ALA A  1  171 ? 71.550 -72.978  16.296  1.00 21.05  ? 171  ALA A N   1 
ATOM   1330  C  CA  . ALA A  1  171 ? 71.472 -74.219  15.532  1.00 20.26  ? 171  ALA A CA  1 
ATOM   1331  C  C   . ALA A  1  171 ? 72.648 -75.132  15.874  1.00 20.88  ? 171  ALA A C   1 
ATOM   1332  O  O   . ALA A  1  171 ? 73.792 -74.670  16.048  1.00 21.17  ? 171  ALA A O   1 
ATOM   1333  C  CB  . ALA A  1  171 ? 71.459 -73.915  14.031  1.00 19.96  ? 171  ALA A CB  1 
ATOM   1334  N  N   . LYS A  1  172 ? 72.369 -76.429  15.979  1.00 20.52  ? 172  LYS A N   1 
ATOM   1335  C  CA  . LYS A  1  172 ? 73.425 -77.416  16.174  1.00 19.67  ? 172  LYS A CA  1 
ATOM   1336  C  C   . LYS A  1  172 ? 73.308 -78.518  15.126  1.00 21.82  ? 172  LYS A C   1 
ATOM   1337  O  O   . LYS A  1  172 ? 72.309 -78.589  14.421  1.00 22.12  ? 172  LYS A O   1 
ATOM   1338  C  CB  . LYS A  1  172 ? 73.352 -77.993  17.581  1.00 17.84  ? 172  LYS A CB  1 
ATOM   1339  C  CG  . LYS A  1  172 ? 73.634 -76.973  18.669  1.00 17.26  ? 172  LYS A CG  1 
ATOM   1340  C  CD  . LYS A  1  172 ? 73.391 -77.569  20.051  1.00 17.59  ? 172  LYS A CD  1 
ATOM   1341  C  CE  . LYS A  1  172 ? 73.844 -76.610  21.127  1.00 19.13  ? 172  LYS A CE  1 
ATOM   1342  N  NZ  . LYS A  1  172 ? 73.566 -77.110  22.496  1.00 18.93  ? 172  LYS A NZ  1 
ATOM   1343  N  N   . ILE A  1  173 ? 74.331 -79.363  14.999  1.00 23.72  ? 173  ILE A N   1 
ATOM   1344  C  CA  . ILE A  1  173 ? 74.215 -80.549  14.146  1.00 24.57  ? 173  ILE A CA  1 
ATOM   1345  C  C   . ILE A  1  173 ? 74.435 -81.826  14.933  1.00 25.03  ? 173  ILE A C   1 
ATOM   1346  O  O   . ILE A  1  173 ? 75.138 -81.837  15.947  1.00 24.64  ? 173  ILE A O   1 
ATOM   1347  C  CB  . ILE A  1  173 ? 75.213 -80.567  12.964  1.00 24.59  ? 173  ILE A CB  1 
ATOM   1348  C  CG1 . ILE A  1  173 ? 76.606 -80.176  13.423  1.00 26.84  ? 173  ILE A CG1 1 
ATOM   1349  C  CG2 . ILE A  1  173 ? 74.782 -79.641  11.855  1.00 24.27  ? 173  ILE A CG2 1 
ATOM   1350  C  CD1 . ILE A  1  173 ? 77.569 -80.026  12.250  1.00 29.86  ? 173  ILE A CD1 1 
ATOM   1351  N  N   . PHE A  1  174 ? 73.823 -82.903  14.453  1.00 21.60  ? 174  PHE A N   1 
ATOM   1352  C  CA  . PHE A  1  174 ? 74.090 -84.223  14.977  1.00 21.60  ? 174  PHE A CA  1 
ATOM   1353  C  C   . PHE A  1  174 ? 74.222 -85.192  13.799  1.00 23.12  ? 174  PHE A C   1 
ATOM   1354  O  O   . PHE A  1  174 ? 73.790 -84.896  12.683  1.00 25.15  ? 174  PHE A O   1 
ATOM   1355  C  CB  . PHE A  1  174 ? 73.038 -84.659  16.016  1.00 21.30  ? 174  PHE A CB  1 
ATOM   1356  C  CG  . PHE A  1  174 ? 71.625 -84.730  15.487  1.00 21.32  ? 174  PHE A CG  1 
ATOM   1357  C  CD1 . PHE A  1  174 ? 71.130 -85.911  14.959  1.00 21.65  ? 174  PHE A CD1 1 
ATOM   1358  C  CD2 . PHE A  1  174 ? 70.787 -83.629  15.560  1.00 23.72  ? 174  PHE A CD2 1 
ATOM   1359  C  CE1 . PHE A  1  174 ? 69.816 -85.997  14.493  1.00 23.71  ? 174  PHE A CE1 1 
ATOM   1360  C  CE2 . PHE A  1  174 ? 69.467 -83.692  15.104  1.00 25.00  ? 174  PHE A CE2 1 
ATOM   1361  C  CZ  . PHE A  1  174 ? 68.979 -84.881  14.557  1.00 23.35  ? 174  PHE A CZ  1 
ATOM   1362  N  N   . SER A  1  175 ? 74.862 -86.325  14.037  1.00 21.78  ? 175  SER A N   1 
ATOM   1363  C  CA  . SER A  1  175 ? 75.147 -87.258  12.961  1.00 24.31  ? 175  SER A CA  1 
ATOM   1364  C  C   . SER A  1  175 ? 75.523 -88.619  13.538  1.00 24.12  ? 175  SER A C   1 
ATOM   1365  O  O   . SER A  1  175 ? 76.047 -88.707  14.641  1.00 23.78  ? 175  SER A O   1 
ATOM   1366  C  CB  . SER A  1  175 ? 76.310 -86.712  12.125  1.00 24.88  ? 175  SER A CB  1 
ATOM   1367  O  OG  . SER A  1  175 ? 76.738 -87.638  11.147  1.00 24.93  ? 175  SER A OG  1 
ATOM   1368  N  N   . GLY A  1  176 ? 75.258 -89.678  12.781  1.00 23.83  ? 176  GLY A N   1 
ATOM   1369  C  CA  . GLY A  1  176 ? 75.710 -91.002  13.146  1.00 23.19  ? 176  GLY A CA  1 
ATOM   1370  C  C   . GLY A  1  176 ? 77.157 -91.232  12.745  1.00 25.39  ? 176  GLY A C   1 
ATOM   1371  O  O   . GLY A  1  176 ? 77.710 -92.278  13.044  1.00 26.08  ? 176  GLY A O   1 
ATOM   1372  N  N   . ASP A  1  177 ? 77.768 -90.253  12.077  1.00 25.52  ? 177  ASP A N   1 
ATOM   1373  C  CA  . ASP A  1  177 ? 79.145 -90.376  11.592  1.00 27.74  ? 177  ASP A CA  1 
ATOM   1374  C  C   . ASP A  1  177 ? 80.116 -89.837  12.634  1.00 27.94  ? 177  ASP A C   1 
ATOM   1375  O  O   . ASP A  1  177 ? 80.369 -88.634  12.674  1.00 27.77  ? 177  ASP A O   1 
ATOM   1376  C  CB  . ASP A  1  177 ? 79.304 -89.591  10.287  1.00 29.17  ? 177  ASP A CB  1 
ATOM   1377  C  CG  . ASP A  1  177 ? 80.675 -89.761  9.653   1.00 31.22  ? 177  ASP A CG  1 
ATOM   1378  O  OD1 . ASP A  1  177 ? 80.797 -89.503  8.437   1.00 30.92  ? 177  ASP A OD1 1 
ATOM   1379  O  OD2 . ASP A  1  177 ? 81.627 -90.152  10.361  1.00 31.92  ? 177  ASP A OD2 1 
ATOM   1380  N  N   . ASP A  1  178 ? 80.639 -90.719  13.484  1.00 27.88  ? 178  ASP A N   1 
ATOM   1381  C  CA  . ASP A  1  178 ? 81.532 -90.307  14.575  1.00 32.02  ? 178  ASP A CA  1 
ATOM   1382  C  C   . ASP A  1  178 ? 82.759 -89.518  14.089  1.00 31.63  ? 178  ASP A C   1 
ATOM   1383  O  O   . ASP A  1  178 ? 83.190 -88.564  14.741  1.00 29.90  ? 178  ASP A O   1 
ATOM   1384  C  CB  . ASP A  1  178 ? 81.987 -91.510  15.415  1.00 32.67  ? 178  ASP A CB  1 
ATOM   1385  C  CG  . ASP A  1  178 ? 80.881 -92.058  16.305  1.00 34.60  ? 178  ASP A CG  1 
ATOM   1386  O  OD1 . ASP A  1  178 ? 79.970 -91.294  16.699  1.00 31.77  ? 178  ASP A OD1 1 
ATOM   1387  O  OD2 . ASP A  1  178 ? 80.932 -93.266  16.621  1.00 36.62  ? 178  ASP A OD2 1 
ATOM   1388  N  N   . ASP A  1  179 ? 83.304 -89.906  12.942  1.00 31.03  ? 179  ASP A N   1 
ATOM   1389  C  CA  . ASP A  1  179 ? 84.491 -89.236  12.417  1.00 33.35  ? 179  ASP A CA  1 
ATOM   1390  C  C   . ASP A  1  179 ? 84.171 -87.829  11.941  1.00 33.01  ? 179  ASP A C   1 
ATOM   1391  O  O   . ASP A  1  179 ? 84.984 -86.919  12.090  1.00 32.83  ? 179  ASP A O   1 
ATOM   1392  C  CB  . ASP A  1  179 ? 85.137 -90.046  11.290  1.00 35.29  ? 179  ASP A CB  1 
ATOM   1393  C  CG  . ASP A  1  179 ? 85.772 -91.325  11.788  1.00 39.12  ? 179  ASP A CG  1 
ATOM   1394  O  OD1 . ASP A  1  179 ? 86.159 -91.380  12.974  1.00 40.38  ? 179  ASP A OD1 1 
ATOM   1395  O  OD2 . ASP A  1  179 ? 85.877 -92.282  10.999  1.00 42.45  ? 179  ASP A OD2 1 
ATOM   1396  N  N   . LEU A  1  180 ? 82.990 -87.643  11.367  1.00 33.06  ? 180  LEU A N   1 
ATOM   1397  C  CA  . LEU A  1  180 ? 82.571 -86.296  10.987  1.00 32.53  ? 180  LEU A CA  1 
ATOM   1398  C  C   . LEU A  1  180 ? 82.399 -85.424  12.225  1.00 30.52  ? 180  LEU A C   1 
ATOM   1399  O  O   . LEU A  1  180 ? 82.866 -84.283  12.278  1.00 30.51  ? 180  LEU A O   1 
ATOM   1400  C  CB  . LEU A  1  180 ? 81.262 -86.316  10.206  1.00 35.03  ? 180  LEU A CB  1 
ATOM   1401  C  CG  . LEU A  1  180 ? 80.850 -84.856  10.000  1.00 35.76  ? 180  LEU A CG  1 
ATOM   1402  C  CD1 . LEU A  1  180 ? 81.433 -84.319  8.712   1.00 35.37  ? 180  LEU A CD1 1 
ATOM   1403  C  CD2 . LEU A  1  180 ? 79.375 -84.664  10.064  1.00 34.29  ? 180  LEU A CD2 1 
ATOM   1404  N  N   . VAL A  1  181 ? 81.714 -85.965  13.221  1.00 30.06  ? 181  VAL A N   1 
ATOM   1405  C  CA  . VAL A  1  181 ? 81.501 -85.246  14.464  1.00 31.02  ? 181  VAL A CA  1 
ATOM   1406  C  C   . VAL A  1  181 ? 82.811 -84.838  15.123  1.00 33.27  ? 181  VAL A C   1 
ATOM   1407  O  O   . VAL A  1  181 ? 82.935 -83.703  15.590  1.00 36.51  ? 181  VAL A O   1 
ATOM   1408  C  CB  . VAL A  1  181 ? 80.660 -86.065  15.444  1.00 32.49  ? 181  VAL A CB  1 
ATOM   1409  C  CG1 . VAL A  1  181 ? 80.584 -85.366  16.786  1.00 33.48  ? 181  VAL A CG1 1 
ATOM   1410  C  CG2 . VAL A  1  181 ? 79.266 -86.265  14.871  1.00 33.53  ? 181  VAL A CG2 1 
ATOM   1411  N  N   . ASP A  1  182 ? 83.785 -85.750  15.148  1.00 32.93  ? 182  ASP A N   1 
ATOM   1412  C  CA  . ASP A  1  182 ? 85.110 -85.449  15.694  1.00 33.82  ? 182  ASP A CA  1 
ATOM   1413  C  C   . ASP A  1  182 ? 85.807 -84.312  14.950  1.00 32.31  ? 182  ASP A C   1 
ATOM   1414  O  O   . ASP A  1  182 ? 86.576 -83.555  15.542  1.00 30.93  ? 182  ASP A O   1 
ATOM   1415  C  CB  . ASP A  1  182 ? 86.020 -86.686  15.661  1.00 37.62  ? 182  ASP A CB  1 
ATOM   1416  C  CG  . ASP A  1  182 ? 85.687 -87.691  16.748  1.00 43.07  ? 182  ASP A CG  1 
ATOM   1417  O  OD1 . ASP A  1  182 ? 85.032 -87.306  17.741  1.00 46.62  ? 182  ASP A OD1 1 
ATOM   1418  O  OD2 . ASP A  1  182 ? 86.086 -88.869  16.616  1.00 44.63  ? 182  ASP A OD2 1 
ATOM   1419  N  N   . SER A  1  183 ? 85.545 -84.210  13.652  1.00 31.96  ? 183  SER A N   1 
ATOM   1420  C  CA  . SER A  1  183 ? 86.229 -83.243  12.796  1.00 34.07  ? 183  SER A CA  1 
ATOM   1421  C  C   . SER A  1  183 ? 85.631 -81.848  12.858  1.00 30.45  ? 183  SER A C   1 
ATOM   1422  O  O   . SER A  1  183 ? 86.304 -80.864  12.576  1.00 31.18  ? 183  SER A O   1 
ATOM   1423  C  CB  . SER A  1  183 ? 86.187 -83.711  11.345  1.00 37.93  ? 183  SER A CB  1 
ATOM   1424  O  OG  . SER A  1  183 ? 86.904 -84.913  11.192  1.00 43.91  ? 183  SER A OG  1 
ATOM   1425  N  N   . VAL A  1  184 ? 84.348 -81.766  13.173  1.00 28.66  ? 184  VAL A N   1 
ATOM   1426  C  CA  . VAL A  1  184 ? 83.671 -80.477  13.211  1.00 25.89  ? 184  VAL A CA  1 
ATOM   1427  C  C   . VAL A  1  184 ? 83.947 -79.728  14.522  1.00 26.11  ? 184  VAL A C   1 
ATOM   1428  O  O   . VAL A  1  184 ? 84.153 -80.349  15.559  1.00 27.03  ? 184  VAL A O   1 
ATOM   1429  C  CB  . VAL A  1  184 ? 82.152 -80.657  12.996  1.00 25.12  ? 184  VAL A CB  1 
ATOM   1430  C  CG1 . VAL A  1  184 ? 81.410 -79.368  13.327  1.00 26.85  ? 184  VAL A CG1 1 
ATOM   1431  C  CG2 . VAL A  1  184 ? 81.888 -81.073  11.559  1.00 23.52  ? 184  VAL A CG2 1 
ATOM   1432  N  N   . ASP A  1  185 ? 83.969 -78.398  14.457  1.00 27.97  ? 185  ASP A N   1 
ATOM   1433  C  CA  . ASP A  1  185 ? 84.130 -77.543  15.636  1.00 27.67  ? 185  ASP A CA  1 
ATOM   1434  C  C   . ASP A  1  185 ? 83.082 -77.923  16.690  1.00 27.44  ? 185  ASP A C   1 
ATOM   1435  O  O   . ASP A  1  185 ? 81.872 -77.811  16.449  1.00 27.01  ? 185  ASP A O   1 
ATOM   1436  C  CB  . ASP A  1  185 ? 83.968 -76.074  15.217  1.00 27.36  ? 185  ASP A CB  1 
ATOM   1437  C  CG  . ASP A  1  185 ? 84.170 -75.096  16.365  1.00 29.05  ? 185  ASP A CG  1 
ATOM   1438  O  OD1 . ASP A  1  185 ? 84.733 -74.004  16.125  1.00 33.20  ? 185  ASP A OD1 1 
ATOM   1439  O  OD2 . ASP A  1  185 ? 83.760 -75.391  17.503  1.00 28.39  ? 185  ASP A OD2 1 
ATOM   1440  N  N   . ARG A  1  186 ? 83.535 -78.354  17.862  1.00 24.46  ? 186  ARG A N   1 
ATOM   1441  C  CA  . ARG A  1  186 ? 82.617 -78.921  18.855  1.00 25.81  ? 186  ARG A CA  1 
ATOM   1442  C  C   . ARG A  1  186 ? 81.532 -77.955  19.380  1.00 25.12  ? 186  ARG A C   1 
ATOM   1443  O  O   . ARG A  1  186 ? 80.543 -78.391  19.991  1.00 24.32  ? 186  ARG A O   1 
ATOM   1444  C  CB  . ARG A  1  186 ? 83.395 -79.529  20.020  1.00 28.76  ? 186  ARG A CB  1 
ATOM   1445  C  CG  . ARG A  1  186 ? 84.176 -78.514  20.831  1.00 32.31  ? 186  ARG A CG  1 
ATOM   1446  C  CD  . ARG A  1  186 ? 84.967 -79.221  21.916  1.00 37.47  ? 186  ARG A CD  1 
ATOM   1447  N  NE  . ARG A  1  186 ? 84.177 -80.315  22.472  1.00 42.17  ? 186  ARG A NE  1 
ATOM   1448  C  CZ  . ARG A  1  186 ? 83.361 -80.193  23.513  1.00 42.22  ? 186  ARG A CZ  1 
ATOM   1449  N  NH1 . ARG A  1  186 ? 83.241 -79.015  24.136  1.00 38.94  ? 186  ARG A NH1 1 
ATOM   1450  N  NH2 . ARG A  1  186 ? 82.675 -81.252  23.930  1.00 41.61  ? 186  ARG A NH2 1 
ATOM   1451  N  N   . ARG A  1  187 ? 81.715 -76.656  19.149  1.00 24.01  ? 187  ARG A N   1 
ATOM   1452  C  CA  . ARG A  1  187 ? 80.724 -75.657  19.556  1.00 24.28  ? 187  ARG A CA  1 
ATOM   1453  C  C   . ARG A  1  187 ? 79.361 -75.827  18.868  1.00 25.62  ? 187  ARG A C   1 
ATOM   1454  O  O   . ARG A  1  187 ? 78.366 -75.253  19.312  1.00 24.58  ? 187  ARG A O   1 
ATOM   1455  C  CB  . ARG A  1  187 ? 81.242 -74.238  19.303  1.00 22.32  ? 187  ARG A CB  1 
ATOM   1456  C  CG  . ARG A  1  187 ? 82.448 -73.857  20.170  1.00 24.28  ? 187  ARG A CG  1 
ATOM   1457  C  CD  . ARG A  1  187 ? 82.977 -72.490  19.788  1.00 23.36  ? 187  ARG A CD  1 
ATOM   1458  N  NE  . ARG A  1  187 ? 83.421 -72.479  18.397  1.00 24.30  ? 187  ARG A NE  1 
ATOM   1459  C  CZ  . ARG A  1  187 ? 83.450 -71.394  17.632  1.00 26.20  ? 187  ARG A CZ  1 
ATOM   1460  N  NH1 . ARG A  1  187 ? 83.052 -70.230  18.121  1.00 27.29  ? 187  ARG A NH1 1 
ATOM   1461  N  NH2 . ARG A  1  187 ? 83.869 -71.472  16.378  1.00 27.32  ? 187  ARG A NH2 1 
ATOM   1462  N  N   . PHE A  1  188 ? 79.326 -76.604  17.788  1.00 25.08  ? 188  PHE A N   1 
ATOM   1463  C  CA  . PHE A  1  188 ? 78.149 -76.690  16.933  1.00 26.57  ? 188  PHE A CA  1 
ATOM   1464  C  C   . PHE A  1  188 ? 77.500 -78.071  16.973  1.00 27.87  ? 188  PHE A C   1 
ATOM   1465  O  O   . PHE A  1  188 ? 76.546 -78.338  16.243  1.00 26.61  ? 188  PHE A O   1 
ATOM   1466  C  CB  . PHE A  1  188 ? 78.526 -76.343  15.493  1.00 26.24  ? 188  PHE A CB  1 
ATOM   1467  C  CG  . PHE A  1  188 ? 79.126 -74.974  15.336  1.00 29.64  ? 188  PHE A CG  1 
ATOM   1468  C  CD1 . PHE A  1  188 ? 80.470 -74.820  14.991  1.00 30.67  ? 188  PHE A CD1 1 
ATOM   1469  C  CD2 . PHE A  1  188 ? 78.352 -73.835  15.544  1.00 29.57  ? 188  PHE A CD2 1 
ATOM   1470  C  CE1 . PHE A  1  188 ? 81.028 -73.554  14.840  1.00 31.49  ? 188  PHE A CE1 1 
ATOM   1471  C  CE2 . PHE A  1  188 ? 78.900 -72.569  15.400  1.00 30.12  ? 188  PHE A CE2 1 
ATOM   1472  C  CZ  . PHE A  1  188 ? 80.239 -72.423  15.054  1.00 31.40  ? 188  PHE A CZ  1 
ATOM   1473  N  N   . ILE A  1  189 ? 78.025 -78.937  17.833  1.00 27.51  ? 189  ILE A N   1 
ATOM   1474  C  CA  . ILE A  1  189 ? 77.658 -80.338  17.846  1.00 24.45  ? 189  ILE A CA  1 
ATOM   1475  C  C   . ILE A  1  189 ? 76.695 -80.687  18.973  1.00 24.02  ? 189  ILE A C   1 
ATOM   1476  O  O   . ILE A  1  189 ? 76.895 -80.316  20.129  1.00 24.40  ? 189  ILE A O   1 
ATOM   1477  C  CB  . ILE A  1  189 ? 78.913 -81.227  18.014  1.00 24.56  ? 189  ILE A CB  1 
ATOM   1478  C  CG1 . ILE A  1  189 ? 79.837 -81.106  16.791  1.00 28.22  ? 189  ILE A CG1 1 
ATOM   1479  C  CG2 . ILE A  1  189 ? 78.523 -82.667  18.316  1.00 19.64  ? 189  ILE A CG2 1 
ATOM   1480  C  CD1 . ILE A  1  189 ? 79.227 -81.566  15.472  1.00 29.99  ? 189  ILE A CD1 1 
ATOM   1481  N  N   . LEU A  1  190 ? 75.645 -81.413  18.628  1.00 23.40  ? 190  LEU A N   1 
ATOM   1482  C  CA  . LEU A  1  190 ? 74.783 -82.022  19.630  1.00 23.67  ? 190  LEU A CA  1 
ATOM   1483  C  C   . LEU A  1  190 ? 75.250 -83.462  19.618  1.00 22.13  ? 190  LEU A C   1 
ATOM   1484  O  O   . LEU A  1  190 ? 75.075 -84.172  18.626  1.00 24.15  ? 190  LEU A O   1 
ATOM   1485  C  CB  . LEU A  1  190 ? 73.317 -81.921  19.225  1.00 21.85  ? 190  LEU A CB  1 
ATOM   1486  C  CG  . LEU A  1  190 ? 72.246 -82.551  20.136  1.00 24.09  ? 190  LEU A CG  1 
ATOM   1487  C  CD1 . LEU A  1  190 ? 72.425 -82.185  21.628  1.00 23.66  ? 190  LEU A CD1 1 
ATOM   1488  C  CD2 . LEU A  1  190 ? 70.865 -82.135  19.650  1.00 21.80  ? 190  LEU A CD2 1 
ATOM   1489  N  N   . ASP A  1  191 ? 75.864 -83.889  20.704  1.00 18.32  ? 191  ASP A N   1 
ATOM   1490  C  CA  . ASP A  1  191 ? 76.648 -85.123  20.651  1.00 20.31  ? 191  ASP A CA  1 
ATOM   1491  C  C   . ASP A  1  191 ? 75.842 -86.328  21.148  1.00 21.52  ? 191  ASP A C   1 
ATOM   1492  O  O   . ASP A  1  191 ? 75.497 -86.406  22.326  1.00 21.39  ? 191  ASP A O   1 
ATOM   1493  C  CB  . ASP A  1  191 ? 77.961 -84.942  21.426  1.00 20.98  ? 191  ASP A CB  1 
ATOM   1494  C  CG  . ASP A  1  191 ? 78.889 -86.130  21.290  1.00 28.28  ? 191  ASP A CG  1 
ATOM   1495  O  OD1 . ASP A  1  191 ? 78.387 -87.284  21.321  1.00 28.93  ? 191  ASP A OD1 1 
ATOM   1496  O  OD2 . ASP A  1  191 ? 80.122 -85.908  21.159  1.00 31.88  ? 191  ASP A OD2 1 
ATOM   1497  N  N   . ILE A  1  192 ? 75.529 -87.240  20.227  1.00 22.13  ? 192  ILE A N   1 
ATOM   1498  C  CA  . ILE A  1  192 ? 74.724 -88.436  20.521  1.00 21.54  ? 192  ILE A CA  1 
ATOM   1499  C  C   . ILE A  1  192 ? 75.396 -89.387  21.507  1.00 20.78  ? 192  ILE A C   1 
ATOM   1500  O  O   . ILE A  1  192 ? 74.744 -89.916  22.401  1.00 19.70  ? 192  ILE A O   1 
ATOM   1501  C  CB  . ILE A  1  192 ? 74.376 -89.238  19.230  1.00 23.41  ? 192  ILE A CB  1 
ATOM   1502  C  CG1 . ILE A  1  192 ? 73.570 -88.364  18.269  1.00 21.95  ? 192  ILE A CG1 1 
ATOM   1503  C  CG2 . ILE A  1  192 ? 73.604 -90.545  19.577  1.00 22.04  ? 192  ILE A CG2 1 
ATOM   1504  C  CD1 . ILE A  1  192 ? 73.259 -88.992  16.942  1.00 20.82  ? 192  ILE A CD1 1 
ATOM   1505  N  N   . ASN A  1  193 ? 76.697 -89.622  21.337  1.00 18.25  ? 193  ASN A N   1 
ATOM   1506  C  CA  . ASN A  1  193 ? 77.411 -90.484  22.266  1.00 20.33  ? 193  ASN A CA  1 
ATOM   1507  C  C   . ASN A  1  193 ? 77.411 -89.911  23.686  1.00 20.97  ? 193  ASN A C   1 
ATOM   1508  O  O   . ASN A  1  193 ? 77.602 -90.639  24.661  1.00 23.48  ? 193  ASN A O   1 
ATOM   1509  C  CB  . ASN A  1  193 ? 78.869 -90.698  21.809  1.00 22.04  ? 193  ASN A CB  1 
ATOM   1510  C  CG  . ASN A  1  193 ? 78.962 -91.350  20.451  1.00 22.81  ? 193  ASN A CG  1 
ATOM   1511  O  OD1 . ASN A  1  193 ? 78.541 -92.501  20.264  1.00 23.90  ? 193  ASN A OD1 1 
ATOM   1512  N  ND2 . ASN A  1  193 ? 79.514 -90.622  19.489  1.00 21.98  ? 193  ASN A ND2 1 
ATOM   1513  N  N   . LYS A  1  194 ? 77.238 -88.602  23.800  1.00 19.44  ? 194  LYS A N   1 
ATOM   1514  C  CA  . LYS A  1  194 ? 77.284 -87.960  25.110  1.00 21.23  ? 194  LYS A CA  1 
ATOM   1515  C  C   . LYS A  1  194 ? 75.898 -87.826  25.747  1.00 22.63  ? 194  LYS A C   1 
ATOM   1516  O  O   . LYS A  1  194 ? 75.744 -87.935  26.966  1.00 21.80  ? 194  LYS A O   1 
ATOM   1517  C  CB  . LYS A  1  194 ? 77.977 -86.594  25.022  1.00 16.88  ? 194  LYS A CB  1 
ATOM   1518  C  CG  . LYS A  1  194 ? 79.493 -86.681  24.809  1.00 15.64  ? 194  LYS A CG  1 
ATOM   1519  C  CD  . LYS A  1  194 ? 80.091 -85.272  24.678  1.00 16.59  ? 194  LYS A CD  1 
ATOM   1520  C  CE  . LYS A  1  194 ? 81.645 -85.291  24.555  1.00 20.22  ? 194  LYS A CE  1 
ATOM   1521  N  NZ  . LYS A  1  194 ? 82.278 -86.110  25.645  1.00 20.30  ? 194  LYS A NZ  1 
ATOM   1522  N  N   . GLU A  1  195 ? 74.892 -87.594  24.918  1.00 22.49  ? 195  GLU A N   1 
ATOM   1523  C  CA  . GLU A  1  195 ? 73.534 -87.457  25.422  1.00 24.08  ? 195  GLU A CA  1 
ATOM   1524  C  C   . GLU A  1  195 ? 72.842 -88.818  25.575  1.00 25.24  ? 195  GLU A C   1 
ATOM   1525  O  O   . GLU A  1  195 ? 71.839 -88.921  26.289  1.00 26.86  ? 195  GLU A O   1 
ATOM   1526  C  CB  . GLU A  1  195 ? 72.712 -86.517  24.524  1.00 23.77  ? 195  GLU A CB  1 
ATOM   1527  C  CG  . GLU A  1  195 ? 73.348 -85.144  24.273  1.00 23.97  ? 195  GLU A CG  1 
ATOM   1528  C  CD  . GLU A  1  195 ? 73.533 -84.328  25.551  1.00 24.77  ? 195  GLU A CD  1 
ATOM   1529  O  OE1 . GLU A  1  195 ? 72.971 -84.713  26.592  1.00 22.56  ? 195  GLU A OE1 1 
ATOM   1530  O  OE2 . GLU A  1  195 ? 74.238 -83.300  25.514  1.00 26.25  ? 195  GLU A OE2 1 
ATOM   1531  N  N   . PHE A  1  196 ? 73.384 -89.855  24.931  1.00 21.69  ? 196  PHE A N   1 
ATOM   1532  C  CA  . PHE A  1  196 ? 72.774 -91.189  24.956  1.00 23.14  ? 196  PHE A CA  1 
ATOM   1533  C  C   . PHE A  1  196 ? 73.739 -92.310  25.378  1.00 25.78  ? 196  PHE A C   1 
ATOM   1534  O  O   . PHE A  1  196 ? 73.772 -93.396  24.770  1.00 22.07  ? 196  PHE A O   1 
ATOM   1535  C  CB  . PHE A  1  196 ? 72.081 -91.488  23.619  1.00 23.06  ? 196  PHE A CB  1 
ATOM   1536  C  CG  . PHE A  1  196 ? 70.946 -90.531  23.313  1.00 22.95  ? 196  PHE A CG  1 
ATOM   1537  C  CD1 . PHE A  1  196 ? 69.695 -90.732  23.864  1.00 23.42  ? 196  PHE A CD1 1 
ATOM   1538  C  CD2 . PHE A  1  196 ? 71.153 -89.401  22.531  1.00 23.02  ? 196  PHE A CD2 1 
ATOM   1539  C  CE1 . PHE A  1  196 ? 68.634 -89.841  23.620  1.00 20.95  ? 196  PHE A CE1 1 
ATOM   1540  C  CE2 . PHE A  1  196 ? 70.105 -88.497  22.287  1.00 20.82  ? 196  PHE A CE2 1 
ATOM   1541  C  CZ  . PHE A  1  196 ? 68.842 -88.729  22.830  1.00 18.85  ? 196  PHE A CZ  1 
ATOM   1542  N  N   . ALA A  1  197 ? 74.519 -92.030  26.427  1.00 26.43  ? 197  ALA A N   1 
ATOM   1543  C  CA  . ALA A  1  197 ? 75.446 -93.011  27.001  1.00 23.83  ? 197  ALA A CA  1 
ATOM   1544  C  C   . ALA A  1  197 ? 74.657 -94.059  27.777  1.00 23.85  ? 197  ALA A C   1 
ATOM   1545  O  O   . ALA A  1  197 ? 75.192 -95.085  28.197  1.00 24.19  ? 197  ALA A O   1 
ATOM   1546  C  CB  . ALA A  1  197 ? 76.474 -92.321  27.895  1.00 23.22  ? 197  ALA A CB  1 
ATOM   1547  N  N   . ALA A  1  198 ? 73.362 -93.798  27.949  1.00 22.12  ? 198  ALA A N   1 
ATOM   1548  C  CA  . ALA A  1  198 ? 72.475 -94.757  28.578  1.00 22.14  ? 198  ALA A CA  1 
ATOM   1549  C  C   . ALA A  1  198 ? 72.542 -96.099  27.849  1.00 23.37  ? 198  ALA A C   1 
ATOM   1550  O  O   . ALA A  1  198 ? 72.676 -96.146  26.624  1.00 22.98  ? 198  ALA A O   1 
ATOM   1551  C  CB  . ALA A  1  198 ? 71.020 -94.226  28.566  1.00 20.01  ? 198  ALA A CB  1 
ATOM   1552  N  N   . GLY A  1  199 ? 72.430 -97.185  28.603  1.00 23.92  ? 199  GLY A N   1 
ATOM   1553  C  CA  . GLY A  1  199 ? 72.368 -98.512  28.015  1.00 27.90  ? 199  GLY A CA  1 
ATOM   1554  C  C   . GLY A  1  199 ? 71.624 -99.456  28.936  1.00 30.35  ? 199  GLY A C   1 
ATOM   1555  O  O   . GLY A  1  199 ? 71.155 -99.051  30.004  1.00 33.03  ? 199  GLY A O   1 
ATOM   1556  N  N   . TYR A  1  200 ? 71.506 -100.713 28.535  1.00 29.34  ? 200  TYR A N   1 
ATOM   1557  C  CA  . TYR A  1  200 ? 70.752 -101.685 29.330  1.00 29.48  ? 200  TYR A CA  1 
ATOM   1558  C  C   . TYR A  1  200 ? 71.664 -102.793 29.808  1.00 32.50  ? 200  TYR A C   1 
ATOM   1559  O  O   . TYR A  1  200 ? 71.660 -103.133 30.989  1.00 36.38  ? 200  TYR A O   1 
ATOM   1560  C  CB  . TYR A  1  200 ? 69.579 -102.258 28.537  1.00 28.04  ? 200  TYR A CB  1 
ATOM   1561  C  CG  . TYR A  1  200 ? 68.770 -101.187 27.841  1.00 28.97  ? 200  TYR A CG  1 
ATOM   1562  C  CD1 . TYR A  1  200 ? 67.745 -100.509 28.496  1.00 26.63  ? 200  TYR A CD1 1 
ATOM   1563  C  CD2 . TYR A  1  200 ? 69.051 -100.844 26.526  1.00 29.97  ? 200  TYR A CD2 1 
ATOM   1564  C  CE1 . TYR A  1  200 ? 67.017 -99.509  27.840  1.00 27.86  ? 200  TYR A CE1 1 
ATOM   1565  C  CE2 . TYR A  1  200 ? 68.351 -99.862  25.875  1.00 29.55  ? 200  TYR A CE2 1 
ATOM   1566  C  CZ  . TYR A  1  200 ? 67.340 -99.202  26.520  1.00 29.64  ? 200  TYR A CZ  1 
ATOM   1567  O  OH  . TYR A  1  200 ? 66.674 -98.239  25.818  1.00 30.97  ? 200  TYR A OH  1 
ATOM   1568  N  N   . ASP A  1  201 ? 72.444 -103.349 28.884  1.00 31.35  ? 201  ASP A N   1 
ATOM   1569  C  CA  . ASP A  1  201 ? 73.418 -104.371 29.227  1.00 37.36  ? 201  ASP A CA  1 
ATOM   1570  C  C   . ASP A  1  201 ? 74.833 -103.819 29.120  1.00 38.99  ? 201  ASP A C   1 
ATOM   1571  O  O   . ASP A  1  201 ? 75.780 -104.453 29.570  1.00 38.64  ? 201  ASP A O   1 
ATOM   1572  C  CB  . ASP A  1  201 ? 73.272 -105.599 28.328  1.00 43.09  ? 201  ASP A CB  1 
ATOM   1573  C  CG  . ASP A  1  201 ? 71.994 -106.387 28.610  1.00 48.75  ? 201  ASP A CG  1 
ATOM   1574  O  OD1 . ASP A  1  201 ? 71.602 -106.516 29.794  1.00 50.23  ? 201  ASP A OD1 1 
ATOM   1575  O  OD2 . ASP A  1  201 ? 71.384 -106.877 27.637  1.00 50.93  ? 201  ASP A OD2 1 
ATOM   1576  N  N   . LYS A  1  202 ? 74.968 -102.640 28.523  1.00 38.44  ? 202  LYS A N   1 
ATOM   1577  C  CA  . LYS A  1  202 ? 76.256 -101.970 28.445  1.00 37.84  ? 202  LYS A CA  1 
ATOM   1578  C  C   . LYS A  1  202 ? 76.102 -100.492 28.088  1.00 35.17  ? 202  LYS A C   1 
ATOM   1579  O  O   . LYS A  1  202 ? 75.075 -100.080 27.535  1.00 33.07  ? 202  LYS A O   1 
ATOM   1580  C  CB  . LYS A  1  202 ? 77.160 -102.659 27.427  1.00 39.93  ? 202  LYS A CB  1 
ATOM   1581  C  CG  . LYS A  1  202 ? 76.825 -102.347 25.985  1.00 42.30  ? 202  LYS A CG  1 
ATOM   1582  C  CD  . LYS A  1  202 ? 77.835 -102.996 25.054  1.00 49.09  ? 202  LYS A CD  1 
ATOM   1583  C  CE  . LYS A  1  202 ? 77.379 -102.899 23.616  1.00 53.68  ? 202  LYS A CE  1 
ATOM   1584  N  NZ  . LYS A  1  202 ? 76.932 -101.507 23.306  1.00 55.83  ? 202  LYS A NZ  1 
ATOM   1585  N  N   . PRO A  1  203 ? 77.138 -99.695  28.396  1.00 30.09  ? 203  PRO A N   1 
ATOM   1586  C  CA  . PRO A  1  203 ? 77.184 -98.255  28.131  1.00 25.26  ? 203  PRO A CA  1 
ATOM   1587  C  C   . PRO A  1  203 ? 76.994 -97.946  26.646  1.00 25.60  ? 203  PRO A C   1 
ATOM   1588  O  O   . PRO A  1  203 ? 77.500 -98.689  25.799  1.00 23.87  ? 203  PRO A O   1 
ATOM   1589  C  CB  . PRO A  1  203 ? 78.604 -97.861  28.568  1.00 27.66  ? 203  PRO A CB  1 
ATOM   1590  C  CG  . PRO A  1  203 ? 79.029 -98.926  29.525  1.00 30.20  ? 203  PRO A CG  1 
ATOM   1591  C  CD  . PRO A  1  203 ? 78.374 -100.187 29.038  1.00 30.77  ? 203  PRO A CD  1 
ATOM   1592  N  N   . GLY A  1  204 ? 76.277 -96.864  26.339  1.00 21.53  ? 204  GLY A N   1 
ATOM   1593  C  CA  . GLY A  1  204 ? 76.116 -96.404  24.967  1.00 22.45  ? 204  GLY A CA  1 
ATOM   1594  C  C   . GLY A  1  204 ? 75.200 -97.197  24.027  1.00 23.32  ? 204  GLY A C   1 
ATOM   1595  O  O   . GLY A  1  204 ? 75.207 -96.960  22.821  1.00 26.55  ? 204  GLY A O   1 
ATOM   1596  N  N   . GLU A  1  205 ? 74.396 -98.114  24.551  1.00 22.03  ? 205  GLU A N   1 
ATOM   1597  C  CA  . GLU A  1  205 ? 73.483 -98.875  23.691  1.00 26.23  ? 205  GLU A CA  1 
ATOM   1598  C  C   . GLU A  1  205 ? 72.427 -97.980  23.027  1.00 24.95  ? 205  GLU A C   1 
ATOM   1599  O  O   . GLU A  1  205 ? 72.023 -98.214  21.877  1.00 25.66  ? 205  GLU A O   1 
ATOM   1600  C  CB  . GLU A  1  205 ? 72.778 -99.988  24.469  1.00 31.37  ? 205  GLU A CB  1 
ATOM   1601  C  CG  . GLU A  1  205 ? 73.680 -101.104 24.951  1.00 40.24  ? 205  GLU A CG  1 
ATOM   1602  C  CD  . GLU A  1  205 ? 72.897 -102.279 25.523  1.00 46.72  ? 205  GLU A CD  1 
ATOM   1603  O  OE1 . GLU A  1  205 ? 71.999 -102.055 26.355  1.00 47.23  ? 205  GLU A OE1 1 
ATOM   1604  O  OE2 . GLU A  1  205 ? 73.178 -103.434 25.135  1.00 52.02  ? 205  GLU A OE2 1 
ATOM   1605  N  N   . GLN A  1  206 ? 71.959 -96.971  23.759  1.00 18.70  ? 206  GLN A N   1 
ATOM   1606  C  CA  . GLN A  1  206 ? 70.987 -96.048  23.190  1.00 23.18  ? 206  GLN A CA  1 
ATOM   1607  C  C   . GLN A  1  206 ? 71.607 -95.278  22.044  1.00 22.83  ? 206  GLN A C   1 
ATOM   1608  O  O   . GLN A  1  206 ? 71.020 -95.167  20.966  1.00 22.62  ? 206  GLN A O   1 
ATOM   1609  C  CB  . GLN A  1  206 ? 70.398 -95.123  24.259  1.00 25.18  ? 206  GLN A CB  1 
ATOM   1610  C  CG  . GLN A  1  206 ? 69.338 -95.835  25.106  1.00 25.92  ? 206  GLN A CG  1 
ATOM   1611  C  CD  . GLN A  1  206 ? 68.535 -94.884  25.979  1.00 27.64  ? 206  GLN A CD  1 
ATOM   1612  O  OE1 . GLN A  1  206 ? 68.612 -93.665  25.824  1.00 27.88  ? 206  GLN A OE1 1 
ATOM   1613  N  NE2 . GLN A  1  206 ? 67.772 -95.439  26.914  1.00 28.70  ? 206  GLN A NE2 1 
ATOM   1614  N  N   . ALA A  1  207 ? 72.815 -94.779  22.272  1.00 22.99  ? 207  ALA A N   1 
ATOM   1615  C  CA  . ALA A  1  207 ? 73.559 -94.112  21.218  1.00 21.65  ? 207  ALA A CA  1 
ATOM   1616  C  C   . ALA A  1  207 ? 73.698 -95.047  20.027  1.00 22.88  ? 207  ALA A C   1 
ATOM   1617  O  O   . ALA A  1  207 ? 73.500 -94.632  18.889  1.00 25.22  ? 207  ALA A O   1 
ATOM   1618  C  CB  . ALA A  1  207 ? 74.933 -93.664  21.729  1.00 20.95  ? 207  ALA A CB  1 
ATOM   1619  N  N   . ASP A  1  208 ? 74.039 -96.308  20.288  1.00 23.77  ? 208  ASP A N   1 
ATOM   1620  C  CA  . ASP A  1  208 ? 74.201 -97.294  19.213  1.00 26.38  ? 208  ASP A CA  1 
ATOM   1621  C  C   . ASP A  1  208 ? 72.939 -97.378  18.364  1.00 26.15  ? 208  ASP A C   1 
ATOM   1622  O  O   . ASP A  1  208 ? 72.992 -97.305  17.135  1.00 25.73  ? 208  ASP A O   1 
ATOM   1623  C  CB  . ASP A  1  208 ? 74.517 -98.684  19.770  1.00 27.12  ? 208  ASP A CB  1 
ATOM   1624  C  CG  . ASP A  1  208 ? 75.938 -98.799  20.290  1.00 31.78  ? 208  ASP A CG  1 
ATOM   1625  O  OD1 . ASP A  1  208 ? 76.804 -97.991  19.870  1.00 33.10  ? 208  ASP A OD1 1 
ATOM   1626  O  OD2 . ASP A  1  208 ? 76.181 -99.700  21.123  1.00 32.24  ? 208  ASP A OD2 1 
ATOM   1627  N  N   . GLN A  1  209 ? 71.805 -97.544  19.035  1.00 25.20  ? 209  GLN A N   1 
ATOM   1628  C  CA  . GLN A  1  209 ? 70.519 -97.615  18.352  1.00 23.56  ? 209  GLN A CA  1 
ATOM   1629  C  C   . GLN A  1  209 ? 70.290 -96.394  17.468  1.00 24.07  ? 209  GLN A C   1 
ATOM   1630  O  O   . GLN A  1  209 ? 69.908 -96.513  16.293  1.00 24.17  ? 209  GLN A O   1 
ATOM   1631  C  CB  . GLN A  1  209 ? 69.396 -97.746  19.369  1.00 22.50  ? 209  GLN A CB  1 
ATOM   1632  C  CG  . GLN A  1  209 ? 69.343 -99.110  20.062  1.00 23.32  ? 209  GLN A CG  1 
ATOM   1633  C  CD  . GLN A  1  209 ? 68.109 -99.235  20.940  1.00 24.82  ? 209  GLN A CD  1 
ATOM   1634  O  OE1 . GLN A  1  209 ? 67.146 -98.483  20.775  1.00 25.30  ? 209  GLN A OE1 1 
ATOM   1635  N  NE2 . GLN A  1  209 ? 68.132 -100.174 21.879  1.00 26.53  ? 209  GLN A NE2 1 
ATOM   1636  N  N   . LEU A  1  210 ? 70.540 -95.217  18.030  1.00 23.60  ? 210  LEU A N   1 
ATOM   1637  C  CA  . LEU A  1  210 ? 70.295 -93.976  17.310  1.00 22.08  ? 210  LEU A CA  1 
ATOM   1638  C  C   . LEU A  1  210 ? 71.222 -93.834  16.117  1.00 23.64  ? 210  LEU A C   1 
ATOM   1639  O  O   . LEU A  1  210 ? 70.772 -93.529  15.020  1.00 23.66  ? 210  LEU A O   1 
ATOM   1640  C  CB  . LEU A  1  210 ? 70.421 -92.780  18.248  1.00 23.94  ? 210  LEU A CB  1 
ATOM   1641  C  CG  . LEU A  1  210 ? 69.277 -92.679  19.267  1.00 24.29  ? 210  LEU A CG  1 
ATOM   1642  C  CD1 . LEU A  1  210 ? 69.745 -91.939  20.515  1.00 25.12  ? 210  LEU A CD1 1 
ATOM   1643  C  CD2 . LEU A  1  210 ? 68.032 -92.018  18.666  1.00 22.21  ? 210  LEU A CD2 1 
ATOM   1644  N  N   . LYS A  1  211 ? 72.518 -94.067  16.322  1.00 24.86  ? 211  LYS A N   1 
ATOM   1645  C  CA  . LYS A  1  211 ? 73.488 -93.922  15.246  1.00 24.87  ? 211  LYS A CA  1 
ATOM   1646  C  C   . LYS A  1  211 ? 73.234 -94.932  14.119  1.00 26.71  ? 211  LYS A C   1 
ATOM   1647  O  O   . LYS A  1  211 ? 73.392 -94.600  12.949  1.00 27.42  ? 211  LYS A O   1 
ATOM   1648  C  CB  . LYS A  1  211 ? 74.931 -94.016  15.784  1.00 24.57  ? 211  LYS A CB  1 
ATOM   1649  C  CG  . LYS A  1  211 ? 75.218 -93.022  16.921  1.00 24.48  ? 211  LYS A CG  1 
ATOM   1650  C  CD  . LYS A  1  211 ? 76.701 -92.859  17.204  1.00 28.35  ? 211  LYS A CD  1 
ATOM   1651  C  CE  . LYS A  1  211 ? 77.385 -94.175  17.482  1.00 29.77  ? 211  LYS A CE  1 
ATOM   1652  N  NZ  . LYS A  1  211 ? 78.768 -93.957  17.955  1.00 29.74  ? 211  LYS A NZ  1 
ATOM   1653  N  N   . ASP A  1  212 ? 72.829 -96.155  14.461  1.00 26.97  ? 212  ASP A N   1 
ATOM   1654  C  CA  . ASP A  1  212 ? 72.417 -97.123  13.437  1.00 28.54  ? 212  ASP A CA  1 
ATOM   1655  C  C   . ASP A  1  212 ? 71.184 -96.642  12.648  1.00 29.41  ? 212  ASP A C   1 
ATOM   1656  O  O   . ASP A  1  212 ? 71.152 -96.714  11.425  1.00 31.62  ? 212  ASP A O   1 
ATOM   1657  C  CB  . ASP A  1  212 ? 72.113 -98.489  14.055  1.00 36.21  ? 212  ASP A CB  1 
ATOM   1658  C  CG  . ASP A  1  212 ? 73.350 -99.172  14.613  1.00 45.91  ? 212  ASP A CG  1 
ATOM   1659  O  OD1 . ASP A  1  212 ? 74.483 -98.733  14.301  1.00 47.51  ? 212  ASP A OD1 1 
ATOM   1660  O  OD2 . ASP A  1  212 ? 73.187 -100.160 15.367  1.00 51.42  ? 212  ASP A OD2 1 
ATOM   1661  N  N   . ALA A  1  213 ? 70.164 -96.161  13.346  1.00 26.93  ? 213  ALA A N   1 
ATOM   1662  C  CA  . ALA A  1  213 ? 68.983 -95.641  12.662  1.00 27.25  ? 213  ALA A CA  1 
ATOM   1663  C  C   . ALA A  1  213 ? 69.300 -94.405  11.819  1.00 28.42  ? 213  ALA A C   1 
ATOM   1664  O  O   . ALA A  1  213 ? 68.824 -94.274  10.699  1.00 29.80  ? 213  ALA A O   1 
ATOM   1665  C  CB  . ALA A  1  213 ? 67.877 -95.331  13.659  1.00 24.70  ? 213  ALA A CB  1 
ATOM   1666  N  N   . ILE A  1  214 ? 70.104 -93.497  12.358  1.00 28.95  ? 214  ILE A N   1 
ATOM   1667  C  CA  . ILE A  1  214 ? 70.408 -92.256  11.657  1.00 30.32  ? 214  ILE A CA  1 
ATOM   1668  C  C   . ILE A  1  214 ? 71.417 -92.478  10.532  1.00 32.59  ? 214  ILE A C   1 
ATOM   1669  O  O   . ILE A  1  214 ? 71.296 -91.899  9.444   1.00 33.70  ? 214  ILE A O   1 
ATOM   1670  C  CB  . ILE A  1  214 ? 70.922 -91.164  12.622  1.00 29.78  ? 214  ILE A CB  1 
ATOM   1671  C  CG1 . ILE A  1  214 ? 69.784 -90.637  13.497  1.00 30.24  ? 214  ILE A CG1 1 
ATOM   1672  C  CG2 . ILE A  1  214 ? 71.540 -90.004  11.846  1.00 29.33  ? 214  ILE A CG2 1 
ATOM   1673  C  CD1 . ILE A  1  214 ? 70.258 -89.765  14.631  1.00 29.58  ? 214  ILE A CD1 1 
ATOM   1674  N  N   . GLY A  1  215 ? 72.410 -93.326  10.789  1.00 31.41  ? 215  GLY A N   1 
ATOM   1675  C  CA  . GLY A  1  215 ? 73.401 -93.646  9.781   1.00 29.30  ? 215  GLY A CA  1 
ATOM   1676  C  C   . GLY A  1  215 ? 74.431 -92.536  9.655   1.00 30.51  ? 215  GLY A C   1 
ATOM   1677  O  O   . GLY A  1  215 ? 74.581 -91.713  10.560  1.00 28.73  ? 215  GLY A O   1 
ATOM   1678  N  N   . LYS A  1  216 ? 75.142 -92.503  8.533   1.00 32.86  ? 216  LYS A N   1 
ATOM   1679  C  CA  . LYS A  1  216 ? 76.217 -91.527  8.365   1.00 35.23  ? 216  LYS A CA  1 
ATOM   1680  C  C   . LYS A  1  216 ? 75.698 -90.171  7.897   1.00 36.94  ? 216  LYS A C   1 
ATOM   1681  O  O   . LYS A  1  216 ? 76.431 -89.391  7.308   1.00 44.29  ? 216  LYS A O   1 
ATOM   1682  C  CB  . LYS A  1  216 ? 77.287 -92.056  7.412   1.00 35.70  ? 216  LYS A CB  1 
ATOM   1683  C  CG  . LYS A  1  216 ? 77.897 -93.412  7.827   1.00 37.66  ? 216  LYS A CG  1 
ATOM   1684  C  CD  . LYS A  1  216 ? 78.504 -93.374  9.228   1.00 38.17  ? 216  LYS A CD  1 
ATOM   1685  C  CE  . LYS A  1  216 ? 79.413 -94.572  9.497   1.00 42.84  ? 216  LYS A CE  1 
ATOM   1686  N  NZ  . LYS A  1  216 ? 80.687 -94.544  8.679   1.00 47.17  ? 216  LYS A NZ  1 
ATOM   1687  N  N   . LYS A  1  217 ? 74.436 -89.884  8.178   1.00 34.16  ? 217  LYS A N   1 
ATOM   1688  C  CA  . LYS A  1  217 ? 73.836 -88.612  7.786   1.00 31.68  ? 217  LYS A CA  1 
ATOM   1689  C  C   . LYS A  1  217 ? 74.116 -87.470  8.766   1.00 28.23  ? 217  LYS A C   1 
ATOM   1690  O  O   . LYS A  1  217 ? 74.366 -87.693  9.953   1.00 27.96  ? 217  LYS A O   1 
ATOM   1691  C  CB  . LYS A  1  217 ? 72.325 -88.776  7.590   1.00 32.17  ? 217  LYS A CB  1 
ATOM   1692  C  CG  . LYS A  1  217 ? 71.971 -89.688  6.425   1.00 37.03  ? 217  LYS A CG  1 
ATOM   1693  C  CD  . LYS A  1  217 ? 72.695 -89.227  5.168   1.00 41.90  ? 217  LYS A CD  1 
ATOM   1694  C  CE  . LYS A  1  217 ? 72.461 -90.155  3.986   1.00 46.01  ? 217  LYS A CE  1 
ATOM   1695  N  NZ  . LYS A  1  217 ? 73.208 -89.697  2.765   1.00 47.24  ? 217  LYS A NZ  1 
ATOM   1696  N  N   . ILE A  1  218 ? 74.065 -86.242  8.251   1.00 25.69  ? 218  ILE A N   1 
ATOM   1697  C  CA  . ILE A  1  218 ? 74.200 -85.056  9.076   1.00 26.40  ? 218  ILE A CA  1 
ATOM   1698  C  C   . ILE A  1  218 ? 72.856 -84.347  9.153   1.00 26.53  ? 218  ILE A C   1 
ATOM   1699  O  O   . ILE A  1  218 ? 72.240 -84.059  8.128   1.00 27.86  ? 218  ILE A O   1 
ATOM   1700  C  CB  . ILE A  1  218 ? 75.230 -84.069  8.507   1.00 27.87  ? 218  ILE A CB  1 
ATOM   1701  C  CG1 . ILE A  1  218 ? 76.546 -84.786  8.188   1.00 29.75  ? 218  ILE A CG1 1 
ATOM   1702  C  CG2 . ILE A  1  218 ? 75.425 -82.909  9.475   1.00 28.38  ? 218  ILE A CG2 1 
ATOM   1703  C  CD1 . ILE A  1  218 ? 77.652 -83.872  7.693   1.00 29.91  ? 218  ILE A CD1 1 
ATOM   1704  N  N   . TRP A  1  219 ? 72.409 -84.072  10.369  1.00 23.72  ? 219  TRP A N   1 
ATOM   1705  C  CA  . TRP A  1  219 ? 71.133 -83.393  10.579  1.00 23.64  ? 219  TRP A CA  1 
ATOM   1706  C  C   . TRP A  1  219 ? 71.333 -82.137  11.418  1.00 25.02  ? 219  TRP A C   1 
ATOM   1707  O  O   . TRP A  1  219 ? 72.167 -82.114  12.329  1.00 28.67  ? 219  TRP A O   1 
ATOM   1708  C  CB  . TRP A  1  219 ? 70.141 -84.330  11.274  1.00 23.05  ? 219  TRP A CB  1 
ATOM   1709  C  CG  . TRP A  1  219 ? 69.703 -85.466  10.421  1.00 23.34  ? 219  TRP A CG  1 
ATOM   1710  C  CD1 . TRP A  1  219 ? 70.280 -86.695  10.336  1.00 23.98  ? 219  TRP A CD1 1 
ATOM   1711  C  CD2 . TRP A  1  219 ? 68.584 -85.485  9.529   1.00 23.99  ? 219  TRP A CD2 1 
ATOM   1712  N  NE1 . TRP A  1  219 ? 69.593 -87.484  9.442   1.00 25.73  ? 219  TRP A NE1 1 
ATOM   1713  C  CE2 . TRP A  1  219 ? 68.548 -86.763  8.931   1.00 25.58  ? 219  TRP A CE2 1 
ATOM   1714  C  CE3 . TRP A  1  219 ? 67.606 -84.544  9.180   1.00 24.44  ? 219  TRP A CE3 1 
ATOM   1715  C  CZ2 . TRP A  1  219 ? 67.571 -87.129  7.996   1.00 26.48  ? 219  TRP A CZ2 1 
ATOM   1716  C  CZ3 . TRP A  1  219 ? 66.642 -84.902  8.258   1.00 24.46  ? 219  TRP A CZ3 1 
ATOM   1717  C  CH2 . TRP A  1  219 ? 66.630 -86.185  7.672   1.00 25.72  ? 219  TRP A CH2 1 
ATOM   1718  N  N   . GLN A  1  220 ? 70.592 -81.087  11.082  1.00 21.91  ? 220  GLN A N   1 
ATOM   1719  C  CA  . GLN A  1  220 ? 70.586 -79.858  11.861  1.00 22.36  ? 220  GLN A CA  1 
ATOM   1720  C  C   . GLN A  1  220 ? 69.312 -79.802  12.707  1.00 23.47  ? 220  GLN A C   1 
ATOM   1721  O  O   . GLN A  1  220 ? 68.218 -80.153  12.232  1.00 21.41  ? 220  GLN A O   1 
ATOM   1722  C  CB  . GLN A  1  220 ? 70.609 -78.634  10.942  1.00 23.15  ? 220  GLN A CB  1 
ATOM   1723  C  CG  . GLN A  1  220 ? 71.713 -78.611  9.879   1.00 24.97  ? 220  GLN A CG  1 
ATOM   1724  C  CD  . GLN A  1  220 ? 71.401 -77.614  8.767   1.00 27.48  ? 220  GLN A CD  1 
ATOM   1725  O  OE1 . GLN A  1  220 ? 71.883 -76.479  8.779   1.00 27.42  ? 220  GLN A OE1 1 
ATOM   1726  N  NE2 . GLN A  1  220 ? 70.567 -78.032  7.808   1.00 25.17  ? 220  GLN A NE2 1 
ATOM   1727  N  N   . ILE A  1  221 ? 69.459 -79.399  13.966  1.00 21.43  ? 221  ILE A N   1 
ATOM   1728  C  CA  . ILE A  1  221 ? 68.321 -78.961  14.749  1.00 22.34  ? 221  ILE A CA  1 
ATOM   1729  C  C   . ILE A  1  221 ? 68.454 -77.441  14.879  1.00 25.47  ? 221  ILE A C   1 
ATOM   1730  O  O   . ILE A  1  221 ? 69.479 -76.931  15.357  1.00 24.21  ? 221  ILE A O   1 
ATOM   1731  C  CB  . ILE A  1  221 ? 68.275 -79.617  16.143  1.00 19.99  ? 221  ILE A CB  1 
ATOM   1732  C  CG1 . ILE A  1  221 ? 67.253 -78.897  17.035  1.00 20.38  ? 221  ILE A CG1 1 
ATOM   1733  C  CG2 . ILE A  1  221 ? 69.630 -79.555  16.792  1.00 19.83  ? 221  ILE A CG2 1 
ATOM   1734  C  CD1 . ILE A  1  221 ? 65.807 -79.019  16.580  1.00 19.86  ? 221  ILE A CD1 1 
ATOM   1735  N  N   . LEU A  1  222 ? 67.437 -76.725  14.414  1.00 23.51  ? 222  LEU A N   1 
ATOM   1736  C  CA  . LEU A  1  222 ? 67.417 -75.274  14.492  1.00 25.23  ? 222  LEU A CA  1 
ATOM   1737  C  C   . LEU A  1  222 ? 66.264 -74.829  15.387  1.00 23.69  ? 222  LEU A C   1 
ATOM   1738  O  O   . LEU A  1  222 ? 65.140 -75.267  15.193  1.00 18.75  ? 222  LEU A O   1 
ATOM   1739  C  CB  . LEU A  1  222 ? 67.234 -74.671  13.102  1.00 25.59  ? 222  LEU A CB  1 
ATOM   1740  C  CG  . LEU A  1  222 ? 68.215 -75.141  12.030  1.00 23.41  ? 222  LEU A CG  1 
ATOM   1741  C  CD1 . LEU A  1  222 ? 67.643 -76.347  11.304  1.00 22.17  ? 222  LEU A CD1 1 
ATOM   1742  C  CD2 . LEU A  1  222 ? 68.552 -74.009  11.054  1.00 20.24  ? 222  LEU A CD2 1 
ATOM   1743  N  N   . TRP A  1  223 ? 66.557 -73.992  16.385  1.00 22.77  ? 223  TRP A N   1 
ATOM   1744  C  CA  . TRP A  1  223 ? 65.515 -73.425  17.227  1.00 21.44  ? 223  TRP A CA  1 
ATOM   1745  C  C   . TRP A  1  223 ? 65.303 -71.947  16.895  1.00 22.86  ? 223  TRP A C   1 
ATOM   1746  O  O   . TRP A  1  223 ? 66.244 -71.135  16.965  1.00 19.19  ? 223  TRP A O   1 
ATOM   1747  C  CB  . TRP A  1  223 ? 65.844 -73.568  18.720  1.00 16.35  ? 223  TRP A CB  1 
ATOM   1748  C  CG  . TRP A  1  223 ? 66.283 -74.937  19.145  1.00 17.33  ? 223  TRP A CG  1 
ATOM   1749  C  CD1 . TRP A  1  223 ? 67.564 -75.349  19.379  1.00 14.41  ? 223  TRP A CD1 1 
ATOM   1750  C  CD2 . TRP A  1  223 ? 65.437 -76.074  19.414  1.00 17.29  ? 223  TRP A CD2 1 
ATOM   1751  N  NE1 . TRP A  1  223 ? 67.565 -76.662  19.778  1.00 18.32  ? 223  TRP A NE1 1 
ATOM   1752  C  CE2 . TRP A  1  223 ? 66.272 -77.127  19.809  1.00 17.12  ? 223  TRP A CE2 1 
ATOM   1753  C  CE3 . TRP A  1  223 ? 64.048 -76.288  19.374  1.00 17.57  ? 223  TRP A CE3 1 
ATOM   1754  C  CZ2 . TRP A  1  223 ? 65.773 -78.397  20.143  1.00 16.90  ? 223  TRP A CZ2 1 
ATOM   1755  C  CZ3 . TRP A  1  223 ? 63.552 -77.555  19.708  1.00 15.69  ? 223  TRP A CZ3 1 
ATOM   1756  C  CH2 . TRP A  1  223 ? 64.415 -78.587  20.087  1.00 15.34  ? 223  TRP A CH2 1 
ATOM   1757  N  N   . MET A  1  224 ? 64.056 -71.601  16.568  1.00 20.51  ? 224  MET A N   1 
ATOM   1758  C  CA  . MET A  1  224 ? 63.682 -70.211  16.305  1.00 17.33  ? 224  MET A CA  1 
ATOM   1759  C  C   . MET A  1  224 ? 63.423 -69.463  17.601  1.00 16.70  ? 224  MET A C   1 
ATOM   1760  O  O   . MET A  1  224 ? 63.214 -70.076  18.643  1.00 20.40  ? 224  MET A O   1 
ATOM   1761  C  CB  . MET A  1  224 ? 62.449 -70.142  15.391  1.00 18.05  ? 224  MET A CB  1 
ATOM   1762  C  CG  . MET A  1  224 ? 62.787 -70.111  13.900  1.00 22.97  ? 224  MET A CG  1 
ATOM   1763  S  SD  . MET A  1  224 ? 64.015 -71.338  13.348  1.00 22.21  ? 224  MET A SD  1 
ATOM   1764  C  CE  . MET A  1  224 ? 63.079 -72.865  13.511  1.00 23.10  ? 224  MET A CE  1 
ATOM   1765  N  N   . PRO A  1  225 ? 63.449 -68.124  17.546  1.00 16.89  ? 225  PRO A N   1 
ATOM   1766  C  CA  . PRO A  1  225 ? 63.218 -67.349  18.769  1.00 19.01  ? 225  PRO A CA  1 
ATOM   1767  C  C   . PRO A  1  225 ? 61.813 -67.605  19.329  1.00 20.87  ? 225  PRO A C   1 
ATOM   1768  O  O   . PRO A  1  225 ? 60.859 -67.684  18.538  1.00 19.01  ? 225  PRO A O   1 
ATOM   1769  C  CB  . PRO A  1  225 ? 63.349 -65.895  18.297  1.00 19.45  ? 225  PRO A CB  1 
ATOM   1770  C  CG  . PRO A  1  225 ? 64.132 -65.973  16.981  1.00 18.31  ? 225  PRO A CG  1 
ATOM   1771  C  CD  . PRO A  1  225 ? 63.683 -67.264  16.369  1.00 16.53  ? 225  PRO A CD  1 
ATOM   1772  N  N   . THR A  1  226 ? 61.702 -67.743  20.653  1.00 19.76  ? 226  THR A N   1 
ATOM   1773  C  CA  . THR A  1  226 ? 60.409 -67.926  21.320  1.00 21.73  ? 226  THR A CA  1 
ATOM   1774  C  C   . THR A  1  226 ? 59.443 -66.811  20.939  1.00 23.63  ? 226  THR A C   1 
ATOM   1775  O  O   . THR A  1  226 ? 58.260 -67.070  20.667  1.00 23.75  ? 226  THR A O   1 
ATOM   1776  C  CB  . THR A  1  226 ? 60.547 -67.993  22.874  1.00 18.96  ? 226  THR A CB  1 
ATOM   1777  O  OG1 . THR A  1  226 ? 61.099 -69.253  23.254  1.00 18.02  ? 226  THR A OG1 1 
ATOM   1778  C  CG2 . THR A  1  226 ? 59.185 -67.844  23.572  1.00 17.71  ? 226  THR A CG2 1 
ATOM   1779  N  N   . VAL A  1  227 ? 59.949 -65.579  20.895  1.00 21.78  ? 227  VAL A N   1 
ATOM   1780  C  CA  . VAL A  1  227 ? 59.105 -64.434  20.567  1.00 21.12  ? 227  VAL A CA  1 
ATOM   1781  C  C   . VAL A  1  227 ? 58.493 -64.577  19.171  1.00 22.17  ? 227  VAL A C   1 
ATOM   1782  O  O   . VAL A  1  227 ? 57.430 -64.017  18.891  1.00 19.73  ? 227  VAL A O   1 
ATOM   1783  C  CB  . VAL A  1  227 ? 59.840 -63.060  20.702  1.00 21.55  ? 227  VAL A CB  1 
ATOM   1784  C  CG1 . VAL A  1  227 ? 60.902 -62.881  19.624  1.00 17.26  ? 227  VAL A CG1 1 
ATOM   1785  C  CG2 . VAL A  1  227 ? 58.811 -61.896  20.661  1.00 20.72  ? 227  VAL A CG2 1 
ATOM   1786  N  N   . VAL A  1  228 ? 59.153 -65.333  18.294  1.00 22.16  ? 228  VAL A N   1 
ATOM   1787  C  CA  . VAL A  1  228 ? 58.603 -65.566  16.965  1.00 20.26  ? 228  VAL A CA  1 
ATOM   1788  C  C   . VAL A  1  228 ? 57.407 -66.516  17.026  1.00 22.28  ? 228  VAL A C   1 
ATOM   1789  O  O   . VAL A  1  228 ? 56.395 -66.301  16.356  1.00 24.31  ? 228  VAL A O   1 
ATOM   1790  C  CB  . VAL A  1  228 ? 59.665 -66.050  15.967  1.00 21.72  ? 228  VAL A CB  1 
ATOM   1791  C  CG1 . VAL A  1  228 ? 59.008 -66.569  14.672  1.00 22.11  ? 228  VAL A CG1 1 
ATOM   1792  C  CG2 . VAL A  1  228 ? 60.650 -64.907  15.663  1.00 22.89  ? 228  VAL A CG2 1 
ATOM   1793  N  N   . ALA A  1  229 ? 57.518 -67.551  17.849  1.00 20.33  ? 229  ALA A N   1 
ATOM   1794  C  CA  . ALA A  1  229 ? 56.400 -68.458  18.084  1.00 23.91  ? 229  ALA A CA  1 
ATOM   1795  C  C   . ALA A  1  229 ? 55.207 -67.683  18.648  1.00 22.28  ? 229  ALA A C   1 
ATOM   1796  O  O   . ALA A  1  229 ? 54.059 -67.917  18.261  1.00 20.94  ? 229  ALA A O   1 
ATOM   1797  C  CB  . ALA A  1  229 ? 56.821 -69.578  19.058  1.00 26.04  ? 229  ALA A CB  1 
ATOM   1798  N  N   . ARG A  1  230 ? 55.492 -66.751  19.555  1.00 18.43  ? 230  ARG A N   1 
ATOM   1799  C  CA  . ARG A  1  230 ? 54.444 -66.024  20.249  1.00 23.10  ? 230  ARG A CA  1 
ATOM   1800  C  C   . ARG A  1  230 ? 53.803 -64.940  19.381  1.00 22.34  ? 230  ARG A C   1 
ATOM   1801  O  O   . ARG A  1  230 ? 52.589 -64.806  19.370  1.00 22.61  ? 230  ARG A O   1 
ATOM   1802  C  CB  . ARG A  1  230 ? 54.961 -65.483  21.587  1.00 24.58  ? 230  ARG A CB  1 
ATOM   1803  C  CG  . ARG A  1  230 ? 55.413 -66.616  22.496  1.00 22.49  ? 230  ARG A CG  1 
ATOM   1804  C  CD  . ARG A  1  230 ? 55.874 -66.140  23.849  1.00 20.89  ? 230  ARG A CD  1 
ATOM   1805  N  NE  . ARG A  1  230 ? 54.775 -65.742  24.723  1.00 20.79  ? 230  ARG A NE  1 
ATOM   1806  C  CZ  . ARG A  1  230 ? 53.990 -66.592  25.380  1.00 21.00  ? 230  ARG A CZ  1 
ATOM   1807  N  NH1 . ARG A  1  230 ? 53.024 -66.131  26.170  1.00 19.72  ? 230  ARG A NH1 1 
ATOM   1808  N  NH2 . ARG A  1  230 ? 54.163 -67.902  25.252  1.00 21.41  ? 230  ARG A NH2 1 
ATOM   1809  N  N   . GLN A  1  231 ? 54.606 -64.196  18.623  1.00 20.74  ? 231  GLN A N   1 
ATOM   1810  C  CA  . GLN A  1  231 ? 54.037 -63.201  17.716  1.00 19.36  ? 231  GLN A CA  1 
ATOM   1811  C  C   . GLN A  1  231 ? 53.260 -63.828  16.566  1.00 22.52  ? 231  GLN A C   1 
ATOM   1812  O  O   . GLN A  1  231 ? 52.296 -63.242  16.076  1.00 21.67  ? 231  GLN A O   1 
ATOM   1813  C  CB  . GLN A  1  231 ? 55.104 -62.277  17.137  1.00 16.77  ? 231  GLN A CB  1 
ATOM   1814  C  CG  . GLN A  1  231 ? 54.514 -61.115  16.363  1.00 15.85  ? 231  GLN A CG  1 
ATOM   1815  C  CD  . GLN A  1  231 ? 53.553 -60.303  17.221  1.00 20.25  ? 231  GLN A CD  1 
ATOM   1816  O  OE1 . GLN A  1  231 ? 53.976 -59.559  18.103  1.00 21.42  ? 231  GLN A OE1 1 
ATOM   1817  N  NE2 . GLN A  1  231 ? 52.249 -60.486  16.999  1.00 20.31  ? 231  GLN A NE2 1 
ATOM   1818  N  N   . THR A  1  232 ? 53.691 -65.002  16.112  1.00 21.48  ? 232  THR A N   1 
ATOM   1819  C  CA  . THR A  1  232 ? 53.095 -65.594  14.912  1.00 22.00  ? 232  THR A CA  1 
ATOM   1820  C  C   . THR A  1  232 ? 52.505 -66.993  15.190  1.00 22.56  ? 232  THR A C   1 
ATOM   1821  O  O   . THR A  1  232 ? 51.615 -67.143  16.051  1.00 21.21  ? 232  THR A O   1 
ATOM   1822  C  CB  . THR A  1  232 ? 54.088 -65.568  13.686  1.00 20.50  ? 232  THR A CB  1 
ATOM   1823  O  OG1 . THR A  1  232 ? 55.215 -66.437  13.915  1.00 19.08  ? 232  THR A OG1 1 
ATOM   1824  C  CG2 . THR A  1  232 ? 54.587 -64.140  13.444  1.00 18.13  ? 232  THR A CG2 1 
ATOM   1825  N  N   . ASP A  1  233 ? 52.988 -68.007  14.477  1.00 22.17  ? 233  ASP A N   1 
ATOM   1826  C  CA  . ASP A  1  233 ? 52.535 -69.365  14.726  1.00 23.56  ? 233  ASP A CA  1 
ATOM   1827  C  C   . ASP A  1  233 ? 53.600 -70.397  14.324  1.00 22.95  ? 233  ASP A C   1 
ATOM   1828  O  O   . ASP A  1  233 ? 54.724 -70.035  14.007  1.00 25.71  ? 233  ASP A O   1 
ATOM   1829  C  CB  . ASP A  1  233 ? 51.198 -69.628  14.010  1.00 19.66  ? 233  ASP A CB  1 
ATOM   1830  C  CG  . ASP A  1  233 ? 51.325 -69.537  12.494  1.00 22.91  ? 233  ASP A CG  1 
ATOM   1831  O  OD1 . ASP A  1  233 ? 52.458 -69.729  11.966  1.00 22.57  ? 233  ASP A OD1 1 
ATOM   1832  O  OD2 . ASP A  1  233 ? 50.296 -69.278  11.823  1.00 21.63  ? 233  ASP A OD2 1 
ATOM   1833  N  N   . GLY A  1  234 ? 53.233 -71.677  14.328  1.00 23.12  ? 234  GLY A N   1 
ATOM   1834  C  CA  . GLY A  1  234 ? 54.169 -72.746  14.015  1.00 21.86  ? 234  GLY A CA  1 
ATOM   1835  C  C   . GLY A  1  234 ? 54.518 -72.836  12.541  1.00 21.86  ? 234  GLY A C   1 
ATOM   1836  O  O   . GLY A  1  234 ? 55.510 -73.454  12.173  1.00 23.50  ? 234  GLY A O   1 
ATOM   1837  N  N   . GLY A  1  235 ? 53.698 -72.230  11.690  1.00 22.20  ? 235  GLY A N   1 
ATOM   1838  C  CA  . GLY A  1  235 ? 53.931 -72.280  10.258  1.00 22.22  ? 235  GLY A CA  1 
ATOM   1839  C  C   . GLY A  1  235 ? 55.147 -71.469  9.848   1.00 22.47  ? 235  GLY A C   1 
ATOM   1840  O  O   . GLY A  1  235 ? 55.712 -71.665  8.773   1.00 25.47  ? 235  GLY A O   1 
ATOM   1841  N  N   . THR A  1  236 ? 55.549 -70.550  10.712  1.00 18.85  ? 236  THR A N   1 
ATOM   1842  C  CA  . THR A  1  236 ? 56.722 -69.733  10.460  1.00 21.35  ? 236  THR A CA  1 
ATOM   1843  C  C   . THR A  1  236 ? 57.983 -70.590  10.467  1.00 21.58  ? 236  THR A C   1 
ATOM   1844  O  O   . THR A  1  236 ? 58.949 -70.311  9.756   1.00 21.92  ? 236  THR A O   1 
ATOM   1845  C  CB  . THR A  1  236 ? 56.874 -68.647  11.563  1.00 17.70  ? 236  THR A CB  1 
ATOM   1846  O  OG1 . THR A  1  236 ? 55.775 -67.724  11.482  1.00 20.40  ? 236  THR A OG1 1 
ATOM   1847  C  CG2 . THR A  1  236 ? 58.171 -67.899  11.408  1.00 15.81  ? 236  THR A CG2 1 
ATOM   1848  N  N   . MET A  1  237 ? 57.977 -71.636  11.283  1.00 21.35  ? 237  MET A N   1 
ATOM   1849  C  CA  . MET A  1  237 ? 59.242 -72.290  11.647  1.00 21.97  ? 237  MET A CA  1 
ATOM   1850  C  C   . MET A  1  237 ? 60.069 -72.880  10.496  1.00 23.81  ? 237  MET A C   1 
ATOM   1851  O  O   . MET A  1  237 ? 61.246 -72.514  10.328  1.00 25.02  ? 237  MET A O   1 
ATOM   1852  C  CB  . MET A  1  237 ? 59.004 -73.309  12.747  1.00 21.40  ? 237  MET A CB  1 
ATOM   1853  C  CG  . MET A  1  237 ? 58.305 -72.696  13.949  1.00 19.49  ? 237  MET A CG  1 
ATOM   1854  S  SD  . MET A  1  237 ? 59.152 -71.219  14.537  1.00 21.82  ? 237  MET A SD  1 
ATOM   1855  C  CE  . MET A  1  237 ? 57.879 -70.570  15.640  1.00 25.51  ? 237  MET A CE  1 
ATOM   1856  N  N   . PHE A  1  238 ? 59.485 -73.777  9.705   1.00 22.95  ? 238  PHE A N   1 
ATOM   1857  C  CA  . PHE A  1  238 ? 60.232 -74.347  8.572   1.00 23.30  ? 238  PHE A CA  1 
ATOM   1858  C  C   . PHE A  1  238 ? 60.600 -73.278  7.542   1.00 23.51  ? 238  PHE A C   1 
ATOM   1859  O  O   . PHE A  1  238 ? 61.612 -73.383  6.840   1.00 26.00  ? 238  PHE A O   1 
ATOM   1860  C  CB  . PHE A  1  238 ? 59.476 -75.515  7.905   1.00 23.59  ? 238  PHE A CB  1 
ATOM   1861  C  CG  . PHE A  1  238 ? 58.370 -75.090  6.958   1.00 24.90  ? 238  PHE A CG  1 
ATOM   1862  C  CD1 . PHE A  1  238 ? 58.604 -74.996  5.596   1.00 24.42  ? 238  PHE A CD1 1 
ATOM   1863  C  CD2 . PHE A  1  238 ? 57.090 -74.824  7.431   1.00 24.66  ? 238  PHE A CD2 1 
ATOM   1864  C  CE1 . PHE A  1  238 ? 57.587 -74.629  4.711   1.00 26.45  ? 238  PHE A CE1 1 
ATOM   1865  C  CE2 . PHE A  1  238 ? 56.055 -74.458  6.554   1.00 23.16  ? 238  PHE A CE2 1 
ATOM   1866  C  CZ  . PHE A  1  238 ? 56.307 -74.357  5.193   1.00 25.76  ? 238  PHE A CZ  1 
ATOM   1867  N  N   . ARG A  1  239 ? 59.779 -72.243  7.448   1.00 22.08  ? 239  ARG A N   1 
ATOM   1868  C  CA  . ARG A  1  239 ? 60.052 -71.176  6.496   1.00 23.14  ? 239  ARG A CA  1 
ATOM   1869  C  C   . ARG A  1  239 ? 61.265 -70.366  6.951   1.00 23.44  ? 239  ARG A C   1 
ATOM   1870  O  O   . ARG A  1  239 ? 62.147 -70.042  6.151   1.00 23.48  ? 239  ARG A O   1 
ATOM   1871  C  CB  . ARG A  1  239 ? 58.810 -70.297  6.305   1.00 22.57  ? 239  ARG A CB  1 
ATOM   1872  C  CG  . ARG A  1  239 ? 57.657 -71.022  5.593   1.00 21.12  ? 239  ARG A CG  1 
ATOM   1873  C  CD  . ARG A  1  239 ? 56.460 -70.107  5.348   1.00 23.10  ? 239  ARG A CD  1 
ATOM   1874  N  NE  . ARG A  1  239 ? 55.407 -70.763  4.562   1.00 23.05  ? 239  ARG A NE  1 
ATOM   1875  C  CZ  . ARG A  1  239 ? 54.320 -71.333  5.078   1.00 22.53  ? 239  ARG A CZ  1 
ATOM   1876  N  NH1 . ARG A  1  239 ? 53.432 -71.894  4.271   1.00 24.01  ? 239  ARG A NH1 1 
ATOM   1877  N  NH2 . ARG A  1  239 ? 54.115 -71.334  6.393   1.00 20.78  ? 239  ARG A NH2 1 
ATOM   1878  N  N   . TRP A  1  240 ? 61.311 -70.064  8.244   1.00 22.09  ? 240  TRP A N   1 
ATOM   1879  C  CA  . TRP A  1  240 ? 62.413 -69.309  8.831   1.00 21.60  ? 240  TRP A CA  1 
ATOM   1880  C  C   . TRP A  1  240 ? 63.741 -70.062  8.647   1.00 24.70  ? 240  TRP A C   1 
ATOM   1881  O  O   . TRP A  1  240 ? 64.752 -69.475  8.283   1.00 24.77  ? 240  TRP A O   1 
ATOM   1882  C  CB  . TRP A  1  240 ? 62.115 -69.043  10.317  1.00 20.82  ? 240  TRP A CB  1 
ATOM   1883  C  CG  . TRP A  1  240 ? 63.123 -68.184  11.045  1.00 21.16  ? 240  TRP A CG  1 
ATOM   1884  C  CD1 . TRP A  1  240 ? 64.441 -68.487  11.291  1.00 21.08  ? 240  TRP A CD1 1 
ATOM   1885  C  CD2 . TRP A  1  240 ? 62.885 -66.903  11.664  1.00 19.84  ? 240  TRP A CD2 1 
ATOM   1886  N  NE1 . TRP A  1  240 ? 65.039 -67.463  12.002  1.00 21.19  ? 240  TRP A NE1 1 
ATOM   1887  C  CE2 . TRP A  1  240 ? 64.112 -66.475  12.229  1.00 19.89  ? 240  TRP A CE2 1 
ATOM   1888  C  CE3 . TRP A  1  240 ? 61.766 -66.060  11.755  1.00 20.47  ? 240  TRP A CE3 1 
ATOM   1889  C  CZ2 . TRP A  1  240 ? 64.241 -65.254  12.909  1.00 18.88  ? 240  TRP A CZ2 1 
ATOM   1890  C  CZ3 . TRP A  1  240 ? 61.895 -64.845  12.428  1.00 20.71  ? 240  TRP A CZ3 1 
ATOM   1891  C  CH2 . TRP A  1  240 ? 63.127 -64.456  12.998  1.00 19.94  ? 240  TRP A CH2 1 
ATOM   1892  N  N   . VAL A  1  241 ? 63.738 -71.369  8.895   1.00 26.56  ? 241  VAL A N   1 
ATOM   1893  C  CA  . VAL A  1  241 ? 64.917 -72.182  8.631   1.00 24.86  ? 241  VAL A CA  1 
ATOM   1894  C  C   . VAL A  1  241 ? 65.314 -72.030  7.160   1.00 25.32  ? 241  VAL A C   1 
ATOM   1895  O  O   . VAL A  1  241 ? 66.483 -71.800  6.824   1.00 26.78  ? 241  VAL A O   1 
ATOM   1896  C  CB  . VAL A  1  241 ? 64.667 -73.663  8.985   1.00 24.06  ? 241  VAL A CB  1 
ATOM   1897  C  CG1 . VAL A  1  241 ? 65.815 -74.549  8.473   1.00 20.84  ? 241  VAL A CG1 1 
ATOM   1898  C  CG2 . VAL A  1  241 ? 64.476 -73.817  10.492  1.00 21.92  ? 241  VAL A CG2 1 
ATOM   1899  N  N   . GLY A  1  242 ? 64.330 -72.130  6.278   1.00 24.72  ? 242  GLY A N   1 
ATOM   1900  C  CA  . GLY A  1  242 ? 64.595 -71.995  4.860   1.00 25.87  ? 242  GLY A CA  1 
ATOM   1901  C  C   . GLY A  1  242 ? 65.347 -70.708  4.547   1.00 25.93  ? 242  GLY A C   1 
ATOM   1902  O  O   . GLY A  1  242 ? 66.333 -70.729  3.813   1.00 23.47  ? 242  GLY A O   1 
ATOM   1903  N  N   . MET A  1  243 ? 64.874 -69.589  5.102   1.00 23.63  ? 243  MET A N   1 
ATOM   1904  C  CA  . MET A  1  243 ? 65.425 -68.284  4.771   1.00 20.69  ? 243  MET A CA  1 
ATOM   1905  C  C   . MET A  1  243 ? 66.877 -68.155  5.233   1.00 24.94  ? 243  MET A C   1 
ATOM   1906  O  O   . MET A  1  243 ? 67.742 -67.713  4.477   1.00 27.95  ? 243  MET A O   1 
ATOM   1907  C  CB  . MET A  1  243 ? 64.586 -67.158  5.386   1.00 19.64  ? 243  MET A CB  1 
ATOM   1908  C  CG  . MET A  1  243 ? 63.059 -67.199  5.061   1.00 15.15  ? 243  MET A CG  1 
ATOM   1909  S  SD  . MET A  1  243 ? 62.706 -67.389  3.306   1.00 27.12  ? 243  MET A SD  1 
ATOM   1910  C  CE  . MET A  1  243 ? 62.158 -69.079  3.182   1.00 23.87  ? 243  MET A CE  1 
ATOM   1911  N  N   . GLN A  1  244 ? 67.136 -68.539  6.479   1.00 22.26  ? 244  GLN A N   1 
ATOM   1912  C  CA  . GLN A  1  244 ? 68.420 -68.272  7.105   1.00 22.28  ? 244  GLN A CA  1 
ATOM   1913  C  C   . GLN A  1  244 ? 69.478 -69.293  6.706   1.00 21.83  ? 244  GLN A C   1 
ATOM   1914  O  O   . GLN A  1  244 ? 70.665 -68.965  6.616   1.00 21.94  ? 244  GLN A O   1 
ATOM   1915  C  CB  . GLN A  1  244 ? 68.257 -68.169  8.627   1.00 21.82  ? 244  GLN A CB  1 
ATOM   1916  C  CG  . GLN A  1  244 ? 67.350 -67.004  9.021   1.00 20.39  ? 244  GLN A CG  1 
ATOM   1917  C  CD  . GLN A  1  244 ? 67.682 -65.748  8.225   1.00 22.09  ? 244  GLN A CD  1 
ATOM   1918  O  OE1 . GLN A  1  244 ? 67.242 -65.587  7.083   1.00 25.05  ? 244  GLN A OE1 1 
ATOM   1919  N  NE2 . GLN A  1  244 ? 68.467 -64.859  8.817   1.00 21.16  ? 244  GLN A NE2 1 
ATOM   1920  N  N   . VAL A  1  245 ? 69.040 -70.522  6.461   1.00 22.54  ? 245  VAL A N   1 
ATOM   1921  C  CA  . VAL A  1  245 ? 69.908 -71.533  5.879   1.00 25.79  ? 245  VAL A CA  1 
ATOM   1922  C  C   . VAL A  1  245 ? 70.243 -71.111  4.455   1.00 26.54  ? 245  VAL A C   1 
ATOM   1923  O  O   . VAL A  1  245 ? 71.356 -71.332  3.967   1.00 26.72  ? 245  VAL A O   1 
ATOM   1924  C  CB  . VAL A  1  245 ? 69.253 -72.927  5.893   1.00 23.59  ? 245  VAL A CB  1 
ATOM   1925  C  CG1 . VAL A  1  245 ? 69.921 -73.852  4.869   1.00 23.12  ? 245  VAL A CG1 1 
ATOM   1926  C  CG2 . VAL A  1  245 ? 69.331 -73.516  7.294   1.00 22.82  ? 245  VAL A CG2 1 
ATOM   1927  N  N   . GLY A  1  246 ? 69.269 -70.496  3.797   1.00 26.24  ? 246  GLY A N   1 
ATOM   1928  C  CA  . GLY A  1  246 ? 69.459 -69.974  2.455   1.00 25.33  ? 246  GLY A CA  1 
ATOM   1929  C  C   . GLY A  1  246 ? 70.572 -68.944  2.433   1.00 26.45  ? 246  GLY A C   1 
ATOM   1930  O  O   . GLY A  1  246 ? 71.483 -69.032  1.608   1.00 28.94  ? 246  GLY A O   1 
ATOM   1931  N  N   . MET A  1  247 ? 70.515 -67.989  3.361   1.00 23.95  ? 247  MET A N   1 
ATOM   1932  C  CA  . MET A  1  247 ? 71.480 -66.903  3.418   1.00 24.94  ? 247  MET A CA  1 
ATOM   1933  C  C   . MET A  1  247 ? 72.854 -67.427  3.805   1.00 28.09  ? 247  MET A C   1 
ATOM   1934  O  O   . MET A  1  247 ? 73.877 -66.962  3.287   1.00 29.65  ? 247  MET A O   1 
ATOM   1935  C  CB  . MET A  1  247 ? 71.031 -65.823  4.405   1.00 24.51  ? 247  MET A CB  1 
ATOM   1936  C  CG  . MET A  1  247 ? 69.759 -65.073  3.968   1.00 25.78  ? 247  MET A CG  1 
ATOM   1937  S  SD  . MET A  1  247 ? 69.962 -64.329  2.341   1.00 25.78  ? 247  MET A SD  1 
ATOM   1938  C  CE  . MET A  1  247 ? 71.444 -63.343  2.602   1.00 24.18  ? 247  MET A CE  1 
ATOM   1939  N  N   . THR A  1  248 ? 72.866 -68.388  4.723   1.00 27.64  ? 248  THR A N   1 
ATOM   1940  C  CA  . THR A  1  248 ? 74.099 -69.000  5.172   1.00 27.39  ? 248  THR A CA  1 
ATOM   1941  C  C   . THR A  1  248 ? 74.797 -69.720  4.033   1.00 28.37  ? 248  THR A C   1 
ATOM   1942  O  O   . THR A  1  248 ? 75.984 -69.529  3.829   1.00 29.55  ? 248  THR A O   1 
ATOM   1943  C  CB  . THR A  1  248 ? 73.863 -69.973  6.337   1.00 24.52  ? 248  THR A CB  1 
ATOM   1944  O  OG1 . THR A  1  248 ? 73.294 -69.253  7.424   1.00 20.87  ? 248  THR A OG1 1 
ATOM   1945  C  CG2 . THR A  1  248 ? 75.188 -70.563  6.815   1.00 22.67  ? 248  THR A CG2 1 
ATOM   1946  N  N   . MET A  1  249 ? 74.064 -70.541  3.287   1.00 29.13  ? 249  MET A N   1 
ATOM   1947  C  CA  . MET A  1  249 ? 74.642 -71.198  2.121   1.00 29.99  ? 249  MET A CA  1 
ATOM   1948  C  C   . MET A  1  249 ? 75.355 -70.208  1.203   1.00 32.59  ? 249  MET A C   1 
ATOM   1949  O  O   . MET A  1  249 ? 76.499 -70.453  0.772   1.00 33.56  ? 249  MET A O   1 
ATOM   1950  C  CB  . MET A  1  249 ? 73.588 -71.975  1.336   1.00 33.70  ? 249  MET A CB  1 
ATOM   1951  C  CG  . MET A  1  249 ? 73.233 -73.311  1.960   1.00 38.16  ? 249  MET A CG  1 
ATOM   1952  S  SD  . MET A  1  249 ? 74.663 -74.423  1.981   1.00 37.69  ? 249  MET A SD  1 
ATOM   1953  C  CE  . MET A  1  249 ? 73.941 -75.815  2.841   1.00 75.95  ? 249  MET A CE  1 
ATOM   1954  N  N   . ILE A  1  250 ? 74.687 -69.095  0.909   1.00 29.91  ? 250  ILE A N   1 
ATOM   1955  C  CA  . ILE A  1  250 ? 75.239 -68.092  0.003   1.00 30.22  ? 250  ILE A CA  1 
ATOM   1956  C  C   . ILE A  1  250 ? 76.586 -67.592  0.497   1.00 31.55  ? 250  ILE A C   1 
ATOM   1957  O  O   . ILE A  1  250 ? 77.549 -67.497  -0.268  1.00 32.00  ? 250  ILE A O   1 
ATOM   1958  C  CB  . ILE A  1  250 ? 74.299 -66.886  -0.146  1.00 28.95  ? 250  ILE A CB  1 
ATOM   1959  C  CG1 . ILE A  1  250 ? 73.049 -67.274  -0.941  1.00 27.65  ? 250  ILE A CG1 1 
ATOM   1960  C  CG2 . ILE A  1  250 ? 75.035 -65.723  -0.809  1.00 25.17  ? 250  ILE A CG2 1 
ATOM   1961  C  CD1 . ILE A  1  250 ? 71.926 -66.233  -0.859  1.00 24.45  ? 250  ILE A CD1 1 
ATOM   1962  N  N   . ASN A  1  251 ? 76.652 -67.278  1.785   1.00 31.77  ? 251  ASN A N   1 
ATOM   1963  C  CA  . ASN A  1  251 ? 77.886 -66.787  2.385   1.00 33.93  ? 251  ASN A CA  1 
ATOM   1964  C  C   . ASN A  1  251 ? 78.972 -67.872  2.496   1.00 34.86  ? 251  ASN A C   1 
ATOM   1965  O  O   . ASN A  1  251 ? 80.073 -67.713  1.965   1.00 34.87  ? 251  ASN A O   1 
ATOM   1966  C  CB  . ASN A  1  251 ? 77.577 -66.178  3.751   1.00 33.95  ? 251  ASN A CB  1 
ATOM   1967  C  CG  . ASN A  1  251 ? 78.789 -65.552  4.402   1.00 34.08  ? 251  ASN A CG  1 
ATOM   1968  O  OD1 . ASN A  1  251 ? 79.728 -66.247  4.758   1.00 35.07  ? 251  ASN A OD1 1 
ATOM   1969  N  ND2 . ASN A  1  251 ? 78.756 -64.234  4.596   1.00 33.45  ? 251  ASN A ND2 1 
ATOM   1970  N  N   . ALA A  1  252 ? 78.656 -68.972  3.179   1.00 34.21  ? 252  ALA A N   1 
ATOM   1971  C  CA  . ALA A  1  252 ? 79.647 -70.014  3.472   1.00 34.18  ? 252  ALA A CA  1 
ATOM   1972  C  C   . ALA A  1  252 ? 80.196 -70.723  2.243   1.00 34.62  ? 252  ALA A C   1 
ATOM   1973  O  O   . ALA A  1  252 ? 81.245 -71.339  2.312   1.00 36.46  ? 252  ALA A O   1 
ATOM   1974  C  CB  . ALA A  1  252 ? 79.095 -71.039  4.463   1.00 34.31  ? 252  ALA A CB  1 
ATOM   1975  N  N   . TYR A  1  253 ? 79.504 -70.638  1.116   1.00 34.34  ? 253  TYR A N   1 
ATOM   1976  C  CA  . TYR A  1  253 ? 80.002 -71.291  -0.089  1.00 32.54  ? 253  TYR A CA  1 
ATOM   1977  C  C   . TYR A  1  253 ? 80.252 -70.349  -1.290  1.00 32.72  ? 253  TYR A C   1 
ATOM   1978  O  O   . TYR A  1  253 ? 80.379 -70.796  -2.436  1.00 31.88  ? 253  TYR A O   1 
ATOM   1979  C  CB  . TYR A  1  253 ? 79.130 -72.508  -0.426  1.00 30.95  ? 253  TYR A CB  1 
ATOM   1980  C  CG  . TYR A  1  253 ? 79.297 -73.585  0.629   1.00 32.80  ? 253  TYR A CG  1 
ATOM   1981  C  CD1 . TYR A  1  253 ? 78.321 -73.806  1.593   1.00 30.47  ? 253  TYR A CD1 1 
ATOM   1982  C  CD2 . TYR A  1  253 ? 80.469 -74.341  0.693   1.00 35.75  ? 253  TYR A CD2 1 
ATOM   1983  C  CE1 . TYR A  1  253 ? 78.488 -74.767  2.575   1.00 31.83  ? 253  TYR A CE1 1 
ATOM   1984  C  CE2 . TYR A  1  253 ? 80.648 -75.311  1.671   1.00 36.53  ? 253  TYR A CE2 1 
ATOM   1985  C  CZ  . TYR A  1  253 ? 79.654 -75.520  2.612   1.00 35.46  ? 253  TYR A CZ  1 
ATOM   1986  O  OH  . TYR A  1  253 ? 79.825 -76.481  3.585   1.00 33.98  ? 253  TYR A OH  1 
ATOM   1987  N  N   . LYS A  1  254 ? 80.338 -69.047  -1.007  1.00 32.26  ? 254  LYS A N   1 
ATOM   1988  C  CA  . LYS A  1  254 ? 80.795 -68.066  -1.994  1.00 33.34  ? 254  LYS A CA  1 
ATOM   1989  C  C   . LYS A  1  254 ? 80.003 -68.121  -3.290  1.00 36.05  ? 254  LYS A C   1 
ATOM   1990  O  O   . LYS A  1  254 ? 80.570 -68.042  -4.388  1.00 38.58  ? 254  LYS A O   1 
ATOM   1991  C  CB  . LYS A  1  254 ? 82.274 -68.296  -2.306  1.00 35.90  ? 254  LYS A CB  1 
ATOM   1992  C  CG  . LYS A  1  254 ? 83.204 -68.174  -1.116  1.00 37.06  ? 254  LYS A CG  1 
ATOM   1993  C  CD  . LYS A  1  254 ? 84.658 -68.502  -1.535  1.00 41.09  ? 254  LYS A CD  1 
ATOM   1994  C  CE  . LYS A  1  254 ? 85.635 -68.306  -0.368  1.00 44.73  ? 254  LYS A CE  1 
ATOM   1995  N  NZ  . LYS A  1  254 ? 86.982 -68.932  -0.596  1.00 47.48  ? 254  LYS A NZ  1 
ATOM   1996  N  N   . LEU A  1  255 ? 78.688 -68.246  -3.167  1.00 35.06  ? 255  LEU A N   1 
ATOM   1997  C  CA  . LEU A  1  255 ? 77.829 -68.320  -4.331  1.00 34.49  ? 255  LEU A CA  1 
ATOM   1998  C  C   . LEU A  1  255 ? 77.408 -66.918  -4.755  1.00 32.83  ? 255  LEU A C   1 
ATOM   1999  O  O   . LEU A  1  255 ? 77.690 -65.948  -4.051  1.00 30.95  ? 255  LEU A O   1 
ATOM   2000  C  CB  . LEU A  1  255 ? 76.600 -69.161  -3.983  1.00 37.28  ? 255  LEU A CB  1 
ATOM   2001  C  CG  . LEU A  1  255 ? 76.941 -70.538  -3.414  1.00 37.08  ? 255  LEU A CG  1 
ATOM   2002  C  CD1 . LEU A  1  255 ? 75.761 -71.166  -2.711  1.00 34.07  ? 255  LEU A CD1 1 
ATOM   2003  C  CD2 . LEU A  1  255 ? 77.472 -71.450  -4.528  1.00 40.63  ? 255  LEU A CD2 1 
ATOM   2004  N  N   . CYS A  1  256 ? 76.758 -66.804  -5.912  1.00 32.79  ? 256  CYS A N   1 
ATOM   2005  C  CA  . CYS A  1  256 ? 76.025 -65.584  -6.214  1.00 33.62  ? 256  CYS A CA  1 
ATOM   2006  C  C   . CYS A  1  256 ? 74.953 -65.493  -5.141  1.00 33.61  ? 256  CYS A C   1 
ATOM   2007  O  O   . CYS A  1  256 ? 74.387 -66.502  -4.730  1.00 34.13  ? 256  CYS A O   1 
ATOM   2008  C  CB  . CYS A  1  256 ? 75.368 -65.616  -7.599  1.00 32.96  ? 256  CYS A CB  1 
ATOM   2009  S  SG  . CYS A  1  256 ? 74.255 -64.191  -7.902  1.00 39.31  ? 256  CYS A SG  1 
ATOM   2010  N  N   . ALA A  1  257 ? 74.704 -64.291  -4.655  1.00 33.53  ? 257  ALA A N   1 
ATOM   2011  C  CA  . ALA A  1  257 ? 73.628 -64.096  -3.712  1.00 33.76  ? 257  ALA A CA  1 
ATOM   2012  C  C   . ALA A  1  257 ? 72.336 -63.993  -4.508  1.00 31.74  ? 257  ALA A C   1 
ATOM   2013  O  O   . ALA A  1  257 ? 71.810 -62.901  -4.706  1.00 31.46  ? 257  ALA A O   1 
ATOM   2014  C  CB  . ALA A  1  257 ? 73.869 -62.840  -2.891  1.00 35.26  ? 257  ALA A CB  1 
ATOM   2015  N  N   . GLY A  1  258 ? 71.854 -65.137  -4.991  1.00 32.38  ? 258  GLY A N   1 
ATOM   2016  C  CA  . GLY A  1  258 ? 70.624 -65.193  -5.767  1.00 31.36  ? 258  GLY A CA  1 
ATOM   2017  C  C   . GLY A  1  258 ? 70.741 -65.725  -7.191  1.00 31.99  ? 258  GLY A C   1 
ATOM   2018  O  O   . GLY A  1  258 ? 70.415 -65.018  -8.148  1.00 34.09  ? 258  GLY A O   1 
ATOM   2019  N  N   . GLU A  1  259 ? 71.173 -66.977  -7.339  1.00 29.10  ? 259  GLU A N   1 
ATOM   2020  C  CA  . GLU A  1  259 ? 71.194 -67.638  -8.643  1.00 30.03  ? 259  GLU A CA  1 
ATOM   2021  C  C   . GLU A  1  259 ? 70.293 -68.874  -8.642  1.00 31.90  ? 259  GLU A C   1 
ATOM   2022  O  O   . GLU A  1  259 ? 69.639 -69.163  -7.650  1.00 31.31  ? 259  GLU A O   1 
ATOM   2023  C  CB  . GLU A  1  259 ? 72.626 -68.036  -9.029  1.00 29.70  ? 259  GLU A CB  1 
ATOM   2024  C  CG  . GLU A  1  259 ? 73.326 -68.914  -7.997  1.00 29.19  ? 259  GLU A CG  1 
ATOM   2025  C  CD  . GLU A  1  259 ? 74.747 -69.336  -8.434  1.00 33.00  ? 259  GLU A CD  1 
ATOM   2026  O  OE1 . GLU A  1  259 ? 75.718 -68.968  -7.747  1.00 34.52  ? 259  GLU A OE1 1 
ATOM   2027  O  OE2 . GLU A  1  259 ? 74.891 -70.035  -9.458  1.00 33.23  ? 259  GLU A OE2 1 
ATOM   2028  N  N   . SER A  1  260 ? 70.275 -69.614  -9.748  1.00 33.66  ? 260  SER A N   1 
ATOM   2029  C  CA  . SER A  1  260 ? 69.389 -70.775  -9.857  1.00 33.05  ? 260  SER A CA  1 
ATOM   2030  C  C   . SER A  1  260 ? 69.633 -71.804  -8.756  1.00 31.83  ? 260  SER A C   1 
ATOM   2031  O  O   . SER A  1  260 ? 68.693 -72.428  -8.262  1.00 28.98  ? 260  SER A O   1 
ATOM   2032  C  CB  . SER A  1  260 ? 69.520 -71.442  -11.225 1.00 31.24  ? 260  SER A CB  1 
ATOM   2033  O  OG  . SER A  1  260 ? 68.942 -72.731  -11.199 1.00 29.71  ? 260  SER A OG  1 
ATOM   2034  N  N   . VAL A  1  261 ? 70.896 -71.981  -8.381  1.00 31.35  ? 261  VAL A N   1 
ATOM   2035  C  CA  . VAL A  1  261 ? 71.238 -72.889  -7.298  1.00 31.12  ? 261  VAL A CA  1 
ATOM   2036  C  C   . VAL A  1  261 ? 70.546 -72.440  -6.005  1.00 29.89  ? 261  VAL A C   1 
ATOM   2037  O  O   . VAL A  1  261 ? 70.132 -73.262  -5.195  1.00 30.47  ? 261  VAL A O   1 
ATOM   2038  C  CB  . VAL A  1  261 ? 72.773 -72.961  -7.065  1.00 38.55  ? 261  VAL A CB  1 
ATOM   2039  C  CG1 . VAL A  1  261 ? 73.075 -73.639  -5.749  1.00 38.67  ? 261  VAL A CG1 1 
ATOM   2040  C  CG2 . VAL A  1  261 ? 73.469 -73.697  -8.212  1.00 39.03  ? 261  VAL A CG2 1 
ATOM   2041  N  N   . THR A  1  262 ? 70.441 -71.131  -5.809  1.00 28.38  ? 262  THR A N   1 
ATOM   2042  C  CA  . THR A  1  262 ? 69.755 -70.603  -4.632  1.00 31.00  ? 262  THR A CA  1 
ATOM   2043  C  C   . THR A  1  262 ? 68.305 -71.084  -4.607  1.00 31.40  ? 262  THR A C   1 
ATOM   2044  O  O   . THR A  1  262 ? 67.770 -71.441  -3.560  1.00 30.14  ? 262  THR A O   1 
ATOM   2045  C  CB  . THR A  1  262 ? 69.776 -69.076  -4.621  1.00 29.62  ? 262  THR A CB  1 
ATOM   2046  O  OG1 . THR A  1  262 ? 71.119 -68.636  -4.851  1.00 30.77  ? 262  THR A OG1 1 
ATOM   2047  C  CG2 . THR A  1  262 ? 69.282 -68.541  -3.281  1.00 26.77  ? 262  THR A CG2 1 
ATOM   2048  N  N   . GLY A  1  263 ? 67.672 -71.093  -5.772  1.00 32.61  ? 263  GLY A N   1 
ATOM   2049  C  CA  . GLY A  1  263 ? 66.316 -71.594  -5.870  1.00 34.20  ? 263  GLY A CA  1 
ATOM   2050  C  C   . GLY A  1  263 ? 66.220 -73.042  -5.417  1.00 34.16  ? 263  GLY A C   1 
ATOM   2051  O  O   . GLY A  1  263 ? 65.313 -73.397  -4.669  1.00 34.21  ? 263  GLY A O   1 
ATOM   2052  N  N   . GLU A  1  264 ? 67.152 -73.885  -5.861  1.00 31.85  ? 264  GLU A N   1 
ATOM   2053  C  CA  . GLU A  1  264 ? 67.084 -75.295  -5.487  1.00 31.44  ? 264  GLU A CA  1 
ATOM   2054  C  C   . GLU A  1  264 ? 67.384 -75.520  -4.013  1.00 31.24  ? 264  GLU A C   1 
ATOM   2055  O  O   . GLU A  1  264 ? 66.846 -76.445  -3.402  1.00 33.17  ? 264  GLU A O   1 
ATOM   2056  C  CB  . GLU A  1  264 ? 67.957 -76.170  -6.384  1.00 30.20  ? 264  GLU A CB  1 
ATOM   2057  C  CG  . GLU A  1  264 ? 67.444 -76.219  -7.809  1.00 31.55  ? 264  GLU A CG  1 
ATOM   2058  C  CD  . GLU A  1  264 ? 67.869 -77.468  -8.549  1.00 33.26  ? 264  GLU A CD  1 
ATOM   2059  O  OE1 . GLU A  1  264 ? 69.053 -77.552  -8.952  1.00 35.66  ? 264  GLU A OE1 1 
ATOM   2060  O  OE2 . GLU A  1  264 ? 67.013 -78.362  -8.729  1.00 31.67  ? 264  GLU A OE2 1 
ATOM   2061  N  N   . PHE A  1  265 ? 68.233 -74.670  -3.446  1.00 28.74  ? 265  PHE A N   1 
ATOM   2062  C  CA  . PHE A  1  265 ? 68.478 -74.683  -2.007  1.00 28.22  ? 265  PHE A CA  1 
ATOM   2063  C  C   . PHE A  1  265 ? 67.208 -74.372  -1.219  1.00 27.61  ? 265  PHE A C   1 
ATOM   2064  O  O   . PHE A  1  265 ? 66.962 -74.965  -0.166  1.00 30.98  ? 265  PHE A O   1 
ATOM   2065  C  CB  . PHE A  1  265 ? 69.592 -73.700  -1.620  1.00 28.10  ? 265  PHE A CB  1 
ATOM   2066  C  CG  . PHE A  1  265 ? 70.970 -74.274  -1.757  1.00 29.78  ? 265  PHE A CG  1 
ATOM   2067  C  CD1 . PHE A  1  265 ? 71.901 -73.693  -2.598  1.00 30.47  ? 265  PHE A CD1 1 
ATOM   2068  C  CD2 . PHE A  1  265 ? 71.329 -75.409  -1.051  1.00 32.42  ? 265  PHE A CD2 1 
ATOM   2069  C  CE1 . PHE A  1  265 ? 73.175 -74.233  -2.726  1.00 32.59  ? 265  PHE A CE1 1 
ATOM   2070  C  CE2 . PHE A  1  265 ? 72.603 -75.952  -1.167  1.00 33.50  ? 265  PHE A CE2 1 
ATOM   2071  C  CZ  . PHE A  1  265 ? 73.522 -75.368  -2.009  1.00 32.85  ? 265  PHE A CZ  1 
ATOM   2072  N  N   . ALA A  1  266 ? 66.402 -73.442  -1.717  1.00 24.25  ? 266  ALA A N   1 
ATOM   2073  C  CA  . ALA A  1  266 ? 65.110 -73.185  -1.087  1.00 22.37  ? 266  ALA A CA  1 
ATOM   2074  C  C   . ALA A  1  266 ? 64.256 -74.464  -0.995  1.00 24.99  ? 266  ALA A C   1 
ATOM   2075  O  O   . ALA A  1  266 ? 63.714 -74.787  0.062   1.00 27.87  ? 266  ALA A O   1 
ATOM   2076  C  CB  . ALA A  1  266 ? 64.359 -72.087  -1.839  1.00 19.53  ? 266  ALA A CB  1 
ATOM   2077  N  N   . TYR A  1  267 ? 64.123 -75.182  -2.107  1.00 25.42  ? 267  TYR A N   1 
ATOM   2078  C  CA  . TYR A  1  267 ? 63.279 -76.376  -2.142  1.00 28.57  ? 267  TYR A CA  1 
ATOM   2079  C  C   . TYR A  1  267 ? 63.866 -77.493  -1.272  1.00 30.77  ? 267  TYR A C   1 
ATOM   2080  O  O   . TYR A  1  267 ? 63.132 -78.248  -0.620  1.00 29.11  ? 267  TYR A O   1 
ATOM   2081  C  CB  . TYR A  1  267 ? 63.101 -76.874  -3.577  1.00 28.87  ? 267  TYR A CB  1 
ATOM   2082  C  CG  . TYR A  1  267 ? 62.183 -78.070  -3.675  1.00 28.98  ? 267  TYR A CG  1 
ATOM   2083  C  CD1 . TYR A  1  267 ? 60.802 -77.909  -3.639  1.00 28.74  ? 267  TYR A CD1 1 
ATOM   2084  C  CD2 . TYR A  1  267 ? 62.691 -79.359  -3.787  1.00 29.46  ? 267  TYR A CD2 1 
ATOM   2085  C  CE1 . TYR A  1  267 ? 59.948 -78.998  -3.719  1.00 28.06  ? 267  TYR A CE1 1 
ATOM   2086  C  CE2 . TYR A  1  267 ? 61.843 -80.460  -3.868  1.00 30.99  ? 267  TYR A CE2 1 
ATOM   2087  C  CZ  . TYR A  1  267 ? 60.467 -80.263  -3.833  1.00 30.33  ? 267  TYR A CZ  1 
ATOM   2088  O  OH  . TYR A  1  267 ? 59.615 -81.332  -3.920  1.00 30.09  ? 267  TYR A OH  1 
ATOM   2089  N  N   . TYR A  1  268 ? 65.194 -77.594  -1.276  1.00 30.01  ? 268  TYR A N   1 
ATOM   2090  C  CA  . TYR A  1  268 ? 65.896 -78.526  -0.403  1.00 28.36  ? 268  TYR A CA  1 
ATOM   2091  C  C   . TYR A  1  268 ? 65.574 -78.244  1.076   1.00 29.01  ? 268  TYR A C   1 
ATOM   2092  O  O   . TYR A  1  268 ? 65.283 -79.159  1.847   1.00 32.65  ? 268  TYR A O   1 
ATOM   2093  C  CB  . TYR A  1  268 ? 67.420 -78.462  -0.639  1.00 26.96  ? 268  TYR A CB  1 
ATOM   2094  C  CG  . TYR A  1  268 ? 68.200 -78.465  0.662   1.00 27.15  ? 268  TYR A CG  1 
ATOM   2095  C  CD1 . TYR A  1  268 ? 68.380 -79.642  1.375   1.00 27.68  ? 268  TYR A CD1 1 
ATOM   2096  C  CD2 . TYR A  1  268 ? 68.708 -77.290  1.205   1.00 28.27  ? 268  TYR A CD2 1 
ATOM   2097  C  CE1 . TYR A  1  268 ? 69.063 -79.659  2.584   1.00 28.11  ? 268  TYR A CE1 1 
ATOM   2098  C  CE2 . TYR A  1  268 ? 69.399 -77.297  2.427   1.00 28.30  ? 268  TYR A CE2 1 
ATOM   2099  C  CZ  . TYR A  1  268 ? 69.570 -78.496  3.106   1.00 29.41  ? 268  TYR A CZ  1 
ATOM   2100  O  OH  . TYR A  1  268 ? 70.240 -78.554  4.316   1.00 31.55  ? 268  TYR A OH  1 
ATOM   2101  N  N   . ALA A  1  269 ? 65.628 -76.977  1.465   1.00 28.20  ? 269  ALA A N   1 
ATOM   2102  C  CA  . ALA A  1  269 ? 65.412 -76.580  2.856   1.00 27.42  ? 269  ALA A CA  1 
ATOM   2103  C  C   . ALA A  1  269 ? 63.956 -76.637  3.321   1.00 27.98  ? 269  ALA A C   1 
ATOM   2104  O  O   . ALA A  1  269 ? 63.685 -77.003  4.472   1.00 26.64  ? 269  ALA A O   1 
ATOM   2105  C  CB  . ALA A  1  269 ? 65.974 -75.185  3.104   1.00 25.21  ? 269  ALA A CB  1 
ATOM   2106  N  N   . LYS A  1  270 ? 63.029 -76.248  2.447   1.00 28.26  ? 270  LYS A N   1 
ATOM   2107  C  CA  . LYS A  1  270 ? 61.625 -76.085  2.839   1.00 27.24  ? 270  LYS A CA  1 
ATOM   2108  C  C   . LYS A  1  270 ? 60.783 -77.322  2.558   1.00 29.78  ? 270  LYS A C   1 
ATOM   2109  O  O   . LYS A  1  270 ? 59.645 -77.414  3.029   1.00 29.96  ? 270  LYS A O   1 
ATOM   2110  C  CB  . LYS A  1  270 ? 60.989 -74.880  2.129   1.00 26.18  ? 270  LYS A CB  1 
ATOM   2111  C  CG  . LYS A  1  270 ? 61.612 -73.532  2.475   1.00 25.96  ? 270  LYS A CG  1 
ATOM   2112  C  CD  . LYS A  1  270 ? 60.942 -72.422  1.674   1.00 24.42  ? 270  LYS A CD  1 
ATOM   2113  C  CE  . LYS A  1  270 ? 59.481 -72.176  2.115   1.00 22.68  ? 270  LYS A CE  1 
ATOM   2114  N  NZ  . LYS A  1  270 ? 58.795 -71.231  1.153   1.00 23.45  ? 270  LYS A NZ  1 
HETATM 2115  N  N   . MHS A  1  271 ? 61.334 -78.270  1.795   1.00 29.90  ? 271  MHS A N   1 
HETATM 2116  C  CA  . MHS A  1  271 ? 60.567 -79.452  1.380   1.00 28.55  ? 271  MHS A CA  1 
HETATM 2117  C  C   . MHS A  1  271 ? 61.324 -80.751  1.323   1.00 29.68  ? 271  MHS A C   1 
HETATM 2118  O  O   . MHS A  1  271 ? 60.863 -81.771  1.845   1.00 29.88  ? 271  MHS A O   1 
HETATM 2119  C  CB  . MHS A  1  271 ? 60.015 -79.217  -0.023  1.00 28.84  ? 271  MHS A CB  1 
HETATM 2120  C  CG  . MHS A  1  271 ? 59.075 -78.044  0.012   1.00 30.35  ? 271  MHS A CG  1 
HETATM 2121  N  ND1 . MHS A  1  271 ? 57.788 -78.064  0.409   1.00 32.54  ? 271  MHS A ND1 1 
HETATM 2122  C  CD2 . MHS A  1  271 ? 59.394 -76.743  -0.339  1.00 30.34  ? 271  MHS A CD2 1 
HETATM 2123  C  CE1 . MHS A  1  271 ? 57.291 -76.826  0.308   1.00 30.57  ? 271  MHS A CE1 1 
HETATM 2124  N  NE2 . MHS A  1  271 ? 58.269 -76.015  -0.147  1.00 32.37  ? 271  MHS A NE2 1 
HETATM 2125  C  CM  . MHS A  1  271 ? 57.030 -79.252  0.873   1.00 30.88  ? 271  MHS A CM  1 
ATOM   2126  N  N   . ALA A  1  272 ? 62.482 -80.743  0.667   1.00 28.71  ? 272  ALA A N   1 
ATOM   2127  C  CA  . ALA A  1  272 ? 63.140 -81.998  0.313   1.00 30.49  ? 272  ALA A CA  1 
ATOM   2128  C  C   . ALA A  1  272 ? 63.800 -82.701  1.494   1.00 31.01  ? 272  ALA A C   1 
ATOM   2129  O  O   . ALA A  1  272 ? 63.825 -83.927  1.542   1.00 33.26  ? 272  ALA A O   1 
ATOM   2130  C  CB  . ALA A  1  272 ? 64.134 -81.797  -0.819  1.00 31.07  ? 272  ALA A CB  1 
ATOM   2131  N  N   . ALA A  1  273 ? 64.305 -81.941  2.459   1.00 28.07  ? 273  ALA A N   1 
ATOM   2132  C  CA  . ALA A  1  273 ? 65.059 -82.556  3.548   1.00 27.66  ? 273  ALA A CA  1 
ATOM   2133  C  C   . ALA A  1  273 ? 64.609 -82.113  4.938   1.00 27.72  ? 273  ALA A C   1 
ATOM   2134  O  O   . ALA A  1  273 ? 65.217 -82.487  5.942   1.00 29.21  ? 273  ALA A O   1 
ATOM   2135  C  CB  . ALA A  1  273 ? 66.585 -82.318  3.352   1.00 25.86  ? 273  ALA A CB  1 
ATOM   2136  N  N   . VAL A  1  274 ? 63.529 -81.338  4.996   1.00 26.55  ? 274  VAL A N   1 
ATOM   2137  C  CA  . VAL A  1  274 ? 63.007 -80.838  6.266   1.00 25.39  ? 274  VAL A CA  1 
ATOM   2138  C  C   . VAL A  1  274 ? 62.204 -81.879  7.038   1.00 25.48  ? 274  VAL A C   1 
ATOM   2139  O  O   . VAL A  1  274 ? 61.518 -82.721  6.456   1.00 26.04  ? 274  VAL A O   1 
ATOM   2140  C  CB  . VAL A  1  274 ? 62.122 -79.595  6.059   1.00 26.31  ? 274  VAL A CB  1 
ATOM   2141  C  CG1 . VAL A  1  274 ? 60.797 -79.973  5.337   1.00 24.81  ? 274  VAL A CG1 1 
ATOM   2142  C  CG2 . VAL A  1  274 ? 61.844 -78.913  7.389   1.00 24.15  ? 274  VAL A CG2 1 
ATOM   2143  N  N   . VAL A  1  275 ? 62.301 -81.817  8.357   1.00 25.25  ? 275  VAL A N   1 
ATOM   2144  C  CA  . VAL A  1  275 ? 61.502 -82.666  9.228   1.00 25.06  ? 275  VAL A CA  1 
ATOM   2145  C  C   . VAL A  1  275 ? 60.805 -81.783  10.252  1.00 25.10  ? 275  VAL A C   1 
ATOM   2146  O  O   . VAL A  1  275 ? 61.464 -81.185  11.105  1.00 25.53  ? 275  VAL A O   1 
ATOM   2147  C  CB  . VAL A  1  275 ? 62.371 -83.710  9.952   1.00 25.25  ? 275  VAL A CB  1 
ATOM   2148  C  CG1 . VAL A  1  275 ? 61.560 -84.412  11.030  1.00 25.92  ? 275  VAL A CG1 1 
ATOM   2149  C  CG2 . VAL A  1  275 ? 62.931 -84.729  8.941   1.00 23.24  ? 275  VAL A CG2 1 
ATOM   2150  N  N   . GLN A  1  276 ? 59.478 -81.687  10.162  1.00 24.52  ? 276  GLN A N   1 
ATOM   2151  C  CA  . GLN A  1  276 ? 58.742 -80.790  11.043  1.00 23.30  ? 276  GLN A CA  1 
ATOM   2152  C  C   . GLN A  1  276 ? 58.202 -81.517  12.257  1.00 22.75  ? 276  GLN A C   1 
ATOM   2153  O  O   . GLN A  1  276 ? 58.262 -82.744  12.337  1.00 23.76  ? 276  GLN A O   1 
ATOM   2154  C  CB  . GLN A  1  276 ? 57.598 -80.078  10.299  1.00 24.14  ? 276  GLN A CB  1 
ATOM   2155  C  CG  . GLN A  1  276 ? 58.015 -79.503  8.960   1.00 25.45  ? 276  GLN A CG  1 
ATOM   2156  C  CD  . GLN A  1  276 ? 57.111 -78.380  8.511   1.00 26.98  ? 276  GLN A CD  1 
ATOM   2157  O  OE1 . GLN A  1  276 ? 56.824 -78.224  7.313   1.00 26.51  ? 276  GLN A OE1 1 
ATOM   2158  N  NE2 . GLN A  1  276 ? 56.653 -77.587  9.471   1.00 24.46  ? 276  GLN A NE2 1 
ATOM   2159  N  N   . LEU A  1  277 ? 57.688 -80.736  13.205  1.00 21.99  ? 277  LEU A N   1 
ATOM   2160  C  CA  . LEU A  1  277 ? 57.022 -81.278  14.377  1.00 22.72  ? 277  LEU A CA  1 
ATOM   2161  C  C   . LEU A  1  277 ? 55.660 -81.873  14.005  1.00 23.10  ? 277  LEU A C   1 
ATOM   2162  O  O   . LEU A  1  277 ? 55.293 -82.942  14.491  1.00 22.81  ? 277  LEU A O   1 
ATOM   2163  C  CB  . LEU A  1  277 ? 56.847 -80.199  15.438  1.00 19.85  ? 277  LEU A CB  1 
ATOM   2164  C  CG  . LEU A  1  277 ? 56.540 -80.709  16.839  1.00 19.00  ? 277  LEU A CG  1 
ATOM   2165  C  CD1 . LEU A  1  277 ? 57.818 -81.186  17.508  1.00 18.43  ? 277  LEU A CD1 1 
ATOM   2166  C  CD2 . LEU A  1  277 ? 55.860 -79.616  17.670  1.00 16.85  ? 277  LEU A CD2 1 
ATOM   2167  N  N   . SER A  1  278 ? 54.926 -81.191  13.130  1.00 23.32  ? 278  SER A N   1 
ATOM   2168  C  CA  . SER A  1  278 ? 53.615 -81.680  12.691  1.00 25.51  ? 278  SER A CA  1 
ATOM   2169  C  C   . SER A  1  278 ? 53.148 -80.984  11.422  1.00 26.27  ? 278  SER A C   1 
ATOM   2170  O  O   . SER A  1  278 ? 53.611 -79.888  11.100  1.00 26.38  ? 278  SER A O   1 
ATOM   2171  C  CB  . SER A  1  278 ? 52.569 -81.465  13.786  1.00 24.17  ? 278  SER A CB  1 
ATOM   2172  O  OG  . SER A  1  278 ? 52.642 -80.142  14.274  1.00 22.40  ? 278  SER A OG  1 
ATOM   2173  N  N   . ASN A  1  279 ? 52.225 -81.623  10.712  1.00 24.70  ? 279  ASN A N   1 
ATOM   2174  C  CA  . ASN A  1  279 ? 51.645 -81.038  9.513   1.00 26.33  ? 279  ASN A CA  1 
ATOM   2175  C  C   . ASN A  1  279 ? 50.349 -80.276  9.855   1.00 24.25  ? 279  ASN A C   1 
ATOM   2176  O  O   . ASN A  1  279 ? 49.888 -80.318  10.995  1.00 23.90  ? 279  ASN A O   1 
ATOM   2177  C  CB  . ASN A  1  279 ? 51.398 -82.121  8.466   1.00 27.95  ? 279  ASN A CB  1 
ATOM   2178  C  CG  . ASN A  1  279 ? 51.404 -81.580  7.055   1.00 29.43  ? 279  ASN A CG  1 
ATOM   2179  O  OD1 . ASN A  1  279 ? 50.848 -82.196  6.140   1.00 33.27  ? 279  ASN A OD1 1 
ATOM   2180  N  ND2 . ASN A  1  279 ? 52.033 -80.429  6.865   1.00 25.66  ? 279  ASN A ND2 1 
ATOM   2181  N  N   . TYR A  1  280 ? 49.801 -79.559  8.877   1.00 24.23  ? 280  TYR A N   1 
ATOM   2182  C  CA  . TYR A  1  280 ? 48.601 -78.745  9.065   1.00 25.12  ? 280  TYR A CA  1 
ATOM   2183  C  C   . TYR A  1  280 ? 47.378 -79.607  9.388   1.00 27.40  ? 280  TYR A C   1 
ATOM   2184  O  O   . TYR A  1  280 ? 47.488 -80.826  9.549   1.00 26.38  ? 280  TYR A O   1 
ATOM   2185  C  CB  . TYR A  1  280 ? 48.328 -77.909  7.810   1.00 24.82  ? 280  TYR A CB  1 
ATOM   2186  C  CG  . TYR A  1  280 ? 48.212 -78.756  6.560   1.00 25.13  ? 280  TYR A CG  1 
ATOM   2187  C  CD1 . TYR A  1  280 ? 47.008 -79.360  6.198   1.00 24.75  ? 280  TYR A CD1 1 
ATOM   2188  C  CD2 . TYR A  1  280 ? 49.319 -78.973  5.756   1.00 28.11  ? 280  TYR A CD2 1 
ATOM   2189  C  CE1 . TYR A  1  280 ? 46.921 -80.153  5.049   1.00 25.33  ? 280  TYR A CE1 1 
ATOM   2190  C  CE2 . TYR A  1  280 ? 49.245 -79.752  4.621   1.00 27.46  ? 280  TYR A CE2 1 
ATOM   2191  C  CZ  . TYR A  1  280 ? 48.056 -80.343  4.272   1.00 29.11  ? 280  TYR A CZ  1 
ATOM   2192  O  OH  . TYR A  1  280 ? 48.040 -81.114  3.131   1.00 31.64  ? 280  TYR A OH  1 
ATOM   2193  N  N   . MET A  1  281 ? 46.210 -78.965  9.454   1.00 30.24  ? 281  MET A N   1 
ATOM   2194  C  CA  . MET A  1  281 ? 44.968 -79.612  9.884   1.00 28.78  ? 281  MET A CA  1 
ATOM   2195  C  C   . MET A  1  281 ? 43.844 -79.450  8.855   1.00 28.82  ? 281  MET A C   1 
ATOM   2196  O  O   . MET A  1  281 ? 43.834 -78.482  8.092   1.00 30.28  ? 281  MET A O   1 
ATOM   2197  C  CB  . MET A  1  281 ? 44.507 -79.004  11.219  1.00 28.73  ? 281  MET A CB  1 
ATOM   2198  C  CG  . MET A  1  281 ? 45.476 -79.193  12.378  1.00 28.49  ? 281  MET A CG  1 
ATOM   2199  S  SD  . MET A  1  281 ? 45.707 -80.915  12.876  1.00 26.83  ? 281  MET A SD  1 
ATOM   2200  C  CE  . MET A  1  281 ? 44.190 -81.279  13.787  1.00 15.06  ? 281  MET A CE  1 
ATOM   2201  N  N   . PRO A  1  282 ? 42.874 -80.387  8.840   1.00 26.94  ? 282  PRO A N   1 
ATOM   2202  C  CA  . PRO A  1  282 ? 41.651 -80.114  8.065   1.00 25.62  ? 282  PRO A CA  1 
ATOM   2203  C  C   . PRO A  1  282 ? 41.051 -78.770  8.499   1.00 27.01  ? 282  PRO A C   1 
ATOM   2204  O  O   . PRO A  1  282 ? 41.193 -78.380  9.660   1.00 26.58  ? 282  PRO A O   1 
ATOM   2205  C  CB  . PRO A  1  282 ? 40.732 -81.278  8.432   1.00 22.92  ? 282  PRO A CB  1 
ATOM   2206  C  CG  . PRO A  1  282 ? 41.698 -82.391  8.820   1.00 23.81  ? 282  PRO A CG  1 
ATOM   2207  C  CD  . PRO A  1  282 ? 42.819 -81.686  9.530   1.00 23.57  ? 282  PRO A CD  1 
ATOM   2208  N  N   . VAL A  1  283 ? 40.391 -78.076  7.577   1.00 29.16  ? 283  VAL A N   1 
ATOM   2209  C  CA  . VAL A  1  283 ? 40.099 -76.650  7.760   1.00 29.18  ? 283  VAL A CA  1 
ATOM   2210  C  C   . VAL A  1  283 ? 39.067 -76.297  8.835   1.00 28.22  ? 283  VAL A C   1 
ATOM   2211  O  O   . VAL A  1  283 ? 39.069 -75.175  9.327   1.00 28.71  ? 283  VAL A O   1 
ATOM   2212  C  CB  . VAL A  1  283 ? 39.777 -75.935  6.424   1.00 28.23  ? 283  VAL A CB  1 
ATOM   2213  C  CG1 . VAL A  1  283 ? 41.024 -75.924  5.518   1.00 29.68  ? 283  VAL A CG1 1 
ATOM   2214  C  CG2 . VAL A  1  283 ? 38.629 -76.607  5.730   1.00 25.74  ? 283  VAL A CG2 1 
ATOM   2215  N  N   . LYS A  1  284 ? 38.195 -77.224  9.219   1.00 28.24  ? 284  LYS A N   1 
ATOM   2216  C  CA  . LYS A  1  284 ? 37.330 -76.917  10.354  1.00 26.28  ? 284  LYS A CA  1 
ATOM   2217  C  C   . LYS A  1  284 ? 38.186 -76.463  11.540  1.00 25.12  ? 284  LYS A C   1 
ATOM   2218  O  O   . LYS A  1  284 ? 37.875 -75.470  12.215  1.00 25.00  ? 284  LYS A O   1 
ATOM   2219  C  CB  . LYS A  1  284 ? 36.424 -78.082  10.765  1.00 27.34  ? 284  LYS A CB  1 
ATOM   2220  C  CG  . LYS A  1  284 ? 35.510 -77.702  11.971  1.00 23.43  ? 284  LYS A CG  1 
ATOM   2221  C  CD  . LYS A  1  284 ? 34.574 -78.835  12.387  1.00 24.43  ? 284  LYS A CD  1 
ATOM   2222  C  CE  . LYS A  1  284 ? 33.288 -78.791  11.601  1.00 26.84  ? 284  LYS A CE  1 
ATOM   2223  N  NZ  . LYS A  1  284 ? 32.578 -77.520  11.882  1.00 28.18  ? 284  LYS A NZ  1 
ATOM   2224  N  N   . ARG A  1  285 ? 39.271 -77.191  11.786  1.00 22.75  ? 285  ARG A N   1 
ATOM   2225  C  CA  . ARG A  1  285 ? 40.189 -76.850  12.854  1.00 20.39  ? 285  ARG A CA  1 
ATOM   2226  C  C   . ARG A  1  285 ? 41.512 -76.392  12.218  1.00 25.97  ? 285  ARG A C   1 
ATOM   2227  O  O   . ARG A  1  285 ? 42.609 -76.833  12.597  1.00 23.72  ? 285  ARG A O   1 
ATOM   2228  C  CB  . ARG A  1  285 ? 40.384 -78.043  13.793  1.00 19.67  ? 285  ARG A CB  1 
ATOM   2229  C  CG  . ARG A  1  285 ? 40.839 -79.322  13.098  1.00 17.46  ? 285  ARG A CG  1 
ATOM   2230  C  CD  . ARG A  1  285 ? 40.534 -80.556  13.927  1.00 19.15  ? 285  ARG A CD  1 
ATOM   2231  N  NE  . ARG A  1  285 ? 40.615 -81.764  13.109  1.00 22.19  ? 285  ARG A NE  1 
ATOM   2232  C  CZ  . ARG A  1  285 ? 39.624 -82.233  12.350  1.00 23.42  ? 285  ARG A CZ  1 
ATOM   2233  N  NH1 . ARG A  1  285 ? 38.458 -81.602  12.302  1.00 22.90  ? 285  ARG A NH1 1 
ATOM   2234  N  NH2 . ARG A  1  285 ? 39.799 -83.334  11.631  1.00 24.00  ? 285  ARG A NH2 1 
ATOM   2235  N  N   . ALA A  1  286 ? 41.377 -75.495  11.245  1.00 25.37  ? 286  ALA A N   1 
ATOM   2236  C  CA  . ALA A  1  286 ? 42.498 -74.977  10.483  1.00 23.99  ? 286  ALA A CA  1 
ATOM   2237  C  C   . ALA A  1  286 ? 43.628 -74.494  11.392  1.00 22.01  ? 286  ALA A C   1 
ATOM   2238  O  O   . ALA A  1  286 ? 43.407 -73.732  12.341  1.00 21.52  ? 286  ALA A O   1 
ATOM   2239  C  CB  . ALA A  1  286 ? 42.021 -73.852  9.568   1.00 24.66  ? 286  ALA A CB  1 
ATOM   2240  N  N   . ARG A  1  287 ? 44.841 -74.946  11.100  1.00 21.95  ? 287  ARG A N   1 
ATOM   2241  C  CA  . ARG A  1  287 ? 46.016 -74.592  11.894  1.00 23.35  ? 287  ARG A CA  1 
ATOM   2242  C  C   . ARG A  1  287 ? 47.256 -74.668  11.010  1.00 24.47  ? 287  ARG A C   1 
ATOM   2243  O  O   . ARG A  1  287 ? 47.280 -75.395  10.020  1.00 23.58  ? 287  ARG A O   1 
ATOM   2244  C  CB  . ARG A  1  287 ? 46.185 -75.552  13.081  1.00 20.77  ? 287  ARG A CB  1 
ATOM   2245  C  CG  . ARG A  1  287 ? 46.066 -74.906  14.445  1.00 20.05  ? 287  ARG A CG  1 
ATOM   2246  C  CD  . ARG A  1  287 ? 44.638 -74.868  14.938  1.00 20.55  ? 287  ARG A CD  1 
ATOM   2247  N  NE  . ARG A  1  287 ? 44.379 -73.714  15.790  1.00 19.24  ? 287  ARG A NE  1 
ATOM   2248  C  CZ  . ARG A  1  287 ? 43.313 -73.589  16.582  1.00 20.92  ? 287  ARG A CZ  1 
ATOM   2249  N  NH1 . ARG A  1  287 ? 43.145 -72.488  17.312  1.00 19.99  ? 287  ARG A NH1 1 
ATOM   2250  N  NH2 . ARG A  1  287 ? 42.416 -74.566  16.654  1.00 19.56  ? 287  ARG A NH2 1 
ATOM   2251  N  N   . SER A  1  288 ? 48.277 -73.901  11.360  1.00 24.25  ? 288  SER A N   1 
ATOM   2252  C  CA  . SER A  1  288 ? 49.550 -73.964  10.659  1.00 23.94  ? 288  SER A CA  1 
ATOM   2253  C  C   . SER A  1  288 ? 50.311 -75.227  11.040  1.00 25.26  ? 288  SER A C   1 
ATOM   2254  O  O   . SER A  1  288 ? 49.920 -75.963  11.948  1.00 23.98  ? 288  SER A O   1 
ATOM   2255  C  CB  . SER A  1  288 ? 50.407 -72.778  11.076  1.00 22.27  ? 288  SER A CB  1 
ATOM   2256  O  OG  . SER A  1  288 ? 50.667 -72.871  12.465  1.00 21.25  ? 288  SER A OG  1 
ATOM   2257  N  N   . HIS A  1  289 ? 51.436 -75.443  10.371  1.00 23.84  ? 289  HIS A N   1 
ATOM   2258  C  CA  . HIS A  1  289 ? 52.365 -76.497  10.756  1.00 20.99  ? 289  HIS A CA  1 
ATOM   2259  C  C   . HIS A  1  289 ? 52.895 -76.275  12.167  1.00 20.41  ? 289  HIS A C   1 
ATOM   2260  O  O   . HIS A  1  289 ? 52.741 -75.195  12.749  1.00 16.26  ? 289  HIS A O   1 
ATOM   2261  C  CB  . HIS A  1  289 ? 53.524 -76.531  9.759   1.00 20.23  ? 289  HIS A CB  1 
ATOM   2262  C  CG  . HIS A  1  289 ? 53.076 -76.416  8.336   1.00 24.64  ? 289  HIS A CG  1 
ATOM   2263  N  ND1 . HIS A  1  289 ? 53.165 -77.460  7.437   1.00 28.86  ? 289  HIS A ND1 1 
ATOM   2264  C  CD2 . HIS A  1  289 ? 52.500 -75.391  7.666   1.00 21.73  ? 289  HIS A CD2 1 
ATOM   2265  C  CE1 . HIS A  1  289 ? 52.681 -77.075  6.269   1.00 27.30  ? 289  HIS A CE1 1 
ATOM   2266  N  NE2 . HIS A  1  289 ? 52.275 -75.824  6.381   1.00 26.35  ? 289  HIS A NE2 1 
ATOM   2267  N  N   . ASN A  1  290 ? 53.529 -77.312  12.703  1.00 23.64  ? 290  ASN A N   1 
ATOM   2268  C  CA  . ASN A  1  290 ? 54.146 -77.270  14.027  1.00 24.52  ? 290  ASN A CA  1 
ATOM   2269  C  C   . ASN A  1  290 ? 53.226 -76.864  15.178  1.00 25.11  ? 290  ASN A C   1 
ATOM   2270  O  O   . ASN A  1  290 ? 53.691 -76.306  16.164  1.00 26.45  ? 290  ASN A O   1 
ATOM   2271  C  CB  . ASN A  1  290 ? 55.409 -76.394  14.028  1.00 22.46  ? 290  ASN A CB  1 
ATOM   2272  C  CG  . ASN A  1  290 ? 56.671 -77.187  13.738  1.00 21.54  ? 290  ASN A CG  1 
ATOM   2273  O  OD1 . ASN A  1  290 ? 56.659 -78.100  12.923  1.00 22.62  ? 290  ASN A OD1 1 
ATOM   2274  N  ND2 . ASN A  1  290 ? 57.775 -76.830  14.405  1.00 19.38  ? 290  ASN A ND2 1 
ATOM   2275  N  N   . GLU A  1  291 ? 51.936 -77.164  15.065  1.00 23.35  ? 291  GLU A N   1 
ATOM   2276  C  CA  . GLU A  1  291 ? 51.005 -76.929  16.159  1.00 21.68  ? 291  GLU A CA  1 
ATOM   2277  C  C   . GLU A  1  291 ? 50.617 -78.282  16.768  1.00 23.83  ? 291  GLU A C   1 
ATOM   2278  O  O   . GLU A  1  291 ? 50.937 -79.312  16.206  1.00 22.86  ? 291  GLU A O   1 
ATOM   2279  C  CB  . GLU A  1  291 ? 49.764 -76.176  15.654  1.00 20.86  ? 291  GLU A CB  1 
ATOM   2280  C  CG  . GLU A  1  291 ? 50.083 -74.822  15.003  1.00 20.09  ? 291  GLU A CG  1 
ATOM   2281  C  CD  . GLU A  1  291 ? 50.522 -73.768  16.013  1.00 21.22  ? 291  GLU A CD  1 
ATOM   2282  O  OE1 . GLU A  1  291 ? 50.624 -74.099  17.212  1.00 21.81  ? 291  GLU A OE1 1 
ATOM   2283  O  OE2 . GLU A  1  291 ? 50.745 -72.603  15.612  1.00 22.88  ? 291  GLU A OE2 1 
ATOM   2284  N  N   . PRO A  1  292 ? 49.909 -78.282  17.911  1.00 25.78  ? 292  PRO A N   1 
ATOM   2285  C  CA  . PRO A  1  292 ? 49.662 -79.558  18.604  1.00 24.03  ? 292  PRO A CA  1 
ATOM   2286  C  C   . PRO A  1  292 ? 48.735 -80.495  17.837  1.00 22.55  ? 292  PRO A C   1 
ATOM   2287  O  O   . PRO A  1  292 ? 48.844 -81.717  17.970  1.00 21.60  ? 292  PRO A O   1 
ATOM   2288  C  CB  . PRO A  1  292 ? 49.012 -79.120  19.929  1.00 22.22  ? 292  PRO A CB  1 
ATOM   2289  C  CG  . PRO A  1  292 ? 49.420 -77.674  20.104  1.00 22.38  ? 292  PRO A CG  1 
ATOM   2290  C  CD  . PRO A  1  292 ? 49.468 -77.121  18.705  1.00 24.36  ? 292  PRO A CD  1 
ATOM   2291  N  N   . GLY A  1  293 ? 47.830 -79.931  17.043  1.00 22.72  ? 293  GLY A N   1 
ATOM   2292  C  CA  . GLY A  1  293 ? 46.840 -80.730  16.347  1.00 21.34  ? 293  GLY A CA  1 
ATOM   2293  C  C   . GLY A  1  293 ? 47.422 -81.775  15.415  1.00 24.42  ? 293  GLY A C   1 
ATOM   2294  O  O   . GLY A  1  293 ? 46.815 -82.821  15.173  1.00 26.72  ? 293  GLY A O   1 
ATOM   2295  N  N   . GLY A  1  294 ? 48.603 -81.500  14.874  1.00 22.22  ? 294  GLY A N   1 
ATOM   2296  C  CA  . GLY A  1  294 ? 49.205 -82.435  13.946  1.00 21.60  ? 294  GLY A CA  1 
ATOM   2297  C  C   . GLY A  1  294 ? 50.334 -83.252  14.555  1.00 22.06  ? 294  GLY A C   1 
ATOM   2298  O  O   . GLY A  1  294 ? 50.908 -84.080  13.870  1.00 23.23  ? 294  GLY A O   1 
ATOM   2299  N  N   . MET A  1  295 ? 50.651 -83.023  15.830  1.00 23.14  ? 295  MET A N   1 
ATOM   2300  C  CA  . MET A  1  295 ? 51.815 -83.662  16.454  1.00 24.80  ? 295  MET A CA  1 
ATOM   2301  C  C   . MET A  1  295 ? 51.520 -85.069  16.966  1.00 23.26  ? 295  MET A C   1 
ATOM   2302  O  O   . MET A  1  295 ? 50.777 -85.235  17.936  1.00 18.57  ? 295  MET A O   1 
ATOM   2303  C  CB  . MET A  1  295 ? 52.339 -82.819  17.621  1.00 23.64  ? 295  MET A CB  1 
ATOM   2304  C  CG  . MET A  1  295 ? 53.506 -83.488  18.342  1.00 25.12  ? 295  MET A CG  1 
ATOM   2305  S  SD  . MET A  1  295 ? 54.217 -82.608  19.756  1.00 24.52  ? 295  MET A SD  1 
ATOM   2306  C  CE  . MET A  1  295 ? 52.810 -82.477  20.862  1.00 20.39  ? 295  MET A CE  1 
ATOM   2307  N  N   . PRO A  1  296 ? 52.134 -86.088  16.347  1.00 25.07  ? 296  PRO A N   1 
ATOM   2308  C  CA  . PRO A  1  296 ? 51.832 -87.444  16.820  1.00 25.01  ? 296  PRO A CA  1 
ATOM   2309  C  C   . PRO A  1  296 ? 52.258 -87.648  18.273  1.00 24.69  ? 296  PRO A C   1 
ATOM   2310  O  O   . PRO A  1  296 ? 53.180 -86.985  18.773  1.00 25.61  ? 296  PRO A O   1 
ATOM   2311  C  CB  . PRO A  1  296 ? 52.664 -88.345  15.888  1.00 23.40  ? 296  PRO A CB  1 
ATOM   2312  C  CG  . PRO A  1  296 ? 52.970 -87.493  14.693  1.00 23.26  ? 296  PRO A CG  1 
ATOM   2313  C  CD  . PRO A  1  296 ? 53.087 -86.089  15.221  1.00 23.39  ? 296  PRO A CD  1 
ATOM   2314  N  N   . LEU A  1  297 ? 51.584 -88.580  18.933  1.00 23.58  ? 297  LEU A N   1 
ATOM   2315  C  CA  . LEU A  1  297 ? 51.885 -88.980  20.302  1.00 23.12  ? 297  LEU A CA  1 
ATOM   2316  C  C   . LEU A  1  297 ? 53.351 -89.379  20.507  1.00 22.87  ? 297  LEU A C   1 
ATOM   2317  O  O   . LEU A  1  297 ? 53.930 -89.087  21.547  1.00 26.11  ? 297  LEU A O   1 
ATOM   2318  C  CB  . LEU A  1  297 ? 50.974 -90.143  20.699  1.00 23.18  ? 297  LEU A CB  1 
ATOM   2319  C  CG  . LEU A  1  297 ? 49.489 -89.762  20.772  1.00 22.24  ? 297  LEU A CG  1 
ATOM   2320  C  CD1 . LEU A  1  297 ? 48.604 -91.008  20.789  1.00 23.55  ? 297  LEU A CD1 1 
ATOM   2321  C  CD2 . LEU A  1  297 ? 49.224 -88.892  21.986  1.00 18.15  ? 297  LEU A CD2 1 
ATOM   2322  N  N   . GLY A  1  298 ? 53.937 -90.050  19.524  1.00 22.03  ? 298  GLY A N   1 
ATOM   2323  C  CA  . GLY A  1  298 ? 55.290 -90.562  19.657  1.00 24.29  ? 298  GLY A CA  1 
ATOM   2324  C  C   . GLY A  1  298 ? 56.314 -89.446  19.694  1.00 23.46  ? 298  GLY A C   1 
ATOM   2325  O  O   . GLY A  1  298 ? 57.351 -89.555  20.359  1.00 20.98  ? 298  GLY A O   1 
ATOM   2326  N  N   . ILE A  1  299 ? 56.020 -88.362  18.975  1.00 24.21  ? 299  ILE A N   1 
ATOM   2327  C  CA  . ILE A  1  299 ? 56.885 -87.188  18.995  1.00 19.46  ? 299  ILE A CA  1 
ATOM   2328  C  C   . ILE A  1  299 ? 56.819 -86.542  20.373  1.00 18.43  ? 299  ILE A C   1 
ATOM   2329  O  O   . ILE A  1  299 ? 57.842 -86.145  20.937  1.00 17.24  ? 299  ILE A O   1 
ATOM   2330  C  CB  . ILE A  1  299 ? 56.529 -86.162  17.892  1.00 20.48  ? 299  ILE A CB  1 
ATOM   2331  C  CG1 . ILE A  1  299 ? 56.657 -86.795  16.498  1.00 22.12  ? 299  ILE A CG1 1 
ATOM   2332  C  CG2 . ILE A  1  299 ? 57.412 -84.921  18.006  1.00 19.89  ? 299  ILE A CG2 1 
ATOM   2333  C  CD1 . ILE A  1  299 ? 57.950 -87.582  16.265  1.00 19.08  ? 299  ILE A CD1 1 
ATOM   2334  N  N   . ASN A  1  300 ? 55.618 -86.450  20.931  1.00 18.41  ? 300  ASN A N   1 
ATOM   2335  C  CA  . ASN A  1  300 ? 55.482 -85.938  22.286  1.00 20.14  ? 300  ASN A CA  1 
ATOM   2336  C  C   . ASN A  1  300 ? 56.407 -86.736  23.199  1.00 21.65  ? 300  ASN A C   1 
ATOM   2337  O  O   . ASN A  1  300 ? 57.208 -86.174  23.928  1.00 22.47  ? 300  ASN A O   1 
ATOM   2338  C  CB  . ASN A  1  300 ? 54.038 -86.060  22.787  1.00 20.73  ? 300  ASN A CB  1 
ATOM   2339  C  CG  . ASN A  1  300 ? 53.868 -85.502  24.189  1.00 20.57  ? 300  ASN A CG  1 
ATOM   2340  O  OD1 . ASN A  1  300 ? 53.512 -84.341  24.359  1.00 18.95  ? 300  ASN A OD1 1 
ATOM   2341  N  ND2 . ASN A  1  300 ? 54.147 -86.319  25.198  1.00 21.30  ? 300  ASN A ND2 1 
ATOM   2342  N  N   . ALA A  1  301 ? 56.299 -88.059  23.130  1.00 20.72  ? 301  ALA A N   1 
ATOM   2343  C  CA  . ALA A  1  301 ? 57.108 -88.932  23.973  1.00 20.30  ? 301  ALA A CA  1 
ATOM   2344  C  C   . ALA A  1  301 ? 58.619 -88.741  23.730  1.00 20.11  ? 301  ALA A C   1 
ATOM   2345  O  O   . ALA A  1  301 ? 59.396 -88.602  24.668  1.00 22.06  ? 301  ALA A O   1 
ATOM   2346  C  CB  . ALA A  1  301 ? 56.714 -90.379  23.759  1.00 17.58  ? 301  ALA A CB  1 
ATOM   2347  N  N   . ASP A  1  302 ? 59.015 -88.732  22.466  1.00 18.74  ? 302  ASP A N   1 
ATOM   2348  C  CA  . ASP A  1  302 ? 60.421 -88.591  22.111  1.00 21.37  ? 302  ASP A CA  1 
ATOM   2349  C  C   . ASP A  1  302 ? 61.035 -87.275  22.583  1.00 21.30  ? 302  ASP A C   1 
ATOM   2350  O  O   . ASP A  1  302 ? 62.246 -87.200  22.774  1.00 22.43  ? 302  ASP A O   1 
ATOM   2351  C  CB  . ASP A  1  302 ? 60.612 -88.775  20.608  1.00 20.93  ? 302  ASP A CB  1 
ATOM   2352  C  CG  . ASP A  1  302 ? 60.519 -90.224  20.194  1.00 21.25  ? 302  ASP A CG  1 
ATOM   2353  O  OD1 . ASP A  1  302 ? 60.235 -90.502  19.005  1.00 21.49  ? 302  ASP A OD1 1 
ATOM   2354  O  OD2 . ASP A  1  302 ? 60.738 -91.086  21.074  1.00 21.63  ? 302  ASP A OD2 1 
ATOM   2355  N  N   . SER A  1  303 ? 60.196 -86.256  22.770  1.00 20.42  ? 303  SER A N   1 
ATOM   2356  C  CA  . SER A  1  303 ? 60.621 -84.948  23.286  1.00 19.64  ? 303  SER A CA  1 
ATOM   2357  C  C   . SER A  1  303 ? 61.003 -84.941  24.766  1.00 17.30  ? 303  SER A C   1 
ATOM   2358  O  O   . SER A  1  303 ? 61.592 -83.978  25.238  1.00 18.75  ? 303  SER A O   1 
ATOM   2359  C  CB  . SER A  1  303 ? 59.545 -83.870  23.039  1.00 20.27  ? 303  SER A CB  1 
ATOM   2360  O  OG  . SER A  1  303 ? 58.589 -83.812  24.098  1.00 20.30  ? 303  SER A OG  1 
ATOM   2361  N  N   . THR A  1  304 ? 60.651 -85.980  25.516  1.00 19.09  ? 304  THR A N   1 
ATOM   2362  C  CA  . THR A  1  304 ? 61.147 -86.076  26.899  1.00 21.89  ? 304  THR A CA  1 
ATOM   2363  C  C   . THR A  1  304 ? 62.449 -86.897  26.965  1.00 22.16  ? 304  THR A C   1 
ATOM   2364  O  O   . THR A  1  304 ? 62.755 -87.672  26.047  1.00 22.39  ? 304  THR A O   1 
ATOM   2365  C  CB  . THR A  1  304 ? 60.107 -86.669  27.860  1.00 24.44  ? 304  THR A CB  1 
ATOM   2366  O  OG1 . THR A  1  304 ? 59.754 -87.984  27.422  1.00 28.22  ? 304  THR A OG1 1 
ATOM   2367  C  CG2 . THR A  1  304 ? 58.842 -85.787  27.901  1.00 24.60  ? 304  THR A CG2 1 
ATOM   2368  N  N   . ARG A  1  305 ? 63.199 -86.728  28.050  1.00 20.09  ? 305  ARG A N   1 
ATOM   2369  C  CA  . ARG A  1  305 ? 64.550 -87.286  28.145  1.00 22.01  ? 305  ARG A CA  1 
ATOM   2370  C  C   . ARG A  1  305 ? 64.586 -88.460  29.103  1.00 22.80  ? 305  ARG A C   1 
ATOM   2371  O  O   . ARG A  1  305 ? 65.612 -89.123  29.242  1.00 20.27  ? 305  ARG A O   1 
ATOM   2372  C  CB  . ARG A  1  305 ? 65.546 -86.224  28.632  1.00 20.90  ? 305  ARG A CB  1 
ATOM   2373  C  CG  . ARG A  1  305 ? 65.687 -85.073  27.667  1.00 22.19  ? 305  ARG A CG  1 
ATOM   2374  C  CD  . ARG A  1  305 ? 66.583 -83.963  28.159  1.00 22.08  ? 305  ARG A CD  1 
ATOM   2375  N  NE  . ARG A  1  305 ? 66.466 -82.838  27.239  1.00 21.05  ? 305  ARG A NE  1 
ATOM   2376  C  CZ  . ARG A  1  305 ? 66.660 -81.563  27.552  1.00 18.94  ? 305  ARG A CZ  1 
ATOM   2377  N  NH1 . ARG A  1  305 ? 66.993 -81.204  28.790  1.00 19.49  ? 305  ARG A NH1 1 
ATOM   2378  N  NH2 . ARG A  1  305 ? 66.501 -80.644  26.609  1.00 15.84  ? 305  ARG A NH2 1 
ATOM   2379  N  N   . SER A  1  306 ? 63.463 -88.694  29.776  1.00 18.41  ? 306  SER A N   1 
ATOM   2380  C  CA  . SER A  1  306 ? 63.417 -89.718  30.807  1.00 21.41  ? 306  SER A CA  1 
ATOM   2381  C  C   . SER A  1  306 ? 64.076 -91.051  30.408  1.00 22.04  ? 306  SER A C   1 
ATOM   2382  O  O   . SER A  1  306 ? 64.766 -91.653  31.228  1.00 22.13  ? 306  SER A O   1 
ATOM   2383  C  CB  . SER A  1  306 ? 61.970 -89.947  31.284  1.00 20.60  ? 306  SER A CB  1 
ATOM   2384  O  OG  . SER A  1  306 ? 61.942 -90.759  32.444  1.00 23.32  ? 306  SER A OG  1 
ATOM   2385  N  N   . PRO A  1  307 ? 63.832 -91.539  29.169  1.00 21.11  ? 307  PRO A N   1 
ATOM   2386  C  CA  . PRO A  1  307 ? 64.416 -92.839  28.810  1.00 20.92  ? 307  PRO A CA  1 
ATOM   2387  C  C   . PRO A  1  307 ? 65.955 -92.851  28.731  1.00 22.42  ? 307  PRO A C   1 
ATOM   2388  O  O   . PRO A  1  307 ? 66.541 -93.896  28.987  1.00 22.42  ? 307  PRO A O   1 
ATOM   2389  C  CB  . PRO A  1  307 ? 63.783 -93.175  27.446  1.00 22.80  ? 307  PRO A CB  1 
ATOM   2390  C  CG  . PRO A  1  307 ? 62.946 -91.967  27.065  1.00 25.66  ? 307  PRO A CG  1 
ATOM   2391  C  CD  . PRO A  1  307 ? 62.702 -91.175  28.296  1.00 24.12  ? 307  PRO A CD  1 
ATOM   2392  N  N   . ALA A  1  308 ? 66.571 -91.721  28.394  1.00 22.60  ? 308  ALA A N   1 
ATOM   2393  C  CA  . ALA A  1  308 ? 68.025 -91.595  28.385  1.00 23.87  ? 308  ALA A CA  1 
ATOM   2394  C  C   . ALA A  1  308 ? 68.554 -91.311  29.789  1.00 24.92  ? 308  ALA A C   1 
ATOM   2395  O  O   . ALA A  1  308 ? 69.675 -91.653  30.108  1.00 24.25  ? 308  ALA A O   1 
ATOM   2396  C  CB  . ALA A  1  308 ? 68.465 -90.506  27.421  1.00 20.18  ? 308  ALA A CB  1 
ATOM   2397  N  N   . LEU A  1  309 ? 67.737 -90.701  30.638  1.00 23.69  ? 309  LEU A N   1 
ATOM   2398  C  CA  . LEU A  1  309 ? 68.187 -90.382  31.986  1.00 22.25  ? 309  LEU A CA  1 
ATOM   2399  C  C   . LEU A  1  309 ? 67.883 -91.492  33.009  1.00 23.83  ? 309  LEU A C   1 
ATOM   2400  O  O   . LEU A  1  309 ? 68.569 -91.610  34.027  1.00 24.16  ? 309  LEU A O   1 
ATOM   2401  C  CB  . LEU A  1  309 ? 67.591 -89.043  32.432  1.00 23.13  ? 309  LEU A CB  1 
ATOM   2402  C  CG  . LEU A  1  309 ? 68.036 -87.878  31.545  1.00 23.71  ? 309  LEU A CG  1 
ATOM   2403  C  CD1 . LEU A  1  309 ? 67.344 -86.595  31.940  1.00 23.97  ? 309  LEU A CD1 1 
ATOM   2404  C  CD2 . LEU A  1  309 ? 69.569 -87.712  31.569  1.00 21.48  ? 309  LEU A CD2 1 
ATOM   2405  N  N   . PHE A  1  310 ? 66.859 -92.299  32.726  1.00 23.30  ? 310  PHE A N   1 
ATOM   2406  C  CA  . PHE A  1  310 ? 66.412 -93.352  33.630  1.00 23.40  ? 310  PHE A CA  1 
ATOM   2407  C  C   . PHE A  1  310 ? 65.995 -94.545  32.776  1.00 24.70  ? 310  PHE A C   1 
ATOM   2408  O  O   . PHE A  1  310 ? 64.795 -94.868  32.677  1.00 21.74  ? 310  PHE A O   1 
ATOM   2409  C  CB  . PHE A  1  310 ? 65.209 -92.883  34.470  1.00 22.34  ? 310  PHE A CB  1 
ATOM   2410  C  CG  . PHE A  1  310 ? 65.478 -91.656  35.299  1.00 21.19  ? 310  PHE A CG  1 
ATOM   2411  C  CD1 . PHE A  1  310 ? 65.799 -91.772  36.644  1.00 21.76  ? 310  PHE A CD1 1 
ATOM   2412  C  CD2 . PHE A  1  310 ? 65.399 -90.394  34.738  1.00 21.36  ? 310  PHE A CD2 1 
ATOM   2413  C  CE1 . PHE A  1  310 ? 66.064 -90.661  37.418  1.00 22.75  ? 310  PHE A CE1 1 
ATOM   2414  C  CE2 . PHE A  1  310 ? 65.656 -89.261  35.503  1.00 25.41  ? 310  PHE A CE2 1 
ATOM   2415  C  CZ  . PHE A  1  310 ? 65.986 -89.393  36.850  1.00 25.48  ? 310  PHE A CZ  1 
ATOM   2416  N  N   . PRO A  1  311 ? 66.986 -95.207  32.153  1.00 25.64  ? 311  PRO A N   1 
ATOM   2417  C  CA  . PRO A  1  311 ? 66.695 -96.185  31.099  1.00 24.22  ? 311  PRO A CA  1 
ATOM   2418  C  C   . PRO A  1  311 ? 65.972 -97.431  31.606  1.00 24.30  ? 311  PRO A C   1 
ATOM   2419  O  O   . PRO A  1  311 ? 65.355 -98.142  30.813  1.00 23.46  ? 311  PRO A O   1 
ATOM   2420  C  CB  . PRO A  1  311 ? 68.093 -96.549  30.570  1.00 25.26  ? 311  PRO A CB  1 
ATOM   2421  C  CG  . PRO A  1  311 ? 69.029 -96.244  31.719  1.00 24.86  ? 311  PRO A CG  1 
ATOM   2422  C  CD  . PRO A  1  311 ? 68.439 -95.027  32.359  1.00 25.31  ? 311  PRO A CD  1 
ATOM   2423  N  N   . ASN A  1  312 ? 66.051 -97.703  32.903  1.00 23.52  ? 312  ASN A N   1 
ATOM   2424  C  CA  . ASN A  1  312 ? 65.406 -98.889  33.434  1.00 26.22  ? 312  ASN A CA  1 
ATOM   2425  C  C   . ASN A  1  312 ? 64.049 -98.610  34.092  1.00 26.62  ? 312  ASN A C   1 
ATOM   2426  O  O   . ASN A  1  312 ? 63.514 -99.478  34.761  1.00 26.49  ? 312  ASN A O   1 
ATOM   2427  C  CB  . ASN A  1  312 ? 66.343 -99.637  34.394  1.00 27.13  ? 312  ASN A CB  1 
ATOM   2428  C  CG  . ASN A  1  312 ? 67.546 -100.236 33.678  1.00 30.70  ? 312  ASN A CG  1 
ATOM   2429  O  OD1 . ASN A  1  312 ? 67.401 -100.906 32.651  1.00 33.22  ? 312  ASN A OD1 1 
ATOM   2430  N  ND2 . ASN A  1  312 ? 68.741 -99.973  34.200  1.00 30.46  ? 312  ASN A ND2 1 
ATOM   2431  N  N   . ASP A  1  313 ? 63.507 -97.407  33.888  1.00 26.41  ? 313  ASP A N   1 
ATOM   2432  C  CA  . ASP A  1  313 ? 62.277 -96.976  34.559  1.00 25.11  ? 313  ASP A CA  1 
ATOM   2433  C  C   . ASP A  1  313 ? 61.217 -96.573  33.534  1.00 22.89  ? 313  ASP A C   1 
ATOM   2434  O  O   . ASP A  1  313 ? 60.999 -95.387  33.278  1.00 22.13  ? 313  ASP A O   1 
ATOM   2435  C  CB  . ASP A  1  313 ? 62.570 -95.808  35.507  1.00 24.85  ? 313  ASP A CB  1 
ATOM   2436  C  CG  . ASP A  1  313 ? 61.471 -95.597  36.539  1.00 28.24  ? 313  ASP A CG  1 
ATOM   2437  O  OD1 . ASP A  1  313 ? 60.298 -95.961  36.268  1.00 27.21  ? 313  ASP A OD1 1 
ATOM   2438  O  OD2 . ASP A  1  313 ? 61.788 -95.058  37.623  1.00 28.91  ? 313  ASP A OD2 1 
ATOM   2439  N  N   . PRO A  1  314 ? 60.561 -97.569  32.929  1.00 22.48  ? 314  PRO A N   1 
ATOM   2440  C  CA  . PRO A  1  314 ? 59.602 -97.287  31.856  1.00 24.29  ? 314  PRO A CA  1 
ATOM   2441  C  C   . PRO A  1  314 ? 58.409 -96.442  32.334  1.00 23.57  ? 314  PRO A C   1 
ATOM   2442  O  O   . PRO A  1  314 ? 57.874 -95.674  31.546  1.00 23.78  ? 314  PRO A O   1 
ATOM   2443  C  CB  . PRO A  1  314 ? 59.157 -98.687  31.398  1.00 24.44  ? 314  PRO A CB  1 
ATOM   2444  C  CG  . PRO A  1  314 ? 59.491 -99.597  32.548  1.00 23.82  ? 314  PRO A CG  1 
ATOM   2445  C  CD  . PRO A  1  314 ? 60.704 -99.008  33.197  1.00 21.61  ? 314  PRO A CD  1 
ATOM   2446  N  N   . ILE A  1  315 ? 58.027 -96.555  33.603  1.00 23.73  ? 315  ILE A N   1 
ATOM   2447  C  CA  . ILE A  1  315 ? 56.881 -95.785  34.119  1.00 23.38  ? 315  ILE A CA  1 
ATOM   2448  C  C   . ILE A  1  315 ? 57.212 -94.313  34.403  1.00 22.21  ? 315  ILE A C   1 
ATOM   2449  O  O   . ILE A  1  315 ? 56.360 -93.437  34.259  1.00 20.67  ? 315  ILE A O   1 
ATOM   2450  C  CB  . ILE A  1  315 ? 56.258 -96.471  35.345  1.00 22.01  ? 315  ILE A CB  1 
ATOM   2451  C  CG1 . ILE A  1  315 ? 55.924 -97.921  34.981  1.00 20.74  ? 315  ILE A CG1 1 
ATOM   2452  C  CG2 . ILE A  1  315 ? 55.012 -95.731  35.823  1.00 21.50  ? 315  ILE A CG2 1 
ATOM   2453  C  CD1 . ILE A  1  315 ? 55.102 -98.058  33.720  1.00 19.35  ? 315  ILE A CD1 1 
ATOM   2454  N  N   . ARG A  1  316 ? 58.454 -94.028  34.782  1.00 22.36  ? 316  ARG A N   1 
ATOM   2455  C  CA  . ARG A  1  316 ? 58.852 -92.635  34.855  1.00 19.95  ? 316  ARG A CA  1 
ATOM   2456  C  C   . ARG A  1  316 ? 58.791 -92.026  33.454  1.00 19.91  ? 316  ARG A C   1 
ATOM   2457  O  O   . ARG A  1  316 ? 58.306 -90.910  33.277  1.00 16.70  ? 316  ARG A O   1 
ATOM   2458  C  CB  . ARG A  1  316 ? 60.249 -92.461  35.450  1.00 18.74  ? 316  ARG A CB  1 
ATOM   2459  C  CG  . ARG A  1  316 ? 60.562 -90.993  35.740  1.00 19.20  ? 316  ARG A CG  1 
ATOM   2460  C  CD  . ARG A  1  316 ? 62.046 -90.764  35.950  1.00 19.34  ? 316  ARG A CD  1 
ATOM   2461  N  NE  . ARG A  1  316 ? 62.356 -89.403  36.398  1.00 19.38  ? 316  ARG A NE  1 
ATOM   2462  C  CZ  . ARG A  1  316 ? 62.534 -88.369  35.582  1.00 20.33  ? 316  ARG A CZ  1 
ATOM   2463  N  NH1 . ARG A  1  316 ? 62.844 -87.179  36.087  1.00 22.93  ? 316  ARG A NH1 1 
ATOM   2464  N  NH2 . ARG A  1  316 ? 62.427 -88.523  34.260  1.00 17.48  ? 316  ARG A NH2 1 
ATOM   2465  N  N   . ALA A  1  317 ? 59.301 -92.756  32.463  1.00 18.56  ? 317  ALA A N   1 
ATOM   2466  C  CA  . ALA A  1  317 ? 59.161 -92.334  31.071  1.00 18.86  ? 317  ALA A CA  1 
ATOM   2467  C  C   . ALA A  1  317 ? 57.684 -92.070  30.741  1.00 20.84  ? 317  ALA A C   1 
ATOM   2468  O  O   . ALA A  1  317 ? 57.352 -91.053  30.132  1.00 19.77  ? 317  ALA A O   1 
ATOM   2469  C  CB  . ALA A  1  317 ? 59.735 -93.388  30.118  1.00 17.86  ? 317  ALA A CB  1 
ATOM   2470  N  N   . GLU A  1  318 ? 56.805 -92.999  31.116  1.00 21.10  ? 318  GLU A N   1 
ATOM   2471  C  CA  . GLU A  1  318 ? 55.368 -92.779  30.889  1.00 20.44  ? 318  GLU A CA  1 
ATOM   2472  C  C   . GLU A  1  318 ? 54.933 -91.447  31.511  1.00 18.72  ? 318  GLU A C   1 
ATOM   2473  O  O   . GLU A  1  318 ? 54.350 -90.593  30.850  1.00 21.43  ? 318  GLU A O   1 
ATOM   2474  C  CB  . GLU A  1  318 ? 54.516 -93.924  31.463  1.00 20.84  ? 318  GLU A CB  1 
ATOM   2475  C  CG  . GLU A  1  318 ? 54.635 -95.273  30.760  1.00 20.35  ? 318  GLU A CG  1 
ATOM   2476  C  CD  . GLU A  1  318 ? 53.499 -96.232  31.155  1.00 24.20  ? 318  GLU A CD  1 
ATOM   2477  O  OE1 . GLU A  1  318 ? 52.738 -95.914  32.102  1.00 22.99  ? 318  GLU A OE1 1 
ATOM   2478  O  OE2 . GLU A  1  318 ? 53.358 -97.298  30.513  1.00 25.98  ? 318  GLU A OE2 1 
ATOM   2479  N  N   . LEU A  1  319 ? 55.240 -91.269  32.788  1.00 17.35  ? 319  LEU A N   1 
ATOM   2480  C  CA  . LEU A  1  319 ? 54.669 -90.170  33.554  1.00 16.55  ? 319  LEU A CA  1 
ATOM   2481  C  C   . LEU A  1  319 ? 55.230 -88.813  33.149  1.00 19.85  ? 319  LEU A C   1 
ATOM   2482  O  O   . LEU A  1  319 ? 54.548 -87.791  33.250  1.00 17.08  ? 319  LEU A O   1 
ATOM   2483  C  CB  . LEU A  1  319 ? 54.842 -90.422  35.050  1.00 15.99  ? 319  LEU A CB  1 
ATOM   2484  C  CG  . LEU A  1  319 ? 54.100 -91.662  35.553  1.00 19.52  ? 319  LEU A CG  1 
ATOM   2485  C  CD1 . LEU A  1  319 ? 54.757 -92.248  36.811  1.00 20.08  ? 319  LEU A CD1 1 
ATOM   2486  C  CD2 . LEU A  1  319 ? 52.610 -91.342  35.775  1.00 19.78  ? 319  LEU A CD2 1 
ATOM   2487  N  N   . GLU A  1  320 ? 56.467 -88.802  32.659  1.00 20.76  ? 320  GLU A N   1 
ATOM   2488  C  CA  . GLU A  1  320 ? 57.046 -87.557  32.162  1.00 21.50  ? 320  GLU A CA  1 
ATOM   2489  C  C   . GLU A  1  320 ? 56.439 -87.190  30.800  1.00 19.90  ? 320  GLU A C   1 
ATOM   2490  O  O   . GLU A  1  320 ? 56.170 -86.023  30.522  1.00 18.41  ? 320  GLU A O   1 
ATOM   2491  C  CB  . GLU A  1  320 ? 58.573 -87.679  32.084  1.00 20.80  ? 320  GLU A CB  1 
ATOM   2492  C  CG  . GLU A  1  320 ? 59.245 -87.632  33.460  1.00 19.94  ? 320  GLU A CG  1 
ATOM   2493  C  CD  . GLU A  1  320 ? 59.466 -86.212  33.956  1.00 24.36  ? 320  GLU A CD  1 
ATOM   2494  O  OE1 . GLU A  1  320 ? 60.248 -85.474  33.319  1.00 26.36  ? 320  GLU A OE1 1 
ATOM   2495  O  OE2 . GLU A  1  320 ? 58.869 -85.825  34.986  1.00 27.16  ? 320  GLU A OE2 1 
ATOM   2496  N  N   . SER A  1  321 ? 56.215 -88.197  29.961  1.00 18.19  ? 321  SER A N   1 
ATOM   2497  C  CA  . SER A  1  321 ? 55.584 -87.975  28.667  1.00 18.81  ? 321  SER A CA  1 
ATOM   2498  C  C   . SER A  1  321 ? 54.146 -87.508  28.924  1.00 21.15  ? 321  SER A C   1 
ATOM   2499  O  O   . SER A  1  321 ? 53.646 -86.588  28.268  1.00 20.11  ? 321  SER A O   1 
ATOM   2500  C  CB  . SER A  1  321 ? 55.586 -89.261  27.849  1.00 19.02  ? 321  SER A CB  1 
ATOM   2501  O  OG  . SER A  1  321 ? 55.002 -89.088  26.565  1.00 20.58  ? 321  SER A OG  1 
ATOM   2502  N  N   . ILE A  1  322 ? 53.507 -88.129  29.909  1.00 21.35  ? 322  ILE A N   1 
ATOM   2503  C  CA  . ILE A  1  322 ? 52.138 -87.763  30.281  1.00 23.29  ? 322  ILE A CA  1 
ATOM   2504  C  C   . ILE A  1  322 ? 52.052 -86.296  30.720  1.00 21.09  ? 322  ILE A C   1 
ATOM   2505  O  O   . ILE A  1  322 ? 51.134 -85.584  30.332  1.00 22.09  ? 322  ILE A O   1 
ATOM   2506  C  CB  . ILE A  1  322 ? 51.582 -88.694  31.389  1.00 20.18  ? 322  ILE A CB  1 
ATOM   2507  C  CG1 . ILE A  1  322 ? 51.295 -90.091  30.815  1.00 17.09  ? 322  ILE A CG1 1 
ATOM   2508  C  CG2 . ILE A  1  322 ? 50.326 -88.076  32.024  1.00 21.56  ? 322  ILE A CG2 1 
ATOM   2509  C  CD1 . ILE A  1  322 ? 51.134 -91.201  31.883  1.00 14.96  ? 322  ILE A CD1 1 
ATOM   2510  N  N   . ALA A  1  323 ? 53.023 -85.850  31.514  1.00 20.61  ? 323  ALA A N   1 
ATOM   2511  C  CA  . ALA A  1  323 ? 53.011 -84.482  32.020  1.00 20.31  ? 323  ALA A CA  1 
ATOM   2512  C  C   . ALA A  1  323 ? 53.096 -83.499  30.859  1.00 21.96  ? 323  ALA A C   1 
ATOM   2513  O  O   . ALA A  1  323 ? 52.373 -82.508  30.842  1.00 24.56  ? 323  ALA A O   1 
ATOM   2514  C  CB  . ALA A  1  323 ? 54.145 -84.243  33.032  1.00 18.17  ? 323  ALA A CB  1 
ATOM   2515  N  N   . VAL A  1  324 ? 53.963 -83.774  29.883  1.00 18.91  ? 324  VAL A N   1 
ATOM   2516  C  CA  . VAL A  1  324 ? 54.043 -82.918  28.712  1.00 17.92  ? 324  VAL A CA  1 
ATOM   2517  C  C   . VAL A  1  324 ? 52.723 -82.985  27.934  1.00 18.38  ? 324  VAL A C   1 
ATOM   2518  O  O   . VAL A  1  324 ? 52.176 -81.971  27.517  1.00 16.69  ? 324  VAL A O   1 
ATOM   2519  C  CB  . VAL A  1  324 ? 55.232 -83.289  27.791  1.00 21.42  ? 324  VAL A CB  1 
ATOM   2520  C  CG1 . VAL A  1  324 ? 55.213 -82.448  26.502  1.00 20.59  ? 324  VAL A CG1 1 
ATOM   2521  C  CG2 . VAL A  1  324 ? 56.553 -83.119  28.520  1.00 19.80  ? 324  VAL A CG2 1 
ATOM   2522  N  N   . ALA A  1  325 ? 52.203 -84.190  27.753  1.00 21.29  ? 325  ALA A N   1 
ATOM   2523  C  CA  . ALA A  1  325 ? 51.023 -84.367  26.919  1.00 20.77  ? 325  ALA A CA  1 
ATOM   2524  C  C   . ALA A  1  325 ? 49.765 -83.733  27.544  1.00 21.65  ? 325  ALA A C   1 
ATOM   2525  O  O   . ALA A  1  325 ? 48.949 -83.144  26.835  1.00 21.01  ? 325  ALA A O   1 
ATOM   2526  C  CB  . ALA A  1  325 ? 50.809 -85.839  26.596  1.00 19.06  ? 325  ALA A CB  1 
ATOM   2527  N  N   . ALA A  1  326 ? 49.616 -83.837  28.861  1.00 21.28  ? 326  ALA A N   1 
ATOM   2528  C  CA  . ALA A  1  326 ? 48.427 -83.294  29.513  1.00 21.68  ? 326  ALA A CA  1 
ATOM   2529  C  C   . ALA A  1  326 ? 48.370 -81.794  29.295  1.00 20.85  ? 326  ALA A C   1 
ATOM   2530  O  O   . ALA A  1  326 ? 47.308 -81.227  28.989  1.00 17.96  ? 326  ALA A O   1 
ATOM   2531  C  CB  . ALA A  1  326 ? 48.440 -83.606  31.009  1.00 21.51  ? 326  ALA A CB  1 
ATOM   2532  N  N   . MET A  1  327 ? 49.521 -81.155  29.484  1.00 16.77  ? 327  MET A N   1 
ATOM   2533  C  CA  . MET A  1  327 ? 49.622 -79.711  29.359  1.00 16.97  ? 327  MET A CA  1 
ATOM   2534  C  C   . MET A  1  327 ? 49.449 -79.287  27.892  1.00 17.01  ? 327  MET A C   1 
ATOM   2535  O  O   . MET A  1  327 ? 48.651 -78.409  27.595  1.00 18.38  ? 327  MET A O   1 
ATOM   2536  C  CB  . MET A  1  327 ? 50.950 -79.210  29.967  1.00 18.61  ? 327  MET A CB  1 
ATOM   2537  C  CG  . MET A  1  327 ? 51.073 -77.689  30.036  1.00 18.31  ? 327  MET A CG  1 
ATOM   2538  S  SD  . MET A  1  327 ? 51.558 -76.991  28.443  1.00 24.51  ? 327  MET A SD  1 
ATOM   2539  C  CE  . MET A  1  327 ? 53.276 -77.574  28.320  1.00 17.88  ? 327  MET A CE  1 
ATOM   2540  N  N   . VAL A  1  328 ? 50.168 -79.938  26.978  1.00 16.76  ? 328  VAL A N   1 
ATOM   2541  C  CA  . VAL A  1  328 ? 50.096 -79.605  25.558  1.00 18.09  ? 328  VAL A CA  1 
ATOM   2542  C  C   . VAL A  1  328 ? 48.743 -79.914  24.919  1.00 21.81  ? 328  VAL A C   1 
ATOM   2543  O  O   . VAL A  1  328 ? 48.121 -79.038  24.332  1.00 22.98  ? 328  VAL A O   1 
ATOM   2544  C  CB  . VAL A  1  328 ? 51.204 -80.304  24.736  1.00 21.44  ? 328  VAL A CB  1 
ATOM   2545  C  CG1 . VAL A  1  328 ? 50.955 -80.133  23.231  1.00 17.92  ? 328  VAL A CG1 1 
ATOM   2546  C  CG2 . VAL A  1  328 ? 52.602 -79.751  25.124  1.00 19.34  ? 328  VAL A CG2 1 
ATOM   2547  N  N   . TYR A  1  329 ? 48.298 -81.163  25.009  1.00 22.73  ? 329  TYR A N   1 
ATOM   2548  C  CA  . TYR A  1  329 ? 47.053 -81.559  24.346  1.00 20.43  ? 329  TYR A CA  1 
ATOM   2549  C  C   . TYR A  1  329 ? 45.799 -81.072  25.063  1.00 16.48  ? 329  TYR A C   1 
ATOM   2550  O  O   . TYR A  1  329 ? 44.835 -80.699  24.419  1.00 17.08  ? 329  TYR A O   1 
ATOM   2551  C  CB  . TYR A  1  329 ? 46.979 -83.073  24.164  1.00 21.11  ? 329  TYR A CB  1 
ATOM   2552  C  CG  . TYR A  1  329 ? 48.026 -83.657  23.220  1.00 20.72  ? 329  TYR A CG  1 
ATOM   2553  C  CD1 . TYR A  1  329 ? 49.060 -84.443  23.701  1.00 21.07  ? 329  TYR A CD1 1 
ATOM   2554  C  CD2 . TYR A  1  329 ? 47.963 -83.422  21.850  1.00 19.60  ? 329  TYR A CD2 1 
ATOM   2555  C  CE1 . TYR A  1  329 ? 50.010 -84.988  22.840  1.00 21.74  ? 329  TYR A CE1 1 
ATOM   2556  C  CE2 . TYR A  1  329 ? 48.904 -83.946  20.983  1.00 18.42  ? 329  TYR A CE2 1 
ATOM   2557  C  CZ  . TYR A  1  329 ? 49.922 -84.737  21.480  1.00 21.77  ? 329  TYR A CZ  1 
ATOM   2558  O  OH  . TYR A  1  329 ? 50.849 -85.275  20.606  1.00 23.19  ? 329  TYR A OH  1 
ATOM   2559  N  N   . ASP A  1  330 ? 45.808 -81.081  26.388  1.00 17.59  ? 330  ASP A N   1 
ATOM   2560  C  CA  . ASP A  1  330 ? 44.594 -80.764  27.134  1.00 21.40  ? 330  ASP A CA  1 
ATOM   2561  C  C   . ASP A  1  330 ? 44.503 -79.311  27.550  1.00 23.00  ? 330  ASP A C   1 
ATOM   2562  O  O   . ASP A  1  330 ? 43.509 -78.655  27.265  1.00 23.90  ? 330  ASP A O   1 
ATOM   2563  C  CB  . ASP A  1  330 ? 44.415 -81.706  28.331  1.00 22.92  ? 330  ASP A CB  1 
ATOM   2564  C  CG  . ASP A  1  330 ? 43.820 -83.044  27.928  1.00 24.88  ? 330  ASP A CG  1 
ATOM   2565  O  OD1 . ASP A  1  330 ? 43.751 -83.317  26.709  1.00 21.78  ? 330  ASP A OD1 1 
ATOM   2566  O  OD2 . ASP A  1  330 ? 43.423 -83.822  28.824  1.00 28.59  ? 330  ASP A OD2 1 
ATOM   2567  N  N   . GLN A  1  331 ? 45.545 -78.784  28.190  1.00 23.41  ? 331  GLN A N   1 
ATOM   2568  C  CA  . GLN A  1  331 ? 45.474 -77.409  28.671  1.00 20.79  ? 331  GLN A CA  1 
ATOM   2569  C  C   . GLN A  1  331 ? 45.565 -76.412  27.523  1.00 22.10  ? 331  GLN A C   1 
ATOM   2570  O  O   . GLN A  1  331 ? 44.768 -75.464  27.445  1.00 21.88  ? 331  GLN A O   1 
ATOM   2571  C  CB  . GLN A  1  331 ? 46.540 -77.121  29.725  1.00 18.80  ? 331  GLN A CB  1 
ATOM   2572  C  CG  . GLN A  1  331 ? 46.386 -77.960  30.974  1.00 19.33  ? 331  GLN A CG  1 
ATOM   2573  C  CD  . GLN A  1  331 ? 47.467 -77.687  32.010  1.00 20.24  ? 331  GLN A CD  1 
ATOM   2574  O  OE1 . GLN A  1  331 ? 48.289 -78.559  32.318  1.00 18.37  ? 331  GLN A OE1 1 
ATOM   2575  N  NE2 . GLN A  1  331 ? 47.453 -76.482  32.574  1.00 19.80  ? 331  GLN A NE2 1 
ATOM   2576  N  N   . LEU A  1  332 ? 46.524 -76.619  26.629  1.00 19.37  ? 332  LEU A N   1 
ATOM   2577  C  CA  . LEU A  1  332 ? 46.704 -75.684  25.525  1.00 19.34  ? 332  LEU A CA  1 
ATOM   2578  C  C   . LEU A  1  332 ? 45.826 -76.024  24.329  1.00 20.15  ? 332  LEU A C   1 
ATOM   2579  O  O   . LEU A  1  332 ? 45.032 -75.200  23.889  1.00 23.34  ? 332  LEU A O   1 
ATOM   2580  C  CB  . LEU A  1  332 ? 48.167 -75.609  25.095  1.00 18.62  ? 332  LEU A CB  1 
ATOM   2581  C  CG  . LEU A  1  332 ? 49.094 -74.973  26.131  1.00 18.87  ? 332  LEU A CG  1 
ATOM   2582  C  CD1 . LEU A  1  332 ? 50.560 -75.003  25.637  1.00 17.35  ? 332  LEU A CD1 1 
ATOM   2583  C  CD2 . LEU A  1  332 ? 48.636 -73.557  26.414  1.00 18.46  ? 332  LEU A CD2 1 
HETATM 2584  N  N   . 0AF A  1  333 ? 45.962 -77.234  23.800  1.00 17.82  ? 333  0AF A N   1 
HETATM 2585  C  CA  . 0AF A  1  333 ? 45.249 -77.549  22.545  1.00 20.00  ? 333  0AF A CA  1 
HETATM 2586  C  C   . 0AF A  1  333 ? 43.697 -77.607  22.791  1.00 23.95  ? 333  0AF A C   1 
HETATM 2587  O  O   . 0AF A  1  333 ? 42.957 -76.747  22.210  1.00 22.55  ? 333  0AF A O   1 
HETATM 2588  C  CB  . 0AF A  1  333 ? 45.754 -78.846  21.950  1.00 21.82  ? 333  0AF A CB  1 
HETATM 2589  C  CG  . 0AF A  1  333 ? 44.930 -79.246  20.754  1.00 23.49  ? 333  0AF A CG  1 
HETATM 2590  C  CD1 . 0AF A  1  333 ? 43.996 -80.232  20.719  1.00 23.88  ? 333  0AF A CD1 1 
HETATM 2591  C  CD2 . 0AF A  1  333 ? 44.935 -78.677  19.442  1.00 22.69  ? 333  0AF A CD2 1 
HETATM 2592  N  NE1 . 0AF A  1  333 ? 43.398 -80.352  19.455  1.00 22.47  ? 333  0AF A NE1 1 
HETATM 2593  C  CE2 . 0AF A  1  333 ? 43.976 -79.383  18.657  1.00 22.02  ? 333  0AF A CE2 1 
HETATM 2594  C  CE3 . 0AF A  1  333 ? 45.672 -77.642  18.862  1.00 21.23  ? 333  0AF A CE3 1 
HETATM 2595  C  CZ2 . 0AF A  1  333 ? 43.763 -79.070  17.302  1.00 23.32  ? 333  0AF A CZ2 1 
HETATM 2596  O  O1  . 0AF A  1  333 ? 42.847 -79.765  16.586  1.00 24.70  ? 333  0AF A O1  1 
HETATM 2597  C  CZ3 . 0AF A  1  333 ? 45.442 -77.336  17.540  1.00 20.97  ? 333  0AF A CZ3 1 
HETATM 2598  C  CH2 . 0AF A  1  333 ? 44.505 -78.022  16.736  1.00 22.37  ? 333  0AF A CH2 1 
ATOM   2599  N  N   . PHE A  1  334 ? 43.209 -78.555  23.581  1.00 23.51  ? 334  PHE A N   1 
ATOM   2600  C  CA  . PHE A  1  334 ? 41.761 -78.646  23.770  1.00 22.85  ? 334  PHE A CA  1 
ATOM   2601  C  C   . PHE A  1  334 ? 41.233 -77.485  24.593  1.00 22.85  ? 334  PHE A C   1 
ATOM   2602  O  O   . PHE A  1  334 ? 40.150 -76.972  24.335  1.00 26.59  ? 334  PHE A O   1 
ATOM   2603  C  CB  . PHE A  1  334 ? 41.373 -79.991  24.384  1.00 19.43  ? 334  PHE A CB  1 
ATOM   2604  C  CG  . PHE A  1  334 ? 41.470 -81.133  23.414  1.00 21.17  ? 334  PHE A CG  1 
ATOM   2605  C  CD1 . PHE A  1  334 ? 40.838 -81.059  22.182  1.00 20.91  ? 334  PHE A CD1 1 
ATOM   2606  C  CD2 . PHE A  1  334 ? 42.222 -82.258  23.714  1.00 19.80  ? 334  PHE A CD2 1 
ATOM   2607  C  CE1 . PHE A  1  334 ? 40.917 -82.092  21.276  1.00 21.81  ? 334  PHE A CE1 1 
ATOM   2608  C  CE2 . PHE A  1  334 ? 42.318 -83.306  22.805  1.00 22.81  ? 334  PHE A CE2 1 
ATOM   2609  C  CZ  . PHE A  1  334 ? 41.667 -83.219  21.582  1.00 24.10  ? 334  PHE A CZ  1 
ATOM   2610  N  N   . GLY A  1  335 ? 42.019 -77.068  25.575  1.00 19.75  ? 335  GLY A N   1 
ATOM   2611  C  CA  . GLY A  1  335 ? 41.606 -76.067  26.530  1.00 17.04  ? 335  GLY A CA  1 
ATOM   2612  C  C   . GLY A  1  335 ? 41.765 -74.625  26.077  1.00 18.15  ? 335  GLY A C   1 
ATOM   2613  O  O   . GLY A  1  335 ? 41.339 -73.710  26.778  1.00 17.61  ? 335  GLY A O   1 
ATOM   2614  N  N   . THR A  1  336 ? 42.365 -74.415  24.910  1.00 20.00  ? 336  THR A N   1 
ATOM   2615  C  CA  . THR A  1  336 ? 42.623 -73.059  24.420  1.00 19.70  ? 336  THR A CA  1 
ATOM   2616  C  C   . THR A  1  336 ? 42.477 -72.990  22.902  1.00 21.33  ? 336  THR A C   1 
ATOM   2617  O  O   . THR A  1  336 ? 41.510 -72.432  22.403  1.00 21.65  ? 336  THR A O   1 
ATOM   2618  C  CB  . THR A  1  336 ? 44.035 -72.537  24.853  1.00 22.79  ? 336  THR A CB  1 
ATOM   2619  O  OG1 . THR A  1  336 ? 44.237 -72.800  26.248  1.00 22.34  ? 336  THR A OG1 1 
ATOM   2620  C  CG2 . THR A  1  336 ? 44.166 -71.029  24.609  1.00 20.24  ? 336  THR A CG2 1 
ATOM   2621  N  N   . TYR A  1  337 ? 43.433 -73.557  22.167  1.00 21.86  ? 337  TYR A N   1 
ATOM   2622  C  CA  . TYR A  1  337 ? 43.345 -73.583  20.702  1.00 20.83  ? 337  TYR A CA  1 
ATOM   2623  C  C   . TYR A  1  337 ? 41.925 -73.963  20.217  1.00 23.47  ? 337  TYR A C   1 
ATOM   2624  O  O   . TYR A  1  337 ? 41.412 -73.401  19.232  1.00 23.17  ? 337  TYR A O   1 
ATOM   2625  C  CB  . TYR A  1  337 ? 44.322 -74.598  20.121  1.00 19.14  ? 337  TYR A CB  1 
ATOM   2626  C  CG  . TYR A  1  337 ? 45.791 -74.199  20.030  1.00 18.95  ? 337  TYR A CG  1 
ATOM   2627  C  CD1 . TYR A  1  337 ? 46.670 -74.455  21.074  1.00 17.15  ? 337  TYR A CD1 1 
ATOM   2628  C  CD2 . TYR A  1  337 ? 46.312 -73.633  18.865  1.00 19.67  ? 337  TYR A CD2 1 
ATOM   2629  C  CE1 . TYR A  1  337 ? 48.054 -74.126  20.973  1.00 17.73  ? 337  TYR A CE1 1 
ATOM   2630  C  CE2 . TYR A  1  337 ? 47.683 -73.300  18.757  1.00 21.07  ? 337  TYR A CE2 1 
ATOM   2631  C  CZ  . TYR A  1  337 ? 48.540 -73.545  19.811  1.00 19.06  ? 337  TYR A CZ  1 
ATOM   2632  O  OH  . TYR A  1  337 ? 49.890 -73.236  19.689  1.00 21.97  ? 337  TYR A OH  1 
ATOM   2633  N  N   . MET A  1  338 ? 41.314 -74.938  20.893  1.00 18.01  ? 338  MET A N   1 
ATOM   2634  C  CA  . MET A  1  338 ? 40.039 -75.497  20.451  1.00 17.85  ? 338  MET A CA  1 
ATOM   2635  C  C   . MET A  1  338 ? 38.877 -75.118  21.371  1.00 18.12  ? 338  MET A C   1 
ATOM   2636  O  O   . MET A  1  338 ? 37.772 -75.603  21.188  1.00 18.09  ? 338  MET A O   1 
ATOM   2637  C  CB  . MET A  1  338 ? 40.125 -77.026  20.351  1.00 14.46  ? 338  MET A CB  1 
ATOM   2638  C  CG  . MET A  1  338 ? 41.091 -77.537  19.268  1.00 13.66  ? 338  MET A CG  1 
ATOM   2639  S  SD  . MET A  1  338 ? 40.603 -77.062  17.593  1.00 24.71  ? 338  MET A SD  1 
ATOM   2640  C  CE  . MET A  1  338 ? 39.002 -77.894  17.458  1.00 28.39  ? 338  MET A CE  1 
ATOM   2641  N  N   . SER A  1  339 ? 39.137 -74.307  22.390  1.00 18.98  ? 339  SER A N   1 
ATOM   2642  C  CA  . SER A  1  339 ? 38.051 -73.807  23.229  1.00 21.82  ? 339  SER A CA  1 
ATOM   2643  C  C   . SER A  1  339 ? 38.411 -72.470  23.885  1.00 22.53  ? 339  SER A C   1 
ATOM   2644  O  O   . SER A  1  339 ? 38.208 -71.426  23.270  1.00 22.78  ? 339  SER A O   1 
ATOM   2645  C  CB  . SER A  1  339 ? 37.544 -74.860  24.234  1.00 22.75  ? 339  SER A CB  1 
ATOM   2646  O  OG  . SER A  1  339 ? 38.498 -75.193  25.225  1.00 25.40  ? 339  SER A OG  1 
ATOM   2647  N  N   . GLY A  1  340 ? 38.941 -72.493  25.106  1.00 17.85  ? 340  GLY A N   1 
ATOM   2648  C  CA  . GLY A  1  340 ? 39.319 -71.261  25.775  1.00 17.02  ? 340  GLY A CA  1 
ATOM   2649  C  C   . GLY A  1  340 ? 38.478 -70.983  27.007  1.00 23.26  ? 340  GLY A C   1 
ATOM   2650  O  O   . GLY A  1  340 ? 37.532 -71.722  27.306  1.00 25.32  ? 340  GLY A O   1 
ATOM   2651  N  N   . GLY A  1  341 ? 38.814 -69.910  27.721  1.00 21.59  ? 341  GLY A N   1 
ATOM   2652  C  CA  . GLY A  1  341 ? 38.147 -69.581  28.971  1.00 20.89  ? 341  GLY A CA  1 
ATOM   2653  C  C   . GLY A  1  341 ? 38.932 -70.123  30.157  1.00 22.66  ? 341  GLY A C   1 
ATOM   2654  O  O   . GLY A  1  341 ? 40.163 -70.236  30.101  1.00 24.16  ? 341  GLY A O   1 
ATOM   2655  N  N   . VAL A  1  342 ? 38.226 -70.445  31.239  1.00 20.31  ? 342  VAL A N   1 
ATOM   2656  C  CA  . VAL A  1  342 ? 38.849 -71.088  32.395  1.00 20.97  ? 342  VAL A CA  1 
ATOM   2657  C  C   . VAL A  1  342 ? 39.613 -72.347  31.964  1.00 22.13  ? 342  VAL A C   1 
ATOM   2658  O  O   . VAL A  1  342 ? 40.730 -72.611  32.434  1.00 23.65  ? 342  VAL A O   1 
ATOM   2659  C  CB  . VAL A  1  342 ? 37.792 -71.425  33.477  1.00 21.29  ? 342  VAL A CB  1 
ATOM   2660  C  CG1 . VAL A  1  342 ? 38.270 -72.541  34.384  1.00 17.43  ? 342  VAL A CG1 1 
ATOM   2661  C  CG2 . VAL A  1  342 ? 37.445 -70.165  34.283  1.00 20.42  ? 342  VAL A CG2 1 
ATOM   2662  N  N   . GLY A  1  343 ? 39.013 -73.116  31.061  1.00 19.51  ? 343  GLY A N   1 
ATOM   2663  C  CA  . GLY A  1  343 ? 39.706 -74.216  30.424  1.00 20.73  ? 343  GLY A CA  1 
ATOM   2664  C  C   . GLY A  1  343 ? 39.878 -75.482  31.240  1.00 20.44  ? 343  GLY A C   1 
ATOM   2665  O  O   . GLY A  1  343 ? 39.074 -75.785  32.111  1.00 18.31  ? 343  GLY A O   1 
ATOM   2666  N  N   . PHE A  1  344 ? 40.962 -76.212  30.976  1.00 19.99  ? 344  PHE A N   1 
ATOM   2667  C  CA  . PHE A  1  344 ? 41.031 -77.599  31.397  1.00 17.73  ? 344  PHE A CA  1 
ATOM   2668  C  C   . PHE A  1  344 ? 42.236 -77.941  32.278  1.00 19.84  ? 344  PHE A C   1 
ATOM   2669  O  O   . PHE A  1  344 ? 42.878 -78.978  32.080  1.00 17.97  ? 344  PHE A O   1 
ATOM   2670  C  CB  . PHE A  1  344 ? 41.046 -78.484  30.149  1.00 18.93  ? 344  PHE A CB  1 
ATOM   2671  C  CG  . PHE A  1  344 ? 39.831 -78.343  29.282  1.00 17.74  ? 344  PHE A CG  1 
ATOM   2672  C  CD1 . PHE A  1  344 ? 38.600 -78.043  29.832  1.00 16.72  ? 344  PHE A CD1 1 
ATOM   2673  C  CD2 . PHE A  1  344 ? 39.924 -78.513  27.906  1.00 19.22  ? 344  PHE A CD2 1 
ATOM   2674  C  CE1 . PHE A  1  344 ? 37.465 -77.917  29.030  1.00 18.96  ? 344  PHE A CE1 1 
ATOM   2675  C  CE2 . PHE A  1  344 ? 38.808 -78.388  27.093  1.00 18.26  ? 344  PHE A CE2 1 
ATOM   2676  C  CZ  . PHE A  1  344 ? 37.560 -78.089  27.666  1.00 19.10  ? 344  PHE A CZ  1 
ATOM   2677  N  N   . THR A  1  345 ? 42.539 -77.084  33.246  1.00 21.55  ? 345  THR A N   1 
ATOM   2678  C  CA  . THR A  1  345 ? 43.724 -77.262  34.080  1.00 21.94  ? 345  THR A CA  1 
ATOM   2679  C  C   . THR A  1  345 ? 43.723 -78.591  34.831  1.00 22.31  ? 345  THR A C   1 
ATOM   2680  O  O   . THR A  1  345 ? 44.703 -79.333  34.798  1.00 20.37  ? 345  THR A O   1 
ATOM   2681  C  CB  . THR A  1  345 ? 43.848 -76.139  35.110  1.00 20.46  ? 345  THR A CB  1 
ATOM   2682  O  OG1 . THR A  1  345 ? 43.956 -74.887  34.432  1.00 20.06  ? 345  THR A OG1 1 
ATOM   2683  C  CG2 . THR A  1  345 ? 45.074 -76.367  35.992  1.00 20.43  ? 345  THR A CG2 1 
ATOM   2684  N  N   . GLN A  1  346 ? 42.621 -78.892  35.515  1.00 20.76  ? 346  GLN A N   1 
ATOM   2685  C  CA  . GLN A  1  346 ? 42.591 -80.086  36.350  1.00 20.84  ? 346  GLN A CA  1 
ATOM   2686  C  C   . GLN A  1  346 ? 42.315 -81.390  35.582  1.00 20.91  ? 346  GLN A C   1 
ATOM   2687  O  O   . GLN A  1  346 ? 42.773 -82.449  35.994  1.00 18.79  ? 346  GLN A O   1 
ATOM   2688  C  CB  . GLN A  1  346 ? 41.674 -79.893  37.555  1.00 20.62  ? 346  GLN A CB  1 
ATOM   2689  C  CG  . GLN A  1  346 ? 42.194 -78.813  38.482  1.00 18.99  ? 346  GLN A CG  1 
ATOM   2690  C  CD  . GLN A  1  346 ? 41.123 -78.240  39.403  1.00 20.41  ? 346  GLN A CD  1 
ATOM   2691  O  OE1 . GLN A  1  346 ? 41.239 -78.317  40.632  1.00 19.39  ? 346  GLN A OE1 1 
ATOM   2692  N  NE2 . GLN A  1  346 ? 40.096 -77.630  38.812  1.00 18.19  ? 346  GLN A NE2 1 
ATOM   2693  N  N   . TYR A  1  347 ? 41.615 -81.306  34.453  1.00 19.56  ? 347  TYR A N   1 
ATOM   2694  C  CA  . TYR A  1  347 ? 41.544 -82.439  33.529  1.00 19.18  ? 347  TYR A CA  1 
ATOM   2695  C  C   . TYR A  1  347 ? 42.964 -82.892  33.215  1.00 20.14  ? 347  TYR A C   1 
ATOM   2696  O  O   . TYR A  1  347 ? 43.232 -84.083  33.125  1.00 18.31  ? 347  TYR A O   1 
ATOM   2697  C  CB  . TYR A  1  347 ? 40.870 -82.032  32.226  1.00 18.17  ? 347  TYR A CB  1 
ATOM   2698  C  CG  . TYR A  1  347 ? 39.337 -82.145  32.204  1.00 18.94  ? 347  TYR A CG  1 
ATOM   2699  C  CD1 . TYR A  1  347 ? 38.676 -83.282  32.688  1.00 20.46  ? 347  TYR A CD1 1 
ATOM   2700  C  CD2 . TYR A  1  347 ? 38.570 -81.130  31.669  1.00 17.45  ? 347  TYR A CD2 1 
ATOM   2701  C  CE1 . TYR A  1  347 ? 37.275 -83.384  32.645  1.00 21.34  ? 347  TYR A CE1 1 
ATOM   2702  C  CE2 . TYR A  1  347 ? 37.171 -81.216  31.623  1.00 19.89  ? 347  TYR A CE2 1 
ATOM   2703  C  CZ  . TYR A  1  347 ? 36.535 -82.343  32.106  1.00 20.98  ? 347  TYR A CZ  1 
ATOM   2704  O  OH  . TYR A  1  347 ? 35.155 -82.415  32.052  1.00 22.07  ? 347  TYR A OH  1 
ATOM   2705  N  N   . ALA A  1  348 ? 43.864 -81.923  33.020  1.00 18.44  ? 348  ALA A N   1 
ATOM   2706  C  CA  . ALA A  1  348 ? 45.280 -82.208  32.773  1.00 18.54  ? 348  ALA A CA  1 
ATOM   2707  C  C   . ALA A  1  348 ? 46.055 -82.577  34.042  1.00 20.72  ? 348  ALA A C   1 
ATOM   2708  O  O   . ALA A  1  348 ? 46.714 -83.627  34.102  1.00 19.07  ? 348  ALA A O   1 
ATOM   2709  C  CB  . ALA A  1  348 ? 45.954 -81.014  32.075  1.00 16.73  ? 348  ALA A CB  1 
ATOM   2710  N  N   . SER A  1  349 ? 45.987 -81.706  35.050  1.00 21.00  ? 349  SER A N   1 
ATOM   2711  C  CA  . SER A  1  349 ? 46.838 -81.850  36.224  1.00 22.12  ? 349  SER A CA  1 
ATOM   2712  C  C   . SER A  1  349 ? 46.552 -83.130  37.015  1.00 22.76  ? 349  SER A C   1 
ATOM   2713  O  O   . SER A  1  349 ? 47.413 -83.599  37.763  1.00 21.22  ? 349  SER A O   1 
ATOM   2714  C  CB  . SER A  1  349 ? 46.766 -80.603  37.131  1.00 21.13  ? 349  SER A CB  1 
ATOM   2715  O  OG  . SER A  1  349 ? 45.488 -80.459  37.737  1.00 19.14  ? 349  SER A OG  1 
ATOM   2716  N  N   . ALA A  1  350 ? 45.349 -83.684  36.868  1.00 19.12  ? 350  ALA A N   1 
ATOM   2717  C  CA  . ALA A  1  350 ? 45.036 -84.947  37.532  1.00 19.27  ? 350  ALA A CA  1 
ATOM   2718  C  C   . ALA A  1  350 ? 46.037 -86.036  37.157  1.00 20.06  ? 350  ALA A C   1 
ATOM   2719  O  O   . ALA A  1  350 ? 46.324 -86.930  37.965  1.00 19.37  ? 350  ALA A O   1 
ATOM   2720  C  CB  . ALA A  1  350 ? 43.601 -85.413  37.210  1.00 19.67  ? 350  ALA A CB  1 
ATOM   2721  N  N   . THR A  1  351 ? 46.563 -85.964  35.934  1.00 18.30  ? 351  THR A N   1 
ATOM   2722  C  CA  . THR A  1  351 ? 47.481 -86.995  35.444  1.00 16.14  ? 351  THR A CA  1 
ATOM   2723  C  C   . THR A  1  351 ? 48.944 -86.724  35.835  1.00 20.00  ? 351  THR A C   1 
ATOM   2724  O  O   . THR A  1  351 ? 49.815 -87.595  35.651  1.00 20.68  ? 351  THR A O   1 
ATOM   2725  C  CB  . THR A  1  351 ? 47.382 -87.152  33.907  1.00 15.67  ? 351  THR A CB  1 
ATOM   2726  O  OG1 . THR A  1  351 ? 47.947 -85.997  33.274  1.00 17.15  ? 351  THR A OG1 1 
ATOM   2727  C  CG2 . THR A  1  351 ? 45.899 -87.312  33.466  1.00 18.11  ? 351  THR A CG2 1 
ATOM   2728  N  N   . TYR A  1  352 ? 49.227 -85.540  36.380  1.00 17.54  ? 352  TYR A N   1 
ATOM   2729  C  CA  . TYR A  1  352 ? 50.598 -85.246  36.792  1.00 19.59  ? 352  TYR A CA  1 
ATOM   2730  C  C   . TYR A  1  352 ? 50.731 -84.731  38.227  1.00 20.99  ? 352  TYR A C   1 
ATOM   2731  O  O   . TYR A  1  352 ? 51.793 -84.226  38.621  1.00 20.38  ? 352  TYR A O   1 
ATOM   2732  C  CB  . TYR A  1  352 ? 51.343 -84.341  35.781  1.00 19.74  ? 352  TYR A CB  1 
ATOM   2733  C  CG  . TYR A  1  352 ? 50.750 -82.956  35.533  1.00 18.44  ? 352  TYR A CG  1 
ATOM   2734  C  CD1 . TYR A  1  352 ? 50.808 -81.962  36.506  1.00 18.24  ? 352  TYR A CD1 1 
ATOM   2735  C  CD2 . TYR A  1  352 ? 50.172 -82.640  34.304  1.00 19.00  ? 352  TYR A CD2 1 
ATOM   2736  C  CE1 . TYR A  1  352 ? 50.288 -80.675  36.266  1.00 18.06  ? 352  TYR A CE1 1 
ATOM   2737  C  CE2 . TYR A  1  352 ? 49.642 -81.369  34.050  1.00 21.28  ? 352  TYR A CE2 1 
ATOM   2738  C  CZ  . TYR A  1  352 ? 49.701 -80.389  35.034  1.00 19.70  ? 352  TYR A CZ  1 
ATOM   2739  O  OH  . TYR A  1  352 ? 49.176 -79.133  34.773  1.00 20.74  ? 352  TYR A OH  1 
ATOM   2740  N  N   . THR A  1  353 ? 49.675 -84.909  39.018  1.00 20.53  ? 353  THR A N   1 
ATOM   2741  C  CA  . THR A  1  353 ? 49.718 -84.527  40.430  1.00 19.75  ? 353  THR A CA  1 
ATOM   2742  C  C   . THR A  1  353 ? 49.270 -85.617  41.399  1.00 20.06  ? 353  THR A C   1 
ATOM   2743  O  O   . THR A  1  353 ? 48.532 -86.546  41.030  1.00 19.76  ? 353  THR A O   1 
ATOM   2744  C  CB  . THR A  1  353 ? 48.874 -83.280  40.695  1.00 19.12  ? 353  THR A CB  1 
ATOM   2745  O  OG1 . THR A  1  353 ? 47.504 -83.548  40.344  1.00 20.41  ? 353  THR A OG1 1 
ATOM   2746  C  CG2 . THR A  1  353 ? 49.401 -82.129  39.865  1.00 11.98  ? 353  THR A CG2 1 
ATOM   2747  N  N   . ASP A  1  354 ? 49.723 -85.473  42.644  1.00 15.63  ? 354  ASP A N   1 
ATOM   2748  C  CA  . ASP A  1  354 ? 49.284 -86.298  43.762  1.00 14.76  ? 354  ASP A CA  1 
ATOM   2749  C  C   . ASP A  1  354 ? 49.774 -87.744  43.703  1.00 19.05  ? 354  ASP A C   1 
ATOM   2750  O  O   . ASP A  1  354 ? 49.395 -88.544  44.546  1.00 19.79  ? 354  ASP A O   1 
ATOM   2751  C  CB  . ASP A  1  354 ? 47.744 -86.257  43.906  1.00 14.78  ? 354  ASP A CB  1 
ATOM   2752  C  CG  . ASP A  1  354 ? 47.227 -84.857  44.302  1.00 20.85  ? 354  ASP A CG  1 
ATOM   2753  O  OD1 . ASP A  1  354 ? 45.994 -84.601  44.175  1.00 22.71  ? 354  ASP A OD1 1 
ATOM   2754  O  OD2 . ASP A  1  354 ? 48.062 -84.009  44.728  1.00 19.81  ? 354  ASP A OD2 1 
ATOM   2755  N  N   . ASN A  1  355 ? 50.620 -88.069  42.721  1.00 21.49  ? 355  ASN A N   1 
ATOM   2756  C  CA  . ASN A  1  355 ? 51.109 -89.441  42.558  1.00 19.57  ? 355  ASN A CA  1 
ATOM   2757  C  C   . ASN A  1  355 ? 49.970 -90.451  42.411  1.00 20.23  ? 355  ASN A C   1 
ATOM   2758  O  O   . ASN A  1  355 ? 50.144 -91.630  42.695  1.00 20.22  ? 355  ASN A O   1 
ATOM   2759  C  CB  . ASN A  1  355 ? 52.026 -89.836  43.719  1.00 16.71  ? 355  ASN A CB  1 
ATOM   2760  C  CG  . ASN A  1  355 ? 53.511 -89.565  43.416  1.00 18.18  ? 355  ASN A CG  1 
ATOM   2761  O  OD1 . ASN A  1  355 ? 53.843 -88.882  42.448  1.00 21.35  ? 355  ASN A OD1 1 
ATOM   2762  N  ND2 . ASN A  1  355 ? 54.394 -90.110  44.240  1.00 15.29  ? 355  ASN A ND2 1 
ATOM   2763  N  N   . ILE A  1  356 ? 48.798 -89.991  41.979  1.00 19.66  ? 356  ILE A N   1 
ATOM   2764  C  CA  . ILE A  1  356 ? 47.678 -90.921  41.768  1.00 15.86  ? 356  ILE A CA  1 
ATOM   2765  C  C   . ILE A  1  356 ? 47.842 -91.778  40.489  1.00 17.32  ? 356  ILE A C   1 
ATOM   2766  O  O   . ILE A  1  356 ? 47.824 -93.014  40.551  1.00 18.17  ? 356  ILE A O   1 
ATOM   2767  C  CB  . ILE A  1  356 ? 46.310 -90.190  41.807  1.00 16.88  ? 356  ILE A CB  1 
ATOM   2768  C  CG1 . ILE A  1  356 ? 46.122 -89.533  43.187  1.00 17.67  ? 356  ILE A CG1 1 
ATOM   2769  C  CG2 . ILE A  1  356 ? 45.145 -91.186  41.479  1.00 14.06  ? 356  ILE A CG2 1 
ATOM   2770  C  CD1 . ILE A  1  356 ? 44.975 -88.509  43.267  1.00 17.45  ? 356  ILE A CD1 1 
ATOM   2771  N  N   . LEU A  1  357 ? 48.028 -91.130  39.344  1.00 17.97  ? 357  LEU A N   1 
ATOM   2772  C  CA  . LEU A  1  357 ? 48.331 -91.848  38.109  1.00 19.04  ? 357  LEU A CA  1 
ATOM   2773  C  C   . LEU A  1  357 ? 49.671 -92.564  38.254  1.00 20.69  ? 357  LEU A C   1 
ATOM   2774  O  O   . LEU A  1  357 ? 49.859 -93.659  37.730  1.00 22.06  ? 357  LEU A O   1 
ATOM   2775  C  CB  . LEU A  1  357 ? 48.390 -90.901  36.905  1.00 20.32  ? 357  LEU A CB  1 
ATOM   2776  C  CG  . LEU A  1  357 ? 48.600 -91.604  35.556  1.00 21.77  ? 357  LEU A CG  1 
ATOM   2777  C  CD1 . LEU A  1  357 ? 47.598 -92.764  35.445  1.00 21.74  ? 357  LEU A CD1 1 
ATOM   2778  C  CD2 . LEU A  1  357 ? 48.457 -90.651  34.378  1.00 21.85  ? 357  LEU A CD2 1 
ATOM   2779  N  N   . GLU A  1  358 ? 50.597 -91.937  38.971  1.00 19.46  ? 358  GLU A N   1 
ATOM   2780  C  CA  . GLU A  1  358 ? 51.897 -92.533  39.217  1.00 19.64  ? 358  GLU A CA  1 
ATOM   2781  C  C   . GLU A  1  358 ? 51.700 -93.867  39.941  1.00 22.50  ? 358  GLU A C   1 
ATOM   2782  O  O   . GLU A  1  358 ? 52.230 -94.901  39.530  1.00 26.07  ? 358  GLU A O   1 
ATOM   2783  C  CB  . GLU A  1  358 ? 52.790 -91.576  40.028  1.00 18.86  ? 358  GLU A CB  1 
ATOM   2784  C  CG  . GLU A  1  358 ? 54.166 -92.170  40.374  1.00 20.83  ? 358  GLU A CG  1 
ATOM   2785  C  CD  . GLU A  1  358 ? 55.332 -91.234  40.051  1.00 20.53  ? 358  GLU A CD  1 
ATOM   2786  O  OE1 . GLU A  1  358 ? 55.094 -90.177  39.444  1.00 21.85  ? 358  GLU A OE1 1 
ATOM   2787  O  OE2 . GLU A  1  358 ? 56.490 -91.575  40.390  1.00 21.45  ? 358  GLU A OE2 1 
ATOM   2788  N  N   . ASP A  1  359 ? 50.909 -93.839  41.007  1.00 21.91  ? 359  ASP A N   1 
ATOM   2789  C  CA  . ASP A  1  359 ? 50.588 -95.040  41.769  1.00 21.59  ? 359  ASP A CA  1 
ATOM   2790  C  C   . ASP A  1  359 ? 49.978 -96.164  40.892  1.00 23.18  ? 359  ASP A C   1 
ATOM   2791  O  O   . ASP A  1  359 ? 50.435 -97.303  40.935  1.00 21.76  ? 359  ASP A O   1 
ATOM   2792  C  CB  . ASP A  1  359 ? 49.645 -94.677  42.917  1.00 22.57  ? 359  ASP A CB  1 
ATOM   2793  C  CG  . ASP A  1  359 ? 49.213 -95.883  43.725  1.00 24.45  ? 359  ASP A CG  1 
ATOM   2794  O  OD1 . ASP A  1  359 ? 48.420 -96.706  43.216  1.00 25.22  ? 359  ASP A OD1 1 
ATOM   2795  O  OD2 . ASP A  1  359 ? 49.661 -96.004  44.879  1.00 26.53  ? 359  ASP A OD2 1 
ATOM   2796  N  N   . PHE A  1  360 ? 48.953 -95.834  40.107  1.00 22.42  ? 360  PHE A N   1 
ATOM   2797  C  CA  . PHE A  1  360 ? 48.291 -96.806  39.239  1.00 22.65  ? 360  PHE A CA  1 
ATOM   2798  C  C   . PHE A  1  360 ? 49.253 -97.447  38.224  1.00 23.67  ? 360  PHE A C   1 
ATOM   2799  O  O   . PHE A  1  360 ? 49.255 -98.671  38.028  1.00 24.47  ? 360  PHE A O   1 
ATOM   2800  C  CB  . PHE A  1  360 ? 47.132 -96.154  38.474  1.00 22.38  ? 360  PHE A CB  1 
ATOM   2801  C  CG  . PHE A  1  360 ? 46.022 -95.626  39.346  1.00 21.14  ? 360  PHE A CG  1 
ATOM   2802  C  CD1 . PHE A  1  360 ? 44.922 -95.002  38.771  1.00 21.06  ? 360  PHE A CD1 1 
ATOM   2803  C  CD2 . PHE A  1  360 ? 46.077 -95.738  40.727  1.00 20.61  ? 360  PHE A CD2 1 
ATOM   2804  C  CE1 . PHE A  1  360 ? 43.881 -94.505  39.558  1.00 22.10  ? 360  PHE A CE1 1 
ATOM   2805  C  CE2 . PHE A  1  360 ? 45.048 -95.252  41.521  1.00 22.17  ? 360  PHE A CE2 1 
ATOM   2806  C  CZ  . PHE A  1  360 ? 43.938 -94.637  40.934  1.00 22.74  ? 360  PHE A CZ  1 
ATOM   2807  N  N   . CYS A  1  361 ? 50.046 -96.616  37.557  1.00 23.17  ? 361  CYS A N   1 
ATOM   2808  C  CA  . CYS A  1  361 ? 50.970 -97.095  36.523  1.00 24.92  ? 361  CYS A CA  1 
ATOM   2809  C  C   . CYS A  1  361 ? 52.127 -97.977  37.034  1.00 22.39  ? 361  CYS A C   1 
ATOM   2810  O  O   . CYS A  1  361 ? 52.495 -98.960  36.376  1.00 20.78  ? 361  CYS A O   1 
ATOM   2811  C  CB  . CYS A  1  361 ? 51.479 -95.928  35.664  1.00 24.12  ? 361  CYS A CB  1 
ATOM   2812  S  SG  . CYS A  1  361 ? 50.106 -95.081  34.773  1.00 25.20  ? 361  CYS A SG  1 
ATOM   2813  N  N   . TYR A  1  362 ? 52.681 -97.653  38.201  1.00 19.91  ? 362  TYR A N   1 
ATOM   2814  C  CA  . TYR A  1  362 ? 53.709 -98.519  38.795  1.00 21.34  ? 362  TYR A CA  1 
ATOM   2815  C  C   . TYR A  1  362 ? 53.093 -99.832  39.239  1.00 22.43  ? 362  TYR A C   1 
ATOM   2816  O  O   . TYR A  1  362 ? 53.695 -100.890 39.077  1.00 23.70  ? 362  TYR A O   1 
ATOM   2817  C  CB  . TYR A  1  362 ? 54.453 -97.845  39.963  1.00 18.76  ? 362  TYR A CB  1 
ATOM   2818  C  CG  . TYR A  1  362 ? 55.625 -96.988  39.507  1.00 18.94  ? 362  TYR A CG  1 
ATOM   2819  C  CD1 . TYR A  1  362 ? 55.454 -95.633  39.231  1.00 17.45  ? 362  TYR A CD1 1 
ATOM   2820  C  CD2 . TYR A  1  362 ? 56.896 -97.539  39.344  1.00 21.00  ? 362  TYR A CD2 1 
ATOM   2821  C  CE1 . TYR A  1  362 ? 56.507 -94.838  38.810  1.00 16.93  ? 362  TYR A CE1 1 
ATOM   2822  C  CE2 . TYR A  1  362 ? 57.977 -96.743  38.929  1.00 21.86  ? 362  TYR A CE2 1 
ATOM   2823  C  CZ  . TYR A  1  362 ? 57.766 -95.397  38.657  1.00 20.77  ? 362  TYR A CZ  1 
ATOM   2824  O  OH  . TYR A  1  362 ? 58.809 -94.597  38.237  1.00 23.20  ? 362  TYR A OH  1 
ATOM   2825  N  N   . LYS A  1  363 ? 51.887 -99.770  39.789  1.00 22.47  ? 363  LYS A N   1 
ATOM   2826  C  CA  . LYS A  1  363 ? 51.198 -101.006 40.151  1.00 23.31  ? 363  LYS A CA  1 
ATOM   2827  C  C   . LYS A  1  363 ? 50.892 -101.790 38.897  1.00 24.26  ? 363  LYS A C   1 
ATOM   2828  O  O   . LYS A  1  363 ? 50.947 -103.020 38.892  1.00 27.87  ? 363  LYS A O   1 
ATOM   2829  C  CB  . LYS A  1  363 ? 49.904 -100.740 40.925  1.00 22.83  ? 363  LYS A CB  1 
ATOM   2830  C  CG  . LYS A  1  363 ? 49.299 -102.019 41.517  1.00 23.96  ? 363  LYS A CG  1 
ATOM   2831  C  CD  . LYS A  1  363 ? 50.146 -102.578 42.651  1.00 25.03  ? 363  LYS A CD  1 
ATOM   2832  C  CE  . LYS A  1  363 ? 49.483 -103.810 43.240  1.00 26.35  ? 363  LYS A CE  1 
ATOM   2833  N  NZ  . LYS A  1  363 ? 50.342 -104.499 44.242  1.00 25.44  ? 363  LYS A NZ  1 
ATOM   2834  N  N   . GLY A  1  364 ? 50.563 -101.072 37.830  1.00 23.27  ? 364  GLY A N   1 
ATOM   2835  C  CA  . GLY A  1  364 ? 50.227 -101.696 36.567  1.00 21.47  ? 364  GLY A CA  1 
ATOM   2836  C  C   . GLY A  1  364 ? 51.415 -102.451 36.026  1.00 21.56  ? 364  GLY A C   1 
ATOM   2837  O  O   . GLY A  1  364 ? 51.311 -103.623 35.635  1.00 24.29  ? 364  GLY A O   1 
ATOM   2838  N  N   . CYS A  1  365 ? 52.567 -101.794 36.017  1.00 20.76  ? 365  CYS A N   1 
ATOM   2839  C  CA  . CYS A  1  365 ? 53.759 -102.434 35.503  1.00 22.11  ? 365  CYS A CA  1 
ATOM   2840  C  C   . CYS A  1  365 ? 54.051 -103.700 36.307  1.00 23.44  ? 365  CYS A C   1 
ATOM   2841  O  O   . CYS A  1  365 ? 54.388 -104.736 35.747  1.00 25.78  ? 365  CYS A O   1 
ATOM   2842  C  CB  . CYS A  1  365 ? 54.951 -101.473 35.521  1.00 21.68  ? 365  CYS A CB  1 
ATOM   2843  S  SG  . CYS A  1  365 ? 56.379 -102.102 34.593  1.00 29.51  ? 365  CYS A SG  1 
ATOM   2844  N  N   . GLU A  1  366 ? 53.907 -103.608 37.626  1.00 23.49  ? 366  GLU A N   1 
ATOM   2845  C  CA  . GLU A  1  366 ? 54.102 -104.748 38.513  1.00 23.19  ? 366  GLU A CA  1 
ATOM   2846  C  C   . GLU A  1  366 ? 53.207 -105.939 38.153  1.00 24.67  ? 366  GLU A C   1 
ATOM   2847  O  O   . GLU A  1  366 ? 53.668 -107.078 38.077  1.00 27.12  ? 366  GLU A O   1 
ATOM   2848  C  CB  . GLU A  1  366 ? 53.811 -104.314 39.942  1.00 25.38  ? 366  GLU A CB  1 
ATOM   2849  C  CG  . GLU A  1  366 ? 53.710 -105.446 40.948  1.00 28.28  ? 366  GLU A CG  1 
ATOM   2850  C  CD  . GLU A  1  366 ? 53.369 -104.914 42.320  1.00 28.64  ? 366  GLU A CD  1 
ATOM   2851  O  OE1 . GLU A  1  366 ? 53.821 -103.797 42.632  1.00 30.41  ? 366  GLU A OE1 1 
ATOM   2852  O  OE2 . GLU A  1  366 ? 52.643 -105.585 43.077  1.00 29.95  ? 366  GLU A OE2 1 
ATOM   2853  N  N   . ILE A  1  367 ? 51.927 -105.665 37.930  1.00 21.21  ? 367  ILE A N   1 
ATOM   2854  C  CA  . ILE A  1  367 ? 50.961 -106.698 37.594  1.00 20.84  ? 367  ILE A CA  1 
ATOM   2855  C  C   . ILE A  1  367 ? 51.295 -107.310 36.241  1.00 23.24  ? 367  ILE A C   1 
ATOM   2856  O  O   . ILE A  1  367 ? 51.287 -108.530 36.085  1.00 26.21  ? 367  ILE A O   1 
ATOM   2857  C  CB  . ILE A  1  367 ? 49.510 -106.132 37.588  1.00 24.32  ? 367  ILE A CB  1 
ATOM   2858  C  CG1 . ILE A  1  367 ? 49.028 -105.910 39.026  1.00 24.81  ? 367  ILE A CG1 1 
ATOM   2859  C  CG2 . ILE A  1  367 ? 48.562 -107.064 36.826  1.00 26.60  ? 367  ILE A CG2 1 
ATOM   2860  C  CD1 . ILE A  1  367 ? 47.663 -105.243 39.155  1.00 25.79  ? 367  ILE A CD1 1 
ATOM   2861  N  N   . GLY A  1  368 ? 51.601 -106.464 35.265  1.00 23.80  ? 368  GLY A N   1 
ATOM   2862  C  CA  . GLY A  1  368 ? 51.970 -106.934 33.943  1.00 26.06  ? 368  GLY A CA  1 
ATOM   2863  C  C   . GLY A  1  368 ? 53.215 -107.815 33.992  1.00 27.22  ? 368  GLY A C   1 
ATOM   2864  O  O   . GLY A  1  368 ? 53.292 -108.836 33.315  1.00 24.33  ? 368  GLY A O   1 
ATOM   2865  N  N   . LEU A  1  369 ? 54.193 -107.424 34.796  1.00 27.36  ? 369  LEU A N   1 
ATOM   2866  C  CA  . LEU A  1  369 ? 55.410 -108.229 34.912  1.00 30.32  ? 369  LEU A CA  1 
ATOM   2867  C  C   . LEU A  1  369 ? 55.077 -109.568 35.557  1.00 33.19  ? 369  LEU A C   1 
ATOM   2868  O  O   . LEU A  1  369 ? 55.605 -110.606 35.169  1.00 35.60  ? 369  LEU A O   1 
ATOM   2869  C  CB  . LEU A  1  369 ? 56.479 -107.498 35.719  1.00 30.25  ? 369  LEU A CB  1 
ATOM   2870  C  CG  . LEU A  1  369 ? 57.153 -106.333 34.987  1.00 33.19  ? 369  LEU A CG  1 
ATOM   2871  C  CD1 . LEU A  1  369 ? 58.112 -105.587 35.907  1.00 33.63  ? 369  LEU A CD1 1 
ATOM   2872  C  CD2 . LEU A  1  369 ? 57.891 -106.848 33.764  1.00 33.58  ? 369  LEU A CD2 1 
ATOM   2873  N  N   . ASP A  1  370 ? 54.212 -109.521 36.558  1.00 31.45  ? 370  ASP A N   1 
ATOM   2874  C  CA  . ASP A  1  370 ? 53.720 -110.708 37.220  1.00 35.11  ? 370  ASP A CA  1 
ATOM   2875  C  C   . ASP A  1  370 ? 53.214 -111.714 36.188  1.00 37.18  ? 370  ASP A C   1 
ATOM   2876  O  O   . ASP A  1  370 ? 53.613 -112.884 36.184  1.00 37.73  ? 370  ASP A O   1 
ATOM   2877  C  CB  . ASP A  1  370 ? 52.572 -110.308 38.126  1.00 40.97  ? 370  ASP A CB  1 
ATOM   2878  C  CG  . ASP A  1  370 ? 52.634 -110.972 39.471  1.00 48.22  ? 370  ASP A CG  1 
ATOM   2879  O  OD1 . ASP A  1  370 ? 53.324 -110.415 40.362  1.00 54.22  ? 370  ASP A OD1 1 
ATOM   2880  O  OD2 . ASP A  1  370 ? 51.983 -112.029 39.636  1.00 46.97  ? 370  ASP A OD2 1 
ATOM   2881  N  N   . TYR A  1  371 ? 52.328 -111.250 35.308  1.00 35.45  ? 371  TYR A N   1 
ATOM   2882  C  CA  . TYR A  1  371 ? 51.760 -112.105 34.268  1.00 34.06  ? 371  TYR A CA  1 
ATOM   2883  C  C   . TYR A  1  371 ? 52.764 -112.502 33.179  1.00 33.33  ? 371  TYR A C   1 
ATOM   2884  O  O   . TYR A  1  371 ? 52.580 -113.511 32.488  1.00 33.10  ? 371  TYR A O   1 
ATOM   2885  C  CB  . TYR A  1  371 ? 50.510 -111.461 33.655  1.00 31.05  ? 371  TYR A CB  1 
ATOM   2886  C  CG  . TYR A  1  371 ? 49.260 -111.728 34.469  1.00 32.45  ? 371  TYR A CG  1 
ATOM   2887  C  CD1 . TYR A  1  371 ? 48.854 -110.847 35.467  1.00 29.13  ? 371  TYR A CD1 1 
ATOM   2888  C  CD2 . TYR A  1  371 ? 48.499 -112.879 34.253  1.00 33.44  ? 371  TYR A CD2 1 
ATOM   2889  C  CE1 . TYR A  1  371 ? 47.722 -111.095 36.222  1.00 30.20  ? 371  TYR A CE1 1 
ATOM   2890  C  CE2 . TYR A  1  371 ? 47.360 -113.142 35.006  1.00 34.46  ? 371  TYR A CE2 1 
ATOM   2891  C  CZ  . TYR A  1  371 ? 46.974 -112.238 35.985  1.00 33.50  ? 371  TYR A CZ  1 
ATOM   2892  O  OH  . TYR A  1  371 ? 45.853 -112.482 36.737  1.00 31.73  ? 371  TYR A OH  1 
ATOM   2893  N  N   . ALA A  1  372 ? 53.819 -111.711 33.029  1.00 32.36  ? 372  ALA A N   1 
ATOM   2894  C  CA  . ALA A  1  372 ? 54.866 -112.006 32.051  1.00 30.31  ? 372  ALA A CA  1 
ATOM   2895  C  C   . ALA A  1  372 ? 55.974 -112.849 32.683  1.00 33.72  ? 372  ALA A C   1 
ATOM   2896  O  O   . ALA A  1  372 ? 57.086 -112.932 32.158  1.00 35.03  ? 372  ALA A O   1 
ATOM   2897  C  CB  . ALA A  1  372 ? 55.429 -110.708 31.462  1.00 26.69  ? 372  ALA A CB  1 
ATOM   2898  N  N   . GLY A  1  373 ? 55.662 -113.474 33.814  1.00 35.75  ? 373  GLY A N   1 
ATOM   2899  C  CA  . GLY A  1  373 ? 56.601 -114.359 34.485  1.00 35.09  ? 373  GLY A CA  1 
ATOM   2900  C  C   . GLY A  1  373 ? 57.856 -113.633 34.932  1.00 36.67  ? 373  GLY A C   1 
ATOM   2901  O  O   . GLY A  1  373 ? 58.925 -114.240 35.035  1.00 38.73  ? 373  GLY A O   1 
ATOM   2902  N  N   . GLY A  1  374 ? 57.731 -112.335 35.188  1.00 31.64  ? 374  GLY A N   1 
ATOM   2903  C  CA  . GLY A  1  374 ? 58.842 -111.542 35.661  1.00 32.20  ? 374  GLY A CA  1 
ATOM   2904  C  C   . GLY A  1  374 ? 59.826 -111.194 34.559  1.00 34.76  ? 374  GLY A C   1 
ATOM   2905  O  O   . GLY A  1  374 ? 60.912 -110.695 34.831  1.00 35.23  ? 374  GLY A O   1 
ATOM   2906  N  N   . LYS A  1  375 ? 59.457 -111.474 33.314  1.00 35.28  ? 375  LYS A N   1 
ATOM   2907  C  CA  . LYS A  1  375 ? 60.273 -111.101 32.165  1.00 33.39  ? 375  LYS A CA  1 
ATOM   2908  C  C   . LYS A  1  375 ? 59.613 -109.990 31.366  1.00 30.53  ? 375  LYS A C   1 
ATOM   2909  O  O   . LYS A  1  375 ? 58.689 -110.238 30.583  1.00 29.21  ? 375  LYS A O   1 
ATOM   2910  C  CB  . LYS A  1  375 ? 60.494 -112.301 31.255  1.00 36.30  ? 375  LYS A CB  1 
ATOM   2911  C  CG  . LYS A  1  375 ? 61.236 -113.454 31.917  1.00 40.09  ? 375  LYS A CG  1 
ATOM   2912  C  CD  . LYS A  1  375 ? 60.847 -114.783 31.271  1.00 43.77  ? 375  LYS A CD  1 
ATOM   2913  C  CE  . LYS A  1  375 ? 59.346 -115.058 31.425  1.00 44.24  ? 375  LYS A CE  1 
ATOM   2914  N  NZ  . LYS A  1  375 ? 58.932 -116.362 30.833  1.00 44.24  ? 375  LYS A NZ  1 
ATOM   2915  N  N   . MET A  1  376 ? 60.115 -108.773 31.542  1.00 27.34  ? 376  MET A N   1 
ATOM   2916  C  CA  . MET A  1  376 ? 59.542 -107.612 30.886  1.00 28.21  ? 376  MET A CA  1 
ATOM   2917  C  C   . MET A  1  376 ? 59.545 -107.771 29.369  1.00 30.07  ? 376  MET A C   1 
ATOM   2918  O  O   . MET A  1  376 ? 60.546 -108.171 28.773  1.00 28.50  ? 376  MET A O   1 
ATOM   2919  C  CB  . MET A  1  376 ? 60.299 -106.337 31.281  1.00 26.74  ? 376  MET A CB  1 
ATOM   2920  C  CG  . MET A  1  376 ? 59.586 -105.061 30.850  1.00 25.45  ? 376  MET A CG  1 
ATOM   2921  S  SD  . MET A  1  376 ? 60.268 -103.592 31.640  1.00 36.65  ? 376  MET A SD  1 
ATOM   2922  C  CE  . MET A  1  376 ? 61.921 -103.563 30.919  1.00 29.43  ? 376  MET A CE  1 
ATOM   2923  N  N   . ALA A  1  377 ? 58.415 -107.449 28.753  1.00 31.91  ? 377  ALA A N   1 
ATOM   2924  C  CA  . ALA A  1  377 ? 58.300 -107.397 27.299  1.00 32.44  ? 377  ALA A CA  1 
ATOM   2925  C  C   . ALA A  1  377 ? 58.386 -108.755 26.643  1.00 31.70  ? 377  ALA A C   1 
ATOM   2926  O  O   . ALA A  1  377 ? 58.734 -108.844 25.467  1.00 32.45  ? 377  ALA A O   1 
ATOM   2927  C  CB  . ALA A  1  377 ? 59.347 -106.482 26.712  1.00 32.79  ? 377  ALA A CB  1 
ATOM   2928  N  N   . SER A  1  378 ? 58.071 -109.804 27.396  1.00 30.65  ? 378  SER A N   1 
ATOM   2929  C  CA  . SER A  1  378 ? 58.153 -111.164 26.877  1.00 32.21  ? 378  SER A CA  1 
ATOM   2930  C  C   . SER A  1  378 ? 56.864 -111.617 26.174  1.00 35.80  ? 378  SER A C   1 
ATOM   2931  O  O   . SER A  1  378 ? 56.872 -112.578 25.409  1.00 37.13  ? 378  SER A O   1 
ATOM   2932  C  CB  . SER A  1  378 ? 58.511 -112.141 28.003  1.00 34.66  ? 378  SER A CB  1 
ATOM   2933  O  OG  . SER A  1  378 ? 57.605 -112.032 29.094  1.00 36.59  ? 378  SER A OG  1 
ATOM   2934  N  N   . ILE A  1  379 ? 55.753 -110.928 26.428  1.00 34.34  ? 379  ILE A N   1 
ATOM   2935  C  CA  . ILE A  1  379 ? 54.480 -111.308 25.812  1.00 31.49  ? 379  ILE A CA  1 
ATOM   2936  C  C   . ILE A  1  379 ? 54.341 -110.724 24.413  1.00 32.45  ? 379  ILE A C   1 
ATOM   2937  O  O   . ILE A  1  379 ? 53.730 -109.666 24.216  1.00 31.16  ? 379  ILE A O   1 
ATOM   2938  C  CB  . ILE A  1  379 ? 53.277 -110.892 26.673  1.00 28.30  ? 379  ILE A CB  1 
ATOM   2939  C  CG1 . ILE A  1  379 ? 53.441 -111.458 28.078  1.00 27.06  ? 379  ILE A CG1 1 
ATOM   2940  C  CG2 . ILE A  1  379 ? 51.985 -111.408 26.063  1.00 28.29  ? 379  ILE A CG2 1 
ATOM   2941  C  CD1 . ILE A  1  379 ? 53.802 -112.923 28.063  1.00 28.17  ? 379  ILE A CD1 1 
ATOM   2942  N  N   . LYS A  1  380 ? 54.917 -111.437 23.452  1.00 34.90  ? 380  LYS A N   1 
ATOM   2943  C  CA  . LYS A  1  380 ? 54.905 -111.056 22.045  1.00 36.83  ? 380  LYS A CA  1 
ATOM   2944  C  C   . LYS A  1  380 ? 54.645 -112.316 21.232  1.00 36.43  ? 380  LYS A C   1 
ATOM   2945  O  O   . LYS A  1  380 ? 54.655 -113.421 21.773  1.00 34.31  ? 380  LYS A O   1 
ATOM   2946  C  CB  . LYS A  1  380 ? 56.271 -110.519 21.627  1.00 38.84  ? 380  LYS A CB  1 
ATOM   2947  C  CG  . LYS A  1  380 ? 56.708 -109.205 22.256  1.00 40.16  ? 380  LYS A CG  1 
ATOM   2948  C  CD  . LYS A  1  380 ? 58.209 -108.970 21.954  1.00 38.97  ? 380  LYS A CD  1 
ATOM   2949  C  CE  . LYS A  1  380 ? 58.739 -107.712 22.627  1.00 36.89  ? 380  LYS A CE  1 
ATOM   2950  N  NZ  . LYS A  1  380 ? 58.055 -106.491 22.118  1.00 34.81  ? 380  LYS A NZ  1 
ATOM   2951  N  N   . GLY A  1  381 ? 54.453 -112.150 19.927  1.00 38.12  ? 381  GLY A N   1 
ATOM   2952  C  CA  . GLY A  1  381 ? 54.257 -113.276 19.031  1.00 38.23  ? 381  GLY A CA  1 
ATOM   2953  C  C   . GLY A  1  381 ? 53.296 -114.313 19.580  1.00 40.35  ? 381  GLY A C   1 
ATOM   2954  O  O   . GLY A  1  381 ? 52.177 -113.990 19.985  1.00 42.42  ? 381  GLY A O   1 
ATOM   2955  N  N   . ASP A  1  382 ? 53.743 -115.561 19.612  1.00 40.45  ? 382  ASP A N   1 
ATOM   2956  C  CA  . ASP A  1  382 ? 52.894 -116.681 19.999  1.00 44.57  ? 382  ASP A CA  1 
ATOM   2957  C  C   . ASP A  1  382 ? 52.434 -116.647 21.444  1.00 40.41  ? 382  ASP A C   1 
ATOM   2958  O  O   . ASP A  1  382 ? 51.538 -117.398 21.822  1.00 41.37  ? 382  ASP A O   1 
ATOM   2959  C  CB  . ASP A  1  382 ? 53.599 -118.009 19.712  1.00 52.75  ? 382  ASP A CB  1 
ATOM   2960  C  CG  . ASP A  1  382 ? 53.849 -118.220 18.233  1.00 59.94  ? 382  ASP A CG  1 
ATOM   2961  O  OD1 . ASP A  1  382 ? 53.048 -117.701 17.421  1.00 61.77  ? 382  ASP A OD1 1 
ATOM   2962  O  OD2 . ASP A  1  382 ? 54.844 -118.895 17.883  1.00 63.72  ? 382  ASP A OD2 1 
ATOM   2963  N  N   . LYS A  1  383 ? 53.047 -115.795 22.257  1.00 37.06  ? 383  LYS A N   1 
ATOM   2964  C  CA  . LYS A  1  383 ? 52.626 -115.656 23.651  1.00 38.06  ? 383  LYS A CA  1 
ATOM   2965  C  C   . LYS A  1  383 ? 51.522 -114.622 23.798  1.00 36.99  ? 383  LYS A C   1 
ATOM   2966  O  O   . LYS A  1  383 ? 50.893 -114.523 24.853  1.00 39.94  ? 383  LYS A O   1 
ATOM   2967  C  CB  . LYS A  1  383 ? 53.809 -115.294 24.556  1.00 40.37  ? 383  LYS A CB  1 
ATOM   2968  C  CG  . LYS A  1  383 ? 54.774 -116.468 24.801  1.00 44.28  ? 383  LYS A CG  1 
ATOM   2969  C  CD  . LYS A  1  383 ? 55.896 -116.063 25.749  1.00 47.35  ? 383  LYS A CD  1 
ATOM   2970  C  CE  . LYS A  1  383 ? 56.678 -117.263 26.241  1.00 51.12  ? 383  LYS A CE  1 
ATOM   2971  N  NZ  . LYS A  1  383 ? 57.739 -116.863 27.213  1.00 53.39  ? 383  LYS A NZ  1 
ATOM   2972  N  N   . LEU A  1  384 ? 51.285 -113.863 22.734  1.00 34.09  ? 384  LEU A N   1 
ATOM   2973  C  CA  . LEU A  1  384 ? 50.329 -112.753 22.768  1.00 35.15  ? 384  LEU A CA  1 
ATOM   2974  C  C   . LEU A  1  384 ? 48.942 -113.252 22.384  1.00 36.11  ? 384  LEU A C   1 
ATOM   2975  O  O   . LEU A  1  384 ? 48.728 -113.678 21.245  1.00 36.41  ? 384  LEU A O   1 
ATOM   2976  C  CB  . LEU A  1  384 ? 50.770 -111.670 21.784  1.00 33.13  ? 384  LEU A CB  1 
ATOM   2977  C  CG  . LEU A  1  384 ? 50.397 -110.199 21.976  1.00 32.42  ? 384  LEU A CG  1 
ATOM   2978  C  CD1 . LEU A  1  384 ? 49.917 -109.610 20.656  1.00 30.25  ? 384  LEU A CD1 1 
ATOM   2979  C  CD2 . LEU A  1  384 ? 49.391 -109.980 23.104  1.00 30.04  ? 384  LEU A CD2 1 
ATOM   2980  N  N   . ASN A  1  385 ? 48.007 -113.204 23.331  1.00 36.17  ? 385  ASN A N   1 
ATOM   2981  C  CA  . ASN A  1  385 ? 46.625 -113.614 23.078  1.00 34.38  ? 385  ASN A CA  1 
ATOM   2982  C  C   . ASN A  1  385 ? 45.662 -112.833 23.955  1.00 35.15  ? 385  ASN A C   1 
ATOM   2983  O  O   . ASN A  1  385 ? 46.075 -112.167 24.911  1.00 35.97  ? 385  ASN A O   1 
ATOM   2984  C  CB  . ASN A  1  385 ? 46.455 -115.110 23.341  1.00 33.51  ? 385  ASN A CB  1 
ATOM   2985  C  CG  . ASN A  1  385 ? 46.741 -115.476 24.783  1.00 34.58  ? 385  ASN A CG  1 
ATOM   2986  O  OD1 . ASN A  1  385 ? 46.105 -114.964 25.702  1.00 36.31  ? 385  ASN A OD1 1 
ATOM   2987  N  ND2 . ASN A  1  385 ? 47.711 -116.348 24.993  1.00 34.02  ? 385  ASN A ND2 1 
ATOM   2988  N  N   . MET A  1  386 ? 44.375 -112.939 23.644  1.00 34.18  ? 386  MET A N   1 
ATOM   2989  C  CA  . MET A  1  386 ? 43.335 -112.216 24.362  1.00 31.16  ? 386  MET A CA  1 
ATOM   2990  C  C   . MET A  1  386 ? 43.165 -112.704 25.800  1.00 30.36  ? 386  MET A C   1 
ATOM   2991  O  O   . MET A  1  386 ? 42.827 -111.925 26.685  1.00 30.15  ? 386  MET A O   1 
ATOM   2992  C  CB  . MET A  1  386 ? 42.002 -112.338 23.621  1.00 31.73  ? 386  MET A CB  1 
ATOM   2993  C  CG  . MET A  1  386 ? 41.995 -111.782 22.214  1.00 29.84  ? 386  MET A CG  1 
ATOM   2994  S  SD  . MET A  1  386 ? 40.420 -112.097 21.391  1.00 35.81  ? 386  MET A SD  1 
ATOM   2995  C  CE  . MET A  1  386 ? 40.683 -111.206 19.867  1.00 33.69  ? 386  MET A CE  1 
ATOM   2996  N  N   . ASP A  1  387 ? 43.384 -113.990 26.043  1.00 32.35  ? 387  ASP A N   1 
ATOM   2997  C  CA  . ASP A  1  387 ? 43.238 -114.508 27.407  1.00 33.10  ? 387  ASP A CA  1 
ATOM   2998  C  C   . ASP A  1  387 ? 44.176 -113.810 28.405  1.00 32.50  ? 387  ASP A C   1 
ATOM   2999  O  O   . ASP A  1  387 ? 43.729 -113.266 29.418  1.00 31.57  ? 387  ASP A O   1 
ATOM   3000  C  CB  . ASP A  1  387 ? 43.427 -116.022 27.445  1.00 34.31  ? 387  ASP A CB  1 
ATOM   3001  C  CG  . ASP A  1  387 ? 42.129 -116.784 27.173  1.00 35.84  ? 387  ASP A CG  1 
ATOM   3002  O  OD1 . ASP A  1  387 ? 41.749 -116.929 25.988  1.00 36.24  ? 387  ASP A OD1 1 
ATOM   3003  O  OD2 . ASP A  1  387 ? 41.499 -117.242 28.148  1.00 34.99  ? 387  ASP A OD2 1 
ATOM   3004  N  N   . ILE A  1  388 ? 45.477 -113.812 28.117  1.00 33.64  ? 388  ILE A N   1 
ATOM   3005  C  CA  . ILE A  1  388 ? 46.430 -113.208 29.042  1.00 31.12  ? 388  ILE A CA  1 
ATOM   3006  C  C   . ILE A  1  388 ? 46.216 -111.686 29.168  1.00 29.00  ? 388  ILE A C   1 
ATOM   3007  O  O   . ILE A  1  388 ? 46.274 -111.131 30.269  1.00 29.94  ? 388  ILE A O   1 
ATOM   3008  C  CB  . ILE A  1  388 ? 47.902 -113.594 28.705  1.00 32.74  ? 388  ILE A CB  1 
ATOM   3009  C  CG1 . ILE A  1  388 ? 48.817 -113.304 29.907  1.00 34.08  ? 388  ILE A CG1 1 
ATOM   3010  C  CG2 . ILE A  1  388 ? 48.372 -112.911 27.422  1.00 29.66  ? 388  ILE A CG2 1 
ATOM   3011  C  CD1 . ILE A  1  388 ? 50.267 -113.789 29.747  1.00 35.55  ? 388  ILE A CD1 1 
ATOM   3012  N  N   . LEU A  1  389 ? 45.935 -111.018 28.053  1.00 28.72  ? 389  LEU A N   1 
ATOM   3013  C  CA  . LEU A  1  389 ? 45.583 -109.592 28.097  1.00 30.03  ? 389  LEU A CA  1 
ATOM   3014  C  C   . LEU A  1  389 ? 44.423 -109.306 29.053  1.00 30.19  ? 389  LEU A C   1 
ATOM   3015  O  O   . LEU A  1  389 ? 44.523 -108.436 29.934  1.00 29.28  ? 389  LEU A O   1 
ATOM   3016  C  CB  . LEU A  1  389 ? 45.236 -109.068 26.700  1.00 27.95  ? 389  LEU A CB  1 
ATOM   3017  C  CG  . LEU A  1  389 ? 46.446 -109.049 25.760  1.00 28.13  ? 389  LEU A CG  1 
ATOM   3018  C  CD1 . LEU A  1  389 ? 46.063 -108.514 24.389  1.00 27.67  ? 389  LEU A CD1 1 
ATOM   3019  C  CD2 . LEU A  1  389 ? 47.592 -108.234 26.383  1.00 26.46  ? 389  LEU A CD2 1 
ATOM   3020  N  N   . GLU A  1  390 ? 43.332 -110.051 28.878  1.00 28.94  ? 390  GLU A N   1 
ATOM   3021  C  CA  . GLU A  1  390 ? 42.116 -109.893 29.682  1.00 27.52  ? 390  GLU A CA  1 
ATOM   3022  C  C   . GLU A  1  390 ? 42.395 -110.113 31.162  1.00 27.99  ? 390  GLU A C   1 
ATOM   3023  O  O   . GLU A  1  390 ? 41.882 -109.390 32.010  1.00 29.03  ? 390  GLU A O   1 
ATOM   3024  C  CB  . GLU A  1  390 ? 41.020 -110.870 29.208  1.00 27.64  ? 390  GLU A CB  1 
ATOM   3025  C  CG  . GLU A  1  390 ? 39.678 -110.717 29.968  1.00 26.87  ? 390  GLU A CG  1 
ATOM   3026  C  CD  . GLU A  1  390 ? 38.541 -111.548 29.370  1.00 29.51  ? 390  GLU A CD  1 
ATOM   3027  O  OE1 . GLU A  1  390 ? 37.657 -111.990 30.147  1.00 30.40  ? 390  GLU A OE1 1 
ATOM   3028  O  OE2 . GLU A  1  390 ? 38.528 -111.753 28.133  1.00 29.91  ? 390  GLU A OE2 1 
ATOM   3029  N  N   . GLU A  1  391 ? 43.198 -111.126 31.470  1.00 27.84  ? 391  GLU A N   1 
ATOM   3030  C  CA  . GLU A  1  391 ? 43.621 -111.351 32.843  1.00 28.47  ? 391  GLU A CA  1 
ATOM   3031  C  C   . GLU A  1  391 ? 44.379 -110.139 33.391  1.00 30.63  ? 391  GLU A C   1 
ATOM   3032  O  O   . GLU A  1  391 ? 44.041 -109.639 34.464  1.00 30.95  ? 391  GLU A O   1 
ATOM   3033  C  CB  . GLU A  1  391 ? 44.472 -112.620 32.943  1.00 29.21  ? 391  GLU A CB  1 
ATOM   3034  C  CG  . GLU A  1  391 ? 43.670 -113.902 32.797  1.00 30.60  ? 391  GLU A CG  1 
ATOM   3035  C  CD  . GLU A  1  391 ? 44.531 -115.122 32.510  1.00 33.78  ? 391  GLU A CD  1 
ATOM   3036  O  OE1 . GLU A  1  391 ? 45.728 -114.964 32.171  1.00 34.16  ? 391  GLU A OE1 1 
ATOM   3037  O  OE2 . GLU A  1  391 ? 43.995 -116.242 32.614  1.00 36.34  ? 391  GLU A OE2 1 
ATOM   3038  N  N   . ILE A  1  392 ? 45.401 -109.677 32.661  1.00 29.37  ? 392  ILE A N   1 
ATOM   3039  C  CA  . ILE A  1  392 ? 46.159 -108.482 33.053  1.00 29.67  ? 392  ILE A CA  1 
ATOM   3040  C  C   . ILE A  1  392 ? 45.249 -107.251 33.237  1.00 28.80  ? 392  ILE A C   1 
ATOM   3041  O  O   . ILE A  1  392 ? 45.248 -106.607 34.292  1.00 25.97  ? 392  ILE A O   1 
ATOM   3042  C  CB  . ILE A  1  392 ? 47.234 -108.090 31.997  1.00 31.81  ? 392  ILE A CB  1 
ATOM   3043  C  CG1 . ILE A  1  392 ? 48.339 -109.143 31.896  1.00 32.91  ? 392  ILE A CG1 1 
ATOM   3044  C  CG2 . ILE A  1  392 ? 47.840 -106.738 32.330  1.00 32.99  ? 392  ILE A CG2 1 
ATOM   3045  C  CD1 . ILE A  1  392 ? 49.378 -108.828 30.811  1.00 30.07  ? 392  ILE A CD1 1 
ATOM   3046  N  N   . ILE A  1  393 ? 44.483 -106.918 32.202  1.00 28.58  ? 393  ILE A N   1 
ATOM   3047  C  CA  . ILE A  1  393 ? 43.608 -105.751 32.273  1.00 27.20  ? 393  ILE A CA  1 
ATOM   3048  C  C   . ILE A  1  393 ? 42.609 -105.799 33.442  1.00 27.73  ? 393  ILE A C   1 
ATOM   3049  O  O   . ILE A  1  393 ? 42.464 -104.830 34.183  1.00 28.46  ? 393  ILE A O   1 
ATOM   3050  C  CB  . ILE A  1  393 ? 42.852 -105.532 30.954  1.00 25.51  ? 393  ILE A CB  1 
ATOM   3051  C  CG1 . ILE A  1  393 ? 43.835 -105.307 29.800  1.00 23.83  ? 393  ILE A CG1 1 
ATOM   3052  C  CG2 . ILE A  1  393 ? 41.874 -104.340 31.086  1.00 21.24  ? 393  ILE A CG2 1 
ATOM   3053  C  CD1 . ILE A  1  393 ? 43.294 -105.792 28.464  1.00 24.02  ? 393  ILE A CD1 1 
ATOM   3054  N  N   . ARG A  1  394 ? 41.902 -106.910 33.605  1.00 28.65  ? 394  ARG A N   1 
ATOM   3055  C  CA  . ARG A  1  394 ? 40.917 -106.994 34.693  1.00 28.19  ? 394  ARG A CA  1 
ATOM   3056  C  C   . ARG A  1  394 ? 41.585 -106.866 36.079  1.00 27.88  ? 394  ARG A C   1 
ATOM   3057  O  O   . ARG A  1  394 ? 41.048 -106.229 36.984  1.00 26.04  ? 394  ARG A O   1 
ATOM   3058  C  CB  . ARG A  1  394 ? 40.068 -108.269 34.581  1.00 27.37  ? 394  ARG A CB  1 
ATOM   3059  C  CG  . ARG A  1  394 ? 39.037 -108.228 33.450  1.00 27.46  ? 394  ARG A CG  1 
ATOM   3060  C  CD  . ARG A  1  394 ? 38.456 -109.610 33.109  1.00 27.16  ? 394  ARG A CD  1 
ATOM   3061  N  NE  . ARG A  1  394 ? 37.539 -110.097 34.132  1.00 27.60  ? 394  ARG A NE  1 
ATOM   3062  C  CZ  . ARG A  1  394 ? 36.724 -111.138 33.974  1.00 27.88  ? 394  ARG A CZ  1 
ATOM   3063  N  NH1 . ARG A  1  394 ? 36.706 -111.804 32.825  1.00 25.79  ? 394  ARG A NH1 1 
ATOM   3064  N  NH2 . ARG A  1  394 ? 35.932 -111.516 34.972  1.00 29.01  ? 394  ARG A NH2 1 
ATOM   3065  N  N   . ALA A  1  395 ? 42.767 -107.456 36.233  1.00 27.30  ? 395  ALA A N   1 
ATOM   3066  C  CA  . ALA A  1  395 ? 43.495 -107.371 37.499  1.00 25.19  ? 395  ALA A CA  1 
ATOM   3067  C  C   . ALA A  1  395 ? 43.817 -105.919 37.885  1.00 23.70  ? 395  ALA A C   1 
ATOM   3068  O  O   . ALA A  1  395 ? 43.517 -105.474 39.000  1.00 22.08  ? 395  ALA A O   1 
ATOM   3069  C  CB  . ALA A  1  395 ? 44.776 -108.198 37.428  1.00 24.39  ? 395  ALA A CB  1 
ATOM   3070  N  N   . GLU A  1  396 ? 44.430 -105.193 36.955  1.00 23.64  ? 396  GLU A N   1 
ATOM   3071  C  CA  . GLU A  1  396 ? 44.883 -103.821 37.194  1.00 25.67  ? 396  GLU A CA  1 
ATOM   3072  C  C   . GLU A  1  396 ? 43.715 -102.840 37.271  1.00 27.96  ? 396  GLU A C   1 
ATOM   3073  O  O   . GLU A  1  396 ? 43.751 -101.881 38.047  1.00 28.83  ? 396  GLU A O   1 
ATOM   3074  C  CB  . GLU A  1  396 ? 45.881 -103.391 36.111  1.00 23.93  ? 396  GLU A CB  1 
ATOM   3075  C  CG  . GLU A  1  396 ? 46.097 -101.880 35.982  1.00 22.39  ? 396  GLU A CG  1 
ATOM   3076  C  CD  . GLU A  1  396 ? 46.832 -101.243 37.158  1.00 23.64  ? 396  GLU A CD  1 
ATOM   3077  O  OE1 . GLU A  1  396 ? 47.106 -100.027 37.085  1.00 24.06  ? 396  GLU A OE1 1 
ATOM   3078  O  OE2 . GLU A  1  396 ? 47.152 -101.940 38.146  1.00 25.48  ? 396  GLU A OE2 1 
ATOM   3079  N  N   . ASN A  1  397 ? 42.680 -103.086 36.474  1.00 26.58  ? 397  ASN A N   1 
ATOM   3080  C  CA  . ASN A  1  397 ? 41.480 -102.251 36.531  1.00 27.51  ? 397  ASN A CA  1 
ATOM   3081  C  C   . ASN A  1  397 ? 40.817 -102.358 37.897  1.00 26.76  ? 397  ASN A C   1 
ATOM   3082  O  O   . ASN A  1  397 ? 40.423 -101.348 38.480  1.00 22.57  ? 397  ASN A O   1 
ATOM   3083  C  CB  . ASN A  1  397 ? 40.493 -102.601 35.418  1.00 25.60  ? 397  ASN A CB  1 
ATOM   3084  C  CG  . ASN A  1  397 ? 39.727 -101.381 34.910  1.00 25.43  ? 397  ASN A CG  1 
ATOM   3085  O  OD1 . ASN A  1  397 ? 40.255 -100.269 34.852  1.00 24.26  ? 397  ASN A OD1 1 
ATOM   3086  N  ND2 . ASN A  1  397 ? 38.476 -101.587 34.548  1.00 23.96  ? 397  ASN A ND2 1 
ATOM   3087  N  N   . ASP A  1  398 ? 40.700 -103.581 38.416  1.00 25.83  ? 398  ASP A N   1 
ATOM   3088  C  CA  . ASP A  1  398 ? 40.201 -103.735 39.777  1.00 25.87  ? 398  ASP A CA  1 
ATOM   3089  C  C   . ASP A  1  398 ? 41.108 -103.023 40.781  1.00 27.21  ? 398  ASP A C   1 
ATOM   3090  O  O   . ASP A  1  398 ? 40.617 -102.372 41.710  1.00 26.62  ? 398  ASP A O   1 
ATOM   3091  C  CB  . ASP A  1  398 ? 40.029 -105.204 40.157  1.00 28.05  ? 398  ASP A CB  1 
ATOM   3092  C  CG  . ASP A  1  398 ? 39.739 -105.393 41.639  1.00 29.92  ? 398  ASP A CG  1 
ATOM   3093  O  OD1 . ASP A  1  398 ? 40.582 -105.993 42.326  1.00 30.59  ? 398  ASP A OD1 1 
ATOM   3094  O  OD2 . ASP A  1  398 ? 38.680 -104.923 42.125  1.00 29.51  ? 398  ASP A OD2 1 
ATOM   3095  N  N   . TYR A  1  399 ? 42.428 -103.134 40.596  1.00 26.86  ? 399  TYR A N   1 
ATOM   3096  C  CA  . TYR A  1  399 ? 43.350 -102.456 41.508  1.00 26.57  ? 399  TYR A CA  1 
ATOM   3097  C  C   . TYR A  1  399 ? 43.074 -100.956 41.551  1.00 24.98  ? 399  TYR A C   1 
ATOM   3098  O  O   . TYR A  1  399 ? 42.899 -100.383 42.625  1.00 24.52  ? 399  TYR A O   1 
ATOM   3099  C  CB  . TYR A  1  399 ? 44.834 -102.671 41.168  1.00 25.35  ? 399  TYR A CB  1 
ATOM   3100  C  CG  . TYR A  1  399 ? 45.701 -101.759 42.027  1.00 26.37  ? 399  TYR A CG  1 
ATOM   3101  C  CD1 . TYR A  1  399 ? 46.044 -102.114 43.330  1.00 26.48  ? 399  TYR A CD1 1 
ATOM   3102  C  CD2 . TYR A  1  399 ? 46.122 -100.522 41.561  1.00 25.61  ? 399  TYR A CD2 1 
ATOM   3103  C  CE1 . TYR A  1  399 ? 46.810 -101.273 44.140  1.00 23.29  ? 399  TYR A CE1 1 
ATOM   3104  C  CE2 . TYR A  1  399 ? 46.886 -99.668  42.366  1.00 25.44  ? 399  TYR A CE2 1 
ATOM   3105  C  CZ  . TYR A  1  399 ? 47.218 -100.052 43.655  1.00 26.52  ? 399  TYR A CZ  1 
ATOM   3106  O  OH  . TYR A  1  399 ? 47.976 -99.211  44.454  1.00 29.50  ? 399  TYR A OH  1 
ATOM   3107  N  N   . ALA A  1  400 ? 43.044 -100.329 40.377  1.00 22.98  ? 400  ALA A N   1 
ATOM   3108  C  CA  . ALA A  1  400 ? 42.984 -98.876  40.299  1.00 23.47  ? 400  ALA A CA  1 
ATOM   3109  C  C   . ALA A  1  400 ? 41.617 -98.335  40.732  1.00 26.15  ? 400  ALA A C   1 
ATOM   3110  O  O   . ALA A  1  400 ? 41.542 -97.399  41.533  1.00 25.46  ? 400  ALA A O   1 
ATOM   3111  C  CB  . ALA A  1  400 ? 43.368 -98.387  38.899  1.00 26.43  ? 400  ALA A CB  1 
ATOM   3112  N  N   . LEU A  1  401 ? 40.540 -98.944  40.238  1.00 26.23  ? 401  LEU A N   1 
ATOM   3113  C  CA  . LEU A  1  401 ? 39.212 -98.501  40.638  1.00 24.92  ? 401  LEU A CA  1 
ATOM   3114  C  C   . LEU A  1  401 ? 38.949 -98.723  42.139  1.00 25.75  ? 401  LEU A C   1 
ATOM   3115  O  O   . LEU A  1  401 ? 38.242 -97.943  42.760  1.00 25.31  ? 401  LEU A O   1 
ATOM   3116  C  CB  . LEU A  1  401 ? 38.146 -99.125  39.742  1.00 24.96  ? 401  LEU A CB  1 
ATOM   3117  C  CG  . LEU A  1  401 ? 38.388 -98.704  38.288  1.00 24.08  ? 401  LEU A CG  1 
ATOM   3118  C  CD1 . LEU A  1  401 ? 37.445 -99.384  37.331  1.00 22.59  ? 401  LEU A CD1 1 
ATOM   3119  C  CD2 . LEU A  1  401 ? 38.299 -97.176  38.140  1.00 24.93  ? 401  LEU A CD2 1 
ATOM   3120  N  N   . THR A  1  402 ? 39.550 -99.755  42.729  1.00 26.17  ? 402  THR A N   1 
ATOM   3121  C  CA  . THR A  1  402 ? 39.468 -99.940  44.180  1.00 26.33  ? 402  THR A CA  1 
ATOM   3122  C  C   . THR A  1  402 ? 40.112 -98.787  44.950  1.00 25.57  ? 402  THR A C   1 
ATOM   3123  O  O   . THR A  1  402 ? 39.595 -98.372  45.995  1.00 26.03  ? 402  THR A O   1 
ATOM   3124  C  CB  . THR A  1  402 ? 40.093 -101.293 44.644  1.00 28.95  ? 402  THR A CB  1 
ATOM   3125  O  OG1 . THR A  1  402 ? 39.232 -102.370 44.272  1.00 29.10  ? 402  THR A OG1 1 
ATOM   3126  C  CG2 . THR A  1  402 ? 40.273 -101.330 46.157  1.00 26.79  ? 402  THR A CG2 1 
ATOM   3127  N  N   . GLN A  1  403 ? 41.230 -98.261  44.442  1.00 24.45  ? 403  GLN A N   1 
ATOM   3128  C  CA  . GLN A  1  403 ? 41.909 -97.146  45.119  1.00 22.46  ? 403  GLN A CA  1 
ATOM   3129  C  C   . GLN A  1  403 ? 40.970 -95.945  45.337  1.00 22.19  ? 403  GLN A C   1 
ATOM   3130  O  O   . GLN A  1  403 ? 40.910 -95.391  46.440  1.00 21.15  ? 403  GLN A O   1 
ATOM   3131  C  CB  . GLN A  1  403 ? 43.163 -96.698  44.358  1.00 23.11  ? 403  GLN A CB  1 
ATOM   3132  C  CG  . GLN A  1  403 ? 44.210 -97.795  44.131  1.00 26.80  ? 403  GLN A CG  1 
ATOM   3133  C  CD  . GLN A  1  403 ? 44.507 -98.586  45.387  1.00 25.38  ? 403  GLN A CD  1 
ATOM   3134  O  OE1 . GLN A  1  403 ? 45.022 -98.047  46.364  1.00 25.38  ? 403  GLN A OE1 1 
ATOM   3135  N  NE2 . GLN A  1  403 ? 44.174 -99.864  45.371  1.00 22.96  ? 403  GLN A NE2 1 
ATOM   3136  N  N   . TYR A  1  404 ? 40.257 -95.541  44.284  1.00 21.15  ? 404  TYR A N   1 
ATOM   3137  C  CA  . TYR A  1  404 ? 39.320 -94.412  44.372  1.00 21.29  ? 404  TYR A CA  1 
ATOM   3138  C  C   . TYR A  1  404 ? 38.211 -94.659  45.385  1.00 24.71  ? 404  TYR A C   1 
ATOM   3139  O  O   . TYR A  1  404 ? 37.725 -93.729  46.025  1.00 25.41  ? 404  TYR A O   1 
ATOM   3140  C  CB  . TYR A  1  404 ? 38.666 -94.111  43.021  1.00 18.59  ? 404  TYR A CB  1 
ATOM   3141  C  CG  . TYR A  1  404 ? 39.575 -93.458  42.009  1.00 19.78  ? 404  TYR A CG  1 
ATOM   3142  C  CD1 . TYR A  1  404 ? 39.776 -94.038  40.777  1.00 18.36  ? 404  TYR A CD1 1 
ATOM   3143  C  CD2 . TYR A  1  404 ? 40.248 -92.273  42.295  1.00 20.52  ? 404  TYR A CD2 1 
ATOM   3144  C  CE1 . TYR A  1  404 ? 40.593 -93.470  39.840  1.00 19.14  ? 404  TYR A CE1 1 
ATOM   3145  C  CE2 . TYR A  1  404 ? 41.077 -91.678  41.343  1.00 20.03  ? 404  TYR A CE2 1 
ATOM   3146  C  CZ  . TYR A  1  404 ? 41.244 -92.293  40.116  1.00 20.41  ? 404  TYR A CZ  1 
ATOM   3147  O  OH  . TYR A  1  404 ? 42.051 -91.752  39.138  1.00 18.48  ? 404  TYR A OH  1 
ATOM   3148  N  N   . GLU A  1  405 ? 37.814 -95.918  45.517  1.00 26.69  ? 405  GLU A N   1 
ATOM   3149  C  CA  . GLU A  1  405 ? 36.696 -96.281  46.375  1.00 27.41  ? 405  GLU A CA  1 
ATOM   3150  C  C   . GLU A  1  405 ? 37.162 -96.445  47.810  1.00 27.49  ? 405  GLU A C   1 
ATOM   3151  O  O   . GLU A  1  405 ? 36.500 -95.978  48.738  1.00 27.93  ? 405  GLU A O   1 
ATOM   3152  C  CB  . GLU A  1  405 ? 36.038 -97.569  45.858  1.00 25.82  ? 405  GLU A CB  1 
ATOM   3153  C  CG  . GLU A  1  405 ? 35.446 -97.423  44.454  1.00 25.02  ? 405  GLU A CG  1 
ATOM   3154  C  CD  . GLU A  1  405 ? 35.295 -98.757  43.760  1.00 26.25  ? 405  GLU A CD  1 
ATOM   3155  O  OE1 . GLU A  1  405 ? 35.585 -99.780  44.403  1.00 27.38  ? 405  GLU A OE1 1 
ATOM   3156  O  OE2 . GLU A  1  405 ? 34.916 -98.791  42.570  1.00 28.26  ? 405  GLU A OE2 1 
ATOM   3157  N  N   . ALA A  1  406 ? 38.320 -97.086  47.983  1.00 25.19  ? 406  ALA A N   1 
ATOM   3158  C  CA  . ALA A  1  406 ? 38.834 -97.409  49.312  1.00 22.47  ? 406  ALA A CA  1 
ATOM   3159  C  C   . ALA A  1  406 ? 39.525 -96.218  49.986  1.00 23.18  ? 406  ALA A C   1 
ATOM   3160  O  O   . ALA A  1  406 ? 39.533 -96.102  51.216  1.00 22.14  ? 406  ALA A O   1 
ATOM   3161  C  CB  . ALA A  1  406 ? 39.794 -98.608  49.239  1.00 22.09  ? 406  ALA A CB  1 
ATOM   3162  N  N   . TYR A  1  407 ? 40.118 -95.347  49.178  1.00 22.79  ? 407  TYR A N   1 
ATOM   3163  C  CA  . TYR A  1  407 ? 40.787 -94.159  49.697  1.00 21.96  ? 407  TYR A CA  1 
ATOM   3164  C  C   . TYR A  1  407 ? 40.076 -92.924  49.179  1.00 23.02  ? 407  TYR A C   1 
ATOM   3165  O  O   . TYR A  1  407 ? 40.501 -92.316  48.195  1.00 23.31  ? 407  TYR A O   1 
ATOM   3166  C  CB  . TYR A  1  407 ? 42.270 -94.153  49.289  1.00 22.47  ? 407  TYR A CB  1 
ATOM   3167  C  CG  . TYR A  1  407 ? 43.085 -95.213  49.983  1.00 22.60  ? 407  TYR A CG  1 
ATOM   3168  C  CD1 . TYR A  1  407 ? 43.776 -94.929  51.148  1.00 23.81  ? 407  TYR A CD1 1 
ATOM   3169  C  CD2 . TYR A  1  407 ? 43.141 -96.509  49.485  1.00 25.71  ? 407  TYR A CD2 1 
ATOM   3170  C  CE1 . TYR A  1  407 ? 44.512 -95.897  51.793  1.00 25.47  ? 407  TYR A CE1 1 
ATOM   3171  C  CE2 . TYR A  1  407 ? 43.870 -97.490  50.125  1.00 26.41  ? 407  TYR A CE2 1 
ATOM   3172  C  CZ  . TYR A  1  407 ? 44.555 -97.179  51.278  1.00 27.38  ? 407  TYR A CZ  1 
ATOM   3173  O  OH  . TYR A  1  407 ? 45.284 -98.152  51.923  1.00 25.83  ? 407  TYR A OH  1 
ATOM   3174  N  N   . PRO A  1  408 ? 38.959 -92.556  49.828  1.00 24.78  ? 408  PRO A N   1 
ATOM   3175  C  CA  . PRO A  1  408 ? 38.122 -91.525  49.206  1.00 21.93  ? 408  PRO A CA  1 
ATOM   3176  C  C   . PRO A  1  408 ? 38.802 -90.158  49.018  1.00 21.84  ? 408  PRO A C   1 
ATOM   3177  O  O   . PRO A  1  408 ? 38.313 -89.387  48.189  1.00 20.91  ? 408  PRO A O   1 
ATOM   3178  C  CB  . PRO A  1  408 ? 36.909 -91.455  50.139  1.00 20.49  ? 408  PRO A CB  1 
ATOM   3179  C  CG  . PRO A  1  408 ? 36.812 -92.874  50.698  1.00 21.74  ? 408  PRO A CG  1 
ATOM   3180  C  CD  . PRO A  1  408 ? 38.267 -93.233  50.944  1.00 23.87  ? 408  PRO A CD  1 
ATOM   3181  N  N   . THR A  1  409 ? 39.899 -89.868  49.719  1.00 18.54  ? 409  THR A N   1 
ATOM   3182  C  CA  . THR A  1  409 ? 40.635 -88.630  49.442  1.00 19.46  ? 409  THR A CA  1 
ATOM   3183  C  C   . THR A  1  409 ? 41.111 -88.608  47.991  1.00 19.97  ? 409  THR A C   1 
ATOM   3184  O  O   . THR A  1  409 ? 41.194 -87.545  47.361  1.00 18.97  ? 409  THR A O   1 
ATOM   3185  C  CB  . THR A  1  409 ? 41.849 -88.460  50.368  1.00 21.46  ? 409  THR A CB  1 
ATOM   3186  O  OG1 . THR A  1  409 ? 42.623 -89.665  50.356  1.00 22.70  ? 409  THR A OG1 1 
ATOM   3187  C  CG2 . THR A  1  409 ? 41.397 -88.158  51.796  1.00 17.99  ? 409  THR A CG2 1 
ATOM   3188  N  N   . VAL A  1  410 ? 41.414 -89.792  47.462  1.00 19.64  ? 410  VAL A N   1 
ATOM   3189  C  CA  . VAL A  1  410 ? 41.880 -89.919  46.088  1.00 19.76  ? 410  VAL A CA  1 
ATOM   3190  C  C   . VAL A  1  410 ? 40.781 -89.563  45.079  1.00 22.53  ? 410  VAL A C   1 
ATOM   3191  O  O   . VAL A  1  410 ? 41.059 -88.969  44.032  1.00 20.71  ? 410  VAL A O   1 
ATOM   3192  C  CB  . VAL A  1  410 ? 42.422 -91.347  45.797  1.00 20.18  ? 410  VAL A CB  1 
ATOM   3193  C  CG1 . VAL A  1  410 ? 42.834 -91.482  44.331  1.00 16.85  ? 410  VAL A CG1 1 
ATOM   3194  C  CG2 . VAL A  1  410 ? 43.597 -91.701  46.731  1.00 21.63  ? 410  VAL A CG2 1 
ATOM   3195  N  N   . ALA A  1  411 ? 39.539 -89.948  45.391  1.00 22.40  ? 411  ALA A N   1 
ATOM   3196  C  CA  . ALA A  1  411 ? 38.403 -89.642  44.526  1.00 22.18  ? 411  ALA A CA  1 
ATOM   3197  C  C   . ALA A  1  411 ? 38.087 -88.163  44.629  1.00 20.58  ? 411  ALA A C   1
[truncated: 5,530,577 more chars]
