# Supplementary material for: Peptide binder design with inverse folding and protein structure prediction
Source: Commun Chem. 2023 Oct 25;6:229. doi: 10.1038/s42004-023-01029-7 (PMC10600234; doi:10.1038/s42004-023-01029-7)
Supplement: Supplementary file 9 — Supplementary Software [file 42004_2023_1029_MOESM9_ESM.zip › binder_design/data/3SQG_C.pdb]

ATOM      1  N   PRO A   2      12.943-109.814  28.913  1.00   100           N
ATOM      2  CA  PRO A   2       14.32-109.592  28.453  1.00   100           C
ATOM      3  C   PRO A   2      15.351-110.006  29.502  1.00   100           C
ATOM      4  O   PRO A   2      14.994-110.173  30.673  1.00   100           O
ATOM      5  CB  PRO A   2      14.379-108.071  28.262  1.00   100           C
ATOM      6  CG  PRO A   2      12.969-107.647   28.09  1.00   100           C
ATOM      7  CD  PRO A   2      12.179-108.557  28.975  1.00   100           C
ATOM      8  N   GLN A   3      16.606-110.166  29.085  1.00   100           N
ATOM      9  CA  GLN A   3      17.709-110.392  30.019  1.00   100           C
ATOM     10  C   GLN A   3      18.115-109.112  30.745  1.00   100           C
ATOM     11  O   GLN A   3      18.449-109.148  31.923  1.00   100           O
ATOM     12  CB  GLN A   3      18.925-110.988  29.305  1.00   100           C
ATOM     13  CG  GLN A   3      18.605-112.246  28.535  1.00   100           C
ATOM     14  CD  GLN A   3      19.835 -113.06   28.21  1.00   100           C
ATOM     15  OE1 GLN A   3      20.676-112.641  27.413  1.00   100           O
ATOM     16  NE2 GLN A   3      19.954 -114.23  28.831  1.00   100           N
ATOM     17  N   PHE A   4      18.074-107.991   30.03  1.00   100           N
ATOM     18  CA  PHE A   4      18.467-106.677  30.555  1.00   100           C
ATOM     19  C   PHE A   4      19.997-106.531  30.704  1.00   100           C
ATOM     20  O   PHE A   4       20.62-105.907  29.845  1.00   100           O
ATOM     21  CB  PHE A   4      17.688-106.289   31.83  1.00   100           C
ATOM     22  CG  PHE A   4      16.169 -106.15  31.618  1.00   100           C
ATOM     23  CD1 PHE A   4       15.64-105.105  30.861  1.00   100           C
ATOM     24  CD2 PHE A   4      15.283-107.057  32.182  1.00   100           C
ATOM     25  CE1 PHE A   4      14.255-104.963  30.679  1.00   100           C
ATOM     26  CE2 PHE A   4      13.879-106.934  31.987  1.00   100           C
ATOM     27  CZ  PHE A   4      13.377-105.885  31.237  1.00   100           C
ATOM     28  N   THR A   5      20.588-107.065   31.78  1.00   100           N
ATOM     29  CA  THR A   5      22.065-107.195  31.898  1.00   100           C
ATOM     30  C   THR A   5      22.498-108.484  32.579  1.00   100           C
ATOM     31  O   THR A   5      21.694-109.167  33.236  1.00   100           O
ATOM     32  CB  THR A   5      22.794-106.048  32.672  1.00   100           C
ATOM     33  OG1 THR A   5      22.045-105.644  33.827  1.00   100           O
ATOM     34  CG2 THR A   5      23.078-104.868  31.774  1.00   100           C
ATOM     35  N   ALA A   6      23.784-108.796  32.425  1.00   100           N
ATOM     36  CA  ALA A   6      24.394-109.954  33.072  1.00   100           C
ATOM     37  C   ALA A   6       24.84-109.623   34.49  1.00   100           C
ATOM     38  O   ALA A   6      24.855-108.459  34.901  1.00   100           O
ATOM     39  CB  ALA A   6      25.571-110.465  32.257  1.00   100           C
ATOM     40  N   GLY A   7      25.226-110.654  35.233  1.00   100           N
ATOM     41  CA  GLY A   7      25.624-110.476  36.616  1.00   100           C
ATOM     42  C   GLY A   7      24.841-111.359  37.572  1.00   100           C
ATOM     43  O   GLY A   7      23.609-111.518  37.461  1.00   100           O
ATOM     44  N   ASN A   8      25.559-111.909  38.539  1.00   100           N
ATOM     45  CA  ASN A   8      24.989-112.881  39.448  1.00   100           C
ATOM     46  C   ASN A   8      24.689-112.354  40.849  1.00   100           C
ATOM     47  O   ASN A   8      24.075-113.045  41.664  1.00   100           O
ATOM     48  CB  ASN A   8      25.897-114.105  39.544  1.00   100           C
ATOM     49  CG  ASN A   8        25.2-115.269  40.171  1.00   100           C
ATOM     50  OD1 ASN A   8      23.974-115.332  40.165  1.00   100           O
ATOM     51  ND2 ASN A   8      25.961-116.199  40.723  1.00   100           N
ATOM     52  N   SER A   9      25.087-111.123  41.121  1.00   100           N
ATOM     53  CA  SER A   9      24.948-110.569  42.465  1.00   100           C
ATOM     54  C   SER A   9      23.662-109.753  42.647  1.00   100           C
ATOM     55  O   SER A   9      22.943-109.475  41.683  1.00   100           O
ATOM     56  CB  SER A   9       26.16-109.694  42.775  1.00   100           C
ATOM     57  OG  SER A   9      26.107-108.534  41.976  1.00   100           O
ATOM     58  N   HIS A  10      23.382-109.355  43.885  1.00   100           N
ATOM     59  CA  HIS A  10      22.202-108.539  44.159  1.00   100           C
ATOM     60  C   HIS A  10      22.276-107.151  43.501  1.00   100           C
ATOM     61  O   HIS A  10      21.258-106.579  43.127  1.00   100           O
ATOM     62  CB  HIS A  10      21.955 -108.42  45.664  1.00   100           C
ATOM     63  CG  HIS A  10      22.789-107.378  46.337  1.00   100           C
ATOM     64  ND1 HIS A  10       24.05-107.637  46.824  1.00   100           N
ATOM     65  CD2 HIS A  10      22.534-106.079  46.626  1.00   100           C
ATOM     66  CE1 HIS A  10      24.544 -106.54   47.37  1.00   100           C
ATOM     67  NE2 HIS A  10      23.642-105.581  47.266  1.00   100           N
ATOM     68  N   VAL A  11      23.484-106.618  43.353  1.00   100           N
ATOM     69  CA  VAL A  11      23.685-105.384    42.6  1.00   100           C
ATOM     70  C   VAL A  11       23.26-105.528  41.121  1.00   100           C
ATOM     71  O   VAL A  11      22.625-104.632  40.558  1.00   100           O
ATOM     72  CB  VAL A  11      25.177-104.873  42.731  1.00   100           C
ATOM     73  CG1 VAL A  11       25.64-104.189  41.464  1.00   100           C
ATOM     74  CG2 VAL A  11      25.326-103.954  43.951  1.00   100           C
ATOM     75  N   ALA A  12      23.611-106.646  40.493  1.00   100           N
ATOM     76  CA  ALA A  12      23.159-106.921  39.125  1.00   100           C
ATOM     77  C   ALA A  12      21.631-107.074  39.059  1.00   100           C
ATOM     78  O   ALA A  12      20.989-106.712  38.068  1.00   100           O
ATOM     79  CB  ALA A  12      23.826-108.183  38.583  1.00   100           C
ATOM     80  N   GLN A  13      21.044-107.627  40.108  1.00   100           N
ATOM     81  CA  GLN A  13      19.604-107.824  40.089  1.00   100           C
ATOM     82  C   GLN A  13      18.896-106.482  40.284  1.00   100           C
ATOM     83  O   GLN A  13      17.856-106.231  39.672  1.00   100           O
ATOM     84  CB  GLN A  13      19.167-108.862  41.123  1.00   100           C
ATOM     85  CG  GLN A  13      17.685-109.259  41.001  1.00   100           C
ATOM     86  CD  GLN A  13      17.292-109.688   39.59  1.00   100           C
ATOM     87  OE1 GLN A  13      17.942-110.534  38.973  1.00   100           O
ATOM     88  NE2 GLN A  13      16.217  -109.1  39.077  1.00   100           N
ATOM     89  N   ASN A  14      19.461-105.624  41.132  1.00   100           N
ATOM     90  CA  ASN A  14      18.975 -104.25  41.258  1.00   100           C
ATOM     91  C   ASN A  14      18.958-103.566  39.898  1.00   100           C
ATOM     92  O   ASN A  14      17.978-102.931  39.525  1.00   100           O
ATOM     93  CB  ASN A  14       19.83 -103.43  42.233  1.00   100           C
ATOM     94  CG  ASN A  14      19.609-103.823   43.68  1.00   100           C
ATOM     95  OD1 ASN A  14      18.536 -104.28  44.045  1.00   100           O
ATOM     96  ND2 ASN A  14      20.633-103.641  44.514  1.00   100           N
ATOM     97  N   ARG A  15      20.049 -103.71  39.156  1.00   100           N
ATOM     98  CA  ARG A  15       20.12-103.135  37.822  1.00   100           C
ATOM     99  C   ARG A  15      18.964-103.637  36.959  1.00   100           C
ATOM    100  O   ARG A  15      18.255-102.844  36.339  1.00   100           O
ATOM    101  CB  ARG A  15      21.467-103.446   37.17  1.00   100           C
ATOM    102  CG  ARG A  15      22.628-102.678  37.805  1.00   100           C
ATOM    103  CD  ARG A  15      23.968-102.943  37.115  1.00   100           C
ATOM    104  NE  ARG A  15      24.996-102.057  37.658  1.00   100           N
ATOM    105  CZ  ARG A  15      26.226-101.917  37.169  1.00   100           C
ATOM    106  NH1 ARG A  15      27.076 -101.07  37.748  1.00   100           N
ATOM    107  NH2 ARG A  15      26.603-102.595  36.095  1.00   100           N
ATOM    108  N   ARG A  16      18.772 -104.95  36.942  1.00   100           N
ATOM    109  CA  ARG A  16      17.756-105.556  36.104  1.00   100           C
ATOM    110  C   ARG A  16      16.352 -105.08  36.477  1.00   100           C
ATOM    111  O   ARG A  16      15.549-104.786  35.602  1.00   100           O
ATOM    112  CB  ARG A  16      17.857-107.078  36.166  1.00   100           C
ATOM    113  CG  ARG A  16       19.07-107.636  35.431  1.00   100           C
ATOM    114  CD  ARG A  16      18.931-109.144  35.263  1.00   100           C
ATOM    115  NE  ARG A  16       19.24-109.846  36.499  1.00   100           N
ATOM    116  CZ  ARG A  16      20.465-110.271  36.817  1.00   100           C
ATOM    117  NH1 ARG A  16      20.682-110.903  37.966  1.00   100           N
ATOM    118  NH2 ARG A  16      21.476-110.052  35.985  1.00   100           N
ATOM    119  N   ASN A  17      16.075-104.985  37.776  1.00   100           N
ATOM    120  CA  ASN A  17      14.801-104.465  38.262  1.00   100           C
ATOM    121  C   ASN A  17      14.542-103.008   37.87  1.00   100           C
ATOM    122  O   ASN A  17      13.467-102.681  37.355  1.00   100           O
ATOM    123  CB  ASN A  17      14.707-104.637  39.778  1.00   100           C
ATOM    124  CG  ASN A  17      14.748-106.098  40.195  1.00   100           C
ATOM    125  OD1 ASN A  17      14.539  -107.0  39.371  1.00   100           O
ATOM    126  ND2 ASN A  17        15.0-106.342  41.478  1.00   100           N
ATOM    127  N   TYR A  18      15.518 -102.13  38.091  1.00   100           N
ATOM    128  CA  TYR A  18      15.301 -100.72  37.775  1.00   100           C
ATOM    129  C   TYR A  18      15.041-100.558  36.278  1.00   100           C
ATOM    130  O   TYR A  18      14.275  -99.68  35.876  1.00   100           O
ATOM    131  CB  TYR A  18      16.467 -99.824  38.244  1.00   100           C
ATOM    132  CG  TYR A  18      16.702 -99.866  39.738  1.00   100           C
ATOM    133  CD1 TYR A  18      17.887 -99.391  40.304  1.00   100           C
ATOM    134  CD2 TYR A  18      15.745-100.406  40.584  1.00   100           C
ATOM    135  CE1 TYR A  18      18.092 -99.445  41.676  1.00   100           C
ATOM    136  CE2 TYR A  18       15.94-100.469   41.95  1.00   100           C
ATOM    137  CZ  TYR A  18      17.111 -99.992  42.492  1.00   100           C
ATOM    138  OH  TYR A  18      17.268-100.073  43.861  1.00   100           O
ATOM    139  N   MET A  19      15.655-101.415  35.462  1.00   100           N
ATOM    140  CA  MET A  19      15.432-101.393  34.011  1.00   100           C
ATOM    141  C   MET A  19      14.105-102.013  33.604  1.00   100           C
ATOM    142  O   MET A  19      13.634-101.794  32.488  1.00   100           O
ATOM    143  CB  MET A  19      16.505-102.195  33.276  1.00   100           C
ATOM    144  CG  MET A  19      17.908-101.966  33.717  1.00   100           C
ATOM    145  SD  MET A  19      19.017 -103.04  32.815  1.00   100           S
ATOM    146  CE  MET A  19      18.814-102.431  31.143  1.00   100           C
ATOM    147  N   ASP A  20      13.532-102.826  34.486  1.00   100           N
ATOM    148  CA  ASP A  20        12.4-103.682  34.119  1.00   100           C
ATOM    149  C   ASP A  20      11.074 -102.96  34.352  1.00   100           C
ATOM    150  O   ASP A  20      10.676-102.729  35.493  1.00   100           O
ATOM    151  CB  ASP A  20      12.463-104.976  34.931  1.00   100           C
ATOM    152  CG  ASP A  20      11.333 -105.95  34.601  1.00   100           C
ATOM    153  OD1 ASP A  20      10.366-105.581  33.903  1.00   100           O
ATOM    154  OD2 ASP A  20      11.416-107.103  35.062  1.00   100           O
ATOM    155  N   PRO A  21      10.384-102.594  33.269  1.00   100           N
ATOM    156  CA  PRO A  21       9.116-101.863  33.388  1.00   100           C
ATOM    157  C   PRO A  21       8.041 -102.67  34.128  1.00   100           C
ATOM    158  O   PRO A  21       7.104  -102.1  34.693  1.00   100           O
ATOM    159  CB  PRO A  21       8.698-101.656  31.931  1.00   100           C
ATOM    160  CG  PRO A  21       9.949-101.801  31.148  1.00   100           C
ATOM    161  CD  PRO A  21      10.744-102.844  31.869  1.00   100           C
ATOM    162  N   SER A  22       8.178-103.989  34.117  1.00   100           N
ATOM    163  CA  SER A  22       7.264-104.862  34.843  1.00   100           C
ATOM    164  C   SER A  22       7.536-104.796  36.337  1.00   100           C
ATOM    165  O   SER A  22       6.738-105.263  37.135  1.00   100           O
ATOM    166  CB  SER A  22       7.417-106.303   34.36  1.00   100           C
ATOM    167  OG  SER A  22        6.96-106.434  33.023  1.00   100           O
ATOM    168  N   TYR A  23        8.68-104.227  36.708  1.00   100           N
ATOM    169  CA  TYR A  23       9.051-104.089  38.108  1.00   100           C
ATOM    170  C   TYR A  23       8.587-102.733  38.654  1.00   100           C
ATOM    171  O   TYR A  23       8.922-101.684  38.099  1.00   100           O
ATOM    172  CB  TYR A  23      10.572-104.241  38.261  1.00   100           C
ATOM    173  CG  TYR A  23      11.048-104.314  39.693  1.00   100           C
ATOM    174  CD1 TYR A  23      10.932-105.493  40.419  1.00   100           C
ATOM    175  CD2 TYR A  23      11.621-103.208  40.317  1.00   100           C
ATOM    176  CE1 TYR A  23      11.365-105.569  41.735  1.00   100           C
ATOM    177  CE2 TYR A  23      12.055-103.272  41.635  1.00   100           C
ATOM    178  CZ  TYR A  23      11.922-104.456   42.34  1.00   100           C
ATOM    179  OH  TYR A  23      12.348-104.542  43.649  1.00   100           O
ATOM    180  N   LYS A  24       7.821-102.756  39.743  1.00   100           N
ATOM    181  CA  LYS A  24       7.326-101.527   40.36  1.00   100           C
ATOM    182  C   LYS A  24       8.302-101.029  41.419  1.00   100           C
ATOM    183  O   LYS A  24       8.603 -101.73  42.387  1.00   100           O
ATOM    184  CB  LYS A  24       5.932-101.733  40.976  1.00   100           C
ATOM    185  CG  LYS A  24       5.221-100.428  41.338  1.00   100           C
ATOM    186  CD  LYS A  24       3.818-100.673  41.883  1.00   100           C
ATOM    187  CE  LYS A  24       2.922  -99.44  41.692  1.00   100           C
ATOM    188  NZ  LYS A  24       3.633 -98.149  41.968  1.00   100           N
ATOM    189  N   LEU A  25       8.812  -99.82  41.219  1.00   100           N
ATOM    190  CA  LEU A  25       9.811 -99.255  42.113  1.00   100           C
ATOM    191  C   LEU A  25       9.183 -98.873  43.437  1.00   100           C
ATOM    192  O   LEU A  25       8.088 -98.324  43.467  1.00   100           O
ATOM    193  CB  LEU A  25      10.428 -98.029  41.463  1.00   100           C
ATOM    194  CG  LEU A  25      11.112 -98.329  40.131  1.00   100           C
ATOM    195  CD1 LEU A  25      11.418 -97.038  39.398  1.00   100           C
ATOM    196  CD2 LEU A  25      12.374 -99.132  40.385  1.00   100           C
ATOM    197  N   GLU A  26       9.878 -99.141  44.537  1.00   100           N
ATOM    198  CA  GLU A  26       9.329 -98.807  45.847  1.00   100           C
ATOM    199  C   GLU A  26       9.192 -97.296  46.024  1.00   100           C
ATOM    200  O   GLU A  26      10.046 -96.531   45.59  1.00   100           O
ATOM    201  CB  GLU A  26      10.196 -99.393  46.952  1.00   100           C
ATOM    202  CG  GLU A  26       9.734 -99.046  48.349  1.00   100           C
ATOM    203  CD  GLU A  26      10.642 -99.626  49.422  1.00   100           C
ATOM    204  OE1 GLU A  26      11.823 -99.899  49.129  1.00   100           O
ATOM    205  OE2 GLU A  26      10.178 -99.808  50.564  1.00   100           O
ATOM    206  N   LYS A  27       8.108 -96.858   46.65  1.00   100           N
ATOM    207  CA  LYS A  27       7.938 -95.436  46.912  1.00   100           C
ATOM    208  C   LYS A  27       8.342 -95.114  48.345  1.00   100           C
ATOM    209  O   LYS A  27       7.862 -95.753  49.281  1.00   100           O
ATOM    210  CB  LYS A  27       6.498 -94.996  46.636  1.00   100           C
ATOM    211  CG  LYS A  27       6.123 -94.974  45.151  1.00   100           C
ATOM    212  CD  LYS A  27       4.629 -94.604  44.978  1.00   100           C
ATOM    213  CE  LYS A  27       4.211 -94.565  43.515  1.00   100           C
ATOM    214  NZ  LYS A  27       2.745 -94.296  43.366  1.00   100           N
ATOM    215  N   LEU A  28       9.234 -94.136  48.505  1.00   100           N
ATOM    216  CA  LEU A  28       9.751 -93.756  49.822  1.00   100           C
ATOM    217  C   LEU A  28       9.073 -92.493  50.332  1.00   100           C
ATOM    218  O   LEU A  28       8.991 -92.252  51.538  1.00   100           O
ATOM    219  CB  LEU A  28      11.271 -93.508   49.77  1.00   100           C
ATOM    220  CG  LEU A  28      12.194 -94.613  49.248  1.00   100           C
ATOM    221  CD1 LEU A  28       13.68 -94.212  49.424  1.00   100           C
ATOM    222  CD2 LEU A  28      11.917 -95.935  49.939  1.00   100           C
ATOM    223  N   ARG A  29       8.595 -91.677  49.405  1.00   100           N
ATOM    224  CA  ARG A  29       7.987 -90.401  49.768  1.00   100           C
ATOM    225  C   ARG A  29       6.927 -90.016  48.738  1.00   100           C
ATOM    226  O   ARG A  29       6.817 -90.653  47.685  1.00   100           O
ATOM    227  CB  ARG A  29       9.069 -89.311  49.869  1.00   100           C
ATOM    228  CG  ARG A  29       9.853 -89.076  48.568  1.00   100           C
ATOM    229  CD  ARG A  29      11.169 -88.282  48.794  1.00   100           C
ATOM    230  NE  ARG A  29      12.098 -89.023  49.643  1.00   100           N
ATOM    231  CZ  ARG A  29      12.884 -90.006  49.212  1.00   100           C
ATOM    232  NH1 ARG A  29       13.68 -90.639  50.062  1.00   100           N
ATOM    233  NH2 ARG A  29       12.87 -90.363  47.933  1.00   100           N
ATOM    234  N   ASP A  30       6.172 -88.961  49.035  1.00   100           N
ATOM    235  CA  ASP A  30       5.113 -88.483  48.153  1.00   100           C
ATOM    236  C   ASP A  30       5.163 -86.955  48.081  1.00   100           C
ATOM    237  O   ASP A  30        4.48  -86.27  48.842  1.00   100           O
ATOM    238  CB  ASP A  30       3.745 -88.958  48.683  1.00   100           C
ATOM    239  CG  ASP A  30       2.575 -88.436  47.863  1.00   100           C
ATOM    240  OD1 ASP A  30       2.782 -88.029  46.705  1.00   100           O
ATOM    241  OD2 ASP A  30       1.436  -88.44  48.376  1.00   100           O
ATOM    242  N   ILE A  31       5.994 -86.426  47.185  1.00   100           N
ATOM    243  CA  ILE A  31       6.133  -84.98  47.033  1.00   100           C
ATOM    244  C   ILE A  31       4.998 -84.396  46.174  1.00   100           C
ATOM    245  O   ILE A  31       4.793 -84.813  45.035  1.00   100           O
ATOM    246  CB  ILE A  31       7.494 -84.594  46.424  1.00   100           C
ATOM    247  CG1 ILE A  31       8.635 -85.335  47.137  1.00   100           C
ATOM    248  CG2 ILE A  31         7.7 -83.105   46.52  1.00   100           C
ATOM    249  CD1 ILE A  31       8.599  -85.21  48.654  1.00   100           C
ATOM    250  N   PRO A  32       4.256 -83.428  46.721  1.00   100           N
ATOM    251  CA  PRO A  32       3.082 -82.939  45.976  1.00   100           C
ATOM    252  C   PRO A  32       3.542 -82.334  44.661  1.00   100           C
ATOM    253  O   PRO A  32       4.655 -81.794  44.616  1.00   100           O
ATOM    254  CB  PRO A  32       2.496 -81.861  46.894  1.00   100           C
ATOM    255  CG  PRO A  32       2.969 -82.213  48.261  1.00   100           C
ATOM    256  CD  PRO A  32       4.401 -82.758  48.022  1.00   100           C
ATOM    257  N   GLU A  33       2.741 -82.468  43.609  1.00   100           N
ATOM    258  CA  GLU A  33       3.124 -81.977  42.285  1.00   100           C
ATOM    259  C   GLU A  33       3.575 -80.519  42.327  1.00   100           C
ATOM    260  O   GLU A  33       4.524 -80.125  41.642  1.00   100           O
ATOM    261  CB  GLU A  33       1.968 -82.128  41.281  1.00   100           C
ATOM    262  CG  GLU A  33        1.72 -83.542   40.77  1.00   100           C
ATOM    263  CD  GLU A  33       0.596 -83.606  39.718  1.00   100           C
ATOM    264  OE1 GLU A  33       0.166 -84.723  39.352  1.00   100           O
ATOM    265  OE2 GLU A  33       0.135 -82.537  39.256  1.00   100           O
ATOM    266  N   GLU A  34       2.891 -79.708  43.124  1.00   100           N
ATOM    267  CA  GLU A  34       3.201 -78.287  43.152  1.00   100           C
ATOM    268  C   GLU A  34       4.578 -78.064  43.746  1.00   100           C
ATOM    269  O   GLU A  34       5.282 -77.146  43.344  1.00   100           O
ATOM    270  CB  GLU A  34       2.134 -77.502  43.908  1.00   100           C
ATOM    271  CG  GLU A  34       0.796 -77.534   43.17  1.00   100           C
ATOM    272  CD  GLU A  34       -0.33 -76.901  43.943  1.00   100           C
ATOM    273  OE1 GLU A  34      -0.093 -75.899  44.651  1.00   100           O
ATOM    274  OE2 GLU A  34       -1.46 -77.417  43.838  1.00   100           O
ATOM    275  N   ASP A  35        4.96 -78.915  44.695  1.00   100           N
ATOM    276  CA  ASP A  35         6.3 -78.829  45.274  1.00   100           C
ATOM    277  C   ASP A  35       7.334 -79.297  44.249  1.00   100           C
ATOM    278  O   ASP A  35       8.434 -78.753  44.164  1.00   100           O
ATOM    279  CB  ASP A  35       6.398   -79.6  46.601  1.00   100           C
ATOM    280  CG  ASP A  35       5.795 -78.824  47.776  1.00   100           C
ATOM    281  OD1 ASP A  35       5.454 -77.634  47.596  1.00   100           O
ATOM    282  OD2 ASP A  35       5.675 -79.391  48.886  1.00   100           O
ATOM    283  N   ILE A  36       6.968 -80.291  43.451  1.00   100           N
ATOM    284  CA  ILE A  36       7.805 -80.696  42.324  1.00   100           C
ATOM    285  C   ILE A  36       8.018 -79.516  41.373  1.00   100           C
ATOM    286  O   ILE A  36       9.146 -79.226   40.97  1.00   100           O
ATOM    287  CB  ILE A  36       7.224 -81.897  41.555  1.00   100           C
ATOM    288  CG1 ILE A  36       7.317 -83.172  42.405  1.00   100           C
ATOM    289  CG2 ILE A  36       7.957 -82.082  40.213  1.00   100           C
ATOM    290  CD1 ILE A  36       8.779 -83.646   42.67  1.00   100           C
ATOM    291  N   VAL A  37       6.934 -78.832  41.021  1.00   100           N
ATOM    292  CA  VAL A  37       7.041 -77.672  40.151  1.00   100           C
ATOM    293  C   VAL A  37       7.953 -76.597  40.761  1.00   100           C
ATOM    294  O   VAL A  37       8.795 -76.032  40.068  1.00   100           O
ATOM    295  CB  VAL A  37       5.659 -77.075  39.839  1.00   100           C
ATOM    296  CG1 VAL A  37         5.8 -75.875  38.929  1.00   100           C
ATOM    297  CG2 VAL A  37       4.775 -78.136  39.189  1.00   100           C
ATOM    298  N   ARG A  38       7.775 -76.314  42.049  1.00   100           N
ATOM    299  CA  ARG A  38       8.667   -75.4  42.768  1.00   100           C
ATOM    300  C   ARG A  38      10.138 -75.768  42.641  1.00   100           C
ATOM    301  O   ARG A  38      10.986 -74.897  42.386  1.00   100           O
ATOM    302  CB  ARG A  38       8.325 -75.377  44.247  1.00   100           C
ATOM    303  CG  ARG A  38       7.111 -74.563  44.564  1.00   100           C
ATOM    304  CD  ARG A  38       6.827 -74.579  46.039  1.00   100           C
ATOM    305  NE  ARG A  38       5.718 -73.689  46.321  1.00   100           N
ATOM    306  CZ  ARG A  38       4.462  -74.08  46.464  1.00   100           C
ATOM    307  NH1 ARG A  38       4.149 -75.365  46.379  1.00   100           N
ATOM    308  NH2 ARG A  38       3.528 -73.178  46.714  1.00   100           N
ATOM    309  N   LEU A  39      10.443 -77.047  42.855  1.00   100           N
ATOM    310  CA  LEU A  39      11.826 -77.517  42.809  1.00   100           C
ATOM    311  C   LEU A  39      12.443 -77.358  41.433  1.00   100           C
ATOM    312  O   LEU A  39      13.598 -76.948  41.325  1.00   100           O
ATOM    313  CB  LEU A  39      11.931 -78.975  43.234  1.00   100           C
ATOM    314  CG  LEU A  39      11.578 -79.232    44.7  1.00   100           C
ATOM    315  CD1 LEU A  39      11.431 -80.726   44.92  1.00   100           C
ATOM    316  CD2 LEU A  39       12.62 -78.618  45.643  1.00   100           C
ATOM    317  N   LEU A  40      11.694 -77.696  40.385  1.00   100           N
ATOM    318  CA  LEU A  40      12.229 -77.579  39.025  1.00   100           C
ATOM    319  C   LEU A  40      12.416 -76.104  38.633  1.00   100           C
ATOM    320  O   LEU A  40      13.407 -75.731  37.998  1.00   100           O
ATOM    321  CB  LEU A  40      11.346 -78.324  38.007  1.00   100           C
ATOM    322  CG  LEU A  40       11.21  -79.85  38.147  1.00   100           C
ATOM    323  CD1 LEU A  40      10.094 -80.407  37.253  1.00   100           C
ATOM    324  CD2 LEU A  40      12.536 -80.576  37.876  1.00   100           C
ATOM    325  N   ALA A  41      11.457 -75.273  39.016  1.00   100           N
ATOM    326  CA  ALA A  41      11.582 -73.826  38.864  1.00   100           C
ATOM    327  C   ALA A  41      11.605 -73.335  37.403  1.00   100           C
ATOM    328  O   ALA A  41      12.069 -72.226  37.126  1.00   100           O
ATOM    329  CB  ALA A  41      12.807 -73.327  39.621  1.00   100           C
ATOM    330  N   HIS A  42      11.094 -74.149  36.481  1.00   100           N
ATOM    331  CA  HIS A  42      10.871 -73.701  35.103  1.00   100           C
ATOM    332  C   HIS A  42       9.616 -72.807  35.026  1.00   100           C
ATOM    333  O   HIS A  42       9.486 -71.961  34.129  1.00   100           O
ATOM    334  CB  HIS A  42      10.658 -74.893  34.167  1.00   100           C
ATOM    335  CG  HIS A  42      11.662 -75.981  34.328  1.00   100           C
ATOM    336  ND1 HIS A  42      13.023 -75.752  34.288  1.00   100           N
ATOM    337  CD2 HIS A  42      11.509 -77.311  34.518  1.00   100           C
ATOM    338  CE1 HIS A  42      13.661 -76.897  34.441  1.00   100           C
ATOM    339  NE2 HIS A  42      12.767 -77.859  34.584  1.00   100           N
ATOM    340  N   ARG A  43        8.69 -73.024   35.95  1.00   100           N
ATOM    341  CA  ARG A  43       7.479 -72.216   36.03  1.00   100           C
ATOM    342  C   ARG A  43       6.994 -72.126   37.47  1.00   100           C
ATOM    343  O   ARG A  43       7.488 -72.836  38.341  1.00   100           O
ATOM    344  CB  ARG A  43       6.372 -72.794  35.133  1.00   100           C
ATOM    345  CG  ARG A  43       5.797 -74.085  35.624  1.00   100           C
ATOM    346  CD  ARG A  43       4.654 -74.564  34.728  1.00   100           C
ATOM    347  NE  ARG A  43       4.234 -75.908  35.117  1.00   100           N
ATOM    348  CZ  ARG A  43       3.227 -76.167  35.938  1.00   100           C
ATOM    349  NH1 ARG A  43       2.941 -77.421  36.232  1.00   100           N
ATOM    350  NH2 ARG A  43       2.494 -75.176  36.452  1.00   100           N
ATOM    351  N   ALA A  44       6.043 -71.233  37.722  1.00   100           N
ATOM    352  CA  ALA A  44       5.398 -71.186   39.02  1.00   100           C
ATOM    353  C   ALA A  44       4.205 -72.124  39.012  1.00   100           C
ATOM    354  O   ALA A  44       3.489 -72.222  38.011  1.00   100           O
ATOM    355  CB  ALA A  44       4.936 -69.771  39.346  1.00   100           C
ATOM    356  N   PRO A  45        3.97 -72.805  40.137  1.00   100           N
ATOM    357  CA  PRO A  45       2.755 -73.608  40.216  1.00   100           C
ATOM    358  C   PRO A  45       1.556 -72.728  39.913  1.00   100           C
ATOM    359  O   PRO A  45       1.523 -71.563  40.327  1.00   100           O
ATOM    360  CB  PRO A  45       2.743 -74.082  41.672  1.00   100           C
ATOM    361  CG  PRO A  45       3.681 -73.175  42.401  1.00   100           C
ATOM    362  CD  PRO A  45       4.724 -72.809  41.399  1.00   100           C
ATOM    363  N   GLY A  46       0.601 -73.272  39.167  1.00   100           N
ATOM    364  CA  GLY A  46      -0.585 -72.531  38.779  1.00   100           C
ATOM    365  C   GLY A  46      -0.393 -71.764  37.486  1.00   100           C
ATOM    366  O   GLY A  46      -1.347 -71.248  36.921  1.00   100           O
ATOM    367  N   GLU A  47       0.846 -71.688  37.012  1.00   100           N
ATOM    368  CA  GLU A  47       1.147 -70.964  35.782  1.00   100           C
ATOM    369  C   GLU A  47       0.897 -71.869  34.586  1.00   100           C
ATOM    370  O   GLU A  47       1.286 -73.037  34.592  1.00   100           O
ATOM    371  CB  GLU A  47       2.603 -70.484  35.803  1.00   100           C
ATOM    372  CG  GLU A  47       3.089 -69.807  34.548  1.00   100           C
ATOM    373  CD  GLU A  47       4.565 -69.391  34.666  1.00   100           C
ATOM    374  OE1 GLU A  47       5.026 -69.174   35.81  1.00   100           O
ATOM    375  OE2 GLU A  47       5.259 -69.298  33.623  1.00   100           O
ATOM    376  N   GLU A  48       0.254 -71.336  33.556  1.00   100           N
ATOM    377  CA  GLU A  48      -0.087 -72.153  32.397  1.00   100           C
ATOM    378  C   GLU A  48       1.122 -72.493  31.529  1.00   100           C
ATOM    379  O   GLU A  48       2.015 -71.669  31.337  1.00   100           O
ATOM    380  CB  GLU A  48      -1.155 -71.469  31.554  1.00   100           C
ATOM    381  CG  GLU A  48      -2.491 -71.348  32.264  1.00   100           C
ATOM    382  CD  GLU A  48      -3.575 -70.831  31.348  1.00   100           C
ATOM    383  OE1 GLU A  48      -4.111  -69.73  31.632  1.00   100           O
ATOM    384  OE2 GLU A  48      -3.871 -71.526  30.344  1.00   100           O
ATOM    385  N   TYR A  49       1.125 -73.708   30.99  1.00   100           N
ATOM    386  CA  TYR A  49        2.23 -74.176   30.16  1.00   100           C
ATOM    387  C   TYR A  49       2.421  -73.28  28.948  1.00   100           C
ATOM    388  O   TYR A  49       1.474 -72.991  28.222  1.00   100           O
ATOM    389  CB  TYR A  49       1.989 -75.611  29.693  1.00   100           C
ATOM    390  CG  TYR A  49        2.02  -76.63  30.807  1.00   100           C
ATOM    391  CD1 TYR A  49       0.846 -77.237  31.257  1.00   100           C
ATOM    392  CD2 TYR A  49       3.226 -76.995  31.404  1.00   100           C
ATOM    393  CE1 TYR A  49       0.868 -78.173  32.275  1.00   100           C
ATOM    394  CE2 TYR A  49       3.266 -77.927  32.418  1.00   100           C
ATOM    395  CZ  TYR A  49       2.084 -78.515  32.855  1.00   100           C
ATOM    396  OH  TYR A  49       2.131 -79.444  33.871  1.00   100           O
ATOM    397  N   LYS A  50       3.645  -72.83   28.74  1.00   100           N
ATOM    398  CA  LYS A  50       3.973   -72.1  27.533  1.00   100           C
ATOM    399  C   LYS A  50       4.025 -73.086  26.385  1.00   100           C
ATOM    400  O   LYS A  50       4.159 -74.288  26.602  1.00   100           O
ATOM    401  CB  LYS A  50       5.314 -71.383  27.685  1.00   100           C
ATOM    402  CG  LYS A  50        5.31 -70.373  28.806  1.00   100           C
ATOM    403  CD  LYS A  50       6.582 -69.545  28.839  1.00   100           C
ATOM    404  CE  LYS A  50       6.357 -68.256  29.631  1.00   100           C
ATOM    405  NZ  LYS A  50       7.606  -67.45  29.766  1.00   100           N
ATOM    406  N   SER A  51       3.923 -72.573  25.167  1.00   100           N
ATOM    407  CA  SER A  51       3.927 -73.403  23.974  1.00   100           C
ATOM    408  C   SER A  51       5.048 -72.932  23.081  1.00   100           C
ATOM    409  O   SER A  51       5.295  -71.73  22.978  1.00   100           O
ATOM    410  CB  SER A  51       2.598  -73.28  23.226  1.00   100           C
ATOM    411  OG  SER A  51       1.548 -73.908  23.945  1.00   100           O
ATOM    412  N   ILE A  52        5.74 -73.877  22.448  1.00   100           N
ATOM    413  CA  ILE A  52       6.737 -73.524  21.451  1.00   100           C
ATOM    414  C   ILE A  52       6.168 -73.721  20.053  1.00   100           C
ATOM    415  O   ILE A  52       6.745 -73.267  19.071  1.00   100           O
ATOM    416  CB  ILE A  52       8.061 -74.302  21.639  1.00   100           C
ATOM    417  CG1 ILE A  52       7.807 -75.811   21.65  1.00   100           C
ATOM    418  CG2 ILE A  52       8.746  -73.85  22.929  1.00   100           C
ATOM    419  CD1 ILE A  52       9.056  -76.65  21.795  1.00   100           C
ATOM    420  N   HIS A  53       5.033 -74.408  19.974  1.00   100           N
ATOM    421  CA  HIS A  53       4.253 -74.485   18.74  1.00   100           C
ATOM    422  C   HIS A  53       2.797 -74.839  19.047  1.00   100           C
ATOM    423  O   HIS A  53       2.473  -75.27  20.162  1.00   100           O
ATOM    424  CB  HIS A  53       4.856 -75.489  17.749  1.00   100           C
ATOM    425  CG  HIS A  53       4.916 -76.891  18.266  1.00   100           C
ATOM    426  ND1 HIS A  53       3.792 -77.664  18.453  1.00   100           N
ATOM    427  CD2 HIS A  53        5.97  -77.66  18.638  1.00   100           C
ATOM    428  CE1 HIS A  53       4.148  -78.85  18.917  1.00   100           C
ATOM    429  NE2 HIS A  53       5.463 -78.874   19.04  1.00   100           N
ATOM    430  N   PRO A  54       1.908 -74.651  18.057  1.00   100           N
ATOM    431  CA  PRO A  54       0.492 -74.949  18.289  1.00   100           C
ATOM    432  C   PRO A  54       0.325 -76.419  18.629  1.00   100           C
ATOM    433  O   PRO A  54        1.15 -77.239  18.212  1.00   100           O
ATOM    434  CB  PRO A  54      -0.157 -74.651  16.936  1.00   100           C
ATOM    435  CG  PRO A  54       0.798 -73.732  16.243  1.00   100           C
ATOM    436  CD  PRO A  54       2.162  -74.19  16.684  1.00   100           C
ATOM    437  N   PRO A  55      -0.714 -76.752  19.403  1.00   100           N
ATOM    438  CA  PRO A  55      -1.033 -78.167  19.615  1.00   100           C
ATOM    439  C   PRO A  55      -1.049 -78.881  18.268  1.00   100           C
ATOM    440  O   PRO A  55      -1.492 -78.294  17.276  1.00   100           O
ATOM    441  CB  PRO A  55      -2.449 -78.119  20.198  1.00   100           C
ATOM    442  CG  PRO A  55      -2.508   -76.8    20.9  1.00   100           C
ATOM    443  CD  PRO A  55      -1.686 -75.856  20.052  1.00   100           C
ATOM    444  N   LEU A  56      -0.565 -80.117  18.235  1.00   100           N
ATOM    445  CA  LEU A  56      -0.471  -80.86  16.983  1.00   100           C
ATOM    446  C   LEU A  56      -1.846 -81.028  16.321  1.00   100           C
ATOM    447  O   LEU A  56      -1.965 -80.982  15.096  1.00   100           O
ATOM    448  CB  LEU A  56        0.18 -82.222  17.218  1.00   100           C
ATOM    449  CG  LEU A  56       1.554 -82.235  17.897  1.00   100           C
ATOM    450  CD1 LEU A  56       1.953  -83.65  18.209  1.00   100           C
ATOM    451  CD2 LEU A  56       2.609 -81.562  17.037  1.00   100           C
ATOM    452  N   GLU A  57      -2.885 -81.203   17.13  1.00   100           N
ATOM    453  CA  GLU A  57       -4.22 -81.445  16.576  1.00   100           C
ATOM    454  C   GLU A  57       -4.71 -80.288  15.703  1.00   100           C
ATOM    455  O   GLU A  57      -5.385 -80.506  14.699  1.00   100           O
ATOM    456  CB  GLU A  57      -5.233  -81.78  17.678  1.00   100           C
ATOM    457  CG  GLU A  57       -6.42 -80.843  17.745  1.00   100           C
ATOM    458  CD  GLU A  57      -6.479 -80.082  19.055  1.00   100           C
ATOM    459  OE1 GLU A  57      -6.609 -80.738  20.111  1.00   100           O
ATOM    460  OE2 GLU A  57      -6.388 -78.833  19.029  1.00   100           O
ATOM    461  N   GLU A  58      -4.365  -79.06  16.077  1.00   100           N
ATOM    462  CA  GLU A  58      -4.752 -77.907  15.272  1.00   100           C
ATOM    463  C   GLU A  58       -3.62 -77.501  14.338  1.00   100           C
ATOM    464  O   GLU A  58      -3.279 -76.325  14.219  1.00   100           O
ATOM    465  CB  GLU A  58      -5.177 -76.734  16.157  1.00   100           C
ATOM    466  CG  GLU A  58       -4.04 -76.023  16.842  1.00   100           C
ATOM    467  CD  GLU A  58      -4.527 -74.996  17.841  1.00   100           C
ATOM    468  OE1 GLU A  58      -5.426 -75.328  18.644  1.00   100           O
ATOM    469  OE2 GLU A  58      -4.014 -73.857  17.821  1.00   100           O
ATOM    470  N   MET A  59      -3.045 -78.491  13.668  1.00   100           N
ATOM    471  CA  MET A  59      -1.911 -78.259  12.793  1.00   100           C
ATOM    472  C   MET A  59      -1.775 -79.401  11.794  1.00   100           C
ATOM    473  O   MET A  59      -2.057 -80.557  12.117  1.00   100           O
ATOM    474  CB  MET A  59      -0.635 -78.135  13.625  1.00   100           C
ATOM    475  CG  MET A  59       0.541 -77.555  12.878  1.00   100           C
ATOM    476  SD  MET A  59        1.64 -76.668    14.0  1.00   100           S
ATOM    477  CE  MET A  59       2.126 -77.993  15.094  1.00   100           C
ATOM    478  N   GLU A  60      -1.348 -79.073  10.578  1.00   100           N
ATOM    479  CA  GLU A  60       -1.12  -80.09   9.562  1.00   100           C
ATOM    480  C   GLU A  60        0.34 -80.519   9.574  1.00   100           C
ATOM    481  O   GLU A  60       1.223 -79.762    9.18  1.00   100           O
ATOM    482  CB  GLU A  60      -1.522 -79.589   8.172  1.00   100           C
ATOM    483  CG  GLU A  60      -1.423 -80.654   7.084  1.00   100           C
ATOM    484  CD  GLU A  60      -2.015 -80.206    5.76  1.00   100           C
ATOM    485  OE1 GLU A  60      -1.506 -80.647   4.709  1.00   100           O
ATOM    486  OE2 GLU A  60      -2.992 -79.424   5.769  1.00   100           O
ATOM    487  N   GLU A  61        0.58 -81.737  10.043  1.00   100           N
ATOM    488  CA  GLU A  61       1.926 -82.282  10.097  1.00   100           C
ATOM    489  C   GLU A  61       2.386 -82.747   8.723  1.00   100           C
ATOM    490  O   GLU A  61       1.563 -83.034   7.853  1.00   100           O
ATOM    491  CB  GLU A  61       1.992 -83.448  11.085  1.00   100           C
ATOM    492  CG  GLU A  61       1.968 -83.031  12.539  1.00   100           C
ATOM    493  CD  GLU A  61       2.241 -84.192  13.477  1.00   100           C
ATOM    494  OE1 GLU A  61       3.362 -84.256  14.031  1.00   100           O
ATOM    495  OE2 GLU A  61       1.336 -85.039  13.664  1.00   100           O
ATOM    496  N   PRO A  62       3.711  -82.81   8.525  1.00   100           N
ATOM    497  CA  PRO A  62       4.286 -83.408   7.316  1.00   100           C
ATOM    498  C   PRO A  62       3.688 -84.785   7.094  1.00   100           C
ATOM    499  O   PRO A  62        3.37  -85.47   8.065  1.00   100           O
ATOM    500  CB  PRO A  62        5.77  -83.53   7.663  1.00   100           C
ATOM    501  CG  PRO A  62       6.011 -82.399   8.609  1.00   100           C
ATOM    502  CD  PRO A  62       4.748 -82.264   9.421  1.00   100           C
ATOM    503  N   ASP A  63       3.533 -85.183   5.838  1.00   100           N
ATOM    504  CA  ASP A  63       2.904 -86.458   5.524  1.00   100           C
ATOM    505  C   ASP A  63       3.885   -87.6   5.766  1.00   100           C
ATOM    506  O   ASP A  63       4.338  -88.26    4.83  1.00   100           O
ATOM    507  CB  ASP A  63       2.405 -86.465   4.081  1.00   100           C
ATOM    508  CG  ASP A  63       1.636 -87.721   3.743  1.00   100           C
ATOM    509  OD1 ASP A  63       1.118 -88.367   4.681  1.00   100           O
ATOM    510  OD2 ASP A  63       1.554 -88.057   2.544  1.00   100           O
ATOM    511  N   CYS A  64       4.193 -87.829   7.039  1.00   100           N
ATOM    512  CA  CYS A  64       5.264 -88.739   7.431  1.00   100           C
ATOM    513  C   CYS A  64       4.717 -90.029   8.041  1.00   100           C
ATOM    514  O   CYS A  64       3.996 -89.992   9.043  1.00   100           O
ATOM    515  CB  CYS A  64       6.196  -88.03    8.42  1.00   100           C
ATOM    516  SG  CYS A  64       7.479 -89.064   9.144  1.00   100           S
ATOM    517  N   ALA A  65       5.062 -91.163   7.431  1.00   100           N
ATOM    518  CA  ALA A  65        4.62 -92.476   7.902  1.00   100           C
ATOM    519  C   ALA A  65       4.896 -92.686   9.387  1.00   100           C
ATOM    520  O   ALA A  65       4.085 -93.293  10.094  1.00   100           O
ATOM    521  CB  ALA A  65       5.282 -93.579   7.096  1.00   100           C
ATOM    522  N   VAL A  66       6.035 -92.181   9.856  1.00   100           N
ATOM    523  CA  VAL A  66       6.429 -92.353  11.252  1.00   100           C
ATOM    524  C   VAL A  66       5.587 -91.514  12.207  1.00   100           C
ATOM    525  O   VAL A  66       5.121 -92.009  13.234  1.00   100           O
ATOM    526  CB  VAL A  66       7.935 -92.039  11.478  1.00   100           C
ATOM    527  CG1 VAL A  66       8.264 -92.067  12.961  1.00   100           C
ATOM    528  CG2 VAL A  66         8.8 -93.032  10.729  1.00   100           C
ATOM    529  N   ARG A  67       5.395 -90.242  11.881  1.00   100           N
ATOM    530  CA  ARG A  67       4.484 -89.422  12.668  1.00   100           C
ATOM    531  C   ARG A  67       3.111   -90.1  12.668  1.00   100           C
ATOM    532  O   ARG A  67       2.397 -90.081  13.672  1.00   100           O
ATOM    533  CB  ARG A  67       4.438 -87.979   12.14  1.00   100           C
ATOM    534  CG  ARG A  67       5.772 -87.246  12.337  1.00   100           C
ATOM    535  CD  ARG A  67       5.884 -85.944  11.544  1.00   100           C
ATOM    536  NE  ARG A  67       5.549 -84.787  12.362  1.00   100           N
ATOM    537  CZ  ARG A  67       6.233 -83.647  12.389  1.00   100           C
ATOM    538  NH1 ARG A  67       5.826 -82.661  13.176  1.00   100           N
ATOM    539  NH2 ARG A  67       7.304 -83.482  11.626  1.00   100           N
ATOM    540  N   GLN A  68       2.785 -90.752  11.553  1.00   100           N
ATOM    541  CA  GLN A  68       1.506 -91.443  11.373  1.00   100           C
ATOM    542  C   GLN A  68       1.303 -92.609  12.349  1.00   100           C
ATOM    543  O   GLN A  68       0.183 -92.855    12.8  1.00   100           O
ATOM    544  CB  GLN A  68       1.398 -91.982    9.94  1.00   100           C
ATOM    545  CG  GLN A  68       0.408 -91.281   9.028  1.00   100           C
ATOM    546  CD  GLN A  68       0.858 -89.894    8.59  1.00   100           C
ATOM    547  OE1 GLN A  68       0.936   -89.6    7.39  1.00   100           O
ATOM    548  NE2 GLN A  68       1.127 -89.026   9.562  1.00   100           N
ATOM    549  N   ILE A  69       2.376 -93.339  12.661  1.00   100           N
ATOM    550  CA  ILE A  69       2.251 -94.558   13.47  1.00   100           C
ATOM    551  C   ILE A  69       2.828 -94.447  14.878  1.00   100           C
ATOM    552  O   ILE A  69       2.782 -95.401  15.652  1.00   100           O
ATOM    553  CB  ILE A  69       2.854 -95.808  12.761  1.00   100           C
ATOM    554  CG1 ILE A  69       4.336 -95.615  12.453  1.00   100           C
ATOM    555  CG2 ILE A  69       2.115 -96.112  11.471  1.00   100           C
ATOM    556  CD1 ILE A  69        4.89 -96.695  11.543  1.00   100           C
ATOM    557  N   VAL A  70       3.376 -93.287  15.213  1.00   100           N
ATOM    558  CA  VAL A  70        3.87 -93.068  16.566  1.00   100           C
ATOM    559  C   VAL A  70        3.03 -92.007  17.261  1.00   100           C
ATOM    560  O   VAL A  70        2.94 -90.865  16.809  1.00   100           O
ATOM    561  CB  VAL A  70       5.358 -92.658  16.586  1.00   100           C
ATOM    562  CG1 VAL A  70       5.809 -92.384  18.014  1.00   100           C
ATOM    563  CG2 VAL A  70       6.211 -93.745  15.957  1.00   100           C
ATOM    564  N   LYS A  71       2.397 -92.407  18.354  1.00   100           N
ATOM    565  CA  LYS A  71       1.603 -91.493  19.147  1.00   100           C
ATOM    566  C   LYS A  71        2.52 -90.516  19.888  1.00   100           C
ATOM    567  O   LYS A  71       3.512 -90.928  20.492  1.00   100           O
ATOM    568  CB  LYS A  71       0.747 -92.274  20.142  1.00   100           C
ATOM    569  CG  LYS A  71       -0.27  -91.43  20.874  1.00   100           C
ATOM    570  CD  LYS A  71      -1.107 -92.276  21.816  1.00   100           C
ATOM    571  CE  LYS A  71      -2.214 -91.449  22.462  1.00   100           C
ATOM    572  NZ  LYS A  71      -2.861   -92.2  23.576  1.00   100           N
ATOM    573  N   PRO A  72       2.187 -89.215  19.835  1.00   100           N
ATOM    574  CA  PRO A  72       2.914 -88.194  20.595  1.00   100           C
ATOM    575  C   PRO A  72       2.573 -88.323  22.068  1.00   100           C
ATOM    576  O   PRO A  72       1.486 -88.792  22.395  1.00   100           O
ATOM    577  CB  PRO A  72        2.34 -86.874  20.062  1.00   100           C
ATOM    578  CG  PRO A  72       1.535  -87.23  18.843  1.00   100           C
ATOM    579  CD  PRO A  72       1.083  -88.64  19.048  1.00   100           C
ATOM    580  N   THR A  73       3.475 -87.921  22.951  1.00   100           N
ATOM    581  CA  THR A  73       3.126 -87.856  24.362  1.00   100           C
ATOM    582  C   THR A  73       2.114  -86.72  24.528  1.00   100           C
ATOM    583  O   THR A  73       1.844 -85.983  23.579  1.00   100           O
ATOM    584  CB  THR A  73        4.35  -87.54  25.228  1.00   100           C
ATOM    585  OG1 THR A  73        4.76 -86.196  24.968  1.00   100           O
ATOM    586  CG2 THR A  73       5.507 -88.502   24.93  1.00   100           C
ATOM    587  N   GLU A  74        1.56  -86.57  25.726  1.00   100           N
ATOM    588  CA  GLU A  74       0.609 -85.493  25.971  1.00   100           C
ATOM    589  C   GLU A  74       1.308 -84.141  25.901  1.00   100           C
ATOM    590  O   GLU A  74       0.729 -83.143  25.456  1.00   100           O
ATOM    591  CB  GLU A  74      -0.065 -85.655  27.333  1.00   100           C
ATOM    592  CG  GLU A  74      -1.201 -84.654   27.57  1.00   100           C
ATOM    593  CD  GLU A  74      -1.757 -84.709  28.987  1.00   100           C
ATOM    594  OE1 GLU A  74       -1.91 -85.832  29.528  1.00   100           O
ATOM    595  OE2 GLU A  74      -2.035  -83.63   29.56  1.00   100           O
ATOM    596  N   GLY A  75       2.561 -84.113  26.347  1.00   100           N
ATOM    597  CA  GLY A  75        3.34 -82.891  26.324  1.00   100           C
ATOM    598  C   GLY A  75       3.609 -82.461  24.896  1.00   100           C
ATOM    599  O   GLY A  75         3.5 -81.281  24.552  1.00   100           O
ATOM    600  N   ALA A  76       3.957 -83.427  24.057  1.00   100           N
ATOM    601  CA  ALA A  76       4.177 -83.153  22.643  1.00   100           C
ATOM    602  C   ALA A  76       2.901 -82.658  21.943  1.00   100           C
ATOM    603  O   ALA A  76       2.929 -81.668  21.202  1.00   100           O
ATOM    604  CB  ALA A  76       4.737 -84.392  21.948  1.00   100           C
ATOM    605  N   ALA A  77       1.785 -83.339  22.185  1.00   100           N
ATOM    606  CA  ALA A  77       0.511 -82.941  21.588  1.00   100           C
ATOM    607  C   ALA A  77       0.127 -81.498  21.941  1.00   100           C
ATOM    608  O   ALA A  77      -0.416  -80.77   21.11  1.00   100           O
ATOM    609  CB  ALA A  77      -0.606  -83.92  21.978  1.00   100           C
ATOM    610  N   ALA A  78       0.449 -81.081  23.161  1.00   100           N
ATOM    611  CA  ALA A  78       0.121 -79.736  23.622  1.00   100           C
ATOM    612  C   ALA A  78        1.11 -78.673  23.134  1.00   100           C
ATOM    613  O   ALA A  78       0.858 -77.469   23.27  1.00   100           O
ATOM    614  CB  ALA A  78        0.02 -79.716  25.137  1.00   100           C
ATOM    615  N   GLY A  79       2.237 -79.115  22.577  1.00   100           N
ATOM    616  CA  GLY A  79       3.275 -78.199  22.128  1.00   100           C
ATOM    617  C   GLY A  79       4.103 -77.591  23.255  1.00   100           C
ATOM    618  O   GLY A  79        4.68  -76.51  23.094  1.00   100           O
ATOM    619  N   ASP A  80       4.176 -78.284  24.392  1.00   100           N
ATOM    620  CA  ASP A  80       4.962 -77.817  25.535  1.00   100           C
ATOM    621  C   ASP A  80       6.403 -77.498  25.169  1.00   100           C
ATOM    622  O   ASP A  80       6.972  -78.08  24.235  1.00   100           O
ATOM    623  CB  ASP A  80       5.014 -78.859   26.66  1.00   100           C
ATOM    624  CG  ASP A  80       3.707 -78.975  27.443  1.00   100           C
ATOM    625  OD1 ASP A  80       2.739 -78.214  27.174  1.00   100           O
ATOM    626  OD2 ASP A  80       3.666 -79.848  28.348  1.00   100           O
ATOM    627  N   ARG A  81       6.986 -76.585  25.938  1.00   100           N
ATOM    628  CA  ARG A  81       8.436 -76.421  25.995  1.00   100           C
ATOM    629  C   ARG A  81       9.062 -77.749  26.367  1.00   100           C
ATOM    630  O   ARG A  81       8.406 -78.635  26.905  1.00   100           O
ATOM    631  CB  ARG A  81       8.835 -75.415  27.082  1.00   100           C
ATOM    632  CG  ARG A  81       8.353 -73.993  26.875  1.00   100           C
ATOM    633  CD  ARG A  81       8.933 -73.034  27.921  1.00   100           C
ATOM    634  NE  ARG A  81        8.64 -73.442    29.3  1.00   100           N
ATOM    635  CZ  ARG A  81       9.196 -72.876  30.367  1.00   100           C
ATOM    636  NH1 ARG A  81       8.896 -73.301   31.59  1.00   100           N
ATOM    637  NH2 ARG A  81      10.078 -71.888  30.201  1.00   100           N
ATOM    638  N   ILE A  82      10.353 -77.872  26.099  1.00   100           N
ATOM    639  CA  ILE A  82      11.135 -79.003  26.567  1.00   100           C
ATOM    640  C   ILE A  82      11.951 -78.511  27.751  1.00   100           C
ATOM    641  O   ILE A  82      12.775 -77.612  27.609  1.00   100           O
ATOM    642  CB  ILE A  82      12.058 -79.507  25.443  1.00   100           C
ATOM    643  CG1 ILE A  82      11.216 -80.118  24.318  1.00   100           C
ATOM    644  CG2 ILE A  82      13.106 -80.503  25.973  1.00   100           C
ATOM    645  CD1 ILE A  82      11.994 -80.366  23.032  1.00   100           C
ATOM    646  N   ARG A  83      11.695 -79.054  28.934  1.00   100           N
ATOM    647  CA  ARG A  83      12.509 -78.699  30.092  1.00   100           C
ATOM    648  C   ARG A  83      13.146 -79.971  30.614  1.00   100           C
ATOM    649  O   ARG A  83      13.177 -80.979  29.907  1.00   100           O
ATOM    650  CB  ARG A  83        11.7 -77.982  31.177  1.00   100           C
ATOM    651  CG  ARG A  83      10.982 -76.706  30.718  1.00   100           C
ATOM    652  CD  ARG A  83      11.903 -75.678  30.034  1.00   100           C
ATOM    653  NE  ARG A  83      13.061  -75.27  30.839  1.00   100           N
ATOM    654  CZ  ARG A  83      14.335 -75.352  30.437  1.00   100           C
ATOM    655  NH1 ARG A  83      15.305 -74.928  31.241  1.00   100           N
ATOM    656  NH2 ARG A  83      14.652 -75.843  29.239  1.00   100           N
ATOM    657  N   TYR A  84      13.669 -79.937  31.831  1.00   100           N
ATOM    658  CA  TYR A  84      14.574 -80.998  32.252  1.00   100           C
ATOM    659  C   TYR A  84      14.517 -81.201  33.751  1.00   100           C
ATOM    660  O   TYR A  84       14.04 -80.348  34.492  1.00   100           O
ATOM    661  CB  TYR A  84      16.024 -80.654  31.842  1.00   100           C
ATOM    662  CG  TYR A  84      16.606 -79.576   32.73  1.00   100           C
ATOM    663  CD1 TYR A  84      17.314 -79.913  33.879  1.00   100           C
ATOM    664  CD2 TYR A  84        16.4 -78.227  32.456  1.00   100           C
ATOM    665  CE1 TYR A  84      17.827  -78.95   34.72  1.00   100           C
ATOM    666  CE2 TYR A  84      16.922 -77.238  33.301  1.00   100           C
ATOM    667  CZ  TYR A  84      17.629 -77.615  34.433  1.00   100           C
ATOM    668  OH  TYR A  84      18.149  -76.67  35.298  1.00   100           O
ATOM    669  N   VAL A  85      15.001 -82.354  34.187  1.00   100           N
ATOM    670  CA  VAL A  85      15.287 -82.591  35.592  1.00   100           C
ATOM    671  C   VAL A  85        16.7 -83.193  35.625  1.00   100           C
ATOM    672  O   VAL A  85      17.102 -83.874  34.675  1.00   100           O
ATOM    673  CB  VAL A  85      14.256 -83.555  36.219  1.00   100           C
ATOM    674  CG1 VAL A  85      14.325 -84.919   35.56  1.00   100           C
ATOM    675  CG2 VAL A  85      14.453 -83.667  37.721  1.00   100           C
ATOM    676  N   GLN A  86      17.457  -82.93   36.69  1.00   100           N
ATOM    677  CA  GLN A  86      18.842 -83.409  36.777  1.00   100           C
ATOM    678  C   GLN A  86      19.194 -83.882  38.189  1.00   100           C
ATOM    679  O   GLN A  86      18.839 -83.226  39.171  1.00   100           O
ATOM    680  CB  GLN A  86      19.811  -82.31  36.325  1.00   100           C
ATOM    681  CG  GLN A  86      21.241 -82.779  36.131  1.00   100           C
ATOM    682  CD  GLN A  86      22.082  -81.77  35.371  1.00   100           C
ATOM    683  OE1 GLN A  86      22.255 -81.883   34.15  1.00   100           O
ATOM    684  NE2 GLN A  86      22.619 -80.776  36.089  1.00   100           N
ATOM    685  N   TYR A  87      19.875 -85.027   38.28  1.00   100           N
ATOM    686  CA  TYR A  87      20.261 -85.611  39.567  1.00   100           C
ATOM    687  C   TYR A  87      21.775 -85.787  39.673  1.00   100           C
ATOM    688  O   TYR A  87      22.454 -86.025  38.669  1.00   100           O
ATOM    689  CB  TYR A  87       19.63 -86.997  39.754  1.00   100           C
ATOM    690  CG  TYR A  87      18.155 -87.063  39.435  1.00   100           C
ATOM    691  CD1 TYR A  87      17.199  -86.67  40.367  1.00   100           C
ATOM    692  CD2 TYR A  87      17.723 -87.521  38.201  1.00   100           C
ATOM    693  CE1 TYR A  87      15.841 -86.737  40.068  1.00   100           C
ATOM    694  CE2 TYR A  87      16.374 -87.584  37.895  1.00   100           C
ATOM    695  CZ  TYR A  87      15.444 -87.194  38.826  1.00   100           C
ATOM    696  OH  TYR A  87      14.114 -87.269  38.495  1.00   100           O
ATOM    697  N   THR A  88      22.282 -85.684  40.899  1.00   100           N
ATOM    698  CA  THR A  88      23.668 -86.023  41.209  1.00   100           C
ATOM    699  C   THR A  88       23.63 -87.205  42.171  1.00   100           C
ATOM    700  O   THR A  88      22.861 -87.208  43.126  1.00   100           O
ATOM    701  CB  THR A  88      24.423 -84.822  41.811  1.00   100           C
ATOM    702  OG1 THR A  88      24.445 -83.766  40.848  1.00   100           O
ATOM    703  CG2 THR A  88      25.864 -85.179  42.166  1.00   100           C
ATOM    704  N   ASP A  89      24.441 -88.218  41.887  1.00   100           N
ATOM    705  CA  ASP A  89      24.422 -89.478  42.606  1.00   100           C
ATOM    706  C   ASP A  89      25.779 -89.766  43.251  1.00   100           C
ATOM    707  O   ASP A  89      26.785 -89.977   42.56  1.00   100           O
ATOM    708  CB  ASP A  89      24.076 -90.605  41.637  1.00   100           C
ATOM    709  CG  ASP A  89      22.661 -90.492  41.093  1.00   100           C
ATOM    710  OD1 ASP A  89      21.727 -90.474  41.914  1.00   100           O
ATOM    711  OD2 ASP A  89       22.49 -90.411  39.855  1.00   100           O
ATOM    712  N   SER A  90      25.788 -89.796  44.579  1.00   100           N
ATOM    713  CA  SER A  90      27.007 -90.017  45.355  1.00   100           C
ATOM    714  C   SER A  90      27.672 -91.348  45.023  1.00   100           C
ATOM    715  O   SER A  90      26.997 -92.375  44.821  1.00   100           O
ATOM    716  CB  SER A  90      26.682 -89.967  46.857  1.00   100           C
ATOM    717  OG  SER A  90      27.842 -90.126   47.65  1.00   100           O
ATOM    718  N   MET A  91      29.003 -91.344  44.985  1.00   100           N
ATOM    719  CA  MET A  91      29.724 -92.595  44.824  1.00   100           C
ATOM    720  C   MET A  91      29.571 -93.463  46.067  1.00   100           C
ATOM    721  O   MET A  91      29.869 -94.659  46.038  1.00   100           O
ATOM    722  CB  MET A  91      31.211 -92.339  44.509  1.00   100           C
ATOM    723  CG  MET A  91      31.427 -91.688  43.149  1.00   100           C
ATOM    724  SD  MET A  91      33.165 -91.483  42.755  1.00   100           S
ATOM    725  CE  MET A  91      33.635 -93.185  42.417  1.00   100           C
ATOM    726  N   PHE A  92       29.13 -92.855  47.164  1.00   100           N
ATOM    727  CA  PHE A  92      28.885 -93.599  48.395  1.00   100           C
ATOM    728  C   PHE A  92      27.499  -94.25  48.368  1.00   100           C
ATOM    729  O   PHE A  92      26.598 -93.872  49.126  1.00   100           O
ATOM    730  CB  PHE A  92      29.068 -92.712   49.64  1.00   100           C
ATOM    731  CG  PHE A  92      30.519 -92.347  49.916  1.00   100           C
ATOM    732  CD1 PHE A  92      31.319 -93.161  50.708  1.00   100           C
ATOM    733  CD2 PHE A  92      31.079 -91.201   49.36  1.00   100           C
ATOM    734  CE1 PHE A  92      32.643 -92.837  50.944  1.00   100           C
ATOM    735  CE2 PHE A  92      32.412 -90.859  49.597  1.00   100           C
ATOM    736  CZ  PHE A  92      33.196 -91.676  50.387  1.00   100           C
ATOM    737  N   PHE A  93      27.343 -95.219  47.467  1.00   100           N
ATOM    738  CA  PHE A  93      26.186 -96.101  47.469  1.00   100           C
ATOM    739  C   PHE A  93      24.839 -95.421   47.17  1.00   100           C
ATOM    740  O   PHE A  93       23.81 -95.784  47.752  1.00   100           O
ATOM    741  CB  PHE A  93       26.12 -96.877  48.791  1.00   100           C
ATOM    742  CG  PHE A  93      27.367 -97.649  49.089  1.00   100           C
ATOM    743  CD1 PHE A  93      28.259 -97.206  50.047  1.00   100           C
ATOM    744  CD2 PHE A  93      27.677 -98.797  48.367  1.00   100           C
ATOM    745  CE1 PHE A  93      29.441 -97.915  50.301  1.00   100           C
ATOM    746  CE2 PHE A  93      28.839 -99.502  48.612  1.00   100           C
ATOM    747  CZ  PHE A  93      29.717 -99.065  49.582  1.00   100           C
ATOM    748  N   SER A  94      24.826  -94.46  46.247  1.00   100           N
ATOM    749  CA  SER A  94       23.55  -93.97  45.744  1.00   100           C
ATOM    750  C   SER A  94      22.735 -95.175  45.246  1.00   100           C
ATOM    751  O   SER A  94      23.289 -96.109  44.667  1.00   100           O
ATOM    752  CB  SER A  94      23.743 -92.941  44.626  1.00   100           C
ATOM    753  OG  SER A  94       24.46   -93.5   43.53  1.00   100           O
ATOM    754  N   PRO A  95      21.409 -95.147  45.462  1.00   100           N
ATOM    755  CA  PRO A  95      20.563 -96.279  45.056  1.00   100           C
ATOM    756  C   PRO A  95      20.683 -96.587  43.569  1.00   100           C
ATOM    757  O   PRO A  95      20.672 -97.748  43.183  1.00   100           O
ATOM    758  CB  PRO A  95       19.14 -95.797  45.379  1.00   100           C
ATOM    759  CG  PRO A  95      19.315 -94.729  46.419  1.00   100           C
ATOM    760  CD  PRO A  95      20.636 -94.065  46.105  1.00   100           C
ATOM    761  N   ILE A  96      20.766 -95.558  42.739  1.00   100           N
ATOM    762  CA  ILE A  96      20.965 -95.775  41.316  1.00   100           C
ATOM    763  C   ILE A  96      22.144  -94.94  40.842  1.00   100           C
ATOM    764  O   ILE A  96      22.506 -93.954  41.481  1.00   100           O
ATOM    765  CB  ILE A  96      19.718 -95.426  40.493  1.00   100           C
ATOM    766  CG1 ILE A  96      19.928 -95.783   39.02  1.00   100           C
ATOM    767  CG2 ILE A  96      19.365 -93.957  40.644  1.00   100           C
ATOM    768  CD1 ILE A  96      18.608 -96.057  38.265  1.00   100           C
ATOM    769  N   THR A  97      22.738 -95.339  39.724  1.00   100           N
ATOM    770  CA  THR A  97      23.926 -94.661  39.207  1.00   100           C
ATOM    771  C   THR A  97      23.598 -94.083  37.836  1.00   100           C
ATOM    772  O   THR A  97      22.667 -94.543  37.184  1.00   100           O
ATOM    773  CB  THR A  97      25.124 -95.646  39.112  1.00   100           C
ATOM    774  OG1 THR A  97      24.671 -96.889   38.57  1.00   100           O
ATOM    775  CG2 THR A  97      25.702 -95.928  40.482  1.00   100           C
ATOM    776  N   PRO A  98       24.36 -93.073  37.398  1.00   100           N
ATOM    777  CA  PRO A  98      24.092 -92.342  36.151  1.00   100           C
ATOM    778  C   PRO A  98      23.758 -93.213  34.927  1.00   100           C
ATOM    779  O   PRO A  98      22.741 -92.953  34.279  1.00   100           O
ATOM    780  CB  PRO A  98      25.381 -91.543  35.928  1.00   100           C
ATOM    781  CG  PRO A  98      25.887 -91.296  37.319  1.00   100           C
ATOM    782  CD  PRO A  98      25.509 -92.507  38.134  1.00   100           C
ATOM    783  N   TYR A  99      24.566  -94.22  34.612  1.00   100           N
ATOM    784  CA  TYR A  99      24.315 -95.017  33.416  1.00   100           C
ATOM    785  C   TYR A  99      22.999 -95.771   33.56  1.00   100           C
ATOM    786  O   TYR A  99       22.24 -95.896    32.6  1.00   100           O
ATOM    787  CB  TYR A  99      25.391 -96.065  33.232  1.00   100           C
ATOM    788  CG  TYR A  99      25.896 -96.252  31.825  1.00   100           C
ATOM    789  CD1 TYR A  99      25.739 -95.266  30.857  1.00   100           C
ATOM    790  CD2 TYR A  99      26.572 -97.414  31.476  1.00   100           C
ATOM    791  CE1 TYR A  99      26.252 -95.441  29.569  1.00   100           C
ATOM    792  CE2 TYR A  99      27.079 -97.601  30.208  1.00   100           C
ATOM    793  CZ  TYR A  99       26.93 -96.615  29.255  1.00   100           C
ATOM    794  OH  TYR A  99      27.466 -96.827  27.999  1.00   100           O
ATOM    795  N   GLN A 100      22.765 -96.307  34.755  1.00   100           N
ATOM    796  CA  GLN A 100      21.562 -97.093  35.022  1.00   100           C
ATOM    797  C   GLN A 100      20.308 -96.196  34.985  1.00   100           C
ATOM    798  O   GLN A 100      19.185 -96.654  34.725  1.00   100           O
ATOM    799  CB  GLN A 100      21.701  -97.83  36.359  1.00   100           C
ATOM    800  CG  GLN A 100      22.606 -99.069  36.315  1.00   100           C
ATOM    801  CD  GLN A 100      24.024 -98.775  35.806  1.00   100           C
ATOM    802  OE1 GLN A 100      24.709 -97.864  36.295  1.00   100           O
ATOM    803  NE2 GLN A 100      24.453  -99.53  34.804  1.00   100           N
ATOM    804  N   ARG A 101      20.493  -94.91   35.24  1.00   100           N
ATOM    805  CA  ARG A 101      19.375 -93.966    35.1  1.00   100           C
ATOM    806  C   ARG A 101      18.884 -93.927  33.645  1.00   100           C
ATOM    807  O   ARG A 101      17.689 -94.013   33.38  1.00   100           O
ATOM    808  CB  ARG A 101      19.777  -92.57  35.585  1.00   100           C
ATOM    809  CG  ARG A 101      19.843 -92.424  37.102  1.00   100           C
ATOM    810  CD  ARG A 101      19.999 -90.948  37.468  1.00   100           C
ATOM    811  NE  ARG A 101      19.982 -90.717  38.911  1.00   100           N
ATOM    812  CZ  ARG A 101      18.885 -90.546  39.642  1.00   100           C
ATOM    813  NH1 ARG A 101      19.003 -90.341  40.951  1.00   100           N
ATOM    814  NH2 ARG A 101      17.671 -90.595  39.074  1.00   100           N
ATOM    815  N   ALA A 102      19.816 -93.824  32.704  1.00   100           N
ATOM    816  CA  ALA A 102      19.475 -93.795  31.283  1.00   100           C
ATOM    817  C   ALA A 102      18.867 -95.106  30.799  1.00   100           C
ATOM    818  O   ALA A 102      17.972   -95.1  29.953  1.00   100           O
ATOM    819  CB  ALA A 102      20.705 -93.432  30.435  1.00   100           C
ATOM    820  N   TRP A 103      19.375 -96.226  31.316  1.00   100           N
ATOM    821  CA  TRP A 103       18.82 -97.531  30.989  1.00   100           C
ATOM    822  C   TRP A 103      17.371 -97.562  31.461  1.00   100           C
ATOM    823  O   TRP A 103      16.464 -97.966  30.737  1.00   100           O
ATOM    824  CB  TRP A 103      19.597 -98.636  31.708  1.00   100           C
ATOM    825  CG  TRP A 103      21.009 -98.838  31.245  1.00   100           C
ATOM    826  CD1 TRP A 103       21.69 -98.096  30.327  1.00   100           C
ATOM    827  CD2 TRP A 103       21.91 -99.873  31.679  1.00   100           C
ATOM    828  NE1 TRP A 103      22.975 -98.594  30.173  1.00   100           N
ATOM    829  CE2 TRP A 103       23.13 -99.685  30.988  1.00   100           C
ATOM    830  CE3 TRP A 103      21.802 -100.94  32.582  1.00   100           C
ATOM    831  CZ2 TRP A 103      24.237-100.533  31.168  1.00   100           C
ATOM    832  CZ3 TRP A 103      22.902 -101.78  32.766  1.00   100           C
ATOM    833  CH2 TRP A 103      24.104-101.569   32.06  1.00   100           C
ATOM    834  N   GLU A 104      17.181 -97.125    32.7  1.00   100           N
ATOM    835  CA  GLU A 104       15.88 -97.049   33.34  1.00   100           C
ATOM    836  C   GLU A 104      14.939 -96.142  32.556  1.00   100           C
ATOM    837  O   GLU A 104      13.837 -96.531  32.191  1.00   100           O
ATOM    838  CB  GLU A 104      16.069 -96.505   34.76  1.00   100           C
ATOM    839  CG  GLU A 104      14.802 -96.396  35.551  1.00   100           C
ATOM    840  CD  GLU A 104      14.215   -95.0  35.527  1.00   100           C
ATOM    841  OE1 GLU A 104      14.977 -94.009  35.397  1.00   100           O
ATOM    842  OE2 GLU A 104       12.99 -94.907  35.651  1.00   100           O
ATOM    843  N   ALA A 105      15.383 -94.918  32.303  1.00   100           N
ATOM    844  CA  ALA A 105      14.558 -93.952  31.603  1.00   100           C
ATOM    845  C   ALA A 105      14.095 -94.447   30.23  1.00   100           C
ATOM    846  O   ALA A 105      12.917 -94.319  29.904  1.00   100           O
ATOM    847  CB  ALA A 105      15.284 -92.624   31.48  1.00   100           C
ATOM    848  N   LEU A 106      15.005  -95.01   29.43  1.00   100           N
ATOM    849  CA  LEU A 106      14.681 -95.341  28.033  1.00   100           C
ATOM    850  C   LEU A 106      13.979 -96.691   27.87  1.00   100           C
ATOM    851  O   LEU A 106      13.486  -97.02  26.789  1.00   100           O
ATOM    852  CB  LEU A 106      15.908 -95.217  27.109  1.00   100           C
ATOM    853  CG  LEU A 106      16.208 -93.794  26.604  1.00   100           C
ATOM    854  CD1 LEU A 106      17.602 -93.673  25.981  1.00   100           C
ATOM    855  CD2 LEU A 106      15.127 -93.302   25.63  1.00   100           C
ATOM    856  N   ASN A 107      13.938 -97.462  28.952  1.00   100           N
ATOM    857  CA  ASN A 107      13.107 -98.656  29.021  1.00   100           C
ATOM    858  C   ASN A 107      11.693 -98.319  29.516  1.00   100           C
ATOM    859  O   ASN A 107      10.689 -98.832    29.0  1.00   100           O
ATOM    860  CB  ASN A 107      13.745 -99.698  29.947  1.00   100           C
ATOM    861  CG  ASN A 107      14.805-100.527   29.25  1.00   100           C
ATOM    862  OD1 ASN A 107      14.857-100.573  28.027  1.00   100           O
ATOM    863  ND2 ASN A 107      15.646-101.196  30.025  1.00   100           N
ATOM    864  N   ARG A 108      11.616 -97.454  30.522  1.00   100           N
ATOM    865  CA  ARG A 108      10.345  -97.19  31.189  1.00   100           C
ATOM    866  C   ARG A 108        9.53 -96.071  30.539  1.00   100           C
ATOM    867  O   ARG A 108         8.3 -96.118   30.56  1.00   100           O
ATOM    868  CB  ARG A 108       10.56 -96.885   32.68  1.00   100           C
ATOM    869  CG  ARG A 108      10.952 -98.088  33.547  1.00   100           C
ATOM    870  CD  ARG A 108        11.2 -97.658  35.005  1.00   100           C
ATOM    871  NE  ARG A 108      11.647 -98.762  35.855  1.00   100           N
ATOM    872  CZ  ARG A 108       10.83 -99.581  36.515  1.00   100           C
ATOM    873  NH1 ARG A 108      11.327-100.569  37.259  1.00   100           N
ATOM    874  NH2 ARG A 108       9.508  -99.42  36.428  1.00   100           N
ATOM    875  N   TYR A 109      10.194 -95.064  29.974  1.00   100           N
ATOM    876  CA  TYR A 109        9.48 -93.879  29.487  1.00   100           C
ATOM    877  C   TYR A 109       9.444 -93.723  27.982  1.00   100           C
ATOM    878  O   TYR A 109      10.392 -94.064  27.268  1.00   100           O
ATOM    879  CB  TYR A 109      10.054  -92.59  30.079  1.00   100           C
ATOM    880  CG  TYR A 109      10.183  -92.62  31.575  1.00   100           C
ATOM    881  CD1 TYR A 109      11.357 -92.222  32.179  1.00   100           C
ATOM    882  CD2 TYR A 109       9.125 -93.038   32.39  1.00   100           C
ATOM    883  CE1 TYR A 109      11.502 -92.248  33.534  1.00   100           C
ATOM    884  CE2 TYR A 109       9.264 -93.065  33.768  1.00   100           C
ATOM    885  CZ  TYR A 109      10.472 -92.671  34.326  1.00   100           C
ATOM    886  OH  TYR A 109      10.676  -92.67  35.686  1.00   100           O
ATOM    887  N   LYS A 110       8.331 -93.162  27.532  1.00   100           N
ATOM    888  CA  LYS A 110       8.117 -92.767  26.157  1.00   100           C
ATOM    889  C   LYS A 110       8.576 -91.314   25.98  1.00   100           C
ATOM    890  O   LYS A 110       8.257 -90.465  26.809  1.00   100           O
ATOM    891  CB  LYS A 110       6.619 -92.848  25.889  1.00   100           C
ATOM    892  CG  LYS A 110        6.21 -92.902  24.449  1.00   100           C
ATOM    893  CD  LYS A 110       4.742 -93.353  24.354  1.00   100           C
ATOM    894  CE  LYS A 110       3.999 -92.576  23.285  1.00   100           C
ATOM    895  NZ  LYS A 110       4.461 -92.936  21.922  1.00   100           N
ATOM    896  N   GLY A 111       9.319 -91.034  24.911  1.00   100           N
ATOM    897  CA  GLY A 111       9.631 -89.669  24.523  1.00   100           C
ATOM    898  C   GLY A 111       10.53 -88.889  25.481  1.00   100           C
ATOM    899  O   GLY A 111      10.116 -87.848  26.005  1.00   100           O
ATOM    900  N   VAL A 112      11.754 -89.376  25.705  1.00   100           N
ATOM    901  CA  VAL A 112      12.682 -88.716   26.63  1.00   100           C
ATOM    902  C   VAL A 112      14.091 -88.533  26.057  1.00   100           C
ATOM    903  O   VAL A 112      14.473 -89.232  25.129  1.00   100           O
ATOM    904  CB  VAL A 112       12.77 -89.455  27.986  1.00   100           C
ATOM    905  CG1 VAL A 112      11.433 -89.361  28.739  1.00   100           C
ATOM    906  CG2 VAL A 112      13.174 -90.892  27.785  1.00   100           C
ATOM    907  N   ASP A 113      14.848 -87.589  26.624  1.00   100           N
ATOM    908  CA  ASP A 113       16.22 -87.298  26.194  1.00   100           C
ATOM    909  C   ASP A 113      17.175 -87.313  27.393  1.00   100           C
ATOM    910  O   ASP A 113      17.405 -86.289  28.009  1.00   100           O
ATOM    911  CB  ASP A 113      16.294 -85.941   25.47  1.00   100           C
ATOM    912  CG  ASP A 113      17.729 -85.535  25.119  1.00   100           C
ATOM    913  OD1 ASP A 113      17.986 -84.313  24.997  1.00   100           O
ATOM    914  OD2 ASP A 113      18.594 -86.438  24.966  1.00   100           O
ATOM    915  N   PRO A 114      17.682 -88.498  27.758  1.00   100           N
ATOM    916  CA  PRO A 114      18.519 -88.606  28.957  1.00   100           C
ATOM    917  C   PRO A 114      19.985 -88.478  28.599  1.00   100           C
ATOM    918  O   PRO A 114      20.384 -88.924  27.524  1.00   100           O
ATOM    919  CB  PRO A 114       18.21 -90.015   29.47  1.00   100           C
ATOM    920  CG  PRO A 114      17.844 -90.798  28.234  1.00   100           C
ATOM    921  CD  PRO A 114      17.304 -89.818  27.214  1.00   100           C
ATOM    922  N   GLY A 115      20.766 -87.858  29.477  1.00   100           N
ATOM    923  CA  GLY A 115      22.202 -87.737  29.273  1.00   100           C
ATOM    924  C   GLY A 115      22.984 -88.101  30.515  1.00   100           C
ATOM    925  O   GLY A 115      22.669  -87.65  31.622  1.00   100           O
ATOM    926  N   VAL A 116      24.013 -88.916  30.326  1.00   100           N
ATOM    927  CA  VAL A 116      24.766 -89.487  31.437  1.00   100           C
ATOM    928  C   VAL A 116       26.14 -88.837  31.544  1.00   100           C
ATOM    929  O   VAL A 116      26.871  -88.76  30.548  1.00   100           O
ATOM    930  CB  VAL A 116      24.934 -90.991  31.223  1.00   100           C
ATOM    931  CG1 VAL A 116      25.887 -91.614  32.251  1.00   100           C
ATOM    932  CG2 VAL A 116      23.539 -91.693  31.219  1.00   100           C
ATOM    933  N   LEU A 117      26.473 -88.359  32.745  1.00   100           N
ATOM    934  CA  LEU A 117      27.824 -87.874  33.078  1.00   100           C
ATOM    935  C   LEU A 117      28.165 -88.337  34.496  1.00   100           C
ATOM    936  O   LEU A 117      27.304 -88.837    35.2  1.00   100           O
ATOM    937  CB  LEU A 117      27.898  -86.34  33.014  1.00   100           C
ATOM    938  CG  LEU A 117      27.288  -85.65  31.793  1.00   100           C
ATOM    939  CD1 LEU A 117      25.768 -85.622  31.908  1.00   100           C
ATOM    940  CD2 LEU A 117      27.827 -84.233  31.656  1.00   100           C
ATOM    941  N   SER A 118      29.405 -88.151  34.937  1.00   100           N
ATOM    942  CA  SER A 118       29.81 -88.692   36.24  1.00   100           C
ATOM    943  C   SER A 118      29.085 -88.006  37.408  1.00   100           C
ATOM    944  O   SER A 118      28.667 -88.666  38.367  1.00   100           O
ATOM    945  CB  SER A 118      31.357 -88.672  36.422  1.00   100           C
ATOM    946  OG  SER A 118       31.87 -87.345  36.455  1.00   100           O
ATOM    947  N   GLY A 119      28.911 -86.689  37.319  1.00   100           N
ATOM    948  CA  GLY A 119      28.389 -85.923  38.436  1.00   100           C
ATOM    949  C   GLY A 119      27.004 -85.345  38.202  1.00   100           C
ATOM    950  O   GLY A 119      26.493 -84.544  38.999  1.00   100           O
ATOM    951  N   ARG A 120      26.396 -85.744  37.094  1.00   100           N
ATOM    952  CA  ARG A 120      25.061 -85.277  36.753  1.00   100           C
ATOM    953  C   ARG A 120      24.423 -86.214  35.733  1.00   100           C
ATOM    954  O   ARG A 120      25.097 -86.756  34.858  1.00   100           O
ATOM    955  CB  ARG A 120      25.107 -83.833   36.21  1.00   100           C
ATOM    956  CG  ARG A 120      26.274  -83.57  35.245  1.00   100           C
ATOM    957  CD  ARG A 120      26.238 -82.179  34.609  1.00   100           C
ATOM    958  NE  ARG A 120      25.052 -81.975  33.794  1.00   100           N
ATOM    959  CZ  ARG A 120       25.04 -81.619   32.51  1.00   100           C
ATOM    960  NH1 ARG A 120      26.168 -81.401  31.841  1.00   100           N
ATOM    961  NH2 ARG A 120      23.872 -81.458  31.892  1.00   100           N
ATOM    962  N   THR A 121      23.118 -86.412  35.868  1.00   100           N
ATOM    963  CA  THR A 121      22.334 -87.084  34.848  1.00   100           C
ATOM    964  C   THR A 121      21.096 -86.227  34.603  1.00   100           C
ATOM    965  O   THR A 121      20.333 -85.949   35.52  1.00   100           O
ATOM    966  CB  THR A 121      21.881 -88.489  35.283  1.00   100           C
ATOM    967  OG1 THR A 121      23.019 -89.292  35.597  1.00   100           O
ATOM    968  CG2 THR A 121      21.075 -89.167   34.17  1.00   100           C
ATOM    969  N   ILE A 122      20.931 -85.802  33.359  1.00   100           N
ATOM    970  CA  ILE A 122      19.842 -84.935  32.962  1.00   100           C
ATOM    971  C   ILE A 122      18.857 -85.745  32.147  1.00   100           C
ATOM    972  O   ILE A 122      19.255 -86.601  31.354  1.00   100           O
ATOM    973  CB  ILE A 122      20.374 -83.786   32.08  1.00   100           C
ATOM    974  CG1 ILE A 122      19.265 -82.805  31.683  1.00   100           C
ATOM    975  CG2 ILE A 122       21.08 -84.343   30.84  1.00   100           C
ATOM    976  CD1 ILE A 122      19.775 -81.613  30.862  1.00   100           C
ATOM    977  N   ILE A 123      17.567 -85.495  32.348  1.00   100           N
ATOM    978  CA  ILE A 123      16.568 -86.013   31.43  1.00   100           C
ATOM    979  C   ILE A 123      15.783  -84.84  30.873  1.00   100           C
ATOM    980  O   ILE A 123      15.219 -84.046  31.624  1.00   100           O
ATOM    981  CB  ILE A 123      15.601 -86.996  32.108  1.00   100           C
ATOM    982  CG1 ILE A 123      16.359 -88.207   32.65  1.00   100           C
ATOM    983  CG2 ILE A 123       14.52 -87.455  31.114  1.00   100           C
ATOM    984  CD1 ILE A 123      15.493 -89.135  33.478  1.00   100           C
ATOM    985  N   GLU A 124      15.756 -84.709  29.553  1.00   100           N
ATOM    986  CA  GLU A 124      14.883 -83.704  28.948  1.00   100           C
ATOM    987  C   GLU A 124      13.627 -84.325  28.328  1.00   100           C
ATOM    988  O   GLU A 124      13.684 -85.425  27.766  1.00   100           O
ATOM    989  CB  GLU A 124      15.637 -82.881  27.906  1.00   100           C
ATOM    990  CG  GLU A 124       16.87 -82.192  28.462  1.00   100           C
ATOM    991  CD  GLU A 124      17.451 -81.178  27.496  1.00   100           C
ATOM    992  OE1 GLU A 124      18.683 -81.204  27.278  1.00   100           O
ATOM    993  OE2 GLU A 124      16.678 -80.346  26.966  1.00   100           O
ATOM    994  N   ALA A 125      12.508 -83.607  28.437  1.00   100           N
ATOM    995  CA  ALA A 125      11.244 -83.995  27.816  1.00   100           C
ATOM    996  C   ALA A 125      10.282 -82.802  27.812  1.00   100           C
ATOM    997  O   ALA A 125      10.547 -81.777  28.457  1.00   100           O
ATOM    998  CB  ALA A 125      10.625 -85.171  28.546  1.00   100           C
ATOM    999  N   ARG A 126       9.173 -82.935  27.086  1.00   100           N
ATOM   1000  CA  ARG A 126       8.139 -81.902  27.083  1.00   100           C
ATOM   1001  C   ARG A 126       7.775 -81.574  28.529  1.00   100           C
ATOM   1002  O   ARG A 126       7.714 -82.466  29.376  1.00   100           O
ATOM   1003  CB  ARG A 126       6.899 -82.383  26.317  1.00   100           C
ATOM   1004  CG  ARG A 126       7.128 -82.706  24.838  1.00   100           C
ATOM   1005  CD  ARG A 126        7.39 -81.456    24.0  1.00   100           C
ATOM   1006  NE  ARG A 126       7.475 -81.766  22.571  1.00   100           N
ATOM   1007  CZ  ARG A 126        7.08 -80.938  21.608  1.00   100           C
ATOM   1008  NH1 ARG A 126        7.18 -81.297  20.331  1.00   100           N
ATOM   1009  NH2 ARG A 126       6.572 -79.748  21.927  1.00   100           N
ATOM   1010  N   GLU A 127       7.528   -80.3  28.812  1.00   100           N
ATOM   1011  CA  GLU A 127       7.391 -79.844  30.194  1.00   100           C
ATOM   1012  C   GLU A 127       6.442 -80.688  31.064  1.00   100           C
ATOM   1013  O   GLU A 127       6.848 -81.181   32.11  1.00   100           O
ATOM   1014  CB  GLU A 127       7.024 -78.358  30.257  1.00   100           C
ATOM   1015  CG  GLU A 127       7.286 -77.734  31.624  1.00   100           C
ATOM   1016  CD  GLU A 127       7.301  -76.21  31.575  1.00   100           C
ATOM   1017  OE1 GLU A 127       7.632 -75.587    32.6  1.00   100           O
ATOM   1018  OE2 GLU A 127       6.976 -75.637   30.51  1.00   100           O
ATOM   1019  N   ARG A 128       5.185  -80.86  30.663  1.00   100           N
ATOM   1020  CA  ARG A 128       4.303 -81.667    31.5  1.00   100           C
ATOM   1021  C   ARG A 128       4.844 -83.101  31.666  1.00   100           C
ATOM   1022  O   ARG A 128       4.719 -83.692   32.74  1.00   100           O
ATOM   1023  CB  ARG A 128       2.853 -81.659  30.997  1.00   100           C
ATOM   1024  CG  ARG A 128       2.605 -82.486  29.737  1.00   100           C
ATOM   1025  CD  ARG A 128       1.265  -82.09  29.131  1.00   100           C
ATOM   1026  NE  ARG A 128       1.216 -80.659  28.852  1.00   100           N
ATOM   1027  CZ  ARG A 128       0.089 -79.968  28.708  1.00   100           C
ATOM   1028  NH1 ARG A 128       0.135 -78.663  28.463  1.00   100           N
ATOM   1029  NH2 ARG A 128      -1.088 -80.575   28.82  1.00   100           N
ATOM   1030  N   ASP A 129       5.453 -83.654  30.619  1.00   100           N
ATOM   1031  CA  ASP A 129       6.045 -84.987   30.72  1.00   100           C
ATOM   1032  C   ASP A 129       7.181 -85.024  31.754  1.00   100           C
ATOM   1033  O   ASP A 129       7.269 -85.941  32.575  1.00   100           O
ATOM   1034  CB  ASP A 129       6.604 -85.458  29.373  1.00   100           C
ATOM   1035  CG  ASP A 129       5.557 -85.517  28.278  1.00   100           C
ATOM   1036  OD1 ASP A 129       5.959 -85.466  27.097  1.00   100           O
ATOM   1037  OD2 ASP A 129       4.347 -85.618  28.577  1.00   100           O
ATOM   1038  N   ILE A 130       8.066 -84.039  31.709  1.00   100           N
ATOM   1039  CA  ILE A 130       9.202 -84.042  32.628  1.00   100           C
ATOM   1040  C   ILE A 130       8.765 -83.796  34.083  1.00   100           C
ATOM   1041  O   ILE A 130       9.368  -84.31  35.016  1.00   100           O
ATOM   1042  CB  ILE A 130      10.295 -83.041  32.195  1.00   100           C
ATOM   1043  CG1 ILE A 130      11.674 -83.526  32.649  1.00   100           C
ATOM   1044  CG2 ILE A 130      10.001 -81.672   32.74  1.00   100           C
ATOM   1045  CD1 ILE A 130      12.039 -84.897  32.132  1.00   100           C
ATOM   1046  N   GLU A 131       7.686 -83.046  34.276  1.00   100           N
ATOM   1047  CA  GLU A 131       7.163 -82.855  35.625  1.00   100           C
ATOM   1048  C   GLU A 131       6.687  -84.19  36.219  1.00   100           C
ATOM   1049  O   GLU A 131       6.898 -84.466  37.405  1.00   100           O
ATOM   1050  CB  GLU A 131       6.037 -81.816  35.629  1.00   100           C
ATOM   1051  CG  GLU A 131       6.526 -80.387  35.385  1.00   100           C
ATOM   1052  CD  GLU A 131       5.384 -79.412  35.146  1.00   100           C
ATOM   1053  OE1 GLU A 131       4.211 -79.845  35.204  1.00   100           O
ATOM   1054  OE2 GLU A 131       5.654 -78.215  34.911  1.00   100           O
ATOM   1055  N   LYS A 132       6.046  -85.01  35.387  1.00   100           N
ATOM   1056  CA  LYS A 132       5.593 -86.335  35.802  1.00   100           C
ATOM   1057  C   LYS A 132       6.779 -87.275   36.11  1.00   100           C
ATOM   1058  O   LYS A 132       6.789 -87.992  37.107  1.00   100           O
ATOM   1059  CB  LYS A 132       4.712 -86.941  34.712  1.00   100           C
ATOM   1060  CG  LYS A 132       4.202 -88.335  35.028  1.00   100           C
ATOM   1061  CD  LYS A 132       3.256 -88.834   33.94  1.00   100           C
ATOM   1062  CE  LYS A 132       1.941  -88.06  33.941  1.00   100           C
ATOM   1063  NZ  LYS A 132       1.071 -88.423  35.104  1.00   100           N
ATOM   1064  N   ILE A 133       7.777  -87.27  35.245  1.00   100           N
ATOM   1065  CA  ILE A 133        8.97  -88.07  35.484  1.00   100           C
ATOM   1066  C   ILE A 133       9.707 -87.641   36.76  1.00   100           C
ATOM   1067  O   ILE A 133      10.138 -88.498  37.541  1.00   100           O
ATOM   1068  CB  ILE A 133       9.901 -88.037  34.273  1.00   100           C
ATOM   1069  CG1 ILE A 133       9.206 -88.739  33.106  1.00   100           C
ATOM   1070  CG2 ILE A 133      11.257 -88.698  34.609  1.00   100           C
ATOM   1071  CD1 ILE A 133       9.772 -88.396  31.758  1.00   100           C
ATOM   1072  N   ALA A 134       9.833 -86.329  36.979  1.00   100           N
ATOM   1073  CA  ALA A 134      10.489 -85.821  38.182  1.00   100           C
ATOM   1074  C   ALA A 134       9.836  -86.35   39.46  1.00   100           C
ATOM   1075  O   ALA A 134      10.535 -86.848  40.359  1.00   100           O
ATOM   1076  CB  ALA A 134      10.538 -84.268  38.186  1.00   100           C
ATOM   1077  N   LYS A 135       8.502 -86.256  39.538  1.00   100           N
ATOM   1078  CA  LYS A 135       7.778 -86.759  40.703  1.00   100           C
ATOM   1079  C   LYS A 135       8.025  -88.24  40.952  1.00   100           C
ATOM   1080  O   LYS A 135       8.283 -88.655  42.083  1.00   100           O
ATOM   1081  CB  LYS A 135       6.268 -86.522  40.574  1.00   100           C
ATOM   1082  CG  LYS A 135       5.488 -87.081  41.749  1.00   100           C
ATOM   1083  CD  LYS A 135       4.054 -86.593  41.776  1.00   100           C
ATOM   1084  CE  LYS A 135       3.261 -87.333  42.867  1.00   100           C
ATOM   1085  NZ  LYS A 135        3.97 -87.254  44.195  1.00   100           N
ATOM   1086  N   ILE A 136       7.922 -89.036  39.894  1.00   100           N
ATOM   1087  CA  ILE A 136       8.115 -90.474  40.004  1.00   100           C
ATOM   1088  C   ILE A 136       9.524 -90.777  40.549  1.00   100           C
ATOM   1089  O   ILE A 136        9.71 -91.621   41.43  1.00   100           O
ATOM   1090  CB  ILE A 136       7.898 -91.149  38.631  1.00   100           C
ATOM   1091  CG1 ILE A 136       6.405 -91.137  38.268  1.00   100           C
ATOM   1092  CG2 ILE A 136       8.442 -92.569  38.634  1.00   100           C
ATOM   1093  CD1 ILE A 136       6.069 -91.723  36.888  1.00   100           C
ATOM   1094  N   GLU A 137      10.512 -90.054  40.039  1.00   100           N
ATOM   1095  CA  GLU A 137       11.91 -90.337  40.365  1.00   100           C
ATOM   1096  C   GLU A 137       12.39 -89.736  41.674  1.00   100           C
ATOM   1097  O   GLU A 137      13.314 -90.251  42.286  1.00   100           O
ATOM   1098  CB  GLU A 137      12.806  -89.95  39.195  1.00   100           C
ATOM   1099  CG  GLU A 137      12.388 -90.752  37.976  1.00   100           C
ATOM   1100  CD  GLU A 137      13.398 -90.728  36.865  1.00   100           C
ATOM   1101  OE1 GLU A 137      14.226 -89.789   36.83  1.00   100           O
ATOM   1102  OE2 GLU A 137      13.354 -91.658  36.027  1.00   100           O
ATOM   1103  N   VAL A 138      11.745 -88.666  42.114  1.00   100           N
ATOM   1104  CA  VAL A 138      12.018 -88.114  43.426  1.00   100           C
ATOM   1105  C   VAL A 138      11.281 -88.909  44.524  1.00   100           C
ATOM   1106  O   VAL A 138       11.79 -89.052  45.647  1.00   100           O
ATOM   1107  CB  VAL A 138      11.628 -86.625   43.48  1.00   100           C
ATOM   1108  CG1 VAL A 138      11.587 -86.133  44.917  1.00   100           C
ATOM   1109  CG2 VAL A 138      12.599 -85.792  42.633  1.00   100           C
ATOM   1110  N   ASP A 139      10.094 -89.422  44.193  1.00   100           N
ATOM   1111  CA  ASP A 139       9.256 -90.173  45.143  1.00   100           C
ATOM   1112  C   ASP A 139       9.811 -91.552  45.485  1.00   100           C
ATOM   1113  O   ASP A 139       9.599 -92.072  46.588  1.00   100           O
ATOM   1114  CB  ASP A 139       7.842 -90.412  44.563  1.00   100           C
ATOM   1115  CG  ASP A 139       6.892 -89.257  44.815  1.00   100           C
ATOM   1116  OD1 ASP A 139       7.289 -88.285  45.492  1.00   100           O
ATOM   1117  OD2 ASP A 139       5.733 -89.328  44.331  1.00   100           O
ATOM   1118  N   CYS A 140      10.466 -92.173  44.514  1.00   100           N
ATOM   1119  CA  CYS A 140      10.753 -93.593  44.623  1.00   100           C
ATOM   1120  C   CYS A 140      12.167 -93.888  45.128  1.00   100           C
ATOM   1121  O   CYS A 140       12.94 -92.975  45.403  1.00   100           O
ATOM   1122  CB  CYS A 140      10.501 -94.282  43.285  1.00   100           C
ATOM   1123  SG  CYS A 140      11.805 -93.993   42.09  1.00   100           S
ATOM   1124  N   GLU A 141      12.484 -95.176  45.236  1.00   100           N
ATOM   1125  CA  GLU A 141      13.734 -95.649  45.835  1.00   100           C
ATOM   1126  C   GLU A 141      15.003 -95.235  45.086  1.00   100           C
ATOM   1127  O   GLU A 141      16.103  -95.45  45.586  1.00   100           O
ATOM   1128  CB  GLU A 141      13.704 -97.175   45.98  1.00   100           C
ATOM   1129  CG  GLU A 141      13.505 -97.911   44.66  1.00   100           C
ATOM   1130  CD  GLU A 141      13.384 -99.425  44.829  1.00   100           C
ATOM   1131  OE1 GLU A 141      12.536-100.034  44.143  1.00   100           O
ATOM   1132  OE2 GLU A 141      14.146-100.008  45.631  1.00   100           O
ATOM   1133  N   LEU A 142      14.858 -94.659  43.896  1.00   100           N
ATOM   1134  CA  LEU A 142      16.018 -94.181  43.149  1.00   100           C
ATOM   1135  C   LEU A 142      16.523 -92.847  43.685  1.00   100           C
ATOM   1136  O   LEU A 142      17.597 -92.381   43.28  1.00   100           O
ATOM   1137  CB  LEU A 142      15.706 -94.022   41.66  1.00   100           C
ATOM   1138  CG  LEU A 142      15.053 -95.198  40.939  1.00   100           C
ATOM   1139  CD1 LEU A 142      14.574 -94.764  39.561  1.00   100           C
ATOM   1140  CD2 LEU A 142      15.993 -96.381  40.837  1.00   100           C
ATOM   1141  N   TYR A 143       15.77 -92.231   44.59  1.00   100           N
ATOM   1142  CA  TYR A 143      16.231  -90.99  45.211  1.00   100           C
ATOM   1143  C   TYR A 143      16.435 -91.189   46.71  1.00   100           C
ATOM   1144  O   TYR A 143       15.48 -91.474  47.434  1.00   100           O
ATOM   1145  CB  TYR A 143      15.224 -89.849  44.974  1.00   100           C
ATOM   1146  CG  TYR A 143      15.774 -88.477  45.298  1.00   100           C
ATOM   1147  CD1 TYR A 143      16.335  -87.68    44.3  1.00   100           C
ATOM   1148  CD2 TYR A 143      15.741 -87.975  46.596  1.00   100           C
ATOM   1149  CE1 TYR A 143      16.852 -86.416  44.585  1.00   100           C
ATOM   1150  CE2 TYR A 143      16.262 -86.713  46.891  1.00   100           C
ATOM   1151  CZ  TYR A 143      16.813 -85.941   45.88  1.00   100           C
ATOM   1152  OH  TYR A 143       17.33 -84.688  46.165  1.00   100           O
ATOM   1153  N   ASP A 144      17.675 -91.054  47.177  1.00   100           N
ATOM   1154  CA  ASP A 144      17.939 -90.999  48.615  1.00   100           C
ATOM   1155  C   ASP A 144      18.265 -89.552  49.014  1.00   100           C
ATOM   1156  O   ASP A 144      19.034 -88.883  48.331  1.00   100           O
ATOM   1157  CB  ASP A 144      19.081 -91.946  49.007  1.00   100           C
ATOM   1158  CG  ASP A 144       19.43 -91.845  50.475  1.00   100           C
ATOM   1159  OD1 ASP A 144      18.664 -92.399  51.306  1.00   100           O
ATOM   1160  OD2 ASP A 144      20.465 -91.204  50.798  1.00   100           O
ATOM   1161  N   THR A 145      17.668 -89.054  50.099  1.00   100           N
ATOM   1162  CA  THR A 145      17.793 -87.625  50.407  1.00   100           C
ATOM   1163  C   THR A 145      19.212 -87.216  50.827  1.00   100           C
ATOM   1164  O   THR A 145      19.536 -86.026  50.856  1.00   100           O
ATOM   1165  CB  THR A 145      16.765 -87.135  51.453  1.00   100           C
ATOM   1166  OG1 THR A 145      16.949 -87.836  52.681  1.00   100           O
ATOM   1167  CG2 THR A 145      15.332 -87.346  50.955  1.00   100           C
ATOM   1168  N   ALA A 146       20.06 -88.194  51.138  1.00   100           N
ATOM   1169  CA  ALA A 146      21.453 -87.886   51.47  1.00   100           C
ATOM   1170  C   ALA A 146      22.438  -88.15  50.324  1.00   100           C
ATOM   1171  O   ALA A 146      23.368 -87.364  50.104  1.00   100           O
ATOM   1172  CB  ALA A 146      21.894 -88.625  52.746  1.00   100           C
ATOM   1173  N   ARG A 147      22.234 -89.255  49.604  1.00   100           N
ATOM   1174  CA  ARG A 147      23.193  -89.72  48.599  1.00   100           C
ATOM   1175  C   ARG A 147      22.755  -89.37  47.184  1.00   100           C
ATOM   1176  O   ARG A 147      23.437 -89.716  46.218  1.00   100           O
ATOM   1177  CB  ARG A 147      23.418 -91.241  48.707  1.00   100           C
ATOM   1178  CG  ARG A 147      23.869  -91.72  50.088  1.00   100           C
ATOM   1179  CD  ARG A 147       25.13 -90.977  50.574  1.00   100           C
ATOM   1180  NE  ARG A 147      25.342 -91.192  52.007  1.00   100           N
ATOM   1181  CZ  ARG A 147      25.835 -92.307  52.529  1.00   100           C
ATOM   1182  NH1 ARG A 147      25.967 -92.431  53.844  1.00   100           N
ATOM   1183  NH2 ARG A 147      26.198 -93.298  51.731  1.00   100           N
ATOM   1184  N   THR A 148      21.613 -88.697  47.066  1.00   100           N
ATOM   1185  CA  THR A 148      21.121 -88.218  45.773  1.00   100           C
ATOM   1186  C   THR A 148      20.778 -86.762  45.924  1.00   100           C
ATOM   1187  O   THR A 148      20.339 -86.348  46.988  1.00   100           O
ATOM   1188  CB  THR A 148      19.814 -88.907  45.337  1.00   100           C
ATOM   1189  OG1 THR A 148      19.902 -90.319  45.544  1.00   100           O
ATOM   1190  CG2 THR A 148      19.524 -88.611  43.865  1.00   100           C
ATOM   1191  N   GLY A 149      20.949 -85.989  44.855  1.00   100           N
ATOM   1192  CA  GLY A 149      20.567  -84.59   44.87  1.00   100           C
ATOM   1193  C   GLY A 149      19.959 -84.104   43.57  1.00   100           C
ATOM   1194  O   GLY A 149      20.374 -84.494  42.476  1.00   100           O
ATOM   1195  N   LEU A 150      18.963 -83.238  43.699  1.00   100           N
ATOM   1196  CA  LEU A 150      18.367 -82.556   42.56  1.00   100           C
ATOM   1197  C   LEU A 150      19.218 -81.321  42.275  1.00   100           C
ATOM   1198  O   LEU A 150      19.273 -80.421  43.099  1.00   100           O
ATOM   1199  CB  LEU A 150      16.942 -82.129  42.934  1.00   100           C
ATOM   1200  CG  LEU A 150      15.912 -82.042  41.825  1.00   100           C
ATOM   1201  CD1 LEU A 150      15.733 -83.426  41.238  1.00   100           C
ATOM   1202  CD2 LEU A 150      14.576 -81.514  42.401  1.00   100           C
ATOM   1203  N   ARG A 151      19.887 -81.279  41.124  1.00   100           N
ATOM   1204  CA  ARG A 151      20.844 -80.204  40.823  1.00   100           C
ATOM   1205  C   ARG A 151       20.92 -79.903  39.339  1.00   100           C
ATOM   1206  O   ARG A 151      21.396 -80.733  38.563  1.00   100           O
ATOM   1207  CB  ARG A 151      22.257 -80.579  41.294  1.00   100           C
ATOM   1208  CG  ARG A 151      22.338 -80.948  42.752  1.00   100           C
ATOM   1209  CD  ARG A 151      23.754 -81.398  43.137  1.00   100           C
ATOM   1210  NE  ARG A 151      23.798 -81.743  44.554  1.00   100           N
ATOM   1211  CZ  ARG A 151      24.898 -81.988  45.253  1.00   100           C
ATOM   1212  NH1 ARG A 151      24.792 -82.266  46.547  1.00   100           N
ATOM   1213  NH2 ARG A 151      26.097 -81.939  44.676  1.00   100           N
ATOM   1214  N   GLY A 152      20.466 -78.713  38.946  1.00   100           N
ATOM   1215  CA  GLY A 152      20.497 -78.318  37.548  1.00   100           C
ATOM   1216  C   GLY A 152       21.76  -77.54  37.198  1.00   100           C
ATOM   1217  O   GLY A 152        22.0  -77.24  36.024  1.00   100           O
ATOM   1218  N   ARG A 153      22.545 -77.197  38.224  1.00   100           N
ATOM   1219  CA  ARG A 153      23.858 -76.537  38.065  1.00   100           C
ATOM   1220  C   ARG A 153      24.693 -76.622  39.336  1.00   100           C
ATOM   1221  O   ARG A 153      24.169 -76.852  40.432  1.00   100           O
ATOM   1222  CB  ARG A 153      23.711 -75.069  37.662  1.00   100           C
ATOM   1223  CG  ARG A 153      22.908 -74.228  38.656  1.00   100           C
ATOM   1224  CD  ARG A 153      23.332 -72.765  38.638  1.00   100           C
ATOM   1225  NE  ARG A 153      24.568 -72.539  39.376  1.00   100           N
ATOM   1226  CZ  ARG A 153      25.061 -71.328   39.65  1.00   100           C
ATOM   1227  NH1 ARG A 153       24.42 -70.237   39.24  1.00   100           N
ATOM   1228  NH2 ARG A 153       26.19 -71.208  40.339  1.00   100           N
ATOM   1229  N   THR A 154      26.004 -76.439  39.177  1.00   100           N
ATOM   1230  CA  THR A 154      26.938 -76.508  40.292  1.00   100           C
ATOM   1231  C   THR A 154      26.799 -77.849  40.997  1.00   100           C
ATOM   1232  O   THR A 154      26.432 -77.926  42.175  1.00   100           O
ATOM   1233  CB  THR A 154      26.729  -75.34  41.265  1.00   100           C
ATOM   1234  OG1 THR A 154      26.682 -74.117  40.516  1.00   100           O
ATOM   1235  CG2 THR A 154      27.884 -75.267  42.274  1.00   100           C
ATOM   1236  N   VAL A 155      27.118 -78.902  40.251  1.00   100           N
ATOM   1237  CA  VAL A 155      26.823 -80.275  40.655  1.00   100           C
ATOM   1238  C   VAL A 155      27.885  -80.89  41.563  1.00   100           C
ATOM   1239  O   VAL A 155      27.673 -81.966  42.128  1.00   100           O
ATOM   1240  CB  VAL A 155      26.641 -81.186  39.416  1.00   100           C
ATOM   1241  CG1 VAL A 155      25.586 -80.607  38.498  1.00   100           C
ATOM   1242  CG2 VAL A 155      27.975 -81.385  38.677  1.00   100           C
ATOM   1243  N   HIS A 156      29.023 -80.214  41.693  1.00   100           N
ATOM   1244  CA  HIS A 156       30.19 -80.767  42.403  1.00   100           C
ATOM   1245  C   HIS A 156      29.795 -81.555  43.644  1.00   100           C
ATOM   1246  O   HIS A 156      29.037 -81.063  44.481  1.00   100           O
ATOM   1247  CB  HIS A 156      31.148 -79.653  42.823  1.00   100           C
ATOM   1248  CG  HIS A 156       32.46  -80.15  43.373  1.00   100           C
ATOM   1249  ND1 HIS A 156      33.405 -80.779  42.592  1.00   100           N
ATOM   1250  CD2 HIS A 156      32.988 -80.091  44.618  1.00   100           C
ATOM   1251  CE1 HIS A 156      34.454 -81.098  43.331  1.00   100           C
ATOM   1252  NE2 HIS A 156      34.229 -80.688  44.566  1.00   100           N
ATOM   1253  N   GLY A 157      30.309 -82.773  43.779  1.00   100           N
ATOM   1254  CA  GLY A 157      30.113 -83.496  45.023  1.00   100           C
ATOM   1255  C   GLY A 157      29.976 -85.003  44.984  1.00   100           C
ATOM   1256  O   GLY A 157      30.154 -85.647   46.02  1.00   100           O
ATOM   1257  N   HIS A 158      29.653 -85.582  43.829  1.00   100           N
ATOM   1258  CA  HIS A 158      29.427  -87.03  43.779  1.00   100           C
ATOM   1259  C   HIS A 158       30.63 -87.812  44.294  1.00   100           C
ATOM   1260  O   HIS A 158      30.467  -88.84  44.935  1.00   100           O
ATOM   1261  CB  HIS A 158       29.04 -87.523   42.37  1.00   100           C
ATOM   1262  CG  HIS A 158      30.192 -87.665  41.419  1.00   100           C
ATOM   1263  ND1 HIS A 158       30.78 -86.587  40.787  1.00   100           N
ATOM   1264  CD2 HIS A 158      30.843 -88.766  40.965  1.00   100           C
ATOM   1265  CE1 HIS A 158      31.743 -87.019   39.99  1.00   100           C
ATOM   1266  NE2 HIS A 158      31.806 -88.335  40.086  1.00   100           N
ATOM   1267  N   ALA A 159      31.836  -87.31  44.028  1.00   100           N
ATOM   1268  CA  ALA A 159      33.049 -88.038   44.37  1.00   100           C
ATOM   1269  C   ALA A 159      33.744 -87.444  45.594  1.00   100           C
ATOM   1270  O   ALA A 159      34.879 -87.813  45.911  1.00   100           O
ATOM   1271  CB  ALA A 159      33.994 -88.034  43.187  1.00   100           C
ATOM   1272  N   VAL A 160      33.077 -86.509  46.263  1.00   100           N
ATOM   1273  CA  VAL A 160      33.657 -85.832  47.415  1.00   100           C
ATOM   1274  C   VAL A 160      33.266 -86.613  48.658  1.00   100           C
ATOM   1275  O   VAL A 160      32.184 -87.212  48.703  1.00   100           O
ATOM   1276  CB  VAL A 160      33.126 -84.369  47.526  1.00   100           C
ATOM   1277  CG1 VAL A 160      33.428 -83.753  48.888  1.00   100           C
ATOM   1278  CG2 VAL A 160      33.674 -83.503  46.411  1.00   100           C
ATOM   1279  N   ARG A 161      34.126 -86.621  49.675  1.00   100           N
ATOM   1280  CA  ARG A 161      33.756 -87.279  50.921  1.00   100           C
ATOM   1281  C   ARG A 161      32.429 -86.717  51.475  1.00   100           C
ATOM   1282  O   ARG A 161      32.019 -85.605  51.132  1.00   100           O
ATOM   1283  CB  ARG A 161      34.882 -87.179   51.95  1.00   100           C
ATOM   1284  CG  ARG A 161      36.031 -88.166  51.676  1.00   100           C
ATOM   1285  CD  ARG A 161      37.273 -87.791  52.436  1.00   100           C
ATOM   1286  NE  ARG A 161      37.625 -86.397  52.183  1.00   100           N
ATOM   1287  CZ  ARG A 161      38.442  -85.68  52.946  1.00   100           C
ATOM   1288  NH1 ARG A 161      38.686 -84.413  52.637  1.00   100           N
ATOM   1289  NH2 ARG A 161      39.003 -86.226  54.022  1.00   100           N
ATOM   1290  N   LEU A 162      31.775 -87.502  52.324  1.00   100           N
ATOM   1291  CA  LEU A 162       30.49 -87.141  52.902  1.00   100           C
ATOM   1292  C   LEU A 162      30.706 -86.294  54.146  1.00   100           C
ATOM   1293  O   LEU A 162      31.794 -86.304  54.717  1.00   100           O
ATOM   1294  CB  LEU A 162      29.722  -88.41  53.286  1.00   100           C
ATOM   1295  CG  LEU A 162      29.301 -89.351  52.152  1.00   100           C
ATOM   1296  CD1 LEU A 162      28.594 -90.589  52.707  1.00   100           C
ATOM   1297  CD2 LEU A 162      28.418 -88.624  51.155  1.00   100           C
ATOM   1298  N   ASP A 163      29.679 -85.566  54.575  1.00   100           N
ATOM   1299  CA  ASP A 163      29.788 -84.853  55.842  1.00   100           C
ATOM   1300  C   ASP A 163      29.478  -85.77  57.033  1.00   100           C
ATOM   1301  O   ASP A 163      29.135 -86.937  56.866  1.00   100           O
ATOM   1302  CB  ASP A 163      28.968 -83.551  55.862  1.00   100           C
ATOM   1303  CG  ASP A 163       27.47  -83.78  56.136  1.00   100           C
ATOM   1304  OD1 ASP A 163      27.064 -84.905  56.503  1.00   100           O
ATOM   1305  OD2 ASP A 163      26.699 -82.809  55.989  1.00   100           O
ATOM   1306  N   LYS A 164      29.646 -85.229  58.229  1.00   100           N
ATOM   1307  CA  LYS A 164      29.398 -85.916  59.491  1.00   100           C
ATOM   1308  C   LYS A 164      28.086 -86.713  59.488  1.00   100           C
ATOM   1309  O   LYS A 164      28.011 -87.817  60.039  1.00   100           O
ATOM   1310  CB  LYS A 164      29.304 -84.843   60.57  1.00   100           C
ATOM   1311  CG  LYS A 164      29.858  -85.21  61.915  1.00   100           C
ATOM   1312  CD  LYS A 164      29.807 -83.984  62.837  1.00   100           C
ATOM   1313  CE  LYS A 164      28.417 -83.356  62.851  1.00   100           C
ATOM   1314  NZ  LYS A 164      27.392 -84.294  63.395  1.00   100           N
ATOM   1315  N   ASP A 165      27.044 -86.138   58.89  1.00   100           N
ATOM   1316  CA  ASP A 165      25.729 -86.774  58.902  1.00   100           C
ATOM   1317  C   ASP A 165      25.483 -87.701   57.71  1.00   100           C
ATOM   1318  O   ASP A 165      24.438 -88.327  57.638  1.00   100           O
ATOM   1319  CB  ASP A 165      24.613 -85.722  58.983  1.00   100           C
ATOM   1320  CG  ASP A 165      24.828 -84.733  60.119  1.00   100           C
ATOM   1321  OD1 ASP A 165      25.001 -85.177  61.277  1.00   100           O
ATOM   1322  OD2 ASP A 165      24.843  -83.51   59.85  1.00   100           O
ATOM   1323  N   GLY A 166      26.429 -87.781  56.773  1.00   100           N
ATOM   1324  CA  GLY A 166      26.275  -88.67  55.632  1.00   100           C
ATOM   1325  C   GLY A 166      25.698 -87.986  54.405  1.00   100           C
ATOM   1326  O   GLY A 166       25.37 -88.633  53.402  1.00   100           O
ATOM   1327  N   MET A 167      25.583 -86.666  54.477  1.00   100           N
ATOM   1328  CA  MET A 167      25.114 -85.871  53.338  1.00   100           C
ATOM   1329  C   MET A 167      26.214 -85.587  52.324  1.00   100           C
ATOM   1330  O   MET A 167      27.363 -85.318  52.699  1.00   100           O
ATOM   1331  CB  MET A 167      24.527 -84.548  53.828  1.00   100           C
ATOM   1332  CG  MET A 167      23.385 -84.745   54.82  1.00   100           C
ATOM   1333  SD  MET A 167      21.881 -85.353  54.011  1.00   100           S
ATOM   1334  CE  MET A 167      21.401 -83.853   53.15  1.00   100           C
ATOM   1335  N   MET A 168      25.841 -85.636  51.046  1.00   100           N
ATOM   1336  CA  MET A 168      26.742 -85.321  49.952  1.00   100           C
ATOM   1337  C   MET A 168      26.958 -83.806    49.9  1.00   100           C
ATOM   1338  O   MET A 168      26.039 -83.045  50.161  1.00   100           O
ATOM   1339  CB  MET A 168      26.155 -85.854   48.64  1.00   100           C
ATOM   1340  CG  MET A 168      26.907 -85.483  47.392  1.00   100           C
ATOM   1341  SD  MET A 168       26.35 -86.367  45.925  1.00   100           S
ATOM   1342  CE  MET A 168      24.555 -86.041   45.93  1.00   100           C
ATOM   1343  N   PHE A 169      28.174 -83.364  49.577  1.00   100           N
ATOM   1344  CA  PHE A 169      28.459 -81.926  49.515  1.00   100           C
ATOM   1345  C   PHE A 169      27.594 -81.227   48.47  1.00   100           C
ATOM   1346  O   PHE A 169      27.393 -81.749   47.37  1.00   100           O
ATOM   1347  CB  PHE A 169      29.952 -81.685  49.213  1.00   100           C
ATOM   1348  CG  PHE A 169      30.284 -80.257  48.832  1.00   100           C
ATOM   1349  CD1 PHE A 169      30.479 -79.284   49.81  1.00   100           C
ATOM   1350  CD2 PHE A 169      30.403  -79.89  47.501  1.00   100           C
ATOM   1351  CE1 PHE A 169      30.788 -77.971   49.46  1.00   100           C
ATOM   1352  CE2 PHE A 169      30.716 -78.584  47.149  1.00   100           C
ATOM   1353  CZ  PHE A 169       30.91 -77.626  48.125  1.00   100           C
ATOM   1354  N   ASP A 170      27.075  -80.05  48.811  1.00   100           N
ATOM   1355  CA  ASP A 170      26.371  -79.21  47.839  1.00   100           C
ATOM   1356  C   ASP A 170      26.858 -77.776  48.001  1.00   100           C
ATOM   1357  O   ASP A 170      26.605 -77.155  49.037  1.00   100           O
ATOM   1358  CB  ASP A 170      24.842 -79.272  48.032  1.00   100           C
ATOM   1359  CG  ASP A 170      24.078 -78.433  46.989  1.00   100           C
ATOM   1360  OD1 ASP A 170      24.733 -77.726  46.176  1.00   100           O
ATOM   1361  OD2 ASP A 170      22.814 -78.466  46.987  1.00   100           O
ATOM   1362  N   ALA A 171      27.569 -77.253  46.999  1.00   100           N
ATOM   1363  CA  ALA A 171      28.146 -75.915  47.119  1.00   100           C
ATOM   1364  C   ALA A 171      27.063 -74.837  47.186  1.00   100           C
ATOM   1365  O   ALA A 171      27.302  -73.77  47.744  1.00   100           O
ATOM   1366  CB  ALA A 171      29.118 -75.612  45.975  1.00   100           C
ATOM   1367  N   LEU A 172      25.892 -75.106  46.611  1.00   100           N
ATOM   1368  CA  LEU A 172      24.787 -74.135  46.668  1.00   100           C
ATOM   1369  C   LEU A 172      23.896 -74.296  47.902  1.00   100           C
ATOM   1370  O   LEU A 172      22.982 -73.503  48.123  1.00   100           O
ATOM   1371  CB  LEU A 172       23.93 -74.157  45.389  1.00   100           C
ATOM   1372  CG  LEU A 172      24.646 -73.904  44.058  1.00   100           C
ATOM   1373  CD1 LEU A 172      23.636 -73.716  42.904  1.00   100           C
ATOM   1374  CD2 LEU A 172      25.612 -72.699  44.146  1.00   100           C
ATOM   1375  N   ARG A 173      24.155 -75.315  48.706  1.00   100           N
ATOM   1376  CA  ARG A 173      23.402 -75.511  49.935  1.00   100           C
ATOM   1377  C   ARG A 173      21.887 -75.544  49.691  1.00   100           C
ATOM   1378  O   ARG A 173      21.108 -74.855  50.352  1.00   100           O
ATOM   1379  CB  ARG A 173      23.772  -74.42  50.923  1.00   100           C
ATOM   1380  CG  ARG A 173      25.292 -74.343   51.14  1.00   100           C
ATOM   1381  CD  ARG A 173      25.629 -74.708   52.55  1.00   100           C
ATOM   1382  NE  ARG A 173      25.922  -73.53  53.352  1.00   100           N
ATOM   1383  CZ  ARG A 173      25.806 -73.479  54.677  1.00   100           C
ATOM   1384  NH1 ARG A 173      25.368 -74.533  55.359  1.00   100           N
ATOM   1385  NH2 ARG A 173      26.116 -72.365  55.323  1.00   100           N
ATOM   1386  N   ARG A 174      21.473 -76.352  48.729  1.00   100           N
ATOM   1387  CA  ARG A 174      20.057 -76.429  48.386  1.00   100           C
ATOM   1388  C   ARG A 174      19.228 -77.119  49.463  1.00   100           C
ATOM   1389  O   ARG A 174      18.018 -76.913  49.549  1.00   100           O
ATOM   1390  CB  ARG A 174      19.876 -77.103   47.03  1.00   100           C
ATOM   1391  CG  ARG A 174      20.123  -76.14  45.877  1.00   100           C
ATOM   1392  CD  ARG A 174      20.452 -76.883  44.607  1.00   100           C
ATOM   1393  NE  ARG A 174      21.852 -77.286  44.594  1.00   100           N
ATOM   1394  CZ  ARG A 174       22.59 -77.368  43.497  1.00   100           C
ATOM   1395  NH1 ARG A 174      22.048 -77.084  42.322  1.00   100           N
ATOM   1396  NH2 ARG A 174      23.866 -77.739  43.581  1.00   100           N
ATOM   1397  N   TRP A 175      19.881 -77.931  50.284  1.00   100           N
ATOM   1398  CA  TRP A 175       19.19 -78.684  51.319  1.00   100           C
ATOM   1399  C   TRP A 175      19.553 -78.217  52.708  1.00   100           C
ATOM   1400  O   TRP A 175      20.598 -77.596  52.922  1.00   100           O
ATOM   1401  CB  TRP A 175      19.495 -80.178  51.205  1.00   100           C
ATOM   1402  CG  TRP A 175      20.944 -80.528  51.241  1.00   100           C
ATOM   1403  CD1 TRP A 175      21.717 -80.889  50.183  1.00   100           C
ATOM   1404  CD2 TRP A 175      21.799 -80.568  52.397  1.00   100           C
ATOM   1405  NE1 TRP A 175      22.997 -81.144  50.599  1.00   100           N
ATOM   1406  CE2 TRP A 175      23.075 -80.956  51.954  1.00   100           C
ATOM   1407  CE3 TRP A 175      21.607 -80.312  53.759  1.00   100           C
ATOM   1408  CZ2 TRP A 175      24.162 -81.087  52.821  1.00   100           C
ATOM   1409  CZ3 TRP A 175      22.683 -80.451  54.622  1.00   100           C
ATOM   1410  CH2 TRP A 175      23.948 -80.832  54.148  1.00   100           C
ATOM   1411  N   SER A 176      18.679 -78.537  53.649  1.00   100           N
ATOM   1412  CA  SER A 176      18.904  -78.29  55.057  1.00   100           C
ATOM   1413  C   SER A 176       18.55  -79.57  55.804  1.00   100           C
ATOM   1414  O   SER A 176       17.65  -80.29  55.396  1.00   100           O
ATOM   1415  CB  SER A 176      18.035 -77.132  55.532  1.00   100           C
ATOM   1416  OG  SER A 176      18.042 -77.038  56.943  1.00   100           O
ATOM   1417  N   ARG A 177       19.27 -79.875  56.878  1.00   100           N
ATOM   1418  CA  ARG A 177      19.015 -81.111   57.61  1.00   100           C
ATOM   1419  C   ARG A 177      18.556 -80.833  59.034  1.00   100           C
ATOM   1420  O   ARG A 177      19.194 -80.076  59.763  1.00   100           O
ATOM   1421  CB  ARG A 177      20.257 -82.005   57.61  1.00   100           C
ATOM   1422  CG  ARG A 177      20.126  -83.28  58.417  1.00   100           C
ATOM   1423  CD  ARG A 177      21.476 -83.986  58.515  1.00   100           C
ATOM   1424  NE  ARG A 177      21.405 -85.234   59.27  1.00   100           N
ATOM   1425  CZ  ARG A 177      21.367 -85.294  60.599  1.00   100           C
ATOM   1426  NH1 ARG A 177      21.382 -84.174  61.311  1.00   100           N
ATOM   1427  NH2 ARG A 177      21.304 -86.469  61.218  1.00   100           N
ATOM   1428  N   GLY A 178      17.445 -81.448  59.417  1.00   100           N
ATOM   1429  CA  GLY A 178      16.905 -81.296  60.757  1.00   100           C
ATOM   1430  C   GLY A 178      17.606 -82.218  61.732  1.00   100           C
ATOM   1431  O   GLY A 178      18.357 -83.111   61.33  1.00   100           O
ATOM   1432  N   ALA A 179      17.358 -81.999   63.02  1.00   100           N
ATOM   1433  CA  ALA A 179      17.975 -82.789  64.085  1.00   100           C
ATOM   1434  C   ALA A 179        17.7 -84.281  63.932  1.00   100           C
ATOM   1435  O   ALA A 179       18.57 -85.109  64.201  1.00   100           O
ATOM   1436  CB  ALA A 179      17.482 -82.308  65.441  1.00   100           C
ATOM   1437  N   ASP A 181      16.484 -84.608  63.494  1.00   100           N
ATOM   1438  CA  ASP A 181      16.047 -85.993  63.346  1.00   100           C
ATOM   1439  C   ASP A 181      16.475 -86.612  62.019  1.00   100           C
ATOM   1440  O   ASP A 181      16.127 -87.755  61.734  1.00   100           O
ATOM   1441  CB  ASP A 181      14.526 -86.099  63.511  1.00   100           C
ATOM   1442  CG  ASP A 181      13.754 -85.423  62.375  1.00   100           C
ATOM   1443  OD1 ASP A 181      12.612  -85.85  62.108  1.00   100           O
ATOM   1444  OD2 ASP A 181       14.28 -84.482  61.744  1.00   100           O
ATOM   1445  N   GLY A 182      17.227 -85.859  61.214  1.00   100           N
ATOM   1446  CA  GLY A 182        17.8  -86.39  59.987  1.00   100           C
ATOM   1447  C   GLY A 182      17.022 -86.002  58.745  1.00   100           C
ATOM   1448  O   GLY A 182      17.468 -86.222  57.619  1.00   100           O
ATOM   1449  N   THR A 183      15.848 -85.419  58.946  1.00   100           N
ATOM   1450  CA  THR A 183      14.974  -85.07  57.835  1.00   100           C
ATOM   1451  C   THR A 183      15.611 -84.045  56.916  1.00   100           C
ATOM   1452  O   THR A 183      16.149 -83.041   57.38  1.00   100           O
ATOM   1453  CB  THR A 183      13.648 -84.507  58.347  1.00   100           C
ATOM   1454  OG1 THR A 183      13.029 -85.487  59.183  1.00   100           O
ATOM   1455  CG2 THR A 183       12.73 -84.171  57.194  1.00   100           C
ATOM   1456  N   VAL A 184      15.553 -84.299  55.613  1.00   100           N
ATOM   1457  CA  VAL A 184      16.146 -83.376  54.656  1.00   100           C
ATOM   1458  C   VAL A 184      15.073 -82.523  53.967  1.00   100           C
ATOM   1459  O   VAL A 184       14.08 -83.039   53.46  1.00   100           O
ATOM   1460  CB  VAL A 184       16.98 -84.113  53.607  1.00   100           C
ATOM   1461  CG1 VAL A 184       17.55 -83.125  52.597  1.00   100           C
ATOM   1462  CG2 VAL A 184      18.095 -84.925  54.288  1.00   100           C
ATOM   1463  N   THR A 185      15.282 -81.213  53.979  1.00   100           N
ATOM   1464  CA  THR A 185      14.386 -80.267  53.335  1.00   100           C
ATOM   1465  C   THR A 185      15.149 -79.476  52.287  1.00   100           C
ATOM   1466  O   THR A 185      16.273 -79.048  52.531  1.00   100           O
ATOM   1467  CB  THR A 185      13.809 -79.282  54.361  1.00   100           C
ATOM   1468  OG1 THR A 185      13.054 -80.003  55.342  1.00   100           O
ATOM   1469  CG2 THR A 185      12.903  -78.27  53.688  1.00   100           C
ATOM   1470  N   TYR A 186       14.56 -79.293  51.111  1.00   100           N
ATOM   1471  CA  TYR A 186      15.151 -78.383  50.143  1.00   100           C
ATOM   1472  C   TYR A 186      14.686 -76.972  50.459  1.00   100           C
ATOM   1473  O   TYR A 186      13.483 -76.729  50.611  1.00   100           O
ATOM   1474  CB  TYR A 186      14.784 -78.771  48.718  1.00   100           C
ATOM   1475  CG  TYR A 186      15.898 -79.447   47.95  1.00   100           C
ATOM   1476  CD1 TYR A 186      16.268  -78.99   46.69  1.00   100           C
ATOM   1477  CD2 TYR A 186      16.584 -80.537  48.484  1.00   100           C
ATOM   1478  CE1 TYR A 186       17.28 -79.595  45.975  1.00   100           C
ATOM   1479  CE2 TYR A 186      17.606 -81.159  47.776  1.00   100           C
ATOM   1480  CZ  TYR A 186      17.945 -80.681  46.522  1.00   100           C
ATOM   1481  OH  TYR A 186      18.953 -81.271  45.801  1.00   100           O
ATOM   1482  N   VAL A 187       15.64 -76.054   50.59  1.00   100           N
ATOM   1483  CA  VAL A 187       15.34 -74.666  50.945  1.00   100           C
ATOM   1484  C   VAL A 187      15.576 -73.716  49.775  1.00   100           C
ATOM   1485  O   VAL A 187      15.339 -72.516  49.892  1.00   100           O
ATOM   1486  CB  VAL A 187      16.131 -74.187  52.205  1.00   100           C
ATOM   1487  CG1 VAL A 187      15.595 -74.861  53.456  1.00   100           C
ATOM   1488  CG2 VAL A 187      17.641 -74.443   52.06  1.00   100           C
ATOM   1489  N   LYS A 188      16.056 -74.265  48.661  1.00   100           N
ATOM   1490  CA  LYS A 188      16.241 -73.526  47.409  1.00   100           C
ATOM   1491  C   LYS A 188      15.783 -74.438   46.29  1.00   100           C
ATOM   1492  O   LYS A 188      15.654 -75.649   46.51  1.00   100           O
ATOM   1493  CB  LYS A 188      17.723 -73.167  47.181  1.00   100           C
ATOM   1494  CG  LYS A 188      18.341 -72.297  48.246  1.00   100           C
ATOM   1495  CD  LYS A 188      19.857 -72.093  47.987  1.00   100           C
ATOM   1496  CE  LYS A 188      20.569 -71.514  49.202  1.00   100           C
ATOM   1497  NZ  LYS A 188      22.033 -71.243  48.916  1.00   100           N
ATOM   1498  N   ASP A 189      15.535 -73.885  45.098  1.00   100           N
ATOM   1499  CA  ASP A 189       15.17  -74.73  43.953  1.00   100           C
ATOM   1500  C   ASP A 189      16.391 -75.493  43.428  1.00   100           C
ATOM   1501  O   ASP A 189      17.482 -75.411  44.009  1.00   100           O
ATOM   1502  CB  ASP A 189      14.485 -73.937  42.831  1.00   100           C
ATOM   1503  CG  ASP A 189       15.38 -72.857  42.239  1.00   100           C
ATOM   1504  OD1 ASP A 189      14.858 -71.778  41.863  1.00   100           O
ATOM   1505  OD2 ASP A 189      16.607 -73.085  42.169  1.00   100           O
ATOM   1506  N   MET A 190      16.215 -76.223  42.327  1.00   100           N
ATOM   1507  CA  MET A 190      17.269 -77.125  41.889  1.00   100           C
ATOM   1508  C   MET A 190      18.472 -76.418  41.263  1.00   100           C
ATOM   1509  O   MET A 190      19.516 -77.038  41.078  1.00   100           O
ATOM   1510  CB  MET A 190      16.736 -78.242  40.986  1.00   100           C
ATOM   1511  CG  MET A 190      16.469 -77.845  39.564  1.00   100           C
ATOM   1512  SD  MET A 190      16.134  -79.28  38.512  1.00   100           S
ATOM   1513  CE  MET A 190      15.562 -78.392  37.059  1.00   100           C
ATOM   1514  N   ILE A 191      18.335  -75.13  40.955  1.00   100           N
ATOM   1515  CA  ILE A 191      19.504 -74.344  40.536  1.00   100           C
ATOM   1516  C   ILE A 191      19.925 -73.327  41.597  1.00   100           C
ATOM   1517  O   ILE A 191      20.624 -72.363  41.302  1.00   100           O
ATOM   1518  CB  ILE A 191      19.285 -73.629  39.175  1.00   100           C
ATOM   1519  CG1 ILE A 191      18.144 -72.608  39.261  1.00   100           C
ATOM   1520  CG2 ILE A 191      19.016 -74.657  38.069  1.00   100           C
ATOM   1521  CD1 ILE A 191      17.884 -71.898   37.96  1.00   100           C
ATOM   1522  N   GLY A 192      19.488 -73.541  42.833  1.00   100           N
ATOM   1523  CA  GLY A 192      19.871 -72.677  43.932  1.00   100           C
ATOM   1524  C   GLY A 192      19.107  -71.37  44.045  1.00   100           C
ATOM   1525  O   GLY A 192      19.536 -70.465  44.754  1.00   100           O
ATOM   1526  N   GLY A 193       17.99 -71.254  43.342  1.00   100           N
ATOM   1527  CA  GLY A 193      17.163 -70.057  43.427  1.00   100           C
ATOM   1528  C   GLY A 193      16.197 -70.085  44.599  1.00   100           C
ATOM   1529  O   GLY A 193      15.825 -71.152  45.078  1.00   100           O
ATOM   1530  N   ALA A 194      15.782 -68.911  45.065  1.00   100           N
ATOM   1531  CA  ALA A 194       14.82 -68.823  46.154  1.00   100           C
ATOM   1532  C   ALA A 194      13.457 -69.421  45.757  1.00   100           C
ATOM   1533  O   ALA A 194       13.01 -69.272  44.614  1.00   100           O
ATOM   1534  CB  ALA A 194      14.655  -67.38  46.571  1.00   100           C
ATOM   1535  N   MET A 195       12.81 -70.099  46.707  1.00   100           N
ATOM   1536  CA  MET A 195      11.448 -70.607  46.525  1.00   100           C
ATOM   1537  C   MET A 195      10.506 -69.894  47.489  1.00   100           C
ATOM   1538  O   MET A 195      10.956 -69.338  48.488  1.00   100           O
ATOM   1539  CB  MET A 195       11.39 -72.115  46.781  1.00   100           C
ATOM   1540  CG  MET A 195      12.155  -72.96  45.782  1.00   100           C
ATOM   1541  SD  MET A 195      11.859 -74.735  45.994  1.00   100           S
ATOM   1542  CE  MET A 195      12.308 -74.972  47.712  1.00   100           C
ATOM   1543  N   ASP A 196       9.203 -69.915  47.211  1.00   100           N
ATOM   1544  CA  ASP A 196       8.261  -69.25  48.106  1.00   100           C
ATOM   1545  C   ASP A 196       8.054 -70.054  49.388  1.00   100           C
ATOM   1546  O   ASP A 196       7.597 -69.509  50.389  1.00   100           O
ATOM   1547  CB  ASP A 196       6.923 -68.934  47.414  1.00   100           C
ATOM   1548  CG  ASP A 196       6.188 -70.176  46.942  1.00   100           C
ATOM   1549  OD1 ASP A 196       6.842 -71.225  46.766  1.00   100           O
ATOM   1550  OD2 ASP A 196       4.953 -70.106  46.735  1.00   100           O
ATOM   1551  N   LYS A 197       8.407 -71.341  49.357  1.00   100           N
ATOM   1552  CA  LYS A 197       8.331 -72.199  50.542  1.00   100           C
ATOM   1553  C   LYS A 197       9.329 -73.364  50.487  1.00   100           C
ATOM   1554  O   LYS A 197       9.765 -73.766   49.41  1.00   100           O
ATOM   1555  CB  LYS A 197       6.911 -72.737  50.732  1.00   100           C
ATOM   1556  CG  LYS A 197         6.6 -74.007  49.963  1.00   100           C
ATOM   1557  CD  LYS A 197       5.226 -74.556  50.374  1.00   100           C
ATOM   1558  CE  LYS A 197        5.02 -75.989  49.905  1.00   100           C
ATOM   1559  NZ  LYS A 197       5.874 -76.981  50.625  1.00   100           N
ATOM   1560  N   GLU A 198       9.689 -73.892  51.654  1.00   100           N
ATOM   1561  CA  GLU A 198      10.607 -75.032  51.748  1.00   100           C
ATOM   1562  C   GLU A 198       9.901 -76.317  51.331  1.00   100           C
ATOM   1563  O   GLU A 198       8.684 -76.424  51.473  1.00   100           O
ATOM   1564  CB  GLU A 198      11.111 -75.177  53.183  1.00   100           C
ATOM   1565  CG  GLU A 198      11.894 -73.968  53.676  1.00   100           C
ATOM   1566  CD  GLU A 198      12.433 -74.142  55.089  1.00   100           C
ATOM   1567  OE1 GLU A 198      12.009 -75.106  55.775  1.00   100           O
ATOM   1568  OE2 GLU A 198      13.277 -73.308  55.506  1.00   100           O
ATOM   1569  N   VAL A 199      10.654 -77.288  50.821  1.00   100           N
ATOM   1570  CA  VAL A 199       10.07 -78.551  50.371  1.00   100           C
ATOM   1571  C   VAL A 199      10.696 -79.742   51.08  1.00   100           C
ATOM   1572  O   VAL A 199      11.855 -80.092   50.83  1.00   100           O
ATOM   1573  CB  VAL A 199      10.244 -78.768  48.849  1.00   100           C
ATOM   1574  CG1 VAL A 199       9.557  -80.06  48.431  1.00   100           C
ATOM   1575  CG2 VAL A 199       9.692 -77.582  48.063  1.00   100           C
ATOM   1576  N   THR A 200       9.927 -80.377  51.949  1.00   100           N
ATOM   1577  CA  THR A 200      10.433  -81.49   52.74  1.00   100           C
ATOM   1578  C   THR A 200      10.572 -82.737  51.883  1.00   100           C
ATOM   1579  O   THR A 200       9.649 -83.105   51.17  1.00   100           O
ATOM   1580  CB  THR A 200       9.513 -81.771  53.941  1.00   100           C
ATOM   1581  OG1 THR A 200       9.509 -80.624  54.801  1.00   100           O
ATOM   1582  CG2 THR A 200       9.997 -82.983  54.723  1.00   100           C
ATOM   1583  N   LEU A 201      11.733 -83.379  51.943  1.00   100           N
ATOM   1584  CA  LEU A 201      11.969 -84.584  51.154  1.00   100           C
ATOM   1585  C   LEU A 201      11.906 -85.835  52.017  1.00   100           C
ATOM   1586  O   LEU A 201      11.368 -86.856  51.592  1.00   100           O
ATOM   1587  CB  LEU A 201      13.316 -84.517  50.428  1.00   100           C
ATOM   1588  CG  LEU A 201       13.44 -83.434  49.359  1.00   100           C
ATOM   1589  CD1 LEU A 201      14.817 -83.482  48.692  1.00   100           C
ATOM   1590  CD2 LEU A 201      12.309 -83.512  48.325  1.00   100           C
ATOM   1591  N   GLY A 202      12.466 -85.757  53.221  1.00   100           N
ATOM   1592  CA  GLY A 202      12.424  -86.87  54.153  1.00   100           C
ATOM   1593  C   GLY A 202      13.783 -87.347  54.645  1.00   100           C
ATOM   1594  O   GLY A 202      14.828 -86.805  54.293  1.00   100           O
ATOM   1595  N   LYS A 203      13.759 -88.389  55.465  1.00   100           N
ATOM   1596  CA  LYS A 203      14.967 -88.941  56.047  1.00   100           C
ATOM   1597  C   LYS A 203      15.772 -89.808  55.072  1.00   100           C
ATOM   1598  O   LYS A 203      15.218 -90.397  54.148  1.00   100           O
ATOM   1599  CB  LYS A 203      14.605  -89.71  57.316  1.00   100           C
ATOM   1600  CG  LYS A 203      13.996 -88.809  58.375  1.00   100           C
ATOM   1601  CD  LYS A 203      13.594 -89.568  59.622  1.00   100           C
ATOM   1602  CE  LYS A 203      12.879 -88.641  60.592  1.00   100           C
ATOM   1603  NZ  LYS A 203        12.3  -89.38   61.74  1.00   100           N
ATOM   1604  N   PRO A 204      17.098 -89.867  55.268  1.00   100           N
ATOM   1605  CA  PRO A 204      17.975 -90.691  54.425  1.00   100           C
ATOM   1606  C   PRO A 204      17.816  -92.17   54.76  1.00   100           C
ATOM   1607  O   PRO A 204        17.4 -92.495  55.867  1.00   100           O
ATOM   1608  CB  PRO A 204      19.378 -90.216  54.811  1.00   100           C
ATOM   1609  CG  PRO A 204      19.238 -89.723    56.2  1.00   100           C
ATOM   1610  CD  PRO A 204      17.852 -89.112  56.282  1.00   100           C
ATOM   1611  N   LEU A 205      18.122 -93.045  53.812  1.00   100           N
ATOM   1612  CA  LEU A 205      18.142 -94.484  54.082  1.00   100           C
ATOM   1613  C   LEU A 205       19.36 -94.805  54.931  1.00   100           C
ATOM   1614  O   LEU A 205      20.362 -94.076  54.913  1.00   100           O
ATOM   1615  CB  LEU A 205       18.22 -95.284  52.777  1.00   100           C
ATOM   1616  CG  LEU A 205      17.005 -95.291   51.84  1.00   100           C
ATOM   1617  CD1 LEU A 205      17.372 -95.812  50.451  1.00   100           C
ATOM   1618  CD2 LEU A 205      15.919 -96.137  52.452  1.00   100           C
ATOM   1619  N   SER A 206      19.287  -95.91  55.656  1.00   100           N
ATOM   1620  CA  SER A 206      20.412 -96.365   56.46  1.00   100           C
ATOM   1621  C   SER A 206       21.48 -97.012  55.581  1.00   100           C
ATOM   1622  O   SER A 206      21.219 -97.393  54.435  1.00   100           O
ATOM   1623  CB  SER A 206      19.926 -97.386  57.479  1.00   100           C
ATOM   1624  OG  SER A 206       19.44 -98.531  56.801  1.00   100           O
ATOM   1625  N   ASP A 207      22.682 -97.147  56.132  1.00   100           N
ATOM   1626  CA  ASP A 207      23.796 -97.725  55.393  1.00   100           C
ATOM   1627  C   ASP A 207      23.469  -99.11  54.848  1.00   100           C
ATOM   1628  O   ASP A 207      23.795 -99.427  53.702  1.00   100           O
ATOM   1629  CB  ASP A 207      25.054 -97.776  56.269  1.00   100           C
ATOM   1630  CG  ASP A 207      25.538 -96.395  56.678  1.00   100           C
ATOM   1631  OD1 ASP A 207      25.139   -95.4  56.039  1.00   100           O
ATOM   1632  OD2 ASP A 207      26.321 -96.298  57.643  1.00   100           O
ATOM   1633  N   ALA A 208      22.805 -99.924  55.664  1.00   100           N
ATOM   1634  CA  ALA A 208      22.469-101.284  55.268  1.00   100           C
ATOM   1635  C   ALA A 208       21.49-101.269  54.103  1.00   100           C
ATOM   1636  O   ALA A 208      21.665-101.993  53.129  1.00   100           O
ATOM   1637  CB  ALA A 208      21.895-102.055  56.439  1.00   100           C
ATOM   1638  N   GLU A 209      20.462-100.437  54.206  1.00   100           N
ATOM   1639  CA  GLU A 209       19.53-100.262  53.097  1.00   100           C
ATOM   1640  C   GLU A 209       20.22 -99.814  51.815  1.00   100           C
ATOM   1641  O   GLU A 209      19.926 -100.35  50.751  1.00   100           O
ATOM   1642  CB  GLU A 209      18.395 -99.294  53.455  1.00   100           C
ATOM   1643  CG  GLU A 209      17.172 -99.996  54.007  1.00   100           C
ATOM   1644  CD  GLU A 209      16.635-101.066  53.052  1.00   100           C
ATOM   1645  OE1 GLU A 209      16.646-102.266  53.422  1.00   100           O
ATOM   1646  OE2 GLU A 209      16.204-100.707  51.931  1.00   100           O
ATOM   1647  N   LEU A 210      21.124 -98.834  51.917  1.00   100           N
ATOM   1648  CA  LEU A 210      21.875 -98.367  50.751  1.00   100           C
ATOM   1649  C   LEU A 210      22.672   -99.5  50.099  1.00   100           C
ATOM   1650  O   LEU A 210      22.646 -99.665   48.88  1.00   100           O
ATOM   1651  CB  LEU A 210      22.805 -97.204  51.107  1.00   100           C
ATOM   1652  CG  LEU A 210      22.197 -95.836  51.464  1.00   100           C
ATOM   1653  CD1 LEU A 210       23.29 -94.918  52.021  1.00   100           C
ATOM   1654  CD2 LEU A 210      21.472 -95.169   50.28  1.00   100           C
ATOM   1655  N   LEU A 211      23.389-100.273  50.904  1.00   100           N
ATOM   1656  CA  LEU A 211      24.073-101.452  50.372  1.00   100           C
ATOM   1657  C   LEU A 211       23.09-102.368  49.638  1.00   100           C
ATOM   1658  O   LEU A 211      23.387-102.872  48.555  1.00   100           O
ATOM   1659  CB  LEU A 211      24.786-102.225  51.482  1.00   100           C
ATOM   1660  CG  LEU A 211      25.961-101.498   52.13  1.00   100           C
ATOM   1661  CD1 LEU A 211      26.574-102.364  53.225  1.00   100           C
ATOM   1662  CD2 LEU A 211      27.002-101.136  51.088  1.00   100           C
ATOM   1663  N   LYS A 212      21.912-102.566  50.224  1.00   100           N
ATOM   1664  CA  LYS A 212      20.904-103.431  49.616  1.00   100           C
ATOM   1665  C   LYS A 212      20.363-102.897  48.288  1.00   100           C
ATOM   1666  O   LYS A 212      20.152-103.664  47.349  1.00   100           O
ATOM   1667  CB  LYS A 212      19.741-103.677  50.586  1.00   100           C
ATOM   1668  CG  LYS A 212      20.128-104.461  51.837  1.00   100           C
ATOM   1669  CD  LYS A 212      18.991-104.504  52.864  1.00   100           C
ATOM   1670  CE  LYS A 212      19.222-105.581  53.932  1.00   100           C
ATOM   1671  NZ  LYS A 212       20.51-105.424  54.676  1.00   100           N
ATOM   1672  N   LYS A 213      20.147-101.587  48.207  1.00   100           N
ATOM   1673  CA  LYS A 213      19.466-101.004  47.051  1.00   100           C
ATOM   1674  C   LYS A 213      20.368-100.578  45.885  1.00   100           C
ATOM   1675  O   LYS A 213       19.88-100.326  44.781  1.00   100           O
ATOM   1676  CB  LYS A 213      18.622 -99.801  47.487  1.00   100           C
ATOM   1677  CG  LYS A 213      17.387-100.129  48.335  1.00   100           C
ATOM   1678  CD  LYS A 213      16.608 -98.842  48.634  1.00   100           C
ATOM   1679  CE  LYS A 213      15.334 -99.097  49.442  1.00   100           C
ATOM   1680  NZ  LYS A 213      14.415-100.022  48.728  1.00   100           N
ATOM   1681  N   THR A 214      21.674-100.478  46.113  1.00   100           N
ATOM   1682  CA  THR A 214       22.53 -99.824  45.126  1.00   100           C
ATOM   1683  C   THR A 214      22.778-100.637   43.84  1.00   100           C
ATOM   1684  O   THR A 214      22.724-101.868  43.834  1.00   100           O
ATOM   1685  CB  THR A 214      23.884 -99.384  45.745  1.00   100           C
ATOM   1686  OG1 THR A 214      24.513 -98.423   44.89  1.00   100           O
ATOM   1687  CG2 THR A 214      24.812-100.587  45.947  1.00   100           C
ATOM   1688  N   THR A 215      23.044 -99.933  42.746  1.00   100           N
ATOM   1689  CA  THR A 215      23.393-100.589  41.492  1.00   100           C
ATOM   1690  C   THR A 215      24.902-100.541  41.235  1.00   100           C
ATOM   1691  O   THR A 215      25.362-100.976  40.189  1.00   100           O
ATOM   1692  CB  THR A 215      22.663 -99.958  40.277  1.00   100           C
ATOM   1693  OG1 THR A 215      22.878 -98.547  40.261  1.00   100           O
ATOM   1694  CG2 THR A 215      21.151-100.224  40.346  1.00   100           C
ATOM   1695  N   MET A 216      25.673 -99.999   42.17  1.00   100           N
ATOM   1696  CA  MET A 216       27.12 -99.921  41.945  1.00   100           C
ATOM   1697  C   MET A 216       27.85-101.111  42.557  1.00   100           C
ATOM   1698  O   MET A 216      27.469-101.622   43.62  1.00   100           O
ATOM   1699  CB  MET A 216      27.717 -98.608  42.474  1.00   100           C
ATOM   1700  CG  MET A 216      27.807 -98.549  43.993  1.00   100           C
ATOM   1701  SD  MET A 216      28.372 -96.989  44.686  1.00   100           S
ATOM   1702  CE  MET A 216      27.257 -95.786  43.906  1.00   100           C
ATOM   1703  N   TYR A 217      28.894-101.559  41.864  1.00   100           N
ATOM   1704  CA  TYR A 217      29.887-102.422  42.474  1.00   100           C
ATOM   1705  C   TYR A 217      30.859-101.461  43.142  1.00   100           C
ATOM   1706  O   TYR A 217      31.217-100.443  42.551  1.00   100           O
ATOM   1707  CB  TYR A 217      30.611 -103.24  41.407  1.00   100           C
ATOM   1708  CG  TYR A 217      29.761-104.284  40.713  1.00   100           C
ATOM   1709  CD1 TYR A 217      29.287-104.085  39.423  1.00   100           C
ATOM   1710  CD2 TYR A 217      29.445-105.477  41.345  1.00   100           C
ATOM   1711  CE1 TYR A 217      28.503-105.062   38.78  1.00   100           C
ATOM   1712  CE2 TYR A 217      28.669 -106.45  40.715  1.00   100           C
ATOM   1713  CZ  TYR A 217      28.207-106.236  39.433  1.00   100           C
ATOM   1714  OH  TYR A 217      27.445-107.209  38.815  1.00   100           O
ATOM   1715  N   ARG A 218      31.263 -101.75  44.374  1.00   100           N
ATOM   1716  CA  ARG A 218      32.177-100.858  45.092  1.00   100           C
ATOM   1717  C   ARG A 218      32.941 -101.65  46.147  1.00   100           C
ATOM   1718  O   ARG A 218      32.357-102.136  47.117  1.00   100           O
ATOM   1719  CB  ARG A 218      31.422 -99.675  45.712  1.00   100           C
ATOM   1720  CG  ARG A 218      32.268  -98.67  46.493  1.00   100           C
ATOM   1721  CD  ARG A 218      31.421 -97.461  46.952  1.00   100           C
ATOM   1722  NE  ARG A 218      32.167 -96.554  47.827  1.00   100           N
ATOM   1723  CZ  ARG A 218      32.889 -95.521  47.395  1.00   100           C
ATOM   1724  NH1 ARG A 218      33.563 -94.758  48.254  1.00   100           N
ATOM   1725  NH2 ARG A 218      32.932 -95.242    46.1  1.00   100           N
ATOM   1726  N   ASN A 219      34.248-101.793  45.943  1.00   100           N
ATOM   1727  CA  ASN A 219      35.061-102.624  46.831  1.00   100           C
ATOM   1728  C   ASN A 219      35.552-101.836   48.04  1.00   100           C
ATOM   1729  O   ASN A 219      36.747-101.762  48.311  1.00   100           O
ATOM   1730  CB  ASN A 219      36.241-103.252  46.077  1.00   100           C
ATOM   1731  CG  ASN A 219      37.049-104.212  46.945  1.00   100           C
ATOM   1732  OD1 ASN A 219      36.539-104.774  47.919  1.00   100           O
ATOM   1733  ND2 ASN A 219      38.315-104.402  46.594  1.00   100           N
ATOM   1734  N   ALA A 220      34.613-101.233  48.756  1.00   100           N
ATOM   1735  CA  ALA A 220      34.943-100.477  49.946  1.00   100           C
ATOM   1736  C   ALA A 220      33.715-100.366  50.828  1.00   100           C
ATOM   1737  O   ALA A 220      32.583-100.406  50.342  1.00   100           O
ATOM   1738  CB  ALA A 220      35.443 -99.104  49.567  1.00   100           C
ATOM   1739  N   GLN A 221       33.94-100.239  52.128  1.00   100           N
ATOM   1740  CA  GLN A 221      32.852 -99.968  53.047  1.00   100           C
ATOM   1741  C   GLN A 221      31.736 -101.02  52.929  1.00   100           C
ATOM   1742  O   GLN A 221      30.573-100.749  53.217  1.00   100           O
ATOM   1743  CB  GLN A 221      32.331 -98.543  52.814  1.00   100           C
ATOM   1744  CG  GLN A 221      33.438 -97.462  52.937  1.00   100           C
ATOM   1745  CD  GLN A 221       33.85 -96.822  51.587  1.00   100           C
ATOM   1746  OE1 GLN A 221      33.033 -96.734  50.656  1.00   100           O
ATOM   1747  NE2 GLN A 221      35.124 -96.343  51.494  1.00   100           N
ATOM   1748  N   GLY A 222      32.121 -102.22  52.505  1.00   100           N
ATOM   1749  CA  GLY A 222      31.256-103.385   52.53  1.00   100           C
ATOM   1750  C   GLY A 222      30.431-103.589  51.273  1.00   100           C
ATOM   1751  O   GLY A 222       29.51-104.406  51.263  1.00   100           O
ATOM   1752  N   GLY A 223      30.743-102.839  50.219  1.00   100           N
ATOM   1753  CA  GLY A 223      30.046-103.005  48.959  1.00   100           C
ATOM   1754  C   GLY A 223      30.443-104.301  48.282  1.00   100           C
ATOM   1755  O   GLY A 223       31.25-105.067   48.81  1.00   100           O
ATOM   1756  N   VAL A 224      29.871-104.544  47.107  1.00   100           N
ATOM   1757  CA  VAL A 224      30.173-105.734  46.326  1.00   100           C
ATOM   1758  C   VAL A 224      31.506-105.589  45.569  1.00   100           C
ATOM   1759  O   VAL A 224      31.736  -104.6  44.877  1.00   100           O
ATOM   1760  CB  VAL A 224      29.035-106.051  45.331  1.00   100           C
ATOM   1761  CG1 VAL A 224      29.398-107.234  44.458  1.00   100           C
ATOM   1762  CG2 VAL A 224      27.725-106.324  46.085  1.00   100           C
ATOM   1763  N   TRP A 225      32.374-106.581  45.726  1.00   100           N
ATOM   1764  CA  TRP A 225      33.674-106.618  45.051  1.00   100           C
ATOM   1765  C   TRP A 225       33.46-107.285  43.703  1.00   100           C
ATOM   1766  O   TRP A 225      33.299-108.497  43.628  1.00   100           O
ATOM   1767  CB  TRP A 225       34.66-107.443  45.885  1.00   100           C
ATOM   1768  CG  TRP A 225      36.096-107.325  45.488  1.00   100           C
ATOM   1769  CD1 TRP A 225      36.617-106.576  44.467  1.00   100           C
ATOM   1770  CD2 TRP A 225      37.212-107.981  46.117  1.00   100           C
ATOM   1771  NE1 TRP A 225      37.993-106.734   44.42  1.00   100           N
ATOM   1772  CE2 TRP A 225      38.379-107.586  45.424  1.00   100           C
ATOM   1773  CE3 TRP A 225      37.336-108.863  47.197  1.00   100           C
ATOM   1774  CZ2 TRP A 225       39.65-108.042  45.778  1.00   100           C
ATOM   1775  CZ3 TRP A 225      38.605-109.313  47.551  1.00   100           C
ATOM   1776  CH2 TRP A 225      39.742-108.905   46.84  1.00   100           C
ATOM   1777  N   GLN A 226      33.451-106.496   42.64  1.00   100           N
ATOM   1778  CA  GLN A 226      32.992-106.989  41.346  1.00   100           C
ATOM   1779  C   GLN A 226      33.645-108.306   40.91  1.00   100           C
ATOM   1780  O   GLN A 226       32.95-109.279  40.597  1.00   100           O
ATOM   1781  CB  GLN A 226      33.159-105.914  40.273  1.00   100           C
ATOM   1782  CG  GLN A 226      32.678-106.323  38.896  1.00   100           C
ATOM   1783  CD  GLN A 226      32.989-105.273  37.839  1.00   100           C
ATOM   1784  OE1 GLN A 226      32.271-105.149  36.839  1.00   100           O
ATOM   1785  NE2 GLN A 226      34.061-104.509  38.055  1.00   100           N
ATOM   1786  N   GLU A 227      34.971 -108.34  40.884  1.00   100           N
ATOM   1787  CA  GLU A 227      35.679-109.512  40.381  1.00   100           C
ATOM   1788  C   GLU A 227      35.671-110.687  41.348  1.00   100           C
ATOM   1789  O   GLU A 227       35.73-111.841  40.921  1.00   100           O
ATOM   1790  CB  GLU A 227      37.122-109.159  39.994  1.00   100           C
ATOM   1791  CG  GLU A 227      37.237-108.261  38.774  1.00   100           C
ATOM   1792  CD  GLU A 227      36.829-108.939  37.477  1.00   100           C
ATOM   1793  OE1 GLU A 227      37.222-108.433  36.404  1.00   100           O
ATOM   1794  OE2 GLU A 227       36.12-109.975  37.519  1.00   100           O
ATOM   1795  N   ALA A 228      35.618-110.422  42.649  1.00   100           N
ATOM   1796  CA  ALA A 228      35.599-111.543  43.588  1.00   100           C
ATOM   1797  C   ALA A 228      34.183-112.079  43.826  1.00   100           C
ATOM   1798  O   ALA A 228      34.001-113.257  44.112  1.00   100           O
ATOM   1799  CB  ALA A 228      36.258 -111.18  44.896  1.00   100           C
ATOM   1800  N   ASP A 229      33.185-111.219  43.704  1.00   100           N
ATOM   1801  CA  ASP A 229       31.83-111.612  44.052  1.00   100           C
ATOM   1802  C   ASP A 229      30.949-111.837   42.82  1.00   100           C
ATOM   1803  O   ASP A 229      29.925-112.503  42.911  1.00   100           O
ATOM   1804  CB  ASP A 229       31.18 -110.55   44.95  1.00   100           C
ATOM   1805  CG  ASP A 229       31.95-110.297  46.236  1.00   100           C
ATOM   1806  OD1 ASP A 229      32.659-111.202  46.722  1.00   100           O
ATOM   1807  OD2 ASP A 229      31.834-109.181  46.771  1.00   100           O
ATOM   1808  N   ASP A 230      31.338-111.278  41.675  1.00   100           N
ATOM   1809  CA  ASP A 230      30.502 -111.36  40.474  1.00   100           C
ATOM   1810  C   ASP A 230      31.316-111.428  39.171  1.00   100           C
ATOM   1811  O   ASP A 230       31.18-110.568    38.3  1.00   100           O
ATOM   1812  CB  ASP A 230      29.529-110.167   40.43  1.00   100           C
ATOM   1813  CG  ASP A 230      28.362-110.391  39.482  1.00   100           C
ATOM   1814  OD1 ASP A 230      28.415 -111.32   38.65  1.00   100           O
ATOM   1815  OD2 ASP A 230      27.386-109.623  39.564  1.00   100           O
ATOM   1816  N   PRO A 231      32.153-112.466  39.028  1.00   100           N
ATOM   1817  CA  PRO A 231       32.98-112.632  37.824  1.00   100           C
ATOM   1818  C   PRO A 231      32.189-112.562  36.523  1.00   100           C
ATOM   1819  O   PRO A 231      32.722-112.102  35.513  1.00   100           O
ATOM   1820  CB  PRO A 231      33.604 -114.03  38.003  1.00   100           C
ATOM   1821  CG  PRO A 231      32.932-114.636  39.217  1.00   100           C
ATOM   1822  CD  PRO A 231      32.459-113.483  40.045  1.00   100           C
ATOM   1823  N   GLU A 232      30.939-113.019  36.549  1.00   100           N
ATOM   1824  CA  GLU A 232      30.071-112.945  35.381  1.00   100           C
ATOM   1825  C   GLU A 232      30.041-111.532  34.784  1.00   100           C
ATOM   1826  O   GLU A 232      30.032-111.354  33.559  1.00   100           O
ATOM   1827  CB  GLU A 232      28.645-113.395   35.75  1.00   100           C
ATOM   1828  CG  GLU A 232      27.627-113.173  34.661  1.00   100           C
ATOM   1829  CD  GLU A 232       26.27-113.813  34.978  1.00   100           C
ATOM   1830  OE1 GLU A 232      26.215-114.743  35.818  1.00   100           O
ATOM   1831  OE2 GLU A 232      25.257-113.375  34.388  1.00   100           O
ATOM   1832  N   SER A 233      30.028-110.529  35.656  1.00   100           N
ATOM   1833  CA  SER A 233      29.942-109.133  35.225  1.00   100           C
ATOM   1834  C   SER A 233      31.032-108.757  34.213  1.00   100           C
ATOM   1835  O   SER A 233      30.734-108.369  33.089  1.00   100           O
ATOM   1836  CB  SER A 233      29.971-108.202  36.442  1.00   100           C
ATOM   1837  OG  SER A 233      29.916-106.849  36.054  1.00   100           O
ATOM   1838  N   MET A 234      32.296-108.877  34.594  1.00   100           N
ATOM   1839  CA  MET A 234       33.35-108.572  33.632  1.00   100           C
ATOM   1840  C   MET A 234      33.503-109.656  32.564  1.00   100           C
ATOM   1841  O   MET A 234      33.983-109.386   31.46  1.00   100           O
ATOM   1842  CB  MET A 234      34.689-108.279  34.321  1.00   100           C
ATOM   1843  CG  MET A 234      34.752 -106.89  34.981  1.00   100           C
ATOM   1844  SD  MET A 234      34.194-105.549    33.9  1.00   100           S
ATOM   1845  CE  MET A 234      35.218-105.849  32.454  1.00   100           C
ATOM   1846  N   ASP A 235      33.083-110.878  32.884  1.00   100           N
ATOM   1847  CA  ASP A 235      33.174-111.958  31.921  1.00   100           C
ATOM   1848  C   ASP A 235      32.438-111.545  30.654  1.00   100           C
ATOM   1849  O   ASP A 235      32.976-111.647  29.547  1.00   100           O
ATOM   1850  CB  ASP A 235      32.566-113.248  32.483  1.00   100           C
ATOM   1851  CG  ASP A 235      33.512-113.988   33.42  1.00   100           C
ATOM   1852  OD1 ASP A 235      34.708-113.611  33.508  1.00   100           O
ATOM   1853  OD2 ASP A 235      33.055-114.955  34.059  1.00   100           O
ATOM   1854  N   VAL A 236        31.2-111.077  30.825  1.00   100           N
ATOM   1855  CA  VAL A 236      30.359-110.707  29.694  1.00   100           C
ATOM   1856  C   VAL A 236      30.776-109.356  29.086  1.00   100           C
ATOM   1857  O   VAL A 236      30.752-109.175  27.871  1.00   100           O
ATOM   1858  CB  VAL A 236      28.847-110.704  30.085  1.00   100           C
ATOM   1859  CG1 VAL A 236      27.994-110.198  28.937  1.00   100           C
ATOM   1860  CG2 VAL A 236      28.391-112.119  30.535  1.00   100           C
ATOM   1861  N   THR A 237      31.169-108.409  29.926  1.00   100           N
ATOM   1862  CA  THR A 237      31.648-107.121  29.422  1.00   100           C
ATOM   1863  C   THR A 237      32.905-107.303   28.56  1.00   100           C
ATOM   1864  O   THR A 237      33.026-106.716   27.48  1.00   100           O
ATOM   1865  CB  THR A 237      31.955-106.167  30.585  1.00   100           C
ATOM   1866  OG1 THR A 237      30.776-106.016  31.389  1.00   100           O
ATOM   1867  CG2 THR A 237      32.447-104.784  30.076  1.00   100           C
ATOM   1868  N   ALA A 238      33.833-108.127  29.036  1.00   100           N
ATOM   1869  CA  ALA A 238      35.041-108.422  28.276  1.00   100           C
ATOM   1870  C   ALA A 238      34.688-109.059  26.938  1.00   100           C
ATOM   1871  O   ALA A 238      35.278 -108.73  25.905  1.00   100           O
ATOM   1872  CB  ALA A 238      35.971-109.342  29.073  1.00   100           C
ATOM   1873  N   GLN A 239      33.723-109.972  26.958  1.00   100           N
ATOM   1874  CA  GLN A 239      33.304-110.644  25.735  1.00   100           C
ATOM   1875  C   GLN A 239      32.862-109.622  24.684  1.00   100           C
ATOM   1876  O   GLN A 239      33.261-109.702  23.517  1.00   100           O
ATOM   1877  CB  GLN A 239      32.185-111.648  26.031  1.00   100           C
ATOM   1878  CG  GLN A 239      31.435-112.134  24.795  1.00   100           C
ATOM   1879  CD  GLN A 239      32.163-113.256  24.062  1.00   100           C
ATOM   1880  OE1 GLN A 239      33.271-113.649  24.434  1.00   100           O
ATOM   1881  NE2 GLN A 239      31.533-113.781  23.021  1.00   100           N
ATOM   1882  N   ILE A 240      32.038-108.665  25.106  1.00   100           N
ATOM   1883  CA  ILE A 240      31.595-107.575  24.236  1.00   100           C
ATOM   1884  C   ILE A 240      32.807-106.827  23.684  1.00   100           C
ATOM   1885  O   ILE A 240      32.925-106.584  22.481  1.00   100           O
ATOM   1886  CB  ILE A 240      30.693-106.582  25.006  1.00   100           C
ATOM   1887  CG1 ILE A 240      29.331-107.218  25.337  1.00   100           C
ATOM   1888  CG2 ILE A 240      30.486-105.312   24.21  1.00   100           C
ATOM   1889  CD1 ILE A 240      28.518-106.382  26.342  1.00   100           C
ATOM   1890  N   HIS A 241      33.716-106.474  24.582  1.00   100           N
ATOM   1891  CA  HIS A 241      34.989-105.863  24.201  1.00   100           C
ATOM   1892  C   HIS A 241      35.747-106.635  23.099  1.00   100           C
ATOM   1893  O   HIS A 241      36.127-106.048  22.076  1.00   100           O
ATOM   1894  CB  HIS A 241      35.864-105.685  25.438  1.00   100           C
ATOM   1895  CG  HIS A 241      37.326-105.643  25.138  1.00   100           C
ATOM   1896  ND1 HIS A 241      37.941-104.538  24.591  1.00   100           N
ATOM   1897  CD2 HIS A 241      38.293-106.579  25.286  1.00   100           C
ATOM   1898  CE1 HIS A 241      39.228-104.788   24.43  1.00   100           C
ATOM   1899  NE2 HIS A 241      39.468-106.019  24.844  1.00   100           N
ATOM   1900  N   TRP A 242      35.962-107.938  23.288  1.00   100           N
ATOM   1901  CA  TRP A 242      36.708-108.711  22.284  1.00   100           C
ATOM   1902  C   TRP A 242       35.96-108.892  20.968  1.00   100           C
ATOM   1903  O   TRP A 242      36.591-108.943  19.914  1.00   100           O
ATOM   1904  CB  TRP A 242       37.19-110.065  22.824  1.00   100           C
ATOM   1905  CG  TRP A 242      38.219-109.934   23.91  1.00   100           C
ATOM   1906  CD1 TRP A 242      38.103-110.361    25.2  1.00   100           C
ATOM   1907  CD2 TRP A 242      39.514-109.317  23.806  1.00   100           C
ATOM   1908  NE1 TRP A 242      39.238 -110.05  25.906  1.00   100           N
ATOM   1909  CE2 TRP A 242      40.122-109.411  25.076  1.00   100           C
ATOM   1910  CE3 TRP A 242      40.214-108.696  22.766  1.00   100           C
ATOM   1911  CZ2 TRP A 242      41.406-108.905  25.337  1.00   100           C
ATOM   1912  CZ3 TRP A 242      41.496-108.194  23.024  1.00   100           C
ATOM   1913  CH2 TRP A 242      42.072-108.301    24.3  1.00   100           C
ATOM   1914  N   LYS A 243      34.625-108.979  21.018  1.00   100           N
ATOM   1915  CA  LYS A 243      33.842-109.115  19.791  1.00   100           C
ATOM   1916  C   LYS A 243      33.855-107.822  18.974  1.00   100           C
ATOM   1917  O   LYS A 243      33.882-107.863  17.738  1.00   100           O
ATOM   1918  CB  LYS A 243        32.4-109.564  20.082  1.00   100           C
ATOM   1919  CG  LYS A 243      32.307-110.909  20.784  1.00   100           C
ATOM   1920  CD  LYS A 243        32.7-112.071  19.873  1.00   100           C
ATOM   1921  CE  LYS A 243      31.497 -112.58  19.074  1.00   100           C
ATOM   1922  NZ  LYS A 243      31.845-113.744  18.202  1.00   100           N
ATOM   1923  N   ARG A 244      33.827-106.678  19.661  1.00   100           N
ATOM   1924  CA  ARG A 244      34.061-105.392  19.004  1.00   100           C
ATOM   1925  C   ARG A 244      35.471-105.341  18.404  1.00   100           C
ATOM   1926  O   ARG A 244      35.676-104.772  17.328  1.00   100           O
ATOM   1927  CB  ARG A 244      33.949 -104.24  20.001  1.00   100           C
ATOM   1928  CG  ARG A 244      32.569-103.941  20.559  1.00   100           C
ATOM   1929  CD  ARG A 244      32.665 -102.59  21.263  1.00   100           C
ATOM   1930  NE  ARG A 244      31.468-102.194  21.997  1.00   100           N
ATOM   1931  CZ  ARG A 244       31.43-101.124  22.781  1.00   100           C
ATOM   1932  NH1 ARG A 244      30.319 -100.81  23.428  1.00   100           N
ATOM   1933  NH2 ARG A 244      32.516-100.358  22.915  1.00   100           N
ATOM   1934  N   SER A 245      36.451-105.892  19.125  1.00   100           N
ATOM   1935  CA  SER A 245      37.834-105.882  18.646  1.00   100           C
ATOM   1936  C   SER A 245      37.959-106.682   17.35  1.00   100           C
ATOM   1937  O   SER A 245      38.457-106.173  16.344  1.00   100           O
ATOM   1938  CB  SER A 245      38.797-106.415  19.712  1.00   100           C
ATOM   1939  OG  SER A 245      38.671-105.683  20.927  1.00   100           O
ATOM   1940  N   VAL A 246      37.491-107.927  17.372  1.00   100           N
ATOM   1941  CA  VAL A 246      37.544-108.783   16.19  1.00   100           C
ATOM   1942  C   VAL A 246      36.829-108.149  15.001  1.00   100           C
ATOM   1943  O   VAL A 246      37.331-108.173  13.879  1.00   100           O
ATOM   1944  CB  VAL A 246      36.911-110.164  16.469  1.00   100           C
ATOM   1945  CG1 VAL A 246      36.805-110.975  15.179  1.00   100           C
ATOM   1946  CG2 VAL A 246      37.722-110.908  17.519  1.00   100           C
ATOM   1947  N   GLY A 247      35.654-107.583  15.266  1.00   100           N
ATOM   1948  CA  GLY A 247      34.831-106.972  14.241  1.00   100           C
ATOM   1949  C   GLY A 247      35.438-105.765   13.55  1.00   100           C
ATOM   1950  O   GLY A 247      35.262 -105.59  12.343  1.00   100           O
ATOM   1951  N   GLY A 248      36.127-104.911  14.302  1.00   100           N
ATOM   1952  CA  GLY A 248      36.773-103.764  13.692  1.00   100           C
ATOM   1953  C   GLY A 248      37.849-104.183  12.707  1.00   100           C
ATOM   1954  O   GLY A 248       38.09-103.519  11.698  1.00   100           O
ATOM   1955  N   PHE A 249      38.515-105.291  13.004  1.00   100           N
ATOM   1956  CA  PHE A 249      39.554-105.804  12.117  1.00   100           C
ATOM   1957  C   PHE A 249      38.892  -106.4  10.869  1.00   100           C
ATOM   1958  O   PHE A 249      39.123-105.936   9.745  1.00   100           O
ATOM   1959  CB  PHE A 249      40.452-106.802  12.878  1.00   100           C
ATOM   1960  CG  PHE A 249      41.231-107.756  11.996  1.00   100           C
ATOM   1961  CD1 PHE A 249      42.219-107.296  11.135  1.00   100           C
ATOM   1962  CD2 PHE A 249       41.01-109.129  12.078  1.00   100           C
ATOM   1963  CE1 PHE A 249      42.944-108.187  10.334  1.00   100           C
ATOM   1964  CE2 PHE A 249      41.731-110.026  11.283  1.00   100           C
ATOM   1965  CZ  PHE A 249      42.696-109.555  10.411  1.00   100           C
ATOM   1966  N   GLN A 250       38.04  -107.4  11.078  1.00   100           N
ATOM   1967  CA  GLN A 250        37.3-108.022   9.982  1.00   100           C
ATOM   1968  C   GLN A 250      35.898-108.408  10.454  1.00   100           C
ATOM   1969  O   GLN A 250      35.718-109.416  11.134  1.00   100           O
ATOM   1970  CB  GLN A 250      38.071-109.227   9.419  1.00   100           C
ATOM   1971  CG  GLN A 250      39.425-108.852   8.837  1.00   100           C
ATOM   1972  CD  GLN A 250      40.063-109.958   7.997  1.00   100           C
ATOM   1973  OE1 GLN A 250      40.774 -109.68   7.023  1.00   100           O
ATOM   1974  NE2 GLN A 250      39.826 -111.21   8.379  1.00   100           N
ATOM   1975  N   PRO A 251      34.896-107.589  10.098  1.00   100           N
ATOM   1976  CA  PRO A 251      33.523-107.711  10.599  1.00   100           C
ATOM   1977  C   PRO A 251      32.941-109.118  10.476  1.00   100           C
ATOM   1978  O   PRO A 251      32.153-109.517  11.328  1.00   100           O
ATOM   1979  CB  PRO A 251      32.744-106.743   9.704  1.00   100           C
ATOM   1980  CG  PRO A 251      33.739-105.711   9.339  1.00   100           C
ATOM   1981  CD  PRO A 251      35.023-106.481   9.137  1.00   100           C
ATOM   1982  N   TRP A 252      33.331-109.853   9.438  1.00   100           N
ATOM   1983  CA  TRP A 252      32.779-111.181   9.177  1.00   100           C
ATOM   1984  C   TRP A 252      33.449-112.277  10.004  1.00   100           C
ATOM   1985  O   TRP A 252      32.976-113.408  10.035  1.00   100           O
ATOM   1986  CB  TRP A 252      32.912-111.522   7.692  1.00   100           C
ATOM   1987  CG  TRP A 252      34.339 -111.58   7.227  1.00   100           C
ATOM   1988  CD1 TRP A 252      35.138-112.688   7.163  1.00   100           C
ATOM   1989  CD2 TRP A 252      35.138-110.482   6.762  1.00   100           C
ATOM   1990  NE1 TRP A 252      36.383-112.348   6.682  1.00   100           N
ATOM   1991  CE2 TRP A 252       36.41-111.002   6.429  1.00   100           C
ATOM   1992  CE3 TRP A 252        34.9-109.114   6.589  1.00   100           C
ATOM   1993  CZ2 TRP A 252      37.444-110.197   5.935  1.00   100           C
ATOM   1994  CZ3 TRP A 252      35.925-108.318   6.102  1.00   100           C
ATOM   1995  CH2 TRP A 252      37.182-108.864   5.778  1.00   100           C
ATOM   1996  N   ALA A 253      34.542-111.935  10.675  1.00   100           N
ATOM   1997  CA  ALA A 253      35.362-112.925  11.361  1.00   100           C
ATOM   1998  C   ALA A 253      34.734-113.467  12.638  1.00   100           C
ATOM   1999  O   ALA A 253      34.161-112.719   13.44  1.00   100           O
ATOM   2000  CB  ALA A 253      36.742-112.345  11.665  1.00   100           C
ATOM   2001  N   LYS A 254      34.867-114.773  12.832  1.00   100           N
ATOM   2002  CA  LYS A 254      34.486-115.388  14.094  1.00   100           C
ATOM   2003  C   LYS A 254        35.7-115.535  15.019  1.00   100           C
ATOM   2004  O   LYS A 254      36.825-115.715  14.558  1.00   100           O
ATOM   2005  CB  LYS A 254      33.825-116.751  13.868  1.00   100           C
ATOM   2006  CG  LYS A 254      33.412-117.412  15.177  1.00   100           C
ATOM   2007  CD  LYS A 254      32.712-116.403  16.114  1.00   100           C
ATOM   2008  CE  LYS A 254      31.327-115.993  15.587  1.00   100           C
ATOM   2009  NZ  LYS A 254      31.365-115.085  14.398  1.00   100           N
ATOM   2010  N   MET A 255      35.449-115.464  16.323  1.00   100           N
ATOM   2011  CA  MET A 255      36.494-115.521  17.339  1.00   100           C
ATOM   2012  C   MET A 255       37.46-116.691  17.136  1.00   100           C
ATOM   2013  O   MET A 255      38.667-116.576   17.38  1.00   100           O
ATOM   2014  CB  MET A 255      35.856 -115.62  18.729  1.00   100           C
ATOM   2015  CG  MET A 255      36.848-115.491  19.869  1.00   100           C
ATOM   2016  SD  MET A 255      37.721-113.925  19.779  1.00   100           S
ATOM   2017  CE  MET A 255      36.444-112.795  20.334  1.00   100           C
ATOM   2018  N   LYS A 256      36.914-117.818  16.702  1.00   100           N
ATOM   2019  CA  LYS A 256      37.698-119.031  16.527  1.00   100           C
ATOM   2020  C   LYS A 256       38.67-118.896   15.36  1.00   100           C
ATOM   2021  O   LYS A 256      39.628-119.657  15.269  1.00   100           O
ATOM   2022  CB  LYS A 256      36.781-120.237  16.299  1.00   100           C
ATOM   2023  CG  LYS A 256      36.021-120.166  14.992  1.00   100           C
ATOM   2024  CD  LYS A 256      35.416-121.511  14.611  1.00   100           C
ATOM   2025  CE  LYS A 256      34.329-121.339  13.564  1.00   100           C
ATOM   2026  NZ  LYS A 256      33.266-120.411  14.066  1.00   100           N
ATOM   2027  N   ASP A 257      38.423-117.942  14.464  1.00   100           N
ATOM   2028  CA  ASP A 257      39.313-117.753   13.32  1.00   100           C
ATOM   2029  C   ASP A 257      40.458-116.791  13.641  1.00   100           C
ATOM   2030  O   ASP A 257      41.264 -116.47  12.763  1.00   100           O
ATOM   2031  CB  ASP A 257      38.553-117.217  12.107  1.00   100           C
ATOM   2032  CG  ASP A 257        37.4-118.106  11.692  1.00   100           C
ATOM   2033  OD1 ASP A 257      37.518-119.345  11.825  1.00   100           O
ATOM   2034  OD2 ASP A 257      36.372-117.555  11.228  1.00   100           O
ATOM   2035  N   ILE A 258      40.527-116.322  14.884  1.00   100           N
ATOM   2036  CA  ILE A 258      41.528-115.318  15.254  1.00   100           C
ATOM   2037  C   ILE A 258      42.732 -115.92  15.987  1.00   100           C
ATOM   2038  O   ILE A 258      42.574-116.708  16.914  1.00   100           O
ATOM   2039  CB  ILE A 258      40.898-114.192  16.122  1.00   100           C
ATOM   2040  CG1 ILE A 258      39.744-113.511  15.377  1.00   100           C
ATOM   2041  CG2 ILE A 258       41.95-113.178  16.552  1.00   100           C
ATOM   2042  CD1 ILE A 258      40.172-112.787   14.11  1.00   100           C
ATOM   2043  N   LYS A 259      43.937-115.545  15.569  1.00   100           N
ATOM   2044  CA  LYS A 259      45.149-115.991  16.259  1.00   100           C
ATOM   2045  C   LYS A 259      45.201-115.428  17.679  1.00   100           C
ATOM   2046  O   LYS A 259       45.16-114.211  17.873  1.00   100           O
ATOM   2047  CB  LYS A 259      46.399-115.573  15.491  1.00   100           C
ATOM   2048  CG  LYS A 259      47.684-116.071  16.138  1.00   100           C
ATOM   2049  CD  LYS A 259      48.935-115.477  15.503  1.00   100           C
ATOM   2050  CE  LYS A 259      50.193-116.061  16.151  1.00   100           C
ATOM   2051  NZ  LYS A 259      51.439-115.387   15.69  1.00   100           N
ATOM   2052  N   GLY A 260      45.286-116.312  18.672  1.00   100           N
ATOM   2053  CA  GLY A 260      45.245-115.893  20.064  1.00   100           C
ATOM   2054  C   GLY A 260      43.864-115.434  20.537  1.00   100           C
ATOM   2055  O   GLY A 260      43.733-114.809  21.597  1.00   100           O
ATOM   2056  N   GLY A 261      42.828-115.748  19.759  1.00   100           N
ATOM   2057  CA  GLY A 261      41.461-115.459  20.171  1.00   100           C
ATOM   2058  C   GLY A 261      41.121-116.071  21.523  1.00   100           C
ATOM   2059  O   GLY A 261       41.79 -117.01  21.963  1.00   100           O
ATOM   2060  N   LYS A 262      40.096 -115.54  22.191  1.00   100           N
ATOM   2061  CA  LYS A 262      39.634 -116.11  23.462  1.00   100           C
ATOM   2062  C   LYS A 262      39.328 -117.61  23.322  1.00   100           C
ATOM   2063  O   LYS A 262      38.751-118.047  22.326  1.00   100           O
ATOM   2064  CB  LYS A 262      38.377-115.389  23.985  1.00   100           C
ATOM   2065  CG  LYS A 262      38.606-114.022  24.642  1.00   100           C
ATOM   2066  CD  LYS A 262       39.51-114.094   25.87  1.00   100           C
ATOM   2067  CE  LYS A 262      38.937-114.956  26.986  1.00   100           C
ATOM   2068  NZ  LYS A 262      37.706-114.347   27.58  1.00   100           N
ATOM   2069  N   LYS A 263      39.706-118.391   24.33  1.00   100           N
ATOM   2070  CA  LYS A 263      39.363-119.805  24.372  1.00   100           C
ATOM   2071  C   LYS A 263      37.899-120.013  24.766  1.00   100           C
ATOM   2072  O   LYS A 263      37.301-121.037  24.442  1.00   100           O
ATOM   2073  CB  LYS A 263      40.273-120.532  25.363  1.00   100           C
ATOM   2074  CG  LYS A 263      41.733-120.543  24.959  1.00   100           C
ATOM   2075  CD  LYS A 263      42.644-120.365  26.161  1.00   100           C
ATOM   2076  CE  LYS A 263      42.627-121.584  27.074  1.00   100           C
ATOM   2077  NZ  LYS A 263      43.441-121.365   28.31  1.00   100           N
ATOM   2078  N   ASP A 264      37.325-119.029  25.452  1.00   100           N
ATOM   2079  CA  ASP A 264      36.018-119.174  26.092  1.00   100           C
ATOM   2080  C   ASP A 264      35.653-117.803  26.622  1.00   100           C
ATOM   2081  O   ASP A 264      36.502-116.912  26.654  1.00   100           O
ATOM   2082  CB  ASP A 264      36.147-120.129  27.279  1.00   100           C
ATOM   2083  CG  ASP A 264      34.809-120.719   27.74  1.00   100           C
ATOM   2084  OD1 ASP A 264      33.729-120.359  27.205  1.00   100           O
ATOM   2085  OD2 ASP A 264      34.857-121.557   28.67  1.00   100           O
ATOM   2086  N   VAL A 265      34.403 -117.63   27.04  1.00   100           N
ATOM   2087  CA  VAL A 265      34.024-116.468  27.829  1.00   100           C
ATOM   2088  C   VAL A 265      34.667-116.617  29.207  1.00   100           C
ATOM   2089  O   VAL A 265      34.751-117.729  29.737  1.00   100           O
ATOM   2090  CB  VAL A 265      32.495 -116.36  27.985  1.00   100           C
ATOM   2091  CG1 VAL A 265       32.14-115.212   28.91  1.00   100           C
ATOM   2092  CG2 VAL A 265      31.839-116.169  26.633  1.00   100           C
ATOM   2093  N   GLY A 266      35.127-115.509   29.78  1.00   100           N
ATOM   2094  CA  GLY A 266      35.859 -115.55  31.035  1.00   100           C
ATOM   2095  C   GLY A 266      37.334-115.889   30.84  1.00   100           C
ATOM   2096  O   GLY A 266      37.797-116.069  29.717  1.00   100           O
ATOM   2097  N   VAL A 267      38.079-115.951  31.937  1.00   100           N
ATOM   2098  CA  VAL A 267      39.482-116.319  31.883  1.00   100           C
ATOM   2099  C   VAL A 267      39.743-117.238  33.056  1.00   100           C
ATOM   2100  O   VAL A 267      39.008-117.189  34.049  1.00   100           O
ATOM   2101  CB  VAL A 267      40.431-115.087  31.986  1.00   100           C
ATOM   2102  CG1 VAL A 267      40.445-114.288  30.685  1.00   100           C
ATOM   2103  CG2 VAL A 267      40.047  -114.2  33.179  1.00   100           C
ATOM   2104  N   LYS A 268      40.793-118.057  32.952  1.00   100           N
ATOM   2105  CA  LYS A 268      41.108-119.031  33.992  1.00   100           C
ATOM   2106  C   LYS A 268      42.012-118.488  35.101  1.00   100           C
ATOM   2107  O   LYS A 268      41.986-118.977  36.232  1.00   100           O
ATOM   2108  CB  LYS A 268      41.732-120.282  33.379  1.00   100           C
ATOM   2109  CG  LYS A 268      40.831-121.013  32.378  1.00   100           C
ATOM   2110  CD  LYS A 268      39.468-121.337  32.985  1.00   100           C
ATOM   2111  CE  LYS A 268      39.606-122.279  34.176  1.00   100           C
ATOM   2112  NZ  LYS A 268       38.55-122.023  35.202  1.00   100           N
ATOM   2113  N   ASN A 269      42.809-117.475   34.79  1.00   100           N
ATOM   2114  CA  ASN A 269      43.861-117.087   35.72  1.00   100           C
ATOM   2115  C   ASN A 269      43.832-115.624  36.154  1.00   100           C
ATOM   2116  O   ASN A 269      44.873 -114.98  36.258  1.00   100           O
ATOM   2117  CB  ASN A 269      45.235-117.468  35.148  1.00   100           C
ATOM   2118  CG  ASN A 269      46.333-117.472  36.202  1.00   100           C
ATOM   2119  OD1 ASN A 269      46.066-117.646  37.394  1.00   100           O
ATOM   2120  ND2 ASN A 269      47.582-117.282  35.764  1.00   100           N
ATOM   2121  N   LEU A 270      42.644  -115.1  36.423  1.00   100           N
ATOM   2122  CA  LEU A 270      42.552-113.753   36.96  1.00   100           C
ATOM   2123  C   LEU A 270      42.973-113.734  38.433  1.00   100           C
ATOM   2124  O   LEU A 270       42.44-114.485  39.252  1.00   100           O
ATOM   2125  CB  LEU A 270      41.144-113.179  36.797  1.00   100           C
ATOM   2126  CG  LEU A 270      40.906-111.822  37.466  1.00   100           C
ATOM   2127  CD1 LEU A 270      41.865 -110.77  36.927  1.00   100           C
ATOM   2128  CD2 LEU A 270       39.45-111.352  37.291  1.00   100           C
ATOM   2129  N   LYS A 271      43.924 -112.87  38.767  1.00   100           N
ATOM   2130  CA  LYS A 271      44.355 -112.72  40.151  1.00   100           C
ATOM   2131  C   LYS A 271      44.127-111.291  40.606  1.00   100           C
ATOM   2132  O   LYS A 271      44.316-110.362  39.829  1.00   100           O
ATOM   2133  CB  LYS A 271      45.841-113.071  40.292  1.00   100           C
ATOM   2134  CG  LYS A 271      46.157-114.534  40.021  1.00   100           C
ATOM   2135  CD  LYS A 271      47.355-114.708  39.057  1.00   100           C
ATOM   2136  CE  LYS A 271      48.673-114.141  39.603  1.00   100           C
ATOM   2137  NZ  LYS A 271      49.818-114.366  38.656  1.00   100           N
ATOM   2138  N   LEU A 272      43.745-111.106  41.866  1.00   100           N
ATOM   2139  CA  LEU A 272      43.447 -109.76  42.361  1.00   100           C
ATOM   2140  C   LEU A 272      44.579 -109.23  43.236  1.00   100           C
ATOM   2141  O   LEU A 272      45.263-109.996   43.92  1.00   100           O
ATOM   2142  CB  LEU A 272      42.118-109.725  43.111  1.00   100           C
ATOM   2143  CG  LEU A 272      40.881-110.155  42.298  1.00   100           C
ATOM   2144  CD1 LEU A 272        39.6-109.962  43.093  1.00   100           C
ATOM   2145  CD2 LEU A 272      40.809-109.395  40.983  1.00   100           C
ATOM   2146  N   PHE A 273      44.772-107.916  43.209  1.00   100           N
ATOM   2147  CA  PHE A 273      45.934-107.313  43.845  1.00   100           C
ATOM   2148  C   PHE A 273      45.554-106.264  44.891  1.00   100           C
ATOM   2149  O   PHE A 273      46.346-105.383  45.218  1.00   100           O
ATOM   2150  CB  PHE A 273      46.834-106.705  42.782  1.00   100           C
ATOM   2151  CG  PHE A 273      47.551-107.727  41.937  1.00   100           C
ATOM   2152  CD1 PHE A 273        48.9-107.976  42.125  1.00   100           C
ATOM   2153  CD2 PHE A 273      46.877-108.431  40.959  1.00   100           C
ATOM   2154  CE1 PHE A 273      49.564-108.916  41.342  1.00   100           C
ATOM   2155  CE2 PHE A 273      47.518-109.359  40.189  1.00   100           C
ATOM   2156  CZ  PHE A 273      48.866-109.611  40.373  1.00   100           C
ATOM   2157  N   THR A 274      44.326-106.356  45.389  1.00   100           N
ATOM   2158  CA  THR A 274      43.869-105.537  46.499  1.00   100           C
ATOM   2159  C   THR A 274      43.151-106.458  47.463  1.00   100           C
ATOM   2160  O   THR A 274      42.709-107.532  47.074  1.00   100           O
ATOM   2161  CB  THR A 274      42.869-104.456  46.036  1.00   100           C
ATOM   2162  OG1 THR A 274      41.721-105.084  45.424  1.00   100           O
ATOM   2163  CG2 THR A 274      43.517-103.549  45.044  1.00   100           C
ATOM   2164  N   PRO A 275      43.048-106.057  48.733  1.00   100           N
ATOM   2165  CA  PRO A 275      42.247-106.836  49.682  1.00   100           C
ATOM   2166  C   PRO A 275      40.771-106.436  49.552  1.00   100           C
ATOM   2167  O   PRO A 275      40.466-105.432  48.888  1.00   100           O
ATOM   2168  CB  PRO A 275      42.791 -106.38  51.033  1.00   100           C
ATOM   2169  CG  PRO A 275      43.207 -104.96  50.787  1.00   100           C
ATOM   2170  CD  PRO A 275      43.731 -104.92  49.377  1.00   100           C
ATOM   2171  N   ARG A 276      39.873-107.193   50.17  1.00   100           N
ATOM   2172  CA  ARG A 276      38.472-106.795  50.205  1.00   100           C
ATOM   2173  C   ARG A 276      38.398-105.512  51.016  1.00   100           C
ATOM   2174  O   ARG A 276      38.973-105.443  52.096  1.00   100           O
ATOM   2175  CB  ARG A 276      37.601-107.875   50.86  1.00   100           C
ATOM   2176  CG  ARG A 276      36.117-107.487  50.909  1.00   100           C
ATOM   2177  CD  ARG A 276      35.209-108.633  51.403  1.00   100           C
ATOM   2178  NE  ARG A 276      35.245-109.785  50.503  1.00   100           N
ATOM   2179  CZ  ARG A 276      34.456 -109.92  49.443  1.00   100           C
ATOM   2180  NH1 ARG A 276      33.565-108.977  49.158  1.00   100           N
ATOM   2181  NH2 ARG A 276      34.559-110.985  48.664  1.00   100           N
ATOM   2182  N   GLY A 277      37.703-104.495  50.512  1.00   100           N
ATOM   2183  CA  GLY A 277      37.648-103.221  51.204  1.00   100           C
ATOM   2184  C   GLY A 277      38.815-102.317   50.83  1.00   100           C
ATOM   2185  O   GLY A 277      38.831-101.134  51.171  1.00   100           O
ATOM   2186  N   GLY A 278      39.797-102.881  50.134  1.00   100           N
ATOM   2187  CA  GLY A 278      40.866-102.105   49.52  1.00   100           C
ATOM   2188  C   GLY A 278      41.848 -101.39  50.434  1.00   100           C
ATOM   2189  O   GLY A 278      42.989-101.133  50.053  1.00   100           O
ATOM   2190  N   VAL A 279      41.422-101.041  51.639  1.00   100           N
ATOM   2191  CA  VAL A 279      42.335 -100.35  52.534  1.00   100           C
ATOM   2192  C   VAL A 279      43.441-101.299  52.994  1.00   100           C
ATOM   2193  O   VAL A 279      43.176-102.435  53.404  1.00   100           O
ATOM   2194  CB  VAL A 279      41.624 -99.766  53.758  1.00   100           C
ATOM   2195  CG1 VAL A 279      42.658 -99.135  54.694  1.00   100           C
ATOM   2196  CG2 VAL A 279       40.57 -98.741  53.326  1.00   100           C
ATOM   2197  N   GLU A 280      44.681-100.833  52.912  1.00   100           N
ATOM   2198  CA  GLU A 280      45.809 -101.61   53.39  1.00   100           C  
ATOM   2199  C   GLU A 280       46.69-100.773    54.3  1.00   100           C
ATOM   2200  O   GLU A 280      47.193-101.275  55.304  1.00   100           O
ATOM   2201  CB  GLU A 280      46.616-102.166  52.222  1.00   100           C
ATOM   2202  CG  GLU A 280      47.075-101.126  51.244  1.00   100           C
ATOM   2203  CD  GLU A 280      47.727-101.741  50.019  1.00   100           C
ATOM   2204  OE1 GLU A 280      47.093-101.755  48.936  1.00   100           O
ATOM   2205  OE2 GLU A 280      48.878-102.208  50.145  1.00   100           O
