# Supplementary material for: Peptide binder design with inverse folding and protein structure prediction
Source: Commun Chem. 2023 Oct 25;6:229. doi: 10.1038/s42004-023-01029-7 (PMC10600234; doi:10.1038/s42004-023-01029-7)
Supplement: Supplementary file 9 — Supplementary Software [file 42004_2023_1029_MOESM9_ESM.zip › binder_design/data/Foldseek_results/alis_afdb-proteome.m8]

job.pdb	AF-Q58255-F1-model_v2.pdb.gz	49.800	251	121	4	1	249	5	252	3.512E-34	1366	278	260	PQFTAGNSHVAQNRRNYMDPSYKLEKLRDIPEEDIVRLLAHRAPGEEYKSIHPPLEEMEEPDCAVRQIVKPTEGAAAGDRIRYVQYTDSMFFSPITPYQRAWEALNRYKGVDPGVLSGRTIIEARERDIEKIAK-IEVDCELYDTARTGLRGRTVHGHAVRLDKDGMMFDALRRWSRGAD-GTVTYVKDMIGGAMDKEVTLGKPLSDAELLKKTTMYRNAQGGVWQEADDPESMDVTAQIHWKRSVGGFQP	PQFYPGQTKIAQNRRDHMNPDVQLEKLRDIPDDDVVKIMGHRQPGEDYKTVHPPLEEMDLPEDYVRDLVEPLNGAKEGHRIRYIQFTDSMYFAPAQPYDRARTYMWRFRGVDTGTLSGRQVIEMRESDLEALSKNFLIDTAFFDPARIGIRGATVHGHSLRLDENGLMFDALQRYVYDEKTGHVLYVKDQVGRPLDEPVDVGEPLPEEKLKEITTIYR--IDGVPMRED-EELLTVVKRIHRARTLGGFLP	33.223,2.662,-4.677,29.939,1.862,-2.897,26.845,2.346,-5.134,24.778,5.469,-4.206,21.091,5.123,-5.303,19.493,8.141,-7.073,15.868,6.786,-6.735,14.077,9.147,-9.206,15.023,11.772,-11.924,13.839,15.418,-12.041,14.697,18.963,-10.907,11.378,20.032,-9.257,10.130,19.676,-5.647,7.697,16.951,-6.876,10.676,14.858,-8.089,12.440,15.524,-4.733,9.352,14.390,-2.722,9.325,11.132,-4.819,13.056,10.565,-4.004,12.418,11.256,-0.288,9.462,8.813,-0.319,11.644,6.091,-1.978,14.806,6.673,0.150,14.862,4.415,3.326,17.311,6.872,5.022,14.692,9.697,4.863,12.373,9.640,7.898,8.849,10.871,7.099,7.361,13.372,9.582,5.042,11.687,12.172,1.835,13.823,12.072,-0.460,11.650,14.283,-0.423,8.621,16.613,-3.361,6.259,15.977,-3.726,3.455,18.621,-2.801,-0.081,17.372,-6.344,-1.325,18.211,-7.884,1.508,16.135,-5.684,0.678,13.089,-6.883,-2.978,13.468,-10.556,-1.761,13.667,-10.177,0.403,10.490,-8.548,-2.577,8.682,-11.532,-4.835,9.650,-9.697,-8.237,9.478,-9.666,-9.301,13.191,-10.688,-7.903,16.597,-8.101,-6.084,18.768,-6.648,-8.583,21.309,-7.476,-11.623,19.052,-4.375,-13.753,18.214,-3.121,-13.736,14.605,-4.678,-16.507,12.479,-2.207,-18.760,10.636,-2.434,-19.928,6.960,0.259,-22.612,7.515,2.259,-23.971,10.544,5.304,-21.956,11.794,8.403,-22.367,9.543,10.341,-24.042,12.434,7.713,-26.872,12.385,8.036,-27.476,8.592,10.120,-30.390,7.233,11.222,-28.722,3.955,13.878,-30.074,1.511,17.317,-28.408,1.765,17.405,-25.330,-0.520,20.498,-23.128,-0.191,19.018,-20.247,-2.273,15.742,-20.211,-0.244,17.480,-20.270,3.166,19.731,-17.234,2.341,16.622,-14.963,2.640,15.528,-14.202,6.215,11.675,-14.486,6.578,9.591,-11.679,8.159,8.154,-12.449,11.646,4.598,-12.998,10.306,6.118,-15.402,7.721,8.070,-17.302,10.495,4.831,-17.629,12.543,2.741,-18.476,9.421,0.271,-15.542,9.848,-2.352,-15.150,7.060,-1.944,-12.561,4.253,-4.267,-9.493,4.513,-4.507,-6.077,2.807,-4.804,-2.321,3.262,-6.002,-0.222,0.302,-5.830,3.558,-0.221,-7.513,5.990,-2.611,-5.337,9.099,-3.151,-7.021,12.354,-4.270,-5.638,13.931,-7.444,-6.021,17.231,-5.452,-2.525,17.267,-3.883,-2.759,14.075,-1.740,0.728,13.532,-0.177,1.124,9.979,-1.625,0.107,8.644,-5.099,-0.463,5.132,-6.603,2.894,4.510,-8.453,4.795,6.553,-5.828,3.369,4.220,-3.097,4.341,0.998,-4.933,7.942,2.235,-5.559,8.275,3.415,-1.927,6.987,0.049,-0.671,9.475,-1.940,-2.799,12.425,0.220,-1.548,11.506,0.435,2.181,9.711,-2.829,3.024,10.410,-6.593,2.818,7.936,-9.300,1.654,5.607,-6.854,-0.224,2.862,-7.616,-2.726,1.451,-4.348,-4.189,-1.096,-3.308,-6.842,-1.181,0.143,-8.517,-4.377,1.456,-10.164,-5.639,5.011,-10.906,-8.430,4.943,-8.277,-6.691,2.725,-5.657,-3.373,1.415,-4.366,-3.185,-1.883,-2.418,-0.549,-3.700,-0.364,-0.897,-7.392,0.581,1.390,-8.701,3.379,1.472,-11.060,6.427,-1.200,-9.671,8.815,1.134,-8.811,11.762,3.798,-7.159,9.531,1.008,-5.339,7.604,-0.543,-3.846,10.803,2.855,-2.564,12.046,3.649,-1.046,8.595,0.105,0.413,8.260,0.356,2.263,11.602,3.990,3.362,11.749,4.394,4.501,8.106,1.156,4.480,6.062,-1.179,6.319,8.533,0.879,8.028,11.310,3.223,9.924,8.893,3.123,12.705,6.249,2.325,9.813,3.824,-1.346,10.178,4.991,-3.834,13.045,4.918,-7.277,12.075,6.335,-9.227,14.372,3.924,-7.349,13.563,0.644,-6.480,9.874,1.365,-9.254,7.315,1.987,-8.809,3.750,3.380,-11.110,1.776,1.038,-11.221,-1.996,0.236,-14.299,-1.735,-2.089,-16.291,1.060,-3.872,-13.114,3.163,-4.380,-14.649,5.972,-6.501,-13.277,9.403,-5.378,-9.639,10.038,-6.529,-10.704,12.121,-9.600,-13.795,13.799,-8.029,-14.212,17.338,-6.733,-13.803,17.608,-2.967,-16.894,18.249,-0.811,-17.752,21.454,1.154,-15.326,20.401,3.973,-12.466,19.582,1.513,-12.886,15.771,1.942,-12.511,13.295,-0.928,-15.859,11.738,-2.010,-16.641,8.289,-0.459,-19.830,6.573,-1.756,-19.879,4.454,1.470,-19.003,7.463,3.741,-16.509,5.349,5.771,-15.174,8.597,7.202,-16.929,11.885,8.066,-15.864,15.419,9.020,-16.732,16.331,12.637,-17.563,20.083,12.496,-17.117,20.366,16.328,-13.486,19.146,16.428,-12.438,19.791,12.801,-11.248,16.132,12.754,-11.923,13.262,10.335,-13.582,10.238,11.984,-13.736,6.708,10.530,-17.269,5.411,11.328,-16.788,2.214,9.219,-14.005,-0.279,8.401,-12.240,-0.187,4.991,-14.976,-2.456,3.413,-17.867,-0.365,4.871,-18.926,-2.279,8.049,-19.964,0.091,10.905,-17.439,0.385,13.752,-18.755,-0.010,17.332,-16.767,3.185,18.148,-15.619,5.879,15.638,-11.829,6.174,15.125,-10.359,9.707,15.143,-7.621,10.088,12.458,-6.948,13.806,13.225,-7.249,17.078,11.299,-6.901,17.471,7.484,-3.487,18.803,6.384,-3.479,22.484,5.290,-3.438,22.936,1.475,-0.046,24.748,1.669,1.573,21.668,3.334,-0.181,19.388,0.778,1.269,21.471,-2.144,4.699,21.306,-0.415,4.879,17.489,0.088,2.656,16.019,-2.704,4.124,13.651,-5.340,1.612,14.640,-8.128,2.331,17.128,-10.954,-0.571,19.527,-11.781,-1.037,22.790,-13.733,-2.461,24.528,-10.577,0.635,23.311,-8.616,3.893,22.241,-10.333,3.273,21.498,-14.063,5.109,18.351,-15.321,6.072,20.473,-18.395,8.511,22.440,-16.144,10.438,19.229,-15.161,12.511,18.972,-18.381,15.027,16.618,-16.650,12.212,14.141,-15.816,10.805,14.457,-19.390,14.323,13.823,-20.817,14.711,10.582,-18.797,11.136,9.415,-19.711,11.865,10.021,-23.455,15.273,8.261,-23.040,13.622,5.139,-21.478,10.992,5.122,-24.271,13.627,5.374,-27.070,15.952,2.781,-25.455,13.032,0.268,-25.175,11.950,0.965,-28.800,15.500,0.466,-30.175,16.155,-2.633,-28.006,12.824,-4.123,-29.204,13.792,-3.382,-32.850,17.388,-4.732,-32.653,19.385,-4.906,-29.327,22.892,-4.175,-30.780,25.300,-1.282,-29.997,25.316,0.012,-33.638,21.517,0.670,-33.490,21.739,2.657,-30.214,24.748,4.723,-31.413,23.019,5.667,-34.727,19.442,6.502,-33.470	MAYKPQFYPGQTKIAQNRRDHMNPDVQLEKLRDIPDDDVVKIMGHRQPGEDYKTVHPPLEEMDLPEDYVRDLVEPLNGAKEGHRIRYIQFTDSMYFAPAQPYDRARTYMWRFRGVDTGTLSGRQVIEMRESDLEALSKNFLIDTAFFDPARIGIRGATVHGHSLRLDENGLMFDALQRYVYDEKTGHVLYVKDQVGRPLDEPVDVGEPLPEEKLKEITTIYRIDGVPMREDEELLTVVKRIHRARTLGGFLPVEDVFEKL	243232	Methanocaldococcus jannaschii DSM 2661
job.pdb	AF-Q60387-F1-model_v2.pdb.gz	47.700	249	125	4	1	247	5	250	1.707E-33	1340	278	266	PQFTAGNSHVAQNRRNYMDPSYKLEKLRDIPEEDIVRLLAHRAPGEEYKSIHPPLEEMEEPDCAVRQIVKPTEGAAAGDRIRYVQYTDSMFFSPITPYQRAWEALNRYKGVDPGVLSGRTIIEARERDIEKIAK-IEVDCELYDTARTGLRGRTVHGHAVRLDKDGMMFDALRRWSRGAD-GTVTYVKDMIGGAMDKEVTLGKPLSDAELLKKTTMYRNAQGGVWQEADDPESMDVTAQIHWKRSVGGF	PQFYPGNTLIAENRRKHMNPEVELKKLRDIPDDEIVKILGHRNPGESYKTVHPPLEEMDFEEDPIKDIVEPIQGAKEGVRVRYIQFADSMYNAPAQPYDRARTYMWRFRGIDTGTLSGRQVIEMRELDLEKISKNFLIDTEFFDPATCGIRGATVHGHSLRLDENGLMFDGLQRYIYDEKTGHVLYVKDQVGRPLDEPVDVGEPLPHDYLAKITTIYRK-DNIGMRE--DKEALEVVQIIHEARTKGGF	26.762,19.548,-8.620,24.440,17.779,-6.154,22.022,15.298,-7.827,18.407,16.623,-8.107,15.779,13.803,-8.284,13.113,14.107,-11.035,10.813,11.336,-9.581,8.385,10.996,-12.569,8.113,12.332,-16.216,5.114,14.283,-17.599,3.671,17.798,-18.063,0.174,17.281,-16.570,-1.202,17.880,-13.057,-1.434,14.037,-12.689,2.346,13.715,-13.313,2.948,16.614,-10.853,0.832,14.854,-8.156,2.925,11.644,-8.654,6.114,13.755,-8.153,4.596,15.422,-5.006,3.740,11.974,-3.599,7.266,10.585,-4.305,9.230,13.677,-3.069,10.156,13.329,0.700,10.600,17.158,0.940,6.885,17.689,0.056,4.644,17.678,3.139,1.213,16.238,2.235,-1.752,18.181,3.661,-3.173,16.717,6.926,-6.973,16.377,6.326,-7.956,14.451,9.525,-6.509,13.401,12.908,-7.508,9.855,13.927,-6.450,8.885,17.533,-3.552,6.352,17.826,-5.856,3.824,19.597,-8.393,4.077,16.707,-5.649,3.439,14.092,-4.668,0.314,16.134,-8.373,-0.793,16.151,-8.725,-0.354,12.325,-5.445,-2.293,11.824,-6.856,-5.200,13.947,-3.414,-6.645,14.942,-3.330,-5.860,18.717,-5.496,-4.089,21.301,-4.806,-0.439,22.297,-2.458,-0.415,25.352,-1.211,-4.006,24.608,2.617,-4.291,24.490,4.237,-4.931,21.093,4.778,-8.657,20.445,8.298,-9.657,19.380,9.220,-12.244,16.686,12.871,-12.370,17.872,14.987,-10.911,20.783,16.153,-7.237,20.669,19.030,-6.733,18.162,21.360,-5.685,21.057,20.906,-9.184,22.621,21.743,-10.994,19.340,25.259,-12.430,18.933,26.150,-11.712,15.281,29.378,-12.199,13.356,31.045,-8.933,12.243,29.353,-7.775,9.005,30.556,-4.341,7.745,27.686,-4.208,5.152,25.039,-4.855,7.872,26.503,-2.320,10.349,26.320,0.685,7.923,22.473,0.252,7.764,20.710,1.797,10.789,17.768,-0.489,11.889,14.250,1.018,12.261,12.948,1.122,15.874,10.612,-1.908,15.600,13.561,-3.867,14.097,15.828,-2.962,17.113,13.080,-4.126,19.511,12.437,-7.317,17.442,8.723,-6.370,17.003,6.685,-8.657,14.674,5.901,-7.708,11.035,2.254,-6.678,10.295,0.396,-4.998,7.403,-1.987,-2.307,6.169,-3.757,-2.793,2.818,-5.738,-0.302,0.689,-8.115,-0.580,-2.250,-8.092,2.691,-4.275,-11.113,3.579,-6.443,-10.413,4.129,-10.143,-12.804,7.143,-9.710,-10.050,9.668,-8.785,-8.891,8.153,-5.445,-6.014,10.433,-4.276,-3.424,7.598,-4.192,-3.097,4.625,-6.617,-1.359,1.183,-6.369,1.965,1.826,-8.257,1.994,5.458,-7.022,1.762,4.127,-3.400,4.624,1.625,-3.861,6.943,4.286,-5.420,6.049,6.838,-2.702,6.743,4.284,0.062,10.177,3.376,-1.393,11.162,7.104,-1.503,9.760,8.202,1.911,10.014,5.227,4.291,12.751,2.885,5.628,12.464,-0.941,5.968,9.479,-1.397,3.576,8.003,-4.498,1.994,5.234,-3.527,-0.495,2.935,-5.379,-2.922,1.160,-3.709,-5.891,-1.993,-5.238,-7.426,-4.884,-3.705,-9.441,-7.494,-4.131,-6.664,-5.179,-3.601,-3.640,-1.879,-2.201,-2.384,-0.151,-3.655,0.717,2.724,-2.671,2.987,4.390,-5.125,5.393,6.552,-3.518,8.131,7.560,-3.872,11.831,4.255,-3.292,13.736,5.607,-0.275,15.713,6.864,1.540,12.567,3.752,0.422,10.571,1.338,2.122,13.048,3.338,5.394,12.849,3.306,5.540,9.004,-0.348,4.333,8.833,-1.503,7.288,10.964,0.826,10.160,10.108,0.963,9.645,6.312,-1.344,6.917,4.948,-4.676,7.903,6.658,-4.369,11.426,8.210,-3.184,13.120,4.935,-4.535,13.861,1.424,-3.125,10.383,0.553,-6.501,9.039,1.878,-10.146,9.732,1.062,-12.558,7.657,3.234,-15.070,7.210,0.344,-12.574,6.204,-2.422,-9.784,4.559,-0.313,-10.861,1.384,1.554,-8.703,-0.220,4.322,-9.100,-3.921,3.417,-6.971,-7.024,4.292,-9.366,-9.550,2.600,-12.355,-9.448,0.131,-10.861,-6.380,-1.628,-13.361,-6.164,-4.536,-14.367,-2.502,-5.230,-11.586,-0.507,-7.026,-13.221,-0.917,-10.505,-16.896,-0.815,-9.355,-19.345,2.077,-9.592,-19.614,4.132,-6.408,-22.817,3.657,-4.369,-25.622,6.251,-3.870,-23.492,8.027,-1.179,-20.324,8.083,-3.387,-18.589,5.272,-1.398,-16.477,2.537,-3.010,-18.196,-0.909,-2.828,-17.030,-3.133,0.109,-18.095,-6.830,0.048,-17.697,-6.881,3.890,-19.064,-3.309,4.513,-16.156,-2.469,6.895,-17.163,1.174,6.630,-20.563,2.877,6.264,-21.817,6.375,5.444,-23.546,8.067,8.404,-26.301,10.194,6.771,-26.663,12.285,10.004,-23.027,13.474,10.148,-22.013,13.013,6.482,-18.988,11.054,7.825,-17.559,7.629,6.950,-17.436,5.273,9.957,-15.330,2.095,10.177,-17.546,-0.487,11.973,-15.044,-3.352,11.333,-11.258,-3.877,11.287,-9.373,-4.270,7.964,-10.157,-8.080,7.847,-13.888,-7.585,8.679,-14.106,-8.235,12.474,-16.672,-5.937,14.202,-15.194,-3.064,16.230,-16.559,-2.567,19.778,-16.908,1.164,18.901,-17.052,2.679,15.356,-14.042,4.752,14.198,-14.864,8.089,12.525,-12.535,8.755,9.535,-14.288,12.048,8.590,-16.110,13.388,5.525,-15.547,12.189,1.913,-13.379,14.552,-0.164,-15.260,16.687,-2.766,-15.073,15.230,-6.325,-13.491,18.458,-7.712,-10.779,18.272,-4.990,-10.179,14.554,-5.820,-9.834,15.467,-9.547,-7.048,18.000,-8.595,-4.996,15.693,-6.281,-5.483,12.215,-7.857,-2.598,10.288,-9.492,-4.819,8.350,-11.997,-5.212,9.346,-15.660,-8.845,9.256,-16.910,-10.580,10.649,-20.029,-13.269,12.352,-17.833,-10.459,14.203,-15.938,-6.928,14.320,-17.521,-6.478,11.577,-20.149,-3.115,9.711,-20.485,-3.151,10.690,-24.230,-2.781,14.367,-23.177,0.525,13.697,-21.291,2.750,13.330,-24.388,5.984,13.561,-22.318,4.896,10.718,-19.992,4.056,8.604,-23.113,7.382,9.481,-24.837,9.455,8.441,-21.773,7.454,5.149,-21.488,8.216,4.434,-25.196,11.934,5.336,-24.718,12.103,2.850,-21.767,10.367,0.132,-23.874,12.646,0.647,-26.919,15.828,0.860,-24.796,14.909,-2.481,-23.094,14.162,-4.035,-26.538,17.446,-2.801,-28.128,19.295,-3.824,-24.909,17.870,-7.380,-25.049,18.761,-7.727,-28.775,22.252,-6.305,-28.016,23.822,-6.194,-31.546,23.516,-2.387,-32.006,23.924,-1.139,-28.391,26.923,-3.459,-27.667,28.400,-3.163,-31.219,31.688,-1.677,-29.863,32.019,-4.414,-27.210,31.278,-7.003,-29.935,33.912,-5.457,-32.314,36.533,-5.465,-29.506,35.638,-9.143,-28.847,35.981,-9.938,-32.615,39.455,-8.241,-32.799,38.159,-5.514,-35.198,39.152,-2.709,-32.686	MAYKPQFYPGNTLIAENRRKHMNPEVELKKLRDIPDDEIVKILGHRNPGESYKTVHPPLEEMDFEEDPIKDIVEPIQGAKEGVRVRYIQFADSMYNAPAQPYDRARTYMWRFRGIDTGTLSGRQVIEMRELDLEKISKNFLIDTEFFDPATCGIRGATVHGHSLRLDENGLMFDGLQRYIYDEKTGHVLYVKDQVGRPLDEPVDVGEPLPHDYLAKITTIYRKDNIGMREDKEALEVVQIIHEARTKGGFGLEVFKKDLKKRLGEE	243232	Methanocaldococcus jannaschii DSM 2661
