# Supplementary material for: Peptide binder design with inverse folding and protein structure prediction
Source: Commun Chem. 2023 Oct 25;6:229. doi: 10.1038/s42004-023-01029-7 (PMC10600234; doi:10.1038/s42004-023-01029-7)
Supplement: Supplementary file 9 — Supplementary Software [file 42004_2023_1029_MOESM9_ESM.zip › binder_design/data/Foldseek_results/alis_afdb-swissprot.m8]

job.pdb	AF-O27233-F1-model_v2.pdb.gz	54.000	250	111	3	1	249	2	248	1.182E-35	1419	278	249	PQFTAGNSHVAQNRRNYMDPSYKLEKLRDIPEEDIVRLLAHRAPGEEYKSIHPPLEEMEEPDCAVRQIVKPTEGAAAGDRIRYVQYTDSMFFSPITPYQRAWEALNRYKGVDPGVLSGRTIIEARERDIEKIAKIEVDCELYDTARTGLRGRTVHGHAVRLDKDGMMFDALRRWSRGAD-GTVTYVKDMIGGAMDKEVTLGKPLSDAELLKKTTMYRNAQGGVWQEADDPESMDVTAQIHWKRSVGGFQP	AQYYPGTSKVAQNRRNFCNPEYELEKLREISDEDVVKILGHRAPGEEYPSVHPPLEEMDEPEDAIREMVEPIDGAKAGDRVRYIQFTDSMYFAPAQPYVRSRAYLCRYRGADAGTLSGRQIIETRERDLEKISKELLETEFFDPARSGVRGKSVHGHSLRLDEDGMMFDMLRRQIYNKDTGRVEMVKNQIGDELDEPVDLGEPLDEETLMNKTTIYR-VDGEAY--RDDTDAVEIMQRIHVLRSQGGYNP	18.302,15.405,9.517,15.370,15.729,7.069,12.263,17.550,8.463,9.639,16.022,6.040,6.477,17.913,7.241,5.585,20.951,9.514,3.124,20.869,12.470,2.744,19.824,16.148,-0.318,17.509,15.816,-0.245,13.674,15.869,-1.388,13.860,12.198,1.762,15.926,11.378,3.964,13.437,13.314,2.396,10.432,11.482,3.084,12.212,8.119,6.779,12.595,9.170,6.957,8.919,10.308,5.688,7.632,6.909,8.189,9.873,5.018,11.215,8.993,7.234,13.103,…	MAQYYPGTSKVAQNRRNFCNPEYELEKLREISDEDVVKILGHRAPGEEYPSVHPPLEEMDEPEDAIREMVEPIDGAKAGDRVRYIQFTDSMYFAPAQPYVRSRAYLCRYRGADAGTLSGRQIIETRERDLEKISKELLETEFFDPARSGVRGKSVHGHSLRLDEDGMMFDMLRRQIYNKDTGRVEMVKNQIGDELDEPVDLGEPLDEETLMNKTTIYRVDGEAYRDDTDAVEIMQRIHVLRSQGGYNPE	187420	Methanothermobacter thermautotrophicus str. Delta H
job.pdb	AF-P07963-F1-model_v2.pdb.gz	49.000	251	123	4	1	249	5	252	2.170E-35	1409	278	260	PQFTAGNSHVAQNRRNYMDPSYKLEKLRDIPEEDIVRLLAHRAPGEEYKSIHPPLEEMEEPDCAVRQIVKPTEGAAAGDRIRYVQYTDSMFFSPITPYQRAWEALNRYKGVDPGVLSGRTIIEARERDIEKIAK-IEVDCELYDTARTGLRGRTVHGHAVRLDKDGMMFDALRRWSRGAD-GTVTYVKDMIGGAMDKEVTLGKPLSDAELLKKTTMYRNAQGGVWQEADDPESMDVTAQIHWKRSVGGFQP	PQFYPGATKVAENRRNHLNPNYELEKLREIPDEDVVKIMGHRQPGEDYKTVHPPLEEMDMPADYVRDLVEPLNGAKEGHRVRYIQFADSMYFAPAQPYDRSRLYMIRLRGVDAGTLSGRQVVECRESDLEEFSKNLLMDTELFDPATSGVRGATVHGHSLRLDENGMMFDALQRCVFDEKTGHVMYVKDQVGKPLDQPVDVGEPMPEAKLREITTIYR--KDGIAMRT-DPEVIEVVKRIHRARTLGGYIP	32.164,8.667,-5.484,29.086,7.578,-3.503,26.016,6.934,-5.733,23.408,9.766,-5.465,19.888,8.432,-6.327,17.716,10.618,-8.634,14.462,8.625,-7.920,12.204,10.041,-10.723,12.639,12.246,-13.908,10.771,15.520,-14.614,10.838,19.321,-14.326,7.325,19.906,-12.817,6.057,20.076,-9.202,4.260,16.690,-9.721,7.639,15.074,-10.612,9.247,16.795,-7.568,6.465,15.480,-5.242,7.094,11.945,-6.657,10.850,12.383,-5.844,10.005,…	MAYKPQFYPGATKVAENRRNHLNPNYELEKLREIPDEDVVKIMGHRQPGEDYKTVHPPLEEMDMPADYVRDLVEPLNGAKEGHRVRYIQFADSMYFAPAQPYDRSRLYMIRLRGVDAGTLSGRQVVECRESDLEEFSKNLLMDTELFDPATSGVRGATVHGHSLRLDENGMMFDALQRCVFDEKTGHVMYVKDQVGKPLDQPVDVGEPMPEAKLREITTIYRKDGIAMRTDPEVIEVVKRIHRARTLGGYIPTNEIFKGL	2187	Methanococcus vannielii
job.pdb	AF-P11562-F1-model_v2.pdb.gz	54.200	249	110	3	1	248	2	247	2.307E-35	1408	278	249	PQFTAGNSHVAQNRRNYMDPSYKLEKLRDIPEEDIVRLLAHRAPGEEYKSIHPPLEEMEEPDCAVRQIVKPTEGAAAGDRIRYVQYTDSMFFSPITPYQRAWEALNRYKGVDPGVLSGRTIIEARERDIEKIAKIEVDCELYDTARTGLRGRTVHGHAVRLDKDGMMFDALRRWSRGAD-GTVTYVKDMIGGAMDKEVTLGKPLSDAELLKKTTMYRNAQGGVWQEADDPESMDVTAQIHWKRSVGGFQ	AQYYPGTTKVAQNRRNFCNPEYELEKLREISDEDVVKILGHRAPGEEYPSVHPPLEEMDEPEDAIREMVEPIDGAKAGDRVRYIQFTDSMYFAPAQPYVRSRAYLCRYRGADAGTLSGRQIIETRERDLEKISKELLETEFFDPARSGVRGKSVHGHSLRLDEDGMMFDMLRRQIYNKDTGRVEMVKNQIGDELDEPVDLGEPLDEETLMEKTTIYR-VDGEAY--RDDVEAVEIMQRIHVLRSQGGFN	23.185,12.433,-0.336,19.903,12.194,-2.304,17.630,15.307,-2.070,14.336,13.380,-2.851,11.923,16.409,-3.070,12.225,20.297,-3.180,10.558,22.713,-0.701,11.058,24.389,2.709,7.750,23.456,4.412,6.830,20.589,6.770,4.771,18.924,3.984,7.922,18.982,1.764,10.003,17.506,4.645,7.422,14.701,5.188,7.618,13.912,1.412,11.448,13.593,1.780,11.168,11.399,4.934,8.732,9.012,3.165,11.097,8.752,0.115,14.321,8.338,2.181,15…	MAQYYPGTTKVAQNRRNFCNPEYELEKLREISDEDVVKILGHRAPGEEYPSVHPPLEEMDEPEDAIREMVEPIDGAKAGDRVRYIQFTDSMYFAPAQPYVRSRAYLCRYRGADAGTLSGRQIIETRERDLEKISKELLETEFFDPARSGVRGKSVHGHSLRLDEDGMMFDMLRRQIYNKDTGRVEMVKNQIGDELDEPVDLGEPLDEETLMEKTTIYRVDGEAYRDDVEAVEIMQRIHVLRSQGGFNLE	79929	Methanothermobacter marburgensis str. Marburg
job.pdb	AF-P12973-F1-model_v2.pdb.gz	52.400	250	115	3	1	249	2	248	4.503E-35	1397	278	249	PQFTAGNSHVAQNRRNYMDPSYKLEKLRDIPEEDIVRLLAHRAPGEEYKSIHPPLEEMEEPDCAVRQIVKPTEGAAAGDRIRYVQYTDSMFFSPITPYQRAWEALNRYKGVDPGVLSGRTIIEARERDIEKIAKIEVDCELYDTARTGLRGRTVHGHAVRLDKDGMMFDALRRWSRGAD-GTVTYVKDMIGGAMDKEVTLGKPLSDAELLKKTTMYRNAQGGVWQEADDPESMDVTAQIHWKRSVGGFQP	AQFYPGSTKIAENRRKFMNPDAELEKLREISDEDVVRILGHRAPGEEYPSVHPPLEELDEPEDPIKDIVEPTEGAKAGDRVRYVQFTDSVYFAPAQPYIRSRAYLWRYRGADAGTLSGRQIIEARERDVEKIAKELIETEFFDPARTGIRGKSVHGHSLRLDENGMMFDMLRRQVYDEETGRVKMVKNQIGDEFDEPIDLGEPLDEETLKEKTTIYR--IDNIPYRED-KDLLEIVQRIHQLRSEAGFSP	20.278,-9.444,-7.377,17.822,-6.601,-8.136,19.289,-3.053,-7.712,15.852,-1.298,-7.312,17.071,2.367,-7.186,20.366,4.339,-7.797,22.021,6.759,-5.317,24.414,6.805,-2.315,22.254,8.713,0.239,20.052,7.377,3.087,17.035,8.547,1.000,18.147,6.270,-1.899,18.726,3.392,0.608,15.193,3.835,2.080,13.752,3.802,-1.502,15.589,0.478,-2.162,14.307,-0.935,1.209,10.654,-0.171,0.310,11.110,-1.727,-3.193,12.928,-4.893,-1.97…	MAQFYPGSTKIAENRRKFMNPDAELEKLREISDEDVVRILGHRAPGEEYPSVHPPLEELDEPEDPIKDIVEPTEGAKAGDRVRYVQFTDSVYFAPAQPYIRSRAYLWRYRGADAGTLSGRQIIEARERDVEKIAKELIETEFFDPARTGIRGKSVHGHSLRLDENGMMFDMLRRQVYDEETGRVKMVKNQIGDEFDEPIDLGEPLDEETLKEKTTIYRIDNIPYREDKDLLEIVQRIHQLRSEAGFSPE	2180	Methanothermus fervidus
job.pdb	AF-Q49173-F1-model_v2.pdb.gz	47.700	266	132	4	1	262	5	267	5.085E-35	1395	278	267	PQFTAGNSHVAQNRRNYMDPSYKLEKLRDIPEEDIVRLLAHRAPGEEYKSIHPPLEEMEEPDCAVRQIVKPTEGAAAGDRIRYVQYTDSMFFSPITPYQRAWEALNRYKGVDPGVLSGRTIIEARERDIEKIAKIEVDCELYDTARTGLRGRTVHGHAVRLDKDGMMFDALRRWSRGAD-GTVTYVKDMIGGAMDKEVTLGKPLSDAELLKKTTMYRNAQGGVWQEADDPESMDVTAQIHWKRSVGGFQPWAKMKDIK---GGKKD	PQFNPGETKIAENRRKHMNPNYELKKLREIADEDIVRVLGHRSPGESFKTVHPPLEEMDFEEDPMKDIVEPIEGAKQGTRIRYIQFADSMYNAPAQPYDRARTYMWRFRGVDTGTLSGRQVIEMRELDLEKVSKILLETEIFDPARCGIRGATVHGHSLRFDENGLMFDALQRYIYDEDSGHVVYVKDQVGRPLDQPVDMGEPLPEDELKEITTIYRK-DNIGMRE--DEELLEVVNKIHEARTIGGFGMEVFKKDLNKRLGGANE	29.203,-10.542,-6.260,25.475,-10.530,-5.482,23.842,-7.087,-6.004,22.793,-5.361,-2.728,19.925,-2.814,-3.199,20.404,0.623,-1.536,16.672,1.637,-1.928,16.966,5.388,-1.004,19.888,7.816,-0.185,20.179,9.885,3.013,21.790,9.881,6.475,18.698,10.670,8.639,16.134,8.366,10.327,13.559,9.605,7.741,15.766,8.197,4.926,16.193,4.951,6.951,12.384,4.588,7.402,11.983,4.954,3.577,14.618,2.175,3.102,12.805,-0.081,5.667,…	MAYEPQFNPGETKIAENRRKHMNPNYELKKLREIADEDIVRVLGHRSPGESFKTVHPPLEEMDFEEDPMKDIVEPIEGAKQGTRIRYIQFADSMYNAPAQPYDRARTYMWRFRGVDTGTLSGRQVIEMRELDLEKVSKILLETEIFDPARCGIRGATVHGHSLRFDENGLMFDALQRYIYDEDSGHVVYVKDQVGRPLDQPVDMGEPLPEDELKEITTIYRKDNIGMREDEELLEVVNKIHEARTIGGFGMEVFKKDLNKRLGGANE	523846	Methanothermus fervidus DSM 2088
job.pdb	AF-P21112-F1-model_v2.pdb.gz	48.700	248	123	3	1	247	5	249	8.271E-35	1387	278	265	PQFTAGNSHVAQNRRNYMDPSYKLEKLRDIPEEDIVRLLAHRAPGEEYKSIHPPLEEMEEPDCAVRQIVKPTEGAAAGDRIRYVQYTDSMFFSPITPYQRAWEALNRYKGVDPGVLSGRTIIEARERDIEKIAKIEVDCELYDTARTGLRGRTVHGHAVRLDKDGMMFDALRRWSRGAD-GTVTYVKDMIGGAMDKEVTLGKPLSDAELLKKTTMYRNAQGGVWQEADDPESMDVTAQIHWKRSVGGF	AQYTPGETQIAENRRKHMDPDYEFRKLREVSDEDLVKVLGHRNPGESYKSVHPPLDEMDFEEDIVRDMVEPIQGAKEGVRVRYIQFADSMYNAPAQPYDRARTYMWRYRGVDTGTLSGRQVIEMRELDLEGVSKELVETELFDPATTGIRGATVHGHSLRLDENGLMFDALQRYVFDEEKGHVVYVKDQVGRPLDEPVDMGQPLGEDELKKITTIYRK-DNIAM--RDDKEAIEVVENIHTGRTMGGF	29.269,15.213,-6.954,26.076,15.069,-4.887,23.191,13.157,-6.554,19.733,14.852,-6.415,16.755,12.495,-6.802,14.087,13.463,-9.406,11.446,10.799,-8.411,9.014,11.222,-11.404,8.725,13.449,-14.557,5.890,15.904,-15.235,4.969,19.605,-15.345,1.626,19.408,-13.413,0.485,19.520,-9.754,-0.283,15.741,-10.005,3.371,15.015,-10.930,4.458,17.307,-8.037,2.195,15.431,-5.543,3.811,12.118,-6.689,7.302,13.671,-6.153,6.30…	MTYKAQYTPGETQIAENRRKHMDPDYEFRKLREVSDEDLVKVLGHRNPGESYKSVHPPLDEMDFEEDIVRDMVEPIQGAKEGVRVRYIQFADSMYNAPAQPYDRARTYMWRYRGVDTGTLSGRQVIEMRELDLEGVSKELVETELFDPATTGIRGATVHGHSLRLDENGLMFDALQRYVFDEEKGHVVYVKDQVGRPLDEPVDMGQPLGEDELKKITTIYRKDNIAMRDDKEAIEVVENIHTGRTMGGFGMDVFKDDLRKRLGDD	187420	Methanothermobacter thermautotrophicus str. Delta H
job.pdb	AF-P58816-F1-model_v2.pdb.gz	48.700	248	123	3	1	247	5	249	1.519E-34	1377	278	265	PQFTAGNSHVAQNRRNYMDPSYKLEKLRDIPEEDIVRLLAHRAPGEEYKSIHPPLEEMEEPDCAVRQIVKPTEGAAAGDRIRYVQYTDSMFFSPITPYQRAWEALNRYKGVDPGVLSGRTIIEARERDIEKIAKIEVDCELYDTARTGLRGRTVHGHAVRLDKDGMMFDALRRWSRGAD-GTVTYVKDMIGGAMDKEVTLGKPLSDAELLKKTTMYRNAQGGVWQEADDPESMDVTAQIHWKRSVGGF	AQYTPGETQIAENRRKHMDPDYEFRKLREVSDEDLVKVLGHRNPGESYKSVHPPLDEMDFEEDIVRDMVEPIQGAKEGVRVRYIQFADSMYNAPAQPYDRARTYMWRYRGVDTGTLSGRQVIEMRELDLEGVSKELVETELFDPATTGIRGATVHGHSLRLDENGLMFDALQRYVFDEEKGHVVYVKDQVGRPLDEPVDMGQPLGEDELKKITTIYRK-DNIAM--RDDKEAIEVVENIHTGRTLGGF	26.038,19.560,-9.786,23.101,18.750,-7.499,20.668,16.081,-8.798,16.940,17.073,-8.880,14.473,14.161,-8.797,11.710,14.103,-11.483,9.635,11.198,-9.964,7.221,10.587,-12.939,6.540,12.123,-16.429,3.284,13.802,-17.484,1.649,17.172,-18.215,-1.626,16.668,-16.221,-2.828,17.189,-12.620,-2.830,13.345,-12.198,0.916,13.197,-13.028,1.486,16.145,-10.627,-0.396,14.342,-7.788,1.860,11.261,-8.354,4.964,13.541,-8.173…	MSYKAQYTPGETQIAENRRKHMDPDYEFRKLREVSDEDLVKVLGHRNPGESYKSVHPPLDEMDFEEDIVRDMVEPIQGAKEGVRVRYIQFADSMYNAPAQPYDRARTYMWRYRGVDTGTLSGRQVIEMRELDLEGVSKELVETELFDPATTGIRGATVHGHSLRLDENGLMFDALQRYVFDEEKGHVVYVKDQVGRPLDEPVDMGQPLGEDELKKITTIYRKDNIAMRDDKEAIEVVENIHTGRTLGGFGMDVFKDDLRKRLGDD	79929	Methanothermobacter marburgensis str. Marburg
job.pdb	AF-P11563-F1-model_v2.pdb.gz	46.600	257	132	4	1	255	5	258	3.377E-33	1326	278	261	PQFTAGNSHVAQNRRNYMDPSYKLEKLRDIPEEDIVRLLAHRAPGEEYKSIHPPLEEMEEPDCAVRQIVKPTEGAAAGDRIRYVQYTDSMFFSPITPYQRAWEALNRYKGVDPGVLSGRTIIEARERDIEKIAK-IEVDCELYDTARTGLRGRTVHGHAVRLDKDGMMFDALRRWSRGAD-GTVTYVKDMIGGAMDKEVTLGKPLSDAELLKKTTMYRNAQGGVWQEADDPESMDVTAQIHWKRSVGGFQPWAKMKD	PQFYPSATKVAENRRNHINPAFELEKLREIPDEDVVKIMGHRQPSEDYKTVHPPLEEMDLAEDYVRDLVGPINGAKEGHRIRYIQFADSMYFAPSQPYDRSRLYMSRFRGVDCGTLSGRQVVELRESNLEDISKNYLVDTELFDPATTGMRGATVHGHSLRLDENGVMFDALQRYEFDEATGHILYVKDQVGRPWDEPVDVGEPVPQEKLKEITTIYR--KDGVAMRDD-MEVVEVVKRIHRARTLGGYCPLNEIFD	21.348,21.921,-15.382,19.659,20.232,-12.401,17.541,17.183,-13.410,13.744,17.862,-13.212,11.791,14.581,-12.655,8.647,14.052,-14.808,7.338,11.046,-12.721,4.543,9.843,-15.127,3.493,10.653,-18.804,0.327,12.541,-20.073,-1.754,15.605,-19.087,-4.992,13.637,-18.272,-6.425,14.067,-14.724,-5.624,10.419,-13.789,-2.009,10.829,-15.033,-1.727,14.135,-13.082,-3.004,12.461,-9.857,-0.325,9.718,-10.362,2.371,12.46…	MAYKPQFYPSATKVAENRRNHINPAFELEKLREIPDEDVVKIMGHRQPSEDYKTVHPPLEEMDLAEDYVRDLVGPINGAKEGHRIRYIQFADSMYFAPSQPYDRSRLYMSRFRGVDCGTLSGRQVVELRESNLEDISKNYLVDTELFDPATTGMRGATVHGHSLRLDENGVMFDALQRYEFDEATGHILYVKDQVGRPWDEPVDVGEPVPQEKLKEITTIYRKDGVAMRDDMEVVEVVKRIHRARTLGGYCPLNEIFDTYL	2188	Methanococcus voltae
job.pdb	AF-P07964-F1-model_v2.pdb.gz	48.500	249	122	4	1	249	5	247	1.368E-32	1303	278	248	PQFTAGNSHVAQNRRNYMDPSYKLEKLRDIPEEDIVRLLAHRAPGEEYKSIHPPLEEMEEPDCAVRQIVKPTEGAAAGDRIRYVQYTDSMFFSPITPYQRAWEALNRYKGVDPGVLSGRTIIEARERDIEKIAKIEVDCELYDTARTGLRGRTVHGHAVRLDKDGMMFDALRRWSRGADGTVTYVKDMIGGAMDKEVTLGKPLSDAELLKKTTMYRNAQGGVWQEADDPESMDVTAQIHWKRSVGGFQP	RQYYPGATSVAANRRKHMSGK--LEKLREISDEDLTAVLGHRAPGSDYPSTHPPLAEMGEPACSTRENVAATPGAAAGDRVRYIQFADSMYNAPATPYFRSYFAAINFRGVDPGTLSGRQIVEARERDMEQCAKVQMETEITDHALAGVRGATVHGHSVRLQEDGVMFDMLDRRRLEN-GTIIMDKDQVAIPLDRKVDLGKPMSSEEAAKRTTIYR-VDNVAF--RDDAEVVEWVHRIFDQRTKFGFQP	5.913,17.590,-27.734,5.725,17.073,-23.960,5.108,13.380,-23.078,1.651,12.843,-21.493,1.535,9.946,-18.977,-1.363,7.492,-19.544,-0.645,5.323,-16.395,-3.201,2.469,-16.922,-5.614,1.302,-19.735,-9.400,0.845,-19.369,-12.830,2.488,-19.602,-14.270,1.510,-16.149,-14.377,3.396,-12.807,-11.787,0.871,-11.465,-9.380,1.748,-14.341,-9.999,5.494,-13.705,-9.228,5.049,-9.943,-6.005,3.144,-10.864,-4.918,6.120,-13.06…	MAYERQYYPGATSVAANRRKHMSGKLEKLREISDEDLTAVLGHRAPGSDYPSTHPPLAEMGEPACSTRENVAATPGAAAGDRVRYIQFADSMYNAPATPYFRSYFAAINFRGVDPGTLSGRQIVEARERDMEQCAKVQMETEITDHALAGVRGATVHGHSVRLQEDGVMFDMLDRRRLENGTIIMDKDQVAIPLDRKVDLGKPMSSEEAAKRTTIYRVDNVAFRDDAEVVEWVHRIFDQRTKFGFQPK	269797	Methanosarcina barkeri str. Fusaro
