# Supplementary material for: Peptide binder design with inverse folding and protein structure prediction
Source: Commun Chem. 2023 Oct 25;6:229. doi: 10.1038/s42004-023-01029-7 (PMC10600234; doi:10.1038/s42004-023-01029-7)
Supplement: Supplementary file 9 — Supplementary Software [file 42004_2023_1029_MOESM9_ESM.zip › binder_design/data/Foldseek_results/alis_afdb50.m8]

job.pdb	AF-A0A257AS76-F1-model_v3.cif	85.200	278	41	0	1	278	2	279	3.929E-52	2067	278	279	PQFTAGNSHVAQNRRNYMDPSYKLEKLRDIPEEDIVRLLAHRAPGEEYKSIHPPLEEMEEPDCAVRQIVKPTEGAAAGDRIRYVQYTDSMFFSPITPYQRAWEALNRYKGVDPGVLSGRTIIEARERDIEKIAKIEVDCELYDTARTGLRGRTVHGHAVRLDKDGMMFDALRRWSRGADGTVTYVKDMIGGAMDKEVTLGKPLSDAELLKKTTMYRNAQGGVWQEADDPESMDVTAQIHWKRSVGGFQPWAKMKDIKGGKKDVGVKNLKLFTPRGGVE	PQYTAGSSHIAQNRRNYMDPNYTYEKLRDIAEEDIVRLLAHRAPGEEYKSIHPPLEEMEEPECAVREMVEPTEGAKAGDRIRYVQYTDSMMFAPITPYQRAWAAYTRYKGVDPGVLSGRTIIEGRERDIEKITKEQIDCELYDTARTGLRGRTVHGHAVRLDEDGMMFDALRRWSKGKGGEVIYVKDMIGGAMDKEVVLGKPLPEDELLKRTTMYRNAQGGVWQEVDDPESMDVTAQIHWKRTVGGFQPWRKMSEIKGGKKDIGVKDLKLFVPRGGVE	0.894,15.384,-15.387,3.253,12.600,-14.129,3.331,9.315,-16.134,3.801,7.332,-12.834,4.665,3.894,-14.408,4.993,2.245,-17.850,2.651,-0.470,-19.208,-0.311,-0.829,-21.585,-2.532,-3.257,-19.562,-5.312,-2.495,-17.042,-2.863,-3.783,-14.345,-0.462,-0.936,-15.257,-3.431,1.500,-15.338,-4.487,0.441,-11.781,-0.884,1.160,-10.612,-1.126,4.679,-12.152,-4.616,5.314,-10.663,-3.509,4.240,-7.161,-0.386,6.479,-7.405,-…	MPQYTAGSSHIAQNRRNYMDPNYTYEKLRDIAEEDIVRLLAHRAPGEEYKSIHPPLEEMEEPECAVREMVEPTEGAKAGDRIRYVQYTDSMMFAPITPYQRAWAAYTRYKGVDPGVLSGRTIIEGRERDIEKITKEQIDCELYDTARTGLRGRTVHGHAVRLDEDGMMFDALRRWSKGKGGEVIYVKDMIGGAMDKEVVLGKPLPEDELLKRTTMYRNAQGGVWQEVDDPESMDVTAQIHWKRTVGGFQPWRKMSEIKGGKKDIGVKDLKLFVPRGGVE	2011131	ANME-1 cluster archaeon ex4572_4
job.pdb	AF-Q64CZ8-F1-model_v3.cif	77.000	279	62	2	1	278	2	279	5.503E-48	1910	278	376	PQFTAGNSHVAQNRRNYMDPSYKLEKLRDIPEEDIVRLLAHRAPGEEYKSIHPPLEEMEEPDCAVRQIVKPTEGAAAGDRIRYVQYTDSMFFSPITPYQRAWEALNRYKGVDPGVLSGRTIIEARERDIEKIAKIEVDCELYDTARTGLRGRTVHGHAVRLDKDGMMFDALRRWSRGAD-GTVTYVKDMIGGAMDKEVTLGKPLSDAELLKKTTMYRNAQGGVWQEADDPESMDVTAQIHWKRSVGGFQPWAKMKDIKGGKKDVGVKNLKLFTPRGGVE	PQFTAGSSYIAENRRKYMDQNYKLEKLRDIEEEDVVRLLAHRTPGEEYKSIHPPLEEMEELECAVREMVEPTEGAKAGDRIRSVQFTDSMQFAPITPRQRAWSAYNRYRGVDIGVSSGGTIIEARERDVEKITKELIDSELYDTARTGLRGRTVYGHAVRLDEHGMMFDALRRWSIDESTGDVKYVKDIIGGTMDKEVVLGKPLPEEELLKRTTMYRNAEGGLWQEEDDPESMDVTAQIHWKRTVGGFQSWKKMSEIKGGKKDVGVGKFKLFVPR-GVS	3.994,-20.780,-8.579,3.393,-17.241,-9.992,6.557,-15.138,-10.634,4.681,-11.926,-9.520,7.325,-9.293,-10.611,10.757,-9.173,-12.283,13.927,-7.902,-10.539,17.017,-9.313,-8.770,17.155,-6.935,-5.730,15.682,-7.254,-2.212,13.203,-4.477,-3.282,11.869,-6.755,-6.060,11.822,-9.668,-3.555,9.737,-7.622,-1.042,7.257,-6.865,-3.897,6.963,-10.636,-4.623,6.576,-11.489,-0.879,3.792,-8.923,-0.398,1.975,-10.236,-3.548,…	MPQFTAGSSYIAENRRKYMDQNYKLEKLRDIEEEDVVRLLAHRTPGEEYKSIHPPLEEMEELECAVREMVEPTEGAKAGDRIRSVQFTDSMQFAPITPRQRAWSAYNRYRGVDIGVSSGGTIIEARERDVEKITKELIDSELYDTARTGLRGRTVYGHAVRLDEHGMMFDALRRWSIDESTGDVKYVKDIIGGTMDKEVVLGKPLPEEELLKRTTMYRNAEGGLWQEEDDPESMDVTAQIHWKRTVGGFQSWKKMSEIKGGKKDVGVGKFKLFVPRGVSSVETLLWRIYYAIVIIRGEIKREQFEYLISERKIFRAKREERDQEYIKTDKILEKIREKEHEKAVKDFGDEEVKRFSEELRKDLGDELYNLFKKAWI	285365	uncultured archaeon GZfos19C7
job.pdb	AF-P11562-F1-model_v3.cif	54.200	249	110	3	1	248	2	247	9.959E-35	1408	278	249	PQFTAGNSHVAQNRRNYMDPSYKLEKLRDIPEEDIVRLLAHRAPGEEYKSIHPPLEEMEEPDCAVRQIVKPTEGAAAGDRIRYVQYTDSMFFSPITPYQRAWEALNRYKGVDPGVLSGRTIIEARERDIEKIAKIEVDCELYDTARTGLRGRTVHGHAVRLDKDGMMFDALRRWSRGAD-GTVTYVKDMIGGAMDKEVTLGKPLSDAELLKKTTMYRNAQGGVWQEADDPESMDVTAQIHWKRSVGGFQ	AQYYPGTTKVAQNRRNFCNPEYELEKLREISDEDVVKILGHRAPGEEYPSVHPPLEEMDEPEDAIREMVEPIDGAKAGDRVRYIQFTDSMYFAPAQPYVRSRAYLCRYRGADAGTLSGRQIIETRERDLEKISKELLETEFFDPARSGVRGKSVHGHSLRLDEDGMMFDMLRRQIYNKDTGRVEMVKNQIGDELDEPVDLGEPLDEETLMEKTTIYR-VDGEAY--RDDVEAVEIMQRIHVLRSQGGFN	23.185,12.433,-0.336,19.903,12.194,-2.304,17.630,15.307,-2.070,14.336,13.380,-2.851,11.923,16.409,-3.070,12.225,20.297,-3.180,10.558,22.713,-0.701,11.058,24.389,2.709,7.750,23.456,4.412,6.830,20.589,6.770,4.771,18.924,3.984,7.922,18.982,1.764,10.003,17.506,4.645,7.422,14.701,5.188,7.618,13.912,1.412,11.448,13.593,1.780,11.168,11.399,4.934,8.732,9.012,3.165,11.097,8.752,0.115,14.321,8.338,2.181,15…	MAQYYPGTTKVAQNRRNFCNPEYELEKLREISDEDVVKILGHRAPGEEYPSVHPPLEEMDEPEDAIREMVEPIDGAKAGDRVRYIQFTDSMYFAPAQPYVRSRAYLCRYRGADAGTLSGRQIIETRERDLEKISKELLETEFFDPARSGVRGKSVHGHSLRLDEDGMMFDMLRRQIYNKDTGRVEMVKNQIGDELDEPVDLGEPLDEETLMEKTTIYRVDGEAYRDDVEAVEIMQRIHVLRSQGGFNLE	79929	Methanothermobacter marburgensis str. Marburg
job.pdb	AF-A0A2A2H0Y4-F1-model_v3.cif	53.200	250	113	3	1	249	2	248	1.524E-34	1401	278	249	PQFTAGNSHVAQNRRNYMDPSYKLEKLRDIPEEDIVRLLAHRAPGEEYKSIHPPLEEMEEPDCAVRQIVKPTEGAAAGDRIRYVQYTDSMFFSPITPYQRAWEALNRYKGVDPGVLSGRTIIEARERDIEKIAKIEVDCELYDTARTGLRGRTVHGHAVRLDKDGMMFDALRRWSRGAD-GTVTYVKDMIGGAMDKEVTLGKPLSDAELLKKTTMYRNAQGGVWQEADDPESMDVTAQIHWKRSVGGFQP	AKYYPGTSKVAQNRSNFQDPEYELEKLREVSDEDVVSILGHRAPGEEYPSAHPPLEEMDEPEDPIRELVEPVDGAKAGDRVRYIQFTDSMYFAPAQPYLRSRAYLCRYRGADAGTLSGRQIIEARERDLEKISKELLETEFFDPARSGIRGKSVHGHSLRLDEDGMMFDMLRRQILNKETGQVEAVKNQIGDELDEPVALGAPLDEETLKDKTTIYR--KDGEAYRDD-KDAVEVCQRIHVLRSQGGFYP	-9.059,-9.632,-20.147,-6.266,-10.704,-17.758,-7.029,-13.458,-15.152,-4.866,-12.097,-12.214,-5.609,-14.754,-9.491,-7.291,-18.249,-9.326,-10.197,-19.096,-6.980,-13.969,-18.718,-6.403,-13.853,-17.201,-2.876,-14.430,-13.523,-2.060,-10.737,-13.373,-0.996,-9.747,-14.550,-4.546,-12.074,-11.956,-6.173,-10.674,-9.142,-3.942,-7.115,-10.245,-4.953,-8.125,-9.946,-8.632,-9.819,-6.510,-8.104,-6.647,-4.999,-6.5…	MAKYYPGTSKVAQNRSNFQDPEYELEKLREVSDEDVVSILGHRAPGEEYPSAHPPLEEMDEPEDPIRELVEPVDGAKAGDRVRYIQFTDSMYFAPAQPYLRSRAYLCRYRGADAGTLSGRQIIEARERDLEKISKELLETEFFDPARSGIRGKSVHGHSLRLDEDGMMFDMLRRQILNKETGQVEAVKNQIGDELDEPVALGAPLDEETLKDKTTIYRKDGEAYRDDKDAVEVCQRIHVLRSQGGFYPE	2161	Methanobacterium bryantii
job.pdb	AF-A0A842KNS8-F1-model_v3.cif	48.100	249	124	3	1	249	5	248	1.076E-32	1331	278	249	PQFTAGNSHVAQNRRNYMDPSYKLEKLRDIPEEDIVRLLAHRAPGEEYKSIHPPLEEMEEPDCAVRQIVKPTEGAAAGDRIRYVQYTDSMFFSPITPYQRAWEALNRYKGVDPGVLSGRTIIEARERDIEKIAKIEVDCELYDTARTGLRGRTVHGHAVRLDKDGMMFDALRRWSRGADGTVTYVKDMIGGAMDKEVTLGKPLSDAELLKKTTMYRNAQGGVWQEADDPESMDVTAQIHWKRSVGGFQP	PQYYPGATSVAVNRRKHMSGD--VEKLREIADDDLVMILGHRAPGSDYRSTHPPLAEMGEPECSIRQAVEPTPGAKAGDRVRYVQFVDSMYNGPSVPYVRSYSAAINFRGVDPGTLSGRQVIEARERDMEEVAKFQIETEMFDPALSSLRGATVHGHSLRLQEDGVMFDMLDRARLEQDGIVRMHKDQVGRPIDKKVELGKPMSPQEAAKRTTIFR-VDNVAYRS--DKEVIEWVHRVFDQRTKYGFKP	-11.845,-21.038,-22.743,-10.620,-17.736,-21.232,-8.888,-18.108,-17.823,-10.739,-16.413,-14.896,-8.343,-15.533,-11.998,-9.479,-16.768,-8.536,-6.717,-14.785,-6.652,-7.025,-16.277,-3.096,-8.866,-19.232,-1.332,-11.380,-18.930,1.554,-15.051,-18.268,2.363,-14.675,-15.600,5.135,-14.950,-11.772,4.807,-11.130,-11.609,5.308,-10.596,-13.950,2.300,-13.144,-11.936,0.206,-11.281,-8.678,1.071,-7.929,-10.311,0.0…	MAYKPQYYPGATSVAVNRRKHMSGDVEKLREIADDDLVMILGHRAPGSDYRSTHPPLAEMGEPECSIRQAVEPTPGAKAGDRVRYVQFVDSMYNGPSVPYVRSYSAAINFRGVDPGTLSGRQVIEARERDMEEVAKFQIETEMFDPALSSLRGATVHGHSLRLQEDGVMFDMLDRARLEQDGIVRMHKDQVGRPIDKKVELGKPMSPQEAAKRTTIFRVDNVAYRSDKEVIEWVHRVFDQRTKYGFKPE	2758717	Methanomethylovorans sp.
job.pdb	AF-A0A0P0JSU3-F1-model_v3.cif	41.200	257	147	3	1	256	19	272	8.070E-31	1260	278	272	PQFTAGNSHVAQNRRNYMDPSYKLEKLRDIPEEDIVRLLAHRAPGEEYKSIHPPLEEMEEPDCAVRQIVKPTEGAAAGDRIRYVQYTDSMFFSPITPYQRAWEALNRYKGVDPGVLSGRTIIEARERDIEKIAKIEVDCELYDTARTGLRGRTVHGHAVRLDKDGMMFDALRRWSRGAD-GTVTYVKDMIGGAMDKEVTLGKPLSDAELLKKTTMYRNAQGGVWQEADDPESMDVTAQIHWKRSVGGFQPWAKMKDI	PQIYPGQDEVSERRRKLWDKRRRLTKYRDVPDDDITRLLGHRPVGALYVSVHPPLDELIEPYDPIKSLVAPTPGARAGDRIRFAQFSDSFWHPPITPYARQRLYFNRLRGVDVVTYSGRTMLEMRERDLETAVKPLIETEVFNPARTSLKGITIHGHSLRLDEDGLMFDARRRFVYDKETGEVVYIKDQFGKVLDRPVPVGRPPSEEECRKLSITYS--WDTRQFKSRT-EVIELISRVANMRVLAGFNPESINEEI	70.467,-14.527,3.684,67.341,-12.984,2.099,63.997,-14.174,3.487,61.308,-12.802,1.149,58.478,-11.646,3.405,55.274,-12.393,1.515,53.099,-9.631,2.953,49.712,-11.333,3.398,47.260,-8.815,1.939,44.604,-8.828,4.650,41.483,-8.608,2.514,39.512,-6.102,4.561,36.267,-7.957,5.270,33.750,-5.825,3.361,31.477,-4.811,6.233,28.034,-6.006,5.146,25.879,-2.878,4.675,23.078,-3.013,7.279,20.120,-0.755,6.238,18.985,1.578…	MKVMHVASEKREEKSEFEPQIYPGQDEVSERRRKLWDKRRRLTKYRDVPDDDITRLLGHRPVGALYVSVHPPLDELIEPYDPIKSLVAPTPGARAGDRIRFAQFSDSFWHPPITPYARQRLYFNRLRGVDVVTYSGRTMLEMRERDLETAVKPLIETEVFNPARTSLKGITIHGHSLRLDEDGLMFDARRRFVYDKETGEVVYIKDQFGKVLDRPVPVGRPPSEEECRKLSITYSWDTRQFKSRTEVIELISRVANMRVLAGFNPESINEEI	1739975	uncultured Bathyarchaeota archaeon
job.pdb	AF-A0A7J2S1R1-F1-model_v3.cif	40.200	241	140	3	10	249	2	239	2.411E-30	1242	278	245	VAQNRRNYMDPSYKLEKLRDIPEEDIVRLLAHRAPGEEYKSIHPPLEEMEEPDCAVRQIVKPTEGAAAGDRIRYVQYTDSMFFSPITPYQRAWEALNRYKGVDPGVLSGRTIIEARERDIEKIAKIEVDCELYDTARTGLRGRTVHGHAVRLDKDGMMFDALRRWSRGAD-GTVTYVKDMIGGAMDKEVTLGKPLSDAELLKKTTMYRNAQGGVWQEADDPESMDVTAQIHWKRSVGGFQP	VVNKRKEWLSSRYEPRKIREISDEDIVRLLGHRKPGTAYSSVHPPLDELKEARDPIKELVEPTPGAKAGDRIRYIQFADSRHLAPLPPWMRFRMYGVRLRGFDSLAYSGRTLLEQRERDLDRTAKFLLETEIFDPARVALRSITVHGFSLRLDEDGLMFDARRRYRLNKETGEVEYTKTQQSVPLEQRISVGKPMDEEDLKQIATIYR--FGMVSPRDS-EELLKVMKRVGELRVLGGLRP	-18.395,-12.112,-6.452,-14.654,-12.520,-5.465,-13.439,-13.187,-9.085,-15.412,-10.218,-10.510,-13.966,-7.875,-7.843,-10.449,-9.153,-8.728,-11.191,-8.426,-12.454,-12.374,-4.869,-11.535,-9.113,-4.157,-9.623,-7.057,-5.529,-12.589,-8.933,-3.258,-15.050,-7.311,0.111,-15.883,-10.932,1.406,-16.353,-12.076,0.679,-12.785,-12.206,3.869,-10.669,-11.740,3.159,-6.914,-14.250,4.876,-4.628,-12.670,7.625,-2.513,-…	PVVNKRKEWLSSRYEPRKIREISDEDIVRLLGHRKPGTAYSSVHPPLDELKEARDPIKELVEPTPGAKAGDRIRYIQFADSRHLAPLPPWMRFRMYGVRLRGFDSLAYSGRTLLEQRERDLDRTAKFLLETEIFDPARVALRSITVHGFSLRLDEDGLMFDARRRYRLNKETGEVEYTKTQQSVPLEQRISVGKPMDEEDLKQIATIYRFGMVSPRDSEELLKVMKRVGELRVLGGLRPDLVDGR	1839936	Candidatus Syntrophoarchaeum butanivorans
job.pdb	AF-A0A2G1NYX7-F1-model_v3.cif	40.900	266	144	3	1	258	5	265	7.205E-30	1224	278	266	PQFTAGNSHVAQNRRNYMDPSYKLEKLRDIPEEDIVRLLAHRAPGEEYKSIHPPLEEMEEPDCAVRQIVKPTEGAAAGDRIRYVQYTDSMFFSPITPYQRAWEALNRYKGVDPGVLSGRTIIEARERDIEKIAKIEVDCELYDTARTGLRGRTVHGHAVRLDKDGMMFDALRRWSRGADGTVTYVKDMIGGAMDKEVTLGKPLSDAELLKKTTMYRNAQGGVWQEADDP--------ESMDVTAQIHWKRSVGGFQPWAKMKDIKG	RQFVPTDDRVMQNRKKVMDPSVKLEKIRTLSDKDFLTLIGHRQLGEAYKSVNPPLAEIGEPEDPMRDLVPPTEGAKAGDRMDTIIMTDSMYNPPIAHYTRAWMYHNRFRGIDNGVYSGRVTLEMRQRDLEEACRTLFETEICDAARDQVRQYTCTGHSCRLDADGMMFDPIERCIASG-GEVVYQKDSFGNPVDTPIGMGKALSEEELIKRTVVYRTDRGEPCTREGDPDKPDEEVREALQWGRRIQRLKMLGNMVP----EKITG	30.667,-10.211,-6.155,26.944,-10.585,-5.331,25.350,-7.104,-5.351,23.789,-6.306,-1.941,20.750,-4.017,-2.421,20.788,-0.926,-0.136,17.203,0.323,-0.992,17.405,3.714,0.849,19.763,5.536,3.327,19.295,3.949,6.856,20.880,6.325,9.418,17.480,6.737,11.202,14.391,4.770,12.388,12.029,6.152,9.678,14.420,5.140,6.886,15.135,1.733,8.513,11.331,1.172,8.465,11.194,2.205,4.741,13.993,-0.325,3.995,12.211,-3.045,6.091,…	MVYQRQFVPTDDRVMQNRKKVMDPSVKLEKIRTLSDKDFLTLIGHRQLGEAYKSVNPPLAEIGEPEDPMRDLVPPTEGAKAGDRMDTIIMTDSMYNPPIAHYTRAWMYHNRFRGIDNGVYSGRVTLEMRQRDLEEACRTLFETEICDAARDQVRQYTCTGHSCRLDADGMMFDPIERCIASGGEVVYQKDSFGNPVDTPIGMGKALSEEELIKRTVVYRTDRGEPCTREGDPDKPDEEVREALQWGRRIQRLKMLGNMVPEKITGM	1978124	Methanosarcinales archaeon ex4572_44
job.pdb	AF-A0A0E3L072-F1-model_v3.cif	47.500	227	115	3	23	249	4	226	2.768E-28	1164	278	227	KLEKLRDIPEEDIVRLLAHRAPGEEYKSIHPPLEEMEEPDCAVRQIVKPTEGAAAGDRIRYVQYTDSMFFSPITPYQRAWEALNRYKGVDPGVLSGRTIIEARERDIEKIAKIEVDCELYDTARTGLRGRTVHGHAVRLDKDGMMFDALRRWSRGADGTVTYVKDMIGGAMDKEVTLGKPLSDAELLKKTTMYRNAQGGVWQEADDPESMDVTAQIHWKRSVGGFQP	DLEKIREISDEDLTAVLGHRAPGSDYPSTHPPLAEMGEPACSVREAVEATPGAKAGDRVRYVQFADSMYNAPATPYFRSYFAAINFRGVDPGTLSGRQIVEARERDMEECAKVQMETEISCPGLSGMRGATVHGHSVRLQEDGVMFDMLDRRRLEN-GTIIMDKDQVAIPIDRKVDLGKPMSEEEAAKRTTIYR-VDNVPARSD--AEVIEWIHRVFDQRTSFGFQP	8.908,-7.361,6.143,9.288,-11.089,5.142,6.057,-11.126,3.037,4.533,-13.781,5.368,1.065,-12.159,5.550,-2.387,-13.590,6.355,-4.900,-13.259,3.471,-8.021,-11.725,5.119,-10.125,-10.694,2.048,-10.394,-11.053,-1.745,-10.563,-8.413,-4.518,-11.290,-9.298,-8.165,-8.611,-8.336,-10.759,-11.216,-6.065,-12.395,-12.078,-4.379,-9.025,-8.348,-3.909,-8.330,-7.981,-2.336,-11.820,-11.026,-0.098,-11.144,-9.736,1.238,-7…	MSGDLEKIREISDEDLTAVLGHRAPGSDYPSTHPPLAEMGEPACSVREAVEATPGAKAGDRVRYVQFADSMYNAPATPYFRSYFAAINFRGVDPGTLSGRQIVEARERDMEECAKVQMETEISCPGLSGMRGATVHGHSVRLQEDGVMFDMLDRRRLENGTIIMDKDQVAIPIDRKVDLGKPMSEEEAAKRTTIYRVDNVPARSDAEVIEWIHRVFDQRTSFGFQPK	1434100	Methanosarcina sp. MTP4
job.pdb	AF-A0A662TUB4-F1-model_v3.cif	38.200	251	154	1	1	250	25	275	1.442E-26	1099	278	280	PQFTAGNSHVAQNRRNYMDPSYKLEKLRDIPEEDIVRLLAHRAPGEEYKSIHPPLEEMEEPDCAVRQIVKPTEGAAAGDRIRYVQYTDSMFFSPITPYQRAWEALNRYKGVDPGVLSGRTIIEARERDIEKIAKIEVDCELYDTARTGLRGRTVHGHAVRLDKDGMMFDALRRWSRGAD-GTVTYVKDMIGGAMDKEVTLGKPLSDAELLKKTTMYRNAQGGVWQEADDPESMDVTAQIHWKRSVGGFQPW	RQYYPGSTMVPENRRKFYDPIRPLEVLRTLTDEDFQNLLGFRALGQRYLSVHPPLEEIGEPDDPIRELVPADAGAKAGDRITTMVMSDSLTHPLIGPYTRIWMYLNRFRGIDGASYSARTTLEMREREMEGVSRVIIEAECFDPARDAFRQFGCTGASSRLDKNGLFFDPMARIEYDPSTGHYMQVKDGFGIPLDKPVDLGPTLPEEEKAKRNVMYMNTDGNPVLAGPEWEVLVVKRRIQALRFLAGMGPY	-5.285,-16.579,4.621,-3.946,-14.062,7.200,-1.229,-11.431,6.528,1.491,-13.378,8.459,1.312,-16.419,6.126,1.088,-14.147,3.010,4.201,-12.207,4.171,6.112,-15.447,4.931,5.344,-16.796,1.417,6.345,-13.413,-0.126,9.687,-13.338,1.795,10.590,-16.941,0.810,9.649,-16.344,-2.869,11.666,-13.069,-2.752,14.752,-14.841,-1.244,14.614,-17.528,-3.976,14.267,-14.815,-6.696,17.129,-12.705,-5.233,19.499,-15.713,-4.733,1…	MGAEEILKQQVEAAKERMAKRKYQRQYYPGSTMVPENRRKFYDPIRPLEVLRTLTDEDFQNLLGFRALGQRYLSVHPPLEEIGEPDDPIRELVPADAGAKAGDRITTMVMSDSLTHPLIGPYTRIWMYLNRFRGIDGASYSARTTLEMREREMEGVSRVIIEAECFDPARDAFRQFGCTGASSRLDKNGLFFDPMARIEYDPSTGHYMQVKDGFGIPLDKPVDLGPTLPEEEKAKRNVMYMNTDGNPVLAGPEWEVLVVKRRIQALRFLAGMGPYKLNGK	2026739	Euryarchaeota archaeon
job.pdb	AF-A0A0N7J0S4-F1-model_v3.cif	50.000	198	98	1	1	197	15	212	2.093E-25	1055	278	213	PQFTAGNSHVAQNRRNYMDPSYKLEKLRDIPEEDIVRLLAHRAPGEEYKSIHPPLEEMEEPDCAVRQIVKPTEGAAAGDRIRYVQYTDSMFFSPITPYQRAWEALNRYKGVDPGVLSGRTIIEARERDIEKIAKIEVDCELYDTARTGLRGRTVHGHAVRLDKDGMMFDALRRWSRGAD-GTVTYVKDMIGGAMDKEV	PQIYPGKDDVSERRRKLWDKRRRLTKYRDIPDDDITRLLGHRATGALYVSIHPPLEELIEPYDPIKHLVVPTSGAKAGDRIRFVQFSDSFWHPPIAPYGRVRLYFNRFRGIDVVSYSGRCILEMRERDLEAVMKTLLETEIFNPARTALKGITVHGHSLRLDEDGLMFDARRRYIYDKDLGEVVYIKDQMGKILDQPV	7.805,-44.907,-41.881,5.624,-42.085,-40.493,6.836,-41.249,-36.966,3.573,-40.231,-35.279,4.528,-37.348,-32.961,2.702,-38.292,-29.761,2.150,-34.747,-28.469,2.270,-35.580,-24.759,-0.507,-33.445,-23.248,1.605,-31.617,-20.646,-0.463,-32.024,-17.472,-1.557,-28.478,-16.538,0.096,-27.449,-13.252,-2.614,-26.412,-10.746,-1.115,-24.357,-7.837,-2.048,-25.662,-4.346,-1.125,-22.173,-2.871,-1.243,-23.154,0.872,…	MLVSEVKSERAKYEPQIYPGKDDVSERRRKLWDKRRRLTKYRDIPDDDITRLLGHRATGALYVSIHPPLEELIEPYDPIKHLVVPTSGAKAGDRIRFVQFSDSFWHPPIAPYGRVRLYFNRFRGIDVVSYSGRCILEMRERDLEAVMKTLLETEIFNPARTALKGITVHGHSLRLDEDGLMFDARRRYIYDKDLGEVVYIKDQMGKILDQPVP	115547	uncultured archaeon
job.pdb	AF-A0A842LUX7-F1-model_v3.cif	51.500	190	91	1	1	189	5	194	3.231E-24	1010	278	195	PQFTAGNSHVAQNRRNYMDPSYKLEKLRDIPEEDIVRLLAHRAPGEEYKSIHPPLEEMEEPDCAVRQIVKPTEGAAAGDRIRYVQYTDSMFFSPITPYQRAWEALNRYKGVDPGVLSGRTIIEARERDIEKIAKIEVDCELYDTARTGLRGRTVHGHAVRLDKDGMMFDALRRWSRGAD-GTVTYVKDMI	AQYTPGETQIAENRRKHMDPDYEFRKLREVSDEDLVKVLGHRNPGESYKSVHPPLDEMDFEEDIVRDMVEPIQGAKEGVRVRYIQFADSMYNAPAQPYDRARTYMWRYRGVDTGTLSGRQVIEMRELDLEGVSKELVETELFDPATTGIRGATVHGHSLRLDENGLMFDALQRYVFDEEKGHVVYVKDQV	-8.788,-18.962,-27.797,-9.543,-16.302,-25.136,-8.463,-17.233,-21.570,-10.627,-15.885,-18.670,-8.789,-15.714,-15.321,-10.615,-17.144,-12.242,-8.171,-15.774,-9.561,-9.377,-17.834,-6.497,-12.052,-20.537,-5.760,-15.039,-20.280,-3.354,-18.764,-19.339,-3.133,-18.536,-16.934,-0.127,-18.366,-13.109,-0.029,-14.743,-13.495,1.252,-13.757,-15.450,-1.896,-15.472,-12.752,-4.035,-13.550,-9.922,-2.282,-10.234,-1…	MSYKAQYTPGETQIAENRRKHMDPDYEFRKLREVSDEDLVKVLGHRNPGESYKSVHPPLDEMDFEEDIVRDMVEPIQGAKEGVRVRYIQFADSMYNAPAQPYDRARTYMWRYRGVDTGTLSGRQVIEMRELDLEGVSKELVETELFDPATTGIRGATVHGHSLRLDENGLMFDALQRYVFDEEKGHVVYVKDQVG	1884223	Methanothermobacter sp.
job.pdb	AF-A0A0P0K8R3-F1-model_v3.cif	49.700	189	94	1	1	188	14	202	9.083E-24	993	278	204	PQFTAGNSHVAQNRRNYMDPSYKLEKLRDIPEEDIVRLLAHRAPGEEYKSIHPPLEEMEEPDCAVRQIVKPTEGAAAGDRIRYVQYTDSMFFSPITPYQRAWEALNRYKGVDPGVLSGRTIIEARERDIEKIAKIEVDCELYDTARTGLRGRTVHGHAVRLDKDGMMFDALRRWSRGAD-GTVTYVKDM	PQIYPGADEVSERRRKYWDKSRRLAKYRDIPDDDLTRLLGHRPVGALYVSVHPPLEELIEPYDPIKSLVVPTPGAKAGDRIRFVQFSDSFWHPPVTPYARQRLYFNRLRGIDVVTYSSRCILEMRERDLEAAVKPLIETEVFNPARTTLKGITVHGHSLRLDEDGLMFDARRRYVYDKDTGEVVYIKDQ	0.476,-50.628,-32.520,1.725,-48.086,-29.992,-1.172,-45.875,-28.960,0.837,-43.229,-27.037,-1.636,-42.291,-24.293,-1.194,-38.500,-24.173,-0.728,-38.002,-20.416,-3.699,-35.862,-19.312,-2.167,-32.490,-18.342,-3.061,-32.320,-14.640,-3.829,-28.614,-14.160,-2.045,-27.382,-11.011,-4.652,-25.985,-8.562,-2.958,-23.701,-5.952,-3.868,-24.682,-2.349,-2.694,-21.164,-1.171,-2.703,-21.864,2.641,-3.300,-24.888,5.…	MTNEKKSEKIEYKPQIYPGADEVSERRRKYWDKSRRLAKYRDIPDDDLTRLLGHRPVGALYVSVHPPLEELIEPYDPIKSLVVPTPGAKAGDRIRFVQFSDSFWHPPVTPYARQRLYFNRLRGIDVVTYSSRCILEMRERDLEAAVKPLIETEVFNPARTTLKGITVHGHSLRLDEDGLMFDARRRYVYDKDTGEVVYIKDQMG	115547	uncultured archaeon
job.pdb	AF-A0A2I0Q069-F1-model_v3.cif	59.300	172	70	0	1	172	2	173	3.065E-23	973	278	173	PQFTAGNSHVAQNRRNYMDPSYKLEKLRDIPEEDIVRLLAHRAPGEEYKSIHPPLEEMEEPDCAVRQIVKPTEGAAAGDRIRYVQYTDSMFFSPITPYQRAWEALNRYKGVDPGVLSGRTIIEARERDIEKIAKIEVDCELYDTARTGLRGRTVHGHAVRLDKDGMMFDALR	AQYYPGTSKVAENRRRFCDPNVELEKLREISDEDVVKILGHRAPGEEYPSVHPPLEEMDEPDDAIREMVEPLDGAKAGDRVRYIQFADSMYFAPAHPFLRSRAYLCRYRGADAGTLSGRQIIETRERDLEKYSKELLETDFFDPARTGIRGKTVHGHSLRLDEDGMMFDMLR	-8.438,14.277,-16.294,-5.133,14.556,-14.367,-1.910,14.181,-16.456,0.165,12.488,-13.625,3.574,12.176,-15.456,5.157,13.530,-18.739,6.775,11.477,-21.567,5.976,9.133,-24.516,7.831,5.979,-23.332,6.258,2.776,-21.905,7.926,3.726,-18.560,6.123,7.118,-18.541,2.811,5.374,-19.434,3.230,2.830,-16.582,3.945,5.761,-14.169,0.641,7.437,-15.212,-1.240,4.079,-15.000,-0.108,3.396,-11.400,-1.069,6.976,-10.323,-4.551…	MAQYYPGTSKVAENRRRFCDPNVELEKLREISDEDVVKILGHRAPGEEYPSVHPPLEEMDEPDDAIREMVEPLDGAKAGDRVRYIQFADSMYFAPAHPFLRSRAYLCRYRGADAGTLSGRQIIETRERDLEKYSKELLETDFFDPARTGIRGKTVHGHSLRLDEDGMMFDMLR	2013816	Methanobacteriales archaeon HGW-Methanobacteriales-2
job.pdb	AF-A0A0P0KFW4-F1-model_v3.cif	41.900	210	114	4	49	257	1	203	8.618E-23	956	278	206	KSIHPPLEEMEEPDCAVRQIVKPTEGAAAGDRIRYVQYTDSMFFSPITPYQRAWEALNRYKGVDPGVLSGRTIIEARERDIEKIAKIEVDCELYDTARTGLRGRTVHGHAVRLDKDGMMFDALRRWSRGAD-GTVTYVKDMIGGAMDKEVTLGKPLSDAELLKKTTMYRNAQGGVWQEADDPESMDVTAQIHWKRSVGGFQPWAKMKDIK	VSIHPPLEELIEPYDPIKSLVVPTPGAKAGDRMRFVQFSDSFWHPPIAPYGRVRLYFNRFRGIDVVSYSGRCILEMRERDLEAVMKPLLETEIFNPARTAMKGITVHGHSLRLDEDGLMFDARRRYIYDKDSGEVVYIKDQMGRILDQPVPVGRPLSEEECRKMSIVYS-WDTRQYKSR--TEVLQVISRATKMRVLAGFNP----ESIN	-5.509,-10.660,-19.854,-2.621,-9.475,-22.107,-2.025,-5.876,-23.360,0.770,-6.952,-25.788,2.182,-10.309,-27.091,4.691,-12.249,-24.901,8.227,-10.748,-25.008,9.546,-13.988,-26.648,7.332,-13.225,-29.718,8.550,-9.590,-30.039,11.111,-8.779,-32.743,13.102,-6.061,-30.959,16.339,-4.218,-31.877,19.476,-5.141,-29.928,19.642,-3.277,-26.580,22.503,-4.239,-24.174,20.754,-2.535,-21.174,17.550,-4.555,-21.697,19.5…	VSIHPPLEELIEPYDPIKSLVVPTPGAKAGDRMRFVQFSDSFWHPPIAPYGRVRLYFNRFRGIDVVSYSGRCILEMRERDLEAVMKPLLETEIFNPARTAMKGITVHGHSLRLDEDGLMFDARRRYIYDKDSGEVVYIKDQMGRILDQPVPVGRPLSEEECRKMSIVYSWDTRQYKSRTEVLQVISRATKMRVLAGFNPESINDQM	115547	uncultured archaeon
job.pdb	AF-A0A2P0QLF8-F1-model_v3.cif	58.000	162	68	0	12	173	2	163	9.234E-22	917	278	163	QNRRNYMDPSYKLEKLRDIPEEDIVRLLAHRAPGEEYKSIHPPLEEMEEPDCAVRQIVKPTEGAAAGDRIRYVQYTDSMFFSPITPYQRAWEALNRYKGVDPGVLSGRTIIEARERDIEKIAKIEVDCELYDTARTGLRGRTVHGHAVRLDKDGMMFDALRR	ENRRKQMDPAHKLEKLRDVTDKDVVLVMGHRAPGSAYPSAHPPLSEQQEPACPIRKLVTPTDGAKAGDRVRYIQFTDSMYNAPCQPYQRSYLEAYRFRGIDPGTLSGRQIVECRERDLEKYAKELINTELFDAALTGIRGCTVHGHSLRLDENGMMFDMLQR	-3.304,3.748,-20.471,-5.251,0.436,-20.124,-3.049,-0.983,-17.294,-3.644,2.260,-15.296,-7.457,1.778,-15.535,-7.249,-1.946,-14.600,-4.948,-1.190,-11.644,-7.348,1.529,-10.283,-10.587,-0.477,-10.866,-11.592,-2.219,-7.546,-13.684,-4.737,-9.581,-10.501,-5.830,-11.416,-8.666,-8.697,-9.669,-4.929,-7.921,-9.729,-2.831,-10.862,-10.980,-1.111,-12.749,-8.088,2.568,-13.303,-9.069,3.941,-14.469,-5.655,2.887,-15…	AENRRKQMDPAHKLEKLRDVTDKDVVLVMGHRAPGSAYPSAHPPLSEQQEPACPIRKLVTPTDGAKAGDRVRYIQFTDSMYNAPCQPYQRSYLEAYRFRGIDPGTLSGRQIVECRERDLEKYAKELINTELFDAALTGIRGCTVHGHSLRLDENGMMFDMLQR	115547	uncultured archaeon
job.pdb	AF-A0A832XDW6-F1-model_v3.cif	43.500	195	106	2	65	258	2	193	9.387E-20	841	278	198	VRQIVKPTEGAAAGDRIRYVQYTDSMFFSPITPYQRAWEALNRYKGVDPGVLSGRTIIEARERDIEKIAKIEVDCELYDTARTGLRGRTVHGHAVRLDKDGMMFDALRRWSRGAD-GTVTYVKDMIGGAMDKEVTLGKPLSDAELLKKTTMYRNAQGGVWQEADDPESMDVTAQIHWKRSVGGFQPWAKMKDIKG	MKDFVEPIDGAKKGIRIRYVQFADSMYNAPAQPYDRARSYMRRFRGVDTGTLSGRQVVEMRESDLEETAKLLMESEFFDPAKTGLRGATVHGHSLRLDENGLMFDALQRYVFDEDEGVVKYVKDQVGVELDEPISVGEPLPEDKLREITTIYRYDNVSLR---DDPEVIKVVEEVHFARTAGGYGLEVFNDDLQS	13.858,-20.114,-27.629,14.344,-17.798,-24.564,11.311,-19.724,-23.101,13.402,-22.933,-22.600,15.735,-21.257,-19.994,12.991,-20.177,-17.470,10.940,-22.828,-15.627,7.241,-21.728,-15.310,5.355,-21.741,-11.956,2.628,-24.414,-11.493,-0.240,-21.880,-12.006,1.335,-20.915,-15.393,1.632,-24.607,-16.569,-2.067,-25.152,-15.652,-3.300,-21.976,-17.465,-5.046,-20.610,-14.281,-6.488,-17.005,-14.526,-4.501,-14.01…	DMKDFVEPIDGAKKGIRIRYVQFADSMYNAPAQPYDRARSYMRRFRGVDTGTLSGRQVVEMRESDLEETAKLLMESEFFDPAKTGLRGATVHGHSLRLDENGLMFDALQRYVFDEDEGVVKYVKDQVGVELDEPISVGEPLPEDKLREITTIYRYDNVSLRDDPEVIKVVEEVHFARTAGGYGLEVFNDDLQSKLGGN	2666342	Methanosphaera sp.
job.pdb	AF-A0A368TFC3-F1-model_v3.cif	78.900	138	28	1	142	278	2	139	1.283E-18	798	278	1099	YDTARTGLRGRTVHGHAVRLDKDGMMFDALRRWSRGAD-GTVTYVKDMIGGAMDKEVTLGKPLSDAELLKKTTMYRNAQGGVWQEADDPESMDVTAQIHWKRSVGGFQPWAKMKDIKGGKKDVGVKNLKLFTPRGGVE	YDTARTGLRGRTVHGHAVRLDENGMMFDALRRWSVDERTKEVTYVKDMIGGAMDKEVVMGKPLPESDLLKRTAMYRNAQGGVWQEAEDPESMDVCAEIHWKRTVGGFQPWRKMSEIKGGKKDVGVKPLKLFVPKGGHD	-1.858,4.565,-61.515,-0.807,8.267,-61.293,-3.110,11.194,-60.382,-1.490,14.672,-60.280,-3.174,15.802,-56.992,-3.274,12.502,-54.982,0.038,10.978,-56.278,3.432,12.550,-55.511,6.808,11.647,-57.021,8.912,12.178,-53.821,12.388,10.676,-53.058,12.720,12.535,-49.669,10.567,14.628,-47.241,7.600,12.448,-48.271,5.062,13.559,-45.570,1.497,14.240,-46.879,-0.339,10.902,-47.564,-2.446,11.059,-44.315,-2.719,14.91…	MYDTARTGLRGRTVHGHAVRLDENGMMFDALRRWSVDERTKEVTYVKDMIGGAMDKEVVMGKPLPESDLLKRTAMYRNAQGGVWQEAEDPESMDVCAEIHWKRTVGGFQPWRKMSEIKGGKKDVGVKPLKLFVPKGGHDHDGNYTCIVDSTCIVESRKEPEPCDAIILHPALGFPGVVESEGNLRVILLAKNSVDTDYFKTHCLSYCTWEKKDNNNNKAREYLNIIQSCKTYGANPSEGKGEGYVINNSYRLSKAVYDEYCKEDYNKVVILEVKAPQSEGLYHLVSFDGESEVMREMLDEADRTRVMVNNEQKQEETDKLVKLYHPFKVFKKNTEYLNIATLADTHLAMRWYEYYLKASKKGIAGFCNYNKVFVEIMDKTKSDDTHITFILGDLIDYNR…	2056316	Methanophagales archaeon
job.pdb	AF-A0A843FDL7-F1-model_v3.cif	49.100	167	83	2	87	252	1	166	1.649E-17	756	278	169	TDSMFFSPITPYQRAWEALNRYKGVDPGVLSGRTIIEARERDIEKIAKIEVDCELYDTARTGLRGRTVHGHAVRLDKDGMMFDALRRWSRGAD-GTVTYVKDMIGGAMDKEVTLGKPLSDAELLKKTTMYRNAQGGVWQEADDPESMDVTAQIHWKRSVGGFQPWAK	TDSVFFAPISPYQRAWMYLSRYRGLDTGTLSGRQIIEMRERNLEVLAKEMIENETFDPALTGIRGATVHGHACRLDENGLMFDGWQRYVWDDAKGEVVYVKDQVALPLDKKISVGKPASLKDCAKRTTIFTAYPGGVDMRDD-PEVTMYGLRIHKLRTLAGFQPWKV	-3.387,3.281,-0.343,-0.072,2.332,1.275,1.902,4.699,3.592,5.584,5.530,2.831,6.079,4.966,6.611,6.685,1.186,6.296,3.329,0.003,4.875,3.718,-3.808,4.396,3.552,-3.616,0.564,4.159,-0.841,-2.019,2.014,-0.098,-5.150,4.292,-1.763,-7.790,4.767,-4.877,-5.584,0.936,-5.119,-5.286,0.667,-5.173,-9.127,3.490,-7.767,-9.478,1.930,-9.933,-6.734,-1.545,-9.661,-8.330,-0.387,-10.537,-11.888,1.727,-13.455,-10.527,-0.923…	TDSVFFAPISPYQRAWMYLSRYRGLDTGTLSGRQIIEMRERNLEVLAKEMIENETFDPALTGIRGATVHGHACRLDENGLMFDGWQRYVWDDAKGEVVYVKDQVALPLDKKISVGKPASLKDCAKRTTIFTAYPGGVDMRDDPEVTMYGLRIHKLRTLAGFQPWKVIGE	2517205	Candidatus Methanomethylophilaceae archaeon
job.pdb	AF-A0A2P0QM61-F1-model_v3.cif	58.400	125	52	0	49	173	1	125	3.080E-15	670	278	126	KSIHPPLEEMEEPDCAVRQIVKPTEGAAAGDRIRYVQYTDSMFFSPITPYQRAWEALNRYKGVDPGVLSGRTIIEARERDIEKIAKIEVDCELYDTARTGLRGRTVHGHAVRLDKDGMMFDALRR	PSAHPPLSEQQEPNCPIRKLVTPTDGAKAGDRVRYIQFTDSMYNAPCQPYQRSYVEAYRFRGIDPGTLSGRQIVECRERDLEKYAKELINTELFDAALTGIRGCTVHGHSLRLDENGMMFDMLQR	4.186,5.431,18.548,0.797,7.198,19.118,-0.749,10.260,17.412,-3.538,10.442,20.082,-4.640,8.519,23.266,-6.413,5.106,22.813,-10.161,5.329,21.922,-11.001,3.616,25.289,-9.596,6.728,27.075,-11.565,9.263,24.947,-15.008,10.800,25.312,-16.726,10.143,21.970,-19.990,11.834,20.864,-23.129,9.623,20.851,-22.826,8.910,17.076,-24.705,5.911,15.500,-21.999,5.542,12.771,-19.161,5.173,15.372,-21.188,2.337,17.018,-21.…	PSAHPPLSEQQEPNCPIRKLVTPTDGAKAGDRVRYIQFTDSMYNAPCQPYQRSYVEAYRFRGIDPGTLSGRQIVECRERDLEKYAKELINTELFDAALTGIRGCTVHGHSLRLDENGMMFDMLQRF	115547	uncultured archaeon
job.pdb	AF-A0A3N5MWS8-F1-model_v3.cif	45.600	160	84	2	94	252	2	159	4.175E-15	665	278	159	PITPYQRAWEALNRYKGVDPGVLSGRTIIEARERDIEKIAKIEVDCELYDTARTGLRGRTVHGHAVRLDKDGMMFDALRRWSRGAD-GTVTYVKDMIGGAMDKEVTLGKPLSDAELLKKTTMYRNAQGGVWQEADDPESMDVTAQIHWKRSVGGFQPWAK	PCQPYQRSYLEAYRFRGIDPGTLSGRQIIECRERDLEKYAKELVSTELFDAALTGIRGCTVHGHSLRLDENGMMFDMLQRFVIDKKSGQIKYIKDQVGVPLDSEVKVGKAQDAKWLKANTTMYHSMVGIGFRDD--PEAVEYIQRIHELRTKYGFMPKEA	2.981,2.449,5.323,4.058,-1.221,4.838,3.091,-1.504,1.115,3.462,1.182,-1.620,1.639,1.780,-4.977,4.073,0.100,-7.470,4.891,-2.680,-4.964,1.124,-3.470,-4.660,0.734,-3.767,-8.450,3.787,-6.087,-8.643,2.616,-8.209,-5.659,-0.921,-8.463,-7.089,0.331,-9.310,-10.642,2.583,-12.071,-9.183,0.019,-13.541,-6.676,-3.473,-13.032,-8.175,-5.089,-14.251,-11.439,-7.199,-12.152,-13.839,-6.526,-8.754,-12.203,-6.257,-5.15…	APCQPYQRSYLEAYRFRGIDPGTLSGRQIIECRERDLEKYAKELVSTELFDAALTGIRGCTVHGHSLRLDENGMMFDMLQRFVIDKKSGQIKYIKDQVGVPLDSEVKVGKAQDAKWLKANTTMYHSMVGIGFRDDPEAVEYIQRIHELRTKYGFMPKEA	2485498	Methanoregulaceae archaeon
job.pdb	AF-A0A2P0QLN2-F1-model_v3.cif	56.900	123	53	0	8	130	1	123	1.105E-14	649	278	124	SHVAQNRRNYMDPSYKLEKLRDIPEEDIVRLLAHRAPGEEYKSIHPPLEEMEEPDCAVRQIVKPTEGAAAGDRIRYVQYTDSMFFSPITPYQRAWEALNRYKGVDPGVLSGRTIIEARERDIE	THIAENRRKQMDPNHKLEKLRDVTDKDVVLVMGHRAPGSAYPSAHPPLSEQQEPNCPIRKLVTPTDGAKAGDRVRYIQFTDSMYNAPCQPYQRSYVEAYRFRGIDPGTLSGRQIVECRERDLE	10.149,1.444,-25.417,9.018,-1.761,-23.613,10.217,-0.040,-20.356,7.656,2.796,-20.750,4.879,0.259,-21.545,5.666,-1.770,-18.377,5.534,1.442,-16.244,2.062,2.318,-17.683,0.754,-1.275,-17.208,2.020,-1.282,-13.606,0.237,2.039,-12.729,-3.102,1.267,-14.520,-5.633,-0.083,-11.897,-7.545,-1.849,-14.737,-4.424,-3.826,-15.729,-4.275,-7.197,-13.906,-0.744,-7.813,-12.573,0.654,-11.291,-13.401,0.672,-13.746,-10.4…	THIAENRRKQMDPNHKLEKLRDVTDKDVVLVMGHRAPGSAYPSAHPPLSEQQEPNCPIRKLVTPTDGAKAGDRVRYIQFTDSMYNAPCQPYQRSYVEAYRFRGIDPGTLSGRQIVECRERDLEK	115547	uncultured archaeon
job.pdb	AF-A0A1V5AMW2-F1-model_v3.cif	44.100	170	78	3	90	249	1	163	1.409E-14	645	278	164	MFFSPITPYQRAWEALNRYKGVDPGVLSGRTIIEARERDIEKIAKIEVDCELYDTARTGLRGRTVHGHAVRLDKDGMMFDALRRWSRGADGTVTYVKDMIGGAMDKEVTLGKPLSDAELLKKTTMYRNAQGGV----------WQEADDPESMDVTAQIHWKRSVGGFQP	MYFAPSIPYFRSYWGAINCKGCDPGTLSGRQIIEARERDIEKYTKQQYDSEMTDVALCSMRGCTVHGHSLRLEENGMQFDMLARTEMGKDGNVYAVKDQVGIPLDKKINLGKPMTEAEAKKRTTIFRF--DGVPMGGKIGARKFDEA-----IEMTHHMWEYRSKWGYRP	-0.867,8.312,-1.753,-0.421,10.183,1.609,2.834,8.517,2.857,1.442,4.933,3.032,4.421,2.598,3.840,4.075,0.384,0.698,3.006,1.567,-2.793,1.454,-0.930,-5.325,4.725,-1.753,-7.205,6.610,-2.392,-3.900,3.917,-4.932,-2.832,4.271,-6.735,-6.197,8.100,-6.764,-5.857,7.692,-8.151,-2.320,5.317,-10.856,-3.690,7.639,-11.813,-6.594,10.781,-11.915,-4.329,9.428,-13.416,-1.055,6.381,-15.553,-2.059,6.554,-18.928,-3.896,3…	MYFAPSIPYFRSYWGAINCKGCDPGTLSGRQIIEARERDIEKYTKQQYDSEMTDVALCSMRGCTVHGHSLRLEENGMQFDMLARTEMGKDGNVYAVKDQVGIPLDKKINLGKPMTEAEAKKRTTIFRFDGVPMGGKIGARKFDEAIEMTHHMWEYRSKWGYRPE	1811686	Methanosaeta sp. PtaU1.Bin016
job.pdb	AF-A0A850MC09-F1-model_v3.cif	39.400	157	91	3	94	249	2	155	3.789E-12	553	278	161	PITPYQRAWEALNRYKGVDPGVLSGRTIIEARERDIEKIAKIEVDCELYDTARTGLRGRTVHGHAVRLDKDGMMFDALRRWSRGAD-GTVTYVKDMIGGAMDKEVTLGKPLSDAELLKKTTMYRNAQGGVWQEADDPESMDVTAQIHWKRSVGGFQP	VIAPWLRARMYFNRLRGVDTVIYSGREILEMRERDVEAATRMLIETEVFDPARTALKGLTVHGHALRLDQDGLMFDARRRYVYDKDLKEVVYIKNMHAQMLDEPIPVGRPLTEEELDTMDVTYR-WNLTPYKSR--TEILLIITRATHFRILGGFKP	2.643,2.937,3.590,4.850,-0.172,4.169,4.612,-1.169,0.462,3.927,0.858,-2.728,1.914,-0.377,-5.825,4.960,-1.204,-8.042,6.612,-3.262,-5.260,3.337,-5.182,-4.574,3.255,-6.388,-8.219,6.969,-7.406,-8.039,6.309,-9.256,-4.749,3.261,-11.042,-6.293,5.250,-12.237,-9.363,8.084,-13.493,-7.059,5.979,-15.106,-4.243,2.638,-16.202,-5.798,1.585,-18.483,-8.733,-1.139,-17.805,-11.346,-1.084,-14.002,-10.784,-2.852,-11.3…	PVIAPWLRARMYFNRLRGVDTVIYSGREILEMRERDVEAATRMLIETEVFDPARTALKGLTVHGHALRLDQDGLMFDARRRYVYDKDLKEVVYIKNMHAQMLDEPIPVGRPLTEEELDTMDVTYRWNLTPYKSRTEILLIITRATHFRILGGFKPDLIKGM	2719382	Candidatus Helarchaeota archaeon
job.pdb	AF-A0A832RUZ0-F1-model_v3.cif	47.900	144	71	3	105	247	4	144	5.135E-12	548	278	160	LNRYKGVDPGVLSGRTIIEARERDIEKIAKIEVDCELYDTARTGLRGRTVHGHAVRLDKDGMMFDALRRWSRGAD-GTVTYVKDMIGGAMDKEVTLGKPLSDAELLKKTTMYRNAQGGVWQEADDPESMDVTAQIHWKRSVGGF	MWRYRGVDTGTLSGRQVIEMRELDLEGVSKELVETELFDPATTGIRGATVHGHSLRLDENGLMFDALQRYVFDEEKGHVVYVKDQVGRPLDEPVDMGQPLGEDELKKITTIYR--KDNIAMRDD-KEAIEVVENIHTGRTMGGF	5.595,-7.418,-5.803,5.417,-9.703,-2.683,2.171,-11.356,-3.920,3.531,-12.323,-7.390,6.500,-14.026,-5.617,4.782,-15.708,-2.600,1.291,-16.703,-3.828,-0.152,-18.713,-6.763,-3.050,-17.644,-9.037,-2.732,-13.906,-8.171,-4.582,-11.076,-9.852,-3.425,-7.761,-8.298,-3.905,-4.027,-8.921,-1.594,-1.260,-7.615,-2.943,2.314,-7.350,-1.690,5.308,-5.283,-4.556,5.126,-2.728,-5.294,1.340,-2.719,-3.952,-2.141,-3.390,-6…	RTYMWRYRGVDTGTLSGRQVIEMRELDLEGVSKELVETELFDPATTGIRGATVHGHSLRLDENGLMFDALQRYVFDEEKGHVVYVKDQVGRPLDEPVDMGQPLGEDELKKITTIYRKDNIAMRDDKEAIEVVENIHTGRTMGGFGMDVFKDDLRKRLGDD	145262	Methanothermobacter thermautotrophicus
job.pdb	AF-A0A843JSC9-F1-model_v3.cif	49.200	140	67	3	114	252	2	138	1.027E-08	423	278	139	GVLSGRTIIEARERDIEKIAKIEVDCELYDTARTGLRGRTVHGHAVRLDKDGMMFDALRRWSRG-ADGTVTYVKDMIGGAMDKEVTLGKPLSDAELLKKTTMYRNAQGGVWQEADDPESMDVTAQIHWKRSVGGFQPWAK	GTLSGRQVVEARERDIEKLSKVLLETEYFDTARTGIRGGSVHGHSLRLDENGLMFDMLRRQVFNKETGKVEMVKDQIGKELDEPVILGEPLDEETLRAKTTIYR-IDGEAY--KDDVDAVKVCQRIHVSRSFGAFNPEAG	4.192,10.283,-3.766,7.019,8.982,-1.535,7.668,5.248,-0.926,9.747,4.022,2.066,10.282,0.607,3.787,7.863,1.301,6.733,5.468,4.072,5.473,3.832,5.464,2.313,2.920,9.156,1.747,0.873,11.096,-0.824,1.469,14.882,-0.898,-0.812,17.019,-3.134,-2.554,20.455,-3.066,-5.008,20.766,-0.118,-8.170,20.899,-2.350,-6.988,17.778,-4.278,-5.781,15.690,-1.267,-9.378,15.962,0.157,-10.774,14.469,-3.124,-7.971,11.836,-3.359,-8.…	TGTLSGRQVVEARERDIEKLSKVLLETEYFDTARTGIRGGSVHGHSLRLDENGLMFDMLRRQVFNKETGKVEMVKDQIGKELDEPVILGEPLDEETLRAKTTIYRIDGEAYKDDVDAVKVCQRIHVSRSFGAFNPEAGW	66852	Methanobrevibacter sp.
job.pdb	AF-A0A7C2W4T3-F1-model_v3.cif	44.500	110	61	0	1	110	15	124	2.913E-07	368	278	125	PQFTAGNSHVAQNRRNYMDPSYKLEKLRDIPEEDIVRLLAHRAPGEEYKSIHPPLEEMEEPDCAVRQIVKPTEGAAAGDRIRYVQYTDSMFFSPITPYQRAWEALNRYKG	RQYYPGPDRVSANRRRAMDSSKRLTKFRSIPDDSLVELLGHRFKGESYVSVHPPLDELVEKYDPIKEIVEPTPGARAGDRLRFLQFADSMYYPPMAPWLRTRVYMSRLRG	-32.669,-42.822,-24.274,-31.665,-40.300,-21.558,-29.428,-37.582,-23.080,-26.582,-37.192,-20.555,-26.234,-33.398,-20.005,-22.448,-32.878,-20.465,-21.612,-30.550,-17.515,-19.851,-27.596,-19.203,-16.280,-27.516,-17.772,-16.048,-24.099,-15.996,-12.922,-22.549,-17.593,-10.836,-21.025,-14.763,-10.149,-17.358,-15.608,-6.361,-16.748,-15.718,-5.626,-13.040,-15.075,-3.322,-11.544,-17.756,-2.569,-8.282,-15.…	MAAAKKKAKKVKYKRQYYPGPDRVSANRRRAMDSSKRLTKFRSIPDDSLVELLGHRFKGESYVSVHPPLDELVEKYDPIKEIVEPTPGARAGDRLRFLQFADSMYYPPMAPWLRTRVYMSRLRGI	2268195	Methanomicrobia archaeon
job.pdb	AF-A0A843EHJ3-F1-model_v3.cif	42.000	100	56	2	154	252	1	99	4.738E-07	360	278	102	VHGHAVRLDKDGMMFDALRRWSRGAD-GTVTYVKDMIGGAMDKEVTLGKPLSDAELLKKTTMYRNAQGGVWQEADDPESMDVTAQIHWKRSVGGFQPWAK	VHGHACRLDENGLMFDGWQRYVWDDAKGEVVYVKDQVALPLDKKISVGKPASLKDCAKRTTIFTAYPGGVDMRDD-PEVTMYGLRIHKLRTLAGFQPWKV	-9.384,-8.956,-0.525,-11.198,-6.474,-2.836,-10.738,-2.905,-1.428,-7.339,-1.365,-2.448,-8.921,0.868,-5.187,-12.223,1.577,-3.355,-12.998,4.831,-1.545,-12.469,4.737,2.220,-15.523,4.453,4.513,-16.897,7.190,6.857,-14.151,6.302,9.430,-11.323,6.347,6.810,-10.998,2.502,6.719,-10.442,0.361,3.609,-13.400,-1.636,2.250,-13.622,-5.270,3.461,-16.481,-7.346,1.945,-16.279,-9.805,4.912,-15.904,-7.074,7.614,-13.00…	VHGHACRLDENGLMFDGWQRYVWDDAKGEVVYVKDQVALPLDKKISVGKPASLKDCAKRTTIFTAYPGGVDMRDDPEVTMYGLRIHKLRTLAGFQPWKVIGE	2517205	Candidatus Methanomethylophilaceae archaeon
job.pdb	AF-A0A842LVB5-F1-model_v3.cif	41.400	94	51	3	155	247	1	91	9.828E-07	348	278	107	HGHAVRLDKDGMMFDALRRWSRGAD-GTVTYVKDMIGGAMDKEVTLGKPLSDAELLKKTTMYRNAQGGVWQEADDPESMDVTAQIHWKRSVGGF	HGHSLRLDENGLMFDAFQRYVFDEEKGHVVYVKDQVGRPLDEPVDMGQPLGEDELKKITTIYRK-DNIAMRDDK--EAIEVVENIHTGRTMGGF	-13.409,-5.946,-0.652,-12.375,-2.784,1.320,-8.836,-1.539,0.383,-10.233,1.125,-2.053,-13.327,2.167,-0.027,-13.694,5.144,2.287,-13.079,4.417,5.963,-16.174,4.059,8.190,-17.363,6.551,10.879,-14.643,5.198,13.277,-11.797,5.356,10.680,-11.747,1.542,10.102,-11.416,-0.243,6.746,-14.643,-1.774,5.359,-15.208,-5.502,6.077,-18.360,-7.149,4.604,-18.154,-9.913,7.275,-17.252,-7.508,10.157,-14.462,-9.831,11.429,-…	HGHSLRLDENGLMFDAFQRYVFDEEKGHVVYVKDQVGRPLDEPVDMGQPLGEDELKKITTIYRKDNIAMRDDKEAIEVVENIHTGRTMGGFGMDVFKDDLRKRLGDD	1884223	Methanothermobacter sp.
job.pdb	AF-A0A7J2S3Z1-F1-model_v3.cif	44.400	99	55	0	5	103	9	107	4.230E-06	324	278	110	AGNSHVAQNRRNYMDPSYKLEKLRDIPEEDIVRLLAHRAPGEEYKSIHPPLEEMEEPDCAVRQIVKPTEGAAAGDRIRYVQYTDSMFFSPITPYQRAWE	PGDDPVVNKRKEWLSSRYEPRKIREISDEDIVRLLGHRKPGTAYSSVHPPLDELKEARDPIKELVEPTPGAKAGDRIRYIQFADSRHLAPLPPWMRFRM	6.310,16.439,-0.082,10.041,16.476,-1.003,10.803,14.731,-4.313,11.776,11.206,-3.302,13.385,8.821,-5.780,14.700,5.402,-4.784,18.161,5.052,-6.433,18.274,2.441,-9.223,21.538,1.772,-11.220,21.893,1.331,-15.037,20.640,3.121,-18.205,18.783,0.464,-20.287,15.080,0.996,-21.304,13.792,-1.436,-18.598,15.883,0.342,-15.922,14.710,3.817,-17.003,11.102,2.550,-16.731,11.899,1.170,-13.224,13.261,4.609,-12.163,9.98…	MKDFQIPYPGDDPVVNKRKEWLSSRYEPRKIREISDEDIVRLLGHRKPGTAYSSVHPPLDELKEARDPIKELVEPTPGAKAGDRIRYIQFADSRHLAPLPPWMRFRMYGV	1839936	Candidatus Syntrophoarchaeum butanivorans
job.pdb	AF-A0A2P0QMB0-F1-model_v3.cif	41.300	92	51	2	161	251	1	90	1.934E-05	299	278	90	LDKDGMMFDALRRWSRGAD-GTVTYVKDMIGGAMDKEVTLGKPLSDAELLKKTTMYRNAQGGVWQEADDPESMDVTAQIHWKRSVGGFQPWA	LDENGMMFDMLQRFVMDKKTGTVKYVKDQVGVPLDAEVKVGKPADAKWLKAHTTMYHSVQGTGFRDD--PEYVEYIQRIHSLRVKYGFMPKE	-3.371,9.491,7.588,-6.100,10.927,9.885,-5.554,11.552,13.654,-6.026,7.765,14.271,-3.548,6.619,11.540,-6.348,5.670,9.052,-6.554,6.258,5.290,-9.038,8.967,4.252,-12.414,7.692,2.975,-14.962,10.310,1.763,-17.841,7.804,2.238,-16.515,6.617,5.677,-17.027,2.901,4.789,-14.716,1.933,7.668,-14.341,3.493,11.145,-12.004,2.848,14.094,-13.549,1.938,17.452,-11.478,4.202,19.779,-12.108,1.896,22.817,-10.876,-1.375,2…	LDENGMMFDMLQRFVMDKKTGTVKYVKDQVGVPLDAEVKVGKPADAKWLKAHTTMYHSVQGTGFRDDPEYVEYIQRIHSLRVKYGFMPKE	115547	uncultured archaeon
job.pdb	AF-A0A135S3Z8-F1-model_v3.cif	23.400	132	80	7	42	163	6	126	8.994E-03	198	278	167	RAPGEEYKSIHPPLEEMEEPDCAVRQIVKPTEGAAAGDRIRYVQYTDSMFFSPITPYQ----RAWEALNRYKGVDPGVLSGRTIIEARERDIEKIAKIEV----DCELYDTARTGLRGR--TVHGHAVRLDK	RPGGDEGDSDR--LGERE----GLQSTVNPVEGLKRDKGVSFCDRSETA-SAPAQPLAQPPRPRWTCS----SLDPNSASHDHESAASGWDFDTLYKIVVSHYQKPNKFSVWRTEYRGSHSTAMCHCQRLDM	15.435,-25.349,69.272,15.747,-25.131,65.414,14.642,-26.987,62.287,13.191,-28.621,59.826,10.956,-30.488,57.276,8.619,-29.402,54.394,4.992,-30.401,53.478,3.801,-32.439,50.518,1.062,-31.890,49.093,-2.680,-32.272,48.451,-5.024,-29.285,48.682,-7.074,-28.596,45.568,-6.064,-25.759,43.252,-9.633,-24.784,42.369,-8.620,-21.365,40.876,-7.355,-21.324,37.212,-10.318,-19.870,35.286,-9.366,-16.212,36.091,-6.821…	MREAGRPGGDEGDSDRLGEREGLQSTVNPVEGLKRDKGVSFCDRSETASAPAQPLAQPPRPRWTCSSLDPNSASHDHESAASGWDFDTLYKIVVSHYQKPNKFSVWRTEYRGSHSTAMCHCQRLDMANGPRNGEDATLRYRMRTRRESDEIKDMATTGQKSEDEKAA	1460502	Colletotrichum nymphaeae SA-01
job.pdb	AF-G4UU32-F1-model_v3.cif	18.700	149	100	8	4	136	285	428	1.866E-02	186	278	533	TAGNS----------HVAQNRRNYMDPSYKLEKLRDIPEEDIVRL----LAHRAPGEEYKSIHP--PLEEMEEPDCAVRQIVKPTEGAAAGDRIRYVQYTDSMFFSPITPYQRAWEALNRYKGVDPGVLSGRTIIEARERDIEKIAKIE	ASGTVIPFWRGTVPDYFSDHCDNAS-NLPRPRKLRSSVFRDVWENWWIGQGAPRPA-EIHRGHPLGPEMGLKMEI-SRQKEMGPSK-LAPNDRGTWVQVPGSFGWVPRLPCRVWCGCLWDWDGLGTGVWSKRQLMPTTSSK-EFLSYFE	-37.016,-6.027,-17.232,-36.000,-2.392,-16.793,-37.422,-0.024,-14.222,-37.275,3.430,-15.777,-37.716,6.366,-13.461,-38.946,9.341,-15.474,-38.242,12.896,-14.443,-40.479,15.263,-16.378,-38.556,17.800,-18.463,-41.461,19.748,-20.046,-40.491,21.773,-23.150,-40.553,21.936,-26.960,-38.880,19.429,-29.355,-37.812,19.383,-32.962,-37.277,16.249,-35.139,-34.849,15.406,-37.739,-34.033,11.995,-39.211,-30.954,9.6…	MGVVFIESGLGAGQRQDGKRTAKKMKLEAGPVRSRSEEQLAFRTVPDMDFMVLRFPGQSAPSFSIEADPEKSWSCKEETEIDVKRFPVPRYKTGRNTDLTFLLLLDCGFLPPLRPSPFSLVCEAEGAKGKGGCASVAGRVPSVPGPSAGQANDDEAAVQWHQTDLISAIILQVRLPSPHGQSEGKDETSGKQVGVHGTVHRPLHRVRMPVIVVRPLSCTARLRCTAQTLAGLTWHRQAIPRRVDGSHGRTGRQSTFDNNIVALLARRTGSLAVSLDLSGVRAEGASGTVIPFWRGTVPDYFSDHCDNASNLPRPRKLRSSVFRDVWENWWIGQGAPRPAEIHRGHPLGPEMGLKMEISRQKEMGPSKLAPNDRGTWVQVPGSFGWVPRLPCRVWCGCLW…	510952	Neurospora tetrasperma FGSC 2509
job.pdb	AF-A0A843FFC5-F1-model_v3.cif	19.100	136	96	6	23	149	242	372	5.924E-02	167	278	408	KLEKLRDIPEEDIVRLLAHRAPGEEY---KSIHPPLEEMEEPDCAVRQIVKPTEGAAAGD----RIRYVQYTDSMFFSPITPYQRAWEALNRYKGVDPGVL-SGRTII-EARERDIEKIAKIEVDCELYDTARTGL	SLEITIDVLD-GLNKLISNRDDFTNTVHDTCIVYLEDEGLNPDCFDEWI----YHLIKGHFDKVLSDYAVYIDSVVNVHFEVYNDCLWINGRDTKLNVGTVNQIISGIPFGFDDDIEKYTKELIDTYIMCPSDCIR	17.205,24.338,13.612,14.888,26.329,11.269,12.995,29.321,12.894,9.630,28.066,11.529,10.097,24.759,13.482,10.826,26.603,16.783,7.701,28.729,16.240,5.473,25.653,15.577,6.858,23.861,18.690,6.270,27.019,20.801,2.618,27.321,19.604,2.051,23.604,20.386,3.527,23.979,23.911,1.654,27.294,24.605,-1.596,25.454,23.537,-0.926,22.515,25.954,-0.101,24.930,28.850,-2.952,27.506,28.362,-5.572,24.659,28.654,-4.062,22…	MNENKKQALKMFLDYIFEENGKTTEIETIVETYVNKKLKDYFDIVANKIDEINDETKKLKKDFIEANKKIVNDSERDPEKAAPLPNAQRFDRRLPKYASIDMTKSILDCLPVMTSDECDEYFQEIKDKCKGISSRDIYSKLSDEATPRLIADKLNIAQAGITKYFKRIEKRDDIRCTRVTNNPKSPKIFVKIIDQPKPKEPRIIVETESDVYEFKNKPSNPGYDLINNKYIKPKKGKGKHESLEITIDVLDGLNKLISNRDDFTNTVHDTCIVYLEDEGLNPDCFDEWIYHLIKGHFDKVLSDYAVYIDSVVNVHFEVYNDCLWINGRDTKLNVGTVNQIISGIPFGFDDDIEKYTKELIDTYIMCPSDCIRCIVSNYDNYSLTSLLKKNTGFVENNPQ…	66852	Methanobrevibacter sp.
job.pdb	AF-A0A6A6R8A7-F1-model_v3.cif	29.100	48	33	1	171	218	2	48	2.879E-01	141	278	231	LRRWSRGADGTVTYVKDMIGGAMDKEVTLGKPLSDAELLKKTTMYRNA	LRRRAWDRDGRVLFVSTQDGGTVDATPRAGGCLPSLD-LERPVLHLRA	7.146,11.096,-10.476,8.812,8.392,-12.741,5.464,6.510,-13.526,7.151,3.098,-12.826,3.747,1.378,-12.331,0.588,1.226,-14.456,-2.853,-0.381,-14.050,-4.177,-2.943,-16.543,-7.865,-3.282,-17.581,-8.304,-6.001,-14.890,-7.180,-3.631,-12.059,-3.716,-5.280,-11.639,-0.414,-3.453,-11.156,2.160,-3.658,-13.983,5.830,-2.630,-13.667,6.482,-0.442,-16.763,10.047,0.511,-15.696,12.853,-0.810,-13.423,13.651,0.610,-9.94…	MLRRRAWDRDGRVLFVSTQDGGTVDATPRAGGCLPSLDLERPVLHLRALSVCSGFDHPRRHWRWVRMSASPQSVYHVKSLGQGGSPVGPRWARYRTGCAARCPLCVTFFSTTPDSDSPFPHERPLPHRMLHVVAKLATASTFHATTSGPMETSAMPASTRTDLTRLSALCFDCGAARPPPCSPYVSTLHHTDRKPCPTRTHTTDRTAFAGAESLAPSGVLFAIRGTLYTRF	390894	Lophium mytilinum
job.pdb	AF-A0A2D5PFX0-F1-model_v3.cif	20.100	104	68	5	158	251	2	100	3.456E-01	138	278	100	AVRLDK----DGMMFDALRRWSRGADGTVTYVKDMIGGAMDKEVTLGKPLSDAELLKKTTMYRNAQGGVWQEADDPESMDVTAQI-----HWKRS-VGGFQPWA	AEKMNKEVPVGGAWYDLIRRWTYDA-DFRRYLDDAVLRKTGQTVNHGVQESADWFREKVVKAEHLEEIDYK----PEAQEMVKKIQTNFQNWKKSRVEAIRQKI	20.692,-27.232,2.375,18.245,-26.213,-0.371,19.850,-23.503,-2.533,17.308,-20.663,-2.575,17.278,-19.911,-6.298,17.077,-16.115,-6.283,14.110,-15.706,-8.610,15.038,-12.367,-10.100,11.489,-11.026,-10.269,11.606,-8.571,-13.224,10.937,-5.321,-11.342,10.415,-2.978,-14.334,7.679,-4.634,-16.465,4.664,-2.715,-17.774,1.720,-3.293,-15.393,-0.825,-5.493,-17.159,-3.253,-3.049,-18.830,-6.264,-5.010,-20.161,-7.30…	MAEKMNKEVPVGGAWYDLIRRWTYDADFRRYLDDAVLRKTGQTVNHGVQESADWFREKVVKAEHLEEIDYKPEAQEMVKKIQTNFQNWKKSRVEAIRQKI	1899355	Oceanospirillaceae bacterium
job.pdb	AF-A0A5C4MCG3-F1-model_v3.cif	14.800	108	70	6	57	151	3	101	4.407E-01	134	278	104	EMEEP--DCAVRQIVKPTEGAAAG------DRIRYVQYTDSMFFSPITPYQRAWEALNRYKGVDPGVLS-----GRTIIEARERDIEKIAKIEVDCELYDTARTGLRG	EQPNPVGSTPSRSRRRPRDLSRMGLSDNRPERPRIIAWSPGEGRSC-APILAALRAEG----IDTWIGSRREPVGNFEVACLKDDVDRVRAIIASVDP----DASPLT	-68.480,-51.914,-15.074,-65.855,-49.131,-14.648,-65.225,-46.907,-11.694,-63.220,-43.709,-12.119,-62.114,-41.990,-8.878,-62.575,-38.673,-7.021,-59.481,-36.524,-6.414,-59.646,-35.345,-2.817,-57.686,-32.061,-2.993,-57.793,-30.130,0.308,-56.988,-26.441,-0.414,-55.028,-24.952,2.535,-56.482,-21.548,3.544,-54.102,-19.040,1.891,-53.134,-16.928,4.920,-52.833,-13.452,3.299,-49.302,-12.417,4.351,-49.777,-8.…	MNEQPNPVGSTPSRSRRRPRDLSRMGLSDNRPERPRIIAWSPGEGRSCAPILAALRAEGIDTWIGSRREPVGNFEVACLKDDVDRVRAIIASVDPDASPLTVGR	2585212	Mumia zhuanghuii
job.pdb	AF-A0A2E0ATJ2-F1-model_v3.cif	22.500	71	49	2	57	127	2	66	5.621E-01	130	278	73	EMEEPDCAVRQIVKPTEGAAAGDRIRYVQYTDSMFFSPITPYQRAWEALNRYKGVDPGVLSGRTIIEARER	RPTFQEDTAGEMVEGAFCQVYGTAMRALQFLLSMHVSP-----FVAQPLQTYVG-SGSAAQTRAIVEMREQ	3.977,-8.874,36.865,3.089,-5.474,35.256,3.225,-5.179,31.401,6.146,-2.869,30.520,4.896,0.199,28.642,7.079,0.585,25.524,6.915,4.296,24.624,6.761,4.193,20.791,8.389,7.635,20.276,8.498,6.812,16.518,4.678,6.346,16.336,4.188,9.780,18.040,6.645,11.613,15.692,5.176,10.073,12.467,1.901,11.619,11.261,-0.068,8.391,10.670,-1.554,8.225,7.158,-5.347,8.839,7.657,-6.156,5.219,6.591,-3.773,3.635,9.211,-5.802,5.38…	MRPTFQEDTAGEMVEGAFCQVYGTAMRALQFLLSMHVSPFVAQPLQTYVGSGSAAQTRAIVEMREQAAALPPK	2024826	Blastopirellula sp.
job.pdb	AF-M3AII6-F1-model_v3.cif	25.000	84	58	2	79	162	4	82	5.621E-01	130	278	193	DRIRYVQYTDSMFFSPITPYQRAWEALNRYKGVDPGVLSGRTIIEARERDIEKIAKIEVDCELYDTARTGLRGRTVHGHAVRLD	EDVVGGQASNGSFRPKKVPQQ---EA--RLLGSEAGRLTGRTMLHCTAAADADADEEVVGVGVGVGVGVGVRGATAWGPRVRIR	31.238,-19.686,0.027,27.727,-18.265,-0.553,25.059,-18.825,2.148,21.725,-19.667,0.448,18.745,-17.481,1.495,15.779,-19.769,2.402,12.301,-18.291,1.557,9.333,-20.070,3.266,5.560,-19.345,2.883,2.909,-19.992,5.632,-0.920,-20.141,5.189,-3.775,-20.267,7.791,-7.357,-21.525,7.195,-10.521,-20.415,9.048,-12.907,-23.139,10.296,-16.037,-21.863,8.462,-16.625,-24.050,5.335,-13.768,-23.454,2.875,-15.385,-24.847,-…	MATEDVVGGQASNGSFRPKKVPQQEARLLGSEAGRLTGRTMLHCTAAADADADEEVVGVGVGVGVGVGVRGATAWGPRVRIRGSAKAMIWRGRSDWDVRGIQVVREAEESRKGGDLMGASESPGCGVEISHHMFETSSSSDNSTHSEMEMEYCERQTDQKLNIPLTRDVYNMLRTRHHEIIRIRIQQCRLQVR	383855	Pseudocercospora fijiensis CIRAD86
job.pdb	AF-A0A835Z0C0-F1-model_v3.cif	21.900	132	81	6	41	163	101	219	6.348E-01	128	278	402	HRAPGEEYKSIHPPLEEMEEPDCAVRQIVKPTEGAAAGDRIRYVQYTDSMFFSPITPYQRAWEALNRYKGV-DPGVLSGRTIIEARERDIEKIAKIEVDCELYDTA--------RTGLRGRTVHGHAVRLDK	ERAPLPRGRSRSPPPRRSRSPPALRAPIGQRLRG------DYRVVVTGMD--SQVGVSELRSH-LERYVDVRRIDVESGSGEAELKSRADVDYVIRKLD----DTAMGRSRRRIRVKEARGSGSGGDGRSDS	2.720,9.255,-5.267,2.321,8.663,-1.520,5.893,8.585,-0.229,7.098,5.967,2.241,7.588,8.739,4.782,6.776,7.493,8.341,3.216,6.278,7.687,1.563,7.282,10.916,-0.970,4.448,10.736,-3.502,3.778,13.540,-5.353,0.433,13.742,-8.920,0.554,15.065,-10.019,-2.954,16.171,-13.315,-4.246,17.622,-15.476,-2.134,15.253,-19.112,-3.190,14.840,-19.738,-4.595,11.267,-22.512,-1.895,11.061,-19.872,0.854,11.560,-19.071,2.544,8.26…	MRIAGNRIEVVAGNLNPISTERDVEDLFIQCGVLNDVWVARKPPGFAFVVFEHERDARDAILRINGKLLHGKVLKVEPSSKRDGRGGGGGGRDGGRDEGRERAPLPRGRSRSPPPRRSRSPPALRAPIGQRLRGDYRVVVTGMDSQVGVSELRSHLERYVDVRRIDVESGSGEAELKSRADVDYVIRKLDDTAMGRSRRRIRVKEARGSGSGGDGRSDSRDRRRDRRSSPARRSRSPRRSPRRSRSPPRRSRSRRRSPAKGSPRKGGGGGGRSRSRGRSGSGSRGRARSSRDRSPERSSPRKKRSRASSSPERDGSPRKRAGSASPERSGGRRKRGRGSDDDDSGGGRGGDSDREGSQGGGERGVEEVPEATSAASDDDTRDMNGGARSDAASDAEDSA…	303371	Tribonema minus
job.pdb	AF-A0A7S3ACU3-F1-model_v3.cif	11.100	90	62	5	75	152	206	289	6.746E-01	127	278	289	AAAGDRIRYVQYTDSM--------FFSPITPYQRAWEALNRYKG--V-DPGVLSGRTIIEARERDIEKIAKIEVDCELYDTA-RTGLRGR	TVWSSQWRTLLVQGGRRDKLRPGDILGA------LSGAGVGLSGADVGTIEVLDKRSWVAVRSAAAADTALALAKVKIKKSRFKVHLIVD	7.150,-21.265,-4.161,6.118,-22.225,-7.710,4.313,-19.103,-9.047,1.167,-20.519,-10.677,1.592,-18.874,-14.110,-2.187,-18.721,-14.948,-2.904,-15.998,-12.323,0.013,-13.466,-12.669,0.109,-10.844,-15.493,3.620,-9.416,-16.064,4.794,-6.419,-18.162,7.799,-4.096,-18.512,6.980,-0.411,-19.190,9.787,1.097,-21.277,10.298,4.893,-20.967,12.576,7.563,-22.504,15.134,9.310,-20.187,13.206,12.567,-20.962,10.198,11.206…	AQVDRKVLRQRAVLFSPDVEQNTVLCSVLTSSAEASALGRESVDADLGDPACADLRDPGLAVVFCETKQQCREVSSHLQARGASALALHGDLEQKDRDKVLVRFRNGSCRILVATNVAARGLDVHGVTLVVNYELSGGKGCGEAYTHRVGRTARAERLGEAVSLVSTGPGRSCELPRLAAVDAALGGERIPRVEHIAASGDQQLHTVWSSQWRTLLVQGGRRDKLRPGDILGALSGAGVGLSGADVGTIEVLDKRSWVAVRSAAAADTALALAKVKIKKSRFKVHLIVD	156174	Haptolina ericina
job.pdb	AF-A0A1V4V2H4-F1-model_v3.cif	14.000	107	85	4	51	155	64	165	7.169E-01	126	278	223	IHPPLEEMEEPDCAVRQIVKPTEGAAAGDRIRYVQYTDSMFFSPITPYQRAWEALNRYKGVDPGVLSGRTIIEARERDIEK-IAKIEVDCELYDTA-RTGLRGRTVH	LLRPEDRIS--LAPYIWMKKGKRMLLTTNMRVTKYVILSPECTDVLPCDVSTMIYESKHGIEVKETCFGAIIEGEEDAIESLIKEIRALDP---AGIFIKDRGFLLG	-14.752,6.421,-6.875,-15.569,6.814,-3.105,-17.043,3.264,-2.693,-13.860,1.314,-3.641,-12.240,2.590,-0.391,-14.778,0.985,2.033,-14.071,-2.710,1.146,-17.766,-3.454,0.379,-17.178,-4.678,-3.212,-20.897,-5.441,-3.881,-22.060,-1.893,-2.912,-19.169,-0.310,-4.874,-20.115,-2.346,-7.999,-23.868,-1.599,-7.553,-23.224,2.169,-7.197,-20.898,2.236,-10.248,-23.638,0.393,-12.235,-26.266,2.949,-11.016,-23.936,5.848…	MALYFLGNEEEAVAANERAWEILNQSCEKDPENASIDTRNGSKSNCGEPRKLLRGLRQCYGCQLLRPEDRISLAPYIWMKKGKRMLLTTNMRVTKYVILSPECTDVLPCDVSTMIYESKHGIEVKETCFGAIIEGEEDAIESLIKEIRALDPAGIFIKDRGFLLGDPRRCRGDASGSPCKLLWITSGRRSGSVRPGSYMIEAESKMLPLISRALESIAKGEIL	1811683	Methanosaeta sp. PtaB.Bin005
job.pdb	AF-A0A7X8XXQ7-F1-model_v3.cif	13.300	112	72	6	58	152	436	539	8.603E-01	123	278	572	MEEPDCAVRQIVKPTEGAAAGDR----IRYVQYTDSMFFSPITPYQ------RAWEALNRYKGVDPGVLSGRTIIEARERDIEKIAKIEVDCELYDTA-------RTGLRGR	PKKPRPAAPVARSAADRVASASPAQPGRRQVQVNVGRR-DGLSLATLVRLLRKATGMPARAFG-AITIFPHNSVVEVRAEEAERVA------HLIEGHPFGSGVLKARCLPR	-10.339,-27.119,13.588,-12.766,-27.144,10.637,-14.214,-23.624,10.226,-17.909,-23.463,11.248,-19.915,-21.316,8.685,-21.458,-17.925,9.683,-24.950,-19.488,9.236,-24.226,-21.604,12.378,-23.174,-18.574,14.500,-25.644,-16.796,16.848,-25.877,-13.830,14.407,-28.951,-11.684,13.622,-30.700,-13.119,10.511,-30.134,-9.825,8.597,-26.323,-10.022,9.163,-26.178,-13.673,7.949,-28.164,-12.680,4.815,-25.946,-9.600,4…	MQSVPFSQWELRVGLVAALAEQGITVPTEVQQRCWPLVQAGRDLLVQSRTGTGKTLAFGLPILQGLPDGPGPVDALVVLPTRELAMQVATALGRLGVRPALLYGGGAYSEQFRDLRAGARIVVGTPGRLCDHLSRGTLDLSTCRTLVLDEADEILDLGFADEVDRLLEALPTGRQSLLFSATLPPDMQALAAKTLRDPETVAVSTGLSVAVEIRHVAYEVHREFRSDALSNVLHVENPELAIIFCHTRAETEELAERLRGDGFRAAALHGDMAQAERTRTLNAFRRRQLRLLVATDVAARGIDVRGVTHVFNLAVPQSAEVYIHRVGRTGRAGDSGTAVTFVAPRDALRFRRLLASAKVELQVRPLPQAEDVRRRLRESYHATVCRRLAEGVDPGLRLL…	1891238	Burkholderiales bacterium
job.pdb	AF-A0A0E0Q5X2-F1-model_v3.cif	17.600	130	87	8	42	163	6	123	9.143E-01	122	278	171	RAPGEEYK-SIHPPLEEMEEPDCAVRQIVKPTEGAAAGDRIRYVQYTDSMFFSPITPYQRAW--EALNRYKGVD-PGVL--SGRTIIEARERDIEKIA--KIEVDCELYDTARTGLRGRTVHGHAVRLDK	EAEGLEARLLLLPPEAAAEEPTRC-----GGGDGGGGGRKRKKTYLDV---LGVCCSAEVALVERLLAPLDGVRVVSVVVASRTVVVEHDPAAAPESAIVKALNKAGL----EASVRAYGSSGVVSRWPS	-18.921,47.777,41.752,-16.042,48.259,39.257,-13.278,47.180,38.128,-9.700,46.008,38.652,-6.829,46.042,36.186,-6.039,48.378,33.430,-3.308,46.405,31.685,-3.639,47.426,28.062,-0.227,47.055,26.412,1.992,44.011,26.536,0.468,41.280,24.244,2.853,42.312,21.444,5.778,39.833,21.372,4.837,36.096,21.458,4.187,34.779,17.925,7.403,34.225,15.972,6.565,31.314,13.567,3.263,29.891,12.643,4.290,26.630,10.839,3.882,2…	MAGKDEAEGLEARLLLLPPEAAAEEPTRCGGGDGGGGGRKRKKTYLDVLGVCCSAEVALVERLLAPLDGVRVVSVVVASRTVVVEHDPAAAPESAIVKALNKAGLEASVRAYGSSGVVSRWPSPYIVASGVLLTASFFEWLFPPLQCLAVAAVVAGAPPMVRRGFAAASQL	4529	Oryza rufipogon
job.pdb	AF-A0A258KTP5-F1-model_v3.cif	14.900	134	79	9	46	161	16	132	9.716E-01	121	278	190	EEYKSIHPPLEEMEEPDCAVRQIVKPTEGAAAGDRIRYVQYTDSMF-FSPI-TPYQRAWEALNRYKGVDPGVLSGRTIIEAR---------ERDIEKIA------KIEVDCELYDT-ARTGLRGRTVHGHAVRL	DCHA--VPCLRRAGGAHDRQQQ----------VSKVRTIKWDGNLLDPVAMPSKITVARSC----SGGDVGNYEGGLILSAAAGGPSCLGTAHNDRQRAIRMAATFFPTRTRFRPRSARVGVRGVNTH-GPVNL	24.882,24.943,-12.012,21.932,22.625,-12.815,18.700,23.675,-11.022,17.246,20.678,-9.165,13.832,19.843,-10.646,11.188,19.743,-7.888,10.007,16.096,-7.786,6.577,16.224,-6.127,5.843,13.181,-3.900,2.117,12.503,-4.395,1.117,10.793,-1.108,-2.285,9.390,-2.096,-3.806,8.491,1.267,-6.693,6.331,0.019,-9.590,7.338,2.282,-12.501,5.136,3.302,-12.511,1.442,3.901,-15.478,1.052,6.315,-14.467,-1.550,8.924,-17.659,-3…	MARDGNTAIAVLVSQDCHAVPCLRRAGGAHDRQQQVSKVRTIKWDGNLLDPVAMPSKITVARSCSGGDVGNYEGGLILSAAAGGPSCLGTAHNDRQRAIRMAATFFPTRTRFRPRSARVGVRGVNTHGPVNLGAMIQRMKPGLDHRSPLRMRRTSAAASALVGSRPSRFASWFQIVAGLSLVNVTVTFTA	1970390	Hyphomicrobium sp. 32-62-53
job.pdb	AF-A0A7C5WIA2-F1-model_v3.cif	18.200	104	71	5	40	136	14	110	1.032E+00	120	278	121	AHRAPGEEYKSIHPPLEEMEEPDCAVRQIVKPTEGAAAGDRIRYVQYTDSMFFSPITPYQ--RAWEALNRYKGVDPGVLS---GRTIIEARERD--IEKIAKIE	SGRSRLRLTKGERP----MKRFITAALFGAAMLSASAAGAAERMIQLKVSGMT---CPSCSYQVESSLKRLQGVKQAHADADAGRATVIYDDGRVSVQKMLRAL	28.160,27.564,-65.756,29.027,28.819,-62.235,29.381,28.692,-59.087,30.220,27.350,-55.629,29.359,25.319,-52.593,29.490,25.765,-49.222,29.618,27.874,-45.987,29.675,26.000,-42.767,29.697,29.001,-40.421,30.122,27.596,-36.917,28.358,29.238,-34.014,29.035,29.070,-30.657,29.974,31.526,-27.953,26.739,32.741,-26.353,27.783,32.503,-22.688,24.567,30.949,-21.360,24.424,31.908,-17.696,24.474,28.569,-15.868,22.…	MGRRAPSSAGRPSSGRSRLRLTKGERPMKRFITAALFGAAMLSASAAGAAERMIQLKVSGMTCPSCSYQVESSLKRLQGVKQAHADADAGRATVIYDDGRVSVQKMLRALYEAGYPARPAG	2268141	Thermopetrobacter sp.
job.pdb	AF-A0A366HI22-F1-model_v3.cif	20.000	60	41	4	80	136	4	59	1.097E+00	119	278	85	RIRYVQYTDSMFFSPITPYQ--RAWEALNRYKGV-DPGVLSGRTIIEARERDIEKIAKIE	LTAELDLAIANMD---TELMEERAAEVIGRLPGVEAARLIPGGIWMRYRPEDINEQ-SIK	-18.704,7.497,16.022,-16.346,9.218,13.558,-14.436,6.306,11.946,-10.761,7.200,12.544,-9.475,7.033,8.945,-5.758,7.517,8.299,-3.933,8.542,5.114,-0.845,6.722,3.795,1.464,7.863,1.003,3.763,5.118,-0.325,6.572,5.632,-2.836,7.104,2.436,-4.932,10.613,2.432,-6.431,9.822,-0.271,-9.086,6.427,1.109,-10.272,7.663,2.492,-13.637,5.063,0.812,-15.968,1.229,0.811,-16.320,1.251,-2.996,-15.701,3.002,-2.449,-12.317,0.…	MSKLTAELDLAIANMDTELMEERAAEVIGRLPGVEAARLIPGGIWMRYRPEDINEQSIKRALHDEGFRPTTFQDSATGKTGRVSY	748857	Roseimicrobium gellanilyticum
job.pdb	AF-A0A850LY78-F1-model_v3.cif	19.200	78	51	4	80	152	7	77	1.097E+00	119	278	150	RIRYVQYTDSMFFSPITPYQRAWEALNRYKGVDPGVLSGRTIIEARERDIEKI-AKIE----VDCELYDTARTGLRGR	DIEARIYILGP-YSRLTPAELLSYVINLRLPIKIKETCFGIIVEGKKTIISKITSRIRSLDKNNI------FTRMRGF	2.553,19.349,-26.553,3.648,15.772,-27.191,0.677,13.326,-27.223,2.927,10.317,-26.269,3.874,10.632,-22.561,2.483,7.431,-21.019,2.145,8.921,-17.495,4.653,7.120,-15.256,3.165,6.658,-11.783,4.816,5.680,-8.506,2.330,3.955,-6.148,2.613,2.459,-2.662,0.641,-0.647,-1.666,0.161,-0.972,2.102,-0.898,-4.154,3.884,-3.464,-3.532,6.616,-2.879,-5.084,10.087,-5.424,-7.873,9.270,-3.761,-8.710,5.903,-3.007,-12.444,5.…	MDKNNEDIEARIYILGPYSRLTPAELLSYVINLRLPIKIKETCFGIIVEGKKTIISKITSRIRSLDKNNIFTRMRGFPPGDPRICRATSGGGPRYGFHFLEFEHSLLPFISEALNSIDNKEKIEIKEIKKEIPLDAKKIKSIIEEMIPKK	2719382	Candidatus Helarchaeota archaeon
job.pdb	AF-A0A524I3Z2-F1-model_v3.cif	14.800	121	87	7	41	155	26	136	1.239E+00	117	278	200	HRAPGEEYKSIHPPLEEMEEP---DCAVRQIVKPTEGAAAGDRIRYVQYTDSMFFSPITPYQRAWEALNRYKGVDPGVLSGRTIIEARERDI-EKIAKIEVDCELYDTAR--TGLRGRTVH	RRGPRRNHLKGLRPRRSMVLGRVRKSPPRRRGNPMNN-----DVETRLILIAP-SSDLTPDRVARFVHNLGFLVSVKETCYGVVIEGPKEEVWHTLTEVR---KL-DPNRIFSKIRAFPMG	48.909,-6.023,34.613,49.232,-6.255,31.137,49.161,-7.610,28.020,48.795,-6.492,24.715,48.861,-8.098,21.311,49.052,-6.359,18.359,48.767,-7.818,14.888,49.839,-5.234,12.340,49.782,-6.430,8.736,51.829,-4.196,6.431,51.774,-2.219,3.251,51.767,-2.535,-0.367,51.561,0.623,-2.537,52.275,2.240,-5.970,51.934,4.409,-8.190,51.137,7.904,-9.564,51.202,8.403,-13.358,51.742,11.901,-14.631,52.091,12.463,-18.432,51.02…	MSLSNRRKRRKQGRPRRLLSVWTRKRRGPRRNHLKGLRPRRSMVLGRVRKSPPRRRGNPMNNDVETRLILIAPSSDLTPDRVARFVHNLGFLVSVKETCYGVVIEGPKEEVWHTLTEVRKLDPNRIFSKIRAFPMGDIRRCRAHHGSRPGFAQLEKEWKDLCLVEKGLVCLEKGEKPPELKKRTKMPVSDLKKFIEEESP	2528041	Methanomassiliicoccus sp.
job.pdb	AF-A0A811N9X1-F1-model_v3.cif	15.200	131	95	8	42	164	5	127	1.239E+00	117	278	821	RAPGEEYKSIHPPLEEMEEPDCAVRQIVKPTEGAAAGDRIRYVQYTDSMFFSPITPYQRA--WEALNRYKGV-DPGVL--SGRTIIEARERDIEKIAKIEVDCELYDTAR-TGLR--GRTVHGHAVRLDKD	DSPAKAPEAAA--LEERLLPAAAAARSGDSGAGSGKGGKLEKTYLDV---LGVCCSAEVALVERLLKPIDGVRAVTVVIPSRTVVVEHDPAAVSQSHIVK---VLNKAGLEASVRAYGSSGGGIARWPSPY	-30.712,-66.396,2.552,-28.248,-64.124,1.979,-26.391,-61.481,1.396,-24.448,-58.505,-0.109,-22.950,-55.406,1.572,-22.061,-51.996,0.840,-22.941,-48.702,2.710,-22.885,-45.249,1.075,-19.812,-43.065,1.855,-20.207,-39.832,3.604,-18.182,-37.828,5.027,-15.915,-35.089,3.523,-16.795,-31.945,5.563,-14.921,-32.654,8.882,-11.407,-33.212,7.331,-10.745,-29.614,6.072,-9.860,-28.078,9.527,-6.545,-30.074,9.802,-4.8…	MGGGDSPAKAPEAAALEERLLPAAAAARSGDSGAGSGKGGKLEKTYLDVLGVCCSAEVALVERLLKPIDGVRAVTVVIPSRTVVVEHDPAAVSQSHIVKVLNKAGLEASVRAYGSSGGGIARWPSPYVVASGALLLASLLAPLLPPLRWLALAAACAGAPPMLLRALAAGPALDINALMLVAAAGAVALGDYAEAGAIVFLFTAAEWLETLACTKASAGMSSLMSMVPPMVVLAETGEVVSVRDVGVGTVVAVRAGEVVPVDGVVVDGQSEVDESSLTGESFPVPKLPPSEVWAGTMNLDGYIAVRTTALADNSTVARMQRLVEAAQNSRSKTQRLVDSCAKYYTPAVVVLAASVALVPPLLSRAQDLKRWFQLALVVLVSACPCALVLSTPIATFCAL…	422564	Miscanthus lutarioriparius
job.pdb	AF-A0A679HYA9-F1-model_v3.cif	12.200	90	68	4	58	140	7	92	1.317E+00	116	278	119	MEEPDCAVRQIVKPTEGAAAGDRIRYVQYT--DSMFFSPITPYQRAWEALNRYKGVDPGVLS--GRTIIEARERDI---EKIAKIEVDCE	TRLAALVLVSIICPAQHSVSAGSLERVTVQLDGPS----CLPRHDIISALSTLPGIHLTDISVPDHLLIDIDPSLLDRHQALANITGAIG	14.704,-81.922,-7.606,15.253,-79.738,-10.742,15.140,-75.975,-10.944,15.223,-73.788,-13.895,14.730,-70.032,-13.736,12.890,-67.190,-15.625,14.553,-65.206,-18.470,13.474,-61.581,-17.840,13.254,-59.762,-21.188,13.407,-56.147,-19.985,11.991,-54.072,-22.876,13.455,-50.552,-22.429,10.843,-48.238,-24.028,12.616,-44.861,-24.334,9.576,-42.545,-24.376,11.183,-39.285,-25.539,9.272,-36.748,-23.413,9.282,-33.7…	MNRRSPTRLAALVLVSIICPAQHSVSAGSLERVTVQLDGPSCLPRHDIISALSTLPGIHLTDISVPDHLLIDIDPSLLDRHQALANITGAIGSPGCRIQPMQSCISASFAASVRPATKE	1936990	Nitrospira sp. KM1
job.pdb	AF-A0A3M1D4C6-F1-model_v3.cif	14.400	97	66	7	57	149	164	247	1.399E+00	115	278	272	EMEEPD-CAVRQIVKPTEGAAAGDRIRYVQYTDSMFFSPITPYQRAWEALNRYKGVDPGVLS-GRTII--EARERDIEKIAKIEVDCELYDTARTGL	DYDIPEGFKVQDHLAAVPWQMRVHPPRRAQLLLK------GPSARA-AAAELGQEVQLVQQGPDQMVVSFEATFLDGLVPTLLS----WRD--RVKV	34.505,-2.471,-45.125,34.360,-2.119,-41.337,30.728,-3.039,-40.527,29.237,-0.173,-38.495,25.594,0.244,-37.444,23.927,3.660,-37.985,21.116,4.599,-35.576,18.589,6.903,-37.240,18.563,9.921,-34.906,14.945,10.768,-35.914,13.638,7.263,-34.922,15.681,7.181,-31.644,15.323,10.771,-30.318,12.369,11.706,-28.124,10.478,14.427,-30.100,10.660,17.940,-28.642,7.958,18.294,-25.981,6.196,21.579,-26.745,4.476,22.100…	DEGGYTIDREEYAMPELDLAPEELAILFVAGSAALQIDGFPLSVDLRMALNKIAWKAEDDALPSMASLVWKQQPGTRPRTNRRLQQHLKRLQEAITSRKSVVLSYYSFWRDEQNRRKVDPYGLGFVRGSWFLVGYCHLRKAIRVFHLDRVTALEVNRLRPSEPDYDIPEGFKVQDHLAAVPWQMRVHPPRRAQLLLKGPSARAAAAELGQEVQLVQQGPDQMVVSFEATFLDGLVPTLLSWRDRVKVLEPPEMVEKVKKALGRIAEEGDACP	2026735	Deltaproteobacteria bacterium
job.pdb	AF-A0A7Y5T1Y7-F1-model_v3.cif	14.400	118	80	8	41	150	481	585	1.399E+00	115	278	611	HRAPGEEYKSIHPPLEEMEEPDCAVRQIVKPTEGAAAGD-RIRYVQYTDSMFFSPITPYQR----AWEALNRYKGV-DPGVLSGRTIIEAR--ERDIEKIAKIEVDCELYDTARTGLR	HREGSRDRVREG----EHSRPREGDRERRKPA-----GDVEFTRFFINIGKV-DGLDPRTLMGIISEATRKRNIEIGKIDLGKTHTFFEADAAFRDRILTSFQGADFQGR---PVTVE	3.583,-25.003,22.190,2.610,-22.200,19.750,2.964,-18.919,21.743,-0.530,-17.738,20.570,-2.187,-20.511,22.671,-0.506,-18.980,25.768,-2.611,-15.776,25.305,-5.872,-17.666,26.143,-7.753,-16.711,22.914,-10.986,-18.551,21.964,-10.570,-21.940,20.240,-12.421,-20.624,17.131,-9.874,-17.743,16.773,-6.908,-20.090,17.475,-8.188,-22.493,14.766,-8.531,-19.624,12.228,-4.992,-18.218,12.755,-3.435,-21.744,12.731,-5.…	MSSFQAFGLDQAVLQAITEMGFQTPTPIQETVIPRLLAGSEDIIGLAQTGTGKTAAFGLPIIHHLDAKSRHPQALILSPTRELALQITRDLENFSKYSTGVSVLAVYGGASMEKQARAIHSGVNVLVATPGRLVDFINRGIIKLGSLRILVLDEADEMLNMGFKEELDAILSAIPAGRQTLLFSATMPPDVARIAKNYMKEPVTVSAGKVNTGNAAIEHLSHLTHEKDRYEVLKRICDANPDIYGIVFCRTKVETQAIADKLMRDKYPAESLHGDLSQVQRDYVMGKFRDRHIRILVATDVAARGLDVHSLTHVIHYNLPDDLEVYTHRAGRTGRAGKTGISVSIVNFREKGKLKFLERSLKIQIPMKPIPTGYDICLNQLHSVIDKIHQAEIREDQIS…	1898104	Bacteroidetes bacterium
job.pdb	AF-A0A661V9Y3-F1-model_v3.cif	18.600	107	68	7	41	139	36	131	1.487E+00	114	278	194	HRAPGEEYKSIHPPLEEMEEPDCAVRQIVKPTEGAAAGDRIRY-VQYTDSMFFSPITPYQRAWEALNRYKGV---DPGVLS---GRTIIEARERDIEKIAKI-EVDC	EGAAVAEDAGTHR---WADEPPVVEETLPPVPE------APTTLVIWYRGQEVP--SPLMRALDELQRAGPVEAFDVEKPNRPFGRIFVLGQEAAIRALADLAERAV	41.663,35.326,10.413,39.034,33.312,8.449,37.082,30.635,10.377,37.055,27.347,8.363,34.354,25.516,10.439,31.128,24.724,8.544,32.040,21.713,6.301,33.069,19.070,8.898,29.859,19.451,11.001,27.683,18.921,7.866,29.535,15.644,7.057,29.103,14.398,10.677,25.308,15.108,10.676,24.978,13.472,7.208,27.070,10.449,8.367,24.973,10.015,11.569,21.724,10.255,9.538,23.038,7.598,7.078,24.165,5.310,9.962,20.690,5.644,1…	MHAQIPRVVGWIILGLSLAALVLFCAPASLGRATEEGAAVAEDAGTHRWADEPPVVEETLPPVPEAPTTLVIWYRGQEVPSPLMRALDELQRAGPVEAFDVEKPNRPFGRIFVLGQEAAIRALADLAERAVRPESLARLRHTAEFIVRLAELIPPHVRMWLQGWSAAYVHTAFARAVGLTPKARGGSDPPCLFR	2026724	Chloroflexi bacterium
job.pdb	AF-A0A3D2B754-F1-model_v3.cif	15.200	125	88	7	46	163	81	194	1.487E+00	114	278	207	EEYKSIHPPLEEMEEPDCAVRQI-VKPTEGAAAGDRIRYVQYTDSMFFSPITPYQRAWEALNRYKGV-DPGVL--SGRTIIEARE---RDIEKIAKIEVDCELYDTARTGLRGRTVHGHAVRLDK	TVMKPLTP--SACQDPCCGADPVETAPLNARADIAGTRTLDYLVGGMDCP-SCAETIVRRVRQLNGVAECNVNFSAGKMQVHASEAASQPEIEKAVMKLG--------FTLDAMTASGTEEYFIE	62.389,-33.725,10.146,61.139,-32.333,12.770,58.318,-32.159,14.441,55.000,-31.352,16.213,51.456,-32.008,15.897,50.472,-29.147,18.297,47.447,-26.893,19.154,45.314,-27.558,21.338,44.588,-29.759,24.373,44.429,-28.058,27.826,42.721,-25.224,29.755,39.337,-24.189,30.780,36.809,-21.919,29.082,33.564,-22.696,30.972,30.314,-22.493,29.016,27.972,-20.911,31.608,25.117,-23.259,32.295,22.074,-20.989,32.085,19.…	MSEKSSCCATGSCSRPDNTRTFKGFSPVTPNKPVAEKEPLPVQAETCHESCCTPALQKADKAELTFKGEAAVKPFTLTSATVMKPLTPSACQDPCCGADPVETAPLNARADIAGTRTLDYLVGGMDCPSCAETIVRRVRQLNGVAECNVNFSAGKMQVHASEAASQPEIEKAVMKLGFTLDAMTASGTEEYFIEGMDCGACAATIEK	42895	Enterobacter sp.
job.pdb	AF-A0A832LX73-F1-model_v3.cif	15.000	113	72	8	46	149	23	120	1.580E+00	113	278	122	EEYKSIHPPLEEMEEPDCAVRQIVKPTEGAAAGDRIRYVQYTDSMFF--SPITPYQRAWEALNRYKGV-DPGVL--SGRTIIEARER----DIEKIAKIEVDCELYDTARTGL	EDKKTSE----KMDMKSDT--STVKRTELNTAGDNISTVEFKCDGITCTGCEKTITKS---VQKLDGIKDIVADYKTKSVKVAFDSTKSDITAIEKAINDVKY------KTER	-42.822,28.585,-13.987,-42.473,26.168,-16.129,-43.256,22.539,-15.314,-42.786,20.546,-18.551,-44.130,17.095,-17.999,-43.936,14.928,-21.082,-44.593,11.190,-20.734,-43.721,8.260,-23.034,-43.636,4.947,-22.048,-42.258,1.397,-22.748,-40.476,-1.229,-22.121,-40.898,-3.683,-19.263,-38.121,-6.232,-19.890,-39.673,-9.330,-18.254,-37.549,-11.037,-15.669,-37.560,-14.684,-16.879,-34.633,-16.928,-17.008,-34.806,…	MKKITLVLAIAIIPFLMISCGKEDKKTSEKMDMKSDTSTVKRTELNTAGDNISTVEFKCDGITCTGCEKTITKSVQKLDGIKDIVADYKTKSVKVAFDSTKSDITAIEKAINDVKYKTERIK	2053306	Ignavibacteria bacterium
job.pdb	AF-A0A838P711-F1-model_v3.cif	16.000	106	66	5	41	136	42	134	1.679E+00	112	278	143	HRAPGEEYKSIHPPLEEMEEPDCAVRQIVKPTEGAAAGDRIRYVQYTDSM-----FFSPITPYQRAWEALNRYKGVDP-GVLSGRTIIEARER----DIEKIAKIE	RAAAGLPHLTYPPPLYSITP-------LHGLPHPKMLEEKMRSATLHIEGMSCGHCLNA------VNQALAAVPGVEIEAVQIGRAEVRYDERTTDPAKLEAAAAE	-18.510,-38.976,-33.246,-14.736,-38.540,-32.638,-11.306,-39.850,-33.381,-8.155,-38.425,-32.867,-4.543,-37.535,-33.550,-1.324,-37.459,-34.652,1.403,-34.922,-35.375,4.940,-36.100,-36.081,7.869,-35.714,-38.290,9.809,-36.284,-41.484,10.813,-33.748,-44.120,12.540,-34.826,-47.335,13.483,-32.094,-49.878,13.012,-31.466,-53.635,13.845,-28.254,-55.612,12.897,-25.560,-58.248,11.146,-22.982,-59.327,9.416,-19…	MAIRYCGIEGGIHVPGEGRSCAGRHDRASPSRYRVLPEPTGRAAAGLPHLTYPPPLYSITPLHGLPHPKMLEEKMRSATLHIEGMSCGHCLNAVNQALAAVPGVEIEAVQIGRAEVRYDERTTDPAKLEAAAAEAGYQAAAAG	2448054	Gemmatimonadales bacterium
job.pdb	AF-A0A5C1AF32-F1-model_v3.cif	19.200	52	40	1	82	133	232	281	1.679E+00	112	278	309	RYVQYTDSMFFSPITPYQRAWEALNRYKGVDPGVLSGRTIIEARERDIEKIA	RPVLFGHLS--EPLAKFVERRARLRLGPGVELEITGRRVRLSAWGSDDLGRA	7.686,-2.726,22.502,5.380,-2.960,19.452,5.082,0.466,17.773,1.600,2.085,18.207,-1.330,0.822,16.073,-1.632,3.063,12.980,-4.666,1.243,11.428,-7.408,-0.587,13.313,-10.275,-2.541,11.763,-12.609,-4.035,14.445,-15.260,-6.568,13.225,-15.648,-4.600,9.969,-18.394,-5.596,7.509,-19.158,-4.431,3.938,-21.925,-5.352,1.460,-22.651,-4.575,-2.201,-26.402,-5.147,-2.627,-26.836,-8.888,-1.741,-23.054,-9.720,-1.714,-2…	MPLPVAIRLENVCAKYAAVRAVEGVSLSVHRGEIVGLIGPNGSGKSTTLRLAAGLLDPVAGTVEVDGLARESDPLRYARRVGYVPQDADLYDELTAEQNLEFFARLYGLRGFELDAGVYRGLARAKLVDRANDRVRTFSGGMRQRLSIAVALLHDPAVLLLDEPTAALDPASRDALFADLHKLRDEGHAILLTTHHLDEAESGCDRIALLERGRLVAEGSPGELMRTKSSGRPVLFGHLSEPLAKFVERRARLRLGPGVELEITGRRVRLSAWGSDDLGRALAVLLSEGAKLDAFRTPAGRLETNAKAA	2598579	Limnoglobus roseus
job.pdb	AF-A0A3C0F8V8-F1-model_v3.cif	18.300	109	62	8	46	136	1	100	1.785E+00	111	278	109	EEYKSIHPPLEEM-------EEPDCAVRQIVKPTEGAAAGDRIRYVQYTD----SMFFSPITPYQRAWEALNRYKGV-DPGVL--SGRTIIEARER----DIEKIAKIE	MTKLSIVPILALMLFSVQAKSQSKEVINQVVEV---ASMKQNATTVKFKITGITCAGCS-----NAIYNALKEVDGVLEHSVEYPGDIAVIEFDGSKTSIKALKLI-IE	14.604,79.236,6.066,14.388,78.316,9.214,14.338,74.836,10.736,13.736,74.481,14.391,12.585,71.185,15.910,10.811,70.486,19.107,9.184,67.050,19.567,6.702,65.657,21.759,6.220,62.215,21.923,2.453,62.544,22.640,0.137,61.067,19.985,-0.270,57.689,21.422,-4.129,57.467,21.375,-6.654,57.470,18.458,-6.416,54.323,16.465,-9.852,53.511,17.901,-13.072,52.331,16.208,-14.569,50.099,14.232,-16.294,47.574,11.988,-17.…	MTKLSIVPILALMLFSVQAKSQSKEVINQVVEVASMKQNATTVKFKITGITCAGCSNAIYNALKEVDGVLEHSVEYPGDIAVIEFDGSKTSIKALKLIIEKKGFKAEVI	1137281	Xanthomarina gelatinilytica
job.pdb	AF-A0A7C3AJ68-F1-model_v3.cif	19.200	78	57	4	80	155	2	75	1.785E+00	111	278	109	RIRYVQYTDSMFFSPITPYQRAWEALNRYKGVDPGVLSGRTIIEARERDIEKI-AKIEVDCELYDTA-RTGLRGRTVH	AVETRLIVISP-DSKVTPVQVVNRILRMPFNVVVKETCYGALVEGEPEALKKIVEEVR---KLDPNGIFTKVRGFPVG	-7.520,5.712,20.472,-5.264,3.206,18.662,-3.538,4.581,15.510,-2.753,2.181,12.625,-0.352,2.817,9.721,-1.167,1.003,6.446,0.784,0.734,3.202,-1.449,0.704,0.114,0.454,-0.981,-2.750,-0.690,-0.775,-6.379,0.230,-3.685,-8.708,2.893,-2.633,-11.335,0.484,-3.756,-14.138,-2.354,-1.502,-12.805,-3.502,1.637,-14.673,-4.201,3.326,-11.280,-1.572,5.883,-10.201,-0.381,6.653,-6.614,-1.696,10.246,-7.131,-5.202,8.894,-7…	MAVETRLIVISPDSKVTPVQVVNRILRMPFNVVVKETCYGALVEGEPEALKKIVEEVRKLDPNGIFTKVRGFPVGDVRVCRATRRGGPRPGFHQLELEYSLLPYVRRAL	2268195	Methanomicrobia archaeon
job.pdb	AF-A0A3B1CXH1-F1-model_v3.cif	16.500	121	84	8	41	152	39	151	1.785E+00	111	278	156	HRAPGEEYKSIHPPLEEMEEPDCAVRQIVKPT--EGAAAGDRIRYVQYTDS-MFFSPITPYQRAWEALNRYKGV-DPGVL--SGRTIIEARERDI-EKIAKIEVDCELYDTART--GLRGR	HKMSDEKHMDHSEKKEEGGHGHHTIKKEAKPTFPEG------TKQVVIDLSGPFCSR--HPEEITASLKQLEGILDVEAFNRRDYVLIHFAPEKVAPKKMAEQINITKGSGWRCKGTVSTR	14.562,-13.456,26.067,12.687,-12.946,22.729,14.441,-14.608,19.765,14.027,-18.013,17.934,10.767,-18.797,16.164,11.479,-18.353,12.385,14.006,-20.901,10.844,12.049,-24.163,10.103,10.186,-23.590,6.732,13.152,-23.224,4.291,13.973,-26.837,3.183,11.199,-29.164,1.830,9.718,-29.471,-1.735,12.501,-29.162,-4.240,11.793,-32.377,-6.146,9.379,-33.811,-8.786,7.977,-33.574,-11.693,9.107,-33.029,-15.282,6.682,-33…	MKLLRNIVNAFLFIALFVFVSPSVWASGDHGNDHHADEHKMSDEKHMDHSEKKEEGGHGHHTIKKEAKPTFPEGTKQVVIDLSGPFCSRHPEEITASLKQLEGILDVEAFNRRDYVLIHFAPEKVAPKKMAEQINITKGSGWRCKGTVSTRRRTER	652676	hydrothermal vent metagenome
job.pdb	AF-A0A1C6FJG8-F1-model_v3.cif	16.400	134	87	9	56	177	433	553	1.785E+00	111	278	567	EEMEEPDCAVRQIVKPTEGAAAGDR--IRYVQYTDSM-------FFSPITPYQRAWEALNRYKGV-DPGVLSGRTIIEARERDIEKIAKIEVDC--ELYDTARTGLRGRTVHGHAVRLDKDGMMFDALRRWSRG	DKRVLPQVVRSGMPGPGRDIKGGDRRPVGRIAIDIGRDAHIAPNFLVG-AIAERTGLI---GKEIGKIEIFDSRSVVEVPLARLDEVVEQMQGCKIAGR---ATHTRVYT-----DRPRKDRPRFDD-RRSPRP	5.120,-24.719,17.020,1.592,-26.062,17.527,-0.742,-24.277,15.108,-3.264,-22.338,17.285,-6.792,-22.524,15.820,-9.287,-19.633,16.046,-11.607,-22.074,17.904,-9.003,-22.247,20.754,-9.044,-18.413,21.304,-12.314,-18.316,23.358,-14.350,-16.382,20.728,-18.176,-16.108,20.615,-20.055,-18.558,18.290,-21.139,-15.574,16.111,-17.545,-14.339,15.532,-16.190,-17.923,15.086,-18.797,-18.506,12.344,-17.770,-15.244,10…	MNEILFADLGLSPEVLRAVEEMGFTAATDIQAQSIPLLLAGRDVIGRSQTGTGKTAAFAIPAIEQIETTGELATAVQVLILCPTRELAMQACQEVEKLAVHKPGVRPVAVYGGAPIERQIVKLKRANMVIGTPGRVMDHIRRRTLKLQNIRTVVLDEADEMLNMGFREDIEEILQYVPEQRQTVLFSATMPPPILELTGRFQNDPQMVQINKKQVTLDSIKQLFFEVPMGRKQDALNLVLRYYAPRSTIVFCNTKRMVDELVEYLNDHGFKAVGLHGDMKQSQRTQVMEQFKKGRSTLLIATDVAARGIDVDDLDAVVNYDLPQQSEYYVHRIGRTGRAGKSGKAFSIVSGRRQVFALKDIARATRSQIEQRPVPTPEEIGEARREKQLKKIEKRLAAP…	905011	uncultured Anaerotruncus sp.
job.pdb	AF-A0A2D6JMX0-F1-model_v3.cif	13.400	119	77	6	58	162	1	107	1.897E+00	110	278	107	MEEPDCAVRQI-VKPTEGAAAGDRIRYVQYTDSMFFSPIT------PYQRAWEALNRYKGVDPGVLSGRTIIEARER-------DIEKIAKIEVDCELYDTARTGLRGRTVHGHAVRLD	MKNIFALILLISLLPASGYS--EEVVSKKYFVKGM----TCGGCILGVKVALKKSDNLKIEDKEISVGVADLKFEKKNYVAEKTDCEVSKAIEKF------TKFKVFMDEKHSIKVCKS	-57.102,-28.651,-8.445,-56.018,-25.152,-9.668,-54.743,-22.349,-8.740,-52.374,-20.960,-6.009,-50.060,-19.255,-8.593,-51.064,-15.555,-8.265,-48.902,-14.238,-5.337,-45.232,-14.308,-6.630,-45.442,-11.544,-9.347,-44.986,-8.414,-7.101,-41.257,-8.651,-6.048,-39.694,-7.836,-9.509,-40.011,-3.994,-9.133,-37.446,-3.339,-6.432,-34.614,-1.469,-8.099,-31.572,-3.347,-6.985,-30.679,-0.255,-4.974,-27.181,-1.645,-…	MKNIFALILLISLLPASGYSEEVVSKKYFVKGMTCGGCILGVKVALKKSDNLKIEDKEISVGVADLKFEKKNYVAEKTDCEVSKAIEKFTKFKVFMDEKHSIKVCKS	2026715	Bdellovibrionaceae bacterium
job.pdb	AF-A0A5N6QRU3-F1-model_v3.cif	14.100	120	67	4	166	273	1	96	1.897E+00	110	278	147	MMFDALRRWSRGADGTVTYVKDMIGGAMDKEVTLGKPLSDAELLKKTTMYRNAQGGVWQEADDPESMDVTAQIHWKRSVGGFQPW------------AKMKDIKGGKKDVGVKNLKLFTP	MLFHAGKNAPLNARQEFKFENDQIEVPLEAPGGLGSPLE--------------LGVLPEKE-----IKVV-----EAALVGLEASEGAGELQGESILSVLPASSPQKLMEGGSMVEGFSP	-8.502,7.257,-6.317,-7.155,7.641,-2.760,-7.700,11.247,-1.537,-4.250,12.898,-1.085,-4.060,16.305,0.700,-0.956,17.107,-1.466,-1.590,17.576,-5.261,0.955,14.886,-6.212,-0.794,12.733,-8.900,-3.459,14.319,-11.194,-5.012,11.699,-13.503,-4.237,13.008,-17.022,-6.581,12.928,-20.106,-5.020,9.474,-20.983,-5.926,7.977,-17.537,-2.265,7.818,-16.358,-0.894,8.865,-12.958,2.038,11.303,-13.119,4.097,12.276,-10.108,…	MLFHAGKNAPLNARQEFKFENDQIEVPLEAPGGLGSPLELGVLPEKEIKVVEAALVGLEASEGAGELQGESILSVLPASSPQKLMEGGSMVEGFSPVSLENLLVSYSPDESDQVRVLLSNQLEGRQGLCELTAGCHAPEVIGKVFSG	176857	Carpinus fangiana
job.pdb	AF-A0A058ZC79-F1-model_v3.cif	16.400	134	85	9	46	169	197	313	1.897E+00	110	278	374	EEYKSIHPPLEEMEEPDCAVRQIVKPTEGAAAGDRIRYVQYTDSMFFSPITPYQRA--WEALNRYKGV-DPGVL--SGRTIIEAR-----ERDIEKIAKIEVDCELYDTARTGLRGRTVHGHAVRLDKDGMMFD	SGHSTFGGA--GLNRPGGGI-PGAGPSVFSASFKAARSYTLHMESLV---DPAMRGLVEKALVSVRGIISFTVDPRTCRITVRARSDFPLEALFACILTIEVDNPSL--LNVQQVVR---------AADGTETL	9.670,9.849,7.767,6.332,11.658,8.144,3.690,9.238,6.830,1.634,11.563,4.603,-1.911,10.275,5.244,-4.069,9.760,2.134,-6.512,12.771,2.271,-9.773,10.660,1.980,-8.852,8.685,5.163,-8.326,11.969,7.105,-11.690,13.379,5.889,-13.632,10.163,6.808,-11.867,10.188,10.234,-12.888,13.854,10.802,-16.549,13.224,9.745,-16.856,10.234,12.125,-15.204,12.303,14.924,-17.598,15.228,14.150,-20.713,12.964,14.393,-19.403,11.5…	MMLTLCPPVVDLSLDTLQLLSDSPEVQPTMLKEPGLLAALDRVIAVGSTDEQRSRATLIKNNLRSTASRPGAGTPSGPGKQAGPGMSASSPALNASTSSSSAAASSASSSFSTTAASSGEEALPHGAPGTSSSRTSYFTNYTGAGESGHVFSTGIGGASRGAGIRPGGMSGIINKTSLMDRGAGGGFGGAGFNGMESGHSTFGGAGLNRPGGGIPGAGPSVFSASFKAARSYTLHMESLVDPAMRGLVEKALVSVRGIISFTVDPRTCRITVRARSDFPLEALFACILTIEVDNPSLLNVQQVVRAADGTETLVEPDCPKDDEGPYVPGYFDDDDYDNETKAKSAVSHQNVSQGGAGGDGLLSSIGSFITNFWG	691883	Fonticula alba
job.pdb	AF-A0A7S0CVM2-F1-model_v3.cif	15.900	119	83	8	42	152	211	320	1.897E+00	110	278	720	RAPGEEYKSIHPPLEEMEEPDC-AVRQIVKPTEGAAAGDRIRYVQYTDSMFFSPITPYQRAWEALNRYKGV-DPGVL--SGRTIIEARER----DIEKIAKIEVDCELYDTARTGLRGR	AVSGARHPSGDPVSSELHPMSQKAVADLV-AAEHAGGDEASTHTRLKVLGICCP-SEVPLIHSILDKRPGVRSVKVIVPTKTVLVEHASRTATPSQLVDALNDARL------QASL-AR	-8.729,33.464,-25.262,-10.633,36.001,-23.035,-10.936,36.635,-19.670,-13.417,38.421,-17.614,-13.657,38.589,-13.776,-16.728,39.747,-11.696,-18.508,42.196,-9.603,-19.131,42.636,-6.467,-22.093,44.083,-4.464,-24.520,42.864,-1.776,-27.973,43.887,-0.837,-30.523,42.601,1.709,-34.308,42.416,1.398,-36.976,40.367,2.423,-40.128,38.382,1.805,-42.818,36.953,-0.264,-44.746,34.147,-1.926,-44.506,31.506,-4.491,-4…	GAMSSPPGGGDRLNSGNEACSACGTASPCEEQGICLDPTVFRIAPSGARSDSASASAGPGGLEAFLIEGQLVVRAPDGGWVPAVVPVDTSRAAKDRGVALTDAQVTALGLPADPDEARAFLMRAQADAVRHGDHLDFVVNGRLLHIVDDAVSDCGASCAGGPGHGRSATVVDHGGLDVVRFREGLAANGASASATAGGESGFGGGKYMPLAVSGARHPSGDPVSSELHPMSQKAVADLVAAEHAGGDEASTHTRLKVLGICCPSEVPLIHSILDKRPGVRSVKVIVPTKTVLVEHASRTATPSQLVDALNDARLQASLARSEARQKAETVVDVANVAPYEKKTLVARIASWREKTFPSGSLPPWPTQVACVCLFLSLFSAVSEEARGLKYVALVAVVVG…	38833	Micromonas pusilla
job.pdb	AF-A0A660W2X1-F1-model_v3.cif	10.700	112	73	7	55	153	29	126	1.897E+00	110	278	741	LEEMEEPDCAVRQI-------VKPTEGAAAGDRIRYVQYT--DSMFFSPITPYQRAWEALNRYKGVDPGVLSG-RTIIEARERDIEKIAKIEVDCELYDTARTGL---RGRT	AKYGAAEETTIAEVTTLMFYNLYPRM-----TGEDEFYLVTDEEDTCRA----QAIAEAINSSRLTRATALSGNLVRVTVPRQYRAYALNIAARID-----GLTLSLPRPRP	62.326,46.365,-41.961,58.576,45.839,-41.127,57.265,48.625,-43.517,59.428,47.352,-46.465,58.188,43.777,-45.752,54.515,44.965,-45.776,54.755,46.675,-49.242,56.475,43.531,-50.693,53.749,41.259,-49.166,50.980,43.529,-50.588,52.629,43.440,-54.080,52.812,39.586,-53.951,49.094,39.462,-52.902,48.117,41.579,-55.997,50.229,39.419,-58.419,48.844,36.118,-56.973,45.211,37.374,-57.365,45.971,38.141,-61.070,47.…	MAKKLFVVLLGLLILAGAGLAPAPQQLSAKYGAAEETTIAEVTTLMFYNLYPRMTGEDEFYLVTDEEDTCRAQAIAEAINSSRLTRATALSGNLVRVTVPRQYRAYALNIAARIDGLTLSLPRPRPDAQVPTKILITLLKKDPDDLVRLNAAISLGRRSEMDAYAALAQIAEEEKGWVRRGAMHAMSNFQVENAKQMQEWRKEFLSAVNRVLRLLRTKPQGDEAVKKQVEELKAAFGDVLAYYKLFESNPGEADKLRESMRILQELIVDAAVLYPEKEKVEIDKLIDAAAKGVTEYLDRFTNFWDKNTYAGFRKNTQGKFVGIGVFIDKDDEGFRVVSPIFGSPAYQAGLKARDRIVSVDGEEIKDIDMQLLQDRITGKAGTVVKIGVMRKGWKEPKVF…	2026780	Planctomycetes bacterium
job.pdb	AF-A0A524NMD0-F1-model_v3.cif	23.000	78	50	5	81	155	5	75	2.016E+00	109	278	106	IRYVQYTDSMFFSPITPYQRAWEALNRYKGV-DPGVLSGRTIIEARERDI--EKIAKIEVDCELYDTARTGLRGRTVH	IEFQQYI-SSFDNINTAYQVCETELLRNPGIYKVTRMGNRLNIGFNIYEISSGEITSIME--NL----GLKLYRPNAS	-11.811,17.098,-11.202,-8.522,16.236,-9.363,-9.711,17.349,-5.871,-9.941,13.931,-4.050,-6.850,11.804,-4.886,-5.006,10.662,-1.737,-1.433,9.317,-1.922,-0.215,6.431,0.257,3.314,4.958,0.389,4.237,1.264,0.796,7.554,-0.615,1.203,8.365,-4.213,0.246,9.921,-6.579,2.814,11.000,-8.915,-0.059,14.615,-9.339,-1.276,13.287,-9.652,-4.890,11.720,-6.190,-5.228,11.080,-6.346,-9.035,8.668,-9.320,-9.444,6.540,-8.352,-…	MEEFIEFQQYISSFDNINTAYQVCETELLRNPGIYKVTRMGNRLNIGFNIYEISSGEITSIMENLGLKLYRPNASKGVISNWLEKLAKTNKESFNSKRLDCCDLND	2044936	Bacteroidia bacterium
job.pdb	AF-A0A4Q7V7L6-F1-model_v3.cif	12.500	64	46	5	81	138	5	64	2.142E+00	108	278	93	IRYVQYTDSMFFSPITPYQ--RAWEALNRYKGV-DPGVLSGRTIIEARER---DIEKIAKIEVD	LKIIEFIA---ESNLTTFEITSLYTLFFGIDGVVDMFCYQNIIELKYNCTKISKVEMF-QFIVD	14.272,-15.936,-10.171,14.203,-14.579,-6.617,10.797,-12.991,-5.906,10.937,-9.410,-7.361,7.704,-9.058,-5.320,7.995,-6.952,-2.151,5.445,-6.143,0.547,4.918,-2.859,2.383,2.597,-2.374,5.381,0.769,0.719,6.665,-1.279,1.234,9.840,-4.159,3.760,9.858,-5.028,5.568,13.157,-8.478,3.894,13.099,-10.192,0.933,11.451,-10.765,1.551,7.746,-14.357,2.041,6.628,-15.611,0.159,3.529,-15.456,3.514,1.663,-11.757,4.088,2.5…	MENDLKIIEFIAESNLTTFEITSLYTLFFGIDGVVDMFCYQNIIELKYNCTKISKVEMFQFIVDLGVNQEKFKPRELHDDFFLTLKSSVSNFY	1639035	Ancylomarina subtilis
job.pdb	AF-S5VB99-F1-model_v3.cif	14.200	56	37	3	80	128	1	52	2.142E+00	108	278	135	RIRYVQYTDSMFFSPITPYQ-----RAWEA--LNRYKGVDPGVLSGRTIIEARERD	MSTSLVVSGQE----VDSASLLAELRLAGSDDFSSAKGVDVCSGPGWATLSVDERH	2.629,-5.968,-11.060,0.483,-3.944,-8.618,1.154,-1.475,-5.781,-1.679,-1.469,-3.248,-2.810,-0.174,0.117,-3.989,-3.283,2.031,-6.384,-2.925,4.976,-7.426,-5.992,7.007,-9.566,-6.448,10.140,-13.112,-7.240,11.323,-15.893,-5.789,9.090,-13.470,-4.353,6.472,-15.087,-3.993,3.027,-14.536,-1.680,-0.006,-17.359,0.762,0.932,-16.034,1.164,4.505,-12.447,1.640,3.202,-13.591,4.331,0.696,-15.688,6.136,3.362,-12.824,6…	MSTSLVVSGQEVDSASLLAELRLAGSDDFSSAKGVDVCSGPGWATLSVDERHSASADEQAAELVALLTPRRPALDALRKAGRSVKVDVAGVAESGSKLALSPGVLAGLAELGLPVTFTTVRASGEDEEDPLAWLG	1214242	Streptomyces collinus Tu 365
job.pdb	AF-W6LB42-F1-model_v3.cif	16.800	119	80	7	42	155	48	152	2.142E+00	108	278	170	RAPGEEYKSIHPPLEEMEEPDCAVRQIVKPTEGAAAGDRIRYVQYTDSMFFSPITPYQRAWEALNRYKGV-DPGVL-SGRTIIEARERDIEKIAKIEVDCELYDTA---RTGLRGRTVH	EAPNEKKPGGNAP--DSAEKARWVRQFPAHQR------DLVSAVAVVSAGWQL----RALRQQLRDLPGFLSAWRLHARHFRVVFRDLPTLLKAKQLLD--QFHLEGNVRVELRLSDAH	38.881,-22.333,-4.962,36.217,-19.538,-4.913,34.585,-18.861,-8.322,33.716,-15.133,-8.174,30.190,-14.145,-9.297,30.861,-12.301,-12.587,28.792,-9.109,-12.843,26.716,-9.695,-16.015,24.747,-6.561,-17.001,21.302,-8.055,-17.875,20.864,-5.261,-20.505,23.544,-5.427,-23.259,21.063,-3.891,-25.746,20.366,-0.167,-25.766,16.627,-0.552,-26.340,15.990,2.111,-29.024,13.373,3.952,-26.986,11.597,5.792,-29.805,9.669…	MVRGLRYRPYFTHSLPAYVNLPGRDPDEALFPWGKPKAAAPSSGAEAEAPNEKKPGGNAPDSAEKARWVRQFPAHQRDLVSAVAVVSAGWQLRALRQQLRDLPGFLSAWRLHARHFRVVFRDLPTLLKAKQLLDQFHLEGNVRVELRLSDAHSRAFAAFVAEQETASGQE	134013	Phytomonas sp. isolate Hart1
job.pdb	AF-A0A1F7BFF2-F1-model_v3.cif	15.800	63	45	3	80	136	81	141	2.142E+00	108	278	234	RIR----YVQYTDSMFFSPITPYQRAWEALNRYKG--VDPGVLSGRTIIEARERDIEKIAKIE	SVRSEITEVAFVTSPHMSK--IHQQLLKVAEQYDNPFFSFGQGTGETTFDISDVLVPHLLKLA	32.803,11.529,-18.322,29.010,10.946,-18.451,28.174,8.427,-21.245,24.916,7.656,-23.145,24.875,4.285,-21.282,25.260,5.958,-17.827,22.540,8.496,-18.755,20.166,5.699,-19.905,20.777,3.807,-16.609,19.730,6.947,-14.627,16.642,7.487,-16.851,15.591,3.802,-16.419,16.211,3.973,-12.607,14.033,7.134,-12.491,11.387,5.312,-14.642,10.840,1.721,-13.277,8.064,1.115,-15.894,10.674,1.394,-18.708,12.885,-1.092,-16.78…	MITIAHTIEKIIEANPSYGEALALDIVNFSSLARRIRPEIEEMLLEPVTEGAVVMALRRHADLLLKKFPVREQLHHVRNISVRSEITEVAFVTSPHMSKIHQQLLKVAEQYDNPFFSFGQGTGETTFDISDVLVPHLLKLAAGEKKIALFKNLAVISARLPLDTVTVPGVYFPFVRTFAWNKINVYQIISYFTEINFVIDEKDIERAFAIVKGLAKRAEKPAGTLRAVGAWKNV	1801914	Candidatus Peribacteria bacterium RIFCSPHIGHO2_01_FULL_51_35
job.pdb	AF-R5V359-F1-model_v3.cif	14.400	83	51	6	53	129	89	157	2.142E+00	108	278	236	PPLEEMEEPDCAVRQIVKPTEGAAAGDRIRYVQYTDSMFFSPITPYQRAWEALNRY---KGVDPG---VLSGRTIIEARERDI	PSDKKKGGRE-------RESEG-----QFTVFSVNVGRQ-DDFSPRDLMAI-INKYAPQKGLEIGGIRIFDNVTKFEVDVTGI	-1.144,10.450,-35.286,0.626,12.797,-32.800,-1.300,12.352,-29.496,-1.330,15.696,-27.681,-0.667,15.004,-24.008,-2.632,17.543,-21.963,-0.748,18.198,-18.718,-3.372,17.864,-15.964,-1.924,19.059,-12.654,-1.397,16.090,-10.314,-4.326,16.296,-7.839,-2.976,17.594,-4.526,-2.621,15.164,-1.573,-5.825,16.815,-0.219,-7.887,16.109,-3.415,-6.719,12.454,-3.424,-7.764,12.213,0.265,-11.201,13.725,-0.606,-11.778,11.3…	MKKQFEYKEVPGGEEVCRAQLLYYADKILAAEQKETLTPYQQELFDKFEELSKEELIQKIVSYEFGRLLKKYAGVEDLNLSEAEIKGFPSDKKKGGRERESEGQFTVFSVNVGRQDDFSPRDLMAIINKYAPQKGLEIGGIRIFDNVTKFEVDVTGIEGFGNYFRNVNFNGLPFMVRETGERPGSLRKGGERSGKRNSTANNKWKGERRRSEGSSRGRFGEKKKGVDNGRRSGKKH	1263089	Odoribacter laneus CAG:561
job.pdb	AF-A0A251T0K7-F1-model_v3.cif	15.900	113	83	6	46	152	367	473	2.142E+00	108	278	499	EEYKSIHPPLEEMEE--PDCAVRQIVKPTEGAAAGDRIRYVQYTDSMFFSPITPYQRAWEALNRYKGV-DPGVL--SGRTIIEARERDIEKI-AKIEVDCELYDTARTGLRGR	YEVKNLEEGEKEVEEAKPAFGDEEMVKGSKDQLPPPSPQEIVLNVFMDCEG--CAKKVRRCLKGFEGVEDVVTDCETQKVVVKGRKVDPLKVLERVQKICH----QKVELLPE	-9.230,-19.128,21.513,-12.770,-17.656,22.047,-12.921,-13.804,21.718,-10.391,-12.900,18.925,-13.092,-12.636,16.178,-15.295,-10.352,18.382,-12.365,-7.918,18.806,-11.572,-8.063,15.030,-15.262,-7.457,14.081,-15.610,-4.450,16.485,-12.220,-3.010,15.355,-13.155,-3.197,11.645,-16.594,-1.542,12.261,-14.971,1.238,14.366,-12.243,1.949,11.745,-14.317,1.591,8.513,-17.090,3.810,10.010,-14.556,6.687,10.539,-11.…	MRGQGDHQFKTEIALLSKYKHENIVSLRGFCDEEGEKILVYRYEINGSLDKHLNNENLTWIQRLWICLDAARGLQYLHDNVGSQLGIFHRDVKSPNILLDEGWKAKISDFGLSRARPANMQASFLISYPCGTEGYIDPDYNNNCYLTQKSDVYSFGVVLWEVLCGRLAYVPSYNDDRRSLAVWVEKHYARGMLDKIIPSYLHKQMNTDSLRMFSKIAYQCLKNREERPTMKEVVYQLQEAIDHQLCFIKKPEEEAKPSIGEKEKGEDSRDPAPCPSQQQQEIVLSIYMHCQSCARDVKRCLKGFEGVEDVVTDCETHTVVVKGEKVDPLKVLERIKMKSHRNVELLSPSLTEGLNELELSKSEEKKYEVKNLEEGEKEVEEAKPAFGDEEMVKGSKDQL…	4232	Helianthus annuus
job.pdb	AF-A0A3A6NEX8-F1-model_v3.cif	11.600	120	79	8	51	163	450	549	2.142E+00	108	278	595	IHPPLEEMEEPDCAVRQIVKPTEGAAAGDRIRYVQYTDSMFFSPITPYQ-----RAWEALNRYKGVDPGVLSGRTIIEARER--DIEKIAKIEVDCELYDTARTGLRGRTVHGHAVRLDK	VRP---KREEKSRR------PGHDE----NFTRFLINVGK-KDGVHPARLIGQINDNAAIPRIRIGKIEVMNYSSLLEAESRFASHVLRAFAGLMINGK---NVSID---IASEAARPRR	1.133,-24.907,15.872,-2.246,-24.055,17.450,-5.522,-24.724,15.559,-8.321,-22.084,15.458,-10.572,-24.554,17.364,-8.020,-24.632,20.267,-8.264,-20.770,20.413,-11.976,-20.994,21.519,-13.525,-20.059,18.111,-17.183,-21.100,17.467,-18.060,-23.742,14.795,-19.924,-21.250,12.516,-16.781,-19.045,12.334,-14.499,-22.135,11.949,-16.493,-23.025,8.774,-15.781,-19.483,7.420,-12.054,-19.821,8.318,-11.926,-23.229,6.…	MTTFAELGVQDTILQGIQALGFTEATSVQEQVIPLLLTRQADLVGLAQTGTGKTAAFGIPLIQLTDMRRRQTQALVLCPTRELCVQVAGDITDLARYVPGLHVVAVYGGASIDGQLRELRSGAQIIVATPGRLHDLIRRGAVDISAIRQVILDEADEMLQMGFQDELNAILANTPAGKSTLLFSATMPRGVAEIARNYMNSPLEITIGQRNAGAENIRHIYYMVQARDRFQALQRIVDMNPDIYAIVFCRTRQETKDVADQLIQNGYGADALHGDLSQAQRDQVMSKFRSRNLRLLVATDVAARGLDVNDLTHVINYNLPDEIANYTHRSGRTGRAGKTGTSVAIIHMRERHKIREIEKIIKRTFEQGRIPGGREICRKQLFRLVDSVKNVEVVHEQLQ…	2093369	Desulfurivibrio sp.
job.pdb	AF-A0A7C4QYY1-F1-model_v3.cif	20.900	62	41	3	81	136	10	69	2.276E+00	107	278	77	IRYVQYTDSMFFSPITPYQRAWEALNRYKGV-DPGVLSGRTIIEAR-----ERDIEKIAKIE	ADSLTLKIEGMSCPKGCVSKVNKALAGVNGVSDKKVEVGKAEVTFDANKVSKKDI--VAAIE	0.571,-15.499,27.678,-0.732,-11.925,27.752,-1.353,-10.065,24.515,-2.016,-6.846,26.269,-2.140,-4.186,23.653,-4.517,-1.224,23.806,-7.822,-0.502,22.150,-6.698,2.325,20.003,-8.971,1.489,16.998,-6.188,1.267,14.377,-5.709,-2.106,12.661,-2.268,-2.821,11.179,-2.230,-4.938,8.006,0.816,-6.428,6.317,0.160,-7.114,2.623,2.548,-8.966,0.288,2.662,-7.195,-3.074,3.226,-9.385,-6.119,4.038,-8.086,-9.617,6.752,-5.55…	MAVSLAVAQADSLTLKIEGMSCPKGCVSKVNKALAGVNGVSDKKVEVGKAEVTFDANKVSKKDIVAAIEKAGFKVAN	2052186	Verrucomicrobia subdivision 3 bacterium
job.pdb	AF-A0A3D5HVL5-F1-model_v3.cif	15.400	97	58	8	80	161	78	165	2.276E+00	107	278	195	RIRYVQYTDSM-----FFSPITPYQRAWEALNRYKGVD-PGVLSG---RTIIEA---RERDIEKIAK-IEVDCELYDTARTGLR--GRTVHGHAVRL	DVHSVAYSVESIDCAACA------QELEEEIGKLDGVSNCHIEFGIKSRLTYDVLASREKAVEEAMRNIIIEDQG---AGTKITPVSQSLKGYVYTV	-12.558,-4.403,-0.159,-10.329,-2.512,2.308,-11.445,0.965,3.438,-9.087,3.363,5.202,-9.890,6.422,7.381,-7.520,9.003,8.865,-8.551,10.124,12.372,-6.862,13.343,13.569,-7.476,13.004,17.374,-6.777,9.379,18.518,-3.724,9.602,20.871,-4.773,6.725,23.219,-4.020,3.015,22.542,-6.989,1.987,24.771,-9.443,4.205,22.791,-8.032,2.864,19.480,-8.708,-0.724,20.666,-12.261,0.070,21.883,-12.963,1.729,18.479,-11.541,-1.30…	MTYTYKISSIDCAACAKELEEEIGKLDGVSNCHIEFGVASVLSYDCDPAKAEEVGKQAARIIREDQGEGTQINEVRDDVHSVAYSVESIDCAACAQELEEEIGKLDGVSNCHIEFGIKSRLTYDVLASREKAVEEAMRNIIIEDQGAGTKITPVSQSLKGYVYTVHGLADGEEASRLRNQVAKISGVQDCAIDFG	2049044	Erysipelotrichaceae bacterium
job.pdb	AF-A0A2G6J8F8-F1-model_v3.cif	12.500	120	73	10	41	152	103	198	2.276E+00	107	278	198	HRAPGEEYKSIHPPLEEMEEPDCAVRQIVKPTEGAAAGDRIRYVQYTDSMFFSPITPYQRAWEALNRYKG-VDPGVL--SGRTIIEA---RERDIEKI-AKIEVDCELYDTARTGL-RGR	RRESGERVTSTS----ASADPTATETMAME---------TMETLTYRISRDAIG---YLRFL--LEGYEGLAQLSSAARRSEITLQVPTSQRDELEALLASVAEELG------LSEIRES	-1.109,45.267,5.596,-4.310,43.674,4.170,-6.014,45.531,1.268,-9.858,45.284,1.485,-11.667,44.974,-1.847,-15.257,46.136,-1.166,-17.676,45.014,-3.907,-20.844,47.166,-4.168,-24.347,45.705,-3.589,-26.769,45.976,-6.538,-30.296,46.049,-5.034,-32.955,44.159,-7.003,-35.932,42.469,-5.284,-36.034,38.723,-4.335,-32.862,36.800,-3.777,-29.726,37.546,-1.694,-27.053,35.359,-3.295,-23.822,35.918,-1.330,-21.053,34.…	MATRLVSTLSSSKKMRLLSVSICLSRLAWAWDISTSRCWSFSTCAALVAPQPPRARPTSTYVVVNVGFRHIWTREVIDSLPFRSRADYRMVVNAGKKTARTDRRESGERVTSTSASADPTATETMAMETMETLTYRISRDAIGYLRFLLEGYEGLAQLSSAARRSEITLQVPTSQRDELEALLASVAEELGLSEIRES	1977087	Proteobacteria bacterium
job.pdb	AF-A0A0D2I5U9-F1-model_v3.cif	15.600	128	83	9	42	153	354	472	2.276E+00	107	278	1207	RAPGEEYKSIHPPLEEMEEPDCAVRQIVKPTEGAAAGDR------IRYVQYTDSMFFSPIT---PYQRAWEALNRYKGV-DPGV--LSGRTIIEARER----DIEKIAKIEVDCELYDTARTGLRGRT	SAQHEVYDKASVSRATVKQPKFSTKAISSVVKVQAKGTDEEQPAVHEHVTFTITGM----TCTGCVKKIIGVFNHVSGVSNVNVNYVAGKAECDVDLRVIAADQA-LSKLERE-TGF---KCTRTFST	-60.335,-1.828,-2.397,-59.628,-3.956,-4.845,-58.825,-4.514,-7.936,-57.710,-6.468,-10.266,-56.404,-9.553,-9.908,-55.059,-12.370,-11.252,-54.839,-15.301,-12.010,-53.280,-18.626,-11.969,-52.523,-21.530,-12.491,-50.557,-24.469,-11.363,-47.615,-26.419,-11.827,-46.402,-30.026,-12.702,-44.108,-31.606,-14.383,-41.139,-32.594,-13.797,-38.197,-35.039,-14.503,-35.112,-35.809,-16.382,-32.531,-35.488,-18.170,…	MCQQQSADHSAKTGKDNDCGEEACCAQQTDDSDDAQIHNLKFDADTCCGDGEKGLEVGGCCGKESRGEIEKSEPEEDHCVEGCCSDAKETELGEDDCQIGCCGEVKQTELKGGCQTECCDDAVKVQVEDDNCQKACCGEANKTETQADDFQRGCCGEAKNPESEEDDCQQGCCGGKKSDITGDVCQDAYCGQTLAPHKEPCKEESGKSKGNMSCRAAAGHSDSKKKSGCVKEVNVSCRERETCQSVDSSTSRISNITDELETCSAHLEAAIRKFTAFIEAGICICRGIMPREDICCNAKKRDAISGPRLRRKEGELSKGTSSAVFISSHEYLRHEKRKPTFSCQRKISGTDLPSAQHEVYDKASVSRATVKQPKFSTKAISSVVKVQAKGTDEEQPAVH…	1442371	Fonsecaea multimorphosa CBS 102226
job.pdb	AF-G0EFD0-F1-model_v3.cif	12.300	105	48	3	34	137	5	66	2.419E+00	106	278	74	DIVRLLAHRAPGEEYKSIHPPLEEMEEPDCAVRQIVKPTEGAAAGDRIRYVQYTDSMFFSPITPYQRAWEALNRYKGVDPGVLSGRTIIEARERDI-EKIAKIEV	IVRELLSRKTPD----------------------------------GSYLVPLRNTP---------EAVKLLENFNGVSVEDAGDVLLVKTRARSVAERIAVLAL	10.264,-10.272,9.901,8.994,-7.091,8.053,11.447,-7.170,5.059,10.227,-10.521,3.579,6.519,-9.510,3.317,7.408,-6.115,1.733,9.827,-7.833,-0.705,7.164,-10.425,-1.739,4.478,-7.702,-2.124,6.878,-5.576,-4.265,8.167,-8.599,-6.280,4.841,-8.589,-8.200,4.557,-5.746,-10.734,1.304,-4.755,-12.413,1.115,-5.042,-16.271,1.793,-1.232,-16.406,5.167,-1.830,-14.595,3.808,-0.119,-11.413,4.177,-1.498,-7.861,0.878,-2.185,…	MSRRIVRELLSRKTPDGSYLVPLRNTPEAVKLLENFNGVSVEDAGDVLLVKTRARSVAERIAVLALKKRLLALE	694429	Pyrolobus fumarii 1A
job.pdb	AF-A0A662AKD1-F1-model_v3.cif	16.100	62	42	4	80	136	6	62	2.419E+00	106	278	105	RIRYVQYTDSMFFSPITP--YQRAWEALNRYKGV-DPGVLSGRTIIEARER--DIEKIAKIE	KINTIELTKNL-----TREDYQIFSRVLYSKKGIIKFSTNENILRLEFNSYLIALNEIQDLI	17.285,7.335,-12.188,15.992,8.590,-8.772,13.520,10.879,-10.702,10.979,7.992,-10.850,10.996,7.143,-7.095,7.693,8.361,-5.608,6.531,8.417,-2.012,2.783,8.134,-1.439,0.585,7.888,1.664,-2.622,5.828,1.510,-5.169,6.178,4.315,-7.372,3.128,5.064,-10.860,2.934,6.640,-9.593,0.514,9.358,-6.517,0.415,11.587,-3.734,-1.974,10.544,-2.814,-4.880,12.806,0.530,-6.737,12.882,-1.082,-9.551,10.805,-2.110,-7.024,8.119,1…	MEDYIKINTIELTKNLTREDYQIFSRVLYSKKGIIKFSTNENILRLEFNSYLIALNEIQDLITGVGYTIKETKKINRLQKFIQNLSKTNQESFGSGKLECCKLNE	1898104	Bacteroidetes bacterium
job.pdb	AF-A0A7C3TM00-F1-model_v3.cif	14.400	152	89	8	80	203	8	146	2.419E+00	106	278	150	RIRYVQYTDSMFFSPITPYQRAWEALNR----YKGVDPGVLSGRTIIEARERDI----EKIAKIEVDCELYDTAR--TGLRGRTVHGHAVRLDK------------------DGMMFDALRRWSRGADGTVTYVKDMIGGAMDKEVTLGKPL	DMKTVRVVLSP-DSENTPASLWYKVFTELSGGDNKVLVKEKAYGLLIRGPKELVDGIVEELKKIE-------PNRVFVYESSPTIKGHSIFSGFLQLSGELPLLPLISQALEDGGLREGVPKVSVKL-VRCKYVR----GWYMNAKNIVALL	-23.662,3.546,32.084,-22.353,1.419,29.199,-18.611,1.312,28.372,-18.612,2.755,24.814,-15.921,1.070,22.710,-12.308,0.138,23.073,-10.919,2.148,20.134,-9.610,-0.832,18.115,-6.155,0.292,16.911,-5.562,-0.646,13.254,-2.155,-0.692,11.534,-2.171,-0.588,7.729,0.693,-0.648,5.250,-0.030,1.198,2.010,2.198,0.228,-0.944,2.404,2.178,-4.183,2.867,0.674,-7.603,6.264,1.817,-9.072,4.275,3.096,-12.145,2.360,5.576,-9.…	MRWETCSDMKTVRVVLSPDSENTPASLWYKVFTELSGGDNKVLVKEKAYGLLIRGPKELVDGIVEELKKIEPNRVFVYESSPTIKGHSIFSGFLQLSGELPLLPLISQALEDGGLREGVPKVSVKLVRCKYVRGWYMNAKNIVALLIDYG	2268197	Nitrososphaerales archaeon
job.pdb	AF-A0A1V5AT58-F1-model_v3.cif	20.200	79	54	4	82	155	36	110	2.419E+00	106	278	174	RYVQ--YTDSMFFSPITPYQRAWEALNRYKGVDPGVLSGRTIIEARERDIEK-IAKIEVDCELYDTAR--TGLRGRTVH	MRVTKYVILSPECTDVLPCDISTMIYESKHGIVVKETCFGAIIEGEEDAIESLIKEIRAL----DPAGIFIKDRGFPIG	-13.642,22.767,64.119,-11.743,19.798,62.750,-9.210,19.366,59.842,-11.316,16.371,58.569,-13.770,18.321,56.324,-11.037,20.057,54.219,-9.191,16.759,53.539,-12.476,15.022,52.526,-13.373,17.906,50.133,-9.901,17.727,48.462,-10.239,13.921,48.015,-13.729,14.373,46.443,-12.311,17.083,44.095,-9.398,14.820,42.991,-11.806,11.860,42.416,-14.158,14.201,40.474,-11.214,15.305,38.267,-10.088,11.674,37.671,-13.687…	MGPSQTAANLANYCEGFANVMDMHEKRKRMLLTTNMRVTKYVILSPECTDVLPCDISTMIYESKHGIVVKETCFGAIIEGEEDAIESLIKEIRALDPAGIFIKDRGFPIGDPRRCRGDASGSPCKLLWITSGRRSGSVRPGSYMIEAESKMLPLISRALESFAQERSRDSIGIN	1811689	Methanosaeta sp. PtaU1.Bin112
job.pdb	AF-A0A800MQQ9-F1-model_v3.cif	10.600	131	104	8	41	163	42	167	2.419E+00	106	278	180	HRAPGEEYKSIHPPLEEMEEPDCAVRQIVKPTEGAAAGDRIRYVQYTDSMFFSPITPYQRAWEALN--RYK--GV-DPGVLSGRTIIEARERDIEKIAKIEVD---CELYDTARTGLRGRTVHGHAVRLDK	QRGSDDRNKGRKS--QERNKPGLDKAASSRPPRKGAPGVEMEQFRLEVGK-NDGVEPGNIVGAIANETGLEGDLIQKIKIFDDHSIVHLPE-GMPRSLFRSLKKVWVSGKQ-LNASIVGGKKKPKAEGVDS	11.120,-49.636,-42.511,8.432,-47.708,-40.565,8.962,-43.953,-39.888,8.216,-44.694,-36.181,11.464,-46.762,-35.994,13.500,-43.866,-37.514,11.926,-41.352,-35.071,12.613,-43.715,-32.104,16.270,-44.196,-33.199,16.766,-40.388,-33.529,15.079,-39.761,-30.132,17.490,-42.301,-28.513,20.541,-40.535,-30.076,19.345,-37.087,-28.827,18.603,-38.389,-25.281,22.069,-39.783,-24.292,22.407,-41.998,-21.121,20.198,-39.…	MSTVTVAAALAKLLQGDEPMLIEKSAKRQRGSEERSQDRMSQRGSDDRNKGRKSQERNKPGLDKAASSRPPRKGAPGVEMEQFRLEVGKNDGVEPGNIVGAIANETGLEGDLIQKIKIFDDHSIVHLPEGMPRSLFRSLKKVWVSGKQLNASIVGGKKKPKAEGVDSPDKGKNKKNKPNK	1933926	Methylococcaceae bacterium
job.pdb	AF-A0A1V6I4H3-F1-model_v3.cif	11.600	112	77	7	47	150	152	249	2.419E+00	106	278	282	EYKSIHPPLEEMEEPDCAVRQIVKPTEGAAAGDRIRYVQYTDSMFFSPITPYQRAWEALNRYK---GVDPG---VLSGRTIIEARERDIEKIAKIEVD--CELYDTARTGLR	AYDLNEP---DFKENKRSNKAKNEGKSG------YTKFFLTLGAKDG--LNKGKLLDLINSNDNIAGADIGKIEIMPGYTFFEMDSNYENEVIRAFNNKRYAGK---RLKIE	-11.190,-17.843,-0.671,-8.906,-20.824,-1.617,-6.366,-18.523,-3.432,-6.057,-16.288,-0.323,-5.616,-19.238,2.107,-2.999,-20.799,-0.235,-0.967,-17.505,-0.190,-1.370,-16.969,-4.007,-3.297,-13.768,-3.108,-1.639,-11.566,-0.445,-4.326,-8.792,-0.169,-8.074,-9.202,0.558,-10.569,-6.280,0.571,-13.894,-6.934,2.359,-16.876,-5.176,4.005,-18.046,-6.156,7.544,-20.995,-8.084,6.035,-18.766,-9.993,3.580,-16.152,-10.…	MHRFRSGNLQLLVATDVAARGLDVNDLSHIINYNLPDEREIYIHRTGRTGRAGKKGEAITIIHNRELHKIREIEKILKKPIHRRQVPDGKEVCTKQLMHIIDRIEHLSEIDPEIDQFLPIILKKLSWLDRDELIKRFVAVEFSRFLTYYKNAYDLNEPDFKENKRSNKAKNEGKSGYTKFFLTLGAKDGLNKGKLLDLINSNDNIAGADIGKIEIMPGYTFFEMDSNYENEVIRAFNNKRYAGKRLKIEIKNSSKKEKPDFRKKDNKSTPKSDKKRQIGRRK	1852798	Bacteroidetes bacterium ADurb.Bin028
job.pdb	AF-A0A2V9CEZ0-F1-model_v3.cif	17.200	87	52	8	80	152	176	256	2.419E+00	106	278	350	RIRYVQ-YTDSMFFSPITPYQRAWEALNRYKGVDPGVLS--GRTIIEA---------RERDIEK-IAKIEVDCELYDTART-GLRGR	RLFYREMRTAGLTESE--VEQRTAPIYTQYADVQTTILAAPGEIQLHLRAWSSDHPAAERMLDEMVERISF--ALGE--NVFTSNGE	-12.931,13.091,11.194,-9.324,11.871,11.651,-8.222,8.288,12.388,-5.243,6.482,13.958,-4.634,2.759,13.257,-3.022,0.609,16.001,-1.552,-2.777,15.025,-1.044,-4.894,18.194,1.353,-7.856,17.940,4.988,-8.393,19.033,5.514,-10.384,15.799,4.807,-7.126,13.834,7.970,-5.638,15.460,10.017,-8.426,13.737,11.116,-8.703,10.038,9.058,-11.939,9.683,5.586,-10.306,9.489,4.340,-7.383,7.417,1.347,-5.389,8.730,-1.086,-5.741…	MQAEIIAVGSELLTPDRIDTNSLFLTQRLNHLGIAVVRKTVVGDQHDHVRDAFRCALDRCDLVVASGGLGPTLDDLTREAVAELLSRKLVFNSSVLQNIEARFRRLGRSMPEVNKRQAMVPEGADLLENPRGTAPGLWLESAGRIVVLLPGPPHELKAMFTGKVEPRLERLAGATRLFYREMRTAGLTESEVEQRTAPIYTQYADVQTTILAAPGEIQLHLRAWSSDHPAAERMLDEMVERISFALGENVFTSNGEMLEEIVARELALNQATVATAESCTGGLLAERLTRVPGSSSYFLGGVVCYSNDLKTAWTDVPAELIESKGAVSPEVAQALAQGIRRRIGATLGIG	1978231	Acidobacteria bacterium
job.pdb	AF-A0A6G0XNH0-F1-model_v3.cif	14.000	100	65	8	41	137	312	393	2.419E+00	106	278	489	HRAPGEEYKSIHPPLEEMEEPDCAVRQIVKPTEGAAAGDRIRYVQYTDSMFFSPITPYQRAWEALNRYKGV-DPGVL--SGRTIIEARERDIEKIAKIEV	EPAPETPATTASPP----AAPAA-----TQKTRQ-----TYFSLYVRDVPLET--TSNELK-EVFKSHGKIANSNVIEGKGYAFIDFYE-EESVKSVLEA	-35.582,-17.680,10.604,-31.975,-16.961,9.575,-31.844,-13.718,7.555,-29.808,-13.666,4.291,-26.171,-13.695,5.442,-24.513,-11.004,3.324,-21.536,-13.060,2.047,-18.252,-11.549,3.290,-16.490,-9.648,0.424,-13.711,-11.592,-1.357,-10.169,-10.765,0.053,-8.972,-9.522,-3.397,-12.000,-7.129,-3.576,-11.277,-5.777,-0.039,-7.502,-5.370,-0.638,-7.869,-3.728,-4.105,-10.469,-1.255,-2.698,-8.339,-0.519,0.425,-5.024,…	MSGPSASAPHPTTVGNAFVKQYYSLLTESPETLHRFYKDESTFSHGSGSQPEESVSGQASINSTILKKRYSGAVVQLDHGSIDCQASQAGGVVVLVTGVITLQNSAPTHFVQTFFLAVQEKGFFVLNDVLRFLNIPTKPASPVKKAVPAQSPSKATQTQATATPTTPVVQSPKPKSIPSPPLPPTKAPLLTPVETKEAVLSPKRAPPASPKKPATPSAVVVEDNKRPESPKKEEKVVSPKGKQNVKNAKPSAPVAADEEPAAPVDTTPKSWASLVAGSKKAVAVATVAKAAASAAPVESPRKKAATTSWDDEPAPETPATTASPPAAPAATQKTRQTYFSLYVRDVPLETTSNELKEVFKSHGKIANSNVIEGKGYAFIDFYEEESVKSVLEALEGGKT…	100861	Aphanomyces euteiches
job.pdb	AF-A0A1F2WEQ1-F1-model_v3.cif	12.200	122	85	8	41	153	125	233	2.419E+00	106	278	987	HRAPGEEYKSIHPPLEEMEEPDCAVRQIVKPTEGAAAGDRIRYVQYTDSMFFSPITPY--QRAWEALNRYKGVD-PGVLS--GRTIIEARERDI----EKIAKIEVDCELYDTARTGLRGRT	DGAGPELAPTAEP---DGHTHEVA---RAVGVGPTLAVGGTQRVEFALRGGGVT-CPTCVRNIEGTLNQVSGVDRVEANFGAERVTVDFDPAQVGVPELTHRVVQAGY------RVEERPDP	18.323,-7.036,-55.995,22.125,-6.747,-55.673,24.182,-9.609,-54.134,24.642,-7.248,-51.130,20.824,-7.000,-50.562,20.604,-10.845,-50.646,23.417,-11.028,-48.022,21.691,-8.385,-45.775,18.262,-10.155,-45.990,19.950,-13.533,-45.279,21.934,-11.948,-42.371,18.723,-10.348,-40.968,16.844,-13.690,-41.295,19.767,-15.600,-39.623,19.926,-12.957,-36.824,16.114,-13.199,-36.369,16.364,-17.057,-36.342,19.320,-16.978…	MTGFEIAVIAGGAVLAALLAWFFFGPKEAQHAEVRGGVQQVEVTVRGGYSPSLIRVRQGVPLRLVFDRQENSDCSSRVVFPDFGVSKSLAAFGRTIVELNPDRAGEFGFACGMNMLHGTLIVEPDGAGPELAPTAEPDGHTHEVARAVGVGPTLAVGGTQRVEFALRGGGVTCPTCVRNIEGTLNQVSGVDRVEANFGAERVTVDFDPAQVGVPELTHRVVQAGYRVEERPDPGSPATEDHEAAARRAEIADLSRRVIVGAILTAPVLFAAMVGEFLNDPSWLPAFLSNGWVQLALIAPVMLYTGWPIHRTGWLTLRHRTADMNTLITVGSTAAFLYSLVVTVAPDAFPENLQSLYYEAVGVIITLILLGRLLEARAKAGTGEAIRRLIGLQARTARVI…	1797205	Actinobacteria bacterium RBG_16_70_17
job.pdb	AF-A0A7Y5IE19-F1-model_v3.cif	16.200	86	54	6	58	136	7	81	2.571E+00	105	278	90	MEEPDCAVRQIVKPTEGAAAGDRIRYVQYTDSMFF--SPITPYQRAWEALNRYKGVDP-GVLSGRTIIEARER----DIEKIAKIE	VYYPNEP----RTYTQ----GEHMKHVTIDIEGMTCGHCVMSVRNE---LGRLEGVTIRSVKIGSAEVEVNETTVQDQMLQNAVAE	23.271,-33.555,34.319,20.370,-32.787,31.868,19.440,-30.224,30.259,16.601,-27.651,30.526,15.890,-26.745,26.863,16.367,-23.246,25.457,12.889,-22.420,24.147,13.693,-20.497,20.990,10.270,-19.482,19.628,11.036,-17.712,16.356,7.986,-15.579,15.505,5.030,-15.585,17.864,2.649,-13.239,15.942,1.893,-11.286,19.111,-1.387,-9.514,18.884,-4.744,-10.812,19.853,-5.456,-8.077,22.365,-8.449,-5.836,21.581,-6.764,-2.…	MFGGRTVYYPNEPRTYTQGEHMKHVTIDIEGMTCGHCVMSVRNELGRLEGVTIRSVKIGSAEVEVNETTVQDQMLQNAVAEAGYAVKAIH	1898104	Bacteroidetes bacterium
job.pdb	AF-A0A1F6H6A0-F1-model_v3.cif	13.500	103	70	5	42	138	58	147	2.571E+00	105	278	213	RAPGEEYKSIHPPLEEMEEPDCAVRQIVKPTEGAAAGDRIRYVQYTDS----MFFSPITPYQRAWEALNRYKGVDPGVLS--GRTIIEARERDIEKIAKIEVD	VPSGEHKGAQEAVIADLEKKVDDVEIPNKDGE-------SVILRYKDSEKENLLEKI-----FAYEKMTGTT-IPLDYDSDSESFLVSVKKSEIDEFRPFMKD	63.492,8.376,44.948,63.445,5.706,42.841,63.776,2.479,42.275,63.369,-1.149,41.299,62.967,-4.253,40.577,61.390,-7.417,39.114,61.670,-11.064,39.617,59.945,-13.163,37.021,59.891,-16.890,37.523,58.977,-19.078,34.584,56.463,-21.608,33.386,57.057,-25.305,33.674,55.422,-26.886,30.676,53.612,-30.129,30.858,53.368,-30.915,27.174,50.738,-33.416,26.301,50.597,-33.407,22.493,47.854,-33.425,19.942,44.777,-33.1…	MIKNKDKTQECKDKKSKDKENKGGYRELKDPLLGKGKRHSAAALKKDADAISNEGAVVPSGEHKGAQEAVIADLEKKVDDVEIPNKDGESVILRYKDSEKENLLEKIFAYEKMTGTTIPLDYDSDSESFLVSVKKSEIDEFRPFMKDFLEIPFKETADKKIEEIQSKRSNRAIAIDKSITASRVGRKDNPIDLKNWSENPGKLDLLDVDSGEL	1798584	Candidatus Levybacteria bacterium RBG_16_35_11
job.pdb	AF-A0A5J4Y607-F1-model_v3.cif	16.300	110	66	7	42	135	35	134	2.571E+00	105	278	246	RAPGEEYKSIHPPLEEMEEPDCAVRQIV----KPTEGAAAGDRIRYVQYTDSMFF----SPITPYQRAWEALNRYKGVD-PGVL--SGRTIIEAR-----ERDIEKIAKI	CTPSSQSKQVQ-----ITRQHRALRQSAVCRSTALDTAEAEADLMELELKVEGMTCDGCS-----SRVADALKAMSGVDKVTVNLSTGIATVEVFASDPMDAAFNKMPPM	37.769,-59.327,-7.071,39.270,-56.532,-8.826,40.269,-54.254,-10.978,39.854,-51.240,-12.965,41.806,-49.831,-15.935,40.880,-46.499,-17.538,43.141,-43.708,-18.754,44.437,-42.065,-21.746,46.971,-40.755,-23.915,47.579,-38.962,-26.993,49.609,-39.306,-30.124,48.429,-38.290,-33.599,51.780,-37.911,-35.385,52.164,-35.383,-38.253,52.908,-36.329,-41.836,53.751,-33.724,-44.411,52.684,-31.657,-47.343,53.068,-30…	MTALGWINTSSCRLETVPRVFLTAAASRTRALCSCTPSSQSKQVQITRQHRALRQSAVCRSTALDTAEAEADLMELELKVEGMTCDGCSSRVADALKAMSGVDKVTVNLSTGIATVEVFASDPMDAAFNKMPPMVERISQLGFKAQAHFEDCCHGTLLVPLLMKAAAKNLVSSYVDMRSTFTGVQIQLVCTFWVDDEALAGGHTNSQVRDLISIPVAKASIEGVPVSGEQSPDVLQAPDLELMWAP	2608996	Trebouxia sp. A1-2
job.pdb	AF-A0A2R7WR27-F1-model_v3.cif	7.900	101	77	5	42	136	61	151	2.571E+00	105	278	259	RAPGEEYKSIHPPLEEMEEPDCAVRQIVKPTEGAAAGDRIRYVQYTDSM-----FFSPITPYQRAWEALNRYKGVDPGVLSGRTIIEARERDIEKIA-KIE	ALPAKRPKKPTPP--RAGISVANSFAVLNPDINISVSISKPPPIILSQPASAEVIRKL--LADKG------LIGFSFNAGPKELRLYMNSQNDHEAALKAL	-59.329,66.148,-7.403,-56.912,68.502,-9.177,-54.087,68.910,-10.885,-51.088,69.411,-13.079,-47.613,69.007,-14.213,-44.318,70.667,-14.131,-40.733,70.210,-15.488,-37.462,72.302,-15.008,-34.004,72.243,-15.574,-30.872,73.994,-14.068,-27.321,74.148,-14.434,-23.891,73.984,-13.843,-20.860,75.759,-12.240,-18.376,76.651,-10.067,-14.742,75.781,-8.971,-11.832,77.089,-7.786,-8.411,77.375,-6.063,-5.529,76.478,…	MENINIKTDGAMEIAPASTESSTKIKVSFDNTKPSCSGQPQKRDSNGFKIVTGRRRPRKVALPAKRPKKPTPPRAGISVANSFAVLNPDINISVSISKPPPIILSQPASAEVIRKLLADKGLIGFSFNAGPKELRLYMNSQNDHEAALKALEGKYLFHTFNKRGTKTSTKYLLHGFDIHMDMTSYVLLKKLPHIGKMYLLNIINSCFRLKYYPAAWKHAIVVPLLKPGKSGLAPDHYRPISLLCHVSKVLPIGFYTRHS	7536	Oncopeltus fasciatus
job.pdb	AF-A0A7W1MLG2-F1-model_v3.cif	12.000	108	66	6	57	154	260	348	2.571E+00	105	278	377	EMEEP-DCAVRQIVKPTEGAAAGDRIRYVQYTDSMFFSPITPYQRAWEALNRYKGVDPGVLSGRTIIE--AR------ERDIEKIAKIEVDCELYDTARTGL-RGRTV	DFERPADFDVKSYASRSPWTFTTDPAEEVQLA-------LSPDAAEVANEDFGATGVKRPAGDTTFVTFDCGNFEFAANRILAAKG------------AIRLIRGDRL	63.099,-15.280,18.381,60.762,-13.512,16.512,59.194,-10.185,15.703,55.542,-10.817,14.622,54.177,-8.295,12.121,50.481,-7.488,11.720,49.387,-8.074,8.075,46.087,-7.233,6.500,42.419,-7.851,6.445,41.365,-5.910,3.311,37.692,-4.983,2.836,35.862,-7.012,0.152,32.707,-4.862,-0.205,32.944,-2.155,-2.931,33.532,-3.913,-6.318,29.920,-5.088,-7.124,28.116,-1.671,-7.068,30.723,-0.129,-9.457,30.497,-3.000,-12.034,2…	MSTRGSKGAGGKGDDTSSTRGDRSKRLLDLVMILLGARTPVTYREIREQFPAYQTVNVEAGLRAFERDKADLLELGVPIRYITPDEDDSLEDGGYVIDLKRFKMPEVRLTPDEISALVLAASVAHAMPGGTYPKIVDLALKKLAFDLPELPDTPTVFPRPAAPAPVLVHFPARSAPMSPELPEIYATLESATRSRKRVTITYDAAATGLTSKRDIDPYGLVYREGAWLCVGWCHLRQDVRSFRVERIREAVQAPKPKSPDFERPADFDVKSYASRSPWTFTTDPAEEVQLALSPDAAEVANEDFGATGVKRPAGDTTFVTFDCGNFEFAANRILAAKGAIRLIRGDRLRSQLVTELDAIARHYGEPGGMGGAEDSDA	2026735	Deltaproteobacteria bacterium
job.pdb	AF-A0A2M7CSQ9-F1-model_v3.cif	9.600	104	55	7	68	150	368	453	2.571E+00	105	278	455	IVKPTEGAAAGDRIRYVQYTDSMFFSPITPYQRAWEALNRYK-----------------GV-DPGVLSGRTIIEARERDIEKIAKIEV---DCELYDTARTGLR	LPSPKPAPLPAPAFVTLQIDGG----------RS----DKLRAGDILGALTGSAGLPGDGVGKIDIFPTRSYVAVA-RDHADAALRSLGTARIKNL---KLRVR	30.372,5.115,1.499,26.658,4.410,0.743,26.256,6.982,-2.100,24.379,6.255,-5.390,27.318,7.951,-7.250,29.481,4.775,-6.857,26.939,2.820,-8.986,27.190,2.344,-12.779,23.795,3.996,-13.417,22.965,5.549,-16.813,23.042,9.383,-16.738,19.181,9.840,-16.818,18.798,7.571,-13.738,21.447,9.579,-11.792,19.266,12.677,-12.481,16.130,10.770,-11.354,17.856,9.597,-8.079,18.881,13.222,-7.343,15.329,14.547,-8.123,13.902,1…	MNNFDILELIAPLKVAVAQANYLTMTPIQAASLPPILAGRDVIGQAKTGSGKTAAFALGLLNRLDPALVSVQALILSPTRELATQVSNEVRKLAAALPNVKVLTLCGGVSLRPHLQSLKHLPQVVVGTPGRILELIEAAALPLDKLQTLVLDEADRLLDMGFADEVRAILKHLPATRQTLLFSATYPDAVRRLSRDIQRDPMEVTVSSTLTEDDIEQRFYEVAAEQKFAALMRLLNQHEAGSVAVFCAQRVDARAVADQLRKQGVVALALHGDLDQRERDEVLVRFANRSATVLVATDLAARGLDIQHLDLVINYDLASDADAHLHRIGRTGRAGRKGLALSLVMPHENARAVLFAGPIGEGALASKLPSPKPAPLPAPAFVTLQIDGGRSDKLRAGDI…	1974108	Xanthomonadales bacterium CG02_land_8_20_14_3_00_62_12
job.pdb	AF-A0A2Z5QUA6-F1-model_v3.cif	11.700	111	78	5	42	138	46	150	2.571E+00	105	278	576	RAPGEEYKSIHPPLEEMEEPDCAVRQIVKPTEGAAAGDRIRYVQYTDSMF---FSPITPYQRAWEALNR-YKGVDPGVLSGRTIIEARERDI----------EKIAKIEVD	QDPAVSGASLAP----STPPTL--RSLGAPAQTTSAEPKDVTRTLTLPEDVAPVTLLGARDEVLRAIEKGFTDVDIHVRGTAVTVSGPAARVDTVVVLLSELIDVARTGTP	70.585,25.427,-23.048,68.243,22.387,-22.683,65.155,21.626,-24.836,61.618,22.172,-23.521,59.169,19.795,-25.269,55.448,19.163,-24.635,53.616,20.220,-21.521,50.024,18.978,-21.808,47.695,21.085,-19.621,45.396,18.626,-17.824,42.425,20.738,-16.731,40.377,19.295,-13.841,37.047,19.422,-15.730,34.414,17.519,-13.776,32.213,17.840,-16.891,28.811,16.793,-15.477,27.675,15.714,-19.003,23.945,15.053,-18.953,24.…	MPKVSSFFMFIFVVVNVCAAYRETKQYDRGTMTDASTTPAEPATGQDPAVSGASLAPSTPPTLRSLGAPAQTTSAEPKDVTRTLTLPEDVAPVTLLGARDEVLRAIEKGFTDVDIHVRGTAVTVSGPAARVDTVVVLLSELIDVARTGTPLTADAVERAVGLLETSTRPTEVLTDDILTSHGRTIRPKSLGQKAYTDAIEESTITFGIGPAGTGKTYLAMAKAVDALARKRVSRIILTRPAVEAGENLGFLPGSLTDKIDPYLRPLYDALHDMLEPEALPRLMAAGTIEVAPLAYMRGRTLNDAFVILDEAQNTSPEQMKMFLTRLGFGSRMVVTGDISQVDLPGGRESGLIVVRKILAGVEGISFCELGSADVVRHRLVGRIIEAYARHDAEVAAQDA…	1655	Actinomyces naeslundii
job.pdb	AF-A0A1E7KJJ6-F1-model_v3.cif	12.000	83	58	4	81	152	9	87	2.732E+00	104	278	87	IRYVQYTDSMFFSPITPYQRAWEALNRYK---GVDPGVLSGRTIIEA--------RERDIEKIAKIEVDCELYDTARTGLRGR	YVEAVTVCDASTAP-HAETTAIRLVGLLPADWTCVPEIAPGRIRLRVLLDEETGSSGRVRRRVAAVLRDPALR---GWRQQGD	-17.975,8.270,-11.161,-16.702,4.738,-11.948,-12.955,4.505,-11.169,-11.207,4.495,-14.521,-8.719,1.694,-14.039,-5.964,3.792,-15.614,-4.461,1.102,-17.946,-1.055,1.805,-16.287,-2.176,1.126,-12.628,-3.160,-1.830,-10.439,-5.382,-1.182,-7.477,-5.004,-2.948,-4.148,-7.672,-1.872,-1.638,-6.938,-2.405,2.062,-9.675,-2.102,4.705,-9.615,-1.920,8.477,-12.373,-3.622,10.508,-10.807,-2.768,13.888,-11.824,0.490,15.…	MKGDADPGYVEAVTVCDASTAPHAETTAIRLVGLLPADWTCVPEIAPGRIRLRVLLDEETGSSGRVRRRVAAVLRDPALRGWRQQGD	1075402	Streptomyces oceani
job.pdb	AF-A0A350EYL7-F1-model_v3.cif	18.300	87	54	5	57	136	6	82	2.732E+00	104	278	92	EMEEPDCAVRQIVKPTEGAAAGDRIRYVQYTD----SMFFSPITPYQRAWEALNRYKGV-DPGVLSGRTIIEARER--DIEKIAKIE	LMAIAGALALAL-----SALAWAGERTVNLKVDGMSCAMCAP-----AARKALEKVNGVKSAQVEGEQATVVADEKVQDTDLVKAIQ	-14.590,52.276,27.125,-14.220,48.461,27.610,-16.150,46.547,24.910,-14.510,43.054,24.728,-16.146,40.208,26.815,-19.001,38.885,24.548,-17.291,36.307,22.302,-18.996,33.393,22.954,-18.493,30.153,24.047,-18.226,28.421,20.586,-14.764,26.736,20.911,-15.099,23.793,23.375,-17.599,21.320,21.728,-15.637,20.704,18.448,-12.599,18.981,20.132,-14.521,15.938,21.539,-15.772,14.604,18.122,-12.224,14.067,16.684,-11…	MQKHQLMAIAGALALALSALAWAGERTVNLKVDGMSCAMCAPAARKALEKVNGVKSAQVEGEQATVVADEKVQDTDLVKAIQGAGFTATVLN	2026801	Verrucomicrobiales bacterium
job.pdb	AF-A0A6A7M6Y9-F1-model_v3.cif	17.900	106	63	7	58	151	1	94	2.732E+00	104	278	97	MEEPDCAVRQIVKPTEGAAAGDRIRYVQYTDSM-----FFSPITPYQRAWEALNRYKGVD-PGVL--SGRTIIEARER----DIEKIAKIEVDCELYDTARTGLRG	MKRLSVLSAQIMSLSITGNALAGERTVELAVDNMSCIAFAYE------ARQAIAAVPGVSRVKILAASRAAVVTFDDAQTTPDAIAAASAE---AGY---PARLAG	-66.233,-7.769,32.661,-62.699,-9.340,32.229,-59.848,-7.756,33.077,-56.361,-9.278,32.425,-53.385,-7.995,31.591,-50.440,-9.239,29.618,-47.488,-6.893,29.985,-45.430,-8.509,27.208,-41.983,-7.317,28.268,-40.281,-7.382,24.850,-36.734,-8.179,25.967,-34.633,-5.527,24.227,-32.348,-7.871,22.283,-28.873,-6.623,23.191,-27.304,-7.565,19.867,-23.680,-7.380,20.939,-22.451,-6.600,17.446,-19.062,-8.212,18.052,-16…	MKRLSVLSAQIMSLSITGNALAGERTVELAVDNMSCIAFAYEARQAIAAVPGVSRVKILAASRAAVVTFDDAQTTPDAIAAASAEAGYPARLAGSGG	2026786	Rhodospirillales bacterium
job.pdb	AF-A0A512RPW5-F1-model_v3.cif	11.000	127	79	10	49	155	2	114	2.732E+00	104	278	119	KSIHPPLEEMEEPDCAVRQ-IVKPTEGAAAGDRIRYVQYTDSM-------FFSPITPYQRAWEALNRY--KGVDPG-VLSGRTIIE-ARERDIEKIAKIE--V------DCELYDTARTGLRGRTVH	KSVFS---FLIVAICLFFAAPSAFAQFKASEPQKALVQVVNLTCDGDMPTIKKQ---------LINQDGIESVEFTKRASGSSSFTILFNRDVISLDQIHKTIEKTPGCDDKTT--MPYRVKKDKKA	-73.726,-27.488,53.490,-70.341,-26.138,54.671,-67.142,-24.740,53.034,-65.256,-22.183,52.464,-63.597,-18.748,52.416,-60.925,-17.932,49.865,-59.499,-14.438,49.794,-56.493,-13.812,47.677,-55.401,-10.452,46.276,-52.284,-10.004,44.199,-51.655,-7.402,41.520,-48.292,-7.818,39.744,-47.725,-5.037,37.247,-44.776,-6.433,35.261,-43.259,-3.218,33.986,-40.765,-4.719,31.528,-38.298,-1.835,31.546,-35.969,-3.176,…	MKSVFSFLIVAICLFFAAPSAFAQFKASEPQKALVQVVNLTCDGDMPTIKKQLINQDGIESVEFTKRASGSSSFTILFNRDVISLDQIHKTIEKTPGCDDKTTMPYRVKKDKKAKDAKQ	1096750	Chitinophaga cymbidii
job.pdb	AF-A0A101DX74-F1-model_v3.cif	14.700	102	70	6	58	152	2	93	2.732E+00	104	278	165	MEEPDCAVRQIVKPTEGAAAGDRIRYVQ--YTDSMFFSPITPYQRAWEALNRYKGVDPGVLSGRTIIEARERDIEK-IAKIE----VDCELYDTARTGLRGR	EQKPWAGL--AKRKDSGEAPEDPEDIITKIVVVSS--DSVLPMDLALQAHMNNEDVVIKETCFGLIVSGRRESVERMIEGLRSLDPHGI------FVKERGF	22.265,0.251,-25.907,18.585,-0.812,-26.083,16.778,-1.079,-22.748,14.693,-4.235,-23.238,11.081,-3.638,-22.092,9.981,-6.024,-19.263,10.702,-9.396,-21.099,11.595,-11.124,-17.751,7.920,-11.608,-16.650,7.224,-13.762,-19.773,9.330,-16.807,-18.600,7.993,-18.965,-15.876,6.803,-22.085,-17.659,4.282,-23.758,-15.338,0.775,-23.418,-16.923,0.266,-23.380,-20.699,-1.355,-20.091,-21.634,0.527,-16.949,-22.647,-1.…	MEQKPWAGLAKRKDSGEAPEDPEDIITKIVVVSSDSVLPMDLALQAHMNNEDVVIKETCFGLIVSGRRESVERMIEGLRSLDPHGIFVKERGFGPGDERRCRASRGGGARPGFYLLKEEGELLPMIRRALDRLERQHIPPAKKGAEGAEERVEPEAILKIAEKYS	1635285	Euryarchaeota archaeon 55_53
job.pdb	AF-F9EJD2-F1-model_v3.cif	13.800	72	52	6	69	133	137	205	2.732E+00	104	278	224	VKPTEGAAAGDRIRYVQYTDSMFFSPITPYQRAWEALN--RYK--GV-DPGVLSGRTIIEAR--ERDIEKIA	ISPVKMEDTG--KAR-LFIAMGRKDGMTPKKLVEFIVKKAKVKQSYIKNAEVYEGFSFVSVPFKEAEIIVEA	-20.173,0.343,-15.380,-18.541,-2.408,-16.074,-20.559,-5.071,-14.188,-20.911,-7.849,-16.816,-18.431,-10.705,-16.690,-15.011,-10.410,-18.204,-13.666,-13.709,-16.834,-10.186,-12.329,-16.132,-8.311,-15.233,-14.493,-4.660,-15.810,-13.401,-3.614,-12.282,-12.335,-0.302,-11.877,-10.419,-1.736,-8.827,-8.587,-5.186,-7.479,-7.603,-5.375,-3.785,-6.568,-8.514,-2.535,-4.786,-8.394,1.280,-5.175,-11.295,1.482,-2…	MAARGIDINDLSHVINYAIPQEVESYVHRIGRTGRAGKEGTAITFITPQEYRRLLQIQKAVKKEIKKEKLPDVKDVIQAKKFRIIDDIGQILIDNDYDKFKKLAKDLLKMEDAENIVASLLKLSYSDVLDENNYNEISPVKMEDTGKARLFIAMGRKDGMTPKKLVEFIVKKAKVKQSYIKNAEVYEGFSFVSVPFKEAEIIVEAFAENRKGKKPLIEKAKSKK	997347	Fusobacterium nucleatum subsp. animalis ATCC 51191
job.pdb	AF-A0A1F9M2T4-F1-model_v3.cif	13.400	82	59	4	57	132	134	209	2.732E+00	104	278	292	EMEEPDCAVRQIVKPTEGAAAGDRIRYVQYTDSMFFSPITPYQRAWEALNRYKG---VDPG---VLSGRTIIEARERDIEKI	TRTKTDRD----KKSPNRESDHYSFTRFRLNIGQKDG--MHAKRLIGQLNELNGSAHIKLGKIEVGDHSSSLEADSRYSQQV	3.577,11.670,-5.351,3.591,7.894,-6.125,4.216,6.262,-9.526,2.506,2.832,-9.461,4.100,2.178,-12.887,7.371,3.778,-14.034,6.871,6.239,-16.979,8.428,5.149,-20.313,10.157,8.571,-20.802,12.078,11.093,-18.663,9.781,13.969,-19.813,6.701,12.047,-18.583,8.515,11.362,-15.276,9.278,15.133,-14.920,5.631,16.140,-15.614,4.328,13.651,-13.006,7.033,14.437,-10.368,6.394,18.241,-10.808,3.080,17.590,-8.921,5.156,17.62…	MINYNLPDTADNYTHRSGRTGRAGKAGISIALIHLREQHKIREIEDRLKVKFEKSRVPTGREVCAAQLQRFVDSVQETKVEETGLAPFWPAITAGLADLDREELIRRFVTSACRRQLEAYQDAPDLNAVTESKTRTKTDRDKKSPNRESDHYSFTRFRLNIGQKDGMHAKRLIGQLNELNGSAHIKLGKIEVGDHSSSLEADSRYSQQVLNAFQHLMINGKHVLIKVDETRPNRRPAGKPAGKPTGKPTGKPTENRRPAYAGGKPEKTTDRGDNSFKKKNKDRNSPWKSAWK	1797906	Deltaproteobacteria bacterium RIFOXYD12_FULL_57_12
job.pdb	AF-A0A7M3MGL8-F1-model_v3.cif	13.500	74	48	6	81	150	135	196	2.732E+00	104	278	344	IRYVQYTDSMFFSPITPYQRAWEALNRYKGV-DPGVLSGRTIIEARE---RDIEKIAKIEVDCELYDTARTGLR	TRGAIFPVSP-----DDEQHVGR-WKELPGVVDVQLLDDECFLLHEEDAWSAIRSV--VAADL----ADMAAFN	-11.316,10.743,15.922,-10.142,7.520,17.694,-6.885,5.960,16.426,-8.508,2.513,15.860,-11.239,4.016,13.577,-8.473,5.619,11.420,-6.390,2.380,11.430,-9.498,0.463,10.158,-9.843,3.020,7.268,-6.080,2.625,6.489,-6.493,-1.217,6.540,-9.586,-1.042,4.220,-7.006,0.278,1.658,-3.908,-1.660,2.893,-5.094,-4.903,4.639,-2.490,-6.313,7.099,-3.540,-9.847,5.955,-2.379,-8.951,2.365,1.265,-8.102,3.337,4.211,-10.292,2.237…	MKLNDIIRIIEETAPLAAQAPWDQSGIQIPGSADKADDVRTVAVTIDPTPAAMARCIDENADLILTHHPLAIEPKRLSDGGPYLETTRLVISSGATLYAAHTSLDANPNGPAGWLARELDLQDMTPLEITRRVHTRGAIFPVSPDDEQHVGRWKELPGVVDVQLLDDECFLLHEEDAWSAIRSVVAADLADMAAFNMVDTAMDDVLFGIGQVGSLPEPLGWNEFLERIAGSIGNALMVGKIPPHLNAPATVSRVAICPGSGSSLAGAARARRADVLITGDVKYHAALEAPLPMVDVGHFCLEEEMMRRFASLLAASLSALNPKTRVVFVPGYEPRTLLGSTSGA	54767	Oceanidesulfovibrio indonesiensis
job.pdb	AF-A0A4S1E6V6-F1-model_v3.cif	13.400	134	97	6	41	164	44	168	2.732E+00	104	278	789	HRAPGEEYKSIHPPLEEMEEPDCAVRQIVKP---TEGAAAGDRIRYVQYTDSMFFSPITPYQRA--WEALNRY---KGVDPGVLSGRTIIEAR--ERDIEKIAKIEVDCELYDTARTGLRGRTVHGHAVRLDKD	HNHDHSDHEHNHSDRAEQQPTSCCVPSDLTASAVEKFAGAGDNQQQTILRIEQMD---CPNEEALLRKALTPRAEVAGLEFNLMQRQLSVVHQPGFREALIKIVSGLGM------SPELLESKGAALSSRSSAD	-1.795,-11.363,-39.586,-3.861,-12.350,-36.485,-3.027,-13.265,-32.992,-6.049,-12.578,-30.827,-6.064,-15.477,-28.313,-9.354,-15.982,-26.452,-11.395,-19.100,-25.288,-11.843,-21.853,-22.604,-11.214,-23.808,-20.024,-11.450,-27.575,-20.448,-10.506,-29.881,-17.520,-7.686,-32.478,-17.331,-7.871,-35.014,-14.465,-4.481,-36.186,-13.126,-4.635,-39.503,-11.216,-1.453,-40.349,-9.199,1.213,-42.953,-10.064,2.896…	MMFVILIKNEGLTLKPLQGVYCSKHCEKEVLCMTRLPHEHNHDHNHDHSDHEHNHSDRAEQQPTSCCVPSDLTASAVEKFAGAGDNQQQTILRIEQMDCPNEEALLRKALTPRAEVAGLEFNLMQRQLSVVHQPGFREALIKIVSGLGMSPELLESKGAALSSRSSADTKPSWFAAWGRISAGVGLALAAEVAAWSSAPFWLVVTMSVAAILLSGLSVYRKGWIAIRYLDLNINALMSIAVTGAVLLGEWPEAAMVMSLFSLAEIIEARSLDRARQAVDSLLALAPETVEVWNDSDGWVSAHPSEVALNTLVRVVPGGRLGLDGVVETGQSAVNQASITGESLPVSKSAGDSVFAGTINGMGELQYRVSSAYDQSLLARITYAVQDAQQNKAPVQRFVD…	2562948	Alcaligenaceae bacterium 429
job.pdb	AF-A0A497HEJ4-F1-model_v3.cif	13.900	79	54	5	80	152	2	72	2.903E+00	103	278	73	RIRYVQYTDSMFFSPITPYQ-RAWEALNRYKGVDPGVLSGRTIIEARE----RDIEKI-AKIEVDCELYDTARTGLRGR	KYRRIEYSIK--NTGINAEKVREFIRQTYKVDAFVTVYPGRLKIIVSDGISSKKIDKLDNYIREQMD------GKRVVA	2.539,-2.924,-19.738,2.366,-5.662,-17.059,0.435,-4.630,-13.927,0.940,-6.175,-10.480,-1.969,-6.453,-8.024,-1.203,-6.163,-4.290,-3.952,-6.688,-1.681,-4.102,-5.870,2.042,-6.490,-6.518,4.910,-6.882,-3.139,6.734,-8.706,-2.220,9.986,-8.439,1.580,9.732,-10.050,3.293,6.673,-9.181,6.858,7.899,-6.409,6.944,5.224,-7.858,7.749,1.782,-6.715,6.063,-1.482,-4.960,9.339,-2.507,-2.456,9.337,0.436,-1.499,5.718,-0.3…	MKYRRIEYSIKNTGINAEKVREFIRQTYKVDAFVTVYPGRLKIIVSDGISSKKIDKLDNYIREQMDGKRVVAV	1906666	Thermoplasmata archaeon
job.pdb	AF-C4F9M4-F1-model_v3.cif	20.000	100	54	7	58	139	1	92	2.903E+00	103	278	96	MEEPDCAVRQ---IVKPTEGAAAGDRIRYVQYT----DSMFFSPITPYQRAWEALNRYKGV-DPGVL--SGRTIIEARERDIEKI--------AKIEVDC	MRNREQASTRTVSIVFPTN---RKDPIMRKVFKLDEIDCAVCA-----GKLEDAIKKLDGVQDAKINFLTQKLTLEAADEDFDAVLDAVVKLTAEVEPDC	-25.006,-18.969,-32.943,-23.604,-16.689,-30.157,-25.630,-15.124,-27.415,-23.546,-12.046,-26.392,-24.592,-11.416,-22.815,-23.270,-7.914,-22.208,-21.922,-8.156,-18.663,-23.197,-4.844,-17.275,-20.134,-3.636,-15.323,-22.043,-2.122,-12.397,-19.881,0.864,-11.507,-20.112,0.356,-7.741,-19.605,3.985,-6.713,-19.280,3.054,-3.024,-19.312,6.560,-1.538,-17.879,5.689,1.911,-18.575,8.276,4.702,-15.293,10.113,5.6…	MRNREQASTRTVSIVFPTNRKDPIMRKVFKLDEIDCAVCAGKLEDAIKKLDGVQDAKINFLTQKLTLEAADEDFDAVLDAVVKLTAEVEPDCEILR	521003	Collinsella intestinalis DSM 13280
job.pdb	AF-A0A523AZW5-F1-model_v3.cif	16.000	75	55	4	82	152	8	78	2.903E+00	103	278	148	RYVQ--YTDSMFFSPITPYQRAWEALNRYKGVDPGVLSGRTIIEARERDIEKIAKIEVDCELYDTAR--TGLRGR	KRLGRILVISP-TSGLTPEVLCRYLMEKGVRAKMKETCFGLVLEGEEEVLEEALKIAREL---DRYGIFSKMRGY	26.369,23.723,-18.246,23.533,21.433,-17.006,23.582,21.376,-13.189,25.256,18.100,-12.036,22.758,17.422,-9.195,22.224,13.652,-9.137,18.446,13.800,-8.615,17.741,11.277,-5.832,15.290,8.728,-7.287,13.036,7.329,-4.550,10.820,4.241,-4.430,7.289,4.523,-2.954,4.396,2.054,-2.718,0.838,3.334,-2.919,-1.285,0.849,-0.949,-5.012,0.546,-1.667,-7.244,-0.210,1.352,-8.988,-3.639,0.981,-12.315,-1.737,1.529,-11.575,0…	MRDGRKVKRLGRILVISPTSGLTPEVLCRYLMEKGVRAKMKETCFGLVLEGEEEVLEEALKIARELDRYGIFSKMRGYPPGDPRICRASRGGSPRMGFPFLDYEVEKLPLIEEALRELEEGKLEGREKEKRKKLPLKELREVLVEEFP	2250276	Hadesarchaea archaeon
job.pdb	AF-A0A7C8AZN6-F1-model_v3.cif	12.500	143	109	9	45	179	2	136	2.903E+00	103	278	151	GEEYKSIHPPLEEMEEPDCAVRQIVKPT--EGAAAGDRIRYVQYTDSMFF--SPITPYQRAWEALNRYKGV-DPGVL--SGRTIIEARERDIEKIA-KIEVDCELYDTARTGLRGRTVHGHAVRLDKDGMMFDALRRWSRGAD	GARTGSMMGYFFR-SLGMIAILTPLFLGLGNASSFAERLKSTTFLVRGISCDSC---LSAIGGELFKKEGMVALAADLNRGLLRIDHRPPLSEEVIVRVLSD-LGY---PAKLMRGRVEITGGESVAQGCSSCDQQVCSATAA	28.860,56.090,-32.426,29.148,53.677,-29.505,31.457,52.602,-26.673,32.389,48.868,-26.380,32.740,46.620,-23.402,33.417,45.616,-20.436,34.592,45.703,-16.780,34.455,42.242,-15.160,32.300,42.786,-12.088,33.165,42.884,-8.684,32.939,39.314,-7.178,36.135,38.578,-5.193,36.052,40.980,-2.150,33.271,39.899,0.287,35.347,37.231,2.043,34.722,36.491,5.732,32.112,38.841,7.431,28.488,38.346,6.171,27.685,34.616,5.5…	MGARTGSMMGYFFRSLGMIAILTPLFLGLGNASSFAERLKSTTFLVRGISCDSCLSAIGGELFKKEGMVALAADLNRGLLRIDHRPPLSEEVIVRVLSDLGYPAKLMRGRVEITGGESVAQGCSSCDQQVCSATAASWRELFRRIFGGNDR	2026735	Deltaproteobacteria bacterium
job.pdb	AF-A0A1W9UTV8-F1-model_v3.cif	13.100	91	54	6	58	137	97	173	2.903E+00	103	278	190	MEEPDCAVRQIVKPTEGAAAGDRIRYVQYTDSM--------FFSPITPYQRAWEALNRYK--GV-DPGVLSGRTIIEARERDIEKIAKIEV	EALPSESVLDAVMI------QPEMATIQIDGGKRQKVRPGDILGALTGEQ-------GIAGTQVGKINVFANWAYVAVH-RDVATIAEKKI	7.588,9.502,-0.839,10.657,11.808,-0.678,13.350,12.313,2.028,11.670,15.309,3.802,8.618,13.326,5.022,8.428,12.906,8.795,8.828,9.210,9.761,5.113,9.271,10.814,3.869,10.361,7.346,6.171,7.735,5.758,4.672,4.999,7.996,1.138,6.307,7.228,1.729,6.207,3.413,3.000,2.590,3.711,0.026,1.521,5.859,-2.446,3.023,3.326,-0.677,1.236,0.467,-0.506,-2.128,2.358,-4.211,-1.659,3.310,-5.121,-1.286,-0.446,-6.459,2.215,0.443…	MHGDLEQRDRDQALIRFSNKSVSILVATDVAARGLDIDDLDAVINYQLARETEVHLHRIGRTGRAGNTGVACSLFSDREMFKIGLLAKLMDREIEAEALPSESVLDAVMIQPEMATIQIDGGKRQKVRPGDILGALTGEQGIAGTQVGKINVFANWAYVAVHRDVATIAEKKIATGKMKGRTFRVRRIRG	1971628	Desulfobacteraceae bacterium 4572_35.2
job.pdb	AF-A0A834HRD4-F1-model_v3.cif	12.100	99	67	7	46	132	43	133	2.903E+00	103	278	227	EEYKSIHPPLE-EMEEPDCAVRQI-VKPTEGAAAGDRIRYVQYTDSM-----FFSP----ITPYQRAWEALNRYKGVDPGVL-SGRTIIEARERDIEKI	NEYKTLSKPQKAQSKVPKSTRPNLEWQPPK---QINNRYEIKIRKEKASGAETLAAIKGKLTRKELAGDGLK-----HVRVHRQGLVSLICKDQTQKKD	-60.464,-8.598,24.311,-57.510,-9.022,25.679,-56.538,-7.152,28.924,-53.275,-5.378,29.896,-53.286,-5.729,33.700,-50.163,-6.648,35.586,-48.728,-4.129,37.991,-45.781,-5.053,40.057,-43.512,-2.553,41.830,-39.787,-2.803,42.312,-38.764,0.055,44.534,-35.155,-0.089,45.668,-32.377,2.480,45.850,-30.229,3.926,43.125,-27.191,4.520,45.326,-25.686,7.732,43.919,-22.124,6.526,43.441,-20.668,9.840,42.367,-17.408,8.…	MVDISTQTNISRRIEKTTVEVQTENISNTICTYNEVAATKKNNEYKTLSKPQKAQSKVPKSTRPNLEWQPPKQINNRYEIKIRKEKASGAETLAAIKGKLTRKELAGDGLKHVRVHRQGLVSLICKDQTQKKDLIEKIRSLRGIKVDNIEKRPKFRIIEVSREITDEQIIEDSADQNEEIINMIQEERKKTGNNEEPEELIKDRTGEETGRAAQRIVRTAKEQEHRR	354439	Rhynchophorus ferrugineus
job.pdb	AF-A0A7S2T9R4-F1-model_v3.cif	12.300	97	82	1	42	135	9	105	2.903E+00	103	278	241	RAPGEEYKSIHPPLEEMEEPDCAVRQIVKPTEGAAAGDRIRYVQYTDSMFFSP---ITPYQRAWEALNRYKGVDPGVLSGRTIIEARERDIEKIAKI	RAPQPKNHPRGGRDGQRRAQTEVVEEKAVTSTSARAQDDEVSLSIQVDTVLHRFLIGKQSKPVASRLSEFSSAKVGVFGDQVEITGSKTDANQARNF	-16.251,-34.508,-6.555,-18.958,-36.092,-4.338,-21.548,-35.032,-1.820,-22.712,-36.163,1.468,-25.095,-34.779,4.120,-26.922,-36.526,7.005,-28.633,-35.777,9.727,-30.715,-35.883,13.001,-32.463,-34.662,15.539,-33.712,-32.834,18.724,-36.129,-34.002,21.444,-39.034,-31.822,22.715,-40.388,-31.692,26.328,-42.571,-33.673,28.814,-45.729,-32.223,30.432,-46.973,-31.747,34.067,-49.415,-32.714,36.226,-51.292,-30.…	FINQSTGARAPQPKNHPRGGRDGQRRAQTEVVEEKAVTSTSARAQDDEVSLSIQVDTVLHRFLIGKQSKPVASRLSEFSSAKVGVFGDQVEITGSKTDANQARNFLRNYVEEEAPRLESTPLTHFLCVSLVTNEITASYEAWKAKVLGDGNVSEQLFARPTRLHLTLSMLKIFSKETMGKAVEVMKRFESSTGPLKVSLDRLALMKGSEEKARVLYSCVGGEDREVAKLQSLCDGLKEAFE	1461544	Chloropicon roscoffensis
job.pdb	AF-A0A2R7WNB6-F1-model_v3.cif	13.000	123	83	7	55	170	100	205	2.903E+00	103	278	263	LEEMEEPDCAVRQIVKPTEGAAAGDRIRYVQYTDSMFFSPITPYQRA--WEALNRYKGV-DPGVL--SGRTIIEARERDIEKIA--KIEVDCELYDTARTGLRGRTVHGHAVRLDKDGMMFDA	ESSPPTAFCSMSRSTSKPEVTKKKFSSKVYSLHVFGL----NQFTRNDLESALIRIRGVISVVLDVEHQRCTVRAVEKITPEAIINHISSKTKL----QARL---------VVKNKLNQEMLV	-34.657,-7.631,14.331,-32.102,-8.364,11.521,-29.325,-6.156,13.069,-29.713,-7.744,16.563,-29.232,-11.244,15.037,-26.111,-10.110,13.082,-24.462,-8.469,16.163,-25.352,-11.600,18.216,-23.625,-13.749,15.522,-20.502,-11.519,15.818,-20.647,-11.845,19.635,-20.672,-15.682,19.250,-17.592,-15.493,16.953,-15.823,-13.027,19.328,-16.112,-15.500,22.283,-13.373,-17.534,20.514,-10.002,-15.678,20.779,-8.756,-17.74…	MAEKEIVLSYKKMALDEKNHPEMMKDRTLIQFLAYSLDHKDSEVVEITLKTLELLVRNPKNYGTLRTIFGVSEALKAVTERDDLDNVLLNLAKDIRSDLESSPPTAFCSMSRSTSKPEVTKKKFSSKVYSLHVFGLNQFTRNDLESALIRIRGVISVVLDVEHQRCTVRAVEKITPEAIINHISSKTKLQARLVVKNKLNQEMLVAVSEDNTDSVDERYLPEYLPEEEPPVKEKALHPFDRIKASAAGILTTATTFFQNSFYW	7536	Oncopeltus fasciatus
job.pdb	AF-A0A7D8BDX7-F1-model_v3.cif	11.100	72	49	3	68	138	239	296	2.903E+00	103	278	322	IVKPTEGAAAGDRIRYVQYTDSMFFSPITPYQRAWEALNRYKGV-DPGVLSGRTIIEARERDIEKIAKIEVD	ADGAGSSAT----IKIIRCVTALPL----------QALRSMPGVTQASVADTLSTLTTAQPETTLREMLALD	-5.143,-34.777,25.305,-4.355,-34.122,21.616,-5.207,-30.582,20.476,-7.084,-30.447,17.148,-5.207,-28.320,14.580,-8.113,-26.632,12.745,-6.966,-26.128,9.135,-9.010,-23.175,7.820,-10.463,-24.000,4.365,-10.978,-20.820,2.261,-14.270,-20.829,0.218,-14.094,-22.151,-3.386,-13.905,-20.138,-6.421,-10.380,-21.131,-7.558,-9.187,-18.048,-9.393,-5.438,-18.782,-9.537,-3.808,-16.092,-7.323,-1.810,-13.386,-9.153,0.…	MSAVVETFTEPQSATVPVASLDGITKRYANGVVALDNLSLALRRGEIVALLGPNGAGKSTAVKLMMGLSAPTAGSVRVFGADPRDTDTRLRTGVMLQVGRAPEMLRVREQVEIFRGYYPAPMPYAELVKAAGLEGIEERFFGQLSGGQKQRMLFALALAGDPDLIFLDEPTVGLDIEARRGMWATIRSLAARGKTVLLTTHYLEEADALANRIVVINKGKVVCSGTPAEVKSLSLGATADGAGSSATIKIIRCVTALPLQALRSMPGVTQASVADTLSTLTTAQPETTLREMLALDSTLHALEVQSPALEDAFLALTSDQNS	1617967	Granulicella sp. 5B5
job.pdb	AF-A0A7M3ZSD3-F1-model_v3.cif	8.700	57	46	2	80	136	143	193	2.903E+00	103	278	421	RIRYVQYTDSMFFSPITPYQRAWEALNRYKGVDPGVLSGRTIIEARERDIEKIAKIE	RVEVYVAETKKASKA----KSVFGSLTQ--KVELAVAPGIVAVACMPSEGAEVQMAI	8.093,-4.959,-34.795,7.483,-8.758,-35.059,10.523,-10.057,-33.109,11.826,-9.482,-29.565,14.337,-6.607,-29.132,17.930,-7.717,-29.860,20.067,-7.753,-26.669,23.805,-7.371,-25.984,25.775,-8.552,-22.926,27.394,-5.642,-21.039,30.461,-6.408,-18.876,31.782,-3.574,-16.663,34.709,-3.576,-14.215,35.661,-0.596,-12.010,37.164,0.357,-8.579,34.723,-0.066,-5.596,34.900,3.735,-4.954,33.243,4.327,-8.426,30.405,1.78…	MFDTVAMSRLTVAAPVGRMADVLRACTELGCVHIESYTNFEDGVNVGQASSSEEANRVSSLLAKVRAAISAFKPVNADGPVPLGRVKELLEGSFADELQTGLDLLDTHRDSEAELEVLDEQIHLLRRLAPLNMDLELLAGSARVEVYVAETKKASKAKSVFGSLTQKVELAVAPGIVAVACMPSEGAEVQMAIGELGGKPVQIPNMTGSVDNALKQLLSTRSEVEATMHSASEDAARWATNNGRNILAIHEYLTKEDEIHTAPTQLAVSGQAFALDAWVPSSKSDEVKTALRELASHVDVEAFEPDHHHHDDHDDHHDEPTPPVALENDAVSRPFELMVGLVGRPTYGTFDPTFFLMLTFPMIYGLILGDFGYGFIIFLLGMWLGTMPFAADPVAKNGI…	2163009	Candidatus Poseidoniales archaeon
job.pdb	AF-A0A6L5XBG7-F1-model_v3.cif	13.300	105	68	8	42	134	336	429	2.903E+00	103	278	449	RAPGEEYKS------IHPPLEEMEEPDCAVRQIVKPTEGAAAGDRIRYVQYTDSMFFSPITPYQRAWEALNR--YK--GV-DPGVLSGRTIIEARERDIEK-IAK	TGPGEEPPGYMHLDGVYTPM-ELNPPTTKREEV---------FPTIATIYFKAGKK-EKISKGDILGFLIHQGGLSATDIGTINVFDHYSLAAVPRNTIENLISK	-14.916,13.421,18.531,-13.418,16.829,19.537,-11.204,18.497,16.878,-8.519,19.260,19.548,-8.167,15.501,20.322,-7.868,14.596,16.597,-5.151,17.277,16.034,-3.258,16.142,19.175,-3.364,12.473,17.994,-1.997,13.561,14.547,0.848,15.524,16.227,1.845,13.088,19.017,1.192,9.658,17.420,1.805,10.269,13.689,4.562,12.907,14.274,2.828,15.342,11.842,3.534,18.859,13.183,1.988,20.766,10.223,-1.018,19.896,8.029,-0.814,…	MEQSTILNNIKEKLGIVQLNAMQTTIAKRSDLSGDLIIYSPTGSGKTLAYSFNLLSRINASCIGQLQAIVVAPSRELVMQIYDVMRVLATGCKVTCLYGGHSVVDEKRSIEALPDIVVATPGRLLDHVKRGHVSLNGVKVVVIDEFDKCLELGFEGEMRQLCRCMPPCAQHILTSATVLDEIPAYTGISHPKIFDFTHDSNAPSSRMKTYQVKSASKDKLDTLLQLLQSLPNGRTIVFVNYREAVARVYQHLKSRNMSVGLYHGALDQIEREKAIALFANGTFQILVTTDLGARGLDIDGVKHIVHYHMPISPEVFVHRNGRTARVDARGSVFVVTGPGEEPPGYMHLDGVYTPMELNPPTTKREEVFPTIATIYFKAGKKEKISKGDILGFLIHQGGL…	2606626	Sodaliphilus pleomorphus
job.pdb	AF-A0A1Y0NBZ3-F1-model_v3.cif	13.900	86	48	5	70	139	372	447	2.903E+00	103	278	460	KPTEGAAAGDRIRYVQYTDSM--------FFSPITPYQRAWEALNRYKG-------V-DPGVLSGRTIIEARERDIEKIAKIEVDC	TPTGSGRLLPPMVTVQIAGGRKEKIRPGDVLGALT---------NDEGGPAFTREQIGKIQVTEFCTFVGVA-RDVAQAACNKLNA	8.997,-14.021,21.461,5.720,-13.170,23.307,2.648,-15.345,22.554,-0.858,-13.928,21.788,-2.191,-16.363,24.466,-0.687,-14.016,27.134,-3.358,-11.385,26.211,-6.958,-11.176,27.609,-8.465,-12.272,24.228,-11.507,-14.525,23.730,-10.636,-18.235,22.976,-12.305,-17.981,19.516,-10.083,-14.943,18.668,-6.928,-16.874,19.737,-7.999,-19.896,17.610,-8.592,-17.605,14.572,-5.152,-15.941,15.114,-3.514,-19.418,15.064,-5…	MTAFSSLPLAPATLANLQQLGFDAMTPIQAASLPVALAGKDLIAQAKTGSGKTAAFALPLLAKLNPRWFAVQAMVLCPTRELADQVTVEIRRLARAQDNIKVVTLCGGVATRGQRASLENGAHIVVGTPGRIMDLLEREYLTLEGLNTLVLDEADRMLDMGFFDDIVTVARQCPKERQTLLFSATYPEGIEKLAKQFMQDPQQIKVEAPVADNTIEQRFFEVDRESRFGAVSSILNHFRPVSTIAFCNTKQQCNDLVDKLVADGFVAHALHGDLDQRERDQVLAQFANRSCSVLVATDVASRGLDVKELDIVINVDITPDPEVHVHRIGRTGRAGEKGLALSLASMREMGAVGKIEQYQNAPSVWHKLDELTPTGSGRLLPPMVTVQIAGGRKEKIRPG…	1844971	Curvibacter sp. AEP1-3
job.pdb	AF-A0A7Y1X0X6-F1-model_v3.cif	8.900	78	53	6	71	137	375	445	2.903E+00	103	278	461	PTEGAAAGDRIRYVQYTDSM--------FFSPITPYQRAWEALNRYK--GV-DPGVLSGRTIIEARERDIEKIAKIEV	NVPGVSLISGWETLSISAGRKDKMRPGDILGA--LTGEA----GGLKAEDVGKIEIHDHHAFVAVSKRVV-KVAFQRL	-29.687,0.254,-0.045,-29.824,3.935,1.032,-27.577,4.841,4.021,-30.634,6.550,5.623,-32.179,3.041,5.982,-29.270,2.091,8.330,-29.736,2.800,12.088,-26.801,5.297,12.131,-26.606,8.476,14.237,-27.374,11.905,12.625,-23.639,12.983,12.697,-22.665,9.840,10.702,-25.538,10.292,8.187,-24.527,13.970,7.701,-20.894,12.935,6.985,-22.102,10.294,4.478,-24.218,12.948,2.652,-21.318,15.474,2.566,-19.005,12.661,1.259,-21…	MEFSALSLSPPLLQVLEELEFKTATPIQAQSIPVLLQGKDLVGQARTGSGKTAAFALPILQKVKLTQDRRLQALVLCPTRELCAQVAGEIRRLARRMPGVQVLALAGGQPIRPQVEALEKGAHIGVGTPGRIIDLLDREVLDTRHLATVVLDEADRMLDMGFREDMERVLGATPSKRQTVLFSATFPDDIEKLSRAFQKDPVRVSLAQEEAAPDIQQVGYACTPEEKQTLLLRLLRQHQPASAIVFCNFKAVVVELTRALVQAGVSADGLQGDLEQFDRDRVMAKFRNHSTRVLVATDVAGRGIDVEALDAVVNYELPQQPEAYVHRIGRTGRAGRRGLALSLVTRSDSRKVEDIEGTTGVKLEKGDVDALVPENVPGVSLISGWETLSISAGRKDKMR…	83462	Corallococcus exiguus
job.pdb	AF-A0A087T4R3-F1-model_v3.cif	15.300	78	52	5	58	133	211	276	2.903E+00	103	278	475	MEEPDCAVRQIVKPTEGAAAGDRIRYVQYTDSMFFSPITPYQRAW-EALNRYKGVD-PGVLSGRTIIEARERDIEKIA	EPEPEVDEET------MS----KVTVLYVRNLMMNT--TEEKLKEIFSLNDTLKVDKVKKLRDFAFVHFRTREDAETA	36.183,-16.714,-28.482,34.342,-15.331,-31.626,30.590,-16.127,-31.039,29.959,-14.205,-27.742,31.062,-10.706,-28.998,28.724,-10.958,-32.065,25.773,-11.659,-29.684,26.446,-8.418,-27.698,27.012,-5.976,-30.649,23.649,-6.772,-32.296,21.840,-6.174,-28.923,23.594,-2.809,-28.366,22.555,-1.862,-31.970,18.939,-3.025,-31.271,18.870,-0.987,-27.992,20.303,2.139,-29.741,17.629,1.806,-32.498,14.918,1.475,-29.776…	MTQENAGSSNKEEAINKLLETTGYEITTENGQRKYGPPKDSVGPPPLKGSEVFVGKIPRDALEDELVPLFEKAGKIYEMRLMMESNTANRGFAFVMYTSPEEAKKAIELLDNYEIRKGRTIGVCKSVDNCRLFVGGIPKSKTKEEILEEMRKVTDSVCKVILYSSIPDKTKNRGFAFVEYESHKAAAMARRKLLPGKIQLWGHDVAVDWAEPEPEVDEETMSKVTVLYVRNLMMNTTEEKLKEIFSLNDTLKVDKVKKLRDFAFVHFRTREDAETALEKLNNVEIDGSTVEVTWAKPPDRISRPKCHSRPHQPIPNMAPFLYGPQGFDSYTAHIPFTNCPSRSGLLYRVPPFRGRGRGAAGIRRFRNFNSGANPGHFKPPEVSLPPHPPHYPQYQPSKL…	407821	Stegodyphus mimosarum
job.pdb	AF-A0A1M2ZBC2-F1-model_v3.cif	7.800	114	98	4	42	150	372	483	2.903E+00	103	278	507	RAPGEEYKSIHPPLEEMEEPDCAVRQIVKPTEGAAAGDRIRYVQYTDSMFFSPITPYQR----AWEALNRYKGV-DPGVLSGRTIIEARERDIEKIAKIEVDCELYDTARTGLR	EMGGFTERKATQPAERIRYEKVAVKPLRPERKEPRSSGTVSKIELNIGKE-QRVAPNHIVGAIAEKTSLSGSDIGKIIIGRKSSTVEVPATHQKEVLSALKGGKI-MGLFISAR	0.784,-23.541,13.198,-1.855,-22.441,15.660,-5.537,-23.138,14.796,-7.778,-20.023,14.696,-10.165,-21.954,17.038,-7.480,-21.775,19.799,-7.650,-17.939,19.848,-9.919,-16.486,22.563,-12.310,-14.692,20.112,-16.043,-13.914,20.169,-18.375,-16.549,18.622,-19.284,-14.045,15.848,-15.597,-13.640,14.856,-14.906,-17.427,14.928,-17.908,-17.877,12.595,-16.637,-15.102,10.276,-13.048,-16.499,10.156,-14.436,-19.995,…	MQSFESLNLSYELHRATKDMGYETATEIQEKTLPIILEGKDVIGRSQTGTGKTAAFSIPMIELVDASNKRDVQALVVCPTRELAMQSHGEIKKLYKYKSGVKAAALYGGQHILQQIRELKKGINIVVGTPGRIMDHLRRGTLKLNNTKIIVLDEADEMLNMGFRDDIETILKETPETRQTVLFSATMPPEIMALTKQYQKDPVVVEINKHEMTITAIEQLYCEVPQQRKKDALIEILKQYTPHLAIVFCNTQKMVDELSEFLNQNGFDADGIHGNMRQHIRTKVMGNFKTGTSKILVATDVAARGIDAPNVEIVINYDIPTDPEFYIHRIGRTGRAGKSGRAVTILGNRAQLLQLKTVERMMKQKVALLNIEMGGFTERKATQPAERIRYEKVAVKPLR…	1895747	Clostridiales bacterium 43-6
job.pdb	AF-A0A7C6DF28-F1-model_v3.cif	9.400	117	89	6	42	152	449	554	2.903E+00	103	278	554	RAPGEEYKSIHPPLEEMEEPDCAVRQIVKPTEGAAAGDRIRYVQYTDSMFFSPITPYQRAWEALNRY-----KGV-DPGVLSGRTIIEARERDIEKIAKIEVDCELYDTARTGLRGR	RSSRNNRKDLN----KNTSKNASAKQGKVTPKK-----DFAAVTLNVGKNVFD-RPIKFI-DYLKKHADIYPKNIGDVVINDNAIQFELHQASVKRLDGVENTFVGSKKLKFVVKRR	-10.399,-26.809,7.880,-11.349,-23.216,8.567,-14.932,-22.530,9.712,-17.493,-21.764,6.966,-19.066,-18.291,7.281,-22.478,-20.051,7.502,-21.352,-21.953,10.660,-20.535,-18.671,12.472,-23.066,-17.394,15.023,-23.711,-14.154,13.033,-26.857,-12.224,11.901,-28.763,-13.389,8.779,-28.118,-10.024,7.042,-24.334,-10.497,7.577,-24.597,-14.040,6.045,-26.493,-12.604,3.017,-23.757,-9.953,2.588,-21.007,-12.648,2.726…	MNILFNDLNIKTETKQALEALELKETTDIQHEAIPVMIENKDMIGQAQTGTGKTFAFAIPILEKIDPTSKDVQALIICPTRELVVQVYKEFLKLLKFQKDIRATAIYGGESYTKQFKALAQNPQIIVATPGRTIDHMERNTVNFNNLKILVLDEADEMLKMGFEEDLEKILRDTPKDRQTALFSATMPDFIRMVAKKYQKNPKFIKIEAKTLTVDKITQLYYQVKKQDRMLLMERLIDFYEPSSAIIFCNTKNDVDELSAYLQKNGYLAEALHGDLKQNQRDYVMGKFRYKQLKFLVATDVAARGLDISHVDYVFNYELPFEEEIYVHRIGRTGRAGKTGISISLVYPSMRNKLFSIERFIKQKMEEKQIPTDKMIESVQQRNAFKFLDTLTIEDMDND…	33015	Acholeplasma sp.
job.pdb	AF-A0A3D3PE94-F1-model_v3.cif	14.000	114	82	7	42	149	15	118	3.085E+00	102	278	120	RAPGEEYKSIHPPLEEMEEPDCAVRQIVKPTEGAAAGDRIRYVQYTDSMFFSPITPYQRAWEALNR--YK--GVD-PGVLSGRTIIEARERDI-EKIAKIEVDCELYDTARTGL	LTPDESPSFLKQTPEMEELPEDLV--LPKPTL-------WDSLYIGAGK-KDKINKIDIVGLLLKKGGLQKEDLGLIEVLDHSSYAAVKRTKIEEVVRRIKAEKIKNKKVKIEV	31.408,18.397,-7.093,29.207,15.899,-9.078,30.603,12.312,-9.206,29.062,11.391,-12.659,31.967,12.195,-15.066,32.512,8.467,-16.029,28.938,7.116,-16.367,28.363,5.537,-19.806,24.715,6.095,-20.851,22.670,4.940,-23.855,20.367,7.485,-25.560,17.519,6.363,-27.830,15.973,8.758,-30.352,12.380,8.173,-31.508,12.298,9.561,-35.081,9.629,9.521,-37.772,10.908,8.211,-41.202,11.045,11.775,-42.684,12.656,13.541,-39.6…	RTARMHAKGTSYLILTPDESPSFLKQTPEMEELPEDLVLPKPTLWDSLYIGAGKKDKINKIDIVGLLLKKGGLQKEDLGLIEVLDHSSYAAVKRTKIEEVVRRIKAEKIKNKKVKIEVSR	2021370	Sphingobacteriaceae bacterium
job.pdb	AF-A0A2A4N286-F1-model_v3.cif	14.900	87	65	4	55	133	31	116	3.085E+00	102	278	132	LEEMEEPDCAVRQIVKPTEGAAAGDRIRYVQYTDSMFFSPITPYQRAWEALNRYKGV-DPGVLS--GRTIIEAR-----ERDIEKIA	IFSLGYVQTGSSFNNTATDSAQVSNETKQVTLSVKGMTCG-GCESKVCKALDKKDGVVSRTVSHKDGNAVVEYDPTKISEKEIVKAI	-6.789,14.508,-51.482,-6.941,12.909,-48.352,-7.229,14.615,-44.938,-7.428,12.297,-42.374,-9.199,14.053,-39.482,-7.134,12.277,-36.837,-9.603,11.872,-33.924,-6.836,12.114,-31.266,-8.432,11.646,-27.792,-8.472,13.763,-24.710,-6.251,16.028,-23.036,-4.298,14.858,-20.002,-2.384,17.963,-18.982,-0.400,16.979,-15.895,-1.413,19.989,-13.760,-0.147,19.582,-10.224,-2.582,21.274,-7.724,-0.521,24.557,-7.717,-2.14…	MIIFYMRVPWDHLKTNNHMKNLLKISALLLIFSLGYVQTGSSFNNTATDSAQVSNETKQVTLSVKGMTCGGCESKVCKALDKKDGVVSRTVSHKDGNAVVEYDPTKISEKEIVKAISGTGFKASIKQEEKSN	1898104	Bacteroidetes bacterium
job.pdb	AF-A0A520KC01-F1-model_v3.cif	13.500	81	56	5	82	155	5	78	3.085E+00	102	278	141	RYVQ--YTDSMFFSPITPYQRAWEALNRYKGVDPGVLSGRTIIEARERDIEK-IAKIE----VDCELYDTARTGLRGRTVH	KQVTRLLVLSP-DSKLSPSYLAREVSTLSSSLFVKQTCYGVLVEGDEDEVDNVVTEIKKLDPLRI------FSKVRAFPVG	-11.322,-16.637,-23.649,-12.034,-14.851,-20.345,-9.651,-11.876,-20.677,-7.181,-11.699,-17.749,-8.363,-8.594,-15.822,-5.504,-6.103,-15.415,-5.279,-4.157,-12.123,-2.920,-1.610,-10.579,-2.721,-1.480,-6.747,-0.922,0.976,-4.489,0.495,-0.678,-1.388,0.999,2.047,1.257,3.111,1.721,4.394,1.902,3.416,7.567,4.460,6.104,8.691,5.041,4.039,11.907,5.925,0.813,9.969,9.461,-0.602,10.369,9.396,-1.705,6.697,10.890,0…	MIGMKQVTRLLVLSPDSKLSPSYLAREVSTLSSSLFVKQTCYGVLVEGDEDEVDNVVTEIKKLDPLRIFSKVRAFPVGDKRRCRAVRGAARPGFYFLEQEIETLPLIVKALECMGGEEHAPPEVPSCLDPDTLKRIIEEST	1906665	archaeon
job.pdb	AF-A0A117MCE1-F1-model_v3.cif	15.300	78	54	4	80	152	1	71	3.085E+00	102	278	141	RIRYVQYTDSMFFSPITPYQRAWEALNRYKGVDPGVLSGRTIIEARERDIEK-IAKIE----VDCELYDTARTGLRGR	MKSTKYVVTSQ-DSDVLPSDIALKIYELGREINVKETCFGVIIDGDEEEIEATVKEIRAMDPSNI------FIKDRGF	-7.106,13.623,13.631,-9.046,11.636,10.968,-7.112,10.174,8.028,-8.213,8.342,4.868,-5.707,6.206,2.935,-5.907,4.089,-0.199,-3.931,0.846,0.008,-3.158,-0.389,-3.538,-1.699,-3.800,-4.437,0.585,-4.372,-7.431,-0.716,-6.868,-10.026,2.430,-8.971,-9.299,1.457,-9.279,-5.561,0.290,-12.617,-4.132,-1.601,-10.518,-1.489,-5.253,-9.998,-2.438,-7.295,-6.896,-1.395,-9.453,-9.351,0.638,-6.367,-10.588,2.588,-5.525,-6.…	MKSTKYVVTSQDSDVLPSDIALKIYELGREINVKETCFGVIIDGDEEEIEATVKEIRAMDPSNIFIKDRGFPPGDPRRCRGHRGGGARPGFYMMQHESEILPLISRGLDAEAKGEEVPPEIGTKKRPSLEEMEEMIKEEFS	301375	Methanothrix harundinacea
job.pdb	AF-A0A355WH87-F1-model_v3.cif	7.300	109	82	8	56	152	30	131	3.085E+00	102	278	166	EEMEEPDCAVRQIVKPTEGAAAGDRIRYVQYTDSMFFSPITPYQRAWEALNR---YK--GV-DPGVLSGRTIIEARERDIEKIAKIEVDCELY-DTA-----RTGLRGR	RNSAPEELAAAGADAPKGQRGAFGPGKWFSISVGLEQN--AEARRLLPMLCRVGNLSKDDIGAIRVQENESFVEILAT--SVPGFLA---AVGKKMVLEDGVNLRQLDH	-22.886,13.779,45.736,-24.311,15.594,42.613,-25.881,12.390,41.161,-27.876,11.602,44.381,-29.722,14.979,44.184,-30.601,14.193,40.524,-31.802,10.634,41.431,-34.062,11.993,44.243,-35.595,14.584,41.845,-36.209,11.868,39.206,-37.839,9.490,41.765,-40.072,12.361,43.032,-41.304,13.162,39.457,-41.419,9.664,37.861,-42.179,6.062,38.812,-39.040,3.806,39.026,-40.323,1.609,36.109,-40.447,4.709,33.824,-36.846,5…	PVEQVAVEKLLALHAPEKIAAAFLRLNKGRNSAPEELAAAGADAPKGQRGAFGPGKWFSISVGLEQNAEARRLLPMLCRVGNLSKDDIGAIRVQENESFVEILATSVPGFLAAVGKKMVLEDGVNLRQLDHAPDLGNTPRPPPRGDKPKWQKRERPAQDDRSDNRP	1904441	Rhodobacteraceae bacterium
job.pdb	AF-M4ESJ1-F1-model_v3.cif	15.000	106	74	5	32	133	36	129	3.085E+00	102	278	205	EEDIVRLLAHRAPGE----EYKSIHPPLEEMEEPDCAVRQIVKPTEGAAAGDRIRYVQYTDSMFFSPITPYQRAWEALNRYKGVDPGVLSGRTIIEARERDIEKIA	EEKALTCDGSDMGGSILRVTAYPF-----DSNRLDH---FFATP--EAQDKYRQRVLNVTGFDT--CLAEDKVEEMARSVFPGSYCSVLGEVVFVHLRGKDAIEKA	26.601,-5.732,20.218,26.467,-6.492,17.194,23.340,-6.757,15.023,23.983,-8.687,11.771,23.136,-6.247,8.955,21.451,-8.417,6.319,22.378,-7.116,2.794,20.878,-8.776,-0.263,22.351,-8.730,-3.788,20.343,-8.846,-7.067,20.356,-9.457,-10.884,19.299,-7.687,-14.158,17.533,-5.834,-16.890,17.974,-7.137,-20.516,18.426,-4.639,-23.389,16.022,-5.942,-26.058,13.736,-3.524,-27.907,10.093,-4.642,-28.420,7.998,-6.510,-25…	MDASVIKGVEGLELNGSDAAIRKSRCGLIYVNEEDEEKALTCDGSDMGGSILRVTAYPFDSNRLDHFFATPEAQDKYRQRVLNVTGFDTCLAEDKVEEMARSVFPGSYCSVLGEVVFVHLRGKDAIEKALKLSGRSAGGFNLVVNAVLPLRNDGGGGVSLARRLAMAEKDEAARLAEAARLAKGKRTKAARLAKACNATSFFSLF	51351	Brassica rapa subsp. pekinensis
job.pdb	AF-A0A375CG79-F1-model_v3.cif	10.300	87	60	8	80	158	129	205	3.085E+00	102	278	205	RIRYVQYTDSMFFSPITPYQR--AWEALNRYKGV---DPGVLS-GRTIIEARERDIEKIAK--IEVDCELYDTARTGLRGRTVHGHA	AYGTLAVAVDYADEP--RVRRWLDYEA---PAGCTLAETGYGALATLVLRMPATQL-DAARDALRDATHG----RAQFPQVEDDAHG	12.673,3.587,-2.540,11.290,0.025,-2.601,7.840,0.120,-1.008,6.546,-3.185,0.396,3.054,-4.647,0.043,1.332,-7.508,1.899,1.539,-11.058,0.460,-2.014,-11.745,1.777,-4.748,-10.264,4.041,-3.854,-10.148,7.781,-6.158,-9.750,10.767,-6.014,-9.093,14.504,-8.483,-8.566,17.343,-7.823,-6.484,20.461,-10.154,-5.651,23.361,-9.697,-2.346,25.260,-12.145,-1.310,28.035,-14.814,-3.739,26.627,-14.519,-2.128,23.149,-13.504…	MPTYTLASPVHAEIEIRKSRFLALALPVADRDAAMAALQALRAEHPTATHVCWALLAGGASGMSDDGEPSGTAGRPILEVLRHHDLDGVLAAVVRYYGGVKLGAGGLVRAYTDAIAAALKAAERVERIAYGTLAVAVDYADEPRVRRWLDYEAPAGCTLAETGYGALATLVLRMPATQLDAARDALRDATHGRAQFPQVEDDAHG	164546	Cupriavidus taiwanensis
job.pdb	AF-A0A5E4ITB5-F1-model_v3.cif	15.100	66	42	3	80	136	84	144	3.085E+00	102	278	231	RIR----YVQYTDSMFFSPITPYQRAWEALNRYK-----GVDPGVLSGRTIIEARERDIEKIAKIE	ILRTDMCYITFHRSDEI-----YRALIELERSVDRIAGEKMYINQRSDEISVVAMSRFLPKLLEIT	13.424,20.569,-34.265,12.552,17.124,-35.682,11.343,14.466,-33.217,14.246,11.962,-33.010,14.609,8.198,-32.314,16.170,9.288,-28.994,13.139,11.397,-28.001,10.841,8.437,-28.832,13.030,5.899,-26.930,13.569,8.239,-23.921,9.817,8.868,-23.496,8.913,5.132,-23.940,11.609,4.092,-21.435,10.631,6.912,-19.039,7.169,5.198,-18.828,8.905,1.797,-18.126,9.896,2.693,-14.506,9.710,-1.039,-13.526,12.927,-1.638,-15.594…	MGYSVMDAVSEILAEMHYLRPAFKYDLINYSALARMIQPMVAERMKEDVGLDAIIIAIRRYVHTGAFDMDEKNIYRIVKDLKPILRTDMCYITFHRSDEIYRALIELERSVDRIAGEKMYINQRSDEISVVAMSRFLPKLLEITKGDNKKIKHKAEGLALLTLLEPPEGVYVPGVTAFVSGQLASIGVNMVCDFTSYSYLSFLIDERDAAAAYDKINSSIQMAKKYWKELG	115547	uncultured archaeon
job.pdb	AF-A0A7Y1XW39-F1-model_v3.cif	9.300	118	82	7	44	150	165	268	3.085E+00	102	278	272	PGEEYKSIHPPLEEMEEPDCAVRQIVKPTEGAAAGDRIRYVQYTDSM--------FFSPITPYQRAWEALNRYKGV-DPGVLSGRTIIEARERDIEKIAKIEVD--CELYDTARTGLR	RGGKGKKQGKRRDRHDSGTSGGRPQQGHDP------NVGYVYVGVGRRGGVRPGDLVGAI---ANETGLAGR--DIGPIRISDHYSVVGVPEASVEDVVGAIKRSTVKGK---KTKAR	-11.320,-5.218,-23.186,-11.842,-5.015,-19.371,-8.549,-3.136,-18.559,-8.904,-0.688,-21.542,-12.587,-0.174,-20.685,-11.537,0.922,-17.098,-13.564,-1.965,-15.494,-10.354,-3.625,-14.190,-7.741,-1.636,-12.195,-5.272,-4.579,-11.840,-3.737,-6.995,-14.375,-1.577,-9.970,-13.337,0.450,-11.459,-16.215,3.540,-13.587,-16.966,6.200,-12.450,-19.511,4.702,-14.858,-22.111,1.093,-13.703,-21.553,2.215,-10.017,-21.59…	GRLRDGTAELLVATDVAARGLDVDALTHVVNYDIPSAPESYVHRIGRVGRAGREGTAITLATPRQRRLLNNIERLTKQKINVAKVPTIGDLRERQVDATVEALREALTAEDLDDYNDVLHRLKGEGSERTIALAAIKLAHTGRGAVLDEADIPDASHQFNDDDRRGGKGKKQGKRRDRHDSGTSGGRPQQGHDPNVGYVYVGVGRRGGVRPGDLVGAIANETGLAGRDIGPIRISDHYSVVGVPEASVEDVVGAIKRSTVKGKKTKARRYTD	2201156	Acidimicrobiales bacterium
job.pdb	AF-A0A1B5F1P5-F1-model_v3.cif	16.500	121	80	9	38	150	220	327	3.085E+00	102	278	332	LLAHRAP-GEEYKSIHPPLEEMEEPDCAVRQIVKPTEGAAAGDRIRYVQYTDSMFFSPITPYQRAWEALN--RYK--GV-DPGVLSGRTIIEARERDIEKIAKIEVD--CELYDTARTGLR	LVPNSAPRGDRPERTGD---RPDRGDRERRAPVPLAEG------RARCRTALGA-RDGIAAKNLLGAILNEGGLAREAIGRIQVRDSFSLVELPEDGLEKLLAKLKDTRVAGK---QLKLR	5.197,-4.419,15.193,5.157,-1.117,13.194,5.307,2.514,14.435,2.472,4.835,13.284,4.858,7.009,11.162,6.262,3.836,9.473,2.864,2.397,8.337,2.981,3.927,4.808,6.553,2.679,4.154,5.673,-0.754,5.626,2.669,-0.992,3.218,4.894,-0.000,0.252,7.560,-2.580,1.260,4.933,-5.352,1.610,3.372,-4.587,-1.844,6.829,-5.195,-3.396,6.948,-8.829,-2.112,3.213,-9.692,-2.059,1.696,-11.178,-5.251,-1.819,-9.680,-5.568,-4.434,-9.194…	MVHADQKTSAVLSLLEVEDFDALIMFVRTKQATLDLASALEAKGYKAAALNGDIAQNQRERVIDSLKDGRLDIVVATDVAARGLDVPRITHVFNVDMPYDPESYVHRIGRTGRAGREGRALLLVTPRERRMLQVIERVTGQKVAEVRLPDAQAVLDARIKKLTNSLSPLVADAESTHGDLLDRLTADIGCTPRALAAALLRKATNGQALTLAAIEKERPLVPNSAPRGDRPERTGDRPDRGDRERRAPVPLAEGRARCRTALGARDGIAAKNLLGAILNEGGLAREAIGRIQVRDSFSLVELPEDGLEKLLAKLKDTRVAGKQLKLRRYRED	1844093	Pseudomonas sp. 22 E 5
job.pdb	AF-A0A4R6RE16-F1-model_v3.cif	15.700	133	88	8	41	164	34	151	3.085E+00	102	278	801	HRAPGEEYKSIHPPLEEMEEPDCAVRQIVKPTEGAAAGDRIRYVQYTDSMFFSPITPYQRAW--EALNRYKG---VDPGVLSGRTIIEAR--ERDIEKIAKIEVDCELYDTARTGLR--GRTVHGHAVRLDKD	HGEHGGHSEGSHD--HSHDHGDCCTSTLTPPPAAADAPPGTRPVRFRIEQMD---CPTEEGLIRQKLAPMAGVARLDFNLLSRELTVHHTLDATLPLEAALADIGM------APRVLAAGQTVQ----PLPPA	24.584,52.764,14.177,24.622,49.423,16.086,26.396,46.493,16.102,26.582,42.693,15.528,26.954,40.289,18.488,28.341,36.744,18.040,28.511,34.157,20.879,31.865,32.389,21.407,33.979,29.356,20.400,34.953,26.752,23.058,38.426,25.153,22.738,38.990,21.320,22.815,39.812,19.219,25.930,42.558,16.564,25.485,41.909,12.797,26.213,43.397,10.993,29.259,44.573,7.459,28.416,44.954,5.003,31.245,45.780,1.451,30.207,46.…	MGAMSTPPRRHPVIPIRVASAPPEALSADHGHPHGEHGGHSEGSHDHSHDHGDCCTSTLTPPPAAADAPPGTRPVRFRIEQMDCPTEEGLIRQKLAPMAGVARLDFNLLSRELTVHHTLDATLPLEAALADIGMAPRVLAAGQTVQPLPPAVPTRQRWLLAASGLAAVGAEAAAWATGVEVSLPVMALAALSMGLAGGPTAQKGWIALRHATLNIYFLMSLAVLGALVIGKWSEAAMVLFLFAVAEAIEALSLERARKAVQALSALAPEVAWVWSAKANGSGDWAERPVAEVAVGSRIRVRAGERVPLDADITQGQGALNEAAITGEGLPVDKAVGDALFAGSVLADGLIEARTTATASGGTLARMAAAIQQAQAQRAPTQRFVDAFARWYTPAVVLLA…	70586	Aquabacterium commune
job.pdb	AF-A0A553NMM9-F1-model_v3.cif	12.900	93	75	4	42	133	306	393	3.085E+00	102	278	1111	RAPGEEYKSIHPPLEEMEEPDCAVRQIVKPTEGAAAGDRIRYVQYTDSMFFSPITPYQRAWEALNRYKGV-DPGVLSGRTIIEARERDIEKIA	QCPGHQSTACQGPETLMLTGQRRHLHLLRTTN--INVTKMVKIFVGNLS--QSTTPEELR-SLFSQYGKVKDCDILKNFAFVHLEGKEEAEEA	11.909,-6.305,-22.892,13.703,-9.598,-21.934,16.286,-10.086,-19.144,19.375,-12.143,-20.044,21.800,-13.535,-17.436,25.538,-13.742,-18.286,27.398,-16.028,-15.845,31.151,-16.848,-15.785,32.165,-13.255,-16.662,35.969,-12.639,-16.314,36.963,-9.916,-13.779,38.338,-7.804,-16.726,35.077,-7.710,-18.789,33.419,-4.259,-18.955,29.715,-3.331,-19.247,30.389,-1.610,-22.633,32.055,-4.778,-24.084,28.943,-6.766,-23…	MVKIFVGNLPQQAEAEELKALFSEYGTVTECAIVKNFGFVHMDDRKCATRAIRKLHLHNLHGTAINVEASRSKNQGPVKLHVANVEKGTNEELKALFEEYGTVTECAIIKNFAFVHMTNSDEAMDAIRGLDNTDFQGKRIHVQISKSRPRGEEEDYGPPDGGYWPPHYPGDRREPPGFRSGPYGYPPGPSQPPPPPPPRRPMYAERGPPVYERERGVDDYFEKYRARPYGAASYEDRRPGAIPPPPPPPSAVMRDRMPGNGVDPYERRPLPPPSESYYARDRSPIRRGPPAPPASAGNDLAYPHSQCPGHQSTACQGPETLMLTGQRRHLHLLRTTNINVTKMVKIFVGNLSQSTTPEELRSLFSQYGKVKDCDILKNFAFVHLEGKEEAEEAIRKLHK…	623744	Danionella translucida
job.pdb	AF-A0A8B3SS19-F1-model_v3.cif	14.900	107	73	4	58	155	1	98	3.278E+00	101	278	106	MEEPDCAVRQIVKPTEGAAAGDRIRYVQYTDSMFF--SPITPYQRAWEALNRYKGVDPGVLSGRTIIEARER-------DIEKIAKIEVDCELYDTARTGLRGRTVH	MKKIILL---LTFLISFSILADNTVTKDYYIKGMTCGGCILGVKVALKKAEGVKFLDQNVSVGIASIKFDEKQYNGAETDCNVSKAIEKYTE------YNVFLDKAH	30.564,-31.495,37.937,28.069,-30.059,36.034,26.194,-30.837,32.801,23.227,-29.292,32.497,20.646,-29.655,29.787,17.651,-28.709,31.089,14.207,-28.767,29.558,13.098,-29.728,26.042,9.567,-29.744,27.485,7.310,-28.432,25.210,6.170,-24.856,25.465,4.333,-24.493,22.637,4.042,-20.830,23.402,3.344,-20.170,19.811,0.500,-18.102,21.148,-1.591,-18.246,17.998,-2.527,-14.630,18.343,-5.362,-14.837,15.866,-4.045,-11…	MKKIILLLTFLISFSILADNTVTKDYYIKGMTCGGCILGVKVALKKAEGVKFLDQNVSVGIASIKFDEKQYNGAETDCNVSKAIEKYTEYNVFLDKAHKKLACGQQ	2152716	Halobacteriovorax vibrionivorans
job.pdb	AF-A0A662RRM4-F1-model_v3.cif	13.400	82	61	5	80	155	2	79	3.278E+00	101	278	119	RIRYVQYTDSMFFSPITPYQR----AWEALNRYKGVDPGVLSGRTIIEARERDIEKI-AKIEVDCELYDTA-RTGLRGRTVH	SIETREILISP-DSKVTPAQMKGKILAILSDSNRSIKVKETCYGALVEGEADELKQIINEVR---EMDRNGIYSKPRGFPIG	4.769,-20.228,-7.513,2.907,-17.304,-9.107,4.494,-13.852,-9.210,1.962,-11.103,-8.451,1.903,-7.344,-7.853,-0.222,-5.932,-5.019,-1.271,-2.453,-4.014,-1.316,-1.952,-0.234,-3.524,1.009,0.724,-3.730,2.925,3.993,-7.113,4.381,5.009,-7.032,8.250,4.929,-8.079,8.251,8.659,-5.120,5.991,9.685,-2.146,7.253,11.750,0.169,4.951,9.707,2.190,6.762,7.011,3.343,5.267,3.642,6.958,5.804,4.834,6.331,3.844,8.102,4.605,1.…	MSIETREILISPDSKVTPAQMKGKILAILSDSNRSIKVKETCYGALVEGEADELKQIINEVREMDRNGIYSKPRGFPIGDPRICRATRRGGPRPGFHQLELEHSLLPKVRRALDKIEGE	2250255	Methanosarcinales archaeon
job.pdb	AF-A0A1W9J3P1-F1-model_v3.cif	19.100	99	60	7	46	136	11	97	3.278E+00	101	278	120	EEYKSIHPPLEEMEEPDCAVRQIVKPTEGAAAGDRIRYVQYTDSMFFSPITPYQRA--WEALNRYKGVD-PGVLS--GRTIIEARERDIEKI---AKIE	AVSLSVYMPVQAEEPPQLS----TGPEEA-----SVSQVIVQIGGRFCE---YHREEVEGALRRFPTVRVVEFLNDHGTVLVRYRPDGVPPVQLAASVE	-28.769,-52.136,-39.077,-28.879,-48.539,-37.721,-31.110,-45.530,-38.722,-31.221,-42.634,-37.190,-33.366,-39.578,-36.432,-32.446,-36.166,-34.954,-34.653,-34.183,-32.540,-34.688,-30.608,-33.892,-35.464,-27.967,-31.267,-38.095,-25.257,-31.551,-37.592,-22.293,-29.247,-40.894,-20.540,-28.447,-40.012,-16.935,-27.625,-42.172,-15.612,-24.782,-41.857,-11.843,-24.951,-43.337,-10.937,-21.562,-43.904,-7.196,…	MKRGLMVMGLAVSLSVYMPVQAEEPPQLSTGPEEASVSQVIVQIGGRFCEYHREEVEGALRRFPTVRVVEFLNDHGTVLVRYRPDGVPPVQLAASVEQALASGIGCKAWVDRGGSPQAKS	1978765	Nitrospira sp. ST-bin5
job.pdb	AF-A0A5C5ZYD0-F1-model_v3.cif	10.000	129	88	6	34	149	15	128	3.278E+00	101	278	130	DIVRLLAHRAPGEEYKSIHPPLEEMEEPDCAVRQIVKPTEGAAAGDRIRYVQYTDSMFFSPITPYQRAWEALNRYKGVD-PGVL---------SGRTIIEARER---DIEKIAKIEVDCELYDTARTGL	GIMYVVAQTPSDPATNQETAVATSVTQPAT-----VEPSA-----EQLTKVTLSVPDMMCPHGCYPSIKERLESSDDIVSVELGPQKVEGEIDNRQIIVTHKESFNVDDAIAQLETIGFK-----NASV	-48.849,11.780,-26.790,-46.434,14.558,-28.042,-47.571,18.117,-26.983,-46.235,18.247,-23.327,-42.465,18.085,-24.195,-41.919,21.734,-25.354,-42.872,23.621,-22.099,-39.730,22.856,-19.977,-36.959,24.279,-22.254,-37.643,28.080,-21.808,-37.190,28.557,-17.981,-33.397,27.781,-17.967,-32.191,30.964,-19.792,-33.512,33.696,-17.394,-31.717,32.326,-14.250,-28.163,32.596,-15.704,-28.282,36.431,-16.184,-29.083,…	MRSVVYGVAILAAAGIMYVVAQTPSDPATNQETAVATSVTQPATVEPSAEQLTKVTLSVPDMMCPHGCYPSIKERLESSDDIVSVELGPQKVEGEIDNRQIIVTHKESFNVDDAIAQLETIGFKNASVVQ	2528005	Stieleria varia
job.pdb	AF-A0A2M7B4B0-F1-model_v3.cif	13.000	92	60	7	55	133	14	98	3.278E+00	101	278	150	LEEMEE--PDCAVRQIVKPTEGAAAGDRIRYVQYTDSMFF----SPITPYQRAWEALNRYKGV-DPGVLS--GRTIIEARER----DIEKIA	IQSTEPPAPRSDAERRNYPEGGPSV--IMEKLQLNIPNMWADHHVP-----KVRAVLTRLDGLEDVYASAAWKQALVSYDPAKTDLATIKKA	-10.110,19.709,-19.363,-12.279,16.649,-18.339,-10.089,15.136,-15.546,-10.483,17.619,-12.601,-14.301,17.294,-12.123,-14.387,13.507,-11.452,-12.119,14.016,-8.364,-14.625,16.473,-6.761,-17.584,14.042,-7.176,-15.841,11.244,-5.164,-14.946,13.689,-2.309,-18.599,14.881,-2.010,-19.827,11.236,-1.697,-17.665,10.708,1.470,-19.321,13.794,3.129,-22.995,12.632,2.954,-23.744,12.145,6.686,-27.055,10.513,5.669,-2…	MLYIEHRREVTTLIQSTEPPAPRSDAERRNYPEGGPSVIMEKLQLNIPNMWADHHVPKVRAVLTRLDGLEDVYASAAWKQALVSYDPAKTDLATIKKALAEAGYPVDGEGVPMLVQPSEKRRDPQWKVLGARVTVTNQADVEMSGEFRKY	1973906	Anaerolineae bacterium CG06_land_8_20_14_3_00_57_67
job.pdb	AF-A0A7J5EXC2-F1-model_v3.cif	10.800	74	56	3	80	150	100	166	3.278E+00	101	278	181	RIRYVQYTDSMFFSPITPYQRAWEALNRYKGVDPGVLSGRTIIEA---RERDIEKIAKIEVDCELYDTARTGLR	RYHYDVLFLKE---PLTAAEAMKSVKTKEGVDQAHAGAGVLYFSRLIARKSSSQLPRIVGTPIYQ----RMTIR	-18.976,6.147,10.329,-16.131,6.605,7.826,-14.966,3.578,5.812,-11.216,2.976,5.638,-8.884,0.568,3.884,-6.001,-0.589,6.110,-3.043,-1.845,4.069,-0.656,-3.979,6.145,3.047,-4.367,5.275,5.227,-7.470,5.363,2.691,-10.197,6.320,2.470,-13.665,4.664,5.604,-12.953,2.505,8.697,-15.223,2.469,7.267,-17.294,5.403,7.405,-14.261,7.820,4.590,-12.779,9.977,2.098,-15.594,9.210,-1.342,-14.073,9.911,-4.674,-15.812,9.233…	MNRYVVLLRGINVGGKNLIKMTALAASLAEAGFADVVTYIQSGNVLVSSKELRRPALTKKIEGVLGKRFDYRASVVIRDTKEMKRIVTRAPSGFGVEPARYHYDVLFLKEPLTAAEAMKSVKTKEGVDQAHAGAGVLYFSRLIARKSSSQLPRIVGTPIYQRMTIRNWNTTTRLLQLMTEA	2212474	Kofleriaceae bacterium
job.pdb	AF-A0A6A4E052-F1-model_v3.cif	14.800	121	79	8	42	152	63	169	3.278E+00	101	278	192	RAPGEEYKSIHPPLEEMEEPDCAVRQIVKPTEGAAAGDRIRYVQYTDSMFFSPITPYQRAW--EALNRYKGV-DPGVL--SGRTIIEARERDI-----EKIAKIEVDCELYDTARTGLRGR	ENGGAQQRKTLP----VRENDCVISSEVSLSIDEADTRAIVKVTLLIGGMT---CNSCANTVEGSLECTEGVVSAFVSFTTEKVIVQFD-RDVVSVQALVEAVEDVGY------GALCIPG	-45.775,-28.534,-32.100,-43.417,-26.589,-30.420,-41.082,-24.445,-29.951,-40.384,-21.013,-28.437,-36.880,-19.493,-28.874,-35.813,-17.863,-25.615,-34.791,-14.328,-24.794,-31.169,-13.695,-23.887,-31.031,-10.403,-22.060,-27.300,-10.188,-21.467,-27.202,-7.849,-18.511,-23.959,-5.962,-18.370,-24.228,-4.164,-15.039,-24.164,-0.421,-15.254,-21.780,0.002,-12.320,-22.677,3.490,-11.162,-20.409,6.276,-12.480,-…	MSCATSSRRDGTGSVDFETKTASVLKANLMTKRCWGGVVRRLSSTFNARLIRTSRLSGVKTAENGGAQQRKTLPVRENDCVISSEVSLSIDEADTRAIVKVTLLIGGMTCNSCANTVEGSLECTEGVVSAFVSFTTEKVIVQFDRDVVSVQALVEAVEDVGYGALCIPGDEQSRRRNPFDRWDDVQLVLQLG	129364	Phytophthora rubi
job.pdb	AF-A0A6A8VZG0-F1-model_v3.cif	14.000	64	39	5	83	139	235	289	3.278E+00	101	278	318	YVQYTDSMFFSPITPYQR--AWEALNR-----YKGVDPGVLSGRTIIEARERDIEKIAKIEVDC	LTVVASV------TPLQQPLALAALAAVQAGSSEALNVSTQAERLSVRCAPA--DKMA-VLTAL	-23.908,-4.128,-22.308,-23.562,-7.749,-20.857,-19.872,-7.569,-19.607,-20.280,-4.735,-17.003,-22.729,-6.804,-14.837,-20.451,-9.887,-14.406,-17.373,-7.878,-13.174,-19.263,-6.244,-10.220,-19.444,-9.662,-8.435,-15.572,-9.913,-8.173,-14.681,-6.360,-6.950,-13.994,-5.538,-3.276,-14.400,-1.801,-4.138,-16.205,-0.233,-7.144,-16.297,3.491,-8.078,-18.316,5.005,-10.958,-18.113,8.748,-11.741,-17.261,9.591,-8.0…	MKSLHAETAMSAISLRGVSHQFGAFTALQDVSFDIGRGEMFGLIGHNGAGKSTLFKLMLGLLTPASGSLKVLGQDTGAAAFRQTRRQIGYLPENFVTYDNLSGAEVLQLFADLKQVPRSACADLLDLVGLTAAAGRHVQTYSKGMRQRLGLAQALLGEPQLIFLDEPTNGLDPQGIADFYAILDSVRARGATIVITSHILAEIQERVDHLLIMHGGRVAAQGTLAELRQGMALPLTVVASVTPLQQPLALAALAAVQAGSSEALNVSTQAERLSVRCAPADKMAVLTALLPVASDVAVHESTLEQVFLGYGAAYAHVH	1890295	Pseudoduganella danionis
job.pdb	AF-A8JCI2-F1-model_v3.cif	13.400	119	82	8	42	152	359	464	3.278E+00	101	278	464	RAPGEEYKSIHPPLEEMEEPDCAVRQIVKPTEGAAAGDRIRYVQYTDSMFFSPITPYQRAWEALNRYKGV-DPGVLSGRTIIEARERDIEKIAKIEVDCELYDTA-------RTGLRGR	PPPQQQQQATAAP---GSGAATAV--AAGPTAANSSYNPRARIIIYGLPTTA--GKL-EMYEAFARYGATMGVSASGGQGVVQYGDREA---AQRAV--AAANGTMVCGAAVRVALSEP	-39.592,17.656,2.614,-38.555,14.020,1.877,-36.970,12.114,4.788,-34.368,9.759,3.267,-34.463,6.620,5.438,-30.931,5.976,6.746,-30.583,2.178,6.464,-29.410,1.046,9.935,-25.993,-0.520,9.451,-25.407,-2.827,12.428,-22.099,-2.095,14.283,-19.421,-3.605,12.050,-17.135,-5.652,14.337,-13.629,-4.179,13.973,-11.179,-7.142,14.014,-8.333,-4.696,13.038,-7.182,-1.101,14.019,-7.642,0.066,10.351,-10.156,2.852,9.432,-…	MQSVAIKDSAPAVVDHPNLYIKNLPPNMNQTDVEVLFRPFGPVTGCKFFRTASVPYAFLRLSTPEQAQDAISKMNNYTVAGKVLLVKPADVDAVYDEPNENLYVRGLPLTWTEEDVRGYFETFGPLVAMVRFQNLEHATAARDSANAMSPPGAPPGTMPLNVKYADTHEEKQRKAASRVGGGGMPPMGGPMMGRGPGPMGGHMGGPMGGPMGGPMGMGPMDGGMGPMDGGMGGMGPMDGGMGGAGGRMPGRGAGPGPAMRYAPYPGGSGGPVGGPMGSPGGFGPMGGPPPPPPRRQQQPDMHQQPQQMMIMGGPMQQQPPMQQPMQQSMQQPMQQPMQQPMQGPPHMQQPQAQMGMGMPPPQQQQQATAAPGSGAATAVAAGPTAANSSYNPRARIIIY…	3055	Chlamydomonas reinhardtii
job.pdb	AF-A0A428QVH3-F1-model_v3.cif	12.300	113	81	6	40	138	172	280	3.278E+00	101	278	1025	AHRAPGEEYKSIHPPLEEMEEPDCAVRQI------VKPTEGAAAGDRIRYVQYTDSMF--FSPITPYQRAWEALNRYKGVDPGVLS---GRTIIEARER---DIEKIAKIEVD	DANTCCKSHKTTPKKKKHARKPHPTIPTFKPSGTGVKTSDPEKA-DGAETVNFLVSGMDCTTCADKLMRV---FGSMTGVSQARVNFVMGNGEFNVDTSITDADEVIRFATTA	-29.729,46.822,7.186,-29.321,48.269,3.643,-28.506,49.069,0.560,-28.556,49.454,-2.925,-30.638,49.308,-6.222,-31.433,48.879,-9.422,-33.923,47.859,-12.172,-36.227,45.323,-13.988,-38.329,44.631,-16.479,-40.194,42.459,-19.160,-42.176,39.736,-19.508,-44.115,36.980,-19.772,-45.631,33.645,-18.459,-47.549,31.080,-18.961,-47.883,27.195,-18.991,-49.495,24.353,-19.922,-50.957,21.516,-22.159,-51.425,17.670,-2…	MGASYCSNPNGDKPSPASPPEEHHDSHEHSGCCGDDHGHQPDHDDHDGHDGHAHGGCCGDDHDHESHNDDHGHARCCDDSDCASVMSTASTCCGSEERCDEKCIENVAALECAKACDDDPNHDKSSDHPHEHDKTGHKTGAACNTHLQAAFDQYSSYLEQLRCICRSVIDRDANTCCKSHKTTPKKKKHARKPHPTIPTFKPSGTGVKTSDPEKADGAETVNFLVSGMDCTTCADKLMRVFGSMTGVSQARVNFVMGNGEFNVDTSITDADEVIRFATTASGFTLSKVVGGNYFLDVLVSSTEGKRLVDEPPRGVTDVQLLDKATVRLSYEPTVIGARDLFASLEGQCQGLAQPRGDPQLENSRRRLWDQLTKTALAAALTIPVAVVSWDHDLVDSKTK…	1325737	Fusarium sp. AF-6
job.pdb	AF-A0A2L2PXT3-F1-model_v3.cif	13.300	90	63	6	68	151	1	81	3.484E+00	100	278	84	IVKPTEGAAAGDRIRYVQYTDSMFFSPITPYQRAWEALNRYK---GVDPGVLSGRTIIEAR-ERDIEKIAK--IEVDCELYDTARTGLRG	MSGGNSGS-----EVEVRVVRLAANSP-AAPLTVIRLLALLPPDWPCSARVSADRITLRVGAGPDAARAAVTGALRDRALR---GWSLAD	11.617,-2.062,29.909,10.102,0.330,27.337,6.442,-0.588,27.152,4.975,0.930,24.014,1.284,-0.035,24.073,0.927,-2.232,20.914,-2.326,-0.738,19.686,-2.269,-3.474,16.971,-0.114,-2.063,14.164,-0.808,-4.098,11.015,1.800,-4.935,8.400,0.536,-4.437,4.805,2.787,-5.480,1.898,2.628,-3.912,-1.566,4.541,-5.407,-4.540,5.458,-3.987,-7.960,3.747,-5.916,-10.802,5.455,-4.198,-13.790,8.973,-2.803,-14.431,7.446,0.397,-15…	MSGGNSGSEVEVRVVRLAANSPAAPLTVIRLLALLPPDWPCSARVSADRITLRVGAGPDAARAAVTGALRDRALRGWSLADAHE	2094021	Streptomyces sp. WAC00288
job.pdb	AF-A0A7W7PEH2-F1-model_v3.cif	12.900	85	57	5	79	151	6	85	3.484E+00	100	278	85	DRIRYVQYTDSMFFSPITP-YQRAWEALNRYK---GVDPGVLSGRTIIEAR--------ERDIEKIAKIEVDCELYDTARTGLRG	DPQVVVTAVRHD--PGAAPGQTTVIRVLSMLPAHWVCAPVADQDGFELHVRFQGAAEDAEAVSAHVARVFQDPALR---GWRRAG	30.412,-7.271,-8.324,28.216,-4.195,-8.889,25.422,-4.012,-6.309,22.796,-2.868,-8.777,20.403,-1.817,-6.061,17.094,-2.722,-7.694,15.036,0.506,-7.912,12.633,0.903,-5.002,9.391,2.793,-4.268,8.279,3.423,-0.667,4.518,3.702,-0.072,3.137,4.933,3.240,-0.531,4.628,4.172,-2.720,5.637,7.102,-6.035,4.377,8.436,-8.554,7.253,8.416,-11.683,5.161,9.224,-11.721,3.427,12.688,-14.212,0.894,11.149,-11.619,-0.338,8.562…	MNDRHDPQVVVTAVRHDPGAAPGQTTVIRVLSMLPAHWVCAPVADQDGFELHVRFQGAAEDAEAVSAHVARVFQDPALRGWRRAG	55404	Streptomyces netropsis
job.pdb	AF-A0A562HCY3-F1-model_v3.cif	10.700	84	60	4	58	136	1	74	3.484E+00	100	278	103	MEEPDCAVRQIVKPTEGAAAGDRIRYVQYTDSMFFSPITPYQRAWEALNRYKGVDPGVL-----SGRTIIEARERDIEKIAKIE	MPEVLSRSD-----FQEDCVRDHPNYGYFVGKNRRS----FYKLKSALNESS-LNPLIIRDADHENAFFAKVLKSEADQFVELT	-41.520,28.294,-1.187,-38.030,26.726,-1.462,-37.619,23.913,-4.031,-37.209,20.579,-2.212,-34.323,18.896,-4.055,-35.439,15.256,-4.538,-33.290,12.282,-3.368,-32.971,11.657,-7.169,-30.615,14.732,-7.438,-27.949,12.737,-5.594,-26.163,10.474,-7.972,-25.899,7.553,-5.626,-22.499,6.954,-7.200,-22.818,3.312,-6.163,-19.067,2.663,-5.794,-18.363,2.604,-2.033,-15.587,0.107,-2.976,-13.338,2.089,-5.363,-9.803,0.7…	MPEVLSRSDFQEDCVRDHPNYGYFVGKNRRSFYKLKSALNESSLNPLIIRDADHENAFFAKVLKSEADQFVELTKRYEFKRARLSPSVLDAIKWVFGDGWLTE	884086	Desulfitobacterium sp. LBE
job.pdb	AF-B7QJU2-F1-model_v3.cif	14.200	126	83	8	42	166	6	107	3.484E+00	100	278	117	RAPGEEYKSIHPPLEEMEEPDCAVRQIVKPTEGAAAGDRIRYVQYTD-SMFFSPITPYQRAWEALNRYKGVDPGVLSGRTIIEARERDIEKIAKIEVDCELYDTARTGLRGRTVHGHAVRLDKDGM	IQSGKNKKMAE--SDEREKP------VGKVYE----FNPTCRIEATVVTGLEHI--AKDECWSKLG----AQPETARGRIFFELPVDRVGEVWKLQ-GI-----DNLFVVLDTFKDNPLPASKDDL	2.135,57.197,61.780,-0.245,55.221,59.517,1.125,53.231,56.518,-0.916,52.900,53.280,0.115,51.057,50.291,2.341,50.118,47.278,1.135,51.278,43.814,0.974,48.971,40.921,3.501,48.108,38.222,4.009,49.289,34.685,5.647,46.375,32.891,6.442,47.588,29.366,4.881,45.485,26.542,7.752,44.435,24.289,6.102,43.446,21.017,8.162,40.423,19.980,7.176,39.961,16.334,7.414,36.162,16.160,8.572,35.718,12.539,8.069,31.933,12.7…	MTRDPIQSGKNKKMAESDEREKPVGKVYEFNPTCRIEATVVTGLEHIAKDECWSKLGAQPETARGRIFFELPVDRVGEVWKLQGIDNLFVVLDTFKDNPLPASKDDLTPALTSLVDK	6945	Ixodes scapularis
job.pdb	AF-A0A661NZC7-F1-model_v3.cif	18.500	113	68	9	57	160	26	123	3.484E+00	100	278	124	EMEEPDCAVRQIVKPTEGAAAGDRIRYVQYTDSMFF--SPITPYQRAWEALNRYKGV-DPGVL--SGRTIIEARER----DIEKIAKIEVDCELYDTARTGLRGRTVHGHAVR	NDGEPAGA------PATAATQAAATAEAVFTVEGMHCASC--PV-TVRTAAERVPGVAKARVSFEEARVWVTYDPAQASPDVIGRAITD---SGY---RATQAPRAVGAPAAQ	-62.445,26.463,21.570,-60.738,28.931,23.157,-58.285,30.932,23.749,-56.461,34.246,22.822,-54.247,36.573,23.401,-51.852,39.220,22.790,-49.065,40.708,24.941,-46.972,43.285,24.412,-43.597,44.874,25.196,-40.647,45.527,25.741,-37.450,47.560,25.339,-35.723,49.620,23.360,-31.972,49.960,23.660,-31.160,52.786,21.985,-27.592,54.040,21.744,-24.705,54.556,20.614,-21.220,55.131,19.255,-18.157,53.325,20.124,-15…	MMKRPTTTRAFLVLSALAVVLAAGCNDGEPAGAPATAATQAAATAEAVFTVEGMHCASCPVTVRTAAERVPGVAKARVSFEEARVWVTYDPAQASPDVIGRAITDSGYRATQAPRAVGAPAAQP	2026735	Deltaproteobacteria bacterium
job.pdb	AF-L0KWV5-F1-model_v3.cif	9.300	75	57	3	83	152	7	75	3.484E+00	100	278	143	YVQYTDSMFFSPITPYQRAWEALNRYKGVDPGVLSGRTIIEARERDIEK-IAKIE----VDCELYDTARTGLRGR	IITKIVVISSDSVLPIDAAMKVYESENAITIKETCFGTMVTGPRIAVDRVIAELRGMDRNHI------FVKERGF	-0.220,6.602,-32.852,2.528,6.986,-30.230,2.592,3.638,-28.381,3.596,5.378,-25.148,3.088,2.456,-22.772,0.945,3.820,-19.900,3.587,4.088,-17.130,1.970,4.164,-13.691,3.083,4.200,-10.074,1.134,2.303,-7.388,1.746,2.647,-3.654,1.226,-0.573,-1.670,0.515,-0.143,2.045,0.648,-3.166,4.351,-1.458,-3.338,7.515,-1.174,-7.148,7.927,-0.006,-9.029,11.035,1.110,-11.912,8.688,2.807,-10.024,5.787,5.768,-7.674,6.345,6.…	MNNEEDIITKIVVISSDSVLPIDAAMKVYESENAITIKETCFGTMVTGPRIAVDRVIAELRGMDRNHIFVKERGFHPGDERRCRAVRGGGPRPGFHYLREEVQMLPMIGKALDAYEQHVPPTEIHRAEKIDTKKLKSIIESNL	867904	Methanomethylovorans hollandica DSM 15978
job.pdb	AF-A0A3B5Y0R7-F1-model_v3.cif	13.600	147	92	10	41	170	17	145	3.484E+00	100	278	195	HRAPGEEYKSIHPPLEEMEEP-----------DCAVRQIVKPTEGAAAGDRIRYVQYTDSMFFSPITPYQRAWEALNRYKGVD-PGVL--SGRTIIEA---RERDIEKIAKIEVDCELYDTARTGLRGRTVHGHAVRLDKDGMMFDA	FYPPGGHHDTRH----YRGHPAGRSSAHRHHHGAAGRTVASRSRPAL---SLQTVELKVRMCCDG--CERAVMQSLVNLRGVDSVEVDAGTGKVRVTGYVERGK---VLREVRRRSGKK----ADFWPS--GGTPLRFASPGGCFGG	23.065,-46.158,-14.401,22.575,-43.123,-12.233,23.562,-39.605,-13.352,22.683,-37.051,-16.007,19.890,-34.584,-14.910,21.494,-32.697,-11.954,23.499,-30.038,-13.929,20.699,-27.529,-14.898,19.381,-27.009,-11.301,22.607,-25.422,-9.892,22.571,-22.268,-12.155,19.087,-20.922,-11.135,19.850,-20.911,-7.350,22.744,-18.367,-7.526,20.953,-14.976,-8.104,18.610,-14.707,-5.023,21.055,-15.126,-2.049,23.620,-12.265…	MADLVSDVLLSFFCCCFYPPGGHHDTRHYRGHPAGRSSAHRHHHGAAGRTVASRSRPALSLQTVELKVRMCCDGCERAVMQSLVNLRGVDSVEVDAGTGKVRVTGYVERGKVLREVRRRSGKKADFWPSGGTPLRFASPGGCFGGSEPYRDTYSYHRRGYGDGGDRHGRARRPARGSDAVSNMFNDDDVNACAIM	4565	Triticum aestivum
job.pdb	AF-A0A0N5B985-F1-model_v3.cif	13.000	100	76	6	41	136	127	219	3.484E+00	100	278	242	HRAPGEEYKSIHPPLEEMEEPDCAVRQIVKPTEGAAAGDRIRYVQYTDSMFFSPITPY---QRAWEALNRYKGVDPGVLSGRTIIEARERD-IEKIAKIE	RRGTGSRFSDDRTPRGAFRGRGVP---RGRGGSHANVV-RLYSILLENLDE--ECSAVDLMLYCLQKCGMPDFTD-TFEEGKGIIGYHDRNKLEKIKSRL	-38.588,-66.893,31.815,-35.062,-65.810,30.913,-33.224,-64.366,28.440,-31.428,-61.579,26.696,-30.143,-60.251,23.897,-29.151,-56.832,22.367,-30.180,-53.512,23.565,-27.808,-50.566,24.044,-25.290,-48.396,22.990,-24.955,-45.118,21.218,-21.323,-43.948,21.416,-19.620,-41.082,19.525,-16.144,-41.236,17.903,-13.929,-39.420,20.408,-10.429,-40.384,21.166,-7.248,-38.722,19.865,-3.685,-39.668,18.943,-1.276,-37…	MVTEDRDYRRRSPSYSHRDYSRSRDDRRDRDGDRYKRSGGDRYGDSRSADRYRDSRISDRDRSSERRRSTRDYDYSSRDDRYDDRSSRRRDDKYSRSSRYDGYRSSDRYSDRRTPDRSGSERYSSSRRGTGSRFSDDRTPRGAFRGRGVPRGRGGSHANVVRLYSILLENLDEECSAVDLMLYCLQKCGMPDFTDTFEEGKGIIGYHDRNKLEKIKSRLNKDNQIPLLNGGFSEFTITREQS	174720	Strongyloides papillosus
job.pdb	AF-A0A7C1NPB7-F1-model_v3.cif	9.800	91	59	7	76	152	381	462	3.484E+00	100	278	462	AAGDRIRYVQYTDSM--------FFSPITPYQRAWEALNRYK--GV-DPGVLSGRTIIEARERDIEKIAKIEV---DCELYDTARTGLRGR	VFYSEMETLQIDGGKKQKVRPGDILGALT-------GEDGIPGAAVGKINIADNWSYVAVS-RDVYKLALQKLGQGKLKGRS-FRVRLISH	10.460,-6.328,33.693,11.117,-5.674,29.977,9.245,-2.390,29.191,9.072,-3.687,25.548,6.751,-6.714,26.105,3.037,-6.371,25.148,2.320,-8.262,28.447,3.566,-5.114,30.311,0.614,-3.081,28.909,-2.924,-2.730,30.372,-4.609,-4.727,27.563,-7.535,-7.166,27.854,-6.302,-10.802,28.370,-8.070,-11.913,25.136,-6.147,-9.277,23.083,-2.808,-10.340,24.681,-3.592,-14.029,23.883,-4.360,-13.066,20.252,-1.101,-11.022,19.970,0…	MNQTEFSSQKLQPNLLKNLSSLGYKEMTPIQAQSLPHILSGKDVIAQGKTGSGKTAAFALGLLEKLKVKQFRVQSLVLCPTRELADQVAKEIRRLARTIHNIKVLTLCGGMPFGPQVGSLEHGAHIVVGTPGRIEEHLRKGTLELNNLSTLVLDEADRMLDMGFQPSLDAIVEYIPSKRQTMLFSATFPDQIQSIAKRIMASPVMVQVESTHDKSTIQQHFFKVADDKQRLTALRLLLMKYRPESSVVFCNTKREAQEVSDELAAYGFSTLALHGDLEQRERDQALVRFSNKSISVLVATDVAARGLDIEALDAVINYQLARDTEVHIHRIGRTGRAGSKGIACSFYSDREHYKVVMLEEYLDRMIVSEPLPPTNLLDKPVFYSEMETLQIDGGKKQKV…	2024853	Porticoccus sp.
job.pdb	AF-A0A178BJN9-F1-model_v3.cif	15.700	127	84	8	42	153	66	184	3.484E+00	100	278	919	RAPGEEYKSIHPPLEEMEEPDCAVRQIVKPTEGAAAGDR------IRYVQYTDSMFFSPIT---PYQRAWEALNRYKGV-DPGV--LSGRTIIEARERDI---EKIAKIEVDCELYDTARTGLRGRT	SAQHEVYDKASVSRATVKQPKFSTKAISSVVKVQAKGTDEEQPAVHEHVTFTITGM----TCTGCVKKIIGVFNHVSGVSNVNVNYVAGKAECDVDLRVIAADQALSKLERE-TGF---KCTRTFST	-51.206,-1.380,-18.062,-50.875,1.884,-19.574,-50.616,5.367,-20.995,-48.962,7.101,-23.348,-48.293,9.900,-24.902,-48.359,13.076,-27.255,-47.356,16.124,-28.491,-45.024,17.778,-30.442,-44.304,21.136,-32.137,-41.897,23.125,-33.565,-40.088,26.057,-35.499,-39.212,29.046,-36.502,-36.442,31.725,-37.156,-34.364,34.700,-36.691,-32.986,37.988,-35.944,-31.848,41.548,-35.342,-31.711,45.268,-34.102,-31.441,47.9…	MPREDICCNAKKRDAISGPRLRRKEGELSKGTSSAVFISSHEYLRHEKRKPTFSCQRKISGTDLPSAQHEVYDKASVSRATVKQPKFSTKAISSVVKVQAKGTDEEQPAVHEHVTFTITGMTCTGCVKKIIGVFNHVSGVSNVNVNYVAGKAECDVDLRVIAADQALSKLERETGFKCTRTFSTILALDELMTKEDAQRLEEANLAGIRSVDCVGKGLYEISFDPAIIGARTILSSTNGRLAPPRKDKTLASGQKALFLKLFSFIAAAIMTIPVVVLAWANTPVSYNTKSIISLILATGVQLVAVPEFYIPALKALIFSRSIEMDMLVVISVSAAYLYSVVAFGLTHAGYLLEEGEFFETSTLLITLVLLGRLVSTFAKLRAVSAVSLRSLQAETAYLE…	979981	Fonsecaea multimorphosa
job.pdb	AF-A0A1T5MKD0-F1-model_v3.cif	9.200	97	66	8	65	151	21	105	3.702E+00	99	278	133	VRQIVKPTEGAAAGDRIRYVQYTDSMFFSPITPYQRAW--EALNRYKGV-DPGVL--SGRTIIEAR-----ERDIEKIAKIEVDCELYDTARTGLRG	YANLRHLSV-TERLKHVQLVSFNLSGSL---SNKSRVSLTEKISSSPGVTACSINPEGTIASVIYYPDEVDEATLNAV--LSTQC------TIEKRE	21.395,-7.707,-53.309,24.105,-5.239,-52.026,21.545,-2.359,-51.863,19.039,-4.529,-49.881,21.734,-5.389,-47.248,22.759,-1.714,-46.881,19.097,-0.581,-46.514,18.393,-3.301,-43.879,21.534,-2.323,-41.899,20.485,1.387,-41.917,16.946,0.407,-40.795,18.360,-1.779,-37.968,20.698,1.054,-36.796,17.808,3.580,-36.887,15.657,1.135,-34.837,18.447,0.659,-32.210,18.960,4.460,-32.016,15.178,4.923,-31.474,15.115,2.26…	MKTLRITSAILAMAFIALILYANLRHLSVTERLKHVQLVSFNLSGSLSNKSRVSLTEKISSSPGVTACSINPEGTIASVIYYPDEVDEATLNAVLSTQCTIEKRELAAVGGCPVHQVNASVQQFVSMLDLRTR	688867	Ohtaekwangia koreensis
job.pdb	AF-A0A662JM48-F1-model_v3.cif	14.100	78	55	4	80	152	3	73	3.702E+00	99	278	172	RIRYVQYTDSMFFSPITPYQRAWEALNRYKGVDPGVLSGRTIIEARER---DIEKIA--KIEVDCELYDTARTGLRGR	VLRRALIVVTP-TSKLTPSALAEQLSWLGLPLTIKLYGFGLVVEGDEEHVDAAVKYAWSLDPDNL------LVKPRGF	13.167,8.126,-22.242,10.892,5.158,-21.438,7.857,6.651,-19.649,7.469,4.388,-16.600,3.889,3.758,-15.427,3.109,4.403,-11.747,0.206,3.291,-9.580,-0.626,4.064,-5.964,-2.318,1.030,-4.368,-4.169,2.167,-1.217,-5.107,-0.481,1.359,-8.218,0.459,3.353,-8.254,-0.032,7.204,-10.883,-2.796,6.701,-8.511,-4.960,4.598,-7.001,-8.134,6.052,-3.949,-7.325,3.870,-1.236,-5.085,5.271,0.686,-2.703,2.955,3.863,-4.688,3.894,…	MTVLRRALIVVTPTSKLTPSALAEQLSWLGLPLTIKLYGFGLVVEGDEEHVDAAVKYAWSLDPDNLLVKPRGFPSVDERFTSQYTARGVARRKGLVQLDFELEMALNMARARGRGVGELKPKIVECKHVREYVVALVVEVNGEKYVYCPEKRFMGDHACYGRCPYGRVILWA	2250277	Thermoprotei archaeon
job.pdb	AF-A0A6N8Y6M1-F1-model_v3.cif	10.600	94	63	4	65	150	84	164	3.702E+00	99	278	179	VRQIVKPTEGAAAGDRIRYVQYTDSMFFSPITPYQRAWEALNRYKGVDPGVLSGRTIIE--------ARERDIEKIAKIEVDCELYDTARTGLR	IVQRA-PKGFGEEPEKYRYDVVFIKK---PLTTAKAMQAVETRDGVDNAYLGQHVLYFKRLVAKATQSRFSKIGSKPEYQ---------QMTIR	-17.442,5.623,5.714,-15.499,2.740,4.025,-11.717,2.376,4.451,-8.738,0.163,3.730,-5.746,-0.093,6.096,-2.456,-1.143,4.470,0.030,-2.567,6.997,3.768,-3.084,6.321,6.324,-5.582,7.600,3.895,-8.351,8.748,4.183,-12.036,7.665,7.433,-11.313,5.697,10.721,-13.257,6.026,9.447,-14.975,9.241,8.949,-11.578,11.019,5.858,-10.126,12.799,3.757,-13.295,12.312,0.063,-12.367,12.685,-2.885,-14.679,11.932,-5.489,-12.850,9.…	MKYVSLLRGINVGGNNIIKMADLKECFNDMGFAKVRTYIQSGNVLFTASESTKALERKIEKTLSKKFRYHARAIVLSQRKLENIVQRAPKGFGEEPEKYRYDVVFIKKPLTTAKAMQAVETRDGVDNAYLGQHVLYFKRLVAKATQSRFSKIGSKPEYQQMTIRNWNTTTKLFSLLDEI	2080303	Candidatus Dadabacteria bacterium
job.pdb	AF-Q1LGN1-F1-model_v3.cif	18.200	82	51	7	79	152	168	241	3.702E+00	99	278	245	DRIRY--VQYTDSMFFSPITPYQRAWEALNRY---KGVDPGVLSGRT-IIEAR--ERDIEKIAKIEVDCELYDTARTGLRGR	ERIAYTTFAIEVDYADES---RVRRWLELSAAEGCTLVDTRYDALATLLIRLPATLRD-GAIATLRDATHG----RARFPDT	82.946,23.627,27.199,84.928,21.189,25.021,85.071,19.410,22.057,86.390,16.555,20.623,86.411,15.028,17.092,87.533,12.023,15.457,87.534,11.381,11.749,88.494,9.013,8.858,88.409,6.900,6.212,87.972,6.888,2.349,87.812,4.835,-0.643,86.745,5.820,-4.239,86.543,3.860,-7.498,85.722,4.866,-11.016,83.467,5.952,-13.878,82.641,4.093,-17.038,80.630,5.887,-19.812,78.465,5.146,-22.864,76.000,4.862,-24.792,72.349,5.…	MISTQHDSFLTVSKLSRDPVSVAAGRPALHSPPAQRPLHFPVLPTYTLAAPVHADIEIRKSRFIALAVPVADRDAAMAVIQDLRAQHPTATHVCWALLAGGQSGMSDDGEPSGTAGRPILEVLRHHDLDGVLAAVVRYYGGVKLGAGGLVRAYTDAIAGALKDAERIERIAYTTFAIEVDYADESRVRRWLELSAAEGCTLVDTRYDALATLLIRLPATLRDGAIATLRDATHGRARFPDTEEQA	266264	Cupriavidus metallidurans CH34
job.pdb	AF-A0A1G5G4S7-F1-model_v3.cif	12.200	106	64	9	46	139	5	93	3.702E+00	99	278	265	EEYKSIHPPLEEMEEPDCAVRQIVKPTEGAAAGDRIRYVQYTDSMFFSPITPYQ--RAWEALNRYKGVDPGVLS---GRT--IIEARERDIEKIAK-IE----VDC	ELSKDV------LKDSSSA--EINAEPEE-----KTAVSVVKICG----MTEAQVRTGVSGMSFKDSVDHEFESEDCGEVHIRLTGPKKAVKSAVKEIKAAFGINV	2.051,-4.305,-92.996,5.113,-3.851,-91.320,7.741,-3.622,-89.475,9.810,-5.619,-86.941,13.266,-5.144,-85.515,16.695,-3.600,-85.297,19.164,-3.574,-83.097,21.073,-4.482,-79.868,23.718,-3.057,-77.611,26.572,-0.916,-76.705,28.218,0.322,-73.384,28.873,-0.649,-70.157,29.458,-0.015,-66.500,28.829,1.823,-63.541,28.537,-0.176,-60.390,27.346,2.114,-57.616,26.308,0.468,-54.410,23.385,-1.508,-53.295,22.936,0.66…	MSDKELSKDVLKDSSSAEINAEPEEKTAVSVVKICGMTEAQVRTGVSGMSFKDSVDHEFESEDCGEVHIRLTGPKKAVKSAVKEIKAAFGINVFTSHEEKTLEDVVVELLLANKLTVSTVESLTGGLLAGRIINVPGVSDIYKAGFITYSNKAKRKLAGVSRKTIDKFGAVSEQTAKEMSKGSANLYKADVVAAVTGNAGPDESEGKPVGLVYIGVNVAGKITTREYHFDGDRRQIREKTVTAALVLMRECILEYYGKVTFGGEN	1520825	Lachnospiraceae bacterium XPB1003
job.pdb	AF-A0A2E7SLZ5-F1-model_v3.cif	9.900	101	71	7	57	152	201	286	3.702E+00	99	278	301	EMEEPDCAVRQIVKPTEGAA--AGDRIRYVQYTDSMFFSPITPYQRAWEALNRYKGVDPGVL-SGRTIIE--ARERDIEKIAKIEVDCELYDTARTGLRGR	DQEFELIEESSEI--SHGPPWRYGEEEKNVELKI-------NKSHAAWALELLGNDAKYKELPDGSIIVSEIVRNWS-KFLFFLFSFLD-----SAEVLSP	40.273,0.870,-30.587,40.019,-1.604,-27.655,39.212,-5.246,-28.601,35.855,-5.254,-26.699,34.654,-1.944,-28.281,35.423,-3.434,-31.740,33.411,-6.644,-31.080,30.468,-4.637,-29.646,30.482,-2.305,-32.692,30.656,-5.373,-35.019,27.643,-7.021,-33.269,25.632,-3.748,-33.429,26.476,-3.264,-37.145,25.433,-6.871,-38.034,22.202,-6.847,-35.882,21.071,-3.483,-37.405,21.661,-4.875,-40.932,18.380,-5.442,-42.875,20.5…	MKKIERLLNLVSALLDAEKPLSRQSIRERIPGAYSENDESFRRTFERDKDELRALGIPISLNKVPGTDPPVDGYQILKVDYEADHPVLEADEIAALHLASNLFHLSGEDTESIFYKMGGVLQENKSALSEIPTEVLDKKIMIGINERFTILFDYKDEQREVNPYRLVFSAGNWYLIGYDKRREGFRHFRADRIEGKVELTDQEFELIEESSEISHGPPWRYGEEEKNVELKINKSHAAWALELLGNDAKYKELPDGSIIVSEIVRNWSKFLFFLFSFLDSAEVLSPPEAREEVIDWLKAMT	2024894	Acidimicrobiaceae bacterium
job.pdb	AF-A0A1Y2HAD2-F1-model_v3.cif	15.500	90	68	4	42	125	228	315	3.702E+00	99	278	358	RAPGEEYKSIHP---PLEEMEEPDCAVRQIV--KPTEGAAAGDRIRYVQYTDSMFFSPITPYQRAWEALNRYKGVDPGVL-SGRTIIEAR	DAPATDSTAPPPHSIPDQPLEQPAGSTAPVTRSPPDPNTIAAQRLKYVVFRDIPLSV--SEDDVSSSVVNYGCDACSRAFRDGDNVVLMY	4.046,-45.388,-24.474,3.371,-41.844,-23.269,6.436,-39.551,-23.255,7.123,-38.673,-19.583,8.540,-35.119,-19.241,11.089,-35.439,-16.408,12.140,-31.820,-15.845,15.425,-32.308,-13.954,15.536,-29.967,-10.966,19.320,-29.508,-11.067,20.573,-25.939,-10.133,19.097,-24.693,-6.846,22.126,-25.540,-4.680,23.430,-22.330,-3.060,21.567,-20.537,-0.229,22.733,-21.719,3.204,20.386,-19.881,5.569,22.511,-20.447,8.696,…	MADDMTLQAEDLEGYDFHGSALRVQRIPNLDEFLARPALLEECIRGNSLERALAAPRGAFEGARPGGAFGLGGPSVGKPLMRSASSSLSASASGSGLGAAAPGPPKANPWLPSSWAMGDPLKAAVKKESETPSATGDEASGAGTASASASGAGGDSMAESNANGDATSGDGGEQQQTGQVDGGAGGEDHVMDDEEGAIDPAAADLEEGEDGAHIETNDGDVTMDEATDAPATDSTAPPPHSIPDQPLEQPAGSTAPVTRSPPDPNTIAAQRLKYVVFRDIPLSVSEDDVSSSVVNYGCDACSRAFRDGDNVVLMYDELQSSFMVAAMGALQFGGRMVKGELATAEYLVQLYMGGLVDF	765915	Catenaria anguillulae PL171
job.pdb	AF-A0A3C1Y9X7-F1-model_v3.cif	13.000	107	75	7	56	149	333	434	3.702E+00	99	278	436	EEMEEPDCAVRQIV-------KPTEGAAAGDRIRYVQYTDSMFFSPITPYQRAWEALN--RYK--GV-DPGVLSGRTIIEARERDIEKI-AKIEVDCELYDTARTGL	DEENIPD----FVSYDREYFPKGENPDGIRSEVATVYINAGKK-EKISRGDVAGYLMKGASLTKDEVGKIVVTDHYAIAAVPRAKAGKILALLADKKIKNTRVKVSL	-7.816,0.293,26.203,-5.069,-1.564,28.207,-1.629,-1.608,26.453,-1.129,-5.354,27.290,-4.413,-6.286,25.521,-3.425,-4.174,22.467,0.048,-5.852,22.287,-1.406,-9.374,22.765,-3.864,-8.764,19.864,-1.101,-7.346,17.630,0.839,-10.604,18.274,-2.216,-12.901,17.674,-3.704,-11.062,14.627,-0.705,-9.428,12.908,2.242,-11.607,14.151,3.851,-8.505,15.789,5.653,-9.903,18.882,8.114,-6.982,19.350,7.830,-3.197,18.872,10.4…	MDSKIILQRLAERHNITALNDMQLRMQADNSPRAILLAPTGSGKTVAFALRLLRRLSASKGDIQAVVLAPSRELVIQIADVIRPVAAGLKTVAFYGGHAMADEENSLKVIPDIIVATPGRLLDHIRRGNLSVNGVGSLVIDEYDKMLELGFLDEMKRIVSRMKQLHLTILTSATPLAEYPDFLQLKGATIMDFTSRGPSGQLQTVRVTSPTKDKLDTLEALLKALPRGRALVFVNHRDASGRVYTYLREKGLPAGLYHGGLEQHQRQQAVDLLNNGTTPILVSTDLGARGLDIDDVDYVIHYHTPLSPESWTHRNGRTARMGRSGTAYIILSDEENIPDFVSYDREYFPKGENPDGIRSEVATVYINAGKKEKISRGDVAGYLMKGASLTKDEVGKIVV…	2049046	Porphyromonadaceae bacterium
job.pdb	AF-A0A7V9PJJ2-F1-model_v3.cif	13.300	105	69	8	35	133	77	165	3.702E+00	99	278	487	IVRLLAHRAPGEEYKSIHPPLEEMEEPDCAVRQIVKPTEGAAAGDRIRYVQ--YTDSMFFSPITPYQRAWEALNRYKG-VDPGVLSGRTIIEAR---ERDIEKIA	VVRLIDGDPL-LAVDTV-----EMEVAA-AAYMDVAAER------DFQYCTEVLVRG---EHLPPGNEVRQALHAFGGSINVVSVGDILKVHVHTDTPEAVFTYA	-39.485,-15.735,1.050,-40.839,-14.706,4.578,-39.305,-11.143,4.856,-40.697,-9.610,1.602,-44.466,-10.257,2.272,-45.278,-10.353,6.036,-48.507,-12.386,6.679,-50.758,-13.242,9.625,-49.107,-16.168,11.466,-45.592,-14.530,11.366,-43.883,-11.738,13.438,-46.885,-9.474,12.535,-49.311,-11.548,14.651,-46.830,-11.737,17.571,-46.173,-7.949,17.390,-49.934,-7.101,17.171,-50.896,-9.401,20.085,-47.948,-8.069,22.143…	AALDDPREGTILTVAREAAAAAERGAERSGDISAFLKYLLAEGEVALAHTPELMAVLKEAGVVDAGGKGFVRMFEGVVRLIDGDPLLAVDTVEMEVAAAAYMDVAAERDFQYCTEVLVRGEHLPPGNEVRQALHAFGGSINVVSVGDILKVHVHTDTPEAVFTYAARWGSVETTKAEDMREQHRRFGHDDRRPVAVVTDSSADLPDTVLDRHRITFVPLQVMFGDTTYMDRVELRPEEFYRQLRASTALPTTSQPAPGAFVRVFRDALGEGEEVVAVLLSGALSGTFKSARAARKAAGLDKVHLVDSRTASLGVGMLALRAAELAEAGWRAPEIVQEIERVRGQSGMLLTVDKYDNLIRSGRVSRGRAWLGGMLDVKPILSLDAAGKVIPVDRVRGREN…	2448054	Gemmatimonadales bacterium
job.pdb	AF-D0J9P2-F1-model_v3.cif	12.800	70	41	3	80	137	466	527	3.702E+00	99	278	542	RIRYVQYTDSMFFSPITPYQRAWEALN---------RYKGVDPG---VLSGRTIIEARERDIEKIAKIEV	SFSKLFLNIG--------YKDNLTKLGLINLINQAVNNSRINIGNIEILSNFSLFEVEKRYQKKILIGMS	-17.370,-24.345,-1.548,-19.728,-22.962,1.198,-20.931,-19.358,0.470,-21.710,-16.536,2.972,-25.416,-17.525,2.600,-24.703,-21.192,3.534,-23.109,-20.131,6.852,-26.177,-17.992,7.852,-24.198,-15.609,10.172,-25.125,-12.318,8.342,-28.457,-10.628,7.623,-29.858,-10.738,4.048,-29.053,-7.026,3.346,-25.320,-7.590,3.999,-25.390,-10.900,2.017,-26.999,-9.056,-0.956,-24.281,-6.343,-0.774,-21.549,-9.062,-0.829,-23…	MKTFKDYNFLNDKIIQALEDLGIKTPTPIQKKVIPYLLKSGKDLIALAQTGTGKTAAFGLPIIQKINLEFRFPQALILCPTRELCIQITRDLSRFSRYISLIKIIPLYGGVSIENQILSLQKRTHIIVGTPGRIIDLIERKKLHLSDIKYLVLDEADEMLNMGFKEELDSIIIKLPKKRQSLLFSATMSKYMNGIAHDYLIDPIEIITGKRNFASDDVRHIYYIVSNQNKYLALKRIVDINPDIYGIIFCKTRKETREIAESLIQDGYNADALYGDLSQSQRESVMNRFRNRILQFLVATDIAARGIDVNDVTHVINYNIPDESEIYVHRSGRTGRAGNTGISVCIIHSRETRNLREFEKKIGKSFERIMIPSGEEVCEKKLFHFIEKVKKIVVDEQSM…	600809	Blattabacterium sp. (Periplaneta americana) str. BPLAN
job.pdb	AF-A0A3M3KML4-F1-model_v3.cif	9.300	96	66	7	67	150	466	552	3.702E+00	99	278	554	QIVKPTEGAAAGDRIRYVQYTDSM--------FFSPITPYQRAWEALNRYKGV-DPGVLSGRTIIEARERDIEKIAKIEV---DCELYDTARTGLR	DKLSIKEGGKLLPAMTTLCIGSGRKDKLRPGDILGA--LTGEAGIAGT---QVGKIAIFDFQAYVAVE-RSMAKQALERLNNGKIKGK---SLRVR	36.568,37.553,32.791,34.529,34.347,33.376,34.558,31.247,33.705,34.792,27.652,35.008,37.478,25.011,34.839,36.662,21.322,35.511,37.332,19.858,38.990,39.496,16.743,38.738,40.273,15.442,42.260,42.850,12.750,42.758,43.283,9.012,43.378,45.191,7.214,45.742,46.735,3.966,44.427,47.382,0.508,45.187,47.471,-2.967,43.540,46.363,-3.899,40.037,48.380,-6.779,38.524,49.490,-6.449,34.818,48.549,-9.897,33.472,45.6…	MAGLAVHLCELPRSNLNPALQRGFFCLAIAPHAPRSLLDPVGVSLLTKTMVQTPHLLGLYGPLREQARSYDLHRGARSGWRVIHYATFLFCRSTVVTNTAFNSLPLSAAMLANLESLGYAEMTPIQAQSLPVILKGMDLIAQAKTGSGKTAAFGIGLLNPINPRFFGCQALVMCPTRELADQVAKEIRRLARSEDNIKVLTLCGGVSFGPQIGSLEHGAHIIVGTPGRIQQHLRKGSLVLDGLNTLILDEADRMLDMGFYDSIADIIEQTPQRRQTLLFSATYPVGIKQLSSKFMRDPQTVKVEALHADSQIEQIFYEISPEQRLEAVVKVIGHFRPTSCVAFCFTKQQVQEVVDHLTAKGMSAVGLHGDLEQRDRDQVLAMFANRSTSVLVATDVAAR…	251700	Pseudomonas coronafaciens pv. zizaniae
job.pdb	AF-A0A3M3L4Z8-F1-model_v3.cif	9.300	96	66	7	67	150	466	552	3.702E+00	99	278	554	QIVKPTEGAAAGDRIRYVQYTDSM--------FFSPITPYQRAWEALNRYKGV-DPGVLSGRTIIEARERDIEKIAKIEV---DCELYDTARTGLR	DKLSIKEGGKLLPAMTTLCIGSGRKDKLRPGDILGA--LTGEAGIAGT---QVGKIAIFDFQAYVAVE-RSMAKQALERLNNGKIKGK---SLRVR	65.311,18.796,7.194,65.183,21.737,9.594,61.749,21.720,11.296,59.278,24.387,10.174,56.869,24.493,13.140,53.741,26.045,11.544,50.933,26.436,14.106,47.271,26.917,13.126,45.443,28.814,15.928,41.625,29.146,16.049,40.395,32.527,17.406,37.577,32.517,20.052,33.985,32.834,18.735,32.263,35.857,20.278,29.904,38.087,18.173,28.908,36.716,14.680,25.558,35.854,12.933,24.401,32.120,13.063,23.999,31.761,9.210,27.…	MAGLAVHLCELPRSNLNPALQRGFFCLAIAPHAPRSLLDPVGVSLLTKTMVQTPHLLGLYGPLREQARSYDLHRGARSGWRVIHCATFLFCRSTVVTNTAFNSLPLSAAMLANLESLGYAEMTPIQAQSLPVILKGMDLIAQAKTGSGKTAAFGIGLLNPINPRFFGCQALVMCPTRELADQVAKEIRRLARSEDNIKVLTLCGGVSFGPQIGSLEHGAHIIVGTPGRIQQHLRKGSLVLDGLNTLILDEADRMLDMGFYDSIADIIEQTPQRRQTLLFSATYPVGIKQLSSKFMRDPQTVKVEALHADSQIEQIFYEISPEQRLEAVVKVIGHFRPTSCVAFCFTKQQVQEVVDHLTAKGMSAVGLHGDLEQRDRDQVLAMFANRSTSVLVATDVAAR…	251700	Pseudomonas coronafaciens pv. zizaniae
job.pdb	AF-A0A1Y1VYX6-F1-model_v3.cif	12.600	134	94	11	46	170	237	356	3.702E+00	99	278	751	EEYKSIHPPLEEMEEPDCAVRQIV--KPTEGAAAGDRIRYVQYTDSMFFSPITPYQ-RAWEAL--NRYKGV-DPGV-LSGRTIIEARERDIEKIAKIEVDCELYDTAR-TGLR-GRTVHGHAVRLDKDGMMFDA	KMSPTSTPTPKPAESPQHKIASKPETKPSKTEQKH-YVWRVYVKG---LVEYKPEQSREFLSHYDIDDLDVYHFYFCTSDVCELITTNHDAPRLVRRLRK-------RGKIILDGFDPLM---FRDSDGEWRKV	15.788,64.568,-40.420,18.442,62.172,-38.926,19.810,60.435,-36.723,20.823,57.667,-34.225,19.463,55.961,-31.107,22.168,54.757,-28.669,21.679,52.682,-25.472,21.131,53.733,-21.855,21.097,51.167,-19.025,18.580,51.162,-16.133,20.371,50.934,-12.760,17.671,50.534,-10.058,19.087,51.899,-6.771,17.518,50.492,-3.558,17.866,52.518,-0.290,20.046,51.130,2.535,18.250,51.039,5.891,20.884,51.532,8.620,19.695,49.20…	MLPFNASTANLTTSPMYLSTSPALSPVQQQQQQQQHQQQHQHQQQGQEQEQQFPYETYQQQQQHGQQLRQQPYSEPAQLATPPAVMATPATGPPATPSVLTVYRPVFKEVTESSQYGEPSAKRAKLGAGSSQCFRTQQVVIEPISVPILPTMPIEDMDGLVRMSEYNRELVSVLMLSQDKLASMEREQLQKRILALQAPIMASSVSANPAPLGFPAAPALTPVSKPVLVMASTPAVKMSPTSTPTPKPAESPQHKIASKPETKPSKTEQKHYVWRVYVKGLVEYKPEQSREFLSHYDIDDLDVYHFYFCTSDVCELITTNHDAPRLVRRLRKRGKIILDGFDPLMFRDSDGEWRKVNQWMRSRYAKRLLSSYSKSSHRDFRRYIHAYARDIGLELPGDE…	61395	Linderina pennispora
job.pdb	AF-A0A833M2K1-F1-model_v3.cif	13.100	91	62	6	80	162	4	85	3.702E+00	99	278	925	RIRYVQYTDSMFFSPITPYQRAW--EALNRYKGV-DPGV--LSGRTIIEARER---DIEKIAKIEVDCELYDTARTGLRGRTVHGHAVRLD	AARRTRFRVEGMD---CASCAAKIDKAVRRIPNVTDVNVSVVAGTMSVEHGDKLDLDTLAQKVNRLGY------KATRLGAVKRSKAAEPA	9.695,-33.855,41.959,10.099,-33.013,38.225,13.548,-31.691,37.206,13.570,-28.029,36.058,13.638,-27.774,32.233,16.771,-25.809,31.183,16.476,-23.387,28.230,19.705,-23.173,26.175,19.992,-20.681,23.249,22.106,-21.126,20.092,22.930,-18.751,17.213,22.465,-20.654,13.918,24.294,-19.281,10.847,22.991,-19.919,7.253,19.250,-20.030,8.232,17.792,-17.621,5.641,14.124,-18.864,5.422,11.183,-20.684,7.124,12.030,-2…	MTAAARRTRFRVEGMDCASCAAKIDKAVRRIPNVTDVNVSVVAGTMSVEHGDKLDLDTLAQKVNRLGYKATRLGAVKRSKAAEPAHGQDRKSDHSDHDDDHADQDHSDHDHAGHVHGPNGKHDHADHDRDHAGHDHSGHDHAGHVHGPDCKHDHADRDHAGHSHSGEYRVATGYIEETASPGAHQTRFRVAGMDCASCAAKIDTAVRRMPDVTDVKVSVVAGTMTVTHGSKADLDGLARKVTSLGYKAAPIGPAGQRPATAPANHVHGPDSRLDQALTASGIATEAPDALEGMHGHDHGPQDGPWWKTSKAQLTIICGIALAVAFGLSQVLPQTQPWGFIVAMAVGLIPIARRALLGAANGSPFTIETLMTVAAVGAVIINAAEEAAVVVFLFLVGELL…	1913961	Rhizobiaceae bacterium
job.pdb	AF-A0A3M7T578-F1-model_v3.cif	12.300	121	87	7	42	153	130	240	3.702E+00	99	278	1095	RAPGEEYKSIHPPLEEMEEPDCAVRQIVKPTEGAAAGDRIRYVQYTD----SMFFSPITPYQRA---WEALNRYKGVDPGVLS-GRTIIEAR-ERDIEKIAKIEVDCELYDTARTGLRGRT	QMNASQYNNNNNPINNLNEFDSQKDHEANLTEP-----KTFTLKFKSNKKFDNKFK--DYFTLEDYIKELKPNVSLRTAYINKNDELVLKSDCEDQIESLKTWPSDAFLY---GIVEVIKT	-11.823,-26.138,40.700,-11.206,-22.411,41.428,-11.485,-21.716,45.175,-14.661,-19.635,45.969,-12.626,-17.794,48.687,-10.313,-16.351,45.940,-13.115,-14.575,44.010,-14.946,-13.277,47.134,-11.559,-11.686,48.128,-11.047,-10.151,44.625,-14.637,-8.826,44.515,-14.207,-7.363,48.064,-10.840,-5.730,47.082,-12.318,-4.316,43.824,-15.571,-3.033,45.459,-13.420,-1.528,48.307,-11.217,0.255,45.665,-14.422,1.582,43…	MVDSKKLDKLEKLFLKFLKIEILKIANSVANEKNMYPQLSDTANMLHQAHQTLDHPPEYGLMRPTYASRTRPSPYDAPSRRAIIHQQQQQVHTYQQAYQGPQLYLNQAMTPFNIHMNQQPSSQANKNYFQMNASQYNNNNNPINNLNEFDSQKDHEANLTEPKTFTLKFKSNKKFDNKFKDYFTLEDYIKELKPNVSLRTAYINKNDELVLKSDCEDQIESLKTWPSDAFLYGIVEVIKTRNFYLALHNVDVNFNIEAPRAKEHLKQQYGINNVLRMVKKQSGQKLEIVKAVMSDIDKFNALIKTGNIKIGYSRIKISPWRFGITPDQCFKCQKFGHAVANCTAKVETCLRCSKNHNFKQCPIKDPKEYHCVNCGQNHAACSKTCPELVKAVEAKKQKL…	10195	Brachionus plicatilis
job.pdb	AF-A0A540VI54-F1-model_v3.cif	15.700	114	75	9	46	150	2	103	3.935E+00	98	278	106	EEYKSIHPPLEEMEEPDCAVRQIVKPTEGAAAGDRIRYVQYTDSMFFSPITPY--QRAWEALNRYKGV-DPGVL--SGRTIIEARER----DIEKIAKIEVDCELYDTARTGLR	PFSGPDHP--QHIWFRWFPVEKNVDPAALA----QAQTTLLLVQGMG---CPVCAMRVYDSLLRLEGVLTVEVALAPGLARVRYDPTQVSPDVFPAA-VAA--ASDDAHHYSAR	-14.663,32.858,-35.374,-12.106,31.752,-32.699,-13.130,31.698,-29.023,-10.431,33.473,-27.013,-10.347,31.863,-23.517,-7.368,32.229,-21.228,-3.791,31.014,-21.204,-3.196,27.251,-21.146,0.166,26.665,-19.348,2.027,24.109,-21.548,2.796,21.795,-18.520,-0.294,19.683,-17.566,0.045,16.068,-18.725,-1.902,13.874,-16.231,-4.459,14.990,-13.688,-2.935,12.497,-11.272,-5.262,12.891,-8.272,-4.725,10.076,-5.727,-8.0…	MPFSGPDHPQHIWFRWFPVEKNVDPAALAQAQTTLLLVQGMGCPVCAMRVYDSLLRLEGVLTVEVALAPGLARVRYDPTQVSPDVFPAAVAAASDDAHHYSARILA	1204385	Litorilinea aerophila
job.pdb	AF-A0A176U2Q3-F1-model_v3.cif	13.000	107	70	6	46	140	1	96	3.935E+00	98	278	107	EEYKSIHPPLEEMEEPDCAVRQI--VKPTEGAAAGDRIRYVQYTDSMF-------FSPITPYQRAWEALNRYKGVD-PGVL--SGRTIIEARERDIEKIAKIEVDCE	MEQKKVYL---SQRLNNCLIERERNNTPKQKKERMANIMRKTFELEDLDCANCAAKME--------EAIKKLPGVKRVSVNFMTQKMILDAEDSQFDEVLQAAVKCI	50.565,58.358,-2.417,47.404,59.629,-0.762,44.400,57.412,0.189,41.646,59.807,1.254,38.511,59.280,2.157,35.256,58.410,3.725,31.745,57.380,3.761,29.439,55.945,6.025,26.123,54.147,6.191,24.343,50.919,7.083,22.673,48.775,4.459,20.727,45.671,5.064,19.813,43.011,7.012,19.025,39.339,7.080,18.871,36.306,4.967,17.842,33.862,7.598,15.687,31.572,5.536,15.766,28.249,7.141,13.728,26.530,4.389,10.767,25.816,6.6…	MEQKKVYLSQRLNNCLIERERNNTPKQKKERMANIMRKTFELEDLDCANCAAKMEEAIKKLPGVKRVSVNFMTQKMILDAEDSQFDEVLQAAVKCISKVEPDCRVVL	1715004	Clostridiales bacterium KLE1615
job.pdb	AF-A0A7C2ZTJ1-F1-model_v3.cif	15.800	82	64	4	58	136	2	81	3.935E+00	98	278	125	MEEPDCAVRQIVKPTEGAAAGDRIRYVQYTDSMFFSPITPYQRAWEALNRYKGV-DPGVLSG--RTIIEARERDIEKIAKIE	AEECIKKTELSISGMSCAACAATIEKTTLKIGGMTCA-TCAKTIEIALKKLNGIHSVNVNAGAEKVYITYNS-AMTTLAEMK	1.139,32.134,0.871,0.783,29.017,3.095,2.351,29.655,6.472,-0.551,28.594,8.799,-2.013,25.590,10.771,0.358,23.355,12.797,-0.191,25.124,16.198,-3.703,24.342,17.512,-4.761,20.978,18.720,-5.436,22.167,22.219,-5.581,19.073,24.375,-8.590,20.165,26.439,-11.710,18.067,26.403,-12.779,17.444,29.940,-14.460,14.101,30.456,-14.469,11.366,27.780,-12.649,8.084,28.574,-8.879,7.615,28.266,-9.793,3.977,27.234,-9.943…	MAEECIKKTELSISGMSCAACAATIEKTTLKIGGMTCATCAKTIEIALKKLNGIHSVNVNAGAEKVYITYNSAMTTLAEMKKTIEDAGYQYFGVDTEETEYLEEAAREKDLKQKRNRVIAGLAVG	2052180	Phycisphaerales bacterium
job.pdb	AF-A0A357IJC4-F1-model_v3.cif	16.100	99	62	8	34	127	20	102	3.935E+00	98	278	125	DIVRLLAHRAPGEEYKSIHPPLEEMEEPDCAVRQIVKPTEGAAAGDRIRYVQYTDSMFF--SPITPYQRAWEALNRYKGV-DPGVL--SGRTIIEARER	KIIRFRCLSKLQKNVNHLH----FLNNRKTI---EVKGAM------KMKKAEYDVLGMHCVSC--STAIS-KLLSKTKGVSDVEVILSESKILIEYDEK	71.216,-0.328,-8.595,69.604,-0.414,-12.128,65.702,-0.485,-11.871,64.923,3.186,-10.980,65.968,5.201,-14.084,63.775,5.968,-17.171,60.433,7.186,-16.332,61.324,9.641,-19.184,59.997,9.259,-22.724,56.796,10.536,-24.340,54.001,12.304,-22.698,54.052,16.071,-23.661,53.124,18.651,-20.907,49.999,20.007,-22.751,47.843,16.879,-21.993,48.071,17.308,-18.160,45.588,20.264,-18.207,42.794,18.116,-19.798,43.144,14.…	MIMSTLLRFMIPPELFSLYKIIRFRCLSKLQKNVNHLHFLNNRKTIEVKGAMKMKKAEYDVLGMHCVSCSTAISKLLSKTKGVSDVEVILSESKILIEYDEKMVNDQKIVEHVSRLGYRAVEHKE	1898209	Acholeplasmataceae bacterium
job.pdb	AF-A0A0H2RQT8-F1-model_v3.cif	8.100	122	73	4	81	170	58	172	3.935E+00	98	278	175	IRYVQYTDSMFFSPITPYQRAWE--------ALNRYKGVDPGVLSGRTIIEA----------------------RERDIEKIAKIEVDCELYDTART--GLRGRTVHGHAVRLDKDGMMFDA	ILACKYRI-------KGYDHILNFVQSVGKIAQEEDHHPEIIFDARSVFVRVNTHCAYRSNDESPNGKEKGSGITIRDIRFAILLERLVEGTQGGEATISRLNPKVLTRPTVINSSDIFLAT	1.445,48.148,9.333,1.350,44.956,9.061,1.953,41.284,9.899,2.945,38.698,7.319,1.176,35.539,7.080,2.250,32.456,5.280,2.599,31.545,1.626,2.966,27.863,2.668,-0.049,27.319,0.399,-0.607,23.953,-1.138,2.394,21.452,-1.329,1.116,18.617,0.995,-1.855,16.918,-0.701,0.092,14.179,-2.554,-0.524,14.889,-6.224,-2.725,12.049,-7.456,-0.841,10.519,-10.443,-2.738,10.876,-13.759,-4.709,7.833,-15.055,-2.639,4.669,-14.55…	MDATPNDFGNTLAGELPSAAPPWPCPVLEDTEINKYLPFLFSQTRRWGLTTNDKNLPILACKYRIKGYDHILNFVQSVGKIAQEEDHHPEIIFDARSVFVRVNTHCAYRSNDESPNGKEKGSGITIRDIRFAILLERLVEGTQGGEATISRLNPKVLTRPTVINSSDIFLATEKK	27342	Schizopora paradoxa
job.pdb	AF-A0A2S3ZCZ1-F1-model_v3.cif	14.600	130	71	10	81	184	28	143	3.935E+00	98	278	220	IRYVQYTDSMFFSPITPYQ----RAWEALNRYKGVDPGVLSGRTIIEARERDI----------EKIAK-IEVDCELYDTARTGLRGRTVHGHAVRLDKDGMMFD--ALRR---------WSRGADGTVTY	TLYATY-RTADFAA--AVQLVDAVAADADAQNHHPDVKLGYGSVEFELTSHDVGGITQRDLRLALRIQELAAEQE------AHATRLVPSRADVAIDCT----DAEAVRPFWRVGLGYLESGPAD-DIEL	-22.179,17.771,13.432,-18.975,19.687,12.616,-17.701,18.228,9.273,-14.311,19.893,9.626,-12.284,18.952,6.514,-9.338,20.024,8.747,-6.488,17.511,8.963,-5.090,16.561,12.395,-1.363,16.252,13.135,0.248,13.263,14.975,0.552,15.515,18.074,-3.194,16.403,18.040,-4.363,12.780,17.532,-1.938,11.564,20.269,-3.333,14.168,22.713,-6.845,12.642,22.239,-5.800,8.946,21.951,-3.224,9.120,24.804,-3.166,5.643,26.422,-5.68…	MDDTRQTLTPAQTRSVLSGGDFLHLEGTLYATYRTADFAAAVQLVDAVAADADAQNHHPDVKLGYGSVEFELTSHDVGGITQRDLRLALRIQELAAEQEAHATRLVPSRADVAIDCTDAEAVRPFWRVGLGYLESGPADDIELRDPRGGGPKVWFQHMEIQRTERNRIHLDVYVPVADCEDRVQDIIDVGGVLLTDEHAPDWWVLADPEGNELCVCSWDA	1259217	Cryobacterium zongtaii
job.pdb	AF-L8HH79-F1-model_v3.cif	11.500	104	75	6	42	142	170	259	3.935E+00	98	278	320	RAPGEEYKSIHPPLEEMEEPDCAVRQIVKPTEGAAAGDRIRYVQYTDSMFFSPITPYQRA--WEALNRYKGV-DPGVLSGRTIIEARERDIEKIAKIEVDCELY	RSATVGFGGAAP---GLALFSSS----VSNRLA-----TAQTFTVFVKGLQN--RPDNKAALEKKLLSVKGVISFSIFEEKAVVRAIISEQELLKSVREITGLQ	7.443,-6.151,-23.792,5.498,-9.475,-23.327,5.468,-8.726,-19.531,3.623,-5.369,-20.064,1.023,-7.282,-22.172,0.546,-9.986,-19.489,0.389,-7.372,-16.656,-2.373,-5.610,-18.721,-4.154,-9.006,-19.313,-4.088,-9.884,-15.562,-5.300,-6.298,-14.754,-8.350,-6.698,-17.065,-9.154,-10.140,-15.526,-8.782,-8.663,-11.971,-11.359,-5.872,-12.700,-13.772,-8.000,-14.853,-13.944,-10.860,-12.251,-17.261,-10.419,-10.261,-15…	MESITEAKRIRTIAHDTPSISTFIASNVYLPQLVALLEDEDDEAVAIALEVINFLVSESNAANRRRIASEKNLLSRVQEMMMDISLDAKVKSHAIKTYTNLQAYQSSGSSDELTTSTPSVAASTKEVDADVINEEFPNQQEENKPAASAVPQGGPTMSIFRTAAAGPAGRSATVGFGGAAPGLALFSSSVSNRLATAQTFTVFVKGLQNRPDNKAALEKKLLSVKGVISFSIFEEKAVVRAIISEQELLKSVREITGLQVASSMPGLDDKENSSPQYLQRERTRDAGNKGKIVVQDYNKDKGDDAAANGWFGRVARALWG	1257118	Acanthamoeba castellanii str. Neff
job.pdb	AF-A0A316G167-F1-model_v3.cif	8.200	97	66	6	67	150	369	455	3.935E+00	98	278	458	QIVKPTEGAAAGDRIRYVQYTDSM--------FFSPITPYQRAWEALNRYKG--V-DPGVLSGRTIIEARERDIEKIAKIEVD--CELYDTARTGLR	SAISSTQPKAIKPAMITLELQAGKKDKLRPGDIVGALT-------ATKQLSGDDIGNINIAHRNAYVAVKRDTIQTALELLNNGKIKGR---RIKTR	16.958,-5.897,17.961,14.022,-5.158,20.275,13.068,-8.352,22.219,9.647,-7.030,23.371,6.780,-9.512,22.791,3.040,-8.755,22.416,2.472,-10.891,25.578,3.928,-8.015,27.701,0.883,-5.853,26.732,-2.630,-5.899,28.363,-4.204,-7.824,25.405,-6.846,-10.584,25.742,-5.735,-14.278,25.468,-7.822,-14.596,22.239,-6.104,-11.522,20.732,-2.624,-12.909,21.660,-3.525,-16.297,20.055,-4.771,-14.484,16.918,-1.522,-12.405,16.7…	MNNQTFSSLPLSPEQLKNLESLGYHTMTDIQAQSLPAVLTGEDVLAQAKTGSGKTAAFGLGVLQQLKVGLSKTQALVLCPTRELAEQVSQELRRLARAIANTKIITLCGGTPMARQLASLTHAPHIVVGTPGRLLKHLEKQTLDLSQLNVLVLDEADRMLDMGFYDDINAIIQQLPIKRQTLLFSATYPEQIQTISQRIQHNPVQVQVDTQQQERNIEQQFYQTEKKLDTVFALLNQHQPASCIIFCNRKQQCRDVADALNRQGAYALTLQGDMEQPERDKALLLFSNQSCSILVATDVAARGLDIKELPLVISYELPHDAEVHVHRIGRTGRAGQKGLAVSLVSETEIKKIAAIEQYQSINIQLQSASAISSTQPKAIKPAMITLELQAGKKDKLRPG…	523701	Pleionea mediterranea
job.pdb	AF-A0A084INB2-F1-model_v3.cif	9.500	84	67	6	76	152	382	463	3.935E+00	98	278	463	AAGDRIRYVQYTDSMFFSPITPYQR--AWEALNRYKG--V-DPGVLSGRTIIEAR--ERDIEKIAKIEVDCELYDTARTGLRGR	RAQPPM-ATLVIQGGRRDKLRPGDILGALTGEGGLDGHDVGKIEITTVRAYVAVARSKAKAVRDRLRQSGIKKRR-FRVSILGD	-15.760,21.099,-4.755,-17.704,20.762,-1.454,-16.506,21.480,2.131,-16.648,18.780,4.891,-18.398,21.447,7.038,-21.339,21.334,4.529,-22.185,17.741,5.655,-24.032,16.315,8.702,-20.691,15.277,10.305,-19.895,15.385,14.032,-17.825,18.503,14.849,-14.911,16.408,16.181,-14.611,14.719,12.729,-14.680,18.086,10.870,-11.867,19.315,13.186,-10.042,15.968,12.541,-10.321,16.565,8.757,-9.012,20.174,9.104,-6.052,19.13…	MTDFASLALRRELIDSAAARGFERMTPVQAQTLPAILAGADVLGQAETGSGKTAAFGFGLLNKLTVDPDRTQALVLCPTRELADQVGQALRQFAAPIANVKLVILCGGAPMRAQAQSLNQAPHIVVGTPGRILAHLRRGHLQVDALQTLVLDEADRMLDMGFIDDIQAIVGHLPAARQTLLFSATWPESIRDISARFQRDPKQITATRGDGPAQRITQIFHRVTEAEKLAVLERVLADSQRRQRGFAQALLFCNRRDDVDRVCRHLNNRGVSALALHGDREQRERDEVLLRFANQSCAVLVATDVAARGLDIPSLPLVVSVDLARDIETHTHRIGRTGRAGESGRAVSLCTPGERDRAERIAAAAGLRLNWAAWPDNDGAARAQPPMATLVIQGGRRDK…	1304275	Salinisphaera hydrothermalis C41B8
job.pdb	AF-A0A2H0WEV1-F1-model_v3.cif	7.100	112	64	9	72	170	392	476	3.935E+00	98	278	476	TEGAAAGDRIRYVQYTDSM--------FFSPITPYQRAWEALNRYK--GV-DPGVLSGRTIIEARERDIEKIAKIEVDCELYDTARTGLRGRTVHGHAVRLDKDGMM--FDA	LGQEFQTTLMKTLQISGGRSNKLRPGDILGALT------SDPDALTAAEIGKIEIHDRFSYVAIDSLAAEK-ALEKL------------RTSKIK-GS-------KFKIFLA	-3.258,-45.216,9.201,-4.265,-42.282,11.454,-7.646,-40.671,10.744,-7.381,-36.890,11.243,-10.864,-36.136,12.624,-12.376,-33.378,10.443,-13.806,-30.835,12.948,-17.601,-30.826,12.450,-17.724,-27.739,10.116,-21.445,-28.436,9.234,-22.798,-24.975,10.244,-19.784,-22.590,9.778,-20.191,-22.186,5.974,-23.390,-20.456,4.806,-25.100,-21.696,1.599,-25.963,-17.972,1.047,-23.503,-15.323,-0.212,-25.829,-12.580,1.1…	MGALTKPNLKGLFLESNDFHSLSLQPGLLRVIEEMGFSKMTPIQAASIPVLLAGRDLVGQSQTGSGKTAAFIIPILSKIQVAASVPQAIILCPTRELCDQVLREARKFAKAFPGLQMVSLVGGQPYPPQIQALQRGMHLIVGTPGRTLEHLKNRELYVGDLKTLVLDEADRMLEEGFADEMTAIIDELPKDRQTVFFSATFPEGMEILSQKYQRQVVRVKIDQAIQTAPAIEQYVYECENPQKVETLIKILQRHPSMCTLVFCRTKATVDEIGKLLTKMKVSSEVLHGDLTQPERDRATSLFRNGSRRILVATDVAARGLDIDRLELVINVDLPSSPDIYIHRIGRTGRAGRAGVAVSISTAYEILKVAEIERTTGVRMIRQNLGFKNQFGLGQEFQTT…	1975526	Bdellovibrio sp. CG10_big_fil_rev_8_21_14_0_10_47_8
job.pdb	AF-A0A2N3AVP2-F1-model_v3.cif	13.200	98	56	6	69	139	451	546	3.935E+00	98	278	565	VKPTEGAAAGDRIRYVQYTDS-------------MFFSPITP--------YQRAWEALNRYKGVDPGVLSGRTIIEA--RERDIEK----IAKIEVDC	VWAND-AEPGRVTVRVRFGAGYRAFDKDSAVYAALGEAALVGSGLGELGQNEIDRLATGRKLGFDFGIDEAVFTFTAQTRSEDVVDQLYLFAA-KLGM	-1.957,-0.012,-39.686,-0.963,3.547,-40.785,0.940,5.796,-38.303,-1.027,6.500,-35.028,-4.089,4.303,-36.003,-3.531,1.639,-33.250,-5.099,3.774,-30.449,-8.080,4.676,-32.686,-8.489,0.942,-33.596,-8.529,-0.098,-29.891,-11.012,2.688,-28.937,-13.315,1.332,-31.726,-13.155,-2.080,-29.950,-14.295,-0.330,-26.701,-10.847,-0.300,-25.021,-10.535,2.474,-22.412,-7.176,4.250,-22.360,-6.098,5.836,-19.045,-2.658,7.46…	LKQAEAIAAWQRLGATFGSDANAETSPTHTAYKLDIPNINQAKLSESFKLLSGMIREPVLNDANVAAERPIVLAEKRERGGAGLRIADLTRQTFFAGQRLAARNPIGTDETLRAANGKDVKAFYDRWYRPENAVIVVVGDADPMVLAGLVEQWFGDWEGKGKPGVAPDFGDPVAPAAAPENPVEGTPIGELAVGVEPDLPRSLTYAIMRPWRQVEDTIVYNEGLLIDAVAQSIINRRLEARARGGGSFLYAQVQQDDVSRSTDATFVTFAPLTSDWQAALADVRSVIADALTNPPTQEEIDREAAEFDVVFANQVEQESVQSGSDLANNLVNAVDIRETVAAPDVVLNVFRGMTARLNPDEVLARTKALFDGTVTRSVYVTPTPGEADADMLRLALARE…	2013672	Alphaproteobacteria bacterium HGW-Alphaproteobacteria-9
job.pdb	AF-A0A2G6BQN6-F1-model_v3.cif	9.800	142	109	8	46	177	439	571	3.935E+00	98	278	571	EEYKSIHPPLEEMEEPDCAVRQ--IVKPTEGAAAGDRIRYVQYTDSMFFSPITPYQRAWEALNR----YK-GV-DPGVLSGRTIIEARERDIEKIAKIEVDCELYDTAR--TGLRGRTVHGHAVRLDKDGMMFDALRRWSRG	EKEIDVKPAKSGRKDSRESIKEAKERRAAEG------MERYRLSIGRAVN--VEARNIVGALVNELKIHKRHIGKIDIYEDKSFVDLPLGMPKEIFNKMKRLKIN-GKRFSVELDNENFSPKPKTHKKKKLMVSRLRKNKKK	-18.757,-39.957,32.913,-16.138,-37.240,32.611,-17.115,-35.718,29.245,-13.926,-35.647,27.168,-13.802,-31.971,26.162,-13.144,-32.146,22.396,-9.934,-30.121,21.953,-11.324,-27.649,19.370,-8.552,-27.018,16.773,-8.315,-23.999,14.380,-10.813,-21.053,14.567,-13.445,-23.197,16.402,-11.397,-22.701,19.633,-12.736,-19.095,19.836,-16.459,-20.181,19.849,-17.373,-17.635,17.119,-20.862,-17.586,15.522,-21.264,-20…	MLLESEIKTGFEQFNLDDRILDALEHVGYETPTPIQKETIPYMLEGRDLVGQAQTGTGKTAAFALPLLNNIDVTADSPQVLVLCPTRELAIQVAEAFQKYSMNMDNFRVLPVYGGQDIAKQLKHLKRGVHAVVGTPGRIMDHIRRKTLNTANLKCLILDEADEMLRMGFIEDVEWILSHLPEQHQTALFSATMPKEIRKIAQEYLNDPQEITIKTETATVDTINQRFILVSGFRKMDALTRILDTEDFDGMLIFARTRETTRTVAEKLKARGYDAAPLNGDMAQLKREKTVAQFVGGKINVLVATDVAARGLDIDRISHVINYDIPMDIEFYVHRVGRTGRAGKKGEAILLVTPRERAMMRAIEKATNQPMLRMELPSAQAVTDKRVSKFKQEIIDGVD…	2030808	Candidatus Cloacimonetes bacterium
job.pdb	AF-A0A2P7S6Q2-F1-model_v3.cif	15.400	123	88	7	39	152	425	540	3.935E+00	98	278	593	LAHRAPGEEYKSIHPPLEEMEEPDCAVRQIVKPTEGAAAGDRIRYVQYTDS-------MFFSPITPYQRAWEALNRYKGV-DPGVLSGRTIIE-ARERDIEKIAKIEVDCELYDTARTGLRGR	LAARPAPEE--LMEAPVFAERAPRERNRDDAPPRDRS-DFDNGVWFRVTVGRKHRAEPRWLLP--MICKAGHITKR--AVGSIKINDTDSHFEIAGDKADAFWAAVKEDGTGEKGVTIQKLDG	-11.469,-29.769,12.459,-12.820,-27.974,15.653,-12.495,-24.182,15.021,-15.651,-23.695,12.846,-17.902,-25.174,15.616,-17.227,-22.106,17.869,-18.386,-19.687,15.095,-21.835,-18.381,14.105,-23.238,-21.100,11.699,-23.924,-18.532,8.926,-20.257,-17.326,8.926,-18.917,-20.920,9.018,-21.055,-21.681,5.903,-19.802,-18.461,4.200,-16.132,-19.462,4.854,-16.717,-23.034,3.568,-18.341,-21.586,0.365,-15.123,-19.540,…	MTDFALMAPALAAALASRGYETLTPVQSAMLQPEARDADLLVSAQTGSGKTVAFGIAIAPTLLEGRDRFGAPGLPLALIVAPTRELAMQVRRELEWLYRETGARIGSCVGGMDMRSERRALADGAHIVVGTPGRLRDHITRGSLDISELRAVVLDEADEMLDLGFRDDLEFILAAAPAERRTLLFSATVPNQIAQLAKRFQRDARRITVQGESDQHADIEYQQILVAPADRENAIINTLLFFDQQNTIIFCHTREAVKHLTSRLSNRGFAVVSLSGELSQAERTNALQAMRDGRARVCVATDVAARGIDLPNLGLVIHADLPTNPDTLLHRSGRTGRAGRKGICTLIVPLHRRGAASRVLKLAKLTATTVPAPTASDIERHNRERILDDPALTVAPNED…	1295366	Mesorhizobium soli
job.pdb	AF-A0A7X8PU50-F1-model_v3.cif	13.100	61	43	4	81	133	462	520	3.935E+00	98	278	594	IRYVQYTDSMFFSPITPYQRAWEALN-----RYKGV-DPGVLSGRTIIEARERDI--EKIA	RIRLKIDQGKNDG--YEPKRLLKLINEVTDSKDINIGDIEVTSKFTFFDVDKDQVTRLKTA	11.551,-13.370,24.536,8.016,-12.026,25.016,5.365,-14.443,23.670,1.809,-13.395,22.695,0.715,-15.441,25.776,2.470,-12.850,28.022,0.359,-9.944,26.561,-2.867,-10.840,28.499,-4.821,-12.208,25.475,-7.705,-14.754,25.762,-6.976,-18.389,24.717,-9.483,-18.128,21.799,-7.501,-15.180,20.330,-4.121,-16.902,21.007,-5.341,-19.997,19.084,-6.541,-17.850,16.124,-3.195,-15.997,15.740,-1.099,-19.205,16.207,-2.787,-20…	MNTFENLGLEQSILQGISEMGFVSPTPIQEEVIPYMLSNQSDIIGLAQTGTGKTAAFGLPLIQLISTKERTTQGLVLAPTRELCMQIATELRKYSTYKEGIHIVAVYGGEDIMKQLKQLDKTPHIVVATPGRLIDLINRRKVSLQGIKHLILDEADEMLKMGFLDDITTIIEETPDSRQTLLFSATMPTEISSIARRYMSNAKEIAVGKKNEASKNVEHVCVVVRKDQKYLALKRILDSNPDIYGIIFCRTRQQTKDIADLLIVDGYNADALHGDLSQAQRDMVMNKFRIKNLQILVATDVAARGLDVNNLTHVINYDLPDDKETYTHRSGRTGRVNKSGISIAIVTPREKGSLSTIEKAINRKFKQELIPTGLEACQKQLNHLIHRMREVEVSEDLDD…	2030927	Bacteroidales bacterium
job.pdb	AF-A0A139AVG8-F1-model_v3.cif	12.500	128	88	10	46	163	69	182	3.935E+00	98	278	670	EEYKSIHPPLEEMEEPDCAVRQIVKPTEGAAAGDRIRYVQYTDSMFFSPITPY-QRAWEALNRYKGVDPGVL--SGRTIIEARERDIEKIAKIEVDCELYDTA-------RTGLRGRTVHGHAVRLDK	EKMEDIEAS-DHQEAGEIGAAGELEPQTDMG---LRYKVQLSNIYKFS--SRGDVEAFCKKNGIVNVKVKKIPKVDNALLTFMSEA-EMN--VAL--RVLDGKIMKGKSVSLNVLALNVP---QRKEK	-58.005,-21.927,-23.333,-57.539,-22.787,-19.591,-55.257,-25.025,-17.576,-53.247,-24.728,-14.707,-50.053,-26.370,-13.317,-47.669,-25.334,-10.462,-44.473,-25.471,-9.287,-40.780,-25.053,-8.317,-37.796,-22.757,-8.081,-34.292,-24.073,-8.304,-31.259,-21.826,-8.923,-28.324,-23.646,-10.688,-25.249,-23.882,-8.431,-22.092,-22.697,-10.253,-19.800,-25.439,-8.925,-16.275,-23.888,-9.039,-14.114,-26.858,-10.146…	MKRQGETDEQDPDVEFKKPRLDEEDPVIKDDPDWDDMEVKLEYNDVEVQNGGENEGFSDEEDTKDGIIEKMEDIEASDHQEAGEIGAAGELEPQTDMGLRYKVQLSNIYKFSSRGDVEAFCKKNGIVNVKVKKIPKVDNALLTFMSEAEMNVALRVLDGKIMKGKSVSLNVLALNVPQRKEKPTRNDRSESDDRTPSERLADQVTPLWRKPYEEQLAIKSTELQRVLGRKGLVSELYAIQNLREDQRRDLAWLESGTEYTGGVPCPFRDIIPSPITENYRTKCEFSIGRDLSGELTVGFLLGGFRSGEMIVMDPSETKHVSKPALVFARIMQDHVRASEYPPYDRKLKSGVWRLLVSKTFLSGENMMVVQIDPRSLTEEQIAQEKIALQERFAAGAAAA…	1344416	Gonapodya prolifera JEL478
job.pdb	AF-A0A2P8XLZ8-F1-model_v3.cif	13.300	90	56	6	57	136	10	87	3.935E+00	98	278	901	EMEEPDCAVRQIVKPT-----EGAAAGDRIRYVQYTDSMFFSPITPYQ-RAWEALNRYKGVDP-GVL---SGRTIIEARERDIEKIAKIE	LLSGPLLADEEVAPAEPRISYEG------VKLIKITAP------NEEKKEALKTLQDTEGVEVWMSLASNSSTMDVLVKPESADKVKEFL	64.876,-11.513,26.014,61.342,-10.560,24.849,59.892,-13.935,23.727,57.055,-15.244,26.077,54.320,-12.515,25.555,53.474,-13.216,21.841,51.857,-16.715,22.291,48.695,-15.521,24.196,47.197,-13.227,21.425,46.724,-15.890,18.628,43.917,-17.985,20.316,41.039,-15.417,20.286,39.833,-15.485,16.720,36.034,-14.967,16.923,34.510,-18.433,16.827,32.301,-17.913,13.796,29.614,-20.172,15.109,28.680,-22.002,11.944,25.…	MLLPLLVLCLLSGPLLADEEVAPAEPRISYEGVKLIKITAPNEEKKEALKTLQDTEGVEVWMSLASNSSTMDVLVKPESADKVKEFLDKNGLQFDVVIDNLQAAIDTENPSMTPEEAEELEGRKGHRMTWQSYHRLADIHGYVDYLAQTYPQLVSVQTIGSSVEGRPLKMIKISSGRSGSPAMWIDGGVHAREWISPASVSYIISELVENRDAHGDAVKNIDWYIVPVVNPDGYEYSHRSDRLWRKNRKSSGGRCIGTDLNRNFGYKWGGAGSSKEPCKEIYAGSGPFSEPETKAVSSFIQGQRGSLKAYVSFHSYGQYVLHPWGYAKSYPPDHADLSRVGHKIANAMYQAGGARYTVGGAAATLYPASGFFGFVLPAQYIVPTAREALAAEEMTVKEK…	6973	Blattella germanica
job.pdb	AF-I7MCW3-F1-model_v3.cif	11.100	90	69	7	68	153	86	168	3.935E+00	98	278	964	IVKPTEGAAAGDRIRYVQYTDSMFFSPITPYQRAWEALNRYKGV-DP-GVLSGRTIIEARERDI--EKIAKIEVDCELYDTARTGLRGRT	IIQKTD---AADTTRQIHFLKKQ-KEQMDIKNLQKVIENQFGGILDVQQIGLDIFMVKYNSKVVKGRQIYDFIL--QQYE-GKLEVYNNY	-14.540,-32.495,-10.629,-12.689,-34.022,-7.587,-11.244,-31.349,-5.245,-13.956,-31.509,-2.451,-12.145,-33.533,0.327,-9.896,-31.122,2.366,-12.507,-29.888,4.964,-11.400,-32.162,7.933,-7.780,-31.295,8.911,-7.321,-29.101,12.017,-5.988,-25.512,11.775,-2.425,-25.907,10.390,-0.334,-23.050,11.859,0.929,-20.793,9.024,4.378,-19.268,9.595,4.921,-16.009,7.680,8.480,-14.834,6.955,10.011,-11.714,5.402,13.368,-1…	MSQDTDLEQGSKTIYSYEAQLSGIRCTGCTKKISDNLKEFSSIKSFNINVIGEKGLFHFYDKETAQLVESKIKSLGFKILNGFQEIIQKTDAADTTRQIHFLKKQKEQMDIKNLQKVIENQFGGILDVQQIGLDIFMVKYNSKVVKGRQIYDFILQQYEGKLEVYNNYISGFKKQNVKNEVLEIRDVIIALLVCIVFIVMALILPIFDFFEEVQVYPLKFNVITLYVIFLFLLTVFTLYYFGKGPIYNSFVNFKKYRIMNMETLVALGALSAAIMSIFLIVIYFIELEDDSNSMSHMSEHEKSDRKMKIEDIVHMLETAALILSIITIGKYLEGQSKRSIIQMTEKLFPEEQLLANLNTKYIEPKNKKFDIDVEKSYDISYIDKDDFILVEAPYKLLTD…	312017	Tetrahymena thermophila SB210
job.pdb	AF-A0A251PQA3-F1-model_v3.cif	20.000	105	61	7	41	136	12	102	3.935E+00	98	278	974	HRAPGEEYKSIHPPLEEMEEPDCAVRQIVKPTEGAAAGDRIRYVQYTDSMFF--SPITPYQRAWEALNRYKGVDPGVLS---GRTIIEARER----DIEKIAKIE	NLDGGVDAKGMD----DLKEP------LLKPLDINNKDKRIRTVKFKIGDIECASCATTIESV---LGKLDGVKNATVSPIQGQAAVNYIPELITAKKIKEA-IE	48.414,10.024,-28.305,50.652,11.874,-25.726,47.902,13.309,-23.423,46.710,10.081,-21.638,49.802,9.273,-19.428,50.152,12.114,-16.877,48.257,11.309,-13.609,49.643,8.182,-11.917,52.692,9.069,-9.851,54.006,6.007,-8.045,55.700,5.949,-4.666,57.203,2.837,-3.359,59.522,0.331,-4.943,61.664,-1.918,-3.038,62.606,-5.615,-3.315,63.518,-7.779,-6.328,64.351,-11.400,-6.740,64.565,-14.044,-9.436,62.788,-16.312,-11…	MKFFLGLMDSNNLDGGVDAKGMDDLKEPLLKPLDINNKDKRIRTVKFKIGDIECASCATTIESVLGKLDGVKNATVSPIQGQAAVNYIPELITAKKIKEAIEDAGFPVDEFPEQDVAVTQLRIKGMACTSCSESVESALRMIAGVKNAVVGLALEEAKVHFDPSLTDTSCIIQAIEDAGFGADLISSGNDVNKVHLKLEGVNSPEDMSIVQSSLESVEGVNNVEVDFAEKKVTIAYDSNLTGPRSLIHCVEKAGRDLKLYQASLYVPPRRREAEQKHEIQMYRNQFFLSCLFSVPIFFFSMVLPMLPPYGNWLEYKVHNTLTVGMLLRWILCTPVQFIVGRRFYVGSYHALRRRSANMDVLVALGTNVAYFYSVYIAMKALALDKFEGQDFFETSSMLI…	3760	Prunus persica
job.pdb	AF-A0A833E8X3-F1-model_v3.cif	17.500	57	40	3	81	135	21	72	4.181E+00	97	278	82	IRYVQYTDSMFFSPITPYQRAWEALNRYKG-VDPGVLSGRTIIEARERDI-EKIAKI	YYVIVLRRDDG-----RANIVDAILEKYRGKVVEETLGDIIVIRTKSRRIARDIARL	-5.958,12.308,-19.118,-3.895,10.643,-16.342,-6.089,10.267,-13.229,-5.127,12.854,-10.601,-2.988,10.999,-7.939,-5.415,12.209,-5.219,-8.466,10.517,-6.887,-6.816,7.050,-6.955,-5.864,7.339,-3.246,-9.362,8.620,-2.312,-11.043,5.712,-4.170,-8.889,3.128,-2.284,-9.829,4.937,0.967,-13.614,5.115,0.121,-13.951,1.300,-0.173,-12.886,-0.599,2.951,-13.662,-4.330,2.730,-16.727,-5.787,4.618,-14.382,-6.442,7.621,-13…	MPEKPQRVIEDILRRPDPTGYYVIVLRRDDGRANIVDAILEKYRGKVVEETLGDIIVIRTKSRRIARDIARLALELGVLETK	1273541	Pyrodictium delaneyi
job.pdb	AF-A0A845FLW5-F1-model_v3.cif	25.000	60	35	3	82	133	1	58	4.181E+00	97	278	83	RYVQYTDS-----MFFSPITPYQRAWEALNRYKGVDPGVLSGRTIIEA---RERDIEKIA	MLVSVDISLYPNAEDFIP--PIKAFIAQLNQYDDVQIETFPTSTVIQGDFDRVMDILKVE	4.744,-4.520,-16.697,6.953,-2.929,-13.977,5.321,-0.330,-11.643,6.345,1.564,-8.507,3.541,2.776,-6.196,4.249,5.434,-3.575,1.430,5.041,-0.988,0.463,7.086,2.107,-2.329,6.108,4.563,-4.298,8.580,6.742,-6.445,6.670,9.313,-9.611,8.351,10.631,-8.443,7.642,14.219,-6.828,9.726,17.023,-4.311,6.876,17.573,-3.360,6.565,13.871,0.080,4.861,14.340,-1.179,1.252,15.007,-3.389,1.057,11.810,-0.471,2.349,9.632,1.942,-…	MLVSVDISLYPNAEDFIPPIKAFIAQLNQYDDVQIETFPTSTVIQGDFDRVMDILKVEMKAYRETHGMGIFVTKFLPAYQALD	2692626	Pseudomaricurvus sp. HS19
job.pdb	AF-A0A1B6KY23-F1-model_v3.cif	15.700	76	52	5	62	135	15	80	4.181E+00	97	278	130	DCAVRQIVKP-TEGAAAGDRIRYVQYT-DSMFFSPITPYQRAWEALNRYKGVDPGVLSGRTIIEARERDIEKIAKI	DMNLQTVFKDGSKG------LITVEATVDTGFENV--ALDECKEVFGSE--LLAVTSRGRIFFTIHQEKYEKVHEL	13.290,1.187,4.670,12.686,3.148,1.346,11.797,1.439,-2.031,11.870,2.609,-5.664,9.425,0.547,-7.771,10.047,-0.364,-11.413,6.482,-0.582,-12.787,7.510,-2.736,-15.859,8.366,-5.741,-13.584,5.177,-5.350,-11.454,2.850,-5.211,-14.556,4.010,-8.735,-15.608,1.314,-9.738,-13.072,-1.957,-8.692,-14.818,-4.385,-6.154,-13.274,-2.595,-3.918,-10.697,-3.113,-0.219,-11.335,-0.467,0.906,-8.770,-0.793,4.432,-10.332,-4.2…	MVRILNYRILTKFRDMNLQTVFKDGSKGLITVEATVDTGFENVALDECKEVFGSELLAVTSRGRIFFTIHQEKYEKVHELRSIDNLYLVSALIPNLNFSSDDKVHELRSIDNLYLVSALIPNLNFSSDDK	36148	Graphocephala atropunctata
job.pdb	AF-A0A842TFF8-F1-model_v3.cif	12.000	91	72	4	68	155	5	90	4.181E+00	97	278	160	IVKPTEGAAAGDRIRYVQYTDSMFFSPITPYQRAWEALNRYKGVDPGVLSGRTIIEARERDIEK-IAKIEVDCELYDTAR--TGLRGRTVH	FNEEKQSENGNQQEETREIILGP-ESDHTSYELLTKILMKFDDIFVKETCYGCIIQGPKDKINSIVLYLREL----DPYNIFTRRRGFYLG	29.767,-14.602,-19.756,25.918,-14.555,-19.664,23.880,-12.984,-22.409,20.090,-12.400,-22.089,18.289,-9.603,-20.386,15.241,-10.833,-22.313,13.544,-8.027,-24.154,10.512,-9.887,-25.703,7.875,-11.631,-23.780,4.904,-10.103,-25.445,2.584,-12.819,-26.886,1.385,-15.841,-25.123,-1.683,-15.838,-22.868,-5.293,-14.975,-23.848,-6.538,-11.443,-23.016,-5.244,-11.068,-19.403,-5.303,-7.268,-19.198,-2.318,-6.255,-1…	MLSVFNEEKQSENGNQQEETREIILGPESDHTSYELLTKILMKFDDIFVKETCYGCIIQGPKDKINSIVLYLRELDPYNIFTRRRGFYLGDPRICRRLRFGGQRFGFSFLEFEFTVLKHISRALKSFDKKEKESEERKTTPEKKAKVDIQVFNKILKDMI	2053489	Candidatus Lokiarchaeota archaeon
job.pdb	AF-A0A7E4VLM0-F1-model_v3.cif	10.100	89	70	4	41	125	50	132	4.181E+00	97	278	193	HRAPGEEYKSIHPPLEEMEEPDCAVRQI---VKPTEGAAAGDRIRYVQYTDSMFFSPITPYQRAWEALNRYKGV-DPGVLSGRTIIEAR	HNQPNDSLTNHL---RQLGGEIVKVRELSNETGRRYGCNPKPILYTVYIENVHQA---VDFEKLATHFNGCGKIWRLGIEETKASIAYS	-37.698,2.481,36.600,-37.258,-0.860,34.816,-36.728,-0.617,31.023,-38.085,-3.867,29.513,-36.556,-4.299,26.017,-38.851,-6.375,23.735,-37.143,-8.444,20.957,-38.845,-7.909,17.557,-39.768,-11.230,15.898,-38.723,-11.274,12.208,-41.305,-13.453,10.425,-40.005,-16.173,8.108,-42.363,-15.912,5.100,-42.494,-19.109,3.094,-42.526,-18.773,-0.709,-43.126,-22.249,-2.123,-44.114,-22.755,-5.806,-43.503,-25.402,-8.0…	MSNTFNPLVINLEDASASSDDETLQTDDDPMGHIAALVEKHVSISREYGHNQPNDSLTNHLRQLGGEIVKVRELSNETGRRYGCNPKPILYTVYIENVHQAVDFEKLATHFNGCGKIWRLGIEETKASIAYSKASNARKALRLDGSFLMDQKIKVSLVSWESVVKDKDSRRNSAPATNGKLLRTSSKRISAPY	6233	Panagrellus redivivus
job.pdb	AF-A0A3N5FZM8-F1-model_v3.cif	10.000	120	79	9	42	150	90	191	4.181E+00	97	278	193	RAPGEEYKSIHPPLEEMEEPDCAVRQIVKPTEGAAAGDRIRYVQYTDSMFFSPITPYQRAW------EALNRYKGVDPGVLSGRTIIEARERDIEKIAKI--EVD---CELYDTARTGLR	RSPRPERGEF----QRSGRRGDMRPERVSHEQG------MVRLTLNRGK-IHGISPREVVSTIAYFAEIPGHTNG-KIFIQDKHTFVDVQEQ---HVAQVLSKAEKYRINKQ---AVTVE	4.145,-13.549,25.138,0.424,-14.462,25.297,-2.154,-13.368,22.662,-3.688,-11.101,25.363,-0.276,-9.413,25.988,0.051,-8.661,22.235,-3.497,-7.194,22.102,-2.950,-5.048,25.265,0.359,-3.750,23.824,-1.349,-2.737,20.528,-4.176,-1.033,22.461,-1.630,0.971,24.521,0.262,1.929,21.307,-3.021,3.064,19.630,-4.030,5.161,22.695,-0.538,6.770,22.751,-0.920,7.707,19.023,-4.427,9.171,19.583,-3.168,11.263,22.557,-0.248,1…	PTVEDVEKRREMELLTKLMKGLEHGHTKHEHIIVNQLVAEGHDPLELAAVAIKLLRGEEKQRPITAISEVREKREERPFRDARGDLHGARSPRPERGEFQRSGRRGDMRPERVSHEQGMVRLTLNRGKIHGISPREVVSTIAYFAEIPGHTNGKIFIQDKHTFVDVQEQHVAQVLSKAEKYRINKQAVTVERA	2026724	Chloroflexi bacterium
job.pdb	AF-A2ZRQ6-F1-model_v3.cif	10.100	89	79	1	46	133	73	161	4.181E+00	97	278	205	EEYKSIHPPLEEMEEPDCAVRQIVKPTEGAAAGDRIRYVQYTDSMFFSPITPYQRAWEALNRYKGV-DPGVLSGRTIIEARERDIEKIA	GDAPPPPPPAISLTMGRCTRSADEKKKNSDIREDPFLAGLVLNFICPSAVLPLSELVNIFSKFGPIMEAKTENAYAMVMFKRRADAEAA	29.153,16.536,-32.436,31.002,13.272,-31.956,32.632,10.984,-33.502,35.504,8.479,-34.342,37.955,6.388,-34.225,37.914,2.619,-33.576,40.974,0.691,-32.368,40.706,-2.644,-34.152,42.219,-5.819,-32.814,42.547,-8.275,-35.644,42.884,-11.897,-34.675,43.509,-13.936,-37.781,41.901,-17.275,-38.647,42.977,-18.133,-42.218,41.522,-20.484,-44.786,40.320,-23.354,-46.288,37.994,-24.069,-48.531,35.303,-25.633,-50.786…	MAPRRKRGRATKNTITGNVDDDASELENFEPTPQPLSHQMSTKIGKLMSRAAQQMSRSPAVIHRDTTTTTTNGDAPPPPPPAISLTMGRCTRSADEKKKNSDIREDPFLAGLVLNFICPSAVLPLSELVNIFSKFGPIMEAKTENAYAMVMFKRRADAEAAFSGTTKINALSSSLISFRLNYSMSASPIDSPECSLNTAMDRLLF	39947	Oryza sativa Japonica Group
job.pdb	AF-E2M453-F1-model_v3.cif	14.400	125	85	7	82	204	109	213	4.181E+00	97	278	214	RYVQYTD-SMFFSPITPYQRAWEALNRYK-GVDPGVLSGRTIIEARERDIEKIAKIEVDCELYDTARTGLRGRTVHGHAVRLDKDGMMFDALRRWSRGADGTVTYVKDMIGGAMDKEVTLGKPLS	ISASVVPNSHADHL--PVQEALESLSRTDPSVRVDTQEGQLLVHGLGALHLEIVEGRLRDEF--AARFEF-------GKRRVNYRESLSPSV---TIRSSNQFSDTVDIAG------VSAFAELD	-11.019,-2.245,29.150,-13.442,0.081,27.219,-11.276,3.261,27.867,-7.877,2.203,26.418,-6.399,4.547,23.703,-7.207,3.410,20.153,-4.393,1.367,18.560,-4.721,-0.666,15.370,-2.363,-2.308,12.851,-2.847,-2.146,9.073,-1.759,-5.697,8.088,-2.962,-5.630,4.429,-3.659,-2.819,1.951,-5.423,-3.497,-1.364,-7.094,-1.706,-4.267,-10.644,-2.560,-5.441,-11.964,-1.031,-8.736,-15.418,-0.280,-7.138,-14.484,0.485,-3.468,-11.…	TKNAPLRLLAWKVGWDKKKGWMTFVRVYSGTLKRQSTLLNVSRGQKEKVSKLLLLYASEVQEVDELPFGSVGVILGLKYTRTGDTLVAPGTPASSRSTMTDIVPPPAVISASVVPNSHADHLPVQEALESLSRTDPSVRVDTQEGQLLVHGLGALHLEIVEGRLRDEFAARFEFGKRRVNYRESLSPSVTIRSSNQFSDTVDIAGVSAFAELDI	554373	Moniliophthora perniciosa FA553
job.pdb	AF-A0A7J4EYG8-F1-model_v3.cif	26.200	61	38	3	81	135	162	221	4.181E+00	97	278	261	IRYVQYTDSMFFSPITPYQ----RAWEALNRYKGVDPGVLSGRTIIEA--RERDIEKIAKI	ISGVFAVDSKTYKP-TEQQYIKNRIEEINNRGSNIKVNFLDKGLTIEGKQRIDNLEIFDSL	63.950,8.788,-28.402,61.015,9.440,-30.841,58.261,6.850,-30.210,57.213,5.736,-33.725,53.570,4.946,-32.941,52.333,2.511,-35.620,48.715,2.292,-36.872,48.180,-0.779,-34.607,49.120,1.126,-31.388,46.721,3.969,-32.439,43.824,1.440,-32.768,44.635,-0.129,-29.351,44.685,3.340,-27.675,41.379,4.194,-29.449,39.743,0.937,-28.186,40.897,1.659,-24.590,39.573,5.261,-24.867,36.176,4.045,-26.236,35.895,1.261,-23.59…	MRLKIGILEILVILSILVTSGALVYKYLSSSSDTYSFDGDQMYKCAWVAEKILSKGFPLYADIYGRWSSTGEEFNGTVLVVRARGGTLYAIYSNRSVTVGGRMAYKEDIAGERIILKPLGNTIISHEIGPLEGHSFKDIEEGIERSVKPYRELNITILDIYISGVFAVDSKTYKPTEQQYIKNRIEEINNRGSNIKVNFLDKGLTIEGKQRIDNLEIFDSLTTPEKILTSKIKVYLIVNETLEELPRTIKSYNISNIVTLK	2528253	Methanococcaceae archaeon
job.pdb	AF-D3B7V3-F1-model_v3.cif	13.000	146	98	12	42	178	126	251	4.181E+00	97	278	287	RAPGEEYKSIHPPLEEMEEPDCAVRQIVKPTEGAAAGDRIRYVQYTDSMFFSPITPYQRA--WEALNRYKGV-DPGVL--SGRTIIEAR-ERDIEKIAKIEVDCELYDTARTGLR--GR-TVHGHAVRLDKDGMMFDALRRWSRGA	NKPATSFSVLV-----GDKFGTGGSKVATNSNA-----NAKTIILFIKGMN---NESSKKQVEDCLLRTKGVISFMIDLNTYQATIRCTITADEIKAV-LRYQLGL----SASLMIDGREEVDNSPDYLPEDNPAFAN--QPKRSA	-16.610,2.317,5.983,-13.700,1.871,8.503,-14.702,-1.780,9.290,-14.346,-2.905,5.630,-10.812,-1.421,5.390,-9.679,-2.955,8.717,-11.158,-6.310,7.615,-9.135,-6.064,4.367,-5.926,-5.288,6.354,-6.783,-8.254,8.626,-7.343,-10.659,5.685,-3.963,-9.605,4.177,-2.196,-9.976,7.578,-3.374,-13.646,7.824,-0.690,-14.406,5.189,2.828,-14.169,6.806,4.445,-12.800,3.584,2.151,-9.708,3.521,2.674,-8.807,7.252,6.043,-7.137,6…	MSLAVVQQLYNLSVDPDHREMIVKDQGCLPALVLFLSSTEEGVAKTSIDTLELLSQNQANKDHMLREPALLSSLKSLQEKIEYKDTILKIINRLEVTTNDNINNNSKSNNINLNNNINNFTTTPSNKPATSFSVLVGDKFGTGGSKVATNSNANAKTIILFIKGMNNESSKKQVEDCLLRTKGVISFMIDLNTYQATIRCTITADEIKAVLRYQLGLSASLMIDGREEVDNSPDYLPEDNPAFANQPKRSAWGWNSIVSFGISNDTNNNKQPQGNWGWGSISKALFG	670386	Heterostelium album PN500
job.pdb	AF-A0A6P5EEH6-F1-model_v3.cif	14.700	115	74	9	42	149	15	112	4.181E+00	97	278	307	RAPGEEYKSIHPPLEEMEEPDCAVRQIVKPTEGAAAGDRIRYVQYTDSMFFSPITPYQRAWEALNRYKGVD-PGVL--SGRTIIEAR--ERDIEKIAKIEVD--CELYDTARTGL	GGGGAENAAAA-----AVAPEVVAAGSPEPKQ--ADGAAATTAVLKVDMHCEG--CAKKIRKSIKGFEGVEGVKVDVGSGRLTVVGRMDPRKLRE--RVETKTKK------KVEL	-58.471,-1.382,0.940,-55.371,-2.417,-1.105,-54.815,-6.226,-1.266,-52.188,-8.481,-2.915,-49.503,-10.023,-3.816,-46.830,-12.179,-2.170,-44.394,-14.533,-3.946,-43.512,-17.473,-2.753,-41.092,-19.679,-2.545,-38.091,-21.954,-3.365,-36.473,-24.425,-1.011,-34.116,-26.921,-2.686,-32.586,-29.584,-0.452,-30.742,-32.664,-1.807,-28.970,-34.899,-0.412,-26.579,-37.550,-1.821,-23.802,-39.353,0.061,-22.241,-42.77…	MGKKKGRGGGGGGGGGGGAENAAAAAVAPEVVAAGSPEPKQADGAAATTAVLKVDMHCEGCAKKIRKSIKGFEGVEGVKVDVGSGRLTVVGRMDPRKLRERVETKTKKKVELVSPSNPPKKENNEASSAPNANKPSINSNNRCSPKPDPKSASEKPGDKNTAKDKLPVVGTVVMKIPLHCDGCVHRIRKTILKIKGVEQVLINREKDHVTVKGTMDVKALPEAAKAKLKRPVEVVAPKKDEAAAREKSEKKDERKEEKAAVATAEAIAAMMAEANGMDRCRGCGYTVELVYAPQLFSDENPNACSLM	4615	Ananas comosus
job.pdb	AF-R0GHJ0-F1-model_v3.cif	10.600	122	92	5	46	163	19	127	4.181E+00	97	278	363	EEYKSIHPPLEEMEEPDCAVRQIVKPTEGAAAGDRIRYVQYTDSMFFSPITPYQRAWEALNRYKG---VDPGVLSGRTIIEAR-ERDIEKIAKIEVDCELYDTARTGLRGRTVHGHAVRLDK	MATEEMKPETKQIIKED-----LPLPTIPSSLPLPYKLSTLKVSIHCEG--CKRKVKKILTSIEGVYKVDIDVKEHKVTVLGIVSPEIMLKKLHKAGK------NAELVPEIPDPVETKPDD	3.777,2.678,-82.316,6.129,4.574,-81.631,8.361,6.954,-79.573,7.860,10.710,-78.805,8.052,10.752,-74.917,11.726,10.393,-73.705,14.044,13.501,-74.160,13.133,16.676,-72.071,13.585,15.881,-68.303,17.308,16.937,-67.963,17.778,20.800,-68.179,15.743,22.290,-65.225,18.428,21.644,-62.515,20.274,25.034,-62.482,19.119,28.515,-61.356,18.939,29.181,-57.585,19.516,32.572,-55.786,18.009,35.961,-56.519,16.938,38.3…	SLSLFLFKDLTTSLLCSVMATEEMKPETKQIIKEDLPLPTIPSSLPLPYKLSTLKVSIHCEGCKRKVKKILTSIEGVYKVDIDVKEHKVTVLGIVSPEIMLKKLHKAGKNAELVPEIPDPVETKPDDPKEKNKNKNKKKKEEKVQITHEAEATVKPEKTEPGKCDKPVSDKTDGGENAPVKEEKKDVQEKKDSVKEEESPVPPTDSPPEDSPAPAAEKKAEVTGEAGNGKVGKKKKKKGQNSNTPHNPTGGPARTQSLPPPTTEDQDRSSNHIPTNNNPPRHDMYHYPAPNYYAPQVMYGVSYNVAQPPLSVDAASYYTPPPPYSYAYMHHNYQPYDQNAYPSRPSDSYELFSDENPSGCSVM	81985	Capsella rubella
job.pdb	AF-A0A2U1AUI0-F1-model_v3.cif	13.300	75	50	5	65	134	173	237	4.181E+00	97	278	412	VRQIVKPTEGAAAGDRIRYVQYTDSM--FFSPITPYQRAWEALNRYK-GVDPGVL--SGRTIIEARERDIEKIAK	LKSQSTT-------DREYTLGFLVSGVGEFTI---QQQLEKALKEFEIELAYCARPAGTRVFFSGADRGRVEAAA	5.663,13.315,-23.414,3.241,10.342,-23.428,4.132,7.048,-21.662,2.683,3.582,-22.335,3.233,0.578,-20.027,3.570,-3.042,-21.238,3.407,-5.732,-18.511,4.518,-9.243,-19.616,3.236,-12.241,-17.629,0.793,-15.068,-18.481,-0.062,-15.160,-14.715,-1.261,-11.503,-14.967,-3.655,-12.407,-17.842,-4.858,-15.458,-15.825,-5.570,-13.126,-12.843,-3.371,-15.408,-10.647,-1.348,-12.280,-9.714,-2.614,-8.676,-9.512,-0.556,-6…	MSIALISTGTELLKGSVVNTNSAFIGRELASAGLQVIADFTIGDHPRELYAALSDALKLADIIVITGGLGPTRDDLSLDAAARFFGLELESDPVLEEKVTAFWHRRHTGRVPGLVLKQARRPADSVVLDNPNGSAGGIAFRTVYDRRERLVVLLPGPPRELEPMVRQALIPLLKSQSTTDREYTLGFLVSGVGEFTIQQQLEKALKEFEIELAYCARPAGTRVFFSGADRGRVEAAAERAHALLSPAALPVGELEMADYVVKLLGQSHLQLVTAESCTGGLIAGRLTDLPGVSEVFKGGVVVYSNELKHRLLGVPEELLAEHGAVSRECAEAMIRGAVSCLEADCAIAVTGIAGPGGGTEAKPVGLVYIGAKLGEAEQVREFRFNGDRRAIRERTIEHA…	172901	Victivallis vadensis
job.pdb	AF-A0A3Q8WVN3-F1-model_v3.cif	12.300	113	64	9	58	152	367	462	4.181E+00	97	278	462	MEEPDCAVRQIVKPTEGAAAGDRIRYVQYTDSM--------FFSPITP----YQRAWEALNRYKGV-DPGVLSGRTIIEARERDIEKIAKIEV---DCELYDTAR--TGLRGR	LPEPMPAFSLLEKPPY----KPEMVTLMIDSGKKQKVRAGDILGALTGKDGVAGR---------QVGKINVLDNVAFVAVE-RNASKPALRKLTEGNIKGR---KIRARRLTR	1.617,-20.196,28.318,-0.864,-17.740,26.759,-3.031,-19.758,24.348,-2.380,-18.408,20.800,-5.734,-19.745,19.490,-8.405,-17.117,18.596,-10.936,-19.406,20.386,-9.210,-18.623,23.744,-10.472,-15.001,23.510,-13.894,-13.517,24.373,-14.817,-13.189,20.654,-18.390,-13.765,19.355,-18.694,-17.413,18.153,-19.634,-16.337,14.575,-16.328,-14.362,14.314,-14.279,-17.398,15.557,-16.083,-19.671,13.040,-15.420,-17.213,…	MTSTAFSSLALPAGLVDNLSTLGYSQMTPVQAQSLPPVLAGKDIIAQAKTGSGKTAAFSLGVLAKLNVKRFRIQSLVLCPTRELAEQVAVEMRKLARGIHNIKILTLCGGVSIGPQIGSLEHGAHIIVGTPGRVDDHIRKGTLRLDDVETLVLDEADQMLDMGFQDTLDAIIERIPQNRQTLLFSATFPRAIEAIAKRVLKNPEMIKVEEEQEKSTIKQYFYKMDNNKQRYSTLKLLLLKFTPQSCVVFCNTKVETQQVCDDLASEGFSAVALHGDLEQRDRERTLIHFANKSASILVATDVAARGLDIDDMDMVINYHLAHDPQTHVHRVGRTGRAGKKGIACSIYGEAEQFKVAQIGDHYERDFLPEPMPAFSLLEKPPYKPEMVTLMIDSGKKQKV…	2490635	Pseudoalteromonas sp. Xi13
job.pdb	AF-A0A0G4IU27-F1-model_v3.cif	12.700	102	75	5	36	137	56	143	4.181E+00	97	278	535	VRLLAHRAPGEEYKSIHPPLEEMEEPDCAVRQIVKPTEGAAAGDRIRYVQYTDSMFFSPITPYQRAWEALNRYKGVDPGVLSGRTIIEARERDIEKIAKIEV	VALLVT--TGIVLTVVF-----TTKPAAT----DLPEGQVSSSADVHQHQYDIQ--TTPALRPATVDAFVKGRHGAAITTAGNSIIVRGPDAFADAQA-IAI	49.727,-26.254,20.839,51.258,-25.236,18.100,51.649,-25.481,14.894,52.642,-23.572,12.135,53.349,-23.714,8.678,54.785,-23.360,5.824,54.948,-22.976,2.284,55.366,-21.513,-0.911,56.456,-21.194,-4.050,55.782,-18.692,-6.502,56.082,-16.674,-8.922,55.194,-14.007,-10.938,54.121,-10.651,-11.115,52.603,-7.680,-11.930,52.154,-4.430,-11.950,49.766,-1.479,-11.415,47.519,0.900,-11.702,45.427,4.137,-12.052,45.281…	MMMMHPSEVHPDSAMFAAFASDVDVDLERQQEPVALAADKPRRLFTHGTALIALGVALLVTTGIVLTVVFTTKPAATDLPEGQVSSSADVHQHQYDIQTTPALRPATVDAFVKGRHGAAITTAGNSIIVRGPDAFADAQAIAIEAMAAGSVDVVQIVDSSTGAVVFSICHDANDPRCAAAQPAGMTCREGFTGNGCDECAPGHFGPQCVPCPSCNGNGVCSDGKQGDGRCLCAVGFAGATCDECAPGFAGPHCDTCQPGRFGADCSQQCTCGANGICDEGVRGTGRCTCVNDHITGDRCDRCKTGWEGPDCMLQTGKKGLQWFDWCGERRIASITFDGVPTRGILDELSQAGLRSTFFIRPASSSDPPAPDTCTLVQRLIAEGHSLQMGGHHGIGLGSL…	37360	Plasmodiophora brassicae
job.pdb	AF-A0A3A5VGQ6-F1-model_v3.cif	12.000	58	45	2	79	136	142	193	4.181E+00	97	278	678	DRIRYVQYTDSMFFSPITPYQRAWEALNRYKGVDPGVLSGRTIIEARERDIEKIAKIE	DRVEVFVAETSKASKA----ASTFGELAS--RVELASAPGVVAVACMPSDSAEVQMAL	1.831,-12.018,-21.147,3.569,-8.817,-22.431,0.511,-7.060,-23.970,-2.837,-6.037,-22.393,-5.699,-8.568,-22.794,-7.594,-7.991,-26.063,-11.130,-6.650,-25.421,-14.375,-6.931,-27.413,-17.467,-4.716,-27.100,-20.532,-6.755,-26.060,-23.968,-5.300,-26.889,-27.016,-7.172,-25.526,-30.721,-6.380,-25.981,-33.498,-8.301,-24.188,-37.008,-7.906,-22.625,-37.192,-6.355,-19.107,-38.533,-9.736,-17.789,-35.205,-11.473,…	MFDTVAMSRLTVAAPLSNMEDVLRACTNEGCVHVETYANFEDGIQVGQAINSDEANEVSALLAKVRAAVSAFKPVNADGPLPVRKIKDLISGDFPAQLQDSLNHLDQQRDAEAEVALLVEQIKLMKRLVPLGVDLELLMGSDRVEVFVAETSKASKAASTFGELASRVELASAPGVVAVACMPSDSAEVQMALGELGGKPVQIPNMEGSPKKILGALIMQKESAQATQESSKKQANKWADANARHLLAVQEHLSKEDEIFTAPTQMAVSGQAFALDAWVPTAKEQSIRASLKHIASHVEVEAFVNDHHGHDDHDDHGEEVAPPIALENGEVSKPFELLVGLVGRPAYGTFDPTFFMMLTFPIIYGLILGDFGYGLIVLLIGMYLGTKPFAADPVVNNGI…	2163009	Candidatus Poseidoniales archaeon
job.pdb	AF-A0A349D231-F1-model_v3.cif	20.000	60	42	3	80	136	4	60	4.443E+00	96	278	69	RIRYVQYTDSMFFSPITPYQRAWEAL--NRYKGVDPGVLS-GRTIIEARERDIEKIAKIE	GTTSFTLRHEERFRP---YWKAEQLLRANGVTKVFAEEPREGRFVLHVLNEHAEKARTIL	2.232,17.641,15.398,5.038,15.401,14.026,3.246,13.526,11.169,5.876,11.012,10.069,5.013,9.029,6.897,5.946,5.404,6.067,6.900,4.687,2.431,5.996,1.401,0.653,7.891,0.494,-2.539,5.585,-1.620,-4.718,6.435,-3.699,-7.800,4.651,-2.487,-10.951,3.634,-5.417,-13.161,2.669,-3.894,-16.601,-0.269,-6.409,-16.751,-2.139,-4.461,-14.026,-2.820,-0.697,-13.709,-1.988,-1.326,-10.008,-0.945,2.154,-8.726,-4.327,3.938,-9.0…	MNTGTTSFTLRHEERFRPYWKAEQLLRANGVTKVFAEEPREGRFVLHVLNEHAEKARTILQNQGVEILN	2053688	Candidatus Peribacteria bacterium
job.pdb	AF-A0A381AYF8-F1-model_v3.cif	16.300	104	69	8	58	152	1	95	4.443E+00	96	278	97	MEEPDCAVRQIVKPTEGAAAGDRIRYVQYTDSMFF--SPITPYQRAWEALNRYKGVD-PGVL--SGRTIIEARER----DIEKIAKIEVDCELYDTARTGLRGR	MNKYLSALTLIASMMTASTAFAGERTITFAVDNMTCASC--PY-IVKTSMAVVPGVANVTVSFEAKTATVTFDDAKTNPDAIAAASTN---AGY---PAHLRQR	-34.740,-1.033,64.433,-32.697,0.372,61.510,-30.286,3.058,60.802,-27.982,0.703,58.908,-24.953,1.496,56.914,-23.219,4.702,56.758,-20.131,3.878,54.704,-18.857,0.694,53.095,-18.527,-0.350,49.334,-16.043,1.494,48.089,-15.160,1.159,44.451,-17.365,-0.380,41.793,-15.173,-1.341,39.058,-13.303,-0.700,35.986,-12.359,2.306,33.983,-8.690,1.732,33.554,-9.095,2.847,29.988,-6.047,0.920,28.865,-4.996,3.376,26.216…	MNKYLSALTLIASMMTASTAFAGERTITFAVDNMTCASCPYIVKTSMAVVPGVANVTVSFEAKTATVTFDDAKTNPDAIAAASTNAGYPAHLRQRGS	1035	Afipia felis
job.pdb	AF-A0A3L7P189-F1-model_v3.cif	17.600	102	57	7	81	169	33	120	4.443E+00	96	278	122	IRYVQYTDSMFFSPITPYQRAWEALNR-----YKGVDPGVLSGRTIIEARERDIE-------KIA-KIEVDCELYDTARTGLRGRTVHGHAVRLDKDGMMFD	RRK-YNTDGWPTT-----LQVVNAVGFLCEAGYHHADLEVTWGRVLVKLKTHSHRAITDMDFEMARRIEDT-VLW-------RPQPGQGHALQGNPNKFVHD	-23.242,10.530,7.637,-20.034,8.837,8.783,-20.399,5.197,7.721,-20.502,2.971,10.824,-17.172,1.325,9.962,-15.957,-1.695,11.913,-12.857,-0.726,13.907,-10.135,-3.359,14.412,-7.724,-3.879,17.301,-4.147,-4.610,16.190,-4.641,-8.331,17.042,-7.867,-8.512,14.975,-6.097,-6.659,12.126,-3.142,-9.162,12.240,-5.578,-12.126,12.067,-7.580,-10.503,9.251,-4.439,-9.815,7.112,-3.481,-13.523,7.432,-7.046,-14.664,6.466,…	MAQDLKEYTEEQARTHLAEMGLDRWFVENGWIRRKYNTDGWPTTLQVVNAVGFLCEAGYHHADLEVTWGRVLVKLKTHSHRAITDMDFEMARRIEDTVLWRPQPGQGHALQGNPNKFVHDKA	2026780	Planctomycetes bacterium
job.pdb	AF-A0A800FJP9-F1-model_v3.cif	11.600	77	57	5	82	150	8	81	4.443E+00	96	278	125	RYVQY-TDSMFFSPITPYQRAWEA----LNRYKGV-DPGVLSGRTIIEARERDIEKIAKIEVD--CELYDTARTGLR	SFCGYLINIGFTDQVNPSRLIGLVNECIGSKKAIIGNIDIMKTQSIIEVDDKWSSKLVKGIKGKTFEGK---KLSIE	21.012,4.670,-23.338,18.198,3.291,-21.129,15.070,4.833,-22.706,13.533,6.527,-19.623,10.061,5.199,-20.425,7.630,7.990,-19.555,6.447,5.718,-16.738,2.947,6.906,-16.144,2.381,6.703,-12.429,-1.047,5.638,-11.146,-2.507,6.412,-7.702,-4.072,3.652,-5.573,-6.253,3.983,-2.478,-5.915,1.125,0.053,-8.383,0.635,2.968,-5.593,0.670,5.633,-3.987,3.607,7.488,-2.383,4.789,10.744,-5.222,3.155,12.779,-4.115,-0.204,11.…	SQKRQESSFCGYLINIGFTDQVNPSRLIGLVNECIGSKKAIIGNIDIMKTQSIIEVDDKWSSKLVKGIKGKTFEGKKLSIEVLDKRNTPSTNSKRSHKSKRRNHGKEGTKKFKSKGRWQKASKRN	2026760	Candidatus Marinimicrobia bacterium
job.pdb	AF-A0A0P7UHK0-F1-model_v3.cif	19.600	56	43	2	79	133	6	60	4.443E+00	96	278	127	DRIRYVQYTDSMFFSPITPYQRAWEALNRYKGV-DPGVLSGRTIIEARERDIEKIA	DKPKMVKIFVGNVNSSTTEQELR-ELFEKYGAVSDCDILKNYGFVHMEEEEAAQKA	-25.113,20.792,5.215,-23.363,18.139,3.079,-22.241,15.479,5.577,-18.907,14.419,4.107,-19.211,11.140,6.038,-15.698,10.016,6.948,-14.304,8.089,3.977,-12.012,5.576,5.748,-8.546,7.157,5.464,-7.002,4.344,3.390,-3.199,4.329,3.668,-1.540,3.831,0.305,1.881,2.159,0.446,4.375,2.184,-2.440,6.585,-0.895,-2.940,9.597,-0.222,-5.208,12.314,-2.611,-6.446,10.035,-5.700,-6.492,11.559,-8.714,-8.304,9.503,-10.039,-11…	YTSQKDKPKMVKIFVGNVNSSTTEQELRELFEKYGAVSDCDILKNYGFVHMEEEEAAQKAVAALHKHELNGSRITVEYATTKVRNATKIYVGNVPEGATHQRYSLGSGFDKDDYFDDKYSNGFSRGY	113540	Scleropages formosus
job.pdb	AF-A0A3D6EZ97-F1-model_v3.cif	14.200	126	77	7	58	163	4	118	4.443E+00	96	278	130	MEEPDCAVRQIVKPTEGAAAGD---------RIRYVQYTD----SMFFSPITPYQRAWEALNRYKGV-DPGVL--SGRTIIEARER----DIEKIAKIEVDCELYDTARTGLRGRTVHGHAVRLDK	LIISFLATALICGCSCKAAYGQTQEKPFGTVKTKVVELTVTGMTCQGCA-----DHVTTALSKKAGVVKSDVQFTSNSATITYDPSTVKEEEIIQAIEETGY------KAEAKTGTAKKELKKEDP	59.927,-24.631,-38.142,60.443,-20.911,-37.623,59.839,-17.767,-37.708,58.849,-14.311,-36.445,57.076,-12.189,-34.606,56.512,-8.692,-35.852,54.767,-6.519,-33.313,53.024,-3.803,-35.302,51.518,-1.240,-33.142,48.751,-0.999,-30.699,46.771,1.758,-32.441,44.087,1.677,-29.775,42.406,4.868,-30.990,39.518,3.971,-28.735,37.106,6.747,-29.315,34.352,4.392,-30.394,31.535,6.296,-28.628,30.553,3.922,-25.764,27.729…	MKTLIISFLATALICGCSCKAAYGQTQEKPFGTVKTKVVELTVTGMTCQGCADHVTTALSKKAGVVKSDVQFTSNSATITYDPSTVKEEEIIQAIEETGYKAEAKTGTAKKELKKEDPTSHACCVPKKKN	2053541	Cytophagales bacterium
job.pdb	AF-A0A090LB13-F1-model_v3.cif	12.000	125	88	7	47	160	1	114	4.443E+00	96	278	131	EYKSIHPPLEEMEEPDCAVRQIVKPTEGAAAGDRIRYVQYTDSMFFSPITPYQR-AWEALNRYKGVDPGVL-SGRTIIEARERDIEKIAKIEVDCELYDTA---------RTGLRGRTVHGHAVR	MYSEIMD---DSEDKQLV---EPDSSDNNNNNEDFYSLKLVDL--DSRCSPYDLLRFSNSNGLNPYFVDSFSEGIGIIAFRKMNDLRKFIEVLN---TTPAIPLLMGGLTFFSIDGTEKKGRKRK	-16.307,86.916,-15.888,-15.361,84.766,-12.799,-14.547,81.868,-11.512,-13.426,78.250,-10.790,-13.563,76.429,-7.410,-12.120,73.219,-7.199,-12.195,70.182,-5.062,-13.030,67.934,-2.144,-14.818,65.118,-0.867,-13.465,61.604,-1.217,-15.439,58.422,-1.818,-16.984,56.878,1.279,-15.571,54.691,3.876,-15.215,51.572,4.577,-12.881,48.808,3.490,-13.723,46.480,6.355,-10.533,44.510,7.038,-12.586,41.341,7.175,-10.80…	MYSEIMDDSEDKQLVEPDSSDNNNNNEDFYSLKLVDLDSRCSPYDLLRFSNSNGLNPYFVDSFSEGIGIIAFRKMNDLRKFIEVLNTTPAIPLLMGGLTFFSIDGTEKKGRKRKSVIDESNSSSKHFKQDC	34506	Strongyloides ratti
job.pdb	AF-A0A3G3IGB8-F1-model_v3.cif	19.400	77	50	7	82	152	4	74	4.443E+00	96	278	141	RYVQ--YTDSMFFSPITPYQ--RAWEALNRYKGVDPGVLSGRTIIEA-RERDIEKIAKIEVDCELYDTA-RTGLRGR	QRETRILMISP-DSKVTPDQLVRAVHTM--VDGLSVKETCYGCLVESTRENMQKVMAQVRA---TYRNEVFSKRRGY	5.686,1.764,20.700,2.895,-0.378,22.193,3.384,-3.849,20.622,-0.388,-3.994,19.863,-1.097,-1.484,16.990,-0.202,-1.672,13.293,-0.886,1.244,10.906,-0.924,0.682,7.112,-1.664,2.674,4.000,-3.640,0.827,1.327,-2.774,2.339,-2.051,-4.936,1.872,-5.141,-2.970,1.393,-8.382,-3.369,4.478,-10.705,-4.868,2.206,-13.440,-7.438,0.547,-11.096,-11.176,1.373,-11.338,-11.459,1.124,-7.507,-12.290,4.475,-5.884,-10.983,5.602…	MSEQRETRILMISPDSKVTPDQLVRAVHTMVDGLSVKETCYGCLVESTRENMQKVMAQVRATYRNEVFSKRRGYPQGDPRRCRAQHGTRPGFAQLEAEWECLPLIQAALDSIDAGDDSYDAPVEKKPVPVNQMKEICEAFR	1291540	Candidatus Methanomethylophilus alvus
job.pdb	AF-A0A0N5BP02-F1-model_v3.cif	11.100	117	62	4	57	136	28	139	4.443E+00	96	278	155	EMEEPDCAVRQIVKPTEGAAAGDRIRYVQYTDSMFFSPIT------------------------------PY--QRAWEAL-----NRYKGVDPGVLSGRTIIEARERDIEKIAKIE	ESFKLEDAHFLL-----DSIANRQFYAISFDISSAYYSITVNKKSRQLFVVKYNNKTYVYKRMPMGISIAPKIFSRVTGAITMHIREKYDNVMAFNYLDDFLVIYTNPEWLNKISIE	-11.166,-3.130,20.113,-8.051,-3.410,22.379,-4.822,-1.431,21.818,-1.369,-2.818,22.674,2.104,-1.236,22.647,5.061,-3.280,21.413,8.705,-2.131,21.301,10.231,-2.735,17.843,13.885,-1.610,17.321,13.585,0.660,20.425,10.522,2.444,18.892,7.094,2.018,20.587,4.395,0.829,18.129,0.658,0.935,18.783,-0.995,-2.326,17.657,-4.710,-2.320,16.894,-6.115,-5.765,17.756,-8.431,-6.433,14.824,-8.808,-10.247,15.434,-12.479,-…	MPLFVIIQRDKPRVIYDARHLNEFLTVESFKLEDAHFLLDSIANRQFYAISFDISSAYYSITVNKKSRQLFVVKYNNKTYVYKRMPMGISIAPKIFSRVTGAITMHIREKYDNVMAFNYLDDFLVIYTNPEWLNKISIEVKELIKDLGLKINTEK	174720	Strongyloides papillosus
job.pdb	AF-A0A842Q0X6-F1-model_v3.cif	14.800	101	68	6	42	133	14	105	4.443E+00	96	278	193	RAPGEEYKSIHPPLEEMEEPDCAVRQIVKPTEGAAAGDRIRYVQYTDS-----MFFSPITPYQRAWEALNRYKGV-DPGV---LSGRTIIEARERDIEKIA	LASTVETRASSP----SVSSTAAAAPVQQPNEGVQSSAESKFFAIRTTGGQERIVAN--LLQTRA---NTKKLSIRSIIVLDSFKGYIIVEAPDSNVAYEA	45.223,48.152,-29.887,41.664,49.126,-28.940,39.392,52.106,-29.870,35.849,53.119,-28.990,32.417,53.455,-30.000,29.681,54.824,-30.771,26.722,56.713,-32.604,22.904,56.033,-32.711,19.296,56.962,-34.118,16.042,56.671,-35.207,13.152,57.604,-36.886,10.048,57.243,-38.426,6.992,57.330,-40.923,3.154,57.912,-40.548,-0.081,58.252,-42.630,-3.433,57.642,-42.461,-6.600,58.150,-44.639,-10.361,57.907,-43.708,-13.…	MEKRRPESEEEDDLASTVETRASSPSVSSTAAAAPVQQPNEGVQSSAESKFFAIRTTGGQERIVANLLQTRANTKKLSIRSIIVLDSFKGYIIVEAPDSNVAYEALAGIRHVRGQIRGDLPFKDIEGYLVKKPVVSELSTDDTVEVIAGPFKSMKAKITRVDYEKQEATVVLLDSPYQIPVTVDANYLKRLAH	1971748	Nitrososphaera sp.
job.pdb	AF-A0A2P8XBC4-F1-model_v3.cif	11.100	108	77	7	41	132	81	185	4.443E+00	96	278	196	HRAPGEEYKSIHPPLEEMEEP----DCAVRQIVKPTEGA----AAGDRIRYVQYTDSMFFSPITPYQRAWEALNR---YKGVDPG-VLS----GRTIIEARERDIEKI	NNVNTERVTNMEKEDNSPPQPKNTQDRPKRQTMIGTKKDEIDLLAAEKTAWLFVGRLQQGT--TADKVK-NFLNKNGIHGDITCEEIVSRGNTKAYKVGVPFGHLELT	58.987,-26.248,18.560,55.399,-26.604,17.377,54.163,-27.200,13.776,51.542,-24.382,14.265,53.626,-21.338,13.039,53.777,-22.586,9.372,50.166,-21.636,8.297,50.562,-17.788,8.410,51.784,-17.417,4.799,49.549,-14.421,3.945,48.293,-15.271,0.463,49.336,-12.093,-1.515,46.085,-12.277,-3.550,43.985,-11.866,-0.327,45.899,-8.664,0.607,45.267,-7.122,-2.870,41.554,-8.084,-2.643,41.282,-6.576,0.893,42.969,-3.308,-…	MSKIELLMTKNPMIEELTQKVESMTDYITHKLDAAIEDKIKKAINQTSPPKSTVVQHIDNTPREDFPPLPQTRNINKCQDNNVNTERVTNMEKEDNSPPQPKNTQDRPKRQTMIGTKKDEIDLLAAEKTAWLFVGRLQQGTTADKVKNFLNKNGIHGDITCEEIVSRGNTKAYKVGVPFGHLELTTNPDFWPAGVT	6973	Blattella germanica
job.pdb	AF-A0A818TAV2-F1-model_v3.cif	12.700	102	67	6	58	155	1	84	4.443E+00	96	278	197	MEEPDCAVR--QIVKPTEGAAAGDRIRYVQYTDSMFFSPITPYQRAWEALNRYKGVDPGVL--SGRTIIEARERDIEKIAKIEVDCELYDTARTGLRGRTVH	MTSFHRHDRSHSPYNNDSHEE---NGCRVHVADLSINC--TKR-EIEKAFDKWPLIEVWHANASCFAFVVLRHRNDGQQAINEL------------DGRYIG	35.721,10.282,-6.457,32.133,9.297,-7.487,29.880,9.267,-4.402,27.316,6.490,-4.575,24.184,8.331,-3.438,22.629,5.683,-1.189,18.978,6.017,-2.147,17.459,6.870,1.230,15.186,3.867,1.708,12.684,5.696,3.907,12.323,3.034,6.603,8.851,3.593,8.107,9.980,3.354,11.816,6.647,1.782,12.859,6.962,-1.799,14.144,3.763,-3.897,13.842,3.958,-4.568,17.653,3.145,-1.084,19.118,-0.406,-0.271,17.812,-2.076,-3.506,19.074,-4.9…	MTSFHRHDRSHSPYNNDSHEENGCRVHVADLSINCTKREIEKAFDKWPLIEVWHANASCFAFVVLRHRNDGQQAINELDGRYIGDARVRVSLARPRTRGGGGGGGGRRHFDPNMRCYQCGFRGHFSRDCGNDQRNYKKNGNGYRSGRERSYSRSRSRSPPPRVIRDYRRYSPRRTLPSSHYKSRDNRSGYYTSPPRI	392033	Rotaria sordida
job.pdb	AF-A0A2E2PXK8-F1-model_v3.cif	11.000	100	52	6	59	135	1	86	4.443E+00	96	278	224	EEPDCAVRQIV-------KPTEGAAAGDRIRYVQYTDSMFFSPITPYQ---------RAWEALNRYKGVDPGVLSGRTIIEA-------RERDIEKIAKI	MLPDTDIDAAVQDGLGDWRPLFG------TLAARFSTG------DFSTGAAMVARIAEAADAMDHH--PDVDLRYGFVEVRTWSHDVGGITRRDLRLART	6.811,10.470,14.731,6.618,8.364,17.931,9.533,6.056,18.924,8.886,2.286,18.482,9.031,1.864,22.309,6.088,4.304,22.726,4.098,2.479,19.977,4.823,-0.919,21.623,3.795,0.482,25.036,0.497,1.741,23.507,-0.170,-1.731,21.910,0.316,-3.315,25.377,-1.859,-0.515,26.955,-5.328,-1.087,25.450,-4.539,-1.345,21.671,-4.540,-5.192,21.706,-6.241,-5.314,18.226,-3.387,-3.295,16.618,0.139,-4.141,15.316,2.921,-1.889,13.944,…	MLPDTDIDAAVQDGLGDWRPLFGTLAARFSTGDFSTGAAMVARIAEAADAMDHHPDVDLRYGFVEVRTWSHDVGGITRRDLRLARTISSIAADLEVEGVPARLQAVEWALDTWDLTEVKPFWAAVLGLQEADDDAVDPGGRWPSVWFQPTEQHSGAHLGAPRQRWHADVRVPPEAVEERMAAVIAAGGRLVSDDHAPAYWVLEDAQGNRACLTTWLGRGPGPAA	35761	Nocardioides sp.
job.pdb	AF-A0A093Y0X5-F1-model_v3.cif	9.900	101	78	4	46	136	135	232	4.443E+00	96	278	247	EEYKSIHPPLEEMEEPDCAVRQIVKPTEGAAAGDRIRYVQYTDSMFF--SPITPYQRAWEALNRY---KGVDPGVLSGRTIIEARER-----DIEKIAKIE	SRCTSDPPGTVAGGKGIRYTRTGTNEFDLEKGEFPVEHVLLSVQGMTCTGC---EKKLYGSLDMIPEISNVKTSLLLAQVEFDLSISSATVDTLSTIKAIE	76.165,27.147,-0.604,75.028,25.260,-3.442,72.310,25.983,-5.495,68.531,25.621,-6.014,67.374,23.304,-8.829,64.074,24.665,-10.165,60.996,22.920,-11.454,59.812,20.181,-13.697,56.083,21.046,-13.705,54.426,18.287,-15.797,51.173,19.934,-16.970,48.702,17.021,-17.231,46.284,18.377,-19.868,42.804,17.200,-18.724,40.638,16.428,-21.788,37.312,18.220,-21.225,34.725,15.718,-22.524,31.812,17.849,-23.783,28.255,1…	MPELQLSNLTVVTRRVVAPGPPVRQLLMTLKRMAVVVRKASTAKTGCCTRTARTAAPNDLQKDGCCRKKSIDSCCSGNLDFATLPPKLEDCSNKECCSDKPSALTAGQTITEVPSNPVDRCCADGAGHADAISDSRCTSDPPGTVAGGKGIRYTRTGTNEFDLEKGEFPVEHVLLSVQGMTCTGCEKKLYGSLDMIPEISNVKTSLLLAQVEFDLSISSATVDTLSTIKAIENMTGFTCTKMTQSGH	1437433	Pseudogymnoascus sp. VKM F-3557
job.pdb	AF-A0A424HKM0-F1-model_v3.cif	15.200	92	58	7	81	165	136	214	4.443E+00	96	278	251	IRYVQYTDSMFFSPITPYQRAW---EALNRYKGVDPGVLSGRTIIEARERDIEKIAKIEVD----CELYDTARTGLRGRTVHGHAVRLDKDG	FETKGRLEF-----ATTAEDEWPILETLEDYL-VDVELYDGRAEVMTARDELMAVKNVLLQAGIPVE-----SAEL-VRVPLT-SVDVDEET	5.696,-18.421,-7.359,7.900,-16.703,-4.782,8.221,-12.896,-4.851,5.288,-10.539,-4.294,5.702,-9.433,-0.659,6.928,-5.862,-0.043,8.456,-7.344,3.198,11.105,-9.807,1.996,12.942,-6.438,1.607,12.495,-4.481,4.906,15.022,-5.715,7.535,15.856,-3.387,10.513,17.411,-0.083,11.571,16.421,1.764,14.850,17.133,5.422,13.715,15.350,5.327,10.289,12.520,3.611,12.289,11.185,6.762,14.079,10.928,8.819,10.840,9.448,5.715,9.…	MAGHSKWANIRHKKAKEDLKRAKVFTKLTREITIAAREGGDAVDSNARLALAVDNAKAANVPKDKIQKAIDKGAGKDNKEGEIFTEVSYEGYGPGGVAFILEGTSNNVHRTAGEVRHIFSKGGGNLGETGSVSYLFETKGRLEFATTAEDEWPILETLEDYLVDVELYDGRAEVMTARDELMAVKNVLLQAGIPVESAELVRVPLTSVDVDEETHIKNIELYQKFEENMDISAIYWTLASNEEFEQKYFNE	1986665	Rhodothermaceae bacterium TMED105
job.pdb	AF-A0A2A7RHA6-F1-model_v3.cif	17.700	79	48	6	81	150	82	152	4.443E+00	96	278	274	IRYVQYTDSMFFSPITPYQRAWEALNR--YKGVDPGVL-SGRTIIEARE-----RDIEKI-AKIEVDCELYDTARTGLR	LRFLYLHIENLISE--RKTEWQDLILSFFNSEVSSFWLDQTVFVIIDKECTLTQSDIMGIITAIDGDFE------TMTR	9.820,25.287,-27.313,7.904,24.231,-30.404,9.337,22.455,-33.515,9.179,25.785,-35.463,11.255,27.663,-32.799,13.833,24.820,-32.747,14.355,25.142,-36.551,14.818,28.948,-36.204,17.648,28.398,-33.673,19.096,25.223,-35.323,18.273,25.199,-39.103,20.219,21.918,-39.668,18.258,20.084,-36.914,16.966,16.798,-38.432,14.357,14.326,-37.130,16.289,11.515,-38.937,18.678,9.240,-36.990,22.198,10.250,-38.191,24.790,7…	MDSHELKKLFPEATNIIPKDKDQNLALSLEGKTWFIAKKDLSEREFFLLKNLEGKYDLFKTYTPWQNYLFNGQKQPLINGKLRFLYLHIENLISERKTEWQDLILSFFNSEVSSFWLDQTVFVIIDKECTLTQSDIMGIITAIDGDFETMTRVLIGLVWCKEDNLPQIFKEEKLIGNDFQELKKVVAIPEIALQFYFAHSTKNSIILQTYKKKLSTSSELITSLYKVGGNVTQASKDMYIHRNTLEYRIDKLQSATNLNLRKMDDLVFSYLIIS	2042046	Lactobacillus sp. UMNPBX1
job.pdb	AF-A0A7C8YV45-F1-model_v3.cif	13.200	121	88	5	46	163	204	310	4.443E+00	96	278	316	EEYKSIHPPLEEMEEPDCAVRQIVKPTEGAAAGDRIRYVQYTDSMFFSPITPYQRAWEALNRYKGV---DPGVLSGRTIIEARERDIEKIAKIEVDCELYDTARTGLRGRTVHGHAVRLDK	AEIEVSDP---KLDAPSKA---PKLPLPGSSSASSDQVVVLRVSLHCRG--CERKMKKHLSRMAGVTSFDIDFTAKKVTVVGDVTPLQVLTSISKVK------NAQLWTPVMSSPYMINSK	-34.983,36.928,-24.082,-33.124,34.452,-23.514,-31.810,31.754,-25.918,-30.963,28.232,-24.672,-27.644,27.052,-26.214,-26.996,23.303,-25.759,-23.205,22.654,-25.850,-22.875,18.955,-26.817,-19.130,18.419,-26.247,-18.444,15.461,-28.601,-15.498,13.228,-27.583,-12.912,12.281,-30.305,-11.904,8.566,-30.158,-8.549,7.544,-31.724,-7.668,6.385,-35.299,-4.513,6.016,-37.450,-0.856,6.258,-37.089,0.180,2.960,-38.7…	PFHTYSLKNKAPSPKNLKKKKQMKGIINMSCTSQNSTAIVSSNMEFLSSASSSTFPSCSSGLSSFTPGGRAIDRHNPIITDEKRRGSASTPATPCANIHPIKPTNASPKPPPEHNTKPSRKLLRKKHKNTPKPTSTKDDDDEKRESLSSASDLIIRAACSVTRTGTNYISPPESSRYLLDESSSFVDVLSDSDPVLKLVPKRPAEIEVSDPKLDAPSKAPKLPLPGSSSASSDQVVVLRVSLHCRGCERKMKKHLSRMAGVTSFDIDFTAKKVTVVGDVTPLQVLTSISKVKNAQLWTPVMSSPYMINSKSMEARK	393608	Opuntia streptacantha
job.pdb	AF-Q9C7J6-F1-model_v3.cif	10.100	108	85	5	46	149	4	103	4.443E+00	96	278	364	EEYKSIHPPLEEMEEPDCAVRQIVKPTEGAAAGDRIRYVQYTDSMFFSPITPYQRAWEALNRYKGV-DPGVL--SGRTIIEAR-ERDIEKIAKIEVDCELYDTARTGL	DEMKSETKKTEHKQKQSTQIKQDLPPPTIPPLPLPYKSCTLKVSIHCEG--CKRKVKKILTSIEGVFKVDIDVKQHKVTVIGIISPEILLKKLNKA------GKNAEQ	28.381,30.738,83.390,30.931,28.644,81.318,31.491,27.051,78.473,34.425,24.655,77.811,35.745,21.974,76.304,37.947,19.761,75.441,39.485,16.931,73.492,40.764,13.863,72.615,42.243,11.492,70.573,43.340,8.484,68.331,44.142,5.785,66.828,43.893,3.807,63.576,42.886,1.017,61.256,42.309,-1.404,59.330,39.969,-2.744,56.545,37.620,-5.388,55.832,35.622,-4.536,52.708,31.965,-5.368,52.014,29.496,-2.487,51.586,26.0…	MATDEMKSETKKTEHKQKQSTQIKQDLPPPTIPPLPLPYKSCTLKVSIHCEGCKRKVKKILTSIEGVFKVDIDVKQHKVTVIGIISPEILLKKLNKAGKNAEQLPEIPDPVDNKPKPVDPKEKNKKKKKEEKVQITNEATSSGIDNPEKPGSGECDKPESEKPVDEKCLSGDGGETSGPVKEEKKDVLKEKDSGKEESPSPPADSSAPAAEKKAEDTGGAVPDNGKVGKKKKKKGQSLATTNNPTDGPARTQSLPPPTATDYDRPINQINDHHITTTNNPPRHDLYPYPAQGYYAPQVMYGVSYNVAQPPVSVDAASYYTPPPPYSYAYMHNGYQPSDQNPCQPRPSDSFELFSDENPNGCAIM	3702	Arabidopsis thaliana
job.pdb	AF-A0A1F3W4X3-F1-model_v3.cif	6.300	94	51	5	76	149	356	432	4.443E+00	96	278	436	AAGDRIRYVQYTDSMFFSPITPYQRAWEALNRYK-----------------GV-DPGVLSGRTIIEARERDIEKIAKIEVD--CELYDTARTGL	VPKPKKRTIYVSAGK--------------KDKVNKVDIVGFFIQQGGVNKTDIGLITVLDNSVYVALPSKSTGAILEAVRDKKLKGK---RLKI	0.818,-1.302,-30.040,-0.977,1.675,-31.768,-1.905,4.919,-29.840,-5.560,3.755,-30.298,-4.828,0.635,-28.160,-3.566,2.783,-25.202,-6.822,4.814,-25.176,-8.861,1.552,-24.927,-6.701,0.248,-22.024,-6.975,3.662,-20.247,-10.790,3.647,-20.656,-10.939,0.102,-19.149,-8.950,1.442,-16.155,-11.429,4.410,-15.891,-9.033,7.131,-17.200,-9.949,9.587,-20.016,-6.335,10.624,-20.831,-2.661,10.181,-19.879,-1.030,12.436,-1…	MRETDHLVLLQHAGHSSLLPMQSAFLKAAKEYESLALYAETGSGKTLAFLLAALEAVPERVPNGIVVIAPSRELCLQIEQVFRSLRTGRNAVICYGGHSVRTESNRLANFPEVLIATPGRLCDHLRNERIPHADLTQMLIIDEFDKCLEAGFSEEMHAIFDAFPYLKKKVLVSATNLAEIPTYCRMSTPFILDERSADNEPDIREVVVPYKKDVKEAVFNLLCHFNNEKAIVFCNYREVSEDLAAALSDLGLVTTCYHGGLEQDERERALIKFRNDSTNILVCTDLGSRGLDIPEIRHVIHYQLPSSEEAYVHRKGRTARMGANGHSYLLKGTDTQFPFYITEPEEQFKVGVPLIVPKPKKRTIYVSAGKKDKVNKVDIVGFFIQQGGVNKTDIGLITV…	1797361	Bacteroidetes bacterium RIFCSPHIGHO2_02_FULL_44_7
job.pdb	AF-A0A3M7Q433-F1-model_v3.cif	14.100	120	84	7	42	152	90	199	4.443E+00	96	278	484	RAPGEEYKSIHPPLEEMEEPDCAVRQIVKPTEGAAAGDRIRYVQYTDSMFF--SPITPYQRAWE----ALNRYKGVDPGVLS-GRTIIEARERDIEKIAKI--EVDCELYDTARTGLRGR	KSRKRSFSKSDP--KEFNSNDSNAYTTSLNNK-----PRLKSVKFTSKKVFPAELKGYVKLQNELKRCLFSTNKIVNAYINNKNELIIKVDEEHEDSIIKTTWPADAFGHG---ISLVEK	104.724,20.319,-35.403,102.446,23.180,-34.123,100.189,25.932,-35.587,97.685,27.435,-36.835,94.400,29.084,-35.654,91.440,30.504,-35.360,88.189,31.401,-33.520,84.742,31.520,-32.938,80.901,32.051,-32.313,77.712,30.975,-30.931,74.101,30.030,-31.022,70.830,28.559,-32.201,68.103,27.482,-34.128,65.441,24.744,-34.307,64.915,21.050,-33.493,61.727,18.962,-33.691,61.067,15.885,-33.811,62.597,12.359,-33.431,…	MKRSAPVPNQFNLNGTPGNPNEKEKVAAPSNYQIQMWNSLLSNLMQNVLSNQAKNQNIYHELSNSSIDSTNPNQSTKPQKSPEFEPKPSKSRKRSFSKSDPKEFNSNDSNAYTTSLNNKPRLKSVKFTSKKVFPAELKGYVKLQNELKRCLFSTNKIVNAYINNKNELIIKVDEEHEDSIIKTTWPADAFGHGISLVEKKDPTYYFALNHISLDFDVNDDENKEYMLNQYHIIKMIRMTKKSTNTPLKTIKCITKNKDTFNSIMKKGKINIGNTIVKVTPWDFGIQPNQCFHCQRIGHQRSSCPRKENKPTCVRCSGDHEHTKCQIKEPNHFKCINCGQAHAACSRECEELKKEIERKKKELESKAKNESNFTRIFSENLKYPNTSSKSSNQYVTNSTL…	10195	Brachionus plicatilis
job.pdb	AF-A0A224ABV9-F1-model_v3.cif	11.600	60	45	4	81	133	459	517	4.443E+00	96	278	534	IRYVQYTDSMFFSPITPYQRAW----EALNRYKGV-DPGVLSGRTIIEARE--RDIEKIA	FSKLFLNIGS-KDNLTKLRLINLINKAVNNSRINIGHIKILSNFSLFEVEKRYRNKILIG	-17.890,-23.833,0.568,-20.870,-22.462,2.522,-22.255,-19.002,1.528,-22.775,-16.093,3.988,-26.537,-16.913,3.773,-26.060,-20.656,4.518,-24.114,-19.758,7.695,-27.146,-17.638,8.838,-24.849,-15.393,10.969,-26.413,-12.103,9.915,-29.710,-10.224,9.676,-31.400,-9.591,6.278,-29.980,-6.026,5.971,-26.346,-7.149,6.447,-26.888,-10.139,4.071,-28.266,-7.725,1.412,-25.210,-5.432,1.925,-22.833,-8.445,1.517,-24.622,…	MKTFQEYNFFDKNIIQAIEDIGFKYPTPIQEKVIPFLLSSEKDIIALAQTGTGKTAAFGLPIIQKVKLKSTLPQALILCPTRELCIQITRDLCRFSKFSSFIKIVSLYGGANINSQIKSLKKKNHIIVGTPGRIIDLIKRKKLSFDKIQYLVLDEADEMLNMGFKDELDSIIEKLPKKRQSLLFSATMSKYMNVIAHKYLIDPVEIVTGKKNIGADDVKHVYYIIEKLDKKYLALKRILDINPDIYSIIFCGTKKETKEIADFLTKDGYNADALYGDLSQTQRESVMNRFRNRNLKFLVATDVAARGLDINNITHVINYNLPKESQIYVHRSGRTGRAGNTGISICIIQTKETRNLKEFEKKIGKSFNRIMLPTGEEICEKQLFYFIEKIKKVVVNDNL…	1457030	Blattabacterium cuenoti STAT
job.pdb	AF-A0A2D9NKN3-F1-model_v3.cif	11.400	61	48	2	79	139	142	196	4.443E+00	96	278	782	DRIRYVQYTDSMFFSPITPYQRAWEALNRYKGVDPGVLSGRTIIEARERDIEKIAKIEVDC	DGVEIYLAETAKSSKA----KDAFSDIIR--DIELKVAKGIIAVACRPKDGASVQIALAEL	5.950,-12.342,-18.477,7.269,-8.976,-19.866,3.938,-8.007,-21.530,0.363,-7.665,-20.193,-2.289,-10.325,-20.962,-3.788,-10.007,-24.458,-7.446,-8.964,-24.131,-10.477,-9.660,-26.335,-13.733,-7.664,-26.387,-16.747,-9.818,-25.434,-20.276,-8.855,-26.541,-23.189,-10.981,-25.265,-26.855,-10.495,-26.218,-29.817,-12.382,-24.696,-33.504,-11.930,-23.607,-34.019,-9.995,-20.285,-35.601,-13.144,-18.706,-32.135,-14…	MLETAEMSRLTVAAPVGKLEEVIRACSNLECIHIEEYSRFEDGIGVGASIKSENAEIVSRLLTKTRSLQSEVNAHSKLSEKISRQKINSSLEEFEVKVDQALEYIDLIRDSESEIGTLNEQLKALMRIAPLGIPLDLMSGYDGVEIYLAETAKSSKAKDAFSDIIRDIELKVAKGIIAVACRPKDGASVQIALAELGSKAVQIPSGEGTPESRISSTQKSIEEHESTISSSKQSLEDWSSNNGSMLVAVLEHLEREDQIFTAPTLVAVSNQAFVLDGWIPSDKAGEVKRNLSDVASHVSIEEYVDPHHHHHDDHHEDSNTPKELAMLSDYLTSSNQSVFQFFKSMDLDESGELEFKEIEQALKSADIKDLPPWNMAKFLAAIDLNKDGKINLPELDIAI…	2026739	Euryarchaeota archaeon
job.pdb	AF-A0A7Y0EEY2-F1-model_v3.cif	15.000	60	45	2	80	136	21	77	4.722E+00	95	278	102	RIRYVQYTDSMFFSPITPYQRAWEALNRYKGVDPGVL---SGRTIIEARERDIEKIAKIE	YINYAYFTGGTMRSLSILKSKIRNS---YIDVNLLEGEKDDGSFFIRVLQKDVDIFLNMI	-25.101,3.030,-1.965,-24.227,4.297,1.537,-22.624,7.685,2.350,-19.657,5.720,3.814,-19.136,4.240,0.302,-18.774,7.883,-0.981,-16.123,9.003,1.583,-13.857,6.018,0.578,-13.496,7.251,-3.045,-12.740,11.012,-3.300,-9.401,10.699,-1.384,-7.389,7.405,-1.624,-6.836,7.880,2.111,-10.156,9.404,3.267,-9.447,11.540,6.315,-11.786,9.272,8.322,-12.190,10.099,12.036,-12.246,6.305,12.641,-8.605,5.319,13.417,-9.460,1.65…	MSEDEKKLYNVLFPNDNNRYYINYAYFTGGTMRSLSILKSKIRNSYIDVNLLEGEKDDGSFFIRVLQKDVDIFLNMIKPLKYSERKIPKKYISKIKLLFGDN	2716538	Clostridium muellerianum
job.pdb	AF-A0A7W3R0F5-F1-model_v3.cif	7.800	114	84	7	58	155	5	113	4.722E+00	95	278	114	MEEPDCAVRQIVKPTEGAAAGD---RIRYVQYTDSMFFSPITPYQRAWEALNRYKGV-DPG---VLSGRTIIEA-RERDIEKIAKIEVDCELYDTA--------RTGLRGRTVH	ILTMIVGLFTFVAPKNTFAQKNQDFEKVNIRVQKMTCDGD---MPTIKAELLKKEGIMDVTFTRRQRETSVFTIKYFKGVVSKSSIEK--HIENTPGCNDKSQKPYRVVNEKTQ	-68.650,-43.541,23.798,-66.983,-40.603,24.735,-66.310,-37.345,24.434,-66.609,-34.044,25.741,-65.013,-31.304,23.535,-62.699,-29.330,25.840,-62.470,-25.512,25.327,-58.698,-24.838,25.427,-58.075,-21.128,26.119,-54.697,-20.312,24.479,-53.639,-17.054,26.147,-51.991,-14.674,23.668,-48.982,-13.482,25.707,-47.590,-10.706,23.470,-43.944,-10.659,24.582,-42.898,-7.161,23.421,-39.107,-7.555,23.128,-37.183,-4…	MRNLILTMIVGLFTFVAPKNTFAQKNQDFEKVNIRVQKMTCDGDMPTIKAELLKKEGIMDVTFTRRQRETSVFTIKYFKGVVSKSSIEKHIENTPGCNDKSQKPYRVVNEKTQK	1914757	Sphingobacterium soli
job.pdb	AF-A0A1W1ED08-F1-model_v3.cif	23.300	60	37	4	74	133	78	128	4.722E+00	95	278	135	GAAAGDRIRYVQYTDSMFFSPITPYQRAWEALNRYKGVDPGVLSGRTIIEARERDIEKIA	AYARSV--NYVLYMGSF-----RIYDFAAG-LALCEGLEVIVEEDYVIV-SKEKDIALKI	19.550,1.781,-3.780,20.306,1.112,-7.454,17.273,-1.123,-8.149,14.200,-2.543,-6.387,11.630,-5.183,-7.417,8.285,-6.401,-6.032,6.444,-9.305,-7.695,2.835,-10.382,-7.192,3.014,-14.067,-8.216,-0.786,-14.343,-7.604,-1.630,-12.118,-10.640,1.763,-11.913,-12.468,2.185,-8.164,-11.624,5.757,-6.844,-11.424,6.874,-3.477,-10.051,10.503,-2.375,-10.300,12.741,0.702,-10.364,16.189,1.345,-11.891,18.391,4.494,-11.955…	MDSAIVCNLGNDDIFFTTVADGIQQGKLFSSTFHVPHTAPHAEVGLFEKAYANPTLVALLDQEKLKFRAPGAIALSLAYARSVNYVLYMGSFRIYDFAAGLALCEGLEVIVEEDYVIVSKEKDIALKIENLIKSI	652676	hydrothermal vent metagenome
job.pdb	AF-I1KIT4-F1-model_v3.cif	9.400	116	86	4	41	149	24	127	4.722E+00	95	278	135	HRAPGEEYKSIHPPLEEMEEPDCAVRQIVKPTEGAAAGDRIRYVQYTDSM----FFSPITPYQRAWEALNRYKGV---DPGVLSGRTIIEARERDIEKIAKIEVDCELYDTARTGL	NSMEFEDEFEKKPLIVSDSDHKLRLKDVVDGKQTLAFQLKPQIVTLRVSMHCHGCA------KKVEKHISKLEGVSSYKVDLETKIVVVMGDILPSEVLQSVSKVK------NAEL	-1.242,-39.625,-28.976,-0.290,-36.672,-27.836,-0.558,-33.556,-25.542,0.809,-30.120,-26.465,0.367,-27.411,-23.851,1.873,-24.052,-22.904,2.197,-20.312,-23.284,-0.166,-17.541,-22.429,2.561,-15.046,-21.743,1.676,-11.449,-22.578,-1.618,-10.356,-24.102,-1.308,-6.603,-24.143,-4.666,-6.426,-25.932,-4.873,-2.717,-26.777,-8.604,-2.393,-26.273,-9.328,1.311,-27.087,-10.235,2.123,-23.439,-8.274,4.522,-21.116,…	MGKLGRVLDTFCLSFGSNTCFCMNSMEFEDEFEKKPLIVSDSDHKLRLKDVVDGKQTLAFQLKPQIVTLRVSMHCHGCAKKVEKHISKLEGVSSYKVDLETKIVVVMGDILPSEVLQSVSKVKNAELWNFQASKE	3847	Glycine max
job.pdb	AF-A0A0N7JCV2-F1-model_v3.cif	16.300	61	45	3	80	138	29	85	4.722E+00	95	278	175	RIR--YVQYTDSMFFSPITPYQRAWEALNRYKGVDPGVLSGRTIIEARERDIEKIAKIEVD	ELRTGVTVATVKLHALP-QLAEAAAELAGRTRLLFLMQSISSVTITVS---SEYFDYIERR	4.400,0.969,46.430,2.929,-1.695,44.047,3.441,-1.392,40.203,-0.393,-1.650,39.894,-0.716,1.710,41.796,1.357,3.590,39.129,-0.980,2.355,36.326,-3.979,3.942,38.174,-2.172,7.221,39.111,-1.689,8.263,35.448,-4.642,8.387,33.017,-2.133,6.594,30.692,-4.056,5.057,27.815,-2.796,1.461,27.462,-0.737,0.721,24.272,-3.748,-1.415,23.218,-6.208,1.539,23.614,-3.922,3.841,21.529,-3.717,1.200,18.768,-7.541,0.840,18.725…	MRYASRLRERGTQTPQRKLLEVLAKSALELRTGVTVATVKLHALPQLAEAAAELAGRTRLLFLMQSISSVTITVSSEYFDYIERRVGRENFIEIYPDQAVLVIVSPPAVVETNGFVAHITSILARNGININQIESVYTDTILVLSLDDALKAFQLLREAIEVAKRSLEEAQKKET	1273541	Pyrodictium delaneyi
job.pdb	AF-A0A817DPV3-F1-model_v3.cif	15.300	143	103	8	46	177	4	139	4.722E+00	95	278	215	EEYKSIHPPLEEMEEPDCAVRQIVKPTEG-AAAGDRIRYVQYTDSMFFSPITPYQRAWEALNRYKGV-DPGVLS---GRTIIEARERDIEKIAKIEVDCELYDTARTGL---RGRTVHG---HAVRLDKDGMMFDALRRWSRG	HRSRSDS----HSRSRSMSSSSSGRGAHSSNWNGDSGYRVHISDLAAG--VSRKE-VERVFTKYGTINEVWVATNPPCFAFVNFKHRSDADKAIREVDGKIIGSTRVGVSWARTRTYGGRNRGGRGYSYGSYRYNGNRRRSRS	37.756,28.280,-56.555,37.620,26.600,-53.189,36.795,26.414,-50.060,35.962,26.298,-46.380,36.308,27.654,-42.871,36.622,26.103,-39.675,37.203,27.599,-36.274,37.092,25.069,-33.422,37.815,25.492,-30.151,39.691,24.451,-27.236,38.586,21.185,-25.691,38.815,22.403,-22.123,39.416,19.391,-19.871,36.118,18.762,-18.112,37.435,17.367,-14.858,34.829,14.689,-14.195,33.467,15.804,-10.870,32.458,12.415,-9.631,29.4…	MGRHRSRSDSHSRSRSMSSSSSGRGAHSSNWNGDSGYRVHISDLAAGVSRKEVERVFTKYGTINEVWVATNPPCFAFVNFKHRSDADKAIREVDGKIIGSTRVGVSWARTRTYGGRNRGGRGYSYGSYRYNGNRRRSRSRSRSGSRHRRRRSRSRSSSRDRSHRRSVSPRDRKRAHHSNDRQDSKSPRSRKVSSNNVGLLRLLSTIDSIGLCNNE	2762512	Rotaria sp. Silwood2
job.pdb	AF-A0A0A2F532-F1-model_v3.cif	17.800	84	43	5	80	141	6	85	4.722E+00	95	278	250	RIRYVQYTDSM-F------------------FSPITPYQRAWEALNRYKGVDPGVLSGRTIIEAR---ERDIEKIAKIEVDCEL	RDRLILYADIMGFKELVRTNSHEMVKKQLMKFKN--KWKEKWEVLLGGDNIRFVQYSDSILIVENEVNEEGLDRISLAAQ--NL	-4.155,2.188,-26.564,-4.845,0.268,-23.314,-4.626,-3.468,-24.125,-7.344,-5.393,-22.176,-4.914,-8.298,-21.518,-1.313,-7.543,-20.410,1.390,-8.158,-17.827,0.768,-5.352,-15.280,1.845,-4.022,-11.922,-1.218,-3.785,-9.657,-2.056,-2.642,-6.149,-5.017,-4.325,-4.520,-6.124,-2.706,-1.227,-9.022,-3.203,1.232,-10.750,-0.834,3.726,-10.480,-2.486,7.134,-13.661,-2.846,9.199,-15.895,-1.532,6.346,-18.668,-4.123,7.0…	MWAKDRDRLILYADIMGFKELVRTNSHEMVKKQLMKFKNKWKEKWEVLLGGDNIRFVQYSDSILIVENEVNEEGLDRISLAAQNLMKVAMESGFALKGCIAYGMLTFDEENELYFGQPLIDSYLLHDELYYYGIVVHNSAERLIKKYNRVFKKNDIEKGNHPYIYSPISLKRGSSRHCHLAWNLLSSGSILPIDITRTCEMWLEEIEENVSGAPRIYVDNTRKILNNDKELFEKEKISNSGDKNIEFPIK	111105	Porphyromonas gulae
job.pdb	AF-A0A6H2H7A6-F1-model_v3.cif	12.800	109	60	8	62	149	75	169	4.722E+00	95	278	269	DCAV-------RQIVKPTEGAAAGDRIR----YVQYTDSMFFSPITPYQRAWEALNRY--KGVDPGV-LSGRTIIEAR-------ERDIEKIAKIEVDCELYDTARTGL	NCSTHKKIELKRKLTRPSS------KSMDYTFTLKYLLSENDC---NYDDLLERLGAAGCDDALVGVGQPGRIALEFTRDAKSAQAALLSALKDVKQAIP-----TSKL	-14.330,-25.057,-41.681,-13.770,-21.328,-42.417,-17.055,-19.618,-43.414,-17.167,-17.723,-46.723,-16.382,-13.972,-46.328,-18.960,-11.194,-46.690,-18.351,-9.311,-50.036,-18.580,-5.875,-48.280,-15.457,-5.181,-46.131,-17.270,-3.142,-43.401,-19.806,-5.972,-42.808,-17.027,-8.636,-42.868,-15.116,-6.596,-40.225,-18.335,-6.428,-38.099,-18.794,-10.256,-38.458,-15.134,-10.801,-37.373,-15.842,-8.478,-34.405,…	MSRTKHPKKEIEDAVKHAENNGWRVSVGGSHAWGEIYCPYNNDECRCGEFCITSVWNTPKSPANHASGLIRVVNNCSTHKKIELKRKLTRPSSKSMDYTFTLKYLLSENDCNYDDLLERLGAAGCDDALVGVGQPGRIALEFTRDAKSAQAALLSALKDVKQAIPTSKLIETAPDFVGLTDVAEFVGLSRQNMRKLMLKHANNFPMPVHEGSASVWHLADVLNWLKARGNYKLEQKILDVALVAKQINIAKEALQLAPKIQLAVQALVV	37448	Polaromonas vacuolata
job.pdb	AF-A0A6N7KTM9-F1-model_v3.cif	15.200	59	39	3	81	138	224	272	4.722E+00	95	278	300	IRYVQYTDSMFFSPITPYQRAWEALNRYKGV-DPGVLSGRTIIEARERDIEKIAKIEVD	DRTVTVSTRL-----DRWE-----LEQLPGVLSVTPEHDLMRIQTRSPEDLLRALLDRD	-18.738,-10.005,-18.736,-16.859,-11.259,-15.641,-13.957,-8.783,-15.500,-10.701,-10.771,-15.229,-8.731,-9.868,-12.060,-5.549,-7.807,-12.378,-3.939,-9.780,-9.498,-4.640,-13.230,-8.040,-2.883,-14.974,-5.161,-4.104,-18.535,-4.478,-3.112,-20.662,-1.436,0.135,-18.691,-0.875,2.520,-20.221,1.671,5.974,-18.810,2.386,8.529,-19.598,5.142,11.830,-18.035,6.313,13.687,-20.891,8.066,11.201,-21.872,10.827,9.034,…	MTTQAVMTAEGLRYRYGETLALDGVDLRVDPGECVALLGPNGAGKSTLVALTVGLFAPQQGSVRVVGGDPRRAATRRRLGVAQQTLGFPNTLTVDELVTGAAVRGGLRASAAAPVLAELGLAELRRRRVPKLSGGQKQRVQLAMALVTDPALLVLDEPTVGLDTSARRHFWQILARRRAQGTAVLVTTHLIEESAAVADRVVVLDRGRILADAPPEELVARLPDRTVTVSTRLDRWELEQLPGVLSVTPEHDLMRIQTRSPEDLLRALLDRDEQLSELRVQDAGLEEAVLALTDRAEAAQ	212423	Streptomyces kaniharaensis
job.pdb	AF-A0A425WP96-F1-model_v3.cif	11.900	67	51	2	80	138	2	68	4.722E+00	95	278	321	RIRYVQYTDSMF---FSPITPYQRAWEALNRYKGVDPGVLSGRTIIEARERDIEKIA-----KIEVD	EPTYVRLTIPDSCDPTLVMGPQDSLLRLIEQSSDAVITVRGNVVNLEGTPEEVDRLTAIFTHLIELV	-23.935,19.586,41.320,-26.736,16.994,41.432,-25.627,13.658,39.849,-27.113,13.108,36.364,-28.693,9.701,35.682,-29.166,8.315,32.134,-30.484,4.902,31.065,-29.523,3.558,27.625,-31.186,0.494,26.084,-29.227,-1.694,23.661,-31.657,-2.802,20.870,-32.650,-6.522,20.952,-31.084,-6.793,17.431,-27.634,-6.235,19.051,-25.615,-8.637,21.189,-24.612,-6.608,24.337,-21.303,-8.583,24.542,-20.182,-7.042,21.206,-20.775,…	MEPTYVRLTIPDSCDPTLVMGPQDSLLRLIEQSSDAVITVRGNVVNLEGTPEEVDRLTAIFTHLIELVEVGQLPDEADVNYAMSGDHATTTLPKVNASPLLVTATGKTIRPKTKGQQAYCAIAENHPIIFALGPAGTGKTYLAMAMAVAALRHHEIERLVLTRPVVEAGESLGYLPGTLEEKIDPYVRPLYDALFEMVGHETALRLIEEGVVEVSPLAFMRGRTFNDSFVILDEAQNTTPGQMKMFLTRLGFNSRLIITGDLSQRDVPGFGGIESAEHILKGIPEIAFVHLKTEDVVRHSFVAKIVAAYDRAEAKERVREA	2011094	Coriobacteriaceae bacterium
job.pdb	AF-F9W7L1-F1-model_v3.cif	10.000	130	92	7	34	155	105	217	4.722E+00	95	278	329	DIVRLLAHRAPGEEYKSIHPPLEEMEEPDCAVRQIVKPTEGAAAGDRIRYVQYTDSMFFSPITPYQRAWEALNRYKGVDPGVLSGRTIIEARERDIEKIAKIEV-------DCELYDTARTGLR-GRTVH	DRDRVRDRERPGDRDYDYNR---ERVSYNHS--ESRRGGDNG-----RTALFVGLGPAGRSITDRELRNKLEEAAPIIGFRRRGECAFVDVPSMA-DARRTIEMMNNQYMGDC------RLSVQHSRGLK	-36.882,36.731,-21.210,-35.723,33.175,-21.952,-35.300,31.252,-18.695,-32.786,28.549,-19.712,-33.485,25.602,-17.430,-29.945,24.315,-16.842,-30.491,20.577,-16.347,-28.891,19.998,-12.910,-25.953,17.655,-12.712,-27.340,15.540,-9.831,-24.539,16.547,-7.427,-23.456,13.152,-6.105,-21.705,13.868,-2.794,-19.335,11.168,-1.506,-19.094,10.431,2.252,-16.350,8.644,4.194,-17.437,6.396,7.100,-14.829,5.105,9.575,-…	MDSRNGAGSSDVTSLYIGLGPAAHTISEGRLRSTLEEFAKVLAVRIRGRCAFVDVGGMDDAKRLIEELDGKFIGEARMVVQLSRGKERDRDRDWDRERDRRRINDRDRVRDRERPGDRDYDYNRERVSYNHSESRRGGDNGRTALFVGLGPAGRSITDRELRNKLEEAAPIIGFRRRGECAFVDVPSMADARRTIEMMNNQYMGDCRLSVQHSRGLKRSRSEERDDRQRHRQRSSSRDRRRRRPRSRSRSRSRRSESRTARRNRRSHSRSRSRSPPSSRSSYSRQSSVASVGSRGRDRRRRGRSRSRSRSGSGSSASRSSTGSYRKRRD	1068625	Trypanosoma congolense IL3000
job.pdb	AF-A0A0P7WFJ1-F1-model_v3.cif	17.600	68	42	3	83	137	11	77	4.722E+00	95	278	421	YVQYTDSMFF-------SPITPYQ------RAWEALNRYKGVDPGVLSGRTIIEARERDIEKIAKIEV	FLIVGISHWYADLDVRERFSLSNDAQQHLLREADALG-LGGIMVLSTCNRTELFARSDRAEILAGLLV	22.824,-8.101,-17.799,20.217,-9.537,-20.228,17.868,-6.693,-21.339,14.934,-8.829,-20.217,12.095,-6.581,-21.263,10.112,-6.304,-18.030,6.602,-7.828,-18.072,3.803,-8.437,-15.571,4.814,-12.170,-15.500,8.044,-11.109,-13.725,6.028,-10.128,-10.583,5.845,-12.573,-7.689,4.484,-12.540,-4.136,5.343,-15.056,-1.439,3.818,-14.660,2.016,1.485,-15.503,4.891,-1.680,-13.568,5.815,-4.617,-13.666,8.269,-6.802,-15.234…	MSVHTATLSDFLIVGISHWYADLDVRERFSLSNDAQQHLLREADALGLGGIMVLSTCNRTELFARSDRAEILAGLLVKYSRGTRSEFEKFGFTKRGEDAVQHFFRVSVGLDAQILGDLQIIKQVKTAYDRAVDHNMLDGVMHRCVQSVFRAHKRSRSETSLGSGAATTAYAAVQAARHELGTLRDKRVVLIGTGKIGKVTCMNLINSGVGNVTLLNRNAIKAERLAERFDVDVAPIQDMPDHLSDADLVIVATGASEPILKVEHLQRVRSQGATQPLVLMDLSVPRNIEPEAGNLPGVRLINMDMLNDRLDETYKERESNIPLVEQIISEEINDFKRWLNEQRVVPTIRALTARLEDIRSAEMDKFTRRHGDDEARHAEQLTRRIVNKILAYSIDHLKE…	1666909	Bacteroidetes bacterium HLUCCA01
job.pdb	AF-A0A395JMG4-F1-model_v3.cif	10.900	73	46	5	76	137	381	445	4.722E+00	95	278	460	AAGDRIRYVQYTDSM--------FFSPITPYQRAWEALNRYKG--V-DPGVLSGRTIIEARERDIEKIAKIEV	PARPKMSTLRIEGGKKQKLRPGDLVGALT-------KGEDIAGTQLGKIQIMDNWAYIAVE-RDVAKLALRKL	4.215,-22.687,27.093,5.187,-20.870,23.869,5.639,-17.204,25.035,4.995,-16.172,21.378,1.489,-17.771,21.252,-1.435,-15.277,20.951,-3.233,-17.466,23.558,-0.618,-16.337,26.161,-2.196,-12.815,26.116,-5.472,-11.527,27.671,-7.168,-11.341,24.240,-10.902,-11.808,23.691,-11.381,-15.600,23.010,-13.295,-14.747,19.783,-10.154,-12.939,18.457,-7.862,-15.876,19.464,-10.112,-18.436,17.676,-10.216,-16.107,14.650,-6…	MNQYAFSSLELNPALVSNLESLEFNSMTAIQALSLPFILVGQDVIAQGQTGSGKTAAFGLGLLNKIDVSQFAVQALVLCPTRELAEQVSGEIRRLGRSIPNVKLLTLYGGTPIKAQTESLAKGVHIVVGTPGRIEDHLNKGSLPLEALNTLVLDEADRMLDMGFQKTLDAIIELIPRKRQTLLFSATFPPEIESIAKRITTDAEFLKVAPTQDTVRIDETLYKVANEKERIEALQRLLMPLENQPTVVFCNTRADTQSVAGSLKSRGFSASALHGDMEQKDRDQTLLRFANGSINVLVATDVAARGLDIESLDVVINYHLPKELDVYTHRIGRTGRAGAKGYSYSLFQASEEFRVSKLEGVLGRSLSIGELPPMAVLSQSPARPKMSTLRIEGGKKQKL…	644221	Arenicella xantha
job.pdb	AF-A0A524GHX2-F1-model_v3.cif	8.400	107	79	7	65	163	322	417	4.722E+00	95	278	462	VRQIVKPTEGAAAGDRIRYVQY-TDSMFFSPITPYQRAWEALN--RYKGV---DPGVLSGRTIIEARERDIEKIAKI--EVDCELYDTARTGLRGRTVHGHAVRLDK	KEGNSRRPA-----NDEKFTRFLINVGKKDGVHPARLIGQINDNTAIPRIRIGKIEVMNYSSILEAESRFAPHVLKAFARLMINGK---DVSIE---IAAGAARPKR	-21.616,16.147,11.382,-21.339,16.699,15.212,-19.440,20.016,14.660,-22.073,21.208,12.081,-24.864,20.486,14.637,-22.864,22.357,17.363,-22.497,25.369,14.984,-26.274,25.309,14.189,-25.375,24.778,10.479,-27.462,21.529,10.376,-30.789,20.880,12.140,-31.476,17.156,12.782,-34.585,17.624,15.037,-36.917,16.453,12.192,-35.043,13.302,11.001,-37.136,10.095,10.689,-34.305,7.738,9.648,-30.755,7.163,10.921,-28.34…	LHDLIRRGAVDISAIRQVVLDEADEMLQMGFQDELNAILASTPASKNTLLFSATMPKGVAEIASNYMNKPVEITIGQRNAGAENIRHIYYMVQARDRFLALRRIVDMNPDIYAIIFCRTRQETNEIAEQLIQSGYGADALHGDLSQAQRDQVMNKFRSKNLQLLVATDVAARGLDVNDLTHVINYNLPDELTNYTHRSGRTGRAGKTGTSIAIIHMRERHKIREIEKILKRTFEEARIPSGYEICRKQLFSLVDTVKNVDVAHEQLQPFFAAIADELASLDREELIKRFFSIEFNRFLEVYRDAPDLNISDKEKKQDSRQKKEGNSRRPANDEKFTRFLINVGKKDGVHPARLIGQINDNTAIPRIRIGKIEVMNYSSILEAESRFAPHVLKAFARLMI…	2044940	Desulfobacterales bacterium
job.pdb	AF-T0MGZ8-F1-model_v3.cif	7.600	92	70	4	80	163	36	120	4.722E+00	95	278	522	RIRYVQYTDSMFFSPITPYQRAWEALNRYKGVDPGVLSGRTIIEARERDIEKIAKIEVDCELYDTA-------RTGLRGR-TVHGHAVRLDK	QFAFIFVGNVS--AACTSQELRSLFERRGRVIECDVVKDYAFVHMEKEADAKAAIAQL-----NGKEVKGKRINVELSTKGQKKGPGLAIQS	27.659,6.738,-16.436,24.528,5.691,-14.410,21.092,5.248,-16.068,17.654,4.880,-14.417,15.325,2.352,-16.103,11.685,3.254,-15.339,8.658,0.887,-15.306,10.678,-2.338,-14.630,8.349,-4.977,-13.090,10.293,-5.830,-9.882,8.409,-9.131,-9.447,9.724,-10.957,-12.540,12.675,-8.814,-13.841,16.037,-10.155,-12.566,19.125,-7.841,-12.395,20.769,-10.442,-14.749,18.147,-10.220,-17.579,18.280,-6.417,-17.185,22.126,-6.56…	MKIFVGNVDGADTTPEELAALFAPYGTVMSCAVMKQFAFIFVGNVSAACTSQELRSLFERRGRVIECDVVKDYAFVHMEKEADAKAAIAQLNGKEVKGKRINVELSTKGQKKGPGLAIQSGDKTKKPGAGDTAFPGTGGFSATFDYQQAFGNSTGGFDGQAPTYRAQPSVSLGAAYRAQPSASLASSLGPYGGAQPSASALSSYGGQPAAASSLNSYGAQGSSLASYGSYGAQAASYGAQSAASSLAYGAQAASYNAQPSASYNAQSAPYAAQQAASYSSQPAAYVAQPAAAAAYASQPAAYAAQATTPMAGSYGAQPVVQTQLNSYGAQASMGLSGSYGAQSAAAATGSYGAAAAYGAQPSATLAAPYRTQSSASLAASYAAQQHPQAAASYRGQPGN…	419612	Camelus ferus
job.pdb	AF-A0A134AKK2-F1-model_v3.cif	12.500	120	85	8	41	152	444	551	4.722E+00	95	278	551	HRAPGEEYKSIHPPLEEMEEPDCAVRQIVKPTEGAAAGDRIRYVQYTDSMFFSPITPYQRAWEALNRYK----GV-DPGVLSGRTIIEARERDIEKIAKIEV---DCELYDTARTGLRGR	FRARGLRKDNRKENRKEVKGKKKGGK---KRFS------NQAKLYWNVGRK-DGVNPKVVLAVFNNETNLGRDIVGNILLRDHHTVIEVP-KDMAKAAIHQLQNKEVAGQS-IHVRLYRD	-7.592,23.652,15.036,-4.795,22.674,17.454,-4.866,19.404,19.447,-4.747,21.377,22.746,-8.186,22.924,21.828,-9.940,19.471,22.222,-9.479,19.388,26.073,-7.569,16.035,25.902,-5.769,14.403,28.872,-2.135,15.629,29.457,-0.885,12.058,28.794,-2.700,11.851,25.429,-1.519,15.368,24.381,2.074,14.225,25.086,1.494,11.176,22.808,0.111,13.433,20.024,3.147,15.795,20.379,5.635,12.850,20.362,4.117,11.777,16.990,4.838,…	MKFNEFNLSPELLKGVEAMGFEEASPIQSQSMEPMLAGRDVIAQAQTGTGKTAAYGIPMLETVTKEKKVQGLVLCPTRELCLQVAEELGKLGAYKKGIKILPIYGGTSIERQIRSLKGGVQIVVGTPGRVMDHMRRKTLRFDDLSIAVLDEADEMFAMGFRDDMQTILGETPETRQTCFFSATMEKDIMDFSARFQSDPEIIRIKHKQLTVENIKQYYLEMKASMKPEILSRLVDIYDPTLAIVFCNTKKRVDALVADMASRGYSVDGLHGDLKQNQRDAVMKRFRNSSIDILVATDVAARGIDVGDVDMVVNYDLPQDEEYYVHRIGRTARAGRKGLSFSFIVGRDIYKLEDIARYTKADLHYMELPTIEQMDDNYRENFEAKVIEGLKNPGELGEYK…	755172	Peptoniphilus coxii
job.pdb	AF-A0A353KY67-F1-model_v3.cif	8.900	134	99	9	40	163	450	570	4.722E+00	95	278	584	AHRAPGEEYKSIHPPLEEMEEPDCAVRQIVKPTEGAAAGDRIRYVQYTDSMFFSPITPYQRAWEALN--RYK--GV-DPGVLSGRTIIEARER--DIEKIAKIEVDCELYDTARTGLR---GRTVHGHAVRLDK	SERSDNRKSRDK-----EMSKSTD----FDSTTSTSSSSSQFETFFINLGR-MDELTKKDLLDMICDYAKLKKNDIGDIEMQKSISFFEVDRKFSKKVLSSFKNVELKGR---KLRVNNDATRPPQRSHSRGDE	-21.213,-24.596,1.736,-22.105,-21.900,4.257,-23.956,-18.986,2.644,-23.968,-15.472,4.183,-27.584,-16.309,5.252,-26.187,-18.975,7.634,-23.827,-16.454,9.386,-26.516,-14.608,11.457,-26.505,-11.294,9.473,-29.537,-8.964,9.143,-31.813,-9.082,6.059,-30.566,-5.542,5.110,-26.918,-6.730,4.825,-27.942,-9.990,3.061,-29.627,-7.773,0.400,-26.527,-5.591,-0.351,-23.812,-8.312,-0.508,-24.754,-9.702,-4.014,-24.939,…	MNTFKDLGLSAKLLKVLPELGIDIPTPIQEQSIPLLALADKDFIGLAQTGTGKTAAYGLPLIDNIDPKLKQTQALILTPTRELGQQVAQHINAFTKYFDDIHAVAVYGGASISDQIKALKQMPQIIVATPGRLIDLIDRKALKIDKINLVVLDEADEMLNMGFKEDIDNILSHTPAEKHTWLFSATMPKEIRHIVKKYMSEPNEVTLNSKKEINENIEHRYCVVKSTDKTDALKRFMDLENDMRAIIFCRTKLSAQDLAESLKKAHYRVDALHGDLSQGQRDIVMRRFKSHTLQVIVATDVAARGIDVDNLTHVIHYTLPDETAYYTHRSGRTARAGKKGISLSLVSTREVDRLRRFERDLKVEFNKVNVPHVGDIQLQNIVSWATSIFQVDSELNLNK…	2030927	Bacteroidales bacterium
job.pdb	AF-A0A2A4KVK3-F1-model_v3.cif	17.300	75	54	4	82	151	1	72	5.018E+00	94	278	74	RYVQYTD-SMFFSPI-TPYQRAWEALNRYKGVDPGVLSGRTIIEAR---ERDIEKIAKIEVDCELYDTARTGLRG	MEITVVRASTDAAPAGTAVLRLIGMLPAHWDCGQHIEEDRITVLVRGGVRDARERCAEALRDRALE---GWVLEG	12.351,-4.294,-2.004,9.782,-4.818,0.737,7.310,-1.981,1.439,4.909,-2.109,4.377,1.730,-0.006,4.470,-0.233,0.293,7.747,-3.816,1.367,8.443,-3.786,4.781,10.167,-7.632,5.213,10.189,-10.550,2.850,11.018,-12.551,4.483,8.166,-9.910,3.342,5.626,-10.861,0.836,2.911,-10.426,-2.889,3.877,-6.862,-4.205,3.309,-7.992,-6.450,0.379,-9.508,-3.405,-1.439,-6.545,-1.148,-0.580,-3.960,-3.669,-1.950,-5.848,-3.952,-5.300…	MEITVVRASTDAAPAGTAVLRLIGMLPAHWDCGQHIEEDRITVLVRGGVRDARERCAEALRDRALEGWVLEGSG	2023771	Streptomyces sp. WZ.A104
job.pdb	AF-A0A1I6W3T1-F1-model_v3.cif	10.900	82	56	5	79	150	13	87	5.018E+00	94	278	87	DRIRYVQYTDSMFFSPITP-----YQRAWEALNRYKGVDPGVLSGRTIIEAR-----ERDIEKIAKIEVDCELYDTARTGLR	DRPVDITAVRRD--ARVPGGETTALRLLWLLPAQLPCHAVRVEPDRVRLRFEVGAAAAREAVRRA--LADTALR---GWAQE	-0.874,12.554,37.574,0.751,11.495,34.204,0.348,7.649,34.374,-3.292,7.025,33.263,-3.376,8.297,29.612,-1.047,5.514,28.292,-3.260,2.657,29.639,-6.191,3.205,27.154,-3.992,1.906,24.218,-4.179,-1.748,25.451,-6.505,-2.766,22.680,-3.467,-4.380,20.970,-4.934,-4.468,17.485,-1.943,-6.508,16.283,-0.060,-4.470,13.638,-1.578,-5.291,10.233,0.580,-5.605,7.136,-1.152,-4.806,3.806,0.796,-5.538,0.600,0.311,-3.803,-…	MIREYEQRRNGHDRPVDITAVRRDARVPGGETTALRLLWLLPAQLPCHAVRVEPDRVRLRFEVGAAAAREAVRRALADTALRGWAQE	1176198	Streptomyces harbinensis
job.pdb	AF-A0A4Q3LXF6-F1-model_v3.cif	16.600	102	69	6	58	152	2	94	5.018E+00	94	278	94	MEEPDCAVRQIVKPTEGAAAGDRIRYVQYTDSMFFSPITPYQRAWEALNRYKGVD-PGVL--SGRTIIEARER----DIEKIAKIEVDCELYDTARTGLRGR	NRHLVLTLAAFCLPT--AAVAAPERSATFAVSNLTCPTCPI-AVKAAMGRVPGVSHVTVDFSSKIATVNYDPARATPAGIAAAATKVGY------PARIATR	54.666,-48.264,-2.401,52.638,-45.824,-3.575,51.497,-42.786,-2.366,49.122,-40.151,-3.934,46.387,-38.613,-4.534,44.249,-36.255,-2.386,41.511,-34.948,-4.787,39.844,-32.068,-2.942,36.559,-31.335,-4.733,36.141,-27.928,-3.175,32.786,-27.324,-4.884,33.284,-23.617,-5.644,29.963,-22.226,-4.365,29.815,-19.116,-6.588,27.158,-16.889,-4.978,25.014,-15.803,-7.907,24.712,-12.192,-6.786,20.962,-11.813,-7.316,20.…	MNRHLVLTLAAFCLPTAAVAAPERSATFAVSNLTCPTCPIAVKAAMGRVPGVSHVTVDFSSKIATVNYDPARATPAGIAAAATKVGYPARIATR	1871070	Oxalobacteraceae bacterium
job.pdb	AF-A0A2B7YCL1-F1-model_v3.cif	16.300	98	68	5	41	134	4	91	5.018E+00	94	278	95	HRAPGEEYKSIHPPLEEMEEPDCAVRQIVKPTEGAAAGDRIRYVQYTDSMFFSPITPYQRAWEALN----RYKGVDPGVLSGRTIIEARERDIEKIAK	NAAPQWRRTRIGS---TLTSDSSLRRRQTVPFDTAAAP-KVVQERYPAYDDF----PWIQIRDYLQMKWPSWTQFNEARVGDSWQFEVPEN--LSKAK	-29.783,-69.523,-32.799,-32.410,-69.973,-30.038,-35.557,-67.941,-29.356,-36.435,-67.274,-25.663,-39.325,-65.980,-24.273,-40.954,-63.177,-22.291,-43.000,-63.092,-19.612,-43.887,-60.859,-16.564,-44.351,-60.397,-13.127,-45.828,-57.965,-10.621,-45.975,-54.503,-9.254,-44.827,-54.128,-5.645,-45.521,-50.634,-4.332,-43.611,-50.441,-1.029,-43.431,-47.004,0.445,-40.781,-47.148,3.140,-40.377,-43.696,4.618,-…	MSANAAPQWRRTRIGSTLTSDSSLRRRQTVPFDTAAAPKVVQERYPAYDDFPWIQIRDYLQMKWPSWTQFNEARVGDSWQFEVPENLSKAKTPPS	1447875	Helicocarpus griseus UAMH5409
job.pdb	AF-A0A2P5LU18-F1-model_v3.cif	15.200	118	71	10	46	151	9	109	5.018E+00	94	278	109	EEYKSIHPPLEEMEEPDCAVRQIVKPT---EGAAAGDRIRYVQYTDSMFFSPITPY--QRAWEALNRYKGVD-PGVL--SGRTIIEARER----DIEKIAKIEVDCELYDTARTGLRG	AALLSIAG---FGAVAVTTVSPVVAQSATVQAA-----TRTTTFAVQNMTCALCPVTVKRAMEGV---KGVRSVSVDFDAKTATVVYDPSVATLDAIAAASTN---AGY---PASVKG	-11.764,9.551,-61.680,-15.034,8.070,-60.371,-16.875,8.619,-57.141,-20.009,6.420,-57.638,-22.822,8.863,-56.977,-26.387,7.906,-56.131,-29.456,5.772,-56.616,-32.210,6.759,-54.880,-35.508,5.175,-54.076,-38.228,2.789,-54.937,-40.962,2.473,-52.296,-43.952,0.263,-52.836,-45.607,-2.786,-51.433,-48.461,-2.499,-48.993,-50.020,-3.883,-45.797,-49.838,-6.911,-43.536,-50.675,-7.094,-39.862,-48.925,-6.862,-36.5…	MNRPLVLAAALLSIAGFGAVAVTTVSPVVAQSATVQAATRTTTFAVQNMTCALCPVTVKRAMEGVKGVRSVSVDFDAKTATVVYDPSVATLDAIAAASTNAGYPASVKG	409	Methylobacterium sp.
job.pdb	AF-A0A349KXV4-F1-model_v3.cif	10.200	88	70	4	68	150	11	94	5.018E+00	94	278	113	IVKPTEGAAAGDRIR-YVQYTDSM----FFSPITPYQRAWEALNRYKGVDPGVLSGRTIIEARERDIEKIAKIEVDCELYDTARTGLR	AAQGTLAQLRGQRVLPSLIEVALPPGEGEAAA---LAAVLAALTPLAGLHIGMVGNCAHIRCLPAQKVEVLRLLLGPACAVQG-ISIR	-7.407,0.353,26.945,-5.917,3.559,25.416,-6.774,7.282,25.643,-5.814,9.893,23.022,-5.459,13.430,24.409,-5.661,16.512,22.157,-5.335,20.046,23.636,-5.859,18.665,27.204,-9.163,16.877,26.220,-9.984,13.216,25.453,-10.047,12.993,21.629,-10.522,9.175,21.569,-10.798,6.204,23.997,-10.817,2.436,23.314,-8.787,-0.683,22.532,-6.146,-0.525,19.766,-8.565,-2.346,17.399,-11.399,0.134,18.211,-9.142,3.198,17.685,-7.8…	RLLILQNGRIAAQGTLAQLRGQRVLPSLIEVALPPGEGEAAALAAVLAALTPLAGLHIGMVGNCAHIRCLPAQKVEVLRLLLGPACAVQGISIREPSLEDLFLGYGGRHEHAH	1871054	Janthinobacterium sp.
job.pdb	AF-A0A537EEF7-F1-model_v3.cif	19.100	99	68	5	42	136	17	107	5.018E+00	94	278	146	RAPGEEYKSIHPPLEEMEEPDCAVRQIVKPTEGAAAGDRIRYVQ---YTDSMFFSPITPY-QRAWEALNRYKGVDPGVLSGRTIIEARERDIEKIAKIE	RPTGKIGWSAR---QELTRQNTIAPLKVRALTK----RRIVSIAEFSIHPIGTGTSVGPYVKRALQAISKIEGLEYQVTPMATILEAQDVS-TILKAVE	-16.630,-82.138,-26.595,-17.634,-83.896,-23.720,-17.443,-84.165,-19.950,-16.893,-85.703,-17.141,-16.330,-87.168,-13.589,-16.325,-87.713,-10.350,-17.844,-88.459,-7.431,-20.320,-88.898,-4.570,-21.628,-88.924,-1.707,-25.110,-88.552,-0.187,-26.353,-88.248,3.170,-29.777,-86.668,3.625,-31.124,-85.223,6.804,-34.530,-83.674,6.308,-35.245,-81.299,9.202,-38.260,-79.032,8.932,-38.443,-75.285,8.143,-38.617,-…	MIRPKSTSSRTGYARKRPTGKIGWSARQELTRQNTIAPLKVRALTKRRIVSIAEFSIHPIGTGTSVGPYVKRALQAISKIEGLEYQVTPMATILEAQDVSTILKAVEASHEAVRSMGAKRISSTLRIDERLDKLRTMNDKTESVSE	2026714	Candidatus Bathyarchaeota archaeon
job.pdb	AF-A0A504JF99-F1-model_v3.cif	9.400	106	82	6	65	163	49	147	5.018E+00	94	278	153	VRQIVKPTEGAAAGDRIRYVQYTDSMFFSPITPYQRAWEALNRYKGV-DPGVL--SGRTIIEA--RERDIEKIA--KIEVDCELYDTARTGLRGRTVHGHAVRLDK	IKKHISIIDPKKVGYSLKAYITFSIKDFQK---YERFLESIEEFPEIIDCSRVTGNDCLIMKVVLVDNTHLENLVNRLSVYGSPS----TSVVLSDILTNASLKFP	-2.569,-6.764,21.319,-6.309,-6.806,20.385,-8.219,-7.784,23.583,-11.948,-8.006,22.725,-14.743,-7.531,20.142,-14.924,-3.753,20.852,-11.304,-3.298,19.722,-12.234,-5.138,16.460,-15.330,-2.901,15.976,-13.104,0.199,16.519,-10.531,-1.192,14.005,-13.322,-1.928,11.422,-14.693,1.654,11.758,-11.225,3.308,11.528,-10.208,1.166,8.487,-13.364,2.493,6.701,-12.757,6.082,7.832,-9.896,7.174,10.130,-11.611,10.628,10…	MVKDDFDWKIIDLLQKNSRFSFAQISREIGLSPSAVAERIQRLEDENVIKKHISIIDPKKVGYSLKAYITFSIKDFQKYERFLESIEEFPEIIDCSRVTGNDCLIMKVVLVDNTHLENLVNRLSVYGSPSTSVVLSDILTNASLKFPRFDINI	2589995	Aquimarina algicola
job.pdb	AF-F2Y9U4-F1-model_v3.cif	13.100	152	87	9	46	163	19	159	5.018E+00	94	278	162	EEYKSIHPPLEE---MEEPDC---AVRQ--------IVKPTEGAAAGDRIRYVQYTDSMFFSPITPYQRAW----------------EALNRYKGVDPGVLSGRTIIEAR-ERDIEKIAKIEVDCELYDTAR---TGLRGRTVHGHAVRLDK	EGILSKQNLLLKSFLTKEPNSLFMAKKQNKLLSSSNIIKKKH------NGFLIEILFHGFNFSAKRFKLARNKYFIDTHKSEVFICDEPV--TSTFKSQVHKRRLIFFSYDNHLLHTLEKAIKQFKLPDSYTGKGLFERHDSY---KIKQRK	-3.123,-31.287,-3.815,-3.064,-27.486,-3.180,0.072,-26.407,-1.272,-0.935,-23.545,1.053,2.120,-21.254,1.041,1.980,-19.360,4.377,1.022,-15.681,3.892,3.223,-12.952,5.483,0.871,-12.013,8.363,1.535,-8.617,9.933,0.100,-9.220,13.412,-0.014,-6.088,15.565,0.556,-7.421,19.099,-1.579,-5.643,21.743,-0.118,-3.800,24.686,-3.018,-4.314,27.093,-3.824,-1.292,29.198,-7.282,-0.747,30.432,-10.013,1.762,29.932,-11.030…	MIIASSYPLLQFNEINSIEGILSKQNLLLKSFLTKEPNSLFMAKKQNKLLSSSNIIKKKHNGFLIEILFHGFNFSAKRFKLARNKYFIDTHKSEVFICDEPVTSTFKSQVHKRRLIFFSYDNHLLHTLEKAIKQFKLPDSYTGKGLFERHDSYKIKQRKKRK	5791	Physarum polycephalum
job.pdb	AF-K7L5F3-F1-model_v3.cif	15.100	119	76	7	41	152	67	167	5.018E+00	94	278	168	HRAPGEEYKSIHPPLEEMEEPDCAVRQIVK-PTEGAAAGDRIRYVQYTDSMFFSPITPYQRA---WEALNRYKGV---DPGVLSGRTIIEARERDIEKIAKIEVDCELYDTARTGLRGR	RSSPVPKIKLRGQ---EQDQANNEPREFQKKQTDN----NVFQVVVMRVA-----IHCQGCAGKVKKHLSKMEGVTSFSIDVESKRVTVMGHISPVEVLESISKVK------RAEFWTA	63.124,39.551,18.706,59.741,40.394,18.281,57.180,42.138,16.160,55.480,43.771,13.455,51.978,44.153,12.069,49.034,43.560,9.715,46.120,42.911,8.620,42.328,42.430,8.187,40.728,39.390,6.561,37.216,40.335,5.525,34.079,38.275,5.936,32.611,36.604,2.861,29.154,35.369,3.634,26.866,34.100,1.049,25.363,30.728,0.108,24.383,29.162,-3.218,21.732,30.775,-5.472,19.188,28.213,-6.778,18.890,28.518,-10.637,15.270,27…	MTSLKSSERKMMKRGFMCHSRASTAVCMSTRDPRSVVVPKKLERRVFLDDTRLINYAKYSKLVEPPRSSPVPKIKLRGQEQDQANNEPREFQKKQTDNNVFQVVVMRVAIHCQGCAGKVKKHLSKMEGVTSFSIDVESKRVTVMGHISPVEVLESISKVKRAEFWTAC	3847	Glycine max
job.pdb	AF-A0A838TXI7-F1-model_v3.cif	16.600	60	47	1	72	131	90	146	5.018E+00	94	278	179	TEGAAAGDRIRYVQYTDSMFFSPITPYQRAWEALNRYKGVDPGVLSGRTIIEARERDIEK	PKDWNTENDIRCYVSFMME---PLKAEDAAKEVELREGIDFLKVGPGVLYMTTRMSGLTK	-11.905,-8.264,11.258,-8.150,-8.067,10.344,-6.982,-5.217,8.076,-3.865,-3.487,6.797,-3.690,0.287,6.325,-1.178,1.290,3.607,-0.304,4.975,4.128,1.034,7.061,1.209,3.791,9.671,1.121,5.118,9.451,4.734,8.856,9.533,5.662,9.955,10.165,2.003,12.366,12.942,0.919,12.250,14.510,4.451,8.449,15.162,4.178,5.498,14.001,6.361,7.555,12.773,9.343,5.496,10.032,11.075,6.910,8.102,14.051,5.742,4.436,14.016,5.094,4.402,1…	MKYVALLRGINVGGNNAVGMSALKVAFEKIGHTQVRTYINSGNVVFTSDEKDIHILTDTLESILTQTFNYKARVLIKSYEQMKQVVGDVPKDWNTENDIRCYVSFMMEPLKAEDAAKEVELREGIDFLKVGPGVLYMTTRMSGLTKSFFTKLIGKKIYQDMTMRNYTTTKKILALMNQE	2052151	Candidatus Levybacteria bacterium
job.pdb	AF-A0A542P1Q9-F1-model_v3.cif	14.700	88	66	4	65	150	85	165	5.018E+00	94	278	181	VRQIVKPTEGAAAGDRIRYVQYTDSMFFSPITPYQRAWEALNRYKGVDPGVLSGRTIIEARERDIEK--IAKIEVDCELYDTARTGLR	VVTKA-PKGFGADPDTFHSDTIFLKA---PLTAARVLDIVTLRDGVDQVWPGTGVVYFARLSAERTKSRLSKITTTAEYK---QMTIR	-12.496,-9.423,14.755,-11.054,-9.545,11.275,-7.356,-8.636,10.748,-6.329,-5.733,8.468,-3.461,-3.621,7.190,-3.915,0.126,6.560,-1.414,1.511,4.009,-1.061,5.297,4.367,0.136,7.430,1.434,2.634,10.290,1.412,3.662,10.428,5.116,7.284,10.972,6.316,8.512,11.539,2.693,10.475,14.648,1.613,9.800,16.399,4.987,5.958,16.440,4.432,3.121,15.029,6.600,5.462,14.196,9.508,3.642,11.658,11.695,5.264,9.795,14.572,4.413,6.…	MARYVALLRGINVGGKNIIAMKDLRATLDEHGYDNVRTYIQSGNVLFDTDDDPANLETAIEGTLEKAFGVPLVVVVRSHRQLRNVVTKAPKGFGADPDTFHSDTIFLKAPLTAARVLDIVTLRDGVDQVWPGTGVVYFARLSAERTKSRLSKITTTAEYKQMTIRNWKTTQTLLALLDEQG	2768412	Arthrobacter sp. SLBN-53
job.pdb	AF-A0A7S1RJ24-F1-model_v3.cif	11.700	145	94	8	39	169	25	149	5.018E+00	94	278	196	LAHRAPGEEYKSIHPPLEEMEEPDCAVRQIVK---------PTEGAAAGDRIRYVQYTDSMFFSPITPYQRAWEALNRYKGVDPGVLS--GRTIIEARERDIEKIAKIEVDCELYDTAR---TGLRGRTVHGHAVRLDKDGMMFD	LAEEACEAEVKPSA----SISVLQVRANTTSAGSLGCPSTAPPVG-----QACVVIVAFQENQ---TAEWIERFVGDCCPVARKKVLKGVKAGVFRFPPSEREVCCYTARRVQKA--AGVMSVEFDGTV------YADEDGKLKG	-33.181,62.797,19.059,-29.891,60.878,18.805,-26.438,61.324,17.626,-23.474,59.388,19.085,-19.902,60.782,18.934,-16.999,58.363,18.477,-13.832,57.545,20.337,-13.135,55.108,23.219,-9.492,54.774,24.517,-8.785,50.975,24.341,-5.514,51.404,22.340,-3.773,51.819,25.771,-3.779,48.115,26.869,-0.413,47.703,25.055,1.857,48.183,28.159,1.374,45.599,30.960,3.223,42.224,31.164,6.397,42.114,29.458,7.553,39.644,32.2…	MAACVHTGPWRAALAALLLTAASVLAEEACEAEVKPSASISVLQVRANTTSAGSLGCPSTAPPVGQACVVIVAFQENQTAEWIERFVGDCCPVARKKVLKGVKAGVFRFPPSEREVCCYTARRVQKAAGVMSVEFDGTVYADEDGKLKGSGDVTGETVKPSHPPSRGGARSSMSQGLPFAALLIAGALCGGWPLSA	2925	Alexandrium catenella
job.pdb	AF-A0A1W1DAE2-F1-model_v3.cif	8.300	96	58	7	55	133	112	194	5.018E+00	94	278	211	LEEMEEPDCAVRQIVKPTEGAA----AGDRIRYVQYTDSM--------FFSPITPYQRAWEALNRYK--GV-DPGVLSGRTIIEARER--DIEKIA	LELDITPD------SLPSDSLLDKPIKKPAMTTLKIDGGKKQKLRPGDIVGGLT-------GKGGIPGDKIGKINVASNWSYVAVSTELVKPALKK	4.099,-3.023,-6.394,6.493,-0.732,-8.300,10.310,-0.980,-8.053,12.644,1.988,-8.615,16.465,2.128,-8.352,16.688,5.405,-6.326,14.821,6.932,-3.357,14.121,10.072,-5.457,12.481,8.000,-8.242,10.329,6.186,-5.620,9.009,9.498,-4.249,8.524,11.156,-7.689,6.671,8.074,-9.087,4.432,7.912,-5.972,3.629,11.673,-6.183,2.834,11.450,-9.946,0.547,8.444,-9.255,-1.226,10.486,-6.507,-1.523,13.471,-8.924,-3.325,11.132,-11.4…	MIFCNTKIDTQDVADELIYYGFYALAIHGDLDQRERDQALIRFSNRSISVLVATDVAARGLDIDALDMVINFNIAHDPEVHVHRIGRTGRAGRSGIACTLYGDRETHKLNALELDITPDSLPSDSLLDKPIKKPAMTTLKIDGGKKQKLRPGDIVGGLTGKGGIPGDKIGKINVASNWSYVAVSTELVKPALKKINNDKLKGRSFRVRILS	652676	hydrothermal vent metagenome
job.pdb	AF-A0A497PYP6-F1-model_v3.cif	17.600	68	37	5	80	136	82	141	5.018E+00	94	278	219	RIR----YVQYTDSMFFSPITPYQRA--WEALNRYKG-----VDPGVLSGRTIIEARERDIEKIAKIE	RVAVTTGISQIEIRC-----SPDERRKILSRLARMNLSDTEHLSVHQFSQHVRILCSSRD---AALIQ	34.224,11.319,-25.106,30.380,12.058,-25.404,28.724,8.536,-25.128,29.363,7.882,-21.370,27.353,10.958,-20.280,24.193,10.244,-22.377,23.965,6.695,-20.882,24.305,8.052,-17.298,21.640,10.764,-17.931,19.319,8.181,-19.556,19.874,5.915,-16.485,18.882,8.756,-14.099,15.780,9.448,-16.272,14.814,5.724,-16.389,15.157,5.496,-12.558,12.532,8.377,-12.409,10.230,6.558,-14.909,9.781,2.973,-13.514,7.148,2.177,-16.2…	MSRSNTRAVLRSILDRYPTLYRSMQMGVLNYSAAARFIQKEVEDMLRREVELNTLVATLVRMSRASESMPVIDMRRVFEGSRVAVTTGISQIEIRCSPDERRKILSRLARMNLSDTEHLSVHQFSQHVRILCSSRDAALIQKRLGRTLPLVVRHDCATVNIKIHNLSEDDTTSIAVITDLLNRNDINILASYSVQNDILLVLKEEDVARAIDTLRVATK	2053491	Candidatus Thorarchaeota archaeon
job.pdb	AF-A0A5B9G625-F1-model_v3.cif	13.800	65	47	4	80	138	28	89	5.018E+00	94	278	222	RIRYVQYTDSMFFSPITPYQR----AWEALNRYKGVDPGVLSGRTIIEARERDIE--KIAKIEVD	RALRGSY-RTVDFAS--AARMVATVAEIADELNHHPEVRLGWGRVAFELTSHDAGGVTERDLDLA	-6.020,18.502,23.457,-5.299,17.022,20.011,-1.749,15.583,20.173,0.054,17.573,17.413,3.329,15.610,17.849,5.241,14.893,14.611,7.795,12.730,16.494,7.876,9.282,14.840,7.916,6.209,17.112,9.930,3.007,16.561,8.374,-0.516,17.035,10.029,-0.905,20.495,8.503,2.439,21.660,4.971,1.246,20.677,5.307,-2.320,22.043,3.797,-1.632,25.503,0.769,0.327,24.143,0.099,-2.392,21.497,0.485,-5.454,23.819,-3.300,-6.067,24.196,…	MLNDSTATLLPEQTADSLRESAFSHLQRALRGSYRTVDFASAARMVATVAEIADELNHHPEVRLGWGRVAFELTSHDAGGVTERDLDLAARIDAAAADAGATPAKAVLSLYELAIDARDADAIRPFWKAVLDYVEVPASDGGVELADPRRLGPRVWFQGMDVARTERNRLHMDVYVPAEDAEERLEATLEAGGTLVTDEFAPDWWVVADAEGNEACICTSSR	2603292	Salinibacterium sp. dk2585
job.pdb	AF-A0A0D9WC74-F1-model_v3.cif	11.100	99	80	4	41	136	147	240	5.018E+00	94	278	282	HRAPGEEYKSIHPPLEEMEEPDCA--VRQIVKPTEGAAAGDRIRYVQYTDSMFFSPITPYQRAWEALNRYKGV-DPGVLSGRTIIEARERDIEKIAKIE	HRD--NSNNNCNDPAMSLAMARCTRPAYYDESPTL---KDDPFLSGLVLNFICPSAVLPAGELAKIFCQFGPIMEAKTENSYGVVMFKRRADAEAAFAG	74.113,19.887,-60.922,70.949,19.346,-61.842,67.711,18.409,-60.103,64.618,19.484,-58.082,61.575,18.792,-56.365,58.547,19.972,-54.942,56.454,17.640,-52.873,53.589,18.947,-50.891,51.729,15.836,-49.705,48.501,16.222,-48.879,47.549,14.189,-45.830,44.705,12.347,-47.558,41.839,12.438,-45.064,40.402,8.950,-45.652,36.771,9.958,-45.143,35.377,6.880,-43.485,31.713,7.829,-43.910,30.485,7.098,-40.378,26.753,6…	MASPEKSAAAAEAVSTVRRPGRLRVVHPDVAEFLANFHRLDVAVATAQLEALGRWRHRHGGARRLLPVYTCHHGIDSHAVAMAPRRKRRRPRKTSSSSNVVDDDDAELKLENFEPTPQPLSQQMSTKIGKLMSRAAQQMSQSPAMIHRDNSNNNCNDPAMSLAMARCTRPAYYDESPTLKDDPFLSGLVLNFICPSAVLPAGELAKIFCQFGPIMEAKTENSYGVVMFKRRADAEAAFAGTAKISGLCSSLISFRLTYSMSPSSPIDLPESTLNNGNDHLDF	77586	Leersia perrieri
job.pdb	AF-A0A7Y8JYY6-F1-model_v3.cif	10.500	95	60	7	70	150	218	301	5.018E+00	94	278	303	KPTEGAAAGDRIRYVQYTDSM--------FFSPITPYQRAWEALNRYK--GV-DPGVLSGRTIIEARERDIEKIAKIEV---DCELYDTARTGLR	KPQSGGPLLPQMSTLCIAAGRKDKVRPGDILGALT-------GEAGIPGAQVGKIAIFDFQAFVAVE-RGIAKQALQRLNDGKIKGR---SLRVR	14.913,-16.969,-4.904,14.602,-13.541,-3.208,16.107,-14.380,0.211,19.276,-15.346,-1.743,19.177,-12.125,-3.849,19.117,-10.224,-0.498,22.295,-12.032,0.736,20.455,-14.054,3.479,22.286,-17.284,2.468,24.395,-17.432,5.682,21.345,-16.676,7.887,19.344,-19.499,6.186,22.306,-21.878,6.702,22.669,-20.943,10.423,18.889,-21.436,11.015,18.865,-24.808,9.163,21.967,-25.963,11.162,19.871,-25.622,14.394,17.110,-27.9…	DRMLDMGFYDAIEDIISKTPPRRQTLLFSATYPVSIKQLASKFMRAPQQVKAEAFHSDDQIEQRFYEISPEERMDAVTKVLAHFRPASCVAFCFTKQQVQETVDHLTAKGISAVGLHGDLEQRDRDQVLAMFANRSTSVLVATDVAARGLDIDSLDMVINVELARDSEIHIHRVGRTGRAGETGIAISLVAPSEAHRAQAIEQLQKTPLNWDQLDNLKPQSGGPLLPQMSTLCIAAGRKDKVRPGDILGALTGEAGIPGAQVGKIAIFDFQAFVAVERGIAKQALQRLNDGKIKGRSLRVRIL	2726981	Pseudomonas sp. P7548
job.pdb	AF-A0A497FT46-F1-model_v3.cif	16.300	55	40	3	83	136	228	277	5.018E+00	94	278	307	YVQYTDSMFFSPITPYQRAWEALNRYKGVD-PGVLSGRTIIEARERDIEKIAKIE	EVSYRVVVE----KPRELASKAIS-FDFVKGVEVEENSVEIKVKAGRVSELADFL	-22.057,9.011,-2.547,-21.088,5.379,-3.289,-17.276,5.318,-3.616,-16.663,3.852,-7.119,-14.348,0.827,-6.820,-11.187,1.207,-8.964,-10.374,-2.527,-8.513,-12.991,-5.305,-8.410,-11.950,-8.971,-8.049,-14.501,-11.835,-7.862,-13.766,-15.562,-7.376,-10.192,-15.173,-8.691,-8.298,-18.437,-9.351,-4.685,-18.929,-10.451,-2.393,-21.990,-10.597,1.166,-22.713,-11.800,1.078,-26.418,-12.697,0.423,-28.150,-9.318,0.838…	MACLAVIEVRDLYKSYGKTVALRGASFSVPSKTVAALLGPNGSGKTTTLKILVGVLKRDRGDVKVFGFDPWINGVEVRERLGILHEKPIFPGDVKVKVLLKYLAKLKGYSGSEVERVARITGLVKYLDSRVKGLSRGYLQRLGLAQALIGDPELLLLDEPTANLDPLARREILRLIKSFQKELGVTILVSSHIIPELEEICEYAVFIKEGIIVDYGRLEDLSKKYFTEVSYRVVVEKPRELASKAISFDFVKGVEVEENSVEIKVKAGRVSELADFLESSKDTYGVRKVEFVRAELGDLYERAVAGT	2250277	Thermoprotei archaeon
job.pdb	AF-A0A6S7GD04-F1-model_v3.cif	9.600	93	76	4	42	133	175	260	5.018E+00	94	278	317	RAPGEEYKSIHPPLEEMEEPDCAVRQIVKPTEGAAAGDRIRYVQYTDSMFFSPITPYQRAWEALNRYKGV-DPGVLSGRTIIEARERDIEKIA	SSPNLSFTSLTEERPSLVSRRPATRPALQNNEQK----KLTKIVVTNLH--PRVIQADIA-ELFGAVGSLVSVKLENSVAEVVFVKVADADSA	17.912,-102.014,-21.869,17.793,-100.860,-18.181,16.180,-99.529,-15.740,14.412,-98.854,-12.400,13.094,-97.093,-9.814,10.158,-96.623,-7.813,8.775,-94.626,-4.994,7.868,-91.850,-2.552,7.126,-89.062,-0.978,3.911,-87.175,-0.065,3.647,-83.652,1.620,4.253,-80.288,1.624,3.144,-76.721,1.006,1.109,-75.202,-1.736,-0.568,-72.573,0.439,-4.243,-71.634,0.114,-5.327,-68.197,-1.096,-9.133,-68.052,-1.163,-11.103,-6…	MVGRSRKNDVKSRLGKRNLTTAKPKTGRIRDARDVLKQKGSTKGRISKPSNVRSASGRPRQATTQNTKARVRRLMPLKELLGKEKTVKHTASSPKGNIRTLSLTSGSLRVTTKQPELCRKAIVSSRSLKIVTPSNSISKTQDTAESATTPKRTLRNDLYTSRLSSYVVEEDLRTSSPNLSFTSLTEERPSLVSRRPATRPALQNNEQKKLTKIVVTNLHPRVIQADIAELFGAVGSLVSVKLENSVAEVVFVKVADADSAYHKYHNRMLDGQPMKCTLGLANPDVERTQEGTSVNYSGAELVYPPTSSRPVVFQVRI	317549	Paramuricea clavata
job.pdb	AF-A0A7V3I4W5-F1-model_v3.cif	12.700	110	72	8	58	159	34	127	5.018E+00	94	278	379	MEEPDCAVRQIVKPTEGAAAGDRIRYVQYTDSMFFSPITPYQRAWEALNRYKGV-DPGVL--SGRTIIEARER----DIEKIAKIEVDCELYDTARTGLRGRTV-HGHAV	VSRPNNG----GHEHGAA-----RREVELALGGLHCP-SCMLAIERNWKRTQGVIDVSANFDTGRATVSYDPNAVTVETLVKKVEDL------GYTASPVNPDVGPGHDA	29.633,-4.454,-40.229,30.427,-8.076,-39.388,28.060,-11.106,-39.875,27.826,-11.254,-36.018,26.077,-7.812,-35.828,23.203,-9.193,-38.013,22.809,-12.387,-35.896,22.381,-10.334,-32.650,20.005,-7.794,-34.318,17.809,-10.611,-35.805,17.730,-12.537,-32.471,16.652,-9.290,-30.675,13.918,-8.579,-33.288,12.620,-12.208,-33.101,12.343,-11.975,-29.258,10.408,-8.643,-29.576,7.984,-10.164,-32.177,7.541,-13.372,-30…	MTPIDYAVATAGAALIVFVLWYFLGGPLLGRDIVSRPNNGGHEHGAARREVELALGGLHCPSCMLAIERNWKRTQGVIDVSANFDTGRATVSYDPNAVTVETLVKKVEDLGYTASPVNPDVGPGHDAPAQRAVRSQVEDEVAYLRVRLVVSVILTAPVLVLAMALHVMPPDPLVWVEFALTAVVLFWAGWRILRSAWGAVRNRASDMNVLIATGTLAAFVYSAVAVVLGLPHVYFETTAVIITLILIGRLLEARARSHTSDAIRKLLDLQARTARVIRPPVEQAHDVPAQQVEIDVPIEDVRVGDKVRVRPGEKIAVDGVVLEGTSSVDESMITGESIPVDKQPGDVVIGATVNGSGSFIFEATKVGSDTTLAQIVRMV	2033014	Armatimonadetes bacterium
job.pdb	AF-A0A814I534-F1-model_v3.cif	6.500	122	90	9	42	153	163	270	5.018E+00	94	278	527	RAPGEEYKSIHPPLEEMEEPDCAVRQIVKPTEGAAAGDRIRYVQYTD----SMFFSPITPYQRAWEALNRYK-GVDPGVLS----GRTIIEAR-ERDIEKIAKIEVDCELYDTARTGLRGRT	NATGLQQSTVY-----FPTPQELIDPLNEQRN---IAPKNYTIKFSSNRKFEDKYK--DYFVLA-DYIASLKPNISITAAYISKNDELIIKTSDFKNLDDLRVWPENAFDY---GLKVIIKQ	-36.555,12.164,-50.742,-36.939,12.434,-47.614,-34.618,13.175,-44.608,-33.057,10.883,-41.951,-34.412,10.384,-38.385,-32.341,11.884,-35.515,-32.292,9.521,-32.491,-32.672,11.809,-29.430,-29.983,10.678,-26.950,-31.437,11.467,-23.520,-28.173,12.537,-21.822,-28.302,12.345,-17.967,-28.395,15.887,-16.506,-24.750,16.562,-15.545,-25.368,19.787,-13.557,-22.423,22.097,-14.411,-21.795,23.910,-11.116,-18.846,2…	MSSTSMKHKVVPAFIYCKACKKCGGLNHKDSDCRQKNLRCLNCAATNHSTYVCSTKKYVCLNCNGQHSCLSEMCPKIIENIMELLTQIHKKPSYSSKVRSTPYSLDQVPSRSQVFYQQNQQVKPNNYHIPAFYLSQPLTPFNIQPSPNPTPINTQCQPTQQTNATGLQQSTVYFPTPQELIDPLNEQRNIAPKNYTIKFSSNRKFEDKYKDYFVLADYIASLKPNISITAAYISKNDELIIKTSDFKNLDDLRVWPENAFDYGLKVIIKQKKFYLALQNVDINFDIESQRSKQYLKTEYGIDDTLRMFKKLTKPKLTIVKGVTSDENKLNELIKTGYIKIGYSRIKVTPWRFGIAPDQCFKCQKFGHSAVNCQEKEEVCLRCSQNHNFKKCPIKNPQEF…	104777	Brachionus calyciflorus
job.pdb	AF-A0A7S4FPP0-F1-model_v3.cif	11.800	135	88	9	46	171	4	116	5.018E+00	94	278	543	EEYKSIHPPLEEMEEPDCAVRQIVKPTEGAAAGDRIRYVQYTDSMFFSPITPYQRA--WEALNRYKGV-DPGVL--SGRTIIEARER----DIEKIAKIEVDCELYDTARTGLRGRTVHGHAVRLDKDGMMFDAL	RSTMSCAQGTEGQPNSKDTTKLVVD------AGPKLRTARLRV---TGLCCESEVGLVHSTLEPMEGVTKVSVNVIGQIVIVHYDAAVQEVCVLVDALNKFNL------GCSIQSASD--NAEKED-----FGLL	26.294,-6.835,1.391,23.552,-7.515,4.006,23.711,-10.352,6.565,21.839,-13.662,6.617,20.191,-13.626,10.051,18.663,-17.110,9.987,17.228,-17.397,13.498,17.212,-21.166,14.072,14.047,-22.345,15.845,15.296,-23.633,19.222,14.080,-27.186,20.005,12.115,-27.404,23.297,13.091,-30.597,25.200,11.875,-34.237,24.978,9.235,-35.790,27.286,8.729,-39.565,26.735,6.224,-41.936,27.877,6.103,-45.631,27.062,4.482,-48.034,…	IFFRSTMSCAQGTEGQPNSKDTTKLVVDAGPKLRTARLRVTGLCCESEVGLVHSTLEPMEGVTKVSVNVIGQIVIVHYDAAVQEVCVLVDALNKFNLGCSIQSASDNAEKEDFGLLLPPGFVIYMGVQVVFFVAAVYTWFAFRDSHYQVAWSAMAAFLLYGLPPIVLKAVRSRRLRLDINFLVVVAVCSAVGLGDMFDATLVVLLFGVAGILEKVCFEKVRREIRGIDVSHVQVAILAEPGRKGEVVNVEDVAVGTLLGVRAGDQIPLDAEVVSGSAAVDESAVTGEAAPLSKGPGDSVTAGTIVQNGFMEVRTTGTASESTVASIQAIVEEAQAKPSSIGVFVDRFARFYTPALLVFAVAVLFIPPLLTSQPFGASLHTALLILVLACPCSIVMATPV…	73025	Eutreptiella gymnastica
job.pdb	AF-A0A7C4XJC0-F1-model_v3.cif	13.000	107	71	6	58	152	451	547	5.018E+00	94	278	551	MEEPDCAVRQIVKPTEGAAAGDRIRYVQYTDSMFFSPITPYQR-----AWEALNRYKGVDPGVLSGRTIIEARERDIEKIAKIEVD--CELYDTARTGL-----RGR	PQKREKRRQEIVANADG------YVRLFINAGKS-SGIYPNDIISMINSVFTGKRIKIGKIQLQDNFSFFEVPYDIAEETCRRLSNVVYEGK---KLSVTPAESRGR	13.347,-14.091,23.264,9.742,-13.755,24.500,7.446,-16.483,23.073,3.688,-16.122,22.339,2.917,-18.469,25.310,4.640,-15.961,27.669,2.229,-13.105,26.626,-0.971,-14.279,28.442,-2.788,-15.409,25.243,-5.548,-18.051,25.525,-4.943,-21.712,24.477,-7.376,-21.163,21.534,-5.345,-18.185,20.224,-1.989,-19.971,20.781,-3.335,-22.897,18.673,-4.313,-20.474,15.840,-0.882,-18.695,15.984,0.910,-22.103,15.642,-1.217,-23…	MMSFESMGLSPLILKAVTILKYEHPTPIQSKVIPVILNQTDDIVALAQTGTGKTAAFGLPLIQLVDSHVHAIQALILAPTRELCLQITDDLLSFAQFYEKLRIVPVYGGASIDVQIKALKAGAHIVVATPGRLIDLLNRKALNIGKVQYLVLDEADEMLNKGFASDIEAILDKLPRERRTFLFSATMPAEIAAITHKYMNRPLEITVGTKNTGAENVQHFFYVVHAKDKYSLLKRIIDFNPGLYGIVFCRTRKETQEIADKLMHDGYNADALHGDLSQSQRDFVMNRFRLRQLDVLVATDVAARGLDVEDLTHVIHYTLPDDTEVYTHRSGRTGRAGKKGVSIVLINLREKYRIRELEKSLQKKFTMALPPTNREICEKQLFHLIDRLEKVEVEHSDIE…	1898104	Bacteroidetes bacterium
job.pdb	AF-A0A7X9F065-F1-model_v3.cif	8.100	110	78	7	41	132	435	539	5.018E+00	94	278	560	HRAPGEEYKSIHPPLEEMEEPDCAVRQIVKPTEGAAAGDR-------------IRYVQYTDSMFFSPITPYQRAWEALNR--YK--GV-DPGVLSGRTIIEARERDIEKI	HRSP-EKFSHGERSLKNGSLKEVS---HISKKHGSSSRSKNKGEFSEHKQEKGMVCLKMNLGK-KQGLRPGNVVGTITGELGISGKTIGKIHIYNDHTLVDVSENHVQAV	-28.015,-20.467,-1.065,-25.431,-17.824,-1.941,-25.098,-15.578,1.158,-25.980,-11.875,0.489,-25.231,-8.705,2.537,-28.948,-8.615,3.554,-28.366,-11.959,5.383,-25.594,-10.410,7.604,-27.875,-8.389,9.981,-27.003,-4.921,8.562,-29.422,-1.953,8.818,-31.000,-0.449,5.649,-28.665,2.627,5.693,-25.549,0.353,5.540,-27.117,-1.991,2.937,-27.740,1.142,0.798,-24.048,2.111,1.291,-22.893,-1.443,0.272,-25.034,-1.236,-2…	MDLNFNDLGLDEQYLQAVDRLGFQKPTPIQSMAIPVLLEGRDVLGQAQTGTGKTAAFLLPILQNIQPGIGCIQALVLAPTRELAIQIAQEAKKIAQFTAIRIATVYGGQSYDIQIRELKNGVDMVIATTGRLMDLIRKDVIDLDQVHYLILDEADEMLEMGFIEDIETILTHLPNVEQKGLFSATMPKEVRLLANKYLVKPKEIMINPSNRTLEEIEQRCYFVRQDGKFAALLKILEMEMVQSALVFVRTKMRAQELADDLAEQGYAAKAMHGDLNQKQRESVLLSFRKHQITMMVATDVAARGLDIKGVSHVINYDIPDDPEDYIHRIGRTGRAGCRGNAISLISKKEGERFHKIESFSHQTVIECAVPSRGEILAKRDEVFIQRLLDSMKNTDLERE…	1966340	Pelolinea sp.
job.pdb	AF-H0E0D8-F1-model_v3.cif	9.200	108	68	7	57	150	487	578	5.018E+00	94	278	579	EMEEPDCAVRQIVKPTEGAAAGDRIRYVQYTDSM-----------FFSPITPYQRAWEALNRYKGV-DPGVLSGRTIIEARERDIEKIAKIEV--DCELYDTARTGLR	RGDGRPGGDRQGAPALEG-----PTTRLFVSAGRRAGVRPKDIVGAFTGES------SLSGR--EIGSIQIHDRFSLVEVPEARADETVRALQGLTMKGR---PTHVR	-48.726,9.226,4.726,-46.307,12.145,4.289,-42.766,10.873,3.597,-40.798,11.904,6.696,-37.618,12.407,4.649,-35.053,13.224,7.344,-32.863,15.960,5.748,-29.651,14.445,4.329,-26.899,15.915,6.600,-25.126,18.565,4.474,-22.498,19.517,7.099,-20.605,17.866,9.990,-22.728,20.012,12.377,-25.828,18.035,11.193,-24.206,14.749,12.473,-24.784,15.478,16.235,-21.005,15.526,16.960,-19.392,16.957,20.140,-18.448,20.686,1…	MPDDATPNPTTFADLALDPRLLSALSTLGYEEPTPIQREAIGPLLEGRDLLGQAATGTGKTAAFALPLLQRIAAGERTGKPAGLVLVPTRELAMQVSEAIHKYGLELGTRVLPVYGGTPIVRQLKTLHRGVDVVVATPGRALDLLNRGALDLSDLKTIILDEADEMLDMGFAEDLDAILGAIPTEHQAVLFSATMPKRIDRMAQRHLRDPVRIQLAREAPAPGEGPKIRQTAYVVPRAHKAAALGRVLDLEEPTAAIVFCRTRAEVDELTATLNGRGYRAEALHGGIDQEGRSRVVERLKGGTTELVVATDVAARGLDVDTLTHVVNYDVPSAPEAYVHRIGRVGRAGREGVAITLAQPREHRMLKAIERLTGQQVAIEVVPTVADLRARKLEMTQAAL…	1097667	Patulibacter medicamentivorans
job.pdb	AF-A0A2E8R2B3-F1-model_v3.cif	15.800	120	66	8	51	149	312	417	5.018E+00	94	278	624	IHPPLEEMEEPDCAVRQIVKPTEGA--AAGDRIRYVQYTDSMFFSPI-TPYQRAWEALNRYKGVDPGV-----------------LSGRT-IIEARERDIEKIAKIEVDCELYDTARTGL	IRPATAENESASGG---DAKDDGAAEDAARRDQVVAEAMVSPGSRLLGLPIEQS--AFPAADGVRVLGVQRRSRMTRAHMHEVRLQAGDVLLISGRSHD---IRNLRAN------RDVVL	32.308,-22.148,-20.918,29.974,-22.562,-23.909,29.722,-19.331,-25.943,25.906,-19.383,-25.976,23.933,-18.051,-28.957,22.646,-14.502,-28.050,19.256,-15.594,-29.497,19.067,-18.596,-27.090,20.030,-16.325,-24.135,17.235,-13.875,-25.118,14.579,-16.666,-25.097,15.880,-18.110,-21.781,15.754,-14.605,-20.211,12.198,-14.074,-21.603,11.216,-17.523,-20.201,12.615,-16.488,-16.756,10.692,-13.165,-17.037,7.467,-1…	MIAADPFLLMWLTLALAGYAIVSYAHPRIPLELTSVGLVAALLVLFHVAPLTDTKGGNPLDAVSLLKGFGNPAIITVVALLIVGQGMVRAGALEMISQTIYRATRGRPAPAIALSLFAALAISAALNNTPVVVMFIPVLASLADRLGHTGSRIMMPLSYCTILGGMMTLIGSSTNLLVAGTAVEFGMAPLRFFDFFVPGAVLAALGFLYVLFIAPRLMPRRASEGDEPATASGKQFIAQFTIEPGSDLAGIEAVGGMFPALRDMTVLMVQRGTERSQAPFEDIALLPGDVVIVAATRKALMDAVLRGSGLQIRPATAENESASGGDAKDDGAAEDAARRDQVVAEAMVSPGSRLLGLPIEQSAFPAADGVRVLGVQRRSRMTRAHMHEVRLQAGDVLLI…	1898112	Rhodospirillaceae bacterium
job.pdb	AF-A0A0F9BHG7-F1-model_v3.cif	12.900	85	50	5	58	133	1	70	5.333E+00	93	278	80	MEEPDCAVRQIVKPTEGAAAGDRIRYVQYTDSMF----FSPITPYQRAWEALNRYKGV-DPGVLSGRTIIEARE----RDIEKIA	MGANEILFRKEI----------MMKVEKLSIEGMSCGHCT-----GRVKESLTKLAGVSSVDVDLESAAVGYDENMTNRSELEAA	-19.890,24.441,-31.737,-16.723,24.365,-31.337,-13.772,22.431,-29.834,-12.526,19.815,-27.892,-9.717,18.191,-29.800,-7.815,16.291,-27.111,-5.460,13.880,-28.686,-5.430,11.226,-25.910,-1.637,11.089,-26.290,-0.730,7.539,-25.212,1.972,9.111,-23.006,2.610,7.726,-19.496,-0.453,6.932,-17.352,1.818,6.238,-14.350,0.390,7.973,-11.284,1.980,8.036,-7.834,-0.680,7.936,-5.128,-0.126,8.419,-1.402,-2.370,6.259,0.7…	MGANEILFRKEIMMKVEKLSIEGMSCGHCTGRVKESLTKLAGVSSVDVDLESAAVGYDENMTNRSELEAAVTSLGYKVKA	412755	marine sediment metagenome
job.pdb	AF-A0A2V7SWT6-F1-model_v3.cif	12.900	77	53	5	68	133	4	77	5.333E+00	93	278	82	IVKPTEGAAAGDRIRYVQYTDSMFFSPITPYQ-RA-WEALNRYKGVDP-GVLSGRTIIEARER--------DIEKIA	FSRTLHGSEARQHMEAVHLNIEGMT---CEHCVRAIDNRLRKTPGVRVDKVVVGAVDLHYDQSKISLDEISELISDE	-52.940,-14.863,-1.785,-49.752,-13.765,0.034,-46.195,-15.231,-0.409,-44.097,-14.063,-3.284,-40.967,-15.514,-1.724,-37.644,-14.118,-2.595,-35.083,-13.649,0.060,-32.688,-10.858,-0.848,-30.573,-11.720,2.203,-27.533,-11.959,-0.048,-24.178,-11.128,1.563,-24.129,-9.350,5.038,-20.496,-10.615,5.550,-18.714,-7.460,4.054,-20.787,-4.204,4.510,-17.650,-1.941,4.760,-15.099,-3.083,2.102,-14.835,-0.438,-0.654,-…	MLDFSRTLHGSEARQHMEAVHLNIEGMTCEHCVRAIDNRLRKTPGVRVDKVVVGAVDLHYDQSKISLDEISELISDEGYTVE	2026742	Gemmatimonadetes bacterium
job.pdb	AF-A0A2V7UK39-F1-model_v3.cif	18.800	85	52	6	62	138	1	76	5.333E+00	93	278	89	DCAVRQI--VKPTEGAAAGDRIRYVQYTDSMF---FSPITPYQRAWEALNR--YKGVDPGVLSGRTIIEARERDIEK-IAKIEVD	DLAARFATRATLREG------VGAVSAIGAGINARFAN---LRRALETLSSMGATVLGASTSSFRISVLLAEKDVPEAVRRLHVA	-10.138,-3.210,28.476,-10.123,-0.888,25.410,-13.937,-0.449,25.554,-13.803,0.505,29.283,-11.163,3.255,28.563,-12.160,4.547,25.103,-15.839,3.514,24.573,-16.485,3.520,20.749,-13.667,6.065,19.985,-10.963,3.395,19.502,-10.926,0.058,17.641,-8.199,-2.594,17.759,-7.829,-4.356,14.384,-5.867,-7.611,14.385,-4.697,-9.434,11.216,-3.276,-6.206,9.658,0.011,-6.532,7.779,2.201,-3.993,5.958,4.227,-4.034,2.707,6.71…	DLAARFATRATLREGVGAVSAIGAGINARFANLRRALETLSSMGATVLGASTSSFRISVLLAEKDVPEAVRRLHVALVTEGERPRSPAD	1978231	Acidobacteria bacterium
job.pdb	AF-A0A350G1X4-F1-model_v3.cif	12.900	62	51	1	70	131	1	59	5.333E+00	93	278	92	KPTEGAAAGDRIRYVQYTDSMFFSPITPYQRAWEALNRYKGVDPGVLSGRTIIEARERDIEK	APKGFGDEPDKYRYDVIFLKE---PLTPAKAMGQVSVREGVDQAYQGKYVLYFSRLISRASQ	-6.807,-6.772,0.836,-7.890,-6.701,-2.853,-8.497,-10.168,-4.374,-5.121,-11.719,-5.381,-2.976,-9.345,-3.243,0.105,-11.250,-2.005,-0.407,-14.267,-4.362,2.614,-13.541,-6.697,5.458,-12.872,-4.111,8.212,-13.816,-6.658,6.966,-11.154,-9.154,5.642,-8.364,-6.891,6.575,-6.730,-3.599,3.497,-6.046,-1.505,3.355,-3.139,0.950,0.478,-2.048,3.270,0.267,1.681,4.004,-1.564,2.191,7.309,-3.151,5.656,7.530,-3.384,7.665…	APKGFGDEPDKYRYDVIFLKEPLTPAKAMGQVSVREGVDQAYQGKYVLYFSRLISRASQSYLTKIIGLPMYQNMTIRNWNTTTKLLALMEKE	2052143	Anaerolineae bacterium
job.pdb	AF-A0A2V6HWJ5-F1-model_v3.cif	13.200	68	49	2	65	124	29	94	5.333E+00	93	278	94	VRQIVKPTEGAAAGDRIRYVQYTDS--------MFFSPITPYQRAWEALNRYKGVDPGVLSGRTIIEA	AMKTINVRQYPRSDIASITVTTVYVGADAELVRGFITT--PLERAIAAADGIDYIQSQSQQGVSTITA	39.220,-8.894,-32.347,36.668,-6.813,-34.331,35.110,-4.275,-31.904,31.254,-4.277,-31.584,31.389,-0.515,-32.416,32.875,-1.225,-35.927,29.451,-2.577,-37.059,27.759,0.778,-36.247,30.592,2.843,-37.856,30.644,0.759,-41.118,26.802,0.823,-41.477,25.691,4.394,-40.518,22.051,3.578,-41.501,21.867,0.851,-38.771,23.235,3.312,-36.169,20.568,5.892,-37.180,17.694,3.318,-37.081,18.711,2.104,-33.571,18.999,5.750,-…	MKSFTDLFIKRPVLAMVVSFVILIAGLQAMKTINVRQYPRSDIASITVTTVYVGADAELVRGFITTPLERAIAAADGIDYIQSQSQQGVSTITA	2026799	Verrucomicrobia bacterium
job.pdb	AF-A0A5M4AE28-F1-model_v3.cif	12.300	65	39	4	80	133	4	61	5.333E+00	93	278	104	RIRYVQYTDSMFFSPITPYQRAWEALN------RYKGVD-PGVLSGRTIIEARER----DIEKIA	YLNMVSYQSEIVVE-------ADVAKKLKSLLVALAGIVWVNFSKKLVEIEYNPYEISEETIKEN	19.628,-11.627,-11.002,18.704,-10.596,-7.441,15.000,-9.658,-7.515,15.284,-6.244,-5.828,11.924,-6.136,-4.002,10.837,-3.087,-1.984,8.265,-3.118,0.826,5.984,-0.125,1.561,3.441,0.235,4.359,0.397,2.503,4.425,-1.855,3.219,7.409,-5.544,3.939,6.780,-7.422,6.307,9.109,-10.432,3.926,8.740,-10.737,0.150,9.252,-10.734,-1.424,5.776,-13.661,-3.882,5.606,-12.745,-7.441,4.515,-14.818,-7.279,1.246,-13.176,-3.955,…	MEEYLNMVSYQSEIVVEADVAKKLKSLLVALAGIVWVNFSKKLVEIEYNPYEISEETIKENLSEQGFSFSHQKKGIFSGWINRLAKSNKANLGNKRLDCCDMNH	2652390	Prolixibacter sp. NT017
job.pdb	AF-A0A7W0QMY1-F1-model_v3.cif	13.200	106	68	10	57	149	10	104	5.333E+00	93	278	106	EMEEPDCAVRQIVKPTEGAAAGDR----IRYVQYTDSMFFSPITPYQRA--WEALNRYKGV-DPGVL--SGRTIIEARER----DIEKIAKIEVDCELYDTARTGL	AVLVGGVATATAVGGQS---TQTKPAEGTKVFTIKVSGMT---CSGCEAALKIAAKQIDGVEDAKASYAKGTAEITYDSAKTSPEAIAKA-IAQK-TGY---KTEV	-10.850,72.498,-42.190,-12.719,70.798,-39.347,-15.087,72.778,-37.056,-17.896,71.190,-34.859,-18.199,71.065,-31.464,-20.033,69.006,-28.850,-21.157,66.023,-27.226,-20.584,64.434,-23.828,-20.505,60.642,-23.724,-19.968,59.464,-20.190,-19.440,55.788,-21.113,-20.021,53.693,-18.037,-18.008,50.486,-18.460,-17.918,48.441,-16.019,-15.294,46.684,-13.900,-14.127,43.154,-14.395,-11.337,42.249,-12.068,-10.426,…	MRKILILAAAVLVGGVATATAVGGQSTQTKPAEGTKVFTIKVSGMTCSGCEAALKIAAKQIDGVEDAKASYAKGTAEITYDSAKTSPEAIAKAIAQKTGYKTEVAK	1978231	Acidobacteria bacterium
job.pdb	AF-A0A1F3R978-F1-model_v3.cif	14.500	110	73	7	58	152	4	107	5.333E+00	93	278	107	MEEPDCAVRQIVK--PTEGAAAGDRIRYVQYTDSMFFSPITPYQRAWEALNRYKGV---DPGVLS--GRTIIEARERDIEKIAKIEVDCELYDTA--------RTGLRGR	MISITIALLFCVSIASTAKAQTTDTTITVKVTGIGCSSD---VKSIGDRIKKLEGVIECNVGKQGTTTSYIIKYNPK-VINVEELNS--TIENTAGCENPNDRPYKVKKK	-77.213,-10.700,9.355,-74.459,-10.043,11.183,-71.196,-10.523,10.025,-67.604,-9.078,9.830,-65.207,-6.630,9.857,-61.659,-7.228,8.330,-59.451,-6.459,6.073,-57.340,-3.710,7.175,-53.799,-5.214,6.712,-51.217,-6.245,4.331,-49.309,-4.241,1.784,-46.757,-3.910,3.774,-44.680,-1.869,1.524,-42.034,-2.328,4.102,-40.262,0.738,2.835,-37.123,-0.744,4.260,-35.362,2.478,4.725,-32.370,0.311,5.360,-31.002,2.626,7.987…	MKLMISITIALLFCVSIASTAKAQTTDTTITVKVTGIGCSSDVKSIGDRIKKLEGVIECNVGKQGTTTSYIIKYNPKVINVEELNSTIENTAGCENPNDRPYKVKKK	1797363	Bacteroidetes bacterium RIFCSPLOWO2_12_FULL_31_6
job.pdb	AF-A0A448YR56-F1-model_v3.cif	14.600	89	58	6	74	152	28	108	5.333E+00	93	278	112	GAAAGDRIRYVQYTDSMFFSPITPYQRAWEALNRYKGV-DPGVLS--GRTIIEARERDIEKIAKIEVDCELYDTA-------RTGLRGR	YEAVGQDICSVFLDNVALD---ITSEQLYEHMQNVGQVAGLRILEGTGFAVIDY---SDHQTAAKAV--MEVNNSYLGKMKLRCYWGGK	3.936,35.018,-24.054,4.125,31.711,-22.127,3.215,31.597,-18.374,6.272,31.289,-16.145,5.061,29.130,-13.279,7.735,30.451,-10.927,9.157,27.697,-8.714,12.425,28.318,-6.977,12.992,24.559,-6.468,15.313,24.990,-3.457,18.487,22.744,-3.625,16.883,20.592,-0.822,14.291,19.110,-3.299,16.963,17.774,-5.762,18.710,15.650,-3.059,15.367,14.036,-1.973,14.728,12.854,-5.568,18.088,11.000,-5.763,17.602,9.258,-2.366,14…	MPRFVSMAVTQKQRDLRCEYEDEYDRIYEAVGQDICSVFLDNVALDITSEQLYEHMQNVGQVAGLRILEGTGFAVIDYSDHQTAAKAVMEVNNSYLGKMKLRCYWGGKERTS	13370	Brettanomyces naardenensis
job.pdb	AF-A0A852QTE9-F1-model_v3.cif	15.500	103	70	6	67	163	15	106	5.333E+00	93	278	124	QIVKPTEGAAAGDRIRYVQYTDSMFFSPITPYQ--RAWEALNRYKGVDPGVLSGRTIIEA----RERDIEKIAKIEVDCELYDTARTGLRGRTVHGHAVRLDK	QIVALCNALLLG--HQVVRLLLR--VRNLTPRSVADSLLGIHQINHVALVTGSHDLYLEATCRDQNQLIDLMDEIRRQPGV---ASIQPIIVT----SLAKDY	-33.947,0.817,19.617,-34.132,-2.803,18.169,-36.888,-2.095,15.529,-35.119,1.078,14.233,-31.731,-0.701,14.071,-33.423,-3.544,12.115,-34.938,-1.064,9.565,-31.607,0.801,9.067,-29.890,-2.583,8.439,-32.685,-3.770,6.044,-32.404,-0.431,4.128,-28.549,-1.048,3.818,-28.042,2.407,5.476,-26.128,0.918,8.489,-23.485,-1.840,8.891,-21.798,-2.738,12.231,-18.169,-3.913,11.754,-15.556,-4.785,14.388,-12.303,-2.932,13…	MRTRLAKLREDDTLQIVALCNALLLGHQVVRLLLRVRNLTPRSVADSLLGIHQINHVALVTGSHDLYLEATCRDQNQLIDLMDEIRRQPGVASIQPIIVTSLAKDYTWEGLRGTAGQSISDPGK	283878	Leucobacter aridicollis
job.pdb	AF-A0A832T234-F1-model_v3.cif	12.300	81	56	6	80	152	1	74	5.333E+00	93	278	141	RIRYVQ--YTDSMFFSPITPYQ-RAWEALNRYKGVDPGVLSGRTIIEA---RERDIEKIA--KIEVDCELYDTARTGLRGR	MPLNVSRYFALAP-GTGVSPKELVQWLLENSPPEVTIKETCFGAIADGPEDELRKLAERAREEFGYAV------FSKVRGY	-2.728,-2.214,-25.875,-3.560,-2.786,-22.177,-3.245,0.447,-20.165,-0.071,0.283,-18.092,-0.820,1.677,-14.621,1.013,2.087,-11.333,-0.505,0.461,-8.223,0.608,1.213,-4.690,0.317,-1.614,-2.137,0.126,-0.058,1.349,0.811,-2.022,4.557,-1.144,-1.437,7.750,1.749,-1.060,10.287,-0.023,-2.819,13.249,-0.712,-6.072,11.282,2.695,-7.789,11.803,3.287,-8.150,7.998,6.669,-6.736,6.926,7.288,-4.742,3.667,9.782,-7.467,2.6…	MPLNVSRYFALAPGTGVSPKELVQWLLENSPPEVTIKETCFGAIADGPEDELRKLAERAREEFGYAVFSKVRGYPAGDPRVCRRTRGGGPRPGFPQLQREVELLDLIAEGLRALDKGEEVELEEREPVSADTIRKLAEELN	2320	Methanopyrus kandleri
job.pdb	AF-A0A1E7WLS2-F1-model_v3.cif	5.800	119	97	6	42	152	11	122	5.333E+00	93	278	148	RAPGEEYKSIHPPLEEMEEPDCAVRQIVKPTEGAAAGDRIRYVQYTDSMFF-----SPITPYQRAWEALNRYKGV-DPGVLSGRTIIEARERDIEKIAKIEVD--CELYDTARTGLRGR	RSLSPLSRTVAAAASEFDDEAPKKKKD----KPAKATLPMSAFRVEVGSVNAVTPANIVGAIANETGL--EARLIGRIEIFDTYSMLELPDGMPNELFKSLGKVWVGGSQ-LKISQVDR	16.098,17.861,1.607,16.891,14.107,1.181,17.376,11.383,3.815,18.910,8.571,1.853,18.558,5.538,4.132,19.654,2.642,1.992,20.351,-0.045,4.686,23.599,-1.417,4.283,24.741,-4.530,4.049,27.916,-4.242,6.163,29.771,-6.786,7.549,32.025,-6.161,10.477,33.288,-8.534,13.106,32.734,-9.760,16.572,33.374,-13.411,17.549,34.713,-13.923,21.074,33.606,-16.441,23.748,32.553,-19.263,24.792,32.727,-23.072,24.573,30.607,-2…	MARCWYIMFDRSLSPLSRTVAAAASEFDDEAPKKKKDKPAKATLPMSAFRVEVGSVNAVTPANIVGAIANETGLEARLIGRIEIFDTYSMLELPDGMPNELFKSLGKVWVGGSQLKISQVDRMPPESGKSTPPKAAAPKKKPAPGKKY	762836	Duganella phyllosphaerae
job.pdb	AF-A0A807AB98-F1-model_v3.cif	10.600	75	50	4	81	142	46	116	5.333E+00	93	278	166	IRYVQYTDSMFFSPITPYQ-------RAWEALNRYKGV---DPGVLSGRTIIEAR---ERDIEKIAKIEVDCELY	MVNITVTQTG----ASADELENTVTRRVEDAVAGMAGVRHITSTITEGSSVTAVEKGVQQALQTLAANYPDIQIT	29.374,-15.282,-28.584,29.727,-12.629,-31.329,32.501,-10.067,-30.400,31.098,-7.705,-33.149,28.919,-5.803,-30.587,31.931,-4.833,-28.413,33.969,-3.806,-31.518,31.129,-1.529,-32.797,30.773,0.094,-29.349,34.470,1.156,-29.479,34.036,2.718,-33.011,30.875,4.819,-32.316,31.369,6.502,-28.871,28.597,9.169,-29.278,25.510,6.807,-28.978,27.107,5.045,-25.933,27.896,8.307,-24.114,24.292,9.509,-24.798,22.881,6.1…	MNFKTLSWAIRHPIPIIVLFLLLTVLGIRAFQGLPINADPDMRFPMVNITVTQTGASADELENTVTRRVEDAVAGMAGVRHITSTITEGSSVTAVEKGVQQALQTLAANYPDIQITEVHNSVNTTKGNYDVAISTLLEGAALTVLVVWLFLRNWRATLVAAIALPL	738	Glaesserella parasuis
job.pdb	AF-A0A2N5C7C0-F1-model_v3.cif	11.600	77	58	5	80	152	129	199	5.333E+00	93	278	201	RIRYVQYTDSMFFSPITPYQR--AWEALNRYKGVDPGVLSGRT-IIEARERDIEK-IAKIEVDCELYDTARTGLRGR	AYTTLTVLVDYPDEP--RVRRWIEQSADAGCSLAETRYGALATLVIRLPATLREQAQATLRDATHG----RAGFPAH	10.471,2.774,-0.897,7.850,0.338,0.525,8.262,-2.826,-1.581,4.944,-4.637,-0.998,1.159,-4.362,-1.087,-1.549,-6.735,0.206,-2.749,-9.511,-2.148,-6.290,-9.266,-0.660,-8.242,-7.539,2.181,-7.428,-8.877,5.695,-9.390,-8.467,8.931,-9.059,-9.048,12.664,-11.402,-8.733,15.643,-9.911,-8.232,19.116,-11.420,-7.428,22.518,-9.387,-5.323,25.005,-10.977,-4.396,28.382,-14.534,-4.914,26.938,-13.744,-2.549,24.014,-13.98…	MPTFTLAAPVHADIEIRKSRFIALAVPVPDREAAMGVIADLRTQHPTATHVCWALLAGGQSGMSDDGEPSGTAGRPILEVLRHHDLDGVLAAVVRYYGGIKLGAGGLVRAYTDAIAVALKDAARIERIAYTTLTVLVDYPDEPRVRRWIEQSADAGCSLAETRYGALATLVIRLPATLREQAQATLRDATHGRAGFPAHED	82633	Cupriavidus pauculus
job.pdb	AF-A0A8B6FJN9-F1-model_v3.cif	14.200	105	74	6	80	178	5	99	5.333E+00	93	278	216	RIRYVQYTDSMFFSPITPYQRAWEALNRYKGV-DPGVLSGRTIIEARERDIEKIAKIEVDCELYDTA-----RTGLRGRTVHGHAVRLDKDGMMFDALRRWSRGA	KMVKIFVGNLS--QSTAREDIQMM-FEKYGKVTECDVLKNYGFVHMASSDEAEKAIQEL-----DGASVKGSRMRVEKS--TGKSSRGGGGGRGGGGKMSRGRGG	-22.464,-7.657,10.584,-19.342,-5.477,10.178,-19.052,-5.450,6.391,-15.304,-6.217,6.127,-13.487,-2.990,5.107,-10.536,-4.702,3.424,-8.051,-1.871,2.734,-6.636,-1.852,-0.777,-3.114,-0.354,-0.953,-1.525,0.776,-4.242,2.229,0.164,-4.676,3.727,2.215,-7.557,7.199,2.710,-9.100,8.293,-0.930,-8.622,11.432,-2.140,-10.428,10.879,-5.002,-12.949,13.202,-7.071,-10.662,10.746,-6.731,-7.676,8.673,-9.910,-7.241,5.246…	MQCWKMVKIFVGNLSQSTAREDIQMMFEKYGKVTECDVLKNYGFVHMASSDEAEKAIQELDGASVKGSRMRVEKSTGKSSRGGGGGRGGGGKMSRGRGGGRGGDRYGGGGGGGYGDPYRRPPPYGGGGGGGRDSYDRYGGGSRDRMPISRGYDSYDRRPPPMDDYRDRYGGGGGGYGSYDARRSEYDRYERPPARDPYYSDRGAAARPPPEYYNRR	29158	Mytilus galloprovincialis
job.pdb	AF-A0A7X8XID0-F1-model_v3.cif	6.300	63	51	3	80	136	82	142	5.333E+00	93	278	219	RIRYVQY----TDSMFFSPITPYQRAWE--ALNRYKGVDPGVLSGRTIIEARERDIEKIAKIE	VMKTNIFDLNLVRRDSFIN--KLAALYSQVSVDKGDFLNITLGSHEVSIAVSEKYRDLVNDLA	35.370,-3.246,-15.750,35.217,-0.937,-18.799,31.853,0.906,-18.822,30.072,0.152,-22.139,27.236,2.276,-23.628,25.031,-0.783,-22.946,25.972,-1.061,-19.229,25.367,2.719,-18.842,21.933,2.429,-20.593,21.015,-0.606,-18.405,21.998,1.342,-15.224,19.794,4.311,-16.329,16.769,2.090,-17.194,17.126,0.107,-13.901,16.521,3.355,-11.895,12.962,3.589,-13.347,10.498,0.672,-12.879,8.101,2.520,-15.267,10.631,2.675,-18.…	MAETVSSCVKRIVDKSPFIHEMLINGILSYSNYAASIHAEVERLYTKEVKSSAIVMALRRYAEELRRSNERRTSANVDYGIVMKTNIFDLNLVRRDSFINKLAALYSQVSVDKGDFLNITLGSHEVSIAVSEKYRDLVNDLAQGEEVLNQMDDLVALTLVFTGEFLQTPGVVYEAVRRLAWEQINVIEIVSTMNELTFVIKREDSMRAFDVLQGLFNGA	2026792	Spirochaetales bacterium
job.pdb	AF-A0A561UW89-F1-model_v3.cif	15.000	126	82	8	41	149	14	131	5.333E+00	93	278	233	HRAPGEEYKSIHPPLEEMEEPDCAVRQIVKPTEGAAAGD------RIRYVQYTDSMFFSPITPYQRAWEALNRYK---GVDP-GVLSGRTIIEAR-----ERDIEKIAK--IEVDCELYDTARTGL	HGHVPEDAPAHVPDRLRGHVPGHA----PGEGPGYAPGDASGRVLAHVDLVAVRVDRTAP-AGGTTVLRLLSLLPTHWDCAPRSVTSDRIMLRIAPRPSADRGTVRRTVRGVLADRAL---AGWAV	38.363,4.122,-118.502,37.589,2.268,-115.554,36.746,1.491,-112.542,35.655,0.388,-109.039,36.717,0.156,-105.406,34.138,-0.351,-102.562,33.623,-0.347,-99.248,32.678,0.712,-95.617,31.293,2.723,-93.532,30.583,4.732,-90.346,28.585,7.904,-89.693,26.722,9.153,-87.256,26.054,12.815,-86.997,23.709,14.699,-85.128,23.148,17.816,-83.041,19.905,19.943,-83.147,16.733,20.628,-82.669,14.697,22.879,-80.359,11.736,…	MSGAGRDHGTDPAHGHVPEDAPAHVPDRLRGHVPGHAPGEGPGYAPGDASGRVLAHVDLVAVRVDRTAPAGGTTVLRLLSLLPTHWDCAPRSVTSDRIMLRIAPRPSADRGTVRRTVRGVLADRALAGWAVGEPDGGGLGGGGPGRRCGGAVRAVARHRHDRPARGRRQSPAALPCRNHPCRNRPCHARPCRTHPRHTRPCRTHPRHTQPRSRASSAAWARLEAPSICISSAT	887462	Streptomyces brevispora
job.pdb	AF-A0A0F9XTC0-F1-model_v3.cif	17.200	58	42	3	80	136	135	187	5.333E+00	93	278	239	RIRYVQYTDSMFFSPITPYQRAWEALNRYKGVD-PGVLSGRTIIEARERDIEKIAKIE	EHKGVIKFNSKKMSQ----DDILEKLIEY-PIDDIAVEQDLATVYCDIKDLDAVKKAI	-8.012,2.046,17.715,-8.361,1.861,13.905,-5.037,0.466,12.533,-5.721,2.395,9.300,-4.496,5.918,9.528,-6.995,8.766,8.979,-4.763,9.258,5.870,-6.436,6.279,4.090,-9.937,7.779,4.743,-8.796,11.343,3.726,-6.990,10.091,0.529,-10.281,8.615,-0.791,-12.182,11.939,-0.195,-9.711,14.210,-2.162,-8.695,12.411,-5.427,-9.276,14.570,-8.605,-10.151,12.090,-11.353,-8.054,12.412,-14.585,-4.323,13.188,-13.917,-4.210,10.60…	MSGHSKWSTIKHKKAKEDAKRGQVFTKLIREITVAAKEGGGDPAGNARLRVVLDKAKAANMPQDNITRAIKKGTGELEGVSYEAAIYEGYGPYGVAVIVETLSDNKQRTVADLRHIFSKMGGNLGETGTVGWMFEHKGVIKFNSKKMSQDDILEKLIEYPIDDIAVEQDLATVYCDIKDLDAVKKAITSLGFGVEDASFDWVAKNTVELENDEQEEKVYKFLETLEDLDDVQHVFVNVG	1619077	candidate division TM6 bacterium GW2011_GWF2_28_16
job.pdb	AF-A0A7S3MHY1-F1-model_v3.cif	9.600	125	79	9	46	155	7	112	5.333E+00	93	278	242	EEYKSIHPPLEEMEEPDCAVRQIVKPTEGAAAGDRIRYVQYTDSMFFSPITPYQRA--WEALNRYKGVD-PGVL--SGRTIIEAR--------ER--DIEKIAKIEVDCELYDTARTGLRGRTVH	NEFKVVS----KEHNHDHDICNACDPMS--AIAHTIRVTRIRIA---NLCCSGEEVIIRTVLDGFRGIEHVAINVVGRYAVVKHCGTACCAPTERMIDALNEKYL----------GASIQEVGAD	-44.292,40.442,20.721,-42.558,38.098,22.595,-40.289,35.818,23.139,-38.597,35.178,26.236,-35.916,34.595,28.259,-33.658,31.778,29.451,-31.012,33.142,31.829,-28.816,31.021,34.171,-26.772,27.919,33.873,-25.380,28.722,37.339,-22.140,26.736,37.651,-22.374,25.968,41.363,-18.693,25.474,42.078,-18.771,23.449,45.302,-15.445,22.187,46.614,-15.509,18.832,48.347,-14.126,15.319,48.436,-13.115,12.038,46.657,-15…	MQLSNINEFKVVSKEHNHDHDICNACDPMSAIAHTIRVTRIRIANLCCSGEEVIIRTVLDGFRGIEHVAINVVGRYAVVKHCGTACCAPTERMIDALNEKYLGASIQEVGADEENEEKPFEVYGQQAIHVCVVGILFVIGLIVDLSHEADLAAMWIYITSTIIGILPIVHATGITLFVRKSIDIHVLMLIAIVGALASGDYFDSSLVVALFSAAELIEQVVMFRVRRAVKMSSAASAPSKVA	89044	Spumella elongata
job.pdb	AF-A0A7C1F848-F1-model_v3.cif	16.900	71	43	5	80	138	183	249	5.333E+00	93	278	270	RIRYVQYTDSMFFSPITPYQRAWEALNRYKGVDPGVLS--GRT--IIEA------RERDIEK--IAKIEVD	YFRVVKVTGLAEFAV----QNLLRNLEGREKVRLGYIAKPGEVHVRIAAEGCDAAEARELVTGMVEEVHAR	-12.375,2.820,6.815,-11.363,5.137,3.920,-10.894,8.878,4.526,-9.339,11.205,1.880,-7.476,9.937,-1.261,-8.694,6.460,-2.284,-5.813,4.055,-2.926,-5.609,0.518,-4.376,-2.497,-1.711,-4.086,-1.610,-4.310,-6.757,0.947,-6.970,-5.785,2.559,-8.678,-8.823,4.323,-12.039,-8.438,3.396,-15.685,-9.122,5.158,-16.676,-5.830,2.574,-14.548,-3.914,-0.338,-16.364,-5.660,1.306,-19.753,-4.931,1.715,-18.762,-1.223,5.503,-19…	MVFGVRAEIIFTGTELLLGQVLNTHAQYLGRELSALGIGISRHTTVGDDWDELRKVLREALERAELVITTGGLGPTTDDITLAAIADVLGLPLVLNETVLSWIEEYFAKRNQPVPENLTRQAYFPAGATLLPNAAGTAPGCVVEKNNRTVIALPGPPHELMPMFETHVMPFLASRLSAKGTLYFRVVKVTGLAEFAVQNLLRNLEGREKVRLGYIAKPGEVHVRIAAEGCDAAEARELVTGMVEEVHARLDDFIFAYDEECIEDVTGKLL	42838	Ammonifex degensii
job.pdb	AF-A0A2A4AK37-F1-model_v3.cif	12.700	55	41	2	83	137	225	272	5.333E+00	93	278	299	YVQYTDSMFFSPITPYQRAWEALNRYKGVDPGVLSGRTIIEARERDIEKIAKIEV	KTIHAKLQ-----ASQSEVEQALRDFPQISLDMRREEFVLVAEDTD--KIARLLL	-23.756,-15.503,-10.659,-21.878,-15.102,-7.376,-23.106,-11.753,-6.028,-19.601,-10.259,-5.503,-20.261,-8.020,-2.485,-17.936,-5.045,-3.165,-16.260,-3.895,0.113,-15.554,-0.438,-1.380,-17.287,1.341,-4.273,-16.234,4.781,-5.554,-18.425,6.385,-8.272,-17.662,9.705,-10.077,-15.866,10.940,-6.961,-14.731,14.600,-7.059,-13.018,16.678,-4.347,-11.535,20.192,-4.319,-9.677,22.217,-1.656,-9.947,25.883,-2.675,-8.4…	MANTESTLRVESLTKSFGEVCAVKDLNFSIERGEVVALLGPNGAGKTSTIDLILGLSKPDSGNIEVCGTTPRNAVVLGRVSAMMQSGGLLPNLKVRETVELMASFHRDSLSAEEALERAGAGEFAERYVGKCSGGQQQKLRFAMALVSKPDLIVLDEPTAGVDVEARRDFWANIREDAREGRTVIFATHYLEEADDFADRIVMMNHGVLVADGSPQELRAQVSGKTIHAKLQASQSEVEQALRDFPQISLDMRREEFVLVAEDTDKIARLLLTRGLARDISITARSLDDAFIDLAHQER	38284	Corynebacterium accolens
job.pdb	AF-A0A271LW39-F1-model_v3.cif	13.700	116	83	7	41	150	197	301	5.333E+00	93	278	303	HRAPGEEYKSIHPPLEEMEEPDCAVRQIVKPTEGAAAGDRIRYVQYTDSMFFSP--ITPYQRAWE--ALNRYKGVDPGVLSGRTIIEARERDIEKIA--KIEVDCELYDTARTGLR	PWLRSDDLSYGD----RLHVRNHLVHNDVKPTN---AFRDVGKIRIEIRPD-SPQGIPSFQDDVERLVASHLTDFSLSGDSVTAIVLAADNAFNRKGIEPLQKDAIEQ---ELQVR	-10.589,-39.675,-4.471,-8.400,-37.393,-6.625,-8.433,-33.995,-4.817,-9.589,-31.310,-7.292,-6.563,-29.062,-8.106,-6.458,-26.210,-5.554,-7.020,-22.897,-7.435,-3.709,-20.914,-7.260,-3.636,-17.999,-4.795,-3.542,-14.534,-6.413,-0.779,-11.978,-5.812,-2.073,-8.823,-7.526,0.258,-5.916,-8.434,-0.896,-2.286,-8.469,1.203,0.687,-9.578,1.919,3.103,-12.456,0.493,2.107,-15.876,2.526,3.547,-18.766,2.364,3.478,-22…	MTKLPKKPKLCFIVGPIGADDSDDRIHADWLLEGIIAPVFEEHFEEFRVERADKISDPGRIDAQVITALLNADLVIADLTTLNPNAFYEIGIRHTIQKPIIHMRLENQPIPFDVASFRTISFSRKRPRDLEVARELLRSAVSAAIADGHMVDNPVTFSRGKVEFEKTATPPEKIIQDQLSAIVRRLGAIEAGAPQIPWLRSDDLSYGDRLHVRNHLVHNDVKPTNAFRDVGKIRIEIRPDSPQGIPSFQDDVERLVASHLTDFSLSGDSVTAIVLAADNAFNRKGIEPLQKDAIEQELQVRIR	241416	Mesorhizobium temperatum
job.pdb	AF-A0A151J6U7-F1-model_v3.cif	11.700	136	93	6	42	174	145	256	5.333E+00	93	278	321	RAPGEEYKSIHPPLEEMEEPDCAVRQIVKPTEGAAAGDRIRYVQYTDSMFFSPITPYQRAW-EALNRYKGV-DP-GVLSGRTIIEARERDIEKIAKIEVDCELYDTARTGLRGRTVHGHAVRLDKDGMMFDALRRW	PRPNNAEDAIGA---RSQDTTNAAANLKAAPKYRPQDNGPYAVYVYDLNREKATHPIVISSIIANSGIPDIQEIKKIGKGKILIEAK---SATAANRLVDNPTFSKHNL------------------KAFIPAFRV	9.229,41.228,20.151,10.031,38.600,18.361,10.525,37.066,15.706,12.839,34.124,14.863,12.354,32.304,11.479,14.716,29.350,10.805,14.046,27.548,7.463,14.869,23.784,7.390,15.644,22.466,3.862,14.826,18.722,4.007,17.375,17.049,1.647,15.386,13.933,0.572,18.516,11.858,-0.278,17.386,9.078,-2.656,20.541,6.932,-2.038,20.363,4.479,-4.965,23.002,1.726,-4.502,23.996,-0.344,-7.564,25.608,-3.792,-7.264,27.514,-5.5…	MASDSGGSSDQNSHRSVSFSLHPPTLVINPSNQTNSSPINMNSNVSSDLSSSMLKSLFDEAGLSEVATCNPNKEITPSSSSPPPLSSDSSQVMTSRDPSMEIDEITNTRKRHSSEEIEAQGRSSTSPPKRSTASTTSTLNPRDSPRPNNAEDAIGARSQDTTNAAANLKAAPKYRPQDNGPYAVYVYDLNREKATHPIVISSIIANSGIPDIQEIKKIGKGKILIEAKSATAANRLVDNPTFSKHNLKAFIPAFRVIREGVIQDVPVELALEYIHTHIETPTAKILDIQRLNRRVTINGKSEYVPSKTLRIKFAGQSRTYS	471704	Trachymyrmex cornetzi
job.pdb	AF-A0A068V2G3-F1-model_v3.cif	13.700	116	80	8	42	152	26	126	5.333E+00	93	278	354	RAP-GEEYKSIHPPLEEMEEPDCAVRQIVKPTEGAAAGDRIRYVQYTDSMFFSPITPYQRAWEALNRYKGV-DPGVL--SGRTIIEARERDIEKI-AKIEVDCELYDTARTGLRGR	EAPKGDEKKAAAVESKDKDSPPAA----AAPVT-----PPPQEIILQVYMHCEG--CARKVRRCLKGFDGVEDVVTDCKASKVVVKGDKADPLKVLERVQRKSHRQ----VQLLSP	-51.307,-56.760,-23.091,-48.313,-57.592,-22.971,-45.343,-58.019,-23.768,-42.225,-58.910,-21.661,-38.554,-59.889,-22.549,-35.385,-59.739,-22.515,-31.839,-59.159,-21.107,-28.708,-60.632,-21.803,-25.405,-60.505,-19.895,-22.191,-61.169,-19.875,-18.333,-61.274,-19.742,-14.739,-59.944,-19.440,-11.361,-60.177,-19.753,-8.366,-59.018,-18.561,-5.157,-58.305,-18.894,-2.307,-56.720,-18.235,-0.135,-54.238,-16…	MGEEEKKPEEKKPEEAKVVEGDKKDEAPKGDEKKAAAVESKDKDSPPAAAAPVTPPPQEIILQVYMHCEGCARKVRRCLKGFDGVEDVVTDCKASKVVVKGDKADPLKVLERVQRKSHRQVQLLSPIPKPRPPEEAKKVEEKEVPKPEEKKEELPVITVVLKVHMHCEACAQKMKKRIQKMQGVESVQPDLNSSEVTVKGAFEPPKLVDLIYKGTDKHAEIVKVEPEKKEEEKPKEGKEEAKADGGGEKGSKKGEDDGKKAEKEDGAPPLGGGGEEQPPKQEAGQEGGDPKLEMKKNDFYYYHPQNHHQNDFYYYHPQNNHQLHHPAYVQESYGYPAYPPQMFSDENPHACSVM	49390	Coffea canephora
job.pdb	AF-A0A821J9Y3-F1-model_v3.cif	12.800	117	83	5	57	162	4	112	5.333E+00	93	278	368	EMEEPDCAVRQIVKPTEGAAAGDR--IRYVQYTDSMFFSPITPYQRAWEALNRYKGVDPGVL--SGRTIIEARERDIEKIAKIEVDCELYDTA-------RTGLRGRTVHGHAVRLD	SRSPMTASYRRDRSYSSNNNDGHEENGCRVHVADLSIK---CTKHEIEKAFEKWPLIEIWHAHASCFAFVVLRQREDAQQAISEL-----DGRYIGDARVRVSLARPRARGAQRNFD	-26.804,19.816,-32.488,-23.319,18.155,-32.139,-21.941,16.249,-29.077,-18.468,15.032,-27.831,-16.361,14.268,-25.657,-15.156,14.036,-21.994,-11.609,12.624,-21.367,-11.682,9.392,-19.291,-10.345,9.770,-15.716,-7.483,7.262,-15.359,-8.290,4.940,-12.404,-5.267,5.484,-10.125,-4.427,2.213,-8.292,-3.995,3.579,-4.733,-1.678,1.132,-2.946,-3.720,0.204,0.143,-0.951,-0.637,2.653,-2.229,-4.050,3.850,-0.837,-4.15…	MAHSRSPMTASYRRDRSYSSNNNDGHEENGCRVHVADLSIKCTKHEIEKAFEKWPLIEIWHAHASCFAFVVLRQREDAQQAISELDGRYIGDARVRVSLARPRARGAQRNFDPNMRCYQCGSRGHFSRDCGNDQRNHYKNGNEYRSDSDRRRERSPRPQVIRDYRSYSPREASPPSRENRYGYYTRPISGFSCRVSESLSTHIRRAEGMMKTELMYYLFSFVVSLKMPRSRSATPSSRRSRSPLSDHDSDSERANEYRVHIAELTPGVQESEVRKMFQRYGTLLDVWVASASCFAFVVYKLKEEAQKAIDHMDGRSFGNNRLKVTWARPRARNRAPRHDPNMRCYKCGQRGELVRKCCVENINRTLKI	392032	Rotaria socialis
job.pdb	AF-A0A437QB43-F1-model_v3.cif	14.000	64	42	3	81	135	62	121	5.333E+00	93	278	385	IRYVQYTDSMFFSPITPYQR---------AWEALNRYKGVDPGVLSGRTIIEARERDIEKIAKI	I-YLTYALPPAY---NPTAQLRQRALRDALTQVLQRADQLQGQLFADRLQLSIAVQDIDQLDTQ	10.617,78.406,2.657,12.212,75.660,0.538,12.050,72.307,2.355,15.309,70.400,1.706,14.317,67.066,0.057,16.127,64.318,2.025,15.767,61.124,-0.074,14.399,58.586,2.494,16.492,55.871,0.741,20.255,56.277,0.479,21.106,55.162,-3.147,24.063,53.112,-1.765,21.693,50.851,0.263,19.563,50.187,-2.869,22.721,48.994,-4.757,23.809,46.722,-1.848,20.254,45.280,-1.520,20.152,44.520,-5.295,23.521,42.675,-4.953,22.315,40.…	MESEYKPLFNRTYLKILLWLVAVAIVLLSALNQQNRIASPEPFQEQPWLASLEDEQATQARIYLTYALPPAYNPTAQLRQRALRDALTQVLQRADQLQGQLFADRLQLSIAVQDIDQLDTQLQRLAESVTRALPDALSRAQATQYLETQASEAFALYNLKLQLANSGPAITDSVQLFNYRPTVLVVAQQQDQTLLKRLQQRFDSSPIYGESRHATTAATQVVLQHRDRKALTLLAADIHSATAPPLVWPLALRYLQQELPTLFSGAVTYRLVLTPGAPGFAALVLSADSSLSREQQRKLWEHFEALSTSQLEVGKAQLAKLNDRQLSELEGRVARFAATQFYGQPLNLPVAFRDTLAAIDTAQVQQALQRLLDPNQNIRILVEPQ	1815562	Neptunomonas marina
job.pdb	AF-A0A350H8E5-F1-model_v3.cif	8.900	78	55	3	62	134	162	228	5.333E+00	93	278	397	DCAVRQIVKPTEGAAAGDRIRYVQYTDSMFFSPITPYQRAWEALNRYK-----GVDPGVLSGRTIIEARERDIEKIAK	NRLSKNLRLRGKK-----AEYRVKLFDM------YESQIFLALSEKFTKTDIDKIAFLPSYGSVTLVSKEKKLIEYAK	-23.806,18.449,11.740,-21.164,18.372,14.500,-18.072,16.390,13.489,-17.919,13.251,15.673,-14.402,12.633,16.959,-12.811,9.195,16.683,-9.655,7.910,18.386,-7.317,4.948,17.871,-5.533,3.021,20.657,-2.845,0.556,19.506,-1.556,-1.997,22.055,1.789,-3.697,21.393,5.321,-3.558,22.844,6.691,-4.206,19.298,5.002,-0.972,18.062,6.797,1.110,20.745,10.114,-0.696,19.970,9.639,0.146,16.229,9.919,-3.589,15.312,6.580,-3…	MDTLNAAILSVGDELLKGMTVNTNASSIGRMLTEMGYRVSMEISVGDNEEEISEALKLLICKANVIIVTGGLGPTPDDRTIAGTAKALKRKIVDDPGLRKIAERRMKNKSDYLLSHQSQKIEGAVIIENLSGTAQCQFVKEKNTDIYLLPGVPEEADWIMKNRLSKNLRLRGKKAEYRVKLFDMYESQIFLALSEKFTKTDIDKIAFLPSYGSVTLVSKEKKLIEYAKEKFAEKNVIPYGCKIEEELLKLLLLKRLTLSLAESCTGGMIGKMLTDIPGSSRVFKGGIIAYSNEIKEKILKIEDKVIIKYGAVSREVSERMAMNVTRVFNTDASISVTGIAGPNGETKEKRTGLVYISTCYKEKIVTVKKEFSGDRNSVREKSAGIALYNLLRRVQHE	2052148	candidate division WOR-3 bacterium
job.pdb	AF-A0A7X9GWL5-F1-model_v3.cif	10.300	58	51	1	80	136	269	326	5.333E+00	93	278	404	RIRYVQYTDSMFFSPITPYQRAWEALNRYKGVD-PGVLSGRTIIEARERDIEKIAKIE	KKNKSQIIISSIDKDYNLGNLIEKIIQKNINIDIISIMQDKKVFTIDVQDENKLVSIL	-17.462,-10.370,21.347,-18.242,-8.521,18.051,-14.865,-6.926,17.133,-14.046,-4.466,14.339,-10.412,-3.761,13.358,-10.121,-0.473,11.429,-6.861,0.860,9.924,-6.536,4.516,8.824,-3.653,5.711,6.579,-1.671,8.960,7.153,-3.820,10.953,4.641,-6.999,9.899,6.513,-5.643,11.449,9.779,-3.660,14.452,8.354,-6.333,17.174,8.733,-9.031,17.960,11.335,-11.788,17.416,8.699,-10.190,14.067,7.682,-10.109,12.987,11.378,-13.78…	MKMAVLKFGGTSVSSKSSREKVIEKILEKYDQGYKTLVVVSAMGRSGEPYATDTLMELVKPIAINNREMDLLLSCGEIISVIILANEILQKGYKVSILTANDAGIETDSNFGNAEIINIYTDNILEKIEKNNITIVAGFQGKTKEGEITTLGRGGSDITAIALAKALNSKYVEIFTDVDGIMTADPNIINNAKILKYMCYSEVYFLAKNGASIIHPKAIKIAQESNIPLIIRNTYSNSEGTYIGEINKEFIQNRNKLFNEKKITSLTYKKNKSQIIISSIDKDYNLGNLIEKIIQKNINIDIISIMQDKKVFTIDVQDENKLVSILKKEQIEFEIIQDCCKLSILGYRIDDNPKILAKIIKAFSKENINILQASDPYNTFSCLIKEKDINKALLALHEE…	2049431	Tissierellia bacterium
job.pdb	AF-A0A2K0UTY0-F1-model_v3.cif	20.000	60	42	3	81	137	19	75	5.333E+00	93	278	453	IRYVQYTDSMFFSPITPYQRAWEALNRYKGVD-PGVL--SGRTIIEARERDIEKIAKIEV	IYYITICNLPFA---TSWQELKDWTRTACVVDHIEVFQSSTSGWVRVRGRENFERAWALL	-1.397,1.491,30.083,2.249,0.323,30.020,3.987,1.360,26.784,5.203,-1.658,24.763,8.954,-0.903,24.621,9.817,-1.229,20.882,13.346,-1.508,19.445,14.055,-0.819,15.733,16.151,-3.429,13.883,17.643,-2.838,10.411,17.166,-6.089,8.407,18.963,-6.820,5.101,17.451,-7.898,1.718,15.612,-11.265,1.723,16.944,-12.153,-1.775,20.511,-11.966,-0.202,19.908,-13.404,3.332,17.262,-16.048,2.398,15.219,-14.531,5.323,12.231,-1…	MPAEATVQADVGPGDETGIYYITICNLPFATSWQELKDWTRTACVVDHIEVFQSSTSGWVRVRGRENFERAWALLNGGVFKGRSIIASDRNRKHSIKIKELATPLQAVISQTLQYQATPPSTYVLPTQMAMSPQYSAAPGQYYIASYPPVNSSRFTTQSFSNPSYAQQLPVTVTTNTPATYAAASPGSYYTYNDTSTRLFAPKPGAVSYSPQYQHEGSQLALPYRGISEHPGYYPNCSFPSGKPSYRSEYVVPETRKLCVSPFPQQAEADEVKSWVQRKVDNDKIESIEIPKNSDSNYLRGYILVVFENVAAANIATKQFNKARFQGRRMIARPTREDVEVEELGEPIVSHESSNWADSERSEANVPTAPSRRRDDGRRRNEKSQRLKNKGAKPTGSDK…	42673	Fusarium nygamai
job.pdb	AF-A0A6G1EGR5-F1-model_v3.cif	13.100	99	79	4	41	133	345	442	5.333E+00	93	278	486	HRAPGEEYKSIHPPLEEMEEPDCAVRQIVKPT-EGAAAGDR----IRYVQYTDSMFFSPITPYQRAWEALNRYKGV-DPGVLSGRTIIEARERDIEKIA	HRDS-TNGDAAPPPAMSLTMARCTRPADESPSLEEEKNGDTKDDPFLAGLVLHFICPSAVLPIGDLVKIFSQFGPIMEAKTENSYALVMFKRRADAEAA	2.904,-57.561,8.227,6.186,-58.884,6.700,8.466,-58.226,3.766,11.301,-59.854,2.768,14.182,-59.611,0.160,16.716,-61.307,-1.938,19.035,-62.080,-4.973,21.880,-61.375,-6.633,24.079,-61.696,-8.974,27.080,-61.556,-11.350,29.334,-62.132,-14.477,31.024,-61.354,-17.106,33.894,-60.519,-18.569,37.236,-59.517,-20.490,39.299,-58.425,-23.076,41.732,-55.936,-23.554,44.475,-53.688,-25.271,45.855,-50.918,-25.653,47…	MASPEKGAAAHGAVTKNGGAGEVDTVRRPGRLRVVQPDVAEFLLSFRRLRTKKPRLATTTPPTAGERALYDCAFEDEGAEGDRGRFAPGRLVWSKVKSHPWWPGQVFDPADASALALEQRRKSSATLVAFFWDKTFAWVDADELRPFRGGFSRLAGQSTSTMLALASAVDAALDEVARRVGAGLSCCCTGERDAVAKKQVIENAGVRGGACGAVVDEAFTRGAFRGEAFVGYISALAVTPLAGADRLDLVIATAQLEALDRWRCVARSLPEYTSYYGIEANAMAPRRKRGRPRTNSTSDNVEDDALELENFEPTPQPLSHKMSTKIGKLMSRAAQQMSQSPGVIHRDSTNGDAAPPPAMSLTMARCTRPADESPSLEEEKNGDTKDDPFLAGLVLHFIC…	110450	Oryza meyeriana var. granulata
job.pdb	AF-A0A0P1AP85-F1-model_v3.cif	12.300	121	91	7	46	162	324	433	5.333E+00	93	278	496	EEYKSIHPPLEEMEEPDCAVRQIVKPTEGAAAGDRIRYVQYTDSMFFSPITPYQRAWEALNRYKGV-DPGVL--SGRTIIEARERDIEKIAKIEVDCELYDT-ARTGLRGRTVHGHAVRLD	VSTTTVLPSAEESPKNKSG--TGKEKDHK-----RFHSLFIRDV---PPQTRENDLRDLFKGYGSIAGVSVVAQRGFAFVDYYEQ-ESMRAALAETTEFKINDKVLQVGERAERKENQRGS	-45.954,-23.848,42.315,-44.999,-24.859,39.685,-44.897,-21.862,37.250,-45.243,-21.863,33.412,-41.904,-20.824,31.826,-42.685,-19.008,28.532,-39.706,-19.047,26.059,-38.441,-15.565,25.070,-38.706,-14.437,21.413,-35.388,-14.185,19.451,-33.997,-10.626,19.564,-33.188,-9.503,15.999,-29.412,-9.227,16.362,-28.058,-6.443,14.160,-25.858,-8.600,11.908,-23.095,-5.994,11.609,-22.145,-7.109,8.092,-18.391,-7.480,…	MPETSTPAAPTTLDVEMTPSPSSVGNSFMRQYYHFLAKEPQSMHRFYKAESRWCHGVGSHMEEPIAGQRAINEQILKRGYAGARVDLDAGSIDCQNSQGNGVLVLVTGVMVLRESPTPKPFVQTFFLAVQPKGYFVLNDCLRFLELPGVSSVEVALDVAANGIKTTLPPSPVKKLQKETPASVSPTLNSPIDNNSIGAKTEVVAPVSPVKATATVASTPNTRTTKTEDSPAPVVRTPSPVKSPQKQDKTPVAATSPNSVVEPVAAPSDPVVPVTTEPEKPKSWAALFSASNAPATNASSVGTASAPTKPATPEVGIPVSPSVAVSTTTVLPSAEESPKNKSGTGKEKDHKRFHSLFIRDVPPQTRENDLRDLFKGYGSIAGVSVVAQRGFAFVDYYEQE…	4781	Plasmopara halstedii
job.pdb	AF-A0A401SLS3-F1-model_v3.cif	11.400	96	68	6	42	133	98	180	5.333E+00	93	278	515	RAPGEEYKSIHPPLEEMEEPDCAV---RQIVKPTEGAAAGDRIRYVQYTDSMFFSPITPYQRAWEALNRYKGV-DPGVLSGRTIIEARERDIEKIA	PPFFSVVRSVR-----LRYARSALLSGRVVVPFAVD-----KMVKIFVGNLP--RPTTAD-EIRALFEKYGTVSECDLIKNYGFVHMKDREAAKEA	32.124,64.675,-15.490,31.359,62.366,-18.482,28.122,60.849,-19.922,27.262,57.809,-21.636,25.048,54.759,-22.366,26.001,51.948,-24.892,27.399,49.407,-26.262,25.787,46.129,-27.566,27.258,42.699,-28.557,30.074,40.302,-29.113,30.699,37.096,-29.626,30.500,33.212,-29.676,33.174,30.603,-28.523,35.233,27.884,-30.012,35.737,24.121,-29.358,38.508,21.676,-29.225,39.108,18.100,-27.837,41.832,15.668,-26.700,43.…	MVRFMSIIASLTPPLVDVNQTSSRSNLFRFLHPQFFQFLNKLSADHQPHGDDIGGTNRLTRKGRTQAVPVIDVPACPIIGRELLGWAVTSGRTEREAPPFFSVVRSVRLRYARSALLSGRVVVPFAVDKMVKIFVGNLPRPTTADEIRALFEKYGTVSECDLIKNYGFVHMKDREAAKEAIENLHHYKLHGVSINVEASKSVSKSSTKLHVGNVASGCTSLELQAKFEEYGTVLECDIVKDYAFVHMERSEDAMEAIRGLDGTEFKGKRIQVELSKSRLRMQPGMGEKNGCFRCGKEGHWSKECPKDRVGLDGNFDGSYSRDYIDPFSMTARPITAYGERPLYDDRFRVVDYYEKYRAGAYGAVGDPYSRADPFSPLGTSLRDRIPAAVNPYERRPLPT…	137246	Chiloscyllium punctatum
job.pdb	AF-A0A0X8GYE1-F1-model_v3.cif	12.900	62	42	5	81	133	449	507	5.333E+00	93	278	543	IRYVQYTDSMFFSPITPYQ------RAWEALNRYKGV-DPGVLSGRTIIEARER--DIEKIA	MVTLALNVG-GKEHVSPATFLKIIAKVSEDASR--AVGDITIKPKESFMDVPEKFSDVIADA	8.692,3.593,28.612,7.983,-0.161,28.453,4.511,-1.656,27.710,4.244,-2.501,31.464,4.041,1.277,32.252,0.643,1.586,30.418,-1.223,-0.465,33.129,-2.549,-2.967,30.523,-4.157,-6.292,31.580,-1.637,-9.175,32.096,-3.370,-11.143,29.267,-2.428,-8.349,26.786,1.157,-8.003,28.153,1.617,-11.798,27.693,0.396,-11.566,24.055,2.806,-8.640,23.395,5.771,-10.582,24.882,5.021,-13.683,22.701,4.809,-11.394,19.599,8.249,-9.8…	MTFNEFLLQESILRALSEKGYETPTEIQNLAIPIFMEGSDVLAQSQTGTGKTAAFGLPMINRLEKLDKRVTQGLVLCPTRELCMQVAEELRTFMKFVQHARVASVYGGEPIDRQIRDLRRGCDIVVATPGRLLDHLRRKTIRLNNCSMLVLDEADEMLNMGFLEDIETVLEYLPEETQKGFFSATMPKAILELSNTFLKDPKMVRVSPKNVTSENIKQIAYSVTEDNKVNLIAQLFSFNSAKSAMVFCNTKRRVDEVVDALNAQGILCLGLHGDMKQEMRTQVMGRFKKGNVQILVATDVAARGIDVQSMDMVINYDVPQETEYYVHRIGRTGRNGRDGLAITFVTPRQRYQLRNLERLTKSTIEVQPLPTEEDLKNYFIESVIQDVQAWKEKEVSSDY…	1514105	Erysipelothrix larvae
job.pdb	AF-A0A354B7B2-F1-model_v3.cif	11.200	116	72	8	57	150	437	543	5.333E+00	93	278	549	EMEEP---DCAVRQIVKPTEGAAAGDR-------IRYVQYTDSM--------FFSPITPYQRAWEALNRYKGV-DPGVLSGRTIIEARERDIEKIAKIEVD---CELYDTARTGLR	SERKPRDRDSGPRNRSKERKGGPKGQKRGNVGPGTGLIYVGVGRRGHVRPGDLVGCI-----ANETALTGRDIGPIRISDHYSVVGVPEAEVES-TIAAINGTTIRGK---RAKAR	-16.815,-18.213,18.577,-19.736,-17.171,20.912,-21.514,-15.110,18.175,-25.303,-14.992,17.461,-26.599,-17.566,14.922,-27.625,-14.736,12.520,-24.010,-13.437,12.351,-22.634,-17.015,11.965,-25.092,-17.773,9.099,-23.915,-14.549,7.385,-20.237,-15.570,7.760,-20.999,-18.960,6.095,-22.737,-17.145,3.156,-19.555,-15.012,2.800,-17.390,-18.202,2.570,-15.944,-18.057,6.129,-15.331,-21.744,6.975,-12.705,-21.654,9…	LGLREQLLARLVELGYEEPTPIQAEAIPQLLTGVDLLGQAATGTGKTAAFALPIIEAIAPNSPAVPQALVVVPTRELAVQVSEAMHTYGRGQGLKVVPIYGGQPIPRQLQALRRGVHVVVATPGRAIDHIRRGSLELDDIRTVVLDEADEMLDMGFTEDIETILEETPTERQTVLFSATMPPRIQKIAETYQRDPVLVKIAAADTAAERARVRQTAYVVMRQHKANALGRVLDMEAPVATIVFCRTRGEVDELTATMNGRGYRAEALHGGMDQQQRDRVMGRLKDGTAELLVATDVAARGLDVDTLTHVVNYDVPSSPESYVHRIGRVGRAGREGVAITLAEPRQRRLLQNIERLTKQEIDIQKIPTVGDLRTRQIEVTVDAIREATLSDDLEDYEQVL…	2024894	Acidimicrobiaceae bacterium
job.pdb	AF-A0A6H2F8T3-F1-model_v3.cif	7.300	82	68	4	57	133	437	515	5.333E+00	93	278	550	EMEEPDCAVRQIVKPTEGAAAGDRIRYVQYTDSMFFSPITPYQRAWEALNR----YKGV-DPGVLSGRTIIEARERDIEKIA	ETYIPKKSHKYNINNKYQKKYKYNMILYSINIGK-KDGVEVRHIVGVIINQILINSNDIGNIKLFDYYTTVELLKN--NKDL	-35.900,-7.163,-1.419,-32.144,-7.907,-1.763,-31.532,-10.888,0.577,-28.479,-9.477,2.432,-26.950,-12.223,4.624,-25.459,-9.550,6.978,-29.012,-9.138,8.461,-28.421,-12.406,10.428,-25.885,-10.545,12.667,-28.546,-8.089,14.015,-26.675,-4.960,12.756,-28.379,-1.529,12.879,-30.765,-0.975,9.843,-28.737,2.052,8.610,-25.559,-0.142,8.440,-27.505,-2.810,6.439,-28.748,-0.005,4.099,-25.107,1.098,3.603,-23.977,-2.5…	MTNNNFVQFGLHPNIIKTLNNIGYVTPSPIQKKCIPYLLLRKDVLGIAQTGSGKTAAFILPLLNNLNPIIKTIQILILTPTRELTLQIAKATSDFAKFLHGINVLPLYGGQSYHIQLKGLRLKPQIIVATPGRLLDHINRKNINLSTICSLVLDEADEMLRMGFIEDVENILSTIPKGHQTALFSATMPYRIKNITKKFMNHPYEIKIKSNINTIPNINQSYWIVRGKKIDGLMRFLETENFDAVLVFVKTKNATLEISNILNNFGYNSAPLNGDMNQNIREQTLYNFKYSKLDILIATDIAARGLDVERINLVINYDIPTDAESYTHRIGRTGRAGRTGQALMFVDYREKRLLKNIERIMKVKIIEKQLPNTTLLSQKRLEKFLLKIYEYSTSYDLDQ…	2675792	Enterobacteriaceae endosymbiont of Neohaemonia nigricornis
job.pdb	AF-A0A2A2SD79-F1-model_v3.cif	12.200	114	70	7	59	152	428	531	5.333E+00	93	278	568	EEPDCAVRQI--VKPTEGAAAGD--RIRYVQYTDSMFFSPITPYQRAWEALNR-----------YK--GV-DPGVLSGRTIIEARER--DIEKIAKIEVDCELYDTARTGLRGR	EELIAAEQRAERRPPRPEIQNGDFGPSAWFRLDVG----------RRQNADPRWLLPLLCRRGHITKDAIGAIRIGPNETAVEVRGDVAAKFAHALTRTAGSAEDGIAIEPMDA	-15.181,-25.253,7.791,-18.626,-23.625,7.345,-19.357,-20.259,9.029,-20.783,-20.683,12.590,-24.432,-19.596,13.178,-24.454,-15.926,12.038,-27.308,-13.361,12.184,-29.513,-13.864,9.068,-28.701,-10.422,7.467,-24.924,-11.145,7.639,-25.283,-14.749,6.395,-27.326,-13.437,3.408,-24.726,-10.686,2.658,-21.819,-13.223,2.784,-23.721,-15.685,0.520,-24.503,-12.913,-2.045,-20.696,-12.225,-2.233,-19.801,-15.951,-2.…	MTFPTLPEPLAAALSARGYADPTPVQAAVLAEEARGRDLLVSAQTGSGKTVAFGLAIADELLADGALPQPTAPLALAIAPTRELALQVAKELGWLYERGRVVTCVGGMDAARERRNLSYGAHIVVGTPGRLRDHLERGSLDLSALRAVVLDEADEMLDMGFREDLEEILDATPETRRTLLFSATLPKPIVALARTYQRDAHRIATVSDTAGHADIAYQAVAVAPADIENVVVNLLRLHEAETAILFCATRDNVRHLHASLVERGFAAVALSGEHSQSERNNALAALRDGRARVCVATDVAARGIDLPGLSLVVHVEVPRDAEVLQHRSGRTGRAGSKGTAVIIVPYPRRRRVDGMLRGARIQAEWIQPPSPELIRAADRERLLARLLQPQEVDEEDRDL…	1141887	Sphingomonas lenta
job.pdb	AF-A0A7J9RM45-F1-model_v3.cif	6.800	131	81	5	9	139	106	195	5.333E+00	93	278	610	HVAQNRRNYMDPSYKLEKLRDIPEEDIVRLLAHRAPGEEYKSIHPPLEEMEEPDCAVRQIVKPTEGAAAGDRIRYVQYTDSMFFSPITPYQRAWEALNRYKGVDPGVLSGRTIIEARERDIEKIAKIEVDC	AIREAEAEITNLE------------DQVRIFEKLAPLNIS----LGLLSGYS-------------------GVEVYVAETANSSKA----AKVFADLRN--DVEFLAPAGLVAVACAPNKAAEVQMALAEL	13.364,-11.172,-18.021,12.547,-7.800,-19.709,9.159,-8.651,-21.309,5.685,-9.171,-19.868,4.354,-12.759,-19.657,2.973,-13.932,-23.029,-0.819,-14.408,-22.686,-3.118,-16.758,-24.618,-6.843,-16.078,-25.087,-8.921,-19.022,-23.839,-12.506,-19.372,-25.076,-14.667,-22.213,-23.734,-18.302,-23.306,-24.050,-20.179,-25.864,-21.911,-23.661,-26.790,-20.503,-24.899,-24.574,-17.584,-24.975,-27.659,-15.255,-21.131,…	MFSTVRMSRMTLAAPVDAMADIVRACSDLGCVHIEDYTQFEEGIGVGHAIQGEDAENVSALLLKVRAVRSNVSVFNAKGAMSASAAKTMTEKLESEVDKALAYIEAIREAEAEITNLEDQVRIFEKLAPLNISLGLLSGYSGVEVYVAETANSSKAAKVFADLRNDVEFLAPAGLVAVACAPNKAAEVQMALAELNAKAIQLPSGEGKPAQRASDARKAISDAEAKMESNQQNLNAWAEKNGSDLVIAEEFLQREDAIFTSPTSLAVSNQAFALDAWVPTANSENARSKLKNLVSHLEIEEHVDDHHHHDGHGDHHAEPEPPIAYQNAGTAEPFELVVDLVGRPKYGTFEPTSLIMITLPLLYGLILGDFGYGFVIVLLALWLRSLPFAKEPMGKNATT…	2163009	Candidatus Poseidoniales archaeon
job.pdb	AF-A0A418BGY5-F1-model_v3.cif	18.200	104	63	8	42	138	903	991	5.333E+00	93	278	1005	RAPGEEYKSIHPPLEEMEEPDCAVRQIVKPTEGAAAGDRIRYVQYTDSMFFSPITPYQ-RAWEALNRY-KGVDP-----GVLSGRTIIEARERDIEKIAKIEVD	RPPSEDDDSFSIP----KRPRSS---STAPTRCS-----RFNVQVTNVSKRA--STDALRRMFGICGPLLGFHRDVSPTGVPQPLVRISYEFRE-ALQKALELD	11.555,-45.845,32.847,11.734,-41.996,32.697,11.994,-40.138,29.359,14.636,-37.374,29.435,12.907,-34.153,28.300,14.604,-32.665,25.188,15.906,-29.031,25.416,13.907,-25.845,24.760,14.818,-23.999,21.489,17.765,-21.650,22.179,17.814,-18.113,20.735,20.819,-18.129,18.353,21.792,-14.451,17.902,23.544,-14.510,14.502,25.040,-10.957,14.832,25.949,-8.205,17.364,23.627,-8.532,20.472,23.865,-4.679,20.756,22.268…	MSLSALPCPQATLDGDPNDPHTLLRGVFQFYCRYGRTGAHGTSETTLDNANFAKFCRECPDLVGGSPRFSTVDIDLIFVKVKAKGARRISYPMFLEALGIIATKKYPAMGLTSALPTLLDAHIAKLSCLDSARSPSTWRRRVAGSEANEVTAMIDIKHETAVHSVRTASVSLGVLGEPLTIEPVDPSWLDALVPPDVPADAPDVVESVNTLGALLAYSCEVECVENVLALLKQGANPNVAFHNGKTALEWASSKQNDVIVGHLLRHGAATVGTSSHDQRRWTAPTVPAPPPVPSPPRPAAFPSASSTPPSTEANESWKIPARKFIKRPVATSEKRLESLRGLYNYERRPTDPRDKSRPRPDAATKSPRASSSLSQPSVSRLLPASVPPPSTNHLRSTSV…	112090	Aphanomyces astaci
job.pdb	AF-A0A2V1BPJ5-F1-model_v3.cif	16.100	99	59	8	46	136	406	488	5.333E+00	93	278	1237	EEYKSIHPPLEEMEEPDCAVRQIVKPTEGAAAGDRIRYVQYTDSMFF--SPITPYQRAWEALNRYKGVD-PGVL--SGRTIIEARER---DIEKIAKIE	NEKSVIH------NAP------VTSNIDIEKAGLLIEHVTLSIEGMTCVGCENKLFR---SLNIMPGITNLQTSLVMARAEFDLDAKASVD-ELIKEVA	-60.446,4.690,21.315,-58.945,8.167,21.081,-55.319,9.128,20.303,-52.726,11.726,19.217,-50.513,12.103,16.690,-46.814,12.978,16.681,-46.205,15.046,13.509,-43.373,14.602,10.963,-42.291,17.732,8.960,-44.209,18.493,5.731,-42.555,17.828,2.341,-41.626,21.401,1.256,-42.406,20.794,-2.502,-46.209,20.116,-2.342,-48.637,23.116,-2.080,-50.903,23.255,1.052,-54.527,22.129,0.464,-56.764,25.183,1.201,-58.322,26.19…	MEGEYIALPSCQYCPPSSQAEDGKQKLACCDTACIEVAAQRECGAESYTSSITTDKEAEVTETTNCAGGCCSGKSSTANNKKAARIEKLKAARERYAATLEAVGCICRALLARNLETCCSPQMKRSLRSATPRMSTSSNSLRASTSECCSTNEAGSCNKRKKKTDGCGKVMDNGGGSSSARDKIDSCKAIPASCYVKTGCCDSSKSGNFIAKETSVLAKTGCCSGSSQGPKSDATMTCGDGPSTLDALANSTSTKGGCCTGKKPDKGLPSSEQAPPSKNKDCAAKSCCSKKKEVPVIKIGCVKSCCSKKPDVSTPKKQCAKACCGEKTIAAPVEQGCCGNKSGAKSACVEADDSCAAKKSDASEKLSCATKSCCSKTPDVTIDDVACESSEEEASDNCC…	1485229	Cadophora sp. DSE1049
job.pdb	AF-A0A7T7AMG2-F1-model_v3.cif	12.300	73	54	6	80	150	1	65	5.667E+00	92	278	65	RIRYVQYTDSMFFSPITPYQRAWEAL-NRYKGV-DPGVLSGRTIIEARERDIEKIAKIEVDCELYDTARTGLR	MERILVAKLDNGMDS---CLRVLSVLRNRRVPINEFNLADNDLTLKIDENN-YKDVRLFLS-KL---ADIKIQ	-5.435,2.588,18.102,-3.198,3.256,15.049,-1.094,0.645,13.183,1.866,1.062,10.844,1.883,-0.802,7.512,5.202,-0.925,5.621,5.287,-1.892,1.941,8.026,-1.975,-0.704,6.940,-0.477,-4.043,8.397,-1.843,-7.304,7.710,1.487,-9.212,8.073,4.104,-6.384,5.729,7.102,-6.937,3.436,5.403,-9.548,2.792,2.447,-7.204,2.247,4.980,-4.344,-0.405,6.940,-6.342,-2.169,3.599,-7.059,-2.186,2.757,-3.298,-3.628,6.171,-2.374,-6.228,5.…	MERILVAKLDNGMDSCLRVLSVLRNRRVPINEFNLADNDLTLKIDENNYKDVRLFLSKLADIKIQ	1898207	Clostridiales bacterium
job.pdb	AF-W0E8J3-F1-model_v3.cif	13.400	82	50	6	80	152	5	74	5.667E+00	92	278	74	RIRYVQYTDSM----FFSPITPYQRAWEALNRYKGVD-PGVL-SGRTIIEARERDI---EKIAKIEVDCELYDTARTGLRGR	MKSKTLIQVAMSEETLTRVSTR-------LTRLDGVETVEHRRAGLLLIEFDPERVGLRHLIETARTCSD-----RAEIVDL	17.112,9.868,-20.841,14.447,7.300,-19.946,11.770,9.070,-17.894,10.904,6.183,-15.550,7.092,6.536,-15.716,6.248,7.264,-12.053,2.625,6.604,-11.042,0.831,7.920,-7.935,-2.100,6.460,-5.996,-3.878,7.092,-2.705,-4.781,4.203,-0.386,-7.177,4.776,2.508,-6.537,2.510,5.542,-8.184,2.121,8.974,-7.373,5.051,11.357,-5.055,3.222,13.808,-1.515,4.734,13.744,-0.208,1.157,14.260,-2.134,-0.020,11.130,-0.801,2.930,9.048…	MEHAMKSKTLIQVAMSEETLTRVSTRLTRLDGVETVEHRRAGLLLIEFDPERVGLRHLIETARTCSDRAEIVDL	765910	Marichromatium purpuratum 984
job.pdb	AF-A0A2D7IMD5-F1-model_v3.cif	15.000	80	49	5	82	150	1	72	5.667E+00	92	278	84	RYVQYTDS------MFFSPITPYQRAWEALNRYKGVDPGVLSGRTIIEAR---ERDIEKIA--KIEVDCELYDTARTGLR	MQVSIDVSLYPLNEKFIPL---INEFINDLKKYNNIEIRTNSISTQLFGEFDDLMNILKIEIEKTFKKEI-----NSVLN	-11.522,6.253,13.268,-11.594,2.799,11.586,-11.035,2.910,7.788,-10.264,0.485,4.958,-7.742,1.339,2.214,-7.325,-0.390,-1.137,-3.770,0.220,-2.459,-2.257,-0.562,-5.872,1.360,0.242,-6.879,2.221,0.400,-10.611,5.998,0.666,-11.249,6.357,1.852,-14.891,9.337,-0.464,-15.600,9.837,-4.120,-16.772,11.125,-5.246,-13.297,8.024,-4.168,-11.326,7.538,-7.356,-9.175,10.445,-6.731,-6.682,9.246,-3.167,-5.876,5.607,-4.30…	MQVSIDVSLYPLNEKFIPLINEFINDLKKYNNIEIRTNSISTQLFGEFDDLMNILKIEIEKTFKKEINSVLNLKIVNGDSRKYD	2026760	Candidatus Marinimicrobia bacterium
job.pdb	AF-A0A1G1FP85-F1-model_v3.cif	15.600	102	62	6	46	137	6	93	5.667E+00	92	278	102	EEYKSIHPPLEEMEEPDCAVRQIVKPTEGAAAGDRIRYVQYTDSMFFSPITPYQRAWEALNR----YKGVD-PGVLSGRTIIEARE-----RDIEKIAKIEV	VAYFAADR---AGRRDNTAVPADGGKAAS------MKVAHFTVDK-----NLCGECSLALRRFIGGMDGVDSIEVESGRIAVTFNEAEIEEETLSNITRDSI	-52.871,-49.272,4.774,-49.117,-50.013,4.541,-46.146,-49.218,5.098,-42.673,-48.514,6.548,-39.431,-47.978,5.892,-37.184,-45.766,7.999,-33.693,-45.805,6.482,-31.289,-44.964,9.285,-27.957,-43.802,7.847,-25.538,-42.852,10.604,-21.867,-42.334,9.617,-19.539,-40.822,11.686,-16.536,-38.486,11.715,-14.095,-36.407,10.536,-12.944,-32.757,10.662,-11.427,-30.188,8.327,-10.787,-26.914,8.948,-10.985,-25.087,5.67…	MLGKTVAYFAADRAGRRDNTAVPADGGKAASMKVAHFTVDKNLCGECSLALRRFIGGMDGVDSIEVESGRIAVTFNEAEIEEETLSNITRDSIEKLGYKIEG	1801696	Nitrospirae bacterium GWC2_56_14
job.pdb	AF-A0A3M1U5I2-F1-model_v3.cif	10.600	113	77	8	58	162	14	110	5.667E+00	92	278	110	MEEPDCAVRQIVKPTEGAAAGDRIRYVQYTDSMF----FSPITPYQRAWEALNRYKGV-DPGVL--SGRTIIEARERDI-EKIAKIEVDCELYDTARTGLRGRTVHGHAVRLD	LGLPAQTTSEKAAEVF-----GKPRVLTLEVSGMSCTGCA-----DHIEQALGKKDGILEKEVSYPKHRAVVKYDAEKIDEKEIIHAIEAAGY---QARVANTEKK---SKVE	20.017,25.855,-12.175,20.335,29.705,-11.928,17.011,31.583,-12.650,14.256,30.191,-10.305,15.900,31.906,-7.247,15.802,35.631,-8.389,12.057,36.646,-8.696,10.697,36.263,-5.080,11.939,39.618,-3.651,9.679,42.645,-4.602,5.954,42.082,-3.771,5.219,43.678,-1.129,1.728,43.296,0.443,-0.405,41.419,3.016,-1.199,37.753,3.853,-0.612,35.287,6.257,0.334,31.784,4.995,-1.716,30.115,2.289,-2.391,26.532,3.473,-2.565,2…	MKYVFLMVMLFGFLGLPAQTTSEKAAEVFGKPRVLTLEVSGMSCTGCADHIEQALGKKDGILEKEVSYPKHRAVVKYDAEKIDEKEIIHAIEAAGYQARVANTEKKSKVE	1898104	Bacteroidetes bacterium
job.pdb	AF-A0A4Q3XZI0-F1-model_v3.cif	12.900	155	76	8	7	149	10	117	5.667E+00	92	278	124	NSHVAQNRRNYMDPSYKLEKLRDIPEEDIVRLLAHRAPGEEYKSIHPPLEEMEEPDCAVRQIVKPTEGAAAGDRIRYVQYTDSMFFSPITPYQRA-----WEALNRYKGVD-PGVLS-GRTIIEAR-----ERDIEKIAKIEVDCELYDTARTGL	DGKEGKDDGGRL---------------AGLGALGISGP------------------------LITSEVAGTLRRFVMVQFTSET---PLTEEERRASNVYWEDAKSFGLVDASISPSMTETVLMLAVRDEDEAQVLADGDPNVL-----SGRLKI	39.837,9.202,-42.453,36.360,9.627,-40.906,36.095,8.199,-37.354,32.471,7.340,-36.573,32.527,6.157,-32.921,29.011,5.825,-31.465,27.037,7.797,-28.930,27.407,6.130,-25.515,23.684,6.310,-24.645,22.976,6.015,-20.964,23.859,2.947,-18.825,21.134,4.086,-16.305,18.364,1.511,-17.046,20.174,-1.373,-15.202,20.783,0.522,-11.862,17.201,1.684,-11.337,16.071,-1.965,-11.772,18.736,-3.363,-9.395,17.573,-0.903,-6.67…	MSWIGKNGKDGKEGKDDGGRLAGLGALGISGPLITSEVAGTLRRFVMVQFTSETPLTEEERRASNVYWEDAKSFGLVDASISPSMTETVLMLAVRDEDEAQVLADGDPNVLSGRLKISELRSVA	1913988	Alphaproteobacteria bacterium
job.pdb	AF-A0A6F8Z1F4-F1-model_v3.cif	16.000	56	44	2	83	138	42	94	5.667E+00	92	278	131	YVQYTDSMFFSPITPYQRAWEALNRYKGVDPGVLSGRTIIEARERDIEKIAKIEVD	TVRLVLD--GSG-GDRELRDSLTALGTGVDVRVAGQRLLLDVRPARRADVDALLAD	-3.477,-18.308,24.812,-1.809,-18.926,21.413,1.296,-16.973,20.292,1.332,-17.306,16.475,3.968,-15.548,14.327,1.520,-15.958,11.361,-0.755,-12.894,10.954,-2.299,-14.931,8.039,-4.251,-17.281,10.436,-5.910,-14.401,12.419,-7.892,-13.126,9.366,-9.759,-16.501,9.163,-10.454,-17.207,12.894,-11.325,-13.915,14.717,-14.844,-12.393,14.829,-13.381,-9.460,16.885,-9.935,-7.746,17.118,-8.851,-5.454,19.972,-5.874,-3…	MITSHHMEEVEYLCDLVNVLLKGRVVATGTPGDLIREYAGDTVRLVLDGSGGDRELRDSLTALGTGVDVRVAGQRLLLDVRPARRADVDALLADRGRTPRDLPPSLEDAYLNLTGQATGPAPSEADNVNVS	624315	Phytohabitans suffuscus
job.pdb	AF-A0A154P0H5-F1-model_v3.cif	14.100	106	65	5	42	137	36	125	5.667E+00	92	278	139	RAPGEEYKSIHPPLEEMEEPDCAVRQIVKPTEGAAAGDRIRYVQYTDSMFFSPIT----------PYQRAWEALNRYKGVDPGVLSGRTIIEARERDIEKIAKIEV	EEPGERSGTSQ----RKKEGDG-----GEKGGS-----RKRTLA--LKLEDREITRDAGNYIFDAFFKRSLKVRRKFSLLRWGVKGGGVLFTTKCEKTLKLMEEDV	-10.605,-37.387,4.702,-9.311,-33.787,4.506,-11.812,-31.422,2.857,-10.233,-29.330,0.113,-12.165,-26.102,0.626,-10.438,-23.905,-1.938,-10.566,-20.215,-0.937,-13.250,-19.017,-3.366,-11.514,-15.872,-4.564,-14.189,-13.145,-4.318,-15.440,-12.719,-7.889,-15.064,-8.961,-8.222,-18.106,-8.552,-10.448,-17.327,-5.360,-12.319,-21.004,-4.629,-12.895,-20.748,-2.537,-16.024,-24.010,-0.723,-15.207,-24.723,0.328,-…	MWNNMEPESPEIVIEDSGSGESGEGMEVVEGSVRGEEPGERSGTSQRKKEGDGGEKGGSRKRTLALKLEDREITRDAGNYIFDAFFKRSLKVRRKFSLLRWGVKGGGVLFTTKCEKTLKLMEEDVEKGVKWRGWTRGTR	178035	Dufourea novaeangliae
job.pdb	AF-A0A4Q6BG26-F1-model_v3.cif	10.900	91	58	7	57	133	38	119	5.667E+00	92	278	139	EMEEPDCA--------VRQIVKPTEGAAAGDRIRYVQYTDSMFFSPITP---YQRAWEALNRYK--GV-DPGVLSGRTIIEARERDIEKIA	SFEKPPALQDVEAESLENRVSAPAS-------MRT-LYISGGRKDKVRPGDILGALTGEAGGFTAAQVGKIEIHDTFSYVALA-ADIFDRA	-23.925,4.820,13.397,-25.293,1.260,13.881,-27.962,1.137,11.050,-25.551,0.466,8.053,-24.652,-3.204,8.789,-27.629,-4.844,6.915,-28.481,-4.122,3.201,-30.719,-5.991,0.688,-32.545,-8.137,3.334,-29.265,-9.285,5.022,-28.639,-9.136,8.791,-25.423,-7.513,10.079,-23.530,-7.196,13.371,-22.809,-3.839,15.020,-20.168,-3.811,17.782,-19.701,-0.849,20.160,-16.616,-0.533,22.374,-17.671,0.436,25.915,-14.925,1.365,28…	RIGRTGRAGKTGVAVSFCPSREKVKIARVEELSGVKLSFEKPPALQDVEAESLENRVSAPASMRTLYISGGRKDKVRPGDILGALTGEAGGFTAAQVGKIEIHDTFSYVALAADIFDRALECLKEGKIKGRRFKIEPVK	1977087	Proteobacteria bacterium
job.pdb	AF-A0A0D2XDD9-F1-model_v3.cif	21.600	60	41	3	81	137	19	75	5.667E+00	92	278	146	IRYVQYTDSMFFSPITPYQRAWEALNRYKGVD-PGVL--SGRTIIEARERDIEKIAKIEV	IYYITICNLPFA---TSWQELKDWTRTACVVDHIEVFQSSTSGWVRVRGRDNFERAWALL	18.542,16.274,-9.514,15.372,16.824,-7.411,15.526,14.408,-4.481,12.072,12.820,-4.135,11.475,13.935,-0.553,9.937,10.875,1.184,8.344,11.389,4.636,8.149,8.496,7.132,4.887,8.406,9.111,4.655,6.238,12.244,1.258,4.483,12.161,-0.076,2.621,15.201,-1.681,-0.867,15.115,-4.882,-0.966,13.037,-6.742,-2.958,15.739,-6.555,0.068,18.132,-7.054,2.848,15.521,-9.635,1.013,13.318,-7.381,2.137,10.391,-5.328,-0.522,8.622…	MPAEATVQADVGPGDETGIYYITICNLPFATSWQELKDWTRTACVVDHIEVFQSSTSGWVRVRGRDNFERAWALLNGGVFKGRSIIASDRNREHSIKIKELATPPQAVISQTLQYQARPPSPYFLPTPMAMSPQYSAAPEQVSWPI	426428	Fusarium oxysporum f. sp. lycopersici 4287
job.pdb	AF-A0A4U5VED2-F1-model_v3.cif	7.600	131	113	4	40	170	22	144	5.667E+00	92	278	152	AHRAPGEEYKSIHPPLEEMEEPDCAVRQIVKPTEGAAAGDRIRYVQYTDSMFFSPITPYQRAWEALNRYKGVDPGVLSGRTIIEARERDIEKIAKIEVDCELYDTARTGLRGRTVHGHAVRLDKDGMMFDA	AANKDGSHRDQPRCLLQDRFHCVPQ----QRPPSLLDTASRQVCLLIQNFPTHVD--EIHQVLSVIYPIT-TNVKVDVKTALVMLPDLFTAVWLMDLLNSLHIGTKRLCVSFATQIG-GTHPGSEKAIRAL	14.744,-39.160,-9.036,13.497,-37.359,-12.225,12.014,-34.697,-12.940,9.915,-31.495,-12.572,8.874,-30.242,-16.060,6.516,-27.640,-17.535,5.284,-24.770,-15.451,6.404,-21.835,-17.626,4.504,-18.966,-15.892,1.976,-16.800,-17.821,4.034,-13.502,-17.682,5.513,-13.295,-21.251,2.126,-12.206,-22.814,1.947,-8.857,-20.868,5.325,-7.409,-22.029,5.146,-4.491,-24.546,6.557,-5.469,-28.037,9.706,-3.304,-27.459,11.083…	MKELKDNAPFFLTLLPPSMIRAANKDGSHRDQPRCLLQDRFHCVPQQRPPSLLDTASRQVCLLIQNFPTHVDEIHQVLSVIYPITTNVKVDVKTALVMLPDLFTAVWLMDLLNSLHIGTKRLCVSFATQIGGTHPGSEKAIRALQQPVYCLL	240159	Collichthys lucidus
job.pdb	AF-A0A1F9GKM6-F1-model_v3.cif	13.200	98	66	7	42	130	54	141	5.667E+00	92	278	158	RAPGEEYKSIHPPLEEMEEPDCAVRQIVKPTEGAAAGDRIRYVQYTDSMFFSPITPYQRAW--EALNRYKGV-DPGVL--SGRTIIEARER----DIE	AAATTEATATKPA--PTTAGTTTTAAKTTPAGG-----AKQEVRLNVKGLT---TKESADGLKTDLSKASGVWQVNVDQLTGNVTAQIDPAKTSADKL	-1.341,-45.197,45.039,1.460,-42.672,45.721,0.967,-38.867,45.534,4.249,-36.899,45.525,3.563,-33.633,47.427,5.683,-30.764,48.888,8.464,-28.699,48.524,7.512,-25.005,48.298,10.562,-22.690,48.182,9.134,-19.549,49.754,11.598,-16.626,49.714,9.825,-13.714,51.468,12.085,-10.988,53.012,11.238,-7.956,53.832,8.501,-5.236,53.985,8.539,-1.532,54.120,5.916,0.082,53.626,3.784,3.114,54.338,3.167,6.772,54.682,3.62…	MKRTIILASAAALVLSGFCMAEDKAATTQVAAPAAQTAEAAKPAAPATEAAKPAAATTEATATKPAPTTAGTTTTAAKTTPAGGAKQEVRLNVKGLTTKESADGLKTDLSKASGVWQVNVDQLTGNVTAQIDPAKTSADKLCNWVTSNKPTWNCTVSK	1797872	Deltaproteobacteria bacterium RIFCSPLOWO2_01_FULL_45_74
job.pdb	AF-A0A411K7N7-F1-model_v3.cif	12.900	108	55	7	81	163	82	175	5.667E+00	92	278	180	IRYVQYTDS-----------------MFFSPITPYQRAWEA---LNRYKGVDPGVLSGRTIIEARERDIEKIAKIEVDCEL--YDTA---RTGLRGRTVHGHAVRLDK	GWFVTMEITGRNYNVYSGNKNEIVFDLGFS----------HGFKLNLPLGIKFFFKKRIIYLYGINLILLKDISMII-CKLRRFDSYKGKGIKFLGQKV---ILKLGK	-14.282,-5.716,30.209,-15.246,-2.145,29.040,-17.425,-2.443,25.873,-17.855,0.960,23.988,-20.786,0.766,21.485,-21.080,4.012,19.397,-24.724,3.735,18.169,-25.583,6.396,15.516,-29.341,6.679,14.760,-29.275,5.418,11.079,-26.091,3.456,10.024,-24.377,0.455,11.762,-22.546,1.395,15.000,-18.767,1.897,14.935,-17.569,0.187,18.150,-14.179,0.375,19.837,-13.274,-2.136,22.557,-10.315,-2.035,24.893,-9.286,-5.437,26…	MKKIILKKKNYNSLSIYWDTQKKKIFVSGLLGDLEIYNNIFEKFFFILSNKQKHMFVFWIDNYNYHLILKQIMNLCKGVCFGWFVTMEITGRNYNVYSGNKNEIVFDLGFSHGFKLNLPLGIKFFFKKRIIYLYGINLILLKDISMIICKLRRFDSYKGKGIKFLGQKVILKLGKQSQYK	1443144	Paravannella minima
job.pdb	AF-A0A7N0TWZ6-F1-model_v3.cif	13.900	115	82	5	41	152	94	194	5.667E+00	92	278	194	HRAPGEEYKSIHPPLEEMEEPDCAVRQIVKPTEGAAAGDRIRYVQYTDSMFFSPITPYQRAWEALNRYKGV---DPGVLSGRTIIEARERDIEKIAKIEVDCELYDTARTGLRGR	NTSAGKQARGRY----GAQSRSVA--SILSAPEPATNNDVLQVVVMKVSIHCQG--CAGQVKKHLSKMEGVTSFSIDVETKRVIVMGHVSPAWVLASLSKVK------KAELWTL	-24.341,-2.676,78.190,-21.731,-1.529,75.666,-21.612,2.162,74.742,-19.523,3.236,71.722,-18.464,6.830,72.348,-18.384,10.007,70.301,-15.072,11.065,68.664,-15.063,14.584,67.169,-13.277,17.135,65.041,-11.158,17.646,61.949,-12.672,20.424,59.727,-9.689,21.246,57.455,-10.595,24.675,55.977,-9.618,24.434,52.294,-8.901,28.086,51.292,-9.835,28.160,47.573,-8.042,31.137,45.953,-10.369,32.315,43.161,-8.371,33.2…	MKSCGAGGSGKKKMKMKMRAGFMCQTTMASVACMSRDNAVRSSSVVVPRKTSSGRWVAEHAKSSSCRRSDASSSSSSCSAGAKYMRLAESPNLNTSAGKQARGRYGAQSRSVASILSAPEPATNNDVLQVVVMKVSIHCQGCAGQVKKHLSKMEGVTSFSIDVETKRVIVMGHVSPAWVLASLSKVKKAELWTL	63787	Kalanchoe fedtschenkoi
job.pdb	AF-V5GXD5-F1-model_v3.cif	11.400	96	63	5	33	127	9	83	5.667E+00	92	278	204	EDIVRLLAHRAPGEEYKSIHPPLEEMEEPDCAVRQIVKPTEGAAAGDRIRYVQYTDSMFFSPITPYQRAWEALNRYKGV-DPGVLSGRTIIEARER	EAIQNLNGHMLNGQP----------MKCEAAKSRK----APQ----TPTTKIFVGNLTDN---TKAPQIRELFKKYGTVVECDIVRNYGFVHLESS	18.536,-19.264,-25.054,20.844,-16.492,-23.793,19.882,-13.958,-26.534,16.493,-12.177,-26.876,16.926,-12.193,-30.717,17.295,-16.024,-30.904,14.195,-16.418,-28.684,12.061,-14.226,-31.037,13.354,-16.070,-34.138,12.592,-19.493,-32.557,9.018,-18.254,-31.820,8.513,-17.093,-35.455,9.860,-20.413,-36.843,7.676,-22.587,-34.537,4.489,-20.470,-34.965,2.004,-22.483,-37.066,3.908,-25.805,-36.651,1.345,-28.666,-…	MENESEGREAIQNLNGHMLNGQPMKCEAAKSRKAPQTPTTKIFVGNLTDNTKAPQIRELFKKYGTVVECDIVRNYGFVHLESSGDVNEAIKELNGTMVDGQPMKVQVSTSRVRQRPGMGDPEQCYRCGRGGHWSKECPKGMGPDRFRDRMFGRDPYPPPPPPPFLRDRMMGRFGVRDFIFYIYIHTGCRRKVWTPLDHKLLGSR	217634	Anoplophora glabripennis
job.pdb	AF-A0A6G1I6B7-F1-model_v3.cif	17.300	46	38	0	159	204	175	220	5.667E+00	92	278	222	VRLDKDGMMFDALRRWSRGADGTVTYVKDMIGGAMDKEVTLGKPLS	LSLKSNTSCLDLTQRFADDGKGNAENIDKKRITALVRKIILGEPFD	54.343,-5.436,-99.387,51.755,-4.686,-96.623,52.731,-4.617,-92.907,50.043,-6.041,-90.542,50.220,-4.164,-87.222,49.012,-6.476,-84.409,46.841,-4.585,-81.866,46.974,-6.201,-78.402,43.517,-6.689,-76.788,43.584,-5.446,-73.172,41.105,-7.529,-71.067,38.180,-5.416,-69.733,37.657,-5.680,-65.949,34.468,-7.622,-64.931,31.391,-5.364,-64.494,29.915,-5.778,-60.967,26.275,-6.872,-61.502,24.189,-5.316,-58.706,21.…	MSTRTHTSLTPRAPKKHQIRIRSAPHHHMRPTPVLLETVTPIYFDIAPPKDYPFTLPRHRAPKPKLKVTRFDDKPTIIGYGGFAVEFLPEIWGAETAPFIAHTDADYIDYQRRKALKALDGGTLTPPPTPRLEKIVLAKDKAGRPRSRSENDICFMPHDMGWSMSGRPGSAKKRLSLKSNTSCLDLTQRFADDGKGNAENIDKKRITALVRKIILGEPFDED	703511	Trichodelitschia bisporula
job.pdb	AF-A0A6B2C5H4-F1-model_v3.cif	5.000	59	51	2	80	135	97	153	5.667E+00	92	278	241	RIR---YVQYTDSMFFSPITPYQRAWEALNRYKGVDPGVLSGRTIIEARERDIEKIAKI	ELQNDITVITMKKEVVER--RFEQLFKLAGETRFFNLNQGKKVYTIVISSEDVPELLRV	8.412,43.643,-36.916,8.472,40.544,-34.649,9.061,37.199,-36.447,5.951,34.983,-36.057,6.779,31.925,-33.933,5.454,29.186,-36.241,3.799,26.240,-34.434,6.591,23.694,-35.307,8.434,22.804,-32.039,6.507,19.561,-31.445,9.166,17.897,-29.221,10.340,14.943,-31.407,10.043,11.880,-29.114,13.255,9.813,-29.471,13.444,6.016,-30.023,14.730,5.732,-26.417,11.757,7.734,-25.003,9.322,5.680,-27.117,10.929,2.411,-25.835…	MPRKKTSEDEEKITVADAVRIAVTNRASYLECLRDGVVNYTWLAEKIMNDVERITKKKKVNIDAVKAALIRFQQDLQQEETTQRTTVGYVISKSTTELQNDITVITMKKEVVERRFEQLFKLAGETRFFNLNQGKKVYTIVISSEDVPELLRVFDKKEVLDKLDNQSAIIIISPYEIVNTPGVVSFITRLLYVNGVNITQLNSSYTDTILILPKEQALKAYHILEETIEEFRSMIKTPITT	2480821	Desulfurococcales archaeon
job.pdb	AF-A0A6G1GFU7-F1-model_v3.cif	12.500	128	84	10	42	152	15	131	5.667E+00	92	278	281	RAPGEEYKSIHPPLEEMEEPDCAVRQIVKPTEGAAAGD--RIRYVQYTDSMFFSPITPYQRAWEALNRYKGV-DPGVL-------SGRTIIEARERDIEKIAKIEVDCELYDTA-------RTGLRGR	RGFPEIFLSLLT---HSAQPATRTSRGSRIDRYAPEEDNTQTAKVRVENLHYE--LGEDDLR-ELFTRIAPLRSLQLIYDRGDRSTGVAFVTYQDVD-GARA--AI--RQFDGANAKGQPIRLSLVPQ	-76.008,-16.694,29.473,-72.769,-18.115,30.252,-69.535,-18.478,29.866,-66.480,-20.664,29.906,-62.675,-20.359,29.493,-60.510,-23.515,29.825,-56.707,-23.487,29.397,-54.936,-26.892,29.402,-51.159,-27.230,29.273,-50.210,-30.941,29.420,-46.676,-32.149,30.029,-45.970,-35.797,29.127,-42.721,-37.427,30.191,-40.561,-40.533,30.106,-38.481,-43.400,28.697,-35.430,-44.196,28.205,-31.640,-44.832,27.813,-29.256,…	MTGSTIDMKTTTTVRGFPEIFLSLLTHSAQPATRTSRGSRIDRYAPEEDNTQTAKVRVENLHYELGEDDLRELFTRIAPLRSLQLIYDRGDRSTGVAFVTYQDVDGARAAIRQFDGANAKGQPIRLSLVPQGPSKPTKKDLFDRMEKPSKSLFDRVERDARSISPDQDRLRRSDTTKPPPDHIDRYVPGQNGGGRGRDPAPRGGGGRGRRPGARREVNRQSGRDDTGRPAVQGRPRKTMEELDAEMADYWGPKEQAAAMATRQGSTTGRSAPADDDVDMIL	1392243	Eremomyces bilateralis CBS 781.70
job.pdb	AF-A0A0S4KG08-F1-model_v3.cif	13.100	76	54	3	81	154	223	288	5.667E+00	92	278	303	IRYVQYTDSMFFSPITPY--QRAWEALNRYKGVDPGVLSGRTIIEARERDIEKIAKIEVDCELYDTARTGLRGRTV	LPSHIDAQL------LPGGGEKAGAALAHLAGLTVIVDGDRALIACAAALKAPVLAALAPMLLD----VTIREPSL	-15.620,-6.836,-1.228,-15.107,-5.332,-4.742,-14.151,-1.699,-5.556,-15.271,0.104,-8.748,-14.150,3.538,-9.983,-15.942,4.867,-13.080,-14.419,7.951,-14.784,-13.429,9.412,-11.371,-11.989,12.944,-11.108,-11.043,15.000,-8.023,-10.054,18.677,-7.877,-8.990,20.898,-4.956,-9.564,24.415,-6.321,-7.158,24.782,-9.336,-5.331,21.456,-8.600,-6.728,18.357,-10.363,-5.419,15.550,-8.093,-7.256,12.663,-9.903,-8.054,12.…	MSIELDAVSKSFGPVEAIRNVSLSIAQGEMFGLIGHNGAGKSTLFKLMLGLLPASAGAVRVGGVATGSAQFRQVRRRIGYLPESFVSYDNLSGLEVLQLFADLKQVARAECGRVLRRVGLADAATRRLHTYSKGMRQRLGFAQVLLGDPALIFLDEPTNGLDPEGIADFYTILREAQGRGATIVITSHILAEIQDRVDRLVILDAGRVAALGTLAELRSRQVLPSHIDAQLLPGGGEKAGAALAHLAGLTVIVDGDRALIACAAALKAPVLAALAPMLLDVTIREPSLEDLFLGYGGTHERTH	1706231	Janthinobacterium sp. CG23_2
job.pdb	AF-A0A800ISC0-F1-model_v3.cif	16.900	65	47	4	81	143	228	287	5.667E+00	92	278	308	IRYVQYTDSMFFSPITPYQRAWEALNRYKGV-DPGVLSGRTIIEARERDI-EKIAKIEVDCELYD	L-TNYRLAFS----KEPPQEFMDQLEQFPRVLRPRLKGLELEFYSRERQQFFKVLRLALEHDLAD	-9.725,-16.969,-10.317,-6.072,-17.716,-11.194,-3.661,-16.591,-8.427,-1.267,-13.824,-9.538,0.675,-14.157,-6.261,0.919,-16.993,-3.720,2.607,-17.020,-0.304,2.953,-20.480,1.348,4.057,-20.542,5.026,6.451,-17.602,4.583,8.642,-16.682,7.563,10.998,-13.700,7.922,13.139,-12.516,10.852,15.839,-9.807,11.087,18.107,-10.223,14.121,15.797,-11.118,17.077,12.623,-9.587,15.506,10.105,-11.758,13.636,8.739,-9.573,10…	MEASITFKSVGKAIGKKTLLADLSFGVEKGSTFVLIGENGSGKSMILKLLVGLIEKDTGSVYIHGQDISSRSLETRSMCGYMPQNINLDDDLNIFDNISIHGQLHGLTSAEAMKSTLHWADLLGFTKYLKQSPYDQAYGLQRKILFARALVHDPKVILLDEPTTGMDPHSRSTVWNILDKLHYDKTIIFATQNFTEAERYANRIAILHEGNIKMDGTLERLIETTHGLTNYRLAFSKEPPQEFMDQLEQFPRVLRPRLKGLELEFYSRERQQFFKVLRLALEHDLADLDTSICRLRDLFIGLTEGGLE	2026760	Candidatus Marinimicrobia bacterium
job.pdb	AF-A0A7N0VGK9-F1-model_v3.cif	16.100	118	81	8	55	163	47	155	5.667E+00	92	278	365	LEEMEEPDCAVRQIVKPTEGAAAGD--RIRYVQYTDSMF---FSPITPYQRAWEALNRYKGV-DPGVL--SGRTIIEARERDIEKI-AKIEVDCELYDTARTGLRGRTVHGHAVRLDK	ASKKNQPAKKVEEKKQGGDQEAAKDAPPPQEVVLKVFMHCEGCAK--KVRRS---LKGFPGVEDVIADSKSHKVVVKGEKADPVKVAERIQRKSHRK----VELISPIPKPPAPEEEK	-65.197,14.290,18.144,-62.495,14.558,15.383,-59.287,12.535,14.491,-59.463,8.686,14.379,-59.472,7.162,10.804,-56.139,8.044,9.021,-53.434,5.552,10.082,-54.445,1.926,9.188,-54.390,2.169,5.338,-50.774,3.422,4.769,-49.084,0.653,6.862,-50.676,-2.069,4.643,-49.305,-0.406,1.432,-45.611,-0.201,2.589,-45.558,-3.891,3.694,-46.938,-4.800,0.205,-44.111,-2.894,-1.599,-41.372,-4.418,0.644,-42.912,-7.902,0.052,-…	MVLGFGYSCLYSISNRLESSHIVCWLALFQEEKKKLEEEKKAMEEKASKKNQPAKKVEEKKQGGDQEAAKDAPPPQEVVLKVFMHCEGCAKKVRRSLKGFPGVEDVIADSKSHKVVVKGEKADPVKVAERIQRKSHRKVELISPIPKPPAPEEEKPKAAASDKESEKPKAVAEQEKNGEEPPQVITVVLKVHMHCEACSLAIKKRILRMKGVDNVETDLKSSQVTVVGVFEAAKLVDYLHKRTGKQAAIMKQDPPPENKKDKEKIKEESKKDGNKGGNPKDGAEEKSEAASAEGGDKQDEKTKDEKGDGGDEEEKTKLIELKQNEFYYYPAFYAPKFAIDQYHAAAAAHPPQLFSDENPNACSVM	63787	Kalanchoe fedtschenkoi
job.pdb	AF-D2Z7Q3-F1-model_v3.cif	16.500	103	53	5	83	185	267	336	5.667E+00	92	278	400	YVQYTDSMFFSPITPYQRAWEALNRYKGVDPGVLSGRTIIEARERDIEKIAKIEVDCELYDTARTGLRGRTVHGHAVRLDKDGMMFDALRRWSRGADGTVTYV	ARVAFDGC----CDPCNVARRLSERGIVAQLVVQDGRAIFLLRRSRLEETLRICGELNVS-----GLR----------------WED---GLS-----RVSII	-8.466,18.880,14.791,-11.162,16.230,15.311,-14.750,17.307,16.234,-16.865,15.922,19.106,-18.890,12.888,17.875,-16.663,12.546,14.737,-16.121,8.974,13.482,-12.430,8.089,13.044,-10.755,4.913,11.785,-7.405,3.950,13.339,-5.261,1.262,11.660,-2.398,-0.467,13.486,0.301,-2.435,11.601,1.656,-5.848,12.703,4.776,-4.170,14.216,2.374,-2.006,16.345,0.682,-5.136,17.871,3.619,-7.627,17.975,3.757,-7.849,21.843,1.49…	MERDGQRVVLKFGGSSVCSAEKIRAVSERISGFLERGCKVAVVVSAMGDTTDRLLELARSVAPDGPCPRELDQLLATGEQQSIALLSMALRNLGIENRSFSGSQAGFMAFGRHGEGRIKAVDPRRVVSCLDRNMVAVVAGFQGIDEDGDVITLGRGGSDLSAIALAAALNAENCYIFTDVDGIYTADPRVVEKAYKLDNLSWDECLEMTVAGAKVLQARSVEMAIRSGINVCVASSFDEGKEGTWIMRDCIEEKAAVRAVSQDDDAARVAFDGCCDPCNVARRLSERGIVAQLVVQDGRAIFLLRRSRLEETLRICGELNVSGLRWEDGLSRVSIIGAGLSNHPEVSSQILSVLEEIGVEVEMLLPSAMSVTCVVKASDGKETVRALHGRFLEGGFVLCA	469381	Dethiosulfovibrio peptidovorans DSM 11002
job.pdb	AF-A0A2W4YQ46-F1-model_v3.cif	9.600	93	74	4	41	129	31	117	5.667E+00	92	278	416	HRAPGEEYKSIHPPLEEMEEPDCAVRQIVKPTEGAAAGDRIRYVQYTD---SMFFSPITPYQRAWEALN-RYKGVDPGVLSGRTIIEARERDI	HTALTMDHSTLSD---TEADPQRP---VGAPAQDTSPEQERVRRTVVFHDRETMVRSIGQADSALTQIELARPGTHLRAHDLTVSVDGRAEDV	-34.395,-9.182,50.016,-35.058,-10.669,46.634,-36.721,-12.581,44.899,-38.982,-13.221,41.934,-37.672,-15.883,39.553,-39.042,-17.489,36.388,-40.192,-18.876,33.916,-38.901,-19.967,30.558,-40.231,-22.971,28.924,-39.350,-24.813,26.237,-38.361,-26.040,22.665,-39.774,-28.282,19.908,-41.291,-29.042,16.669,-39.679,-30.947,13.859,-42.225,-32.182,11.240,-41.928,-33.883,8.095,-41.961,-34.371,4.749,-43.642,-34…	MGPRTAPRPAPAAASRAEQTTRSATEGGSGHTALTMDHSTLSDTEADPQRPVGAPAQDTSPEQERVRRTVVFHDRETMVRSIGQADSALTQIELARPGTHLRAHDLTVSVDGRAEDVAVVVALLEEIRALASQGTLVTPQVIAQLMGILGRDAAARPSSALNQDILSSRGRTIRPKTINQKLYVDAIDDHTVTFGIGPAGTGKTYLAMAKAVQALQRKEVSRLILTRPAVEAGERLGFLPGSLNEKIDPYLRPLFDALHEMLDPDAIPKLMEAGTIEVAPLAYMRGRTLNDSFIILDEAQNTTPEQMKMFLTRLGFGSKIVVTGDITQVDLPGGTSSGLRQVEHILHGVEDIAFPELTSDDVVRHELVGRIVDAYEVFGVTNRRRQERRERKDARREAA…	71999	Kocuria palustris
job.pdb	AF-A0A1F6QQA0-F1-model_v3.cif	15.700	76	46	5	81	142	186	257	5.667E+00	92	278	419	IRYVQYTDSMFFSPITPYQRAWEALN--RYKG--VDPGVLSGRTII----EARERDIEKIAK------IEVDCELY	FYSTTLKFTG----IGESALAEKVKKYFDLKNPAVAPYASTGEVKIRVTAKARTNKMAKDLVLPVVKNILEKTGKY	4.685,-28.988,-27.117,4.953,-26.179,-24.505,6.553,-23.022,-25.969,9.580,-22.413,-23.677,8.718,-19.467,-21.404,10.652,-16.272,-22.174,13.193,-15.434,-19.479,13.816,-11.953,-18.045,16.446,-10.267,-15.872,15.906,-6.997,-13.969,18.941,-4.671,-13.647,18.531,-1.679,-11.299,21.041,1.175,-11.698,21.368,3.535,-8.714,24.010,4.064,-5.998,21.192,5.149,-3.595,19.675,1.623,-3.969,22.985,0.013,-2.839,23.191,2.5…	MFVLALTAEIISIGTELLLGQTVNTNTCFLAEELQSLGIESYFQTTVGDNTERIHEVLEPALQRADIIIITGGLGPTPDDLTHEAIYKFFKTKPSLDKNYLKQIKNKFYLRGYEKMPPMNKKQAYKPKNVKWIPNKFGTANGIIWRWQKNPDKTILTFPGVPKEMYQMWNDAAKPYLRKISKGNIFYSTTLKFTGIGESALAEKVKKYFDLKNPAVAPYASTGEVKIRVTAKARTNKMAKDLVLPVVKNILEKTGKYFFGFNDETLEELVAKKLLSKKETIAVAESCTGGLLSKRLTDISGSSKYIKLNLVTYSNEAKEKLLGVPGEVLKKHGAVSSKVAALMANGVKKLSNCDIGISITGIAGPSGGSKEKPIGLVYFGLAKGNNIKTQKILFGSNSS…	1801609	Candidatus Melainabacteria bacterium RIFCSPLOWO2_12_FULL_35_11
job.pdb	AF-A0A2R3HM16-F1-model_v3.cif	10.500	95	60	7	70	150	376	459	5.667E+00	92	278	461	KPTEGAAAGDRIRYVQYTDSM--------FFSPITPYQRAWEALNRYK--GV-DPGVLSGRTIIEARERDIEKIAKIEV---DCELYDTARTGLR	KPQSGGPLLPQMSTLCIAAGRKDKVRPGDILGALT-------GEAGIPGAQVGKIAIFDFQAFVAVE-RGIAKQALQRLNDGKIKGR---SLRVR	-8.782,22.156,-26.773,-7.387,19.095,-28.597,-9.658,16.172,-27.592,-7.180,13.676,-26.070,-8.030,10.236,-27.496,-8.951,8.045,-24.458,-9.372,4.621,-26.166,-6.406,2.179,-25.726,-6.782,1.080,-29.402,-5.416,4.535,-30.472,-1.995,3.414,-29.117,0.468,1.156,-31.066,-0.248,-1.860,-28.765,-0.292,-5.571,-29.721,-3.693,-7.248,-30.318,-2.895,-9.577,-27.353,-2.278,-6.546,-25.063,-5.558,-4.871,-26.203,-7.545,-8.1…	MTTIATAFNTLPLSAAMLANLDSLGYVEMTQIQAQSLPVILKGLDLIAQAKTGSGKTAAFGIGLLNPINPRYFGCQALVMCPTRELADQVAKEIRRLARAEDNIKVLTLCGGVSLGPQIASLEHGAHVIVGTPGRIQQHLRKGSLVLDGLNTLILDEADRMLDMGFYDAIEDIISKTPPRRQTLLFSATYPVSIKQLASKFMRAPQQVKAEAFHSDDQIEQRFYEISPEERMDAVTKVLAHFRPASCVAFCFTKQQVQETVDHLTSKGICAVGLHGDLEQRDRDQVLAMFANRSTSVLVATDVAARGLDIDALDMVINVELARDSEIHIHRVGRTGRAGETGIAISLVAPSEAHRAQAIEQLQKSPLNWDQLDNLKPQSGGPLLPQMSTLCIAAGRKDK…	1827300	Pseudomonas sp. MYb193
job.pdb	AF-A0A2A5DTF1-F1-model_v3.cif	14.400	76	58	4	67	135	375	450	5.667E+00	92	278	494	QIVKPTEGAAAGDRIRY--VQYTDSMFFSPITPYQRAWEALNR--YK--GV-DPGVLSGRTIIEARERDIEKIAKI	KAIEDTNVDSSQKGDVYYKTIVFNRGKNDKLSPGNFVGLLVNEIDIPSEEIGNINVYDDRTEIELPAKYANKAFEI	-0.763,-25.739,8.290,-0.741,-22.730,10.535,-3.758,-20.646,9.411,-4.618,-17.252,11.209,-6.068,-18.889,14.440,-2.465,-19.324,15.707,-2.122,-15.497,15.502,-4.935,-15.278,18.144,-7.839,-14.426,15.744,-11.430,-15.355,16.767,-13.693,-17.788,14.828,-15.934,-14.962,13.440,-12.976,-13.363,11.578,-11.605,-16.816,10.564,-14.975,-17.636,8.870,-14.840,-14.356,6.858,-11.143,-14.965,5.923,-12.253,-18.393,4.582,…	MNNFRELGLDDKLLKILKSELIKSPTPIQQHAIPLLLNGENVIGQARTGSGKTLAFILPMLQQFLKKRIGQNRKIALILSPTRELTKQTAKVIETFSAGSKLNIITLHGGQSLKEQENLLDKRIDILNCAPGRLIDFANRGAIDLSKIQYLVVDEGDRLLELGFDDDLEYLLNHVPINAQRLMFSATFSKELVAMANQYIINAKHLFMSELEGEKDYPITYYYLPTEAETKFLYLMQILHKKWAGQTIIFVNGRSSVIEVGKQVKAKGIKSESFHANLDAVERDSALRRFKEKIIQVMVCSDLAARGLDIEGVKTVINYDLPNSKELYLHRTGRTGRAFEKGSAYTFTVNDKEIKELIDYHKKHLPVKINLYKSKAIEDTNVDSSQKGDVYYKTIVFNR…	2026780	Planctomycetes bacterium
job.pdb	AF-A0A2R6W6V7-F1-model_v3.cif	16.800	119	80	8	46	156	417	524	5.667E+00	92	278	526	EEYKSIHPPLEEMEEPDCAVRQIVKPTEGAAAG--DRIRYVQY-TDSMFFSPITPYQRAWEALNRYKGVD-PGVL--SGRTIIEAR--ERDIEKIAKIEVDCELYDTARTGLRGRTVHG	HHDQKKNWPRHIPNGSEHDFRHP-QSHEFKREGYSNKLQYVRLWVDMCCESC---EDRVSGTLSKLEGVKYVDANYQSKRVLVHATTAPADVLKACRNLHK-------KACLWSEDFHG	-19.221,-9.153,66.244,-21.893,-8.005,64.707,-23.573,-7.362,62.106,-26.769,-7.561,59.981,-28.374,-6.931,57.194,-30.839,-7.555,54.419,-32.314,-7.147,51.308,-34.527,-5.011,49.307,-36.285,-5.043,45.851,-36.778,-1.883,43.677,-39.464,-2.056,40.929,-40.143,0.958,38.571,-42.507,0.930,35.532,-42.644,3.769,32.891,-45.090,6.711,33.251,-47.422,7.468,30.314,-48.065,11.014,28.953,-51.714,11.609,27.885,-52.665,…	MLSVSEFFYGNVEPLCVVGTAASPATWLNMPMSSQGQQNPVLGFSNHDMTRDHQNFSLSRRNSQSQQKVSQFRGNVGLGDQTPQQGYRASSQQYGTSDPGQLDNQRRGPLYNRGVDGVDGVDGGEEQQSRFSGGRQKEDVGGYHQPMQLGRPPVQNGGSDDHGQNSNMRNSRTQETSLSNGHQQSSDRQMQYLGSDENKSPESWAKQKPRSLNIYNKENKNLRKSEDQGQGSYKQPQNQRTWPRGSSSADDGGSMNRQENYVRGDEQGYDQVDSQKISHKKQQANLNGSQTASAIQNSNVHPRDSPSSQQVYHQNAEQKSSPWLVNQSHDHLQEVSNYNPGGSEHNRERGRSSSQAAHQKGNLDGGPNVYREVDGFQGSSDTSRREGMKYDVPQNQSDQ…	3197	Marchantia polymorpha
job.pdb	AF-A0A314WD76-F1-model_v3.cif	10.500	114	77	8	68	163	432	538	5.667E+00	92	278	565	IVKPTEGAAAG------DRIRYVQYTDSMFFSPITPYQRAWEALN--RYK--GV-DPGVLSGRTIIEARER--DIEKIA-----KIEVDCELYDTARTGLRGRTVHGHAVRLDK	IIKINESKVDKFKNNNFEKSVWFKLPMGTKKK-VQPGWLLPKLLNGGKIDKKDIGSIKVLKKETFIELNAKVLNQFLKSFDKDGQLEPGL------FLSMVDYNGDSFNGKANS	-18.620,-26.780,6.028,-16.596,-27.752,9.172,-14.039,-24.883,8.837,-16.275,-21.898,9.948,-18.222,-23.634,12.801,-18.254,-20.604,15.218,-19.627,-18.006,12.693,-23.193,-16.672,12.312,-25.063,-18.818,9.665,-25.688,-15.748,7.434,-21.919,-14.897,7.341,-20.909,-18.570,6.818,-23.275,-18.606,3.784,-21.663,-15.347,2.465,-18.116,-16.817,2.839,-19.287,-19.975,1.004,-20.676,-17.924,-1.938,-17.232,-16.205,-2.3…	MKSFSNVAPELAAALAARGYNDPTPVQKAIMGEDISGRDILVSAETGSGKTIAFGLAISPDILRDKDKLSGKPKVLIVTPTRELTLQVKQELEWLYAKTFVSVASCVGGMDMKVERRSLKDLPSLVLGTPGRLKDHIERGSLNISELNTVVLDEADEMLNLGFREELEFILGNTPADRRTILFSATISKGIEKLASRYQNKALRISTISKNIQHLDIEYRAFSISPKDNENAIMNALRYYDVDNALVFCGTRANVNHLTSRLNNRGFSVVSMSGELSQSNRIRALQSMREGRARVCVATDVAARGIDLPNLQLVIHADLPKSKESLLHRSGRTGRAGKKGVSLLIVPIRSQKKVHKLLDSANISATWENPPEPEEILEKDNQRILEDPIFSKKSQVENK…	1904441	Rhodobacteraceae bacterium
job.pdb	AF-A0A7X8L0U0-F1-model_v3.cif	13.100	91	61	7	80	161	2	83	5.667E+00	92	278	892	RIRYVQYT-DSMFFSPITPYQRAWEALNRYKGVD-P--GVLSGRTIIEARERDI-----EKIAKIEVDCELYDTARTGLRGRTVHGHAVRL	AQQTMNFQVDGMTCAA--CQANVQRTVQNLTGVKETNVNLLTGNMIVEV-DPDVIDGSSIAAAVTKIGY------ATHFQDETSTSESDQT	-21.771,16.366,-19.291,-18.603,17.736,-17.675,-17.977,15.849,-14.408,-16.509,17.979,-11.606,-14.657,16.495,-8.626,-15.170,18.457,-5.375,-12.963,18.107,-2.259,-14.177,18.606,1.341,-12.590,18.385,4.799,-14.995,16.579,7.217,-14.313,17.003,10.957,-15.659,14.858,13.849,-15.722,11.418,12.126,-14.645,8.914,14.843,-15.542,5.537,13.233,-16.429,3.602,10.030,-20.169,4.025,10.830,-19.670,7.863,10.861,-17.822…	MAQQTMNFQVDGMTCAACQANVQRTVQNLTGVKETNVNLLTGNMIVEVDPDVIDGSSIAAAVTKIGYATHFQDETSTSESDQTKGSRVNVAQQKAWQEAASIKSRMIASICWMIPLMYLTMGSMFGLPLPRGLLGTLNSPLMAFTQLLLTIPVLFLNREIFINGFKALAHRVPNMDSLIAVGSSASAAYGIYVIYRLIGGLSSGNMATLEHFQHQLYFEGAAMILTVISIGRYLEARSKGHTTDAISRLIELTPDEASVMRDGVFITIPSAELRVGDIVRVLTGASVPADGIIREGFAAMDESALTGESMPVEKQVGDHVTGGTISRGGYFTFEVTKTGEDTALAAIIRLVEEAASSKAPVSRMADKVAAVFVPVVMGIALLVLIIWWTTANFELALGM…	1898204	Clostridiaceae bacterium
job.pdb	AF-A0A7N0RJF9-F1-model_v3.cif	12.300	97	68	6	46	133	6	94	5.667E+00	92	278	967	EEYKSIHPPLEEMEEPDCAVRQIVKPTEGAAAGDRIRYVQYTDSMF--FSPITPYQRAWEALNRYKGV-DPGVLS--GRTIIEARER----DIEKIA	GKCELKEPLLGNSSSTAVSLPETIQNGDD-----KVRSISFKVNGITCASCVISIESA---LGGLNGIRSVMVSSLQGQAVVKFIPELIITKAIKEA	14.851,-83.071,-31.367,17.560,-82.782,-29.140,19.374,-80.708,-27.448,21.856,-78.945,-25.072,23.114,-76.632,-22.933,22.839,-74.915,-20.073,21.519,-72.603,-17.285,22.550,-69.891,-14.864,20.825,-70.430,-11.443,21.044,-68.793,-8.038,22.528,-68.719,-4.668,22.546,-66.645,-1.409,25.379,-65.397,0.905,25.961,-66.848,4.431,28.434,-65.569,7.062,31.621,-66.510,8.714,34.316,-65.682,11.221,35.833,-64.496,13.85…	MIGANGKCELKEPLLGNSSSTAVSLPETIQNGDDKVRSISFKVNGITCASCVISIESALGGLNGIRSVMVSSLQGQAVVKFIPELIITKAIKEAVEDAGYEVEDFPEQEIEVCRLRIKGMACTSCSESVERSLLMVDGVKKAVVGLALEEAKIHFDPNVTDTEHIVSAVEDAGFGADIISSGDDANKVQLKLEGLSSPEDATIIQSSLEALDGVSSVDLDWKENRVTVLYEPDVIGPRFLIKCIEEAGDSSKKFHASLYNPPNRRESERLVETQMYRDQFLLSALFSVPVFLFSMVLPMLHPYGNWLDMKVYNMLTVGMLLRWIFCTLVQFIVGRRFYSGSYHALRRKSANMDVLVALGTNAAYWYSVYIAIKALLSHTFEGQDFFETSAMLISFILFG…	63787	Kalanchoe fedtschenkoi
job.pdb	AF-A0A7C4DBU7-F1-model_v3.cif	21.300	75	43	4	67	139	4	64	6.022E+00	91	278	67	QIVKPTEGAAAGDRIRY-VQYTDSMFFSPITPYQRAWEALNRYKGVDPGVLSGRTIIEARERDIE-KIAKIEVDC	LERKDPEG--------YYVLVFNKN------CLKSELDSLSKLSSVILEDYSGNIIVKTKSRRIASKLFKKFVKC	-9.261,-7.728,-9.888,-6.878,-4.882,-10.748,-3.432,-4.989,-9.323,-2.123,-1.630,-10.601,-0.079,-3.507,-13.274,1.363,-0.111,-14.238,4.792,-0.162,-12.902,5.612,3.520,-12.668,7.970,4.415,-15.643,10.769,3.736,-13.048,9.529,0.122,-12.337,7.788,0.688,-8.932,4.509,-0.710,-7.624,2.546,2.295,-6.306,-0.138,2.009,-3.595,-2.217,4.960,-2.322,-3.735,4.846,1.165,-5.699,7.184,3.414,-3.253,8.802,5.918,-5.708,8.466,…	MTVLERKDPEGYYVLVFNKNCLKSELDSLSKLSSVILEDYSGNIIVKTKSRRIASKLFKKFVKCIDT	2280	Staphylothermus marinus
job.pdb	AF-A0A2T2RTV9-F1-model_v3.cif	12.500	80	54	5	80	152	1	71	6.022E+00	91	278	73	RIRYVQYTDSMFFSPIT--PYQRAWEALNRYKGVDPGVLS-GRTIIEARER----DIEKIAKIEVDCELYDTARTGLRGR	MDKKVVIEYDDIN---TKEEIDRVEQNLKAINGVKVHIIGINTAELSYDENNVDGGDIERAIEDVGG------NVRAVNR	-5.837,-3.002,17.833,-3.128,-2.403,15.223,-3.198,-5.240,12.680,-0.156,-6.060,10.600,-0.526,-7.588,7.143,2.096,-8.368,4.531,0.869,-7.669,1.006,2.312,-8.705,-2.319,1.403,-6.731,-5.442,1.358,-8.282,-8.928,1.747,-6.399,-12.270,3.636,-3.553,-10.451,7.140,-3.728,-12.050,8.506,-0.146,-12.083,9.815,2.060,-9.276,7.266,4.770,-10.273,4.343,2.309,-9.807,5.756,1.187,-6.392,6.121,4.868,-5.308,2.467,5.494,-6.42…	MDKKVVIEYDDINTKEEIDRVEQNLKAINGVKVHIIGINTAELSYDENNVDGGDIERAIEDVGGNVRAVNREE	1919126	Cyanobacteria bacterium QH_9_48_43
job.pdb	AF-A0A2W5SUZ8-F1-model_v3.cif	19.200	52	37	1	81	132	10	56	6.022E+00	91	278	85	IRYVQYTDSMFFSPITPYQRAWEALNRYKGVDPGVLSGRTIIEARERDIEKI	DQYVHFDFGWD-----EFERFLELRGDQAGARLTYLDGVMEIMSPSHRHEGI	18.137,-1.032,25.874,16.040,-2.369,22.942,15.052,0.244,20.222,16.144,-1.073,16.735,14.359,-4.434,15.976,11.070,-2.877,14.638,12.315,-2.466,10.996,12.682,-6.162,9.911,9.068,-7.413,10.365,5.712,-6.046,9.284,3.494,-4.563,12.013,-0.296,-4.995,12.129,-3.129,-3.679,14.327,-6.650,-5.165,14.082,-9.980,-3.642,15.137,-13.404,-5.326,15.085,-15.434,-2.645,13.214,-18.585,-2.601,11.102,-18.383,-1.201,7.554,-19…	MESLRSSETDQYVHFDFGWDEFERFLELRGDQAGARLTYLDGVMEIMSPSHRHEGIKSRIRRLLELWALHESVDLAAFRDALRQN	48	Archangium gephyra
job.pdb	AF-A0A1M3CNV4-F1-model_v3.cif	15.200	59	46	3	81	136	6	63	6.022E+00	91	278	86	IRYVQYTDSMFFSPITPYQRAWEALNRYKGV-DPGVLSGRTIIEARERDI--EKIAKIE	FDELDLMIPELHDP-EQEARAGTALRGMPGIESVRFVTGGALVTYRADSVSKDEICHTL	-7.274,7.411,26.701,-7.095,8.527,23.043,-5.902,5.490,21.129,-4.660,7.391,18.104,-5.797,4.210,16.260,-3.110,3.883,13.622,-2.473,0.322,12.527,0.455,-0.830,10.408,-0.159,-3.214,7.497,2.712,-5.123,5.942,1.868,-5.915,2.303,3.743,-8.395,0.162,3.848,-7.092,-3.424,6.273,-9.344,-5.375,5.740,-7.125,-8.468,7.520,-4.180,-6.674,10.742,-4.458,-8.721,10.562,-1.075,-10.528,10.322,2.517,-9.154,7.350,3.092,-11.539…	MKHHGFDELDLMIPELHDPEQEARAGTALRGMPGIESVRFVTGGALVTYRADSVSKDEICHTLRQAGFRASTFQDSFSGATGISSD	1895866	Verrucomicrobia bacterium 61-8
job.pdb	AF-A0A1I4ZWT7-F1-model_v3.cif	19.100	89	49	4	80	151	1	83	6.022E+00	91	278	87	RIRYVQYTDSM---------------FFSPITPYQRAWEALNRYKGVDPGVLSGRTIIEARERDIEKIA--KIEVDCELYDTARTGLRG	MNVTILFGDRERKCSLDEIVQRAHAAVESV---LERFAGADAAERHVRPIWHSVAMQIDCREETEYRQLLRAIEVNCALR---RIAVMG	-13.306,-1.561,7.746,-11.348,-3.880,5.428,-9.508,-2.125,2.576,-7.552,-3.555,-0.360,-4.942,-1.306,-2.083,-3.378,-2.211,-5.471,0.182,-1.088,-6.311,1.896,-0.707,-9.699,4.556,1.122,-11.712,3.621,4.302,-13.646,6.561,3.827,-16.054,6.302,-0.024,-16.605,10.109,-0.250,-16.087,10.047,-2.395,-12.927,9.432,-6.125,-12.577,6.575,-7.339,-10.345,9.012,-8.228,-7.493,10.607,-4.729,-7.611,7.097,-3.151,-7.419,6.236,…	MNVTILFGDRERKCSLDEIVQRAHAAVESVLERFAGADAAERHVRPIWHSVAMQIDCREETEYRQLLRAIEVNCALRRIAVMGVRRA	578942	Dokdonella immobilis
job.pdb	AF-A0A1T4WZD1-F1-model_v3.cif	11.100	90	64	5	81	163	10	90	6.022E+00	91	278	91	IRYVQYTDSMFF--SPITPYQRAWEALNRYKGV-DPGVLSGRTIIEARER----DIEKIAKIEVDCELYDTARTGLRGRTVHGHAVRLDK	LKELDLVIFNMTEADA---EKRVQAVLQQIGGIEAARIISEGAWVHYNPMRVSKETICEALAQAGF------RTSLFQDSLSGEAKNVSQ	-35.492,-7.196,-4.908,-33.274,-4.163,-5.591,-30.333,-4.560,-3.214,-28.942,-1.060,-3.474,-25.264,-1.663,-2.573,-24.755,-0.135,0.890,-22.792,3.156,0.476,-19.635,1.795,2.060,-17.794,5.050,2.992,-14.650,3.711,1.338,-11.762,6.056,0.698,-9.436,5.959,-2.258,-5.701,6.277,-1.525,-3.057,7.071,-4.115,0.337,5.857,-2.891,3.593,6.770,-4.655,6.022,3.823,-4.304,9.719,4.595,-4.666,12.120,2.041,-6.226,9.346,0.083,…	MSTQPTPVDLKELDLVIFNMTEADAEKRVQAVLQQIGGIEAARIISEGAWVHYNPMRVSKETICEALAQAGFRTSLFQDSLSGEAKNVSQQ	48467	Prosthecobacter debontii
job.pdb	AF-A0A6L3EL87-F1-model_v3.cif	15.100	99	68	6	58	149	1	90	6.022E+00	91	278	92	MEEPDCAVRQIVKPTEGAAAGDRIRYVQYTDSMFFSPITPYQRAWEALNRYKGV-DPGVL--SGRTIIEARER----DIEKIAKIEVDCELYDTARTGL	MTTRNVLLIALMAVTPYVAA--DTQTVTLNIPKMDCPICPV-TVEAALNKVDGVSEVDADLDTRSATVSFDDSLTNIDELTTATANAGY------PSTV	-18.196,53.418,41.007,-18.374,50.736,39.304,-16.430,47.509,38.562,-17.929,45.544,35.604,-16.606,42.020,35.531,-16.957,40.493,32.066,-16.867,36.838,33.120,-17.262,35.341,29.611,-16.538,31.681,30.296,-17.132,30.531,26.737,-17.985,26.817,27.014,-15.376,25.314,24.747,-17.249,22.066,24.299,-14.526,19.461,24.795,-15.740,17.354,21.904,-13.896,14.075,22.520,-11.703,14.173,19.433,-12.323,10.481,18.708,-8.…	MTTRNVLLIALMAVTPYVAADTQTVTLNIPKMDCPICPVTVEAALNKVDGVSEVDADLDTRSATVSFDDSLTNIDELTTATANAGYPSTVIQ	1977087	Proteobacteria bacterium
job.pdb	AF-A0A3M0FFG0-F1-model_v3.cif	14.700	102	71	6	58	152	2	94	6.022E+00	91	278	94	MEEPDCAVRQIVKPTEGAAAGDRIRYVQYTDSMFFSPITPYQRAWEALNRYKGVD-PGVL--SGRTIIEARER----DIEKIAKIEVDCELYDTARTGLRGR	NRHLVLTLAAFCLPS--AAVAAPERSAMFAVSNLTCPTCPI-AVKAAMGRVPGVSHVTVDFSTKVATVNYDPARATPAGIAAAATKVGY------PARIATR	58.310,-43.074,3.589,55.809,-41.095,2.467,54.384,-38.199,3.717,51.506,-36.084,2.295,48.748,-34.779,1.563,45.719,-33.118,3.234,43.084,-32.332,0.526,40.448,-30.164,2.175,37.577,-29.963,-0.312,36.332,-26.620,0.886,33.035,-26.716,-1.025,33.173,-23.058,-2.106,29.586,-21.951,-1.451,28.894,-19.702,-4.469,26.392,-17.102,-3.201,23.845,-17.137,-6.017,23.648,-13.401,-6.683,19.862,-13.401,-7.014,19.297,-10.8…	MNRHLVLTLAAFCLPSAAVAAPERSAMFAVSNLTCPTCPIAVKAAMGRVPGVSHVTVDFSTKVATVNYDPARATPAGIAAAATKVGYPARIATR	2135659	Sphingomonas sp. PP-CE-3A-406
job.pdb	AF-M1UJ75-F1-model_v3.cif	12.800	70	46	3	81	141	26	89	6.022E+00	91	278	102	IRYVQYTDSMFFSPITPYQR-------AWEALNRYKGVDPGVLSGRTIIEARERDIE--KIAKIEVDCEL	YIQATFSTG------DFLTGVKFINAIAESAEAANHHPDISLHYGAVVVELSSHDVGGITIRDINLAREI	-0.903,-5.180,-24.485,1.804,-3.720,-22.188,3.984,-6.338,-20.389,2.803,-6.423,-16.696,6.499,-6.895,-15.663,7.654,-3.728,-17.462,9.306,-1.305,-15.019,7.503,2.034,-14.806,9.264,5.397,-14.944,8.907,7.821,-12.013,6.811,10.251,-14.152,4.302,7.479,-15.012,3.996,6.529,-11.293,3.434,10.227,-10.312,0.666,10.573,-12.976,-1.329,7.844,-11.113,-1.881,10.285,-8.169,-2.000,7.396,-5.662,-1.141,9.654,-2.668,1.731,…	MTDPRQLLKAESIIDEKLGWDIAADYIQATFSTGDFLTGVKFINAIAESAEAANHHPDISLHYGAVVVELSSHDVGGITIRDINLAREINEHATALGLSFEA	1121353	Corynebacterium callunae DSM 20147
job.pdb	AF-A0A7C7HF95-F1-model_v3.cif	12.900	77	50	5	68	133	20	90	6.022E+00	91	278	108	IVKPTEGAAAGDRIRYVQYTDSM-----FFSPITPYQRAWEALNRYKGV-DPGV-LSGRTIIEARER----DIEKIA	CASKTAEIAETPATQEVNLTVGGLECGKCVNKVQVT------LASLDGVSSANVSLPDLAAVIINPGKITTAQLTAA	-64.220,-7.825,-19.022,-61.229,-7.409,-21.507,-60.900,-3.545,-21.511,-60.181,-3.321,-17.703,-57.083,-5.641,-18.132,-55.497,-3.726,-21.086,-55.234,-0.622,-18.791,-53.348,-2.622,-16.061,-50.773,-4.067,-18.550,-49.970,-0.549,-19.942,-49.281,0.906,-16.421,-46.491,-1.644,-15.607,-44.350,-0.791,-18.715,-43.465,2.964,-18.136,-41.672,2.510,-14.734,-38.354,1.310,-16.315,-35.674,3.184,-17.728,-32.887,5.210…	MYLLRISFICLLAVGMMVGCASKTAEIAETPATQEVNLTVGGLECGKCVNKVQVTLASLDGVSSANVSLPDLAAVIINPGKITTAQLTAAVAGAKSCCPSDFTAQVTE	2026781	Candidatus Poribacteria bacterium
job.pdb	AF-A0A2E1PQM7-F1-model_v3.cif	15.100	66	42	4	83	138	34	95	6.022E+00	91	278	111	YVQYTDSMFFSPIT-----PYQRAWEALNRYKGVD---PGVLSGRTIIEARERDIEKIAK--IEVD	AIQLSGQSGSMKIDNDVLKGMQLALDDAD----IDYFGGKTDDQTALLRIKDRDSQLRAKEIIQAE	30.001,-3.490,-46.564,32.248,-1.780,-43.973,30.680,-0.762,-40.603,29.590,2.791,-41.634,29.926,4.206,-38.069,33.049,4.780,-35.891,33.401,2.071,-33.182,33.159,4.787,-30.456,29.618,5.827,-31.613,28.439,2.229,-31.068,30.078,2.189,-27.551,28.413,5.550,-26.744,24.971,4.133,-27.740,25.457,1.049,-25.463,26.656,3.231,-22.542,23.671,5.641,-22.909,21.299,2.618,-23.098,22.824,1.137,-19.872,22.402,4.477,-18.0…	MLNKFPFWKNILIILVALFAFVYAAPNYFPADAAIQLSGQSGSMKIDNDVLKGMQLALDDADIDYFGGKTDDQTALLRIKDRDSQLRAKEIIQAEMGSDYIVALNLAPTTP	1913989	Gammaproteobacteria bacterium
job.pdb	AF-A0A5E4JQM1-F1-model_v3.cif	13.300	105	70	7	34	135	14	100	6.022E+00	91	278	115	DIVRLLAHRAPGEEYKSIHPPLEEMEEPDCAVRQIVKPTEGAAAGDRIRYVQYTDSMFFSPITPYQRA-WEALNRYKGVD-PGVLS-GRTIIEARERDIEKIAKI	MVVLVVAGVAYSLAPSASNSPTEKV---------VSDSTVES-----TQKVVLEVAI---PCQGHSPLIMNELNKIDGVEKIDYSPISTFTVYYNPEKTSKE-RI	-48.739,22.687,-37.537,-48.410,23.071,-33.673,-44.959,22.121,-32.236,-43.082,25.499,-32.164,-44.049,26.564,-28.569,-41.947,23.980,-26.611,-38.569,24.958,-28.230,-38.894,28.630,-27.090,-39.403,27.593,-23.410,-35.949,25.846,-23.221,-33.966,28.713,-24.897,-35.380,31.465,-22.593,-33.678,30.065,-19.398,-30.071,30.179,-20.797,-30.162,33.967,-21.634,-30.988,35.281,-18.083,-27.590,34.236,-16.544,-25.309,…	MKNKKITYLLLATMVVLVVAGVAYSLAPSASNSPTEKVVSDSTVESTQKVVLEVAIPCQGHSPLIMNELNKIDGVEKIDYSPISTFTVYYNPEKTSKERILSTKIFQEFPAREMM	115547	uncultured archaeon
job.pdb	AF-A0A7C7W0T9-F1-model_v3.cif	19.700	96	64	7	46	135	28	116	6.022E+00	91	278	133	EEYKSIHPPLEEMEEPDCAVRQIVKPTEGAAAGDRIRYVQYTDS-MFFSPITPYQRAWEALNRYKGVD-PGV--LSGRTIIEARERDI--EKIAKI	ADEEHSHP---EKKEEHHH--SSSKKKEESVMAPGAKEVRINLSGPFCHR--HPEEIHEALMKQMGVKAVEGFSGRKYTMVQYMSDHITPEEIAAT	1.917,52.686,-18.482,3.686,53.062,-15.020,1.196,51.303,-12.647,2.465,47.631,-12.562,5.725,48.074,-10.515,4.143,49.367,-7.241,1.874,46.277,-6.866,4.835,43.867,-7.285,6.791,45.714,-4.535,3.847,45.464,-2.061,3.592,41.676,-2.700,7.369,41.292,-2.030,7.061,43.260,1.271,4.069,41.060,2.355,6.146,37.936,1.502,9.105,39.243,3.610,6.826,40.056,6.618,5.597,36.402,6.537,9.227,35.176,7.097,9.689,37.509,10.150,7…	MKLRRKTLLLFLILLLLSFLTLPSPVLADEEHSHPEKKEEHHHSSSKKKEESVMAPGAKEVRINLSGPFCHRHPEEIHEALMKQMGVKAVEGFSGRKYTMVQYMSDHITPEEIAATVRTLEGNGWNCKRSQAK	70125	Nitrospira sp.
job.pdb	AF-A0A0R1Q077-F1-model_v3.cif	12.000	91	58	6	58	139	47	124	6.022E+00	91	278	142	MEEPDCAVRQIVKPTEGAAAGDRIRYVQYTDSMFFSPITPYQR-------AWEALNRYKGVDPGVLSGRTIIEARERDIEKIA--KIEVDC	IDQSQLI--KKLSLESN-----LTYRVLITDD-----LTPAQKNKFTKTVHFLNNPSAP-IICGHWSSFYILLVPLHPHAEEIIQKVRSEC	13.919,-8.584,11.415,12.026,-9.215,8.163,8.827,-7.304,7.283,5.804,-9.702,7.491,5.520,-10.241,3.753,2.335,-12.251,3.412,3.883,-14.566,0.826,0.852,-14.835,-1.480,1.864,-17.909,-3.521,-1.263,-17.820,-5.724,-4.219,-15.706,-6.847,-6.408,-18.200,-4.882,-4.542,-17.477,-1.613,-4.942,-13.728,-2.324,-8.735,-14.054,-2.855,-9.103,-16.098,0.389,-7.195,-13.547,2.531,-9.138,-10.600,1.010,-12.532,-12.363,1.300,-…	MELPLINIKSEIQYREIMSHFYQLQSQNTDLTESGLLQSLLVPTRPIDQSQLIKKLSLESNLTYRVLITDDLTPAQKNKFTKTVHFLNNPSAPIICGHWSSFYILLVPLHPHAEEIIQKVRSECSAHFADSGHVAPILVFGT	1423812	Liquorilactobacillus uvarum DSM 19971
job.pdb	AF-A0A265Q2Z8-F1-model_v3.cif	11.300	132	73	9	10	135	71	164	6.022E+00	91	278	173	VAQNRRNYMDPSYKLEKLRDIPEEDIVRLLAHRAPGEEYKSIHPPLEEMEEPDCAVRQIVKPTEGAAAGDRIRYVQ-YTD--SMFFSPITPYQRAWEALNRYKGVDPGVL--SGRTIIEAR-ERDIEKIAKI	LNQIKDILK----KVIYYTSP----------------SFSIEHPP-----EDESTLK------------NSIQFSRLYIFPKEGLENS-IAELINLYLDMEYTNIKSGVTCGKGCVIVYFKSKLKAKKLHKM	-8.123,-26.223,17.798,-10.132,-23.200,16.405,-8.303,-19.883,17.284,-6.567,-19.076,13.934,-9.778,-18.936,11.792,-11.598,-16.540,14.183,-8.596,-14.132,14.255,-8.400,-13.749,10.426,-12.172,-13.264,9.933,-12.185,-10.636,12.742,-9.247,-8.816,11.028,-11.162,-8.905,7.667,-14.287,-7.429,9.374,-12.210,-4.740,11.188,-10.589,-3.695,7.842,-14.042,-3.592,6.169,-15.444,-1.337,8.971,-12.407,1.024,8.858,-12.788,…	MDDVSYSEERIKKAKSILKKKRIYSHQQLVEELEKVGCSSSQSWVSKNMKDLGYVKHPYEKYYVEGEENKLNQIKDILKKVIYYTSPSFSIEHPPEDESTLKNSIQFSRLYIFPKEGLENSIAELINLYLDMEYTNIKSGVTCGKGCVIVYFKSKLKAKKLHKMLSAMVKDVP	1280483	Tissierella sp. P1
job.pdb	AF-A0A0G4IPJ2-F1-model_v3.cif	15.300	104	58	6	80	179	2	79	6.022E+00	91	278	212	RIRYVQYTDSMFFSPITPYQRAWEA---LNRYKGV-DPGVLSGRTIIEARERDIEKIAKIEVDCELYDTARTGLRGRTVHGHAVRLDKDGMMFDALRRWSRGAD	SRARLYIGNV------SRRTRTSDIEYLFSKYGRVVDIDLKSDYGFVEFEDVRDAEDAVYELD--GYRMDGVRL----------------TVERA--RHPRGSD	11.038,13.201,1.826,9.744,9.729,0.925,6.017,9.473,1.759,4.790,6.241,3.377,1.356,4.614,3.260,0.137,2.417,6.129,-2.657,-0.158,5.964,-4.890,-0.414,9.038,-6.757,-3.734,9.100,-9.312,-4.963,11.628,-10.623,-1.464,12.516,-13.887,-1.641,14.470,-16.850,0.008,12.625,-17.182,2.178,15.792,-13.615,3.554,15.446,-13.580,6.784,13.387,-11.003,8.791,11.431,-10.607,11.112,14.490,-9.504,8.219,16.759,-6.987,7.086,14.0…	MSRARLYIGNVSRRTRTSDIEYLFSKYGRVVDIDLKSDYGFVEFEDVRDAEDAVYELDGYRMDGVRLTVERARHPRGSDRSSSRREAPGAGKCYNCGKDGHWARDCPNGDWSNRCYRCGRAGHLERACTEAGGARRSASPHAARSPSPRRRSSRTPSRSPSPSRDVNGTTGEMDTVTDTVAETEAEPAVQEGDKGAEPAEPAEPAAPEVSGE	37360	Plasmodiophora brassicae
job.pdb	AF-A0A7J4I1V3-F1-model_v3.cif	11.200	80	54	4	80	150	76	147	6.022E+00	91	278	212	RIR----YVQYTDSMFFSPITPYQRAWEALNRYK-----GVDPGVLSGRTIIEARERDIEKIAKIEVDCELYDTARTGLR	RLKEGIVILDFEKQKEL-----VQEVKKLVDEIDYDKGDTFKLVVGSESVKIFIDEGKKEIIESLSRRFHLK---KRYKQ	31.848,0.245,-19.481,31.372,2.646,-22.449,30.345,6.330,-21.872,27.111,5.589,-23.863,26.341,2.592,-21.584,26.717,4.768,-18.435,24.464,7.507,-19.953,21.929,4.832,-20.999,21.893,3.341,-17.422,21.204,6.837,-16.006,18.421,7.485,-18.567,16.721,4.055,-18.125,16.860,4.490,-14.308,14.370,7.412,-14.814,12.019,5.117,-16.822,12.132,1.627,-15.183,9.104,0.513,-17.311,11.070,0.888,-20.590,13.412,-1.978,-19.525,…	MSQIEHLLRGALAKYPEIERCLQKGMVNRRSLARYLIQEGVAKSNQMEALIATLRRFDFKKHPEERLELIKHMKIRLKEGIVILDFEKQKELVQEVKKLVDEIDYDKGDTFKLVVGSESVKIFIDEGKKEIIESLSRRFHLKKRYKQMDEISILFPEKAIETKGIIAFLSRVLVLHDVLITEMLTASPELLLYLKSEHTVKTYDLLKQLREH	2026803	Candidatus Woesearchaeota archaeon
job.pdb	AF-A0A2H9KZU0-F1-model_v3.cif	12.700	102	66	7	64	149	53	147	6.022E+00	91	278	212	AVRQIVKPTEGAAAGD------RIR------YVQYTDSMFFSPITPYQRAWE--ALNRYKGVDPGVLSGRTIIEARERDIEKIAKI--EVDCELYDTARTGL	AALRRAKFDKENVASKKISSSFRVSVKDDIMVASLAKTKDIMR--NTERLMQKISYEKNETFKFVLGSDSIKIFLDEKNLHLIDSIATKKDI-LY----IRR	18.600,16.206,-29.161,18.042,17.485,-25.549,14.205,17.174,-25.970,14.398,13.457,-27.032,16.829,12.658,-24.177,14.396,14.314,-21.653,11.400,12.487,-23.212,13.176,9.092,-22.885,14.202,9.916,-19.267,10.609,11.000,-18.421,9.203,7.840,-20.075,11.525,5.540,-18.057,10.747,7.468,-14.814,6.960,7.098,-15.434,7.511,3.366,-16.226,9.792,2.000,-13.394,9.063,-1.666,-14.339,10.216,-1.033,-17.964,13.253,0.946,-16…	MAQIDKLVESYLLQNPAIAKAYSAKLINRRALARRIIEENREISLRNFEAVIAALRRAKFDKENVASKKISSSFRVSVKDDIMVASLAKTKDIMRNTERLMQKISYEKNETFKFVLGSDSIKIFLDEKNLHLIDSIATKKDILYIRRKISEFSLHFGESASSSKGILSYVSSALSINDIAIEEFLTCSPELLIYVDEKNTLKAYDTLKKMQK	1974417	Candidatus Micrarchaeota archaeon CG10_big_fil_rev_8_21_14_0_10_45_29
job.pdb	AF-A0A6A0HE55-F1-model_v3.cif	8.500	164	101	12	70	210	1	138	6.022E+00	91	278	231	KPTEGAAAGDRIRYVQYTDSMFFSPITPYQRAWEALNRYKGV-DPGVLSGRTIIEARERDIEKIAKIEVDCELYDTARTGLRGRTVHGHAVRLDKDGMMFDALRRW--------SRGAD----------GTV-TYVKDMIGGAMDKEVTLGKPLSD---AELLK	MPVR-----GNTFKIFVGNLSDRS--TSDDIR-ELFEQHGTVVESDVVKNYGFIHMENAEEGKAAIDALNCFVLHGKPMVVE-------ASTGARKG---NNKKTKIFVGNVHKDTQVDELKSLFVVYGNVIET-------DILSNYAF-VHMSDEMEALQAIR	11.531,-4.328,17.442,8.124,-5.579,16.203,8.468,-7.074,12.722,6.100,-5.716,10.003,4.926,-9.188,8.915,1.595,-9.830,7.108,-0.772,-8.398,9.785,-4.403,-9.556,9.680,-6.700,-6.520,9.513,-10.036,-6.634,11.371,-12.903,-4.152,10.963,-14.821,-3.216,14.126,-18.177,-1.472,13.483,-21.095,-0.195,15.603,-18.817,1.129,18.375,-20.218,3.469,21.026,-18.937,7.092,21.073,-17.514,6.082,24.527,-15.531,3.098,23.115,-11.8…	MPVRGNTFKIFVGNLSDRSTSDDIRELFEQHGTVVESDVVKNYGFIHMENAEEGKAAIDALNCFVLHGKPMVVEASTGARKGNNKKTKIFVGNVHKDTQVDELKSLFVVYGNVIETDILSNYAFVHMSDEMEALQAIRNLDGYELHGLRLRVQESTSRVRQTPGMGNPDQCYRCGSSGHWSKECPRDLRGGRGGGYPDRPERRGYGANRYDPYPPPPPMPPAFARDRMRYR	294128	Hyalella azteca
job.pdb	AF-A0A7Y1XI82-F1-model_v3.cif	11.100	90	48	6	71	137	169	249	6.022E+00	91	278	265	PTEGAA----AGDRIRYVQYTDSM--------FFSPITPYQRAWEALNRYKG----------V-DPGVLSGRTIIEARERDIEKIAKIEV	PDPGQLPASLPKPQMATLQIDGGKKQKLRAGDILGALTS--------KEYRGNVGGEIGRDDVGKIVLQDIRAFVAVR-QPVLQLALDKL	-12.753,-20.217,15.075,-12.972,-20.394,11.249,-16.509,-19.575,9.954,-17.459,-20.270,6.345,-20.370,-18.002,5.267,-22.895,-20.270,3.491,-23.879,-18.936,0.070,-23.188,-20.929,-3.154,-19.780,-19.642,-4.389,-16.304,-20.005,-2.668,-16.450,-19.596,1.145,-13.891,-16.773,1.573,-12.131,-17.411,4.902,-11.332,-14.014,6.457,-9.538,-14.206,9.815,-11.060,-11.260,11.732,-9.048,-9.972,14.757,-9.903,-7.092,17.113,…	ELIAVAGEHDATVIEQRFYQLSNATDRAEAVLGLLLEKQPASSLVFCNNKAETQQLADTLNQYACYALALHGDMEQKERDQTLLRFANHSATVLVATDVAARGLDIAALDLVINFQIPRDSEVYVHRIDRTGRAGGVGCASTLCAPDEAHRLRALQDYLGRTITPEPLPDPGQLPASLPKPQMATLQIDGGKKQKLRAGDILGALTSKEYRGNVGGEIGRDDVGKIVLQDIRAFVAVRQPVLQLALDKLRNGKMKGRSFKVRQLR	1891229	Pseudomonadales bacterium
job.pdb	AF-A0A7R8ZXK1-F1-model_v3.cif	13.200	68	40	4	108	165	230	288	6.022E+00	91	278	291	YKGVDPGVLSGRTIIEARERDIEKIAKIEV----------DCELYDTARTGLRGRTVHGHAVRLDKDG	PKGVSATVEGNKITLESIDKDLLGLTAAKIRQVRKPEPYKGK------GIRYEGEQI--VR-KVGKSG	35.790,-2.501,-1.535,34.561,-0.763,-4.714,30.736,-0.720,-4.859,30.643,-2.879,-8.036,27.100,-2.899,-9.343,26.152,-6.648,-9.593,23.907,-6.396,-12.715,26.425,-4.121,-14.510,29.024,-6.911,-13.938,26.534,-9.490,-15.389,25.864,-7.396,-18.550,29.617,-6.655,-18.996,30.531,-10.394,-18.749,27.822,-11.244,-21.338,29.061,-8.420,-23.661,32.718,-9.532,-23.379,31.787,-13.213,-23.914,29.771,-12.315,-27.073,32.76…	MSMSDPLADMLTRIRNAVMVKFERVDIPKSNTKVEIARVLKEEGYINSYRVSDEGPQGTLSIELKYGPKGESVITGIQRVSKPGLRQYAKADNIPTVLDGLGIAIVSTSKGIITDKTAKAQKVGAGVDVAISGQNVKVKGGKGELELNVLDDIEICMEGNTIICNNKIESKKTNAFRGLTRSLLSNMVTGVHEGFKKSLVIEGVGYKASVSGNELTLNVGYSKPVTFTVPKGVSATVEGNKITLESIDKDLLGLTAAKIRQVRKPEPYKGKGIRYEGEQIVRKVGKSGAAK	163714	Cyprideis torosa
job.pdb	AF-A0A5D4KIB9-F1-model_v3.cif	11.800	59	46	2	81	137	222	276	6.022E+00	91	278	301	IRYVQYTDSMFFSPITPYQRAWEALNRYKGVDPGVLSGRTIIEAR--ERDIEKIAKIEV	KEAVLILQFE----ETADQFIKHFLDSPFIQEYTINGDTILLKVADISKARNEILQIAV	-7.449,-15.961,-10.571,-4.547,-15.257,-8.186,-1.780,-12.925,-9.419,0.276,-14.006,-6.372,-0.183,-16.818,-3.829,1.942,-16.621,-0.651,2.369,-19.754,1.539,4.008,-19.949,4.984,6.293,-17.002,4.132,9.054,-16.498,6.726,11.983,-14.084,7.115,14.558,-14.154,9.891,17.470,-11.711,10.335,19.914,-13.320,12.805,17.710,-13.667,15.963,14.913,-11.291,14.750,11.878,-12.935,13.147,10.638,-10.151,10.809,7.934,-12.239,…	MNVITVKELRKEYKEKLAVNNVTFQLEEGKCTALLGPNGAGKTTTIQMLAGLITPSSGSVHSDLLPKTKDLRSLIGYLPQYPSFFEWMSGEEYMIFSGEIAGMTKKAAQKRTGDLLDLVGLEDAKVRKIGEFSGGMKQRLGIAQALIHKPKLLMLDEPVSALDPFGRREVLELMGRLKKDTTILFSTHILNDAEEICDDVLFLHNGNLVEGGALQDIKERYKEAVLILQFEETADQFIKHFLDSPFIQEYTINGDTILLKVADISKARNEILQIAVQHSLPLIRFETSESSLEDIFMKVVK	218284	Rossellomorea vietnamensis
job.pdb	AF-A0A6N9LY57-F1-model_v3.cif	14.800	101	45	5	80	139	2	102	6.022E+00	91	278	306	RIR----YVQYTDSMFF-----SPITP-------------------YQRAWEAL-----------NRYKGVDPGVLSGRTIIEARERDIEKIA--KIEVDC	DLKNLKGFVFYVDMLGFTALTQDKIQLTKDDFNIWQVSKYFQTLGNQEFAANILILFRKILTDCQNKYPKVNFTQLSDCAFVWSENMKDVILSCHTIMWDC	5.488,17.217,-30.258,8.444,14.978,-29.464,7.428,11.416,-28.605,9.791,9.129,-26.678,9.458,5.360,-27.009,11.052,3.441,-24.110,10.876,0.032,-22.389,10.479,0.017,-18.619,8.346,-0.589,-15.553,4.967,1.058,-15.038,3.408,1.140,-11.579,-0.288,2.090,-11.587,-1.890,3.003,-8.220,-5.531,3.771,-7.290,-7.182,4.986,-4.028,-9.663,2.397,-2.711,-13.209,3.673,-1.970,-12.552,7.216,-3.313,-15.395,6.990,-5.921,-17.863,…	MDLKNLKGFVFYVDMLGFTALTQDKIQLTKDDFNIWQVSKYFQTLGNQEFAANILILFRKILTDCQNKYPKVNFTQLSDCAFVWSENMKDVILSCHTIMWDCLQNGILCRGGIAYGDIIEDNNTNLGQMLLGNAVSKAVKLEQAGAKGCRVLMDQEVPAFLHDYDSSFLSKIYQLFQPFENPLDYQIYDEFKWYYSQSLKDLNTTKGIVQATVERLCLAAKLQYHPRFNWNVRSQEGNIHVKSSMRFTSANEQNVFNIEHTFDWKEMVDLKTRTATNYNRIAKKIQGEALSCTTDKEGCIKFPPVP	562	Escherichia coli
job.pdb	AF-A0A1J4KFD7-F1-model_v3.cif	12.800	70	50	3	81	149	247	306	6.022E+00	91	278	326	IRYVQYTDSMFFSPITPYQRAWEALNRYKGV-DPGVLSGRTIIEARERDIEKIAKIEVDCELYDTARTGL	LKYLLVTNIEDFG----EQGIRRIVGGKQSFSSIRVFGNKAVLEVSKVSEYKAPLENAGM------KVGL	-18.607,-1.738,23.484,-15.702,-4.182,23.013,-17.167,-6.441,20.258,-18.937,-5.420,16.994,-21.215,-7.932,15.218,-23.104,-7.546,11.921,-26.017,-9.399,10.267,-29.726,-9.154,9.188,-31.013,-8.066,12.667,-27.904,-6.102,13.799,-26.825,-2.478,13.287,-25.209,-1.959,9.837,-21.663,-0.401,9.530,-23.092,2.894,8.089,-25.293,3.435,11.158,-22.051,3.920,13.206,-21.092,7.164,11.297,-22.137,9.309,14.334,-20.215,7.18…	MNELHFGPNLKAPKEYHSIDWENGTMKKVEFFHNILTPVHVVIEDDPKLPSLLKEIDDNSTLAIDHQWSKPNDGENIELLLFCSSRGVLAIKKSHQENFNYSSQNLIEFIESHNFYAKNSREDAAKLSKFVGKKLNWKKYQIEDILRTRIMAYGYENISPQKMVKQFGNNLSPTAEFLDKCIVWSKWVNETLSIEQVLFAAYRILSFYNCIPLYNKPVYDFIPNDMNVAIPVEYIDGISKFNAVKKLKYLLVTNIEDFGEQGIRRIVGGKQSFSSIRVFGNKAVLEVSKVSEYKAPLENAGMKVGLFNVSDWYLPDNNADDDVDDL	1144522	Tritrichomonas foetus
job.pdb	AF-A0A3M1TF16-F1-model_v3.cif	14.900	107	63	8	57	149	258	350	6.022E+00	91	278	375	EMEEPD-CAVRQIV--------KPTEGAAAGD--RIRYVQYTDSMFFSPITPYQRAWEALNRYKGVDP-GVLSGRTIIE--ARERDIEKIAKIEVDCELYDTARTGL	DFEPPEGFRVREYLGRAQWEYEELGEAFSGGDEARPMRAEVG--------FPPAVASEVRSLVSSAQALEVRDGLEVLEFRVQQR-RPFLRFLLRY-----APRVRV	59.558,-48.495,-4.284,57.593,-45.733,-4.283,56.087,-42.901,-4.452,54.340,-39.439,-4.932,53.423,-36.685,-6.611,53.159,-33.001,-5.824,51.027,-31.356,-8.490,51.368,-27.561,-8.233,47.863,-26.242,-7.538,47.585,-23.199,-9.813,45.516,-20.730,-7.718,42.381,-20.252,-9.901,41.737,-16.611,-8.890,38.998,-15.565,-11.316,39.814,-11.987,-12.508,38.079,-9.450,-10.177,34.480,-9.097,-11.400,34.201,-5.391,-12.405,3…	MSDRSHAQYQDGRKPPKRVPKSERILNLIALLLRADQPLPVTEILGKVTGYDDAASRESLMRRFERDKAVLRKIGIPIEHTPATAFGQEGYYIPRKDYFLREFSLPPSSGQILNALFAWVHSDGGTLSDDLRSALVKVGYLVDVDAAAAQQAPERPREALSPSPGEGRPPEVHANLQTLSEAVLRHKRVRFRYYSLSSGSEAVRTVEPYGLGFSWDLSWNASAWYVVGRDCDKEVVRVFKVGRIRDRAVFTQPGDDSDFEPPEGFRVREYLGRAQWEYEELGEAFSGGDEARPMRAEVGFPPAVASEVRSLVSSAQALEVRDGLEVLEFRVQQRRPFLRFLLRYAPRVRVFEPPELREGLRELAREVLSRYEDAS	2026780	Planctomycetes bacterium
job.pdb	AF-A0A352J517-F1-model_v3.cif	12.100	99	69	6	41	135	261	345	6.022E+00	91	278	390	HRAPGEEYKSIHPPLEEMEEPDCAVRQIVKPTEGAAAGDRIRYVQYTDSMFFSPITPYQRAWEALNRYKG-VDPG---VLSGRTIIEARERDIEKIAKI	HNSKREERGKGK----KFDRNEGG---PKKAENG------YARFFINIGK-MDGANPANLMGFINDYVPGKIRVGRIDLMKNFSFFEVPEENVKQILKS	8.636,7.747,-24.589,12.393,8.434,-24.007,15.440,8.288,-26.373,18.199,6.195,-24.625,21.826,6.386,-25.874,21.598,2.787,-27.231,18.659,3.690,-29.530,20.523,6.918,-30.501,23.572,4.750,-31.520,21.299,2.503,-33.662,19.761,5.678,-35.238,23.316,6.951,-36.049,24.387,3.547,-37.487,21.376,2.900,-39.767,19.927,6.379,-40.598,21.554,8.836,-43.038,20.939,12.503,-42.033,17.821,11.918,-39.798,15.768,14.950,-38.67…	ATMPQEIAKITRKYMSNPMEITIGRKNEGALNVKHTYFMVHAKDKYLALKRIVDYYPNIYGIVFCRTRKETQEIADKLIQDGYDADSLHGDLSQAQRDYVMNKFRLRNLQLLIATDVAARGLDVDDITHVINFGLPDDYEVYTHRSGRTGRVGKTGTSISIIHTKEKGKVAQIEKLINKKFEYRQVPKGDIICEKQLFNFVDKIEKVKVNEEEIARLLPSIFKKLDWLEKEDVIKRMVSLEFNRLIDYYQAANEIEEPKEHNSKREERGKGKKFDRNEGGPKKAENGYARFFINIGKMDGANPANLMGFINDYVPGKIRVGRIDLMKNFSFFEVPEENVKQILKSFKGVFVEDRKLVVELADNNMPENKKYKGDKPKQDFNVSKKGKKRF	2049046	Porphyromonadaceae bacterium
job.pdb	AF-A0A1I8FU35-F1-model_v3.cif	12.800	125	101	6	42	162	131	251	6.022E+00	91	278	409	RAPGEEYKSIHPPLEEMEEPDCAVRQIVKPTEGAAAGDRIRYVQYTDSMFFSPIT-PYQRAWEALNRYKGVDPGVLS-GRTIIEARERDIEKIAKIEVD--CELYDTARTGLRGRTVHGHAVRLD	RSPRRSRSSRSRSRSPMPRGGGRQRRSSASSP--PASGPSYRLHVGD-LGDDPDKAELERAFGRYGQPTEVWIARAPPCFAFVVYTDRRQAQRALEGLDGRSLCGS-RRIRVSWAKPRGGGPGGR	-38.055,-51.313,21.272,-36.992,-50.690,24.877,-36.469,-48.768,27.591,-37.022,-46.387,29.998,-40.411,-45.005,31.229,-41.707,-41.929,32.747,-43.373,-39.795,34.292,-45.047,-36.596,33.064,-46.307,-34.008,35.566,-47.856,-30.689,34.584,-48.112,-27.837,32.042,-45.603,-25.038,31.336,-47.649,-21.906,32.133,-48.788,-19.795,29.089,-46.953,-16.822,30.766,-43.467,-18.427,30.233,-44.204,-19.027,26.508,-45.447,…	SQLFHLPVSDPIQPSVLAFARLICAQSDEEVSMAVHSSPDLNRRAVSLIGWFSAAAVSSDNVHPLDDVDRFLAGEKAKFQLLVAAYERWTESDQFAIAFAIAVPLSVGLPIAAAAAGCAAVEAASVGLSSRSPRRSRSSRSRSRSPMPRGGGRQRRSSASSPPASGPSYRLHVGDLGDDPDKAELERAFGRYGQPTEVWIARAPPCFAFVVYTDRRQAQRALEGLDGRSLCGSRRIRVSWAKPRGGGPGGRGGGGGGGGGGGGGGGGNGPSNPNLRCYECGEPGHFSRECQERRRYKGGGGGGGGDYGRFPHRRDRDYDRPSGGGGDYLGRERRDRNFPRDRDDQRDRFRSSRKYSPPPPPPSASNSRYSNYGSYGGGGYADSASSRRNGSDFRRDYNK…	282301	Macrostomum lignano
job.pdb	AF-E4T185-F1-model_v3.cif	5.000	60	51	4	80	134	379	437	6.022E+00	91	278	453	RIRYVQYTDSMFFSPITPYQRAWEALN--RYK--GV-DPGVLSGRTIIEARERDIEKIAK	PPITLHVNIGLG-QGFTKNSLKEFLVEEAGLNTDDIQNVLVEDNRSRFSIPGQLEKQVLI	-11.550,-20.091,20.369,-14.331,-18.674,18.147,-15.475,-15.011,17.858,-18.383,-15.953,20.197,-15.788,-17.027,22.844,-14.320,-13.449,22.569,-17.694,-11.852,23.565,-18.699,-10.721,20.019,-22.452,-10.350,19.393,-24.403,-12.566,16.959,-25.043,-9.716,14.428,-21.275,-9.121,13.922,-20.579,-12.924,13.932,-23.215,-13.331,11.164,-21.439,-10.528,9.222,-18.004,-12.222,9.700,-19.352,-15.642,8.534,-20.849,-13.9…	MTFADLGINDDIIQALDGNNISTPTDIQLQAIPHILSHTSDLVAVAQTGTGKTAAFSIPILQSVNPLLPQIQALVLVPTRELGQQVAREFFLFSKYLSRVFAEAVYGGAPIEDQIQKLKRPTHVVVATPGRLIDLLERKALSLDHLKYLVLDEADEMMNMGFKDGIDRILESCNKNITKMLFTATMPADVKHIISKYLRPGFAEIHINAEEFINRNIEHSYLLYKQGEKLEYLKAFLSGHADERGIAFCRTKLDAKRLAKQLAGCIVSADALHGNLNQEMRDKVMRAFKRGSINLLVATDIAARGIDVKDLDYIVHYSLPEKTEQYTHRSGRTARAGKSGISVCLATKDQLEDIHTLQSELNILFSPLNLQPKHEKPEPPITLHVNIGLGQGFTKNSLK…	694427	Paludibacter propionicigenes WB4
job.pdb	AF-A0A349LS63-F1-model_v3.cif	13.700	102	63	8	66	151	366	458	6.022E+00	91	278	458	RQIV---KPTEGAAAGDRIRYVQYTDSMFFSPITPYQR--------AWEALNRYK--GV-DPGVLSGRTIIEARERDIEKIA--KIEVDCELYDTARTGLRG	QQLLALPAAANAQPASPLMACLLVDGGK-------KQKLRAGDIVGALTANGAMSKEQIGKISVLENVAYIAVA-RSVWRVAQQQISAGIKGKS-FRSRLLG	-4.160,-22.294,7.028,-6.474,-21.960,10.068,-9.528,-24.332,9.936,-11.819,-21.783,11.700,-14.822,-20.427,9.763,-16.211,-16.868,10.135,-19.598,-18.529,10.965,-18.177,-19.556,14.406,-18.084,-15.841,15.418,-20.833,-13.575,16.805,-21.021,-11.482,13.581,-24.278,-9.981,12.172,-25.920,-12.396,9.653,-25.782,-9.760,6.844,-21.959,-9.510,7.341,-21.544,-13.344,7.281,-23.581,-13.584,4.020,-21.471,-10.764,2.548,…	MSTVDFSTLALPAALLENLHSLGYHQMTPIQAAALPIVLQGQDLIAQAQTGSGKTAAFALGILARLRVQRFRVQSLVLCPTRELADQVANEIRRLGRSIHNIKVLTLCGGVPFGPQLGSLEHGAHIVVGTPGRVLEHLEKGSLNLTELNTLVLDEADRMLDMGFAPALDTLMSFVPADRLTLLFSATYPAQISSMAARYLKNPQRVTIEKTPAATQIQQQFYAINSSAERVEAVSRLLFAHPAESSIVFCNTRRETQAVTDALVERGFSALALHGDFEQREREQTLIRFASKAASILVATDVAARGLDIDALDLVINAELAHDTETHVHRIGRTGRAAASGLAVSLVGPGDDYKVALLADIYPEAQQLLALPAAANAQPASPLMACLLVDGGKKQKLRA…	1869214	Rheinheimera sp.
job.pdb	AF-A0A2E3U7P3-F1-model_v3.cif	9.500	73	47	5	76	137	381	445	6.022E+00	91	278	460	AAGDRIRYVQYTDSMFFSPITPYQR--------AWEALNRYK--GV-DPGVLSGRTIIEARERDIEKIAKIEV	TPYPAMQTLQIDGGK-------KQKLRPGDIVGALTNGGDINFAQIGKINVTDNSAYVAVH-HDIARLAQNKL	-28.766,-2.457,-13.469,-28.306,-2.289,-9.654,-29.148,1.086,-8.076,-25.810,3.005,-8.048,-26.950,5.821,-5.712,-25.903,5.556,-2.026,-29.341,7.129,-1.248,-30.885,3.768,-2.329,-29.284,2.194,0.810,-30.727,2.343,4.366,-27.542,3.790,5.954,-27.315,5.577,9.337,-27.954,9.351,8.696,-24.455,10.182,10.075,-22.770,7.782,7.589,-24.828,9.129,4.656,-24.081,12.802,5.532,-20.352,11.941,5.835,-20.340,10.240,2.356,-21…	MPATDFASLQLKPELFANLETLGYQHMTPIQALSLPPVLAGRDVIGQGKTGSGKTAAFGLGLLQKLDVQRFRIQTLVLCPTRELADQVAVEIRKLGRGLHNVKVLTLCGGAAIGPQIGSLEHGAHIIVGTPGRIDDHLRKGTLTLADVDTLVLDEADRMLEMGFQDSLEAIVAHVPATRQTLLFSATFAENIQRIARGMMRDPVMVEVQADDDISSIDQRFHKVDTGTDRFTALRLLLQDIRPESALVFCTTKRDVDDVCQQLQRHNFSALALHGDMEQRDRERTLILFSNNSVSVLVATDVAARGLDIEALDLVVNYHPARDTDTHVHRIGRTGRAGSQGLACTLFDDSDAHKIARLAVQGDPLKDPHPLPPLSLLDIKTPYPAMQTLQIDGGKKQKL…	1913989	Gammaproteobacteria bacterium
job.pdb	AF-A0A484LRW1-F1-model_v3.cif	17.500	80	57	5	76	149	435	511	6.022E+00	91	278	513	AAGDRIRYVQYTDS---MFFSPITPYQRAWEALNR-YKGVDPGVLSGRTII--EARERDIEKIAKIEVDCELYDTARTGL	AIADPFVSKQLETTLLDMEVAQ--PLSKLCLQFPDIYIGEYRKSRQGHLVIRLEGKDRKRIEAAARE-LCQNFPPGSFSS	14.086,8.466,-31.829,10.355,7.459,-31.790,9.714,7.084,-27.996,11.137,10.553,-27.113,8.939,12.168,-29.801,5.770,10.296,-28.678,6.338,11.347,-25.015,7.131,15.016,-25.947,3.906,15.187,-28.035,1.656,13.559,-25.347,-0.579,15.688,-23.015,0.103,13.397,-19.988,2.260,15.487,-17.586,2.732,12.506,-15.173,4.037,10.270,-17.977,6.415,13.101,-19.134,7.819,13.379,-15.562,8.185,9.556,-15.151,9.915,9.370,-18.566,1…	MEIDRAIKECEDRRLKTKYRNAIYVIKRALALYSVEDVALSFNGGKDSTVLFHLLRAGYYLHESEKCHSNGDVGYGDMPFPIRTIYFESPSAFPEINSFTYEIAATYNLTMDIIRLDFKSGLETLLKANPIKAIFLGVRIGDPTAVGQEQFSPSSPGWPSFMRVNPILDWSYRDVWAFLLTCKVRYCSLYDQGYTSIGSIHDTVPNELLCVNHPDNNGEKFKPAYLLQDGRLERAGRVKKYSSPVSAKNPCLSNGLKSEDSNKKVVLTASIVGVGDEILFGNVEDKLGSSLCKKLHSIGWAVSHLAVTRNDVDSVSEEVERRKSTNDMVFIYGGVGPLPSDVTVAGVAKAFGVRLAPDEEFEEYLRHIIGEKCTGDKNEMAQLPEGITELLHHDLLEVP…	132261	Cuscuta campestris
job.pdb	AF-A0A1Q7DTP4-F1-model_v3.cif	17.100	70	51	4	61	125	212	279	6.022E+00	91	278	602	PDCAVRQIVKPTEGAA---AGDRIRYVQYTDSMFFSPITPYQRA-WEALNRYKG-VDPGVLSGRTIIEAR	AQGAVDRLVPHAAAQTEVEAARDFQFCTEVMV--RSPSLPATVAARHALRRLGGSIVVLQTGDLLKAHIH	-13.191,-22.374,-34.339,-12.137,-18.930,-35.639,-8.803,-18.025,-33.963,-9.827,-14.752,-32.281,-7.532,-12.006,-33.630,-4.975,-11.570,-30.795,-3.895,-8.113,-29.527,-1.643,-6.805,-32.373,-0.680,-3.393,-30.894,-0.376,-1.285,-27.722,-1.725,2.308,-27.606,-1.678,4.948,-24.818,-4.922,3.670,-23.143,-3.712,-0.002,-23.201,-0.242,0.915,-21.873,-1.826,3.177,-19.161,-4.047,0.308,-17.898,-1.143,-2.197,-18.124,1…	MTRGTGITYVDGPRLRRALLAAADWVAAGRDELNRMNVFPVPDGDTGTNLCLTLRAVAQALRDLGDAPLPHVTATLAGASVRGARGNSGMLLSQFLLGLEEGLGDRRTASARDLARAIGRAFDRLEGSLDDPVEGTILTVAREAADEAARAGEEPDLTVFMRRLVTRAQQALERTPQLLAVLKAAGVLDAGALGFVRFLDGVKRLIEEGQVAQGAVDRLVPHAAAQTEVEAARDFQFCTEVMVRSPSLPATVAARHALRRLGGSIVVLQTGDLLKAHIHTDAPDAVFALGASWGSVESTKAEDMRAQRRELLTKRPVAFVADTACDLPDAVVFEQGIGLVPTQLILDDRVYRDRLELTPPEFFERLRAGQDATTSQPTPQAFEEAFRDAARAGEHVIAV…	1805196	Gemmatimonadetes bacterium 13_1_40CM_69_22
job.pdb	AF-A0A0L0S5Q9-F1-model_v3.cif	19.500	138	81	11	23	152	162	277	6.022E+00	91	278	609	KLEKLRDIPEEDIVRLLAHRAPGEEYKSIHPPLEEMEEPDCAVRQIVKPTEGAAAGDRIRYVQYTDSMFFSPITP--YQRAWEALNRYKGV-DPGVL--SGRTIIEARERDIEKIAKI--EVDCELY-DTARTGLRGR	SKRKADDRP----------PAPQKGNKKAK----GAKEPAIPMPPLPPPPPPSAAPAPSRNVQLRVVG----IPPTTEQDVTAVLRKIGPTLMTYYYRDKGEAMIYLSE-DV--LRRIWQHRD-QLYLGNTLLRLDLS	-10.987,9.628,96.371,-8.274,10.174,93.685,-7.653,13.811,92.452,-8.598,15.029,88.879,-5.884,15.834,86.213,-5.975,18.420,83.404,-8.275,20.061,80.841,-6.756,20.115,77.283,-7.443,23.751,76.112,-5.834,24.590,72.698,-5.526,23.712,68.931,-6.710,25.491,66.450,-6.058,23.546,63.204,-9.246,23.397,60.986,-7.369,24.495,57.813,-10.097,23.731,55.251,-8.256,22.580,52.102,-10.355,24.283,49.432,-10.733,22.039,46.3…	MPPPPFSSRRGRGGGGRSKPAPVPASPTAKHVTLTLSLDEQNGTYQVPALAVQYLTADGKSTSVQIGTSGLARALDHAKCTPRERAVITFLDGTATLLRNMLKDFGAAAVADGDDGASAVESAPEEGVVVKPSPDVVVPSKLAPRAPMPIAAVGAKEVGGGSKRKADDRPPAPQKGNKKAKGAKEPAIPMPPLPPPPPPSAAPAPSRNVQLRVVGIPPTTEQDVTAVLRKIGPTLMTYYYRDKGEAMIYLSEDVLRRIWQHRDQLYLGNTLLRLDLSDAMLKDLGLAQDVPQPPVTSAPAPPPPSNGVSMSGPAAMSDRSRSPMRRSDMGPAPPSRDDVDHRRGSDTRGAPPGLAWKSDRNGPPSGLFERDRMGSGPRDEMGSHSRGGLDDGPCRHGEH…	578462	Allomyces macrogynus ATCC 38327
job.pdb	AF-J5Y163-F1-model_v3.cif	16.200	80	47	7	80	149	1	70	6.400E+00	90	278	72	RIRYVQYTDSM---FFSPITPYQRAWEALNRYKGV-DPGVL--SGRTIIEA---RERDIEKIA-KIEVDCELYDTARTGL	MRKIMKLEGEICANCAAKIQDK------INQLEGVNDAKVNFMFQKFTLDAADDRFDDVLDKSVKIFGDIEP----DCTV	-4.507,0.103,14.429,-0.918,0.777,13.221,1.401,-1.996,11.848,4.884,-2.051,10.267,5.541,-4.687,7.575,8.805,-5.600,5.857,9.197,-5.226,2.110,11.165,-7.808,0.108,12.543,-7.056,-3.395,13.539,-3.822,-5.166,11.235,-0.774,-5.228,12.253,2.509,-6.855,11.509,5.907,-5.214,8.845,6.701,-7.882,6.999,3.335,-7.505,7.102,3.766,-3.687,5.589,7.302,-3.932,2.762,6.091,-6.275,1.988,3.085,-4.007,1.959,5.321,-0.895,-0.330…	MRKIMKLEGEICANCAAKIQDKINQLEGVNDAKVNFMFQKFTLDAADDRFDDVLDKSVKIFGDIEPDCTVLV	1111137	Slackia sp. CM382
job.pdb	AF-A0A257S1N0-F1-model_v3.cif	20.600	63	40	5	82	138	1	59	6.400E+00	90	278	74	RYVQYTDSMFFS--PITPYQRAWEALNRYKGV-DPGVLSGRTIIEARER---DIEKIAKIEVD	MITRLAIPGMMTNHCVTAVFTA---LTAVEGITRADVVIGRATIEHDGRATAGALRAA-IAVA	-6.081,3.066,12.011,-2.528,2.138,10.946,-1.937,-0.171,7.959,1.529,-1.508,7.056,2.151,-2.767,3.501,5.092,-4.853,2.247,5.907,-3.805,-1.360,8.762,-5.882,-2.877,10.545,-4.606,-6.037,11.047,-0.970,-4.931,14.777,-0.330,-5.666,15.001,3.479,-6.263,13.807,6.788,-4.747,11.566,7.323,-7.849,9.576,4.184,-6.835,8.870,5.742,-3.388,7.444,9.025,-4.799,5.167,7.185,-7.291,3.749,4.855,-4.568,3.383,7.777,-2.097,1.487…	MITRLAIPGMMTNHCVTAVFTALTAVEGITRADVVIGRATIEHDGRATAGALRAAIAVAGYEVAEVVEERRRLV	1970514	Gemmatimonadetes bacterium 21-71-4
job.pdb	AF-A0A1V4Y106-F1-model_v3.cif	15.300	91	65	6	80	163	1	86	6.400E+00	90	278	86	RIRYVQYTDSMFFSPITPYQRAWEALNRYKGV-DPGVL--SGRTIIEARERDIEKIAKIEVDCELYDTAR----TGLRGRTVHGHAVRLDK	MQAKLYVGNLSFS--VTSEDLK-ALFANHGSVVAVNVLEGKGFGFVEMSNQSESEAAKKDLD--GYDFKGRKLIVNVARPPKKKPAGRKYR	-9.146,6.448,13.325,-6.485,6.467,10.553,-5.979,2.959,9.098,-2.527,2.041,7.743,-2.129,-0.928,5.400,1.124,-2.754,4.724,1.600,-3.939,1.117,4.347,-6.564,0.572,5.638,-8.771,-2.276,5.399,-5.833,-4.725,7.160,-6.057,-8.089,9.992,-3.507,-8.655,7.754,-2.046,-11.412,5.013,-1.057,-8.863,5.019,2.638,-7.910,3.234,4.661,-5.209,0.833,5.871,-7.969,-0.126,2.265,-8.938,-0.880,1.513,-5.249,-2.767,4.817,-4.831,-4.983…	MQAKLYVGNLSFSVTSEDLKALFANHGSVVAVNVLEGKGFGFVEMSNQSESEAAKKDLDGYDFKGRKLIVNVARPPKKKPAGRKYR	1811710	Syntrophus sp. PtaB.Bin001
job.pdb	AF-A0A2P8VDQ6-F1-model_v3.cif	13.900	79	59	4	58	133	1	73	6.400E+00	90	278	94	MEEPDCAVRQIVKPTEGAAAGDRIRYVQYTDS---MFFSPITPYQRAWEALNRYKGVDPGVLSGRTIIEARERDIEKIA	MTSRETRAADA----AGARQADAQVRSS-IDVPPDLVVGLLGSADENLRALERTLSADLHVRGNAVTLCGE-PADVALA	19.814,-26.883,-43.116,19.221,-26.094,-39.437,16.672,-23.701,-37.930,18.359,-20.731,-36.193,16.173,-17.645,-35.702,14.776,-17.338,-32.113,17.700,-16.561,-29.677,17.718,-12.712,-29.908,14.413,-12.075,-27.995,15.723,-14.095,-24.971,18.838,-11.852,-24.534,16.834,-8.555,-24.478,14.693,-9.979,-21.604,17.868,-10.981,-19.677,19.330,-7.384,-19.825,16.062,-5.831,-18.597,16.074,-8.450,-15.742,19.113,-6.575…	MTSRETRAADAAGARQADAQVRSSIDVPPDLVVGLLGSADENLRALERTLSADLHVRGNAVTLCGEPADVALAERVISELIAIVASGQSLTPEV	357233	Siccibacter turicensis
job.pdb	AF-A0A7X2T2K8-F1-model_v3.cif	13.200	83	46	4	80	136	1	83	6.400E+00	90	278	100	RIRYVQYTDSM----FFSP---------------IT---PYQRAWEALNRYKGVDPGVLSGRTIIEA----RERDIEKIAKIE	MEWYCAVWNCDELKSSMSANYIYESICEGDTSLTFDIDVIDEFQEELNEKVKNIEVSRGSGFVIIGCTYDNAEKVYEKVMELS	-18.197,5.272,-1.926,-14.938,3.228,-2.021,-11.426,4.246,-0.985,-8.341,2.867,-2.761,-4.569,2.933,-2.460,-1.621,1.135,-4.001,1.756,-0.089,-2.764,4.587,-1.111,-5.110,8.324,-1.573,-5.518,9.617,1.295,-7.726,13.015,3.067,-7.356,11.942,5.765,-9.920,9.192,7.650,-7.997,10.131,11.354,-8.388,6.626,12.972,-8.106,2.835,12.598,-7.547,2.464,12.674,-11.384,4.748,9.607,-11.769,2.808,7.832,-8.962,-0.519,8.536,-10.…	MEWYCAVWNCDELKSSMSANYIYESICEGDTSLTFDIDVIDEFQEELNEKVKNIEVSRGSGFVIIGCTYDNAEKVYEKVMELSKKHELSFYEPQNMTYRF	2652291	Inconstantimicrobium porci
job.pdb	AF-A0A7X8ZEM2-F1-model_v3.cif	11.400	70	40	4	81	135	26	88	6.400E+00	90	278	102	IRYVQYTDSMFFSPITPYQ--------RAWEALNRYKGVDPGVLSGRTIIEARERDIE-------KIAKI	SINALYTTG------DFATGLKFVNLIGASAEANNHH-PDIELSYDTVKVSLTSHDVGEITERDLALAEI	3.081,-0.448,-25.629,4.493,-0.193,-22.086,5.548,-3.432,-20.366,4.474,-4.109,-16.718,8.170,-3.385,-15.801,8.337,0.010,-17.532,8.727,2.941,-15.137,5.538,5.001,-14.806,5.719,8.812,-14.836,3.994,11.343,-12.505,1.152,11.902,-15.033,0.331,8.139,-15.022,0.493,8.055,-11.166,-1.860,11.095,-10.968,-4.207,9.594,-13.638,-4.588,6.416,-11.502,-6.253,8.797,-8.902,-4.931,6.506,-6.203,-4.729,9.214,-3.465,-1.357,7…	MNTPKDKVNMQQIHKAKLGWSTVGKSINALYTTGDFATGLKFVNLIGASAEANNHHPDIELSYDTVKVSLTSHDVGEITERDLALAEIINSHAESLGFKRSP	1720	Corynebacterium sp.
job.pdb	AF-A0A0D0QUS6-F1-model_v3.cif	16.100	99	62	7	57	137	5	100	6.400E+00	90	278	106	EMEEPDCAVRQIVK------PTEGAAAGDRIRYVQYTDSMFFSPIT--PYQRAWEALNRYKG---VDPGVLSG---RTIIEARER----DIEKIAKIEV	NLGLIIFLVTLIITACGNENKVETTANGNNTKSVTFTIT--EMDCSSCPF-VVKSSLERVKGVKTVEVTITEGVQGTAKVVFDASKTDVKTLKNTVLEL	34.906,-36.709,67.876,32.918,-33.813,66.250,30.359,-32.631,64.257,28.587,-31.123,61.990,25.967,-30.342,59.293,25.177,-26.875,57.832,24.195,-25.416,55.115,24.023,-22.756,52.347,24.374,-23.156,48.509,20.877,-24.270,47.783,19.708,-21.026,46.227,21.503,-19.447,43.156,21.511,-21.694,39.996,17.828,-21.687,38.907,18.277,-18.489,36.790,18.930,-20.310,33.455,15.305,-20.713,32.491,15.807,-21.038,28.748,14.…	MKKANLGLIIFLVTLIITACGNENKVETTANGNNTKSVTFTITEMDCSSCPFVVKSSLERVKGVKTVEVTITEGVQGTAKVVFDASKTDVKTLKNTVLELGYGVKQ	404937	Anoxybacillus thermarum
job.pdb	AF-A0A2E5DUE4-F1-model_v3.cif	9.800	102	78	5	58	152	16	110	6.400E+00	90	278	117	MEEPDCAVRQIVKPTEGAAAGDRIRYVQYTDSMFFSPITPYQRAWEALNRYKGV-DPGVL--SGRTIIEARER----DIEKIAKIEVDCELYDTARTGLRGR	GGVMLTTVNAEDSAKPVATSGVEQSVATLDVPGMTCVTCPF-TVKKAISALDGVSNVEASFDTMTATVTYDKNKVSVEDFIKATTDVGY------ASTLHQC	34.404,28.168,37.267,35.345,29.650,34.503,34.665,32.809,32.383,32.716,35.319,31.160,32.558,37.689,28.092,30.114,39.785,26.850,28.735,41.011,23.575,25.767,43.061,23.503,24.175,43.314,20.041,21.539,45.982,20.559,20.974,47.044,16.922,17.700,48.784,16.466,17.588,49.778,12.786,14.192,51.198,11.823,13.154,51.700,8.249,11.776,50.498,5.141,11.361,48.731,1.880,9.759,45.647,0.394,10.013,42.385,-1.286,8.629…	MKKSFIIIALVAALGGGVMLTTVNAEDSAKPVATSGVEQSVATLDVPGMTCVTCPFTVKKAISALDGVSNVEASFDTMTATVTYDKNKVSVEDFIKATTDVGYASTLHQCESETKAC	1913988	Alphaproteobacteria bacterium
job.pdb	AF-A0A0D9ZKK1-F1-model_v3.cif	19.300	98	57	5	58	136	3	97	6.400E+00	90	278	118	MEEPDCAVRQIVKPTEGAAAGDR----------IRYVQYTDSMFFSPITPYQRAWEALNRYKGV-DPGVL--------SGRTIIEARERDIEKIAKIE	MAALREASRRLVSRRESPAAYARPFLLTHSRGITYRLFIGGLSQFA--TEDSLA-EAFSQYGQVLEATIVTDKMTNRPKGFGFVLNGRVIYVDIAKAK	2.646,-70.249,-0.303,3.478,-66.671,0.990,2.709,-65.461,4.166,1.094,-63.708,6.630,1.252,-60.446,8.452,-1.103,-58.761,10.875,-0.850,-55.434,12.188,-3.136,-53.070,13.921,-3.165,-49.672,14.441,-5.817,-47.104,14.781,-3.466,-44.145,15.303,-5.328,-41.055,15.995,-3.065,-38.247,15.029,-5.116,-35.306,15.625,-1.907,-33.229,15.337,-0.583,-31.873,12.133,-0.332,-28.168,12.765,-2.155,-25.991,10.410,0.693,-23.69…	MAMAALREASRRLVSRRESPAAYARPFLLTHSRGITYRLFIGGLSQFATEDSLAEAFSQYGQVLEATIVTDKMTNRPKGFGFVLNGRVIYVDIAKAKMNRTTDSSPRATGPPKPPDRC	40148	Oryza glumipatula
job.pdb	AF-A0A7W0UVK1-F1-model_v3.cif	11.400	122	86	8	40	150	16	126	6.400E+00	90	278	127	AHRAPGEEYKSIHPPLEEMEEPDCAVRQIVKPTEGAAAGD--RIRYVQYTDSMFFSPITPYQRAW--EALNRYKGV-DPGVL--SGRTIIEARE----RDIEKIAKIEVDCELYDTARTGLR	ANRVAFAGAAVLV--LATIAGVSALIVRAQRTGDAATSTSAVKTERVIVGIEGMH---CGSCASGIKAMLKRTPGVVSAEVNFESKEANVEYDPAGTSREKIVEAITNMGY------KASVK	-15.435,37.578,-38.424,-15.946,35.886,-35.531,-14.966,34.714,-32.118,-15.056,31.004,-31.061,-14.040,29.837,-27.939,-14.159,26.282,-26.570,-13.328,24.928,-23.453,-11.270,22.505,-21.280,-11.423,23.076,-17.465,-8.709,21.228,-15.466,-8.349,22.788,-11.992,-4.876,21.679,-10.830,-5.156,22.981,-7.273,-1.414,22.852,-6.663,-1.433,24.595,-3.291,2.048,26.011,-3.822,3.584,27.250,-0.641,2.833,30.945,0.019,5.86…	MIEQEQNGTGARRRGANRVAFAGAAVLVLATIAGVSALIVRAQRTGDAATSTSAVKTERVIVGIEGMHCGSCASGIKAMLKRTPGVVSAEVNFESKEANVEYDPAGTSREKIVEAITNMGYKASVKV	2283092	Pyrinomonadaceae bacterium
job.pdb	AF-A0A662JMM8-F1-model_v3.cif	19.700	81	51	5	82	155	1	74	6.400E+00	90	278	144	RYVQY--TDSMFFSPITPYQRAWEALNRYKGVDPGVLSGRTIIEARERDIEK-IAKIE----VDCELYDTARTGLRGRTVH	MKSTYIIVINP-DSELSPEQLFNEVLELNADVAVKCTCFGVMIEGEEEETSKVISHVRRRYPYDV------FVKLRGYPIN	-16.430,-6.658,9.013,-13.553,-4.209,9.501,-10.566,-4.836,7.236,-7.124,-3.199,7.344,-5.182,-2.794,4.096,-1.689,-1.581,3.334,-1.328,0.361,0.091,2.339,0.327,-1.001,3.805,2.645,-3.641,6.321,1.346,-6.201,9.776,2.785,-5.143,10.342,3.966,-8.771,7.005,5.905,-8.855,6.809,9.731,-8.760,3.756,9.283,-6.443,4.475,10.441,-2.877,2.824,8.835,0.211,1.479,12.329,1.128,-0.172,12.760,-2.313,-1.805,9.315,-1.958,-2.851…	MKSTYIIVINPDSELSPEQLFNEVLELNADVAVKCTCFGVMIEGEEEETSKVISHVRRRYPYDVFVKLRGYPINDKRVCRAYRGGGPRPGFHQLEAEFRLLPLISEALKALEGVEVIEVLPAKVEGKPIKAKELEEVVRRVLGG	2250277	Thermoprotei archaeon
job.pdb	AF-A0A4Y8IIU7-F1-model_v3.cif	9.800	102	82	6	46	139	48	147	6.400E+00	90	278	155	EEYKSIHPPLEEMEEPDCAVRQIVKPTEGAAAGDRIRYVQYT--DSMFFSPITPYQRAWEALNRYKGV-DP-GVLSGRTIIEARER----DIEKIAKIEVDC	KEITNQTLLNKEATNKVSKSETLSEKSVTKTKGDVEGELVLFLKPGPCCPILSDAELE-KIVRELPGISKATAGTDGRMSISYDASKTSLREIQIQ-ILQNS	62.016,29.442,-11.756,59.082,29.147,-9.234,57.240,30.866,-6.940,54.589,33.562,-7.456,51.785,33.270,-4.924,48.504,34.421,-6.437,45.565,33.776,-4.222,42.770,34.778,-6.626,39.228,34.628,-5.259,37.023,31.838,-6.548,33.774,33.741,-7.294,30.906,31.258,-6.841,28.336,31.468,-9.686,25.387,29.538,-8.234,23.025,29.171,-11.244,19.790,28.362,-9.388,17.491,27.213,-12.230,14.151,27.471,-10.417,11.938,25.250,-12…	MNKSNMNKSLIIVFVLTIGVLSGCGIVSNVSQLTTNQITSQASSNTNKEITNQTLLNKEATNKVSKSETLSEKSVTKTKGDVEGELVLFLKPGPCCPILSDAELEKIVRELPGISKATAGTDGRMSISYDASKTSLREIQIQILQNSGYYAKMNE	94137	Filobacillus milosensis
job.pdb	AF-A0A7I4EJ35-F1-model_v3.cif	12.600	134	89	9	40	163	15	130	6.400E+00	90	278	184	AHRAPGEEYKSIHPPLEEMEEPDCAVRQIVKP--TEGAAAGDRIRYVQYTDSMFFSPITPYQRAWEALNRYKGVDPGVL--SGRTIIE-----ARERDIEKIAKIE-VDCELYDTARTGLRGRTVHGHAVRLDK	CGPCPGQPVYAK----DIKDVPAWAKQHHEWPVATEVA----KLKKLEVEVQMCCS--VCEQKVREAV--YEVFEYTIDRPNNRLTVYECPSGGPDHKKLLKALKKAVG------KKAKILEPKAEPEPNSPNP	32.765,-25.256,-13.804,32.217,-27.171,-10.549,35.669,-28.782,-9.985,34.036,-32.058,-8.701,31.929,-33.058,-11.782,33.779,-32.389,-15.080,30.552,-32.642,-17.203,28.318,-30.044,-18.859,24.819,-29.207,-17.631,22.840,-32.494,-17.478,20.000,-32.867,-14.928,21.201,-36.295,-13.590,23.599,-35.243,-10.805,22.960,-37.601,-7.784,24.042,-34.814,-5.331,20.706,-32.911,-5.651,20.371,-29.201,-6.604,23.613,-27.364…	MCELCGTSINMDCPCGPCPGQPVYAKDIKDVPAWAKQHHEWPVATEVAKLKKLEVEVQMCCSVCEQKVREAVYEVFEYTIDRPNNRLTVYECPSGGPDHKKLLKALKKAVGKKAKILEPKAEPEPNSPNPESCRCPSSVMVPWPPPCIVLCPPFITNPYYLHHPTVCYNCFMYPNVACDSCGRM	3218	Physcomitrium patens
job.pdb	AF-A0A2T9YVM9-F1-model_v3.cif	11.700	111	71	6	45	149	98	187	6.400E+00	90	278	188	GEEYKSIHPPLEEMEEPDCAVRQIVKPTEGAAAGDRIRYVQYTDSMFFSPITPYQRAWEALNRYK--GVDPGVLSGRTIIEAR----ERDIEKIAKIEVDCELYDTARTGL	KKRKQAPEPQPAWITPPPTRVRFI----------DLMVDIRVRGYSRVS--TGDIKKDFRKAGFDMTKIKNISQRNVVIFTVMATYQQRFDEKVNN-------FD--GLSI	29.888,29.375,-10.977,27.689,27.906,-8.181,28.589,24.251,-7.535,25.441,22.394,-6.366,26.576,20.260,-3.412,25.406,16.728,-4.285,24.004,15.460,-0.908,24.098,11.785,-2.090,26.344,10.401,0.670,25.466,6.624,0.496,26.753,6.068,4.096,24.225,8.614,5.475,21.398,6.868,3.569,22.528,3.398,4.798,22.613,4.723,8.419,19.069,6.180,8.054,17.827,2.839,6.592,19.435,0.894,9.525,17.896,3.234,12.152,14.519,2.916,10.388…	MNQKQNNNNPERNALMERVFEEKWASFKRTVLNPKTNTLGEYQRLKKTGLEILQHPTTGGKRPPPTGNWPSSSKLSPPKQSSSKHLESLDKQWNNWGKKRKQAPEPQPAWITPPPTRVRFIDLMVDIRVRGYSRVSTGDIKKDFRKAGFDMTKIKNISQRNVVIFTVMATYQQRFDEKVNNFDGLSIV	61424	Furculomyces boomerangus
job.pdb	AF-A0A520HWM7-F1-model_v3.cif	9.400	95	56	7	55	133	44	124	6.400E+00	90	278	194	LEEMEEPDCAVRQIVKPTEGAAAGDRIRYVQYTDSMFFSPITPYQRAWEALNR-----------YK--GV-DPGVLSGRTIIEARE--RDIEKIA	IDQSKQPT-QDERSQGPRAG---FEDTVWFRMDIG----------RRQNADPRWILPLICRRGHITKSEIGAIRIGPNETAFEIPRAVASRFSAA	23.366,0.257,-10.195,24.436,-3.114,-11.664,21.669,-5.578,-10.690,23.094,-8.665,-8.960,21.899,-11.538,-11.182,21.013,-14.650,-9.173,22.396,-18.040,-10.412,18.809,-19.073,-11.387,18.215,-15.828,-13.387,21.555,-16.476,-15.147,20.500,-20.049,-16.053,17.174,-18.664,-17.398,19.023,-15.932,-19.386,21.219,-18.644,-21.044,18.072,-20.597,-22.093,16.375,-17.433,-23.446,19.510,-16.482,-25.473,19.595,-20.036,…	QPVEVEEEDRALAVRLMAEKTPEDIAAALVHMHRATMPQAEDLIDQSKQPTQDERSQGPRAGFEDTVWFRMDIGRRQNADPRWILPLICRRGHITKSEIGAIRIGPNETAFEIPRAVASRFSAAIQRTAQAGEEESGVAIEAMQGAPESGARHDGGGGGRSNASGPRSTLHRAAPRGGPAPARKPPYRGNRERS	28214	Sphingomonas sp.
job.pdb	AF-A0A0G1GJ09-F1-model_v3.cif	15.100	66	46	4	80	138	81	143	6.400E+00	90	278	216	RIR----YVQYTDSM-FFSPITPYQRAWEALNRYKGVDPGVLSG--RTIIEARERDIEKIAKIEVD	TVRSKITEVTFGNSSSLFEA---QKKLYNRISQNKDLFCSFSQGVRETTLIINSSLEDLVGKIFAD	20.903,21.673,-27.820,18.941,18.524,-26.782,20.261,15.201,-28.234,18.426,12.044,-29.454,19.977,10.204,-26.465,18.651,12.812,-23.968,15.105,12.739,-25.443,15.148,8.907,-25.632,16.377,8.764,-21.963,13.517,11.087,-20.862,10.912,8.978,-22.773,12.204,5.751,-21.127,12.578,7.354,-17.619,8.945,8.598,-17.889,7.846,5.000,-18.743,8.800,2.588,-15.902,7.432,-0.355,-18.009,9.669,0.474,-21.007,12.685,0.921,-18.…	MITISQVASTIIENSPFLEDGLKKGIINISALARLIKPEIEKKLHKKIESGAIIVALNRLNNKLSARLSESRFLESIGNITVRSKITEVTFGNSSSLFEAQKKLYNRISQNKDLFCSFSQGVRETTLIINSSLEDLVGKIFADEKVIYKYSGLSSVTITYPVWIVETPGFYYIILKLLAWHGINIFEIISTYTELTILVSEKDVERTFALLNRLRR	1618443	Candidatus Gottesmanbacteria bacterium GW2011_GWA2_43_14
job.pdb	AF-A0A6G0VTR0-F1-model_v3.cif	12.200	90	66	5	49	136	103	181	6.400E+00	90	278	247	KSIHPPLEEMEEPDCAVRQIVKPTEGAAAGDRIRYVQYTDSMFFSPITPYQRAWEALN--RYKGVDPGVLSGRTIIEARERDIEKIAKIE	QSPNP---SAEDAQTS---FTEPVANTITKHIIPPPIFIKCFDDFP----GVCTELINLISVDNFHCKASADRLKIQTANPE-SYRALVQ	-70.760,9.906,-25.186,-69.612,7.490,-26.824,-67.823,4.303,-27.852,-65.486,1.813,-28.478,-64.018,-1.291,-30.211,-61.759,-3.863,-29.846,-60.191,-6.626,-31.777,-57.624,-9.142,-30.496,-56.150,-12.029,-32.494,-54.100,-14.575,-30.592,-52.412,-17.590,-32.238,-50.057,-19.964,-30.411,-47.006,-22.216,-30.455,-44.222,-23.434,-29.409,-41.053,-25.106,-28.168,-37.665,-24.980,-26.606,-35.283,-27.443,-26.382,-33…	MPNTSTTAKNINNSNTPSLSNQNKNKTIQINNSNKTNINNNLNTPLPNSAEKNGWTTKTSKRTHSSSSYTSSDPPLSPQESRHANKKLFSSRNRYEVFSSMEQSPNPSAEDAQTSFTEPVANTITKHIIPPPIFIKCFDDFPGVCTELINLISVDNFHCKASADRLKIQTANPESYRALVQFLRKENAEFHTYQLQEDKPIRVVIRNIHPTTPCELIKEELVLRLFEVRQVTPVLHRLNKNPLPLFF	307492	Aphis craccivora
job.pdb	AF-A0A3M5G875-F1-model_v3.cif	9.300	96	66	7	67	150	190	276	6.400E+00	90	278	278	QIVKPTEGAAAGDRIRYVQYTDSM--------FFSPITPYQRAWEALNRYKGV-DPGVLSGRTIIEARERDIEKIAKIEV---DCELYDTARTGLR	DQLSVKEGGKLLPTMTTLCIGSGRKDKLRPGDILGA--LTGEAGIAGT---QVGKIAIFDFQAYVAVE-RSMAKQALERLNNGKIKGK---SLRVR	22.378,-22.037,10.252,22.076,-19.216,7.637,18.920,-18.333,5.659,19.074,-15.796,2.809,16.639,-14.914,0.006,19.652,-13.708,-2.099,23.270,-14.977,-2.006,25.609,-12.084,-3.044,29.450,-12.258,-2.684,29.337,-10.407,0.696,26.924,-13.004,2.232,29.153,-15.804,0.823,32.251,-14.236,2.512,30.320,-13.766,5.785,29.064,-17.395,5.703,32.634,-18.765,5.218,33.838,-16.954,8.410,31.088,-18.303,10.714,30.007,-21.667,…	LLFSATYPVGIKQLSSKFMRDPQTVKVEALHADSQIEQIFYEISPEQRLEAVVKVLGHFRPASCVAFCFTKQQVQEVVDHLTAKGMSAVGLHGDLEQRDRDQVLAMFANRSTSVLVATDVAARGLDIDALDMVINVELARDSEIHIHRVGRTGRAGEKGIAVSLVAPSESQRARAIEELQKAPLNWQQYDQLSVKEGGKLLPTMTTLCIGSGRKDKLRPGDILGALTGEAGIAGTQVGKIAIFDFQAYVAVERSMAKQALERLNNGKIKGKSLRVRIL	29438	Pseudomonas savastanoi
job.pdb	AF-A0A1G5BZR2-F1-model_v3.cif	6.300	79	47	4	81	138	204	276	6.400E+00	90	278	295	IRYVQYTDSMFFSPITPYQRAWE-----------------ALNRYKGVDPGVLSGRTIIEAR----ERDIEKIAKIEVD	LYQSNYAVKDYNQT----KKILDKLNAVQETDDGIEIYLLKENKKIIAEISLQGNKLEVACNSKYERNQIKKL--LEEQ	23.215,-5.575,-7.852,20.853,-3.289,-5.882,17.549,-2.748,-7.830,17.785,0.997,-6.978,20.852,1.490,-9.241,18.768,0.144,-12.178,15.642,2.176,-11.266,17.941,5.286,-11.159,19.413,4.322,-14.599,15.822,3.992,-16.029,14.766,7.351,-14.482,17.966,9.042,-15.785,17.167,7.549,-19.212,13.566,8.932,-19.011,14.799,12.509,-18.200,17.368,12.331,-21.064,14.912,11.012,-23.738,11.559,12.737,-22.897,10.194,16.295,-22.6…	MAIDLLTEEIISFAYNNCDNKLLKEIEEDFFNKVKKNQQQYADWLAYDFLLPDKISFGEMFLHQKKEELNDDKRIHVEAGIKGFLSIYEVIKKSDNKALLKNLFTHVVHSVLLQDIVEDVEKHDMVVCRLSSDQESIVISNNIIVLPCQFKTMLVGYVVENYDMAKKHYSYLTYEEYFKKHSIELLKIIDRLLSFQNQAADVTLYQSNYAVKDYNQTKKILDKLNAVQETDDGIEIYLLKENKKIIAEISLQGNKLEVACNSKYERNQIKKLLEEQLNGNIIHMKDEELTIDDLL	1120976	Alkaliphilus peptidifermentans DSM 18978
job.pdb	AF-A0A7S0AV86-F1-model_v3.cif	15.500	103	74	8	58	155	3	97	6.400E+00	90	278	318	MEEPDCAVRQIVKPTEGAAAGDRIRYVQYTDSMFFSPITPYQRAWEALNRYKGV-DPGVLS--GRTIIEARERDIEKIAKIEVDCELYDTARTGLR--GRTVH	TLAARCSLLLLWLLPR-AGAAPGQHRVIVRFAEGEGL--PAGGLSE-LGARPGVVKVEALPHVGLVVADCSSLQAEELLVQEL--EED--PSVELATPDTMLH	6.295,-38.120,40.173,2.890,-38.747,38.645,1.655,-36.293,35.974,-1.801,-34.807,36.326,-2.079,-33.904,32.670,-4.159,-30.726,32.647,-6.525,-31.951,29.937,-7.470,-28.646,28.362,-10.927,-29.976,27.556,-11.667,-27.741,24.589,-15.318,-27.171,25.479,-16.240,-25.605,22.243,-19.639,-24.561,23.486,-20.886,-24.845,19.971,-23.857,-22.577,19.753,-25.412,-25.624,18.131,-29.075,-24.689,18.027,-30.401,-27.471,20.…	MATLAARCSLLLLWLLPRAGAAPGQHRVIVRFAEGEGLPAGGLSELGARPGVVKVEALPHVGLVVADCSSLQAEELLVQELEEDPSVELATPDTMLHLLSGVAGAAPGAGAARGGGGGQPPAEEPEFRPMQDLRQCSAQSGCAALKLVGNCCPANDGLMLACCDGPTRENLVAFKSYHGWYIVAEEGGAVNVNRNKLNDWEKFQLFYNDDGSVSLLSHWGKYVGADAEGWVNATSSLIGDDERFQLIRHEDNTVSLKTTHGKYIAAEAHGVLKADRKYLDDWEKFEMVLVGGPGQRFPNDANFSALWGMHHYDDKDID	73915	Pyrodinium bahamense
job.pdb	AF-A0A3F2Y560-F1-model_v3.cif	16.300	55	36	3	83	133	8	56	6.400E+00	90	278	321	YVQYTDSMFFSPITP---YQRAWEALNRYKGV-DPGVLSGRTIIEARERDIEKIA	QLFVR------PIGPDTKHEEIEEFFSEVGPIKELRMMPGYAFIEYETPEVAKKA	-5.458,14.406,-15.230,-3.751,10.967,-15.117,-0.691,11.627,-12.938,2.302,9.511,-14.082,5.153,8.590,-11.709,8.455,10.201,-12.816,10.248,7.550,-10.646,8.278,4.320,-11.359,8.467,2.377,-14.637,5.942,-0.194,-15.900,7.491,-2.975,-18.027,5.522,-5.341,-20.378,5.472,-8.037,-21.826,7.460,-10.064,-19.286,7.702,-13.755,-20.154,6.391,-16.164,-17.423,9.927,-17.695,-17.259,11.487,-14.328,-16.216,12.772,-14.230,-…	MVEYSDVQLFVRPIGPDTKHEEIEEFFSEVGPIKELRMMPGYAFIEYETPEVAKKAFSEFIEKPFKGENLQIEYAKKKPEYAKKGLYRAKVTNLPEGTAWQDFKDFIRDEVKVHPTFVRIPQDEPTICYLEFSSEDDLTAAIEQLGQLQYKDVQLSAEKDNSPYIASASRPLSSRRRRGGFRGGFRGRGGFRGGYRGSRGYGYRSGPPPYRGYRSGPPPGEYDEPPADYDDGPSYRDQLPAGPRGYPPRSRGYPPRDYPPRGGYRDEYQPRGRSRRDGPPMNDPRDEPPRSAESDYRSNRNSEGGYSGNDDYGRDRSPERY	5007	Brettanomyces bruxellensis
job.pdb	AF-A0A817GH11-F1-model_v3.cif	10.400	67	47	4	79	137	115	176	6.400E+00	90	278	329	DRIRYVQYTDSM-----FFSPITPYQRAWEALNRYKGVDP---GVLSGRTIIEARERDIEKIAKIEV	TYTPYFYVGAKLERENDVYAY---LSKRY--HNRCLSCDLIGKGDLGTFIRLRFHDINDLMKVHKEL	-12.140,-18.870,-32.390,-10.983,-16.355,-29.734,-13.263,-13.386,-28.880,-11.798,-10.133,-30.162,-12.783,-7.529,-27.551,-10.345,-6.064,-25.050,-10.845,-2.303,-24.902,-7.592,-0.724,-23.654,-9.017,1.912,-21.263,-6.424,4.691,-20.950,-7.193,6.154,-17.498,-6.206,9.795,-17.072,-5.240,10.367,-13.406,-6.183,13.933,-12.471,-4.010,15.641,-9.841,-5.261,15.356,-6.269,-3.615,18.353,-4.621,-3.407,17.260,-0.987,…	MFPSNQSVQLYYMEFLRCARCSHEFEYENPSYRPIYVLLRISICFYKYSPFPLSADYRIDQLYGYLRYSRFEERIGWLYNLQSCELFDEERRRFLSAFNLYFIGNKDDRFNIYITYTPYFYVGAKLERENDVYAYLSKRYHNRCLSCDLIGKGDLGTFIRLRFHDINDLMKVHKELQSIVKRNIEREKEQQSHPELVVLKRTTSSNLTSDLIVDGLSNANVAEKKIDGIIELREFDVPYHIRVCIDLKINVGLWYGILDQSNSGPLNQLLLKLDLIEQLEPIIFAFDIECTKTPLKFPSAASDQINILKDYCFILTTSFQSLQLEGNKF	2762512	Rotaria sp. Silwood2
job.pdb	AF-A0JUN6-F1-model_v3.cif	15.000	60	37	2	80	135	289	338	6.400E+00	90	278	341	RIRYVQYTDSM----FFSPITPYQRAWEALNRYKGVDPGVLSGRTIIEARERDIEKIAKI	RAAHIRYSNGPAADAFT----------RAASAFSGVEVSSSGPVTQIVFQPKHIPALTAA	45.634,-54.942,27.146,45.001,-51.287,26.142,42.754,-49.009,28.281,39.842,-47.017,26.719,39.551,-43.404,28.037,36.125,-42.409,29.536,33.502,-40.328,27.690,33.502,-36.599,27.114,29.862,-35.446,27.133,28.359,-34.011,23.930,28.193,-30.288,24.527,24.926,-29.493,22.798,25.870,-26.001,21.693,22.417,-24.458,21.507,22.250,-22.722,18.110,20.792,-19.519,19.612,21.613,-16.935,16.997,19.141,-16.653,14.142,21.…	MGKRPPGGALQTETMTDSKTCHVDTLPRIKAAGQSCSECPFRKSNIDRPHFNDQYSQTEFTRLWRSIAVEGKFFGCHLTDADYHPVPQESLDMGYQKPADIGARRECAGSVALIRREMRLAESYPNHATYIKARPAGLSKHAFLVLSKRLKGMMEPPVRFAVKPDESDVIDPMERIDTTSFEWAVNTEGAAAILLAIESVIGSLCECPVCTNHTTAHKARPFLTAEGMAVDADEELHGLLSSMSAAGIQTMDSCINMADALEKLWPERTATLVRAPIGKMNYSSMIRSRAAHIRYSNGPAADAFTRAASAFSGVEVSSSGPVTQIVFQPKHIPALTAAAKR	290399	Arthrobacter sp. FB24
job.pdb	AF-A0A7J8ETX0-F1-model_v3.cif	8.600	104	73	6	69	163	71	161	6.400E+00	90	278	344	VKPTEGAAAGDRIRYVQYTDSMFFSPITPYQRAWEALNRYKGVDPGVLSGRTIIEARERDIEKIAKIEVDCELYDTA-------RTGL--RGRTVHGHAVRLDK	SRPRPL-----NTWKIFVGNV--SAACTSQELRSLFERRGRVIECDVVKDYAFVHMEKEADAKAAIAQL-----NGKEVKGKRINVELSTKGQK-KGPGLAIQS	12.718,-3.029,-14.068,10.947,-1.823,-10.872,10.349,-4.426,-8.111,7.901,-4.014,-5.213,8.908,-5.612,-1.879,5.886,-5.715,0.466,5.780,-6.736,4.140,9.240,-5.249,4.965,9.720,-3.515,8.316,10.862,0.039,7.436,12.133,0.638,11.031,14.312,-2.487,11.014,15.061,-3.215,7.312,17.637,-1.002,5.580,17.800,-0.238,1.814,21.378,-1.650,1.983,20.183,-5.035,3.343,17.580,-5.181,0.540,20.252,-4.168,-2.008,22.529,-6.995,-0.…	MKIFVGNVDGADTTPEELAALFAPYGTVMSCAVMKQFAFVHMRENAGALRAIEALHGHELRPGRALVVEMSRPRPLNTWKIFVGNVSAACTSQELRSLFERRGRVIECDVVKDYAFVHMEKEADAKAAIAQLNGKEVKGKRINVELSTKGQKKGPGLAIQSGDKTKKPGAGDTAFPGAGGFSATFDYQQAFGNSTGGFDGQARQPTPPFFGRDRSPLRRSPPRASYVAPLTAQPATYRAQPSVSLGAAYRAQPSASLGVGYRTQPMTAQAASYRAQPSVSLGAPYRGQLASPSSQSAAASSLGPYGGAQPSALSSYGGQPAAASSHLRFFIPSAMWAFPRRRSF	27622	Molossus molossus
job.pdb	AF-A0A2R5GV71-F1-model_v3.cif	14.400	97	72	6	46	136	147	238	6.400E+00	90	278	361	EEYKSIHPPLEEMEEPDCAVRQIVKPTEGAAAGDRIRYVQYTDSMFFSPITPYQRA--WEALNRYKGV-DPGVL--SGRTIIEAR-ERDIEKIAKIE	SVRKKKCDPFASARDNDWL--GAGRETSFSRPSRSLETITLAMDGLE---NYEVRSDVETVVIKVQGVISVTANPSRGFVRIGTRDEIDIVERALVR	31.788,5.999,-6.371,30.965,2.317,-6.244,27.338,1.857,-5.193,27.714,-1.367,-3.270,25.605,-4.301,-4.426,22.650,-4.100,-2.078,21.765,-7.816,-2.304,19.804,-8.449,-5.544,17.344,-11.146,-4.085,15.212,-8.614,-2.083,14.469,-5.678,-4.490,12.125,-7.836,-6.639,10.373,-9.305,-3.547,9.896,-5.832,-1.943,8.667,-4.364,-5.274,6.128,-7.280,-5.567,4.936,-6.709,-1.978,4.525,-2.936,-2.633,2.654,-3.796,-5.874,0.327,-6…	MDTAGIDVPNSRAIAKQLLTLAQDPDNQPFIVQEQGCLAGLVQYVQHEDIDVVLIATRALQFLSSHPKNKTAMREFPALVENVKLAKTRSHENPRLDEFARGTLANLGVPVRGYPSGESSDGDEDEENNVDAENVDCTNATSGWRHSVRKKKCDPFASARDNDWLGAGRETSFSRPSRSLETITLAMDGLENYEVRSDVETVVIKVQGVISVTANPSRGFVRIGTRDEIDIVERALVRALSLAGHLAKVVVAPGAARSHVTETKEDGDEYSDDCENYEGYGGFDGDEAEDDDYPEYLEEEDYDDDLSEEGARIARHGFSSLEARLEQQRREEEARKLEKSSRLIGKMSSALSNASSWLMGY	2315210	Hondaea fermentalgiana
job.pdb	AF-A0A6P6E2J6-F1-model_v3.cif	7.700	77	62	4	58	133	213	281	6.400E+00	90	278	373	MEEPDCAVRQIVKPTEGAAAGDRIRYVQYTDSMFFSPITPYQRAWEALNRYKGV-DPGVLSGRTIIEARERDIEKIA	APFPRASLKSSISRGWV-----EMVKLFIGNLPREA--TE-QEIRSLFEQYGKVLECDIIKNYGFVHIEDKTAAEDA	1.811,-5.243,-21.827,2.363,-6.928,-18.423,2.712,-10.755,-18.439,2.383,-13.082,-15.431,4.900,-15.974,-15.263,3.837,-18.568,-12.661,5.785,-21.595,-11.376,9.140,-19.692,-11.473,11.820,-20.633,-8.915,12.720,-17.175,-7.553,15.768,-18.586,-5.664,17.489,-19.956,-8.807,15.897,-17.884,-11.647,17.315,-14.417,-12.350,15.326,-11.553,-13.967,18.028,-11.480,-16.728,17.511,-15.218,-17.517,13.742,-14.651,-17.733…	MKIFVGNVDGADTTPEELAALFAPYGTVMSCAVMKQFAFVHMRENAGALRAIEALHGHELRPGRALVVEMSRPRPLNTWKIFVGNVSAACTSQELRSLFERRGRVIECDVVKGLRQLALTIANQEEDLRGRPPLTLLNGQSCGRLTSPTTQSHCCGRRHFSVLSEASAPRGRGPADFRAVRDSEPFRCFSSVLLNLISLLWASGCFCGVAACAPFPRASLKSSISRGWVEMVKLFIGNLPREATEQEIRSLFEQYGKVLECDIIKNYGFVHIEDKTAAEDAIRNLHHYKLHGVNINVEASKNKSKASTKLHVGNISPTCTNKELRAKFEEYGPVIECDIVKDYAFVHMERAEDAVEAIRGLDNTEFQGGMCVG	10160	Octodon degus
job.pdb	AF-A0A829A5J4-F1-model_v3.cif	11.100	72	57	3	81	150	166	232	6.400E+00	90	278	377	IRYVQYTDSMFFSPITPYQRAWEALNRYKGVDPGVLSGRTIIEA--RERDIEKIAKIEVDCELYDTARTGLR	HRIVLIQLSRIHDP---LINTWLKEHQQIFYYQRNYGDRILITLLLEADEVDGFCCFV--QENIPDQEWLIS	-16.223,9.292,9.769,-15.090,7.142,12.736,-16.699,3.697,13.259,-18.301,3.136,16.699,-19.181,-0.060,18.577,-21.550,0.229,21.576,-21.357,-2.662,24.113,-23.933,-2.908,26.951,-26.090,-5.842,28.242,-29.037,-3.408,28.568,-30.679,-3.096,25.087,-32.482,0.060,26.389,-29.106,1.791,27.084,-27.798,0.859,23.576,-30.972,2.369,22.036,-30.736,5.445,24.314,-27.080,6.064,23.274,-28.024,5.752,19.545,-30.600,8.598,19…	MYQVLLVDDEYMILNGLKKIIDWKSLGFQIVATAENAKEGLSVLEQQRIDLVVTDVTMPEINGLEFIEAAQKEHHNFEFMILSGYQEFDYLKGGMQLGAVNYLMKPVNKFELIESLKKIKTRLDQQNEQKNQQEIYQELLFSQWLNEELDEASEEEIIGQISEKQHRIVLIQLSRIHDPLINTWLKEHQQIFYYQRNYGDRILITLLLEADEVDGFCCFVQENIPDQEWLISIGEETDSLDKIPETFQQAKDNLQLHQFYGDKDEHVFYAIQATIKEQTIDFSSFRRVLQNKRLDDAQKMITDFFEQFQLAAMMPEDIRYSSFLLFMEIQRELIDLEDEEYLQGIEKIHQAKRCKNSTSYFCRSSKSTRDRKNTVAM	1138917	Enterococcus faecium EnGen0026
job.pdb	AF-A0A432RJ34-F1-model_v3.cif	17.100	76	46	5	78	139	175	247	6.400E+00	90	278	410	GDRIRYVQ-YTDSMFFSPITPYQRAWEALNRYKGVDPGVLSG----RTIIEA-------RERDIEKIA--KIEVDC	ARPLRLVTLRTAGIGESS---IQERLESVDFPDNVRLSFRTGPLENQTKLLFQPYVPIERLRAFTKQVAQAIGSPV	-4.700,-10.341,-27.534,-1.231,-8.696,-27.474,1.337,-10.464,-25.256,2.815,-8.056,-22.695,6.025,-8.815,-20.805,7.604,-6.749,-18.023,11.159,-6.890,-16.761,13.087,-5.149,-14.000,16.847,-4.594,-13.953,18.663,-4.548,-10.597,20.897,-6.854,-8.498,18.991,-5.541,-5.404,15.735,-6.886,-6.952,17.325,-10.278,-7.878,18.787,-10.600,-4.334,15.436,-9.502,-2.766,16.951,-6.488,-0.910,14.210,-4.476,-2.678,10.718,-5.8…	MPVVEIFSQGDEIVTGQTVDTNAAWLSEQFVLAGFHVRRHTTVGDRLDELAGLLREVAARADFCVCTGGLGPTADDLTAEAVGLAFDRPLECDPEAERQIEAYFTRAGRDMPRANLKQAMLPGGARRIDNSWGTAPGFALQDDRCHFAFLPGVPFEMKNMFLESVRAQLGLYWNARPLRLVTLRTAGIGESSIQERLESVDFPDNVRLSFRTGPLENQTKLLFQPYVPIERLRAFTKQVAQAIGSPVFGIDGLDEDPGDLLDVIGRGMTRESHRLSVLETLSCGQVASRCAGAHWFIECTVVRDHVQALAKLGLAGPSLLEKSALLEGAASLAQALRRQAASDLAIAQLWDFDQDLLAERSSVVNVYTALAATSAVYTDHCTVGGTRPRKQAVAATRAL…	39769	Methylococcus sp.
job.pdb	AF-A0A3M4DKA0-F1-model_v3.cif	14.400	104	77	5	41	139	299	395	6.400E+00	90	278	410	HRAPGEEYKSIHPPLEEMEEPDCAVRQIVKPTEGAAAGDRIRYVQYTDSMFFSPITPYQRAWEALN--RYK--GV-DPGVLSGRTIIEARERDIEKIAKIEVDC	NNAPRGDRPERSGSSDRGDRPERERRAPVPLAEG------RARCRTALGA-RDGIAAKNLLGAILNEGGLAREAIGRIQVRDSFSLVELPEDGLERLLTKLKDT	-37.700,1.487,10.720,-38.389,-1.275,13.321,-34.784,-2.623,13.408,-31.414,-1.046,14.309,-28.126,-2.901,13.664,-24.845,-1.609,15.105,-21.948,-3.416,13.401,-18.303,-2.989,14.586,-19.625,-0.959,17.582,-16.201,-0.693,19.359,-14.772,0.788,16.133,-17.621,3.382,15.861,-16.734,4.716,19.352,-12.972,4.965,18.621,-13.795,7.287,15.683,-15.783,9.608,18.021,-19.292,8.750,16.629,-20.694,8.590,20.219,-22.596,11.9…	MNHLVLDEADEMLKLGFMDDLEVIFKAMPETRQTVLFSATLPQSIRAIAERHLRDPKHVKIQTKTQTVTAIEQAHLLVHADQKTSAVLSLLEVEDFDALIMFVRTKQATLDLASALEAKGYKAAALNGDIAQNQRERVIDSLKDGRLDIVVATDVAARGLDVPRITHVFNVDMPYDPESYVHRIGRTGRAGREGRALLLVTPRERRMLQVIERVTGQKVAEVRLPDAQAVLDARIKKLTNSLSPLVADAESTHGDLLDRLTADIGCSPRALAAALLRKATNGQALTLAAIERERPLVPNNAPRGDRPERSGSSDRGDRPERERRAPVPLAEGRARCRTALGARDGIAAKNLLGAILNEGGLAREAIGRIQVRDSFSLVELPEDGLERLLTKLKDTRVAG…	53707	Pseudomonas amygdali pv. lachrymans
job.pdb	AF-M2YHC6-F1-model_v3.cif	10.300	97	77	4	41	133	31	121	6.400E+00	90	278	416	HRAPGEEYKSIHPPLEEMEEPDCAVRQIVKPTEGAAAGDRIRYVQYTD---SMFFSPITPYQRAWEALN-RYKGVDPGVLSGRTIIEARERDIEKIA	HTALTMDHSTLSD---TEADPQRP---VGAPAQDASPEQERVRRTVVFHDRETMVRSIGQADSALTQIELARPGTHLRAHDLTVSVDGRAEDVAVVV	-36.689,-13.139,49.530,-36.251,-14.040,45.885,-37.482,-14.951,43.179,-39.641,-14.606,40.024,-38.512,-16.625,37.033,-39.803,-15.866,33.518,-40.067,-18.990,31.246,-38.521,-19.923,27.884,-40.341,-21.989,25.346,-38.258,-24.387,23.211,-38.007,-24.969,19.365,-40.064,-26.887,16.721,-39.775,-28.211,13.775,-38.507,-29.414,10.381,-40.961,-30.738,7.764,-40.791,-32.025,4.194,-40.370,-32.223,0.890,-42.544,-32…	MGPRTAPRPAPAAASRAEQTTRSATEGGSGHTALTMDHSTLSDTEADPQRPVGAPAQDASPEQERVRRTVVFHDRETMVRSIGQADSALTQIELARPGTHLRAHDLTVSVDGRAEDVAVVVALLEEIRALASQGTLVTPQVIAQLMGILGRDAAARPSSALNQDILSSRGRTIRPKTINQKLYVDAIDDHTVTFGIGPAGTGKTYLAMAKAVQALQRKEVSRLILTRPAVEAGERLGFLPGSLNEKIDPYLRPLFDALHEMLDPDAIPKLMEAGTIEVAPLAYMRGRTLNDSFIILDEAQNTTPEQMKMFLTRLGFGSKIVVTGDITQVDLPGGTSSGLRQVEHILHGVEDIAFPELTSDDVVRHELVGRIVDAYEVFGVTNRRRQERRERKDAGREAA…	1236550	Kocuria palustris PEL
job.pdb	AF-A0A1B6LJN9-F1-model_v3.cif	14.200	91	64	6	62	152	15	91	6.400E+00	90	278	434	DCAVRQIVKPTEGAAAGDRIRYVQYTDSMFFSPITPYQRAWEALNRYKGVDPGVLSGRTIIEARERDIEKIAKIEVDCELYDTARTGLRGR	DMNLQTVFK--DGSKG---LITVEATVDTGFEN-VALDECKEVFGSE--LLAVTSRGRIFFTIHQEKYEKVHELRSI----DN--LYLVSA	-36.959,-14.316,4.213,-33.253,-13.329,4.028,-32.288,-12.141,0.514,-28.825,-13.661,0.102,-27.253,-10.965,-2.096,-25.463,-13.049,-4.727,-21.748,-12.236,-4.533,-20.861,-11.340,-8.096,-17.137,-11.696,-7.860,-16.437,-9.133,-10.626,-13.879,-11.394,-12.308,-13.561,-9.571,-15.609,-10.289,-7.639,-16.278,-12.282,-6.118,-19.203,-12.076,-2.291,-18.774,-8.598,-1.059,-17.821,-9.363,2.496,-18.996,-5.607,3.307,-…	MVRILNYRILTKFRDMNLQTVFKDGSKGLITVEATVDTGFENVALDECKEVFGSELLAVTSRGRIFFTIHQEKYEKVHELRSIDNLYLVSALIPNLNFSSDDKDIDLELIKILAETLEWKTALGIWKECTTFNGNLYPTIEEHDESSKMKIKLLEKLNSQGMTDRIAVTSVLNSSSSVLRFRVTCNRSGKHSFGSMDAARDFGGKLHDVFHWVVDLTSYNIDIVLNIIDNMAYVALGLTRQSKHRRNITHFGPTTLRATVCYNLLRLSSPQVGDIVIDPLCGGGSIPIEGALAYPSTYQICGDSHDKAVNRSRCNIESQKDKSLSVDVLQWNATSLPLLTASVDVFVTDLPFGKRSGHKKDNRVLYKEVLMELGRVVRPHSGRAVLLTHDKRTFVRVLP…	36148	Graphocephala atropunctata
job.pdb	AF-A0A5Q4ESX9-F1-model_v3.cif	16.600	102	64	7	64	153	174	266	6.400E+00	90	278	443	AVRQIVKPTEGAAAGDRIR-YVQYTDSMFFSPITPYQRAWEALNRYKG--VDPGVLSGRTIIEA-------RERDIEKIA--KIEVDCELYDTARTGLRGRT	FVKPRLRPPVG----GVIRTRVIHTFGLPEAT--IAERLGELMARLRNPVIGTTASGGTVSCRIRYAGPEERASAAIEEAERAVRAAVAPYDF---GADDDT	-13.593,-9.283,43.333,-15.566,-6.855,41.130,-15.781,-8.402,37.630,-13.045,-6.448,35.765,-14.326,-5.704,32.223,-12.119,-7.671,29.748,-11.826,-6.195,26.224,-11.862,-9.531,24.304,-14.198,-8.304,21.506,-14.268,-4.813,19.930,-16.373,-2.950,17.358,-15.352,0.127,15.317,-17.972,2.741,14.324,-17.083,5.398,11.722,-19.324,8.479,11.363,-19.459,10.661,8.239,-21.766,11.278,5.247,-18.646,11.298,2.992,-17.900,7.…	MADRLIHDAAAVLSIGDELILGQTLDTNSAWLSGRLTELGVRVVEHATVDDDCEAIAAAIRRLAARSRLVIVTGGLGPTIDDLTRRALADALGEGLVEDGQMLSAIRLYFAARGTEMPENNRLQALRPESASALGNAQGTAPGLHARLEIEGASADCFCLPGPPSEMRPMFEEFVKPRLRPPVGGVIRTRVIHTFGLPEATIAERLGELMARLRNPVIGTTASGGTVSCRIRYAGPEERASAAIEEAERAVRAAVAPYDFGADDDTLAAATLNELRRVGERLVVAESCTGGGLGALLTEVPGSSDVFRGGWITYANEMKLGALGVEKRALEAHGAVSAEVACAMARGALRAAEAAGARAQHALAITGVAGPGGGSKEKPVGTVWIARATTRDGDDEIDA…	2026777	Phycisphaeraceae bacterium
job.pdb	AF-A0A5C9CMP1-F1-model_v3.cif	14.700	136	88	9	41	163	13	133	6.400E+00	90	278	533	HRAPGEEYKSIHPPLEEMEEPDCAVRQIVKPTEGAA--AGDR------IRYVQYTDSMFFSPITPYQRA--WEALNRYKGV-DPGV--LSGRTIIEARERDIEKIAKIEVDCELYDTARTGLRGRTVHGHAVRLDK	HHDPIHGHEPQHAP---DVPQGCGITCCGGGQTGVASVAADKPVPDAGLIQTPIRILQMC---CPTEEALLQKKLGPMAGVAGMEFNLMRRLLTVTHEPTTIEPILQAVR------SLGFTAE---LVGHAPAQTE	-35.038,48.663,0.708,-37.859,47.345,-1.043,-39.894,45.411,-2.738,-42.152,43.315,-4.774,-43.910,40.008,-4.445,-46.309,37.484,-6.048,-46.486,34.339,-7.914,-47.424,31.644,-10.490,-49.059,28.299,-9.647,-48.642,25.057,-11.582,-51.400,22.519,-10.899,-51.252,18.738,-11.185,-53.069,17.161,-14.144,-54.171,13.606,-13.600,-56.152,12.100,-16.416,-57.272,8.396,-16.176,-58.850,5.799,-18.325,-59.463,2.011,-18.9…	MSSQNQPSSHEHHHDPIHGHEPQHAPDVPQGCGITCCGGGQTGVASVAADKPVPDAGLIQTPIRILQMCCPTEEALLQKKLGPMAGVAGMEFNLMRRLLTVTHEPTTIEPILQAVRSLGFTAELVGHAPAQTEPSPEPAKPWWPLALAGLTAIASEAAQWAGLPTWVAAVLAIVAVLACGISTFKKGWIALRNGNLNINSLMSIAVTGALLIGQWPEAAMVMVLFTIAELIEAKSLDRARNAIRGLMQLTPERATVRQADGSWCEVAAPSVQVGALVRIQPGARIALDGRITSGRSSINQAPITGESLPVDKTVGDEVFAGTVNESGSFDYAVTAASDDSTLARIIHAVEAAQGARAPTQRFIDQFARIYTPAVFAMALAVAVLPPLLTDGDWLGWVYK…	1871071	Comamonadaceae bacterium
job.pdb	AF-A0A3M5ZAT1-F1-model_v3.cif	15.300	117	82	7	41	150	452	558	6.400E+00	90	278	563	HRAPGEEYKSIHPPLEEMEEPDCAVRQIVKPTEGAAAGDRIRYVQYTDSMFFSPITPYQRAWEALN--RYK--GV-DPGVLSGRTIIEARERDIEKIAKIEVD--CELYDTARTGLR	NNAPRGDRPERSGSSDRGDRPERERRAPVPLAEG------RAR-CRTALGARDGIAAKNLLGAILNEGGLAREAIGRIQVRDSFSLVELPEDGLERLLTKLKDTRVAGK---QLKLR	-2.043,-23.050,18.310,-5.357,-22.641,16.349,-7.536,-19.503,15.877,-10.265,-21.153,18.038,-7.757,-21.344,20.961,-7.455,-17.482,20.895,-11.067,-16.971,22.170,-12.699,-16.337,18.742,-16.269,-17.501,17.970,-16.972,-20.378,15.554,-18.422,-17.875,13.009,-15.077,-15.990,12.843,-13.024,-19.251,12.826,-15.028,-20.582,9.809,-14.583,-17.263,7.930,-10.781,-17.337,8.633,-10.476,-21.008,7.503,-12.548,-20.278,4…	MSFASLGLSEALVRAIEAAGYTQPTPVQQRAIPAVLQGRDLMVAAQTGTGKTGGFALPILERLFPNGVPDKSQRHGPRQPRVLVLTPTRELAAQVHESFKLYARDLKFVSACIFGGVGMNPQVQAMSRGVDVLVACPGRLLDLAGQGSVDLSHVEILVLDEADRMLDMGFVHDVKKVLARLPAKRQNLLFSATFSNDITSLAGKLLHNPERIEVTPPNTTVERIEQRVFRLAANHKRSLLAHLITVGAWEQVLIFTRTKHGANRLAEYLDKHGLAAVAIHGNKSQNARTKALADFKAGDVRIMVATDIAARGLDIDQLPHVVNFELPNVDEDYVHRIGRTGRAGREGRALLLVTPRERRMLQVIERVTGQKVAEVRLPDAQAVLDARIKKLTNSLSPLV…	235275	Pseudomonas coronafaciens pv. coronafaciens
job.pdb	AF-A0A3M4WY64-F1-model_v3.cif	8.300	96	67	7	67	150	482	568	6.400E+00	90	278	570	QIVKPTEGAAAGDRIRYVQYTDSM--------FFSPITPYQRAWEALNRYKGV-DPGVLSGRTIIEARERDIEKIAKIEV---DCELYDTARTGLR	DQLSVKEGGKLLPTMTTLCIGSGRKDKLRPGDILGALTGEA---GIAGT--QVGKIAIFDFQAYVAVE-RSMAKQALERLNNGKIKGK---SLRVR	-19.314,49.053,-32.024,-19.066,50.858,-28.988,-19.001,51.646,-25.747,-17.821,52.747,-22.907,-15.914,53.582,-19.692,-16.045,56.113,-17.257,-13.375,57.070,-14.678,-12.153,56.968,-11.123,-11.354,58.445,-8.324,-9.070,58.134,-5.320,-9.111,57.447,-1.578,-5.983,58.637,0.333,-4.706,57.292,3.726,-4.753,57.693,7.583,-4.119,55.890,10.463,-3.489,54.547,13.413,-3.275,51.179,15.343,-3.375,51.292,19.216,-0.500,…	MAGGHPHNPAVSPAGPFPDGPCYTPLRAATLEPQPRPPAGIFLPGYRAHAPRSLLDSVGVTGAAIRIAHDHLLGLYGPLREQARSHDLYRGARSDWRVIHYATFLFCRSTVVTNTAFNSLPLSAAMLANLESLGYAEMTPIQAQSLPVILKGMDLIAQAKTGSGKTAAFGIGLLNPINPRFFGCQALVMCPTRELADQVAKEIRRLARSEDNIKVLTLCGGVSFGPQIGSLEHGAHIIVGTPGRIQQHLRKGSLVLDGLNTLILDEADRMLDMGFYDAIADIIEQTPQRRQTLLFSATYPVGIKQLSSKFMRDPQTVKVEALHADSQIEQIFYEISPEQRLEAVVKVLGHFRPASCVAFCFTKQQVQEVVDHLTAKGMSAVGLHGDLEQRDRDQVLAMF…	360922	Pseudomonas savastanoi pv. fraxini
[truncated: 430 more rows]
