# Supplementary material for: Peptide binder design with inverse folding and protein structure prediction
Source: Commun Chem. 2023 Oct 25;6:229. doi: 10.1038/s42004-023-01029-7 (PMC10600234; doi:10.1038/s42004-023-01029-7)
Supplement: Supplementary file 9 — Supplementary Software [file 42004_2023_1029_MOESM9_ESM.zip › binder_design/data/Foldseek_results/alis_mgnify_esm30.m8]

job.pdb	MGYP002521076312.pdb.gz	13.700	80	53	3	76	153	242	307	5.864E-01	126	278	327	AAGDRIRYVQYTDSMFFSPITPYQRAWEALNRYKGVDPGVLSGRTIIEA--RERDIEKIAKIEVDCELYDTARTGLRGRT	MFGDEIKAVTFVSE-------PWAIDQIVDWFGKDIDIKPKGEKYLVSVKTSLRAMEFWAMQYLNA-------VEILTPT	-9.909,-19.076,38.498,-11.830,-16.065,39.266,-15.341,-17.003,38.639,-16.223,-14.274,36.431,-19.607,-13.212,37.409,-21.797,-14.966,35.046,-23.908,-11.843,34.624,-21.005,-9.612,33.264,-19.946,-12.415,30.927,-23.482,-12.595,29.553,-23.512,-8.794,28.645,-20.202,-9.117,26.647,-21.313,-12.369,24.997,-24.749,-10.869,23.920,-22.835,-7.939,22.256,-20.508,-10.535,20.531,-23.557,-12.517,19.270,-25.246,-9.35…	MDTFEPKKAALIRILQILQQETDIDHPLKHHEIVDLLDKKYGLTVERKAIGRNISLLNEMGYDIVTTKQGAYLAERTFEDSELRLLIDNVLAGKHVTEIHSRDLINKICSLSNKYFKPRVKHIYRVADWDKTENSDLFYNIEIADEAISENKQVYFRYNKYGADKTLRETSKVTASPYQMILHNQRYYLMAYNDYYKQMNYYRLDRITNIVLTDVPRRPLHEIKSFENGIDYKRFSAQMPYMFGDEIKAVTFVSEPWAIDQIVDWFGKDIDIKPKGEKYLVSVKTSLRAMEFWAMQYLNAVEILTPTSLRDKLRENLIDGVKKYTRN
job.pdb	MGYP000339029599.pdb.gz	15.200	59	41	3	80	135	6	58	6.232E-01	125	278	75	RIRYVQYTDSMFFSPITPYQRAWEAL--NRYKGV-DPGVLSGRTIIEARERDIEKIAKI	AMITVTVKFD------TPKNAGFARLGLRKQSGVFNPRATGGVLTFLVKNREAAQLFRV	-23.835,0.367,16.261,-20.470,1.397,15.079,-17.822,-1.195,15.549,-14.336,-0.019,15.862,-11.865,-2.258,14.285,-8.286,-1.749,14.719,-6.544,-1.254,11.402,-2.883,-1.527,10.435,-1.358,1.299,8.565,1.019,0.240,5.739,3.527,2.726,4.312,5.318,2.114,0.970,7.863,4.384,-0.646,8.380,4.977,-4.353,11.082,6.899,-6.331,8.627,9.436,-7.798,5.246,10.943,-6.819,3.873,9.755,-10.118,4.696,6.149,-9.337,3.170,6.505,-5.838,…	TTRKIAMITVTVKFDTPKNAGFARLGLRKQSGVFNPRATGGVLTFLVKNREAAQLFRVACSKMPGYRRSEDNSAK
job.pdb	MGYP001569751766.pdb.gz	17.100	64	46	3	80	138	157	218	7.479E-01	122	278	235	RIRYVQYTDSMFFSPITPYQRAWEALNRYKGVDPG-VLSGRTIIEAR----ERDIEKIAKIEVD	SIIKKEFNLTSTHSN--GLELIKNLLGNTKDVEINYIAAGKFSIKAQSEDLKKEEKKLKTILED	20.304,5.368,-11.314,21.571,2.049,-12.670,20.232,-1.191,-11.005,22.936,-2.935,-8.984,23.170,-6.597,-7.722,21.109,-6.862,-4.579,18.655,-4.094,-5.448,14.918,-4.789,-4.936,12.788,-4.320,-8.074,9.020,-4.449,-8.710,8.270,-6.688,-11.647,5.212,-7.725,-13.661,5.042,-11.378,-14.528,4.999,-11.510,-18.395,5.098,-15.274,-19.254,6.116,-18.702,-17.901,8.209,-21.011,-20.209,9.120,-24.436,-18.726,10.922,-23.735,…	MGLEEGDLVLCTVDRIVGTTVFVKIEGEGKDGSIILSEIAPGRIRNLRDYVVPKKKIVCKVLRISSDMMDLSLRRVTQKEKKEVIEEYNQEKSYENILKSILGDSSKQIINKIKEKESLYNFFEQAKQNPESLGKIFGLDNSKRILQIINKQKTKKSIIKKEFNLTSTHSNGLELIKNLLGNTKDVEINYIAAGKFSIKAQSEDLKKEEKKLKTILEDIEKMAKEKGMEFSIKEK
job.pdb	MGYP001772927607.pdb.gz	16.800	107	44	5	32	137	5	67	9.538E-01	118	278	75	EEDIVRLLAHRAPGEEYKSIHPPLEEMEEPDCAVRQIVKPTEGAAAGDRIRYVQYTDSMFFSPITPYQRAWEALNRYKGVDPGVLSGRTIIEARERDI-EKIAKIEV	DEQIKELLARRDPK----------------------------------GFYVIP-SDRSSID----LVRHF-----YNDVEFEEVGDLVLIKTRSRRVAERIARILI	-10.055,-17.197,-1.507,-8.926,-14.723,-3.930,-5.335,-15.028,-4.628,-3.010,-12.337,-3.238,-2.253,-11.429,-6.832,-5.911,-10.874,-7.572,-6.311,-8.778,-4.506,-3.330,-6.652,-5.508,-4.717,-6.231,-8.966,-7.982,-5.044,-7.611,-6.407,-2.757,-5.035,-4.139,-1.141,-7.616,-6.629,-1.076,-10.468,-7.104,2.635,-10.026,-4.913,5.625,-9.532,-5.877,8.768,-7.744,-6.249,12.089,-9.671,-2.623,12.857,-8.963,-1.458,9.522,-1…	MTSIDEQIKELLARRDPKGFYVIPSDRSSIDLVRHFYNDVEFEEVGDLVLIKTRSRRVAERIARILIQRGLIKSM
job.pdb	MGYP000305397898.pdb.gz	7.500	79	62	5	80	152	12	85	1.014E+00	117	278	87	RIRYVQYTDSMFFSPITPYQRAWEALNRYKGV---DPGVLSGRTII--EARERDIEKI-AKIEVDCELYDTARTGLRGR	ERFTISFKIN---NNRLPFNKINKNINDRKDIYNYNLKKENKNVEISYDSHSSHRDEINLFLLKELNKYN--KALFIYK	28.249,15.259,-24.004,25.285,16.386,-22.317,24.929,14.504,-19.152,21.723,13.159,-18.894,19.567,15.172,-16.761,19.124,12.763,-14.030,15.733,13.267,-13.027,15.633,12.222,-9.561,12.301,11.230,-9.108,11.661,12.220,-5.667,9.617,10.126,-3.416,5.998,11.020,-3.641,3.271,10.340,-1.249,0.476,8.054,-2.585,-2.779,6.999,-1.075,-4.861,3.974,-2.167,-8.185,2.766,-0.834,-9.790,-0.697,-0.724,-13.027,-2.226,0.344,-…	MKKPNIIMTELERFTISFKINNNRLPFNKINKNINDRKDIYNYNLKKENKNVEISYDSHSSHRDEINLFLLKELNKYNKALFIYKID
job.pdb	MGYP001034943165.pdb.gz	17.800	73	47	5	69	138	1	63	1.145E+00	115	278	87	VKPTEGAAAGDRIRYVQYTDSMFFSPITPYQ--RAWEALNRYKGV-DPGVLSGRTIIEARERDIEKIAKIEVD	MKPDPH------LEELDLNVPDMR---FPEQERRVEDLLRGLPGVSSMLIVQSGVWIAYRPTAI-TPAQILSS	19.882,-2.850,0.127,21.236,0.189,-1.431,18.855,3.005,-1.249,17.524,3.800,-4.634,17.394,7.472,-4.925,14.453,7.259,-7.115,12.239,5.873,-4.590,9.891,7.838,-2.322,8.372,6.592,0.877,4.715,6.450,1.817,3.140,5.547,5.152,-0.403,4.123,5.039,-2.927,3.100,7.591,-5.227,0.225,6.685,-7.534,-0.287,9.677,-9.564,-3.128,8.150,-6.547,-5.380,7.843,-7.201,-7.268,11.102,-7.200,-10.724,9.816,-4.294,-12.567,8.071,-6.319…	MKPDPHLEELDLNVPDMRFPEQERRVEDLLRGLPGVSSMLIVQSGVWIAYRPTAITPAQILSSLHAAGFRANTFQDSESGKTGSSSV
job.pdb	MGYP003289934676.pdb.gz	16.400	97	72	5	36	128	11	102	1.145E+00	115	278	205	VRLLAHRAPGEEYKSIHPPLEEMEEPDCAVRQIVKPTEGAAAGD--RIRYVQYTD-SMFFSPITPYQRAWEALNRYKGVDPGV-LSGRTIIEARERD	LSLILSVAACSQSDNVA---ESSTSVAQAESEASDNDSNSATNDLSEKYELIFTNYSIYDK--SIDDRVERLLNTYPDMDIKVYDANHYSITMNTYD	-2.181,28.436,-10.022,-4.620,25.842,-8.563,-4.842,22.889,-10.556,-3.350,19.942,-8.872,-5.521,18.278,-6.341,-7.260,15.593,-7.955,-5.035,12.760,-8.125,-5.545,11.216,-4.920,-8.342,9.129,-5.688,-6.903,6.134,-6.878,-6.799,4.130,-3.951,-10.422,4.026,-4.292,-10.528,1.945,-7.046,-10.019,-1.188,-5.605,-13.373,-1.408,-4.297,-15.207,-0.872,-7.316,-13.987,-3.513,-9.391,-15.935,-6.056,-7.847,-19.041,-5.348,-9…	MKKTIATILTLSLILSVAACSQSDNVAESSTSVAQAESEASDNDSNSATNDLSEKYELIFTNYSIYDKSIDDRVERLLNTYPDMDIKVYDANHYSITMNTYDYTTQKEQYTNHDKALSMLSDMLSDSIFNGSITNCEFDEESVKVIIYVDNALFNENFSTNIMNSVNIASEFMDSYQAYNLVSPEDRTYNIEYLDKDTGEMIELG
job.pdb	MGYP002550600436.pdb.gz	15.100	119	81	7	55	163	439	547	1.145E+00	115	278	602	LEEMEEPDCAVRQIVKPTEGAAAGDRIRYVQYTDSMFFSPITPYQRAWEALN--RYKGVDPG---VLSGRTIIEARERDIEKIAKIEVD-----CELYDTARTGLRGRTVHGHAVRLDK	SERGERGDRGDR---RDRRGRGEETVYSTFMLNVGRE-DGLTPRDLMGLINKYSRRRGIGVGGIRIFDTDTKFEIDE---ESASDFAVDFSKVLFNGI---PLEIKAIPTRDNGRRRDD	-16.183,9.723,-25.403,-17.232,13.220,-26.640,-15.682,15.011,-23.631,-12.295,13.284,-24.302,-12.569,14.501,-27.946,-13.290,18.058,-26.643,-9.925,17.832,-24.781,-8.123,17.517,-28.170,-7.294,13.750,-28.101,-6.775,11.910,-31.464,-9.000,9.184,-32.873,-6.591,6.382,-32.252,-6.153,7.294,-28.511,-9.973,7.651,-28.226,-10.311,3.969,-29.433,-7.923,2.931,-26.629,-9.963,4.848,-24.038,-13.217,3.253,-25.310,-11.…	MEKFRELGLDGEILKGIADLGFETPSPVQEKAIPVILGEENDLVVLAQTGTGKTAAFGLPLLQKINPEWNSVQILVLSPTRELCMQIGSDLKKYSKYLPDIRVTCVYGGTDIRRQMKELQKGVHVVVATPGRLVDLLNRKALNIETVFAVVLDEADEMLNMGFQEDLDFILSNTPKDKNTYLFSATMPKEVERIARNYLVNQKEISVGKKNQGADTVSHQYYMVRAKDCYETLRRIVDCSPSMYAIIFTRTKNDAQDIAKHLHGDLSQAQRDNVMNAFRAKRLKVLVATDVAARGLDVDCLTHVINYNLPEDVESYTHRSGRTGRAGKEGISIAIIHSKEKGKLRRIEGILKKKFEYKQVPVGEEICRAQLAFYADKILASEDQEDMDLYAPDVYEKFA…
job.pdb	MGYP001342333639.pdb.gz	18.600	59	43	2	80	136	3	58	1.216E+00	114	278	66	RIRYVQYTDSMFFSPITPYQ--RAWEALNRYKGVDPGVLSGRTIIEARERDIEKIAKIE	VYDVFIFDFKEPKKL---EEAFRRLKKEVGEKGIYIGVLDEALHISTECKNIEVARKIC	-19.408,-11.312,3.212,-16.351,-9.338,3.577,-16.073,-6.306,1.411,-12.677,-5.416,0.223,-11.635,-2.241,-1.514,-9.007,-2.087,-4.188,-6.535,0.780,-4.658,-3.398,1.412,-6.538,-0.343,3.340,-5.439,2.491,4.248,-7.716,5.963,4.472,-6.308,8.932,6.157,-8.001,11.474,4.330,-5.916,11.491,0.519,-5.675,12.965,0.566,-2.159,10.012,2.542,-0.918,7.593,0.146,-2.582,9.287,-2.744,-0.877,9.123,-0.969,2.392,5.411,-0.176,1.8…	MEVYDVFIFDFKEPKKLEEAFRRLKKEVGEKGIYIGVLDEALHISTECKNIEVARKICKELGGKAL
job.pdb	MGYP000211142208.pdb.gz	11.500	78	56	6	80	152	4	73	1.374E+00	112	278	76	RIRYVQYTDSMFFSPITPYQ--RAWEALNRYKGVDPGVLS-GRTIIEARERDIEKIA--KIEVDCELYDTARTGLRGR	NKKQIDLSI---PSMQSTHCQNRVGNEVSKIEGVEIQTLEAGKLTVLLANESLKENVTFVIEK--AGYS---VSNIEN	-22.347,-6.837,7.349,-20.548,-3.521,7.163,-17.184,-4.597,8.228,-15.874,-1.459,9.482,-12.604,-1.561,7.755,-9.762,0.588,9.007,-8.337,3.104,6.637,-4.605,3.724,6.675,-2.502,6.196,4.778,0.986,5.278,3.763,3.875,7.304,2.421,6.132,5.644,-0.095,8.504,8.365,-1.232,10.215,6.325,-4.000,6.913,5.225,-5.618,6.784,8.051,-8.074,6.506,6.446,-11.500,3.668,4.438,-12.875,5.997,1.436,-13.001,6.672,1.745,-9.272,3.030,2…	MNTNKKQIDLSIPSMQSTHCQNRVGNEVSKIEGVEIQTLEAGKLTVLLANESLKENVTFVIEKAGYSVSNIENDSN
job.pdb	MGYP000843942190.pdb.gz	12.300	65	46	3	80	140	4	61	1.374E+00	112	278	196	RIRYVQYTDSMFFSPITPYQRAWEA--LNRYKGVDPGVLSGRTIIEAR--ERDIEKIAKIEVDCE	KTRVLSFK-------IKGNQKVEIARFLSKFEDITFNVSDDTLKVKVLNPGSMGDVVHSIKSFLE	35.329,9.246,-37.662,35.399,9.504,-33.862,31.727,9.370,-32.802,31.287,12.373,-30.521,29.935,10.799,-27.435,27.667,13.167,-25.540,27.658,13.301,-21.769,24.390,14.414,-20.135,24.296,15.682,-16.623,21.204,15.650,-14.379,20.798,16.895,-10.775,19.486,14.125,-8.518,18.843,13.742,-4.780,20.686,11.257,-2.680,17.658,8.993,-2.097,17.096,8.633,-5.852,20.489,6.942,-6.603,19.315,3.319,-6.356,16.011,3.844,-8.2…	MKRKTRVLSFKIKGNQKVEIARFLSKFEDITFNVSDDTLKVKVLNPGSMGDVVHSIKSFLEEQKEKEIKEDKGIYSYTLDSISKIAGATVPVKLLKAVLNDKGYSFEVDRENVVSTAHASVAAEVAGDISYLLQDLEGVSKPVTEIIVRVAMEFDLLSSELLNVGIDEKIFNDTKTVSLNISYDDALSYLREYAGE
job.pdb	MGYP001476081535.pdb.gz	12.000	100	71	5	57	152	142	228	1.374E+00	112	278	244	EMEEP-DCAVRQIVKPTEGAAAGDRIRYVQYTDSMFFSPITPYQRAWEALNRYKGVDPGVL-SGRTIIE--ARERDIEKIAKIEVDCELYDTARTGLRGR	EFDVPRSFRIADWLDRAPWELGEGKPVAATVRMRF-------PQSRWVIAEGLGKVKRHVTADGSAVLEYAVRAPDAFVRWLLPFG------SQAELVGP	-5.686,36.063,-0.504,-7.573,36.741,2.696,-6.001,35.329,5.779,-7.368,31.830,6.418,-8.709,32.105,9.908,-7.922,28.841,11.653,-9.889,28.356,14.857,-7.734,27.937,17.912,-9.373,24.507,18.321,-8.169,23.321,14.889,-4.510,24.312,15.306,-3.445,21.174,17.177,-4.896,18.981,14.397,-3.228,21.020,11.672,0.125,20.840,13.437,-0.182,17.158,13.962,-1.076,16.808,10.315,1.673,19.143,9.172,4.145,17.512,11.494,3.095,14…	LPPVKVAAADLPVLRAAAARVAQLQGTPLGAAAESAVRKLSFDLPEIEGGGHETALNEPTSGAFTRAFAVLKEGVETHRAVRCRYYAIGRDEERERVIEPYGLMLVWGYWYCVGRAPDRDALRVFRVDRMADAKLVAGDAGEFDVPRSFRIADWLDRAPWELGEGKPVAATVRMRFPQSRWVIAEGLGKVKRHVTADGSAVLEYAVRAPDAFVRWLLPFGSQAELVGPPSLKRRLDEARDALRR
job.pdb	MGYP000853222202.pdb.gz	11.800	118	83	7	42	150	477	582	1.460E+00	111	278	587	RAPGEEYKSIHPPLEEMEEPDCAVRQIVKPTEGAAAGDRIRYVQYTDSMFFSPITPYQRAWEALNRYK-------GVDPGVLSGRTIIEARERDIEKIAKIEVD--CELYDTARTGLR	RNKGGRDRDGSKESIRGGSIDSGARRGKGPRPG------KQRIFISAGR-EAGIRP-QDVVGAIANETDLTGSQIG-PIDIAGRFTTVDVPAEAAKDVIAALSRTRLKGK---RVKAR	-14.351,27.740,22.785,-14.797,23.990,22.522,-16.499,23.153,19.494,-19.215,20.836,20.689,-19.510,18.652,17.689,-22.998,17.576,17.281,-22.132,14.092,16.566,-24.954,12.704,14.887,-23.964,9.301,15.174,-25.918,8.182,12.362,-26.749,4.956,14.029,-26.720,1.772,12.221,-30.367,2.144,12.061,-30.211,4.639,9.340,-28.225,2.373,7.406,-30.546,-0.322,7.110,-29.968,-0.360,3.569,-32.980,-2.137,2.949,-33.769,-0.831,…	MGFEWVSRQIGTDLVTADGSDFASLGLRSELVSGLAELGYEAPTPIQSAAIPEMLTGRDLLCQAATGTGKTAAFALPMLSQRAEGERGTRPTALVLAPTRELCVQVAEAVHRYGRPFGIRTLPVYGGQPIGRQIGALKRGVDIVVATPGRALDLLERGSLSLADVTTVVLDEADEMLDMGFAEDIDAILDQAPGQRQTVMFSATMPKRILKIAARHLNDPLRIEIAREVLPEGERPTIKQTAYIVARVHKVAALGRVLDIETPAAALVFCRTRAEVDQLTETLNGRGYRAEGLHGGMDQAQRDRVMARLRSGNAELLVATDVAARGLDIEHLTHVINFDVPAAPESYVHRIGRVGRGGKKGAAITIAEPREQRLLRTIERTMKQRIEIAKIPSSADLRA…
job.pdb	MGYP001392306439.pdb.gz	22.500	80	54	5	79	155	5	79	1.551E+00	110	278	86	DRIRYVQYTDSMFFSPITPYQRAWEALNRYKGVDPGVLSGRTIIE-ARERDIEKIAKIEVDCELYDTAR--TGLRGRTVH	DPTETRLIVIAP-SSEITPDQLARFIHGLDVEVNVKETCYGAMIEGDREEVAKTLREVR---KL-DPRRIFTKVRGFPIG	-2.513,-13.736,-9.230,-5.816,-14.198,-10.878,-5.008,-11.840,-13.669,-8.299,-11.947,-15.139,-9.662,-8.862,-13.891,-8.457,-5.460,-14.007,-6.346,-5.283,-11.107,-6.097,-1.979,-9.334,-2.624,-0.818,-8.500,-1.859,1.607,-5.650,1.264,3.177,-4.332,1.540,3.599,-0.580,3.947,6.375,0.393,5.414,6.887,3.836,6.403,10.375,4.753,10.010,10.766,5.946,8.746,11.889,9.250,7.015,8.543,9.838,8.502,5.849,12.078,7.096,3.275…	MNTADPTETRLIVIAPSSEITPDQLARFIHGLDVEVNVKETCYGAMIEGDREEVAKTLREVRKLDPRRIFTKVRGFPIGDERKCRA
job.pdb	MGYP002738210360.pdb.gz	11.500	104	70	5	57	152	45	134	1.551E+00	110	278	153	EMEEPDCAVRQIVKP----TEGAAAGDRIRYVQYTDSMFFSPITPYQRAWEALNRYKG--VDPGVLSGRTIIE--ARERDIEKIAKIEVDCELYDTARTGLRGR	RIDRPGTAAPEIDRPARRLDPMQWQLDPPLTVRLAVVTPF--------VGDVVVQFPAATVVPSGEASETVVELVVTNQATFRSRLYALG------LRVRVLEP	17.580,1.484,-19.393,14.449,0.871,-17.709,12.613,-2.072,-18.864,14.870,-2.226,-21.845,14.215,1.266,-23.079,16.618,4.152,-22.914,15.343,7.199,-20.924,16.694,10.556,-20.103,15.816,11.230,-16.430,16.061,14.415,-14.405,16.837,13.102,-10.888,14.937,14.791,-8.123,15.728,12.440,-5.249,17.389,9.156,-4.307,15.998,7.261,-1.370,15.801,3.806,0.163,12.590,1.716,0.470,11.753,-1.840,1.430,12.165,-2.684,-2.237,1…	SYAGRPRSLHPVELYVTTSGWVLSARLSPDEPAKEYVIAWMDGVRIDRPGTAAPEIDRPARRLDPMQWQLDPPLTVRLAVVTPFVGDVVVQFPAATVVPSGEASETVVELVVTNQATFRSRLYALGLRVRVLEPAWLVAEIATNQQTVVESGG
job.pdb	MGYP001792857164.pdb.gz	12.500	112	86	6	46	151	116	221	1.551E+00	110	278	221	EEYKSIHPPLEEMEEPDCAVRQIVKPTEGAAAGDRIRYVQYTDSMFFSPITPYQRAWEALN--RYK--GV-DPGVLSGRTIIEARERDI-EKIAKIEVDCELYDTARTGLRG	EEKDHLPPFLKETPENEP-----LPAKFKLPAPSEWKTLYIAAGK-KDKINKMDVVGMLIQKGKLLKDDLGKIEVLDYSTYAAVKSYKIDATVALIKNEKIKNRKIKMEVAN	19.668,4.655,-4.590,16.044,3.590,-4.131,16.465,3.023,-0.355,18.071,6.524,0.001,15.071,8.159,-1.722,12.616,6.108,0.380,14.499,7.085,3.522,14.467,10.760,2.626,10.706,10.695,1.944,10.164,9.152,5.357,6.430,8.816,6.237,5.106,10.113,2.911,2.864,7.800,0.779,4.817,6.803,-2.340,4.678,4.609,-5.444,7.732,2.983,-7.107,7.222,2.273,-10.827,8.960,-0.599,-12.627,8.626,-1.782,-16.266,8.667,-5.528,-15.488,7.251,-7…	ALILVISKLGKQSKIVFCHHRDAVDRISEQLHELRVEHGFYHGGLDQIDREKTLIKLRNGSTKLLITTDLAARGLDIPEIEAIIHYQLPVSEDIMIHRNGRTARMHAEGTAYFLLEEKDHLPPFLKETPENEPLPAKFKLPAPSEWKTLYIAAGKKDKINKMDVVGMLIQKGKLLKDDLGKIEVLDYSTYAAVKSYKIDATVALIKNEKIKNRKIKMEVAN
job.pdb	MGYP001573976504.pdb.gz	15.500	122	57	11	81	170	10	117	1.551E+00	110	278	232	IRYVQYTDSM-------------FFSPITPYQRAWEALNR----YKGVDPGVLSGRTIIEAR-----ERDIEKIA--KIEVDCELYDTAR-------TGLRGRTVHGHAVRLDKD-GMMFDA	TRWVACFDLLGTQDLLARGEETRVFRA---YTDALDKLQRDGQLIDGVKHAWFSDTFLIIAPDDSGKSFTETDLLARSFAY--FL--LCNHVPFRGAISCG----RMYA---DFDGGVYFGL	30.197,2.854,-21.800,29.938,4.152,-18.475,26.402,4.440,-17.359,26.066,7.846,-16.219,23.878,7.309,-13.345,20.764,8.789,-14.417,18.911,11.103,-12.273,19.313,10.985,-8.676,16.274,12.782,-7.515,14.090,12.620,-4.442,10.902,10.735,-5.403,7.776,9.126,-3.890,7.935,5.277,-3.832,5.180,2.835,-2.943,6.333,-0.770,-2.311,3.892,-3.665,-1.937,4.797,-7.173,-0.786,2.141,-9.740,-1.733,1.393,-12.218,1.140,1.148,-15.…	MFFEPTLVSTRWVACFDLLGTQDLLARGEETRVFRAYTDALDKLQRDGQLIDGVKHAWFSDTFLIIAPDDSGKSFTETDLLARSFAYFLLCNHVPFRGAISCGRMYADFDGGVYFGLGMVEAYEYGDGQDWIGLVLCPSTISRLKSFGLSLDNRLNWQLFSVPWTTRPQTAPEQLPACIIGESFRINGRNPCLEALKEMFSAIDKEKPRVLQKYSRAIEFIETYRRTTVQNS
job.pdb	MGYP000306503992.pdb.gz	14.600	82	53	5	75	149	123	194	1.649E+00	109	278	197	AAAGD----RIRYVQYTDSMFFSPITPYQRAWEALNRY-KGVDPGVLSGRTII--EARERDIEKIAKIEVDCELYDTARTGL	AMAGRVKHIPKLQLKITAKPH-----SYSDVLRVLRKYCDSVHPSFSPDQISVEFEITSDKFDELQKDVGQI-----PTVIL	5.474,-10.720,7.516,5.055,-7.872,5.134,6.171,-4.254,5.669,4.914,-0.930,4.242,6.822,2.360,3.987,6.571,4.653,6.913,6.533,7.785,4.778,7.082,9.115,1.225,10.762,9.571,0.352,13.049,10.964,-2.401,16.638,9.948,-3.219,18.922,11.446,-5.849,21.930,9.771,-7.500,24.334,10.960,-10.228,25.895,8.173,-12.317,28.239,8.974,-15.259,26.519,12.346,-15.891,23.002,10.847,-15.683,20.669,12.005,-12.897,18.382,9.492,-11.22…	MAYQIKQTAEAIQKIKGSKFIGRAYTVYSREEAQDIVRNIESEHKKASHVCWACRIDRNGESLGYSSDAGEPHGSAGPPILSVIERYDLTNILCVVIRYFGGTKLGIGGLIRAYSGVAAETLAMAGRVKHIPKLQLKITAKPHSYSDVLRVLRKYCDSVHPSFSPDQISVEFEITSDKFDELQKDVGQIPTVILTRS
job.pdb	MGYP003294969020.pdb.gz	11.700	51	38	1	73	123	253	296	1.649E+00	109	278	339	EGAAAGDRIRYVQYTDSMFFSPITPYQRAWEALNRYKGVDPGVLSGRTIIE	LPYMFADKLEYVEFLADE-------SVLDQVVDWFGKDIKIEDIGGRYNVS	-6.752,-30.615,19.442,-8.557,-31.990,22.248,-11.141,-29.493,23.136,-10.772,-29.846,26.783,-13.984,-28.721,27.928,-13.179,-26.174,30.477,-16.052,-26.595,32.903,-17.220,-23.041,32.941,-19.373,-22.049,35.911,-22.939,-21.099,35.198,-21.941,-17.464,35.763,-19.022,-17.598,33.302,-21.353,-19.252,30.855,-23.682,-16.269,31.150,-20.848,-13.604,30.650,-19.523,-15.602,27.723,-23.045,-15.756,26.282,-23.138,-1…	MDKKHLELTMEESKKLALLRILHILQKYSDEAHPLTQDNIVEYLHKDYGIEVERKVVGRQLALLHEAYDAINSSIVLTSDPRKGTYIEQREFEDSELRLLIDGVLSSRHITAKHSKDLIEKLCAQSNQYFRPRVKNIYSVNDWNKTDNMSVFLNIELVDEAIESGKQIKFVYNKYGADKKLHKTSNPRVSPYQLILHNQRYYLMARHERFEQMHFYRLDRITNMEIVEQPLTNIREVEGYKSGIDYKKISSGLPYMFADKLEYVEFLADESVLDQVVDWFGKDIKIEDIGGRYNVSLLASPTAMEYWALQYVKSVEVIAPKSLRERIKETLDSGVKKYD
job.pdb	MGYP001023613625.pdb.gz	12.700	86	64	6	58	138	1	80	1.752E+00	108	278	92	MEEPDCAVRQIVKPTEGAAAGDRIRYVQYTDSMFFSPITPYQRA--WEALNRYKGV-DPGVL--SGRTIIEARERDIEKIAKIEVD	MSWYQDKFHLITPGAQS--VNPKRTLLPITVTNMD---SPLDEEKILKALLELPGITDVKSNLAQKQLFITFN-PDLVRVETIAYT	-43.072,12.227,42.973,-40.258,9.617,43.081,-37.452,8.716,41.274,-36.829,9.274,37.952,-36.577,6.015,37.008,-33.234,5.866,36.186,-33.409,4.273,33.090,-30.232,2.796,33.218,-29.642,2.208,29.767,-27.864,-0.729,29.948,-25.388,0.102,27.549,-24.738,-3.252,26.495,-21.118,-3.307,26.911,-20.381,-5.074,24.105,-19.618,-2.952,21.344,-16.404,-4.519,20.956,-14.753,-2.106,18.796,-13.598,-4.537,16.391,-10.880,-2.4…	MSWYQDKFHLITPGAQSVNPKRTLLPITVTNMDSPLDEEKILKALLELPGITDVKSNLAQKQLFITFNPDLVRVETIAYTISNLGYHYVQRS
job.pdb	MGYP000507016386.pdb.gz	18.600	75	61	0	61	135	1	75	1.862E+00	107	278	85	PDCAVRQIVKPTEGAAAGDRIRYVQYTDSMFFSPITPYQRAWEALNRYKGVDPGVLSGRTIIEARERDIEKIAKI	PSSAASDVYKRQVLADSIGDIVKISIRRTVRGKIRNVEEVVKNAISRLTGATGGGHETAAGAYVRSVDVEKFLDI	-2.718,17.375,-5.056,-4.647,15.420,-7.677,-7.150,14.073,-5.117,-7.818,11.452,-7.603,-6.056,9.301,-5.318,-8.460,10.187,-2.594,-11.602,10.071,-4.616,-11.058,6.644,-6.029,-11.356,5.150,-2.767,-14.760,5.681,-1.501,-16.293,2.582,-2.725,-17.278,-0.564,-0.967,-15.006,-3.522,-0.778,-17.275,-6.324,-1.550,-15.306,-9.116,0.008,-16.867,-12.237,-0.795,-13.687,-13.765,0.074,-13.281,-17.168,1.339,-11.285,-15.69…	PSSAASDVYKRQVLADSIGDIVKISIRRTVRGKIRNVEEVVKNAISRLTGATGGGHETAAGAYVRSVDVEKFLDIVCKLVEGAKQ
job.pdb	MGYP001628375212.pdb.gz	14.600	75	50	3	65	136	18	81	1.862E+00	107	278	95	VRQIVKPTEGAAAGDRIRYVQYTDS---MFFSPITPYQRAWEALNRYKGVDPGVLSGRTIIEARERDIEKIAKIE	LREIGRPTE------DIIPLGFRFDRETLTNSF-----HFMLMDAHLGHVLFHCVGVRAVACVPRVNADKCREIA	-7.675,-22.287,-7.137,-10.513,-19.870,-8.160,-9.289,-16.371,-7.316,-12.118,-15.556,-5.322,-11.823,-12.227,-6.664,-13.355,-10.512,-3.857,-16.207,-9.218,-5.668,-16.554,-6.310,-3.536,-20.040,-5.380,-3.719,-19.652,-2.202,-5.557,-21.450,-0.770,-2.807,-19.627,-1.555,0.118,-16.689,-0.100,1.311,-14.000,-2.632,1.590,-13.810,-1.908,5.166,-17.406,-2.762,5.383,-16.626,-5.895,3.544,-13.904,-6.779,5.854,-16.12…	MASKRLQVNKKKTYIEFLREIGRPTEDIIPLGFRFDRETLTNSFHFMLMDAHLGHVLFHCVGVRAVACVPRVNADKCREIAKELSGEEFSVTLML
job.pdb	MGYP000862992877.pdb.gz	8.100	74	62	3	80	149	23	94	1.862E+00	107	278	124	RIRYVQYTDSMFFSPITPYQRAWEALNRYKGVDPGVLSGRTIIEARE--RDIEKIA--KIEVDCELYDTARTGL	RYVSLLMFSIEYHEQ--IANKLANQPILRDSDVIFRFDKHFAILLSETDQSSARSLLERLKKECHIPSTFHHSL	3.154,9.349,16.599,0.005,8.336,14.989,-0.302,5.702,12.248,-0.503,8.377,9.594,2.726,10.013,10.547,4.408,6.661,10.893,3.375,5.683,7.440,4.537,8.990,5.996,7.941,8.806,7.707,8.649,5.202,6.774,7.436,5.663,3.209,9.730,8.691,2.843,12.634,6.688,4.169,11.890,3.816,1.736,11.642,6.251,-1.180,15.112,7.662,-0.370,16.427,4.159,-0.178,14.790,3.322,-3.517,16.225,6.441,-5.115,19.775,5.604,-3.911,19.635,2.062,-5.0…	MNQHSALECLLEYEIRCAFRYRRYVSLLMFSIEYHEQIANKLANQPILRDSDVIFRFDKHFAILLSETDQSSARSLLERLKKECHIPSTFHHSLVCYPYDGMTSLELIEKANKMLHNVTLLSIQ
job.pdb	MGYP003631886894.pdb.gz	11.100	143	86	5	4	135	1	113	1.862E+00	107	278	125	TAGNSHVAQNRRNYMDPSYKLEKLRDIPEEDIVRLLAHRAPGEEYKSIHPPLEEMEEPDCAVRQIVKPTEGAAAGDRIRYVQYTDSMFFSPITPY----QRAWEALNRYKGVDPGVLSGRTIIEARERDI-------EKIAKI	RRIPSYMVTVLQIRAAQSVKGNGMTDKLDEAARSAALSALSGWDHD--------------AARD-------------AIGKKFVFKDFVQ---AFGFMSQAALIAEKMNHHPEWSNIYKTVTVTLTTHDCNGLSALDIKLAKA	-14.591,-24.810,10.269,-15.451,-21.447,9.079,-13.027,-19.074,7.641,-13.348,-15.935,9.553,-15.057,-13.335,7.470,-12.096,-11.094,7.567,-9.965,-13.850,6.150,-12.195,-13.955,3.148,-11.551,-10.317,2.612,-7.844,-10.695,3.072,-7.798,-13.503,0.494,-9.824,-11.378,-1.957,-7.403,-8.501,-1.531,-4.488,-10.880,-2.220,-6.088,-12.473,-5.209,-6.678,-9.079,-6.841,-3.014,-8.151,-6.917,-1.935,-9.751,-9.976,0.375,-7.…	RRIPSYMVTVLQIRAAQSVKGNGMTDKLDEAARSAALSALSGWDHDAARDAIGKKFVFKDFVQAFGFMSQAALIAEKMNHHPEWSNIYKTVTVTLTTHDCNGLSALDIKLAKAMDKLAQIYNSAS
job.pdb	MGYP003291179000.pdb.gz	10.400	105	77	6	55	153	17	110	1.862E+00	107	278	127	LEEMEEPDCAVRQIVKPTEGAAAGDRIRYVQYTDSMFFSPITPYQRAWEALNRYKGVDPGVLSG--RTIIEARERDIEKI----AKIEVDCELYDTARTGLRGRT	VASIVDINLLPSEFV-ITKGNIHNGQVKTLVLSIDM-NDENNSLERVMMHFAHYE-KEAYIEDGVCRLSIKYDFSDETELVIGVLSFG--------PRVKVEAPS	1.165,-12.615,-6.693,4.401,-11.390,-7.973,4.586,-9.893,-11.265,7.385,-8.710,-13.371,6.835,-5.485,-15.124,8.675,-5.041,-18.396,9.054,-2.343,-20.946,9.244,-3.248,-24.575,8.989,-1.452,-27.940,5.467,-2.721,-28.197,4.501,-1.382,-24.764,4.516,-2.362,-21.167,4.394,-6.019,-20.421,3.298,-7.840,-17.213,4.653,-11.344,-16.634,3.494,-13.720,-14.007,6.625,-14.631,-12.144,5.199,-18.135,-11.507,5.210,-18.739,-15…	RFRLLGFTNQGDIVINVASIVDINLLPSEFVITKGNIHNGQVKTLVLSIDMNDENNSLERVMMHFAHYEKEAYIEDGVCRLSIKYDFSDETELVIGVLSFGPRVKVEAPSEFVNQIKERISRQIGLL
job.pdb	MGYP001083116685.pdb.gz	14.800	94	56	4	46	135	10	83	1.862E+00	107	278	134	EEYKSIHPPLEEMEEPDCAVRQIVKPTEGAAAGDRIRYVQ----YTDSMFFSPITPYQRAWEALNRYKGVDPGVLSGRTIIEARERDIEKIAKI	ESFEAID-DTEQFDRPD------------------IPRVEAVLSGAPERDWQQ-FFIVRARALEQTHPGLKMEILADRLGFHTRASNVEETCRL	-0.885,3.466,19.275,-1.302,0.989,16.561,2.199,0.866,15.350,1.393,1.851,12.005,3.272,-0.922,10.570,4.285,1.157,7.671,6.584,-0.517,5.357,9.310,1.825,4.462,12.544,1.601,2.605,15.496,1.191,4.876,18.228,1.019,2.241,18.931,0.431,-1.409,21.436,-2.236,-2.364,22.920,-2.797,-5.739,23.412,-6.357,-6.574,26.157,-7.086,-8.854,24.723,-9.838,-10.882,27.236,-9.629,-13.389,27.928,-13.085,-12.896,24.694,-14.197,-13…	MASRDWIDIESFEAIDDTEQFDRPDIPRVEAVLSGAPERDWQQFFIVRARALEQTHPGLKMEILADRLGFHTRASNVEETCRLVHEAVQGTNHDFAAQRAAEEQRIADRNHEVHELMSRVKTINAAWPPEDPTG
job.pdb	MGYP000192974280.pdb.gz	18.600	102	71	5	38	138	2	92	1.862E+00	107	278	179	LLAHRAPGEEYKSIHPPLEEMEEPDCAVRQIVKPTEGAAAGDRIRYVQYTDSMF-FSPITPYQRAWEALNRYKGVDPGVLSGRTIIEARERDIEKIAKIEVD	LLLSALILTGCSSNNP----KSNNENTKAEIKQETEN-----QIEKITIPKSYFDFVGTKPEDFVGN-TKSLKNINNSIENESIILEVDSKTKEDYLK-EID	3.785,-13.278,-12.083,5.638,-11.330,-9.729,5.746,-13.595,-6.887,4.443,-11.947,-3.980,6.274,-14.188,-1.937,4.836,-13.728,1.324,7.740,-14.091,3.361,6.745,-16.299,6.039,9.002,-15.038,8.543,9.095,-17.798,10.900,10.101,-15.836,13.763,11.967,-17.626,16.429,10.440,-16.826,19.691,13.369,-16.127,21.999,12.293,-16.892,25.496,13.415,-14.093,27.729,13.244,-14.962,31.347,11.100,-13.525,34.162,11.820,-10.381,3…	TLLLSALILTGCSSNNPKSNNENTKAEIKQETENQIEKITIPKSYFDFVGTKPEDFVGNTKSLKNINNSIENESIILEVDSKTKEDYLKEIDESIQTFKEIAQIEDIEANEKNDDIVISIPKDSTAVSKLHATTGIPALYGQKQIFEGKTEWSVKVKVIDSKTNETLAEGTAPNRIEMW
job.pdb	MGYP001333878652.pdb.gz	17.300	69	41	6	80	136	157	221	1.862E+00	107	278	235	RIRYVQYTDSMFFSPITPYQR--AWEALNRYKG-VDPG-VLSGRTIIEA-------RERDIEK-IAKIE	VEEKRKFSLSSK----KPNGINLTKEILSICKGNCEISYVAAGKFVIKIKAQDFKKANSDISSSLCELE	20.092,-3.555,-8.451,21.828,-6.742,-7.316,19.256,-9.624,-7.189,19.711,-12.295,-4.579,18.263,-15.882,-4.497,14.793,-15.813,-2.944,14.104,-12.203,-3.877,10.511,-11.680,-5.098,10.383,-9.709,-8.326,7.756,-8.542,-10.758,8.171,-9.544,-14.318,6.423,-9.118,-17.683,5.911,-12.215,-19.803,7.721,-11.594,-23.147,7.339,-14.923,-24.998,6.453,-18.607,-24.431,8.671,-21.327,-26.098,7.534,-24.900,-25.494,8.005,-25.…	MEFKESDIVSCTVERIDGTTVFVKLESGEQGTVITSEIAPGRIRNLRDYVSPGRKIVCKILRIDNQNIYLSLRRVTSKEKKEVLERQEKERNSIGILKSVLGEKALATVEKIKENNYSIAEFLSNCKANPEELEKVMPKDSAERVCKILQEKKEKQVEEKRKFSLSSKKPNGINLTKEILSICKGNCEISYVAAGKFVIKIKAQDFKKANSDISSSLCELEKRAKENKMEFSCEK
job.pdb	MGYP001454069901.pdb.gz	10.800	111	71	9	55	150	137	234	1.862E+00	107	278	238	LEEMEEPDCAVRQIVKPTEGAAAGDR--IRYVQYTDS---------MFFSPITPYQRAWEALNRYKGV-DPGVLSGRTIIEARERDIEKIAKIEV---DCELYDTARTGLR	LGGFSSEWHKLSEL---TDTGTAPLRAPMQTIQILGGRKEKIRPGDVLGA----LTKDLGFAGA--QIGKINVNEFSTYVAVE-RDIAAQVMKKLATGKVKGR---SVKLR	21.434,3.048,-7.893,22.730,-0.210,-9.550,20.204,-2.838,-10.531,21.404,-5.223,-7.756,21.091,-2.400,-5.119,17.473,-1.222,-6.042,15.716,-3.538,-3.553,18.044,-2.383,-0.738,17.616,1.248,-1.806,13.800,0.988,-1.380,14.244,-0.261,2.198,16.754,2.526,3.052,14.291,5.176,1.696,11.435,3.632,3.755,13.588,3.586,6.966,15.016,7.153,6.327,11.719,8.992,5.445,9.368,6.698,7.439,6.218,7.166,5.293,2.957,5.649,6.625,1.7…	VRDDERLHAVSLLLNHYRPVSTLAFCNTKVQCRDLVQVLRAQGFAALELHGDLDQRDRDQVMVRFANRSLSVLVATDIAARGLDIAQLEAVINVDVSDEVATHTHRIGRTGRVDEEGWAFTLASMDEMGRVGQIEQLGGFSSEWHKLSELTDTGTAPLRAPMQTIQILGGRKEKIRPGDVLGALTKDLGFAGAQIGKINVNEFSTYVAVERDIAAQVMKKLATGKVKGRSVKLRLLDS
job.pdb	MGYP001065238771.pdb.gz	20.200	74	45	6	81	142	178	249	1.862E+00	107	278	333	IRYVQYTDSMFFSPITPYQRAWEALNRYKGVDPGVLS---G---RTIIEAR-ERDI---EKIA--KIEVDCELY	IMSRMFKTIGLSEA--AVDEMVGELYQMPGMDFGVYAKPDGIYVRAIAKAQTEAEVLSTLQAAETKIRAALDEY	-2.533,2.900,17.787,-0.231,0.046,16.909,-1.112,-2.264,14.056,0.316,-5.659,13.029,-0.166,-7.472,9.735,0.002,-11.298,9.613,0.169,-12.823,6.112,-0.674,-16.583,6.140,0.531,-19.032,3.384,3.381,-21.454,2.861,3.765,-20.131,-0.717,4.441,-16.576,0.835,6.893,-18.003,3.381,8.712,-19.991,0.638,8.829,-16.938,-1.664,6.855,-18.635,-4.454,4.437,-15.727,-4.136,5.368,-12.085,-3.327,3.315,-10.501,-0.442,1.925,-7.51…	MKAEIIAVGTELLMGETQDTNSSWIGSRLPEVGLELHWVTIVGDNIDELTDILARAWERSDVVLTMGGLGPTMDDLTRDGIAGMLGETITTDPGLKVWLEDSFARRNMNPMPQQNLRQAGIIPSASSIHNSLGTAPSWWIERNGKILATMPGPPRELTNMWSTEIAPRLKERIPGNVIMSRMFKTIGLSEAAVDEMVGELYQMPGMDFGVYAKPDGIYVRAIAKAQTEAEVLSTLQAAETKIRAALDEYIWGTDEDLPAVVVGQLLRERGYKLAVLESCTGGMLGGAITDIEGSSDYFVGGAITYSLGLKVQAGVPAATIDDFGVVSEETAIA
job.pdb	MGYP002858888603.pdb.gz	19.500	92	48	7	80	150	9	95	1.979E+00	106	278	96	RIRYVQYTDSMFFSPITP--------YQRAWEALNRY---KGVDPGVLSGRTIIEAR-----ERDIEKIAKIEVDCELYD-----TARTGLR	AL-LLVGTDFHRIAL--PHLERVEAARDRVIEALHRTPSLDGYVVLSTCNRFEIYAEPTDASQAREEITAVLACE--LGDAPSSLEAHLTVR	-32.298,-2.481,-18.571,-30.208,-0.570,-16.456,-27.201,-2.482,-16.221,-26.115,-2.588,-12.815,-22.497,-1.729,-12.504,-21.000,-3.827,-9.931,-19.589,-1.961,-7.029,-16.246,-3.145,-5.803,-14.906,-2.128,-2.504,-11.302,-1.040,-2.702,-8.786,-1.087,0.151,-6.317,1.795,-0.011,-3.016,1.632,1.914,-0.494,4.283,1.260,1.793,7.002,2.479,2.983,10.388,1.465,5.546,12.973,2.524,3.154,14.303,5.136,3.405,11.042,7.103,6.…	PLATVPTVALLLVGTDFHRIALPHLERVEAARDRVIEALHRTPSLDGYVVLSTCNRFEIYAEPTDASQAREEITAVLACELGDAPSSLEAHLTVRR
job.pdb	MGYP001570529239.pdb.gz	11.800	101	72	7	73	165	12	103	1.979E+00	106	278	117	EGAAAGDRIRYVQ-YTDSMFFSPITPY-QRAWEALNRY---KGVDPG---VLSGRTIIEARERDIEKIAKIEVDCELYDTARTGLRGRTVHGHAVRLDKDG	DRSLPLEPVSFVRLHINLGTKNELNTGSLIAW--INRHSRGRRIQIGRIEILRNFTFFEVDRTE-SDHLVQDLKRSYFDGIPVTVE------QAKPVTEAG	12.470,-31.239,28.870,10.506,-31.785,25.716,11.931,-29.166,23.340,8.709,-30.017,21.478,6.863,-27.571,23.650,8.741,-24.784,22.120,8.103,-26.070,18.654,4.489,-26.623,19.307,4.030,-23.053,20.399,5.130,-22.155,16.983,2.404,-24.382,15.343,-0.504,-22.386,16.281,-0.456,-20.963,12.987,-4.134,-21.369,12.733,-3.335,-20.065,9.590,-6.226,-18.117,8.939,-8.479,-20.805,7.418,-9.437,-18.113,5.175,-7.439,-16.510,…	PDLNTLHREKQDRSLPLEPVSFVRLHINLGTKNELNTGSLIAWINRHSRGRRIQIGRIEILRNFTFFEVDRTESDHLVQDLKRSYFDGIPVTVEQAKPVTEAGYRHERTRKSKGKRV
job.pdb	MGYP003711654821.pdb.gz	16.400	67	47	2	57	123	136	193	1.979E+00	106	278	236	EMEEPDCAVRQIVKPTEGAAAGDRIRYVQYTDSMFFSPITPYQRAWEALNRYKGVDPGVLSGRTIIE	EFQERDGVKVDDADFHEWDIGGEAPVEIRMRCSE-------SLTRWFEEN--KPHPSVRTSGQSTVC	-24.815,-19.348,-6.335,-22.018,-17.329,-7.855,-23.366,-14.167,-6.318,-23.510,-15.736,-2.879,-19.951,-16.859,-3.270,-18.916,-13.496,-4.318,-20.664,-12.141,-1.342,-19.076,-14.529,1.024,-15.768,-13.776,-0.481,-16.403,-10.140,-0.411,-17.787,-10.165,3.082,-14.671,-11.493,4.305,-13.126,-8.358,3.352,-15.609,-5.940,4.593,-16.191,-4.333,7.928,-18.413,-5.769,10.553,-21.295,-3.466,9.612,-21.140,-4.020,5.928…	VAILIAFELASAQLDLVTRSELLAVADKIHRGLSDTERLKTRAISQVAKVELDPETQADMESGCLQPLTEAIDGKKVVSFFYQGRKDATPRVREVEPIGITFKNKRWYVLAFDPKDGRLKSFRFSRLQELAVTNREFQERDGVKVDDADFHEWDIGGEAPVEIRMRCSESLTRWFEENKPHPSVRTSGQSTVCLTVFNLESFLKWFASLDDAVLESPPEAVATLKERLLRVHNLYS
job.pdb	MGYP000279689406.pdb.gz	22.600	75	39	4	80	138	16	87	1.979E+00	106	278	244	RIRYVQYTDSM----------------FFSPITPYQRAWEALNRYKGVDPGVLSGRTIIEARERDIEKIAKIEVD	RKEYVAFVDIMGTRTHMKNSIYESANFIFKLHAAIISAWREKN-YHGVFVYPVMDGAYITARNKA-DMIN-IMLR	4.142,-9.564,-35.379,7.107,-7.281,-35.641,9.481,-8.417,-33.107,8.718,-5.925,-30.650,11.818,-6.254,-29.088,11.799,-3.970,-26.314,15.097,-2.423,-26.669,15.939,-2.599,-23.047,19.152,-0.724,-23.694,17.144,2.339,-24.095,16.111,2.053,-20.561,19.670,2.444,-19.537,19.552,5.641,-17.464,15.896,5.814,-17.122,15.984,4.133,-13.869,15.787,6.515,-10.895,16.096,5.936,-7.227,12.718,6.502,-5.413,10.687,5.402,-2.44…	MADVYFNVRKLKGKARKEYVAFVDIMGTRTHMKNSIYESANFIFKLHAAIISAWREKNYHGVFVYPVMDGAYITARNKADMINIMLRIYRELAKLFVKEQTQEHQYMIRGAIAYGDVVHGHDIPYEASRAFENSLGYKDYILLGSAMIAAYDGEGRAAPFGIYVDQSAVKHEEAENKSNYGSFSADWKWYQDSTLNLQEIDFTAFREKIIASLNAMKDTSHRFYYSPDKVQNHIELTQNYFNYV
job.pdb	MGYP000988202614.pdb.gz	14.800	74	49	5	80	149	1	64	2.103E+00	105	278	65	RIRYVQYTDSMFFSPITPYQ--RAWEALNR--YKGVDPGVLSGRTIIEARERDIEKIAKIEVDCELYDTARTGL	MEKSIRAELSL-----GMDTCMRILGVLRRTNVEALRLEMDNRVLTIHVNEEK-EQTALH----QLAKLADVTL	-17.206,2.565,5.152,-14.265,3.371,3.070,-10.905,4.385,4.462,-7.949,5.795,2.614,-4.309,5.053,3.389,-1.592,7.181,1.963,1.959,5.871,1.520,5.089,7.419,0.168,7.043,5.026,-1.985,10.911,5.206,-1.887,11.530,3.465,-5.185,8.314,4.147,-6.949,6.826,1.240,-8.999,9.027,-1.443,-7.375,7.824,-0.462,-3.933,4.237,-0.360,-5.317,4.556,-3.975,-6.372,5.618,-4.992,-2.921,2.746,-3.209,-1.350,0.429,-5.004,-3.781,1.963,-8.…	MEKSIRAELSLGMDTCMRILGVLRRTNVEALRLEMDNRVLTIHVNEEKEQTALHQLAKLADVTLL
job.pdb	MGYP001237383669.pdb.gz	13.800	72	34	5	80	133	1	62	2.103E+00	105	278	71	RIRYVQYT---DSM------FFSPITPYQRAWEALNRYKGVDP-GVLSGRTIIEA--------RERDIEKIA	MEQTIRFRIGGMTCGACVRGVTSV----------LSRLEGVTPKHVEVGSAEVSFDDAHVSPARIAEALTVA	-12.647,-2.471,11.266,-10.673,0.061,9.418,-7.028,0.350,10.451,-4.062,2.343,9.229,-0.514,1.043,8.870,2.728,2.299,7.444,5.148,0.237,5.480,8.755,0.732,4.779,9.233,-0.298,1.223,12.446,-1.185,-0.585,13.315,-0.850,-4.210,11.595,2.363,-4.867,13.776,4.874,-6.523,11.406,7.067,-8.510,7.828,8.036,-9.272,7.311,5.034,-11.614,7.980,2.802,-8.620,5.529,4.815,-6.551,2.905,4.278,-9.191,3.595,0.595,-9.256,3.260,0.2…	MEQTIRFRIGGMTCGACVRGVTSVLSRLEGVTPKHVEVGSAEVSFDDAHVSPARIAEALTVAGYPAQPQEL
job.pdb	MGYP001773004071.pdb.gz	17.200	58	41	2	81	137	23	74	2.103E+00	105	278	82	IRYVQYTDSMFFSPITPYQRAWEALNRYKGVDPGVLSGRTIIEARERDI-EKIAKIEV	YYVIVAVNSTET------QKIIEKYSRDGNLFTEVVGDLIVVRSKARKIVEKLVRALV	-7.912,-16.248,15.526,-5.458,-13.331,16.149,-3.366,-13.649,13.149,-0.122,-13.177,14.641,0.683,-11.449,11.613,4.316,-10.941,11.709,3.901,-7.478,10.459,7.680,-7.239,10.182,7.863,-10.219,7.876,5.053,-8.902,5.781,6.668,-5.514,5.540,9.909,-7.128,4.538,8.229,-9.185,1.844,6.389,-6.207,0.431,9.470,-4.025,0.452,11.456,-6.710,-1.341,9.251,-6.478,-4.316,9.980,-3.535,-6.396,8.711,-3.364,-9.879,11.077,-2.721,…	MKQNVDIEKIVKEVLARKDPAGYYVIVAVNSTETQKIIEKYSRDGNLFTEVVGDLIVVRSKARKIVEKLVRALVLKNLLASI
job.pdb	MGYP003628160750.pdb.gz	14.400	104	71	7	58	152	1	95	2.103E+00	105	278	95	MEEPDCAVRQIVKPTEGAAAGDRIRYVQYTDSMF--FSPITPYQRAWEALNRYKGV-DPGVL--SGRTIIEARER----DIEKIAKIEVDCELYDTARTGLRGR	MKPVLNAVIFAASLLANASLSAGEQTVTLNVGGMTCVSC--SY-IVRQTLAQVDGVSDVDVSLQKKVATVTYDDQKSSAAVLAAAVTAMGF------PTTPAAR	-30.855,10.842,51.344,-27.689,11.306,49.162,-28.452,9.915,45.479,-25.082,9.111,44.022,-26.238,9.184,40.501,-23.085,10.066,38.701,-21.897,6.652,38.183,-24.043,5.708,35.402,-23.110,8.302,33.070,-19.763,7.083,32.716,-20.619,3.764,31.460,-22.466,4.771,28.440,-19.664,6.011,26.723,-18.523,2.658,25.515,-20.191,2.733,22.124,-17.462,1.210,20.202,-18.262,2.515,16.805,-17.282,-0.655,15.468,-17.053,0.619,11.…	MKPVLNAVIFAASLLANASLSAGEQTVTLNVGGMTCVSCSYIVRQTLAQVDGVSDVDVSLQKKVATVTYDDQKSSAAVLAAAVTAMGFPTTPAAR
job.pdb	MGYP001428842505.pdb.gz	12.100	115	85	6	41	152	5	106	2.103E+00	105	278	134	HRAPGEEYKSIHPPLEEMEEPDCAVRQIVKPTEGAAAGDRIRYVQYTDSMFFSPITPYQRAWEALNRYKGVDPGVLSGRTIIEA---RERDIEKIAKIEVDCELYDTARTGLRGR	SRPPFPMGPSWSP---FEPNPHFNFKAWDSESFGIYHSGELIKVKLRFSKAVA----SRAAKITFHHSQTVSNG-RNGTLAVELKCKGHRELIWE---LLHPDW--LGNVIIEQP	22.188,8.760,8.367,21.738,12.607,8.775,20.549,13.694,5.410,22.147,17.231,5.221,20.254,18.823,2.432,22.004,22.161,2.500,19.344,24.674,2.106,19.822,26.667,-1.157,20.150,29.550,1.043,22.469,30.548,3.548,20.840,29.625,6.536,21.919,32.346,8.690,21.627,31.384,12.111,18.025,31.364,12.581,18.067,33.035,15.784,14.792,32.150,16.418,14.304,29.198,18.343,12.437,26.490,16.822,9.041,26.583,18.405,7.501,23.361,…	TTFKSRPPFPMGPSWSPFEPNPHFNFKAWDSESFGIYHSGELIKVKLRFSKAVASRAAKITFHHSQTVSNGRNGTLAVELKCKGHRELIWELLHPDWLGNVIIEQPEQLRIEYSEYLERAEAAVSTSINYNNLS
job.pdb	MGYP002780372083.pdb.gz	15.300	52	42	1	82	133	232	281	2.103E+00	105	278	324	RYVQYTDSMFFSPITPYQRAWEALNRYKGVDPGVLSGRTIIEARERDIEKIA	RAVLYAHLR--EALPRFFVRGLQQRADDGVEIEIVGRRLRLSANSHESLGRA	13.874,18.708,14.276,11.402,16.827,12.306,13.281,14.686,9.860,12.862,16.078,6.341,10.097,14.284,4.451,11.244,12.264,1.399,7.819,12.827,-0.280,5.585,15.856,0.492,2.124,16.525,-0.861,0.921,19.989,0.166,-2.800,20.742,-0.322,-2.861,18.834,-3.729,-6.102,18.905,-5.839,-6.531,16.628,-8.866,-9.298,17.128,-11.405,-10.550,14.972,-14.323,-12.909,17.007,-16.419,-15.657,18.218,-14.040,-14.819,15.685,-11.339,-…	MTAAAALELDNIRVRYGSHLAVDGVTLRVGRGEIVGLLGPNGSGKSSTLAAAAGVIEPVAGTVSVDGIRRTADPCGFAKRIGLVPQEPALYDELSAESNLVFFGRLYGLGGPDLRKKVDLALTRVRLIDRADDRVSTFSGGMKQRLNLACALLHGPLVLLLDEPTAALDPASRDALFADLHDLRDAGHAILLSTHHLDEAESGCDRIAVLEAGKLVASGKPHDLIRRQPGNRAVLYAHLREALPRFFVRGLQQRADDGVEIEIVGRRLRLSANSHESLGRALAMVLADGIVLDAFRTPPGRLDCLLRGVPVEPDATEPVAPPRR
job.pdb	MGYP000857460471.pdb.gz	10.600	132	88	8	26	152	7	113	2.235E+00	104	278	133	KLRDIPEEDIVRLLAHRAPGEEYKSIHPPLEEMEEP-DCAVRQIVKPTEGAAAGDRIRYVQYTDSMFFSPITPYQRAWEALNRYKGVDPGVLSGRTIIE--AR--ERDIEKIAKIEVDCELYDTARTGLRGR	EIRSFR-------VDRI--GEAVMAPKPKSPDFERPTGFDVRAFVNRSPWTFATEPVEEVVLV-------LHRDAADTANEDFGPDAVKEPRGDDVVVRFPCGNPEFAVSKVLAAK--------GAIVV-ER	19.672,0.356,2.852,18.577,1.981,-0.350,21.264,4.213,-1.855,18.897,5.910,-4.292,16.561,7.141,-1.623,19.145,7.070,1.125,16.819,5.332,3.558,16.211,1.871,5.082,13.740,-0.000,2.905,12.032,-3.343,2.321,12.743,-5.201,-0.836,11.097,-8.082,-2.576,13.520,-10.914,-2.825,12.052,-12.165,-6.077,12.854,-8.718,-7.507,16.464,-8.837,-6.531,18.348,-9.523,-9.592,21.962,-10.110,-9.903,24.010,-9.402,-6.906,27.457,-8.2…	WCHLRREIRSFRVDRIGEAVMAPKPKSPDFERPTGFDVRAFVNRSPWTFATEPVEEVVLVLHRDAADTANEDFGPDAVKEPRGDDVVVRFPCGNPEFAVSKVLAAKGAIVVERGERLRARLAAELTAIAARYA
job.pdb	MGYP001413832786.pdb.gz	17.800	84	44	4	80	138	2	85	2.235E+00	104	278	247	RIRYVQYTDSMFF-----------------SPI--TPYQ--RAWEALNR----YKGVDPGVLSGRTIIEARERDIEKIAKIEVD	QNKFVAFLDLMGFKSLIENNKIDKLIELYKSALEDTVYKTFSIWERIPEASDQYLKINIIIISDSLIIWTENDDLNGFIKLVIT	-3.731,9.040,20.706,-6.315,6.784,19.193,-5.530,3.434,17.655,-6.054,3.379,13.841,-5.277,1.205,10.847,-2.403,2.745,8.888,-1.017,1.869,5.466,2.410,3.026,4.419,2.999,2.612,0.627,6.200,3.485,-1.307,6.586,3.940,-5.059,9.356,1.566,-6.157,12.083,2.982,-8.404,10.851,6.577,-7.996,14.405,8.021,-8.253,14.927,6.444,-11.736,11.452,7.620,-12.826,12.481,11.267,-11.952,15.899,10.945,-13.654,14.460,9.513,-16.932,1…	MQNKFVAFLDLMGFKSLIENNKIDKLIELYKSALEDTVYKTFSIWERIPEASDQYLKINIIIISDSLIIWTENDDLNGFIKLVITVKNLLFSSIIKGLPLRGAICHGNLEMFETSFMKKHNLLSSPVILGNGLTKAYELERKQAWSGCVISNESIARFKEQYKPEFLTLDILLKEKIIISYPVPFYNKKEVTCEINHVINWPIFKQRKLEERFFANQFKEHGKTIDKKVQGIIDQTIKFYNFCWDNY
job.pdb	MGYP000515955325.pdb.gz	13.500	103	75	8	55	151	3	97	2.375E+00	103	278	97	LEEMEEPDCAVRQIVKPTEGAAAGDRIRYVQYTDSMFFSPITPYQRAWEALNRYKGV-DPGVL--SGRTIIEARERDI---EKIAKIEVDCELYDTARTGLRG	IGNIMKKILLVTGLILTSIGAIA--KPQTLTLDVPTMTCPVCPF-TVTKSLEKVKGVTEVEVMFHAREAQVIYDD-EITNPEALIEATTN-AGY---PSSVKN	8.735,-52.379,33.434,9.718,-49.703,30.792,7.100,-49.684,28.277,4.144,-49.046,30.604,5.362,-45.764,31.511,5.367,-44.401,28.195,2.828,-42.728,27.114,-0.439,-41.862,27.758,-1.039,-38.619,29.133,-4.147,-37.549,27.507,-4.531,-33.920,27.648,-7.939,-32.784,27.033,-7.865,-29.227,26.511,-11.177,-27.814,26.079,-10.989,-24.372,24.913,-13.926,-22.178,24.916,-13.681,-20.248,21.848,-15.203,-16.906,22.450,-16.1…	KQIGNIMKKILLVTGLILTSIGAIAKPQTLTLDVPTMTCPVCPFTVTKSLEKVKGVTEVEVMFHAREAQVIYDDEITNPEALIEATTNAGYPSSVKN
job.pdb	MGYP001408913400.pdb.gz	15.300	111	68	3	49	133	2	112	2.375E+00	103	278	224	KSIHPPLEEMEEPDCAVRQIVKPTEGAAAGD--------------RIRYVQYTDSMFFSPITPYQ----------RAWEALNRYK--GVDPGVLSGRTIIEARERDIEKIA	SPEVIPLQDIQTAACMVPSPVATMEATAETDNTNASYPTHITEQQAIKAILFADVVGYSKLTEEQIPLFVQHFLSPVAELLGQDETAPLFSNTWGGALYLVFDEVLDARRV	6.439,-4.156,40.226,3.152,-5.595,38.868,1.439,-3.594,36.212,-1.678,-1.818,37.465,-4.778,-3.093,35.670,-7.100,-0.335,34.946,-10.684,-1.614,35.073,-12.600,-1.054,31.758,-15.600,0.348,33.383,-18.229,2.052,31.420,-18.489,1.999,27.810,-22.201,2.711,27.871,-24.256,1.891,24.882,-24.722,4.644,22.688,-27.727,3.290,20.926,-27.391,4.106,17.437,-30.798,5.355,16.351,-31.384,3.768,13.138,-32.556,6.629,11.023,-…	MSPEVIPLQDIQTAACMVPSPVATMEATAETDNTNASYPTHITEQQAIKAILFADVVGYSKLTEEQIPLFVQHFLSPVAELLGQDETAPLFSNTWGGALYLVFDEVLDARRVALRLRDWISHTDWPQLGLPSTLNVRIALRAGLVYPCYDPVIRTDTFVGSHVSWAARIEPITPKGEVYASEPFAAIAAAQGIADFEFGYVGAVPLAKDYGEFVLYHVHGVGGV
job.pdb	MGYP002654742214.pdb.gz	12.300	97	63	8	67	150	212	299	2.375E+00	103	278	301	QIVKPTEGA-AAGDRIRYVQYTDSM--------FFSPITPYQRAWEALNRYKGV-DPGVLSGRTIIEARERDIEKIAKIEV---DCELYDTARTGLR	TELKAAEGAGALHPPMVTLQLAGGRKEKIRAGDVLG---ALTKDLGLEAA--AVGRIDVNDFSTYVAVQ-REVADRALRGLNAGKVKGR---SVKVR	7.239,5.280,-19.554,6.638,5.563,-23.169,3.963,8.205,-22.877,5.762,10.757,-25.024,3.263,10.284,-27.887,0.247,10.590,-25.512,1.693,13.713,-23.940,2.186,15.081,-27.541,-1.401,14.223,-28.481,-2.737,15.909,-25.261,-0.504,18.951,-25.859,-1.885,19.392,-29.430,-5.443,19.396,-28.060,-4.637,22.010,-25.411,-4.961,25.733,-26.086,-1.877,27.338,-27.371,0.981,28.234,-24.776,-0.240,31.847,-24.458,-3.537,30.965,-…	MGFADEIGAIAQQCPPPGRRQTLLFSATYPEGVAQLAARYLREPVEVRLPEGHAPDLVPERRYEVTEDQRLHAVGLLLNHFRPESTLAFCNTKQQCHDLVAVLKAQGLSALELHGDLEQRERDQVLVQFANRSCSVLVATDVAARGLDIHKLEAVINVDIASDPQVHTHRIGRTGRAGESGRVFSLVSLDEMGRIGRIEADQGRESEWHKLTELKAAEGAGALHPPMVTLQLAGGRKEKIRAGDVLGALTKDLGLEAAAVGRIDVNDFSTYVAVQREVADRALRGLNAGKVKGRSVKVRRL
job.pdb	MGYP000114307656.pdb.gz	20.700	77	46	7	75	143	179	248	2.375E+00	103	278	430	AAAGDRIRYVQYTDSMFFSPITPY--QRAWEALNRYKGVDPGVL---SG-RTIIEARERDIEKIA--KIEVDCELYD	AGAGH-EYTQGFL----AAGCGEYSVQLRLEKLLRDRPVELAYCARPEGTRVFISGSAPAEVEAAVEEART--ELGD	-3.580,-16.884,19.777,-3.763,-17.682,16.077,-5.795,-15.468,13.685,-7.552,-16.462,10.446,-9.086,-14.140,7.818,-12.181,-15.424,5.929,-13.404,-13.269,3.030,-16.842,-13.954,1.499,-17.838,-12.940,-2.124,-18.264,-14.850,-5.367,-16.693,-11.856,-7.137,-13.459,-12.380,-4.975,-13.279,-16.098,-6.053,-13.816,-15.144,-9.682,-10.991,-12.575,-9.420,-13.323,-9.831,-10.709,-12.442,-7.816,-7.592,-9.144,-7.755,-5.7…	MSIAILSTGTELLKGTILNTNAGFLCRRLAAAGLRPVLELTAGDHPAEITAALGDALRAADTVLITGGLGPTRDDLTLDAVSRFFGLELEIDPLLAEKVEQFWSRRHDGRRAPKTVLRQARVPHGATILPNANGSASGIRIDTEYGGRMRRIFLLPGPPAELEPMAEESVIPAVAAYEAGAGHEYTQGFLAAGCGEYSVQLRLEKLLRDRPVELAYCARPEGTRVFISGSAPAEVEAAVEEARTELGDAALPAGSLDLVTAIAALLEKRQLTLVTAESCTGGRIAGMLTDHAGISSVFKGGAVVYSNELKHTLLGVPEELLARFGAVSAECAEAMVCGATERLAADCAVAVTGIAGPGGGTPEKPVGLVYIAAKVGEELRVGEFHFSGDRRRVRESTAA…
job.pdb	MGYP002852688414.pdb.gz	11.000	100	62	5	69	152	360	448	2.375E+00	103	278	448	VKPTEGAAAGDRIRYVQYTDSMFFSPITPYQRAWEA---------LNRYKGV------DPGVLSGRTIIE-ARERDIEKIAKIEVDCELYDTARTGLRGR	VAPAV-AGIHSSVATVYFQAG----------KKEKLSRGDIMGFVANHADGVKPNEIGRIEVRDHYSLVALPRDKAQKAVIAMNQCRIKGAKVRISLISP	5.265,29.010,-16.564,7.836,26.924,-14.868,7.260,23.221,-15.264,7.067,23.026,-11.551,4.107,25.489,-11.580,2.214,23.041,-13.798,2.897,20.095,-11.488,1.775,22.181,-8.442,-1.358,23.370,-10.278,-2.218,19.735,-11.054,-1.755,18.761,-7.389,-4.047,21.572,-6.232,-6.762,20.844,-8.818,-6.779,17.016,-8.568,-5.874,16.296,-4.951,-6.970,19.510,-3.228,-3.430,20.067,-2.066,-3.224,23.849,-1.672,0.477,23.906,-0.713,…	MSELHQILATLRDRYGIPALNAMQESTLSAWHDHPGDIVLYSPTGSGKTLAFSIVVLESCLNALPAVPRPIALVVSPSRELVMQTTEVLRSISGGMKVTCCYGGHAAADERHSLSVPPDVLVGTPGRLLDHANHRRIDLRGVQYLVLDEFDKTLELGFENEMRRLLEFLPDSVRRLLTSATVIKQMPPFMNLRTRFTLDFLSDSDSPASRMLMWQVLSASNDKLESLRGLLLTIAPRKEKTIVFVNYRESVQRVTEYLRNNNIESGAYHGAMQQFEREKVVAMFNNGTLQVLVATDLASRGLDVEDVGHVVHYHRPVSPEAFAHRNGRTARVDASGQIYIITSPAEKLPDWIPSAAVFTVAPAVAGIHSSVATVYFQAGKKEKLSRGDIMGFVANHADG…
job.pdb	MGYP001205502947.pdb.gz	10.000	109	67	8	63	152	374	470	2.375E+00	103	278	471	CAVRQIVKPTEGAA----AGDRIRYVQYTDSM--------FFSPITPYQRAWEALNRYKG---V-DPGVLSGRTIIEARERDIEKIAKIEV---DCELYDTARTGLRGR	RADSSGSQGAETSAQPSLATPTVYTLEINGGRKQKLRPGDILGALT--------AGGTLGADAVGKIDILPMVSYVAIAKEH-TSAAQRLLNQHKIKGR---QFRVRGV	-16.567,24.255,-4.245,-13.608,25.758,-2.640,-11.207,26.832,-5.227,-8.553,24.214,-4.808,-5.046,25.642,-5.451,-3.596,24.806,-8.892,-0.150,23.338,-9.571,0.371,26.207,-12.105,0.493,28.629,-9.188,3.773,26.990,-8.029,7.166,27.881,-9.603,7.641,24.301,-10.878,9.961,23.334,-13.755,8.071,23.397,-17.112,8.835,19.701,-17.534,7.206,18.757,-14.161,4.159,20.979,-14.766,3.668,19.358,-18.234,4.013,15.918,-16.680,…	MTDQPLFSSLELRPQLLNQLQHLGFIAMTPIQAAALPHVLTGADVVAQASTGSGKTAAFGLGCLQHLQETKFHVQSLVLCPTRELADQVANSFRSLAKNLANTKIVTLCGGVAIGPQIGSLQHSAHIIVGTPGRVLKHLHKGTLHLHGLSSLVLDEADRMLDMGFADEIDAILDFLPTPRQNLLFSATFPEEVAKVVAALCPDAVRVDVTQTEAAPAIDEYWCHAPHRDLLGRTQVLGETLHHFGGKLNLVFCNTKHECAEVSRNLHQLGIGAVALHGDMEQQARSQTLVRFANGSANVLVATDVAARGLDIDDVDAVFNFELPHQVENYVHRIGRTGRSGRNGTAISLVSDREMSRLKLIETNLKHGAMRLWRADSSGSQGAETSAQPSLATPTVYTL…
job.pdb	MGYP001578097633.pdb.gz	14.600	89	60	7	69	152	3	80	2.524E+00	102	278	84	VKPTEGAAAGDRIRYVQYT--DSMFFSPITPYQRAWEALNRYKGVDPGVLSGRTIIEA--RERDIEKIAKIEVDCELYDTARTGLR-GR	RAPPAWGEEAVGVRRFVATLDNEVDAA---RARRRFEAV----GYVAGAVGRVAVAYAPLRARPVVESI-LRDASSKYI---LSVELPR	-1.049,-14.376,15.164,-0.049,-14.088,11.724,-2.803,-14.345,9.368,-1.615,-16.061,6.387,-2.799,-14.480,3.331,-5.858,-16.159,2.143,-4.964,-18.650,-0.317,-5.809,-17.653,-3.779,-9.455,-18.140,-3.828,-10.484,-17.781,-0.435,-12.897,-15.021,-0.573,-11.433,-12.945,1.867,-14.651,-11.611,2.699,-13.919,-8.144,2.968,-10.282,-7.965,2.616,-8.906,-6.203,-0.464,-5.569,-6.005,-1.975,-4.237,-2.432,-2.184,-1.498,-2.…	MRRAPPAWGEEAVGVRRFVATLDNEVDAARARRRFEAVGYVAGAVGRVAVAYAPLRARPVVESILRDASSKYILSVELPRKRSR
job.pdb	MGYP000459242428.pdb.gz	15.000	60	43	4	80	133	4	61	2.524E+00	102	278	105	RIRYVQYTDSMFFSPITPYQR-AWEALNRYKGVD-PGVLSGRTIIEARER----DIEKIA	YLNTVRFQSEKIIS--GEYENNVQQELNGLEGVEGLHFGLDFVDVDYYPQLASPDSLRKA	-14.367,-13.066,13.647,-14.037,-12.556,9.990,-10.975,-10.659,9.830,-11.766,-8.689,6.999,-8.898,-7.109,5.333,-9.280,-3.465,4.806,-7.714,-1.634,1.876,-6.152,1.793,2.088,-4.697,3.803,-0.775,-1.732,5.999,-0.516,-1.182,8.458,-3.309,2.311,9.623,-4.261,3.212,12.904,-5.848,5.519,11.049,-8.108,5.469,7.898,-10.204,6.256,4.802,-8.129,8.600,2.588,-10.197,11.891,0.732,-9.961,13.955,1.262,-6.907,11.184,3.286,-…	MKNYLNTVRFQSEKIISGEYENNVQQELNGLEGVEGLHFGLDFVDVDYYPQLASPDSLRKALSRVPFDFRESPAKRNRGLFSGLISNMAKENKKTFGKKGPSCCG
job.pdb	MGYP000662094579.pdb.gz	12.900	85	58	6	81	150	15	98	2.524E+00	102	278	120	IRYVQYTDS------MFFSPIT----PYQRAWEALNR-YKGVDPGVLSGRTIIEARERDIEK-IAKIEVDCELYD---TARTGLR	L-FVAGINYRKSDLQTRGRFALTGNAQQELLAEARRSGYREIFALSTCNRTELYALGHDPEQAIAMLCAHAKGTVEEFATQGYVK	-14.735,-4.417,42.147,-13.587,-2.237,39.209,-14.850,-3.958,36.157,-11.967,-3.173,34.110,-14.092,-3.001,31.119,-11.700,-4.491,28.864,-12.906,-2.733,25.800,-11.753,-5.171,23.316,-11.106,-2.887,20.538,-12.575,-4.949,17.831,-10.410,-4.398,14.870,-12.375,-4.689,11.652,-10.767,-6.529,8.867,-11.113,-4.444,5.748,-9.518,-3.670,2.507,-6.782,-1.087,2.800,-4.020,0.409,0.676,-0.715,1.921,1.878,1.593,3.431,-0.…	MILYAVMAETSVVQLFVAGINYRKSDLQTRGRFALTGNAQQELLAEARRSGYREIFALSTCNRTELYALGHDPEQAIAMLCAHAKGTVEEFATQGYVKQGMEAAEHLMHVSQDRKSTRLN
job.pdb	MGYP003575603294.pdb.gz	7.800	114	72	4	25	136	63	145	2.524E+00	102	278	170	EKLRDIPEEDIVRLLAHRAPGEEYKSIHPPLEEMEEPDCAVRQIVKPTEGAAAGDRIRYVQYTDSMFFSPITPYQRAWEALNRYKGVDPGVLSGRTIIEARERDIEK--IAKIE	SPVVLVSDRELKAVVAQAPPG-----------------FGKQPN-----------RYRYDVLFVKE---PLTTAEVLSQVTTKPGVDTIHAGEHAIYFRRLTSKASQSHLSKLA	-2.876,-7.471,1.167,-0.254,-8.973,-0.965,-2.131,-11.749,-2.778,0.250,-12.292,-5.512,1.539,-15.575,-6.848,0.425,-19.101,-6.268,-2.392,-18.343,-3.985,-5.433,-17.220,-5.896,-7.947,-15.792,-3.494,-11.257,-14.967,-5.266,-12.185,-11.371,-4.313,-15.719,-12.492,-3.606,-14.457,-15.042,-1.037,-12.114,-12.441,0.410,-15.105,-9.962,0.886,-17.250,-12.655,2.532,-14.350,-13.316,4.943,-14.187,-9.609,5.912,-18.026…	INVGGNNIIKMGDLRLSFEALGFNDVASYIQSGNVVFCTKTASKAKLEKSIEKTLCDRFNCVSPVVLVSDRELKAVVAQAPPGFGKQPNRYRYDVLFVKEPLTTAEVLSQVTTKPGVDTIHAGEHAIYFRRLTSKASQSHLSKLAQRPVYKFVTVRNWNTTMKLLAMVSA
job.pdb	MGYP000906262001.pdb.gz	14.800	81	46	4	81	138	29	109	2.524E+00	102	278	206	IRYVQYTDSMFFS----PITPYQRAWEAL--------NRY---------KGVDPGVLSGRTIIE--ARERDIEKIAKIEVD	IVHIQMWYKIGSGYEPNGITGISHALEHMMFNGTTKFPKYIESLSKLGNTNTNASTYVDWTYYKQTVPKSNLEKVLELEAD	-35.676,1.652,7.090,-33.097,3.903,8.841,-29.949,1.911,9.194,-28.608,3.060,12.361,-25.023,3.229,11.436,-23.050,2.500,14.457,-21.063,5.616,15.369,-17.588,5.849,13.794,-14.876,5.903,16.538,-11.266,7.026,16.215,-8.273,6.977,18.640,-4.463,7.193,18.524,-2.065,4.543,19.896,1.070,5.525,21.906,3.263,4.992,18.784,1.141,7.596,16.892,-0.870,5.104,14.705,-4.359,6.561,14.113,-7.123,3.916,14.244,-10.666,4.421,1…	IGIATAATTSFKLDNGLKVILLPDHRSPIVHIQMWYKIGSGYEPNGITGISHALEHMMFNGTTKFPKYIESLSKLGNTNTNASTYVDWTYYKQTVPKSNLEKVLELEADRMQNLRFEEKTFKNEMAAVLEERKMRVDDSPISLARERFHAAAFVSNPYHHPVIGWEGDIKQYTIEDAKAWYNKWYAPNNAILVIGGDFQQQQIKNL
job.pdb	MGYP001367899361.pdb.gz	14.200	84	56	5	64	136	78	156	2.524E+00	102	278	235	AVRQIVKPTE----GAAAG---DRIRYVQYTDSMFFSPITPYQRA--WEALN--RYKGVDPGVLSGRTIIEARERDIEKIAKIE	SRRQLPDGADLPGRGEAVGVALMRRQGILKAEGL-----DGSRKAAILRALSELRLMALDIHPEEDHLTLVMEDQAVAGIREVL	-23.040,-18.675,4.001,-19.360,-19.372,3.515,-17.235,-18.951,0.365,-13.795,-20.491,-0.160,-11.099,-18.819,-2.278,-8.448,-21.413,-3.216,-4.951,-20.041,-4.008,-1.247,-21.151,-4.158,-0.665,-20.060,-0.470,-1.984,-21.450,2.828,-3.897,-18.140,3.480,-3.131,-14.422,4.170,0.261,-13.942,5.959,1.459,-10.905,7.913,3.750,-10.403,4.904,5.175,-12.419,1.912,6.754,-15.600,3.524,9.188,-15.811,0.543,10.730,-12.450,1…	CSSDLYTDVDGIYTTDPRIVPEARLLDQISYEECSEMAYQGAKVMHPRAVEIASQKPAIELFVRSTFTDSRGTLICDSRRQLPDGADLPGRGEAVGVALMRRQGILKAEGLDGSRKAAILRALSELRLMALDIHPEEDHLTLVMEDQAVAGIREVLGRMGLEGRWLTGLNKISVILDAVQPAPELYGDFLERIEGLGVTVEAAIAHGRVMSAWIQDEAEEAIRAVHGLVGVKSPA
job.pdb	MGYP000432116450.pdb.gz	14.700	102	66	4	58	153	138	224	2.524E+00	102	278	242	MEEPDCAVRQIVKPTEGAAAGDRIRYVQYTDSMFFSPITPYQRAWEALNRYKGVDPGVL-SGRTIIEA-----RERDIEKIAKIEVDCELYDTARTGLRGRT	FEADKPAVDAMVGKDFGIYSGGDRKWAKLRFSALQA------RWVEAEVWHPEQKTSHLDDGSLVLEVPYSDQRELLLDVLKF---------GPEAEVLEPS	-9.532,12.058,25.111,-6.129,13.602,24.171,-4.309,11.055,26.031,-5.949,8.122,24.330,-5.023,9.728,21.095,-1.426,9.851,22.087,-1.105,6.282,23.316,-2.717,5.372,20.063,-0.125,7.346,18.236,2.656,5.529,20.157,1.146,2.206,19.455,0.622,3.156,15.854,4.025,4.659,15.546,5.713,1.555,16.931,3.890,-0.364,14.352,4.070,1.957,11.470,7.698,3.095,11.900,9.802,0.995,14.151,12.835,2.915,15.265,12.063,6.327,13.762,9.82…	TEIYALLMIDTLASHIAPGLLSEHLQPLITRITLALSAADDTPDDIRSRVRILASAARRRDAAHFENVAQATVRRKRLEILYFTKSRNERSTRIVSPQRLIHYKENWYLVAWCHKAEALRLFALDSVEDARVLKEAAFEADKPAVDAMVGKDFGIYSGGDRKWAKLRFSALQARWVEAEVWHPEQKTSHLDDGSLVLEVPYSDQRELLLDVLKFGPEAEVLEPSELREEMRSRLRRALSQYE
job.pdb	MGYP000471741390.pdb.gz	9.000	88	55	8	77	150	396	472	2.524E+00	102	278	475	AGDRIRYVQYTDSMFFSPITPYQR--------AWEALNRYK--GV-DPGVLSGRTIIEARERDIEKIAKIEV---DCELYDTARTGLR	YKPEM-QTLYIDG------GKKQKLRAGDIVGCLTGEEGIGFSQIGKITVFENQSFVAVK-REASKPAFRKLRDNKIKGK---KYQVR	27.097,22.370,17.198,23.795,24.116,17.303,21.238,21.696,15.964,19.992,23.597,12.936,16.320,24.152,13.465,14.315,21.715,11.364,12.706,23.423,8.371,9.298,24.562,9.241,7.982,24.826,5.654,8.634,23.452,2.114,10.269,26.772,0.951,13.145,26.107,3.337,13.899,22.743,1.680,15.351,24.320,-1.537,12.461,23.110,-3.763,11.638,25.100,-6.924,8.473,27.308,-7.004,6.604,24.908,-9.300,6.915,21.992,-6.821,5.990,24.233,…	MTSAANPSNFNELGLIPELIARLSDLEYTQPTPIQAKAIPSILAGSDLIAGANTGSGKTATFALPTLQTLFLAKGVNKTPSKGNFVSGLILVPTRELATQVADSVKSYSANFNGAIKTVAVFGGVSVNTQMQALRGGADIIVATPGRLLDLIKSNAIKLDKVNTLVLDEADQMLDMGFTDAIENIVAYLPPERQSLLFSATYPKNIESLSAQLMRNPQQVKVEEVGINKSIKQTFYKLSNNKLRFNTLRLLLMKHQPKSCVVFCNTKVEAKRLFEELKEAGFYASALHGDLAQQERAMMLMRFANKSASILVATDVAARGLDIDDMDMVINYHLALDPKTHVHRVGRTGRGDKKGLACSIFGEKEVFRVKQIEQLYDREFEPAVLPSLSLLEKPPYKPE…
job.pdb	MGYP000720930867.pdb.gz	15.200	59	48	1	80	136	3	61	2.682E+00	101	278	81	RIRYVQYTDSMFFSPITPYQRAWEALNRYKGVDP--GVLSGRTIIEARERDIEKIAKIE	RMKRYVISVKREMWDTIKLDEVLGQVESIPGYRLVGGTRGRRTIVEASASAAKQIQEAL	-14.630,0.532,15.527,-13.846,0.671,11.923,-13.213,-2.549,10.326,-9.650,-2.742,9.262,-8.943,-4.230,5.831,-5.817,-5.109,3.974,-4.753,-2.941,1.134,-1.847,-3.114,-1.284,0.035,0.099,-1.887,1.922,-0.060,-5.205,4.190,2.535,-6.711,3.072,3.312,-10.255,5.399,1.971,-12.894,6.048,5.440,-14.270,7.335,6.463,-10.900,9.654,3.618,-10.193,12.790,5.570,-10.944,11.633,8.701,-9.270,10.527,7.524,-5.910,11.200,4.780,-3…	MARMKRYVISVKREMWDTIKLDEVLGQVESIPGYRLVGGTRGRRTIVEASASAAKQIQEALEGVCYIEPEIQYVPQGVAGR
job.pdb	MGYP000046020781.pdb.gz	12.900	93	66	5	69	150	3	91	2.682E+00	101	278	92	VKPTEGAAAGDRIRYVQYTDSMFFSPITPYQRAWEALNRYKGV-DPGVLSGRTIIEARER----DIEKIAKIEV------DCELYDTARTGLR	VTIPSFQDTTSTSSTVVFTATEMACK-TDSKMVEKALFRTKGVKKVSINGESITVTFNPQKVNSDTLKSVIENTGTCEDPNAKVH---KVEIQ	38.536,26.823,-17.199,36.888,25.526,-14.318,35.152,22.328,-15.656,32.021,21.971,-13.769,31.414,18.303,-13.638,27.807,17.556,-13.568,27.041,16.031,-10.285,25.641,12.693,-11.203,22.830,12.832,-8.854,22.497,9.179,-8.205,18.804,9.102,-8.253,19.223,5.858,-6.515,15.805,4.880,-6.117,13.646,7.175,-4.402,10.994,5.304,-2.628,7.666,7.010,-2.565,5.239,6.820,0.348,1.463,6.830,0.083,-1.039,6.872,2.892,-4.491,5…	FPVTIPSFQDTTSTSSTVVFTATEMACKTDSKMVEKALFRTKGVKKVSINGESITVTFNPQKVNSDTLKSVIENTGTCEDPNAKVHKVEIQK
job.pdb	MGYP001459997707.pdb.gz	15.200	105	71	6	80	179	1	92	2.682E+00	101	278	138	RIRYVQYTDSMFFSPITPYQRAWEALNRYKGVDPGVLSGRTIIEARERDIEK-IAKIE----VDCELYDTARTGLRGRTVHGHAVRLDKDGMMFDALRRWSRGAD	MLVTKYVITSS-ESNILPSDIAMKIYASKYDVTVKETCFGVVINGEEDVINALIKEIRALDPSGI------FFKDRGFPPG--DPRRCRGRRGGGA----RPGFY	8.556,-0.967,-17.966,5.097,-0.163,-16.634,4.172,-1.492,-13.260,1.253,-1.308,-10.882,1.699,-0.890,-7.201,-0.716,-0.741,-4.317,-0.110,1.476,-1.448,-2.040,0.229,1.533,-2.612,2.305,4.552,-3.023,0.698,7.852,-6.164,1.333,9.792,-3.901,2.349,12.560,-2.046,4.992,10.572,-2.926,8.599,10.687,-2.108,8.771,7.067,-5.158,8.502,4.846,-5.298,7.353,1.273,-6.192,10.877,0.301,-3.059,12.156,1.980,-0.997,9.794,-0.124,-…	MLVTKYVITSSESNILPSDIAMKIYASKYDVTVKETCFGVVINGEEDVINALIKEIRALDPSGIFFKDRGFPPGDPRRCRGRRGGGARPGFYMIESESKILPMISRALAWEGDVPAIPEKKRPLPIGRLEEIVKEGLS
job.pdb	MGYP002050683367.pdb.gz	12.000	124	68	11	58	163	1	101	2.682E+00	101	278	171	MEEPDCAVRQIVKPTEGAAAGDRIRYVQY--TDSMFFSPITPYQRAWEALNRYKG---VDPGVL--SGRTIIEARERDI---EKIAKIEVDCELYDTAR--------TGLRGRTVHGHAVRLDK	LHVAAAA---AVVPAC--ARADDLATAYFSAGDPRFLQK--AFDEI-----KYGGIVSCEVGSLGAVPSIRVTYKANKLSYKKVLGIFWRAC--DPTSNDQFGSAGPTIVW---------TGDE	3.022,59.781,-14.059,1.340,56.450,-14.263,3.731,53.681,-13.601,2.264,50.630,-15.289,3.431,47.757,-13.165,4.182,44.900,-15.526,2.950,41.753,-13.921,5.718,39.213,-14.286,4.131,36.046,-15.532,5.884,33.356,-13.616,5.835,30.411,-15.702,3.761,27.706,-14.159,6.322,25.301,-13.431,4.909,22.158,-14.477,4.675,20.543,-11.325,6.300,17.442,-11.887,3.734,15.055,-11.411,3.931,14.821,-7.779,4.642,11.121,-7.830,3.…	LHVAAAAAVVPACARADDLATAYFSAGDPRFLQKAFDEIKYGGIVSCEVGSLGAVPSIRVTYKANKLSYKKVLGIFWRACDPTSNDQFGSAGPTIVWTGDEVEKGFAEESRRRLQFATQYTSNTFGPMYKGRPILTEIRPLAAADEWPCSSPRWSAACSRITRVARLVKSV
job.pdb	MGYP001283972370.pdb.gz	14.700	68	52	3	71	136	90	153	2.682E+00	101	278	182	PTEGAAAGDRIRYVQYTDSMFFSPITPYQRAWEALNRYKGVDPGVLSGRTIIEARERDIEK--IAKIE	PDDWNTKTD-LRCNIAFIKE---PVTAHEAWQEIVLKEGIDVVTVGHGVLYLSMRLSGLTTSALRKLV	-17.615,-1.330,2.021,-14.468,-2.980,0.474,-11.049,-2.104,1.760,-7.402,-3.082,1.282,-5.134,-2.959,4.284,-1.529,-2.414,3.063,0.634,-3.603,6.010,4.102,-2.141,6.442,7.245,-4.218,7.001,5.569,-7.660,7.020,7.839,-10.465,5.676,10.359,-7.860,4.363,14.131,-8.440,4.871,13.468,-11.490,6.964,11.857,-9.570,9.800,8.357,-9.882,11.211,7.488,-13.247,9.669,3.725,-13.622,9.729,2.014,-16.573,7.994,-0.733,-15.334,5.63…	MKYVALLRAINVGGNNRIKMEQLWACFEVGGFQQVMTYIQSGNVIFESEDENRERLTREIEESLSQTFNYLARIVLRSYAEIQKVVEEAPDDWNTKTDLRCNIAFIKEPVTAHEAWQEIVLKEGIDVVTVGHGVLYLSMRLSGLTTSALRKLVSKKISQDMTIRNYTTTQKLLTLMEQKEMG
job.pdb	MGYP001420138759.pdb.gz	12.500	72	52	4	81	149	65	128	2.682E+00	101	278	314	IRYVQYT---DSMFFSPITPYQRAWEALNRYKGVDPGVLSGRTIIEARERDIEKIAKIEVDCELYDTARTGL	ESKITIQSDKQNNDFE---TLERIL-REKLDEGLDISFKDTHAVIRANNIKIKFILELIENYIP----RARV	51.143,-3.869,-31.677,48.697,-5.539,-29.383,46.783,-2.848,-27.509,45.637,-4.244,-24.146,42.235,-2.713,-23.253,42.001,-2.422,-19.558,38.398,-3.055,-18.834,37.992,-1.071,-15.836,35.776,-2.639,-13.403,33.036,-0.270,-13.462,32.044,-0.600,-10.002,28.612,-0.295,-10.860,27.387,1.230,-7.874,24.128,-0.273,-8.077,22.154,2.670,-7.659,20.252,1.669,-4.713,16.673,2.727,-5.123,13.283,1.822,-3.664,11.487,-1.222,…	MLQAYVIGTINQRVTKMCGIVGLFLKDHSLHDQLGQLLSQMLITMSDRGPDSAGVAIYGEPSNIESKITIQSDKQNNDFETLERILREKLDEGLDISFKDTHAVIRANNIKIKFILELIENYIPRARVMSVGSSIEIYKETGMPSSVIDRFSIHKMKGSHGIGHTRMATESEVTTLGAHPFSTAPDECLVHNGSLSNHNNLRRNLVRDGIKIETENDSEIAAAYLTNQMSDGATLGEALEKGLKDLDGFFTFVVGTKRGFGVLRDPIACKPAVMAETDQYVAFGSEYRALVDLPNITQAKIWEPEPSTVYFWTQ
job.pdb	MGYP001419272305.pdb.gz	16.300	110	58	10	58	155	1	88	2.682E+00	101	278	417	MEEPDCAVRQIVKPTEGAAAGDRIRYVQYTDSMFFSPITPYQRAW--EALNRYKGV-DPGVL--SGRTIIEARERDI---EKIAKIEVDCELYDTARTGLR----GRTVH	MESPAGA----ILPT-------RRDELRLHVQGMDC----ADEASLIRHVLDVPGILNLNFDLVGRRVDVSFDPSVIAAGHVLALVER------T-GLGVHTHARGEAVH	8.274,51.283,-31.223,8.690,47.511,-31.107,9.806,46.589,-27.736,12.616,44.553,-28.252,11.350,41.111,-27.658,12.591,40.624,-24.267,15.530,38.405,-24.202,14.201,35.561,-22.092,17.231,35.206,-19.958,17.965,31.554,-19.781,16.503,30.381,-16.594,19.179,29.080,-14.350,18.500,25.420,-13.903,19.941,23.723,-10.900,19.710,19.942,-10.392,19.367,18.219,-7.050,19.746,14.413,-6.674,17.838,13.103,-3.643,18.248,9.…	MESPAGAILPTRRDELRLHVQGMDCADEASLIRHVLDVPGILNLNFDLVGRRVDVSFDPSVIAAGHVLALVERTGLGVHTHARGEAVHDDHAADGRARGHRRRLRWWAGLSALLMLAGWLAAAWQADTWAEALFGHAGVEAAGAGRAWLATAAYGGAITLGLWPVLPRAVASLRLLRLDMHVLVCVSALGAVVVGQWAEGAAVACLFAVAHLMEGWAIERARLAVSDLVGHEPGWGDEGEVSSARVERWIERFAAVYTPIVTASALALVVVPPLFDGEWSTWFYRGLIFLVLACPCALVISTPVTVVAALTSAARRGVLFRGGLALERAAGDAPAALSRGDVVLMPGAPGDGAVFAAAHARRALGVIRQNVGLALLTKGAFLVSAAMGVSPLWLAVLAD…
job.pdb	MGYP002619498081.pdb.gz	12.300	65	48	4	75	133	379	440	2.682E+00	101	278	459	AAAGDRIRYVQYTDSMF-----FSPITPYQRAWEALNRYKGV-DPGVLSGRTIIEARERDIEKIA	APAKAEMVTLQIQGGKKQKLRPGDIVGALTRDQQIAFE--DVGKIQLHDLWAYVAVK-RSAAKKA	-6.865,22.518,-23.797,-5.698,19.925,-21.318,-3.500,17.166,-22.849,-5.644,14.169,-22.520,-3.603,11.569,-24.368,-0.163,10.119,-23.662,0.805,10.378,-27.433,0.696,14.174,-27.196,3.562,14.273,-24.340,6.587,13.596,-26.652,7.338,10.379,-24.652,9.946,7.985,-26.001,8.487,5.388,-28.431,9.432,2.606,-25.996,7.332,4.151,-23.166,4.321,4.707,-25.479,4.451,1.024,-26.487,4.540,-0.003,-22.768,1.588,2.243,-21.910,-…	MPVTDFAALALAPALLSTLQELNYQQMTPIQQQSLPAILAGKDVIAQAQTGSGKTAAFALGMLSALQVKRFRIQGLVLCPTRELAEQVAKELRTLGRSIHNIKVLTLCGGVPSKHQILSLEHGAHFIVGTPGRVLDHLQQQRLDLSELRMLVLDEADRMLDMGFLDEVARIAAAMPAKRQTLLFSATYPDKIEQLAASLMQQPVRVSVSSSQATSSIEQQFYALESSSREQAVMLVLQQLQPASCVVFCNTKRVTQQLADALQQQGFSAKALHGDLEQKDRDQTLLQFANKSARILVATDVAARGLDISELDLVINAELAHDTDTHTHRIGRTGRAGAKGLAVTLADSKDDYKLSLLQDTLSDAIQLQPLPPLSLLDQAPAKAEMVTLQIQGGKKQKLR…
job.pdb	MGYP000709397794.pdb.gz	8.600	93	59	8	76	152	388	470	2.682E+00	101	278	470	AAGDRIRYVQYTDSM--------FFSPITPYQRAWEALNRYKG--V-DPGVLSGRTIIEARERDIEKIAKIEVD---CELYDTAR--TGLRGR	AEGPKMETILISGGRKDKVRKGDILGA------LTGDAGGLDGKDIGKIEIQEKLSYVAVS-RAAISDAVSCLNVGRIKGK---RFRATHVGR	7.410,27.692,17.343,8.980,25.511,14.737,9.753,27.602,11.707,7.551,26.196,9.102,9.580,25.248,6.035,7.893,25.731,2.624,8.396,23.709,-0.574,10.000,26.845,-2.204,12.740,26.718,0.372,13.605,23.139,-0.700,15.224,24.501,-3.941,12.789,22.691,-6.209,12.295,23.999,-9.741,9.381,26.428,-10.255,7.616,23.697,-12.249,7.824,21.056,-9.480,6.973,23.646,-6.783,3.800,24.516,-8.751,2.854,20.760,-9.085,3.173,20.253,-5…	MAVQTSFEELQLSPALTAVVQDLGYTQPTPIQIEAIPALLAGRNIIGQSQTGSGKTAAFALPVLQGIEVERCELQALVICPTRELTAQVGREMRKLGRKHRGLQVLELVGGQLSRPQRDSLERGAHIAIGTPGRLLDLLERGFMKPESIKTVVLDEADRMLDMGFDDDVHKIISYLPENRQTALFSATFPRGIEAMSREIQPDAQRITIETSDKDLADIRELKLCYGSDDKILALCWALQSQSPESALVFCNQKTTVREITEELSRGGISVDRFDGDLEQFNRDQVLARFRNHSVRVLIATDVAGRGLDVEGLDLVINYDLPEQAETYIHRIGRTGRAGATGVAISIVRDETDKDLQDIEKFTGQTIAILDHSASKSSTLADLLKQLAEGPKMETILIS…
job.pdb	MGYP002641726189.pdb.gz	15.800	107	76	7	62	159	457	558	2.682E+00	101	278	591	DCAVRQIVKPTEGAAAGDRIRYVQYTDSMFFSPITPYQRAW--EALNRYKGVD---PGVLSGRTIIEARERD--IEKIAKIEVDCELYDTAR--TGLRGRTVHGHAV	DRAPRTRGGPRPDTA---DKVELVMNVGS-VNGLTPKKLMTLVNVSNRESSIDIGRINIFKIQACFEVPSADAQGVIDAFAQGRVDHN-GRKVMVGPAGSPQPGPAP	6.860,26.574,-15.969,7.242,23.811,-18.587,9.697,20.936,-18.673,11.429,22.874,-21.512,11.860,25.921,-19.234,13.861,23.664,-16.803,16.816,23.317,-19.122,16.478,19.571,-19.803,18.237,18.107,-22.928,16.161,17.493,-26.089,16.251,13.706,-25.707,14.750,13.831,-22.149,12.087,16.302,-23.349,11.211,13.841,-26.144,11.045,10.993,-23.543,8.729,13.083,-21.301,6.487,14.025,-24.285,6.088,10.329,-25.237,4.806,9.6…	MTFADMGLRPELLEGISRLGFEAPTPVQAEVIPVLLETARDVVALAQTGTGKTAAFGLPVLERLDLELSAPQALILCPTRELCMQITRDLQSFASCLPTVRVLAVYGGADIRPQLSALRRGVQVVVATPGRMLDILRRNAVDFSKIARIILDEADEMLNMGFEEDLEGILSTVPDEAQTFLFSATMPREVEKIARKTMKNPVEITVGTRNAGCENVSHEYYVVQAKDRYRALRRIVDMSPRMYGIVFCRTRLETQQIADHLSVDGYNAEALHGDLSQQQRDSVMGKFRKRHVQILVATDVAARGLDVTDLSHVINFTLPDDLNSYTHRTGRTGRAGKEGIAASIIHLRERFKVKHLEHATGQTFTRRPVPTGDEISRVRLMTLAERVRDTDTGADLVDR…
job.pdb	MGYP003460994332.pdb.gz	12.200	114	70	7	56	155	450	547	2.682E+00	101	278	648	EEMEEPDCAVR-QIVKPTEGAAAGDRIRYVQYTDSMFFSPITPYQRAWEALN----------RYKGVDPG---VLSGRTIIEARERDIEKIAKIEVDCELYDTARTGLRGRTVH	DRKGEPRNDEEKDRRVAEKG------YERLYINAGKA--------DGFFAVNLIDLLNQNTHGQR-VDVGRIDLLSHYSLFDVRKGDAHRVVSALKGADFY-GTRIYCEIADAE	-9.042,20.552,24.983,-12.386,19.980,23.256,-13.234,20.886,19.663,-15.452,23.622,21.173,-12.493,25.037,23.114,-10.609,25.121,19.745,-13.247,27.494,18.390,-14.997,25.015,16.060,-18.564,26.089,15.009,-21.699,24.335,16.246,-22.677,22.785,12.871,-19.153,21.221,12.524,-19.220,20.094,16.246,-22.470,18.195,15.473,-20.774,16.468,12.466,-17.617,15.612,14.536,-19.777,14.152,17.390,-21.627,11.958,14.951,-18.…	MTFEELGVREDLLKAIAEMGYENPMPVQEKVIPHLLNEDNDVVALAQTGTGKTAAFGLPVLQRIDVELLAPQALIIAPTRELCLQISGDLADYSKYIDGMKVLPVYGGSSIESQIRAVRAGVQIIVATPGRLIDLIERKVVQLGTVHTVILDEADEMLNMGFVDDINNILSYVPEERKMLMFSATMPPEIAKIAARFMHNPEEYVIGTRNEGAENVRHIYYLVHARDKYEALKRVADSNPNIYGIIFCRTRRDTQEIADHLIQDGYNADSLHGDLSQQQRDMVMKKFRERNLQILVATDVAARGLDVNDLTHVINYGLPDDTATYTHRSGRTGRAGKTGVSVAIIHSKERGKIKEIERKIGKQFEHGEVPTPQRIIEKQLFNLADRIEKVEVDEAEMAK…
job.pdb	MGYP000306633522.pdb.gz	15.000	80	54	3	58	135	1	68	2.850E+00	100	278	82	MEEPDCA--VRQIVKPTEGAAAGDRIRYVQYTDSMFFSPITPYQRAWEALNRYKGVDPGVLSGRTIIEARERDIEKIAKI	MKHLSLAMLALAIVLPAS------AERLVRLYDA------VPSTVQALLADHIDIAAANLREGWVDICLPDRETDRAGLY	-28.350,-35.493,34.376,-28.438,-31.771,33.683,-27.164,-30.674,30.386,-24.729,-27.938,30.844,-25.170,-26.059,27.699,-22.141,-23.959,27.822,-23.012,-21.450,25.316,-19.768,-20.641,24.032,-20.024,-17.159,23.167,-18.407,-16.895,19.845,-17.102,-13.534,19.941,-17.116,-12.954,16.408,-14.474,-10.638,16.024,-15.416,-8.954,12.949,-12.389,-7.213,11.779,-13.176,-4.435,9.460,-11.983,-5.050,6.000,-8.934,-3.054,…	MKHLSLAMLALAIVLPASAERLVRLYDAVPSTVQALLADHIDIAAANLREGWVDICLPDRETDRAGLYSSRNEVLPLEWSML
job.pdb	MGYP001451504612.pdb.gz	19.600	61	37	4	81	138	13	64	2.850E+00	100	278	84	IRYVQYTDSMFFSPITPYQRAWEALNRYKGVDPGVLSGRTIIE--ARERDI-EKIAKIEVD	KKFRIVLDEE----IDQRRIAW-----FDDVQIKIGDNFTILSGTARDRNELHGLLKRIHD	26.361,13.439,-30.389,22.962,14.110,-28.962,23.377,13.302,-25.213,19.971,11.702,-24.954,18.912,13.085,-21.621,17.242,9.871,-20.335,15.940,11.539,-17.242,13.957,8.540,-16.207,12.222,10.382,-13.653,10.666,7.472,-12.246,7.747,9.420,-11.207,6.910,8.198,-7.856,3.452,7.080,-7.701,1.207,7.565,-4.761,-0.777,4.584,-3.562,-3.684,4.018,-1.280,-4.480,0.512,-0.134,-7.682,-0.191,1.747,-8.043,-3.333,3.901,-11.4…	MTAKDKTNGKTKKKFRIVLDEEIDQRRIAWFDDVQIKIGDNFTILSGTARDRNELHGLLKRIHDLNLSLKSVNLSETTNTSPQA
job.pdb	MGYP003513693584.pdb.gz	9.000	88	57	6	80	152	9	88	2.850E+00	100	278	88	RIRYVQYTDSM---FFSPITPYQRAWEALNRYKGV---DPGVLSGRTIIEA-RERDIEKIAKIEVDCELYDTA--------RTGLRGR	VNGTIKVKGVTCSNDLKTLSDN------VKVLKGVSDCVPGKAGPTSVFKVTYNPELVSTTEIYK--AIENTGGCSDPDDRPYKVKGN	-24.533,-6.434,3.520,-24.417,-7.067,-0.062,-24.929,-10.708,-0.293,-23.041,-10.770,-3.252,-19.820,-10.056,-1.808,-19.073,-7.293,-3.793,-18.555,-4.797,-1.192,-15.813,-2.362,-1.655,-14.438,-0.735,1.427,-12.629,2.515,1.270,-9.749,2.629,3.752,-6.906,4.928,4.628,-3.383,3.646,5.288,-0.655,5.801,6.833,2.840,4.780,5.804,6.212,5.949,7.239,9.455,5.916,5.448,8.364,7.337,2.058,11.320,9.480,1.177,12.229,8.621,…	LDVNGNINVNGTIKVKGVTCSNDLKTLSDNVKVLKGVSDCVPGKAGPTSVFKVTYNPELVSTTEIYKAIENTGGCSDPDDRPYKVKGN
job.pdb	MGYP000215086499.pdb.gz	13.600	95	62	7	80	162	2	88	2.850E+00	100	278	88	RIRYVQYTDSMFFSPITPYQRAWEALNRYKGVD-PGVLS--GRTIIEARERDIEKIAKIEVDCELYDTA-------RTGL--RGRTVHGHAVRLD	KGRKLYVGNLSHS--VTNDELK-ELFANYGDVEKVNIIAGKGFGFVEMSYRSEAERAKQAL-----NASEFQERTLRVDEARPPRNIRKGSYRRY	-5.218,-11.520,12.911,-2.827,-12.163,9.991,-1.554,-9.061,8.459,-3.126,-7.703,5.329,-1.426,-6.925,2.064,-2.633,-3.827,0.299,-2.187,-3.020,-3.342,-1.276,0.587,-3.969,-1.676,1.810,-7.552,-1.007,5.082,-9.463,2.133,5.851,-7.584,4.523,8.383,-8.998,7.643,6.810,-10.272,9.574,8.905,-7.873,7.926,7.524,-4.799,10.330,5.663,-2.455,9.566,2.715,-0.142,10.235,4.965,2.857,7.756,7.580,1.772,5.076,4.945,1.222,5.851…	MKGRKLYVGNLSHSVTNDELKELFANYGDVEKVNIIAGKGFGFVEMSYRSEAERAKQALNASEFQERTLRVDEARPPRNIRKGSYRRY
job.pdb	MGYP002710748391.pdb.gz	14.500	110	72	9	42	149	28	117	2.850E+00	100	278	145	RAPGEEYKSIHPPLEEMEEPDCAVRQIVKPTEGAAAGDRIRYVQYTDSMFFSPITPYQRAWEALNRYKGVDPGVL-SGRTII-EARERDIEKIAKIEVDCELYDTARTGL	RVNGSNPKSP----DFEERPFDASDYYGLPFQ---FGEERFTARILFDETTAQ--DAQRL--TMG---QGQLAWNDGGLVWTVECRDERTLAQWCIE----NG--PGLRI	21.333,-18.658,-20.576,19.746,-16.596,-17.998,22.082,-13.918,-17.862,21.703,-12.936,-21.332,18.169,-12.550,-20.898,18.515,-10.220,-18.215,20.901,-8.085,-19.951,18.773,-7.747,-22.828,15.917,-7.048,-20.752,17.748,-4.683,-18.817,18.967,-2.972,-21.736,15.685,-1.886,-22.655,14.084,-1.032,-19.665,15.482,1.385,-17.535,13.607,0.445,-14.632,14.532,2.225,-11.709,14.766,-0.360,-9.194,14.633,0.210,-5.576,16.…	DCVDTLENILNRIVYRVLFRLDRMSRLRVNGSNPKSPDFEERPFDASDYYGLPFQFGEERFTARILFDETTAQDAQRLTMGQGQLAWNDGGLVWTVECRDERTLAQWCIENGPGLRILEPAPARDAYVAGLESYLRADREVHDEG
job.pdb	MGYP003594184241.pdb.gz	17.300	92	69	4	65	153	47	134	2.850E+00	100	278	146	VRQIVKPTEGAAAGDRIRYVQYTDSMFFSPITPYQRAWEALNRYKGV-DPG--VLSGRTIIEARERDIEKIAKIEVDCELYDTARTGLRGRT	IEQFTALISAKKIGYHV-SFYIQVSELK---IPYTQFVEVLLKEPAVTEIHAVTGSANYILKAFTKDIHQMHELLAKLMPYGKMNTSVILNT	-11.917,-21.812,2.920,-15.321,-21.935,4.623,-17.980,-19.326,5.362,-16.659,-18.701,8.814,-13.115,-18.020,7.519,-14.644,-15.654,4.965,-16.474,-13.868,7.673,-13.285,-13.525,9.786,-11.471,-12.036,6.747,-14.320,-9.592,6.081,-14.383,-8.418,9.725,-10.546,-8.076,9.988,-10.329,-6.098,6.653,-12.717,-3.524,8.100,-11.285,-3.554,11.546,-7.857,-5.121,12.011,-7.882,-4.349,15.734,-10.583,-6.859,16.643,-9.219,-9.…	MDAIDLKIIDLLQKNARLSITELSRIISLSRPSTNERVTKLLEKGVIEQFTALISAKKIGYHVSFYIQVSELKIPYTQFVEVLLKEPAVTEIHAVTGSANYILKAFTKDIHQMHELLAKLMPYGKMNTSVILNTPLENKPLAPIKQ
job.pdb	MGYP003336939408.pdb.gz	11.100	108	77	5	65	168	34	126	2.850E+00	100	278	152	VRQIVKPTEGAAAGDRIRYVQYTDSMFFSPITPYQRAWEALNRYKG--VDPGVLS--GRTIIEARERDIEKIAKIEVDCELYDTARTGLRGRTVHGHAVRLDKDGMMF	MNFVVEPAEAA-----QITNYLAAGNYSFL----EREYQDLTYAGVSLVDVGTCDGKQCVKVSYDDEKVPFERIMRVYFKHFD------PKNASKGQYSEVGEQYKPA	-45.867,-31.470,52.322,-46.488,-27.961,51.560,-43.262,-26.666,52.821,-41.356,-29.165,50.790,-43.183,-28.149,47.682,-42.379,-24.554,48.292,-38.716,-25.272,48.655,-38.645,-27.256,45.425,-40.357,-24.347,43.620,-37.949,-21.790,44.961,-34.972,-23.889,43.862,-36.377,-24.201,40.320,-36.906,-20.480,40.120,-33.387,-19.729,41.306,-31.967,-22.245,38.773,-33.922,-20.588,35.938,-32.702,-17.115,36.959,-29.081,…	MMLLLMMVMMTKLTMMTIIMIMTIIMMMAMLLMMNFVVEPAEAAQITNYLAAGNYSFLEREYQDLTYAGVSLVDVGTCDGKQCVKVSYDDEKVPFERIMRVYFKHFDPKNASKGQYSEVGEQYKPAVYVNSEKEKTYVNDSLYKLERSRVFG
job.pdb	MGYP000526167336.pdb.gz	11.800	76	49	3	80	137	3	78	2.850E+00	100	278	208	RIRYVQYTDSMFFSPI---TPYQRAWEALNR------------YKGVDPGVLSGRTIIEAR---ERDIEKIAKIEV	RENYLCLLELLNFDNVVLQSSNDMLQIRLDRITKDLSEALREKEEGIECCNFGSYILLSTHSDDKESLEKLLSVAV	19.628,0.501,-18.202,19.222,1.518,-14.708,15.920,3.208,-14.032,14.983,4.909,-10.853,11.268,4.869,-9.942,8.848,4.691,-6.924,7.438,1.420,-5.591,4.432,0.725,-3.336,4.453,-2.817,-1.947,1.266,-3.878,-0.131,0.743,-7.093,1.861,-2.730,-8.204,2.756,-2.908,-9.196,6.425,-3.852,-12.841,7.093,-4.233,-13.480,3.390,-3.415,-17.174,4.000,-6.137,-17.547,6.643,-8.561,-15.665,4.450,-7.710,-18.032,1.572,-8.015,-21.08…	MERENYLCLLELLNFDNVVLQSSNDMLQIRLDRITKDLSEALREKEEGIECCNFGSYILLSTHSDDKESLEKLLSVAVLYNKQALMFGYPHKGIVCRQKQACTKHKSIEVFNSCAFIKAKGKLARQDIAGIIVDEEVYAEKQESVQFYSSTFENKQVLKIFKTSLAGIAFEEVKKTLKSNFAKIGVGEGSSEEKALKSLLKFMEAENQ
job.pdb	MGYP001301582678.pdb.gz	10.500	123	83	7	40	150	480	587	2.850E+00	100	278	593	AHRAPGEEYKSIHPPLEEMEEPDCAVRQIVKPTEGAAAGDRIRYVQYTDS---------MFFSPITPYQRAWEALNRYKGV-DPGVLSGRTIIEARER--DIEKIAKIEVDCELYDTARTGLR	DRGGKGPKGKHAS----KHGKGDQPFRKGDR--GPRGPKGDVARLYFGVGRNERVRPQDLVGAI------AGETGLRGDEIGAIRIFDRFSLVEVPEASVDHVIDAMKRTSIRNR---RAPVR	-42.009,62.762,-29.176,-39.927,59.941,-30.511,-39.798,56.947,-28.178,-36.307,55.758,-27.642,-36.124,52.400,-29.220,-34.065,50.247,-26.937,-31.008,49.103,-28.562,-31.305,45.664,-29.748,-30.485,43.159,-27.245,-27.118,41.953,-28.080,-27.654,38.272,-28.046,-24.705,36.860,-26.483,-22.771,34.973,-28.982,-23.425,31.424,-28.436,-20.898,29.963,-26.037,-18.141,28.529,-28.065,-19.186,25.080,-28.564,-17.478,…	MTEPQDPPFDVPAPDPAPTADPTFADLGLRPESLRALDALGYEEPTPIQREAIPPLVAGHDLLGQAATGTGKTAAFALPILERLAGPAADPVALVLVPTRELAVQVSEAVYRYGRNLGAEVLPVYGGQPIVHQLKVLKRGVHVLVGTPGRVVDHLQRGTLPVDGIELVVLDEADEMLDMGFAEEIDTILEALPSERQTVLFSATMPPRIASIAKKHLTDPVRIEIRREEPAEGEAPRVRQAAYFVARNHKAAALGRILDVESPGAAIVFCKTRGEVDELTETLNGRGYRAEALHGGMDQEQRDRVMGRLRSQTADLLVATDVAARGLDVDHLTHVVNFDVPSAPESYVHRIGRVGRAGREGVAITLAEPRQRRLLSNIERLTRQTIAIEKIPTVSDLRA…
job.pdb	MGYP001822830272.pdb.gz	13.500	74	58	4	80	152	1	69	3.029E+00	99	278	70	RIRYVQYTDSMFFSPITPYQRAWEALNRYKGVD-PGVLSGRTIIEARERDIEKIAKIEVDCELYDTARTGLRGR	MPKRIYVGNLP--RTITSRDLS-KAFSRYGTVESVNLTAGSAVIVM--TSGGDAAIKSLHQTDMGGRSVSVSDR	-6.565,-5.707,14.037,-4.179,-3.432,12.392,-1.893,-4.868,9.821,1.530,-3.654,8.942,2.341,-4.342,5.296,5.759,-3.963,3.729,5.887,-3.089,0.098,9.199,-3.275,-1.793,10.597,-2.342,-5.188,8.505,0.656,-5.718,9.256,3.101,-8.514,10.917,6.333,-7.521,7.988,8.310,-8.706,5.476,6.646,-6.547,3.817,8.894,-3.970,2.289,8.196,-0.584,-0.987,9.295,-2.026,-0.740,6.670,-4.793,-0.165,3.961,-2.178,-2.982,5.243,0.080,-5.387,…	MPKRIYVGNLPRTITSRDLSKAFSRYGTVESVNLTAGSAVIVMTSGGDAAIKSLHQTDMGGRSVSVSDRK
job.pdb	MGYP000119217988.pdb.gz	20.000	65	37	5	80	136	2	59	3.029E+00	99	278	77	RIRYVQYT----DSMFFSPITPYQRAWEALNRYKGV---DPGVL-SGRTIIEARERDIEKIAKIE	REKRLHYTVFAVEGL------NRERLFNALQK-KGVTLYDVKIFGPKRAEFAVDSRELKNFFAIT	13.267,-5.519,-22.785,11.837,-2.186,-21.982,12.196,-1.403,-18.399,9.002,-0.162,-17.134,9.132,2.469,-14.560,6.493,2.288,-12.042,5.590,4.852,-9.493,4.807,3.730,-6.053,3.661,5.330,-2.947,5.073,3.909,0.264,2.698,3.685,3.229,3.311,2.883,6.845,0.630,1.131,8.899,0.641,0.996,12.606,-1.523,-0.983,14.938,-3.196,-4.122,15.900,-5.006,-5.951,13.238,-2.848,-5.077,10.348,-3.552,-8.487,8.976,-7.090,-7.489,8.339,…	MREKRLHYTVFAVEGLNRERLFNALQKKGVTLYDVKIFGPKRAEFAVDSRELKNFFAITDNLCYNIKKVRSEERRVG
job.pdb	MGYP000470966853.pdb.gz	13.600	73	50	4	83	152	8	70	3.029E+00	99	278	87	YVQYTDSMFFSPITPYQRA--WEALNRYKGVDPGVLSGRTIIE-ARERDIEKIAKIEVDCELYDTARTGLRGR	HIRLHY-------TPAGADNIRTALAGIPDCTLRLDSSEGSVACARSQKMEVLTALTSVPAVVD---VQIREP	20.059,13.451,-7.642,18.264,10.672,-8.873,14.660,11.169,-8.838,13.243,8.014,-7.915,9.626,8.140,-8.374,7.622,6.396,-5.686,5.807,3.184,-6.440,2.074,3.461,-6.212,-0.040,0.534,-5.045,-3.813,0.384,-5.246,-5.761,-1.948,-2.998,-9.251,-3.201,-2.477,-10.223,-4.334,0.964,-13.111,-5.115,3.297,-13.801,-1.910,5.333,-13.710,-3.870,8.594,-10.119,-4.537,8.027,-8.938,-0.957,7.719,-7.180,-1.054,11.109,-5.339,-4.27…	ETLTLPVHIRLHYTPAGADNIRTALAGIPDCTLRLDSSEGSVACARSQKMEVLTALTSVPAVVDVQIREPSLEDVYLGYVDSVSAEN
job.pdb	MGYP000476822759.pdb.gz	15.000	73	49	3	81	140	7	79	3.029E+00	99	278	100	IRYVQYTDSM-------FFSPITPYQRAWEAL-----NRYKGVDPGVLSGRTIIEA-RERDIEKIAKIEVDCE	EHFYNIGVSYKKADANTRGKFSLSKENQKSLLTLAKEKGFEGVFVLSTCNRTEISGFAKRPCQLIELLCEFCE	-23.319,-11.129,18.440,-22.496,-9.341,15.443,-19.020,-9.909,14.937,-17.691,-6.573,14.534,-15.140,-6.511,11.875,-12.026,-5.366,13.364,-10.605,-4.680,9.978,-11.119,-1.732,7.555,-10.586,-1.430,3.827,-7.619,0.739,3.109,-5.895,2.186,0.100,-2.230,3.250,0.748,0.239,4.567,-1.662,2.594,7.133,-3.167,1.703,9.204,-6.215,2.998,11.974,-8.455,0.729,14.289,-6.599,2.996,14.306,-3.503,6.214,12.640,-4.548,8.784,13.…	MQEVRQEHFYNIGVSYKKADANTRGKFSLSKENQKSLLTLAKEKGFEGVFVLSTCNRTEISGFAKRPCQLIELLCEFCEGTIQEFAKFSNVFKDQEAIHQ
job.pdb	MGYP001436875081.pdb.gz	7.900	101	73	4	57	152	49	134	3.029E+00	99	278	150	EMEEP-DCAVRQIVKPTEGAAAGDRIRYVQYTDSMFFSPITPYQRAWEALNRYKGVDPGVLSGRTIIEAR----ERDIEKIAKIEVDCELYDTARTGLRGR	EYTVPGDFSINEYVGRSPWQLSSREPATVTVALDEI-------GAWLVEEARPAGLEVEHRAGASVAYCQVRNEAGFFKYLVSLG--------KHAKITAP	7.195,12.483,-18.163,10.846,11.634,-17.779,11.880,8.835,-15.515,15.106,7.156,-14.629,14.368,3.497,-14.155,15.885,1.816,-11.123,14.013,-1.457,-11.331,11.000,-3.545,-12.169,8.834,-5.430,-9.690,6.025,-7.804,-10.199,3.545,-7.319,-7.361,-0.143,-8.221,-6.952,-0.442,-9.362,-10.620,0.981,-6.248,-12.083,4.382,-4.919,-13.119,5.690,-1.780,-11.461,8.499,0.384,-12.685,10.372,2.143,-9.898,12.487,5.109,-10.958,…	RTAEPYGLKFFHGEWYLVGRCRHAEAIRIFRLDRIRDSVSLSKAGCDGEYTVPGDFSINEYVGRSPWQLSSREPATVTVALDEIGAWLVEEARPAGLEVEHRAGASVAYCQVRNEAGFFKYLVSLGKHAKITAPAEAVGRFKKFVCELGG
job.pdb	MGYP001015472776.pdb.gz	16.800	83	46	4	79	138	14	96	3.029E+00	99	278	264	DRIRYVQYTDSMFFSPI-------TPYQRA------WEAL--------NRYKGVDPGVLSGRTIIEARERDIEKIA--KIEVD	QEKTYVAFADVLGYRSILLGSGIEKDYSRLKYLLDLWESLGQAISAANGRIPGVESVFFSDSFFLKSDDLGYLINFLVEVMVE	25.656,23.698,-7.446,25.109,27.311,-6.090,24.607,27.883,-2.361,21.078,28.989,-3.261,20.244,25.715,-4.988,21.428,23.718,-2.056,19.277,25.801,0.322,16.314,25.118,-1.983,16.961,21.478,-1.999,17.299,21.452,1.725,13.749,22.872,1.906,12.535,19.998,-0.141,14.025,17.438,1.975,11.273,16.601,4.227,11.458,15.435,7.639,11.382,11.711,8.130,7.884,10.429,7.277,6.060,7.141,6.962,5.801,6.021,3.328,3.869,3.075,1.8…	MQDKEIAELEKIVQEKTYVAFADVLGYRSILLGSGIEKDYSRLKYLLDLWESLGQAISAANGRIPGVESVFFSDSFFLKSDDLGYLINFLVEVMVENYCYYEITDDRWMPWIRCGIAFDWMVEFKDLSVAGLLKDEKFAYRNPAGPAVANAYILSEKLGFKGMRILLPQQLYAEAWMSAKRSTTGNAFIDKANLLLGKKSWPESCDNHGELVYDIPWWWCIDDGLPPDRIIKRHEWQVGIAGKPEEARLHYDKTVELLQLASED
job.pdb	MGYP000326559533.pdb.gz	21.900	82	46	6	80	152	67	139	3.029E+00	99	278	304	RIRYVQYTDSMFFSPITPYQRAWEALNR--YKGVDPG--VLSGRTIIEAR-----ERDIEKIAKIEVDCELYDTARTGLRGR	AEEISWLTTFM-----VPESDLEEALQRNATPGVKWGTNAEGYRILLSLRGGSKSQRQTFYERLRE---ELG-TERVVEGQQ	18.533,-16.876,-36.161,14.926,-15.991,-37.457,14.450,-13.285,-40.200,12.625,-11.297,-37.533,15.633,-11.253,-35.166,17.900,-10.168,-37.983,15.583,-7.218,-38.721,15.628,-6.362,-35.029,19.389,-6.097,-35.179,19.395,-3.634,-38.063,20.841,-0.218,-37.266,20.355,2.773,-39.525,23.466,4.030,-41.328,25.362,6.610,-39.201,23.804,5.602,-35.852,25.812,4.189,-32.928,24.902,0.870,-31.335,23.422,1.091,-27.839,24.2…	ISDTNRKQAMIPAGFDVVPNKVGTAPGFSGEIEGCLVIALPGPPRELQGMVEAHLRPLLEGRFGIRAEEISWLTTFMVPESDLEEALQRNATPGVKWGTNAEGYRILLSLRGGSKSQRQTFYERLREELGTERVVEGQQEIGEVIHADLTEAGVLLVCAESCTGGLVTKLITDVPGSSSVLWGGFVSYSNSAKKELLGVSEATLRSHGAVSEQVAGEMATGALQRSGGDARVSVAITGVAGPGGGTEAKPVGTVWIAVAVGGGAVRTQRIYLPRDRDRIRRWSAVSALLLVREALIEVGLTYKH
job.pdb	MGYP001578623455.pdb.gz	11.600	86	53	6	80	150	3	80	3.219E+00	98	278	81	RIRYVQYTD---SMFFSPITPYQRAWEALNRYKGV---DPGVLSGRTIIEA-RERDIEKIAKIEVDCELYDTA--------RTGLR	KTASIKVKGITCSMDLKMIA------ANVEKLNGVSSCKAGRQGTTTTFEVKFNPALVTEKEIHS--AIEGTGGCENPDDRPYKVK	-12.383,-15.799,-0.821,-10.635,-12.578,-1.827,-11.358,-9.256,-0.123,-10.645,-5.768,-1.217,-9.394,-3.198,1.337,-9.343,0.541,0.806,-6.365,1.888,2.709,-5.750,5.634,3.137,-2.113,6.558,3.523,-0.466,9.885,4.513,3.069,11.035,4.069,3.436,10.407,0.345,5.391,13.338,-1.106,7.059,11.694,-4.112,5.350,9.698,-6.806,8.039,6.979,-6.461,6.590,6.246,-2.984,3.432,4.840,-4.627,5.336,2.166,-6.499,7.468,1.278,-3.585,4.…	TAKTASIKVKGITCSMDLKMIAANVEKLNGVSSCKAGRQGTTTTFEVKFNPALVTEKEIHSAIEGTGGCENPDDRPYKVKQ
job.pdb	MGYP003388484935.pdb.gz	23.300	60	44	2	80	137	1	60	3.219E+00	98	278	82	RIRYVQYT-DSMFFSPITPYQRAWEALNRYKGVDPGVLSGRTIIEA-RERDIEKIAKIEV	MLLSAEISMYPLAESYIPPIDGFIEKLNSYAGLKVETFPTCTVIMGEQERVMEVLQDAMV	-9.815,-8.482,13.470,-8.051,-5.348,12.587,-4.672,-5.198,10.952,-2.399,-2.264,10.532,0.185,-2.490,7.805,3.037,-0.067,7.730,4.539,0.145,4.234,7.772,1.599,3.074,8.330,1.675,-0.663,11.607,2.146,-2.408,11.172,2.585,-6.109,14.163,1.483,-8.202,13.330,4.002,-10.948,15.117,7.129,-12.000,12.493,9.214,-10.278,10.910,8.062,-7.127,8.182,10.638,-6.843,5.700,9.301,-9.475,5.751,5.709,-8.250,5.305,6.785,-4.614,2.…	MLLSAEISMYPLAESYIPPIDGFIEKLNSYAGLKVETFPTCTVIMGEQERVMEVLQDAMVWSHEKYGKAIFVTKFILDYEAL
job.pdb	MGYP001387681202.pdb.gz	17.500	57	46	1	81	136	5	61	3.219E+00	98	278	87	IRYVQYT-DSMFFSPITPYQRAWEALNRYKGVDPGVLSGRTIIEARERDIEKIAKIE	QTSIEISLYPLSENFISPIDDFISRLKKYDNIEVRTNNMSTQLFGEFDDLIKILKVE	-19.030,-10.519,11.075,-15.811,-11.869,10.063,-14.477,-9.282,8.113,-13.758,-10.304,4.557,-10.149,-11.166,4.178,-8.618,-9.490,1.185,-5.372,-9.128,-0.654,-4.116,-5.958,-2.226,-1.218,-5.533,-4.583,0.461,-2.059,-4.880,3.009,-0.713,-7.290,4.455,2.861,-7.154,6.266,4.582,-9.930,7.924,7.850,-9.174,7.900,9.961,-12.248,10.327,12.493,-10.742,14.059,12.319,-10.429,13.976,12.717,-6.674,16.468,10.753,-4.758,14…	RLGMQTSIEISLYPLSENFISPIDDFISRLKKYDNIEVRTNNMSTQLFGEFDDLIKILKVEMEKTFKNEINLAFNLKIVGGDSRKYD
job.pdb	MGYP003624505170.pdb.gz	7.100	70	51	5	81	141	5	69	3.219E+00	98	278	93	IRYVQYT---DSMFFSPITPYQRAWEALNRYKGV-DPGVLSGRTIIEAR-----ERDIEKIAKIEVDCEL	VKMIEFIAESDLTAFE----ITSLYILFFGIDGVVDMFCYQNIIELKYNCTKISKVEMFQFI-VDLGINQ	18.177,6.444,-10.824,18.331,5.108,-7.478,16.922,8.043,-5.996,13.774,7.710,-7.594,12.615,4.884,-5.387,10.557,6.109,-2.450,8.723,4.513,0.426,5.245,5.351,1.692,2.908,4.027,4.361,-0.819,4.147,4.415,-2.511,3.623,7.723,-5.996,2.160,7.849,-8.416,2.812,10.668,-8.648,-0.857,11.579,-6.445,-3.858,11.207,-6.392,-5.248,7.611,-8.136,-8.573,7.139,-6.339,-11.466,5.404,-8.703,-10.956,2.449,-7.787,-7.277,2.157,-4.…	MEDDVKMIEFIAESDLTAFEITSLYILFFGIDGVVDMFCYQNIIELKYNCTKISKVEMFQFIVDLGINQEKIKPRKLQENFFLTLKSSVSNFY
job.pdb	MGYP002697499263.pdb.gz	8.500	94	64	4	65	152	10	87	3.219E+00	98	278	108	VRQIVKPTEGAAAGDRIRYVQYTDSMFFSPITPYQRAWEALNRYKGVDPGVLSGRTIIEA------RERDIEKIAKIEVDCELYDTARTGLRGR	KRQNVWGNL---FHDTPKSVKVKFYKEGRV---WEKVRRDLECRTNGKLYEKNGFLYYEDIVYGFSKFSNWIYGYG----------SSAIVIEP	31.113,-10.125,-0.442,30.330,-9.933,3.204,26.974,-8.553,3.824,26.315,-7.564,7.229,23.613,-9.522,8.685,22.063,-6.352,9.600,21.936,-5.417,6.060,20.236,-8.536,5.122,17.720,-8.065,7.726,17.020,-4.638,6.691,16.478,-5.846,3.305,13.947,-8.176,4.172,11.915,-5.805,6.035,11.516,-2.909,3.667,9.103,-2.337,0.862,11.142,-2.359,-2.283,14.750,-2.030,-3.088,16.657,-0.218,-0.485,19.676,0.504,-2.680,18.239,1.804,-5…	LVVAASDVYKRQNVWGNLFHDTPKSVKVKFYKEGRVWEKVRRDLECRTNGKLYEKNGFLYYEDIVYGFSKFSNWIYGYGSSAIVIEPNWLRQRIIQSLQDRKNAWEND
job.pdb	MGYP001351125035.pdb.gz	11.600	77	42	3	80	134	1	73	3.219E+00	98	278	117	RIRYVQYTDSMFFSPITPYQRAWEAL-------------------NRYKGVDPGVLSGRTIIEA---RERDIEKIAK	PYRSLTIRLRGYDA----FVDAYGFLAANEVFTYAGRLLADTVSKQNSGQDFIGAQDGNLMVIASPERAEAVFEQAK	20.143,6.109,-8.721,17.609,4.059,-6.990,15.779,4.746,-3.761,14.177,2.384,-1.549,10.935,3.570,-0.161,9.393,1.626,2.679,5.637,1.955,2.985,3.791,0.752,6.046,0.188,-0.038,6.585,-0.546,1.901,9.638,-2.828,0.078,11.981,-2.004,-3.367,10.535,-1.524,-4.933,13.966,-4.674,-3.453,15.344,-6.510,-4.687,12.283,-5.146,-8.251,12.797,-6.309,-8.210,16.379,-9.793,-7.044,15.454,-10.418,-9.027,12.270,-7.795,-11.692,12.…	PYRSLTIRLRGYDAFVDAYGFLAANEVFTYAGRLLADTVSKQNSGQDFIGAQDGNLMVIASPERAEAVFEQAKQRFDAEVKTFYAFADSERGGTLRNPGTAYESLEPFMTLEKAASA
job.pdb	MGYP001208973509.pdb.gz	12.100	140	75	7	10	136	7	111	3.219E+00	98	278	123	VAQNRRNYMDPSYKLEKLRDIPEEDIVRLLAHRAPGEEYKSIHPPLEEMEEPDCAVRQIVKPTEGAAAGDRIRYVQYTD-----SMFFSPITPYQRAWEALNRYKGVDPGVLSGRTIIEARERD-------IEKIAK-IE	NNQRDNNQIVRFRNMARLDTAAVNALAAELS------SWKL---------------------AEDG----KSIETALKFRNFPAAMGFM----MQIAIAAEKKNHHPEWSNVYNQVKIVLTTHDVGGLSEKDELLAKTID	2.499,-25.743,-19.766,1.993,-22.676,-21.709,-0.138,-21.020,-19.283,2.358,-20.861,-16.854,4.641,-19.399,-19.206,2.388,-16.734,-20.185,1.882,-15.780,-16.832,5.378,-15.789,-16.201,6.136,-13.833,-19.221,3.543,-11.484,-18.468,4.849,-11.414,-15.261,8.176,-10.707,-16.393,7.164,-7.997,-18.625,5.304,-6.593,-16.029,8.215,-6.894,-13.911,10.425,-5.216,-16.318,8.100,-2.472,-16.730,7.906,-2.043,-13.223,11.488,…	DNNQQDNNQRDNNQIVRFRNMARLDTAAVNALAAELSSWKLAEDGKSIETALKFRNFPAAMGFMMQIAIAAEKKNHHPEWSNVYNQVKIVLTTHDVGGLSEKDELLAKTIDEIAQETGAMLLP
job.pdb	MGYP001420619322.pdb.gz	16.000	75	55	5	65	136	32	101	3.219E+00	98	278	126	VRQIVKPTEGAAAGDRIRYVQYTDSMFFSPITPYQRAWEALN-RYKGVDPGVLSGRTIIEARERDIE--KIAKIE	IVGQAPPDFGAEAE-KYRYDVFFLIE---PLTAG-ELMKKVNPRVEVDRVYAGDSAVYFSRLISKASQSRLSKIM	-17.858,3.580,5.661,-19.730,2.892,8.674,-18.629,-0.581,8.746,-14.982,0.361,8.824,-15.360,2.600,11.829,-17.354,0.006,13.647,-14.625,-2.611,13.063,-11.916,-0.132,14.161,-13.762,0.707,17.350,-14.299,-3.011,18.188,-10.660,-3.734,17.583,-9.655,-0.802,19.797,-11.989,-1.927,22.543,-10.724,-5.518,22.351,-6.985,-5.013,21.983,-6.513,-1.642,23.374,-4.704,-0.249,20.328,-5.806,1.673,17.335,-5.790,0.012,13.948…	AGLTKEIEERLSERFNYQSRVAIFSHHQIKEIVGQAPPDFGAEAEKYRYDVFFLIEPLTAGELMKKVNPRVEVDRVYAGDSAVYFSRLISKASQSRLSKIMAIPEYKNITIRNWNTTTRLLELMDS
job.pdb	MGYP001551052153.pdb.gz	17.800	84	49	7	81	154	134	207	3.219E+00	98	278	253	IRYVQYT--DSMFFSPITPYQRAWEALNRYKGV-DPGVLSGRTIIEARERDIEKIAKIEVD----CELYDTARTGL---RGRTV	FPRKAHFLIEGENA---DEDKLMDVVLDA--GAEDITAEDGVAEIWAAPEAFNDIAKALEDAGIAC-----AEAGIARQPENTV	10.981,-18.139,37.947,9.952,-14.973,36.572,12.775,-14.257,34.487,12.273,-16.387,31.579,9.343,-14.463,30.460,10.957,-11.106,29.888,13.671,-12.473,27.495,11.074,-14.316,25.464,9.007,-11.208,24.930,12.080,-9.092,23.901,13.167,-11.745,21.373,9.643,-11.937,19.885,9.342,-8.131,19.509,12.782,-7.974,17.874,12.000,-10.800,15.506,8.649,-9.213,14.535,10.436,-5.844,13.944,13.204,-7.508,11.974,10.634,-9.417,9…	MSGHSIWANIKHKKEASDKKKGQIFSRIAKEIMVAVKSGGKDPNSNVKLRMALTSAKASNMPRENIERAIKKGAGELGDVQYEEIVYEGYGPAGTAFIVECLTENRNRTIGDVRMTFDRNGGNLAGSGAVSWMFPRKAHFLIEGENADEDKLMDVVLDAGAEDITAEDGVAEIWAAPEAFNDIAKALEDAGIACAEAGIARQPENTVGINELSKAQQVLRLSDKLNDLDDVQAVYSNENIASEVLDELDKQDS
job.pdb	MGYP001437194938.pdb.gz	19.100	68	49	3	83	149	228	290	3.219E+00	98	278	308	YVQYTDSMFFSPITPYQRAWEALNRYKGVDPGVLSGRTIIEARERDIEKIA-KIEVDCELYDTARTGL	LSRYVIS--FSKAPPLEFLNKISENPRILKPSLNGLDFEFYSRERKQFFYAMKLALDFNVDD---VDI	21.981,-3.759,8.053,22.189,-0.224,6.554,18.742,1.340,6.171,17.941,2.588,2.605,15.099,4.746,3.954,15.321,6.367,7.424,12.791,8.605,9.085,13.561,10.123,12.575,11.029,12.061,14.676,9.164,13.309,11.553,6.316,15.765,12.197,3.930,17.355,9.611,0.941,19.687,10.116,-1.574,20.983,7.543,-4.046,23.681,8.385,-3.375,23.262,12.138,-4.066,19.468,11.900,-1.052,17.376,12.759,-0.916,14.489,10.213,2.425,12.975,11.370…	MEASITLKSIAKTFNENTLLADLSFGVEKGTVFALIGSNGSGKTIILKLLVGIVEKDAGMAYINGKDIANRSKEIRSVTGYMSQDIDLDEEISIFENLIVNARLHGLDYSKAKKNLLYYSDILGINQVLNLYPKNMSYGDKRKVMFLKSIIHDPEVILLDEPTKGLDPESKNKIWDILEKFHSSKTILFATQDIEEAERYANRIAILHKGNIKMDGTLERLIETTHGLSRYVISFSKAPPLEFLNKISENPRILKPSLNGLDFEFYSRERKQFFYAMKLALDFNVDDVDISVCKLRDLFIGLVDGGLE
job.pdb	MGYP001591376851.pdb.gz	16.600	84	49	7	74	139	170	250	3.219E+00	98	278	421	GAAAGDRIRYVQ-YTDSMFFSPITPYQRAWEALNRYKGVDPGVLS--GR--TIIEA-------RER------DIEKIAKIEVDC	GYAAGRRLYKRELRVAGMAESD--VEQRIAPIYTQFTEAETTLLASPGEIQVHLRAWSEDVAAAEKLLNEMTERIRMAL-GEAV	-4.375,-16.551,20.158,-3.922,-18.327,16.768,-6.248,-17.555,13.892,-7.240,-18.894,10.463,-8.862,-16.890,7.649,-11.277,-18.660,5.263,-12.097,-16.719,2.060,-15.277,-18.039,0.345,-15.842,-17.195,-3.413,-15.318,-18.996,-6.672,-14.045,-15.704,-8.128,-11.134,-15.772,-5.531,-9.912,-19.064,-7.140,-9.291,-17.229,-10.455,-6.290,-14.956,-11.371,-8.648,-12.026,-11.903,-9.376,-11.359,-8.317,-6.935,-10.710,-5.5…	MKAEIIAVGSELLTPHRQDTNSLFLTEQLNKLGIEVVRKTVVGDQREQIRDAFKEALSRVGLVISIGGLGPTEDDLTRETVAELLGRKLQLSNAILRGIQERFRRFGREMPEVNKRQAMVPDGAEPLDNPRGTAPGLWIEHQSQIVVLLPGPPGELKPMFTTRVEPRLAGYAAGRRLYKRELRVAGMAESDVEQRIAPIYTQFTEAETTLLASPGEIQVHLRAWSEDVAAAEKLLNEMTERIRMALGEAVFTTEGESLEEVVARELTLNNSTIAVAESCTGGLLAERLTSIAGSSSYFLGGVVCYANNLKTAWVDVPAEIIEAKGAVSAEVALALAEGIRRRSGALLGLGVTGIAGPAGGSAEKPVGTVHIALATGDGGKERGFHFPGDRERIRWQASQ…
job.pdb	MGYP000882119875.pdb.gz	11.200	71	44	5	78	137	439	501	3.219E+00	98	278	516	GDRIRYVQYTDSMFFSPITPYQR--------AWEALNRYK--GV-DPGVLSGRTIIEARERDIEKIAKIEV	KPPMATLQILGGR-------KEKIRAGDVLGALTGELGYTREQIGKININEFSTYVAVD-RAIAKQAEAKL	-6.015,-44.458,3.049,-2.916,-42.975,1.672,-1.242,-40.791,4.247,0.858,-38.520,2.282,3.805,-37.775,4.367,4.382,-34.048,4.415,8.046,-33.782,4.495,8.738,-30.719,6.370,11.848,-29.551,5.084,13.263,-27.695,7.918,15.137,-25.024,6.549,18.103,-24.954,8.791,17.684,-22.101,11.003,20.238,-19.408,10.916,23.484,-21.010,11.718,24.168,-19.098,14.770,27.767,-19.724,14.309,29.165,-18.716,17.603,32.166,-16.722,17.35…	MLQAEIVTRRHPGPVASGVAPSTSCREQKSAPSATPALSPIDARADNRAMNESLKNAAAGAAFGQLSLSASTLDNLGQLGYSAMTPIQAASLPLALAGRDLIAQASTGSGKTVAFGVPLVEKLDPAQWQVQALVLCPTRELADQVTLEIRRLARAHGNIKVVTLCGGVALRGQTLSLEHGAHVVVGTPGRILDHLERGHLSLAAVRTLVLDEADRMLDMGFFFYIAQVAKLCPTDRQTLLFSATYPEGIDRLAAQFMRTPQSVKVQAQHAADKIRQHFYEVKSNERLATVARLLNHFRPESTLAFCNTKQQCRDLVALLQGQGFAALALYGELDQRERDQVLVQFANRSCSVLVATDVAARGLDIAQLDAVINVDCTPDAEIHVHRIGRTGRGEAEGLA…
job.pdb	MGYP003348419251.pdb.gz	14.000	71	58	2	81	149	470	539	3.219E+00	98	278	544	IRYVQYTDSMFFSPITPYQRAWEALNRYKGVDPGVLSGRTIIEARERDIEKIA--KIEVDCELYDTARTGL	SALAHVRADDPVVD-AVHAALSETHWSQRGVGADRTEGQLLVRAPDADVLAEALEVGLGAARAVGTARVVV	11.803,-18.557,28.731,9.550,-16.266,28.312,9.381,-14.537,31.588,6.354,-16.221,31.959,4.175,-13.432,32.942,4.982,-15.334,35.877,7.582,-12.919,36.312,5.623,-9.818,36.418,3.630,-9.932,39.605,1.584,-7.236,38.737,-0.241,-8.662,35.777,-0.128,-11.981,37.031,-2.469,-10.614,39.363,-5.252,-10.649,37.210,-5.097,-12.958,34.364,-5.064,-16.186,36.337,-2.703,-18.177,33.960,-5.590,-20.394,34.449,-7.507,-18.148,3…	MFPTLKDNPDYTSVVNQRHYDRLNSYIEDAKAKDFWRFLVALNIRHVGPVAARALASHFGSLTAIEAATADELAARVVASQVGVVRWPPRADRRRLVARLLAPVGSTIVLTADGDRAHAFARWLDDQGVATALLHSDRSPAARTDAWRQAARGSCVVVGGRMAALAPVPDLGAVVVLDDDDEALQEERSPTWHARDVAFERARRCGAHAYVVSPAPSVQVSNEVPGAFAPAHAFEVEGWPRVDVVDQRELPPGSGLLSEPLVDAVRATVERGVLAVIVQNRRGGVRLLRCDACHELTRWDANGRPLWDHDTPADIELKPTFCIHCGGMRLRVLSGGVQRLANHLALRLAGHDVAVVDAAVPTAPEAAVLVGTEAVLHRREVRRRRPGLVAFVDFDAELF…
job.pdb	MGYP001421844402.pdb.gz	16.300	55	37	2	81	135	516	561	3.219E+00	98	278	582	IRYVQYTDSMFFSPITPYQRAWEALNRYKGVDPGVLSGRTIIEARERDIEKIAKI	AALAAISGS-------GSEEVAAALRHVAGVQVGGGQGSYTVRAA--DWLTLGRA	-56.942,-19.748,11.233,-55.684,-19.207,7.866,-52.096,-18.276,8.238,-51.361,-15.761,5.727,-48.833,-16.999,3.273,-45.353,-16.104,4.310,-43.908,-13.214,2.308,-41.059,-14.364,0.097,-37.562,-13.333,1.263,-36.081,-10.520,-0.900,-32.339,-10.419,-1.548,-30.631,-7.224,-2.620,-27.772,-8.212,-4.956,-24.698,-6.302,-6.081,-23.938,-7.757,-9.605,-20.447,-8.854,-10.530,-20.587,-6.844,-13.764,-17.994,-4.218,-14.6…	MVTAPAMPTVARVSPDVTGLDKEFDYVVPAGLDVAVGTKVRVPLHGRRVGGWVVALDPPDAVAGERLRELVAVTSLGPAPELVDLARWAAERWAATRLRPFLVAASPPTRVTALPPTLRTGRVPAPVHEDAAALLAAGGGMLRLPPSADVGPVLLAAAARGPVLVVVPAVERARLEAARLRRAGLSVAVVPGDWALAAGGVDVVIGARAAAWAPCPDVAAIVVVDEHDEALQEERSPTWHARDVAAERARRAGVPLLLVSPCPSVCGLHVVGDRLRRPAIDDERAGWPLVEVVDRSRDEPWKTSLVTSALITHLRDHARTVVCVHNTPGRARILACRSCRTLARCAVCEAAVALTDDETLSCRRCGAGRPVVCLHCGAGAFANLRPGVTRLREELEAAA…
job.pdb	MGYP000904263843.pdb.gz	18.300	60	39	4	80	136	1	53	3.420E+00	97	278	63	RIRYVQYTDSMFFSPI-TPYQRAWEALNRYKGVDPGVLSGRTIIEARERDI--EKIAKIE	MSVKLCTVADDLVHLIDIPLEQAQ------VGYHLVSAKGMSIVYVAEDDIDRARVA-LE	-0.135,16.970,1.991,-1.101,13.352,2.256,-2.891,11.228,-0.344,-4.588,7.908,-0.002,-2.476,5.124,-1.525,-4.450,2.031,-0.783,-6.584,-0.016,1.600,-5.571,-3.376,3.017,-6.836,-5.819,5.613,-5.337,-5.128,9.118,-3.586,-8.470,9.191,-1.920,-7.824,5.949,-0.333,-4.489,6.786,3.139,-6.180,6.453,2.576,-6.181,2.747,2.720,-2.410,3.037,5.295,-1.975,5.836,8.074,-3.960,4.199,8.095,-2.326,0.773,7.546,1.152,1.982,10.306…	MSVKLCTVADDLVHLIDIPLEQAQVGYHLVSAKGMSIVYVAEDDIDRARVALERFGTFREAES
job.pdb	MGYP000915421955.pdb.gz	10.900	55	42	4	80	131	2	52	3.420E+00	97	278	82	RIRYVQYTDSMFFSPITPYQRAWEALNRYKGV-DPGVLS--GRTIIEARERDIEK	AIKTLYVGNLPYSA--TEQDLLDHFAA--YGPQNPRIVEGRGFGFIDVDDASFDQ	-2.984,-10.999,13.495,-4.472,-11.687,10.198,-3.114,-9.635,7.300,-4.348,-8.722,3.798,-2.279,-7.489,0.917,-2.887,-4.218,-0.883,-2.005,-3.535,-4.439,-0.708,-0.006,-4.841,-0.620,1.334,-8.444,0.604,4.582,-10.085,3.448,4.962,-7.674,6.008,7.604,-8.465,9.128,6.085,-9.741,10.894,7.651,-6.835,8.745,5.858,-4.320,10.500,3.805,-1.658,9.293,0.992,0.627,9.508,3.424,3.473,7.116,5.780,1.625,4.574,2.947,1.548,4.98…	MAIKTLYVGNLPYSATEQDLLDHFAAYGPQNPRIVEGRGFGFIDVDDASFDQAVSDKDQSDMGGRKLTVNEARPRESRPRFE
job.pdb	MGYP000408606501.pdb.gz	21.600	60	39	3	80	133	1	58	3.420E+00	97	278	85	RIRYVQYTD---SMFFSPITPYQRAWEALNRYKGVDPGVLSGRTIIEAR---ERDIEKIA	MKISVEISMYPLAENFIP--PIQAVIDAFNRYDDIDVITCATSTQLFGDYDVVMDAIKAE	-11.226,-11.774,8.589,-8.348,-9.472,9.336,-5.102,-9.236,7.510,-1.689,-7.628,7.813,0.071,-6.592,4.691,3.504,-5.187,4.098,4.240,-3.233,0.902,7.589,-2.352,-0.553,7.761,-0.296,-3.690,10.663,0.210,-5.993,9.994,2.920,-8.481,12.107,2.689,-11.571,12.010,6.417,-12.108,14.761,8.878,-11.750,12.912,10.717,-9.129,11.484,8.024,-6.943,10.287,10.082,-4.029,7.053,11.354,-5.547,5.670,7.972,-6.598,6.390,6.507,-3.14…	MKISVEISMYPLAENFIPPIQAVIDAFNRYDDIDVITCATSTQLFGDYDVVMDAIKAELRNSWETYGKAVFVTKHLLGDVRELRT
job.pdb	MGYP003138145831.pdb.gz	13.800	65	44	4	80	133	22	85	3.420E+00	97	278	93	RIRYVQYTDSMFFSPITPYQRAWEALNRYKGV-DPGVL--SGRTIIEARER--------DIEKIA	EEQTVKFSIEKMYCALCPI-TVTKAMERVRGVRKVAVDYKTKTAIVAFENTITSWKPIAEASTLA	48.436,17.406,0.703,48.054,19.602,-2.159,45.397,22.230,-1.630,43.829,20.719,-4.656,43.643,17.493,-3.135,41.933,18.580,-0.061,39.375,20.363,-2.029,38.742,17.451,-4.135,38.256,15.304,-1.160,35.749,17.673,0.209,33.896,18.022,-3.001,33.622,14.213,-3.433,32.038,13.827,0.098,29.247,16.123,-0.460,27.489,14.608,-3.333,25.492,11.706,-2.302,22.351,12.429,-0.696,20.134,9.655,-1.806,16.601,10.706,-1.227,14.4…	MSKQFVIGIILLALSSSMVFAEEQTVKFSIEKMYCALCPITVTKAMERVRGVRKVAVDYKTKTAIVAFENTITSWKPIAEASTLAGYPASKLD
job.pdb	MGYP000386115947.pdb.gz	19.700	76	59	2	80	155	1	74	3.420E+00	97	278	94	RIRYVQYTDSMFFSPITPYQRAWEALNRYKGVDPGVLSGRTIIEARERDIEKIAKIEVDCELYDTARTGLRGRTVH	MKKTYIIVVNP-NSELSPEQLFNEILSLNLNITIKCTCFGVMVEGDENEISKALSYVRDRYPYD-TFIKLRGYPIN	-12.205,-6.265,-12.673,-9.568,-6.012,-9.963,-8.681,-2.748,-8.359,-5.069,-1.916,-7.502,-4.143,0.555,-4.790,-0.934,1.762,-3.252,-0.928,2.625,0.462,2.045,4.909,1.173,3.250,5.303,4.734,4.197,8.697,5.942,8.001,8.800,6.465,7.459,10.619,9.700,5.030,7.896,10.971,5.972,5.220,13.416,4.103,2.892,11.097,6.462,0.927,8.835,5.466,-0.625,5.524,6.226,-4.045,7.007,3.946,-3.437,9.935,1.168,-2.243,7.598,1.726,-5.342…	MKKTYIIVVNPNSELSPEQLFNEILSLNLNITIKCTCFGVMVEGDENEISKALSYVRDRYPYDTFIKLRGYPINDRRVCRAYRGGGQSPLKSKN
job.pdb	MGYP003593676154.pdb.gz	12.300	121	77	10	39	152	30	128	3.420E+00	97	278	199	LAHRAPGEEYKSIHPPLEEMEEPDCAVRQIVKPTEGAAAGDRIRYVQYTDSMFFSPITPY--QRAWEALNRYKGVDPG-VLSGRTIIE---ARERDI-EKIAKIEVDCELYDTARTGLRGR	LDRIA--DIEVSETP---GARPPDFSLQAFVNRS-FGIYQDEVEEVVLRI-------FPHGAQEAMGW-RFHPTQSIEPQADGAVIVRFTAGGMRELAWHLFTWGD--------KVEIIAP	18.863,-6.615,-19.925,18.320,-4.025,-17.102,19.495,-0.426,-17.143,19.931,0.488,-13.406,18.383,3.854,-12.417,18.854,3.432,-8.606,18.594,1.337,-5.455,15.819,1.330,-2.837,16.598,0.218,0.657,13.810,-1.055,2.928,12.387,-4.243,4.264,13.885,-5.658,1.124,16.454,-4.157,-1.255,15.326,-3.282,-4.770,17.011,-2.415,-8.035,14.965,0.265,-9.965,15.665,0.321,-13.719,14.418,-0.024,-17.311,14.056,-3.432,-19.047,15.5…	EITPFGLLFGRSNYLVGGEGDSPEPRTWRLDRIADIEVSETPGARPPDFSLQAFVNRSFGIYQDEVEEVVLRIFPHGAQEAMGWRFHPTQSIEPQADGAVIVRFTAGGMRELAWHLFTWGDKVEIIAPQRLRSVMRQELEALGARITELDDGLVIEGNTLHGGVVQGHDDHRAPRVSALAAFLVKSAFSQRRYYADSYC
job.pdb	MGYP001037921732.pdb.gz	8.600	92	59	7	55	133	141	220	3.420E+00	97	278	239	LEEMEEPDCAVRQIVKPTEGAAAG--DRIRYVQYTDSM--------FFSPITPYQRAWEALNRYK--GV-DPGVLSGRTIIEARERDIEKIA	LQGHACEWRPLTELKR----AGAPPLPPMATLMILGGRKEKIRAGDILGALT-------AAGGVNGKQVGKIDINDHAAYVAVE-RSVAQAA	27.910,0.002,-17.069,25.511,0.829,-19.867,22.913,-1.276,-18.475,19.694,-0.583,-16.874,19.710,-1.170,-13.274,19.773,-4.852,-12.998,16.463,-6.106,-11.805,17.901,-7.464,-8.516,19.796,-4.182,-7.886,16.557,-2.178,-8.468,14.685,-4.461,-6.018,17.536,-4.115,-3.447,17.641,-0.345,-3.981,13.856,-0.003,-3.547,14.101,-1.810,-0.179,17.004,0.431,1.009,15.096,3.594,-0.004,12.000,2.481,1.987,14.213,1.587,5.011,16…	TDEPLAKDEALEAAGKLLEHHRPGRALAFCNTKESCRSLLEALRARSVTALALHGDLDQKERDQVLVQFANRSVSVLVATDVAARGLDIEQLEAVLNVEVSPDAETHVHRVGRTGRVDQEGLALNLVGPRESFRVERIEALQGHACEWRPLTELKRAGAPPLPPMATLMILGGRKEKIRAGDILGALTAAGGVNGKQVGKIDINDHAAYVAVERSVAQAALERLRSAGIKGKSVKVHRL
job.pdb	MGYP001015040002.pdb.gz	13.700	80	53	5	82	153	1	72	3.420E+00	97	278	241	RYVQYTDSMFFSPITPYQRAWEALNR--YKGVDPG--VLSGRTIIE----ARERDIEKIAKIEVDCELYDTARTGLRGRT	ALLEFSCFL-----TPESKLEEVCKASACEGIEWGTRVQEHRISLYLHGGSAEGRQSMVEGIEAK---LGRGRLWRGDID	-24.095,-6.775,16.282,-22.222,-7.407,13.107,-18.642,-6.185,13.000,-17.025,-5.626,9.667,-13.294,-5.368,8.978,-11.191,-4.641,5.816,-8.132,-6.861,5.514,-5.428,-5.710,3.011,-2.539,-7.559,1.399,-3.476,-10.918,3.030,-4.452,-14.094,1.161,-7.926,-15.413,2.055,-6.498,-18.828,3.183,-4.191,-17.051,5.613,-6.905,-14.780,7.005,-8.998,-17.947,7.560,-6.011,-19.715,9.317,-5.552,-16.619,11.613,-9.332,-16.430,12.34…	ALLEFSCFLTPESKLEEVCKASACEGIEWGTRVQEHRISLYLHGGSAEGRQSMVEGIEAKLGRGRLWRGDIDLSLLLGDFLLENSLTMGCAESCTGGLVSKLMSDRNGSSAYFWGGVVSYANAAKEGLLKVKGETLEKWGAVSDETVIEMAEGLRELSKVDFTLAVSGVAGDGGGSVEKPVGTIYLGFASKKAPSEAVRLNFTSFGRDSVRRRSAQAALLLGYFYLKGEQLLDIVESWQYI
job.pdb	MGYP000533795420.pdb.gz	27.900	43	27	1	161	199	112	154	3.420E+00	97	278	283	LDKDGMMFDALRRWSRGADGTVTYV----KDMIGGAMDKEVTL	INPKGKFVMEGRRVKRDTDGMGSYVLAFEGEEAGSSKDVEITE	-6.705,-16.586,11.852,-3.012,-15.729,12.066,-1.196,-14.315,15.073,-0.342,-11.107,13.291,-4.119,-10.453,12.463,-5.281,-11.081,16.011,-2.382,-9.060,17.567,-3.058,-6.205,15.155,-6.782,-6.325,15.937,-5.968,-6.143,19.694,-3.730,-3.034,19.186,-6.089,-1.251,16.737,-8.980,-1.750,19.186,-11.427,-2.065,16.277,-13.259,-4.743,18.319,-14.348,-2.069,20.853,-15.675,0.462,18.417,-19.381,0.766,17.504,-18.573,2.13…	VGGDITAGTLVSMIWNKPEFNLFIDLGTNGEIVFGNSDFMMSCACSAGPAFEGGDISCGMRATDGAIEACTIDAETMEPKLKIVGGEGTKPVGICGSGIIDIISELFRCKIINPKGKFVMEGRRVKRDTDGMGSYVLAFEGEEAGSSKDVEITEVDIDSFIRAKGAIFSAIRTMLSYCDFDISMIENVYVAGGIGSGINMQNAVNIGMFPDIPIEKFHYIGNSSLTGAYLMLLSTPAEKKTYELASNMTYMELSTVPIYMDEFVGACFIPHTDTSMFPTVMEE
job.pdb	MGYP000523381614.pdb.gz	15.000	60	41	3	81	139	237	287	3.420E+00	97	278	338	IRYVQYTDSMFFSPITPYQRAWEALNRYKGVD-PGVLSGRTIIEARERDIEKIAKIEVDC	TRRVRFASKG----VDPAR-----LRELDGVNAACVRGSQVVLDSLDADATVRALVASGV	24.589,-12.797,-10.558,23.662,-11.193,-7.363,23.407,-7.570,-7.702,25.242,-6.315,-4.888,23.323,-3.474,-3.613,25.487,-0.572,-2.867,25.858,0.190,0.784,23.016,1.979,2.328,23.291,5.608,1.893,23.675,7.283,5.152,20.783,9.276,6.255,21.813,12.742,5.741,21.247,14.934,8.655,18.276,16.495,6.892,15.170,16.375,8.842,12.078,14.174,7.921,11.601,13.131,4.258,8.019,14.463,4.445,5.870,16.412,6.983,2.178,17.220,7.24…	MGLRGGPPRPAEPGGPALRFSGVVHRYRSIVALDHLDLEVARGETLALLGPNGAGKSTAISILLGIQRAQEGEVSVLGTDPRSAMASGKVGAMLQVGGGSGLPHGVKVRDLLSMTARLYRNPAPVARTLARSGLTELADRQTQRLSGGQAQRVRFALAIAGDPELVFLDEPTIAMDVEGRRSFWAMMRQFSTEGRTVVFATHHLDEVDAVADRIVVIRKGAVVANGAASTIKAAVPTRRVRFASKGVDPARLRELDGVNAACVRGSQVVLDSLDADATVRALVASGVSFTDIEVTGADLEQAFVALTSDLAEAHTVDDAVAPAYSAPIRRPPASRTAP
job.pdb	MGYP002632697438.pdb.gz	12.900	77	54	5	80	147	487	559	3.420E+00	97	278	569	RIRYVQYTDSMFFSPITPYQRAW--EALNRYKGVDPG---VLSGRTIIEARERDIEKIAKIE----VDCELYDTART	RMAELVMNVGSV-NGLTPPKLMNLVNAADRQSRIAIGRIYIVKSQANFEVPRDQAQGLIDAFNRGTVDLHGR---RV	33.641,18.667,-26.110,33.669,21.376,-23.446,34.893,19.720,-20.217,33.908,22.244,-17.688,35.879,21.246,-14.642,33.963,22.358,-11.610,36.200,22.378,-8.561,34.340,20.687,-5.872,35.456,22.378,-2.709,34.996,20.175,0.230,31.564,21.000,1.215,31.621,21.778,4.761,28.229,21.097,6.187,26.848,24.142,4.889,23.359,23.495,5.518,22.368,25.657,2.876,18.910,26.322,3.737,17.586,25.176,0.551,15.503,28.236,-0.154,11.…	MFSCRIEIGVLGSCTRTLGDNMTFNDLGLCPELLEAIATLGFETPTPVQAEVIPVILQSDQDVVALAQTGTGKTAAFGLPILERLDHSRAVPQALVLCPTRELCMQITRDLQSYASRLPSVRVLAVYGGADIKPQLSALARGVQVVVATPGRMLDVLRRKSVDFSEVARIILDEADEMLNMGFEEDLEAILSTVPDNAQTLLFSATMPGSVAKISRKYMKDPVEVTLGARNAGSENVSHEYYMVHAKDRYHALRRIVDVYPRMYGIVFCRTRIETQQVAEYLSMDGYSAEPLHGDLSQQQRDSVMRRFRERHLQILVATDVAARGLDVNDLTHVINYNLPDEANSYTHRSGRTGRAGKEGISVSIVHLREQFKIKRLEQMLRKEFRRRPIPTGDEISRV…
job.pdb	MGYP001239843714.pdb.gz	7.800	128	70	5	9	136	112	191	3.420E+00	97	278	677	HVAQNRRNYMDPSYKLEKLRDIPEEDIVRLLAHRAPGEEYKSIHPPLEEMEEPDCAVRQIVKPTEGAAAGDRIRYVQYTDSMFFSPITPYQRAWEALNRYKGVDPGVLSGRTIIEARERDIEKIAKIE	EISRLEERVS-------------ILSTIAPLNI------------PLELMTEIS-----------------SVDVYLAETSKSGKA----FQVFGELKS--RIEMHVSEKVVAVACQGKDSAEVQMAM	15.183,12.852,-16.875,12.899,10.185,-17.956,15.679,7.751,-17.671,17.092,5.659,-14.866,20.314,6.988,-13.245,23.292,5.785,-15.252,24.783,2.734,-13.437,28.301,1.293,-13.056,29.118,-2.322,-12.137,31.480,-2.595,-9.131,33.491,-5.841,-8.850,35.845,-6.075,-5.833,37.956,-8.786,-4.137,40.005,-8.676,-0.897,41.110,-10.542,2.254,38.338,-12.321,4.175,39.474,-10.268,7.254,38.589,-7.034,5.429,34.986,-8.150,4.465…	MLSAVEMSRLTMAGSHSDLDEALRLCADLGNVHITPYSGDTEGIVVGTPHPDADAVSTMLSKVRSVNSALKCVNKEGPVSSKSVKKAISDTFPEKVDSITEIISKKSDAEAEISRLEERVSILSTIAPLNIPLELMTEISSVDVYLAETSKSGKAFQVFGELKSRIEMHVSEKVVAVACQGKDSAEVQMAMGELGAKPIQIPSGKGKPSELHAKAVKDIAKSEKLIADCESKMSSWVQSHGRMSLAVQEHLERENEILTGHTLCATSAHAYAMDAWLPTSEADHVRSVLSKVSSHLKIEKFVEEHGHGDHDDHHHETEYPPVEYDTMEITRHASVLTNLVGRPKYGSIDPTSMLAFTFPIFYGLILGDAGYGLVIMLLALLLKSKMGHDPMGAVGSRIL…
job.pdb	MGYP000539272692.pdb.gz	8.700	57	46	2	80	136	143	193	3.420E+00	97	278	680	RIRYVQYTDSMFFSPITPYQRAWEALNRYKGVDPGVLSGRTIIEARERDIEKIAKIE	RVEVYVAETKKASKA----KSVFGSLTQ--KVELAVAPGIVAVACMPSEGAEVQMAI	-6.750,12.783,-21.558,-8.339,9.469,-21.493,-5.793,7.484,-23.441,-2.538,5.955,-22.302,0.460,8.264,-22.998,1.776,7.816,-26.551,5.176,6.101,-26.425,8.201,6.140,-28.695,10.827,3.406,-28.894,14.314,4.818,-28.051,17.357,2.973,-29.500,20.812,4.250,-28.379,24.247,2.971,-29.407,27.451,4.423,-27.800,31.023,3.461,-26.815,31.238,1.532,-23.511,33.292,4.451,-22.060,30.224,6.709,-22.522,27.737,4.241,-20.903,27.…	MFDTVAMSRLTVAAPVGRMADVLRACTELGCVHIESYTNFEDGVNVGQASSSEEANRVSSLLAKVRAAISAFKPVNADGPVPLGRVKELLEGSFADELQSGLDLLDTHRDSEAELEVLDEQIHLLRRLAPLNMDLELLAGSARVEVYVAETKKASKAKSVFGSLTQKVELAVAPGIVAVACMPSEGAEVQMAIGELGGKPVQIPNMTGSVDNALKQLLSTRSEVEATMHSASEDAARWATNNGRNILAIHEYLTKEDEIHTAPTQLAVSGQAFALDAWVPSSKSDEVKTALREFASHVDVEAFEPDHHHHDDHDDHHDEPTPPVALENDAVSRPFELMVGLVGRPTYGTFDPTFFLMLTFPMIYGLILGDFGYGFIIFLLGTWLGTMPFAADPVAKNGI…
job.pdb	MGYP002039012251.pdb.gz	16.000	106	76	7	41	135	7	110	3.420E+00	97	278	827	HRAPGEEYKSIHPPLEEME--EPDCA-----VRQIVKPTEGAAAGDRIRYVQYTDSMFFSPITPYQRAWEALNRYKGV-DPGVL--SGRTIIEARERDIEK-IAKI	HDHTP-KPRQPQDACCASEAASSCCAAPSPLITQISEPSDSRAASQAMESSSLRIEQMCCP-TEEGLIRGKLQHLAEVHAMQFNLLNRTLLVEHQAGAAPRVIAAI	14.446,-31.440,23.421,12.889,-31.066,19.959,13.018,-27.631,18.596,9.656,-26.729,17.660,10.041,-25.285,14.251,12.767,-23.082,13.977,11.526,-22.666,10.673,13.715,-19.931,9.927,11.272,-18.383,7.878,13.875,-16.467,6.444,11.845,-15.396,3.755,13.407,-17.652,1.377,14.712,-15.167,-0.838,12.454,-15.012,-3.684,14.322,-17.382,-5.749,14.119,-15.938,-9.146,12.223,-18.809,-10.507,14.095,-19.365,-13.646,16.071,…	MANCCDHDHTPKPRQPQDACCASEAASSCCAAPSPLITQISEPSDSRAASQAMESSSLRIEQMCCPTEEGLIRGKLQHLAEVHAMQFNLLNRTLLVEHQAGAAPRVIAAIASLGMQAQPLAAETRVRIEQMDCPTEERLITDKLAREPGIEALQFNLMQRVLTLRHRPEALEPALQAIRELGFTPQLESGDGQHLPAEPVAEGLPWRLIGAGVAAFAAELVHFTDSAPEWVVALIALGAILTAGLDVYKKGWIALKNLNLNINALMSIAVTGAVLIGQWPEAAMVMVLFAIAERIEAKSLDRARNAIRGLLALTPEQATVRQADGSWQALEVGQVSIGSVVRVRPGERIGLDGQVTEGNSTVDQSPITGESLPVEKTLGDTLFAGTINQGGALEYQVSA…
job.pdb	MGYP002715634433.pdb.gz	12.200	57	41	4	82	133	1	53	3.635E+00	96	278	70	RYVQYTDSMFFSPITPYQR----AWEALNRYKGVD-PGVLSGRTIIEARERDIEKIA	TVLYVRNL--NANVSEYQLHEVFSLRPLN--LKIEKVKKMKDFAFVHYASRDDAERA	-1.000,-7.127,8.994,1.294,-5.779,6.443,1.030,-5.216,2.796,4.359,-5.174,0.996,4.274,-2.880,-2.078,7.097,-2.944,-4.641,8.106,-0.893,-7.649,7.137,2.420,-6.275,8.251,5.647,-7.808,10.964,7.361,-5.851,9.006,10.533,-5.803,6.092,9.208,-4.033,6.003,10.268,-0.419,4.937,8.230,2.555,2.101,10.579,3.070,0.827,10.100,-0.413,1.012,6.345,0.050,-1.015,6.621,3.256,-3.657,8.540,1.430,-3.888,6.215,-1.510,-4.056,3.067…	TVLYVRNLNANVSEYQLHEVFSLRPLNLKIEKVKKMKDFAFVHYASRDDAERALEFFSSQFSAFIYNLSL
job.pdb	MGYP001239668536.pdb.gz	16.300	61	44	2	80	136	1	58	3.635E+00	96	278	72	RIRYVQYTDS----MFFSPITPYQRAWEALNRYKGVDPGVLSGRTIIEARERDIEKIAKIE	MQIFIEISLYPLNKNFISS---IDNFISRLKMYDSIEVRTNNMSTQLFGEFVDLIKILKVE	-11.889,-14.815,0.297,-8.323,-14.470,-0.515,-7.176,-11.977,-3.027,-4.035,-10.499,-4.397,-3.576,-6.780,-5.009,-0.783,-5.376,-7.024,0.008,-1.689,-6.316,2.301,0.733,-8.051,3.026,4.202,-6.691,3.980,6.955,-9.018,5.424,10.008,-7.313,4.378,13.327,-8.726,6.732,15.406,-6.606,10.261,15.376,-5.282,11.455,13.638,-2.151,9.286,10.665,-2.609,11.757,7.997,-1.595,11.006,8.205,2.113,7.289,8.145,1.547,7.381,5.054,-…	MQIFIEISLYPLNKNFISSIDNFISRLKMYDSIEVRTNNMSTQLFGEFVDLIKILKVEMEKTFKNQTISLLI
job.pdb	MGYP001048019973.pdb.gz	3.300	60	55	2	80	139	10	66	3.635E+00	96	278	74	RIRYVQYTDSMFFSPITPYQRAWEALNRYKGVDPGVLSGRTIIEARERDIEKIAKIEVDC	NLREMNF-RFSDLEQ--ASGFVAKLKSNLDHCSFSSNRELIKVKVPSTLVDKVRELASEF	-19.155,-28.500,3.286,-18.636,-25.321,1.153,-16.066,-23.248,2.859,-17.899,-19.999,2.652,-15.202,-17.533,1.917,-14.862,-15.209,4.698,-15.874,-11.620,4.942,-14.341,-9.696,2.434,-16.698,-7.231,3.722,-14.450,-5.224,5.515,-11.656,-4.424,3.469,-10.687,-0.818,2.970,-9.026,0.348,-0.130,-6.036,2.650,0.365,-4.205,4.556,-2.433,-0.638,5.855,-2.192,1.377,7.830,-4.620,5.172,8.134,-4.217,7.625,10.666,-5.654,9.7…	MAKKSKNSSNLREMNFRFSDLEQASGFVAKLKSNLDHCSFSSNRELIKVKVPSTLVDKVRELASEFTVRSLSIY
job.pdb	MGYP003701852681.pdb.gz	10.800	111	65	6	31	135	1	83	3.635E+00	96	278	104	PEEDIVRLLAHRAPGEEYKSIHPPLEEMEEPDCAVRQIVKPTEGAAAGDRIRYVQYTDSMFFSPITPYQRAWEALNRYKGVD------PGVLSGRTIIEARERDIEKIAKI	SYEDVL-------DENNYNEI--------NNSAPLE-----------KTGKVR-LFVALGRKNDMTPKKLVEMVTSKTK-VDERKLKNVEVYENFSFLSVPFHEAEEIIEV	-14.003,-16.870,2.840,-12.612,-16.067,6.157,-12.488,-12.536,4.922,-16.082,-12.156,5.935,-15.637,-12.268,9.441,-13.104,-9.663,9.762,-15.251,-6.923,10.996,-13.845,-4.044,9.165,-13.900,-2.208,12.318,-11.570,-3.790,14.415,-8.555,-3.778,12.562,-6.187,-2.083,14.590,-3.100,-1.841,12.628,-1.291,-4.634,14.084,2.161,-3.239,14.236,3.970,-5.395,11.886,4.962,-7.427,14.666,2.946,-10.365,13.719,-0.428,-9.945,12…	SYEDVLDENNYNEINNSAPLEKTGKVRLFVALGRKNDMTPKKLVEMVTSKTKVDERKLKNVEVYENFSFLSVPFHEAEEIIEVFKQDKKGRKPLIEKAKEKKQQ
job.pdb	MGYP001217608090.pdb.gz	16.300	122	71	8	42	152	9	110	3.635E+00	96	278	137	RAPGEEYKSIHPPLEEMEEP-DCAVRQ-------IVKPTEGAAAGDRIRYVQYTDSMFFSPITPYQRAWEALNRYKGVDPGVL-SGRTII--EARERDIEKIAKIEVDCELYDTARTGLRGR	LAIERIIELKLEPPERFERPPDYHPRQFFAQTFGIVN--------DAPERYVIRFNKEVA-----TYGTER-KWSPSQRIEELPSGEALIHFEAQGYQEIKNWVLSFG------AAAFVVAP	-1.795,23.793,6.203,-3.228,20.849,7.592,-5.000,22.620,10.175,-7.044,20.317,12.259,-6.055,17.159,10.740,-4.087,14.321,12.202,-0.828,14.058,10.526,2.000,11.618,10.606,5.501,13.028,10.733,8.844,11.353,10.333,10.984,12.097,13.283,14.143,11.994,11.279,12.847,14.871,9.065,12.357,17.145,11.926,15.064,19.577,11.665,14.158,21.922,14.415,11.881,21.647,17.249,10.811,24.752,19.007,8.665,24.974,21.944,6.479,2…	KHENSICTLAIERIIELKLEPPERFERPPDYHPRQFFAQTFGIVNDAPERYVIRFNKEVATYGTERKWSPSQRIEELPSGEALIHFEAQGYQEIKNWVLSFGAAAFVVAPLRLRHEILTEAMAIVQRGQQEKEENDA
job.pdb	MGYP003297904614.pdb.gz	14.100	113	71	6	55	152	40	141	3.635E+00	96	278	162	LEEMEEPDCAVRQIVKPT--------EGAAAGDR---IRYVQYTDSMFFSPITPYQRAWEALNRYKGVDPGVL---SGRTIIE-ARERDIEKIAKIEVDCELYDTARTGLRGR	LDRIIDIDITERKFEFPEDFDLATYFEGCCGVIRQGDIQKVRIKVT------DNQQKYVDSLPLHGSQRMIERNDEKNFAIFEYHVKLAMDFTMKILSY-----GASIEVIEP	-0.195,1.048,-18.569,-0.525,3.826,-20.621,2.398,4.155,-22.536,3.128,2.206,-25.491,6.507,3.705,-25.761,9.465,3.810,-23.451,10.326,7.228,-22.007,13.744,8.483,-21.064,14.050,10.120,-17.569,16.779,11.812,-15.714,16.490,10.634,-12.100,18.350,11.513,-8.890,18.098,8.291,-6.877,17.060,8.815,-3.245,16.667,5.138,-2.279,15.306,1.682,-2.800,12.158,0.127,-1.332,10.980,-3.419,-1.296,7.118,-3.635,-1.390,5.031,-…	YWRTEPSIREIRPYGLRLADRRWYLIGYVEESQEVRVYGLDRIIDIDITERKFEFPEDFDLATYFEGCCGVIRQGDIQKVRIKVTDNQQKYVDSLPLHGSQRMIERNDEKNFAIFEYHVKLAMDFTMKILSYGASIEVIEPMGYRRKIADIAEKMSKVYGIN
job.pdb	MGYP000960075650.pdb.gz	14.700	115	62	6	42	136	10	108	3.635E+00	96	278	167	RAPGEEYKSIHPPLEEMEEPDCAVRQIVKPTEGAAAGDRIR--------YVQYTDSMFFSPITPYQRAWEAL-----------NRYKGVDPGVLSGRTIIEARERD-IEKIAKIE	IRPMKLYGVTKP----KKIPI----SELKP--------GIEVNFEVSEAVVAYFDILGFSDKKNDEDIEACLADFSAALILSARQNPNIRFNIFSDCAFLSAPIKDAANLLSAIR	6.921,-3.900,40.073,7.036,-2.459,36.660,10.601,-2.856,35.707,12.031,-0.173,33.517,11.638,-0.971,30.105,14.553,0.728,28.692,13.909,1.702,25.214,16.951,1.225,23.274,17.640,4.197,21.276,16.802,3.777,17.738,19.944,3.917,15.845,19.828,6.394,13.207,19.481,4.688,9.952,22.020,5.833,7.567,20.212,7.190,4.762,21.928,5.920,1.802,21.835,8.578,-0.693,19.202,8.665,-3.241,20.677,7.725,-6.395,19.292,9.315,-9.388,…	MFENMVMNPIRPMKLYGVTKPKKIPISELKPGIEVNFEVSEAVVAYFDILGFSDKKNDEDIEACLADFSAALILSARQNPNIRFNIFSDCAFLSAPIKDAANLLSAIRFAFLGWIADGILVRGGISIGSYKEIRTAAQDMSSRNVVSSLFSGSGVTKLLIHRGPRLC
job.pdb	MGYP000920299019.pdb.gz	8.600	81	59	3	75	153	83	150	3.635E+00	96	278	169	AAAGDRIRYVQYTDSMFFSPITPYQRAWEALNRYKGVDPGVLSGRTIIEA--RERDIEKIAKIEVDCELYDTARTGLRGRT	YLFGGEVITSTIEIT------NPNAITAMHDWFGKTISIKKQNESLIAEVKCNEDSLFYWCMQYSES-------IKVLTPT	24.610,12.494,-8.352,23.133,10.796,-11.264,20.011,9.303,-12.730,19.547,5.625,-13.054,18.377,3.635,-15.918,16.828,0.508,-14.846,15.549,-2.063,-17.132,12.515,-3.897,-16.230,11.071,-6.129,-18.599,12.922,-4.615,-21.295,11.930,-1.158,-20.636,14.326,1.603,-19.921,13.631,3.863,-16.935,15.198,7.184,-16.170,14.858,7.734,-12.426,16.016,10.079,-9.667,17.093,7.758,-6.810,16.390,8.888,-3.235,16.353,5.875,-0.8…	NGNMVPRKNGYRYIVSPYYLINNFGKYYLLCNYREKYRPLHTFRIDFLSDIAIEENWPIKPLEKLEGVNNPFSIKDYLNEHVYLFGGEVITSTIEITNPNAITAMHDWFGKTISIKKQNESLIAEVKCNEDSLFYWCMQYSESIKVLTPTTLVERIAREALRLVKLYTK
job.pdb	MGYP000163507053.pdb.gz	21.700	69	49	2	70	136	91	156	3.635E+00	96	278	181	KPTEGAAAGDRIRYVQYTDSMFFSPITPYQRAWEALNRYKGVDPGVLSGRTIIEA--RERDIEKIAKIE	APSGFGADPDRYHSDAIFLR---SPLTPAQAMTVVHLREGVDQAWPGQGVLYFARLSAERTKSRLNKIM	-23.570,2.427,10.053,-22.671,2.603,6.349,-20.842,-0.482,5.192,-17.364,0.314,3.813,-15.510,-1.604,1.120,-11.857,-1.626,2.122,-8.369,-2.915,1.198,-5.849,-4.058,3.776,-2.190,-3.745,2.625,-0.170,-6.151,4.812,3.526,-5.490,5.002,6.095,-8.229,4.719,3.807,-11.232,3.978,5.455,-13.766,1.503,8.304,-11.325,0.712,11.653,-12.958,-0.117,10.429,-16.258,1.306,9.870,-14.709,4.752,6.638,-14.839,6.693,4.837,-17.478,…	MATNRCVALLRGINVGGRNPVKMADLKACFEDDGHTEVSTYIQSGNVLFTTDAPVRTIEERLEAVLEERFGLALMVVVRTHRQLRSIVEDAPSGFGADPDRYHSDAIFLRSPLTPAQAMTVVHLREGVDQAWPGQGVLYFARLSAERTKSRLNKIMGTPEYRQMTIRNWSTTTKLLALLDE
job.pdb	MGYP000369887799.pdb.gz	16.900	71	52	4	81	150	122	186	3.635E+00	96	278	211	IRYVQYTDSMFFSPITPYQRAWEALNRYKGV-DPGVLSGRTIIEARERDIEKIAKIEVDCELYDTARTGLR	V-YEITVNM---PDITDEQISE--IKKIGGIFEVKKGEDSLTILADDDKGSKIAEILSINLIKENDKIKVR	16.718,28.210,5.380,19.022,25.395,6.577,22.478,25.056,4.809,21.134,21.879,3.210,18.132,23.622,1.673,20.402,26.368,0.217,22.682,23.716,-1.321,19.665,21.833,-2.749,18.405,25.090,-4.351,21.838,25.863,-5.869,22.138,22.339,-7.231,18.643,22.726,-8.753,19.416,26.029,-10.504,22.693,24.539,-11.867,20.858,21.429,-13.084,18.069,23.605,-14.634,20.716,25.729,-16.491,22.477,22.545,-17.804,19.129,21.088,-18.962…	MSDEESQREKNYEAMKEKLLEEMKKNFRPEFLNRIDGILVFHALAKEHIRKIVDLMMVNVGKQLEEKEIKLEVTDAAKDFLGDKGYDEVFGARPLRRVIQDRVEDKMSEMLLRSEYKTFSKVYEITVNMPDITDEQISEIKKIGGIFEVKKGEDSLTILADDDKGSKIAEILSINLIKENDKIKVRSYTACAVVDVKDGEIIINFKNDIVK
job.pdb	MGYP000456885026.pdb.gz	20.300	64	37	5	80	135	81	138	3.635E+00	96	278	220	RIRY---VQY--TDSMFFSPITPYQRAWEALNRYKG---VDPGVLSGRTIIEARERDIEKIAKI	RLKLQSNVGVLGIKVMDRKK---FIRV---LNSLKPDSLLAVTFGEGHATVVVDESEIEKLVKV	-11.644,1.116,30.584,-14.018,0.600,27.784,-14.555,4.283,27.156,-10.836,4.656,26.970,-10.501,1.909,24.421,-13.170,3.485,22.286,-11.613,6.863,22.430,-8.235,5.481,21.366,-9.612,4.205,18.130,-10.732,7.568,17.087,-7.554,9.411,16.901,-9.065,12.672,15.830,-11.798,12.686,18.359,-9.337,11.914,20.870,-7.083,14.804,19.873,-9.980,17.041,19.886,-10.941,16.260,23.457,-7.461,16.282,24.687,-7.090,19.747,23.303,-…	KLVRDVLKKDFICFLAIAYGLVSPRKVARRILPEIKEKVEFEVRLDSVAKAVERCVNDFKREGKFFQMDLAEVMRLFTELRLKLQSNVGVLGIKVMDRKKFIRVLNSLKPDSLLAVTFGEGHATVVVDESEIEKLVKVMGKQKVVYCLRKHAALSIIMPKRVLEVPGIAALVFSLLATAGLNVVEVLSSCEEGILVMRERDAIKAFSLLKEESERLKHLE
job.pdb	MGYP002628372122.pdb.gz	11.100	117	67	7	56	149	130	232	3.635E+00	96	278	234	EEMEEPDCAVRQIVKPTE---------GAAAGDRIRYVQYTDSM-----------FFSPITPYQRAWEALNRYK-GV-DPGVLSGRTIIE-ARERDIEKIAKIEVDCELYDTARTGL	ETTQLPT-----YLKRPENNFTIPKDNDLYQSPNWITLYLSGGKKDKINKIDVVGFLS---------KQGNLGKDEIGLITVKDRTSFVAIAKDKSKQTLAKIKNEKIKGKKLKIEI	5.997,17.690,-9.361,8.662,15.397,-10.887,11.790,14.794,-8.889,15.136,13.325,-9.842,16.537,11.034,-7.080,20.236,10.764,-7.667,21.177,7.385,-6.245,24.532,5.691,-5.495,24.922,1.978,-4.546,21.911,-0.205,-3.816,18.586,0.913,-5.411,16.770,-0.919,-2.551,18.653,1.067,0.138,17.795,4.340,-1.698,14.110,3.274,-2.026,13.962,2.356,1.683,15.414,5.750,2.726,13.003,7.589,0.324,9.939,5.703,1.720,11.033,6.367,5.330…	KEHEVNYKGSLITNLSNLLMSFNNEHAIVFCNFREVAEDVSNQMNELGITCVSYHGGLEQDMRERALIKFRNGSAPTLICTDLGSRGLDIPEVNHIIHYQYPNSQEAFRHRQGRTARMAADGNSYLFIGETTQLPTYLKRPENNFTIPKDNDLYQSPNWITLYLSGGKKDKINKIDVVGFLSKQGNLGKDEIGLITVKDRTSFVAIAKDKSKQTLAKIKNEKIKGKKLKIEIAM
job.pdb	MGYP003178355090.pdb.gz	15.000	80	42	5	80	138	30	104	3.635E+00	96	278	239	RIR--YVQYTDSMFFSPITPYQRAWEA------------LNR-----YKGVDPGVLSGRTIIEARERDI--EKIAKIEVD	EIKELYVAFIDILGY-----KDKIKRCVDLHDVGILNFILNKNKKDAKRDLIIFYFSDCMYIIGNDINKILELIAFIQIQ	-35.043,7.744,-5.078,-31.453,7.127,-5.451,-29.878,9.933,-7.165,-27.145,8.364,-9.026,-24.800,10.879,-8.520,-22.731,9.894,-11.206,-19.189,10.239,-10.784,-18.292,13.275,-12.326,-17.815,12.240,-15.682,-14.381,12.065,-16.229,-14.579,14.167,-18.994,-13.267,12.059,-21.472,-11.061,14.484,-22.564,-11.124,13.690,-26.035,-7.699,13.646,-26.530,-7.932,15.354,-29.673,-5.249,13.628,-31.119,-5.228,16.416,-33.315…	MFHNTLMPYVERRNINMENMSDFQQFLKTEIKELYVAFIDILGYKDKIKRCVDLHDVGILNFILNKNKKDAKRDLIIFYFSDCMYIIGNDINKILELIAFIQIQLLDASEIQITAEKQSYKDINLVRGGITKGEILVNEQLNILLGSAVNKAYELESMEAKYPRIILDTAISWDNVLEQYIKKDRDGVMYFDFIQYLQKHENYKFDKKKKQRFIEFIQEYKKKSKDDKIKEKYRWFENI
job.pdb	MGYP003295465364.pdb.gz	15.300	78	58	6	81	154	129	202	3.635E+00	96	278	244	IRYVQYTDSMFFSPITPYQRAWEALNRYKGV-DPGVLSGRTIIEARERD--IEKIAKIEVDCELYDTARTGLR-GRTV	FEHVGYIEFGLNV-ASADAMFEAALE--AGADDVQTTETAHEITCKPEDLGAVREA-LEKKFGTPNVARFDWKPTVET	-34.030,16.606,-27.944,-30.420,16.020,-27.572,-29.974,12.966,-25.270,-26.783,13.436,-23.525,-24.774,10.528,-24.342,-23.962,9.745,-20.934,-20.447,9.620,-21.081,-20.446,5.901,-21.139,-16.772,6.139,-20.664,-16.894,7.115,-17.106,-19.294,4.432,-16.231,-17.164,1.980,-18.048,-14.035,3.005,-16.242,-15.743,2.817,-12.888,-16.948,-0.600,-13.750,-13.503,-1.773,-14.731,-12.030,-0.357,-11.593,-14.718,-1.952,-9…	QFIPLLDNTSLFQKAVQRARIFSKLAREITVAVKTGGADPDGNPRLRLAIQSARSENMPKDNIERAIQKGSQSTDTTNYEEVRYEGYGPGRVAIIVEALTDKRARTAPNLRSLFTKKGGSFGDTVLFNFEHVGYIEFGLNVASADAMFEAALEAGADDVQTTETAHEITCKPEDLGAVREALEKKFGTPNVARFDWKPTVETPVTDLETAQKLMSFIEDLNEDDDVQRVITNADISEDILAQLS
job.pdb	MGYP000993724685.pdb.gz	9.400	74	51	6	77	139	173	241	3.635E+00	96	278	386	AGDRIRYVQYTDSMFFSPITPYQRAWEALNRYKG---VDPGVLSG----RTIIEAR--ERDIEKI--AKIEVDC	AAGTTEVRRYFTF----GVSESSLS-DRLDTQTWPEHIDLGYRSSMPIIELKLISQQSQQTDFATAEAQLLAVI	-2.991,-8.394,21.185,-3.688,-11.028,18.522,-5.233,-9.594,15.370,-6.227,-11.974,12.559,-7.736,-11.503,9.094,-10.089,-13.983,7.324,-10.882,-13.527,3.663,-13.861,-15.479,2.283,-14.812,-16.601,-1.297,-13.983,-19.553,-3.544,-12.550,-17.126,-6.103,-10.084,-15.798,-3.431,-9.347,-19.313,-2.075,-8.703,-20.719,-5.617,-6.590,-17.662,-6.551,-8.873,-16.407,-9.362,-9.037,-13.209,-7.310,-6.006,-11.614,-5.573,-6…	MIIEIISTGDEVLTGFTVDTNSAWLCQRLLDHGWQVRRRQTVGDRMDDLVDILRERGRVADILIVNGGLGPTSDDKTTEAAALAAEVELELRDEWLQLLIERYSSRGRDMPESNRKQAMLPAGATLIHNPIGTACGFHLRIGKARCYFTPGVPSEFKQMVDEQILPDLGTHFAAGTTEVRRYFTFGVSESSLSDRLDTQTWPEHIDLGYRSSMPIIELKLISQQSQQTDFATAEAQLLAVISPFMVARDELNLPDELADKLAGRSLHIYESGSAGLVLQALAAAIPQLIGHLGWLPASAESLLTYITNNQELTMAIGSETVHGISIALWDGKTGAAQTLKVGIQNPSLRKGIIAFAAQDMLRRYLNHEPLLGRYETLMRTEEHHIG
job.pdb	MGYP001367116260.pdb.gz	8.500	105	57	6	67	150	372	458	3.635E+00	96	278	460	QIVKPTEGAAAGDRIRYVQYTDSMFFSPITPYQRAWEALNRYK-----------------GV-DPGVLSGRTIIEARERDIEKIAKIEV---DCELYDTARTGLR	AELTPAIAEVSKPEFVSLCIAGGR--------------KNKLRPGDILGALTSNGGIQGQDVGKIDVLDFVAYVAVR-RPVARQALAHMQKSKIKGR---ALKIR	-6.041,29.697,-0.919,-6.182,30.157,-4.697,-6.501,26.802,-6.066,-3.460,26.664,-7.987,-3.594,23.982,-10.549,-0.492,22.183,-11.929,-0.336,24.895,-14.723,0.795,27.419,-12.105,4.100,25.509,-11.538,6.839,26.823,-13.845,8.700,24.283,-15.951,6.176,21.483,-16.078,6.298,20.208,-19.701,2.994,20.731,-21.633,2.770,16.990,-22.402,2.975,16.216,-18.650,0.308,18.868,-17.840,-1.985,17.077,-20.401,-1.132,13.764,-18…	MTDSGFSAVKGIHPAQLKNLQDMGFTRMTQVQQQALPAAMDGKDLLAQARTGSGKTAAFGIPLLQNLNPRFFGVQGLVLCPTRELATQVATELRKLARFQANIKIVVLSGGVSIGPQIGSLEHGAHVVVGTPGRIKDHLRKKTLDISQLKTLVLDEADRMLDMGFSEDIHHIADHTPQQRQTLLFSATYPDNIAQLSGRLQHNPAEIRVESLHSGTSIEQHWILCQRAEKEQALLKAISQFGIQQGVIFCNTKQSVNEVTQQLRDAGYVARGLHGDLEQRDRDQVYIQFRQGSSSFLVATDVAARGLDVDDLPAVINYDLPRDPEVYVHRIGRTGRAGKQGLAVSLTTEKEQYKQDAIRGQQNMTAEITAYAELTPAIAEVSKPEFVSLCIAGGRKNKL…
job.pdb	MGYP001146413701.pdb.gz	16.400	85	60	6	57	133	4	85	3.635E+00	96	278	799	EMEEPDCAVRQIVKPTEGAAAGDR-IRYVQYTDSMFFSPITPYQRA--WEALNRYKGV-DPGVL--SGRTIIEAR--ERDIEKIA	CSSKGCGCPTAEAKPSEAKTSGNRALRTTHYRIENMD---CPTEEALIRDKLAKLPGVTDLEFNLLQRLLTLHHEMPSLEPVEQA	48.927,-8.355,-11.553,46.924,-9.687,-14.484,45.665,-6.766,-16.645,42.512,-7.885,-18.106,42.890,-6.111,-21.321,39.739,-4.156,-21.892,39.383,-4.286,-25.534,36.652,-2.057,-26.738,33.133,-1.767,-26.241,32.780,0.907,-28.941,29.392,1.940,-28.629,29.412,3.878,-31.906,27.570,6.867,-31.251,26.256,6.833,-34.514,25.279,10.252,-35.136,22.484,9.234,-36.969,22.315,12.149,-39.278,18.712,12.765,-39.504,18.351,10…	MAACSSKGCGCPTAEAKPSEAKTSGNRALRTTHYRIENMDCPTEEALIRDKLAKLPGVTDLEFNLLQRLLTLHHEMPSLEPVEQALAAIGMQAARADTEPTSQTTVLAIAKMDCPTEESLIRGKLTGMTGVEALDFNLVQRTLQVHHRANALPGVLAALKSLGFEAEIPDAADTTGVPAGPSRHQWWPLVVSGLAAMLSEGVYWFRGGNHWAVVTLALVAIFTGGLPTYKKGWIALRNRNLNMNALMSIAVTGAMLIGHWPEAAMVMVLFALAEVIEAKSLDRARNAIRGLMDLAPETATVQLPDDSWAEVDAKTVAIDSRVRVKPGERIALDGVIVQGRSTVNQASITGESLPVEKAEGDPVFAGTINESGSFEYRVTAIATQSTLARIIHAVEAAQG…
job.pdb	MGYP003545696510.pdb.gz	14.600	75	54	4	80	152	3	69	3.863E+00	95	278	69	RIRYVQYTDSMFFSPITPYQRAWEALNR--YKGVDPGVLSGRTIIEARERDIEKIAKIEVDCELYDTARTGLRGR	MQTNVQVNLISGIDS---ALRAVTMLRRKGIKFYEISIYSNSLSLIIPIET-ESIVRA----QLSKLSDIEVLVN	-21.270,-2.656,3.483,-17.729,-3.470,4.245,-15.909,-1.062,6.426,-13.119,0.170,4.308,-10.293,2.665,4.753,-7.848,4.379,2.476,-4.103,4.074,2.911,-1.982,6.574,1.060,1.798,6.335,0.743,4.505,8.388,-0.821,6.676,6.690,-3.406,10.364,7.640,-3.657,11.061,5.611,-6.826,7.680,5.961,-8.449,5.971,2.985,-10.249,8.739,0.565,-9.262,8.091,1.298,-5.586,4.409,0.792,-6.176,4.965,-2.593,-7.748,7.053,-3.740,-4.844,4.474,-…	NKMQTNVQVNLISGIDSALRAVTMLRRKGIKFYEISIYSNSLSLIIPIETESIVRAQLSKLSDIEVLVN
job.pdb	MGYP001251290890.pdb.gz	16.600	60	43	4	80	135	1	57	3.863E+00	95	278	78	RIRYVQYTDSMFFSPITPYQRAWEALNRYKGVDP-GVLSGRTIIEA--RERD-IEKIAKI	MKKFAYVTIS---CKMTKEKLLNFIEDNLINIEIKKVKDGEALIKWPLNEQDGIHQIEET	-14.981,-5.365,13.679,-13.463,-4.248,10.570,-10.418,-6.269,9.662,-7.387,-4.405,8.345,-3.895,-5.097,7.069,-0.734,-3.193,7.817,1.128,-2.479,4.638,4.734,-1.330,4.348,5.722,0.225,1.035,9.324,0.928,0.010,10.332,3.132,-2.873,12.807,5.784,-4.123,10.564,8.823,-3.447,11.043,11.647,-0.944,8.657,11.803,1.982,6.536,14.500,0.264,6.358,12.718,-3.059,5.571,9.427,-1.316,2.647,11.016,0.548,1.188,12.370,-2.659,1.7…	MKKFAYVTISCKMTKEKLLNFIEDNLINIEIKKVKDGEALIKWPLNEQDGIHQIEETLYYLLEEKRIGTYDCYIPNEK
job.pdb	MGYP001415398444.pdb.gz	19.300	62	43	2	80	137	1	59	3.863E+00	95	278	80	RIRYVQYT----DSMFFSPITPYQRAWEALNRYKGVDPGVLSGRTIIEARERDIEKIAKIEV	MKIAVDISLYPLDKDFIPP---IKNFIHRLNNYNSIEVITNNMSTQIIGEYEVIMSILNNEI	-12.292,-15.353,4.194,-8.634,-14.988,3.670,-7.219,-13.048,0.843,-3.838,-12.083,-0.514,-3.220,-8.664,-2.038,-0.353,-7.690,-4.240,0.410,-3.959,-4.028,2.454,-2.052,-6.559,3.116,1.687,-6.209,4.214,3.773,-9.131,5.318,7.161,-7.824,5.541,10.112,-10.161,6.661,12.686,-7.464,10.096,14.253,-6.938,10.994,12.611,-3.669,9.095,9.427,-3.533,11.524,7.279,-1.594,10.610,8.397,1.963,6.818,8.012,1.455,7.310,4.550,-0.…	MKIAVDISLYPLDKDFIPPIKNFIHRLNNYNSIEVITNNMSTQIIGEYEVIMSILNNEIRDTFEALPKAIFAVKILNNPS
job.pdb	MGYP002662956228.pdb.gz	11.400	114	65	8	57	160	3	90	3.863E+00	95	278	94	EMEEPDCAVRQIVKPTEGAAAGDRIRYVQYTDSM--------FFSPITPYQRAWEALNRYK-GV-DPGVLSGRTIIEARERDIEKIAKIEVDCELYDTARTGLRGRTVHGHAVR	RIAPLDGKPR----DVPQAA----MVTLRIDAGRTDKLRPGDIVGALTG-----DAGGLAKDAIGKIDVFPTRSYVAIARHQ-GEHALARL------------RAGKIKGRKFR	-15.300,4.714,-10.226,-16.911,1.856,-12.291,-15.258,-1.447,-11.779,-14.963,-2.343,-15.332,-14.335,-6.055,-15.130,-11.444,-7.124,-17.228,-12.824,-7.868,-20.823,-10.793,-10.899,-20.908,-11.148,-12.950,-18.037,-8.372,-14.208,-16.267,-8.544,-12.776,-12.859,-5.380,-14.181,-11.685,-6.142,-15.131,-8.277,-7.939,-12.913,-6.308,-11.279,-11.710,-7.048,-10.387,-8.261,-7.638,-13.571,-7.638,-5.995,-12.088,-8.7…	FERIAPLDGKPRDVPQAAMVTLRIDAGRTDKLRPGDIVGALTGDAGGLAKDAIGKIDVFPTRSYVAIARHQGEHALARLRAGKIKGRKFRVNRI
job.pdb	MGYP001796415743.pdb.gz	8.800	79	59	5	80	150	12	85	3.863E+00	95	278	101	RIRYVQYTDSMFF-----SPITPYQRAWEALNRYKGV-DPGVLSGRTIIEARERDIEKIAKIEVD--CELYDTARTGLR	ELVAVAISVGRDDNVRPGDIVGAFANEGGLTGA--DIGRIDILPRMSVVEVPAHRIEEVASAMRQTTIRGR---PIQMR	-13.896,9.840,-7.766,-16.364,7.250,-8.942,-14.286,4.717,-10.689,-13.314,2.411,-8.100,-10.404,0.217,-9.111,-11.226,0.419,-12.815,-9.808,-2.855,-13.500,-11.092,-5.771,-11.875,-8.558,-6.222,-9.467,-9.708,-9.706,-9.211,-9.529,-9.791,-5.679,-10.181,-8.349,-2.243,-8.460,-5.141,-1.460,-7.506,-4.014,2.008,-6.515,-0.573,3.092,-3.173,0.153,4.688,-1.806,3.355,6.148,1.747,4.495,5.643,3.474,7.145,7.661,4.285,…	SRDGPRREVTGELVAVAISVGRDDNVRPGDIVGAFANEGGLTGADIGRIDILPRMSVVEVPAHRIEEVASAMRQTTIRGRPIQMRPAENWQFRNAPKQAMR
job.pdb	MGYP001026368110.pdb.gz	9.900	101	74	6	57	152	1	89	3.863E+00	95	278	108	EMEEPDCA---VRQIVKPTEGAAAGDRIRYVQYTDSMFFSPITPYQRAWEALNRYKGVDPG-VLSGRTII-EARERDIEKIAKIEVDCELYDTARTGLRGR	DHYTPRYSQEELDHYIKAGYGIFLGGEVILCSFLATGW------AQESLTTQRLHESQEIQKTHEGIIITLPVANLD-ELISLLLSY-----GPAVKPLSP	24.567,-0.350,-39.239,22.950,2.359,-37.553,21.898,1.469,-34.181,19.234,3.598,-32.808,18.576,3.177,-29.311,15.347,1.700,-28.655,14.749,4.025,-25.812,15.849,7.556,-25.188,17.702,8.442,-22.064,14.673,10.272,-20.889,12.541,7.242,-21.335,14.974,5.182,-19.383,15.261,7.787,-16.657,11.595,7.779,-16.367,11.398,4.192,-16.134,14.234,3.988,-13.646,12.832,6.764,-11.535,9.829,5.031,-11.420,11.378,2.767,-9.024,…	DHYTPRYSQEELDHYIKAGYGIFLGGEVILCSFLATGWAQESLTTQRLHESQEIQKTHEGIIITLPVANLDELISLLLSYGPAVKPLSPPELVERYSATIQKMNQSLL
job.pdb	MGYP002621876254.pdb.gz	13.200	68	56	1	70	137	98	162	3.863E+00	95	278	188	KPTEGAAAGDRIRYVQYTDSMFFSPITPYQRAWEALNRYKGVDPGVLSGRTIIEARERDIEKIAKIEV	APKGFGTKPDKYRYDVFFLFP---PLTAEEAVKEISLKEGVDEIFTGKGALYVQRLMPRLTQSRVTKV	-11.449,-28.390,16.751,-10.113,-25.172,17.653,-6.922,-26.179,16.377,-8.446,-26.991,13.137,-10.226,-23.902,13.216,-7.333,-21.927,13.476,-5.730,-23.402,10.795,-7.810,-21.938,8.669,-7.411,-18.497,9.290,-5.381,-16.530,6.762,-3.635,-13.256,7.722,-4.303,-10.181,5.614,-3.649,-6.452,5.376,-6.095,-3.959,3.911,-4.409,-0.892,2.419,-6.996,1.897,2.249,-6.581,4.618,-0.245,-6.851,8.394,0.215,-7.872,8.428,3.877,…	LAFWYNQLMGKYVALLRGINVGGNNKVSMTDLKACFESAGYQNVRTYINSGNVLFESPESSSQALTDKVNRLLEEQIDCKPKALVLSQDELEAVINGAPKGFGTKPDKYRYDVFFLFPPLTAEEAVKEISLKEGVDEIFTGKGALYVQRLMPRLTQSRVTKVISSSIYQNITIRNWNTTTKLLTLLKS
job.pdb	MGYP003966366379.pdb.gz	12.600	79	54	4	80	149	75	147	3.863E+00	95	278	218	RIR------YVQYTDSMFFSPITPYQRAWEALNRYK---GVDPGVLSGRTIIEARERDIEKIAKIEVDCELYDTARTGL	RISVKDGITIINFEKERELVR---KIRTIMEETKYHPGETLKIVMGSKNIKIFIDKEKEEKVVTSLKQFNLLD---IST	-31.401,-8.598,11.778,-32.350,-5.829,14.247,-31.464,-2.169,13.394,-29.118,-2.156,16.437,-27.236,-5.236,15.192,-26.743,-3.496,11.804,-25.543,-0.314,13.481,-23.235,-2.378,15.633,-21.792,-4.139,12.507,-21.305,-0.864,10.764,-19.573,0.631,13.827,-17.228,-2.345,14.204,-16.575,-2.591,10.438,-14.906,0.890,10.449,-12.797,-0.089,13.461,-11.116,-3.404,12.626,-8.678,-2.882,15.468,-11.490,-3.184,18.045,-12.61…	MSQIEQEFRTFLSVRPELTKCYNAGLINRRSLARYLVTHGFSDIDKIEAIVAMLRRFKFEDHDMKDQIIKFKDSRISVKDGITIINFEKERELVRKIRTIMEETKYHPGETLKIVMGSKNIKIFIDKEKEEKVVTSLKQFNLLDISTDVSEVCVSFPDPVIKGGGILSTITAEFLCHDIEIVELIAAKPELSIYLKEKNVLKAYEVLKRLKKSAIEKQ
job.pdb	MGYP001149864709.pdb.gz	11.300	97	69	6	57	149	157	240	3.863E+00	95	278	241	EMEEP-DCAVRQIVKPTEGAAAGDRIRYVQYTDS--MFFSPITPYQRAWEALNRYKGVD-PGVLSGRTIIEARERDIEKIAKIEVDCELYDTARTGL	DYTIPKDFSLKQYMGQEPWDFSNQRPSRVKVRLTGPLYH-----QLKAR--WSGREDVRFPGGEERFMQLEVRDDEAFCRWVMGQ------QGEVEI	-39.553,40.233,-15.602,-41.159,37.121,-14.383,-38.598,34.843,-13.017,-39.502,31.406,-14.097,-38.704,29.398,-11.052,-38.092,25.735,-11.260,-40.227,23.841,-8.834,-38.379,20.812,-7.830,-41.054,18.184,-7.558,-40.009,16.746,-4.271,-42.071,13.783,-4.965,-39.941,12.778,-7.731,-36.960,13.065,-5.696,-37.955,10.459,-3.457,-34.925,8.609,-2.990,-36.470,5.443,-2.223,-35.957,4.885,1.334,-33.183,2.600,1.024,-34…	EVLMGYRLDRSRFYLPRLAFSDEEIRALVVAVRRVAEMRNFPLAREARSVLRKLVFDSSPGSDAEGRVVFYYSGGASQVTLETISDALQARKTLSMTYYSLHRDSETERDVHPYGLVHRKGGWYLVGYCCLREDLRQFRLERIRSVQMNREDPGEPDYTIPKDFSLKQYMGQEPWDFSNQRPSRVKVRLTGPLYHQLKARWSGREDVRFPGGEERFMQLEVRDDEAFCRWVMGQQGEVEIV
job.pdb	MGYP003300605116.pdb.gz	8.600	69	54	5	75	138	181	245	3.863E+00	95	278	262	AAAGDRIRYVQYTDSMFFSPITPYQRAWEALN--RYK--GV-DPGVLSGRTIIEARERDIEKIAKIEVD	AECQPKWESLYIGRGK-KDKLSKGDIAGFMLKIGGLERDEVGRIEVRDHCAYVSIRRS---RVKEVMLR	-33.142,22.700,-19.717,-30.117,24.309,-21.473,-28.759,26.580,-19.050,-26.895,29.641,-20.340,-23.515,28.730,-21.653,-21.344,29.206,-18.886,-18.648,31.568,-20.152,-15.938,29.154,-19.668,-13.181,31.210,-18.883,-10.402,29.493,-20.384,-8.194,29.328,-17.540,-4.971,29.289,-19.152,-3.225,27.226,-16.785,0.170,28.121,-17.434,1.747,24.852,-17.303,4.293,25.669,-15.012,6.688,22.944,-15.716,5.849,20.663,-12.93…	FMGPALDAHKLNFIEEEEQIPERIEVHVVRSKVKDKLECLASLLMSLGQESSVIFVGFRESVDRTAKYLTQQGFAVSAFHGGMDQPNRERALFRFTSGACNIMVCTDLASRGLDIPEINNVIQYHLPLDEQAYVHRNGRTARWDAQGKAFILLGPEEYLPEFVAQDLPTYEPSKQKQHTLAECQPKWESLYIGRGKKDKLSKGDIAGFMLKIGGLERDEVGRIEVRDHCAYVSIRRSRVKEVMLRIKGQKIKGMKTIIEPTR
job.pdb	MGYP001558981668.pdb.gz	22.200	72	41	6	80	138	31	100	3.863E+00	95	278	266	RIRYVQ-YTDSMFFSPITPYQRAWEALNRYKGVDPGVLS--GRT--IIEA-------RERDIEKI-AKIEVD	VIHSRTLKLTGVMESEVDSKVRDLLAL--EGGVTVGIYAHPAQVDLRITARADSLPAAQRRITQIEAKIRRR	-11.281,-28.822,25.845,-10.695,-28.895,22.123,-7.613,-30.665,21.043,-6.428,-29.602,17.460,-3.722,-31.112,15.436,-0.488,-29.206,14.893,-0.386,-29.142,10.974,-2.191,-26.251,9.234,-3.434,-28.636,6.554,-5.325,-30.780,9.156,-6.248,-27.841,11.390,-8.209,-25.924,8.788,-10.694,-28.625,7.667,-11.239,-29.705,11.293,-11.902,-26.132,12.495,-14.281,-25.549,9.512,-16.161,-28.899,9.649,-16.297,-29.747,13.444,-1…	LVALPGPPAELQPMVKRHLIPRLRRYASKGVIHSRTLKLTGVMESEVDSKVRDLLALEGGVTVGIYAHPAQVDLRITARADSLPAAQRRITQIEAKIRRRFKHLIYGADDETLEGIAGKLLRRSRRTLAVAESCTGGLVGHRITQVPGSSDYFRGGVVAYADAVKEAVLGVPSSTLRRQGAVSPQIARAMADGIRKLTGSDLGLAITGIAGPAGGSKTKPVGLVYLGLATPQGTQVQRHQFSGDRSTVKFKASQAALDLVRWFLLC
job.pdb	MGYP000981545368.pdb.gz	12.500	96	68	7	65	150	285	374	3.863E+00	95	278	379	VRQIVKPTEGAAAG-DRIRYVQYTDSMFFSPITPYQRAW------EALNRYKGV-DPGVLSGRTIIEARERDIEKIAKIEVD--CELYDTARTGLR	SRSDSRGKSGSSKGNKNQVRFHINLGSGVGL-SPKGLVELISQKTGLQGR--DIDDVFIKRGFSYFSTSDRNIDKVMKGMRNFRYAEK---RASIQ	22.366,9.580,-10.439,22.021,6.539,-12.605,25.304,7.113,-14.335,23.769,8.357,-17.622,25.394,11.794,-17.388,28.080,10.917,-20.032,25.459,9.256,-22.320,23.217,12.367,-22.098,26.199,14.743,-22.776,27.315,12.548,-25.738,23.760,12.566,-27.207,23.482,16.333,-26.650,26.899,16.950,-28.350,25.985,14.790,-31.302,22.702,16.579,-31.927,22.359,19.784,-33.913,22.882,22.874,-31.772,19.790,24.593,-33.251,17.345,2…	KMGFKEDIETILESTNSERQTVLFSATMPRQIISISKKYMNTPEVVSVIQDEETNKDIAQYYYNVQEKNKVEAIGRLLEVYAPDLTLIFCNTKRKVDDVTRELIKKGYNADKIHGDLQQTSRLDVLNKFHSGVLDILVATDVAARGLDIKNVGVVINHDVPEKADYYVHRIGRTGRIGNKGYSFTLVSKREYSRIATIMNFTKADIKKRNVPTPEKVIQVKQEKQIEEIQSIIDTENSDLYFDIAYELLNNNEPELVVRALLNKLDKKDSSKQVEGDINEDFKRSRSDSRGKSGSSKGNKNQVRFHINLGSGVGLSPKGLVELISQKTGLQGRDIDDVFIKRGFSYFSTSDRNIDKVMKGMRNFRYAEKRASIQIAKDR
job.pdb	MGYP000026452219.pdb.gz	8.400	95	64	8	70	150	372	457	3.863E+00	95	278	459	KPTEGAAA--GDRIRYVQYTDSM--------FFSPITPYQRAWEALNRYKGV-DPGVLSGRTIIEARERDIEKIAKIEV---DCELYDTARTGLR	PPANAALTPAKPTMATLQLDGGKKHKIRAGDIVGALT---ASKQLTND--DLGKIQLHDIWSFVAVKRSKV-KLALQLLQQGKIKGK---SIRAR	-2.161,25.547,6.835,-0.263,27.857,4.627,-1.614,27.554,1.181,1.837,27.867,-0.258,1.624,27.686,-4.052,3.964,25.536,-6.135,4.680,28.664,-8.295,6.796,30.049,-5.473,9.364,27.319,-6.174,11.927,27.398,-8.971,10.317,24.326,-10.657,10.596,23.824,-14.451,7.643,25.210,-16.401,6.791,21.712,-17.615,6.379,20.439,-13.982,4.229,23.454,-12.958,1.949,22.772,-15.952,1.643,19.074,-14.976,0.807,19.930,-11.407,-1.982,…	MSNTAFSTLALPAALLGNLADLGYSSMTDIQAQALPEILAGKDVIARAKTGSGKTAAFGLGLLAKLDVKYFRVQSLVLCPTRELADQVAAELRKLARSIHNIKILTLCGGVPIGPQIGSLEHGAHIIVGTPGRVIDHLEKGRLSLADLTTLVLDEADRMLEMGFSADLDAVIAKAPAQRQTLLFSATYPDAIAKLSARLLTSPVQITVEQQHNASSIAQLFFQVADNNARLDALRQLLLNYQGQSSMVFCNTKRETQDVADALHAFGFSVLALHGDMEQKDRDQTLVQFANGSACILVATDVAARGLDISSVDAVFNYQLAHDADTHTHRVGRTGRAGQSGIALSLFTASDAGKLVTLEDGLGVAITPEQLPPANAALTPAKPTMATLQLDGGKKHKIR…
job.pdb	MGYP002653457093.pdb.gz	12.200	98	58	7	81	156	44	135	3.863E+00	95	278	461	IRYVQYTDSMFFSPITPYQRAWEALN-------RYKG---VDPGVLSGRTIIEAR-------ER--DIEKIAKIEVDCELYDTARTG---LRGRTVHG	IVSVTVAQP----GAAPTELISQVVRPIEDAIANVTGVRHMTSNAGDSAASVTVEFTLETDSDRALNDIKDAVASVRSDLPE--GITEPLVRRLDVTG	21.078,8.810,-43.087,22.185,9.626,-39.541,19.274,10.479,-37.297,21.442,13.142,-35.586,22.154,15.076,-38.877,18.474,14.949,-39.782,17.496,16.441,-36.293,19.990,19.317,-36.612,18.714,20.189,-40.253,15.036,19.977,-39.225,14.937,21.252,-35.603,11.229,21.902,-35.620,10.050,18.278,-35.385,12.398,17.237,-32.457,11.648,20.470,-30.587,7.939,19.804,-31.058,8.282,16.204,-29.863,10.312,17.340,-26.802,7.830,2…	MNLSTWSIRHPVPPIAVFLVLIVLGLVSFLRLPVTAMPNVDLPIVSVTVAQPGAAPTELISQVVRPIEDAIANVTGVRHMTSNAGDSAASVTVEFTLETDSDRALNDIKDAVASVRSDLPEGITEPLVRRLDVTGMPILTYAVSDPTRSIEELSKFVEDVIGRQLSTVDGVGQVSRIGGADRQIEVALDPDRLLAHGLTAAEVSDELGMQNVNMGGGRGDLAGKEYSIRTLGSADTVAQLAATPVSIAGGKTVRLDQLGQVTDGPSDERSFALLDGKPVVAFGVYRATGESDLMAGDNAKERLAEIAARYPNLTITLVDDTTTYTEQSYETAMHTLYEGAALAVIVVLLFLRNWRATVIAAVALPLSVIPTFFVMDALGFTLNGISLLAITLVTGILVD…
job.pdb	MGYP000373146406.pdb.gz	9.000	55	46	3	80	132	4	56	4.105E+00	94	278	77	RIRYVQYTDSMFFSPIT--PYQRAWEALNRYKGVDPGVLSGRTIIEARERDIEKI	RSVRLYFNLGR-RDQVTEEALQDFFGQRGLGR-LNIELHTTHTYVFVSEAQATAV	-14.866,3.885,17.300,-11.323,4.831,16.822,-9.742,1.967,15.133,-6.249,2.101,15.382,-4.914,2.049,12.004,-1.347,1.250,11.186,0.376,3.367,8.747,2.419,1.567,6.128,5.305,3.127,4.148,5.774,2.734,0.449,8.980,3.870,-1.363,6.906,5.401,-4.188,5.306,8.729,-4.566,4.244,11.360,-7.210,7.795,11.750,-8.388,7.590,8.181,-9.647,4.530,9.005,-11.736,2.262,6.988,-9.582,-1.312,7.963,-8.961,-3.615,7.114,-6.117,-5.883,5.3…	MLFRSVRLYFNLGRRDQVTEEALQDFFGQRGLGRLNIELHTTHTYVFVSEAQATAVITALHGGNFAGRALICERARR
job.pdb	MGYP002784187062.pdb.gz	15.000	60	49	2	79	137	7	65	4.105E+00	94	278	80	DRIRYVQYTDSMFFSPITPYQRAWEALNRYKGVDPGVLSGRTIIEARERDIEKIA-KIEV	DASGHVHVCGSAARLA-TVRPALERLASRHPGLRLEDKGSALAIHYRLASGLAGEVEREL	9.039,-9.724,-3.321,8.393,-10.554,0.269,7.438,-7.585,2.365,9.324,-8.595,5.348,7.365,-7.649,8.307,9.090,-7.485,11.465,6.527,-6.710,13.711,2.837,-6.817,14.670,2.840,-3.353,13.877,4.117,-2.463,10.724,4.906,0.587,8.772,5.410,0.276,5.131,5.921,2.831,2.478,5.021,2.535,-1.121,7.076,4.890,-3.077,6.635,6.176,-6.611,5.476,8.893,-8.862,2.182,10.317,-7.997,0.826,8.958,-11.166,2.007,5.481,-10.540,0.889,5.497,…	HGVERRDASGHVHVCGSAARLATVRPALERLASRHPGLRLEDKGSALAIHYRLASGLAGEVERELGAAADRLGPDFHVQP
job.pdb	MGYP003604072184.pdb.gz	11.100	72	52	4	80	150	3	63	4.105E+00	94	278	80	RIRYVQYTDSMFFSPITPYQRAWEALNRYKGVDP-GVLSGRTIIEARERDIEKIAKIEVDCELYDTARTGLR	AVWQFSVFHDGLLAPPANEQKA---LELAASIEVVDSIAGCLLVQTTAS---RLAQALVAHP-----RWAFQ	-3.079,5.094,15.411,-0.688,2.282,16.051,-2.437,-0.637,14.914,-1.159,-2.686,11.998,-3.667,-3.108,9.123,-3.754,-4.135,5.496,-3.731,-1.279,3.054,-4.029,-0.916,-0.684,-1.470,1.486,-2.030,-2.090,2.680,-5.539,-0.595,5.167,-7.997,-2.981,7.876,-9.051,-1.820,8.388,-12.600,-2.986,7.408,-16.061,0.300,5.710,-16.552,2.103,3.188,-14.502,4.682,4.659,-12.169,8.336,4.358,-12.958,9.531,0.920,-11.828,12.180,2.517,-…	ESAVWQFSVFHDGLLAPPANEQKALELAASIEVVDSIAGCLLVQTTASRLAQALVAHPRWAFQPSRSLAVTPPHGRVRQR
job.pdb	MGYP000720843285.pdb.gz	12.300	73	58	4	83	152	5	74	4.105E+00	94	278	86	YVQYTDSMFFSPITPYQRAWEALNRYKGV-DPGVL--SGRTIIEARERDIEKIAKIEVDCELYDTARTGLRGR	RLYVGNLTYS--VTEKQLE-ELFSQYGDVKSVKIIGDKGFGFVEMGTPEEAEKAKEALNETVFSGRTMRVDEA	-12.269,-0.893,4.803,-12.182,-4.526,5.240,-8.668,-5.242,4.243,-5.356,-3.800,5.169,-4.081,-4.225,1.627,-3.724,-1.323,-0.674,-3.330,-1.121,-4.416,-0.924,1.598,-5.486,-1.009,2.659,-9.149,0.559,5.174,-11.545,3.989,4.821,-10.086,7.099,5.788,-11.964,9.226,2.889,-12.903,12.001,4.218,-10.757,10.041,3.950,-7.592,11.491,1.398,-5.135,9.846,-0.665,-2.416,11.795,1.144,0.196,10.467,4.463,-0.962,6.890,3.161,-0.…	METSRLYVGNLTYSVTEKQLEELFSQYGDVKSVKIIGDKGFGFVEMGTPEEAEKAKEALNETVFSGRTMRVDEAQPPRPKREFGRY
job.pdb	MGYP001578603729.pdb.gz	18.800	85	57	7	59	136	1	80	4.105E+00	94	278	91	EEPDCAVRQIVKPTEGAAAGD-RIRYVQYTD--SMFFSPITPYQRAWEALNRYKGV-DPGVLSGRTIIEARER--DIEKI-AKIE	MIGGRAIVLLLALSPGLASAAEKTATFDYSGWHCARCGP--GIEKA---LRKTKAVKSALATLDRVTVVYDDRFTDLDKLAAMIE	-5.195,-3.899,26.853,-2.273,-1.500,27.109,-0.265,-0.437,23.917,-2.007,2.259,21.834,0.755,4.792,22.132,1.433,5.567,18.473,4.249,8.132,19.246,4.417,9.856,15.913,7.689,11.614,15.888,7.401,14.162,13.130,10.728,15.690,12.547,10.157,18.753,10.230,13.559,18.815,8.658,14.072,21.470,5.851,12.785,20.617,2.253,16.091,20.299,0.920,15.234,18.936,-2.472,12.537,16.444,-1.771,12.437,13.765,-4.310,9.592,14.744,-6…	MIGGRAIVLLLALSPGLASAAEKTATFDYSGWHCARCGPGIEKALRKTKAVKSALATLDRVTVVYDDRFTDLDKLAAMIEAAAPGPFKVGA
job.pdb	MGYP003527075914.pdb.gz	14.900	67	51	2	69	132	3	66	4.105E+00	94	278	94	VKPTEGAAAGDRIRYVQYTDSMFFSPITPYQRAWEALNRYKGVDPGVLSGRTIIEA---RERDIEKI	QAPAGFGSEPDVFRYDVLFPLP---PVTSTEVLGELRLREGVDTAEVGEHAVYFRRLTARATQSQLS	-15.356,-5.181,-2.437,-13.508,-1.984,-3.093,-12.189,-1.239,-6.397,-8.591,-0.387,-6.711,-7.759,3.024,-8.182,-7.564,3.256,-11.929,-4.341,1.886,-13.273,-3.105,0.524,-9.950,-0.874,-2.463,-10.761,-0.493,-1.530,-14.423,3.269,-0.940,-14.536,4.850,-3.765,-12.623,8.237,-3.220,-14.227,8.376,0.353,-12.945,6.625,0.169,-9.581,6.117,-2.234,-6.720,2.494,-2.283,-5.613,1.498,-2.904,-2.007,-1.864,-2.631,-0.226,-2.…	VEQAPAGFGSEPDVFRYDVLFPLPPVTSTEVLGELRLREGVDTAEVGEHAVYFRRLTARATQSQLSRLVQLPIYQNVTIRNWNTTTKLLSLVST
job.pdb	MGYP000352623379.pdb.gz	13.200	53	40	4	80	127	12	63	4.105E+00	94	278	98	RIRYVQYTDSMFFSPITPYQRAWEALN--RYK--GV-DPGVLSGRTIIEARER	RITRLFLSMGKNRW-VFPRDLIQLFMDRLHVERSQIHDIKVLDNYSFVEVDST	3.400,18.824,-32.115,1.192,19.548,-29.183,0.702,15.732,-28.660,3.959,14.574,-27.158,4.406,16.693,-24.238,2.237,14.349,-22.388,5.421,12.070,-22.114,4.237,9.546,-19.449,4.756,10.823,-16.205,5.376,7.188,-16.058,3.724,7.408,-12.995,6.370,7.169,-10.584,5.154,4.348,-8.549,6.034,3.723,-4.926,6.036,0.272,-3.540,4.808,-0.325,0.001,5.379,-3.189,2.411,2.471,-4.340,4.530,2.949,-6.709,7.453,-0.044,-8.879,6.52…	SLTGQKKKQSSRITRLFLSMGKNRWVFPRDLIQLFMDRLHVERSQIHDIKVLDNYSFVEVDSTLGERAIKELSGIDFKGRTLAVNYARKRESRRESSK
job.pdb	MGYP001545702522.pdb.gz	12.200	114	74	6	46	152	21	115	4.105E+00	94	278	134	EEYKSIHPPLEEMEEPDCAVRQIVKPTEGAAAGDRIRYVQYTDSMFFSPITPYQRAWEALNRYK-GVDPGVLSGRTIIEA------RERDIEKIAKIEVDCELYDTARTGLRGR	EGTLTTTGPAAAFARPGGM--QSAPPPPWRMGEEPEQLAVLLVD-------ADQAVWARHELGDDAVREERPDGSVVFEVAVTNGAAFRSF-VIGYLE---------HAEILGP	-1.667,-10.207,11.287,-3.020,-10.782,14.730,-5.649,-8.370,15.796,-5.851,-7.752,19.424,-6.612,-5.423,22.168,-3.600,-3.627,23.464,-4.111,-2.590,27.095,-0.919,-0.453,27.043,-2.115,1.879,24.338,-5.757,1.437,24.959,-7.173,0.185,21.759,-7.301,-2.354,19.048,-4.067,-3.122,17.198,-2.673,-5.307,14.501,0.409,-7.300,15.348,2.706,-8.827,12.768,2.579,-12.636,13.139,6.228,-12.982,11.975,7.204,-10.710,14.955,5.4…	YLAGLDHGRAGERLFRLDRVEGTLTTTGPAAAFARPGGMQSAPPPPWRMGEEPEQLAVLLVDADQAVWARHELGDDAVREERPDGSVVFEVAVTNGAAFRSFVIGYLEHAEILGPPELRGDLVAHLAGMAGRRA
job.pdb	MGYP001774604123.pdb.gz	12.900	85	58	6	71	151	66	138	4.105E+00	94	278	193	PTEGAAAGDRIR---YVQYTDSMFFSPITPYQRAWEALNRYKGV-DPGVLSGRTIIEARERDIEKIAKIEVDCELYDTARTGLRG	AEKGAVAW-QFEMKGHILGEITG----LSPDELFEFALK--YGADDVQFEDSSFEIITDPKDFQTIREALSSL-----SGIHIQS	-9.688,-16.610,-21.602,-6.987,-17.828,-19.461,-5.525,-21.230,-20.635,-6.555,-24.102,-18.270,-2.963,-24.909,-17.645,-2.564,-21.373,-16.169,-5.474,-21.921,-13.751,-4.194,-25.372,-12.816,-0.745,-24.004,-12.205,-2.387,-21.352,-10.083,-4.414,-23.896,-8.127,-1.432,-26.108,-7.732,0.464,-23.225,-6.550,-2.246,-22.381,-4.242,-2.658,-25.806,-2.994,0.832,-26.077,-2.205,0.978,-28.890,-4.482,4.253,-29.950,-5.5…	NMPMDTVERAIKRGAGGEEGSHLEEVFYEGYGPGGVAILIRALTDNRNRTANEIKHIFSRMDGSLAEKGAVAWQFEMKGHILGEITGLSPDELFEFALKYGADDVQFEDSSFEIITDPKDFQTIREALSSLSGIHIQSSDITYLPKNTVPLEGETAERVLRLVSALEDLDDVQEVYANFDIPAETMLQVAAKT
job.pdb	MGYP001401530451.pdb.gz	12.900	93	60	5	57	135	75	160	4.105E+00	94	278	198	EMEEPDCAVR--QIVKPTEGAAAG----DR--------IRYVQYTDSMFFSPITPYQRAWEALNRYKGVDPGVLSGRTIIEARERDIEKIAKI	SFVQAIYGEGDDSTAGVEIGSALGITITDKDAAEDPFGLLTVNVTC-LYCSSLSV------ALGRRDGIHLTELEQSILLTGGQDHLNSALGA	23.790,1.028,-20.712,23.145,1.064,-24.424,25.895,1.199,-27.020,25.190,1.679,-30.763,26.781,2.941,-33.963,26.255,6.646,-34.577,24.047,5.933,-37.515,21.681,4.005,-35.335,21.656,6.639,-32.606,21.185,9.345,-35.151,18.373,7.433,-36.788,16.719,7.096,-33.393,17.258,10.790,-32.601,16.011,11.901,-36.021,13.155,9.338,-36.358,10.728,11.159,-34.080,11.520,7.909,-32.495,11.279,7.971,-28.751,13.742,6.201,-26.5…	AFRAPFAVVAAVLVSDAHVLYTPPADWNGRMRLSLSLSYPRDDDTELGGFVNSSAATEISVKPVNDAPVLSLAASFVQAIYGEGDDSTAGVEIGSALGITITDKDAAEDPFGLLTVNVTCLYCSSLSVALGRRDGIHLTELEQSILLTGGQDHLNSALGALLYRRRSSGWTGNDTLWISVSDNGFTGSGGPKENATQA
job.pdb	MGYP001014886457.pdb.gz	17.300	75	43	4	80	138	5	76	4.105E+00	94	278	223	RIRYVQYTDSMFFS------------PITPYQRAWEALNRYK--GVDPGVLSGRTIIEARERDIEKIA--KIEVD	ENKYVAFCDILGFSNSVTNEFDSLITG---YKEFRDEINKYDFLKVKISIYSDSIIIVSDNLMHIAEALQILLMT	21.426,10.755,-18.980,19.085,10.360,-16.177,20.798,9.850,-12.881,20.381,6.716,-10.839,18.475,8.006,-7.772,17.517,6.299,-4.529,13.666,6.093,-4.429,10.914,4.562,-2.352,8.959,2.108,-4.547,5.647,0.383,-3.722,4.487,-2.690,-5.668,0.883,-3.850,-5.183,-0.878,-6.845,-6.720,-4.707,-6.768,-7.080,-5.935,-10.192,-5.679,-8.300,-12.242,-7.839,-7.775,-9.939,-10.840,-6.929,-12.929,-13.235,-10.414,-14.476,-12.589,…	MEEIENKYVAFCDILGFSNSVTNEFDSLITGYKEFRDEINKYDFLKVKISIYSDSIIIVSDNLMHIAEALQILLMTLLRYNWIVRGGIAYGKHWKESDNNNLYVVSEALVKAVNIEKTIKHPIIVVSSEIDLGLEYWIHGSTRRVFDLPIIHYNDLNIVNPFNNYWFLSAQTRLLKLKEEHMEHAHKYDYLLELAEAINDSRTFVPDTIIQFLLKEGEIKKND
job.pdb	MGYP001271403268.pdb.gz	15.700	76	41	4	80	138	14	83	4.105E+00	94	278	261	RIRYVQYTDSM----------------FFSPITPYQRAWE-ALNRYKGVDPGVLSGRTIIEARERDIEKIAKIEVD	KGEYVLWCDGMGTGRALVSSLSRAANFIFKL----HRAFEIATTGISNVKIYPIMDGVYVATSSQKDMR--KIILK	26.496,-13.862,-18.011,26.212,-11.114,-15.582,24.056,-8.248,-16.510,25.837,-5.188,-15.599,23.835,-2.400,-14.473,25.329,1.101,-14.948,24.180,3.045,-11.970,25.283,6.345,-13.629,22.602,5.764,-16.159,20.025,5.774,-13.563,17.664,8.611,-13.823,17.620,10.978,-10.927,15.577,9.559,-8.125,12.231,11.243,-7.537,10.790,12.185,-4.154,7.580,10.170,-3.807,5.034,9.192,-1.196,4.994,5.363,-1.104,2.190,3.242,0.361,2…	MMLYFDADKLGAPKGEYVLWCDGMGTGRALVSSLSRAANFIFKLHRAFEIATTGISNVKIYPIMDGVYVATSSQKDMRKIILKAFLELAEEFIRHSDDKILHKFMVRGGLAYGATIHGADINKNAFADEGHLAEFEGSKLDEIRSMLLLSSAMKAAYDAERLAPPFGIYVDSSALSIPQLVIERDKGFQTGLFRWWEDSYLEPSADVSDIWKLAQEVYKHLEESRVRTLELDYPAESIDRHTRAAKEYFREYLKCSSKEVK
job.pdb	MGYP001022488716.pdb.gz	8.200	85	59	8	77	149	356	433	4.105E+00	94	278	435	AGDRIRYVQYTDSM-------FFSPITPYQRAWEALNRYKGV-DPGVLSGRTIIEAR-ERDIEKIAKIEVD-CELYDTAR--TGL	AAPEWKTLRFAAGKKEKISKGDIAG-FLMQKGLLAKE---EIGLIEVYDLVAYAAVKAAKASDVIEKVRNEKIKKK---KIPVSL	8.707,27.371,-7.100,5.713,28.094,-9.456,6.066,24.641,-11.155,6.226,22.791,-7.783,3.131,24.654,-6.521,1.332,23.624,-9.728,2.108,19.899,-9.034,1.035,20.178,-5.346,-2.244,21.945,-6.230,-3.388,18.623,-7.922,-3.358,17.123,-4.385,-5.025,20.257,-2.719,-1.607,20.929,-1.042,-0.756,24.658,-0.775,2.970,24.209,-0.102,5.605,21.572,0.309,6.044,20.266,3.907,9.462,20.959,5.658,10.808,17.518,4.530,9.753,18.132,0.…	MQIINSYLSQFNIQSPNPMQEAMLAAFEQHNDLLLISPTGSGKTLGYLLPLAKHLQTDTDQVQGLIICPSRELALQIEKVFKTMATGFKICCFYGGHPIRSEKDTLTHPPAVIVGTPGRIADHLRQQTFSAEFVKTLVLDEFDKSLELGFEEEMQFVVSQLSNVQKRLFVSATNLTRLPDFVGVDKVYEVKFSEETNSKLKVSIVRADGQDKLDILFRLLCQIGDAPTLVFCNHRMAVDRISQLLGNKQIHHDVYHGGLKQEEREQALAKFRNGSYRILLATDLAGRGLDIPAIKHVVHYQPAETAAAYVHRNGRTARMHAEGAAYIVLAEDEKLPEYINETPDTFRLPDEIEMPAAPEWKTLRFAAGKKEKISKGDIAGFLMQKGLLAKEEIGLIEVY…
job.pdb	MGYP000899414013.pdb.gz	12.900	124	70	10	41	150	335	434	4.105E+00	94	278	437	HRAPGEEYKSIHPPLEEMEEPDCAVRQIVKPTEGAAAGDRIRYVQYTDSM-----------FFSPITPYQRAWEALNRYKGV-DPGVLSGRTIIEARERDI-EKIAKIEVD-CELYDTARTGLR	ERVPEYISEDIET----YEFPET----LPKP-----AKPRWATLYIGKGKKDKLNKIDIVGFL-----YKKGGMA---REDVGQVDVKEHYAFVAVRRSKMKQLLTLVRGEKIKGM---KTVIE	9.377,23.914,-6.647,9.242,22.255,-3.050,6.837,24.961,-1.644,4.373,24.252,-4.475,4.619,20.443,-3.920,3.995,20.858,-0.156,0.953,23.097,-0.923,-0.414,20.443,-3.374,0.075,17.665,-0.831,-1.515,19.953,1.999,1.694,19.561,4.038,2.403,22.635,6.232,5.918,21.634,7.354,8.538,19.020,6.629,9.581,16.733,9.526,13.231,16.778,10.780,14.042,13.594,8.771,12.704,15.103,5.450,14.700,18.392,6.051,17.910,16.414,6.862,17…	MIKNILTNLKIEQLNAMQEAAIDTWKEGKDLILLSPTGSGKTLAYLLPLLQSLKPDVKGVQAIVLVPSRELALQIDQVFKSMNTPFKAVSCYGGRPAMEEHRTIKGVQPSVVIGTPGRMNDHLSKQNIDAETVTTLVIDEFDKCLEFGFQEEMATVIGQLPRLKRRFLLSATDAEEIPQFTGLNKTIKLNFLNTEEQTVQRLHLYKVLSPGKDKLETLYKLLCTLGSHSTLVFCNHRESVERVGKYLQSKKFQCGIFHGGMEQDDRERSLYKFRNGSCHVLISTDLAARGLDIPGIENVVHYHPPVNEEAYTHRNGRTARWEASGNAYLVLHAEERVPEYISEDIETYEFPETLPKPAKPRWATLYIGKGKKDKLNKIDIVGFLYKKGGMAREDVGQVD…
job.pdb	MGYP001201310674.pdb.gz	8.100	86	61	5	65	141	373	449	4.105E+00	94	278	460	VRQIVKPTEGAAAGDRIRYVQYTDSM--------FFSPITPYQRAWEALNRYKGV-DPGVLSGRTIIEARERDIEKIAKIEVDCEL	LRSVVKE----SMLPKMVTLFIGAGRKDKLRAGDVLGALT---SSSELTGA--NIGKINLFDKFSYVAVDRQSADRALEILSDGKI	1.229,26.866,12.459,1.565,28.833,9.317,1.053,26.530,6.495,4.330,26.068,4.982,4.062,26.907,1.324,6.040,25.271,-1.487,6.819,28.859,-2.721,9.308,29.301,0.132,11.561,26.572,-1.361,14.284,27.126,-3.991,12.850,24.735,-6.602,13.592,24.330,-10.297,11.241,26.323,-12.604,9.310,23.228,-13.705,8.388,21.749,-10.318,5.963,24.428,-8.969,3.637,23.755,-11.969,3.843,19.967,-11.376,3.067,20.407,-7.630,0.058,22.674,…	MSSSDFSTLTLRVELPAAIDSLDYESMTPIQAQSLPVMLVGGDVLAQANTGSGKTAAFAIAMLNKLEERRYQTQGIVICPTRELADQVADEIRRLARTIANVKVLTLCGGKPFGPQLASLQRAPHIVVGTPGRLLKHLEKESLALTNIETLVLDEADRMLDMGFSEDISKIISFIPDRRQTLLFSATYPDEIEYISKSIQLNPVTIKVDSDFSANQITQIFYKAPKPDRVQILIQVLKFYQPESALVFCNTIEQCEVLFGELIKRDVHALTLHGDLEQFDRDQVLVRFSNRSTSVLVATDVAARGLDIKELDAVVNFEITRDPEVHVHRIGRTGRAGSEGLAISLYGAEETSRLNAIEHYLGATVNKKNPSELRSVVKESMLPKMVTLFIGAGRKDKLR…
job.pdb	MGYP001377653509.pdb.gz	13.800	108	75	7	57	155	4	102	4.105E+00	94	278	813	EMEEPDCAVRQIVKPTEGAA--AGDRIRYVQYTDSMFFSPITPYQRA--WEALNRYKGV-DPGVL--SGRTIIEAR--ERDIEKIAKIEVDCELYDTARTGLRGRTVH	CEKNTCCAAANAVELENGSAPTQANRFEVLTLRIEKMD---CPTEEALLRKKIGGMPGIHDLSFNLMQRHLTIKHQLADPSSILLAIDSLDM------RAVVEDDTQT	37.850,43.223,-10.521,35.478,43.876,-13.296,31.892,44.320,-14.018,29.767,41.288,-14.907,27.471,43.469,-16.892,23.744,42.537,-16.998,22.765,41.124,-20.307,18.930,41.226,-19.691,17.674,38.779,-22.202,14.483,40.760,-22.430,11.739,38.387,-23.176,10.116,40.801,-25.389,6.530,39.697,-24.781,5.696,39.789,-28.333,2.244,40.551,-27.381,1.549,39.623,-30.835,-1.608,41.501,-30.691,-3.796,38.746,-32.061,-5.181,…	MDSCEKNTCCAAANAVELENGSAPTQANRFEVLTLRIEKMDCPTEEALLRKKIGGMPGIHDLSFNLMQRHLTIKHQLADPSSILLAIDSLDMRAVVEDDTQTQAAEVAVFTIDNMDCPTEEALIRKKLGTLTGIRSLDFNLMQRKLTVSHNLPDSQLIQAALHAIGMNAVVQSELHPKAEQIPSHSLSKKTWWKMGIAAVCALGAEIVAYSTGNETSMAVLALALAAIVLSGLDTYKKGWVALKNRNLNINALMSIAVTGAILIGQWPEAAMVMFLFTLAEAIEVLSLDRARNAIRSLMAMAPERATVQQADGSWRDIDAKQVGIGMFVRVKPGERIPLDGHITTGQSAVNQAPITGESIPVAKTVGDPVFAGTINETGSFEYRVTSDASHSTLSRIIK…
job.pdb	MGYP001391237820.pdb.gz	20.300	59	44	2	80	137	3	59	4.362E+00	93	278	72	RIRYVQYTD-SMFFSPITPYQRAWEALNRYKGVDPGVLSGRTIIEARERDIEKIAKIEV	VSIDISLYPLNEKFIP--PIDDFISNLKKYDNIGLRTNSMSTQLFGEFDDLMIILKIEI	-10.161,-14.797,7.700,-6.517,-14.012,7.953,-4.616,-13.313,4.826,-1.388,-11.992,3.548,-1.251,-9.564,0.664,1.802,-8.694,-1.211,1.549,-5.252,-2.853,3.806,-3.503,-5.343,3.365,0.078,-6.570,5.010,1.306,-9.697,4.685,4.986,-10.436,5.529,5.550,-14.095,7.488,8.785,-13.737,10.937,9.988,-13.005,10.110,10.990,-9.428,8.727,7.675,-8.403,10.240,7.520,-4.927,7.953,10.097,-3.242,4.630,8.449,-4.249,5.930,5.078,-3.0…	MQVSIDISLYPLNEKFIPPIDDFISNLKKYDNIGLRTNSMSTQLFGEFDDLMIILKIEIEIHFEKEINSVLN
job.pdb	MGYP001301487794.pdb.gz	12.000	50	34	3	80	124	5	49	4.362E+00	93	278	73	RIRYVQYTDSMFFSPITPYQRAW--EALNRYKG---VDPGVLSGRTIIEA	ITKVIYISGI-----ENETQQKHIEQQLKQLHGVHQVNIEIESNNGKIFI	-21.056,-8.197,8.847,-17.727,-7.745,7.392,-15.057,-6.588,9.872,-13.011,-3.746,8.485,-9.442,-3.856,9.664,-7.372,-0.759,9.882,-3.611,-1.235,9.703,-0.480,0.627,9.285,2.133,-1.183,7.131,5.663,0.112,7.149,7.578,-0.292,3.882,11.026,0.505,2.600,12.227,1.428,-0.795,9.840,4.115,-1.740,11.871,6.818,-3.271,9.342,9.234,-4.789,5.697,10.274,-5.173,5.323,8.413,-8.485,6.283,5.141,-6.769,3.927,6.053,-3.890,1.017,…	MNVVITKVIYISGIENETQQKHIEQQLKQLHGVHQVNIEIESNNGKIFIDFETPASLNNLEKEIYDLGYEILY
job.pdb	MGYP003461061281.pdb.gz	16.600	54	37	3	80	129	4	53	4.362E+00	93	278	73	RIRYVQYT---DSMFFSPITPYQRAWEALNRYKGVDP-GVLSGRTIIEARERDI	SIRSAKFSVEGMHCSACV----RRLTAAISKVAGVEVQSAEVGSTTVAFDPSHI	17.200,12.308,-13.822,17.563,10.106,-10.711,14.475,8.358,-10.072,14.528,7.900,-6.496,12.302,5.230,-5.274,9.830,6.679,-2.785,8.054,5.028,-0.025,4.530,5.874,0.941,2.678,4.715,4.008,-0.995,4.172,3.492,-3.405,4.139,6.363,-6.055,1.608,5.404,-9.529,1.167,7.006,-11.522,-2.008,7.095,-8.722,-4.417,7.848,-9.341,-6.699,10.826,-7.113,-9.725,10.384,-4.318,-11.442,8.495,-6.733,-12.468,5.736,-7.276,-8.756,5.059…	MIDSIRSAKFSVEGMHCSACVRRLTAAISKVAGVEVQSAEVGSTTVAFDPSHIAPQTIATAIEACGFRVARVE
job.pdb	MGYP002639285549.pdb.gz	11.600	60	49	2	80	137	1	58	4.362E+00	93	278	83	RIRYVQYTDSMFFSPITPYQRAWEALNRYKGVDPGVL--SGRTIIEARERDIEKIAKIEV	MSNKLYVGNLNYG--VTSEELKSFLADGFEVSDCKVIEGKGFGFVTFADADAASAAKEKF	0.468,-15.558,-0.941,2.239,-12.234,-0.381,1.130,-9.857,2.300,3.123,-7.103,0.607,1.800,-4.525,-1.757,3.620,-2.507,-4.354,2.306,1.054,-4.315,3.031,3.157,-7.442,2.317,6.714,-8.692,3.335,8.294,-5.422,4.341,11.957,-5.279,8.135,12.235,-5.215,8.004,13.821,-1.809,5.810,11.461,0.035,7.247,10.028,3.263,6.815,6.459,4.563,4.923,7.848,7.533,2.402,9.643,5.417,1.866,6.540,3.224,1.610,4.267,6.256,-0.964,6.504,7.…	MSNKLYVGNLNYGVTSEELKSFLADGFEVSDCKVIEGKGFGFVTFADADAASAAKEKFNNVEFQGRNLKIDIARERPRDFQRR
job.pdb	MGYP001262192752.pdb.gz	13.100	91	63	6	80	164	1	81	4.362E+00	93	278	94	RIRYVQYTD----SMFFSPITPYQRAWEALNRYKGVDPGVLSGRTIIEAR--ERDIEKIAKIEVDCELYDTARTGLRGRTVHGHAVRLDKD	MRRAYILSFDPHKTDSLAL----HKAIKAIPQIINWW-HYLGSTYIIISEAPLTEIHH--EIMSRWPRQ---RYFLVKISLNESNGWLPED	-9.368,-12.294,6.807,-6.737,-10.415,4.934,-7.299,-7.227,2.992,-5.347,-5.390,0.355,-4.897,-1.638,0.381,-3.280,0.732,-2.058,-1.451,3.759,-0.593,-0.431,6.454,-2.966,1.272,9.591,-1.784,2.541,12.736,-3.220,6.351,12.281,-3.474,7.075,16.018,-3.701,5.384,16.917,-0.565,6.088,14.108,1.606,8.907,12.440,3.331,8.986,9.098,1.588,11.586,7.647,3.862,9.603,8.315,6.984,6.617,6.640,5.415,8.662,3.606,4.503,9.749,3.3…	MRRAYILSFDPHKTDSLALHKAIKAIPQIINWWHYLGSTYIIISEAPLTEIHHEIMSRWPRQRYFLVKISLNESNGWLPEDAWVWIRKYRAQVD
job.pdb	MGYP001255471757.pdb.gz	12.800	109	69	7	80	178	2	94	4.362E+00	93	278	94	RIRYVQYTDSMFFSPITPYQRAWEALNRYKGV-DPGVL--SGRTIIEARERDIEKIAKIEVDCELYDTA-------RTGLRGRTVHGHAVRLDKDGMMFDALRRWSRGA	TTAKLYVGNLNYKT--TADE-VKGLFSQYGMVSDAIVIEGKGFGFVTMSTAEEAEKAKDAL-----NGTELGGRTLRVNDAKPSTKRPGGGFDSRGG--------SRGG	-10.572,-1.097,13.815,-10.580,-2.918,10.601,-7.093,-2.662,9.273,-7.176,-2.382,5.540,-4.443,-4.056,3.520,-3.866,-2.479,0.147,-2.299,-3.994,-2.955,0.070,-1.675,-4.788,0.822,-2.643,-8.397,3.066,-1.268,-11.214,5.792,-0.160,-8.978,9.126,0.602,-10.432,11.551,-2.148,-9.796,13.716,0.358,-8.033,11.058,1.440,-5.687,11.858,0.745,-2.044,9.492,-0.182,0.787,10.487,3.040,2.543,9.404,5.081,-0.410,6.084,3.284,-0.…	MTTAKLYVGNLNYKTTADEVKGLFSQYGMVSDAIVIEGKGFGFVTMSTAEEAEKAKDALNGTELGGRTLRVNDAKPSTKRPGGGFDSRGGSRGG
job.pdb	MGYP003614069243.pdb.gz	13.200	68	44	5	81	137	17	80	4.362E+00	93	278	97	IRYVQYTDSM--------FFSPITPYQRAWEALNRYK--GV-DPGVLSGRTIIEARERDIEKIAKIEV	MVTLQMLGGRKDKIRPGDVLGALTGED---GTARKFTREEVGKITVTDQSTYIAVDRR-IAHEAVAKL	-21.096,-38.904,-5.201,-19.086,-35.753,-4.655,-17.517,-35.641,-1.127,-19.125,-32.767,0.486,-15.591,-31.795,0.876,-16.904,-30.157,3.960,-14.650,-27.644,2.947,-13.276,-28.727,6.434,-10.193,-27.047,5.589,-11.312,-24.780,3.040,-8.266,-22.841,3.026,-9.552,-19.598,3.022,-10.767,-19.227,-0.405,-8.928,-16.062,-0.334,-5.495,-15.238,0.897,-5.501,-13.200,3.988,-3.114,-10.650,2.465,-3.503,-8.551,-0.660,-0.93…	GLGSLQSGNETPLTPPMVTLQMLGGRKDKIRPGDVLGALTGEDGTARKFTREEVGKITVTDQSTYIAVDRRIAHEAVAKLTSGKVKGKAVKVRALDD
job.pdb	MGYP003307874007.pdb.gz	13.700	87	61	6	58	135	4	85	4.362E+00	93	278	97	MEEPDCAVRQIVKPTEGAAAGDRIRYVQYTDSMFFSPITPYQRAWEALNRYKGV-DPGVL--SGRTIIEARER----DIE--KIAKI	VTVLCFAISAGAQDKKG---GKAVAEVTFTANIHCNN--CKKKCDANLGFIKGVKKFKVSVQDKTVWFQYDPKKVSEQQLANELAKL	11.317,48.586,27.892,12.273,45.038,27.118,11.430,44.113,23.721,11.625,40.525,23.851,11.275,39.743,20.407,10.368,36.299,20.247,11.716,34.968,17.040,8.930,33.041,15.433,9.922,29.584,14.342,9.958,29.367,10.642,10.793,25.764,10.341,10.680,25.561,6.587,9.849,21.955,6.145,11.115,22.658,2.580,13.066,19.840,1.604,10.803,17.046,1.610,12.012,15.597,-1.699,14.522,17.595,-3.572,17.182,15.420,-4.482,17.058,13…	MVLVTVLCFAISAGAQDKKGGKAVAEVTFTANIHCNNCKKKCDANLGFIKGVKKFKVSVQDKTVWFQYDPKKVSEQQLANELAKLGFPATKKEEPVK
job.pdb	MGYP001286418151.pdb.gz	16.800	113	64	6	39	136	6	103	4.362E+00	93	278	107	LAHRAPGEEYKSIHPPLEEMEEPDCAVRQIVKPTEGAAAGDRIR----YVQ-YTDSMFFSPITPYQR--AWEALNRYKGVDPGVLSGRTIIEAR--------ERDIEKIAKIE	LAGRHCSPSVHAL---------PEAEVER------LLAALDGWTLSGNAIAKTFRFPDYGRTMAFANAVAWIAQREDHHPDLHVGYDTCRVEYRTHSVGGLSENDFICAAKVD	-2.806,-5.469,15.536,-0.027,-2.980,15.101,1.452,-1.506,11.959,4.699,-3.361,12.589,2.813,-6.621,12.993,1.002,-6.070,9.724,4.315,-5.224,7.955,5.805,-8.540,9.151,3.052,-10.638,7.575,2.739,-11.914,4.032,-0.207,-11.717,1.685,-2.362,-14.817,1.442,-3.395,-16.271,-1.925,-6.770,-16.883,-0.387,-8.592,-13.727,0.183,-11.869,-12.918,1.874,-13.658,-9.710,2.214,-13.302,-8.316,5.701,-16.317,-7.276,7.753,-16.607,…	MSRAELAGRHCSPSVHALPEAEVERLLAALDGWTLSGNAIAKTFRFPDYGRTMAFANAVAWIAQREDHHPDLHVGYDTCRVEYRTHSVGGLSENDFICAAKVDALLA
job.pdb	MGYP001575879745.pdb.gz	16.500	109	61	7	49	136	8	107	4.362E+00	93	278	135	KSIHPPLEEMEEPDCA-VRQIV-------KPTEGAAAGDRIRYVQ-YTDSMFFSPITPYQRAWE----ALNRYKGVDPGVLSGRTIIEAR--------ERDIEKIAKIE	KHCVPCQGGVPPLEGEKIQKLVTEVGQGWKVIDG-------HHLWKRFDFPDFVS--ALDFVNRVGDLAEQEGHHPDIHLSWGRVDIEIWTHKIDGLTESDFILAARIE	-6.892,9.368,-20.807,-4.349,8.935,-18.309,-4.208,5.543,-17.199,-4.982,5.392,-13.531,-2.205,4.282,-11.222,-4.344,1.386,-10.016,-4.630,0.088,-13.594,-0.897,0.052,-14.156,1.634,-2.670,-13.326,4.867,-2.230,-11.506,7.920,-2.247,-13.588,10.861,-4.006,-12.251,13.343,-1.792,-10.822,16.264,-2.702,-12.786,18.391,-0.014,-11.885,18.070,3.277,-13.522,14.985,4.751,-12.758,15.656,7.975,-11.170,13.866,8.764,-8.0…	MTERLADKHCVPCQGGVPPLEGEKIQKLVTEVGQGWKVIDGHHLWKRFDFPDFVSALDFVNRVGDLAEQEGHHPDIHLSWGRVDIEIWTHKIDGLTESDFILAARIERLCARWPDCEFCSFTRGTGTGPAAADRP
job.pdb	MGYP003452082959.pdb.gz	13.500	59	46	2	81	137	100	155	4.362E+00	93	278	180	IRYVQYTDSMFFSPITPYQRAWEALNRYKGVDPGVLSGRTIIEARERDIEK--IAKIEV	YRYDVVFIKP---PLKSAAAIQDIRTRDGVDLVVAGRGVLYFSRLIKNVSKSYMSKIVL	-16.874,-7.837,0.366,-13.206,-8.562,-0.277,-10.549,-6.034,0.818,-6.803,-5.567,1.327,-5.563,-3.558,4.280,-2.144,-2.000,3.458,-0.615,-1.275,6.900,2.243,1.255,7.016,5.297,0.952,9.214,4.815,-2.753,10.243,8.114,-4.764,10.407,10.053,-1.940,8.600,13.579,-1.000,9.856,13.121,-3.236,12.923,10.215,-1.136,14.279,6.702,-2.213,15.172,7.419,-5.969,15.006,4.088,-7.823,14.631,4.016,-11.575,13.874,1.770,-12.230,10…	MRYVALLRGINVGGNNIIKMVELKACFEKMGCTNVSTYIQSGNVVFDAKEKKRETLTKNIEHTLSKQFGYTAVVVIVSHAELKKIVSTAPNGFGTKPDLYRYDVVFIKPPLKSAAAIQDIRTRDGVDLVVAGRGVLYFSRLIKNVSKSYMSKIVLLPVYKQMTIRNWNTTSKILGLMEKE
job.pdb	MGYP003349623288.pdb.gz	14.500	55	33	2	79	123	156	206	4.362E+00	93	278	207	DRIRYVQYTDSMFFSPIT----------PYQRAWEALNRYKGVDPGVLSGRTIIE	NAQVQVITSNP----GQPSEEMERQVSIPIERAVNGMPGLARVRSINLFGLSFIT	-14.580,-15.448,9.800,-11.441,-17.488,9.500,-8.353,-15.515,10.200,-6.660,-14.241,7.137,-3.326,-12.447,6.614,-3.120,-9.893,3.808,0.543,-9.159,2.792,1.023,-6.212,0.376,3.995,-5.367,-1.949,4.048,-1.740,-1.013,6.526,-0.606,-3.760,4.951,-2.565,-6.557,1.445,-1.297,-5.643,2.638,2.316,-5.147,4.571,2.257,-8.495,1.410,0.950,-10.290,-0.724,3.644,-8.666,1.862,6.363,-9.646,1.581,5.409,-13.366,-2.141,4.678,-13…	MAPKFLIVDGHSLAYRAFHAMDPAAFQTSQGTYTNAVSGFLSMLTNVLKEQQPTHVAVAFDVSRDTFRAQRFPEYKATRAKTPPEFRGQVDQIKRVLAALGITVVEAENFEADDVLATLAHATSMPVCILTGDRDSFLRVSRPEIDLAQARTDVANAQVQVITSNPGQPSEEMERQVSIPIERAVNGMPGLARVRSINLFGLSFITL
job.pdb	MGYP003619301384.pdb.gz	11.900	92	45	3	80	138	6	94	4.362E+00	93	278	242	RIRYVQYTDSMFFSPITPYQRAWEAL------------------------------NRYKGVDPGVLSGRTIIEAR---ERDIEKIAKIEVD	GQRFVAFFDLLGFSS---WLEADGSLKVFTYVRGFLNLMIRASLPGSIVHPDMSVTINSDSIACINFSDSIVFYTRDDSIECLETILNVSGE	-0.962,21.646,-19.219,1.862,19.469,-19.918,1.443,15.885,-19.456,3.587,15.358,-16.636,5.854,12.456,-17.640,9.088,10.815,-16.391,10.677,8.229,-14.135,8.743,8.184,-10.803,7.905,6.215,-7.661,4.308,4.957,-7.683,2.509,3.336,-4.676,-0.699,1.395,-5.394,-3.005,0.512,-2.490,-6.162,-1.645,-2.403,-8.806,-1.740,0.361,-9.526,-5.492,0.944,-13.123,-6.734,1.103,-14.475,-3.486,-0.417,-17.180,-5.377,-2.439,-18.501,…	MLVDNGQRFVAFFDLLGFSSWLEADGSLKVFTYVRGFLNLMIRASLPGSIVHPDMSVTINSDSIACINFSDSIVFYTRDDSIECLETILNVSGEFMNVVITGPSRMIRGAIAHGEFFADPTANAYVGRALIDAYKLEERQDWLSCSIGNSVAQLPFFELLKKKYPNFIVKALVPLKDSTEYPFCINWADPNTFRNMSFSAERGLAECEQRATKTIQDNQCELNKLARRVKNTRDFLRYYNGS
job.pdb	MGYP001564566451.pdb.gz	16.900	71	46	4	80	137	1	71	4.362E+00	93	278	315	RIRYVQYTDSM-FFSP--ITPYQRAWE--------ALNRYKGVDPGVLSGRTIIEARERDIEKIA--KIEV	MSGYISYMDILGFTSKIKSADFEKKYKNLITKIGNQFSLDSKTRIYVVSDSIIITSQEFQSVKAYARMIYT	25.409,1.588,-15.388,24.516,0.049,-12.079,21.830,2.026,-10.259,18.387,2.158,-8.789,15.009,2.427,-10.610,11.509,3.110,-9.367,8.662,2.128,-11.709,5.290,3.549,-10.595,1.773,3.450,-12.087,-1.341,5.519,-11.223,-4.196,3.021,-10.245,-7.461,3.396,-12.095,-6.022,6.071,-14.435,-8.446,5.031,-17.285,-11.529,5.446,-15.021,-10.223,8.754,-13.408,-9.509,10.485,-16.748,-13.306,10.682,-17.081,-13.904,12.306,-13.67…	MSGYISYMDILGFTSKIKSADFEKKYKNLITKIGNQFSLDSKTRIYVVSDSIIITSQEFQSVKAYARMIYTWGMRDDFWIRGAIAQGDIEMIEPAVIVRANKNIIMPYLGEAYLTAYNLESNLNMAGIAIDENVKPDNPDLPLEVEYTDGYMEYQEYLPKEGNEKKKRILLPSDNEEIYITESLHFREMLKSHSEDLDKYINTFCFYIKLLLIKSDKVNVGEFLKKLIEQLSLQGRHLLIPERVIVIFIAVIDSLFARHDAPNNNYSEASLKSDIGAILDALKVQGYVAILSDCLLEFDKKRETKLYKKVHDIIQ
job.pdb	MGYP003295387386.pdb.gz	10.200	78	46	3	81	137	20	94	4.362E+00	93	278	369	IRYVQYTDS-------------------MFFSPITPYQRAWEALNRYKGVDPGVLSGRTIIEA--RERDIEKIAKIEV	IFAAVSLRGGYTTRNYLVNDSTHLVANCAFYNILFNYYRI---ENETNGYHFDVQRAVSTVSFCKKGAEFIPALKCIL	8.012,-3.945,28.106,7.196,-1.372,25.900,3.636,-1.648,25.129,3.233,-1.862,21.556,0.587,0.436,20.666,-1.767,0.367,17.807,-0.829,3.273,15.700,-3.768,5.590,15.049,-3.512,8.783,13.067,-6.383,11.261,12.853,-6.812,13.698,10.043,-9.600,16.091,11.007,-10.166,17.274,7.559,-13.722,17.100,6.513,-14.272,15.656,3.062,-17.967,15.407,3.408,-20.292,16.149,5.997,-20.740,13.057,8.183,-18.559,10.567,6.247,-15.450,9.…	MKKIKLQIELNNRPYSKDVIFAAVSLRGGYTTRNYLVNDSTHLVANCAFYNILFNYYRIENETNGYHFDVQRAVSTVSFCKKGAEFIPALKCILHTLFNHEYDAEKFEEAKQTTKESFALRYKDGAFRSKYKGFEFSDLNKRFTLKQLIDDIDSLTYEEFQKISKEIIVPGNVCVYISGETKELAFSDLSLEDFEEQFSQTVRIAGYGFDPYLRQDAHVTNKAREDHNLIIEAIDFLNKDCTNFAKLIITELLAEQIPAHDIDIWVDSLDASIMFSSEQLRGYKAFLSIDNEKAYNNAHKSLLTKYASLLENNPEHFVIKAAYMMSVGVYIDQYLEFLDKCSYELFVELCKKADYKITEAQIVLRKESR
job.pdb	MGYP000396467401.pdb.gz	17.600	68	42	3	83	137	11	77	4.362E+00	93	278	421	YVQYTDSMFF-------SPITPYQ------RAWEALNRYKGVDPGVLSGRTIIEARERDIEKIAKIEV	FLIVGISHWYADLDVRERFSLSNDAQQHLLREADALG-LGGIMVLSTCNRTELFARSDRAEILAGLLV	11.907,27.018,-12.330,15.014,25.212,-11.119,14.758,21.654,-12.021,14.738,20.272,-8.605,16.476,16.979,-9.075,14.607,14.384,-7.072,16.388,12.854,-4.031,15.459,10.274,-1.435,15.173,13.154,1.118,12.062,14.382,-0.865,10.071,11.267,0.141,7.689,11.805,3.034,5.078,9.667,4.830,2.562,10.954,7.388,0.089,8.611,8.876,-1.514,6.487,11.625,-1.046,2.709,11.963,-1.914,-0.194,14.273,1.663,0.055,15.686,0.909,3.495,1…	MSVHTATLSDFLIVGISHWYADLDVRERFSLSNDAQQHLLREADALGLGGIMVLSTCNRTELFARSDRAEILAGLLVKYSRGTRSEFEKFGFTKRGEDAVQHFFRVSVGLDAQILGDLQIIKQVKTAYDRAVDHNMLDGVMHRCVQSVFRAHKRSRSETSLGSGAATTAYAAVQAARHELGTLRDKRVVLIGTGKIGKVTCMNLINSGVGNVTLLNRNAIKAERLAERFDVDVAPIQDMPDHLSDADLVIVATGASEPILKVEHLQRVRSQGATQPLVLMDLSVPRNIEPEAGNLPGVRLINMDMLNDRLDETYKERESNIPLVEQIISEEINDFKRWLNEQRVVPTIRALTARLEDIRSAEMDKFTRRHGDDEARHAEQLTRRIVNKILAYSIDHLKE…
job.pdb	MGYP001133797487.pdb.gz	10.400	115	94	6	56	163	435	547	4.362E+00	93	278	577	EEMEEPDCAVRQIVKPTEGA-AAGDRIRYVQYTDSMFFSPITPYQRAWEALN--RYKGVDPG---VLSGRTIIEARERDIEKIAKIEVDCELYDTARTGLR-GRTVHGHAVRLDK	KNLPELNSPSERSKRDGKDAIRKANNYTRFFLNLGA-RDGLTPTTVIGMIKDFSTVKSIDIGDIEIMKNFSFFEADG-NFERELLAGFKNQVIKGREINIEVAEKKKSDGRRESK	11.454,28.791,-1.266,12.774,28.531,-4.855,10.488,28.455,-7.892,10.922,25.784,-10.607,12.218,28.698,-12.742,14.955,29.497,-10.208,15.939,25.782,-10.353,16.749,26.202,-14.075,13.888,24.097,-15.565,12.503,24.926,-19.099,9.400,27.119,-19.247,7.425,24.507,-21.190,8.088,21.807,-18.488,7.230,24.407,-15.739,3.881,25.157,-17.479,3.023,21.418,-17.613,3.838,20.871,-13.868,1.909,24.054,-12.834,-1.185,22.662,…	MFSFKELGIDSKIISAVEELGFVNPMPIQSEVIPLMLEDNPKDIIALAQTGTGKTAAFGLPIIHKTDTRKRNVQYLIICPTRELCLQIADDLSEYSAKSEKINIAAVFGGSSMERQIDKLKRGAQIVSATPGRLYDLIRRNVIDLTDVKAVILDEADEMLNMGFKEDLEAILQATPKQRNTYMFSATMPDQLLKIANKYMNKPIEITIGKKNSGAENVQHISYFVQAKDRYSALKRIVDYYPDIYGIIFCRTRQETKEVAEKLLQDGYDTEALHGDLSQIQREVVMNKFRLRHTTLLVATDVAARGLDVENLSHIINYNLPDELEIYTHRSGRTGRAGKSGTSIIIANLKEKHKIRLIEEKLNKKFQTMPIPSGKEICEKQLFNLIDRVEKVEVDHTNV…
job.pdb	MGYP001201195459.pdb.gz	9.900	131	97	8	41	163	463	580	4.362E+00	93	278	624	HRAPGEEYKSIHPPLEEMEEPDCAVRQIVKPTEGAAAGDRIRYVQYTDSMFFSPITPYQRAWEALNRY-----KGV-DPGVLSGRTIIEARERDIEKIAKIEVD--CELYDTARTGLRGRTVHGHAVRLDK	HR--GSRGDSNRG--ESRPRRERPARKDSPPDKG------MERLRIEVGHMHK--VMPGNIVGAIANEADIDAKHIGRINIFDEYSTVDLPSDMPNEIFQDLKKVWVTGQA-LRISRTSGTEKNYGPKRSS	9.000,33.149,-14.573,8.793,32.243,-11.022,7.587,28.761,-10.393,4.661,30.322,-8.496,3.383,31.928,-11.722,2.948,28.766,-13.707,-0.689,28.137,-13.969,-0.997,25.956,-17.050,0.881,23.118,-18.807,1.394,25.365,-21.982,3.752,27.462,-19.865,6.088,24.380,-19.252,7.507,24.082,-22.817,6.470,20.383,-23.147,6.496,18.758,-26.598,3.331,18.899,-28.754,2.669,15.100,-28.518,2.809,15.288,-24.694,0.493,18.326,-24.590…	MTADTITTFDQLALSQPIMKALDDVGYETPSPIQAKMIPLMLEGRDVLGQAQTGTGKTAAFALPILSKLDLKQKDPQVMVLTPTRELAIQVAEAFQKYASHLKGFHVLPVYGGQDYSGQIRALKRGVHVVVGTPGRVMDHMRRGTLKLDKLSCLVLDEADEMLRMGFIDDVEWILEQTPDDRQIALFSATIPQQVRRIANQHLNDPVEVTIKSVTATADLIRQRFWPVSGMHKLDALTRILEAETFDGMIIFVRTRIATVELAEKLAARGFAATALNGDIPQKQRERTIEQLKKGKLDILVATDVAARGLDVDRVSHVVNYDIPYDAEAYIHRIGRTGRAGREGDAILFVAPRERRLLNAIERATGRKIEMMELPSTELINDKRIEQFKQSISDTLATE…
job.pdb	MGYP001795751695.pdb.gz	13.300	60	44	4	80	136	4	58	4.636E+00	92	278	73	RIRYVQY--TDSMFFSPITPYQRAWEALNRYKGVDP-GVLSGRTIIEARERDIEKIAKIE	HTETLHIDGMSCSHCVS--SVQKA---LTETEGVTVEHVEIGTAQVTYDVAAVPRATIVE	-17.606,-6.195,8.595,-16.464,-2.766,8.375,-14.227,-2.179,5.434,-12.077,0.819,5.606,-10.563,2.577,2.645,-7.199,4.281,3.276,-4.824,6.156,1.118,-1.262,5.232,2.102,1.580,7.609,1.318,4.669,5.831,0.202,8.201,7.202,-0.130,10.827,5.901,-2.501,8.704,5.179,-5.539,10.100,6.635,-8.795,8.716,4.570,-11.670,6.164,2.046,-12.833,8.343,-0.845,-11.626,7.931,0.470,-8.099,4.179,0.789,-8.619,3.986,-2.815,-9.735,6.047,…	MAHHTETLHIDGMSCSHCVSSVQKALTETEGVTVEHVEIGTAQVTYDVAAVPRATIVEAIEDIGFDVIEKSAS
job.pdb	MGYP001112292078.pdb.gz	18.200	82	47	8	80	152	6	76	4.636E+00	92	278	76	RIRYVQYTDS-----MFFSPITPYQRAWEALNRYKGVDP-GVLSGRTIIEAR-ERDIEKIA--KIEVDCELYDTARTGLRGR	PTIPVALTISDMSCDHCVAH---VRRALEDL---PGVRVDHVAIGSARLTIDPTRTTPEAAAAAVEA--AGY---PAQITPT	-17.760,-13.893,-2.278,-16.883,-10.710,-0.405,-14.621,-11.269,2.503,-16.750,-11.849,5.486,-14.317,-9.918,7.557,-14.362,-6.222,7.977,-11.726,-4.547,5.884,-10.293,-1.044,6.246,-9.202,1.291,3.561,-5.586,2.521,3.676,-3.867,5.274,1.675,-0.109,5.561,1.290,2.039,8.414,0.141,5.139,7.101,-1.492,8.296,9.053,-2.355,11.078,8.525,-5.051,8.887,6.892,-7.546,9.685,8.159,-11.062,8.411,5.649,-13.542,6.176,2.668,-1…	MPPTTPTIPVALTISDMSCDHCVAHVRRALEDLPGVRVDHVAIGSARLTIDPTRTTPEAAAAAVEAAGYPAQITPT
job.pdb	MGYP001321832847.pdb.gz	6.300	63	44	5	80	133	7	63	4.636E+00	92	278	82	RIRYVQYTDSM--------FFSPITPYQRAWEALNRYKGV-DPGVLSGRTIIEARERDIEKIA	PMVTLQILGGRKEKIRPGDVLGA---LTKDLGFAGA--QIGKINVNEFSTYVAVD-RNVADAV	-6.601,-20.300,-18.366,-5.196,-17.119,-16.904,-4.831,-17.729,-13.349,-7.320,-15.577,-12.050,-5.796,-13.025,-9.893,-7.309,-12.975,-6.598,-9.690,-10.274,-5.958,-7.865,-7.091,-5.093,-8.667,-4.369,-2.569,-7.428,-0.883,-2.985,-5.825,0.922,-0.048,-5.259,4.629,0.069,-2.167,5.977,1.800,-2.160,9.645,2.731,1.096,10.634,1.075,2.297,10.873,-2.385,4.995,12.606,-4.534,4.765,15.669,-2.381,6.016,13.519,0.499,8.6…	APALQPPMVTLQILGGRKEKIRPGDVLGALTKDLGFAGAQIGKINVNEFSTYVAVDRNVADAVLRGLNAGKVKGKTVKVRRL
job.pdb	MGYP000924651472.pdb.gz	15.000	73	57	2	80	149	1	71	4.636E+00	92	278	82	RIRYVQYTDS---MFFSPITPYQRAWEALNRYKGVDPGVLSGRTIIEARERDIEKIAKIEVDCELYDTARTGL	MQAAVEISLYPLNADYIP--PIQAFIDRLNAYPGLRVITNAMSTQVFGPLDELMRVLATEMQASAERGPRPVF	-13.715,-9.280,8.687,-10.289,-10.211,7.520,-9.051,-9.352,4.098,-6.102,-9.209,1.805,-4.967,-6.382,-0.417,-2.544,-6.720,-3.243,-0.725,-3.437,-4.043,1.294,-2.397,-6.990,2.909,1.036,-6.723,4.386,2.783,-9.640,6.224,5.937,-8.773,6.460,8.080,-11.850,10.071,9.128,-11.321,13.540,8.067,-12.331,14.479,6.990,-8.879,11.517,4.948,-8.041,13.139,2.552,-5.589,13.254,4.857,-2.566,9.565,5.801,-2.601,8.590,2.097,-2.…	MQAAVEISLYPLNADYIPPIQAFIDRLNAYPGLRVITNAMSTQVFGPLDELMRVLATEMQASAERGPRPVFVLKVIPGLGPP
job.pdb	MGYP003326007526.pdb.gz	11.800	59	48	3	80	137	4	59	4.636E+00	92	278	85	RIRYVQYTDSMFFSPITPYQRAWEALNRYKGV-DPGVLSGRTIIEARERDIEKIAKIEV	KMYPVFVDNIS--GDVRTADLR-SVFTRYGDVVEVTIVSDHGFVIFGNPDDALESISKV	-4.720,-4.536,22.540,-2.251,-3.480,19.907,-4.013,-1.922,17.197,-4.073,-4.295,14.454,-1.982,-3.188,11.580,-2.871,-3.867,8.034,0.167,-3.749,5.827,0.127,-3.430,2.052,3.131,-4.552,0.049,4.431,-2.120,-2.566,6.931,-3.224,-5.218,8.825,-1.609,-8.132,9.269,1.684,-6.374,11.405,4.108,-8.305,14.545,5.293,-6.620,13.273,8.804,-6.639,10.248,7.994,-4.758,10.467,8.883,-1.063,8.422,7.804,1.964,6.499,11.081,1.893,5…	MQPKMYPVFVDNISGDVRTADLRSVFTRYGDVVEVTIVSDHGFVIFGNPDDALESISKVNGQERNGNRLTVDVSKELEENLHERE
job.pdb	MGYP003348092910.pdb.gz	20.500	68	52	2	70	136	1	67	4.636E+00	92	278	88	KPTEGAAAGDRIRYVQYTDSMFFSPITPYQRAW-EALNRYKGVDPGVLSGRTIIEARERDIEKIAKIE	MATGASAAVARVYEICVANVGAFVRTKVVERALRDAGITFLEVQKEPRDVFAFIRFATKD-EADAQIK	-5.281,8.030,-15.443,-7.128,5.490,-13.525,-10.088,7.750,-13.155,-10.604,6.428,-9.888,-13.831,8.363,-10.467,-15.647,5.732,-8.852,-14.052,5.383,-5.680,-16.172,8.298,-5.111,-18.981,6.846,-3.438,-17.718,4.134,-1.322,-16.106,5.033,1.669,-12.876,3.626,0.833,-10.342,3.058,3.558,-6.818,4.163,2.952,-3.565,3.174,4.658,-0.411,5.257,4.263,2.732,3.138,4.022,6.231,4.689,4.516,9.723,3.535,3.366,8.598,2.391,-0.0…	MATGASAAVARVYEICVANVGAFVRTKVVERALRDAGITFLEVQKEPRDVFAFIRFATKDEADAQIKTIETLVLKGGRPLVVKPVSFS
job.pdb	MGYP002173302138.pdb.gz	11.300	106	69	7	57	152	4	94	4.636E+00	92	278	96	EMEEPDCAVRQIVKPTEGAAAGDRIRYVQYT------DSMFFSPITPYQRAWEALNRYKGV-DPGVLSGRTIIEARER---DIEKIAKIEVDCELYDTARTGLRGR	AANTVVVSSDAVTDP-AV-----KAETVSLVLTGLKWAVGCPPKVQ------SALLKLDGVSKATVTKTSAKVEIDRAKVADAQLIKAVEGAGKGY---GATVAKA	-45.006,-22.178,46.095,-44.197,-19.956,43.162,-41.113,-21.101,41.361,-39.765,-18.126,39.663,-37.956,-19.532,36.901,-34.850,-17.636,36.687,-34.919,-16.685,33.350,-31.398,-16.573,32.260,-31.265,-13.925,29.854,-28.484,-14.738,27.582,-27.597,-11.632,25.976,-26.247,-12.509,22.588,-23.602,-9.932,22.411,-23.298,-10.013,18.570,-19.619,-9.919,18.202,-19.568,-7.306,15.701,-17.018,-8.579,13.439,-14.205,-6.1…	MVLAANTVVVSSDAVTDPAVKAETVSLVLTGLKWAVGCPPKVQSALLKLDGVSKATVTKTSAKVEIDRAKVADAQLIKAVEGAGKGYGATVAKAKA
job.pdb	MGYP000176869011.pdb.gz	13.500	59	39	5	80	132	60	112	4.636E+00	92	278	144	RIRYVQYTDS----MFFSPITPYQRAWEALNRYKGVDP-GVLSGRTIIEA-RERDIEKI	NPRLVRFRCVQPDLIATTT-LANSITLT-----PGTLTISVEDDCYLVHALSERTAEDL	-6.942,13.708,19.445,-8.717,14.338,16.554,-8.976,11.007,15.634,-10.037,10.012,19.002,-12.482,12.670,18.881,-13.705,11.611,15.708,-14.158,8.255,16.787,-15.950,9.460,19.784,-18.049,11.614,17.663,-18.811,8.927,15.416,-19.785,6.958,18.197,-22.336,9.320,19.049,-23.630,9.591,15.818,-25.173,6.492,14.505,-23.076,6.216,11.749,-21.682,3.232,12.915,-22.904,0.234,11.240,-19.414,-0.410,11.229,-19.080,-2.050,1…	MAAALAVWLDSRLPLLESAEKFKRLRPWRWVIYFVWLLGQMLVSAVYVAKVILWRRDLLNPRLVRFRCVQPDLIATTTLANSITLTPGTLTISVEDDCYLVHALSERTAEDLLSGEMQARVARIFVDGPVPEVVELPVEEGTTS
job.pdb	MGYP001565250457.pdb.gz	12.900	139	82	6	4	136	29	134	4.636E+00	92	278	158	TAGNSHVAQNRR----NYMDPSYKLEKLRDIPEEDIVRLLAHRAPGEEYKSIHPPLEEMEEPDCAVRQIVKPTEGAAAGDRIRYVQYTDSMFFSPITPYQRAWEALNRYKGVDPGVLSGRTIIEARERDIEK--IAKIE	SNEKDTNVLERKIEEFLSKTFAYK-SKVMVRSLQQIKKVLAEVPPT--WKSRHD---------------------------LRCYIAFVKA---PTSAQEVMKQTPIKEDVDFLKAGSGVVYMSTLLNMLTKSGISKLA	-2.886,-16.310,7.550,-5.412,-18.664,9.049,-4.923,-17.145,12.410,-5.059,-13.682,10.957,-8.417,-14.502,9.199,-9.846,-16.002,12.399,-8.848,-12.942,14.390,-10.821,-10.704,12.013,-13.912,-13.040,12.085,-13.956,-13.297,15.880,-13.847,-9.457,16.092,-16.990,-9.012,13.998,-15.673,-8.698,10.502,-17.579,-10.588,7.711,-16.488,-12.160,4.398,-12.806,-12.206,5.482,-10.299,-13.151,2.755,-6.539,-12.980,2.779,-4.2…	MVDLKKSFEINGFDEVKTYIQSGNVIFASNEKDTNVLERKIEEFLSKTFAYKSKVMVRSLQQIKKVLAEVPPTWKSRHDLRCYIAFVKAPTSAQEVMKQTPIKEDVDFLKAGSGVVYMSTLLNMLTKSGISKLASKKIYQEITIRNYNTSQKIAELMR
job.pdb	MGYP001323273456.pdb.gz	13.000	69	48	4	80	141	91	154	4.636E+00	92	278	158	RIRYVQYTD---SMFFSPITPYQRAWEALNRYKGVDP-GVLSGRTIIEARERDIEKIA---KIEVDCEL	TATLVEFVPSQRTDIGLVIHANSITLT-----PGTIAVEVEPGRFLVHALTREGAAGLAGSEMDRRCAA	-18.427,18.875,-10.872,-18.642,19.251,-7.268,-16.346,16.382,-6.857,-13.667,17.803,-9.052,-13.812,20.978,-7.120,-13.378,19.212,-3.837,-10.448,17.346,-5.312,-8.832,20.641,-6.477,-9.181,22.116,-2.967,-7.797,19.001,-1.377,-4.804,18.967,-3.784,-4.138,22.672,-3.255,-4.281,22.292,0.582,-2.009,19.374,0.347,0.511,21.373,-1.613,0.340,24.322,0.780,1.006,21.899,3.693,3.997,20.443,2.000,5.555,23.747,0.734,6.1…	MARQFSALIALFLFWVLLSGMFTPFLLAAGAGSALAVLLFARRMDLVDHEGHPIHLGWWALFSYWPWLAREIVTSAWDVTKRILHPRLPITATLVEFVPSQRTDIGLVIHANSITLTPGTIAVEVEPGRFLVHALTREGAAGLAGSEMDRRCAALESS
job.pdb	MGYP000937097481.pdb.gz	7.800	114	84	6	46	153	45	143	4.636E+00	92	278	166	EEYKSIHPPLEEMEEPD-CAVRQIVKPTEGAAAGDRIRYVQYTDSMFFSPITPYQRAWEALNRYKGVDPGVL--SGRTII-EAR--ERDIEKIAKIEVDCELYDTARTGLRGRT	VSKAAAEGDPDAFRPPDAFDLGAWTRREPWEMALHEPMQVTLRLDRSVA-------GLARTRFGSALSCEEHPDGGRTVVLSVTNLEPLLGLVLSLW--------GRAAILSPS	7.658,-14.074,-5.416,8.501,-13.286,-8.751,11.051,-15.637,-9.530,13.424,-13.776,-11.613,14.244,-16.332,-14.197,17.801,-16.560,-15.094,17.575,-15.134,-18.466,15.462,-12.416,-18.190,17.080,-9.633,-19.851,17.886,-7.307,-17.262,15.226,-5.002,-16.936,17.509,-2.391,-17.639,15.493,-0.065,-15.782,16.241,3.403,-15.887,16.638,5.263,-12.798,15.431,8.604,-12.929,15.861,9.054,-9.423,16.871,7.557,-6.152,15.129,…	TGRWEPGAKPNAGWTPGLFLRRGVWHFVGFCHLRGDVRLFDVHRVSKAAAEGDPDAFRPPDAFDLGAWTRREPWEMALHEPMQVTLRLDRSVAGLARTRFGSALSCEEHPDGGRTVVLSVTNLEPLLGLVLSLWGRAAILSPSGAVRAFDARLDRLMADHEGEARQ
job.pdb	MGYP001424707863.pdb.gz	18.900	58	35	4	81	133	105	155	4.636E+00	92	278	168	IRYVQYTDSMFFSPITPYQRAWEALNRYKGV---DPGVLSG--RTIIEARERDIEKIA	SKRATYATPCFWSG--ET-----SLAQNPAVITTDAGWVDGEEVVQVQFDPREISRAA	14.603,-5.502,-10.630,12.221,-7.514,-12.639,12.581,-10.617,-10.624,12.214,-9.118,-7.212,10.658,-5.758,-7.336,8.484,-5.710,-10.415,6.974,-9.080,-9.863,3.491,-8.021,-9.060,1.456,-7.817,-12.346,-0.699,-4.816,-11.155,2.510,-2.873,-10.340,3.938,-3.628,-13.782,0.655,-2.644,-15.415,0.449,0.740,-13.572,4.123,1.512,-14.217,3.624,0.848,-17.967,0.462,3.072,-18.040,1.667,6.047,-15.899,5.440,6.077,-16.160,8.2…	FGQDVLTHPLMVELIADRFVPVAVFNNHPGSDAEVLRRYDEPSWNNPVVRFLGPDGAELLPKLEDRYAALGLHEKIVAVLERLGEDVPGYFRLLGRDLLVEYGLSKRATYATPCFWSGETSLAQNPAVITTDAGWVDGEEVVQVQFDPREISRAALDAFATTEGFNPV
job.pdb	MGYP000447009491.pdb.gz	8.800	90	70	6	57	136	121	208	4.636E+00	92	278	224	EMEEPD--CAVRQIVKPTEGAAA--GDRIRYVQYTDSMF----FSPITPYQRAWEALNRYK-GV-DPGVLSGRTIIEARERDIEKIAKIE	EERLPDYLPEELSVFELPEQTPKPAKPRWTTLYIGKGKKDKLNKVD--IVGFLYKKGGLVREDVGQVDVKEHYAFVAVRRSKVKQLLTLL	17.480,-2.061,-9.532,15.578,-4.395,-7.213,18.469,-4.561,-4.620,18.772,-0.763,-4.788,14.932,-0.360,-4.439,14.886,-2.669,-1.432,17.788,-0.814,0.321,16.097,2.557,-0.460,12.698,1.465,0.957,14.356,-0.012,4.064,16.276,3.320,4.535,13.022,5.306,4.108,11.534,3.061,6.878,7.817,3.391,7.629,7.326,6.457,5.395,4.535,6.092,2.725,6.153,5.307,-0.656,4.698,4.867,-4.129,6.893,2.859,-6.560,6.075,3.472,-10.228,6.537,…	KIATLYNLLCTLGSSSSIVFCNHRDAVDRVQKLLADKKLFAERFHGGMEQDDRERALYKFRNGSCPVLVSTDLAARGLDIPGIDNVVHYHMPVNEEAFTHRNGRTARWEARGSSFLLLHAEERLPDYLPEELSVFELPEQTPKPAKPRWTTLYIGKGKKDKLNKVDIVGFLYKKGGLVREDVGQVDVKEHYAFVAVRRSKVKQLLTLLRGEKIKGMKTLIEEAR
job.pdb	MGYP000460244417.pdb.gz	11.100	108	83	4	41	136	22	128	4.636E+00	92	278	224	HRAPGEEYKSIHPPLEEMEEPDCAVRQIVKPTEGAAAGDRIRYVQYTDSMFFSPITPYQRAWE----------ALNRYKGVDPGVLSGRTIIEARER-DIEKI-AKIE	ARGRGERAARGNQPLHHGGGGKSA-RRGADANENGGQKMQMKKIVLLKYGELVLKGLNRSYFDNLLLRRVRVLLKAMGGTYETDYAQSTLCIRGGEDADMDAVAARMK	-15.497,-26.782,-1.241,-12.133,-25.301,-1.719,-10.411,-28.488,-2.625,-12.776,-29.037,-5.379,-12.141,-25.684,-6.824,-8.526,-26.443,-6.889,-9.055,-29.743,-8.565,-11.242,-28.479,-11.282,-8.482,-26.520,-12.407,-5.896,-29.063,-12.667,-7.432,-29.764,-15.967,-7.021,-26.664,-17.799,-4.302,-27.336,-20.071,-1.277,-25.253,-19.329,-0.840,-23.893,-22.569,-0.211,-20.491,-21.715,3.218,-19.785,-22.621,4.451,-17.…	RLERLLDEEKDEPRAGRFRPFARGRGERAARGNQPLHHGGGGKSARRGADANENGGQKMQMKKIVLLKYGELVLKGLNRSYFDNLLLRRVRVLLKAMGGTYETDYAQSTLCIRGGEDADMDAVAARMKKVFGVASVCVGYECEKDMEAIRRTIAAHASELLRGASRFKCVAKRSDKRFPLGSPEICAECGALLLSLLPGLTVDVTEPEVCVTIEIRDRAAFVHG
job.pdb	MGYP000660864959.pdb.gz	12.800	78	43	4	80	138	15	86	4.636E+00	92	278	229	RIRYVQYTDSMFFSPITPYQRA-------------------WEALNRYKGVDPGVLSGRTIIEARERDIEKIAKIEVD	KTEYVCIIDILGTKE---KMKASIHHAANYIFKLHATILGCWREL-KYRDISVYPIMDGAYITASDKN--HMLSLVSD	36.277,-15.542,-10.827,36.046,-12.765,-8.432,33.085,-10.626,-9.138,34.324,-7.188,-9.629,31.431,-5.629,-7.959,32.686,-2.374,-8.832,32.177,-2.956,-12.402,29.744,-0.457,-13.687,27.631,-3.144,-15.089,26.664,-4.102,-11.769,26.348,-0.815,-10.305,23.088,0.077,-8.970,20.980,2.445,-11.078,20.283,5.808,-9.575,16.847,7.353,-10.275,14.717,10.206,-9.069,11.204,8.765,-8.798,8.045,8.288,-6.724,8.128,5.465,-4.12…	MSIDYFNSKYLPEEKTEYVCIIDILGTKEKMKASIHHAANYIFKLHATILGCWRELKYRDISVYPIMDGAYITASDKNHMLSLVSDIFKHLVSYLFKHDFKYWYLVRCSIAYGQTIHGRDIPYMASNEFEARVGYKEQLLIGSAMIAAYYGEGKAAPMGVYIDDSAHDIPNDWKWYSGFQDKVKDWSVRQFKVKIQNYYDWLGNHNNDKEYPAEKLAKHIELIKTYFEV
job.pdb	MGYP001765137519.pdb.gz	10.400	86	50	7	69	137	150	225	4.636E+00	92	278	240	VKPTEGAAAGDR------IRYVQYTDSM--------FFSPITPYQRAWEALNRYK--GV-DPGVLSGRTIIEARERDIEKIAKIEV	IAPL---AAQPRGVPQAAMVTLRIDAGRTDKLRPGDIVGALT------GDAGGLPKDAIGKIDVFATRSYVAIA-RNEGNHALAQL	11.212,13.775,-11.743,13.936,13.578,-9.214,17.612,12.787,-9.883,18.489,9.620,-8.052,21.826,8.168,-6.976,21.677,4.364,-7.415,23.122,3.591,-3.931,20.930,6.257,-2.271,17.635,5.740,-4.121,15.888,4.254,-1.100,16.816,7.156,1.305,15.747,9.569,-1.477,12.380,7.727,-1.749,11.986,8.062,2.045,12.781,11.835,1.784,10.088,12.217,-0.983,7.482,10.365,1.112,8.245,12.749,4.057,8.275,15.883,1.824,4.941,15.199,0.083,…	FFEADGARRAPQLAALLLQFKPESTVVFCNMRRDTEEVVGSLAHYGFTALALHGDMEQRDRDEVLVRFANRSCSVLVASDVAARGLDIDDIGAVVNYELPTDADTYLHRVGRTGRAGRDGLALSLVAPGERNRAALIEERQGTPIRYERIAPLAAQPRGVPQAAMVTLRIDAGRTDKLRPGDIVGALTGDAGGLPKDAIGKIDVFATRSYVAIARNEGNHALAQLRAGKIKGRRFRVNKL
job.pdb	MGYP001057038523.pdb.gz	14.800	54	44	1	83	136	225	276	4.636E+00	92	278	307	YVQYTDSMFFSPITPYQRAWEALNRYKGVDPGVLSGRTIIEARERDIEKIAKIE	LETYSIELEKEE--LEAAAGFMREAFTGINVKQKVKYLIFEAERTHIPAIIRLL	10.431,13.361,9.739,10.952,15.551,6.569,8.242,15.761,3.883,9.320,13.643,0.874,6.205,14.299,-1.194,3.490,16.970,-0.861,0.323,17.157,-2.963,-1.395,20.572,-2.945,-4.944,20.792,-4.309,-4.015,18.342,-7.171,-6.906,18.116,-9.665,-7.119,16.236,-13.006,-9.784,16.856,-15.637,-10.048,14.836,-18.888,-12.575,15.821,-21.578,-14.467,18.023,-19.102,-14.785,15.252,-16.511,-12.864,15.616,-13.222,-10.991,12.285,-12…	MSIAIQLENVTKTIKGRTIIDSLSFSIYEGEVFGFLGPNGAGKTTTIRMMVGLMKMSQGDIIISGHSVRTHFEEAIQQVGAIVENPELYKFLSGYENLKQYARMQKGISKQRINEVVELVGLGERIHDKVKTYSLGMRQRLGIAQSLLHRPKVLILDEPTNGLDPAGIKEIRQYIRDLAEKEGMAVIVSSHLLSEMEMMCDRIGILQKGKLIGVQSVRDWMENELETYSIELEKEELEAAAGFMREAFTGINVKQKVKYLIFEAERTHIPAIIRLLAEKELAVYEVKKESKSLEERFLEITQEQEVG
job.pdb	MGYP000228405149.pdb.gz	19.000	63	43	4	80	139	238	295	4.636E+00	92	278	309	RIRYVQYTDSMFFSPITPYQRAWEALNRYKG--VDPGVLSGRTIIEAR-ERDIEKIAKIEVDC	RYCTEAILEGAGLS----RKDLMSDLSRY-GDSVIIGGHENRYRIHVHTDRPAELFERLSGKG	-25.378,-27.655,4.968,-25.539,-23.995,4.514,-22.387,-22.650,6.027,-23.671,-20.204,8.559,-21.467,-17.217,7.936,-20.308,-16.091,11.388,-21.226,-12.544,11.997,-18.231,-10.253,12.453,-19.552,-7.144,14.197,-16.081,-5.985,15.406,-12.425,-6.358,14.419,-9.769,-6.930,17.123,-5.983,-6.813,16.662,-5.775,-10.577,16.020,-8.547,-10.683,13.400,-7.135,-7.632,11.601,-3.615,-9.169,11.521,-4.972,-12.574,10.355,-6.9…	MKNMIMKVAFLDGERLHNAFIAGTRALEGRKEYINSINVFPVPDGDTGDNMVSTLRHIAGNSLVCRSISKTCSSMADAALMGARGNSGLIIAQYIYGLSRALKDDTTVGTVAFAEGLVKAVPFAEEALSIPVEGTILTVLREWAEQVYSLSRGIRDFAVLLPSSIAAARRSLMDTPQRLEVLARNGVVDAGAQGFVDFLQGIRDFLEKGDLKSLMTGPVRLFREVHDEHPREEIPRYRYCTEAILEGAGLSRKDLMSDLSRYGDSVIIGGHENRYRIHVHTDRPAELFERLSGKGTLNDQKVDDMVRQV
job.pdb	MGYP000044098151.pdb.gz	9.600	124	68	4	51	137	2	118	4.636E+00	92	278	318	IHPPLEEMEEPDCAVRQIVKPTEGAAAGDRIRYVQYTDSMFFSPIT----------------------------------PYQRAWEALNRYK---GVDPGVLSGRTIIEARERDIEKIAKIEV	LATPKYNLKNKTTIRKEFIRNSED------WIFVQFDFRSFYDQFLLEFQVRKYFGFIGHDDMPYWLLLLPMGFRLAVAAAQATMWQFLN-FKFSSGVNATTCIDNVCFSGPRAQVYETINIFL	11.008,-21.724,10.042,7.652,-22.903,9.369,6.814,-22.314,5.924,4.997,-19.176,6.276,1.756,-19.665,4.767,1.852,-17.960,1.564,-0.591,-15.388,2.070,-1.678,-14.250,-1.185,-1.498,-10.672,-0.759,-3.656,-9.450,-3.342,-1.780,-7.125,-5.361,-3.073,-3.588,-5.383,-4.214,-3.948,-8.940,-6.471,-6.850,-8.037,-7.891,-4.859,-5.258,-8.565,-1.990,-7.629,-10.243,-4.231,-10.077,-12.564,-5.483,-7.426,-13.410,-1.956,-6.77…	FLATPKYNLKNKTTIRKEFIRNSEDWIFVQFDFRSFYDQFLLEFQVRKYFGFIGHDDMPYWLLLLPMGFRLAVAAAQATMWQFLNFKFSSGVNATTCIDNVCFSGPRAQVYETINIFLTRVMHCEFTLNGFENSNFLSMTEKEKHTMFKDLEEEEPEFLGEKYFFKQEKRCITEKTIKKLNVVWTVLKKELESKNQKKNCTCRQFFCLVGILVYCTEILDINTHYLFNVFKKIRNISSFLSTNEEKWDCGLTLHLSSNEYSMVEGWVNTILTNSPVQMTAGKKDIPPLNQMEAFIVVDASGWGWGALYFDENKKYKVN
job.pdb	MGYP003542529608.pdb.gz	11.500	104	57	9	61	152	267	347	4.636E+00	92	278	355	PDCAVRQIVKPTEGAAAGDRIRYVQYTDSM--------FFSPITPYQRAWEALNRYK--GV-DPGVLSGRTIIEARERDIEKIA-KIEVDCELYDTARTGLRGR	PTVNV--LTK-----IPAPRRVTMQINGGRKDKLRPGDILGALT-------GEGGVPGAQVGKIDIFDLHSYVAVD-REVAPAALRRLAEA--------GVKGR	14.952,13.692,-10.776,13.980,11.318,-7.994,16.071,10.896,-4.712,14.757,7.842,-2.774,16.531,5.937,0.026,16.183,2.513,-1.610,17.883,3.341,-4.820,21.606,3.156,-5.574,23.507,6.422,-5.232,25.434,6.202,-8.471,22.543,6.638,-10.887,21.298,9.534,-8.733,24.748,11.290,-8.851,24.958,10.875,-12.630,21.529,12.440,-12.982,22.422,15.383,-10.686,25.582,16.228,-12.789,23.291,17.070,-15.703,21.444,19.637,-13.617,17…	LTLCGGMAMGPQLNSLEFGAQVVVGTPGRVLKHLKQGSLSLTGLKTLVLDEADPLLDMGFHASMVEVLEFVPVKRQTLLFSATYSEEVRALSGRFQSNPVEVTVVSEATVSPIEQIFFEVDPKARVAAVAALLRRYQPESAVLFCNTKQRCEEVLTELRAQGFPVSALHGDLEQRDRDLVLVQFANRSRPLLVATDVAARGLDVKDLAAVINVEMAFDPETHVHRIGRTGRAGQTGLALSLCAASESHRSLAIAEYQDLTPVWQDLPTVNVLTKIPAPRRVTMQINGGRKDKLRPGDILGALTGEGGVPGAQVGKIDIFDLHSYVAVDREVAPAALRRLAEAGVKGRNFKARVLA
job.pdb	MGYP000184023795.pdb.gz	8.100	86	72	5	70	149	198	282	4.636E+00	92	278	367	KPTEGAAAGDRIRYVQYTDSMFFSPIT--PYQRAWEALNRYK--GV-DPGVLSGRTIIEA-RERDIEKIAKIEVDCELYDTARTGL	TTSESNKFTKTEETLFFSAGK-KEKISKGDILGFLTAKGGLEANEVGQIDISDHYSIVAIPAEKASMVLKRIQQEKIKNKKVKITI	-15.119,9.470,-20.395,-13.852,12.690,-18.872,-14.795,14.725,-21.894,-18.244,13.276,-21.705,-18.456,14.274,-18.035,-17.181,17.719,-18.516,-19.749,18.187,-21.336,-22.487,17.260,-19.043,-21.550,19.733,-16.366,-23.368,22.981,-16.144,-21.665,25.832,-17.758,-21.551,27.489,-14.456,-19.439,24.966,-12.810,-15.997,25.636,-11.850,-13.595,23.116,-13.150,-10.300,22.318,-11.433,-7.991,20.063,-13.267,-5.016,18.…	EMERLVRKMPNAARHIFTSATKMDPLPPFIKAEGLKTLDYLKESTLPQRLEIFNVKSEEKDKLKTLDSLLSDIDNGRTIVFVNYRDSVDRVYSHLKEQGLPVGLYHGGLEQIDREKAVSMLNNGTFKILVTTDLGARGLDISDIKNVIHYHMPVTEEVFTHRNGRSARVDASGSVYVIVGPGEKVPSFINFSDTFKPTTSESNKFTKTEETLFFSAGKKEKISKGDILGFLTAKGGLEANEVGQIDISDHYSIVAIPAEKASMVLKRIQQEKIKNKKVKITILATGFGISSVPGMQEKHDAEDEKRRQLEAEKAEENDERRTQYYDNPNRKSGQRKRSRIYLFGLDDLDNEEVISLVEMTPTFKRSK
job.pdb	MGYP003537179815.pdb.gz	7.500	106	64	6	79	169	377	463	4.636E+00	92	278	471	DRIRYVQYTDSMFFSPITPYQRAWEA------------LNRYK-GV-DPGVLSGRTIIEARERDIEKI-AKIEVDCELYDTARTGLRGRTVHGHAVRLDKDGMMFD	SELRTIFINGG----------KKQKLRAGDILGAMTAGIGLHKDEIGKIDILDFASYVAISKEKISFVLEKLSKEKIKGKYYRIYEK---------WQNKKGDINC	10.327,24.259,5.276,10.896,22.918,1.776,12.209,26.485,0.778,15.379,25.862,2.757,16.504,22.893,0.540,17.638,24.941,-2.566,15.155,23.112,-4.793,14.114,24.493,-8.228,11.279,26.982,-8.049,9.054,24.741,-10.240,9.566,21.815,-7.871,8.705,23.977,-4.780,5.462,25.200,-6.535,4.515,21.579,-7.207,5.119,20.517,-3.642,2.873,23.356,-2.396,0.164,22.356,-4.979,0.319,18.777,-3.674,-0.189,20.167,-0.047,3.423,19.456,…	KFSQLNLPKEFLTNLETLGYTKLTAIQQKSLPLSLDNKDLIAQAKTGSGKTVAFCIPIINKLNIKNFRIQSLILAPTRELANQIALEIRKLSRHIHNLKVLTLCGGTPFKPQVLSLSHEAHIIVATPGRVLKHIQQNNIDLENITTLVLDEADKMLDMGFYDDIMEIIDSLPKNRQTLLFSATYEKNIEKLASNVLLNPVVVKVENEEKVHIKQKFYSVEESNKTTLIPALISSNKAKSILIFCNMKITCDKLADDLYNLGLDVLTLHSDLEQKQRDETIILFSNKSYPILIATDVASRGLHIDDVDLVINYDLSLDEKIHTHRIGRTARAGKGGMAISLYTHNDYDRVELIKDTFTDIQEESVDKIEDDLSYKIDSELRTIFINGGKKQKLRAGDILG…
job.pdb	MGYP001061801153.pdb.gz	11.500	95	58	8	68	149	714	795	4.636E+00	92	278	802	IVKPTEGAAAGDRIRYVQYTDSMFFSPITPYQRAWEALNR--YKGVDPGVLSGRTIIE-ARERDI-EKIAKI------EVDCELYDTART---GL	NESKKLTK----DIRFVEYEI-----KIKNYKKYKDRISEFIIDTDSISYFDNKLKLKIDYLKNGVERFSKIYKTIDPERNFCF----NLKRIGV	-18.664,-5.587,24.828,-17.440,-2.157,24.901,-15.294,-1.464,21.853,-12.455,-0.092,24.088,-12.433,-3.267,26.196,-12.290,-5.255,22.947,-9.369,-3.139,21.518,-7.400,-4.232,24.641,-7.287,-7.687,23.387,-5.989,-6.794,19.951,-2.224,-6.940,19.219,-2.149,-3.437,17.481,-5.148,-1.522,18.879,-3.881,1.900,17.557,-4.760,0.668,13.948,-8.454,0.972,15.027,-8.436,4.449,16.589,-8.719,6.699,13.516,-6.015,8.981,14.974,…	MDVDKFLLKLRNPQAYTGKEINVVKKKFNKDSINICLIFPDKYEIGMSHYGIKILYHTLNNKKNVNAERCFLPEKESIELFKKYNFPLFSIENRVPLKDFDLIGFSILTEMNYTNILQILELSQIPLKTKDRDRNHPFIAAGGISVINPEPLREFIDFFCIGDGEVLFPDIIKIFFEINGRKSSRKSYLNMVDKIEGVYVPSLFPIKKEGKFYKPDLKSRKIKKRILNDIDNSFQFEKIIVPITNVVFNRLDVEIARGCPQTCRFCQAKSFYAPFRVKSLERNVDFIKHALNETGFESFSLLSLSSGDYPYITELIKLVPGVTNPHVSFSISSLRPSAISDDLLSAISCFRRTGITIVPEAGTERLRNVINKNVRDDEVFKAVELALKYNWKRIKLYFM…
job.pdb	MGYP001568321393.pdb.gz	18.700	64	39	5	80	136	4	61	4.926E+00	91	278	70	RIRYVQY--TDSMFFSPITPYQRAWEALNRYKGV-DPGVLSGRTIIEARE----RDIEKIAKIE	SEIKIKIEGMSCMHCV-----GRVKQALGALAGVSEANVEVGSASLKFDEAKLSRQDIEAA-IK	-18.313,-7.601,1.777,-17.152,-4.520,3.221,-14.761,-2.522,1.231,-12.795,0.092,3.039,-10.723,2.854,1.786,-7.600,4.099,3.556,-5.007,6.693,2.974,-1.551,6.153,4.356,1.267,8.591,4.559,4.578,6.945,3.727,8.077,8.227,4.472,11.271,7.493,2.610,9.990,7.528,-0.872,12.122,9.642,-3.061,11.603,8.571,-6.578,9.342,6.593,-8.897,11.264,3.416,-8.181,10.185,3.710,-4.585,6.567,4.226,-5.655,6.726,1.157,-7.837,8.026,-0.9…	QIMSEIKIKIEGMSCMHCVGRVKQALGALAGVSEANVEVGSASLKFDEAKLSRQDIEAAIKKAGYKVAAS
job.pdb	MGYP000392137921.pdb.gz	15.300	65	42	4	80	136	1	60	4.926E+00	91	278	71	RIRYVQYT----DSMFFSPITPYQRAWEALNRYKGVDP-GVLSGRTIIEARERDIEKI---AKIE	MSKLLKLSIDGMRCGGCV-----TRLTNTLRKLEGVELRHAAVGEAEVDYDEQRLSKEDIAAAIE	-16.111,-4.525,5.946,-13.922,-2.334,3.926,-11.303,-0.115,5.454,-9.198,2.626,3.929,-5.495,2.193,4.643,-2.786,4.793,3.972,0.758,3.500,3.783,4.029,5.309,4.019,6.690,3.344,2.149,10.499,3.664,2.092,12.921,2.388,-0.535,11.134,3.709,-3.558,13.002,6.008,-5.898,11.302,5.840,-9.297,8.388,4.906,-11.436,9.631,1.321,-11.698,9.193,1.001,-7.926,5.668,2.353,-8.201,4.903,-0.171,-10.929,6.163,-3.015,-8.821,4.169,-…	MSKLLKLSIDGMRCGGCVTRLTNTLRKLEGVELRHAAVGEAEVDYDEQRLSKEDIAAAIERIGFQVIGTSE
job.pdb	MGYP000533642020.pdb.gz	16.000	50	34	4	80	125	1	46	4.926E+00	91	278	72	RIRYVQYTDSMFFSPITPYQ--RAWEALNRYKGVDP--GVLSGRTIIEAR	MENAVEYEFKTEMSA---YRFLNTVKHLD-ADGLKVKFGKSDHHVSVKYR	10.978,14.516,-1.216,8.525,12.395,0.634,5.429,11.077,-1.082,2.454,9.081,0.108,-0.121,6.775,-1.445,-3.298,5.885,0.330,-5.278,2.707,-0.123,-8.781,2.070,0.974,-10.114,-1.425,1.639,-13.644,-2.728,2.201,-12.748,-4.642,5.268,-10.352,-3.973,8.102,-8.955,-7.451,7.653,-8.026,-6.808,4.102,-6.300,-3.538,5.130,-4.401,-5.419,7.801,-3.234,-8.058,5.359,-2.062,-5.413,2.901,-0.193,-3.541,5.604,1.543,-6.613,6.883,…	MENAVEYEFKTEMSAYRFLNTVKHLDADGLKVKFGKSDHHVSVKYRYILGEFDSTLSTLDDLARDLGGEEVS
job.pdb	MGYP000218403723.pdb.gz	7.500	79	56	5	80	149	2	72	4.926E+00	91	278	76	RIRYVQ--YTD----SMFFSPITPYQRAWEALNRYKGVDPGVLSGRTIIE---ARERDIEKIAKIEVDCELYDTARTGL	ETKTLKFFFAPMNDRVSYWGIIKEVEKTYKQT-----LSWGIYRFIWTFSLVIDETKEAETVERIKAIAEKH---NARL	15.686,6.491,-12.008,12.576,8.385,-11.260,10.639,7.880,-8.031,6.969,8.272,-7.527,4.686,8.222,-4.608,1.796,5.798,-4.589,-1.116,5.983,-2.262,-2.761,2.602,-1.421,-6.286,2.140,-0.172,-7.535,-0.969,1.694,-10.784,-2.295,3.000,-11.100,-5.193,5.364,-12.264,-8.469,3.944,-13.661,-9.338,7.439,-13.139,-8.489,11.161,-9.876,-10.300,11.333,-8.033,-7.727,9.282,-4.655,-6.734,10.587,-3.837,-3.288,9.275,-0.872,-3.1…	METKTLKFFFAPMNDRVSYWGIIKEVEKTYKQTLSWGIYRFIWTFSLVIDETKEAETVERIKAIAEKHNARLTNYF
job.pdb	MGYP001152542494.pdb.gz	17.000	82	56	6	79	155	3	77	4.926E+00	91	278	84	DRIRYVQYTDSMFFSPITPYQ--RAWEALNRYKGVDPGVLSGRTIIEA-RERDIEKIAKIEVDCEL--YDTARTGLRGRTVH	DERETRLFMISP-NSMLTPDQLVRTVHAM--NKGVKVKETCYGCLVEGPKAVVLDVLAQLRKKYRNEVF----SKPRAYLTS	-12.383,-9.163,11.066,-9.332,-11.425,11.315,-6.961,-10.349,13.982,-4.450,-11.141,11.651,-1.999,-8.472,11.039,0.007,-8.425,7.949,2.747,-6.416,6.413,2.826,-5.866,2.654,5.087,-4.132,0.221,3.304,-2.021,-2.396,5.395,-1.350,-5.434,4.986,0.307,-8.788,5.534,-1.448,-11.941,8.856,-0.615,-13.610,6.993,0.693,-16.552,4.653,2.771,-14.472,4.396,6.501,-14.811,3.516,6.494,-11.189,6.221,7.624,-8.852,6.860,6.017,-5…	MSDERETRLFMISPNSMLTPDQLVRTVHAMNKGVKVKETCYGCLVEGPKAVVLDVLAQLRKKYRNEVFSKPRAYLTSDPRRCRA
job.pdb	MGYP002777435557.pdb.gz	16.000	81	46	6	64	133	3	72	4.926E+00	91	278	87	AVRQIVKPTEGAAAGDRIRYVQYT---DSM--FFSPITPYQRAWEALNRYKGVDP-GVLSGRTIIEARER-----DIEKIA	ESRTHTRAPE-----GRMDRVTVTIEGMSCQHCVKA------VRGALETLPGVRIDDVAVGSATLTLDPAHGGTPAVVEEA	-34.786,-28.792,20.623,-34.483,-25.977,18.175,-30.904,-26.034,17.287,-29.878,-22.382,17.465,-27.716,-22.284,14.566,-25.798,-19.395,15.709,-25.111,-17.632,12.617,-21.699,-16.578,13.197,-21.308,-13.537,11.249,-18.025,-13.577,9.716,-16.147,-10.552,10.373,-16.291,-8.396,7.413,-12.900,-7.873,6.390,-12.009,-4.273,6.426,-10.491,-3.081,3.300,-8.592,0.128,3.592,-7.758,2.261,0.722,-4.556,4.179,1.444,-2.244…	AWESRTHTRAPEGRMDRVTVTIEGMSCQHCVKAVRGALETLPGVRIDDVAVGSATLTLDPAHGGTPAVVEEAVRDAGYDVTGVRAAA
job.pdb	MGYP001236420729.pdb.gz	22.200	90	53	8	82	166	1	78	4.926E+00	91	278	91	RYVQYT--DSMFFSPITPYQRAWEALNRYKGVDPGVLSGRTIIEARERDIEK-IAKIEVDCELYDTAR--TGLRGRTVHGHAVRLDKDGM	MIKTFVVMLST-DSDLTPSILA-EKIALVSGVEYKETCYGLLLEGEEAALEKALAELR---KL-DPNRIFYKVRGYRIG------DKRIC	-3.314,-13.560,13.493,-2.150,-10.209,12.421,-0.089,-10.032,9.267,1.581,-7.307,7.332,1.406,-7.069,3.555,3.562,-4.926,1.347,1.549,-4.007,-1.746,3.549,-3.130,-4.846,2.781,-2.175,-8.420,4.175,-3.416,-11.569,6.531,-1.048,-13.396,3.933,-0.847,-16.058,1.228,0.412,-13.754,0.080,3.999,-14.001,-1.091,3.806,-10.470,0.905,5.073,-7.562,1.062,3.876,-3.990,-0.703,7.089,-2.989,-3.673,6.218,-5.116,-3.734,2.737,-3…	MIKTFVVMLSTDSDLTPSILAEKIALVSGVEYKETCYGLLLEGEEAALEKALAELRKLDPNRIFYKVRGYRIGDKRICRAKRGGGPRPGYH
job.pdb	MGYP003597334751.pdb.gz	11.500	69	58	1	69	137	1	66	4.926E+00	91	278	91	VKPTEGAAAGDRIRYVQYTDSMFFSPITPYQRAWEALNRYKGVDPGVLSGRTIIEARERDIEKIAKIEV	SAPKNYGVDNENYRYDVIFLKD---TITVDEAMKDITLREGIDEVFVGNNILFFRRLFINLTKSKLGKI	-11.237,-0.109,-8.792,-7.525,0.452,-8.936,-5.994,3.729,-10.258,-5.155,3.846,-13.944,-1.919,2.011,-14.671,-1.430,0.812,-11.253,0.815,-2.333,-11.352,2.149,-1.746,-14.862,5.737,-0.641,-14.076,6.872,-3.526,-11.951,10.428,-3.159,-13.035,10.829,0.127,-11.226,7.999,0.240,-8.686,6.805,-1.916,-5.877,2.998,-2.127,-5.812,1.198,-3.066,-2.550,-2.494,-3.214,-1.729,-3.839,-2.696,1.753,-7.364,-4.000,2.476,-9.258…	SAPKNYGVDNENYRYDVIFLKDTITVDEAMKDITLREGIDEVFVGNNILFFRRLFINLTKSKLGKIVASPVYKHITIRNWKTSTKLLEMMK
job.pdb	MGYP001458760131.pdb.gz	10.100	79	53	6	80	149	26	95	4.926E+00	91	278	96	RIRYVQY-TDSMFFSPITPYQRAWEALNRY-KGVDPGVLS--GRTIIE-----ARERDIEKIAKIEVDCELYDTARTGL	GLYMFKFIVKSKSHQ----IDKLKDLFNNPSEGVSLVNSSKNKFQSLTITIEMKSPLEVIAIYKKASEFE-----GVII	-0.092,-6.497,-9.334,0.445,-9.389,-11.749,-0.587,-8.167,-15.081,-2.289,-11.341,-15.808,-4.820,-11.274,-13.198,-8.062,-9.650,-13.232,-7.945,-6.800,-10.721,-11.397,-7.685,-9.358,-10.486,-11.278,-8.689,-7.255,-10.245,-7.181,-8.822,-7.828,-4.656,-11.603,-10.308,-3.840,-9.073,-12.961,-2.905,-6.918,-10.466,-1.127,-9.931,-9.322,0.974,-10.766,-12.899,1.952,-7.219,-13.580,2.977,-7.199,-10.499,5.116,-10.48…	MNSKENPDDFYERFQQQLEESQNWPGLYMFKFIVKSKSHQIDKLKDLFNNPSEGVSLVNSSKNKFQSLTITIEMKSPLEVIAIYKKASEFEGVIIL
job.pdb	MGYP000150260672.pdb.gz	14.400	97	59	7	68	152	13	97	4.926E+00	91	278	97	IVKPTEGAAAGDRIRYVQYTD---SMFFSPITPYQRAWEALNRYKGVD---PGVLS--GRTIIEARER----DIEKIAKIEVDCELYDTARTGLRGR	VLSFATAAAA--AERTITLAVEGMTCSMCP----KTVQKAINAVPGVSQCTASYEDKVGTAVVTFEDSVTSINIIVAASAEIGY------PAQLVIQ	-20.276,-68.038,-9.257,-20.089,-64.633,-9.856,-19.109,-62.618,-7.074,-17.948,-60.313,-9.556,-18.471,-56.908,-8.865,-19.345,-55.647,-5.798,-16.867,-53.099,-5.704,-17.713,-50.191,-7.601,-19.169,-47.332,-6.496,-17.389,-45.039,-4.566,-19.045,-41.721,-5.069,-16.459,-39.149,-5.466,-17.201,-36.127,-3.480,-15.500,-33.276,-5.069,-15.318,-30.627,-2.526,-14.393,-27.511,-4.201,-12.801,-25.157,-1.855,-13.602,…	MKQLLRMALFGFVLSFATAAAAAERTITLAVEGMTCSMCPKTVQKAINAVPGVSQCTASYEDKVGTAVVTFEDSVTSINIIVAASAEIGYPAQLVIQ
job.pdb	MGYP000911761179.pdb.gz	16.400	73	54	5	66	132	3	74	4.926E+00	91	278	98	RQIVKPTEGAAAGD-RIRYVQYTDSMFFSPITPY---QRAWEALNRY-KGV-DPGVLSGRTIIEARERDIEKI	RDAAAPAESATDPDADMATLFLNVGRK-HLVRPADIAKLIAEATDLPPDAVGTIELRPKHSLVEVVAGEAERI	-21.238,-28.685,-8.236,-21.713,-25.392,-10.090,-18.306,-23.720,-10.206,-19.235,-20.138,-10.500,-16.646,-19.382,-13.049,-15.919,-16.023,-11.584,-14.471,-14.135,-14.491,-10.931,-13.552,-13.655,-11.122,-10.191,-12.407,-9.144,-8.749,-15.284,-6.989,-6.917,-13.085,-4.098,-8.293,-14.804,-1.571,-5.671,-14.179,0.643,-5.291,-17.039,4.041,-6.317,-15.946,5.371,-3.245,-17.651,3.095,-0.951,-15.985,4.406,2.168,…	WARDAAAPAESATDPDADMATLFLNVGRKHLVRPADIAKLIAEATDLPPDAVGTIELRPKHSLVEVVAGEAERILARLTGRTLKGIALTPARAIPGAE
job.pdb	MGYP003345562549.pdb.gz	13.700	116	77	9	45	152	4	104	4.926E+00	91	278	121	GEEY-KSIHPPLEEMEEPDCAVRQIVKPTEGAAAGD---RIRYVQYTDSMFFSPITPYQRAWEALNRYKGVDPGVLSG-RTIIE---ARERDIEKIAKIEVDCELYDTARTGLRGR	GNRYGKTVN--LGRVVSCKP----YNKPFDGSRNKDRIERTDTVEFEL---IDKRNALERVLLHFAHFE-KEAERLDGDRYLVRITYNKDDETELVIRILSF-----GPMIKVVSP	7.876,-5.369,-16.497,8.252,-1.794,-17.660,8.178,-0.953,-21.171,10.029,2.091,-22.300,7.045,3.973,-22.839,6.762,7.102,-21.053,3.843,5.392,-19.819,4.974,2.577,-18.000,3.248,-0.504,-18.970,2.047,-2.953,-16.493,2.418,-6.564,-17.532,0.657,-9.475,-15.942,3.110,-12.162,-15.504,0.481,-14.869,-15.731,-0.391,-13.827,-19.166,3.038,-14.239,-20.303,2.903,-16.980,-22.767,6.518,-17.392,-23.659,9.859,-16.152,-22.…	ISSGNRYGKTVNLGRVVSCKPYNKPFDGSRNKDRIERTDTVEFELIDKRNALERVLLHFAHFEKEAERLDGDRYLVRITYNKDDETELVIRILSFGPMIKVVSPQSFVNLIKERLINQKKL
job.pdb	MGYP003351064675.pdb.gz	8.900	112	83	5	46	152	35	132	4.926E+00	91	278	151	EEYKSIHPPLEEMEEPDCAVRQIVKPTEGAAAGDRIRYVQYTDSMFFSPITPYQRAWEALNRYKGVDPGVLS--GRTIIEA---RERDIEKIAKIEVDCELYDTARTGLRGR	EGEVSLGAAGAFEIPPDFVASDHIEDRAWMLGDGPPLTMLVLADATIAP---ILLG----DLGDDAEVIAVSADGSQEIGITVTAPGALRNHLLGYLDG-------VEVVGP	9.975,12.174,-18.773,12.107,9.936,-16.542,15.759,9.646,-15.614,15.930,5.986,-14.513,18.347,5.473,-11.654,17.609,1.811,-11.033,15.297,-1.134,-10.892,13.872,-2.831,-7.835,11.576,-5.631,-7.033,8.910,-5.362,-4.443,6.076,-7.899,-3.759,6.654,-9.542,-7.120,6.412,-6.398,-9.058,9.229,-4.617,-10.913,9.788,-0.954,-10.414,11.709,1.594,-12.449,12.977,4.145,-9.928,14.239,7.518,-11.210,13.831,11.277,-11.379,10.…	SLEPYGIAVRRGHWYVVGRDLDREAIRAFRADRIEGEVSLGAAGAFEIPPDFVASDHIEDRAWMLGDGPPLTMLVLADATIAPILLGDLGDDAEVIAVSADGSQEIGITVTAPGALRNHLLGYLDGVEVVGPESERAAMVAWLEGFVESAP
job.pdb	MGYP001558680313.pdb.gz	11.800	118	68	5	21	136	49	132	4.926E+00	91	278	157	SYKLEKLRDIPEEDIVRLLAHRAPGEEYKSIHPPLEEMEEPDCAVRQIVKPTEGAAAGDRIRYVQYTDSMFFSPITPYQRAWEALNRYKGVDPGVLSGRTIIEARERDIEK--IAKIE	DYK-STVLVRSQEEIKKVLSE---------VPKEWKKSKD--------------------LRCYITFIKE----ISAKETAKEVELQEGVDFVKVGEGVLYLSTTLDGLRKSKISKLI	-0.304,-8.695,15.288,-2.217,-11.316,17.176,-4.285,-8.629,18.017,-5.283,-7.493,14.639,-6.304,-11.005,13.415,-8.417,-11.527,16.562,-10.052,-8.140,16.160,-11.012,-8.886,12.515,-12.302,-12.419,13.341,-14.282,-11.108,16.318,-16.044,-8.738,13.896,-17.064,-11.513,11.456,-14.211,-11.462,9.001,-13.217,-14.994,7.730,-9.919,-16.557,6.601,-7.923,-13.747,8.200,-4.163,-13.679,7.617,-1.713,-11.053,8.677,1.744,-…	MADLKAVFEKNGFTNVLTYIQSGNVIFDSDENEKELEEKIESILSKAFDYKSTVLVRSQEEIKKVLSEVPKEWKKSKDLRCYITFIKEISAKETAKEVELQEGVDFVKVGEGVLYLSTTLDGLRKSKISKLITKKIYRYMTMRNYNTTQKILELMEK
job.pdb	MGYP000723862634.pdb.gz	11.500	95	71	5	46	135	9	95	4.926E+00	91	278	164	EEYKSIHPPLEEMEEPDCAV--RQIVKPTEGAAAGDRIRYVQYTDS-MFFSPITPYQRAWEALNRYKGVDPGVLSGRTII--EARERDIEKIAKI	HTTQTL-----THKLKPQATQNQQDLLPKT---TNHKTVKAKITIKGKKVQEVGYRLFLLSRAHNLKGFEASNIGEDLIILIEGDDTTVNKFIQI	50.642,3.449,9.700,48.248,0.986,11.058,46.172,1.855,14.259,43.887,-1.107,15.364,41.816,0.257,18.261,40.229,-2.674,20.119,37.458,-1.256,22.360,36.702,-3.917,25.003,33.161,-3.628,26.040,32.862,-5.274,29.528,29.787,-7.544,29.991,28.433,-6.483,33.368,26.401,-9.481,34.459,23.735,-7.780,36.569,22.391,-10.692,38.565,19.050,-9.216,39.468,17.663,-11.476,42.204,14.059,-12.015,41.174,11.910,-12.018,44.340,9…	MDKTSTSNHTTQTLTHKLKPQATQNQQDLLPKTTNHKTVKAKITIKGKKVQEVGYRLFLLSRAHNLKGFEASNIGEDLIILIEGDDTTVNKFIQIIKSEKPPLAEVSEVIVEDYTGEVMDVKEYREQVSLEQLTKIATVGVEMRDDIKEMKGDIKEMKGDIKTM
job.pdb	MGYP001322256917.pdb.gz	13.500	59	42	3	80	132	41	96	4.926E+00	91	278	172	RIRYVQ----YTDSMFFSPITPYQRAWEALNRYKGVDPGVLSGRTIIEAR--ERDIEKI	PINYKYKIKIFTN---INNIENKNIKYNLSNYLNNTNCYQNGDYYQIKSHINKNNYQKI	-19.370,-1.733,22.788,-21.601,-4.244,24.417,-19.974,-7.509,25.116,-19.041,-8.899,21.748,-21.052,-6.417,19.611,-20.235,-3.074,17.859,-23.221,-0.824,18.588,-22.154,2.068,16.376,-19.361,4.121,14.712,-19.036,7.628,16.083,-17.791,10.470,13.730,-17.466,14.208,14.195,-20.821,14.616,12.481,-23.021,11.593,13.431,-23.369,8.043,14.825,-23.637,5.264,12.230,-25.606,2.226,13.358,-25.573,-1.099,11.387,-26.220,-…	TNYKKITGINTDKKVFIADKYIINLDDNNIKLLNSININIPINYKYKIKIFTNINNIENKNIKYNLSNYLNNTNCYQNGDYYQIKSHINKNNYQKIKLGSNWDSFSKMSYLNLLEIKDYKKIQYFLQKEHYIHNHLPLATKEKYNNLILNGKYRNMDCDMSFGVADMIQELI
job.pdb	MGYP001182281458.pdb.gz	16.300	61	45	3	80	136	46	104	4.926E+00	91	278	180	RIR----YVQYTDSMFFSPITPYQRAWEALNRYKGVDPGVLSGRTIIEARERDIEKIAKIE	SLRSNLHDITYTNSPTLSK-KLTQIAQSFSNQHY-LTISRGLLQTSIILHSEELPRVLELL	-25.752,-12.317,-1.019,-23.690,-14.860,0.797,-26.236,-17.658,0.916,-25.815,-18.642,-2.684,-22.065,-18.668,-2.233,-22.297,-20.728,0.919,-24.641,-23.301,-0.733,-22.311,-23.494,-3.721,-19.406,-24.116,-1.386,-21.273,-26.547,0.871,-22.997,-28.463,-1.895,-26.309,-28.494,-0.081,-29.156,-26.230,0.835,-28.253,-24.189,3.871,-30.963,-22.334,5.825,-30.612,-18.597,6.128,-30.700,-19.154,9.874,-27.699,-21.462,9…	YLKPEVEKEVGERVSEAAVLMAIRRYQKKGAAKSAKRAQDYLGDLSLRSNLHDITYTNSPTLSKKLTQIAQSFSNQHYLTISRGLLQTSIILHSEELPRVLELLQTEHLEMRVDSVSAITLQIKRGYGQLPGILAFPLSLLAWRGIPVVEIVSTYDELNIILHKTDVEKAVAALNNSLST
job.pdb	MGYP002619836021.pdb.gz	13.400	82	49	6	77	152	112	177	4.926E+00	91	278	195	AGDRIRYVQYTDSMFFSPITPYQRAWEALNRYKGVDPGVL-SGRTIIE---ARERDIEKI--AKIEVDCELYDTARTGLRGR	NLDEPFLVQLLIDKKVA----KYFKRKA---YAGATIYEQDDGGLVLECEISHEMQIKPLIYEYIP---------HIRVIEP	23.504,16.708,37.400,23.144,15.538,33.935,19.469,15.600,33.836,18.796,12.873,31.570,15.973,14.294,30.117,13.999,11.279,29.625,12.618,11.904,26.551,9.103,11.352,27.410,8.302,10.061,24.075,9.614,6.971,22.620,8.789,6.998,18.881,9.929,3.904,17.541,9.964,4.349,13.970,11.455,1.209,13.117,12.707,2.788,10.172,15.490,1.031,8.423,18.872,2.661,8.848,20.018,4.309,5.696,23.801,4.341,5.131,25.514,7.266,3.351,2…	LSQQIEQPIYISTQSESLDDDDLLNFDFIEKAITKRVELAFQYEGKAYQIKPIKLACFSGFWYVLALDSADKDTFKKFYFKQIKHLQALQSKFTLDERVEKRLKNAHSVWFNLDEPFLVQLLIDKKVAKYFKRKAYAGATIYEQDDGGLVLECEISHEMQIKPLIYEYIPHIRVIEPAWLNETLKKELSDFAKSL
job.pdb	MGYP003555779073.pdb.gz	13.600	73	56	3	63	133	71	138	4.926E+00	91	278	200	CAVRQIVKPTEGAAAGDRIRYVQYTDSMFFSPITPYQRAWEALNRYKGVDPGVL--SGRTIIEARERDIEKIA	SKLLSTTGIPDYARNGDGTACFVLGF---YPNLSEKQIAAELTK--IGASFVFQHEFAFVNVTISEEKLDQIA	2.345,16.135,9.532,4.012,12.763,10.044,7.725,13.182,10.574,7.826,16.593,9.092,5.932,15.577,5.936,2.412,15.810,4.492,1.435,12.766,2.413,-0.432,13.996,-0.703,-1.568,13.341,-4.249,0.238,15.814,-6.494,-1.412,16.210,-9.926,0.342,17.898,-12.853,-1.030,19.381,-16.142,1.344,17.013,-17.941,3.605,14.174,-16.734,6.635,15.916,-15.273,9.965,15.180,-17.058,13.016,13.879,-15.098,14.489,17.398,-14.718,11.282,18.…	AVNGYYYRIMQFYAVPNQAKKEALKTLGILFFDYLPKNAFLVAIPENLTESKISQFNIRNIAPVQKEMKLSKLLSTTGIPDYARNGDGTACFVLGFYPNLSEKQIAAELTKIGASFVFQHEFAFVNVTISEEKLDQIAANELFYYIQETDPVGEPENFRARTDHRVNVLQGNYVGGLNYDGTNVLVAHGDDGDIGPHIDY
job.pdb	MGYP001576262440.pdb.gz	12.700	94	56	5	58	136	1	83	4.926E+00	91	278	228	MEEPDCAVRQIVKPTEGAAAGDRIRYVQYTDSMFFSPITPYQRAWE--------ALN-------RYKGVDPGVLSGRTIIEARERDIEKIAKIE	MEHTNTGLLRGQTP--------EEQYIAFIDILGFAR--KVKEEYDDIIEAYENILNDAQLLTVMVPGIRLRIFSDSLMVTSKDL-ISIISSVN	24.819,9.909,-32.225,23.377,7.978,-29.482,24.553,9.731,-26.433,24.409,7.064,-23.947,23.413,8.933,-20.840,25.312,6.633,-18.721,26.438,9.407,-16.588,23.361,10.357,-14.934,23.242,7.839,-12.211,27.134,7.813,-11.684,26.947,10.870,-9.364,24.105,10.031,-7.306,24.664,8.766,-3.730,22.195,6.063,-3.041,19.960,6.881,-0.034,18.323,4.371,2.262,14.515,4.575,1.868,11.253,2.690,2.341,9.245,2.008,-0.844,5.641,0.82…	MEHTNTGLLRGQTPEEQYIAFIDILGFARKVKEEYDDIIEAYENILNDAQLLTVMVPGIRLRIFSDSLMVTSKDLISIISSVNALHHVTLIHNCLIRGGIGYGKHVEVAESGNLYVVSQSLIRAIEIEKSIKNPCVVLHPDIEIPREWWPPVPNPFLRKLMYYEGNIIVSPFNIMWGESAMTRVSMMLERYPEHHDKFKWFLKLYETVWSAKPLVPPEIAKSYCKGEF
job.pdb	MGYP001626493672.pdb.gz	10.800	129	71	5	9	136	65	150	4.926E+00	91	278	228	HVAQNRRNYMDPSYKLEKLRDIPEEDIVRLLAHRAPGEEYKSIHPPLEEMEEPDCAVRQIVKPTEGAAAGDRIRYVQYTDSMFFSPITPYQRAWEALNRYKG-VDPGVLSGRTIIEARERDIEKIAKIE	EEEKINANIKETD------------SIMKIVN-----------------------LIKDF-KQDFKILSGIRVESFLMQKSK-------DNNNFIALVRKEVECEFTELQNACIFTIERHNKEKLANLA	-38.572,-32.438,18.992,-35.081,-33.646,18.488,-34.985,-32.263,15.060,-36.181,-28.825,16.152,-33.488,-28.664,18.864,-30.886,-29.464,16.328,-31.990,-26.835,13.937,-32.143,-24.073,16.624,-28.628,-24.897,17.658,-27.356,-24.744,14.161,-28.904,-21.283,13.612,-27.439,-19.968,16.851,-24.007,-21.379,16.069,-24.039,-19.773,12.551,-25.049,-16.463,14.155,-22.318,-16.722,16.907,-19.684,-17.579,14.186,-20.809,…	SKKILKDFKEIEFDKINKYGQKIRSLESSLIKQKTSNIEIKSLQQVFHEADKIKIYEEVNDIKKEEEKINANIKETDSIMKIVNLIKDFKQDFKILSGIRVESFLMQKSKDNNNFIALVRKEVECEFTELQNACIFTIERHNKEKLANLANKEGINLVKIPEMNGKVEEIIRDQQTLKKKNEERRFELNKRLEKISKKYYGIVANLKEYLDIEIKKTSIIPKVGSTDY
job.pdb	MGYP000982318914.pdb.gz	11.600	77	45	3	80	138	17	88	4.926E+00	91	278	241	RIRYVQYTDSMFFSPITPYQRAWEALNR----------------YKGVDPGVLSGRTIIEARERDI--EKIAKIEVD	GSEYVCWLDMMGTQQ-----KMIDSMPRATIHIFKFHSILAKAKSENVSIYPVMDGVYISAKTFDDLTSYLISVFTA	9.707,-21.931,-29.927,13.014,-20.998,-28.793,12.955,-17.803,-27.008,15.642,-15.885,-28.429,16.962,-13.875,-25.793,15.726,-10.803,-27.163,18.427,-8.368,-26.637,17.929,-6.407,-23.577,20.072,-3.405,-24.327,21.330,-2.419,-20.863,22.759,0.821,-22.236,19.290,1.801,-23.320,17.844,1.587,-19.832,17.433,5.013,-18.383,18.805,5.891,-14.945,16.351,5.272,-12.195,14.722,8.355,-10.657,14.500,8.783,-6.888,10.859,…	MIFKDEYFNEKAVPPAGSEYVCWLDMMGTQQKMIDSMPRATIHIFKFHSILAKAKSENVSIYPVMDGVYISAKTFDDLTSYLISVFTALGGIIISTKKPENRFLVRGGIAFGPLLHGHDVPEQASIALHERQDIRNQILVGPSMSQAYQTESQAPPFGICLHDSVRLYALRTKKPPRYFDKWWKWWSSCATQDFSDGEFLQQLRTSINEYFDYACKHSYTLSYEKSSITKHKEQFAEYFLE
job.pdb	MGYP001269106044.pdb.gz	17.500	114	70	8	33	139	100	196	4.926E+00	91	278	274	EDIVRLLAHRAPGEEYKSIHPPLEE----MEEPDCAVRQIVKPTEGAAAGDRIRYVQYTDSMFFSPITPYQRAWEALNRYKG--VDPGVLSGRTIIEAR-ERDIEKIAKIEVDC	EGMLRSLA----NEAFAAE---AEEAYRFAPDPD-ALRDWTPLPE-----YRYCTEAYVR----EPREGELDALREFLRGRGNSIALVAQGGFIKLHIHTDEPQEILGRLAQIG	-7.322,-4.307,15.190,-9.719,-2.125,17.122,-12.363,-4.778,16.786,-9.991,-7.451,17.891,-8.844,-5.462,20.917,-12.307,-5.829,22.379,-11.901,-9.474,22.702,-9.950,-11.664,25.012,-9.756,-14.264,22.309,-10.009,-14.169,18.583,-12.279,-16.741,16.964,-13.651,-17.032,13.375,-16.745,-14.853,13.990,-14.662,-12.105,15.568,-12.053,-12.304,12.795,-14.854,-11.987,10.178,-16.392,-9.075,12.164,-12.927,-7.367,12.147,…	FSVAERYERLDRERLHEGFAAGAYQVNSSLFTPVEGTMITIIASMTRALRESGDRDLGACLGQALSAGRESLFETPRLLPLLAKAGVVDSGALGFIFIVEGMLRSLANEAFAAEAEEAYRFAPDPDALRDWTPLPEYRYCTEAYVREPREGELDALREFLRGRGNSIALVAQGGFIKLHIHTDEPQEILGRLAQIGTVEGSKVEDMREQMDRLEAEDQQDNRCAVLACVPGPGFEDIFAELGAAACVVYGRELPSAGALLEALSALDATAIILL
job.pdb	MGYP000860640422.pdb.gz	15.100	66	42	2	81	133	38	102	4.926E+00	91	278	286	IRYVQYTDSMFFSPI-------------TPYQRAWEALNRYKGVDPGVLSGRTIIEARERDIEKIA	NEYVLWIDNMGTSARMSVSIQQSANFLLKLHQAIQKASEGKNGLRVYPIMDAAYVTSKTQD-EMLS	-3.045,-11.904,-55.268,-5.245,-9.682,-53.231,-3.666,-6.234,-53.494,-5.100,-5.470,-50.143,-3.078,-8.185,-48.466,0.111,-6.821,-50.071,-0.521,-3.336,-48.826,-1.067,-4.560,-45.391,2.240,-6.371,-45.308,4.154,-3.371,-46.693,2.587,-1.051,-44.184,3.381,-3.397,-41.417,6.973,-3.716,-42.471,7.450,0.009,-42.870,5.996,0.646,-39.522,8.332,-1.837,-38.133,11.360,-0.237,-39.795,10.489,3.239,-38.599,9.768,1.847,-3…	MDMQRMWGKIFYVMQTKEIFKKFSLYVKTNVDDIPLANEYVLWIDNMGTSARMSVSIQQSANFLLKLHQAIQKASEGKNGLRVYPIMDAAYVTSKTQDEMLSFINSLFTILTLEFIRQEDPEHQFLVRGSLSYGPVYHAQDLIPWMTRDESGDESGDESGDESGDESYWEKVLLGIPIIQAYDSEGKAPPMGVFVHETARAFSPENEKLLPYVWDVWQVPQLLKGNNLGIDGNELWFELNKSLILYFDWCKQHSLRIGYSEDAIERHKKLWEAYYKRYQDIYANKK
job.pdb	MGYP000728178637.pdb.gz	10.400	105	65	7	58	152	173	258	4.926E+00	91	278	293	MEEPDCAVRQIVKPTEGA----AAGDRIRYVQYTDSMFFSPITPYQRAWEALNRYKGVDPGVL-SGRTIIEAR-----ERDIEKIAKIEVDCELYDTARTGLRGR	FEPPEGTIDQA----MRSAWDIIADQPATDVVLRFDAAVA-----ARVRET-TWHPSERVELATDGSLTWRARVSGTIEIRVWILQW---------GHQVEVLEP	-15.290,26.900,-2.548,-13.271,24.075,-1.460,-10.014,24.550,-3.004,-9.116,21.421,-4.697,-6.189,20.025,-3.239,-3.626,20.820,-5.758,-1.403,17.957,-6.612,1.701,19.250,-5.065,3.473,16.138,-5.270,3.778,16.043,-8.869,4.691,19.623,-9.531,7.218,19.777,-6.870,8.627,16.524,-7.950,8.813,17.559,-11.519,10.537,20.809,-10.606,12.951,19.043,-8.475,13.688,16.579,-11.159,14.139,19.137,-13.829,16.558,21.015,-11.752…	MKDKPTNIGASVTARLLNRTRQSGEDYQVILGSYCTARFLYRIGVSVSRDRFVLKGATLLRLLSDPDQRERLNDISWRSIEAMARRPTDAEYSHHLRLLTQAWAERRTVRFTYDASIHDRARRSREAVVRPWYLEPSLATHALYLIGWDETRDAVRTFKVDRIRDLSVTPHQFEPPEGTIDQAMRSAWDIIADQPATDVVLRFDAAVAARVRETTWHPSERVELATDGSLTWRARVSGTIEIRVWILQWGHQVEVLEPAELRDEVAAIHRVAAARYEDDGTAAGAAARGVVIR
job.pdb	MGYP000903574295.pdb.gz	12.600	103	60	7	58	149	193	276	4.926E+00	91	278	297	MEEPDCAVRQ-----IVKPTEGAAAGDRIRYVQYTDSMFFSPITPYQRAW-EALNRYKGVDPGV-LSGRTIIE----ARERDIEKIAKIEVDCELYDTARTGL	VREKNIDIKEHFDRMIGIHSE----NEKRELVQLLF-------TPIQAKYLDTVPLHRSQEIKNATAEGVVIEYFMIINYELIQKILSFG--------NHVKV	-17.770,-18.376,17.740,-14.586,-18.466,15.778,-12.750,-15.128,14.991,-13.190,-15.900,11.263,-17.053,-16.048,11.533,-17.006,-12.726,13.461,-14.872,-11.035,10.819,-17.074,-12.463,7.981,-20.115,-11.025,9.703,-18.438,-7.570,10.286,-17.424,-7.468,6.603,-20.990,-8.347,5.524,-22.508,-5.670,7.788,-20.032,-3.037,6.481,-20.630,-4.152,2.798,-24.405,-3.854,3.277,-24.171,-0.394,4.889,-21.917,0.871,2.001,-23.9…	MSVAIKLKRYAAIVDKIQTAKYPTLADLVRHLDNQDIAVSDRTIQRDLEQLRFDFDILVEYDRYNKGYYIETNDLSQKMIHFLQTQSVSNHLMEFVKNHPKNATDILYSETTEIGGIAHIDKILEAISKNRKIEFSYKKFQADKSKNYILLPYALKEYQQRWYVVGIADSSTAILKFGLERIETLEVSKQKFVREKNIDIKEHFDRMIGIHSENEKRELVQLLFTPIQAKYLDTVPLHRSQEIKNATAEGVVIEYFMIINYELIQKILSFGNHVKVLQPKWLIAEHKKIAKQILASY
job.pdb	MGYP001323252712.pdb.gz	10.100	59	42	3	81	138	233	281	4.926E+00	91	278	317	IRYVQYTDSMFFSPITPYQRAWEALNRYKGV-DPGVLSGRTIIEARERDIEKIAKIEVD	LKRVRCISQL-----TPDVVS-----AWPETTEARMDGERLWISTDAAEALVRRLLDAD	-6.701,38.913,13.328,-5.929,35.356,12.534,-2.817,34.561,14.321,-0.647,33.137,11.814,1.067,30.696,14.011,4.650,30.825,13.257,5.678,27.439,12.334,8.995,26.692,13.641,11.345,27.252,10.860,13.451,24.508,11.329,12.299,21.672,9.353,12.869,18.393,11.157,15.285,16.804,8.715,13.501,13.498,9.281,10.134,14.802,7.926,10.100,14.439,4.133,6.422,15.376,3.578,3.583,16.825,5.670,-0.155,17.309,5.534,-1.331,19.791,…	MSSVTRIDSNPNPDVLARLGGVHKRYGRTLALDGIDLELRAGELLALLGPNGAGKTTAIGLLLGLLRADAGRVELFGRDPQQLAARRQVGVMLQSAALPPSLRVGELIRLTSSYYPAPRPLVESAELAGVGDLLKRPYAQLSGGQQRRVQFALAICGRPRLLFLDEPTVGMDIDSRRQLWAAMRQLIAEGNSVVLTTHYLEEAEALADRVCVIGHGRVISEGSVDALRDRVRLKRVRCISQLTPDVVSAWPETTEARMDGERLWISTDAAEALVRRLLDADATLSSLEVQQAGLADAFTELTAGAKAGQPSDHKEAA
job.pdb	MGYP002152446856.pdb.gz	12.600	87	52	5	81	149	55	135	4.926E+00	91	278	317	IRYVQYTDSMFFSPIT---------PYQRAWEALNRYKGVDPGVLSGRTIIEAR---------ERDIEKIAKIEVDCELYDTARTGL	VALVQTSY---FADDIDLVDDEVTTPIEQAIADIPEISSVQSTTVENFSNVVVEFDGDTTSAEGSELLKDA-IETEVVLPE--QAEI	40.406,51.922,1.663,39.208,50.676,5.195,37.325,47.566,4.317,35.592,47.502,7.521,33.476,44.684,6.803,30.500,45.596,8.815,29.395,42.361,10.397,26.250,41.487,8.689,23.096,41.462,10.857,23.189,37.717,10.482,26.288,37.816,12.558,24.561,39.187,15.516,21.935,36.507,15.717,24.428,33.743,15.293,26.647,35.382,17.958,23.653,35.614,20.285,23.133,31.734,20.087,26.881,31.027,20.479,27.132,33.343,23.568,23.898,…	MDNTVHPSKISRLSLFFVRNWRVSILFFVGVLGVGFLSYTTLLKREGFPPIEVPVALVQTSYFADDIDLVDDEVTTPIEQAIADIPEISSVQSTTVENFSNVVVEFDGDTTSAEGSELLKDAIETEVVLPEQAEISYQTFNAGAFDGENDLIFNLVNEDVSSEQLQEKASELADEIGEVSGVTRTNVIALTEEQTNPVTGEEVTQETRYGRVAFREDGELVFRDSISIGAVRNPETGTIEFSEAVQEKVEELKESGDLDGYTVVFGGGDLSNSLRQQISNLESNALTGLLAVMVILFLFVNWRASVMMMFFVPAVMA
job.pdb	MGYP001311376401.pdb.gz	15.000	73	47	4	57	125	2	63	4.926E+00	91	278	363	EMEEPDCAVRQIVKPTEGAAAGDRIRYVQ-YTDSMFFSPITPYQRAWEALNRYKGV---DPGVLSGRTIIEAR	EEDAPILEIEPARLPQIE-----KVYDYFVTTPGGL------DVFAAKELRALRGVESLRIDRRRRQTRIHFR	2.613,-44.591,-21.267,2.949,-40.927,-20.982,6.541,-40.083,-20.863,7.285,-37.487,-18.189,8.769,-34.559,-19.998,11.970,-33.504,-18.408,11.793,-30.760,-15.815,13.946,-28.036,-17.173,15.932,-26.929,-14.334,16.251,-23.307,-15.019,19.315,-22.369,-13.263,18.427,-19.233,-11.466,20.205,-16.865,-13.567,22.999,-15.604,-11.612,21.882,-12.288,-10.762,24.578,-9.906,-11.734,26.283,-9.269,-8.660,24.716,-6.140,-7…	MEEDAPILEIEPARLPQIEKVYDYFVTTPGGLDVFAAKELRALRGVESLRIDRRRRQTRIHFRYDRSPSRLLGLRSVAGVFADLGQVEGVTVGRPGMLRIAEALSHIDITPAIALYDVLNGPQDTPGIRVTCTVGRGHRFTSGELQQVLLVVLAERYDLDPDEQSGPYNLHVSIDGRRARLGVRLGRPGTRDYVHASVGGELPPIVAAVMAQIGRPRRGESWIDPACRNGANLIEAGLIEEVRLIAMDTHDACIRAASINAGAAGLSLATSLWDGMCLPFRQASADCLVADLTRRNEFRDVSAMLLACREALKRSGRAVVVCDRDRDLEDRIKVGSFPYELVGRDPIHLRGLSPSIYHFRAST
job.pdb	MGYP001076459176.pdb.gz	9.200	76	54	5	67	133	371	440	4.926E+00	91	278	460	QIVKPTEGAAAGDRIRYVQYTDSM--------FFSPITPYQRAWEALNRYKGV-DPGVLSGRTIIEARERDIEKIA	TTLIEPPGFKHYPPMVTVFVNGGRKNKIRAGDLLGA---LTAGREIAGD--QIGKITLFDNVAYVAVEQR-VAKIA	9.534,15.298,24.450,9.309,12.332,26.729,7.452,9.728,24.822,4.179,8.898,26.479,3.746,5.323,27.619,0.757,3.147,26.959,0.651,2.451,30.781,-0.634,5.966,31.306,-3.892,5.086,29.498,-6.950,3.334,30.973,-6.615,0.278,28.691,-7.920,-3.204,29.514,-5.203,-5.363,31.168,-5.306,-7.738,28.209,-4.829,-4.896,25.676,-1.913,-3.468,27.628,-0.405,-6.996,27.662,-0.967,-7.233,23.819,0.785,-3.877,23.251,3.724,-4.993,25.3…	MTSSKFTTLILRPELLASVTALDYDAMTAIQSQALPALLNGQDVIAQAKTGSGKTVAFGLGLLNKLNALSFRTQALVLCPTRELAEQVSTEIRRLASRLGNIKVLTLCGGKPMGPQLASLQRHPHIVVGTPGRILKHLGKKTLRLDDVQTLVLDEADRMLDMGFHDDIMQIIAMIPGTRQTLLFSATYPDDIQKISSTVQREPVDIRMASDGDKPDIEQVFIRVDQTQRAETLYKVIAHYRPESCLVFCNTKQQCKLLAKALRDRDLHAGALHGDLEQFERDQVLARFAGRSLSILVATDVAARGLDVKELAAVINYELSPDPEVYIHRIGRTARAGAKGLAISLFTERESHRLRNIEAYQGAAANLIDPTTLIEPPGFKHYPPMVTVFVNGGRKNKIR…
job.pdb	MGYP000583817979.pdb.gz	10.000	100	59	9	71	152	381	467	4.926E+00	91	278	467	PTEGAAAGDRIRYVQYTDSM--------FFSPITPY----QRAWEALNRYKGV-DPGVLSGRTIIEARERDIEKIA-KIEVD--CELYDTAR--TGLRGR	PRAFTPTRPVMSTLQIDGGKKQKVRAGDVVGALTGDGGIDGK---------QIGKIQLFDFSTFVAVE-RPVAKKALKKLADGKIKGR---KFRARIVGV	15.374,29.878,15.625,14.072,31.989,12.778,10.573,30.826,12.228,10.584,29.832,8.706,8.792,32.431,6.815,5.706,30.645,6.416,5.109,32.492,3.326,6.577,30.170,1.044,4.714,29.835,-1.842,2.999,26.706,-1.580,2.454,26.757,-5.227,4.020,24.487,-7.932,4.543,27.649,-10.210,7.212,28.920,-7.852,9.447,25.900,-8.592,11.990,25.899,-11.498,10.163,22.825,-12.995,9.760,22.302,-16.777,6.705,24.021,-18.238,5.371,20.632,…	MTTPDTNHPHDFQSLPLQQALLQNLKDLGYTRLTEIQAAALPAMVEGRDVIGQAKTGSGKTVAFGLGLLHKLRVDRFRVQSLVLCPTRELADQVARELRKLARAIHNIKILTLCGGMPFGPQIGSLKHGAHIVVGTPGRIEDHLRKGNLDLSNVETLVLDEADRMLDMGFQAVLDQILAELPKERQTLLFSATYPKTIDALATRVLRDPVKVEVAAAHTKSTIEQNYYRVENNEARPGALYQLLANYDASSALVFCNTKKETEEAAQALKRAGFAALALHGDMEQKDRDRTLALFANGSASILVATDVAARGLDIEELPVVVNYHLSRDPEVHVHRVGRTGRAGQKGVALSMVSKKEIYKLERLEELMGQKITLQDVPELPRAFTPTRPVMSTLQIDGG…
job.pdb	MGYP001552784498.pdb.gz	8.600	104	72	6	33	133	22	105	4.926E+00	91	278	476	EDIVRLLAHR---APGEEYKSIHPPLEEMEEPDCAVRQIVKPTEGAAAGDRIRYVQYTDSMFFSPITPYQRAWEALNRYKGVDPGVLSGRTIIEARERDIEKIA	DEVIGLMEKKLQFNRGYTRFIMHPYVQE------FIDKQIQ--DG------EYGI-VVSSLE-----TARFFTQEYSPVGNCTLTGNEHYGLIKTTDQSDFDIL	9.467,0.985,-25.734,12.302,-1.491,-25.556,11.957,-3.772,-22.779,15.199,-4.429,-21.643,14.794,-7.453,-19.810,17.907,-7.887,-18.154,18.606,-10.618,-15.870,19.537,-9.184,-12.827,20.885,-12.012,-10.992,19.415,-14.725,-12.670,16.233,-13.413,-12.207,14.795,-11.455,-14.807,14.667,-8.080,-13.830,12.665,-6.327,-16.195,14.336,-3.202,-16.425,11.792,-1.131,-17.562,13.331,1.378,-19.551,11.541,3.939,-18.013,10…	MKHIVEPIGGEFGVSCVIPTLDEVIGLMEKKLQFNRGYTRFIMHPYVQEFIDKQIQDGEYGIVVSSLETARFFTQEYSPVGNCTLTGNEHYGLIKTTDQSDFDILFRDMRNTGFILNPHIAKSLVEEKKIEKNPELKKKLIQELSEIEKGANPDRTLLFVSGMAALAGVLFSKNIRENKGHTIMVGNPYIDSRELLQKIAARKLQNTVDFISVDDDIEKYIKKDTGFILIEFPTNPLIRCTDIEKIVHIAHKNKIKVMIDSTIATPFNISPLKLEVDIVMHSTTKFLNGMNDHIGGVLFFNNSVSSEIIAEIKTFQNTHKIDLCDQEAEILLNNLKEFNSRMKIINKNTLELAEWLNHHDKVEKVFYPLLESHSDYSIAKKYLPQGAGGLLSFVLKKSG…
job.pdb	MGYP000544196048.pdb.gz	15.100	86	47	5	81	147	151	229	4.926E+00	91	278	478	IRYVQYTDSMFFSPITPYQRAWEALNR----------YKGVDPGVLSGRTIIEAR---------ERDIEKIAKIEVDCELYDTART	I-SVTVS----LPGASPTQLENDVARKVENSIATLQGLKHIYTKVQDGGATITAEFRLEKPTQEALDDVRSAVARVRADLP--GDV	-46.601,-44.021,39.801,-47.966,-40.608,39.864,-50.558,-40.376,37.137,-48.002,-38.035,35.490,-46.101,-40.917,34.323,-48.609,-41.877,31.854,-47.185,-41.338,28.412,-50.587,-40.266,27.407,-50.608,-37.354,29.834,-47.136,-36.221,28.772,-48.155,-36.462,25.213,-51.341,-34.510,25.916,-49.343,-31.780,27.637,-46.884,-31.624,24.714,-49.716,-31.344,22.236,-51.302,-28.535,24.335,-48.008,-26.626,24.477,-47.554,…	RGGNADLNMTSAMAIVFCVMWLVWSLQSNGPIGFLKHIFGYSGDATGFMRIGLMAVFLAVGFLEVISIAFRPVSLSFRLYGNIFAGENLLESMAVMGGTWFGWLVPLPFYFMELIVGLVQALVFMLLTVMGLVGFKRLQIQDFPDMDLPTISVTVSLPGASPTQLENDVARKVENSIATLQGLKHIYTKVQDGGATITAEFRLEKPTQEALDDVRSAVARVRADLPGDVRDPIITKMDLAAQPVLAFTVASPRMDDEALSWFVDNDVAKKLLTVRGVGAVNRVGGVERQVHVALDPLKLQALGTTAADISRQLRQVQQESAGGRTDLGGSEQPVRTLATVQTAQELAGLSLALPDGRAVRLDQLATVRDTFAEPRALALLDGQPVVGFEVARSKGASEV…
job.pdb	MGYP002715716458.pdb.gz	5.700	70	53	4	83	149	20	79	4.926E+00	91	278	482	YVQY---TDSMFFSPITPYQRAWEALNRYKGVDPGVLSGRTIIEARERDIEKIAKIEVDCELYDTARTGL	KLTFEASVTTGLEQT--ALDELFEKFGKN--IKACFSRGRVFFNTKFDKYQSYKLLRSV------DRVNV	2.048,22.745,-7.251,3.368,22.949,-3.803,4.271,19.361,-3.829,6.673,19.379,-6.653,8.568,22.385,-5.384,9.578,20.283,-2.435,10.696,17.445,-4.723,12.901,19.872,-6.646,14.478,20.945,-3.344,15.004,17.286,-2.396,16.816,16.529,-5.655,18.982,19.717,-5.480,20.081,18.513,-2.108,21.100,15.149,-3.581,23.185,16.783,-6.279,25.338,18.552,-3.757,25.886,15.444,-1.734,27.167,12.381,-3.418,26.119,10.471,-0.460,22.500…	MRELKELKTLLELSKNHFTKLTFEASVTTGLEQTALDELFEKFGKNIKACFSRGRVFFNTKFDKYQSYKLLRSVDRVNVLAGFTTVSLTNDLQLKSKDLDEIKNTVKVFDWEKVIAIWQEIEGFDGNLYPTRKQYERASSNNFSTKDQASEKSDSENDEVEFKCEKVFFEKTQLEKALDSVLTLSDDENNITVNNNDNKIPRFRVTCNRVGEKHTFSSQEAATAFGGLLQDKFNWIVDLSHYDIEIILEVNNEDVYAGIALNKKSNHFRNITFFSLTTLRATICYNLLRLCNVKPGDIVVDPMCGCGAIPIEGTLSFPNAYFLGGDIHDKAAVKTRCNINALEKNLKIDNLKWDSTRLPLRTNSIDVFVSDFPFGKRCGTKANNKALFKNALNDLARVL…
job.pdb	MGYP003803775243.pdb.gz	11.800	76	58	5	62	132	445	516	4.926E+00	91	278	557	DCAVRQIVKPTEGAAAGDRIRYVQYTDSMFFSPITPYQRAWEALN--RYKGVDPG---VLSGRTIIEARERDIEKI	RKADDRKM-PKSRR--GKSMSRIVFNLGKG-KGISKRDVIELMVNASGAKDIEIGQIEIFKRASSVEVDSKHAKKL	8.259,29.493,-6.723,5.957,28.494,-9.664,6.665,25.641,-12.068,6.848,28.362,-14.823,9.858,29.835,-13.007,11.856,26.557,-12.776,13.406,26.596,-16.263,11.442,23.579,-17.547,11.041,23.171,-21.374,7.895,24.663,-22.989,6.511,21.134,-23.659,6.959,20.081,-19.978,5.477,23.420,-18.701,2.420,22.794,-20.874,2.094,19.204,-19.530,2.414,20.397,-15.909,-0.250,23.070,-16.498,-2.655,20.549,-18.025,-2.125,18.228,-15…	MLFSEMGLSPEIQKAVSDLGFVQPTPIQEKVIPVLMEKKRDITGLAQTGTGKTAAFGLPTLGQIDIESDYPQLLILSPTRELCMQITRDLENFGKYIEGLKIVAVYGGAPIEKQIMAIKKGVHVVVATPGRICDIINRKRIKLDNVNTLVLDEADEMLKMGFREDVDAILAETPTEKTTLLFSATMSPEIATIAKNYMHNPLEITVGQKNASADSVSHIYYMVHAKDRYMALKRVVDFFPEIYGIVFCRTRMETKDVAAALMKDGYNAEALHGDLTQSQRDYVMQKFRERNLSVLVATDVAARGLDVTDLTHVINYNLPDDPENYNHRSGRTGRAGKEGMSVSIINMKEKGKLKQIERVIHKKFEYKAVPNGSEICERQLFQMVDRMSQSEVNHEQIDP…
job.pdb	MGYP000721089498.pdb.gz	13.200	53	38	2	81	133	510	554	4.926E+00	91	278	575	IRYVQYTDSMFFSPITPYQRAWEALNRYKGVDPGVLSGRTIIEARERDIEKIA	ASMVRINVVA---PKSV-----DDIPTIAGVDIAREESSAILKSTDAEVLSNA	-21.706,0.076,-20.535,-17.878,0.700,-20.356,-15.765,-0.818,-23.226,-12.446,-2.665,-22.657,-10.666,-0.398,-25.080,-7.758,1.862,-24.146,-8.386,5.588,-24.466,-12.142,5.253,-24.289,-13.507,6.325,-20.894,-17.135,6.761,-21.946,-20.326,5.005,-21.101,-22.219,3.637,-24.143,-25.795,2.347,-24.424,-26.421,-1.089,-25.975,-29.552,-3.115,-26.706,-29.977,-6.366,-24.646,-31.320,-9.136,-26.943,-34.321,-10.983,-25.…	MVPEVSGIDKVFDYLVPESLVPRVGRGTRVRIDLNGRRVGGWVVEVGSAEERTDVQVDISRLVPIVSVSGDGVDPSVIPLTKWMSQRWFGSWRATLSSASAPRMRGRHVNPRRGQKISFPDDSVTTAARELVVRGGGLLVVPPLASALNVVAEAARNGSVLVVCPTQRMAVMGAAALRRRGFTTALVPDDWDAAKSGVDIVIGARSAVLAPCEGMSSIVVIDEHDELHHEERAPTWNAADVAQERARRAGVPCVLTSAVPSADALHLFSESMTVVHSETAWPRVEVVNLDDVPVAGSLLSSEMLSSITTSGATTVCVLNTKGKARLITCKSCRAVQSCSTCSSLLTQSDEGELLCMRCNTTAGSVCISCGRTAFVVPRGGVSQLVSQVVKSTRNPVVEV…
job.pdb	MGYP000923343296.pdb.gz	26.900	52	31	2	83	133	519	564	4.926E+00	91	278	583	YVQYTDSMFFSPITPYQRA-WEALNRYKGVDPGVLSGRTIIEARERDIEKIA	RVEAVVS------GPSAPAFVEALGRPIGVDVAGGGGAWLLQAADHATLCDA	33.066,5.260,-21.024,29.990,4.257,-19.050,29.119,2.681,-15.756,26.498,-0.115,-15.946,24.292,-1.892,-13.419,23.879,-5.518,-14.706,20.510,-7.220,-14.743,21.826,-10.250,-12.789,20.593,-11.452,-9.400,23.182,-11.382,-6.649,25.440,-8.817,-8.376,25.145,-5.489,-6.510,28.321,-3.897,-8.040,28.559,-1.600,-11.019,30.892,-2.264,-14.031,32.637,0.149,-16.383,32.431,-0.386,-20.198,33.796,1.252,-23.362,31.229,2.9…	MVRVVPDVAGIAREFDYLVPERHEAAVDVGTIVRIDLNGRRIGGWVVAVDVAPPPGIELRPLARVTGHGPPADLVDLTRWAAWRWAGARRHLLKVASPPGRVTALPSGPREIRTAPGTGADASPQVVAALTHERAVARVAPASDRLPLVLAALRSMPADREGLVLCPSVGEADALAVRLGRAGLPTVSVAHARPGRAAAAAWARAAAGGVHVVGARAGAWAPVPRLGRVVVLDEHAEAYQEEAAPTWNARDVAVERARRAGVRALLVSPVPSLEALHWGVLEAPSRGDERRGWPHVEVVDRRIEDPTAGLVTDPLVRMLRSEGRIVCVVNRTGRSRLAACDRCREIVACTVCEGALAQPADDLLRCTRCGVERPVVCAHCGGTRLRVLRPGVARLRDEI…
job.pdb	MGYP001336817590.pdb.gz	9.000	99	81	5	59	150	451	547	4.926E+00	91	278	604	EEPDCAVRQIVKPTEGAAA--GDRIRYVQYTDSMFFSPITPYQR----AWEALNRYKGV-DPGVLSGRTIIEARERDIEKIAKIEVDCELYDTARTGLR	PVPESDEGFRGKNKKGAGRRFEGEYKRLFINLGK-TDGFFPEQLIELINSNTRGRKIPIGKIDLLKTFSFFEIESAHVAEVIEALNNA-RFNDRKVSVE	28.524,18.471,6.427,27.439,21.963,5.879,23.942,22.066,6.989,22.772,25.205,5.547,19.138,25.536,5.531,18.814,29.037,4.564,15.394,30.240,4.776,14.757,29.527,1.372,12.219,31.658,0.123,9.652,29.386,-1.225,10.200,29.539,-4.884,7.383,29.159,-7.330,7.669,26.711,-10.248,8.064,29.832,-12.501,11.049,31.063,-10.435,12.694,27.628,-10.968,13.071,28.464,-14.679,10.702,25.903,-16.306,9.621,26.392,-19.957,6.091,2…	MITFAPLMLKRSFEEMGFTPGILKAIGELGFEMPMPVQENVIPLMLGEECDIIALAQTGTGKTAAFGLPLVQVTDTESDKTQSLILCPTRELCMQITSDLADYSKYMGKLRILAVYGGASIDNQIRALKKGVHIIVATPGRLIDLIGRGAAKLNHVSSVILDEADEMLNMGFLDSINEILEEIPGGRRTLLFSATMSNEIASIAKKYMHNPVEITIGTKNATAENVSHNYYLVNSRDKYKALKRLADSEPDIYGIIFCRTRKETQEIASMLIDDGYNADALHGDLSQAQRDTVMQKFRVRNLQLLVATDVAARGLDVDDLTHIINYNLPDDLEVYTHRSGRTGRAGKKGISVSLISPKDRSNISQIERKVKRPFKMMKIPSGSEICNKQLIHWAKKLEM…
job.pdb	MGYP000502747110.pdb.gz	9.300	118	88	8	42	152	492	597	4.926E+00	91	278	623	RAPGEEYKSIHPPLEEMEEPDCAVRQIVKPTEGAAAGDRIRYVQYTDSMFFSPITPYQRAWEALN--RYK--GV-DPGVLSGRTIIEARERDIEKIAKIEVD--CELYDTARTGLRGR	RPHAERSRPERP-----RAPDRE-----GKSPARTAAGHMETFRIEVGSA-HGIKPGNIVGAIANEAGIEGVHIGRVDIRDDHSFVDLPEGMPKQVFKALQKVRVAGRE-FKISKVAE	3.760,29.873,1.660,0.163,30.185,0.615,-1.789,29.385,3.649,-5.403,28.862,2.648,-7.620,29.928,5.417,-10.274,27.479,6.593,-13.306,29.540,7.531,-14.661,30.932,4.434,-14.394,28.827,1.832,-14.282,30.960,-1.059,-16.282,29.199,-3.554,-13.914,26.530,-4.617,-12.966,27.161,-8.279,-14.468,24.925,-10.916,-12.163,22.855,-13.167,-13.113,25.297,-16.011,-11.654,28.182,-13.916,-8.232,26.387,-13.781,-7.318,27.079,-…	MIAVPADESPKSPSFADLALCEPVLRALVDVGYESPSPIQAATIPVLLSGADMLGQAQTGTGKTAAFALPALTRIDLAGREPQVLVLVPTRELALQVAEAFQRYAAHLEGFHVLPIYGGQSYQPQLNALRRGVHVVVGTPGRVIDHMNRGTLKLANLTLLVLDEADEMLRMGFIDAVESILEQTPPQRQVALFSATIPAPIRRIAQRHLRSPVEVTIKSKTSTAANIRQRYWLVSGMHKLDALTRILETEIFDGMLVFTRTKQSTVELAEKLEARGFAAAPLNGDIPQKDRERTVARLKAGQIDIVVATDVAARGLDVERIGYVVNYDVPYDSESYVHRIGRTGRAGRKGEAILFIAPRERNMLRIIERATRQVIEPMNLPTVDAVNALRIAKFKLRVS…
job.pdb	MGYP001487638513.pdb.gz	11.000	145	82	6	10	154	103	200	4.926E+00	91	278	651	VAQNRRNYMDPSYKLEKLRDIPEEDIVRLLAHRAPGEEYKSIHPPLEEMEEPDCAVRQIVKPTEGAAAGDRIRYVQYTDSMFFSPITPYQRAWEALNRYKGVDPGVLSGRTIIEARERDIEKIAKIEVDCELYDTARTGLRGRTV	LKDKQRD-CDRR----------IDEVSSNIE-------------QLKEFEDLDIDVKYLSGYS-------SITVFAGHISQDADV--------SSLTSNEKIDVIINEDNVVVFCANEISADIEKDLLNI--------GFRSMDV	6.630,5.576,-25.072,6.844,1.801,-24.842,10.532,2.372,-24.111,12.229,3.566,-20.998,14.049,6.904,-21.128,17.648,6.646,-22.469,20.228,6.702,-19.638,23.848,7.907,-19.647,26.424,6.658,-17.115,28.238,9.569,-15.422,31.416,9.202,-13.373,32.141,12.327,-11.157,35.502,12.617,-9.313,36.798,15.401,-7.084,38.340,16.367,-3.688,36.497,15.425,-0.406,36.241,19.157,0.450,33.891,19.618,-2.493,31.642,16.673,-1.472,29…	MLKSEKMSRMTISGHKKDLADLSKLLNDQNLVHVVEYNNEDEGFGLGKSLDYGEQSSDFLVKLRSVIKLLEVEANPPTTIKLDSEIESEISELEAIISQAHDLKDKQRDCDRRIDEVSSNIEQLKEFEDLDIDVKYLSGYSSITVFAGHISQDADVSSLTSNEKIDVIINEDNVVVFCANEISADIEKDLLNIGFRSMDVPSGEGLPRVMLNSLDSQLLKLENEKNAILHEIQALATRNGDWLVASEEHYAALSEKSGLPLKLATSENMFVLDGWVPSDSVSDLQQSLQGLDIYYEVDNNSNDEPPIKLDNPEVAKPFELFTKLYSTPKHWEYDPTMIIFITYPLFFGLMVGDAGYGFAYILFGHYILTKFAYNEALANLGRILRTAGIYTFLFGTFVY…
job.pdb	MGYP003352965820.pdb.gz	18.900	58	35	4	82	133	2	53	5.235E+00	90	278	64	RYVQYTDS-----MFFSPITPYQRAWEALNRYKGVDP-GVLSGRTIIEARERDIEKIA	SAINLKIEGMHCQSCVAR---VKRA---LVKVQGVQVHDVQVGSAQIEAVDPAAAIAA	-11.397,-10.547,-1.339,-12.206,-7.609,0.812,-11.997,-4.065,-0.160,-9.737,-2.278,2.287,-8.692,1.225,2.799,-5.294,1.658,4.354,-4.145,4.649,6.253,-0.424,4.938,5.818,2.009,7.186,7.759,5.226,8.763,6.724,4.502,9.279,3.057,5.587,12.648,1.786,5.990,12.373,-1.920,5.500,10.237,-5.026,8.632,8.221,-4.340,7.063,7.048,-1.088,3.902,6.159,-2.989,5.918,4.135,-5.438,7.615,2.212,-2.682,4.312,1.373,-1.044,2.794,0.28…	MSAINLKIEGMHCQSCVARVKRALVKVQGVQVHDVQVGSAQIEAVDPAAAIAAVTNAGYPATRD
job.pdb	MGYP003329854724.pdb.gz	14.700	61	40	4	82	136	2	56	5.235E+00	90	278	64	RYVQYTDS-----MFFSPITPYQRAWEALNRYKGVDP-GVLSGRTIIEARERDIEKIAKIE	PSVTIQIDGMHCNACVAR---VSRA---LAKADSVKVVNVAIGQATVETANAAAAVDAIVK	10.403,6.648,-9.331,8.147,8.728,-7.027,7.724,7.783,-3.445,4.123,7.404,-2.395,2.605,6.991,0.981,-0.594,4.957,1.083,-2.986,5.122,3.979,-4.576,1.795,4.757,-7.608,1.142,6.908,-8.373,-2.145,8.598,-4.954,-3.316,9.487,-4.793,-4.607,13.051,-1.874,-6.989,13.281,1.297,-8.371,11.663,-0.717,-10.836,9.600,-2.368,-7.810,7.926,1.033,-6.262,7.282,2.167,-9.460,5.640,-0.879,-9.626,3.424,-0.518,-6.051,2.273,3.220,-…	MPSVTIQIDGMHCNACVARVSRALAKADSVKVVNVAIGQATVETANAAAAVDAIVKAGYQAHAK
job.pdb	MGYP003298884448.pdb.gz	13.600	66	47	5	80	138	5	67	5.235E+00	90	278	68	RIRYVQYT-DSMFFSPITPYQR--AWEALNRYKGVDPGVLSGRTIIEAR----ERDIEKIAKIEVD	KWYFIELPYFSDITKN--DADRFKQWLHNNNIK-FETSGAGSYLHFEIYATLDQVKIIDKALDEIV	-18.375,-6.129,5.955,-15.611,-8.546,5.679,-15.162,-8.908,2.147,-12.019,-7.567,0.824,-12.069,-5.274,-2.155,-9.560,-3.578,-4.299,-8.878,-0.026,-3.233,-6.884,2.554,-5.160,-4.305,5.007,-3.705,-2.317,7.495,-5.550,0.823,9.013,-4.010,2.723,11.859,-5.459,6.183,10.695,-6.184,8.161,13.641,-6.802,11.061,13.575,-4.572,13.667,11.291,-3.095,11.671,11.922,0.026,8.551,10.654,-1.420,10.271,7.638,-2.794,11.450,6.7…	MNNAKWYFIELPYFSDITKNDADRFKQWLHNNNIKFETSGAGSYLHFEIYATLDQVKIIDKALDEIVW
job.pdb	MGYP000942256882.pdb.gz	11.300	79	52	4	80	151	3	70	5.235E+00	90	278	70	RIRYVQYTDSMFFSPITPYQRAWEALNRYKGVDPGVLSGRTIIEARERDIEKIA-------KIEVDCELYDTARTGLRG	KFVLLAKTPNRDAAR--SLCHLIEELN--IPVLMTHSENDFSVFVPADESGRLRERTLFGQKVHQD-------RLVVNG	-19.434,-4.528,-0.875,-16.700,-4.681,1.458,-15.156,-1.981,3.699,-11.768,-0.834,2.792,-9.414,-0.003,5.642,-6.112,1.901,5.713,-3.167,-0.374,5.487,-0.393,2.222,4.963,0.299,5.904,4.657,3.481,7.596,3.150,4.587,10.793,1.603,6.462,8.769,-1.018,4.402,8.152,-4.107,6.706,5.450,-5.505,6.661,3.533,-2.246,2.794,3.582,-2.095,2.658,2.454,-5.753,5.087,-0.324,-5.178,3.032,-1.525,-2.213,-0.140,-1.480,-4.411,1.603,…	MGKFVLLAKTPNRDAARSLCHLIEELNIPVLMTHSENDFSVFVPADESGRLRERTLFGQKVHQDRLVVNG
job.pdb	MGYP000573442591.pdb.gz	14.000	64	39	6	80	133	2	59	5.235E+00	90	278	71	RIRYVQYT---DSM--FFSPITPYQRAWEALNRYKGVDP-GVLSGRTIIEARER----DIEKIA	NLLEITIVIAGMSCGGCVNGLT---RV---LTSVPGIEPLKVEVGKASLKVDTDIVTPAVIAAA	-7.848,-15.950,-4.018,-9.947,-12.971,-3.211,-8.628,-9.986,-4.955,-9.779,-6.550,-4.033,-8.810,-3.214,-5.447,-8.362,-0.563,-2.794,-7.164,2.968,-2.590,-5.030,4.246,0.266,-4.326,7.794,1.325,-0.811,8.259,2.624,0.789,11.005,4.734,4.427,12.142,4.587,5.139,11.814,0.901,6.520,14.812,-0.874,8.265,13.710,-4.079,9.026,11.035,-6.648,11.713,9.459,-4.460,9.002,8.752,-1.869,6.814,7.231,-4.561,9.598,4.921,-5.701,…	MNLLEITIVIAGMSCGGCVNGLTRVLTSVPGIEPLKVEVGKASLKVDTDIVTPAVIAAAVERAGFTVVSQE
job.pdb	MGYP001455210272.pdb.gz	18.300	71	48	4	81	150	5	66	5.235E+00	90	278	72	IR-YVQYTDSMFFSPITPYQRAWEALNRYKGVDPGVLSGRTIIEARERDIEKIAKIEVDCELYDTARTGLR	IRFFVEIRCTSTQKG--CYSFALDVVQDMLG-SKEHKADRFYIVTDEMGLETMS------KLYPRQEMQIR	-13.403,-8.993,20.314,-11.877,-8.340,16.868,-12.736,-4.933,16.145,-14.472,-4.746,12.996,-11.730,-2.774,11.564,-10.779,-3.245,8.024,-7.270,-2.380,7.348,-5.857,-0.957,4.127,-2.426,-0.226,2.852,-1.989,2.256,0.117,1.233,2.429,-1.777,1.848,5.373,-3.985,4.859,5.495,-6.276,5.927,9.039,-6.665,8.481,8.283,-9.304,7.721,7.439,-12.803,10.523,5.242,-12.717,9.685,1.812,-13.611,11.649,0.478,-10.717,9.519,1.898,…	MSRNIRFFVEIRCTSTQKGCYSFALDVVQDMLGSKEHKADRFYIVTDEMGLETMSKLYPRQEMQIRVGGQRI
job.pdb	MGYP000403807542.pdb.gz	11.400	61	41	2	80	132	1	56	5.235E+00	90	278	80	RIRYVQYTDSMFFSPITPYQRAWE--------ALNRYKGVDPGVLSGRTIIEARERDIEKI	MVWITKIKFEPK-----DYDRILKFLEDTKETAKKRGEEFNYNIVGNTVLIYSNSKDIAHK	0.370,17.794,-3.865,-0.076,14.183,-3.676,-1.653,11.186,-5.367,-3.794,8.921,-3.242,-4.622,5.322,-3.963,-7.748,4.179,-2.187,-8.193,0.481,-1.571,-11.266,-0.886,0.011,-11.053,-4.272,1.788,-13.253,-6.601,3.789,-13.111,-6.092,7.553,-12.084,-9.683,8.070,-8.912,-8.961,6.204,-7.737,-6.098,8.340,-4.782,-7.937,10.019,-3.600,-9.435,6.833,-3.733,-6.034,5.032,-1.943,-4.318,7.931,0.817,-6.939,7.848,1.297,-6.423…	MVWITKIKFEPKDYDRILKFLEDTKETAKKRGEEFNYNIVGNTVLIYSNSKDIAHKRGLLFTKKYLKDLNLFYNVEWKRV
job.pdb	MGYP001283296796.pdb.gz	15.500	77	43	5	80	136	1	75	5.235E+00	90	278	80	RIRYVQ-YTDSMFFSPITPYQRAWE----ALNRYKGVDPGVLSGRTIIEA--------------RERDIEKIA-KIE	AGKKIKKKIEFKDFMG--PMDLANKVAAVAESENHHPDLLIRWGALEIEIWTHSVDGLTESDFILAAKIDQLANSIE	7.120,18.111,2.307,7.483,16.400,-0.917,4.448,15.262,-2.851,3.164,11.968,-1.689,0.115,9.728,-2.036,-1.432,8.914,1.293,-4.009,6.259,2.249,-5.483,5.260,5.532,-7.178,1.816,5.798,-9.164,1.110,8.856,-9.918,-2.250,10.643,-11.619,-3.369,13.828,-8.579,-4.988,15.277,-4.803,-4.988,15.156,-4.536,-8.086,13.003,-6.149,-6.423,10.070,-3.505,-3.763,9.656,-0.754,-6.305,10.178,-2.117,-8.645,7.550,-2.525,-5.923,4.98…	AGKKIKKKIEFKDFMGPMDLANKVAAVAESENHHPDLLIRWGALEIEIWTHSVDGLTESDFILAAKIDQLANSIEKERKG
job.pdb	MGYP000562859747.pdb.gz	21.600	60	39	3	80	133	1	58	5.235E+00	90	278	83	RIRYVQYTD---SMFFSPITPYQRAWEALNRYKGVDPGVLSGRTIIEA---RERDIEKIA	MKLTVEISMYPLADNFIP--PIKDVIAAFNRYQGVEVFTSATSTQLFGDYDVVMDALKAE	-11.302,-10.458,10.443,-8.209,-8.351,10.894,-5.266,-8.256,8.620,-1.702,-7.047,8.641,-0.218,-6.443,5.264,3.338,-5.568,4.597,3.872,-3.919,1.201,7.010,-3.002,-0.626,7.034,-1.119,-3.849,9.881,-0.825,-6.233,9.182,1.746,-8.870,11.096,1.189,-12.047,11.544,4.855,-12.708,14.357,7.267,-12.507,12.621,9.268,-9.907,11.157,6.679,-7.678,10.364,8.848,-4.692,7.137,10.374,-5.944,5.333,7.093,-6.770,6.155,5.736,-3.3…	MKLTVEISMYPLADNFIPPIKDVIAAFNRYQGVEVFTSATSTQLFGDYDVVMDALKAEIRASYEQYGMAVFVAKFLYGDVREL
job.pdb	MGYP001818235400.pdb.gz	15.900	69	48	4	80	140	1	67	5.235E+00	90	278	83	RIRYVQYT-DSM--FFSPITPYQRAWEALNRYKGVDPGVLSGRTIIEARERDIEK-----IAKIEVDCE	MYMTAEISMYPIRDEYLP--PIKTFIEALNASANIVIETTTTCTILRGEYDDVMKLLKDAMAESYRQFG	-11.793,-10.716,9.124,-9.193,-8.230,10.296,-5.701,-8.126,8.857,-2.400,-6.424,8.927,-0.570,-5.834,5.651,2.914,-4.515,5.128,3.729,-3.092,1.704,6.891,-1.842,0.115,7.259,-0.316,-3.335,10.316,-0.152,-5.488,9.931,1.934,-8.584,12.244,0.794,-11.363,13.462,4.168,-12.483,15.862,6.894,-11.683,13.319,9.315,-10.265,11.846,7.058,-7.740,10.642,9.566,-5.247,7.545,10.807,-7.032,5.943,7.376,-7.529,6.542,6.547,-3.8…	MYMTAEISMYPIRDEYLPPIKTFIEALNASANIVIETTTTCTILRGEYDDVMKLLKDAMAESYRQFGVSVFVTKFIPGYNPDE
job.pdb	MGYP001184543518.pdb.gz	11.100	54	47	1	80	133	1	53	5.235E+00	90	278	84	RIRYVQYTDSMFFSPITPYQRAWEALNRYKGVDPGVLSGRTIIEARERDIEKIA	MSIKEEIELPESLAP-FAELAAARLRGLHQRAAISIEGRRAWVEAEDEASVRAA	18.847,10.548,-13.449,15.761,9.863,-11.666,12.671,8.387,-13.089,9.439,9.515,-11.535,6.073,7.851,-11.896,2.778,9.105,-10.674,0.036,6.678,-9.687,-3.492,7.469,-9.023,-5.023,5.254,-6.408,-8.525,3.917,-6.761,-11.080,5.331,-4.411,-11.372,1.988,-2.717,-7.758,1.913,-1.708,-7.325,5.516,-0.583,-8.226,4.806,2.940,-5.257,2.490,3.212,-2.710,4.899,1.735,-1.326,6.076,4.998,-0.872,2.720,6.409,0.737,1.446,3.259,3…	MSIKEEIELPESLAPFAELAAARLRGLHQRAAISIEGRRAWVEAEDEASVRAAAGTLLHLLYQERIYQDARPVRAALIAKLLET
job.pdb	MGYP000276431456.pdb.gz	13.500	103	64	8	68	163	1	85	5.235E+00	90	278	87	IVKPTEGAAAGDRIRYVQYTDSMFFSPITPY--QRAWEALNRYKGVD-PGVL--SGRTIIEARERDIEKIA--KIEVDCELYDTARTGLRGRTVHGHAVRLDK	MSTPTVS-----DTQTTQYRIN---GLDCPDCAAKVEKVAGKVSGISGVRVEFTMRTLSAQVESPEALKRLPQHLSV--VIHHLGRIGP--------AVGIDP	-28.185,-19.999,13.171,-24.907,-18.902,12.485,-25.201,-15.273,12.139,-23.520,-14.390,9.080,-20.697,-12.316,10.004,-20.817,-9.676,7.540,-17.307,-8.797,7.353,-17.330,-5.435,6.248,-14.492,-5.326,3.930,-13.147,-1.892,4.037,-11.534,-0.151,1.227,-8.370,1.660,2.143,-6.229,4.097,0.283,-2.711,5.288,0.877,-0.555,7.858,-0.690,2.875,6.715,-1.456,5.375,9.462,-1.620,8.552,8.968,-3.501,7.141,6.566,-6.005,9.086,…	MSTPTVSDTQTTQYRINGLDCPDCAAKVEKVAGKVSGISGVRVEFTMRTLSAQVESPEALKRLPQHLSVVIHHLGRIGPAVGIDPHQ
job.pdb	MGYP003300460477.pdb.gz	8.700	80	52	5	81	152	26	92	5.235E+00	90	278	94	IRYVQYTDSMFFSPITPYQRAWEALN-RYKGVDPGVLSGRTIIEA------RERDIEKI-AKIEVDCELYDTARTGLRGR	CAVLSFVFESEYKA---HLFHFELMETNLTYWLFDTFNGVANVIVPADSKANERGIGEVAMKVG----------GKQRNA	-9.982,27.519,-12.352,-10.576,24.044,-12.513,-9.472,22.429,-9.612,-7.202,19.958,-10.616,-8.119,16.917,-8.976,-5.194,15.354,-7.613,-4.651,11.726,-8.210,-3.969,9.536,-5.417,-0.434,9.268,-6.581,0.099,12.909,-6.674,-1.297,13.050,-3.216,1.174,10.567,-1.944,3.977,12.376,-3.565,3.063,15.579,-1.881,2.619,13.935,1.423,6.023,12.427,1.253,7.562,15.612,0.143,5.931,17.436,2.921,7.394,14.885,5.240,10.772,15.71…	MAKKVKTRGETYRELMQNAGRSWSECAVLSFVFESEYKAHLFHFELMETNLTYWLFDTFNGVANVIVPADSKANERGIGEVAMKVGGKQRNAML
job.pdb	MGYP001142049382.pdb.gz	23.000	91	46	6	81	154	15	98	5.235E+00	90	278	105	IRYVQYTDSMFFSPIT----PYQRAWEALNRYKGVDPGVLSGRTIIEARERD-------IEKIAKIEVDCELYDTART------GLRGRTV	V-IVELTVLPTGTPSTSLSQYVADAVKALDQITGIKFQVEPMSSTIEAETRDKIFQATKTAHEAVFNMGA-----ARTITSWSVDDR-RDV	0.869,28.959,-6.155,2.550,25.348,-6.532,6.099,26.476,-7.954,6.865,23.262,-10.033,9.255,21.267,-7.938,10.975,20.132,-11.054,10.513,16.977,-10.863,9.055,19.069,-13.570,10.472,16.743,-16.061,8.339,14.221,-14.633,10.415,11.199,-14.823,11.001,9.683,-11.581,10.995,6.058,-11.808,7.910,4.970,-10.374,6.877,1.778,-8.996,3.131,1.299,-8.900,1.327,-1.434,-6.991,-2.203,-2.616,-6.665,-2.573,-3.923,-3.114,-5.260…	MWPFSISNWGLKLTVIVELTVLPTGTPSTSLSQYVADAVKALDQITGIKFQVEPMSSTIEAETRDKIFQATKTAHEAVFNMGAARTITSWSVDDRRDVKMYNNGK
job.pdb	MGYP003555749321.pdb.gz	10.100	108	68	6	49	136	8	106	5.235E+00	90	278	111	KSIHPPLEEMEEPDCAVRQIV---------KPTEGAAAGDRIRYVQ-YTDSMFFSPITPYQRAWE----ALNRYKGVDPGVLSGRTIIEARERDIE------KIAKIE	KQGVPCKGGVPPRAGEAIEVLLVQLGPNGWQVVSG-------HHLEKSYTFADFSS--ALAFVNRVGAVAEEQGHHPDIHLGWGKVRITVWTHKIEGLTESDFVCAAK	-5.895,-15.044,11.272,-6.335,-13.113,8.240,-9.716,-12.757,7.014,-10.820,-11.057,3.957,-8.598,-9.195,1.456,-5.478,-9.619,3.622,-5.802,-13.461,3.391,-5.805,-13.486,-0.378,-2.808,-13.894,-2.617,-2.282,-11.172,-5.185,-1.854,-11.698,-8.801,1.487,-10.478,-9.933,1.405,-7.513,-12.286,4.129,-8.658,-14.508,2.396,-11.781,-15.720,-0.449,-10.585,-17.789,-3.287,-9.563,-15.690,-6.806,-9.116,-16.728,-8.127,-5.81…	FMSGLAAKQGVPCKGGVPPRAGEAIEVLLVQLGPNGWQVVSGHHLEKSYTFADFSSALAFVNRVGAVAEEQGHHPDIHLGWGKVRITVWTHKIEGLTESDFVCAAKCDQLA
job.pdb	MGYP003335812050.pdb.gz	10.400	172	90	8	10	152	4	140	5.235E+00	90	278	140	VAQNRRNY-------------MDPSYKLEKLRDIPEEDIVRLLAHRAPGEEYKSIHPPLEEMEEPDCAVRQIVKPTEGAAAGDRIRYVQYTDSMFFSPITP----YQRAWEALNRYKGVDPGVLSGRTIIEA--------RERDIEKIAKI----EVDCELYDTARTGLRGR	QKTAYEIVDCDWSSDVCSSDLMREQTMYRLLDDHEVAHAVQALNQSQP-DRWRTH---------------------------DRALHAQWVFGSFMD---AMAFMHQVAQIAEAMNHHPEWANVYDRVTVRLTTHDQGGLTDHDLALARAMNQISEAVWG----AATKPATG	-23.396,-2.268,-4.653,-19.939,-1.130,-3.827,-19.239,0.406,-7.090,-15.771,-0.897,-6.990,-14.455,2.289,-7.932,-12.399,0.717,-10.478,-9.103,0.621,-8.957,-8.619,3.328,-11.409,-10.528,5.849,-9.822,-8.516,5.216,-6.950,-5.365,5.775,-8.698,-6.608,9.142,-9.139,-4.419,10.429,-11.852,-0.740,10.898,-11.869,-0.278,14.038,-9.810,2.168,15.949,-11.663,1.192,15.467,-14.989,-1.834,17.019,-16.799,-2.278,13.575,-18.…	FFKQKTAYEIVDCDWSSDVCSSDLMREQTMYRLLDDHEVAHAVQALNQSQPDRWRTHDRALHAQWVFGSFMDAMAFMHQVAQIAEAMNHHPEWANVYDRVTVRLTTHDQGGLTDHDLALARAMNQISEAVWGAATKPATG
job.pdb	MGYP003617786616.pdb.gz	14.200	183	109	13	58	211	1	164	5.235E+00	90	278	172	MEEPDCAVRQIVKPTEGAAAGD-RIRYVQYTDSMFFSPITPYQRAWEALNRYKGVDPGVL--SGRTIIEARERDIEKIAKIEVDCELYDTARTGLRGR--------TVHG---------HAVRLDK------DGMMFDALRRWS-RGADGTVTYVKDMIGGAMDKEVTLGKPLS--DAELLKK	MFRTACT---AAFVVLGLAAGVRAETTVKLTNMHICCG-GCTRAIVAATKDLEGAKVAVDQDAEEVTIRAENKAAAQKA---VDAILAAGYHAVTESKDVTIGDDSGAKSGKVRRLTVSGAHNCCGACTVAIKG----ALKTVEGVQA----DTCKAK----QTSFVVEGEFDAQALVKALAD	55.374,42.309,-41.137,55.145,39.622,-38.464,52.013,37.619,-38.531,51.414,36.191,-34.953,49.561,33.025,-35.295,47.106,32.741,-32.532,46.605,29.055,-31.630,43.303,28.659,-30.098,43.352,25.710,-27.662,40.084,23.896,-27.847,39.366,22.465,-24.410,37.060,19.582,-25.008,35.277,19.291,-21.797,34.245,15.789,-21.926,31.054,15.709,-20.016,31.256,12.342,-18.689,27.531,11.750,-18.482,27.764,9.567,-15.580,25.3…	MFRTACTAAFVVLGLAAGVRAETTVKLTNMHICCGGCTRAIVAATKDLEGAKVAVDQDAEEVTIRAENKAAAQKAVDAILAAGYHAVTESKDVTIGDDSGAKSGKVRRLTVSGAHNCCGACTVAIKGALKTVEGVQADTCKAKQTSFVVEGEFDAQALVKALADAGFHVKVQ
job.pdb	MGYP001778302188.pdb.gz	9.000	66	52	3	80	139	82	145	5.235E+00	90	278	220	RIRYVQY----TDSMFFSPITPYQRAWE--ALNRYKGVDPGVLSGRTIIEARERDIEKIAKIEVDC	QMKTNIYDVNFSRDDSFIP--KLQKLYGIVRPEQGDFLNITMGTHEITLSVSENHRAEVDELMKDQ	32.169,16.488,-7.018,29.806,16.873,-9.979,27.209,14.032,-10.250,27.467,12.066,-13.508,24.625,12.459,-16.100,23.666,8.791,-15.543,23.609,9.263,-11.752,21.525,12.504,-12.134,19.005,10.690,-14.404,18.802,7.676,-12.036,18.294,10.085,-9.076,15.398,11.879,-10.858,13.691,8.738,-12.145,13.930,6.993,-8.654,11.931,9.974,-7.162,9.062,9.052,-9.448,7.929,5.419,-9.257,5.530,6.216,-12.056,8.257,7.189,-14.492,10…	MAVSVAAAVKTIINRSPFISEMLIQEVISFSNLAKSIQPKVESLHGDKVNTAAIVMAIRRYAEELKASQKEIGSGKIDYEIQMKTNIYDVNFSRDDSFIPKLQKLYGIVRPEQGDFLNITMGTHEITLSVSENHRAEVDELMKDQQVVHRYSDLVALTIVFHGDFLQTPGIVYLAIRKLAWENINIIEIVSTMNVLTFVITREDSHRAYEALEAFLDEEL
job.pdb	MGYP000347601944.pdb.gz	14.400	69	50	3	81	149	202	261	5.235E+00	90	278	268	IRYVQYTDSMFFSPITPYQRAWEALNRYKGVDPGVLSGRTIIEARERDIEKIAKIEVDCELYDTARTGL	GAVAEVSGA-------GSAEFIASLGDPDGVTIGGGPERWLLRGNERTRIGRA-LR-RGVRPTGARLRI	-12.049,-13.426,17.163,-12.304,-10.293,15.063,-9.380,-8.947,13.033,-9.577,-5.468,11.597,-6.938,-4.721,8.948,-5.908,-1.196,7.852,-2.484,-0.546,6.369,-2.671,3.040,7.546,-0.351,3.402,10.607,-0.958,5.996,13.409,-4.067,7.909,14.143,-4.687,9.577,10.727,-2.846,10.087,7.434,-5.146,12.335,5.612,-6.786,15.224,7.405,-9.385,17.580,5.919,-10.525,20.765,7.529,-14.111,20.334,8.738,-14.920,23.958,7.875,-13.509,2…	RVVCVSNTTGRARLLACRSCRALARCERCDAAVAMDDDGRLRCRRCDTVRPAACLECRAGAFANLRPGVTRLRDELEAAAGRSARLVTGASDEPLFDARGVVPDVLVGTEAVLHRLDRADVVAFLDLDAELYAPRFRAAEQALALLARAARLVGDRAGGGRLLLQTFSPDHEVVQAAVLGDPGLVASAETDRRQALGLPPFGAVAEVSGAGSAEFIASLGDPDGVTIGGGPERWLLRGNERTRIGRALRRGVRPTGARLRIAVDPPRI
job.pdb	MGYP001389221603.pdb.gz	10.300	87	52	7	73	150	247	316	5.235E+00	90	278	332	EGAAAGDRIRYVQYTDSM------FFSPITPYQRAWEALNRYKGVDPGVLSGRTIIEARERDI---EKIAKIEVDCELYDTARTGLR	YGA-----M-ADIEIVAKEELSEDDLEG---FSMLGE-----RACTFQVEGNQLKIHYNKTKISSTEILKELMGKIQVSD---FTVR	16.477,11.101,6.487,15.539,9.957,3.057,12.162,11.608,2.613,10.792,14.744,4.452,7.203,15.977,3.923,6.385,19.336,5.615,2.880,20.877,5.910,2.052,19.370,2.456,-1.272,20.606,0.974,-2.790,20.008,-2.529,-5.893,21.845,-3.788,-7.514,21.226,-7.186,-9.814,23.666,-9.032,-13.005,21.734,-9.699,-15.633,23.193,-11.989,-18.726,23.961,-10.018,-21.324,21.491,-11.018,-24.879,22.817,-11.438,-27.831,20.363,-11.297,-29…	MMITVENLTKEFKMNKKYPGFKGAVKSFFSREYTLKKAVEDISFTIAEGEIVGYIGANGAGKSTTIKMMTGILTPTKGRVLVNGVVPYEDRQKNAKDIGVVFGQKTQLWWDLPLSETFSLLKDIYEVEENDYNERMAFLNEVLELEEFLLQPVRTLSLGQRMRGDLAAALIHNPKVIYLDEPTIGLDVVVKENVRKAIKKINETYGTTIILTTHDLMDIEELSSRILIIDKGKLLYDGNLEKIKETYGAMADIEIVAKEELSEDDLEGFSMLGERACTFQVEGNQLKIHYNKTKISSTEILKELMGKIQVSDFTVRETSIEDIVKKIYRNEV
job.pdb	MGYP000871426157.pdb.gz	15.400	110	58	8	80	186	263	340	5.235E+00	90	278	399	RIRYVQ-YTDSMFFSPITPYQRAWEAL-NRYKGVD-PGVLSGRTIIEARERDIEKIAKIEVDCELYDTARTGLRGRTVHGHAVRLDKDGMMFDALRRWSRGADGTVTYVK	MDNRVQVTVNYDESN--KIYNTLLEKLANNSISIDLINVFPSKQIFTIDSKDIDKFKVIAKNLELV----YSL----------------IE-----NCS-----KIALIG	-9.935,-6.881,28.452,-8.013,-7.921,25.262,-9.033,-5.926,22.173,-8.263,-7.188,18.633,-8.700,-5.127,15.467,-9.738,-7.353,12.531,-9.748,-5.763,9.053,-11.436,-7.645,6.154,-10.806,-6.811,2.474,-13.647,-6.266,-0.044,-13.123,-9.782,-1.552,-13.664,-11.348,1.938,-17.219,-9.862,2.269,-18.407,-10.048,-1.390,-20.438,-13.384,-1.064,-22.462,-15.110,1.685,-19.871,-18.044,1.890,-16.943,-15.558,2.291,-18.893,-13.…	MKIVIQKFGGTSVSTHERREQVVNKILKAKDKGFCPVVVVSAMGRKGQPYATDTLLSLIKEDFKLKNPLGVDLLMSCGEIISTIVLADELLRKGLKAVPLTGGQAGIITDDNYNNASILKVKKERLLNLVNQGKIPIVAGFQGISENGYVTTLGRGGSDVTASILGVALNSEVIEIYTDVDGIMTADPGIVSEAFLIEQISYNEVFQFADQGAKVIHPRAVKIAMSGNIPLVVKNTLNNCKGTIITNSVIGESDEIINGITSMDNRVQVTVNYDESNKIYNTLLEKLANNSISIDLINVFPSKQIFTIDSKDIDKFKVIAKNLELVYSLIENCSKIALIGSGMRGIPGVMARILKILHEEGIEVLQTADSHTTIWCLVKSSEMGKAINALHKEFLSHVK
job.pdb	MGYP003581499338.pdb.gz	17.100	76	49	5	81	149	261	329	5.235E+00	90	278	403	IRY---VQYTDSMFFSPITPYQ-RAWEALNRYKGVDPGVLSGRTIIEARERDIE---KIAKIEVDCELYDTARTGL	IASERDVLVLDS----SAPPGDVLALLAERRVPGKQLHVFDSRTTVAISRENLHDEGQLKEVLQARFG---GRARV	-19.298,-0.570,22.686,-16.455,0.184,20.402,-16.573,0.394,16.564,-14.004,-1.773,14.805,-13.163,-1.432,11.086,-11.717,-4.680,9.638,-10.143,-4.911,6.160,-9.713,-8.191,4.252,-7.486,-8.302,1.159,-8.156,-10.193,-2.116,-6.122,-13.261,-0.925,-8.269,-13.466,2.281,-11.558,-13.654,0.193,-10.166,-15.477,-2.932,-12.597,-18.484,-2.601,-15.815,-19.661,-0.819,-13.796,-21.432,1.963,-11.751,-18.259,2.730,-15.011,-…	MSIIVQKYGGSSVADVGKLRYVAERVMQTARQGHQVVVVVSAMGDTTDELLAMAKQISPNPERRELDMLLSAGERISMALLSLAIRDLGGDAISFTGSQSGIITNDHHVDARIIEVRPFRVHDELPPGRIVVVGGYEGVSYKREVTTLGRGGSDTTAVGMAAALDAEYWEICSDVDGVYSADPRVVPAATRIGTLSYEETQEMAEAGAKVLNAQAVEFAKEKGIAIYARATHGELPGSDPSSDGTVVRKSPPRMPGMVVGIASERDVLVLDSSAPPGDVLALLAERRVPGKQLHVFDSRTTVAISRENLHDEGQLKEVLQARFGGRARVVDDLAAVSGIGAGINATYDNVLTGSATLAGAGIAPSGIATSSFRITWMVPGDRVKEAVRALHEGFIEQQR…
job.pdb	MGYP000091714673.pdb.gz	17.200	81	56	5	77	152	170	244	5.235E+00	90	278	404	AGDRIRYVQYTDSMFFSPITPYQRAWEALNRYK--GVDPGVLS---GRTIIEARERDIEKIAKIEVDCELYDTARTGLRGR	FSGRIFLKRLHTTG----LREAE-VYARVKDLDLRGVKLGICASPSGVTLYLKGEADSVSQT-AEVLRGIFKAYIYGEDGR	16.443,18.636,6.505,12.882,19.382,5.384,11.122,18.185,2.261,7.933,19.050,0.392,6.211,16.790,-2.173,4.363,18.575,-5.034,1.987,16.453,-7.191,0.587,17.869,-10.442,-2.598,16.547,-12.195,-6.210,17.669,-12.551,-7.251,13.971,-12.255,-5.111,13.705,-8.976,-6.539,16.960,-7.516,-10.139,15.849,-8.404,-9.506,12.427,-6.738,-10.168,10.484,-9.972,-6.693,9.017,-9.572,-5.310,7.881,-6.237,-2.097,9.889,-5.449,0.253,…	MKATILSTGDEVLLGEVDEKNGGFIARGLIAIGFDVIARVIVEDSMDKILRGLSFGLDNAEVVVITGGLGPTHDDLTREAVASFFGVKLEEREEAKKHIEAFFERLGRTLPPLSEKQFLFPEGSEIIPNDLGTACGFIVKKEGKIVAALSGVPWEAENMFNKYLLPKLPFSGRIFLKRLHTTGLREAEVYARVKDLDLRGVKLGICASPSGVTLYLKGEADSVSQTAEVLRGIFKAYIYGEDGRTIEEVVAELLWKEGLTLSVAESCSGGLLAHRLTNVSGSSRYFKCGIVSYSNEAKENILDVPMSLIDEKGAVSAEVAERMARNARYIGKSDIGIGITGIAGPTGGRPSKPVGTVYIGMSWEGGTYVEKNLFVGPREVIKYRATQQALDLLRRLLLG…
job.pdb	MGYP000740017259.pdb.gz	19.700	76	45	5	80	141	177	250	5.235E+00	90	278	417	RIRYVQYTDS-----MFFSPITPYQRAWEALNRYKGVDPGVL-SGRTII---EARERDIEKIAK-----IEVDCEL	LKKHVIVKTYKAPEAMIFNKIAP--KLWEELESFGEVSSLPHPMGVDIGVKIEARDEASLKTKEQGVKDCVNSSAI	-7.656,-8.638,21.493,-6.378,-11.343,19.084,-8.081,-11.460,15.713,-8.005,-14.167,12.979,-9.587,-13.812,9.551,-11.033,-16.716,7.490,-11.471,-15.575,3.868,-13.661,-17.936,1.730,-13.399,-18.137,-2.111,-11.889,-20.314,-4.823,-11.252,-17.152,-6.946,-8.878,-15.962,-4.118,-6.963,-19.244,-4.167,-6.835,-19.153,-8.015,-5.234,-15.653,-7.719,-8.056,-14.076,-9.843,-8.813,-11.578,-7.191,-6.792,-10.006,-4.370,-7…	MKIQLITIGNELLDGKIQDKNAFWLARFCYEHHIDFIKNHIIPDNRESFFTALEEAWSNSDLVITSGGLGPTKDDLTKDLLSEFFGCPLVESEQAMRVTLSNYKKSKREYNPNQNYSKVPNGFTALDNEIGYAPGLLFEKDSKMIAALPGVPSEFKTMFKDEVLKRANGSFKNSGKLKKHVIVKTYKAPEAMIFNKIAPKLWEELESFGEVSSLPHPMGVDIGVKIEARDEASLKTKEQGVKDCVNSSAIQDYIWHIGNESLEEVIIKKAKEKSLTLGFAESCTGGLCASRITDISGSSSVFLGSIIAYHNSVKKIVLNVNSSTLEKFGAVSSETAWEMAQGARNVLGADLVVTTTGIAGPGGATPDKPVGTVGIGYSSERKCAGDIHHFSDRDRVDMK…
job.pdb	MGYP000173955578.pdb.gz	12.000	83	50	4	80	146	201	276	5.235E+00	90	278	434	RIRYVQYTDSM-----FFSPITPYQRAWEALNRYKG--VDPGVLSGRTIIEA---------RERDIEKIAKIEVDCELYDTAR	EIENVYLRAFGLSESVAF-------LALEDISTTQNPSVATYVFPDELVIRVSYKHKRTSDLQKLYDTVKIVESRLGNYIFSK	-18.363,0.548,25.377,-19.881,-1.161,28.325,-17.480,-3.060,30.378,-19.277,-6.078,29.363,-16.389,-7.188,27.276,-14.719,-8.710,30.158,-16.810,-11.697,30.077,-16.061,-13.022,26.708,-12.391,-13.908,27.007,-10.268,-15.302,29.738,-7.797,-12.752,30.979,-4.986,-15.056,30.017,-6.248,-15.636,26.419,-3.698,-14.617,23.846,-3.970,-14.278,20.040,-0.779,-15.566,18.384,-2.225,-16.987,15.188,-5.026,-15.917,12.844,…	MNNDNELLVDKDFKIETAEIITVGTEILLGQVLNSNAQYLARKLSNLGINCYFQQSVGDNEIRLIETLKLALSRADLVIITGGLGPTADDISLEVASKLTNNKLVISESELEKLNYYLEINGIIDIDNKNLNYKQVYLPEESIILPNDKGTAPGVIMKNKNADLAAGANNLIMLLPGPPKENTFMFENYAEKFIKEHSEYEIENVYLRAFGLSESVAFLALEDISTTQNPSVATYVFPDELVIRVSYKHKRTSDLQKLYDTVKIVESRLGNYIFSKDSYNLIETVFNKLMENKQTIAFAESCTAGLASSKIADISGASEVLLGGMVTYNNDIKVRMLGIPESLIAEHGAVSNEAALAMSTNARLRFNSDFGIAITGNAGPNPSEGKEVGLVYIAISSRR…
job.pdb	MGYP001325848934.pdb.gz	18.400	65	41	4	81	137	202	262	5.235E+00	90	278	445	IRYVQYTDSMFFSPITPYQRA--WEALNRYKG--VDPGVLSGRTII----EARERDIEKIAKIEV	IYSVELKHIG----IGESSLAEKYASLLEGKNPTVAPYAGRGECRLRVTAKASSREEAERLVKPV	-1.469,-8.981,24.808,-4.353,-10.259,22.695,-3.624,-12.681,19.850,-5.398,-12.817,16.461,-5.667,-15.256,13.569,-6.845,-14.408,10.076,-8.604,-17.153,8.046,-8.914,-16.267,4.347,-11.612,-18.448,2.738,-11.707,-18.897,-1.136,-10.392,-21.483,-3.570,-9.139,-18.659,-5.851,-7.006,-17.260,-2.952,-5.757,-20.787,-2.025,-4.765,-21.395,-5.700,-3.053,-17.962,-5.991,-5.372,-16.698,-8.709,-6.217,-13.748,-6.419,-3.8…	MQSAEIIAIGTEILLGQITDTNSRFLSEELARLGINCFFHTTVGDNPDRIIASLKRAVCRSDIVITSGGLGPTADDLTMECIALAFGSELKMDEAVLAELKEFFAGRGYKMPPSNNKQAMRPVGANILPNPRGTAPGIIWQLDRAKLISAGLLSEPGQESGANFSAGTSTIITFPGVPHELRAMWKETVAGFLSEQVVGEIIYSVELKHIGIGESSLAEKYASLLEGKNPTVAPYAGRGECRLRVTAKASSREEAERLVKPVVNQILSESGSLCYGRDDDSLESVVGELLRRSKLTVALAESCTGGLVSTRLTDVPGSSDYIGLNLVTYSNEAKMKELQVPAAVLDDEGAVSEACARAMAQGVRRKTGADIGLSITGIAGPGGGSEEKPVGLVYLGIDS…
job.pdb	MGYP001416516090.pdb.gz	6.800	73	49	5	76	137	382	446	5.235E+00	90	278	462	AAGDRIRYVQYTDSM--------FFSPITPYQRAWEALNRYK--GV-DPGVLSGRTIIEARERDIEKIAKIEV	PLHAEMVTIEINEGRKAKISAGDILGALTANEA-------ISGSDVGKITLLPMKAYVAIK-APLAKVAVDQI	19.026,17.239,17.305,18.716,20.494,15.290,15.785,20.196,13.003,17.168,19.726,9.555,15.374,21.615,6.764,15.228,20.916,3.029,16.626,24.485,2.508,19.899,23.238,4.016,20.257,21.045,0.910,21.694,22.577,-2.322,18.379,21.755,-4.142,17.075,23.872,-7.092,14.720,26.697,-6.068,11.892,25.069,-8.051,12.219,21.813,-6.144,12.408,23.564,-2.708,9.145,25.430,-3.573,7.567,22.119,-4.591,8.533,20.455,-1.340,7.123,23.…	MSTLHFSDLSLPKAQLRNLEELGYHQMTPIQASSLPTILKGGDLIGQAQTGSGKTAAFGIGLLEAIDLKHFTTQGLVICPTRELAEQVRQEIRRLGRYLPNLKISAICGGVPIRHQIHSLSQHAPHIAVGTPGRLLDHLGRGTLDLSYTKVLVLDEADRMLDMGFADEVAEIIRYIPKKRQTLLFSATFPEDIRRMSRQFQHRPKEVVVEALVENRPKISQSVVLVEDGRDKPAVTAEILYHYRPQSSVIFCNTIATTIEVTDFLQRHRIDALALHGDLDQKDRDQVLIQFSNRSCPVLVATDVAARGLDIDDLSLVLNFDVPFDPEVYVHRIGRTGRAGKEGRALTFSLSYKQERIEMIEAALEQQFPRISASELKGAPAPLHAEMVTIEINEGRKAK…
job.pdb	MGYP000902586399.pdb.gz	9.000	77	52	5	67	132	387	456	5.235E+00	90	278	475	QIVKPTEGAAAGDRIRYVQYTDSMFFSPITPYQR-----AWEAL----NRYK-GV-DPGVLSGRTIIEARERDIEKI	DKIEDDLSYKIDSSLRTIFINGGKK-------QKLRAGDILGALTAGIGLSKEDIGKIDILDFASYVAINKEKITYV	15.170,36.949,-17.656,14.365,36.345,-14.159,17.675,35.835,-12.545,16.521,33.809,-9.747,19.291,34.361,-7.418,19.853,30.965,-6.455,21.131,31.910,-3.350,23.155,29.057,-2.875,22.509,29.086,0.591,25.723,27.672,1.248,24.691,25.572,3.913,27.112,26.955,6.047,26.470,24.822,8.821,26.138,27.288,11.205,28.553,25.209,12.977,26.368,23.277,14.800,22.851,22.961,13.752,21.413,21.580,10.683,18.862,23.967,9.407,15.…	KYFIVLGIINQKTIKGFPILIEKFSQLTLSKEFLLNLDSLSYTHLTAIQQKSLPLSLDNKDLIAQAKTGSGKTVAFCIPILNKIDIKNFKIQSLILAPTRELANQIALELRKLSRHIHNLKVLTLCGGMPFKPQALSLFHGAHIVVATPGRVLKHIKEENINLENISTLVLDEADKMLDMGFYDDIIEIINTLPKNRQTLLFSATYEKNIEKLASNILKNPLSVKVENEEKVHIKQKFYNVEESNKTALIPALISSNKAKSILIFCNMKITCDKLADDLYDLGLDVLTLHSDLEQKQRDETIILFSNKSYPILIATDVASRGLHIDDVDLVINYDLSLDEKIHTHRIGRTARAGKGGMAISLYTSNDYDRVELIKDTFSDIEDENIDKIEDDLSYKIDS…
job.pdb	MGYP000247427868.pdb.gz	9.300	96	66	7	67	150	389	475	5.235E+00	90	278	477	QIVKPTEGAAAGDRIRYVQYTDSM--------FFSPITPYQRAWEALNRYKGV-DPGVLSGRTIIEARERDIEKIA-KIEVD--CELYDTARTGLR	STLKFRENFKLSPPMVTLCISGGRKDKVRPGDILGAL-----TASSNITGKQIGKIDIFDIVAYVAVE-RSIGKQALKVLSEGKIKAR---KFRVR	28.706,21.946,32.504,28.737,19.261,29.889,25.237,18.326,30.490,23.984,21.803,30.039,25.786,22.047,26.706,24.221,18.927,25.349,20.760,19.943,26.214,21.103,23.248,24.715,22.377,21.774,21.606,19.455,19.734,21.467,17.120,22.571,22.125,18.774,24.783,19.753,18.480,22.337,17.106,15.068,22.343,17.775,14.442,26.009,17.694,15.797,26.557,14.511,14.168,24.585,12.417,12.862,27.642,10.985,10.163,26.209,9.442,1…	DIIYQTLHRSLYQLRSFTMANTDFSSLPLSAEFLSNLKSLEYLTMTPIQAKSLPEVFAGKDIQAQAKTGSGKTAAFAIGLLNKLDSQNYQTQALVLCPTRELADQVSKEIRRLARAIPNINILTLCGGKPFGPQLASLERNPHIVVGTPGRILKHLEKGTLKLEKSKTLVLDEADRMLDMGFHEDIMRIIDMMPHQRQTLLFSATYPDEIKNISGAIQNDPVDIRVESLHDNKKIKQIFYEIEKGERTKTLIVLLHQFRPESSVIFCNRKQQCKELAEDLWAQGIHALALHGDLEQKDRDRVLVQFSNKSSSILIATDVAARGLDIKDLSAVINYELSPDPEIHIHRIGRTGRAANQGLALSLFMPSEAPKVNAIEEYQKTPVRIDNTSTLKFRENFKL…
job.pdb	MGYP001037727745.pdb.gz	11.100	81	53	5	81	150	462	534	5.235E+00	90	278	564	IRYVQYTDSMF--------FSPITPYQRAWEALNRYKGVD---PGVLSGRTIIEARERDIEKIAKIEVDCELYDTARTGLR	FVNVKINVGRLDKFDIKALFGL-INSQRELK------GAEIGKIKIDDGFTIFGIDKNKREEARRVFKKL-TFKGKPLKVE	-6.254,14.523,24.455,-10.045,14.924,25.382,-12.100,12.016,26.559,-15.141,10.964,24.522,-17.369,12.178,27.453,-16.143,15.711,26.800,-17.254,15.603,23.130,-21.030,15.827,23.772,-21.937,12.210,22.824,-24.994,10.419,24.415,-24.547,7.996,27.373,-25.547,5.082,25.143,-22.741,5.796,22.571,-20.214,6.341,25.407,-21.119,2.864,26.815,-20.545,1.418,23.340,-17.128,3.110,23.046,-15.956,1.907,26.534,-17.020,-1.6…	MKTFSELGLSNEIQKGLVGLGYIEATPIQEQAIPFVLNNDQDLIGLAQTGTGKTAAFGLPILNKLNHDKEAQAIILCPTRELCLQISRELSGFAKYLPHVLVATVYGGARIDTQIRELRSGANLIVGTPGRVHDMIRRKFLSLKTIRFVVLDEADEMLDLGFKDDLDEILSETPKNKQTLLFSATMSPVVRNIATKYMNKPQEISIGKKNVGADQVSHEYYLVRPSDKYEALRRIIDFEPNIYGILFCRTRHETQEIADKLREDRYSTEALHGDVSQNLRTQIMERFRERKIQLLVATDVAARGIDVSDLTHVINYNLPDSSEVYLHRSGRTGRAHKSGTSISLFTPRELRKVSALENRVGKPFVLKTVPKGQDICKNQLLSLIEKMKNIAVDRREVSQ…
job.pdb	MGYP001358486337.pdb.gz	10.300	77	54	4	81	153	81	146	5.235E+00	90	278	922	IRYVQYTDSMFFSPITPYQRA--WEALNRYKGVDPGVLSGRTIIEARERDI--EKIAKIEVDCELYDTARTGLRGRT	QRTLTISF-------PQEKRAEIEKMLSKHTNYHILFQSNSVDVNYDTNFARGEDIVKTFSERNIP----YEIIVKE	23.466,22.650,7.532,19.864,21.852,7.852,19.414,18.485,9.407,16.184,16.542,9.087,15.340,14.878,12.358,13.007,11.821,12.520,11.715,11.100,16.043,9.642,8.035,16.977,6.941,9.428,19.213,4.731,6.930,21.064,1.309,8.150,22.305,0.105,9.869,19.213,-3.265,8.287,18.493,-5.205,10.788,16.404,-5.070,13.860,14.090,-5.465,16.077,17.066,-2.326,14.533,18.428,-0.629,15.283,15.138,-1.943,18.922,15.087,-0.820,19.399,1…	MSTRYEIGVKGMSCINCANKVKNGLQSIPGISDIVVNVVADKVSFVASEQRVLQAATEFFKSLNYIITYQKTHHLNTPENQRTLTISFPQEKRAEIEKMLSKHTNYHILFQSNSVDVNYDTNFARGEDIVKTFSERNIPYEIIVKELRAKKAAEVRELFTLRETVITFTLNIIITILVFALPPTLTGEQLAFPSSWGMFGLFPLSIILSSTFMIIVYGYKIIIVALRNLFHRSVNMFTLTALGIVSSYVLGIYFIIIHSIEYHRGTLVDRHMAIHEIAEMMQTAATILAAVIFGKYLEERSKKRINQEIEGLEPRMQDHLKAVELFVPKNKKFDTLSVRMIHPYLVEKDDFVRIKEGSLVPFDGVIVHGEIKILENVKYGRDTQETRKAGDVINSGSEV…
job.pdb	MGYP003441699028.pdb.gz	9.700	72	53	5	80	149	1	62	5.563E+00	89	278	66	RIRYVQYTDSMFFSPITPYQRAWEALN-RYKGVDPGVLSGRTIIEARERDIEK-IAKIEVDCELYDTARTGL	MT-TIHTTCRTYRE---AAELSNELADIDDERFRHGIRDRTVSIQCEDGNAARWVRQLESD------SRVEV	-12.811,-5.156,6.886,-9.313,-3.674,7.538,-7.700,-0.612,6.049,-3.851,-0.466,5.888,-2.342,2.999,5.561,1.167,3.468,4.113,3.440,6.329,3.423,6.119,6.701,0.699,9.054,9.122,0.786,8.067,10.796,-2.501,4.863,11.309,-4.542,6.467,9.392,-7.320,7.079,6.382,-5.175,3.423,6.420,-4.023,2.271,6.612,-7.630,4.469,3.749,-8.610,3.209,1.592,-5.725,-0.401,2.437,-6.702,0.252,1.473,-10.282,1.816,-1.813,-9.249,-1.182,-2.581…	MTTIHTTCRTYREAAELSNELADIDDERFRHGIRDRTVSIQCEDGNAARWVRQLESDSRVEVVAVG
job.pdb	MGYP000980156083.pdb.gz	10.800	74	55	5	80	149	1	67	5.563E+00	89	278	74	RIRYVQ-YTDSMFFSPITPYQRAWEA--LNRYKGVDPGVLSGRTIIE-ARERDIEKIAKIEVDCELYDTARTGL	MKVWVRYTVYGWADSDTYKEEVAFRVSLLGPQHWSGMSMSGPRRDITLHIEEDLAIL--FKLKYA-----NAVI	-15.243,-5.604,6.036,-13.016,-2.762,4.946,-10.048,-1.561,7.000,-7.400,1.128,6.668,-3.836,0.037,5.787,-0.855,2.315,6.209,2.691,1.466,5.142,5.839,3.133,4.060,8.038,2.381,1.029,11.462,3.869,0.367,12.550,4.624,-3.205,12.313,7.070,-5.951,9.685,6.632,-8.601,12.193,5.024,-10.946,13.524,2.628,-8.412,12.928,-1.073,-8.540,11.426,-0.944,-5.108,8.820,1.564,-6.164,8.013,-0.279,-9.366,7.584,-3.455,-7.433,5.286…	MKVWVRYTVYGWADSDTYKEEVAFRVSLLGPQHWSGMSMSGPRRDITLHIEEDLAILFKLKYANAVIDKKTATS
job.pdb	MGYP001547312655.pdb.gz	14.700	61	43	2	82	136	1	58	5.563E+00	89	278	82	RYVQYTDS------MFFSPITPYQRAWEALNRYKGVDPGVLSGRTIIEARERDIEKIAKIE	MKITAEISMYPLSDEYIPR---ITKFIERLKAESGIKIEVNSTSTRLSGNSELVYQVLKQE	14.189,7.053,-6.681,11.499,4.660,-7.666,10.629,1.542,-5.891,8.053,-1.185,-6.089,6.435,-2.558,-2.930,4.633,-5.840,-2.740,2.095,-5.989,0.104,0.256,-8.750,1.784,-2.141,-7.851,4.513,-3.937,-10.321,6.660,-6.555,-8.921,9.021,-6.967,-11.165,11.991,-10.724,-10.968,12.169,-13.765,-12.995,11.145,-14.835,-10.322,8.706,-11.634,-9.775,6.882,-12.923,-9.295,3.333,-14.394,-5.824,3.887,-11.153,-4.739,5.458,-9.070…	MKITAEISMYPLSDEYIPRITKFIERLKAESGIKIEVNSTSTRLSGNSELVYQVLKQEMEESWVESGQAIFVTKFLLGDLLS
job.pdb	MGYP002508911154.pdb.gz	13.400	67	49	3	77	136	4	68	5.563E+00	89	278	93	AGDRIRYVQYTDSMFFSPITPYQ--RAWEALNRYKGVDPGV-----LSGRTIIEARERDIEKIAKIE	SGKEVKIQYYVLFPNHEA--GIKLYRLLKAQGIRTQISPTPRAASKCCGISLLVKDELLLDDIRKCI	24.324,4.690,-24.347,20.834,3.588,-23.820,19.058,6.339,-22.035,17.185,3.771,-20.113,14.645,6.254,-19.520,13.480,6.059,-16.063,10.051,4.677,-16.232,8.082,6.327,-13.454,4.683,5.311,-12.120,2.461,6.426,-9.295,2.021,3.696,-6.706,-0.123,3.828,-3.592,0.838,2.393,-0.225,-1.204,1.750,2.942,1.160,2.236,5.887,0.569,0.449,9.238,1.814,0.847,12.806,2.246,-2.883,13.114,2.241,-6.078,11.136,-1.035,-7.307,12.522,…	MGESGKEVKIQYYVLFPNHEAGIKLYRLLKAQGIRTQISPTPRAASKCCGISLLVKDELLLDDIRKCIEENEIEIIDIVALEVDINRTRDRYC
job.pdb	MGYP000435563236.pdb.gz	12.500	112	69	10	47	149	1	92	5.563E+00	89	278	94	EYKSIHPPLEEMEEPDCAVRQIVKPTEGAAAGDRIRYVQYTDSMF----FSPITPYQRAWEALNRYKGV-DPGVL--SGRTIIEARERDIEKIAK--IEVDCELYDTARTGL	MRKSLA----SWVTLLTAL--MAGPAAA-----AEKTVTLNVDNMTCPTCAPVVKKSLA-----RVEGVAKVKVSLETNTATVTFDDAKTDVTALINATTN-AGY---PSHL	-49.807,-19.978,54.640,-46.625,-19.963,52.805,-46.040,-18.567,49.455,-43.095,-19.561,47.553,-41.936,-16.724,45.532,-40.331,-17.880,42.567,-36.935,-16.756,41.796,-36.291,-15.857,38.451,-32.872,-14.875,37.714,-31.995,-14.333,34.188,-28.408,-13.532,33.332,-28.031,-12.235,29.898,-24.619,-11.382,29.033,-24.613,-9.678,25.721,-21.328,-9.947,24.266,-21.293,-7.031,22.240,-18.979,-8.057,19.734,-17.403,-4.9…	MRKSLASWVTLLTALMAGPAAAAEKTVTLNVDNMTCPTCAPVVKKSLARVEGVAKVKVSLETNTATVTFDDAKTDVTALINATTNAGYPSHLAK
job.pdb	MGYP002266203610.pdb.gz	13.400	104	70	8	58	152	1	93	5.563E+00	89	278	94	MEEPDCAVRQIVKPTEGAAAGDRIRYVQYTDSMF--FSPITPYQRAWEALNRYKGVD-PGVL--SGRTIIEARER----DIEKIAKIEVDCELYDTARTGLRGR	MVLCGLALSQYSWVYADEDT--ALAHQTFAIEAMTCAAC--PI-TVKRAMSRIEGVSHIEVDFKSKTVTAEFNPSLTTCEAIAKASTDVGR------PTIPIKE	-61.601,-21.770,11.106,-57.865,-21.926,12.249,-55.720,-20.037,9.797,-52.408,-21.585,10.892,-50.123,-20.386,8.310,-46.457,-19.629,8.028,-44.525,-17.002,9.478,-42.149,-16.379,6.761,-39.630,-14.379,8.448,-37.843,-13.020,5.533,-34.442,-13.365,6.684,-32.799,-10.961,4.490,-29.357,-12.091,4.627,-27.626,-8.887,3.854,-24.191,-10.011,2.939,-22.653,-7.051,4.253,-19.932,-7.101,1.779,-17.589,-5.863,4.221,-16.…	MVLCGLALSQYSWVYADEDTALAHQTFAIEAMTCAACPITVKRAMSRIEGVSHIEVDFKSKTVTAEFNPSLTTCEAIAKASTDVGRPTIPIKEK
job.pdb	MGYP000870978044.pdb.gz	9.800	61	47	3	80	133	14	73	5.563E+00	89	278	101	RIRYVQYTDSMFFSPITPYQRAWEALN-----RYKGVDPGVLSGRTIIEARER--DIEKIA	GLGRIFVNVGR-RDGAKPNELERIVLDLGAVGAGATLRVRVRDRHSFVSVPEDQVDQAIAA	-39.017,-1.356,21.455,-35.202,-2.354,20.981,-32.757,0.397,21.642,-30.733,-0.971,18.815,-27.656,0.232,20.551,-25.989,-0.467,17.255,-23.106,-1.797,19.130,-20.728,-0.411,16.619,-18.832,-3.572,16.718,-15.452,-2.101,16.234,-14.405,-4.575,13.675,-10.847,-4.715,14.462,-10.053,-5.272,10.923,-6.916,-7.096,10.941,-4.442,-5.504,8.687,-3.463,-6.987,5.381,-0.341,-6.204,3.522,0.214,-5.228,-0.030,3.442,-5.590,-…	MALHARQHVLRFHGLGRIFVNVGRRDGAKPNELERIVLDLGAVGAGATLRVRVRDRHSFVSVPEDQVDQAIAALSGKSAFGRTLVAERARPGGDRPERDDA
job.pdb	MGYP001431413447.pdb.gz	14.200	91	64	4	57	137	3	89	5.563E+00	89	278	103	EMEEPDCAVRQIVKPTEGAAAGDRIRYVQYTDSMF-----FSPITPYQRAWEALNRYKGVDPGVLSGRTIIEARERDI-----EKIAKIEV	AILRQDGAMNSLFDVSPHWSSANAKLTAHFNTGKFSTGMKFVN-LIADSAEEAN---HHPDILLTYGFVEITLTSHDVGEITDRDVALAKV	12.641,6.183,-19.067,10.792,6.680,-15.686,10.174,10.387,-15.693,10.760,11.046,-12.009,8.672,14.072,-11.555,10.647,15.453,-8.594,9.751,18.655,-7.574,7.405,21.283,-8.080,3.910,21.670,-8.048,2.303,19.581,-10.692,1.696,16.419,-9.110,-1.438,16.195,-10.844,-0.189,13.593,-13.006,1.349,11.099,-10.852,-1.390,10.275,-8.756,-3.886,8.223,-9.950,-3.828,6.859,-6.568,-6.715,6.830,-4.162,-7.080,9.989,-2.033,-6.2…	MCAILRQDGAMNSLFDVSPHWSSANAKLTAHFNTGKFSTGMKFVNLIADSAEEANHHPDILLTYGFVEITLTSHDVGEITDRDVALAKVIDAHAKTLNISAEA
job.pdb	MGYP003566717660.pdb.gz	10.100	79	57	4	80	147	1	76	5.563E+00	89	278	105	RIRYVQYTDSMFFSPITPYQRA------WEALNRYKGVDPGVLSGRTIIEA-----RERDIEKIAKIEVDCELYDTART	MQ-VGVVGINHKSS--SLALRERLARAFQKEFQSASNLILLSTCNRTELFFCAPSLAGKQIEILAKLRSQISGSFEHAL	-5.534,-9.143,14.721,-6.692,-7.758,11.433,-4.904,-7.124,8.204,-4.765,-4.022,6.076,-2.993,-2.678,3.037,-2.076,0.803,1.825,-0.567,1.338,-1.532,-0.417,2.782,-5.048,-0.413,0.997,-8.382,0.143,1.511,-12.087,-3.457,2.794,-12.533,-3.219,5.559,-9.890,0.404,6.628,-10.035,3.562,6.941,-12.101,6.531,4.612,-11.761,8.483,7.497,-10.175,5.983,7.987,-7.393,5.841,4.232,-6.764,9.637,4.187,-6.416,9.663,7.086,-4.039,7…	MQVGVVGINHKSSSLALRERLARAFQKEFQSASNLILLSTCNRTELFFCAPSLAGKQIEILAKLRSQISGSFEHALYSYFGQDCFHHLGKVISGIDSAILGESDI
job.pdb	MGYP001163410436.pdb.gz	11.000	100	66	8	68	152	4	95	5.563E+00	89	278	105	IVKPTEGAAAGDRIRYVQYTDSMFFSPITPYQR--------AWEALNRYK--GV-DPGVLSGRTIIE-ARERDIEKIAKIEVD-CELYDTAR--TGLRGR	LPVPAASEGRAPTPAMVTIAI-----QGGRHDRLRPGDIVGALTNEVGLAATEIGQIDVLDRISFVALAASAGPRALAGLEQGRIKKK---RFRAYLVTA	-5.636,-6.754,-30.603,-2.846,-8.266,-28.611,-4.538,-11.082,-26.747,-3.320,-10.912,-23.351,-2.370,-14.337,-22.360,-5.014,-15.730,-20.102,-3.205,-16.700,-17.050,-3.137,-20.462,-16.718,-5.568,-20.982,-13.939,-3.531,-22.060,-10.987,-4.979,-25.544,-11.157,-5.194,-26.054,-7.679,-4.992,-22.961,-5.978,-7.921,-21.125,-4.687,-8.640,-18.254,-6.850,-6.473,-15.541,-5.935,-8.749,-13.044,-4.603,-9.312,-10.098,-…	VPLLPVPAASEGRAPTPAMVTIAIQGGRHDRLRPGDIVGALTNEVGLAATEIGQIDVLDRISFVALAASAGPRALAGLEQGRIKKKRFRAYLVTAPRPARRGGTF
job.pdb	MGYP000946341898.pdb.gz	11.100	81	62	6	83	155	5	83	5.563E+00	89	278	106	YVQ-YTDSMFFSPITPYQRAWEALN--RYK--GV-DPGVLSGRTIIEARERDIEKIAKIEVDCELYDT--ARTGLRGRTVH	TARLFIAKGRNDNMDPRKLVEFIQRETGVDQRRIDDVKILDNFSFFAAPFEDAEKILTAFK--KMSDGGKSLVSRAKCKSR	-20.982,-5.221,-1.167,-17.962,-3.514,-0.093,-16.248,-3.345,-3.256,-14.168,-0.563,-2.625,-10.381,-0.336,-2.588,-8.101,2.045,-0.868,-4.889,3.277,-2.239,-1.928,2.843,-0.043,1.503,4.341,-0.234,4.721,2.833,0.969,7.862,4.907,1.561,9.922,2.529,-0.503,10.595,2.844,-4.210,13.124,1.781,-6.901,15.901,3.527,-5.039,15.325,0.986,-2.202,15.432,-1.918,-4.683,11.685,-2.182,-4.550,9.856,-3.762,-7.495,6.213,-4.922,…	DRKGTARLFIAKGRNDNMDPRKLVEFIQRETGVDQRRIDDVKILDNFSFFAAPFEDAEKILTAFKKMSDGGKSLVSRAKCKSRLLTHSWTSNNLHRKKKSLYHFFD
job.pdb	MGYP001035795926.pdb.gz	12.600	79	53	5	80	153	8	75	5.563E+00	89	278	111	RIRYVQYTDSMFFSPITPYQRAWEALNRYKGV-DPGVLSGRTIIEARER----DIEKIAKIEVDCELYDTARTGLRGRT	ESTELTVVGMHCDGCV---QRVRAALRDEPGIERAEVTLGKVLLSYYPEAISMDAVRAKIAAL------G--YSLPVPT	13.486,6.680,-25.140,14.768,8.886,-22.318,16.191,6.155,-20.135,16.453,8.468,-17.372,13.635,7.326,-15.497,14.975,6.668,-12.134,13.413,3.683,-10.590,12.718,3.962,-6.864,12.408,1.220,-4.334,10.451,1.428,-1.152,9.015,-0.756,1.507,5.348,-0.291,2.337,3.418,-1.472,5.360,-0.049,-2.599,4.344,-2.743,-2.847,7.052,-5.576,-5.340,6.925,-3.820,-8.344,5.341,-4.448,-11.537,7.227,-3.926,-14.400,4.837,-2.367,-15.51…	MDESAAMESTELTVVGMHCDGCVQRVRAALRDEPGIERAEVTLGKVLLSYYPEAISMDAVRAKIAALGYSLPVPTQSRNPLRRFLERMTVANERAFGHERLDCCTMRMKEK
job.pdb	MGYP000951491006.pdb.gz	15.000	80	52	6	66	136	52	124	5.563E+00	89	278	149	RQIVKPTEGAAAGDRIRYVQYTDSMFFSPITPY--QRAWEALNRYKGV-DP----GVLSGRTIIEARERDIEKI--AKIE	RKIGAFFDSTSLG--YVGTLVAAK-----VEPEHIEEVAQIINTYEGVTHNYERDGILNLWFTLMVPDIASQKRILSEIQ	-20.686,-2.099,15.199,-20.683,-1.158,11.617,-24.016,0.391,10.484,-25.261,0.505,6.906,-24.314,4.132,6.913,-20.758,3.282,8.056,-20.436,0.721,5.268,-21.494,3.149,2.644,-19.167,5.840,4.093,-16.246,3.382,4.023,-17.054,2.375,0.396,-16.807,6.032,-0.568,-13.647,6.762,1.474,-11.601,3.771,0.381,-11.399,4.931,-3.275,-10.546,8.552,-3.426,-11.451,11.579,-1.377,-13.116,14.315,-3.315,-10.778,16.942,-4.634,-12.7…	MLTSFDKELLNILQTKLPIASSPFAEIADRLDSDEKTVIDRLRYLKEHGYIRKIGAFFDSTSLGYVGTLVAAKVEPEHIEEVAQIINTYEGVTHNYERDGILNLWFTLMVPDIASQKRILSEIQGLKGVLKLINLPANKKYKVSVQFKL
job.pdb	MGYP000296547001.pdb.gz	12.500	72	55	3	81	150	98	163	5.563E+00	89	278	178	IRYVQYTDSMFFSPITPYQRAWEALNRYKGVDPGVLSGRTIIEARERDIEK--IAKIEVDCELYDTARTGLR	LRRRVVFIRE---PVTPDDVLREVETREGIDFIEAGSGVLYMSTLMTALTRSWFTRLITKPIYK---ELTIR	-9.325,4.247,15.621,-9.608,4.565,11.805,-7.448,2.268,9.622,-6.753,1.559,5.920,-6.040,-1.977,4.837,-3.906,-2.078,1.631,-4.389,-5.546,0.057,-1.639,-6.730,-2.221,-2.425,-8.021,-5.644,-6.238,-7.992,-5.218,-7.875,-7.529,-8.677,-4.380,-6.981,-10.212,-3.597,-8.741,-13.530,-6.972,-10.284,-14.039,-6.268,-13.000,-11.587,-8.524,-13.192,-8.565,-11.480,-11.057,-8.809,-12.766,-10.120,-5.430,-15.834,-7.927,-5.6…	MEYVALFRGLNAGGKSTVKMAELTKAVSELGYEKARSYLPSGNIIFETDEGSKTVTRTLEDLVLEHFKIETKIVVKSCHQLTRIVAEMPGEWENRKDLRRRVVFIREPVTPDDVLREVETREGIDFIEAGSGVLYMSTLMTALTRSWFTRLITKPIYKELTIRDYGTVLRILELMACR
job.pdb	MGYP000913839790.pdb.gz	12.100	82	52	5	62	134	88	158	5.563E+00	89	278	179	DCAVRQIVKPTEGAAAGDRIRYVQYTDSMFFSPITPYQRAWEALNRYKG-VDPGVLSGRTIIEARE--------RDIEKIAK	ESPFDEVSEPDNT-------KRVIHYFS--YS--VGDETVWEVYKDLDGDIDYYLKGRLVYAYYKKGVGRSKVRNDKIKRLM	-18.673,-7.077,-2.227,-15.338,-5.622,-1.051,-15.195,-1.876,-1.438,-11.771,-1.276,0.236,-8.253,-2.781,0.523,-5.794,-2.632,3.452,-2.109,-2.521,2.383,0.069,-4.019,5.222,3.660,-2.719,5.144,6.544,-5.173,5.173,4.383,-8.271,5.859,5.971,-11.551,4.571,8.638,-9.579,2.577,12.374,-10.460,3.048,11.655,-12.774,5.911,10.587,-10.029,8.217,7.323,-9.730,10.121,5.768,-12.994,9.424,2.029,-12.490,9.583,-0.181,-15.354…	MPNAVVLLKGVNVGGRQMLSMKEAKRWMVDVGYKGVSSYLNSGNILFELSSEPNLEEKRLQDLFKEKSGILLTLYVLTKDEVERIVNESPFDEVSEPDNTKRVIHYFSYSVGDETVWEVYKDLDGDIDYYLKGRLVYAYYKKGVGRSKVRNDKIKRLMKHDNTARNWNTVISLYKLLRP
job.pdb	MGYP001578206592.pdb.gz	14.100	85	56	5	42	125	35	103	5.563E+00	89	278	182	RAPGEEYKSIHPPLEEMEEPDCAVRQIVKPTEGAAAGDRIRYVQYTDSMFFSPITPYQRAWEALNRYKGVDPG-VLSGRTIIEAR	ELTGEKFD---------LPPNWSAREHLR-GKWGIAGGPEVEIRVRFSKKVA-----ARVKESV-WHETQTLVDELDGTVLFSVR	17.640,11.979,-7.741,17.816,10.309,-4.557,14.920,10.753,-2.475,14.827,8.661,0.347,11.350,7.820,0.496,10.933,6.455,3.700,8.161,4.219,3.001,9.452,1.940,5.207,13.186,0.780,4.994,13.968,1.282,1.402,15.827,3.959,-0.547,14.953,4.752,-4.165,16.536,6.583,-7.084,14.465,8.147,-9.870,16.426,8.020,-13.149,16.109,7.873,-16.904,15.918,4.270,-18.219,17.821,4.453,-21.613,16.354,0.985,-22.675,12.721,2.027,-22.122…	FIEPSGTGHSCYVIGFDHYRRQMRTFKIERIQDLELTGEKFDLPPNWSAREHLRGKWGIAGGPEVEIRVRFSKKVAARVKESVWHETQTLVDELDGTVLFSVRVAGMMEITPWLLSWGDEAEILSPPGLRSQFAEIARRQAANYGAFPVQTDGSQTTTNENVASASRRRSRRGRFRQSGDIS
job.pdb	MGYP003353557981.pdb.gz	12.500	104	67	5	57	149	36	126	5.563E+00	89	278	203	EMEEPDCAVRQIVKPTEGAAAGDRIRYVQYTDSMFFSPITPYQRA----------WEALNR-YKGVDPGVLSGRTIIEARERDIEKIAKIEVDCELYDTARTGL	RARRRD----PFAQPWSL-----RLSLVIIRPAAEVGTKSRQTRSHFQQHLRRNIAIALRRASASRTLVQDFGRVYLETDRPEAALRVLPRVFGIGN----FSL	22.457,-32.982,16.721,19.339,-31.155,16.868,19.035,-28.806,13.964,17.300,-25.882,15.299,15.286,-24.824,12.553,15.078,-21.279,13.126,12.094,-20.538,11.480,13.062,-17.487,10.048,10.186,-15.752,10.818,10.056,-14.225,7.720,10.252,-10.923,8.785,7.212,-9.950,7.288,8.439,-7.219,5.257,6.342,-4.563,6.652,5.208,-2.746,3.600,3.838,0.507,4.642,2.152,2.814,2.157,1.455,6.346,1.163,-1.399,6.943,-1.261,-1.300,9.…	TAATNATAASAANFSARIRILPPGTLATRSHGCNNRARRRDPFAQPWSLRLSLVIIRPAAEVGTKSRQTRSHFQQHLRRNIAIALRRASASRTLVQDFGRVYLETDRPEAALRVLPRVFGIGNFSLVEAECAPTPEAIFAAGVQTFAERVRGRRFAVRAKRIRREGISTQLINEGLGGLLKEAGGIVDLDDPEITVTVEMATE
job.pdb	MGYP001583721229.pdb.gz	9.500	63	49	3	80	136	80	140	5.563E+00	89	278	218	RIR----YVQYTDSMFFSPITPYQRAWE--ALNRYKGVDPGVLSGRTIIEARERDIEKIAKIE	NLKTGIIDVNVVKTNPLLS--KLKEMYDIADFRKGDSLHIILGTNEVAIITNERYDEKLSSLL	31.603,17.299,-8.101,27.986,16.213,-8.679,27.422,14.534,-12.135,24.474,14.895,-14.512,23.908,11.111,-14.093,23.800,11.476,-10.299,21.208,14.367,-10.492,19.085,12.421,-13.029,19.177,9.327,-10.791,18.330,11.490,-7.711,15.326,13.137,-9.497,14.041,9.760,-10.757,14.313,8.270,-7.184,12.038,11.172,-5.982,9.461,9.943,-8.513,8.788,6.164,-8.391,6.404,6.426,-11.305,8.973,7.890,-13.686,11.400,5.238,-12.483,8…	MVTIAHLVKKKLQENPFLLEALQRNIINYAALAEEMLPFVRKEMGILVKESAIMMALRRYAEELEKGGKKMDFLFEGELNLKTGIIDVNVVKTNPLLSKLKEMYDIADFRKGDSLHIILGTNEVAIITNERYDEKLSSLLKHEKILTKQKGLVSLSINFADKSFISTPGVIFAATRVIAWEHINIYEIISTASELTFILKEKDAMRAFNALQEMIKKG
job.pdb	MGYP001489061590.pdb.gz	14.200	63	46	3	80	136	81	141	5.563E+00	89	278	218	RIR----YVQYTDSMFFSPITPYQRAWE--ALNRYKGVDPGVLSGRTIIEARERDIEKIAKIE	LLRTNIMDFNIVKSSSLLT--KIKNIYNLVDFGRGDTLNIILGSNEASIVANEKYKEKLSSFL	31.302,14.842,-6.331,27.770,14.219,-7.578,27.586,13.183,-11.322,24.885,14.021,-13.913,24.199,10.236,-14.157,23.656,9.979,-10.392,21.167,12.942,-10.466,19.331,11.439,-13.481,19.029,8.132,-11.612,17.880,10.045,-8.441,15.209,12.090,-10.402,13.892,9.030,-12.179,13.907,6.780,-9.059,11.797,9.340,-7.084,9.091,8.956,-9.737,7.691,5.388,-9.765,5.671,6.164,-12.839,8.610,7.317,-14.863,10.541,4.209,-13.738,7.…	MVTASHLVKKAVSENSFLLEAMSKELVSYGNLAEQLKPEIEQELGKKVKESAIVMALRRYTEELQGFDKKVKKFRFQGEILLRTNIMDFNIVKSSSLLTKIKNIYNLVDFGRGDTLNIILGSNEASIVANEKYKEKLSSFLKGEKILNKKFDLVALTIVFEGKDFFTTPGVVFTATRKLAWENINIFEIISTMMELTFILSKKDSMKAYNVLQSLVEK
job.pdb	MGYP001308129403.pdb.gz	14.800	101	65	7	58	152	123	208	5.563E+00	89	278	231	MEEPD-CAVRQIVKPTEGAAAGDRIRYVQYTDSMFFSPITPYQRAWEALNRYKGV-DPGVLSGRTIIE--ARERDI--EKIAKIEVDCELYDTARTGLRGR	FEVPKGFSVRSYVRRAPWELSELPPERVVVRFRFPESR---WVQAEGV----GDVVEPLLEDGGARLAFAVRERGPFLRWLLTFR--------AGLEVEEP	2.382,30.626,6.709,-0.308,30.727,4.079,-1.803,33.499,5.855,1.135,35.512,5.277,0.702,35.179,1.662,-2.783,36.008,1.382,-3.223,38.179,-1.643,-0.166,37.107,-3.377,-0.317,34.881,-6.507,1.260,32.340,-4.433,-1.349,32.606,-1.771,-4.193,32.077,-4.203,-2.314,29.199,-5.757,-1.936,27.721,-2.394,-5.620,28.153,-1.609,-6.443,26.723,-5.013,-4.180,23.926,-4.450,-5.645,23.497,-1.162,-9.069,23.483,-2.606,-8.119,21.…	RVAAHRGTPLGDAAVSARRKLAFDVPLPLAEVERLLTHPLAGETSKALDVLQRAVADRTAVSCAYYAIGRDAETERTIEPYGLFFNWGRWYCVARCRLRKAMRVFRVDRMSKAKALPGADARFEVPKGFSVRSYVRRAPWELSELPPERVVVRFRFPESRWVQAEGVGDVVEPLLEDGGARLAFAVRERGPFLRWLLTFRAGLEVEEPAWAAEQLAALRRRVAALYARTVA
job.pdb	MGYP000184198546.pdb.gz	10.000	80	53	5	78	152	152	217	5.563E+00	89	278	236	GDR----IRYVQYTDSMFFSPITPYQ-RAWEALNRYKGVDPGVLSGRTIIEARERDIEKIAKIEVDCELYDTARTGLRGR	GWREGLDTLPVSFE-------ILANLIHSYEK---KPGDAIAFIDEEVFVSRHISSVFWFIREILPC----GADCIVLEP	-24.341,23.035,27.165,-21.951,22.992,24.347,-22.782,21.161,21.266,-19.824,19.301,20.054,-19.023,20.129,16.552,-20.393,17.580,14.232,-17.453,16.375,12.566,-18.525,16.029,9.121,-16.754,13.137,7.875,-16.265,13.540,4.256,-16.066,10.328,2.680,-13.988,11.074,-0.103,-14.971,8.590,-2.441,-12.153,8.846,-4.520,-13.723,7.858,-7.648,-11.312,7.329,-10.285,-11.728,10.629,-12.066,-13.003,9.040,-14.898,-16.312,8…	MGRSPKTEFQIHVILPLKLKGVGEAISRAFGFVHKKAGSTTALFRSVLRLEYLLVPNKVSLHDDQLFQAADILRSVNDRIQAMQPFQLVYQHANGDRRSYNVRYAEVIVHEQRLYVDVWAHELDDRQPAELAHNRSFRIDRVDAIGEGVEGGWREGLDTLPVSFEILANLIHSYEKKPGDAIAFIDEEVFVSRHISSVFWFIREILPCGADCIVLEPAEVRDRVKKVFEEGLKKYG
job.pdb	MGYP000020602936.pdb.gz	17.600	68	40	4	80	133	17	82	5.563E+00	89	278	241	RIRYVQYTDSMF------FSPITPYQRA-----WEALNRYK---GVDPGVLSGRTIIEARERDIEKIA	RQEYVAWLDIMGTESMMRFSP--DIATTNIGKMIVATIETDHPQGTEFYPVLDGIYFTHEEEGELKAI	33.905,0.038,-27.915,30.761,0.762,-25.948,29.579,-2.229,-24.265,26.504,-3.175,-26.191,24.333,-5.225,-24.053,23.133,-8.088,-26.005,19.870,-7.762,-24.342,19.280,-4.161,-24.571,21.109,-3.514,-27.694,22.408,-0.152,-28.369,19.937,1.180,-26.146,21.247,2.956,-23.279,20.062,1.958,-20.014,17.635,4.519,-18.956,19.169,7.327,-17.040,18.112,7.083,-13.426,15.563,9.714,-12.101,15.681,11.104,-8.574,12.105,10.401…	MPYVDPWFGPKQMPEPRQEYVAWLDIMGTESMMRFSPDIATTNIGKMIVATIETDHPQGTEFYPVLDGIYFTHEEEGELKAIFFDIFLRFAQILIQRFEEDDTPGVHLSPVLRAGIAYGDVYHGVDFEDSAISDHHFSEAFLAGKPVAHAHYSEATAPPFGFNLHSSADAYAESGDLADFARGYSNETRLIEWWQSENYGIRMKKALNAYFDYYNGRPVPEYPDEKIQQHRDQVNDYFPSN
job.pdb	MGYP001317198567.pdb.gz	11.100	45	34	1	79	123	165	203	5.563E+00	89	278	247	DRIRYVQYTDSMFFSPITPYQRAWEALNRYKGVDPGVLSGRTIIE	DQDIRVILKFEK------NAGYVFKETPTSKKMRLDEHDDSIVIE	-31.588,-8.711,-1.424,-29.203,-10.847,-3.489,-27.240,-7.655,-4.419,-26.632,-6.789,-0.739,-25.663,-10.389,0.023,-23.096,-10.300,-2.932,-21.814,-6.978,-1.673,-21.355,-8.308,1.881,-19.535,-11.471,0.659,-17.337,-9.514,-1.707,-16.505,-7.034,1.002,-15.641,-9.840,3.383,-13.291,-11.517,0.923,-11.591,-8.111,0.793,-11.543,-7.603,4.450,-10.681,-11.072,5.765,-7.072,-10.664,5.245,-7.314,-7.448,7.016,-9.664,-8…	TPEEAISIMTAFEYLDPLLPKLAESLSLYIKEAEQVLSHNYASNYDNWKNKISIKNEGFQLQHKEINKSVLNNLHKALLTGMTISSTYCPRKTGKNTKYEKLYPIGLVHSGRLLYLIGSHDEKATKRFYWPLNRFKKIETLDETNPLSNEKVRDHEELLGFSFSDQDIRVILKFEKNAGYVFKETPTSKKMRLDEHDDSIVIEDVLADSLELENWIIGFGEKVEVLEPKELRNKIKTRLKAATKKYD
job.pdb	MGYP000057818469.pdb.gz	12.700	118	78	11	42	149	143	245	5.563E+00	89	278	249	RAPGEEYKS---IHPPLEEMEEPDCAVRQIVKPTEGAAAGDRIRYVQYTDSMFFSPITPYQRAWEALN--RYK--GV-DPGVLSGRTIIEARERDI-EKIAKIEVD-CELYDTARTGL	LAPHETIPTYIDPHPI--ELELSTTA----TIPA-----KPDWTTFYVSAGK-KDKVNKIDIVGFLTNKGRLKKEDIGLIEVKDFFSFVAIRKSKASATLQLIKEERIKNK---KVKI	-11.820,19.285,-13.755,-9.836,19.162,-16.908,-6.565,18.461,-15.428,-4.524,20.826,-17.310,-1.934,18.429,-17.510,-2.260,19.147,-20.907,-1.189,22.545,-20.488,2.020,21.671,-19.248,1.811,23.649,-16.305,3.836,21.921,-13.818,1.923,21.458,-10.835,4.034,23.438,-8.557,3.181,20.794,-6.201,5.181,17.940,-7.749,8.901,17.627,-7.003,11.065,15.377,-9.191,14.112,13.737,-7.581,16.544,11.010,-8.526,18.666,8.417,-6.7…	IEINFLTGEKSEALFLQMVGCADDDKLRSLLRLICTLGNRCTIVFCNQREIVEQVSQYLKDKGIVTVFYHGAMEQQERDIALCKFRNGSSNLLVTTDLAARGLDIPNIRYIVHYHLPINQEAFIHRNGRTARMEASGTAILLLAPHETIPTYIDPHPIELELSTTATIPAKPDWTTFYVSAGKKDKVNKIDIVGFLTNKGRLKKEDIGLIEVKDFFSFVAIRKSKASATLQLIKEERIKNKKVKIDIAK
job.pdb	MGYP001549324874.pdb.gz	9.500	105	66	8	69	152	215	311	5.563E+00	89	278	314	VKPTEGAAAG-------DRIRYVQYTDSM--------FFSPITPYQRAWEALNRYK--GV-DPGVLSGRTIIEARERDIEKIAKIEVD---CELYDTARTGLRGR	LSRPDGESGGGQTFTRDAKMATILISGGRKDKLRPGDILGA------LTGEAGGLQATDVGKIEIHDRLTYVAVAKR-VSRDAVKSLNRGRIKKKR-FRASLVGR	12.307,8.564,-11.601,14.636,11.564,-11.690,11.897,14.058,-10.662,11.493,12.012,-7.577,15.124,11.910,-6.653,15.026,15.781,-6.920,11.930,15.989,-4.619,13.813,13.891,-2.112,16.749,16.277,-2.112,19.111,13.943,-4.006,19.908,16.470,-6.707,23.524,16.962,-5.519,24.048,13.192,-5.268,22.647,12.618,-8.815,24.904,15.403,-10.257,27.880,13.935,-8.297,27.134,10.402,-9.719,26.669,11.813,-13.251,30.091,13.698,-13…	EADRMLDMGFQADMEKILRQTPQSRQTVLFSATFPATIEAMGQAHLRNAVRVTIEDAELETPEIRQLSLIVDSDDKVEALRWVLNQHPHEAALIFCNFKATVAELSRTLAASGASVDCLHGDLDQFHRDQVLARFRNQSVRILIATDVAGRGIDVDDLDLVINYELPAKPEVYVHRIGRTGRAGRGGLSVSLATAREKAKLKAIEELTGAPLERLSRPDGESGGGQTFTRDAKMATILISGGRKDKLRPGDILGALTGEAGGLQATDVGKIEIHDRLTYVAVAKRVSRDAVKSLNRGRIKKKRFRASLVGRARA
job.pdb	MGYP000852637947.pdb.gz	9.700	72	49	6	80	149	242	299	5.563E+00	89	278	322	RIRYVQYTDSMFFSPITPYQRAWEALNRYKGVDPGVL-SGRTII-EARERDIEKIAKIEVDCELYDTARTGL	ENVKAKFKTDDKMVG---DFIDW---FGDK-ISISECDDGIIVRLTANRNAIIYWSLQY-------GGRVEL	-22.599,-13.843,30.562,-22.329,-9.951,29.917,-19.467,-10.734,27.455,-21.549,-13.298,25.550,-24.606,-10.926,25.398,-22.331,-8.153,24.022,-20.895,-10.684,21.428,-24.473,-11.700,20.429,-25.444,-7.999,19.968,-22.180,-7.261,18.003,-22.717,-10.284,15.640,-26.491,-10.236,15.185,-27.831,-6.677,15.529,-27.820,-3.306,13.732,-30.340,-0.412,13.337,-32.508,-2.745,11.051,-31.972,-6.112,12.949,-33.201,-5.737,16…	LPVYILEVLKKHTDSDHILTRQDIADRVKKDYGMYCDVRTITRNISLLCDADYPISRSEENRKGFYLYQREFEESEIRLLMDAVLASKHIAQNQSNELIDKLSSLSTIHFKKKSRNIINTEYESGNYNQSLFYNIEKIIEATESKKQISLMYNAFDIKKELKPRYKENCIVNPYHMLMNNGRYYLMANFPQYNNMAFLRMDYITDVEETDKDVRPLTEIDGYENGIDLSKLRTNYPYMFSGENVKAKFKTDDKMVGDFIDWFGDKISISECDDGIIVRLTANRNAIIYWSLQYGGRVELIEPIDLRKEIKRNLEEILSKYSE
job.pdb	MGYP000144053275.pdb.gz	10.500	104	63	5	58	152	220	302	5.563E+00	89	278	322	MEEPDCAVRQIVKPTEGAAA-------GDRIRYVQYTDSMFFSPITPYQRAWEALNRYKGVDPGVLSGRTII--EARERDIEKIAKIEVDCELYDTARTGLRGR	LRLPK-------NLDAYAYANNKIYMYSGDETGVTLRCDK-------KALDVIIDTFGKDVMLADEGETFTVYTKCGKEDIVKFCLQYVES-------VDLLEP	-32.607,3.962,32.200,-28.895,3.361,31.838,-29.145,-0.336,32.244,-31.414,-0.603,29.167,-28.865,1.217,26.908,-26.031,-0.951,28.096,-27.944,-4.156,27.357,-28.539,-3.322,23.596,-24.796,-2.581,23.185,-23.926,-5.753,25.003,-26.191,-7.840,22.638,-24.610,-6.160,19.532,-21.000,-6.757,20.866,-21.744,-10.391,21.689,-23.169,-10.962,18.166,-20.260,-9.037,16.532,-17.558,-11.007,18.455,-19.071,-14.492,18.881,-2…	MEEKKTSILAVYKVLEEFSDENHPLTRTEITDLIEKQYNITIDRRTLYRNIEMLINFGYDISDYNENKIGYYLKDRLFQHSEVLLLCNAVHASHFIPDKASKDLVNKLLSSQSRYKRNDYFKNVYLPNNKKKDNKQFLLNIEQISRAINEKKVIKFNYTHYDINKKLVNTREEPYYRSPYFLVVNGDRVYMVGKGKNHDSLSHFRVDRMKDIELVDEYYLRLPKNLDAYAYANNKIYMYSGDETGVTLRCDKKALDVIIDTFGKDVMLADEGETFTVYTKCGKEDIVKFCLQYVESVDLLEPLSLREEVRKVLLDASNRYQR
job.pdb	MGYP002515425641.pdb.gz	10.000	80	57	4	75	152	245	311	5.563E+00	89	278	331	AAAGDRIRYVQYTDSMFFSPITPYQRAWEALNRYKGVDPGVLSGRTIIEA--RERDIEKIAKIEVDCELYDTARTGLRGR	YMLGGETIDATLELDEISSI--LYIKDWFG----DAARIWSKNNKTYVSVRCNENALYYWIMQYSDC-------VKVLAP	-23.037,-29.927,28.505,-23.832,-26.916,30.509,-21.549,-24.222,29.397,-19.112,-22.869,31.833,-19.884,-19.240,32.900,-16.818,-18.100,30.881,-18.186,-19.633,27.721,-21.514,-17.848,28.099,-19.838,-14.361,28.030,-18.081,-15.212,24.799,-21.215,-16.590,23.203,-23.305,-13.489,24.203,-20.518,-11.136,22.905,-20.334,-13.091,19.559,-24.120,-12.921,19.106,-24.068,-9.143,19.783,-21.067,-8.637,17.382,-22.820,-1…	MIPNKKSSILLVLKVLEEYTDGEHYLTQPQIVDKIRQIYGIDLERKSVGSSLNLLEELDYDIAKGPKGGFALLSRTFDNTEAYYLIDAIFSSPSIDGREAKKVADAVSSCFSKYERKEYSYIYKSSEINRTSSQEVLYCVNIIHEAIRLGKRVGFQYLTYDKDGNPIARRDGYQFIVSPYYLVNNFGRYYLVCNYREKYRALQTFRVDYMMNIEIKNDWPIKRIEDLKEGPKNFSITKYMNDHIYMLGGETIDATLELDEISSILYIKDWFGDAARIWSKNNKTYVSVRCNENALYYWIMQYSDCVKVLAPVDFVAKIKEGLKKALGRYEI
job.pdb	MGYP001677110718.pdb.gz	12.700	110	73	7	51	152	243	337	5.563E+00	89	278	364	IHPPLEEMEEPDCAVRQIVKPTE----GAAAGDRIRYVQYTDSMFFSPITPYQRAWEALNRYKGV-DPGVLSGRTII---EARERDIEKIAKIEVDCELYDTARTGLRGR	IYRDKKDGEKIQPV--EQIPETYPLDYLYMYSDPLETFTIHVKN-----ERSARNSF-FNDFGHVKEIYNKTNTTFDAKVEANEIAMTQWALHNYDI-------ATVEGP	6.528,-20.872,30.383,3.688,-18.954,31.795,4.536,-20.853,34.921,4.107,-18.172,37.335,0.874,-16.776,37.302,-0.655,-17.335,40.699,-3.730,-19.338,40.432,-5.740,-16.626,41.852,-5.175,-15.310,38.737,-6.960,-17.784,36.771,-10.268,-16.021,37.034,-8.880,-12.832,35.517,-7.331,-14.705,32.591,-10.476,-16.552,32.126,-12.490,-13.305,31.956,-10.012,-11.636,29.556,-10.047,-14.686,27.280,-13.871,-14.944,27.471,-1…	QLRGINMADDSFLDNALLTLLIQKILLRESSEEHPLTISDILEKLHQYDIFPDRRRIKNILELFYSYSQEYPESLFTVEKIEKSDLSNAGYNWYVVPPLDPELVEYIALGITPDSRLSSEQLKNLFGTVSLLGGYDALNLLSNITIEDDKHERLTNNQLYSNIKKLTSAIQEKLQVTFELGGYNTELKLTSAPSGLDHKKNKYKVFPVKIVARRGQYYLLARFADEGKLYHFSLEYMLNISIIYRDKKDGEKIQPVEQIPETYPLDYLYMYSDPLETFTIHVKNERSARNSFFNDFGHVKEIYNKTNTTFDAKVEANEIAMTQWALHNYDIATVEGPLLFQLNFLHSLLQHFHNNHHLLFLVHL
job.pdb	MGYP000073362293.pdb.gz	21.500	79	47	6	70	137	1	75	5.563E+00	89	278	379	KPTEGAAAGD-----RIRYVQYTD---SMFFSPITPYQRAWEALNR-YKGVDPGVLSGRTIIEARERDIEKIAK--IEV	MPTDNAPAVPAPGAPYTR---QLDVDGVAMVRLLGPQDRLLVTLEREHPGVDVHVRGNQITLQGE-RPAVEAAATLVEE	12.985,-32.415,-52.054,12.121,-31.050,-48.589,10.979,-33.809,-46.577,7.711,-32.447,-45.151,8.325,-33.413,-41.611,4.825,-33.053,-40.380,5.103,-32.628,-36.513,4.584,-36.094,-35.032,1.157,-36.293,-33.326,1.896,-36.529,-29.630,1.058,-39.950,-28.056,-2.190,-39.964,-25.978,-1.114,-38.857,-22.595,2.062,-37.182,-23.574,2.539,-33.938,-21.687,1.731,-30.780,-23.750,5.034,-28.976,-24.442,5.427,-25.260,-25.28…	MPTDNAPAVPAPGAPYTRQLDVDGVAMVRLLGPQDRLLVTLEREHPGVDVHVRGNQITLQGERPAVEAAATLVEELIRMVRNGTDLGEVEVQSSARILRDGAGSPADVLSQAILTSRGKSIRPKTLGQKAYVDAIDEHTIVFGIGPAGTGKTYLAMAKAVQALTRKEVDRIILTRPAVEAGERLGFLPGTLTDKIDPYLRPLYDALNEMMDPELVPKLLASGVVEVAPLAYMRGRTLNNSFVVLDEAQNTTPEQMKMFLTRLGFGSTMVVTGDITQVDLPGGASGLSLVTRVLDGIDDIHFARLTSDDVVRHNLVGRIVDAYTKYDAEKQRAEYERAEQRRSGGQNGDARGAQGVNRAARRQATRDRLPGRGRRGTQRW
job.pdb	MGYP001946006341.pdb.gz	9.900	101	64	7	62	147	164	252	5.563E+00	89	278	411	DCAVRQIVKPTEGAAAGDRIRYVQYTDSMFFSPITPYQRAWEALNRYK---GVDPGVLS---GRT-IIEAR--------ERDIEKIAKIEVDCELYDTART	NYVIKDIVNNLTKDDI---IETFDLIVYG-----LGEWKVSDILSSYKKSNNYDINTFYIDEGVIVRLKLRVKDYKEGVNKFLKIFGDLKVLFNG----DI	7.989,21.894,-5.834,6.354,20.794,-9.143,6.954,17.164,-10.044,6.381,15.272,-13.376,6.717,11.614,-14.392,7.343,10.681,-18.088,7.020,6.927,-18.700,8.363,5.621,-22.076,7.156,2.328,-23.748,4.943,1.342,-26.688,3.783,-1.599,-24.504,2.675,0.986,-21.787,0.797,3.158,-24.333,-0.804,0.047,-25.980,-1.847,-1.222,-22.498,0.028,-4.504,-22.991,1.993,-3.679,-19.891,0.677,-1.975,-16.777,2.794,1.049,-15.737,3.571,0.…	MKTYIISIGSELVSGKTLNTNAPYICRELEKHGISVNSMITIDDNIEDLVKNIKNVSRETSLVFILGGLWSKDDGKSKERIFSLSKEIEIDKNSRKKVINRFKDRNYDLDKIIHDHMNVYSFPRGATIYDNKLGTANGFKWMYNNSTIYILPGPPKEMEYLFNNYVIKDIVNNLTKDDIIETFDLIVYGLGEWKVSDILSSYKKSNNYDINTFYIDEGVIVRLKLRVKDYKEGVNKFLKIFGDLKVLFNGDIYRYIDKKEEYLVNLLIERNLKVSTAESITGGLIASSLINIAGSSAVISESYVTYSDEVKNKILGVNKETLYKYTAVSYEVCEEMLSGLYSLTNSDICIVTTGYAGPTGDVGKVFIGIKVNDKKKIFECKFSGDRNSIRNKVKEYSLN…
job.pdb	MGYP003423972907.pdb.gz	9.300	96	64	6	57	138	333	419	5.563E+00	89	278	436	EMEEPDCAVRQIVKPTEG----AAAGDRIRYVQYTDSM-------FFSPITPYQRAWEALNRYK--GV-DPGVLSGRTIIEARERDIEKIAKIEVD	QEELPSYAAAHCTAYSLPHRVPAPAAPLWATIYIGKGKKDKISRGDVA------GFLSKVGGLERDEIGRIDVLPQWSYVAVHQR---KVRQLLLR	14.028,24.786,-6.735,11.101,25.789,-4.748,9.371,22.819,-3.698,5.756,23.118,-3.377,5.667,21.338,-0.028,2.357,23.132,0.699,0.685,21.013,-2.046,1.509,17.963,0.045,0.196,19.653,3.293,3.725,19.699,4.620,4.745,22.806,6.643,8.098,21.498,7.935,10.543,18.805,7.109,11.090,16.100,9.771,14.621,15.461,11.212,15.217,12.515,8.757,14.224,14.595,5.657,16.518,17.551,6.755,19.476,15.251,7.450,18.950,13.403,4.153,18…	MIYNLSKLGITELNVMQEEMLQVSRRCERIVLLSPTGSGKTLAYLLPVLDRMVADEDGLQTLVLVPSRELAIQTADVVRRLCPECRVMACYGGRAAMDEHRSMKGLRPQMIIATPGRLLDHLTKGNVSVGQVKTLVIDEFDKSLELGFQSQMESIIAQMGHVRRRILLSATDNPSIPAFAGGNDFHRLSFLDANEPIPESITVYSVASPDKDKLETLLRLLCVLGAGKSLVFLGYRESVERVGEYLRAHGVSAVLFHGGLDQQLRERAIHRFACGSCNVLVCTDLAARGLDIEGVDNVIHYHLPADQVTYVHRNGRTARWDGQGNAYLIVGPQEELPSYAAAHCTAYSLPHRVPAPAAPLWATIYIGKGKKDKISRGDVAGFLSKVGGLERDEIGRIDV…
job.pdb	MGYP000754371558.pdb.gz	9.800	91	69	8	69	150	359	445	5.563E+00	89	278	448	VKPTEGAAAGDR--IRYVQYTDSMFFSPITPYQRA---WEALNRYK-GV-DPGVLSGRTIIEARERDI-EKIAKIEVD-CELYDTARTGLR	VALPENPPRPPKSVWSTIYIGKGK-KEKLSKMDIAGFLYKKGNLTREDVGAIDVKEHYAFVAVRRTKVKQLLNLIQGEKIKGM---KTIIE	1.850,23.410,-16.779,2.419,25.547,-13.692,3.072,23.987,-10.299,-0.059,25.817,-9.070,-2.199,23.800,-11.524,-0.784,20.470,-10.214,-1.318,21.493,-6.582,-4.903,22.653,-7.409,-5.641,19.272,-9.126,-4.304,17.399,-6.121,-6.341,19.794,-3.727,-3.094,20.728,-1.955,-2.936,24.296,-0.585,0.751,24.231,0.488,3.755,22.025,0.195,5.324,20.547,3.377,8.834,21.875,4.376,10.182,18.470,3.279,8.513,18.754,-0.235,9.890,22…	MEQSDILRNLRIEQLTPMQEAAQDAYQSDKDLVLLSPTGSGKTLAFLLPLVQSLKAEIQGIQAVVLVPSRELALQIETVFKSMGTPFKAMSCYGGRPAMEEHRTMRGVNPAVIIGTPGRMNDHLRKRNFDTRFVTALVIDEFDKCLEFGFHDEMAEVIGQLPALKKRVLLSATDAEEIPQFAGVGGEASGNTASSSQVIKLNFLPEEAVSERLNLQKVISPEKDKLETLYRLLCTLGDHSTLVFVNYRESVERVVSYLKSKKFPCDAFHGGMEQDDRERALYKFRNGSCHVLISTDLAARGLDIPEIEHIIHYHLPVNEEAFTHRNGRTARWDATGTSYLILHAEEKLPAYIPEGMETVALPENPPRPPKSVWSTIYIGKGKKEKLSKMDIAGFLYKKG…
job.pdb	MGYP000567679634.pdb.gz	11.400	114	69	8	56	149	354	455	5.563E+00	89	278	456	EEMEEPDCAVRQIV-------KPTEGAAAGDRIRYVQYTDSMF--------FSPITPYQRAWEALNRYKGV-DPGVLSGRTIIEARERDIEKIAKIEVDCELYD--TAR--TGL	EGENIPD----YVVTDRRWQPAPRDGRGIQAPMATLHINAGRKEKISKGDAVGYI-----TAHTDLNGSDIGLITVNDHSTLIAVARQAADT---VIAACSPHKLKGKRVRITL	4.770,27.226,-0.128,3.333,26.654,-3.672,4.994,24.333,-6.180,5.473,27.392,-8.589,7.814,28.831,-5.940,10.032,25.803,-6.535,12.548,26.084,-9.456,10.584,23.260,-11.349,10.132,23.155,-15.139,6.878,24.319,-16.770,6.023,20.771,-17.863,6.309,19.487,-14.241,4.221,22.414,-12.950,1.512,21.791,-15.650,1.452,18.083,-14.623,0.997,19.061,-10.949,-1.820,21.515,-11.818,-3.536,18.743,-13.930,-3.351,16.554,-10.867,…	MKFDELDLSYDVLDALDAMNFDECTPIQEQAIPVALRGRDLIAVAQTGTGKTAAFLLPVIDQLGMREPSDSVKCVVMTPTRELALQIDRQLEGFSYFLPISSTAVYGGTDGAGYAQQQRALKMGAEVIIATPGRLLDLLQRGALEIHDPATVVVDEFDKTLDLGFADEMRRLMRRIGRPGSLVLTSATPMGHAELPQWAQRPGCQTLDYSAPAEKSGHLDRVEVESPVRDKAETLADLLCALSDAGQRRTIVFVNHRESAERLHELLRRDGIESALYHGGLQQTDREAAVARLRGGSVPVLVATDLAARGLDIEGGIDAVVHYHMPPTADDWTHRNGRTARNGADGTVYVITAEGENIPDYVVTDRRWQPAPRDGRGIQAPMATLHINAGRKEKISKGD…
job.pdb	MGYP002364858130.pdb.gz	7.700	90	57	8	76	149	399	478	5.563E+00	89	278	480	AAGDRIRYVQYTDSM--------FFSPITPYQRAWEALNRYKG--V-DPGVLSGRTIIEARERDIEKIAKIEV---DCELYDTAR--TGL	ARDAAMVTLYISGGRKEKVRPGDILGA------LTGEAGGFSGSDIGKIEIHENFTYVAVA-KAIAYEAVRSLSNGKIKGR---RFKVGF	33.559,30.932,22.091,31.578,29.951,18.904,28.159,31.455,19.203,25.597,28.966,18.209,23.443,30.470,15.576,20.239,31.389,17.290,17.193,29.490,16.497,16.057,30.776,13.259,12.432,31.791,13.547,10.798,29.826,11.073,8.022,31.420,9.381,5.363,29.166,8.193,5.614,28.518,4.611,4.146,31.252,2.635,0.759,30.587,1.313,1.408,31.413,-2.210,-1.391,32.734,-4.268,-2.188,29.706,-6.201,-3.355,30.536,-9.641,-6.893,29.5…	AVSSPGPRVVLPPRAARVAPMTTDFAALSLSRPLLDVVAELGFEALTEIQAKCIPLLLEGRDVIGQSKTGSGKTAAFGLPLLEKLDLADRTLRALVLCPTRELCDQVARMLRTLGRRHAGLQVLVVAGGKPLAPQRDALARGVHVVVATPGRLMDLMDRGAAPLGKVGMVVLDEADRMLEMGFREDMVKILGATPAGRQTALFSATFPPGVEAISRSYQRDPVLVTVESREATPDIEQLAYDIGRAPRDEALLAVMGLHPHASALVFCNLKATVDAVTLRLSEAGVSAAKLHGDLEQKDRDRVMAKLRNQSTRVLVATDVAARGIDVQALDLVVNYDLPAQAEVYVHRIGRTGRAGQRGLAVTLTTQAERRKLAELEQQTGMKLTRHALPAAPEAAPIA…
job.pdb	MGYP000904022260.pdb.gz	12.700	86	49	6	81	147	45	123	5.563E+00	89	278	494	IRYVQYTDSMFFSPITPYQRAWEALN-------RYKGVD---PGVLSGRTIIEAR---------ERDIEKIAKIEVDCELYDTART	V-TVTASLP----GAAPAQMETEVARKIENSVATLQGIKHIYTKVQDGTATITIEFRLEKPTQEAVDDVRDAVSRIRSDLP--GDL	15.770,16.882,-39.471,18.608,17.590,-37.086,16.795,18.219,-33.785,19.982,19.625,-32.200,20.451,22.175,-35.074,16.847,23.233,-34.579,17.290,23.717,-30.751,20.587,25.676,-31.153,18.844,28.068,-33.732,15.647,28.398,-31.689,16.698,28.390,-27.942,13.529,30.011,-26.657,11.121,27.151,-27.572,13.684,24.623,-26.241,14.110,26.492,-22.925,10.282,26.869,-22.606,9.796,23.151,-23.213,12.357,22.155,-20.518,11.0…	MNVSAWSIRNPIPAILLFVLLTLAGVVSFRAMKVQQFMDIELPTVTVTASLPGAAPAQMETEVARKIENSVATLQGIKHIYTKVQDGTATITIEFRLEKPTQEAVDDVRDAVSRIRSDLPGDLKDPVVSKVSVAGSPILTYTVASSRMDDEALSWFVDNTVAKAMLSVRGVGAVARVGGVTREIRIELDPARMLALNATAADVSRQLRQIQQEASGGRTDVGGSEQSVRTIATVQGAAELAAMDIVLSDGRRVRLDHLAEVSDTVGEQRTAALLNGKPVVGFEISRSRGSGEVEVAEAVRHRLAQLKAEYPHIEITEAFNFVDPVLENYEGSMKLLLEGAALAVLVVWLFLRDGRATFVSAAALPLSAIPTFAAMYLMGFTLNVVTLLSMSLVVGILVD…
job.pdb	MGYP001602494968.pdb.gz	16.900	71	40	5	81	136	45	111	5.563E+00	89	278	586	IRYVQYTDSMFFSPITPYQRAWEALNR----------YKGVDPGVLSGRTIIEAR-ERD--IEKIA--KIE	VISVTAIFP----GASPEEVEKLIANPLEQDLGEVDGIKKLKSTAIEGRLLILAQLDSDQTTEAKAKADIQ	2.755,28.788,-28.670,5.539,30.870,-30.485,4.568,34.114,-28.519,4.864,32.259,-25.153,8.438,30.921,-26.005,9.485,34.472,-26.986,7.900,35.885,-23.886,9.797,33.445,-21.515,13.114,33.753,-23.459,12.918,37.587,-23.038,12.012,37.436,-19.315,14.551,34.947,-17.829,13.938,36.240,-14.311,10.434,34.818,-14.478,11.944,31.412,-15.582,14.333,31.505,-12.622,11.590,32.404,-10.113,9.317,29.791,-11.534,12.089,27.09…	MYYLIIWFARKPLFGDLFTVFVIGAGLVSFAAIQRDVFPNVNFDVISVTAIFPGASPEEVEKLIANPLEQDLGEVDGIKKLKSTAIEGRLLILAQLDSDQTTEAKAKADIQEVVDRFQKPDGVDDILVTSLETKQSPIIEVNVVANLSDLELRDLAKKAERRIEALPGVARVVARGLRDREFHVKADPGQLARYRLSLDDLSAALRRQNLSIPAGNIDPRGPEEFERIVRTVGEFAGQADIENTVIRANELGEAIRVRDVAVVEKNLERATILHRTHGERSICLTVLKKEKSDAIKMVEAVKVEIERLKAEYQGRATFNYVNDFSYFIKRRLSILGGNLALGLFIVFGLLALLLPIRVTLLVSIGVPFAFLGAMIIFKLGNQTINLISLMGLIIVSCML…
job.pdb	MGYP001105120500.pdb.gz	12.800	78	50	4	81	141	520	596	5.563E+00	89	278	910	IRYVQYTDS---------MFFSPI------TPYQRAWEALNRYKGVDPGVLSGRTIIE--ARERDIEKIAKIEVDCEL	VLYVYIKFPKVLDNIINYLIFKIYFAHIKLKLNDLLYEAEVAGYNTEITSHRNNIIIKIFGFNTYFSKVVEIIVN-RI	-36.574,-5.634,8.728,-35.450,-3.065,6.402,-33.026,-4.621,4.106,-31.161,-1.482,4.504,-27.354,-1.816,4.451,-25.707,-0.930,7.785,-23.395,2.039,6.907,-21.227,4.485,8.854,-23.149,7.492,10.273,-20.842,9.750,8.253,-21.379,7.723,5.021,-23.471,10.072,2.759,-23.808,7.419,-0.033,-27.143,5.683,-0.939,-27.080,1.869,-1.358,-29.409,-0.475,-3.241,-29.039,-4.244,-3.668,-30.728,-5.678,-6.757,-30.757,-9.116,-8.490,…	MSNSIIKSPIDHRNYKHCILDNGIQVLGISDKKSSLSHVTLTVAVGSFDDGEIEGISHALEHMIFLGTRKYPDENYFFDYISKNGGQTNAYTDNDHTSYYFSVETMALEKAIDIFSNFFIDPLFDEKLIKNELKSVDSEHKKNIVSDDWRSLQLLKTISNKNTPFCKFTGGSKKTLDIPDIHKKIKKFYEDKYSSNNMKIVISSDCSIDFLCNITNVFFGKIKKKIVYIPRYFSSPLNTPKYLQVVPVNLYRKLQICWHLPFDLNHINIKPTTYISHILNYQSEQTLIHYLKKHGFISNFICGNLEKIGNNTIFMIEFDMTIKGENNVSVIFNSVNDYIDLIKKTFRDNVRKMKQIYNELKTSSWQSFVYDNRDDDNFTNNIAKLWSKYNIPVKQLLMS…
job.pdb	MGYP003999779287.pdb.gz	11.700	85	55	4	79	144	512	595	5.563E+00	89	278	932	DRIRYVQYTDSM---------------FFSPI--TPYQRAWEALNRYKGVDPGVLSGRTIIEA--RERDIEKIAKIEVDCELYDT	NPYVDVKIKIDLPLSIIHKKIFVRSVLYFSSVLASINHILYTCNMADYDVSMSFDLGTLYISAYGNYEKIENVVDIIMS-SITNK	38.749,-6.126,-6.738,39.192,-6.646,-3.034,36.020,-7.127,-1.264,35.546,-4.350,1.278,33.535,-5.209,4.403,31.860,-2.193,6.090,30.114,-2.036,9.420,27.285,0.398,9.643,27.693,2.674,12.539,24.002,2.728,13.015,22.656,-0.640,12.482,23.765,-4.119,13.291,24.386,-4.991,9.659,27.685,-5.838,7.921,28.074,-4.719,4.300,30.244,-6.149,1.490,30.743,-4.734,-2.051,32.731,-5.985,-4.952,32.775,-6.086,-8.781,33.041,-9.46…	MNSKIYKSPNDSCNYNTFELQNKLKVFIVEDNSIDLSCVAMSVGVGYADDSVLGIAHFLEHMLFNGTKKYPDENEYSSFISKNGGYTNAYTANDHTCYYFTVQPTALSKGLDMFSDFFINPLLNPDSIDREKNSVNSEHIKNITSDPWRFQEIMKTAMYKSNTLSNFGTGSSESLDIPNISEEVNTFFTKYSSHIMTLFIITKDNLNDVSNLVKTLFTDVKYLPQSYLTDTNQLIYDYPKTLEVVPITDVDYVTLSWDIPSFKYNPLQSPVSFISHIIGHEGKNTLHYILSEAGYILNLSCGVSTYHGNRCIFDINIKLTKAGFENKEEIISATMSYIKLLKSSVNTDHMRMLYEEQSTLNALKFKYFKNVDSEDKAMTYVNLINTYSFDLENIMLIQY…
job.pdb	MGYP000940613778.pdb.gz	11.200	62	47	3	80	136	4	62	5.912E+00	88	278	73	RIRYVQYTDSMFFSPITPYQRAWEALNRY---KGVDPG--VLSGRTIIEARERDIEKIAKIE	KVMVLVFKTNIFNQ---LEIHVRAMLDSFTQISAIDFDFEDCDNVLRIEASKDVGSEIEFFL	-3.436,-5.071,25.421,-1.723,-7.376,23.185,-3.126,-6.642,19.907,-1.906,-8.947,17.463,-0.879,-6.789,14.673,0.412,-8.424,11.614,3.019,-6.769,9.552,2.406,-7.053,5.761,5.225,-6.273,3.393,4.794,-5.523,-0.309,6.970,-4.856,-3.332,5.555,-1.975,-5.300,6.105,0.568,-8.107,4.740,3.281,-5.816,7.014,6.265,-5.689,7.270,9.241,-3.273,4.902,11.419,-5.308,2.116,8.949,-5.095,2.418,8.214,-1.369,-0.375,10.518,-0.244,-2…	LKYKVMVLVFKTNIFNQLEIHVRAMLDSFTQISAIDFDFEDCDNVLRIEASKDVGSEIEFFLNSKGFYCKELL
job.pdb	MGYP000955023787.pdb.gz	18.700	64	42	6	80	136	2	62	5.912E+00	88	278	73	RIRYVQYTDSMFFSPITPYQRAWEALNRYKGV-DP--GVLSGRTIIEA---RERDIEKIAK-IE	RTLRLRFTGTACAAC--CAKIEDE-IRKLNGVGDVSISVMTGLVKIKLDPEKKESILNESKAIF	-9.447,-13.395,-4.432,-10.900,-9.990,-3.578,-9.949,-6.503,-4.216,-10.023,-3.968,-1.477,-9.919,-0.284,-2.045,-8.356,1.930,0.545,-6.970,5.309,0.762,-3.906,6.863,2.360,-3.562,10.414,3.651,-0.512,12.623,3.806,2.517,12.785,1.649,4.603,10.131,0.062,7.071,10.214,-2.704,6.991,7.748,-5.573,10.020,5.847,-4.304,8.414,5.413,-0.839,5.198,4.152,-2.368,7.142,1.723,-4.495,8.762,0.356,-1.419,5.529,0.099,0.401,4.0…	MRTLRLRFTGTACAACCAKIEDEIRKLNGVGDVSISVMTGLVKIKLDPEKKESILNESKAIFDRIEPSAKLQI
job.pdb	MGYP001431877231.pdb.gz	19.300	62	41	2	82	137	1	59	5.912E+00	88	278	77	RYVQYTDS------MFFSPITPYQRAWEALNRYKGVDPGVLSGRTIIEARERDIEKIAKIEV	MPVSVNISLYPLKESFIPT---IDNFIASLQTYKNIELRVNHMSTQIFGEYNTVMDILKKEI	-14.883,-12.594,3.172,-11.307,-12.972,2.291,-9.773,-10.855,-0.347,-6.537,-10.536,-2.122,-5.364,-7.052,-3.096,-2.606,-6.104,-5.405,-1.286,-2.558,-4.881,1.218,-0.558,-6.869,2.496,2.878,-5.887,4.165,5.116,-8.422,5.555,8.346,-7.011,6.229,10.763,-9.865,9.357,12.365,-8.522,13.023,12.060,-8.198,14.136,9.850,-5.296,10.951,8.016,-5.145,12.390,4.970,-3.430,11.911,6.298,0.092,8.181,6.869,-0.560,7.768,3.228,…	MPVSVNISLYPLKESFIPTIDNFIASLQTYKNIELRVNHMSTQIFGEYNTVMDILKKEINKTFQSEKNVILNIKVVN
job.pdb	MGYP002780121259.pdb.gz	7.200	69	58	3	83	150	4	67	5.912E+00	88	278	78	YVQYTDSMFFSPITPYQRAWEALNRYKGVDPGVLSGRTIIEARERDIEK-IAKIEVDCELYDTARTGLR	CTEFLLS--DATVSAAEIQEQVKGYGDSLLVVGAEGFIKGHIHTEEPEQLLALVARYGKMV---RSKVE	-9.496,-4.740,12.475,-7.745,-2.363,10.029,-7.713,-1.762,6.387,-6.291,-3.932,3.759,-4.411,-1.457,1.616,-2.950,-1.956,-1.835,-1.132,0.354,-4.229,0.337,0.316,-7.698,2.957,2.849,-8.641,4.337,3.626,-12.102,7.687,5.289,-12.704,8.892,4.436,-9.239,11.935,6.403,-8.235,13.102,3.985,-5.609,13.380,0.231,-5.414,10.719,-2.066,-4.062,13.095,-2.952,-1.210,13.389,0.665,-0.299,9.663,1.157,-0.210,9.311,-1.991,1.855…	FGFCTEFLLSDATVSAAEIQEQVKGYGDSLLVVGAEGFIKGHIHTEEPEQLLALVARYGKMVRSKVEDMSEQHQEILA
job.pdb	MGYP001289797184.pdb.gz	15.300	52	42	1	81	132	5	54	5.912E+00	88	278	82	IRYVQYTDSMFFSPITPYQRAWEALNRYKGVDPGVLSGRTIIEARERDIEKI	IELTAYPLEDEYLP--IVEKYIKHLKSYKNIKIEVFPTCSVLFGKHDDVIEV	-10.370,-12.438,11.889,-8.122,-9.536,11.679,-4.947,-9.208,9.594,-1.991,-6.854,9.611,0.259,-6.372,6.598,3.480,-4.444,6.450,3.873,-3.024,2.949,7.005,-1.496,1.541,7.313,-0.063,-1.966,10.730,0.113,-3.554,10.661,2.381,-6.566,13.428,1.618,-9.099,13.584,5.163,-10.487,15.889,7.978,-9.910,13.158,10.380,-8.999,11.264,8.145,-6.697,9.871,10.610,-4.231,6.753,11.455,-6.246,6.072,7.769,-6.841,6.083,7.024,-3.089…	MNLSIELTAYPLEDEYLPIVEKYIKHLKSYKNIKIEVFPTCSVLFGKHDDVIEVLSSSIKWSVKQKNKVVFLSKFLPNYEAI
job.pdb	MGYP001575686094.pdb.gz	15.200	72	49	4	68	136	3	65	5.912E+00	88	278	83	IVKPTEGAAAGDRIRYVQ--YTDSMFFSPITPYQRAWEALNRYKGVDPGVLSGRTIIEARERDIEKI-AKIE	EYAPTHVG-------TVTKYVVVESF--DVTPADLALRGYEISQGAMIKETCFGLVINGKEDEVDRITVELR	2.533,-0.223,19.954,0.631,0.241,16.632,-2.603,-1.334,17.446,-3.006,-2.993,14.127,-6.548,-3.493,13.392,-7.546,-7.018,14.065,-8.075,-8.894,10.986,-11.558,-10.021,10.617,-12.481,-13.103,8.781,-12.124,-12.328,5.143,-9.707,-9.555,5.622,-5.966,-9.507,5.499,-3.230,-7.163,6.485,-0.134,-6.708,4.389,2.982,-4.630,4.808,4.511,-3.036,1.823,8.088,-2.014,2.435,9.973,0.156,-0.016,13.699,0.453,-0.279,13.847,2.552…	MTEYAPTHVGTVTKYVVVESFDVTPADLALRGYEISQGAMIKETCFGLVINGKEDEVDRITVELRKLDPDHIFIKDRGFPPGD
job.pdb	MGYP003555714737.pdb.gz	19.300	62	41	3	81	138	4	60	5.912E+00	88	278	83	IRYVQYT----DSMFFSPITPYQRAWEALNRYKGVDPGVLSGRTIIEARERDIEKIAKIEVD	DIGVEVSLYPLDARFIPP---IQDFIDRLNRHADLKIVTNSLSTQIFGPYE--RVWAALQAE	-12.835,-12.096,16.388,-11.038,-9.739,14.445,-8.172,-11.621,13.348,-5.280,-9.518,12.603,-3.926,-10.030,9.198,-0.572,-9.318,7.653,-0.174,-8.082,4.158,3.036,-7.399,2.405,3.097,-4.887,-0.453,5.646,-3.943,-3.018,5.362,-0.959,-5.371,7.447,-0.751,-8.468,7.081,2.472,-10.376,8.344,2.082,-13.886,9.279,5.761,-14.411,12.631,7.397,-14.049,11.568,9.181,-10.948,10.450,6.253,-8.967,11.402,7.358,-5.490,8.677,9.9…	ALMDIGVEVSLYPLDARFIPPIQDFIDRLNRHADLKIVTNSLSTQIFGPYERVWAALQAEVRPTFERDSKAVFVMKVIGPYET
job.pdb	MGYP001418504547.pdb.gz	18.700	80	48	5	80	150	1	72	5.912E+00	88	278	84	RIRYVQYT----DSMFFSPITPYQRAWEALNRYKGVDPGVLSGRTIIEAR---ERDIEKIA--KIEVDCELYDTARTGLR	MIVSVDISLYPLKESFIPP---IDNFIASLKKYKDIEVRVNNMSTQIFGEYDIVMDILKKEINNTFHSEE-----NVVLN	-12.971,-12.314,5.009,-9.251,-11.886,5.345,-7.155,-10.867,2.435,-3.491,-10.562,1.726,-2.322,-7.697,-0.417,1.023,-7.203,-2.040,1.736,-3.587,-3.054,4.628,-1.994,-4.861,5.128,1.748,-5.389,7.422,3.006,-8.103,7.988,6.722,-8.109,9.468,7.720,-11.467,11.981,10.219,-10.227,15.462,10.497,-8.965,14.603,10.714,-5.289,12.252,7.881,-5.194,12.959,6.634,-1.719,11.084,9.332,0.233,7.655,8.724,-1.424,8.032,4.996,-0…	MIVSVDISLYPLKESFIPPIDNFIASLKKYKDIEVRVNNMSTQIFGEYDIVMDILKKEINNTFHSEENVVLNIKVVNGDSRLYD
job.pdb	MGYP001821786480.pdb.gz	16.800	83	44	6	80	149	3	73	5.912E+00	88	278	88	RIRYVQYTDSM------FFSPITPYQRAWEALNRYKGV-DPGVLSG----RTIIEAR--ERDIEKIAKIEVDCELYDTARTGL	RQVSTLCAARVPADKIDFFA---------EIVNRYPGVTHNYQRDNTYNVWFTFIAPSMEEIEENLKQIVEDTGVE---DILN	7.083,5.599,-17.755,4.495,8.082,-16.674,5.266,10.028,-13.544,4.299,7.781,-10.771,4.222,8.429,-7.051,4.805,5.678,-4.510,3.802,5.148,-0.912,4.555,2.647,1.809,1.328,1.729,3.701,1.023,-0.011,7.037,-2.283,-1.373,8.335,-3.418,-2.587,11.705,-5.427,-5.637,10.787,-7.281,-7.956,13.207,-5.765,-11.470,13.069,-8.931,-13.016,11.708,-9.037,-10.586,8.816,-5.410,-10.768,7.662,-6.027,-13.100,4.749,-9.107,-11.303,3…	YKRQVSTLCAARVPADKIDFFAEIVNRYPGVTHNYQRDNTYNVWFTFIAPSMEEIEENLKQIVEDTGVEDILNLPATRVFKIRAEFEV
job.pdb	MGYP003569763104.pdb.gz	13.800	72	50	4	83	142	6	77	5.912E+00	88	278	103	YVQYTD-----SMFFSPITP-YQRAWEALNR-----YKGVDPGVLSGRTIIEARERDIEKI-AKIEVDCELY	YVLGVNYKKANSKIRDKFSLDSKNCSLLLNNDKEKGFKSIFVLSTCNRTEIYTTSNNYKELYALFFSSSKVS	-20.706,-5.422,8.003,-18.317,-2.806,8.450,-15.381,-3.581,6.345,-12.277,-2.537,8.057,-9.910,-4.045,5.504,-8.034,-1.631,3.238,-5.208,-1.576,0.700,-3.252,1.513,-0.479,-0.695,0.963,-3.086,1.033,1.545,-6.433,1.539,-0.902,-9.239,2.881,-1.202,-12.783,-0.527,-0.424,-14.227,-0.503,3.103,-12.801,3.160,3.970,-12.771,6.257,3.183,-14.661,9.344,1.702,-12.983,10.903,5.157,-12.372,7.869,6.336,-10.438,7.384,3.073…	MIYNFYVLGVNYKKANSKIRDKFSLDSKNCSLLLNNDKEKGFKSIFVLSTCNRTEIYTTSNNYKELYALFFSSSKVSLDYLKKYSFLYKGIEAIDHFYKVTCG
job.pdb	MGYP001544199690.pdb.gz	8.400	95	74	7	64	149	9	99	5.912E+00	88	278	106	AVRQIVKPTEGAA--AGDRIRYVQYTDSMFFSPITPYQRAWEAL--NRYK--GV-DPGVLSGRTIIEARERDIEKIAKIEVD--CELYDTARTGL	EGRERFDSRRSNASSSTGQTLELMLNVGK-QNGISKYDVLRLIIDSNQVRKHELGKVRVIDRQTFVVVPAHRADHLMKALAAKRLGGT---KLQV	19.576,10.519,-27.026,17.889,7.571,-25.284,14.620,9.303,-24.277,15.489,7.563,-21.070,12.790,9.696,-19.862,9.657,8.121,-20.200,10.200,6.688,-16.958,7.422,4.366,-16.929,5.467,7.034,-15.384,3.674,7.759,-18.480,2.356,4.433,-19.165,0.769,4.110,-15.934,-1.488,7.022,-16.494,-3.712,4.835,-18.307,-4.542,2.488,-15.833,-6.900,4.018,-13.687,-9.742,2.767,-15.468,-8.838,-0.710,-15.203,-7.126,-1.010,-12.172,-9.…	EPREGRSSEGRERFDSRRSNASSSTGQTLELMLNVGKQNGISKYDVLRLIIDSNQVRKHELGKVRVIDRQTFVVVPAHRADHLMKALAAKRLGGTKLQVSHAQQRA
job.pdb	MGYP001133279500.pdb.gz	15.600	64	43	3	147	208	29	83	5.912E+00	88	278	108	TGLRGRTVHGHAVRLDKDGMM--FDALRRWSRGADGTVTYVKDMIGGAMDKEVTLGKPLSDAEL	WGVEAQT-----DYLDEYGEIIYLE----FGSDDDGSVLAQPLTLRGGQLTDDYIVTELDADDH	6.442,7.136,-7.163,5.291,8.118,-10.607,2.248,6.789,-12.560,4.400,4.426,-14.639,5.917,2.840,-11.431,2.492,2.507,-9.764,0.966,0.839,-12.862,4.016,-1.449,-13.185,3.426,-2.649,-9.521,-0.332,-3.068,-10.162,0.341,-5.238,-13.189,1.864,-7.883,-10.836,-1.600,-8.472,-9.383,-3.108,-9.662,-12.542,-6.006,-7.168,-12.539,-7.028,-7.688,-8.906,-9.662,-5.068,-8.435,-8.713,-4.730,-4.807,-5.188,-3.542,-5.669,-4.801,…	MDKTQAEAIEAHFEGDPTIFAADLAGGFWGVEAQTDYLDEYGEIIYLEFGSDDDGSVLAQPLTLRGGQLTDDYIVTELDADDHEAVAEAIRGYLKMDIPTLLSLAKPY
job.pdb	MGYP001429306811.pdb.gz	9.000	66	51	4	83	141	42	105	5.912E+00	88	278	111	YVQ-YTDSMFFSPITPYQRAWE----ALNRYKGVDPGVLSGRTIIEARERDIE--KIAKIEVDCEL	HLTKTITFKNFKN--ALKYTNQVGEIAEHSNHHPNISLTWGQVEIIIYTHKIEGLSRSDFILAAKI	-9.593,10.192,-11.314,-6.468,8.399,-10.591,-5.154,5.889,-13.078,-2.425,4.674,-10.817,-4.193,1.399,-9.971,-4.073,0.530,-13.773,-0.356,0.964,-14.033,2.222,-1.766,-13.732,4.875,-1.881,-11.103,8.277,-1.793,-12.664,11.220,-3.576,-11.233,13.405,-1.251,-9.297,16.939,-0.998,-10.228,19.864,0.604,-8.670,19.250,3.396,-11.007,15.860,3.941,-9.787,15.682,7.332,-8.248,13.818,8.101,-5.116,10.804,10.218,-5.743,11…	MSNLHKETCIPCTSETKRLTKHEINTLKKEIDSNWKIINNHHLTKTITFKNFKNALKYTNQVGEIAEHSNHHPNISLTWGQVEIIIYTHKIEGLSRSDFILAAKIDQLNSA
job.pdb	MGYP000055261811.pdb.gz	12.000	83	51	5	69	135	11	87	5.912E+00	88	278	112	VKPTEGAAAGDRIRYVQYTDSMFFSP--------ITPYQRA------WEALNR-YKGVDPGVLSGRTIIEAR-ERDIEKIAKI	VEGLNG------EHSLLFSDFDGYSDYIENRSGHGGGYSWESMVKATLEIFNRDLQSISYDSEAGMFVAVSNNKHELKIISQT	11.402,16.908,9.450,9.628,13.706,8.979,10.816,11.889,6.054,7.596,12.070,4.344,8.585,9.276,2.347,9.260,7.013,5.290,9.045,4.026,5.408,9.289,3.916,1.676,12.119,4.493,-0.797,11.652,6.896,-3.702,13.542,5.985,-6.885,13.809,8.183,-9.832,12.855,6.640,-13.046,13.130,7.447,-16.639,10.793,10.054,-18.162,9.964,11.653,-14.962,8.248,8.661,-13.380,9.091,7.811,-9.783,8.801,4.534,-8.066,7.862,4.261,-4.369,9.295,1…	MKNELSPCLLVEGLNGEHSLLFSDFDGYSDYIENRSGHGGGYSWESMVKATLEIFNRDLQSISYDSEAGMFVAVSNNKHELKIISQTIRDLMGSPELMDRAISFALDKGYFR
job.pdb	MGYP000909938934.pdb.gz	16.600	114	74	8	42	152	15	110	5.912E+00	88	278	114	RAPGEEYKSI--HPPLEEMEEPDCAVRQIVKPTEGAAAGDRIRYVQYTDSMFFSPITPYQRAWEALNRYKGVDPG-VLSGRTIIEARERDIEKIAKIEVDCELYDTARTGLRGR	NLPHVSCSSVTISDQLKE--KSDLALQQAISDSSY----DQIISFTALC---KDDISSQQKE---LIEKIGITINTVTGNVITCRGTTSQIEELAKLD-FIQ-----RLEKSKS	9.988,45.565,6.578,6.283,45.270,6.202,6.720,43.403,3.012,9.309,41.041,4.284,6.945,40.285,7.181,4.160,39.632,4.816,6.325,37.473,2.708,7.479,35.401,5.577,3.905,34.958,6.631,2.929,33.804,3.277,5.800,31.375,3.190,4.601,30.171,6.439,1.201,29.434,5.287,2.456,27.748,2.287,3.955,25.442,4.500,0.938,24.243,6.279,0.300,20.649,5.909,-2.803,19.432,4.161,-4.813,16.899,6.242,-6.762,14.702,3.811,-9.516,12.652,5.…	MKNLLIMLLFAFILNLPHVSCSSVTISDQLKEKSDLALQQAISDSSYDQIISFTALCKDDISSQQKELIEKIGITINTVTGNVITCRGTTSQIEELAKLDFIQRLEKSKSYQTR
job.pdb	MGYP000288271310.pdb.gz	11.900	92	61	6	61	139	1	85	5.912E+00	88	278	118	PDCAVRQ----IVKPTEGAAAGDRIRYVQYTDSM-FFSPITPYQRAWEALNRYKGVDPG-------VLSG-RTIIEARERDIEKIAKIEVDC	PVGRLRRGAWFKCLPPL-----VRHVYRVFRVPANQLSA--VDLVYRDNLAGRQSITVREARTLGLSGEGNLVLIEGSEDGVGRAEALLKEH	-42.373,12.966,36.688,-41.478,11.304,33.386,-37.812,10.442,33.944,-36.011,13.059,31.988,-34.317,10.783,29.774,-31.320,12.975,29.854,-31.638,13.358,26.258,-28.226,13.206,25.362,-26.208,10.256,26.312,-26.512,7.523,24.020,-24.724,8.036,21.149,-21.424,7.662,22.096,-21.245,4.339,21.027,-21.208,4.189,17.602,-17.896,3.110,16.477,-16.629,5.627,14.160,-17.126,4.709,10.679,-13.704,3.820,9.760,-13.286,4.456…	PVGRLRRGAWFKCLPPLVRHVYRVFRVPANQLSAVDLVYRDNLAGRQSITVREARTLGLSGEGNLVLIEGSEDGVGRAEALLKEHATALTGAEAESAYRAFRAQDDEAASGLGLVFGG
job.pdb	MGYP001559916753.pdb.gz	15.000	80	52	6	66	136	26	98	5.912E+00	88	278	123	RQIVKPTEGAAAGDRIRYVQYTDSMFFSPITPYQRAW--EALNRYKGV-DP----GVLSGRTIIEA--RERDIEKIAKIE	RRISAVFSPRKI--DFRSTLVGAK-----VMPANIEKIVKKINRYPEVTHNYRRDGEYNIWFTLVAKDRKRIDHILCQLK	23.907,20.172,-1.804,24.648,23.278,-3.663,28.035,23.157,-2.663,28.469,19.842,-3.735,27.172,20.605,-7.111,29.113,23.586,-7.594,26.066,25.714,-8.019,24.513,28.594,-6.285,21.837,27.772,-3.971,19.401,29.957,-5.933,20.008,28.054,-9.096,19.503,24.862,-7.312,16.193,25.881,-6.022,15.122,27.133,-9.462,16.029,23.762,-10.976,14.251,21.979,-8.297,11.249,24.155,-9.038,11.577,23.461,-12.722,11.693,19.772,-12.2…	MAGELGIKEEVLLERIAFFKKNGVIRRISAVFSPRKIDFRSTLVGAKVMPANIEKIVKKINRYPEVTHNYRRDGEYNIWFTLVAKDRKRIDHILCQLKKSREIEELSEFPTLKLFKINVKFPV
job.pdb	MGYP000473897221.pdb.gz	12.100	66	49	2	80	136	3	68	5.912E+00	88	278	136	RIRYVQYTDSMFFSPITPYQ-RAWEALNRY--------KGVDPGVLSGRTIIEARERDIEKIAKIE	RVEPCVLLKFGEMVLRGRNRGRFYEALQQNVRRILRDLGPLELRQRGGVLAVFAPDHADELVERAR	-19.461,1.849,-5.393,-16.239,2.663,-4.136,-13.865,2.158,-6.830,-11.414,-0.284,-5.567,-8.367,-0.551,-7.676,-5.910,-3.282,-7.034,-2.312,-2.151,-7.021,1.062,-3.180,-5.695,2.968,-0.806,-3.407,6.686,-0.680,-3.741,8.747,0.796,-0.957,12.180,1.860,-1.458,14.734,1.177,1.077,17.725,3.378,1.655,16.795,6.026,-0.702,15.537,8.088,1.800,18.871,8.686,2.849,20.083,10.198,-0.216,19.447,13.667,0.549,19.266,15.960,-…	MTRVEPCVLLKFGEMVLRGRNRGRFYEALQQNVRRILRDLGPLELRQRGGVLAVFAPDHADELVERARDVLGVVLLHPAVVVAKTPEAAARVAVDLLRGKDGTFAIRARRRDKGFPLTSQELAVLTGQAVVDELGL
job.pdb	MGYP002031088051.pdb.gz	11.300	150	94	9	9	140	9	137	5.912E+00	88	278	138	HVAQNRRNYMDPSYKLEKLRDIPEEDIVRLLAHRAPGEEYKSIHPPLEEMEEPDCAVRQIVKPTE------GAAAGDRIRYVQYTD-SMFFSPITPYQRAWEALNRYKGVDPGVLSGRTIIEARERD----------IEKIA-KIEVDCE	GEKKMKQLYELSRKF-------PKDWIKKA--PKGKF-GNYVPHPVITQ------RLLEVCGPFDWEVVESP-----RRLLKSYTFASPEHRKRFLIEFMEEQDQMHHHARMTIDENEIHVEIYTRDLNTITESDHHLARLADLIFTDTA	-24.897,7.609,-7.598,-22.050,7.293,-5.461,-22.606,4.087,-4.214,-22.730,2.282,-7.296,-19.658,3.447,-8.575,-18.198,2.664,-5.494,-19.209,-0.735,-5.442,-18.261,-1.644,-8.866,-15.106,-0.185,-8.479,-14.517,-1.819,-5.396,-15.484,-5.105,-6.694,-13.368,-4.657,-9.676,-10.667,-3.666,-7.551,-10.884,-6.630,-5.423,-10.925,-8.840,-8.360,-7.795,-7.360,-9.609,-6.127,-7.792,-6.453,-7.102,-11.360,-6.245,-5.778,-11.…	MGKRFERNGEKKMKQLYELSRKFPKDWIKKAPKGKFGNYVPHPVITQRLLEVCGPFDWEVVESPRRLLKSYTFASPEHRKRFLIEFMEEQDQMHHHARMTIDENEIHVEIYTRDLNTITESDHHLARLADLIFTDTAR
job.pdb	MGYP001146352176.pdb.gz	16.600	72	51	4	57	125	33	98	5.912E+00	88	278	141	EMEEP-DCAVRQIVKPTEGAAAGDRIRYVQYTDSMFFSPITPYQRAWEALNRYKGVDPG--VLSGRTIIEAR	QFEYPEDFSLENYIGDSWGVFTNDKVEEVILRFSPRVS-----TRVKNL-QYHRSQKLLEELPDGSVIIGLE	12.769,5.355,4.715,12.366,8.972,5.399,11.451,10.366,2.038,9.878,13.702,1.906,6.923,14.229,-0.419,5.322,17.287,-1.895,1.575,17.177,-2.596,0.765,19.741,-5.227,-2.125,20.685,-7.377,-1.645,20.414,-11.095,-2.963,23.639,-12.556,-3.869,22.178,-15.979,-6.338,19.546,-14.774,-6.829,20.437,-11.089,-5.506,16.983,-9.978,-3.379,16.501,-6.853,-0.061,14.910,-7.403,2.575,13.560,-5.062,6.248,14.357,-5.771,9.406,13…	RGVWYLVANNIDNNEYRIFRTDQIMEVTLRNIQFEYPEDFSLENYIGDSWGVFTNDKVEEVILRFSPRVSTRVKNLQYHRSQKLLEELPDGSVIIGLEVCGLIELKSWLLQWGNEVMILEPKYLGEELAIMAQEIVKLYKK
job.pdb	MGYP000443599995.pdb.gz	14.900	114	71	10	66	170	51	147	5.912E+00	88	278	148	RQIVKPTEGAAAGDRIRYVQYTDSMFFSPITPYQRAWEALNRYKGV-DP----GVLSGRTIIEAR--ERDIEKIAKIEVDCELYDTARTGL--RGRTVHGHAVRLDKDGMMFDA	RRIGAIIDPKRLG--WYSTLCAAEIPQD---KIEDYVRAVNAYQEVTHNYLRQGSPNCWFTLITPESKRAEEIISELRT--AL--GVDIQNLPARRTF---KIRVH-----FDL	9.830,14.937,-14.476,10.118,18.782,-13.983,9.304,21.231,-11.157,5.813,21.822,-12.373,5.099,18.073,-12.407,6.366,17.920,-8.836,4.036,20.679,-7.806,1.051,18.967,-9.490,1.943,15.684,-7.763,2.294,17.366,-4.310,-1.154,18.808,-4.687,-2.960,15.646,-5.836,-1.104,12.956,-3.843,-2.333,14.382,-0.526,-5.871,14.659,-1.755,-7.258,14.495,-5.230,-9.892,17.212,-5.637,-13.447,15.873,-5.291,-14.965,18.335,-7.755,-1…	MDSIDKKILNLVNTAFPIQQRPYLHVARKLDLPEDEVIRRMDALKQEGVIRRIGAIIDPKRLGWYSTLCAAEIPQDKIEDYVRAVNAYQEVTHNYLRQGSPNCWFTLITPESKRAEEIISELRTALGVDIQNLPARRTFKIRVHFDLE
job.pdb	MGYP001241825402.pdb.gz	11.500	52	43	1	80	131	79	127	5.912E+00	88	278	159	RIRYVQYTDSMFFSPITPYQRAWEALNRYKGVDPGVLSGRTIIEARERDIEK	RYRYDVLFVKP---PLVARAALGEVPTAPGVDEVHAGTHALYFRRVTAKATK	-3.636,-20.398,5.042,-4.002,-18.858,8.239,-4.937,-15.509,7.215,-7.724,-16.674,4.888,-9.314,-18.684,7.678,-9.177,-15.765,10.060,-11.171,-13.705,7.577,-13.731,-16.486,6.921,-14.309,-16.986,10.623,-15.245,-13.289,10.774,-17.983,-13.987,8.212,-16.290,-12.432,5.221,-16.880,-14.210,1.856,-14.880,-14.709,-1.385,-11.619,-14.574,0.619,-8.430,-14.728,-1.407,-4.840,-14.038,-0.571,-1.967,-12.916,-2.775,1.532…	VALREAFEVLGFTSVATYIQSGNVVFTAKSGSKTTLTKTIEAALAKTFAYDSKVVIVSAKELAAVVSEAPAGFGKEPSRYRYDVLFVKPPLVARAALGEVPTAPGVDEVHAGTHALYFRRVTAKATKSRLSRIVQKPIYKSLTIRNWNTTVKLLAMTEA
job.pdb	MGYP001797117542.pdb.gz	11.300	79	48	4	83	139	15	93	5.912E+00	88	278	165	YVQYTDS------MFFSPITPYQRA-----WEALNRYKGVDPGVLSGRTIIEAR------ERDIEKIAK-----IEVDC	CVAGINYRKSDISIRGKFSLLPEHSISLLDQAVQKRFPGCMVLSTCNRTEIYGICDHPNRLIEMLCIHTHGNLKDFVDH	-26.749,-22.016,1.784,-24.523,-20.541,-0.555,-21.007,-20.756,0.887,-19.392,-17.614,-0.232,-15.905,-18.245,-1.427,-13.650,-16.734,1.159,-11.663,-15.166,-1.610,-14.572,-12.917,-2.668,-14.937,-11.646,0.854,-11.282,-10.570,0.919,-11.532,-9.046,-2.554,-14.462,-6.751,-1.623,-12.615,-5.749,1.587,-9.211,-5.227,-0.084,-8.481,-1.494,0.116,-5.721,1.098,-0.469,-5.327,4.667,0.868,-2.421,6.787,-0.239,-0.738,9.…	MIIEDPIHQFLDSFCVAGINYRKSDISIRGKFSLLPEHSISLLDQAVQKRFPGCMVLSTCNRTEIYGICDHPNRLIEMLCIHTHGNLKDFVDHGYQYMGLATVEHLFKVAAGLDSQIIGDYEILSQLKLAAKQSKEHFCLNSFMERVVNFSLQSSKEIKTKTKLS
job.pdb	MGYP003545354135.pdb.gz	15.400	97	58	7	41	134	5	80	5.912E+00	88	278	173	HRAPGEEYKSIHPPLEEMEEPDCAVRQIVKPTEGAAAGDRIRYVQY---TDSMFFSPITPYQRAWEALNRYKGVDPGVLSGRTIIEARERDIEKIAK	RRDP-RTFDPLAPR----SR-------VVHDG-----GRTMRPTTFHLSCTAGFESV---VGRALR-ADLSALARLDEESGRLRLEAPPQVAAVLRD	2.392,3.956,-4.115,1.776,1.865,-1.204,2.712,1.471,2.475,3.504,-1.734,4.294,3.821,-2.842,7.804,4.910,-5.966,9.022,4.658,-5.991,12.494,5.535,-9.372,13.392,4.867,-9.051,16.910,1.648,-9.963,17.699,-0.482,-12.537,16.321,-2.775,-13.363,18.888,-5.164,-15.528,17.156,-7.407,-15.293,19.985,-7.751,-11.711,20.149,-11.153,-10.706,20.056,-12.334,-9.497,16.828,-12.285,-5.991,16.905,-15.632,-4.525,16.556,-15.879…	AWVRRRDPRTFDPLAPRSRVVHDGGRTMRPTTFHLSCTAGFESVVGRALRADLSALARLDEESGRLRLEAPPQVAAVLRDLPYLSVALEELAVTRHRGMDSALRSLGGALAGRSRPPVVRSARTFRLRVSDAGRLARVDPRARDALERAVSRWGRLQPAPRGGDLELWVTHRR
job.pdb	MGYP001286654503.pdb.gz	13.300	75	59	3	64	136	87	157	5.912E+00	88	278	186	AVRQIVKPTEGAAAGDRIRYVQYTDSMFFSPITPYQRAWEALNRYKGVDPGVLSGRTIIEARERDIEK--IAKIE	AIIKNA-PADFGSKPDEFKYDVIFLKA---PLTSTKAIGFVTVRAGVDTALPGEDVLYFSRRADKLGQSYLKKII	-24.296,-9.356,7.195,-21.848,-8.591,4.389,-18.369,-8.036,5.711,-16.202,-5.422,4.055,-12.725,-6.521,2.814,-9.696,-4.441,3.822,-5.943,-4.368,3.129,-3.735,-3.035,5.879,-0.380,-1.886,4.421,2.120,-1.706,7.312,5.243,0.336,6.756,8.802,-0.698,7.437,7.972,-4.212,8.747,11.019,-6.595,8.427,12.961,-3.972,6.376,16.654,-3.471,7.225,16.265,-5.464,10.414,13.931,-2.888,12.020,10.433,-3.596,13.325,10.763,-7.405,13…	MFKNQYLALLRGINVGGNNVIKMADLKACFEALGYTEVATYIQSGNVLFASEERDLNKLTTIIETELSNRFNYQSKIVLVTLNQLEAIIKNAPADFGSKPDEFKYDVIFLKAPLTSTKAIGFVTVRAGVDTALPGEDVLYFSRRADKLGQSYLKKIITMPVYQEMTIRNWNTAGKLLELMKRETEQ
job.pdb	MGYP000216693082.pdb.gz	16.600	66	47	3	80	139	81	144	5.912E+00	88	278	217	RIR----YVQYTDSMFFSPITPYQRAWEALNRYKGVDPGVLSG--RTIIEARERDIEKIAKIEVDC	TARSNLAELTYLNSDTIIE--KHKKVFLASENRKDIFCNLSQGVRETMLILGEEILTEMEKIFEDE	32.720,7.070,-11.289,28.921,7.690,-11.034,27.205,8.322,-14.470,24.820,11.222,-15.274,22.118,8.543,-15.843,22.682,6.993,-12.404,22.442,10.423,-10.644,19.265,11.228,-12.627,17.719,7.841,-11.708,18.686,8.400,-8.054,17.127,11.931,-7.971,13.995,10.637,-9.723,13.704,7.691,-7.226,14.092,10.131,-4.269,10.905,11.850,-5.429,7.846,9.501,-5.766,5.868,12.331,-7.370,8.537,12.865,-10.095,8.602,9.064,-10.725,4.8…	MISTAEVVEELVKASPLLEDGLAKGIISYSALARDLRPKIEEKLLKSVGRGAIVMALKRTSSKLKTKQKIIKQVINLNGITARSNLAELTYLNSDTIIEKHKKVFLASENRKDIFCNLSQGVRETMLILGEEILTEMEKIFEDERLVAKIKDLSSITILLTKETVSTSGVYYSILKLLAWNEINIIDVISTYSELTIILSNDDIDKAFSILKNYKNN
job.pdb	MGYP000434913863.pdb.gz	16.800	125	56	12	83	169	11	125	5.912E+00	88	278	221	YVQYTD-SMF--------FSPI-----TPYQRAWEALN--RYKG--VDPGVLSGRTIIEARERD----IEKIAK--IEVDCELYDTAR---------TGL-----RGRTVHGHAVRLDKDGMMFD	FLAFTDISGFKKMMSREQGVPAIRALDNFFREGYQALSSQRKTGPRVDGLFISDCGILFVRNPQERPALRLNALLRVVR--DL--NQRLLPHHLMLTTSIAYGQFRFEN------RIEFQGIEKN	4.096,-1.490,-27.003,7.575,-1.392,-26.341,8.271,-3.214,-23.210,10.589,-0.468,-22.487,8.393,1.651,-20.596,8.973,0.855,-17.155,8.885,3.610,-14.738,12.235,3.486,-13.225,12.534,4.473,-9.532,9.012,3.886,-8.328,8.068,3.612,-4.647,5.447,0.854,-4.284,3.499,-0.249,-1.156,1.838,-3.622,-0.960,-0.784,-3.478,1.862,-2.949,-6.262,3.237,-5.755,-6.483,5.842,-4.260,-8.376,8.812,-6.214,-11.522,9.704,-8.716,-11.262,…	MPLDNFDNDTFLAFTDISGFKKMMSREQGVPAIRALDNFFREGYQALSSQRKTGPRVDGLFISDCGILFVRNPQERPALRLNALLRVVRDLNQRLLPHHLMLTTSIAYGQFRFENRIEFQGIEKNNVFGNAYVNAYLDQVGGFHKLQPGKCRVLLKNLPEQILNEAANANNDCHQITKKDKHYLHYYWMCNSADQIEGFENRYEDAPYEGILRALQPNHNN
job.pdb	MGYP001607765450.pdb.gz	14.200	77	52	5	80	149	88	157	5.912E+00	88	278	223	RIR----YVQYTDSMFFSPITPYQRAWEAL-NRYKGVDPGVLSGRTIIEARERDIEKIAKI--EVDCELYDTARTGL	EVRTRVATLILHPSWKLFA--KLEKAMGALQGRNQPIHVLHGSESITIITDESIMDEMVDILGTDDL-----IKRRK	37.435,28.769,16.078,36.695,26.316,13.377,35.437,27.931,10.412,32.356,26.229,9.151,32.864,26.294,5.497,29.626,26.974,4.083,29.133,24.354,1.509,27.782,26.458,-1.165,24.814,24.431,-2.353,25.750,23.861,-5.899,22.661,24.189,-8.070,21.685,20.815,-9.455,22.456,20.228,-13.155,19.551,19.974,-15.706,20.127,16.215,-15.869,20.033,15.908,-12.049,16.853,18.030,-11.865,15.125,16.028,-14.641,16.119,12.824,-12.8…	MARRKDKATRQPSVAQSVRGYIDARPVIRDALAMDIVNLSALTRRIRDETGLGTEEAVLVACRRYTPKHAQPDYQAGIRKVLDKSKLEVRTRVATLILHPSWKLFAKLEKAMGALQGRNQPIHVLHGSESITIITDESIMDEMVDILGTDDLIKRRKGLVELNIRTPDTIEDVPGILAFLASSLAARGINFVEVVSCYKDNMFLIDEPDLFKAFEVLNGLIRT
job.pdb	MGYP002865669723.pdb.gz	13.000	84	55	6	75	149	159	233	5.912E+00	88	278	235	AAAG----DRIRYVQYTDSMFFSPITPYQRAWEALNRYKGV---DPGVLSGRT-IIEARERDIEK-IAKIEVDCELYDTARTGL	NAAGLVRMERTLHALCEVSYP-----CWDRVRHVLEEQLPARIQDVQYAASVSFTLLTREKDRATVLESLNQASNR----QITV	-10.471,4.466,-0.404,-12.612,1.474,0.353,-11.501,-1.506,-1.632,-14.418,-3.722,-2.158,-13.940,-7.243,-1.114,-14.361,-9.520,-4.109,-16.196,-12.579,-3.025,-14.760,-15.656,-4.512,-17.058,-18.617,-4.127,-14.975,-21.302,-2.900,-16.773,-24.605,-3.658,-16.773,-27.090,-0.854,-14.571,-29.849,-1.824,-13.451,-32.605,0.397,-13.078,-33.442,3.938,-9.664,-34.352,4.314,-9.394,-35.762,7.701,-6.709,-34.172,9.596,-3…	YVIPALGHDWDSGTETTPATCTEPGVKTYTCTRDSSHTKTETIAAPCEGSITEKRSEFIAQLFPAQSEAECRALIDGVKAKHHKARHNVWAYRLRNGDASRYSDDGEPGGTAGMPMISLIRTEKAVNCCVVVTRYFGGVLLGTGGLVRAYTQGCRIALNAAGLVRMERTLHALCEVSYPCWDRVRHVLEEQLPARIQDVQYAASVSFTLLTREKDRATVLESLNQASNRQITVLW
job.pdb	MGYP001486141594.pdb.gz	8.100	74	55	4	79	149	172	235	5.912E+00	88	278	238	DRIRYVQYT--DSMFFSPITPYQRAWEALNRYKGVDPGVLSGRTIIEARERDIEKI-AKIEVDCELYDTARTGL	RAPMELRVATADDAQRAAVAAALRA------LEGLSVDAEPSAVRCVAPPKAYRDVVAAVSAATAGA----AAV	-18.835,-45.357,32.535,-17.205,-42.972,30.114,-18.881,-39.702,30.496,-19.330,-38.367,27.079,-18.810,-34.786,27.542,-21.128,-33.373,25.187,-19.529,-30.653,23.542,-21.943,-28.121,23.794,-23.352,-28.159,20.427,-23.370,-24.628,20.443,-20.034,-23.841,19.430,-20.060,-21.890,16.386,-16.730,-22.092,14.779,-16.068,-18.755,13.462,-13.457,-18.836,10.761,-11.815,-15.748,9.397,-13.503,-13.481,11.906,-12.651,-…	MSRRVGTPMNKVVLSSVNVVRLQRGGGRFEVACYPNKVVDYRSGTETDLDEVLQIRTVFKNVSKGVATPKKDLAKVFPKMSVDDVCREILKSGQLQVSARERGAASEALVRDVAGIVAERVVDAATGAFLPPASVERLLRDEANFAPSATRSAKQQALDVIKILERDHGLRRAPMELRVATADDAQRAAVAAALRALEGLSVDAEPSAVRCVAPPKAYRDVVAAVSAATAGAAAVTVV
job.pdb	MGYP000008797900.pdb.gz	9.000	100	74	6	57	152	135	221	5.912E+00	88	278	242	EMEEP-DCAVRQIVKPTEGAAAGDRIRYVQYTDSMFFSPITPYQRAWEALNRYKGVDP-GVLSGRTIIE--ARERDIEKIAKIEVDCELYDTARTGLRGR	DFARPADFRLEEHARILPWEFEEGEPYTARVRFS-------PRMAWQVERDLGEVYRFEGAADGGGVLEVTVRNEE-AFLNWVLSYAE-----DAEVLSP	-8.276,-27.728,15.937,-10.401,-24.997,17.052,-11.599,-23.500,13.921,-9.865,-20.535,15.306,-6.599,-21.983,14.817,-7.085,-22.683,11.395,-7.786,-19.212,11.055,-4.633,-18.124,12.500,-2.825,-19.742,9.837,-3.655,-17.379,7.379,-1.679,-14.986,9.110,1.627,-16.093,8.830,3.135,-15.081,5.786,1.992,-18.018,4.069,5.580,-18.390,3.596,6.284,-18.705,7.183,3.399,-20.966,7.800,3.976,-22.807,4.669,7.503,-22.871,5.63…	MSEAASQWLWFADDSLVQTLLALEPDNPRLAKRALSHPAVVKAVRLHLERESEEALNRLWQAAVECRTVRFVYRSPGKGKGKARERELDPYGLYLERGSWYVVGFCHLRGEIRCFRVSRIESRVEFARPDGEAPDFARPADFRLEEHARILPWEFEEGEPYTARVRFSPRMAWQVERDLGEVYRFEGAADGGGVLEVTVRNEEAFLNWVLSYAEDAEVLSPAELREKVRRRLEKLLKSLGGE
job.pdb	MGYP001236564003.pdb.gz	16.900	59	40	4	81	138	226	276	5.912E+00	88	278	305	IRYVQYTDSMFFSPITPYQRAWEALNRYKGV-DPGVLSGRTIIEARERDIEKIAKIEVD	LVIFEATGEDLDTV--SR-----HLRRTPGVEAAAVFGRALRIAGTDHAALEIA-IHSG	14.923,15.235,15.554,13.154,12.536,14.133,13.611,12.625,10.594,10.049,12.093,9.371,9.989,12.005,5.550,6.197,12.611,5.644,4.755,14.902,8.503,1.198,16.097,7.840,-1.423,17.464,10.322,-5.191,17.726,10.183,-5.372,17.121,6.378,-8.882,17.614,4.997,-10.323,17.033,1.488,-13.846,17.213,0.070,-15.384,16.616,-3.349,-18.657,18.433,-3.495,-20.604,17.589,-0.359,-18.575,14.395,0.377,-15.691,14.644,2.799,-13.053,…	MTDFIIDVHDLKKSFGTRRVVDGLTLRVKGGEICGFLGANGSGKTTTIRMLCGLLVPDGGSGTCLGHDIIREASLIRREIGYMTQKFSLYEDLTVRENLDLVASVYQMANPREGVTGIMEKMGLADRHDQLAGELSGGWKQRLALAACVLHQPKLLLLDEPTAGVDAKARREFWDLIHDMAGEGLTTLVSTHYMDEAERCKTVVYLANGRIVVQGGADDVSAHSGLVIFEATGEDLDTVSRHLRRTPGVEAAAVFGRALRIAGTDHAALEIAIHSGTSGALVWHEVEPRLEDVFIHMLSVKGEES
job.pdb	MGYP002780831344.pdb.gz	16.000	50	40	1	84	133	234	281	5.912E+00	88	278	319	VQYTDSMFFSPITPYQRAWEALNRYKGVDPGVLSGRTIIEARERDIEKIA	VLYGHVR--SRPAGFVLKALKQRLGAEVELEVTGRRLRLSAPTSEELGVA	24.203,-6.405,10.268,20.746,-5.119,11.216,18.821,-3.832,8.066,18.805,0.042,7.981,15.577,1.904,8.952,14.146,3.599,5.851,11.109,5.231,7.592,10.862,6.349,11.264,7.641,7.655,12.707,8.090,8.645,16.382,4.958,9.622,18.385,3.474,11.241,15.195,0.251,13.234,15.810,-1.830,14.966,13.077,-4.757,17.260,14.000,-7.790,18.300,11.969,-9.725,20.936,13.786,-10.332,19.758,17.377,-9.601,16.020,16.640,-6.470,14.015,16.…	MPTPVALSLVNVRVRYGDRFAVDGVSLHVRRGEIVGLLGPNGSGKSTTLCAAAGVLDVCEGSVAVEGVYHADDPHAFAMRVGFVPQDCALYEELTAAENLSFFGKLYGLTGADLRRRVVRVLGRVQLGDRADQRVATFSGGMRQRLNLAVALVHDPALLLLDEPTAALDPASRDALFADLGRLRDDGHAVLLSTHHLDEAELGCDRIAVLDRGQLVACGRPTDLLRCGTVGRQVLYGHVRSRPAGFVLKALKQRLGAEVELEVTGRRLRLSAPTSEELGVALAAVLAEGVELETFRTPAGTLDRTLREAAPEHSGANAP
job.pdb	MGYP003436057519.pdb.gz	15.800	82	53	4	81	154	137	210	5.912E+00	88	278	338	IRYVQYTDSMFFSPITPYQRAWEALNRYKGVDPGVLSGRTIIEARERDIEK-IAKIEVDCELYDTAR-------TGLRGRTV	VRMVWCRSTDAVVLADAVQASLASAG--IPHVLQSAEGGLMVLVQDRDTEAVVAAIEGS------AQDTGQRTGLGISGAVA	-29.576,-15.843,17.494,-27.902,-12.716,16.169,-24.213,-12.198,15.302,-23.004,-8.577,15.322,-19.595,-7.119,14.279,-17.475,-4.606,16.312,-19.723,-1.842,14.840,-23.041,-3.616,15.928,-23.852,-4.406,12.365,-25.618,-7.700,11.897,-23.329,-10.272,10.155,-26.041,-12.864,10.382,-29.344,-13.623,12.031,-31.376,-16.639,12.637,-35.112,-16.470,12.439,-35.811,-12.863,13.238,-34.659,-9.737,11.453,-36.762,-7.742,1…	VVLLDEHDRPLGWGRSRALAQALVARLGDRRRSNRTRSTQRVETAVGPLELQALTGRTAHRGWLAVGITTPLPPDDRLLLNHAVAVAVLLLDRPREVEQARAAVGGTILGLLLEHAPSSPEMVRHLTHLGFTVDSAVRMVWCRSTDAVVLADAVQASLASAGIPHVLQSAEGGLMVLVQDRDTEAVVAAIEGSAQDTGQRTGLGISGAVAAELTADALLQAQQAGEVARDERLRTARFDELTLGAVLSDLVVRERVQALTRSALAPLLQGDDDVLAHSLQVFLEHNGAWESAARALAVHRHTLRHRMARVEELTGLDLDVSRNRVVLLLALATRPQRH
job.pdb	MGYP001384079762.pdb.gz	14.400	69	46	5	76	136	171	234	5.912E+00	88	278	356	AAGDRIRYVQYTDSMFFSPITPYQRAW---EALNRYKGVDPGVLS----GRTIIEAR-ERDIEKIAKIE	TPLNPGEWIRWTCL----GAPESEVAEVVDEALGGRD-FEVGYRAQLPYVKVKIHADPKANGDVVRAIE	2.958,3.743,25.496,3.135,0.074,24.398,3.059,-0.160,20.547,-0.138,-1.812,19.386,0.241,-5.045,17.419,-2.095,-6.191,14.669,-2.798,-9.226,12.402,-4.613,-9.258,9.119,-6.607,-12.429,8.269,-8.092,-12.661,4.810,-10.799,-15.302,4.026,-11.142,-16.529,0.379,-10.447,-19.831,-1.348,-9.636,-17.889,-4.574,-6.937,-15.925,-2.630,-5.305,-19.084,-1.174,-5.495,-20.865,-4.626,-3.750,-17.816,-6.166,-6.647,-16.911,-8.5…	MKQLRARVLTIGTEIVSGEIVNTNAAWVSQRLEERGVRVLSHLSVRDQRGEMLEAFQLSPADILIVTGGLGPTSDDITRNVVAEFCGAPLEFDEAVWKELAALYETRGLTLRQVHRQQCHFPKDSVRLKNPVGTALGFQVEYQGQRIFVLPGPPRELEGMWKSEVEPRLKTPLNPGEWIRWTCLGAPESEVAEVVDEALGGRDFEVGYRAQLPYVKVKIHADPKANGDVVRAIEGALGSWLVARGTTDLARELLAKWPLSSMRVHDTVCGGNLFQRLLEARSDKTIEFHTTAGLKGDGVEVTAFGETFQTRLRVNGKERVFHHALAFKLPLASERGRRSAAEWVIWHSLQGLSGPQ
job.pdb	MGYP000663321314.pdb.gz	15.100	86	48	5	81	147	46	125	5.912E+00	88	278	375	IRYVQYTDSMFFSPITPYQRAWEALNR----------YKGVDPGVLSGRTIIEAR-------ER--DIEKIAKIEVDCELYDTART	IVSVQVLQS----GAAPSELQTQVTKVVEDAVAGVKGVKHVISTISEGLSSTTIEFRLEVNSDRAVNDVKDAISKVRVNLP--RTI	24.086,14.452,-51.293,24.792,13.868,-47.784,23.320,16.517,-45.701,26.144,17.485,-43.478,23.969,18.531,-40.532,27.073,19.700,-38.611,28.168,22.053,-41.481,24.627,23.353,-41.685,24.559,24.096,-37.819,27.868,25.937,-38.004,26.662,28.171,-41.042,23.255,28.931,-39.454,23.770,29.546,-35.678,20.364,31.200,-35.192,18.219,28.158,-36.154,20.551,25.923,-34.075,20.252,28.316,-31.099,16.435,28.420,-31.424,16.…	MRLNISAWAIRKPIPSLVLFLVLVVLGLVSFRALPITRFPNIDIPIVSVQVLQSGAAPSELQTQVTKVVEDAVAGVKGVKHVISTISEGLSSTTIEFRLEVNSDRAVNDVKDAISKVRVNLPRTIEEPIINRVEIAGLPIMIYGASAPAMTPEDLSWLIDDVIARQVQSVKGVGGVERLGGVAREVRVTLKPDRLLALGITAADVNRQLRLTAADMAGGRGELGGQEQSIRTLAGAASLDTLAETSIVVPGGRKVRLDELATLVDGSEEPRTFARFNGEPVVAFAISRSTGASDAEVAVGVAKRIAELGTRHPGVRFDLIDTSVTNTVGNYHSAMLSLVEGATLAVVVVFLFLRDWRATLIASIALPLSVLPTFW
job.pdb	MGYP000229316008.pdb.gz	7.400	81	52	4	81	138	23	103	5.912E+00	88	278	411	IRYVQYTDSMFF---SPITPYQR-----AWEALNRYK-------------GVDPGVLSG--RTIIEARERDIEKIAKIEVD	VEIGLYIRAGARYENKENNGITHLLEHMHFRQLGNMKQKEIYEYAEKMGSTLRGTTYKEMLCFNIKVRPKYLKKSLNLFEK	22.314,-3.111,4.173,24.093,0.010,2.903,22.383,3.418,3.275,23.503,6.642,1.747,22.215,10.134,1.106,23.840,11.386,-2.117,25.069,15.044,-2.547,21.921,15.741,-4.626,19.824,14.599,-1.598,18.525,11.356,-3.199,18.410,8.585,-0.591,19.742,5.190,-1.754,19.396,1.862,-0.015,21.327,-1.130,-1.343,20.524,-4.477,0.278,22.671,-7.338,-1.063,20.957,-10.761,-0.708,23.256,-13.751,-0.831,22.135,-16.377,-3.444,19.446,-1…	MQKRTLNNGLKVICYPIEHAMSVEIGLYIRAGARYENKENNGITHLLEHMHFRQLGNMKQKEIYEYAEKMGSTLRGTTYKEMLCFNIKVRPKYLKKSLNLFEKIITTYEWTEEQLKSEKKVVISEIREKEDNNENQKIIDRVIWNKHPLSNSILGNASNIKRITLQKLVQYKKKIFCKDNMLLVITGAINEEEIIWINKKFEAIAINECLQKINSNNMNDGQFKRKHNYLMKNYPEWNLINMQLIFDVDLKQIKENELLFFNSIVGGGDGSYLQQEIRDKRGMVYDIYSYGEIFSDKAVWSIVYSIEKDQLYLSLNVIVKMLKMLKTVISQEDIEKNMPFFTENLWYWTEGTKELNFQLGNDFIKNKIGLTINERIKENEKINYERMQKVAEIILKNKN…
job.pdb	MGYP000918989375.pdb.gz	14.000	71	47	6	81	139	176	244	5.912E+00	88	278	418	IRYVQYTDSMFFSPITPYQRAWEALNRYKG--VDPGVLSGRTIIE--AR----ER--DIEKIA--KIEVDC	IKSVTLREFGIPES--KVQEMLSDLMQGANPTLAPYAKSGEVLLRVTARAENAEKALEMCRPLVEEVKKRL	-3.019,-12.968,23.110,-1.771,-15.156,20.354,-3.814,-14.951,17.182,-4.043,-17.168,14.074,-5.650,-16.378,10.737,-7.095,-19.365,8.852,-8.304,-18.641,5.296,-10.606,-21.226,3.651,-10.902,-21.581,-0.196,-9.416,-23.835,-2.834,-8.809,-20.825,-5.107,-6.665,-19.241,-2.284,-4.813,-22.512,-1.740,-4.088,-22.858,-5.494,-2.929,-19.233,-5.703,-5.595,-18.169,-8.221,-6.469,-15.370,-5.813,-4.195,-13.308,-3.561,-5.2…	MNTEILAVGTELLLGDIVNTNAQYLAREMAAMGFSVLHQSVVGDNPGRLKEAVEMALSRSDILITTGGLGPTDDDITRETIAEVLGLELELDNEALKSVEEYFKRTGRVMSEVNKKQVMLPHGCYVLKNDWGTAPGCIVEKDGKTVIMLPGPPREMKPLFEKRAKPYLEKYCDGVIKSVTLREFGIPESKVQEMLSDLMQGANPTLAPYAKSGEVLLRVTARAENAEKALEMCRPLVEEVKKRLGDSIYGENVSSLEEVVVRKLQEKHLKVSFAESCTGGYVAKRLTDIPGSSEVFECGVVTYANRIKHQLIGVKNETLAEYGAVSSQTAEQMSKGVRELSGADIGVGITGIAGPGGGTPKKPVGLVYISVCDSEHCYTKRFILGHGSSEGEREHIRYL…
job.pdb	MGYP002329850517.pdb.gz	12.500	72	48	3	81	139	179	248	5.912E+00	88	278	419	IRYVQYTDSMFFSPITPYQRAWEALNRYKG---VDPGVLSGRTIIE----------ARERDIEKIAKIEVDC	IRSHDLRIFGLTEP--QVQELLNDLLHQEKDLTLAPYAGTGEVSLHLSARAADDAACEARMAPLLAEVRRRL	4.059,-6.147,27.982,2.528,-5.847,24.634,-0.256,-8.298,23.846,0.763,-11.050,21.518,-1.316,-11.947,18.478,-1.663,-14.783,15.964,-3.384,-14.277,12.622,-5.124,-17.473,11.423,-6.213,-17.347,7.790,-8.734,-20.013,6.676,-9.000,-21.175,2.957,-7.607,-24.031,0.876,-6.655,-21.549,-1.869,-4.224,-19.852,0.654,-2.337,-23.183,1.137,-2.222,-23.975,-2.607,-0.914,-20.485,-3.403,-4.000,-19.760,-5.528,-4.566,-16.582,…	MPRTAEIIAVGSELLTGGVTNTNAAFLSRLLTAAGVEVLYHTAVDDDAARLEKAVTIARGRAELLVFTGGLGPTYDDMTKTAVCAALDTPLVFHPDIAPDIRRYFDTVFHREMPACNLRQAYLPQGCTVFRNPVGTAPGCAFTADGVTAVLLPGVPSECRYLAEHCLLPYLERLHGQVIRSHDLRIFGLTEPQVQELLNDLLHQEKDLTLAPYAGTGEVSLHLSARAADDAACEARMAPLLAEVRRRLGSYLYGTDVSGLEETALRLCQARGLTLSAAESCTGGLIAKRLTDIPGASQTFLGGVVSYTNAVKQHVLGVPASLLETYGAVSAPVARAMAMGVRVLTGSDLALSVTGLAGPDGDDRGNPVGTVFTALSTPQGVFVRQLALGGDRERIRTLS…
job.pdb	MGYP001122874766.pdb.gz	12.600	119	62	9	56	149	340	441	5.912E+00	88	278	442	EEMEEPDCAVRQIV-------KPTEGAAAGDRIRYVQYTDSM-----------FFSPITPYQRAWEALNRYKG--V-DPGVLSGRTIIEARERDIEKIAKIEVDCELYD--TAR--TGL	EGENIPD----YVVTDRRWQPAPRDGRGIQAPMATLHINAGRKEKISKGDAVGYITAHT----------DLKGSDIGLITVNDHSTLIAVARQAADT---VIAACSPHKLKGKRVRITL	16.424,25.626,-13.667,16.786,27.584,-10.480,16.222,25.334,-7.466,14.088,28.077,-6.002,11.693,28.162,-9.038,11.370,24.419,-8.878,10.714,24.523,-5.173,8.013,27.118,-5.416,6.331,25.357,-8.338,6.410,22.046,-6.419,5.038,23.626,-3.228,2.081,25.059,-5.134,1.407,21.803,-6.965,1.624,19.609,-3.895,-0.134,22.142,-1.530,2.853,21.939,0.879,3.957,24.959,2.919,7.585,23.831,3.246,9.796,21.014,2.068,10.817,18.524…	MDSYKITEALRRRLDIERLRPMQAKMMDTRSSAVMLAAPTGSGKTVAFGCYMLRRVGEPCGKVQAVVTVPSRELALQVSDVIRRMASGLKTTTVYGGHRVADELPTLTPCPDIIIATPGRLLDLLQRGALEIHDPATVVVDEFDKTLDLGFADEMRRLMRRIGRPGSLVLTSATPMDHAELPQWAQRPGCQTLDYSAPAEKSGHLDRVEVESPVRDKAETLADLLCALSDAGQRRTIVFVNHRESAERLHDLLRRDGIESALYHGGLQQTDREAAVARLRGGSVPVLVATDLAARGLDIEGGIDAVVHYHMPPTADDWTHRNGRTARNGADGTVYVITAEGENIPDYVVTDRRWQPAPRDGRGIQAPMATLHINAGRKEKISKGDAVGYITAHTDLKGS…
job.pdb	MGYP001127837872.pdb.gz	10.500	76	46	6	76	137	372	439	5.912E+00	88	278	455	AAGDR---IRYVQYTDSM--------FFSPITPYQRAWEALNRYK--GV-DPGVLSGRTIIEARERDIEKIAKIEV	AARPKAPAMQTVVIDAGRQDKLRPGDVVGALT-------GAGGLDAAAIGKIAGFASRTYVAIERSQVQK-AMDRL	8.929,24.446,8.511,11.043,24.056,5.599,9.583,25.205,2.402,10.014,23.156,-0.776,10.936,26.566,-2.368,14.233,26.609,-0.473,15.394,23.302,-1.952,17.668,23.185,-5.049,14.828,21.588,-7.096,14.290,22.355,-10.785,11.496,24.809,-11.743,9.555,21.829,-13.155,9.713,19.913,-9.860,8.772,22.985,-7.792,5.752,23.549,-10.066,4.833,19.832,-9.767,5.021,20.072,-5.928,2.823,23.166,-5.897,0.236,21.551,-8.176,0.086,18.…	MTDFARLPLSPALLEAVASLEYTAMTPVQAASLPPMLAGRDVTAQARTGSGKTAAFGLALLSRVDPAAAGVQVLVLCPTRELADQVARELRRLGRLMPNLKVSVFCGGVPLRPHLASLAHPPAVVVGTPGRIQELMDEGALTLDPLRVAVLDEADRMLDMGFADAIAGILGQAPAARQTLLFSATFPEGIAALGARFQRDPERITVEHEGEAIEQRFYEVEPPRKADAIALLLGDLAPASALVFCNTRRDVAQLCDELQQRGFAALALHGDLEQRDRDEVLVQFANGSCSVLVATDVAARGIDIAGLPVVLSHGLASDADIHTHRIGRTGRAGQPGLALSLVSNEERRRIIGIEEKMGQAARFERIDLSRRAARPKAPAMQTVVIDAGRQDKLRPGDVV…
job.pdb	MGYP000967030132.pdb.gz	8.200	85	57	7	78	150	381	456	5.912E+00	88	278	458	GDRIRYVQYTDSM--------FFSPITPYQRAWEALNRYKGV-DPGVLSGRTIIEARERDIEKIAKIEV---DCELYDTARTGLR	VPDMVTLNIAGGRKSKIRAGDILGA--LTKEAGISGE---QVGKIDISEMQSYVAVH-RDVAKQALKHLQQGKIKGR---IVRVR	2.847,26.381,8.010,2.754,28.652,4.905,0.742,27.002,2.256,3.435,26.508,-0.231,2.204,26.139,-3.809,3.737,23.969,-6.559,3.883,27.119,-8.800,6.732,28.411,-6.631,8.972,25.549,-7.884,11.041,25.670,-11.082,8.937,22.819,-12.599,7.907,22.536,-16.270,4.614,24.440,-16.963,3.022,21.249,-18.292,3.857,19.405,-15.040,2.330,22.298,-12.995,-0.855,22.220,-15.208,-1.060,18.432,-14.742,-0.724,18.742,-10.948,-3.613,2…	MTNTEFSTLSLDPELIANLTSLEYTRMTPIQAQSLPLLLTGKDVIAQASTGSGKTVAFGLSLLARLDVSQLSVQSMVICPTRELADQVARELRRLARAMANVKLVVLCGGSPTAAQSESLSFGAHIVVGTPGRMLKHLEQGSLDISALNTLVLDEADRMLEMGFAEDIQRVVAFAPKQRQTLLFSATYPEGIAELSRGLQQQPTRLSVADTQQSENIVQLLFEVSPHLRKQALATLLGHYAPRSCVVFCNTKRACQEVAEYLNELGFGALALNGDLEQRERDQVLIRFTNGSATILVATDVAARGLDIKELACVINFDITPDPEVHVHRVGRTGRAGQQGLALSLYSPQEAYRVGLIEDYQDAPIVQGTLSELTNKVAPIVPDMVTLNIAGGRKSKIRA…
job.pdb	MGYP000016119982.pdb.gz	13.500	81	57	7	78	150	376	451	5.912E+00	88	278	458	GDRIRYVQYTDSMFFSPITPYQ--RAWEALNRYK--GV-DPGVLSGRTIIEARERDIEKIAKIEV---DCELYDTARTGLR	VPPMVTLQILGGR-KEKIRPGDVLGALTGEAGFEASNVGKITVNDSATYVAVDRR-IGERALQALMSGKVKGR---TVRVR	18.941,25.755,1.161,18.397,22.570,-0.827,20.067,22.479,-4.247,16.747,21.930,-6.062,15.742,23.870,-9.205,13.560,26.931,-8.689,10.870,25.136,-10.710,10.996,22.074,-8.467,10.698,24.303,-5.341,7.671,26.133,-6.831,6.127,22.752,-7.703,6.617,21.522,-4.109,4.803,24.583,-2.715,1.961,24.035,-5.278,1.704,20.375,-4.130,1.297,21.586,-0.480,4.835,20.583,0.683,5.334,23.490,3.089,7.373,21.725,5.764,9.763,18.897,…	MLPLSPATLENLVALGYHTMTPIQAASLPLALAGHDLIAQAKTGSGKTAAFALSLLSRLDGRYFAVQALVLCPTRELADQVATEIRRLARAEENLKILTLCGGSPIRPQLASLEHGAHVVVGTPGRVMDHLQRDSLRLDALRTLVLDEADRMLDMGFYGDIVTVAEQCPVERQTLLFSATYPDGIVRLSRQFLREPHQVKLLEQHAATKIRQRFYEVDEMARLQAVPRLLRHFRPVRTLAFCNTKVQCRDLVEVLRADGFVALALHGDLDQRERDQVLVQFANKSCSVLVATDVAARGLDIDGLEAVVNVDVTRDPEVHVHRIGRTGRVDEEGWALTLVGPRDAGNLQRIEDMQGGAATELRSLSELEPKGHGPLVPPMVTLQILGGRKEKIRPGDVLG…
job.pdb	MGYP001127770217.pdb.gz	15.000	106	77	7	63	163	12	109	5.912E+00	88	278	467	CAVRQIVKPTEGAAAGDRIRYVQYTDSMFFSPITPYQRAWEALNRYKGVDPGVL---SGRTIIEARERDIEKIAKIEVDCELYDTARTGLR--GRTVHGHAVRLDK	CLLVVIVFALPGQASANNSQLDRYTIYL-ESP--AHHDDWVKTLIERNIKLVYSVEEIGLYQIEGRQKEVQEL---AAEI-NYINS-HNQSVAMQPASLHNTAPAE	2.804,-6.606,-47.405,4.707,-9.432,-46.150,2.307,-12.401,-45.648,3.997,-13.418,-42.559,2.245,-11.086,-40.495,-1.266,-12.231,-41.093,-0.670,-15.614,-39.857,0.192,-14.621,-36.552,-2.925,-12.673,-36.094,-5.051,-15.591,-37.125,-3.481,-17.800,-34.818,-4.257,-15.583,-32.254,-7.811,-15.480,-33.181,-8.260,-19.100,-33.462,-7.141,-19.823,-30.077,-9.928,-18.074,-28.719,-12.914,-19.923,-29.998,-12.613,-22.987…	MNIKRIHILLLCLLVVIVFALPGQASANNSQLDRYTIYLESPAHHDDWVKTLIERNIKLVYSVEEIGLYQIEGRQKEVQELAAEINYINSHNQSVAMQPASLHNTAPAEATIFGGTPTLWDDFQWDMRKATNNGQTYQITEGSKNTIVGIIDSGIDMNHPDLKENILSVRNFVPKGGLRGQEPYEKGDINDSTDYLGHGTFVAGQIAANGLMKGIAPETGIRSYRVFGGKSADTVWIIDAIIQAAIDDVDIINVSFGTFLVKQNRKNKQMPDTDDLAEIKAFKKAVSFAHKKGSAVVASIGNEGLDLKDKNAVFEYWRSTKQEDLSADGKVILIPAQLPNVVTVSSIGPSGMRSVFSNYGKNVVDIAADGGDLRLLNEVGEDRYYGEGLFRQEYILGAA…
job.pdb	MGYP000223602190.pdb.gz	16.000	75	41	6	81	138	30	99	5.912E+00	88	278	469	IRYVQYTDSMFFSPITPYQRAW----------EALNRYKGVDPGVLSGRTIIEAR-----ERDIEKIAKIE--VD	I-VVVYSAY---PGASPQEMERLIVKPIEDQVDSIDNLDQLSSTCQEGVATIIAQFKLGTNLDIASIN-VQSAVD	10.888,27.224,-27.036,10.371,23.452,-27.147,12.741,22.846,-24.138,11.042,25.572,-22.057,7.658,23.923,-22.847,9.140,20.521,-21.948,10.552,21.907,-18.671,7.135,23.419,-17.742,5.203,20.211,-18.630,7.903,18.078,-16.874,7.531,20.189,-13.726,3.685,19.895,-13.847,4.012,16.097,-14.484,6.439,15.724,-11.511,3.820,17.202,-9.065,1.125,14.944,-10.499,3.114,11.650,-10.256,1.808,9.381,-7.529,4.282,8.795,-4.669,…	MVFIALAIFGTIAFFKLGRSANPPNTDFPIVVVYSAYPGASPQEMERLIVKPIEDQVDSIDNLDQLSSTCQEGVATIIAQFKLGTNLDIASINVQSAVDVARVYLPVDLAPPSVYKNGASQPLLDLAISSKSMTDTQLADFANNRLEPLLKAIPNVQDVNIYGASDREFHVEPIPERLVGANATLGDVFAAVAANNLNLPGGLMRQRTQETSVSVHAEVNSADDLLGIPLPVPGSSNKNLKIGDVAYAYDSHVEPTSISHYNGQPRVYIELDRNIAADEIKSTQAARAAIKQIGAQFPQISFSEIDAPADYTQKSLNGVWQSLIEGIVLTMIVMLLFLHSIRSSVVVMVAIPTSILSTFVLMNMFGFHLDTMSLMALSLIIGILVDDSIVVLENITRHR…
job.pdb	MGYP001595395079.pdb.gz	13.000	92	67	7	67	150	381	467	5.912E+00	88	278	469	QIVKPTEGAAAGDRIRYVQYTDSMFFSPITP--YQRAWEALNRYK--GV-DPGVLSGRTIIEARERDIEKIAKIEV---DCELYDTARTGLR	SALKPAPGGPLLPPMRTLQIVGGR-KEKIRPGDVMGALAGECGLTREQVGKINVNEFSTYVAIE-ASRAAAVAAQLGNGRIKGR---SVKVR	26.506,19.172,14.273,23.424,21.201,15.168,21.535,21.908,12.135,20.798,25.534,12.228,17.270,26.063,13.326,14.789,25.727,10.654,14.141,28.767,8.882,10.511,28.119,8.547,10.706,25.987,5.696,8.256,27.267,3.344,5.388,25.023,2.694,4.526,26.330,-0.888,5.599,24.809,-4.250,6.004,28.297,-5.976,9.012,28.839,-3.764,10.718,26.037,-5.538,12.346,27.376,-8.764,9.918,25.041,-10.678,8.740,25.841,-14.236,5.272,27.46…	MTIPDSAATSDRFDQLALPPSCLSNLEQLGYTRMTPIQAAALPRALAGQDLIAQASTGSGKTVAFGLPLVERLQSTGLPSTPVQAVVLCPTRELADQVTLEIRRLARARANVKVVTLCGGVPLRGQTLSLQHGADVVVGTPGRILDHLERQSLSLHGVHTLVLDEADRMLDMGFFDDIAKVVHQCAKDRQTLLFSATYPPDIAKLAEQFMRAPQQVKVEAQHSAHKIRQIFYEVKENERLHVVSLLLAHFRPERTLAFCNTKQQCRDLAAVLQAQGISALALYGELEQRERDQVLVQFANRSCSVLVATDVASRGLDVSGLEAVINVDVTPDPEVHIHRIGRTGRGDAEGLALTLASLDEMGSVGKIEQLQGRESEWQPVSALKPAPGGPLLPPMRTLQ…
job.pdb	MGYP000509296354.pdb.gz	10.700	102	76	8	55	150	436	528	5.912E+00	88	278	558	LEEMEEPDCAVRQIVKPTEGAAAGDRIRYVQYTDSMFFSPITPYQ---RAWEALNRY-KGV-DPGVLSGRTIIEA-RERDIEKIAKIEVDCELYDTARTGLR	EGQMSKPDKSKGEKIK-DHG-----NETRFFINVGE-KDGLNWMKLKDYLKDELNEDKNGIQKVDVMGTFSFFNTPRELQDKVLQHFKHAN--FKGRKVEVE	9.242,30.234,-3.764,11.572,28.701,-6.210,10.288,28.209,-9.791,11.289,25.409,-12.165,12.966,28.180,-14.255,15.486,28.727,-11.533,16.503,25.039,-11.306,18.693,25.050,-14.467,16.150,23.166,-16.622,15.990,23.944,-20.348,12.890,25.818,-21.721,11.313,22.614,-23.023,11.421,20.794,-19.672,10.306,23.949,-17.807,7.294,24.233,-20.169,6.615,20.506,-19.692,6.670,20.842,-15.866,4.167,23.730,-16.059,1.903,21.85…	MSNFNNLGLNDKLTQTAQKIGFEHPTEVQSKVIPVLLEHSTTDLIALAQTGTGKTAAFGFPLLQKVDPEEKHTQGLILAPTRELCLQITKEMQSYAQMTGINNIVAIYGGASIEQQAKSIRRGAQIVVATPGRMKDMIKRNLVKIDQLEYCILDEADEMLNMGFYEDITSILSHTPDDKDTWLFSATMPKEVARIAGKFMMDPIEITVGAKNEGTKNVTHEYYIVNRNDRFKALKRLVDANTNLTAIIFCRTKRDTQKIADQLVETGYSANAIHGDLSQQQRDLVMNSFRKKQIKLLVATDVAARGIDVDDITRVINYQLPDEIEVYTHRSGRTGRAGKSGKSLIILTKSELRKVRQLQKIIGQKFEESQLPSADFIIQQQLLKLVNQVREAQPDDKID…
job.pdb	MGYP001408540209.pdb.gz	10.900	64	42	3	65	128	13	61	6.283E+00	87	278	63	VRQIVKPTEGAAAGDRIRYVQYTDSMFFSPITPYQRAWEALNRYKGVDPGVLSGRTIIEARERD	IKEVATGID------TGLYI--TCSK-------EDQEWFEQRLPEPYLVVRFGGNMIVKWRRQE	5.412,9.243,-5.892,5.951,12.354,-3.921,6.450,11.974,-0.151,3.164,13.788,0.415,1.272,11.534,-1.926,2.817,8.488,-0.278,1.796,9.632,3.151,-1.727,10.433,2.043,-2.086,7.043,0.438,-0.670,5.262,3.484,-3.374,6.931,5.541,-6.021,5.925,3.150,-4.843,2.354,3.124,-4.954,2.184,6.922,-8.487,3.519,6.842,-9.879,1.319,4.157,-7.886,-1.910,4.216,-9.238,-2.861,7.599,-11.317,-5.766,6.582,-11.115,-9.174,4.948,-13.035,-8…	MSDREKESMLRRIKEVATGIDTGLYITCSKEDQEWFEQRLPEPYLVVRFGGNMIVKWRRQEEI
job.pdb	MGYP000724241323.pdb.gz	12.500	56	45	1	81	136	12	63	6.283E+00	87	278	65	IRYVQYTDSMFFSPITPYQRAWEALNRYKGVDPGVLSGRTIIEARERDIEKIAKIE	NYHVITLEDDQF----PDKLSWCLINCKNKFRDLSNNGHRAWYFEDKNDAAFFAIK	-12.469,5.794,13.080,-11.201,8.972,13.858,-7.998,7.779,12.853,-9.209,6.910,9.667,-10.853,10.121,9.355,-7.817,11.947,10.131,-6.061,10.256,7.652,-8.112,11.461,4.990,-6.876,14.760,5.664,-3.559,13.835,4.604,-4.100,13.604,1.097,-3.408,10.094,1.207,-4.740,7.429,-0.955,-6.412,4.618,0.923,-6.799,0.984,0.294,-8.816,-1.181,2.512,-7.936,-4.862,2.461,-9.724,-7.915,3.812,-8.643,-9.484,7.019,-5.046,-10.080,7.6…	MADLKLMHLLENYHVITLEDDQFPDKLSWCLINCKNKFRDLSNNGHRAWYFEDKNDAAFFAIKWS
job.pdb	MGYP000167597653.pdb.gz	10.600	66	41	4	82	133	2	63	6.283E+00	87	278	69	RYVQYTD-SMFFSPITPYQRAWEALNRYK-----GVDPGVLSGRTIIEA--------RERDIEKIA	ADVIIAFRTATSA----YGADAELKRLYTAQTWGEIEVRRVGDRAEMTLPTHSWRDPQLREIIRRF	-1.012,-16.444,5.397,-1.823,-15.446,1.859,-0.386,-12.115,1.076,-1.326,-9.700,-1.669,1.304,-7.971,-3.636,0.636,-4.350,-4.633,2.601,-2.792,-7.443,3.541,0.869,-7.620,5.010,2.718,-10.553,7.438,4.622,-8.401,9.087,3.963,-5.032,7.984,7.362,-3.897,4.368,6.474,-4.359,4.775,3.231,-2.388,6.543,4.978,0.476,3.923,7.675,0.495,1.202,5.018,0.871,3.219,3.324,3.612,3.702,6.572,5.495,0.066,7.508,5.311,-1.020,4.099,…	MADVIIAFRTATSAYGADAELKRLYTAQTWGEIEVRRVGDRAEMTLPTHSWRDPQLREIIRRFGGVQAG
job.pdb	MGYP001587949719.pdb.gz	5.100	58	48	2	80	133	8	62	6.283E+00	87	278	73	RIRYVQYTDSMFFSPITPYQRAWEALNRYKGVDPGVLSGRTIIEAR----ERDIEKIA	VAAQYHFQFPTEGD---ALRFTRSVAWKCEDIAIRRDGAWVSIIDGAGGREQELLAMA	-22.173,-5.503,26.431,-21.185,-4.887,22.970,-18.351,-6.864,22.135,-16.104,-4.668,20.531,-13.900,-6.903,19.125,-10.958,-4.883,18.756,-10.028,-5.846,15.570,-6.416,-5.849,15.345,-5.260,-3.675,12.590,-2.024,-4.355,10.770,0.306,-1.734,9.597,2.581,-2.034,6.548,5.177,0.295,5.277,6.652,0.115,1.711,9.443,2.150,0.265,9.947,2.397,-3.457,12.879,3.717,-5.465,10.770,6.224,-7.209,7.643,8.230,-6.391,6.203,6.903,…	MRRYAARVAAQYHFQFPTEGDALRFTRSVAWKCEDIAIRRDGAWVSIIDGAGGREQELLAMALRIHDNPLVVK
job.pdb	MGYP003310705920.pdb.gz	20.900	43	31	2	83	124	33	73	6.283E+00	87	278	75	YVQ-YTDSMFFSPITPYQRAWEALNRYKGVDPGVLSGRTIIEA	YTAYRIDN--FSTIAPSVLKLLTQAAGQFPYISVENGKLEISF	-10.052,-15.390,9.285,-8.926,-14.100,5.968,-10.773,-10.897,6.477,-9.036,-10.318,9.789,-5.700,-10.941,8.121,-6.451,-8.510,5.447,-7.383,-5.783,7.865,-4.232,-6.312,9.890,-2.131,-6.152,6.792,-3.847,-3.045,5.713,-3.155,-1.389,9.038,0.464,-2.373,8.861,0.890,-0.996,5.357,-0.865,2.215,6.390,1.454,2.616,9.373,4.516,2.338,7.092,3.077,4.760,4.646,2.457,7.257,7.436,5.995,6.750,8.744,7.796,7.251,5.376,6.070,1…	MEQILTSEKREQVKKYLDMFAFTYTECIGYNGYTAYRIDNFSTIAPSVLKLLTQAAGQFPYISVENGKLEISFLY
job.pdb	MGYP003345302522.pdb.gz	13.500	59	46	3	80	133	1	59	6.283E+00	87	278	78	RIRYVQYTDS-MFFSPITPYQ--RAWEALNR--YKGVDPGVLSGRTIIEARERDIEKIA	SDWSSDVCSSDLFNSGINQENAKKLTKLIKEQGPKSVKSQIMGDLLRISSKSKDDLQMV	16.843,-3.887,-8.986,13.627,-2.869,-7.516,12.717,-1.689,-4.081,9.821,-3.466,-2.496,7.643,-3.244,0.605,4.824,-5.367,1.835,1.586,-3.850,3.066,-0.487,-5.746,5.531,-3.780,-4.999,7.104,-4.075,-5.200,10.734,-7.505,-6.127,11.842,-8.160,-7.096,15.321,-8.651,-10.537,14.343,-6.892,-11.162,11.335,-3.572,-10.605,10.026,-3.914,-10.239,6.411,-5.355,-8.141,3.785,-8.651,-9.135,2.547,-9.489,-9.035,-1.084,-11.716,…	SDWSSDVCSSDLFNSGINQENAKKLTKLIKEQGPKSVKSQIMGDLLRISSKSKDDLQMVMRLVEKSDLDFATQFTNYR
job.pdb	MGYP000090526362.pdb.gz	18.000	61	42	3	80	135	1	58	6.283E+00	87	278	80	RIRYVQYT----DSMFFSPITPYQRAWEALNRYKGVDPGVLSGRTIIEA-RERDIEKIAKI	MRTAIEISLYPLDADYIPP---IKAFIDRLNTYQDLQVTTNAMSTQIAGEHQRVFEILAKE	-11.904,-11.008,10.215,-8.451,-10.633,9.010,-7.378,-9.881,5.509,-4.127,-10.034,3.639,-3.403,-7.904,0.584,-0.537,-7.774,-1.789,0.372,-4.340,-3.164,2.437,-3.333,-6.108,3.192,0.305,-6.883,4.674,1.259,-10.176,5.671,4.868,-10.607,6.215,5.546,-14.280,8.705,8.380,-13.818,12.393,8.273,-14.264,13.013,8.445,-10.589,10.655,5.823,-9.446,12.362,4.652,-6.263,11.429,7.556,-4.022,7.616,7.211,-4.249,7.906,3.450,-…	MRTAIEISLYPLDADYIPPIKAFIDRLNTYQDLQVTTNAMSTQIAGEHQRVFEILAKETAITFAEAGRKVFVMKVLGGGV
job.pdb	MGYP001196742419.pdb.gz	20.000	60	35	5	80	133	1	53	6.283E+00	87	278	82	RIRYVQYT---DSMFFSPITPYQ--RAWEALNRYKGVDP-GVLSGRTIIEARERDIEKIA	MAAQHVIQIDDMS------CSRCVGAVTDALTKVPGVRVMGVAIGSAKIEA-DAPAAQAA	-11.413,-12.773,2.227,-9.006,-10.944,0.008,-10.029,-7.569,-1.335,-8.426,-4.942,-3.425,-6.849,-2.105,-1.523,-5.169,1.098,-2.442,-2.380,2.195,-0.200,-1.529,5.844,-0.169,2.149,6.394,0.309,4.010,9.606,1.257,7.607,10.623,0.443,7.991,8.856,-2.782,9.841,10.947,-5.346,11.545,8.632,-7.770,11.752,5.159,-9.281,14.118,4.020,-6.528,11.350,4.631,-4.086,8.951,2.575,-6.186,11.361,-0.248,-6.161,11.856,-0.152,-2.3…	MAAQHVIQIDDMSCSRCVGAVTDALTKVPGVRVMGVAIGSAKIEADAPAAQAAVAALEQIGFPARLETPFSPKPTEPRTPDS
job.pdb	MGYP001550013559.pdb.gz	14.900	67	51	3	72	134	1	65	6.283E+00	87	278	88	TEGAAAGDRIRYVQYTDSMFFSPITP----YQRAWEALNRYKGVDPGVLSGRTIIEARERDIEKIAK	MSNSVESNREVNVD-VEFADFSVAQVLFGELNQNLNLVEQSAGVRIYDRGNVLRIEGRAH-AVELAE	-9.597,-22.314,15.425,-7.896,-19.424,16.979,-6.187,-18.034,14.262,-9.213,-17.297,12.759,-10.388,-15.185,15.452,-7.513,-12.996,15.482,-7.683,-12.234,12.002,-10.922,-10.634,12.498,-9.529,-7.862,14.311,-9.412,-4.590,12.750,-5.993,-3.108,12.890,-4.171,-0.050,11.554,-0.504,0.072,10.593,1.719,2.909,9.541,4.251,2.266,6.800,6.981,4.712,6.151,9.110,4.687,2.995,12.717,5.946,2.956,12.840,7.572,-0.482,10.006…	MSNSVESNREVNVDVEFADFSVAQVLFGELNQNLNLVEQSAGVRIYDRGNVLRIEGRAHAVELAEKALQQRYGLIDKGYGIFSEDIGF
job.pdb	MGYP003862465131.pdb.gz	16.500	103	67	7	57	152	4	94	6.283E+00	87	278	94	EMEEPDCAVRQIVKPTEGAAAGDRIRYVQYTDSMFFSPITPYQRAWEALNRYKGV-DPGVL--SGRTIIEARER----DIEKIAKIEVDCELYDTARTGLRGR	HLVLTLAA---FCLPS--AAIAAPERSVTFAVSNLTCPTCPI-AVKAAMGRVPGVTHVTVDFSTKIATVNYDPARATPAGIAAASTKVGY------PARIAIR	56.920,46.097,1.996,53.728,44.773,3.567,52.907,41.171,2.418,49.279,40.807,2.329,47.990,37.532,3.471,45.398,36.086,1.478,43.012,33.736,3.054,41.377,31.243,0.999,38.021,29.801,1.917,37.612,26.279,0.687,34.057,24.987,-0.004,33.844,21.438,0.800,31.015,19.638,-1.033,29.870,17.041,1.157,28.181,14.125,-0.504,24.491,14.166,0.020,23.792,10.917,1.613,20.378,9.724,0.472,18.438,8.495,3.330,15.931,5.787,2.602…	MNRHLVLTLAAFCLPSAAIAAPERSVTFAVSNLTCPTCPIAVKAAMGRVPGVTHVTVDFSTKIATVNYDPARATPAGIAAASTKVGYPARIAIR
job.pdb	MGYP001163287139.pdb.gz	12.800	101	67	6	69	163	1	86	6.283E+00	87	278	97	VKPTEGAAAGDRIRYVQYTDS----MFFSPITPYQRAWEALNRYKGVDP-GVLSGRTIIEARERDIEKIAKIEVDCELYDTARTGLRGRTV-HGHAVRLDK	MTPVS-----DPTKQVTLSIEGMSCGHCV-----RAVKEALSGLRSGKLRDVGIGFAEIDVLSPSAEVDAIAALK-----DAGYSARATAPSPSSGSQVKH	-30.549,2.032,16.260,-27.604,4.147,16.281,-25.258,3.023,13.687,-22.199,2.009,15.417,-19.573,3.361,13.277,-16.787,0.914,13.411,-13.612,2.769,13.226,-12.007,1.250,10.301,-8.464,0.593,11.064,-6.334,2.389,8.648,-2.731,1.475,8.029,-0.234,3.666,6.327,2.547,1.827,4.460,5.889,3.411,3.673,7.033,2.355,0.222,10.549,2.566,-1.251,11.543,3.007,-4.849,8.812,5.281,-6.098,9.887,8.322,-8.067,7.085,9.118,-10.476,3.…	MTPVSDPTKQVTLSIEGMSCGHCVRAVKEALSGLRSGKLRDVGIGFAEIDVLSPSAEVDAIAALKDAGYSARATAPSPSSGSQVKHGCCGGPKGCCG
job.pdb	MGYP001110228140.pdb.gz	8.900	78	52	6	70	136	22	91	6.283E+00	87	278	102	KPTEGAAAGDRIRYVQYTDSM--FFSPITPYQRAWEALNRYKGVDPGVLSGRTIIEA--RE------RDIEKIAK-IE	ERDGD------TITRTFAHTYHECVHL--AMYVAAKAREIGHHPDIHITWQRIRFAITTHDAGNRLTRKDFELARHID	16.927,-0.956,-14.474,15.820,0.992,-11.573,12.581,2.513,-11.847,12.701,6.187,-12.454,11.887,8.195,-9.488,8.932,10.509,-9.809,9.193,14.285,-9.419,7.512,15.964,-6.474,4.890,17.230,-8.857,4.210,13.778,-10.193,4.029,12.389,-6.644,1.530,15.132,-5.705,-0.585,14.304,-8.694,-0.534,10.547,-7.908,-1.442,11.180,-4.261,-4.362,13.413,-5.268,-5.755,10.455,-7.157,-5.315,8.167,-4.209,-7.388,9.413,-1.382,-6.225,8…	MAPTPLTDEEIAAELAALPGWERDGDTITRTFAHTYHECVHLAMYVAAKAREIGHHPDIHITWQRIRFAITTHDAGNRLTRKDFELARHIDAIAAGHGAKPA
job.pdb	MGYP000556467857.pdb.gz	16.000	75	41	5	79	136	25	94	6.283E+00	87	278	103	DRIRYVQYTDSMFFSPITPYQ------RAWEALNRYKGVDPGVLSGRTIIEARERDIE-----------KIAKIE	DEQLVGAYL-TADFAS--AVRLLDAVAAAADEVN--HHPDVKLGWGRVEFELSSHDAGGVTSRDVALARRITAIA	14.422,-1.725,-17.248,12.492,1.354,-18.220,14.116,3.956,-16.125,11.487,4.459,-13.780,11.572,8.088,-12.897,11.833,8.914,-9.291,8.794,10.887,-8.258,8.919,13.702,-5.674,6.251,14.239,-3.066,4.796,16.978,-5.236,4.561,14.523,-8.154,2.604,11.985,-6.175,0.366,14.305,-4.145,-2.747,14.019,-6.288,-2.526,10.295,-6.892,-2.042,9.558,-3.281,-5.033,11.559,-2.293,-7.411,9.270,-0.346,-4.774,6.755,0.516,-3.081,6.30…	MNGQRILSPNDTADELAGTAFVHVDEQLVGAYLTADFASAVRLLDAVAAAADEVNHHPDVKLGWGRVEFELSSHDAGGVTSRDVALARRITAIAAEHGAKPGN
job.pdb	MGYP001363660653.pdb.gz	12.700	102	54	7	68	152	11	94	6.283E+00	87	278	104	IVKPTEGAAAGDRIRYVQYTDSMFFSPITPYQRAWEALNRYK----GVDPG----------VLSGRTIIEAR---ERDIEKIAKIEVDCELYDTARTGLRGR	VVDTSDG------WAIWTLLGTAE-----ELDRASARLSAMELPDAGFCQGDLVRVPVKLFVALGCVQILVPAMWTAYLRER--ILGRCA-----SLQIHER	-0.173,0.768,-23.152,1.985,3.816,-22.432,-0.622,6.370,-22.746,0.592,9.676,-23.783,2.895,10.981,-21.321,3.705,14.382,-22.298,6.344,14.568,-24.864,8.087,16.482,-22.360,8.094,13.860,-19.758,10.665,11.353,-18.930,9.497,7.934,-18.000,11.693,5.970,-15.770,11.164,2.375,-14.745,11.316,2.143,-10.910,9.419,-1.068,-10.571,12.398,-3.084,-9.149,12.621,-0.750,-6.269,9.058,-1.413,-5.224,7.128,-4.336,-3.810,3.44…	AASAVDANALVVDTSDGWAIWTLLGTAEELDRASARLSAMELPDAGFCQGDLVRVPVKLFVALGCVQILVPAMWTAYLRERILGRCASLQIHERPEPHPWTDWA
job.pdb	MGYP001820429684.pdb.gz	15.600	83	55	3	81	152	7	85	6.283E+00	87	278	104	IRYVQYTDSMFFSPITPYQR----------AWEALNRY-KGVDPGVLSGRTIIEARERDIEKIAKIEVDCELYDTARTGLRGR	EQRILIRLSGEVSTKAKPTRRQFVGRLVRNAKDALARAGVEANVERHYERLIVTTRQGDAAVEVLRRVFGIQS----LALTEP	-19.953,3.802,-22.078,-16.501,2.977,-21.478,-16.322,3.170,-17.796,-13.064,4.711,-16.934,-11.041,1.940,-15.976,-11.493,1.402,-12.479,-8.577,2.712,-10.555,-7.692,0.060,-8.027,-6.101,0.652,-4.640,-3.556,-1.536,-2.986,-3.053,-1.184,0.695,0.460,-2.273,1.769,1.250,-3.259,5.274,4.862,-2.961,6.222,6.692,-5.659,8.018,6.632,-5.495,11.778,10.400,-5.353,11.770,10.284,-1.904,10.138,7.404,-0.518,12.076,8.783,-…	MSHPPLEQRILIRLSGEVSTKAKPTRRQFVGRLVRNAKDALARAGVEANVERHYERLIVTTRQGDAAVEVLRRVFGIQSLALTEPGSAESLEAVATEGYEHFRE
job.pdb	MGYP001548619124.pdb.gz	12.500	104	69	5	55	152	15	102	6.283E+00	87	278	105	LEEMEEPDCAVRQ-----IVKPTEGAAAGDRIRYVQYTDSMFFSPITPYQRAWEALNRY-KGVDPGVLSGRTIIEARERDIEKIAKIEVDCELYDTARTGLRGR	LSSCGGGDDAECGSPLPVLGTPSAL-------GYIVGTAED----VDPNILATEYIETYGDDIHVFTTASTFFAAEVTQRVLDALRCDNRV-----ARIEYRSQ	-1.411,23.670,9.003,-4.790,24.125,7.717,-3.932,23.476,4.397,-2.481,20.167,4.954,-5.659,19.189,6.482,-7.591,20.273,3.678,-5.480,18.373,1.399,-5.885,15.386,3.342,-9.561,15.651,3.337,-9.749,16.007,-0.237,-7.561,13.065,-0.742,-9.691,10.967,1.320,-12.820,11.730,-0.417,-11.242,10.852,-3.485,-10.182,7.475,-2.441,-13.561,6.439,-1.617,-15.163,7.407,-4.664,-15.747,4.525,-6.874,-17.575,1.575,-6.352,-21.129,…	MKLKILFALISLLALSSCGGGDDAECGSPLPVLGTPSALGYIVGTAEDVDPNILATEYIETYGDDIHVFTTASTFFAAEVTQRVLDALRCDNRVARIEYRSQGPI
job.pdb	MGYP001550906374.pdb.gz	16.900	53	36	3	83	133	35	81	6.283E+00	87	278	119	YVQY-TDSMFFSPITPYQRAWEALNRYKGV-DPGVLSGRTIIEARERDIEKIA	IATYETTGSRL------DEAARALRAMPGVEAAAVFGQVLHVAGSDGALLKRT	13.154,-6.584,1.812,14.225,-6.024,-1.589,12.364,-3.064,-2.317,13.940,-1.310,0.547,17.243,-1.578,-1.119,15.730,-0.179,-4.223,14.639,2.860,-2.338,18.246,3.735,-1.808,19.125,3.692,-5.445,19.405,6.771,-7.559,17.253,5.345,-10.184,14.867,2.400,-10.487,13.178,0.664,-13.498,10.078,-1.500,-13.228,9.838,-4.081,-15.941,6.774,-6.040,-17.004,6.264,-8.160,-20.089,9.503,-6.977,-21.555,8.539,-3.344,-21.223,9.413…	HYMDEAERCKRIVYLSDGRIVVQGAPQDVVAGAKIATYETTGSRLDEAARALRAMPGVEAAAVFGQVLHVAGSDGALLKRTIDGFRPGEFAWHDVEPRLEDVFIHLLGRPGGSSPGDRP
job.pdb	MGYP001037321215.pdb.gz	13.600	44	32	2	80	122	3	41	6.283E+00	87	278	138	RIRYVQYTDSMFFSPITPYQRAWEALNRYKGVDPGV-LSGRTII	SFYTNVTLRGP-----GQEQVAEYLAGRNRQVLVSPTVDGVTVV	12.328,4.328,-19.538,11.913,2.828,-16.284,8.802,1.165,-15.178,7.308,2.171,-11.947,4.863,0.053,-10.101,3.132,1.668,-7.225,0.228,0.340,-5.169,-1.417,0.507,-1.741,-2.380,-2.932,-0.381,-5.162,-2.929,2.281,-6.195,-5.655,4.698,-9.732,-5.865,5.787,-11.880,-3.527,3.709,-13.476,-4.957,0.593,-13.317,-3.752,-2.958,-16.806,-2.111,-2.920,-16.095,-0.272,0.279,-12.739,1.022,-0.947,-14.114,1.906,-4.418,-17.078,3…	MGSFYTNVTLRGPGQEQVAEYLAGRNRQVLVSPTVDGVTVVYDALTESQETRLLTNLARELSGQFDCPALAALNHDDDILWLQLHVGGRLVDEYNSAPSYFEDVAPRRPEGGDAEALCEAFGVGHRIREVERILRGRQ
job.pdb	MGYP002528963920.pdb.gz	7.000	114	73	5	55	149	20	119	6.283E+00	87	278	169	LEEMEEPDCAVRQIVKPTE----------------GAAAGDRIRYVQYTDSMFFSPITPYQRAWEALNRYKGVDPGVLS-GRTIIEA--RERDIEKIAKIEVDCELYDTARTGL	IDRIDSVEKLVTTHGTPMRETEFRDTTLKKYMTSHPFLSSGKPVQAHVLID-------EGCITDITDTFGDAIDILEMKDNRYTAAFYSTEEDLFRWALLHADH-------AIV	7.083,-12.243,-8.539,7.002,-9.939,-11.416,10.000,-8.138,-12.795,9.716,-4.397,-13.106,11.380,-1.803,-15.218,11.898,1.367,-13.112,12.077,4.363,-15.504,11.818,8.117,-15.506,8.762,9.288,-17.317,9.945,12.195,-19.530,6.519,14.028,-19.565,5.895,13.916,-15.805,9.479,13.848,-14.607,8.345,11.159,-12.111,9.841,7.661,-11.512,7.493,4.963,-12.691,7.481,1.157,-12.337,6.417,-0.828,-15.389,5.847,-4.592,-15.250,8.…	GFYYLIANNEDSGEIESIRIDRIDSVEKLVTTHGTPMRETEFRDTTLKKYMTSHPFLSSGKPVQAHVLIDEGCITDITDTFGDAIDILEMKDNRYTAAFYSTEEDLFRWALLHADHAIVLKPQHLRNRLRKAAKSLSLAYCVTNDDQVNAMVQKTADGYGILAIVSRDL
job.pdb	MGYP000865345449.pdb.gz	9.600	125	78	7	30	150	74	167	6.283E+00	87	278	180	IPEEDIVRLLAHRAPGEEYKSIHPPLEEMEEPDCAVRQIVKPTEGAAAGDRIRYVQYTDSMFFSPITPYQRAWEALN-RYKGVDPGVLSGRTIIEAR---ERDIEKIAKIEVDCELYDTARTGLR	LPGEKIHAIAKALPTHWTNDS--------------------PKPDKSG---YQSNVLYLFEEID--NP--DILEKLGHRPEIEELIYMPGAVLQYISRAHQSRGSLAKVIGTGLYS----HMTVR	-13.388,3.220,14.149,-12.549,2.366,10.590,-9.521,0.482,9.378,-8.029,-0.695,6.107,-6.283,-3.952,5.408,-3.764,-4.174,2.576,-2.626,-7.667,1.660,0.495,-8.362,-0.271,0.966,-10.720,-3.162,-2.622,-11.976,-3.484,-4.350,-12.672,-6.843,-1.213,-11.753,-8.722,-0.599,-13.922,-11.746,-3.197,-16.309,-10.538,-1.325,-17.077,-7.363,-2.791,-16.993,-3.897,-6.385,-16.774,-4.971,-8.497,-14.824,-2.670,-12.011,-14.264,-…	ERYAVLLRGVNIGGRKKLPKADFHRVLEDLGFTDVFVYINSGNAVFSSDTSPAAPIVQDALENYFGFEVPTLLLPGEKIHAIAKALPTHWTNDSPKPDKSGYQSNVLYLFEEIDNPDILEKLGHRPEIEELIYMPGAVLQYISRAHQSRGSLAKVIGTGLYSHMTVRNVNTARKLAELIG
job.pdb	MGYP000037547053.pdb.gz	14.100	92	48	7	68	137	14	96	6.283E+00	87	278	184	IVKPTEGAAAGDRIRYVQYTDSMFFSPITPYQRAWEALNRYKGV-DP------GVLS---------------GRTIIEARERDIEKIAKIEV	IIFSTI-LTAKETTQNAYFAGGCFWGV--EY-----HFEKQKGVKDAISGYMGGLIQKPNYLQVIRGNTGHLETVKIVYNPK-IISYEKLTK	-54.536,-49.227,42.081,-53.840,-47.123,39.062,-50.175,-46.036,38.833,-49.932,-42.365,37.938,-46.922,-41.950,35.819,-45.381,-38.528,36.507,-43.688,-37.267,33.505,-40.955,-34.895,34.481,-40.347,-32.484,31.651,-36.869,-31.285,31.859,-36.856,-27.866,30.369,-33.271,-27.263,29.197,-32.620,-23.542,28.800,-31.424,-22.873,25.354,-28.463,-20.764,25.965,-28.135,-18.688,23.011,-24.497,-17.849,23.014,-24.340,…	MKKILLVISFIFPIIFSTILTAKETTQNAYFAGGCFWGVEYHFEKQKGVKDAISGYMGGLIQKPNYLQVIRGNTGHLETVKIVYNPKIISYEKLTKLFFEIHDMEQTNGQGPDIGSQYLSAVFYNNIEEKKVVEKLINILTNKGYTVATSLYKANEFFDAEKYHQNYYKRKGGTPYCHSYKKIF
job.pdb	MGYP002735432648.pdb.gz	17.900	117	64	8	42	150	3	95	6.283E+00	87	278	186	RAPGEEY-KSIHPPLEEMEEPDCAVRQIVKPTEGAAAGDRIRYVQYTDS-----MFFSPITPYQRAWEALNRYKGVDPGVLSGRTIIEAR--ERDIEKIAKIEVDCELYDTARTGLR	RGPDRAHQQGTHSDHGSMQRPLQA--------------DRA-ASLYLPCPVGVEELLSA--EAQRI-----LGDDVAIQPSRGGVEIQTRLPADLIECAMRLNLESRLA--QRVLWR	15.872,-13.176,63.446,15.963,-13.078,59.786,14.992,-9.801,58.103,13.096,-10.013,54.852,14.212,-7.847,51.826,12.049,-4.912,50.572,10.723,-5.247,47.037,10.488,-1.844,45.247,7.565,-1.519,42.963,8.638,-0.296,39.699,5.789,1.676,38.383,5.748,1.141,34.795,5.409,4.136,32.748,2.452,4.393,30.603,3.435,4.854,27.180,1.199,7.324,25.960,0.647,6.045,22.716,-0.692,9.136,21.378,-2.268,7.808,18.477,-2.118,10.719,1…	GMRGPDRAHQQGTHSDHGSMQRPLQADRAASLYLPCPVGVEELLSAEAQRILGDDVAIQPSRGGVEIQTRLPADLIECAMRLNLESRLAQRVLWRVASRVYRHEDDIYALGRTIKWTDWITPRHTIRVDATARNSPLKSLNFAALRIKDAVCDDLRERTGERPDVDTRRPDLSLVLHVDDMVATLY
job.pdb	MGYP002815645973.pdb.gz	19.400	72	44	5	83	150	106	167	6.283E+00	87	278	189	YVQYTDSMFFSPITPYQRAWEALNRYKGVDPGVLSGRTIIEARE--RDIEKIA--KIEVDCELYDTARTGLR	FVGIVKALDDER--AATLAAE-LGQIDGVTRASRDGKHIFYGGETLREPFVAAIERMKVDS-------YEIR	7.573,17.726,-13.929,11.209,18.342,-13.637,11.741,20.858,-16.353,11.089,23.737,-13.943,13.801,22.267,-11.746,16.413,21.968,-14.447,17.894,25.420,-13.663,17.712,25.112,-9.847,20.692,24.106,-7.744,20.065,20.560,-6.532,21.061,21.510,-2.948,18.305,24.137,-2.908,15.500,21.682,-3.795,13.019,20.332,-1.302,13.118,16.582,-0.471,10.258,15.850,-2.953,11.879,17.986,-5.685,15.210,16.151,-5.302,13.321,12.893,-…	GVRELSAAMYRKLSTGQRRRVDLAVALAHRPDMIVLDEPSSGLDTQYLRAFHEILEERRAAMATILIASHEALDVGLADRILWFDQGRIIADCPPSKLVGEKIGDFVGIVKALDDERAATLAAELGQIDGVTRASRDGKHIFYGGETLREPFVAAIERMKVDSYEIRPADASDLLDLMTNATQREGVSP
job.pdb	MGYP001799851335.pdb.gz	18.000	72	44	4	81	141	67	134	6.283E+00	87	278	191	IRYVQYTDSMFFSPITPYQR------AWEALNRYK----GVDPGVLSGRTIIEARERDIEKIAK-IEVDCEL	IKYLT----IDTGDIDDAARRDAAREALDGATPYAVDALAVDISAEGSKTHVAAVARETLAEAEAFAVEHNF	-4.572,-8.498,-12.486,-6.227,-5.674,-10.527,-7.216,-6.132,-6.824,-10.887,-5.834,-6.082,-10.385,-4.640,-2.579,-8.076,-2.252,-0.748,-7.193,-2.817,2.907,-6.410,0.644,4.286,-4.228,0.288,7.387,-3.971,3.135,9.890,-3.076,3.723,13.550,-6.699,4.411,14.419,-8.437,1.752,12.360,-8.627,-0.726,9.475,-10.854,0.092,6.500,-11.907,-2.281,3.742,-12.657,-0.615,0.395,-14.201,-2.199,-2.717,-13.405,-1.094,-6.255,-16.41…	MKPEFALSLSFDGIRLLHRAAGGWCEVGAVDVSSPDLSSDLAALRKKAGKVKTKRVRSKLLLPEGQIKYLTIDTGDIDDAARRDAAREALDGATPYAVDALAVDISAEGSKTHVAAVARETLAEAEAFAVEHNFNPVSFVAAPEDGGFLGEPFFGQTQHADEVLRNGASVEPDGIRVVVVSHPDPEEAEEA
job.pdb	MGYP003965293721.pdb.gz	11.600	77	54	6	80	150	79	147	6.283E+00	87	278	211	RIR--YVQ-YTDSMFFSPI-TPYQRAWEALNRYKGVDPGVLSGRTIIEARERDIEKIAKI--EVDCELYDTARTGLR	SIKDNVAKIRLKDIAFKEICNDYIKE---QILKKNTRLVKSKEIITLIVNQKDLEQKKSVFKEEDI-----MEIKKN	14.717,28.238,-19.722,15.731,25.026,-17.790,18.628,23.043,-19.407,17.779,19.742,-21.207,19.614,17.937,-18.391,17.703,19.718,-15.582,14.400,19.002,-17.320,15.225,15.296,-17.902,16.489,14.993,-14.340,13.292,16.583,-13.090,11.135,14.253,-15.252,13.053,11.076,-14.336,12.788,12.025,-10.582,8.928,11.571,-11.015,9.349,7.978,-12.224,11.278,5.891,-9.671,10.338,2.737,-11.449,11.895,4.017,-14.724,15.036,4.9…	MKSVNQQIAHLLSKYPSIQKCMKRDIINVRSLARFLKEKYQLPYTMDALISSIRRYDLDDVTIITSKEADEALSKVLISIKDNVAKIRLKDIAFKEICNDYIKEQILKKNTRLVKSKEIITLIVNQKDLEQKKSVFKEEDIMEIKKNLAEIRLQFSKDISNIKGILSRIIGELAIRDINLEEVIYGIPTLLIYVKEDSVVQAHHALMEMKR
job.pdb	MGYP003468144951.pdb.gz	11.300	115	85	8	42	150	115	218	6.283E+00	87	278	223	RAPGEEYKSIHPPLEEMEEPDCAVRQIVKPTEGAAAGDRIRYVQYTDSMFFSPITPYQRAWEALN--RYK--GV-DPGVLSGRTIIEARERDIEKIAKIEVDCELYDT-ARTGLR	LGPEET----VPEFIDVNPEEYVVQTTVCR----PIMPSRTTLYIGKGK-KDKISKGDIVGFLCKIGGLKSAEIGRIDVYDRYTYVAIDRKKLASVLKNTAG--VKIKGQRTILE	19.921,-0.474,-4.786,16.127,-0.257,-4.586,16.045,-2.275,-1.356,18.788,-0.032,0.174,16.921,3.122,-0.901,13.621,1.813,0.583,15.319,0.919,3.905,16.616,4.560,4.092,13.037,5.898,4.012,11.833,4.083,7.148,7.961,4.046,7.379,7.522,6.729,4.665,4.966,5.900,1.930,6.609,5.028,-1.423,5.461,4.254,-4.950,7.840,2.308,-7.225,6.970,2.750,-10.884,7.807,0.172,-13.562,6.792,0.191,-17.238,5.911,-3.525,-17.535,3.665,-5.…	ELSRLLRSFGEASSIVFLNYRDGVERTADFLLREGFAVSLFHGGLEQKQREDAIYKFSNGSSNILVSTDLASRGLDIPDIDNIIHYHLPLAESEYIHRVGRTARWDAKGKTFFLLGPEETVPEFIDVNPEEYVVQTTVCRPIMPSRTTLYIGKGKKDKISKGDIVGFLCKIGGLKSAEIGRIDVYDRYTYVAIDRKKLASVLKNTAGVKIKGQRTILEEWSGK
job.pdb	MGYP001221784849.pdb.gz	9.800	61	47	2	81	133	49	109	6.283E+00	87	278	223	IRYVQYTD--SMFFSPITPYQRAWEALNRYKGVDPGVLSGRTIIEA------RERDIEKIA	HSSITLEIGQHNDTQVMSLSQIKKEMAYYFQGVFVRGNDEYIKLAYSDKSVDNAEEIINSA	1.375,9.013,-70.757,3.656,10.507,-68.321,6.400,8.063,-68.037,7.258,7.953,-64.556,10.823,7.597,-64.845,11.576,5.189,-62.284,14.335,6.911,-60.561,15.880,3.796,-59.688,17.719,5.176,-56.772,20.715,3.034,-57.383,21.271,1.750,-53.926,24.862,1.863,-54.999,24.964,5.668,-55.216,23.470,5.865,-51.749,26.137,3.407,-50.401,29.007,5.201,-52.123,27.788,8.529,-50.707,27.675,6.945,-47.150,31.182,5.526,-47.671,32.…	NSSLEKNDLDIKNVLDYFYLSKKIFILISLIFAFISAIYSFYLKDPIYHSSITLEIGQHNDTQVMSLSQIKKEMAYYFQGVFVRGNDEYIKLAYSDKSVDNAEEIINSAAELIISKSNEEILLRESKQQTQRKSMESEINFLTKELERINSIDKTTPSSSGIEAVISDYKLKKNMIEFKLENSILNSKDTQIIKSTVSVKENPQHLFQTIVGFFMGLFLTSVF
job.pdb	MGYP000879446415.pdb.gz	14.000	150	81	9	57	169	3	141	6.283E+00	87	278	235	EMEEPDCA---VRQIVKPTEGAAAGDRIRYVQYTDSM--------------FFSPITPYQRAWEALNRYKGVDPGVLSGRTIIEARERDIEKIAKIEVDCEL---------YDTAR-----TGLR------GRTVHGHAVRLDKDGMMFD	KSHQPKPAFFDARKLADPT--------NRYVCWLDLIGAGNAMRLSLPRAANFIA-KIHVAGQRAIAKKPGIRAYPAIDGVYAVTEQRA-TMEA-FLKDAMIILSTTFLDETDHHRRFSVRCGVAFGYIYEGAELSLGAPDLAANRGYSQ	-16.455,-5.069,-48.819,-12.928,-3.870,-48.381,-11.284,-5.615,-45.510,-9.878,-2.794,-43.478,-6.440,-3.879,-42.496,-6.264,-3.053,-38.941,-2.819,-2.125,-38.062,-1.241,-4.800,-36.194,-0.684,-3.553,-32.903,2.780,-2.678,-32.953,3.717,-5.014,-30.496,6.427,-3.846,-28.338,9.561,-2.696,-30.107,12.088,-3.572,-27.675,14.556,-1.325,-29.379,12.684,1.422,-28.167,13.162,0.615,-24.817,14.564,3.143,-22.712,17.343,…	MSKSHQPKPAFFDARKLADPTNRYVCWLDLIGAGNAMRLSLPRAANFIAKIHVAGQRAIAKKPGIRAYPAIDGVYAVTEQRATMEAFLKDAMIILSTTFLDETDHHRRFSVRCGVAFGYIYEGAELSLGAPDLAANRGYSQSLAVGPAISNAYESEGQAPFFGICVHDTARTYAPVGETPFPNRLWHWVPSKQYSKEMGTQLKTYFDWAGKNAESILFPADKLPKYRKQVEEYFD
job.pdb	MGYP000976155209.pdb.gz	15.100	132	65	8	80	175	5	125	6.283E+00	87	278	265	RIRYVQYTD------------------SMFFSPITPYQRAWEALNR-YKG--------------VDPGVLSGRTIIEARERDIEKI-AKIEVDCELYDTARTGLRGRTVHGHAVRLDKDGMMF--DALRRWS	VSYDIHVFDPAAAPIGREALRAWLAGPARDEQPSALITRAVGVLQQFYRPLSEAPDTLTEGEHFADYAPEGALLSLSAPWYDAEDLTAVVHR---LATEHGWGFD-------DVSVT-DGMLWRPDPERRVD	-20.572,-28.299,0.945,-18.350,-25.740,-0.302,-16.797,-24.268,2.660,-17.596,-20.805,2.365,-14.326,-19.517,3.106,-14.865,-15.992,4.101,-12.376,-13.188,3.573,-12.363,-10.925,6.628,-11.201,-7.300,6.916,-11.230,-5.053,9.995,-11.947,-1.334,9.855,-11.278,0.432,13.109,-11.358,3.890,14.780,-7.667,4.984,14.984,-8.482,7.285,17.973,-9.608,4.248,20.060,-6.898,1.892,18.781,-3.624,1.462,20.685,-0.384,2.798,19.2…	QECDVSYDIHVFDPAAAPIGREALRAWLAGPARDEQPSALITRAVGVLQQFYRPLSEAPDTLTEGEHFADYAPEGALLSLSAPWYDAEDLTAVVHRLATEHGWGFDDVSVTDGMLWRPDPERRVDPTPLVGASLTVENGGTHADPSPALLAASVDWIADHRGPAFAILNLGEDDYVQYAGGRDGLTVERRTPAATPPGFRHTVAATSASTAGDLVDLPGATRSFRVLPNEVLSAPDAVTLVLASAQGASVSASIAWHDITSTFGA
job.pdb	MGYP000669292921.pdb.gz	5.500	108	58	8	69	149	266	356	6.283E+00	87	278	357	VKPTEGAAAGD-----RIRYVQYTDSMFFSPITPYQRAWEALNRYK-----------------GV-DPGVLSGRTIIEAR-ERDIEKIAKIEV-DCELYDTAR--TGL	IHYNPEHFSGDYDLNPPMDTLYVAGGK--------------KNKLRPGDLVGALVGEAGLESSDIGNILITNIVSYVAVKAEKVNHAVDALNKGKIKNK---KFKVGL	12.439,12.810,-15.118,15.037,10.338,-13.606,14.246,7.987,-10.686,17.115,7.068,-8.315,16.405,4.274,-5.728,18.408,1.697,-3.835,17.096,-1.280,-5.870,18.384,-0.195,-9.232,21.901,-0.998,-10.423,24.398,1.879,-10.078,25.649,1.545,-13.639,22.201,2.238,-15.072,21.709,5.319,-12.853,25.215,6.684,-13.609,24.530,6.313,-17.372,21.134,7.974,-17.065,22.579,10.922,-14.996,25.350,11.484,-17.630,22.617,12.376,-20.1…	VLTICGGTGEFHQDRSLAHGADIIVGTPGRVLKLIKKKTLLVDDLKSFVLDEADRMLDMGFEKELKEIERALPKERQTLLFSATFPLTIKDLSKHIQKDAQMVQVDTVIEKSIIEEKFYKLDSHKEKNEALLKILGSLKPERFIVFCKTKQITDSVVSFLDKNKIIASGIHGDIEQNERTTVLEMFKNHSLSALVATDVAARGLDIKELPAVINYDLPVDTEDYVHRIGRTGRAGETGVAISLFVEQEEFKIENIEEYTKKKIKKIHYNPEHFSGDYDLNPPMDTLYVAGGKKNKLRPGDLVGALVGEAGLESSDIGNILITNIVSYVAVKAEKVNHAVDALNKGKIKNKKFKVGLA
job.pdb	MGYP000256187231.pdb.gz	15.000	126	77	9	29	142	269	376	6.283E+00	87	278	379	DIPEEDIVRLLAHRAPGEEYKSIHPPLEEMEEPDCA------VRQIVKPTEGAAAGDRIRYVQYT-DSMFFSPITPYQRAWEALNRYKGVD---PGVLSGRTIIEARERDIEKIAKI--EVDCELY	STSAADVWSLLAA--CGARVRSVE-----------GGQAIVDIRNVHGALPDALEAQPVARVRAVASALAERP-DRWHRAHDALQV-DGIDVQAHGAAGDVVWWQVPAERLSDAVRVVHE---ALH	-20.795,-6.927,41.115,-18.641,-8.539,38.483,-16.220,-5.946,37.138,-17.295,-4.901,33.582,-15.539,-7.015,30.982,-12.813,-5.165,29.147,-14.043,-3.995,25.773,-13.290,-6.266,22.891,-10.091,-5.400,20.947,-10.351,-3.361,17.682,-8.804,-4.707,14.461,-8.302,-2.733,11.258,-8.471,-4.844,8.061,-7.581,-3.317,4.649,-8.749,-4.962,1.393,-7.071,-3.965,-1.875,-8.693,-3.503,-5.338,-7.726,-7.088,-6.360,-9.382,-8.446,…	MSAPSAPAPIVVQKYGGSSVADLDKIRAVAERIAATVADGRRVIAVVSAMGNTTNELIALAQQASPAPDRRELDMLISVGERITMALLAMCLRDLGVAARSLTGSQSGIITDERHADAQVVEVRPDRLLQTVEDGTVAIVAGFQGVSRQREVTTLGRGGSDTTAVVLAAAVKAEHCEICSDVDGVFSADPRVVPSAAKLEDLPLEAAVELARGGAKVLFEDAVRYARDHGVRLTASSTFGPGSGTRLQVKDAPTKPVAVTSDHQLVAVSTSAADVWSLLAACGARVRSVEGGQAIVDIRNVHGALPDALEAQPVARVRAVASALAERPDRWHRAHDALQVDGIDVQAHGAAGDVVWWQVPAERLSDAVRVVHEALHRPG
job.pdb	MGYP000956357973.pdb.gz	15.200	85	55	7	80	164	6	73	6.283E+00	87	278	391	RIRYVQYTDSMFFSPITPYQRAWEALNRYKGVDPGVLSGRTIIEARERDIEKIAKIEVDCELYDTARTGLRGRTVHGHAVRLDKD	RVAFYEATVT--TGL---ENIAKDEVKEKLNADATMQQGRIWFSTDAR-VERILSLKSVC---N---IFVI---IHD--QKLGQD	32.786,7.553,-0.086,29.828,8.872,-1.898,28.125,11.680,-0.152,25.115,9.911,1.092,23.615,13.138,2.200,22.294,14.208,-1.078,18.682,14.993,-0.995,16.862,12.744,-3.462,13.367,13.097,-4.883,10.979,10.156,-4.455,7.557,9.004,-5.731,5.575,6.426,-3.781,2.401,4.683,-5.039,-0.473,4.423,-2.563,-4.041,3.063,-2.589,-6.126,5.996,-4.008,-7.844,7.819,-1.153,-5.172,6.826,1.448,-2.514,9.456,0.367,-2.952,11.411,3.691…	MLDSKRVAFYEATVTTGLENIAKDEVKEKLNADATMQQGRIWFSTDARVERILSLKSVCNIFVIIHDQKLGQDEMPTDSDGLEPLLFKVGDCCDWSNGLTKWQESGGFACSMENLLTKDTELKARQPKFRVTCNRYGPDHAFTSPEICSIFGHVVDTKFGWPIKMKDFDLEIMVNFNYDHLYVGLTLTPIALDRRNIVSTGFTTLRAATCYALLRTARIKSGDIVIDPMAGSGAIPVECCDCWSDEWQAYTMAGELQSIPLEKCRINLDIFKQKPPFDLIQLDVTYMPLRDCCIDVVVSDLPFGRRHGSKRANKTLYPALLHNLSRIVRPGTGRAVLLTQDFKSMNLAYDRNRKFWFQKLCHFVKIGNLNCYIYLFLRNQTLFVQSTKTIT
job.pdb	MGYP000022075664.pdb.gz	15.500	90	47	7	80	152	175	252	6.283E+00	87	278	412	RIRYVQYTDS--------MFFSPITPYQRAWEALNRYKG--VDPGVLSGRTIIEAR-------ERDIEKIAKIEVDCELYDTARTGLRGR	AIRTVFLRIVGMPESDLDQLIAP--VYKK-------YTNPATTILAANGDLQVHLRARCATAAEADALLAEVAGPIESLLGD-R--LYSR	-2.952,-8.639,23.360,-2.535,-10.970,20.355,-4.799,-11.927,17.440,-5.173,-14.570,14.720,-6.925,-14.133,11.392,-8.575,-17.048,9.554,-9.617,-16.399,5.926,-12.232,-18.932,4.745,-12.757,-19.974,1.041,-11.407,-22.655,-1.227,-10.916,-19.983,-3.923,-8.283,-18.285,-1.576,-6.168,-21.497,-1.755,-5.725,-21.090,-5.577,-3.086,-19.132,-7.450,-4.581,-15.761,-8.208,-6.443,-14.674,-5.266,-4.803,-12.452,-2.692,-6.4…	MNAEIIAVGSEMLTAGRVDTNSLYLTGELNNLGVEVVAKCVIGDDRDRLADAIRQAASRSAIVILSGGLGPTEDDVTREAVAQAMDRKLVFHPEIAAALEERFARIHRKMSEVNKRQAFVMEGAEVLPNDRGTAPGQWLGGAGVVVLLPGPPHELKAMFEQQCLPRLARMVPPLAIRTVFLRIVGMPESDLDQLIAPVYKKYTNPATTILAANGDLQVHLRARCATAAEADALLAEVAGPIESLLGDRLYSRNGEPLEVVVGGLLREKHATVSVAESCTGGLLGGRFTATPGSSDYFLGGFITYSNAMKQELLGVSPAILAEFGAVSQQTAEAMAAGARQRTGSTYALAVTGIAGPDGGTEKKPVGTVYVAIADAGGTVTAHRRFLGDRQRIRIFTTQM…
job.pdb	MGYP001551599683.pdb.gz	12.400	129	67	12	42	149	309	412	6.283E+00	87	278	416	RAPGEEYKSIHPPLEE-----MEEPDCAVRQIVKPTEGAAAGDRIRYVQYTDSM-----------FFSPITPYQRAWEALNRYK--GV-DPGVLSGRTIIEARERDI-EKIAKIEVD-CELYDTARTGL	LAPDEK---LMPYLADEVVETIELPTTA----TLPE-----KPKWTTLFIAAGKKDKVNKVDIVGFLS-----KRA-----HLKKEDIGLIEVKDFFSFVAVVKSKVGHALEQIKNEKIKNR---KVKI	12.627,22.955,4.269,15.229,25.224,3.039,17.661,22.841,3.751,20.041,23.674,1.309,20.060,20.644,-0.580,23.109,22.084,-2.145,25.005,19.213,-1.097,25.632,16.630,-3.631,24.512,13.792,-1.416,21.692,13.896,1.219,20.504,11.404,3.828,16.974,12.262,4.922,15.763,10.450,8.116,12.078,10.985,8.863,9.085,9.051,10.234,6.416,7.530,7.918,3.913,10.120,6.775,6.180,13.125,7.591,6.141,14.281,3.917,9.405,12.551,2.761,7…	MDANLQHDDVILLSATGSGKTLAFLLPVLERLDAANKSTQALIVVPSRELALQIEKVFKLMGTGYKITACYGGHLRETEENNLIQPPAVIVGTPGRLGDHIRRENITVAAITTLVLDEFDKTLELGFQEEVSFIIASLPNIKKRVLTSATESVEIPAFLALNNPERLDFLPEEGTPAPRLAIKQVLSPENDKVDTLFRLICYLGNRSTIVFCNHREAVERTSKMLAEKSIINTFYHGAMEQQERDAALCKFRNGSVNVLVTTDLAARGLDIPNIRYIVHFHLPHTEDSWTHRNGRTARMEASGTAIIVLAPDEKLMPYLADEVVETIELPTTATLPEKPKWTTLFIAAGKKDKVNKVDIVGFLSKRAHLKKEDIGLIEVKDFFSFVAVVKSKVGHALEQ…
job.pdb	MGYP000364299153.pdb.gz	7.200	97	67	8	67	149	371	458	6.283E+00	87	278	460	QIVKPTEGAAAGDRIRYVQYTDSM--------FFSPITPYQRAWEALNRYKGV-DPGVLSGRTIIEARERDIEKIAKIEV---DCELYDTAR--TGL	NALAVPVVASLKAQMVTLAIDGGRKDKLRPTDILGALTGEG---GLLGA--DVGKIDIFDTRAFVAVN-KAVAPKALKRLQAGQIKGK---RFRVSK	-7.636,29.077,-7.571,-7.573,27.903,-11.134,-6.256,24.398,-11.078,-2.778,24.544,-12.404,-2.245,22.358,-15.472,0.803,20.125,-16.174,1.587,22.135,-19.384,2.649,25.108,-17.260,5.643,23.078,-15.964,9.022,22.678,-17.726,8.396,18.941,-18.254,9.879,16.957,-21.185,7.513,16.616,-24.187,7.505,12.824,-23.649,6.241,13.267,-20.043,3.448,15.605,-21.165,2.451,12.914,-23.679,2.456,10.292,-20.832,0.296,12.511,-18.…	MSNADFSSLPLKPALLQSIASLAYSQMTAIQQHSLPAMLAGKDVIAKAKTGSGKTVAFALALLSVIDVNDYRTQALVLCPTRELAEQVSKEIRTLARFIPNIKLLTLCGGTPIAAQLTSLEQAPQIIVGTAGRIVDHINRDSVALAAVKVVVLDEADRMLDMGFEDDIRKIIKHTPKSRQTLLFSATYPDAIKAMSASIQDAPVEITIETTGEYQHIEQHFVEVAHSDKAQAVMKLLMHYRPESTVIFCNTKADCSEVCQLLESKGFDVLALHGDLEQRDREQVLLRFANKSCPVLVATDVAARGLDIKDLTAVINFELAHDPEIHVHRIGRTGRAGNQGLAFNLCAPREAPRVVAIETFQKIRADWLSLNALAVPVVASLKAQMVTLAIDGGRKDKLR…
job.pdb	MGYP001063722242.pdb.gz	9.500	73	47	5	76	137	381	445	6.283E+00	87	278	460	AAGDRIRYVQYTDSM--------FFSPITPYQRAWEALNRYK--GV-DPGVLSGRTIIEARERDIEKIAKIEV	PTQAAMATLKIDGGKKQKIRPGDILGALT-------GENGIAGSEVGKIDIGENWSYVAVS-RDKTKAALRKL	-9.447,28.174,-7.878,-9.065,27.324,-11.526,-7.786,23.791,-11.520,-4.211,23.581,-12.666,-3.849,21.726,-16.032,-0.976,19.473,-17.100,-0.874,21.376,-20.464,0.576,24.345,-18.605,3.730,22.294,-17.844,6.759,21.800,-20.152,5.951,18.051,-20.592,6.557,16.296,-23.912,3.647,15.813,-26.331,3.883,12.042,-25.702,3.544,12.437,-21.895,0.601,14.914,-22.251,-1.224,12.590,-24.653,-0.618,9.638,-22.345,-1.929,11.540,…	MSQSKFSNLRLSADLLGNLETLGYEAMTPIQAKALPFILEGHDLIGQAKTGSGKTAAFALGLLSSLKPEQYLVQSLVLCPTRELADQVAKQIRKLARAIPNIKVLTLCGGVPMGPQIGSLESGAHIVVGTPGRIEDHLRRGRLNLKKVNTLVLDEADRMLEMGFQDTLEKIIEQVPKGRQTLLFSATYPKEIKSIAKRFMNEPELVQLESSHDDSSIQQHFYQIETKEQRFDALCILLLEHNPQSSLIFCNTKREAQELADKLKQKNFSVAALHGDLDQRDRDQTLIRFSNKSVAVLVATDVAARGLDIDSVDAVINYHIAQENEVHTHRIGRTGRAGAAGCAYALYNSKEQYKVAQLGLYLDRDILPEQLPSRVLLNKIPTQAAMATLKIDGGKKQKI…
job.pdb	MGYP000985905589.pdb.gz	12.200	98	58	5	81	156	44	135	6.283E+00	87	278	496	IRYVQYTDSMFFSPITPYQRAWEALNR----------YKGVDPGVLSGRTIIEA---------RERDIEKIAKIEVDCELYDTARTG---LRGRTVHG	IAAVTVVQS----GAAPAEMETQVTKEIEDAVAGITGAKRITSTVTDGLSTTIIEFRMEVPTDKAVQDTKDAIDRIRGDLP--AGIEAPIVTRVDVEN	13.623,16.045,-39.931,16.606,16.832,-37.826,15.013,17.496,-34.422,18.372,18.544,-32.928,18.978,21.235,-35.646,15.412,22.471,-35.070,15.934,22.644,-31.223,19.258,24.530,-31.588,17.521,27.129,-33.998,14.417,27.454,-31.795,15.588,27.015,-28.123,12.538,28.490,-26.530,9.969,25.709,-27.275,12.094,22.727,-25.958,13.195,24.758,-22.911,9.573,25.672,-22.118,8.448,22.104,-22.597,11.198,20.663,-20.321,10.671…	MNFSAWSIRNPIPPLLAFFLLVLLGWQSFNTLPITKFPNIDVPIAAVTVVQSGAAPAEMETQVTKEIEDAVAGITGAKRITSTVTDGLSTTIIEFRMEVPTDKAVQDTKDAIDRIRGDLPAGIEAPIVTRVDVENGAIMTFRATAPGMTLEELSWFVDDTVIRALQGKPGVGRVDRMGGAEREIRIELDPVKLDSFGVTAQAVSAQLSATNTNLGAGKFELGTGEQVIRTLGDGGTVATLADTTIALPSGQFVKLSDLGQVIDDFEKPRSFARVDGEAAVAFQIFRSKGASEVSVAEVSNAVIDDLRKAYPEVTLTKIDDTVFYTYGNYESALNTLIEGSLLAVFVVLLFLKNWRATLISAIALPLSAIPTFYLMELLGFSLNLVSFLALTLATGILVD…
job.pdb	MGYP002735205392.pdb.gz	11.000	118	83	7	41	150	457	560	6.283E+00	87	278	564	HRAPGEEYKSIHPPLEEMEEPDCAVRQIVKPTEGAAAGDRIRYVQYTDSM-FFSPITPYQRAWEALN--RYK--GV-DPGVLSGRTIIEARERDIEKIAKIEVD--CELYDTARTGLR	HAERGEGERRGRGAREGRHERRSSPWLE-----------QQARVRCRTALGARDGVAARNLLGAILNEGGLARDAIGRIQIRDTFSLVELPEEGLDRLLDKLRDTRVVGK---ALRLR	-0.296,34.012,2.200,-1.981,31.844,-0.292,0.444,31.830,-3.110,-1.720,32.197,-6.071,-1.166,28.973,-7.731,-0.560,30.087,-11.199,-2.045,28.234,-14.196,-0.153,25.310,-15.782,0.499,27.657,-18.758,2.476,30.003,-16.471,4.888,27.159,-15.576,6.603,27.123,-19.015,5.259,23.731,-20.170,5.171,22.904,-23.905,1.941,23.238,-25.948,1.467,19.447,-26.411,1.796,18.898,-22.623,-0.678,21.727,-21.862,-3.193,20.042,-24.2…	MTQETGSFAALGLSSPILLAIEKAGYEEPSPIQAQAIPIIMAGHDMIGQAQTGTGKTAAFALPILSRVDPQRREPQVLVLAPTRELALQVAEAFESFASELPGLDVVAVYGGAPMGQQLRALRQGAQVVVATPGRLVDHLSRNAELLGTVDFLVLDEADEMLKMGFMEDLEVIFQSLPAERQTVLFSATLPHSIRAIAEQHLQQPQHVKIASKTQTVARIEQAHILVHADQKTNAVLRLLEVEDFDALIAFVRTRQETLDLASVLQERGYKVAALNGDIAQNHREQVIESLKDGRLDIVIATDVAARGLDVPRITHVLNVDMPYDPESYVHRIGRTGRAGRDGKALLLVTPRERRMLHVIERVTGQKVEQIELPSPADVLQARIENLQADLAPRIAGVS…
job.pdb	MGYP001191840969.pdb.gz	16.000	112	72	9	55	151	433	537	6.283E+00	87	278	571	LEEME---EPDCAVRQIVKPTEGAAAGDRIRYVQYTDSMFFSPITPYQ--RAWEALNRYKGVDPG---VLSGRTIIEARERDIEKIAKIEV-----DCELYDTAR--TGLRG	SKEPDINAEPLHEGSHAARKKQTAAGG--LVELCMNIGK-ANRLSPKQLMNLVNVADRNSSVEIGRINITHMQSYFEVP-RDAAQGVIDSFANSLVDFEGR---KVSVSLAG	-2.855,24.439,-17.553,-2.486,21.923,-20.465,0.292,19.446,-21.194,1.009,21.593,-24.350,2.033,24.413,-22.031,4.742,22.353,-20.196,7.334,22.560,-22.972,6.981,18.881,-24.034,7.824,17.709,-27.629,5.098,16.866,-30.198,5.885,13.110,-29.970,5.546,13.038,-26.137,2.311,15.126,-26.376,0.964,12.545,-28.911,1.894,9.737,-26.474,0.043,11.473,-23.596,-3.040,12.160,-25.806,-3.303,8.431,-26.734,-3.404,7.605,-23.01…	MKFTELGLSPEILEGISRLGFETPTPVQAAVIPAILSNGRDLVALAQTGTGKTAAFGLPVLQMLDTDIKTPQTLILCPTRELCMQIARDLENFAACVRGVRVLAVYGGADIRQQLSAMVRGVDIVVATPGRMVDLLRRKRADFSKIKRVVLDEADEMLNMGFEEDLEAILSEVPDGAQTLLFSATMPRQVASIAKKYMKDPEEITVGTRNAGAENVSHEYLVVHAKDRYRALKRLADFYPDMYGIVFCRTRQETQDIADHLGKDGYKAESLHGDLNQPQRDRVMKRFRARELQMLVATDVAARGLDVNDLTHVINYSLPDDLSSYTHRSGRTGRAGKTGVSIALINMREHSKVKHIEKLLGRKFVQRDVPSGADICKARLLGLMERLSQVNPEPGLIDE…
job.pdb	MGYP000273729428.pdb.gz	14.500	103	67	9	55	149	429	518	6.283E+00	87	278	602	LEEMEEPDCAVRQIVKPTEGAAAGDRIRYVQYTDSMFFSPITPYQRAWEALNR----YKGV-DPGVLSGRTIIEARERD-IEKIAKIEVDCELYDTAR--TGL	LEESSYPE--IRSINVDRKG------TARLFISIGK-MDGFDARKLT-DMLKRECRLPDNIDDVRVMDSYSFVTVPFADARQAIRQLN---DINRGGRPIAEL	4.816,28.699,-6.722,6.488,28.239,-10.217,4.491,27.110,-13.246,5.389,24.082,-15.390,6.343,26.632,-18.067,8.802,28.358,-15.746,10.286,24.884,-15.036,11.076,24.530,-18.776,8.469,21.794,-19.513,7.580,21.604,-23.273,4.147,22.664,-24.654,3.107,19.102,-25.555,3.863,17.751,-22.034,2.159,20.827,-20.363,-1.003,20.185,-22.383,-1.038,16.585,-21.032,-0.490,17.817,-17.406,-3.297,20.464,-17.758,-5.725,17.809,-1…	MKTFEELGVSPEIRKAIEEMGYENPMPVQEEVIPYLLGENNDVVALAQTGTGKTAAFGLPLIQKINVKNRIPQSLVLCPTRELCLQIAGDLNDYSKYIDGLKVLPVYGGSSIDSQIRSLKRGVHIIVATPGRLLDLMERKTVSLATVTNVVMDEADEMLNMGFIEDVEEILSNTNDYRRILLFSATMPERIIRLSKKYMRDVEILRVPAQEVTTELTDQIYFEVRDSDKFDALTRIIDVEPEFYGIVFCRTKIGVDEVVNKLTERGYAAEGLHGDVSQVQREKILKRFKKKLANILVATDVAARGIDINNLTHVINYSLPQDTESYVHRIGRTGRAGNTGTAITFISHSEYRQFSSLKREIKVDIKKVALPSAQDVVEIKKTKIKDDLIEIVESESYRK…
job.pdb	MGYP001424703701.pdb.gz	15.700	57	40	3	82	135	2	53	6.677E+00	86	278	60	RYVQ-YTDSMFFSPITPYQRAWEALNRYK--GVDPGVLSGRTIIEARERDIEKIAKI	ARINYSVTAT-----EPWEAASVLAKVLDLTVNPLTVHEDRVVVSADEDDAEIVGLI	11.270,14.033,-6.769,7.994,14.346,-4.901,6.535,11.728,-2.705,2.872,10.956,-3.257,0.638,9.622,-0.498,-2.292,7.351,-1.233,-4.993,6.833,1.149,-7.012,3.692,0.876,-10.071,3.030,2.876,-10.173,-0.467,4.401,-12.468,-2.494,6.675,-9.373,-4.106,8.178,-6.584,-1.607,7.764,-3.991,-3.392,9.910,-4.398,-6.605,8.075,-4.158,-4.733,4.719,-0.977,-3.085,5.946,0.427,-6.371,6.984,0.030,-7.770,3.525,1.234,-4.566,1.826,4.…	MARINYSVTATEPWEAASVLAKVLDLTVNPLTVHEDRVVVSADEDDAEIVGLIGHAIANA
job.pdb	MGYP000278533644.pdb.gz	13.700	58	46	3	81	136	5	60	6.677E+00	86	278	68	IRYVQYTDSMFFSPITPYQRAWEALNRYKGVDPGVLSGRTIIEARERDIEKIA--KIE	IETRLVFIAP-DSELTPDRIARFVHNLGNEVSVKETCYGVVLQGP-REAVRRTMTEVR	-18.353,-15.832,-4.908,-16.185,-13.239,-6.557,-15.782,-10.845,-3.919,-15.509,-7.604,-5.363,-11.902,-7.632,-5.913,-10.233,-4.304,-5.940,-6.832,-3.501,-7.191,-4.975,-0.430,-5.904,-1.617,0.971,-6.506,0.105,2.653,-3.527,2.866,5.101,-4.551,5.878,5.974,-2.521,7.198,9.412,-2.871,10.791,9.526,-4.027,11.955,11.109,-0.854,10.494,8.403,1.328,12.821,6.147,3.220,10.401,3.392,2.699,10.988,0.848,-0.010,8.402,-1…	MDKDIETRLVFIAPDSELTPDRIARFVHNLGNEVSVKETCYGVVLQGPREAVRRTMTEVRKMDPNRIF
job.pdb	MGYP003633293206.pdb.gz	13.300	75	54	4	82	152	1	68	6.677E+00	86	278	68	RYVQYTDSM----FFSPITPYQRAWEALNRYKGVDPGVLSGRTIIEARERDIEKIAKIEVDCELYDTARTGLRGR	MRELIVYNESRGDVYDV---LWHYYSRVGVLRDVEIYQEDTDVIVVATGQDIYNIENTLID-NGFD---VELKGN	-4.442,6.722,11.744,-1.011,5.375,10.518,1.238,5.857,7.609,3.264,3.534,5.411,5.891,4.523,2.871,6.392,2.276,-0.151,9.759,3.219,-1.688,10.330,3.784,-5.425,7.005,2.625,-6.519,4.014,3.810,-8.473,0.636,4.509,-6.898,-0.981,2.249,-9.553,1.164,-0.797,-8.624,0.481,-0.334,-4.877,-3.241,0.172,-5.571,-3.438,-3.011,-7.686,-1.880,-5.152,-4.953,-4.156,-3.669,-2.259,-7.158,-3.969,-4.485,-6.467,-7.641,-4.997,-6.04…	MRELIVYNESRGDVYDVLWHYYSRVGVLRDVEIYQEDTDVIVVATGQDIYNIENTLIDNGFDVELKGN
job.pdb	MGYP000278755718.pdb.gz	15.300	65	39	4	80	133	6	65	6.677E+00	86	278	70	RIRYVQY--TDSMFFSPITPYQRAWEALNRYKGV-DPGVLSGRTIIEARE--------RDIEKIA	QTLELKIDGMTCGGCV-----NSVSRVLKAQAGVDDAQVELGRAVIRFDPAVTDAGKLRAAVEDA	-22.374,-5.866,8.807,-20.089,-3.040,8.364,-16.761,-4.333,7.948,-14.553,-1.941,9.780,-12.063,-0.665,7.314,-8.571,0.409,8.508,-6.263,2.869,6.959,-2.497,2.410,6.728,0.049,4.863,5.555,3.326,3.579,4.105,6.402,5.481,3.319,7.967,3.874,0.260,11.531,4.327,-0.958,12.533,3.833,-4.560,9.737,5.591,-6.261,11.251,8.007,-8.590,8.573,8.465,-11.275,5.067,7.906,-12.250,5.810,4.420,-13.565,6.883,3.341,-10.012,3.774,…	KGTIMQTLELKIDGMTCGGCVNSVSRVLKAQAGVDDAQVELGRAVIRFDPAVTDAGKLRAAVEDAGYAVI
job.pdb	MGYP001120537114.pdb.gz	11.400	61	45	4	80	133	2	60	6.677E+00	86	278	72	RIRYVQYTD-SMFFSPITPYQRAWEALNRYKGVDPGVLS--GRTIIEARER----DIEKIA	TKVQLEFDLPGPLDDA--ALARVASAHSLLGMLRVQVADSLDRLIVDYDASRLTLDQVEAA	10.161,14.351,-8.341,6.697,13.437,-9.475,4.445,12.541,-6.725,1.371,10.508,-7.403,-1.328,9.676,-4.879,-3.242,6.384,-4.986,-6.194,5.333,-2.994,-7.123,1.737,-2.319,-10.029,-0.008,-0.685,-9.097,-2.575,1.967,-11.252,-5.447,2.869,-11.339,-4.678,6.446,-10.621,-4.654,9.617,-7.310,-3.193,9.878,-6.095,-5.137,12.838,-2.652,-5.091,14.359,-1.428,-7.581,11.877,-2.637,-5.505,8.932,-0.988,-2.470,10.427,2.210,-4.…	MTKVQLEFDLPGPLDDAALARVASAHSLLGMLRVQVADSLDRLIVDYDASRLTLDQVEAALHGAGFAVRRRR
job.pdb	MGYP001811434417.pdb.gz	13.900	86	48	7	80	152	2	74	6.677E+00	86	278	74	RIRYVQYTDSMFFSPITPYQRAWEA---LNRYKGVDPGVLS----GRTI--IEA---RERDIEKI-AKIEVDCELYDTARTGLRGR	RSETLYLRLPR-------PQVAFFRFLLVAREGLAMFTSLGADAKGREVLCMRCAPGAGREVRRLLDDVQPDCG------TELLAG	-19.335,-4.640,5.514,-17.761,-1.938,3.330,-14.681,-1.937,1.276,-12.313,0.883,2.251,-10.156,2.939,-0.040,-6.830,4.252,1.316,-4.403,6.552,-0.466,-0.712,6.220,0.205,2.633,7.180,-1.255,5.992,5.408,-1.264,9.294,5.611,-3.067,8.904,4.408,-6.645,11.515,1.659,-6.438,9.636,0.103,-3.573,6.321,-0.279,-5.473,7.259,-3.737,-6.803,8.309,-4.945,-3.441,5.122,-3.543,-1.862,3.009,-5.312,-4.553,4.540,-8.694,-3.669,4.…	MRSETLYLRLPRPQVAFFRFLLVAREGLAMFTSLGADAKGREVLCMRCAPGAGREVRRLLDDVQPDCGTELLAG
job.pdb	MGYP000991992277.pdb.gz	13.800	65	47	2	80	140	5	64	6.677E+00	86	278	75	RIRYVQYT----DSMFFSPITPYQRAWEALNRYKGVDPGVLSGRTIIEARERDIEKIAKIEVDCE	HLLSCAYVFKGYHSEE-----CVKEIWDSLEEYPGIFADDKGSSITLSTKNGDEEYLHSSMMECI	-26.513,-7.027,10.058,-23.348,-7.939,8.792,-20.738,-5.827,9.902,-18.051,-6.405,7.562,-15.094,-5.379,9.175,-12.934,-4.283,6.650,-9.503,-3.737,7.950,-7.923,-0.707,6.429,-4.510,0.759,6.924,-3.067,3.950,5.587,0.625,3.954,4.621,1.971,7.390,4.437,5.234,8.027,2.535,7.260,10.604,4.219,9.368,12.838,2.069,9.664,13.205,-1.523,8.733,10.190,-3.447,8.340,10.303,-6.968,4.850,9.732,-8.355,6.370,7.039,-10.443,7.7…	FYILHLLSCAYVFKGYHSEECVKEIWDSLEEYPGIFADDKGSSITLSTKNGDEEYLHSSMMECIKKVLGDEYEWC
job.pdb	MGYP001553013976.pdb.gz	13.400	67	42	5	77	133	5	65	6.677E+00	86	278	76	AGDRIRYVQYT---DSM--FFSPITPYQRAWEALNRYKGV-DPGVLSGRTIIEARER----DIEKIA	SGNQDKSLVLDITGMSCDHCVARVR------KAIDSTAGVRGSDVAVGRAKVTFDPAEVSAEEIAAA	29.437,14.200,-14.277,26.119,12.920,-14.690,24.671,12.645,-11.261,22.932,9.592,-11.086,19.458,10.415,-10.465,18.968,8.035,-7.745,15.635,6.661,-7.876,14.335,8.289,-4.918,11.992,6.009,-3.263,9.035,7.874,-1.806,7.072,7.135,1.299,3.331,7.160,1.604,0.881,6.664,4.414,-2.479,5.057,3.601,-5.548,5.235,5.730,-7.405,2.016,5.328,-10.954,1.296,6.514,-12.623,-2.022,7.414,-9.632,-3.747,8.841,-10.326,-5.491,12.1…	MTVPSGNQDKSLVLDITGMSCDHCVARVRKAIDSTAGVRGSDVAVGRAKVTFDPAEVSAEEIAAAVTRVGYPAHAA
job.pdb	MGYP001604565893.pdb.gz	13.900	79	54	6	81	152	8	79	6.677E+00	86	278	79	IRYVQYTDSMFFSPITPYQRAWEALNRYKGVD-PGVL--SGRTIIEARER----DIEKIAKIEVDCELYDTARTGLRGR	ATHTTLRAEGFSCP-SCVEKIEARVGRMDGVSAVKVHFASGRIEVDHDPARSSVEDLVAAVAK---AGY---TAAPSAF	-22.902,-18.764,-17.947,-19.395,-17.694,-17.565,-19.415,-16.057,-14.245,-16.897,-13.465,-14.775,-15.952,-13.159,-11.145,-14.287,-9.805,-11.093,-13.377,-9.597,-7.508,-11.037,-6.791,-7.944,-11.379,-4.088,-5.337,-9.802,-0.725,-5.325,-8.797,0.310,-1.797,-7.271,3.488,-0.555,-5.195,3.695,2.637,-3.725,6.665,4.304,-0.322,6.496,5.993,1.638,9.083,7.927,5.247,9.631,8.662,6.916,9.262,5.334,10.082,11.198,5.56…	MSTIDTTATHTTLRAEGFSCPSCVEKIEARVGRMDGVSAVKVHFASGRIEVDHDPARSSVEDLVAAVAKAGYTAAPSAF
job.pdb	MGYP001949889505.pdb.gz	8.800	90	65	7	80	162	5	84	6.677E+00	86	278	84	RIRYVQYTDSMFFSPITPYQRAWEALNRYKGV-DPGVLSGRTIIEARERDIEKIAKIEV------DCELYDTARTGLRGRTVHGHAVRLD	TITLLTLAGNLSSERVTKRE-VFDVFHRFGRLAQISLKNAYGFVQYHTVAEGQ---AAMLGAQGIELGGR---R--IR-RSPWTHSLFLR	-15.211,-12.206,-10.380,-15.122,-12.922,-6.821,-16.453,-9.671,-5.031,-13.230,-9.381,-3.158,-13.492,-7.147,-0.441,-10.642,-5.063,-1.214,-9.086,-2.672,1.179,-7.167,-0.126,-0.578,-4.290,1.717,0.748,-3.863,4.927,-1.026,-0.441,6.088,-1.300,-0.458,9.733,-1.615,2.552,11.429,-2.783,4.999,11.955,-5.366,4.999,8.375,-6.226,6.119,8.897,-9.507,6.594,5.751,-11.382,9.916,7.138,-12.117,10.941,6.984,-8.692,9.098,…	MPPTTITLLTLAGNLSSERVTKREVFDVFHRFGRLAQISLKNAYGFVQYHTVAEGQAAMLGAQGIELGGRRIRRSPWTHSLFLR
job.pdb	MGYP000001345719.pdb.gz	14.700	102	54	7	80	168	4	85	6.677E+00	86	278	85	RIRYVQYTDSMFFSPITPYQRAWEALNRYKGVDPGVLSGRTIIEA----------RERDI---EKIAKIEVDCELYDTARTGLRGRTVHGHAVRLDKDGMMF	IIGRIRTESASATCV-----AGALAPDNLPGMATAAEGATVVFAIDGTALRTVTATVDDYLMNLAMAE-EV-CSLG--------GRP-----ERYDASGRMT	-19.724,-13.647,7.088,-19.193,-10.043,6.735,-16.520,-9.038,4.542,-14.746,-5.775,4.710,-13.253,-4.589,1.527,-11.440,-1.336,0.880,-8.908,0.629,-1.006,-6.584,3.399,0.170,-4.790,5.646,-2.233,-2.162,8.124,-1.316,-0.032,10.454,-3.308,3.624,9.881,-3.124,6.576,11.376,-4.855,8.455,8.124,-4.242,5.653,5.702,-4.857,7.829,2.920,-6.196,10.316,3.220,-3.352,7.512,3.312,-0.748,5.636,0.329,-2.195,8.841,-1.627,-2.3…	MIGIIGRIRTESASATCVAGALAPDNLPGMATAAEGATVVFAIDGTALRTVTATVDDYLMNLAMAEEVCSLGGRPERYDASGRMT
job.pdb	MGYP003571247334.pdb.gz	15.300	65	44	3	81	138	6	66	6.677E+00	86	278	86	IRYVQYTDSMFFSPITPYQRAWEALNR-----YKGVDPGVLSGRTIIEARERDI--EKIAKIEVD	YNYTGYMSFK----ADPNKQTWELIDKALDEAKISHTRAFCNGNLEICCDQRYEVDKLLRHIEIT	22.791,17.620,-12.722,21.911,14.812,-10.410,19.059,13.065,-11.848,17.207,11.631,-9.153,14.851,8.834,-9.231,11.937,8.728,-6.899,9.871,6.147,-5.273,6.410,6.585,-4.071,5.387,5.201,-0.779,1.755,4.805,0.226,0.513,4.280,3.696,-2.612,2.670,5.049,-3.451,2.940,8.667,-5.762,0.728,10.720,-7.603,1.566,13.964,-6.436,-1.620,15.390,-3.879,-4.157,14.452,-5.294,-6.253,11.631,-6.058,-9.857,12.361,-4.697,-12.871,10…	MANYTYNYTGYMSFKADPNKQTWELIDKALDEAKISHTRAFCNGNLEICCDQRYEVDKLLRHIEITLQKNYNGYVLDTTILRTRKL
job.pdb	MGYP000372963197.pdb.gz	13.700	87	50	7	80	150	11	88	6.677E+00	86	278	89	RIRYVQYTD---SMFFSPITPYQRAWEALNRYKGVD---PGVLS--GRTIIEARERDIEKIAKIEVDCELYDTA--------RTGLR	TTITVKVTGVGCSSDVRSIG------DMVEKLEGVTACEVEKRGATTRFSVSYN-PDIACTDDIYS--AIEDTPGCKNPNDRPYRVK	-34.783,-17.658,12.039,-32.886,-14.588,12.720,-30.291,-14.246,10.004,-27.721,-11.785,11.286,-25.712,-10.489,8.327,-22.664,-9.125,9.729,-21.393,-6.319,7.656,-17.808,-6.695,7.524,-16.341,-3.608,8.828,-14.009,-2.198,6.292,-11.223,-0.357,8.077,-9.175,2.361,6.438,-5.564,3.001,7.553,-2.992,5.455,6.427,0.446,3.924,5.743,3.582,6.111,5.453,6.143,4.705,3.050,9.752,5.788,2.287,11.827,4.804,-0.679,9.237,5.82…	MLQAQAVADVTTITVKVTGVGCSSDVRSIGDMVEKLEGVTACEVEKRGATTRFSVSYNPDIACTDDIYSAIEDTPGCKNPNDRPYRVKM
job.pdb	MGYP003432240347.pdb.gz	16.900	71	44	3	81	150	11	67	6.677E+00	86	278	91	IRYVQYTDSMFFSPITPYQRAWEALNRYKGV-DPGVLSGRTIIEARERDIEKIAKIEVDCELYDTARTGLR	ILEIELC------GIYPEKVLDLCANNKISIWNIRFVKGKISCFITVRDFKKLPKIFKKQ--------GVR	18.713,-5.304,-5.531,15.293,-5.155,-4.180,15.389,-1.617,-3.524,16.381,-0.686,-7.073,13.592,-2.865,-8.455,11.115,-1.054,-6.272,12.296,2.303,-7.442,11.684,1.277,-11.049,8.255,0.040,-10.237,7.495,2.944,-7.849,6.978,3.208,-4.191,3.840,4.486,-2.512,3.374,5.360,1.100,-0.180,4.441,2.120,-2.378,4.749,5.207,-5.119,2.220,5.986,-7.953,2.725,8.461,-11.122,0.788,9.380,-9.475,-2.533,9.806,-7.337,-4.108,12.400,…	MLFLYRLFVGILEIELCGIYPEKVLDLCANNKISIWNIRFVKGKISCFITVRDFKKLPKIFKKQGVRLHITKKQGLPFFVDRYKHRFGIVA
job.pdb	MGYP000149633095.pdb.gz	10.700	84	55	4	81	151	13	89	6.677E+00	86	278	92	IRYVQYTDSMF-----FSPITPYQRAWEALNRYKGVDPGVLSGRTIIEAR--------ERDIEKIAKIEVDCELYDTARTGLRG	KLFREFEFGTYQEGVDFA----VRVAAQAEERGHHPDLHIYFRKVRVNFFTHDAGGVTQADIDGARAVDT---LLPAPDTQAQA	-0.377,13.462,-12.532,-2.794,13.182,-9.830,-2.316,11.195,-6.712,-4.874,8.518,-6.161,-7.457,9.408,-3.497,-6.221,8.920,-0.007,-2.550,8.675,-0.889,-0.087,11.293,0.262,3.232,12.339,-0.876,6.098,12.995,1.560,9.827,13.190,0.875,9.669,11.617,-2.545,7.436,8.785,-1.534,3.827,8.064,-1.975,2.121,6.540,1.025,-1.174,5.432,2.531,-2.081,3.853,5.832,-4.737,1.186,6.279,-6.308,0.216,9.560,-7.869,-3.148,10.417,-9.9…	MGLPDGWYGDDGKLFREFEFGTYQEGVDFAVRVAAQAEERGHHPDLHIYFRKVRVNFFTHDAGGVTQADIDGARAVDTLLPAPDTQAQAAQD
job.pdb	MGYP000737018729.pdb.gz	20.900	62	38	5	80	134	4	61	6.677E+00	86	278	92	RIRYVQYTD----SMFFSPITPYQRAWEALNRYKGVDP---GVLSGRTIIEARERDIEKIAK	KVAIHCYKVKKGQEMNTAQ-AIAQRAN--ISNYD-IKAIVVTEISGYIFIEGSSRDVNKCTE	-17.253,-1.988,13.600,-17.641,-1.150,10.028,-14.706,-2.284,8.112,-15.008,0.577,5.918,-12.896,0.398,2.861,-10.687,3.420,2.461,-7.619,4.500,0.566,-4.534,4.578,2.712,-1.362,6.443,1.827,1.987,4.902,2.849,5.431,6.273,2.703,7.895,3.791,1.353,11.561,3.831,0.562,12.047,5.758,-2.627,12.554,3.490,-5.609,10.993,0.574,-3.869,7.366,1.383,-4.611,6.716,-1.386,-7.111,8.553,-3.967,-5.088,6.602,-2.971,-2.019,3.340…	MLNKVAIHCYKVKKGQEMNTAQAIAQRANISNYDIKAIVVTEISGYIFIEGSSRDVNKCTEGMQYVRQLLGQVTIDELERQLIPTPVITGLK
job.pdb	MGYP002652105840.pdb.gz	15.300	91	61	5	58	136	1	87	6.677E+00	86	278	94	MEEPDCAVRQIVKPTEGAAAGDRIRYVQYTDSMFFSPIT---PYQRAWEALNRYKGV---DPGVLSG---RTIIEAR---ERDIEKIAKIE	MVTTSATAAFIASASSGPRTRSAANASTFTVT----GMTCGNCVKHVTEELTEIDGVTDVAVDLVAGGDSPVTITTEGPVTQDAIAAAVDE	-68.992,-24.427,0.101,-65.973,-24.313,2.134,-63.738,-21.753,0.311,-60.260,-22.396,1.285,-58.838,-19.320,2.061,-55.261,-19.440,2.738,-53.249,-16.839,1.112,-49.736,-17.548,1.389,-47.860,-15.027,3.040,-44.219,-15.394,2.681,-42.530,-12.558,4.107,-38.671,-12.849,3.973,-37.292,-10.567,6.429,-33.747,-9.805,5.466,-32.217,-8.518,8.615,-29.362,-6.488,7.685,-27.592,-6.810,10.893,-25.402,-3.906,11.538,-22.82…	MVTTSATAAFIASASSGPRTRSAANASTFTVTGMTCGNCVKHVTEELTEIDGVTDVAVDLVAGGDSPVTITTEGPVTQDAIAAAVDEAGYTVTF
job.pdb	MGYP002234385307.pdb.gz	13.100	76	60	3	63	136	16	87	6.677E+00	86	278	95	CAVRQIVKPTEGAAAGDRIRYVQYTDSMFFSPITPYQRAWEA--LNRYKGVDPGVLSGRTIIEARERDIEKIAKIE	CPIMDV--PSNAIEREDGWRAFRIQGDWIFLA--GVLAKLSALLAEKGIGIFAISTFNTDYILTKEENFSFALEIL	7.550,8.460,9.750,6.733,6.701,6.532,6.883,8.907,3.474,7.095,8.101,-0.247,7.619,10.411,-3.141,7.363,9.285,-6.796,7.757,11.299,-9.852,6.521,10.455,-13.351,6.119,12.343,-16.488,2.605,13.202,-15.579,2.753,13.930,-11.960,4.458,13.855,-8.549,2.798,11.567,-6.064,3.227,11.488,-2.319,2.369,9.166,0.558,2.658,10.987,3.819,1.161,11.398,7.204,-2.149,13.139,7.092,-0.680,16.073,8.881,1.926,16.619,6.236,-0.254,1…	KFCFIGKTDEEISLVCPIMDVPSNAIEREDGWRAFRIQGDWIFLAGVLAKLSALLAEKGIGIFAISTFNTDYILTKEENFSFALEILSQSGYQVI
job.pdb	MGYP000310944810.pdb.gz	9.000	100	70	7	56	152	2	83	6.677E+00	86	278	102	EEMEEPDCAVRQIVKPTEGAAAGDRIRYVQYTDSMFFSPITPYQRAWEALNRYK--GVDPGVLSGRTII-EARERDIEKIAKIEVDCELYDTARTGLRGR	EHFVKREVPVEKKDYQ---PELHGEPVALSLWVDL--------SMAFRVYDEFRKGSIE-RRKDGFYIQVEVPKSD-WMYAYFFGF-----GDCLEVLGP	-19.455,-47.033,-18.193,-22.016,-46.069,-15.628,-20.809,-44.971,-12.409,-19.172,-41.935,-12.364,-21.288,-39.285,-10.838,-19.799,-35.865,-10.763,-20.134,-34.375,-7.439,-21.083,-30.843,-7.601,-18.925,-28.968,-5.393,-20.517,-25.861,-4.255,-17.694,-23.583,-4.296,-19.131,-20.484,-3.546,-16.452,-18.518,-2.450,-15.660,-16.352,-5.288,-15.724,-13.055,-4.357,-13.546,-11.821,-1.778,-11.809,-8.906,-3.462,-10…	EEHFVKREVPVEKKDYQPELHGEPVALSLWVDLSMAFRVYDEFRKGSIERRKDGFYIQVEVPKSDWMYAYFFGFGDCLEVLGPEDVRHGFFRYLKHIAKKYK
job.pdb	MGYP001413587433.pdb.gz	12.900	62	47	4	81	137	25	84	6.677E+00	86	278	102	IRYVQYTDSMFFSPITPYQRAWEALNR----YKGV-DPGVLSGRTIIEARERDIEKIAKIEV	MVRLAMNSGAEQM-VRPADVVGFILNETGMSRESLGAIHILPTMTLFDVREES-AKPLMADL	-16.588,13.374,16.244,-18.080,14.013,12.657,-20.362,11.298,11.784,-19.883,12.406,8.249,-18.949,9.337,6.224,-15.774,10.962,4.989,-14.507,8.565,2.611,-10.925,8.300,3.354,-9.308,10.793,1.229,-5.863,9.894,0.473,-4.266,13.210,0.025,-0.740,13.335,-0.345,0.272,16.779,-0.794,3.120,15.576,-2.691,2.308,13.971,-5.927,5.738,12.740,-6.095,5.003,10.599,-3.271,1.799,9.148,-4.661,3.486,7.272,-7.491,5.715,4.332,-…	GGERGTRPVFHSRNEVTAQSHETGMVRLAMNSGAEQMVRPADVVGFILNETGMSRESLGAIHILPTMTLFDVREESAKPLMADLRGKRFKGRKLVVGFASEA
job.pdb	MGYP001180490288.pdb.gz	15.400	84	42	5	80	150	8	75	6.677E+00	86	278	106	RIRYVQYTDS---------MFFSPITPYQRAWEALNRYKGVDP-GVLSGRTIIEAR---ERDIEKIAKIEVDCELYDTARTGLR	MPVQYTLTIDGMTCGHCIRTVSST----------LGDVPGVTVRSVAVGSAEIEAPDGLTVAAALAALDKVGY------SSRVR	-8.584,-23.532,-24.935,-6.448,-21.617,-22.641,-8.831,-19.224,-21.286,-6.760,-16.334,-20.200,-8.925,-14.470,-17.949,-7.866,-10.973,-17.852,-8.686,-9.206,-14.741,-8.610,-5.582,-15.084,-6.551,-3.988,-12.376,-8.326,-1.564,-10.127,-6.652,1.447,-8.624,-6.796,1.935,-4.877,-5.751,4.855,-2.716,-4.552,3.890,0.734,-4.264,6.035,3.787,-1.398,4.893,5.900,-0.731,5.872,9.499,2.615,6.167,11.199,4.736,7.349,8.352,…	MNITTHTMPVQYTLTIDGMTCGHCIRTVSSTLGDVPGVTVRSVAVGSAEIEAPDGLTVAAALAALDKVGYSSRVRDSKTLPAQGPVAPKPCCDSGDRDDLRRGCCG
job.pdb	MGYP000482182823.pdb.gz	16.300	104	63	6	55	138	4	103	6.677E+00	86	278	106	LEEMEEPDCAVRQIVKPTEGAAA------GDRIR-----YVQ-YTDSMFFSPITPYQRA--WEALNRYKGVDPGVLSGRTIIEARERDIE------KIAKIEVD	LADREWPEQP----AKLDDEAAAELATDLSAAWRRTEEETLVGEFDFEDFETALAFTQAVGELAENLWHHPELYLTWGEARVTLTTHDVGGLSEYDFIMAARID	7.176,-12.647,15.368,6.036,-12.687,12.024,5.752,-9.275,10.787,2.648,-8.161,8.789,4.998,-8.233,5.764,5.726,-11.973,6.349,2.118,-13.045,6.658,0.861,-15.557,4.178,-1.504,-14.234,1.578,-5.067,-15.127,2.650,-7.092,-17.318,0.339,-10.025,-14.995,0.404,-10.422,-11.347,1.337,-12.693,-10.298,4.149,-13.647,-6.815,5.017,-12.023,-5.625,8.209,-13.856,-3.830,10.966,-12.382,-0.656,12.430,-10.765,-2.464,15.308,-9…	MSTLADREWPEQPAKLDDEAAAELATDLSAAWRRTEEETLVGEFDFEDFETALAFTQAVGELAENLWHHPELYLTWGEARVTLTTHDVGGLSEYDFIMAARIDQLA
job.pdb	MGYP001010196116.pdb.gz	14.800	108	56	7	46	136	4	92	6.677E+00	86	278	108	EEYKSIHPPLEEMEEPDCAVRQIVKPTEGAAAGDRIRYVQYTDSMFFSPITPYQ---------RAWEALNRYKGVDPGVLSGRTIIEAR--------ERDIEKIAKIE	QHYTTLT-EAQ-------AAAQ---APEGWFVGDGELSAGYRTG------SMIKGLDFVNRVVIAAEAVNHH--PDVELSYGVVGFTLSTHATGGLTTADVGLAQTIS	14.330,-2.486,-16.646,11.339,-1.611,-18.754,11.034,1.915,-20.136,8.123,2.584,-18.018,6.667,5.832,-18.364,5.676,7.277,-15.147,3.392,10.177,-14.639,4.547,12.089,-11.579,2.154,13.372,-9.102,2.396,16.079,-6.520,1.609,15.021,-2.978,-1.654,16.890,-3.270,-2.555,15.069,-6.483,-1.593,11.682,-4.953,-3.686,12.385,-1.824,-6.725,13.332,-3.870,-6.570,10.033,-5.791,-5.532,7.718,-2.923,-7.969,5.253,-1.353,-9.400…	MGDQHYTTLTEAQAAAQAPEGWFVGDGELSAGYRTGSMIKGLDFVNRVVIAAEAVNHHPDVELSYGVVGFTLSTHATGGLTTADVGLAQTISEIATARGLTPEPLDTD
job.pdb	MGYP000252091767.pdb.gz	8.600	93	73	5	46	132	1	87	6.677E+00	86	278	111	EEYKSIHPPLEEMEEPDCAVRQIVKPTEGAAAGDR---IRYVQYTDSMFFSPITPYQRAWEALNRYKG---VDPGVLSGRTIIEARERDIEKI	DAPRSV-PSADGGETPGP----VISPPRFRGSDELAPGMARLYLNLGR-KDGAAERDVLELLSTHATMSSPPELDIMNTHTYINVPADDAVRV	-20.800,12.261,29.285,-19.772,8.611,29.152,-17.954,7.304,26.089,-20.697,5.569,24.306,-19.303,2.425,22.871,-21.176,2.087,19.734,-22.581,-1.241,19.740,-22.045,-3.059,16.738,-24.704,-4.816,15.238,-23.124,-7.685,16.459,-22.698,-6.690,19.802,-19.142,-6.815,19.626,-16.999,-4.063,20.753,-14.858,-3.944,17.886,-11.525,-3.256,19.433,-11.073,-0.119,17.928,-8.249,-0.544,15.505,-5.477,-0.841,17.878,-3.524,1.6…	DAPRSVPSADGGETPGPVISPPRFRGSDELAPGMARLYLNLGRKDGAAERDVLELLSTHATMSSPPELDIMNTHTYINVPADDAVRVCEALTGKELAGRALVCEPAKPRRR
job.pdb	MGYP001146790165.pdb.gz	15.400	84	47	6	80	153	6	75	6.677E+00	86	278	112	RIRYVQYT-DSM----FFSPITPYQRAWEALNRYKGVD-PGVLSGRTIIEARE----RDIEKIAKIEVDCELYDTARTGLRGRT	AIATLELAIDGMSCDACV------QRVKTAVGAIAGVEAVDARIGGVRVEYYAQAASREGIEAAIRELG--------YAVADEP	-23.285,-5.973,5.964,-22.880,-5.536,9.645,-22.969,-1.881,10.371,-20.297,-2.282,12.734,-17.686,-2.710,10.247,-15.609,0.305,10.496,-13.692,1.220,7.398,-10.273,2.535,8.297,-8.130,4.707,6.069,-4.387,4.186,5.985,-1.774,6.200,4.117,1.792,5.042,3.771,4.881,6.540,2.263,6.658,3.969,0.240,10.211,4.095,-0.876,11.634,2.254,-3.867,8.886,2.692,-6.349,10.190,4.145,-9.511,7.686,3.317,-12.207,4.072,2.425,-12.987,…	MNPDEAIATLELAIDGMSCDACVQRVKTAVGAIAGVEAVDARIGGVRVEYYAQAASREGIEAAIRELGYAVADEPGREGPPHGFLAGIARTNQALFGNRRLDCCTLNHPPHG
job.pdb	MGYP001806071450.pdb.gz	12.000	75	46	7	70	135	35	98	6.677E+00	86	278	113	KPTEGAAAGDRIRYVQ-YTDSMFFSPITPYQ------RAWEALNRYKGVDPGVLSGRTIIEARERDIEK--IAKI	DLVDG-------HHLHKAWTFQDFSS--ALDWVGHAGAICE-KQGHH-ADFKLGWGYAEAITYTHQSEGLTRADI	16.974,-18.474,-8.877,14.184,-17.352,-6.634,12.272,-15.284,-9.007,10.398,-13.285,-6.646,6.995,-13.859,-7.958,7.079,-10.215,-7.873,9.052,-10.563,-10.838,6.615,-12.471,-12.454,4.103,-10.130,-12.138,5.740,-7.052,-12.103,3.580,-4.981,-14.047,5.488,-3.241,-16.636,4.659,-0.268,-14.761,6.632,-1.431,-12.073,9.486,-1.003,-14.210,9.099,2.430,-14.393,11.223,5.235,-13.241,11.028,6.197,-9.692,8.789,9.131,-9.1…	MMVLADQVNSSPEDIGANLTPDEIKDSLGSLPGWDLVDGHHLHKAWTFQDFSSALDWVGHAGAICEKQGHHADFKLGWGYAEAITYTHQSEGLTRADITLATELDSIEGADMS
job.pdb	MGYP000986566734.pdb.gz	13.100	122	80	7	27	136	2	109	6.677E+00	86	278	117	LRDIPEEDIVRLLAHRAPGEEYKSIHPPLEEMEEPDCAVRQIV--KPTEGAAAGDRIRYVQYTDSMFFSPITPYQR--AWEALNRYKGVDPGVLSGRTIIE--------ARERDIEKIAKIE	KPALTRQQLVSRKSRPMEGERAYTD----SEI---EVQLSELAGWSFRDG----AIERTYAFRDYHDTIA---FVNALAWMVHSEDHHPDLQVGYNRCAVRWNTHSVGGVSENDFVCAAKSD	2.423,15.894,-15.148,0.597,12.778,-15.916,-2.947,12.437,-14.890,-3.449,10.446,-11.833,-4.247,6.821,-12.393,-7.641,5.986,-10.994,-7.881,3.529,-8.104,-9.339,1.009,-10.491,-6.501,1.493,-12.932,-3.931,1.098,-10.123,-5.578,-2.161,-8.838,-5.548,-3.607,-12.361,-1.849,-2.883,-12.950,1.108,-5.171,-12.179,4.033,-3.972,-9.939,6.742,-4.933,-12.351,9.701,-3.106,-13.248,8.199,-0.951,-15.662,10.941,-0.008,-17.8…	MKPALTRQQLVSRKSRPMEGERAYTDSEIEVQLSELAGWSFRDGAIERTYAFRDYHDTIAFVNALAWMVHSEDHHPDLQVGYNRCAVRWNTHSVGGVSENDFVCAAKSDAVFARALG
job.pdb	MGYP003342923640.pdb.gz	13.600	88	54	8	81	155	28	106	6.677E+00	86	278	117	IRYVQYTDSMFFSPITPYQRA--WEALNRYKGV-DPG--VLSGRTIIEARERDI-EKIA--KIEV-----DCELYDTARTGLRGRTVH	RSRVALMLSGPDCP---ALRDKVTAALQQQTGVLHVDADLMPDHVLIDSDRQDLTDEFLAAAANTAIAGNRC------RAEVMKSCIT	-6.262,20.158,-21.134,-7.750,18.961,-17.773,-7.811,15.162,-17.485,-11.059,14.560,-15.725,-10.382,10.899,-15.857,-8.392,10.625,-12.839,-10.984,11.167,-10.453,-13.220,8.683,-11.908,-10.632,6.238,-11.738,-9.761,6.977,-8.349,-13.272,6.376,-7.409,-13.476,3.238,-9.099,-10.515,2.050,-7.412,-11.762,2.997,-4.248,-15.013,1.391,-5.045,-13.359,-1.815,-5.974,-11.400,-1.827,-3.029,-14.488,-1.417,-1.017,-16.424…	MLNKPAILLAGLALFMSIHESARADSDRSRVALMLSGPDCPALRDKVTAALQQQTGVLHVDADLMPDHVLIDSDRQDLTDEFLAAAANTAIAGNRCRAEVMKSCITAEPPSPHTHTP
job.pdb	MGYP000706996173.pdb.gz	16.500	109	69	7	46	149	6	97	6.677E+00	86	278	123	EEYKSIHPPLEEMEEPDCAVRQIVKPTEGAAAGDRIRYVQYTDSMFFSPITPYQRAWEALNRYKGVDPG---VLSGRTIIE--ARERDIEKIAKIEVDCELYDTARTGL	EAGTLDEPP--FQVRAAFDVRSYLGKAPWELGSGPVTTVRVRFAF------PESRW--VLNRRMG-RPVEPVLDDGGAILEFDTRDRAALLRWLLSLR------RQATV	-14.045,-28.052,-10.240,-10.986,-28.246,-12.036,-8.962,-26.886,-9.340,-10.088,-28.995,-6.732,-7.700,-31.716,-6.255,-9.300,-33.304,-3.146,-12.535,-32.952,-1.113,-13.051,-34.294,2.222,-15.144,-33.835,5.332,-13.876,-32.280,8.528,-14.956,-33.950,11.832,-14.353,-30.702,13.491,-17.081,-28.546,14.807,-18.221,-26.009,12.206,-16.610,-22.574,12.214,-18.493,-20.266,14.514,-19.094,-16.922,12.956,-18.320,-14.…	MDRTREAGTLDEPPFQVRAAFDVRSYLGKAPWELGSGPVTTVRVRFAFPESRWVLNRRMGRPVEPVLDDGGAILEFDTRDRAALLRWLLSLRRQATVLEPQDVAAELDDLRRRVASLYEAHSA
job.pdb	MGYP002404112878.pdb.gz	16.600	72	53	4	81	150	58	124	6.677E+00	86	278	140	IRYVQYTDSMFFSPITPYQRAWEALNRYKG-VDPGVLSGRTIIEARERDIEK-IAKIEVDCELYDTARTGLR	WKHNLIVP---IPPIKPVDVAQAFGNIKEMIEALTVGHSAVYQGISIKEMGKTTATQIVGTPLY--KQITIR	-1.214,-10.550,5.102,-3.850,-10.139,2.469,-7.442,-11.193,2.392,-10.272,-10.868,-0.116,-13.776,-11.225,1.040,-17.339,-10.109,0.465,-19.048,-7.747,2.839,-22.281,-5.910,2.983,-20.481,-3.274,4.907,-19.292,-0.493,2.796,-17.487,1.512,5.387,-13.869,0.565,4.848,-12.456,2.420,7.816,-15.018,0.840,10.095,-14.220,-2.615,8.650,-10.530,-2.085,9.002,-10.922,-1.110,12.669,-13.150,-4.093,13.312,-10.644,-6.539,11.…	GNIIFQSADVDQIRLGTHISKAISKTFSLTVPCVVLSSNEWEDIVMNAPKWWGNNEAWKHNLIVPIPPIKPVDVAQAFGNIKEMIEALTVGHSAVYQGISIKEMGKTTATQIVGTPLYKQITIRNYNTVIRLHALAKENT
job.pdb	MGYP003612965998.pdb.gz	13.700	109	83	3	66	170	45	146	6.677E+00	86	278	151	RQIVKP----TEGAAAGDRIRYVQYTDSMFFSPITPYQRAWEALNRYKGVDPGVLSGRTIIEARERDIEKIAKIEVDCELYDTARTGLRGRTVHGHAVRLDKDGMMFDA	KEIIKNYRLVVDYEKLGYQI-KAFVNISLNTDNKSDFIELVKAIPNVLEVDNITGNYDFILKVLFKDVHDLERFLIKLKPFGSTNTNIVFTT------QVENRGMIHDE	3.727,16.638,-13.981,7.012,16.488,-15.919,8.978,13.518,-15.216,11.989,13.080,-17.438,13.755,9.807,-18.239,16.259,10.334,-15.450,13.443,10.824,-12.947,11.901,7.585,-14.075,15.148,5.744,-13.774,15.744,7.086,-10.242,12.173,6.120,-9.232,12.730,2.643,-10.551,15.940,2.312,-8.501,14.353,3.795,-5.308,11.358,1.477,-5.574,13.622,-1.537,-5.298,15.795,-0.009,-2.685,14.826,3.293,-1.120,18.130,3.493,0.661,20.3…	MNLDSIDIKILNILQKNSREPLKSIAEQCFISSPSVSAHIQKLEKEIIKNYRLVVDYEKLGYQIKAFVNISLNTDNKSDFIELVKAIPNVLEVDNITGNYDFILKVLFKDVHDLERFLIKLKPFGSTNTNIVFTTQVENRGMIHDETGFED
job.pdb	MGYP002642136292.pdb.gz	12.000	100	73	5	57	153	55	142	6.677E+00	86	278	161	EMEEPDCAVRQIVKPTEGAAAGDRIRYVQYTDSMFFSPITPYQRAWEALNRYKGVDPGVL-SGRTIIE--ARERDIEKIAKIEVDCELYDTARTGLRGRT	DECFEEKVLLNADIPGSFGVISGDEFRVVARVSPNAST---YVRE---RTWSNDQKITDLPNGGIEIEFTSTSQPETIAWVLGF------SGEVKLLSPT	16.878,0.631,-17.071,15.325,-2.574,-18.228,12.329,-3.379,-16.075,10.613,-6.755,-15.835,6.865,-6.469,-15.777,4.925,-8.364,-13.046,2.006,-9.197,-15.300,3.546,-10.037,-18.745,7.074,-11.068,-17.803,8.267,-8.759,-20.597,11.334,-6.491,-20.441,10.612,-2.908,-21.129,13.198,-0.158,-21.391,12.453,2.696,-18.918,13.985,6.132,-18.741,13.899,7.087,-15.020,15.047,9.898,-12.768,15.973,8.225,-9.510,14.832,10.246,…	CEYKSKTTGDMKPLRLRPLKLVAYREGLYLLYDNESIDKPRMMPIQRIKNLNLLDECFEEKVLLNADIPGSFGVISGDEFRVVARVSPNASTYVRERTWSNDQKITDLPNGGIEIEFTSTSQPETIAWVLGFSGEVKLLSPTSLRAEIQKRLEIMLGYYIE
job.pdb	MGYP000143640174.pdb.gz	16.200	86	64	6	71	153	41	121	6.677E+00	86	278	165	PTEGAAAGDRIRYVQYTDSMFFSPITPYQRAWEALNRYKGV-DPGVLSGRTIIEARERD--IEKIAKIEVDCELYDTARTGLRGRT	GETGSVSF-QFDRVGEIRY-AADVADPEAMLEAAIE--AGAEDCQSSEEGHEIRCAPDDLNTVREA-LEERLGPPEEARLGWRAQV	-4.592,1.053,-14.367,-1.525,-0.346,-12.781,2.176,0.178,-13.527,4.964,-1.937,-12.110,8.653,-1.219,-11.888,11.794,-1.170,-9.804,13.067,1.954,-8.124,16.529,2.622,-6.615,17.988,-0.245,-4.688,15.803,-2.763,-6.418,12.753,-1.622,-4.544,9.558,-3.009,-6.147,7.006,-0.296,-6.845,3.343,-0.661,-7.860,1.671,2.468,-9.198,-2.172,2.534,-9.338,-3.644,5.117,-11.659,-7.024,6.398,-12.669,-6.762,8.152,-15.952,-8.653,9…	MRYEGYGPGGVAVIVETLTDNRNRTAAEVRAAFSKLGGSLGETGSVSFQFDRVGEIRYAADVADPEAMLEAAIEAGAEDCQSSEEGHEIRCAPDDLNTVREALEERLGPPEEARLGWRAQVAVPIDAHQAETLFRLLETLDDNDDVQRVVSNVEFDDAVLERLSA
job.pdb	MGYP001317630676.pdb.gz	12.900	93	57	7	75	150	68	153	6.677E+00	86	278	165	AAAGDR-------IRY----VQYTDSMFFSPITPYQRAWEALNRYKG-VDP-GVLSGRTIIEA----RERDIEKIAKIEVDCELYDTARTGLR	AAGAARPAYRSGRAVVVLMPEVRVEFESGQH----AAALRALGESKVPAEITDDAPDRLALRPRSGKGEDALDLANYIYEHIRP---AASSVR	-12.542,3.023,-9.406,-10.300,0.217,-10.240,-6.703,0.825,-9.388,-3.698,-0.698,-11.101,-0.045,-1.379,-10.462,2.894,-2.331,-12.734,4.985,-5.478,-12.184,7.460,-6.916,-14.726,6.289,-4.432,-17.337,2.685,-5.619,-17.120,-0.345,-3.747,-15.814,-2.209,-5.567,-13.003,-5.662,-4.581,-11.723,-6.471,-3.934,-8.107,-10.156,-4.257,-7.140,-11.454,-2.976,-3.796,-11.843,-5.897,-1.356,-14.662,-4.374,0.711,-15.233,-7.72…	MARHFYAGGERHTLETAAEWLAIDTHAAAAAGLDREVAALTLESRLPGGIILVDRGACPDDLAARIDAAGAARPAYRSGRAVVVLMPEVRVEFESGQHAAALRALGESKVPAEITDDAPDRLALRPRSGKGEDALDLANYIYEHIRPAASSVRMLQIVPKPLRTR
job.pdb	MGYP001553413728.pdb.gz	9.500	73	50	3	83	152	81	140	6.677E+00	86	278	168	YVQYTDSMFFSPITPYQRAWEALNRYKGVDPGVLSGRTIIEARERDI---EKIAKIEVDCELYDTARTGLRGR	RSMVLVTSEEHPHFA----------MPGVAVAAEPYRLTLSLDTALAPVEKEVAAALTQLSLRD---IVIENP	18.457,22.216,-9.438,17.359,24.901,-11.758,13.689,24.027,-11.276,13.196,21.429,-13.896,9.833,20.951,-15.406,10.517,17.126,-15.275,12.895,15.187,-12.898,13.893,11.572,-13.784,15.365,9.372,-11.016,16.589,5.779,-11.328,16.277,3.995,-7.908,17.120,7.155,-5.919,16.803,5.489,-2.528,19.334,2.615,-3.101,22.138,2.775,-0.445,20.580,5.593,1.668,20.051,5.250,5.354,16.627,5.883,6.994,17.404,9.593,7.633,18.674,…	LHGPGVLLLDEPTIGLDVTAKAALRDHLGELSRAEGTTVLLTSHDTGDIERICDRVIVIDRGRLLLDAPLESLRRDFLQRRSMVLVTSEEHPHFAMPGVAVAAEPYRLTLSLDTALAPVEKEVAAALTQLSLRDIVIENPPLEDVIKAIYRQGAQPEPDRLKPEWPET
job.pdb	MGYP001202609798.pdb.gz	12.400	129	73	7	42	137	1	122	6.677E+00	86	278	175	RAPGEEYKSIHPPLEEMEEPDC-----------AVRQIVKPTEGAAAGDRIRYVQYTDSMFFS------PIT-------PYQRAW-----EALNRYKGVDPGVLS----GRTIIEARERDIEKIAKIEV	KPVGEVPNRVDP--SHVERPFRLRPAVLRTTQQAVASAWNLTIS-----PVSVFALSLNHHSASLDLRGRFAFSVEQISPALRGFCTALSSDLQQQQGAEAALLSTCNRTELYVAAPQRGAQGLVRPAL	-27.577,10.467,-38.388,-30.308,10.457,-35.976,-29.582,9.532,-32.333,-31.736,6.416,-31.547,-33.961,6.615,-28.467,-33.116,3.933,-26.019,-36.399,2.621,-24.472,-35.791,1.659,-20.902,-38.948,1.293,-18.996,-38.050,-0.463,-15.911,-41.392,-1.535,-14.509,-41.304,-0.299,-10.958,-43.782,-2.902,-9.994,-41.279,-5.485,-9.220,-40.232,-4.327,-5.966,-39.886,-7.594,-4.178,-41.476,-7.482,-0.845,-38.928,-6.982,1.680…	KPVGEVPNRVDPSHVERPFRLRPAVLRTTQQAVASAWNLTISPVSVFALSLNHHSASLDLRGRFAFSVEQISPALRGFCTALSSDLQQQQGAEAALLSTCNRTELYVAAPQRGAQGLVRPALEWMAQQGQVPADMLLNHTQVLESRDAARHAFRVASGLDSMVLGEPQILGQMKQ
job.pdb	MGYP001611607587.pdb.gz	15.700	38	29	1	147	184	42	76	6.677E+00	86	278	177	TGLRGRTVHGHAVRLDKDGMMFDALRRWSRGADGTVTY	FQVVFNKGLH---YKDKEGKWKDTDLNFKVADNGAVMD	69.755,-14.142,12.983,66.199,-15.296,12.605,64.795,-13.304,9.880,61.211,-13.044,10.739,59.494,-13.378,7.519,56.863,-10.891,7.760,54.336,-12.177,5.441,52.469,-9.225,4.521,49.200,-10.481,3.915,47.859,-8.197,1.416,44.379,-8.703,1.856,43.133,-7.661,-1.394,40.068,-6.238,-0.474,38.330,-6.643,-3.590,35.982,-4.007,-3.199,33.264,-5.352,-5.272,32.282,-2.077,-6.320,28.799,-2.942,-6.599,28.221,-0.686,-9.387,…	MIKKLILTFFLLLTIDLAFAEIELIERRTQNSKTFSKSDGKFQVVFNKGLHYKDKEGKWKDTDLNFKVADNGAVMDTSPYIKVNIGFGKVEVTSVTSGTGIRWLIGPILPTVSGRMVQFTKDKMVWKYITVNSGVKLQTIINSSLGEQIYSFGYELIGGKAVKFNDNNDIVGEGFII
job.pdb	MGYP003346419932.pdb.gz	12.000	100	70	7	57	152	80	165	6.677E+00	86	278	183	EMEEP-DCAVRQIVKPTEGAAAGDRIRYVQYTDSMFFSPITPYQRAWEALNRYKGVDP-GVLSGRTIIE--ARERDIEKIAKIEVDCELYDTARTGLRGR	AFTVPEDVDWDAQFSLDPNAWGPDPEIGVRIRVAD-------ALRPLL-ADAFDDWRPIERIGDDIVVEIPARHYE-STIIRLLSF-----GQHVQVLGP	10.927,-10.366,12.236,9.965,-8.835,15.548,6.991,-10.136,17.131,4.671,-7.267,18.097,3.327,-7.304,21.715,-0.213,-7.073,20.530,0.095,-10.108,18.202,-1.408,-12.609,20.718,-4.268,-10.341,21.600,-5.094,-9.735,17.957,-4.966,-13.498,17.224,-7.491,-14.125,19.951,-9.798,-11.406,18.592,-9.546,-12.924,15.061,-10.388,-16.341,16.482,-13.275,-15.084,18.574,-14.534,-12.696,15.838,-14.644,-9.790,18.164,-14.321,-6…	IRVPAILDDLQELVATRQCVRFTYNGKDRTVQPWRIGQWRDGWYLIALETDGTKPKRFALDRIQPSGTDDTLATVGRPGAFTVPEDVDWDAQFSLDPNAWGPDPEIGVRIRVADALRPLLADAFDDWRPIERIGDDIVVEIPARHYESTIIRLLSFGQHVQVLGPPEFIERMRAWLAPQAEAR
job.pdb	MGYP003347187715.pdb.gz	15.300	91	63	6	64	150	77	157	6.677E+00	86	278	209	AVRQIVKPTEGAAAGDRIRYVQYTDSMFFSPITPYQRAWEALN-RYKGVDPGVLSGRTIIEA---RERDIEKIAKIEVDCELYDTARTGLR	AVVEQRPPGFGD-APDTYHSDAIFLMG----VTAA-EALRAFNPREGVDAVWPGTGVIYSQRLSAQRTRSRLNAVMSSPLYQ----SMTIR	1.626,3.683,9.635,0.962,2.027,6.380,0.830,-1.791,6.032,1.014,-3.845,2.950,0.013,-7.469,2.185,-0.066,-9.563,-0.909,-3.149,-10.734,-2.853,-5.151,-11.954,-0.206,-8.812,-11.771,0.367,-10.410,-8.850,2.011,-10.850,-10.489,5.203,-7.470,-10.926,6.305,-6.760,-7.770,7.833,-9.566,-7.009,9.789,-9.114,-3.873,11.723,-10.160,-6.017,14.670,-7.041,-8.187,14.593,-4.849,-5.112,14.752,-6.948,-3.657,17.634,-6.535,-7.…	YEITYGDWSSDVCSSDLLLDEGFTDVVTYIQSGNVLLSSAQRARAVGAVIEAMLTRRFRLDSDLIRVLVLTRAQLEAVVEQRPPGFGDAPDTYHSDAIFLMGVTAAEALRAFNPREGVDAVWPGTGVIYSQRLSAQRTRSRLNAVMSSPLYQSMTIRNWNTTTRLLAMLRGEDERPTPAASAAERRERAAHADDASDRDRKSTRLNSSH
job.pdb	MGYP001289271583.pdb.gz	10.100	99	79	4	58	156	1	89	6.677E+00	86	278	214	MEEPDCAVRQIVKPTEGAAAGDRIRYVQYTDSMFFSPITPYQRAWEALNRYKGVDPGVLSGRTIIEARERDIEKIAKIEVDCELYDTARTGLRGRTVHG	MLLCACWNFSCGKANS---PSEYP-AAVELVFKDEAA---VDSLMQAEIFKTRLEPFRWKNHLVFFGNATEVTRIAAEAGHLPLKD---KKLYTKPLYA	-19.846,-60.978,-0.562,-19.587,-57.641,-2.343,-16.764,-55.298,-1.434,-17.566,-51.616,-2.041,-14.420,-49.806,-2.660,-14.916,-46.310,-1.460,-12.673,-43.988,-3.214,-11.766,-41.199,-0.942,-11.479,-38.189,-2.997,-9.198,-36.088,-1.091,-10.202,-32.694,-2.007,-7.076,-30.894,-2.063,-7.720,-27.789,-0.542,-6.568,-25.357,-2.932,-4.175,-23.322,-1.183,-6.270,-20.683,-0.504,-4.739,-17.889,-1.936,-2.314,-17.115,…	MLLCACWNFSCGKANSPSEYPAAVELVFKDEAAVDSLMQAEIFKTRLEPFRWKNHLVFFGNATEVTRIAAEAGHLPLKDKKLYTKPLYAYDKTHHCQDTTTAATWRHYLLTANLVADTALQREYLRYHEKQFTEWPEVAQGFCHAGFQQLLVFREGRQLMLVISIPADRTLDELNPKTTEHNPRMVEWNQQMGRYQEGIAGTAPGEVWVFLEPF
job.pdb	MGYP001603763492.pdb.gz	14.700	68	48	4	80	139	79	144	6.677E+00	86	278	216	RIR----YVQYTDSMFFSPITPYQRAWE--ALNRYKGVDPGVLSGRTIIEARERDIEKIAKI--EVDC	STRMKLSSMLLRKNQFVRE--KLPKLFSMVDFEGGDTLRIFEVSKHIKIIIDEKLLASIKKIFREADI	32.468,20.455,-15.569,29.890,18.422,-14.037,29.492,15.029,-15.652,26.176,15.836,-17.382,25.630,12.125,-18.013,25.830,11.338,-14.262,23.527,14.243,-13.435,20.877,13.296,-16.049,21.146,9.656,-14.912,20.500,10.762,-11.321,17.462,12.819,-12.446,16.051,9.796,-14.338,16.827,7.447,-11.370,14.900,9.728,-9.035,11.814,9.816,-11.268,10.088,6.381,-11.538,7.609,7.697,-14.088,10.294,9.081,-16.422,12.297,5.898,…	MKNIQLEVARLIDNNIAVRRLLKEDLVNVRALARKFLDDYKLDCSIEAVISAIRRYDASSREKDYLPMIYKLLKNAKLSTRMKLSSMLLRKNQFVREKLPKLFSMVDFEGGDTLRIFEVSKHIKIIIDEKLLASIKKIFREADIVSIENDLSELDILYDADITKTPGLFATLSNELAANSISIVDSMICYNEHIVIVLDKDTQKTFNVLFALLHRS
job.pdb	MGYP001604110595.pdb.gz	10.300	77	58	4	80	150	80	151	6.677E+00	86	278	216	RIR----YVQYTDSMFFSPITPYQRAWEALNRYK--GVDPGVLSGRTIIEARERDIEKIAKIEVDCELYDTARTGLR	TVRSNLFEYTFSNSVALSN--KISKLFNISAGKKESSCTFSEGIRETTFVVSSDLIKEVENIIINETLVA---KFQN	21.726,23.071,-16.594,19.758,19.847,-15.884,21.261,16.646,-17.404,19.166,14.403,-19.775,19.538,11.653,-17.169,18.318,13.755,-14.240,15.354,15.102,-16.262,14.522,11.485,-17.260,14.671,10.319,-13.610,12.230,13.066,-12.724,9.847,12.027,-15.618,10.254,8.274,-14.773,9.323,8.983,-11.064,5.862,10.029,-12.448,5.483,6.617,-14.085,5.999,3.979,-11.371,5.134,1.171,-13.677,7.638,2.347,-16.247,10.359,2.245,-13…	MISISDALKDIIAGYPFVEEGLSRGIIIYSAFAREIKPQLEKKLYKGTTEGAIVMALKRISEKLSKTNLQKKTVNLSDLTVRSNLFEYTFSNSVALSNKISKLFNISAGKKESSCTFSEGIRETTFVVSSDLIKEVENIIINETLVAKFQNLSSITIRLPKEVVYIPGVYYQILKMLAWENVNVIEVLSAYTELTIVVRNQDIDKAFSVLKHLNSF
job.pdb	MGYP001209282067.pdb.gz	17.500	57	43	2	81	135	87	141	6.677E+00	86	278	227	IRYVQYTDSMFFSPITPYQRAWEALNRY--KGVDPGVLSGRTIIEARERDIEKIAKI	IVKVAFQKGDASLE--LINRGFKAMEIYGADTFRVTKGQKILHILVDEENLEKIREV	28.747,22.328,-13.072,28.254,18.677,-13.763,27.497,17.785,-10.171,24.758,20.303,-10.169,23.033,18.790,-13.221,23.007,15.229,-11.962,21.646,16.478,-8.682,18.896,18.418,-10.481,17.866,15.402,-12.576,18.023,13.090,-9.533,16.104,15.509,-7.465,13.424,15.812,-10.201,13.154,12.023,-10.808,13.208,11.076,-7.050,10.609,13.663,-6.114,8.185,12.324,-8.618,7.527,8.557,-8.651,5.415,9.010,-11.820,8.326,10.544,-1…	MTQNMTYLIQKTIEKDPVIKQGLARNLISARSLASHIQKLNPKEDISPEALRTAIRRMQTEIDSFSLDNHNINRFIKDAKMSLKSGIVKVAFQKGDASLELINRGFKAMEIYGADTFRVTKGQKILHILVDEENLEKIREVFFERIVSIEKNVCEITVTLPETCYTQYGIWATFFNEIAINKINLVDAFSSTTEISIFVKEEDSQKTYNTLKDMIERIKQEEKEKKK
job.pdb	MGYP000350341562.pdb.gz	10.900	82	43	5	70	135	27	94	6.677E+00	86	278	231	KPTEGAAAGDRIRYVQYTDSMFFSPITPYQRA---------WEALNRYKGVDPGVLSGRTIIEARERD-------IEKIAKI	RPLFG------LLAARFDTG------DFATGARLVAEVAGLAEAMDHH--PDVDLRYGAVEVRTWSHDVGGITRRDLRLARA	-25.189,-11.506,-6.363,-24.209,-8.107,-4.984,-27.055,-5.549,-4.673,-26.600,-2.534,-6.956,-26.770,-0.341,-3.899,-23.662,-2.058,-2.597,-21.579,-0.821,-5.455,-22.315,2.882,-4.997,-19.166,4.794,-4.197,-19.665,6.802,-1.022,-18.779,10.513,-0.872,-16.030,11.415,1.683,-18.708,13.206,3.710,-20.762,9.926,3.872,-17.640,7.966,4.967,-16.699,10.586,7.627,-20.289,10.557,8.966,-20.239,6.696,9.250,-16.751,6.726,1…	MIAPADRHLLADTEVDAAVQEDLGDWRPLFGLLAARFDTGDFATGARLVAEVAGLAEAMDHHPDVDLRYGAVEVRTWSHDVGGITRRDLRLARAVSQVAAELEVTATPARLQSVEWALDTWDLTEVKPFWAAVLGLQEHDDDAVDPGGRWPSVWFQPTEHRAAHVGEHRQRWHADVRVPPEAVEERMAAVLAAGGRLVSDDRAPSYWVLEDAQGNRACLTTWLGRGPGPAA
job.pdb	MGYP001564772792.pdb.gz	17.700	90	47	8	80	152	158	237	6.677E+00	86	278	237	RIRYVQYTDSMFFSPITPYQ-RAWEAL--NRYKGVDPGVLS-GRTIIEA-------RERDIEK-IAKIEVDCELYDTAR-----TGLRGR	SIIKKEILLKTT----NPAGLRLIKELLTSKDKDIKIKYISAGRYSIEIESTELKKADQKISEFIKSVEDK------SRKLGMEFSLKGK	16.731,-1.635,-15.103,16.941,-4.224,-12.336,17.602,-7.544,-13.720,14.423,-9.593,-13.200,15.258,-12.933,-11.589,13.247,-16.193,-11.119,10.922,-15.736,-8.203,10.520,-11.950,-8.480,6.981,-10.491,-8.404,6.192,-8.236,-11.366,3.258,-5.986,-12.372,1.990,-6.929,-15.764,-0.618,-5.582,-18.163,-2.678,-8.227,-19.884,-2.107,-7.664,-23.650,-3.970,-10.515,-25.477,-5.351,-14.084,-24.946,-4.553,-16.723,-27.650,-5…	MAELEEGDFVLCTVDKIIGTTVFVKIEGNGEGSIVTSEIAPGRIRNLRDYVVPNKKIVCKILRKDPNGNFQLSLRRVIQKEKKEVMEEYSKEKKCISVLKSILGDNSEDIINKISKGNRIFACLQEARENPKELENLVGKENAEKIIKIISLEKKKKSIIKKEILLKTTNPAGLRLIKELLTSKDKDIKIKYISAGRYSIEIESTELKKADQKISEFIKSVEDKSRKLGMEFSLKGK
job.pdb	MGYP000311095138.pdb.gz	16.900	71	42	3	80	133	9	79	6.677E+00	86	278	242	RIR--YVQYTDSMFFSPIT---------PYQRAWEALN------RYKGVDPGVLSGRTIIEARERDIEKIA	PVKNLYCGFIDVLGFGAATLTDHQAAVNVYERLLERFDIVASGFKVEDGKMSVFSDSFIITSEYPGYVIQA	-2.428,16.197,-31.299,1.150,16.789,-30.220,2.508,13.819,-28.468,2.009,14.728,-24.918,4.984,12.701,-24.091,7.516,14.083,-26.603,10.658,15.036,-24.717,9.392,13.754,-21.416,12.220,11.781,-19.750,11.500,8.150,-18.902,12.524,7.476,-15.247,12.795,4.127,-13.520,10.742,4.458,-10.267,9.460,2.283,-7.467,5.651,2.288,-7.567,3.285,1.234,-4.730,-0.407,0.586,-5.493,-2.559,0.082,-2.337,-6.307,-0.637,-2.590,-8.90…	MARAFEDVPVKNLYCGFIDVLGFGAATLTDHQAAVNVYERLLERFDIVASGFKVEDGKMSVFSDSFIITSEYPGYVIQAAHLLSWLLHQEGILVRGGIAYGAHVEAEKAGMILTVSTALTKAVQLEKSVKRPCVVIADDIELPDAVWFQEQANLHYFDGLRIVNPFSVMWFRSAGAQTRRLLKMYPEHAEKYKWFLRLYDAVNRRELLRPPDIIQRYNVTRPENELHPIFPEDVETDRELLR
job.pdb	MGYP000847630842.pdb.gz	18.100	77	57	4	81	154	133	206	6.677E+00	86	278	249	IRYVQYTDSMFFSPITPYQRAWEALNRYKGVDPGVLSGRTIIEARERD--IEKIAKIEVDCELYDTARTGLR-GRTV	FSRVGTVLYPAAA--ASADAMFEAALEAGAQDVASDAGRHEITCAPDDLAAVRDA-LEKKFGAAESAKLGWKPNSTV	37.746,-11.341,22.817,35.355,-8.634,23.033,36.074,-7.283,19.690,34.717,-9.770,17.450,31.230,-9.351,18.548,30.843,-5.688,17.667,32.002,-6.084,14.079,29.531,-8.894,13.438,26.665,-6.784,14.715,27.599,-3.825,12.439,27.747,-6.051,9.319,24.366,-7.595,10.119,22.720,-4.180,10.578,24.212,-2.871,7.303,23.072,-5.932,5.418,19.520,-5.656,6.747,19.444,-1.897,5.803,20.877,-2.610,2.404,18.232,-5.323,1.790,15.426…	MAGHSQFANIMHRKGAQDKKRAKLFSRLVREMMVAARHSPDPEGNPRLRAAILAARAVNMPKDNIERAIRRGSGQEEGVTYEEVRYEGLAPGGVALIVEALTDNRNRTATDVRTIFGKNGGKLGELNSVAFLFSRVGTVLYPAAAASADAMFEAALEAGAQDVASDAGRHEITCAPDDLAAVRDALEKKFGAAESAKLGWKPNSTVPVADEAVARDLFKLVEAIEDNDDVQTVYANYEIAEDLMQKLAA
job.pdb	MGYP001803192482.pdb.gz	18.000	72	44	3	81	141	67	134	6.677E+00	86	278	265	IRYVQYTDSMFFSPITPYQRAWEALNRYKG----------VDPGVLSGRTIIEARERDIEKIAK-IEVDCEL	IRYLSVETGD----VDDDARKAAALVALEGATPYPVDALAFDISPDGETTHVAAVARETLAEAEAFAVEHRF	-5.626,12.094,6.087,-3.828,9.068,7.511,-5.183,5.448,7.430,-5.942,3.911,10.829,-5.663,0.326,9.574,-3.486,-1.609,7.110,-4.614,-4.650,5.128,-1.573,-6.762,4.256,-2.370,-8.993,1.264,-0.198,-12.070,0.692,-0.397,-15.556,-0.866,-0.245,-17.123,2.587,-2.930,-14.978,4.198,-4.683,-11.623,4.769,-3.546,-9.653,7.839,-5.326,-6.663,9.429,-3.066,-4.251,11.300,-4.107,-1.331,13.521,-2.103,1.873,13.821,-1.076,2.656,1…	MKPNFALSLSFDGIRLLHRAAGGWHLVGEVPVTSPDLTGDLTGLRKAGMKVKTKRLRTKLIIPDDQIRYLSVETGDVDDDARKAAALVALEGATPYPVDALAFDISPDGETTHVAAVARETLAEAEAFAVEHRFNPVSFVAAPVDAAFLGEPFFGPTAHAKVIIPEGRTVEADGVRVVIVDPMPEDATPDAAEAPLDQKADAAAPADETPVVAAEEEAKDTPAAPPEEDDSAPEPSKATTEDTTSDVEPDTDAETEPEPASDSES
job.pdb	MGYP003094616668.pdb.gz	21.900	82	55	5	73	151	161	236	6.677E+00	86	278	374	EGAAAGDRIRYVQYTDSMFFSPITPYQRAWEALNR-YKGVDPGVLSGRTIIEARE-RDIEKIAKIEVDC-ELYDTARTGLRG	EEGFYNDSQYHVINISEV-----YPYGKIHNILNPLNENFHIMEYKGSTLIIITDTDNIMKIANLITEKEELKECK-TGISS	-10.117,1.664,8.835,-10.919,-2.001,8.757,-10.790,-5.126,10.890,-10.655,-8.768,10.448,-14.075,-9.918,11.444,-12.463,-12.873,13.310,-10.303,-10.605,15.497,-13.255,-8.266,16.191,-15.585,-11.095,17.195,-13.030,-13.289,19.129,-13.931,-11.838,22.570,-17.601,-11.312,21.744,-18.178,-14.933,20.549,-17.169,-16.382,24.010,-18.726,-13.577,26.137,-22.142,-13.443,24.363,-22.517,-17.194,23.295,-22.384,-16.085,1…	MSYGLGSLLSDCIKKYSIKEITEGKGLSRTVIWVYLAEDIENINFIKSNELIITTGFFTVGSTSLYDFISALIDRGMSGIIINTGKYIMESDITEDIIKLCSKNDFPLYIMPWEIHITDVMQELCGHILKNSQSQSAVSDAFRNLILDSEKGEKYIYVLNEEGFYNDSQYHVINISEVYPYGKIHNILNPLNENFHIMEYKGSTLIIITDTDNIMKIANLITEKEELKECKTGISSGEKGFKNIAKLYRQSADALRAAKLLEEKIAFYDNMGILSLIFAVEDKEVLKSFYIKRLKVFEEYDKIHNSNLIDTLYYYLKTGGSLSETAELMFTHRNTVGYRMNKIREISRNKFSIPEVRYEYLTAIYIRKAFLTEN
job.pdb	MGYP000940184427.pdb.gz	14.800	74	45	5	81	140	177	246	6.677E+00	86	278	386	IRYVQYTDSMFFSPITPY--QRAWEALNRYKG--VDPGVL--SGRTIIE--------ARERDIEKIAKIEVDCE	YRSINLRTLG----IGESAVSNLLDELTRLDEPYVGTYAKDDGVHVRITASADSVEAADERLAETVALARSRLD	-1.773,-12.380,18.800,-1.532,-14.475,15.608,-3.937,-13.814,12.792,-5.462,-15.376,9.675,-7.240,-13.462,6.866,-9.867,-15.582,5.052,-11.184,-13.901,1.897,-14.359,-15.579,0.597,-15.539,-15.284,-3.092,-15.345,-17.377,-6.250,-14.361,-14.202,-8.179,-11.186,-13.919,-5.872,-10.042,-17.490,-6.529,-10.877,-17.036,-10.256,-8.524,-14.036,-10.326,-11.322,-11.771,-11.578,-10.816,-9.468,-8.590,-7.720,-8.245,-6.7…	MRAYIVSIGTELIGGHLTDTNATFLAQELVAQGIELLHVVQVGDDLPRITRTLRNAISEADLVICTGGIGPTDDDLTREAIAALAGETPAVDPDLVAAIRAFFAQRGLEMPERNAKQAWIIPSAEILPNPVGTAPGWFVQLGEAIVISMPGVPREMVRMWREQALPRLAARLHHRVYRSINLRTLGIGESAVSNLLDELTRLDEPYVGTYAKDDGVHVRITASADSVEAADERLAETVALARSRLDDYIYADNERSLAAVLLDTLRASELTISVAEAGTGGRFGSLLLSEPEAREIVLRIEAKPPHHDTTPIELADAARRQSGSDLGVGIAIDPTPVALGLFEGTIEVAIAGARTGAESFPIRATYQEIQRRSGMNAADVLRRCLR
job.pdb	MGYP000356726358.pdb.gz	11.500	78	50	5	81	142	7	81	6.677E+00	86	278	415	IRYVQYTDSMFF------SPIT--------PYQRAWEALNRYKGVDPGVLSGRTIIEAR--ERDIEKIAKIEVDCELY	LKFVSIGISHWETPLDLRGQFSFTEAQMQLIIEEAKE--NGCTGIFIVSTCNRSQLFAHTSNTFMLKEI-FYKHVNVN	5.211,25.311,1.711,7.316,22.528,2.247,9.721,22.360,-0.418,7.959,19.216,-1.416,4.696,20.768,-1.998,5.524,20.498,-5.437,4.932,16.992,-5.287,2.035,15.995,-7.266,1.366,12.832,-5.278,-2.114,12.695,-3.749,-4.030,10.240,-1.561,-7.845,10.471,-1.189,-10.171,8.010,0.410,-11.669,6.532,3.573,-9.996,4.573,6.353,-11.167,2.591,9.402,-10.205,5.359,11.865,-12.735,7.860,10.343,-15.358,5.575,8.817,-17.670,3.379,10.…	MSKYDTLKFVSIGISHWETPLDLRGQFSFTEAQMQLIIEEAKENGCTGIFIVSTCNRSQLFAHTSNTFMLKEIFYKHVNVNRDVIDKHIFLLSGDEAVHHLFELCSGLDSLMLGDLQIISQVKDAVHFSEKLNGIDGYIHRLMQYVLQSYKTVSTDTDINKGPASVAHAAVLFIKERFPQIHDKKMLLFGLGEIGETTLKNLYENYKTGRITIINRTKSKAEALAKGMNIRVADMSELNEEVELADIVIVATGAQTPTLQLDDLSNAITAEKKLLLDLSVPRNIDPKIDELCNIDLIDMDKLNSIQDDTLSMRRKNIPKARTIINLHKNEFYDWLKMRELSPVIQALRTKLHGIREHEVDLQKNRLTAEELAKADKLAASIVNKIANQSIEFLKTHFRQ…
job.pdb	MGYP003350070723.pdb.gz	15.200	92	65	7	67	150	382	468	6.677E+00	86	278	475	QIVKPTEGAAAGDRIRYVQYTDSMFFSPITPYQ--RAWEALNRYK--GV-DPGVLSGRTIIEARERDIEKIAKIEV---DCELYDTARTGLR	SGLTPAAGGPLRPAMVTLQILGGR-KEKIRPGDVLGALTGEAGFAGSQVGKIKVTDFHTYVAVA-ADIADEAVRRLGRGQLKGR---KVKLR	29.294,5.787,15.615,27.409,7.865,13.234,26.592,11.085,15.039,23.078,12.087,14.483,22.919,14.857,11.925,22.380,18.303,13.277,19.041,19.834,12.846,20.307,22.094,10.202,21.833,19.248,8.339,18.401,18.135,7.736,17.361,21.005,5.429,16.731,20.228,1.780,18.406,23.598,0.975,21.794,22.025,1.614,21.402,19.448,-1.133,22.834,20.068,-4.670,19.232,20.253,-6.027,18.191,22.878,-8.610,16.248,25.948,-7.422,13.091,2…	MNTAPTADALAFAHLPLGRAQQDNLAQLGFERMTPVQAASLPAALSGRDLIVQAPTGSGKTAAFGLGLLHRLDPALWQVQALVLCPTRELADQVCEELRRLARALGNVKILSLCGGATMRPQRESLAHGAHIAVGTPGRLLDHLDRGSLDLAALGTLVFDEADRMLDMGFMDDMVRLVSQCPKRRQTLLFSATFPAGIEQLAARFLSEPQRITVAAPAPAAEAAAGTIRELAFEVSETERLHAVATLLAHYRPASAIAFCNTKQQCRDLVDVLSAQGLVALALHGDLEQRERDQVLIRFANRSVSVLVATDVAARGLDIDKLEAVINVDVTPDAEVHVHRIGRTGRAGQDGLALSLVSMDEMGRIGRIELQRGRPFEWLPLSGLTPAAGGPLRPAMVTL…
job.pdb	MGYP001942481436.pdb.gz	11.900	92	64	7	55	137	383	466	6.677E+00	86	278	482	LEEMEEPDCAVRQIVKPTEGAAAG----DRIRYVQYTDSMFFSPITPY--QRAWEALNRYK--GV-DPGVLSGRTIIEARERDIEKIAKIEV	LERTIEGE------VLPDSEVLESNVFLPKMTTIQIDGGKK-QKVRPGDIVGALTGENGLAFEQLGKIQMGPNWAYIAVEKM-VARKALNKL	28.673,3.053,30.015,26.709,6.103,29.913,25.875,6.746,26.402,26.166,10.402,26.276,23.416,11.642,24.146,24.838,14.643,22.613,21.923,16.360,21.356,22.815,16.682,17.997,21.551,20.067,17.296,19.986,19.904,14.158,20.550,23.314,13.243,17.423,24.938,14.023,15.915,24.721,10.840,15.146,28.250,10.379,11.920,27.468,9.234,11.639,29.431,6.350,8.145,29.050,6.464,7.655,30.666,3.490,4.212,30.115,4.116,3.168,30.42…	MRVCWKKCKIPAIKHYARIFALSDSKFSSLPLQTALLDNLATLEYHAMTDIQAQSLPAILDGKDIIAQGKTGSGKTAAFGLGLLNKLQVKKFRIQTLVLCPTRELADQVAKEIRKLARAIHNIKVLTLCGGMPFGPQVGSLEHGAHIIVGTPGRIEDHLGRGTLSLEHVDTLVLDEADRMLEMGFQAALDRIIGDISEERQTLLFSATFPQQIQKIANKYLQTPEVVKVESTHASNSISQHFYHVENDEQRLTAVRLLLLKHRPESSVIFCNTKIETQNVANKLANYGFGVVALHGDLEQRDRDQTLVRFANKSASILVATDVAARGLDIDALDAVFNYHIAHDSEVHIHRVGRTGRAGSTGFAFSLFSDKERYKVGLLEDYLERTIEGEVLPDSEVLE…
job.pdb	MGYP001212126810.pdb.gz	12.600	87	60	7	73	150	440	519	6.677E+00	86	278	529	EGAAAGDRIRYVQYTDS-----MFFSPITPYQRAWEALNRYKGV-DPGVLSGRTIIEARERDIEKIAKIEV---DCELYDTARTGLR	ETGAAK-GMVRFFLNVGRNVNMKPQDL--VREISESVGIPGKAVGRIDIFENFTFVEVPE-DVAPFVYEALRQTRINGK---RINLE	4.581,30.184,-10.382,7.726,28.465,-11.576,7.389,26.776,-15.002,9.438,23.868,-16.377,10.502,26.324,-19.168,12.345,28.392,-16.549,14.949,25.531,-16.226,17.830,25.141,-18.766,16.118,21.986,-20.180,16.468,20.754,-23.768,13.462,21.234,-26.122,13.102,17.461,-26.344,12.721,17.098,-22.513,10.245,20.064,-22.332,8.194,18.301,-25.032,8.264,15.013,-23.060,7.159,16.835,-19.821,4.290,18.507,-21.729,3.171,15.13…	MTSFSDFPLHKSILQAIHDMGFEEPSPIQAACIPKVLEGGDLIGQAQTGTGKTAAFGIPLVQKVSPVNRVQAIILTPTRELAIQVAGELLRIAKYNKIRTLPIYGGQSIGHQIRALRQGVQVVVGTPGRVLDHLRRKTLKLDHVHTLVLDEADEMLDMGFIDDIETIINHLPQERQTLLFSATMPPEIKRLATRYMKNPQTIAVSSEEVTAPLIEQVYYKVFERNKVESLCRILDSEDVDLGIIFCRTKRGVDELTEVLQSRGYLADGLHGDLSQAQRDKVMSAFREGSIEFLIATDVAARGIDVGNVSHVINYDIPQDSESYVHRIGRTGRAGRKGIAMTLVTPREVRQMMFIQKQTKAQIVPRNVPSLEEVAERKQEQLREQLISLLESDEIADMYY…
job.pdb	MGYP000651316623.pdb.gz	16.300	104	67	9	57	150	460	553	6.677E+00	86	278	558	EMEEPDCAVRQIVKP---TEGAAAGDRIRYVQYTDSMFFSPITPYQRAWEALN--RYK--GV-DPGVLSGRTIIEARERDIEKI-AKIEVD-CELYDTARTGLR	SGDRPDRGDRERRAPMPLGEG------RARCRTALGA-RDGIAAKNLLGAILNEGGLAREAIGRIQVRDSFSLVELPEDGLERLLAKLKDTRVAGK---QLKLR	4.230,26.276,-37.443,5.554,27.249,-34.142,5.048,24.284,-32.089,3.753,25.506,-28.969,6.529,25.061,-26.578,4.337,23.929,-23.890,4.048,20.730,-21.775,6.715,18.040,-21.691,8.400,19.460,-24.903,9.430,22.561,-22.935,11.501,20.410,-20.528,14.420,19.686,-22.983,13.522,15.953,-23.082,14.441,13.752,-26.075,11.542,13.737,-28.647,11.106,9.988,-28.248,10.608,10.352,-24.452,8.053,13.198,-25.009,6.210,10.957,-2…	MTQETGGFAALDLHPNIVAAVIATGYEEPSAIQQQSIPIILAGHDMIGQAQTGTGKTAAFALPILNRIDPAKREPQALILAPTRELALQVATAFETYAKQMPGVTVVAVYGGAPMGPQLKAIRNGAQIVVATPGRLCDHLRRDEKVLATVNHLVLDEADEMLKLGFMDDLEVIFNAMPETRQTVLFSATLPQSIRAIAERHLKDPKHVKIQSKTQTVTAIEQAHLLVHADQKTSAVLSLLEVEDFDALIMFVRTKQATLDLASALEAKGYKAAALNGDIAQNQRERVIDSLKDGRLDIVVATDVAARGLDVPRITHVFNVDMPYDPESYVHRIGRTGRAGREGRALLLVTPRERRMLQVIERVTGQKVAEVRLPDSQAVLDARIKKLTNSLAPLVADAE…
job.pdb	MGYP003337634479.pdb.gz	14.800	54	36	2	81	133	509	553	6.677E+00	86	278	580	IRYVQYTDSMFFSPITPYQRAWEALNRYKGV-DPGVLSGRTIIEARERDIEKIA	YKIVLIEADS---------RAAEVFAEQNFIESVNYQAGRVIVKTKVENLGKLT	46.031,-33.258,-41.122,47.158,-29.704,-40.157,44.039,-27.655,-40.628,45.211,-24.297,-41.547,43.269,-21.960,-39.585,42.838,-19.162,-41.640,42.739,-16.051,-39.643,40.152,-14.176,-41.193,41.510,-10.861,-41.323,39.012,-9.058,-39.384,38.536,-6.070,-41.341,38.911,-3.202,-39.234,35.627,-2.008,-38.738,35.693,1.458,-39.373,35.863,3.046,-36.146,32.380,3.954,-35.770,32.238,7.504,-34.711,30.157,8.032,-31.635…	MAQNLRLKSQSYSTKKEFSFAIEVLVDTGVAHLSKPYTYAVETNDARVDIGSLVTVPFGSKVLSGIVVSKNSKAIGDLKFIKKVVHSNPILNAEQIELVSNSAQRWGANFWDIVKFAVPKIPNKVEVPLPADQGILRKVEKPILKIGTGYPDFLDLIQNRINPSRQLLVIVPEVRDIDFLRSKIKSKFIEYGSHLANIERYKNYLKILSGELNLIISTRSGIFLPLKADSEILILDELAFSFYESRYPYWNVRDVALLRAAHHSITFYSHSPSLELARLVESGWLKLRTKKTLRIPCFFSDSRISYQTLVKSALEKGAVLILVPEKGYVNTLVCAKCRNIRKCDLCGGRLQLNSINSKPECALCLQKAKNESCSYCGSDLLLSFRKGIEKNLEELGKQF…
job.pdb	MGYP003407591604.pdb.gz	7.800	51	40	3	80	125	1	49	6.677E+00	86	278	580	RIRYVQYTDSMFFSPITPYQRAWE---ALNRYKG--VDPGVLSGRTIIEAR	MNRMICYLS--LNGSVAGGERLKSCQFQTPHWQPDHEAMYIQSMIAMSAMQ	8.252,8.042,2.137,8.590,9.686,-1.266,6.576,11.135,-4.000,8.592,10.154,-7.004,8.540,10.980,-10.698,10.980,10.023,-13.468,10.968,11.202,-17.099,13.213,9.268,-19.531,13.602,10.668,-23.082,14.050,7.679,-25.441,14.760,9.905,-28.516,17.768,11.537,-26.797,16.188,14.900,-26.348,16.895,16.648,-23.132,14.621,15.611,-20.485,12.420,18.427,-19.618,13.210,19.368,-16.090,10.717,22.224,-16.288,7.946,19.766,-16.9…	MNRMICYLSLNGSVAGGERLKSCQFQTPHWQPDHEAMYIQSMIAMSAMQRFITPECETGLMPFQHQSSGFVINADVYLTNRERLCELLECDLKTADAVLILRAYLKWGERCTRYLSGVFGFMIWDPRHQHLFVAVDQFAQAPLFYAYQPDKFCILANECSPFHTLMPQLNLKVSRLIAFAKDEHSATETAYHEIQKLPAGHQLIITTKGLIQTCYWRWKDQRQTRLHQTREEYYDALQHHFKHAVDACLRRQGALTTQISGGLDSSAVTAQAASLLGKQHQSLYAFTSIPHGLAGESYRSGWYYHELDRIQKLVAQFPNIQHVVYKATLSTDIFEKLKPLQRCFDQPLRNINNLDWTLATYEQALANQGRLLLIGAGGNGTISWAGSSPSETIIALGAA…
job.pdb	MGYP002541874779.pdb.gz	5.300	113	75	6	49	150	436	527	6.677E+00	86	278	593	KSIHPPLEEMEEPDCAVRQIVKPTEGAAAGDRIRYVQYTDS---------MFFSPITPYQRAWEALNRYKGVDPGVLSGRTIIEARERDIEKIAKIEV--DCELYDTARTGLR	FDVPQPLRNRKN-------------SDGSNVKTVKIDISVGRNHKIAPNFILGAL---VDATGLSGKNFGKID--IFDSHTTVEVPKDSQEFVIDSMSGGKINGN---KVTVK	4.896,26.080,-15.836,6.170,24.039,-18.818,9.453,22.149,-19.165,10.314,24.619,-22.018,10.260,27.525,-19.545,13.470,26.138,-17.991,16.846,25.991,-19.816,16.944,22.228,-20.476,18.941,20.493,-23.231,17.006,19.529,-26.427,17.701,15.832,-25.584,15.967,16.127,-22.139,13.027,18.123,-23.595,12.556,15.402,-26.250,12.822,12.621,-23.598,10.170,14.358,-21.424,7.830,14.732,-24.440,8.230,10.989,-25.236,7.376,10…	MNFNDINLSNEIVQAIQDMGFTEMTEIQYKSIPLLLQGKDVIGRSNTGTGKTVAFGIPAIMNIHQDDCQDVKTLILCPTRELAIQCCDEIKKLSKYMKWIKPYVVYGGASMENQIRQLKRGANVIVGTPGRVIDHINRRTLKLGCLSCIILDEADEMLNMGFREDIETILESVPKERQTVLFSATMPKAILDITTQYQKDPIIVKTENSEKSVDNIEQYWFDVPMGRKTDALIMLLFAYSPKSAMIFCNTKKTVDELTDALLSKGINAVGLHGDMKQMQRTQVMNSFKKGNSSVLIATDVAARGIDVDGIDVVFNYDIPQDIEYYTHRIGRTGRAGRLGKAYTLVTGRKQVYALKDIARLVKANIKEISIPTRKQVCENRCLDAMNKISSNLKTTYDTN…
job.pdb	MGYP002146024887.pdb.gz	11.600	86	51	4	81	147	45	124	6.677E+00	86	278	653	IRYVQYTDSMFFSPITPYQRAWEALNR----------YKGVDPGVLSGRTIIEAR---------ERDIEKIAKIEVDCELYDTART	MVIVNASLP----GASPAQLETEVARKIENSVATLQGVKHIYTKVQDGTVTLMIEFVLEKGTQEATEEVRDAVANVRADLP--GEM	45.823,7.994,-2.465,45.817,4.625,-3.820,44.373,4.976,-7.250,41.591,2.420,-7.061,41.245,2.513,-10.860,45.001,1.761,-11.432,44.623,-1.181,-9.064,41.552,-2.594,-10.950,43.200,-2.201,-14.409,46.364,-4.103,-13.154,44.354,-6.796,-11.300,41.157,-7.497,-13.415,40.409,-10.868,-11.917,39.641,-9.609,-8.376,37.562,-6.750,-9.858,35.569,-9.115,-12.102,35.018,-11.506,-9.153,33.842,-8.639,-6.950,31.282,-7.409,-9…	MMNVSSWSIKNPIPAILLFLLLTLIGLMGFRAMKIQNFPDVDLPMVIVNASLPGASPAQLETEVARKIENSVATLQGVKHIYTKVQDGTVTLMIEFVLEKGTQEATEEVRDAVANVRADLPGEMRDPIVSKSNLAGTPVLTYTITSSRMDDVALSWFVDNDVSKAMLSVKGVGAVSRVGGVDRQVRVEIDPDRLLALRATAADVSRQLRQVQQEASGGRADIGGAEQSVRTIATVQTADELAAMEIPLSDGRSIRLDDVAKVEDTVAERRSIALLNGEPVVGFEIVRSLGASEVTVMKGVRESLRQMQEKHPDLVVTEAFNFVTPVVDNYEGSMGLMYEGALLAVIVVWFFLRDWRATFVSATALPLSVIPTFAAMYFMGFTLNVVTLLSLSLVVGILV…
job.pdb	MGYP001356721104.pdb.gz	14.500	62	43	5	80	136	1	57	7.095E+00	85	278	66	RIRYVQYTDSMFFSPITPYQRAWEALNR---YKGV-DPGVLSGRTIIEARERDIEK-IAKIE	MKKTINARLTSGMDS---FLRAMGVIRRKEIY--LHGISMSDDLLTITVREEDLDNVLAHLS	12.385,12.307,-1.106,10.434,9.937,1.060,6.644,9.988,1.447,4.484,8.153,3.915,1.157,6.393,3.224,-1.211,5.506,6.010,-3.752,2.783,5.312,-6.463,1.444,7.480,-7.043,-2.231,7.112,-10.522,-3.656,7.863,-9.630,-7.345,7.611,-6.333,-7.214,9.467,-3.652,-9.729,8.131,-5.672,-10.636,5.043,-5.906,-6.985,3.970,-2.234,-6.601,4.707,-1.377,-9.462,2.359,-3.428,-7.982,-0.391,-1.801,-4.589,0.042,1.619,-6.229,-0.001,0.634…	MKKTINARLTSGMDSFLRAMGVIRRKEIYLHGISMSDDLLTITVREEDLDNVLAHLSKLADISVSA
job.pdb	MGYP000296220581.pdb.gz	12.200	57	44	4	80	133	2	55	7.095E+00	85	278	74	RIRYVQYTDSMFFSPITPYQRAWEALNRYKGV-DPGVLS--GRTIIEARERDIEKIA	SASKLYVGNLNYRT--TEEKLK-DLFSQFGEVSSVNILQGRGFGFVEMFNDDEAKSV	-7.695,-10.866,14.725,-6.620,-12.061,11.364,-4.261,-9.665,9.773,-4.853,-9.332,6.108,-1.828,-9.562,3.940,-2.140,-7.457,0.777,-0.064,-7.760,-2.352,0.936,-4.385,-3.769,2.289,-4.470,-7.373,3.378,-2.007,-10.099,5.196,0.169,-7.645,7.426,2.976,-8.808,10.975,2.218,-7.939,11.018,5.343,-5.875,8.129,4.243,-3.765,9.178,3.943,-0.089,7.643,1.842,2.668,6.720,5.030,4.437,4.813,6.222,1.407,2.873,2.897,1.245,2.200…	MSASKLYVGNLNYRTTEEKLKDLFSQFGEVSSVNILQGRGFGFVEMFNDDEAKSVIDELNGKEVMGKALVVKEA
job.pdb	MGYP000858732471.pdb.gz	18.100	66	40	4	80	136	2	62	7.095E+00	85	278	76	RIRYVQYTDSMFFSPITPYQRAWE---------ALNRYKGVDPGVLSGRTIIEARERDIEKIAKIE	CSETYLCHIGELTL-KGGNKKLFEKKLLTNIKASLFPVK-VYASLRAGRMYIECKAED---CDKIE	-11.744,4.704,16.333,-8.563,2.919,16.031,-6.656,3.035,12.868,-3.699,0.993,11.990,-0.817,2.026,9.850,1.234,-0.383,7.721,4.641,0.622,6.638,5.853,-0.988,3.408,9.326,-0.835,2.114,9.697,-0.658,-1.604,13.028,-1.580,-2.983,15.208,1.132,-4.107,15.689,-0.313,-7.469,12.198,0.023,-8.167,12.289,3.535,-7.699,15.219,4.549,-9.624,15.071,6.902,-12.490,13.148,9.644,-14.039,9.967,7.728,-14.053,9.900,7.247,-10.391,…	MCSETYLCHIGELTLKGGNKKLFEKKLLTNIKASLFPVKVYASLRAGRMYIECKAEDCDKIEFALRDYWMGKNSCY
job.pdb	MGYP000339083472.pdb.gz	14.200	56	40	2	80	132	4	54	7.095E+00	85	278	77	RIRYVQYTDSMFFSPITPYQRAWEALNRYKGVDPGVLSGRTIIEAR---ERDIEKI	KSIELEITMTGFL-----FYLIVDKLNNLRAMSLHFFNGKIQMRSKSFLMVNIFKI	21.732,9.239,-19.576,18.654,7.662,-19.218,17.622,7.129,-15.800,15.813,4.225,-15.673,12.698,4.618,-13.828,11.791,1.721,-11.783,8.241,0.577,-12.227,6.314,-1.391,-9.780,2.907,-2.692,-10.415,0.681,-3.911,-7.681,-2.825,-5.037,-7.963,-4.782,-4.383,-4.896,-8.322,-4.004,-4.090,-10.096,-2.174,-1.329,-8.803,-1.563,1.970,-5.277,-2.013,1.256,-5.388,0.576,-1.337,-6.609,2.988,1.104,-3.966,2.259,3.509,-1.194,2.…	MYAKSIELEITMTGFLFYLIVDKLNNLRAMSLHFFNGKIQMRSKSFLMVNIFKIMISRALIKLHSFMSVSYTHLRAH
[truncated: 447 more rows]
