# Supplementary material for: Peptide binder design with inverse folding and protein structure prediction
Source: Commun Chem. 2023 Oct 25;6:229. doi: 10.1038/s42004-023-01029-7 (PMC10600234; doi:10.1038/s42004-023-01029-7)
Supplement: Supplementary file 9 — Supplementary Software [file 42004_2023_1029_MOESM9_ESM.zip › binder_design/data/Foldseek_results/alis_pdb100.m8]

job.pdb	3sqg_F	100.000	278	0	0	1	278	1	278	1.642E-58	2281	278	278	PQFTAGNSHVAQNRRNYMDPSYKLEKLRDIPEEDIVRLLAHRAPGEEYKSIHPPLEEMEEPDCAVRQIVKPTEGAAAGDRIRYVQYTDSMFFSPITPYQRAWEALNRYKGVDPGVLSGRTIIEARERDIEKIAKIEVDCELYDTARTGLRGRTVHGHAVRLDKDGMMFDALRRWSRGADGTVTYVKDMIGGAMDKEVTLGKPLSDAELLKKTTMYRNAQGGVWQEADDPESMDVTAQIHWKRSVGGFQPWAKMKDIKGGKKDVGVKNLKLFTPRGGVE	PQFTAGNSHVAQNRRNYMDPSYKLEKLRDIPEEDIVRLLAHRAPGEEYKSIHPPLEEMEEPDCAVRQIVKPTEGAAAGDRIRYVQYTDSMFFSPITPYQRAWEALNRYKGVDPGVLSGRTIIEARERDIEKIAKIEVDCELYDTARTGLRGRTVHGHAVRLDKDGMMFDALRRWSRGADGTVTYVKDMIGGAMDKEVTLGKPLSDAELLKKTTMYRNAQGGVWQEADDPESMDVTAQIHWKRSVGGFQPWAKMKDIKGGKKDVGVKNLKLFTPRGGVE	61.666,-55.026,-35.873,60.510,-51.782,-34.262,61.915,-53.041,-30.949,60.266,-50.312,-28.819,58.266,-47.119,-29.167,59.767,-43.758,-28.239,60.853,-40.709,-30.218,63.923,-39.636,-28.224,67.614,-40.584,-28.331,67.168,-42.457,-25.070,64.554,-44.586,-26.850,66.789,-44.964,-29.895,69.547,-46.209,-27.574,67.183,-48.909,-26.335,66.444,-49.962,-29.913,70.147,-50.014,-30.757,71.286,-52.017,-27.721,68.499,-…	PQFTAGNSHVAQNRRNYMDPSYKLEKLRDIPEEDIVRLLAHRAPGEEYKSIHPPLEEMEEPDCAVRQIVKPTEGAAAGDRIRYVQYTDSMFFSPITPYQRAWEALNRYKGVDPGVLSGRTIIEARERDIEKIAKIEVDCELYDTARTGLRGRTVHGHAVRLDKDGMMFDALRRWSRGADGTVTYVKDMIGGAMDKEVTLGKPLSDAELLKKTTMYRNAQGGVWQEADDPESMDVTAQIHWKRSVGGFQPWAKMKDIKGGKKDVGVKNLKLFTPRGGVE	115547	uncultured archaeon
job.pdb	5a8k_F	54.000	250	111	3	1	249	1	247	3.841E-36	1434	278	248	PQFTAGNSHVAQNRRNYMDPSYKLEKLRDIPEEDIVRLLAHRAPGEEYKSIHPPLEEMEEPDCAVRQIVKPTEGAAAGDRIRYVQYTDSMFFSPITPYQRAWEALNRYKGVDPGVLSGRTIIEARERDIEKIAKIEVDCELYDTARTGLRGRTVHGHAVRLDKDGMMFDALRRWSRGAD-GTVTYVKDMIGGAMDKEVTLGKPLSDAELLKKTTMYRNAQGGVWQEADDPESMDVTAQIHWKRSVGGFQP	AQYYPGTSKVAQNRRNFCNPEYELEKLREISDEDVVKILGHRAPGEEYPSVHPPLEEMDEPEDAIREMVEPIDGAKAGDRVRYIQFTDSMYFAPAQPYVRSRAYLCRYRGADAGTLSGRQIIETRERDLEKVSKELLETEFFDPARSGVRGKSVHGHSLRLDEDGMMFDMLRRQIYNKDTGKVEMVKNQIGDELDEPVDLGEPLDEETLMDKTTIYR-VDGEAY--RDDVEAVEIMQRIHVLRSQGGYNP	16.268,-2.587,-28.132,19.710,-2.804,-29.707,21.755,-4.028,-26.671,25.357,-3.748,-27.885,27.376,-2.059,-30.680,29.712,-3.797,-33.088,29.870,-5.774,-36.322,31.741,-8.884,-35.178,30.227,-12.288,-34.597,31.119,-11.725,-30.949,29.031,-8.560,-30.820,26.050,-10.262,-32.431,26.330,-13.161,-29.975,26.376,-10.655,-27.115,23.190,-9.074,-28.506,21.553,-12.497,-28.905,22.234,-13.518,-25.313,20.665,-10.270,-24…	AQYYPGTSKVAQNRRNFCNPEYELEKLREISDEDVVKILGHRAPGEEYPSVHPPLEEMDEPEDAIREMVEPIDGAKAGDRVRYIQFTDSMYFAPAQPYVRSRAYLCRYRGADAGTLSGRQIIETRERDLEKVSKELLETEFFDPARSGVRGKSVHGHSLRLDEDGMMFDMLRRQIYNKDTGKVEMVKNQIGDELDEPVDLGEPLDEETLMDKTTIYRVDGEAYRDDVEAVEIMQRIHVLRSQGGYNPE	145261	Methanothermobacter wolfeii
job.pdb	5a0y_C	54.200	249	110	3	1	248	1	246	5.879E-36	1427	278	248	PQFTAGNSHVAQNRRNYMDPSYKLEKLRDIPEEDIVRLLAHRAPGEEYKSIHPPLEEMEEPDCAVRQIVKPTEGAAAGDRIRYVQYTDSMFFSPITPYQRAWEALNRYKGVDPGVLSGRTIIEARERDIEKIAKIEVDCELYDTARTGLRGRTVHGHAVRLDKDGMMFDALRRWSRGAD-GTVTYVKDMIGGAMDKEVTLGKPLSDAELLKKTTMYRNAQGGVWQEADDPESMDVTAQIHWKRSVGGFQ	AQYYPGTTKVAQNRRNFCNPEYELEKLREISDEDVVKILGHRAPGEEYPSVHPPLEEMDEPEDAIREMVEPIDGAKAGDRVRYIQFTDSMYFAPAQPYVRSRAYLCRYRGADAGTLSGRQIIETRERDLEKISKELLETEFFDPARSGVRGKSVHGHSLRLDEDGMMFDMLRRQIYNKDTGRVEMVKNQIGDELDEPVDLGEPLDEETLMEKTTIYR-VDGEAY--RDDVEAVEIMQRIHVLRSQGGFN	-0.334,31.600,12.238,0.720,28.007,11.400,4.099,28.589,9.694,5.089,25.029,8.764,3.545,21.519,8.710,5.026,18.429,10.348,5.263,16.501,13.576,9.047,16.294,14.161,11.155,18.401,16.477,12.681,19.791,13.275,9.258,21.008,12.146,8.482,22.448,15.556,11.827,24.243,15.650,11.149,25.704,12.189,7.813,27.029,13.478,9.422,28.426,16.613,12.059,30.369,14.667,9.295,31.937,12.543,6.892,32.689,15.359,7.531,36.127,16.…	AQYYPGTTKVAQNRRNFCNPEYELEKLREISDEDVVKILGHRAPGEEYPSVHPPLEEMDEPEDAIREMVEPIDGAKAGDRVRYIQFTDSMYFAPAQPYVRSRAYLCRYRGADAGTLSGRQIIETRERDLEKISKELLETEFFDPARSGVRGKSVHGHSLRLDEDGMMFDMLRRQIYNKDTGRVEMVKNQIGDELDEPVDLGEPLDEETLMEKTTIYRVDGEAYRDDVEAVEIMQRIHVLRSQGGFNLE	79929	Methanothermobacter marburgensis str. Marburg
job.pdb	7suc_c	54.200	249	110	3	1	248	1	246	8.468E-36	1421	278	246	PQFTAGNSHVAQNRRNYMDPSYKLEKLRDIPEEDIVRLLAHRAPGEEYKSIHPPLEEMEEPDCAVRQIVKPTEGAAAGDRIRYVQYTDSMFFSPITPYQRAWEALNRYKGVDPGVLSGRTIIEARERDIEKIAKIEVDCELYDTARTGLRGRTVHGHAVRLDKDGMMFDALRRWSRGAD-GTVTYVKDMIGGAMDKEVTLGKPLSDAELLKKTTMYRNAQGGVWQEADDPESMDVTAQIHWKRSVGGFQ	AQYYPGTTKVAQNRRNFCNPEYELEKLREISDEDVVKILGHRAPGEEYPSVHPPLEEMDEPEDAIREMVEPIDGAKAGDRVRYIQFTDSMYFAPAQPYVRSRAYLCRYRGADAGTLSGRQIIETRERDLEKISKELLETEFFDPARSGVRGKSVHGHSLRLDEDGMMFDMLRRQIYNKDTGRVEMVKNQIGDELDEPVDLGEPLDEETLMEKTTIYR-VDGEAY--RDDVEAVEIMQRIHVLRSQGGFN	16.264,60.324,-78.676,19.714,61.755,-77.821,21.161,58.747,-75.915,24.467,60.306,-74.862,26.343,63.642,-74.854,29.718,64.329,-76.393,31.538,65.281,-79.589,34.203,62.556,-79.810,33.928,59.541,-82.071,33.562,57.483,-78.884,30.396,59.374,-77.960,28.976,58.989,-81.473,29.669,55.257,-81.418,27.888,54.947,-78.061,24.879,56.715,-79.577,24.977,54.463,-82.658,25.050,51.201,-80.678,21.963,52.323,-78.763,20.…	AQYYPGTTKVAQNRRNFCNPEYELEKLREISDEDVVKILGHRAPGEEYPSVHPPLEEMDEPEDAIREMVEPIDGAKAGDRVRYIQFTDSMYFAPAQPYVRSRAYLCRYRGADAGTLSGRQIIETRERDLEKISKELLETEFFDPARSGVRGKSVHGHSLRLDEDGMMFDMLRRQIYNKDTGRVEMVKNQIGDELDEPVDLGEPLDEETLMEKTTIYRVDGEAYRDDVEAVEIMQRIHVLRSQGGFN	0	unclassified
job.pdb	3m32_C	53.800	249	111	3	1	248	1	246	1.984E-35	1407	278	247	PQFTAGNSHVAQNRRNYMDPSYKLEKLRDIPEEDIVRLLAHRAPGEEYKSIHPPLEEMEEPDCAVRQIVKPTEGAAAGDRIRYVQYTDSMFFSPITPYQRAWEALNRYKGVDPGVLSGRTIIEARERDIEKIAKIEVDCELYDTARTGLRGRTVHGHAVRLDKDGMMFDALRRWSRGAD-GTVTYVKDMIGGAMDKEVTLGKPLSDAELLKKTTMYRNAQGGVWQEADDPESMDVTAQIHWKRSVGGFQ	AQYYPGTTKVAQNRRNFCNPEYELEKLREISDEDVVKILGHRAPGEEYPSVHPPLEEMDEPEDAIREMVEPIDGAKAGDRVRYIQFTDSMYFAPAQPYVRSRAYLCRYRGADAGTLSGRQIIETRERDLEKISKELLETEFFDPARSGVRGKSVHGHSLRLDEDGMMFDMLRRQIYNKDTGRVEMVKNQIGDELDEPVDLGEPLDEETLMEKTTIYR--VDGEAYRDD-VEAVEIMQRIHVLRSQGGFN	-0.122,31.574,12.128,0.843,27.939,11.470,4.212,28.548,9.663,5.131,25.007,8.684,3.598,21.458,8.669,5.174,18.321,10.297,5.395,16.462,13.565,9.170,16.199,14.143,11.359,18.253,16.408,12.837,19.730,13.184,9.374,20.931,12.143,8.594,22.413,15.470,12.018,24.195,15.622,11.297,25.646,12.166,7.935,26.985,13.434,9.601,28.374,16.603,12.190,30.381,14.637,9.442,31.910,12.543,6.990,32.649,15.313,7.680,36.142,16.…	AQYYPGTTKVAQNRRNFCNPEYELEKLREISDEDVVKILGHRAPGEEYPSVHPPLEEMDEPEDAIREMVEPIDGAKAGDRVRYIQFTDSMYFAPAQPYVRSRAYLCRYRGADAGTLSGRQIIETRERDLEKISKELLETEFFDPARSGVRGKSVHGHSLRLDEDGMMFDMLRRQIYNKDTGRVEMVKNQIGDELDEPVDLGEPLDEETLMEKTTIYRVDGEAYRDDVEAVEIMQRIHVLRSQGGFNL	79929	Methanothermobacter marburgensis str. Marburg
job.pdb	1e6v_F	54.000	250	111	3	3	251	2	248	1.984E-35	1407	278	248	FTAGNSHVAQNRRNYMDPSYKLEKLRDIPEEDIVRLLAHRAPGEEYKSIHPPLEEMEEPDCAVRQIVKPTEGAAAGDRIRYVQYTDSMFFSPITPYQRAWEALNRYKGVDPGVLSGRTIIEARERDIEKIAKIEVDCELYDTARTGLRGRTVHGHAVRLDKDGMMFDALRRWSRGAD-GTVTYVKDMIGGAMDKEVTLGKPLSDAELLKKTTMYRNAQGGVWQEADDPESMDVTAQIHWKRSVGGFQPWA	YYPGETDVAENRRKYMNPNYELKKLREIPDEDIVRLMGHREPGEEYPSVHPPLEEMEEPECPIRELVEPTEGAKAGDRIRYIQFTDSVYFAPIHPYIRARMYMWRYRGVDTGSLSGRQIIEVRERDLEKIAKELLETEIFDPARSGVRGATVHGHALRLDENGLMLHALRRYRLNEETGEVEYVKDQVGIELDEPIPVGAPADEDDLKERTTIYR-IDGTPYRE--DEELLQVVQRIHELRTLAGYRPEE	53.695,-63.180,87.719,51.854,-60.792,89.993,54.355,-60.835,92.848,57.696,-62.513,93.827,57.953,-64.659,96.962,58.819,-68.214,97.996,56.604,-68.433,101.085,52.947,-69.144,101.889,51.937,-65.510,102.439,53.461,-64.601,99.084,51.315,-67.271,97.468,48.026,-66.040,98.975,49.197,-62.766,97.413,49.309,-64.080,93.845,46.033,-65.903,94.548,43.962,-62.884,95.602,45.589,-60.818,92.842,44.843,-63.500,90.224,…	FYYPGETDVAENRRKYMNPNYELKKLREIPDEDIVRLMGHREPGEEYPSVHPPLEEMEEPECPIRELVEPTEGAKAGDRIRYIQFTDSVYFAPIHPYIRARMYMWRYRGVDTGSLSGRQIIEVRERDLEKIAKELLETEIFDPARSGVRGATVHGHALRLDENGLMLHALRRYRLNEETGEVEYVKDQVGIELDEPIPVGAPADEDDLKERTTIYRIDGTPYREDEELLQVVQRIHELRTLAGYRPEE	2320	Methanopyrus kandleri
job.pdb	7sxm_F	53.400	249	109	4	1	248	1	243	4.373E-35	1394	278	243	PQFTAGNSHVAQNRRNYMDPSYKLEKLRDIPEEDIVRLLAHRAPGEEYKSIHPPLEEMEEPDCAVRQIVKPTEGAAAGDRIRYVQYTDSMFFSPITPYQRAWEALNRYKGVDPGVLSGRTIIEARERDIEKIAKIEVDCELYDTARTGLRGRTVHGHAVRLDKDGMMFDALRRWSRGAD-GTVTYVKDMIGGAMDKEVTLGKPLSDAELLKKTTMYRNAQGGVWQEADDPESMDVTAQIHWKRSVGGFQ	AQYYPGTTKVAQNRRNFCNPEYELEKLREISDEDVVKILGHRAPGEEYPSVHPPLEEPED---AIREMVEPIDGAKAGDRVRYIQFTDSMYFAPAQPYVRSRAYLCRYRGADAGTLSGRQIIETRERDLEKISKELLETEFFDPARSGVRGKSVHGHSLRLDEDGMMFDMLRRQIYNKDTGRVEMVKNQIGDELDEPVDLGEPLDEETLMEKTTIYR-VDGEAY--RDDVEAVEIMQRIHVLRSQGGFN	16.462,60.239,-78.630,19.905,61.577,-77.708,21.138,58.422,-75.905,24.516,59.859,-74.894,26.313,63.236,-74.925,29.770,64.015,-76.230,31.651,65.025,-79.384,34.183,62.190,-79.767,34.092,59.130,-81.994,33.527,57.144,-78.789,30.432,59.157,-77.870,29.054,58.755,-81.398,29.832,55.028,-81.337,27.855,54.725,-78.092,24.893,56.514,-79.681,25.127,54.234,-82.732,24.997,51.066,-80.618,21.960,52.346,-78.701,20.…	AQYYPGTTKVAQNRRNFCNPEYELEKLREISDEDVVKILGHRAPGEEYPSVHPPLEEPEDAIREMVEPIDGAKAGDRVRYIQFTDSMYFAPAQPYVRSRAYLCRYRGADAGTLSGRQIIETRERDLEKISKELLETEFFDPARSGVRGKSVHGHSLRLDEDGMMFDMLRRQIYNKDTGRVEMVKNQIGDELDEPVDLGEPLDEETLMEKTTIYRVDGEAYRDDVEAVEIMQRIHVLRSQGGFN	0	unclassified
job.pdb	5a8r_I	48.000	256	128	4	1	255	4	255	4.648E-35	1393	278	262	PQFTAGNSHVAQNRRNYMDPSYKLEKLRDIPEEDIVRLLAHRAPGEEYKSIHPPLEEMEEPDCAVRQIVKPTEGAAAGDRIRYVQYTDSMFFSPITPYQRAWEALNRYKGVDPGVLSGRTIIEARERDIEKIAKIEVDCELYDTARTGLRGRTVHGHAVRLDKDGMMFDALRRWSRGAD-GTVTYVKDMIGGAMDKEVTLGKPLSDAELLKKTTMYRNAQGGVWQEADDPESMDVTAQIHWKRSVGGFQPWAKMKD	AQYTPGETQIAENRRKHMDPDYEFRKLREVSDEDLVKVLGHRNPGESYKSVHPPLDEMDFEEDIVRDMVEPIQGAKEGVRVRYIQFADSMYNAPAQPYDRARTYMWRYRGVDTGTLSGRQVIEMRELDLEGVSKELVETELFDPATTGIRGATVHGHSLRLDENGLMFDALQRYVFDEEKGHVVYVKDQVGRPLDEPVDMGQPLGEDELKKITTIYRK-DNIAM--RDDKEAIEVVENIHTGRTLGGFGMDV-FKD	-103.684,-28.557,-3.502,-101.992,-26.454,-6.189,-103.601,-26.804,-9.593,-101.414,-25.816,-12.538,-102.519,-23.156,-15.025,-100.113,-24.319,-17.754,-100.610,-21.275,-20.005,-102.510,-17.963,-20.264,-105.092,-17.098,-22.914,-108.852,-16.762,-23.312,-109.183,-18.494,-26.696,-109.463,-22.105,-27.839,-105.848,-22.012,-29.036,-104.634,-21.350,-25.497,-106.965,-24.089,-24.241,-105.588,-26.513,-26.838,-1…	SYKAQYTPGETQIAENRRKHMDPDYEFRKLREVSDEDLVKVLGHRNPGESYKSVHPPLDEMDFEEDIVRDMVEPIQGAKEGVRVRYIQFADSMYNAPAQPYDRARTYMWRYRGVDTGTLSGRQVIEMRELDLEGVSKELVETELFDPATTGIRGATVHGHSLRLDENGLMFDALQRYVFDEEKGHVVYVKDQVGRPLDEPVDMGQPLGEDELKKITTIYRKDNIAMRDDKEAIEVVENIHTGRTLGGFGMDVFKDDLRKRLG	79929	Methanothermobacter marburgensis str. Marburg
job.pdb	5a8r_C	48.000	256	128	4	1	255	3	254	1.025E-34	1380	278	262	PQFTAGNSHVAQNRRNYMDPSYKLEKLRDIPEEDIVRLLAHRAPGEEYKSIHPPLEEMEEPDCAVRQIVKPTEGAAAGDRIRYVQYTDSMFFSPITPYQRAWEALNRYKGVDPGVLSGRTIIEARERDIEKIAKIEVDCELYDTARTGLRGRTVHGHAVRLDKDGMMFDALRRWSRGAD-GTVTYVKDMIGGAMDKEVTLGKPLSDAELLKKTTMYRNAQGGVWQEADDPESMDVTAQIHWKRSVGGFQPWAKMKD	AQYTPGETQIAENRRKHMDPDYEFRKLREVSDEDLVKVLGHRNPGESYKSVHPPLDEMDFEEDIVRDMVEPIQGAKEGVRVRYIQFADSMYNAPAQPYDRARTYMWRYRGVDTGTLSGRQVIEMRELDLEGVSKELVETELFDPATTGIRGATVHGHSLRLDENGLMFDALQRYVFDEEKGHVVYVKDQVGRPLDEPVDMGQPLGEDELKKITTIYRK-DNIAM--RDDKEAIEVVENIHTGRTLGGFGMDV-FKD	-55.680,29.365,43.512,-59.000,29.227,45.345,-61.882,30.203,43.030,-64.420,32.761,44.281,-67.241,32.123,41.760,-69.290,35.256,42.570,-69.392,38.322,44.853,-72.066,39.016,47.460,-72.746,38.880,51.189,-76.238,37.351,51.180,-77.564,33.791,50.980,-78.615,34.390,47.352,-74.988,35.036,46.373,-73.942,31.998,48.391,-76.507,29.807,46.649,-75.001,30.922,43.334,-71.494,30.046,44.496,-72.608,26.580,45.612,-74…	YKAQYTPGETQIAENRRKHMDPDYEFRKLREVSDEDLVKVLGHRNPGESYKSVHPPLDEMDFEEDIVRDMVEPIQGAKEGVRVRYIQFADSMYNAPAQPYDRARTYMWRYRGVDTGTLSGRQVIEMRELDLEGVSKELVETELFDPATTGIRGATVHGHSLRLDENGLMFDALQRYVFDEEKGHVVYVKDQVGRPLDEPVDMGQPLGEDELKKITTIYRKDNIAMRDDKEAIEVVENIHTGRTLGGFGMDVFKDDLRKRLGD	79929	Methanothermobacter marburgensis str. Marburg
job.pdb	5n1q_F	48.200	257	128	4	1	255	4	257	1.771E-34	1371	278	260	PQFTAGNSHVAQNRRNYMDPSYKLEKLRDIPEEDIVRLLAHRAPGEEYKSIHPPLEEMEEPDCAVRQIVKPTEGAAAGDRIRYVQYTDSMFFSPITPYQRAWEALNRYKGVDPGVLSGRTIIEARERDIEKIAK-IEVDCELYDTARTGLRGRTVHGHAVRLDKDGMMFDALRRWSRGAD-GTVTYVKDMIGGAMDKEVTLGKPLSDAELLKKTTMYRNAQGGVWQEADDPESMDVTAQIHWKRSVGGFQPWAKMKD	PQFYPGATKIAQNRRDHLNPDFELEKLREIPDEELVKVMGHRQPGEDYKTVHPPLEEMDLPEDYVRDLVEPISGAKEGHRIRYIQFADSMYFAPAQPYDRARMYMWRFRGVDTGSLSGRQVIEMRESNLEEISKNVLMDTSLFDPARIGMRGATVHGHSLRLDENGLMFDALQRYVYDEKTGHVVYVKDQVGRPLDEPVDVGEPLPEEKLREITTIYR--KDGVPM-RDDEELLTVVKRIHRARTLGGYMPVNEVFD	87.208,-11.685,21.891,84.722,-10.568,24.594,85.712,-11.633,28.106,82.514,-12.013,30.262,82.608,-10.321,33.729,79.358,-12.011,34.996,78.447,-9.805,38.011,79.507,-6.468,39.681,80.740,-5.917,43.233,83.923,-5.550,45.301,83.041,-7.821,48.312,83.480,-11.620,48.740,79.649,-12.053,48.271,79.892,-10.537,44.764,82.923,-12.851,44.019,80.916,-15.933,45.192,78.093,-14.783,42.799,80.643,-14.434,39.916,82.097,-…	AYKPQFYPGATKIAQNRRDHLNPDFELEKLREIPDEELVKVMGHRQPGEDYKTVHPPLEEMDLPEDYVRDLVEPISGAKEGHRIRYIQFADSMYFAPAQPYDRARMYMWRFRGVDTGSLSGRQVIEMRESNLEEISKNVLMDTSLFDPARIGMRGATVHGHSLRLDENGLMFDALQRYVYDEKTGHVVYVKDQVGRPLDEPVDVGEPLPEEKLREITTIYRKDGVPMRDDEELLTVVKRIHRARTLGGYMPVNEVFDKLL	523845	Methanothermococcus thermolithotrophicus DSM 2095
job.pdb	5a8r_F	48.000	256	128	4	1	255	3	254	2.881E-34	1363	278	261	PQFTAGNSHVAQNRRNYMDPSYKLEKLRDIPEEDIVRLLAHRAPGEEYKSIHPPLEEMEEPDCAVRQIVKPTEGAAAGDRIRYVQYTDSMFFSPITPYQRAWEALNRYKGVDPGVLSGRTIIEARERDIEKIAKIEVDCELYDTARTGLRGRTVHGHAVRLDKDGMMFDALRRWSRGAD-GTVTYVKDMIGGAMDKEVTLGKPLSDAELLKKTTMYRNAQGGVWQEADDPESMDVTAQIHWKRSVGGFQPWAKMKD	AQYTPGETQIAENRRKHMDPDYEFRKLREVSDEDLVKVLGHRNPGESYKSVHPPLDEMDFEEDIVRDMVEPIQGAKEGVRVRYIQFADSMYNAPAQPYDRARTYMWRYRGVDTGTLSGRQVIEMRELDLEGVSKELVETELFDPATTGIRGATVHGHSLRLDENGLMFDALQRYVFDEEKGHVVYVKDQVGRPLDEPVDMGQPLGEDELKKITTIYRK-DNIAM--RDDKEAIEVVENIHTGRTLGGFGMDV-FKD	-56.126,71.045,-45.784,-59.549,71.661,-47.325,-62.425,70.975,-44.918,-65.329,68.755,-45.999,-67.778,69.713,-43.212,-70.295,66.900,-43.841,-70.951,63.840,-46.044,-73.835,63.514,-48.501,-74.778,63.755,-52.179,-78.039,65.715,-51.878,-78.870,69.402,-51.562,-79.735,68.923,-47.873,-76.162,67.812,-47.176,-74.874,70.668,-49.321,-76.992,73.209,-47.403,-75.461,71.883,-44.192,-71.967,72.288,-45.646,-72.723,…	YKAQYTPGETQIAENRRKHMDPDYEFRKLREVSDEDLVKVLGHRNPGESYKSVHPPLDEMDFEEDIVRDMVEPIQGAKEGVRVRYIQFADSMYNAPAQPYDRARTYMWRYRGVDTGTLSGRQVIEMRELDLEGVSKELVETELFDPATTGIRGATVHGHSLRLDENGLMFDALQRYVFDEEKGHVVYVKDQVGRPLDEPVDMGQPLGEDELKKITTIYRKDNIAMRDDKEAIEVVENIHTGRTLGGFGMDVFKDDLRKRLG	79929	Methanothermobacter marburgensis str. Marburg
job.pdb	5a8r_L	48.000	256	128	4	1	255	4	255	5.624E-34	1352	278	263	PQFTAGNSHVAQNRRNYMDPSYKLEKLRDIPEEDIVRLLAHRAPGEEYKSIHPPLEEMEEPDCAVRQIVKPTEGAAAGDRIRYVQYTDSMFFSPITPYQRAWEALNRYKGVDPGVLSGRTIIEARERDIEKIAKIEVDCELYDTARTGLRGRTVHGHAVRLDKDGMMFDALRRWSRGAD-GTVTYVKDMIGGAMDKEVTLGKPLSDAELLKKTTMYRNAQGGVWQEADDPESMDVTAQIHWKRSVGGFQPWAKMKD	AQYTPGETQIAENRRKHMDPDYEFRKLREVSDEDLVKVLGHRNPGESYKSVHPPLDEMDFEEDIVRDMVEPIQGAKEGVRVRYIQFADSMYNAPAQPYDRARTYMWRYRGVDTGTLSGRQVIEMRELDLEGVSKELVETELFDPATTGIRGATVHGHSLRLDENGLMFDALQRYVFDEEKGHVVYVKDQVGRPLDEPVDMGQPLGEDELKKITTIYRK-DNIAM--RDDKEAIEVVENIHTGRTLGGFGMDV-FKD	-6.972,7.306,-9.254,-8.388,5.131,-12.040,-6.741,5.011,-15.459,-9.345,4.307,-18.148,-8.646,1.665,-20.809,-11.328,2.846,-23.273,-11.103,-0.164,-25.583,-9.253,-3.473,-26.130,-6.997,-4.235,-29.081,-3.367,-4.668,-30.052,-3.499,-2.798,-33.362,-3.391,0.887,-34.320,-7.125,0.967,-35.036,-7.823,0.167,-31.389,-5.341,2.830,-30.293,-6.978,5.374,-32.594,-10.311,4.611,-30.891,-8.746,5.105,-27.444,-7.364,8.478,-…	SYKAQYTPGETQIAENRRKHMDPDYEFRKLREVSDEDLVKVLGHRNPGESYKSVHPPLDEMDFEEDIVRDMVEPIQGAKEGVRVRYIQFADSMYNAPAQPYDRARTYMWRYRGVDTGTLSGRQVIEMRELDLEGVSKELVETELFDPATTGIRGATVHGHSLRLDENGLMFDALQRYVFDEEKGHVVYVKDQVGRPLDEPVDMGQPLGEDELKKITTIYRKDNIAMRDDKEAIEVVENIHTGRTLGGFGMDVFKDDLRKRLGD	79929	Methanothermobacter marburgensis str. Marburg
job.pdb	7nkg_F	51.400	249	115	4	1	249	4	246	1.033E-33	1342	278	247	PQFTAGNSHVAQNRRNYMDPSYKLEKLRDIPEEDIVRLLAHRAPGEEYKSIHPPLEEMEEPDCAVRQIVKPTEGAAAGDRIRYVQYTDSMFFSPITPYQRAWEALNRYKGVDPGVLSGRTIIEARERDIEKIAKIEVDCELYDTARTGLRGRTVHGHAVRLDKDGMMFDALRRWSRGADGTVTYVKDMIGGAMDKEVTLGKPLSDAELLKKTTMYRNAQGGVWQEADDPESMDVTAQIHWKRSVGGFQP	PQYYPGNTSVAQNRRKHMSGN--VEKLREISDEDLTAILGHRAPGSDYPSTHPPLAEMGEPDCPIREIVEPTPGAAAGDRIRYVQWTDSMYNAPATPYWRSYYAAINHRGVDPGTLSGRQIVEARERDVEVYGKMSIETEMTCPALAGLRGATVHGHSCRLQEDGVMFDMLDRRRLEG-GTIIMDKDQVGVPLDRKVDLGKPMSEEEAAKRTTIYR--VDNVPFRSD-SEVVEWVQRIWELRTRYGFQP	-15.398,19.633,24.072,-16.773,18.911,20.566,-17.443,15.579,18.768,-16.876,15.977,14.971,-19.748,14.732,12.749,-17.793,15.194,9.414,-20.566,14.673,6.847,-24.337,13.957,6.624,-26.032,10.832,5.199,-26.901,7.333,6.447,-25.991,4.971,3.548,-22.835,2.743,3.438,-21.285,5.405,1.118,-21.829,8.187,3.725,-20.512,5.846,6.486,-17.369,5.086,4.392,-16.909,8.833,3.704,-16.861,9.473,7.478,-14.416,6.537,7.934,-11.9…	AYEPQYYPGNTSVAQNRRKHMSGNVEKLREISDEDLTAILGHRAPGSDYPSTHPPLAEMGEPDCPIREIVEPTPGAAAGDRIRYVQWTDSMYNAPATPYWRSYYAAINHRGVDPGTLSGRQIVEARERDVEVYGKMSIETEMTCPALAGLRGATVHGHSCRLQEDGVMFDMLDRRRLEGGTIIMDKDQVGVPLDRKVDLGKPMSEEEAAKRTTIYRVDNVPFRSDSEVVEWVQRIWELRTRYGFQPQ	1122233	Methermicoccus shengliensis DSM 18856
job.pdb	7b2h_F	51.600	248	108	5	1	247	1	237	1.167E-33	1340	278	239	PQFTAGNSHVAQNRRNYMDPSYKLEKLRDIPEEDIVRLLAHRAPGEEYKSIHPPLEEMEEPDCAVRQIVKPTEGAAAGDRIRYVQYTDSMFFSPITPYQRAWEALNRYKGVDPGVLSGRTIIEARERDIEKIAKIEVDCELYDTARTGLRGRTVHGHAVRLDKDGMMFDALRRWSRGAD-GTVTYVKDMIGGAMDKEVTLGKPLSDAELLKKTTMYRNAQGGVWQEADDPESMDVTAQIHWKRSVGGF	AQYYPGTTKVAQNRRNFCNPEYELEKLREISDEDVVKILGHRAP--EYPSVHPP------PEDAIREMVEPIDGAKAGDRVRYIQFTDSMYFAPAQPYVRSRAYLCRYRGADAGTLSGRQIIETRERDLEKISKELLETEFFDPARSGVRGKSVHGHSLRLDEDGMMFDMLRRQIYNKDTGRVEMVKNQIGDELDEPVDLGEPLDEETLMEKTTIYR-VDGEAY--RDDVEAVEIMQRIHVLRSQGGF	16.121,60.348,-78.433,19.634,61.618,-77.676,20.905,58.537,-75.790,24.250,60.006,-74.704,26.130,63.330,-74.602,29.557,64.174,-75.950,31.257,65.281,-79.167,33.827,62.491,-79.583,33.659,59.473,-81.870,33.293,57.379,-78.705,30.212,59.356,-77.661,28.769,59.013,-81.165,29.568,55.291,-81.218,27.774,54.884,-77.883,24.687,56.617,-79.293,24.708,54.446,-82.424,24.851,51.209,-80.424,21.727,52.358,-78.553,19.…	AQYYPGTTKVAQNRRNFCNPEYELEKLREISDEDVVKILGHRAPEYPSVHPPPEDAIREMVEPIDGAKAGDRVRYIQFTDSMYFAPAQPYVRSRAYLCRYRGADAGTLSGRQIIETRERDLEKISKELLETEFFDPARSGVRGKSVHGHSLRLDEDGMMFDMLRRQIYNKDTGRVEMVKNQIGDELDEPVDLGEPLDEETLMEKTTIYRVDGEAYRDDVEAVEIMQRIHVLRSQGGFNL	79929	Methanothermobacter marburgensis str. Marburg
job.pdb	5a8w_C	48.500	249	124	3	1	248	4	249	2.143E-33	1330	278	263	PQFTAGNSHVAQNRRNYMDPSYKLEKLRDIPEEDIVRLLAHRAPGEEYKSIHPPLEEMEEPDCAVRQIVKPTEGAAAGDRIRYVQYTDSMFFSPITPYQRAWEALNRYKGVDPGVLSGRTIIEARERDIEKIAKIEVDCELYDTARTGLRGRTVHGHAVRLDKDGMMFDALRRWSRGAD-GTVTYVKDMIGGAMDKEVTLGKPLSDAELLKKTTMYRNAQGGVWQEADDPESMDVTAQIHWKRSVGGFQ	AQYTPGETRIAENRRKHMNPDYELRKLREISDEDLVKVLGHRNPGESYKSVHPPLDEMDFEEDIVRDLVEPIQGAKEGVRVRYIQFADSMYNAPAQPYDRARTYMWRYRGVDTGTLSGRQVIEMRELDLEGVSKELVETELFDPATTGIRGATVHGHSLRLDENGLMFDALQRYVFDEETGHVVYVKEQVGRPLDEPVDMGQPLDEEELRKITTIYRK-DNIAM--RDDKEAIEVVENIHTGRTMGGFG	40.338,-101.174,69.878,41.788,-101.152,66.343,45.005,-102.598,64.761,46.097,-100.555,61.720,46.881,-102.563,58.553,48.686,-99.814,56.482,48.724,-101.534,53.078,47.730,-104.865,51.463,50.141,-107.389,50.071,51.828,-110.733,50.623,55.378,-109.939,49.501,58.415,-108.459,51.209,57.815,-105.207,49.312,54.432,-104.761,50.941,55.797,-105.449,54.403,58.547,-102.880,53.787,55.789,-100.330,52.973,53.959,-1…	SYKAQYTPGETRIAENRRKHMNPDYELRKLREISDEDLVKVLGHRNPGESYKSVHPPLDEMDFEEDIVRDLVEPIQGAKEGVRVRYIQFADSMYNAPAQPYDRARTYMWRYRGVDTGTLSGRQVIEMRELDLEGVSKELVETELFDPATTGIRGATVHGHSLRLDENGLMFDALQRYVFDEETGHVVYVKEQVGRPLDEPVDMGQPLDEEELRKITTIYRKDNIAMRDDKEAIEVVENIHTGRTMGGFGMDVFKEDLRKRLGD	145261	Methanothermobacter wolfeii
job.pdb	5n2a_C	49.800	251	121	4	1	249	3	250	3.937E-33	1320	278	258	PQFTAGNSHVAQNRRNYMDPSYKLEKLRDIPEEDIVRLLAHRAPGEEYKSIHPPLEEMEEPDCAVRQIVKPTEGAAAGDRIRYVQYTDSMFFSPITPYQRAWEALNRYKGVDPGVLSGRTIIEARERDIEKIAKI-EVDCELYDTARTGLRGRTVHGHAVRLDKDGMMFDALRRWSRGAD-GTVTYVKDMIGGAMDKEVTLGKPLSDAELLKKTTMYRNAQGGVWQEADDPESMDVTAQIHWKRSVGGFQP	PQFYPGETKIAQNRRNHMNPEVELEKLREIPDEDVVKIMGHRQPGEDYKTIHPPLEEMDLPDDYVRDLVEPINGAKEGHRIRYIQFADSMYFAPAQPYDRARTYMWRFRGVDTGTLSGRQVIEMRESDLEALSKNFLIDTAFFDPARCGIRGATVHGHSLRLDENGLMFDALQRYVYDEKTGHVVYVKDQVGRPLDEPVDVGELLPEEKLREITTIYR--KDGVPMRED-KELLTIVKRIHRARTLGGFCP	-60.935,25.606,-15.568,-57.524,26.472,-17.024,-54.719,25.184,-14.731,-51.922,27.491,-13.508,-49.277,24.744,-12.850,-46.724,26.932,-10.974,-46.506,30.475,-9.435,-43.757,32.979,-10.259,-42.764,36.048,-12.293,-39.371,34.862,-13.740,-38.281,32.709,-16.741,-37.401,29.892,-14.268,-41.028,29.793,-12.985,-42.198,29.797,-16.641,-39.791,26.918,-17.574,-41.217,24.953,-14.582,-44.760,25.710,-15.876,-43.868,2…	YKPQFYPGETKIAQNRRNHMNPEVELEKLREIPDEDVVKIMGHRQPGEDYKTIHPPLEEMDLPDDYVRDLVEPINGAKEGHRIRYIQFADSMYFAPAQPYDRARTYMWRFRGVDTGTLSGRQVIEMRESDLEALSKNFLIDTAFFDPARCGIRGATVHGHSLRLDENGLMFDALQRYVYDEKTGHVVYVKDQVGRPLDEPVDVGELLPEEKLREITTIYRKDGVPMREDKELLTIVKRIHRARTLGGFCPTEDTFKQL	647171	Methanotorris formicicus Mc-S-70
job.pdb	7nkg_L	51.400	249	115	4	1	249	3	245	4.725E-33	1317	278	246	PQFTAGNSHVAQNRRNYMDPSYKLEKLRDIPEEDIVRLLAHRAPGEEYKSIHPPLEEMEEPDCAVRQIVKPTEGAAAGDRIRYVQYTDSMFFSPITPYQRAWEALNRYKGVDPGVLSGRTIIEARERDIEKIAKIEVDCELYDTARTGLRGRTVHGHAVRLDKDGMMFDALRRWSRGADGTVTYVKDMIGGAMDKEVTLGKPLSDAELLKKTTMYRNAQGGVWQEADDPESMDVTAQIHWKRSVGGFQP	PQYYPGNTSVAQNRRKHMSGN--VEKLREISDEDLTAILGHRAPGSDYPSTHPPLAEMGEPDCPIREIVEPTPGAAAGDRIRYVQWTDSMYNAPATPYWRSYYAAINHRGVDPGTLSGRQIVEARERDVEVYGKMSIETEMTCPALAGLRGATVHGHSCRLQEDGVMFDMLDRRRLEG-GTIIMDKDQVGVPLDRKVDLGKPMSEEEAAKRTTIYR--VDNVPFRSD-SEVVEWVQRIWELRTRYGFQP	-94.874,-3.983,-72.452,-95.490,-2.739,-68.876,-93.339,0.372,-68.136,-91.272,0.223,-64.899,-90.046,3.906,-65.098,-87.385,4.001,-62.358,-85.694,1.745,-59.742,-85.917,2.138,-55.908,-88.338,0.955,-53.196,-88.610,3.973,-50.866,-91.555,6.400,-50.643,-89.373,8.820,-52.716,-88.889,6.270,-55.530,-92.626,5.369,-55.339,-93.548,9.078,-55.665,-91.102,9.486,-58.585,-92.914,6.630,-60.426,-96.301,8.252,-59.561,-…	YEPQYYPGNTSVAQNRRKHMSGNVEKLREISDEDLTAILGHRAPGSDYPSTHPPLAEMGEPDCPIREIVEPTPGAAAGDRIRYVQWTDSMYNAPATPYWRSYYAAINHRGVDPGTLSGRQIVEARERDVEVYGKMSIETEMTCPALAGLRGATVHGHSCRLQEDGVMFDMLDRRRLEGGTIIMDKDQVGVPLDRKVDLGKPMSEEEAAKRTTIYRVDNVPFRSDSEVVEWVQRIWELRTRYGFQPQ	1122233	Methermicoccus shengliensis DSM 18856
job.pdb	5n28_F	49.600	250	117	4	1	249	3	244	1.513E-31	1260	278	252	PQFTAGNSHVAQNRRNYMDPSYKLEKLRDIPEEDIVRLLAHRAPGEEYKSIHPPLEEMEEPDCAVRQIVKPTEGAAAGDRIRYVQYTDSMFFSPITPYQRAWEALNRYKGVDPGVLSGRTIIEARERDIEKIAKI-EVDCELYDTARTGLRGRTVHGHAVRLDKDGMMFDALRRWSRGADGTVTYVKDMIGGAMDKEVTLGKPLSDAELLKKTTMYRNAQGGVWQEADDPESMDVTAQIHWKRSVGGFQP	PQFYPGETKIAQNRRNHMNPEVELEKLREIPDEDVVKIMGHRQPGEDYKTIHPPLEEMDLPDDYVRDLVEPINGAKEGHRIRYIQFADSMYFAPAQPYDRARTYMWRFRGVDTGTLSGRQVIEMRESDLEALSKNFLIDTAFFDPARCGIRGATVHGHSLRLDENGLMFDALQRYVH-----VVYVKDQVGRPLDEPVDVGELLPEEKLREITTIYR--KDGVPMRE-DKELLTIVKRIHRARTLGGFCP	-62.343,-18.285,23.579,-61.511,-18.085,19.865,-58.042,-16.594,19.077,-57.569,-13.337,17.097,-53.913,-14.170,16.113,-52.956,-10.758,14.624,-54.446,-7.210,14.125,-54.895,-5.353,10.796,-57.510,-4.425,8.086,-55.430,-5.351,4.960,-55.015,-8.749,3.227,-51.287,-8.806,4.272,-52.347,-8.858,7.963,-55.041,-11.454,7.059,-52.361,-13.698,5.414,-50.316,-13.392,8.682,-53.500,-14.394,10.636,-54.031,-17.402,8.285,-…	YKPQFYPGETKIAQNRRNHMNPEVELEKLREIPDEDVVKIMGHRQPGEDYKTIHPPLEEMDLPDDYVRDLVEPINGAKEGHRIRYIQFADSMYFAPAQPYDRARTYMWRFRGVDTGTLSGRQVIEMRESDLEALSKNFLIDTAFFDPARCGIRGATVHGHSLRLDENGLMFDALQRYVHVVYVKDQVGRPLDEPVDVGELLPEEKLREITTIYRKDGVPMREDKELLTIVKRIHRARTLGGFCPTEDTFKQL	647171	Methanotorris formicicus Mc-S-70
job.pdb	7nkg_I	48.900	249	112	5	1	249	4	237	1.708E-31	1258	278	238	PQFTAGNSHVAQNRRNYMDPSYKLEKLRDIPEEDIVRLLAHRAPGEEYKSIHPPLEEMEEPDCAVRQIVKPTEGAAAGDRIRYVQYTDSMFFSPITPYQRAWEALNRYKGVDPGVLSGRTIIEARERDIEKIAKIEVDCELYDTARTGLRGRTVHGHAVRLDKDGMMFDALRRWSRGADGTVTYVKDMIGGAMDKEVTLGKPLSDAELLKKTTMYRNAQGGVWQEADDPESMDVTAQIHWKRSVGGFQP	PQYYPGNTSVAQNRRKHMSGN--VEKLREISDEDLTAILGHRAPGSDYPS---------EPDCPIREIVEPTPGAAAGDRIRYVQWTDSMYNAPATPYWRSYYAAINHRGVDPGTLSGRQIVEARERDVEVYGKMSIETEMTCPALAGLRGATVHGHSCRLQEDGVMFDMLDRRRLEG-GTIIMDKDQVGVPLDRKVDLGKPMSEEEAAKRTTIYR--VDNVPFRSD-SEVVEWVQRIWELRTRYGFQP	-26.345,42.173,-128.864,-27.838,44.901,-126.600,-26.475,48.205,-125.183,-27.894,48.840,-121.648,-29.429,52.320,-121.110,-30.025,51.847,-117.298,-32.183,54.888,-116.483,-33.818,57.933,-118.179,-33.015,61.636,-117.595,-30.449,64.156,-118.865,-29.341,66.111,-115.730,-26.003,65.562,-113.864,-28.015,63.522,-111.278,-29.326,61.086,-113.950,-25.819,60.898,-115.501,-24.325,60.056,-112.060,-27.076,57.451,…	AYEPQYYPGNTSVAQNRRKHMSGNVEKLREISDEDLTAILGHRAPGSDYPSEPDCPIREIVEPTPGAAAGDRIRYVQWTDSMYNAPATPYWRSYYAAINHRGVDPGTLSGRQIVEARERDVEVYGKMSIETEMTCPALAGLRGATVHGHSCRLQEDGVMFDMLDRRRLEGGTIIMDKDQVGVPLDRKVDLGKPMSEEEAAKRTTIYRVDNVPFRSDSEVVEWVQRIWELRTRYGFQPQ	1122233	Methermicoccus shengliensis DSM 18856
job.pdb	1e6y_F	48.900	249	120	5	1	249	4	245	2.050E-31	1255	278	246	PQFTAGNSHVAQNRRNYMDPSYKLEKLRDIPEEDIVRLLAHRAPGEEYKSIHPPLEEMEEPDCAVRQIVKPTEGAAAGDRIRYVQYTDSMFFSPITPYQRAWEALNRYKGVDPGVLSGRTIIEARERDIEKIAKIEVDCELYDTARTGLRGRTVHGHAVRLDKDGMMFDALRRWSRGADGTVTYVKDMIGGAMDKEVTLGKPLSDAELLKKTTMYRNAQGGVWQEADDPESMDVTAQIHWKRSVGGFQP	RQYYPGATSVAANRRKHM--SGKLEKLREISDEDLTAVLGHRAPGSDYPSTHPPLAEMGEP-ASTRENVAATPGAAAGDRVRYIQFADSMYNAPATPYFRSYFAAINFRGVDPGTLSGRQIVEARERDMEQCAKVQMETEITDHALAGVRGATVHGHSVRLQEDGVMFDMLDRRRLEN-GTIIMDKDQVAIPLDRKVDLGKPMSSEEAAKRTTIYR-VDNVAF--RDDAEVVEWVHRIFDQRTKFGFQP	105.242,62.902,35.444,104.313,64.713,38.658,106.184,64.213,41.931,103.807,64.869,44.844,105.046,67.223,47.568,102.089,66.586,49.917,102.447,69.403,52.451,104.467,72.596,53.119,106.758,73.228,56.061,110.399,72.966,57.072,110.118,71.650,60.645,110.055,68.087,61.980,106.276,68.357,62.379,105.925,69.080,58.656,108.369,66.299,57.751,106.354,63.878,59.883,103.140,65.076,58.195,104.613,64.250,54.792,105…	AYERQYYPGATSVAANRRKHMSGKLEKLREISDEDLTAVLGHRAPGSDYPSTHPPLAEMGEPASTRENVAATPGAAAGDRVRYIQFADSMYNAPATPYFRSYFAAINFRGVDPGTLSGRQIVEARERDMEQCAKVQMETEITDHALAGVRGATVHGHSVRLQEDGVMFDMLDRRRLENGTIIMDKDQVAIPLDRKVDLGKPMSSEEAAKRTTIYRVDNVAFRDDAEVVEWVHRIFDQRTKFGFQPK	269797	Methanosarcina barkeri str. Fusaro
job.pdb	7b2c_F	40.300	258	143	4	1	249	4	259	1.362E-29	1186	278	265	PQFTAGNSHVAQNRRNYMDPSYKLEKLRDIPEEDIVRLLAHRAPGEEYKSIHPPLEEMEEPDCAVRQIVKPTEGAAAGDRIRYVQYTDSMFFSPITPYQRAWEALNRYKGVDPGVLSGRTIIEARERDIEKIAKIEVDCELYDTARTGLRGRTVHGHAVRLDKDGMMFDALRRWSRGADGTVTYVKDMIGGAMDKEVTLGKPLSDAELLKKTTMYR------NAQG---GVWQEADDPESMDVTAQIHWKRSVGGFQP	RQFLPADDRVTKNRKKVVDPSVKLEKIRTLSDKDFLTLIGHRHLGEAYRSVNPPLAEIGEPEDPIRELVPPTEGAKAGDRVCTIIMTDSVYNPPIAHYTRAWMYHNRFRGIDNGVYSGRVTLEMRERDLEEACRTLFETEICDASRDQVRQYTCTGHSCRLDPDGMMFDPIERCIMSG-GNVVYQKDSFGNPVDTPINMGKPLSEEELIERTVVYRTDRGEPMTREGDPGAPDEEV-REALQWSRRIQWLRMLGNMVP	9.953,0.067,-23.392,10.295,-2.971,-21.099,7.888,-5.857,-21.902,6.419,-7.562,-18.812,6.615,-11.355,-18.365,4.127,-11.247,-15.349,4.963,-14.612,-13.730,6.645,-17.985,-14.527,4.413,-19.906,-16.935,5.912,-23.357,-17.555,2.622,-25.347,-17.724,-1.113,-25.077,-18.585,-2.031,-23.755,-15.115,0.557,-20.948,-14.943,-0.015,-20.125,-18.660,-3.736,-19.733,-17.732,-2.617,-17.376,-14.925,-0.480,-15.312,-17.358,-…	VYQRQFLPADDRVTKNRKKVVDPSVKLEKIRTLSDKDFLTLIGHRHLGEAYRSVNPPLAEIGEPEDPIRELVPPTEGAKAGDRVCTIIMTDSVYNPPIAHYTRAWMYHNRFRGIDNGVYSGRVTLEMRERDLEEACRTLFETEICDASRDQVRQYTCTGHSCRLDPDGMMFDPIERCIMSGGNVVYQKDSFGNPVDTPINMGKPLSEEELIERTVVYRTDRGEPMTREGDPGAPDEEVREALQWSRRIQWLRMLGNMVPDKIKGM	0	unclassified
