# Supplementary material for: Peptide binder design with inverse folding and protein structure prediction
Source: Commun Chem. 2023 Oct 25;6:229. doi: 10.1038/s42004-023-01029-7 (PMC10600234; doi:10.1038/s42004-023-01029-7)
Supplement: Supplementary file 9 — Supplementary Software [file 42004_2023_1029_MOESM9_ESM.zip › binder_design/data/Foldseek_results/hits.a3m]

>Target_sequence
PQFTAGNSHVAQNRRNYMDPSYKLEKLRDIPEEDIVRLLAHRAPGEEYKSIHPPLEEMEEPDCAVRQIVKPTEGAAAGDRIRYVQYTDSMFFSPITPYQRAWEALNRYKGVDPGVLSGRTIIEARERDIEKIAKIEVDCELYDTARTGLRGRTVHGHAVRLDKDGMMFDALRRWSRGADGTVTYVKDMIGGAMDKEVTLGKPLSDAELLKKTTMYRNAQGGVWQEADDPESMDVTAQIHWKRSVGGFQPWAKMKDIKGGKKDVGVKNLKLFTPRGGVE
>3sqg_F
PQFTAGNSHVAQNRRNYMDPSYKLEKLRDIPEEDIVRLLAHRAPGEEYKSIHPPLEEMEEPDCAVRQIVKPTEGAAAGDRIRYVQYTDSMFFSPITPYQRAWEALNRYKGVDPGVLSGRTIIEARERDIEKIAKIEVDCELYDTARTGLRGRTVHGHAVRLDKDGMMFDALRRWSRGADGTVTYVKDMIGGAMDKEVTLGKPLSDAELLKKTTMYRNAQGGVWQEADDPESMDVTAQIHWKRSVGGFQPWAKMKDIKGGKKDVGVKNLKLFTPRGGVE
>AF-A0A257AS76-F1-model_v3.cif
PQYTAGSSHIAQNRRNYMDPNYTYEKLRDIAEEDIVRLLAHRAPGEEYKSIHPPLEEMEEPECAVREMVEPTEGAKAGDRIRYVQYTDSMMFAPITPYQRAWAAYTRYKGVDPGVLSGRTIIEGRERDIEKITKEQIDCELYDTARTGLRGRTVHGHAVRLDEDGMMFDALRRWSKGKGGEVIYVKDMIGGAMDKEVVLGKPLPEDELLKRTTMYRNAQGGVWQEVDDPESMDVTAQIHWKRTVGGFQPWRKMSEIKGGKKDIGVKDLKLFVPRGGVE
>AF-Q64CZ8-F1-model_v3.cif
PQFTAGSSYIAENRRKYMDQNYKLEKLRDIEEEDVVRLLAHRTPGEEYKSIHPPLEEMEELECAVREMVEPTEGAKAGDRIRSVQFTDSMQFAPITPRQRAWSAYNRYRGVDIGVSSGGTIIEARERDVEKITKELIDSELYDTARTGLRGRTVYGHAVRLDEHGMMFDALRRWSIDESGDVKYVKDIIGGTMDKEVVLGKPLPEEELLKRTTMYRNAEGGLWQEEDDPESMDVTAQIHWKRTVGGFQSWKKMSEIKGGKKDVGVGKFKLFVPR-GVS
>5a8k_F
AQYYPGTSKVAQNRRNFCNPEYELEKLREISDEDVVKILGHRAPGEEYPSVHPPLEEMDEPEDAIREMVEPIDGAKAGDRVRYIQFTDSMYFAPAQPYVRSRAYLCRYRGADAGTLSGRQIIETRERDLEKVSKELLETEFFDPARSGVRGKSVHGHSLRLDEDGMMFDMLRRQIYNKDGKVEMVKNQIGDELDEPVDLGEPLDEETLMDKTTIYR-VDGEAY--RDDVEAVEIMQRIHVLRSQGGYNP-----------------------------
>5a0y_C
AQYYPGTTKVAQNRRNFCNPEYELEKLREISDEDVVKILGHRAPGEEYPSVHPPLEEMDEPEDAIREMVEPIDGAKAGDRVRYIQFTDSMYFAPAQPYVRSRAYLCRYRGADAGTLSGRQIIETRERDLEKISKELLETEFFDPARSGVRGKSVHGHSLRLDEDGMMFDMLRRQIYNKDGRVEMVKNQIGDELDEPVDLGEPLDEETLMEKTTIYR-VDGEAY--RDDVEAVEIMQRIHVLRSQGGFN------------------------------
>7suc_c
AQYYPGTTKVAQNRRNFCNPEYELEKLREISDEDVVKILGHRAPGEEYPSVHPPLEEMDEPEDAIREMVEPIDGAKAGDRVRYIQFTDSMYFAPAQPYVRSRAYLCRYRGADAGTLSGRQIIETRERDLEKISKELLETEFFDPARSGVRGKSVHGHSLRLDEDGMMFDMLRRQIYNKDGRVEMVKNQIGDELDEPVDLGEPLDEETLMEKTTIYR-VDGEAY--RDDVEAVEIMQRIHVLRSQGGFN------------------------------
>AF-O27233-F1-model_v2.pdb.gz
AQYYPGTSKVAQNRRNFCNPEYELEKLREISDEDVVKILGHRAPGEEYPSVHPPLEEMDEPEDAIREMVEPIDGAKAGDRVRYIQFTDSMYFAPAQPYVRSRAYLCRYRGADAGTLSGRQIIETRERDLEKISKELLETEFFDPARSGVRGKSVHGHSLRLDEDGMMFDMLRRQIYNKDGRVEMVKNQIGDELDEPVDLGEPLDEETLMNKTTIYR-VDGEAY--RDDTDAVEIMQRIHVLRSQGGYNP-----------------------------
>3m32_C
AQYYPGTTKVAQNRRNFCNPEYELEKLREISDEDVVKILGHRAPGEEYPSVHPPLEEMDEPEDAIREMVEPIDGAKAGDRVRYIQFTDSMYFAPAQPYVRSRAYLCRYRGADAGTLSGRQIIETRERDLEKISKELLETEFFDPARSGVRGKSVHGHSLRLDEDGMMFDMLRRQIYNKDGRVEMVKNQIGDELDEPVDLGEPLDEETLMEKTTIYR--VDGEAYRDD-VEAVEIMQRIHVLRSQGGFN------------------------------
>1e6v_F
--YYPGETDVAENRRKYMNPNYELKKLREIPDEDIVRLMGHREPGEEYPSVHPPLEEMEEPECPIRELVEPTEGAKAGDRIRYIQFTDSVYFAPIHPYIRARMYMWRYRGVDTGSLSGRQIIEVRERDLEKIAKELLETEIFDPARSGVRGATVHGHALRLDENGLMLHALRRYRLNEEGEVEYVKDQVGIELDEPIPVGAPADEDDLKERTTIYR-IDGTPYRE--DEELLQVVQRIHELRTLAGYRPEE---------------------------
>AF-P07963-F1-model_v2.pdb.gz
PQFYPGATKVAENRRNHLNPNYELEKLREIPDEDVVKIMGHRQPGEDYKTVHPPLEEMDMPADYVRDLVEPLNGAKEGHRVRYIQFADSMYFAPAQPYDRSRLYMIRLRGVDAGTLSGRQVVECRESDLEEFSKLLMDTELFDPATSGVRGATVHGHSLRLDENGMMFDALQRCVFDEKGHVMYVKDQVGKPLDQPVDVGEPMPEAKLREITTIYR--KDGIAMRT-DPEVIEVVKRIHRARTLGGYIP-----------------------------
>AF-P11562-F1-model_v2.pdb.gz
AQYYPGTTKVAQNRRNFCNPEYELEKLREISDEDVVKILGHRAPGEEYPSVHPPLEEMDEPEDAIREMVEPIDGAKAGDRVRYIQFTDSMYFAPAQPYVRSRAYLCRYRGADAGTLSGRQIIETRERDLEKISKELLETEFFDPARSGVRGKSVHGHSLRLDEDGMMFDMLRRQIYNKDGRVEMVKNQIGDELDEPVDLGEPLDEETLMEKTTIYR-VDGEAY--RDDVEAVEIMQRIHVLRSQGGFN------------------------------
>7sxm_F
AQYYPGTTKVAQNRRNFCNPEYELEKLREISDEDVVKILGHRAPGEEYPSVHPPLEEPED---AIREMVEPIDGAKAGDRVRYIQFTDSMYFAPAQPYVRSRAYLCRYRGADAGTLSGRQIIETRERDLEKISKELLETEFFDPARSGVRGKSVHGHSLRLDEDGMMFDMLRRQIYNKDGRVEMVKNQIGDELDEPVDLGEPLDEETLMEKTTIYR-VDGEAY--RDDVEAVEIMQRIHVLRSQGGFN------------------------------
>AF-P12973-F1-model_v2.pdb.gz
AQFYPGSTKIAENRRKFMNPDAELEKLREISDEDVVRILGHRAPGEEYPSVHPPLEELDEPEDPIKDIVEPTEGAKAGDRVRYVQFTDSVYFAPAQPYIRSRAYLWRYRGADAGTLSGRQIIEARERDVEKIAKELIETEFFDPARTGIRGKSVHGHSLRLDENGMMFDMLRRQVYDEEGRVKMVKNQIGDEFDEPIDLGEPLDEETLKEKTTIYR--IDNIPYRED-KDLLEIVQRIHQLRSEAGFSP-----------------------------
>5a8r_I
AQYTPGETQIAENRRKHMDPDYEFRKLREVSDEDLVKVLGHRNPGESYKSVHPPLDEMDFEEDIVRDMVEPIQGAKEGVRVRYIQFADSMYNAPAQPYDRARTYMWRYRGVDTGTLSGRQVIEMRELDLEGVSKELVETELFDPATTGIRGATVHGHSLRLDENGLMFDALQRYVFDEEGHVVYVKDQVGRPLDEPVDMGQPLGEDELKKITTIYRK-DNIAM--RDDKEAIEVVENIHTGRTLGGFGMDV-FKD-----------------------
>AF-Q49173-F1-model_v2.pdb.gz
PQFNPGETKIAENRRKHMNPNYELKKLREIADEDIVRVLGHRSPGESFKTVHPPLEEMDFEEDPMKDIVEPIEGAKQGTRIRYIQFADSMYNAPAQPYDRARTYMWRFRGVDTGTLSGRQVIEMRELDLEKVSKILLETEIFDPARCGIRGATVHGHSLRFDENGLMFDALQRYIYDEDGHVVYVKDQVGRPLDQPVDMGEPLPEDELKEITTIYRK-DNIGMRE--DEELLEVVNKIHEARTIGGFGMEVFKKDLNGGANE----------------
>AF-P21112-F1-model_v2.pdb.gz
AQYTPGETQIAENRRKHMDPDYEFRKLREVSDEDLVKVLGHRNPGESYKSVHPPLDEMDFEEDIVRDMVEPIQGAKEGVRVRYIQFADSMYNAPAQPYDRARTYMWRYRGVDTGTLSGRQVIEMRELDLEGVSKELVETELFDPATTGIRGATVHGHSLRLDENGLMFDALQRYVFDEEGHVVYVKDQVGRPLDEPVDMGQPLGEDELKKITTIYRK-DNIAM--RDDKEAIEVVENIHTGRTMGGF-------------------------------
>AF-P11562-F1-model_v3.cif
AQYYPGTTKVAQNRRNFCNPEYELEKLREISDEDVVKILGHRAPGEEYPSVHPPLEEMDEPEDAIREMVEPIDGAKAGDRVRYIQFTDSMYFAPAQPYVRSRAYLCRYRGADAGTLSGRQIIETRERDLEKISKELLETEFFDPARSGVRGKSVHGHSLRLDEDGMMFDMLRRQIYNKDGRVEMVKNQIGDELDEPVDLGEPLDEETLMEKTTIYR-VDGEAY--RDDVEAVEIMQRIHVLRSQGGFN------------------------------
>5a8r_C
AQYTPGETQIAENRRKHMDPDYEFRKLREVSDEDLVKVLGHRNPGESYKSVHPPLDEMDFEEDIVRDMVEPIQGAKEGVRVRYIQFADSMYNAPAQPYDRARTYMWRYRGVDTGTLSGRQVIEMRELDLEGVSKELVETELFDPATTGIRGATVHGHSLRLDENGLMFDALQRYVFDEEGHVVYVKDQVGRPLDEPVDMGQPLGEDELKKITTIYRK-DNIAM--RDDKEAIEVVENIHTGRTLGGFGMDV-FKD-----------------------
>AF-P58816-F1-model_v2.pdb.gz
AQYTPGETQIAENRRKHMDPDYEFRKLREVSDEDLVKVLGHRNPGESYKSVHPPLDEMDFEEDIVRDMVEPIQGAKEGVRVRYIQFADSMYNAPAQPYDRARTYMWRYRGVDTGTLSGRQVIEMRELDLEGVSKELVETELFDPATTGIRGATVHGHSLRLDENGLMFDALQRYVFDEEGHVVYVKDQVGRPLDEPVDMGQPLGEDELKKITTIYRK-DNIAM--RDDKEAIEVVENIHTGRTLGGF-------------------------------
>AF-A0A2A2H0Y4-F1-model_v3.cif
AKYYPGTSKVAQNRSNFQDPEYELEKLREVSDEDVVSILGHRAPGEEYPSAHPPLEEMDEPEDPIRELVEPVDGAKAGDRVRYIQFTDSMYFAPAQPYLRSRAYLCRYRGADAGTLSGRQIIEARERDLEKISKELLETEFFDPARSGIRGKSVHGHSLRLDEDGMMFDMLRRQILNKEGQVEAVKNQIGDELDEPVALGAPLDEETLKDKTTIYR--KDGEAYRDD-KDAVEVCQRIHVLRSQGGFYP-----------------------------
>5n1q_F
PQFYPGATKIAQNRRDHLNPDFELEKLREIPDEELVKVMGHRQPGEDYKTVHPPLEEMDLPEDYVRDLVEPISGAKEGHRIRYIQFADSMYFAPAQPYDRARMYMWRFRGVDTGSLSGRQVIEMRESNLEEISKVLMDTSLFDPARIGMRGATVHGHSLRLDENGLMFDALQRYVYDEKGHVVYVKDQVGRPLDEPVDVGEPLPEEKLREITTIYR--KDGVPM-RDDEELLTVVKRIHRARTLGGYMPVNEVFD-----------------------
>5a8r_F
AQYTPGETQIAENRRKHMDPDYEFRKLREVSDEDLVKVLGHRNPGESYKSVHPPLDEMDFEEDIVRDMVEPIQGAKEGVRVRYIQFADSMYNAPAQPYDRARTYMWRYRGVDTGTLSGRQVIEMRELDLEGVSKELVETELFDPATTGIRGATVHGHSLRLDENGLMFDALQRYVFDEEGHVVYVKDQVGRPLDEPVDMGQPLGEDELKKITTIYRK-DNIAM--RDDKEAIEVVENIHTGRTLGGFGMDV-FKD-----------------------
>AF-Q58255-F1-model_v2.pdb.gz
PQFYPGQTKIAQNRRDHMNPDVQLEKLRDIPDDDVVKIMGHRQPGEDYKTVHPPLEEMDLPEDYVRDLVEPLNGAKEGHRIRYIQFTDSMYFAPAQPYDRARTYMWRFRGVDTGTLSGRQVIEMRESDLEALSKFLIDTAFFDPARIGIRGATVHGHSLRLDENGLMFDALQRYVYDEKGHVLYVKDQVGRPLDEPVDVGEPLPEEKLKEITTIYR--IDGVPMRED-EELLTVVKRIHRARTLGGFLP-----------------------------
>5a8r_L
AQYTPGETQIAENRRKHMDPDYEFRKLREVSDEDLVKVLGHRNPGESYKSVHPPLDEMDFEEDIVRDMVEPIQGAKEGVRVRYIQFADSMYNAPAQPYDRARTYMWRYRGVDTGTLSGRQVIEMRELDLEGVSKELVETELFDPATTGIRGATVHGHSLRLDENGLMFDALQRYVFDEEGHVVYVKDQVGRPLDEPVDMGQPLGEDELKKITTIYRK-DNIAM--RDDKEAIEVVENIHTGRTLGGFGMDV-FKD-----------------------
>7nkg_F
PQYYPGNTSVAQNRRKHMSGN--VEKLREISDEDLTAILGHRAPGSDYPSTHPPLAEMGEPDCPIREIVEPTPGAAAGDRIRYVQWTDSMYNAPATPYWRSYYAAINHRGVDPGTLSGRQIVEARERDVEVYGKMSIETEMTCPALAGLRGATVHGHSCRLQEDGVMFDMLDRRRLEG-GTIIMDKDQVGVPLDRKVDLGKPMSEEEAAKRTTIYR--VDNVPFRSD-SEVVEWVQRIWELRTRYGFQP-----------------------------
>7b2h_F
AQYYPGTTKVAQNRRNFCNPEYELEKLREISDEDVVKILGHRAP--EYPSVHPP------PEDAIREMVEPIDGAKAGDRVRYIQFTDSMYFAPAQPYVRSRAYLCRYRGADAGTLSGRQIIETRERDLEKISKELLETEFFDPARSGVRGKSVHGHSLRLDEDGMMFDMLRRQIYNKDGRVEMVKNQIGDELDEPVDLGEPLDEETLMEKTTIYR-VDGEAY--RDDVEAVEIMQRIHVLRSQGGF-------------------------------
>AF-Q60387-F1-model_v2.pdb.gz
PQFYPGNTLIAENRRKHMNPEVELKKLRDIPDDEIVKILGHRNPGESYKTVHPPLEEMDFEEDPIKDIVEPIQGAKEGVRVRYIQFADSMYNAPAQPYDRARTYMWRFRGIDTGTLSGRQVIEMRELDLEKISKFLIDTEFFDPATCGIRGATVHGHSLRLDENGLMFDGLQRYIYDEKGHVLYVKDQVGRPLDEPVDVGEPLPHDYLAKITTIYRK-DNIGMRE--DKEALEVVQIIHEARTKGGF-------------------------------
>5a8w_C
AQYTPGETRIAENRRKHMNPDYELRKLREISDEDLVKVLGHRNPGESYKSVHPPLDEMDFEEDIVRDLVEPIQGAKEGVRVRYIQFADSMYNAPAQPYDRARTYMWRYRGVDTGTLSGRQVIEMRELDLEGVSKELVETELFDPATTGIRGATVHGHSLRLDENGLMFDALQRYVFDEEGHVVYVKEQVGRPLDEPVDMGQPLDEEELRKITTIYRK-DNIAM--RDDKEAIEVVENIHTGRTMGGFG------------------------------
>AF-P11563-F1-model_v2.pdb.gz
PQFYPSATKVAENRRNHINPAFELEKLREIPDEDVVKIMGHRQPSEDYKTVHPPLEEMDLAEDYVRDLVGPINGAKEGHRIRYIQFADSMYFAPSQPYDRSRLYMSRFRGVDCGTLSGRQVVELRESNLEDISKYLVDTELFDPATTGMRGATVHGHSLRLDENGVMFDALQRYEFDEAGHILYVKDQVGRPWDEPVDVGEPVPQEKLKEITTIYR--KDGVAMRDD-MEVVEVVKRIHRARTLGGYCPLNEIFD-----------------------
>5n2a_C
PQFYPGETKIAQNRRNHMNPEVELEKLREIPDEDVVKIMGHRQPGEDYKTIHPPLEEMDLPDDYVRDLVEPINGAKEGHRIRYIQFADSMYFAPAQPYDRARTYMWRFRGVDTGTLSGRQVIEMRESDLEALSKNLIDTAFFDPARCGIRGATVHGHSLRLDENGLMFDALQRYVYDEKGHVVYVKDQVGRPLDEPVDVGELLPEEKLREITTIYR--KDGVPMRED-KELLTIVKRIHRARTLGGFCP-----------------------------
>7nkg_L
PQYYPGNTSVAQNRRKHMSGN--VEKLREISDEDLTAILGHRAPGSDYPSTHPPLAEMGEPDCPIREIVEPTPGAAAGDRIRYVQWTDSMYNAPATPYWRSYYAAINHRGVDPGTLSGRQIVEARERDVEVYGKMSIETEMTCPALAGLRGATVHGHSCRLQEDGVMFDMLDRRRLEG-GTIIMDKDQVGVPLDRKVDLGKPMSEEEAAKRTTIYR--VDNVPFRSD-SEVVEWVQRIWELRTRYGFQP-----------------------------
>AF-A0A842KNS8-F1-model_v3.cif
PQYYPGATSVAVNRRKHMSGD--VEKLREIADDDLVMILGHRAPGSDYRSTHPPLAEMGEPECSIRQAVEPTPGAKAGDRVRYVQFVDSMYNGPSVPYVRSYSAAINFRGVDPGTLSGRQVIEARERDMEEVAKFQIETEMFDPALSSLRGATVHGHSLRLQEDGVMFDMLDRARLEQDGIVRMHKDQVGRPIDKKVELGKPMSPQEAAKRTTIFR-VDNVAYRS--DKEVIEWVHRVFDQRTKYGFKP-----------------------------
>AF-P07964-F1-model_v2.pdb.gz
RQYYPGATSVAANRRKHMSGK--LEKLREISDEDLTAVLGHRAPGSDYPSTHPPLAEMGEPACSTRENVAATPGAAAGDRVRYIQFADSMYNAPATPYFRSYFAAINFRGVDPGTLSGRQIVEARERDMEQCAKVQMETEITDHALAGVRGATVHGHSVRLQEDGVMFDMLDRRRLEN-GTIIMDKDQVAIPLDRKVDLGKPMSSEEAAKRTTIYR-VDNVAF--RDDAEVVEWVHRIFDQRTKFGFQP-----------------------------
>5n28_F
PQFYPGETKIAQNRRNHMNPEVELEKLREIPDEDVVKIMGHRQPGEDYKTIHPPLEEMDLPDDYVRDLVEPINGAKEGHRIRYIQFADSMYFAPAQPYDRARTYMWRFRGVDTGTLSGRQVIEMRESDLEALSKNLIDTAFFDPARCGIRGATVHGHSLRLDENGLMFDALQRYVH-----VVYVKDQVGRPLDEPVDVGELLPEEKLREITTIYR--KDGVPMRE-DKELLTIVKRIHRARTLGGFCP-----------------------------
>7nkg_I
PQYYPGNTSVAQNRRKHMSGN--VEKLREISDEDLTAILGHRAPGSDYPS---------EPDCPIREIVEPTPGAAAGDRIRYVQWTDSMYNAPATPYWRSYYAAINHRGVDPGTLSGRQIVEARERDVEVYGKMSIETEMTCPALAGLRGATVHGHSCRLQEDGVMFDMLDRRRLEG-GTIIMDKDQVGVPLDRKVDLGKPMSEEEAAKRTTIYR--VDNVPFRSD-SEVVEWVQRIWELRTRYGFQP-----------------------------
>1e6y_F
RQYYPGATSVAANRRKHM--SGKLEKLREISDEDLTAVLGHRAPGSDYPSTHPPLAEMGEP-ASTRENVAATPGAAAGDRVRYIQFADSMYNAPATPYFRSYFAAINFRGVDPGTLSGRQIVEARERDMEQCAKVQMETEITDHALAGVRGATVHGHSVRLQEDGVMFDMLDRRRLEN-GTIIMDKDQVAIPLDRKVDLGKPMSSEEAAKRTTIYR-VDNVAF--RDDAEVVEWVHRIFDQRTKFGFQP-----------------------------
>AF-A0A0P0JSU3-F1-model_v3.cif
PQIYPGQDEVSERRRKLWDKRRRLTKYRDVPDDDITRLLGHRPVGALYVSVHPPLDELIEPYDPIKSLVAPTPGARAGDRIRFAQFSDSFWHPPITPYARQRLYFNRLRGVDVVTYSGRTMLEMRERDLETAVKPLIETEVFNPARTSLKGITIHGHSLRLDEDGLMFDARRRFVYDKEGEVVYIKDQFGKVLDRPVPVGRPPSEEECRKLSITYS--WDTRQFKSRT-EVIELISRVANMRVLAGFNPESINEEI----------------------
>AF-A0A7J2S1R1-F1-model_v3.cif
---------VVNKRKEWLSSRYEPRKIREISDEDIVRLLGHRKPGTAYSSVHPPLDELKEARDPIKELVEPTPGAKAGDRIRYIQFADSRHLAPLPPWMRFRMYGVRLRGFDSLAYSGRTLLEQRERDLDRTAKFLLETEIFDPARVALRSITVHGFSLRLDEDGLMFDARRRYRLNKEGEVEYTKTQQSVPLEQRISVGKPMDEEDLKQIATIYR--FGMVSPRDS-EELLKVMKRVGELRVLGGLRP-----------------------------
>AF-A0A2G1NYX7-F1-model_v3.cif
RQFVPTDDRVMQNRKKVMDPSVKLEKIRTLSDKDFLTLIGHRQLGEAYKSVNPPLAEIGEPEDPMRDLVPPTEGAKAGDRMDTIIMTDSMYNPPIAHYTRAWMYHNRFRGIDNGVYSGRVTLEMRQRDLEEACRTLFETEICDAARDQVRQYTCTGHSCRLDADGMMFDPIERCIASG-GEVVYQKDSFGNPVDTPIGMGKALSEEELIKRTVVYRTDRGEPCTREGDPEALQWGRRIQRLKMLGNMVP----EKITG--------------------
>7b2c_F
RQFLPADDRVTKNRKKVVDPSVKLEKIRTLSDKDFLTLIGHRHLGEAYRSVNPPLAEIGEPEDPIRELVPPTEGAKAGDRVCTIIMTDSVYNPPIAHYTRAWMYHNRFRGIDNGVYSGRVTLEMRERDLEEACRTLFETEICDASRDQVRQYTCTGHSCRLDPDGMMFDPIERCIMSG-GNVVYQKDSFGNPVDTPINMGKPLSEEELIERTVVYRMTREGAPDEEV-REALQWSRRIQWLRMLGNMVP-----------------------------
>AF-A0A0E3L072-F1-model_v3.cif
----------------------DLEKIREISDEDLTAVLGHRAPGSDYPSTHPPLAEMGEPACSVREAVEATPGAKAGDRVRYVQFADSMYNAPATPYFRSYFAAINFRGVDPGTLSGRQIVEARERDMEECAKVQMETEISCPGLSGMRGATVHGHSVRLQEDGVMFDMLDRRRLEN-GTIIMDKDQVAIPIDRKVDLGKPMSEEEAAKRTTIYR-VDNVPARSD--AEVIEWIHRVFDQRTSFGFQP-----------------------------
>AF-A0A662TUB4-F1-model_v3.cif
RQYYPGSTMVPENRRKFYDPIRPLEVLRTLTDEDFQNLLGFRALGQRYLSVHPPLEEIGEPDDPIRELVPADAGAKAGDRITTMVMSDSLTHPLIGPYTRIWMYLNRFRGIDGASYSARTTLEMREREMEGVSRVIIEAECFDPARDAFRQFGCTGASSRLDKNGLFFDPMARIEYDPSGHYMQVKDGFGIPLDKPVDLGPTLPEEEKAKRNVMYMNTDGNPVLAGPEWEVLVVKRRIQALRFLAGMGPY----------------------------
>AF-A0A0N7J0S4-F1-model_v3.cif
PQIYPGKDDVSERRRKLWDKRRRLTKYRDIPDDDITRLLGHRATGALYVSIHPPLEELIEPYDPIKHLVVPTSGAKAGDRIRFVQFSDSFWHPPIAPYGRVRLYFNRFRGIDVVSYSGRCILEMRERDLEAVMKTLLETEIFNPARTALKGITVHGHSLRLDEDGLMFDARRRYIYDKDGEVVYIKDQMGKILDQPV---------------------------------------------------------------------------------
>AF-A0A842LUX7-F1-model_v3.cif
AQYTPGETQIAENRRKHMDPDYEFRKLREVSDEDLVKVLGHRNPGESYKSVHPPLDEMDFEEDIVRDMVEPIQGAKEGVRVRYIQFADSMYNAPAQPYDRARTYMWRYRGVDTGTLSGRQVIEMRELDLEGVSKELVETELFDPATTGIRGATVHGHSLRLDENGLMFDALQRYVFDEEGHVVYVKDQV-----------------------------------------------------------------------------------------
>AF-A0A0P0K8R3-F1-model_v3.cif
PQIYPGADEVSERRRKYWDKSRRLAKYRDIPDDDLTRLLGHRPVGALYVSVHPPLEELIEPYDPIKSLVVPTPGAKAGDRIRFVQFSDSFWHPPVTPYARQRLYFNRLRGIDVVTYSSRCILEMRERDLEAAVKPLIETEVFNPARTTLKGITVHGHSLRLDEDGLMFDARRRYVYDKDGEVVYIKDQ------------------------------------------------------------------------------------------
>AF-A0A2I0Q069-F1-model_v3.cif
AQYYPGTSKVAENRRRFCDPNVELEKLREISDEDVVKILGHRAPGEEYPSVHPPLEEMDEPDDAIREMVEPLDGAKAGDRVRYIQFADSMYFAPAHPFLRSRAYLCRYRGADAGTLSGRQIIETRERDLEKYSKELLETDFFDPARTGIRGKTVHGHSLRLDEDGMMFDMLR----------------------------------------------------------------------------------------------------------
>AF-A0A0P0KFW4-F1-model_v3.cif
------------------------------------------------VSIHPPLEELIEPYDPIKSLVVPTPGAKAGDRMRFVQFSDSFWHPPIAPYGRVRLYFNRFRGIDVVSYSGRCILEMRERDLEAVMKPLLETEIFNPARTAMKGITVHGHSLRLDEDGLMFDARRRYIYDKDGEVVYIKDQMGRILDQPVPVGRPLSEEECRKMSIVYS-WDTRQYKSR--TEVLQVISRATKMRVLAGFNP----ESIN---------------------
>AF-A0A2P0QLF8-F1-model_v3.cif
-----------ENRRKQMDPAHKLEKLRDVTDKDVVLVMGHRAPGSAYPSAHPPLSEQQEPACPIRKLVTPTDGAKAGDRVRYIQFTDSMYNAPCQPYQRSYLEAYRFRGIDPGTLSGRQIVECRERDLEKYAKELINTELFDAALTGIRGCTVHGHSLRLDENGMMFDMLQR---------------------------------------------------------------------------------------------------------
>AF-A0A832XDW6-F1-model_v3.cif
----------------------------------------------------------------MKDFVEPIDGAKKGIRIRYVQFADSMYNAPAQPYDRARSYMRRFRGVDTGTLSGRQVVEMRESDLEETAKLLMESEFFDPAKTGLRGATVHGHSLRLDENGLMFDALQRYVFDEDGVVKYVKDQVGVELDEPISVGEPLPEDKLREITTIYRYDNVSLR---DDPEVIKVVEEVHFARTAGGYGLEVFNDDLQS--------------------
>AF-A0A368TFC3-F1-model_v3.cif
---------------------------------------------------------------------------------------------------------------------------------------------YDTARTGLRGRTVHGHAVRLDENGMMFDALRRWSVDERKEVTYVKDMIGGAMDKEVVMGKPLPESDLLKRTAMYRNAQGGVWQEAEDPESMDVCAEIHWKRTVGGFQPWRKMSEIKGGKKDVGVKPLKLFVPKGGHD
>AF-A0A843FDL7-F1-model_v3.cif
--------------------------------------------------------------------------------------TDSVFFAPISPYQRAWMYLSRYRGLDTGTLSGRQIIEMRERNLEVLAKEMIENETFDPALTGIRGATVHGHACRLDENGLMFDGWQRYVWDDAGEVVYVKDQVALPLDKKISVGKPASLKDCAKRTTIFTAYPGGVDMRDD-PEVTMYGLRIHKLRTLAGFQPWKV--------------------------
>AF-A0A2P0QM61-F1-model_v3.cif
------------------------------------------------PSAHPPLSEQQEPNCPIRKLVTPTDGAKAGDRVRYIQFTDSMYNAPCQPYQRSYVEAYRFRGIDPGTLSGRQIVECRERDLEKYAKELINTELFDAALTGIRGCTVHGHSLRLDENGMMFDMLQR---------------------------------------------------------------------------------------------------------
>AF-A0A3N5MWS8-F1-model_v3.cif
---------------------------------------------------------------------------------------------PCQPYQRSYLEAYRFRGIDPGTLSGRQIIECRERDLEKYAKELVSTELFDAALTGIRGCTVHGHSLRLDENGMMFDMLQRFVIDKKGQIKYIKDQVGVPLDSEVKVGKAQDAKWLKANTTMYHSMVGIGFRDD--PEAVEYIQRIHELRTKYGFMPKEA--------------------------
>AF-A0A2P0QLN2-F1-model_v3.cif
-------THIAENRRKQMDPNHKLEKLRDVTDKDVVLVMGHRAPGSAYPSAHPPLSEQQEPNCPIRKLVTPTDGAKAGDRVRYIQFTDSMYNAPCQPYQRSYVEAYRFRGIDPGTLSGRQIVECRERDLE----------------------------------------------------------------------------------------------------------------------------------------------------
>AF-A0A1V5AMW2-F1-model_v3.cif
-----------------------------------------------------------------------------------------MYFAPSIPYFRSYWGAINCKGCDPGTLSGRQIIEARERDIEKYTKQQYDSEMTDVALCSMRGCTVHGHSLRLEENGMQFDMLARTEMGKDGNVYAVKDQVGIPLDKKINLGKPMTEAEAKKRTTIFRF--DGVFDEA-----IEMTHHMWEYRSKWGYRP-----------------------------
>AF-A0A850MC09-F1-model_v3.cif
---------------------------------------------------------------------------------------------VIAPWLRARMYFNRLRGVDTVIYSGREILEMRERDVEAATRMLIETEVFDPARTALKGLTVHGHALRLDQDGLMFDARRRYVYDKDKEVVYIKNMHAQMLDEPIPVGRPLTEEELDTMDVTYR-WNLTPYKSR--TEILLIITRATHFRILGGFKP-----------------------------
>AF-A0A832RUZ0-F1-model_v3.cif
--------------------------------------------------------------------------------------------------------MWRYRGVDTGTLSGRQVIEMRELDLEGVSKELVETELFDPATTGIRGATVHGHSLRLDENGLMFDALQRYVFDEEGHVVYVKDQVGRPLDEPVDMGQPLGEDELKKITTIYR--KDNIAMRDD-KEAIEVVENIHTGRTMGGF-------------------------------
>AF-A0A843JSC9-F1-model_v3.cif
-----------------------------------------------------------------------------------------------------------------GTLSGRQVVEARERDIEKLSKVLLETEYFDTARTGIRGGSVHGHSLRLDENGLMFDMLRRQVFNETGKVEMVKDQIGKELDEPVILGEPLDEETLRAKTTIYR-IDGEAY--KDDVDAVKVCQRIHVSRSFGAFNPEAG--------------------------
>AF-A0A7C2W4T3-F1-model_v3.cif
RQYYPGPDRVSANRRRAMDSSKRLTKFRSIPDDSLVELLGHRFKGESYVSVHPPLDELVEKYDPIKEIVEPTPGARAGDRLRFLQFADSMYYPPMAPWLRTRVYMSRLRG------------------------------------------------------------------------------------------------------------------------------------------------------------------------
>AF-A0A843EHJ3-F1-model_v3.cif
---------------------------------------------------------------------------------------------------------------------------------------------------------VHGHACRLDENGLMFDGWQRYVWDDAGEVVYVKDQVALPLDKKISVGKPASLKDCAKRTTIFTAYPGGVDMRDD-PEVTMYGLRIHKLRTLAGFQPWKV--------------------------
>AF-A0A842LVB5-F1-model_v3.cif
----------------------------------------------------------------------------------------------------------------------------------------------------------HGHSLRLDENGLMFDAFQRYVFDEEGHVVYVKDQVGRPLDEPVDMGQPLGEDELKKITTIYRK-DNIAMRDDK--EAIEVVENIHTGRTMGGF-------------------------------
>AF-A0A7J2S3Z1-F1-model_v3.cif
----PGDDPVVNKRKEWLSSRYEPRKIREISDEDIVRLLGHRKPGTAYSSVHPPLDELKEARDPIKELVEPTPGAKAGDRIRYIQFADSRHLAPLPPWMRFRM-------------------------------------------------------------------------------------------------------------------------------------------------------------------------------
>AF-A0A2P0QMB0-F1-model_v3.cif
----------------------------------------------------------------------------------------------------------------------------------------------------------------LDENGMMFDMLQRFVMDKKGTVKYVKDQVGVPLDAEVKVGKPADAKWLKAHTTMYHSVQGTGFRDD--PEYVEYIQRIHSLRVKYGFMPKE---------------------------
>AF-A0A135S3Z8-F1-model_v3.cif
-----------------------------------------RPGGDEGDSDR--LGERE----GLQSTVNPVEGLKRDKGVSFCDRSETA-SAPAQPLAPRWTCS----SLDPNSASHDHESAASGWDFDTLYKIVVKPNKFSVWRTEYRGSTAMCHCQRLDM-------------------------------------------------------------------------------------------------------------------
>AF-G4UU32-F1-model_v3.cif
---ASGTVYFSDHCDNAS-NLPRPRKLRSSVFRDVWENQGAPRPA-EIHRGHPPEMGLKMEI-SRQKEMGPSK-LAPNDRGTWVQVPGSFGWVPRLPCRVWCGCLWDWDGLGTGVWSKRQLMPTTSSK-EFLSYFE----------------------------------------------------------------------------------------------------------------------------------------------
>AF-A0A843FFC5-F1-model_v3.cif
----------------------SLEITIDVLD-GLNKLISNRDDFTNTTCIVYLEDEGLNPDCFDEWI----YHLIKGHLSDYAVYIDSVVNVHFEVYNDCLWINGRDTKLNVGTVQIISGIFGFDDDIEKYTKELIDTYIMCPSDCIR---------------------------------------------------------------------------------------------------------------------------------
>AF-A0A6A6R8A7-F1-model_v3.cif
--------------------------------------------------------------------------------------------------------------------------------------------------------------------------LRRRAWDRDGRVLFVSTQDGGTVDATPRAGGCLPSLD-LERPVLHLRA------------------------------------------------------------
>AF-A0A2D5PFX0-F1-model_v3.cif
-------------------------------------------------------------------------------------------------------------------------------------------------------------AEKMNKGGAWYDLIRRWTYDA-DFRRYLDDAVLRKTGQTVNHGVQESADWFREKVVKAEHLEEIDYK----PEAQEMVKKINWKKSVEAIRQKI---------------------------
>AF-A0A5C4MCG3-F1-model_v3.cif
--------------------------------------------------------EQPNPSTPSRSRRRPRDLSRMGERPRIIAWSPGEGRSC-APILAALRAEG----IDTWIGSGNFEVACLKDDVDRVRAIIASVDP----DASPLT-------------------------------------------------------------------------------------------------------------------------------
>AF-A0A2E0ATJ2-F1-model_v3.cif
--------------------------------------------------------RPTFQEDTAGEMVEGAFCQVYGTAMRALQFLLSMHVSP-----FVAQPLQTYVG-SGSAAQTRAIVEMREQ-------------------------------------------------------------------------------------------------------------------------------------------------------
>AF-M3AII6-F1-model_v3.cif
------------------------------------------------------------------------------EDVVGGQASNGSFRPKKVPQQ---EA--RLLGSEAGRLTGRTMLHCTAAADADADEEVVGVGVGVGVGVGVRGATAWGPRVRIR--------------------------------------------------------------------------------------------------------------------
>MGYP002521076312.pdb.gz
---------------------------------------------------------------------------MFGDEIKAVTFVSE-------PWAIDQIVDWFGKDIDIKPKGEKYLVSVSLRAMEFWAMQYLNA-------VEILTPT-----------------------------------------------------------------------------------------------------------------------------
>MGYP000339029599.pdb.gz
-------------------------------------------------------------------------------AMITVTVKFD------TPKNAGFARLRKQSGVNPRATGGVLTFLVKNREAAQLFRV-----------------------------------------------------------------------------------------------------------------------------------------------
>AF-A0A835Z0C0-F1-model_v3.cif
----------------------------------------ERAPLPRGRSRSPPPRRSRSPPALRAPIGQRLRG------DYRVVVTGMD--SQVGVSELRSH-LERYVDVRIDVESGSGEAELKSRADVDYVIRKLD----DTARVKEARGSGSGGDGRSDS-------------------------------------------------------------------------------------------------------------------
>AF-A0A7S3ACU3-F1-model_v3.cif
--------------------------------------------------------------------------TVWSSQWRTLLVQGGRILGA------LSGAGVGLSGVTIEVLDKRSWVAVRSAAAADTALALAKVKIKKSRKVHLIVD------------------------------------------------------------------------------------------------------------------------------
>AF-A0A1V4V2H4-F1-model_v3.cif
--------------------------------------------------LLRPEDRIS--LAPYIWMKKGKRMLLTTNMRVTKYVILSPECTDVLPCDVSTMIYESKHGIEVKETCFGAIIEGEEDAIESIKEIRALDP---AGFIKDRGFLLG---------------------------------------------------------------------------------------------------------------------------
>MGYP001569751766.pdb.gz
-------------------------------------------------------------------------------SIIKKEFNLTSTHSN--GLELIKNLLGNTKDVEINIAAGKFSIKAQKKEEKKLKTILED--------------------------------------------------------------------------------------------------------------------------------------------
>AF-A0A7X8XXQ7-F1-model_v3.cif
---------------------------------------------------------PKKPRPAAPVARSAADRVASASPRRQVQVNVGRR-DGLSLATKATGMPARAFG-AITIFPHNSVVEVRAEEAERVA------HLIEGHKARCLPR------------------------------------------------------------------------------------------------------------------------------
>AF-A0A0E0Q5X2-F1-model_v3.cif
-----------------------------------------EAEGLEARLLLPPEAAAEEPTRC-----GGGDGGGGGRKRKKTYLDV---LGVCCSAEVALRLLAPLDGVRVSVVSRTVVVEHDPAAAPESAKALNKAGL----EASVRAYGSSGVVSRWPS-------------------------------------------------------------------------------------------------------------------
>MGYP001772927607.pdb.gz
-------------------------------DEQIKELLARRDPK----------------------------------GFYVIP-SDRSSID----LVRHF-----YNDVEFEEVGDLVLIKTRSRRVERIARILI---------------------------------------------------------------------------------------------------------------------------------------------
>AF-A0A258KTP5-F1-model_v3.cif
---------------------------------------------DCHA--VPCLRRAGGAHDRQQQ----------VSKVRTIKWDGNLLPVAMSKITVARSC----SGGDVGNYEGGLILSAAAHNDRQRAFFPTRTRFRPRARVGVRGVNTH-GPVNL---------------------------------------------------------------------------------------------------------------------
