# Supplementary material for: Peptide binder design with inverse folding and protein structure prediction
Source: Commun Chem. 2023 Oct 25;6:229. doi: 10.1038/s42004-023-01029-7 (PMC10600234; doi:10.1038/s42004-023-01029-7)
Supplement: Supplementary file 9 — Supplementary Software [file 42004_2023_1029_MOESM9_ESM.zip › binder_design/data/Foldseek_results/mmcif/1e6v.cif]

data_1E6V
# 
_entry.id   1E6V 
# 
_audit_conform.dict_name       mmcif_pdbx.dic 
_audit_conform.dict_version    5.312 
_audit_conform.dict_location   http://mmcif.pdb.org/dictionaries/ascii/mmcif_pdbx.dic 
# 
loop_
_database_2.database_id 
_database_2.database_code 
PDB   1E6V         
PDBE  EBI-5309     
WWPDB D_1290005309 
# 
loop_
_pdbx_database_related.db_name 
_pdbx_database_related.db_id 
_pdbx_database_related.content_type 
_pdbx_database_related.details 
PDB 1E6Y unspecified 'METHYL-COENZYME M REDUCTASE FROM METHANOSARCINA BARKERI' 
PDB 1MRO unspecified 'METHYL-COENZYME M REDUCTASE'                             
# 
_pdbx_database_status.status_code                     REL 
_pdbx_database_status.entry_id                        1E6V 
_pdbx_database_status.deposit_site                    PDBE 
_pdbx_database_status.process_site                    PDBE 
_pdbx_database_status.SG_entry                        . 
_pdbx_database_status.recvd_initial_deposition_date   2000-08-23 
_pdbx_database_status.pdb_format_compatible           Y 
_pdbx_database_status.status_code_sf                  ? 
_pdbx_database_status.status_code_mr                  ? 
_pdbx_database_status.status_code_cs                  ? 
_pdbx_database_status.methods_development_category    ? 
# 
loop_
_audit_author.name 
_audit_author.pdbx_ordinal 
'Grabarse, W.' 1 
'Ermler, U.'   2 
# 
_citation.id                        primary 
_citation.title                     
;Comparison of Three Methyl-Coenzyme M Reductases from Phylogenetically Distant Organisms: Unusual Amino Acid Modification, Conservation and Adaptation
;
_citation.journal_abbrev            J.Mol.Biol. 
_citation.journal_volume            303 
_citation.page_first                329 
_citation.page_last                 ? 
_citation.year                      2000 
_citation.journal_id_ASTM           JMOBAK 
_citation.country                   UK 
_citation.journal_id_ISSN           0022-2836 
_citation.journal_id_CSD            0070 
_citation.book_publisher            ? 
_citation.pdbx_database_id_PubMed   11023796 
_citation.pdbx_database_id_DOI      10.1006/JMBI.2000.4136 
# 
loop_
_citation_author.citation_id 
_citation_author.name 
_citation_author.ordinal 
_citation_author.identifier_ORCID 
primary 'Grabarse, W.' 1 ? 
primary 'Mahlert, F.'  2 ? 
primary 'Shima, S.'    3 ? 
primary 'Thauer, R.K.' 4 ? 
primary 'Ermler, U.'   5 ? 
# 
_cell.entry_id           1E6V 
_cell.length_a           80.519 
_cell.length_b           115.740 
_cell.length_c           268.510 
_cell.angle_alpha        90.00 
_cell.angle_beta         90.00 
_cell.angle_gamma        90.00 
_cell.Z_PDB              8 
_cell.pdbx_unique_axis   ? 
# 
_symmetry.entry_id                         1E6V 
_symmetry.space_group_name_H-M             'P 21 21 21' 
_symmetry.pdbx_full_space_group_name_H-M   ? 
_symmetry.cell_setting                     ? 
_symmetry.Int_Tables_number                19 
# 
loop_
_entity.id 
_entity.type 
_entity.src_method 
_entity.pdbx_description 
_entity.formula_weight 
_entity.pdbx_number_of_molecules 
_entity.pdbx_ec 
_entity.pdbx_mutation 
_entity.pdbx_fragment 
_entity.details 
1 polymer     nat 'METHYL-COENZYME M REDUCTASE I ALPHA SUBUNIT' 61398.281 2 ? ? ? ? 
2 polymer     nat 'METHYL-COENZYME M REDUCTASE I BETA SUBUNIT'  48214.668 2 ? ? ? ? 
3 polymer     nat 'METHYL-COENZYME M REDUCTASE I GAMMA SUBUNIT' 30114.840 2 ? ? ? ? 
4 non-polymer syn 'FACTOR 430'                                  906.580   2 ? ? ? ? 
5 non-polymer syn 'Coenzyme B'                                  343.334   2 ? ? ? ? 
6 non-polymer syn '1-THIOETHANESULFONIC ACID'                   142.197   2 ? ? ? ? 
# 
loop_
_entity_poly.entity_id 
_entity_poly.type 
_entity_poly.nstd_linkage 
_entity_poly.nstd_monomer 
_entity_poly.pdbx_seq_one_letter_code 
_entity_poly.pdbx_seq_one_letter_code_can 
_entity_poly.pdbx_strand_id 
_entity_poly.pdbx_target_identifier 
1 'polypeptide(L)' no no 
;MSSAEEKLFMKALKEKFEESPEEKYTKFYIFGGWKQSERKKEFKEWADKIVEERGVPHYNPDIGVPLGQRKLMSYQVSGT
DVFVEGDDLTFVNNAAMQQMWDDIRRTVIVGMDTAHRVLERRLGKEVTPETINEYMETLNHALPGGAVVQEHMVEIHPGL
TWDCYAKIITGDLELADEIDDKFLIDIEKLFPEEQAEQLIKAIGNRTYQVCRMPTIVGHVCDGATMYRWAAMQIAMSFIC
AYKIAAGEAAVSDFAFASKHAEVINMGEMLPARRARGENEPGGVPFGVLADCVQTMRKYPDDPAKVALEVIAAGAMLYDQ
IWLGSYMSGGVGFTQYATAVYPDNILDDYVYYGLEYVEDKYGIAEAEPSMDVVKDVATEVTLYGLEQYERYPAAMETHFG
GSQRAAVCAAAAGCSTAFATGHAQAGLNGWYLSQILHKEGQGRLGFYGYALQDQCGAANSLSVRSDEGLPLELRGPNYPN
YAMNVGHLGEYAGIVQAAHAARGDAFCVHPVIKVAFADENLVFDFTEPRKEFAKGALREFEPAGERDLIVPAE
;
;MSSAEEKLFMKALKEKFEESPEEKYTKFYIFGGWKQSERKKEFKEWADKIVEERGVPHYNPDIGVPLGQRKLMSYQVSGT
DVFVEGDDLTFVNNAAMQQMWDDIRRTVIVGMDTAHRVLERRLGKEVTPETINEYMETLNHALPGGAVVQEHMVEIHPGL
TWDCYAKIITGDLELADEIDDKFLIDIEKLFPEEQAEQLIKAIGNRTYQVCRMPTIVGHVCDGATMYRWAAMQIAMSFIC
AYKIAAGEAAVSDFAFASKHAEVINMGEMLPARRARGENEPGGVPFGVLADCVQTMRKYPDDPAKVALEVIAAGAMLYDQ
IWLGSYMSGGVGFTQYATAVYPDNILDDYVYYGLEYVEDKYGIAEAEPSMDVVKDVATEVTLYGLEQYERYPAAMETHFG
GSQRAAVCAAAAGCSTAFATGHAQAGLNGWYLSQILHKEGQGRLGFYGYALQDQCGAANSLSVRSDEGLPLELRGPNYPN
YAMNVGHLGEYAGIVQAAHAARGDAFCVHPVIKVAFADENLVFDFTEPRKEFAKGALREFEPAGERDLIVPAE
;
A,D ? 
2 'polypeptide(L)' no no 
;MAREAKDTVDLYDDRGNCVAEEVPIEVLSPMRNEAIQSIVNDIKRTVAVDLEGIENALQNATVGGKGMKIPGREMDVDIV
DNAEAIADEIEKMIRVYQDDDTNVEPMYDGKRLLVQLPSERVKVMADPYSGTLQAGMAVVHAIIDVCEVDMWDANMVKAA
VFGRYPQTIDYFGGNVASMLDVPMKQEGVGYALRNIMVNHIVAATRKNTMQAVCLAATLQQTAMFEMGDALGPFERLHLL
GYAYQGLNADNMVYDIVKKHGKEGTVGTVVREVVERALEDGVIEVKEELPSFKVYKANDMDLWNAYAAAGLVAAVMVNQG
AARAAQGVSATILYYNDLLEYETGLPGVDFGRAEGTAVGFSFFSHSIYGGGGPGIFHGNHIVTRHSKGFAIPPVAAAMAL
DAGTQMFSPEVTSKLIGDVFGEIDEFREPMKYITEAAAEEAKR
;
;MAREAKDTVDLYDDRGNCVAEEVPIEVLSPMRNEAIQSIVNDIKRTVAVDLEGIENALQNATVGGKGMKIPGREMDVDIV
DNAEAIADEIEKMIRVYQDDDTNVEPMYDGKRLLVQLPSERVKVMADPYSGTLQAGMAVVHAIIDVCEVDMWDANMVKAA
VFGRYPQTIDYFGGNVASMLDVPMKQEGVGYALRNIMVNHIVAATRKNTMQAVCLAATLQQTAMFEMGDALGPFERLHLL
GYAYQGLNADNMVYDIVKKHGKEGTVGTVVREVVERALEDGVIEVKEELPSFKVYKANDMDLWNAYAAAGLVAAVMVNQG
AARAAQGVSATILYYNDLLEYETGLPGVDFGRAEGTAVGFSFFSHSIYGGGGPGIFHGNHIVTRHSKGFAIPPVAAAMAL
DAGTQMFSPEVTSKLIGDVFGEIDEFREPMKYITEAAAEEAKR
;
B,E ? 
3 'polypeptide(L)' no no 
;MAEKAQFYYPGETDVAENRRKYMNPNYELKKLREIPDEDIVRLMGHREPGEEYPSVHPPLEEMEEPECPIRELVEPTEGA
KAGDRIRYIQFTDSVYFAPIHPYIRARMYMWRYRGVDTGSLSGRQIIEVRERDLEKIAKELLETEIFDPARSGVRGATVH
GHALRLDENGLMLHALRRYRLNEETGEVEYVKDQVGIELDEPIPVGAPADEDDLKERTTIYRIDGTPYREDEELLQVVQR
IHELRTLAGYRPEEAEGK
;
;MAEKAQFYYPGETDVAENRRKYMNPNYELKKLREIPDEDIVRLMGHREPGEEYPSVHPPLEEMEEPECPIRELVEPTEGA
KAGDRIRYIQFTDSVYFAPIHPYIRARMYMWRYRGVDTGSLSGRQIIEVRERDLEKIAKELLETEIFDPARSGVRGATVH
GHALRLDENGLMLHALRRYRLNEETGEVEYVKDQVGIELDEPIPVGAPADEDDLKERTTIYRIDGTPYREDEELLQVVQR
IHELRTLAGYRPEEAEGK
;
C,F ? 
# 
loop_
_entity_poly_seq.entity_id 
_entity_poly_seq.num 
_entity_poly_seq.mon_id 
_entity_poly_seq.hetero 
1 1   MET n 
1 2   SER n 
1 3   SER n 
1 4   ALA n 
1 5   GLU n 
1 6   GLU n 
1 7   LYS n 
1 8   LEU n 
1 9   PHE n 
1 10  MET n 
1 11  LYS n 
1 12  ALA n 
1 13  LEU n 
1 14  LYS n 
1 15  GLU n 
1 16  LYS n 
1 17  PHE n 
1 18  GLU n 
1 19  GLU n 
1 20  SER n 
1 21  PRO n 
1 22  GLU n 
1 23  GLU n 
1 24  LYS n 
1 25  TYR n 
1 26  THR n 
1 27  LYS n 
1 28  PHE n 
1 29  TYR n 
1 30  ILE n 
1 31  PHE n 
1 32  GLY n 
1 33  GLY n 
1 34  TRP n 
1 35  LYS n 
1 36  GLN n 
1 37  SER n 
1 38  GLU n 
1 39  ARG n 
1 40  LYS n 
1 41  LYS n 
1 42  GLU n 
1 43  PHE n 
1 44  LYS n 
1 45  GLU n 
1 46  TRP n 
1 47  ALA n 
1 48  ASP n 
1 49  LYS n 
1 50  ILE n 
1 51  VAL n 
1 52  GLU n 
1 53  GLU n 
1 54  ARG n 
1 55  GLY n 
1 56  VAL n 
1 57  PRO n 
1 58  HIS n 
1 59  TYR n 
1 60  ASN n 
1 61  PRO n 
1 62  ASP n 
1 63  ILE n 
1 64  GLY n 
1 65  VAL n 
1 66  PRO n 
1 67  LEU n 
1 68  GLY n 
1 69  GLN n 
1 70  ARG n 
1 71  LYS n 
1 72  LEU n 
1 73  MET n 
1 74  SER n 
1 75  TYR n 
1 76  GLN n 
1 77  VAL n 
1 78  SER n 
1 79  GLY n 
1 80  THR n 
1 81  ASP n 
1 82  VAL n 
1 83  PHE n 
1 84  VAL n 
1 85  GLU n 
1 86  GLY n 
1 87  ASP n 
1 88  ASP n 
1 89  LEU n 
1 90  THR n 
1 91  PHE n 
1 92  VAL n 
1 93  ASN n 
1 94  ASN n 
1 95  ALA n 
1 96  ALA n 
1 97  MET n 
1 98  GLN n 
1 99  GLN n 
1 100 MET n 
1 101 TRP n 
1 102 ASP n 
1 103 ASP n 
1 104 ILE n 
1 105 ARG n 
1 106 ARG n 
1 107 THR n 
1 108 VAL n 
1 109 ILE n 
1 110 VAL n 
1 111 GLY n 
1 112 MET n 
1 113 ASP n 
1 114 THR n 
1 115 ALA n 
1 116 HIS n 
1 117 ARG n 
1 118 VAL n 
1 119 LEU n 
1 120 GLU n 
1 121 ARG n 
1 122 ARG n 
1 123 LEU n 
1 124 GLY n 
1 125 LYS n 
1 126 GLU n 
1 127 VAL n 
1 128 THR n 
1 129 PRO n 
1 130 GLU n 
1 131 THR n 
1 132 ILE n 
1 133 ASN n 
1 134 GLU n 
1 135 TYR n 
1 136 MET n 
1 137 GLU n 
1 138 THR n 
1 139 LEU n 
1 140 ASN n 
1 141 HIS n 
1 142 ALA n 
1 143 LEU n 
1 144 PRO n 
1 145 GLY n 
1 146 GLY n 
1 147 ALA n 
1 148 VAL n 
1 149 VAL n 
1 150 GLN n 
1 151 GLU n 
1 152 HIS n 
1 153 MET n 
1 154 VAL n 
1 155 GLU n 
1 156 ILE n 
1 157 HIS n 
1 158 PRO n 
1 159 GLY n 
1 160 LEU n 
1 161 THR n 
1 162 TRP n 
1 163 ASP n 
1 164 CYS n 
1 165 TYR n 
1 166 ALA n 
1 167 LYS n 
1 168 ILE n 
1 169 ILE n 
1 170 THR n 
1 171 GLY n 
1 172 ASP n 
1 173 LEU n 
1 174 GLU n 
1 175 LEU n 
1 176 ALA n 
1 177 ASP n 
1 178 GLU n 
1 179 ILE n 
1 180 ASP n 
1 181 ASP n 
1 182 LYS n 
1 183 PHE n 
1 184 LEU n 
1 185 ILE n 
1 186 ASP n 
1 187 ILE n 
1 188 GLU n 
1 189 LYS n 
1 190 LEU n 
1 191 PHE n 
1 192 PRO n 
1 193 GLU n 
1 194 GLU n 
1 195 GLN n 
1 196 ALA n 
1 197 GLU n 
1 198 GLN n 
1 199 LEU n 
1 200 ILE n 
1 201 LYS n 
1 202 ALA n 
1 203 ILE n 
1 204 GLY n 
1 205 ASN n 
1 206 ARG n 
1 207 THR n 
1 208 TYR n 
1 209 GLN n 
1 210 VAL n 
1 211 CYS n 
1 212 ARG n 
1 213 MET n 
1 214 PRO n 
1 215 THR n 
1 216 ILE n 
1 217 VAL n 
1 218 GLY n 
1 219 HIS n 
1 220 VAL n 
1 221 CYS n 
1 222 ASP n 
1 223 GLY n 
1 224 ALA n 
1 225 THR n 
1 226 MET n 
1 227 TYR n 
1 228 ARG n 
1 229 TRP n 
1 230 ALA n 
1 231 ALA n 
1 232 MET n 
1 233 GLN n 
1 234 ILE n 
1 235 ALA n 
1 236 MET n 
1 237 SER n 
1 238 PHE n 
1 239 ILE n 
1 240 CYS n 
1 241 ALA n 
1 242 TYR n 
1 243 LYS n 
1 244 ILE n 
1 245 ALA n 
1 246 ALA n 
1 247 GLY n 
1 248 GLU n 
1 249 ALA n 
1 250 ALA n 
1 251 VAL n 
1 252 SER n 
1 253 ASP n 
1 254 PHE n 
1 255 ALA n 
1 256 PHE n 
1 257 ALA n 
1 258 SER n 
1 259 LYS n 
1 260 HIS n 
1 261 ALA n 
1 262 GLU n 
1 263 VAL n 
1 264 ILE n 
1 265 ASN n 
1 266 MET n 
1 267 GLY n 
1 268 GLU n 
1 269 MET n 
1 270 LEU n 
1 271 PRO n 
1 272 ALA n 
1 273 ARG n 
1 274 ARG n 
1 275 ALA n 
1 276 ARG n 
1 277 GLY n 
1 278 GLU n 
1 279 ASN n 
1 280 GLU n 
1 281 PRO n 
1 282 GLY n 
1 283 GLY n 
1 284 VAL n 
1 285 PRO n 
1 286 PHE n 
1 287 GLY n 
1 288 VAL n 
1 289 LEU n 
1 290 ALA n 
1 291 ASP n 
1 292 CYS n 
1 293 VAL n 
1 294 GLN n 
1 295 THR n 
1 296 MET n 
1 297 ARG n 
1 298 LYS n 
1 299 TYR n 
1 300 PRO n 
1 301 ASP n 
1 302 ASP n 
1 303 PRO n 
1 304 ALA n 
1 305 LYS n 
1 306 VAL n 
1 307 ALA n 
1 308 LEU n 
1 309 GLU n 
1 310 VAL n 
1 311 ILE n 
1 312 ALA n 
1 313 ALA n 
1 314 GLY n 
1 315 ALA n 
1 316 MET n 
1 317 LEU n 
1 318 TYR n 
1 319 ASP n 
1 320 GLN n 
1 321 ILE n 
1 322 TRP n 
1 323 LEU n 
1 324 GLY n 
1 325 SER n 
1 326 TYR n 
1 327 MET n 
1 328 SER n 
1 329 GLY n 
1 330 GLY n 
1 331 VAL n 
1 332 GLY n 
1 333 PHE n 
1 334 THR n 
1 335 GLN n 
1 336 TYR n 
1 337 ALA n 
1 338 THR n 
1 339 ALA n 
1 340 VAL n 
1 341 TYR n 
1 342 PRO n 
1 343 ASP n 
1 344 ASN n 
1 345 ILE n 
1 346 LEU n 
1 347 ASP n 
1 348 ASP n 
1 349 TYR n 
1 350 VAL n 
1 351 TYR n 
1 352 TYR n 
1 353 GLY n 
1 354 LEU n 
1 355 GLU n 
1 356 TYR n 
1 357 VAL n 
1 358 GLU n 
1 359 ASP n 
1 360 LYS n 
1 361 TYR n 
1 362 GLY n 
1 363 ILE n 
1 364 ALA n 
1 365 GLU n 
1 366 ALA n 
1 367 GLU n 
1 368 PRO n 
1 369 SER n 
1 370 MET n 
1 371 ASP n 
1 372 VAL n 
1 373 VAL n 
1 374 LYS n 
1 375 ASP n 
1 376 VAL n 
1 377 ALA n 
1 378 THR n 
1 379 GLU n 
1 380 VAL n 
1 381 THR n 
1 382 LEU n 
1 383 TYR n 
1 384 GLY n 
1 385 LEU n 
1 386 GLU n 
1 387 GLN n 
1 388 TYR n 
1 389 GLU n 
1 390 ARG n 
1 391 TYR n 
1 392 PRO n 
1 393 ALA n 
1 394 ALA n 
1 395 MET n 
1 396 GLU n 
1 397 THR n 
1 398 HIS n 
1 399 PHE n 
1 400 GLY n 
1 401 GLY n 
1 402 SER n 
1 403 GLN n 
1 404 ARG n 
1 405 ALA n 
1 406 ALA n 
1 407 VAL n 
1 408 CYS n 
1 409 ALA n 
1 410 ALA n 
1 411 ALA n 
1 412 ALA n 
1 413 GLY n 
1 414 CYS n 
1 415 SER n 
1 416 THR n 
1 417 ALA n 
1 418 PHE n 
1 419 ALA n 
1 420 THR n 
1 421 GLY n 
1 422 HIS n 
1 423 ALA n 
1 424 GLN n 
1 425 ALA n 
1 426 GLY n 
1 427 LEU n 
1 428 ASN n 
1 429 GLY n 
1 430 TRP n 
1 431 TYR n 
1 432 LEU n 
1 433 SER n 
1 434 GLN n 
1 435 ILE n 
1 436 LEU n 
1 437 HIS n 
1 438 LYS n 
1 439 GLU n 
1 440 GLY n 
1 441 GLN n 
1 442 GLY n 
1 443 ARG n 
1 444 LEU n 
1 445 GLY n 
1 446 PHE n 
1 447 TYR n 
1 448 GLY n 
1 449 TYR n 
1 450 ALA n 
1 451 LEU n 
1 452 GLN n 
1 453 ASP n 
1 454 GLN n 
1 455 CYS n 
1 456 GLY n 
1 457 ALA n 
1 458 ALA n 
1 459 ASN n 
1 460 SER n 
1 461 LEU n 
1 462 SER n 
1 463 VAL n 
1 464 ARG n 
1 465 SER n 
1 466 ASP n 
1 467 GLU n 
1 468 GLY n 
1 469 LEU n 
1 470 PRO n 
1 471 LEU n 
1 472 GLU n 
1 473 LEU n 
1 474 ARG n 
1 475 GLY n 
1 476 PRO n 
1 477 ASN n 
1 478 TYR n 
1 479 PRO n 
1 480 ASN n 
1 481 TYR n 
1 482 ALA n 
1 483 MET n 
1 484 ASN n 
1 485 VAL n 
1 486 GLY n 
1 487 HIS n 
1 488 LEU n 
1 489 GLY n 
1 490 GLU n 
1 491 TYR n 
1 492 ALA n 
1 493 GLY n 
1 494 ILE n 
1 495 VAL n 
1 496 GLN n 
1 497 ALA n 
1 498 ALA n 
1 499 HIS n 
1 500 ALA n 
1 501 ALA n 
1 502 ARG n 
1 503 GLY n 
1 504 ASP n 
1 505 ALA n 
1 506 PHE n 
1 507 CYS n 
1 508 VAL n 
1 509 HIS n 
1 510 PRO n 
1 511 VAL n 
1 512 ILE n 
1 513 LYS n 
1 514 VAL n 
1 515 ALA n 
1 516 PHE n 
1 517 ALA n 
1 518 ASP n 
1 519 GLU n 
1 520 ASN n 
1 521 LEU n 
1 522 VAL n 
1 523 PHE n 
1 524 ASP n 
1 525 PHE n 
1 526 THR n 
1 527 GLU n 
1 528 PRO n 
1 529 ARG n 
1 530 LYS n 
1 531 GLU n 
1 532 PHE n 
1 533 ALA n 
1 534 LYS n 
1 535 GLY n 
1 536 ALA n 
1 537 LEU n 
1 538 ARG n 
1 539 GLU n 
1 540 PHE n 
1 541 GLU n 
1 542 PRO n 
1 543 ALA n 
1 544 GLY n 
1 545 GLU n 
1 546 ARG n 
1 547 ASP n 
1 548 LEU n 
1 549 ILE n 
1 550 VAL n 
1 551 PRO n 
1 552 ALA n 
1 553 GLU n 
2 1   MET n 
2 2   ALA n 
2 3   ARG n 
2 4   GLU n 
2 5   ALA n 
2 6   LYS n 
2 7   ASP n 
2 8   THR n 
2 9   VAL n 
2 10  ASP n 
2 11  LEU n 
2 12  TYR n 
2 13  ASP n 
2 14  ASP n 
2 15  ARG n 
2 16  GLY n 
2 17  ASN n 
2 18  CYS n 
2 19  VAL n 
2 20  ALA n 
2 21  GLU n 
2 22  GLU n 
2 23  VAL n 
2 24  PRO n 
2 25  ILE n 
2 26  GLU n 
2 27  VAL n 
2 28  LEU n 
2 29  SER n 
2 30  PRO n 
2 31  MET n 
2 32  ARG n 
2 33  ASN n 
2 34  GLU n 
2 35  ALA n 
2 36  ILE n 
2 37  GLN n 
2 38  SER n 
2 39  ILE n 
2 40  VAL n 
2 41  ASN n 
2 42  ASP n 
2 43  ILE n 
2 44  LYS n 
2 45  ARG n 
2 46  THR n 
2 47  VAL n 
2 48  ALA n 
2 49  VAL n 
2 50  ASP n 
2 51  LEU n 
2 52  GLU n 
2 53  GLY n 
2 54  ILE n 
2 55  GLU n 
2 56  ASN n 
2 57  ALA n 
2 58  LEU n 
2 59  GLN n 
2 60  ASN n 
2 61  ALA n 
2 62  THR n 
2 63  VAL n 
2 64  GLY n 
2 65  GLY n 
2 66  LYS n 
2 67  GLY n 
2 68  MET n 
2 69  LYS n 
2 70  ILE n 
2 71  PRO n 
2 72  GLY n 
2 73  ARG n 
2 74  GLU n 
2 75  MET n 
2 76  ASP n 
2 77  VAL n 
2 78  ASP n 
2 79  ILE n 
2 80  VAL n 
2 81  ASP n 
2 82  ASN n 
2 83  ALA n 
2 84  GLU n 
2 85  ALA n 
2 86  ILE n 
2 87  ALA n 
2 88  ASP n 
2 89  GLU n 
2 90  ILE n 
2 91  GLU n 
2 92  LYS n 
2 93  MET n 
2 94  ILE n 
2 95  ARG n 
2 96  VAL n 
2 97  TYR n 
2 98  GLN n 
2 99  ASP n 
2 100 ASP n 
2 101 ASP n 
2 102 THR n 
2 103 ASN n 
2 104 VAL n 
2 105 GLU n 
2 106 PRO n 
2 107 MET n 
2 108 TYR n 
2 109 ASP n 
2 110 GLY n 
2 111 LYS n 
2 112 ARG n 
2 113 LEU n 
2 114 LEU n 
2 115 VAL n 
2 116 GLN n 
2 117 LEU n 
2 118 PRO n 
2 119 SER n 
2 120 GLU n 
2 121 ARG n 
2 122 VAL n 
2 123 LYS n 
2 124 VAL n 
2 125 MET n 
2 126 ALA n 
2 127 ASP n 
2 128 PRO n 
2 129 TYR n 
2 130 SER n 
2 131 GLY n 
2 132 THR n 
2 133 LEU n 
2 134 GLN n 
2 135 ALA n 
2 136 GLY n 
2 137 MET n 
2 138 ALA n 
2 139 VAL n 
2 140 VAL n 
2 141 HIS n 
2 142 ALA n 
2 143 ILE n 
2 144 ILE n 
2 145 ASP n 
2 146 VAL n 
2 147 CYS n 
2 148 GLU n 
2 149 VAL n 
2 150 ASP n 
2 151 MET n 
2 152 TRP n 
2 153 ASP n 
2 154 ALA n 
2 155 ASN n 
2 156 MET n 
2 157 VAL n 
2 158 LYS n 
2 159 ALA n 
2 160 ALA n 
2 161 VAL n 
2 162 PHE n 
2 163 GLY n 
2 164 ARG n 
2 165 TYR n 
2 166 PRO n 
2 167 GLN n 
2 168 THR n 
2 169 ILE n 
2 170 ASP n 
2 171 TYR n 
2 172 PHE n 
2 173 GLY n 
2 174 GLY n 
2 175 ASN n 
2 176 VAL n 
2 177 ALA n 
2 178 SER n 
2 179 MET n 
2 180 LEU n 
2 181 ASP n 
2 182 VAL n 
2 183 PRO n 
2 184 MET n 
2 185 LYS n 
2 186 GLN n 
2 187 GLU n 
2 188 GLY n 
2 189 VAL n 
2 190 GLY n 
2 191 TYR n 
2 192 ALA n 
2 193 LEU n 
2 194 ARG n 
2 195 ASN n 
2 196 ILE n 
2 197 MET n 
2 198 VAL n 
2 199 ASN n 
2 200 HIS n 
2 201 ILE n 
2 202 VAL n 
2 203 ALA n 
2 204 ALA n 
2 205 THR n 
2 206 ARG n 
2 207 LYS n 
2 208 ASN n 
2 209 THR n 
2 210 MET n 
2 211 GLN n 
2 212 ALA n 
2 213 VAL n 
2 214 CYS n 
2 215 LEU n 
2 216 ALA n 
2 217 ALA n 
2 218 THR n 
2 219 LEU n 
2 220 GLN n 
2 221 GLN n 
2 222 THR n 
2 223 ALA n 
2 224 MET n 
2 225 PHE n 
2 226 GLU n 
2 227 MET n 
2 228 GLY n 
2 229 ASP n 
2 230 ALA n 
2 231 LEU n 
2 232 GLY n 
2 233 PRO n 
2 234 PHE n 
2 235 GLU n 
2 236 ARG n 
2 237 LEU n 
2 238 HIS n 
2 239 LEU n 
2 240 LEU n 
2 241 GLY n 
2 242 TYR n 
2 243 ALA n 
2 244 TYR n 
2 245 GLN n 
2 246 GLY n 
2 247 LEU n 
2 248 ASN n 
2 249 ALA n 
2 250 ASP n 
2 251 ASN n 
2 252 MET n 
2 253 VAL n 
2 254 TYR n 
2 255 ASP n 
2 256 ILE n 
2 257 VAL n 
2 258 LYS n 
2 259 LYS n 
2 260 HIS n 
2 261 GLY n 
2 262 LYS n 
2 263 GLU n 
2 264 GLY n 
2 265 THR n 
2 266 VAL n 
2 267 GLY n 
2 268 THR n 
2 269 VAL n 
2 270 VAL n 
2 271 ARG n 
2 272 GLU n 
2 273 VAL n 
2 274 VAL n 
2 275 GLU n 
2 276 ARG n 
2 277 ALA n 
2 278 LEU n 
2 279 GLU n 
2 280 ASP n 
2 281 GLY n 
2 282 VAL n 
2 283 ILE n 
2 284 GLU n 
2 285 VAL n 
2 286 LYS n 
2 287 GLU n 
2 288 GLU n 
2 289 LEU n 
2 290 PRO n 
2 291 SER n 
2 292 PHE n 
2 293 LYS n 
2 294 VAL n 
2 295 TYR n 
2 296 LYS n 
2 297 ALA n 
2 298 ASN n 
2 299 ASP n 
2 300 MET n 
2 301 ASP n 
2 302 LEU n 
2 303 TRP n 
2 304 ASN n 
2 305 ALA n 
2 306 TYR n 
2 307 ALA n 
2 308 ALA n 
2 309 ALA n 
2 310 GLY n 
2 311 LEU n 
2 312 VAL n 
2 313 ALA n 
2 314 ALA n 
2 315 VAL n 
2 316 MET n 
2 317 VAL n 
2 318 ASN n 
2 319 GLN n 
2 320 GLY n 
2 321 ALA n 
2 322 ALA n 
2 323 ARG n 
2 324 ALA n 
2 325 ALA n 
2 326 GLN n 
2 327 GLY n 
2 328 VAL n 
2 329 SER n 
2 330 ALA n 
2 331 THR n 
2 332 ILE n 
2 333 LEU n 
2 334 TYR n 
2 335 TYR n 
2 336 ASN n 
2 337 ASP n 
2 338 LEU n 
2 339 LEU n 
2 340 GLU n 
2 341 TYR n 
2 342 GLU n 
2 343 THR n 
2 344 GLY n 
2 345 LEU n 
2 346 PRO n 
2 347 GLY n 
2 348 VAL n 
2 349 ASP n 
2 350 PHE n 
2 351 GLY n 
2 352 ARG n 
2 353 ALA n 
2 354 GLU n 
2 355 GLY n 
2 356 THR n 
2 357 ALA n 
2 358 VAL n 
2 359 GLY n 
2 360 PHE n 
2 361 SER n 
2 362 PHE n 
2 363 PHE n 
2 364 SER n 
2 365 HIS n 
2 366 SER n 
2 367 ILE n 
2 368 TYR n 
2 369 GLY n 
2 370 GLY n 
2 371 GLY n 
2 372 GLY n 
2 373 PRO n 
2 374 GLY n 
2 375 ILE n 
2 376 PHE n 
2 377 HIS n 
2 378 GLY n 
2 379 ASN n 
2 380 HIS n 
2 381 ILE n 
2 382 VAL n 
2 383 THR n 
2 384 ARG n 
2 385 HIS n 
2 386 SER n 
2 387 LYS n 
2 388 GLY n 
2 389 PHE n 
2 390 ALA n 
2 391 ILE n 
2 392 PRO n 
2 393 PRO n 
2 394 VAL n 
2 395 ALA n 
2 396 ALA n 
2 397 ALA n 
2 398 MET n 
2 399 ALA n 
2 400 LEU n 
2 401 ASP n 
2 402 ALA n 
2 403 GLY n 
2 404 THR n 
2 405 GLN n 
2 406 MET n 
2 407 PHE n 
2 408 SER n 
2 409 PRO n 
2 410 GLU n 
2 411 VAL n 
2 412 THR n 
2 413 SER n 
2 414 LYS n 
2 415 LEU n 
2 416 ILE n 
2 417 GLY n 
2 418 ASP n 
2 419 VAL n 
2 420 PHE n 
2 421 GLY n 
2 422 GLU n 
2 423 ILE n 
2 424 ASP n 
2 425 GLU n 
2 426 PHE n 
2 427 ARG n 
2 428 GLU n 
2 429 PRO n 
2 430 MET n 
2 431 LYS n 
2 432 TYR n 
2 433 ILE n 
2 434 THR n 
2 435 GLU n 
2 436 ALA n 
2 437 ALA n 
2 438 ALA n 
2 439 GLU n 
2 440 GLU n 
2 441 ALA n 
2 442 LYS n 
2 443 ARG n 
3 1   MET n 
3 2   ALA n 
3 3   GLU n 
3 4   LYS n 
3 5   ALA n 
3 6   GLN n 
3 7   PHE n 
3 8   TYR n 
3 9   TYR n 
3 10  PRO n 
3 11  GLY n 
3 12  GLU n 
3 13  THR n 
3 14  ASP n 
3 15  VAL n 
3 16  ALA n 
3 17  GLU n 
3 18  ASN n 
3 19  ARG n 
3 20  ARG n 
3 21  LYS n 
3 22  TYR n 
3 23  MET n 
3 24  ASN n 
3 25  PRO n 
3 26  ASN n 
3 27  TYR n 
3 28  GLU n 
3 29  LEU n 
3 30  LYS n 
3 31  LYS n 
3 32  LEU n 
3 33  ARG n 
3 34  GLU n 
3 35  ILE n 
3 36  PRO n 
3 37  ASP n 
3 38  GLU n 
3 39  ASP n 
3 40  ILE n 
3 41  VAL n 
3 42  ARG n 
3 43  LEU n 
3 44  MET n 
3 45  GLY n 
3 46  HIS n 
3 47  ARG n 
3 48  GLU n 
3 49  PRO n 
3 50  GLY n 
3 51  GLU n 
3 52  GLU n 
3 53  TYR n 
3 54  PRO n 
3 55  SER n 
3 56  VAL n 
3 57  HIS n 
3 58  PRO n 
3 59  PRO n 
3 60  LEU n 
3 61  GLU n 
3 62  GLU n 
3 63  MET n 
3 64  GLU n 
3 65  GLU n 
3 66  PRO n 
3 67  GLU n 
3 68  CYS n 
3 69  PRO n 
3 70  ILE n 
3 71  ARG n 
3 72  GLU n 
3 73  LEU n 
3 74  VAL n 
3 75  GLU n 
3 76  PRO n 
3 77  THR n 
3 78  GLU n 
3 79  GLY n 
3 80  ALA n 
3 81  LYS n 
3 82  ALA n 
3 83  GLY n 
3 84  ASP n 
3 85  ARG n 
3 86  ILE n 
3 87  ARG n 
3 88  TYR n 
3 89  ILE n 
3 90  GLN n 
3 91  PHE n 
3 92  THR n 
3 93  ASP n 
3 94  SER n 
3 95  VAL n 
3 96  TYR n 
3 97  PHE n 
3 98  ALA n 
3 99  PRO n 
3 100 ILE n 
3 101 HIS n 
3 102 PRO n 
3 103 TYR n 
3 104 ILE n 
3 105 ARG n 
3 106 ALA n 
3 107 ARG n 
3 108 MET n 
3 109 TYR n 
3 110 MET n 
3 111 TRP n 
3 112 ARG n 
3 113 TYR n 
3 114 ARG n 
3 115 GLY n 
3 116 VAL n 
3 117 ASP n 
3 118 THR n 
3 119 GLY n 
3 120 SER n 
3 121 LEU n 
3 122 SER n 
3 123 GLY n 
3 124 ARG n 
3 125 GLN n 
3 126 ILE n 
3 127 ILE n 
3 128 GLU n 
3 129 VAL n 
3 130 ARG n 
3 131 GLU n 
3 132 ARG n 
3 133 ASP n 
3 134 LEU n 
3 135 GLU n 
3 136 LYS n 
3 137 ILE n 
3 138 ALA n 
3 139 LYS n 
3 140 GLU n 
3 141 LEU n 
3 142 LEU n 
3 143 GLU n 
3 144 THR n 
3 145 GLU n 
3 146 ILE n 
3 147 PHE n 
3 148 ASP n 
3 149 PRO n 
3 150 ALA n 
3 151 ARG n 
3 152 SER n 
3 153 GLY n 
3 154 VAL n 
3 155 ARG n 
3 156 GLY n 
3 157 ALA n 
3 158 THR n 
3 159 VAL n 
3 160 HIS n 
3 161 GLY n 
3 162 HIS n 
3 163 ALA n 
3 164 LEU n 
3 165 ARG n 
3 166 LEU n 
3 167 ASP n 
3 168 GLU n 
3 169 ASN n 
3 170 GLY n 
3 171 LEU n 
3 172 MET n 
3 173 LEU n 
3 174 HIS n 
3 175 ALA n 
3 176 LEU n 
3 177 ARG n 
3 178 ARG n 
3 179 TYR n 
3 180 ARG n 
3 181 LEU n 
3 182 ASN n 
3 183 GLU n 
3 184 GLU n 
3 185 THR n 
3 186 GLY n 
3 187 GLU n 
3 188 VAL n 
3 189 GLU n 
3 190 TYR n 
3 191 VAL n 
3 192 LYS n 
3 193 ASP n 
3 194 GLN n 
3 195 VAL n 
3 196 GLY n 
3 197 ILE n 
3 198 GLU n 
3 199 LEU n 
3 200 ASP n 
3 201 GLU n 
3 202 PRO n 
3 203 ILE n 
3 204 PRO n 
3 205 VAL n 
3 206 GLY n 
3 207 ALA n 
3 208 PRO n 
3 209 ALA n 
3 210 ASP n 
3 211 GLU n 
3 212 ASP n 
3 213 ASP n 
3 214 LEU n 
3 215 LYS n 
3 216 GLU n 
3 217 ARG n 
3 218 THR n 
3 219 THR n 
3 220 ILE n 
3 221 TYR n 
3 222 ARG n 
3 223 ILE n 
3 224 ASP n 
3 225 GLY n 
3 226 THR n 
3 227 PRO n 
3 228 TYR n 
3 229 ARG n 
3 230 GLU n 
3 231 ASP n 
3 232 GLU n 
3 233 GLU n 
3 234 LEU n 
3 235 LEU n 
3 236 GLN n 
3 237 VAL n 
3 238 VAL n 
3 239 GLN n 
3 240 ARG n 
3 241 ILE n 
3 242 HIS n 
3 243 GLU n 
3 244 LEU n 
3 245 ARG n 
3 246 THR n 
3 247 LEU n 
3 248 ALA n 
3 249 GLY n 
3 250 TYR n 
3 251 ARG n 
3 252 PRO n 
3 253 GLU n 
3 254 GLU n 
3 255 ALA n 
3 256 GLU n 
3 257 GLY n 
3 258 LYS n 
# 
loop_
_entity_src_nat.entity_id 
_entity_src_nat.pdbx_src_id 
_entity_src_nat.pdbx_alt_source_flag 
_entity_src_nat.pdbx_beg_seq_num 
_entity_src_nat.pdbx_end_seq_num 
_entity_src_nat.common_name 
_entity_src_nat.pdbx_organism_scientific 
_entity_src_nat.pdbx_ncbi_taxonomy_id 
_entity_src_nat.genus 
_entity_src_nat.species 
_entity_src_nat.strain 
_entity_src_nat.tissue 
_entity_src_nat.tissue_fraction 
_entity_src_nat.pdbx_secretion 
_entity_src_nat.pdbx_fragment 
_entity_src_nat.pdbx_variant 
_entity_src_nat.pdbx_cell_line 
_entity_src_nat.pdbx_atcc 
_entity_src_nat.pdbx_cellular_location 
_entity_src_nat.pdbx_organ 
_entity_src_nat.pdbx_organelle 
_entity_src_nat.pdbx_cell 
_entity_src_nat.pdbx_plasmid_name 
_entity_src_nat.pdbx_plasmid_details 
_entity_src_nat.details 
1 1 sample ? ? ? 'METHANOPYRUS KANDLERI' 2320 ? ? ? ? ? ? ? ? ? ? CYTOPLASMA ? ? ? ? ? ? 
2 1 sample ? ? ? 'METHANOPYRUS KANDLERI' 2320 ? ? ? ? ? ? ? ? ? ? CYTOPLASMA ? ? ? ? ? ? 
3 1 sample ? ? ? 'METHANOPYRUS KANDLERI' 2320 ? ? ? ? ? ? ? ? ? ? CYTOPLASMA ? ? ? ? ? ? 
# 
loop_
_struct_ref.id 
_struct_ref.db_name 
_struct_ref.db_code 
_struct_ref.entity_id 
_struct_ref.pdbx_seq_one_letter_code 
_struct_ref.pdbx_align_begin 
_struct_ref.pdbx_db_accession 
_struct_ref.pdbx_db_isoform 
1 UNP MCRA_METKA 1 ? ? Q49605 ? 
2 UNP Q49601     2 ? ? Q49601 ? 
3 UNP Q49604     3 ? ? Q49604 ? 
# 
loop_
_struct_ref_seq.align_id 
_struct_ref_seq.ref_id 
_struct_ref_seq.pdbx_PDB_id_code 
_struct_ref_seq.pdbx_strand_id 
_struct_ref_seq.seq_align_beg 
_struct_ref_seq.pdbx_seq_align_beg_ins_code 
_struct_ref_seq.seq_align_end 
_struct_ref_seq.pdbx_seq_align_end_ins_code 
_struct_ref_seq.pdbx_db_accession 
_struct_ref_seq.db_align_beg 
_struct_ref_seq.pdbx_db_align_beg_ins_code 
_struct_ref_seq.db_align_end 
_struct_ref_seq.pdbx_db_align_end_ins_code 
_struct_ref_seq.pdbx_auth_seq_align_beg 
_struct_ref_seq.pdbx_auth_seq_align_end 
1 1 1E6V A 1 ? 553 ? Q49605 1 ? 553 ? 1 553 
2 2 1E6V B 1 ? 443 ? Q49601 1 ? 443 ? 1 443 
3 3 1E6V C 1 ? 258 ? Q49604 1 ? 258 ? 1 258 
4 1 1E6V D 1 ? 553 ? Q49605 1 ? 553 ? 1 553 
5 2 1E6V E 1 ? 443 ? Q49601 1 ? 443 ? 1 443 
6 3 1E6V F 1 ? 258 ? Q49604 1 ? 258 ? 1 258 
# 
loop_
_struct_ref_seq_dif.align_id 
_struct_ref_seq_dif.pdbx_pdb_id_code 
_struct_ref_seq_dif.mon_id 
_struct_ref_seq_dif.pdbx_pdb_strand_id 
_struct_ref_seq_dif.seq_num 
_struct_ref_seq_dif.pdbx_pdb_ins_code 
_struct_ref_seq_dif.pdbx_seq_db_name 
_struct_ref_seq_dif.pdbx_seq_db_accession_code 
_struct_ref_seq_dif.db_mon_id 
_struct_ref_seq_dif.pdbx_seq_db_seq_num 
_struct_ref_seq_dif.details 
_struct_ref_seq_dif.pdbx_auth_seq_num 
_struct_ref_seq_dif.pdbx_ordinal 
2 1E6V VAL B 49  ? UNP Q49601 ILE 49  'cloning artifact' 49  1 
2 1E6V GLN B 98  ? UNP Q49601 GLU 98  'cloning artifact' 98  2 
2 1E6V GLN B 220 ? UNP Q49601 GLU 220 'cloning artifact' 220 3 
5 1E6V VAL E 49  ? UNP Q49601 ILE 49  'cloning artifact' 49  4 
5 1E6V GLN E 98  ? UNP Q49601 GLU 98  'cloning artifact' 98  5 
5 1E6V GLN E 220 ? UNP Q49601 GLU 220 'cloning artifact' 220 6 
# 
loop_
_chem_comp.id 
_chem_comp.type 
_chem_comp.mon_nstd_flag 
_chem_comp.name 
_chem_comp.pdbx_synonyms 
_chem_comp.formula 
_chem_comp.formula_weight 
ALA 'L-peptide linking' y ALANINE                     ?                                     'C3 H7 N O2'          89.093  
ARG 'L-peptide linking' y ARGININE                    ?                                     'C6 H15 N4 O2 1'      175.209 
ASN 'L-peptide linking' y ASPARAGINE                  ?                                     'C4 H8 N2 O3'         132.118 
ASP 'L-peptide linking' y 'ASPARTIC ACID'             ?                                     'C4 H7 N O4'          133.103 
COM non-polymer         . '1-THIOETHANESULFONIC ACID' ?                                     'C2 H6 O3 S2'         142.197 
CYS 'L-peptide linking' y CYSTEINE                    ?                                     'C3 H7 N O2 S'        121.158 
F43 non-polymer         . 'FACTOR 430'                ?                                     'C42 H51 N6 Ni O13 1' 906.580 
GLN 'L-peptide linking' y GLUTAMINE                   ?                                     'C5 H10 N2 O3'        146.144 
GLU 'L-peptide linking' y 'GLUTAMIC ACID'             ?                                     'C5 H9 N O4'          147.129 
GLY 'peptide linking'   y GLYCINE                     ?                                     'C2 H5 N O2'          75.067  
HIS 'L-peptide linking' y HISTIDINE                   ?                                     'C6 H10 N3 O2 1'      156.162 
ILE 'L-peptide linking' y ISOLEUCINE                  ?                                     'C6 H13 N O2'         131.173 
LEU 'L-peptide linking' y LEUCINE                     ?                                     'C6 H13 N O2'         131.173 
LYS 'L-peptide linking' y LYSINE                      ?                                     'C6 H15 N2 O2 1'      147.195 
MET 'L-peptide linking' y METHIONINE                  ?                                     'C5 H11 N O2 S'       149.211 
PHE 'L-peptide linking' y PHENYLALANINE               ?                                     'C9 H11 N O2'         165.189 
PRO 'L-peptide linking' y PROLINE                     ?                                     'C5 H9 N O2'          115.130 
SER 'L-peptide linking' y SERINE                      ?                                     'C3 H7 N O3'          105.093 
THR 'L-peptide linking' y THREONINE                   ?                                     'C4 H9 N O3'          119.119 
TP7 non-polymer         . 'Coenzyme B'                7-MERCAPTOHEPTANOYLTHREONINEPHOSPHATE 'C11 H22 N O7 P S'    343.334 
TRP 'L-peptide linking' y TRYPTOPHAN                  ?                                     'C11 H12 N2 O2'       204.225 
TYR 'L-peptide linking' y TYROSINE                    ?                                     'C9 H11 N O3'         181.189 
VAL 'L-peptide linking' y VALINE                      ?                                     'C5 H11 N O2'         117.146 
# 
_exptl.entry_id          1E6V 
_exptl.method            'X-RAY DIFFRACTION' 
_exptl.crystals_number   1 
# 
_exptl_crystal.id                    1 
_exptl_crystal.density_meas          ? 
_exptl_crystal.density_Matthews      2.24 
_exptl_crystal.density_percent_sol   39 
_exptl_crystal.description           ? 
# 
_exptl_crystal_grow.crystal_id      1 
_exptl_crystal_grow.method          ? 
_exptl_crystal_grow.temp            ? 
_exptl_crystal_grow.temp_details    ? 
_exptl_crystal_grow.pH              7.00 
_exptl_crystal_grow.pdbx_pH_range   ? 
_exptl_crystal_grow.pdbx_details    'pH 7.00' 
# 
_diffrn.id                     1 
_diffrn.ambient_temp           100.0 
_diffrn.ambient_temp_details   ? 
_diffrn.crystal_id             1 
# 
_diffrn_detector.diffrn_id              1 
_diffrn_detector.detector               'IMAGE PLATE' 
_diffrn_detector.type                   MARRESEARCH 
_diffrn_detector.pdbx_collection_date   ? 
_diffrn_detector.details                ? 
# 
_diffrn_radiation.diffrn_id                        1 
_diffrn_radiation.wavelength_id                    1 
_diffrn_radiation.pdbx_monochromatic_or_laue_m_l   M 
_diffrn_radiation.monochromator                    ? 
_diffrn_radiation.pdbx_diffrn_protocol             'SINGLE WAVELENGTH' 
_diffrn_radiation.pdbx_scattering_type             x-ray 
# 
_diffrn_radiation_wavelength.id           1 
_diffrn_radiation_wavelength.wavelength   0.84 
_diffrn_radiation_wavelength.wt           1.0 
# 
_diffrn_source.diffrn_id                   1 
_diffrn_source.source                      SYNCHROTRON 
_diffrn_source.type                        'EMBL/DESY, HAMBURG BEAMLINE BW7B' 
_diffrn_source.pdbx_synchrotron_site       'EMBL/DESY, HAMBURG' 
_diffrn_source.pdbx_synchrotron_beamline   BW7B 
_diffrn_source.pdbx_wavelength             0.84 
_diffrn_source.pdbx_wavelength_list        ? 
# 
_reflns.pdbx_diffrn_id               1 
_reflns.pdbx_ordinal                 1 
_reflns.entry_id                     1E6V 
_reflns.observed_criterion_sigma_I   -3.000 
_reflns.observed_criterion_sigma_F   ? 
_reflns.d_resolution_low             30.000 
_reflns.d_resolution_high            1.600 
_reflns.number_obs                   326507 
_reflns.number_all                   ? 
_reflns.percent_possible_obs         93.5 
_reflns.pdbx_Rmerge_I_obs            0.05900 
_reflns.pdbx_Rsym_value              ? 
_reflns.pdbx_netI_over_sigmaI        16.2000 
_reflns.B_iso_Wilson_estimate        30.8 
_reflns.pdbx_redundancy              2.700 
# 
_reflns_shell.pdbx_diffrn_id         1 
_reflns_shell.pdbx_ordinal           1 
_reflns_shell.d_res_high             1.60 
_reflns_shell.d_res_low              1.62 
_reflns_shell.percent_possible_all   92.3 
_reflns_shell.Rmerge_I_obs           0.25900 
_reflns_shell.pdbx_Rsym_value        ? 
_reflns_shell.meanI_over_sigI_obs    5.300 
_reflns_shell.pdbx_redundancy        2.70 
# 
_refine.pdbx_refine_id                           'X-RAY DIFFRACTION' 
_refine.entry_id                                 1E6V 
_refine.pdbx_diffrn_id                           1 
_refine.pdbx_TLS_residual_ADP_flag               ? 
_refine.ls_number_reflns_obs                     43932 
_refine.ls_number_reflns_all                     ? 
_refine.pdbx_ls_sigma_I                          ? 
_refine.pdbx_ls_sigma_F                          0.0 
_refine.pdbx_data_cutoff_high_absF               274750.55 
_refine.pdbx_data_cutoff_low_absF                ? 
_refine.pdbx_data_cutoff_high_rms_absF           ? 
_refine.ls_d_res_low                             30.00 
_refine.ls_d_res_high                            2.70 
_refine.ls_percent_reflns_obs                    62.9 
_refine.ls_R_factor_obs                          0.239 
_refine.ls_R_factor_all                          ? 
_refine.ls_R_factor_R_work                       0.239 
_refine.ls_R_factor_R_free                       0.278 
_refine.ls_R_factor_R_free_error                 0.006 
_refine.ls_R_factor_R_free_error_details         ? 
_refine.ls_percent_reflns_R_free                 5.0 
_refine.ls_number_reflns_R_free                  2196 
_refine.ls_number_parameters                     ? 
_refine.ls_number_restraints                     ? 
_refine.occupancy_min                            ? 
_refine.occupancy_max                            ? 
_refine.correlation_coeff_Fo_to_Fc               ? 
_refine.correlation_coeff_Fo_to_Fc_free          ? 
_refine.B_iso_mean                               25.5 
_refine.aniso_B[1][1]                            -9.30 
_refine.aniso_B[2][2]                            -2.84 
_refine.aniso_B[3][3]                            12.14 
_refine.aniso_B[1][2]                            0.00 
_refine.aniso_B[1][3]                            0.00 
_refine.aniso_B[2][3]                            0.00 
_refine.solvent_model_details                    ? 
_refine.solvent_model_param_ksol                 ? 
_refine.solvent_model_param_bsol                 ? 
_refine.pdbx_solvent_vdw_probe_radii             ? 
_refine.pdbx_solvent_ion_probe_radii             ? 
_refine.pdbx_solvent_shrinkage_radii             ? 
_refine.pdbx_ls_cross_valid_method               THROUGHOUT 
_refine.details                                  
;BULK SOLVENT MODEL USED, REFINEMENT WAS CARRIED WITH NCS RESTRAINTS AND THE PDB GENERATED THE ATOMS FOR CHAINS D, E, F. MCR FROM M. KANDLERI MIGHT CONTAIN MODIFIED AMINO ACIDS ANALOGOUS TO MCR FROM M. THERMOAUTOTROPHICUM AND M. BARKERI. THE DATA SET IS OF UNUSUALLY LOW COMPLETENESS CORRESPONDING TO ABOUT 3.2 A EFFECTIVE RESOLUTION.
;
_refine.pdbx_starting_model                      1MRO 
_refine.pdbx_method_to_determine_struct          'MOLECULAR REPLACEMENT' 
_refine.pdbx_isotropic_thermal_model             GROUP 
_refine.pdbx_stereochemistry_target_values       ? 
_refine.pdbx_stereochem_target_val_spec_case     ? 
_refine.pdbx_R_Free_selection_details            RANDOM 
_refine.pdbx_overall_ESU_R                       ? 
_refine.pdbx_overall_ESU_R_Free                  ? 
_refine.overall_SU_ML                            ? 
_refine.pdbx_overall_phase_error                 ? 
_refine.overall_SU_B                             ? 
_refine.overall_SU_R_Cruickshank_DPI             ? 
_refine.pdbx_overall_SU_R_free_Cruickshank_DPI   ? 
_refine.pdbx_overall_SU_R_Blow_DPI               ? 
_refine.pdbx_overall_SU_R_free_Blow_DPI          ? 
# 
_refine_analyze.pdbx_refine_id                  'X-RAY DIFFRACTION' 
_refine_analyze.entry_id                        1E6V 
_refine_analyze.Luzzati_coordinate_error_obs    0.36 
_refine_analyze.Luzzati_sigma_a_obs             0.36 
_refine_analyze.Luzzati_d_res_low_obs           5.00 
_refine_analyze.Luzzati_coordinate_error_free   0.42 
_refine_analyze.Luzzati_sigma_a_free            0.46 
_refine_analyze.Luzzati_d_res_low_free          ? 
_refine_analyze.number_disordered_residues      ? 
_refine_analyze.occupancy_sum_hydrogen          ? 
_refine_analyze.occupancy_sum_non_hydrogen      ? 
# 
_refine_hist.pdbx_refine_id                   'X-RAY DIFFRACTION' 
_refine_hist.cycle_id                         LAST 
_refine_hist.pdbx_number_atoms_protein        19222 
_refine_hist.pdbx_number_atoms_nucleic_acid   0 
_refine_hist.pdbx_number_atoms_ligand         180 
_refine_hist.number_atoms_solvent             0 
_refine_hist.number_atoms_total               19402 
_refine_hist.d_res_high                       2.70 
_refine_hist.d_res_low                        30.00 
# 
loop_
_refine_ls_restr.type 
_refine_ls_restr.dev_ideal 
_refine_ls_restr.dev_ideal_target 
_refine_ls_restr.weight 
_refine_ls_restr.number 
_refine_ls_restr.pdbx_refine_id 
_refine_ls_restr.pdbx_restraint_function 
c_bond_d                0.005 ? ? ? 'X-RAY DIFFRACTION' ? 
c_bond_d_na             ?     ? ? ? 'X-RAY DIFFRACTION' ? 
c_bond_d_prot           ?     ? ? ? 'X-RAY DIFFRACTION' ? 
c_angle_d               ?     ? ? ? 'X-RAY DIFFRACTION' ? 
c_angle_d_na            ?     ? ? ? 'X-RAY DIFFRACTION' ? 
c_angle_d_prot          ?     ? ? ? 'X-RAY DIFFRACTION' ? 
c_angle_deg             0.8   ? ? ? 'X-RAY DIFFRACTION' ? 
c_angle_deg_na          ?     ? ? ? 'X-RAY DIFFRACTION' ? 
c_angle_deg_prot        ?     ? ? ? 'X-RAY DIFFRACTION' ? 
c_dihedral_angle_d      24.8  ? ? ? 'X-RAY DIFFRACTION' ? 
c_dihedral_angle_d_na   ?     ? ? ? 'X-RAY DIFFRACTION' ? 
c_dihedral_angle_d_prot ?     ? ? ? 'X-RAY DIFFRACTION' ? 
c_improper_angle_d      1.55  ? ? ? 'X-RAY DIFFRACTION' ? 
c_improper_angle_d_na   ?     ? ? ? 'X-RAY DIFFRACTION' ? 
c_improper_angle_d_prot ?     ? ? ? 'X-RAY DIFFRACTION' ? 
c_mcbond_it             ?     ? ? ? 'X-RAY DIFFRACTION' ? 
c_mcangle_it            ?     ? ? ? 'X-RAY DIFFRACTION' ? 
c_scbond_it             ?     ? ? ? 'X-RAY DIFFRACTION' ? 
c_scangle_it            ?     ? ? ? 'X-RAY DIFFRACTION' ? 
# 
_refine_ls_restr_ncs.pdbx_refine_id      'X-RAY DIFFRACTION' 
_refine_ls_restr_ncs.dom_id              1 
_refine_ls_restr_ncs.ncs_model_details   CONSTR 
_refine_ls_restr_ncs.rms_dev_position    ? 
_refine_ls_restr_ncs.weight_position     ? 
_refine_ls_restr_ncs.rms_dev_B_iso       ? 
_refine_ls_restr_ncs.weight_B_iso        ? 
_refine_ls_restr_ncs.pdbx_ordinal        1 
_refine_ls_restr_ncs.pdbx_type           . 
_refine_ls_restr_ncs.pdbx_auth_asym_id   . 
_refine_ls_restr_ncs.pdbx_ens_id         1 
_refine_ls_restr_ncs.pdbx_number         ? 
# 
_refine_ls_shell.pdbx_refine_id                   'X-RAY DIFFRACTION' 
_refine_ls_shell.pdbx_total_number_of_bins_used   6 
_refine_ls_shell.d_res_high                       2.70 
_refine_ls_shell.d_res_low                        2.87 
_refine_ls_shell.number_reflns_R_work             6655 
_refine_ls_shell.R_factor_R_work                  0.295 
_refine_ls_shell.percent_reflns_obs               61.0 
_refine_ls_shell.R_factor_R_free                  0.353 
_refine_ls_shell.R_factor_R_free_error            0.019 
_refine_ls_shell.percent_reflns_R_free            5.0 
_refine_ls_shell.number_reflns_R_free             350 
_refine_ls_shell.number_reflns_all                ? 
_refine_ls_shell.R_factor_all                     ? 
# 
_struct_ncs_oper.id             1 
_struct_ncs_oper.code           given 
_struct_ncs_oper.details        ? 
_struct_ncs_oper.matrix[1][1]   -0.928500 
_struct_ncs_oper.matrix[1][2]   -0.010300 
_struct_ncs_oper.matrix[1][3]   -0.371300 
_struct_ncs_oper.matrix[2][1]   -0.009900 
_struct_ncs_oper.matrix[2][2]   -0.998600 
_struct_ncs_oper.matrix[2][3]   0.052500 
_struct_ncs_oper.matrix[3][1]   -0.371300 
_struct_ncs_oper.matrix[3][2]   0.052400 
_struct_ncs_oper.matrix[3][3]   0.927000 
_struct_ncs_oper.vector[1]      147.06590 
_struct_ncs_oper.vector[2]      -34.96940 
_struct_ncs_oper.vector[3]      29.28690 
# 
_struct_ncs_dom.id            1 
_struct_ncs_dom.details       ? 
_struct_ncs_dom.pdbx_ens_id   1 
# 
_struct_ncs_ens.id        1 
_struct_ncs_ens.details   ? 
# 
_struct.entry_id                  1E6V 
_struct.title                     'Methyl-coenzyme M reductase from Methanopyrus kandleri' 
_struct.pdbx_descriptor           
;METHYL-COENZYME M REDUCTASE I ALPHA SUBUNIT, METHYL-COENZYME M REDUCTASE I BETA SUBUNIT, METHYL-COENZYME M REDUCTASE I GAMMA SUBUNIT
;
_struct.pdbx_model_details        ? 
_struct.pdbx_CASP_flag            ? 
_struct.pdbx_model_type_details   ? 
# 
_struct_keywords.entry_id        1E6V 
_struct_keywords.pdbx_keywords   OXIDOREDUCTASE 
_struct_keywords.text            'BIOLOGICAL METHANOGENESIS, NI-ENZYME, OXIDOREDUCTASE, NI ENZYME' 
# 
loop_
_struct_asym.id 
_struct_asym.pdbx_blank_PDB_chainid_flag 
_struct_asym.pdbx_modified 
_struct_asym.entity_id 
_struct_asym.details 
A N N 1 ? 
B N N 2 ? 
C N N 3 ? 
D N N 1 ? 
E N N 2 ? 
F N N 3 ? 
G N N 4 ? 
H N N 5 ? 
I N N 6 ? 
J N N 4 ? 
K N N 5 ? 
L N N 6 ? 
# 
_struct_biol.id   1 
# 
loop_
_struct_conf.conf_type_id 
_struct_conf.id 
_struct_conf.pdbx_PDB_helix_id 
_struct_conf.beg_label_comp_id 
_struct_conf.beg_label_asym_id 
_struct_conf.beg_label_seq_id 
_struct_conf.pdbx_beg_PDB_ins_code 
_struct_conf.end_label_comp_id 
_struct_conf.end_label_asym_id 
_struct_conf.end_label_seq_id 
_struct_conf.pdbx_end_PDB_ins_code 
_struct_conf.beg_auth_comp_id 
_struct_conf.beg_auth_asym_id 
_struct_conf.beg_auth_seq_id 
_struct_conf.end_auth_comp_id 
_struct_conf.end_auth_asym_id 
_struct_conf.end_auth_seq_id 
_struct_conf.pdbx_PDB_helix_class 
_struct_conf.details 
_struct_conf.pdbx_PDB_helix_length 
HELX_P HELX_P1   1   PHE A 9   ? PHE A 17  ? PHE A 9   PHE A 17  1 ? 9  
HELX_P HELX_P2   2   GLY A 32  ? GLN A 36  ? GLY A 32  GLN A 36  5 ? 5  
HELX_P HELX_P3   3   SER A 37  ? GLY A 55  ? SER A 37  GLY A 55  1 ? 19 
HELX_P HELX_P4   4   ASP A 87  ? LEU A 89  ? ASP A 87  LEU A 89  5 ? 3  
HELX_P HELX_P5   5   THR A 90  ? ASN A 93  ? THR A 90  ASN A 93  5 ? 4  
HELX_P HELX_P6   6   ASN A 94  ? ARG A 106 ? ASN A 94  ARG A 106 1 ? 13 
HELX_P HELX_P7   7   MET A 112 ? ARG A 122 ? MET A 112 ARG A 122 1 ? 11 
HELX_P HELX_P8   8   THR A 128 ? LEU A 143 ? THR A 128 LEU A 143 1 ? 16 
HELX_P HELX_P9   9   ASP A 172 ? ASP A 177 ? ASP A 172 ASP A 177 1 ? 6  
HELX_P HELX_P10  10  ASP A 180 ? PHE A 183 ? ASP A 180 PHE A 183 5 ? 4  
HELX_P HELX_P11  11  ASP A 186 ? PHE A 191 ? ASP A 186 PHE A 191 1 ? 6  
HELX_P HELX_P12  12  PRO A 192 ? GLY A 204 ? PRO A 192 GLY A 204 1 ? 13 
HELX_P HELX_P13  13  PRO A 214 ? CYS A 221 ? PRO A 214 CYS A 221 1 ? 8  
HELX_P HELX_P14  14  ASP A 222 ? LYS A 243 ? ASP A 222 LYS A 243 1 ? 22 
HELX_P HELX_P15  15  ALA A 250 ? HIS A 260 ? ALA A 250 HIS A 260 1 ? 11 
HELX_P HELX_P16  16  PRO A 271 ? ALA A 275 ? PRO A 271 ALA A 275 5 ? 5  
HELX_P HELX_P17  17  GLU A 280 ? VAL A 284 ? GLU A 280 VAL A 284 5 ? 5  
HELX_P HELX_P18  18  PRO A 285 ? VAL A 293 ? PRO A 285 VAL A 293 1 ? 9  
HELX_P HELX_P19  19  GLN A 294 ? TYR A 299 ? GLN A 294 TYR A 299 1 ? 6  
HELX_P HELX_P20  20  ASP A 302 ? GLN A 320 ? ASP A 302 GLN A 320 1 ? 19 
HELX_P HELX_P21  21  ILE A 321 ? MET A 327 ? ILE A 321 MET A 327 1 ? 7  
HELX_P HELX_P22  22  PHE A 333 ? ALA A 339 ? PHE A 333 ALA A 339 1 ? 7  
HELX_P HELX_P23  23  ASN A 344 ? TYR A 361 ? ASN A 344 TYR A 361 1 ? 18 
HELX_P HELX_P24  24  SER A 369 ? TYR A 391 ? SER A 369 TYR A 391 1 ? 23 
HELX_P HELX_P25  25  TYR A 391 ? HIS A 398 ? TYR A 391 HIS A 398 1 ? 8  
HELX_P HELX_P26  26  GLY A 400 ? GLY A 421 ? GLY A 400 GLY A 421 1 ? 22 
HELX_P HELX_P27  27  HIS A 422 ? GLY A 442 ? HIS A 422 GLY A 442 1 ? 21 
HELX_P HELX_P28  28  ALA A 450 ? SER A 462 ? ALA A 450 SER A 462 1 ? 13 
HELX_P HELX_P29  29  PRO A 470 ? ARG A 474 ? PRO A 470 ARG A 474 5 ? 5  
HELX_P HELX_P30  30  TYR A 478 ? ALA A 482 ? TYR A 478 ALA A 482 5 ? 5  
HELX_P HELX_P31  31  HIS A 487 ? GLY A 503 ? HIS A 487 GLY A 503 1 ? 17 
HELX_P HELX_P32  32  HIS A 509 ? PHE A 516 ? HIS A 509 PHE A 516 1 ? 8  
HELX_P HELX_P33  33  GLU A 527 ? LEU A 537 ? GLU A 527 LEU A 537 1 ? 11 
HELX_P HELX_P34  34  ARG A 546 ? VAL A 550 ? ARG A 546 VAL A 550 5 ? 5  
HELX_P HELX_P35  35  GLU B 26  ? SER B 29  ? GLU B 26  SER B 29  5 ? 4  
HELX_P HELX_P36  36  ASN B 33  ? ARG B 45  ? ASN B 33  ARG B 45  1 ? 13 
HELX_P HELX_P37  37  LEU B 51  ? ALA B 61  ? LEU B 51  ALA B 61  1 ? 11 
HELX_P HELX_P38  38  ILE B 79  ? ASP B 81  ? ILE B 79  ASP B 81  5 ? 3  
HELX_P HELX_P39  39  ASN B 82  ? ARG B 95  ? ASN B 82  ARG B 95  1 ? 14 
HELX_P HELX_P40  40  TYR B 108 ? GLY B 110 ? TYR B 108 GLY B 110 5 ? 3  
HELX_P HELX_P41  41  PRO B 118 ? LYS B 123 ? PRO B 118 LYS B 123 1 ? 6  
HELX_P HELX_P42  42  SER B 130 ? ASP B 145 ? SER B 130 ASP B 145 1 ? 16 
HELX_P HELX_P43  43  ASP B 150 ? ASP B 153 ? ASP B 150 ASP B 153 5 ? 4  
HELX_P HELX_P44  44  ALA B 154 ? GLY B 163 ? ALA B 154 GLY B 163 1 ? 10 
HELX_P HELX_P45  45  VAL B 182 ? GLN B 186 ? VAL B 182 GLN B 186 5 ? 5  
HELX_P HELX_P46  46  TYR B 191 ? ASN B 195 ? TYR B 191 ASN B 195 5 ? 5  
HELX_P HELX_P47  47  MET B 197 ? THR B 205 ? MET B 197 THR B 205 1 ? 9  
HELX_P HELX_P48  48  ASN B 208 ? MET B 227 ? ASN B 208 MET B 227 1 ? 20 
HELX_P HELX_P49  49  LEU B 231 ? PRO B 233 ? LEU B 231 PRO B 233 5 ? 3  
HELX_P HELX_P50  50  PHE B 234 ? LEU B 247 ? PHE B 234 LEU B 247 1 ? 14 
HELX_P HELX_P51  51  ASN B 251 ? GLY B 261 ? ASN B 251 GLY B 261 1 ? 11 
HELX_P HELX_P52  52  THR B 265 ? ASP B 280 ? THR B 265 ASP B 280 1 ? 16 
HELX_P HELX_P53  53  ASP B 299 ? ARG B 323 ? ASP B 299 ARG B 323 1 ? 25 
HELX_P HELX_P54  54  GLY B 327 ? GLU B 342 ? GLY B 327 GLU B 342 1 ? 16 
HELX_P HELX_P55  55  GLY B 347 ? PHE B 350 ? GLY B 347 PHE B 350 5 ? 4  
HELX_P HELX_P56  56  GLY B 351 ? PHE B 363 ? GLY B 351 PHE B 363 1 ? 13 
HELX_P HELX_P57  57  GLY B 372 ? PHE B 376 ? GLY B 372 PHE B 376 5 ? 5  
HELX_P HELX_P58  58  ALA B 390 ? LEU B 400 ? ALA B 390 LEU B 400 1 ? 11 
HELX_P HELX_P59  59  SER B 413 ? PHE B 420 ? SER B 413 PHE B 420 1 ? 8  
HELX_P HELX_P60  60  ILE B 423 ? GLU B 428 ? ILE B 423 GLU B 428 1 ? 6  
HELX_P HELX_P61  61  GLU B 428 ? ALA B 441 ? GLU B 428 ALA B 441 1 ? 14 
HELX_P HELX_P62  62  THR C 13  ? TYR C 22  ? THR C 13  TYR C 22  1 ? 10 
HELX_P HELX_P63  63  PRO C 36  ? MET C 44  ? PRO C 36  MET C 44  1 ? 9  
HELX_P HELX_P64  64  PRO C 59  ? MET C 63  ? PRO C 59  MET C 63  5 ? 5  
HELX_P HELX_P65  65  THR C 77  ? GLY C 83  ? THR C 77  GLY C 83  1 ? 7  
HELX_P HELX_P66  66  HIS C 101 ? TYR C 113 ? HIS C 101 TYR C 113 1 ? 13 
HELX_P HELX_P67  67  GLU C 131 ? THR C 144 ? GLU C 131 THR C 144 1 ? 14 
HELX_P HELX_P68  68  ASP C 210 ? GLU C 216 ? ASP C 210 GLU C 216 1 ? 7  
HELX_P HELX_P69  69  PRO C 227 ? GLU C 230 ? PRO C 227 GLU C 230 5 ? 4  
HELX_P HELX_P70  70  ASP C 231 ? ARG C 251 ? ASP C 231 ARG C 251 1 ? 21 
HELX_P HELX_P71  71  PHE D 9   ? PHE D 17  ? PHE D 9   PHE D 17  1 ? 9  
HELX_P HELX_P72  72  GLY D 32  ? GLN D 36  ? GLY D 32  GLN D 36  5 ? 5  
HELX_P HELX_P73  73  SER D 37  ? GLY D 55  ? SER D 37  GLY D 55  1 ? 19 
HELX_P HELX_P74  74  ASP D 87  ? LEU D 89  ? ASP D 87  LEU D 89  5 ? 3  
HELX_P HELX_P75  75  THR D 90  ? ASN D 93  ? THR D 90  ASN D 93  5 ? 4  
HELX_P HELX_P76  76  ASN D 94  ? ARG D 106 ? ASN D 94  ARG D 106 1 ? 13 
HELX_P HELX_P77  77  MET D 112 ? ARG D 122 ? MET D 112 ARG D 122 1 ? 11 
HELX_P HELX_P78  78  THR D 128 ? LEU D 143 ? THR D 128 LEU D 143 1 ? 16 
HELX_P HELX_P79  79  ASP D 172 ? ASP D 177 ? ASP D 172 ASP D 177 1 ? 6  
HELX_P HELX_P80  80  ASP D 180 ? PHE D 183 ? ASP D 180 PHE D 183 5 ? 4  
HELX_P HELX_P81  81  ASP D 186 ? PHE D 191 ? ASP D 186 PHE D 191 1 ? 6  
HELX_P HELX_P82  82  PRO D 192 ? GLY D 204 ? PRO D 192 GLY D 204 1 ? 13 
HELX_P HELX_P83  83  PRO D 214 ? CYS D 221 ? PRO D 214 CYS D 221 1 ? 8  
HELX_P HELX_P84  84  ASP D 222 ? LYS D 243 ? ASP D 222 LYS D 243 1 ? 22 
HELX_P HELX_P85  85  ALA D 250 ? HIS D 260 ? ALA D 250 HIS D 260 1 ? 11 
HELX_P HELX_P86  86  PRO D 271 ? ALA D 275 ? PRO D 271 ALA D 275 5 ? 5  
HELX_P HELX_P87  87  GLU D 280 ? VAL D 284 ? GLU D 280 VAL D 284 5 ? 5  
HELX_P HELX_P88  88  PRO D 285 ? VAL D 293 ? PRO D 285 VAL D 293 1 ? 9  
HELX_P HELX_P89  89  GLN D 294 ? TYR D 299 ? GLN D 294 TYR D 299 1 ? 6  
HELX_P HELX_P90  90  ASP D 302 ? GLN D 320 ? ASP D 302 GLN D 320 1 ? 19 
HELX_P HELX_P91  91  ILE D 321 ? MET D 327 ? ILE D 321 MET D 327 1 ? 7  
HELX_P HELX_P92  92  PHE D 333 ? ALA D 339 ? PHE D 333 ALA D 339 1 ? 7  
HELX_P HELX_P93  93  ASN D 344 ? TYR D 361 ? ASN D 344 TYR D 361 1 ? 18 
HELX_P HELX_P94  94  SER D 369 ? TYR D 391 ? SER D 369 TYR D 391 1 ? 23 
HELX_P HELX_P95  95  TYR D 391 ? HIS D 398 ? TYR D 391 HIS D 398 1 ? 8  
HELX_P HELX_P96  96  GLY D 400 ? GLY D 421 ? GLY D 400 GLY D 421 1 ? 22 
HELX_P HELX_P97  97  HIS D 422 ? GLY D 442 ? HIS D 422 GLY D 442 1 ? 21 
HELX_P HELX_P98  98  ALA D 450 ? SER D 462 ? ALA D 450 SER D 462 1 ? 13 
HELX_P HELX_P99  99  PRO D 470 ? ARG D 474 ? PRO D 470 ARG D 474 5 ? 5  
HELX_P HELX_P100 100 TYR D 478 ? ALA D 482 ? TYR D 478 ALA D 482 5 ? 5  
HELX_P HELX_P101 101 HIS D 487 ? GLY D 503 ? HIS D 487 GLY D 503 1 ? 17 
HELX_P HELX_P102 102 HIS D 509 ? PHE D 516 ? HIS D 509 PHE D 516 1 ? 8  
HELX_P HELX_P103 103 GLU D 527 ? LEU D 537 ? GLU D 527 LEU D 537 1 ? 11 
HELX_P HELX_P104 104 ARG D 546 ? VAL D 550 ? ARG D 546 VAL D 550 5 ? 5  
HELX_P HELX_P105 105 GLU E 26  ? SER E 29  ? GLU E 26  SER E 29  5 ? 4  
HELX_P HELX_P106 106 ASN E 33  ? ARG E 45  ? ASN E 33  ARG E 45  1 ? 13 
HELX_P HELX_P107 107 LEU E 51  ? ALA E 61  ? LEU E 51  ALA E 61  1 ? 11 
HELX_P HELX_P108 108 ILE E 79  ? ASP E 81  ? ILE E 79  ASP E 81  5 ? 3  
HELX_P HELX_P109 109 ASN E 82  ? ARG E 95  ? ASN E 82  ARG E 95  1 ? 14 
HELX_P HELX_P110 110 TYR E 108 ? GLY E 110 ? TYR E 108 GLY E 110 5 ? 3  
HELX_P HELX_P111 111 PRO E 118 ? LYS E 123 ? PRO E 118 LYS E 123 1 ? 6  
HELX_P HELX_P112 112 SER E 130 ? ASP E 145 ? SER E 130 ASP E 145 1 ? 16 
HELX_P HELX_P113 113 ASP E 150 ? ASP E 153 ? ASP E 150 ASP E 153 5 ? 4  
HELX_P HELX_P114 114 ALA E 154 ? GLY E 163 ? ALA E 154 GLY E 163 1 ? 10 
HELX_P HELX_P115 115 VAL E 182 ? GLN E 186 ? VAL E 182 GLN E 186 5 ? 5  
HELX_P HELX_P116 116 TYR E 191 ? ASN E 195 ? TYR E 191 ASN E 195 5 ? 5  
HELX_P HELX_P117 117 MET E 197 ? THR E 205 ? MET E 197 THR E 205 1 ? 9  
HELX_P HELX_P118 118 ASN E 208 ? MET E 227 ? ASN E 208 MET E 227 1 ? 20 
HELX_P HELX_P119 119 LEU E 231 ? PRO E 233 ? LEU E 231 PRO E 233 5 ? 3  
HELX_P HELX_P120 120 PHE E 234 ? LEU E 247 ? PHE E 234 LEU E 247 1 ? 14 
HELX_P HELX_P121 121 ASN E 251 ? GLY E 261 ? ASN E 251 GLY E 261 1 ? 11 
HELX_P HELX_P122 122 THR E 265 ? ASP E 280 ? THR E 265 ASP E 280 1 ? 16 
HELX_P HELX_P123 123 ASP E 299 ? ARG E 323 ? ASP E 299 ARG E 323 1 ? 25 
HELX_P HELX_P124 124 GLY E 327 ? GLU E 342 ? GLY E 327 GLU E 342 1 ? 16 
HELX_P HELX_P125 125 GLY E 347 ? PHE E 350 ? GLY E 347 PHE E 350 5 ? 4  
HELX_P HELX_P126 126 GLY E 351 ? PHE E 363 ? GLY E 351 PHE E 363 1 ? 13 
HELX_P HELX_P127 127 GLY E 372 ? PHE E 376 ? GLY E 372 PHE E 376 5 ? 5  
HELX_P HELX_P128 128 ALA E 390 ? LEU E 400 ? ALA E 390 LEU E 400 1 ? 11 
HELX_P HELX_P129 129 SER E 413 ? PHE E 420 ? SER E 413 PHE E 420 1 ? 8  
HELX_P HELX_P130 130 ILE E 423 ? GLU E 428 ? ILE E 423 GLU E 428 1 ? 6  
HELX_P HELX_P131 131 GLU E 428 ? ALA E 441 ? GLU E 428 ALA E 441 1 ? 14 
HELX_P HELX_P132 132 THR F 13  ? TYR F 22  ? THR F 13  TYR F 22  1 ? 10 
HELX_P HELX_P133 133 PRO F 36  ? MET F 44  ? PRO F 36  MET F 44  1 ? 9  
HELX_P HELX_P134 134 PRO F 59  ? MET F 63  ? PRO F 59  MET F 63  5 ? 5  
HELX_P HELX_P135 135 THR F 77  ? GLY F 83  ? THR F 77  GLY F 83  1 ? 7  
HELX_P HELX_P136 136 HIS F 101 ? TYR F 113 ? HIS F 101 TYR F 113 1 ? 13 
HELX_P HELX_P137 137 GLU F 131 ? THR F 144 ? GLU F 131 THR F 144 1 ? 14 
HELX_P HELX_P138 138 ASP F 210 ? GLU F 216 ? ASP F 210 GLU F 216 1 ? 7  
HELX_P HELX_P139 139 PRO F 227 ? GLU F 230 ? PRO F 227 GLU F 230 5 ? 4  
HELX_P HELX_P140 140 ASP F 231 ? ARG F 251 ? ASP F 231 ARG F 251 1 ? 21 
# 
_struct_conf_type.id          HELX_P 
_struct_conf_type.criteria    ? 
_struct_conf_type.reference   ? 
# 
loop_
_struct_conn.id 
_struct_conn.conn_type_id 
_struct_conn.pdbx_leaving_atom_flag 
_struct_conn.pdbx_PDB_id 
_struct_conn.ptnr1_label_asym_id 
_struct_conn.ptnr1_label_comp_id 
_struct_conn.ptnr1_label_seq_id 
_struct_conn.ptnr1_label_atom_id 
_struct_conn.pdbx_ptnr1_label_alt_id 
_struct_conn.pdbx_ptnr1_PDB_ins_code 
_struct_conn.pdbx_ptnr1_standard_comp_id 
_struct_conn.ptnr1_symmetry 
_struct_conn.ptnr2_label_asym_id 
_struct_conn.ptnr2_label_comp_id 
_struct_conn.ptnr2_label_seq_id 
_struct_conn.ptnr2_label_atom_id 
_struct_conn.pdbx_ptnr2_label_alt_id 
_struct_conn.pdbx_ptnr2_PDB_ins_code 
_struct_conn.ptnr1_auth_asym_id 
_struct_conn.ptnr1_auth_comp_id 
_struct_conn.ptnr1_auth_seq_id 
_struct_conn.ptnr2_auth_asym_id 
_struct_conn.ptnr2_auth_comp_id 
_struct_conn.ptnr2_auth_seq_id 
_struct_conn.ptnr2_symmetry 
_struct_conn.pdbx_ptnr3_label_atom_id 
_struct_conn.pdbx_ptnr3_label_seq_id 
_struct_conn.pdbx_ptnr3_label_comp_id 
_struct_conn.pdbx_ptnr3_label_asym_id 
_struct_conn.pdbx_ptnr3_label_alt_id 
_struct_conn.pdbx_ptnr3_PDB_ins_code 
_struct_conn.details 
_struct_conn.pdbx_dist_value 
_struct_conn.pdbx_value_order 
metalc1 metalc ? ? A GLN 150 OE1 ? ? ? 1_555 G F43 . NI ? ? A GLN 150  A F43 1553 1_555 ? ? ? ? ? ? ? 2.080 ? 
metalc2 metalc ? ? G F43 .   NI  ? ? ? 1_555 I COM . S1 ? ? A F43 1553 A COM 1555 1_555 ? ? ? ? ? ? ? 2.482 ? 
metalc3 metalc ? ? D GLN 150 OE1 ? ? ? 1_555 J F43 . NI ? ? D GLN 150  D F43 1553 1_555 ? ? ? ? ? ? ? 2.080 ? 
metalc4 metalc ? ? J F43 .   NI  ? ? ? 1_555 L COM . S1 ? ? D F43 1553 D COM 1555 1_555 ? ? ? ? ? ? ? 2.483 ? 
# 
_struct_conn_type.id          metalc 
_struct_conn_type.criteria    ? 
_struct_conn_type.reference   ? 
# 
loop_
_struct_mon_prot_cis.pdbx_id 
_struct_mon_prot_cis.label_comp_id 
_struct_mon_prot_cis.label_seq_id 
_struct_mon_prot_cis.label_asym_id 
_struct_mon_prot_cis.label_alt_id 
_struct_mon_prot_cis.pdbx_PDB_ins_code 
_struct_mon_prot_cis.auth_comp_id 
_struct_mon_prot_cis.auth_seq_id 
_struct_mon_prot_cis.auth_asym_id 
_struct_mon_prot_cis.pdbx_label_comp_id_2 
_struct_mon_prot_cis.pdbx_label_seq_id_2 
_struct_mon_prot_cis.pdbx_label_asym_id_2 
_struct_mon_prot_cis.pdbx_PDB_ins_code_2 
_struct_mon_prot_cis.pdbx_auth_comp_id_2 
_struct_mon_prot_cis.pdbx_auth_seq_id_2 
_struct_mon_prot_cis.pdbx_auth_asym_id_2 
_struct_mon_prot_cis.pdbx_PDB_model_num 
_struct_mon_prot_cis.pdbx_omega_angle 
1 TYR 165 B . ? TYR 165 B PRO 166 B ? PRO 166 B 1 18.77 
2 TYR 165 E . ? TYR 165 E PRO 166 E ? PRO 166 E 1 18.84 
# 
loop_
_struct_sheet.id 
_struct_sheet.type 
_struct_sheet.number_strands 
_struct_sheet.details 
AA ? 2 ? 
AB ? 4 ? 
BA ? 2 ? 
BB ? 4 ? 
BC ? 2 ? 
CA ? 4 ? 
CB ? 3 ? 
DA ? 2 ? 
DB ? 4 ? 
EA ? 2 ? 
EB ? 4 ? 
EC ? 2 ? 
FA ? 4 ? 
FB ? 3 ? 
# 
loop_
_struct_sheet_order.sheet_id 
_struct_sheet_order.range_id_1 
_struct_sheet_order.range_id_2 
_struct_sheet_order.offset 
_struct_sheet_order.sense 
AA 1 2 ? anti-parallel 
AB 1 2 ? anti-parallel 
AB 2 3 ? anti-parallel 
AB 3 4 ? anti-parallel 
BA 1 2 ? anti-parallel 
BB 1 2 ? anti-parallel 
BB 2 3 ? anti-parallel 
BB 3 4 ? anti-parallel 
BC 1 2 ? anti-parallel 
CA 1 2 ? anti-parallel 
CA 2 3 ? anti-parallel 
CA 3 4 ? anti-parallel 
CB 1 2 ? anti-parallel 
CB 2 3 ? anti-parallel 
DA 1 2 ? anti-parallel 
DB 1 2 ? anti-parallel 
DB 2 3 ? anti-parallel 
DB 3 4 ? anti-parallel 
EA 1 2 ? anti-parallel 
EB 1 2 ? anti-parallel 
EB 2 3 ? anti-parallel 
EB 3 4 ? anti-parallel 
EC 1 2 ? anti-parallel 
FA 1 2 ? anti-parallel 
FA 2 3 ? anti-parallel 
FA 3 4 ? anti-parallel 
FB 1 2 ? anti-parallel 
FB 2 3 ? anti-parallel 
# 
loop_
_struct_sheet_range.sheet_id 
_struct_sheet_range.id 
_struct_sheet_range.beg_label_comp_id 
_struct_sheet_range.beg_label_asym_id 
_struct_sheet_range.beg_label_seq_id 
_struct_sheet_range.pdbx_beg_PDB_ins_code 
_struct_sheet_range.end_label_comp_id 
_struct_sheet_range.end_label_asym_id 
_struct_sheet_range.end_label_seq_id 
_struct_sheet_range.pdbx_end_PDB_ins_code 
_struct_sheet_range.beg_auth_comp_id 
_struct_sheet_range.beg_auth_asym_id 
_struct_sheet_range.beg_auth_seq_id 
_struct_sheet_range.end_auth_comp_id 
_struct_sheet_range.end_auth_asym_id 
_struct_sheet_range.end_auth_seq_id 
AA 1 SER A 74  ? GLN A 76  ? SER A 74  GLN A 76  
AA 2 PHE A 83  ? GLU A 85  ? PHE A 83  GLU A 85  
AB 1 TYR A 165 ? THR A 170 ? TYR A 165 THR A 170 
AB 2 THR A 207 ? ARG A 212 ? THR A 207 ARG A 212 
AB 3 THR A 107 ? GLY A 111 ? THR A 107 GLY A 111 
AB 4 VAL A 263 ? ASN A 265 ? VAL A 263 ASN A 265 
BA 1 THR B 8   ? TYR B 12  ? THR B 8   TYR B 12  
BA 2 CYS B 18  ? PRO B 24  ? CYS B 18  PRO B 24  
BB 1 ASN B 103 ? MET B 107 ? ASN B 103 MET B 107 
BB 2 ARG B 112 ? GLN B 116 ? ARG B 112 GLN B 116 
BB 3 THR B 46  ? ASP B 50  ? THR B 46  ASP B 50  
BB 4 VAL B 176 ? ALA B 177 ? VAL B 176 ALA B 177 
BC 1 ILE B 283 ? GLU B 288 ? ILE B 283 GLU B 288 
BC 2 LYS B 293 ? ALA B 297 ? LYS B 293 ALA B 297 
CA 1 ASP C 117 ? SER C 120 ? ASP C 117 SER C 120 
CA 2 GLN C 125 ? ARG C 130 ? GLN C 125 ARG C 130 
CA 3 ILE C 86  ? ASP C 93  ? ILE C 86  ASP C 93  
CA 4 SER C 152 ? VAL C 154 ? SER C 152 VAL C 154 
CB 1 TYR C 179 ? ASN C 182 ? TYR C 179 ASN C 182 
CB 2 GLU C 187 ? LYS C 192 ? GLU C 187 LYS C 192 
CB 3 GLU C 198 ? PRO C 204 ? GLU C 198 PRO C 204 
DA 1 SER D 74  ? GLN D 76  ? SER D 74  GLN D 76  
DA 2 PHE D 83  ? GLU D 85  ? PHE D 83  GLU D 85  
DB 1 TYR D 165 ? THR D 170 ? TYR D 165 THR D 170 
DB 2 THR D 207 ? ARG D 212 ? THR D 207 ARG D 212 
DB 3 THR D 107 ? GLY D 111 ? THR D 107 GLY D 111 
DB 4 VAL D 263 ? ASN D 265 ? VAL D 263 ASN D 265 
EA 1 THR E 8   ? TYR E 12  ? THR E 8   TYR E 12  
EA 2 CYS E 18  ? PRO E 24  ? CYS E 18  PRO E 24  
EB 1 ASN E 103 ? MET E 107 ? ASN E 103 MET E 107 
EB 2 ARG E 112 ? GLN E 116 ? ARG E 112 GLN E 116 
EB 3 THR E 46  ? ASP E 50  ? THR E 46  ASP E 50  
EB 4 VAL E 176 ? ALA E 177 ? VAL E 176 ALA E 177 
EC 1 ILE E 283 ? GLU E 288 ? ILE E 283 GLU E 288 
EC 2 LYS E 293 ? ALA E 297 ? LYS E 293 ALA E 297 
FA 1 ASP F 117 ? SER F 120 ? ASP F 117 SER F 120 
FA 2 GLN F 125 ? ARG F 130 ? GLN F 125 ARG F 130 
FA 3 ILE F 86  ? ASP F 93  ? ILE F 86  ASP F 93  
FA 4 SER F 152 ? VAL F 154 ? SER F 152 VAL F 154 
FB 1 TYR F 179 ? ASN F 182 ? TYR F 179 ASN F 182 
FB 2 GLU F 187 ? LYS F 192 ? GLU F 187 LYS F 192 
FB 3 GLU F 198 ? PRO F 204 ? GLU F 198 PRO F 204 
# 
loop_
_pdbx_struct_sheet_hbond.sheet_id 
_pdbx_struct_sheet_hbond.range_id_1 
_pdbx_struct_sheet_hbond.range_id_2 
_pdbx_struct_sheet_hbond.range_1_label_atom_id 
_pdbx_struct_sheet_hbond.range_1_label_comp_id 
_pdbx_struct_sheet_hbond.range_1_label_asym_id 
_pdbx_struct_sheet_hbond.range_1_label_seq_id 
_pdbx_struct_sheet_hbond.range_1_PDB_ins_code 
_pdbx_struct_sheet_hbond.range_1_auth_atom_id 
_pdbx_struct_sheet_hbond.range_1_auth_comp_id 
_pdbx_struct_sheet_hbond.range_1_auth_asym_id 
_pdbx_struct_sheet_hbond.range_1_auth_seq_id 
_pdbx_struct_sheet_hbond.range_2_label_atom_id 
_pdbx_struct_sheet_hbond.range_2_label_comp_id 
_pdbx_struct_sheet_hbond.range_2_label_asym_id 
_pdbx_struct_sheet_hbond.range_2_label_seq_id 
_pdbx_struct_sheet_hbond.range_2_PDB_ins_code 
_pdbx_struct_sheet_hbond.range_2_auth_atom_id 
_pdbx_struct_sheet_hbond.range_2_auth_comp_id 
_pdbx_struct_sheet_hbond.range_2_auth_asym_id 
_pdbx_struct_sheet_hbond.range_2_auth_seq_id 
AA 1 2 N TYR A 75  ? N TYR A 75  O VAL A 84  ? O VAL A 84  
AB 1 2 N ILE A 169 ? N ILE A 169 O TYR A 208 ? O TYR A 208 
AB 2 3 N CYS A 211 ? N CYS A 211 O VAL A 108 ? O VAL A 108 
AB 3 4 N ILE A 109 ? N ILE A 109 O ILE A 264 ? O ILE A 264 
BA 1 2 O LEU B 11  ? O LEU B 11  N VAL B 19  ? N VAL B 19  
BB 1 2 N MET B 107 ? N MET B 107 O ARG B 112 ? O ARG B 112 
BB 2 3 N VAL B 115 ? N VAL B 115 O VAL B 47  ? O VAL B 47  
BB 3 4 N ALA B 48  ? N ALA B 48  O ALA B 177 ? O ALA B 177 
BC 1 2 N LYS B 286 ? N LYS B 286 O VAL B 294 ? O VAL B 294 
CA 1 2 N GLY C 119 ? N GLY C 119 O ILE C 126 ? O ILE C 126 
CA 2 3 N VAL C 129 ? N VAL C 129 O ARG C 87  ? O ARG C 87  
CA 3 4 N THR C 92  ? N THR C 92  O GLY C 153 ? O GLY C 153 
CB 1 2 N ASN C 182 ? N ASN C 182 O GLU C 187 ? O GLU C 187 
CB 2 3 O VAL C 191 ? O VAL C 191 N LEU C 199 ? N LEU C 199 
DA 1 2 N TYR D 75  ? N TYR D 75  O VAL D 84  ? O VAL D 84  
DB 1 2 N ILE D 169 ? N ILE D 169 O TYR D 208 ? O TYR D 208 
DB 2 3 N CYS D 211 ? N CYS D 211 O VAL D 108 ? O VAL D 108 
DB 3 4 N ILE D 109 ? N ILE D 109 O ILE D 264 ? O ILE D 264 
EA 1 2 O LEU E 11  ? O LEU E 11  N VAL E 19  ? N VAL E 19  
EB 1 2 N MET E 107 ? N MET E 107 O ARG E 112 ? O ARG E 112 
EB 2 3 N VAL E 115 ? N VAL E 115 O VAL E 47  ? O VAL E 47  
EB 3 4 N ALA E 48  ? N ALA E 48  O ALA E 177 ? O ALA E 177 
EC 1 2 N LYS E 286 ? N LYS E 286 O VAL E 294 ? O VAL E 294 
FA 1 2 N GLY F 119 ? N GLY F 119 O ILE F 126 ? O ILE F 126 
FA 2 3 N VAL F 129 ? N VAL F 129 O ARG F 87  ? O ARG F 87  
FA 3 4 N THR F 92  ? N THR F 92  O GLY F 153 ? O GLY F 153 
FB 1 2 N ASN F 182 ? N ASN F 182 O GLU F 187 ? O GLU F 187 
FB 2 3 O VAL F 191 ? O VAL F 191 N LEU F 199 ? N LEU F 199 
# 
loop_
_struct_site.id 
_struct_site.pdbx_evidence_code 
_struct_site.pdbx_auth_asym_id 
_struct_site.pdbx_auth_comp_id 
_struct_site.pdbx_auth_seq_id 
_struct_site.pdbx_auth_ins_code 
_struct_site.pdbx_num_residues 
_struct_site.details 
AC1 Software ? ? ? ? 31 'BINDING SITE FOR RESIDUE F43 A 1553' 
AC2 Software ? ? ? ? 15 'BINDING SITE FOR RESIDUE TP7 A 1554' 
AC3 Software ? ? ? ? 8  'BINDING SITE FOR RESIDUE COM A 1555' 
AC4 Software ? ? ? ? 31 'BINDING SITE FOR RESIDUE F43 D 1553' 
AC5 Software ? ? ? ? 15 'BINDING SITE FOR RESIDUE TP7 D 1554' 
AC6 Software ? ? ? ? 8  'BINDING SITE FOR RESIDUE COM D 1555' 
# 
loop_
_struct_site_gen.id 
_struct_site_gen.site_id 
_struct_site_gen.pdbx_num_res 
_struct_site_gen.label_comp_id 
_struct_site_gen.label_asym_id 
_struct_site_gen.label_seq_id 
_struct_site_gen.pdbx_auth_ins_code 
_struct_site_gen.auth_comp_id 
_struct_site_gen.auth_asym_id 
_struct_site_gen.auth_seq_id 
_struct_site_gen.label_atom_id 
_struct_site_gen.label_alt_id 
_struct_site_gen.symmetry 
_struct_site_gen.details 
1   AC1 31 ALA A 147 ? ALA A 147  . ? 1_555 ? 
2   AC1 31 VAL A 148 ? VAL A 148  . ? 1_555 ? 
3   AC1 31 VAL A 149 ? VAL A 149  . ? 1_555 ? 
4   AC1 31 GLN A 150 ? GLN A 150  . ? 1_555 ? 
5   AC1 31 MET A 153 ? MET A 153  . ? 1_555 ? 
6   AC1 31 GLN A 233 ? GLN A 233  . ? 1_555 ? 
7   AC1 31 MET A 236 ? MET A 236  . ? 1_555 ? 
8   AC1 31 ALA A 246 ? ALA A 246  . ? 1_555 ? 
9   AC1 31 COM I .   ? COM A 1555 . ? 1_555 ? 
10  AC1 31 GLY D 329 ? GLY D 329  . ? 1_555 ? 
11  AC1 31 GLY D 330 ? GLY D 330  . ? 1_555 ? 
12  AC1 31 VAL D 331 ? VAL D 331  . ? 1_555 ? 
13  AC1 31 GLY D 332 ? GLY D 332  . ? 1_555 ? 
14  AC1 31 PHE D 333 ? PHE D 333  . ? 1_555 ? 
15  AC1 31 THR D 334 ? THR D 334  . ? 1_555 ? 
16  AC1 31 GLN D 335 ? GLN D 335  . ? 1_555 ? 
17  AC1 31 TYR D 336 ? TYR D 336  . ? 1_555 ? 
18  AC1 31 PHE D 399 ? PHE D 399  . ? 1_555 ? 
19  AC1 31 GLY D 400 ? GLY D 400  . ? 1_555 ? 
20  AC1 31 PHE D 446 ? PHE D 446  . ? 1_555 ? 
21  AC1 31 SER E 366 ? SER E 366  . ? 1_555 ? 
22  AC1 31 ILE E 367 ? ILE E 367  . ? 1_555 ? 
23  AC1 31 TYR E 368 ? TYR E 368  . ? 1_555 ? 
24  AC1 31 SER F 122 ? SER F 122  . ? 1_555 ? 
25  AC1 31 GLY F 123 ? GLY F 123  . ? 1_555 ? 
26  AC1 31 ARG F 124 ? ARG F 124  . ? 1_555 ? 
27  AC1 31 ALA F 157 ? ALA F 157  . ? 1_555 ? 
28  AC1 31 THR F 158 ? THR F 158  . ? 1_555 ? 
29  AC1 31 VAL F 159 ? VAL F 159  . ? 1_555 ? 
30  AC1 31 HIS F 160 ? HIS F 160  . ? 1_555 ? 
31  AC1 31 HIS F 162 ? HIS F 162  . ? 1_555 ? 
32  AC2 15 ARG A 273 ? ARG A 273  . ? 1_555 ? 
33  AC2 15 LEU A 323 ? LEU A 323  . ? 1_555 ? 
34  AC2 15 MET A 327 ? MET A 327  . ? 1_555 ? 
35  AC2 15 SER A 328 ? SER A 328  . ? 1_555 ? 
36  AC2 15 PHE A 446 ? PHE A 446  . ? 1_555 ? 
37  AC2 15 MET A 483 ? MET A 483  . ? 1_555 ? 
38  AC2 15 ASN A 484 ? ASN A 484  . ? 1_555 ? 
39  AC2 15 VAL A 485 ? VAL A 485  . ? 1_555 ? 
40  AC2 15 TYR B 368 ? TYR B 368  . ? 1_555 ? 
41  AC2 15 GLY B 370 ? GLY B 370  . ? 1_555 ? 
42  AC2 15 HIS B 380 ? HIS B 380  . ? 1_555 ? 
43  AC2 15 VAL B 382 ? VAL B 382  . ? 1_555 ? 
44  AC2 15 ARG D 228 ? ARG D 228  . ? 1_555 ? 
45  AC2 15 LYS D 259 ? LYS D 259  . ? 1_555 ? 
46  AC2 15 HIS D 260 ? HIS D 260  . ? 1_555 ? 
47  AC3 8  F43 G .   ? F43 A 1553 . ? 1_555 ? 
48  AC3 8  TYR D 336 ? TYR D 336  . ? 1_555 ? 
49  AC3 8  PHE D 446 ? PHE D 446  . ? 1_555 ? 
50  AC3 8  TYR D 447 ? TYR D 447  . ? 1_555 ? 
51  AC3 8  PHE E 362 ? PHE E 362  . ? 1_555 ? 
52  AC3 8  TYR E 368 ? TYR E 368  . ? 1_555 ? 
53  AC3 8  LEU F 121 ? LEU F 121  . ? 1_555 ? 
54  AC3 8  ARG F 124 ? ARG F 124  . ? 1_555 ? 
55  AC4 31 GLY A 329 ? GLY A 329  . ? 1_555 ? 
56  AC4 31 GLY A 330 ? GLY A 330  . ? 1_555 ? 
57  AC4 31 VAL A 331 ? VAL A 331  . ? 1_555 ? 
58  AC4 31 GLY A 332 ? GLY A 332  . ? 1_555 ? 
59  AC4 31 PHE A 333 ? PHE A 333  . ? 1_555 ? 
60  AC4 31 THR A 334 ? THR A 334  . ? 1_555 ? 
61  AC4 31 GLN A 335 ? GLN A 335  . ? 1_555 ? 
62  AC4 31 TYR A 336 ? TYR A 336  . ? 1_555 ? 
63  AC4 31 PHE A 399 ? PHE A 399  . ? 1_555 ? 
64  AC4 31 GLY A 400 ? GLY A 400  . ? 1_555 ? 
65  AC4 31 PHE A 446 ? PHE A 446  . ? 1_555 ? 
66  AC4 31 SER B 366 ? SER B 366  . ? 1_555 ? 
67  AC4 31 ILE B 367 ? ILE B 367  . ? 1_555 ? 
68  AC4 31 TYR B 368 ? TYR B 368  . ? 1_555 ? 
69  AC4 31 SER C 122 ? SER C 122  . ? 1_555 ? 
70  AC4 31 GLY C 123 ? GLY C 123  . ? 1_555 ? 
71  AC4 31 ARG C 124 ? ARG C 124  . ? 1_555 ? 
72  AC4 31 ALA C 157 ? ALA C 157  . ? 1_555 ? 
73  AC4 31 THR C 158 ? THR C 158  . ? 1_555 ? 
74  AC4 31 VAL C 159 ? VAL C 159  . ? 1_555 ? 
75  AC4 31 HIS C 160 ? HIS C 160  . ? 1_555 ? 
76  AC4 31 HIS C 162 ? HIS C 162  . ? 1_555 ? 
77  AC4 31 ALA D 147 ? ALA D 147  . ? 1_555 ? 
78  AC4 31 VAL D 148 ? VAL D 148  . ? 1_555 ? 
79  AC4 31 VAL D 149 ? VAL D 149  . ? 1_555 ? 
80  AC4 31 GLN D 150 ? GLN D 150  . ? 1_555 ? 
81  AC4 31 MET D 153 ? MET D 153  . ? 1_555 ? 
82  AC4 31 GLN D 233 ? GLN D 233  . ? 1_555 ? 
83  AC4 31 MET D 236 ? MET D 236  . ? 1_555 ? 
84  AC4 31 ALA D 246 ? ALA D 246  . ? 1_555 ? 
85  AC4 31 COM L .   ? COM D 1555 . ? 1_555 ? 
86  AC5 15 ARG A 228 ? ARG A 228  . ? 1_555 ? 
87  AC5 15 LYS A 259 ? LYS A 259  . ? 1_555 ? 
88  AC5 15 HIS A 260 ? HIS A 260  . ? 1_555 ? 
89  AC5 15 ARG D 273 ? ARG D 273  . ? 1_555 ? 
90  AC5 15 LEU D 323 ? LEU D 323  . ? 1_555 ? 
91  AC5 15 MET D 327 ? MET D 327  . ? 1_555 ? 
92  AC5 15 SER D 328 ? SER D 328  . ? 1_555 ? 
93  AC5 15 PHE D 446 ? PHE D 446  . ? 1_555 ? 
94  AC5 15 MET D 483 ? MET D 483  . ? 1_555 ? 
95  AC5 15 ASN D 484 ? ASN D 484  . ? 1_555 ? 
96  AC5 15 VAL D 485 ? VAL D 485  . ? 1_555 ? 
97  AC5 15 TYR E 368 ? TYR E 368  . ? 1_555 ? 
98  AC5 15 GLY E 370 ? GLY E 370  . ? 1_555 ? 
99  AC5 15 HIS E 380 ? HIS E 380  . ? 1_555 ? 
100 AC5 15 VAL E 382 ? VAL E 382  . ? 1_555 ? 
101 AC6 8  TYR A 336 ? TYR A 336  . ? 1_555 ? 
102 AC6 8  PHE A 446 ? PHE A 446  . ? 1_555 ? 
103 AC6 8  TYR A 447 ? TYR A 447  . ? 1_555 ? 
104 AC6 8  PHE B 362 ? PHE B 362  . ? 1_555 ? 
105 AC6 8  TYR B 368 ? TYR B 368  . ? 1_555 ? 
106 AC6 8  LEU C 121 ? LEU C 121  . ? 1_555 ? 
107 AC6 8  ARG C 124 ? ARG C 124  . ? 1_555 ? 
108 AC6 8  F43 J .   ? F43 D 1553 . ? 1_555 ? 
# 
_database_PDB_matrix.entry_id          1E6V 
_database_PDB_matrix.origx[1][1]       1.000000 
_database_PDB_matrix.origx[1][2]       0.000000 
_database_PDB_matrix.origx[1][3]       0.000000 
_database_PDB_matrix.origx[2][1]       0.000000 
_database_PDB_matrix.origx[2][2]       1.000000 
_database_PDB_matrix.origx[2][3]       0.000000 
_database_PDB_matrix.origx[3][1]       0.000000 
_database_PDB_matrix.origx[3][2]       0.000000 
_database_PDB_matrix.origx[3][3]       1.000000 
_database_PDB_matrix.origx_vector[1]   0.00000 
_database_PDB_matrix.origx_vector[2]   0.00000 
_database_PDB_matrix.origx_vector[3]   0.00000 
# 
_atom_sites.entry_id                    1E6V 
_atom_sites.fract_transf_matrix[1][1]   0.012419 
_atom_sites.fract_transf_matrix[1][2]   0.000000 
_atom_sites.fract_transf_matrix[1][3]   0.000000 
_atom_sites.fract_transf_matrix[2][1]   0.000000 
_atom_sites.fract_transf_matrix[2][2]   0.008640 
_atom_sites.fract_transf_matrix[2][3]   0.000000 
_atom_sites.fract_transf_matrix[3][1]   0.000000 
_atom_sites.fract_transf_matrix[3][2]   0.000000 
_atom_sites.fract_transf_matrix[3][3]   0.003724 
_atom_sites.fract_transf_vector[1]      0.00000 
_atom_sites.fract_transf_vector[2]      0.00000 
_atom_sites.fract_transf_vector[3]      0.00000 
# 
loop_
_atom_type.symbol 
C  
N  
NI 
O  
P  
S  
# 
loop_
_atom_site.group_PDB 
_atom_site.id 
_atom_site.type_symbol 
_atom_site.label_atom_id 
_atom_site.label_alt_id 
_atom_site.label_comp_id 
_atom_site.label_asym_id 
_atom_site.label_entity_id 
_atom_site.label_seq_id 
_atom_site.pdbx_PDB_ins_code 
_atom_site.Cartn_x 
_atom_site.Cartn_y 
_atom_site.Cartn_z 
_atom_site.occupancy 
_atom_site.B_iso_or_equiv 
_atom_site.pdbx_formal_charge 
_atom_site.auth_seq_id 
_atom_site.auth_comp_id 
_atom_site.auth_asym_id 
_atom_site.auth_atom_id 
_atom_site.pdbx_PDB_model_num 
ATOM   1     N  N   . LEU A 1 8   ? 40.310  22.627  119.798 1.00   26.69 ? 8    LEU A N   1 
ATOM   2     C  CA  . LEU A 1 8   ? 40.324  21.151  120.037 1.00   26.66 ? 8    LEU A CA  1 
ATOM   3     C  C   . LEU A 1 8   ? 41.637  20.670  120.636 1.00   26.69 ? 8    LEU A C   1 
ATOM   4     O  O   . LEU A 1 8   ? 41.650  19.814  121.533 1.00   26.53 ? 8    LEU A O   1 
ATOM   5     C  CB  . LEU A 1 8   ? 40.048  20.386  118.737 1.00   26.66 ? 8    LEU A CB  1 
ATOM   6     C  CG  . LEU A 1 8   ? 38.659  20.518  118.094 1.00   26.72 ? 8    LEU A CG  1 
ATOM   7     C  CD1 . LEU A 1 8   ? 38.336  19.250  117.341 1.00   26.71 ? 8    LEU A CD1 1 
ATOM   8     C  CD2 . LEU A 1 8   ? 37.573  20.799  119.140 1.00   26.76 ? 8    LEU A CD2 1 
ATOM   9     N  N   . PHE A 1 9   ? 42.736  21.275  120.198 1.00   26.76 ? 9    PHE A N   1 
ATOM   10    C  CA  . PHE A 1 9   ? 44.033  20.909  120.747 1.00   26.87 ? 9    PHE A CA  1 
ATOM   11    C  C   . PHE A 1 9   ? 44.546  21.797  121.872 1.00   27.05 ? 9    PHE A C   1 
ATOM   12    O  O   . PHE A 1 9   ? 45.628  21.553  122.404 1.00   27.02 ? 9    PHE A O   1 
ATOM   13    C  CB  . PHE A 1 9   ? 45.092  20.793  119.642 1.00   26.66 ? 9    PHE A CB  1 
ATOM   14    C  CG  . PHE A 1 9   ? 45.210  22.003  118.758 1.00   26.51 ? 9    PHE A CG  1 
ATOM   15    C  CD1 . PHE A 1 9   ? 45.743  23.202  119.235 1.00   26.45 ? 9    PHE A CD1 1 
ATOM   16    C  CD2 . PHE A 1 9   ? 44.842  21.920  117.420 1.00   26.34 ? 9    PHE A CD2 1 
ATOM   17    C  CE1 . PHE A 1 9   ? 45.900  24.301  118.388 1.00   26.37 ? 9    PHE A CE1 1 
ATOM   18    C  CE2 . PHE A 1 9   ? 44.994  23.007  116.564 1.00   26.27 ? 9    PHE A CE2 1 
ATOM   19    C  CZ  . PHE A 1 9   ? 45.524  24.201  117.047 1.00   26.30 ? 9    PHE A CZ  1 
ATOM   20    N  N   . MET A 1 10  ? 43.732  22.757  122.299 1.00   27.43 ? 10   MET A N   1 
ATOM   21    C  CA  . MET A 1 10  ? 44.147  23.721  123.314 1.00   27.85 ? 10   MET A CA  1 
ATOM   22    C  C   . MET A 1 10  ? 44.249  23.114  124.712 1.00   27.97 ? 10   MET A C   1 
ATOM   23    O  O   . MET A 1 10  ? 45.218  23.360  125.434 1.00   28.16 ? 10   MET A O   1 
ATOM   24    C  CB  . MET A 1 10  ? 43.175  24.903  123.345 1.00   28.12 ? 10   MET A CB  1 
ATOM   25    C  CG  . MET A 1 10  ? 43.736  26.152  124.005 1.00   28.35 ? 10   MET A CG  1 
ATOM   26    S  SD  . MET A 1 10  ? 45.268  26.688  123.225 1.00   28.74 ? 10   MET A SD  1 
ATOM   27    C  CE  . MET A 1 10  ? 44.694  26.987  121.549 1.00   28.43 ? 10   MET A CE  1 
ATOM   28    N  N   . LYS A 1 11  ? 43.232  22.346  125.096 1.00   28.01 ? 11   LYS A N   1 
ATOM   29    C  CA  . LYS A 1 11  ? 43.175  21.731  126.421 1.00   28.07 ? 11   LYS A CA  1 
ATOM   30    C  C   . LYS A 1 11  ? 44.401  20.862  126.694 1.00   28.09 ? 11   LYS A C   1 
ATOM   31    O  O   . LYS A 1 11  ? 45.033  20.981  127.745 1.00   28.06 ? 11   LYS A O   1 
ATOM   32    C  CB  . LYS A 1 11  ? 41.899  20.893  126.564 1.00   28.20 ? 11   LYS A CB  1 
ATOM   33    C  CG  . LYS A 1 11  ? 40.614  21.713  126.580 1.00   28.24 ? 11   LYS A CG  1 
ATOM   34    C  CD  . LYS A 1 11  ? 39.388  20.822  126.716 1.00   28.32 ? 11   LYS A CD  1 
ATOM   35    C  CE  . LYS A 1 11  ? 38.130  21.530  126.233 1.00   28.46 ? 11   LYS A CE  1 
ATOM   36    N  NZ  . LYS A 1 11  ? 36.958  20.609  126.191 1.00   28.26 ? 11   LYS A NZ  1 
ATOM   37    N  N   . ALA A 1 12  ? 44.784  20.067  125.698 1.00   28.12 ? 12   ALA A N   1 
ATOM   38    C  CA  . ALA A 1 12  ? 45.963  19.212  125.787 1.00   28.06 ? 12   ALA A CA  1 
ATOM   39    C  C   . ALA A 1 12  ? 47.259  20.017  125.745 1.00   28.06 ? 12   ALA A C   1 
ATOM   40    O  O   . ALA A 1 12  ? 48.225  19.684  126.431 1.00   28.09 ? 12   ALA A O   1 
ATOM   41    C  CB  . ALA A 1 12  ? 45.947  18.189  124.661 1.00   28.07 ? 12   ALA A CB  1 
ATOM   42    N  N   . LEU A 1 13  ? 47.273  21.079  124.944 1.00   28.10 ? 13   LEU A N   1 
ATOM   43    C  CA  . LEU A 1 13  ? 48.446  21.939  124.820 1.00   28.25 ? 13   LEU A CA  1 
ATOM   44    C  C   . LEU A 1 13  ? 48.736  22.706  126.107 1.00   28.33 ? 13   LEU A C   1 
ATOM   45    O  O   . LEU A 1 13  ? 49.890  23.019  126.402 1.00   28.37 ? 13   LEU A O   1 
ATOM   46    C  CB  . LEU A 1 13  ? 48.262  22.922  123.660 1.00   28.19 ? 13   LEU A CB  1 
ATOM   47    C  CG  . LEU A 1 13  ? 49.185  22.743  122.450 1.00   28.20 ? 13   LEU A CG  1 
ATOM   48    C  CD1 . LEU A 1 13  ? 49.135  21.303  121.957 1.00   28.08 ? 13   LEU A CD1 1 
ATOM   49    C  CD2 . LEU A 1 13  ? 48.773  23.700  121.342 1.00   28.15 ? 13   LEU A CD2 1 
ATOM   50    N  N   . LYS A 1 14  ? 47.693  22.970  126.890 1.00   28.56 ? 14   LYS A N   1 
ATOM   51    C  CA  . LYS A 1 14  ? 47.858  23.659  128.163 1.00   28.77 ? 14   LYS A CA  1 
ATOM   52    C  C   . LYS A 1 14  ? 48.142  22.705  129.324 1.00   28.88 ? 14   LYS A C   1 
ATOM   53    O  O   . LYS A 1 14  ? 48.654  23.123  130.364 1.00   28.89 ? 14   LYS A O   1 
ATOM   54    C  CB  . LYS A 1 14  ? 46.628  24.520  128.469 1.00   28.77 ? 14   LYS A CB  1 
ATOM   55    C  CG  . LYS A 1 14  ? 46.847  26.013  128.231 1.00   28.82 ? 14   LYS A CG  1 
ATOM   56    C  CD  . LYS A 1 14  ? 48.056  26.528  129.005 1.00   28.85 ? 14   LYS A CD  1 
ATOM   57    C  CE  . LYS A 1 14  ? 48.027  28.038  129.148 0.0000 28.86 ? 14   LYS A CE  1 
ATOM   58    N  NZ  . LYS A 1 14  ? 49.122  28.522  130.032 0.0000 28.89 ? 14   LYS A NZ  1 
ATOM   59    N  N   . GLU A 1 15  ? 47.861  21.418  129.126 1.00   28.95 ? 15   GLU A N   1 
ATOM   60    C  CA  . GLU A 1 15  ? 48.197  20.407  130.124 1.00   28.97 ? 15   GLU A CA  1 
ATOM   61    C  C   . GLU A 1 15  ? 49.647  19.941  129.985 1.00   29.13 ? 15   GLU A C   1 
ATOM   62    O  O   . GLU A 1 15  ? 50.323  19.691  130.983 1.00   29.13 ? 15   GLU A O   1 
ATOM   63    C  CB  . GLU A 1 15  ? 47.246  19.209  130.019 1.00   28.80 ? 15   GLU A CB  1 
ATOM   64    C  CG  . GLU A 1 15  ? 47.511  18.094  131.042 1.00   28.64 ? 15   GLU A CG  1 
ATOM   65    C  CD  . GLU A 1 15  ? 47.096  18.448  132.469 0.0000 28.50 ? 15   GLU A CD  1 
ATOM   66    O  OE1 . GLU A 1 15  ? 46.571  19.559  132.703 1.00   28.43 ? 15   GLU A OE1 1 
ATOM   67    O  OE2 . GLU A 1 15  ? 47.288  17.601  133.365 1.00   28.30 ? 15   GLU A OE2 1 
ATOM   68    N  N   . LYS A 1 16  ? 50.128  19.871  128.748 1.00   29.34 ? 16   LYS A N   1 
ATOM   69    C  CA  . LYS A 1 16  ? 51.492  19.432  128.469 1.00   29.63 ? 16   LYS A CA  1 
ATOM   70    C  C   . LYS A 1 16  ? 52.516  20.525  128.753 1.00   29.91 ? 16   LYS A C   1 
ATOM   71    O  O   . LYS A 1 16  ? 53.656  20.234  129.122 1.00   30.00 ? 16   LYS A O   1 
ATOM   72    C  CB  . LYS A 1 16  ? 51.615  18.987  127.009 1.00   29.59 ? 16   LYS A CB  1 
ATOM   73    C  CG  . LYS A 1 16  ? 50.968  17.644  126.705 1.00   29.50 ? 16   LYS A CG  1 
ATOM   74    C  CD  . LYS A 1 16  ? 50.630  17.511  125.226 1.00   29.26 ? 16   LYS A CD  1 
ATOM   75    C  CE  . LYS A 1 16  ? 51.880  17.424  124.364 1.00   29.15 ? 16   LYS A CE  1 
ATOM   76    N  NZ  . LYS A 1 16  ? 52.330  16.020  124.159 1.00   28.90 ? 16   LYS A NZ  1 
ATOM   77    N  N   . PHE A 1 17  ? 52.099  21.780  128.600 1.00   30.33 ? 17   PHE A N   1 
ATOM   78    C  CA  . PHE A 1 17  ? 53.018  22.913  128.663 1.00   30.77 ? 17   PHE A CA  1 
ATOM   79    C  C   . PHE A 1 17  ? 52.614  23.938  129.715 1.00   31.09 ? 17   PHE A C   1 
ATOM   80    O  O   . PHE A 1 17  ? 51.481  24.426  129.723 1.00   31.06 ? 17   PHE A O   1 
ATOM   81    C  CB  . PHE A 1 17  ? 53.114  23.589  127.291 1.00   30.78 ? 17   PHE A CB  1 
ATOM   82    C  CG  . PHE A 1 17  ? 53.731  22.721  126.233 1.00   30.72 ? 17   PHE A CG  1 
ATOM   83    C  CD1 . PHE A 1 17  ? 52.933  22.030  125.328 1.00   30.61 ? 17   PHE A CD1 1 
ATOM   84    C  CD2 . PHE A 1 17  ? 55.107  22.530  126.194 1.00   30.80 ? 17   PHE A CD2 1 
ATOM   85    C  CE1 . PHE A 1 17  ? 53.495  21.155  124.409 1.00   30.66 ? 17   PHE A CE1 1 
ATOM   86    C  CE2 . PHE A 1 17  ? 55.678  21.658  125.277 1.00   30.78 ? 17   PHE A CE2 1 
ATOM   87    C  CZ  . PHE A 1 17  ? 54.870  20.967  124.384 1.00   30.71 ? 17   PHE A CZ  1 
ATOM   88    N  N   . GLU A 1 18  ? 53.568  24.284  130.577 1.00   31.58 ? 18   GLU A N   1 
ATOM   89    C  CA  . GLU A 1 18  ? 53.372  25.291  131.617 1.00   32.08 ? 18   GLU A CA  1 
ATOM   90    C  C   . GLU A 1 18  ? 52.970  26.630  131.005 1.00   32.36 ? 18   GLU A C   1 
ATOM   91    O  O   . GLU A 1 18  ? 51.942  27.205  131.367 1.00   32.41 ? 18   GLU A O   1 
ATOM   92    C  CB  . GLU A 1 18  ? 54.661  25.458  132.429 1.00   32.10 ? 18   GLU A CB  1 
ATOM   93    C  CG  . GLU A 1 18  ? 54.598  26.536  133.500 0.0000 32.20 ? 18   GLU A CG  1 
ATOM   94    C  CD  . GLU A 1 18  ? 55.949  26.817  134.128 0.0000 32.26 ? 18   GLU A CD  1 
ATOM   95    O  OE1 . GLU A 1 18  ? 56.749  27.557  133.517 0.0000 32.29 ? 18   GLU A OE1 1 
ATOM   96    O  OE2 . GLU A 1 18  ? 56.206  26.308  135.239 0.0000 32.29 ? 18   GLU A OE2 1 
ATOM   97    N  N   . GLU A 1 19  ? 53.735  27.060  130.005 1.00   32.74 ? 19   GLU A N   1 
ATOM   98    C  CA  . GLU A 1 19  ? 53.537  28.351  129.352 1.00   33.21 ? 19   GLU A CA  1 
ATOM   99    C  C   . GLU A 1 19  ? 52.231  28.408  128.566 1.00   33.41 ? 19   GLU A C   1 
ATOM   100   O  O   . GLU A 1 19  ? 51.550  27.395  128.389 1.00   33.49 ? 19   GLU A O   1 
ATOM   101   C  CB  . GLU A 1 19  ? 54.702  28.649  128.400 1.00   33.41 ? 19   GLU A CB  1 
ATOM   102   C  CG  . GLU A 1 19  ? 56.089  28.566  129.030 1.00   33.81 ? 19   GLU A CG  1 
ATOM   103   C  CD  . GLU A 1 19  ? 56.622  27.143  129.140 1.00   34.09 ? 19   GLU A CD  1 
ATOM   104   O  OE1 . GLU A 1 19  ? 55.992  26.205  128.605 1.00   34.27 ? 19   GLU A OE1 1 
ATOM   105   O  OE2 . GLU A 1 19  ? 57.679  26.962  129.779 1.00   34.28 ? 19   GLU A OE2 1 
ATOM   106   N  N   . SER A 1 20  ? 51.882  29.609  128.116 1.00   33.61 ? 20   SER A N   1 
ATOM   107   C  CA  . SER A 1 20  ? 50.818  29.796  127.135 1.00   33.80 ? 20   SER A CA  1 
ATOM   108   C  C   . SER A 1 20  ? 51.225  29.087  125.840 1.00   33.93 ? 20   SER A C   1 
ATOM   109   O  O   . SER A 1 20  ? 52.411  29.031  125.509 1.00   33.99 ? 20   SER A O   1 
ATOM   110   C  CB  . SER A 1 20  ? 50.617  31.294  126.880 1.00   33.82 ? 20   SER A CB  1 
ATOM   111   O  OG  . SER A 1 20  ? 49.654  31.528  125.868 1.00   33.88 ? 20   SER A OG  1 
ATOM   112   N  N   . PRO A 1 21  ? 50.256  28.507  125.108 1.00   34.05 ? 21   PRO A N   1 
ATOM   113   C  CA  . PRO A 1 21  ? 50.571  27.851  123.829 1.00   34.25 ? 21   PRO A CA  1 
ATOM   114   C  C   . PRO A 1 21  ? 51.207  28.818  122.826 1.00   34.50 ? 21   PRO A C   1 
ATOM   115   O  O   . PRO A 1 21  ? 51.922  28.402  121.912 1.00   34.48 ? 21   PRO A O   1 
ATOM   116   C  CB  . PRO A 1 21  ? 49.210  27.349  123.338 1.00   34.08 ? 21   PRO A CB  1 
ATOM   117   C  CG  . PRO A 1 21  ? 48.350  27.314  124.567 1.00   34.07 ? 21   PRO A CG  1 
ATOM   118   C  CD  . PRO A 1 21  ? 48.811  28.474  125.388 1.00   33.99 ? 21   PRO A CD  1 
ATOM   119   N  N   . GLU A 1 22  ? 51.027  30.111  123.087 1.00   34.81 ? 22   GLU A N   1 
ATOM   120   C  CA  . GLU A 1 22  ? 51.435  31.180  122.180 1.00   35.17 ? 22   GLU A CA  1 
ATOM   121   C  C   . GLU A 1 22  ? 52.917  31.529  122.307 1.00   35.17 ? 22   GLU A C   1 
ATOM   122   O  O   . GLU A 1 22  ? 53.531  32.010  121.352 1.00   35.19 ? 22   GLU A O   1 
ATOM   123   C  CB  . GLU A 1 22  ? 50.607  32.436  122.460 1.00   35.61 ? 22   GLU A CB  1 
ATOM   124   C  CG  . GLU A 1 22  ? 49.108  32.195  122.596 1.00   36.20 ? 22   GLU A CG  1 
ATOM   125   C  CD  . GLU A 1 22  ? 48.307  32.774  121.445 1.00   36.74 ? 22   GLU A CD  1 
ATOM   126   O  OE1 . GLU A 1 22  ? 47.308  32.142  121.045 1.00   37.12 ? 22   GLU A OE1 1 
ATOM   127   O  OE2 . GLU A 1 22  ? 48.663  33.865  120.949 1.00   36.96 ? 22   GLU A OE2 1 
ATOM   128   N  N   . GLU A 1 23  ? 53.462  31.350  123.508 1.00   35.14 ? 23   GLU A N   1 
ATOM   129   C  CA  . GLU A 1 23  ? 54.833  31.751  123.821 1.00   35.09 ? 23   GLU A CA  1 
ATOM   130   C  C   . GLU A 1 23  ? 55.885  30.994  123.018 1.00   34.84 ? 23   GLU A C   1 
ATOM   131   O  O   . GLU A 1 23  ? 55.763  29.789  122.796 1.00   34.86 ? 23   GLU A O   1 
ATOM   132   C  CB  . GLU A 1 23  ? 55.108  31.566  125.313 1.00   35.47 ? 23   GLU A CB  1 
ATOM   133   C  CG  . GLU A 1 23  ? 54.515  32.651  126.196 1.00   35.77 ? 23   GLU A CG  1 
ATOM   134   C  CD  . GLU A 1 23  ? 54.740  32.384  127.669 1.00   36.02 ? 23   GLU A CD  1 
ATOM   135   O  OE1 . GLU A 1 23  ? 55.915  32.342  128.095 1.00   36.14 ? 23   GLU A OE1 1 
ATOM   136   O  OE2 . GLU A 1 23  ? 53.740  32.199  128.395 1.00   36.01 ? 23   GLU A OE2 1 
ATOM   137   N  N   . LYS A 1 24  ? 56.958  31.697  122.663 1.00   34.48 ? 24   LYS A N   1 
ATOM   138   C  CA  . LYS A 1 24  ? 58.029  31.130  121.848 1.00   34.14 ? 24   LYS A CA  1 
ATOM   139   C  C   . LYS A 1 24  ? 59.242  30.712  122.683 1.00   33.88 ? 24   LYS A C   1 
ATOM   140   O  O   . LYS A 1 24  ? 60.215  30.183  122.143 1.00   33.80 ? 24   LYS A O   1 
ATOM   141   C  CB  . LYS A 1 24  ? 58.476  32.138  120.782 1.00   34.36 ? 24   LYS A CB  1 
ATOM   142   C  CG  . LYS A 1 24  ? 57.372  32.626  119.848 1.00   34.57 ? 24   LYS A CG  1 
ATOM   143   C  CD  . LYS A 1 24  ? 56.580  33.782  120.450 0.0000 34.52 ? 24   LYS A CD  1 
ATOM   144   C  CE  . LYS A 1 24  ? 57.422  35.042  120.558 0.0000 34.46 ? 24   LYS A CE  1 
ATOM   145   N  NZ  . LYS A 1 24  ? 56.649  36.178  121.130 0.0000 34.44 ? 24   LYS A NZ  1 
ATOM   146   N  N   . TYR A 1 25  ? 59.187  30.955  123.992 1.00   33.56 ? 25   TYR A N   1 
ATOM   147   C  CA  . TYR A 1 25  ? 60.337  30.720  124.867 1.00   33.23 ? 25   TYR A CA  1 
ATOM   148   C  C   . TYR A 1 25  ? 60.018  29.851  126.085 1.00   32.96 ? 25   TYR A C   1 
ATOM   149   O  O   . TYR A 1 25  ? 58.931  29.943  126.663 1.00   32.93 ? 25   TYR A O   1 
ATOM   150   C  CB  . TYR A 1 25  ? 60.920  32.051  125.353 1.00   33.39 ? 25   TYR A CB  1 
ATOM   151   C  CG  . TYR A 1 25  ? 61.452  32.960  124.265 1.00   33.50 ? 25   TYR A CG  1 
ATOM   152   C  CD1 . TYR A 1 25  ? 60.625  33.906  123.657 1.00   33.54 ? 25   TYR A CD1 1 
ATOM   153   C  CD2 . TYR A 1 25  ? 62.805  32.951  123.921 1.00   33.52 ? 25   TYR A CD2 1 
ATOM   154   C  CE1 . TYR A 1 25  ? 61.132  34.829  122.744 1.00   33.56 ? 25   TYR A CE1 1 
ATOM   155   C  CE2 . TYR A 1 25  ? 63.323  33.870  123.006 1.00   33.58 ? 25   TYR A CE2 1 
ATOM   156   C  CZ  . TYR A 1 25  ? 62.481  34.808  122.426 1.00   33.57 ? 25   TYR A CZ  1 
ATOM   157   O  OH  . TYR A 1 25  ? 62.986  35.752  121.558 1.00   33.48 ? 25   TYR A OH  1 
ATOM   158   N  N   . THR A 1 26  ? 61.032  29.117  126.540 1.00   32.59 ? 26   THR A N   1 
ATOM   159   C  CA  . THR A 1 26  ? 60.923  28.253  127.708 1.00   32.22 ? 26   THR A CA  1 
ATOM   160   C  C   . THR A 1 26  ? 62.301  27.863  128.233 1.00   32.31 ? 26   THR A C   1 
ATOM   161   O  O   . THR A 1 26  ? 63.340  28.197  127.657 1.00   32.33 ? 26   THR A O   1 
ATOM   162   C  CB  . THR A 1 26  ? 60.134  26.957  127.383 1.00   31.87 ? 26   THR A CB  1 
ATOM   163   O  OG1 . THR A 1 26  ? 59.937  26.191  128.579 1.00   31.55 ? 26   THR A OG1 1 
ATOM   164   C  CG2 . THR A 1 26  ? 60.885  26.117  126.364 1.00   31.54 ? 26   THR A CG2 1 
ATOM   165   N  N   . LYS A 1 27  ? 62.300  27.121  129.328 1.00   32.24 ? 27   LYS A N   1 
ATOM   166   C  CA  . LYS A 1 27  ? 63.539  26.627  129.905 1.00   32.15 ? 27   LYS A CA  1 
ATOM   167   C  C   . LYS A 1 27  ? 63.821  25.155  129.570 1.00   31.86 ? 27   LYS A C   1 
ATOM   168   O  O   . LYS A 1 27  ? 62.905  24.322  129.466 1.00   31.94 ? 27   LYS A O   1 
ATOM   169   C  CB  . LYS A 1 27  ? 63.503  26.792  131.419 1.00   32.50 ? 27   LYS A CB  1 
ATOM   170   C  CG  . LYS A 1 27  ? 63.655  28.211  131.871 1.00   32.99 ? 27   LYS A CG  1 
ATOM   171   C  CD  . LYS A 1 27  ? 63.204  28.451  133.294 1.00   33.23 ? 27   LYS A CD  1 
ATOM   172   C  CE  . LYS A 1 27  ? 61.740  28.776  133.350 1.00   33.49 ? 27   LYS A CE  1 
ATOM   173   N  NZ  . LYS A 1 27  ? 60.954  27.507  133.341 1.00   33.38 ? 27   LYS A NZ  1 
ATOM   174   N  N   . PHE A 1 28  ? 65.097  24.847  129.369 1.00   31.39 ? 28   PHE A N   1 
ATOM   175   C  CA  . PHE A 1 28  ? 65.530  23.469  129.153 1.00   30.90 ? 28   PHE A CA  1 
ATOM   176   C  C   . PHE A 1 28  ? 66.598  23.085  130.174 1.00   30.72 ? 28   PHE A C   1 
ATOM   177   O  O   . PHE A 1 28  ? 66.951  23.885  131.043 1.00   30.74 ? 28   PHE A O   1 
ATOM   178   C  CB  . PHE A 1 28  ? 66.086  23.308  127.735 1.00   30.73 ? 28   PHE A CB  1 
ATOM   179   C  CG  . PHE A 1 28  ? 65.089  23.617  126.651 1.00   30.57 ? 28   PHE A CG  1 
ATOM   180   C  CD1 . PHE A 1 28  ? 65.303  24.675  125.774 1.00   30.42 ? 28   PHE A CD1 1 
ATOM   181   C  CD2 . PHE A 1 28  ? 63.950  22.831  126.487 1.00   30.46 ? 28   PHE A CD2 1 
ATOM   182   C  CE1 . PHE A 1 28  ? 64.402  24.944  124.746 1.00   30.26 ? 28   PHE A CE1 1 
ATOM   183   C  CE2 . PHE A 1 28  ? 63.043  23.092  125.460 1.00   30.39 ? 28   PHE A CE2 1 
ATOM   184   C  CZ  . PHE A 1 28  ? 63.272  24.149  124.588 1.00   30.32 ? 28   PHE A CZ  1 
ATOM   185   N  N   . TYR A 1 29  ? 67.077  21.845  130.083 1.00   30.38 ? 29   TYR A N   1 
ATOM   186   C  CA  . TYR A 1 29  ? 68.230  21.371  130.854 1.00   30.20 ? 29   TYR A CA  1 
ATOM   187   C  C   . TYR A 1 29  ? 67.986  21.377  132.359 1.00   30.10 ? 29   TYR A C   1 
ATOM   188   O  O   . TYR A 1 29  ? 68.930  21.338  133.152 1.00   30.06 ? 29   TYR A O   1 
ATOM   189   C  CB  . TYR A 1 29  ? 69.469  22.214  130.532 1.00   30.15 ? 29   TYR A CB  1 
ATOM   190   C  CG  . TYR A 1 29  ? 69.634  22.512  129.060 1.00   30.21 ? 29   TYR A CG  1 
ATOM   191   C  CD1 . TYR A 1 29  ? 69.754  23.825  128.609 1.00   30.08 ? 29   TYR A CD1 1 
ATOM   192   C  CD2 . TYR A 1 29  ? 69.556  21.493  128.110 1.00   30.29 ? 29   TYR A CD2 1 
ATOM   193   C  CE1 . TYR A 1 29  ? 69.781  24.119  127.251 1.00   30.20 ? 29   TYR A CE1 1 
ATOM   194   C  CE2 . TYR A 1 29  ? 69.578  21.775  126.748 1.00   30.37 ? 29   TYR A CE2 1 
ATOM   195   C  CZ  . TYR A 1 29  ? 69.689  23.090  126.327 1.00   30.27 ? 29   TYR A CZ  1 
ATOM   196   O  OH  . TYR A 1 29  ? 69.691  23.377  124.986 1.00   30.29 ? 29   TYR A OH  1 
ATOM   197   N  N   . ILE A 1 30  ? 66.713  21.383  132.741 1.00   30.09 ? 30   ILE A N   1 
ATOM   198   C  CA  . ILE A 1 30  ? 66.311  21.578  134.128 1.00   30.18 ? 30   ILE A CA  1 
ATOM   199   C  C   . ILE A 1 30  ? 65.074  20.715  134.402 1.00   30.06 ? 30   ILE A C   1 
ATOM   200   O  O   . ILE A 1 30  ? 63.959  21.215  134.565 1.00   30.25 ? 30   ILE A O   1 
ATOM   201   C  CB  . ILE A 1 30  ? 66.059  23.102  134.401 1.00   30.34 ? 30   ILE A CB  1 
ATOM   202   C  CG1 . ILE A 1 30  ? 67.407  23.815  134.546 1.00   30.68 ? 30   ILE A CG1 1 
ATOM   203   C  CG2 . ILE A 1 30  ? 65.256  23.330  135.681 1.00   30.36 ? 30   ILE A CG2 1 
ATOM   204   C  CD1 . ILE A 1 30  ? 67.327  25.329  134.533 1.00   31.08 ? 30   ILE A CD1 1 
ATOM   205   N  N   . PHE A 1 31  ? 65.269  19.404  134.292 1.00   29.86 ? 31   PHE A N   1 
ATOM   206   C  CA  . PHE A 1 31  ? 64.204  18.430  134.507 1.00   29.74 ? 31   PHE A CA  1 
ATOM   207   C  C   . PHE A 1 31  ? 64.751  17.179  135.187 1.00   29.99 ? 31   PHE A C   1 
ATOM   208   O  O   . PHE A 1 31  ? 63.987  16.311  135.609 1.00   29.95 ? 31   PHE A O   1 
ATOM   209   C  CB  . PHE A 1 31  ? 63.549  18.046  133.174 1.00   29.47 ? 31   PHE A CB  1 
ATOM   210   C  CG  . PHE A 1 31  ? 62.883  19.193  132.471 1.00   29.19 ? 31   PHE A CG  1 
ATOM   211   C  CD1 . PHE A 1 31  ? 63.424  19.721  131.303 1.00   29.15 ? 31   PHE A CD1 1 
ATOM   212   C  CD2 . PHE A 1 31  ? 61.749  19.789  133.009 1.00   29.15 ? 31   PHE A CD2 1 
ATOM   213   C  CE1 . PHE A 1 31  ? 62.848  20.833  130.685 1.00   29.05 ? 31   PHE A CE1 1 
ATOM   214   C  CE2 . PHE A 1 31  ? 61.168  20.901  132.400 1.00   29.11 ? 31   PHE A CE2 1 
ATOM   215   C  CZ  . PHE A 1 31  ? 61.720  21.423  131.238 1.00   29.01 ? 31   PHE A CZ  1 
ATOM   216   N  N   . GLY A 1 32  ? 66.074  17.108  135.315 1.00   30.21 ? 32   GLY A N   1 
ATOM   217   C  CA  . GLY A 1 32  ? 66.705  15.955  135.933 1.00   30.59 ? 32   GLY A CA  1 
ATOM   218   C  C   . GLY A 1 32  ? 67.139  14.906  134.926 1.00   30.97 ? 32   GLY A C   1 
ATOM   219   O  O   . GLY A 1 32  ? 67.476  13.779  135.296 1.00   31.02 ? 32   GLY A O   1 
ATOM   220   N  N   . GLY A 1 33  ? 67.133  15.277  133.648 1.00   31.38 ? 33   GLY A N   1 
ATOM   221   C  CA  . GLY A 1 33  ? 67.529  14.350  132.602 1.00   31.84 ? 33   GLY A CA  1 
ATOM   222   C  C   . GLY A 1 33  ? 66.579  13.179  132.456 1.00   32.04 ? 33   GLY A C   1 
ATOM   223   O  O   . GLY A 1 33  ? 65.367  13.335  132.616 1.00   31.94 ? 33   GLY A O   1 
ATOM   224   N  N   . TRP A 1 34  ? 67.153  11.996  132.227 1.00   32.52 ? 34   TRP A N   1 
ATOM   225   C  CA  . TRP A 1 34  ? 66.409  10.744  132.064 1.00   32.93 ? 34   TRP A CA  1 
ATOM   226   C  C   . TRP A 1 34  ? 65.327  10.565  133.127 1.00   32.86 ? 34   TRP A C   1 
ATOM   227   O  O   . TRP A 1 34  ? 64.179  10.259  132.808 1.00   32.84 ? 34   TRP A O   1 
ATOM   228   C  CB  . TRP A 1 34  ? 67.382  9.551   132.111 1.00   33.55 ? 34   TRP A CB  1 
ATOM   229   C  CG  . TRP A 1 34  ? 66.768  8.251   132.572 1.00   34.38 ? 34   TRP A CG  1 
ATOM   230   C  CD1 . TRP A 1 34  ? 65.658  7.640   132.057 1.00   34.66 ? 34   TRP A CD1 1 
ATOM   231   C  CD2 . TRP A 1 34  ? 67.156  7.474   133.719 1.00   34.63 ? 34   TRP A CD2 1 
ATOM   232   N  NE1 . TRP A 1 34  ? 65.309  6.559   132.833 1.00   34.94 ? 34   TRP A NE1 1 
ATOM   233   C  CE2 . TRP A 1 34  ? 66.216  6.427   133.852 1.00   34.84 ? 34   TRP A CE2 1 
ATOM   234   C  CE3 . TRP A 1 34  ? 68.193  7.573   134.658 1.00   34.64 ? 34   TRP A CE3 1 
ATOM   235   C  CZ2 . TRP A 1 34  ? 66.283  5.480   134.890 1.00   34.99 ? 34   TRP A CZ2 1 
ATOM   236   C  CZ3 . TRP A 1 34  ? 68.256  6.630   135.695 1.00   34.83 ? 34   TRP A CZ3 1 
ATOM   237   C  CH2 . TRP A 1 34  ? 67.304  5.600   135.796 1.00   34.99 ? 34   TRP A CH2 1 
ATOM   238   N  N   . LYS A 1 35  ? 65.667  10.876  134.371 1.00   32.79 ? 35   LYS A N   1 
ATOM   239   C  CA  . LYS A 1 35  ? 64.906  10.374  135.506 1.00   32.72 ? 35   LYS A CA  1 
ATOM   240   C  C   . LYS A 1 35  ? 63.721  11.242  135.930 1.00   32.35 ? 35   LYS A C   1 
ATOM   241   O  O   . LYS A 1 35  ? 63.239  11.152  137.063 1.00   32.21 ? 35   LYS A O   1 
ATOM   242   C  CB  . LYS A 1 35  ? 65.838  10.162  136.688 1.00   33.29 ? 35   LYS A CB  1 
ATOM   243   C  CG  . LYS A 1 35  ? 65.941  8.719   137.053 1.00   34.23 ? 35   LYS A CG  1 
ATOM   244   C  CD  . LYS A 1 35  ? 66.712  8.476   138.327 1.00   34.82 ? 35   LYS A CD  1 
ATOM   245   C  CE  . LYS A 1 35  ? 66.442  7.026   138.732 1.00   35.27 ? 35   LYS A CE  1 
ATOM   246   N  NZ  . LYS A 1 35  ? 67.206  6.530   139.900 1.00   35.32 ? 35   LYS A NZ  1 
ATOM   247   N  N   . GLN A 1 36  ? 63.199  12.015  134.989 1.00   31.96 ? 36   GLN A N   1 
ATOM   248   C  CA  . GLN A 1 36  ? 62.014  12.822  135.228 1.00   31.73 ? 36   GLN A CA  1 
ATOM   249   C  C   . GLN A 1 36  ? 60.752  11.987  135.032 1.00   31.48 ? 36   GLN A C   1 
ATOM   250   O  O   . GLN A 1 36  ? 59.676  12.367  135.492 1.00   31.51 ? 36   GLN A O   1 
ATOM   251   C  CB  . GLN A 1 36  ? 62.006  14.003  134.264 1.00   31.87 ? 36   GLN A CB  1 
ATOM   252   C  CG  . GLN A 1 36  ? 62.047  13.593  132.804 1.00   31.97 ? 36   GLN A CG  1 
ATOM   253   C  CD  . GLN A 1 36  ? 61.980  14.776  131.869 1.00   32.06 ? 36   GLN A CD  1 
ATOM   254   O  OE1 . GLN A 1 36  ? 60.896  15.226  131.497 1.00   32.13 ? 36   GLN A OE1 1 
ATOM   255   N  NE2 . GLN A 1 36  ? 63.140  15.275  131.462 1.00   32.04 ? 36   GLN A NE2 1 
ATOM   256   N  N   . SER A 1 37  ? 60.892  10.847  134.359 1.00   31.13 ? 37   SER A N   1 
ATOM   257   C  CA  . SER A 1 37  ? 59.740  10.090  133.890 1.00   30.76 ? 37   SER A CA  1 
ATOM   258   C  C   . SER A 1 37  ? 59.498  8.793   134.664 1.00   30.53 ? 37   SER A C   1 
ATOM   259   O  O   . SER A 1 37  ? 60.408  7.982   134.853 1.00   30.37 ? 37   SER A O   1 
ATOM   260   C  CB  . SER A 1 37  ? 59.883  9.812   132.388 1.00   30.75 ? 37   SER A CB  1 
ATOM   261   O  OG  . SER A 1 37  ? 60.095  8.439   132.116 1.00   30.74 ? 37   SER A OG  1 
ATOM   262   N  N   . GLU A 1 38  ? 58.245  8.608   135.078 1.00   30.26 ? 38   GLU A N   1 
ATOM   263   C  CA  . GLU A 1 38  ? 57.800  7.431   135.823 1.00   29.92 ? 38   GLU A CA  1 
ATOM   264   C  C   . GLU A 1 38  ? 58.152  6.126   135.112 1.00   29.41 ? 38   GLU A C   1 
ATOM   265   O  O   . GLU A 1 38  ? 58.676  5.197   135.727 1.00   29.26 ? 38   GLU A O   1 
ATOM   266   C  CB  . GLU A 1 38  ? 56.283  7.505   136.044 1.00   30.32 ? 38   GLU A CB  1 
ATOM   267   C  CG  . GLU A 1 38  ? 55.492  7.827   134.773 1.00   30.97 ? 38   GLU A CG  1 
ATOM   268   C  CD  . GLU A 1 38  ? 53.999  7.938   135.004 1.00   31.37 ? 38   GLU A CD  1 
ATOM   269   O  OE1 . GLU A 1 38  ? 53.308  6.902   134.914 1.00   31.48 ? 38   GLU A OE1 1 
ATOM   270   O  OE2 . GLU A 1 38  ? 53.513  9.066   135.233 1.00   31.54 ? 38   GLU A OE2 1 
ATOM   271   N  N   . ARG A 1 39  ? 57.891  6.080   133.807 1.00   28.90 ? 39   ARG A N   1 
ATOM   272   C  CA  . ARG A 1 39  ? 58.107  4.878   133.011 1.00   28.47 ? 39   ARG A CA  1 
ATOM   273   C  C   . ARG A 1 39  ? 59.586  4.522   132.910 1.00   28.33 ? 39   ARG A C   1 
ATOM   274   O  O   . ARG A 1 39  ? 59.979  3.388   133.190 1.00   28.30 ? 39   ARG A O   1 
ATOM   275   C  CB  . ARG A 1 39  ? 57.532  5.062   131.602 1.00   28.31 ? 39   ARG A CB  1 
ATOM   276   C  CG  . ARG A 1 39  ? 56.486  4.027   131.187 1.00   27.91 ? 39   ARG A CG  1 
ATOM   277   C  CD  . ARG A 1 39  ? 56.385  2.885   132.188 1.00   27.82 ? 39   ARG A CD  1 
ATOM   278   N  NE  . ARG A 1 39  ? 55.009  2.452   132.422 1.00   27.76 ? 39   ARG A NE  1 
ATOM   279   C  CZ  . ARG A 1 39  ? 54.040  3.231   132.894 1.00   27.68 ? 39   ARG A CZ  1 
ATOM   280   N  NH1 . ARG A 1 39  ? 52.837  2.724   133.123 1.00   27.73 ? 39   ARG A NH1 1 
ATOM   281   N  NH2 . ARG A 1 39  ? 54.249  4.528   133.083 1.00   27.74 ? 39   ARG A NH2 1 
ATOM   282   N  N   . LYS A 1 40  ? 60.400  5.496   132.514 1.00   28.04 ? 40   LYS A N   1 
ATOM   283   C  CA  . LYS A 1 40  ? 61.813  5.254   132.258 1.00   27.86 ? 40   LYS A CA  1 
ATOM   284   C  C   . LYS A 1 40  ? 62.571  4.849   133.518 1.00   27.85 ? 40   LYS A C   1 
ATOM   285   O  O   . LYS A 1 40  ? 63.529  4.077   133.446 1.00   27.84 ? 40   LYS A O   1 
ATOM   286   C  CB  . LYS A 1 40  ? 62.450  6.486   131.614 1.00   27.74 ? 40   LYS A CB  1 
ATOM   287   C  CG  . LYS A 1 40  ? 62.061  6.661   130.152 1.00   27.61 ? 40   LYS A CG  1 
ATOM   288   C  CD  . LYS A 1 40  ? 62.628  7.939   129.559 1.00   27.49 ? 40   LYS A CD  1 
ATOM   289   C  CE  . LYS A 1 40  ? 61.888  8.335   128.287 1.00   27.51 ? 40   LYS A CE  1 
ATOM   290   N  NZ  . LYS A 1 40  ? 62.004  7.317   127.207 1.00   27.17 ? 40   LYS A NZ  1 
ATOM   291   N  N   . LYS A 1 41  ? 62.083  5.300   134.673 1.00   27.89 ? 41   LYS A N   1 
ATOM   292   C  CA  . LYS A 1 41  ? 62.565  4.813   135.964 1.00   27.74 ? 41   LYS A CA  1 
ATOM   293   C  C   . LYS A 1 41  ? 62.221  3.339   136.154 1.00   27.62 ? 41   LYS A C   1 
ATOM   294   O  O   . LYS A 1 41  ? 63.080  2.544   136.540 1.00   27.60 ? 41   LYS A O   1 
ATOM   295   C  CB  . LYS A 1 41  ? 61.955  5.627   137.105 1.00   27.94 ? 41   LYS A CB  1 
ATOM   296   C  CG  . LYS A 1 41  ? 62.709  6.899   137.441 1.00   28.21 ? 41   LYS A CG  1 
ATOM   297   C  CD  . LYS A 1 41  ? 61.794  7.894   138.127 1.00   28.40 ? 41   LYS A CD  1 
ATOM   298   C  CE  . LYS A 1 41  ? 62.547  8.760   139.120 1.00   28.57 ? 41   LYS A CE  1 
ATOM   299   N  NZ  . LYS A 1 41  ? 61.783  9.994   139.447 1.00   28.53 ? 41   LYS A NZ  1 
ATOM   300   N  N   . GLU A 1 42  ? 60.969  2.979   135.869 1.00   27.38 ? 42   GLU A N   1 
ATOM   301   C  CA  . GLU A 1 42  ? 60.519  1.594   135.980 1.00   27.22 ? 42   GLU A CA  1 
ATOM   302   C  C   . GLU A 1 42  ? 61.421  0.680   135.163 1.00   27.11 ? 42   GLU A C   1 
ATOM   303   O  O   . GLU A 1 42  ? 61.913  -0.329  135.666 1.00   27.20 ? 42   GLU A O   1 
ATOM   304   C  CB  . GLU A 1 42  ? 59.072  1.445   135.493 1.00   27.12 ? 42   GLU A CB  1 
ATOM   305   C  CG  . GLU A 1 42  ? 58.426  0.120   135.908 1.00   27.31 ? 42   GLU A CG  1 
ATOM   306   C  CD  . GLU A 1 42  ? 57.194  -0.258  135.092 1.00   27.46 ? 42   GLU A CD  1 
ATOM   307   O  OE1 . GLU A 1 42  ? 56.752  0.537   134.235 1.00   27.57 ? 42   GLU A OE1 1 
ATOM   308   O  OE2 . GLU A 1 42  ? 56.662  -1.368  135.310 1.00   27.71 ? 42   GLU A OE2 1 
ATOM   309   N  N   . PHE A 1 43  ? 61.756  1.133   133.959 1.00   27.02 ? 43   PHE A N   1 
ATOM   310   C  CA  . PHE A 1 43  ? 62.548  0.346   133.028 1.00   26.90 ? 43   PHE A CA  1 
ATOM   311   C  C   . PHE A 1 43  ? 63.945  0.026   133.558 1.00   26.93 ? 43   PHE A C   1 
ATOM   312   O  O   . PHE A 1 43  ? 64.423  -1.096  133.393 1.00   26.89 ? 43   PHE A O   1 
ATOM   313   C  CB  . PHE A 1 43  ? 62.643  1.067   131.679 1.00   26.92 ? 43   PHE A CB  1 
ATOM   314   C  CG  . PHE A 1 43  ? 61.325  1.195   130.957 1.00   26.90 ? 43   PHE A CG  1 
ATOM   315   C  CD1 . PHE A 1 43  ? 61.192  2.067   129.881 1.00   26.84 ? 43   PHE A CD1 1 
ATOM   316   C  CD2 . PHE A 1 43  ? 60.218  0.449   131.352 1.00   26.97 ? 43   PHE A CD2 1 
ATOM   317   C  CE1 . PHE A 1 43  ? 59.978  2.194   129.210 1.00   26.81 ? 43   PHE A CE1 1 
ATOM   318   C  CE2 . PHE A 1 43  ? 59.001  0.572   130.689 1.00   27.01 ? 43   PHE A CE2 1 
ATOM   319   C  CZ  . PHE A 1 43  ? 58.880  1.444   129.617 1.00   26.90 ? 43   PHE A CZ  1 
ATOM   320   N  N   . LYS A 1 44  ? 64.571  0.981   134.247 1.00   26.97 ? 44   LYS A N   1 
ATOM   321   C  CA  . LYS A 1 44  ? 65.900  0.751   134.816 1.00   26.97 ? 44   LYS A CA  1 
ATOM   322   C  C   . LYS A 1 44  ? 65.851  -0.239  135.974 1.00   26.86 ? 44   LYS A C   1 
ATOM   323   O  O   . LYS A 1 44  ? 66.733  -1.088  136.108 1.00   26.87 ? 44   LYS A O   1 
ATOM   324   C  CB  . LYS A 1 44  ? 66.536  2.060   135.293 1.00   27.08 ? 44   LYS A CB  1 
ATOM   325   C  CG  . LYS A 1 44  ? 67.882  1.862   135.991 1.00   27.33 ? 44   LYS A CG  1 
ATOM   326   C  CD  . LYS A 1 44  ? 68.981  2.706   135.370 1.00   27.55 ? 44   LYS A CD  1 
ATOM   327   C  CE  . LYS A 1 44  ? 70.329  2.004   135.435 1.00   27.57 ? 44   LYS A CE  1 
ATOM   328   N  NZ  . LYS A 1 44  ? 71.438  2.874   134.944 1.00   27.74 ? 44   LYS A NZ  1 
ATOM   329   N  N   . GLU A 1 45  ? 64.820  -0.121  136.807 1.00   26.72 ? 45   GLU A N   1 
ATOM   330   C  CA  . GLU A 1 45  ? 64.587  -1.068  137.893 1.00   26.59 ? 45   GLU A CA  1 
ATOM   331   C  C   . GLU A 1 45  ? 64.592  -2.493  137.367 1.00   26.34 ? 45   GLU A C   1 
ATOM   332   O  O   . GLU A 1 45  ? 65.363  -3.332  137.833 1.00   26.31 ? 45   GLU A O   1 
ATOM   333   C  CB  . GLU A 1 45  ? 63.243  -0.788  138.565 1.00   26.91 ? 45   GLU A CB  1 
ATOM   334   C  CG  . GLU A 1 45  ? 63.296  0.249   139.673 1.00   27.39 ? 45   GLU A CG  1 
ATOM   335   C  CD  . GLU A 1 45  ? 61.920  0.585   140.214 1.00   27.73 ? 45   GLU A CD  1 
ATOM   336   O  OE1 . GLU A 1 45  ? 61.243  -0.336  140.716 1.00   27.75 ? 45   GLU A OE1 1 
ATOM   337   O  OE2 . GLU A 1 45  ? 61.510  1.763   140.121 1.00   27.86 ? 45   GLU A OE2 1 
ATOM   338   N  N   . TRP A 1 46  ? 63.788  -2.730  136.335 1.00   26.04 ? 46   TRP A N   1 
ATOM   339   C  CA  . TRP A 1 46  ? 63.675  -4.053  135.739 1.00   25.75 ? 46   TRP A CA  1 
ATOM   340   C  C   . TRP A 1 46  ? 64.958  -4.476  135.042 1.00   25.53 ? 46   TRP A C   1 
ATOM   341   O  O   . TRP A 1 46  ? 65.379  -5.622  135.172 1.00   25.43 ? 46   TRP A O   1 
ATOM   342   C  CB  . TRP A 1 46  ? 62.493  -4.101  134.770 1.00   25.64 ? 46   TRP A CB  1 
ATOM   343   C  CG  . TRP A 1 46  ? 61.203  -4.393  135.469 1.00   25.58 ? 46   TRP A CG  1 
ATOM   344   C  CD1 . TRP A 1 46  ? 60.291  -3.480  135.917 1.00   25.51 ? 46   TRP A CD1 1 
ATOM   345   C  CD2 . TRP A 1 46  ? 60.763  -5.668  135.946 1.00   25.52 ? 46   TRP A CD2 1 
ATOM   346   N  NE1 . TRP A 1 46  ? 59.321  -4.108  136.661 1.00   25.52 ? 46   TRP A NE1 1 
ATOM   347   C  CE2 . TRP A 1 46  ? 59.584  -5.451  136.698 1.00   25.50 ? 46   TRP A CE2 1 
ATOM   348   C  CE3 . TRP A 1 46  ? 61.253  -6.977  135.824 1.00   25.63 ? 46   TRP A CE3 1 
ATOM   349   C  CZ2 . TRP A 1 46  ? 58.890  -6.493  137.323 1.00   25.52 ? 46   TRP A CZ2 1 
ATOM   350   C  CZ3 . TRP A 1 46  ? 60.563  -8.013  136.446 1.00   25.68 ? 46   TRP A CZ3 1 
ATOM   351   C  CH2 . TRP A 1 46  ? 59.393  -7.762  137.188 1.00   25.63 ? 46   TRP A CH2 1 
ATOM   352   N  N   . ALA A 1 47  ? 65.632  -3.521  134.406 1.00   25.48 ? 47   ALA A N   1 
ATOM   353   C  CA  . ALA A 1 47  ? 66.933  -3.771  133.793 1.00   25.52 ? 47   ALA A CA  1 
ATOM   354   C  C   . ALA A 1 47  ? 67.939  -4.249  134.837 1.00   25.63 ? 47   ALA A C   1 
ATOM   355   O  O   . ALA A 1 47  ? 68.598  -5.273  134.648 1.00   25.46 ? 47   ALA A O   1 
ATOM   356   C  CB  . ALA A 1 47  ? 67.441  -2.509  133.114 1.00   25.45 ? 47   ALA A CB  1 
ATOM   357   N  N   . ASP A 1 48  ? 67.974  -3.559  135.976 1.00   25.74 ? 48   ASP A N   1 
ATOM   358   C  CA  . ASP A 1 48  ? 68.866  -3.907  137.080 1.00   25.88 ? 48   ASP A CA  1 
ATOM   359   C  C   . ASP A 1 48  ? 68.645  -5.331  137.579 1.00   26.11 ? 48   ASP A C   1 
ATOM   360   O  O   . ASP A 1 48  ? 69.601  -6.091  137.735 1.00   25.99 ? 48   ASP A O   1 
ATOM   361   C  CB  . ASP A 1 48  ? 68.680  -2.924  138.241 1.00   25.92 ? 48   ASP A CB  1 
ATOM   362   C  CG  . ASP A 1 48  ? 69.267  -1.547  137.952 1.00   25.74 ? 48   ASP A CG  1 
ATOM   363   O  OD1 . ASP A 1 48  ? 70.007  -1.395  136.957 1.00   25.81 ? 48   ASP A OD1 1 
ATOM   364   O  OD2 . ASP A 1 48  ? 68.993  -0.613  138.734 1.00   25.79 ? 48   ASP A OD2 1 
ATOM   365   N  N   . LYS A 1 49  ? 67.381  -5.689  137.801 1.00   26.47 ? 49   LYS A N   1 
ATOM   366   C  CA  . LYS A 1 49  ? 67.018  -7.030  138.258 1.00   26.81 ? 49   LYS A CA  1 
ATOM   367   C  C   . LYS A 1 49  ? 67.367  -8.073  137.206 1.00   26.98 ? 49   LYS A C   1 
ATOM   368   O  O   . LYS A 1 49  ? 67.730  -9.201  137.538 1.00   26.94 ? 49   LYS A O   1 
ATOM   369   C  CB  . LYS A 1 49  ? 65.519  -7.110  138.562 1.00   26.98 ? 49   LYS A CB  1 
ATOM   370   C  CG  . LYS A 1 49  ? 65.041  -6.168  139.653 1.00   27.38 ? 49   LYS A CG  1 
ATOM   371   C  CD  . LYS A 1 49  ? 63.633  -6.529  140.111 1.00   27.68 ? 49   LYS A CD  1 
ATOM   372   C  CE  . LYS A 1 49  ? 62.691  -5.335  140.027 1.00   27.88 ? 49   LYS A CE  1 
ATOM   373   N  NZ  . LYS A 1 49  ? 61.313  -5.667  140.493 1.00   27.67 ? 49   LYS A NZ  1 
ATOM   374   N  N   . ILE A 1 50  ? 67.243  -7.692  135.938 1.00   27.36 ? 50   ILE A N   1 
ATOM   375   C  CA  . ILE A 1 50  ? 67.542  -8.590  134.830 1.00   27.74 ? 50   ILE A CA  1 
ATOM   376   C  C   . ILE A 1 50  ? 69.039  -8.884  134.760 1.00   28.07 ? 50   ILE A C   1 
ATOM   377   O  O   . ILE A 1 50  ? 69.446  -10.043 134.803 1.00   28.01 ? 50   ILE A O   1 
ATOM   378   C  CB  . ILE A 1 50  ? 67.063  -7.997  133.478 1.00   27.66 ? 50   ILE A CB  1 
ATOM   379   C  CG1 . ILE A 1 50  ? 65.534  -7.957  133.430 1.00   27.72 ? 50   ILE A CG1 1 
ATOM   380   C  CG2 . ILE A 1 50  ? 67.564  -8.843  132.328 1.00   27.70 ? 50   ILE A CG2 1 
ATOM   381   C  CD1 . ILE A 1 50  ? 64.986  -7.081  132.335 1.00   27.75 ? 50   ILE A CD1 1 
ATOM   382   N  N   . VAL A 1 51  ? 69.853  -7.830  134.751 1.00   28.55 ? 51   VAL A N   1 
ATOM   383   C  CA  . VAL A 1 51  ? 71.306  -7.970  134.660 1.00   28.94 ? 51   VAL A CA  1 
ATOM   384   C  C   . VAL A 1 51  ? 71.875  -8.730  135.864 1.00   29.19 ? 51   VAL A C   1 
ATOM   385   O  O   . VAL A 1 51  ? 72.777  -9.550  135.718 1.00   29.24 ? 51   VAL A O   1 
ATOM   386   C  CB  . VAL A 1 51  ? 71.995  -6.584  134.547 1.00   29.00 ? 51   VAL A CB  1 
ATOM   387   C  CG1 . VAL A 1 51  ? 73.505  -6.748  134.440 1.00   29.07 ? 51   VAL A CG1 1 
ATOM   388   C  CG2 . VAL A 1 51  ? 71.470  -5.835  133.329 1.00   29.10 ? 51   VAL A CG2 1 
ATOM   389   N  N   . GLU A 1 52  ? 71.280  -8.512  137.032 1.00   29.66 ? 52   GLU A N   1 
ATOM   390   C  CA  . GLU A 1 52  ? 71.656  -9.201  138.266 1.00   30.03 ? 52   GLU A CA  1 
ATOM   391   C  C   . GLU A 1 52  ? 71.500  -10.714 138.122 1.00   30.05 ? 52   GLU A C   1 
ATOM   392   O  O   . GLU A 1 52  ? 72.441  -11.477 138.327 1.00   30.08 ? 52   GLU A O   1 
ATOM   393   C  CB  . GLU A 1 52  ? 70.767  -8.709  139.407 1.00   30.43 ? 52   GLU A CB  1 
ATOM   394   C  CG  . GLU A 1 52  ? 71.148  -9.244  140.778 1.00   30.95 ? 52   GLU A CG  1 
ATOM   395   C  CD  . GLU A 1 52  ? 70.051  -9.029  141.806 1.00   31.38 ? 52   GLU A CD  1 
ATOM   396   O  OE1 . GLU A 1 52  ? 69.188  -9.917  141.947 1.00   31.60 ? 52   GLU A OE1 1 
ATOM   397   O  OE2 . GLU A 1 52  ? 70.030  -7.958  142.441 1.00   31.65 ? 52   GLU A OE2 1 
ATOM   398   N  N   . GLU A 1 53  ? 70.289  -11.137 137.779 1.00   30.15 ? 53   GLU A N   1 
ATOM   399   C  CA  . GLU A 1 53  ? 70.004  -12.547 137.504 1.00   30.32 ? 53   GLU A CA  1 
ATOM   400   C  C   . GLU A 1 53  ? 70.725  -13.111 136.280 1.00   30.20 ? 53   GLU A C   1 
ATOM   401   O  O   . GLU A 1 53  ? 71.020  -14.308 136.229 1.00   30.17 ? 53   GLU A O   1 
ATOM   402   C  CB  . GLU A 1 53  ? 68.506  -12.756 137.296 1.00   30.54 ? 53   GLU A CB  1 
ATOM   403   C  CG  . GLU A 1 53  ? 67.685  -12.945 138.563 1.00   31.10 ? 53   GLU A CG  1 
ATOM   404   C  CD  . GLU A 1 53  ? 66.227  -12.482 138.391 1.00   31.25 ? 53   GLU A CD  1 
ATOM   405   O  OE1 . GLU A 1 53  ? 65.409  -13.239 137.827 1.00   31.36 ? 53   GLU A OE1 1 
ATOM   406   O  OE2 . GLU A 1 53  ? 65.921  -11.323 138.738 1.00   31.26 ? 53   GLU A OE2 1 
ATOM   407   N  N   . ARG A 1 54  ? 71.014  -12.247 135.317 1.00   30.07 ? 54   ARG A N   1 
ATOM   408   C  CA  . ARG A 1 54  ? 71.451  -12.652 133.982 1.00   29.89 ? 54   ARG A CA  1 
ATOM   409   C  C   . ARG A 1 54  ? 72.977  -12.675 133.882 1.00   29.55 ? 54   ARG A C   1 
ATOM   410   O  O   . ARG A 1 54  ? 73.587  -13.743 133.803 1.00   29.65 ? 54   ARG A O   1 
ATOM   411   C  CB  . ARG A 1 54  ? 70.863  -11.668 132.975 1.00   30.29 ? 54   ARG A CB  1 
ATOM   412   C  CG  . ARG A 1 54  ? 71.021  -12.016 131.533 1.00   30.82 ? 54   ARG A CG  1 
ATOM   413   C  CD  . ARG A 1 54  ? 71.199  -10.748 130.716 1.00   31.26 ? 54   ARG A CD  1 
ATOM   414   N  NE  . ARG A 1 54  ? 69.958  -9.997  130.493 1.00   31.64 ? 54   ARG A NE  1 
ATOM   415   C  CZ  . ARG A 1 54  ? 69.320  -9.968  129.329 1.00   31.83 ? 54   ARG A CZ  1 
ATOM   416   N  NH1 . ARG A 1 54  ? 70.052  -9.883  128.233 1.00   31.81 ? 54   ARG A NH1 1 
ATOM   417   N  NH2 . ARG A 1 54  ? 68.089  -9.478  129.264 1.00   32.07 ? 54   ARG A NH2 1 
ATOM   418   N  N   . GLY A 1 55  ? 73.577  -11.489 133.877 1.00   29.03 ? 55   GLY A N   1 
ATOM   419   C  CA  . GLY A 1 55  ? 75.021  -11.378 133.807 1.00   28.40 ? 55   GLY A CA  1 
ATOM   420   C  C   . GLY A 1 55  ? 75.470  -10.688 132.530 1.00   27.94 ? 55   GLY A C   1 
ATOM   421   O  O   . GLY A 1 55  ? 76.665  -10.590 132.251 1.00   27.85 ? 55   GLY A O   1 
ATOM   422   N  N   . VAL A 1 56  ? 74.513  -10.221 131.740 1.00   27.62 ? 56   VAL A N   1 
ATOM   423   C  CA  . VAL A 1 56  ? 74.837  -9.490  130.522 1.00   27.18 ? 56   VAL A CA  1 
ATOM   424   C  C   . VAL A 1 56  ? 74.136  -8.132  130.591 1.00   26.90 ? 56   VAL A C   1 
ATOM   425   O  O   . VAL A 1 56  ? 72.951  -8.068  130.886 1.00   26.83 ? 56   VAL A O   1 
ATOM   426   C  CB  . VAL A 1 56  ? 74.348  -10.271 129.268 1.00   27.08 ? 56   VAL A CB  1 
ATOM   427   C  CG1 . VAL A 1 56  ? 74.718  -9.531  128.002 1.00   26.98 ? 56   VAL A CG1 1 
ATOM   428   C  CG2 . VAL A 1 56  ? 74.930  -11.664 129.255 1.00   27.01 ? 56   VAL A CG2 1 
ATOM   429   N  N   . PRO A 1 57  ? 74.880  -7.032  130.406 1.00   26.64 ? 57   PRO A N   1 
ATOM   430   C  CA  . PRO A 1 57  ? 74.190  -5.728  130.562 1.00   26.49 ? 57   PRO A CA  1 
ATOM   431   C  C   . PRO A 1 57  ? 73.013  -5.536  129.607 1.00   26.23 ? 57   PRO A C   1 
ATOM   432   O  O   . PRO A 1 57  ? 72.961  -6.140  128.534 1.00   26.24 ? 57   PRO A O   1 
ATOM   433   C  CB  . PRO A 1 57  ? 75.284  -4.700  130.317 1.00   26.40 ? 57   PRO A CB  1 
ATOM   434   C  CG  . PRO A 1 57  ? 76.420  -5.480  129.621 1.00   26.51 ? 57   PRO A CG  1 
ATOM   435   C  CD  . PRO A 1 57  ? 76.248  -6.927  129.894 1.00   26.55 ? 57   PRO A CD  1 
ATOM   436   N  N   . HIS A 1 58  ? 72.020  -4.777  130.062 1.00   25.82 ? 58   HIS A N   1 
ATOM   437   C  CA  . HIS A 1 58  ? 70.772  -4.584  129.329 1.00   25.33 ? 58   HIS A CA  1 
ATOM   438   C  C   . HIS A 1 58  ? 70.581  -3.077  129.215 1.00   24.95 ? 58   HIS A C   1 
ATOM   439   O  O   . HIS A 1 58  ? 71.559  -2.328  129.089 1.00   25.01 ? 58   HIS A O   1 
ATOM   440   C  CB  . HIS A 1 58  ? 69.595  -5.232  130.102 1.00   25.37 ? 58   HIS A CB  1 
ATOM   441   C  CG  . HIS A 1 58  ? 68.308  -5.306  129.329 1.00   25.38 ? 58   HIS A CG  1 
ATOM   442   N  ND1 . HIS A 1 58  ? 67.703  -4.206  128.764 1.00   25.41 ? 58   HIS A ND1 1 
ATOM   443   C  CD2 . HIS A 1 58  ? 67.465  -6.348  129.093 1.00   25.38 ? 58   HIS A CD2 1 
ATOM   444   C  CE1 . HIS A 1 58  ? 66.562  -4.550  128.220 1.00   25.54 ? 58   HIS A CE1 1 
ATOM   445   N  NE2 . HIS A 1 58  ? 66.384  -5.851  128.399 1.00   25.56 ? 58   HIS A NE2 1 
ATOM   446   N  N   . TYR A 1 59  ? 69.365  -2.637  129.493 1.00   24.62 ? 59   TYR A N   1 
ATOM   447   C  CA  . TYR A 1 59  ? 68.972  -1.258  129.321 1.00   24.25 ? 59   TYR A CA  1 
ATOM   448   C  C   . TYR A 1 59  ? 69.809  -0.355  130.231 1.00   24.15 ? 59   TYR A C   1 
ATOM   449   O  O   . TYR A 1 59  ? 70.096  -0.701  131.380 1.00   23.90 ? 59   TYR A O   1 
ATOM   450   C  CB  . TYR A 1 59  ? 67.475  -1.125  129.620 1.00   24.02 ? 59   TYR A CB  1 
ATOM   451   C  CG  . TYR A 1 59  ? 66.959  0.285   129.617 1.00   23.76 ? 59   TYR A CG  1 
ATOM   452   C  CD1 . TYR A 1 59  ? 66.671  0.928   130.816 1.00   23.67 ? 59   TYR A CD1 1 
ATOM   453   C  CD2 . TYR A 1 59  ? 66.665  0.945   128.421 1.00   23.66 ? 59   TYR A CD2 1 
ATOM   454   C  CE1 . TYR A 1 59  ? 66.093  2.177   130.833 1.00   23.56 ? 59   TYR A CE1 1 
ATOM   455   C  CE2 . TYR A 1 59  ? 66.080  2.197   128.429 1.00   23.58 ? 59   TYR A CE2 1 
ATOM   456   C  CZ  . TYR A 1 59  ? 65.800  2.805   129.637 1.00   23.52 ? 59   TYR A CZ  1 
ATOM   457   O  OH  . TYR A 1 59  ? 65.289  4.074   129.645 1.00   23.21 ? 59   TYR A OH  1 
ATOM   458   N  N   . ASN A 1 60  ? 70.281  0.755   129.680 1.00   24.16 ? 60   ASN A N   1 
ATOM   459   C  CA  . ASN A 1 60  ? 71.178  1.624   130.423 1.00   24.36 ? 60   ASN A CA  1 
ATOM   460   C  C   . ASN A 1 60  ? 71.037  3.053   129.935 1.00   24.58 ? 60   ASN A C   1 
ATOM   461   O  O   . ASN A 1 60  ? 71.557  3.412   128.884 1.00   24.81 ? 60   ASN A O   1 
ATOM   462   C  CB  . ASN A 1 60  ? 72.626  1.151   130.261 1.00   24.18 ? 60   ASN A CB  1 
ATOM   463   C  CG  . ASN A 1 60  ? 73.613  1.986   131.069 1.00   24.23 ? 60   ASN A CG  1 
ATOM   464   O  OD1 . ASN A 1 60  ? 73.241  2.951   131.745 1.00   24.07 ? 60   ASN A OD1 1 
ATOM   465   N  ND2 . ASN A 1 60  ? 74.886  1.619   130.989 1.00   24.17 ? 60   ASN A ND2 1 
ATOM   466   N  N   . PRO A 1 61  ? 70.316  3.888   130.698 1.00   24.72 ? 61   PRO A N   1 
ATOM   467   C  CA  . PRO A 1 61  ? 70.167  5.327   130.466 1.00   24.82 ? 61   PRO A CA  1 
ATOM   468   C  C   . PRO A 1 61  ? 71.457  6.044   130.058 1.00   24.89 ? 61   PRO A C   1 
ATOM   469   O  O   . PRO A 1 61  ? 71.457  6.822   129.103 1.00   24.93 ? 61   PRO A O   1 
ATOM   470   C  CB  . PRO A 1 61  ? 69.629  5.829   131.797 1.00   24.93 ? 61   PRO A CB  1 
ATOM   471   C  CG  . PRO A 1 61  ? 68.789  4.688   132.263 1.00   24.91 ? 61   PRO A CG  1 
ATOM   472   C  CD  . PRO A 1 61  ? 69.530  3.447   131.865 1.00   24.77 ? 61   PRO A CD  1 
ATOM   473   N  N   . ASP A 1 62  ? 72.566  5.706   130.713 1.00   25.05 ? 62   ASP A N   1 
ATOM   474   C  CA  . ASP A 1 62  ? 73.813  6.460   130.561 1.00   25.18 ? 62   ASP A CA  1 
ATOM   475   C  C   . ASP A 1 62  ? 74.581  6.172   129.272 1.00   25.04 ? 62   ASP A C   1 
ATOM   476   O  O   . ASP A 1 62  ? 75.706  6.647   129.101 1.00   25.08 ? 62   ASP A O   1 
ATOM   477   C  CB  . ASP A 1 62  ? 74.746  6.211   131.751 1.00   25.55 ? 62   ASP A CB  1 
ATOM   478   C  CG  . ASP A 1 62  ? 74.040  6.322   133.088 1.00   26.01 ? 62   ASP A CG  1 
ATOM   479   O  OD1 . ASP A 1 62  ? 73.394  7.359   133.352 1.00   26.16 ? 62   ASP A OD1 1 
ATOM   480   O  OD2 . ASP A 1 62  ? 74.145  5.366   133.882 1.00   26.36 ? 62   ASP A OD2 1 
ATOM   481   N  N   . ILE A 1 63  ? 74.005  5.358   128.392 1.00   24.83 ? 63   ILE A N   1 
ATOM   482   C  CA  . ILE A 1 63  ? 74.659  5.044   127.128 1.00   24.71 ? 63   ILE A CA  1 
ATOM   483   C  C   . ILE A 1 63  ? 74.213  5.994   126.021 1.00   24.67 ? 63   ILE A C   1 
ATOM   484   O  O   . ILE A 1 63  ? 73.016  6.198   125.794 1.00   24.80 ? 63   ILE A O   1 
ATOM   485   C  CB  . ILE A 1 63  ? 74.409  3.574   126.702 1.00   24.71 ? 63   ILE A CB  1 
ATOM   486   C  CG1 . ILE A 1 63  ? 75.142  2.628   127.658 1.00   24.67 ? 63   ILE A CG1 1 
ATOM   487   C  CG2 . ILE A 1 63  ? 74.894  3.346   125.272 1.00   24.58 ? 63   ILE A CG2 1 
ATOM   488   C  CD1 . ILE A 1 63  ? 75.051  1.174   127.281 1.00   24.71 ? 63   ILE A CD1 1 
ATOM   489   N  N   . GLY A 1 64  ? 75.195  6.582   125.346 1.00   24.60 ? 64   GLY A N   1 
ATOM   490   C  CA  . GLY A 1 64  ? 74.911  7.560   124.316 1.00   24.58 ? 64   GLY A CA  1 
ATOM   491   C  C   . GLY A 1 64  ? 74.188  8.779   124.855 1.00   24.52 ? 64   GLY A C   1 
ATOM   492   O  O   . GLY A 1 64  ? 74.641  9.407   125.813 1.00   24.53 ? 64   GLY A O   1 
ATOM   493   N  N   . VAL A 1 65  ? 72.962  8.962   124.381 1.00   24.58 ? 65   VAL A N   1 
ATOM   494   C  CA  . VAL A 1 65  ? 72.225  10.203  124.575 1.00   24.64 ? 65   VAL A CA  1 
ATOM   495   C  C   . VAL A 1 65  ? 71.452  10.261  125.889 1.00   24.36 ? 65   VAL A C   1 
ATOM   496   O  O   . VAL A 1 65  ? 70.726  9.329   126.244 1.00   24.45 ? 65   VAL A O   1 
ATOM   497   C  CB  . VAL A 1 65  ? 71.278  10.443  123.382 1.00   24.82 ? 65   VAL A CB  1 
ATOM   498   C  CG1 . VAL A 1 65  ? 70.260  11.535  123.687 1.00   24.98 ? 65   VAL A CG1 1 
ATOM   499   C  CG2 . VAL A 1 65  ? 72.104  10.820  122.186 1.00   25.15 ? 65   VAL A CG2 1 
ATOM   500   N  N   . PRO A 1 66  ? 71.586  11.383  126.617 1.00   24.11 ? 66   PRO A N   1 
ATOM   501   C  CA  . PRO A 1 66  ? 70.790  11.647  127.815 1.00   23.87 ? 66   PRO A CA  1 
ATOM   502   C  C   . PRO A 1 66  ? 69.405  12.179  127.460 1.00   23.58 ? 66   PRO A C   1 
ATOM   503   O  O   . PRO A 1 66  ? 69.242  13.357  127.133 1.00   23.63 ? 66   PRO A O   1 
ATOM   504   C  CB  . PRO A 1 66  ? 71.627  12.677  128.569 1.00   23.81 ? 66   PRO A CB  1 
ATOM   505   C  CG  . PRO A 1 66  ? 72.382  13.410  127.497 1.00   23.75 ? 66   PRO A CG  1 
ATOM   506   C  CD  . PRO A 1 66  ? 72.435  12.536  126.265 1.00   24.02 ? 66   PRO A CD  1 
ATOM   507   N  N   . LEU A 1 67  ? 68.422  11.285  127.466 1.00   23.23 ? 67   LEU A N   1 
ATOM   508   C  CA  . LEU A 1 67  ? 67.040  11.659  127.188 1.00   22.83 ? 67   LEU A CA  1 
ATOM   509   C  C   . LEU A 1 67  ? 66.509  12.618  128.249 1.00   22.63 ? 67   LEU A C   1 
ATOM   510   O  O   . LEU A 1 67  ? 66.918  12.561  129.409 1.00   22.53 ? 67   LEU A O   1 
ATOM   511   C  CB  . LEU A 1 67  ? 66.156  10.411  127.129 1.00   22.66 ? 67   LEU A CB  1 
ATOM   512   C  CG  . LEU A 1 67  ? 66.460  9.398   126.022 1.00   22.48 ? 67   LEU A CG  1 
ATOM   513   C  CD1 . LEU A 1 67  ? 65.494  8.232   126.119 1.00   22.55 ? 67   LEU A CD1 1 
ATOM   514   C  CD2 . LEU A 1 67  ? 66.352  10.061  124.659 1.00   22.44 ? 67   LEU A CD2 1 
ATOM   515   N  N   . GLY A 1 68  ? 65.689  13.572  127.817 1.00   22.45 ? 68   GLY A N   1 
ATOM   516   C  CA  . GLY A 1 68  ? 65.050  14.480  128.750 1.00   22.29 ? 68   GLY A CA  1 
ATOM   517   C  C   . GLY A 1 68  ? 65.883  15.686  129.141 1.00   22.17 ? 68   GLY A C   1 
ATOM   518   O  O   . GLY A 1 68  ? 65.948  16.038  130.318 1.00   22.31 ? 68   GLY A O   1 
ATOM   519   N  N   . GLN A 1 69  ? 66.554  16.297  128.168 1.00   21.93 ? 69   GLN A N   1 
ATOM   520   C  CA  . GLN A 1 69  ? 67.121  17.630  128.356 1.00   21.71 ? 69   GLN A CA  1 
ATOM   521   C  C   . GLN A 1 69  ? 66.038  18.668  128.071 1.00   21.60 ? 69   GLN A C   1 
ATOM   522   O  O   . GLN A 1 69  ? 66.145  19.826  128.476 1.00   21.69 ? 69   GLN A O   1 
ATOM   523   C  CB  . GLN A 1 69  ? 68.320  17.847  127.427 1.00   21.76 ? 69   GLN A CB  1 
ATOM   524   C  CG  . GLN A 1 69  ? 69.504  16.921  127.696 1.00   21.56 ? 69   GLN A CG  1 
ATOM   525   C  CD  . GLN A 1 69  ? 69.903  16.876  129.160 1.00   21.54 ? 69   GLN A CD  1 
ATOM   526   O  OE1 . GLN A 1 69  ? 70.243  17.898  129.755 1.00   21.53 ? 69   GLN A OE1 1 
ATOM   527   N  NE2 . GLN A 1 69  ? 69.887  15.681  129.741 1.00   21.54 ? 69   GLN A NE2 1 
ATOM   528   N  N   . ARG A 1 70  ? 65.043  18.258  127.289 1.00   21.37 ? 70   ARG A N   1 
ATOM   529   C  CA  . ARG A 1 70  ? 63.745  18.922  127.259 1.00   21.07 ? 70   ARG A CA  1 
ATOM   530   C  C   . ARG A 1 70  ? 62.793  18.119  128.140 1.00   20.99 ? 70   ARG A C   1 
ATOM   531   O  O   . ARG A 1 70  ? 63.058  16.955  128.448 1.00   20.99 ? 70   ARG A O   1 
ATOM   532   C  CB  . ARG A 1 70  ? 63.196  18.964  125.829 1.00   20.94 ? 70   ARG A CB  1 
ATOM   533   C  CG  . ARG A 1 70  ? 62.910  17.587  125.233 1.00   20.71 ? 70   ARG A CG  1 
ATOM   534   C  CD  . ARG A 1 70  ? 62.177  17.683  123.907 1.00   20.62 ? 70   ARG A CD  1 
ATOM   535   N  NE  . ARG A 1 70  ? 60.769  18.033  124.078 1.00   20.25 ? 70   ARG A NE  1 
ATOM   536   C  CZ  . ARG A 1 70  ? 59.918  18.239  123.077 1.00   20.04 ? 70   ARG A CZ  1 
ATOM   537   N  NH1 . ARG A 1 70  ? 58.656  18.549  123.336 1.00   19.68 ? 70   ARG A NH1 1 
ATOM   538   N  NH2 . ARG A 1 70  ? 60.323  18.143  121.818 1.00   20.01 ? 70   ARG A NH2 1 
ATOM   539   N  N   . LYS A 1 71  ? 61.681  18.733  128.534 1.00   20.90 ? 71   LYS A N   1 
ATOM   540   C  CA  . LYS A 1 71  ? 60.610  17.996  129.193 1.00   20.77 ? 71   LYS A CA  1 
ATOM   541   C  C   . LYS A 1 71  ? 60.073  16.941  128.235 1.00   20.73 ? 71   LYS A C   1 
ATOM   542   O  O   . LYS A 1 71  ? 59.815  17.229  127.066 1.00   20.80 ? 71   LYS A O   1 
ATOM   543   C  CB  . LYS A 1 71  ? 59.479  18.940  129.609 1.00   20.84 ? 71   LYS A CB  1 
ATOM   544   C  CG  . LYS A 1 71  ? 58.165  18.232  129.890 1.00   21.04 ? 71   LYS A CG  1 
ATOM   545   C  CD  . LYS A 1 71  ? 57.157  19.136  130.573 1.00   21.31 ? 71   LYS A CD  1 
ATOM   546   C  CE  . LYS A 1 71  ? 56.013  18.314  131.148 1.00   21.75 ? 71   LYS A CE  1 
ATOM   547   N  NZ  . LYS A 1 71  ? 56.511  17.097  131.858 1.00   22.04 ? 71   LYS A NZ  1 
ATOM   548   N  N   . LEU A 1 72  ? 59.987  15.706  128.715 1.00   20.70 ? 72   LEU A N   1 
ATOM   549   C  CA  . LEU A 1 72  ? 59.441  14.617  127.919 1.00   20.70 ? 72   LEU A CA  1 
ATOM   550   C  C   . LEU A 1 72  ? 57.926  14.594  128.066 1.00   20.83 ? 72   LEU A C   1 
ATOM   551   O  O   . LEU A 1 72  ? 57.400  14.554  129.178 1.00   21.12 ? 72   LEU A O   1 
ATOM   552   C  CB  . LEU A 1 72  ? 60.045  13.283  128.361 1.00   20.58 ? 72   LEU A CB  1 
ATOM   553   C  CG  . LEU A 1 72  ? 61.577  13.204  128.325 1.00   20.55 ? 72   LEU A CG  1 
ATOM   554   C  CD1 . LEU A 1 72  ? 62.025  11.824  128.769 1.00   20.51 ? 72   LEU A CD1 1 
ATOM   555   C  CD2 . LEU A 1 72  ? 62.097  13.513  126.924 1.00   20.37 ? 72   LEU A CD2 1 
ATOM   556   N  N   . MET A 1 73  ? 57.233  14.642  126.934 1.00   20.89 ? 73   MET A N   1 
ATOM   557   C  CA  . MET A 1 73  ? 55.799  14.904  126.910 1.00   21.04 ? 73   MET A CA  1 
ATOM   558   C  C   . MET A 1 73  ? 54.935  13.743  127.391 1.00   21.14 ? 73   MET A C   1 
ATOM   559   O  O   . MET A 1 73  ? 55.329  12.578  127.314 1.00   21.27 ? 73   MET A O   1 
ATOM   560   C  CB  . MET A 1 73  ? 55.362  15.294  125.496 1.00   21.14 ? 73   MET A CB  1 
ATOM   561   C  CG  . MET A 1 73  ? 55.857  16.649  125.037 1.00   21.33 ? 73   MET A CG  1 
ATOM   562   S  SD  . MET A 1 73  ? 55.506  16.919  123.295 1.00   21.32 ? 73   MET A SD  1 
ATOM   563   C  CE  . MET A 1 73  ? 56.821  15.982  122.539 1.00   21.42 ? 73   MET A CE  1 
ATOM   564   N  N   . SER A 1 74  ? 53.776  14.088  127.945 1.00   21.25 ? 74   SER A N   1 
ATOM   565   C  CA  . SER A 1 74  ? 52.650  13.167  128.022 1.00   21.15 ? 74   SER A CA  1 
ATOM   566   C  C   . SER A 1 74  ? 51.771  13.398  126.800 1.00   21.26 ? 74   SER A C   1 
ATOM   567   O  O   . SER A 1 74  ? 51.898  14.418  126.121 1.00   21.30 ? 74   SER A O   1 
ATOM   568   C  CB  . SER A 1 74  ? 51.838  13.414  129.295 1.00   21.06 ? 74   SER A CB  1 
ATOM   569   O  OG  . SER A 1 74  ? 52.220  12.518  130.323 1.00   20.95 ? 74   SER A OG  1 
ATOM   570   N  N   . TYR A 1 75  ? 50.901  12.439  126.503 1.00   21.23 ? 75   TYR A N   1 
ATOM   571   C  CA  . TYR A 1 75  ? 50.010  12.554  125.356 1.00   21.23 ? 75   TYR A CA  1 
ATOM   572   C  C   . TYR A 1 75  ? 48.583  12.177  125.730 1.00   21.42 ? 75   TYR A C   1 
ATOM   573   O  O   . TYR A 1 75  ? 48.333  11.078  126.228 1.00   21.56 ? 75   TYR A O   1 
ATOM   574   C  CB  . TYR A 1 75  ? 50.485  11.652  124.215 1.00   20.88 ? 75   TYR A CB  1 
ATOM   575   C  CG  . TYR A 1 75  ? 51.825  12.028  123.619 1.00   20.76 ? 75   TYR A CG  1 
ATOM   576   C  CD1 . TYR A 1 75  ? 52.985  11.332  123.967 1.00   20.69 ? 75   TYR A CD1 1 
ATOM   577   C  CD2 . TYR A 1 75  ? 51.916  12.993  122.618 1.00   20.63 ? 75   TYR A CD2 1 
ATOM   578   C  CE1 . TYR A 1 75  ? 54.200  11.579  123.322 1.00   20.67 ? 75   TYR A CE1 1 
ATOM   579   C  CE2 . TYR A 1 75  ? 53.123  13.246  121.965 1.00   20.65 ? 75   TYR A CE2 1 
ATOM   580   C  CZ  . TYR A 1 75  ? 54.259  12.533  122.318 1.00   20.69 ? 75   TYR A CZ  1 
ATOM   581   O  OH  . TYR A 1 75  ? 55.437  12.739  121.635 1.00   20.87 ? 75   TYR A OH  1 
ATOM   582   N  N   . GLN A 1 76  ? 47.656  13.107  125.530 1.00   21.57 ? 76   GLN A N   1 
ATOM   583   C  CA  . GLN A 1 76  ? 46.239  12.774  125.560 1.00   21.74 ? 76   GLN A CA  1 
ATOM   584   C  C   . GLN A 1 76  ? 45.894  12.042  124.277 1.00   21.58 ? 76   GLN A C   1 
ATOM   585   O  O   . GLN A 1 76  ? 46.062  12.587  123.189 1.00   21.59 ? 76   GLN A O   1 
ATOM   586   C  CB  . GLN A 1 76  ? 45.385  14.037  125.653 1.00   22.22 ? 76   GLN A CB  1 
ATOM   587   C  CG  . GLN A 1 76  ? 43.886  13.766  125.742 1.00   23.11 ? 76   GLN A CG  1 
ATOM   588   C  CD  . GLN A 1 76  ? 43.051  15.018  125.538 1.00   23.68 ? 76   GLN A CD  1 
ATOM   589   O  OE1 . GLN A 1 76  ? 43.358  16.077  126.083 1.00   24.13 ? 76   GLN A OE1 1 
ATOM   590   N  NE2 . GLN A 1 76  ? 41.991  14.902  124.744 1.00   23.88 ? 76   GLN A NE2 1 
ATOM   591   N  N   . VAL A 1 77  ? 45.505  10.778  124.397 1.00   21.55 ? 77   VAL A N   1 
ATOM   592   C  CA  . VAL A 1 77  ? 44.970  10.037  123.260 1.00   21.57 ? 77   VAL A CA  1 
ATOM   593   C  C   . VAL A 1 77  ? 43.748  10.819  122.776 1.00   21.56 ? 77   VAL A C   1 
ATOM   594   O  O   . VAL A 1 77  ? 42.872  11.138  123.575 1.00   21.65 ? 77   VAL A O   1 
ATOM   595   C  CB  . VAL A 1 77  ? 44.543  8.610   123.687 1.00   21.57 ? 77   VAL A CB  1 
ATOM   596   C  CG1 . VAL A 1 77  ? 44.107  7.808   122.480 1.00   21.60 ? 77   VAL A CG1 1 
ATOM   597   C  CG2 . VAL A 1 77  ? 45.691  7.905   124.407 1.00   21.35 ? 77   VAL A CG2 1 
ATOM   598   N  N   . SER A 1 78  ? 43.763  11.264  121.522 1.00   21.53 ? 78   SER A N   1 
ATOM   599   C  CA  . SER A 1 78  ? 42.704  12.144  121.032 1.00   21.51 ? 78   SER A CA  1 
ATOM   600   C  C   . SER A 1 78  ? 41.334  11.517  121.225 1.00   21.66 ? 78   SER A C   1 
ATOM   601   O  O   . SER A 1 78  ? 41.166  10.302  121.088 1.00   21.59 ? 78   SER A O   1 
ATOM   602   C  CB  . SER A 1 78  ? 42.892  12.467  119.551 1.00   21.43 ? 78   SER A CB  1 
ATOM   603   O  OG  . SER A 1 78  ? 44.049  13.249  119.326 1.00   21.15 ? 78   SER A OG  1 
ATOM   604   N  N   . GLY A 1 79  ? 40.362  12.360  121.553 1.00   21.78 ? 79   GLY A N   1 
ATOM   605   C  CA  . GLY A 1 79  ? 39.008  11.891  121.758 1.00   22.22 ? 79   GLY A CA  1 
ATOM   606   C  C   . GLY A 1 79  ? 38.786  11.366  123.162 1.00   22.49 ? 79   GLY A C   1 
ATOM   607   O  O   . GLY A 1 79  ? 37.660  11.025  123.518 1.00   22.57 ? 79   GLY A O   1 
ATOM   608   N  N   . THR A 1 80  ? 39.852  11.274  123.954 1.00   22.80 ? 80   THR A N   1 
ATOM   609   C  CA  . THR A 1 80  ? 39.736  10.825  125.341 1.00   23.19 ? 80   THR A CA  1 
ATOM   610   C  C   . THR A 1 80  ? 40.274  11.860  126.323 1.00   23.34 ? 80   THR A C   1 
ATOM   611   O  O   . THR A 1 80  ? 40.742  12.926  125.926 1.00   23.43 ? 80   THR A O   1 
ATOM   612   C  CB  . THR A 1 80  ? 40.494  9.498   125.586 1.00   23.30 ? 80   THR A CB  1 
ATOM   613   O  OG1 . THR A 1 80  ? 41.906  9.723   125.496 1.00   23.41 ? 80   THR A OG1 1 
ATOM   614   C  CG2 . THR A 1 80  ? 40.085  8.449   124.568 1.00   23.39 ? 80   THR A CG2 1 
ATOM   615   N  N   . ASP A 1 81  ? 40.216  11.528  127.609 1.00   23.49 ? 81   ASP A N   1 
ATOM   616   C  CA  . ASP A 1 81  ? 40.743  12.399  128.654 1.00   23.62 ? 81   ASP A CA  1 
ATOM   617   C  C   . ASP A 1 81  ? 41.830  11.666  129.435 1.00   23.39 ? 81   ASP A C   1 
ATOM   618   O  O   . ASP A 1 81  ? 42.074  11.948  130.610 1.00   23.44 ? 81   ASP A O   1 
ATOM   619   C  CB  . ASP A 1 81  ? 39.609  12.845  129.584 1.00   24.07 ? 81   ASP A CB  1 
ATOM   620   C  CG  . ASP A 1 81  ? 38.479  13.533  128.834 1.00   24.60 ? 81   ASP A CG  1 
ATOM   621   O  OD1 . ASP A 1 81  ? 38.665  14.700  128.432 1.00   24.69 ? 81   ASP A OD1 1 
ATOM   622   O  OD2 . ASP A 1 81  ? 37.435  12.889  128.586 1.00   24.82 ? 81   ASP A OD2 1 
ATOM   623   N  N   . VAL A 1 82  ? 42.496  10.742  128.748 1.00   23.01 ? 82   VAL A N   1 
ATOM   624   C  CA  . VAL A 1 82  ? 43.597  9.974   129.310 1.00   22.65 ? 82   VAL A CA  1 
ATOM   625   C  C   . VAL A 1 82  ? 44.928  10.531  128.813 1.00   22.40 ? 82   VAL A C   1 
ATOM   626   O  O   . VAL A 1 82  ? 45.162  10.631  127.607 1.00   22.31 ? 82   VAL A O   1 
ATOM   627   C  CB  . VAL A 1 82  ? 43.491  8.483   128.911 1.00   22.72 ? 82   VAL A CB  1 
ATOM   628   C  CG1 . VAL A 1 82  ? 44.707  7.719   129.401 1.00   22.67 ? 82   VAL A CG1 1 
ATOM   629   C  CG2 . VAL A 1 82  ? 42.215  7.877   129.486 1.00   22.71 ? 82   VAL A CG2 1 
ATOM   630   N  N   . PHE A 1 83  ? 45.779  10.917  129.758 1.00   22.20 ? 83   PHE A N   1 
ATOM   631   C  CA  . PHE A 1 83  ? 47.122  11.397  129.455 1.00   21.98 ? 83   PHE A CA  1 
ATOM   632   C  C   . PHE A 1 83  ? 48.157  10.377  129.915 1.00   21.73 ? 83   PHE A C   1 
ATOM   633   O  O   . PHE A 1 83  ? 48.134  9.931   131.063 1.00   21.74 ? 83   PHE A O   1 
ATOM   634   C  CB  . PHE A 1 83  ? 47.374  12.735  130.152 1.00   22.19 ? 83   PHE A CB  1 
ATOM   635   C  CG  . PHE A 1 83  ? 46.953  13.930  129.346 1.00   22.40 ? 83   PHE A CG  1 
ATOM   636   C  CD1 . PHE A 1 83  ? 45.675  14.470  129.490 1.00   22.59 ? 83   PHE A CD1 1 
ATOM   637   C  CD2 . PHE A 1 83  ? 47.857  14.563  128.501 1.00   22.49 ? 83   PHE A CD2 1 
ATOM   638   C  CE1 . PHE A 1 83  ? 45.307  15.632  128.811 1.00   22.60 ? 83   PHE A CE1 1 
ATOM   639   C  CE2 . PHE A 1 83  ? 47.501  15.724  127.816 1.00   22.72 ? 83   PHE A CE2 1 
ATOM   640   C  CZ  . PHE A 1 83  ? 46.223  16.262  127.974 1.00   22.67 ? 83   PHE A CZ  1 
ATOM   641   N  N   . VAL A 1 84  ? 49.029  9.971   128.996 1.00   21.35 ? 84   VAL A N   1 
ATOM   642   C  CA  . VAL A 1 84  ? 50.032  8.947   129.282 1.00   20.97 ? 84   VAL A CA  1 
ATOM   643   C  C   . VAL A 1 84  ? 51.378  9.295   128.658 1.00   20.70 ? 84   VAL A C   1 
ATOM   644   O  O   . VAL A 1 84  ? 51.446  10.054  127.692 1.00   20.58 ? 84   VAL A O   1 
ATOM   645   C  CB  . VAL A 1 84  ? 49.595  7.556   128.751 1.00   20.99 ? 84   VAL A CB  1 
ATOM   646   C  CG1 . VAL A 1 84  ? 48.306  7.115   129.415 1.00   20.91 ? 84   VAL A CG1 1 
ATOM   647   C  CG2 . VAL A 1 84  ? 49.427  7.595   127.240 1.00   21.04 ? 84   VAL A CG2 1 
ATOM   648   N  N   . GLU A 1 85  ? 52.443  8.705   129.192 1.00   20.61 ? 85   GLU A N   1 
ATOM   649   C  CA  . GLU A 1 85  ? 53.777  8.862   128.625 1.00   20.52 ? 85   GLU A CA  1 
ATOM   650   C  C   . GLU A 1 85  ? 53.848  8.208   127.250 1.00   20.35 ? 85   GLU A C   1 
ATOM   651   O  O   . GLU A 1 85  ? 53.080  7.291   126.951 1.00   20.55 ? 85   GLU A O   1 
ATOM   652   C  CB  . GLU A 1 85  ? 54.821  8.233   129.548 1.00   20.67 ? 85   GLU A CB  1 
ATOM   653   C  CG  . GLU A 1 85  ? 54.987  8.950   130.873 1.00   21.04 ? 85   GLU A CG  1 
ATOM   654   C  CD  . GLU A 1 85  ? 56.438  9.231   131.196 1.00   21.30 ? 85   GLU A CD  1 
ATOM   655   O  OE1 . GLU A 1 85  ? 57.021  8.476   132.001 1.00   21.21 ? 85   GLU A OE1 1 
ATOM   656   O  OE2 . GLU A 1 85  ? 56.998  10.197  130.633 1.00   21.42 ? 85   GLU A OE2 1 
ATOM   657   N  N   . GLY A 1 86  ? 54.754  8.696   126.407 1.00   20.15 ? 86   GLY A N   1 
ATOM   658   C  CA  . GLY A 1 86  ? 54.905  8.135   125.076 1.00   19.87 ? 86   GLY A CA  1 
ATOM   659   C  C   . GLY A 1 86  ? 55.239  6.655   125.097 1.00   19.61 ? 86   GLY A C   1 
ATOM   660   O  O   . GLY A 1 86  ? 54.776  5.896   124.246 1.00   19.55 ? 86   GLY A O   1 
ATOM   661   N  N   . ASP A 1 87  ? 55.919  6.232   126.159 1.00   19.38 ? 87   ASP A N   1 
ATOM   662   C  CA  . ASP A 1 87  ? 56.413  4.865   126.294 1.00   19.32 ? 87   ASP A CA  1 
ATOM   663   C  C   . ASP A 1 87  ? 55.291  3.834   126.441 1.00   19.26 ? 87   ASP A C   1 
ATOM   664   O  O   . ASP A 1 87  ? 55.510  2.640   126.236 1.00   19.23 ? 87   ASP A O   1 
ATOM   665   C  CB  . ASP A 1 87  ? 57.361  4.775   127.494 1.00   19.25 ? 87   ASP A CB  1 
ATOM   666   C  CG  . ASP A 1 87  ? 58.478  5.808   127.438 1.00   19.19 ? 87   ASP A CG  1 
ATOM   667   O  OD1 . ASP A 1 87  ? 58.198  7.012   127.623 1.00   19.02 ? 87   ASP A OD1 1 
ATOM   668   O  OD2 . ASP A 1 87  ? 59.643  5.416   127.218 1.00   19.46 ? 87   ASP A OD2 1 
ATOM   669   N  N   . ASP A 1 88  ? 54.086  4.308   126.747 1.00   19.29 ? 88   ASP A N   1 
ATOM   670   C  CA  . ASP A 1 88  ? 52.926  3.436   126.922 1.00   19.25 ? 88   ASP A CA  1 
ATOM   671   C  C   . ASP A 1 88  ? 52.109  3.278   125.640 1.00   19.14 ? 88   ASP A C   1 
ATOM   672   O  O   . ASP A 1 88  ? 51.002  2.739   125.663 1.00   19.24 ? 88   ASP A O   1 
ATOM   673   C  CB  . ASP A 1 88  ? 52.022  3.976   128.039 1.00   19.36 ? 88   ASP A CB  1 
ATOM   674   C  CG  . ASP A 1 88  ? 52.625  3.797   129.420 1.00   19.29 ? 88   ASP A CG  1 
ATOM   675   O  OD1 . ASP A 1 88  ? 53.130  2.692   129.716 1.00   19.43 ? 88   ASP A OD1 1 
ATOM   676   O  OD2 . ASP A 1 88  ? 52.575  4.758   130.215 1.00   19.33 ? 88   ASP A OD2 1 
ATOM   677   N  N   . LEU A 1 89  ? 52.660  3.742   124.522 1.00   19.01 ? 89   LEU A N   1 
ATOM   678   C  CA  . LEU A 1 89  ? 51.964  3.665   123.243 1.00   18.83 ? 89   LEU A CA  1 
ATOM   679   C  C   . LEU A 1 89  ? 52.810  2.975   122.176 1.00   18.71 ? 89   LEU A C   1 
ATOM   680   O  O   . LEU A 1 89  ? 52.404  2.877   121.017 1.00   18.67 ? 89   LEU A O   1 
ATOM   681   C  CB  . LEU A 1 89  ? 51.551  5.066   122.780 1.00   18.91 ? 89   LEU A CB  1 
ATOM   682   C  CG  . LEU A 1 89  ? 50.498  5.766   123.650 1.00   18.72 ? 89   LEU A CG  1 
ATOM   683   C  CD1 . LEU A 1 89  ? 50.513  7.264   123.378 1.00   18.60 ? 89   LEU A CD1 1 
ATOM   684   C  CD2 . LEU A 1 89  ? 49.117  5.177   123.381 1.00   18.52 ? 89   LEU A CD2 1 
ATOM   685   N  N   . THR A 1 90  ? 53.985  2.495   122.578 1.00   18.64 ? 90   THR A N   1 
ATOM   686   C  CA  . THR A 1 90  ? 54.733  1.524   121.780 1.00   18.60 ? 90   THR A CA  1 
ATOM   687   C  C   . THR A 1 90  ? 53.911  0.244   121.749 1.00   18.28 ? 90   THR A C   1 
ATOM   688   O  O   . THR A 1 90  ? 53.394  -0.183  122.782 1.00   18.19 ? 90   THR A O   1 
ATOM   689   C  CB  . THR A 1 90  ? 56.106  1.193   122.410 1.00   18.84 ? 90   THR A CB  1 
ATOM   690   O  OG1 . THR A 1 90  ? 56.663  2.376   122.994 1.00   19.31 ? 90   THR A OG1 1 
ATOM   691   C  CG2 . THR A 1 90  ? 57.071  0.650   121.351 1.00   18.77 ? 90   THR A CG2 1 
ATOM   692   N  N   . PHE A 1 91  ? 53.781  -0.363  120.573 1.00   18.05 ? 91   PHE A N   1 
ATOM   693   C  CA  . PHE A 1 91  ? 52.948  -1.553  120.439 1.00   17.84 ? 91   PHE A CA  1 
ATOM   694   C  C   . PHE A 1 91  ? 53.420  -2.708  121.323 1.00   17.78 ? 91   PHE A C   1 
ATOM   695   O  O   . PHE A 1 91  ? 52.599  -3.394  121.928 1.00   17.92 ? 91   PHE A O   1 
ATOM   696   C  CB  . PHE A 1 91  ? 52.851  -1.994  118.970 1.00   17.62 ? 91   PHE A CB  1 
ATOM   697   C  CG  . PHE A 1 91  ? 54.084  -2.676  118.445 1.00   17.42 ? 91   PHE A CG  1 
ATOM   698   C  CD1 . PHE A 1 91  ? 54.162  -4.065  118.409 1.00   17.33 ? 91   PHE A CD1 1 
ATOM   699   C  CD2 . PHE A 1 91  ? 55.153  -1.935  117.954 1.00   17.37 ? 91   PHE A CD2 1 
ATOM   700   C  CE1 . PHE A 1 91  ? 55.285  -4.705  117.894 1.00   17.18 ? 91   PHE A CE1 1 
ATOM   701   C  CE2 . PHE A 1 91  ? 56.283  -2.568  117.435 1.00   17.38 ? 91   PHE A CE2 1 
ATOM   702   C  CZ  . PHE A 1 91  ? 56.347  -3.954  117.407 1.00   17.25 ? 91   PHE A CZ  1 
ATOM   703   N  N   . VAL A 1 92  ? 54.736  -2.812  121.514 1.00   17.73 ? 92   VAL A N   1 
ATOM   704   C  CA  . VAL A 1 92  ? 55.322  -3.847  122.367 1.00   17.47 ? 92   VAL A CA  1 
ATOM   705   C  C   . VAL A 1 92  ? 54.978  -3.636  123.846 1.00   17.38 ? 92   VAL A C   1 
ATOM   706   O  O   . VAL A 1 92  ? 54.866  -4.599  124.603 1.00   17.32 ? 92   VAL A O   1 
ATOM   707   C  CB  . VAL A 1 92  ? 56.870  -3.910  122.207 1.00   17.60 ? 92   VAL A CB  1 
ATOM   708   C  CG1 . VAL A 1 92  ? 57.448  -5.019  123.078 1.00   17.51 ? 92   VAL A CG1 1 
ATOM   709   C  CG2 . VAL A 1 92  ? 57.244  -4.156  120.753 1.00   17.47 ? 92   VAL A CG2 1 
ATOM   710   N  N   . ASN A 1 93  ? 54.755  -2.382  124.234 1.00   17.25 ? 93   ASN A N   1 
ATOM   711   C  CA  . ASN A 1 93  ? 54.408  -2.041  125.614 1.00   17.14 ? 93   ASN A CA  1 
ATOM   712   C  C   . ASN A 1 93  ? 52.899  -2.007  125.843 1.00   17.29 ? 93   ASN A C   1 
ATOM   713   O  O   . ASN A 1 93  ? 52.441  -1.875  126.977 1.00   17.52 ? 93   ASN A O   1 
ATOM   714   C  CB  . ASN A 1 93  ? 54.997  -0.678  125.986 1.00   16.89 ? 93   ASN A CB  1 
ATOM   715   C  CG  . ASN A 1 93  ? 56.493  -0.728  126.210 1.00   16.82 ? 93   ASN A CG  1 
ATOM   716   O  OD1 . ASN A 1 93  ? 57.043  -1.764  126.581 1.00   16.66 ? 93   ASN A OD1 1 
ATOM   717   N  ND2 . ASN A 1 93  ? 57.158  0.400   126.001 1.00   16.46 ? 93   ASN A ND2 1 
ATOM   718   N  N   . ASN A 1 94  ? 52.134  -2.155  124.765 1.00   17.36 ? 94   ASN A N   1 
ATOM   719   C  CA  . ASN A 1 94  ? 50.693  -1.934  124.789 1.00   17.28 ? 94   ASN A CA  1 
ATOM   720   C  C   . ASN A 1 94  ? 49.977  -3.186  124.290 1.00   17.46 ? 94   ASN A C   1 
ATOM   721   O  O   . ASN A 1 94  ? 50.187  -3.616  123.156 1.00   17.65 ? 94   ASN A O   1 
ATOM   722   C  CB  . ASN A 1 94  ? 50.351  -0.738  123.896 1.00   17.10 ? 94   ASN A CB  1 
ATOM   723   C  CG  . ASN A 1 94  ? 48.976  -0.170  124.172 1.00   17.06 ? 94   ASN A CG  1 
ATOM   724   O  OD1 . ASN A 1 94  ? 47.967  -0.866  124.051 1.00   17.02 ? 94   ASN A OD1 1 
ATOM   725   N  ND2 . ASN A 1 94  ? 48.924  1.117   124.491 1.00   16.86 ? 94   ASN A ND2 1 
ATOM   726   N  N   . ALA A 1 95  ? 49.138  -3.769  125.143 1.00   17.70 ? 95   ALA A N   1 
ATOM   727   C  CA  . ALA A 1 95  ? 48.497  -5.048  124.844 1.00   17.80 ? 95   ALA A CA  1 
ATOM   728   C  C   . ALA A 1 95  ? 47.341  -4.904  123.856 1.00   17.86 ? 95   ALA A C   1 
ATOM   729   O  O   . ALA A 1 95  ? 47.091  -5.801  123.049 1.00   17.88 ? 95   ALA A O   1 
ATOM   730   C  CB  . ALA A 1 95  ? 48.009  -5.700  126.134 1.00   17.92 ? 95   ALA A CB  1 
ATOM   731   N  N   . ALA A 1 96  ? 46.625  -3.785  123.942 1.00   17.83 ? 96   ALA A N   1 
ATOM   732   C  CA  . ALA A 1 96  ? 45.505  -3.500  123.046 1.00   17.89 ? 96   ALA A CA  1 
ATOM   733   C  C   . ALA A 1 96  ? 45.974  -3.384  121.605 1.00   17.82 ? 96   ALA A C   1 
ATOM   734   O  O   . ALA A 1 96  ? 45.315  -3.869  120.683 1.00   17.91 ? 96   ALA A O   1 
ATOM   735   C  CB  . ALA A 1 96  ? 44.814  -2.214  123.470 1.00   17.88 ? 96   ALA A CB  1 
ATOM   736   N  N   . MET A 1 97  ? 47.111  -2.722  121.423 1.00   17.78 ? 97   MET A N   1 
ATOM   737   C  CA  . MET A 1 97  ? 47.715  -2.558  120.109 1.00   17.71 ? 97   MET A CA  1 
ATOM   738   C  C   . MET A 1 97  ? 48.106  -3.899  119.505 1.00   17.66 ? 97   MET A C   1 
ATOM   739   O  O   . MET A 1 97  ? 47.884  -4.140  118.320 1.00   17.82 ? 97   MET A O   1 
ATOM   740   C  CB  . MET A 1 97  ? 48.941  -1.656  120.210 1.00   17.79 ? 97   MET A CB  1 
ATOM   741   C  CG  . MET A 1 97  ? 48.613  -0.232  120.593 1.00   17.66 ? 97   MET A CG  1 
ATOM   742   S  SD  . MET A 1 97  ? 50.065  0.817   120.633 1.00   17.95 ? 97   MET A SD  1 
ATOM   743   C  CE  . MET A 1 97  ? 49.289  2.409   120.741 1.00   17.78 ? 97   MET A CE  1 
ATOM   744   N  N   . GLN A 1 98  ? 48.652  -4.781  120.335 1.00   17.53 ? 98   GLN A N   1 
ATOM   745   C  CA  . GLN A 1 98  ? 48.990  -6.131  119.906 1.00   17.55 ? 98   GLN A CA  1 
ATOM   746   C  C   . GLN A 1 98  ? 47.735  -6.944  119.606 1.00   17.59 ? 98   GLN A C   1 
ATOM   747   O  O   . GLN A 1 98  ? 47.669  -7.642  118.594 1.00   17.58 ? 98   GLN A O   1 
ATOM   748   C  CB  . GLN A 1 98  ? 49.827  -6.825  120.979 1.00   17.48 ? 98   GLN A CB  1 
ATOM   749   C  CG  . GLN A 1 98  ? 51.226  -6.254  121.115 1.00   17.89 ? 98   GLN A CG  1 
ATOM   750   C  CD  . GLN A 1 98  ? 51.967  -6.776  122.331 1.00   18.07 ? 98   GLN A CD  1 
ATOM   751   O  OE1 . GLN A 1 98  ? 51.882  -7.957  122.667 1.00   18.34 ? 98   GLN A OE1 1 
ATOM   752   N  NE2 . GLN A 1 98  ? 52.723  -5.901  122.981 1.00   18.11 ? 98   GLN A NE2 1 
ATOM   753   N  N   . GLN A 1 99  ? 46.696  -6.744  120.410 1.00   17.69 ? 99   GLN A N   1 
ATOM   754   C  CA  . GLN A 1 99  ? 45.455  -7.488  120.238 1.00   17.67 ? 99   GLN A CA  1 
ATOM   755   C  C   . GLN A 1 99  ? 44.635  -7.043  119.030 1.00   17.63 ? 99   GLN A C   1 
ATOM   756   O  O   . GLN A 1 99  ? 43.866  -7.834  118.482 1.00   17.86 ? 99   GLN A O   1 
ATOM   757   C  CB  . GLN A 1 99  ? 44.596  -7.411  121.501 1.00   17.73 ? 99   GLN A CB  1 
ATOM   758   C  CG  . GLN A 1 99  ? 43.578  -8.543  121.613 1.00   17.94 ? 99   GLN A CG  1 
ATOM   759   C  CD  . GLN A 1 99  ? 44.209  -9.915  121.448 1.00   18.20 ? 99   GLN A CD  1 
ATOM   760   O  OE1 . GLN A 1 99  ? 45.247  -10.207 122.041 1.00   18.56 ? 99   GLN A OE1 1 
ATOM   761   N  NE2 . GLN A 1 99  ? 43.596  -10.757 120.622 1.00   18.29 ? 99   GLN A NE2 1 
ATOM   762   N  N   . MET A 1 100 ? 44.794  -5.788  118.611 1.00   17.33 ? 100  MET A N   1 
ATOM   763   C  CA  . MET A 1 100 ? 44.121  -5.321  117.404 1.00   16.99 ? 100  MET A CA  1 
ATOM   764   C  C   . MET A 1 100 ? 44.669  -6.070  116.198 1.00   16.73 ? 100  MET A C   1 
ATOM   765   O  O   . MET A 1 100 ? 43.910  -6.661  115.430 1.00   16.81 ? 100  MET A O   1 
ATOM   766   C  CB  . MET A 1 100 ? 44.310  -3.814  117.203 1.00   17.08 ? 100  MET A CB  1 
ATOM   767   C  CG  . MET A 1 100 ? 43.312  -3.221  116.215 1.00   17.02 ? 100  MET A CG  1 
ATOM   768   S  SD  . MET A 1 100 ? 43.820  -1.657  115.498 1.00   17.29 ? 100  MET A SD  1 
ATOM   769   C  CE  . MET A 1 100 ? 44.856  -2.242  114.166 1.00   17.03 ? 100  MET A CE  1 
ATOM   770   N  N   . TRP A 1 101 ? 45.994  -6.105  116.084 1.00   16.44 ? 101  TRP A N   1 
ATOM   771   C  CA  . TRP A 1 101 ? 46.643  -6.849  115.015 1.00   16.15 ? 101  TRP A CA  1 
ATOM   772   C  C   . TRP A 1 101 ? 46.291  -8.329  115.094 1.00   16.10 ? 101  TRP A C   1 
ATOM   773   O  O   . TRP A 1 101 ? 45.981  -8.953  114.079 1.00   16.17 ? 101  TRP A O   1 
ATOM   774   C  CB  . TRP A 1 101 ? 48.166  -6.675  115.072 1.00   15.99 ? 101  TRP A CB  1 
ATOM   775   C  CG  . TRP A 1 101 ? 48.885  -7.510  114.052 1.00   15.80 ? 101  TRP A CG  1 
ATOM   776   C  CD1 . TRP A 1 101 ? 49.921  -8.368  114.283 1.00   15.71 ? 101  TRP A CD1 1 
ATOM   777   C  CD2 . TRP A 1 101 ? 48.503  -7.706  112.682 1.00   15.75 ? 101  TRP A CD2 1 
ATOM   778   N  NE1 . TRP A 1 101 ? 50.187  -9.106  113.154 1.00   15.71 ? 101  TRP A NE1 1 
ATOM   779   C  CE2 . TRP A 1 101 ? 49.332  -8.719  112.158 1.00   15.65 ? 101  TRP A CE2 1 
ATOM   780   C  CE3 . TRP A 1 101 ? 47.523  -7.135  111.855 1.00   15.72 ? 101  TRP A CE3 1 
ATOM   781   C  CZ2 . TRP A 1 101 ? 49.213  -9.177  110.843 1.00   15.56 ? 101  TRP A CZ2 1 
ATOM   782   C  CZ3 . TRP A 1 101 ? 47.405  -7.591  110.548 1.00   15.61 ? 101  TRP A CZ3 1 
ATOM   783   C  CH2 . TRP A 1 101 ? 48.246  -8.603  110.056 1.00   15.53 ? 101  TRP A CH2 1 
ATOM   784   N  N   . ASP A 1 102 ? 46.283  -8.868  116.309 1.00   15.94 ? 102  ASP A N   1 
ATOM   785   C  CA  . ASP A 1 102 ? 45.993  -10.281 116.518 1.00   15.70 ? 102  ASP A CA  1 
ATOM   786   C  C   . ASP A 1 102 ? 44.631  -10.669 115.966 1.00   15.51 ? 102  ASP A C   1 
ATOM   787   O  O   . ASP A 1 102 ? 44.531  -11.608 115.181 1.00   15.57 ? 102  ASP A O   1 
ATOM   788   C  CB  . ASP A 1 102 ? 46.074  -10.632 118.006 1.00   15.67 ? 102  ASP A CB  1 
ATOM   789   C  CG  . ASP A 1 102 ? 47.469  -11.051 118.430 1.00   15.64 ? 102  ASP A CG  1 
ATOM   790   O  OD1 . ASP A 1 102 ? 48.104  -11.839 117.696 1.00   15.61 ? 102  ASP A OD1 1 
ATOM   791   O  OD2 . ASP A 1 102 ? 47.915  -10.622 119.515 1.00   15.48 ? 102  ASP A OD2 1 
ATOM   792   N  N   . ASP A 1 103 ? 43.620  -9.856  116.262 1.00   15.36 ? 103  ASP A N   1 
ATOM   793   C  CA  . ASP A 1 103 ? 42.253  -10.120 115.821 1.00   15.18 ? 103  ASP A CA  1 
ATOM   794   C  C   . ASP A 1 103 ? 42.093  -10.072 114.302 1.00   14.90 ? 103  ASP A C   1 
ATOM   795   O  O   . ASP A 1 103 ? 41.268  -10.790 113.743 1.00   14.91 ? 103  ASP A O   1 
ATOM   796   C  CB  . ASP A 1 103 ? 41.286  -9.124  116.469 1.00   15.43 ? 103  ASP A CB  1 
ATOM   797   C  CG  . ASP A 1 103 ? 41.022  -9.425  117.939 1.00   15.86 ? 103  ASP A CG  1 
ATOM   798   O  OD1 . ASP A 1 103 ? 41.792  -10.189 118.560 1.00   15.79 ? 103  ASP A OD1 1 
ATOM   799   O  OD2 . ASP A 1 103 ? 40.040  -8.876  118.479 1.00   16.26 ? 103  ASP A OD2 1 
ATOM   800   N  N   . ILE A 1 104 ? 42.876  -9.221  113.642 1.00   14.68 ? 104  ILE A N   1 
ATOM   801   C  CA  . ILE A 1 104 ? 42.835  -9.117  112.186 1.00   14.57 ? 104  ILE A CA  1 
ATOM   802   C  C   . ILE A 1 104 ? 43.574  -10.291 111.551 1.00   14.49 ? 104  ILE A C   1 
ATOM   803   O  O   . ILE A 1 104 ? 43.042  -10.955 110.663 1.00   14.42 ? 104  ILE A O   1 
ATOM   804   C  CB  . ILE A 1 104 ? 43.473  -7.796  111.682 1.00   14.54 ? 104  ILE A CB  1 
ATOM   805   C  CG1 . ILE A 1 104 ? 42.740  -6.593  112.280 1.00   14.49 ? 104  ILE A CG1 1 
ATOM   806   C  CG2 . ILE A 1 104 ? 43.417  -7.733  110.158 1.00   14.66 ? 104  ILE A CG2 1 
ATOM   807   C  CD1 . ILE A 1 104 ? 43.267  -5.249  111.806 1.00   14.20 ? 104  ILE A CD1 1 
ATOM   808   N  N   . ARG A 1 105 ? 44.771  -10.581 112.055 1.00   14.42 ? 105  ARG A N   1 
ATOM   809   C  CA  . ARG A 1 105 ? 45.587  -11.665 111.517 1.00   14.35 ? 105  ARG A CA  1 
ATOM   810   C  C   . ARG A 1 105 ? 44.904  -13.030 111.653 1.00   14.45 ? 105  ARG A C   1 
ATOM   811   O  O   . ARG A 1 105 ? 44.991  -13.863 110.756 1.00   14.40 ? 105  ARG A O   1 
ATOM   812   C  CB  . ARG A 1 105 ? 46.960  -11.693 112.201 1.00   14.13 ? 105  ARG A CB  1 
ATOM   813   C  CG  . ARG A 1 105 ? 47.758  -12.963 111.925 1.00   13.96 ? 105  ARG A CG  1 
ATOM   814   C  CD  . ARG A 1 105 ? 49.221  -12.831 112.304 1.00   13.80 ? 105  ARG A CD  1 
ATOM   815   N  NE  . ARG A 1 105 ? 49.409  -12.607 113.734 1.00   13.81 ? 105  ARG A NE  1 
ATOM   816   C  CZ  . ARG A 1 105 ? 50.585  -12.370 114.307 1.00   13.86 ? 105  ARG A CZ  1 
ATOM   817   N  NH1 . ARG A 1 105 ? 50.651  -12.162 115.614 1.00   14.01 ? 105  ARG A NH1 1 
ATOM   818   N  NH2 . ARG A 1 105 ? 51.695  -12.342 113.578 1.00   13.97 ? 105  ARG A NH2 1 
ATOM   819   N  N   . ARG A 1 106 ? 44.199  -13.243 112.760 1.00   14.59 ? 106  ARG A N   1 
ATOM   820   C  CA  . ARG A 1 106 ? 43.580  -14.537 113.030 1.00   14.69 ? 106  ARG A CA  1 
ATOM   821   C  C   . ARG A 1 106 ? 42.182  -14.690 112.424 1.00   15.05 ? 106  ARG A C   1 
ATOM   822   O  O   . ARG A 1 106 ? 41.482  -15.665 112.702 1.00   15.27 ? 106  ARG A O   1 
ATOM   823   C  CB  . ARG A 1 106 ? 43.537  -14.795 114.541 1.00   14.44 ? 106  ARG A CB  1 
ATOM   824   C  CG  . ARG A 1 106 ? 42.557  -13.932 115.321 1.00   13.98 ? 106  ARG A CG  1 
ATOM   825   C  CD  . ARG A 1 106 ? 42.766  -14.115 116.816 1.00   13.76 ? 106  ARG A CD  1 
ATOM   826   N  NE  . ARG A 1 106 ? 41.838  -13.327 117.625 1.00   13.92 ? 106  ARG A NE  1 
ATOM   827   C  CZ  . ARG A 1 106 ? 40.747  -13.812 118.215 1.00   13.73 ? 106  ARG A CZ  1 
ATOM   828   N  NH1 . ARG A 1 106 ? 40.008  -13.030 118.991 1.00   13.50 ? 106  ARG A NH1 1 
ATOM   829   N  NH2 . ARG A 1 106 ? 40.379  -15.069 118.013 1.00   13.41 ? 106  ARG A NH2 1 
ATOM   830   N  N   . THR A 1 107 ? 41.796  -13.747 111.569 1.00   15.29 ? 107  THR A N   1 
ATOM   831   C  CA  . THR A 1 107 ? 40.494  -13.789 110.910 1.00   15.62 ? 107  THR A CA  1 
ATOM   832   C  C   . THR A 1 107 ? 40.585  -14.300 109.474 1.00   15.93 ? 107  THR A C   1 
ATOM   833   O  O   . THR A 1 107 ? 41.275  -13.713 108.639 1.00   16.11 ? 107  THR A O   1 
ATOM   834   C  CB  . THR A 1 107 ? 39.829  -12.397 110.892 1.00   15.65 ? 107  THR A CB  1 
ATOM   835   O  OG1 . THR A 1 107 ? 39.528  -11.994 112.232 1.00   15.76 ? 107  THR A OG1 1 
ATOM   836   C  CG2 . THR A 1 107 ? 38.538  -12.425 110.079 1.00   15.68 ? 107  THR A CG2 1 
ATOM   837   N  N   . VAL A 1 108 ? 39.878  -15.393 109.198 1.00   16.22 ? 108  VAL A N   1 
ATOM   838   C  CA  . VAL A 1 108 ? 39.666  -15.859 107.829 1.00   16.61 ? 108  VAL A CA  1 
ATOM   839   C  C   . VAL A 1 108 ? 38.180  -16.126 107.594 1.00   16.90 ? 108  VAL A C   1 
ATOM   840   O  O   . VAL A 1 108 ? 37.485  -16.635 108.475 1.00   16.87 ? 108  VAL A O   1 
ATOM   841   C  CB  . VAL A 1 108 ? 40.465  -17.155 107.533 1.00   16.58 ? 108  VAL A CB  1 
ATOM   842   C  CG1 . VAL A 1 108 ? 40.366  -17.508 106.057 1.00   16.48 ? 108  VAL A CG1 1 
ATOM   843   C  CG2 . VAL A 1 108 ? 41.918  -16.977 107.926 1.00   16.66 ? 108  VAL A CG2 1 
ATOM   844   N  N   . ILE A 1 109 ? 37.688  -15.706 106.432 1.00   17.20 ? 109  ILE A N   1 
ATOM   845   C  CA  . ILE A 1 109 ? 36.290  -15.901 106.056 1.00   17.68 ? 109  ILE A CA  1 
ATOM   846   C  C   . ILE A 1 109 ? 36.202  -16.811 104.835 1.00   18.05 ? 109  ILE A C   1 
ATOM   847   O  O   . ILE A 1 109 ? 36.881  -16.585 103.832 1.00   18.06 ? 109  ILE A O   1 
ATOM   848   C  CB  . ILE A 1 109 ? 35.614  -14.555 105.726 1.00   17.63 ? 109  ILE A CB  1 
ATOM   849   C  CG1 . ILE A 1 109 ? 35.782  -13.587 106.899 1.00   17.68 ? 109  ILE A CG1 1 
ATOM   850   C  CG2 . ILE A 1 109 ? 34.139  -14.768 105.423 1.00   17.64 ? 109  ILE A CG2 1 
ATOM   851   C  CD1 . ILE A 1 109 ? 35.482  -12.142 106.558 1.00   17.64 ? 109  ILE A CD1 1 
ATOM   852   N  N   . VAL A 1 110 ? 35.366  -17.842 104.925 1.00   18.55 ? 110  VAL A N   1 
ATOM   853   C  CA  . VAL A 1 110 ? 35.277  -18.856 103.879 1.00   19.10 ? 110  VAL A CA  1 
ATOM   854   C  C   . VAL A 1 110 ? 33.849  -19.015 103.351 1.00   19.55 ? 110  VAL A C   1 
ATOM   855   O  O   . VAL A 1 110 ? 32.900  -19.136 104.125 1.00   19.73 ? 110  VAL A O   1 
ATOM   856   C  CB  . VAL A 1 110 ? 35.769  -20.230 104.395 1.00   18.90 ? 110  VAL A CB  1 
ATOM   857   C  CG1 . VAL A 1 110 ? 35.905  -21.203 103.238 1.00   18.74 ? 110  VAL A CG1 1 
ATOM   858   C  CG2 . VAL A 1 110 ? 37.100  -20.079 105.120 1.00   18.82 ? 110  VAL A CG2 1 
ATOM   859   N  N   . GLY A 1 111 ? 33.715  -19.057 102.028 1.00   20.08 ? 111  GLY A N   1 
ATOM   860   C  CA  . GLY A 1 111 ? 32.422  -19.301 101.410 1.00   20.72 ? 111  GLY A CA  1 
ATOM   861   C  C   . GLY A 1 111 ? 31.895  -20.698 101.685 1.00   21.15 ? 111  GLY A C   1 
ATOM   862   O  O   . GLY A 1 111 ? 32.656  -21.668 101.691 1.00   21.25 ? 111  GLY A O   1 
ATOM   863   N  N   . MET A 1 112 ? 30.592  -20.798 101.931 1.00   21.43 ? 112  MET A N   1 
ATOM   864   C  CA  . MET A 1 112 ? 29.968  -22.073 102.275 1.00   21.68 ? 112  MET A CA  1 
ATOM   865   C  C   . MET A 1 112 ? 29.171  -22.677 101.122 1.00   21.81 ? 112  MET A C   1 
ATOM   866   O  O   . MET A 1 112 ? 28.777  -23.843 101.180 1.00   21.81 ? 112  MET A O   1 
ATOM   867   C  CB  . MET A 1 112 ? 29.048  -21.901 103.486 1.00   21.84 ? 112  MET A CB  1 
ATOM   868   C  CG  . MET A 1 112 ? 29.776  -21.707 104.800 1.00   22.03 ? 112  MET A CG  1 
ATOM   869   S  SD  . MET A 1 112 ? 28.670  -21.864 106.215 1.00   22.09 ? 112  MET A SD  1 
ATOM   870   C  CE  . MET A 1 112 ? 28.854  -23.594 106.609 1.00   22.06 ? 112  MET A CE  1 
ATOM   871   N  N   . ASP A 1 113 ? 28.983  -21.902 100.057 1.00   21.92 ? 113  ASP A N   1 
ATOM   872   C  CA  . ASP A 1 113 ? 28.058  -22.273 98.995  1.00   22.00 ? 113  ASP A CA  1 
ATOM   873   C  C   . ASP A 1 113 ? 28.473  -23.497 98.180  1.00   22.19 ? 113  ASP A C   1 
ATOM   874   O  O   . ASP A 1 113 ? 27.732  -24.477 98.144  1.00   22.26 ? 113  ASP A O   1 
ATOM   875   C  CB  . ASP A 1 113 ? 27.792  -21.072 98.080  1.00   22.04 ? 113  ASP A CB  1 
ATOM   876   C  CG  . ASP A 1 113 ? 26.990  -19.978 98.775  1.00   21.93 ? 113  ASP A CG  1 
ATOM   877   O  OD1 . ASP A 1 113 ? 25.911  -20.288 99.319  1.00   21.93 ? 113  ASP A OD1 1 
ATOM   878   O  OD2 . ASP A 1 113 ? 27.443  -18.813 98.794  1.00   21.91 ? 113  ASP A OD2 1 
ATOM   879   N  N   . THR A 1 114 ? 29.664  -23.484 97.580  1.00   22.48 ? 114  THR A N   1 
ATOM   880   C  CA  . THR A 1 114 ? 30.094  -24.636 96.777  1.00   22.92 ? 114  THR A CA  1 
ATOM   881   C  C   . THR A 1 114 ? 30.381  -25.870 97.634  1.00   23.12 ? 114  THR A C   1 
ATOM   882   O  O   . THR A 1 114 ? 30.172  -27.000 97.191  1.00   23.11 ? 114  THR A O   1 
ATOM   883   C  CB  . THR A 1 114 ? 31.344  -24.338 95.891  1.00   23.00 ? 114  THR A CB  1 
ATOM   884   O  OG1 . THR A 1 114 ? 32.542  -24.554 96.645  1.00   23.22 ? 114  THR A OG1 1 
ATOM   885   C  CG2 . THR A 1 114 ? 31.318  -22.911 95.363  1.00   22.99 ? 114  THR A CG2 1 
ATOM   886   N  N   . ALA A 1 115 ? 30.804  -25.647 98.877  1.00   23.49 ? 115  ALA A N   1 
ATOM   887   C  CA  . ALA A 1 115 ? 30.963  -26.730 99.845  1.00   23.75 ? 115  ALA A CA  1 
ATOM   888   C  C   . ALA A 1 115 ? 29.648  -27.487 100.019 1.00   23.95 ? 115  ALA A C   1 
ATOM   889   O  O   . ALA A 1 115 ? 29.591  -28.700 99.815  1.00   24.02 ? 115  ALA A O   1 
ATOM   890   C  CB  . ALA A 1 115 ? 31.428  -26.172 101.186 1.00   23.89 ? 115  ALA A CB  1 
ATOM   891   N  N   . HIS A 1 116 ? 28.578  -26.747 100.303 1.00   24.04 ? 116  HIS A N   1 
ATOM   892   C  CA  . HIS A 1 116 ? 27.249  -27.329 100.470 1.00   24.19 ? 116  HIS A CA  1 
ATOM   893   C  C   . HIS A 1 116 ? 26.742  -27.973 99.180  1.00   24.34 ? 116  HIS A C   1 
ATOM   894   O  O   . HIS A 1 116 ? 26.020  -28.970 99.216  1.00   24.24 ? 116  HIS A O   1 
ATOM   895   C  CB  . HIS A 1 116 ? 26.258  -26.258 100.934 1.00   24.05 ? 116  HIS A CB  1 
ATOM   896   C  CG  . HIS A 1 116 ? 26.386  -25.906 102.389 1.00   23.83 ? 116  HIS A CG  1 
ATOM   897   N  ND1 . HIS A 1 116 ? 26.104  -24.645 102.872 1.00   23.67 ? 116  HIS A ND1 1 
ATOM   898   C  CD2 . HIS A 1 116 ? 26.751  -26.648 103.453 1.00   23.70 ? 116  HIS A CD2 1 
ATOM   899   C  CE1 . HIS A 1 116 ? 26.292  -24.630 104.179 1.00   23.60 ? 116  HIS A CE1 1 
ATOM   900   N  NE2 . HIS A 1 116 ? 26.683  -25.832 104.562 1.00   23.69 ? 116  HIS A NE2 1 
ATOM   901   N  N   . ARG A 1 117 ? 27.117  -27.389 98.046  1.00   24.72 ? 117  ARG A N   1 
ATOM   902   C  CA  . ARG A 1 117 ? 26.804  -27.957 96.738  1.00   25.17 ? 117  ARG A CA  1 
ATOM   903   C  C   . ARG A 1 117 ? 27.446  -29.328 96.559  1.00   25.46 ? 117  ARG A C   1 
ATOM   904   O  O   . ARG A 1 117 ? 26.824  -30.243 96.023  1.00   25.53 ? 117  ARG A O   1 
ATOM   905   C  CB  . ARG A 1 117 ? 27.290  -27.028 95.630  1.00   25.36 ? 117  ARG A CB  1 
ATOM   906   C  CG  . ARG A 1 117 ? 26.180  -26.401 94.817  1.00   25.70 ? 117  ARG A CG  1 
ATOM   907   C  CD  . ARG A 1 117 ? 26.744  -25.469 93.762  1.00   26.02 ? 117  ARG A CD  1 
ATOM   908   N  NE  . ARG A 1 117 ? 26.763  -24.077 94.203  1.00   26.37 ? 117  ARG A NE  1 
ATOM   909   C  CZ  . ARG A 1 117 ? 27.767  -23.234 93.981  1.00   26.65 ? 117  ARG A CZ  1 
ATOM   910   N  NH1 . ARG A 1 117 ? 27.661  -21.963 94.347  1.00   26.60 ? 117  ARG A NH1 1 
ATOM   911   N  NH2 . ARG A 1 117 ? 28.896  -23.668 93.433  1.00   26.76 ? 117  ARG A NH2 1 
ATOM   912   N  N   . VAL A 1 118 ? 28.692  -29.457 97.010  1.00   25.69 ? 118  VAL A N   1 
ATOM   913   C  CA  . VAL A 1 118 ? 29.436  -30.712 96.927  1.00   25.87 ? 118  VAL A CA  1 
ATOM   914   C  C   . VAL A 1 118 ? 28.721  -31.819 97.696  1.00   26.02 ? 118  VAL A C   1 
ATOM   915   O  O   . VAL A 1 118 ? 28.468  -32.895 97.153  1.00   26.13 ? 118  VAL A O   1 
ATOM   916   C  CB  . VAL A 1 118 ? 30.876  -30.540 97.483  1.00   25.85 ? 118  VAL A CB  1 
ATOM   917   C  CG1 . VAL A 1 118 ? 31.536  -31.898 97.718  1.00   25.88 ? 118  VAL A CG1 1 
ATOM   918   C  CG2 . VAL A 1 118 ? 31.705  -29.715 96.520  1.00   25.73 ? 118  VAL A CG2 1 
ATOM   919   N  N   . LEU A 1 119 ? 28.336  -31.516 98.933  1.00   26.24 ? 119  LEU A N   1 
ATOM   920   C  CA  . LEU A 1 119 ? 27.650  -32.473 99.797  1.00   26.41 ? 119  LEU A CA  1 
ATOM   921   C  C   . LEU A 1 119 ? 26.430  -33.082 99.112  1.00   26.53 ? 119  LEU A C   1 
ATOM   922   O  O   . LEU A 1 119 ? 26.207  -34.288 99.184  1.00   26.48 ? 119  LEU A O   1 
ATOM   923   C  CB  . LEU A 1 119 ? 27.227  -31.792 101.101 1.00   26.38 ? 119  LEU A CB  1 
ATOM   924   C  CG  . LEU A 1 119 ? 28.374  -31.413 102.040 1.00   26.39 ? 119  LEU A CG  1 
ATOM   925   C  CD1 . LEU A 1 119 ? 27.950  -30.275 102.950 1.00   26.49 ? 119  LEU A CD1 1 
ATOM   926   C  CD2 . LEU A 1 119 ? 28.792  -32.627 102.850 1.00   26.39 ? 119  LEU A CD2 1 
ATOM   927   N  N   . GLU A 1 120 ? 25.706  -32.255 98.366  1.00   26.70 ? 120  GLU A N   1 
ATOM   928   C  CA  . GLU A 1 120 ? 24.494  -32.696 97.693  1.00   26.98 ? 120  GLU A CA  1 
ATOM   929   C  C   . GLU A 1 120 ? 24.795  -33.337 96.337  1.00   27.07 ? 120  GLU A C   1 
ATOM   930   O  O   . GLU A 1 120 ? 24.525  -34.522 96.139  1.00   27.17 ? 120  GLU A O   1 
ATOM   931   C  CB  . GLU A 1 120 ? 23.523  -31.521 97.531  1.00   27.09 ? 120  GLU A CB  1 
ATOM   932   C  CG  . GLU A 1 120 ? 23.253  -30.758 98.829  1.00   27.45 ? 120  GLU A CG  1 
ATOM   933   C  CD  . GLU A 1 120 ? 22.031  -29.862 98.750  1.00   27.65 ? 120  GLU A CD  1 
ATOM   934   O  OE1 . GLU A 1 120 ? 21.140  -29.999 99.617  1.00   27.78 ? 120  GLU A OE1 1 
ATOM   935   O  OE2 . GLU A 1 120 ? 21.972  -29.011 97.837  1.00   27.81 ? 120  GLU A OE2 1 
ATOM   936   N  N   . ARG A 1 121 ? 25.460  -32.592 95.455  1.00   27.15 ? 121  ARG A N   1 
ATOM   937   C  CA  . ARG A 1 121 ? 25.695  -33.038 94.083  1.00   27.29 ? 121  ARG A CA  1 
ATOM   938   C  C   . ARG A 1 121 ? 26.657  -34.226 93.979  1.00   27.36 ? 121  ARG A C   1 
ATOM   939   O  O   . ARG A 1 121 ? 26.507  -35.063 93.089  1.00   27.50 ? 121  ARG A O   1 
ATOM   940   C  CB  . ARG A 1 121 ? 26.203  -31.872 93.221  1.00   27.54 ? 121  ARG A CB  1 
ATOM   941   C  CG  . ARG A 1 121 ? 25.251  -30.679 93.168  0.0000 27.89 ? 121  ARG A CG  1 
ATOM   942   C  CD  . ARG A 1 121 ? 25.355  -29.911 91.851  0.0000 28.31 ? 121  ARG A CD  1 
ATOM   943   N  NE  . ARG A 1 121 ? 26.338  -28.828 91.902  1.00   28.79 ? 121  ARG A NE  1 
ATOM   944   C  CZ  . ARG A 1 121 ? 26.331  -27.769 91.093  1.00   29.12 ? 121  ARG A CZ  1 
ATOM   945   N  NH1 . ARG A 1 121 ? 27.305  -26.871 91.158  1.00   29.13 ? 121  ARG A NH1 1 
ATOM   946   N  NH2 . ARG A 1 121 ? 25.331  -27.584 90.241  1.00   29.24 ? 121  ARG A NH2 1 
ATOM   947   N  N   . ARG A 1 122 ? 27.585  -34.343 94.928  1.00   27.32 ? 122  ARG A N   1 
ATOM   948   C  CA  . ARG A 1 122 ? 28.618  -35.381 94.863  1.00   27.20 ? 122  ARG A CA  1 
ATOM   949   C  C   . ARG A 1 122 ? 28.558  -36.419 95.985  1.00   27.18 ? 122  ARG A C   1 
ATOM   950   O  O   . ARG A 1 122 ? 28.887  -37.587 95.769  1.00   27.22 ? 122  ARG A O   1 
ATOM   951   C  CB  . ARG A 1 122 ? 30.016  -34.751 94.843  1.00   27.15 ? 122  ARG A CB  1 
ATOM   952   C  CG  . ARG A 1 122 ? 30.436  -34.193 93.491  1.00   27.12 ? 122  ARG A CG  1 
ATOM   953   C  CD  . ARG A 1 122 ? 31.898  -33.776 93.496  1.00   26.96 ? 122  ARG A CD  1 
ATOM   954   N  NE  . ARG A 1 122 ? 32.784  -34.903 93.216  1.00   26.84 ? 122  ARG A NE  1 
ATOM   955   C  CZ  . ARG A 1 122 ? 34.075  -34.946 93.533  1.00   26.79 ? 122  ARG A CZ  1 
ATOM   956   N  NH1 . ARG A 1 122 ? 34.804  -36.002 93.203  1.00   26.63 ? 122  ARG A NH1 1 
ATOM   957   N  NH2 . ARG A 1 122 ? 34.633  -33.951 94.206  1.00   26.78 ? 122  ARG A NH2 1 
ATOM   958   N  N   . LEU A 1 123 ? 28.220  -35.978 97.194  1.00   27.09 ? 123  LEU A N   1 
ATOM   959   C  CA  . LEU A 1 123 ? 28.213  -36.867 98.353  1.00   27.00 ? 123  LEU A CA  1 
ATOM   960   C  C   . LEU A 1 123 ? 26.806  -37.336 98.723  1.00   26.96 ? 123  LEU A C   1 
ATOM   961   O  O   . LEU A 1 123 ? 26.644  -38.270 99.510  1.00   27.00 ? 123  LEU A O   1 
ATOM   962   C  CB  . LEU A 1 123 ? 28.874  -36.175 99.547  1.00   26.86 ? 123  LEU A CB  1 
ATOM   963   C  CG  . LEU A 1 123 ? 30.375  -35.929 99.387  1.00   26.82 ? 123  LEU A CG  1 
ATOM   964   C  CD1 . LEU A 1 123 ? 30.845  -34.890 100.383 1.00   26.71 ? 123  LEU A CD1 1 
ATOM   965   C  CD2 . LEU A 1 123 ? 31.126  -37.235 99.569  1.00   26.78 ? 123  LEU A CD2 1 
ATOM   966   N  N   . GLY A 1 124 ? 25.799  -36.680 98.147  1.00   26.89 ? 124  GLY A N   1 
ATOM   967   C  CA  . GLY A 1 124 ? 24.419  -37.113 98.299  1.00   26.71 ? 124  GLY A CA  1 
ATOM   968   C  C   . GLY A 1 124 ? 23.842  -36.929 99.689  1.00   26.66 ? 124  GLY A C   1 
ATOM   969   O  O   . GLY A 1 124 ? 23.152  -37.812 100.199 1.00   26.71 ? 124  GLY A O   1 
ATOM   970   N  N   . LYS A 1 125 ? 24.116  -35.780 100.301 1.00   26.67 ? 125  LYS A N   1 
ATOM   971   C  CA  . LYS A 1 125 ? 23.626  -35.481 101.644 1.00   26.58 ? 125  LYS A CA  1 
ATOM   972   C  C   . LYS A 1 125 ? 22.900  -34.137 101.645 1.00   26.67 ? 125  LYS A C   1 
ATOM   973   O  O   . LYS A 1 125 ? 23.353  -33.179 101.020 1.00   26.47 ? 125  LYS A O   1 
ATOM   974   C  CB  . LYS A 1 125 ? 24.792  -35.438 102.641 1.00   26.34 ? 125  LYS A CB  1 
ATOM   975   C  CG  . LYS A 1 125 ? 25.769  -36.609 102.547 1.00   25.96 ? 125  LYS A CG  1 
ATOM   976   C  CD  . LYS A 1 125 ? 25.182  -37.893 103.114 1.00   25.81 ? 125  LYS A CD  1 
ATOM   977   C  CE  . LYS A 1 125 ? 26.163  -39.053 102.983 1.00   25.70 ? 125  LYS A CE  1 
ATOM   978   N  NZ  . LYS A 1 125 ? 25.611  -40.332 103.518 1.00   25.51 ? 125  LYS A NZ  1 
ATOM   979   N  N   . GLU A 1 126 ? 21.761  -34.078 102.326 1.00   26.97 ? 126  GLU A N   1 
ATOM   980   C  CA  . GLU A 1 126 ? 20.942  -32.872 102.339 1.00   27.47 ? 126  GLU A CA  1 
ATOM   981   C  C   . GLU A 1 126 ? 21.513  -31.802 103.261 1.00   27.55 ? 126  GLU A C   1 
ATOM   982   O  O   . GLU A 1 126 ? 22.035  -32.108 104.335 1.00   27.64 ? 126  GLU A O   1 
ATOM   983   C  CB  . GLU A 1 126 ? 19.511  -33.210 102.758 1.00   27.91 ? 126  GLU A CB  1 
ATOM   984   C  CG  . GLU A 1 126 ? 18.701  -33.917 101.674 1.00   28.91 ? 126  GLU A CG  1 
ATOM   985   C  CD  . GLU A 1 126 ? 17.417  -33.183 101.303 1.00   29.53 ? 126  GLU A CD  1 
ATOM   986   O  OE1 . GLU A 1 126 ? 16.567  -33.790 100.617 1.00   29.89 ? 126  GLU A OE1 1 
ATOM   987   O  OE2 . GLU A 1 126 ? 17.256  -32.003 101.685 1.00   29.84 ? 126  GLU A OE2 1 
ATOM   988   N  N   . VAL A 1 127 ? 21.496  -30.562 102.782 1.00   27.53 ? 127  VAL A N   1 
ATOM   989   C  CA  . VAL A 1 127 ? 21.960  -29.417 103.555 1.00   27.51 ? 127  VAL A CA  1 
ATOM   990   C  C   . VAL A 1 127 ? 20.769  -28.535 103.923 1.00   27.52 ? 127  VAL A C   1 
ATOM   991   O  O   . VAL A 1 127 ? 20.082  -28.001 103.049 1.00   27.50 ? 127  VAL A O   1 
ATOM   992   C  CB  . VAL A 1 127 ? 22.994  -28.590 102.755 1.00   27.55 ? 127  VAL A CB  1 
ATOM   993   C  CG1 . VAL A 1 127 ? 23.352  -27.322 103.506 1.00   27.49 ? 127  VAL A CG1 1 
ATOM   994   C  CG2 . VAL A 1 127 ? 24.240  -29.424 102.501 1.00   27.45 ? 127  VAL A CG2 1 
ATOM   995   N  N   . THR A 1 128 ? 20.495  -28.453 105.222 1.00   27.54 ? 128  THR A N   1 
ATOM   996   C  CA  . THR A 1 128 ? 19.350  -27.711 105.751 1.00   27.48 ? 128  THR A CA  1 
ATOM   997   C  C   . THR A 1 128 ? 19.821  -26.888 106.952 1.00   27.52 ? 128  THR A C   1 
ATOM   998   O  O   . THR A 1 128 ? 20.907  -27.129 107.478 1.00   27.63 ? 128  THR A O   1 
ATOM   999   C  CB  . THR A 1 128 ? 18.228  -28.677 106.212 1.00   27.38 ? 128  THR A CB  1 
ATOM   1000  O  OG1 . THR A 1 128 ? 18.680  -29.435 107.342 1.00   27.31 ? 128  THR A OG1 1 
ATOM   1001  C  CG2 . THR A 1 128 ? 17.842  -29.634 105.089 1.00   27.38 ? 128  THR A CG2 1 
ATOM   1002  N  N   . PRO A 1 129 ? 18.996  -25.937 107.431 1.00   27.65 ? 129  PRO A N   1 
ATOM   1003  C  CA  . PRO A 1 129 ? 19.413  -25.135 108.589 1.00   27.75 ? 129  PRO A CA  1 
ATOM   1004  C  C   . PRO A 1 129 ? 19.686  -25.994 109.825 1.00   27.89 ? 129  PRO A C   1 
ATOM   1005  O  O   . PRO A 1 129 ? 20.604  -25.713 110.596 1.00   27.96 ? 129  PRO A O   1 
ATOM   1006  C  CB  . PRO A 1 129 ? 18.235  -24.182 108.811 1.00   27.82 ? 129  PRO A CB  1 
ATOM   1007  C  CG  . PRO A 1 129 ? 17.537  -24.134 107.499 1.00   27.73 ? 129  PRO A CG  1 
ATOM   1008  C  CD  . PRO A 1 129 ? 17.669  -25.521 106.943 1.00   27.80 ? 129  PRO A CD  1 
ATOM   1009  N  N   . GLU A 1 130 ? 18.921  -27.073 109.971 1.00   28.04 ? 130  GLU A N   1 
ATOM   1010  C  CA  . GLU A 1 130 ? 19.087  -27.981 111.101 1.00   28.13 ? 130  GLU A CA  1 
ATOM   1011  C  C   . GLU A 1 130 ? 20.493  -28.585 111.110 1.00   27.88 ? 130  GLU A C   1 
ATOM   1012  O  O   . GLU A 1 130 ? 21.185  -28.530 112.129 1.00   27.98 ? 130  GLU A O   1 
ATOM   1013  C  CB  . GLU A 1 130 ? 18.038  -29.104 111.067 1.00   28.50 ? 130  GLU A CB  1 
ATOM   1014  C  CG  . GLU A 1 130 ? 16.902  -28.928 110.053 1.00   29.16 ? 130  GLU A CG  1 
ATOM   1015  C  CD  . GLU A 1 130 ? 15.949  -27.789 110.389 1.00   29.52 ? 130  GLU A CD  1 
ATOM   1016  O  OE1 . GLU A 1 130 ? 15.652  -26.988 109.478 1.00   29.68 ? 130  GLU A OE1 1 
ATOM   1017  O  OE2 . GLU A 1 130 ? 15.470  -27.714 111.542 1.00   29.79 ? 130  GLU A OE2 1 
ATOM   1018  N  N   . THR A 1 131 ? 20.949  -29.047 109.946 1.00   27.55 ? 131  THR A N   1 
ATOM   1019  C  CA  . THR A 1 131 ? 22.292  -29.617 109.807 1.00   27.32 ? 131  THR A CA  1 
ATOM   1020  C  C   . THR A 1 131 ? 23.391  -28.560 109.857 1.00   27.09 ? 131  THR A C   1 
ATOM   1021  O  O   . THR A 1 131 ? 24.527  -28.860 110.224 1.00   27.14 ? 131  THR A O   1 
ATOM   1022  C  CB  . THR A 1 131 ? 22.464  -30.404 108.481 1.00   27.37 ? 131  THR A CB  1 
ATOM   1023  O  OG1 . THR A 1 131 ? 22.235  -29.533 107.365 1.00   27.37 ? 131  THR A OG1 1 
ATOM   1024  C  CG2 . THR A 1 131 ? 21.509  -31.589 108.422 1.00   27.27 ? 131  THR A CG2 1 
ATOM   1025  N  N   . ILE A 1 132 ? 23.067  -27.349 109.413 1.00   26.80 ? 132  ILE A N   1 
ATOM   1026  C  CA  . ILE A 1 132 ? 24.022  -26.246 109.397 1.00   26.49 ? 132  ILE A CA  1 
ATOM   1027  C  C   . ILE A 1 132 ? 24.349  -25.792 110.821 1.00   26.49 ? 132  ILE A C   1 
ATOM   1028  O  O   . ILE A 1 132 ? 25.514  -25.562 111.149 1.00   26.43 ? 132  ILE A O   1 
ATOM   1029  C  CB  . ILE A 1 132 ? 23.479  -25.065 108.543 1.00   26.24 ? 132  ILE A CB  1 
ATOM   1030  C  CG1 . ILE A 1 132 ? 23.762  -25.333 107.062 1.00   26.06 ? 132  ILE A CG1 1 
ATOM   1031  C  CG2 . ILE A 1 132 ? 24.106  -23.744 108.972 1.00   26.20 ? 132  ILE A CG2 1 
ATOM   1032  C  CD1 . ILE A 1 132 ? 23.140  -24.330 106.116 1.00   25.91 ? 132  ILE A CD1 1 
ATOM   1033  N  N   . ASN A 1 133 ? 23.337  -25.780 111.688 1.00   26.48 ? 133  ASN A N   1 
ATOM   1034  C  CA  . ASN A 1 133 ? 23.534  -25.475 113.104 1.00   26.37 ? 133  ASN A CA  1 
ATOM   1035  C  C   . ASN A 1 133 ? 24.340  -26.565 113.805 1.00   26.37 ? 133  ASN A C   1 
ATOM   1036  O  O   . ASN A 1 133 ? 25.279  -26.271 114.545 1.00   26.32 ? 133  ASN A O   1 
ATOM   1037  C  CB  . ASN A 1 133 ? 22.184  -25.303 113.806 1.00   26.14 ? 133  ASN A CB  1 
ATOM   1038  C  CG  . ASN A 1 133 ? 21.506  -23.996 113.451 1.00   25.86 ? 133  ASN A CG  1 
ATOM   1039  O  OD1 . ASN A 1 133 ? 22.114  -22.928 113.526 1.00   25.80 ? 133  ASN A OD1 1 
ATOM   1040  N  ND2 . ASN A 1 133 ? 20.235  -24.070 113.078 1.00   25.80 ? 133  ASN A ND2 1 
ATOM   1041  N  N   . GLU A 1 134 ? 23.958  -27.819 113.576 1.00   26.44 ? 134  GLU A N   1 
ATOM   1042  C  CA  . GLU A 1 134 ? 24.725  -28.963 114.060 1.00   26.52 ? 134  GLU A CA  1 
ATOM   1043  C  C   . GLU A 1 134 ? 26.193  -28.827 113.665 1.00   26.20 ? 134  GLU A C   1 
ATOM   1044  O  O   . GLU A 1 134 ? 27.078  -28.889 114.520 1.00   26.15 ? 134  GLU A O   1 
ATOM   1045  C  CB  . GLU A 1 134 ? 24.148  -30.265 113.496 1.00   26.96 ? 134  GLU A CB  1 
ATOM   1046  C  CG  . GLU A 1 134 ? 23.043  -30.879 114.355 1.00   27.88 ? 134  GLU A CG  1 
ATOM   1047  C  CD  . GLU A 1 134 ? 22.265  -31.983 113.647 1.00   28.43 ? 134  GLU A CD  1 
ATOM   1048  O  OE1 . GLU A 1 134 ? 21.038  -32.076 113.866 1.00   28.58 ? 134  GLU A OE1 1 
ATOM   1049  O  OE2 . GLU A 1 134 ? 22.878  -32.775 112.897 1.00   28.80 ? 134  GLU A OE2 1 
ATOM   1050  N  N   . TYR A 1 135 ? 26.414  -28.433 112.413 1.00   25.79 ? 135  TYR A N   1 
ATOM   1051  C  CA  . TYR A 1 135 ? 27.752  -28.215 111.876 1.00   25.31 ? 135  TYR A CA  1 
ATOM   1052  C  C   . TYR A 1 135 ? 28.537  -27.155 112.651 1.00   25.02 ? 135  TYR A C   1 
ATOM   1053  O  O   . TYR A 1 135 ? 29.743  -27.299 112.846 1.00   24.99 ? 135  TYR A O   1 
ATOM   1054  C  CB  . TYR A 1 135 ? 27.658  -27.824 110.397 1.00   25.29 ? 135  TYR A CB  1 
ATOM   1055  C  CG  . TYR A 1 135 ? 28.958  -27.338 109.798 1.00   25.17 ? 135  TYR A CG  1 
ATOM   1056  C  CD1 . TYR A 1 135 ? 29.932  -28.240 109.381 1.00   25.13 ? 135  TYR A CD1 1 
ATOM   1057  C  CD2 . TYR A 1 135 ? 29.227  -25.973 109.680 1.00   25.11 ? 135  TYR A CD2 1 
ATOM   1058  C  CE1 . TYR A 1 135 ? 31.141  -27.798 108.862 1.00   25.11 ? 135  TYR A CE1 1 
ATOM   1059  C  CE2 . TYR A 1 135 ? 30.438  -25.522 109.164 1.00   25.08 ? 135  TYR A CE2 1 
ATOM   1060  C  CZ  . TYR A 1 135 ? 31.388  -26.442 108.756 1.00   25.09 ? 135  TYR A CZ  1 
ATOM   1061  O  OH  . TYR A 1 135 ? 32.579  -26.015 108.225 1.00   25.17 ? 135  TYR A OH  1 
ATOM   1062  N  N   . MET A 1 136 ? 27.858  -26.092 113.076 1.00   24.68 ? 136  MET A N   1 
ATOM   1063  C  CA  . MET A 1 136 ? 28.517  -24.993 113.782 1.00   24.30 ? 136  MET A CA  1 
ATOM   1064  C  C   . MET A 1 136 ? 28.842  -25.329 115.237 1.00   24.02 ? 136  MET A C   1 
ATOM   1065  O  O   . MET A 1 136 ? 29.824  -24.828 115.784 1.00   23.96 ? 136  MET A O   1 
ATOM   1066  C  CB  . MET A 1 136 ? 27.663  -23.724 113.723 1.00   24.43 ? 136  MET A CB  1 
ATOM   1067  C  CG  . MET A 1 136 ? 27.455  -23.153 112.322 1.00   24.49 ? 136  MET A CG  1 
ATOM   1068  S  SD  . MET A 1 136 ? 28.977  -22.731 111.446 1.00   24.59 ? 136  MET A SD  1 
ATOM   1069  C  CE  . MET A 1 136 ? 29.539  -21.309 112.390 1.00   24.49 ? 136  MET A CE  1 
ATOM   1070  N  N   . GLU A 1 137 ? 27.999  -26.144 115.869 1.00   23.70 ? 137  GLU A N   1 
ATOM   1071  C  CA  . GLU A 1 137 ? 28.302  -26.696 117.191 1.00   23.41 ? 137  GLU A CA  1 
ATOM   1072  C  C   . GLU A 1 137 ? 29.600  -27.488 117.108 1.00   22.97 ? 137  GLU A C   1 
ATOM   1073  O  O   . GLU A 1 137 ? 30.460  -27.393 117.985 1.00   22.92 ? 137  GLU A O   1 
ATOM   1074  C  CB  . GLU A 1 137 ? 27.178  -27.626 117.659 1.00   23.73 ? 137  GLU A CB  1 
ATOM   1075  C  CG  . GLU A 1 137 ? 25.839  -26.940 117.915 1.00   24.29 ? 137  GLU A CG  1 
ATOM   1076  C  CD  . GLU A 1 137 ? 25.686  -26.404 119.333 1.00   24.64 ? 137  GLU A CD  1 
ATOM   1077  O  OE1 . GLU A 1 137 ? 26.535  -26.709 120.198 1.00   24.75 ? 137  GLU A OE1 1 
ATOM   1078  O  OE2 . GLU A 1 137 ? 24.694  -25.687 119.585 1.00   24.74 ? 137  GLU A OE2 1 
ATOM   1079  N  N   . THR A 1 138 ? 29.754  -28.196 115.993 1.00   22.47 ? 138  THR A N   1 
ATOM   1080  C  CA  . THR A 1 138 ? 30.917  -29.031 115.722 1.00   21.87 ? 138  THR A CA  1 
ATOM   1081  C  C   . THR A 1 138 ? 32.163  -28.194 115.437 1.00   21.61 ? 138  THR A C   1 
ATOM   1082  O  O   . THR A 1 138 ? 33.232  -28.457 115.987 1.00   21.54 ? 138  THR A O   1 
ATOM   1083  C  CB  . THR A 1 138 ? 30.649  -29.950 114.514 1.00   21.72 ? 138  THR A CB  1 
ATOM   1084  O  OG1 . THR A 1 138 ? 29.417  -30.654 114.712 1.00   21.61 ? 138  THR A OG1 1 
ATOM   1085  C  CG2 . THR A 1 138 ? 31.778  -30.953 114.337 1.00   21.57 ? 138  THR A CG2 1 
ATOM   1086  N  N   . LEU A 1 139 ? 32.020  -27.204 114.558 1.00   21.16 ? 139  LEU A N   1 
ATOM   1087  C  CA  . LEU A 1 139 ? 33.123  -26.325 114.172 1.00   20.72 ? 139  LEU A CA  1 
ATOM   1088  C  C   . LEU A 1 139 ? 33.679  -25.571 115.377 1.00   20.49 ? 139  LEU A C   1 
ATOM   1089  O  O   . LEU A 1 139 ? 34.879  -25.308 115.454 1.00   20.47 ? 139  LEU A O   1 
ATOM   1090  C  CB  . LEU A 1 139 ? 32.647  -25.320 113.122 1.00   20.58 ? 139  LEU A CB  1 
ATOM   1091  C  CG  . LEU A 1 139 ? 33.598  -24.837 112.020 1.00   20.53 ? 139  LEU A CG  1 
ATOM   1092  C  CD1 . LEU A 1 139 ? 33.183  -23.438 111.625 1.00   20.52 ? 139  LEU A CD1 1 
ATOM   1093  C  CD2 . LEU A 1 139 ? 35.049  -24.842 112.472 1.00   20.52 ? 139  LEU A CD2 1 
ATOM   1094  N  N   . ASN A 1 140 ? 32.804  -25.227 116.314 1.00   20.15 ? 140  ASN A N   1 
ATOM   1095  C  CA  . ASN A 1 140 ? 33.219  -24.506 117.508 1.00   19.93 ? 140  ASN A CA  1 
ATOM   1096  C  C   . ASN A 1 140 ? 33.803  -25.430 118.576 1.00   19.80 ? 140  ASN A C   1 
ATOM   1097  O  O   . ASN A 1 140 ? 34.397  -24.965 119.549 1.00   19.87 ? 140  ASN A O   1 
ATOM   1098  C  CB  . ASN A 1 140 ? 32.046  -23.701 118.067 1.00   19.94 ? 140  ASN A CB  1 
ATOM   1099  C  CG  . ASN A 1 140 ? 31.887  -22.358 117.378 1.00   19.88 ? 140  ASN A CG  1 
ATOM   1100  O  OD1 . ASN A 1 140 ? 32.541  -21.383 117.741 1.00   19.90 ? 140  ASN A OD1 1 
ATOM   1101  N  ND2 . ASN A 1 140 ? 31.066  -22.320 116.335 1.00   19.80 ? 140  ASN A ND2 1 
ATOM   1102  N  N   . HIS A 1 141 ? 33.653  -26.736 118.373 1.00   19.57 ? 141  HIS A N   1 
ATOM   1103  C  CA  . HIS A 1 141 ? 34.407  -27.735 119.128 1.00   19.31 ? 141  HIS A CA  1 
ATOM   1104  C  C   . HIS A 1 141 ? 35.752  -27.985 118.442 1.00   19.10 ? 141  HIS A C   1 
ATOM   1105  O  O   . HIS A 1 141 ? 36.788  -28.081 119.105 1.00   19.05 ? 141  HIS A O   1 
ATOM   1106  C  CB  . HIS A 1 141 ? 33.604  -29.043 119.218 1.00   19.21 ? 141  HIS A CB  1 
ATOM   1107  C  CG  . HIS A 1 141 ? 34.418  -30.236 119.620 1.00   19.20 ? 141  HIS A CG  1 
ATOM   1108  N  ND1 . HIS A 1 141 ? 34.957  -30.383 120.879 1.00   19.20 ? 141  HIS A ND1 1 
ATOM   1109  C  CD2 . HIS A 1 141 ? 34.786  -31.337 118.923 1.00   19.15 ? 141  HIS A CD2 1 
ATOM   1110  C  CE1 . HIS A 1 141 ? 35.624  -31.522 120.941 1.00   19.05 ? 141  HIS A CE1 1 
ATOM   1111  N  NE2 . HIS A 1 141 ? 35.536  -32.120 119.766 1.00   19.05 ? 141  HIS A NE2 1 
ATOM   1112  N  N   . ALA A 1 142 ? 35.734  -27.968 117.110 1.00   18.90 ? 142  ALA A N   1 
ATOM   1113  C  CA  . ALA A 1 142 ? 36.871  -28.386 116.293 1.00   18.65 ? 142  ALA A CA  1 
ATOM   1114  C  C   . ALA A 1 142 ? 37.917  -27.301 116.061 1.00   18.57 ? 142  ALA A C   1 
ATOM   1115  O  O   . ALA A 1 142 ? 39.110  -27.597 116.015 1.00   18.70 ? 142  ALA A O   1 
ATOM   1116  C  CB  . ALA A 1 142 ? 36.380  -28.919 114.958 1.00   18.59 ? 142  ALA A CB  1 
ATOM   1117  N  N   . LEU A 1 143 ? 37.470  -26.060 115.883 1.00   18.28 ? 143  LEU A N   1 
ATOM   1118  C  CA  . LEU A 1 143 ? 38.371  -24.938 115.620 1.00   18.05 ? 143  LEU A CA  1 
ATOM   1119  C  C   . LEU A 1 143 ? 39.444  -24.747 116.698 1.00   17.97 ? 143  LEU A C   1 
ATOM   1120  O  O   . LEU A 1 143 ? 40.626  -24.624 116.379 1.00   17.89 ? 143  LEU A O   1 
ATOM   1121  C  CB  . LEU A 1 143 ? 37.573  -23.640 115.448 1.00   18.02 ? 143  LEU A CB  1 
ATOM   1122  C  CG  . LEU A 1 143 ? 37.753  -22.781 114.189 1.00   18.10 ? 143  LEU A CG  1 
ATOM   1123  C  CD1 . LEU A 1 143 ? 38.002  -21.338 114.600 1.00   17.92 ? 143  LEU A CD1 1 
ATOM   1124  C  CD2 . LEU A 1 143 ? 38.893  -23.294 113.324 1.00   18.04 ? 143  LEU A CD2 1 
ATOM   1125  N  N   . PRO A 1 144 ? 39.052  -24.767 117.990 1.00   17.80 ? 144  PRO A N   1 
ATOM   1126  C  CA  . PRO A 1 144 ? 40.029  -24.551 119.067 1.00   17.79 ? 144  PRO A CA  1 
ATOM   1127  C  C   . PRO A 1 144 ? 40.935  -25.757 119.333 1.00   17.90 ? 144  PRO A C   1 
ATOM   1128  O  O   . PRO A 1 144 ? 41.805  -25.710 120.205 1.00   18.04 ? 144  PRO A O   1 
ATOM   1129  C  CB  . PRO A 1 144 ? 39.156  -24.224 120.283 1.00   17.68 ? 144  PRO A CB  1 
ATOM   1130  C  CG  . PRO A 1 144 ? 37.760  -24.018 119.740 1.00   17.64 ? 144  PRO A CG  1 
ATOM   1131  C  CD  . PRO A 1 144 ? 37.687  -24.868 118.526 1.00   17.76 ? 144  PRO A CD  1 
ATOM   1132  N  N   . GLY A 1 145 ? 40.691  -26.848 118.611 1.00   17.85 ? 145  GLY A N   1 
ATOM   1133  C  CA  . GLY A 1 145 ? 41.553  -28.011 118.707 1.00   17.80 ? 145  GLY A CA  1 
ATOM   1134  C  C   . GLY A 1 145 ? 40.882  -29.235 119.298 1.00   17.85 ? 145  GLY A C   1 
ATOM   1135  O  O   . GLY A 1 145 ? 41.546  -30.057 119.929 1.00   17.89 ? 145  GLY A O   1 
ATOM   1136  N  N   . GLY A 1 146 ? 39.574  -29.365 119.082 1.00   17.88 ? 146  GLY A N   1 
ATOM   1137  C  CA  . GLY A 1 146 ? 38.840  -30.513 119.590 1.00   17.76 ? 146  GLY A CA  1 
ATOM   1138  C  C   . GLY A 1 146 ? 38.682  -31.620 118.563 1.00   17.79 ? 146  GLY A C   1 
ATOM   1139  O  O   . GLY A 1 146 ? 38.606  -31.352 117.364 1.00   17.87 ? 146  GLY A O   1 
ATOM   1140  N  N   . ALA A 1 147 ? 38.552  -32.857 119.040 1.00   17.75 ? 147  ALA A N   1 
ATOM   1141  C  CA  . ALA A 1 147 ? 38.527  -34.036 118.175 1.00   17.66 ? 147  ALA A CA  1 
ATOM   1142  C  C   . ALA A 1 147 ? 37.111  -34.491 117.824 1.00   17.70 ? 147  ALA A C   1 
ATOM   1143  O  O   . ALA A 1 147 ? 36.254  -34.616 118.700 1.00   17.73 ? 147  ALA A O   1 
ATOM   1144  C  CB  . ALA A 1 147 ? 39.287  -35.173 118.836 1.00   17.65 ? 147  ALA A CB  1 
ATOM   1145  N  N   . VAL A 1 148 ? 36.891  -34.805 116.549 1.00   17.82 ? 148  VAL A N   1 
ATOM   1146  C  CA  . VAL A 1 148 ? 35.566  -35.200 116.076 1.00   17.78 ? 148  VAL A CA  1 
ATOM   1147  C  C   . VAL A 1 148 ? 35.492  -36.574 115.403 1.00   17.88 ? 148  VAL A C   1 
ATOM   1148  O  O   . VAL A 1 148 ? 34.410  -37.157 115.322 1.00   17.88 ? 148  VAL A O   1 
ATOM   1149  C  CB  . VAL A 1 148 ? 34.960  -34.140 115.108 1.00   17.77 ? 148  VAL A CB  1 
ATOM   1150  C  CG1 . VAL A 1 148 ? 34.645  -32.858 115.860 1.00   17.60 ? 148  VAL A CG1 1 
ATOM   1151  C  CG2 . VAL A 1 148 ? 35.911  -33.862 113.955 1.00   17.50 ? 148  VAL A CG2 1 
ATOM   1152  N  N   . VAL A 1 149 ? 36.625  -37.103 114.937 1.00   17.88 ? 149  VAL A N   1 
ATOM   1153  C  CA  . VAL A 1 149 ? 36.603  -38.360 114.182 1.00   17.79 ? 149  VAL A CA  1 
ATOM   1154  C  C   . VAL A 1 149 ? 37.520  -39.488 114.675 1.00   17.77 ? 149  VAL A C   1 
ATOM   1155  O  O   . VAL A 1 149 ? 37.079  -40.628 114.794 1.00   17.67 ? 149  VAL A O   1 
ATOM   1156  C  CB  . VAL A 1 149 ? 36.852  -38.113 112.667 1.00   17.85 ? 149  VAL A CB  1 
ATOM   1157  C  CG1 . VAL A 1 149 ? 36.985  -39.441 111.922 1.00   17.84 ? 149  VAL A CG1 1 
ATOM   1158  C  CG2 . VAL A 1 149 ? 35.697  -37.317 112.078 1.00   17.73 ? 149  VAL A CG2 1 
ATOM   1159  N  N   . GLN A 1 150 ? 38.794  -39.200 114.913 1.00   17.80 ? 150  GLN A N   1 
ATOM   1160  C  CA  . GLN A 1 150 ? 39.743  -40.254 115.270 1.00   17.83 ? 150  GLN A CA  1 
ATOM   1161  C  C   . GLN A 1 150 ? 39.793  -40.561 116.759 1.00   17.81 ? 150  GLN A C   1 
ATOM   1162  O  O   . GLN A 1 150 ? 39.789  -39.651 117.588 1.00   17.78 ? 150  GLN A O   1 
ATOM   1163  C  CB  . GLN A 1 150 ? 41.142  -39.890 114.794 1.00   17.92 ? 150  GLN A CB  1 
ATOM   1164  C  CG  . GLN A 1 150 ? 41.282  -39.860 113.298 1.00   18.39 ? 150  GLN A CG  1 
ATOM   1165  C  CD  . GLN A 1 150 ? 42.722  -39.882 112.869 1.00   18.64 ? 150  GLN A CD  1 
ATOM   1166  O  OE1 . GLN A 1 150 ? 43.215  -38.921 112.298 1.00   18.98 ? 150  GLN A OE1 1 
ATOM   1167  N  NE2 . GLN A 1 150 ? 43.422  -40.961 113.193 1.00   18.86 ? 150  GLN A NE2 1 
ATOM   1168  N  N   . GLU A 1 151 ? 39.886  -41.846 117.090 1.00   17.85 ? 151  GLU A N   1 
ATOM   1169  C  CA  . GLU A 1 151 ? 40.117  -42.263 118.468 1.00   17.92 ? 151  GLU A CA  1 
ATOM   1170  C  C   . GLU A 1 151 ? 41.573  -42.016 118.865 1.00   18.08 ? 151  GLU A C   1 
ATOM   1171  O  O   . GLU A 1 151 ? 42.457  -41.941 118.010 1.00   18.24 ? 151  GLU A O   1 
ATOM   1172  C  CB  . GLU A 1 151 ? 39.748  -43.743 118.653 1.00   17.97 ? 151  GLU A CB  1 
ATOM   1173  C  CG  . GLU A 1 151 ? 40.285  -44.405 119.935 1.00   17.91 ? 151  GLU A CG  1 
ATOM   1174  C  CD  . GLU A 1 151 ? 39.578  -43.949 121.207 1.00   17.94 ? 151  GLU A CD  1 
ATOM   1175  O  OE1 . GLU A 1 151 ? 39.124  -44.817 121.980 1.00   17.95 ? 151  GLU A OE1 1 
ATOM   1176  O  OE2 . GLU A 1 151 ? 39.528  -42.731 121.471 1.00   17.98 ? 151  GLU A OE2 1 
ATOM   1177  N  N   . HIS A 1 152 ? 41.781  -41.800 120.162 1.00   18.08 ? 152  HIS A N   1 
ATOM   1178  C  CA  . HIS A 1 152 ? 43.086  -41.494 120.747 1.00   18.11 ? 152  HIS A CA  1 
ATOM   1179  C  C   . HIS A 1 152 ? 43.707  -40.194 120.246 1.00   18.10 ? 152  HIS A C   1 
ATOM   1180  O  O   . HIS A 1 152 ? 44.916  -40.115 120.012 1.00   18.02 ? 152  HIS A O   1 
ATOM   1181  C  CB  . HIS A 1 152 ? 44.068  -42.656 120.550 1.00   18.13 ? 152  HIS A CB  1 
ATOM   1182  C  CG  . HIS A 1 152 ? 45.040  -42.806 121.677 1.00   18.22 ? 152  HIS A CG  1 
ATOM   1183  N  ND1 . HIS A 1 152 ? 46.074  -41.915 121.883 1.00   18.26 ? 152  HIS A ND1 1 
ATOM   1184  C  CD2 . HIS A 1 152 ? 45.044  -43.636 122.745 1.00   18.19 ? 152  HIS A CD2 1 
ATOM   1185  C  CE1 . HIS A 1 152 ? 46.661  -42.185 123.038 1.00   18.39 ? 152  HIS A CE1 1 
ATOM   1186  N  NE2 . HIS A 1 152 ? 46.053  -43.224 123.578 1.00   18.22 ? 152  HIS A NE2 1 
ATOM   1187  N  N   . MET A 1 153 ? 42.890  -39.150 120.171 1.00   18.15 ? 153  MET A N   1 
ATOM   1188  C  CA  . MET A 1 153 ? 43.376  -37.837 119.776 1.00   18.21 ? 153  MET A CA  1 
ATOM   1189  C  C   . MET A 1 153 ? 43.688  -36.971 120.989 1.00   18.32 ? 153  MET A C   1 
ATOM   1190  O  O   . MET A 1 153 ? 42.918  -36.932 121.951 1.00   18.27 ? 153  MET A O   1 
ATOM   1191  C  CB  . MET A 1 153 ? 42.351  -37.137 118.883 1.00   17.88 ? 153  MET A CB  1 
ATOM   1192  C  CG  . MET A 1 153 ? 42.220  -37.744 117.497 1.00   17.53 ? 153  MET A CG  1 
ATOM   1193  S  SD  . MET A 1 153 ? 43.720  -37.633 116.501 1.00   17.30 ? 153  MET A SD  1 
ATOM   1194  C  CE  . MET A 1 153 ? 44.483  -39.231 116.831 1.00   17.15 ? 153  MET A CE  1 
ATOM   1195  N  N   . VAL A 1 154 ? 44.874  -36.369 120.978 1.00   18.43 ? 154  VAL A N   1 
ATOM   1196  C  CA  . VAL A 1 154 ? 45.236  -35.353 121.961 1.00   18.59 ? 154  VAL A CA  1 
ATOM   1197  C  C   . VAL A 1 154 ? 44.628  -34.021 121.532 1.00   18.75 ? 154  VAL A C   1 
ATOM   1198  O  O   . VAL A 1 154 ? 44.317  -33.826 120.358 1.00   18.84 ? 154  VAL A O   1 
ATOM   1199  C  CB  . VAL A 1 154 ? 46.774  -35.207 122.088 1.00   18.50 ? 154  VAL A CB  1 
ATOM   1200  C  CG1 . VAL A 1 154 ? 47.425  -36.579 122.128 1.00   18.44 ? 154  VAL A CG1 1 
ATOM   1201  C  CG2 . VAL A 1 154 ? 47.332  -34.381 120.938 1.00   18.42 ? 154  VAL A CG2 1 
ATOM   1202  N  N   . GLU A 1 155 ? 44.427  -33.119 122.484 1.00   19.01 ? 155  GLU A N   1 
ATOM   1203  C  CA  . GLU A 1 155 ? 43.692  -31.895 122.203 1.00   19.38 ? 155  GLU A CA  1 
ATOM   1204  C  C   . GLU A 1 155 ? 44.341  -30.666 122.823 1.00   19.63 ? 155  GLU A C   1 
ATOM   1205  O  O   . GLU A 1 155 ? 45.291  -30.777 123.598 1.00   19.85 ? 155  GLU A O   1 
ATOM   1206  C  CB  . GLU A 1 155 ? 42.247  -32.040 122.685 1.00   19.43 ? 155  GLU A CB  1 
ATOM   1207  C  CG  . GLU A 1 155 ? 41.464  -33.119 121.941 1.00   19.60 ? 155  GLU A CG  1 
ATOM   1208  C  CD  . GLU A 1 155 ? 40.246  -33.608 122.700 1.00   19.74 ? 155  GLU A CD  1 
ATOM   1209  O  OE1 . GLU A 1 155 ? 40.391  -34.050 123.860 1.00   20.01 ? 155  GLU A OE1 1 
ATOM   1210  O  OE2 . GLU A 1 155 ? 39.145  -33.601 122.116 1.00   19.95 ? 155  GLU A OE2 1 
ATOM   1211  N  N   . ILE A 1 156 ? 43.864  -29.495 122.416 1.00   19.68 ? 156  ILE A N   1 
ATOM   1212  C  CA  . ILE A 1 156 ? 44.437  -28.226 122.849 1.00   19.76 ? 156  ILE A CA  1 
ATOM   1213  C  C   . ILE A 1 156 ? 43.639  -27.653 124.017 1.00   19.83 ? 156  ILE A C   1 
ATOM   1214  O  O   . ILE A 1 156 ? 42.416  -27.788 124.062 1.00   20.05 ? 156  ILE A O   1 
ATOM   1215  C  CB  . ILE A 1 156 ? 44.451  -27.211 121.684 1.00   19.63 ? 156  ILE A CB  1 
ATOM   1216  C  CG1 . ILE A 1 156 ? 45.203  -27.807 120.489 1.00   19.59 ? 156  ILE A CG1 1 
ATOM   1217  C  CG2 . ILE A 1 156 ? 45.102  -25.914 122.123 1.00   19.47 ? 156  ILE A CG2 1 
ATOM   1218  C  CD1 . ILE A 1 156 ? 45.192  -26.941 119.253 1.00   19.55 ? 156  ILE A CD1 1 
ATOM   1219  N  N   . HIS A 1 157 ? 44.346  -27.051 124.973 1.00   19.84 ? 157  HIS A N   1 
ATOM   1220  C  CA  . HIS A 1 157 ? 43.736  -26.468 126.166 1.00   19.88 ? 157  HIS A CA  1 
ATOM   1221  C  C   . HIS A 1 157 ? 42.843  -25.289 125.792 1.00   19.82 ? 157  HIS A C   1 
ATOM   1222  O  O   . HIS A 1 157 ? 43.320  -24.275 125.287 1.00   19.72 ? 157  HIS A O   1 
ATOM   1223  C  CB  . HIS A 1 157 ? 44.826  -26.002 127.139 1.00   20.15 ? 157  HIS A CB  1 
ATOM   1224  C  CG  . HIS A 1 157 ? 44.381  -25.933 128.569 1.00   20.31 ? 157  HIS A CG  1 
ATOM   1225  N  ND1 . HIS A 1 157 ? 43.079  -25.672 128.937 1.00   20.31 ? 157  HIS A ND1 1 
ATOM   1226  C  CD2 . HIS A 1 157 ? 45.072  -26.098 129.723 1.00   20.39 ? 157  HIS A CD2 1 
ATOM   1227  C  CE1 . HIS A 1 157 ? 42.985  -25.681 130.254 1.00   20.40 ? 157  HIS A CE1 1 
ATOM   1228  N  NE2 . HIS A 1 157 ? 44.179  -25.936 130.756 1.00   20.49 ? 157  HIS A NE2 1 
ATOM   1229  N  N   . PRO A 1 158 ? 41.526  -25.419 126.027 1.00   19.83 ? 158  PRO A N   1 
ATOM   1230  C  CA  . PRO A 1 158 ? 40.553  -24.347 125.798 1.00   19.86 ? 158  PRO A CA  1 
ATOM   1231  C  C   . PRO A 1 158 ? 40.860  -23.058 126.561 1.00   20.01 ? 158  PRO A C   1 
ATOM   1232  O  O   . PRO A 1 158 ? 40.420  -21.978 126.163 1.00   20.27 ? 158  PRO A O   1 
ATOM   1233  C  CB  . PRO A 1 158 ? 39.234  -24.970 126.249 1.00   19.66 ? 158  PRO A CB  1 
ATOM   1234  C  CG  . PRO A 1 158 ? 39.432  -26.419 126.022 1.00   19.74 ? 158  PRO A CG  1 
ATOM   1235  C  CD  . PRO A 1 158 ? 40.855  -26.669 126.419 1.00   19.76 ? 158  PRO A CD  1 
ATOM   1236  N  N   . GLY A 1 159 ? 41.604  -23.180 127.659 1.00   19.88 ? 159  GLY A N   1 
ATOM   1237  C  CA  . GLY A 1 159 ? 41.992  -22.015 128.435 1.00   19.65 ? 159  GLY A CA  1 
ATOM   1238  C  C   . GLY A 1 159 ? 42.949  -21.107 127.686 1.00   19.63 ? 159  GLY A C   1 
ATOM   1239  O  O   . GLY A 1 159 ? 43.036  -19.913 127.971 1.00   19.76 ? 159  GLY A O   1 
ATOM   1240  N  N   . LEU A 1 160 ? 43.663  -21.676 126.718 1.00   19.46 ? 160  LEU A N   1 
ATOM   1241  C  CA  . LEU A 1 160 ? 44.606  -20.917 125.905 1.00   19.39 ? 160  LEU A CA  1 
ATOM   1242  C  C   . LEU A 1 160 ? 43.922  -20.317 124.678 1.00   19.32 ? 160  LEU A C   1 
ATOM   1243  O  O   . LEU A 1 160 ? 44.393  -19.324 124.116 1.00   19.61 ? 160  LEU A O   1 
ATOM   1244  C  CB  . LEU A 1 160 ? 45.762  -21.822 125.469 1.00   19.24 ? 160  LEU A CB  1 
ATOM   1245  C  CG  . LEU A 1 160 ? 46.519  -22.513 126.607 1.00   19.33 ? 160  LEU A CG  1 
ATOM   1246  C  CD1 . LEU A 1 160 ? 47.510  -23.509 126.040 1.00   19.12 ? 160  LEU A CD1 1 
ATOM   1247  C  CD2 . LEU A 1 160 ? 47.225  -21.473 127.461 1.00   19.35 ? 160  LEU A CD2 1 
ATOM   1248  N  N   . THR A 1 161 ? 42.747  -20.849 124.352 1.00   19.08 ? 161  THR A N   1 
ATOM   1249  C  CA  . THR A 1 161 ? 42.083  -20.558 123.086 1.00   18.84 ? 161  THR A CA  1 
ATOM   1250  C  C   . THR A 1 161 ? 40.685  -19.960 123.246 1.00   18.80 ? 161  THR A C   1 
ATOM   1251  O  O   . THR A 1 161 ? 39.911  -19.934 122.288 1.00   18.96 ? 161  THR A O   1 
ATOM   1252  C  CB  . THR A 1 161 ? 41.958  -21.834 122.226 1.00   18.72 ? 161  THR A CB  1 
ATOM   1253  O  OG1 . THR A 1 161 ? 41.331  -22.870 122.993 1.00   18.63 ? 161  THR A OG1 1 
ATOM   1254  C  CG2 . THR A 1 161 ? 43.326  -22.312 121.770 1.00   18.79 ? 161  THR A CG2 1 
ATOM   1255  N  N   . TRP A 1 162 ? 40.390  -19.422 124.428 1.00   18.55 ? 162  TRP A N   1 
ATOM   1256  C  CA  . TRP A 1 162 ? 39.046  -18.931 124.748 1.00   18.26 ? 162  TRP A CA  1 
ATOM   1257  C  C   . TRP A 1 162 ? 38.526  -17.838 123.816 1.00   18.42 ? 162  TRP A C   1 
ATOM   1258  O  O   . TRP A 1 162 ? 37.412  -17.344 123.991 1.00   18.55 ? 162  TRP A O   1 
ATOM   1259  C  CB  . TRP A 1 162 ? 38.984  -18.432 126.199 1.00   17.74 ? 162  TRP A CB  1 
ATOM   1260  C  CG  . TRP A 1 162 ? 40.023  -17.407 126.563 1.00   17.11 ? 162  TRP A CG  1 
ATOM   1261  C  CD1 . TRP A 1 162 ? 41.181  -17.627 127.253 1.00   16.93 ? 162  TRP A CD1 1 
ATOM   1262  C  CD2 . TRP A 1 162 ? 39.990  -16.002 126.280 1.00   16.80 ? 162  TRP A CD2 1 
ATOM   1263  N  NE1 . TRP A 1 162 ? 41.872  -16.452 127.410 1.00   16.70 ? 162  TRP A NE1 1 
ATOM   1264  C  CE2 . TRP A 1 162 ? 41.163  -15.438 126.825 1.00   16.63 ? 162  TRP A CE2 1 
ATOM   1265  C  CE3 . TRP A 1 162 ? 39.081  -15.164 125.616 1.00   16.65 ? 162  TRP A CE3 1 
ATOM   1266  C  CZ2 . TRP A 1 162 ? 41.453  -14.075 126.729 1.00   16.57 ? 162  TRP A CZ2 1 
ATOM   1267  C  CZ3 . TRP A 1 162 ? 39.373  -13.809 125.518 1.00   16.43 ? 162  TRP A CZ3 1 
ATOM   1268  C  CH2 . TRP A 1 162 ? 40.550  -13.279 126.073 1.00   16.46 ? 162  TRP A CH2 1 
ATOM   1269  N  N   . ASP A 1 163 ? 39.337  -17.464 122.833 1.00   18.53 ? 163  ASP A N   1 
ATOM   1270  C  CA  . ASP A 1 163 ? 39.005  -16.380 121.919 1.00   18.72 ? 163  ASP A CA  1 
ATOM   1271  C  C   . ASP A 1 163 ? 38.730  -16.897 120.512 1.00   18.95 ? 163  ASP A C   1 
ATOM   1272  O  O   . ASP A 1 163 ? 38.380  -16.130 119.615 1.00   19.19 ? 163  ASP A O   1 
ATOM   1273  C  CB  . ASP A 1 163 ? 40.145  -15.359 121.888 1.00   18.68 ? 163  ASP A CB  1 
ATOM   1274  C  CG  . ASP A 1 163 ? 41.476  -15.975 121.493 1.00   18.77 ? 163  ASP A CG  1 
ATOM   1275  O  OD1 . ASP A 1 163 ? 41.886  -16.988 122.103 1.00   18.77 ? 163  ASP A OD1 1 
ATOM   1276  O  OD2 . ASP A 1 163 ? 42.128  -15.423 120.586 1.00   18.78 ? 163  ASP A OD2 1 
ATOM   1277  N  N   . CYS A 1 164 ? 38.904  -18.200 120.326 1.00   19.12 ? 164  CYS A N   1 
ATOM   1278  C  CA  . CYS A 1 164 ? 38.661  -18.839 119.040 1.00   19.32 ? 164  CYS A CA  1 
ATOM   1279  C  C   . CYS A 1 164 ? 37.200  -19.253 118.906 1.00   19.45 ? 164  CYS A C   1 
ATOM   1280  O  O   . CYS A 1 164 ? 36.596  -19.746 119.859 1.00   19.58 ? 164  CYS A O   1 
ATOM   1281  C  CB  . CYS A 1 164 ? 39.559  -20.066 118.893 1.00   19.36 ? 164  CYS A CB  1 
ATOM   1282  S  SG  . CYS A 1 164 ? 39.180  -21.102 117.471 1.00   19.58 ? 164  CYS A SG  1 
ATOM   1283  N  N   . TYR A 1 165 ? 36.646  -19.062 117.711 1.00   19.66 ? 165  TYR A N   1 
ATOM   1284  C  CA  . TYR A 1 165 ? 35.260  -19.424 117.425 1.00   19.88 ? 165  TYR A CA  1 
ATOM   1285  C  C   . TYR A 1 165 ? 34.921  -19.184 115.956 1.00   20.01 ? 165  TYR A C   1 
ATOM   1286  O  O   . TYR A 1 165 ? 35.711  -18.598 115.213 1.00   19.97 ? 165  TYR A O   1 
ATOM   1287  C  CB  . TYR A 1 165 ? 34.300  -18.612 118.308 1.00   19.88 ? 165  TYR A CB  1 
ATOM   1288  C  CG  . TYR A 1 165 ? 34.249  -17.142 117.960 1.00   19.85 ? 165  TYR A CG  1 
ATOM   1289  C  CD1 . TYR A 1 165 ? 33.228  -16.632 117.158 1.00   19.93 ? 165  TYR A CD1 1 
ATOM   1290  C  CD2 . TYR A 1 165 ? 35.289  -16.288 118.321 1.00   19.72 ? 165  TYR A CD2 1 
ATOM   1291  C  CE1 . TYR A 1 165 ? 33.255  -15.315 116.711 1.00   19.91 ? 165  TYR A CE1 1 
ATOM   1292  C  CE2 . TYR A 1 165 ? 35.325  -14.972 117.880 1.00   19.73 ? 165  TYR A CE2 1 
ATOM   1293  C  CZ  . TYR A 1 165 ? 34.309  -14.494 117.071 1.00   19.79 ? 165  TYR A CZ  1 
ATOM   1294  O  OH  . TYR A 1 165 ? 34.373  -13.210 116.584 1.00   19.98 ? 165  TYR A OH  1 
ATOM   1295  N  N   . ALA A 1 166 ? 33.707  -19.565 115.571 1.00   20.28 ? 166  ALA A N   1 
ATOM   1296  C  CA  . ALA A 1 166 ? 33.200  -19.286 114.233 1.00   20.46 ? 166  ALA A CA  1 
ATOM   1297  C  C   . ALA A 1 166 ? 31.739  -18.850 114.252 1.00   20.60 ? 166  ALA A C   1 
ATOM   1298  O  O   . ALA A 1 166 ? 30.982  -19.195 115.162 1.00   20.64 ? 166  ALA A O   1 
ATOM   1299  C  CB  . ALA A 1 166 ? 33.374  -20.502 113.342 1.00   20.36 ? 166  ALA A CB  1 
ATOM   1300  N  N   . LYS A 1 167 ? 31.370  -18.054 113.253 1.00   20.79 ? 167  LYS A N   1 
ATOM   1301  C  CA  . LYS A 1 167 ? 30.007  -17.561 113.089 1.00   21.00 ? 167  LYS A CA  1 
ATOM   1302  C  C   . LYS A 1 167 ? 29.673  -17.542 111.600 1.00   21.24 ? 167  LYS A C   1 
ATOM   1303  O  O   . LYS A 1 167 ? 30.558  -17.693 110.756 1.00   21.45 ? 167  LYS A O   1 
ATOM   1304  C  CB  . LYS A 1 167 ? 29.886  -16.144 113.656 1.00   20.79 ? 167  LYS A CB  1 
ATOM   1305  C  CG  . LYS A 1 167 ? 28.986  -16.007 114.870 1.00   20.65 ? 167  LYS A CG  1 
ATOM   1306  C  CD  . LYS A 1 167 ? 29.722  -16.351 116.146 1.00   20.43 ? 167  LYS A CD  1 
ATOM   1307  C  CE  . LYS A 1 167 ? 29.131  -15.613 117.330 1.00   20.51 ? 167  LYS A CE  1 
ATOM   1308  N  NZ  . LYS A 1 167 ? 29.404  -14.159 117.269 1.00   20.00 ? 167  LYS A NZ  1 
ATOM   1309  N  N   . ILE A 1 168 ? 28.397  -17.352 111.283 1.00   21.52 ? 168  ILE A N   1 
ATOM   1310  C  CA  . ILE A 1 168 ? 27.952  -17.302 109.897 1.00   21.80 ? 168  ILE A CA  1 
ATOM   1311  C  C   . ILE A 1 168 ? 27.565  -15.878 109.504 1.00   22.22 ? 168  ILE A C   1 
ATOM   1312  O  O   . ILE A 1 168 ? 26.976  -15.145 110.299 1.00   22.27 ? 168  ILE A O   1 
ATOM   1313  C  CB  . ILE A 1 168 ? 26.753  -18.263 109.663 1.00   21.54 ? 168  ILE A CB  1 
ATOM   1314  C  CG1 . ILE A 1 168 ? 27.268  -19.677 109.391 1.00   21.39 ? 168  ILE A CG1 1 
ATOM   1315  C  CG2 . ILE A 1 168 ? 25.901  -17.795 108.491 1.00   21.43 ? 168  ILE A CG2 1 
ATOM   1316  C  CD1 . ILE A 1 168 ? 26.183  -20.719 109.321 1.00   21.30 ? 168  ILE A CD1 1 
ATOM   1317  N  N   . ILE A 1 169 ? 28.046  -15.450 108.342 1.00   22.78 ? 169  ILE A N   1 
ATOM   1318  C  CA  . ILE A 1 169 ? 27.511  -14.270 107.673 1.00   23.43 ? 169  ILE A CA  1 
ATOM   1319  C  C   . ILE A 1 169 ? 26.745  -14.736 106.438 1.00   23.94 ? 169  ILE A C   1 
ATOM   1320  O  O   . ILE A 1 169 ? 27.218  -15.593 105.696 1.00   24.03 ? 169  ILE A O   1 
ATOM   1321  C  CB  . ILE A 1 169 ? 28.636  -13.303 107.232 1.00   23.37 ? 169  ILE A CB  1 
ATOM   1322  C  CG1 . ILE A 1 169 ? 29.371  -12.755 108.456 1.00   23.24 ? 169  ILE A CG1 1 
ATOM   1323  C  CG2 . ILE A 1 169 ? 28.053  -12.154 106.420 1.00   23.35 ? 169  ILE A CG2 1 
ATOM   1324  C  CD1 . ILE A 1 169 ? 30.523  -11.843 108.113 1.00   23.11 ? 169  ILE A CD1 1 
ATOM   1325  N  N   . THR A 1 170 ? 25.538  -14.210 106.253 1.00   24.61 ? 170  THR A N   1 
ATOM   1326  C  CA  . THR A 1 170 ? 24.719  -14.567 105.101 1.00   25.25 ? 170  THR A CA  1 
ATOM   1327  C  C   . THR A 1 170 ? 23.758  -13.446 104.718 1.00   25.91 ? 170  THR A C   1 
ATOM   1328  O  O   . THR A 1 170 ? 23.073  -12.879 105.573 1.00   26.06 ? 170  THR A O   1 
ATOM   1329  C  CB  . THR A 1 170 ? 23.916  -15.872 105.360 1.00   25.28 ? 170  THR A CB  1 
ATOM   1330  O  OG1 . THR A 1 170 ? 23.081  -16.155 104.231 1.00   25.36 ? 170  THR A OG1 1 
ATOM   1331  C  CG2 . THR A 1 170 ? 23.058  -15.750 106.619 1.00   25.23 ? 170  THR A CG2 1 
ATOM   1332  N  N   . GLY A 1 171 ? 23.763  -13.094 103.435 1.00   26.47 ? 171  GLY A N   1 
ATOM   1333  C  CA  . GLY A 1 171 ? 22.806  -12.134 102.914 1.00   27.25 ? 171  GLY A CA  1 
ATOM   1334  C  C   . GLY A 1 171 ? 21.475  -12.777 102.572 1.00   27.73 ? 171  GLY A C   1 
ATOM   1335  O  O   . GLY A 1 171 ? 20.518  -12.084 102.225 1.00   27.81 ? 171  GLY A O   1 
ATOM   1336  N  N   . ASP A 1 172 ? 21.435  -14.107 102.601 1.00   28.26 ? 172  ASP A N   1 
ATOM   1337  C  CA  . ASP A 1 172 ? 20.185  -14.848 102.482 1.00   28.88 ? 172  ASP A CA  1 
ATOM   1338  C  C   . ASP A 1 172 ? 19.431  -14.741 103.804 1.00   29.23 ? 172  ASP A C   1 
ATOM   1339  O  O   . ASP A 1 172 ? 19.602  -15.571 104.697 1.00   29.39 ? 172  ASP A O   1 
ATOM   1340  C  CB  . ASP A 1 172 ? 20.471  -16.319 102.144 1.00   29.15 ? 172  ASP A CB  1 
ATOM   1341  C  CG  . ASP A 1 172 ? 19.204  -17.153 101.984 1.00   29.40 ? 172  ASP A CG  1 
ATOM   1342  O  OD1 . ASP A 1 172 ? 19.308  -18.397 102.044 1.00   29.35 ? 172  ASP A OD1 1 
ATOM   1343  O  OD2 . ASP A 1 172 ? 18.112  -16.581 101.777 1.00   29.71 ? 172  ASP A OD2 1 
ATOM   1344  N  N   . LEU A 1 173 ? 18.587  -13.718 103.909 1.00   29.64 ? 173  LEU A N   1 
ATOM   1345  C  CA  . LEU A 1 173 ? 17.908  -13.393 105.160 1.00   30.13 ? 173  LEU A CA  1 
ATOM   1346  C  C   . LEU A 1 173 ? 16.967  -14.490 105.642 1.00   30.63 ? 173  LEU A C   1 
ATOM   1347  O  O   . LEU A 1 173 ? 16.619  -14.549 106.822 1.00   30.70 ? 173  LEU A O   1 
ATOM   1348  C  CB  . LEU A 1 173 ? 17.135  -12.080 105.014 1.00   29.92 ? 173  LEU A CB  1 
ATOM   1349  C  CG  . LEU A 1 173 ? 17.950  -10.782 105.006 1.00   29.81 ? 173  LEU A CG  1 
ATOM   1350  C  CD1 . LEU A 1 173 ? 17.112  -9.666  105.608 1.00   29.66 ? 173  LEU A CD1 1 
ATOM   1351  C  CD2 . LEU A 1 173 ? 19.243  -10.954 105.797 1.00   29.69 ? 173  LEU A CD2 1 
ATOM   1352  N  N   . GLU A 1 174 ? 16.567  -15.363 104.724 1.00   31.22 ? 174  GLU A N   1 
ATOM   1353  C  CA  . GLU A 1 174 ? 15.679  -16.470 105.047 1.00   31.75 ? 174  GLU A CA  1 
ATOM   1354  C  C   . GLU A 1 174 ? 16.414  -17.593 105.770 1.00   31.77 ? 174  GLU A C   1 
ATOM   1355  O  O   . GLU A 1 174 ? 15.828  -18.289 106.598 1.00   31.93 ? 174  GLU A O   1 
ATOM   1356  C  CB  . GLU A 1 174 ? 15.027  -17.005 103.774 1.00   32.50 ? 174  GLU A CB  1 
ATOM   1357  C  CG  . GLU A 1 174 ? 14.266  -15.944 102.989 1.00   33.57 ? 174  GLU A CG  1 
ATOM   1358  C  CD  . GLU A 1 174 ? 12.965  -16.461 102.403 1.00   34.20 ? 174  GLU A CD  1 
ATOM   1359  O  OE1 . GLU A 1 174 ? 11.975  -15.698 102.397 1.00   34.61 ? 174  GLU A OE1 1 
ATOM   1360  O  OE2 . GLU A 1 174 ? 12.932  -17.621 101.936 1.00   34.62 ? 174  GLU A OE2 1 
ATOM   1361  N  N   . LEU A 1 175 ? 17.695  -17.766 105.454 1.00   31.66 ? 175  LEU A N   1 
ATOM   1362  C  CA  . LEU A 1 175 ? 18.548  -18.700 106.182 1.00   31.52 ? 175  LEU A CA  1 
ATOM   1363  C  C   . LEU A 1 175 ? 19.057  -18.070 107.478 1.00   31.64 ? 175  LEU A C   1 
ATOM   1364  O  O   . LEU A 1 175 ? 19.261  -18.765 108.474 1.00   31.62 ? 175  LEU A O   1 
ATOM   1365  C  CB  . LEU A 1 175 ? 19.735  -19.124 105.311 1.00   31.17 ? 175  LEU A CB  1 
ATOM   1366  C  CG  . LEU A 1 175 ? 20.766  -20.060 105.948 1.00   30.79 ? 175  LEU A CG  1 
ATOM   1367  C  CD1 . LEU A 1 175 ? 20.163  -21.443 106.134 1.00   30.52 ? 175  LEU A CD1 1 
ATOM   1368  C  CD2 . LEU A 1 175 ? 22.009  -20.131 105.077 1.00   30.64 ? 175  LEU A CD2 1 
ATOM   1369  N  N   . ALA A 1 176 ? 19.179  -16.743 107.476 1.00   31.70 ? 176  ALA A N   1 
ATOM   1370  C  CA  . ALA A 1 176 ? 19.787  -15.998 108.579 1.00   31.88 ? 176  ALA A CA  1 
ATOM   1371  C  C   . ALA A 1 176 ? 19.027  -16.172 109.886 1.00   32.00 ? 176  ALA A C   1 
ATOM   1372  O  O   . ALA A 1 176 ? 19.631  -16.304 110.954 1.00   32.11 ? 176  ALA A O   1 
ATOM   1373  C  CB  . ALA A 1 176 ? 19.871  -14.521 108.224 1.00   31.92 ? 176  ALA A CB  1 
ATOM   1374  N  N   . ASP A 1 177 ? 17.703  -16.076 109.809 1.00   32.10 ? 177  ASP A N   1 
ATOM   1375  C  CA  . ASP A 1 177 ? 16.856  -16.348 110.962 1.00   32.12 ? 177  ASP A CA  1 
ATOM   1376  C  C   . ASP A 1 177 ? 16.295  -17.759 110.871 1.00   31.66 ? 177  ASP A C   1 
ATOM   1377  O  O   . ASP A 1 177 ? 15.088  -17.952 110.736 1.00   31.92 ? 177  ASP A O   1 
ATOM   1378  C  CB  . ASP A 1 177 ? 15.727  -15.317 111.068 1.00   32.81 ? 177  ASP A CB  1 
ATOM   1379  C  CG  . ASP A 1 177 ? 15.925  -14.354 112.230 1.00   33.61 ? 177  ASP A CG  1 
ATOM   1380  O  OD1 . ASP A 1 177 ? 17.049  -13.824 112.401 1.00   33.79 ? 177  ASP A OD1 1 
ATOM   1381  O  OD2 . ASP A 1 177 ? 14.960  -14.159 112.999 1.00   33.82 ? 177  ASP A OD2 1 
ATOM   1382  N  N   . GLU A 1 178 ? 17.214  -18.700 110.675 1.00   31.16 ? 178  GLU A N   1 
ATOM   1383  C  CA  . GLU A 1 178 ? 16.989  -20.123 110.915 1.00   30.60 ? 178  GLU A CA  1 
ATOM   1384  C  C   . GLU A 1 178 ? 18.237  -20.653 111.620 1.00   30.07 ? 178  GLU A C   1 
ATOM   1385  O  O   . GLU A 1 178 ? 18.261  -21.784 112.114 1.00   30.02 ? 178  GLU A O   1 
ATOM   1386  C  CB  . GLU A 1 178 ? 16.797  -20.873 109.593 1.00   30.92 ? 178  GLU A CB  1 
ATOM   1387  C  CG  . GLU A 1 178 ? 15.522  -20.535 108.825 1.00   31.42 ? 178  GLU A CG  1 
ATOM   1388  C  CD  . GLU A 1 178 ? 14.257  -20.720 109.645 1.00   31.73 ? 178  GLU A CD  1 
ATOM   1389  O  OE1 . GLU A 1 178 ? 14.078  -21.805 110.241 1.00   32.01 ? 178  GLU A OE1 1 
ATOM   1390  O  OE2 . GLU A 1 178 ? 13.422  -19.789 109.660 1.00   31.90 ? 178  GLU A OE2 1 
ATOM   1391  N  N   . ILE A 1 179 ? 19.297  -19.848 111.577 1.00   29.34 ? 179  ILE A N   1 
ATOM   1392  C  CA  . ILE A 1 179 ? 20.546  -20.139 112.269 1.00   28.68 ? 179  ILE A CA  1 
ATOM   1393  C  C   . ILE A 1 179 ? 20.466  -19.653 113.713 1.00   28.30 ? 179  ILE A C   1 
ATOM   1394  O  O   . ILE A 1 179 ? 19.969  -18.554 113.978 1.00   28.13 ? 179  ILE A O   1 
ATOM   1395  C  CB  . ILE A 1 179 ? 21.742  -19.443 111.568 1.00   28.59 ? 179  ILE A CB  1 
ATOM   1396  C  CG1 . ILE A 1 179 ? 21.904  -19.989 110.148 1.00   28.43 ? 179  ILE A CG1 1 
ATOM   1397  C  CG2 . ILE A 1 179 ? 23.030  -19.667 112.354 1.00   28.59 ? 179  ILE A CG2 1 
ATOM   1398  C  CD1 . ILE A 1 179 ? 22.654  -19.068 109.224 1.00   28.32 ? 179  ILE A CD1 1 
ATOM   1399  N  N   . ASP A 1 180 ? 20.906  -20.505 114.639 1.00   27.91 ? 180  ASP A N   1 
ATOM   1400  C  CA  . ASP A 1 180 ? 21.096  -20.124 116.037 1.00   27.45 ? 180  ASP A CA  1 
ATOM   1401  C  C   . ASP A 1 180 ? 21.722  -18.738 116.136 1.00   26.91 ? 180  ASP A C   1 
ATOM   1402  O  O   . ASP A 1 180 ? 22.700  -18.441 115.448 1.00   26.67 ? 180  ASP A O   1 
ATOM   1403  C  CB  . ASP A 1 180 ? 22.003  -21.134 116.745 1.00   27.77 ? 180  ASP A CB  1 
ATOM   1404  C  CG  . ASP A 1 180 ? 21.229  -22.245 117.423 1.00   28.26 ? 180  ASP A CG  1 
ATOM   1405  O  OD1 . ASP A 1 180 ? 20.896  -22.090 118.616 1.00   28.56 ? 180  ASP A OD1 1 
ATOM   1406  O  OD2 . ASP A 1 180 ? 20.979  -23.286 116.779 1.00   28.57 ? 180  ASP A OD2 1 
ATOM   1407  N  N   . ASP A 1 181 ? 21.125  -17.883 116.961 1.00   26.45 ? 181  ASP A N   1 
ATOM   1408  C  CA  . ASP A 1 181 ? 21.591  -16.508 117.124 1.00   25.89 ? 181  ASP A CA  1 
ATOM   1409  C  C   . ASP A 1 181 ? 23.045  -16.450 117.583 1.00   25.51 ? 181  ASP A C   1 
ATOM   1410  O  O   . ASP A 1 181 ? 23.777  -15.521 117.238 1.00   25.68 ? 181  ASP A O   1 
ATOM   1411  C  CB  . ASP A 1 181 ? 20.709  -15.766 118.132 1.00   25.74 ? 181  ASP A CB  1 
ATOM   1412  C  CG  . ASP A 1 181 ? 19.377  -15.334 117.545 1.00   25.78 ? 181  ASP A CG  1 
ATOM   1413  O  OD1 . ASP A 1 181 ? 18.763  -16.113 116.782 1.00   25.82 ? 181  ASP A OD1 1 
ATOM   1414  O  OD2 . ASP A 1 181 ? 18.930  -14.215 117.869 1.00   25.89 ? 181  ASP A OD2 1 
ATOM   1415  N  N   . LYS A 1 182 ? 23.461  -17.458 118.344 1.00   24.83 ? 182  LYS A N   1 
ATOM   1416  C  CA  . LYS A 1 182 ? 24.821  -17.523 118.867 1.00   24.22 ? 182  LYS A CA  1 
ATOM   1417  C  C   . LYS A 1 182 ? 25.845  -17.910 117.801 1.00   23.84 ? 182  LYS A C   1 
ATOM   1418  O  O   . LYS A 1 182 ? 27.050  -17.822 118.035 1.00   23.83 ? 182  LYS A O   1 
ATOM   1419  C  CB  . LYS A 1 182 ? 24.889  -18.508 120.037 1.00   24.17 ? 182  LYS A CB  1 
ATOM   1420  C  CG  . LYS A 1 182 ? 24.208  -19.842 119.779 1.00   24.02 ? 182  LYS A CG  1 
ATOM   1421  C  CD  . LYS A 1 182 ? 24.676  -20.895 120.764 1.00   23.85 ? 182  LYS A CD  1 
ATOM   1422  C  CE  . LYS A 1 182 ? 24.054  -22.243 120.455 1.00   23.74 ? 182  LYS A CE  1 
ATOM   1423  N  NZ  . LYS A 1 182 ? 24.701  -23.337 121.225 1.00   23.82 ? 182  LYS A NZ  1 
ATOM   1424  N  N   . PHE A 1 183 ? 25.361  -18.343 116.638 1.00   23.27 ? 183  PHE A N   1 
ATOM   1425  C  CA  . PHE A 1 183 ? 26.229  -18.679 115.509 1.00   22.74 ? 183  PHE A CA  1 
ATOM   1426  C  C   . PHE A 1 183 ? 26.122  -17.659 114.384 1.00   22.66 ? 183  PHE A C   1 
ATOM   1427  O  O   . PHE A 1 183 ? 26.683  -17.862 113.308 1.00   22.63 ? 183  PHE A O   1 
ATOM   1428  C  CB  . PHE A 1 183 ? 25.873  -20.054 114.939 1.00   22.35 ? 183  PHE A CB  1 
ATOM   1429  C  CG  . PHE A 1 183 ? 26.157  -21.195 115.868 1.00   21.86 ? 183  PHE A CG  1 
ATOM   1430  C  CD1 . PHE A 1 183 ? 25.276  -22.268 115.950 1.00   21.69 ? 183  PHE A CD1 1 
ATOM   1431  C  CD2 . PHE A 1 183 ? 27.317  -21.221 116.631 1.00   21.74 ? 183  PHE A CD2 1 
ATOM   1432  C  CE1 . PHE A 1 183 ? 25.547  -23.350 116.777 1.00   21.77 ? 183  PHE A CE1 1 
ATOM   1433  C  CE2 . PHE A 1 183 ? 27.596  -22.300 117.462 1.00   21.77 ? 183  PHE A CE2 1 
ATOM   1434  C  CZ  . PHE A 1 183 ? 26.708  -23.366 117.535 1.00   21.79 ? 183  PHE A CZ  1 
ATOM   1435  N  N   . LEU A 1 184 ? 25.407  -16.565 114.631 1.00   22.63 ? 184  LEU A N   1 
ATOM   1436  C  CA  . LEU A 1 184 ? 25.064  -15.625 113.569 1.00   22.54 ? 184  LEU A CA  1 
ATOM   1437  C  C   . LEU A 1 184 ? 25.584  -14.223 113.862 1.00   22.51 ? 184  LEU A C   1 
ATOM   1438  O  O   . LEU A 1 184 ? 25.308  -13.660 114.922 1.00   22.46 ? 184  LEU A O   1 
ATOM   1439  C  CB  . LEU A 1 184 ? 23.542  -15.586 113.385 1.00   22.59 ? 184  LEU A CB  1 
ATOM   1440  C  CG  . LEU A 1 184 ? 22.905  -15.236 112.032 1.00   22.49 ? 184  LEU A CG  1 
ATOM   1441  C  CD1 . LEU A 1 184 ? 22.011  -14.026 112.216 1.00   22.38 ? 184  LEU A CD1 1 
ATOM   1442  C  CD2 . LEU A 1 184 ? 23.950  -14.975 110.957 1.00   22.48 ? 184  LEU A CD2 1 
ATOM   1443  N  N   . ILE A 1 185 ? 26.361  -13.680 112.928 1.00   22.57 ? 185  ILE A N   1 
ATOM   1444  C  CA  . ILE A 1 185 ? 26.688  -12.257 112.932 1.00   22.68 ? 185  ILE A CA  1 
ATOM   1445  C  C   . ILE A 1 185 ? 25.560  -11.519 112.211 1.00   22.90 ? 185  ILE A C   1 
ATOM   1446  O  O   . ILE A 1 185 ? 25.548  -11.427 110.980 1.00   22.67 ? 185  ILE A O   1 
ATOM   1447  C  CB  . ILE A 1 185 ? 28.031  -11.976 112.210 1.00   22.51 ? 185  ILE A CB  1 
ATOM   1448  C  CG1 . ILE A 1 185 ? 29.100  -12.965 112.678 1.00   22.39 ? 185  ILE A CG1 1 
ATOM   1449  C  CG2 . ILE A 1 185 ? 28.488  -10.557 112.495 1.00   22.31 ? 185  ILE A CG2 1 
ATOM   1450  C  CD1 . ILE A 1 185 ? 30.457  -12.762 112.041 1.00   22.39 ? 185  ILE A CD1 1 
ATOM   1451  N  N   . ASP A 1 186 ? 24.575  -11.072 112.986 1.00   23.16 ? 186  ASP A N   1 
ATOM   1452  C  CA  . ASP A 1 186 ? 23.334  -10.528 112.439 1.00   23.70 ? 186  ASP A CA  1 
ATOM   1453  C  C   . ASP A 1 186 ? 23.535  -9.124  111.884 1.00   23.91 ? 186  ASP A C   1 
ATOM   1454  O  O   . ASP A 1 186 ? 23.719  -8.172  112.641 1.00   23.90 ? 186  ASP A O   1 
ATOM   1455  C  CB  . ASP A 1 186 ? 22.249  -10.504 113.522 1.00   23.97 ? 186  ASP A CB  1 
ATOM   1456  C  CG  . ASP A 1 186 ? 20.840  -10.423 112.947 1.00   24.29 ? 186  ASP A CG  1 
ATOM   1457  O  OD1 . ASP A 1 186 ? 20.574  -9.534  112.111 1.00   24.41 ? 186  ASP A OD1 1 
ATOM   1458  O  OD2 . ASP A 1 186 ? 19.980  -11.223 113.373 1.00   24.48 ? 186  ASP A OD2 1 
ATOM   1459  N  N   . ILE A 1 187 ? 23.392  -8.992  110.568 1.00   24.20 ? 187  ILE A N   1 
ATOM   1460  C  CA  . ILE A 1 187 ? 23.584  -7.714  109.885 1.00   24.37 ? 187  ILE A CA  1 
ATOM   1461  C  C   . ILE A 1 187 ? 22.544  -6.676  110.308 1.00   24.82 ? 187  ILE A C   1 
ATOM   1462  O  O   . ILE A 1 187 ? 22.856  -5.490  110.430 1.00   24.76 ? 187  ILE A O   1 
ATOM   1463  C  CB  . ILE A 1 187 ? 23.530  -7.890  108.346 1.00   24.03 ? 187  ILE A CB  1 
ATOM   1464  C  CG1 . ILE A 1 187 ? 24.694  -8.770  107.884 1.00   23.77 ? 187  ILE A CG1 1 
ATOM   1465  C  CG2 . ILE A 1 187 ? 23.583  -6.533  107.654 1.00   23.78 ? 187  ILE A CG2 1 
ATOM   1466  C  CD1 . ILE A 1 187 ? 24.793  -8.942  106.385 1.00   23.49 ? 187  ILE A CD1 1 
ATOM   1467  N  N   . GLU A 1 188 ? 21.324  -7.133  110.574 1.00   25.30 ? 188  GLU A N   1 
ATOM   1468  C  CA  . GLU A 1 188 ? 20.225  -6.234  110.914 1.00   25.87 ? 188  GLU A CA  1 
ATOM   1469  C  C   . GLU A 1 188 ? 20.282  -5.761  112.368 1.00   26.25 ? 188  GLU A C   1 
ATOM   1470  O  O   . GLU A 1 188 ? 19.872  -4.639  112.676 1.00   26.32 ? 188  GLU A O   1 
ATOM   1471  C  CB  . GLU A 1 188 ? 18.883  -6.913  110.624 1.00   25.86 ? 188  GLU A CB  1 
ATOM   1472  C  CG  . GLU A 1 188 ? 18.686  -7.272  109.154 1.00   26.08 ? 188  GLU A CG  1 
ATOM   1473  C  CD  . GLU A 1 188 ? 17.335  -7.899  108.872 1.00   26.19 ? 188  GLU A CD  1 
ATOM   1474  O  OE1 . GLU A 1 188 ? 16.417  -7.155  108.468 1.00   26.19 ? 188  GLU A OE1 1 
ATOM   1475  O  OE2 . GLU A 1 188 ? 17.198  -9.133  109.027 1.00   26.19 ? 188  GLU A OE2 1 
ATOM   1476  N  N   . LYS A 1 189 ? 20.855  -6.588  113.241 1.00   26.53 ? 189  LYS A N   1 
ATOM   1477  C  CA  . LYS A 1 189 ? 21.046  -6.217  114.642 1.00   26.87 ? 189  LYS A CA  1 
ATOM   1478  C  C   . LYS A 1 189 ? 22.239  -5.284  114.818 1.00   27.13 ? 189  LYS A C   1 
ATOM   1479  O  O   . LYS A 1 189 ? 22.153  -4.279  115.525 1.00   27.23 ? 189  LYS A O   1 
ATOM   1480  C  CB  . LYS A 1 189 ? 21.247  -7.465  115.507 1.00   26.84 ? 189  LYS A CB  1 
ATOM   1481  C  CG  . LYS A 1 189 ? 19.999  -8.315  115.685 1.00   26.97 ? 189  LYS A CG  1 
ATOM   1482  C  CD  . LYS A 1 189 ? 18.905  -7.549  116.406 0.0000 26.95 ? 189  LYS A CD  1 
ATOM   1483  C  CE  . LYS A 1 189 ? 17.627  -8.364  116.497 0.0000 27.01 ? 189  LYS A CE  1 
ATOM   1484  N  NZ  . LYS A 1 189 ? 16.532  -7.596  117.150 0.0000 27.04 ? 189  LYS A NZ  1 
ATOM   1485  N  N   . LEU A 1 190 ? 23.332  -5.595  114.129 1.00   27.46 ? 190  LEU A N   1 
ATOM   1486  C  CA  . LEU A 1 190 ? 24.599  -4.905  114.340 1.00   27.79 ? 190  LEU A CA  1 
ATOM   1487  C  C   . LEU A 1 190 ? 24.688  -3.543  113.660 1.00   28.03 ? 190  LEU A C   1 
ATOM   1488  O  O   . LEU A 1 190 ? 25.431  -2.674  114.111 1.00   27.99 ? 190  LEU A O   1 
ATOM   1489  C  CB  . LEU A 1 190 ? 25.757  -5.790  113.876 1.00   27.83 ? 190  LEU A CB  1 
ATOM   1490  C  CG  . LEU A 1 190 ? 26.039  -7.013  114.750 1.00   27.93 ? 190  LEU A CG  1 
ATOM   1491  C  CD1 . LEU A 1 190 ? 27.022  -7.928  114.053 1.00   28.00 ? 190  LEU A CD1 1 
ATOM   1492  C  CD2 . LEU A 1 190 ? 26.585  -6.570  116.095 1.00   27.97 ? 190  LEU A CD2 1 
ATOM   1493  N  N   . PHE A 1 191 ? 23.910  -3.349  112.599 1.00   28.36 ? 191  PHE A N   1 
ATOM   1494  C  CA  . PHE A 1 191 ? 24.053  -2.170  111.751 1.00   28.77 ? 191  PHE A CA  1 
ATOM   1495  C  C   . PHE A 1 191 ? 22.826  -1.263  111.754 1.00   29.16 ? 191  PHE A C   1 
ATOM   1496  O  O   . PHE A 1 191 ? 21.695  -1.730  111.909 1.00   29.14 ? 191  PHE A O   1 
ATOM   1497  C  CB  . PHE A 1 191 ? 24.372  -2.597  110.316 1.00   28.72 ? 191  PHE A CB  1 
ATOM   1498  C  CG  . PHE A 1 191 ? 25.795  -3.032  110.114 1.00   28.79 ? 191  PHE A CG  1 
ATOM   1499  C  CD1 . PHE A 1 191 ? 26.160  -4.363  110.279 1.00   28.82 ? 191  PHE A CD1 1 
ATOM   1500  C  CD2 . PHE A 1 191 ? 26.767  -2.114  109.730 1.00   28.78 ? 191  PHE A CD2 1 
ATOM   1501  C  CE1 . PHE A 1 191 ? 27.472  -4.775  110.062 1.00   28.74 ? 191  PHE A CE1 1 
ATOM   1502  C  CE2 . PHE A 1 191 ? 28.083  -2.517  109.510 1.00   28.81 ? 191  PHE A CE2 1 
ATOM   1503  C  CZ  . PHE A 1 191 ? 28.435  -3.849  109.676 1.00   28.75 ? 191  PHE A CZ  1 
ATOM   1504  N  N   . PRO A 1 192 ? 23.032  0.043   111.503 1.00   29.48 ? 192  PRO A N   1 
ATOM   1505  C  CA  . PRO A 1 192 ? 21.935  0.966   111.196 1.00   29.92 ? 192  PRO A CA  1 
ATOM   1506  C  C   . PRO A 1 192 ? 21.176  0.545   109.941 1.00   30.43 ? 192  PRO A C   1 
ATOM   1507  O  O   . PRO A 1 192 ? 21.772  0.046   108.986 1.00   30.42 ? 192  PRO A O   1 
ATOM   1508  C  CB  . PRO A 1 192 ? 22.634  2.314   111.004 1.00   29.69 ? 192  PRO A CB  1 
ATOM   1509  C  CG  . PRO A 1 192 ? 23.980  2.149   111.633 1.00   29.61 ? 192  PRO A CG  1 
ATOM   1510  C  CD  . PRO A 1 192 ? 24.340  0.717   111.426 1.00   29.45 ? 192  PRO A CD  1 
ATOM   1511  N  N   . GLU A 1 193 ? 19.872  0.804   109.943 1.00   30.97 ? 193  GLU A N   1 
ATOM   1512  C  CA  . GLU A 1 193 ? 18.947  0.315   108.924 1.00   31.54 ? 193  GLU A CA  1 
ATOM   1513  C  C   . GLU A 1 193 ? 19.462  0.396   107.483 1.00   31.72 ? 193  GLU A C   1 
ATOM   1514  O  O   . GLU A 1 193 ? 19.458  -0.603  106.764 1.00   31.80 ? 193  GLU A O   1 
ATOM   1515  C  CB  . GLU A 1 193 ? 17.622  1.070   109.047 1.00   31.90 ? 193  GLU A CB  1 
ATOM   1516  C  CG  . GLU A 1 193 ? 16.502  0.532   108.169 1.00   32.56 ? 193  GLU A CG  1 
ATOM   1517  C  CD  . GLU A 1 193 ? 15.394  1.544   107.937 1.00   33.05 ? 193  GLU A CD  1 
ATOM   1518  O  OE1 . GLU A 1 193 ? 14.320  1.137   107.448 1.00   33.30 ? 193  GLU A OE1 1 
ATOM   1519  O  OE2 . GLU A 1 193 ? 15.600  2.746   108.218 1.00   33.42 ? 193  GLU A OE2 1 
ATOM   1520  N  N   . GLU A 1 194 ? 19.954  1.568   107.086 1.00   31.98 ? 194  GLU A N   1 
ATOM   1521  C  CA  . GLU A 1 194 ? 20.378  1.802   105.704 1.00   32.18 ? 194  GLU A CA  1 
ATOM   1522  C  C   . GLU A 1 194 ? 21.726  1.184   105.358 1.00   32.02 ? 194  GLU A C   1 
ATOM   1523  O  O   . GLU A 1 194 ? 21.966  0.808   104.208 1.00   31.96 ? 194  GLU A O   1 
ATOM   1524  C  CB  . GLU A 1 194 ? 20.415  3.299   105.404 1.00   32.61 ? 194  GLU A CB  1 
ATOM   1525  C  CG  . GLU A 1 194 ? 19.069  3.869   104.990 1.00   33.31 ? 194  GLU A CG  1 
ATOM   1526  C  CD  . GLU A 1 194 ? 18.889  5.311   105.418 1.00   33.85 ? 194  GLU A CD  1 
ATOM   1527  O  OE1 . GLU A 1 194 ? 19.124  5.612   106.608 1.00   34.26 ? 194  GLU A OE1 1 
ATOM   1528  O  OE2 . GLU A 1 194 ? 18.491  6.139   104.571 1.00   34.08 ? 194  GLU A OE2 1 
ATOM   1529  N  N   . GLN A 1 195 ? 22.626  1.136   106.335 1.00   31.78 ? 195  GLN A N   1 
ATOM   1530  C  CA  . GLN A 1 195 ? 23.892  0.437   106.159 1.00   31.71 ? 195  GLN A CA  1 
ATOM   1531  C  C   . GLN A 1 195 ? 23.639  -1.061  106.048 1.00   31.52 ? 195  GLN A C   1 
ATOM   1532  O  O   . GLN A 1 195 ? 24.172  -1.723  105.156 1.00   31.50 ? 195  GLN A O   1 
ATOM   1533  C  CB  . GLN A 1 195 ? 24.834  0.738   107.325 1.00   31.80 ? 195  GLN A CB  1 
ATOM   1534  C  CG  . GLN A 1 195 ? 25.416  2.145   107.270 1.00   32.13 ? 195  GLN A CG  1 
ATOM   1535  C  CD  . GLN A 1 195 ? 26.438  2.414   108.356 1.00   32.19 ? 195  GLN A CD  1 
ATOM   1536  O  OE1 . GLN A 1 195 ? 26.927  1.492   109.011 1.00   32.30 ? 195  GLN A OE1 1 
ATOM   1537  N  NE2 . GLN A 1 195 ? 26.784  3.683   108.537 1.00   32.27 ? 195  GLN A NE2 1 
ATOM   1538  N  N   . ALA A 1 196 ? 22.700  -1.545  106.857 1.00   31.35 ? 196  ALA A N   1 
ATOM   1539  C  CA  . ALA A 1 196 ? 22.265  -2.933  106.814 1.00   31.11 ? 196  ALA A CA  1 
ATOM   1540  C  C   . ALA A 1 196 ? 21.791  -3.340  105.421 1.00   31.11 ? 196  ALA A C   1 
ATOM   1541  O  O   . ALA A 1 196 ? 22.286  -4.315  104.865 1.00   31.18 ? 196  ALA A O   1 
ATOM   1542  C  CB  . ALA A 1 196 ? 21.162  -3.159  107.832 1.00   31.06 ? 196  ALA A CB  1 
ATOM   1543  N  N   . GLU A 1 197 ? 20.897  -2.551  104.826 1.00   31.03 ? 197  GLU A N   1 
ATOM   1544  C  CA  . GLU A 1 197 ? 20.358  -2.880  103.505 1.00   30.97 ? 197  GLU A CA  1 
ATOM   1545  C  C   . GLU A 1 197 ? 21.407  -2.789  102.393 1.00   30.51 ? 197  GLU A C   1 
ATOM   1546  O  O   . GLU A 1 197 ? 21.440  -3.632  101.493 1.00   30.46 ? 197  GLU A O   1 
ATOM   1547  C  CB  . GLU A 1 197 ? 19.149  -1.991  103.170 1.00   31.48 ? 197  GLU A CB  1 
ATOM   1548  C  CG  . GLU A 1 197 ? 19.412  -0.489  103.219 1.00   32.50 ? 197  GLU A CG  1 
ATOM   1549  C  CD  . GLU A 1 197 ? 19.116  0.213   101.906 1.00   33.12 ? 197  GLU A CD  1 
ATOM   1550  O  OE1 . GLU A 1 197 ? 17.997  0.050   101.375 1.00   33.48 ? 197  GLU A OE1 1 
ATOM   1551  O  OE2 . GLU A 1 197 ? 20.010  0.928   101.406 1.00   33.46 ? 197  GLU A OE2 1 
ATOM   1552  N  N   . GLN A 1 198 ? 22.301  -1.807  102.499 1.00   29.88 ? 198  GLN A N   1 
ATOM   1553  C  CA  . GLN A 1 198 ? 23.401  -1.651  101.551 1.00   29.36 ? 198  GLN A CA  1 
ATOM   1554  C  C   . GLN A 1 198 ? 24.320  -2.870  101.590 1.00   29.15 ? 198  GLN A C   1 
ATOM   1555  O  O   . GLN A 1 198 ? 24.806  -3.320  100.552 1.00   29.10 ? 198  GLN A O   1 
ATOM   1556  C  CB  . GLN A 1 198 ? 24.202  -0.386  101.874 1.00   29.10 ? 198  GLN A CB  1 
ATOM   1557  C  CG  . GLN A 1 198 ? 25.290  -0.047  100.861 1.00   28.71 ? 198  GLN A CG  1 
ATOM   1558  C  CD  . GLN A 1 198 ? 26.038  1.233   101.199 1.00   28.61 ? 198  GLN A CD  1 
ATOM   1559  O  OE1 . GLN A 1 198 ? 25.708  1.931   102.161 1.00   28.52 ? 198  GLN A OE1 1 
ATOM   1560  N  NE2 . GLN A 1 198 ? 27.053  1.546   100.402 1.00   28.37 ? 198  GLN A NE2 1 
ATOM   1561  N  N   . LEU A 1 199 ? 24.483  -3.445  102.779 1.00   28.81 ? 199  LEU A N   1 
ATOM   1562  C  CA  . LEU A 1 199 ? 25.323  -4.624  102.962 1.00   28.56 ? 199  LEU A CA  1 
ATOM   1563  C  C   . LEU A 1 199 ? 24.661  -5.896  102.437 1.00   28.52 ? 199  LEU A C   1 
ATOM   1564  O  O   . LEU A 1 199 ? 25.301  -6.685  101.743 1.00   28.56 ? 199  LEU A O   1 
ATOM   1565  C  CB  . LEU A 1 199 ? 25.681  -4.795  104.439 1.00   28.35 ? 199  LEU A CB  1 
ATOM   1566  C  CG  . LEU A 1 199 ? 26.666  -3.774  105.010 1.00   28.15 ? 199  LEU A CG  1 
ATOM   1567  C  CD1 . LEU A 1 199 ? 26.658  -3.857  106.518 1.00   27.96 ? 199  LEU A CD1 1 
ATOM   1568  C  CD2 . LEU A 1 199 ? 28.060  -4.031  104.468 1.00   28.07 ? 199  LEU A CD2 1 
ATOM   1569  N  N   . ILE A 1 200 ? 23.381  -6.086  102.755 1.00   28.57 ? 200  ILE A N   1 
ATOM   1570  C  CA  . ILE A 1 200 ? 22.628  -7.247  102.272 1.00   28.59 ? 200  ILE A CA  1 
ATOM   1571  C  C   . ILE A 1 200 ? 22.629  -7.287  100.746 1.00   28.70 ? 200  ILE A C   1 
ATOM   1572  O  O   . ILE A 1 200 ? 22.780  -8.351  100.142 1.00   28.63 ? 200  ILE A O   1 
ATOM   1573  C  CB  . ILE A 1 200 ? 21.147  -7.224  102.736 1.00   28.55 ? 200  ILE A CB  1 
ATOM   1574  C  CG1 . ILE A 1 200 ? 21.052  -6.979  104.242 1.00   28.45 ? 200  ILE A CG1 1 
ATOM   1575  C  CG2 . ILE A 1 200 ? 20.470  -8.541  102.380 1.00   28.45 ? 200  ILE A CG2 1 
ATOM   1576  C  CD1 . ILE A 1 200 ? 21.583  -8.101  105.080 1.00   28.32 ? 200  ILE A CD1 1 
ATOM   1577  N  N   . LYS A 1 201 ? 22.431  -6.124  100.132 1.00   28.70 ? 201  LYS A N   1 
ATOM   1578  C  CA  . LYS A 1 201 ? 22.416  -6.012  98.679  1.00   28.88 ? 201  LYS A CA  1 
ATOM   1579  C  C   . LYS A 1 201 ? 23.780  -6.360  98.088  1.00   28.88 ? 201  LYS A C   1 
ATOM   1580  O  O   . LYS A 1 201 ? 23.871  -7.167  97.163  1.00   28.84 ? 201  LYS A O   1 
ATOM   1581  C  CB  . LYS A 1 201 ? 22.002  -4.598  98.259  1.00   29.15 ? 201  LYS A CB  1 
ATOM   1582  C  CG  . LYS A 1 201 ? 20.669  -4.538  97.530  1.00   29.77 ? 201  LYS A CG  1 
ATOM   1583  C  CD  . LYS A 1 201 ? 19.519  -4.243  98.480  1.00   30.20 ? 201  LYS A CD  1 
ATOM   1584  C  CE  . LYS A 1 201 ? 19.271  -2.749  98.611  1.00   30.62 ? 201  LYS A CE  1 
ATOM   1585  N  NZ  . LYS A 1 201 ? 18.119  -2.460  99.508  1.00   30.33 ? 201  LYS A NZ  1 
ATOM   1586  N  N   . ALA A 1 202 ? 24.839  -5.855  98.716  1.00   28.88 ? 202  ALA A N   1 
ATOM   1587  C  CA  . ALA A 1 202 ? 26.202  -6.086  98.248  1.00   28.74 ? 202  ALA A CA  1 
ATOM   1588  C  C   . ALA A 1 202 ? 26.649  -7.538  98.431  1.00   28.65 ? 202  ALA A C   1 
ATOM   1589  O  O   . ALA A 1 202 ? 27.413  -8.064  97.621  1.00   28.66 ? 202  ALA A O   1 
ATOM   1590  C  CB  . ALA A 1 202 ? 27.163  -5.148  98.963  1.00   28.79 ? 202  ALA A CB  1 
ATOM   1591  N  N   . ILE A 1 203 ? 26.153  -8.187  99.481  1.00   28.59 ? 203  ILE A N   1 
ATOM   1592  C  CA  . ILE A 1 203 ? 26.522  -9.572  99.768  1.00   28.56 ? 203  ILE A CA  1 
ATOM   1593  C  C   . ILE A 1 203 ? 25.705  -10.571 98.944  1.00   28.57 ? 203  ILE A C   1 
ATOM   1594  O  O   . ILE A 1 203 ? 26.244  -11.560 98.450  1.00   28.72 ? 203  ILE A O   1 
ATOM   1595  C  CB  . ILE A 1 203 ? 26.378  -9.888  101.285 1.00   28.31 ? 203  ILE A CB  1 
ATOM   1596  C  CG1 . ILE A 1 203 ? 27.461  -9.142  102.069 1.00   28.25 ? 203  ILE A CG1 1 
ATOM   1597  C  CG2 . ILE A 1 203 ? 26.508  -11.389 101.542 1.00   28.03 ? 203  ILE A CG2 1 
ATOM   1598  C  CD1 . ILE A 1 203 ? 27.198  -9.052  103.551 1.00   28.26 ? 203  ILE A CD1 1 
ATOM   1599  N  N   . GLY A 1 204 ? 24.419  -10.284 98.757  1.00   28.52 ? 204  GLY A N   1 
ATOM   1600  C  CA  . GLY A 1 204 ? 23.553  -11.195 98.028  1.00   28.36 ? 204  GLY A CA  1 
ATOM   1601  C  C   . GLY A 1 204 ? 23.219  -12.433 98.840  1.00   28.30 ? 204  GLY A C   1 
ATOM   1602  O  O   . GLY A 1 204 ? 23.582  -12.521 100.011 1.00   28.37 ? 204  GLY A O   1 
ATOM   1603  N  N   . ASN A 1 205 ? 22.552  -13.403 98.218  1.00   28.17 ? 205  ASN A N   1 
ATOM   1604  C  CA  . ASN A 1 205 ? 22.206  -14.652 98.898  1.00   28.02 ? 205  ASN A CA  1 
ATOM   1605  C  C   . ASN A 1 205 ? 23.378  -15.628 98.944  1.00   27.71 ? 205  ASN A C   1 
ATOM   1606  O  O   . ASN A 1 205 ? 23.224  -16.821 98.671  1.00   27.79 ? 205  ASN A O   1 
ATOM   1607  C  CB  . ASN A 1 205 ? 21.003  -15.320 98.222  1.00   28.47 ? 205  ASN A CB  1 
ATOM   1608  C  CG  . ASN A 1 205 ? 19.682  -14.689 98.622  1.00   28.88 ? 205  ASN A CG  1 
ATOM   1609  O  OD1 . ASN A 1 205 ? 18.827  -15.340 99.220  1.00   29.04 ? 205  ASN A OD1 1 
ATOM   1610  N  ND2 . ASN A 1 205 ? 19.509  -13.415 98.292  1.00   29.06 ? 205  ASN A ND2 1 
ATOM   1611  N  N   . ARG A 1 206 ? 24.555  -15.101 99.265  1.00   27.18 ? 206  ARG A N   1 
ATOM   1612  C  CA  . ARG A 1 206 ? 25.741  -15.918 99.470  1.00   26.60 ? 206  ARG A CA  1 
ATOM   1613  C  C   . ARG A 1 206 ? 26.041  -15.992 100.964 1.00   25.96 ? 206  ARG A C   1 
ATOM   1614  O  O   . ARG A 1 206 ? 25.851  -15.016 101.694 1.00   25.75 ? 206  ARG A O   1 
ATOM   1615  C  CB  . ARG A 1 206 ? 26.926  -15.321 98.707  1.00   27.12 ? 206  ARG A CB  1 
ATOM   1616  C  CG  . ARG A 1 206 ? 26.666  -15.154 97.208  1.00   27.85 ? 206  ARG A CG  1 
ATOM   1617  C  CD  . ARG A 1 206 ? 27.946  -14.886 96.424  1.00   28.63 ? 206  ARG A CD  1 
ATOM   1618  N  NE  . ARG A 1 206 ? 28.735  -13.808 97.016  1.00   29.57 ? 206  ARG A NE  1 
ATOM   1619  C  CZ  . ARG A 1 206 ? 28.465  -12.512 96.876  1.00   30.05 ? 206  ARG A CZ  1 
ATOM   1620  N  NH1 . ARG A 1 206 ? 29.185  -11.612 97.531  1.00   30.19 ? 206  ARG A NH1 1 
ATOM   1621  N  NH2 . ARG A 1 206 ? 27.492  -12.108 96.067  1.00   30.23 ? 206  ARG A NH2 1 
ATOM   1622  N  N   . THR A 1 207 ? 26.416  -17.181 101.428 1.00   25.17 ? 207  THR A N   1 
ATOM   1623  C  CA  . THR A 1 207 ? 26.568  -17.432 102.859 1.00   24.39 ? 207  THR A CA  1 
ATOM   1624  C  C   . THR A 1 207 ? 28.000  -17.830 103.220 1.00   23.97 ? 207  THR A C   1 
ATOM   1625  O  O   . THR A 1 207 ? 28.654  -18.581 102.492 1.00   23.89 ? 207  THR A O   1 
ATOM   1626  C  CB  . THR A 1 207 ? 25.545  -18.508 103.363 1.00   24.30 ? 207  THR A CB  1 
ATOM   1627  O  OG1 . THR A 1 207 ? 26.238  -19.642 103.898 1.00   24.32 ? 207  THR A OG1 1 
ATOM   1628  C  CG2 . THR A 1 207 ? 24.620  -18.960 102.232 1.00   24.20 ? 207  THR A CG2 1 
ATOM   1629  N  N   . TYR A 1 208 ? 28.486  -17.297 104.338 1.00   23.47 ? 208  TYR A N   1 
ATOM   1630  C  CA  . TYR A 1 208 ? 29.905  -17.345 104.671 1.00   22.92 ? 208  TYR A CA  1 
ATOM   1631  C  C   . TYR A 1 208 ? 30.195  -17.888 106.063 1.00   22.56 ? 208  TYR A C   1 
ATOM   1632  O  O   . TYR A 1 208 ? 29.394  -17.740 106.986 1.00   22.60 ? 208  TYR A O   1 
ATOM   1633  C  CB  . TYR A 1 208 ? 30.526  -15.952 104.545 1.00   22.96 ? 208  TYR A CB  1 
ATOM   1634  C  CG  . TYR A 1 208 ? 30.612  -15.441 103.129 1.00   22.91 ? 208  TYR A CG  1 
ATOM   1635  C  CD1 . TYR A 1 208 ? 29.654  -14.562 102.627 1.00   22.99 ? 208  TYR A CD1 1 
ATOM   1636  C  CD2 . TYR A 1 208 ? 31.647  -15.841 102.286 1.00   22.84 ? 208  TYR A CD2 1 
ATOM   1637  C  CE1 . TYR A 1 208 ? 29.722  -14.093 101.318 1.00   23.08 ? 208  TYR A CE1 1 
ATOM   1638  C  CE2 . TYR A 1 208 ? 31.726  -15.380 100.974 1.00   22.91 ? 208  TYR A CE2 1 
ATOM   1639  C  CZ  . TYR A 1 208 ? 30.760  -14.506 100.496 1.00   22.99 ? 208  TYR A CZ  1 
ATOM   1640  O  OH  . TYR A 1 208 ? 30.826  -14.045 99.200  1.00   22.75 ? 208  TYR A OH  1 
ATOM   1641  N  N   . GLN A 1 209 ? 31.433  -18.339 106.229 1.00   22.06 ? 209  GLN A N   1 
ATOM   1642  C  CA  . GLN A 1 209 ? 31.915  -18.943 107.462 1.00   21.61 ? 209  GLN A CA  1 
ATOM   1643  C  C   . GLN A 1 209 ? 33.059  -18.081 107.988 1.00   21.33 ? 209  GLN A C   1 
ATOM   1644  O  O   . GLN A 1 209 ? 34.154  -18.090 107.424 1.00   21.36 ? 209  GLN A O   1 
ATOM   1645  C  CB  . GLN A 1 209 ? 32.438  -20.345 107.155 1.00   21.68 ? 209  GLN A CB  1 
ATOM   1646  C  CG  . GLN A 1 209 ? 32.196  -21.387 108.221 1.00   21.69 ? 209  GLN A CG  1 
ATOM   1647  C  CD  . GLN A 1 209 ? 32.630  -22.769 107.766 1.00   21.73 ? 209  GLN A CD  1 
ATOM   1648  O  OE1 . GLN A 1 209 ? 32.544  -23.103 106.583 1.00   21.71 ? 209  GLN A OE1 1 
ATOM   1649  N  NE2 . GLN A 1 209 ? 33.135  -23.563 108.696 1.00   21.86 ? 209  GLN A NE2 1 
ATOM   1650  N  N   . VAL A 1 210 ? 32.793  -17.297 109.028 1.00   20.99 ? 210  VAL A N   1 
ATOM   1651  C  CA  . VAL A 1 210 ? 33.829  -16.467 109.634 1.00   20.70 ? 210  VAL A CA  1 
ATOM   1652  C  C   . VAL A 1 210 ? 34.552  -17.222 110.743 1.00   20.41 ? 210  VAL A C   1 
ATOM   1653  O  O   . VAL A 1 210 ? 33.985  -17.480 111.806 1.00   20.48 ? 210  VAL A O   1 
ATOM   1654  C  CB  . VAL A 1 210 ? 33.242  -15.157 110.208 1.00   20.71 ? 210  VAL A CB  1 
ATOM   1655  C  CG1 . VAL A 1 210 ? 34.322  -14.363 110.938 1.00   20.63 ? 210  VAL A CG1 1 
ATOM   1656  C  CG2 . VAL A 1 210 ? 32.656  -14.325 109.087 1.00   20.63 ? 210  VAL A CG2 1 
ATOM   1657  N  N   . CYS A 1 211 ? 35.807  -17.573 110.484 1.00   20.10 ? 211  CYS A N   1 
ATOM   1658  C  CA  . CYS A 1 211 ? 36.628  -18.273 111.461 1.00   19.70 ? 211  CYS A CA  1 
ATOM   1659  C  C   . CYS A 1 211 ? 37.643  -17.343 112.107 1.00   19.37 ? 211  CYS A C   1 
ATOM   1660  O  O   . CYS A 1 211 ? 38.336  -16.584 111.425 1.00   19.29 ? 211  CYS A O   1 
ATOM   1661  C  CB  . CYS A 1 211 ? 37.349  -19.449 110.803 1.00   19.65 ? 211  CYS A CB  1 
ATOM   1662  S  SG  . CYS A 1 211 ? 36.262  -20.822 110.378 1.00   19.87 ? 211  CYS A SG  1 
ATOM   1663  N  N   . ARG A 1 212 ? 37.689  -17.380 113.432 1.00   18.92 ? 212  ARG A N   1 
ATOM   1664  C  CA  . ARG A 1 212 ? 38.674  -16.627 114.189 1.00   18.53 ? 212  ARG A CA  1 
ATOM   1665  C  C   . ARG A 1 212 ? 39.528  -17.605 114.986 1.00   18.32 ? 212  ARG A C   1 
ATOM   1666  O  O   . ARG A 1 212 ? 39.023  -18.324 115.849 1.00   18.43 ? 212  ARG A O   1 
ATOM   1667  C  CB  . ARG A 1 212 ? 37.971  -15.628 115.109 1.00   18.40 ? 212  ARG A CB  1 
ATOM   1668  C  CG  . ARG A 1 212 ? 36.968  -14.737 114.375 1.00   18.50 ? 212  ARG A CG  1 
ATOM   1669  C  CD  . ARG A 1 212 ? 37.339  -13.272 114.490 1.00   18.68 ? 212  ARG A CD  1 
ATOM   1670  N  NE  . ARG A 1 212 ? 37.148  -12.518 113.248 1.00   18.65 ? 212  ARG A NE  1 
ATOM   1671  C  CZ  . ARG A 1 212 ? 36.144  -11.674 113.018 1.00   18.68 ? 212  ARG A CZ  1 
ATOM   1672  N  NH1 . ARG A 1 212 ? 36.207  -10.840 111.988 1.00   18.55 ? 212  ARG A NH1 1 
ATOM   1673  N  NH2 . ARG A 1 212 ? 35.016  -11.769 113.712 1.00   18.49 ? 212  ARG A NH2 1 
ATOM   1674  N  N   . MET A 1 213 ? 40.762  -17.780 114.521 1.00   17.97 ? 213  MET A N   1 
ATOM   1675  C  CA  . MET A 1 213 ? 41.723  -18.700 115.125 1.00   17.57 ? 213  MET A CA  1 
ATOM   1676  C  C   . MET A 1 213 ? 42.176  -18.195 116.494 1.00   17.33 ? 213  MET A C   1 
ATOM   1677  O  O   . MET A 1 213 ? 41.965  -17.034 116.837 1.00   17.25 ? 213  MET A O   1 
ATOM   1678  C  CB  . MET A 1 213 ? 42.937  -18.850 114.203 1.00   17.60 ? 213  MET A CB  1 
ATOM   1679  C  CG  . MET A 1 213 ? 42.777  -19.885 113.101 1.00   17.55 ? 213  MET A CG  1 
ATOM   1680  S  SD  . MET A 1 213 ? 41.103  -19.989 112.451 1.00   17.60 ? 213  MET A SD  1 
ATOM   1681  C  CE  . MET A 1 213 ? 41.125  -18.695 111.212 1.00   17.38 ? 213  MET A CE  1 
ATOM   1682  N  N   . PRO A 1 214 ? 42.784  -19.076 117.305 1.00   16.99 ? 214  PRO A N   1 
ATOM   1683  C  CA  . PRO A 1 214 ? 43.414  -18.655 118.563 1.00   16.74 ? 214  PRO A CA  1 
ATOM   1684  C  C   . PRO A 1 214 ? 44.595  -17.704 118.381 1.00   16.54 ? 214  PRO A C   1 
ATOM   1685  O  O   . PRO A 1 214 ? 45.475  -17.939 117.552 1.00   16.64 ? 214  PRO A O   1 
ATOM   1686  C  CB  . PRO A 1 214 ? 43.845  -19.973 119.208 1.00   16.67 ? 214  PRO A CB  1 
ATOM   1687  C  CG  . PRO A 1 214 ? 43.753  -20.995 118.124 1.00   16.79 ? 214  PRO A CG  1 
ATOM   1688  C  CD  . PRO A 1 214 ? 42.673  -20.539 117.217 1.00   16.84 ? 214  PRO A CD  1 
ATOM   1689  N  N   . THR A 1 215 ? 44.619  -16.651 119.194 1.00   16.25 ? 215  THR A N   1 
ATOM   1690  C  CA  . THR A 1 215 ? 45.685  -15.651 119.177 1.00   16.03 ? 215  THR A CA  1 
ATOM   1691  C  C   . THR A 1 215 ? 47.051  -16.276 119.461 1.00   15.91 ? 215  THR A C   1 
ATOM   1692  O  O   . THR A 1 215 ? 48.061  -15.866 118.886 1.00   16.06 ? 215  THR A O   1 
ATOM   1693  C  CB  . THR A 1 215 ? 45.407  -14.545 120.224 1.00   16.06 ? 215  THR A CB  1 
ATOM   1694  O  OG1 . THR A 1 215 ? 44.258  -13.788 119.829 1.00   16.10 ? 215  THR A OG1 1 
ATOM   1695  C  CG2 . THR A 1 215 ? 46.587  -13.610 120.357 1.00   15.93 ? 215  THR A CG2 1 
ATOM   1696  N  N   . ILE A 1 216 ? 47.069  -17.285 120.330 1.00   15.72 ? 216  ILE A N   1 
ATOM   1697  C  CA  . ILE A 1 216 ? 48.305  -17.971 120.695 1.00   15.44 ? 216  ILE A CA  1 
ATOM   1698  C  C   . ILE A 1 216 ? 48.967  -18.635 119.485 1.00   15.33 ? 216  ILE A C   1 
ATOM   1699  O  O   . ILE A 1 216 ? 50.194  -18.682 119.390 1.00   15.23 ? 216  ILE A O   1 
ATOM   1700  C  CB  . ILE A 1 216 ? 48.051  -19.028 121.809 1.00   15.46 ? 216  ILE A CB  1 
ATOM   1701  C  CG1 . ILE A 1 216 ? 49.379  -19.469 122.427 1.00   15.33 ? 216  ILE A CG1 1 
ATOM   1702  C  CG2 . ILE A 1 216 ? 47.288  -20.229 121.252 1.00   15.55 ? 216  ILE A CG2 1 
ATOM   1703  C  CD1 . ILE A 1 216 ? 49.223  -20.244 123.717 1.00   15.16 ? 216  ILE A CD1 1 
ATOM   1704  N  N   . VAL A 1 217 ? 48.149  -19.036 118.516 1.00   15.23 ? 217  VAL A N   1 
ATOM   1705  C  CA  . VAL A 1 217 ? 48.642  -19.666 117.296 1.00   15.31 ? 217  VAL A CA  1 
ATOM   1706  C  C   . VAL A 1 217 ? 49.315  -18.652 116.371 1.00   15.26 ? 217  VAL A C   1 
ATOM   1707  O  O   . VAL A 1 217 ? 50.297  -18.972 115.705 1.00   15.40 ? 217  VAL A O   1 
ATOM   1708  C  CB  . VAL A 1 217 ? 47.496  -20.398 116.551 1.00   15.35 ? 217  VAL A CB  1 
ATOM   1709  C  CG1 . VAL A 1 217 ? 47.947  -20.841 115.164 1.00   15.24 ? 217  VAL A CG1 1 
ATOM   1710  C  CG2 . VAL A 1 217 ? 47.059  -21.608 117.363 1.00   15.30 ? 217  VAL A CG2 1 
ATOM   1711  N  N   . GLY A 1 218 ? 48.822  -17.417 116.384 1.00   15.23 ? 218  GLY A N   1 
ATOM   1712  C  CA  . GLY A 1 218 ? 49.495  -16.345 115.671 1.00   15.20 ? 218  GLY A CA  1 
ATOM   1713  C  C   . GLY A 1 218 ? 50.790  -15.936 116.348 1.00   15.15 ? 218  GLY A C   1 
ATOM   1714  O  O   . GLY A 1 218 ? 51.721  -15.466 115.693 1.00   15.27 ? 218  GLY A O   1 
ATOM   1715  N  N   . HIS A 1 219 ? 50.856  -16.157 117.658 1.00   15.07 ? 219  HIS A N   1 
ATOM   1716  C  CA  . HIS A 1 219 ? 52.038  -15.842 118.456 1.00   14.96 ? 219  HIS A CA  1 
ATOM   1717  C  C   . HIS A 1 219 ? 53.209  -16.775 118.161 1.00   15.03 ? 219  HIS A C   1 
ATOM   1718  O  O   . HIS A 1 219 ? 54.365  -16.350 118.151 1.00   15.09 ? 219  HIS A O   1 
ATOM   1719  C  CB  . HIS A 1 219 ? 51.695  -15.916 119.944 1.00   14.82 ? 219  HIS A CB  1 
ATOM   1720  C  CG  . HIS A 1 219 ? 50.987  -14.707 120.462 1.00   14.83 ? 219  HIS A CG  1 
ATOM   1721  N  ND1 . HIS A 1 219 ? 50.488  -13.726 119.632 1.00   14.74 ? 219  HIS A ND1 1 
ATOM   1722  C  CD2 . HIS A 1 219 ? 50.718  -14.303 121.726 1.00   14.88 ? 219  HIS A CD2 1 
ATOM   1723  C  CE1 . HIS A 1 219 ? 49.947  -12.767 120.364 1.00   14.84 ? 219  HIS A CE1 1 
ATOM   1724  N  NE2 . HIS A 1 219 ? 50.073  -13.096 121.637 1.00   15.00 ? 219  HIS A NE2 1 
ATOM   1725  N  N   . VAL A 1 220 ? 52.902  -18.057 117.988 1.00   14.97 ? 220  VAL A N   1 
ATOM   1726  C  CA  . VAL A 1 220 ? 53.913  -19.079 117.741 1.00   14.93 ? 220  VAL A CA  1 
ATOM   1727  C  C   . VAL A 1 220 ? 54.218  -19.213 116.249 1.00   14.93 ? 220  VAL A C   1 
ATOM   1728  O  O   . VAL A 1 220 ? 55.350  -19.515 115.865 1.00   14.80 ? 220  VAL A O   1 
ATOM   1729  C  CB  . VAL A 1 220 ? 53.450  -20.452 118.294 1.00   14.95 ? 220  VAL A CB  1 
ATOM   1730  C  CG1 . VAL A 1 220 ? 54.438  -21.552 117.913 1.00   14.87 ? 220  VAL A CG1 1 
ATOM   1731  C  CG2 . VAL A 1 220 ? 53.303  -20.377 119.803 1.00   15.02 ? 220  VAL A CG2 1 
ATOM   1732  N  N   . CYS A 1 221 ? 53.214  -18.947 115.416 1.00   14.91 ? 221  CYS A N   1 
ATOM   1733  C  CA  . CYS A 1 221 ? 53.317  -19.187 113.981 1.00   15.00 ? 221  CYS A CA  1 
ATOM   1734  C  C   . CYS A 1 221 ? 53.303  -17.891 113.167 1.00   15.16 ? 221  CYS A C   1 
ATOM   1735  O  O   . CYS A 1 221 ? 54.143  -17.013 113.387 1.00   15.33 ? 221  CYS A O   1 
ATOM   1736  C  CB  . CYS A 1 221 ? 52.195  -20.131 113.539 1.00   14.95 ? 221  CYS A CB  1 
ATOM   1737  S  SG  . CYS A 1 221 ? 52.298  -21.776 114.304 1.00   15.12 ? 221  CYS A SG  1 
ATOM   1738  N  N   . ASP A 1 222 ? 52.426  -17.815 112.166 1.00   15.30 ? 222  ASP A N   1 
ATOM   1739  C  CA  . ASP A 1 222 ? 52.233  -16.581 111.407 1.00   15.28 ? 222  ASP A CA  1 
ATOM   1740  C  C   . ASP A 1 222 ? 50.841  -16.473 110.781 1.00   15.44 ? 222  ASP A C   1 
ATOM   1741  O  O   . ASP A 1 222 ? 49.947  -17.256 111.100 1.00   15.24 ? 222  ASP A O   1 
ATOM   1742  C  CB  . ASP A 1 222 ? 53.322  -16.428 110.328 1.00   15.12 ? 222  ASP A CB  1 
ATOM   1743  C  CG  . ASP A 1 222 ? 53.297  -17.538 109.277 1.00   14.86 ? 222  ASP A CG  1 
ATOM   1744  O  OD1 . ASP A 1 222 ? 52.418  -18.426 109.320 1.00   14.65 ? 222  ASP A OD1 1 
ATOM   1745  O  OD2 . ASP A 1 222 ? 54.181  -17.519 108.397 1.00   15.16 ? 222  ASP A OD2 1 
ATOM   1746  N  N   . GLY A 1 223 ? 50.680  -15.517 109.868 1.00   15.69 ? 223  GLY A N   1 
ATOM   1747  C  CA  . GLY A 1 223 ? 49.382  -15.249 109.274 1.00   16.07 ? 223  GLY A CA  1 
ATOM   1748  C  C   . GLY A 1 223 ? 48.911  -16.294 108.276 1.00   16.22 ? 223  GLY A C   1 
ATOM   1749  O  O   . GLY A 1 223 ? 47.714  -16.569 108.190 1.00   16.39 ? 223  GLY A O   1 
ATOM   1750  N  N   . ALA A 1 224 ? 49.837  -16.854 107.501 1.00   16.23 ? 224  ALA A N   1 
ATOM   1751  C  CA  . ALA A 1 224 ? 49.492  -17.853 106.492 1.00   16.23 ? 224  ALA A CA  1 
ATOM   1752  C  C   . ALA A 1 224 ? 49.131  -19.194 107.128 1.00   16.39 ? 224  ALA A C   1 
ATOM   1753  O  O   . ALA A 1 224 ? 48.716  -20.126 106.435 1.00   16.43 ? 224  ALA A O   1 
ATOM   1754  C  CB  . ALA A 1 224 ? 50.642  -18.029 105.521 1.00   16.19 ? 224  ALA A CB  1 
ATOM   1755  N  N   . THR A 1 225 ? 49.392  -19.317 108.427 1.00   16.61 ? 225  THR A N   1 
ATOM   1756  C  CA  . THR A 1 225 ? 48.833  -20.403 109.224 1.00   16.84 ? 225  THR A CA  1 
ATOM   1757  C  C   . THR A 1 225 ? 47.321  -20.297 109.264 1.00   16.95 ? 225  THR A C   1 
ATOM   1758  O  O   . THR A 1 225 ? 46.613  -21.297 109.162 1.00   16.99 ? 225  THR A O   1 
ATOM   1759  C  CB  . THR A 1 225 ? 49.345  -20.346 110.670 1.00   16.78 ? 225  THR A CB  1 
ATOM   1760  O  OG1 . THR A 1 225 ? 50.767  -20.483 110.670 1.00   16.81 ? 225  THR A OG1 1 
ATOM   1761  C  CG2 . THR A 1 225 ? 48.750  -21.478 111.504 1.00   16.96 ? 225  THR A CG2 1 
ATOM   1762  N  N   . MET A 1 226 ? 46.841  -19.077 109.454 1.00   17.07 ? 226  MET A N   1 
ATOM   1763  C  CA  . MET A 1 226 ? 45.441  -18.817 109.733 1.00   17.15 ? 226  MET A CA  1 
ATOM   1764  C  C   . MET A 1 226 ? 44.434  -19.523 108.832 1.00   17.41 ? 226  MET A C   1 
ATOM   1765  O  O   . MET A 1 226 ? 43.551  -20.213 109.331 1.00   17.43 ? 226  MET A O   1 
ATOM   1766  C  CB  . MET A 1 226 ? 45.196  -17.316 109.721 1.00   17.06 ? 226  MET A CB  1 
ATOM   1767  C  CG  . MET A 1 226 ? 45.781  -16.629 110.919 1.00   16.95 ? 226  MET A CG  1 
ATOM   1768  S  SD  . MET A 1 226 ? 45.638  -17.659 112.387 1.00   17.03 ? 226  MET A SD  1 
ATOM   1769  C  CE  . MET A 1 226 ? 46.936  -17.059 113.315 1.00   16.52 ? 226  MET A CE  1 
ATOM   1770  N  N   . TYR A 1 227 ? 44.567  -19.394 107.517 1.00   17.67 ? 227  TYR A N   1 
ATOM   1771  C  CA  . TYR A 1 227 ? 43.610  -20.055 106.628 1.00   17.92 ? 227  TYR A CA  1 
ATOM   1772  C  C   . TYR A 1 227 ? 43.783  -21.579 106.504 1.00   17.87 ? 227  TYR A C   1 
ATOM   1773  O  O   . TYR A 1 227 ? 42.812  -22.316 106.312 1.00   18.00 ? 227  TYR A O   1 
ATOM   1774  C  CB  . TYR A 1 227 ? 43.584  -19.360 105.249 1.00   18.51 ? 227  TYR A CB  1 
ATOM   1775  C  CG  . TYR A 1 227 ? 44.638  -19.754 104.215 1.00   19.34 ? 227  TYR A CG  1 
ATOM   1776  C  CD1 . TYR A 1 227 ? 44.892  -21.094 103.893 1.00   19.74 ? 227  TYR A CD1 1 
ATOM   1777  C  CD2 . TYR A 1 227 ? 45.295  -18.779 103.464 1.00   19.77 ? 227  TYR A CD2 1 
ATOM   1778  C  CE1 . TYR A 1 227 ? 45.765  -21.450 102.858 1.00   20.03 ? 227  TYR A CE1 1 
ATOM   1779  C  CE2 . TYR A 1 227 ? 46.161  -19.125 102.423 1.00   20.10 ? 227  TYR A CE2 1 
ATOM   1780  C  CZ  . TYR A 1 227 ? 46.393  -20.462 102.128 1.00   20.19 ? 227  TYR A CZ  1 
ATOM   1781  O  OH  . TYR A 1 227 ? 47.277  -20.816 101.133 1.00   20.57 ? 227  TYR A OH  1 
ATOM   1782  N  N   . ARG A 1 228 ? 45.019  -22.050 106.635 1.00   17.85 ? 228  ARG A N   1 
ATOM   1783  C  CA  . ARG A 1 228 ? 45.285  -23.491 106.567 1.00   17.62 ? 228  ARG A CA  1 
ATOM   1784  C  C   . ARG A 1 228 ? 44.551  -24.146 107.738 1.00   17.40 ? 228  ARG A C   1 
ATOM   1785  O  O   . ARG A 1 228 ? 43.771  -25.093 107.559 1.00   17.39 ? 228  ARG A O   1 
ATOM   1786  C  CB  . ARG A 1 228 ? 46.794  -23.788 106.668 1.00   17.98 ? 228  ARG A CB  1 
ATOM   1787  C  CG  . ARG A 1 228 ? 47.632  -23.142 105.574 1.00   18.01 ? 228  ARG A CG  1 
ATOM   1788  C  CD  . ARG A 1 228 ? 48.635  -24.042 104.825 1.00   18.34 ? 228  ARG A CD  1 
ATOM   1789  N  NE  . ARG A 1 228 ? 49.897  -23.316 104.872 1.00   19.09 ? 228  ARG A NE  1 
ATOM   1790  C  CZ  . ARG A 1 228 ? 50.176  -22.301 104.066 1.00   19.11 ? 228  ARG A CZ  1 
ATOM   1791  N  NH1 . ARG A 1 228 ? 49.336  -21.286 104.099 1.00   19.75 ? 228  ARG A NH1 1 
ATOM   1792  N  NH2 . ARG A 1 228 ? 51.442  -21.978 103.830 1.00   19.66 ? 228  ARG A NH2 1 
ATOM   1793  N  N   . TRP A 1 229 ? 44.647  -23.489 108.892 1.00   17.12 ? 229  TRP A N   1 
ATOM   1794  C  CA  . TRP A 1 229 ? 43.970  -23.915 110.112 1.00   16.89 ? 229  TRP A CA  1 
ATOM   1795  C  C   . TRP A 1 229 ? 42.444  -23.876 109.970 1.00   16.89 ? 229  TRP A C   1 
ATOM   1796  O  O   . TRP A 1 229 ? 41.748  -24.760 110.477 1.00   16.90 ? 229  TRP A O   1 
ATOM   1797  C  CB  . TRP A 1 229 ? 44.418  -23.038 111.294 1.00   16.64 ? 229  TRP A CB  1 
ATOM   1798  C  CG  . TRP A 1 229 ? 43.913  -23.491 112.649 1.00   16.45 ? 229  TRP A CG  1 
ATOM   1799  C  CD1 . TRP A 1 229 ? 42.622  -23.481 113.091 1.00   16.40 ? 229  TRP A CD1 1 
ATOM   1800  C  CD2 . TRP A 1 229 ? 44.708  -23.963 113.754 1.00   16.38 ? 229  TRP A CD2 1 
ATOM   1801  N  NE1 . TRP A 1 229 ? 42.555  -23.914 114.397 1.00   16.18 ? 229  TRP A NE1 1 
ATOM   1802  C  CE2 . TRP A 1 229 ? 43.822  -24.207 114.825 1.00   16.22 ? 229  TRP A CE2 1 
ATOM   1803  C  CE3 . TRP A 1 229 ? 46.078  -24.193 113.935 1.00   16.35 ? 229  TRP A CE3 1 
ATOM   1804  C  CZ2 . TRP A 1 229 ? 44.260  -24.671 116.071 1.00   16.14 ? 229  TRP A CZ2 1 
ATOM   1805  C  CZ3 . TRP A 1 229 ? 46.518  -24.659 115.166 1.00   16.24 ? 229  TRP A CZ3 1 
ATOM   1806  C  CH2 . TRP A 1 229 ? 45.607  -24.890 116.215 1.00   16.11 ? 229  TRP A CH2 1 
ATOM   1807  N  N   . ALA A 1 230 ? 41.926  -22.813 109.355 1.00   16.88 ? 230  ALA A N   1 
ATOM   1808  C  CA  . ALA A 1 230 ? 40.489  -22.680 109.114 1.00   16.79 ? 230  ALA A CA  1 
ATOM   1809  C  C   . ALA A 1 230 ? 39.997  -23.795 108.202 1.00   16.78 ? 230  ALA A C   1 
ATOM   1810  O  O   . ALA A 1 230 ? 39.049  -24.505 108.534 1.00   16.89 ? 230  ALA A O   1 
ATOM   1811  C  CB  . ALA A 1 230 ? 40.179  -21.320 108.490 1.00   16.81 ? 230  ALA A CB  1 
ATOM   1812  N  N   . ALA A 1 231 ? 40.736  -24.025 107.121 1.00   16.75 ? 231  ALA A N   1 
ATOM   1813  C  CA  . ALA A 1 231 ? 40.364  -25.007 106.109 1.00   16.62 ? 231  ALA A CA  1 
ATOM   1814  C  C   . ALA A 1 231 ? 40.316  -26.432 106.657 1.00   16.62 ? 231  ALA A C   1 
ATOM   1815  O  O   . ALA A 1 231 ? 39.461  -27.231 106.268 1.00   16.64 ? 231  ALA A O   1 
ATOM   1816  C  CB  . ALA A 1 231 ? 41.337  -24.933 104.944 1.00   16.36 ? 231  ALA A CB  1 
ATOM   1817  N  N   . MET A 1 232 ? 41.249  -26.743 107.550 1.00   16.69 ? 232  MET A N   1 
ATOM   1818  C  CA  . MET A 1 232 ? 41.393  -28.092 108.079 1.00   16.78 ? 232  MET A CA  1 
ATOM   1819  C  C   . MET A 1 232 ? 40.218  -28.479 108.969 1.00   16.95 ? 232  MET A C   1 
ATOM   1820  O  O   . MET A 1 232 ? 39.574  -29.505 108.747 1.00   16.86 ? 232  MET A O   1 
ATOM   1821  C  CB  . MET A 1 232 ? 42.714  -28.214 108.846 1.00   16.60 ? 232  MET A CB  1 
ATOM   1822  C  CG  . MET A 1 232 ? 43.684  -29.224 108.251 1.00   16.35 ? 232  MET A CG  1 
ATOM   1823  S  SD  . MET A 1 232 ? 44.634  -28.625 106.832 1.00   15.92 ? 232  MET A SD  1 
ATOM   1824  C  CE  . MET A 1 232 ? 43.376  -28.236 105.616 1.00   15.86 ? 232  MET A CE  1 
ATOM   1825  N  N   . GLN A 1 233 ? 39.871  -27.591 109.896 1.00   17.09 ? 233  GLN A N   1 
ATOM   1826  C  CA  . GLN A 1 233 ? 38.811  -27.858 110.861 1.00   17.28 ? 233  GLN A CA  1 
ATOM   1827  C  C   . GLN A 1 233 ? 37.414  -27.742 110.257 1.00   17.30 ? 233  GLN A C   1 
ATOM   1828  O  O   . GLN A 1 233 ? 36.472  -28.373 110.736 1.00   17.33 ? 233  GLN A O   1 
ATOM   1829  C  CB  . GLN A 1 233 ? 38.948  -26.921 112.063 1.00   17.59 ? 233  GLN A CB  1 
ATOM   1830  C  CG  . GLN A 1 233 ? 40.289  -27.029 112.778 1.00   17.96 ? 233  GLN A CG  1 
ATOM   1831  C  CD  . GLN A 1 233 ? 40.761  -28.464 112.923 1.00   18.17 ? 233  GLN A CD  1 
ATOM   1832  O  OE1 . GLN A 1 233 ? 41.445  -28.993 112.048 1.00   18.50 ? 233  GLN A OE1 1 
ATOM   1833  N  NE2 . GLN A 1 233 ? 40.404  -29.097 114.033 1.00   18.16 ? 233  GLN A NE2 1 
ATOM   1834  N  N   . ILE A 1 234 ? 37.292  -26.954 109.191 1.00   17.28 ? 234  ILE A N   1 
ATOM   1835  C  CA  . ILE A 1 234 ? 36.048  -26.874 108.432 1.00   17.13 ? 234  ILE A CA  1 
ATOM   1836  C  C   . ILE A 1 234 ? 35.758  -28.217 107.763 1.00   17.34 ? 234  ILE A C   1 
ATOM   1837  O  O   . ILE A 1 234 ? 34.648  -28.741 107.870 1.00   17.35 ? 234  ILE A O   1 
ATOM   1838  C  CB  . ILE A 1 234 ? 36.122  -25.753 107.363 1.00   16.99 ? 234  ILE A CB  1 
ATOM   1839  C  CG1 . ILE A 1 234 ? 36.051  -24.387 108.050 1.00   16.71 ? 234  ILE A CG1 1 
ATOM   1840  C  CG2 . ILE A 1 234 ? 34.992  -25.896 106.357 1.00   16.78 ? 234  ILE A CG2 1 
ATOM   1841  C  CD1 . ILE A 1 234 ? 36.386  -23.222 107.154 1.00   16.61 ? 234  ILE A CD1 1 
ATOM   1842  N  N   . ALA A 1 235 ? 36.791  -28.811 107.168 1.00   17.48 ? 235  ALA A N   1 
ATOM   1843  C  CA  . ALA A 1 235 ? 36.679  -30.115 106.517 1.00   17.60 ? 235  ALA A CA  1 
ATOM   1844  C  C   . ALA A 1 235 ? 36.436  -31.245 107.516 1.00   17.74 ? 235  ALA A C   1 
ATOM   1845  O  O   . ALA A 1 235 ? 35.701  -32.190 107.225 1.00   17.70 ? 235  ALA A O   1 
ATOM   1846  C  CB  . ALA A 1 235 ? 37.930  -30.397 105.702 1.00   17.69 ? 235  ALA A CB  1 
ATOM   1847  N  N   . MET A 1 236 ? 37.039  -31.135 108.699 1.00   17.89 ? 236  MET A N   1 
ATOM   1848  C  CA  . MET A 1 236 ? 36.819  -32.108 109.766 1.00   18.02 ? 236  MET A CA  1 
ATOM   1849  C  C   . MET A 1 236 ? 35.368  -32.093 110.243 1.00   18.07 ? 236  MET A C   1 
ATOM   1850  O  O   . MET A 1 236 ? 34.786  -33.141 110.517 1.00   18.14 ? 236  MET A O   1 
ATOM   1851  C  CB  . MET A 1 236 ? 37.751  -31.831 110.954 1.00   17.98 ? 236  MET A CB  1 
ATOM   1852  C  CG  . MET A 1 236 ? 39.152  -32.419 110.821 1.00   17.94 ? 236  MET A CG  1 
ATOM   1853  S  SD  . MET A 1 236 ? 39.178  -34.103 110.156 1.00   18.06 ? 236  MET A SD  1 
ATOM   1854  C  CE  . MET A 1 236 ? 38.168  -34.980 111.325 1.00   17.93 ? 236  MET A CE  1 
ATOM   1855  N  N   . SER A 1 237 ? 34.780  -30.901 110.290 1.00   18.28 ? 237  SER A N   1 
ATOM   1856  C  CA  . SER A 1 237 ? 33.426  -30.714 110.802 1.00   18.37 ? 237  SER A CA  1 
ATOM   1857  C  C   . SER A 1 237 ? 32.366  -31.155 109.796 1.00   18.62 ? 237  SER A C   1 
ATOM   1858  O  O   . SER A 1 237 ? 31.316  -31.671 110.183 1.00   18.64 ? 237  SER A O   1 
ATOM   1859  C  CB  . SER A 1 237 ? 33.205  -29.247 111.176 1.00   18.35 ? 237  SER A CB  1 
ATOM   1860  O  OG  . SER A 1 237 ? 34.104  -28.833 112.189 1.00   18.11 ? 237  SER A OG  1 
ATOM   1861  N  N   . PHE A 1 238 ? 32.624  -30.911 108.512 1.00   18.83 ? 238  PHE A N   1 
ATOM   1862  C  CA  . PHE A 1 238 ? 31.767  -31.419 107.441 1.00   18.96 ? 238  PHE A CA  1 
ATOM   1863  C  C   . PHE A 1 238 ? 31.695  -32.945 107.498 1.00   19.14 ? 238  PHE A C   1 
ATOM   1864  O  O   . PHE A 1 238 ? 30.608  -33.527 107.480 1.00   19.18 ? 238  PHE A O   1 
ATOM   1865  C  CB  . PHE A 1 238 ? 32.309  -30.992 106.073 1.00   19.01 ? 238  PHE A CB  1 
ATOM   1866  C  CG  . PHE A 1 238 ? 31.950  -29.583 105.678 1.00   19.09 ? 238  PHE A CG  1 
ATOM   1867  C  CD1 . PHE A 1 238 ? 32.890  -28.768 105.052 1.00   18.98 ? 238  PHE A CD1 1 
ATOM   1868  C  CD2 . PHE A 1 238 ? 30.665  -29.085 105.885 1.00   19.16 ? 238  PHE A CD2 1 
ATOM   1869  C  CE1 . PHE A 1 238 ? 32.560  -27.482 104.635 1.00   18.97 ? 238  PHE A CE1 1 
ATOM   1870  C  CE2 . PHE A 1 238 ? 30.324  -27.795 105.473 1.00   19.18 ? 238  PHE A CE2 1 
ATOM   1871  C  CZ  . PHE A 1 238 ? 31.275  -26.993 104.847 1.00   19.08 ? 238  PHE A CZ  1 
ATOM   1872  N  N   . ILE A 1 239 ? 32.866  -33.574 107.594 1.00   19.19 ? 239  ILE A N   1 
ATOM   1873  C  CA  . ILE A 1 239 ? 32.990  -35.025 107.712 1.00   19.21 ? 239  ILE A CA  1 
ATOM   1874  C  C   . ILE A 1 239 ? 32.135  -35.545 108.863 1.00   19.49 ? 239  ILE A C   1 
ATOM   1875  O  O   . ILE A 1 239 ? 31.323  -36.453 108.680 1.00   19.67 ? 239  ILE A O   1 
ATOM   1876  C  CB  . ILE A 1 239 ? 34.471  -35.435 107.949 1.00   19.09 ? 239  ILE A CB  1 
ATOM   1877  C  CG1 . ILE A 1 239 ? 35.267  -35.301 106.647 1.00   19.08 ? 239  ILE A CG1 1 
ATOM   1878  C  CG2 . ILE A 1 239 ? 34.558  -36.861 108.475 1.00   19.01 ? 239  ILE A CG2 1 
ATOM   1879  C  CD1 . ILE A 1 239 ? 36.772  -35.348 106.832 1.00   19.07 ? 239  ILE A CD1 1 
ATOM   1880  N  N   . CYS A 1 240 ? 32.274  -34.911 110.024 1.00   19.70 ? 240  CYS A N   1 
ATOM   1881  C  CA  . CYS A 1 240 ? 31.556  -35.326 111.222 1.00   19.91 ? 240  CYS A CA  1 
ATOM   1882  C  C   . CYS A 1 240 ? 30.043  -35.153 111.082 1.00   20.11 ? 240  CYS A C   1 
ATOM   1883  O  O   . CYS A 1 240 ? 29.286  -36.100 111.293 1.00   20.09 ? 240  CYS A O   1 
ATOM   1884  C  CB  . CYS A 1 240 ? 32.056  -34.538 112.434 1.00   19.85 ? 240  CYS A CB  1 
ATOM   1885  S  SG  . CYS A 1 240 ? 31.277  -35.014 113.993 1.00   19.79 ? 240  CYS A SG  1 
ATOM   1886  N  N   . ALA A 1 241 ? 29.620  -33.977 110.627 1.00   20.35 ? 241  ALA A N   1 
ATOM   1887  C  CA  . ALA A 1 241 ? 28.209  -33.601 110.659 1.00   20.60 ? 241  ALA A CA  1 
ATOM   1888  C  C   . ALA A 1 241 ? 27.360  -34.231 109.556 1.00   20.77 ? 241  ALA A C   1 
ATOM   1889  O  O   . ALA A 1 241 ? 26.144  -34.360 109.706 1.00   20.94 ? 241  ALA A O   1 
ATOM   1890  C  CB  . ALA A 1 241 ? 28.077  -32.085 110.616 1.00   20.46 ? 241  ALA A CB  1 
ATOM   1891  N  N   . TYR A 1 242 ? 27.986  -34.596 108.440 1.00   20.86 ? 242  TYR A N   1 
ATOM   1892  C  CA  . TYR A 1 242 ? 27.239  -35.121 107.301 1.00   20.86 ? 242  TYR A CA  1 
ATOM   1893  C  C   . TYR A 1 242 ? 27.559  -36.580 106.993 1.00   20.98 ? 242  TYR A C   1 
ATOM   1894  O  O   . TYR A 1 242 ? 27.138  -37.109 105.964 1.00   21.01 ? 242  TYR A O   1 
ATOM   1895  C  CB  . TYR A 1 242 ? 27.478  -34.253 106.064 1.00   20.80 ? 242  TYR A CB  1 
ATOM   1896  C  CG  . TYR A 1 242 ? 26.977  -32.834 106.216 1.00   20.72 ? 242  TYR A CG  1 
ATOM   1897  C  CD1 . TYR A 1 242 ? 27.761  -31.860 106.834 1.00   20.66 ? 242  TYR A CD1 1 
ATOM   1898  C  CD2 . TYR A 1 242 ? 25.712  -32.468 105.759 1.00   20.74 ? 242  TYR A CD2 1 
ATOM   1899  C  CE1 . TYR A 1 242 ? 27.299  -30.556 106.996 1.00   20.53 ? 242  TYR A CE1 1 
ATOM   1900  C  CE2 . TYR A 1 242 ? 25.242  -31.162 105.911 1.00   20.63 ? 242  TYR A CE2 1 
ATOM   1901  C  CZ  . TYR A 1 242 ? 26.042  -30.214 106.530 1.00   20.44 ? 242  TYR A CZ  1 
ATOM   1902  O  OH  . TYR A 1 242 ? 25.597  -28.921 106.668 1.00   20.65 ? 242  TYR A OH  1 
ATOM   1903  N  N   . LYS A 1 243 ? 28.338  -37.207 107.872 1.00   21.07 ? 243  LYS A N   1 
ATOM   1904  C  CA  . LYS A 1 243 ? 28.496  -38.662 107.902 1.00   21.20 ? 243  LYS A CA  1 
ATOM   1905  C  C   . LYS A 1 243 ? 28.939  -39.285 106.576 1.00   21.16 ? 243  LYS A C   1 
ATOM   1906  O  O   . LYS A 1 243 ? 28.431  -40.332 106.164 1.00   21.19 ? 243  LYS A O   1 
ATOM   1907  C  CB  . LYS A 1 243 ? 27.198  -39.321 108.389 1.00   21.53 ? 243  LYS A CB  1 
ATOM   1908  C  CG  . LYS A 1 243 ? 26.879  -39.063 109.858 1.00   21.82 ? 243  LYS A CG  1 
ATOM   1909  C  CD  . LYS A 1 243 ? 25.917  -37.893 110.028 1.00   22.28 ? 243  LYS A CD  1 
ATOM   1910  C  CE  . LYS A 1 243 ? 24.492  -38.281 109.649 1.00   22.66 ? 243  LYS A CE  1 
ATOM   1911  N  NZ  . LYS A 1 243 ? 23.567  -37.110 109.614 1.00   22.43 ? 243  LYS A NZ  1 
ATOM   1912  N  N   . ILE A 1 244 ? 29.858  -38.608 105.893 1.00   20.88 ? 244  ILE A N   1 
ATOM   1913  C  CA  . ILE A 1 244 ? 30.537  -39.178 104.733 1.00   20.63 ? 244  ILE A CA  1 
ATOM   1914  C  C   . ILE A 1 244 ? 31.746  -39.980 105.214 1.00   20.47 ? 244  ILE A C   1 
ATOM   1915  O  O   . ILE A 1 244 ? 31.970  -40.109 106.421 1.00   20.37 ? 244  ILE A O   1 
ATOM   1916  C  CB  . ILE A 1 244 ? 31.010  -38.067 103.763 1.00   20.70 ? 244  ILE A CB  1 
ATOM   1917  C  CG1 . ILE A 1 244 ? 32.032  -37.159 104.455 1.00   20.61 ? 244  ILE A CG1 1 
ATOM   1918  C  CG2 . ILE A 1 244 ? 29.816  -37.250 103.287 1.00   20.76 ? 244  ILE A CG2 1 
ATOM   1919  C  CD1 . ILE A 1 244 ? 32.627  -36.095 103.560 1.00   20.47 ? 244  ILE A CD1 1 
ATOM   1920  N  N   . ALA A 1 245 ? 32.508  -40.540 104.278 1.00   20.37 ? 245  ALA A N   1 
ATOM   1921  C  CA  . ALA A 1 245 ? 33.777  -41.178 104.620 1.00   20.33 ? 245  ALA A CA  1 
ATOM   1922  C  C   . ALA A 1 245 ? 34.754  -40.126 105.118 1.00   20.31 ? 245  ALA A C   1 
ATOM   1923  O  O   . ALA A 1 245 ? 34.875  -39.054 104.524 1.00   20.27 ? 245  ALA A O   1 
ATOM   1924  C  CB  . ALA A 1 245 ? 34.357  -41.884 103.412 1.00   20.45 ? 245  ALA A CB  1 
ATOM   1925  N  N   . ALA A 1 246 ? 35.408  -40.414 106.238 1.00   20.31 ? 246  ALA A N   1 
ATOM   1926  C  CA  . ALA A 1 246 ? 36.410  -39.513 106.800 1.00   20.27 ? 246  ALA A CA  1 
ATOM   1927  C  C   . ALA A 1 246 ? 37.694  -39.559 105.972 1.00   20.19 ? 246  ALA A C   1 
ATOM   1928  O  O   . ALA A 1 246 ? 38.758  -39.924 106.474 1.00   20.12 ? 246  ALA A O   1 
ATOM   1929  C  CB  . ALA A 1 246 ? 36.698  -39.894 108.251 1.00   20.36 ? 246  ALA A CB  1 
ATOM   1930  N  N   . GLY A 1 247 ? 37.587  -39.163 104.706 1.00   20.11 ? 247  GLY A N   1 
ATOM   1931  C  CA  . GLY A 1 247 ? 38.685  -39.335 103.773 1.00   20.13 ? 247  GLY A CA  1 
ATOM   1932  C  C   . GLY A 1 247 ? 38.197  -39.995 102.498 1.00   20.13 ? 247  GLY A C   1 
ATOM   1933  O  O   . GLY A 1 247 ? 38.250  -41.217 102.357 1.00   20.18 ? 247  GLY A O   1 
ATOM   1934  N  N   . GLU A 1 248 ? 37.738  -39.170 101.563 1.00   20.06 ? 248  GLU A N   1 
ATOM   1935  C  CA  . GLU A 1 248 ? 37.079  -39.630 100.343 1.00   20.01 ? 248  GLU A CA  1 
ATOM   1936  C  C   . GLU A 1 248 ? 37.272  -38.556 99.273  1.00   19.96 ? 248  GLU A C   1 
ATOM   1937  O  O   . GLU A 1 248 ? 37.647  -37.429 99.593  1.00   19.96 ? 248  GLU A O   1 
ATOM   1938  C  CB  . GLU A 1 248 ? 35.592  -39.863 100.637 1.00   20.22 ? 248  GLU A CB  1 
ATOM   1939  C  CG  . GLU A 1 248 ? 34.650  -39.870 99.444  1.00   20.68 ? 248  GLU A CG  1 
ATOM   1940  C  CD  . GLU A 1 248 ? 33.250  -40.337 99.817  1.00   20.83 ? 248  GLU A CD  1 
ATOM   1941  O  OE1 . GLU A 1 248 ? 32.687  -39.844 100.821 1.00   20.69 ? 248  GLU A OE1 1 
ATOM   1942  O  OE2 . GLU A 1 248 ? 32.725  -41.229 99.121  1.00   21.23 ? 248  GLU A OE2 1 
ATOM   1943  N  N   . ALA A 1 249 ? 37.082  -38.924 98.008  1.00   19.83 ? 249  ALA A N   1 
ATOM   1944  C  CA  . ALA A 1 249 ? 37.403  -38.051 96.878  1.00   19.64 ? 249  ALA A CA  1 
ATOM   1945  C  C   . ALA A 1 249 ? 36.883  -36.623 97.012  1.00   19.71 ? 249  ALA A C   1 
ATOM   1946  O  O   . ALA A 1 249 ? 37.651  -35.666 96.896  1.00   19.76 ? 249  ALA A O   1 
ATOM   1947  C  CB  . ALA A 1 249 ? 36.891  -38.665 95.584  1.00   19.62 ? 249  ALA A CB  1 
ATOM   1948  N  N   . ALA A 1 250 ? 35.591  -36.484 97.300  1.00   19.56 ? 250  ALA A N   1 
ATOM   1949  C  CA  . ALA A 1 250 ? 34.945  -35.176 97.312  1.00   19.51 ? 250  ALA A CA  1 
ATOM   1950  C  C   . ALA A 1 250 ? 35.416  -34.283 98.457  1.00   19.48 ? 250  ALA A C   1 
ATOM   1951  O  O   . ALA A 1 250 ? 35.147  -33.082 98.459  1.00   19.43 ? 250  ALA A O   1 
ATOM   1952  C  CB  . ALA A 1 250 ? 33.432  -35.340 97.362  1.00   19.43 ? 250  ALA A CB  1 
ATOM   1953  N  N   . VAL A 1 251 ? 36.125  -34.868 99.420  1.00   19.49 ? 251  VAL A N   1 
ATOM   1954  C  CA  . VAL A 1 251 ? 36.700  -34.103 100.521 1.00   19.58 ? 251  VAL A CA  1 
ATOM   1955  C  C   . VAL A 1 251 ? 37.744  -33.125 99.985  1.00   19.81 ? 251  VAL A C   1 
ATOM   1956  O  O   . VAL A 1 251 ? 37.879  -32.015 100.496 1.00   19.87 ? 251  VAL A O   1 
ATOM   1957  C  CB  . VAL A 1 251 ? 37.353  -35.031 101.579 1.00   19.34 ? 251  VAL A CB  1 
ATOM   1958  C  CG1 . VAL A 1 251 ? 38.021  -34.207 102.673 1.00   19.18 ? 251  VAL A CG1 1 
ATOM   1959  C  CG2 . VAL A 1 251 ? 36.306  -35.949 102.189 1.00   19.18 ? 251  VAL A CG2 1 
ATOM   1960  N  N   . SER A 1 252 ? 38.385  -33.491 98.878  1.00   19.98 ? 252  SER A N   1 
ATOM   1961  C  CA  . SER A 1 252 ? 39.398  -32.634 98.266  1.00   20.23 ? 252  SER A CA  1 
ATOM   1962  C  C   . SER A 1 252 ? 38.782  -31.361 97.676  1.00   20.45 ? 252  SER A C   1 
ATOM   1963  O  O   . SER A 1 252 ? 39.475  -30.360 97.474  1.00   20.47 ? 252  SER A O   1 
ATOM   1964  C  CB  . SER A 1 252 ? 40.169  -33.405 97.189  1.00   20.25 ? 252  SER A CB  1 
ATOM   1965  O  OG  . SER A 1 252 ? 39.371  -33.658 96.045  1.00   20.25 ? 252  SER A OG  1 
ATOM   1966  N  N   . ASP A 1 253 ? 37.472  -31.398 97.436  1.00   20.57 ? 253  ASP A N   1 
ATOM   1967  C  CA  . ASP A 1 253 ? 36.724  -30.208 97.043  1.00   20.69 ? 253  ASP A CA  1 
ATOM   1968  C  C   . ASP A 1 253 ? 36.633  -29.218 98.202  1.00   20.62 ? 253  ASP A C   1 
ATOM   1969  O  O   . ASP A 1 253 ? 36.662  -28.005 97.994  1.00   20.41 ? 253  ASP A O   1 
ATOM   1970  C  CB  . ASP A 1 253 ? 35.312  -30.590 96.588  1.00   21.07 ? 253  ASP A CB  1 
ATOM   1971  C  CG  . ASP A 1 253 ? 35.230  -30.905 95.102  1.00   21.50 ? 253  ASP A CG  1 
ATOM   1972  O  OD1 . ASP A 1 253 ? 36.219  -30.687 94.368  1.00   21.74 ? 253  ASP A OD1 1 
ATOM   1973  O  OD2 . ASP A 1 253 ? 34.151  -31.356 94.664  1.00   21.64 ? 253  ASP A OD2 1 
ATOM   1974  N  N   . PHE A 1 254 ? 36.505  -29.746 99.418  1.00   20.71 ? 254  PHE A N   1 
ATOM   1975  C  CA  . PHE A 1 254 ? 36.441  -28.926 100.627 1.00   20.83 ? 254  PHE A CA  1 
ATOM   1976  C  C   . PHE A 1 254 ? 37.766  -28.218 100.855 1.00   20.86 ? 254  PHE A C   1 
ATOM   1977  O  O   . PHE A 1 254 ? 37.797  -27.049 101.239 1.00   20.92 ? 254  PHE A O   1 
ATOM   1978  C  CB  . PHE A 1 254 ? 36.125  -29.789 101.853 1.00   20.70 ? 254  PHE A CB  1 
ATOM   1979  C  CG  . PHE A 1 254 ? 34.785  -30.457 101.800 1.00   20.69 ? 254  PHE A CG  1 
ATOM   1980  C  CD1 . PHE A 1 254 ? 34.603  -31.717 102.361 1.00   20.67 ? 254  PHE A CD1 1 
ATOM   1981  C  CD2 . PHE A 1 254 ? 33.704  -29.832 101.190 1.00   20.66 ? 254  PHE A CD2 1 
ATOM   1982  C  CE1 . PHE A 1 254 ? 33.367  -32.345 102.314 1.00   20.64 ? 254  PHE A CE1 1 
ATOM   1983  C  CE2 . PHE A 1 254 ? 32.464  -30.451 101.138 1.00   20.67 ? 254  PHE A CE2 1 
ATOM   1984  C  CZ  . PHE A 1 254 ? 32.295  -31.710 101.701 1.00   20.66 ? 254  PHE A CZ  1 
ATOM   1985  N  N   . ALA A 1 255 ? 38.853  -28.968 100.695 1.00   20.96 ? 255  ALA A N   1 
ATOM   1986  C  CA  . ALA A 1 255 ? 40.197  -28.425 100.817 1.00   21.05 ? 255  ALA A CA  1 
ATOM   1987  C  C   . ALA A 1 255 ? 40.405  -27.283 99.832  1.00   21.19 ? 255  ALA A C   1 
ATOM   1988  O  O   . ALA A 1 255 ? 40.880  -26.216 100.210 1.00   21.23 ? 255  ALA A O   1 
ATOM   1989  C  CB  . ALA A 1 255 ? 41.222  -29.519 100.574 1.00   20.91 ? 255  ALA A CB  1 
ATOM   1990  N  N   . PHE A 1 256 ? 39.957  -27.476 98.595  1.00   21.33 ? 256  PHE A N   1 
ATOM   1991  C  CA  . PHE A 1 256 ? 40.203  -26.503 97.536  1.00   21.56 ? 256  PHE A CA  1 
ATOM   1992  C  C   . PHE A 1 256 ? 39.248  -25.306 97.562  1.00   21.77 ? 256  PHE A C   1 
ATOM   1993  O  O   . PHE A 1 256 ? 39.616  -24.210 97.136  1.00   21.85 ? 256  PHE A O   1 
ATOM   1994  C  CB  . PHE A 1 256 ? 40.151  -27.184 96.164  1.00   21.63 ? 256  PHE A CB  1 
ATOM   1995  C  CG  . PHE A 1 256 ? 40.540  -26.279 95.028  1.00   21.65 ? 256  PHE A CG  1 
ATOM   1996  C  CD1 . PHE A 1 256 ? 41.850  -25.832 94.900  1.00   21.77 ? 256  PHE A CD1 1 
ATOM   1997  C  CD2 . PHE A 1 256 ? 39.577  -25.791 94.148  1.00   21.67 ? 256  PHE A CD2 1 
ATOM   1998  C  CE1 . PHE A 1 256 ? 42.195  -24.905 93.922  1.00   21.69 ? 256  PHE A CE1 1 
ATOM   1999  C  CE2 . PHE A 1 256 ? 39.912  -24.862 93.166  1.00   21.66 ? 256  PHE A CE2 1 
ATOM   2000  C  CZ  . PHE A 1 256 ? 41.224  -24.417 93.055  1.00   21.62 ? 256  PHE A CZ  1 
ATOM   2001  N  N   . ALA A 1 257 ? 38.016  -25.524 98.016  1.00   21.92 ? 257  ALA A N   1 
ATOM   2002  C  CA  . ALA A 1 257 ? 37.053  -24.434 98.157  1.00   22.00 ? 257  ALA A CA  1 
ATOM   2003  C  C   . ALA A 1 257 ? 37.486  -23.505 99.282  1.00   22.11 ? 257  ALA A C   1 
ATOM   2004  O  O   . ALA A 1 257 ? 37.577  -22.293 99.092  1.00   22.17 ? 257  ALA A O   1 
ATOM   2005  C  CB  . ALA A 1 257 ? 35.664  -24.984 98.440  1.00   21.93 ? 257  ALA A CB  1 
ATOM   2006  N  N   . SER A 1 258 ? 37.882  -24.103 100.404 1.00   22.22 ? 258  SER A N   1 
ATOM   2007  C  CA  . SER A 1 258 ? 38.247  -23.359 101.606 1.00   22.34 ? 258  SER A CA  1 
ATOM   2008  C  C   . SER A 1 258 ? 39.589  -22.647 101.489 1.00   22.36 ? 258  SER A C   1 
ATOM   2009  O  O   . SER A 1 258 ? 39.801  -21.612 102.121 1.00   22.39 ? 258  SER A O   1 
ATOM   2010  C  CB  . SER A 1 258 ? 38.280  -24.292 102.819 1.00   22.29 ? 258  SER A CB  1 
ATOM   2011  O  OG  . SER A 1 258 ? 36.995  -24.816 103.101 1.00   22.50 ? 258  SER A OG  1 
ATOM   2012  N  N   . LYS A 1 259 ? 40.501  -23.214 100.703 1.00   22.48 ? 259  LYS A N   1 
ATOM   2013  C  CA  . LYS A 1 259 ? 41.864  -22.701 100.634 1.00   22.57 ? 259  LYS A CA  1 
ATOM   2014  C  C   . LYS A 1 259 ? 42.111  -21.780 99.446  1.00   22.69 ? 259  LYS A C   1 
ATOM   2015  O  O   . LYS A 1 259 ? 43.067  -21.002 99.457  1.00   22.83 ? 259  LYS A O   1 
ATOM   2016  C  CB  . LYS A 1 259 ? 42.870  -23.856 100.603 1.00   22.39 ? 259  LYS A CB  1 
ATOM   2017  C  CG  . LYS A 1 259 ? 42.939  -24.657 101.892 1.00   22.11 ? 259  LYS A CG  1 
ATOM   2018  C  CD  . LYS A 1 259 ? 43.873  -25.847 101.757 1.00   21.97 ? 259  LYS A CD  1 
ATOM   2019  C  CE  . LYS A 1 259 ? 45.224  -25.566 102.393 1.00   22.00 ? 259  LYS A CE  1 
ATOM   2020  N  NZ  . LYS A 1 259 ? 46.308  -26.369 101.766 1.00   21.81 ? 259  LYS A NZ  1 
ATOM   2021  N  N   . HIS A 1 260 ? 41.255  -21.854 98.430  1.00   22.88 ? 260  HIS A N   1 
ATOM   2022  C  CA  . HIS A 1 260 ? 41.480  -21.078 97.214  1.00   23.07 ? 260  HIS A CA  1 
ATOM   2023  C  C   . HIS A 1 260 ? 40.231  -20.490 96.555  1.00   23.13 ? 260  HIS A C   1 
ATOM   2024  O  O   . HIS A 1 260 ? 40.140  -19.273 96.377  1.00   23.13 ? 260  HIS A O   1 
ATOM   2025  C  CB  . HIS A 1 260 ? 42.270  -21.916 96.202  1.00   23.21 ? 260  HIS A CB  1 
ATOM   2026  C  CG  . HIS A 1 260 ? 43.677  -22.201 96.628  1.00   23.53 ? 260  HIS A CG  1 
ATOM   2027  N  ND1 . HIS A 1 260 ? 44.030  -23.341 97.316  1.00   23.69 ? 260  HIS A ND1 1 
ATOM   2028  C  CD2 . HIS A 1 260 ? 44.794  -21.436 96.571  1.00   23.57 ? 260  HIS A CD2 1 
ATOM   2029  C  CE1 . HIS A 1 260 ? 45.298  -23.265 97.673  1.00   23.89 ? 260  HIS A CE1 1 
ATOM   2030  N  NE2 . HIS A 1 260 ? 45.787  -22.118 97.234  1.00   23.97 ? 260  HIS A NE2 1 
ATOM   2031  N  N   . ALA A 1 261 ? 39.262  -21.342 96.226  1.00   23.16 ? 261  ALA A N   1 
ATOM   2032  C  CA  . ALA A 1 261 ? 38.155  -20.947 95.356  1.00   23.13 ? 261  ALA A CA  1 
ATOM   2033  C  C   . ALA A 1 261 ? 37.121  -20.036 96.022  1.00   23.22 ? 261  ALA A C   1 
ATOM   2034  O  O   . ALA A 1 261 ? 36.552  -19.165 95.366  1.00   23.23 ? 261  ALA A O   1 
ATOM   2035  C  CB  . ALA A 1 261 ? 37.473  -22.185 94.784  1.00   23.08 ? 261  ALA A CB  1 
ATOM   2036  N  N   . GLU A 1 262 ? 36.866  -20.254 97.311  1.00   23.27 ? 262  GLU A N   1 
ATOM   2037  C  CA  . GLU A 1 262 ? 35.875  -19.471 98.050  1.00   23.18 ? 262  GLU A CA  1 
ATOM   2038  C  C   . GLU A 1 262 ? 36.442  -18.824 99.318  1.00   22.85 ? 262  GLU A C   1 
ATOM   2039  O  O   . GLU A 1 262 ? 35.681  -18.406 100.195 1.00   22.84 ? 262  GLU A O   1 
ATOM   2040  C  CB  . GLU A 1 262 ? 34.671  -20.348 98.420  1.00   23.68 ? 262  GLU A CB  1 
ATOM   2041  C  CG  . GLU A 1 262 ? 33.531  -20.330 97.406  1.00   24.57 ? 262  GLU A CG  1 
ATOM   2042  C  CD  . GLU A 1 262 ? 32.250  -20.950 97.950  1.00   25.36 ? 262  GLU A CD  1 
ATOM   2043  O  OE1 . GLU A 1 262 ? 32.275  -22.137 98.340  1.00   26.01 ? 262  GLU A OE1 1 
ATOM   2044  O  OE2 . GLU A 1 262 ? 31.220  -20.245 98.007  1.00   25.72 ? 262  GLU A OE2 1 
ATOM   2045  N  N   . VAL A 1 263 ? 37.760  -18.644 99.365  1.00   22.45 ? 263  VAL A N   1 
ATOM   2046  C  CA  . VAL A 1 263 ? 38.418  -18.121 100.566 1.00   22.11 ? 263  VAL A CA  1 
ATOM   2047  C  C   . VAL A 1 263 ? 38.577  -16.591 100.574 1.00   22.00 ? 263  VAL A C   1 
ATOM   2048  O  O   . VAL A 1 263 ? 38.535  -15.938 99.524  1.00   21.92 ? 263  VAL A O   1 
ATOM   2049  C  CB  . VAL A 1 263 ? 39.815  -18.775 100.768 1.00   21.96 ? 263  VAL A CB  1 
ATOM   2050  C  CG1 . VAL A 1 263 ? 40.811  -18.244 99.752  1.00   21.68 ? 263  VAL A CG1 1 
ATOM   2051  C  CG2 . VAL A 1 263 ? 40.321  -18.519 102.189 1.00   21.67 ? 263  VAL A CG2 1 
ATOM   2052  N  N   . ILE A 1 264 ? 38.692  -16.023 101.773 1.00   21.79 ? 264  ILE A N   1 
ATOM   2053  C  CA  . ILE A 1 264 ? 38.948  -14.595 101.947 1.00   21.62 ? 264  ILE A CA  1 
ATOM   2054  C  C   . ILE A 1 264 ? 39.912  -14.395 103.105 1.00   21.57 ? 264  ILE A C   1 
ATOM   2055  O  O   . ILE A 1 264 ? 39.633  -14.812 104.224 1.00   21.74 ? 264  ILE A O   1 
ATOM   2056  C  CB  . ILE A 1 264 ? 37.657  -13.832 102.301 1.00   21.62 ? 264  ILE A CB  1 
ATOM   2057  C  CG1 . ILE A 1 264 ? 36.566  -14.128 101.268 1.00   21.73 ? 264  ILE A CG1 1 
ATOM   2058  C  CG2 . ILE A 1 264 ? 37.944  -12.339 102.423 1.00   21.59 ? 264  ILE A CG2 1 
ATOM   2059  C  CD1 . ILE A 1 264 ? 35.212  -13.506 101.613 1.00   21.71 ? 264  ILE A CD1 1 
ATOM   2060  N  N   . ASN A 1 265 ? 41.014  -13.704 102.846 1.00   21.47 ? 265  ASN A N   1 
ATOM   2061  C  CA  . ASN A 1 265 ? 41.983  -13.383 103.885 1.00   21.38 ? 265  ASN A CA  1 
ATOM   2062  C  C   . ASN A 1 265 ? 42.166  -11.873 103.967 1.00   20.91 ? 265  ASN A C   1 
ATOM   2063  O  O   . ASN A 1 265 ? 41.977  -11.153 102.981 1.00   21.13 ? 265  ASN A O   1 
ATOM   2064  C  CB  . ASN A 1 265 ? 43.317  -14.060 103.577 1.00   22.28 ? 265  ASN A CB  1 
ATOM   2065  C  CG  . ASN A 1 265 ? 43.141  -15.431 102.955 1.00   23.16 ? 265  ASN A CG  1 
ATOM   2066  O  OD1 . ASN A 1 265 ? 43.391  -16.452 103.596 1.00   23.59 ? 265  ASN A OD1 1 
ATOM   2067  N  ND2 . ASN A 1 265 ? 42.736  -15.461 101.685 1.00   23.76 ? 265  ASN A ND2 1 
ATOM   2068  N  N   . MET A 1 266 ? 42.532  -11.398 105.149 1.00   20.14 ? 266  MET A N   1 
ATOM   2069  C  CA  . MET A 1 266 ? 42.701  -9.969  105.386 1.00   19.46 ? 266  MET A CA  1 
ATOM   2070  C  C   . MET A 1 266 ? 43.871  -9.401  104.585 1.00   18.99 ? 266  MET A C   1 
ATOM   2071  O  O   . MET A 1 266 ? 43.846  -8.241  104.168 1.00   18.99 ? 266  MET A O   1 
ATOM   2072  C  CB  . MET A 1 266 ? 42.918  -9.707  106.877 1.00   19.49 ? 266  MET A CB  1 
ATOM   2073  C  CG  . MET A 1 266 ? 41.912  -10.380 107.799 1.00   19.31 ? 266  MET A CG  1 
ATOM   2074  S  SD  . MET A 1 266 ? 40.202  -9.992  107.395 1.00   19.22 ? 266  MET A SD  1 
ATOM   2075  C  CE  . MET A 1 266 ? 39.665  -11.438 106.585 1.00   18.74 ? 266  MET A CE  1 
ATOM   2076  N  N   . GLY A 1 267 ? 44.821  -10.268 104.255 1.00   18.48 ? 267  GLY A N   1 
ATOM   2077  C  CA  . GLY A 1 267 ? 45.942  -9.863  103.432 1.00   17.99 ? 267  GLY A CA  1 
ATOM   2078  C  C   . GLY A 1 267 ? 46.365  -10.946 102.463 1.00   17.61 ? 267  GLY A C   1 
ATOM   2079  O  O   . GLY A 1 267 ? 46.100  -12.130 102.682 1.00   17.46 ? 267  GLY A O   1 
ATOM   2080  N  N   . GLU A 1 268 ? 46.947  -10.524 101.346 1.00   17.26 ? 268  GLU A N   1 
ATOM   2081  C  CA  . GLU A 1 268 ? 47.528  -11.452 100.387 1.00   16.78 ? 268  GLU A CA  1 
ATOM   2082  C  C   . GLU A 1 268 ? 49.048  -11.423 100.521 1.00   16.44 ? 268  GLU A C   1 
ATOM   2083  O  O   . GLU A 1 268 ? 49.600  -10.572 101.219 1.00   16.52 ? 268  GLU A O   1 
ATOM   2084  C  CB  . GLU A 1 268 ? 47.109  -11.079 98.961  1.00   16.81 ? 268  GLU A CB  1 
ATOM   2085  C  CG  . GLU A 1 268 ? 45.598  -10.916 98.764  1.00   16.94 ? 268  GLU A CG  1 
ATOM   2086  C  CD  . GLU A 1 268 ? 44.808  -12.193 99.030  1.00   17.17 ? 268  GLU A CD  1 
ATOM   2087  O  OE1 . GLU A 1 268 ? 43.630  -12.090 99.439  1.00   17.33 ? 268  GLU A OE1 1 
ATOM   2088  O  OE2 . GLU A 1 268 ? 45.344  -13.298 98.796  1.00   16.98 ? 268  GLU A OE2 1 
ATOM   2089  N  N   . MET A 1 269 ? 49.716  -12.381 99.884  1.00   15.93 ? 269  MET A N   1 
ATOM   2090  C  CA  . MET A 1 269 ? 51.157  -12.560 100.044 1.00   15.37 ? 269  MET A CA  1 
ATOM   2091  C  C   . MET A 1 269 ? 51.961  -11.427 99.413  1.00   15.08 ? 269  MET A C   1 
ATOM   2092  O  O   . MET A 1 269 ? 51.456  -10.688 98.564  1.00   15.04 ? 269  MET A O   1 
ATOM   2093  C  CB  . MET A 1 269 ? 51.594  -13.893 99.434  1.00   15.18 ? 269  MET A CB  1 
ATOM   2094  C  CG  . MET A 1 269 ? 51.467  -13.937 97.925  1.00   14.98 ? 269  MET A CG  1 
ATOM   2095  S  SD  . MET A 1 269 ? 52.521  -15.177 97.191  1.00   15.03 ? 269  MET A SD  1 
ATOM   2096  C  CE  . MET A 1 269 ? 51.290  -16.400 96.756  1.00   15.30 ? 269  MET A CE  1 
ATOM   2097  N  N   . LEU A 1 270 ? 53.237  -11.348 99.782  1.00   14.77 ? 270  LEU A N   1 
ATOM   2098  C  CA  . LEU A 1 270 ? 54.115  -10.279 99.323  1.00   14.37 ? 270  LEU A CA  1 
ATOM   2099  C  C   . LEU A 1 270 ? 55.324  -10.835 98.566  1.00   14.12 ? 270  LEU A C   1 
ATOM   2100  O  O   . LEU A 1 270 ? 55.692  -11.997 98.737  1.00   14.24 ? 270  LEU A O   1 
ATOM   2101  C  CB  . LEU A 1 270 ? 54.575  -9.440  100.521 1.00   14.36 ? 270  LEU A CB  1 
ATOM   2102  C  CG  . LEU A 1 270 ? 53.471  -8.727  101.308 1.00   14.39 ? 270  LEU A CG  1 
ATOM   2103  C  CD1 . LEU A 1 270 ? 54.094  -7.835  102.359 1.00   14.42 ? 270  LEU A CD1 1 
ATOM   2104  C  CD2 . LEU A 1 270 ? 52.606  -7.907  100.367 1.00   14.54 ? 270  LEU A CD2 1 
ATOM   2105  N  N   . PRO A 1 271 ? 55.925  -10.018 97.680  1.00   13.94 ? 271  PRO A N   1 
ATOM   2106  C  CA  . PRO A 1 271 ? 57.013  -10.446 96.793  1.00   13.87 ? 271  PRO A CA  1 
ATOM   2107  C  C   . PRO A 1 271 ? 58.324  -10.716 97.535  1.00   13.99 ? 271  PRO A C   1 
ATOM   2108  O  O   . PRO A 1 271 ? 58.451  -10.391 98.715  1.00   14.11 ? 271  PRO A O   1 
ATOM   2109  C  CB  . PRO A 1 271 ? 57.140  -9.285  95.811  1.00   13.72 ? 271  PRO A CB  1 
ATOM   2110  C  CG  . PRO A 1 271 ? 56.691  -8.115  96.587  1.00   13.56 ? 271  PRO A CG  1 
ATOM   2111  C  CD  . PRO A 1 271 ? 55.561  -8.613  97.436  1.00   13.84 ? 271  PRO A CD  1 
ATOM   2112  N  N   . ALA A 1 272 ? 59.334  -11.154 96.788  1.00   13.84 ? 272  ALA A N   1 
ATOM   2113  C  CA  . ALA A 1 272 ? 60.503  -11.822 97.355  1.00   13.80 ? 272  ALA A CA  1 
ATOM   2114  C  C   . ALA A 1 272 ? 61.313  -11.014 98.368  1.00   13.81 ? 272  ALA A C   1 
ATOM   2115  O  O   . ALA A 1 272 ? 61.846  -11.580 99.322  1.00   13.82 ? 272  ALA A O   1 
ATOM   2116  C  CB  . ALA A 1 272 ? 61.411  -12.306 96.237  1.00   13.70 ? 272  ALA A CB  1 
ATOM   2117  N  N   . ARG A 1 273 ? 61.447  -9.708  98.150  1.00   13.78 ? 273  ARG A N   1 
ATOM   2118  C  CA  . ARG A 1 273 ? 62.278  -8.885  99.031  1.00   13.64 ? 273  ARG A CA  1 
ATOM   2119  C  C   . ARG A 1 273 ? 61.629  -8.665  100.400 1.00   13.64 ? 273  ARG A C   1 
ATOM   2120  O  O   . ARG A 1 273 ? 62.321  -8.594  101.419 1.00   13.58 ? 273  ARG A O   1 
ATOM   2121  C  CB  . ARG A 1 273 ? 62.600  -7.536  98.377  1.00   13.71 ? 273  ARG A CB  1 
ATOM   2122  C  CG  . ARG A 1 273 ? 63.674  -6.741  99.115  1.00   13.66 ? 273  ARG A CG  1 
ATOM   2123  C  CD  . ARG A 1 273 ? 64.105  -5.505  98.344  1.00   13.82 ? 273  ARG A CD  1 
ATOM   2124  N  NE  . ARG A 1 273 ? 64.926  -5.844  97.184  1.00   14.19 ? 273  ARG A NE  1 
ATOM   2125  C  CZ  . ARG A 1 273 ? 66.257  -5.865  97.182  1.00   14.46 ? 273  ARG A CZ  1 
ATOM   2126  N  NH1 . ARG A 1 273 ? 66.908  -6.229  96.087  1.00   14.70 ? 273  ARG A NH1 1 
ATOM   2127  N  NH2 . ARG A 1 273 ? 66.939  -5.499  98.259  1.00   14.75 ? 273  ARG A NH2 1 
ATOM   2128  N  N   . ARG A 1 274 ? 60.307  -8.517  100.415 1.00   13.64 ? 274  ARG A N   1 
ATOM   2129  C  CA  . ARG A 1 274 ? 59.563  -8.527  101.668 1.00   13.54 ? 274  ARG A CA  1 
ATOM   2130  C  C   . ARG A 1 274 ? 58.706  -9.789  101.761 1.00   13.55 ? 274  ARG A C   1 
ATOM   2131  O  O   . ARG A 1 274 ? 57.520  -9.738  102.096 1.00   13.52 ? 274  ARG A O   1 
ATOM   2132  C  CB  . ARG A 1 274 ? 58.714  -7.253  101.807 1.00   13.49 ? 274  ARG A CB  1 
ATOM   2133  C  CG  . ARG A 1 274 ? 57.649  -7.036  100.747 1.00   13.86 ? 274  ARG A CG  1 
ATOM   2134  C  CD  . ARG A 1 274 ? 57.421  -5.553  100.518 1.00   13.91 ? 274  ARG A CD  1 
ATOM   2135  N  NE  . ARG A 1 274 ? 58.298  -5.074  99.458  1.00   14.22 ? 274  ARG A NE  1 
ATOM   2136  C  CZ  . ARG A 1 274 ? 57.948  -4.986  98.179  1.00   14.40 ? 274  ARG A CZ  1 
ATOM   2137  N  NH1 . ARG A 1 274 ? 58.876  -4.792  97.258  1.00   14.58 ? 274  ARG A NH1 1 
ATOM   2138  N  NH2 . ARG A 1 274 ? 56.669  -4.973  97.830  1.00   14.39 ? 274  ARG A NH2 1 
ATOM   2139  N  N   . ALA A 1 275 ? 59.355  -10.930 101.533 1.00   13.43 ? 275  ALA A N   1 
ATOM   2140  C  CA  . ALA A 1 275 ? 58.679  -12.220 101.440 1.00   13.64 ? 275  ALA A CA  1 
ATOM   2141  C  C   . ALA A 1 275 ? 57.844  -12.527 102.675 1.00   13.67 ? 275  ALA A C   1 
ATOM   2142  O  O   . ALA A 1 275 ? 58.346  -12.515 103.799 1.00   13.85 ? 275  ALA A O   1 
ATOM   2143  C  CB  . ALA A 1 275 ? 59.695  -13.328 101.207 1.00   13.59 ? 275  ALA A CB  1 
ATOM   2144  N  N   . ARG A 1 276 ? 56.555  -12.756 102.448 1.00   13.65 ? 276  ARG A N   1 
ATOM   2145  C  CA  . ARG A 1 276 ? 55.598  -13.032 103.514 1.00   13.59 ? 276  ARG A CA  1 
ATOM   2146  C  C   . ARG A 1 276 ? 54.379  -13.741 102.938 1.00   13.63 ? 276  ARG A C   1 
ATOM   2147  O  O   . ARG A 1 276 ? 53.953  -13.447 101.821 1.00   13.69 ? 276  ARG A O   1 
ATOM   2148  C  CB  . ARG A 1 276 ? 55.153  -11.726 104.182 1.00   13.56 ? 276  ARG A CB  1 
ATOM   2149  C  CG  . ARG A 1 276 ? 55.709  -11.520 105.579 1.00   13.38 ? 276  ARG A CG  1 
ATOM   2150  C  CD  . ARG A 1 276 ? 56.634  -10.323 105.622 1.00   13.49 ? 276  ARG A CD  1 
ATOM   2151  N  NE  . ARG A 1 276 ? 57.419  -10.275 106.852 1.00   13.62 ? 276  ARG A NE  1 
ATOM   2152  C  CZ  . ARG A 1 276 ? 58.225  -9.271  107.186 1.00   13.80 ? 276  ARG A CZ  1 
ATOM   2153  N  NH1 . ARG A 1 276 ? 58.920  -9.324  108.313 1.00   13.84 ? 276  ARG A NH1 1 
ATOM   2154  N  NH2 . ARG A 1 276 ? 58.317  -8.203  106.405 1.00   13.69 ? 276  ARG A NH2 1 
ATOM   2155  N  N   . GLY A 1 277 ? 53.805  -14.651 103.719 1.00   13.70 ? 277  GLY A N   1 
ATOM   2156  C  CA  . GLY A 1 277 ? 52.551  -15.274 103.336 1.00   13.80 ? 277  GLY A CA  1 
ATOM   2157  C  C   . GLY A 1 277 ? 51.355  -14.373 103.569 1.00   14.04 ? 277  GLY A C   1 
ATOM   2158  O  O   . GLY A 1 277 ? 51.491  -13.157 103.691 1.00   14.32 ? 277  GLY A O   1 
ATOM   2159  N  N   . GLU A 1 278 ? 50.183  -14.984 103.694 1.00   14.24 ? 278  GLU A N   1 
ATOM   2160  C  CA  . GLU A 1 278 ? 48.932  -14.248 103.815 1.00   14.36 ? 278  GLU A CA  1 
ATOM   2161  C  C   . GLU A 1 278 ? 48.684  -13.745 105.236 1.00   14.36 ? 278  GLU A C   1 
ATOM   2162  O  O   . GLU A 1 278 ? 49.443  -14.054 106.156 1.00   14.37 ? 278  GLU A O   1 
ATOM   2163  C  CB  . GLU A 1 278 ? 47.768  -15.136 103.372 1.00   14.63 ? 278  GLU A CB  1 
ATOM   2164  C  CG  . GLU A 1 278 ? 47.732  -15.443 101.873 1.00   15.18 ? 278  GLU A CG  1 
ATOM   2165  C  CD  . GLU A 1 278 ? 48.610  -16.624 101.468 1.00   15.24 ? 278  GLU A CD  1 
ATOM   2166  O  OE1 . GLU A 1 278 ? 49.133  -17.327 102.360 1.00   15.47 ? 278  GLU A OE1 1 
ATOM   2167  O  OE2 . GLU A 1 278 ? 48.753  -16.866 100.249 1.00   15.53 ? 278  GLU A OE2 1 
ATOM   2168  N  N   . ASN A 1 279 ? 47.634  -12.939 105.387 1.00   14.23 ? 279  ASN A N   1 
ATOM   2169  C  CA  . ASN A 1 279 ? 47.261  -12.314 106.658 1.00   14.10 ? 279  ASN A CA  1 
ATOM   2170  C  C   . ASN A 1 279 ? 48.426  -11.676 107.409 1.00   14.07 ? 279  ASN A C   1 
ATOM   2171  O  O   . ASN A 1 279 ? 48.585  -11.852 108.618 1.00   14.22 ? 279  ASN A O   1 
ATOM   2172  C  CB  . ASN A 1 279 ? 46.522  -13.316 107.552 1.00   14.01 ? 279  ASN A CB  1 
ATOM   2173  C  CG  . ASN A 1 279 ? 45.024  -13.313 107.309 1.00   14.03 ? 279  ASN A CG  1 
ATOM   2174  O  OD1 . ASN A 1 279 ? 44.565  -12.961 106.226 1.00   14.20 ? 279  ASN A OD1 1 
ATOM   2175  N  ND2 . ASN A 1 279 ? 44.255  -13.674 108.327 1.00   13.97 ? 279  ASN A ND2 1 
ATOM   2176  N  N   . GLU A 1 280 ? 49.246  -10.945 106.663 1.00   13.96 ? 280  GLU A N   1 
ATOM   2177  C  CA  . GLU A 1 280 ? 50.322  -10.145 107.229 1.00   14.02 ? 280  GLU A CA  1 
ATOM   2178  C  C   . GLU A 1 280 ? 50.062  -8.680  106.878 1.00   14.18 ? 280  GLU A C   1 
ATOM   2179  O  O   . GLU A 1 280 ? 49.293  -8.394  105.961 1.00   14.21 ? 280  GLU A O   1 
ATOM   2180  C  CB  . GLU A 1 280 ? 51.669  -10.603 106.658 1.00   13.79 ? 280  GLU A CB  1 
ATOM   2181  C  CG  . GLU A 1 280 ? 52.077  -12.025 107.046 1.00   13.69 ? 280  GLU A CG  1 
ATOM   2182  C  CD  . GLU A 1 280 ? 52.354  -12.200 108.536 1.00   13.68 ? 280  GLU A CD  1 
ATOM   2183  O  OE1 . GLU A 1 280 ? 52.410  -11.193 109.274 1.00   13.87 ? 280  GLU A OE1 1 
ATOM   2184  O  OE2 . GLU A 1 280 ? 52.532  -13.356 108.972 1.00   13.40 ? 280  GLU A OE2 1 
ATOM   2185  N  N   . PRO A 1 281 ? 50.597  -7.737  107.677 1.00   14.38 ? 281  PRO A N   1 
ATOM   2186  C  CA  . PRO A 1 281 ? 50.097  -6.356  107.641 1.00   14.56 ? 281  PRO A CA  1 
ATOM   2187  C  C   . PRO A 1 281 ? 50.293  -5.671  106.290 1.00   14.87 ? 281  PRO A C   1 
ATOM   2188  O  O   . PRO A 1 281 ? 49.459  -4.868  105.873 1.00   15.09 ? 281  PRO A O   1 
ATOM   2189  C  CB  . PRO A 1 281 ? 50.891  -5.657  108.746 1.00   14.42 ? 281  PRO A CB  1 
ATOM   2190  C  CG  . PRO A 1 281 ? 51.334  -6.759  109.644 1.00   14.30 ? 281  PRO A CG  1 
ATOM   2191  C  CD  . PRO A 1 281 ? 51.613  -7.911  108.728 1.00   14.35 ? 281  PRO A CD  1 
ATOM   2192  N  N   . GLY A 1 282 ? 51.357  -6.047  105.586 1.00   15.06 ? 282  GLY A N   1 
ATOM   2193  C  CA  . GLY A 1 282 ? 51.665  -5.427  104.309 1.00   15.58 ? 282  GLY A CA  1 
ATOM   2194  C  C   . GLY A 1 282 ? 50.760  -5.857  103.171 1.00   15.97 ? 282  GLY A C   1 
ATOM   2195  O  O   . GLY A 1 282 ? 50.705  -5.196  102.134 1.00   15.98 ? 282  GLY A O   1 
ATOM   2196  N  N   . GLY A 1 283 ? 50.067  -6.978  103.355 1.00   16.35 ? 283  GLY A N   1 
ATOM   2197  C  CA  . GLY A 1 283 ? 49.152  -7.464  102.339 1.00   16.67 ? 283  GLY A CA  1 
ATOM   2198  C  C   . GLY A 1 283 ? 47.735  -6.947  102.508 1.00   16.97 ? 283  GLY A C   1 
ATOM   2199  O  O   . GLY A 1 283 ? 46.862  -7.244  101.692 1.00   17.00 ? 283  GLY A O   1 
ATOM   2200  N  N   . VAL A 1 284 ? 47.516  -6.152  103.553 1.00   17.18 ? 284  VAL A N   1 
ATOM   2201  C  CA  . VAL A 1 284 ? 46.190  -5.631  103.874 1.00   17.57 ? 284  VAL A CA  1 
ATOM   2202  C  C   . VAL A 1 284 ? 45.960  -4.250  103.253 1.00   17.75 ? 284  VAL A C   1 
ATOM   2203  O  O   . VAL A 1 284 ? 46.631  -3.279  103.610 1.00   17.86 ? 284  VAL A O   1 
ATOM   2204  C  CB  . VAL A 1 284 ? 45.985  -5.543  105.408 1.00   17.58 ? 284  VAL A CB  1 
ATOM   2205  C  CG1 . VAL A 1 284 ? 44.562  -5.104  105.727 1.00   17.60 ? 284  VAL A CG1 1 
ATOM   2206  C  CG2 . VAL A 1 284 ? 46.275  -6.889  106.052 1.00   17.58 ? 284  VAL A CG2 1 
ATOM   2207  N  N   . PRO A 1 285 ? 44.979  -4.144  102.335 1.00   17.80 ? 285  PRO A N   1 
ATOM   2208  C  CA  . PRO A 1 285 ? 44.690  -2.911  101.592 1.00   17.85 ? 285  PRO A CA  1 
ATOM   2209  C  C   . PRO A 1 285 ? 43.999  -1.857  102.453 1.00   17.93 ? 285  PRO A C   1 
ATOM   2210  O  O   . PRO A 1 285 ? 43.304  -2.188  103.415 1.00   17.87 ? 285  PRO A O   1 
ATOM   2211  C  CB  . PRO A 1 285 ? 43.784  -3.378  100.445 1.00   17.78 ? 285  PRO A CB  1 
ATOM   2212  C  CG  . PRO A 1 285 ? 43.800  -4.878  100.497 1.00   17.84 ? 285  PRO A CG  1 
ATOM   2213  C  CD  . PRO A 1 285 ? 44.082  -5.232  101.917 1.00   17.75 ? 285  PRO A CD  1 
ATOM   2214  N  N   . PHE A 1 286 ? 44.156  -0.594  102.067 1.00   18.20 ? 286  PHE A N   1 
ATOM   2215  C  CA  . PHE A 1 286 ? 43.637  0.530   102.845 1.00   18.64 ? 286  PHE A CA  1 
ATOM   2216  C  C   . PHE A 1 286 ? 42.130  0.431   103.049 1.00   18.99 ? 286  PHE A C   1 
ATOM   2217  O  O   . PHE A 1 286 ? 41.638  0.584   104.168 1.00   19.21 ? 286  PHE A O   1 
ATOM   2218  C  CB  . PHE A 1 286 ? 43.971  1.857   102.156 1.00   18.60 ? 286  PHE A CB  1 
ATOM   2219  C  CG  . PHE A 1 286 ? 45.436  2.051   101.882 1.00   18.67 ? 286  PHE A CG  1 
ATOM   2220  C  CD1 . PHE A 1 286 ? 45.864  2.549   100.657 1.00   18.77 ? 286  PHE A CD1 1 
ATOM   2221  C  CD2 . PHE A 1 286 ? 46.390  1.728   102.841 1.00   18.66 ? 286  PHE A CD2 1 
ATOM   2222  C  CE1 . PHE A 1 286 ? 47.220  2.720   100.389 1.00   18.85 ? 286  PHE A CE1 1 
ATOM   2223  C  CE2 . PHE A 1 286 ? 47.747  1.896   102.582 1.00   18.64 ? 286  PHE A CE2 1 
ATOM   2224  C  CZ  . PHE A 1 286 ? 48.162  2.392   101.354 1.00   18.79 ? 286  PHE A CZ  1 
ATOM   2225  N  N   . GLY A 1 287 ? 41.410  0.132   101.970 1.00   19.20 ? 287  GLY A N   1 
ATOM   2226  C  CA  . GLY A 1 287 ? 39.969  -0.023  102.051 1.00   19.33 ? 287  GLY A CA  1 
ATOM   2227  C  C   . GLY A 1 287 ? 39.543  -1.134  102.994 1.00   19.56 ? 287  GLY A C   1 
ATOM   2228  O  O   . GLY A 1 287 ? 38.500  -1.040  103.641 1.00   19.60 ? 287  GLY A O   1 
ATOM   2229  N  N   . VAL A 1 288 ? 40.360  -2.180  103.080 1.00   19.70 ? 288  VAL A N   1 
ATOM   2230  C  CA  . VAL A 1 288 ? 40.056  -3.343  103.909 1.00   19.91 ? 288  VAL A CA  1 
ATOM   2231  C  C   . VAL A 1 288 ? 40.337  -3.076  105.385 1.00   19.90 ? 288  VAL A C   1 
ATOM   2232  O  O   . VAL A 1 288 ? 39.544  -3.458  106.247 1.00   20.02 ? 288  VAL A O   1 
ATOM   2233  C  CB  . VAL A 1 288 ? 40.861  -4.581  103.445 1.00   20.09 ? 288  VAL A CB  1 
ATOM   2234  C  CG1 . VAL A 1 288 ? 40.758  -5.709  104.468 1.00   20.12 ? 288  VAL A CG1 1 
ATOM   2235  C  CG2 . VAL A 1 288 ? 40.348  -5.054  102.095 1.00   20.09 ? 288  VAL A CG2 1 
ATOM   2236  N  N   . LEU A 1 289 ? 41.463  -2.427  105.674 1.00   20.03 ? 289  LEU A N   1 
ATOM   2237  C  CA  . LEU A 1 289 ? 41.770  -2.011  107.042 1.00   20.19 ? 289  LEU A CA  1 
ATOM   2238  C  C   . LEU A 1 289 ? 40.695  -1.051  107.532 1.00   20.29 ? 289  LEU A C   1 
ATOM   2239  O  O   . LEU A 1 289 ? 40.281  -1.109  108.689 1.00   20.38 ? 289  LEU A O   1 
ATOM   2240  C  CB  . LEU A 1 289 ? 43.145  -1.331  107.114 1.00   20.17 ? 289  LEU A CB  1 
ATOM   2241  C  CG  . LEU A 1 289 ? 43.756  -0.996  108.487 1.00   20.00 ? 289  LEU A CG  1 
ATOM   2242  C  CD1 . LEU A 1 289 ? 43.258  0.352   108.980 1.00   19.99 ? 289  LEU A CD1 1 
ATOM   2243  C  CD2 . LEU A 1 289 ? 43.429  -2.092  109.489 1.00   20.00 ? 289  LEU A CD2 1 
ATOM   2244  N  N   . ALA A 1 290 ? 40.209  -0.209  106.625 1.00   20.36 ? 290  ALA A N   1 
ATOM   2245  C  CA  . ALA A 1 290 ? 39.173  0.765   106.945 1.00   20.44 ? 290  ALA A CA  1 
ATOM   2246  C  C   . ALA A 1 290 ? 37.842  0.093   107.276 1.00   20.40 ? 290  ALA A C   1 
ATOM   2247  O  O   . ALA A 1 290 ? 37.101  0.565   108.138 1.00   20.37 ? 290  ALA A O   1 
ATOM   2248  C  CB  . ALA A 1 290 ? 38.999  1.742   105.784 1.00   20.46 ? 290  ALA A CB  1 
ATOM   2249  N  N   . ASP A 1 291 ? 37.547  -1.006  106.587 1.00   20.44 ? 291  ASP A N   1 
ATOM   2250  C  CA  . ASP A 1 291 ? 36.313  -1.753  106.810 1.00   20.45 ? 291  ASP A CA  1 
ATOM   2251  C  C   . ASP A 1 291 ? 36.397  -2.695  108.004 1.00   20.48 ? 291  ASP A C   1 
ATOM   2252  O  O   . ASP A 1 291 ? 35.388  -3.263  108.421 1.00   20.58 ? 291  ASP A O   1 
ATOM   2253  C  CB  . ASP A 1 291 ? 35.933  -2.538  105.552 1.00   20.49 ? 291  ASP A CB  1 
ATOM   2254  C  CG  . ASP A 1 291 ? 35.432  -1.641  104.439 1.00   20.59 ? 291  ASP A CG  1 
ATOM   2255  O  OD1 . ASP A 1 291 ? 34.794  -0.612  104.747 1.00   20.79 ? 291  ASP A OD1 1 
ATOM   2256  O  OD2 . ASP A 1 291 ? 35.689  -1.949  103.258 1.00   20.52 ? 291  ASP A OD2 1 
ATOM   2257  N  N   . CYS A 1 292 ? 37.601  -2.857  108.549 1.00   20.45 ? 292  CYS A N   1 
ATOM   2258  C  CA  . CYS A 1 292 ? 37.791  -3.579  109.803 1.00   20.31 ? 292  CYS A CA  1 
ATOM   2259  C  C   . CYS A 1 292 ? 37.322  -2.718  110.971 1.00   20.26 ? 292  CYS A C   1 
ATOM   2260  O  O   . CYS A 1 292 ? 36.556  -3.172  111.821 1.00   20.21 ? 292  CYS A O   1 
ATOM   2261  C  CB  . CYS A 1 292 ? 39.265  -3.949  109.990 1.00   20.31 ? 292  CYS A CB  1 
ATOM   2262  S  SG  . CYS A 1 292 ? 39.761  -5.483  109.168 1.00   20.11 ? 292  CYS A SG  1 
ATOM   2263  N  N   . VAL A 1 293 ? 37.772  -1.465  110.986 1.00   20.23 ? 293  VAL A N   1 
ATOM   2264  C  CA  . VAL A 1 293 ? 37.299  -0.466  111.943 1.00   20.23 ? 293  VAL A CA  1 
ATOM   2265  C  C   . VAL A 1 293 ? 35.787  -0.287  111.793 1.00   20.39 ? 293  VAL A C   1 
ATOM   2266  O  O   . VAL A 1 293 ? 35.268  -0.234  110.676 1.00   20.46 ? 293  VAL A O   1 
ATOM   2267  C  CB  . VAL A 1 293 ? 38.000  0.899   111.714 1.00   19.98 ? 293  VAL A CB  1 
ATOM   2268  C  CG1 . VAL A 1 293 ? 37.474  1.936   112.694 1.00   19.93 ? 293  VAL A CG1 1 
ATOM   2269  C  CG2 . VAL A 1 293 ? 39.506  0.747   111.870 1.00   19.80 ? 293  VAL A CG2 1 
ATOM   2270  N  N   . GLN A 1 294 ? 35.089  -0.207  112.923 1.00   20.60 ? 294  GLN A N   1 
ATOM   2271  C  CA  . GLN A 1 294 ? 33.629  -0.239  112.936 1.00   20.74 ? 294  GLN A CA  1 
ATOM   2272  C  C   . GLN A 1 294 ? 32.996  1.072   113.391 1.00   20.84 ? 294  GLN A C   1 
ATOM   2273  O  O   . GLN A 1 294 ? 31.872  1.079   113.894 1.00   20.92 ? 294  GLN A O   1 
ATOM   2274  C  CB  . GLN A 1 294 ? 33.138  -1.376  113.837 1.00   20.68 ? 294  GLN A CB  1 
ATOM   2275  C  CG  . GLN A 1 294 ? 33.499  -2.765  113.349 1.00   20.75 ? 294  GLN A CG  1 
ATOM   2276  C  CD  . GLN A 1 294 ? 32.894  -3.079  111.997 1.00   20.85 ? 294  GLN A CD  1 
ATOM   2277  O  OE1 . GLN A 1 294 ? 31.693  -2.912  111.788 1.00   21.05 ? 294  GLN A OE1 1 
ATOM   2278  N  NE2 . GLN A 1 294 ? 33.724  -3.541  111.070 1.00   20.96 ? 294  GLN A NE2 1 
ATOM   2279  N  N   . THR A 1 295 ? 33.709  2.179   113.203 1.00   21.01 ? 295  THR A N   1 
ATOM   2280  C  CA  . THR A 1 295 ? 33.229  3.488   113.643 1.00   21.15 ? 295  THR A CA  1 
ATOM   2281  C  C   . THR A 1 295 ? 32.142  4.043   112.724 1.00   21.49 ? 295  THR A C   1 
ATOM   2282  O  O   . THR A 1 295 ? 31.308  4.841   113.154 1.00   21.53 ? 295  THR A O   1 
ATOM   2283  C  CB  . THR A 1 295 ? 34.394  4.500   113.745 1.00   21.00 ? 295  THR A CB  1 
ATOM   2284  O  OG1 . THR A 1 295 ? 35.408  3.962   114.599 1.00   20.73 ? 295  THR A OG1 1 
ATOM   2285  C  CG2 . THR A 1 295 ? 33.919  5.822   114.333 1.00   20.94 ? 295  THR A CG2 1 
ATOM   2286  N  N   . MET A 1 296 ? 32.113  3.563   111.482 1.00   21.86 ? 296  MET A N   1 
ATOM   2287  C  CA  . MET A 1 296 ? 31.043  3.895   110.542 1.00   22.28 ? 296  MET A CA  1 
ATOM   2288  C  C   . MET A 1 296 ? 29.693  3.393   111.049 1.00   22.66 ? 296  MET A C   1 
ATOM   2289  O  O   . MET A 1 296 ? 28.647  3.944   110.707 1.00   22.66 ? 296  MET A O   1 
ATOM   2290  C  CB  . MET A 1 296 ? 31.337  3.277   109.175 1.00   22.19 ? 296  MET A CB  1 
ATOM   2291  C  CG  . MET A 1 296 ? 31.434  4.281   108.042 1.00   22.20 ? 296  MET A CG  1 
ATOM   2292  S  SD  . MET A 1 296 ? 29.932  5.255   107.833 1.00   22.43 ? 296  MET A SD  1 
ATOM   2293  C  CE  . MET A 1 296 ? 30.423  6.841   108.515 1.00   22.29 ? 296  MET A CE  1 
ATOM   2294  N  N   . ARG A 1 297 ? 29.741  2.375   111.907 1.00   23.21 ? 297  ARG A N   1 
ATOM   2295  C  CA  . ARG A 1 297 ? 28.553  1.775   112.508 1.00   23.65 ? 297  ARG A CA  1 
ATOM   2296  C  C   . ARG A 1 297 ? 27.916  2.681   113.552 1.00   23.99 ? 297  ARG A C   1 
ATOM   2297  O  O   . ARG A 1 297 ? 26.693  2.731   113.678 1.00   24.07 ? 297  ARG A O   1 
ATOM   2298  C  CB  . ARG A 1 297 ? 28.918  0.457   113.188 1.00   23.59 ? 297  ARG A CB  1 
ATOM   2299  C  CG  . ARG A 1 297 ? 28.590  -0.779  112.395 1.00   23.86 ? 297  ARG A CG  1 
ATOM   2300  C  CD  . ARG A 1 297 ? 28.224  -1.930  113.320 1.00   24.17 ? 297  ARG A CD  1 
ATOM   2301  N  NE  . ARG A 1 297 ? 29.312  -2.303  114.223 1.00   24.41 ? 297  ARG A NE  1 
ATOM   2302  C  CZ  . ARG A 1 297 ? 29.140  -2.735  115.469 1.00   24.53 ? 297  ARG A CZ  1 
ATOM   2303  N  NH1 . ARG A 1 297 ? 30.191  -3.088  116.198 1.00   24.56 ? 297  ARG A NH1 1 
ATOM   2304  N  NH2 . ARG A 1 297 ? 27.926  -2.790  115.999 1.00   24.46 ? 297  ARG A NH2 1 
ATOM   2305  N  N   . LYS A 1 298 ? 28.759  3.278   114.388 1.00   24.40 ? 298  LYS A N   1 
ATOM   2306  C  CA  . LYS A 1 298 ? 28.295  3.988   115.573 1.00   24.88 ? 298  LYS A CA  1 
ATOM   2307  C  C   . LYS A 1 298 ? 28.089  5.476   115.328 1.00   25.03 ? 298  LYS A C   1 
ATOM   2308  O  O   . LYS A 1 298 ? 27.221  6.096   115.944 1.00   25.04 ? 298  LYS A O   1 
ATOM   2309  C  CB  . LYS A 1 298 ? 29.281  3.786   116.727 1.00   25.09 ? 298  LYS A CB  1 
ATOM   2310  C  CG  . LYS A 1 298 ? 28.738  2.934   117.862 1.00   25.50 ? 298  LYS A CG  1 
ATOM   2311  C  CD  . LYS A 1 298 ? 28.671  1.464   117.472 1.00   25.79 ? 298  LYS A CD  1 
ATOM   2312  C  CE  . LYS A 1 298 ? 27.433  0.788   118.044 1.00   25.83 ? 298  LYS A CE  1 
ATOM   2313  N  NZ  . LYS A 1 298 ? 26.204  1.179   117.298 1.00   25.99 ? 298  LYS A NZ  1 
ATOM   2314  N  N   . TYR A 1 299 ? 28.878  6.040   114.417 1.00   25.33 ? 299  TYR A N   1 
ATOM   2315  C  CA  . TYR A 1 299 ? 28.821  7.471   114.127 1.00   25.59 ? 299  TYR A CA  1 
ATOM   2316  C  C   . TYR A 1 299 ? 28.595  7.748   112.633 1.00   25.69 ? 299  TYR A C   1 
ATOM   2317  O  O   . TYR A 1 299 ? 29.400  8.435   111.995 1.00   25.72 ? 299  TYR A O   1 
ATOM   2318  C  CB  . TYR A 1 299 ? 30.114  8.157   114.598 1.00   25.91 ? 299  TYR A CB  1 
ATOM   2319  C  CG  . TYR A 1 299 ? 30.486  7.883   116.043 1.00   26.13 ? 299  TYR A CG  1 
ATOM   2320  C  CD1 . TYR A 1 299 ? 31.270  6.779   116.386 1.00   26.59 ? 299  TYR A CD1 1 
ATOM   2321  C  CD2 . TYR A 1 299 ? 30.062  8.728   117.065 1.00   26.10 ? 299  TYR A CD2 1 
ATOM   2322  C  CE1 . TYR A 1 299 ? 31.622  6.526   117.712 1.00   26.77 ? 299  TYR A CE1 1 
ATOM   2323  C  CE2 . TYR A 1 299 ? 30.401  8.481   118.393 1.00   26.28 ? 299  TYR A CE2 1 
ATOM   2324  C  CZ  . TYR A 1 299 ? 31.183  7.381   118.708 1.00   26.57 ? 299  TYR A CZ  1 
ATOM   2325  O  OH  . TYR A 1 299 ? 31.539  7.144   120.015 1.00   26.74 ? 299  TYR A OH  1 
ATOM   2326  N  N   . PRO A 1 300 ? 27.447  7.306   112.084 1.00   25.85 ? 300  PRO A N   1 
ATOM   2327  C  CA  . PRO A 1 300 ? 27.159  7.458   110.650 1.00   25.91 ? 300  PRO A CA  1 
ATOM   2328  C  C   . PRO A 1 300 ? 27.101  8.907   110.182 1.00   26.05 ? 300  PRO A C   1 
ATOM   2329  O  O   . PRO A 1 300 ? 27.350  9.193   109.009 1.00   26.12 ? 300  PRO A O   1 
ATOM   2330  C  CB  . PRO A 1 300 ? 25.806  6.772   110.454 1.00   25.84 ? 300  PRO A CB  1 
ATOM   2331  C  CG  . PRO A 1 300 ? 25.361  6.295   111.817 1.00   25.80 ? 300  PRO A CG  1 
ATOM   2332  C  CD  . PRO A 1 300 ? 26.259  6.880   112.853 1.00   25.95 ? 300  PRO A CD  1 
ATOM   2333  N  N   . ASP A 1 301 ? 26.823  9.816   111.112 1.00   26.24 ? 301  ASP A N   1 
ATOM   2334  C  CA  . ASP A 1 301 ? 26.573  11.213  110.763 1.00   26.62 ? 301  ASP A CA  1 
ATOM   2335  C  C   . ASP A 1 301 ? 27.738  12.140  111.108 1.00   26.59 ? 301  ASP A C   1 
ATOM   2336  O  O   . ASP A 1 301 ? 27.612  13.371  111.036 1.00   26.61 ? 301  ASP A O   1 
ATOM   2337  C  CB  . ASP A 1 301 ? 25.292  11.696  111.442 1.00   27.02 ? 301  ASP A CB  1 
ATOM   2338  C  CG  . ASP A 1 301 ? 24.073  10.876  111.041 1.00   27.42 ? 301  ASP A CG  1 
ATOM   2339  O  OD1 . ASP A 1 301 ? 23.275  10.529  111.930 1.00   27.58 ? 301  ASP A OD1 1 
ATOM   2340  O  OD2 . ASP A 1 301 ? 23.906  10.584  109.835 1.00   27.64 ? 301  ASP A OD2 1 
ATOM   2341  N  N   . ASP A 1 302 ? 28.884  11.545  111.432 1.00   26.63 ? 302  ASP A N   1 
ATOM   2342  C  CA  . ASP A 1 302 ? 30.113  12.296  111.648 1.00   26.53 ? 302  ASP A CA  1 
ATOM   2343  C  C   . ASP A 1 302 ? 31.222  11.707  110.781 1.00   26.44 ? 302  ASP A C   1 
ATOM   2344  O  O   . ASP A 1 302 ? 31.972  10.843  111.228 1.00   26.51 ? 302  ASP A O   1 
ATOM   2345  C  CB  . ASP A 1 302 ? 30.506  12.247  113.129 1.00   26.60 ? 302  ASP A CB  1 
ATOM   2346  C  CG  . ASP A 1 302 ? 31.567  13.286  113.501 1.00   26.65 ? 302  ASP A CG  1 
ATOM   2347  O  OD1 . ASP A 1 302 ? 31.705  13.573  114.706 1.00   26.63 ? 302  ASP A OD1 1 
ATOM   2348  O  OD2 . ASP A 1 302 ? 32.280  13.791  112.607 1.00   26.63 ? 302  ASP A OD2 1 
ATOM   2349  N  N   . PRO A 1 303 ? 31.360  12.200  109.541 1.00   26.25 ? 303  PRO A N   1 
ATOM   2350  C  CA  . PRO A 1 303 ? 32.373  11.674  108.613 1.00   26.13 ? 303  PRO A CA  1 
ATOM   2351  C  C   . PRO A 1 303 ? 33.801  11.808  109.134 1.00   25.98 ? 303  PRO A C   1 
ATOM   2352  O  O   . PRO A 1 303 ? 34.627  10.948  108.868 1.00   26.11 ? 303  PRO A O   1 
ATOM   2353  C  CB  . PRO A 1 303 ? 32.155  12.466  107.323 1.00   26.10 ? 303  PRO A CB  1 
ATOM   2354  C  CG  . PRO A 1 303 ? 31.198  13.571  107.666 1.00   26.22 ? 303  PRO A CG  1 
ATOM   2355  C  CD  . PRO A 1 303 ? 30.529  13.265  108.953 1.00   26.22 ? 303  PRO A CD  1 
ATOM   2356  N  N   . ALA A 1 304 ? 34.017  12.755  110.041 1.00   25.71 ? 304  ALA A N   1 
ATOM   2357  C  CA  . ALA A 1 304 ? 35.356  13.068  110.536 1.00   25.29 ? 304  ALA A CA  1 
ATOM   2358  C  C   . ALA A 1 304 ? 35.783  12.065  111.602 1.00   25.13 ? 304  ALA A C   1 
ATOM   2359  O  O   . ALA A 1 304 ? 36.924  11.625  111.622 1.00   25.17 ? 304  ALA A O   1 
ATOM   2360  C  CB  . ALA A 1 304 ? 35.386  14.478  111.108 1.00   25.17 ? 304  ALA A CB  1 
ATOM   2361  N  N   . LYS A 1 305 ? 34.903  11.772  112.553 1.00   24.81 ? 305  LYS A N   1 
ATOM   2362  C  CA  . LYS A 1 305 ? 35.232  10.773  113.573 1.00   24.47 ? 305  LYS A CA  1 
ATOM   2363  C  C   . LYS A 1 305 ? 35.573  9.400   112.975 1.00   24.05 ? 305  LYS A C   1 
ATOM   2364  O  O   . LYS A 1 305 ? 36.508  8.715   113.437 1.00   24.11 ? 305  LYS A O   1 
ATOM   2365  C  CB  . LYS A 1 305 ? 34.071  10.586  114.539 1.00   24.50 ? 305  LYS A CB  1 
ATOM   2366  C  CG  . LYS A 1 305 ? 34.285  9.438   115.542 1.00   24.55 ? 305  LYS A CG  1 
ATOM   2367  C  CD  . LYS A 1 305 ? 34.724  9.963   116.898 1.00   24.58 ? 305  LYS A CD  1 
ATOM   2368  C  CE  . LYS A 1 305 ? 35.329  8.872   117.760 1.00   24.35 ? 305  LYS A CE  1 
ATOM   2369  N  NZ  . LYS A 1 305 ? 36.085  9.477   118.891 1.00   24.50 ? 305  LYS A NZ  1 
ATOM   2370  N  N   . VAL A 1 306 ? 34.786  9.004   111.978 1.00   23.65 ? 306  VAL A N   1 
ATOM   2371  C  CA  . VAL A 1 306 ? 34.927  7.709   111.313 1.00   23.22 ? 306  VAL A CA  1 
ATOM   2372  C  C   . VAL A 1 306 ? 36.279  7.621   110.603 1.00   22.87 ? 306  VAL A C   1 
ATOM   2373  O  O   . VAL A 1 306 ? 37.007  6.638   110.756 1.00   22.91 ? 306  VAL A O   1 
ATOM   2374  C  CB  . VAL A 1 306 ? 33.746  7.489   110.329 1.00   23.09 ? 306  VAL A CB  1 
ATOM   2375  C  CG1 . VAL A 1 306 ? 33.811  6.104   109.699 1.00   23.29 ? 306  VAL A CG1 1 
ATOM   2376  C  CG2 . VAL A 1 306 ? 32.439  7.651   111.080 1.00   23.17 ? 306  VAL A CG2 1 
ATOM   2377  N  N   . ALA A 1 307 ? 36.656  8.707   109.937 1.00   22.36 ? 307  ALA A N   1 
ATOM   2378  C  CA  . ALA A 1 307 ? 37.945  8.810   109.272 1.00   21.95 ? 307  ALA A CA  1 
ATOM   2379  C  C   . ALA A 1 307 ? 39.108  8.919   110.269 1.00   21.73 ? 307  ALA A C   1 
ATOM   2380  O  O   . ALA A 1 307 ? 40.100  8.202   110.146 1.00   21.78 ? 307  ALA A O   1 
ATOM   2381  C  CB  . ALA A 1 307 ? 37.939  10.007  108.345 1.00   21.79 ? 307  ALA A CB  1 
ATOM   2382  N  N   . LEU A 1 308 ? 38.982  9.809   111.253 1.00   21.38 ? 308  LEU A N   1 
ATOM   2383  C  CA  . LEU A 1 308 ? 40.013  9.989   112.283 1.00   21.05 ? 308  LEU A CA  1 
ATOM   2384  C  C   . LEU A 1 308 ? 40.342  8.668   112.978 1.00   20.78 ? 308  LEU A C   1 
ATOM   2385  O  O   . LEU A 1 308 ? 41.509  8.322   113.166 1.00   20.79 ? 308  LEU A O   1 
ATOM   2386  C  CB  . LEU A 1 308 ? 39.551  11.013  113.327 1.00   21.05 ? 308  LEU A CB  1 
ATOM   2387  C  CG  . LEU A 1 308 ? 39.498  12.476  112.873 1.00   21.19 ? 308  LEU A CG  1 
ATOM   2388  C  CD1 . LEU A 1 308 ? 38.606  13.292  113.801 1.00   21.11 ? 308  LEU A CD1 1 
ATOM   2389  C  CD2 . LEU A 1 308 ? 40.904  13.044  112.839 1.00   21.18 ? 308  LEU A CD2 1 
ATOM   2390  N  N   . GLU A 1 309 ? 39.295  7.897   113.258 1.00   20.42 ? 309  GLU A N   1 
ATOM   2391  C  CA  . GLU A 1 309 ? 39.400  6.616   113.943 1.00   19.97 ? 309  GLU A CA  1 
ATOM   2392  C  C   . GLU A 1 309 ? 40.102  5.579   113.062 1.00   19.84 ? 309  GLU A C   1 
ATOM   2393  O  O   . GLU A 1 309 ? 40.848  4.734   113.563 1.00   19.83 ? 309  GLU A O   1 
ATOM   2394  C  CB  . GLU A 1 309 ? 37.997  6.136   114.312 1.00   19.85 ? 309  GLU A CB  1 
ATOM   2395  C  CG  . GLU A 1 309 ? 37.859  5.474   115.678 1.00   19.84 ? 309  GLU A CG  1 
ATOM   2396  C  CD  . GLU A 1 309 ? 38.620  6.183   116.782 1.00   19.70 ? 309  GLU A CD  1 
ATOM   2397  O  OE1 . GLU A 1 309 ? 38.088  7.166   117.338 1.00   19.50 ? 309  GLU A OE1 1 
ATOM   2398  O  OE2 . GLU A 1 309 ? 39.727  5.718   117.130 1.00   19.68 ? 309  GLU A OE2 1 
ATOM   2399  N  N   . VAL A 1 310 ? 39.902  5.685   111.750 1.00   19.67 ? 310  VAL A N   1 
ATOM   2400  C  CA  . VAL A 1 310 ? 40.577  4.816   110.793 1.00   19.57 ? 310  VAL A CA  1 
ATOM   2401  C  C   . VAL A 1 310 ? 42.065  5.175   110.657 1.00   19.65 ? 310  VAL A C   1 
ATOM   2402  O  O   . VAL A 1 310 ? 42.905  4.288   110.468 1.00   19.82 ? 310  VAL A O   1 
ATOM   2403  C  CB  . VAL A 1 310 ? 39.873  4.876   109.411 1.00   19.35 ? 310  VAL A CB  1 
ATOM   2404  C  CG1 . VAL A 1 310 ? 40.822  4.465   108.298 1.00   19.11 ? 310  VAL A CG1 1 
ATOM   2405  C  CG2 . VAL A 1 310 ? 38.678  3.955   109.412 1.00   19.32 ? 310  VAL A CG2 1 
ATOM   2406  N  N   . ILE A 1 311 ? 42.386  6.464   110.757 1.00   19.40 ? 311  ILE A N   1 
ATOM   2407  C  CA  . ILE A 1 311 ? 43.776  6.915   110.745 1.00   19.31 ? 311  ILE A CA  1 
ATOM   2408  C  C   . ILE A 1 311 ? 44.525  6.355   111.949 1.00   19.25 ? 311  ILE A C   1 
ATOM   2409  O  O   . ILE A 1 311 ? 45.665  5.912   111.824 1.00   19.39 ? 311  ILE A O   1 
ATOM   2410  C  CB  . ILE A 1 311 ? 43.872  8.460   110.806 1.00   19.30 ? 311  ILE A CB  1 
ATOM   2411  C  CG1 . ILE A 1 311 ? 43.108  9.084   109.638 1.00   19.23 ? 311  ILE A CG1 1 
ATOM   2412  C  CG2 . ILE A 1 311 ? 45.337  8.905   110.782 1.00   19.00 ? 311  ILE A CG2 1 
ATOM   2413  C  CD1 . ILE A 1 311 ? 43.028  10.609  109.696 1.00   19.43 ? 311  ILE A CD1 1 
ATOM   2414  N  N   . ALA A 1 312 ? 43.883  6.397   113.112 1.00   19.21 ? 312  ALA A N   1 
ATOM   2415  C  CA  . ALA A 1 312 ? 44.501  5.968   114.363 1.00   19.02 ? 312  ALA A CA  1 
ATOM   2416  C  C   . ALA A 1 312 ? 44.996  4.526   114.326 1.00   19.15 ? 312  ALA A C   1 
ATOM   2417  O  O   . ALA A 1 312 ? 46.127  4.242   114.727 1.00   19.32 ? 312  ALA A O   1 
ATOM   2418  C  CB  . ALA A 1 312 ? 43.524  6.157   115.515 1.00   18.72 ? 312  ALA A CB  1 
ATOM   2419  N  N   . ALA A 1 313 ? 44.152  3.631   113.829 1.00   19.04 ? 313  ALA A N   1 
ATOM   2420  C  CA  . ALA A 1 313 ? 44.474  2.208   113.761 1.00   19.03 ? 313  ALA A CA  1 
ATOM   2421  C  C   . ALA A 1 313 ? 45.190  1.843   112.457 1.00   18.84 ? 313  ALA A C   1 
ATOM   2422  O  O   . ALA A 1 313 ? 45.596  0.698   112.263 1.00   19.11 ? 313  ALA A O   1 
ATOM   2423  C  CB  . ALA A 1 313 ? 43.200  1.382   113.920 1.00   19.08 ? 313  ALA A CB  1 
ATOM   2424  N  N   . GLY A 1 314 ? 45.277  2.805   111.543 1.00   18.39 ? 314  GLY A N   1 
ATOM   2425  C  CA  . GLY A 1 314 ? 46.071  2.631   110.343 1.00   18.08 ? 314  GLY A CA  1 
ATOM   2426  C  C   . GLY A 1 314 ? 47.523  2.957   110.625 1.00   17.96 ? 314  GLY A C   1 
ATOM   2427  O  O   . GLY A 1 314 ? 48.411  2.139   110.387 1.00   18.09 ? 314  GLY A O   1 
ATOM   2428  N  N   . ALA A 1 315 ? 47.764  4.163   111.129 1.00   17.65 ? 315  ALA A N   1 
ATOM   2429  C  CA  . ALA A 1 315 ? 49.109  4.600   111.496 1.00   17.42 ? 315  ALA A CA  1 
ATOM   2430  C  C   . ALA A 1 315 ? 49.750  3.643   112.504 1.00   17.25 ? 315  ALA A C   1 
ATOM   2431  O  O   . ALA A 1 315 ? 50.921  3.280   112.368 1.00   17.33 ? 315  ALA A O   1 
ATOM   2432  C  CB  . ALA A 1 315 ? 49.060  6.015   112.068 1.00   17.42 ? 315  ALA A CB  1 
ATOM   2433  N  N   . MET A 1 316 ? 48.968  3.220   113.496 1.00   17.03 ? 316  MET A N   1 
ATOM   2434  C  CA  . MET A 1 316 ? 49.433  2.259   114.496 1.00   16.80 ? 316  MET A CA  1 
ATOM   2435  C  C   . MET A 1 316 ? 49.861  0.949   113.841 1.00   16.75 ? 316  MET A C   1 
ATOM   2436  O  O   . MET A 1 316 ? 51.014  0.530   113.954 1.00   16.83 ? 316  MET A O   1 
ATOM   2437  C  CB  . MET A 1 316 ? 48.331  1.982   115.527 1.00   16.68 ? 316  MET A CB  1 
ATOM   2438  C  CG  . MET A 1 316 ? 48.810  1.286   116.792 1.00   16.47 ? 316  MET A CG  1 
ATOM   2439  S  SD  . MET A 1 316 ? 49.207  -0.452  116.516 1.00   16.63 ? 316  MET A SD  1 
ATOM   2440  C  CE  . MET A 1 316 ? 47.652  -1.193  116.472 1.00   16.21 ? 316  MET A CE  1 
ATOM   2441  N  N   . LEU A 1 317 ? 48.950  0.361   113.079 1.00   16.62 ? 317  LEU A N   1 
ATOM   2442  C  CA  . LEU A 1 317 ? 49.197  -0.918  112.439 1.00   16.51 ? 317  LEU A CA  1 
ATOM   2443  C  C   . LEU A 1 317 ? 50.313  -0.863  111.394 1.00   16.44 ? 317  LEU A C   1 
ATOM   2444  O  O   . LEU A 1 317 ? 51.182  -1.737  111.351 1.00   16.38 ? 317  LEU A O   1 
ATOM   2445  C  CB  . LEU A 1 317 ? 47.907  -1.422  111.794 1.00   16.51 ? 317  LEU A CB  1 
ATOM   2446  C  CG  . LEU A 1 317 ? 47.998  -2.810  111.146 1.00   16.52 ? 317  LEU A CG  1 
ATOM   2447  C  CD1 . LEU A 1 317 ? 48.397  -3.860  112.179 1.00   16.55 ? 317  LEU A CD1 1 
ATOM   2448  C  CD2 . LEU A 1 317 ? 46.676  -3.181  110.513 1.00   16.44 ? 317  LEU A CD2 1 
ATOM   2449  N  N   . TYR A 1 318 ? 50.287  0.178   110.569 1.00   16.29 ? 318  TYR A N   1 
ATOM   2450  C  CA  . TYR A 1 318 ? 51.172  0.264   109.416 1.00   16.14 ? 318  TYR A CA  1 
ATOM   2451  C  C   . TYR A 1 318 ? 52.533  0.886   109.720 1.00   15.92 ? 318  TYR A C   1 
ATOM   2452  O  O   . TYR A 1 318 ? 53.521  0.548   109.074 1.00   15.87 ? 318  TYR A O   1 
ATOM   2453  C  CB  . TYR A 1 318 ? 50.490  1.040   108.288 1.00   16.30 ? 318  TYR A CB  1 
ATOM   2454  C  CG  . TYR A 1 318 ? 49.348  0.304   107.616 1.00   16.27 ? 318  TYR A CG  1 
ATOM   2455  C  CD1 . TYR A 1 318 ? 48.162  0.966   107.295 1.00   16.25 ? 318  TYR A CD1 1 
ATOM   2456  C  CD2 . TYR A 1 318 ? 49.471  -1.037  107.254 1.00   16.18 ? 318  TYR A CD2 1 
ATOM   2457  C  CE1 . TYR A 1 318 ? 47.129  0.314   106.624 1.00   16.24 ? 318  TYR A CE1 1 
ATOM   2458  C  CE2 . TYR A 1 318 ? 48.444  -1.699  106.584 1.00   16.16 ? 318  TYR A CE2 1 
ATOM   2459  C  CZ  . TYR A 1 318 ? 47.277  -1.016  106.272 1.00   16.30 ? 318  TYR A CZ  1 
ATOM   2460  O  OH  . TYR A 1 318 ? 46.255  -1.660  105.614 1.00   16.17 ? 318  TYR A OH  1 
ATOM   2461  N  N   . ASP A 1 319 ? 52.584  1.796   110.689 1.00   15.63 ? 319  ASP A N   1 
ATOM   2462  C  CA  . ASP A 1 319 ? 53.837  2.457   111.049 1.00   15.46 ? 319  ASP A CA  1 
ATOM   2463  C  C   . ASP A 1 319 ? 54.515  1.803   112.247 1.00   15.29 ? 319  ASP A C   1 
ATOM   2464  O  O   . ASP A 1 319 ? 55.711  1.519   112.207 1.00   15.13 ? 319  ASP A O   1 
ATOM   2465  C  CB  . ASP A 1 319 ? 53.598  3.940   111.353 1.00   15.60 ? 319  ASP A CB  1 
ATOM   2466  C  CG  . ASP A 1 319 ? 53.440  4.786   110.098 1.00   15.92 ? 319  ASP A CG  1 
ATOM   2467  O  OD1 . ASP A 1 319 ? 53.367  4.229   108.981 1.00   16.16 ? 319  ASP A OD1 1 
ATOM   2468  O  OD2 . ASP A 1 319 ? 53.387  6.026   110.234 1.00   16.01 ? 319  ASP A OD2 1 
ATOM   2469  N  N   . GLN A 1 320 ? 53.755  1.601   113.320 1.00   15.04 ? 320  GLN A N   1 
ATOM   2470  C  CA  . GLN A 1 320 ? 54.311  1.088   114.568 1.00   14.83 ? 320  GLN A CA  1 
ATOM   2471  C  C   . GLN A 1 320 ? 54.604  -0.407  114.505 1.00   14.72 ? 320  GLN A C   1 
ATOM   2472  O  O   . GLN A 1 320 ? 55.702  -0.838  114.854 1.00   14.72 ? 320  GLN A O   1 
ATOM   2473  C  CB  . GLN A 1 320 ? 53.366  1.382   115.736 1.00   14.78 ? 320  GLN A CB  1 
ATOM   2474  C  CG  . GLN A 1 320 ? 53.255  2.854   116.090 1.00   14.75 ? 320  GLN A CG  1 
ATOM   2475  C  CD  . GLN A 1 320 ? 52.276  3.113   117.216 1.00   14.64 ? 320  GLN A CD  1 
ATOM   2476  O  OE1 . GLN A 1 320 ? 52.565  2.839   118.379 1.00   14.62 ? 320  GLN A OE1 1 
ATOM   2477  N  NE2 . GLN A 1 320 ? 51.116  3.660   116.876 1.00   14.49 ? 320  GLN A NE2 1 
ATOM   2478  N  N   . ILE A 1 321 ? 53.621  -1.191  114.069 1.00   14.61 ? 321  ILE A N   1 
ATOM   2479  C  CA  . ILE A 1 321 ? 53.771  -2.641  113.992 1.00   14.56 ? 321  ILE A CA  1 
ATOM   2480  C  C   . ILE A 1 321 ? 54.395  -3.090  112.670 1.00   14.53 ? 321  ILE A C   1 
ATOM   2481  O  O   . ILE A 1 321 ? 55.349  -3.865  112.672 1.00   14.62 ? 321  ILE A O   1 
ATOM   2482  C  CB  . ILE A 1 321 ? 52.411  -3.368  114.196 1.00   14.65 ? 321  ILE A CB  1 
ATOM   2483  C  CG1 . ILE A 1 321 ? 51.895  -3.117  115.616 1.00   14.77 ? 321  ILE A CG1 1 
ATOM   2484  C  CG2 . ILE A 1 321 ? 52.568  -4.866  113.966 1.00   14.54 ? 321  ILE A CG2 1 
ATOM   2485  C  CD1 . ILE A 1 321 ? 50.684  -3.944  116.003 1.00   14.59 ? 321  ILE A CD1 1 
ATOM   2486  N  N   . TRP A 1 322 ? 53.867  -2.604  111.548 1.00   14.43 ? 322  TRP A N   1 
ATOM   2487  C  CA  . TRP A 1 322 ? 54.342  -3.036  110.233 1.00   14.49 ? 322  TRP A CA  1 
ATOM   2488  C  C   . TRP A 1 322 ? 55.717  -2.464  109.875 1.00   14.62 ? 322  TRP A C   1 
ATOM   2489  O  O   . TRP A 1 322 ? 56.704  -3.200  109.830 1.00   14.88 ? 322  TRP A O   1 
ATOM   2490  C  CB  . TRP A 1 322 ? 53.312  -2.683  109.151 1.00   14.37 ? 322  TRP A CB  1 
ATOM   2491  C  CG  . TRP A 1 322 ? 53.767  -2.962  107.746 1.00   14.17 ? 322  TRP A CG  1 
ATOM   2492  C  CD1 . TRP A 1 322 ? 53.927  -2.048  106.747 1.00   14.14 ? 322  TRP A CD1 1 
ATOM   2493  C  CD2 . TRP A 1 322 ? 54.188  -4.221  107.209 1.00   13.91 ? 322  TRP A CD2 1 
ATOM   2494  N  NE1 . TRP A 1 322 ? 54.443  -2.653  105.627 1.00   13.82 ? 322  TRP A NE1 1 
ATOM   2495  C  CE2 . TRP A 1 322 ? 54.610  -3.988  105.882 1.00   13.76 ? 322  TRP A CE2 1 
ATOM   2496  C  CE3 . TRP A 1 322 ? 54.253  -5.525  107.719 1.00   13.85 ? 322  TRP A CE3 1 
ATOM   2497  C  CZ2 . TRP A 1 322 ? 55.095  -5.010  105.058 1.00   13.87 ? 322  TRP A CZ2 1 
ATOM   2498  C  CZ3 . TRP A 1 322 ? 54.733  -6.542  106.898 1.00   13.73 ? 322  TRP A CZ3 1 
ATOM   2499  C  CH2 . TRP A 1 322 ? 55.148  -6.277  105.583 1.00   13.62 ? 322  TRP A CH2 1 
ATOM   2500  N  N   . LEU A 1 323 ? 55.787  -1.156  109.643 1.00   14.63 ? 323  LEU A N   1 
ATOM   2501  C  CA  . LEU A 1 323 ? 57.037  -0.526  109.224 1.00   14.64 ? 323  LEU A CA  1 
ATOM   2502  C  C   . LEU A 1 323 ? 58.052  -0.462  110.357 1.00   14.65 ? 323  LEU A C   1 
ATOM   2503  O  O   . LEU A 1 323 ? 59.251  -0.609  110.127 1.00   14.67 ? 323  LEU A O   1 
ATOM   2504  C  CB  . LEU A 1 323 ? 56.780  0.886   108.683 1.00   14.62 ? 323  LEU A CB  1 
ATOM   2505  C  CG  . LEU A 1 323 ? 55.989  0.999   107.374 1.00   14.68 ? 323  LEU A CG  1 
ATOM   2506  C  CD1 . LEU A 1 323 ? 56.009  2.433   106.883 1.00   14.75 ? 323  LEU A CD1 1 
ATOM   2507  C  CD2 . LEU A 1 323 ? 56.575  0.072   106.321 1.00   14.51 ? 323  LEU A CD2 1 
ATOM   2508  N  N   . GLY A 1 324 ? 57.556  -0.297  111.581 1.00   14.68 ? 324  GLY A N   1 
ATOM   2509  C  CA  . GLY A 1 324 ? 58.425  -0.100  112.728 1.00   14.50 ? 324  GLY A CA  1 
ATOM   2510  C  C   . GLY A 1 324 ? 58.926  -1.364  113.398 1.00   14.51 ? 324  GLY A C   1 
ATOM   2511  O  O   . GLY A 1 324 ? 59.639  -1.286  114.398 1.00   14.54 ? 324  GLY A O   1 
ATOM   2512  N  N   . SER A 1 325 ? 58.563  -2.524  112.857 1.00   14.47 ? 325  SER A N   1 
ATOM   2513  C  CA  . SER A 1 325 ? 58.991  -3.800  113.425 1.00   14.53 ? 325  SER A CA  1 
ATOM   2514  C  C   . SER A 1 325 ? 59.258  -4.833  112.333 1.00   14.57 ? 325  SER A C   1 
ATOM   2515  O  O   . SER A 1 325 ? 60.403  -5.236  112.117 1.00   14.53 ? 325  SER A O   1 
ATOM   2516  C  CB  . SER A 1 325 ? 57.928  -4.324  114.392 1.00   14.66 ? 325  SER A CB  1 
ATOM   2517  O  OG  . SER A 1 325 ? 58.460  -5.308  115.262 1.00   14.92 ? 325  SER A OG  1 
ATOM   2518  N  N   . TYR A 1 326 ? 58.199  -5.238  111.634 1.00   14.47 ? 326  TYR A N   1 
ATOM   2519  C  CA  . TYR A 1 326 ? 58.302  -6.191  110.530 1.00   14.44 ? 326  TYR A CA  1 
ATOM   2520  C  C   . TYR A 1 326 ? 59.349  -5.756  109.514 1.00   14.40 ? 326  TYR A C   1 
ATOM   2521  O  O   . TYR A 1 326 ? 60.157  -6.563  109.056 1.00   14.51 ? 326  TYR A O   1 
ATOM   2522  C  CB  . TYR A 1 326 ? 56.959  -6.315  109.808 1.00   14.69 ? 326  TYR A CB  1 
ATOM   2523  C  CG  . TYR A 1 326 ? 55.994  -7.313  110.400 1.00   14.62 ? 326  TYR A CG  1 
ATOM   2524  C  CD1 . TYR A 1 326 ? 55.144  -6.952  111.443 1.00   14.51 ? 326  TYR A CD1 1 
ATOM   2525  C  CD2 . TYR A 1 326 ? 55.855  -8.585  109.846 1.00   14.73 ? 326  TYR A CD2 1 
ATOM   2526  C  CE1 . TYR A 1 326 ? 54.174  -7.829  111.915 1.00   14.44 ? 326  TYR A CE1 1 
ATOM   2527  C  CE2 . TYR A 1 326 ? 54.889  -9.470  110.309 1.00   14.66 ? 326  TYR A CE2 1 
ATOM   2528  C  CZ  . TYR A 1 326 ? 54.052  -9.086  111.342 1.00   14.58 ? 326  TYR A CZ  1 
ATOM   2529  O  OH  . TYR A 1 326 ? 53.097  -9.959  111.806 1.00   14.52 ? 326  TYR A OH  1 
ATOM   2530  N  N   . MET A 1 327 ? 59.309  -4.477  109.157 1.00   14.37 ? 327  MET A N   1 
ATOM   2531  C  CA  . MET A 1 327 ? 60.129  -3.944  108.079 1.00   14.37 ? 327  MET A CA  1 
ATOM   2532  C  C   . MET A 1 327 ? 61.413  -3.272  108.562 1.00   14.43 ? 327  MET A C   1 
ATOM   2533  O  O   . MET A 1 327 ? 62.288  -2.946  107.757 1.00   14.49 ? 327  MET A O   1 
ATOM   2534  C  CB  . MET A 1 327 ? 59.310  -2.954  107.251 1.00   14.59 ? 327  MET A CB  1 
ATOM   2535  C  CG  . MET A 1 327 ? 58.227  -3.596  106.404 1.00   14.76 ? 327  MET A CG  1 
ATOM   2536  S  SD  . MET A 1 327 ? 58.814  -5.011  105.466 1.00   15.21 ? 327  MET A SD  1 
ATOM   2537  C  CE  . MET A 1 327 ? 59.857  -4.198  104.246 1.00   14.95 ? 327  MET A CE  1 
ATOM   2538  N  N   . SER A 1 328 ? 61.522  -3.056  109.870 1.00   14.42 ? 328  SER A N   1 
ATOM   2539  C  CA  . SER A 1 328 ? 62.718  -2.445  110.439 1.00   14.44 ? 328  SER A CA  1 
ATOM   2540  C  C   . SER A 1 328 ? 63.022  -2.976  111.836 1.00   14.45 ? 328  SER A C   1 
ATOM   2541  O  O   . SER A 1 328 ? 63.829  -3.887  111.990 1.00   14.36 ? 328  SER A O   1 
ATOM   2542  C  CB  . SER A 1 328 ? 62.582  -0.916  110.467 1.00   14.33 ? 328  SER A CB  1 
ATOM   2543  O  OG  . SER A 1 328 ? 61.543  -0.493  111.333 1.00   14.25 ? 328  SER A OG  1 
ATOM   2544  N  N   . GLY A 1 329 ? 62.391  -2.395  112.850 1.00   14.55 ? 329  GLY A N   1 
ATOM   2545  C  CA  . GLY A 1 329 ? 62.591  -2.866  114.207 1.00   14.78 ? 329  GLY A CA  1 
ATOM   2546  C  C   . GLY A 1 329 ? 63.389  -1.926  115.088 1.00   14.86 ? 329  GLY A C   1 
ATOM   2547  O  O   . GLY A 1 329 ? 63.898  -0.899  114.634 1.00   14.93 ? 329  GLY A O   1 
ATOM   2548  N  N   . GLY A 1 330 ? 63.514  -2.305  116.356 1.00   14.87 ? 330  GLY A N   1 
ATOM   2549  C  CA  . GLY A 1 330 ? 64.194  -1.471  117.327 1.00   14.91 ? 330  GLY A CA  1 
ATOM   2550  C  C   . GLY A 1 330 ? 63.227  -0.656  118.159 1.00   15.07 ? 330  GLY A C   1 
ATOM   2551  O  O   . GLY A 1 330 ? 62.098  -1.083  118.411 1.00   15.01 ? 330  GLY A O   1 
ATOM   2552  N  N   . VAL A 1 331 ? 63.687  0.510   118.604 1.00   15.20 ? 331  VAL A N   1 
ATOM   2553  C  CA  . VAL A 1 331 ? 62.848  1.478   119.308 1.00   15.20 ? 331  VAL A CA  1 
ATOM   2554  C  C   . VAL A 1 331 ? 61.568  1.750   118.514 1.00   15.56 ? 331  VAL A C   1 
ATOM   2555  O  O   . VAL A 1 331 ? 60.467  1.733   119.070 1.00   15.72 ? 331  VAL A O   1 
ATOM   2556  C  CB  . VAL A 1 331 ? 63.620  2.805   119.540 1.00   14.79 ? 331  VAL A CB  1 
ATOM   2557  C  CG1 . VAL A 1 331 ? 62.664  3.931   119.900 1.00   14.68 ? 331  VAL A CG1 1 
ATOM   2558  C  CG2 . VAL A 1 331 ? 64.643  2.618   120.644 1.00   14.65 ? 331  VAL A CG2 1 
ATOM   2559  N  N   . GLY A 1 332 ? 61.722  1.994   117.215 1.00   15.72 ? 332  GLY A N   1 
ATOM   2560  C  CA  . GLY A 1 332 ? 60.583  1.968   116.316 1.00   15.94 ? 332  GLY A CA  1 
ATOM   2561  C  C   . GLY A 1 332 ? 59.997  3.318   115.958 1.00   16.17 ? 332  GLY A C   1 
ATOM   2562  O  O   . GLY A 1 332 ? 60.682  4.342   115.999 1.00   16.31 ? 332  GLY A O   1 
ATOM   2563  N  N   . PHE A 1 333 ? 58.712  3.307   115.609 1.00   16.31 ? 333  PHE A N   1 
ATOM   2564  C  CA  . PHE A 1 333 ? 58.041  4.467   115.030 1.00   16.45 ? 333  PHE A CA  1 
ATOM   2565  C  C   . PHE A 1 333 ? 56.753  4.803   115.783 1.00   16.64 ? 333  PHE A C   1 
ATOM   2566  O  O   . PHE A 1 333 ? 55.700  4.989   115.171 1.00   16.86 ? 333  PHE A O   1 
ATOM   2567  C  CB  . PHE A 1 333 ? 57.713  4.203   113.553 1.00   16.39 ? 333  PHE A CB  1 
ATOM   2568  C  CG  . PHE A 1 333 ? 58.912  3.848   112.709 1.00   16.39 ? 333  PHE A CG  1 
ATOM   2569  C  CD1 . PHE A 1 333 ? 60.152  4.430   112.947 1.00   16.34 ? 333  PHE A CD1 1 
ATOM   2570  C  CD2 . PHE A 1 333 ? 58.787  2.962   111.645 1.00   16.37 ? 333  PHE A CD2 1 
ATOM   2571  C  CE1 . PHE A 1 333 ? 61.245  4.140   112.141 1.00   16.41 ? 333  PHE A CE1 1 
ATOM   2572  C  CE2 . PHE A 1 333 ? 59.877  2.666   110.831 1.00   16.47 ? 333  PHE A CE2 1 
ATOM   2573  C  CZ  . PHE A 1 333 ? 61.107  3.257   111.080 1.00   16.48 ? 333  PHE A CZ  1 
ATOM   2574  N  N   . THR A 1 334 ? 56.853  4.905   117.106 1.00   16.70 ? 334  THR A N   1 
ATOM   2575  C  CA  . THR A 1 334 ? 55.706  5.230   117.953 1.00   16.76 ? 334  THR A CA  1 
ATOM   2576  C  C   . THR A 1 334 ? 55.113  6.587   117.584 1.00   16.93 ? 334  THR A C   1 
ATOM   2577  O  O   . THR A 1 334 ? 53.959  6.678   117.163 1.00   17.05 ? 334  THR A O   1 
ATOM   2578  C  CB  . THR A 1 334 ? 56.107  5.267   119.447 1.00   16.79 ? 334  THR A CB  1 
ATOM   2579  O  OG1 . THR A 1 334 ? 56.607  3.986   119.846 1.00   16.63 ? 334  THR A OG1 1 
ATOM   2580  C  CG2 . THR A 1 334 ? 54.912  5.632   120.317 1.00   16.87 ? 334  THR A CG2 1 
ATOM   2581  N  N   . GLN A 1 335 ? 55.948  7.620   117.664 1.00   16.99 ? 335  GLN A N   1 
ATOM   2582  C  CA  . GLN A 1 335 ? 55.509  9.002   117.529 1.00   17.12 ? 335  GLN A CA  1 
ATOM   2583  C  C   . GLN A 1 335 ? 55.312  9.460   116.086 1.00   17.14 ? 335  GLN A C   1 
ATOM   2584  O  O   . GLN A 1 335 ? 54.668  10.481  115.838 1.00   17.03 ? 335  GLN A O   1 
ATOM   2585  C  CB  . GLN A 1 335 ? 56.482  9.927   118.265 1.00   17.32 ? 335  GLN A CB  1 
ATOM   2586  C  CG  . GLN A 1 335 ? 56.569  9.632   119.758 1.00   17.58 ? 335  GLN A CG  1 
ATOM   2587  C  CD  . GLN A 1 335 ? 57.852  10.131  120.386 1.00   17.80 ? 335  GLN A CD  1 
ATOM   2588  O  OE1 . GLN A 1 335 ? 57.826  10.958  121.295 1.00   18.04 ? 335  GLN A OE1 1 
ATOM   2589  N  NE2 . GLN A 1 335 ? 58.981  9.590   119.942 1.00   17.78 ? 335  GLN A NE2 1 
ATOM   2590  N  N   . TYR A 1 336 ? 55.836  8.684   115.139 1.00   17.27 ? 336  TYR A N   1 
ATOM   2591  C  CA  . TYR A 1 336 ? 55.467  8.828   113.732 1.00   17.26 ? 336  TYR A CA  1 
ATOM   2592  C  C   . TYR A 1 336 ? 53.977  8.542   113.572 1.00   17.41 ? 336  TYR A C   1 
ATOM   2593  O  O   . TYR A 1 336 ? 53.312  9.138   112.729 1.00   17.43 ? 336  TYR A O   1 
ATOM   2594  C  CB  . TYR A 1 336 ? 56.267  7.852   112.860 1.00   17.09 ? 336  TYR A CB  1 
ATOM   2595  C  CG  . TYR A 1 336 ? 57.596  8.385   112.368 1.00   16.73 ? 336  TYR A CG  1 
ATOM   2596  C  CD1 . TYR A 1 336 ? 57.705  9.678   111.861 1.00   16.80 ? 336  TYR A CD1 1 
ATOM   2597  C  CD2 . TYR A 1 336 ? 58.736  7.581   112.366 1.00   16.45 ? 336  TYR A CD2 1 
ATOM   2598  C  CE1 . TYR A 1 336 ? 58.915  10.156  111.358 1.00   16.62 ? 336  TYR A CE1 1 
ATOM   2599  C  CE2 . TYR A 1 336 ? 59.948  8.050   111.868 1.00   16.29 ? 336  TYR A CE2 1 
ATOM   2600  C  CZ  . TYR A 1 336 ? 60.030  9.335   111.363 1.00   16.39 ? 336  TYR A CZ  1 
ATOM   2601  O  OH  . TYR A 1 336 ? 61.220  9.790   110.849 1.00   16.24 ? 336  TYR A OH  1 
ATOM   2602  N  N   . ALA A 1 337 ? 53.464  7.617   114.381 1.00   17.57 ? 337  ALA A N   1 
ATOM   2603  C  CA  . ALA A 1 337 ? 52.060  7.221   114.331 1.00   17.67 ? 337  ALA A CA  1 
ATOM   2604  C  C   . ALA A 1 337 ? 51.286  8.135   115.265 1.00   17.85 ? 337  ALA A C   1 
ATOM   2605  O  O   . ALA A 1 337 ? 50.272  8.704   114.882 1.00   17.93 ? 337  ALA A O   1 
ATOM   2606  C  CB  . ALA A 1 337 ? 51.921  5.792   114.781 1.00   17.68 ? 337  ALA A CB  1 
ATOM   2607  N  N   . THR A 1 338 ? 51.793  8.325   116.479 1.00   17.89 ? 338  THR A N   1 
ATOM   2608  C  CA  . THR A 1 338 ? 51.069  9.135   117.463 1.00   17.95 ? 338  THR A CA  1 
ATOM   2609  C  C   . THR A 1 338 ? 50.730  10.567  117.016 1.00   18.02 ? 338  THR A C   1 
ATOM   2610  O  O   . THR A 1 338 ? 49.643  11.066  117.367 1.00   18.09 ? 338  THR A O   1 
ATOM   2611  C  CB  . THR A 1 338 ? 51.756  9.152   118.847 1.00   18.00 ? 338  THR A CB  1 
ATOM   2612  O  OG1 . THR A 1 338 ? 53.089  9.652   118.759 1.00   18.24 ? 338  THR A OG1 1 
ATOM   2613  C  CG2 . THR A 1 338 ? 51.700  7.831   119.461 1.00   17.87 ? 338  THR A CG2 1 
ATOM   2614  N  N   . ALA A 1 339 ? 51.537  11.113  116.095 1.00   18.20 ? 339  ALA A N   1 
ATOM   2615  C  CA  . ALA A 1 339 ? 51.353  12.488  115.577 1.00   18.18 ? 339  ALA A CA  1 
ATOM   2616  C  C   . ALA A 1 339 ? 49.921  12.616  115.015 1.00   18.33 ? 339  ALA A C   1 
ATOM   2617  O  O   . ALA A 1 339 ? 49.328  13.703  115.028 1.00   18.39 ? 339  ALA A O   1 
ATOM   2618  C  CB  . ALA A 1 339 ? 52.367  12.819  114.535 1.00   18.30 ? 339  ALA A CB  1 
ATOM   2619  N  N   . VAL A 1 340 ? 49.303  11.475  114.710 1.00   18.42 ? 340  VAL A N   1 
ATOM   2620  C  CA  . VAL A 1 340 ? 47.960  11.473  114.136 1.00   18.49 ? 340  VAL A CA  1 
ATOM   2621  C  C   . VAL A 1 340 ? 46.854  10.815  114.978 1.00   18.64 ? 340  VAL A C   1 
ATOM   2622  O  O   . VAL A 1 340 ? 45.781  10.536  114.445 1.00   18.52 ? 340  VAL A O   1 
ATOM   2623  C  CB  . VAL A 1 340 ? 47.974  10.806  112.733 1.00   18.37 ? 340  VAL A CB  1 
ATOM   2624  C  CG1 . VAL A 1 340 ? 48.982  11.491  111.827 1.00   18.13 ? 340  VAL A CG1 1 
ATOM   2625  C  CG2 . VAL A 1 340 ? 48.254  9.342   112.839 1.00   18.15 ? 340  VAL A CG2 1 
ATOM   2626  N  N   . TYR A 1 341 ? 47.112  10.564  116.264 1.00   18.94 ? 341  TYR A N   1 
ATOM   2627  C  CA  . TYR A 1 341 ? 46.021  10.223  117.182 1.00   19.40 ? 341  TYR A CA  1 
ATOM   2628  C  C   . TYR A 1 341 ? 46.055  10.764  118.616 1.00   20.03 ? 341  TYR A C   1 
ATOM   2629  O  O   . TYR A 1 341 ? 45.061  10.635  119.333 1.00   20.37 ? 341  TYR A O   1 
ATOM   2630  C  CB  . TYR A 1 341 ? 45.755  8.702   117.184 1.00   18.89 ? 341  TYR A CB  1 
ATOM   2631  C  CG  . TYR A 1 341 ? 46.848  7.799   117.728 1.00   18.46 ? 341  TYR A CG  1 
ATOM   2632  C  CD1 . TYR A 1 341 ? 46.961  7.535   119.101 1.00   18.33 ? 341  TYR A CD1 1 
ATOM   2633  C  CD2 . TYR A 1 341 ? 47.714  7.134   116.863 1.00   18.33 ? 341  TYR A CD2 1 
ATOM   2634  C  CE1 . TYR A 1 341 ? 47.911  6.643   119.588 1.00   18.24 ? 341  TYR A CE1 1 
ATOM   2635  C  CE2 . TYR A 1 341 ? 48.647  6.234   117.336 1.00   18.28 ? 341  TYR A CE2 1 
ATOM   2636  C  CZ  . TYR A 1 341 ? 48.747  5.994   118.700 1.00   18.31 ? 341  TYR A CZ  1 
ATOM   2637  O  OH  . TYR A 1 341 ? 49.693  5.118   119.181 1.00   18.03 ? 341  TYR A OH  1 
ATOM   2638  N  N   . PRO A 1 342 ? 47.237  11.178  119.120 1.00   20.38 ? 342  PRO A N   1 
ATOM   2639  C  CA  . PRO A 1 342 ? 47.225  12.162  120.229 1.00   20.58 ? 342  PRO A CA  1 
ATOM   2640  C  C   . PRO A 1 342 ? 46.986  13.668  119.995 1.00   20.88 ? 342  PRO A C   1 
ATOM   2641  O  O   . PRO A 1 342 ? 47.261  14.245  118.940 1.00   21.08 ? 342  PRO A O   1 
ATOM   2642  C  CB  . PRO A 1 342 ? 48.574  11.935  120.971 1.00   20.48 ? 342  PRO A CB  1 
ATOM   2643  C  CG  . PRO A 1 342 ? 49.359  11.028  120.093 1.00   20.42 ? 342  PRO A CG  1 
ATOM   2644  C  CD  . PRO A 1 342 ? 48.375  10.217  119.282 1.00   20.62 ? 342  PRO A CD  1 
ATOM   2645  N  N   . ASP A 1 343 ? 46.486  14.269  121.075 1.00   21.00 ? 343  ASP A N   1 
ATOM   2646  C  CA  . ASP A 1 343 ? 46.485  15.734  121.300 1.00   21.22 ? 343  ASP A CA  1 
ATOM   2647  C  C   . ASP A 1 343 ? 45.468  16.503  120.452 1.00   21.31 ? 343  ASP A C   1 
ATOM   2648  O  O   . ASP A 1 343 ? 45.471  17.730  120.440 1.00   21.40 ? 343  ASP A O   1 
ATOM   2649  C  CB  . ASP A 1 343 ? 47.895  16.304  121.094 1.00   21.40 ? 343  ASP A CB  1 
ATOM   2650  C  CG  . ASP A 1 343 ? 48.875  15.821  122.158 1.00   21.52 ? 343  ASP A CG  1 
ATOM   2651  O  OD1 . ASP A 1 343 ? 50.090  15.943  121.920 1.00   21.67 ? 343  ASP A OD1 1 
ATOM   2652  O  OD2 . ASP A 1 343 ? 48.440  15.348  123.231 1.00   21.45 ? 343  ASP A OD2 1 
ATOM   2653  N  N   . ASN A 1 344 ? 44.551  15.775  119.812 1.00   21.42 ? 344  ASN A N   1 
ATOM   2654  C  CA  . ASN A 1 344 ? 43.462  16.393  119.037 1.00   21.55 ? 344  ASN A CA  1 
ATOM   2655  C  C   . ASN A 1 344 ? 43.950  17.472  118.061 1.00   21.67 ? 344  ASN A C   1 
ATOM   2656  O  O   . ASN A 1 344 ? 43.205  18.397  117.722 1.00   21.87 ? 344  ASN A O   1 
ATOM   2657  C  CB  . ASN A 1 344 ? 42.399  16.990  119.980 1.00   21.46 ? 344  ASN A CB  1 
ATOM   2658  C  CG  . ASN A 1 344 ? 41.740  15.940  120.861 1.00   21.59 ? 344  ASN A CG  1 
ATOM   2659  O  OD1 . ASN A 1 344 ? 41.376  14.861  120.390 1.00   21.69 ? 344  ASN A OD1 1 
ATOM   2660  N  ND2 . ASN A 1 344 ? 41.547  16.268  122.136 1.00   21.48 ? 344  ASN A ND2 1 
ATOM   2661  N  N   . ILE A 1 345 ? 45.193  17.337  117.602 1.00   21.79 ? 345  ILE A N   1 
ATOM   2662  C  CA  . ILE A 1 345 ? 45.796  18.318  116.706 1.00   21.77 ? 345  ILE A CA  1 
ATOM   2663  C  C   . ILE A 1 345 ? 45.298  18.114  115.281 1.00   22.20 ? 345  ILE A C   1 
ATOM   2664  O  O   . ILE A 1 345 ? 44.754  19.032  114.670 1.00   22.21 ? 345  ILE A O   1 
ATOM   2665  C  CB  . ILE A 1 345 ? 47.344  18.229  116.741 1.00   21.36 ? 345  ILE A CB  1 
ATOM   2666  C  CG1 . ILE A 1 345 ? 47.849  18.649  118.130 1.00   21.10 ? 345  ILE A CG1 1 
ATOM   2667  C  CG2 . ILE A 1 345 ? 47.958  19.117  115.651 1.00   21.11 ? 345  ILE A CG2 1 
ATOM   2668  C  CD1 . ILE A 1 345 ? 49.372  18.674  118.276 1.00   20.87 ? 345  ILE A CD1 1 
ATOM   2669  N  N   . LEU A 1 346 ? 45.461  16.900  114.772 1.00   22.66 ? 346  LEU A N   1 
ATOM   2670  C  CA  . LEU A 1 346 ? 44.897  16.526  113.482 1.00   23.07 ? 346  LEU A CA  1 
ATOM   2671  C  C   . LEU A 1 346 ? 43.367  16.625  113.507 1.00   23.36 ? 346  LEU A C   1 
ATOM   2672  O  O   . LEU A 1 346 ? 42.731  16.939  112.497 1.00   23.47 ? 346  LEU A O   1 
ATOM   2673  C  CB  . LEU A 1 346 ? 45.329  15.100  113.138 1.00   23.09 ? 346  LEU A CB  1 
ATOM   2674  C  CG  . LEU A 1 346 ? 44.583  14.411  111.986 1.00   23.14 ? 346  LEU A CG  1 
ATOM   2675  C  CD1 . LEU A 1 346 ? 45.062  14.924  110.635 1.00   23.10 ? 346  LEU A CD1 1 
ATOM   2676  C  CD2 . LEU A 1 346 ? 44.778  12.915  112.071 1.00   23.14 ? 346  LEU A CD2 1 
ATOM   2677  N  N   . ASP A 1 347 ? 42.786  16.312  114.662 1.00   23.67 ? 347  ASP A N   1 
ATOM   2678  C  CA  . ASP A 1 347 ? 41.340  16.361  114.845 1.00   24.02 ? 347  ASP A CA  1 
ATOM   2679  C  C   . ASP A 1 347 ? 40.783  17.752  114.553 1.00   24.14 ? 347  ASP A C   1 
ATOM   2680  O  O   . ASP A 1 347 ? 39.781  17.890  113.848 1.00   24.15 ? 347  ASP A O   1 
ATOM   2681  C  CB  . ASP A 1 347 ? 40.977  15.941  116.270 1.00   24.33 ? 347  ASP A CB  1 
ATOM   2682  C  CG  . ASP A 1 347 ? 41.291  14.477  116.546 1.00   24.94 ? 347  ASP A CG  1 
ATOM   2683  O  OD1 . ASP A 1 347 ? 42.484  14.102  116.516 1.00   25.02 ? 347  ASP A OD1 1 
ATOM   2684  O  OD2 . ASP A 1 347 ? 40.348  13.706  116.815 1.00   25.07 ? 347  ASP A OD2 1 
ATOM   2685  N  N   . ASP A 1 348 ? 41.458  18.775  115.073 1.00   24.22 ? 348  ASP A N   1 
ATOM   2686  C  CA  . ASP A 1 348 ? 41.083  20.166  114.830 1.00   24.20 ? 348  ASP A CA  1 
ATOM   2687  C  C   . ASP A 1 348 ? 41.164  20.512  113.347 1.00   24.31 ? 348  ASP A C   1 
ATOM   2688  O  O   . ASP A 1 348 ? 40.270  21.165  112.810 1.00   24.28 ? 348  ASP A O   1 
ATOM   2689  C  CB  . ASP A 1 348 ? 41.998  21.097  115.628 1.00   24.08 ? 348  ASP A CB  1 
ATOM   2690  C  CG  . ASP A 1 348 ? 41.617  22.559  115.486 1.00   24.09 ? 348  ASP A CG  1 
ATOM   2691  O  OD1 . ASP A 1 348 ? 40.828  23.056  116.316 1.00   24.18 ? 348  ASP A OD1 1 
ATOM   2692  O  OD2 . ASP A 1 348 ? 42.128  23.222  114.560 1.00   24.00 ? 348  ASP A OD2 1 
ATOM   2693  N  N   . TYR A 1 349 ? 42.247  20.081  112.703 1.00   24.40 ? 349  TYR A N   1 
ATOM   2694  C  CA  . TYR A 1 349 ? 42.492  20.374  111.293 1.00   24.47 ? 349  TYR A CA  1 
ATOM   2695  C  C   . TYR A 1 349 ? 41.438  19.723  110.402 1.00   24.82 ? 349  TYR A C   1 
ATOM   2696  O  O   . TYR A 1 349 ? 41.014  20.306  109.402 1.00   25.00 ? 349  TYR A O   1 
ATOM   2697  C  CB  . TYR A 1 349 ? 43.876  19.866  110.875 1.00   24.17 ? 349  TYR A CB  1 
ATOM   2698  C  CG  . TYR A 1 349 ? 45.059  20.560  111.520 1.00   24.06 ? 349  TYR A CG  1 
ATOM   2699  C  CD1 . TYR A 1 349 ? 46.355  20.296  111.082 1.00   24.12 ? 349  TYR A CD1 1 
ATOM   2700  C  CD2 . TYR A 1 349 ? 44.897  21.421  112.607 1.00   23.97 ? 349  TYR A CD2 1 
ATOM   2701  C  CE1 . TYR A 1 349 ? 47.459  20.861  111.710 1.00   24.14 ? 349  TYR A CE1 1 
ATOM   2702  C  CE2 . TYR A 1 349 ? 45.995  21.988  113.245 1.00   23.97 ? 349  TYR A CE2 1 
ATOM   2703  C  CZ  . TYR A 1 349 ? 47.272  21.701  112.790 1.00   24.06 ? 349  TYR A CZ  1 
ATOM   2704  O  OH  . TYR A 1 349 ? 48.365  22.242  113.422 1.00   24.08 ? 349  TYR A OH  1 
ATOM   2705  N  N   . VAL A 1 350 ? 41.067  18.490  110.745 1.00   25.09 ? 350  VAL A N   1 
ATOM   2706  C  CA  . VAL A 1 350 ? 40.125  17.701  109.956 1.00   25.44 ? 350  VAL A CA  1 
ATOM   2707  C  C   . VAL A 1 350 ? 38.708  18.255  110.078 1.00   25.75 ? 350  VAL A C   1 
ATOM   2708  O  O   . VAL A 1 350 ? 38.030  18.461  109.071 1.00   25.76 ? 350  VAL A O   1 
ATOM   2709  C  CB  . VAL A 1 350 ? 40.139  16.209  110.395 1.00   25.44 ? 350  VAL A CB  1 
ATOM   2710  C  CG1 . VAL A 1 350 ? 38.943  15.462  109.814 1.00   25.37 ? 350  VAL A CG1 1 
ATOM   2711  C  CG2 . VAL A 1 350 ? 41.427  15.548  109.944 1.00   25.47 ? 350  VAL A CG2 1 
ATOM   2712  N  N   . TYR A 1 351 ? 38.278  18.522  111.309 1.00   26.12 ? 351  TYR A N   1 
ATOM   2713  C  CA  . TYR A 1 351 ? 36.934  19.036  111.561 1.00   26.52 ? 351  TYR A CA  1 
ATOM   2714  C  C   . TYR A 1 351 ? 36.669  20.367  110.874 1.00   26.88 ? 351  TYR A C   1 
ATOM   2715  O  O   . TYR A 1 351 ? 35.608  20.574  110.284 1.00   27.09 ? 351  TYR A O   1 
ATOM   2716  C  CB  . TYR A 1 351 ? 36.696  19.189  113.061 1.00   26.53 ? 351  TYR A CB  1 
ATOM   2717  C  CG  . TYR A 1 351 ? 35.972  18.014  113.650 1.00   26.57 ? 351  TYR A CG  1 
ATOM   2718  C  CD1 . TYR A 1 351 ? 36.598  17.185  114.576 1.00   26.64 ? 351  TYR A CD1 1 
ATOM   2719  C  CD2 . TYR A 1 351 ? 34.718  17.639  113.169 1.00   26.64 ? 351  TYR A CD2 1 
ATOM   2720  C  CE1 . TYR A 1 351 ? 36.005  16.004  114.998 1.00   26.71 ? 351  TYR A CE1 1 
ATOM   2721  C  CE2 . TYR A 1 351 ? 34.116  16.456  113.583 1.00   26.78 ? 351  TYR A CE2 1 
ATOM   2722  C  CZ  . TYR A 1 351 ? 34.770  15.641  114.493 1.00   26.81 ? 351  TYR A CZ  1 
ATOM   2723  O  OH  . TYR A 1 351 ? 34.226  14.433  114.857 1.00   26.98 ? 351  TYR A OH  1 
ATOM   2724  N  N   . TYR A 1 352 ? 37.631  21.274  110.991 1.00   27.22 ? 352  TYR A N   1 
ATOM   2725  C  CA  . TYR A 1 352 ? 37.574  22.578  110.343 1.00   27.59 ? 352  TYR A CA  1 
ATOM   2726  C  C   . TYR A 1 352 ? 37.500  22.444  108.818 1.00   27.58 ? 352  TYR A C   1 
ATOM   2727  O  O   . TYR A 1 352 ? 36.741  23.162  108.153 1.00   27.56 ? 352  TYR A O   1 
ATOM   2728  C  CB  . TYR A 1 352 ? 38.803  23.389  110.764 1.00   27.95 ? 352  TYR A CB  1 
ATOM   2729  C  CG  . TYR A 1 352 ? 39.186  24.503  109.818 1.00   28.48 ? 352  TYR A CG  1 
ATOM   2730  C  CD1 . TYR A 1 352 ? 39.724  24.225  108.556 1.00   28.53 ? 352  TYR A CD1 1 
ATOM   2731  C  CD2 . TYR A 1 352 ? 38.986  25.832  110.166 1.00   28.72 ? 352  TYR A CD2 1 
ATOM   2732  C  CE1 . TYR A 1 352 ? 40.040  25.236  107.660 1.00   28.62 ? 352  TYR A CE1 1 
ATOM   2733  C  CE2 . TYR A 1 352 ? 39.300  26.858  109.274 1.00   28.75 ? 352  TYR A CE2 1 
ATOM   2734  C  CZ  . TYR A 1 352 ? 39.822  26.549  108.019 1.00   28.73 ? 352  TYR A CZ  1 
ATOM   2735  O  OH  . TYR A 1 352 ? 40.090  27.542  107.105 1.00   28.91 ? 352  TYR A OH  1 
ATOM   2736  N  N   . GLY A 1 353 ? 38.269  21.497  108.283 1.00   27.63 ? 353  GLY A N   1 
ATOM   2737  C  CA  . GLY A 1 353 ? 38.254  21.226  106.857 1.00   27.64 ? 353  GLY A CA  1 
ATOM   2738  C  C   . GLY A 1 353 ? 36.896  20.740  106.392 1.00   27.83 ? 353  GLY A C   1 
ATOM   2739  O  O   . GLY A 1 353 ? 36.440  21.099  105.306 1.00   28.00 ? 353  GLY A O   1 
ATOM   2740  N  N   . LEU A 1 354 ? 36.223  19.985  107.257 1.00   27.91 ? 354  LEU A N   1 
ATOM   2741  C  CA  . LEU A 1 354 ? 34.866  19.514  107.002 1.00   27.97 ? 354  LEU A CA  1 
ATOM   2742  C  C   . LEU A 1 354 ? 33.852  20.655  107.084 1.00   28.03 ? 354  LEU A C   1 
ATOM   2743  O  O   . LEU A 1 354 ? 32.892  20.691  106.317 1.00   28.07 ? 354  LEU A O   1 
ATOM   2744  C  CB  . LEU A 1 354 ? 34.499  18.417  108.006 1.00   27.79 ? 354  LEU A CB  1 
ATOM   2745  C  CG  . LEU A 1 354 ? 33.059  17.897  107.988 1.00   27.72 ? 354  LEU A CG  1 
ATOM   2746  C  CD1 . LEU A 1 354 ? 32.793  17.130  106.702 1.00   27.63 ? 354  LEU A CD1 1 
ATOM   2747  C  CD2 . LEU A 1 354 ? 32.823  17.012  109.199 1.00   27.59 ? 354  LEU A CD2 1 
ATOM   2748  N  N   . GLU A 1 355 ? 34.053  21.566  108.032 1.00   28.21 ? 355  GLU A N   1 
ATOM   2749  C  CA  . GLU A 1 355 ? 33.222  22.763  108.142 1.00   28.47 ? 355  GLU A CA  1 
ATOM   2750  C  C   . GLU A 1 355 ? 33.363  23.628  106.895 1.00   28.63 ? 355  GLU A C   1 
ATOM   2751  O  O   . GLU A 1 355 ? 32.384  24.204  106.419 1.00   28.71 ? 355  GLU A O   1 
ATOM   2752  C  CB  . GLU A 1 355 ? 33.618  23.574  109.377 1.00   28.67 ? 355  GLU A CB  1 
ATOM   2753  C  CG  . GLU A 1 355 ? 32.841  24.871  109.554 1.00   28.98 ? 355  GLU A CG  1 
ATOM   2754  C  CD  . GLU A 1 355 ? 33.314  25.674  110.753 0.0000 28.94 ? 355  GLU A CD  1 
ATOM   2755  O  OE1 . GLU A 1 355 ? 34.226  26.512  110.588 0.0000 28.99 ? 355  GLU A OE1 1 
ATOM   2756  O  OE2 . GLU A 1 355 ? 32.761  25.482  111.856 0.0000 28.99 ? 355  GLU A OE2 1 
ATOM   2757  N  N   . TYR A 1 356 ? 34.574  23.662  106.341 1.00   28.69 ? 356  TYR A N   1 
ATOM   2758  C  CA  . TYR A 1 356 ? 34.845  24.376  105.098 1.00   28.79 ? 356  TYR A CA  1 
ATOM   2759  C  C   . TYR A 1 356 ? 34.082  23.748  103.935 1.00   28.98 ? 356  TYR A C   1 
ATOM   2760  O  O   . TYR A 1 356 ? 33.323  24.428  103.243 1.00   28.98 ? 356  TYR A O   1 
ATOM   2761  C  CB  . TYR A 1 356 ? 36.346  24.365  104.797 1.00   28.77 ? 356  TYR A CB  1 
ATOM   2762  C  CG  . TYR A 1 356 ? 36.743  25.204  103.599 1.00   28.79 ? 356  TYR A CG  1 
ATOM   2763  C  CD1 . TYR A 1 356 ? 36.917  26.582  103.719 1.00   28.77 ? 356  TYR A CD1 1 
ATOM   2764  C  CD2 . TYR A 1 356 ? 36.941  24.621  102.345 1.00   28.80 ? 356  TYR A CD2 1 
ATOM   2765  C  CE1 . TYR A 1 356 ? 37.278  27.360  102.623 1.00   28.73 ? 356  TYR A CE1 1 
ATOM   2766  C  CE2 . TYR A 1 356 ? 37.303  25.392  101.241 1.00   28.76 ? 356  TYR A CE2 1 
ATOM   2767  C  CZ  . TYR A 1 356 ? 37.469  26.760  101.389 1.00   28.69 ? 356  TYR A CZ  1 
ATOM   2768  O  OH  . TYR A 1 356 ? 37.837  27.527  100.308 1.00   28.46 ? 356  TYR A OH  1 
ATOM   2769  N  N   . VAL A 1 357 ? 34.282  22.447  103.734 1.00   29.18 ? 357  VAL A N   1 
ATOM   2770  C  CA  . VAL A 1 357 ? 33.590  21.718  102.677 1.00   29.45 ? 357  VAL A CA  1 
ATOM   2771  C  C   . VAL A 1 357 ? 32.077  21.827  102.844 1.00   29.81 ? 357  VAL A C   1 
ATOM   2772  O  O   . VAL A 1 357 ? 31.379  22.198  101.905 1.00   29.68 ? 357  VAL A O   1 
ATOM   2773  C  CB  . VAL A 1 357 ? 34.008  20.226  102.649 1.00   29.23 ? 357  VAL A CB  1 
ATOM   2774  C  CG1 . VAL A 1 357 ? 33.015  19.407  101.830 1.00   29.02 ? 357  VAL A CG1 1 
ATOM   2775  C  CG2 . VAL A 1 357 ? 35.401  20.093  102.058 1.00   29.14 ? 357  VAL A CG2 1 
ATOM   2776  N  N   . GLU A 1 358 ? 31.596  21.616  104.067 1.00   30.41 ? 358  GLU A N   1 
ATOM   2777  C  CA  . GLU A 1 358 ? 30.172  21.729  104.379 1.00   31.06 ? 358  GLU A CA  1 
ATOM   2778  C  C   . GLU A 1 358 ? 29.588  23.065  103.914 1.00   31.39 ? 358  GLU A C   1 
ATOM   2779  O  O   . GLU A 1 358 ? 28.450  23.119  103.445 1.00   31.57 ? 358  GLU A O   1 
ATOM   2780  C  CB  . GLU A 1 358 ? 29.948  21.560  105.886 1.00   31.28 ? 358  GLU A CB  1 
ATOM   2781  C  CG  . GLU A 1 358 ? 28.547  21.087  106.261 1.00   31.90 ? 358  GLU A CG  1 
ATOM   2782  C  CD  . GLU A 1 358 ? 28.487  20.423  107.629 1.00   32.32 ? 358  GLU A CD  1 
ATOM   2783  O  OE1 . GLU A 1 358 ? 27.520  20.684  108.375 1.00   32.61 ? 358  GLU A OE1 1 
ATOM   2784  O  OE2 . GLU A 1 358 ? 29.385  19.614  107.945 1.00   32.59 ? 358  GLU A OE2 1 
ATOM   2785  N  N   . ASP A 1 359 ? 30.415  24.109  103.938 1.00   31.57 ? 359  ASP A N   1 
ATOM   2786  C  CA  . ASP A 1 359 ? 29.996  25.442  103.512 1.00   31.83 ? 359  ASP A CA  1 
ATOM   2787  C  C   . ASP A 1 359 ? 30.127  25.668  102.005 1.00   31.72 ? 359  ASP A C   1 
ATOM   2788  O  O   . ASP A 1 359 ? 29.123  25.862  101.318 1.00   31.80 ? 359  ASP A O   1 
ATOM   2789  C  CB  . ASP A 1 359 ? 30.787  26.518  104.267 1.00   32.56 ? 359  ASP A CB  1 
ATOM   2790  C  CG  . ASP A 1 359 ? 30.259  26.760  105.673 1.00   33.13 ? 359  ASP A CG  1 
ATOM   2791  O  OD1 . ASP A 1 359 ? 29.121  26.338  105.975 1.00   33.33 ? 359  ASP A OD1 1 
ATOM   2792  O  OD2 . ASP A 1 359 ? 30.982  27.390  106.474 1.00   33.44 ? 359  ASP A OD2 1 
ATOM   2793  N  N   . LYS A 1 360 ? 31.362  25.661  101.503 1.00   31.54 ? 360  LYS A N   1 
ATOM   2794  C  CA  . LYS A 1 360 ? 31.648  25.986  100.102 1.00   31.42 ? 360  LYS A CA  1 
ATOM   2795  C  C   . LYS A 1 360 ? 30.928  25.037  99.146  1.00   31.49 ? 360  LYS A C   1 
ATOM   2796  O  O   . LYS A 1 360 ? 30.228  25.469  98.227  1.00   31.44 ? 360  LYS A O   1 
ATOM   2797  C  CB  . LYS A 1 360 ? 33.159  25.929  99.849  1.00   31.30 ? 360  LYS A CB  1 
ATOM   2798  C  CG  . LYS A 1 360 ? 33.606  26.483  98.498  1.00   31.15 ? 360  LYS A CG  1 
ATOM   2799  C  CD  . LYS A 1 360 ? 33.997  27.952  98.595  1.00   31.06 ? 360  LYS A CD  1 
ATOM   2800  C  CE  . LYS A 1 360 ? 34.854  28.391  97.413  1.00   31.01 ? 360  LYS A CE  1 
ATOM   2801  N  NZ  . LYS A 1 360 ? 36.276  27.978  97.566  1.00   30.93 ? 360  LYS A NZ  1 
ATOM   2802  N  N   . TYR A 1 361 ? 31.133  23.742  99.358  1.00   31.65 ? 361  TYR A N   1 
ATOM   2803  C  CA  . TYR A 1 361 ? 30.429  22.706  98.614  1.00   31.74 ? 361  TYR A CA  1 
ATOM   2804  C  C   . TYR A 1 361 ? 29.411  22.054  99.537  1.00   31.96 ? 361  TYR A C   1 
ATOM   2805  O  O   . TYR A 1 361 ? 29.139  22.549  100.631 1.00   32.17 ? 361  TYR A O   1 
ATOM   2806  C  CB  . TYR A 1 361 ? 31.421  21.648  98.120  1.00   31.29 ? 361  TYR A CB  1 
ATOM   2807  C  CG  . TYR A 1 361 ? 32.678  22.236  97.527  1.00   30.98 ? 361  TYR A CG  1 
ATOM   2808  C  CD1 . TYR A 1 361 ? 33.818  22.437  98.310  1.00   30.79 ? 361  TYR A CD1 1 
ATOM   2809  C  CD2 . TYR A 1 361 ? 32.694  22.689  96.212  1.00   30.91 ? 361  TYR A CD2 1 
ATOM   2810  C  CE1 . TYR A 1 361 ? 34.939  23.086  97.793  1.00   30.63 ? 361  TYR A CE1 1 
ATOM   2811  C  CE2 . TYR A 1 361 ? 33.802  23.336  95.688  1.00   30.76 ? 361  TYR A CE2 1 
ATOM   2812  C  CZ  . TYR A 1 361 ? 34.920  23.532  96.480  1.00   30.67 ? 361  TYR A CZ  1 
ATOM   2813  O  OH  . TYR A 1 361 ? 36.014  24.164  95.940  1.00   30.59 ? 361  TYR A OH  1 
ATOM   2814  N  N   . GLY A 1 362 ? 28.803  20.975  99.069  1.00   32.15 ? 362  GLY A N   1 
ATOM   2815  C  CA  . GLY A 1 362 ? 28.093  20.105  99.981  1.00   32.52 ? 362  GLY A CA  1 
ATOM   2816  C  C   . GLY A 1 362 ? 28.975  18.934  100.364 1.00   32.67 ? 362  GLY A C   1 
ATOM   2817  O  O   . GLY A 1 362 ? 30.020  18.707  99.749  1.00   32.81 ? 362  GLY A O   1 
ATOM   2818  N  N   . ILE A 1 363 ? 28.584  18.227  101.418 1.00   32.82 ? 363  ILE A N   1 
ATOM   2819  C  CA  . ILE A 1 363 ? 29.215  16.961  101.776 1.00   32.90 ? 363  ILE A CA  1 
ATOM   2820  C  C   . ILE A 1 363 ? 28.993  15.972  100.635 1.00   32.86 ? 363  ILE A C   1 
ATOM   2821  O  O   . ILE A 1 363 ? 27.851  15.647  100.307 1.00   32.83 ? 363  ILE A O   1 
ATOM   2822  C  CB  . ILE A 1 363 ? 28.601  16.359  103.065 1.00   33.01 ? 363  ILE A CB  1 
ATOM   2823  C  CG1 . ILE A 1 363 ? 28.307  17.460  104.086 1.00   33.14 ? 363  ILE A CG1 1 
ATOM   2824  C  CG2 . ILE A 1 363 ? 29.547  15.341  103.668 1.00   32.95 ? 363  ILE A CG2 1 
ATOM   2825  C  CD1 . ILE A 1 363 ? 26.934  18.108  103.913 1.00   33.17 ? 363  ILE A CD1 1 
ATOM   2826  N  N   . ALA A 1 364 ? 30.080  15.598  99.963  1.00   32.83 ? 364  ALA A N   1 
ATOM   2827  C  CA  . ALA A 1 364 ? 30.048  14.610  98.883  1.00   32.81 ? 364  ALA A CA  1 
ATOM   2828  C  C   . ALA A 1 364 ? 29.298  15.090  97.640  1.00   32.79 ? 364  ALA A C   1 
ATOM   2829  O  O   . ALA A 1 364 ? 28.909  14.284  96.794  1.00   32.72 ? 364  ALA A O   1 
ATOM   2830  C  CB  . ALA A 1 364 ? 29.448  13.292  99.386  1.00   32.76 ? 364  ALA A CB  1 
ATOM   2831  N  N   . GLU A 1 365 ? 29.193  16.407  97.482  1.00   32.77 ? 365  GLU A N   1 
ATOM   2832  C  CA  . GLU A 1 365 ? 28.385  16.981  96.410  1.00   32.92 ? 365  GLU A CA  1 
ATOM   2833  C  C   . GLU A 1 365 ? 29.215  17.526  95.253  1.00   32.81 ? 365  GLU A C   1 
ATOM   2834  O  O   . GLU A 1 365 ? 28.682  17.801  94.177  1.00   32.94 ? 365  GLU A O   1 
ATOM   2835  C  CB  . GLU A 1 365 ? 27.489  18.091  96.962  1.00   33.21 ? 365  GLU A CB  1 
ATOM   2836  C  CG  . GLU A 1 365 ? 26.606  17.648  98.119  1.00   33.63 ? 365  GLU A CG  1 
ATOM   2837  C  CD  . GLU A 1 365 ? 25.147  17.955  97.891  1.00   33.91 ? 365  GLU A CD  1 
ATOM   2838  O  OE1 . GLU A 1 365 ? 24.713  19.054  98.291  1.00   34.02 ? 365  GLU A OE1 1 
ATOM   2839  O  OE2 . GLU A 1 365 ? 24.435  17.091  97.333  1.00   34.04 ? 365  GLU A OE2 1 
ATOM   2840  N  N   . ALA A 1 366 ? 30.517  17.681  95.475  1.00   32.60 ? 366  ALA A N   1 
ATOM   2841  C  CA  . ALA A 1 366 ? 31.399  18.236  94.460  1.00   32.28 ? 366  ALA A CA  1 
ATOM   2842  C  C   . ALA A 1 366 ? 31.817  17.205  93.416  1.00   32.18 ? 366  ALA A C   1 
ATOM   2843  O  O   . ALA A 1 366 ? 32.166  16.070  93.745  1.00   32.13 ? 366  ALA A O   1 
ATOM   2844  C  CB  . ALA A 1 366 ? 32.627  18.852  95.113  1.00   32.17 ? 366  ALA A CB  1 
ATOM   2845  N  N   . GLU A 1 367 ? 31.595  17.567  92.157  1.00   32.00 ? 367  GLU A N   1 
ATOM   2846  C  CA  . GLU A 1 367 ? 32.250  16.941  91.014  1.00   31.82 ? 367  GLU A CA  1 
ATOM   2847  C  C   . GLU A 1 367 ? 33.756  16.805  91.263  1.00   31.13 ? 367  GLU A C   1 
ATOM   2848  O  O   . GLU A 1 367 ? 34.428  17.784  91.596  1.00   30.95 ? 367  GLU A O   1 
ATOM   2849  C  CB  . GLU A 1 367 ? 32.010  17.800  89.765  1.00   32.68 ? 367  GLU A CB  1 
ATOM   2850  C  CG  . GLU A 1 367 ? 31.641  19.271  90.054  1.00   33.88 ? 367  GLU A CG  1 
ATOM   2851  C  CD  . GLU A 1 367 ? 32.786  20.079  90.656  1.00   34.62 ? 367  GLU A CD  1 
ATOM   2852  O  OE1 . GLU A 1 367 ? 32.643  20.562  91.801  1.00   35.01 ? 367  GLU A OE1 1 
ATOM   2853  O  OE2 . GLU A 1 367 ? 33.832  20.220  89.989  1.00   35.03 ? 367  GLU A OE2 1 
ATOM   2854  N  N   . PRO A 1 368 ? 34.302  15.584  91.123  1.00   30.42 ? 368  PRO A N   1 
ATOM   2855  C  CA  . PRO A 1 368 ? 35.761  15.444  91.176  1.00   29.81 ? 368  PRO A CA  1 
ATOM   2856  C  C   . PRO A 1 368 ? 36.450  16.183  90.030  1.00   29.28 ? 368  PRO A C   1 
ATOM   2857  O  O   . PRO A 1 368 ? 36.196  15.913  88.853  1.00   29.20 ? 368  PRO A O   1 
ATOM   2858  C  CB  . PRO A 1 368 ? 35.982  13.929  91.115  1.00   29.78 ? 368  PRO A CB  1 
ATOM   2859  C  CG  . PRO A 1 368 ? 34.734  13.386  90.493  1.00   30.06 ? 368  PRO A CG  1 
ATOM   2860  C  CD  . PRO A 1 368 ? 33.631  14.278  90.993  1.00   30.32 ? 368  PRO A CD  1 
ATOM   2861  N  N   . SER A 1 369 ? 37.240  17.188  90.394  1.00   28.75 ? 369  SER A N   1 
ATOM   2862  C  CA  . SER A 1 369 ? 37.955  18.010  89.426  1.00   28.15 ? 369  SER A CA  1 
ATOM   2863  C  C   . SER A 1 369 ? 39.203  18.614  90.055  1.00   27.72 ? 369  SER A C   1 
ATOM   2864  O  O   . SER A 1 369 ? 39.304  18.730  91.279  1.00   27.68 ? 369  SER A O   1 
ATOM   2865  C  CB  . SER A 1 369 ? 37.051  19.133  88.903  1.00   28.20 ? 369  SER A CB  1 
ATOM   2866  O  OG  . SER A 1 369 ? 36.912  20.178  89.853  1.00   28.00 ? 369  SER A OG  1 
ATOM   2867  N  N   . MET A 1 370 ? 40.122  19.053  89.201  1.00   27.23 ? 370  MET A N   1 
ATOM   2868  C  CA  . MET A 1 370 ? 41.350  19.698  89.644  1.00   26.76 ? 370  MET A CA  1 
ATOM   2869  C  C   . MET A 1 370 ? 41.050  20.966  90.447  1.00   26.39 ? 370  MET A C   1 
ATOM   2870  O  O   . MET A 1 370 ? 41.765  21.292  91.396  1.00   26.32 ? 370  MET A O   1 
ATOM   2871  C  CB  . MET A 1 370 ? 42.222  20.034  88.433  1.00   26.98 ? 370  MET A CB  1 
ATOM   2872  C  CG  . MET A 1 370 ? 43.638  20.459  88.784  1.00   27.50 ? 370  MET A CG  1 
ATOM   2873  S  SD  . MET A 1 370 ? 44.535  19.239  89.761  1.00   28.03 ? 370  MET A SD  1 
ATOM   2874  C  CE  . MET A 1 370 ? 44.938  18.073  88.481  1.00   27.88 ? 370  MET A CE  1 
ATOM   2875  N  N   . ASP A 1 371 ? 39.941  21.622  90.110  1.00   25.94 ? 371  ASP A N   1 
ATOM   2876  C  CA  . ASP A 1 371 ? 39.520  22.853  90.777  1.00   25.54 ? 371  ASP A CA  1 
ATOM   2877  C  C   . ASP A 1 371 ? 39.220  22.654  92.261  1.00   25.10 ? 371  ASP A C   1 
ATOM   2878  O  O   . ASP A 1 371 ? 39.602  23.479  93.091  1.00   25.09 ? 371  ASP A O   1 
ATOM   2879  C  CB  . ASP A 1 371 ? 38.279  23.432  90.087  1.00   25.74 ? 371  ASP A CB  1 
ATOM   2880  C  CG  . ASP A 1 371 ? 38.615  24.249  88.852  1.00   25.78 ? 371  ASP A CG  1 
ATOM   2881  O  OD1 . ASP A 1 371 ? 39.783  24.674  88.705  1.00   25.71 ? 371  ASP A OD1 1 
ATOM   2882  O  OD2 . ASP A 1 371 ? 37.693  24.488  88.042  1.00   25.83 ? 371  ASP A OD2 1 
ATOM   2883  N  N   . VAL A 1 372 ? 38.475  21.599  92.579  1.00   24.59 ? 372  VAL A N   1 
ATOM   2884  C  CA  . VAL A 1 372 ? 38.079  21.318  93.956  1.00   24.27 ? 372  VAL A CA  1 
ATOM   2885  C  C   . VAL A 1 372 ? 39.300  20.940  94.792  1.00   24.13 ? 372  VAL A C   1 
ATOM   2886  O  O   . VAL A 1 372 ? 39.488  21.457  95.894  1.00   24.13 ? 372  VAL A O   1 
ATOM   2887  C  CB  . VAL A 1 372 ? 37.040  20.174  94.020  1.00   24.09 ? 372  VAL A CB  1 
ATOM   2888  C  CG1 . VAL A 1 372 ? 36.509  20.027  95.436  1.00   24.03 ? 372  VAL A CG1 1 
ATOM   2889  C  CG2 . VAL A 1 372 ? 35.896  20.451  93.055  1.00   24.04 ? 372  VAL A CG2 1 
ATOM   2890  N  N   . VAL A 1 373 ? 40.157  20.092  94.231  1.00   23.96 ? 373  VAL A N   1 
ATOM   2891  C  CA  . VAL A 1 373 ? 41.420  19.727  94.868  1.00   23.86 ? 373  VAL A CA  1 
ATOM   2892  C  C   . VAL A 1 373 ? 42.249  20.979  95.134  1.00   23.85 ? 373  VAL A C   1 
ATOM   2893  O  O   . VAL A 1 373 ? 42.528  21.309  96.287  1.00   23.85 ? 373  VAL A O   1 
ATOM   2894  C  CB  . VAL A 1 373 ? 42.241  18.761  93.980  1.00   23.86 ? 373  VAL A CB  1 
ATOM   2895  C  CG1 . VAL A 1 373 ? 43.579  18.445  94.634  1.00   23.95 ? 373  VAL A CG1 1 
ATOM   2896  C  CG2 . VAL A 1 373 ? 41.459  17.482  93.740  1.00   23.76 ? 373  VAL A CG2 1 
ATOM   2897  N  N   . LYS A 1 374 ? 42.515  21.739  94.074  1.00   23.83 ? 374  LYS A N   1 
ATOM   2898  C  CA  . LYS A 1 374 ? 43.274  22.983  94.172  1.00   23.77 ? 374  LYS A CA  1 
ATOM   2899  C  C   . LYS A 1 374 ? 42.742  23.922  95.252  1.00   23.65 ? 374  LYS A C   1 
ATOM   2900  O  O   . LYS A 1 374 ? 43.525  24.505  95.999  1.00   23.63 ? 374  LYS A O   1 
ATOM   2901  C  CB  . LYS A 1 374 ? 43.300  23.699  92.819  1.00   23.99 ? 374  LYS A CB  1 
ATOM   2902  C  CG  . LYS A 1 374 ? 44.556  23.425  92.000  1.00   24.13 ? 374  LYS A CG  1 
ATOM   2903  C  CD  . LYS A 1 374 ? 44.295  23.523  90.502  1.00   24.25 ? 374  LYS A CD  1 
ATOM   2904  C  CE  . LYS A 1 374 ? 44.179  24.967  90.026  1.00   24.20 ? 374  LYS A CE  1 
ATOM   2905  N  NZ  . LYS A 1 374 ? 42.838  25.559  90.299  1.00   24.67 ? 374  LYS A NZ  1 
ATOM   2906  N  N   . ASP A 1 375 ? 41.421  23.967  95.415  1.00   23.57 ? 375  ASP A N   1 
ATOM   2907  C  CA  . ASP A 1 375 ? 40.811  24.788  96.459  1.00   23.53 ? 375  ASP A CA  1 
ATOM   2908  C  C   . ASP A 1 375 ? 40.917  24.169  97.848  1.00   23.36 ? 375  ASP A C   1 
ATOM   2909  O  O   . ASP A 1 375 ? 41.457  24.791  98.763  1.00   23.50 ? 375  ASP A O   1 
ATOM   2910  C  CB  . ASP A 1 375 ? 39.337  25.072  96.150  1.00   23.68 ? 375  ASP A CB  1 
ATOM   2911  C  CG  . ASP A 1 375 ? 38.625  25.778  97.298  1.00   24.03 ? 375  ASP A CG  1 
ATOM   2912  O  OD1 . ASP A 1 375 ? 37.498  25.373  97.643  1.00   24.10 ? 375  ASP A OD1 1 
ATOM   2913  O  OD2 . ASP A 1 375 ? 39.209  26.720  97.878  1.00   24.18 ? 375  ASP A OD2 1 
ATOM   2914  N  N   . VAL A 1 376 ? 40.278  23.015  98.033  1.00   23.15 ? 376  VAL A N   1 
ATOM   2915  C  CA  . VAL A 1 376 ? 40.148  22.410  99.355  1.00   22.89 ? 376  VAL A CA  1 
ATOM   2916  C  C   . VAL A 1 376 ? 41.501  22.022  99.936  1.00   22.78 ? 376  VAL A C   1 
ATOM   2917  O  O   . VAL A 1 376 ? 41.760  22.243  101.118 1.00   22.79 ? 376  VAL A O   1 
ATOM   2918  C  CB  . VAL A 1 376 ? 39.251  21.155  99.323  1.00   22.67 ? 376  VAL A CB  1 
ATOM   2919  C  CG1 . VAL A 1 376 ? 39.062  20.619  100.731 1.00   22.52 ? 376  VAL A CG1 1 
ATOM   2920  C  CG2 . VAL A 1 376 ? 37.903  21.484  98.707  1.00   22.51 ? 376  VAL A CG2 1 
ATOM   2921  N  N   . ALA A 1 377 ? 42.362  21.456  99.096  1.00   22.67 ? 377  ALA A N   1 
ATOM   2922  C  CA  . ALA A 1 377 ? 43.684  21.021  99.530  1.00   22.63 ? 377  ALA A CA  1 
ATOM   2923  C  C   . ALA A 1 377 ? 44.526  22.189  100.032 1.00   22.65 ? 377  ALA A C   1 
ATOM   2924  O  O   . ALA A 1 377 ? 45.025  22.155  101.156 1.00   22.76 ? 377  ALA A O   1 
ATOM   2925  C  CB  . ALA A 1 377 ? 44.402  20.306  98.397  1.00   22.68 ? 377  ALA A CB  1 
ATOM   2926  N  N   . THR A 1 378 ? 44.598  23.254  99.236  1.00   22.59 ? 378  THR A N   1 
ATOM   2927  C  CA  . THR A 1 378 ? 45.409  24.422  99.571  1.00   22.36 ? 378  THR A CA  1 
ATOM   2928  C  C   . THR A 1 378 ? 44.916  25.146  100.823 1.00   22.55 ? 378  THR A C   1 
ATOM   2929  O  O   . THR A 1 378 ? 45.717  25.566  101.659 1.00   22.41 ? 378  THR A O   1 
ATOM   2930  C  CB  . THR A 1 378 ? 45.447  25.422  98.400  1.00   22.12 ? 378  THR A CB  1 
ATOM   2931  O  OG1 . THR A 1 378 ? 45.828  24.735  97.201  1.00   21.76 ? 378  THR A OG1 1 
ATOM   2932  C  CG2 . THR A 1 378 ? 46.451  26.533  98.677  1.00   21.91 ? 378  THR A CG2 1 
ATOM   2933  N  N   . GLU A 1 379 ? 43.598  25.271  100.953 1.00   22.80 ? 379  GLU A N   1 
ATOM   2934  C  CA  . GLU A 1 379 ? 42.996  25.964  102.086 1.00   23.01 ? 379  GLU A CA  1 
ATOM   2935  C  C   . GLU A 1 379 ? 43.340  25.299  103.416 1.00   23.03 ? 379  GLU A C   1 
ATOM   2936  O  O   . GLU A 1 379 ? 43.797  25.961  104.350 1.00   23.02 ? 379  GLU A O   1 
ATOM   2937  C  CB  . GLU A 1 379 ? 41.476  26.018  101.920 1.00   23.19 ? 379  GLU A CB  1 
ATOM   2938  C  CG  . GLU A 1 379 ? 40.874  27.386  102.191 1.00   23.73 ? 379  GLU A CG  1 
ATOM   2939  C  CD  . GLU A 1 379 ? 41.199  27.904  103.576 1.00   24.00 ? 379  GLU A CD  1 
ATOM   2940  O  OE1 . GLU A 1 379 ? 42.162  28.685  103.708 1.00   24.10 ? 379  GLU A OE1 1 
ATOM   2941  O  OE2 . GLU A 1 379 ? 40.501  27.515  104.532 1.00   24.19 ? 379  GLU A OE2 1 
ATOM   2942  N  N   . VAL A 1 380 ? 43.191  23.978  103.463 1.00   23.10 ? 380  VAL A N   1 
ATOM   2943  C  CA  . VAL A 1 380 ? 43.375  23.211  104.692 1.00   23.15 ? 380  VAL A CA  1 
ATOM   2944  C  C   . VAL A 1 380 ? 44.851  23.012  105.049 1.00   23.23 ? 380  VAL A C   1 
ATOM   2945  O  O   . VAL A 1 380 ? 45.205  22.918  106.227 1.00   23.32 ? 380  VAL A O   1 
ATOM   2946  C  CB  . VAL A 1 380 ? 42.678  21.834  104.582 1.00   23.17 ? 380  VAL A CB  1 
ATOM   2947  C  CG1 . VAL A 1 380 ? 42.875  21.032  105.860 1.00   23.12 ? 380  VAL A CG1 1 
ATOM   2948  C  CG2 . VAL A 1 380 ? 41.192  22.028  104.309 1.00   23.14 ? 380  VAL A CG2 1 
ATOM   2949  N  N   . THR A 1 381 ? 45.707  22.965  104.031 1.00   23.28 ? 381  THR A N   1 
ATOM   2950  C  CA  . THR A 1 381 ? 47.146  22.850  104.246 1.00   23.24 ? 381  THR A CA  1 
ATOM   2951  C  C   . THR A 1 381 ? 47.718  24.147  104.809 1.00   23.15 ? 381  THR A C   1 
ATOM   2952  O  O   . THR A 1 381 ? 48.555  24.118  105.708 1.00   23.09 ? 381  THR A O   1 
ATOM   2953  C  CB  . THR A 1 381 ? 47.886  22.503  102.937 1.00   23.27 ? 381  THR A CB  1 
ATOM   2954  O  OG1 . THR A 1 381 ? 47.259  21.371  102.321 1.00   23.16 ? 381  THR A OG1 1 
ATOM   2955  C  CG2 . THR A 1 381 ? 49.347  22.167  103.222 1.00   23.18 ? 381  THR A CG2 1 
ATOM   2956  N  N   . LEU A 1 382 ? 47.261  25.279  104.279 1.00   23.21 ? 382  LEU A N   1 
ATOM   2957  C  CA  . LEU A 1 382 ? 47.647  26.586  104.804 1.00   23.34 ? 382  LEU A CA  1 
ATOM   2958  C  C   . LEU A 1 382 ? 47.137  26.769  106.230 1.00   23.41 ? 382  LEU A C   1 
ATOM   2959  O  O   . LEU A 1 382 ? 47.862  27.268  107.090 1.00   23.53 ? 382  LEU A O   1 
ATOM   2960  C  CB  . LEU A 1 382 ? 47.103  27.708  103.915 1.00   23.29 ? 382  LEU A CB  1 
ATOM   2961  C  CG  . LEU A 1 382 ? 47.802  27.922  102.571 1.00   23.27 ? 382  LEU A CG  1 
ATOM   2962  C  CD1 . LEU A 1 382 ? 47.092  29.015  101.792 1.00   23.16 ? 382  LEU A CD1 1 
ATOM   2963  C  CD2 . LEU A 1 382 ? 49.259  28.287  102.799 1.00   23.25 ? 382  LEU A CD2 1 
ATOM   2964  N  N   . TYR A 1 383 ? 45.903  26.332  106.479 1.00   23.35 ? 383  TYR A N   1 
ATOM   2965  C  CA  . TYR A 1 383 ? 45.333  26.353  107.823 1.00   23.30 ? 383  TYR A CA  1 
ATOM   2966  C  C   . TYR A 1 383 ? 46.223  25.582  108.791 1.00   23.47 ? 383  TYR A C   1 
ATOM   2967  O  O   . TYR A 1 383 ? 46.683  26.132  109.792 1.00   23.54 ? 383  TYR A O   1 
ATOM   2968  C  CB  . TYR A 1 383 ? 43.929  25.740  107.828 1.00   23.13 ? 383  TYR A CB  1 
ATOM   2969  C  CG  . TYR A 1 383 ? 43.301  25.693  109.207 1.00   23.08 ? 383  TYR A CG  1 
ATOM   2970  C  CD1 . TYR A 1 383 ? 42.767  26.843  109.785 1.00   23.11 ? 383  TYR A CD1 1 
ATOM   2971  C  CD2 . TYR A 1 383 ? 43.341  24.527  109.978 1.00   22.92 ? 383  TYR A CD2 1 
ATOM   2972  C  CE1 . TYR A 1 383 ? 42.299  26.841  111.098 1.00   23.11 ? 383  TYR A CE1 1 
ATOM   2973  C  CE2 . TYR A 1 383 ? 42.878  24.516  111.293 1.00   22.82 ? 383  TYR A CE2 1 
ATOM   2974  C  CZ  . TYR A 1 383 ? 42.362  25.675  111.848 1.00   23.00 ? 383  TYR A CZ  1 
ATOM   2975  O  OH  . TYR A 1 383 ? 41.926  25.675  113.153 1.00   23.04 ? 383  TYR A OH  1 
ATOM   2976  N  N   . GLY A 1 384 ? 46.485  24.319  108.459 1.00   23.65 ? 384  GLY A N   1 
ATOM   2977  C  CA  . GLY A 1 384 ? 47.263  23.452  109.325 1.00   23.85 ? 384  GLY A CA  1 
ATOM   2978  C  C   . GLY A 1 384 ? 48.688  23.920  109.545 1.00   24.01 ? 384  GLY A C   1 
ATOM   2979  O  O   . GLY A 1 384 ? 49.205  23.828  110.658 1.00   24.11 ? 384  GLY A O   1 
ATOM   2980  N  N   . LEU A 1 385 ? 49.326  24.405  108.481 1.00   24.17 ? 385  LEU A N   1 
ATOM   2981  C  CA  . LEU A 1 385 ? 50.652  25.013  108.578 1.00   24.30 ? 385  LEU A CA  1 
ATOM   2982  C  C   . LEU A 1 385 ? 50.619  26.220  109.507 1.00   24.65 ? 385  LEU A C   1 
ATOM   2983  O  O   . LEU A 1 385 ? 51.549  26.440  110.284 1.00   24.68 ? 385  LEU A O   1 
ATOM   2984  C  CB  . LEU A 1 385 ? 51.140  25.469  107.199 1.00   24.03 ? 385  LEU A CB  1 
ATOM   2985  C  CG  . LEU A 1 385 ? 51.664  24.434  106.203 1.00   23.80 ? 385  LEU A CG  1 
ATOM   2986  C  CD1 . LEU A 1 385 ? 51.894  25.109  104.863 1.00   23.75 ? 385  LEU A CD1 1 
ATOM   2987  C  CD2 . LEU A 1 385 ? 52.950  23.814  106.717 1.00   23.66 ? 385  LEU A CD2 1 
ATOM   2988  N  N   . GLU A 1 386 ? 49.547  27.002  109.409 1.00   24.96 ? 386  GLU A N   1 
ATOM   2989  C  CA  . GLU A 1 386 ? 49.421  28.240  110.169 1.00   25.22 ? 386  GLU A CA  1 
ATOM   2990  C  C   . GLU A 1 386 ? 49.110  28.010  111.647 1.00   25.24 ? 386  GLU A C   1 
ATOM   2991  O  O   . GLU A 1 386 ? 49.444  28.845  112.488 1.00   25.25 ? 386  GLU A O   1 
ATOM   2992  C  CB  . GLU A 1 386 ? 48.366  29.151  109.528 1.00   25.48 ? 386  GLU A CB  1 
ATOM   2993  C  CG  . GLU A 1 386 ? 48.973  30.219  108.617 1.00   26.06 ? 386  GLU A CG  1 
ATOM   2994  C  CD  . GLU A 1 386 ? 48.011  30.755  107.570 1.00   26.45 ? 386  GLU A CD  1 
ATOM   2995  O  OE1 . GLU A 1 386 ? 48.466  30.992  106.430 1.00   26.76 ? 386  GLU A OE1 1 
ATOM   2996  O  OE2 . GLU A 1 386 ? 46.826  30.990  107.894 1.00   26.57 ? 386  GLU A OE2 1 
ATOM   2997  N  N   . GLN A 1 387 ? 48.561  26.841  111.969 1.00   25.35 ? 387  GLN A N   1 
ATOM   2998  C  CA  . GLN A 1 387 ? 48.328  26.468  113.362 1.00   25.40 ? 387  GLN A CA  1 
ATOM   2999  C  C   . GLN A 1 387 ? 49.631  26.125  114.082 1.00   25.49 ? 387  GLN A C   1 
ATOM   3000  O  O   . GLN A 1 387 ? 49.778  26.414  115.268 1.00   25.50 ? 387  GLN A O   1 
ATOM   3001  C  CB  . GLN A 1 387 ? 47.363  25.281  113.455 1.00   25.32 ? 387  GLN A CB  1 
ATOM   3002  C  CG  . GLN A 1 387 ? 46.040  25.463  112.719 1.00   25.17 ? 387  GLN A CG  1 
ATOM   3003  C  CD  . GLN A 1 387 ? 45.407  26.826  112.948 1.00   25.17 ? 387  GLN A CD  1 
ATOM   3004  O  OE1 . GLN A 1 387 ? 44.853  27.098  114.014 1.00   25.14 ? 387  GLN A OE1 1 
ATOM   3005  N  NE2 . GLN A 1 387 ? 45.455  27.679  111.928 1.00   25.13 ? 387  GLN A NE2 1 
ATOM   3006  N  N   . TYR A 1 388 ? 50.577  25.531  113.356 1.00   25.62 ? 388  TYR A N   1 
ATOM   3007  C  CA  . TYR A 1 388 ? 51.871  25.149  113.923 1.00   25.78 ? 388  TYR A CA  1 
ATOM   3008  C  C   . TYR A 1 388 ? 52.787  26.343  114.175 1.00   25.76 ? 388  TYR A C   1 
ATOM   3009  O  O   . TYR A 1 388 ? 53.708  26.256  114.986 1.00   25.85 ? 388  TYR A O   1 
ATOM   3010  C  CB  . TYR A 1 388 ? 52.596  24.170  112.999 1.00   25.97 ? 388  TYR A CB  1 
ATOM   3011  C  CG  . TYR A 1 388 ? 52.102  22.747  113.070 1.00   26.15 ? 388  TYR A CG  1 
ATOM   3012  C  CD1 . TYR A 1 388 ? 51.551  22.133  111.948 1.00   26.24 ? 388  TYR A CD1 1 
ATOM   3013  C  CD2 . TYR A 1 388 ? 52.265  21.984  114.227 1.00   26.21 ? 388  TYR A CD2 1 
ATOM   3014  C  CE1 . TYR A 1 388 ? 51.179  20.797  111.969 1.00   26.42 ? 388  TYR A CE1 1 
ATOM   3015  C  CE2 . TYR A 1 388 ? 51.897  20.640  114.259 1.00   26.38 ? 388  TYR A CE2 1 
ATOM   3016  C  CZ  . TYR A 1 388 ? 51.357  20.055  113.122 1.00   26.42 ? 388  TYR A CZ  1 
ATOM   3017  O  OH  . TYR A 1 388 ? 51.016  18.724  113.112 1.00   26.50 ? 388  TYR A OH  1 
ATOM   3018  N  N   . GLU A 1 389 ? 52.627  27.396  113.376 1.00   25.70 ? 389  GLU A N   1 
ATOM   3019  C  CA  . GLU A 1 389 ? 53.437  28.602  113.536 1.00   25.51 ? 389  GLU A CA  1 
ATOM   3020  C  C   . GLU A 1 389 ? 52.752  29.648  114.411 1.00   25.39 ? 389  GLU A C   1 
ATOM   3021  O  O   . GLU A 1 389 ? 53.395  30.586  114.882 1.00   25.40 ? 389  GLU A O   1 
ATOM   3022  C  CB  . GLU A 1 389 ? 53.818  29.201  112.170 1.00   25.52 ? 389  GLU A CB  1 
ATOM   3023  C  CG  . GLU A 1 389 ? 52.738  29.137  111.098 1.00   25.66 ? 389  GLU A CG  1 
ATOM   3024  C  CD  . GLU A 1 389 ? 53.308  28.954  109.696 1.00   25.66 ? 389  GLU A CD  1 
ATOM   3025  O  OE1 . GLU A 1 389 ? 52.935  29.733  108.793 1.00   25.79 ? 389  GLU A OE1 1 
ATOM   3026  O  OE2 . GLU A 1 389 ? 54.114  28.020  109.490 1.00   25.62 ? 389  GLU A OE2 1 
ATOM   3027  N  N   . ARG A 1 390 ? 51.463  29.446  114.675 1.00   25.28 ? 390  ARG A N   1 
ATOM   3028  C  CA  . ARG A 1 390 ? 50.739  30.244  115.662 1.00   25.16 ? 390  ARG A CA  1 
ATOM   3029  C  C   . ARG A 1 390 ? 50.982  29.710  117.065 1.00   25.02 ? 390  ARG A C   1 
ATOM   3030  O  O   . ARG A 1 390 ? 51.077  30.474  118.025 1.00   25.02 ? 390  ARG A O   1 
ATOM   3031  C  CB  . ARG A 1 390 ? 49.237  30.222  115.378 1.00   25.22 ? 390  ARG A CB  1 
ATOM   3032  C  CG  . ARG A 1 390 ? 48.740  31.407  114.586 1.00   25.56 ? 390  ARG A CG  1 
ATOM   3033  C  CD  . ARG A 1 390 ? 47.230  31.502  114.657 1.00   25.84 ? 390  ARG A CD  1 
ATOM   3034  N  NE  . ARG A 1 390 ? 46.717  32.589  113.829 1.00   26.09 ? 390  ARG A NE  1 
ATOM   3035  C  CZ  . ARG A 1 390 ? 45.912  32.420  112.785 1.00   26.24 ? 390  ARG A CZ  1 
ATOM   3036  N  NH1 . ARG A 1 390 ? 45.511  33.470  112.084 1.00   26.30 ? 390  ARG A NH1 1 
ATOM   3037  N  NH2 . ARG A 1 390 ? 45.496  31.204  112.449 1.00   26.23 ? 390  ARG A NH2 1 
ATOM   3038  N  N   . TYR A 1 391 ? 51.044  28.388  117.176 1.00   24.89 ? 391  TYR A N   1 
ATOM   3039  C  CA  . TYR A 1 391 ? 51.202  27.726  118.462 1.00   24.75 ? 391  TYR A CA  1 
ATOM   3040  C  C   . TYR A 1 391 ? 52.518  26.958  118.499 1.00   24.52 ? 391  TYR A C   1 
ATOM   3041  O  O   . TYR A 1 391 ? 52.559  25.766  118.186 1.00   24.44 ? 391  TYR A O   1 
ATOM   3042  C  CB  . TYR A 1 391 ? 50.025  26.777  118.708 1.00   25.01 ? 391  TYR A CB  1 
ATOM   3043  C  CG  . TYR A 1 391 ? 48.675  27.453  118.625 1.00   25.22 ? 391  TYR A CG  1 
ATOM   3044  C  CD1 . TYR A 1 391 ? 48.327  28.468  119.515 1.00   25.28 ? 391  TYR A CD1 1 
ATOM   3045  C  CD2 . TYR A 1 391 ? 47.763  27.110  117.628 1.00   25.45 ? 391  TYR A CD2 1 
ATOM   3046  C  CE1 . TYR A 1 391 ? 47.105  29.129  119.411 1.00   25.49 ? 391  TYR A CE1 1 
ATOM   3047  C  CE2 . TYR A 1 391 ? 46.538  27.762  117.516 1.00   25.68 ? 391  TYR A CE2 1 
ATOM   3048  C  CZ  . TYR A 1 391 ? 46.216  28.771  118.411 1.00   25.71 ? 391  TYR A CZ  1 
ATOM   3049  O  OH  . TYR A 1 391 ? 45.003  29.415  118.312 1.00   25.82 ? 391  TYR A OH  1 
ATOM   3050  N  N   . PRO A 1 392 ? 53.623  27.644  118.852 1.00   24.31 ? 392  PRO A N   1 
ATOM   3051  C  CA  . PRO A 1 392 ? 54.943  27.026  119.019 1.00   24.09 ? 392  PRO A CA  1 
ATOM   3052  C  C   . PRO A 1 392 ? 54.932  25.803  119.937 1.00   24.00 ? 392  PRO A C   1 
ATOM   3053  O  O   . PRO A 1 392 ? 55.844  24.976  119.891 1.00   23.97 ? 392  PRO A O   1 
ATOM   3054  C  CB  . PRO A 1 392 ? 55.788  28.159  119.596 1.00   23.92 ? 392  PRO A CB  1 
ATOM   3055  C  CG  . PRO A 1 392 ? 55.167  29.386  119.021 1.00   23.85 ? 392  PRO A CG  1 
ATOM   3056  C  CD  . PRO A 1 392 ? 53.689  29.102  119.070 1.00   24.19 ? 392  PRO A CD  1 
ATOM   3057  N  N   . ALA A 1 393 ? 53.892  25.701  120.764 1.00   23.70 ? 393  ALA A N   1 
ATOM   3058  C  CA  . ALA A 1 393 ? 53.680  24.541  121.624 1.00   23.46 ? 393  ALA A CA  1 
ATOM   3059  C  C   . ALA A 1 393 ? 53.342  23.298  120.806 1.00   23.21 ? 393  ALA A C   1 
ATOM   3060  O  O   . ALA A 1 393 ? 53.909  22.231  121.035 1.00   23.21 ? 393  ALA A O   1 
ATOM   3061  C  CB  . ALA A 1 393 ? 52.568  24.829  122.623 1.00   23.49 ? 393  ALA A CB  1 
ATOM   3062  N  N   . ALA A 1 394 ? 52.435  23.449  119.842 1.00   22.93 ? 394  ALA A N   1 
ATOM   3063  C  CA  . ALA A 1 394 ? 52.062  22.359  118.941 1.00   22.66 ? 394  ALA A CA  1 
ATOM   3064  C  C   . ALA A 1 394 ? 53.209  21.986  118.002 1.00   22.53 ? 394  ALA A C   1 
ATOM   3065  O  O   . ALA A 1 394 ? 53.332  20.835  117.582 1.00   22.67 ? 394  ALA A O   1 
ATOM   3066  C  CB  . ALA A 1 394 ? 50.827  22.748  118.133 1.00   22.51 ? 394  ALA A CB  1 
ATOM   3067  N  N   . MET A 1 395 ? 54.051  22.967  117.692 1.00   22.29 ? 395  MET A N   1 
ATOM   3068  C  CA  . MET A 1 395 ? 55.244  22.758  116.876 1.00   21.88 ? 395  MET A CA  1 
ATOM   3069  C  C   . MET A 1 395 ? 56.272  21.915  117.633 1.00   21.59 ? 395  MET A C   1 
ATOM   3070  O  O   . MET A 1 395 ? 56.950  21.067  117.048 1.00   21.58 ? 395  MET A O   1 
ATOM   3071  C  CB  . MET A 1 395 ? 55.852  24.113  116.510 1.00   22.00 ? 395  MET A CB  1 
ATOM   3072  C  CG  . MET A 1 395 ? 57.015  24.042  115.541 1.00   22.18 ? 395  MET A CG  1 
ATOM   3073  S  SD  . MET A 1 395 ? 56.482  24.040  113.822 1.00   22.88 ? 395  MET A SD  1 
ATOM   3074  C  CE  . MET A 1 395 ? 57.779  23.165  113.060 1.00   22.70 ? 395  MET A CE  1 
ATOM   3075  N  N   . GLU A 1 396 ? 56.370  22.157  118.938 1.00   21.12 ? 396  GLU A N   1 
ATOM   3076  C  CA  . GLU A 1 396 ? 57.278  21.425  119.816 1.00   20.65 ? 396  GLU A CA  1 
ATOM   3077  C  C   . GLU A 1 396 ? 56.744  20.023  120.134 1.00   20.41 ? 396  GLU A C   1 
ATOM   3078  O  O   . GLU A 1 396 ? 57.513  19.110  120.450 1.00   20.37 ? 396  GLU A O   1 
ATOM   3079  C  CB  . GLU A 1 396 ? 57.489  22.220  121.109 1.00   20.57 ? 396  GLU A CB  1 
ATOM   3080  C  CG  . GLU A 1 396 ? 58.476  21.596  122.081 1.00   20.55 ? 396  GLU A CG  1 
ATOM   3081  C  CD  . GLU A 1 396 ? 58.968  22.573  123.133 1.00   20.45 ? 396  GLU A CD  1 
ATOM   3082  O  OE1 . GLU A 1 396 ? 58.862  22.263  124.338 1.00   20.36 ? 396  GLU A OE1 1 
ATOM   3083  O  OE2 . GLU A 1 396 ? 59.491  23.639  122.753 1.00   20.40 ? 396  GLU A OE2 1 
ATOM   3084  N  N   . THR A 1 397 ? 55.424  19.868  120.056 1.00   20.10 ? 397  THR A N   1 
ATOM   3085  C  CA  . THR A 1 397 ? 54.775  18.567  120.210 1.00   19.93 ? 397  THR A CA  1 
ATOM   3086  C  C   . THR A 1 397 ? 55.081  17.682  119.007 1.00   19.75 ? 397  THR A C   1 
ATOM   3087  O  O   . THR A 1 397 ? 55.545  16.551  119.160 1.00   19.72 ? 397  THR A O   1 
ATOM   3088  C  CB  . THR A 1 397 ? 53.240  18.717  120.336 1.00   19.92 ? 397  THR A CB  1 
ATOM   3089  O  OG1 . THR A 1 397 ? 52.926  19.479  121.507 1.00   19.83 ? 397  THR A OG1 1 
ATOM   3090  C  CG2 . THR A 1 397 ? 52.571  17.353  120.438 1.00   19.67 ? 397  THR A CG2 1 
ATOM   3091  N  N   . HIS A 1 398 ? 54.783  18.197  117.818 1.00   19.64 ? 398  HIS A N   1 
ATOM   3092  C  CA  . HIS A 1 398 ? 55.056  17.496  116.571 1.00   19.50 ? 398  HIS A CA  1 
ATOM   3093  C  C   . HIS A 1 398 ? 56.396  17.956  116.002 1.00   19.64 ? 398  HIS A C   1 
ATOM   3094  O  O   . HIS A 1 398 ? 56.451  18.679  115.006 1.00   19.71 ? 398  HIS A O   1 
ATOM   3095  C  CB  . HIS A 1 398 ? 53.927  17.758  115.572 1.00   19.18 ? 398  HIS A CB  1 
ATOM   3096  C  CG  . HIS A 1 398 ? 52.636  17.087  115.931 1.00   18.84 ? 398  HIS A CG  1 
ATOM   3097  N  ND1 . HIS A 1 398 ? 52.425  16.480  117.150 1.00   18.82 ? 398  HIS A ND1 1 
ATOM   3098  C  CD2 . HIS A 1 398 ? 51.503  16.898  115.216 1.00   18.70 ? 398  HIS A CD2 1 
ATOM   3099  C  CE1 . HIS A 1 398 ? 51.219  15.945  117.170 1.00   18.61 ? 398  HIS A CE1 1 
ATOM   3100  N  NE2 . HIS A 1 398 ? 50.637  16.184  116.009 1.00   18.36 ? 398  HIS A NE2 1 
ATOM   3101  N  N   . PHE A 1 399 ? 57.474  17.501  116.634 1.00   19.63 ? 399  PHE A N   1 
ATOM   3102  C  CA  . PHE A 1 399 ? 58.812  18.029  116.387 1.00   19.74 ? 399  PHE A CA  1 
ATOM   3103  C  C   . PHE A 1 399 ? 59.429  17.582  115.063 1.00   19.94 ? 399  PHE A C   1 
ATOM   3104  O  O   . PHE A 1 399 ? 60.279  18.276  114.505 1.00   20.26 ? 399  PHE A O   1 
ATOM   3105  C  CB  . PHE A 1 399 ? 59.748  17.671  117.551 1.00   19.65 ? 399  PHE A CB  1 
ATOM   3106  C  CG  . PHE A 1 399 ? 59.655  16.234  117.997 1.00   19.48 ? 399  PHE A CG  1 
ATOM   3107  C  CD1 . PHE A 1 399 ? 60.509  15.270  117.470 1.00   19.42 ? 399  PHE A CD1 1 
ATOM   3108  C  CD2 . PHE A 1 399 ? 58.753  15.858  118.987 1.00   19.20 ? 399  PHE A CD2 1 
ATOM   3109  C  CE1 . PHE A 1 399 ? 60.466  13.954  117.926 1.00   19.41 ? 399  PHE A CE1 1 
ATOM   3110  C  CE2 . PHE A 1 399 ? 58.702  14.548  119.447 1.00   19.16 ? 399  PHE A CE2 1 
ATOM   3111  C  CZ  . PHE A 1 399 ? 59.559  13.594  118.918 1.00   19.30 ? 399  PHE A CZ  1 
ATOM   3112  N  N   . GLY A 1 400 ? 59.029  16.410  114.581 1.00   19.85 ? 400  GLY A N   1 
ATOM   3113  C  CA  . GLY A 1 400 ? 59.440  15.981  113.257 1.00   19.53 ? 400  GLY A CA  1 
ATOM   3114  C  C   . GLY A 1 400 ? 58.560  16.566  112.170 1.00   19.67 ? 400  GLY A C   1 
ATOM   3115  O  O   . GLY A 1 400 ? 57.369  16.803  112.383 1.00   19.87 ? 400  GLY A O   1 
ATOM   3116  N  N   . GLY A 1 401 ? 59.161  16.841  111.016 1.00   19.60 ? 401  GLY A N   1 
ATOM   3117  C  CA  . GLY A 1 401 ? 58.412  17.365  109.888 1.00   19.75 ? 401  GLY A CA  1 
ATOM   3118  C  C   . GLY A 1 401 ? 57.551  16.316  109.214 1.00   19.89 ? 401  GLY A C   1 
ATOM   3119  O  O   . GLY A 1 401 ? 56.503  16.636  108.653 1.00   19.85 ? 401  GLY A O   1 
ATOM   3120  N  N   . SER A 1 402 ? 57.991  15.061  109.283 1.00   20.07 ? 402  SER A N   1 
ATOM   3121  C  CA  . SER A 1 402 ? 57.263  13.935  108.706 1.00   20.28 ? 402  SER A CA  1 
ATOM   3122  C  C   . SER A 1 402 ? 55.839  13.868  109.237 1.00   20.46 ? 402  SER A C   1 
ATOM   3123  O  O   . SER A 1 402 ? 54.880  13.766  108.474 1.00   20.63 ? 402  SER A O   1 
ATOM   3124  C  CB  . SER A 1 402 ? 57.982  12.625  109.033 1.00   20.46 ? 402  SER A CB  1 
ATOM   3125  O  OG  . SER A 1 402 ? 59.304  12.624  108.528 1.00   20.68 ? 402  SER A OG  1 
ATOM   3126  N  N   . GLN A 1 403 ? 55.723  13.908  110.556 1.00   20.52 ? 403  GLN A N   1 
ATOM   3127  C  CA  . GLN A 1 403 ? 54.442  13.848  111.232 1.00   20.44 ? 403  GLN A CA  1 
ATOM   3128  C  C   . GLN A 1 403 ? 53.652  15.149  111.066 1.00   20.38 ? 403  GLN A C   1 
ATOM   3129  O  O   . GLN A 1 403 ? 52.421  15.152  111.100 1.00   20.46 ? 403  GLN A O   1 
ATOM   3130  C  CB  . GLN A 1 403 ? 54.687  13.535  112.705 1.00   20.44 ? 403  GLN A CB  1 
ATOM   3131  C  CG  . GLN A 1 403 ? 55.470  14.579  113.484 1.00   20.44 ? 403  GLN A CG  1 
ATOM   3132  C  CD  . GLN A 1 403 ? 55.945  14.059  114.831 1.00   20.38 ? 403  GLN A CD  1 
ATOM   3133  O  OE1 . GLN A 1 403 ? 55.406  13.089  115.363 1.00   20.36 ? 403  GLN A OE1 1 
ATOM   3134  N  NE2 . GLN A 1 403 ? 56.963  14.702  115.386 1.00   20.42 ? 403  GLN A NE2 1 
ATOM   3135  N  N   . ARG A 1 404 ? 54.373  16.243  110.841 1.00   20.31 ? 404  ARG A N   1 
ATOM   3136  C  CA  . ARG A 1 404 ? 53.765  17.528  110.514 1.00   20.20 ? 404  ARG A CA  1 
ATOM   3137  C  C   . ARG A 1 404 ? 53.143  17.471  109.121 1.00   20.10 ? 404  ARG A C   1 
ATOM   3138  O  O   . ARG A 1 404 ? 51.979  17.829  108.935 1.00   20.27 ? 404  ARG A O   1 
ATOM   3139  C  CB  . ARG A 1 404 ? 54.827  18.624  110.560 1.00   20.23 ? 404  ARG A CB  1 
ATOM   3140  C  CG  . ARG A 1 404 ? 54.419  19.869  111.319 1.00   20.21 ? 404  ARG A CG  1 
ATOM   3141  C  CD  . ARG A 1 404 ? 55.602  20.468  112.055 1.00   20.21 ? 404  ARG A CD  1 
ATOM   3142  N  NE  . ARG A 1 404 ? 56.739  20.712  111.170 1.00   20.17 ? 404  ARG A NE  1 
ATOM   3143  C  CZ  . ARG A 1 404 ? 57.999  20.406  111.463 1.00   20.09 ? 404  ARG A CZ  1 
ATOM   3144  N  NH1 . ARG A 1 404 ? 58.964  20.688  110.600 1.00   20.17 ? 404  ARG A NH1 1 
ATOM   3145  N  NH2 . ARG A 1 404 ? 58.303  19.863  112.635 1.00   20.17 ? 404  ARG A NH2 1 
ATOM   3146  N  N   . ALA A 1 405 ? 53.916  16.970  108.160 1.00   19.96 ? 405  ALA A N   1 
ATOM   3147  C  CA  . ALA A 1 405 ? 53.443  16.769  106.794 1.00   19.73 ? 405  ALA A CA  1 
ATOM   3148  C  C   . ALA A 1 405 ? 52.247  15.825  106.764 1.00   19.49 ? 405  ALA A C   1 
ATOM   3149  O  O   . ALA A 1 405 ? 51.250  16.097  106.100 1.00   19.52 ? 405  ALA A O   1 
ATOM   3150  C  CB  . ALA A 1 405 ? 54.568  16.215  105.926 1.00   19.68 ? 405  ALA A CB  1 
ATOM   3151  N  N   . ALA A 1 406 ? 52.323  14.761  107.558 1.00   19.29 ? 406  ALA A N   1 
ATOM   3152  C  CA  . ALA A 1 406 ? 51.272  13.754  107.615 1.00   19.20 ? 406  ALA A CA  1 
ATOM   3153  C  C   . ALA A 1 406 ? 49.965  14.305  108.190 1.00   19.21 ? 406  ALA A C   1 
ATOM   3154  O  O   . ALA A 1 406 ? 48.884  13.994  107.687 1.00   19.28 ? 406  ALA A O   1 
ATOM   3155  C  CB  . ALA A 1 406 ? 51.748  12.560  108.433 1.00   19.20 ? 406  ALA A CB  1 
ATOM   3156  N  N   . VAL A 1 407 ? 50.066  15.120  109.239 1.00   19.05 ? 407  VAL A N   1 
ATOM   3157  C  CA  . VAL A 1 407 ? 48.885  15.692  109.885 1.00   18.90 ? 407  VAL A CA  1 
ATOM   3158  C  C   . VAL A 1 407 ? 48.157  16.658  108.948 1.00   18.84 ? 407  VAL A C   1 
ATOM   3159  O  O   . VAL A 1 407 ? 46.934  16.610  108.832 1.00   18.96 ? 407  VAL A O   1 
ATOM   3160  C  CB  . VAL A 1 407 ? 49.259  16.423  111.211 1.00   18.91 ? 407  VAL A CB  1 
ATOM   3161  C  CG1 . VAL A 1 407 ? 48.097  17.271  111.708 1.00   18.66 ? 407  VAL A CG1 1 
ATOM   3162  C  CG2 . VAL A 1 407 ? 49.636  15.406  112.273 1.00   18.74 ? 407  VAL A CG2 1 
ATOM   3163  N  N   . CYS A 1 408 ? 48.922  17.463  108.215 1.00   18.85 ? 408  CYS A N   1 
ATOM   3164  C  CA  . CYS A 1 408 ? 48.357  18.470  107.314 1.00   18.82 ? 408  CYS A CA  1 
ATOM   3165  C  C   . CYS A 1 408 ? 47.846  17.857  106.014 1.00   18.66 ? 408  CYS A C   1 
ATOM   3166  O  O   . CYS A 1 408 ? 46.848  18.312  105.453 1.00   18.68 ? 408  CYS A O   1 
ATOM   3167  C  CB  . CYS A 1 408 ? 49.402  19.541  106.986 1.00   18.87 ? 408  CYS A CB  1 
ATOM   3168  S  SG  . CYS A 1 408 ? 49.787  20.679  108.334 1.00   19.04 ? 408  CYS A SG  1 
ATOM   3169  N  N   . ALA A 1 409 ? 48.567  16.857  105.515 1.00   18.45 ? 409  ALA A N   1 
ATOM   3170  C  CA  . ALA A 1 409 ? 48.191  16.177  104.282 1.00   18.29 ? 409  ALA A CA  1 
ATOM   3171  C  C   . ALA A 1 409 ? 46.970  15.288  104.494 1.00   18.29 ? 409  ALA A C   1 
ATOM   3172  O  O   . ALA A 1 409 ? 46.120  15.168  103.611 1.00   18.30 ? 409  ALA A O   1 
ATOM   3173  C  CB  . ALA A 1 409 ? 49.364  15.358  103.758 1.00   18.13 ? 409  ALA A CB  1 
ATOM   3174  N  N   . ALA A 1 410 ? 46.880  14.682  105.675 1.00   18.40 ? 410  ALA A N   1 
ATOM   3175  C  CA  . ALA A 1 410 ? 45.718  13.880  106.046 1.00   18.53 ? 410  ALA A CA  1 
ATOM   3176  C  C   . ALA A 1 410 ? 44.468  14.753  106.085 1.00   18.58 ? 410  ALA A C   1 
ATOM   3177  O  O   . ALA A 1 410 ? 43.462  14.439  105.447 1.00   18.68 ? 410  ALA A O   1 
ATOM   3178  C  CB  . ALA A 1 410 ? 45.946  13.227  107.403 1.00   18.52 ? 410  ALA A CB  1 
ATOM   3179  N  N   . ALA A 1 411 ? 44.559  15.873  106.800 1.00   18.56 ? 411  ALA A N   1 
ATOM   3180  C  CA  . ALA A 1 411 ? 43.467  16.839  106.884 1.00   18.54 ? 411  ALA A CA  1 
ATOM   3181  C  C   . ALA A 1 411 ? 43.057  17.322  105.500 1.00   18.51 ? 411  ALA A C   1 
ATOM   3182  O  O   . ALA A 1 411 ? 41.877  17.292  105.153 1.00   18.40 ? 411  ALA A O   1 
ATOM   3183  C  CB  . ALA A 1 411 ? 43.881  18.021  107.748 1.00   18.61 ? 411  ALA A CB  1 
ATOM   3184  N  N   . ALA A 1 412 ? 44.046  17.706  104.698 1.00   18.64 ? 412  ALA A N   1 
ATOM   3185  C  CA  . ALA A 1 412 ? 43.815  18.132  103.321 1.00   18.92 ? 412  ALA A CA  1 
ATOM   3186  C  C   . ALA A 1 412 ? 43.183  17.015  102.495 1.00   19.12 ? 412  ALA A C   1 
ATOM   3187  O  O   . ALA A 1 412 ? 42.131  17.210  101.883 1.00   19.00 ? 412  ALA A O   1 
ATOM   3188  C  CB  . ALA A 1 412 ? 45.125  18.575  102.685 1.00   18.88 ? 412  ALA A CB  1 
ATOM   3189  N  N   . GLY A 1 413 ? 43.786  15.828  102.557 1.00   19.39 ? 413  GLY A N   1 
ATOM   3190  C  CA  . GLY A 1 413 ? 43.327  14.697  101.768 1.00   19.55 ? 413  GLY A CA  1 
ATOM   3191  C  C   . GLY A 1 413 ? 41.907  14.268  102.076 1.00   19.91 ? 413  GLY A C   1 
ATOM   3192  O  O   . GLY A 1 413 ? 41.094  14.107  101.166 1.00   20.02 ? 413  GLY A O   1 
ATOM   3193  N  N   . CYS A 1 414 ? 41.606  14.096  103.360 1.00   20.25 ? 414  CYS A N   1 
ATOM   3194  C  CA  . CYS A 1 414 ? 40.273  13.695  103.796 1.00   20.72 ? 414  CYS A CA  1 
ATOM   3195  C  C   . CYS A 1 414 ? 39.230  14.762  103.493 1.00   20.93 ? 414  CYS A C   1 
ATOM   3196  O  O   . CYS A 1 414 ? 38.109  14.444  103.098 1.00   20.89 ? 414  CYS A O   1 
ATOM   3197  C  CB  . CYS A 1 414 ? 40.280  13.386  105.292 1.00   20.84 ? 414  CYS A CB  1 
ATOM   3198  S  SG  . CYS A 1 414 ? 41.254  11.931  105.732 1.00   21.48 ? 414  CYS A SG  1 
ATOM   3199  N  N   . SER A 1 415 ? 39.617  16.026  103.645 1.00   21.09 ? 415  SER A N   1 
ATOM   3200  C  CA  . SER A 1 415 ? 38.740  17.146  103.325 1.00   21.32 ? 415  SER A CA  1 
ATOM   3201  C  C   . SER A 1 415 ? 38.331  17.140  101.856 1.00   21.53 ? 415  SER A C   1 
ATOM   3202  O  O   . SER A 1 415 ? 37.149  17.272  101.542 1.00   21.61 ? 415  SER A O   1 
ATOM   3203  C  CB  . SER A 1 415 ? 39.422  18.471  103.665 1.00   21.44 ? 415  SER A CB  1 
ATOM   3204  O  OG  . SER A 1 415 ? 39.432  18.694  105.063 1.00   21.47 ? 415  SER A OG  1 
ATOM   3205  N  N   . THR A 1 416 ? 39.300  16.941  100.965 1.00   21.63 ? 416  THR A N   1 
ATOM   3206  C  CA  . THR A 1 416 ? 39.024  16.856  99.532  1.00   21.72 ? 416  THR A CA  1 
ATOM   3207  C  C   . THR A 1 416 ? 38.143  15.646  99.230  1.00   21.96 ? 416  THR A C   1 
ATOM   3208  O  O   . THR A 1 416 ? 37.366  15.652  98.275  1.00   22.14 ? 416  THR A O   1 
ATOM   3209  C  CB  . THR A 1 416 ? 40.323  16.734  98.711  1.00   21.58 ? 416  THR A CB  1 
ATOM   3210  O  OG1 . THR A 1 416 ? 41.294  17.666  99.203  1.00   21.54 ? 416  THR A OG1 1 
ATOM   3211  C  CG2 . THR A 1 416 ? 40.053  17.031  97.247  1.00   21.43 ? 416  THR A CG2 1 
ATOM   3212  N  N   . ALA A 1 417 ? 38.263  14.616  100.063 1.00   22.08 ? 417  ALA A N   1 
ATOM   3213  C  CA  . ALA A 1 417 ? 37.407  13.441  99.970  1.00   22.22 ? 417  ALA A CA  1 
ATOM   3214  C  C   . ALA A 1 417 ? 35.996  13.747  100.476 1.00   22.45 ? 417  ALA A C   1 
ATOM   3215  O  O   . ALA A 1 417 ? 35.013  13.273  99.909  1.00   22.48 ? 417  ALA A O   1 
ATOM   3216  C  CB  . ALA A 1 417 ? 38.017  12.292  100.761 1.00   22.12 ? 417  ALA A CB  1 
ATOM   3217  N  N   . PHE A 1 418 ? 35.903  14.575  101.514 1.00   22.73 ? 418  PHE A N   1 
ATOM   3218  C  CA  . PHE A 1 418 ? 34.614  14.986  102.070 1.00   23.01 ? 418  PHE A CA  1 
ATOM   3219  C  C   . PHE A 1 418 ? 33.753  15.702  101.030 1.00   23.26 ? 418  PHE A C   1 
ATOM   3220  O  O   . PHE A 1 418 ? 32.529  15.583  101.044 1.00   23.33 ? 418  PHE A O   1 
ATOM   3221  C  CB  . PHE A 1 418 ? 34.817  15.918  103.271 1.00   23.06 ? 418  PHE A CB  1 
ATOM   3222  C  CG  . PHE A 1 418 ? 35.315  15.227  104.512 1.00   23.17 ? 418  PHE A CG  1 
ATOM   3223  C  CD1 . PHE A 1 418 ? 36.162  15.894  105.395 1.00   23.14 ? 418  PHE A CD1 1 
ATOM   3224  C  CD2 . PHE A 1 418 ? 34.916  13.929  104.818 1.00   23.19 ? 418  PHE A CD2 1 
ATOM   3225  C  CE1 . PHE A 1 418 ? 36.608  15.283  106.566 1.00   23.08 ? 418  PHE A CE1 1 
ATOM   3226  C  CE2 . PHE A 1 418 ? 35.355  13.306  105.986 1.00   23.16 ? 418  PHE A CE2 1 
ATOM   3227  C  CZ  . PHE A 1 418 ? 36.205  13.987  106.863 1.00   23.08 ? 418  PHE A CZ  1 
ATOM   3228  N  N   . ALA A 1 419 ? 34.397  16.473  100.157 1.00   23.46 ? 419  ALA A N   1 
ATOM   3229  C  CA  . ALA A 1 419 ? 33.697  17.258  99.141  1.00   23.51 ? 419  ALA A CA  1 
ATOM   3230  C  C   . ALA A 1 419 ? 33.243  16.385  97.981  1.00   23.65 ? 419  ALA A C   1 
ATOM   3231  O  O   . ALA A 1 419 ? 32.075  16.410  97.592  1.00   23.72 ? 419  ALA A O   1 
ATOM   3232  C  CB  . ALA A 1 419 ? 34.600  18.362  98.625  1.00   23.44 ? 419  ALA A CB  1 
ATOM   3233  N  N   . THR A 1 420 ? 34.185  15.643  97.410  1.00   23.85 ? 420  THR A N   1 
ATOM   3234  C  CA  . THR A 1 420 ? 33.911  14.804  96.251  1.00   23.98 ? 420  THR A CA  1 
ATOM   3235  C  C   . THR A 1 420 ? 33.238  13.477  96.617  1.00   24.10 ? 420  THR A C   1 
ATOM   3236  O  O   . THR A 1 420 ? 32.312  13.036  95.930  1.00   24.21 ? 420  THR A O   1 
ATOM   3237  C  CB  . THR A 1 420 ? 35.206  14.493  95.486  1.00   23.98 ? 420  THR A CB  1 
ATOM   3238  O  OG1 . THR A 1 420 ? 36.070  13.707  96.313  1.00   23.91 ? 420  THR A OG1 1 
ATOM   3239  C  CG2 . THR A 1 420 ? 35.928  15.772  95.112  1.00   23.83 ? 420  THR A CG2 1 
ATOM   3240  N  N   . GLY A 1 421 ? 33.703  12.860  97.703  1.00   24.13 ? 421  GLY A N   1 
ATOM   3241  C  CA  . GLY A 1 421 ? 33.281  11.514  98.062  1.00   24.06 ? 421  GLY A CA  1 
ATOM   3242  C  C   . GLY A 1 421 ? 33.974  10.476  97.201  1.00   24.10 ? 421  GLY A C   1 
ATOM   3243  O  O   . GLY A 1 421 ? 33.448  9.384   96.984  1.00   24.21 ? 421  GLY A O   1 
ATOM   3244  N  N   . HIS A 1 422 ? 35.189  10.797  96.766  1.00   24.12 ? 422  HIS A N   1 
ATOM   3245  C  CA  . HIS A 1 422 ? 35.925  9.965   95.817  1.00   24.18 ? 422  HIS A CA  1 
ATOM   3246  C  C   . HIS A 1 422 ? 37.393  9.859   96.239  1.00   24.01 ? 422  HIS A C   1 
ATOM   3247  O  O   . HIS A 1 422 ? 38.149  10.821  96.112  1.00   24.17 ? 422  HIS A O   1 
ATOM   3248  C  CB  . HIS A 1 422 ? 35.799  10.579  94.416  1.00   24.45 ? 422  HIS A CB  1 
ATOM   3249  C  CG  . HIS A 1 422 ? 36.639  9.926   93.359  1.00   24.84 ? 422  HIS A CG  1 
ATOM   3250  N  ND1 . HIS A 1 422 ? 36.191  9.736   92.075  1.00   24.95 ? 422  HIS A ND1 1 
ATOM   3251  C  CD2 . HIS A 1 422 ? 37.958  9.606   93.343  1.00   25.06 ? 422  HIS A CD2 1 
ATOM   3252  C  CE1 . HIS A 1 422 ? 37.187  9.348   91.306  1.00   25.32 ? 422  HIS A CE1 1 
ATOM   3253  N  NE2 . HIS A 1 422 ? 38.280  9.258   92.053  1.00   25.41 ? 422  HIS A NE2 1 
ATOM   3254  N  N   . ALA A 1 423 ? 37.796  8.670   96.683  1.00   23.64 ? 423  ALA A N   1 
ATOM   3255  C  CA  . ALA A 1 423 ? 39.132  8.422   97.236  1.00   23.24 ? 423  ALA A CA  1 
ATOM   3256  C  C   . ALA A 1 423 ? 40.304  8.942   96.400  1.00   22.96 ? 423  ALA A C   1 
ATOM   3257  O  O   . ALA A 1 423 ? 41.282  9.447   96.952  1.00   22.92 ? 423  ALA A O   1 
ATOM   3258  C  CB  . ALA A 1 423 ? 39.314  6.929   97.495  1.00   23.10 ? 423  ALA A CB  1 
ATOM   3259  N  N   . GLN A 1 424 ? 40.240  8.741   95.086  1.00   22.53 ? 424  GLN A N   1 
ATOM   3260  C  CA  . GLN A 1 424 ? 41.318  9.157   94.186  1.00   22.06 ? 424  GLN A CA  1 
ATOM   3261  C  C   . GLN A 1 424 ? 41.508  10.670  94.136  1.00   21.79 ? 424  GLN A C   1 
ATOM   3262  O  O   . GLN A 1 424 ? 42.639  11.166  94.099  1.00   21.76 ? 424  GLN A O   1 
ATOM   3263  C  CB  . GLN A 1 424 ? 41.059  8.634   92.775  1.00   21.91 ? 424  GLN A CB  1 
ATOM   3264  C  CG  . GLN A 1 424 ? 42.275  8.021   92.100  1.00   21.64 ? 424  GLN A CG  1 
ATOM   3265  C  CD  . GLN A 1 424 ? 42.696  6.704   92.733  1.00   21.51 ? 424  GLN A CD  1 
ATOM   3266  O  OE1 . GLN A 1 424 ? 42.016  6.190   93.627  1.00   21.47 ? 424  GLN A OE1 1 
ATOM   3267  N  NE2 . GLN A 1 424 ? 43.812  6.142   92.267  1.00   21.44 ? 424  GLN A NE2 1 
ATOM   3268  N  N   . ALA A 1 425 ? 40.393  11.394  94.115  1.00   21.40 ? 425  ALA A N   1 
ATOM   3269  C  CA  . ALA A 1 425 ? 40.419  12.845  94.230  1.00   21.05 ? 425  ALA A CA  1 
ATOM   3270  C  C   . ALA A 1 425 ? 41.053  13.225  95.560  1.00   20.90 ? 425  ALA A C   1 
ATOM   3271  O  O   . ALA A 1 425 ? 42.054  13.943  95.592  1.00   20.97 ? 425  ALA A O   1 
ATOM   3272  C  CB  . ALA A 1 425 ? 39.005  13.411  94.131  1.00   20.93 ? 425  ALA A CB  1 
ATOM   3273  N  N   . GLY A 1 426 ? 40.543  12.630  96.637  1.00   20.70 ? 426  GLY A N   1 
ATOM   3274  C  CA  . GLY A 1 426 ? 41.101  12.850  97.959  1.00   20.52 ? 426  GLY A CA  1 
ATOM   3275  C  C   . GLY A 1 426 ? 42.599  12.615  98.009  1.00   20.48 ? 426  GLY A C   1 
ATOM   3276  O  O   . GLY A 1 426 ? 43.344  13.469  98.491  1.00   20.62 ? 426  GLY A O   1 
ATOM   3277  N  N   . LEU A 1 427 ? 43.042  11.515  97.404  1.00   20.21 ? 427  LEU A N   1 
ATOM   3278  C  CA  . LEU A 1 427 ? 44.462  11.174  97.324  1.00   19.87 ? 427  LEU A CA  1 
ATOM   3279  C  C   . LEU A 1 427 ? 45.260  12.238  96.569  1.00   19.80 ? 427  LEU A C   1 
ATOM   3280  O  O   . LEU A 1 427 ? 46.365  12.606  96.974  1.00   19.75 ? 427  LEU A O   1 
ATOM   3281  C  CB  . LEU A 1 427 ? 44.639  9.814   96.637  1.00   19.65 ? 427  LEU A CB  1 
ATOM   3282  C  CG  . LEU A 1 427 ? 46.076  9.327   96.427  1.00   19.54 ? 427  LEU A CG  1 
ATOM   3283  C  CD1 . LEU A 1 427 ? 46.619  8.736   97.718  1.00   19.35 ? 427  LEU A CD1 1 
ATOM   3284  C  CD2 . LEU A 1 427 ? 46.119  8.303   95.301  1.00   19.35 ? 427  LEU A CD2 1 
ATOM   3285  N  N   . ASN A 1 428 ? 44.700  12.717  95.463  1.00   19.81 ? 428  ASN A N   1 
ATOM   3286  C  CA  . ASN A 1 428 ? 45.338  13.756  94.662  1.00   19.79 ? 428  ASN A CA  1 
ATOM   3287  C  C   . ASN A 1 428 ? 45.543  15.026  95.489  1.00   19.74 ? 428  ASN A C   1 
ATOM   3288  O  O   . ASN A 1 428 ? 46.531  15.740  95.308  1.00   19.75 ? 428  ASN A O   1 
ATOM   3289  C  CB  . ASN A 1 428 ? 44.487  14.063  93.426  1.00   19.81 ? 428  ASN A CB  1 
ATOM   3290  C  CG  . ASN A 1 428 ? 45.180  15.000  92.457  1.00   19.95 ? 428  ASN A CG  1 
ATOM   3291  O  OD1 . ASN A 1 428 ? 44.815  16.169  92.338  1.00   19.97 ? 428  ASN A OD1 1 
ATOM   3292  N  ND2 . ASN A 1 428 ? 46.196  14.494  91.770  1.00   19.99 ? 428  ASN A ND2 1 
ATOM   3293  N  N   . GLY A 1 429 ? 44.619  15.277  96.415  1.00   19.53 ? 429  GLY A N   1 
ATOM   3294  C  CA  . GLY A 1 429 ? 44.740  16.411  97.314  1.00   19.36 ? 429  GLY A CA  1 
ATOM   3295  C  C   . GLY A 1 429 ? 45.843  16.237  98.341  1.00   19.33 ? 429  GLY A C   1 
ATOM   3296  O  O   . GLY A 1 429 ? 46.425  17.221  98.799  1.00   19.38 ? 429  GLY A O   1 
ATOM   3297  N  N   . TRP A 1 430 ? 46.097  14.989  98.733  1.00   19.17 ? 430  TRP A N   1 
ATOM   3298  C  CA  . TRP A 1 430 ? 47.216  14.651  99.611  1.00   19.16 ? 430  TRP A CA  1 
ATOM   3299  C  C   . TRP A 1 430 ? 48.527  15.070  98.955  1.00   19.31 ? 430  TRP A C   1 
ATOM   3300  O  O   . TRP A 1 430 ? 49.364  15.719  99.581  1.00   19.39 ? 430  TRP A O   1 
ATOM   3301  C  CB  . TRP A 1 430 ? 47.220  13.139  99.899  1.00   19.18 ? 430  TRP A CB  1 
ATOM   3302  C  CG  . TRP A 1 430 ? 48.469  12.612  100.575 1.00   19.10 ? 430  TRP A CG  1 
ATOM   3303  C  CD1 . TRP A 1 430 ? 49.669  12.333  99.980  1.00   19.10 ? 430  TRP A CD1 1 
ATOM   3304  C  CD2 . TRP A 1 430 ? 48.629  12.289  101.961 1.00   19.06 ? 430  TRP A CD2 1 
ATOM   3305  N  NE1 . TRP A 1 430 ? 50.565  11.871  100.912 1.00   19.07 ? 430  TRP A NE1 1 
ATOM   3306  C  CE2 . TRP A 1 430 ? 49.955  11.834  102.136 1.00   19.01 ? 430  TRP A CE2 1 
ATOM   3307  C  CE3 . TRP A 1 430 ? 47.781  12.343  103.077 1.00   18.97 ? 430  TRP A CE3 1 
ATOM   3308  C  CZ2 . TRP A 1 430 ? 50.455  11.439  103.381 1.00   18.93 ? 430  TRP A CZ2 1 
ATOM   3309  C  CZ3 . TRP A 1 430 ? 48.281  11.951  104.315 1.00   18.83 ? 430  TRP A CZ3 1 
ATOM   3310  C  CH2 . TRP A 1 430 ? 49.607  11.506  104.456 1.00   18.79 ? 430  TRP A CH2 1 
ATOM   3311  N  N   . TYR A 1 431 ? 48.664  14.751  97.671  1.00   19.51 ? 431  TYR A N   1 
ATOM   3312  C  CA  . TYR A 1 431 ? 49.901  14.996  96.939  1.00   19.60 ? 431  TYR A CA  1 
ATOM   3313  C  C   . TYR A 1 431 ? 50.094  16.459  96.551  1.00   19.85 ? 431  TYR A C   1 
ATOM   3314  O  O   . TYR A 1 431 ? 51.215  16.886  96.271  1.00   19.91 ? 431  TYR A O   1 
ATOM   3315  C  CB  . TYR A 1 431 ? 49.960  14.105  95.696  1.00   19.36 ? 431  TYR A CB  1 
ATOM   3316  C  CG  . TYR A 1 431 ? 50.043  12.629  96.021  1.00   19.11 ? 431  TYR A CG  1 
ATOM   3317  C  CD1 . TYR A 1 431 ? 49.133  11.723  95.480  1.00   18.98 ? 431  TYR A CD1 1 
ATOM   3318  C  CD2 . TYR A 1 431 ? 51.030  12.139  96.878  1.00   18.90 ? 431  TYR A CD2 1 
ATOM   3319  C  CE1 . TYR A 1 431 ? 49.206  10.365  95.781  1.00   18.85 ? 431  TYR A CE1 1 
ATOM   3320  C  CE2 . TYR A 1 431 ? 51.107  10.785  97.188  1.00   18.78 ? 431  TYR A CE2 1 
ATOM   3321  C  CZ  . TYR A 1 431 ? 50.193  9.905   96.636  1.00   18.77 ? 431  TYR A CZ  1 
ATOM   3322  O  OH  . TYR A 1 431 ? 50.267  8.566   96.937  1.00   18.62 ? 431  TYR A OH  1 
ATOM   3323  N  N   . LEU A 1 432 ? 49.005  17.223  96.531  1.00   20.14 ? 432  LEU A N   1 
ATOM   3324  C  CA  . LEU A 1 432 ? 49.099  18.673  96.391  1.00   20.38 ? 432  LEU A CA  1 
ATOM   3325  C  C   . LEU A 1 432 ? 49.529  19.287  97.715  1.00   20.58 ? 432  LEU A C   1 
ATOM   3326  O  O   . LEU A 1 432 ? 50.393  20.160  97.747  1.00   20.58 ? 432  LEU A O   1 
ATOM   3327  C  CB  . LEU A 1 432 ? 47.756  19.269  95.957  1.00   20.28 ? 432  LEU A CB  1 
ATOM   3328  C  CG  . LEU A 1 432 ? 47.645  20.799  95.966  1.00   20.25 ? 432  LEU A CG  1 
ATOM   3329  C  CD1 . LEU A 1 432 ? 48.693  21.412  95.050  1.00   20.19 ? 432  LEU A CD1 1 
ATOM   3330  C  CD2 . LEU A 1 432 ? 46.254  21.214  95.529  1.00   20.16 ? 432  LEU A CD2 1 
ATOM   3331  N  N   . SER A 1 433 ? 48.926  18.815  98.803  1.00   20.91 ? 433  SER A N   1 
ATOM   3332  C  CA  . SER A 1 433 ? 49.231  19.304  100.144 1.00   21.38 ? 433  SER A CA  1 
ATOM   3333  C  C   . SER A 1 433 ? 50.715  19.193  100.475 1.00   21.66 ? 433  SER A C   1 
ATOM   3334  O  O   . SER A 1 433 ? 51.314  20.134  100.994 1.00   21.69 ? 433  SER A O   1 
ATOM   3335  C  CB  . SER A 1 433 ? 48.420  18.525  101.179 1.00   21.40 ? 433  SER A CB  1 
ATOM   3336  O  OG  . SER A 1 433 ? 48.829  18.844  102.498 1.00   21.80 ? 433  SER A OG  1 
ATOM   3337  N  N   . GLN A 1 434 ? 51.304  18.046  100.154 1.00   22.06 ? 434  GLN A N   1 
ATOM   3338  C  CA  . GLN A 1 434 ? 52.694  17.760  100.496 1.00   22.49 ? 434  GLN A CA  1 
ATOM   3339  C  C   . GLN A 1 434 ? 53.651  18.712  99.792  1.00   22.84 ? 434  GLN A C   1 
ATOM   3340  O  O   . GLN A 1 434 ? 54.513  19.328  100.420 1.00   22.94 ? 434  GLN A O   1 
ATOM   3341  C  CB  . GLN A 1 434 ? 53.037  16.318  100.120 1.00   22.47 ? 434  GLN A CB  1 
ATOM   3342  C  CG  . GLN A 1 434 ? 52.283  15.270  100.921 1.00   22.73 ? 434  GLN A CG  1 
ATOM   3343  C  CD  . GLN A 1 434 ? 52.833  15.080  102.324 1.00   22.89 ? 434  GLN A CD  1 
ATOM   3344  O  OE1 . GLN A 1 434 ? 53.378  16.007  102.926 1.00   23.01 ? 434  GLN A OE1 1 
ATOM   3345  N  NE2 . GLN A 1 434 ? 52.684  13.873  102.856 1.00   23.01 ? 434  GLN A NE2 1 
ATOM   3346  N  N   . ILE A 1 435 ? 53.443  18.873  98.491  1.00   23.15 ? 435  ILE A N   1 
ATOM   3347  C  CA  . ILE A 1 435 ? 54.291  19.716  97.663  1.00   23.46 ? 435  ILE A CA  1 
ATOM   3348  C  C   . ILE A 1 435 ? 54.097  21.203  98.005  1.00   23.72 ? 435  ILE A C   1 
ATOM   3349  O  O   . ILE A 1 435 ? 54.984  22.024  97.754  1.00   23.85 ? 435  ILE A O   1 
ATOM   3350  C  CB  . ILE A 1 435 ? 54.031  19.387  96.152  1.00   23.49 ? 435  ILE A CB  1 
ATOM   3351  C  CG1 . ILE A 1 435 ? 55.145  18.483  95.623  1.00   23.63 ? 435  ILE A CG1 1 
ATOM   3352  C  CG2 . ILE A 1 435 ? 53.954  20.622  95.300  1.00   23.48 ? 435  ILE A CG2 1 
ATOM   3353  C  CD1 . ILE A 1 435 ? 55.103  17.070  96.149  1.00   23.75 ? 435  ILE A CD1 1 
ATOM   3354  N  N   . LEU A 1 436 ? 53.027  21.496  98.746  1.00   23.90 ? 436  LEU A N   1 
ATOM   3355  C  CA  . LEU A 1 436 ? 52.807  22.817  99.337  1.00   24.07 ? 436  LEU A CA  1 
ATOM   3356  C  C   . LEU A 1 436 ? 53.614  22.995  100.625 1.00   24.27 ? 436  LEU A C   1 
ATOM   3357  O  O   . LEU A 1 436 ? 54.254  24.028  100.827 1.00   24.27 ? 436  LEU A O   1 
ATOM   3358  C  CB  . LEU A 1 436 ? 51.321  23.020  99.642  1.00   24.09 ? 436  LEU A CB  1 
ATOM   3359  C  CG  . LEU A 1 436 ? 50.427  23.507  98.503  1.00   24.14 ? 436  LEU A CG  1 
ATOM   3360  C  CD1 . LEU A 1 436 ? 48.979  23.452  98.941  1.00   24.02 ? 436  LEU A CD1 1 
ATOM   3361  C  CD2 . LEU A 1 436 ? 50.814  24.919  98.115  1.00   24.16 ? 436  LEU A CD2 1 
ATOM   3362  N  N   . HIS A 1 437 ? 53.539  21.998  101.505 1.00   24.47 ? 437  HIS A N   1 
ATOM   3363  C  CA  . HIS A 1 437 ? 54.301  21.971  102.756 1.00   24.74 ? 437  HIS A CA  1 
ATOM   3364  C  C   . HIS A 1 437 ? 55.791  22.189  102.481 1.00   24.86 ? 437  HIS A C   1 
ATOM   3365  O  O   . HIS A 1 437 ? 56.450  22.982  103.158 1.00   24.80 ? 437  HIS A O   1 
ATOM   3366  C  CB  . HIS A 1 437 ? 54.091  20.619  103.450 1.00   25.01 ? 437  HIS A CB  1 
ATOM   3367  C  CG  . HIS A 1 437 ? 54.330  20.642  104.929 1.00   25.05 ? 437  HIS A CG  1 
ATOM   3368  N  ND1 . HIS A 1 437 ? 53.411  20.158  105.835 1.00   25.13 ? 437  HIS A ND1 1 
ATOM   3369  C  CD2 . HIS A 1 437 ? 55.401  21.039  105.657 1.00   25.10 ? 437  HIS A CD2 1 
ATOM   3370  C  CE1 . HIS A 1 437 ? 53.904  20.257  107.056 1.00   25.16 ? 437  HIS A CE1 1 
ATOM   3371  N  NE2 . HIS A 1 437 ? 55.110  20.789  106.976 1.00   25.13 ? 437  HIS A NE2 1 
ATOM   3372  N  N   . LYS A 1 438 ? 56.283  21.532  101.433 1.00   24.99 ? 438  LYS A N   1 
ATOM   3373  C  CA  . LYS A 1 438 ? 57.677  21.621  101.002 1.00   25.22 ? 438  LYS A CA  1 
ATOM   3374  C  C   . LYS A 1 438 ? 58.188  23.064  100.932 1.00   25.43 ? 438  LYS A C   1 
ATOM   3375  O  O   . LYS A 1 438 ? 59.078  23.452  101.692 1.00   25.53 ? 438  LYS A O   1 
ATOM   3376  C  CB  . LYS A 1 438 ? 57.825  20.949  99.634  1.00   25.15 ? 438  LYS A CB  1 
ATOM   3377  C  CG  . LYS A 1 438 ? 59.247  20.578  99.247  1.00   25.08 ? 438  LYS A CG  1 
ATOM   3378  C  CD  . LYS A 1 438 ? 59.271  19.939  97.867  1.00   25.02 ? 438  LYS A CD  1 
ATOM   3379  C  CE  . LYS A 1 438 ? 60.569  19.194  97.613  1.00   25.07 ? 438  LYS A CE  1 
ATOM   3380  N  NZ  . LYS A 1 438 ? 61.721  20.116  97.432  1.00   25.14 ? 438  LYS A NZ  1 
ATOM   3381  N  N   . GLU A 1 439 ? 57.559  23.869  100.079 1.00   25.54 ? 439  GLU A N   1 
ATOM   3382  C  CA  . GLU A 1 439 ? 57.980  25.248  99.850  1.00   25.58 ? 439  GLU A CA  1 
ATOM   3383  C  C   . GLU A 1 439 ? 57.604  26.180  101.002 1.00   25.68 ? 439  GLU A C   1 
ATOM   3384  O  O   . GLU A 1 439 ? 58.126  27.292  101.101 1.00   26.02 ? 439  GLU A O   1 
ATOM   3385  C  CB  . GLU A 1 439 ? 57.371  25.777  98.547  1.00   25.57 ? 439  GLU A CB  1 
ATOM   3386  C  CG  . GLU A 1 439 ? 57.601  24.898  97.319  1.00   25.68 ? 439  GLU A CG  1 
ATOM   3387  C  CD  . GLU A 1 439 ? 59.055  24.501  97.127  1.00   25.74 ? 439  GLU A CD  1 
ATOM   3388  O  OE1 . GLU A 1 439 ? 59.939  25.381  97.194  1.00   25.87 ? 439  GLU A OE1 1 
ATOM   3389  O  OE2 . GLU A 1 439 ? 59.310  23.304  96.883  1.00   25.78 ? 439  GLU A OE2 1 
ATOM   3390  N  N   . GLY A 1 440 ? 56.701  25.720  101.865 1.00   25.53 ? 440  GLY A N   1 
ATOM   3391  C  CA  . GLY A 1 440 ? 56.242  26.536  102.977 1.00   25.43 ? 440  GLY A CA  1 
ATOM   3392  C  C   . GLY A 1 440 ? 57.242  26.650  104.112 1.00   25.40 ? 440  GLY A C   1 
ATOM   3393  O  O   . GLY A 1 440 ? 57.534  27.753  104.577 1.00   25.32 ? 440  GLY A O   1 
ATOM   3394  N  N   . GLN A 1 441 ? 57.771  25.512  104.553 1.00   25.24 ? 441  GLN A N   1 
ATOM   3395  C  CA  . GLN A 1 441 ? 58.700  25.475  105.679 1.00   25.06 ? 441  GLN A CA  1 
ATOM   3396  C  C   . GLN A 1 441 ? 60.138  25.210  105.230 1.00   25.11 ? 441  GLN A C   1 
ATOM   3397  O  O   . GLN A 1 441 ? 61.059  25.203  106.051 1.00   25.03 ? 441  GLN A O   1 
ATOM   3398  C  CB  . GLN A 1 441 ? 58.266  24.406  106.693 1.00   25.04 ? 441  GLN A CB  1 
ATOM   3399  C  CG  . GLN A 1 441 ? 56.772  24.395  107.027 1.00   25.20 ? 441  GLN A CG  1 
ATOM   3400  C  CD  . GLN A 1 441 ? 56.341  25.543  107.932 1.00   25.07 ? 441  GLN A CD  1 
ATOM   3401  O  OE1 . GLN A 1 441 ? 55.560  25.350  108.864 1.00   25.01 ? 441  GLN A OE1 1 
ATOM   3402  N  NE2 . GLN A 1 441 ? 56.803  26.750  107.625 1.00   25.27 ? 441  GLN A NE2 1 
ATOM   3403  N  N   . GLY A 1 442 ? 60.330  25.037  103.923 1.00   24.99 ? 442  GLY A N   1 
ATOM   3404  C  CA  . GLY A 1 442 ? 61.645  24.706  103.395 1.00   24.92 ? 442  GLY A CA  1 
ATOM   3405  C  C   . GLY A 1 442 ? 62.091  23.308  103.790 1.00   24.82 ? 442  GLY A C   1 
ATOM   3406  O  O   . GLY A 1 442 ? 63.277  23.060  104.012 1.00   24.87 ? 442  GLY A O   1 
ATOM   3407  N  N   . ARG A 1 443 ? 61.120  22.408  103.912 1.00   24.73 ? 443  ARG A N   1 
ATOM   3408  C  CA  . ARG A 1 443 ? 61.347  21.034  104.348 1.00   24.56 ? 443  ARG A CA  1 
ATOM   3409  C  C   . ARG A 1 443 ? 60.060  20.250  104.115 1.00   24.44 ? 443  ARG A C   1 
ATOM   3410  O  O   . ARG A 1 443 ? 59.018  20.841  103.829 1.00   24.46 ? 443  ARG A O   1 
ATOM   3411  C  CB  . ARG A 1 443 ? 61.697  21.010  105.835 1.00   24.73 ? 443  ARG A CB  1 
ATOM   3412  C  CG  . ARG A 1 443 ? 60.529  21.324  106.759 1.00   24.72 ? 443  ARG A CG  1 
ATOM   3413  C  CD  . ARG A 1 443 ? 61.014  21.658  108.152 1.00   24.56 ? 443  ARG A CD  1 
ATOM   3414  N  NE  . ARG A 1 443 ? 61.541  23.018  108.259 1.00   24.51 ? 443  ARG A NE  1 
ATOM   3415  C  CZ  . ARG A 1 443 ? 62.790  23.303  108.616 1.00   24.35 ? 443  ARG A CZ  1 
ATOM   3416  N  NH1 . ARG A 1 443 ? 63.184  24.548  108.752 1.00   24.27 ? 443  ARG A NH1 1 
ATOM   3417  N  NH2 . ARG A 1 443 ? 63.659  22.339  108.838 1.00   24.30 ? 443  ARG A NH2 1 
ATOM   3418  N  N   . LEU A 1 444 ? 60.120  18.931  104.267 1.00   24.27 ? 444  LEU A N   1 
ATOM   3419  C  CA  . LEU A 1 444 ? 58.919  18.109  104.174 1.00   23.94 ? 444  LEU A CA  1 
ATOM   3420  C  C   . LEU A 1 444 ? 58.891  17.058  105.280 1.00   23.60 ? 444  LEU A C   1 
ATOM   3421  O  O   . LEU A 1 444 ? 58.070  17.134  106.194 1.00   23.82 ? 444  LEU A O   1 
ATOM   3422  C  CB  . LEU A 1 444 ? 58.831  17.445  102.793 1.00   23.91 ? 444  LEU A CB  1 
ATOM   3423  C  CG  . LEU A 1 444 ? 57.437  17.038  102.297 1.00   23.89 ? 444  LEU A CG  1 
ATOM   3424  C  CD1 . LEU A 1 444 ? 56.376  17.979  102.845 1.00   23.84 ? 444  LEU A CD1 1 
ATOM   3425  C  CD2 . LEU A 1 444 ? 57.419  17.050  100.783 1.00   23.76 ? 444  LEU A CD2 1 
ATOM   3426  N  N   . GLY A 1 445 ? 59.805  16.097  105.209 1.00   23.03 ? 445  GLY A N   1 
ATOM   3427  C  CA  . GLY A 1 445 ? 59.906  15.098  106.256 1.00   22.34 ? 445  GLY A CA  1 
ATOM   3428  C  C   . GLY A 1 445 ? 61.334  14.634  106.444 1.00   21.92 ? 445  GLY A C   1 
ATOM   3429  O  O   . GLY A 1 445 ? 62.272  15.405  106.242 1.00   21.93 ? 445  GLY A O   1 
ATOM   3430  N  N   . PHE A 1 446 ? 61.501  13.375  106.839 1.00   21.47 ? 446  PHE A N   1 
ATOM   3431  C  CA  . PHE A 1 446 ? 62.821  12.760  106.864 1.00   20.96 ? 446  PHE A CA  1 
ATOM   3432  C  C   . PHE A 1 446 ? 63.329  12.577  105.432 1.00   20.72 ? 446  PHE A C   1 
ATOM   3433  O  O   . PHE A 1 446 ? 62.661  12.972  104.477 1.00   20.67 ? 446  PHE A O   1 
ATOM   3434  C  CB  . PHE A 1 446 ? 62.778  11.419  107.618 1.00   20.71 ? 446  PHE A CB  1 
ATOM   3435  C  CG  . PHE A 1 446 ? 62.076  10.316  106.877 1.00   20.31 ? 446  PHE A CG  1 
ATOM   3436  C  CD1 . PHE A 1 446 ? 62.794  9.434   106.084 1.00   20.15 ? 446  PHE A CD1 1 
ATOM   3437  C  CD2 . PHE A 1 446 ? 60.699  10.156  106.974 1.00   20.27 ? 446  PHE A CD2 1 
ATOM   3438  C  CE1 . PHE A 1 446 ? 62.157  8.418   105.393 1.00   20.12 ? 446  PHE A CE1 1 
ATOM   3439  C  CE2 . PHE A 1 446 ? 60.053  9.136   106.283 1.00   20.20 ? 446  PHE A CE2 1 
ATOM   3440  C  CZ  . PHE A 1 446 ? 60.785  8.268   105.492 1.00   20.11 ? 446  PHE A CZ  1 
ATOM   3441  N  N   . TYR A 1 447 ? 64.504  11.971  105.295 1.00   20.48 ? 447  TYR A N   1 
ATOM   3442  C  CA  . TYR A 1 447 ? 65.223  11.903  104.024 1.00   20.37 ? 447  TYR A CA  1 
ATOM   3443  C  C   . TYR A 1 447 ? 64.388  11.379  102.847 1.00   20.16 ? 447  TYR A C   1 
ATOM   3444  O  O   . TYR A 1 447 ? 64.251  12.058  101.829 1.00   20.25 ? 447  TYR A O   1 
ATOM   3445  C  CB  . TYR A 1 447 ? 66.470  11.035  104.200 1.00   20.61 ? 447  TYR A CB  1 
ATOM   3446  C  CG  . TYR A 1 447 ? 67.738  11.588  103.589 1.00   20.61 ? 447  TYR A CG  1 
ATOM   3447  C  CD1 . TYR A 1 447 ? 68.977  11.327  104.176 1.00   20.67 ? 447  TYR A CD1 1 
ATOM   3448  C  CD2 . TYR A 1 447 ? 67.724  12.220  102.346 1.00   20.73 ? 447  TYR A CD2 1 
ATOM   3449  C  CE1 . TYR A 1 447 ? 70.166  11.654  103.534 1.00   20.86 ? 447  TYR A CE1 1 
ATOM   3450  C  CE2 . TYR A 1 447 ? 68.909  12.556  101.697 1.00   20.98 ? 447  TYR A CE2 1 
ATOM   3451  C  CZ  . TYR A 1 447 ? 70.126  12.259  102.292 1.00   21.02 ? 447  TYR A CZ  1 
ATOM   3452  O  OH  . TYR A 1 447 ? 71.301  12.498  101.615 1.00   21.51 ? 447  TYR A OH  1 
ATOM   3453  N  N   . GLY A 1 448 ? 63.850  10.170  102.981 1.00   19.84 ? 448  GLY A N   1 
ATOM   3454  C  CA  . GLY A 1 448 ? 63.121  9.556   101.883 1.00   19.19 ? 448  GLY A CA  1 
ATOM   3455  C  C   . GLY A 1 448 ? 61.618  9.661   102.016 1.00   18.86 ? 448  GLY A C   1 
ATOM   3456  O  O   . GLY A 1 448 ? 60.878  8.858   101.443 1.00   18.55 ? 448  GLY A O   1 
ATOM   3457  N  N   . TYR A 1 449 ? 61.169  10.682  102.739 1.00   18.63 ? 449  TYR A N   1 
ATOM   3458  C  CA  . TYR A 1 449 ? 59.757  10.862  103.045 1.00   18.32 ? 449  TYR A CA  1 
ATOM   3459  C  C   . TYR A 1 449 ? 58.898  11.060  101.798 1.00   18.11 ? 449  TYR A C   1 
ATOM   3460  O  O   . TYR A 1 449 ? 57.813  10.487  101.689 1.00   18.13 ? 449  TYR A O   1 
ATOM   3461  C  CB  . TYR A 1 449 ? 59.576  12.052  103.992 1.00   18.05 ? 449  TYR A CB  1 
ATOM   3462  C  CG  . TYR A 1 449 ? 58.141  12.291  104.398 1.00   17.95 ? 449  TYR A CG  1 
ATOM   3463  C  CD1 . TYR A 1 449 ? 57.546  11.529  105.401 1.00   17.72 ? 449  TYR A CD1 1 
ATOM   3464  C  CD2 . TYR A 1 449 ? 57.343  13.196  103.698 1.00   17.98 ? 449  TYR A CD2 1 
ATOM   3465  C  CE1 . TYR A 1 449 ? 56.190  11.649  105.688 1.00   17.64 ? 449  TYR A CE1 1 
ATOM   3466  C  CE2 . TYR A 1 449 ? 55.985  13.321  103.973 1.00   17.90 ? 449  TYR A CE2 1 
ATOM   3467  C  CZ  . TYR A 1 449 ? 55.413  12.541  104.965 1.00   17.77 ? 449  TYR A CZ  1 
ATOM   3468  O  OH  . TYR A 1 449 ? 54.058  12.612  105.196 1.00   17.58 ? 449  TYR A OH  1 
ATOM   3469  N  N   . ALA A 1 450 ? 59.411  11.832  100.845 1.00   17.88 ? 450  ALA A N   1 
ATOM   3470  C  CA  . ALA A 1 450 ? 58.611  12.295  99.718  1.00   17.87 ? 450  ALA A CA  1 
ATOM   3471  C  C   . ALA A 1 450 ? 58.803  11.511  98.421  1.00   17.82 ? 450  ALA A C   1 
ATOM   3472  O  O   . ALA A 1 450 ? 58.421  11.995  97.357  1.00   17.91 ? 450  ALA A O   1 
ATOM   3473  C  CB  . ALA A 1 450 ? 58.869  13.782  99.473  1.00   17.73 ? 450  ALA A CB  1 
ATOM   3474  N  N   . LEU A 1 451 ? 59.327  10.288  98.508  1.00   17.85 ? 451  LEU A N   1 
ATOM   3475  C  CA  . LEU A 1 451 ? 59.420  9.406   97.340  1.00   18.03 ? 451  LEU A CA  1 
ATOM   3476  C  C   . LEU A 1 451 ? 58.026  9.242   96.733  1.00   18.38 ? 451  LEU A C   1 
ATOM   3477  O  O   . LEU A 1 451 ? 57.803  9.541   95.557  1.00   18.38 ? 451  LEU A O   1 
ATOM   3478  C  CB  . LEU A 1 451 ? 59.983  8.034   97.747  1.00   17.78 ? 451  LEU A CB  1 
ATOM   3479  C  CG  . LEU A 1 451 ? 60.144  6.950   96.668  1.00   17.65 ? 451  LEU A CG  1 
ATOM   3480  C  CD1 . LEU A 1 451 ? 61.255  5.999   97.064  1.00   17.53 ? 451  LEU A CD1 1 
ATOM   3481  C  CD2 . LEU A 1 451 ? 58.845  6.180   96.471  1.00   17.47 ? 451  LEU A CD2 1 
ATOM   3482  N  N   . GLN A 1 452 ? 57.100  8.769   97.564  1.00   18.65 ? 452  GLN A N   1 
ATOM   3483  C  CA  . GLN A 1 452 ? 55.680  8.674   97.235  1.00   18.87 ? 452  GLN A CA  1 
ATOM   3484  C  C   . GLN A 1 452 ? 55.127  9.965   96.663  1.00   18.85 ? 452  GLN A C   1 
ATOM   3485  O  O   . GLN A 1 452 ? 54.445  9.961   95.642  1.00   19.05 ? 452  GLN A O   1 
ATOM   3486  C  CB  . GLN A 1 452 ? 54.879  8.370   98.491  1.00   19.20 ? 452  GLN A CB  1 
ATOM   3487  C  CG  . GLN A 1 452 ? 54.655  6.923   98.771  1.00   19.82 ? 452  GLN A CG  1 
ATOM   3488  C  CD  . GLN A 1 452 ? 54.056  6.722   100.135 1.00   20.17 ? 452  GLN A CD  1 
ATOM   3489  O  OE1 . GLN A 1 452 ? 54.766  6.722   101.137 1.00   20.43 ? 452  GLN A OE1 1 
ATOM   3490  N  NE2 . GLN A 1 452 ? 52.733  6.666   100.196 1.00   20.31 ? 452  GLN A NE2 1 
ATOM   3491  N  N   . ASP A 1 453 ? 55.291  11.033  97.436  1.00   18.67 ? 453  ASP A N   1 
ATOM   3492  C  CA  . ASP A 1 453 ? 54.569  12.278  97.222  1.00   18.46 ? 453  ASP A CA  1 
ATOM   3493  C  C   . ASP A 1 453 ? 55.047  13.024  95.982  1.00   18.48 ? 453  ASP A C   1 
ATOM   3494  O  O   . ASP A 1 453 ? 54.304  13.820  95.406  1.00   18.61 ? 453  ASP A O   1 
ATOM   3495  C  CB  . ASP A 1 453 ? 54.699  13.166  98.463  1.00   18.20 ? 453  ASP A CB  1 
ATOM   3496  C  CG  . ASP A 1 453 ? 54.462  12.399  99.754  1.00   18.04 ? 453  ASP A CG  1 
ATOM   3497  O  OD1 . ASP A 1 453 ? 55.445  12.120  100.475 1.00   17.74 ? 453  ASP A OD1 1 
ATOM   3498  O  OD2 . ASP A 1 453 ? 53.297  12.045  100.030 1.00   17.97 ? 453  ASP A OD2 1 
ATOM   3499  N  N   . GLN A 1 454 ? 56.267  12.723  95.544  1.00   18.38 ? 454  GLN A N   1 
ATOM   3500  C  CA  . GLN A 1 454 ? 56.796  13.285  94.308  1.00   18.39 ? 454  GLN A CA  1 
ATOM   3501  C  C   . GLN A 1 454 ? 56.424  12.439  93.085  1.00   18.50 ? 454  GLN A C   1 
ATOM   3502  O  O   . GLN A 1 454 ? 56.208  12.973  91.995  1.00   18.54 ? 454  GLN A O   1 
ATOM   3503  C  CB  . GLN A 1 454 ? 58.316  13.453  94.408  1.00   18.27 ? 454  GLN A CB  1 
ATOM   3504  C  CG  . GLN A 1 454 ? 58.779  14.439  95.489  1.00   18.33 ? 454  GLN A CG  1 
ATOM   3505  C  CD  . GLN A 1 454 ? 58.320  15.876  95.259  1.00   18.38 ? 454  GLN A CD  1 
ATOM   3506  O  OE1 . GLN A 1 454 ? 58.514  16.740  96.115  1.00   18.52 ? 454  GLN A OE1 1 
ATOM   3507  N  NE2 . GLN A 1 454 ? 57.714  16.137  94.107  1.00   18.49 ? 454  GLN A NE2 1 
ATOM   3508  N  N   . CYS A 1 455 ? 56.292  11.129  93.284  1.00   18.50 ? 455  CYS A N   1 
ATOM   3509  C  CA  . CYS A 1 455 ? 55.661  10.261  92.290  1.00   18.46 ? 455  CYS A CA  1 
ATOM   3510  C  C   . CYS A 1 455 ? 54.147  10.444  92.313  1.00   18.48 ? 455  CYS A C   1 
ATOM   3511  O  O   . CYS A 1 455 ? 53.454  10.061  91.372  1.00   18.46 ? 455  CYS A O   1 
ATOM   3512  C  CB  . CYS A 1 455 ? 55.977  8.789   92.576  1.00   18.46 ? 455  CYS A CB  1 
ATOM   3513  S  SG  . CYS A 1 455 ? 57.727  8.364   92.595  1.00   18.38 ? 455  CYS A SG  1 
ATOM   3514  N  N   . GLY A 1 456 ? 53.652  11.068  93.380  1.00   18.43 ? 456  GLY A N   1 
ATOM   3515  C  CA  . GLY A 1 456 ? 52.247  10.973  93.729  1.00   18.43 ? 456  GLY A CA  1 
ATOM   3516  C  C   . GLY A 1 456 ? 51.275  11.508  92.703  1.00   18.60 ? 456  GLY A C   1 
ATOM   3517  O  O   . GLY A 1 456 ? 50.291  10.846  92.377  1.00   18.73 ? 456  GLY A O   1 
ATOM   3518  N  N   . ALA A 1 457 ? 51.555  12.704  92.194  1.00   18.73 ? 457  ALA A N   1 
ATOM   3519  C  CA  . ALA A 1 457 ? 50.654  13.383  91.274  1.00   18.82 ? 457  ALA A CA  1 
ATOM   3520  C  C   . ALA A 1 457 ? 50.437  12.597  89.983  1.00   18.93 ? 457  ALA A C   1 
ATOM   3521  O  O   . ALA A 1 457 ? 49.305  12.452  89.529  1.00   18.99 ? 457  ALA A O   1 
ATOM   3522  C  CB  . ALA A 1 457 ? 51.186  14.772  90.963  1.00   18.89 ? 457  ALA A CB  1 
ATOM   3523  N  N   . ALA A 1 458 ? 51.504  12.000  89.458  1.00   18.94 ? 458  ALA A N   1 
ATOM   3524  C  CA  . ALA A 1 458 ? 51.446  11.317  88.169  1.00   18.90 ? 458  ALA A CA  1 
ATOM   3525  C  C   . ALA A 1 458 ? 50.848  9.914   88.260  1.00   19.02 ? 458  ALA A C   1 
ATOM   3526  O  O   . ALA A 1 458 ? 50.225  9.437   87.309  1.00   19.01 ? 458  ALA A O   1 
ATOM   3527  C  CB  . ALA A 1 458 ? 52.835  11.253  87.554  1.00   18.77 ? 458  ALA A CB  1 
ATOM   3528  N  N   . ASN A 1 459 ? 51.048  9.259   89.401  1.00   19.14 ? 459  ASN A N   1 
ATOM   3529  C  CA  . ASN A 1 459 ? 50.584  7.888   89.604  1.00   19.34 ? 459  ASN A CA  1 
ATOM   3530  C  C   . ASN A 1 459 ? 49.150  7.821   90.125  1.00   19.51 ? 459  ASN A C   1 
ATOM   3531  O  O   . ASN A 1 459 ? 48.475  6.804   89.964  1.00   19.50 ? 459  ASN A O   1 
ATOM   3532  C  CB  . ASN A 1 459 ? 51.520  7.149   90.568  1.00   19.31 ? 459  ASN A CB  1 
ATOM   3533  C  CG  . ASN A 1 459 ? 52.811  6.695   89.902  1.00   19.35 ? 459  ASN A CG  1 
ATOM   3534  O  OD1 . ASN A 1 459 ? 53.030  6.934   88.714  1.00   19.38 ? 459  ASN A OD1 1 
ATOM   3535  N  ND2 . ASN A 1 459 ? 53.662  6.014   90.663  1.00   19.49 ? 459  ASN A ND2 1 
ATOM   3536  N  N   . SER A 1 460 ? 48.666  8.939   90.659  1.00   19.82 ? 460  SER A N   1 
ATOM   3537  C  CA  . SER A 1 460 ? 47.340  9.015   91.268  1.00   20.17 ? 460  SER A CA  1 
ATOM   3538  C  C   . SER A 1 460 ? 46.210  8.667   90.296  1.00   20.38 ? 460  SER A C   1 
ATOM   3539  O  O   . SER A 1 460 ? 45.298  7.911   90.635  1.00   20.45 ? 460  SER A O   1 
ATOM   3540  C  CB  . SER A 1 460 ? 47.112  10.416  91.842  1.00   20.07 ? 460  SER A CB  1 
ATOM   3541  O  OG  . SER A 1 460 ? 47.236  11.403  90.835  1.00   19.80 ? 460  SER A OG  1 
ATOM   3542  N  N   . LEU A 1 461 ? 46.271  9.231   89.093  1.00   20.75 ? 461  LEU A N   1 
ATOM   3543  C  CA  . LEU A 1 461 ? 45.226  9.030   88.092  1.00   21.09 ? 461  LEU A CA  1 
ATOM   3544  C  C   . LEU A 1 461 ? 45.679  8.139   86.940  1.00   21.20 ? 461  LEU A C   1 
ATOM   3545  O  O   . LEU A 1 461 ? 44.871  7.754   86.092  1.00   21.21 ? 461  LEU A O   1 
ATOM   3546  C  CB  . LEU A 1 461 ? 44.759  10.377  87.538  1.00   21.17 ? 461  LEU A CB  1 
ATOM   3547  C  CG  . LEU A 1 461 ? 43.863  11.224  88.441  1.00   21.11 ? 461  LEU A CG  1 
ATOM   3548  C  CD1 . LEU A 1 461 ? 44.639  12.412  88.979  1.00   21.39 ? 461  LEU A CD1 1 
ATOM   3549  C  CD2 . LEU A 1 461 ? 42.670  11.697  87.648  1.00   21.10 ? 461  LEU A CD2 1 
ATOM   3550  N  N   . SER A 1 462 ? 46.976  7.840   86.903  1.00   21.34 ? 462  SER A N   1 
ATOM   3551  C  CA  . SER A 1 462 ? 47.550  6.950   85.898  1.00   21.57 ? 462  SER A CA  1 
ATOM   3552  C  C   . SER A 1 462 ? 46.832  5.600   85.853  1.00   21.81 ? 462  SER A C   1 
ATOM   3553  O  O   . SER A 1 462 ? 46.151  5.211   86.805  1.00   21.76 ? 462  SER A O   1 
ATOM   3554  C  CB  . SER A 1 462 ? 49.042  6.741   86.181  1.00   21.55 ? 462  SER A CB  1 
ATOM   3555  O  OG  . SER A 1 462 ? 49.576  5.664   85.429  1.00   21.69 ? 462  SER A OG  1 
ATOM   3556  N  N   . VAL A 1 463 ? 46.975  4.904   84.729  1.00   22.02 ? 463  VAL A N   1 
ATOM   3557  C  CA  . VAL A 1 463 ? 46.283  3.640   84.502  1.00   22.21 ? 463  VAL A CA  1 
ATOM   3558  C  C   . VAL A 1 463 ? 47.249  2.539   84.065  1.00   22.36 ? 463  VAL A C   1 
ATOM   3559  O  O   . VAL A 1 463 ? 46.824  1.453   83.670  1.00   22.51 ? 463  VAL A O   1 
ATOM   3560  C  CB  . VAL A 1 463 ? 45.182  3.793   83.420  1.00   22.20 ? 463  VAL A CB  1 
ATOM   3561  C  CG1 . VAL A 1 463 ? 44.223  4.910   83.799  1.00   22.26 ? 463  VAL A CG1 1 
ATOM   3562  C  CG2 . VAL A 1 463 ? 45.808  4.072   82.061  1.00   22.05 ? 463  VAL A CG2 1
[truncated: 1,590,212 more chars]
