# Supplementary material for: Peptide binder design with inverse folding and protein structure prediction
Source: Commun Chem. 2023 Oct 25;6:229. doi: 10.1038/s42004-023-01029-7 (PMC10600234; doi:10.1038/s42004-023-01029-7)
Supplement: Supplementary file 9 — Supplementary Software [file 42004_2023_1029_MOESM9_ESM.zip › binder_design/data/Foldseek_results/mmcif/1e6y.cif]

data_1E6Y
# 
_entry.id   1E6Y 
# 
_audit_conform.dict_name       mmcif_pdbx.dic 
_audit_conform.dict_version    5.358 
_audit_conform.dict_location   http://mmcif.pdb.org/dictionaries/ascii/mmcif_pdbx.dic 
# 
loop_
_database_2.database_id 
_database_2.database_code 
_database_2.pdbx_database_accession 
_database_2.pdbx_DOI 
PDB   1E6Y         pdb_00001e6y 10.2210/pdb1e6y/pdb 
PDBE  EBI-5281     ?            ?                   
WWPDB D_1290005281 ?            ?                   
# 
loop_
_pdbx_database_related.db_name 
_pdbx_database_related.db_id 
_pdbx_database_related.content_type 
_pdbx_database_related.details 
PDB 1E6V unspecified 'METHYL-COENZYME M REDUCTASE FROM METHANOPYRUS KANDLERI' 
PDB 1MRO unspecified 'METHYL-COENZYME M REDUCTASE'                            
# 
_pdbx_database_status.status_code                     REL 
_pdbx_database_status.entry_id                        1E6Y 
_pdbx_database_status.deposit_site                    PDBE 
_pdbx_database_status.process_site                    PDBE 
_pdbx_database_status.SG_entry                        . 
_pdbx_database_status.recvd_initial_deposition_date   2000-08-23 
_pdbx_database_status.pdb_format_compatible           Y 
_pdbx_database_status.status_code_sf                  REL 
_pdbx_database_status.status_code_mr                  ? 
_pdbx_database_status.status_code_cs                  ? 
_pdbx_database_status.methods_development_category    ? 
_pdbx_database_status.status_code_nmr_data            ? 
# 
loop_
_audit_author.name 
_audit_author.pdbx_ordinal 
'Grabarse, W.' 1 
'Ermler, U.'   2 
# 
_citation.id                        primary 
_citation.title                     
;Comparison of Three Methyl-Coenzyme M Reductases from Phylogenetically Distant Organisms: Unusual Amino Acid Modification, Conservation and Adaptation
;
_citation.journal_abbrev            J.Mol.Biol. 
_citation.journal_volume            303 
_citation.page_first                329 
_citation.page_last                 ? 
_citation.year                      2000 
_citation.journal_id_ASTM           JMOBAK 
_citation.country                   UK 
_citation.journal_id_ISSN           0022-2836 
_citation.journal_id_CSD            0070 
_citation.book_publisher            ? 
_citation.pdbx_database_id_PubMed   11023796 
_citation.pdbx_database_id_DOI      10.1006/JMBI.2000.4136 
# 
loop_
_citation_author.citation_id 
_citation_author.name 
_citation_author.ordinal 
_citation_author.identifier_ORCID 
primary 'Grabarse, W.' 1 ? 
primary 'Mahlert, F.'  2 ? 
primary 'Shima, S.'    3 ? 
primary 'Thauer, R.K.' 4 ? 
primary 'Ermler, U.'   5 ? 
# 
_cell.entry_id           1E6Y 
_cell.length_a           113.678 
_cell.length_b           153.099 
_cell.length_c           153.288 
_cell.angle_alpha        90.00 
_cell.angle_beta         90.00 
_cell.angle_gamma        90.00 
_cell.Z_PDB              8 
_cell.pdbx_unique_axis   ? 
# 
_symmetry.entry_id                         1E6Y 
_symmetry.space_group_name_H-M             'P 21 21 21' 
_symmetry.pdbx_full_space_group_name_H-M   ? 
_symmetry.cell_setting                     ? 
_symmetry.Int_Tables_number                19 
# 
loop_
_entity.id 
_entity.type 
_entity.src_method 
_entity.pdbx_description 
_entity.formula_weight 
_entity.pdbx_number_of_molecules 
_entity.pdbx_ec 
_entity.pdbx_mutation 
_entity.pdbx_fragment 
_entity.details 
1 polymer     nat 'METHYL-COENZYME M REDUCTASE SUBUNIT ALPHA'  61951.727 2    2.8.4.1 ? ? ? 
2 polymer     nat 'METHYL-COENZYME M REDUCTASE I BETA SUBUNIT' 45328.285 2    2.8.4.1 ? ? ? 
3 polymer     nat 'METHYL-COENZYME M REDUCTASE SUBUNIT GAMMA'  27769.170 2    2.8.4.1 ? ? ? 
4 non-polymer syn 'FACTOR 430'                                 906.580   2    ?       ? ? ? 
5 non-polymer syn 'Coenzyme B'                                 343.334   2    ?       ? ? ? 
6 non-polymer syn '1-THIOETHANESULFONIC ACID'                  142.197   2    ?       ? ? ? 
7 non-polymer syn GLYCEROL                                     92.094    3    ?       ? ? ? 
8 water       nat water                                        18.015    2195 ?       ? ? ? 
# 
loop_
_entity_name_com.entity_id 
_entity_name_com.name 
1 'COENZYME-B SULFOETHYLTHIOTRANSFERASE ALPHA, METHYL-COENZYME M REDUCTASE I ALPHA SUBUNIT' 
2 'METHYL-COENZYME M REDUCTASE I BETA SUBUNIT, COENZYME-B SULFOETHYLTHIOTRANSFERASE BETA'   
3 'METHYL-COENZYME M REDUCTASE I GAMMA SUBUNIT, COENZYME-B SULFOETHYLTHIOTRANSFERASE GAMMA' 
# 
loop_
_entity_poly.entity_id 
_entity_poly.type 
_entity_poly.nstd_linkage 
_entity_poly.nstd_monomer 
_entity_poly.pdbx_seq_one_letter_code 
_entity_poly.pdbx_seq_one_letter_code_can 
_entity_poly.pdbx_strand_id 
_entity_poly.pdbx_target_identifier 
1 'polypeptide(L)' no yes 
;AADIFSKFKKDMEVKFAQEFGSNKQTGGDITDKTAKFLRLGPEQDPRKVEMIKAGKEIAEKRGIAFYNPMMHSGAPLGQR
AITPYTISGTDIVCEPDDLHYVNNAAMQQMWDDIRRTCIVGLDMAHETLEKRLGKEVTPETINHYLEVLNHAMPGAAVVQ
EMMVETHPALVDDCYVKVFTGDDALADEIDKQFLIDINKEFSEEQAAQIKASIGKTSWQAIHIPTIVSRTTDGAQTSRWA
AMQIGMSFISAYAMCAGEAAVADLSFAAK(MHS)AALVSMGEMLPAR(AGM)ARGPNEPGGLSFGHLSDIVQTSRVSEDP
AKIALEVVGAGCMLYDQIWLGSYMSGGVGFTQYATAAYTDDILDNNTYYDVDYINDKYNGAATVGKDNKVKASLEVVKDI
ATESTLYGIETYEKFPTALEDHFGGSQRATVLAAAAGVACSLATGNANAGLSGWYLSMYLHKEAWGRLGFF(GL3)FDLQ
DQ(SMC)GATNVLSYQGDEGLPDELRGPNYPNYAMNVGHQGGYAGIAQAAHSGRGDAFTVNPLLKVCFADDLLPFNFAEP
RREFGRGAIREFVPAGERSLVIPAK
;
;AADIFSKFKKDMEVKFAQEFGSNKQTGGDITDKTAKFLRLGPEQDPRKVEMIKAGKEIAEKRGIAFYNPMMHSGAPLGQR
AITPYTISGTDIVCEPDDLHYVNNAAMQQMWDDIRRTCIVGLDMAHETLEKRLGKEVTPETINHYLEVLNHAMPGAAVVQ
EMMVETHPALVDDCYVKVFTGDDALADEIDKQFLIDINKEFSEEQAAQIKASIGKTSWQAIHIPTIVSRTTDGAQTSRWA
AMQIGMSFISAYAMCAGEAAVADLSFAAKHAALVSMGEMLPARRARGPNEPGGLSFGHLSDIVQTSRVSEDPAKIALEVV
GAGCMLYDQIWLGSYMSGGVGFTQYATAAYTDDILDNNTYYDVDYINDKYNGAATVGKDNKVKASLEVVKDIATESTLYG
IETYEKFPTALEDHFGGSQRATVLAAAAGVACSLATGNANAGLSGWYLSMYLHKEAWGRLGFFGFDLQDQCGATNVLSYQ
GDEGLPDELRGPNYPNYAMNVGHQGGYAGIAQAAHSGRGDAFTVNPLLKVCFADDLLPFNFAEPRREFGRGAIREFVPAG
ERSLVIPAK
;
A,D ? 
2 'polypeptide(L)' no no  
;SDTVDIYDDRGKLLESNVDIMSLAPTRNAAIQSIIMDTKRSVAVNLAGIQGALASGKMGGKGRQILGRGLNYDIVGNADA
IAENVKKLVQVDEGDDTNVIKVKGGKSLLIQSPKSRIIAGADFMSATTVGAAAVTQTIMDMFGTDPYDAPIVKSAVWGSY
PQTMDLMGGQVQGILSIPQNNEGLGFSLRNIMANHVAAISNRNAMNASALSSIYEQSGIFEMGGAVGMFERHQLLGLAYQ
GLNANNLLYDIVKENGKDGTIGTVIESVVRRAIEAGIISVDKTAPSGYNFYKANDVPKWNACAAVGTLAATLVNCGAGRA
AQNVSSTLLYFNDILEKETGLPGCDYGKVEGTAVGFSFFSHSIYGGGGPGVFNGNHVVTRHSRGFAIPCVCAAVALDAGT
QMFSIESTSGLIGDVFGAIPEFREPIKAVAGVL
;
;SDTVDIYDDRGKLLESNVDIMSLAPTRNAAIQSIIMDTKRSVAVNLAGIQGALASGKMGGKGRQILGRGLNYDIVGNADA
IAENVKKLVQVDEGDDTNVIKVKGGKSLLIQSPKSRIIAGADFMSATTVGAAAVTQTIMDMFGTDPYDAPIVKSAVWGSY
PQTMDLMGGQVQGILSIPQNNEGLGFSLRNIMANHVAAISNRNAMNASALSSIYEQSGIFEMGGAVGMFERHQLLGLAYQ
GLNANNLLYDIVKENGKDGTIGTVIESVVRRAIEAGIISVDKTAPSGYNFYKANDVPKWNACAAVGTLAATLVNCGAGRA
AQNVSSTLLYFNDILEKETGLPGCDYGKVEGTAVGFSFFSHSIYGGGGPGVFNGNHVVTRHSRGFAIPCVCAAVALDAGT
QMFSIESTSGLIGDVFGAIPEFREPIKAVAGVL
;
B,E ? 
3 'polypeptide(L)' no yes 
;AYERQYYPGATSVAANRRKHMSGKLEKLREISDEDLTAVLGHRAPGSDYPSTHPPLAEMGEPA(OCS)STRENVAATPGA
AAGDRVRYIQFADSMYNAPATPYFRSYFAAINFRGVDPGTLSGRQIVEARERDMEQCAKVQMETEITDHALAGVRGATVH
GHSVRLQEDGVMFDMLDRRRLENGTIIMDKDQVAIPLDRKVDLGKPMSSEEAAKRTTIYRVDNVAFRDDAEVVEWVHRIF
DQRTKFGFQPK
;
;AYERQYYPGATSVAANRRKHMSGKLEKLREISDEDLTAVLGHRAPGSDYPSTHPPLAEMGEPACSTRENVAATPGAAAGD
RVRYIQFADSMYNAPATPYFRSYFAAINFRGVDPGTLSGRQIVEARERDMEQCAKVQMETEITDHALAGVRGATVHGHSV
RLQEDGVMFDMLDRRRLENGTIIMDKDQVAIPLDRKVDLGKPMSSEEAAKRTTIYRVDNVAFRDDAEVVEWVHRIFDQRT
KFGFQPK
;
C,F ? 
# 
loop_
_entity_poly_seq.entity_id 
_entity_poly_seq.num 
_entity_poly_seq.mon_id 
_entity_poly_seq.hetero 
1 1   ALA n 
1 2   ALA n 
1 3   ASP n 
1 4   ILE n 
1 5   PHE n 
1 6   SER n 
1 7   LYS n 
1 8   PHE n 
1 9   LYS n 
1 10  LYS n 
1 11  ASP n 
1 12  MET n 
1 13  GLU n 
1 14  VAL n 
1 15  LYS n 
1 16  PHE n 
1 17  ALA n 
1 18  GLN n 
1 19  GLU n 
1 20  PHE n 
1 21  GLY n 
1 22  SER n 
1 23  ASN n 
1 24  LYS n 
1 25  GLN n 
1 26  THR n 
1 27  GLY n 
1 28  GLY n 
1 29  ASP n 
1 30  ILE n 
1 31  THR n 
1 32  ASP n 
1 33  LYS n 
1 34  THR n 
1 35  ALA n 
1 36  LYS n 
1 37  PHE n 
1 38  LEU n 
1 39  ARG n 
1 40  LEU n 
1 41  GLY n 
1 42  PRO n 
1 43  GLU n 
1 44  GLN n 
1 45  ASP n 
1 46  PRO n 
1 47  ARG n 
1 48  LYS n 
1 49  VAL n 
1 50  GLU n 
1 51  MET n 
1 52  ILE n 
1 53  LYS n 
1 54  ALA n 
1 55  GLY n 
1 56  LYS n 
1 57  GLU n 
1 58  ILE n 
1 59  ALA n 
1 60  GLU n 
1 61  LYS n 
1 62  ARG n 
1 63  GLY n 
1 64  ILE n 
1 65  ALA n 
1 66  PHE n 
1 67  TYR n 
1 68  ASN n 
1 69  PRO n 
1 70  MET n 
1 71  MET n 
1 72  HIS n 
1 73  SER n 
1 74  GLY n 
1 75  ALA n 
1 76  PRO n 
1 77  LEU n 
1 78  GLY n 
1 79  GLN n 
1 80  ARG n 
1 81  ALA n 
1 82  ILE n 
1 83  THR n 
1 84  PRO n 
1 85  TYR n 
1 86  THR n 
1 87  ILE n 
1 88  SER n 
1 89  GLY n 
1 90  THR n 
1 91  ASP n 
1 92  ILE n 
1 93  VAL n 
1 94  CYS n 
1 95  GLU n 
1 96  PRO n 
1 97  ASP n 
1 98  ASP n 
1 99  LEU n 
1 100 HIS n 
1 101 TYR n 
1 102 VAL n 
1 103 ASN n 
1 104 ASN n 
1 105 ALA n 
1 106 ALA n 
1 107 MET n 
1 108 GLN n 
1 109 GLN n 
1 110 MET n 
1 111 TRP n 
1 112 ASP n 
1 113 ASP n 
1 114 ILE n 
1 115 ARG n 
1 116 ARG n 
1 117 THR n 
1 118 CYS n 
1 119 ILE n 
1 120 VAL n 
1 121 GLY n 
1 122 LEU n 
1 123 ASP n 
1 124 MET n 
1 125 ALA n 
1 126 HIS n 
1 127 GLU n 
1 128 THR n 
1 129 LEU n 
1 130 GLU n 
1 131 LYS n 
1 132 ARG n 
1 133 LEU n 
1 134 GLY n 
1 135 LYS n 
1 136 GLU n 
1 137 VAL n 
1 138 THR n 
1 139 PRO n 
1 140 GLU n 
1 141 THR n 
1 142 ILE n 
1 143 ASN n 
1 144 HIS n 
1 145 TYR n 
1 146 LEU n 
1 147 GLU n 
1 148 VAL n 
1 149 LEU n 
1 150 ASN n 
1 151 HIS n 
1 152 ALA n 
1 153 MET n 
1 154 PRO n 
1 155 GLY n 
1 156 ALA n 
1 157 ALA n 
1 158 VAL n 
1 159 VAL n 
1 160 GLN n 
1 161 GLU n 
1 162 MET n 
1 163 MET n 
1 164 VAL n 
1 165 GLU n 
1 166 THR n 
1 167 HIS n 
1 168 PRO n 
1 169 ALA n 
1 170 LEU n 
1 171 VAL n 
1 172 ASP n 
1 173 ASP n 
1 174 CYS n 
1 175 TYR n 
1 176 VAL n 
1 177 LYS n 
1 178 VAL n 
1 179 PHE n 
1 180 THR n 
1 181 GLY n 
1 182 ASP n 
1 183 ASP n 
1 184 ALA n 
1 185 LEU n 
1 186 ALA n 
1 187 ASP n 
1 188 GLU n 
1 189 ILE n 
1 190 ASP n 
1 191 LYS n 
1 192 GLN n 
1 193 PHE n 
1 194 LEU n 
1 195 ILE n 
1 196 ASP n 
1 197 ILE n 
1 198 ASN n 
1 199 LYS n 
1 200 GLU n 
1 201 PHE n 
1 202 SER n 
1 203 GLU n 
1 204 GLU n 
1 205 GLN n 
1 206 ALA n 
1 207 ALA n 
1 208 GLN n 
1 209 ILE n 
1 210 LYS n 
1 211 ALA n 
1 212 SER n 
1 213 ILE n 
1 214 GLY n 
1 215 LYS n 
1 216 THR n 
1 217 SER n 
1 218 TRP n 
1 219 GLN n 
1 220 ALA n 
1 221 ILE n 
1 222 HIS n 
1 223 ILE n 
1 224 PRO n 
1 225 THR n 
1 226 ILE n 
1 227 VAL n 
1 228 SER n 
1 229 ARG n 
1 230 THR n 
1 231 THR n 
1 232 ASP n 
1 233 GLY n 
1 234 ALA n 
1 235 GLN n 
1 236 THR n 
1 237 SER n 
1 238 ARG n 
1 239 TRP n 
1 240 ALA n 
1 241 ALA n 
1 242 MET n 
1 243 GLN n 
1 244 ILE n 
1 245 GLY n 
1 246 MET n 
1 247 SER n 
1 248 PHE n 
1 249 ILE n 
1 250 SER n 
1 251 ALA n 
1 252 TYR n 
1 253 ALA n 
1 254 MET n 
1 255 CYS n 
1 256 ALA n 
1 257 GLY n 
1 258 GLU n 
1 259 ALA n 
1 260 ALA n 
1 261 VAL n 
1 262 ALA n 
1 263 ASP n 
1 264 LEU n 
1 265 SER n 
1 266 PHE n 
1 267 ALA n 
1 268 ALA n 
1 269 LYS n 
1 270 MHS n 
1 271 ALA n 
1 272 ALA n 
1 273 LEU n 
1 274 VAL n 
1 275 SER n 
1 276 MET n 
1 277 GLY n 
1 278 GLU n 
1 279 MET n 
1 280 LEU n 
1 281 PRO n 
1 282 ALA n 
1 283 ARG n 
1 284 AGM n 
1 285 ALA n 
1 286 ARG n 
1 287 GLY n 
1 288 PRO n 
1 289 ASN n 
1 290 GLU n 
1 291 PRO n 
1 292 GLY n 
1 293 GLY n 
1 294 LEU n 
1 295 SER n 
1 296 PHE n 
1 297 GLY n 
1 298 HIS n 
1 299 LEU n 
1 300 SER n 
1 301 ASP n 
1 302 ILE n 
1 303 VAL n 
1 304 GLN n 
1 305 THR n 
1 306 SER n 
1 307 ARG n 
1 308 VAL n 
1 309 SER n 
1 310 GLU n 
1 311 ASP n 
1 312 PRO n 
1 313 ALA n 
1 314 LYS n 
1 315 ILE n 
1 316 ALA n 
1 317 LEU n 
1 318 GLU n 
1 319 VAL n 
1 320 VAL n 
1 321 GLY n 
1 322 ALA n 
1 323 GLY n 
1 324 CYS n 
1 325 MET n 
1 326 LEU n 
1 327 TYR n 
1 328 ASP n 
1 329 GLN n 
1 330 ILE n 
1 331 TRP n 
1 332 LEU n 
1 333 GLY n 
1 334 SER n 
1 335 TYR n 
1 336 MET n 
1 337 SER n 
1 338 GLY n 
1 339 GLY n 
1 340 VAL n 
1 341 GLY n 
1 342 PHE n 
1 343 THR n 
1 344 GLN n 
1 345 TYR n 
1 346 ALA n 
1 347 THR n 
1 348 ALA n 
1 349 ALA n 
1 350 TYR n 
1 351 THR n 
1 352 ASP n 
1 353 ASP n 
1 354 ILE n 
1 355 LEU n 
1 356 ASP n 
1 357 ASN n 
1 358 ASN n 
1 359 THR n 
1 360 TYR n 
1 361 TYR n 
1 362 ASP n 
1 363 VAL n 
1 364 ASP n 
1 365 TYR n 
1 366 ILE n 
1 367 ASN n 
1 368 ASP n 
1 369 LYS n 
1 370 TYR n 
1 371 ASN n 
1 372 GLY n 
1 373 ALA n 
1 374 ALA n 
1 375 THR n 
1 376 VAL n 
1 377 GLY n 
1 378 LYS n 
1 379 ASP n 
1 380 ASN n 
1 381 LYS n 
1 382 VAL n 
1 383 LYS n 
1 384 ALA n 
1 385 SER n 
1 386 LEU n 
1 387 GLU n 
1 388 VAL n 
1 389 VAL n 
1 390 LYS n 
1 391 ASP n 
1 392 ILE n 
1 393 ALA n 
1 394 THR n 
1 395 GLU n 
1 396 SER n 
1 397 THR n 
1 398 LEU n 
1 399 TYR n 
1 400 GLY n 
1 401 ILE n 
1 402 GLU n 
1 403 THR n 
1 404 TYR n 
1 405 GLU n 
1 406 LYS n 
1 407 PHE n 
1 408 PRO n 
1 409 THR n 
1 410 ALA n 
1 411 LEU n 
1 412 GLU n 
1 413 ASP n 
1 414 HIS n 
1 415 PHE n 
1 416 GLY n 
1 417 GLY n 
1 418 SER n 
1 419 GLN n 
1 420 ARG n 
1 421 ALA n 
1 422 THR n 
1 423 VAL n 
1 424 LEU n 
1 425 ALA n 
1 426 ALA n 
1 427 ALA n 
1 428 ALA n 
1 429 GLY n 
1 430 VAL n 
1 431 ALA n 
1 432 CYS n 
1 433 SER n 
1 434 LEU n 
1 435 ALA n 
1 436 THR n 
1 437 GLY n 
1 438 ASN n 
1 439 ALA n 
1 440 ASN n 
1 441 ALA n 
1 442 GLY n 
1 443 LEU n 
1 444 SER n 
1 445 GLY n 
1 446 TRP n 
1 447 TYR n 
1 448 LEU n 
1 449 SER n 
1 450 MET n 
1 451 TYR n 
1 452 LEU n 
1 453 HIS n 
1 454 LYS n 
1 455 GLU n 
1 456 ALA n 
1 457 TRP n 
1 458 GLY n 
1 459 ARG n 
1 460 LEU n 
1 461 GLY n 
1 462 PHE n 
1 463 PHE n 
1 464 GL3 n 
1 465 PHE n 
1 466 ASP n 
1 467 LEU n 
1 468 GLN n 
1 469 ASP n 
1 470 GLN n 
1 471 SMC n 
1 472 GLY n 
1 473 ALA n 
1 474 THR n 
1 475 ASN n 
1 476 VAL n 
1 477 LEU n 
1 478 SER n 
1 479 TYR n 
1 480 GLN n 
1 481 GLY n 
1 482 ASP n 
1 483 GLU n 
1 484 GLY n 
1 485 LEU n 
1 486 PRO n 
1 487 ASP n 
1 488 GLU n 
1 489 LEU n 
1 490 ARG n 
1 491 GLY n 
1 492 PRO n 
1 493 ASN n 
1 494 TYR n 
1 495 PRO n 
1 496 ASN n 
1 497 TYR n 
1 498 ALA n 
1 499 MET n 
1 500 ASN n 
1 501 VAL n 
1 502 GLY n 
1 503 HIS n 
1 504 GLN n 
1 505 GLY n 
1 506 GLY n 
1 507 TYR n 
1 508 ALA n 
1 509 GLY n 
1 510 ILE n 
1 511 ALA n 
1 512 GLN n 
1 513 ALA n 
1 514 ALA n 
1 515 HIS n 
1 516 SER n 
1 517 GLY n 
1 518 ARG n 
1 519 GLY n 
1 520 ASP n 
1 521 ALA n 
1 522 PHE n 
1 523 THR n 
1 524 VAL n 
1 525 ASN n 
1 526 PRO n 
1 527 LEU n 
1 528 LEU n 
1 529 LYS n 
1 530 VAL n 
1 531 CYS n 
1 532 PHE n 
1 533 ALA n 
1 534 ASP n 
1 535 ASP n 
1 536 LEU n 
1 537 LEU n 
1 538 PRO n 
1 539 PHE n 
1 540 ASN n 
1 541 PHE n 
1 542 ALA n 
1 543 GLU n 
1 544 PRO n 
1 545 ARG n 
1 546 ARG n 
1 547 GLU n 
1 548 PHE n 
1 549 GLY n 
1 550 ARG n 
1 551 GLY n 
1 552 ALA n 
1 553 ILE n 
1 554 ARG n 
1 555 GLU n 
1 556 PHE n 
1 557 VAL n 
1 558 PRO n 
1 559 ALA n 
1 560 GLY n 
1 561 GLU n 
1 562 ARG n 
1 563 SER n 
1 564 LEU n 
1 565 VAL n 
1 566 ILE n 
1 567 PRO n 
1 568 ALA n 
1 569 LYS n 
2 1   SER n 
2 2   ASP n 
2 3   THR n 
2 4   VAL n 
2 5   ASP n 
2 6   ILE n 
2 7   TYR n 
2 8   ASP n 
2 9   ASP n 
2 10  ARG n 
2 11  GLY n 
2 12  LYS n 
2 13  LEU n 
2 14  LEU n 
2 15  GLU n 
2 16  SER n 
2 17  ASN n 
2 18  VAL n 
2 19  ASP n 
2 20  ILE n 
2 21  MET n 
2 22  SER n 
2 23  LEU n 
2 24  ALA n 
2 25  PRO n 
2 26  THR n 
2 27  ARG n 
2 28  ASN n 
2 29  ALA n 
2 30  ALA n 
2 31  ILE n 
2 32  GLN n 
2 33  SER n 
2 34  ILE n 
2 35  ILE n 
2 36  MET n 
2 37  ASP n 
2 38  THR n 
2 39  LYS n 
2 40  ARG n 
2 41  SER n 
2 42  VAL n 
2 43  ALA n 
2 44  VAL n 
2 45  ASN n 
2 46  LEU n 
2 47  ALA n 
2 48  GLY n 
2 49  ILE n 
2 50  GLN n 
2 51  GLY n 
2 52  ALA n 
2 53  LEU n 
2 54  ALA n 
2 55  SER n 
2 56  GLY n 
2 57  LYS n 
2 58  MET n 
2 59  GLY n 
2 60  GLY n 
2 61  LYS n 
2 62  GLY n 
2 63  ARG n 
2 64  GLN n 
2 65  ILE n 
2 66  LEU n 
2 67  GLY n 
2 68  ARG n 
2 69  GLY n 
2 70  LEU n 
2 71  ASN n 
2 72  TYR n 
2 73  ASP n 
2 74  ILE n 
2 75  VAL n 
2 76  GLY n 
2 77  ASN n 
2 78  ALA n 
2 79  ASP n 
2 80  ALA n 
2 81  ILE n 
2 82  ALA n 
2 83  GLU n 
2 84  ASN n 
2 85  VAL n 
2 86  LYS n 
2 87  LYS n 
2 88  LEU n 
2 89  VAL n 
2 90  GLN n 
2 91  VAL n 
2 92  ASP n 
2 93  GLU n 
2 94  GLY n 
2 95  ASP n 
2 96  ASP n 
2 97  THR n 
2 98  ASN n 
2 99  VAL n 
2 100 ILE n 
2 101 LYS n 
2 102 VAL n 
2 103 LYS n 
2 104 GLY n 
2 105 GLY n 
2 106 LYS n 
2 107 SER n 
2 108 LEU n 
2 109 LEU n 
2 110 ILE n 
2 111 GLN n 
2 112 SER n 
2 113 PRO n 
2 114 LYS n 
2 115 SER n 
2 116 ARG n 
2 117 ILE n 
2 118 ILE n 
2 119 ALA n 
2 120 GLY n 
2 121 ALA n 
2 122 ASP n 
2 123 PHE n 
2 124 MET n 
2 125 SER n 
2 126 ALA n 
2 127 THR n 
2 128 THR n 
2 129 VAL n 
2 130 GLY n 
2 131 ALA n 
2 132 ALA n 
2 133 ALA n 
2 134 VAL n 
2 135 THR n 
2 136 GLN n 
2 137 THR n 
2 138 ILE n 
2 139 MET n 
2 140 ASP n 
2 141 MET n 
2 142 PHE n 
2 143 GLY n 
2 144 THR n 
2 145 ASP n 
2 146 PRO n 
2 147 TYR n 
2 148 ASP n 
2 149 ALA n 
2 150 PRO n 
2 151 ILE n 
2 152 VAL n 
2 153 LYS n 
2 154 SER n 
2 155 ALA n 
2 156 VAL n 
2 157 TRP n 
2 158 GLY n 
2 159 SER n 
2 160 TYR n 
2 161 PRO n 
2 162 GLN n 
2 163 THR n 
2 164 MET n 
2 165 ASP n 
2 166 LEU n 
2 167 MET n 
2 168 GLY n 
2 169 GLY n 
2 170 GLN n 
2 171 VAL n 
2 172 GLN n 
2 173 GLY n 
2 174 ILE n 
2 175 LEU n 
2 176 SER n 
2 177 ILE n 
2 178 PRO n 
2 179 GLN n 
2 180 ASN n 
2 181 ASN n 
2 182 GLU n 
2 183 GLY n 
2 184 LEU n 
2 185 GLY n 
2 186 PHE n 
2 187 SER n 
2 188 LEU n 
2 189 ARG n 
2 190 ASN n 
2 191 ILE n 
2 192 MET n 
2 193 ALA n 
2 194 ASN n 
2 195 HIS n 
2 196 VAL n 
2 197 ALA n 
2 198 ALA n 
2 199 ILE n 
2 200 SER n 
2 201 ASN n 
2 202 ARG n 
2 203 ASN n 
2 204 ALA n 
2 205 MET n 
2 206 ASN n 
2 207 ALA n 
2 208 SER n 
2 209 ALA n 
2 210 LEU n 
2 211 SER n 
2 212 SER n 
2 213 ILE n 
2 214 TYR n 
2 215 GLU n 
2 216 GLN n 
2 217 SER n 
2 218 GLY n 
2 219 ILE n 
2 220 PHE n 
2 221 GLU n 
2 222 MET n 
2 223 GLY n 
2 224 GLY n 
2 225 ALA n 
2 226 VAL n 
2 227 GLY n 
2 228 MET n 
2 229 PHE n 
2 230 GLU n 
2 231 ARG n 
2 232 HIS n 
2 233 GLN n 
2 234 LEU n 
2 235 LEU n 
2 236 GLY n 
2 237 LEU n 
2 238 ALA n 
2 239 TYR n 
2 240 GLN n 
2 241 GLY n 
2 242 LEU n 
2 243 ASN n 
2 244 ALA n 
2 245 ASN n 
2 246 ASN n 
2 247 LEU n 
2 248 LEU n 
2 249 TYR n 
2 250 ASP n 
2 251 ILE n 
2 252 VAL n 
2 253 LYS n 
2 254 GLU n 
2 255 ASN n 
2 256 GLY n 
2 257 LYS n 
2 258 ASP n 
2 259 GLY n 
2 260 THR n 
2 261 ILE n 
2 262 GLY n 
2 263 THR n 
2 264 VAL n 
2 265 ILE n 
2 266 GLU n 
2 267 SER n 
2 268 VAL n 
2 269 VAL n 
2 270 ARG n 
2 271 ARG n 
2 272 ALA n 
2 273 ILE n 
2 274 GLU n 
2 275 ALA n 
2 276 GLY n 
2 277 ILE n 
2 278 ILE n 
2 279 SER n 
2 280 VAL n 
2 281 ASP n 
2 282 LYS n 
2 283 THR n 
2 284 ALA n 
2 285 PRO n 
2 286 SER n 
2 287 GLY n 
2 288 TYR n 
2 289 ASN n 
2 290 PHE n 
2 291 TYR n 
2 292 LYS n 
2 293 ALA n 
2 294 ASN n 
2 295 ASP n 
2 296 VAL n 
2 297 PRO n 
2 298 LYS n 
2 299 TRP n 
2 300 ASN n 
2 301 ALA n 
2 302 CYS n 
2 303 ALA n 
2 304 ALA n 
2 305 VAL n 
2 306 GLY n 
2 307 THR n 
2 308 LEU n 
2 309 ALA n 
2 310 ALA n 
2 311 THR n 
2 312 LEU n 
2 313 VAL n 
2 314 ASN n 
2 315 CYS n 
2 316 GLY n 
2 317 ALA n 
2 318 GLY n 
2 319 ARG n 
2 320 ALA n 
2 321 ALA n 
2 322 GLN n 
2 323 ASN n 
2 324 VAL n 
2 325 SER n 
2 326 SER n 
2 327 THR n 
2 328 LEU n 
2 329 LEU n 
2 330 TYR n 
2 331 PHE n 
2 332 ASN n 
2 333 ASP n 
2 334 ILE n 
2 335 LEU n 
2 336 GLU n 
2 337 LYS n 
2 338 GLU n 
2 339 THR n 
2 340 GLY n 
2 341 LEU n 
2 342 PRO n 
2 343 GLY n 
2 344 CYS n 
2 345 ASP n 
2 346 TYR n 
2 347 GLY n 
2 348 LYS n 
2 349 VAL n 
2 350 GLU n 
2 351 GLY n 
2 352 THR n 
2 353 ALA n 
2 354 VAL n 
2 355 GLY n 
2 356 PHE n 
2 357 SER n 
2 358 PHE n 
2 359 PHE n 
2 360 SER n 
2 361 HIS n 
2 362 SER n 
2 363 ILE n 
2 364 TYR n 
2 365 GLY n 
2 366 GLY n 
2 367 GLY n 
2 368 GLY n 
2 369 PRO n 
2 370 GLY n 
2 371 VAL n 
2 372 PHE n 
2 373 ASN n 
2 374 GLY n 
2 375 ASN n 
2 376 HIS n 
2 377 VAL n 
2 378 VAL n 
2 379 THR n 
2 380 ARG n 
2 381 HIS n 
2 382 SER n 
2 383 ARG n 
2 384 GLY n 
2 385 PHE n 
2 386 ALA n 
2 387 ILE n 
2 388 PRO n 
2 389 CYS n 
2 390 VAL n 
2 391 CYS n 
2 392 ALA n 
2 393 ALA n 
2 394 VAL n 
2 395 ALA n 
2 396 LEU n 
2 397 ASP n 
2 398 ALA n 
2 399 GLY n 
2 400 THR n 
2 401 GLN n 
2 402 MET n 
2 403 PHE n 
2 404 SER n 
2 405 ILE n 
2 406 GLU n 
2 407 SER n 
2 408 THR n 
2 409 SER n 
2 410 GLY n 
2 411 LEU n 
2 412 ILE n 
2 413 GLY n 
2 414 ASP n 
2 415 VAL n 
2 416 PHE n 
2 417 GLY n 
2 418 ALA n 
2 419 ILE n 
2 420 PRO n 
2 421 GLU n 
2 422 PHE n 
2 423 ARG n 
2 424 GLU n 
2 425 PRO n 
2 426 ILE n 
2 427 LYS n 
2 428 ALA n 
2 429 VAL n 
2 430 ALA n 
2 431 GLY n 
2 432 VAL n 
2 433 LEU n 
3 1   ALA n 
3 2   TYR n 
3 3   GLU n 
3 4   ARG n 
3 5   GLN n 
3 6   TYR n 
3 7   TYR n 
3 8   PRO n 
3 9   GLY n 
3 10  ALA n 
3 11  THR n 
3 12  SER n 
3 13  VAL n 
3 14  ALA n 
3 15  ALA n 
3 16  ASN n 
3 17  ARG n 
3 18  ARG n 
3 19  LYS n 
3 20  HIS n 
3 21  MET n 
3 22  SER n 
3 23  GLY n 
3 24  LYS n 
3 25  LEU n 
3 26  GLU n 
3 27  LYS n 
3 28  LEU n 
3 29  ARG n 
3 30  GLU n 
3 31  ILE n 
3 32  SER n 
3 33  ASP n 
3 34  GLU n 
3 35  ASP n 
3 36  LEU n 
3 37  THR n 
3 38  ALA n 
3 39  VAL n 
3 40  LEU n 
3 41  GLY n 
3 42  HIS n 
3 43  ARG n 
3 44  ALA n 
3 45  PRO n 
3 46  GLY n 
3 47  SER n 
3 48  ASP n 
3 49  TYR n 
3 50  PRO n 
3 51  SER n 
3 52  THR n 
3 53  HIS n 
3 54  PRO n 
3 55  PRO n 
3 56  LEU n 
3 57  ALA n 
3 58  GLU n 
3 59  MET n 
3 60  GLY n 
3 61  GLU n 
3 62  PRO n 
3 63  ALA n 
3 64  OCS n 
3 65  SER n 
3 66  THR n 
3 67  ARG n 
3 68  GLU n 
3 69  ASN n 
3 70  VAL n 
3 71  ALA n 
3 72  ALA n 
3 73  THR n 
3 74  PRO n 
3 75  GLY n 
3 76  ALA n 
3 77  ALA n 
3 78  ALA n 
3 79  GLY n 
3 80  ASP n 
3 81  ARG n 
3 82  VAL n 
3 83  ARG n 
3 84  TYR n 
3 85  ILE n 
3 86  GLN n 
3 87  PHE n 
3 88  ALA n 
3 89  ASP n 
3 90  SER n 
3 91  MET n 
3 92  TYR n 
3 93  ASN n 
3 94  ALA n 
3 95  PRO n 
3 96  ALA n 
3 97  THR n 
3 98  PRO n 
3 99  TYR n 
3 100 PHE n 
3 101 ARG n 
3 102 SER n 
3 103 TYR n 
3 104 PHE n 
3 105 ALA n 
3 106 ALA n 
3 107 ILE n 
3 108 ASN n 
3 109 PHE n 
3 110 ARG n 
3 111 GLY n 
3 112 VAL n 
3 113 ASP n 
3 114 PRO n 
3 115 GLY n 
3 116 THR n 
3 117 LEU n 
3 118 SER n 
3 119 GLY n 
3 120 ARG n 
3 121 GLN n 
3 122 ILE n 
3 123 VAL n 
3 124 GLU n 
3 125 ALA n 
3 126 ARG n 
3 127 GLU n 
3 128 ARG n 
3 129 ASP n 
3 130 MET n 
3 131 GLU n 
3 132 GLN n 
3 133 CYS n 
3 134 ALA n 
3 135 LYS n 
3 136 VAL n 
3 137 GLN n 
3 138 MET n 
3 139 GLU n 
3 140 THR n 
3 141 GLU n 
3 142 ILE n 
3 143 THR n 
3 144 ASP n 
3 145 HIS n 
3 146 ALA n 
3 147 LEU n 
3 148 ALA n 
3 149 GLY n 
3 150 VAL n 
3 151 ARG n 
3 152 GLY n 
3 153 ALA n 
3 154 THR n 
3 155 VAL n 
3 156 HIS n 
3 157 GLY n 
3 158 HIS n 
3 159 SER n 
3 160 VAL n 
3 161 ARG n 
3 162 LEU n 
3 163 GLN n 
3 164 GLU n 
3 165 ASP n 
3 166 GLY n 
3 167 VAL n 
3 168 MET n 
3 169 PHE n 
3 170 ASP n 
3 171 MET n 
3 172 LEU n 
3 173 ASP n 
3 174 ARG n 
3 175 ARG n 
3 176 ARG n 
3 177 LEU n 
3 178 GLU n 
3 179 ASN n 
3 180 GLY n 
3 181 THR n 
3 182 ILE n 
3 183 ILE n 
3 184 MET n 
3 185 ASP n 
3 186 LYS n 
3 187 ASP n 
3 188 GLN n 
3 189 VAL n 
3 190 ALA n 
3 191 ILE n 
3 192 PRO n 
3 193 LEU n 
3 194 ASP n 
3 195 ARG n 
3 196 LYS n 
3 197 VAL n 
3 198 ASP n 
3 199 LEU n 
3 200 GLY n 
3 201 LYS n 
3 202 PRO n 
3 203 MET n 
3 204 SER n 
3 205 SER n 
3 206 GLU n 
3 207 GLU n 
3 208 ALA n 
3 209 ALA n 
3 210 LYS n 
3 211 ARG n 
3 212 THR n 
3 213 THR n 
3 214 ILE n 
3 215 TYR n 
3 216 ARG n 
3 217 VAL n 
3 218 ASP n 
3 219 ASN n 
3 220 VAL n 
3 221 ALA n 
3 222 PHE n 
3 223 ARG n 
3 224 ASP n 
3 225 ASP n 
3 226 ALA n 
3 227 GLU n 
3 228 VAL n 
3 229 VAL n 
3 230 GLU n 
3 231 TRP n 
3 232 VAL n 
3 233 HIS n 
3 234 ARG n 
3 235 ILE n 
3 236 PHE n 
3 237 ASP n 
3 238 GLN n 
3 239 ARG n 
3 240 THR n 
3 241 LYS n 
3 242 PHE n 
3 243 GLY n 
3 244 PHE n 
3 245 GLN n 
3 246 PRO n 
3 247 LYS n 
# 
loop_
_entity_src_nat.entity_id 
_entity_src_nat.pdbx_src_id 
_entity_src_nat.pdbx_alt_source_flag 
_entity_src_nat.pdbx_beg_seq_num 
_entity_src_nat.pdbx_end_seq_num 
_entity_src_nat.common_name 
_entity_src_nat.pdbx_organism_scientific 
_entity_src_nat.pdbx_ncbi_taxonomy_id 
_entity_src_nat.genus 
_entity_src_nat.species 
_entity_src_nat.strain 
_entity_src_nat.tissue 
_entity_src_nat.tissue_fraction 
_entity_src_nat.pdbx_secretion 
_entity_src_nat.pdbx_fragment 
_entity_src_nat.pdbx_variant 
_entity_src_nat.pdbx_cell_line 
_entity_src_nat.pdbx_atcc 
_entity_src_nat.pdbx_cellular_location 
_entity_src_nat.pdbx_organ 
_entity_src_nat.pdbx_organelle 
_entity_src_nat.pdbx_cell 
_entity_src_nat.pdbx_plasmid_name 
_entity_src_nat.pdbx_plasmid_details 
_entity_src_nat.details 
1 1 sample ? ? ? 'METHANOSARCINA BARKERI' 2208 ? ? ? ? ? ? ? ? ? ? CYTOPLASM ? ? ? ? ? ? 
2 1 sample ? ? ? 'METHANOSARCINA BARKERI' 2208 ? ? ? ? ? ? ? ? ? ? CYTOPLASM ? ? ? ? ? ? 
3 1 sample ? ? ? 'METHANOSARCINA BARKERI' 2208 ? ? ? ? ? ? ? ? ? ? CYTOPLASM ? ? ? ? ? ? 
# 
loop_
_struct_ref.id 
_struct_ref.db_name 
_struct_ref.db_code 
_struct_ref.entity_id 
_struct_ref.pdbx_seq_one_letter_code 
_struct_ref.pdbx_align_begin 
_struct_ref.pdbx_db_accession 
_struct_ref.pdbx_db_isoform 
1 UNP MCRA_METBA 1 ? ? P07962 ? 
2 UNP MCRB_METBA 2 ? ? P07955 ? 
3 UNP MCRG_METBA 3 ? ? P07964 ? 
# 
loop_
_struct_ref_seq.align_id 
_struct_ref_seq.ref_id 
_struct_ref_seq.pdbx_PDB_id_code 
_struct_ref_seq.pdbx_strand_id 
_struct_ref_seq.seq_align_beg 
_struct_ref_seq.pdbx_seq_align_beg_ins_code 
_struct_ref_seq.seq_align_end 
_struct_ref_seq.pdbx_seq_align_end_ins_code 
_struct_ref_seq.pdbx_db_accession 
_struct_ref_seq.db_align_beg 
_struct_ref_seq.pdbx_db_align_beg_ins_code 
_struct_ref_seq.db_align_end 
_struct_ref_seq.pdbx_db_align_end_ins_code 
_struct_ref_seq.pdbx_auth_seq_align_beg 
_struct_ref_seq.pdbx_auth_seq_align_end 
1 1 1E6Y A 1 ? 569 ? P07962 1 ? 569 ? 1002 1570 
2 2 1E6Y B 1 ? 433 ? P07955 1 ? 433 ? 2002 2434 
3 3 1E6Y C 1 ? 247 ? P07964 1 ? 247 ? 3002 3248 
4 1 1E6Y D 1 ? 569 ? P07962 1 ? 569 ? 4002 4570 
5 2 1E6Y E 1 ? 433 ? P07955 1 ? 433 ? 5002 5434 
6 3 1E6Y F 1 ? 247 ? P07964 1 ? 247 ? 6002 6248 
# 
loop_
_chem_comp.id 
_chem_comp.type 
_chem_comp.mon_nstd_flag 
_chem_comp.name 
_chem_comp.pdbx_synonyms 
_chem_comp.formula 
_chem_comp.formula_weight 
AGM 'L-peptide linking' n 5-METHYL-ARGININE           ?                                     'C7 H17 N4 O2 1'      189.235 
ALA 'L-peptide linking' y ALANINE                     ?                                     'C3 H7 N O2'          89.093  
ARG 'L-peptide linking' y ARGININE                    ?                                     'C6 H15 N4 O2 1'      175.209 
ASN 'L-peptide linking' y ASPARAGINE                  ?                                     'C4 H8 N2 O3'         132.118 
ASP 'L-peptide linking' y 'ASPARTIC ACID'             ?                                     'C4 H7 N O4'          133.103 
COM non-polymer         . '1-THIOETHANESULFONIC ACID' ?                                     'C2 H6 O3 S2'         142.197 
CYS 'L-peptide linking' y CYSTEINE                    ?                                     'C3 H7 N O2 S'        121.158 
F43 non-polymer         . 'FACTOR 430'                ?                                     'C42 H51 N6 Ni O13 1' 906.580 
GL3 'L-peptide linking' n THIOGLYCIN                  ?                                     'C2 H5 N O S'         91.132  
GLN 'L-peptide linking' y GLUTAMINE                   ?                                     'C5 H10 N2 O3'        146.144 
GLU 'L-peptide linking' y 'GLUTAMIC ACID'             ?                                     'C5 H9 N O4'          147.129 
GLY 'peptide linking'   y GLYCINE                     ?                                     'C2 H5 N O2'          75.067  
GOL non-polymer         . GLYCEROL                    'GLYCERIN; PROPANE-1,2,3-TRIOL'       'C3 H8 O3'            92.094  
HIS 'L-peptide linking' y HISTIDINE                   ?                                     'C6 H10 N3 O2 1'      156.162 
HOH non-polymer         . WATER                       ?                                     'H2 O'                18.015  
ILE 'L-peptide linking' y ISOLEUCINE                  ?                                     'C6 H13 N O2'         131.173 
LEU 'L-peptide linking' y LEUCINE                     ?                                     'C6 H13 N O2'         131.173 
LYS 'L-peptide linking' y LYSINE                      ?                                     'C6 H15 N2 O2 1'      147.195 
MET 'L-peptide linking' y METHIONINE                  ?                                     'C5 H11 N O2 S'       149.211 
MHS 'L-peptide linking' n 'N1-METHYLATED HISTIDINE'   ?                                     'C7 H11 N3 O2'        169.181 
OCS 'L-peptide linking' n 'CYSTEINESULFONIC ACID'     ?                                     'C3 H7 N O5 S'        169.156 
PHE 'L-peptide linking' y PHENYLALANINE               ?                                     'C9 H11 N O2'         165.189 
PRO 'L-peptide linking' y PROLINE                     ?                                     'C5 H9 N O2'          115.130 
SER 'L-peptide linking' y SERINE                      ?                                     'C3 H7 N O3'          105.093 
SMC 'L-peptide linking' n S-METHYLCYSTEINE            ?                                     'C4 H9 N O2 S'        135.185 
THR 'L-peptide linking' y THREONINE                   ?                                     'C4 H9 N O3'          119.119 
TP7 non-polymer         . 'Coenzyme B'                7-MERCAPTOHEPTANOYLTHREONINEPHOSPHATE 'C11 H22 N O7 P S'    343.334 
TRP 'L-peptide linking' y TRYPTOPHAN                  ?                                     'C11 H12 N2 O2'       204.225 
TYR 'L-peptide linking' y TYROSINE                    ?                                     'C9 H11 N O3'         181.189 
VAL 'L-peptide linking' y VALINE                      ?                                     'C5 H11 N O2'         117.146 
# 
_exptl.entry_id          1E6Y 
_exptl.method            'X-RAY DIFFRACTION' 
_exptl.crystals_number   1 
# 
_exptl_crystal.id                    1 
_exptl_crystal.density_meas          ? 
_exptl_crystal.density_Matthews      2.47 
_exptl_crystal.density_percent_sol   39 
_exptl_crystal.description           ? 
# 
_exptl_crystal_grow.crystal_id      1 
_exptl_crystal_grow.method          ? 
_exptl_crystal_grow.temp            ? 
_exptl_crystal_grow.temp_details    ? 
_exptl_crystal_grow.pH              7.00 
_exptl_crystal_grow.pdbx_pH_range   ? 
_exptl_crystal_grow.pdbx_details    'pH 7.00' 
# 
_diffrn.id                     1 
_diffrn.ambient_temp           100.0 
_diffrn.ambient_temp_details   ? 
_diffrn.crystal_id             1 
# 
_diffrn_detector.diffrn_id              1 
_diffrn_detector.detector               'IMAGE PLATE' 
_diffrn_detector.type                   MARRESEARCH 
_diffrn_detector.pdbx_collection_date   ? 
_diffrn_detector.details                ? 
# 
_diffrn_radiation.diffrn_id                        1 
_diffrn_radiation.wavelength_id                    1 
_diffrn_radiation.pdbx_monochromatic_or_laue_m_l   M 
_diffrn_radiation.monochromator                    ? 
_diffrn_radiation.pdbx_diffrn_protocol             'SINGLE WAVELENGTH' 
_diffrn_radiation.pdbx_scattering_type             x-ray 
# 
_diffrn_radiation_wavelength.id           1 
_diffrn_radiation_wavelength.wavelength   0.84 
_diffrn_radiation_wavelength.wt           1.0 
# 
_diffrn_source.diffrn_id                   1 
_diffrn_source.source                      SYNCHROTRON 
_diffrn_source.type                        'EMBL/DESY, HAMBURG BEAMLINE BW7B' 
_diffrn_source.pdbx_synchrotron_site       'EMBL/DESY, HAMBURG' 
_diffrn_source.pdbx_synchrotron_beamline   BW7B 
_diffrn_source.pdbx_wavelength             0.84 
_diffrn_source.pdbx_wavelength_list        ? 
# 
_reflns.pdbx_diffrn_id               1 
_reflns.pdbx_ordinal                 1 
_reflns.entry_id                     1E6Y 
_reflns.observed_criterion_sigma_I   -3.000 
_reflns.observed_criterion_sigma_F   ? 
_reflns.d_resolution_low             30.000 
_reflns.d_resolution_high            1.600 
_reflns.number_obs                   326507 
_reflns.number_all                   ? 
_reflns.percent_possible_obs         93.5 
_reflns.pdbx_Rmerge_I_obs            0.05900 
_reflns.pdbx_Rsym_value              ? 
_reflns.pdbx_netI_over_sigmaI        16.2000 
_reflns.B_iso_Wilson_estimate        13.9 
_reflns.pdbx_redundancy              2.700 
# 
_reflns_shell.pdbx_diffrn_id         1 
_reflns_shell.pdbx_ordinal           1 
_reflns_shell.d_res_high             1.60 
_reflns_shell.d_res_low              1.62 
_reflns_shell.percent_possible_all   92.3 
_reflns_shell.Rmerge_I_obs           0.25900 
_reflns_shell.pdbx_Rsym_value        ? 
_reflns_shell.meanI_over_sigI_obs    5.300 
_reflns_shell.pdbx_redundancy        2.70 
# 
_refine.pdbx_refine_id                           'X-RAY DIFFRACTION' 
_refine.entry_id                                 1E6Y 
_refine.pdbx_diffrn_id                           1 
_refine.pdbx_TLS_residual_ADP_flag               ? 
_refine.ls_number_reflns_obs                     311702 
_refine.ls_number_reflns_all                     ? 
_refine.pdbx_ls_sigma_I                          ? 
_refine.pdbx_ls_sigma_F                          0.0 
_refine.pdbx_data_cutoff_high_absF               4119399.53 
_refine.pdbx_data_cutoff_low_absF                ? 
_refine.pdbx_data_cutoff_high_rms_absF           ? 
_refine.ls_d_res_low                             30.00 
_refine.ls_d_res_high                            1.60 
_refine.ls_percent_reflns_obs                    89.0 
_refine.ls_R_factor_obs                          0.160 
_refine.ls_R_factor_all                          ? 
_refine.ls_R_factor_R_work                       0.160 
_refine.ls_R_factor_R_free                       0.179 
_refine.ls_R_factor_R_free_error                 0.001 
_refine.ls_R_factor_R_free_error_details         ? 
_refine.ls_percent_reflns_R_free                 5.0 
_refine.ls_number_reflns_R_free                  15708 
_refine.ls_number_parameters                     ? 
_refine.ls_number_restraints                     ? 
_refine.occupancy_min                            ? 
_refine.occupancy_max                            ? 
_refine.correlation_coeff_Fo_to_Fc               ? 
_refine.correlation_coeff_Fo_to_Fc_free          ? 
_refine.B_iso_mean                               14.8 
_refine.aniso_B[1][1]                            3.97 
_refine.aniso_B[2][2]                            -7.04 
_refine.aniso_B[3][3]                            3.07 
_refine.aniso_B[1][2]                            0.00 
_refine.aniso_B[1][3]                            0.00 
_refine.aniso_B[2][3]                            0.00 
_refine.solvent_model_details                    ? 
_refine.solvent_model_param_ksol                 ? 
_refine.solvent_model_param_bsol                 ? 
_refine.pdbx_solvent_vdw_probe_radii             ? 
_refine.pdbx_solvent_ion_probe_radii             ? 
_refine.pdbx_solvent_shrinkage_radii             ? 
_refine.pdbx_ls_cross_valid_method               THROUGHOUT 
_refine.details                                  'BULK SOLVENT MODEL USED' 
_refine.pdbx_starting_model                      'PDB ENTRY 1MRO' 
_refine.pdbx_method_to_determine_struct          'MOLECULAR REPLACEMENT' 
_refine.pdbx_isotropic_thermal_model             RESTRAINED 
_refine.pdbx_stereochemistry_target_values       ? 
_refine.pdbx_stereochem_target_val_spec_case     ? 
_refine.pdbx_R_Free_selection_details            RANDOM 
_refine.pdbx_overall_ESU_R                       ? 
_refine.pdbx_overall_ESU_R_Free                  ? 
_refine.overall_SU_ML                            ? 
_refine.pdbx_overall_phase_error                 ? 
_refine.overall_SU_B                             ? 
_refine.overall_SU_R_Cruickshank_DPI             ? 
_refine.pdbx_overall_SU_R_free_Cruickshank_DPI   ? 
_refine.pdbx_overall_SU_R_Blow_DPI               ? 
_refine.pdbx_overall_SU_R_free_Blow_DPI          ? 
# 
_refine_analyze.pdbx_refine_id                  'X-RAY DIFFRACTION' 
_refine_analyze.entry_id                        1E6Y 
_refine_analyze.Luzzati_coordinate_error_obs    0.15 
_refine_analyze.Luzzati_sigma_a_obs             0.16 
_refine_analyze.Luzzati_d_res_low_obs           5.00 
_refine_analyze.Luzzati_coordinate_error_free   0.17 
_refine_analyze.Luzzati_sigma_a_free            0.16 
_refine_analyze.Luzzati_d_res_low_free          ? 
_refine_analyze.number_disordered_residues      ? 
_refine_analyze.occupancy_sum_hydrogen          ? 
_refine_analyze.occupancy_sum_non_hydrogen      ? 
# 
_refine_hist.pdbx_refine_id                   'X-RAY DIFFRACTION' 
_refine_hist.cycle_id                         LAST 
_refine_hist.pdbx_number_atoms_protein        18915 
_refine_hist.pdbx_number_atoms_nucleic_acid   0 
_refine_hist.pdbx_number_atoms_ligand         198 
_refine_hist.number_atoms_solvent             2195 
_refine_hist.number_atoms_total               21308 
_refine_hist.d_res_high                       1.60 
_refine_hist.d_res_low                        30.00 
# 
loop_
_refine_ls_restr.type 
_refine_ls_restr.dev_ideal 
_refine_ls_restr.dev_ideal_target 
_refine_ls_restr.weight 
_refine_ls_restr.number 
_refine_ls_restr.pdbx_refine_id 
_refine_ls_restr.pdbx_restraint_function 
c_bond_d                0.005 ?    ? ? 'X-RAY DIFFRACTION' ? 
c_bond_d_na             ?     ?    ? ? 'X-RAY DIFFRACTION' ? 
c_bond_d_prot           ?     ?    ? ? 'X-RAY DIFFRACTION' ? 
c_angle_d               ?     ?    ? ? 'X-RAY DIFFRACTION' ? 
c_angle_d_na            ?     ?    ? ? 'X-RAY DIFFRACTION' ? 
c_angle_d_prot          ?     ?    ? ? 'X-RAY DIFFRACTION' ? 
c_angle_deg             0.9   ?    ? ? 'X-RAY DIFFRACTION' ? 
c_angle_deg_na          ?     ?    ? ? 'X-RAY DIFFRACTION' ? 
c_angle_deg_prot        ?     ?    ? ? 'X-RAY DIFFRACTION' ? 
c_dihedral_angle_d      25.5  ?    ? ? 'X-RAY DIFFRACTION' ? 
c_dihedral_angle_d_na   ?     ?    ? ? 'X-RAY DIFFRACTION' ? 
c_dihedral_angle_d_prot ?     ?    ? ? 'X-RAY DIFFRACTION' ? 
c_improper_angle_d      3.06  ?    ? ? 'X-RAY DIFFRACTION' ? 
c_improper_angle_d_na   ?     ?    ? ? 'X-RAY DIFFRACTION' ? 
c_improper_angle_d_prot ?     ?    ? ? 'X-RAY DIFFRACTION' ? 
c_mcbond_it             0.54  1.50 ? ? 'X-RAY DIFFRACTION' ? 
c_mcangle_it            0.85  2.00 ? ? 'X-RAY DIFFRACTION' ? 
c_scbond_it             0.97  2.00 ? ? 'X-RAY DIFFRACTION' ? 
c_scangle_it            1.46  2.50 ? ? 'X-RAY DIFFRACTION' ? 
# 
_refine_ls_shell.pdbx_refine_id                   'X-RAY DIFFRACTION' 
_refine_ls_shell.pdbx_total_number_of_bins_used   6 
_refine_ls_shell.d_res_high                       1.60 
_refine_ls_shell.d_res_low                        1.70 
_refine_ls_shell.number_reflns_R_work             45831 
_refine_ls_shell.R_factor_R_work                  0.227 
_refine_ls_shell.percent_reflns_obs               83.4 
_refine_ls_shell.R_factor_R_free                  0.237 
_refine_ls_shell.R_factor_R_free_error            0.005 
_refine_ls_shell.percent_reflns_R_free            5.0 
_refine_ls_shell.number_reflns_R_free             2408 
_refine_ls_shell.number_reflns_all                ? 
_refine_ls_shell.R_factor_all                     ? 
# 
_struct_ncs_oper.id             1 
_struct_ncs_oper.code           given 
_struct_ncs_oper.details        ? 
_struct_ncs_oper.matrix[1][1]   -0.997000 
_struct_ncs_oper.matrix[1][2]   0.002100 
_struct_ncs_oper.matrix[1][3]   -0.077900 
_struct_ncs_oper.matrix[2][1]   0.000000 
_struct_ncs_oper.matrix[2][2]   -0.999700 
_struct_ncs_oper.matrix[2][3]   -0.023900 
_struct_ncs_oper.matrix[3][1]   -0.078000 
_struct_ncs_oper.matrix[3][2]   -0.023800 
_struct_ncs_oper.matrix[3][3]   0.996700 
_struct_ncs_oper.vector[1]      117.32380 
_struct_ncs_oper.vector[2]      154.28999 
_struct_ncs_oper.vector[3]      6.43030 
# 
_struct.entry_id                  1E6Y 
_struct.title                     'Methyl-coenzyme M reductase from Methanosarcina barkeri' 
_struct.pdbx_model_details        ? 
_struct.pdbx_CASP_flag            ? 
_struct.pdbx_model_type_details   ? 
# 
_struct_keywords.entry_id        1E6Y 
_struct_keywords.pdbx_keywords   OXIDOREDUCTASE 
_struct_keywords.text            'BIOLOGICAL METHANOGENESIS, NI-ENZYME, OXIDOREDUCTASE, NI ENZYME' 
# 
loop_
_struct_asym.id 
_struct_asym.pdbx_blank_PDB_chainid_flag 
_struct_asym.pdbx_modified 
_struct_asym.entity_id 
_struct_asym.details 
A N N 1 ? 
B N N 2 ? 
C N N 3 ? 
D N N 1 ? 
E N N 2 ? 
F N N 3 ? 
G N N 4 ? 
H N N 5 ? 
I N N 6 ? 
J N N 7 ? 
K N N 7 ? 
L N N 4 ? 
M N N 5 ? 
N N N 6 ? 
O N N 7 ? 
P N N 8 ? 
Q N N 8 ? 
R N N 8 ? 
S N N 8 ? 
T N N 8 ? 
U N N 8 ? 
# 
loop_
_struct_conf.conf_type_id 
_struct_conf.id 
_struct_conf.pdbx_PDB_helix_id 
_struct_conf.beg_label_comp_id 
_struct_conf.beg_label_asym_id 
_struct_conf.beg_label_seq_id 
_struct_conf.pdbx_beg_PDB_ins_code 
_struct_conf.end_label_comp_id 
_struct_conf.end_label_asym_id 
_struct_conf.end_label_seq_id 
_struct_conf.pdbx_end_PDB_ins_code 
_struct_conf.beg_auth_comp_id 
_struct_conf.beg_auth_asym_id 
_struct_conf.beg_auth_seq_id 
_struct_conf.end_auth_comp_id 
_struct_conf.end_auth_asym_id 
_struct_conf.end_auth_seq_id 
_struct_conf.pdbx_PDB_helix_class 
_struct_conf.details 
_struct_conf.pdbx_PDB_helix_length 
HELX_P HELX_P1   1   ALA A 1   ? ALA A 17  ? ALA A 1002 ALA A 1018 1 ? 17  
HELX_P HELX_P2   2   GLY A 41  ? GLN A 44  ? GLY A 1042 GLN A 1045 5 ? 4   
HELX_P HELX_P3   3   ASP A 45  ? GLY A 63  ? ASP A 1046 GLY A 1064 1 ? 19  
HELX_P HELX_P4   4   ASN A 68  ? HIS A 72  ? ASN A 1069 HIS A 1073 5 ? 5   
HELX_P HELX_P5   5   GLU A 95  ? HIS A 100 ? GLU A 1096 HIS A 1101 5 ? 6   
HELX_P HELX_P6   6   HIS A 100 ? ASN A 103 ? HIS A 1101 ASN A 1104 5 ? 4   
HELX_P HELX_P7   7   ASN A 104 ? ARG A 116 ? ASN A 1105 ARG A 1117 1 ? 13  
HELX_P HELX_P8   8   LEU A 122 ? GLY A 134 ? LEU A 1123 GLY A 1135 1 ? 13  
HELX_P HELX_P9   9   THR A 138 ? MET A 153 ? THR A 1139 MET A 1154 1 ? 16  
HELX_P HELX_P10  10  HIS A 167 ? VAL A 171 ? HIS A 1168 VAL A 1172 5 ? 5   
HELX_P HELX_P11  11  ASP A 182 ? ASP A 187 ? ASP A 1183 ASP A 1188 1 ? 6   
HELX_P HELX_P12  12  GLU A 188 ? ILE A 189 ? GLU A 1189 ILE A 1190 5 ? 2   
HELX_P HELX_P13  13  ASP A 190 ? PHE A 193 ? ASP A 1191 PHE A 1194 5 ? 4   
HELX_P HELX_P14  14  ASP A 196 ? PHE A 201 ? ASP A 1197 PHE A 1202 1 ? 6   
HELX_P HELX_P15  15  SER A 202 ? GLY A 214 ? SER A 1203 GLY A 1215 1 ? 13  
HELX_P HELX_P16  16  PRO A 224 ? THR A 231 ? PRO A 1225 THR A 1232 1 ? 8   
HELX_P HELX_P17  17  ALA A 234 ? TYR A 252 ? ALA A 1235 TYR A 1253 1 ? 19  
HELX_P HELX_P18  18  GLU A 258 ? LYS A 269 ? GLU A 1259 LYS A 1270 1 ? 12  
HELX_P HELX_P19  19  GLU A 290 ? LEU A 294 ? GLU A 1291 LEU A 1295 5 ? 5   
HELX_P HELX_P20  20  SER A 295 ? VAL A 303 ? SER A 1296 VAL A 1304 1 ? 9   
HELX_P HELX_P21  21  GLN A 304 ? SER A 309 ? GLN A 1305 SER A 1310 1 ? 6   
HELX_P HELX_P22  22  ASP A 311 ? ILE A 330 ? ASP A 1312 ILE A 1331 1 ? 20  
HELX_P HELX_P23  23  ALA A 1   ? MET A 336 ? ALA A 1002 MET A 1337 1 ? 336 
HELX_P HELX_P24  24  PHE A 342 ? ALA A 348 ? PHE A 1343 ALA A 1349 1 ? 7   
HELX_P HELX_P25  25  ASP A 353 ? TYR A 370 ? ASP A 1354 TYR A 1371 1 ? 18  
HELX_P HELX_P26  26  SER A 385 ? PHE A 407 ? SER A 1386 PHE A 1408 1 ? 23  
HELX_P HELX_P27  27  PHE A 407 ? HIS A 414 ? PHE A 1408 HIS A 1415 1 ? 8   
HELX_P HELX_P28  28  GLY A 416 ? GLY A 437 ? GLY A 1417 GLY A 1438 1 ? 22  
HELX_P HELX_P29  29  ASN A 438 ? GLY A 458 ? ASN A 1439 GLY A 1459 1 ? 21  
HELX_P HELX_P30  30  GLY A 472 ? LEU A 477 ? GLY A 1473 LEU A 1478 1 ? 6   
HELX_P HELX_P31  31  TYR A 494 ? ALA A 498 ? TYR A 1495 ALA A 1499 5 ? 5   
HELX_P HELX_P32  32  HIS A 503 ? GLY A 517 ? HIS A 1504 GLY A 1518 1 ? 15  
HELX_P HELX_P33  33  ASN A 525 ? PHE A 532 ? ASN A 1526 PHE A 1533 1 ? 8   
HELX_P HELX_P34  34  GLU A 543 ? ILE A 553 ? GLU A 1544 ILE A 1554 1 ? 11  
HELX_P HELX_P35  35  ARG A 562 ? ILE A 566 ? ARG A 1563 ILE A 1567 5 ? 5   
HELX_P HELX_P36  36  MET B 21  ? ALA B 24  ? MET B 2022 ALA B 2025 5 ? 4   
HELX_P HELX_P37  37  ASN B 28  ? ARG B 40  ? ASN B 2029 ARG B 2041 1 ? 13  
HELX_P HELX_P38  38  LEU B 46  ? GLY B 56  ? LEU B 2047 GLY B 2057 1 ? 11  
HELX_P HELX_P39  39  ILE B 74  ? GLY B 76  ? ILE B 2075 GLY B 2077 5 ? 3   
HELX_P HELX_P40  40  ASN B 77  ? GLN B 90  ? ASN B 2078 GLN B 2091 1 ? 14  
HELX_P HELX_P41  41  PRO B 113 ? ALA B 119 ? PRO B 2114 ALA B 2120 1 ? 7   
HELX_P HELX_P42  42  MET B 124 ? PHE B 142 ? MET B 2125 PHE B 2143 1 ? 19  
HELX_P HELX_P43  43  ASP B 145 ? TYR B 147 ? ASP B 2146 TYR B 2148 5 ? 3   
HELX_P HELX_P44  44  ASP B 148 ? GLY B 158 ? ASP B 2149 GLY B 2159 1 ? 11  
HELX_P HELX_P45  45  ILE B 177 ? ASN B 181 ? ILE B 2178 ASN B 2182 5 ? 5   
HELX_P HELX_P46  46  PHE B 186 ? ASN B 190 ? PHE B 2187 ASN B 2191 5 ? 5   
HELX_P HELX_P47  47  MET B 192 ? SER B 200 ? MET B 2193 SER B 2201 1 ? 9   
HELX_P HELX_P48  48  ASN B 203 ? MET B 222 ? ASN B 2204 MET B 2223 1 ? 20  
HELX_P HELX_P49  49  GLY B 227 ? ASN B 243 ? GLY B 2228 ASN B 2244 1 ? 17  
HELX_P HELX_P50  50  ASN B 246 ? GLY B 256 ? ASN B 2247 GLY B 2257 1 ? 11  
HELX_P HELX_P51  51  THR B 260 ? ALA B 275 ? THR B 2261 ALA B 2276 1 ? 16  
HELX_P HELX_P52  52  ASP B 295 ? ARG B 319 ? ASP B 2296 ARG B 2320 1 ? 25  
HELX_P HELX_P53  53  ALA B 320 ? GLN B 322 ? ALA B 2321 GLN B 2323 5 ? 3   
HELX_P HELX_P54  54  ASN B 323 ? GLY B 340 ? ASN B 2324 GLY B 2341 1 ? 18  
HELX_P HELX_P55  55  GLY B 343 ? TYR B 346 ? GLY B 2344 TYR B 2347 5 ? 4   
HELX_P HELX_P56  56  GLY B 347 ? PHE B 359 ? GLY B 2348 PHE B 2360 1 ? 13  
HELX_P HELX_P57  57  GLY B 368 ? PHE B 372 ? GLY B 2369 PHE B 2373 5 ? 5   
HELX_P HELX_P58  58  ALA B 386 ? ASP B 397 ? ALA B 2387 ASP B 2398 1 ? 12  
HELX_P HELX_P59  59  SER B 404 ? GLY B 410 ? SER B 2405 GLY B 2411 1 ? 7   
HELX_P HELX_P60  60  SER B 409 ? GLY B 417 ? SER B 2410 GLY B 2418 1 ? 9   
HELX_P HELX_P61  61  ILE B 419 ? GLU B 424 ? ILE B 2420 GLU B 2425 1 ? 6   
HELX_P HELX_P62  62  GLU B 424 ? GLY B 431 ? GLU B 2425 GLY B 2432 1 ? 8   
HELX_P HELX_P63  63  THR C 11  ? GLY C 23  ? THR C 3012 GLY C 3024 1 ? 13  
HELX_P HELX_P64  64  SER C 32  ? GLY C 41  ? SER C 3033 GLY C 3042 1 ? 10  
HELX_P HELX_P65  65  PRO C 55  ? GLY C 60  ? PRO C 3056 GLY C 3061 1 ? 6   
HELX_P HELX_P66  66  SER C 65  ? VAL C 70  ? SER C 3066 VAL C 3071 1 ? 6   
HELX_P HELX_P67  67  THR C 73  ? GLY C 79  ? THR C 3074 GLY C 3080 1 ? 7   
HELX_P HELX_P68  68  THR C 97  ? PHE C 109 ? THR C 3098 PHE C 3110 1 ? 13  
HELX_P HELX_P69  69  GLU C 127 ? THR C 140 ? GLU C 3128 THR C 3141 1 ? 14  
HELX_P HELX_P70  70  SER C 204 ? THR C 212 ? SER C 3205 THR C 3213 1 ? 9   
HELX_P HELX_P71  71  ALA C 221 ? ASP C 224 ? ALA C 3222 ASP C 3225 5 ? 4   
HELX_P HELX_P72  72  ASP C 225 ? GLN C 245 ? ASP C 3226 GLN C 3246 1 ? 21  
HELX_P HELX_P73  73  ALA D 1   ? ALA D 17  ? ALA D 4002 ALA D 4018 1 ? 17  
HELX_P HELX_P74  74  GLY D 41  ? GLN D 44  ? GLY D 4042 GLN D 4045 5 ? 4   
HELX_P HELX_P75  75  ASP D 45  ? GLY D 63  ? ASP D 4046 GLY D 4064 1 ? 19  
HELX_P HELX_P76  76  ASN D 68  ? HIS D 72  ? ASN D 4069 HIS D 4073 5 ? 5   
HELX_P HELX_P77  77  GLU D 95  ? HIS D 100 ? GLU D 4096 HIS D 4101 5 ? 6   
HELX_P HELX_P78  78  HIS D 100 ? ASN D 103 ? HIS D 4101 ASN D 4104 5 ? 4   
HELX_P HELX_P79  79  ASN D 104 ? ARG D 116 ? ASN D 4105 ARG D 4117 1 ? 13  
HELX_P HELX_P80  80  LEU D 122 ? GLY D 134 ? LEU D 4123 GLY D 4135 1 ? 13  
HELX_P HELX_P81  81  THR D 138 ? MET D 153 ? THR D 4139 MET D 4154 1 ? 16  
HELX_P HELX_P82  82  HIS D 167 ? VAL D 171 ? HIS D 4168 VAL D 4172 5 ? 5   
HELX_P HELX_P83  83  ASP D 182 ? ASP D 187 ? ASP D 4183 ASP D 4188 1 ? 6   
HELX_P HELX_P84  84  GLU D 188 ? ILE D 189 ? GLU D 4189 ILE D 4190 5 ? 2   
HELX_P HELX_P85  85  ASP D 190 ? PHE D 193 ? ASP D 4191 PHE D 4194 5 ? 4   
HELX_P HELX_P86  86  ASP D 196 ? PHE D 201 ? ASP D 4197 PHE D 4202 1 ? 6   
HELX_P HELX_P87  87  SER D 202 ? GLY D 214 ? SER D 4203 GLY D 4215 1 ? 13  
HELX_P HELX_P88  88  PRO D 224 ? THR D 231 ? PRO D 4225 THR D 4232 1 ? 8   
HELX_P HELX_P89  89  ALA D 234 ? TYR D 252 ? ALA D 4235 TYR D 4253 1 ? 19  
HELX_P HELX_P90  90  GLU D 258 ? LYS D 269 ? GLU D 4259 LYS D 4270 1 ? 12  
HELX_P HELX_P91  91  GLU D 290 ? LEU D 294 ? GLU D 4291 LEU D 4295 5 ? 5   
HELX_P HELX_P92  92  SER D 295 ? VAL D 303 ? SER D 4296 VAL D 4304 1 ? 9   
HELX_P HELX_P93  93  GLN D 304 ? SER D 309 ? GLN D 4305 SER D 4310 1 ? 6   
HELX_P HELX_P94  94  ASP D 311 ? GLN D 329 ? ASP D 4312 GLN D 4330 1 ? 19  
HELX_P HELX_P95  95  ALA A 1   ? MET D 336 ? ALA A 1002 MET D 4337 1 ? 336 
HELX_P HELX_P96  96  PHE D 342 ? THR D 351 ? PHE D 4343 THR D 4352 1 ? 10  
HELX_P HELX_P97  97  ASP D 353 ? TYR D 370 ? ASP D 4354 TYR D 4371 1 ? 18  
HELX_P HELX_P98  98  SER D 385 ? PHE D 407 ? SER D 4386 PHE D 4408 1 ? 23  
HELX_P HELX_P99  99  PHE D 407 ? HIS D 414 ? PHE D 4408 HIS D 4415 1 ? 8   
HELX_P HELX_P100 100 GLY D 416 ? GLY D 437 ? GLY D 4417 GLY D 4438 1 ? 22  
HELX_P HELX_P101 101 ASN D 438 ? GLY D 458 ? ASN D 4439 GLY D 4459 1 ? 21  
HELX_P HELX_P102 102 GLY D 472 ? LEU D 477 ? GLY D 4473 LEU D 4478 1 ? 6   
HELX_P HELX_P103 103 TYR D 494 ? ALA D 498 ? TYR D 4495 ALA D 4499 5 ? 5   
HELX_P HELX_P104 104 HIS D 503 ? GLY D 517 ? HIS D 4504 GLY D 4518 1 ? 15  
HELX_P HELX_P105 105 ASN D 525 ? PHE D 532 ? ASN D 4526 PHE D 4533 1 ? 8   
HELX_P HELX_P106 106 GLU D 543 ? ILE D 553 ? GLU D 4544 ILE D 4554 1 ? 11  
HELX_P HELX_P107 107 ARG D 562 ? ILE D 566 ? ARG D 4563 ILE D 4567 5 ? 5   
HELX_P HELX_P108 108 MET E 21  ? ALA E 24  ? MET E 5022 ALA E 5025 5 ? 4   
HELX_P HELX_P109 109 ASN E 28  ? ARG E 40  ? ASN E 5029 ARG E 5041 1 ? 13  
HELX_P HELX_P110 110 LEU E 46  ? GLY E 56  ? LEU E 5047 GLY E 5057 1 ? 11  
HELX_P HELX_P111 111 ILE E 74  ? GLY E 76  ? ILE E 5075 GLY E 5077 5 ? 3   
HELX_P HELX_P112 112 ASN E 77  ? GLN E 90  ? ASN E 5078 GLN E 5091 1 ? 14  
HELX_P HELX_P113 113 LYS E 103 ? GLY E 105 ? LYS E 5104 GLY E 5106 5 ? 3   
HELX_P HELX_P114 114 PRO E 113 ? ALA E 119 ? PRO E 5114 ALA E 5120 1 ? 7   
HELX_P HELX_P115 115 MET E 124 ? PHE E 142 ? MET E 5125 PHE E 5143 1 ? 19  
HELX_P HELX_P116 116 ASP E 145 ? TYR E 147 ? ASP E 5146 TYR E 5148 5 ? 3   
HELX_P HELX_P117 117 ASP E 148 ? GLY E 158 ? ASP E 5149 GLY E 5159 1 ? 11  
HELX_P HELX_P118 118 ILE E 177 ? ASN E 181 ? ILE E 5178 ASN E 5182 5 ? 5   
HELX_P HELX_P119 119 PHE E 186 ? ASN E 190 ? PHE E 5187 ASN E 5191 5 ? 5   
HELX_P HELX_P120 120 MET E 192 ? SER E 200 ? MET E 5193 SER E 5201 1 ? 9   
HELX_P HELX_P121 121 ASN E 203 ? MET E 222 ? ASN E 5204 MET E 5223 1 ? 20  
HELX_P HELX_P122 122 GLY E 227 ? LEU E 242 ? GLY E 5228 LEU E 5243 1 ? 16  
HELX_P HELX_P123 123 ASN E 246 ? GLY E 256 ? ASN E 5247 GLY E 5257 1 ? 11  
HELX_P HELX_P124 124 THR E 260 ? ALA E 275 ? THR E 5261 ALA E 5276 1 ? 16  
HELX_P HELX_P125 125 ASP E 295 ? ARG E 319 ? ASP E 5296 ARG E 5320 1 ? 25  
HELX_P HELX_P126 126 ALA E 320 ? GLN E 322 ? ALA E 5321 GLN E 5323 5 ? 3   
HELX_P HELX_P127 127 ASN E 323 ? GLY E 340 ? ASN E 5324 GLY E 5341 1 ? 18  
HELX_P HELX_P128 128 GLY E 343 ? TYR E 346 ? GLY E 5344 TYR E 5347 5 ? 4   
HELX_P HELX_P129 129 GLY E 347 ? PHE E 359 ? GLY E 5348 PHE E 5360 1 ? 13  
HELX_P HELX_P130 130 GLY E 368 ? PHE E 372 ? GLY E 5369 PHE E 5373 5 ? 5   
HELX_P HELX_P131 131 ALA E 386 ? LEU E 396 ? ALA E 5387 LEU E 5397 1 ? 11  
HELX_P HELX_P132 132 SER E 404 ? GLY E 410 ? SER E 5405 GLY E 5411 1 ? 7   
HELX_P HELX_P133 133 SER E 409 ? GLY E 417 ? SER E 5410 GLY E 5418 1 ? 9   
HELX_P HELX_P134 134 ILE E 419 ? GLU E 424 ? ILE E 5420 GLU E 5425 1 ? 6   
HELX_P HELX_P135 135 GLU E 424 ? ALA E 430 ? GLU E 5425 ALA E 5431 1 ? 7   
HELX_P HELX_P136 136 THR F 11  ? GLY F 23  ? THR F 6012 GLY F 6024 1 ? 13  
HELX_P HELX_P137 137 SER F 32  ? GLY F 41  ? SER F 6033 GLY F 6042 1 ? 10  
HELX_P HELX_P138 138 PRO F 55  ? GLY F 60  ? PRO F 6056 GLY F 6061 1 ? 6   
HELX_P HELX_P139 139 SER F 65  ? VAL F 70  ? SER F 6066 VAL F 6071 1 ? 6   
HELX_P HELX_P140 140 THR F 73  ? GLY F 79  ? THR F 6074 GLY F 6080 1 ? 7   
HELX_P HELX_P141 141 THR F 97  ? PHE F 109 ? THR F 6098 PHE F 6110 1 ? 13  
HELX_P HELX_P142 142 GLU F 127 ? THR F 140 ? GLU F 6128 THR F 6141 1 ? 14  
HELX_P HELX_P143 143 SER F 204 ? THR F 212 ? SER F 6205 THR F 6213 1 ? 9   
HELX_P HELX_P144 144 ALA F 221 ? ASP F 224 ? ALA F 6222 ASP F 6225 5 ? 4   
HELX_P HELX_P145 145 ASP F 225 ? GLN F 245 ? ASP F 6226 GLN F 6246 1 ? 21  
# 
_struct_conf_type.id          HELX_P 
_struct_conf_type.criteria    ? 
_struct_conf_type.reference   ? 
# 
loop_
_struct_conn.id 
_struct_conn.conn_type_id 
_struct_conn.pdbx_leaving_atom_flag 
_struct_conn.pdbx_PDB_id 
_struct_conn.ptnr1_label_asym_id 
_struct_conn.ptnr1_label_comp_id 
_struct_conn.ptnr1_label_seq_id 
_struct_conn.ptnr1_label_atom_id 
_struct_conn.pdbx_ptnr1_label_alt_id 
_struct_conn.pdbx_ptnr1_PDB_ins_code 
_struct_conn.pdbx_ptnr1_standard_comp_id 
_struct_conn.ptnr1_symmetry 
_struct_conn.ptnr2_label_asym_id 
_struct_conn.ptnr2_label_comp_id 
_struct_conn.ptnr2_label_seq_id 
_struct_conn.ptnr2_label_atom_id 
_struct_conn.pdbx_ptnr2_label_alt_id 
_struct_conn.pdbx_ptnr2_PDB_ins_code 
_struct_conn.ptnr1_auth_asym_id 
_struct_conn.ptnr1_auth_comp_id 
_struct_conn.ptnr1_auth_seq_id 
_struct_conn.ptnr2_auth_asym_id 
_struct_conn.ptnr2_auth_comp_id 
_struct_conn.ptnr2_auth_seq_id 
_struct_conn.ptnr2_symmetry 
_struct_conn.pdbx_ptnr3_label_atom_id 
_struct_conn.pdbx_ptnr3_label_seq_id 
_struct_conn.pdbx_ptnr3_label_comp_id 
_struct_conn.pdbx_ptnr3_label_asym_id 
_struct_conn.pdbx_ptnr3_label_alt_id 
_struct_conn.pdbx_ptnr3_PDB_ins_code 
_struct_conn.details 
_struct_conn.pdbx_dist_value 
_struct_conn.pdbx_value_order 
_struct_conn.pdbx_role 
covale1  covale both ? A LYS 269 C   ? ? ? 1_555 A MHS 270 N  ? ? A LYS 1270 A MHS 1271 1_555 ? ? ? ? ? ? ? 1.331 ? ? 
covale2  covale both ? A MHS 270 C   ? ? ? 1_555 A ALA 271 N  ? ? A MHS 1271 A ALA 1272 1_555 ? ? ? ? ? ? ? 1.330 ? ? 
covale3  covale both ? A ARG 283 C   ? ? ? 1_555 A AGM 284 N  ? ? A ARG 1284 A AGM 1285 1_555 ? ? ? ? ? ? ? 1.327 ? ? 
covale4  covale both ? A AGM 284 C   ? ? ? 1_555 A ALA 285 N  ? ? A AGM 1285 A ALA 1286 1_555 ? ? ? ? ? ? ? 1.333 ? ? 
covale5  covale both ? A PHE 463 C   ? ? ? 1_555 A GL3 464 N  ? ? A PHE 1464 A GL3 1465 1_555 ? ? ? ? ? ? ? 1.330 ? ? 
covale6  covale both ? A GL3 464 C   ? ? ? 1_555 A PHE 465 N  ? ? A GL3 1465 A PHE 1466 1_555 ? ? ? ? ? ? ? 1.329 ? ? 
covale7  covale both ? A GLN 470 C   ? ? ? 1_555 A SMC 471 N  ? ? A GLN 1471 A SMC 1472 1_555 ? ? ? ? ? ? ? 1.332 ? ? 
covale8  covale both ? A SMC 471 C   ? ? ? 1_555 A GLY 472 N  ? ? A SMC 1472 A GLY 1473 1_555 ? ? ? ? ? ? ? 1.329 ? ? 
covale9  covale both ? C ALA 63  C   ? ? ? 1_555 C OCS 64  N  ? ? C ALA 3064 C OCS 3065 1_555 ? ? ? ? ? ? ? 1.328 ? ? 
covale10 covale both ? C OCS 64  C   ? ? ? 1_555 C SER 65  N  ? ? C OCS 3065 C SER 3066 1_555 ? ? ? ? ? ? ? 1.328 ? ? 
covale11 covale both ? D LYS 269 C   ? ? ? 1_555 D MHS 270 N  ? ? D LYS 4270 D MHS 4271 1_555 ? ? ? ? ? ? ? 1.334 ? ? 
covale12 covale both ? D MHS 270 C   ? ? ? 1_555 D ALA 271 N  ? ? D MHS 4271 D ALA 4272 1_555 ? ? ? ? ? ? ? 1.330 ? ? 
covale13 covale both ? D ARG 283 C   ? ? ? 1_555 D AGM 284 N  ? ? D ARG 4284 D AGM 4285 1_555 ? ? ? ? ? ? ? 1.328 ? ? 
covale14 covale both ? D AGM 284 C   ? ? ? 1_555 D ALA 285 N  ? ? D AGM 4285 D ALA 4286 1_555 ? ? ? ? ? ? ? 1.332 ? ? 
covale15 covale both ? D PHE 463 C   ? ? ? 1_555 D GL3 464 N  ? ? D PHE 4464 D GL3 4465 1_555 ? ? ? ? ? ? ? 1.331 ? ? 
covale16 covale both ? D GL3 464 C   ? ? ? 1_555 D PHE 465 N  ? ? D GL3 4465 D PHE 4466 1_555 ? ? ? ? ? ? ? 1.329 ? ? 
covale17 covale both ? D GLN 470 C   ? ? ? 1_555 D SMC 471 N  ? ? D GLN 4471 D SMC 4472 1_555 ? ? ? ? ? ? ? 1.332 ? ? 
covale18 covale both ? D SMC 471 C   ? ? ? 1_555 D GLY 472 N  ? ? D SMC 4472 D GLY 4473 1_555 ? ? ? ? ? ? ? 1.331 ? ? 
covale19 covale both ? F ALA 63  C   ? ? ? 1_555 F OCS 64  N  ? ? F ALA 6064 F OCS 6065 1_555 ? ? ? ? ? ? ? 1.333 ? ? 
covale20 covale both ? F OCS 64  C   ? ? ? 1_555 F SER 65  N  ? ? F OCS 6065 F SER 6066 1_555 ? ? ? ? ? ? ? 1.331 ? ? 
metalc1  metalc ?    ? A GLN 160 OE1 ? ? ? 1_555 G F43 .   NI ? ? A GLN 1161 A F43 2570 1_555 ? ? ? ? ? ? ? 2.276 ? ? 
metalc2  metalc ?    ? G F43 .   NI  ? ? ? 1_555 N COM .   S1 ? ? A F43 2570 D COM 5572 1_555 ? ? ? ? ? ? ? 2.535 ? ? 
metalc3  metalc ?    ? I COM .   S1  ? ? ? 1_555 L F43 .   NI ? ? A COM 2572 D F43 5570 1_555 ? ? ? ? ? ? ? 2.512 ? ? 
metalc4  metalc ?    ? D GLN 160 OE1 ? ? ? 1_555 L F43 .   NI ? ? D GLN 4161 D F43 5570 1_555 ? ? ? ? ? ? ? 2.245 ? ? 
# 
loop_
_struct_conn_type.id 
_struct_conn_type.criteria 
_struct_conn_type.reference 
covale ? ? 
metalc ? ? 
# 
loop_
_struct_mon_prot_cis.pdbx_id 
_struct_mon_prot_cis.label_comp_id 
_struct_mon_prot_cis.label_seq_id 
_struct_mon_prot_cis.label_asym_id 
_struct_mon_prot_cis.label_alt_id 
_struct_mon_prot_cis.pdbx_PDB_ins_code 
_struct_mon_prot_cis.auth_comp_id 
_struct_mon_prot_cis.auth_seq_id 
_struct_mon_prot_cis.auth_asym_id 
_struct_mon_prot_cis.pdbx_label_comp_id_2 
_struct_mon_prot_cis.pdbx_label_seq_id_2 
_struct_mon_prot_cis.pdbx_label_asym_id_2 
_struct_mon_prot_cis.pdbx_PDB_ins_code_2 
_struct_mon_prot_cis.pdbx_auth_comp_id_2 
_struct_mon_prot_cis.pdbx_auth_seq_id_2 
_struct_mon_prot_cis.pdbx_auth_asym_id_2 
_struct_mon_prot_cis.pdbx_PDB_model_num 
_struct_mon_prot_cis.pdbx_omega_angle 
1 TYR 160 B . ? TYR 2161 B PRO 161 B ? PRO 2162 B 1 15.79 
2 TYR 160 E . ? TYR 5161 E PRO 161 E ? PRO 5162 E 1 18.36 
# 
loop_
_struct_sheet.id 
_struct_sheet.type 
_struct_sheet.number_strands 
_struct_sheet.details 
AA1 ? 2 ? 
AA2 ? 4 ? 
AA3 ? 2 ? 
AA4 ? 4 ? 
AA5 ? 2 ? 
AA6 ? 4 ? 
AA7 ? 3 ? 
AA8 ? 2 ? 
AA9 ? 2 ? 
AB1 ? 4 ? 
AB2 ? 2 ? 
AB3 ? 4 ? 
AB4 ? 2 ? 
AB5 ? 4 ? 
AB6 ? 3 ? 
# 
loop_
_struct_sheet_order.sheet_id 
_struct_sheet_order.range_id_1 
_struct_sheet_order.range_id_2 
_struct_sheet_order.offset 
_struct_sheet_order.sense 
AA1 1 2 ? anti-parallel 
AA2 1 2 ? anti-parallel 
AA2 2 3 ? anti-parallel 
AA2 3 4 ? anti-parallel 
AA3 1 2 ? anti-parallel 
AA4 1 2 ? anti-parallel 
AA4 2 3 ? anti-parallel 
AA4 3 4 ? anti-parallel 
AA5 1 2 ? anti-parallel 
AA6 1 2 ? anti-parallel 
AA6 2 3 ? anti-parallel 
AA6 3 4 ? anti-parallel 
AA7 1 2 ? anti-parallel 
AA7 2 3 ? anti-parallel 
AA8 1 2 ? parallel      
AA9 1 2 ? anti-parallel 
AB1 1 2 ? anti-parallel 
AB1 2 3 ? anti-parallel 
AB1 3 4 ? anti-parallel 
AB2 1 2 ? anti-parallel 
AB3 1 2 ? anti-parallel 
AB3 2 3 ? anti-parallel 
AB3 3 4 ? anti-parallel 
AB4 1 2 ? anti-parallel 
AB5 1 2 ? anti-parallel 
AB5 2 3 ? anti-parallel 
AB5 3 4 ? anti-parallel 
AB6 1 2 ? anti-parallel 
AB6 2 3 ? anti-parallel 
# 
loop_
_struct_sheet_range.sheet_id 
_struct_sheet_range.id 
_struct_sheet_range.beg_label_comp_id 
_struct_sheet_range.beg_label_asym_id 
_struct_sheet_range.beg_label_seq_id 
_struct_sheet_range.pdbx_beg_PDB_ins_code 
_struct_sheet_range.end_label_comp_id 
_struct_sheet_range.end_label_asym_id 
_struct_sheet_range.end_label_seq_id 
_struct_sheet_range.pdbx_end_PDB_ins_code 
_struct_sheet_range.beg_auth_comp_id 
_struct_sheet_range.beg_auth_asym_id 
_struct_sheet_range.beg_auth_seq_id 
_struct_sheet_range.end_auth_comp_id 
_struct_sheet_range.end_auth_asym_id 
_struct_sheet_range.end_auth_seq_id 
AA1 1 TYR A 85  ? THR A 86  ? TYR A 1086 THR A 1087 
AA1 2 VAL A 93  ? CYS A 94  ? VAL A 1094 CYS A 1095 
AA2 1 TYR A 175 ? THR A 180 ? TYR A 1176 THR A 1181 
AA2 2 SER A 217 ? HIS A 222 ? SER A 1218 HIS A 1223 
AA2 3 THR A 117 ? GLY A 121 ? THR A 1118 GLY A 1122 
AA2 4 LEU A 273 ? VAL A 274 ? LEU A 1274 VAL A 1275 
AA3 1 THR B 3   ? TYR B 7   ? THR B 2004 TYR B 2008 
AA3 2 LEU B 13  ? ASP B 19  ? LEU B 2014 ASP B 2020 
AA4 1 ASN B 98  ? VAL B 102 ? ASN B 2099 VAL B 2103 
AA4 2 SER B 107 ? GLN B 111 ? SER B 2108 GLN B 2112 
AA4 3 SER B 41  ? ASN B 45  ? SER B 2042 ASN B 2046 
AA4 4 VAL B 171 ? GLN B 172 ? VAL B 2172 GLN B 2173 
AA5 1 ILE B 278 ? THR B 283 ? ILE B 2279 THR B 2284 
AA5 2 ASN B 289 ? ALA B 293 ? ASN B 2290 ALA B 2294 
AA6 1 ASP C 113 ? THR C 116 ? ASP C 3114 THR C 3117 
AA6 2 GLN C 121 ? ARG C 126 ? GLN C 3122 ARG C 3127 
AA6 3 VAL C 82  ? ASP C 89  ? VAL C 3083 ASP C 3090 
AA6 4 ALA C 148 ? VAL C 150 ? ALA C 3149 VAL C 3151 
AA7 1 ARG C 175 ? GLU C 178 ? ARG C 3176 GLU C 3179 
AA7 2 THR C 181 ? LYS C 186 ? THR C 3182 LYS C 3187 
AA7 3 PRO C 192 ? ASP C 198 ? PRO C 3193 ASP C 3199 
AA8 1 THR D 34  ? ALA D 35  ? THR D 4035 ALA D 4036 
AA8 2 LEU F 162 ? GLN F 163 ? LEU F 6163 GLN F 6164 
AA9 1 TYR D 85  ? THR D 86  ? TYR D 4086 THR D 4087 
AA9 2 VAL D 93  ? CYS D 94  ? VAL D 4094 CYS D 4095 
AB1 1 TYR D 175 ? THR D 180 ? TYR D 4176 THR D 4181 
AB1 2 SER D 217 ? HIS D 222 ? SER D 4218 HIS D 4223 
AB1 3 THR D 117 ? GLY D 121 ? THR D 4118 GLY D 4122 
AB1 4 LEU D 273 ? VAL D 274 ? LEU D 4274 VAL D 4275 
AB2 1 THR E 3   ? TYR E 7   ? THR E 5004 TYR E 5008 
AB2 2 LEU E 13  ? ASP E 19  ? LEU E 5014 ASP E 5020 
AB3 1 ASN E 98  ? VAL E 102 ? ASN E 5099 VAL E 5103 
AB3 2 SER E 107 ? GLN E 111 ? SER E 5108 GLN E 5112 
AB3 3 SER E 41  ? VAL E 44  ? SER E 5042 VAL E 5045 
AB3 4 VAL E 171 ? GLN E 172 ? VAL E 5172 GLN E 5173 
AB4 1 ILE E 278 ? THR E 283 ? ILE E 5279 THR E 5284 
AB4 2 ASN E 289 ? ALA E 293 ? ASN E 5290 ALA E 5294 
AB5 1 ASP F 113 ? THR F 116 ? ASP F 6114 THR F 6117 
AB5 2 GLN F 121 ? ARG F 126 ? GLN F 6122 ARG F 6127 
AB5 3 VAL F 82  ? ASP F 89  ? VAL F 6083 ASP F 6090 
AB5 4 ALA F 148 ? VAL F 150 ? ALA F 6149 VAL F 6151 
AB6 1 ARG F 175 ? GLU F 178 ? ARG F 6176 GLU F 6179 
AB6 2 THR F 181 ? LYS F 186 ? THR F 6182 LYS F 6187 
AB6 3 PRO F 192 ? ASP F 198 ? PRO F 6193 ASP F 6199 
# 
loop_
_pdbx_struct_sheet_hbond.sheet_id 
_pdbx_struct_sheet_hbond.range_id_1 
_pdbx_struct_sheet_hbond.range_id_2 
_pdbx_struct_sheet_hbond.range_1_label_atom_id 
_pdbx_struct_sheet_hbond.range_1_label_comp_id 
_pdbx_struct_sheet_hbond.range_1_label_asym_id 
_pdbx_struct_sheet_hbond.range_1_label_seq_id 
_pdbx_struct_sheet_hbond.range_1_PDB_ins_code 
_pdbx_struct_sheet_hbond.range_1_auth_atom_id 
_pdbx_struct_sheet_hbond.range_1_auth_comp_id 
_pdbx_struct_sheet_hbond.range_1_auth_asym_id 
_pdbx_struct_sheet_hbond.range_1_auth_seq_id 
_pdbx_struct_sheet_hbond.range_2_label_atom_id 
_pdbx_struct_sheet_hbond.range_2_label_comp_id 
_pdbx_struct_sheet_hbond.range_2_label_asym_id 
_pdbx_struct_sheet_hbond.range_2_label_seq_id 
_pdbx_struct_sheet_hbond.range_2_PDB_ins_code 
_pdbx_struct_sheet_hbond.range_2_auth_atom_id 
_pdbx_struct_sheet_hbond.range_2_auth_comp_id 
_pdbx_struct_sheet_hbond.range_2_auth_asym_id 
_pdbx_struct_sheet_hbond.range_2_auth_seq_id 
AA1 1 2 N TYR A 85  ? N TYR A 1086 O CYS A 94  ? O CYS A 1095 
AA2 1 2 N LYS A 177 ? N LYS A 1178 O ALA A 220 ? O ALA A 1221 
AA2 2 3 O GLN A 219 ? O GLN A 1220 N VAL A 120 ? N VAL A 1121 
AA2 3 4 N ILE A 119 ? N ILE A 1120 O VAL A 274 ? O VAL A 1275 
AA3 1 2 N ILE B 6   ? N ILE B 2007 O LEU B 14  ? O LEU B 2015 
AA4 1 2 N VAL B 102 ? N VAL B 2103 O SER B 107 ? O SER B 2108 
AA4 2 3 O ILE B 110 ? O ILE B 2111 N VAL B 42  ? N VAL B 2043 
AA4 3 4 N ALA B 43  ? N ALA B 2044 O GLN B 172 ? O GLN B 2173 
AA5 1 2 N ASP B 281 ? N ASP B 2282 O PHE B 290 ? O PHE B 2291 
AA6 1 2 N GLY C 115 ? N GLY C 3116 O ILE C 122 ? O ILE C 3123 
AA6 2 3 O GLN C 121 ? O GLN C 3122 N PHE C 87  ? N PHE C 3088 
AA6 3 4 N ALA C 88  ? N ALA C 3089 O GLY C 149 ? O GLY C 3150 
AA7 1 2 N GLU C 178 ? N GLU C 3179 O THR C 181 ? O THR C 3182 
AA7 2 3 N ASP C 185 ? N ASP C 3186 O LEU C 193 ? O LEU C 3194 
AA8 1 2 N ALA D 35  ? N ALA D 4036 O LEU F 162 ? O LEU F 6163 
AA9 1 2 N TYR D 85  ? N TYR D 4086 O CYS D 94  ? O CYS D 4095 
AB1 1 2 N LYS D 177 ? N LYS D 4178 O ALA D 220 ? O ALA D 4221 
AB1 2 3 O ILE D 221 ? O ILE D 4222 N CYS D 118 ? N CYS D 4119 
AB1 3 4 N ILE D 119 ? N ILE D 4120 O VAL D 274 ? O VAL D 4275 
AB2 1 2 N VAL E 4   ? N VAL E 5005 O VAL E 18  ? O VAL E 5019 
AB3 1 2 N ASN E 98  ? N ASN E 5099 O GLN E 111 ? O GLN E 5112 
AB3 2 3 O ILE E 110 ? O ILE E 5111 N VAL E 42  ? N VAL E 5043 
AB3 3 4 N ALA E 43  ? N ALA E 5044 O GLN E 172 ? O GLN E 5173 
AB4 1 2 N ASP E 281 ? N ASP E 5282 O PHE E 290 ? O PHE E 5291 
AB5 1 2 N GLY F 115 ? N GLY F 6116 O ILE F 122 ? O ILE F 6123 
AB5 2 3 O GLN F 121 ? O GLN F 6122 N PHE F 87  ? N PHE F 6088 
AB5 3 4 N ALA F 88  ? N ALA F 6089 O GLY F 149 ? O GLY F 6150 
AB6 1 2 N GLU F 178 ? N GLU F 6179 O THR F 181 ? O THR F 6182 
AB6 2 3 N ASP F 185 ? N ASP F 6186 O LEU F 193 ? O LEU F 6194 
# 
loop_
_struct_site.id 
_struct_site.pdbx_evidence_code 
_struct_site.pdbx_auth_asym_id 
_struct_site.pdbx_auth_comp_id 
_struct_site.pdbx_auth_seq_id 
_struct_site.pdbx_auth_ins_code 
_struct_site.pdbx_num_residues 
_struct_site.details 
AC1 Software A F43 2570 ? 38 'BINDING SITE FOR RESIDUE F43 A 2570' 
AC2 Software A TP7 2571 ? 23 'BINDING SITE FOR RESIDUE TP7 A 2571' 
AC3 Software A COM 2572 ? 9  'BINDING SITE FOR RESIDUE COM A 2572' 
AC4 Software D F43 5570 ? 38 'BINDING SITE FOR RESIDUE F43 D 5570' 
AC5 Software D TP7 5571 ? 22 'BINDING SITE FOR RESIDUE TP7 D 5571' 
AC6 Software D COM 5572 ? 9  'BINDING SITE FOR RESIDUE COM D 5572' 
AC7 Software A GOL 2573 ? 8  'BINDING SITE FOR RESIDUE GOL A 2573' 
AC8 Software A GOL 2574 ? 8  'BINDING SITE FOR RESIDUE GOL A 2574' 
AC9 Software D GOL 5573 ? 8  'BINDING SITE FOR RESIDUE GOL D 5573' 
# 
loop_
_struct_site_gen.id 
_struct_site_gen.site_id 
_struct_site_gen.pdbx_num_res 
_struct_site_gen.label_comp_id 
_struct_site_gen.label_asym_id 
_struct_site_gen.label_seq_id 
_struct_site_gen.pdbx_auth_ins_code 
_struct_site_gen.auth_comp_id 
_struct_site_gen.auth_asym_id 
_struct_site_gen.auth_seq_id 
_struct_site_gen.label_atom_id 
_struct_site_gen.label_alt_id 
_struct_site_gen.symmetry 
_struct_site_gen.details 
1   AC1 38 ALA A 157 ? ALA A 1158 . ? 1_555 ? 
2   AC1 38 VAL A 158 ? VAL A 1159 . ? 1_555 ? 
3   AC1 38 VAL A 159 ? VAL A 1160 . ? 1_555 ? 
4   AC1 38 GLN A 160 ? GLN A 1161 . ? 1_555 ? 
5   AC1 38 GLN A 243 ? GLN A 1244 . ? 1_555 ? 
6   AC1 38 MET A 246 ? MET A 1247 . ? 1_555 ? 
7   AC1 38 ALA A 256 ? ALA A 1257 . ? 1_555 ? 
8   AC1 38 HOH P .   ? HOH A 2224 . ? 1_555 ? 
9   AC1 38 HOH P .   ? HOH A 2477 . ? 1_555 ? 
10  AC1 38 HOH P .   ? HOH A 2478 . ? 1_555 ? 
11  AC1 38 HOH P .   ? HOH A 2479 . ? 1_555 ? 
12  AC1 38 HOH P .   ? HOH A 2480 . ? 1_555 ? 
13  AC1 38 HOH P .   ? HOH A 2481 . ? 1_555 ? 
14  AC1 38 HOH S .   ? HOH D 2427 . ? 1_555 ? 
15  AC1 38 GLY D 338 ? GLY D 4339 . ? 1_555 ? 
16  AC1 38 GLY D 339 ? GLY D 4340 . ? 1_555 ? 
17  AC1 38 VAL D 340 ? VAL D 4341 . ? 1_555 ? 
18  AC1 38 GLY D 341 ? GLY D 4342 . ? 1_555 ? 
19  AC1 38 PHE D 342 ? PHE D 4343 . ? 1_555 ? 
20  AC1 38 THR D 343 ? THR D 4344 . ? 1_555 ? 
21  AC1 38 GLN D 344 ? GLN D 4345 . ? 1_555 ? 
22  AC1 38 TYR D 345 ? TYR D 4346 . ? 1_555 ? 
23  AC1 38 PHE D 415 ? PHE D 4416 . ? 1_555 ? 
24  AC1 38 GLY D 416 ? GLY D 4417 . ? 1_555 ? 
25  AC1 38 GLY D 461 ? GLY D 4462 . ? 1_555 ? 
26  AC1 38 PHE D 462 ? PHE D 4463 . ? 1_555 ? 
27  AC1 38 COM N .   ? COM D 5572 . ? 1_555 ? 
28  AC1 38 SER E 362 ? SER E 5363 . ? 1_555 ? 
29  AC1 38 ILE E 363 ? ILE E 5364 . ? 1_555 ? 
30  AC1 38 TYR E 364 ? TYR E 5365 . ? 1_555 ? 
31  AC1 38 LEU F 117 ? LEU F 6118 . ? 1_555 ? 
32  AC1 38 SER F 118 ? SER F 6119 . ? 1_555 ? 
33  AC1 38 GLY F 119 ? GLY F 6120 . ? 1_555 ? 
34  AC1 38 ALA F 153 ? ALA F 6154 . ? 1_555 ? 
35  AC1 38 THR F 154 ? THR F 6155 . ? 1_555 ? 
36  AC1 38 VAL F 155 ? VAL F 6156 . ? 1_555 ? 
37  AC1 38 HIS F 156 ? HIS F 6157 . ? 1_555 ? 
38  AC1 38 HIS F 158 ? HIS F 6159 . ? 1_555 ? 
39  AC2 23 ARG A 283 ? ARG A 1284 . ? 1_555 ? 
40  AC2 23 LEU A 332 ? LEU A 1333 . ? 1_555 ? 
41  AC2 23 MET A 336 ? MET A 1337 . ? 1_555 ? 
42  AC2 23 SER A 337 ? SER A 1338 . ? 1_555 ? 
43  AC2 23 PHE A 342 ? PHE A 1343 . ? 1_555 ? 
44  AC2 23 PHE A 462 ? PHE A 1463 . ? 1_555 ? 
45  AC2 23 MET A 499 ? MET A 1500 . ? 1_555 ? 
46  AC2 23 ASN A 500 ? ASN A 1501 . ? 1_555 ? 
47  AC2 23 VAL A 501 ? VAL A 1502 . ? 1_555 ? 
48  AC2 23 HOH P .   ? HOH A 2275 . ? 1_555 ? 
49  AC2 23 HOH P .   ? HOH A 2482 . ? 1_555 ? 
50  AC2 23 HOH P .   ? HOH A 2483 . ? 1_555 ? 
51  AC2 23 HOH P .   ? HOH A 2484 . ? 1_555 ? 
52  AC2 23 HOH P .   ? HOH A 2485 . ? 1_555 ? 
53  AC2 23 HOH P .   ? HOH A 2486 . ? 1_555 ? 
54  AC2 23 PHE B 359 ? PHE B 2360 . ? 1_555 ? 
55  AC2 23 TYR B 364 ? TYR B 2365 . ? 1_555 ? 
56  AC2 23 GLY B 366 ? GLY B 2367 . ? 1_555 ? 
57  AC2 23 HIS B 376 ? HIS B 2377 . ? 1_555 ? 
58  AC2 23 VAL B 377 ? VAL B 2378 . ? 1_555 ? 
59  AC2 23 ARG D 238 ? ARG D 4239 . ? 1_555 ? 
60  AC2 23 LYS D 269 ? LYS D 4270 . ? 1_555 ? 
61  AC2 23 MHS D 270 ? MHS D 4271 . ? 1_555 ? 
62  AC3 9  TYR A 345 ? TYR A 1346 . ? 1_555 ? 
63  AC3 9  PHE A 462 ? PHE A 1463 . ? 1_555 ? 
64  AC3 9  PHE A 463 ? PHE A 1464 . ? 1_555 ? 
65  AC3 9  HOH P .   ? HOH A 2487 . ? 1_555 ? 
66  AC3 9  PHE B 358 ? PHE B 2359 . ? 1_555 ? 
67  AC3 9  TYR B 364 ? TYR B 2365 . ? 1_555 ? 
68  AC3 9  LEU C 117 ? LEU C 3118 . ? 1_555 ? 
69  AC3 9  ARG C 120 ? ARG C 3121 . ? 1_555 ? 
70  AC3 9  F43 L .   ? F43 D 5570 . ? 1_555 ? 
71  AC4 38 GLY A 338 ? GLY A 1339 . ? 1_555 ? 
72  AC4 38 GLY A 339 ? GLY A 1340 . ? 1_555 ? 
73  AC4 38 VAL A 340 ? VAL A 1341 . ? 1_555 ? 
74  AC4 38 GLY A 341 ? GLY A 1342 . ? 1_555 ? 
75  AC4 38 PHE A 342 ? PHE A 1343 . ? 1_555 ? 
76  AC4 38 THR A 343 ? THR A 1344 . ? 1_555 ? 
77  AC4 38 GLN A 344 ? GLN A 1345 . ? 1_555 ? 
78  AC4 38 TYR A 345 ? TYR A 1346 . ? 1_555 ? 
79  AC4 38 PHE A 415 ? PHE A 1416 . ? 1_555 ? 
80  AC4 38 GLY A 416 ? GLY A 1417 . ? 1_555 ? 
81  AC4 38 GLY A 461 ? GLY A 1462 . ? 1_555 ? 
82  AC4 38 PHE A 462 ? PHE A 1463 . ? 1_555 ? 
83  AC4 38 HOH P .   ? HOH A 2353 . ? 1_555 ? 
84  AC4 38 COM I .   ? COM A 2572 . ? 1_555 ? 
85  AC4 38 SER B 362 ? SER B 2363 . ? 1_555 ? 
86  AC4 38 ILE B 363 ? ILE B 2364 . ? 1_555 ? 
87  AC4 38 TYR B 364 ? TYR B 2365 . ? 1_555 ? 
88  AC4 38 LEU C 117 ? LEU C 3118 . ? 1_555 ? 
89  AC4 38 SER C 118 ? SER C 3119 . ? 1_555 ? 
90  AC4 38 GLY C 119 ? GLY C 3120 . ? 1_555 ? 
91  AC4 38 ALA C 153 ? ALA C 3154 . ? 1_555 ? 
92  AC4 38 THR C 154 ? THR C 3155 . ? 1_555 ? 
93  AC4 38 VAL C 155 ? VAL C 3156 . ? 1_555 ? 
94  AC4 38 HIS C 156 ? HIS C 3157 . ? 1_555 ? 
95  AC4 38 HIS C 158 ? HIS C 3159 . ? 1_555 ? 
96  AC4 38 HOH S .   ? HOH D 2285 . ? 1_555 ? 
97  AC4 38 HOH S .   ? HOH D 2511 . ? 1_555 ? 
98  AC4 38 HOH S .   ? HOH D 2512 . ? 1_555 ? 
99  AC4 38 HOH S .   ? HOH D 2513 . ? 1_555 ? 
100 AC4 38 HOH S .   ? HOH D 2514 . ? 1_555 ? 
101 AC4 38 HOH S .   ? HOH D 2515 . ? 1_555 ? 
102 AC4 38 ALA D 157 ? ALA D 4158 . ? 1_555 ? 
103 AC4 38 VAL D 158 ? VAL D 4159 . ? 1_555 ? 
104 AC4 38 VAL D 159 ? VAL D 4160 . ? 1_555 ? 
105 AC4 38 GLN D 160 ? GLN D 4161 . ? 1_555 ? 
106 AC4 38 GLN D 243 ? GLN D 4244 . ? 1_555 ? 
107 AC4 38 MET D 246 ? MET D 4247 . ? 1_555 ? 
108 AC4 38 ALA D 256 ? ALA D 4257 . ? 1_555 ? 
109 AC5 22 ARG A 238 ? ARG A 1239 . ? 1_555 ? 
110 AC5 22 LYS A 269 ? LYS A 1270 . ? 1_555 ? 
111 AC5 22 MHS A 270 ? MHS A 1271 . ? 1_555 ? 
112 AC5 22 HOH S .   ? HOH D 2366 . ? 1_555 ? 
113 AC5 22 HOH S .   ? HOH D 2461 . ? 1_555 ? 
114 AC5 22 HOH S .   ? HOH D 2517 . ? 1_555 ? 
115 AC5 22 HOH S .   ? HOH D 2518 . ? 1_555 ? 
116 AC5 22 HOH S .   ? HOH D 2519 . ? 1_555 ? 
117 AC5 22 HOH S .   ? HOH D 2520 . ? 1_555 ? 
118 AC5 22 ARG D 283 ? ARG D 4284 . ? 1_555 ? 
119 AC5 22 LEU D 332 ? LEU D 4333 . ? 1_555 ? 
120 AC5 22 MET D 336 ? MET D 4337 . ? 1_555 ? 
121 AC5 22 SER D 337 ? SER D 4338 . ? 1_555 ? 
122 AC5 22 PHE D 462 ? PHE D 4463 . ? 1_555 ? 
123 AC5 22 MET D 499 ? MET D 4500 . ? 1_555 ? 
124 AC5 22 ASN D 500 ? ASN D 4501 . ? 1_555 ? 
125 AC5 22 VAL D 501 ? VAL D 4502 . ? 1_555 ? 
126 AC5 22 PHE E 359 ? PHE E 5360 . ? 1_555 ? 
127 AC5 22 TYR E 364 ? TYR E 5365 . ? 1_555 ? 
128 AC5 22 GLY E 366 ? GLY E 5367 . ? 1_555 ? 
129 AC5 22 HIS E 376 ? HIS E 5377 . ? 1_555 ? 
130 AC5 22 VAL E 377 ? VAL E 5378 . ? 1_555 ? 
131 AC6 9  F43 G .   ? F43 A 2570 . ? 1_555 ? 
132 AC6 9  HOH S .   ? HOH D 2521 . ? 1_555 ? 
133 AC6 9  TYR D 345 ? TYR D 4346 . ? 1_555 ? 
134 AC6 9  PHE D 462 ? PHE D 4463 . ? 1_555 ? 
135 AC6 9  PHE D 463 ? PHE D 4464 . ? 1_555 ? 
136 AC6 9  PHE E 358 ? PHE E 5359 . ? 1_555 ? 
137 AC6 9  TYR E 364 ? TYR E 5365 . ? 1_555 ? 
138 AC6 9  LEU F 117 ? LEU F 6118 . ? 1_555 ? 
139 AC6 9  ARG F 120 ? ARG F 6121 . ? 1_555 ? 
140 AC7 8  LYS A 378 ? LYS A 1379 . ? 1_555 ? 
141 AC7 8  LYS A 381 ? LYS A 1382 . ? 1_555 ? 
142 AC7 8  THR A 436 ? THR A 1437 . ? 1_555 ? 
143 AC7 8  GLY A 437 ? GLY A 1438 . ? 1_555 ? 
144 AC7 8  ARG A 518 ? ARG A 1519 . ? 1_555 ? 
145 AC7 8  HOH P .   ? HOH A 2362 . ? 1_555 ? 
146 AC7 8  HOH P .   ? HOH A 2488 . ? 1_555 ? 
147 AC7 8  GLY E 67  ? GLY E 5068 . ? 1_555 ? 
148 AC8 8  MHS A 270 ? MHS A 1271 . ? 1_555 ? 
149 AC8 8  LEU A 273 ? LEU A 1274 . ? 1_555 ? 
150 AC8 8  VAL A 274 ? VAL A 1275 . ? 1_555 ? 
151 AC8 8  SER A 275 ? SER A 1276 . ? 1_555 ? 
152 AC8 8  GLU A 278 ? GLU A 1279 . ? 1_555 ? 
153 AC8 8  HOH P .   ? HOH A 2489 . ? 1_555 ? 
154 AC8 8  LYS E 61  ? LYS E 5062 . ? 1_555 ? 
155 AC8 8  MET E 167 ? MET E 5168 . ? 1_555 ? 
156 AC9 8  GLY B 67  ? GLY B 2068 . ? 1_555 ? 
157 AC9 8  ARG B 68  ? ARG B 2069 . ? 1_555 ? 
158 AC9 8  HOH S .   ? HOH D 2522 . ? 1_555 ? 
159 AC9 8  LYS D 378 ? LYS D 4379 . ? 1_555 ? 
160 AC9 8  LYS D 381 ? LYS D 4382 . ? 1_555 ? 
161 AC9 8  THR D 436 ? THR D 4437 . ? 1_555 ? 
162 AC9 8  GLY D 437 ? GLY D 4438 . ? 1_555 ? 
163 AC9 8  ARG D 518 ? ARG D 4519 . ? 1_555 ? 
# 
_database_PDB_matrix.entry_id          1E6Y 
_database_PDB_matrix.origx[1][1]       1.000000 
_database_PDB_matrix.origx[1][2]       0.000000 
_database_PDB_matrix.origx[1][3]       0.000000 
_database_PDB_matrix.origx[2][1]       0.000000 
_database_PDB_matrix.origx[2][2]       1.000000 
_database_PDB_matrix.origx[2][3]       0.000000 
_database_PDB_matrix.origx[3][1]       0.000000 
_database_PDB_matrix.origx[3][2]       0.000000 
_database_PDB_matrix.origx[3][3]       1.000000 
_database_PDB_matrix.origx_vector[1]   0.00000 
_database_PDB_matrix.origx_vector[2]   0.00000 
_database_PDB_matrix.origx_vector[3]   0.00000 
# 
_atom_sites.entry_id                    1E6Y 
_atom_sites.fract_transf_matrix[1][1]   0.008797 
_atom_sites.fract_transf_matrix[1][2]   0.000000 
_atom_sites.fract_transf_matrix[1][3]   0.000000 
_atom_sites.fract_transf_matrix[2][1]   0.000000 
_atom_sites.fract_transf_matrix[2][2]   0.006532 
_atom_sites.fract_transf_matrix[2][3]   0.000000 
_atom_sites.fract_transf_matrix[3][1]   0.000000 
_atom_sites.fract_transf_matrix[3][2]   0.000000 
_atom_sites.fract_transf_matrix[3][3]   0.006524 
_atom_sites.fract_transf_vector[1]      0.00000 
_atom_sites.fract_transf_vector[2]      0.00000 
_atom_sites.fract_transf_vector[3]      0.00000 
# 
loop_
_atom_type.symbol 
C  
N  
NI 
O  
P  
S  
# 
loop_
_atom_site.group_PDB 
_atom_site.id 
_atom_site.type_symbol 
_atom_site.label_atom_id 
_atom_site.label_alt_id 
_atom_site.label_comp_id 
_atom_site.label_asym_id 
_atom_site.label_entity_id 
_atom_site.label_seq_id 
_atom_site.pdbx_PDB_ins_code 
_atom_site.Cartn_x 
_atom_site.Cartn_y 
_atom_site.Cartn_z 
_atom_site.occupancy 
_atom_site.B_iso_or_equiv 
_atom_site.pdbx_formal_charge 
_atom_site.auth_seq_id 
_atom_site.auth_comp_id 
_atom_site.auth_asym_id 
_atom_site.auth_atom_id 
_atom_site.pdbx_PDB_model_num 
ATOM   1     N  N   . ALA A 1 1   ? 16.977  60.668  74.426  1.00 26.12 ? 1002 ALA A N   1 
ATOM   2     C  CA  . ALA A 1 1   ? 16.797  59.717  75.557  1.00 25.47 ? 1002 ALA A CA  1 
ATOM   3     C  C   . ALA A 1 1   ? 16.491  60.446  76.866  1.00 25.25 ? 1002 ALA A C   1 
ATOM   4     O  O   . ALA A 1 1   ? 16.992  61.544  77.116  1.00 24.55 ? 1002 ALA A O   1 
ATOM   5     C  CB  . ALA A 1 1   ? 18.041  58.842  75.703  1.00 25.66 ? 1002 ALA A CB  1 
ATOM   6     N  N   . ALA A 1 2   ? 15.671  59.812  77.700  1.00 24.91 ? 1003 ALA A N   1 
ATOM   7     C  CA  . ALA A 1 2   ? 15.078  60.452  78.874  1.00 24.44 ? 1003 ALA A CA  1 
ATOM   8     C  C   . ALA A 1 2   ? 16.087  60.876  79.940  1.00 23.86 ? 1003 ALA A C   1 
ATOM   9     O  O   . ALA A 1 2   ? 15.966  61.958  80.517  1.00 23.07 ? 1003 ALA A O   1 
ATOM   10    C  CB  . ALA A 1 2   ? 14.025  59.528  79.489  1.00 24.75 ? 1003 ALA A CB  1 
ATOM   11    N  N   . ASP A 1 3   ? 17.067  60.018  80.211  1.00 23.59 ? 1004 ASP A N   1 
ATOM   12    C  CA  . ASP A 1 3   ? 18.060  60.283  81.248  1.00 23.58 ? 1004 ASP A CA  1 
ATOM   13    C  C   . ASP A 1 3   ? 18.869  61.541  80.944  1.00 22.41 ? 1004 ASP A C   1 
ATOM   14    O  O   . ASP A 1 3   ? 19.103  62.363  81.830  1.00 21.82 ? 1004 ASP A O   1 
ATOM   15    C  CB  . ASP A 1 3   ? 19.003  59.079  81.401  1.00 26.13 ? 1004 ASP A CB  1 
ATOM   16    C  CG  . ASP A 1 3   ? 20.082  59.297  82.457  1.00 28.30 ? 1004 ASP A CG  1 
ATOM   17    O  OD1 . ASP A 1 3   ? 21.253  58.933  82.198  1.00 30.10 ? 1004 ASP A OD1 1 
ATOM   18    O  OD2 . ASP A 1 3   ? 19.759  59.806  83.555  1.00 30.38 ? 1004 ASP A OD2 1 
ATOM   19    N  N   . ILE A 1 4   ? 19.248  61.707  79.679  1.00 21.22 ? 1005 ILE A N   1 
ATOM   20    C  CA  . ILE A 1 4   ? 20.048  62.856  79.257  1.00 19.87 ? 1005 ILE A CA  1 
ATOM   21    C  C   . ILE A 1 4   ? 19.225  64.146  79.261  1.00 19.17 ? 1005 ILE A C   1 
ATOM   22    O  O   . ILE A 1 4   ? 19.730  65.210  79.629  1.00 18.13 ? 1005 ILE A O   1 
ATOM   23    C  CB  . ILE A 1 4   ? 20.646  62.639  77.847  1.00 19.85 ? 1005 ILE A CB  1 
ATOM   24    C  CG1 . ILE A 1 4   ? 21.402  61.308  77.793  1.00 19.76 ? 1005 ILE A CG1 1 
ATOM   25    C  CG2 . ILE A 1 4   ? 21.581  63.786  77.491  1.00 18.73 ? 1005 ILE A CG2 1 
ATOM   26    C  CD1 . ILE A 1 4   ? 22.516  61.184  78.809  1.00 20.26 ? 1005 ILE A CD1 1 
ATOM   27    N  N   . PHE A 1 5   ? 17.949  64.035  78.897  1.00 18.89 ? 1006 PHE A N   1 
ATOM   28    C  CA  . PHE A 1 5   ? 17.027  65.167  78.945  1.00 18.77 ? 1006 PHE A CA  1 
ATOM   29    C  C   . PHE A 1 5   ? 16.863  65.687  80.373  1.00 18.45 ? 1006 PHE A C   1 
ATOM   30    O  O   . PHE A 1 5   ? 16.851  66.897  80.603  1.00 18.19 ? 1006 PHE A O   1 
ATOM   31    C  CB  . PHE A 1 5   ? 15.664  64.760  78.376  1.00 19.24 ? 1006 PHE A CB  1 
ATOM   32    C  CG  . PHE A 1 5   ? 14.684  65.895  78.282  1.00 19.95 ? 1006 PHE A CG  1 
ATOM   33    C  CD1 . PHE A 1 5   ? 13.448  65.816  78.917  1.00 20.53 ? 1006 PHE A CD1 1 
ATOM   34    C  CD2 . PHE A 1 5   ? 15.002  67.052  77.576  1.00 19.80 ? 1006 PHE A CD2 1 
ATOM   35    C  CE1 . PHE A 1 5   ? 12.542  66.874  78.849  1.00 20.73 ? 1006 PHE A CE1 1 
ATOM   36    C  CE2 . PHE A 1 5   ? 14.107  68.115  77.502  1.00 20.65 ? 1006 PHE A CE2 1 
ATOM   37    C  CZ  . PHE A 1 5   ? 12.873  68.026  78.139  1.00 20.28 ? 1006 PHE A CZ  1 
ATOM   38    N  N   . SER A 1 6   ? 16.775  64.765  81.329  1.00 18.42 ? 1007 SER A N   1 
ATOM   39    C  CA  . SER A 1 6   ? 16.670  65.118  82.743  1.00 17.89 ? 1007 SER A CA  1 
ATOM   40    C  C   . SER A 1 6   ? 17.937  65.808  83.228  1.00 17.54 ? 1007 SER A C   1 
ATOM   41    O  O   . SER A 1 6   ? 17.880  66.752  84.014  1.00 16.82 ? 1007 SER A O   1 
ATOM   42    C  CB  . SER A 1 6   ? 16.419  63.863  83.582  1.00 18.62 ? 1007 SER A CB  1 
ATOM   43    O  OG  . SER A 1 6   ? 15.196  63.247  83.217  1.00 20.77 ? 1007 SER A OG  1 
ATOM   44    N  N   . LYS A 1 7   ? 19.079  65.329  82.744  1.00 17.29 ? 1008 LYS A N   1 
ATOM   45    C  CA  . LYS A 1 7   ? 20.373  65.913  83.073  1.00 17.49 ? 1008 LYS A CA  1 
ATOM   46    C  C   . LYS A 1 7   ? 20.486  67.336  82.523  1.00 16.42 ? 1008 LYS A C   1 
ATOM   47    O  O   . LYS A 1 7   ? 20.924  68.248  83.223  1.00 15.94 ? 1008 LYS A O   1 
ATOM   48    C  CB  . LYS A 1 7   ? 21.492  65.037  82.502  1.00 18.98 ? 1008 LYS A CB  1 
ATOM   49    C  CG  . LYS A 1 7   ? 22.883  65.379  83.001  1.00 21.45 ? 1008 LYS A CG  1 
ATOM   50    C  CD  . LYS A 1 7   ? 22.974  65.316  84.518  1.00 23.44 ? 1008 LYS A CD  1 
ATOM   51    C  CE  . LYS A 1 7   ? 23.108  66.708  85.114  1.00 24.90 ? 1008 LYS A CE  1 
ATOM   52    N  NZ  . LYS A 1 7   ? 24.314  66.848  85.976  1.00 27.06 ? 1008 LYS A NZ  1 
ATOM   53    N  N   . PHE A 1 8   ? 20.034  67.523  81.288  1.00 15.86 ? 1009 PHE A N   1 
ATOM   54    C  CA  . PHE A 1 8   ? 20.010  68.836  80.656  1.00 15.47 ? 1009 PHE A CA  1 
ATOM   55    C  C   . PHE A 1 8   ? 19.181  69.838  81.463  1.00 15.69 ? 1009 PHE A C   1 
ATOM   56    O  O   . PHE A 1 8   ? 19.621  70.964  81.698  1.00 15.25 ? 1009 PHE A O   1 
ATOM   57    C  CB  . PHE A 1 8   ? 19.473  68.708  79.225  1.00 15.14 ? 1009 PHE A CB  1 
ATOM   58    C  CG  . PHE A 1 8   ? 18.805  69.951  78.703  1.00 15.46 ? 1009 PHE A CG  1 
ATOM   59    C  CD1 . PHE A 1 8   ? 17.424  69.988  78.525  1.00 14.87 ? 1009 PHE A CD1 1 
ATOM   60    C  CD2 . PHE A 1 8   ? 19.550  71.083  78.391  1.00 15.26 ? 1009 PHE A CD2 1 
ATOM   61    C  CE1 . PHE A 1 8   ? 16.794  71.135  78.044  1.00 14.70 ? 1009 PHE A CE1 1 
ATOM   62    C  CE2 . PHE A 1 8   ? 18.931  72.235  77.910  1.00 15.26 ? 1009 PHE A CE2 1 
ATOM   63    C  CZ  . PHE A 1 8   ? 17.549  72.261  77.736  1.00 15.61 ? 1009 PHE A CZ  1 
ATOM   64    N  N   . LYS A 1 9   ? 18.001  69.416  81.914  1.00 16.29 ? 1010 LYS A N   1 
ATOM   65    C  CA  . LYS A 1 9   ? 17.122  70.289  82.692  1.00 16.19 ? 1010 LYS A CA  1 
ATOM   66    C  C   . LYS A 1 9   ? 17.709  70.632  84.059  1.00 16.25 ? 1010 LYS A C   1 
ATOM   67    O  O   . LYS A 1 9   ? 17.589  71.763  84.530  1.00 16.56 ? 1010 LYS A O   1 
ATOM   68    C  CB  . LYS A 1 9   ? 15.746  69.642  82.863  1.00 16.82 ? 1010 LYS A CB  1 
ATOM   69    C  CG  . LYS A 1 9   ? 14.914  69.630  81.591  1.00 17.94 ? 1010 LYS A CG  1 
ATOM   70    C  CD  . LYS A 1 9   ? 13.466  69.267  81.872  1.00 18.51 ? 1010 LYS A CD  1 
ATOM   71    C  CE  . LYS A 1 9   ? 13.324  67.805  82.269  1.00 19.78 ? 1010 LYS A CE  1 
ATOM   72    N  NZ  . LYS A 1 9   ? 11.892  67.412  82.399  1.00 20.71 ? 1010 LYS A NZ  1 
ATOM   73    N  N   . LYS A 1 10  ? 18.371  69.657  84.675  1.00 16.17 ? 1011 LYS A N   1 
ATOM   74    C  CA  . LYS A 1 10  ? 19.066  69.868  85.939  1.00 16.59 ? 1011 LYS A CA  1 
ATOM   75    C  C   . LYS A 1 10  ? 20.190  70.893  85.771  1.00 15.44 ? 1011 LYS A C   1 
ATOM   76    O  O   . LYS A 1 10  ? 20.426  71.719  86.657  1.00 14.90 ? 1011 LYS A O   1 
ATOM   77    C  CB  . LYS A 1 10  ? 19.635  68.539  86.445  1.00 18.51 ? 1011 LYS A CB  1 
ATOM   78    C  CG  . LYS A 1 10  ? 20.509  68.648  87.683  1.00 21.89 ? 1011 LYS A CG  1 
ATOM   79    C  CD  . LYS A 1 10  ? 20.978  67.267  88.104  1.00 25.11 ? 1011 LYS A CD  1 
ATOM   80    C  CE  . LYS A 1 10  ? 22.390  67.297  88.657  1.00 27.16 ? 1011 LYS A CE  1 
ATOM   81    N  NZ  . LYS A 1 10  ? 22.455  67.941  89.999  1.00 29.24 ? 1011 LYS A NZ  1 
ATOM   82    N  N   . ASP A 1 11  ? 20.875  70.833  84.631  1.00 15.16 ? 1012 ASP A N   1 
ATOM   83    C  CA  . ASP A 1 11  ? 21.933  71.786  84.318  1.00 14.38 ? 1012 ASP A CA  1 
ATOM   84    C  C   . ASP A 1 11  ? 21.384  73.197  84.210  1.00 14.19 ? 1012 ASP A C   1 
ATOM   85    O  O   . ASP A 1 11  ? 22.015  74.146  84.667  1.00 14.40 ? 1012 ASP A O   1 
ATOM   86    C  CB  . ASP A 1 11  ? 22.615  71.423  82.999  1.00 14.33 ? 1012 ASP A CB  1 
ATOM   87    C  CG  . ASP A 1 11  ? 23.430  70.152  83.088  1.00 15.20 ? 1012 ASP A CG  1 
ATOM   88    O  OD1 . ASP A 1 11  ? 23.798  69.727  84.203  1.00 15.33 ? 1012 ASP A OD1 1 
ATOM   89    O  OD2 . ASP A 1 11  ? 23.709  69.577  82.024  1.00 14.80 ? 1012 ASP A OD2 1 
ATOM   90    N  N   . MET A 1 12  ? 20.232  73.332  83.558  1.00 14.22 ? 1013 MET A N   1 
ATOM   91    C  CA  . MET A 1 12  ? 19.577  74.628  83.414  1.00 15.12 ? 1013 MET A CA  1 
ATOM   92    C  C   . MET A 1 12  ? 19.133  75.178  84.767  1.00 15.52 ? 1013 MET A C   1 
ATOM   93    O  O   . MET A 1 12  ? 19.256  76.376  85.025  1.00 15.70 ? 1013 MET A O   1 
ATOM   94    C  CB  . MET A 1 12  ? 18.377  74.514  82.472  1.00 14.81 ? 1013 MET A CB  1 
ATOM   95    C  CG  . MET A 1 12  ? 18.734  74.091  81.054  1.00 14.14 ? 1013 MET A CG  1 
ATOM   96    S  SD  . MET A 1 12  ? 19.868  75.241  80.235  1.00 13.62 ? 1013 MET A SD  1 
ATOM   97    C  CE  . MET A 1 12  ? 21.401  74.346  80.363  1.00 12.62 ? 1013 MET A CE  1 
ATOM   98    N  N   . GLU A 1 13  ? 18.664  74.291  85.644  1.00 16.65 ? 1014 GLU A N   1 
ATOM   99    C  CA  . GLU A 1 13  ? 18.282  74.674  87.001  1.00 17.25 ? 1014 GLU A CA  1 
ATOM   100   C  C   . GLU A 1 13  ? 19.489  75.176  87.794  1.00 16.46 ? 1014 GLU A C   1 
ATOM   101   O  O   . GLU A 1 13  ? 19.443  76.257  88.384  1.00 16.04 ? 1014 GLU A O   1 
ATOM   102   C  CB  . GLU A 1 13  ? 17.637  73.489  87.727  1.00 19.58 ? 1014 GLU A CB  1 
ATOM   103   C  CG  . GLU A 1 13  ? 16.214  73.173  87.280  1.00 23.16 ? 1014 GLU A CG  1 
ATOM   104   C  CD  . GLU A 1 13  ? 15.758  71.776  87.685  1.00 25.60 ? 1014 GLU A CD  1 
ATOM   105   O  OE1 . GLU A 1 13  ? 16.340  71.191  88.628  1.00 27.76 ? 1014 GLU A OE1 1 
ATOM   106   O  OE2 . GLU A 1 13  ? 14.814  71.256  87.051  1.00 27.63 ? 1014 GLU A OE2 1 
ATOM   107   N  N   . VAL A 1 14  ? 20.580  74.411  87.763  1.00 15.35 ? 1015 VAL A N   1 
ATOM   108   C  CA  . VAL A 1 14  ? 21.812  74.786  88.456  1.00 15.19 ? 1015 VAL A CA  1 
ATOM   109   C  C   . VAL A 1 14  ? 22.372  76.104  87.917  1.00 14.63 ? 1015 VAL A C   1 
ATOM   110   O  O   . VAL A 1 14  ? 22.786  76.969  88.685  1.00 14.78 ? 1015 VAL A O   1 
ATOM   111   C  CB  . VAL A 1 14  ? 22.896  73.675  88.321  1.00 15.07 ? 1015 VAL A CB  1 
ATOM   112   C  CG1 . VAL A 1 14  ? 24.245  74.177  88.829  1.00 15.77 ? 1015 VAL A CG1 1 
ATOM   113   C  CG2 . VAL A 1 14  ? 22.477  72.439  89.101  1.00 16.27 ? 1015 VAL A CG2 1 
ATOM   114   N  N   . LYS A 1 15  ? 22.314  76.275  86.600  1.00 14.28 ? 1016 LYS A N   1 
ATOM   115   C  CA  . LYS A 1 15  ? 22.905  77.439  85.951  1.00 13.93 ? 1016 LYS A CA  1 
ATOM   116   C  C   . LYS A 1 15  ? 22.101  78.719  86.180  1.00 14.01 ? 1016 LYS A C   1 
ATOM   117   O  O   . LYS A 1 15  ? 22.674  79.764  86.479  1.00 13.91 ? 1016 LYS A O   1 
ATOM   118   C  CB  . LYS A 1 15  ? 23.060  77.177  84.449  1.00 13.89 ? 1016 LYS A CB  1 
ATOM   119   C  CG  . LYS A 1 15  ? 23.772  78.283  83.684  1.00 13.27 ? 1016 LYS A CG  1 
ATOM   120   C  CD  . LYS A 1 15  ? 24.168  77.816  82.289  1.00 12.81 ? 1016 LYS A CD  1 
ATOM   121   C  CE  . LYS A 1 15  ? 24.720  78.963  81.452  1.00 12.34 ? 1016 LYS A CE  1 
ATOM   122   N  NZ  . LYS A 1 15  ? 25.958  79.553  82.026  1.00 12.02 ? 1016 LYS A NZ  1 
ATOM   123   N  N   . PHE A 1 16  ? 20.775  78.612  86.137  1.00 14.83 ? 1017 PHE A N   1 
ATOM   124   C  CA  . PHE A 1 16  ? 19.919  79.793  86.055  1.00 15.35 ? 1017 PHE A CA  1 
ATOM   125   C  C   . PHE A 1 16  ? 18.966  80.002  87.234  1.00 15.91 ? 1017 PHE A C   1 
ATOM   126   O  O   . PHE A 1 16  ? 18.512  81.125  87.469  1.00 16.46 ? 1017 PHE A O   1 
ATOM   127   C  CB  . PHE A 1 16  ? 19.107  79.760  84.756  1.00 15.07 ? 1017 PHE A CB  1 
ATOM   128   C  CG  . PHE A 1 16  ? 19.938  79.923  83.514  1.00 14.33 ? 1017 PHE A CG  1 
ATOM   129   C  CD1 . PHE A 1 16  ? 20.184  78.835  82.681  1.00 14.34 ? 1017 PHE A CD1 1 
ATOM   130   C  CD2 . PHE A 1 16  ? 20.443  81.170  83.159  1.00 14.40 ? 1017 PHE A CD2 1 
ATOM   131   C  CE1 . PHE A 1 16  ? 20.919  78.988  81.506  1.00 13.45 ? 1017 PHE A CE1 1 
ATOM   132   C  CE2 . PHE A 1 16  ? 21.182  81.333  81.986  1.00 14.05 ? 1017 PHE A CE2 1 
ATOM   133   C  CZ  . PHE A 1 16  ? 21.418  80.238  81.158  1.00 14.14 ? 1017 PHE A CZ  1 
ATOM   134   N  N   . ALA A 1 17  ? 18.652  78.932  87.962  1.00 16.80 ? 1018 ALA A N   1 
ATOM   135   C  CA  . ALA A 1 17  ? 17.593  78.987  88.971  1.00 16.74 ? 1018 ALA A CA  1 
ATOM   136   C  C   . ALA A 1 17  ? 18.078  78.792  90.408  1.00 17.45 ? 1018 ALA A C   1 
ATOM   137   O  O   . ALA A 1 17  ? 17.269  78.713  91.333  1.00 17.22 ? 1018 ALA A O   1 
ATOM   138   C  CB  . ALA A 1 17  ? 16.501  77.970  88.638  1.00 16.79 ? 1018 ALA A CB  1 
ATOM   139   N  N   . GLN A 1 18  ? 19.390  78.670  90.591  1.00 17.61 ? 1019 GLN A N   1 
ATOM   140   C  CA  . GLN A 1 18  ? 19.983  78.747  91.923  1.00 17.93 ? 1019 GLN A CA  1 
ATOM   141   C  C   . GLN A 1 18  ? 21.252  79.587  91.874  1.00 18.09 ? 1019 GLN A C   1 
ATOM   142   O  O   . GLN A 1 18  ? 21.952  79.609  90.859  1.00 18.34 ? 1019 GLN A O   1 
ATOM   143   C  CB  . GLN A 1 18  ? 20.280  77.349  92.476  1.00 18.88 ? 1019 GLN A CB  1 
ATOM   144   C  CG  . GLN A 1 18  ? 21.426  76.616  91.803  1.00 19.00 ? 1019 GLN A CG  1 
ATOM   145   C  CD  . GLN A 1 18  ? 21.555  75.182  92.284  1.00 19.90 ? 1019 GLN A CD  1 
ATOM   146   O  OE1 . GLN A 1 18  ? 20.595  74.417  92.246  1.00 20.52 ? 1019 GLN A OE1 1 
ATOM   147   N  NE2 . GLN A 1 18  ? 22.747  74.814  92.740  1.00 18.86 ? 1019 GLN A NE2 1 
ATOM   148   N  N   . GLU A 1 19  ? 21.493  80.341  92.941  1.00 17.25 ? 1020 GLU A N   1 
ATOM   149   C  CA  . GLU A 1 19  ? 22.523  81.372  92.938  1.00 17.12 ? 1020 GLU A CA  1 
ATOM   150   C  C   . GLU A 1 19  ? 23.925  80.814  92.725  1.00 17.02 ? 1020 GLU A C   1 
ATOM   151   O  O   . GLU A 1 19  ? 24.261  79.738  93.219  1.00 17.42 ? 1020 GLU A O   1 
ATOM   152   C  CB  . GLU A 1 19  ? 22.482  82.164  94.245  1.00 17.65 ? 1020 GLU A CB  1 
ATOM   153   C  CG  . GLU A 1 19  ? 23.515  83.277  94.319  1.00 17.75 ? 1020 GLU A CG  1 
ATOM   154   C  CD  . GLU A 1 19  ? 23.334  84.164  95.527  1.00 18.22 ? 1020 GLU A CD  1 
ATOM   155   O  OE1 . GLU A 1 19  ? 23.122  83.629  96.632  1.00 19.16 ? 1020 GLU A OE1 1 
ATOM   156   O  OE2 . GLU A 1 19  ? 23.429  85.399  95.379  1.00 17.27 ? 1020 GLU A OE2 1 
ATOM   157   N  N   . PHE A 1 20  ? 24.714  81.528  91.930  1.00 16.19 ? 1021 PHE A N   1 
ATOM   158   C  CA  . PHE A 1 20  ? 26.128  81.215  91.779  1.00 15.98 ? 1021 PHE A CA  1 
ATOM   159   C  C   . PHE A 1 20  ? 26.941  82.411  92.242  1.00 15.89 ? 1021 PHE A C   1 
ATOM   160   O  O   . PHE A 1 20  ? 26.827  83.502  91.681  1.00 16.13 ? 1021 PHE A O   1 
ATOM   161   C  CB  . PHE A 1 20  ? 26.451  80.895  90.319  1.00 15.67 ? 1021 PHE A CB  1 
ATOM   162   C  CG  . PHE A 1 20  ? 27.839  80.364  90.114  1.00 15.92 ? 1021 PHE A CG  1 
ATOM   163   C  CD1 . PHE A 1 20  ? 28.195  79.111  90.602  1.00 15.76 ? 1021 PHE A CD1 1 
ATOM   164   C  CD2 . PHE A 1 20  ? 28.791  81.115  89.432  1.00 15.92 ? 1021 PHE A CD2 1 
ATOM   165   C  CE1 . PHE A 1 20  ? 29.484  78.612  90.411  1.00 15.40 ? 1021 PHE A CE1 1 
ATOM   166   C  CE2 . PHE A 1 20  ? 30.079  80.625  89.237  1.00 16.07 ? 1021 PHE A CE2 1 
ATOM   167   C  CZ  . PHE A 1 20  ? 30.425  79.370  89.727  1.00 15.74 ? 1021 PHE A CZ  1 
ATOM   168   N  N   . GLY A 1 21  ? 27.760  82.200  93.266  1.00 15.88 ? 1022 GLY A N   1 
ATOM   169   C  CA  . GLY A 1 21  ? 28.440  83.310  93.905  1.00 16.02 ? 1022 GLY A CA  1 
ATOM   170   C  C   . GLY A 1 21  ? 27.439  84.243  94.559  1.00 16.20 ? 1022 GLY A C   1 
ATOM   171   O  O   . GLY A 1 21  ? 26.682  83.835  95.441  1.00 16.91 ? 1022 GLY A O   1 
ATOM   172   N  N   . SER A 1 22  ? 27.379  85.476  94.068  1.00 15.94 ? 1023 SER A N   1 
ATOM   173   C  CA  . SER A 1 22  ? 26.421  86.454  94.569  1.00 16.72 ? 1023 SER A CA  1 
ATOM   174   C  C   . SER A 1 22  ? 25.550  87.008  93.448  1.00 15.78 ? 1023 SER A C   1 
ATOM   175   O  O   . SER A 1 22  ? 25.130  88.163  93.507  1.00 16.48 ? 1023 SER A O   1 
ATOM   176   C  CB  . SER A 1 22  ? 27.152  87.607  95.265  1.00 16.90 ? 1023 SER A CB  1 
ATOM   177   O  OG  . SER A 1 22  ? 27.827  87.159  96.426  1.00 19.16 ? 1023 SER A OG  1 
ATOM   178   N  N   . ASN A 1 23  ? 25.239  86.179  92.454  1.00 15.53 ? 1024 ASN A N   1 
ATOM   179   C  CA  . ASN A 1 23  ? 24.484  86.659  91.298  1.00 15.83 ? 1024 ASN A CA  1 
ATOM   180   C  C   . ASN A 1 23  ? 22.979  86.758  91.551  1.00 16.62 ? 1024 ASN A C   1 
ATOM   181   O  O   . ASN A 1 23  ? 22.225  87.220  90.692  1.00 16.34 ? 1024 ASN A O   1 
ATOM   182   C  CB  . ASN A 1 23  ? 24.780  85.799  90.054  1.00 14.45 ? 1024 ASN A CB  1 
ATOM   183   C  CG  . ASN A 1 23  ? 24.227  84.383  90.149  1.00 14.57 ? 1024 ASN A CG  1 
ATOM   184   O  OD1 . ASN A 1 23  ? 23.527  84.026  91.098  1.00 14.35 ? 1024 ASN A OD1 1 
ATOM   185   N  ND2 . ASN A 1 23  ? 24.527  83.575  89.142  1.00 13.21 ? 1024 ASN A ND2 1 
ATOM   186   N  N   . LYS A 1 24  ? 22.559  86.329  92.741  1.00 17.49 ? 1025 LYS A N   1 
ATOM   187   C  CA  . LYS A 1 24  ? 21.180  86.469  93.202  1.00 19.05 ? 1025 LYS A CA  1 
ATOM   188   C  C   . LYS A 1 24  ? 20.145  85.821  92.291  1.00 19.34 ? 1025 LYS A C   1 
ATOM   189   O  O   . LYS A 1 24  ? 18.963  86.158  92.347  1.00 19.33 ? 1025 LYS A O   1 
ATOM   190   C  CB  . LYS A 1 24  ? 20.841  87.948  93.408  1.00 19.63 ? 1025 LYS A CB  1 
ATOM   191   C  CG  . LYS A 1 24  ? 21.568  88.593  94.576  1.00 22.08 ? 1025 LYS A CG  1 
ATOM   192   C  CD  . LYS A 1 24  ? 21.452  90.103  94.508  1.00 23.85 ? 1025 LYS A CD  1 
ATOM   193   C  CE  . LYS A 1 24  ? 22.210  90.777  95.636  1.00 25.14 ? 1025 LYS A CE  1 
ATOM   194   N  NZ  . LYS A 1 24  ? 22.667  92.146  95.245  1.00 26.40 ? 1025 LYS A NZ  1 
ATOM   195   N  N   . GLN A 1 25  ? 20.579  84.852  91.492  1.00 19.58 ? 1026 GLN A N   1 
ATOM   196   C  CA  . GLN A 1 25  ? 19.660  84.067  90.676  1.00 20.62 ? 1026 GLN A CA  1 
ATOM   197   C  C   . GLN A 1 25  ? 19.088  82.945  91.533  1.00 22.43 ? 1026 GLN A C   1 
ATOM   198   O  O   . GLN A 1 25  ? 19.343  81.766  91.295  1.00 22.60 ? 1026 GLN A O   1 
ATOM   199   C  CB  . GLN A 1 25  ? 20.387  83.500  89.451  1.00 19.21 ? 1026 GLN A CB  1 
ATOM   200   C  CG  . GLN A 1 25  ? 21.016  84.567  88.569  1.00 18.12 ? 1026 GLN A CG  1 
ATOM   201   C  CD  . GLN A 1 25  ? 20.025  85.639  88.144  1.00 17.24 ? 1026 GLN A CD  1 
ATOM   202   O  OE1 . GLN A 1 25  ? 19.234  85.436  87.227  1.00 16.99 ? 1026 GLN A OE1 1 
ATOM   203   N  NE2 . GLN A 1 25  ? 20.067  86.786  88.814  1.00 16.75 ? 1026 GLN A NE2 1 
ATOM   204   N  N   . THR A 1 26  ? 18.263  83.334  92.501  1.00 24.30 ? 1027 THR A N   1 
ATOM   205   C  CA  . THR A 1 26  ? 17.862  82.459  93.598  1.00 25.90 ? 1027 THR A CA  1 
ATOM   206   C  C   . THR A 1 26  ? 16.644  81.590  93.292  1.00 26.70 ? 1027 THR A C   1 
ATOM   207   O  O   . THR A 1 26  ? 16.269  80.741  94.102  1.00 27.07 ? 1027 THR A O   1 
ATOM   208   C  CB  . THR A 1 26  ? 17.572  83.280  94.873  1.00 26.43 ? 1027 THR A CB  1 
ATOM   209   O  OG1 . THR A 1 26  ? 16.732  84.396  94.545  1.00 26.52 ? 1027 THR A OG1 1 
ATOM   210   C  CG2 . THR A 1 26  ? 18.871  83.789  95.483  1.00 26.27 ? 1027 THR A CG2 1 
ATOM   211   N  N   . GLY A 1 27  ? 16.042  81.795  92.124  1.00 27.06 ? 1028 GLY A N   1 
ATOM   212   C  CA  . GLY A 1 27  ? 14.872  81.023  91.741  1.00 27.39 ? 1028 GLY A CA  1 
ATOM   213   C  C   . GLY A 1 27  ? 14.553  81.144  90.263  1.00 27.88 ? 1028 GLY A C   1 
ATOM   214   O  O   . GLY A 1 27  ? 15.328  81.727  89.499  1.00 28.36 ? 1028 GLY A O   1 
ATOM   215   N  N   . GLY A 1 28  ? 13.435  80.554  89.849  1.00 27.56 ? 1029 GLY A N   1 
ATOM   216   C  CA  . GLY A 1 28  ? 12.980  80.713  88.480  1.00 26.90 ? 1029 GLY A CA  1 
ATOM   217   C  C   . GLY A 1 28  ? 12.575  79.421  87.792  1.00 26.51 ? 1029 GLY A C   1 
ATOM   218   O  O   . GLY A 1 28  ? 12.951  78.330  88.224  1.00 27.12 ? 1029 GLY A O   1 
ATOM   219   N  N   . ASP A 1 29  ? 11.751  79.552  86.757  1.00 25.67 ? 1030 ASP A N   1 
ATOM   220   C  CA  . ASP A 1 29  ? 11.353  78.430  85.912  1.00 25.00 ? 1030 ASP A CA  1 
ATOM   221   C  C   . ASP A 1 29  ? 12.245  78.434  84.673  1.00 23.64 ? 1030 ASP A C   1 
ATOM   222   O  O   . ASP A 1 29  ? 12.362  79.453  83.994  1.00 23.62 ? 1030 ASP A O   1 
ATOM   223   C  CB  . ASP A 1 29  ? 9.883   78.589  85.499  1.00 26.44 ? 1030 ASP A CB  1 
ATOM   224   C  CG  . ASP A 1 29  ? 9.297   77.335  84.858  1.00 28.15 ? 1030 ASP A CG  1 
ATOM   225   O  OD1 . ASP A 1 29  ? 10.012  76.626  84.117  1.00 29.04 ? 1030 ASP A OD1 1 
ATOM   226   O  OD2 . ASP A 1 29  ? 8.091   77.078  85.071  1.00 29.06 ? 1030 ASP A OD2 1 
ATOM   227   N  N   . ILE A 1 30  ? 12.805  77.275  84.336  1.00 22.02 ? 1031 ILE A N   1 
ATOM   228   C  CA  . ILE A 1 30  ? 13.759  77.181  83.230  1.00 20.68 ? 1031 ILE A CA  1 
ATOM   229   C  C   . ILE A 1 30  ? 13.094  77.234  81.851  1.00 20.03 ? 1031 ILE A C   1 
ATOM   230   O  O   . ILE A 1 30  ? 13.775  77.266  80.824  1.00 18.86 ? 1031 ILE A O   1 
ATOM   231   C  CB  . ILE A 1 30  ? 14.627  75.897  83.332  1.00 19.99 ? 1031 ILE A CB  1 
ATOM   232   C  CG1 . ILE A 1 30  ? 13.746  74.647  83.264  1.00 20.35 ? 1031 ILE A CG1 1 
ATOM   233   C  CG2 . ILE A 1 30  ? 15.439  75.918  84.622  1.00 19.64 ? 1031 ILE A CG2 1 
ATOM   234   C  CD1 . ILE A 1 30  ? 14.522  73.373  82.994  1.00 20.27 ? 1031 ILE A CD1 1 
ATOM   235   N  N   . THR A 1 31  ? 11.765  77.283  81.835  1.00 19.51 ? 1032 THR A N   1 
ATOM   236   C  CA  . THR A 1 31  ? 11.020  77.450  80.592  1.00 19.45 ? 1032 THR A CA  1 
ATOM   237   C  C   . THR A 1 31  ? 10.491  78.878  80.432  1.00 19.61 ? 1032 THR A C   1 
ATOM   238   O  O   . THR A 1 31  ? 9.922   79.219  79.397  1.00 19.66 ? 1032 THR A O   1 
ATOM   239   C  CB  . THR A 1 31  ? 9.837   76.461  80.507  1.00 19.84 ? 1032 THR A CB  1 
ATOM   240   O  OG1 . THR A 1 31  ? 8.937   76.694  81.597  1.00 19.64 ? 1032 THR A OG1 1 
ATOM   241   C  CG2 . THR A 1 31  ? 10.335  75.021  80.567  1.00 19.59 ? 1032 THR A CG2 1 
ATOM   242   N  N   . ASP A 1 32  ? 10.740  79.726  81.428  1.00 20.35 ? 1033 ASP A N   1 
ATOM   243   C  CA  . ASP A 1 32  ? 10.302  81.121  81.383  1.00 21.20 ? 1033 ASP A CA  1 
ATOM   244   C  C   . ASP A 1 32  ? 11.063  81.933  80.340  1.00 21.07 ? 1033 ASP A C   1 
ATOM   245   O  O   . ASP A 1 32  ? 12.295  81.891  80.282  1.00 20.40 ? 1033 ASP A O   1 
ATOM   246   C  CB  . ASP A 1 32  ? 10.469  81.783  82.754  1.00 23.09 ? 1033 ASP A CB  1 
ATOM   247   C  CG  . ASP A 1 32  ? 9.312   81.490  83.698  1.00 25.29 ? 1033 ASP A CG  1 
ATOM   248   O  OD1 . ASP A 1 32  ? 8.276   80.941  83.256  1.00 26.09 ? 1033 ASP A OD1 1 
ATOM   249   O  OD2 . ASP A 1 32  ? 9.444   81.818  84.897  1.00 27.31 ? 1033 ASP A OD2 1 
ATOM   250   N  N   . LYS A 1 33  ? 10.320  82.717  79.564  1.00 20.37 ? 1034 LYS A N   1 
ATOM   251   C  CA  . LYS A 1 33  ? 10.891  83.539  78.502  1.00 20.40 ? 1034 LYS A CA  1 
ATOM   252   C  C   . LYS A 1 33  ? 11.461  84.856  79.010  1.00 19.98 ? 1034 LYS A C   1 
ATOM   253   O  O   . LYS A 1 33  ? 12.146  85.565  78.270  1.00 19.77 ? 1034 LYS A O   1 
ATOM   254   C  CB  . LYS A 1 33  ? 9.834   83.839  77.439  1.00 21.05 ? 1034 LYS A CB  1 
ATOM   255   C  CG  . LYS A 1 33  ? 9.365   82.627  76.665  1.00 22.28 ? 1034 LYS A CG  1 
ATOM   256   C  CD  . LYS A 1 33  ? 8.365   83.027  75.600  1.00 22.96 ? 1034 LYS A CD  1 
ATOM   257   C  CE  . LYS A 1 33  ? 7.861   81.813  74.853  1.00 24.00 ? 1034 LYS A CE  1 
ATOM   258   N  NZ  . LYS A 1 33  ? 6.824   82.177  73.854  1.00 24.20 ? 1034 LYS A NZ  1 
ATOM   259   N  N   . THR A 1 34  ? 11.100  85.226  80.235  1.00 19.48 ? 1035 THR A N   1 
ATOM   260   C  CA  . THR A 1 34  ? 11.525  86.503  80.795  1.00 19.34 ? 1035 THR A CA  1 
ATOM   261   C  C   . THR A 1 34  ? 12.420  86.321  82.016  1.00 19.15 ? 1035 THR A C   1 
ATOM   262   O  O   . THR A 1 34  ? 12.459  85.245  82.617  1.00 19.32 ? 1035 THR A O   1 
ATOM   263   C  CB  . THR A 1 34  ? 10.314  87.379  81.186  1.00 19.75 ? 1035 THR A CB  1 
ATOM   264   O  OG1 . THR A 1 34  ? 9.542   86.709  82.188  1.00 20.66 ? 1035 THR A OG1 1 
ATOM   265   C  CG2 . THR A 1 34  ? 9.436   87.650  79.968  1.00 19.42 ? 1035 THR A CG2 1 
ATOM   266   N  N   . ALA A 1 35  ? 13.160  87.374  82.354  1.00 18.93 ? 1036 ALA A N   1 
ATOM   267   C  CA  . ALA A 1 35  ? 14.062  87.361  83.500  1.00 19.25 ? 1036 ALA A CA  1 
ATOM   268   C  C   . ALA A 1 35  ? 14.277  88.780  84.006  1.00 19.12 ? 1036 ALA A C   1 
ATOM   269   O  O   . ALA A 1 35  ? 13.947  89.748  83.318  1.00 19.82 ? 1036 ALA A O   1 
ATOM   270   C  CB  . ALA A 1 35  ? 15.400  86.739  83.110  1.00 19.11 ? 1036 ALA A CB  1 
ATOM   271   N  N   . LYS A 1 36  ? 14.795  88.896  85.225  1.00 19.30 ? 1037 LYS A N   1 
ATOM   272   C  CA  . LYS A 1 36  ? 15.218  90.185  85.760  1.00 19.59 ? 1037 LYS A CA  1 
ATOM   273   C  C   . LYS A 1 36  ? 16.735  90.279  85.727  1.00 19.07 ? 1037 LYS A C   1 
ATOM   274   O  O   . LYS A 1 36  ? 17.435  89.342  86.116  1.00 19.18 ? 1037 LYS A O   1 
ATOM   275   C  CB  . LYS A 1 36  ? 14.718  90.372  87.195  1.00 20.74 ? 1037 LYS A CB  1 
ATOM   276   C  CG  . LYS A 1 36  ? 13.214  90.547  87.306  1.00 22.92 ? 1037 LYS A CG  1 
ATOM   277   C  CD  . LYS A 1 36  ? 12.774  90.659  88.755  1.00 25.04 ? 1037 LYS A CD  1 
ATOM   278   C  CE  . LYS A 1 36  ? 11.319  90.239  88.913  1.00 26.00 ? 1037 LYS A CE  1 
ATOM   279   N  NZ  . LYS A 1 36  ? 10.765  90.581  90.252  1.00 28.27 ? 1037 LYS A NZ  1 
ATOM   280   N  N   . PHE A 1 37  ? 17.234  91.400  85.219  1.00 18.54 ? 1038 PHE A N   1 
ATOM   281   C  CA  . PHE A 1 37  ? 18.668  91.620  85.103  1.00 17.46 ? 1038 PHE A CA  1 
ATOM   282   C  C   . PHE A 1 37  ? 19.102  92.647  86.132  1.00 17.39 ? 1038 PHE A C   1 
ATOM   283   O  O   . PHE A 1 37  ? 18.557  93.750  86.192  1.00 17.42 ? 1038 PHE A O   1 
ATOM   284   C  CB  . PHE A 1 37  ? 19.015  92.081  83.685  1.00 16.84 ? 1038 PHE A CB  1 
ATOM   285   C  CG  . PHE A 1 37  ? 18.523  91.143  82.624  1.00 16.54 ? 1038 PHE A CG  1 
ATOM   286   C  CD1 . PHE A 1 37  ? 17.435  91.489  81.827  1.00 16.14 ? 1038 PHE A CD1 1 
ATOM   287   C  CD2 . PHE A 1 37  ? 19.041  89.855  82.526  1.00 15.95 ? 1038 PHE A CD2 1 
ATOM   288   C  CE1 . PHE A 1 37  ? 16.862  90.559  80.961  1.00 15.98 ? 1038 PHE A CE1 1 
ATOM   289   C  CE2 . PHE A 1 37  ? 18.476  88.919  81.665  1.00 16.21 ? 1038 PHE A CE2 1 
ATOM   290   C  CZ  . PHE A 1 37  ? 17.383  89.271  80.883  1.00 15.70 ? 1038 PHE A CZ  1 
ATOM   291   N  N   . LEU A 1 38  ? 20.042  92.248  86.982  1.00 16.34 ? 1039 LEU A N   1 
ATOM   292   C  CA  . LEU A 1 38  ? 20.303  92.973  88.216  1.00 16.90 ? 1039 LEU A CA  1 
ATOM   293   C  C   . LEU A 1 38  ? 21.432  93.993  88.143  1.00 16.85 ? 1039 LEU A C   1 
ATOM   294   O  O   . LEU A 1 38  ? 21.614  94.771  89.081  1.00 16.73 ? 1039 LEU A O   1 
ATOM   295   C  CB  . LEU A 1 38  ? 20.563  91.982  89.352  1.00 16.85 ? 1039 LEU A CB  1 
ATOM   296   C  CG  . LEU A 1 38  ? 19.398  91.033  89.643  1.00 17.63 ? 1039 LEU A CG  1 
ATOM   297   C  CD1 . LEU A 1 38  ? 19.804  90.026  90.700  1.00 17.04 ? 1039 LEU A CD1 1 
ATOM   298   C  CD2 . LEU A 1 38  ? 18.183  91.834  90.099  1.00 17.67 ? 1039 LEU A CD2 1 
ATOM   299   N  N   . ARG A 1 39  ? 22.174  94.014  87.034  1.00 16.78 ? 1040 ARG A N   1 
ATOM   300   C  CA  . ARG A 1 39  ? 23.226  95.012  86.855  1.00 16.78 ? 1040 ARG A CA  1 
ATOM   301   C  C   . ARG A 1 39  ? 24.199  95.063  88.033  1.00 16.58 ? 1040 ARG A C   1 
ATOM   302   O  O   . ARG A 1 39  ? 24.609  96.129  88.488  1.00 16.75 ? 1040 ARG A O   1 
ATOM   303   C  CB  . ARG A 1 39  ? 22.619  96.391  86.540  1.00 17.71 ? 1040 ARG A CB  1 
ATOM   304   C  CG  . ARG A 1 39  ? 21.774  96.346  85.276  1.00 18.40 ? 1040 ARG A CG  1 
ATOM   305   C  CD  . ARG A 1 39  ? 21.350  97.712  84.750  1.00 19.67 ? 1040 ARG A CD  1 
ATOM   306   N  NE  . ARG A 1 39  ? 20.506  97.483  83.570  1.00 20.20 ? 1040 ARG A NE  1 
ATOM   307   C  CZ  . ARG A 1 39  ? 20.914  97.313  82.317  1.00 20.51 ? 1040 ARG A CZ  1 
ATOM   308   N  NH1 . ARG A 1 39  ? 19.988  97.088  81.387  1.00 21.13 ? 1040 ARG A NH1 1 
ATOM   309   N  NH2 . ARG A 1 39  ? 22.196  97.376  81.993  1.00 20.90 ? 1040 ARG A NH2 1 
ATOM   310   N  N   . LEU A 1 40  ? 24.636  93.884  88.471  1.00 16.07 ? 1041 LEU A N   1 
ATOM   311   C  CA  . LEU A 1 40  ? 25.521  93.759  89.627  1.00 15.87 ? 1041 LEU A CA  1 
ATOM   312   C  C   . LEU A 1 40  ? 26.991  93.980  89.269  1.00 15.74 ? 1041 LEU A C   1 
ATOM   313   O  O   . LEU A 1 40  ? 27.795  94.351  90.122  1.00 16.06 ? 1041 LEU A O   1 
ATOM   314   C  CB  . LEU A 1 40  ? 25.350  92.381  90.272  1.00 15.98 ? 1041 LEU A CB  1 
ATOM   315   C  CG  . LEU A 1 40  ? 23.971  92.058  90.855  1.00 15.47 ? 1041 LEU A CG  1 
ATOM   316   C  CD1 . LEU A 1 40  ? 23.936  90.620  91.328  1.00 15.74 ? 1041 LEU A CD1 1 
ATOM   317   C  CD2 . LEU A 1 40  ? 23.660  93.007  92.000  1.00 16.10 ? 1041 LEU A CD2 1 
ATOM   318   N  N   . GLY A 1 41  ? 27.335  93.767  88.003  1.00 15.15 ? 1042 GLY A N   1 
ATOM   319   C  CA  . GLY A 1 41  ? 28.723  93.865  87.590  1.00 14.68 ? 1042 GLY A CA  1 
ATOM   320   C  C   . GLY A 1 41  ? 29.517  92.618  87.943  1.00 14.38 ? 1042 GLY A C   1 
ATOM   321   O  O   . GLY A 1 41  ? 28.934  91.596  88.312  1.00 14.02 ? 1042 GLY A O   1 
ATOM   322   N  N   . PRO A 1 42  ? 30.856  92.663  87.821  1.00 14.44 ? 1043 PRO A N   1 
ATOM   323   C  CA  . PRO A 1 42  ? 31.697  91.466  87.954  1.00 14.39 ? 1043 PRO A CA  1 
ATOM   324   C  C   . PRO A 1 42  ? 31.786  90.930  89.381  1.00 14.99 ? 1043 PRO A C   1 
ATOM   325   O  O   . PRO A 1 42  ? 32.051  89.745  89.588  1.00 15.26 ? 1043 PRO A O   1 
ATOM   326   C  CB  . PRO A 1 42  ? 33.061  91.928  87.436  1.00 14.45 ? 1043 PRO A CB  1 
ATOM   327   C  CG  . PRO A 1 42  ? 33.064  93.397  87.661  1.00 14.42 ? 1043 PRO A CG  1 
ATOM   328   C  CD  . PRO A 1 42  ? 31.645  93.834  87.397  1.00 13.89 ? 1043 PRO A CD  1 
ATOM   329   N  N   . GLU A 1 43  ? 31.489  91.788  90.355  1.00 15.83 ? 1044 GLU A N   1 
ATOM   330   C  CA  . GLU A 1 43  ? 31.608  91.430  91.767  1.00 17.13 ? 1044 GLU A CA  1 
ATOM   331   C  C   . GLU A 1 43  ? 30.636  90.336  92.206  1.00 16.11 ? 1044 GLU A C   1 
ATOM   332   O  O   . GLU A 1 43  ? 30.798  89.759  93.281  1.00 16.11 ? 1044 GLU A O   1 
ATOM   333   C  CB  . GLU A 1 43  ? 31.414  92.666  92.645  1.00 19.68 ? 1044 GLU A CB  1 
ATOM   334   C  CG  . GLU A 1 43  ? 32.625  93.585  92.700  1.00 23.97 ? 1044 GLU A CG  1 
ATOM   335   C  CD  . GLU A 1 43  ? 32.368  94.859  93.499  1.00 26.60 ? 1044 GLU A CD  1 
ATOM   336   O  OE1 . GLU A 1 43  ? 31.591  94.815  94.482  1.00 28.46 ? 1044 GLU A OE1 1 
ATOM   337   O  OE2 . GLU A 1 43  ? 32.951  95.907  93.144  1.00 28.51 ? 1044 GLU A OE2 1 
ATOM   338   N  N   . GLN A 1 44  ? 29.638  90.047  91.376  1.00 14.56 ? 1045 GLN A N   1 
ATOM   339   C  CA  . GLN A 1 44  ? 28.698  88.960  91.646  1.00 13.94 ? 1045 GLN A CA  1 
ATOM   340   C  C   . GLN A 1 44  ? 29.384  87.596  91.555  1.00 14.18 ? 1045 GLN A C   1 
ATOM   341   O  O   . GLN A 1 44  ? 28.869  86.597  92.062  1.00 13.40 ? 1045 GLN A O   1 
ATOM   342   C  CB  . GLN A 1 44  ? 27.533  89.012  90.656  1.00 13.81 ? 1045 GLN A CB  1 
ATOM   343   C  CG  . GLN A 1 44  ? 27.923  88.694  89.220  1.00 13.22 ? 1045 GLN A CG  1 
ATOM   344   C  CD  . GLN A 1 44  ? 26.774  88.876  88.255  1.00 13.01 ? 1045 GLN A CD  1 
ATOM   345   O  OE1 . GLN A 1 44  ? 25.878  88.035  88.176  1.00 13.57 ? 1045 GLN A OE1 1 
ATOM   346   N  NE2 . GLN A 1 44  ? 26.779  89.991  87.527  1.00 13.16 ? 1045 GLN A NE2 1 
ATOM   347   N  N   . ASP A 1 45  ? 30.526  87.557  90.874  1.00 13.17 ? 1046 ASP A N   1 
ATOM   348   C  CA  . ASP A 1 45  ? 31.258  86.315  90.649  1.00 13.63 ? 1046 ASP A CA  1 
ATOM   349   C  C   . ASP A 1 45  ? 32.536  86.289  91.487  1.00 13.01 ? 1046 ASP A C   1 
ATOM   350   O  O   . ASP A 1 45  ? 33.420  87.125  91.302  1.00 12.53 ? 1046 ASP A O   1 
ATOM   351   C  CB  . ASP A 1 45  ? 31.608  86.177  89.160  1.00 13.38 ? 1046 ASP A CB  1 
ATOM   352   C  CG  . ASP A 1 45  ? 32.175  84.808  88.808  1.00 14.31 ? 1046 ASP A CG  1 
ATOM   353   O  OD1 A ASP A 1 45  ? 32.530  84.041  89.723  0.66 14.70 ? 1046 ASP A OD1 1 
ATOM   354   O  OD1 B ASP A 1 45  ? 33.382  84.719  88.498  0.33 13.39 ? 1046 ASP A OD1 1 
ATOM   355   O  OD2 A ASP A 1 45  ? 32.292  84.503  87.602  0.66 14.83 ? 1046 ASP A OD2 1 
ATOM   356   O  OD2 B ASP A 1 45  ? 31.411  83.823  88.866  0.33 13.13 ? 1046 ASP A OD2 1 
ATOM   357   N  N   . PRO A 1 46  ? 32.676  85.282  92.368  1.00 13.37 ? 1047 PRO A N   1 
ATOM   358   C  CA  . PRO A 1 46  ? 33.853  85.208  93.239  1.00 13.84 ? 1047 PRO A CA  1 
ATOM   359   C  C   . PRO A 1 46  ? 35.192  85.086  92.507  1.00 13.23 ? 1047 PRO A C   1 
ATOM   360   O  O   . PRO A 1 46  ? 36.177  85.696  92.926  1.00 13.13 ? 1047 PRO A O   1 
ATOM   361   C  CB  . PRO A 1 46  ? 33.563  83.999  94.146  1.00 14.25 ? 1047 PRO A CB  1 
ATOM   362   C  CG  . PRO A 1 46  ? 32.398  83.293  93.516  1.00 14.64 ? 1047 PRO A CG  1 
ATOM   363   C  CD  . PRO A 1 46  ? 31.618  84.366  92.829  1.00 13.86 ? 1047 PRO A CD  1 
ATOM   364   N  N   . ARG A 1 47  ? 35.216  84.384  91.374  1.00 13.14 ? 1048 ARG A N   1 
ATOM   365   C  CA  . ARG A 1 47  ? 36.456  84.318  90.580  1.00 12.84 ? 1048 ARG A CA  1 
ATOM   366   C  C   . ARG A 1 47  ? 36.798  85.674  89.991  1.00 12.13 ? 1048 ARG A C   1 
ATOM   367   O  O   . ARG A 1 47  ? 37.955  86.131  90.049  1.00 12.17 ? 1048 ARG A O   1 
ATOM   368   C  CB  . ARG A 1 47  ? 36.372  83.253  89.488  1.00 13.32 ? 1048 ARG A CB  1 
ATOM   369   C  CG  . ARG A 1 47  ? 37.643  83.171  88.632  1.00 13.72 ? 1048 ARG A CG  1 
ATOM   370   C  CD  . ARG A 1 47  ? 38.785  82.601  89.492  1.00 14.70 ? 1048 ARG A CD  1 
ATOM   371   N  NE  . ARG A 1 47  ? 38.514  81.200  89.749  1.00 15.74 ? 1048 ARG A NE  1 
ATOM   372   C  CZ  . ARG A 1 47  ? 38.475  80.577  90.912  1.00 17.51 ? 1048 ARG A CZ  1 
ATOM   373   N  NH1 . ARG A 1 47  ? 38.204  79.285  90.969  1.00 17.71 ? 1048 ARG A NH1 1 
ATOM   374   N  NH2 . ARG A 1 47  ? 38.698  81.252  92.035  1.00 18.73 ? 1048 ARG A NH2 1 
ATOM   375   N  N   . LYS A 1 48  ? 35.789  86.395  89.502  1.00 11.71 ? 1049 LYS A N   1 
ATOM   376   C  CA  . LYS A 1 48  ? 36.017  87.744  88.980  1.00 11.15 ? 1049 LYS A CA  1 
ATOM   377   C  C   . LYS A 1 48  ? 36.554  88.689  90.060  1.00 11.55 ? 1049 LYS A C   1 
ATOM   378   O  O   . LYS A 1 48  ? 37.486  89.452  89.812  1.00 10.91 ? 1049 LYS A O   1 
ATOM   379   C  CB  . LYS A 1 48  ? 34.733  88.324  88.379  1.00 10.97 ? 1049 LYS A CB  1 
ATOM   380   C  CG  . LYS A 1 48  ? 34.287  87.680  87.075  1.00 11.07 ? 1049 LYS A CG  1 
ATOM   381   C  CD  . LYS A 1 48  ? 35.224  87.992  85.917  1.00 11.79 ? 1049 LYS A CD  1 
ATOM   382   C  CE  . LYS A 1 48  ? 34.550  87.671  84.587  1.00 10.93 ? 1049 LYS A CE  1 
ATOM   383   N  NZ  . LYS A 1 48  ? 35.527  87.456  83.479  1.00 11.78 ? 1049 LYS A NZ  1 
ATOM   384   N  N   . VAL A 1 49  ? 36.010  88.584  91.271  1.00 12.54 ? 1050 VAL A N   1 
ATOM   385   C  CA  . VAL A 1 49  ? 36.475  89.390  92.399  1.00 12.84 ? 1050 VAL A CA  1 
ATOM   386   C  C   . VAL A 1 49  ? 37.954  89.112  92.689  1.00 13.08 ? 1050 VAL A C   1 
ATOM   387   O  O   . VAL A 1 49  ? 38.753  90.039  92.841  1.00 12.93 ? 1050 VAL A O   1 
ATOM   388   C  CB  . VAL A 1 49  ? 35.636  89.099  93.670  1.00 13.08 ? 1050 VAL A CB  1 
ATOM   389   C  CG1 . VAL A 1 49  ? 36.200  89.854  94.870  1.00 13.80 ? 1050 VAL A CG1 1 
ATOM   390   C  CG2 . VAL A 1 49  ? 34.188  89.497  93.438  1.00 14.67 ? 1050 VAL A CG2 1 
ATOM   391   N  N   . GLU A 1 50  ? 38.316  87.832  92.687  1.00 13.37 ? 1051 GLU A N   1 
ATOM   392   C  CA  . GLU A 1 50  ? 39.700  87.396  92.852  1.00 13.58 ? 1051 GLU A CA  1 
ATOM   393   C  C   . GLU A 1 50  ? 40.609  87.999  91.777  1.00 13.16 ? 1051 GLU A C   1 
ATOM   394   O  O   . GLU A 1 50  ? 41.688  88.511  92.083  1.00 13.26 ? 1051 GLU A O   1 
ATOM   395   C  CB  . GLU A 1 50  ? 39.757  85.865  92.798  1.00 15.88 ? 1051 GLU A CB  1 
ATOM   396   C  CG  . GLU A 1 50  ? 41.151  85.256  92.889  1.00 18.57 ? 1051 GLU A CG  1 
ATOM   397   C  CD  . GLU A 1 50  ? 41.114  83.737  92.838  1.00 20.96 ? 1051 GLU A CD  1 
ATOM   398   O  OE1 . GLU A 1 50  ? 40.486  83.126  93.731  1.00 23.63 ? 1051 GLU A OE1 1 
ATOM   399   O  OE2 . GLU A 1 50  ? 41.702  83.150  91.906  1.00 20.76 ? 1051 GLU A OE2 1 
ATOM   400   N  N   . MET A 1 51  ? 40.129  88.002  90.536  1.00 13.05 ? 1052 MET A N   1 
ATOM   401   C  CA  . MET A 1 51  ? 40.883  88.537  89.404  1.00 12.66 ? 1052 MET A CA  1 
ATOM   402   C  C   . MET A 1 51  ? 41.067  90.049  89.488  1.00 12.88 ? 1052 MET A C   1 
ATOM   403   O  O   . MET A 1 51  ? 42.144  90.568  89.186  1.00 12.84 ? 1052 MET A O   1 
ATOM   404   C  CB  . MET A 1 51  ? 40.176  88.179  88.097  1.00 13.02 ? 1052 MET A CB  1 
ATOM   405   C  CG  . MET A 1 51  ? 40.194  86.697  87.787  1.00 13.44 ? 1052 MET A CG  1 
ATOM   406   S  SD  . MET A 1 51  ? 38.870  86.210  86.673  1.00 14.30 ? 1052 MET A SD  1 
ATOM   407   C  CE  . MET A 1 51  ? 39.292  87.172  85.202  1.00 13.84 ? 1052 MET A CE  1 
ATOM   408   N  N   . ILE A 1 52  ? 40.000  90.751  89.865  1.00 12.45 ? 1053 ILE A N   1 
ATOM   409   C  CA  . ILE A 1 52  ? 40.047  92.199  90.055  1.00 12.70 ? 1053 ILE A CA  1 
ATOM   410   C  C   . ILE A 1 52  ? 41.094  92.573  91.106  1.00 13.26 ? 1053 ILE A C   1 
ATOM   411   O  O   . ILE A 1 52  ? 41.942  93.433  90.866  1.00 13.41 ? 1053 ILE A O   1 
ATOM   412   C  CB  . ILE A 1 52  ? 38.659  92.746  90.481  1.00 12.81 ? 1053 ILE A CB  1 
ATOM   413   C  CG1 . ILE A 1 52  ? 37.661  92.566  89.334  1.00 12.15 ? 1053 ILE A CG1 1 
ATOM   414   C  CG2 . ILE A 1 52  ? 38.762  94.217  90.880  1.00 12.72 ? 1053 ILE A CG2 1 
ATOM   415   C  CD1 . ILE A 1 52  ? 36.205  92.708  89.743  1.00 12.76 ? 1053 ILE A CD1 1 
ATOM   416   N  N   . LYS A 1 53  ? 41.091  91.849  92.225  1.00 13.37 ? 1054 LYS A N   1 
ATOM   417   C  CA  . LYS A 1 53  ? 42.027  92.103  93.317  1.00 14.35 ? 1054 LYS A CA  1 
ATOM   418   C  C   . LYS A 1 53  ? 43.471  91.880  92.873  1.00 13.96 ? 1054 LYS A C   1 
ATOM   419   O  O   . LYS A 1 53  ? 44.337  92.720  93.115  1.00 14.15 ? 1054 LYS A O   1 
ATOM   420   C  CB  . LYS A 1 53  ? 41.697  91.201  94.512  1.00 15.71 ? 1054 LYS A CB  1 
ATOM   421   C  CG  . LYS A 1 53  ? 42.535  91.469  95.754  1.00 18.04 ? 1054 LYS A CG  1 
ATOM   422   C  CD  . LYS A 1 53  ? 41.952  90.762  96.969  1.00 20.22 ? 1054 LYS A CD  1 
ATOM   423   C  CE  . LYS A 1 53  ? 42.741  91.075  98.232  1.00 21.38 ? 1054 LYS A CE  1 
ATOM   424   N  NZ  . LYS A 1 53  ? 44.049  90.367  98.255  1.00 22.83 ? 1054 LYS A NZ  1 
ATOM   425   N  N   . ALA A 1 54  ? 43.710  90.771  92.177  1.00 13.59 ? 1055 ALA A N   1 
ATOM   426   C  CA  . ALA A 1 54  ? 45.034  90.461  91.643  1.00 13.77 ? 1055 ALA A CA  1 
ATOM   427   C  C   . ALA A 1 54  ? 45.478  91.512  90.629  1.00 13.80 ? 1055 ALA A C   1 
ATOM   428   O  O   . ALA A 1 54  ? 46.608  91.998  90.685  1.00 13.50 ? 1055 ALA A O   1 
ATOM   429   C  CB  . ALA A 1 54  ? 45.032  89.079  90.996  1.00 13.66 ? 1055 ALA A CB  1 
ATOM   430   N  N   . GLY A 1 55  ? 44.561  91.901  89.746  1.00 13.67 ? 1056 GLY A N   1 
ATOM   431   C  CA  . GLY A 1 55  ? 44.871  92.902  88.740  1.00 13.96 ? 1056 GLY A CA  1 
ATOM   432   C  C   . GLY A 1 55  ? 45.298  94.231  89.334  1.00 15.09 ? 1056 GLY A C   1 
ATOM   433   O  O   . GLY A 1 55  ? 46.289  94.817  88.901  1.00 14.65 ? 1056 GLY A O   1 
ATOM   434   N  N   . LYS A 1 56  ? 44.568  94.679  90.353  1.00 15.53 ? 1057 LYS A N   1 
ATOM   435   C  CA  . LYS A 1 56  ? 44.860  95.928  91.058  1.00 16.58 ? 1057 LYS A CA  1 
ATOM   436   C  C   . LYS A 1 56  ? 46.225  95.889  91.737  1.00 16.16 ? 1057 LYS A C   1 
ATOM   437   O  O   . LYS A 1 56  ? 47.042  96.797  91.567  1.00 15.71 ? 1057 LYS A O   1 
ATOM   438   C  CB  . LYS A 1 56  ? 43.782  96.190  92.110  1.00 17.85 ? 1057 LYS A CB  1 
ATOM   439   C  CG  . LYS A 1 56  ? 43.694  97.629  92.593  1.00 20.84 ? 1057 LYS A CG  1 
ATOM   440   C  CD  . LYS A 1 56  ? 42.370  97.882  93.318  1.00 22.84 ? 1057 LYS A CD  1 
ATOM   441   C  CE  . LYS A 1 56  ? 41.241  97.027  92.726  1.00 24.05 ? 1057 LYS A CE  1 
ATOM   442   N  NZ  . LYS A 1 56  ? 39.866  97.582  92.905  1.00 24.74 ? 1057 LYS A NZ  1 
ATOM   443   N  N   . GLU A 1 57  ? 46.462  94.833  92.512  1.00 16.28 ? 1058 GLU A N   1 
ATOM   444   C  CA  . GLU A 1 57  ? 47.710  94.680  93.254  1.00 16.48 ? 1058 GLU A CA  1 
ATOM   445   C  C   . GLU A 1 57  ? 48.928  94.579  92.336  1.00 15.50 ? 1058 GLU A C   1 
ATOM   446   O  O   . GLU A 1 57  ? 49.959  95.201  92.594  1.00 15.21 ? 1058 GLU A O   1 
ATOM   447   C  CB  . GLU A 1 57  ? 47.633  93.448  94.162  1.00 17.97 ? 1058 GLU A CB  1 
ATOM   448   C  CG  . GLU A 1 57  ? 46.650  93.601  95.319  1.00 20.53 ? 1058 GLU A CG  1 
ATOM   449   C  CD  . GLU A 1 57  ? 46.404  92.307  96.088  1.00 22.35 ? 1058 GLU A CD  1 
ATOM   450   O  OE1 . GLU A 1 57  ? 45.750  92.369  97.151  1.00 24.37 ? 1058 GLU A OE1 1 
ATOM   451   O  OE2 . GLU A 1 57  ? 46.840  91.227  95.630  1.00 23.38 ? 1058 GLU A OE2 1 
ATOM   452   N  N   . ILE A 1 58  ? 48.792  93.826  91.248  1.00 14.69 ? 1059 ILE A N   1 
ATOM   453   C  CA  . ILE A 1 58  ? 49.894  93.649  90.308  1.00 13.98 ? 1059 ILE A CA  1 
ATOM   454   C  C   . ILE A 1 58  ? 50.195  94.943  89.555  1.00 13.78 ? 1059 ILE A C   1 
ATOM   455   O  O   . ILE A 1 58  ? 51.358  95.310  89.400  1.00 13.36 ? 1059 ILE A O   1 
ATOM   456   C  CB  . ILE A 1 58  ? 49.600  92.509  89.306  1.00 13.87 ? 1059 ILE A CB  1 
ATOM   457   C  CG1 . ILE A 1 58  ? 49.583  91.167  90.044  1.00 13.51 ? 1059 ILE A CG1 1 
ATOM   458   C  CG2 . ILE A 1 58  ? 50.657  92.481  88.207  1.00 13.75 ? 1059 ILE A CG2 1 
ATOM   459   C  CD1 . ILE A 1 58  ? 48.888  90.060  89.286  1.00 13.58 ? 1059 ILE A CD1 1 
ATOM   460   N  N   . ALA A 1 59  ? 49.151  95.679  89.180  1.00 14.07 ? 1060 ALA A N   1 
ATOM   461   C  CA  . ALA A 1 59  ? 49.323  96.975  88.521  1.00 14.66 ? 1060 ALA A CA  1 
ATOM   462   C  C   . ALA A 1 59  ? 50.095  97.938  89.420  1.00 15.50 ? 1060 ALA A C   1 
ATOM   463   O  O   . ALA A 1 59  ? 51.042  98.591  88.977  1.00 14.62 ? 1060 ALA A O   1 
ATOM   464   C  CB  . ALA A 1 59  ? 47.967  97.569  88.162  1.00 14.50 ? 1060 ALA A CB  1 
ATOM   465   N  N   . GLU A 1 60  ? 49.705  97.978  90.694  1.00 16.98 ? 1061 GLU A N   1 
ATOM   466   C  CA  . GLU A 1 60  ? 50.361  98.801  91.706  1.00 18.79 ? 1061 GLU A CA  1 
ATOM   467   C  C   . GLU A 1 60  ? 51.817  98.391  91.875  1.00 18.37 ? 1061 GLU A C   1 
ATOM   468   O  O   . GLU A 1 60  ? 52.708  99.239  91.960  1.00 18.35 ? 1061 GLU A O   1 
ATOM   469   C  CB  . GLU A 1 60  ? 49.644  98.646  93.046  1.00 22.00 ? 1061 GLU A CB  1 
ATOM   470   C  CG  . GLU A 1 60  ? 49.609  99.904  93.894  1.00 27.36 ? 1061 GLU A CG  1 
ATOM   471   C  CD  . GLU A 1 60  ? 48.233  100.552 93.911  1.00 29.98 ? 1061 GLU A CD  1 
ATOM   472   O  OE1 . GLU A 1 60  ? 47.236  99.839  94.171  1.00 31.39 ? 1061 GLU A OE1 1 
ATOM   473   O  OE2 . GLU A 1 60  ? 48.149  101.777 93.667  1.00 32.16 ? 1061 GLU A OE2 1 
ATOM   474   N  N   . LYS A 1 61  ? 52.049  97.083  91.932  1.00 17.71 ? 1062 LYS A N   1 
ATOM   475   C  CA  . LYS A 1 61  ? 53.384  96.552  92.169  1.00 17.91 ? 1062 LYS A CA  1 
ATOM   476   C  C   . LYS A 1 61  ? 54.331  96.801  90.999  1.00 16.98 ? 1062 LYS A C   1 
ATOM   477   O  O   . LYS A 1 61  ? 55.467  97.234  91.197  1.00 17.39 ? 1062 LYS A O   1 
ATOM   478   C  CB  . LYS A 1 61  ? 53.317  95.052  92.465  1.00 19.69 ? 1062 LYS A CB  1 
ATOM   479   C  CG  . LYS A 1 61  ? 54.673  94.432  92.774  1.00 22.80 ? 1062 LYS A CG  1 
ATOM   480   C  CD  . LYS A 1 61  ? 54.568  92.947  93.078  1.00 26.08 ? 1062 LYS A CD  1 
ATOM   481   C  CE  . LYS A 1 61  ? 53.727  92.691  94.324  1.00 27.81 ? 1062 LYS A CE  1 
ATOM   482   N  NZ  . LYS A 1 61  ? 54.122  93.550  95.481  1.00 30.33 ? 1062 LYS A NZ  1 
ATOM   483   N  N   . ARG A 1 62  ? 53.855  96.558  89.780  1.00 15.69 ? 1063 ARG A N   1 
ATOM   484   C  CA  . ARG A 1 62  ? 54.758  96.529  88.617  1.00 14.52 ? 1063 ARG A CA  1 
ATOM   485   C  C   . ARG A 1 62  ? 54.898  97.906  88.002  1.00 14.56 ? 1063 ARG A C   1 
ATOM   486   O  O   . ARG A 1 62  ? 55.838  98.158  87.239  1.00 14.52 ? 1063 ARG A O   1 
ATOM   487   C  CB  . ARG A 1 62  ? 54.275  95.498  87.595  1.00 13.77 ? 1063 ARG A CB  1 
ATOM   488   C  CG  . ARG A 1 62  ? 53.051  95.913  86.789  1.00 13.10 ? 1063 ARG A CG  1 
ATOM   489   C  CD  . ARG A 1 62  ? 52.595  94.762  85.883  1.00 11.94 ? 1063 ARG A CD  1 
ATOM   490   N  NE  . ARG A 1 62  ? 51.682  95.355  84.888  1.00 11.31 ? 1063 ARG A NE  1 
ATOM   491   C  CZ  . ARG A 1 62  ? 51.329  94.718  83.773  1.00 11.10 ? 1063 ARG A CZ  1 
ATOM   492   N  NH1 . ARG A 1 62  ? 51.765  93.497  83.505  1.00 10.84 ? 1063 ARG A NH1 1 
ATOM   493   N  NH2 . ARG A 1 62  ? 50.530  95.356  82.930  1.00 9.98  ? 1063 ARG A NH2 1 
ATOM   494   N  N   . GLY A 1 63  ? 53.938  98.785  88.279  1.00 14.39 ? 1064 GLY A N   1 
ATOM   495   C  CA  . GLY A 1 63  ? 54.061  100.173 87.870  1.00 14.21 ? 1064 GLY A CA  1 
ATOM   496   C  C   . GLY A 1 63  ? 53.575  100.480 86.466  1.00 13.93 ? 1064 GLY A C   1 
ATOM   497   O  O   . GLY A 1 63  ? 53.965  101.491 85.881  1.00 14.99 ? 1064 GLY A O   1 
ATOM   498   N  N   . ILE A 1 64  ? 52.758  99.594  85.906  1.00 12.84 ? 1065 ILE A N   1 
ATOM   499   C  CA  . ILE A 1 64  ? 52.074  99.869  84.647  1.00 12.24 ? 1065 ILE A CA  1 
ATOM   500   C  C   . ILE A 1 64  ? 50.699  99.205  84.662  1.00 11.99 ? 1065 ILE A C   1 
ATOM   501   O  O   . ILE A 1 64  ? 50.522  98.138  85.256  1.00 11.73 ? 1065 ILE A O   1 
ATOM   502   C  CB  . ILE A 1 64  ? 52.907  99.379  83.421  1.00 11.73 ? 1065 ILE A CB  1 
ATOM   503   C  CG1 . ILE A 1 64  ? 52.133  99.623  82.121  1.00 11.82 ? 1065 ILE A CG1 1 
ATOM   504   C  CG2 . ILE A 1 64  ? 53.258  97.914  83.567  1.00 12.42 ? 1065 ILE A CG2 1 
ATOM   505   C  CD1 . ILE A 1 64  ? 52.972  99.470  80.868  1.00 12.43 ? 1065 ILE A CD1 1 
ATOM   506   N  N   . ALA A 1 65  ? 49.721  99.885  84.068  1.00 11.68 ? 1066 ALA A N   1 
ATOM   507   C  CA  . ALA A 1 65  ? 48.321  99.472  84.111  1.00 11.50 ? 1066 ALA A CA  1 
ATOM   508   C  C   . ALA A 1 65  ? 48.118  98.017  83.697  1.00 11.84 ? 1066 ALA A C   1 
ATOM   509   O  O   . ALA A 1 65  ? 48.846  97.488  82.857  1.00 11.50 ? 1066 ALA A O   1 
ATOM   510   C  CB  . ALA A 1 65  ? 47.480  100.395 83.228  1.00 11.98 ? 1066 ALA A CB  1 
ATOM   511   N  N   . PHE A 1 66  ? 47.106  97.385  84.280  1.00 11.41 ? 1067 PHE A N   1 
ATOM   512   C  CA  . PHE A 1 66  ? 46.885  95.953  84.118  1.00 11.15 ? 1067 PHE A CA  1 
ATOM   513   C  C   . PHE A 1 66  ? 45.377  95.677  84.068  1.00 10.94 ? 1067 PHE A C   1 
ATOM   514   O  O   . PHE A 1 66  ? 44.600  96.530  83.631  1.00 11.23 ? 1067 PHE A O   1 
ATOM   515   C  CB  . PHE A 1 66  ? 47.541  95.208  85.289  1.00 12.26 ? 1067 PHE A CB  1 
ATOM   516   C  CG  . PHE A 1 66  ? 47.765  93.740  85.048  1.00 12.27 ? 1067 PHE A CG  1 
ATOM   517   C  CD1 . PHE A 1 66  ? 48.147  93.267  83.795  1.00 12.91 ? 1067 PHE A CD1 1 
ATOM   518   C  CD2 . PHE A 1 66  ? 47.622  92.829  86.088  1.00 13.48 ? 1067 PHE A CD2 1 
ATOM   519   C  CE1 . PHE A 1 66  ? 48.383  91.906  83.584  1.00 12.61 ? 1067 PHE A CE1 1 
ATOM   520   C  CE2 . PHE A 1 66  ? 47.857  91.470  85.890  1.00 13.42 ? 1067 PHE A CE2 1 
ATOM   521   C  CZ  . PHE A 1 66  ? 48.236  91.008  84.633  1.00 12.70 ? 1067 PHE A CZ  1 
ATOM   522   N  N   . TYR A 1 67  ? 44.975  94.478  84.480  1.00 10.68 ? 1068 TYR A N   1 
ATOM   523   C  CA  . TYR A 1 67  ? 43.568  94.094  84.503  1.00 10.95 ? 1068 TYR A CA  1 
ATOM   524   C  C   . TYR A 1 67  ? 42.745  95.081  85.329  1.00 11.36 ? 1068 TYR A C   1 
ATOM   525   O  O   . TYR A 1 67  ? 43.064  95.353  86.487  1.00 11.73 ? 1068 TYR A O   1 
ATOM   526   C  CB  . TYR A 1 67  ? 43.422  92.686  85.078  1.00 11.56 ? 1068 TYR A CB  1 
ATOM   527   C  CG  . TYR A 1 67  ? 42.001  92.171  85.100  1.00 11.55 ? 1068 TYR A CG  1 
ATOM   528   C  CD1 . TYR A 1 67  ? 41.271  92.133  86.287  1.00 12.36 ? 1068 TYR A CD1 1 
ATOM   529   C  CD2 . TYR A 1 67  ? 41.387  91.715  83.935  1.00 11.57 ? 1068 TYR A CD2 1 
ATOM   530   C  CE1 . TYR A 1 67  ? 39.968  91.653  86.311  1.00 13.31 ? 1068 TYR A CE1 1 
ATOM   531   C  CE2 . TYR A 1 67  ? 40.084  91.235  83.950  1.00 12.38 ? 1068 TYR A CE2 1 
ATOM   532   C  CZ  . TYR A 1 67  ? 39.381  91.209  85.140  1.00 12.55 ? 1068 TYR A CZ  1 
ATOM   533   O  OH  . TYR A 1 67  ? 38.085  90.757  85.159  1.00 13.58 ? 1068 TYR A OH  1 
ATOM   534   N  N   . ASN A 1 68  ? 41.674  95.584  84.724  1.00 11.38 ? 1069 ASN A N   1 
ATOM   535   C  CA  . ASN A 1 68  ? 40.808  96.587  85.338  1.00 12.07 ? 1069 ASN A CA  1 
ATOM   536   C  C   . ASN A 1 68  ? 39.467  96.575  84.602  1.00 12.47 ? 1069 ASN A C   1 
ATOM   537   O  O   . ASN A 1 68  ? 39.348  97.129  83.510  1.00 12.17 ? 1069 ASN A O   1 
ATOM   538   C  CB  . ASN A 1 68  ? 41.460  97.973  85.236  1.00 12.29 ? 1069 ASN A CB  1 
ATOM   539   C  CG  . ASN A 1 68  ? 40.552  99.097  85.718  1.00 12.59 ? 1069 ASN A CG  1 
ATOM   540   O  OD1 . ASN A 1 68  ? 39.458  98.856  86.232  1.00 12.84 ? 1069 ASN A OD1 1 
ATOM   541   N  ND2 . ASN A 1 68  ? 41.003  100.333 85.544  1.00 12.36 ? 1069 ASN A ND2 1 
ATOM   542   N  N   . PRO A 1 69  ? 38.447  95.924  85.183  1.00 13.39 ? 1070 PRO A N   1 
ATOM   543   C  CA  . PRO A 1 69  ? 37.149  95.743  84.523  1.00 13.80 ? 1070 PRO A CA  1 
ATOM   544   C  C   . PRO A 1 69  ? 36.467  97.045  84.118  1.00 13.66 ? 1070 PRO A C   1 
ATOM   545   O  O   . PRO A 1 69  ? 35.613  97.049  83.232  1.00 13.88 ? 1070 PRO A O   1 
ATOM   546   C  CB  . PRO A 1 69  ? 36.330  94.977  85.559  1.00 14.20 ? 1070 PRO A CB  1 
ATOM   547   C  CG  . PRO A 1 69  ? 37.346  94.196  86.299  1.00 15.28 ? 1070 PRO A CG  1 
ATOM   548   C  CD  . PRO A 1 69  ? 38.525  95.137  86.426  1.00 14.53 ? 1070 PRO A CD  1 
ATOM   549   N  N   . MET A 1 70  ? 36.872  98.151  84.736  1.00 14.30 ? 1071 MET A N   1 
ATOM   550   C  CA  . MET A 1 70  ? 36.306  99.457  84.406  1.00 15.04 ? 1071 MET A CA  1 
ATOM   551   C  C   . MET A 1 70  ? 36.822  100.020 83.076  1.00 14.79 ? 1071 MET A C   1 
ATOM   552   O  O   . MET A 1 70  ? 36.325  101.043 82.601  1.00 15.29 ? 1071 MET A O   1 
ATOM   553   C  CB  . MET A 1 70  ? 36.575  100.457 85.533  1.00 16.42 ? 1071 MET A CB  1 
ATOM   554   C  CG  . MET A 1 70  ? 35.884  100.123 86.847  1.00 17.99 ? 1071 MET A CG  1 
ATOM   555   S  SD  . MET A 1 70  ? 34.141  99.684  86.659  1.00 21.07 ? 1071 MET A SD  1 
ATOM   556   C  CE  . MET A 1 70  ? 33.438  101.261 86.197  1.00 20.43 ? 1071 MET A CE  1 
ATOM   557   N  N   . MET A 1 71  ? 37.794  99.340  82.465  1.00 14.34 ? 1072 MET A N   1 
ATOM   558   C  CA  . MET A 1 71  ? 38.282  99.723  81.137  1.00 14.51 ? 1072 MET A CA  1 
ATOM   559   C  C   . MET A 1 71  ? 37.374  99.211  80.016  1.00 14.30 ? 1072 MET A C   1 
ATOM   560   O  O   . MET A 1 71  ? 37.510  99.618  78.861  1.00 14.86 ? 1072 MET A O   1 
ATOM   561   C  CB  . MET A 1 71  ? 39.713  99.218  80.917  1.00 15.32 ? 1072 MET A CB  1 
ATOM   562   C  CG  . MET A 1 71  ? 40.766  99.882  81.796  1.00 16.57 ? 1072 MET A CG  1 
ATOM   563   S  SD  . MET A 1 71  ? 40.607  101.682 81.932  1.00 20.19 ? 1072 MET A SD  1 
ATOM   564   C  CE  . MET A 1 71  ? 41.034  102.194 80.319  1.00 17.47 ? 1072 MET A CE  1 
ATOM   565   N  N   . HIS A 1 72  ? 36.451  98.320  80.368  1.00 13.55 ? 1073 HIS A N   1 
ATOM   566   C  CA  . HIS A 1 72  ? 35.434  97.822  79.444  1.00 12.75 ? 1073 HIS A CA  1 
ATOM   567   C  C   . HIS A 1 72  ? 34.533  98.979  79.009  1.00 13.20 ? 1073 HIS A C   1 
ATOM   568   O  O   . HIS A 1 72  ? 34.163  99.822  79.826  1.00 13.42 ? 1073 HIS A O   1 
ATOM   569   C  CB  . HIS A 1 72  ? 34.604  96.734  80.138  1.00 12.04 ? 1073 HIS A CB  1 
ATOM   570   C  CG  . HIS A 1 72  ? 33.729  95.943  79.213  1.00 11.10 ? 1073 HIS A CG  1 
ATOM   571   N  ND1 . HIS A 1 72  ? 32.641  96.492  78.568  1.00 11.59 ? 1073 HIS A ND1 1 
ATOM   572   C  CD2 . HIS A 1 72  ? 33.720  94.625  78.911  1.00 11.16 ? 1073 HIS A CD2 1 
ATOM   573   C  CE1 . HIS A 1 72  ? 31.994  95.544  77.916  1.00 11.06 ? 1073 HIS A CE1 1 
ATOM   574   N  NE2 . HIS A 1 72  ? 32.627  94.400  78.106  1.00 10.57 ? 1073 HIS A NE2 1 
ATOM   575   N  N   . SER A 1 73  ? 34.226  99.043  77.715  1.00 13.29 ? 1074 SER A N   1 
ATOM   576   C  CA  . SER A 1 73  ? 33.336  100.075 77.182  1.00 13.65 ? 1074 SER A CA  1 
ATOM   577   C  C   . SER A 1 73  ? 31.994  100.091 77.908  1.00 13.75 ? 1074 SER A C   1 
ATOM   578   O  O   . SER A 1 73  ? 31.399  99.039  78.149  1.00 13.76 ? 1074 SER A O   1 
ATOM   579   C  CB  . SER A 1 73  ? 33.080  99.849  75.690  1.00 14.05 ? 1074 SER A CB  1 
ATOM   580   O  OG  . SER A 1 73  ? 34.252  100.059 74.928  1.00 15.92 ? 1074 SER A OG  1 
ATOM   581   N  N   . GLY A 1 74  ? 31.547  101.287 78.282  1.00 14.39 ? 1075 GLY A N   1 
ATOM   582   C  CA  . GLY A 1 74  ? 30.189  101.471 78.767  1.00 14.87 ? 1075 GLY A CA  1 
ATOM   583   C  C   . GLY A 1 74  ? 29.943  101.009 80.191  1.00 15.54 ? 1075 GLY A C   1 
ATOM   584   O  O   . GLY A 1 74  ? 29.427  101.765 81.014  1.00 16.15 ? 1075 GLY A O   1 
ATOM   585   N  N   . ALA A 1 75  ? 30.250  99.743  80.458  1.00 15.22 ? 1076 ALA A N   1 
ATOM   586   C  CA  . ALA A 1 75  ? 30.000  99.131  81.759  1.00 14.70 ? 1076 ALA A CA  1 
ATOM   587   C  C   . ALA A 1 75  ? 30.861  97.879  81.902  1.00 14.42 ? 1076 ALA A C   1 
ATOM   588   O  O   . ALA A 1 75  ? 31.245  97.264  80.903  1.00 14.45 ? 1076 ALA A O   1 
ATOM   589   C  CB  . ALA A 1 75  ? 28.524  98.768  81.891  1.00 14.81 ? 1076 ALA A CB  1 
ATOM   590   N  N   . PRO A 1 76  ? 31.152  97.465  83.148  1.00 14.31 ? 1077 PRO A N   1 
ATOM   591   C  CA  . PRO A 1 76  ? 31.914  96.231  83.363  1.00 13.61 ? 1077 PRO A CA  1 
ATOM   592   C  C   . PRO A 1 76  ? 31.074  94.974  83.143  1.00 13.34 ? 1077 PRO A C   1 
ATOM   593   O  O   . PRO A 1 76  ? 29.842  95.019  83.183  1.00 13.45 ? 1077 PRO A O   1 
ATOM   594   C  CB  . PRO A 1 76  ? 32.384  96.358  84.811  1.00 13.68 ? 1077 PRO A CB  1 
ATOM   595   C  CG  . PRO A 1 76  ? 31.297  97.151  85.461  1.00 14.09 ? 1077 PRO A CG  1 
ATOM   596   C  CD  . PRO A 1 76  ? 30.880  98.161  84.420  1.00 13.79 ? 1077 PRO A CD  1 
ATOM   597   N  N   . LEU A 1 77  ? 31.759  93.859  82.903  1.00 12.74 ? 1078 LEU A N   1 
ATOM   598   C  CA  . LEU A 1 77  ? 31.124  92.564  82.661  1.00 12.53 ? 1078 LEU A CA  1 
ATOM   599   C  C   . LEU A 1 77  ? 30.106  92.207  83.738  1.00 12.53 ? 1078 LEU A C   1 
ATOM   600   O  O   . LEU A 1 77  ? 30.334  92.459  84.921  1.00 13.51 ? 1078 LEU A O   1 
ATOM   601   C  CB  . LEU A 1 77  ? 32.188  91.463  82.600  1.00 12.36 ? 1078 LEU A CB  1 
ATOM   602   C  CG  . LEU A 1 77  ? 33.171  91.496  81.430  1.00 11.62 ? 1078 LEU A CG  1 
ATOM   603   C  CD1 . LEU A 1 77  ? 34.220  90.411  81.625  1.00 11.52 ? 1078 LEU A CD1 1 
ATOM   604   C  CD2 . LEU A 1 77  ? 32.425  91.298  80.121  1.00 11.85 ? 1078 LEU A CD2 1 
ATOM   605   N  N   . GLY A 1 78  ? 28.993  91.612  83.319  1.00 12.38 ? 1079 GLY A N   1 
ATOM   606   C  CA  . GLY A 1 78  ? 28.028  91.088  84.268  1.00 12.39 ? 1079 GLY A CA  1 
ATOM   607   C  C   . GLY A 1 78  ? 26.909  92.051  84.620  1.00 13.18 ? 1079 GLY A C   1 
ATOM   608   O  O   . GLY A 1 78  ? 26.551  92.189  85.790  1.00 13.31 ? 1079 GLY A O   1 
ATOM   609   N  N   . GLN A 1 79  ? 26.333  92.694  83.608  1.00 12.69 ? 1080 GLN A N   1 
ATOM   610   C  CA  . GLN A 1 79  ? 25.130  93.495  83.808  1.00 13.23 ? 1080 GLN A CA  1 
ATOM   611   C  C   . GLN A 1 79  ? 23.876  92.623  83.795  1.00 13.51 ? 1080 GLN A C   1 
ATOM   612   O  O   . GLN A 1 79  ? 22.852  93.000  84.364  1.00 14.21 ? 1080 GLN A O   1 
ATOM   613   C  CB  . GLN A 1 79  ? 25.034  94.592  82.747  1.00 13.05 ? 1080 GLN A CB  1 
ATOM   614   C  CG  . GLN A 1 79  ? 26.183  95.585  82.795  1.00 13.88 ? 1080 GLN A CG  1 
ATOM   615   C  CD  . GLN A 1 79  ? 26.410  96.152  84.185  1.00 14.60 ? 1080 GLN A CD  1 
ATOM   616   O  OE1 . GLN A 1 79  ? 25.482  96.641  84.827  1.00 15.05 ? 1080 GLN A OE1 1 
ATOM   617   N  NE2 . GLN A 1 79  ? 27.651  96.085  84.657  1.00 14.20 ? 1080 GLN A NE2 1 
ATOM   618   N  N   . ARG A 1 80  ? 23.943  91.484  83.106  1.00 13.72 ? 1081 ARG A N   1 
ATOM   619   C  CA  . ARG A 1 80  ? 23.037  90.382  83.403  1.00 14.13 ? 1081 ARG A CA  1 
ATOM   620   C  C   . ARG A 1 80  ? 23.753  89.393  84.325  1.00 13.22 ? 1081 ARG A C   1 
ATOM   621   O  O   . ARG A 1 80  ? 24.746  89.796  84.945  1.00 12.99 ? 1081 ARG A O   1 
ATOM   622   C  CB  . ARG A 1 80  ? 22.484  89.687  82.171  1.00 15.48 ? 1081 ARG A CB  1 
ATOM   623   C  CG  . ARG A 1 80  ? 23.477  89.352  81.066  1.00 16.48 ? 1081 ARG A CG  1 
ATOM   624   C  CD  . ARG A 1 80  ? 22.784  88.515  79.979  1.00 17.22 ? 1081 ARG A CD  1 
ATOM   625   N  NE  . ARG A 1 80  ? 22.651  87.154  80.455  1.00 18.23 ? 1081 ARG A NE  1 
ATOM   626   C  CZ  . ARG A 1 80  ? 23.294  86.049  80.157  1.00 17.56 ? 1081 ARG A CZ  1 
ATOM   627   N  NH1 . ARG A 1 80  ? 23.002  84.918  80.784  1.00 17.16 ? 1081 ARG A NH1 1 
ATOM   628   N  NH2 . ARG A 1 80  ? 24.232  86.028  79.209  1.00 17.28 ? 1081 ARG A NH2 1 
ATOM   629   N  N   . ALA A 1 81  ? 23.237  88.179  84.476  1.00 12.17 ? 1082 ALA A N   1 
ATOM   630   C  CA  . ALA A 1 81  ? 23.802  87.243  85.441  1.00 12.38 ? 1082 ALA A CA  1 
ATOM   631   C  C   . ALA A 1 81  ? 25.005  86.493  84.874  1.00 12.59 ? 1082 ALA A C   1 
ATOM   632   O  O   . ALA A 1 81  ? 24.973  86.026  83.734  1.00 12.99 ? 1082 ALA A O   1 
ATOM   633   C  CB  . ALA A 1 81  ? 22.740  86.258  85.895  1.00 12.03 ? 1082 ALA A CB  1 
ATOM   634   N  N   . ILE A 1 82  ? 26.086  86.451  85.651  1.00 12.70 ? 1083 ILE A N   1 
ATOM   635   C  CA  . ILE A 1 82  ? 27.192  85.538  85.376  1.00 12.25 ? 1083 ILE A CA  1 
ATOM   636   C  C   . ILE A 1 82  ? 26.868  84.183  86.004  1.00 12.67 ? 1083 ILE A C   1 
ATOM   637   O  O   . ILE A 1 82  ? 26.723  84.072  87.224  1.00 12.98 ? 1083 ILE A O   1 
ATOM   638   C  CB  . ILE A 1 82  ? 28.529  86.060  85.960  1.00 11.81 ? 1083 ILE A CB  1 
ATOM   639   C  CG1 . ILE A 1 82  ? 28.906  87.393  85.308  1.00 11.01 ? 1083 ILE A CG1 1 
ATOM   640   C  CG2 . ILE A 1 82  ? 29.637  85.031  85.727  1.00 11.88 ? 1083 ILE A CG2 1 
ATOM   641   C  CD1 . ILE A 1 82  ? 30.190  88.001  85.839  1.00 10.16 ? 1083 ILE A CD1 1 
ATOM   642   N  N   . THR A 1 83  ? 26.720  83.168  85.157  1.00 11.86 ? 1084 THR A N   1 
ATOM   643   C  CA  . THR A 1 83  ? 26.249  81.860  85.597  1.00 12.02 ? 1084 THR A CA  1 
ATOM   644   C  C   . THR A 1 83  ? 27.233  80.750  85.210  1.00 12.14 ? 1084 THR A C   1 
ATOM   645   O  O   . THR A 1 83  ? 28.049  80.922  84.301  1.00 12.34 ? 1084 THR A O   1 
ATOM   646   C  CB  . THR A 1 83  ? 24.850  81.555  84.999  1.00 11.83 ? 1084 THR A CB  1 
ATOM   647   O  OG1 . THR A 1 83  ? 24.921  81.562  83.568  1.00 11.52 ? 1084 THR A OG1 1 
ATOM   648   C  CG2 . THR A 1 83  ? 23.835  82.603  85.452  1.00 11.70 ? 1084 THR A CG2 1 
ATOM   649   N  N   . PRO A 1 84  ? 27.218  79.625  85.945  1.00 12.09 ? 1085 PRO A N   1 
ATOM   650   C  CA  . PRO A 1 84  ? 28.257  78.602  85.781  1.00 11.74 ? 1085 PRO A CA  1 
ATOM   651   C  C   . PRO A 1 84  ? 27.991  77.673  84.600  1.00 11.26 ? 1085 PRO A C   1 
ATOM   652   O  O   . PRO A 1 84  ? 26.951  77.759  83.946  1.00 10.79 ? 1085 PRO A O   1 
ATOM   653   C  CB  . PRO A 1 84  ? 28.208  77.847  87.104  1.00 11.85 ? 1085 PRO A CB  1 
ATOM   654   C  CG  . PRO A 1 84  ? 26.762  77.900  87.474  1.00 11.40 ? 1085 PRO A CG  1 
ATOM   655   C  CD  . PRO A 1 84  ? 26.294  79.282  87.045  1.00 12.31 ? 1085 PRO A CD  1 
ATOM   656   N  N   . TYR A 1 85  ? 28.951  76.797  84.325  1.00 11.16 ? 1086 TYR A N   1 
ATOM   657   C  CA  . TYR A 1 85  ? 28.763  75.723  83.356  1.00 11.22 ? 1086 TYR A CA  1 
ATOM   658   C  C   . TYR A 1 85  ? 28.996  74.380  84.037  1.00 11.01 ? 1086 TYR A C   1 
ATOM   659   O  O   . TYR A 1 85  ? 29.910  74.236  84.847  1.00 12.20 ? 1086 TYR A O   1 
ATOM   660   C  CB  . TYR A 1 85  ? 29.743  75.873  82.186  1.00 11.06 ? 1086 TYR A CB  1 
ATOM   661   C  CG  . TYR A 1 85  ? 29.537  77.119  81.356  1.00 11.08 ? 1086 TYR A CG  1 
ATOM   662   C  CD1 . TYR A 1 85  ? 30.493  78.135  81.341  1.00 11.31 ? 1086 TYR A CD1 1 
ATOM   663   C  CD2 . TYR A 1 85  ? 28.395  77.276  80.569  1.00 10.50 ? 1086 TYR A CD2 1 
ATOM   664   C  CE1 . TYR A 1 85  ? 30.317  79.277  80.565  1.00 11.36 ? 1086 TYR A CE1 1 
ATOM   665   C  CE2 . TYR A 1 85  ? 28.209  78.415  79.787  1.00 11.56 ? 1086 TYR A CE2 1 
ATOM   666   C  CZ  . TYR A 1 85  ? 29.173  79.411  79.792  1.00 11.15 ? 1086 TYR A CZ  1 
ATOM   667   O  OH  . TYR A 1 85  ? 28.987  80.544  79.033  1.00 11.52 ? 1086 TYR A OH  1 
ATOM   668   N  N   . THR A 1 86  ? 28.153  73.405  83.719  1.00 10.68 ? 1087 THR A N   1 
ATOM   669   C  CA  . THR A 1 86  ? 28.362  72.041  84.184  1.00 11.13 ? 1087 THR A CA  1 
ATOM   670   C  C   . THR A 1 86  ? 28.985  71.236  83.054  1.00 11.13 ? 1087 THR A C   1 
ATOM   671   O  O   . THR A 1 86  ? 28.464  71.222  81.942  1.00 11.10 ? 1087 THR A O   1 
ATOM   672   C  CB  . THR A 1 86  ? 27.032  71.375  84.594  1.00 12.14 ? 1087 THR A CB  1 
ATOM   673   O  OG1 . THR A 1 86  ? 26.442  72.105  85.678  1.00 12.17 ? 1087 THR A OG1 1 
ATOM   674   C  CG2 . THR A 1 86  ? 27.269  69.933  85.028  1.00 11.39 ? 1087 THR A CG2 1 
ATOM   675   N  N   . ILE A 1 87  ? 30.109  70.581  83.331  1.00 10.88 ? 1088 ILE A N   1 
ATOM   676   C  CA  . ILE A 1 87  ? 30.728  69.719  82.331  1.00 11.48 ? 1088 ILE A CA  1 
ATOM   677   C  C   . ILE A 1 87  ? 29.754  68.592  81.998  1.00 11.46 ? 1088 ILE A C   1 
ATOM   678   O  O   . ILE A 1 87  ? 29.174  67.980  82.895  1.00 11.84 ? 1088 ILE A O   1 
ATOM   679   C  CB  . ILE A 1 87  ? 32.061  69.122  82.838  1.00 11.39 ? 1088 ILE A CB  1 
ATOM   680   C  CG1 . ILE A 1 87  ? 33.058  70.246  83.152  1.00 12.16 ? 1088 ILE A CG1 1 
ATOM   681   C  CG2 . ILE A 1 87  ? 32.631  68.160  81.801  1.00 11.96 ? 1088 ILE A CG2 1 
ATOM   682   C  CD1 . ILE A 1 87  ? 33.487  71.063  81.945  1.00 12.60 ? 1088 ILE A CD1 1 
ATOM   683   N  N   . SER A 1 88  ? 29.462  68.432  80.712  1.00 11.54 ? 1089 SER A N   1 
ATOM   684   C  CA  . SER A 1 88  ? 28.489  67.444  80.267  1.00 11.20 ? 1089 SER A CA  1 
ATOM   685   C  C   . SER A 1 88  ? 28.860  66.037  80.716  1.00 11.45 ? 1089 SER A C   1 
ATOM   686   O  O   . SER A 1 88  ? 30.034  65.661  80.729  1.00 11.77 ? 1089 SER A O   1 
ATOM   687   C  CB  . SER A 1 88  ? 28.355  67.480  78.746  1.00 11.17 ? 1089 SER A CB  1 
ATOM   688   O  OG  . SER A 1 88  ? 27.798  68.707  78.321  1.00 12.08 ? 1089 SER A OG  1 
ATOM   689   N  N   . GLY A 1 89  ? 27.847  65.287  81.135  1.00 11.36 ? 1090 GLY A N   1 
ATOM   690   C  CA  . GLY A 1 89  ? 28.057  63.936  81.621  1.00 12.30 ? 1090 GLY A CA  1 
ATOM   691   C  C   . GLY A 1 89  ? 28.601  63.874  83.035  1.00 12.29 ? 1090 GLY A C   1 
ATOM   692   O  O   . GLY A 1 89  ? 28.901  62.789  83.529  1.00 12.45 ? 1090 GLY A O   1 
ATOM   693   N  N   . THR A 1 90  ? 28.791  65.032  83.666  1.00 12.30 ? 1091 THR A N   1 
ATOM   694   C  CA  . THR A 1 90  ? 29.331  65.100  85.025  1.00 12.79 ? 1091 THR A CA  1 
ATOM   695   C  C   . THR A 1 90  ? 28.486  66.032  85.894  1.00 13.26 ? 1091 THR A C   1 
ATOM   696   O  O   . THR A 1 90  ? 27.608  66.734  85.392  1.00 13.15 ? 1091 THR A O   1 
ATOM   697   C  CB  . THR A 1 90  ? 30.789  65.632  85.045  1.00 13.06 ? 1091 THR A CB  1 
ATOM   698   O  OG1 . THR A 1 90  ? 30.775  67.063  84.965  1.00 11.99 ? 1091 THR A OG1 1 
ATOM   699   C  CG2 . THR A 1 90  ? 31.597  65.074  83.880  1.00 13.10 ? 1091 THR A CG2 1 
ATOM   700   N  N   . ASP A 1 91  ? 28.818  66.102  87.180  1.00 13.80 ? 1092 ASP A N   1 
ATOM   701   C  CA  . ASP A 1 91  ? 28.189  67.061  88.082  1.00 15.15 ? 1092 ASP A CA  1 
ATOM   702   C  C   . ASP A 1 91  ? 29.171  68.163  88.479  1.00 14.40 ? 1092 ASP A C   1 
ATOM   703   O  O   . ASP A 1 91  ? 28.979  68.848  89.486  1.00 14.79 ? 1092 ASP A O   1 
ATOM   704   C  CB  . ASP A 1 91  ? 27.670  66.345  89.336  1.00 17.44 ? 1092 ASP A CB  1 
ATOM   705   C  CG  . ASP A 1 91  ? 26.553  65.361  89.030  1.00 20.55 ? 1092 ASP A CG  1 
ATOM   706   O  OD1 . ASP A 1 91  ? 26.685  64.178  89.409  1.00 23.28 ? 1092 ASP A OD1 1 
ATOM   707   O  OD2 . ASP A 1 91  ? 25.533  65.772  88.435  1.00 23.44 ? 1092 ASP A OD2 1 
ATOM   708   N  N   . ILE A 1 92  ? 30.217  68.336  87.674  1.00 13.32 ? 1093 ILE A N   1 
ATOM   709   C  CA  . ILE A 1 92  ? 31.239  69.341  87.947  1.00 13.01 ? 1093 ILE A CA  1 
ATOM   710   C  C   . ILE A 1 92  ? 30.769  70.716  87.482  1.00 12.97 ? 1093 ILE A C   1 
ATOM   711   O  O   . ILE A 1 92  ? 30.674  70.978  86.282  1.00 12.90 ? 1093 ILE A O   1 
ATOM   712   C  CB  . ILE A 1 92  ? 32.582  68.995  87.243  1.00 12.99 ? 1093 ILE A CB  1 
ATOM   713   C  CG1 . ILE A 1 92  ? 33.074  67.617  87.695  1.00 13.24 ? 1093 ILE A CG1 1 
ATOM   714   C  CG2 . ILE A 1 92  ? 33.630  70.054  87.561  1.00 13.48 ? 1093 ILE A CG2 1 
ATOM   715   C  CD1 . ILE A 1 92  ? 34.247  67.082  86.890  1.00 13.67 ? 1093 ILE A CD1 1 
ATOM   716   N  N   . VAL A 1 93  ? 30.455  71.580  88.444  1.00 13.20 ? 1094 VAL A N   1 
ATOM   717   C  CA  . VAL A 1 93  ? 29.994  72.932  88.149  1.00 13.14 ? 1094 VAL A CA  1 
ATOM   718   C  C   . VAL A 1 93  ? 31.163  73.914  88.177  1.00 13.27 ? 1094 VAL A C   1 
ATOM   719   O  O   . VAL A 1 93  ? 31.858  74.043  89.188  1.00 13.72 ? 1094 VAL A O   1 
ATOM   720   C  CB  . VAL A 1 93  ? 28.910  73.382  89.153  1.00 13.66 ? 1094 VAL A CB  1 
ATOM   721   C  CG1 . VAL A 1 93  ? 28.426  74.784  88.815  1.00 14.04 ? 1094 VAL A CG1 1 
ATOM   722   C  CG2 . VAL A 1 93  ? 27.747  72.417  89.119  1.00 13.98 ? 1094 VAL A CG2 1 
ATOM   723   N  N   . CYS A 1 94  ? 31.353  74.620  87.066  1.00 12.89 ? 1095 CYS A N   1 
ATOM   724   C  CA  . CYS A 1 94  ? 32.561  75.409  86.844  1.00 12.24 ? 1095 CYS A CA  1 
ATOM   725   C  C   . CYS A 1 94  ? 32.317  76.910  86.826  1.00 12.23 ? 1095 CYS A C   1 
ATOM   726   O  O   . CYS A 1 94  ? 31.352  77.393  86.230  1.00 12.22 ? 1095 CYS A O   1 
ATOM   727   C  CB  . CYS A 1 94  ? 33.222  75.010  85.522  1.00 12.27 ? 1095 CYS A CB  1 
ATOM   728   S  SG  . CYS A 1 94  ? 33.624  73.264  85.382  1.00 12.82 ? 1095 CYS A SG  1 
ATOM   729   N  N   . GLU A 1 95  ? 33.231  77.639  87.456  1.00 11.97 ? 1096 GLU A N   1 
ATOM   730   C  CA  . GLU A 1 95  ? 33.437  79.052  87.171  1.00 12.62 ? 1096 GLU A CA  1 
ATOM   731   C  C   . GLU A 1 95  ? 33.742  79.198  85.682  1.00 12.27 ? 1096 GLU A C   1 
ATOM   732   O  O   . GLU A 1 95  ? 34.594  78.484  85.151  1.00 12.57 ? 1096 GLU A O   1 
ATOM   733   C  CB  . GLU A 1 95  ? 34.623  79.574  87.980  1.00 12.99 ? 1096 GLU A CB  1 
ATOM   734   C  CG  . GLU A 1 95  ? 34.357  79.713  89.467  1.00 13.48 ? 1096 GLU A CG  1 
ATOM   735   C  CD  . GLU A 1 95  ? 33.635  81.001  89.807  1.00 14.24 ? 1096 GLU A CD  1 
ATOM   736   O  OE1 . GLU A 1 95  ? 33.565  81.353  91.002  1.00 15.37 ? 1096 GLU A OE1 1 
ATOM   737   O  OE2 . GLU A 1 95  ? 33.144  81.667  88.875  1.00 14.29 ? 1096 GLU A OE2 1 
ATOM   738   N  N   . PRO A 1 96  ? 33.023  80.093  84.981  1.00 11.74 ? 1097 PRO A N   1 
ATOM   739   C  CA  . PRO A 1 96  ? 33.243  80.291  83.542  1.00 11.49 ? 1097 PRO A CA  1 
ATOM   740   C  C   . PRO A 1 96  ? 34.709  80.569  83.195  1.00 11.27 ? 1097 PRO A C   1 
ATOM   741   O  O   . PRO A 1 96  ? 35.274  79.928  82.306  1.00 11.17 ? 1097 PRO A O   1 
ATOM   742   C  CB  . PRO A 1 96  ? 32.340  81.477  83.208  1.00 12.02 ? 1097 PRO A CB  1 
ATOM   743   C  CG  . PRO A 1 96  ? 31.230  81.371  84.202  1.00 12.41 ? 1097 PRO A CG  1 
ATOM   744   C  CD  . PRO A 1 96  ? 31.888  80.899  85.472  1.00 11.64 ? 1097 PRO A CD  1 
ATOM   745   N  N   . ASP A 1 97  ? 35.349  81.434  83.981  1.00 11.05 ? 1098 ASP A N   1 
ATOM   746   C  CA  . ASP A 1 97  ? 36.741  81.811  83.738  1.00 11.22 ? 1098 ASP A CA  1 
ATOM   747   C  C   . ASP A 1 97  ? 37.706  80.639  83.891  1.00 10.76 ? 1098 ASP A C   1 
ATOM   748   O  O   . ASP A 1 97  ? 38.776  80.632  83.287  1.00 11.24 ? 1098 ASP A O   1 
ATOM   749   C  CB  . ASP A 1 97  ? 37.161  82.939  84.683  1.00 11.54 ? 1098 ASP A CB  1 
ATOM   750   C  CG  . ASP A 1 97  ? 36.455  84.246  84.382  1.00 12.11 ? 1098 ASP A CG  1 
ATOM   751   O  OD1 . ASP A 1 97  ? 35.555  84.628  85.157  1.00 13.30 ? 1098 ASP A OD1 1 
ATOM   752   O  OD2 . ASP A 1 97  ? 36.825  84.911  83.393  1.00 12.23 ? 1098 ASP A OD2 1 
ATOM   753   N  N   . ASP A 1 98  ? 37.322  79.649  84.691  1.00 10.74 ? 1099 ASP A N   1 
ATOM   754   C  CA  . ASP A 1 98  ? 38.173  78.488  84.946  1.00 10.48 ? 1099 ASP A CA  1 
ATOM   755   C  C   . ASP A 1 98  ? 38.226  77.523  83.765  1.00 10.50 ? 1099 ASP A C   1 
ATOM   756   O  O   . ASP A 1 98  ? 38.948  76.526  83.806  1.00 10.64 ? 1099 ASP A O   1 
ATOM   757   C  CB  . ASP A 1 98  ? 37.695  77.740  86.196  1.00 10.70 ? 1099 ASP A CB  1 
ATOM   758   C  CG  . ASP A 1 98  ? 37.928  78.525  87.475  1.00 12.39 ? 1099 ASP A CG  1 
ATOM   759   O  OD1 . ASP A 1 98  ? 38.535  79.615  87.427  1.00 11.78 ? 1099 ASP A OD1 1 
ATOM   760   O  OD2 . ASP A 1 98  ? 37.499  78.043  88.541  1.00 12.44 ? 1099 ASP A OD2 1 
ATOM   761   N  N   . LEU A 1 99  ? 37.461  77.824  82.718  1.00 9.52  ? 1100 LEU A N   1 
ATOM   762   C  CA  . LEU A 1 99  ? 37.460  77.011  81.505  1.00 9.60  ? 1100 LEU A CA  1 
ATOM   763   C  C   . LEU A 1 99  ? 38.225  77.672  80.356  1.00 9.35  ? 1100 LEU A C   1 
ATOM   764   O  O   . LEU A 1 99  ? 38.325  77.109  79.266  1.00 10.82 ? 1100 LEU A O   1 
ATOM   765   C  CB  . LEU A 1 99  ? 36.022  76.695  81.076  1.00 9.79  ? 1100 LEU A CB  1 
ATOM   766   C  CG  . LEU A 1 99  ? 35.249  75.786  82.041  1.00 9.91  ? 1100 LEU A CG  1 
ATOM   767   C  CD1 . LEU A 1 99  ? 33.803  75.653  81.597  1.00 9.58  ? 1100 LEU A CD1 1 
ATOM   768   C  CD2 . LEU A 1 99  ? 35.920  74.417  82.107  1.00 10.31 ? 1100 LEU A CD2 1 
ATOM   769   N  N   . HIS A 1 100 ? 38.781  78.856  80.605  1.00 9.64  ? 1101 HIS A N   1 
ATOM   770   C  CA  . HIS A 1 100 ? 39.745  79.440  79.675  1.00 9.89  ? 1101 HIS A CA  1 
ATOM   771   C  C   . HIS A 1 100 ? 41.023  78.608  79.760  1.00 9.89  ? 1101 HIS A C   1 
ATOM   772   O  O   . HIS A 1 100 ? 41.459  78.252  80.859  1.00 10.12 ? 1101 HIS A O   1 
ATOM   773   C  CB  . HIS A 1 100 ? 40.040  80.895  80.049  1.00 9.80  ? 1101 HIS A CB  1 
ATOM   774   C  CG  . HIS A 1 100 ? 40.758  81.660  78.980  1.00 9.54  ? 1101 HIS A CG  1 
ATOM   775   N  ND1 . HIS A 1 100 ? 42.024  81.324  78.545  1.00 10.22 ? 1101 HIS A ND1 1 
ATOM   776   C  CD2 . HIS A 1 100 ? 40.375  82.723  78.237  1.00 10.43 ? 1101 HIS A CD2 1 
ATOM   777   C  CE1 . HIS A 1 100 ? 42.386  82.148  77.578  1.00 10.01 ? 1101 HIS A CE1 1 
ATOM   778   N  NE2 . HIS A 1 100 ? 41.405  83.006  77.371  1.00 9.00  ? 1101 HIS A NE2 1 
ATOM   779   N  N   . TYR A 1 101 ? 41.593  78.257  78.609  1.00 9.46  ? 1102 TYR A N   1 
ATOM   780   C  CA  . TYR A 1 101 ? 42.729  77.336  78.584  1.00 8.92  ? 1102 TYR A CA  1 
ATOM   781   C  C   . TYR A 1 101 ? 43.921  77.851  79.399  1.00 9.10  ? 1102 TYR A C   1 
ATOM   782   O  O   . TYR A 1 101 ? 44.650  77.066  80.009  1.00 9.02  ? 1102 TYR A O   1 
ATOM   783   C  CB  . TYR A 1 101 ? 43.143  77.022  77.131  1.00 8.72  ? 1102 TYR A CB  1 
ATOM   784   C  CG  . TYR A 1 101 ? 44.223  77.919  76.552  1.00 8.22  ? 1102 TYR A CG  1 
ATOM   785   C  CD1 . TYR A 1 101 ? 45.573  77.696  76.842  1.00 7.87  ? 1102 TYR A CD1 1 
ATOM   786   C  CD2 . TYR A 1 101 ? 43.894  79.011  75.753  1.00 8.06  ? 1102 TYR A CD2 1 
ATOM   787   C  CE1 . TYR A 1 101 ? 46.562  78.549  76.367  1.00 8.52  ? 1102 TYR A CE1 1 
ATOM   788   C  CE2 . TYR A 1 101 ? 44.879  79.863  75.263  1.00 8.69  ? 1102 TYR A CE2 1 
ATOM   789   C  CZ  . TYR A 1 101 ? 46.209  79.628  75.580  1.00 8.39  ? 1102 TYR A CZ  1 
ATOM   790   O  OH  . TYR A 1 101 ? 47.187  80.487  75.136  1.00 10.48 ? 1102 TYR A OH  1 
ATOM   791   N  N   . VAL A 1 102 ? 44.099  79.171  79.423  1.00 8.71  ? 1103 VAL A N   1 
ATOM   792   C  CA  . VAL A 1 102 ? 45.192  79.791  80.169  1.00 9.31  ? 1103 VAL A CA  1 
ATOM   793   C  C   . VAL A 1 102 ? 45.066  79.500  81.666  1.00 9.83  ? 1103 VAL A C   1 
ATOM   794   O  O   . VAL A 1 102 ? 46.070  79.314  82.358  1.00 9.65  ? 1103 VAL A O   1 
ATOM   795   C  CB  . VAL A 1 102 ? 45.216  81.329  79.939  1.00 8.78  ? 1103 VAL A CB  1 
ATOM   796   C  CG1 . VAL A 1 102 ? 46.134  82.018  80.948  1.00 9.07  ? 1103 VAL A CG1 1 
ATOM   797   C  CG2 . VAL A 1 102 ? 45.678  81.633  78.519  1.00 9.03  ? 1103 VAL A CG2 1 
ATOM   798   N  N   . ASN A 1 103 ? 43.824  79.392  82.134  1.00 9.95  ? 1104 ASN A N   1 
ATOM   799   C  CA  . ASN A 1 103 ? 43.531  79.209  83.554  1.00 10.24 ? 1104 ASN A CA  1 
ATOM   800   C  C   . ASN A 1 103 ? 43.344  77.744  83.923  1.00 10.84 ? 1104 ASN A C   1 
ATOM   801   O  O   . ASN A 1 103 ? 43.032  77.425  85.070  1.00 11.66 ? 1104 ASN A O   1 
ATOM   802   C  CB  . ASN A 1 103 ? 42.263  79.981  83.934  1.00 10.13 ? 1104 ASN A CB  1 
ATOM   803   C  CG  . ASN A 1 103 ? 42.353  81.453  83.594  1.00 9.70  ? 1104 ASN A CG  1 
ATOM   804   O  OD1 . ASN A 1 103 ? 43.438  82.034  83.575  1.00 10.41 ? 1104 ASN A OD1 1 
ATOM   805   N  ND2 . ASN A 1 103 ? 41.208  82.063  83.314  1.00 9.60  ? 1104 ASN A ND2 1 
ATOM   806   N  N   . ASN A 1 104 ? 43.537  76.857  82.954  1.00 10.50 ? 1105 ASN A N   1 
ATOM   807   C  CA  . ASN A 1 104 ? 43.178  75.457  83.123  1.00 10.11 ? 1105 ASN A CA  1 
ATOM   808   C  C   . ASN A 1 104 ? 44.348  74.561  82.725  1.00 10.36 ? 1105 ASN A C   1 
ATOM   809   O  O   . ASN A 1 104 ? 44.648  74.403  81.539  1.00 10.17 ? 1105 ASN A O   1 
ATOM   810   C  CB  . ASN A 1 104 ? 41.936  75.136  82.280  1.00 10.61 ? 1105 ASN A CB  1 
ATOM   811   C  CG  . ASN A 1 104 ? 41.305  73.805  82.647  1.00 11.34 ? 1105 ASN A CG  1 
ATOM   812   O  OD1 . ASN A 1 104 ? 41.960  72.763  82.611  1.00 11.17 ? 1105 ASN A OD1 1 
ATOM   813   N  ND2 . ASN A 1 104 ? 40.009  73.827  82.944  1.00 9.99  ? 1105 ASN A ND2 1 
ATOM   814   N  N   . ALA A 1 105 ? 44.989  73.963  83.728  1.00 9.87  ? 1106 ALA A N   1 
ATOM   815   C  CA  . ALA A 1 105 ? 46.176  73.136  83.518  1.00 9.70  ? 1106 ALA A CA  1 
ATOM   816   C  C   . ALA A 1 105 ? 45.851  71.827  82.799  1.00 9.83  ? 1106 ALA A C   1 
ATOM   817   O  O   . ALA A 1 105 ? 46.707  71.265  82.117  1.00 10.27 ? 1106 ALA A O   1 
ATOM   818   C  CB  . ALA A 1 105 ? 46.857  72.846  84.856  1.00 9.57  ? 1106 ALA A CB  1 
ATOM   819   N  N   . ALA A 1 106 ? 44.624  71.338  82.967  1.00 9.50  ? 1107 ALA A N   1 
ATOM   820   C  CA  . ALA A 1 106 ? 44.184  70.122  82.282  1.00 10.03 ? 1107 ALA A CA  1 
ATOM   821   C  C   . ALA A 1 106 ? 44.150  70.334  80.776  1.00 9.88  ? 1107 ALA A C   1 
ATOM   822   O  O   . ALA A 1 106 ? 44.561  69.465  80.005  1.00 10.20 ? 1107 ALA A O   1 
ATOM   823   C  CB  . ALA A 1 106 ? 42.810  69.700  82.775  1.00 9.91  ? 1107 ALA A CB  1 
ATOM   824   N  N   . MET A 1 107 ? 43.629  71.485  80.365  1.00 9.86  ? 1108 MET A N   1 
ATOM   825   C  CA  . MET A 1 107 ? 43.571  71.839  78.955  1.00 9.27  ? 1108 MET A CA  1 
ATOM   826   C  C   . MET A 1 107 ? 44.958  72.009  78.356  1.00 8.92  ? 1108 MET A C   1 
ATOM   827   O  O   . MET A 1 107 ? 45.247  71.473  77.285  1.00 8.89  ? 1108 MET A O   1 
ATOM   828   C  CB  . MET A 1 107 ? 42.767  73.118  78.774  1.00 8.99  ? 1108 MET A CB  1 
ATOM   829   C  CG  . MET A 1 107 ? 41.300  72.938  79.061  1.00 9.35  ? 1108 MET A CG  1 
ATOM   830   S  SD  . MET A 1 107 ? 40.409  74.476  78.925  1.00 9.42  ? 1108 MET A SD  1 
ATOM   831   C  CE  . MET A 1 107 ? 38.766  73.922  79.405  1.00 8.45  ? 1108 MET A CE  1 
ATOM   832   N  N   . GLN A 1 108 ? 45.835  72.701  79.077  1.00 8.33  ? 1109 GLN A N   1 
ATOM   833   C  CA  . GLN A 1 108 ? 47.204  72.890  78.611  1.00 8.11  ? 1109 GLN A CA  1 
ATOM   834   C  C   . GLN A 1 108 ? 47.959  71.569  78.540  1.00 8.47  ? 1109 GLN A C   1 
ATOM   835   O  O   . GLN A 1 108 ? 48.654  71.304  77.559  1.00 8.81  ? 1109 GLN A O   1 
ATOM   836   C  CB  . GLN A 1 108 ? 47.949  73.870  79.515  1.00 8.69  ? 1109 GLN A CB  1 
ATOM   837   C  CG  . GLN A 1 108 ? 47.498  75.309  79.340  1.00 8.74  ? 1109 GLN A CG  1 
ATOM   838   C  CD  . GLN A 1 108 ? 48.180  76.247  80.307  1.00 9.80  ? 1109 GLN A CD  1 
ATOM   839   O  OE1 . GLN A 1 108 ? 49.381  76.138  80.555  1.00 10.31 ? 1109 GLN A OE1 1 
ATOM   840   N  NE2 . GLN A 1 108 ? 47.418  77.180  80.859  1.00 9.36  ? 1109 GLN A NE2 1 
ATOM   841   N  N   . GLN A 1 109 ? 47.729  70.696  79.518  1.00 8.67  ? 1110 GLN A N   1 
ATOM   842   C  CA  . GLN A 1 109 ? 48.418  69.410  79.543  1.00 8.84  ? 1110 GLN A CA  1 
ATOM   843   C  C   . GLN A 1 109 ? 47.934  68.444  78.468  1.00 9.30  ? 1110 GLN A C   1 
ATOM   844   O  O   . GLN A 1 109 ? 48.713  67.623  77.987  1.00 9.30  ? 1110 GLN A O   1 
ATOM   845   C  CB  . GLN A 1 109 ? 48.299  68.742  80.913  1.00 8.98  ? 1110 GLN A CB  1 
ATOM   846   C  CG  . GLN A 1 109 ? 49.250  67.559  81.093  1.00 9.14  ? 1110 GLN A CG  1 
ATOM   847   C  CD  . GLN A 1 109 ? 50.710  67.961  80.980  1.00 9.60  ? 1110 GLN A CD  1 
ATOM   848   O  OE1 . GLN A 1 109 ? 51.151  68.912  81.622  1.00 9.91  ? 1110 GLN A OE1 1 
ATOM   849   N  NE2 . GLN A 1 109 ? 51.464  67.247  80.149  1.00 9.34  ? 1110 GLN A NE2 1 
ATOM   850   N  N   . MET A 1 110 ? 46.659  68.533  78.092  1.00 9.00  ? 1111 MET A N   1 
ATOM   851   C  CA  . MET A 1 110 ? 46.156  67.698  77.005  1.00 9.10  ? 1111 MET A CA  1 
ATOM   852   C  C   . MET A 1 110 ? 46.893  68.024  75.716  1.00 9.14  ? 1111 MET A C   1 
ATOM   853   O  O   . MET A 1 110 ? 47.317  67.123  74.990  1.00 9.87  ? 1111 MET A O   1 
ATOM   854   C  CB  . MET A 1 110 ? 44.655  67.889  76.781  1.00 9.02  ? 1111 MET A CB  1 
ATOM   855   C  CG  . MET A 1 110 ? 44.080  66.843  75.825  1.00 9.24  ? 1111 MET A CG  1 
ATOM   856   S  SD  . MET A 1 110 ? 42.385  67.115  75.284  1.00 9.90  ? 1111 MET A SD  1 
ATOM   857   C  CE  . MET A 1 110 ? 42.658  67.796  73.640  1.00 10.93 ? 1111 MET A CE  1 
ATOM   858   N  N   . TRP A 1 111 ? 47.087  69.315  75.458  1.00 8.90  ? 1112 TRP A N   1 
ATOM   859   C  CA  . TRP A 1 111 ? 47.825  69.723  74.274  1.00 8.86  ? 1112 TRP A CA  1 
ATOM   860   C  C   . TRP A 1 111 ? 49.295  69.318  74.374  1.00 9.01  ? 1112 TRP A C   1 
ATOM   861   O  O   . TRP A 1 111 ? 49.846  68.764  73.426  1.00 9.01  ? 1112 TRP A O   1 
ATOM   862   C  CB  . TRP A 1 111 ? 47.697  71.231  74.034  1.00 8.41  ? 1112 TRP A CB  1 
ATOM   863   C  CG  . TRP A 1 111 ? 48.563  71.722  72.903  1.00 8.34  ? 1112 TRP A CG  1 
ATOM   864   C  CD1 . TRP A 1 111 ? 49.458  72.751  72.956  1.00 8.60  ? 1112 TRP A CD1 1 
ATOM   865   C  CD2 . TRP A 1 111 ? 48.783  71.067  71.644  1.00 8.43  ? 1112 TRP A CD2 1 
ATOM   866   N  NE1 . TRP A 1 111 ? 50.248  72.755  71.831  1.00 8.57  ? 1112 TRP A NE1 1 
ATOM   867   C  CE2 . TRP A 1 111 ? 49.858  71.728  71.011  1.00 8.28  ? 1112 TRP A CE2 1 
ATOM   868   C  CE3 . TRP A 1 111 ? 48.194  69.968  71.000  1.00 7.87  ? 1112 TRP A CE3 1 
ATOM   869   C  CZ2 . TRP A 1 111 ? 50.363  71.323  69.772  1.00 7.81  ? 1112 TRP A CZ2 1 
ATOM   870   C  CZ3 . TRP A 1 111 ? 48.696  69.566  69.768  1.00 7.90  ? 1112 TRP A CZ3 1 
ATOM   871   C  CH2 . TRP A 1 111 ? 49.772  70.241  69.171  1.00 8.02  ? 1112 TRP A CH2 1 
ATOM   872   N  N   . ASP A 1 112 ? 49.909  69.527  75.536  1.00 9.00  ? 1113 ASP A N   1 
ATOM   873   C  CA  . ASP A 1 112 ? 51.304  69.132  75.719  1.00 8.61  ? 1113 ASP A CA  1 
ATOM   874   C  C   . ASP A 1 112 ? 51.511  67.634  75.519  1.00 8.63  ? 1113 ASP A C   1 
ATOM   875   O  O   . ASP A 1 112 ? 52.459  67.227  74.851  1.00 8.77  ? 1113 ASP A O   1 
ATOM   876   C  CB  . ASP A 1 112 ? 51.811  69.546  77.102  1.00 9.15  ? 1113 ASP A CB  1 
ATOM   877   C  CG  . ASP A 1 112 ? 52.121  71.026  77.190  1.00 9.63  ? 1113 ASP A CG  1 
ATOM   878   O  OD1 . ASP A 1 112 ? 52.360  71.657  76.140  1.00 12.06 ? 1113 ASP A OD1 1 
ATOM   879   O  OD2 . ASP A 1 112 ? 52.119  71.564  78.311  1.00 10.78 ? 1113 ASP A OD2 1 
ATOM   880   N  N   . ASP A 1 113 ? 50.574  66.825  76.010  1.00 8.51  ? 1114 ASP A N   1 
ATOM   881   C  CA  . ASP A 1 113 ? 50.657  65.373  75.854  1.00 9.00  ? 1114 ASP A CA  1 
ATOM   882   C  C   . ASP A 1 113 ? 50.560  64.931  74.395  1.00 9.21  ? 1114 ASP A C   1 
ATOM   883   O  O   . ASP A 1 113 ? 51.116  63.902  74.018  1.00 10.56 ? 1114 ASP A O   1 
ATOM   884   C  CB  . ASP A 1 113 ? 49.566  64.678  76.677  1.00 9.26  ? 1114 ASP A CB  1 
ATOM   885   C  CG  . ASP A 1 113 ? 49.938  64.526  78.147  1.00 10.24 ? 1114 ASP A CG  1 
ATOM   886   O  OD1 . ASP A 1 113 ? 51.039  64.955  78.550  1.00 9.76  ? 1114 ASP A OD1 1 
ATOM   887   O  OD2 . ASP A 1 113 ? 49.118  63.968  78.903  1.00 10.74 ? 1114 ASP A OD2 1 
ATOM   888   N  N   . ILE A 1 114 ? 49.832  65.693  73.583  1.00 8.57  ? 1115 ILE A N   1 
ATOM   889   C  CA  . ILE A 1 114 ? 49.761  65.424  72.151  1.00 8.70  ? 1115 ILE A CA  1 
ATOM   890   C  C   . ILE A 1 114 ? 51.002  65.975  71.449  1.00 8.38  ? 1115 ILE A C   1 
ATOM   891   O  O   . ILE A 1 114 ? 51.662  65.259  70.696  1.00 9.42  ? 1115 ILE A O   1 
ATOM   892   C  CB  . ILE A 1 114 ? 48.496  66.050  71.516  1.00 8.40  ? 1115 ILE A CB  1 
ATOM   893   C  CG1 . ILE A 1 114 ? 47.239  65.456  72.161  1.00 8.54  ? 1115 ILE A CG1 1 
ATOM   894   C  CG2 . ILE A 1 114 ? 48.483  65.799  70.009  1.00 8.64  ? 1115 ILE A CG2 1 
ATOM   895   C  CD1 . ILE A 1 114 ? 45.940  66.135  71.740  1.00 7.43  ? 1115 ILE A CD1 1 
ATOM   896   N  N   . ARG A 1 115 ? 51.343  67.226  71.751  1.00 7.97  ? 1116 ARG A N   1 
ATOM   897   C  CA  . ARG A 1 115 ? 52.481  67.899  71.126  1.00 7.83  ? 1116 ARG A CA  1 
ATOM   898   C  C   . ARG A 1 115 ? 53.790  67.163  71.368  1.00 7.64  ? 1116 ARG A C   1 
ATOM   899   O  O   . ARG A 1 115 ? 54.632  67.076  70.467  1.00 7.48  ? 1116 ARG A O   1 
ATOM   900   C  CB  . ARG A 1 115 ? 52.607  69.333  71.638  1.00 8.41  ? 1116 ARG A CB  1 
ATOM   901   C  CG  . ARG A 1 115 ? 53.754  70.087  70.949  1.00 8.79  ? 1116 ARG A CG  1 
ATOM   902   C  CD  . ARG A 1 115 ? 53.808  71.549  71.253  1.00 7.54  ? 1116 ARG A CD  1 
ATOM   903   N  NE  . ARG A 1 115 ? 53.825  71.852  72.699  1.00 8.39  ? 1116 ARG A NE  1 
ATOM   904   C  CZ  . ARG A 1 115 ? 53.648  73.086  73.150  1.00 8.33  ? 1116 ARG A CZ  1 
ATOM   905   N  NH1 . ARG A 1 115 ? 53.462  74.114  72.336  1.00 8.76  ? 1116 ARG A NH1 1 
ATOM   906   N  NH2 . ARG A 1 115 ? 53.637  73.320  74.464  1.00 8.58  ? 1116 ARG A NH2 1 
ATOM   907   N  N   . ARG A 1 116 ? 54.001  66.666  72.586  1.00 8.35  ? 1117 ARG A N   1 
ATOM   908   C  CA  . ARG A 1 116 ? 55.262  66.007  72.942  1.00 8.36  ? 1117 ARG A CA  1 
ATOM   909   C  C   . ARG A 1 116 ? 55.343  64.546  72.589  1.00 8.97  ? 1117 ARG A C   1 
ATOM   910   O  O   . ARG A 1 116 ? 56.272  63.813  72.976  1.00 9.55  ? 1117 ARG A O   1 
ATOM   911   C  CB  . ARG A 1 116 ? 55.494  66.210  74.455  1.00 9.17  ? 1117 ARG A CB  1 
ATOM   912   C  CG  . ARG A 1 116 ? 54.649  65.321  75.368  1.00 8.40  ? 1117 ARG A CG  1 
ATOM   913   C  CD  . ARG A 1 116 ? 54.601  65.944  76.763  1.00 8.74  ? 1117 ARG A CD  1 
ATOM   914   N  NE  . ARG A 1 116 ? 53.848  65.140  77.721  1.00 8.70  ? 1117 ARG A NE  1 
ATOM   915   C  CZ  . ARG A 1 116 ? 54.251  64.079  78.380  1.00 9.24  ? 1117 ARG A CZ  1 
ATOM   916   N  NH1 . ARG A 1 116 ? 55.490  63.581  78.247  1.00 8.68  ? 1117 ARG A NH1 1 
ATOM   917   N  NH2 . ARG A 1 116 ? 53.431  63.449  79.226  1.00 10.15 ? 1117 ARG A NH2 1 
ATOM   918   N  N   . THR A 1 117 ? 54.400  64.084  71.770  1.00 8.51  ? 1118 THR A N   1 
ATOM   919   C  CA  . THR A 1 117 ? 54.317  62.658  71.448  1.00 9.05  ? 1118 THR A CA  1 
ATOM   920   C  C   . THR A 1 117 ? 54.539  62.350  69.966  1.00 8.72  ? 1118 THR A C   1 
ATOM   921   O  O   . THR A 1 117 ? 54.022  63.045  69.091  1.00 9.48  ? 1118 THR A O   1 
ATOM   922   C  CB  . THR A 1 117 ? 52.951  62.075  71.885  1.00 8.71  ? 1118 THR A CB  1 
ATOM   923   O  OG1 . THR A 1 117 ? 52.831  62.175  73.308  1.00 9.47  ? 1118 THR A OG1 1 
ATOM   924   C  CG2 . THR A 1 117 ? 52.825  60.610  71.478  1.00 9.61  ? 1118 THR A CG2 1 
ATOM   925   N  N   . CYS A 1 118 ? 55.348  61.330  69.694  1.00 9.25  ? 1119 CYS A N   1 
ATOM   926   C  CA  . CYS A 1 118 ? 55.431  60.763  68.351  1.00 8.98  ? 1119 CYS A CA  1 
ATOM   927   C  C   . CYS A 1 118 ? 55.660  59.259  68.417  1.00 9.04  ? 1119 CYS A C   1 
ATOM   928   O  O   . CYS A 1 118 ? 55.916  58.704  69.487  1.00 9.39  ? 1119 CYS A O   1 
ATOM   929   C  CB  . CYS A 1 118 ? 56.542  61.439  67.533  1.00 9.71  ? 1119 CYS A CB  1 
ATOM   930   S  SG  . CYS A 1 118 ? 58.233  61.107  68.092  1.00 9.68  ? 1119 CYS A SG  1 
ATOM   931   N  N   . ILE A 1 119 ? 55.492  58.597  67.280  1.00 9.03  ? 1120 ILE A N   1 
ATOM   932   C  CA  . ILE A 1 119 ? 55.585  57.144  67.199  1.00 9.77  ? 1120 ILE A CA  1 
ATOM   933   C  C   . ILE A 1 119 ? 56.664  56.768  66.186  1.00 9.95  ? 1120 ILE A C   1 
ATOM   934   O  O   . ILE A 1 119 ? 56.732  57.349  65.099  1.00 9.66  ? 1120 ILE A O   1 
ATOM   935   C  CB  . ILE A 1 119 ? 54.224  56.532  66.779  1.00 10.16 ? 1120 ILE A CB  1 
ATOM   936   C  CG1 . ILE A 1 119 ? 53.148  56.914  67.800  1.00 10.78 ? 1120 ILE A CG1 1 
ATOM   937   C  CG2 . ILE A 1 119 ? 54.327  55.020  66.677  1.00 11.05 ? 1120 ILE A CG2 1 
ATOM   938   C  CD1 . ILE A 1 119 ? 51.744  56.883  67.254  1.00 10.28 ? 1120 ILE A CD1 1 
ATOM   939   N  N   . VAL A 1 120 ? 57.573  55.887  66.597  1.00 9.65  ? 1121 VAL A N   1 
ATOM   940   C  CA  . VAL A 1 120 ? 58.700  55.501  65.756  1.00 9.89  ? 1121 VAL A CA  1 
ATOM   941   C  C   . VAL A 1 120 ? 58.825  53.982  65.664  1.00 9.75  ? 1121 VAL A C   1 
ATOM   942   O  O   . VAL A 1 120 ? 58.935  53.293  66.678  1.00 9.46  ? 1121 VAL A O   1 
ATOM   943   C  CB  . VAL A 1 120 ? 60.030  56.088  66.297  1.00 10.25 ? 1121 VAL A CB  1 
ATOM   944   C  CG1 . VAL A 1 120 ? 61.204  55.614  65.445  1.00 10.77 ? 1121 VAL A CG1 1 
ATOM   945   C  CG2 . VAL A 1 120 ? 59.967  57.608  66.300  1.00 10.54 ? 1121 VAL A CG2 1 
ATOM   946   N  N   . GLY A 1 121 ? 58.831  53.476  64.435  1.00 9.94  ? 1122 GLY A N   1 
ATOM   947   C  CA  . GLY A 1 121 ? 58.962  52.047  64.208  1.00 10.48 ? 1122 GLY A CA  1 
ATOM   948   C  C   . GLY A 1 121 ? 60.308  51.494  64.631  1.00 11.06 ? 1122 GLY A C   1 
ATOM   949   O  O   . GLY A 1 121 ? 61.313  52.209  64.628  1.00 11.07 ? 1122 GLY A O   1 
ATOM   950   N  N   . LEU A 1 122 ? 60.313  50.229  65.039  1.00 11.70 ? 1123 LEU A N   1 
ATOM   951   C  CA  . LEU A 1 122 ? 61.527  49.562  65.493  1.00 12.11 ? 1123 LEU A CA  1 
ATOM   952   C  C   . LEU A 1 122 ? 62.104  48.646  64.415  1.00 12.98 ? 1123 LEU A C   1 
ATOM   953   O  O   . LEU A 1 122 ? 63.311  48.410  64.376  1.00 13.02 ? 1123 LEU A O   1 
ATOM   954   C  CB  . LEU A 1 122 ? 61.234  48.738  66.750  1.00 12.62 ? 1123 LEU A CB  1 
ATOM   955   C  CG  . LEU A 1 122 ? 61.239  49.478  68.087  1.00 12.07 ? 1123 LEU A CG  1 
ATOM   956   C  CD1 . LEU A 1 122 ? 60.601  48.605  69.156  1.00 13.11 ? 1123 LEU A CD1 1 
ATOM   957   C  CD2 . LEU A 1 122 ? 62.666  49.838  68.472  1.00 12.62 ? 1123 LEU A CD2 1 
ATOM   958   N  N   . ASP A 1 123 ? 61.233  48.140  63.546  1.00 13.23 ? 1124 ASP A N   1 
ATOM   959   C  CA  . ASP A 1 123 ? 61.614  47.110  62.579  1.00 13.73 ? 1124 ASP A CA  1 
ATOM   960   C  C   . ASP A 1 123 ? 62.719  47.540  61.622  1.00 13.33 ? 1124 ASP A C   1 
ATOM   961   O  O   . ASP A 1 123 ? 63.643  46.772  61.360  1.00 13.00 ? 1124 ASP A O   1 
ATOM   962   C  CB  . ASP A 1 123 ? 60.388  46.655  61.784  1.00 14.82 ? 1124 ASP A CB  1 
ATOM   963   C  CG  . ASP A 1 123 ? 59.356  45.980  62.658  1.00 16.90 ? 1124 ASP A CG  1 
ATOM   964   O  OD1 . ASP A 1 123 ? 59.587  44.830  63.075  1.00 19.24 ? 1124 ASP A OD1 1 
ATOM   965   O  OD2 . ASP A 1 123 ? 58.336  46.618  62.974  1.00 18.15 ? 1124 ASP A OD2 1 
ATOM   966   N  N   . MET A 1 124 ? 62.625  48.764  61.105  1.00 13.46 ? 1125 MET A N   1 
ATOM   967   C  CA  . MET A 1 124 ? 63.647  49.300  60.207  1.00 13.92 ? 1125 MET A CA  1 
ATOM   968   C  C   . MET A 1 124 ? 64.994  49.406  60.902  1.00 12.58 ? 1125 MET A C   1 
ATOM   969   O  O   . MET A 1 124 ? 66.035  49.124  60.308  1.00 12.63 ? 1125 MET A O   1 
ATOM   970   C  CB  . MET A 1 124 ? 63.251  50.685  59.703  1.00 16.42 ? 1125 MET A CB  1 
ATOM   971   C  CG  . MET A 1 124 ? 62.311  50.677  58.527  1.00 20.18 ? 1125 MET A CG  1 
ATOM   972   S  SD  . MET A 1 124 ? 62.295  52.284  57.724  1.00 23.86 ? 1125 MET A SD  1 
ATOM   973   C  CE  . MET A 1 124 ? 60.893  52.065  56.635  1.00 23.43 ? 1125 MET A CE  1 
ATOM   974   N  N   . ALA A 1 125 ? 64.965  49.914  62.130  1.00 11.87 ? 1126 ALA A N   1 
ATOM   975   C  CA  . ALA A 1 125 ? 66.161  50.058  62.950  1.00 11.25 ? 1126 ALA A CA  1 
ATOM   976   C  C   . ALA A 1 125 ? 66.811  48.698  63.185  1.00 11.20 ? 1126 ALA A C   1 
ATOM   977   O  O   . ALA A 1 125 ? 68.024  48.539  63.023  1.00 11.52 ? 1126 ALA A O   1 
ATOM   978   C  CB  . ALA A 1 125 ? 65.801  50.702  64.281  1.00 11.02 ? 1126 ALA A CB  1 
ATOM   979   N  N   . HIS A 1 126 ? 65.985  47.706  63.504  1.00 11.24 ? 1127 HIS A N   1 
ATOM   980   C  CA  . HIS A 1 126 ? 66.474  46.357  63.745  1.00 11.56 ? 1127 HIS A CA  1 
ATOM   981   C  C   . HIS A 1 126 ? 67.029  45.721  62.477  1.00 11.48 ? 1127 HIS A C   1 
ATOM   982   O  O   . HIS A 1 126 ? 68.095  45.111  62.509  1.00 11.26 ? 1127 HIS A O   1 
ATOM   983   C  CB  . HIS A 1 126 ? 65.361  45.496  64.339  1.00 11.58 ? 1127 HIS A CB  1 
ATOM   984   C  CG  . HIS A 1 126 ? 65.008  45.869  65.745  1.00 12.15 ? 1127 HIS A CG  1 
ATOM   985   N  ND1 . HIS A 1 126 ? 63.801  45.546  66.323  1.00 12.03 ? 1127 HIS A ND1 1 
ATOM   986   C  CD2 . HIS A 1 126 ? 65.709  46.542  66.688  1.00 12.20 ? 1127 HIS A CD2 1 
ATOM   987   C  CE1 . HIS A 1 126 ? 63.772  46.001  67.562  1.00 12.22 ? 1127 HIS A CE1 1 
ATOM   988   N  NE2 . HIS A 1 126 ? 64.918  46.611  67.809  1.00 11.88 ? 1127 HIS A NE2 1 
ATOM   989   N  N   . GLU A 1 127 ? 66.358  45.950  61.351  1.00 11.88 ? 1128 GLU A N   1 
ATOM   990   C  CA  . GLU A 1 127 ? 66.858  45.492  60.057  1.00 12.27 ? 1128 GLU A CA  1 
ATOM   991   C  C   . GLU A 1 127 ? 68.212  46.111  59.728  1.00 11.91 ? 1128 GLU A C   1 
ATOM   992   O  O   . GLU A 1 127 ? 69.069  45.464  59.128  1.00 11.70 ? 1128 GLU A O   1 
ATOM   993   C  CB  . GLU A 1 127 ? 65.863  45.838  58.951  1.00 14.24 ? 1128 GLU A CB  1 
ATOM   994   C  CG  . GLU A 1 127 ? 64.654  44.925  58.891  1.00 19.87 ? 1128 GLU A CG  1 
ATOM   995   C  CD  . GLU A 1 127 ? 63.559  45.466  57.989  1.00 22.51 ? 1128 GLU A CD  1 
ATOM   996   O  OE1 . GLU A 1 127 ? 63.886  46.014  56.910  1.00 24.76 ? 1128 GLU A OE1 1 
ATOM   997   O  OE2 . GLU A 1 127 ? 62.371  45.352  58.365  1.00 24.57 ? 1128 GLU A OE2 1 
ATOM   998   N  N   . THR A 1 128 ? 68.391  47.371  60.117  1.00 11.07 ? 1129 THR A N   1 
ATOM   999   C  CA  . THR A 1 128 ? 69.652  48.077  59.907  1.00 11.39 ? 1129 THR A CA  1 
ATOM   1000  C  C   . THR A 1 128 ? 70.791  47.412  60.679  1.00 11.80 ? 1129 THR A C   1 
ATOM   1001  O  O   . THR A 1 128 ? 71.870  47.182  60.128  1.00 11.57 ? 1129 THR A O   1 
ATOM   1002  C  CB  . THR A 1 128 ? 69.542  49.558  60.340  1.00 11.22 ? 1129 THR A CB  1 
ATOM   1003  O  OG1 . THR A 1 128 ? 68.520  50.200  59.570  1.00 10.48 ? 1129 THR A OG1 1 
ATOM   1004  C  CG2 . THR A 1 128 ? 70.868  50.290  60.128  1.00 10.90 ? 1129 THR A CG2 1 
ATOM   1005  N  N   . LEU A 1 129 ? 70.540  47.089  61.945  1.00 12.11 ? 1130 LEU A N   1 
ATOM   1006  C  CA  . LEU A 1 129 ? 71.527  46.402  62.775  1.00 12.20 ? 1130 LEU A CA  1 
ATOM   1007  C  C   . LEU A 1 129 ? 71.887  45.037  62.192  1.00 13.07 ? 1130 LEU A C   1 
ATOM   1008  O  O   . LEU A 1 129 ? 73.060  44.672  62.126  1.00 12.65 ? 1130 LEU A O   1 
ATOM   1009  C  CB  . LEU A 1 129 ? 70.990  46.230  64.196  1.00 12.31 ? 1130 LEU A CB  1 
ATOM   1010  C  CG  . LEU A 1 129 ? 70.702  47.525  64.956  1.00 13.30 ? 1130 LEU A CG  1 
ATOM   1011  C  CD1 . LEU A 1 129 ? 69.957  47.205  66.238  1.00 13.82 ? 1130 LEU A CD1 1 
ATOM   1012  C  CD2 . LEU A 1 129 ? 72.003  48.258  65.250  1.00 13.78 ? 1130 LEU A CD2 1 
ATOM   1013  N  N   . GLU A 1 130 ? 70.872  44.309  61.733  1.00 13.64 ? 1131 GLU A N   1 
ATOM   1014  C  CA  . GLU A 1 130 ? 71.068  42.990  61.142  1.00 14.37 ? 1131 GLU A CA  1 
ATOM   1015  C  C   . GLU A 1 130 ? 71.862  43.072  59.847  1.00 14.23 ? 1131 GLU A C   1 
ATOM   1016  O  O   . GLU A 1 130 ? 72.901  42.428  59.713  1.00 14.58 ? 1131 GLU A O   1 
ATOM   1017  C  CB  . GLU A 1 130 ? 69.720  42.322  60.873  1.00 15.82 ? 1131 GLU A CB  1 
ATOM   1018  C  CG  . GLU A 1 130 ? 68.883  42.093  62.118  1.00 18.57 ? 1131 GLU A CG  1 
ATOM   1019  C  CD  . GLU A 1 130 ? 67.468  41.628  61.811  1.00 20.97 ? 1131 GLU A CD  1 
ATOM   1020  O  OE1 . GLU A 1 130 ? 66.827  41.064  62.722  1.00 22.38 ? 1131 GLU A OE1 1 
ATOM   1021  O  OE2 . GLU A 1 130 ? 66.979  41.849  60.678  1.00 21.66 ? 1131 GLU A OE2 1 
ATOM   1022  N  N   . LYS A 1 131 ? 71.413  43.910  58.918  1.00 13.44 ? 1132 LYS A N   1 
ATOM   1023  C  CA  . LYS A 1 131 ? 72.078  44.001  57.626  1.00 13.61 ? 1132 LYS A CA  1 
ATOM   1024  C  C   . LYS A 1 131 ? 73.470  44.611  57.717  1.00 13.29 ? 1132 LYS A C   1 
ATOM   1025  O  O   . LYS A 1 131 ? 74.427  44.028  57.202  1.00 12.94 ? 1132 LYS A O   1 
ATOM   1026  C  CB  . LYS A 1 131 ? 71.245  44.791  56.614  1.00 14.33 ? 1132 LYS A CB  1 
ATOM   1027  C  CG  . LYS A 1 131 ? 71.881  44.815  55.226  1.00 15.47 ? 1132 LYS A CG  1 
ATOM   1028  C  CD  . LYS A 1 131 ? 71.033  45.545  54.210  1.00 16.30 ? 1132 LYS A CD  1 
ATOM   1029  C  CE  . LYS A 1 131 ? 71.795  45.748  52.905  1.00 16.83 ? 1132 LYS A CE  1 
ATOM   1030  N  NZ  . LYS A 1 131 ? 72.286  44.469  52.304  1.00 16.88 ? 1132 LYS A NZ  1 
ATOM   1031  N  N   . ARG A 1 132 ? 73.595  45.776  58.352  1.00 12.13 ? 1133 ARG A N   1 
ATOM   1032  C  CA  . ARG A 1 132 ? 74.860  46.504  58.230  1.00 12.28 ? 1133 ARG A CA  1 
ATOM   1033  C  C   . ARG A 1 132 ? 75.883  46.001  59.240  1.00 12.81 ? 1133 ARG A C   1 
ATOM   1034  O  O   . ARG A 1 132 ? 77.077  45.986  58.919  1.00 11.98 ? 1133 ARG A O   1 
ATOM   1035  C  CB  . ARG A 1 132 ? 74.661  48.014  58.337  1.00 12.07 ? 1133 ARG A CB  1 
ATOM   1036  C  CG  . ARG A 1 132 ? 73.804  48.555  57.189  1.00 11.75 ? 1133 ARG A CG  1 
ATOM   1037  C  CD  . ARG A 1 132 ? 73.829  50.064  57.085  1.00 12.18 ? 1133 ARG A CD  1 
ATOM   1038  N  NE  . ARG A 1 132 ? 75.144  50.547  56.660  1.00 11.36 ? 1133 ARG A NE  1 
ATOM   1039  C  CZ  . ARG A 1 132 ? 75.364  51.577  55.861  1.00 12.08 ? 1133 ARG A CZ  1 
ATOM   1040  N  NH1 . ARG A 1 132 ? 74.347  52.281  55.372  1.00 13.07 ? 1133 ARG A NH1 1 
ATOM   1041  N  NH2 . ARG A 1 132 ? 76.622  51.884  55.548  1.00 11.73 ? 1133 ARG A NH2 1 
ATOM   1042  N  N   . LEU A 1 133 ? 75.451  45.606  60.434  1.00 13.09 ? 1134 LEU A N   1 
ATOM   1043  C  CA  . LEU A 1 133 ? 76.399  45.192  61.466  1.00 14.02 ? 1134 LEU A CA  1 
ATOM   1044  C  C   . LEU A 1 133 ? 76.405  43.688  61.719  1.00 14.57 ? 1134 LEU A C   1 
ATOM   1045  O  O   . LEU A 1 133 ? 77.352  43.159  62.304  1.00 15.00 ? 1134 LEU A O   1 
ATOM   1046  C  CB  . LEU A 1 133 ? 76.124  45.932  62.778  1.00 13.75 ? 1134 LEU A CB  1 
ATOM   1047  C  CG  . LEU A 1 133 ? 76.907  47.231  62.989  1.00 14.75 ? 1134 LEU A CG  1 
ATOM   1048  C  CD1 . LEU A 1 133 ? 76.445  48.289  61.999  1.00 14.21 ? 1134 LEU A CD1 1 
ATOM   1049  C  CD2 . LEU A 1 133 ? 76.713  47.715  64.413  1.00 14.63 ? 1134 LEU A CD2 1 
ATOM   1050  N  N   . GLY A 1 134 ? 75.369  42.998  61.248  1.00 15.34 ? 1135 GLY A N   1 
ATOM   1051  C  CA  . GLY A 1 134 ? 75.264  41.570  61.487  1.00 16.38 ? 1135 GLY A CA  1 
ATOM   1052  C  C   . GLY A 1 134 ? 74.838  41.256  62.906  1.00 17.01 ? 1135 GLY A C   1 
ATOM   1053  O  O   . GLY A 1 134 ? 75.103  40.166  63.414  1.00 17.08 ? 1135 GLY A O   1 
ATOM   1054  N  N   . LYS A 1 135 ? 74.196  42.228  63.551  1.00 17.27 ? 1136 LYS A N   1 
ATOM   1055  C  CA  . LYS A 1 135 ? 73.717  42.080  64.922  1.00 18.66 ? 1136 LYS A CA  1 
ATOM   1056  C  C   . LYS A 1 135 ? 72.487  41.183  64.983  1.00 18.90 ? 1136 LYS A C   1 
ATOM   1057  O  O   . LYS A 1 135 ? 71.668  41.172  64.064  1.00 18.96 ? 1136 LYS A O   1 
ATOM   1058  C  CB  . LYS A 1 135 ? 73.377  43.451  65.511  1.00 19.59 ? 1136 LYS A CB  1 
ATOM   1059  C  CG  . LYS A 1 135 ? 74.585  44.261  65.944  1.00 21.90 ? 1136 LYS A CG  1 
ATOM   1060  C  CD  . LYS A 1 135 ? 75.235  43.659  67.181  1.00 23.70 ? 1136 LYS A CD  1 
ATOM   1061  C  CE  . LYS A 1 135 ? 76.409  44.494  67.662  1.00 24.95 ? 1136 LYS A CE  1 
ATOM   1062  N  NZ  . LYS A 1 135 ? 77.600  44.406  66.774  1.00 27.56 ? 1136 LYS A NZ  1 
ATOM   1063  N  N   . GLU A 1 136 ? 72.396  40.387  66.043  1.00 19.53 ? 1137 GLU A N   1 
ATOM   1064  C  CA  . GLU A 1 136 ? 71.202  39.596  66.293  1.00 20.48 ? 1137 GLU A CA  1 
ATOM   1065  C  C   . GLU A 1 136 ? 70.296  40.332  67.274  1.00 19.42 ? 1137 GLU A C   1 
ATOM   1066  O  O   . GLU A 1 136 ? 70.712  40.666  68.383  1.00 20.25 ? 1137 GLU A O   1 
ATOM   1067  C  CB  . GLU A 1 136 ? 71.569  38.220  66.855  1.00 22.19 ? 1137 GLU A CB  1 
ATOM   1068  C  CG  . GLU A 1 136 ? 70.380  37.269  66.923  1.00 25.68 ? 1137 GLU A CG  1 
ATOM   1069  C  CD  . GLU A 1 136 ? 70.611  36.056  67.814  1.00 27.93 ? 1137 GLU A CD  1 
ATOM   1070  O  OE1 . GLU A 1 136 ? 69.775  35.129  67.760  1.00 29.20 ? 1137 GLU A OE1 1 
ATOM   1071  O  OE2 . GLU A 1 136 ? 71.591  36.042  68.595  1.00 29.86 ? 1137 GLU A OE2 1 
ATOM   1072  N  N   . VAL A 1 137 ? 69.086  40.654  66.825  1.00 18.07 ? 1138 VAL A N   1 
ATOM   1073  C  CA  . VAL A 1 137 ? 68.112  41.343  67.661  1.00 16.71 ? 1138 VAL A CA  1 
ATOM   1074  C  C   . VAL A 1 137 ? 67.187  40.318  68.310  1.00 16.44 ? 1138 VAL A C   1 
ATOM   1075  O  O   . VAL A 1 137 ? 66.595  39.482  67.628  1.00 16.23 ? 1138 VAL A O   1 
ATOM   1076  C  CB  . VAL A 1 137 ? 67.271  42.350  66.832  1.00 16.85 ? 1138 VAL A CB  1 
ATOM   1077  C  CG1 . VAL A 1 137 ? 66.235  43.029  67.717  1.00 16.20 ? 1138 VAL A CG1 1 
ATOM   1078  C  CG2 . VAL A 1 137 ? 68.181  43.393  66.198  1.00 16.69 ? 1138 VAL A CG2 1 
ATOM   1079  N  N   . THR A 1 138 ? 67.152  40.330  69.639  1.00 16.13 ? 1139 THR A N   1 
ATOM   1080  C  CA  . THR A 1 138 ? 66.332  39.401  70.412  1.00 16.09 ? 1139 THR A CA  1 
ATOM   1081  C  C   . THR A 1 138 ? 65.469  40.185  71.402  1.00 16.33 ? 1139 THR A C   1 
ATOM   1082  O  O   . THR A 1 138 ? 65.718  41.365  71.649  1.00 15.72 ? 1139 THR A O   1 
ATOM   1083  C  CB  . THR A 1 138 ? 67.216  38.417  71.206  1.00 15.57 ? 1139 THR A CB  1 
ATOM   1084  O  OG1 . THR A 1 138 ? 67.980  39.143  72.176  1.00 15.58 ? 1139 THR A OG1 1 
ATOM   1085  C  CG2 . THR A 1 138 ? 68.160  37.672  70.276  1.00 15.66 ? 1139 THR A CG2 1 
ATOM   1086  N  N   . PRO A 1 139 ? 64.497  39.515  72.049  1.00 16.97 ? 1140 PRO A N   1 
ATOM   1087  C  CA  . PRO A 1 139 ? 63.789  40.129  73.179  1.00 17.14 ? 1140 PRO A CA  1 
ATOM   1088  C  C   . PRO A 1 139 ? 64.726  40.668  74.262  1.00 17.19 ? 1140 PRO A C   1 
ATOM   1089  O  O   . PRO A 1 139 ? 64.468  41.725  74.836  1.00 17.46 ? 1140 PRO A O   1 
ATOM   1090  C  CB  . PRO A 1 139 ? 62.912  38.996  73.698  1.00 17.28 ? 1140 PRO A CB  1 
ATOM   1091  C  CG  . PRO A 1 139 ? 62.608  38.204  72.471  1.00 17.06 ? 1140 PRO A CG  1 
ATOM   1092  C  CD  . PRO A 1 139 ? 63.886  38.229  71.666  1.00 17.11 ? 1140 PRO A CD  1 
ATOM   1093  N  N   . GLU A 1 140 ? 65.836  39.970  74.494  1.00 17.33 ? 1141 GLU A N   1 
ATOM   1094  C  CA  . GLU A 1 140 ? 66.827  40.404  75.476  1.00 18.44 ? 1141 GLU A CA  1 
ATOM   1095  C  C   . GLU A 1 140 ? 67.493  41.722  75.086  1.00 17.14 ? 1141 GLU A C   1 
ATOM   1096  O  O   . GLU A 1 140 ? 67.635  42.621  75.916  1.00 16.92 ? 1141 GLU A O   1 
ATOM   1097  C  CB  . GLU A 1 140 ? 67.902  39.332  75.664  1.00 21.36 ? 1141 GLU A CB  1 
ATOM   1098  C  CG  . GLU A 1 140 ? 67.830  38.614  77.003  1.00 26.10 ? 1141 GLU A CG  1 
ATOM   1099  C  CD  . GLU A 1 140 ? 69.200  38.212  77.534  1.00 28.46 ? 1141 GLU A CD  1 
ATOM   1100  O  OE1 . GLU A 1 140 ? 69.421  38.341  78.760  1.00 30.89 ? 1141 GLU A OE1 1 
ATOM   1101  O  OE2 . GLU A 1 140 ? 70.048  37.753  76.736  1.00 29.83 ? 1141 GLU A OE2 1 
ATOM   1102  N  N   . THR A 1 141 ? 67.912  41.834  73.829  1.00 15.77 ? 1142 THR A N   1 
ATOM   1103  C  CA  . THR A 1 141 ? 68.577  43.049  73.372  1.00 14.61 ? 1142 THR A CA  1 
ATOM   1104  C  C   . THR A 1 141 ? 67.591  44.209  73.275  1.00 13.65 ? 1142 THR A C   1 
ATOM   1105  O  O   . THR A 1 141 ? 67.947  45.355  73.543  1.00 13.66 ? 1142 THR A O   1 
ATOM   1106  C  CB  . THR A 1 141 ? 69.268  42.851  72.006  1.00 14.37 ? 1142 THR A CB  1 
ATOM   1107  O  OG1 . THR A 1 141 ? 68.284  42.658  70.981  1.00 13.38 ? 1142 THR A OG1 1 
ATOM   1108  C  CG2 . THR A 1 141 ? 70.202  41.649  72.056  1.00 15.06 ? 1142 THR A CG2 1 
ATOM   1109  N  N   . ILE A 1 142 ? 66.337  43.895  72.963  1.00 13.50 ? 1143 ILE A N   1 
ATOM   1110  C  CA  . ILE A 1 142 ? 65.289  44.908  72.892  1.00 12.96 ? 1143 ILE A CA  1 
ATOM   1111  C  C   . ILE A 1 142 ? 64.967  45.457  74.281  1.00 13.22 ? 1143 ILE A C   1 
ATOM   1112  O  O   . ILE A 1 142 ? 64.892  46.672  74.467  1.00 12.61 ? 1143 ILE A O   1 
ATOM   1113  C  CB  . ILE A 1 142 ? 64.001  44.342  72.240  1.00 13.17 ? 1143 ILE A CB  1 
ATOM   1114  C  CG1 . ILE A 1 142 ? 64.269  44.009  70.769  1.00 13.22 ? 1143 ILE A CG1 1 
ATOM   1115  C  CG2 . ILE A 1 142 ? 62.864  45.354  72.337  1.00 13.28 ? 1143 ILE A CG2 1 
ATOM   1116  C  CD1 . ILE A 1 142 ? 63.147  43.256  70.090  1.00 13.13 ? 1143 ILE A CD1 1 
ATOM   1117  N  N   . ASN A 1 143 ? 64.849  44.566  75.265  1.00 13.14 ? 1144 ASN A N   1 
ATOM   1118  C  CA  . ASN A 1 143 ? 64.559  44.975  76.637  1.00 13.52 ? 1144 ASN A CA  1 
ATOM   1119  C  C   . ASN A 1 143 ? 65.701  45.783  77.244  1.00 13.18 ? 1144 ASN A C   1 
ATOM   1120  O  O   . ASN A 1 143 ? 65.464  46.751  77.969  1.00 13.37 ? 1144 ASN A O   1 
ATOM   1121  C  CB  . ASN A 1 143 ? 64.264  43.756  77.511  1.00 13.95 ? 1144 ASN A CB  1 
ATOM   1122  C  CG  . ASN A 1 143 ? 62.858  43.231  77.319  1.00 14.67 ? 1144 ASN A CG  1 
ATOM   1123  O  OD1 . ASN A 1 143 ? 61.918  44.000  77.105  1.00 15.46 ? 1144 ASN A OD1 1 
ATOM   1124  N  ND2 . ASN A 1 143 ? 62.703  41.914  77.392  1.00 15.40 ? 1144 ASN A ND2 1 
ATOM   1125  N  N   . HIS A 1 144 ? 66.935  45.401  76.928  1.00 12.39 ? 1145 HIS A N   1 
ATOM   1126  C  CA  . HIS A 1 144 ? 68.091  46.175  77.360  1.00 12.30 ? 1145 HIS A CA  1 
ATOM   1127  C  C   . HIS A 1 144 ? 68.088  47.544  76.690  1.00 12.18 ? 1145 HIS A C   1 
ATOM   1128  O  O   . HIS A 1 144 ? 68.295  48.565  77.347  1.00 11.85 ? 1145 HIS A O   1 
ATOM   1129  C  CB  . HIS A 1 144 ? 69.390  45.439  77.027  1.00 12.81 ? 1145 HIS A CB  1 
ATOM   1130  C  CG  . HIS A 1 144 ? 70.621  46.209  77.396  1.00 13.59 ? 1145 HIS A CG  1 
ATOM   1131  N  ND1 . HIS A 1 144 ? 71.591  46.543  76.474  1.00 14.44 ? 1145 HIS A ND1 1 
ATOM   1132  C  CD2 . HIS A 1 144 ? 70.994  46.788  78.560  1.00 13.34 ? 1145 HIS A CD2 1 
ATOM   1133  C  CE1 . HIS A 1 144 ? 72.504  47.300  77.056  1.00 14.14 ? 1145 HIS A CE1 1 
ATOM   1134  N  NE2 . HIS A 1 144 ? 72.167  47.464  78.321  1.00 15.26 ? 1145 HIS A NE2 1 
ATOM   1135  N  N   . TYR A 1 145 ? 67.813  47.557  75.387  1.00 12.18 ? 1146 TYR A N   1 
ATOM   1136  C  CA  . TYR A 1 145 ? 67.691  48.796  74.624  1.00 11.33 ? 1146 TYR A CA  1 
ATOM   1137  C  C   . TYR A 1 145 ? 66.653  49.739  75.234  1.00 11.31 ? 1146 TYR A C   1 
ATOM   1138  O  O   . TYR A 1 145 ? 66.887  50.942  75.340  1.00 10.75 ? 1146 TYR A O   1 
ATOM   1139  C  CB  . TYR A 1 145 ? 67.324  48.477  73.168  1.00 11.14 ? 1146 TYR A CB  1 
ATOM   1140  C  CG  . TYR A 1 145 ? 66.810  49.662  72.380  1.00 10.60 ? 1146 TYR A CG  1 
ATOM   1141  C  CD1 . TYR A 1 145 ? 67.682  50.645  71.910  1.00 10.67 ? 1146 TYR A CD1 1 
ATOM   1142  C  CD2 . TYR A 1 145 ? 65.443  49.833  72.160  1.00 11.18 ? 1146 TYR A CD2 1 
ATOM   1143  C  CE1 . TYR A 1 145 ? 67.204  51.775  71.246  1.00 10.38 ? 1146 TYR A CE1 1 
ATOM   1144  C  CE2 . TYR A 1 145 ? 64.954  50.961  71.498  1.00 11.03 ? 1146 TYR A CE2 1 
ATOM   1145  C  CZ  . TYR A 1 145 ? 65.840  51.927  71.046  1.00 10.50 ? 1146 TYR A CZ  1 
ATOM   1146  O  OH  . TYR A 1 145 ? 65.362  53.046  70.401  1.00 9.95  ? 1146 TYR A OH  1 
ATOM   1147  N  N   . LEU A 1 146 ? 65.524  49.180  75.661  1.00 11.22 ? 1147 LEU A N   1 
ATOM   1148  C  CA  . LEU A 1 146 ? 64.425  49.975  76.197  1.00 11.72 ? 1147 LEU A CA  1 
ATOM   1149  C  C   . LEU A 1 146 ? 64.744  50.587  77.558  1.00 11.76 ? 1147 LEU A C   1 
ATOM   1150  O  O   . LEU A 1 146 ? 64.327  51.710  77.851  1.00 11.91 ? 1147 LEU A O   1 
ATOM   1151  C  CB  . LEU A 1 146 ? 63.155  49.128  76.278  1.00 11.39 ? 1147 LEU A CB  1 
ATOM   1152  C  CG  . LEU A 1 146 ? 62.556  48.807  74.907  1.00 11.81 ? 1147 LEU A CG  1 
ATOM   1153  C  CD1 . LEU A 1 146 ? 61.380  47.855  75.047  1.00 12.15 ? 1147 LEU A CD1 1 
ATOM   1154  C  CD2 . LEU A 1 146 ? 62.135  50.105  74.225  1.00 12.15 ? 1147 LEU A CD2 1 
ATOM   1155  N  N   . GLU A 1 147 ? 65.527  49.879  78.367  1.00 11.96 ? 1148 GLU A N   1 
ATOM   1156  C  CA  . GLU A 1 147 ? 65.970  50.440  79.637  1.00 12.14 ? 1148 GLU A CA  1 
ATOM   1157  C  C   . GLU A 1 147 ? 66.999  51.545  79.411  1.00 11.48 ? 1148 GLU A C   1 
ATOM   1158  O  O   . GLU A 1 147 ? 66.933  52.593  80.053  1.00 11.81 ? 1148 GLU A O   1 
ATOM   1159  C  CB  . GLU A 1 147 ? 66.550  49.356  80.554  1.00 13.30 ? 1148 GLU A CB  1 
ATOM   1160  C  CG  . GLU A 1 147 ? 66.840  49.870  81.965  1.00 14.63 ? 1148 GLU A CG  1 
ATOM   1161  C  CD  . GLU A 1 147 ? 67.251  48.781  82.943  1.00 15.86 ? 1148 GLU A CD  1 
ATOM   1162  O  OE1 . GLU A 1 147 ? 67.816  47.753  82.514  1.00 16.91 ? 1148 GLU A OE1 1 
ATOM   1163  O  OE2 . GLU A 1 147 ? 67.041  48.975  84.157  1.00 15.72 ? 1148 GLU A OE2 1 
ATOM   1164  N  N   . VAL A 1 148 ? 67.909  51.330  78.462  1.00 10.83 ? 1149 VAL A N   1 
ATOM   1165  C  CA  . VAL A 1 148 ? 68.867  52.364  78.064  1.00 10.19 ? 1149 VAL A CA  1 
ATOM   1166  C  C   . VAL A 1 148 ? 68.112  53.580  77.524  1.00 9.69  ? 1149 VAL A C   1 
ATOM   1167  O  O   . VAL A 1 148 ? 68.378  54.714  77.924  1.00 9.74  ? 1149 VAL A O   1 
ATOM   1168  C  CB  . VAL A 1 148 ? 69.851  51.848  76.970  1.00 10.45 ? 1149 VAL A CB  1 
ATOM   1169  C  CG1 . VAL A 1 148 ? 70.721  52.989  76.449  1.00 10.81 ? 1149 VAL A CG1 1 
ATOM   1170  C  CG2 . VAL A 1 148 ? 70.735  50.752  77.535  1.00 10.86 ? 1149 VAL A CG2 1 
ATOM   1171  N  N   . LEU A 1 149 ? 67.103  53.315  76.701  1.00 9.44  ? 1150 LEU A N   1 
ATOM   1172  C  CA  . LEU A 1 149 ? 66.309  54.367  76.074  1.00 9.42  ? 1150 LEU A CA  1 
ATOM   1173  C  C   . LEU A 1 149 ? 65.558  55.214  77.102  1.00 10.04 ? 1150 LEU A C   1 
ATOM   1174  O  O   . LEU A 1 149 ? 65.456  56.431  76.954  1.00 10.25 ? 1150 LEU A O   1 
ATOM   1175  C  CB  . LEU A 1 149 ? 65.319  53.752  75.082  1.00 9.44  ? 1150 LEU A CB  1 
ATOM   1176  C  CG  . LEU A 1 149 ? 64.469  54.720  74.252  1.00 9.27  ? 1150 LEU A CG  1 
ATOM   1177  C  CD1 . LEU A 1 149 ? 65.364  55.582  73.369  1.00 9.53  ? 1150 LEU A CD1 1 
ATOM   1178  C  CD2 . LEU A 1 149 ? 63.486  53.929  73.411  1.00 9.91  ? 1150 LEU A CD2 1 
ATOM   1179  N  N   . ASN A 1 150 ? 65.049  54.574  78.151  1.00 10.32 ? 1151 ASN A N   1 
ATOM   1180  C  CA  . ASN A 1 150 ? 64.285  55.285  79.167  1.00 9.73  ? 1151 ASN A CA  1 
ATOM   1181  C  C   . ASN A 1 150 ? 65.174  56.016  80.171  1.00 10.21 ? 1151 ASN A C   1 
ATOM   1182  O  O   . ASN A 1 150 ? 64.705  56.872  80.922  1.00 11.12 ? 1151 ASN A O   1 
ATOM   1183  C  CB  . ASN A 1 150 ? 63.329  54.326  79.876  1.00 10.00 ? 1151 ASN A CB  1 
ATOM   1184  C  CG  . ASN A 1 150 ? 62.001  54.210  79.158  1.00 9.45  ? 1151 ASN A CG  1 
ATOM   1185  O  OD1 . ASN A 1 150 ? 61.190  55.136  79.191  1.00 10.33 ? 1151 ASN A OD1 1 
ATOM   1186  N  ND2 . ASN A 1 150 ? 61.810  53.116  78.429  1.00 9.58  ? 1151 ASN A ND2 1 
ATOM   1187  N  N   . HIS A 1 151 ? 66.473  55.737  80.114  1.00 10.22 ? 1152 HIS A N   1 
ATOM   1188  C  CA  . HIS A 1 151 ? 67.462  56.594  80.753  1.00 9.53  ? 1152 HIS A CA  1 
ATOM   1189  C  C   . HIS A 1 151 ? 67.810  57.775  79.843  1.00 9.73  ? 1152 HIS A C   1 
ATOM   1190  O  O   . HIS A 1 151 ? 67.854  58.919  80.292  1.00 9.50  ? 1152 HIS A O   1 
ATOM   1191  C  CB  . HIS A 1 151 ? 68.727  55.790  81.084  1.00 10.04 ? 1152 HIS A CB  1 
ATOM   1192  C  CG  . HIS A 1 151 ? 69.911  56.640  81.429  1.00 10.09 ? 1152 HIS A CG  1 
ATOM   1193  N  ND1 . HIS A 1 151 ? 70.060  57.252  82.656  1.00 10.42 ? 1152 HIS A ND1 1 
ATOM   1194  C  CD2 . HIS A 1 151 ? 71.001  56.988  80.703  1.00 10.38 ? 1152 HIS A CD2 1 
ATOM   1195  C  CE1 . HIS A 1 151 ? 71.189  57.937  82.670  1.00 9.93  ? 1152 HIS A CE1 1 
ATOM   1196  N  NE2 . HIS A 1 151 ? 71.779  57.794  81.497  1.00 10.20 ? 1152 HIS A NE2 1 
ATOM   1197  N  N   . ALA A 1 152 ? 68.018  57.496  78.559  1.00 9.21  ? 1153 ALA A N   1 
ATOM   1198  C  CA  . ALA A 1 152 ? 68.505  58.507  77.622  1.00 9.33  ? 1153 ALA A CA  1 
ATOM   1199  C  C   . ALA A 1 152 ? 67.444  59.532  77.224  1.00 8.62  ? 1153 ALA A C   1 
ATOM   1200  O  O   . ALA A 1 152 ? 67.738  60.723  77.108  1.00 8.45  ? 1153 ALA A O   1 
ATOM   1201  C  CB  . ALA A 1 152 ? 69.069  57.833  76.375  1.00 9.80  ? 1153 ALA A CB  1 
ATOM   1202  N  N   . MET A 1 153 ? 66.215  59.069  77.013  1.00 9.34  ? 1154 MET A N   1 
ATOM   1203  C  CA  . MET A 1 153 ? 65.169  59.904  76.421  1.00 8.69  ? 1154 MET A CA  1 
ATOM   1204  C  C   . MET A 1 153 ? 64.864  61.200  77.177  1.00 9.18  ? 1154 MET A C   1 
ATOM   1205  O  O   . MET A 1 153 ? 64.728  62.252  76.558  1.00 9.30  ? 1154 MET A O   1 
ATOM   1206  C  CB  . MET A 1 153 ? 63.879  59.099  76.219  1.00 8.88  ? 1154 MET A CB  1 
ATOM   1207  C  CG  . MET A 1 153 ? 62.818  59.812  75.375  1.00 8.96  ? 1154 MET A CG  1 
ATOM   1208  S  SD  . MET A 1 153 ? 63.398  60.326  73.731  1.00 9.49  ? 1154 MET A SD  1 
ATOM   1209  C  CE  . MET A 1 153 ? 63.364  58.757  72.848  1.00 8.15  ? 1154 MET A CE  1 
ATOM   1210  N  N   . PRO A 1 154 ? 64.819  61.162  78.524  1.00 9.18  ? 1155 PRO A N   1 
ATOM   1211  C  CA  . PRO A 1 154 ? 64.572  62.409  79.262  1.00 9.07  ? 1155 PRO A CA  1 
ATOM   1212  C  C   . PRO A 1 154 ? 65.706  63.433  79.159  1.00 9.33  ? 1155 PRO A C   1 
ATOM   1213  O  O   . PRO A 1 154 ? 65.521  64.606  79.486  1.00 9.48  ? 1155 PRO A O   1 
ATOM   1214  C  CB  . PRO A 1 154 ? 64.360  61.936  80.704  1.00 8.56  ? 1155 PRO A CB  1 
ATOM   1215  C  CG  . PRO A 1 154 ? 63.961  60.498  80.571  1.00 9.01  ? 1155 PRO A CG  1 
ATOM   1216  C  CD  . PRO A 1 154 ? 64.780  59.994  79.423  1.00 9.04  ? 1155 PRO A CD  1 
ATOM   1217  N  N   . GLY A 1 155 ? 66.868  62.983  78.691  1.00 8.61  ? 1156 GLY A N   1 
ATOM   1218  C  CA  . GLY A 1 155 ? 67.985  63.883  78.460  1.00 8.96  ? 1156 GLY A CA  1 
ATOM   1219  C  C   . GLY A 1 155 ? 69.215  63.511  79.268  1.00 9.43  ? 1156 GLY A C   1 
ATOM   1220  O  O   . GLY A 1 155 ? 69.826  64.369  79.913  1.00 9.62  ? 1156 GLY A O   1 
ATOM   1221  N  N   . ALA A 1 156 ? 69.578  62.230  79.233  1.00 9.43  ? 1157 ALA A N   1 
ATOM   1222  C  CA  . ALA A 1 156 ? 70.713  61.730  80.000  1.00 9.88  ? 1157 ALA A CA  1 
ATOM   1223  C  C   . ALA A 1 156 ? 71.692  60.966  79.111  1.00 9.66  ? 1157 ALA A C   1 
ATOM   1224  O  O   . ALA A 1 156 ? 71.315  60.449  78.059  1.00 9.42  ? 1157 ALA A O   1 
ATOM   1225  C  CB  . ALA A 1 156 ? 70.224  60.843  81.136  1.00 9.75  ? 1157 ALA A CB  1 
ATOM   1226  N  N   . ALA A 1 157 ? 72.938  60.869  79.568  1.00 9.58  ? 1158 ALA A N   1 
ATOM   1227  C  CA  . ALA A 1 157 ? 74.048  60.412  78.734  1.00 9.38  ? 1158 ALA A CA  1 
ATOM   1228  C  C   . ALA A 1 157 ? 74.290  58.910  78.825  1.00 9.97  ? 1158 ALA A C   1 
ATOM   1229  O  O   . ALA A 1 157 ? 74.178  58.315  79.901  1.00 9.45  ? 1158 ALA A O   1 
ATOM   1230  C  CB  . ALA A 1 157 ? 75.317  61.159  79.110  1.00 9.05  ? 1158 ALA A CB  1 
ATOM   1231  N  N   . VAL A 1 158 ? 74.710  58.320  77.708  1.00 9.27  ? 1159 VAL A N   1 
ATOM   1232  C  CA  . VAL A 1 158 ? 75.019  56.893  77.655  1.00 9.48  ? 1159 VAL A CA  1 
ATOM   1233  C  C   . VAL A 1 158 ? 76.375  56.556  77.025  1.00 9.54  ? 1159 VAL A C   1 
ATOM   1234  O  O   . VAL A 1 158 ? 76.841  55.424  77.148  1.00 10.33 ? 1159 VAL A O   1 
ATOM   1235  C  CB  . VAL A 1 158 ? 73.913  56.098  76.904  1.00 9.41  ? 1159 VAL A CB  1 
ATOM   1236  C  CG1 . VAL A 1 158 ? 72.639  56.054  77.741  1.00 9.80  ? 1159 VAL A CG1 1 
ATOM   1237  C  CG2 . VAL A 1 158 ? 73.634  56.726  75.546  1.00 9.37  ? 1159 VAL A CG2 1 
ATOM   1238  N  N   . VAL A 1 159 ? 77.027  57.533  76.393  1.00 9.56  ? 1160 VAL A N   1 
ATOM   1239  C  CA  . VAL A 1 159 ? 78.281  57.265  75.684  1.00 9.56  ? 1160 VAL A CA  1 
ATOM   1240  C  C   . VAL A 1 159 ? 79.461  58.138  76.113  1.00 9.95  ? 1160 VAL A C   1 
ATOM   1241  O  O   . VAL A 1 159 ? 80.525  57.621  76.446  1.00 10.38 ? 1160 VAL A O   1 
ATOM   1242  C  CB  . VAL A 1 159 ? 78.096  57.382  74.143  1.00 9.73  ? 1160 VAL A CB  1 
ATOM   1243  C  CG1 . VAL A 1 159 ? 79.448  57.336  73.429  1.00 10.76 ? 1160 VAL A CG1 1 
ATOM   1244  C  CG2 . VAL A 1 159 ? 77.218  56.246  73.643  1.00 10.22 ? 1160 VAL A CG2 1 
ATOM   1245  N  N   . GLN A 1 160 ? 79.299  59.455  76.053  1.00 9.03  ? 1161 GLN A N   1 
ATOM   1246  C  CA  . GLN A 1 160 ? 80.427  60.356  76.269  1.00 9.36  ? 1161 GLN A CA  1 
ATOM   1247  C  C   . GLN A 1 160 ? 80.755  60.594  77.736  1.00 9.73  ? 1161 GLN A C   1 
ATOM   1248  O  O   . GLN A 1 160 ? 79.911  60.405  78.616  1.00 9.45  ? 1161 GLN A O   1 
ATOM   1249  C  CB  . GLN A 1 160 ? 80.174  61.693  75.580  1.00 10.14 ? 1161 GLN A CB  1 
ATOM   1250  C  CG  . GLN A 1 160 ? 80.178  61.599  74.075  1.00 9.38  ? 1161 GLN A CG  1 
ATOM   1251  C  CD  . GLN A 1 160 ? 80.078  62.946  73.409  1.00 10.22 ? 1161 GLN A CD  1 
ATOM   1252  O  OE1 . GLN A 1 160 ? 79.242  63.151  72.539  1.00 10.06 ? 1161 GLN A OE1 1 
ATOM   1253  N  NE2 . GLN A 1 160 ? 80.956  63.867  73.795  1.00 9.30  ? 1161 GLN A NE2 1 
ATOM   1254  N  N   . GLU A 1 161 ? 82.003  60.977  77.989  1.00 10.11 ? 1162 GLU A N   1 
ATOM   1255  C  CA  . GLU A 1 161 ? 82.423  61.417  79.312  1.00 10.59 ? 1162 GLU A CA  1 
ATOM   1256  C  C   . GLU A 1 161 ? 82.185  62.920  79.449  1.00 10.64 ? 1162 GLU A C   1 
ATOM   1257  O  O   . GLU A 1 161 ? 82.152  63.644  78.451  1.00 10.97 ? 1162 GLU A O   1 
ATOM   1258  C  CB  . GLU A 1 161 ? 83.907  61.091  79.532  1.00 11.35 ? 1162 GLU A CB  1 
ATOM   1259  C  CG  . GLU A 1 161 ? 84.521  61.649  80.823  1.00 10.84 ? 1162 GLU A CG  1 
ATOM   1260  C  CD  . GLU A 1 161 ? 83.968  61.003  82.083  1.00 11.63 ? 1162 GLU A CD  1 
ATOM   1261  O  OE1 . GLU A 1 161 ? 84.739  60.317  82.786  1.00 11.48 ? 1162 GLU A OE1 1 
ATOM   1262  O  OE2 . GLU A 1 161 ? 82.775  61.212  82.394  1.00 10.78 ? 1162 GLU A OE2 1 
ATOM   1263  N  N   . MET A 1 162 ? 81.923  63.355  80.679  1.00 10.59 ? 1163 MET A N   1 
ATOM   1264  C  CA  . MET A 1 162 ? 81.774  64.769  81.022  1.00 11.13 ? 1163 MET A CA  1 
ATOM   1265  C  C   . MET A 1 162 ? 80.535  65.407  80.394  1.00 11.13 ? 1163 MET A C   1 
ATOM   1266  O  O   . MET A 1 162 ? 80.583  66.528  79.888  1.00 11.63 ? 1163 MET A O   1 
ATOM   1267  C  CB  . MET A 1 162 ? 83.040  65.552  80.643  1.00 11.47 ? 1163 MET A CB  1 
ATOM   1268  C  CG  . MET A 1 162 ? 83.397  66.656  81.633  1.00 12.65 ? 1163 MET A CG  1 
ATOM   1269  S  SD  . MET A 1 162 ? 83.239  66.151  83.370  1.00 14.03 ? 1163 MET A SD  1 
ATOM   1270  C  CE  . MET A 1 162 ? 84.407  64.773  83.445  1.00 13.41 ? 1163 MET A CE  1 
ATOM   1271  N  N   . MET A 1 163 ? 79.412  64.704  80.492  1.00 11.01 ? 1164 MET A N   1 
ATOM   1272  C  CA  . MET A 1 163 ? 78.137  65.204  79.995  1.00 10.85 ? 1164 MET A CA  1 
ATOM   1273  C  C   . MET A 1 163 ? 77.313  65.819  81.117  1.00 11.02 ? 1164 MET A C   1 
ATOM   1274  O  O   . MET A 1 163 ? 77.312  65.323  82.245  1.00 11.42 ? 1164 MET A O   1 
ATOM   1275  C  CB  . MET A 1 163 ? 77.345  64.063  79.351  1.00 10.24 ? 1164 MET A CB  1 
ATOM   1276  C  CG  . MET A 1 163 ? 77.988  63.489  78.101  1.00 11.08 ? 1164 MET A CG  1 
ATOM   1277  S  SD  . MET A 1 163 ? 77.976  64.647  76.719  1.00 10.68 ? 1164 MET A SD  1 
ATOM   1278  C  CE  . MET A 1 163 ? 79.658  65.329  76.796  1.00 10.69 ? 1164 MET A CE  1 
ATOM   1279  N  N   . VAL A 1 164 ? 76.637  66.920  80.810  1.00 10.72 ? 1165 VAL A N   1 
ATOM   1280  C  CA  . VAL A 1 164 ? 75.587  67.431  81.682  1.00 11.36 ? 1165 VAL A CA  1 
ATOM   1281  C  C   . VAL A 1 164 ? 74.250  66.870  81.210  1.00 11.31 ? 1165 VAL A C   1 
ATOM   1282  O  O   . VAL A 1 164 ? 74.133  66.405  80.078  1.00 11.88 ? 1165 VAL A O   1 
ATOM   1283  C  CB  . VAL A 1 164 ? 75.537  68.980  81.683  1.00 12.11 ? 1165 VAL A CB  1 
ATOM   1284  C  CG1 . VAL A 1 164 ? 76.894  69.547  82.045  1.00 12.28 ? 1165 VAL A CG1 1 
ATOM   1285  C  CG2 . VAL A 1 164 ? 75.094  69.498  80.339  1.00 13.62 ? 1165 VAL A CG2 1 
ATOM   1286  N  N   . GLU A 1 165 ? 73.281  66.809  82.116  1.00 10.26 ? 1166 GLU A N   1 
ATOM   1287  C  CA  . GLU A 1 165 ? 72.031  66.111  81.848  1.00 9.63  ? 1166 GLU A CA  1 
ATOM   1288  C  C   . GLU A 1 165 ? 70.854  66.875  82.442  1.00 9.39  ? 1166 GLU A C   1 
ATOM   1289  O  O   . GLU A 1 165 ? 71.031  67.694  83.345  1.00 9.87  ? 1166 GLU A O   1 
ATOM   1290  C  CB  . GLU A 1 165 ? 72.096  64.700  82.440  1.00 10.13 ? 1166 GLU A CB  1 
ATOM   1291  C  CG  . GLU A 1 165 ? 73.295  63.888  81.964  1.00 9.87  ? 1166 GLU A CG  1 
ATOM   1292  C  CD  . GLU A 1 165 ? 73.549  62.663  82.811  1.00 10.79 ? 1166 GLU A CD  1 
ATOM   1293  O  OE1 . GLU A 1 165 ? 73.907  62.820  83.997  1.00 11.27 ? 1166 GLU A OE1 1 
ATOM   1294  O  OE2 . GLU A 1 165 ? 73.408  61.540  82.288  1.00 10.92 ? 1166 GLU A OE2 1 
ATOM   1295  N  N   . THR A 1 166 ? 69.662  66.638  81.905  1.00 9.48  ? 1167 THR A N   1 
ATOM   1296  C  CA  . THR A 1 166 ? 68.449  67.237  82.456  1.00 9.62  ? 1167 THR A CA  1 
ATOM   1297  C  C   . THR A 1 166 ? 68.201  66.669  83.850  1.00 10.20 ? 1167 THR A C   1 
ATOM   1298  O  O   . THR A 1 166 ? 68.555  65.521  84.128  1.00 10.24 ? 1167 THR A O   1 
ATOM   1299  C  CB  . THR A 1 166 ? 67.222  66.939  81.570  1.00 9.74  ? 1167 THR A CB  1 
ATOM   1300  O  OG1 . THR A 1 166 ? 67.039  65.523  81.464  1.00 9.99  ? 1167 THR A OG1 1 
ATOM   1301  C  CG2 . THR A 1 166 ? 67.418  67.525  80.180  1.00 10.17 ? 1167 THR A CG2 1 
ATOM   1302  N  N   . HIS A 1 167 ? 67.678  67.500  84.746  1.00 9.96  ? 1168 HIS A N   1 
ATOM   1303  C  CA  . HIS A 1 167 ? 67.356  67.041  86.092  1.00 10.52 ? 1168 HIS A CA  1 
ATOM   1304  C  C   . HIS A 1 167 ? 66.122  66.145  86.050  1.00 10.65 ? 1168 HIS A C   1 
ATOM   1305  O  O   . HIS A 1 167 ? 65.074  66.541  85.540  1.00 9.75  ? 1168 HIS A O   1 
ATOM   1306  C  CB  . HIS A 1 167 ? 67.111  68.230  87.026  1.00 11.12 ? 1168 HIS A CB  1 
ATOM   1307  C  CG  . HIS A 1 167 ? 67.239  67.892  88.479  1.00 11.83 ? 1168 HIS A CG  1 
ATOM   1308  N  ND1 . HIS A 1 167 ? 66.494  66.898  89.082  1.00 13.03 ? 1168 HIS A ND1 1 
ATOM   1309  C  CD2 . HIS A 1 167 ? 68.044  68.393  89.444  1.00 12.59 ? 1168 HIS A CD2 1 
ATOM   1310  C  CE1 . HIS A 1 167 ? 66.838  66.804  90.356  1.00 12.71 ? 1168 HIS A CE1 1 
ATOM   1311  N  NE2 . HIS A 1 167 ? 67.776  67.701  90.599  1.00 13.17 ? 1168 HIS A NE2 1 
ATOM   1312  N  N   . PRO A 1 168 ? 66.249  64.902  86.544  1.00 10.32 ? 1169 PRO A N   1 
ATOM   1313  C  CA  . PRO A 1 168 ? 65.161  63.918  86.513  1.00 10.64 ? 1169 PRO A CA  1 
ATOM   1314  C  C   . PRO A 1 168 ? 63.847  64.437  87.094  1.00 10.74 ? 1169 PRO A C   1 
ATOM   1315  O  O   . PRO A 1 168 ? 62.773  64.109  86.592  1.00 10.76 ? 1169 PRO A O   1 
ATOM   1316  C  CB  . PRO A 1 168 ? 65.722  62.753  87.321  1.00 11.00 ? 1169 PRO A CB  1 
ATOM   1317  C  CG  . PRO A 1 168 ? 67.188  62.840  87.079  1.00 10.64 ? 1169 PRO A CG  1 
ATOM   1318  C  CD  . PRO A 1 168 ? 67.490  64.312  87.075  1.00 11.09 ? 1169 PRO A CD  1 
ATOM   1319  N  N   . ALA A 1 169 ? 63.942  65.300  88.104  1.00 11.17 ? 1170 ALA A N   1 
ATOM   1320  C  CA  . ALA A 1 169 ? 62.758  65.872  88.745  1.00 11.20 ? 1170 ALA A CA  1 
ATOM   1321  C  C   . ALA A 1 169 ? 61.985  66.813  87.816  1.00 11.53 ? 1170 ALA A C   1 
ATOM   1322  O  O   . ALA A 1 169 ? 60.799  67.062  88.027  1.00 11.93 ? 1170 ALA A O   1 
ATOM   1323  C  CB  . ALA A 1 169 ? 63.159  66.609  90.022  1.00 11.64 ? 1170 ALA A CB  1 
ATOM   1324  N  N   . LEU A 1 170 ? 62.661  67.335  86.793  1.00 10.69 ? 1171 LEU A N   1 
ATOM   1325  C  CA  . LEU A 1 170 ? 62.049  68.272  85.853  1.00 10.21 ? 1171 LEU A CA  1 
ATOM   1326  C  C   . LEU A 1 170 ? 61.443  67.585  84.635  1.00 10.35 ? 1171 LEU A C   1 
ATOM   1327  O  O   . LEU A 1 170 ? 60.675  68.196  83.891  1.00 10.88 ? 1171 LEU A O   1 
ATOM   1328  C  CB  . LEU A 1 170 ? 63.081  69.304  85.385  1.00 10.61 ? 1171 LEU A CB  1 
ATOM   1329  C  CG  . LEU A 1 170 ? 63.504  70.356  86.412  1.00 10.41 ? 1171 LEU A CG  1 
ATOM   1330  C  CD1 . LEU A 1 170 ? 64.586  71.239  85.825  1.00 10.39 ? 1171 LEU A CD1 1 
ATOM   1331  C  CD2 . LEU A 1 170 ? 62.300  71.189  86.822  1.00 11.26 ? 1171 LEU A CD2 1 
ATOM   1332  N  N   . VAL A 1 171 ? 61.811  66.324  84.417  1.00 10.07 ? 1172 VAL A N   1 
ATOM   1333  C  CA  . VAL A 1 171 ? 61.442  65.612  83.197  1.00 9.89  ? 1172 VAL A CA  1 
ATOM   1334  C  C   . VAL A 1 171 ? 60.836  64.234  83.493  1.00 9.88  ? 1172 VAL A C   1 
ATOM   1335  O  O   . VAL A 1 171 ? 60.928  63.317  82.675  1.00 10.79 ? 1172 VAL A O   1 
ATOM   1336  C  CB  . VAL A 1 171 ? 62.672  65.447  82.254  1.00 9.28  ? 1172 VAL A CB  1 
ATOM   1337  C  CG1 . VAL A 1 171 ? 63.152  66.809  81.771  1.00 9.20  ? 1172 VAL A CG1 1 
ATOM   1338  C  CG2 . VAL A 1 171 ? 63.801  64.717  82.975  1.00 9.50  ? 1172 VAL A CG2 1 
ATOM   1339  N  N   . ASP A 1 172 ? 60.126  64.124  84.613  1.00 10.78 ? 1173 ASP A N   1 
ATOM   1340  C  CA  . ASP A 1 172 ? 59.611  62.830  85.073  1.00 11.17 ? 1173 ASP A CA  1 
ATOM   1341  C  C   . ASP A 1 172 ? 58.437  62.289  84.252  1.00 10.90 ? 1173 ASP A C   1 
ATOM   1342  O  O   . ASP A 1 172 ? 58.012  61.144  84.435  1.00 10.76 ? 1173 ASP A O   1 
ATOM   1343  C  CB  . ASP A 1 172 ? 59.255  62.882  86.576  1.00 12.50 ? 1173 ASP A CB  1 
ATOM   1344  C  CG  A ASP A 1 172 ? 58.388  64.078  86.935  0.66 15.22 ? 1173 ASP A CG  1 
ATOM   1345  C  CG  B ASP A 1 172 ? 58.040  63.765  86.891  0.33 11.43 ? 1173 ASP A CG  1 
ATOM   1346  O  OD1 A ASP A 1 172 ? 58.802  65.230  86.669  0.66 17.72 ? 1173 ASP A OD1 1 
ATOM   1347  O  OD1 B ASP A 1 172 ? 57.909  64.163  88.065  0.33 11.05 ? 1173 ASP A OD1 1 
ATOM   1348  O  OD2 A ASP A 1 172 ? 57.306  63.866  87.520  0.66 17.03 ? 1173 ASP A OD2 1 
ATOM   1349  O  OD2 B ASP A 1 172 ? 57.179  64.008  86.020  0.33 10.95 ? 1173 ASP A OD2 1 
ATOM   1350  N  N   . ASP A 1 173 ? 57.886  63.145  83.393  1.00 9.91  ? 1174 ASP A N   1 
ATOM   1351  C  CA  . ASP A 1 173 ? 56.775  62.785  82.513  1.00 9.50  ? 1174 ASP A CA  1 
ATOM   1352  C  C   . ASP A 1 173 ? 57.269  62.190  81.194  1.00 9.67  ? 1174 ASP A C   1 
ATOM   1353  O  O   . ASP A 1 173 ? 56.472  61.754  80.360  1.00 9.89  ? 1174 ASP A O   1 
ATOM   1354  C  CB  . ASP A 1 173 ? 55.917  64.021  82.227  1.00 9.52  ? 1174 ASP A CB  1 
ATOM   1355  C  CG  . ASP A 1 173 ? 56.708  65.143  81.572  1.00 10.55 ? 1174 ASP A CG  1 
ATOM   1356  O  OD1 . ASP A 1 173 ? 57.703  65.602  82.167  1.00 10.22 ? 1174 ASP A OD1 1 
ATOM   1357  O  OD2 . ASP A 1 173 ? 56.341  65.552  80.453  1.00 10.84 ? 1174 ASP A OD2 1 
ATOM   1358  N  N   . CYS A 1 174 ? 58.581  62.228  80.986  1.00 9.14  ? 1175 CYS A N   1 
ATOM   1359  C  CA  . CYS A 1 174 ? 59.176  61.691  79.771  1.00 9.58  ? 1175 CYS A CA  1 
ATOM   1360  C  C   . CYS A 1 174 ? 59.438  60.201  79.901  1.00 9.87  ? 1175 CYS A C   1 
ATOM   1361  O  O   . CYS A 1 174 ? 60.056  59.755  80.869  1.00 9.94  ? 1175 CYS A O   1 
ATOM   1362  C  CB  . CYS A 1 174 ? 60.487  62.412  79.460  1.00 9.72  ? 1175 CYS A CB  1 
ATOM   1363  S  SG  . CYS A 1 174 ? 61.380  61.722  78.052  1.00 10.09 ? 1175 CYS A SG  1 
ATOM   1364  N  N   . TYR A 1 175 ? 58.972  59.439  78.917  1.00 9.63  ? 1176 TYR A N   1 
ATOM   1365  C  CA  . TYR A 1 175 ? 59.246  58.005  78.848  1.00 10.34 ? 1176 TYR A CA  1 
ATOM   1366  C  C   . TYR A 1 175 ? 58.952  57.444  77.457  1.00 9.90  ? 1176 TYR A C   1 
ATOM   1367  O  O   . TYR A 1 175 ? 58.336  58.108  76.619  1.00 9.72  ? 1176 TYR A O   1 
ATOM   1368  C  CB  . TYR A 1 175 ? 58.421  57.245  79.899  1.00 10.18 ? 1176 TYR A CB  1 
ATOM   1369  C  CG  . TYR A 1 175 ? 56.930  57.256  79.647  1.00 9.70  ? 1176 TYR A CG  1 
ATOM   1370  C  CD1 . TYR A 1 175 ? 56.305  56.194  78.995  1.00 9.51  ? 1176 TYR A CD1 1 
ATOM   1371  C  CD2 . TYR A 1 175 ? 56.143  58.335  80.051  1.00 10.74 ? 1176 TYR A CD2 1 
ATOM   1372  C  CE1 . TYR A 1 175 ? 54.935  56.207  78.748  1.00 10.90 ? 1176 TYR A CE1 1 
ATOM   1373  C  CE2 . TYR A 1 175 ? 54.773  58.357  79.810  1.00 11.09 ? 1176 TYR A CE2 1 
ATOM   1374  C  CZ  . TYR A 1 175 ? 54.177  57.289  79.159  1.00 11.00 ? 1176 TYR A CZ  1 
ATOM   1375  O  OH  . TYR A 1 175 ? 52.824  57.310  78.916  1.00 11.95 ? 1176 TYR A OH  1 
ATOM   1376  N  N   . VAL A 1 176 ? 59.397  56.212  77.226  1.00 10.11 ? 1177 VAL A N   1 
ATOM   1377  C  CA  . VAL A 1 176 ? 59.092  55.495  75.995  1.00 10.13 ? 1177 VAL A CA  1 
ATOM   1378  C  C   . VAL A 1 176 ? 58.548  54.115  76.331  1.00 10.53 ? 1177 VAL A C   1 
ATOM   1379  O  O   . VAL A 1 176 ? 59.132  53.383  77.132  1.00 10.57 ? 1177 VAL A O   1 
ATOM   1380  C  CB  . VAL A 1 176 ? 60.345  55.308  75.108  1.00 9.75  ? 1177 VAL A CB  1 
ATOM   1381  C  CG1 . VAL A 1 176 ? 59.956  54.671  73.780  1.00 10.03 ? 1177 VAL A CG1 1 
ATOM   1382  C  CG2 . VAL A 1 176 ? 61.029  56.640  74.875  1.00 10.05 ? 1177 VAL A CG2 1 
ATOM   1383  N  N   . LYS A 1 177 ? 57.411  53.780  75.733  1.00 10.23 ? 1178 LYS A N   1 
ATOM   1384  C  CA  . LYS A 1 177 ? 56.899  52.418  75.772  1.00 10.75 ? 1178 LYS A CA  1 
ATOM   1385  C  C   . LYS A 1 177 ? 56.847  51.844  74.361  1.00 11.11 ? 1178 LYS A C   1 
ATOM   1386  O  O   . LYS A 1 177 ? 57.046  52.566  73.385  1.00 11.33 ? 1178 LYS A O   1 
ATOM   1387  C  CB  . LYS A 1 177 ? 55.508  52.389  76.409  1.00 11.22 ? 1178 LYS A CB  1 
ATOM   1388  C  CG  . LYS A 1 177 ? 55.529  52.499  77.922  1.00 11.05 ? 1178 LYS A CG  1 
ATOM   1389  C  CD  . LYS A 1 177 ? 54.133  52.385  78.503  1.00 11.77 ? 1178 LYS A CD  1 
ATOM   1390  C  CE  . LYS A 1 177 ? 54.147  52.644  79.999  1.00 12.78 ? 1178 LYS A CE  1 
ATOM   1391  N  NZ  . LYS A 1 177 ? 52.783  52.576  80.585  1.00 12.57 ? 1178 LYS A NZ  1 
ATOM   1392  N  N   . VAL A 1 178 ? 56.661  50.532  74.258  1.00 11.56 ? 1179 VAL A N   1 
ATOM   1393  C  CA  . VAL A 1 178 ? 56.523  49.889  72.957  1.00 11.75 ? 1179 VAL A CA  1 
ATOM   1394  C  C   . VAL A 1 178 ? 55.223  49.102  72.847  1.00 11.73 ? 1179 VAL A C   1 
ATOM   1395  O  O   . VAL A 1 178 ? 54.615  48.738  73.854  1.00 11.83 ? 1179 VAL A O   1 
ATOM   1396  C  CB  . VAL A 1 178 ? 57.710  48.938  72.660  1.00 11.97 ? 1179 VAL A CB  1 
ATOM   1397  C  CG1 . VAL A 1 178 ? 58.999  49.733  72.543  1.00 12.72 ? 1179 VAL A CG1 1 
ATOM   1398  C  CG2 . VAL A 1 178 ? 57.825  47.878  73.747  1.00 12.71 ? 1179 VAL A CG2 1 
ATOM   1399  N  N   . PHE A 1 179 ? 54.749  48.953  71.615  1.00 11.53 ? 1180 PHE A N   1 
ATOM   1400  C  CA  . PHE A 1 179 ? 53.676  48.021  71.310  1.00 11.34 ? 1180 PHE A CA  1 
ATOM   1401  C  C   . PHE A 1 179 ? 53.991  47.302  70.005  1.00 11.38 ? 1180 PHE A C   1 
ATOM   1402  O  O   . PHE A 1 179 ? 54.816  47.763  69.215  1.00 11.01 ? 1180 PHE A O   1 
ATOM   1403  C  CB  . PHE A 1 179 ? 52.324  48.745  71.218  1.00 11.46 ? 1180 PHE A CB  1 
ATOM   1404  C  CG  . PHE A 1 179 ? 52.270  49.825  70.173  1.00 10.83 ? 1180 PHE A CG  1 
ATOM   1405  C  CD1 . PHE A 1 179 ? 51.793  49.550  68.892  1.00 11.02 ? 1180 PHE A CD1 1 
ATOM   1406  C  CD2 . PHE A 1 179 ? 52.617  51.137  70.493  1.00 11.59 ? 1180 PHE A CD2 1 
ATOM   1407  C  CE1 . PHE A 1 179 ? 51.657  50.564  67.948  1.00 10.76 ? 1180 PHE A CE1 1 
ATOM   1408  C  CE2 . PHE A 1 179 ? 52.484  52.158  69.556  1.00 10.69 ? 1180 PHE A CE2 1 
ATOM   1409  C  CZ  . PHE A 1 179 ? 52.003  51.871  68.283  1.00 11.35 ? 1180 PHE A CZ  1 
ATOM   1410  N  N   . THR A 1 180 ? 53.362  46.151  69.805  1.00 12.28 ? 1181 THR A N   1 
ATOM   1411  C  CA  . THR A 1 180 ? 53.684  45.299  68.670  1.00 12.52 ? 1181 THR A CA  1 
ATOM   1412  C  C   . THR A 1 180 ? 52.496  44.420  68.294  1.00 13.00 ? 1181 THR A C   1 
ATOM   1413  O  O   . THR A 1 180 ? 51.759  43.956  69.165  1.00 12.23 ? 1181 THR A O   1 
ATOM   1414  C  CB  . THR A 1 180 ? 54.915  44.408  68.981  1.00 13.08 ? 1181 THR A CB  1 
ATOM   1415  O  OG1 . THR A 1 180 ? 55.162  43.526  67.880  1.00 14.65 ? 1181 THR A OG1 1 
ATOM   1416  C  CG2 . THR A 1 180 ? 54.688  43.593  70.244  1.00 12.83 ? 1181 THR A CG2 1 
ATOM   1417  N  N   . GLY A 1 181 ? 52.274  44.271  66.991  1.00 13.17 ? 1182 GLY A N   1 
ATOM   1418  C  CA  . GLY A 1 181 ? 51.265  43.347  66.501  1.00 13.73 ? 1182 GLY A CA  1 
ATOM   1419  C  C   . GLY A 1 181 ? 51.764  41.912  66.478  1.00 14.85 ? 1182 GLY A C   1 
ATOM   1420  O  O   . GLY A 1 181 ? 51.038  40.999  66.074  1.00 15.05 ? 1182 GLY A O   1 
ATOM   1421  N  N   . ASP A 1 182 ? 53.023  41.723  66.865  1.00 15.10 ? 1183 ASP A N   1 
ATOM   1422  C  CA  . ASP A 1 182 ? 53.612  40.398  67.021  1.00 15.91 ? 1183 ASP A CA  1 
ATOM   1423  C  C   . ASP A 1 182 ? 53.390  39.927  68.460  1.00 15.99 ? 1183 ASP A C   1 
ATOM   1424  O  O   . ASP A 1 182 ? 54.115  40.328  69.372  1.00 15.70 ? 1183 ASP A O   1 
ATOM   1425  C  CB  . ASP A 1 182 ? 55.115  40.462  66.707  1.00 16.40 ? 1183 ASP A CB  1 
ATOM   1426  C  CG  . ASP A 1 182 ? 55.783  39.091  66.674  1.00 17.70 ? 1183 ASP A CG  1 
ATOM   1427  O  OD1 . ASP A 1 182 ? 56.922  39.011  66.171  1.00 18.28 ? 1183 ASP A OD1 1 
ATOM   1428  O  OD2 . ASP A 1 182 ? 55.202  38.102  67.171  1.00 17.77 ? 1183 ASP A OD2 1 
ATOM   1429  N  N   . ASP A 1 183 ? 52.411  39.043  68.646  1.00 16.44 ? 1184 ASP A N   1 
ATOM   1430  C  CA  . ASP A 1 183 ? 52.075  38.527  69.973  1.00 17.25 ? 1184 ASP A CA  1 
ATOM   1431  C  C   . ASP A 1 183 ? 53.232  37.785  70.642  1.00 17.06 ? 1184 ASP A C   1 
ATOM   1432  O  O   . ASP A 1 183 ? 53.422  37.884  71.857  1.00 17.25 ? 1184 ASP A O   1 
ATOM   1433  C  CB  . ASP A 1 183 ? 50.859  37.600  69.889  1.00 17.86 ? 1184 ASP A CB  1 
ATOM   1434  C  CG  . ASP A 1 183 ? 49.556  38.354  69.693  1.00 19.00 ? 1184 ASP A CG  1 
ATOM   1435  O  OD1 . ASP A 1 183 ? 48.598  37.749  69.172  1.00 19.99 ? 1184 ASP A OD1 1 
ATOM   1436  O  OD2 . ASP A 1 183 ? 49.475  39.538  70.086  1.00 18.60 ? 1184 ASP A OD2 1 
ATOM   1437  N  N   . ALA A 1 184 ? 54.014  37.065  69.841  1.00 17.24 ? 1185 ALA A N   1 
ATOM   1438  C  CA  . ALA A 1 184 ? 55.164  36.320  70.343  1.00 17.21 ? 1185 ALA A CA  1 
ATOM   1439  C  C   . ALA A 1 184 ? 56.206  37.249  70.961  1.00 17.44 ? 1185 ALA A C   1 
ATOM   1440  O  O   . ALA A 1 184 ? 56.776  36.940  72.008  1.00 17.73 ? 1185 ALA A O   1 
ATOM   1441  C  CB  . ALA A 1 184 ? 55.786  35.504  69.222  1.00 17.37 ? 1185 ALA A CB  1 
ATOM   1442  N  N   . LEU A 1 185 ? 56.437  38.396  70.324  1.00 17.11 ? 1186 LEU A N   1 
ATOM   1443  C  CA  . LEU A 1 185 ? 57.369  39.385  70.852  1.00 16.55 ? 1186 LEU A CA  1 
ATOM   1444  C  C   . LEU A 1 185 ? 56.804  40.091  72.080  1.00 16.61 ? 1186 LEU A C   1 
ATOM   1445  O  O   . LEU A 1 185 ? 57.531  40.336  73.044  1.00 16.65 ? 1186 LEU A O   1 
ATOM   1446  C  CB  . LEU A 1 185 ? 57.722  40.422  69.781  1.00 16.67 ? 1186 LEU A CB  1 
ATOM   1447  C  CG  . LEU A 1 185 ? 58.704  41.514  70.223  1.00 16.97 ? 1186 LEU A CG  1 
ATOM   1448  C  CD1 . LEU A 1 185 ? 60.020  40.887  70.663  1.00 16.72 ? 1186 LEU A CD1 1 
ATOM   1449  C  CD2 . LEU A 1 185 ? 58.929  42.499  69.090  1.00 17.16 ? 1186 LEU A CD2 1 
ATOM   1450  N  N   . ALA A 1 186 ? 55.511  40.411  72.040  1.00 16.42 ? 1187 ALA A N   1 
ATOM   1451  C  CA  . ALA A 1 186 ? 54.837  41.079  73.152  1.00 16.94 ? 1187 ALA A CA  1 
ATOM   1452  C  C   . ALA A 1 186 ? 54.949  40.267  74.442  1.00 17.37 ? 1187 ALA A C   1 
ATOM   1453  O  O   . ALA A 1 186 ? 55.126  40.829  75.523  1.00 17.33 ? 1187 ALA A O   1 
ATOM   1454  C  CB  . ALA A 1 186 ? 53.369  41.320  72.811  1.00 17.10 ? 1187 ALA A CB  1 
ATOM   1455  N  N   . ASP A 1 187 ? 54.906  38.943  74.311  1.00 18.11 ? 1188 ASP A N   1 
ATOM   1456  C  CA  . ASP A 1 187 ? 55.043  38.047  75.457  1.00 19.04 ? 1188 ASP A CA  1 
ATOM   1457  C  C   . ASP A 1 187 ? 56.429  38.119  76.087  1.00 18.93 ? 1188 ASP A C   1 
ATOM   1458  O  O   . ASP A 1 187 ? 56.607  37.749  77.243  1.00 18.81 ? 1188 ASP A O   1 
ATOM   1459  C  CB  . ASP A 1 187 ? 54.753  36.600  75.042  1.00 20.08 ? 1188 ASP A CB  1 
ATOM   1460  C  CG  . ASP A 1 187 ? 53.274  36.339  74.804  1.00 21.78 ? 1188 ASP A CG  1 
ATOM   1461  O  OD1 . ASP A 1 187 ? 52.436  37.176  75.211  1.00 22.49 ? 1188 ASP A OD1 1 
ATOM   1462  O  OD2 . ASP A 1 187 ? 52.947  35.285  74.214  1.00 22.59 ? 1188 ASP A OD2 1 
ATOM   1463  N  N   . GLU A 1 188 ? 57.402  38.612  75.327  1.00 19.13 ? 1189 GLU A N   1 
ATOM   1464  C  CA  . GLU A 1 188 ? 58.793  38.624  75.765  1.00 19.55 ? 1189 GLU A CA  1 
ATOM   1465  C  C   . GLU A 1 188 ? 59.272  39.996  76.229  1.00 18.50 ? 1189 GLU A C   1 
ATOM   1466  O  O   . GLU A 1 188 ? 60.377  40.124  76.758  1.00 18.34 ? 1189 GLU A O   1 
ATOM   1467  C  CB  . GLU A 1 188 ? 59.699  38.126  74.637  1.00 21.33 ? 1189 GLU A CB  1 
ATOM   1468  C  CG  . GLU A 1 188 ? 59.486  36.674  74.258  1.00 25.14 ? 1189 GLU A CG  1 
ATOM   1469  C  CD  . GLU A 1 188 ? 59.755  35.732  75.408  1.00 27.30 ? 1189 GLU A CD  1 
ATOM   1470  O  OE1 . GLU A 1 188 ? 60.916  35.662  75.864  1.00 30.16 ? 1189 GLU A OE1 1 
ATOM   1471  O  OE2 . GLU A 1 188 ? 58.800  35.072  75.866  1.00 29.41 ? 1189 GLU A OE2 1 
ATOM   1472  N  N   . ILE A 1 189 ? 58.466  41.024  75.977  1.00 17.35 ? 1190 ILE A N   1 
ATOM   1473  C  CA  . ILE A 1 189 ? 58.816  42.388  76.366  1.00 16.95 ? 1190 ILE A CA  1 
ATOM   1474  C  C   . ILE A 1 189 ? 58.606  42.585  77.865  1.00 16.41 ? 1190 ILE A C   1 
ATOM   1475  O  O   . ILE A 1 189 ? 57.573  42.191  78.412  1.00 16.52 ? 1190 ILE A O   1 
ATOM   1476  C  CB  . ILE A 1 189 ? 57.969  43.438  75.590  1.00 17.20 ? 1190 ILE A CB  1 
ATOM   1477  C  CG1 . ILE A 1 189 ? 58.237  43.329  74.084  1.00 17.54 ? 1190 ILE A CG1 1 
ATOM   1478  C  CG2 . ILE A 1 189 ? 58.285  44.848  76.088  1.00 16.82 ? 1190 ILE A CG2 1 
ATOM   1479  C  CD1 . ILE A 1 189 ? 59.680  43.601  73.680  1.00 18.40 ? 1190 ILE A CD1 1 
ATOM   1480  N  N   . ASP A 1 190 ? 59.608  43.155  78.530  1.00 15.86 ? 1191 ASP A N   1 
ATOM   1481  C  CA  . ASP A 1 190 ? 59.480  43.549  79.930  1.00 16.13 ? 1191 ASP A CA  1 
ATOM   1482  C  C   . ASP A 1 190 ? 58.229  44.420  80.081  1.00 16.31 ? 1191 ASP A C   1 
ATOM   1483  O  O   . ASP A 1 190 ? 58.085  45.442  79.404  1.00 15.76 ? 1191 ASP A O   1 
ATOM   1484  C  CB  . ASP A 1 190 ? 60.733  44.319  80.368  1.00 16.90 ? 1191 ASP A CB  1 
ATOM   1485  C  CG  . ASP A 1 190 ? 60.793  44.567  81.872  1.00 17.73 ? 1191 ASP A CG  1 
ATOM   1486  O  OD1 . ASP A 1 190 ? 61.886  44.909  82.364  1.00 18.39 ? 1191 ASP A OD1 1 
ATOM   1487  O  OD2 . ASP A 1 190 ? 59.753  44.472  82.560  1.00 19.39 ? 1191 ASP A OD2 1 
ATOM   1488  N  N   . LYS A 1 191 ? 57.306  43.977  80.931  1.00 16.64 ? 1192 LYS A N   1 
ATOM   1489  C  CA  . LYS A 1 191 ? 55.988  44.592  81.025  1.00 17.02 ? 1192 LYS A CA  1 
ATOM   1490  C  C   . LYS A 1 191 ? 56.002  46.070  81.409  1.00 15.66 ? 1192 LYS A C   1 
ATOM   1491  O  O   . LYS A 1 191 ? 55.076  46.803  81.067  1.00 15.17 ? 1192 LYS A O   1 
ATOM   1492  C  CB  . LYS A 1 191 ? 55.102  43.801  81.994  1.00 19.39 ? 1192 LYS A CB  1 
ATOM   1493  C  CG  . LYS A 1 191 ? 54.569  42.507  81.391  1.00 23.47 ? 1192 LYS A CG  1 
ATOM   1494  C  CD  . LYS A 1 191 ? 53.755  41.692  82.387  1.00 26.26 ? 1192 LYS A CD  1 
ATOM   1495  C  CE  . LYS A 1 191 ? 53.428  40.318  81.814  1.00 27.72 ? 1192 LYS A CE  1 
ATOM   1496  N  NZ  . LYS A 1 191 ? 52.520  39.545  82.705  1.00 30.04 ? 1192 LYS A NZ  1 
ATOM   1497  N  N   . GLN A 1 192 ? 57.091  46.531  82.020  1.00 14.81 ? 1193 GLN A N   1 
ATOM   1498  C  CA  . GLN A 1 192 ? 57.209  47.944  82.369  1.00 14.09 ? 1193 GLN A CA  1 
ATOM   1499  C  C   . GLN A 1 192 ? 57.276  48.834  81.122  1.00 13.40 ? 1193 GLN A C   1 
ATOM   1500  O  O   . GLN A 1 192 ? 56.912  50.007  81.179  1.00 13.31 ? 1193 GLN A O   1 
ATOM   1501  C  CB  . GLN A 1 192 ? 58.437  48.184  83.252  1.00 14.07 ? 1193 GLN A CB  1 
ATOM   1502  C  CG  . GLN A 1 192 ? 59.769  48.015  82.545  1.00 14.51 ? 1193 GLN A CG  1 
ATOM   1503  C  CD  . GLN A 1 192 ? 60.934  48.504  83.377  1.00 14.84 ? 1193 GLN A CD  1 
ATOM   1504  O  OE1 . GLN A 1 192 ? 60.916  49.620  83.891  1.00 14.91 ? 1193 GLN A OE1 1 
ATOM   1505  N  NE2 . GLN A 1 192 ? 61.951  47.665  83.524  1.00 14.62 ? 1193 GLN A NE2 1 
ATOM   1506  N  N   . PHE A 1 193 ? 57.649  48.249  79.986  1.00 13.00 ? 1194 PHE A N   1 
ATOM   1507  C  CA  . PHE A 1 193 ? 57.772  48.994  78.732  1.00 12.84 ? 1194 PHE A CA  1 
ATOM   1508  C  C   . PHE A 1 193 ? 56.588  48.774  77.792  1.00 13.03 ? 1194 PHE A C   1 
ATOM   1509  O  O   . PHE A 1 193 ? 56.493  49.418  76.750  1.00 13.75 ? 1194 PHE A O   1 
ATOM   1510  C  CB  . PHE A 1 193 ? 59.054  48.597  77.989  1.00 12.27 ? 1194 PHE A CB  1 
ATOM   1511  C  CG  . PHE A 1 193 ? 60.308  48.752  78.799  1.00 12.48 ? 1194 PHE A CG  1 
ATOM   1512  C  CD1 . PHE A 1 193 ? 61.187  47.681  78.946  1.00 12.23 ? 1194 PHE A CD1 1 
ATOM   1513  C  CD2 . PHE A 1 193 ? 60.633  49.969  79.386  1.00 12.38 ? 1194 PHE A CD2 1 
ATOM   1514  C  CE1 . PHE A 1 193 ? 62.370  47.820  79.667  1.00 11.62 ? 1194 PHE A CE1 1 
ATOM   1515  C  CE2 . PHE A 1 193 ? 61.816  50.119  80.110  1.00 12.81 ? 1194 PHE A CE2 1 
ATOM   1516  C  CZ  . PHE A 1 193 ? 62.685  49.043  80.250  1.00 13.25 ? 1194 PHE A CZ  1 
ATOM   1517  N  N   . LEU A 1 194 ? 55.729  47.816  78.118  1.00 13.18 ? 1195 LEU A N   1 
ATOM   1518  C  CA  . LEU A 1 194 ? 54.754  47.327  77.151  1.00 13.39 ? 1195 LEU A CA  1 
ATOM   1519  C  C   . LEU A 1 194 ? 53.403  48.025  77.244  1.00 13.51 ? 1195 LEU A C   1 
ATOM   1520  O  O   . LEU A 1 194 ? 52.843  48.169  78.328  1.00 13.34 ? 1195 LEU A O   1 
ATOM   1521  C  CB  . LEU A 1 194 ? 54.565  45.815  77.316  1.00 13.87 ? 1195 LEU A CB  1 
ATOM   1522  C  CG  . LEU A 1 194 ? 53.677  45.109  76.285  1.00 14.45 ? 1195 LEU A CG  1 
ATOM   1523  C  CD1 . LEU A 1 194 ? 54.296  45.218  74.901  1.00 14.67 ? 1195 LEU A CD1 1 
ATOM   1524  C  CD2 . LEU A 1 194 ? 53.491  43.654  76.676  1.00 14.64 ? 1195 LEU A CD2 1 
ATOM   1525  N  N   . ILE A 1 195 ? 52.898  48.476  76.100  1.00 13.07 ? 1196 ILE A N   1 
ATOM   1526  C  CA  . ILE A 1 195 ? 51.468  48.726  75.953  1.00 13.61 ? 1196 ILE A CA  1 
ATOM   1527  C  C   . ILE A 1 195 ? 50.868  47.471  75.329  1.00 13.72 ? 1196 ILE A C   1 
ATOM   1528  O  O   . ILE A 1 195 ? 51.164  47.140  74.179  1.00 14.01 ? 1196 ILE A O   1 
ATOM   1529  C  CB  . ILE A 1 195 ? 51.176  49.930  75.029  1.00 13.32 ? 1196 ILE A CB  1 
ATOM   1530  C  CG1 . ILE A 1 195 ? 51.829  51.197  75.586  1.00 13.92 ? 1196 ILE A CG1 1 
ATOM   1531  C  CG2 . ILE A 1 195 ? 49.667  50.137  74.907  1.00 13.95 ? 1196 ILE A CG2 1 
ATOM   1532  C  CD1 . ILE A 1 195 ? 51.850  52.354  74.600  1.00 13.47 ? 1196 ILE A CD1 1 
ATOM   1533  N  N   . ASP A 1 196 ? 50.120  46.722  76.133  1.00 14.14 ? 1197 ASP A N   1 
ATOM   1534  C  CA  . ASP A 1 196 ? 49.583  45.432  75.719  1.00 15.14 ? 1197 ASP A CA  1 
ATOM   1535  C  C   . ASP A 1 196 ? 48.265  45.621  74.980  1.00 15.12 ? 1197 ASP A C   1 
ATOM   1536  O  O   . ASP A 1 196 ? 47.238  45.915  75.592  1.00 15.09 ? 1197 ASP A O   1 
ATOM   1537  C  CB  . ASP A 1 196 ? 49.376  44.537  76.948  1.00 15.79 ? 1197 ASP A CB  1 
ATOM   1538  C  CG  . ASP A 1 196 ? 49.165  43.072  76.591  1.00 16.68 ? 1197 ASP A CG  1 
ATOM   1539  O  OD1 . ASP A 1 196 ? 48.568  42.772  75.536  1.00 16.41 ? 1197 ASP A OD1 1 
ATOM   1540  O  OD2 . ASP A 1 196 ? 49.564  42.212  77.400  1.00 18.33 ? 1197 ASP A OD2 1 
ATOM   1541  N  N   . ILE A 1 197 ? 48.290  45.358  73.675  1.00 14.63 ? 1198 ILE A N   1 
ATOM   1542  C  CA  . ILE A 1 197 ? 47.121  45.538  72.819  1.00 14.80 ? 1198 ILE A CA  1 
ATOM   1543  C  C   . ILE A 1 197 ? 46.008  44.558  73.187  1.00 15.17 ? 1198 ILE A C   1 
ATOM   1544  O  O   . ILE A 1 197 ? 44.833  44.926  73.221  1.00 14.95 ? 1198 ILE A O   1 
ATOM   1545  C  CB  . ILE A 1 197 ? 47.495  45.357  71.327  1.00 14.95 ? 1198 ILE A CB  1 
ATOM   1546  C  CG1 . ILE A 1 197 ? 48.453  46.472  70.896  1.00 14.91 ? 1198 ILE A CG1 1 
ATOM   1547  C  CG2 . ILE A 1 197 ? 46.241  45.373  70.456  1.00 15.08 ? 1198 ILE A CG2 1 
ATOM   1548  C  CD1 . ILE A 1 197 ? 49.063  46.266  69.529  1.00 14.92 ? 1198 ILE A CD1 1 
ATOM   1549  N  N   . ASN A 1 198 ? 46.394  43.326  73.506  1.00 15.59 ? 1199 ASN A N   1 
ATOM   1550  C  CA  . ASN A 1 198 ? 45.438  42.291  73.889  1.00 16.25 ? 1199 ASN A CA  1 
ATOM   1551  C  C   . ASN A 1 198 ? 44.796  42.578  75.245  1.00 17.12 ? 1199 ASN A C   1 
ATOM   1552  O  O   . ASN A 1 198 ? 43.643  42.216  75.481  1.00 17.89 ? 1199 ASN A O   1 
ATOM   1553  C  CB  . ASN A 1 198 ? 46.126  40.926  73.917  1.00 16.19 ? 1199 ASN A CB  1 
ATOM   1554  C  CG  . ASN A 1 198 ? 46.688  40.533  72.565  1.00 16.75 ? 1199 ASN A CG  1 
ATOM   1555  O  OD1 . ASN A 1 198 ? 45.964  40.467  71.573  1.00 17.53 ? 1199 ASN A OD1 1 
ATOM   1556  N  ND2 . ASN A 1 198 ? 47.991  40.294  72.516  1.00 16.55 ? 1199 ASN A ND2 1 
ATOM   1557  N  N   . LYS A 1 199 ? 45.530  43.272  76.111  1.00 17.50 ? 1200 LYS A N   1 
ATOM   1558  C  CA  . LYS A 1 199 ? 45.031  43.638  77.430  1.00 18.40 ? 1200 LYS A CA  1 
ATOM   1559  C  C   . LYS A 1 199 ? 44.168  44.897  77.369  1.00 18.60 ? 1200 LYS A C   1 
ATOM   1560  O  O   . LYS A 1 199 ? 43.086  44.947  77.957  1.00 18.64 ? 1200 LYS A O   1 
ATOM   1561  C  CB  . LYS A 1 199 ? 46.205  43.862  78.384  1.00 20.10 ? 1200 LYS A CB  1 
ATOM   1562  C  CG  . LYS A 1 199 ? 45.817  44.273  79.795  1.00 22.58 ? 1200 LYS A CG  1 
ATOM   1563  C  CD  . LYS A 1 199 ? 47.053  44.607  80.615  1.00 24.79 ? 1200 LYS A CD  1 
ATOM   1564  C  CE  . LYS A 1 199 ? 46.726  44.736  82.092  1.00 26.14 ? 1200 LYS A CE  1 
ATOM   1565  N  NZ  . LYS A 1 199 ? 47.961  44.803  82.923  1.00 27.87 ? 1200 LYS A NZ  1 
ATOM   1566  N  N   . GLU A 1 200 ? 44.636  45.900  76.632  1.00 17.91 ? 1201 GLU A N   1 
ATOM   1567  C  CA  . GLU A 1 200 ? 44.007  47.216  76.646  1.00 17.79 ? 1201 GLU A CA  1 
ATOM   1568  C  C   . GLU A 1 200 ? 42.747  47.324  75.794  1.00 17.12 ? 1201 GLU A C   1 
ATOM   1569  O  O   . GLU A 1 200 ? 41.924  48.214  76.012  1.00 17.18 ? 1201 GLU A O   1 
ATOM   1570  C  CB  . GLU A 1 200 ? 45.011  48.287  76.208  1.00 18.23 ? 1201 GLU A CB  1 
ATOM   1571  C  CG  . GLU A 1 200 ? 46.235  48.407  77.108  1.00 19.68 ? 1201 GLU A CG  1 
ATOM   1572  C  CD  . GLU A 1 200 ? 45.890  48.630  78.573  1.00 20.35 ? 1201 GLU A CD  1 
ATOM   1573  O  OE1 . GLU A 1 200 ? 44.796  49.156  78.873  1.00 20.64 ? 1201 GLU A OE1 1 
ATOM   1574  O  OE2 . GLU A 1 200 ? 46.734  48.297  79.430  1.00 21.95 ? 1201 GLU A OE2 1 
ATOM   1575  N  N   . PHE A 1 201 ? 42.601  46.432  74.820  1.00 16.42 ? 1202 PHE A N   1 
ATOM   1576  C  CA  . PHE A 1 201 ? 41.473  46.492  73.895  1.00 16.83 ? 1202 PHE A CA  1 
ATOM   1577  C  C   . PHE A 1 201 ? 40.636  45.217  73.946  1.00 17.56 ? 1202 PHE A C   1 
ATOM   1578  O  O   . PHE A 1 201 ? 41.147  44.142  74.266  1.00 17.24 ? 1202 PHE A O   1 
ATOM   1579  C  CB  . PHE A 1 201 ? 41.973  46.725  72.465  1.00 16.13 ? 1202 PHE A CB  1 
ATOM   1580  C  CG  . PHE A 1 201 ? 42.661  48.050  72.271  1.00 15.62 ? 1202 PHE A CG  1 
ATOM   1581  C  CD1 . PHE A 1 201 ? 44.023  48.189  72.526  1.00 15.31 ? 1202 PHE A CD1 1 
ATOM   1582  C  CD2 . PHE A 1 201 ? 41.944  49.161  71.842  1.00 15.37 ? 1202 PHE A CD2 1 
ATOM   1583  C  CE1 . PHE A 1 201 ? 44.662  49.420  72.362  1.00 15.39 ? 1202 PHE A CE1 1 
ATOM   1584  C  CE2 . PHE A 1 201 ? 42.574  50.396  71.673  1.00 14.97 ? 1202 PHE A CE2 1 
ATOM   1585  C  CZ  . PHE A 1 201 ? 43.935  50.523  71.933  1.00 14.99 ? 1202 PHE A CZ  1 
ATOM   1586  N  N   . SER A 1 202 ? 39.355  45.343  73.603  1.00 18.14 ? 1203 SER A N   1 
ATOM   1587  C  CA  . SER A 1 202 ? 38.473  44.185  73.452  1.00 18.87 ? 1203 SER A CA  1 
ATOM   1588  C  C   . SER A 1 202 ? 39.030  43.268  72.367  1.00 19.74 ? 1203 SER A C   1 
ATOM   1589  O  O   . SER A 1 202 ? 39.840  43.696  71.547  1.00 19.13 ? 1203 SER A O   1 
ATOM   1590  C  CB  . SER A 1 202 ? 37.064  44.640  73.067  1.00 18.82 ? 1203 SER A CB  1 
ATOM   1591  O  OG  . SER A 1 202 ? 37.035  45.145  71.743  1.00 18.60 ? 1203 SER A OG  1 
ATOM   1592  N  N   . GLU A 1 203 ? 38.582  42.018  72.344  1.00 20.60 ? 1204 GLU A N   1 
ATOM   1593  C  CA  . GLU A 1 203 ? 39.123  41.044  71.402  1.00 21.89 ? 1204 GLU A CA  1 
ATOM   1594  C  C   . GLU A 1 203 ? 38.895  41.447  69.939  1.00 21.33 ? 1204 GLU A C   1 
ATOM   1595  O  O   . GLU A 1 203 ? 39.805  41.340  69.121  1.00 20.65 ? 1204 GLU A O   1 
ATOM   1596  C  CB  . GLU A 1 203 ? 38.550  39.648  71.702  1.00 23.98 ? 1204 GLU A CB  1 
ATOM   1597  C  CG  . GLU A 1 203 ? 37.756  38.993  70.575  1.00 28.33 ? 1204 GLU A CG  1 
ATOM   1598  C  CD  . GLU A 1 203 ? 37.612  37.486  70.750  1.00 30.50 ? 1204 GLU A CD  1 
ATOM   1599  O  OE1 . GLU A 1 203 ? 37.433  37.017  71.901  1.00 31.26 ? 1204 GLU A OE1 1 
ATOM   1600  O  OE2 . GLU A 1 203 ? 37.683  36.766  69.729  1.00 32.42 ? 1204 GLU A OE2 1 
ATOM   1601  N  N   . GLU A 1 204 ? 37.732  42.024  69.646  1.00 21.12 ? 1205 GLU A N   1 
ATOM   1602  C  CA  . GLU A 1 204 ? 37.418  42.479  68.291  1.00 21.43 ? 1205 GLU A CA  1 
ATOM   1603  C  C   . GLU A 1 204 ? 38.276  43.668  67.876  1.00 19.80 ? 1205 GLU A C   1 
ATOM   1604  O  O   . GLU A 1 204 ? 38.744  43.743  66.742  1.00 19.19 ? 1205 GLU A O   1 
ATOM   1605  C  CB  . GLU A 1 204 ? 35.945  42.873  68.181  1.00 24.02 ? 1205 GLU A CB  1 
ATOM   1606  C  CG  . GLU A 1 204 ? 34.987  41.710  68.031  1.00 28.34 ? 1205 GLU A CG  1 
ATOM   1607  C  CD  . GLU A 1 204 ? 33.539  42.162  68.068  1.00 30.76 ? 1205 GLU A CD  1 
ATOM   1608  O  OE1 . GLU A 1 204 ? 32.970  42.439  66.987  1.00 32.35 ? 1205 GLU A OE1 1 
ATOM   1609  O  OE2 . GLU A 1 204 ? 32.983  42.288  69.184  1.00 32.54 ? 1205 GLU A OE2 1 
ATOM   1610  N  N   . GLN A 1 205 ? 38.434  44.620  68.789  1.00 18.15 ? 1206 GLN A N   1 
ATOM   1611  C  CA  . GLN A 1 205 ? 39.200  45.825  68.509  1.00 16.62 ? 1206 GLN A CA  1 
ATOM   1612  C  C   . GLN A 1 205 ? 40.695  45.535  68.415  1.00 16.11 ? 1206 GLN A C   1 
ATOM   1613  O  O   . GLN A 1 205 ? 41.381  46.063  67.535  1.00 15.48 ? 1206 GLN A O   1 
ATOM   1614  C  CB  . GLN A 1 205 ? 38.927  46.881  69.580  1.00 16.31 ? 1206 GLN A CB  1 
ATOM   1615  C  CG  . GLN A 1 205 ? 37.556  47.533  69.453  1.00 16.18 ? 1206 GLN A CG  1 
ATOM   1616  C  CD  . GLN A 1 205 ? 37.448  48.824  70.244  1.00 15.87 ? 1206 GLN A CD  1 
ATOM   1617  O  OE1 . GLN A 1 205 ? 38.353  49.184  70.998  1.00 15.96 ? 1206 GLN A OE1 1 
ATOM   1618  N  NE2 . GLN A 1 205 ? 36.335  49.529  70.075  1.00 17.29 ? 1206 GLN A NE2 1 
ATOM   1619  N  N   . ALA A 1 206 ? 41.184  44.651  69.283  1.00 15.71 ? 1207 ALA A N   1 
ATOM   1620  C  CA  . ALA A 1 206 ? 42.575  44.213  69.231  1.00 15.36 ? 1207 ALA A CA  1 
ATOM   1621  C  C   . ALA A 1 206 ? 42.873  43.520  67.902  1.00 15.44 ? 1207 ALA A C   1 
ATOM   1622  O  O   . ALA A 1 206 ? 43.916  43.755  67.297  1.00 15.30 ? 1207 ALA A O   1 
ATOM   1623  C  CB  . ALA A 1 206 ? 42.878  43.277  70.391  1.00 15.66 ? 1207 ALA A CB  1 
ATOM   1624  N  N   . ALA A 1 207 ? 41.915  42.732  67.418  1.00 15.31 ? 1208 ALA A N   1 
ATOM   1625  C  CA  . ALA A 1 207 ? 42.062  42.032  66.146  1.00 14.95 ? 1208 ALA A CA  1 
ATOM   1626  C  C   . ALA A 1 207 ? 42.173  43.009  64.980  1.00 14.78 ? 1208 ALA A C   1 
ATOM   1627  O  O   . ALA A 1 207 ? 42.994  42.818  64.086  1.00 15.18 ? 1208 ALA A O   1 
ATOM   1628  C  CB  . ALA A 1 207 ? 40.890  41.083  65.927  1.00 14.99 ? 1208 ALA A CB  1 
ATOM   1629  N  N   . GLN A 1 208 ? 41.356  44.062  65.002  1.00 15.06 ? 1209 GLN A N   1 
ATOM   1630  C  CA  . GLN A 1 208 ? 41.390  45.084  63.960  1.00 14.74 ? 1209 GLN A CA  1 
ATOM   1631  C  C   . GLN A 1 208 ? 42.724  45.818  63.944  1.00 14.24 ? 1209 GLN A C   1 
ATOM   1632  O  O   . GLN A 1 208 ? 43.310  46.036  62.886  1.00 13.81 ? 1209 GLN A O   1 
ATOM   1633  C  CB  . GLN A 1 208 ? 40.263  46.094  64.167  1.00 15.18 ? 1209 GLN A CB  1 
ATOM   1634  C  CG  . GLN A 1 208 ? 38.940  45.676  63.567  1.00 15.82 ? 1209 GLN A CG  1 
ATOM   1635  C  CD  . GLN A 1 208 ? 37.856  46.705  63.799  1.00 16.27 ? 1209 GLN A CD  1 
ATOM   1636  O  OE1 . GLN A 1 208 ? 37.768  47.299  64.874  1.00 16.69 ? 1209 GLN A OE1 1 
ATOM   1637  N  NE2 . GLN A 1 208 ? 37.028  46.930  62.786  1.00 16.73 ? 1209 GLN A NE2 1 
ATOM   1638  N  N   . ILE A 1 209 ? 43.197  46.190  65.129  1.00 14.04 ? 1210 ILE A N   1 
ATOM   1639  C  CA  . ILE A 1 209 ? 44.479  46.870  65.280  1.00 13.59 ? 1210 ILE A CA  1 
ATOM   1640  C  C   . ILE A 1 209 ? 45.630  46.006  64.765  1.00 13.83 ? 1210 ILE A C   1 
ATOM   1641  O  O   . ILE A 1 209 ? 46.438  46.455  63.950  1.00 13.82 ? 1210 ILE A O   1 
ATOM   1642  C  CB  . ILE A 1 209 ? 44.730  47.245  66.763  1.00 12.48 ? 1210 ILE A CB  1 
ATOM   1643  C  CG1 . ILE A 1 209 ? 43.805  48.396  67.162  1.00 12.44 ? 1210 ILE A CG1 1 
ATOM   1644  C  CG2 . ILE A 1 209 ? 46.187  47.633  66.981  1.00 12.90 ? 1210 ILE A CG2 1 
ATOM   1645  C  CD1 . ILE A 1 209 ? 43.680  48.594  68.647  1.00 12.73 ? 1210 ILE A CD1 1 
ATOM   1646  N  N   . LYS A 1 210 ? 45.658  44.748  65.195  1.00 14.63 ? 1211 LYS A N   1 
ATOM   1647  C  CA  . LYS A 1 210 ? 46.751  43.844  64.862  1.00 14.78 ? 1211 LYS A CA  1 
ATOM   1648  C  C   . LYS A 1 210 ? 46.739  43.438  63.395  1.00 14.89 ? 1211 LYS A C   1 
ATOM   1649  O  O   . LYS A 1 210 ? 47.793  43.309  62.778  1.00 15.06 ? 1211 LYS A O   1 
ATOM   1650  C  CB  . LYS A 1 210 ? 46.698  42.608  65.758  1.00 15.77 ? 1211 LYS A CB  1 
ATOM   1651  C  CG  . LYS A 1 210 ? 47.083  42.892  67.200  1.00 16.87 ? 1211 LYS A CG  1 
ATOM   1652  C  CD  . LYS A 1 210 ? 46.475  41.878  68.150  1.00 18.42 ? 1211 LYS A CD  1 
ATOM   1653  C  CE  . LYS A 1 210 ? 47.093  40.505  67.978  1.00 19.29 ? 1211 LYS A CE  1 
ATOM   1654  N  NZ  . LYS A 1 210 ? 46.499  39.531  68.937  1.00 19.77 ? 1211 LYS A NZ  1 
ATOM   1655  N  N   . ALA A 1 211 ? 45.546  43.313  62.819  1.00 14.77 ? 1212 ALA A N   1 
ATOM   1656  C  CA  . ALA A 1 211 ? 45.412  43.042  61.391  1.00 15.37 ? 1212 ALA A CA  1 
ATOM   1657  C  C   . ALA A 1 211 ? 45.864  44.252  60.580  1.00 15.17 ? 1212 ALA A C   1 
ATOM   1658  O  O   . ALA A 1 211 ? 46.449  44.109  59.504  1.00 16.07 ? 1212 ALA A O   1 
ATOM   1659  C  CB  . ALA A 1 211 ? 43.968  42.691  61.049  1.00 15.14 ? 1212 ALA A CB  1 
ATOM   1660  N  N   . SER A 1 212 ? 45.619  45.443  61.119  1.00 14.90 ? 1213 SER A N   1 
ATOM   1661  C  CA  . SER A 1 212 ? 46.006  46.677  60.450  1.00 14.51 ? 1213 SER A CA  1 
ATOM   1662  C  C   . SER A 1 212 ? 47.523  46.844  60.405  1.00 14.56 ? 1213 SER A C   1 
ATOM   1663  O  O   . SER A 1 212 ? 48.091  47.099  59.345  1.00 15.44 ? 1213 SER A O   1 
ATOM   1664  C  CB  . SER A 1 212 ? 45.375  47.883  61.151  1.00 14.12 ? 1213 SER A CB  1 
ATOM   1665  O  OG  . SER A 1 212 ? 45.584  49.067  60.401  1.00 12.95 ? 1213 SER A OG  1 
ATOM   1666  N  N   . ILE A 1 213 ? 48.178  46.701  61.554  1.00 14.93 ? 1214 ILE A N   1 
ATOM   1667  C  CA  . ILE A 1 213 ? 49.604  47.001  61.643  1.00 15.12 ? 1214 ILE A CA  1 
ATOM   1668  C  C   . ILE A 1 213 ? 50.498  45.796  61.366  1.00 15.53 ? 1214 ILE A C   1 
ATOM   1669  O  O   . ILE A 1 213 ? 51.699  45.948  61.145  1.00 15.68 ? 1214 ILE A O   1 
ATOM   1670  C  CB  . ILE A 1 213 ? 49.977  47.609  63.020  1.00 15.21 ? 1214 ILE A CB  1 
ATOM   1671  C  CG1 . ILE A 1 213 ? 49.867  46.558  64.125  1.00 15.02 ? 1214 ILE A CG1 1 
ATOM   1672  C  CG2 . ILE A 1 213 ? 49.076  48.796  63.323  1.00 15.72 ? 1214 ILE A CG2 1 
ATOM   1673  C  CD1 . ILE A 1 213 ? 50.432  47.021  65.454  1.00 15.44 ? 1214 ILE A CD1 1 
ATOM   1674  N  N   . GLY A 1 214 ? 49.902  44.606  61.339  1.00 15.64 ? 1215 GLY A N   1 
ATOM   1675  C  CA  . GLY A 1 214 ? 50.669  43.396  61.088  1.00 16.34 ? 1215 GLY A CA  1 
ATOM   1676  C  C   . GLY A 1 214 ? 51.628  43.086  62.220  1.00 16.92 ? 1215 GLY A C   1 
ATOM   1677  O  O   . GLY A 1 214 ? 51.445  43.561  63.343  1.00 16.94 ? 1215 GLY A O   1 
ATOM   1678  N  N   . LYS A 1 215 ? 52.672  42.319  61.922  1.00 17.08 ? 1216 LYS A N   1 
ATOM   1679  C  CA  . LYS A 1 215 ? 53.653  41.943  62.933  1.00 17.95 ? 1216 LYS A CA  1 
ATOM   1680  C  C   . LYS A 1 215 ? 54.761  42.986  63.028  1.00 17.31 ? 1216 LYS A C   1 
ATOM   1681  O  O   . LYS A 1 215 ? 55.945  42.671  62.884  1.00 18.51 ? 1216 LYS A O   1 
ATOM   1682  C  CB  . LYS A 1 215 ? 54.247  40.569  62.614  1.00 19.98 ? 1216 LYS A CB  1 
ATOM   1683  C  CG  . LYS A 1 215 ? 53.229  39.439  62.601  1.00 22.67 ? 1216 LYS A CG  1 
ATOM   1684  C  CD  . LYS A 1 215 ? 53.871  38.116  62.990  1.00 25.48 ? 1216 LYS A CD  1 
ATOM   1685  C  CE  . LYS A 1 215 ? 52.974  36.941  62.632  1.00 27.23 ? 1216 LYS A CE  1 
ATOM   1686  N  NZ  . LYS A 1 215 ? 52.930  36.711  61.157  1.00 29.37 ? 1216 LYS A NZ  1 
ATOM   1687  N  N   . THR A 1 216 ? 54.364  44.239  63.235  1.00 15.72 ? 1217 THR A N   1 
ATOM   1688  C  CA  . THR A 1 216 ? 55.312  45.347  63.325  1.00 13.95 ? 1217 THR A CA  1 
ATOM   1689  C  C   . THR A 1 216 ? 55.366  45.898  64.748  1.00 13.27 ? 1217 THR A C   1 
ATOM   1690  O  O   . THR A 1 216 ? 54.404  45.775  65.506  1.00 12.77 ? 1217 THR A O   1 
ATOM   1691  C  CB  . THR A 1 216 ? 54.940  46.489  62.351  1.00 13.08 ? 1217 THR A CB  1 
ATOM   1692  O  OG1 . THR A 1 216 ? 53.608  46.938  62.626  1.00 13.93 ? 1217 THR A OG1 1 
ATOM   1693  C  CG2 . THR A 1 216 ? 55.017  46.008  60.911  1.00 13.80 ? 1217 THR A CG2 1 
ATOM   1694  N  N   . SER A 1 217 ? 56.507  46.482  65.105  1.00 12.73 ? 1218 SER A N   1 
ATOM   1695  C  CA  . SER A 1 217 ? 56.745  46.972  66.460  1.00 12.23 ? 1218 SER A CA  1 
ATOM   1696  C  C   . SER A 1 217 ? 57.056  48.465  66.463  1.00 12.15 ? 1218 SER A C   1 
ATOM   1697  O  O   . SER A 1 217 ? 57.723  48.974  65.558  1.00 12.08 ? 1218 SER A O   1 
ATOM   1698  C  CB  . SER A 1 217 ? 57.896  46.200  67.101  1.00 13.01 ? 1218 SER A CB  1 
ATOM   1699  O  OG  . SER A 1 217 ? 57.604  44.813  67.132  1.00 13.25 ? 1218 SER A OG  1 
ATOM   1700  N  N   . TRP A 1 218 ? 56.580  49.159  67.492  1.00 11.74 ? 1219 TRP A N   1 
ATOM   1701  C  CA  . TRP A 1 218 ? 56.571  50.621  67.506  1.00 11.71 ? 1219 TRP A CA  1 
ATOM   1702  C  C   . TRP A 1 218 ? 56.915  51.188  68.881  1.00 11.50 ? 1219 TRP A C   1 
ATOM   1703  O  O   . TRP A 1 218 ? 56.570  50.604  69.906  1.00 11.31 ? 1219 TRP A O   1 
ATOM   1704  C  CB  . TRP A 1 218 ? 55.195  51.146  67.081  1.00 11.66 ? 1219 TRP A CB  1 
ATOM   1705  C  CG  . TRP A 1 218 ? 54.762  50.672  65.733  1.00 12.05 ? 1219 TRP A CG  1 
ATOM   1706  C  CD1 . TRP A 1 218 ? 54.137  49.492  65.439  1.00 11.58 ? 1219 TRP A CD1 1 
ATOM   1707  C  CD2 . TRP A 1 218 ? 55.001  51.322  64.482  1.00 11.26 ? 1219 TRP A CD2 1 
ATOM   1708  N  NE1 . TRP A 1 218 ? 53.992  49.358  64.080  1.00 11.55 ? 1219 TRP A NE1 1 
ATOM   1709  C  CE2 . TRP A 1 218 ? 54.514  50.468  63.467  1.00 12.08 ? 1219 TRP A CE2 1 
ATOM   1710  C  CE3 . TRP A 1 218 ? 55.587  52.542  64.117  1.00 12.35 ? 1219 TRP A CE3 1 
ATOM   1711  C  CZ2 . TRP A 1 218 ? 54.597  50.792  62.108  1.00 12.13 ? 1219 TRP A CZ2 1 
ATOM   1712  C  CZ3 . TRP A 1 218 ? 55.671  52.866  62.762  1.00 12.13 ? 1219 TRP A CZ3 1 
ATOM   1713  C  CH2 . TRP A 1 218 ? 55.178  51.990  61.776  1.00 12.33 ? 1219 TRP A CH2 1 
ATOM   1714  N  N   . GLN A 1 219 ? 57.565  52.350  68.887  1.00 11.13 ? 1220 GLN A N   1 
ATOM   1715  C  CA  . GLN A 1 219 ? 57.864  53.075  70.118  1.00 10.54 ? 1220 GLN A CA  1 
ATOM   1716  C  C   . GLN A 1 219 ? 56.907  54.251  70.280  1.00 10.56 ? 1220 GLN A C   1 
ATOM   1717  O  O   . GLN A 1 219 ? 56.745  55.057  69.362  1.00 10.54 ? 1220 GLN A O   1 
ATOM   1718  C  CB  . GLN A 1 219 ? 59.304  53.598  70.092  1.00 10.72 ? 1220 GLN A CB  1 
ATOM   1719  C  CG  . GLN A 1 219 ? 60.364  52.511  70.072  1.00 10.95 ? 1220 GLN A CG  1 
ATOM   1720  C  CD  . GLN A 1 219 ? 61.704  53.009  69.560  1.00 10.70 ? 1220 GLN A CD  1 
ATOM   1721  O  OE1 . GLN A 1 219 ? 62.685  53.046  70.297  1.00 10.40 ? 1220 GLN A OE1 1 
ATOM   1722  N  NE2 . GLN A 1 219 ? 61.758  53.353  68.278  1.00 11.09 ? 1220 GLN A NE2 1 
ATOM   1723  N  N   . ALA A 1 220 ? 56.220  54.298  71.418  1.00 9.74  ? 1221 ALA A N   1 
ATOM   1724  C  CA  . ALA A 1 220 ? 55.416  55.458  71.789  1.00 9.86  ? 1221 ALA A CA  1 
ATOM   1725  C  C   . ALA A 1 220 ? 56.261  56.382  72.658  1.00 9.80  ? 1221 ALA A C   1 
ATOM   1726  O  O   . ALA A 1 220 ? 56.528  56.080  73.822  1.00 9.82  ? 1221 ALA A O   1 
ATOM   1727  C  CB  . ALA A 1 220 ? 54.170  55.016  72.544  1.00 10.21 ? 1221 ALA A CB  1 
ATOM   1728  N  N   . ILE A 1 221 ? 56.739  57.471  72.062  1.00 9.60  ? 1222 ILE A N   1 
ATOM   1729  C  CA  . ILE A 1 221 ? 57.660  58.380  72.736  1.00 9.76  ? 1222 ILE A CA  1 
ATOM   1730  C  C   . ILE A 1 221 ? 56.936  59.618  73.238  1.00 9.51  ? 1222 ILE A C   1 
ATOM   1731  O  O   . ILE A 1 221 ? 56.192  60.263  72.498  1.00 9.45  ? 1222 ILE A O   1 
ATOM   1732  C  CB  . ILE A 1 221 ? 58.806  58.833  71.794  1.00 10.04 ? 1222 ILE A CB  1 
ATOM   1733  C  CG1 . ILE A 1 221 ? 59.614  57.620  71.326  1.00 10.72 ? 1222 ILE A CG1 1 
ATOM   1734  C  CG2 . ILE A 1 221 ? 59.715  59.830  72.501  1.00 9.78  ? 1222 ILE A CG2 1 
ATOM   1735  C  CD1 . ILE A 1 221 ? 59.415  57.296  69.865  1.00 12.89 ? 1222 ILE A CD1 1 
ATOM   1736  N  N   . HIS A 1 222 ? 57.194  59.965  74.493  1.00 9.06  ? 1223 HIS A N   1 
ATOM   1737  C  CA  . HIS A 1 222 ? 56.658  61.181  75.083  1.00 9.07  ? 1223 HIS A CA  1 
ATOM   1738  C  C   . HIS A 1 222 ? 57.812  61.965  75.681  1.00 9.34  ? 1223 HIS A C   1 
ATOM   1739  O  O   . HIS A 1 222 ? 58.404  61.549  76.673  1.00 10.03 ? 1223 HIS A O   1 
ATOM   1740  C  CB  . HIS A 1 222 ? 55.633  60.841  76.169  1.00 8.49  ? 1223 HIS A CB  1 
ATOM   1741  C  CG  . HIS A 1 222 ? 54.644  59.796  75.755  1.00 9.49  ? 1223 HIS A CG  1 
ATOM   1742  N  ND1 . HIS A 1 222 ? 53.642  60.040  74.839  1.00 9.49  ? 1223 HIS A ND1 1 
ATOM   1743  C  CD2 . HIS A 1 222 ? 54.555  58.483  76.066  1.00 9.61  ? 1223 HIS A CD2 1 
ATOM   1744  C  CE1 . HIS A 1 222 ? 52.978  58.922  74.608  1.00 10.45 ? 1223 HIS A CE1 1 
ATOM   1745  N  NE2 . HIS A 1 222 ? 53.513  57.962  75.340  1.00 10.02 ? 1223 HIS A NE2 1 
ATOM   1746  N  N   . ILE A 1 223 ? 58.202  63.041  75.003  1.00 9.33  ? 1224 ILE A N   1 
ATOM   1747  C  CA  . ILE A 1 223 ? 59.330  63.851  75.450  1.00 9.19  ? 1224 ILE A CA  1 
ATOM   1748  C  C   . ILE A 1 223 ? 58.891  64.794  76.574  1.00 9.15  ? 1224 ILE A C   1 
ATOM   1749  O  O   . ILE A 1 223 ? 57.701  64.873  76.887  1.00 9.05  ? 1224 ILE A O   1 
ATOM   1750  C  CB  . ILE A 1 223 ? 59.961  64.647  74.265  1.00 8.99  ? 1224 ILE A CB  1 
ATOM   1751  C  CG1 . ILE A 1 223 ? 59.123  65.883  73.923  1.00 9.10  ? 1224 ILE A CG1 1 
ATOM   1752  C  CG2 . ILE A 1 223 ? 60.099  63.738  73.043  1.00 10.48 ? 1224 ILE A CG2 1 
ATOM   1753  C  CD1 . ILE A 1 223 ? 59.875  66.888  73.074  1.00 9.66  ? 1224 ILE A CD1 1 
ATOM   1754  N  N   . PRO A 1 224 ? 59.852  65.404  77.291  1.00 9.14  ? 1225 PRO A N   1 
ATOM   1755  C  CA  . PRO A 1 224 ? 59.494  66.215  78.463  1.00 8.62  ? 1225 PRO A CA  1 
ATOM   1756  C  C   . PRO A 1 224 ? 58.579  67.394  78.125  1.00 8.86  ? 1225 PRO A C   1 
ATOM   1757  O  O   . PRO A 1 224 ? 58.810  68.108  77.141  1.00 8.39  ? 1225 PRO A O   1 
ATOM   1758  C  CB  . PRO A 1 224 ? 60.848  66.687  78.996  1.00 9.41  ? 1225 PRO A CB  1 
ATOM   1759  C  CG  . PRO A 1 224 ? 61.821  65.662  78.500  1.00 9.17  ? 1225 PRO A CG  1 
ATOM   1760  C  CD  . PRO A 1 224 ? 61.316  65.285  77.142  1.00 9.55  ? 1225 PRO A CD  1 
ATOM   1761  N  N   . THR A 1 225 ? 57.541  67.586  78.936  1.00 8.10  ? 1226 THR A N   1 
ATOM   1762  C  CA  . THR A 1 225 ? 56.630  68.716  78.769  1.00 8.34  ? 1226 THR A CA  1 
ATOM   1763  C  C   . THR A 1 225 ? 57.383  70.046  78.856  1.00 7.97  ? 1226 THR A C   1 
ATOM   1764  O  O   . THR A 1 225 ? 57.136  70.955  78.063  1.00 8.55  ? 1226 THR A O   1 
ATOM   1765  C  CB  . THR A 1 225 ? 55.507  68.697  79.839  1.00 8.19  ? 1226 THR A CB  1 
ATOM   1766  O  OG1 . THR A 1 225 ? 54.625  67.590  79.599  1.00 8.49  ? 1226 THR A OG1 1 
ATOM   1767  C  CG2 . THR A 1 225 ? 54.704  69.992  79.804  1.00 8.35  ? 1226 THR A CG2 1 
ATOM   1768  N  N   . ILE A 1 226 ? 58.349  70.126  79.768  1.00 8.25  ? 1227 ILE A N   1 
ATOM   1769  C  CA  . ILE A 1 226 ? 59.126  71.351  79.950  1.00 8.55  ? 1227 ILE A CA  1 
ATOM   1770  C  C   . ILE A 1 226 ? 59.902  71.732  78.685  1.00 8.77  ? 1227 ILE A C   1 
ATOM   1771  O  O   . ILE A 1 226 ? 60.047  72.915  78.372  1.00 9.05  ? 1227 ILE A O   1 
ATOM   1772  C  CB  . ILE A 1 226 ? 60.101  71.225  81.150  1.00 7.82  ? 1227 ILE A CB  1 
ATOM   1773  C  CG1 . ILE A 1 226 ? 60.676  72.598  81.503  1.00 8.46  ? 1227 ILE A CG1 1 
ATOM   1774  C  CG2 . ILE A 1 226 ? 61.217  70.229  80.836  1.00 8.49  ? 1227 ILE A CG2 1 
ATOM   1775  C  CD1 . ILE A 1 226 ? 61.498  72.596  82.769  1.00 10.11 ? 1227 ILE A CD1 1 
ATOM   1776  N  N   . VAL A 1 227 ? 60.312  70.721  77.920  1.00 8.07  ? 1228 VAL A N   1 
ATOM   1777  C  CA  . VAL A 1 227 ? 60.991  70.929  76.645  1.00 8.50  ? 1228 VAL A CA  1 
ATOM   1778  C  C   . VAL A 1 227 ? 59.983  71.362  75.581  1.00 7.91  ? 1228 VAL A C   1 
ATOM   1779  O  O   . VAL A 1 227 ? 60.209  72.335  74.863  1.00 7.51  ? 1228 VAL A O   1 
ATOM   1780  C  CB  . VAL A 1 227 ? 61.706  69.635  76.178  1.00 8.15  ? 1228 VAL A CB  1 
ATOM   1781  C  CG1 . VAL A 1 227 ? 62.246  69.801  74.764  1.00 8.49  ? 1228 VAL A CG1 1 
ATOM   1782  C  CG2 . VAL A 1 227 ? 62.838  69.294  77.137  1.00 9.19  ? 1228 VAL A CG2 1 
ATOM   1783  N  N   . SER A 1 228 ? 58.850  70.666  75.528  1.00 8.36  ? 1229 SER A N   1 
ATOM   1784  C  CA  . SER A 1 228 ? 57.782  70.984  74.580  1.00 8.56  ? 1229 SER A CA  1 
ATOM   1785  C  C   . SER A 1 228 ? 57.304  72.430  74.730  1.00 9.12  ? 1229 SER A C   1 
ATOM   1786  O  O   . SER A 1 228 ? 57.098  73.138  73.741  1.00 8.72  ? 1229 SER A O   1 
ATOM   1787  C  CB  . SER A 1 228 ? 56.607  70.024  74.777  1.00 8.50  ? 1229 SER A CB  1 
ATOM   1788  O  OG  . SER A 1 228 ? 55.773  70.006  73.634  1.00 10.43 ? 1229 SER A OG  1 
ATOM   1789  N  N   . ARG A 1 229 ? 57.171  72.870  75.979  1.00 8.63  ? 1230 ARG A N   1 
ATOM   1790  C  CA  . ARG A 1 229 ? 56.816  74.228  76.293  1.00 8.56  ? 1230 ARG A CA  1 
ATOM   1791  C  C   . ARG A 1 229 ? 57.870  75.268  75.948  1.00 8.91  ? 1230 ARG A C   1 
ATOM   1792  O  O   . ARG A 1 229 ? 57.558  76.357  75.479  1.00 8.82  ? 1230 ARG A O   1 
ATOM   1793  C  CB  . ARG A 1 229 ? 56.387  74.311  77.780  1.00 8.46  ? 1230 ARG A CB  1 
ATOM   1794  C  CG  . ARG A 1 229 ? 55.092  73.527  77.986  1.00 8.97  ? 1230 ARG A CG  1 
ATOM   1795  C  CD  . ARG A 1 229 ? 54.574  73.615  79.419  1.00 8.88  ? 1230 ARG A CD  1 
ATOM   1796  N  NE  . ARG A 1 229 ? 53.963  74.900  79.750  1.00 9.54  ? 1230 ARG A NE  1 
ATOM   1797  C  CZ  . ARG A 1 229 ? 52.723  75.270  79.361  1.00 9.34  ? 1230 ARG A CZ  1 
ATOM   1798  N  NH1 . ARG A 1 229 ? 52.235  76.446  79.712  1.00 9.45  ? 1230 ARG A NH1 1 
ATOM   1799  N  NH2 . ARG A 1 229 ? 52.005  74.440  78.627  1.00 8.57  ? 1230 ARG A NH2 1 
ATOM   1800  N  N   . THR A 1 230 ? 59.139  74.925  76.150  1.00 8.61  ? 1231 THR A N   1 
ATOM   1801  C  CA  . THR A 1 230 ? 60.230  75.827  75.775  1.00 8.27  ? 1231 THR A CA  1 
ATOM   1802  C  C   . THR A 1 230 ? 60.354  75.948  74.255  1.00 8.40  ? 1231 THR A C   1 
ATOM   1803  O  O   . THR A 1 230 ? 60.669  77.014  73.732  1.00 8.23  ? 1231 THR A O   1 
ATOM   1804  C  CB  . THR A 1 230 ? 61.582  75.344  76.351  1.00 8.21  ? 1231 THR A CB  1 
ATOM   1805  O  OG1 . THR A 1 230 ? 61.495  75.280  77.779  1.00 8.53  ? 1231 THR A OG1 1 
ATOM   1806  C  CG2 . THR A 1 230 ? 62.706  76.304  75.961  1.00 8.62  ? 1231 THR A CG2 1 
ATOM   1807  N  N   . THR A 1 231 ? 60.071  74.855  73.552  1.00 8.26  ? 1232 THR A N   1 
ATOM   1808  C  CA  . THR A 1 231 ? 60.274  74.807  72.109  1.00 8.03  ? 1232 THR A CA  1 
ATOM   1809  C  C   . THR A 1 231 ? 58.944  74.758  71.352  1.00 8.29  ? 1232 THR A C   1 
ATOM   1810  O  O   . THR A 1 231 ? 58.140  75.687  71.458  1.00 8.14  ? 1232 THR A O   1 
ATOM   1811  C  CB  . THR A 1 231 ? 61.198  73.614  71.714  1.00 8.56  ? 1232 THR A CB  1 
ATOM   1812  O  OG1 . THR A 1 231 ? 60.559  72.372  72.030  1.00 9.22  ? 1232 THR A OG1 1 
ATOM   1813  C  CG2 . THR A 1 231 ? 62.520  73.699  72.474  1.00 8.48  ? 1232 THR A CG2 1 
ATOM   1814  N  N   . ASP A 1 232 ? 58.736  73.719  70.546  1.00 8.12  ? 1233 ASP A N   1 
ATOM   1815  C  CA  . ASP A 1 232 ? 57.520  73.615  69.743  1.00 8.22  ? 1233 ASP A CA  1 
ATOM   1816  C  C   . ASP A 1 232 ? 57.187  72.167  69.395  1.00 7.85  ? 1233 ASP A C   1 
ATOM   1817  O  O   . ASP A 1 232 ? 57.802  71.241  69.925  1.00 8.01  ? 1233 ASP A O   1 
ATOM   1818  C  CB  . ASP A 1 232 ? 57.643  74.467  68.465  1.00 9.40  ? 1233 ASP A CB  1 
ATOM   1819  C  CG  . ASP A 1 232 ? 58.688  73.937  67.482  1.00 9.78  ? 1233 ASP A CG  1 
ATOM   1820  O  OD1 . ASP A 1 232 ? 59.447  72.997  67.807  1.00 10.39 ? 1233 ASP A OD1 1 
ATOM   1821  O  OD2 . ASP A 1 232 ? 58.747  74.478  66.357  1.00 11.23 ? 1233 ASP A OD2 1 
ATOM   1822  N  N   . GLY A 1 233 ? 56.205  71.977  68.516  1.00 7.43  ? 1234 GLY A N   1 
ATOM   1823  C  CA  . GLY A 1 233 ? 55.819  70.636  68.110  1.00 7.38  ? 1234 GLY A CA  1 
ATOM   1824  C  C   . GLY A 1 233 ? 56.866  69.938  67.261  1.00 7.49  ? 1234 GLY A C   1 
ATOM   1825  O  O   . GLY A 1 233 ? 57.087  68.736  67.411  1.00 7.82  ? 1234 GLY A O   1 
ATOM   1826  N  N   . ALA A 1 234 ? 57.542  70.701  66.404  1.00 7.07  ? 1235 ALA A N   1 
ATOM   1827  C  CA  . ALA A 1 234 ? 58.525  70.149  65.470  1.00 7.13  ? 1235 ALA A CA  1 
ATOM   1828  C  C   . ALA A 1 234 ? 59.777  69.652  66.191  1.00 7.30  ? 1235 ALA A C   1 
ATOM   1829  O  O   . ALA A 1 234 ? 60.595  68.932  65.617  1.00 7.53  ? 1235 ALA A O   1 
ATOM   1830  C  CB  . ALA A 1 234 ? 58.896  71.197  64.429  1.00 7.97  ? 1235 ALA A CB  1 
ATOM   1831  N  N   . GLN A 1 235 ? 59.900  70.027  67.460  1.00 7.69  ? 1236 GLN A N   1 
ATOM   1832  C  CA  . GLN A 1 235 ? 60.939  69.517  68.347  1.00 8.39  ? 1236 GLN A CA  1 
ATOM   1833  C  C   . GLN A 1 235 ? 60.799  68.011  68.577  1.00 8.46  ? 1236 GLN A C   1 
ATOM   1834  O  O   . GLN A 1 235 ? 61.798  67.293  68.652  1.00 8.63  ? 1236 GLN A O   1 
ATOM   1835  C  CB  . GLN A 1 235 ? 60.857  70.255  69.689  1.00 9.22  ? 1236 GLN A CB  1 
ATOM   1836  C  CG  . GLN A 1 235 ? 61.443  69.506  70.874  1.00 9.23  ? 1236 GLN A CG  1 
ATOM   1837  C  CD  . GLN A 1 235 ? 62.948  69.624  70.938  1.00 9.71  ? 1236 GLN A CD  1 
ATOM   1838  O  OE1 . GLN A 1 235 ? 63.478  70.546  71.560  1.00 9.14  ? 1236 GLN A OE1 1 
ATOM   1839  N  NE2 . GLN A 1 235 ? 63.650  68.714  70.265  1.00 9.10  ? 1236 GLN A NE2 1 
ATOM   1840  N  N   . THR A 1 236 ? 59.560  67.537  68.657  1.00 7.87  ? 1237 THR A N   1 
ATOM   1841  C  CA  . THR A 1 236 ? 59.280  66.214  69.200  1.00 8.35  ? 1237 THR A CA  1 
ATOM   1842  C  C   . THR A 1 236 ? 59.966  65.063  68.470  1.00 8.40  ? 1237 THR A C   1 
ATOM   1843  O  O   . THR A 1 236 ? 60.694  64.289  69.093  1.00 8.35  ? 1237 THR A O   1 
ATOM   1844  C  CB  . THR A 1 236 ? 57.761  65.963  69.276  1.00 8.96  ? 1237 THR A CB  1 
ATOM   1845  O  OG1 . THR A 1 236 ? 57.175  66.919  70.171  1.00 8.28  ? 1237 THR A OG1 1 
ATOM   1846  C  CG2 . THR A 1 236 ? 57.466  64.557  69.792  1.00 8.93  ? 1237 THR A CG2 1 
ATOM   1847  N  N   . SER A 1 237 ? 59.777  64.969  67.155  1.00 7.98  ? 1238 SER A N   1 
ATOM   1848  C  CA  . SER A 1 237 ? 60.360  63.865  66.395  1.00 8.02  ? 1238 SER A CA  1 
ATOM   1849  C  C   . SER A 1 237 ? 61.886  63.932  66.380  1.00 8.04  ? 1238 SER A C   1 
ATOM   1850  O  O   . SER A 1 237 ? 62.557  62.897  66.370  1.00 9.01  ? 1238 SER A O   1 
ATOM   1851  C  CB  . SER A 1 237 ? 59.824  63.840  64.959  1.00 7.96  ? 1238 SER A CB  1 
ATOM   1852  O  OG  . SER A 1 237 ? 60.345  64.907  64.189  1.00 8.72  ? 1238 SER A OG  1 
ATOM   1853  N  N   . ARG A 1 238 ? 62.431  65.144  66.456  1.00 7.56  ? 1239 ARG A N   1 
ATOM   1854  C  CA  . ARG A 1 238 ? 63.892  65.309  66.493  1.00 7.22  ? 1239 ARG A CA  1 
ATOM   1855  C  C   . ARG A 1 238 ? 64.427  64.818  67.835  1.00 7.21  ? 1239 ARG A C   1 
ATOM   1856  O  O   . ARG A 1 238 ? 65.388  64.046  67.882  1.00 7.33  ? 1239 ARG A O   1 
ATOM   1857  C  CB  . ARG A 1 238 ? 64.271  66.753  66.219  1.00 7.11  ? 1239 ARG A CB  1 
ATOM   1858  C  CG  . ARG A 1 238 ? 63.859  67.154  64.789  1.00 7.86  ? 1239 ARG A CG  1 
ATOM   1859  C  CD  . ARG A 1 238 ? 64.356  68.555  64.543  1.00 7.80  ? 1239 ARG A CD  1 
ATOM   1860  N  NE  . ARG A 1 238 ? 64.229  68.991  63.164  1.00 9.02  ? 1239 ARG A NE  1 
ATOM   1861  C  CZ  . ARG A 1 238 ? 63.253  69.738  62.670  1.00 9.89  ? 1239 ARG A CZ  1 
ATOM   1862  N  NH1 . ARG A 1 238 ? 63.303  70.081  61.383  1.00 9.09  ? 1239 ARG A NH1 1 
ATOM   1863  N  NH2 . ARG A 1 238 ? 62.249  70.169  63.437  1.00 9.62  ? 1239 ARG A NH2 1 
ATOM   1864  N  N   . TRP A 1 239 ? 63.790  65.246  68.924  1.00 7.24  ? 1240 TRP A N   1 
ATOM   1865  C  CA  . TRP A 1 239 ? 64.195  64.829  70.265  1.00 8.01  ? 1240 TRP A CA  1 
ATOM   1866  C  C   . TRP A 1 239 ? 64.172  63.305  70.390  1.00 8.13  ? 1240 TRP A C   1 
ATOM   1867  O  O   . TRP A 1 239 ? 65.152  62.696  70.823  1.00 8.92  ? 1240 TRP A O   1 
ATOM   1868  C  CB  . TRP A 1 239 ? 63.273  65.457  71.321  1.00 8.14  ? 1240 TRP A CB  1 
ATOM   1869  C  CG  . TRP A 1 239 ? 63.648  65.119  72.742  1.00 8.49  ? 1240 TRP A CG  1 
ATOM   1870  C  CD1 . TRP A 1 239 ? 63.509  63.904  73.366  1.00 8.05  ? 1240 TRP A CD1 1 
ATOM   1871  C  CD2 . TRP A 1 239 ? 64.273  65.984  73.692  1.00 8.07  ? 1240 TRP A CD2 1 
ATOM   1872  N  NE1 . TRP A 1 239 ? 64.026  63.960  74.635  1.00 8.62  ? 1240 TRP A NE1 1 
ATOM   1873  C  CE2 . TRP A 1 239 ? 64.507  65.229  74.865  1.00 7.90  ? 1240 TRP A CE2 1 
ATOM   1874  C  CE3 . TRP A 1 239 ? 64.669  67.332  73.672  1.00 7.93  ? 1240 TRP A CE3 1 
ATOM   1875  C  CZ2 . TRP A 1 239 ? 65.116  65.764  76.001  1.00 8.25  ? 1240 TRP A CZ2 1 
ATOM   1876  C  CZ3 . TRP A 1 239 ? 65.278  67.871  74.804  1.00 8.20  ? 1240 TRP A CZ3 1 
ATOM   1877  C  CH2 . TRP A 1 239 ? 65.495  67.084  75.952  1.00 7.57  ? 1240 TRP A CH2 1 
ATOM   1878  N  N   . ALA A 1 240 ? 63.065  62.698  69.974  1.00 8.63  ? 1241 ALA A N   1 
ATOM   1879  C  CA  . ALA A 1 240 ? 62.915  61.248  70.018  1.00 8.59  ? 1241 ALA A CA  1 
ATOM   1880  C  C   . ALA A 1 240 ? 64.038  60.553  69.242  1.00 9.00  ? 1241 ALA A C   1 
ATOM   1881  O  O   . ALA A 1 240 ? 64.703  59.657  69.766  1.00 8.82  ? 1241 ALA A O   1 
ATOM   1882  C  CB  . ALA A 1 240 ? 61.552  60.845  69.454  1.00 9.28  ? 1241 ALA A CB  1 
ATOM   1883  N  N   . ALA A 1 241 ? 64.321  61.053  68.042  1.00 8.69  ? 1242 ALA A N   1 
ATOM   1884  C  CA  . ALA A 1 241 ? 65.312  60.437  67.165  1.00 8.74  ? 1242 ALA A CA  1 
ATOM   1885  C  C   . ALA A 1 241 ? 66.721  60.489  67.746  1.00 8.34  ? 1242 ALA A C   1 
ATOM   1886  O  O   . ALA A 1 241 ? 67.477  59.525  67.628  1.00 8.96  ? 1242 ALA A O   1 
ATOM   1887  C  CB  . ALA A 1 241 ? 65.288  61.102  65.807  1.00 8.42  ? 1242 ALA A CB  1 
ATOM   1888  N  N   . MET A 1 242 ? 67.073  61.615  68.365  1.00 8.78  ? 1243 MET A N   1 
ATOM   1889  C  CA  . MET A 1 242 ? 68.413  61.788  68.924  1.00 8.69  ? 1243 MET A CA  1 
ATOM   1890  C  C   . MET A 1 242 ? 68.701  60.719  69.973  1.00 9.49  ? 1243 MET A C   1 
ATOM   1891  O  O   . MET A 1 242 ? 69.737  60.054  69.923  1.00 8.89  ? 1243 MET A O   1 
ATOM   1892  C  CB  . MET A 1 242 ? 68.569  63.174  69.559  1.00 9.48  ? 1243 MET A CB  1 
ATOM   1893  C  CG  . MET A 1 242 ? 68.344  64.348  68.616  1.00 8.33  ? 1243 MET A CG  1 
ATOM   1894  S  SD  . MET A 1 242 ? 69.330  64.306  67.105  1.00 9.61  ? 1243 MET A SD  1 
ATOM   1895  C  CE  . MET A 1 242 ? 68.079  63.834  65.905  1.00 10.35 ? 1243 MET A CE  1 
ATOM   1896  N  N   . GLN A 1 243 ? 67.736  60.496  70.862  1.00 9.58  ? 1244 GLN A N   1 
ATOM   1897  C  CA  . GLN A 1 243 ? 67.931  59.592  71.990  1.00 9.28  ? 1244 GLN A CA  1 
ATOM   1898  C  C   . GLN A 1 243 ? 67.685  58.129  71.634  1.00 9.36  ? 1244 GLN A C   1 
ATOM   1899  O  O   . GLN A 1 243 ? 68.267  57.234  72.246  1.00 9.51  ? 1244 GLN A O   1 
ATOM   1900  C  CB  . GLN A 1 243 ? 67.050  60.028  73.160  1.00 9.37  ? 1244 GLN A CB  1 
ATOM   1901  C  CG  . GLN A 1 243 ? 67.349  61.445  73.639  1.00 10.19 ? 1244 GLN A CG  1 
ATOM   1902  C  CD  . GLN A 1 243 ? 68.844  61.713  73.784  1.00 11.10 ? 1244 GLN A CD  1 
ATOM   1903  O  OE1 . GLN A 1 243 ? 69.517  62.078  72.819  1.00 10.93 ? 1244 GLN A OE1 1 
ATOM   1904  N  NE2 . GLN A 1 243 ? 69.368  61.527  74.990  1.00 10.58 ? 1244 GLN A NE2 1 
ATOM   1905  N  N   . ILE A 1 244 ? 66.882  57.892  70.601  1.00 8.92  ? 1245 ILE A N   1 
ATOM   1906  C  CA  . ILE A 1 244 ? 66.784  56.565  69.996  1.00 8.75  ? 1245 ILE A CA  1 
ATOM   1907  C  C   . ILE A 1 244 ? 68.138  56.183  69.382  1.00 9.29  ? 1245 ILE A C   1 
ATOM   1908  O  O   . ILE A 1 244 ? 68.661  55.094  69.631  1.00 8.76  ? 1245 ILE A O   1 
ATOM   1909  C  CB  . ILE A 1 244 ? 65.676  56.535  68.907  1.00 8.34  ? 1245 ILE A CB  1 
ATOM   1910  C  CG1 . ILE A 1 244 ? 64.296  56.469  69.572  1.00 8.81  ? 1245 ILE A CG1 1 
ATOM   1911  C  CG2 . ILE A 1 244 ? 65.868  55.347  67.969  1.00 9.17  ? 1245 ILE A CG2 1 
ATOM   1912  C  CD1 . ILE A 1 244 ? 63.141  56.747  68.631  1.00 9.02  ? 1245 ILE A CD1 1 
ATOM   1913  N  N   . GLY A 1 245 ? 68.748  57.133  68.677  1.00 8.98  ? 1246 GLY A N   1 
ATOM   1914  C  CA  . GLY A 1 245 ? 70.043  56.899  68.064  1.00 8.76  ? 1246 GLY A CA  1 
ATOM   1915  C  C   . GLY A 1 245 ? 71.127  56.616  69.085  1.00 8.65  ? 1246 GLY A C   1 
ATOM   1916  O  O   . GLY A 1 245 ? 71.901  55.670  68.926  1.00 9.43  ? 1246 GLY A O   1 
ATOM   1917  N  N   . MET A 1 246 ? 71.160  57.409  70.154  1.00 8.75  ? 1247 MET A N   1 
ATOM   1918  C  CA  . MET A 1 246 ? 72.142  57.215  71.219  1.00 8.60  ? 1247 MET A CA  1 
ATOM   1919  C  C   . MET A 1 246 ? 71.960  55.862  71.894  1.00 9.12  ? 1247 MET A C   1 
ATOM   1920  O  O   . MET A 1 246 ? 72.936  55.167  72.178  1.00 8.87  ? 1247 MET A O   1 
ATOM   1921  C  CB  . MET A 1 246 ? 72.038  58.328  72.268  1.00 9.02  ? 1247 MET A CB  1 
ATOM   1922  C  CG  . MET A 1 246 ? 72.573  59.681  71.815  1.00 9.36  ? 1247 MET A CG  1 
ATOM   1923  S  SD  . MET A 1 246 ? 74.182  59.600  70.996  1.00 9.50  ? 1247 MET A SD  1 
ATOM   1924  C  CE  . MET A 1 246 ? 75.158  58.733  72.209  1.00 10.59 ? 1247 MET A CE  1 
ATOM   1925  N  N   . SER A 1 247 ? 70.705  55.467  72.087  1.00 8.64  ? 1248 SER A N   1 
ATOM   1926  C  CA  . SER A 1 247 ? 70.401  54.223  72.782  1.00 9.47  ? 1248 SER A CA  1 
ATOM   1927  C  C   . SER A 1 247 ? 70.732  52.989  71.940  1.00 9.88  ? 1248 SER A C   1 
ATOM   1928  O  O   . SER A 1 247 ? 71.213  51.988  72.471  1.00 10.40 ? 1248 SER A O   1 
ATOM   1929  C  CB  . SER A 1 247 ? 68.933  54.203  73.207  1.00 9.71  ? 1248 SER A CB  1 
ATOM   1930  O  OG  . SER A 1 247 ? 68.667  55.242  74.136  1.00 10.04 ? 1248 SER A OG  1 
ATOM   1931  N  N   . PHE A 1 248 ? 70.534  53.080  70.626  1.00 9.51  ? 1249 PHE A N   1 
ATOM   1932  C  CA  . PHE A 1 248 ? 70.969  52.015  69.725  1.00 9.63  ? 1249 PHE A CA  1 
ATOM   1933  C  C   . PHE A 1 248 ? 72.491  51.890  69.679  1.00 9.74  ? 1249 PHE A C   1 
ATOM   1934  O  O   . PHE A 1 248 ? 73.031  50.785  69.719  1.00 10.20 ? 1249 PHE A O   1 
ATOM   1935  C  CB  . PHE A 1 248 ? 70.419  52.244  68.314  1.00 9.69  ? 1249 PHE A CB  1 
ATOM   1936  C  CG  . PHE A 1 248 ? 69.081  51.604  68.079  1.00 9.64  ? 1249 PHE A CG  1 
ATOM   1937  C  CD1 . PHE A 1 248 ? 67.977  52.376  67.726  1.00 9.73  ? 1249 PHE A CD1 1 
ATOM   1938  C  CD2 . PHE A 1 248 ? 68.912  50.234  68.252  1.00 10.01 ? 1249 PHE A CD2 1 
ATOM   1939  C  CE1 . PHE A 1 248 ? 66.724  51.793  67.553  1.00 9.75  ? 1249 PHE A CE1 1 
ATOM   1940  C  CE2 . PHE A 1 248 ? 67.660  49.640  68.081  1.00 10.21 ? 1249 PHE A CE2 1 
ATOM   1941  C  CZ  . PHE A 1 248 ? 66.566  50.421  67.734  1.00 9.56  ? 1249 PHE A CZ  1 
ATOM   1942  N  N   . ILE A 1 249 ? 73.178  53.029  69.663  1.00 9.21  ? 1250 ILE A N   1 
ATOM   1943  C  CA  . ILE A 1 249 ? 74.638  53.056  69.692  1.00 9.60  ? 1250 ILE A CA  1 
ATOM   1944  C  C   . ILE A 1 249 ? 75.161  52.351  70.940  1.00 10.23 ? 1250 ILE A C   1 
ATOM   1945  O  O   . ILE A 1 249 ? 75.991  51.446  70.852  1.00 10.29 ? 1250 ILE A O   1 
ATOM   1946  C  CB  . ILE A 1 249 ? 75.166  54.517  69.663  1.00 9.75  ? 1250 ILE A CB  1 
ATOM   1947  C  CG1 . ILE A 1 249 ? 75.012  55.090  68.252  1.00 10.49 ? 1250 ILE A CG1 1 
ATOM   1948  C  CG2 . ILE A 1 249 ? 76.625  54.572  70.123  1.00 10.31 ? 1250 ILE A CG2 1 
ATOM   1949  C  CD1 . ILE A 1 249 ? 75.313  56.568  68.151  1.00 10.60 ? 1250 ILE A CD1 1 
ATOM   1950  N  N   . SER A 1 250 ? 74.617  52.731  72.092  1.00 10.82 ? 1251 SER A N   1 
ATOM   1951  C  CA  . SER A 1 250 ? 75.048  52.186  73.375  1.00 12.09 ? 1251 SER A CA  1 
ATOM   1952  C  C   . SER A 1 250 ? 74.640  50.722  73.545  1.00 12.42 ? 1251 SER A C   1 
ATOM   1953  O  O   . SER A 1 250 ? 75.480  49.868  73.833  1.00 12.76 ? 1251 SER A O   1 
ATOM   1954  C  CB  . SER A 1 250 ? 74.468  53.031  74.513  1.00 12.57 ? 1251 SER A CB  1 
ATOM   1955  O  OG  . SER A 1 250 ? 74.839  52.522  75.781  1.00 14.02 ? 1251 SER A OG  1 
ATOM   1956  N  N   . ALA A 1 251 ? 73.362  50.430  73.317  1.00 12.71 ? 1252 ALA A N   1 
ATOM   1957  C  CA  . ALA A 1 251 ? 72.808  49.111  73.624  1.00 13.02 ? 1252 ALA A CA  1 
ATOM   1958  C  C   . ALA A 1 251 ? 73.369  48.007  72.730  1.00 13.65 ? 1252 ALA A C   1 
ATOM   1959  O  O   . ALA A 1 251 ? 73.452  46.846  73.142  1.00 14.72 ? 1252 ALA A O   1 
ATOM   1960  C  CB  . ALA A 1 251 ? 71.285  49.143  73.524  1.00 13.49 ? 1252 ALA A CB  1 
ATOM   1961  N  N   . TYR A 1 252 ? 73.767  48.371  71.515  1.00 12.54 ? 1253 TYR A N   1 
ATOM   1962  C  CA  . TYR A 1 252 ? 74.263  47.391  70.557  1.00 12.61 ? 1253 TYR A CA  1 
ATOM   1963  C  C   . TYR A 1 252 ? 75.750  47.555  70.241  1.00 12.57 ? 1253 TYR A C   1 
ATOM   1964  O  O   . TYR A 1 252 ? 76.257  46.960  69.291  1.00 13.42 ? 1253 TYR A O   1 
ATOM   1965  C  CB  . TYR A 1 252 ? 73.430  47.450  69.272  1.00 12.15 ? 1253 TYR A CB  1 
ATOM   1966  C  CG  . TYR A 1 252 ? 72.032  46.899  69.447  1.00 12.28 ? 1253 TYR A CG  1 
ATOM   1967  C  CD1 . TYR A 1 252 ? 70.987  47.714  69.884  1.00 11.77 ? 1253 TYR A CD1 1 
ATOM   1968  C  CD2 . TYR A 1 252 ? 71.764  45.549  69.226  1.00 12.07 ? 1253 TYR A CD2 1 
ATOM   1969  C  CE1 . TYR A 1 252 ? 69.712  47.196  70.099  1.00 11.99 ? 1253 TYR A CE1 1 
ATOM   1970  C  CE2 . TYR A 1 252 ? 70.493  45.021  69.435  1.00 12.32 ? 1253 TYR A CE2 1 
ATOM   1971  C  CZ  . TYR A 1 252 ? 69.472  45.850  69.871  1.00 12.61 ? 1253 TYR A CZ  1 
ATOM   1972  O  OH  . TYR A 1 252 ? 68.216  45.331  70.081  1.00 12.22 ? 1253 TYR A OH  1 
ATOM   1973  N  N   . ALA A 1 253 ? 76.449  48.322  71.076  1.00 12.34 ? 1254 ALA A N   1 
ATOM   1974  C  CA  . ALA A 1 253 ? 77.901  48.473  70.986  1.00 12.57 ? 1254 ALA A CA  1 
ATOM   1975  C  C   . ALA A 1 253 ? 78.378  48.836  69.579  1.00 12.76 ? 1254 ALA A C   1 
ATOM   1976  O  O   . ALA A 1 253 ? 79.399  48.329  69.105  1.00 13.09 ? 1254 ALA A O   1 
ATOM   1977  C  CB  . ALA A 1 253 ? 78.596  47.195  71.470  1.00 13.26 ? 1254 ALA A CB  1 
ATOM   1978  N  N   . MET A 1 254 ? 77.618  49.696  68.906  1.00 11.75 ? 1255 MET A N   1 
ATOM   1979  C  CA  . MET A 1 254 ? 78.011  50.215  67.599  1.00 11.04 ? 1255 MET A CA  1 
ATOM   1980  C  C   . MET A 1 254 ? 79.210  51.134  67.779  1.00 11.23 ? 1255 MET A C   1 
ATOM   1981  O  O   . MET A 1 254 ? 79.527  51.536  68.898  1.00 11.62 ? 1255 MET A O   1 
ATOM   1982  C  CB  . MET A 1 254 ? 76.862  51.017  66.979  1.00 11.08 ? 1255 MET A CB  1 
ATOM   1983  C  CG  . MET A 1 254 ? 75.517  50.311  66.986  1.00 10.87 ? 1255 MET A CG  1 
ATOM   1984  S  SD  . MET A 1 254 ? 74.239  51.308  66.207  1.00 12.47 ? 1255 MET A SD  1 
ATOM   1985  C  CE  . MET A 1 254 ? 74.795  51.291  64.491  1.00 11.11 ? 1255 MET A CE  1 
ATOM   1986  N  N   . CYS A 1 255 ? 79.842  51.526  66.679  1.00 11.29 ? 1256 CYS A N   1 
ATOM   1987  C  CA  . CYS A 1 255 ? 80.698  52.700  66.735  1.00 10.97 ? 1256 CYS A CA  1 
ATOM   1988  C  C   . CYS A 1 255 ? 79.798  53.874  67.083  1.00 11.10 ? 1256 CYS A C   1 
ATOM   1989  O  O   . CYS A 1 255 ? 78.692  53.991  66.549  1.00 11.04 ? 1256 CYS A O   1 
ATOM   1990  C  CB  . CYS A 1 255 ? 81.368  52.964  65.390  1.00 11.60 ? 1256 CYS A CB  1 
ATOM   1991  S  SG  . CYS A 1 255 ? 82.384  54.448  65.402  1.00 13.86 ? 1256 CYS A SG  1 
ATOM   1992  N  N   . ALA A 1 256 ? 80.225  54.679  68.052  1.00 11.15 ? 1257 ALA A N   1 
ATOM   1993  C  CA  . ALA A 1 256 ? 79.475  55.868  68.429  1.00 11.26 ? 1257 ALA A CA  1 
ATOM   1994  C  C   . ALA A 1 256 ? 79.598  56.922  67.331  1.00 11.53 ? 1257 ALA A C   1 
ATOM   1995  O  O   . ALA A 1 256 ? 80.334  57.903  67.468  1.00 11.32 ? 1257 ALA A O   1 
ATOM   1996  C  CB  . ALA A 1 256 ? 79.981  56.409  69.760  1.00 10.52 ? 1257 ALA A CB  1 
ATOM   1997  N  N   . GLY A 1 257 ? 78.893  56.683  66.227  1.00 12.03 ? 1258 GLY A N   1 
ATOM   1998  C  CA  . GLY A 1 257 ? 78.993  57.548  65.066  1.00 12.27 ? 1258 GLY A CA  1 
ATOM   1999  C  C   . GLY A 1 257 ? 79.619  56.866  63.862  1.00 12.87 ? 1258 GLY A C   1 
ATOM   2000  O  O   . GLY A 1 257 ? 80.759  57.157  63.496  1.00 14.25 ? 1258 GLY A O   1 
ATOM   2001  N  N   . GLU A 1 258 ? 78.872  55.956  63.243  1.00 11.80 ? 1259 GLU A N   1 
ATOM   2002  C  CA  . GLU A 1 258 ? 79.286  55.345  61.982  1.00 11.00 ? 1259 GLU A CA  1 
ATOM   2003  C  C   . GLU A 1 258 ? 78.161  55.445  60.951  1.00 10.74 ? 1259 GLU A C   1 
ATOM   2004  O  O   . GLU A 1 258 ? 77.066  55.917  61.267  1.00 10.31 ? 1259 GLU A O   1 
ATOM   2005  C  CB  . GLU A 1 258 ? 79.690  53.882  62.200  1.00 10.58 ? 1259 GLU A CB  1 
ATOM   2006  C  CG  . GLU A 1 258 ? 78.610  52.999  62.812  1.00 10.37 ? 1259 GLU A CG  1 
ATOM   2007  C  CD  . GLU A 1 258 ? 79.008  51.532  62.853  1.00 10.86 ? 1259 GLU A CD  1 
ATOM   2008  O  OE1 . GLU A 1 258 ? 79.002  50.945  63.955  1.00 10.74 ? 1259 GLU A OE1 1 
ATOM   2009  O  OE2 . GLU A 1 258 ? 79.325  50.967  61.784  1.00 10.77 ? 1259 GLU A OE2 1 
ATOM   2010  N  N   . ALA A 1 259 ? 78.448  55.058  59.711  1.00 9.78  ? 1260 ALA A N   1 
ATOM   2011  C  CA  . ALA A 1 259 ? 77.497  55.223  58.610  1.00 9.64  ? 1260 ALA A CA  1 
ATOM   2012  C  C   . ALA A 1 259 ? 76.143  54.565  58.885  1.00 9.45  ? 1260 ALA A C   1 
ATOM   2013  O  O   . ALA A 1 259 ? 75.098  55.103  58.517  1.00 9.44  ? 1260 ALA A O   1 
ATOM   2014  C  CB  . ALA A 1 259 ? 78.093  54.679  57.317  1.00 9.13  ? 1260 ALA A CB  1 
ATOM   2015  N  N   . ALA A 1 260 ? 76.162  53.426  59.574  1.00 9.45  ? 1261 ALA A N   1 
ATOM   2016  C  CA  . ALA A 1 260 ? 74.934  52.695  59.877  1.00 10.10 ? 1261 ALA A CA  1 
ATOM   2017  C  C   . ALA A 1 260 ? 74.023  53.482  60.819  1.00 9.94  ? 1261 ALA A C   1 
ATOM   2018  O  O   . ALA A 1 260 ? 72.799  53.366  60.750  1.00 10.59 ? 1261 ALA A O   1 
ATOM   2019  C  CB  . ALA A 1 260 ? 75.266  51.334  60.477  1.00 10.77 ? 1261 ALA A CB  1 
ATOM   2020  N  N   . VAL A 1 261 ? 74.625  54.318  61.664  1.00 9.96  ? 1262 VAL A N   1 
ATOM   2021  C  CA  . VAL A 1 261 ? 73.871  55.179  62.569  1.00 9.23  ? 1262 VAL A CA  1 
ATOM   2022  C  C   . VAL A 1 261 ? 72.979  56.155  61.793  1.00 9.78  ? 1262 VAL A C   1 
ATOM   2023  O  O   . VAL A 1 261 ? 71.839  56.411  62.190  1.00 9.80  ? 1262 VAL A O   1 
ATOM   2024  C  CB  . VAL A 1 261 ? 74.822  55.972  63.499  1.00 9.21  ? 1262 VAL A CB  1 
ATOM   2025  C  CG1 . VAL A 1 261 ? 74.039  56.940  64.367  1.00 8.66  ? 1262 VAL A CG1 1 
ATOM   2026  C  CG2 . VAL A 1 261 ? 75.606  55.008  64.377  1.00 9.37  ? 1262 VAL A CG2 1 
ATOM   2027  N  N   . ALA A 1 262 ? 73.470  56.624  60.647  1.00 9.59  ? 1263 ALA A N   1 
ATOM   2028  C  CA  . ALA A 1 262 ? 72.720  57.547  59.794  1.00 9.86  ? 1263 ALA A CA  1 
ATOM   2029  C  C   . ALA A 1 262 ? 71.434  56.931  59.241  1.00 9.50  ? 1263 ALA A C   1 
ATOM   2030  O  O   . ALA A 1 262 ? 70.450  57.636  59.014  1.00 9.50  ? 1263 ALA A O   1 
ATOM   2031  C  CB  . ALA A 1 262 ? 73.596  58.029  58.654  1.00 9.11  ? 1263 ALA A CB  1 
ATOM   2032  N  N   . ASP A 1 263 ? 71.454  55.620  59.009  1.00 9.08  ? 1264 ASP A N   1 
ATOM   2033  C  CA  . ASP A 1 263 ? 70.257  54.895  58.596  1.00 10.36 ? 1264 ASP A CA  1 
ATOM   2034  C  C   . ASP A 1 263 ? 69.228  54.830  59.723  1.00 9.65  ? 1264 ASP A C   1 
ATOM   2035  O  O   . ASP A 1 263 ? 68.024  54.927  59.476  1.00 11.04 ? 1264 ASP A O   1 
ATOM   2036  C  CB  . ASP A 1 263 ? 70.620  53.477  58.139  1.00 10.29 ? 1264 ASP A CB  1 
ATOM   2037  C  CG  . ASP A 1 263 ? 71.227  53.441  56.740  1.00 11.82 ? 1264 ASP A CG  1 
ATOM   2038  O  OD1 . ASP A 1 263 ? 71.211  54.475  56.034  1.00 11.70 ? 1264 ASP A OD1 1 
ATOM   2039  O  OD2 . ASP A 1 263 ? 71.708  52.365  56.335  1.00 12.87 ? 1264 ASP A OD2 1 
ATOM   2040  N  N   . LEU A 1 264 ? 69.704  54.659  60.956  1.00 10.25 ? 1265 LEU A N   1 
ATOM   2041  C  CA  . LEU A 1 264 ? 68.833  54.692  62.131  1.00 9.92  ? 1265 LEU A CA  1 
ATOM   2042  C  C   . LEU A 1 264 ? 68.206  56.072  62.282  1.00 10.25 ? 1265 LEU A C   1 
ATOM   2043  O  O   . LEU A 1 264 ? 67.023  56.193  62.593  1.00 11.03 ? 1265 LEU A O   1 
ATOM   2044  C  CB  . LEU A 1 264 ? 69.622  54.348  63.398  1.00 10.11 ? 1265 LEU A CB  1 
ATOM   2045  C  CG  . LEU A 1 264 ? 70.331  52.991  63.424  1.00 9.82  ? 1265 LEU A CG  1 
ATOM   2046  C  CD1 . LEU A 1 264 ? 71.115  52.841  64.722  1.00 10.16 ? 1265 LEU A CD1 1 
ATOM   2047  C  CD2 . LEU A 1 264 ? 69.315  51.872  63.278  1.00 10.81 ? 1265 LEU A CD2 1 
ATOM   2048  N  N   . SER A 1 265 ? 68.987  57.103  61.968  1.00 10.58 ? 1266 SER A N   1 
ATOM   2049  C  CA  . SER A 1 265 ? 68.513  58.484  62.024  1.00 10.78 ? 1266 SER A CA  1 
ATOM   2050  C  C   . SER A 1 265 ? 67.376  58.718  61.039  1.00 10.17 ? 1266 SER A C   1 
ATOM   2051  O  O   . SER A 1 265 ? 66.307  59.194  61.420  1.00 10.23 ? 1266 SER A O   1 
ATOM   2052  C  CB  . SER A 1 265 ? 69.658  59.447  61.717  1.00 10.69 ? 1266 SER A CB  1 
ATOM   2053  O  OG  A SER A 1 265 ? 70.735  59.244  62.610  0.66 13.64 ? 1266 SER A OG  1 
ATOM   2054  O  OG  B SER A 1 265 ? 69.254  60.792  61.894  0.33 9.18  ? 1266 SER A OG  1 
ATOM   2055  N  N   . PHE A 1 266 ? 67.605  58.353  59.780  1.00 9.84  ? 1267 PHE A N   1 
ATOM   2056  C  CA  . PHE A 1 266 ? 66.604  58.534  58.735  1.00 9.44  ? 1267 PHE A CA  1 
ATOM   2057  C  C   . PHE A 1 266 ? 65.354  57.701  59.010  1.00 9.71  ? 1267 PHE A C   1 
ATOM   2058  O  O   . PHE A 1 266 ? 64.236  58.146  58.750  1.00 9.52  ? 1267 PHE A O   1 
ATOM   2059  C  CB  . PHE A 1 266 ? 67.188  58.169  57.368  1.00 9.81  ? 1267 PHE A CB  1 
ATOM   2060  C  CG  . PHE A 1 266 ? 66.291  58.525  56.215  1.00 10.26 ? 1267 PHE A CG  1 
ATOM   2061  C  CD1 . PHE A 1 266 ? 66.123  59.852  55.835  1.00 11.04 ? 1267 PHE A CD1 1 
ATOM   2062  C  CD2 . PHE A 1 266 ? 65.593  57.535  55.528  1.00 10.57 ? 1267 PHE A CD2 1 
ATOM   2063  C  CE1 . PHE A 1 266 ? 65.271  60.189  54.784  1.00 10.25 ? 1267 PHE A CE1 1 
ATOM   2064  C  CE2 . PHE A 1 266 ? 64.739  57.863  54.478  1.00 10.32 ? 1267 PHE A CE2 1 
ATOM   2065  C  CZ  . PHE A 1 266 ? 64.578  59.194  54.106  1.00 10.77 ? 1267 PHE A CZ  1 
ATOM   2066  N  N   . ALA A 1 267 ? 65.549  56.510  59.571  1.00 9.58  ? 1268 ALA A N   1 
ATOM   2067  C  CA  . ALA A 1 267 ? 64.433  55.662  59.979  1.00 9.78  ? 1268 ALA A CA  1 
ATOM   2068  C  C   . ALA A 1 267 ? 63.610  56.331  61.076  1.00 9.88  ? 1268 ALA A C   1 
ATOM   2069  O  O   . ALA A 1 267 ? 62.382  56.344  61.014  1.00 9.88  ? 1268 ALA A O   1 
ATOM   2070  C  CB  . ALA A 1 267 ? 64.948  54.311  60.459  1.00 9.52  ? 1268 ALA A CB  1 
ATOM   2071  N  N   . ALA A 1 268 ? 64.290  56.927  62.051  1.00 9.20  ? 1269 ALA A N   1 
ATOM   2072  C  CA  . ALA A 1 268 ? 63.614  57.527  63.201  1.00 9.37  ? 1269 ALA A CA  1 
ATOM   2073  C  C   . ALA A 1 268 ? 62.980  58.883  62.884  1.00 9.52  ? 1269 ALA A C   1 
ATOM   2074  O  O   . ALA A 1 268 ? 61.950  59.239  63.457  1.00 10.00 ? 1269 ALA A O   1 
ATOM   2075  C  CB  . ALA A 1 268 ? 64.591  57.666  64.370  1.00 9.57  ? 1269 ALA A CB  1 
ATOM   2076  N  N   . LYS A 1 269 ? 63.608  59.640  61.989  1.00 9.09  ? 1270 LYS A N   1 
ATOM   2077  C  CA  . LYS A 1 269 ? 63.178  61.004  61.704  1.00 8.93  ? 1270 LYS A CA  1 
ATOM   2078  C  C   . LYS A 1 269 ? 62.206  61.089  60.533  1.00 9.64  ? 1270 LYS A C   1 
ATOM   2079  O  O   . LYS A 1 269 ? 61.524  62.099  60.361  1.00 10.57 ? 1270 LYS A O   1 
ATOM   2080  C  CB  . LYS A 1 269 ? 64.390  61.894  61.413  1.00 8.86  ? 1270 LYS A CB  1 
ATOM   2081  C  CG  . LYS A 1 269 ? 65.318  62.101  62.595  1.00 8.55  ? 1270 LYS A CG  1 
ATOM   2082  C  CD  . LYS A 1 269 ? 66.386  63.137  62.288  1.00 8.42  ? 1270 LYS A CD  1 
ATOM   2083  C  CE  . LYS A 1 269 ? 65.797  64.542  62.225  1.00 9.10  ? 1270 LYS A CE  1 
ATOM   2084  N  NZ  . LYS A 1 269 ? 66.736  65.488  61.570  1.00 8.86  ? 1270 LYS A NZ  1 
HETATM 2085  N  N   . MHS A 1 270 ? 62.177  60.050  59.701  1.00 9.22  ? 1271 MHS A N   1 
HETATM 2086  C  CA  . MHS A 1 270 ? 61.435  60.124  58.437  1.00 10.02 ? 1271 MHS A CA  1 
HETATM 2087  C  C   . MHS A 1 270 ? 60.753  58.820  58.089  1.00 10.59 ? 1271 MHS A C   1 
HETATM 2088  O  O   . MHS A 1 270 ? 59.508  58.719  58.067  1.00 11.83 ? 1271 MHS A O   1 
HETATM 2089  C  CB  . MHS A 1 270 ? 62.367  60.552  57.277  1.00 10.55 ? 1271 MHS A CB  1 
HETATM 2090  C  CG  . MHS A 1 270 ? 62.970  61.909  57.496  1.00 11.52 ? 1271 MHS A CG  1 
HETATM 2091  N  ND1 . MHS A 1 270 ? 62.288  63.107  57.474  1.00 12.37 ? 1271 MHS A ND1 1 
HETATM 2092  C  CD2 . MHS A 1 270 ? 64.253  62.193  57.879  1.00 10.59 ? 1271 MHS A CD2 1 
HETATM 2093  C  CE1 . MHS A 1 270 ? 63.158  64.082  57.785  1.00 12.17 ? 1271 MHS A CE1 1 
HETATM 2094  N  NE2 . MHS A 1 270 ? 64.343  63.545  58.028  1.00 12.09 ? 1271 MHS A NE2 1 
HETATM 2095  C  CM  . MHS A 1 270 ? 60.789  63.308  57.037  1.00 12.63 ? 1271 MHS A CM  1 
ATOM   2096  N  N   . ALA A 1 271 ? 61.556  57.795  57.817  1.00 9.87  ? 1272 ALA A N   1 
ATOM   2097  C  CA  . ALA A 1 271 ? 61.064  56.575  57.180  1.00 11.14 ? 1272 ALA A CA  1 
ATOM   2098  C  C   . ALA A 1 271 ? 60.087  55.771  58.039  1.00 10.85 ? 1272 ALA A C   1 
ATOM   2099  O  O   . ALA A 1 271 ? 59.151  55.164  57.517  1.00 10.98 ? 1272 ALA A O   1 
ATOM   2100  C  CB  . ALA A 1 271 ? 62.236  55.702  56.762  1.00 10.91 ? 1272 ALA A CB  1 
ATOM   2101  N  N   . ALA A 1 272 ? 60.307  55.767  59.351  1.00 10.80 ? 1273 ALA A N   1 
ATOM   2102  C  CA  . ALA A 1 272 ? 59.459  55.008  60.266  1.00 10.47 ? 1273 ALA A CA  1 
ATOM   2103  C  C   . ALA A 1 272 ? 58.867  55.897  61.355  1.00 10.11 ? 1273 ALA A C   1 
ATOM   2104  O  O   . ALA A 1 272 ? 58.458  55.410  62.410  1.00 10.45 ? 1273 ALA A O   1 
ATOM   2105  C  CB  . ALA A 1 272 ? 60.253  53.864  60.888  1.00 11.35 ? 1273 ALA A CB  1 
ATOM   2106  N  N   . LEU A 1 273 ? 58.785  57.196  61.072  1.00 10.61 ? 1274 LEU A N   1 
ATOM   2107  C  CA  . LEU A 1 273 ? 58.169  58.156  61.982  1.00 10.14 ? 1274 LEU A CA  1 
ATOM   2108  C  C   . LEU A 1 273 ? 56.691  58.341  61.655  1.00 9.97  ? 1274 LEU A C   1 
ATOM   2109  O  O   . LEU A 1 273 ? 56.310  58.458  60.488  1.00 10.62 ? 1274 LEU A O   1 
ATOM   2110  C  CB  . LEU A 1 273 ? 58.885  59.510  61.889  1.00 10.23 ? 1274 LEU A CB  1 
ATOM   2111  C  CG  . LEU A 1 273 ? 58.179  60.711  62.531  1.00 10.25 ? 1274 LEU A CG  1 
ATOM   2112  C  CD1 . LEU A 1 273 ? 58.220  60.588  64.045  1.00 10.41 ? 1274 LEU A CD1 1 
ATOM   2113  C  CD2 . LEU A 1 273 ? 58.836  62.004  62.080  1.00 10.07 ? 1274 LEU A CD2 1 
ATOM   2114  N  N   . VAL A 1 274 ? 55.866  58.367  62.697  1.00 9.58  ? 1275 VAL A N   1 
ATOM   2115  C  CA  . VAL A 1 274 ? 54.480  58.797  62.569  1.00 10.24 ? 1275 VAL A CA  1 
ATOM   2116  C  C   . VAL A 1 274 ? 54.240  59.985  63.495  1.00 10.16 ? 1275 VAL A C   1 
ATOM   2117  O  O   . VAL A 1 274 ? 54.336  59.862  64.717  1.00 10.34 ? 1275 VAL A O   1 
ATOM   2118  C  CB  . VAL A 1 274 ? 53.497  57.659  62.928  1.00 10.71 ? 1275 VAL A CB  1 
ATOM   2119  C  CG1 . VAL A 1 274 ? 52.060  58.142  62.797  1.00 11.46 ? 1275 VAL A CG1 1 
ATOM   2120  C  CG2 . VAL A 1 274 ? 53.730  56.467  62.020  1.00 11.29 ? 1275 VAL A CG2 1 
ATOM   2121  N  N   . SER A 1 275 ? 54.064  61.158  62.897  1.00 10.02 ? 1276 SER A N   1 
ATOM   2122  C  CA  . SER A 1 275 ? 53.781  62.380  63.642  1.00 10.04 ? 1276 SER A CA  1 
ATOM   2123  C  C   . SER A 1 275 ? 52.292  62.493  63.950  1.00 9.84  ? 1276 SER A C   1 
ATOM   2124  O  O   . SER A 1 275 ? 51.460  61.900  63.258  1.00 10.56 ? 1276 SER A O   1 
ATOM   2125  C  CB  . SER A 1 275 ? 54.228  63.603  62.836  1.00 9.25  ? 1276 SER A CB  1 
ATOM   2126  O  OG  . SER A 1 275 ? 55.625  63.584  62.604  1.00 10.05 ? 1276 SER A OG  1 
ATOM   2127  N  N   . MET A 1 276 ? 51.959  63.291  64.964  1.00 9.86  ? 1277 MET A N   1 
ATOM   2128  C  CA  . MET A 1 276 ? 50.564  63.604  65.269  1.00 9.77  ? 1277 MET A CA  1 
ATOM   2129  C  C   . MET A 1 276 ? 49.949  64.409  64.124  1.00 10.09 ? 1277 MET A C   1 
ATOM   2130  O  O   . MET A 1 276 ? 48.791  64.211  63.758  1.00 9.76  ? 1277 MET A O   1 
ATOM   2131  C  CB  . MET A 1 276 ? 50.464  64.409  66.570  1.00 9.91  ? 1277 MET A CB  1 
ATOM   2132  C  CG  . MET A 1 276 ? 51.067  63.719  67.787  1.00 9.70  ? 1277 MET A CG  1 
ATOM   2133  S  SD  . MET A 1 276 ? 50.270  62.159  68.221  1.00 11.06 ? 1277 MET A SD  1 
ATOM   2134  C  CE  . MET A 1 276 ? 51.435  60.960  67.518  1.00 10.88 ? 1277 MET A CE  1 
ATOM   2135  N  N   . GLY A 1 277 ? 50.751  65.296  63.544  1.00 10.09 ? 1278 GLY A N   1 
ATOM   2136  C  CA  . GLY A 1 277 ? 50.288  66.097  62.427  1.00 10.47 ? 1278 GLY A CA  1 
ATOM   2137  C  C   . GLY A 1 277 ? 51.443  66.622  61.601  1.00 9.74  ? 1278 GLY A C   1 
ATOM   2138  O  O   . GLY A 1 277 ? 52.565  66.740  62.098  1.00 9.83  ? 1278 GLY A O   1 
ATOM   2139  N  N   . GLU A 1 278 ? 51.165  66.950  60.343  1.00 9.56  ? 1279 GLU A N   1 
ATOM   2140  C  CA  . GLU A 1 278 ? 52.195  67.402  59.416  1.00 8.97  ? 1279 GLU A CA  1 
ATOM   2141  C  C   . GLU A 1 278 ? 52.261  68.925  59.353  1.00 9.01  ? 1279 GLU A C   1 
ATOM   2142  O  O   . GLU A 1 278 ? 51.414  69.614  59.923  1.00 8.53  ? 1279 GLU A O   1 
ATOM   2143  C  CB  . GLU A 1 278 ? 51.932  66.830  58.021  1.00 10.20 ? 1279 GLU A CB  1 
ATOM   2144  C  CG  . GLU A 1 278 ? 51.812  65.311  57.980  1.00 11.72 ? 1279 GLU A CG  1 
ATOM   2145  C  CD  . GLU A 1 278 ? 52.984  64.607  58.641  1.00 11.72 ? 1279 GLU A CD  1 
ATOM   2146  O  OE1 . GLU A 1 278 ? 54.145  64.984  58.374  1.00 13.22 ? 1279 GLU A OE1 1 
ATOM   2147  O  OE2 . GLU A 1 278 ? 52.743  63.673  59.434  1.00 13.29 ? 1279 GLU A OE2 1 
ATOM   2148  N  N   . MET A 1 279 ? 53.256  69.443  58.639  1.00 8.91  ? 1280 MET A N   1 
ATOM   2149  C  CA  . MET A 1 279 ? 53.499  70.883  58.582  1.00 8.30  ? 1280 MET A CA  1 
ATOM   2150  C  C   . MET A 1 279 ? 52.390  71.660  57.871  1.00 8.16  ? 1280 MET A C   1 
ATOM   2151  O  O   . MET A 1 279 ? 51.571  71.087  57.147  1.00 7.29  ? 1280 MET A O   1 
ATOM   2152  C  CB  . MET A 1 279 ? 54.846  71.174  57.910  1.00 8.40  ? 1280 MET A CB  1 
ATOM   2153  C  CG  . MET A 1 279 ? 54.872  70.925  56.413  1.00 8.94  ? 1280 MET A CG  1 
ATOM   2154  S  SD  . MET A 1 279 ? 56.354  71.600  55.644  1.00 9.49  ? 1280 MET A SD  1 
ATOM   2155  C  CE  . MET A 1 279 ? 55.980  73.356  55.680  1.00 9.28  ? 1280 MET A CE  1 
ATOM   2156  N  N   . LEU A 1 280 ? 52.387  72.974  58.080  1.00 7.19  ? 1281 LEU A N   1 
ATOM   2157  C  CA  . LEU A 1 280 ? 51.347  73.855  57.559  1.00 7.65  ? 1281 LEU A CA  1 
ATOM   2158  C  C   . LEU A 1 280 ? 51.957  74.887  56.617  1.00 7.84  ? 1281 LEU A C   1 
ATOM   2159  O  O   . LEU A 1 280 ? 53.130  75.235  56.753  1.00 7.81  ? 1281 LEU A O   1 
ATOM   2160  C  CB  . LEU A 1 280 ? 50.639  74.569  58.715  1.00 8.15  ? 1281 LEU A CB  1 
ATOM   2161  C  CG  . LEU A 1 280 ? 49.983  73.660  59.756  1.00 8.39  ? 1281 LEU A CG  1 
ATOM   2162  C  CD1 . LEU A 1 280 ? 49.541  74.493  60.942  1.00 9.14  ? 1281 LEU A CD1 1 
ATOM   2163  C  CD2 . LEU A 1 280 ? 48.802  72.924  59.140  1.00 7.72  ? 1281 LEU A CD2 1 
ATOM   2164  N  N   . PRO A 1 281 ? 51.164  75.401  55.656  1.00 7.70  ? 1282 PRO A N   1 
ATOM   2165  C  CA  . PRO A 1 281 ? 51.680  76.303  54.619  1.00 7.66  ? 1282 PRO A CA  1 
ATOM   2166  C  C   . PRO A 1 281 ? 52.056  77.685  55.156  1.00 7.99  ? 1282 PRO A C   1 
ATOM   2167  O  O   . PRO A 1 281 ? 51.713  78.039  56.289  1.00 7.62  ? 1282 PRO A O   1 
ATOM   2168  C  CB  . PRO A 1 281 ? 50.536  76.372  53.609  1.00 7.26  ? 1282 PRO A CB  1 
ATOM   2169  C  CG  . PRO A 1 281 ? 49.318  76.128  54.435  1.00 7.35  ? 1282 PRO A CG  1 
ATOM   2170  C  CD  . PRO A 1 281 ? 49.746  75.073  55.418  1.00 7.94  ? 1282 PRO A CD  1 
ATOM   2171  N  N   . ALA A 1 282 ? 52.692  78.482  54.303  1.00 7.79  ? 1283 ALA A N   1 
ATOM   2172  C  CA  . ALA A 1 282 ? 53.412  79.680  54.730  1.00 8.06  ? 1283 ALA A CA  1 
ATOM   2173  C  C   . ALA A 1 282 ? 52.601  80.669  55.566  1.00 8.30  ? 1283 ALA A C   1 
ATOM   2174  O  O   . ALA A 1 282 ? 53.094  81.163  56.582  1.00 8.06  ? 1283 ALA A O   1 
ATOM   2175  C  CB  . ALA A 1 282 ? 54.006  80.392  53.518  1.00 8.13  ? 1283 ALA A CB  1 
ATOM   2176  N  N   . ARG A 1 283 ? 51.365  80.961  55.154  1.00 7.80  ? 1284 ARG A N   1 
ATOM   2177  C  CA  . ARG A 1 283 ? 50.571  81.958  55.870  1.00 7.83  ? 1284 ARG A CA  1 
ATOM   2178  C  C   . ARG A 1 283 ? 50.344  81.532  57.327  1.00 7.60  ? 1284 ARG A C   1 
ATOM   2179  O  O   . ARG A 1 283 ? 50.249  82.463  58.145  1.00 8.47  ? 1284 ARG A O   1 
ATOM   2180  C  CB  . ARG A 1 283 ? 49.240  82.200  55.154  1.00 8.15  ? 1284 ARG A CB  1 
ATOM   2181  C  CG  . ARG A 1 283 ? 48.409  83.357  55.683  1.00 8.34  ? 1284 ARG A CG  1 
ATOM   2182  C  CD  . ARG A 1 283 ? 47.108  83.521  54.871  1.00 8.83  ? 1284 ARG A CD  1 
ATOM   2183  N  NE  . ARG A 1 283 ? 47.464  83.994  53.526  1.00 9.15  ? 1284 ARG A NE  1 
ATOM   2184  C  CZ  . ARG A 1 283 ? 47.726  85.230  53.185  1.00 9.32  ? 1284 ARG A CZ  1 
ATOM   2185  N  NH1 . ARG A 1 283 ? 48.085  85.475  51.915  1.00 9.68  ? 1284 ARG A NH1 1 
ATOM   2186  N  NH2 . ARG A 1 283 ? 47.668  86.255  54.025  1.00 8.88  ? 1284 ARG A NH2 1 
HETATM 2187  N  N   . AGM A 1 284 ? 50.203  80.243  57.610  1.00 7.98  ? 1285 AGM A N   1 
HETATM 2188  C  CA  . AGM A 1 284 ? 50.082  79.771  58.980  1.00 7.66  ? 1285 AGM A CA  1 
HETATM 2189  C  CB  . AGM A 1 284 ? 48.724  79.078  59.188  1.00 7.54  ? 1285 AGM A CB  1 
HETATM 2190  C  CG  . AGM A 1 284 ? 48.301  78.115  58.080  1.00 7.88  ? 1285 AGM A CG  1 
HETATM 2191  C  CD  . AGM A 1 284 ? 46.807  77.759  58.099  1.00 7.00  ? 1285 AGM A CD  1 
HETATM 2192  C  CE2 . AGM A 1 284 ? 46.431  77.014  59.376  1.00 8.25  ? 1285 AGM A CE2 1 
HETATM 2193  N  NE1 . AGM A 1 284 ? 46.442  76.968  56.926  1.00 7.31  ? 1285 AGM A NE1 1 
HETATM 2194  C  CZ  . AGM A 1 284 ? 46.244  77.512  55.728  1.00 6.53  ? 1285 AGM A CZ  1 
HETATM 2195  N  NH1 . AGM A 1 284 ? 46.399  78.821  55.544  1.00 6.96  ? 1285 AGM A NH1 1 
HETATM 2196  N  NH2 . AGM A 1 284 ? 45.901  76.740  54.705  1.00 6.65  ? 1285 AGM A NH2 1 
HETATM 2197  C  C   . AGM A 1 284 ? 51.239  78.827  59.295  1.00 7.67  ? 1285 AGM A C   1 
HETATM 2198  O  O   . AGM A 1 284 ? 51.059  77.788  59.933  1.00 8.45  ? 1285 AGM A O   1 
ATOM   2199  N  N   . ALA A 1 285 ? 52.440  79.246  58.897  1.00 7.96  ? 1286 ALA A N   1 
ATOM   2200  C  CA  . ALA A 1 285 ? 53.630  78.403  58.968  1.00 8.46  ? 1286 ALA A CA  1 
ATOM   2201  C  C   . ALA A 1 285 ? 53.858  77.821  60.353  1.00 8.27  ? 1286 ALA A C   1 
ATOM   2202  O  O   . ALA A 1 285 ? 53.866  78.536  61.358  1.00 7.98  ? 1286 ALA A O   1 
ATOM   2203  C  CB  . ALA A 1 285 ? 54.864  79.183  58.521  1.00 9.11  ? 1286 ALA A CB  1 
ATOM   2204  N  N   . ARG A 1 286 ? 53.945  76.498  60.383  1.00 8.71  ? 1287 ARG A N   1 
ATOM   2205  C  CA  . ARG A 1 286 ? 54.253  75.728  61.568  1.00 8.56  ? 1287 ARG A CA  1 
ATOM   2206  C  C   . ARG A 1 286 ? 54.826  74.396  61.095  1.00 8.33  ? 1287 ARG A C   1 
ATOM   2207  O  O   . ARG A 1 286 ? 54.414  73.832  60.065  1.00 8.20  ? 1287 ARG A O   1 
ATOM   2208  C  CB  . ARG A 1 286 ? 53.018  75.461  62.437  1.00 8.85  ? 1287 ARG A CB  1 
ATOM   2209  C  CG  . ARG A 1 286 ? 52.817  76.429  63.586  1.00 9.48  ? 1287 ARG A CG  1 
ATOM   2210  C  CD  . ARG A 1 286 ? 51.728  77.461  63.357  1.00 8.29  ? 1287 ARG A CD  1 
ATOM   2211  N  NE  . ARG A 1 286 ? 51.718  78.445  64.436  1.00 8.69  ? 1287 ARG A NE  1 
ATOM   2212  C  CZ  . ARG A 1 286 ? 50.783  79.366  64.637  1.00 8.42  ? 1287 ARG A CZ  1 
ATOM   2213  N  NH1 . ARG A 1 286 ? 50.889  80.199  65.659  1.00 8.03  ? 1287 ARG A NH1 1 
ATOM   2214  N  NH2 . ARG A 1 286 ? 49.745  79.445  63.794  1.00 8.99  ? 1287 ARG A NH2 1 
ATOM   2215  N  N   . GLY A 1 287 ? 55.731  73.848  61.901  1.00 8.16  ? 1288 GLY A N   1 
ATOM   2216  C  CA  . GLY A 1 287 ? 56.241  72.513  61.648  1.00 8.31  ? 1288 GLY A CA  1 
ATOM   2217  C  C   . GLY A 1 287 ? 55.279  71.436  62.114  1.00 7.85  ? 1288 GLY A C   1 
ATOM   2218  O  O   . GLY A 1 287 ? 54.154  71.743  62.516  1.00 8.36  ? 1288 GLY A O   1 
ATOM   2219  N  N   . PRO A 1 288 ? 55.695  70.158  62.072  1.00 7.84  ? 1289 PRO A N   1 
ATOM   2220  C  CA  . PRO A 1 288 ? 54.877  69.018  62.514  1.00 8.38  ? 1289 PRO A CA  1 
ATOM   2221  C  C   . PRO A 1 288 ? 54.438  69.107  63.977  1.00 8.25  ? 1289 PRO A C   1 
ATOM   2222  O  O   . PRO A 1 288 ? 54.999  69.880  64.758  1.00 8.30  ? 1289 PRO A O   1 
ATOM   2223  C  CB  . PRO A 1 288 ? 55.792  67.815  62.278  1.00 8.84  ? 1289 PRO A CB  1 
ATOM   2224  C  CG  . PRO A 1 288 ? 56.698  68.257  61.175  1.00 8.60  ? 1289 PRO A CG  1 
ATOM   2225  C  CD  . PRO A 1 288 ? 56.962  69.711  61.466  1.00 8.09  ? 1289 PRO A CD  1 
ATOM   2226  N  N   . ASN A 1 289 ? 53.425  68.318  64.331  1.00 8.11  ? 1290 ASN A N   1 
ATOM   2227  C  CA  . ASN A 1 289 ? 52.939  68.204  65.708  1.00 8.25  ? 1290 ASN A CA  1 
ATOM   2228  C  C   . ASN A 1 289 ? 52.389  69.500  66.300  1.00 8.30  ? 1290 ASN A C   1 
ATOM   2229  O  O   . ASN A 1 289 ? 52.554  69.769  67.493  1.00 7.95  ? 1290 ASN A O   1 
ATOM   2230  C  CB  . ASN A 1 289 ? 54.036  67.639  66.621  1.00 7.75  ? 1290 ASN A CB  1 
ATOM   2231  C  CG  . ASN A 1 289 ? 53.951  66.132  66.766  1.00 7.64  ? 1290 ASN A CG  1 
ATOM   2232  O  OD1 . ASN A 1 289 ? 53.688  65.415  65.803  1.00 7.66  ? 1290 ASN A OD1 1 
ATOM   2233  N  ND2 . ASN A 1 289 ? 54.169  65.646  67.981  1.00 8.09  ? 1290 ASN A ND2 1 
ATOM   2234  N  N   . GLU A 1 290 ? 51.752  70.305  65.455  1.00 8.28  ? 1291 GLU A N   1 
ATOM   2235  C  CA  . GLU A 1 290 ? 50.982  71.458  65.917  1.00 8.40  ? 1291 GLU A CA  1 
ATOM   2236  C  C   . GLU A 1 290 ? 49.504  71.199  65.640  1.00 8.15  ? 1291 GLU A C   1 
ATOM   2237  O  O   . GLU A 1 290 ? 49.166  70.302  64.866  1.00 8.18  ? 1291 GLU A O   1 
ATOM   2238  C  CB  . GLU A 1 290 ? 51.438  72.736  65.201  1.00 8.80  ? 1291 GLU A CB  1 
ATOM   2239  C  CG  . GLU A 1 290 ? 52.913  73.089  65.412  1.00 7.73  ? 1291 GLU A CG  1 
ATOM   2240  C  CD  . GLU A 1 290 ? 53.258  73.471  66.849  1.00 9.18  ? 1291 GLU A CD  1 
ATOM   2241  O  OE1 . GLU A 1 290 ? 52.368  73.464  67.724  1.00 8.68  ? 1291 GLU A OE1 1 
ATOM   2242  O  OE2 . GLU A 1 290 ? 54.438  73.784  67.104  1.00 10.07 ? 1291 GLU A OE2 1 
ATOM   2243  N  N   . PRO A 1 291 ? 48.600  71.937  66.311  1.00 8.43  ? 1292 PRO A N   1 
ATOM   2244  C  CA  . PRO A 1 291 ? 47.183  71.548  66.274  1.00 8.19  ? 1292 PRO A CA  1 
ATOM   2245  C  C   . PRO A 1 291 ? 46.587  71.584  64.867  1.00 8.66  ? 1292 PRO A C   1 
ATOM   2246  O  O   . PRO A 1 291 ? 45.759  70.742  64.518  1.00 8.79  ? 1292 PRO A O   1 
ATOM   2247  C  CB  . PRO A 1 291 ? 46.511  72.559  67.207  1.00 8.53  ? 1292 PRO A CB  1 
ATOM   2248  C  CG  . PRO A 1 291 ? 47.605  73.001  68.130  1.00 7.68  ? 1292 PRO A CG  1 
ATOM   2249  C  CD  . PRO A 1 291 ? 48.825  73.057  67.242  1.00 8.23  ? 1292 PRO A CD  1 
ATOM   2250  N  N   . GLY A 1 292 ? 47.083  72.499  64.038  1.00 8.40  ? 1293 GLY A N   1 
ATOM   2251  C  CA  . GLY A 1 292 ? 46.579  72.631  62.682  1.00 7.62  ? 1293 GLY A CA  1 
ATOM   2252  C  C   . GLY A 1 292 ? 46.849  71.425  61.805  1.00 7.74  ? 1293 GLY A C   1 
ATOM   2253  O  O   . GLY A 1 292 ? 46.101  71.160  60.864  1.00 8.12  ? 1293 GLY A O   1 
ATOM   2254  N  N   . GLY A 1 293 ? 47.930  70.709  62.095  1.00 7.75  ? 1294 GLY A N   1 
ATOM   2255  C  CA  . GLY A 1 293 ? 48.258  69.523  61.327  1.00 8.18  ? 1294 GLY A CA  1 
ATOM   2256  C  C   . GLY A 1 293 ? 47.558  68.267  61.818  1.00 8.06  ? 1294 GLY A C   1 
ATOM   2257  O  O   . GLY A 1 293 ? 47.621  67.227  61.162  1.00 9.33  ? 1294 GLY A O   1 
ATOM   2258  N  N   . LEU A 1 294 ? 46.902  68.355  62.973  1.00 8.71  ? 1295 LEU A N   1 
ATOM   2259  C  CA  . LEU A 1 294 ? 46.271  67.192  63.592  1.00 8.53  ? 1295 LEU A CA  1 
ATOM   2260  C  C   . LEU A 1 294 ? 44.953  66.853  62.896  1.00 8.66  ? 1295 LEU A C   1 
ATOM   2261  O  O   . LEU A 1 294 ? 43.953  67.546  63.077  1.00 9.26  ? 1295 LEU A O   1 
ATOM   2262  C  CB  . LEU A 1 294 ? 46.026  67.452  65.085  1.00 9.06  ? 1295 LEU A CB  1 
ATOM   2263  C  CG  . LEU A 1 294 ? 45.509  66.274  65.921  1.00 8.85  ? 1295 LEU A CG  1 
ATOM   2264  C  CD1 . LEU A 1 294 ? 46.594  65.220  66.067  1.00 9.74  ? 1295 LEU A CD1 1 
ATOM   2265  C  CD2 . LEU A 1 294 ? 45.068  66.767  67.288  1.00 9.62  ? 1295 LEU A CD2 1 
ATOM   2266  N  N   . SER A 1 295 ? 44.962  65.790  62.093  1.00 8.47  ? 1296 SER A N   1 
ATOM   2267  C  CA  . SER A 1 295 ? 43.762  65.382  61.370  1.00 8.90  ? 1296 SER A CA  1 
ATOM   2268  C  C   . SER A 1 295 ? 42.661  64.953  62.334  1.00 8.80  ? 1296 SER A C   1 
ATOM   2269  O  O   . SER A 1 295 ? 42.933  64.553  63.468  1.00 9.32  ? 1296 SER A O   1 
ATOM   2270  C  CB  . SER A 1 295 ? 44.078  64.238  60.406  1.00 8.57  ? 1296 SER A CB  1 
ATOM   2271  O  OG  . SER A 1 295 ? 44.478  63.075  61.111  1.00 8.93  ? 1296 SER A OG  1 
ATOM   2272  N  N   . PHE A 1 296 ? 41.418  65.056  61.880  1.00 8.45  ? 1297 PHE A N   1 
ATOM   2273  C  CA  . PHE A 1 296 ? 40.267  64.708  62.704  1.00 8.83  ? 1297 PHE A CA  1 
ATOM   2274  C  C   . PHE A 1 296 ? 40.264  63.233  63.094  1.00 8.78  ? 1297 PHE A C   1 
ATOM   2275  O  O   . PHE A 1 296 ? 39.889  62.887  64.211  1.00 9.15  ? 1297 PHE A O   1 
ATOM   2276  C  CB  . PHE A 1 296 ? 38.973  65.070  61.972  1.00 8.96  ? 1297 PHE A CB  1 
ATOM   2277  C  CG  . PHE A 1 296 ? 38.858  66.530  61.637  1.00 9.06  ? 1297 PHE A CG  1 
ATOM   2278  C  CD1 . PHE A 1 296 ? 38.325  66.937  60.419  1.00 9.17  ? 1297 PHE A CD1 1 
ATOM   2279  C  CD2 . PHE A 1 296 ? 39.303  67.503  62.528  1.00 9.83  ? 1297 PHE A CD2 1 
ATOM   2280  C  CE1 . PHE A 1 296 ? 38.237  68.289  60.092  1.00 8.92  ? 1297 PHE A CE1 1 
ATOM   2281  C  CE2 . PHE A 1 296 ? 39.219  68.855  62.212  1.00 9.48  ? 1297 PHE A CE2 1 
ATOM   2282  C  CZ  . PHE A 1 296 ? 38.684  69.248  60.990  1.00 9.53  ? 1297 PHE A CZ  1 
ATOM   2283  N  N   . GLY A 1 297 ? 40.740  62.378  62.193  1.00 8.45  ? 1298 GLY A N   1 
ATOM   2284  C  CA  . GLY A 1 297 ? 40.896  60.970  62.513  1.00 8.81  ? 1298 GLY A CA  1 
ATOM   2285  C  C   . GLY A 1 297 ? 41.925  60.747  63.607  1.00 9.31  ? 1298 GLY A C   1 
ATOM   2286  O  O   . GLY A 1 297 ? 41.705  59.955  64.524  1.00 9.10  ? 1298 GLY A O   1 
ATOM   2287  N  N   . HIS A 1 298 ? 43.033  61.480  63.540  1.00 9.39  ? 1299 HIS A N   1 
ATOM   2288  C  CA  . HIS A 1 298 ? 44.093  61.344  64.535  1.00 9.42  ? 1299 HIS A CA  1 
ATOM   2289  C  C   . HIS A 1 298 ? 43.657  61.761  65.941  1.00 9.41  ? 1299 HIS A C   1 
ATOM   2290  O  O   . HIS A 1 298 ? 43.977  61.081  66.913  1.00 9.49  ? 1299 HIS A O   1 
ATOM   2291  C  CB  . HIS A 1 298 ? 45.335  62.133  64.105  1.00 10.08 ? 1299 HIS A CB  1 
ATOM   2292  C  CG  . HIS A 1 298 ? 46.313  61.332  63.302  1.00 9.37  ? 1299 HIS A CG  1 
ATOM   2293  N  ND1 . HIS A 1 298 ? 47.649  61.652  63.219  1.00 9.43  ? 1299 HIS A ND1 1 
ATOM   2294  C  CD2 . HIS A 1 298 ? 46.156  60.188  62.591  1.00 9.53  ? 1299 HIS A CD2 1 
ATOM   2295  C  CE1 . HIS A 1 298 ? 48.277  60.740  62.500  1.00 9.30  ? 1299 HIS A CE1 1 
ATOM   2296  N  NE2 . HIS A 1 298 ? 47.392  59.841  62.105  1.00 9.78  ? 1299 HIS A NE2 1 
ATOM   2297  N  N   . LEU A 1 299 ? 42.875  62.834  66.049  1.00 9.02  ? 1300 LEU A N   1 
ATOM   2298  C  CA  . LEU A 1 299 ? 42.342  63.234  67.349  1.00 9.68  ? 1300 LEU A CA  1 
ATOM   2299  C  C   . LEU A 1 299 ? 41.371  62.187  67.883  1.00 9.96  ? 1300 LEU A C   1 
ATOM   2300  O  O   . LEU A 1 299 ? 41.424  61.833  69.060  1.00 10.07 ? 1300 LEU A O   1 
ATOM   2301  C  CB  . LEU A 1 299 ? 41.635  64.591  67.270  1.00 10.36 ? 1300 LEU A CB  1 
ATOM   2302  C  CG  . LEU A 1 299 ? 41.031  65.045  68.605  1.00 10.58 ? 1300 LEU A CG  1 
ATOM   2303  C  CD1 . LEU A 1 299 ? 42.129  65.285  69.630  1.00 10.31 ? 1300 LEU A CD1 1 
ATOM   2304  C  CD2 . LEU A 1 299 ? 40.223  66.297  68.396  1.00 11.82 ? 1300 LEU A CD2 1 
ATOM   2305  N  N   . SER A 1 300 ? 40.510  61.678  67.005  1.00 9.77  ? 1301 SER A N   1 
ATOM   2306  C  CA  . SER A 1 300 ? 39.577  60.614  67.361  1.00 10.09 ? 1301 SER A CA  1 
ATOM   2307  C  C   . SER A 1 300 ? 40.301  59.389  67.918  1.00 10.18 ? 1301 SER A C   1 
ATOM   2308  O  O   . SER A 1 300 ? 39.763  58.681  68.767  1.00 10.60 ? 1301 SER A O   1 
ATOM   2309  C  CB  . SER A 1 300 ? 38.750  60.197  66.142  1.00 9.80  ? 1301 SER A CB  1 
ATOM   2310  O  OG  . SER A 1 300 ? 37.883  61.235  65.720  1.00 11.20 ? 1301 SER A OG  1 
ATOM   2311  N  N   . ASP A 1 301 ? 41.536  59.172  67.474  1.00 9.64  ? 1302 ASP A N   1 
ATOM   2312  C  CA  . ASP A 1 301 ? 42.312  58.020  67.914  1.00 10.54 ? 1302 ASP A CA  1 
ATOM   2313  C  C   . ASP A 1 301 ? 43.169  58.283  69.145  1.00 10.50 ? 1302 ASP A C   1 
ATOM   2314  O  O   . ASP A 1 301 ? 43.449  57.363  69.919  1.00 11.41 ? 1302 ASP A O   1 
ATOM   2315  C  CB  . ASP A 1 301 ? 43.170  57.494  66.764  1.00 9.71  ? 1302 ASP A CB  1 
ATOM   2316  C  CG  . ASP A 1 301 ? 42.335  56.859  65.673  1.00 11.53 ? 1302 ASP A CG  1 
ATOM   2317  O  OD1 . ASP A 1 301 ? 42.715  56.951  64.490  1.00 12.21 ? 1302 ASP A OD1 1 
ATOM   2318  O  OD2 . ASP A 1 301 ? 41.254  56.328  65.999  1.00 11.25 ? 1302 ASP A OD2 1 
ATOM   2319  N  N   . ILE A 1 302 ? 43.534  59.546  69.353  1.00 9.98  ? 1303 ILE A N   1 
ATOM   2320  C  CA  . ILE A 1 302 ? 44.201  59.965  70.583  1.00 10.06 ? 1303 ILE A CA  1 
ATOM   2321  C  C   . ILE A 1 302 ? 43.235  59.848  71.767  1.00 9.97  ? 1303 ILE A C   1 
ATOM   2322  O  O   . ILE A 1 302 ? 43.555  59.223  72.783  1.00 10.39 ? 1303 ILE A O   1 
ATOM   2323  C  CB  . ILE A 1 302 ? 44.718  61.419  70.464  1.00 9.89  ? 1303 ILE A CB  1 
ATOM   2324  C  CG1 . ILE A 1 302 ? 45.869  61.475  69.460  1.00 9.80  ? 1303 ILE A CG1 1 
ATOM   2325  C  CG2 . ILE A 1 302 ? 45.197  61.928  71.813  1.00 10.32 ? 1303 ILE A CG2 1 
ATOM   2326  C  CD1 . ILE A 1 302 ? 46.251  62.880  69.049  1.00 10.53 ? 1303 ILE A CD1 1 
ATOM   2327  N  N   . VAL A 1 303 ? 42.024  60.371  71.590  1.00 10.29 ? 1304 VAL A N   1 
ATOM   2328  C  CA  . VAL A 1 303 ? 40.952  60.189  72.566  1.00 10.20 ? 1304 VAL A CA  1 
ATOM   2329  C  C   . VAL A 1 303 ? 40.677  58.695  72.744  1.00 10.28 ? 1304 VAL A C   1 
ATOM   2330  O  O   . VAL A 1 303 ? 40.609  57.946  71.766  1.00 9.77  ? 1304 VAL A O   1 
ATOM   2331  C  CB  . VAL A 1 303 ? 39.662  60.909  72.110  1.00 10.27 ? 1304 VAL A CB  1 
ATOM   2332  C  CG1 . VAL A 1 303 ? 38.527  60.641  73.093  1.00 10.49 ? 1304 VAL A CG1 1 
ATOM   2333  C  CG2 . VAL A 1 303 ? 39.920  62.409  71.995  1.00 10.95 ? 1304 VAL A CG2 1 
ATOM   2334  N  N   . GLN A 1 304 ? 40.585  58.259  73.997  1.00 10.31 ? 1305 GLN A N   1 
ATOM   2335  C  CA  . GLN A 1 304 ? 40.571  56.833  74.325  1.00 11.03 ? 1305 GLN A CA  1 
ATOM   2336  C  C   . GLN A 1 304 ? 39.194  56.281  74.688  1.00 11.29 ? 1305 GLN A C   1 
ATOM   2337  O  O   . GLN A 1 304 ? 39.065  55.113  75.050  1.00 11.56 ? 1305 GLN A O   1 
ATOM   2338  C  CB  . GLN A 1 304 ? 41.548  56.556  75.471  1.00 11.53 ? 1305 GLN A CB  1 
ATOM   2339  C  CG  . GLN A 1 304 ? 43.005  56.675  75.076  1.00 11.68 ? 1305 GLN A CG  1 
ATOM   2340  C  CD  . GLN A 1 304 ? 43.407  55.614  74.082  1.00 12.83 ? 1305 GLN A CD  1 
ATOM   2341  O  OE1 . GLN A 1 304 ? 43.322  54.420  74.368  1.00 12.68 ? 1305 GLN A OE1 1 
ATOM   2342  N  NE2 . GLN A 1 304 ? 43.823  56.038  72.896  1.00 11.34 ? 1305 GLN A NE2 1 
ATOM   2343  N  N   . THR A 1 305 ? 38.161  57.101  74.534  1.00 11.50 ? 1306 THR A N   1 
ATOM   2344  C  CA  . THR A 1 305 ? 36.807  56.708  74.916  1.00 11.69 ? 1306 THR A CA  1 
ATOM   2345  C  C   . THR A 1 305 ? 36.299  55.499  74.124  1.00 13.13 ? 1306 THR A C   1 
ATOM   2346  O  O   . THR A 1 305 ? 35.559  54.671  74.658  1.00 12.65 ? 1306 THR A O   1 
ATOM   2347  C  CB  . THR A 1 305 ? 35.819  57.879  74.741  1.00 11.81 ? 1306 THR A CB  1 
ATOM   2348  O  OG1 . THR A 1 305 ? 36.409  59.079  75.257  1.00 10.89 ? 1306 THR A OG1 1 
ATOM   2349  C  CG2 . THR A 1 305 ? 34.522  57.598  75.494  1.00 11.15 ? 1306 THR A CG2 1 
ATOM   2350  N  N   . SER A 1 306 ? 36.755  55.365  72.881  1.00 13.43 ? 1307 SER A N   1 
ATOM   2351  C  CA  . SER A 1 306 ? 36.369  54.238  72.030  1.00 14.94 ? 1307 SER A CA  1 
ATOM   2352  C  C   . SER A 1 306 ? 36.805  52.891  72.614  1.00 15.97 ? 1307 SER A C   1 
ATOM   2353  O  O   . SER A 1 306 ? 36.212  51.850  72.324  1.00 15.98 ? 1307 SER A O   1 
ATOM   2354  C  CB  . SER A 1 306 ? 36.968  54.405  70.630  1.00 15.18 ? 1307 SER A CB  1 
ATOM   2355  O  OG  . SER A 1 306 ? 38.377  54.265  70.655  1.00 15.86 ? 1307 SER A OG  1 
ATOM   2356  N  N   . ARG A 1 307 ? 37.860  52.924  73.423  1.00 16.71 ? 1308 ARG A N   1 
ATOM   2357  C  CA  . ARG A 1 307 ? 38.442  51.724  73.989  1.00 18.41 ? 1308 ARG A CA  1 
ATOM   2358  C  C   . ARG A 1 307 ? 37.697  51.277  75.243  1.00 18.99 ? 1308 ARG A C   1 
ATOM   2359  O  O   . ARG A 1 307 ? 37.740  50.103  75.589  1.00 19.35 ? 1308 ARG A O   1 
ATOM   2360  C  CB  . ARG A 1 307 ? 39.899  52.045  74.340  1.00 19.12 ? 1308 ARG A CB  1 
ATOM   2361  C  CG  . ARG A 1 307 ? 40.735  50.932  74.934  1.00 20.71 ? 1308 ARG A CG  1 
ATOM   2362  C  CD  . ARG A 1 307 ? 42.211  51.323  74.962  1.00 20.88 ? 1308 ARG A CD  1 
ATOM   2363  N  NE  . ARG A 1 307 ? 42.541  52.327  75.961  1.00 21.92 ? 1308 ARG A NE  1 
ATOM   2364  C  CZ  . ARG A 1 307 ? 42.598  52.082  77.267  1.00 23.03 ? 1308 ARG A CZ  1 
ATOM   2365  N  NH1 . ARG A 1 307 ? 42.918  53.070  78.090  1.00 23.57 ? 1308 ARG A NH1 1 
ATOM   2366  N  NH2 . ARG A 1 307 ? 42.343  50.870  77.730  1.00 23.18 ? 1308 ARG A NH2 1 
ATOM   2367  N  N   . VAL A 1 308 ? 37.106  52.225  75.965  1.00 19.32 ? 1309 VAL A N   1 
ATOM   2368  C  CA  . VAL A 1 308 ? 36.561  51.948  77.290  1.00 19.85 ? 1309 VAL A CA  1 
ATOM   2369  C  C   . VAL A 1 308 ? 35.040  52.044  77.357  1.00 20.17 ? 1309 VAL A C   1 
ATOM   2370  O  O   . VAL A 1 308 ? 34.439  51.756  78.390  1.00 20.45 ? 1309 VAL A O   1 
ATOM   2371  C  CB  . VAL A 1 308 ? 37.174  52.893  78.352  1.00 20.50 ? 1309 VAL A CB  1 
ATOM   2372  C  CG1 . VAL A 1 308 ? 38.679  52.690  78.422  1.00 20.41 ? 1309 VAL A CG1 1 
ATOM   2373  C  CG2 . VAL A 1 308 ? 36.843  54.343  78.025  1.00 20.62 ? 1309 VAL A CG2 1 
ATOM   2374  N  N   . SER A 1 309 ? 34.422  52.444  76.252  1.00 19.58 ? 1310 SER A N   1 
ATOM   2375  C  CA  . SER A 1 309 ? 32.973  52.579  76.194  1.00 19.70 ? 1310 SER A CA  1 
ATOM   2376  C  C   . SER A 1 309 ? 32.403  51.794  75.019  1.00 19.71 ? 1310 SER A C   1 
ATOM   2377  O  O   . SER A 1 309 ? 33.074  51.601  74.004  1.00 19.71 ? 1310 SER A O   1 
ATOM   2378  C  CB  . SER A 1 309 ? 32.588  54.056  76.069  1.00 19.04 ? 1310 SER A CB  1 
ATOM   2379  O  OG  . SER A 1 309 ? 31.190  54.210  75.887  1.00 18.69 ? 1310 SER A OG  1 
ATOM   2380  N  N   . GLU A 1 310 ? 31.177  51.308  75.182  1.00 20.30 ? 1311 GLU A N   1 
ATOM   2381  C  CA  . GLU A 1 310 ? 30.455  50.655  74.098  1.00 20.61 ? 1311 GLU A CA  1 
ATOM   2382  C  C   . GLU A 1 310 ? 29.304  51.534  73.610  1.00 19.24 ? 1311 GLU A C   1 
ATOM   2383  O  O   . GLU A 1 310 ? 28.500  51.117  72.776  1.00 19.27 ? 1311 GLU A O   1 
ATOM   2384  C  CB  . GLU A 1 310 ? 29.917  49.301  74.566  1.00 23.21 ? 1311 GLU A CB  1 
ATOM   2385  C  CG  . GLU A 1 310 ? 31.000  48.314  74.972  1.00 26.81 ? 1311 GLU A CG  1 
ATOM   2386  C  CD  . GLU A 1 310 ? 30.449  46.940  75.283  1.00 28.86 ? 1311 GLU A CD  1 
ATOM   2387  O  OE1 . GLU A 1 310 ? 30.593  46.034  74.434  1.00 30.60 ? 1311 GLU A OE1 1 
ATOM   2388  O  OE2 . GLU A 1 310 ? 29.869  46.764  76.377  1.00 30.67 ? 1311 GLU A OE2 1 
ATOM   2389  N  N   . ASP A 1 311 ? 29.232  52.746  74.152  1.00 17.08 ? 1312 ASP A N   1 
ATOM   2390  C  CA  . ASP A 1 311 ? 28.225  53.727  73.760  1.00 16.06 ? 1312 ASP A CA  1 
ATOM   2391  C  C   . ASP A 1 311 ? 28.790  54.594  72.635  1.00 15.45 ? 1312 ASP A C   1 
ATOM   2392  O  O   . ASP A 1 311 ? 29.626  55.466  72.876  1.00 15.44 ? 1312 ASP A O   1 
ATOM   2393  C  CB  . ASP A 1 311 ? 27.858  54.597  74.972  1.00 15.65 ? 1312 ASP A CB  1 
ATOM   2394  C  CG  . ASP A 1 311 ? 26.720  55.575  74.691  1.00 15.31 ? 1312 ASP A CG  1 
ATOM   2395  O  OD1 . ASP A 1 311 ? 26.460  55.917  73.521  1.00 14.67 ? 1312 ASP A OD1 1 
ATOM   2396  O  OD2 . ASP A 1 311 ? 26.109  56.049  75.666  1.00 16.35 ? 1312 ASP A OD2 1 
ATOM   2397  N  N   . PRO A 1 312 ? 28.307  54.391  71.397  1.00 14.85 ? 1313 PRO A N   1 
ATOM   2398  C  CA  . PRO A 1 312 ? 28.883  55.068  70.229  1.00 14.37 ? 1313 PRO A CA  1 
ATOM   2399  C  C   . PRO A 1 312 ? 28.675  56.583  70.246  1.00 13.66 ? 1313 PRO A C   1 
ATOM   2400  O  O   . PRO A 1 312 ? 29.500  57.335  69.727  1.00 13.63 ? 1313 PRO A O   1 
ATOM   2401  C  CB  . PRO A 1 312 ? 28.178  54.405  69.046  1.00 15.18 ? 1313 PRO A CB  1 
ATOM   2402  C  CG  . PRO A 1 312 ? 26.896  53.893  69.611  1.00 15.47 ? 1313 PRO A CG  1 
ATOM   2403  C  CD  . PRO A 1 312 ? 27.215  53.476  71.016  1.00 15.30 ? 1313 PRO A CD  1 
ATOM   2404  N  N   . ALA A 1 313 ? 27.586  57.024  70.869  1.00 13.13 ? 1314 ALA A N   1 
ATOM   2405  C  CA  . ALA A 1 313 ? 27.312  58.448  71.020  1.00 12.99 ? 1314 ALA A CA  1 
ATOM   2406  C  C   . ALA A 1 313 ? 28.256  59.086  72.043  1.00 13.09 ? 1314 ALA A C   1 
ATOM   2407  O  O   . ALA A 1 313 ? 28.846  60.135  71.780  1.00 12.52 ? 1314 ALA A O   1 
ATOM   2408  C  CB  . ALA A 1 313 ? 25.859  58.661  71.435  1.00 12.83 ? 1314 ALA A CB  1 
ATOM   2409  N  N   . LYS A 1 314 ? 28.433  58.416  73.181  1.00 12.72 ? 1315 LYS A N   1 
ATOM   2410  C  CA  . LYS A 1 314 ? 29.365  58.859  74.218  1.00 13.07 ? 1315 LYS A CA  1 
ATOM   2411  C  C   . LYS A 1 314 ? 30.788  58.998  73.674  1.00 12.48 ? 1315 LYS A C   1 
ATOM   2412  O  O   . LYS A 1 314 ? 31.488  59.964  73.983  1.00 12.90 ? 1315 LYS A O   1 
ATOM   2413  C  CB  . LYS A 1 314 ? 29.346  57.870  75.396  1.00 13.72 ? 1315 LYS A CB  1 
ATOM   2414  C  CG  . LYS A 1 314 ? 30.500  57.999  76.383  1.00 14.83 ? 1315 LYS A CG  1 
ATOM   2415  C  CD  . LYS A 1 314 ? 30.443  59.305  77.158  1.00 15.48 ? 1315 LYS A CD  1 
ATOM   2416  C  CE  . LYS A 1 314 ? 31.476  59.317  78.274  1.00 16.51 ? 1315 LYS A CE  1 
ATOM   2417  N  NZ  . LYS A 1 314 ? 31.374  60.535  79.125  1.00 16.39 ? 1315 LYS A NZ  1 
ATOM   2418  N  N   . ILE A 1 315 ? 31.208  58.027  72.868  1.00 11.84 ? 1316 ILE A N   1 
ATOM   2419  C  CA  . ILE A 1 315 ? 32.540  58.037  72.268  1.00 11.68 ? 1316 ILE A CA  1 
ATOM   2420  C  C   . ILE A 1 315 ? 32.704  59.246  71.349  1.00 11.69 ? 1316 ILE A C   1 
ATOM   2421  O  O   . ILE A 1 315 ? 33.671  60.000  71.468  1.00 11.70 ? 1316 ILE A O   1 
ATOM   2422  C  CB  . ILE A 1 315 ? 32.794  56.739  71.466  1.00 11.66 ? 1316 ILE A CB  1 
ATOM   2423  C  CG1 . ILE A 1 315 ? 32.809  55.539  72.414  1.00 12.91 ? 1316 ILE A CG1 1 
ATOM   2424  C  CG2 . ILE A 1 315 ? 34.118  56.824  70.720  1.00 11.48 ? 1316 ILE A CG2 1 
ATOM   2425  C  CD1 . ILE A 1 315 ? 32.691  54.204  71.704  1.00 12.84 ? 1316 ILE A CD1 1 
ATOM   2426  N  N   . ALA A 1 316 ? 31.710  59.473  70.496  1.00 11.55 ? 1317 ALA A N   1 
ATOM   2427  C  CA  . ALA A 1 316 ? 31.716  60.617  69.589  1.00 10.94 ? 1317 ALA A CA  1 
ATOM   2428  C  C   . ALA A 1 316 ? 31.715  61.936  70.357  1.00 11.69 ? 1317 ALA A C   1 
ATOM   2429  O  O   . ALA A 1 316 ? 32.445  62.866  70.010  1.00 10.42 ? 1317 ALA A O   1 
ATOM   2430  C  CB  . ALA A 1 316 ? 30.508  60.552  68.663  1.00 11.69 ? 1317 ALA A CB  1 
ATOM   2431  N  N   . LEU A 1 317 ? 30.930  61.993  71.428  1.00 11.55 ? 1318 LEU A N   1 
ATOM   2432  C  CA  . LEU A 1 317 ? 30.760  63.225  72.193  1.00 11.30 ? 1318 LEU A CA  1 
ATOM   2433  C  C   . LEU A 1 317 ? 32.014  63.629  72.965  1.00 10.78 ? 1318 LEU A C   1 
ATOM   2434  O  O   . LEU A 1 317 ? 32.319  64.816  73.080  1.00 10.81 ? 1318 LEU A O   1 
ATOM   2435  C  CB  . LEU A 1 317 ? 29.571  63.093  73.149  1.00 11.74 ? 1318 LEU A CB  1 
ATOM   2436  C  CG  . LEU A 1 317 ? 28.196  63.106  72.475  1.00 12.62 ? 1318 LEU A CG  1 
ATOM   2437  C  CD1 . LEU A 1 317 ? 27.136  62.660  73.461  1.00 12.63 ? 1318 LEU A CD1 1 
ATOM   2438  C  CD2 . LEU A 1 317 ? 27.889  64.499  71.946  1.00 12.87 ? 1318 LEU A CD2 1 
ATOM   2439  N  N   . GLU A 1 318 ? 32.761  62.645  73.457  1.00 11.06 ? 1319 GLU A N   1 
ATOM   2440  C  CA  . GLU A 1 318 ? 34.032  62.921  74.116  1.00 10.68 ? 1319 GLU A CA  1 
ATOM   2441  C  C   . GLU A 1 318 ? 35.047  63.495  73.131  1.00 10.75 ? 1319 GLU A C   1 
ATOM   2442  O  O   . GLU A 1 318 ? 35.828  64.380  73.479  1.00 11.49 ? 1319 GLU A O   1 
ATOM   2443  C  CB  . GLU A 1 318 ? 34.594  61.651  74.760  1.00 12.11 ? 1319 GLU A CB  1 
ATOM   2444  C  CG  . GLU A 1 318 ? 33.873  61.213  76.031  1.00 11.78 ? 1319 GLU A CG  1 
ATOM   2445  C  CD  . GLU A 1 318 ? 33.915  62.256  77.140  1.00 13.66 ? 1319 GLU A CD  1 
ATOM   2446  O  OE1 . GLU A 1 318 ? 34.969  62.885  77.346  1.00 13.23 ? 1319 GLU A OE1 1 
ATOM   2447  O  OE2 . GLU A 1 318 ? 32.889  62.440  77.823  1.00 15.00 ? 1319 GLU A OE2 1 
ATOM   2448  N  N   . VAL A 1 319 ? 35.033  62.981  71.904  1.00 10.56 ? 1320 VAL A N   1 
ATOM   2449  C  CA  . VAL A 1 319 ? 35.905  63.483  70.846  1.00 10.21 ? 1320 VAL A CA  1 
ATOM   2450  C  C   . VAL A 1 319 ? 35.514  64.905  70.433  1.00 10.52 ? 1320 VAL A C   1 
ATOM   2451  O  O   . VAL A 1 319 ? 36.385  65.762  70.261  1.00 10.33 ? 1320 VAL A O   1 
ATOM   2452  C  CB  . VAL A 1 319 ? 35.883  62.542  69.609  1.00 9.95  ? 1320 VAL A CB  1 
ATOM   2453  C  CG1 . VAL A 1 319 ? 36.624  63.177  68.436  1.00 10.12 ? 1320 VAL A CG1 1 
ATOM   2454  C  CG2 . VAL A 1 319 ? 36.529  61.206  69.964  1.00 9.64  ? 1320 VAL A CG2 1 
ATOM   2455  N  N   . VAL A 1 320 ? 34.210  65.178  70.370  1.00 9.61  ? 1321 VAL A N   1 
ATOM   2456  C  CA  . VAL A 1 320 ? 33.728  66.538  70.119  1.00 10.20 ? 1321 VAL A CA  1 
ATOM   2457  C  C   . VAL A 1 320 ? 34.242  67.494  71.191  1.00 9.93  ? 1321 VAL A C   1 
ATOM   2458  O  O   . VAL A 1 320 ? 34.769  68.561  70.874  1.00 9.74  ? 1321 VAL A O   1 
ATOM   2459  C  CB  . VAL A 1 320 ? 32.176  66.615  70.093  1.00 9.68  ? 1321 VAL A CB  1 
ATOM   2460  C  CG1 . VAL A 1 320 ? 31.729  68.071  69.964  1.00 10.04 ? 1321 VAL A CG1 1 
ATOM   2461  C  CG2 . VAL A 1 320 ? 31.622  65.797  68.930  1.00 10.65 ? 1321 VAL A CG2 1 
ATOM   2462  N  N   . GLY A 1 321 ? 34.131  67.082  72.452  1.00 9.92  ? 1322 GLY A N   1 
ATOM   2463  C  CA  . GLY A 1 321 ? 34.598  67.907  73.555  1.00 10.21 ? 1322 GLY A CA  1 
ATOM   2464  C  C   . GLY A 1 321 ? 36.090  68.187  73.517  1.00 10.14 ? 1322 GLY A C   1 
ATOM   2465  O  O   . GLY A 1 321 ? 36.515  69.337  73.647  1.00 9.31  ? 1322 GLY A O   1 
ATOM   2466  N  N   . ALA A 1 322 ? 36.885  67.141  73.301  1.00 9.58  ? 1323 ALA A N   1 
ATOM   2467  C  CA  . ALA A 1 322 ? 38.337  67.274  73.205  1.00 9.64  ? 1323 ALA A CA  1 
ATOM   2468  C  C   . ALA A 1 322 ? 38.735  68.151  72.021  1.00 9.32  ? 1323 ALA A C   1 
ATOM   2469  O  O   . ALA A 1 322 ? 39.620  69.001  72.135  1.00 9.01  ? 1323 ALA A O   1 
ATOM   2470  C  CB  . ALA A 1 322 ? 38.984  65.898  73.074  1.00 10.46 ? 1323 ALA A CB  1 
ATOM   2471  N  N   . GLY A 1 323 ? 38.055  67.947  70.896  1.00 9.25  ? 1324 GLY A N   1 
ATOM   2472  C  CA  . GLY A 1 323 ? 38.334  68.708  69.694  1.00 8.98  ? 1324 GLY A CA  1 
ATOM   2473  C  C   . GLY A 1 323 ? 37.960  70.170  69.794  1.00 9.35  ? 1324 GLY A C   1 
ATOM   2474  O  O   . GLY A 1 323 ? 38.726  71.028  69.367  1.00 9.22  ? 1324 GLY A O   1 
ATOM   2475  N  N   . CYS A 1 324 ? 36.786  70.464  70.345  1.00 9.23  ? 1325 CYS A N   1 
ATOM   2476  C  CA  . CYS A 1 324 ? 36.358  71.851  70.494  1.00 9.05  ? 1325 CYS A CA  1 
ATOM   2477  C  C   . CYS A 1 324 ? 37.302  72.626  71.409  1.00 8.79  ? 1325 CYS A C   1 
ATOM   2478  O  O   . CYS A 1 324 ? 37.698  73.747  71.093  1.00 8.85  ? 1325 CYS A O   1 
ATOM   2479  C  CB  . CYS A 1 324 ? 34.926  71.915  71.026  1.00 9.53  ? 1325 CYS A CB  1 
ATOM   2480  S  SG  . CYS A 1 324 ? 33.694  71.462  69.788  1.00 10.94 ? 1325 CYS A SG  1 
ATOM   2481  N  N   . MET A 1 325 ? 37.763  71.975  72.472  1.00 8.82  ? 1326 MET A N   1 
ATOM   2482  C  CA  . MET A 1 325 ? 38.732  72.589  73.371  1.00 8.73  ? 1326 MET A CA  1 
ATOM   2483  C  C   . MET A 1 325 ? 40.045  72.856  72.633  1.00 9.50  ? 1326 MET A C   1 
ATOM   2484  O  O   . MET A 1 325 ? 40.482  74.001  72.532  1.00 9.51  ? 1326 MET A O   1 
ATOM   2485  C  CB  . MET A 1 325 ? 38.980  71.688  74.585  1.00 9.10  ? 1326 MET A CB  1 
ATOM   2486  C  CG  . MET A 1 325 ? 39.745  72.353  75.725  1.00 9.29  ? 1326 MET A CG  1 
ATOM   2487  S  SD  . MET A 1 325 ? 41.484  72.699  75.360  1.00 9.98  ? 1326 MET A SD  1 
ATOM   2488  C  CE  . MET A 1 325 ? 42.177  71.042  75.340  1.00 10.99 ? 1326 MET A CE  1 
ATOM   2489  N  N   . LEU A 1 326 ? 40.634  71.810  72.061  1.00 8.75  ? 1327 LEU A N   1 
ATOM   2490  C  CA  . LEU A 1 326 ? 41.941  71.946  71.424  1.00 9.09  ? 1327 LEU A CA  1 
ATOM   2491  C  C   . LEU A 1 326 ? 41.896  72.852  70.197  1.00 9.17  ? 1327 LEU A C   1 
ATOM   2492  O  O   . LEU A 1 326 ? 42.669  73.803  70.093  1.00 9.27  ? 1327 LEU A O   1 
ATOM   2493  C  CB  . LEU A 1 326 ? 42.494  70.574  71.028  1.00 9.06  ? 1327 LEU A CB  1 
ATOM   2494  C  CG  . LEU A 1 326 ? 43.826  70.605  70.267  1.00 9.52  ? 1327 LEU A CG  1 
ATOM   2495  C  CD1 . LEU A 1 326 ? 44.891  71.315  71.098  1.00 10.64 ? 1327 LEU A CD1 1 
ATOM   2496  C  CD2 . LEU A 1 326 ? 44.252  69.189  69.922  1.00 10.41 ? 1327 LEU A CD2 1 
ATOM   2497  N  N   . TYR A 1 327 ? 40.990  72.550  69.273  1.00 8.73  ? 1328 TYR A N   1 
ATOM   2498  C  CA  . TYR A 1 327 ? 40.946  73.246  67.992  1.00 8.55  ? 1328 TYR A CA  1 
ATOM   2499  C  C   . TYR A 1 327 ? 40.482  74.693  68.110  1.00 8.92  ? 1328 TYR A C   1 
ATOM   2500  O  O   . TYR A 1 327 ? 40.957  75.557  67.376  1.00 8.26  ? 1328 TYR A O   1 
ATOM   2501  C  CB  . TYR A 1 327 ? 40.040  72.501  67.013  1.00 8.74  ? 1328 TYR A CB  1 
ATOM   2502  C  CG  . TYR A 1 327 ? 40.575  71.162  66.560  1.00 8.02  ? 1328 TYR A CG  1 
ATOM   2503  C  CD1 . TYR A 1 327 ? 39.730  70.059  66.475  1.00 8.95  ? 1328 TYR A CD1 1 
ATOM   2504  C  CD2 . TYR A 1 327 ? 41.904  71.009  66.155  1.00 9.40  ? 1328 TYR A CD2 1 
ATOM   2505  C  CE1 . TYR A 1 327 ? 40.183  68.841  65.992  1.00 9.17  ? 1328 TYR A CE1 1 
ATOM   2506  C  CE2 . TYR A 1 327 ? 42.371  69.787  65.672  1.00 9.46  ? 1328 TYR A CE2 1 
ATOM   2507  C  CZ  . TYR A 1 327 ? 41.500  68.708  65.591  1.00 9.58  ? 1328 TYR A CZ  1 
ATOM   2508  O  OH  . TYR A 1 327 ? 41.925  67.498  65.088  1.00 9.48  ? 1328 TYR A OH  1 
ATOM   2509  N  N   . ASP A 1 328 ? 39.539  74.958  69.008  1.00 8.99  ? 1329 ASP A N   1 
ATOM   2510  C  CA  . ASP A 1 328 ? 38.989  76.306  69.124  1.00 8.59  ? 1329 ASP A CA  1 
ATOM   2511  C  C   . ASP A 1 328 ? 39.617  77.159  70.215  1.00 8.61  ? 1329 ASP A C   1 
ATOM   2512  O  O   . ASP A 1 328 ? 39.836  78.350  70.012  1.00 8.70  ? 1329 ASP A O   1 
ATOM   2513  C  CB  . ASP A 1 328 ? 37.473  76.254  69.321  1.00 9.64  ? 1329 ASP A CB  1 
ATOM   2514  C  CG  . ASP A 1 328 ? 36.730  75.916  68.044  1.00 10.76 ? 1329 ASP A CG  1 
ATOM   2515  O  OD1 . ASP A 1 328 ? 37.376  75.612  67.018  1.00 10.66 ? 1329 ASP A OD1 1 
ATOM   2516  O  OD2 . ASP A 1 328 ? 35.487  75.966  68.065  1.00 13.63 ? 1329 ASP A OD2 1 
ATOM   2517  N  N   . GLN A 1 329 ? 39.860  76.571  71.384  1.00 8.12  ? 1330 GLN A N   1 
ATOM   2518  C  CA  . GLN A 1 329 ? 40.400  77.340  72.498  1.00 8.01  ? 1330 GLN A CA  1 
ATOM   2519  C  C   . GLN A 1 329 ? 41.901  77.581  72.372  1.00 8.30  ? 1330 GLN A C   1 
ATOM   2520  O  O   . GLN A 1 329 ? 42.359  78.717  72.486  1.00 8.42  ? 1330 GLN A O   1 
ATOM   2521  C  CB  . GLN A 1 329 ? 40.076  76.655  73.829  1.00 8.79  ? 1330 GLN A CB  1 
ATOM   2522  C  CG  . GLN A 1 329 ? 38.583  76.533  74.086  1.00 8.78  ? 1330 GLN A CG  1 
ATOM   2523  C  CD  . GLN A 1 329 ? 38.254  76.040  75.481  1.00 9.37  ? 1330 GLN A CD  1 
ATOM   2524  O  OE1 . GLN A 1 329 ? 37.557  75.038  75.647  1.00 9.76  ? 1330 GLN A OE1 1 
ATOM   2525  N  NE2 . GLN A 1 329 ? 38.734  76.755  76.493  1.00 8.51  ? 1330 GLN A NE2 1 
ATOM   2526  N  N   . ILE A 1 330 ? 42.655  76.529  72.060  1.00 8.29  ? 1331 ILE A N   1 
ATOM   2527  C  CA  . ILE A 1 330 ? 44.110  76.632  71.989  1.00 8.28  ? 1331 ILE A CA  1 
ATOM   2528  C  C   . ILE A 1 330 ? 44.604  76.947  70.574  1.00 8.27  ? 1331 ILE A C   1 
ATOM   2529  O  O   . ILE A 1 330 ? 45.405  77.866  70.384  1.00 7.85  ? 1331 ILE A O   1 
ATOM   2530  C  CB  . ILE A 1 330 ? 44.790  75.334  72.509  1.00 9.00  ? 1331 ILE A CB  1 
ATOM   2531  C  CG1 . ILE A 1 330 ? 44.503  75.165  74.004  1.00 9.85  ? 1331 ILE A CG1 1 
ATOM   2532  C  CG2 . ILE A 1 330 ? 46.300  75.390  72.282  1.00 9.26  ? 1331 ILE A CG2 1 
ATOM   2533  C  CD1 . ILE A 1 330 ? 44.962  73.833  74.577  1.00 10.02 ? 1331 ILE A CD1 1 
ATOM   2534  N  N   . TRP A 1 331 ? 44.106  76.209  69.583  1.00 8.57  ? 1332 TRP A N   1 
ATOM   2535  C  CA  . TRP A 1 331 ? 44.542  76.396  68.200  1.00 8.01  ? 1332 TRP A CA  1 
ATOM   2536  C  C   . TRP A 1 331 ? 44.013  77.703  67.604  1.00 8.48  ? 1332 TRP A C   1 
ATOM   2537  O  O   . TRP A 1 331 ? 44.766  78.663  67.459  1.00 8.51  ? 1332 TRP A O   1 
ATOM   2538  C  CB  . TRP A 1 331 ? 44.126  75.195  67.339  1.00 8.14  ? 1332 TRP A CB  1 
ATOM   2539  C  CG  . TRP A 1 331 ? 44.410  75.349  65.862  1.00 7.76  ? 1332 TRP A CG  1 
ATOM   2540  C  CD1 . TRP A 1 331 ? 43.499  75.291  64.846  1.00 7.75  ? 1332 TRP A CD1 1 
ATOM   2541  C  CD2 . TRP A 1 331 ? 45.678  75.626  65.248  1.00 7.31  ? 1332 TRP A CD2 1 
ATOM   2542  N  NE1 . TRP A 1 331 ? 44.115  75.535  63.643  1.00 8.15  ? 1332 TRP A NE1 1 
ATOM   2543  C  CE2 . TRP A 1 331 ? 45.452  75.742  63.859  1.00 7.78  ? 1332 TRP A CE2 1 
ATOM   2544  C  CE3 . TRP A 1 331 ? 46.982  75.786  65.735  1.00 7.55  ? 1332 TRP A CE3 1 
ATOM   2545  C  CZ2 . TRP A 1 331 ? 46.482  76.017  62.950  1.00 6.89  ? 1332 TRP A CZ2 1 
ATOM   2546  C  CZ3 . TRP A 1 331 ? 48.008  76.059  64.831  1.00 6.79  ? 1332 TRP A CZ3 1 
ATOM   2547  C  CH2 . TRP A 1 331 ? 47.748  76.173  63.454  1.00 6.70  ? 1332 TRP A CH2 1 
ATOM   2548  N  N   . LEU A 1 332 ? 42.722  77.756  67.293  1.00 8.32  ? 1333 LEU A N   1 
ATOM   2549  C  CA  . LEU A 1 332 ? 42.150  78.944  66.666  1.00 7.91  ? 1333 LEU A CA  1 
ATOM   2550  C  C   . LEU A 1 332 ? 42.094  80.121  67.632  1.00 8.43  ? 1333 LEU A C   1 
ATOM   2551  O  O   . LEU A 1 332 ? 42.367  81.258  67.242  1.00 7.73  ? 1333 LEU A O   1 
ATOM   2552  C  CB  . LEU A 1 332 ? 40.752  78.646  66.118  1.00 8.98  ? 1333 LEU A CB  1 
ATOM   2553  C  CG  . LEU A 1 332 ? 40.713  77.690  64.922  1.00 8.74  ? 1333 LEU A CG  1 
ATOM   2554  C  CD1 . LEU A 1 332 ? 39.275  77.395  64.551  1.00 8.89  ? 1333 LEU A CD1 1 
ATOM   2555  C  CD2 . LEU A 1 332 ? 41.473  78.291  63.741  1.00 8.98  ? 1333 LEU A CD2 1 
ATOM   2556  N  N   . GLY A 1 333 ? 41.856  79.819  68.907  1.00 8.65  ? 1334 GLY A N   1 
ATOM   2557  C  CA  . GLY A 1 333 ? 41.712  80.855  69.915  1.00 8.54  ? 1334 GLY A CA  1 
ATOM   2558  C  C   . GLY A 1 333 ? 43.014  81.406  70.464  1.00 8.93  ? 1334 GLY A C   1 
ATOM   2559  O  O   . GLY A 1 333 ? 43.007  82.404  71.185  1.00 8.97  ? 1334 GLY A O   1 
ATOM   2560  N  N   . SER A 1 334 ? 44.130  80.748  70.161  1.00 8.33  ? 1335 SER A N   1 
ATOM   2561  C  CA  . SER A 1 334 ? 45.425  81.263  70.583  1.00 8.28  ? 1335 SER A CA  1 
ATOM   2562  C  C   . SER A 1 334 ? 46.438  81.258  69.446  1.00 7.90  ? 1335 SER A C   1 
ATOM   2563  O  O   . SER A 1 334 ? 46.724  82.309  68.881  1.00 8.70  ? 1335 SER A O   1 
ATOM   2564  C  CB  . SER A 1 334 ? 45.951  80.481  71.789  1.00 8.58  ? 1335 SER A CB  1 
ATOM   2565  O  OG  . SER A 1 334 ? 46.621  81.346  72.692  1.00 7.44  ? 1335 SER A OG  1 
ATOM   2566  N  N   . TYR A 1 335 ? 46.911  80.074  69.056  1.00 7.80  ? 1336 TYR A N   1 
ATOM   2567  C  CA  . TYR A 1 335 ? 47.863  79.938  67.946  1.00 7.52  ? 1336 TYR A CA  1 
ATOM   2568  C  C   . TYR A 1 335 ? 47.533  80.839  66.752  1.00 7.75  ? 1336 TYR A C   1 
ATOM   2569  O  O   . TYR A 1 335 ? 48.411  81.519  66.218  1.00 7.95  ? 1336 TYR A O   1 
ATOM   2570  C  CB  . TYR A 1 335 ? 47.909  78.489  67.457  1.00 7.40  ? 1336 TYR A CB  1 
ATOM   2571  C  CG  . TYR A 1 335 ? 48.876  77.591  68.189  1.00 8.85  ? 1336 TYR A CG  1 
ATOM   2572  C  CD1 . TYR A 1 335 ? 48.456  76.835  69.284  1.00 9.11  ? 1336 TYR A CD1 1 
ATOM   2573  C  CD2 . TYR A 1 335 ? 50.167  77.381  67.700  1.00 8.97  ? 1336 TYR A CD2 1 
ATOM   2574  C  CE1 . TYR A 1 335 ? 49.288  75.886  69.866  1.00 9.18  ? 1336 TYR A CE1 1 
ATOM   2575  C  CE2 . TYR A 1 335 ? 51.006  76.429  68.271  1.00 9.05  ? 1336 TYR A CE2 1 
ATOM   2576  C  CZ  . TYR A 1 335 ? 50.555  75.683  69.353  1.00 8.87  ? 1336 TYR A CZ  1 
ATOM   2577  O  OH  . TYR A 1 335 ? 51.356  74.717  69.909  1.00 7.96  ? 1336 TYR A OH  1 
ATOM   2578  N  N   . MET A 1 336 ? 46.261  80.848  66.353  1.00 7.64  ? 1337 MET A N   1 
ATOM   2579  C  CA  . MET A 1 336 ? 45.832  81.552  65.148  1.00 7.49  ? 1337 MET A CA  1 
ATOM   2580  C  C   . MET A 1 336 ? 45.201  82.911  65.429  1.00 7.95  ? 1337 MET A C   1 
ATOM   2581  O  O   . MET A 1 336 ? 44.794  83.610  64.499  1.00 7.46  ? 1337 MET A O   1 
ATOM   2582  C  CB  . MET A 1 336 ? 44.849  80.691  64.349  1.00 7.57  ? 1337 MET A CB  1 
ATOM   2583  C  CG  . MET A 1 336 ? 45.472  79.462  63.697  1.00 7.92  ? 1337 MET A CG  1 
ATOM   2584  S  SD  . MET A 1 336 ? 46.814  79.850  62.551  1.00 9.24  ? 1337 MET A SD  1 
ATOM   2585  C  CE  . MET A 1 336 ? 45.998  81.000  61.439  1.00 8.21  ? 1337 MET A CE  1 
ATOM   2586  N  N   . SER A 1 337 ? 45.055  83.253  66.706  1.00 8.08  ? 1338 SER A N   1 
ATOM   2587  C  CA  . SER A 1 337 ? 44.588  84.580  67.090  1.00 8.33  ? 1338 SER A CA  1 
ATOM   2588  C  C   . SER A 1 337 ? 45.155  84.988  68.448  1.00 8.27  ? 1338 SER A C   1 
ATOM   2589  O  O   . SER A 1 337 ? 46.309  85.407  68.533  1.00 8.59  ? 1338 SER A O   1 
ATOM   2590  C  CB  . SER A 1 337 ? 43.049  84.645  67.081  1.00 8.45  ? 1338 SER A CB  1 
ATOM   2591  O  OG  . SER A 1 337 ? 42.457  83.717  67.976  1.00 8.47  ? 1338 SER A OG  1 
ATOM   2592  N  N   . GLY A 1 338 ? 44.374  84.805  69.510  1.00 8.52  ? 1339 GLY A N   1 
ATOM   2593  C  CA  . GLY A 1 338 ? 44.836  85.172  70.838  1.00 8.23  ? 1339 GLY A CA  1 
ATOM   2594  C  C   . GLY A 1 338 ? 43.928  86.159  71.548  1.00 9.04  ? 1339 GLY A C   1 
ATOM   2595  O  O   . GLY A 1 338 ? 42.872  86.528  71.030  1.00 9.74  ? 1339 GLY A O   1 
ATOM   2596  N  N   . GLY A 1 339 ? 44.361  86.615  72.721  1.00 8.98  ? 1340 GLY A N   1 
ATOM   2597  C  CA  . GLY A 1 339 ? 43.547  87.514  73.521  1.00 8.63  ? 1340 GLY A CA  1 
ATOM   2598  C  C   . GLY A 1 339 ? 42.598  86.754  74.425  1.00 9.44  ? 1340 GLY A C   1 
ATOM   2599  O  O   . GLY A 1 339 ? 42.919  85.656  74.875  1.00 9.89  ? 1340 GLY A O   1 
ATOM   2600  N  N   . VAL A 1 340 ? 41.432  87.336  74.691  1.00 9.05  ? 1341 VAL A N   1 
ATOM   2601  C  CA  . VAL A 1 340 ? 40.376  86.649  75.430  1.00 9.33  ? 1341 VAL A CA  1 
ATOM   2602  C  C   . VAL A 1 340 ? 40.054  85.299  74.782  1.00 8.89  ? 1341 VAL A C   1 
ATOM   2603  O  O   . VAL A 1 340 ? 39.928  84.288  75.474  1.00 9.06  ? 1341 VAL A O   1 
ATOM   2604  C  CB  . VAL A 1 340 ? 39.099  87.527  75.508  1.00 9.10  ? 1341 VAL A CB  1 
ATOM   2605  C  CG1 . VAL A 1 340 ? 37.898  86.707  75.945  1.00 9.85  ? 1341 VAL A CG1 1 
ATOM   2606  C  CG2 . VAL A 1 340 ? 39.324  88.664  76.482  1.00 9.82  ? 1341 VAL A CG2 1 
ATOM   2607  N  N   . GLY A 1 341 ? 40.024  85.273  73.451  1.00 8.65  ? 1342 GLY A N   1 
ATOM   2608  C  CA  . GLY A 1 341 ? 39.924  84.009  72.741  1.00 8.40  ? 1342 GLY A CA  1 
ATOM   2609  C  C   . GLY A 1 341 ? 38.533  83.405  72.728  1.00 8.84  ? 1342 GLY A C   1 
ATOM   2610  O  O   . GLY A 1 341 ? 37.536  84.119  72.850  1.00 8.58  ? 1342 GLY A O   1 
ATOM   2611  N  N   . PHE A 1 342 ? 38.467  82.081  72.608  1.00 9.10  ? 1343 PHE A N   1 
ATOM   2612  C  CA  . PHE A 1 342 ? 37.231  81.412  72.209  1.00 9.25  ? 1343 PHE A CA  1 
ATOM   2613  C  C   . PHE A 1 342 ? 36.798  80.312  73.179  1.00 8.58  ? 1343 PHE A C   1 
ATOM   2614  O  O   . PHE A 1 342 ? 36.389  79.230  72.752  1.00 9.33  ? 1343 PHE A O   1 
ATOM   2615  C  CB  . PHE A 1 342 ? 37.388  80.813  70.801  1.00 9.67  ? 1343 PHE A CB  1 
ATOM   2616  C  CG  . PHE A 1 342 ? 37.826  81.805  69.749  1.00 9.12  ? 1343 PHE A CG  1 
ATOM   2617  C  CD1 . PHE A 1 342 ? 37.304  83.097  69.712  1.00 9.73  ? 1343 PHE A CD1 1 
ATOM   2618  C  CD2 . PHE A 1 342 ? 38.739  81.429  68.767  1.00 9.14  ? 1343 PHE A CD2 1 
ATOM   2619  C  CE1 . PHE A 1 342 ? 37.688  83.996  68.716  1.00 8.92  ? 1343 PHE A CE1 1 
ATOM   2620  C  CE2 . PHE A 1 342 ? 39.126  82.318  67.767  1.00 9.47  ? 1343 PHE A CE2 1 
ATOM   2621  C  CZ  . PHE A 1 342 ? 38.598  83.605  67.743  1.00 9.33  ? 1343 PHE A CZ  1 
ATOM   2622  N  N   . THR A 1 343 ? 36.816  80.613  74.475  1.00 9.10  ? 1344 THR A N   1 
ATOM   2623  C  CA  . THR A 1 343 ? 36.437  79.628  75.491  1.00 8.80  ? 1344 THR A CA  1 
ATOM   2624  C  C   . THR A 1 343 ? 35.023  79.084  75.279  1.00 8.74  ? 1344 THR A C   1 
ATOM   2625  O  O   . THR A 1 343 ? 34.827  77.873  75.161  1.00 8.68  ? 1344 THR A O   1 
ATOM   2626  C  CB  . THR A 1 343 ? 36.520  80.225  76.913  1.00 8.85  ? 1344 THR A CB  1 
ATOM   2627  O  OG1 . THR A 1 343 ? 37.864  80.644  77.179  1.00 7.95  ? 1344 THR A OG1 1 
ATOM   2628  C  CG2 . THR A 1 343 ? 36.098  79.193  77.959  1.00 9.56  ? 1344 THR A CG2 1 
ATOM   2629  N  N   . GLN A 1 344 ? 34.045  79.985  75.225  1.00 8.69  ? 1345 GLN A N   1 
ATOM   2630  C  CA  . GLN A 1 344 ? 32.643  79.586  75.196  1.00 9.45  ? 1345 GLN A CA  1 
ATOM   2631  C  C   . GLN A 1 344 ? 32.142  79.139  73.826  1.00 9.72  ? 1345 GLN A C   1 
ATOM   2632  O  O   . GLN A 1 344 ? 31.172  78.386  73.741  1.00 10.23 ? 1345 GLN A O   1 
ATOM   2633  C  CB  . GLN A 1 344 ? 31.771  80.709  75.761  1.00 9.71  ? 1345 GLN A CB  1 
ATOM   2634  C  CG  . GLN A 1 344 ? 31.978  80.900  77.257  1.00 10.40 ? 1345 GLN A CG  1 
ATOM   2635  C  CD  . GLN A 1 344 ? 31.556  82.264  77.753  1.00 10.93 ? 1345 GLN A CD  1 
ATOM   2636  O  OE1 . GLN A 1 344 ? 30.866  82.377  78.761  1.00 11.69 ? 1345 GLN A OE1 1 
ATOM   2637  N  NE2 . GLN A 1 344 ? 32.039  83.310  77.095  1.00 12.20 ? 1345 GLN A NE2 1 
ATOM   2638  N  N   . TYR A 1 345 ? 32.857  79.510  72.764  1.00 9.29  ? 1346 TYR A N   1 
ATOM   2639  C  CA  . TYR A 1 345 ? 32.642  78.890  71.454  1.00 9.10  ? 1346 TYR A CA  1 
ATOM   2640  C  C   . TYR A 1 345 ? 32.829  77.376  71.571  1.00 8.87  ? 1346 TYR A C   1 
ATOM   2641  O  O   . TYR A 1 345 ? 32.147  76.599  70.899  1.00 9.61  ? 1346 TYR A O   1 
ATOM   2642  C  CB  . TYR A 1 345 ? 33.636  79.435  70.419  1.00 9.38  ? 1346 TYR A CB  1 
ATOM   2643  C  CG  . TYR A 1 345 ? 33.186  80.691  69.697  1.00 10.09 ? 1346 TYR A CG  1 
ATOM   2644  C  CD1 . TYR A 1 345 ? 31.901  80.797  69.159  1.00 10.80 ? 1346 TYR A CD1 1 
ATOM   2645  C  CD2 . TYR A 1 345 ? 34.064  81.758  69.514  1.00 10.05 ? 1346 TYR A CD2 1 
ATOM   2646  C  CE1 . TYR A 1 345 ? 31.508  81.935  68.457  1.00 11.78 ? 1346 TYR A CE1 1 
ATOM   2647  C  CE2 . TYR A 1 345 ? 33.681  82.895  68.815  1.00 10.19 ? 1346 TYR A CE2 1 
ATOM   2648  C  CZ  . TYR A 1 345 ? 32.403  82.979  68.290  1.00 10.49 ? 1346 TYR A CZ  1 
ATOM   2649  O  OH  . TYR A 1 345 ? 32.017  84.110  67.608  1.00 12.65 ? 1346 TYR A OH  1 
ATOM   2650  N  N   . ALA A 1 346 ? 33.729  76.968  72.461  1.00 8.88  ? 1347 ALA A N   1 
ATOM   2651  C  CA  . ALA A 1 346 ? 34.025  75.558  72.677  1.00 8.69  ? 1347 ALA A CA  1 
ATOM   2652  C  C   . ALA A 1 346 ? 33.155  74.925  73.760  1.00 8.66  ? 1347 ALA A C   1 
ATOM   2653  O  O   . ALA A 1 346 ? 32.668  73.804  73.587  1.00 8.84  ? 1347 ALA A O   1 
ATOM   2654  C  CB  . ALA A 1 346 ? 35.492  75.390  73.024  1.00 9.56  ? 1347 ALA A CB  1 
ATOM   2655  N  N   . THR A 1 347 ? 32.977  75.626  74.879  1.00 9.08  ? 1348 THR A N   1 
ATOM   2656  C  CA  . THR A 1 347 ? 32.238  75.070  76.015  1.00 10.03 ? 1348 THR A CA  1 
ATOM   2657  C  C   . THR A 1 347 ? 30.803  74.703  75.655  1.00 10.07 ? 1348 THR A C   1 
ATOM   2658  O  O   . THR A 1 347 ? 30.250  73.749  76.201  1.00 10.21 ? 1348 THR A O   1 
ATOM   2659  C  CB  . THR A 1 347 ? 32.216  76.027  77.238  1.00 9.94  ? 1348 THR A CB  1 
ATOM   2660  O  OG1 . THR A 1 347 ? 31.624  77.277  76.871  1.00 9.65  ? 1348 THR A OG1 1 
ATOM   2661  C  CG2 . THR A 1 347 ? 33.621  76.265  77.759  1.00 9.78  ? 1348 THR A CG2 1 
ATOM   2662  N  N   . ALA A 1 348 ? 30.236  75.395  74.671  1.00 10.26 ? 1349 ALA A N   1 
ATOM   2663  C  CA  . ALA A 1 348 ? 28.888  75.086  74.196  1.00 10.49 ? 1349 ALA A CA  1 
ATOM   2664  C  C   . ALA A 1 348 ? 28.754  73.629  73.758  1.00 10.93 ? 1349 ALA A C   1 
ATOM   2665  O  O   . ALA A 1 348 ? 27.668  73.054  73.822  1.00 11.87 ? 1349 ALA A O   1 
ATOM   2666  C  CB  . ALA A 1 348 ? 28.512  76.011  73.046  1.00 11.33 ? 1349 ALA A CB  1 
ATOM   2667  N  N   . ALA A 1 349 ? 29.870  73.028  73.353  1.00 10.22 ? 1350 ALA A N   1 
ATOM   2668  C  CA  . ALA A 1 349 ? 29.872  71.660  72.845  1.00 10.88 ? 1350 ALA A CA  1 
ATOM   2669  C  C   . ALA A 1 349 ? 30.295  70.613  73.875  1.00 11.12 ? 1350 ALA A C   1 
ATOM   2670  O  O   . ALA A 1 349 ? 30.328  69.423  73.561  1.00 13.15 ? 1350 ALA A O   1 
ATOM   2671  C  CB  . ALA A 1 349 ? 30.765  71.567  71.612  1.00 10.47 ? 1350 ALA A CB  1 
ATOM   2672  N  N   . TYR A 1 350 ? 30.658  71.042  75.083  1.00 11.02 ? 1351 TYR A N   1 
ATOM   2673  C  CA  . TYR A 1 350 ? 31.007  70.089  76.137  1.00 10.70 ? 1351 TYR A CA  1 
ATOM   2674  C  C   . TYR A 1 350 ? 30.500  70.447  77.534  1.00 10.86 ? 1351 TYR A C   1 
ATOM   2675  O  O   . TYR A 1 350 ? 30.906  69.828  78.520  1.00 10.72 ? 1351 TYR A O   1 
ATOM   2676  C  CB  . TYR A 1 350 ? 32.527  69.817  76.160  1.00 9.87  ? 1351 TYR A CB  1 
ATOM   2677  C  CG  . TYR A 1 350 ? 33.422  70.980  76.551  1.00 9.95  ? 1351 TYR A CG  1 
ATOM   2678  C  CD1 . TYR A 1 350 ? 33.616  71.322  77.890  1.00 9.49  ? 1351 TYR A CD1 1 
ATOM   2679  C  CD2 . TYR A 1 350 ? 34.155  71.671  75.587  1.00 9.72  ? 1351 TYR A CD2 1 
ATOM   2680  C  CE1 . TYR A 1 350 ? 34.512  72.321  78.260  1.00 9.41  ? 1351 TYR A CE1 1 
ATOM   2681  C  CE2 . TYR A 1 350 ? 35.058  72.671  75.946  1.00 9.49  ? 1351 TYR A CE2 1 
ATOM   2682  C  CZ  . TYR A 1 350 ? 35.231  72.991  77.283  1.00 10.54 ? 1351 TYR A CZ  1 
ATOM   2683  O  OH  . TYR A 1 350 ? 36.114  73.980  77.646  1.00 10.82 ? 1351 TYR A OH  1 
ATOM   2684  N  N   . THR A 1 351 ? 29.545  71.376  77.605  1.00 10.75 ? 1352 THR A N   1 
ATOM   2685  C  CA  . THR A 1 351 ? 28.896  71.706  78.876  1.00 11.09 ? 1352 THR A CA  1 
ATOM   2686  C  C   . THR A 1 351 ? 27.371  71.752  78.791  1.00 11.36 ? 1352 THR A C   1 
ATOM   2687  O  O   . THR A 1 351 ? 26.796  71.907  77.710  1.00 10.79 ? 1352 THR A O   1 
ATOM   2688  C  CB  . THR A 1 351 ? 29.380  73.060  79.447  1.00 11.12 ? 1352 THR A CB  1 
ATOM   2689  O  OG1 . THR A 1 351 ? 28.984  74.120  78.571  1.00 11.40 ? 1352 THR A OG1 1 
ATOM   2690  C  CG2 . THR A 1 351 ? 30.891  73.069  79.620  1.00 11.13 ? 1352 THR A CG2 1 
ATOM   2691  N  N   . ASP A 1 352 ? 26.736  71.555  79.948  1.00 11.25 ? 1353 ASP A N   1 
ATOM   2692  C  CA  . ASP A 1 352 ? 25.290  71.703  80.127  1.00 11.69 ? 1353 ASP A CA  1 
ATOM   2693  C  C   . ASP A 1 352 ? 24.433  70.721  79.334  1.00 12.12 ? 1353 ASP A C   1 
ATOM   2694  O  O   . ASP A 1 352 ? 23.210  70.869  79.265  1.00 12.59 ? 1353 ASP A O   1 
ATOM   2695  C  CB  . ASP A 1 352 ? 24.866  73.150  79.844  1.00 11.21 ? 1353 ASP A CB  1 
ATOM   2696  C  CG  . ASP A 1 352 ? 25.455  74.140  80.838  1.00 10.94 ? 1353 ASP A CG  1 
ATOM   2697  O  OD1 . ASP A 1 352 ? 25.632  75.318  80.478  1.00 11.86 ? 1353 ASP A OD1 1 
ATOM   2698  O  OD2 . ASP A 1 352 ? 25.781  73.736  81.972  1.00 11.26 ? 1353 ASP A OD2 1 
ATOM   2699  N  N   . ASP A 1 353 ? 25.065  69.657  78.844  1.00 11.60 ? 1354 ASP A N   1 
ATOM   2700  C  CA  . ASP A 1 353 ? 24.379  68.507  78.257  1.00 11.73 ? 1354 ASP A CA  1 
ATOM   2701  C  C   . ASP A 1 353 ? 23.364  68.831  77.160  1.00 11.93 ? 1354 ASP A C   1 
ATOM   2702  O  O   . ASP A 1 353 ? 22.459  68.039  76.886  1.00 11.71 ? 1354 ASP A O   1 
ATOM   2703  C  CB  . ASP A 1 353 ? 23.709  67.678  79.362  1.00 11.99 ? 1354 ASP A CB  1 
ATOM   2704  C  CG  . ASP A 1 353 ? 24.715  66.938  80.218  1.00 12.53 ? 1354 ASP A CG  1 
ATOM   2705  O  OD1 . ASP A 1 353 ? 24.934  67.347  81.375  1.00 13.60 ? 1354 ASP A OD1 1 
ATOM   2706  O  OD2 . ASP A 1 353 ? 25.327  65.978  79.714  1.00 13.13 ? 1354 ASP A OD2 1 
ATOM   2707  N  N   . ILE A 1 354 ? 23.566  69.954  76.481  1.00 11.66 ? 1355 ILE A N   1 
ATOM   2708  C  CA  . ILE A 1 354 ? 22.659  70.376  75.423  1.00 11.53 ? 1355 ILE A CA  1 
ATOM   2709  C  C   . ILE A 1 354 ? 22.943  69.624  74.125  1.00 11.47 ? 1355 ILE A C   1 
ATOM   2710  O  O   . ILE A 1 354 ? 22.020  69.120  73.487  1.00 11.51 ? 1355 ILE A O   1 
ATOM   2711  C  CB  . ILE A 1 354 ? 22.746  71.904  75.191  1.00 10.96 ? 1355 ILE A CB  1 
ATOM   2712  C  CG1 . ILE A 1 354 ? 22.248  72.640  76.442  1.00 11.34 ? 1355 ILE A CG1 1 
ATOM   2713  C  CG2 . ILE A 1 354 ? 21.927  72.304  73.969  1.00 11.03 ? 1355 ILE A CG2 1 
ATOM   2714  C  CD1 . ILE A 1 354 ? 22.371  74.147  76.380  1.00 11.30 ? 1355 ILE A CD1 1 
ATOM   2715  N  N   . LEU A 1 355 ? 24.219  69.495  73.767  1.00 11.65 ? 1356 LEU A N   1 
ATOM   2716  C  CA  . LEU A 1 355 ? 24.602  68.690  72.609  1.00 11.44 ? 1356 LEU A CA  1 
ATOM   2717  C  C   . LEU A 1 355 ? 24.267  67.217  72.838  1.00 12.14 ? 1356 LEU A C   1 
ATOM   2718  O  O   . LEU A 1 355 ? 23.751  66.545  71.943  1.00 12.91 ? 1356 LEU A O   1 
ATOM   2719  C  CB  . LEU A 1 355 ? 26.099  68.846  72.311  1.00 11.10 ? 1356 LEU A CB  1 
ATOM   2720  C  CG  . LEU A 1 355 ? 26.695  67.898  71.260  1.00 10.84 ? 1356 LEU A CG  1 
ATOM   2721  C  CD1 . LEU A 1 355 ? 25.969  68.038  69.930  1.00 10.28 ? 1356 LEU A CD1 1 
ATOM   2722  C  CD2 . LEU A 1 355 ? 28.176  68.189  71.096  1.00 11.74 ? 1356 LEU A CD2 1 
ATOM   2723  N  N   . ASP A 1 356 ? 24.513  66.742  74.056  1.00 12.75 ? 1357 ASP A N   1 
ATOM   2724  C  CA  . ASP A 1 356 ? 24.228  65.359  74.428  1.00 13.36 ? 1357 ASP A CA  1 
ATOM   2725  C  C   . ASP A 1 356 ? 22.738  65.042  74.303  1.00 13.25 ? 1357 ASP A C   1 
ATOM   2726  O  O   . ASP A 1 356 ? 22.360  63.976  73.817  1.00 13.24 ? 1357 ASP A O   1 
ATOM   2727  C  CB  . ASP A 1 356 ? 24.694  65.094  75.861  1.00 14.31 ? 1357 ASP A CB  1 
ATOM   2728  C  CG  . ASP A 1 356 ? 26.142  65.480  76.084  1.00 15.53 ? 1357 ASP A CG  1 
ATOM   2729  O  OD1 . ASP A 1 356 ? 26.463  66.681  75.969  1.00 16.76 ? 1357 ASP A OD1 1 
ATOM   2730  O  OD2 . ASP A 1 356 ? 26.959  64.587  76.378  1.00 15.78 ? 1357 ASP A OD2 1 
ATOM   2731  N  N   . ASN A 1 357 ? 21.901  65.981  74.733  1.00 13.86 ? 1358 ASN A N   1 
ATOM   2732  C  CA  . ASN A 1 357 ? 20.453  65.830  74.643  1.00 14.01 ? 1358 ASN A CA  1 
ATOM   2733  C  C   . ASN A 1 357 ? 19.990  65.656  73.196  1.00 13.52 ? 1358 ASN A C   1 
ATOM   2734  O  O   . ASN A 1 357 ? 19.228  64.735  72.886  1.00 14.51 ? 1358 ASN A O   1 
ATOM   2735  C  CB  . ASN A 1 357 ? 19.764  67.045  75.271  1.00 14.35 ? 1358 ASN A CB  1 
ATOM   2736  C  CG  . ASN A 1 357 ? 18.254  66.982  75.158  1.00 15.39 ? 1358 ASN A CG  1 
ATOM   2737  O  OD1 . ASN A 1 357 ? 17.632  67.819  74.496  1.00 15.54 ? 1358 ASN A OD1 1 
ATOM   2738  N  ND2 . ASN A 1 357 ? 17.658  65.966  75.773  1.00 13.98 ? 1358 ASN A ND2 1 
ATOM   2739  N  N   . ASN A 1 358 ? 20.466  66.534  72.313  1.00 13.47 ? 1359 ASN A N   1 
ATOM   2740  C  CA  . ASN A 1 358 ? 20.114  66.476  70.894  1.00 12.81 ? 1359 ASN A CA  1 
ATOM   2741  C  C   . ASN A 1 358 ? 20.616  65.170  70.279  1.00 12.94 ? 1359 ASN A C   1 
ATOM   2742  O  O   . ASN A 1 358 ? 19.875  64.492  69.566  1.00 11.63 ? 1359 ASN A O   1 
ATOM   2743  C  CB  . ASN A 1 358 ? 20.723  67.675  70.153  1.00 13.05 ? 1359 ASN A CB  1 
ATOM   2744  C  CG  . ASN A 1 358 ? 20.046  67.959  68.812  1.00 12.92 ? 1359 ASN A CG  1 
ATOM   2745  O  OD1 . ASN A 1 358 ? 20.210  69.042  68.250  1.00 12.54 ? 1359 ASN A OD1 1 
ATOM   2746  N  ND2 . ASN A 1 358 ? 19.312  66.981  68.281  1.00 11.92 ? 1359 ASN A ND2 1 
ATOM   2747  N  N   . THR A 1 359 ? 21.826  64.766  70.660  1.00 12.73 ? 1360 THR A N   1 
ATOM   2748  C  CA  . THR A 1 359 ? 22.459  63.586  70.085  1.00 13.04 ? 1360 THR A CA  1 
ATOM   2749  C  C   . THR A 1 359 ? 21.749  62.297  70.494  1.00 12.94 ? 1360 THR A C   1 
ATOM   2750  O  O   . THR A 1 359 ? 21.453  61.453  69.650  1.00 13.20 ? 1360 THR A O   1 
ATOM   2751  C  CB  . THR A 1 359 ? 23.946  63.500  70.490  1.00 13.22 ? 1360 THR A CB  1 
ATOM   2752  O  OG1 . THR A 1 359 ? 24.629  64.683  70.053  1.00 12.75 ? 1360 THR A OG1 1 
ATOM   2753  C  CG2 . THR A 1 359 ? 24.604  62.278  69.861  1.00 13.73 ? 1360 THR A CG2 1 
ATOM   2754  N  N   . TYR A 1 360 ? 21.430  62.171  71.778  1.00 14.11 ? 1361 TYR A N   1 
ATOM   2755  C  CA  . TYR A 1 360 ? 20.769  60.968  72.272  1.00 14.75 ? 1361 TYR A CA  1 
ATOM   2756  C  C   . TYR A 1 360 ? 19.324  60.857  71.802  1.00 14.89 ? 1361 TYR A C   1 
ATOM   2757  O  O   . TYR A 1 360 ? 18.825  59.754  71.578  1.00 14.46 ? 1361 TYR A O   1 
ATOM   2758  C  CB  . TYR A 1 360 ? 20.845  60.902  73.798  1.00 15.76 ? 1361 TYR A CB  1 
ATOM   2759  C  CG  . TYR A 1 360 ? 22.147  60.318  74.288  1.00 16.11 ? 1361 TYR A CG  1 
ATOM   2760  C  CD1 . TYR A 1 360 ? 23.255  61.133  74.514  1.00 16.22 ? 1361 TYR A CD1 1 
ATOM   2761  C  CD2 . TYR A 1 360 ? 22.306  58.938  74.426  1.00 16.55 ? 1361 TYR A CD2 1 
ATOM   2762  C  CE1 . TYR A 1 360 ? 24.488  60.591  74.859  1.00 16.20 ? 1361 TYR A CE1 1 
ATOM   2763  C  CE2 . TYR A 1 360 ? 23.540  58.384  74.768  1.00 16.19 ? 1361 TYR A CE2 1 
ATOM   2764  C  CZ  . TYR A 1 360 ? 24.626  59.220  74.979  1.00 16.37 ? 1361 TYR A CZ  1 
ATOM   2765  O  OH  . TYR A 1 360 ? 25.859  58.690  75.270  1.00 16.72 ? 1361 TYR A OH  1 
ATOM   2766  N  N   . TYR A 1 361 ? 18.684  62.000  71.572  1.00 14.62 ? 1362 TYR A N   1 
ATOM   2767  C  CA  . TYR A 1 361 ? 17.380  62.024  70.919  1.00 15.15 ? 1362 TYR A CA  1 
ATOM   2768  C  C   . TYR A 1 361 ? 17.489  61.417  69.524  1.00 15.06 ? 1362 TYR A C   1 
ATOM   2769  O  O   . TYR A 1 361 ? 16.627  60.640  69.109  1.00 15.55 ? 1362 TYR A O   1 
ATOM   2770  C  CB  . TYR A 1 361 ? 16.856  63.459  70.807  1.00 15.00 ? 1362 TYR A CB  1 
ATOM   2771  C  CG  . TYR A 1 361 ? 15.600  63.581  69.968  1.00 15.54 ? 1362 TYR A CG  1 
ATOM   2772  C  CD1 . TYR A 1 361 ? 14.339  63.412  70.539  1.00 17.12 ? 1362 TYR A CD1 1 
ATOM   2773  C  CD2 . TYR A 1 361 ? 15.674  63.812  68.593  1.00 15.90 ? 1362 TYR A CD2 1 
ATOM   2774  C  CE1 . TYR A 1 361 ? 13.183  63.466  69.763  1.00 17.76 ? 1362 TYR A CE1 1 
ATOM   2775  C  CE2 . TYR A 1 361 ? 14.527  63.862  67.806  1.00 17.19 ? 1362 TYR A CE2 1 
ATOM   2776  C  CZ  . TYR A 1 361 ? 13.285  63.688  68.397  1.00 17.80 ? 1362 TYR A CZ  1 
ATOM   2777  O  OH  . TYR A 1 361 ? 12.147  63.731  67.627  1.00 18.54 ? 1362 TYR A OH  1 
ATOM   2778  N  N   . ASP A 1 362 ? 18.531  61.813  68.795  1.00 14.66 ? 1363 ASP A N   1 
ATOM   2779  C  CA  . ASP A 1 362 ? 18.767  61.325  67.439  1.00 14.25 ? 1363 ASP A CA  1 
ATOM   2780  C  C   . ASP A 1 362 ? 18.968  59.818  67.425  1.00 13.93 ? 1363 ASP A C   1 
ATOM   2781  O  O   . ASP A 1 362 ? 18.445  59.130  66.552  1.00 14.17 ? 1363 ASP A O   1 
ATOM   2782  C  CB  . ASP A 1 362 ? 20.003  61.997  66.835  1.00 14.26 ? 1363 ASP A CB  1 
ATOM   2783  C  CG  . ASP A 1 362 ? 19.819  63.487  66.619  1.00 15.08 ? 1363 ASP A CG  1 
ATOM   2784  O  OD1 . ASP A 1 362 ? 18.663  63.966  66.642  1.00 14.43 ? 1363 ASP A OD1 1 
ATOM   2785  O  OD2 . ASP A 1 362 ? 20.840  64.182  66.438  1.00 13.92 ? 1363 ASP A OD2 1 
ATOM   2786  N  N   . VAL A 1 363 ? 19.742  59.317  68.386  1.00 14.05 ? 1364 VAL A N   1 
ATOM   2787  C  CA  . VAL A 1 363 ? 20.014  57.887  68.488  1.00 14.90 ? 1364 VAL A CA  1 
ATOM   2788  C  C   . VAL A 1 363 ? 18.710  57.098  68.615  1.00 15.31 ? 1364 VAL A C   1 
ATOM   2789  O  O   . VAL A 1 363 ? 18.484  56.148  67.864  1.00 15.50 ? 1364 VAL A O   1 
ATOM   2790  C  CB  . VAL A 1 363 ? 20.939  57.577  69.695  1.00 14.68 ? 1364 VAL A CB  1 
ATOM   2791  C  CG1 . VAL A 1 363 ? 21.049  56.074  69.908  1.00 14.44 ? 1364 VAL A CG1 1 
ATOM   2792  C  CG2 . VAL A 1 363 ? 22.326  58.172  69.455  1.00 14.40 ? 1364 VAL A CG2 1 
ATOM   2793  N  N   . ASP A 1 364 ? 17.812  57.570  69.479  1.00 16.37 ? 1365 ASP A N   1 
ATOM   2794  C  CA  . ASP A 1 364 ? 16.505  56.935  69.655  1.00 17.09 ? 1365 ASP A CA  1 
ATOM   2795  C  C   . ASP A 1 364 ? 15.652  57.020  68.391  1.00 17.27 ? 1365 ASP A C   1 
ATOM   2796  O  O   . ASP A 1 364 ? 14.986  56.056  68.017  1.00 18.38 ? 1365 ASP A O   1 
ATOM   2797  C  CB  . ASP A 1 364 ? 15.756  57.569  70.831  1.00 17.58 ? 1365 ASP A CB  1 
ATOM   2798  C  CG  . ASP A 1 364 ? 16.281  57.108  72.184  1.00 17.98 ? 1365 ASP A CG  1 
ATOM   2799  O  OD1 . ASP A 1 364 ? 17.140  56.197  72.234  1.00 18.55 ? 1365 ASP A OD1 1 
ATOM   2800  O  OD2 . ASP A 1 364 ? 15.823  57.656  73.206  1.00 19.38 ? 1365 ASP A OD2 1 
ATOM   2801  N  N   . TYR A 1 365 ? 15.709  58.163  67.717  1.00 17.46 ? 1366 TYR A N   1 
ATOM   2802  C  CA  . TYR A 1 365 ? 14.994  58.350  66.460  1.00 17.13 ? 1366 TYR A CA  1 
ATOM   2803  C  C   . TYR A 1 365 ? 15.503  57.381  65.395  1.00 17.74 ? 1366 TYR A C   1 
ATOM   2804  O  O   . TYR A 1 365 ? 14.712  56.728  64.709  1.00 17.43 ? 1366 TYR A O   1 
ATOM   2805  C  CB  . TYR A 1 365 ? 15.151  59.795  65.973  1.00 17.17 ? 1366 TYR A CB  1 
ATOM   2806  C  CG  . TYR A 1 365 ? 14.541  60.049  64.615  1.00 17.63 ? 1366 TYR A CG  1 
ATOM   2807  C  CD1 . TYR A 1 365 ? 13.158  60.178  64.464  1.00 17.85 ? 1366 TYR A CD1 1 
ATOM   2808  C  CD2 . TYR A 1 365 ? 15.337  60.100  63.470  1.00 17.82 ? 1366 TYR A CD2 1 
ATOM   2809  C  CE1 . TYR A 1 365 ? 12.585  60.347  63.207  1.00 18.14 ? 1366 TYR A CE1 1 
ATOM   2810  C  CE2 . TYR A 1 365 ? 14.774  60.265  62.209  1.00 18.40 ? 1366 TYR A CE2 1 
ATOM   2811  C  CZ  . TYR A 1 365 ? 13.399  60.389  62.086  1.00 18.37 ? 1366 TYR A CZ  1 
ATOM   2812  O  OH  . TYR A 1 365 ? 12.838  60.550  60.842  1.00 19.84 ? 1366 TYR A OH  1 
ATOM   2813  N  N   . ILE A 1 366 ? 16.825  57.296  65.262  1.00 17.34 ? 1367 ILE A N   1 
ATOM   2814  C  CA  . ILE A 1 366 ? 17.453  56.416  64.280  1.00 17.86 ? 1367 ILE A CA  1 
ATOM   2815  C  C   . ILE A 1 366 ? 17.141  54.949  64.568  1.00 17.99 ? 1367 ILE A C   1 
ATOM   2816  O  O   . ILE A 1 366 ? 16.740  54.208  63.670  1.00 17.87 ? 1367 ILE A O   1 
ATOM   2817  C  CB  . ILE A 1 366 ? 18.988  56.619  64.251  1.00 17.52 ? 1367 ILE A CB  1 
ATOM   2818  C  CG1 . ILE A 1 366 ? 19.314  58.028  63.749  1.00 17.83 ? 1367 ILE A CG1 1 
ATOM   2819  C  CG2 . ILE A 1 366 ? 19.648  55.578  63.351  1.00 17.30 ? 1367 ILE A CG2 1 
ATOM   2820  C  CD1 . ILE A 1 366 ? 20.748  58.444  63.984  1.00 16.97 ? 1367 ILE A CD1 1 
ATOM   2821  N  N   . ASN A 1 367 ? 17.279  54.547  65.828  1.00 18.81 ? 1368 ASN A N   1 
ATOM   2822  C  CA  . ASN A 1 367 ? 17.015  53.167  66.221  1.00 19.59 ? 1368 ASN A CA  1 
ATOM   2823  C  C   . ASN A 1 367 ? 15.567  52.777  65.950  1.00 20.70 ? 1368 ASN A C   1 
ATOM   2824  O  O   . ASN A 1 367 ? 15.288  51.662  65.512  1.00 20.37 ? 1368 ASN A O   1 
ATOM   2825  C  CB  . ASN A 1 367 ? 17.332  52.970  67.704  1.00 19.41 ? 1368 ASN A CB  1 
ATOM   2826  C  CG  . ASN A 1 367 ? 18.818  52.890  67.977  1.00 19.67 ? 1368 ASN A CG  1 
ATOM   2827  O  OD1 . ASN A 1 367 ? 19.613  52.627  67.075  1.00 19.61 ? 1368 ASN A OD1 1 
ATOM   2828  N  ND2 . ASN A 1 367 ? 19.201  53.103  69.227  1.00 19.20 ? 1368 ASN A ND2 1 
ATOM   2829  N  N   . ASP A 1 368 ? 14.665  53.733  66.144  1.00 22.24 ? 1369 ASP A N   1 
ATOM   2830  C  CA  . ASP A 1 368 ? 13.238  53.512  65.946  1.00 24.32 ? 1369 ASP A CA  1 
ATOM   2831  C  C   . ASP A 1 368 ? 12.857  53.415  64.473  1.00 24.30 ? 1369 ASP A C   1 
ATOM   2832  O  O   . ASP A 1 368 ? 12.085  52.541  64.086  1.00 24.43 ? 1369 ASP A O   1 
ATOM   2833  C  CB  . ASP A 1 368 ? 12.437  54.637  66.605  1.00 26.74 ? 1369 ASP A CB  1 
ATOM   2834  C  CG  . ASP A 1 368 ? 11.798  54.207  67.906  1.00 29.78 ? 1369 ASP A CG  1 
ATOM   2835  O  OD1 . ASP A 1 368 ? 12.252  54.675  68.973  1.00 31.35 ? 1369 ASP A OD1 1 
ATOM   2836  O  OD2 . ASP A 1 368 ? 10.847  53.391  67.860  1.00 31.42 ? 1369 ASP A OD2 1 
ATOM   2837  N  N   . LYS A 1 369 ? 13.413  54.306  63.657  1.00 24.03 ? 1370 LYS A N   1 
ATOM   2838  C  CA  . LYS A 1 369 ? 13.060  54.374  62.244  1.00 24.16 ? 1370 LYS A CA  1 
ATOM   2839  C  C   . LYS A 1 369 ? 13.882  53.433  61.362  1.00 23.97 ? 1370 LYS A C   1 
ATOM   2840  O  O   . LYS A 1 369 ? 13.404  52.978  60.321  1.00 24.24 ? 1370 LYS A O   1 
ATOM   2841  C  CB  . LYS A 1 369 ? 13.199  55.812  61.737  1.00 24.68 ? 1370 LYS A CB  1 
ATOM   2842  C  CG  . LYS A 1 369 ? 12.726  56.006  60.306  1.00 26.28 ? 1370 LYS A CG  1 
ATOM   2843  C  CD  . LYS A 1 369 ? 12.393  57.455  60.021  1.00 27.61 ? 1370 LYS A CD  1 
ATOM   2844  C  CE  . LYS A 1 369 ? 11.930  57.636  58.587  1.00 27.93 ? 1370 LYS A CE  1 
ATOM   2845  N  NZ  . LYS A 1 369 ? 11.340  58.987  58.372  1.00 29.58 ? 1370 LYS A NZ  1 
ATOM   2846  N  N   . TYR A 1 370 ? 15.099  53.115  61.793  1.00 23.32 ? 1371 TYR A N   1 
ATOM   2847  C  CA  . TYR A 1 370 ? 16.033  52.373  60.951  1.00 23.12 ? 1371 TYR A CA  1 
ATOM   2848  C  C   . TYR A 1 370 ? 16.529  51.077  61.589  1.00 23.21 ? 1371 TYR A C   1 
ATOM   2849  O  O   . TYR A 1 370 ? 17.696  50.709  61.434  1.00 23.41 ? 1371 TYR A O   1 
ATOM   2850  C  CB  . TYR A 1 370 ? 17.225  53.263  60.585  1.00 22.13 ? 1371 TYR A CB  1 
ATOM   2851  C  CG  . TYR A 1 370 ? 16.869  54.426  59.691  1.00 22.33 ? 1371 TYR A CG  1 
ATOM   2852  C  CD1 . TYR A 1 370 ? 16.700  55.707  60.216  1.00 21.57 ? 1371 TYR A CD1 1 
ATOM   2853  C  CD2 . TYR A 1 370 ? 16.697  54.246  58.318  1.00 22.25 ? 1371 TYR A CD2 1 
ATOM   2854  C  CE1 . TYR A 1 370 ? 16.368  56.780  59.394  1.00 22.08 ? 1371 TYR A CE1 1 
ATOM   2855  C  CE2 . TYR A 1 370 ? 16.369  55.311  57.488  1.00 22.20 ? 1371 TYR A CE2 1 
ATOM   2856  C  CZ  . TYR A 1 370 ? 16.206  56.573  58.033  1.00 22.28 ? 1371 TYR A CZ  1 
ATOM   2857  O  OH  . TYR A 1 370 ? 15.887  57.629  57.214  1.00 23.17 ? 1371 TYR A OH  1 
ATOM   2858  N  N   . ASN A 1 371 ? 15.631  50.376  62.278  1.00 23.24 ? 1372 ASN A N   1 
ATOM   2859  C  CA  . ASN A 1 371 ? 15.920  49.062  62.861  1.00 23.86 ? 1372 ASN A CA  1 
ATOM   2860  C  C   . ASN A 1 371 ? 17.221  49.017  63.660  1.00 22.88 ? 1372 ASN A C   1 
ATOM   2861  O  O   . ASN A 1 371 ? 18.089  48.181  63.401  1.00 22.84 ? 1372 ASN A O   1 
ATOM   2862  C  CB  . ASN A 1 371 ? 15.953  47.985  61.768  1.00 25.88 ? 1372 ASN A CB  1 
ATOM   2863  C  CG  . ASN A 1 371 ? 14.589  47.724  61.164  1.00 28.35 ? 1372 ASN A CG  1 
ATOM   2864  O  OD1 . ASN A 1 371 ? 13.776  46.986  61.729  1.00 30.06 ? 1372 ASN A OD1 1 
ATOM   2865  N  ND2 . ASN A 1 371 ? 14.328  48.328  60.008  1.00 29.03 ? 1372 ASN A ND2 1 
ATOM   2866  N  N   . GLY A 1 372 ? 17.371  49.956  64.590  1.00 21.88 ? 1373 GLY A N   1 
ATOM   2867  C  CA  . GLY A 1 372 ? 18.508  49.943  65.495  1.00 20.57 ? 1373 GLY A CA  1 
ATOM   2868  C  C   . GLY A 1 372 ? 19.843  50.245  64.839  1.00 19.73 ? 1373 GLY A C   1 
ATOM   2869  O  O   . GLY A 1 372 ? 20.879  49.768  65.302  1.00 19.77 ? 1373 GLY A O   1 
ATOM   2870  N  N   . ALA A 1 373 ? 19.832  51.087  63.808  1.00 18.82 ? 1374 ALA A N   1 
ATOM   2871  C  CA  . ALA A 1 373 ? 21.041  51.378  63.036  1.00 17.98 ? 1374 ALA A CA  1 
ATOM   2872  C  C   . ALA A 1 373 ? 22.108  52.115  63.845  1.00 17.65 ? 1374 ALA A C   1 
ATOM   2873  O  O   . ALA A 1 373 ? 23.298  52.022  63.535  1.00 16.72 ? 1374 ALA A O   1 
ATOM   2874  C  CB  . ALA A 1 373 ? 20.687  52.180  61.787  1.00 18.18 ? 1374 ALA A CB  1 
ATOM   2875  N  N   . ALA A 1 374 ? 21.684  52.830  64.884  1.00 17.18 ? 1375 ALA A N   1 
ATOM   2876  C  CA  . ALA A 1 374 ? 22.608  53.594  65.717  1.00 17.87 ? 1375 ALA A CA  1 
ATOM   2877  C  C   . ALA A 1 374 ? 23.214  52.764  66.844  1.00 17.86 ? 1375 ALA A C   1 
ATOM   2878  O  O   . ALA A 1 374 ? 24.057  53.255  67.590  1.00 18.85 ? 1375 ALA A O   1 
ATOM   2879  C  CB  . ALA A 1 374 ? 21.912  54.825  66.284  1.00 17.73 ? 1375 ALA A CB  1 
ATOM   2880  N  N   . THR A 1 375 ? 22.773  51.515  66.981  1.00 17.61 ? 1376 THR A N   1 
ATOM   2881  C  CA  . THR A 1 375 ? 23.425  50.575  67.893  1.00 17.45 ? 1376 THR A CA  1 
ATOM   2882  C  C   . THR A 1 375 ? 24.676  50.013  67.227  1.00 17.22 ? 1376 THR A C   1 
ATOM   2883  O  O   . THR A 1 375 ? 24.761  49.963  65.998  1.00 17.37 ? 1376 THR A O   1 
ATOM   2884  C  CB  . THR A 1 375 ? 22.490  49.399  68.294  1.00 17.73 ? 1376 THR A CB  1 
ATOM   2885  O  OG1 . THR A 1 375 ? 22.251  48.559  67.159  1.00 17.86 ? 1376 THR A OG1 1 
ATOM   2886  C  CG2 . THR A 1 375 ? 21.162  49.923  68.822  1.00 18.15 ? 1376 THR A CG2 1 
ATOM   2887  N  N   . VAL A 1 376 ? 25.647  49.609  68.042  1.00 17.36 ? 1377 VAL A N   1 
ATOM   2888  C  CA  . VAL A 1 376 ? 26.942  49.157  67.538  1.00 17.94 ? 1377 VAL A CA  1 
ATOM   2889  C  C   . VAL A 1 376 ? 26.810  47.939  66.630  1.00 18.57 ? 1377 VAL A C   1 
ATOM   2890  O  O   . VAL A 1 376 ? 26.151  46.956  66.976  1.00 19.23 ? 1377 VAL A O   1 
ATOM   2891  C  CB  . VAL A 1 376 ? 27.908  48.822  68.695  1.00 17.63 ? 1377 VAL A CB  1 
ATOM   2892  C  CG1 . VAL A 1 376 ? 29.210  48.257  68.148  1.00 17.97 ? 1377 VAL A CG1 1 
ATOM   2893  C  CG2 . VAL A 1 376 ? 28.185  50.069  69.514  1.00 17.68 ? 1377 VAL A CG2 1 
ATOM   2894  N  N   . GLY A 1 377 ? 27.401  48.041  65.446  1.00 18.87 ? 1378 GLY A N   1 
ATOM   2895  C  CA  . GLY A 1 377 ? 27.327  46.965  64.477  1.00 19.57 ? 1378 GLY A CA  1 
ATOM   2896  C  C   . GLY A 1 377 ? 27.844  47.412  63.126  1.00 20.34 ? 1378 GLY A C   1 
ATOM   2897  O  O   . GLY A 1 377 ? 27.824  48.603  62.810  1.00 19.98 ? 1378 GLY A O   1 
ATOM   2898  N  N   . LYS A 1 378 ? 28.317  46.459  62.330  1.00 20.75 ? 1379 LYS A N   1 
ATOM   2899  C  CA  . LYS A 1 378 ? 28.879  46.765  61.021  1.00 21.53 ? 1379 LYS A CA  1 
ATOM   2900  C  C   . LYS A 1 378 ? 27.890  46.486  59.893  1.00 22.01 ? 1379 LYS A C   1 
ATOM   2901  O  O   . LYS A 1 378 ? 27.981  47.079  58.816  1.00 21.88 ? 1379 LYS A O   1 
ATOM   2902  C  CB  . LYS A 1 378 ? 30.163  45.963  60.801  1.00 21.70 ? 1379 LYS A CB  1 
ATOM   2903  C  CG  . LYS A 1 378 ? 31.311  46.389  61.703  1.00 22.68 ? 1379 LYS A CG  1 
ATOM   2904  C  CD  . LYS A 1 378 ? 32.534  45.508  61.512  1.00 23.69 ? 1379 LYS A CD  1 
ATOM   2905  C  CE  . LYS A 1 378 ? 33.707  45.998  62.353  1.00 24.32 ? 1379 LYS A CE  1 
ATOM   2906  N  NZ  . LYS A 1 378 ? 33.362  46.149  63.797  1.00 24.91 ? 1379 LYS A NZ  1 
ATOM   2907  N  N   . ASP A 1 379 ? 26.910  45.629  60.166  1.00 22.55 ? 1380 ASP A N   1 
ATOM   2908  C  CA  . ASP A 1 379 ? 25.981  45.184  59.131  1.00 23.34 ? 1380 ASP A CA  1 
ATOM   2909  C  C   . ASP A 1 379 ? 24.545  45.645  59.372  1.00 22.54 ? 1380 ASP A C   1 
ATOM   2910  O  O   . ASP A 1 379 ? 23.641  45.291  58.614  1.00 22.69 ? 1380 ASP A O   1 
ATOM   2911  C  CB  . ASP A 1 379 ? 26.027  43.657  59.003  1.00 25.47 ? 1380 ASP A CB  1 
ATOM   2912  C  CG  . ASP A 1 379 ? 27.412  43.138  58.631  1.00 27.43 ? 1380 ASP A CG  1 
ATOM   2913  O  OD1 . ASP A 1 379 ? 28.033  43.677  57.686  1.00 28.88 ? 1380 ASP A OD1 1 
ATOM   2914  O  OD2 . ASP A 1 379 ? 27.874  42.178  59.283  1.00 29.13 ? 1380 ASP A OD2 1 
ATOM   2915  N  N   . ASN A 1 380 ? 24.349  46.485  60.387  1.00 21.25 ? 1381 ASN A N   1 
ATOM   2916  C  CA  . ASN A 1 380 ? 23.027  47.035  60.688  1.00 20.36 ? 1381 ASN A CA  1 
ATOM   2917  C  C   . ASN A 1 380 ? 22.903  48.509  60.282  1.00 20.06 ? 1381 ASN A C   1 
ATOM   2918  O  O   . ASN A 1 380 ? 21.969  49.198  60.695  1.00 20.04 ? 1381 ASN A O   1 
ATOM   2919  C  CB  . ASN A 1 380 ? 22.716  46.878  62.183  1.00 20.01 ? 1381 ASN A CB  1 
ATOM   2920  C  CG  . ASN A 1 380 ? 23.604  47.742  63.062  1.00 19.65 ? 1381 ASN A CG  1 
ATOM   2921  O  OD1 . ASN A 1 380 ? 24.746  48.033  62.713  1.00 19.61 ? 1381 ASN A OD1 1 
ATOM   2922  N  ND2 . ASN A 1 380 ? 23.073  48.169  64.201  1.00 19.10 ? 1381 ASN A ND2 1 
ATOM   2923  N  N   . LYS A 1 381 ? 23.830  48.975  59.450  1.00 19.71 ? 1382 LYS A N   1 
ATOM   2924  C  CA  . LYS A 1 381 ? 23.886  50.381  59.070  1.00 19.71 ? 1382 LYS A CA  1 
ATOM   2925  C  C   . LYS A 1 381 ? 23.063  50.680  57.821  1.00 20.14 ? 1382 LYS A C   1 
ATOM   2926  O  O   . LYS A 1 381 ? 22.849  49.805  56.979  1.00 20.27 ? 1382 LYS A O   1 
ATOM   2927  C  CB  . LYS A 1 381 ? 25.339  50.805  58.848  1.00 18.83 ? 1382 LYS A CB  1 
ATOM   2928  C  CG  . LYS A 1 381 ? 26.188  50.751  60.104  1.00 17.89 ? 1382 LYS A CG  1 
ATOM   2929  C  CD  . LYS A 1 381 ? 25.744  51.802  61.102  1.00 17.90 ? 1382 LYS A CD  1 
ATOM   2930  C  CE  . LYS A 1 381 ? 26.409  51.607  62.451  1.00 17.58 ? 1382 LYS A CE  1 
ATOM   2931  N  NZ  . LYS A 1 381 ? 25.656  50.669  63.330  1.00 17.73 ? 1382 LYS A NZ  1 
ATOM   2932  N  N   . VAL A 1 382 ? 22.603  51.922  57.713  1.00 20.31 ? 1383 VAL A N   1 
ATOM   2933  C  CA  . VAL A 1 382 ? 21.830  52.370  56.559  1.00 20.39 ? 1383 VAL A CA  1 
ATOM   2934  C  C   . VAL A 1 382 ? 22.772  52.881  55.472  1.00 20.47 ? 1383 VAL A C   1 
ATOM   2935  O  O   . VAL A 1 382 ? 23.736  53.589  55.763  1.00 19.58 ? 1383 VAL A O   1 
ATOM   2936  C  CB  . VAL A 1 382 ? 20.853  53.505  56.948  1.00 20.74 ? 1383 VAL A CB  1 
ATOM   2937  C  CG1 . VAL A 1 382 ? 19.899  53.791  55.801  1.00 21.50 ? 1383 VAL A CG1 1 
ATOM   2938  C  CG2 . VAL A 1 382 ? 20.080  53.124  58.197  1.00 21.59 ? 1383 VAL A CG2 1 
ATOM   2939  N  N   . LYS A 1 383 ? 22.500  52.507  54.225  1.00 20.74 ? 1384 LYS A N   1 
ATOM   2940  C  CA  . LYS A 1 383 ? 23.306  52.965  53.098  1.00 21.54 ? 1384 LYS A CA  1 
ATOM   2941  C  C   . LYS A 1 383 ? 23.255  54.485  52.983  1.00 20.22 ? 1384 LYS A C   1 
ATOM   2942  O  O   . LYS A 1 383 ? 22.178  55.081  53.003  1.00 19.89 ? 1384 LYS A O   1 
ATOM   2943  C  CB  . LYS A 1 383 ? 22.817  52.328  51.795  1.00 23.88 ? 1384 LYS A CB  1 
ATOM   2944  C  CG  . LYS A 1 383 ? 23.711  51.205  51.288  1.00 27.47 ? 1384 LYS A CG  1 
ATOM   2945  C  CD  . LYS A 1 383 ? 23.191  50.612  49.982  1.00 30.13 ? 1384 LYS A CD  1 
ATOM   2946  C  CE  . LYS A 1 383 ? 22.526  49.253  50.202  1.00 31.77 ? 1384 LYS A CE  1 
ATOM   2947  N  NZ  . LYS A 1 383 ? 21.286  49.352  51.028  1.00 33.33 ? 1384 LYS A NZ  1 
ATOM   2948  N  N   . ALA A 1 384 ? 24.429  55.109  52.955  1.00 18.80 ? 1385 ALA A N   1 
ATOM   2949  C  CA  . ALA A 1 384 ? 24.525  56.561  52.874  1.00 17.71 ? 1385 ALA A CA  1 
ATOM   2950  C  C   . ALA A 1 384 ? 23.847  57.067  51.609  1.00 16.78 ? 1385 ALA A C   1 
ATOM   2951  O  O   . ALA A 1 384 ? 24.090  56.555  50.515  1.00 16.03 ? 1385 ALA A O   1 
ATOM   2952  C  CB  . ALA A 1 384 ? 25.987  56.992  52.896  1.00 17.89 ? 1385 ALA A CB  1 
ATOM   2953  N  N   . SER A 1 385 ? 22.964  58.046  51.773  1.00 15.91 ? 1386 SER A N   1 
ATOM   2954  C  CA  . SER A 1 385 ? 22.264  58.649  50.645  1.00 15.95 ? 1386 SER A CA  1 
ATOM   2955  C  C   . SER A 1 385 ? 21.775  60.039  51.025  1.00 15.38 ? 1386 SER A C   1 
ATOM   2956  O  O   . SER A 1 385 ? 21.712  60.377  52.206  1.00 15.44 ? 1386 SER A O   1 
ATOM   2957  C  CB  . SER A 1 385 ? 21.075  57.776  50.225  1.00 16.14 ? 1386 SER A CB  1 
ATOM   2958  O  OG  . SER A 1 385 ? 20.015  57.860  51.162  1.00 16.59 ? 1386 SER A OG  1 
ATOM   2959  N  N   . LEU A 1 386 ? 21.423  60.837  50.021  1.00 15.82 ? 1387 LEU A N   1 
ATOM   2960  C  CA  . LEU A 1 386 ? 20.825  62.145  50.261  1.00 15.90 ? 1387 LEU A CA  1 
ATOM   2961  C  C   . LEU A 1 386 ? 19.520  62.022  51.048  1.00 16.67 ? 1387 LEU A C   1 
ATOM   2962  O  O   . LEU A 1 386 ? 19.258  62.821  51.944  1.00 15.91 ? 1387 LEU A O   1 
ATOM   2963  C  CB  . LEU A 1 386 ? 20.572  62.865  48.933  1.00 16.20 ? 1387 LEU A CB  1 
ATOM   2964  C  CG  . LEU A 1 386 ? 21.813  63.278  48.134  1.00 16.36 ? 1387 LEU A CG  1 
ATOM   2965  C  CD1 . LEU A 1 386 ? 21.392  63.919  46.828  1.00 17.03 ? 1387 LEU A CD1 1 
ATOM   2966  C  CD2 . LEU A 1 386 ? 22.657  64.245  48.947  1.00 16.72 ? 1387 LEU A CD2 1 
ATOM   2967  N  N   . GLU A 1 387 ? 18.763  60.957  50.783  1.00 17.61 ? 1388 GLU A N   1 
ATOM   2968  C  CA  . GLU A 1 387 ? 17.481  60.721  51.450  1.00 18.99 ? 1388 GLU A CA  1 
ATOM   2969  C  C   . GLU A 1 387 ? 17.629  60.490  52.953  1.00 17.99 ? 1388 GLU A C   1 
ATOM   2970  O  O   . GLU A 1 387 ? 16.930  61.110  53.757  1.00 16.68 ? 1388 GLU A O   1 
ATOM   2971  C  CB  . GLU A 1 387 ? 16.768  59.522  50.817  1.00 22.25 ? 1388 GLU A CB  1 
ATOM   2972  C  CG  . GLU A 1 387 ? 16.211  59.798  49.430  1.00 27.44 ? 1388 GLU A CG  1 
ATOM   2973  C  CD  . GLU A 1 387 ? 15.708  58.544  48.731  1.00 31.05 ? 1388 GLU A CD  1 
ATOM   2974  O  OE1 . GLU A 1 387 ? 14.605  58.063  49.082  1.00 33.30 ? 1388 GLU A OE1 1 
ATOM   2975  O  OE2 . GLU A 1 387 ? 16.404  58.055  47.810  1.00 33.37 ? 1388 GLU A OE2 1 
ATOM   2976  N  N   . VAL A 1 388 ? 18.554  59.609  53.325  1.00 16.87 ? 1389 VAL A N   1 
ATOM   2977  C  CA  . VAL A 1 388 ? 18.792  59.276  54.726  1.00 16.65 ? 1389 VAL A CA  1 
ATOM   2978  C  C   . VAL A 1 388 ? 19.363  60.471  55.489  1.00 15.84 ? 1389 VAL A C   1 
ATOM   2979  O  O   . VAL A 1 388 ? 18.933  60.761  56.607  1.00 15.38 ? 1389 VAL A O   1 
ATOM   2980  C  CB  . VAL A 1 388 ? 19.757  58.071  54.854  1.00 17.43 ? 1389 VAL A CB  1 
ATOM   2981  C  CG1 . VAL A 1 388 ? 19.975  57.711  56.317  1.00 17.76 ? 1389 VAL A CG1 1 
ATOM   2982  C  CG2 . VAL A 1 388 ? 19.183  56.874  54.106  1.00 18.33 ? 1389 VAL A CG2 1 
ATOM   2983  N  N   . VAL A 1 389 ? 20.294  61.184  54.858  1.00 14.99 ? 1390 VAL A N   1 
ATOM   2984  C  CA  . VAL A 1 389 ? 20.881  62.382  55.447  1.00 14.33 ? 1390 VAL A CA  1 
ATOM   2985  C  C   . VAL A 1 389 ? 19.812  63.446  55.692  1.00 14.16 ? 1390 VAL A C   1 
ATOM   2986  O  O   . VAL A 1 389 ? 19.718  63.988  56.793  1.00 15.29 ? 1390 VAL A O   1 
ATOM   2987  C  CB  . VAL A 1 389 ? 21.998  62.967  54.541  1.00 13.88 ? 1390 VAL A CB  1 
ATOM   2988  C  CG1 . VAL A 1 389 ? 22.398  64.355  55.018  1.00 13.89 ? 1390 VAL A CG1 1 
ATOM   2989  C  CG2 . VAL A 1 389 ? 23.207  62.048  54.548  1.00 14.15 ? 1390 VAL A CG2 1 
ATOM   2990  N  N   . LYS A 1 390 ? 18.978  63.701  54.686  1.00 14.14 ? 1391 LYS A N   1 
ATOM   2991  C  CA  . LYS A 1 390 ? 17.901  64.678  54.813  1.00 14.00 ? 1391 LYS A CA  1 
ATOM   2992  C  C   . LYS A 1 390 ? 16.938  64.313  55.933  1.00 13.91 ? 1391 LYS A C   1 
ATOM   2993  O  O   . LYS A 1 390 ? 16.579  65.162  56.744  1.00 13.59 ? 1391 LYS A O   1 
ATOM   2994  C  CB  . LYS A 1 390 ? 17.136  64.818  53.496  1.00 14.20 ? 1391 LYS A CB  1 
ATOM   2995  C  CG  . LYS A 1 390 ? 17.816  65.736  52.496  1.00 14.08 ? 1391 LYS A CG  1 
ATOM   2996  C  CD  . LYS A 1 390 ? 16.966  65.951  51.259  1.00 14.88 ? 1391 LYS A CD  1 
ATOM   2997  C  CE  . LYS A 1 390 ? 16.852  64.682  50.438  1.00 15.28 ? 1391 LYS A CE  1 
ATOM   2998  N  NZ  . LYS A 1 390 ? 16.060  64.914  49.203  1.00 15.63 ? 1391 LYS A NZ  1 
ATOM   2999  N  N   . ASP A 1 391 ? 16.617  63.027  56.044  1.00 14.19 ? 1392 ASP A N   1 
ATOM   3000  C  CA  . ASP A 1 391 ? 15.703  62.567  57.086  1.00 14.58 ? 1392 ASP A CA  1 
ATOM   3001  C  C   . ASP A 1 391 ? 16.270  62.800  58.485  1.00 14.10 ? 1392 ASP A C   1 
ATOM   3002  O  O   . ASP A 1 391 ? 15.665  63.492  59.306  1.00 14.80 ? 1392 ASP A O   1 
ATOM   3003  C  CB  . ASP A 1 391 ? 15.387  61.080  56.898  1.00 15.93 ? 1392 ASP A CB  1 
ATOM   3004  C  CG  . ASP A 1 391 ? 14.439  60.553  57.956  1.00 17.78 ? 1392 ASP A CG  1 
ATOM   3005  O  OD1 . ASP A 1 391 ? 13.326  61.100  58.082  1.00 20.64 ? 1392 ASP A OD1 1 
ATOM   3006  O  OD2 . ASP A 1 391 ? 14.818  59.620  58.690  1.00 19.65 ? 1392 ASP A OD2 1 
ATOM   3007  N  N   . ILE A 1 392 ? 17.446  62.240  58.744  1.00 13.94 ? 1393 ILE A N   1 
ATOM   3008  C  CA  . ILE A 1 392 ? 18.051  62.299  60.069  1.00 13.19 ? 1393 ILE A CA  1 
ATOM   3009  C  C   . ILE A 1 392 ? 18.479  63.712  60.458  1.00 12.70 ? 1393 ILE A C   1 
ATOM   3010  O  O   . ILE A 1 392 ? 18.192  64.162  61.564  1.00 12.29 ? 1393 ILE A O   1 
ATOM   3011  C  CB  . ILE A 1 392 ? 19.263  61.349  60.161  1.00 13.22 ? 1393 ILE A CB  1 
ATOM   3012  C  CG1 . ILE A 1 392 ? 18.795  59.903  59.983  1.00 13.86 ? 1393 ILE A CG1 1 
ATOM   3013  C  CG2 . ILE A 1 392 ? 19.972  61.517  61.500  1.00 13.62 ? 1393 ILE A CG2 1 
ATOM   3014  C  CD1 . ILE A 1 392 ? 19.917  58.916  59.787  1.00 14.15 ? 1393 ILE A CD1 1 
ATOM   3015  N  N   . ALA A 1 393 ? 19.127  64.420  59.536  1.00 12.63 ? 1394 ALA A N   1 
ATOM   3016  C  CA  . ALA A 1 393 ? 19.655  65.751  59.828  1.00 12.85 ? 1394 ALA A CA  1 
ATOM   3017  C  C   . ALA A 1 393 ? 18.548  66.778  60.051  1.00 12.61 ? 1394 ALA A C   1 
ATOM   3018  O  O   . ALA A 1 393 ? 18.680  67.667  60.894  1.00 12.66 ? 1394 ALA A O   1 
ATOM   3019  C  CB  . ALA A 1 393 ? 20.580  66.212  58.706  1.00 12.89 ? 1394 ALA A CB  1 
ATOM   3020  N  N   . THR A 1 394 ? 17.455  66.644  59.307  1.00 12.75 ? 1395 THR A N   1 
ATOM   3021  C  CA  . THR A 1 394 ? 16.323  67.556  59.447  1.00 12.83 ? 1395 THR A CA  1 
ATOM   3022  C  C   . THR A 1 394 ? 15.605  67.321  60.771  1.00 12.77 ? 1395 THR A C   1 
ATOM   3023  O  O   . THR A 1 394 ? 15.311  68.267  61.503  1.00 13.04 ? 1395 THR A O   1 
ATOM   3024  C  CB  . THR A 1 394 ? 15.322  67.391  58.283  1.00 12.66 ? 1395 THR A CB  1 
ATOM   3025  O  OG1 . THR A 1 394 ? 15.988  67.657  57.042  1.00 12.56 ? 1395 THR A OG1 1 
ATOM   3026  C  CG2 . THR A 1 394 ? 14.154  68.356  58.434  1.00 12.80 ? 1395 THR A CG2 1 
ATOM   3027  N  N   . GLU A 1 395 ? 15.396  66.052  61.108  1.00 13.14 ? 1396 GLU A N   1 
ATOM   3028  C  CA  . GLU A 1 395 ? 14.768  65.691  62.374  1.00 13.25 ? 1396 GLU A CA  1 
ATOM   3029  C  C   . GLU A 1 395 ? 15.615  66.134  63.565  1.00 13.05 ? 1396 GLU A C   1 
ATOM   3030  O  O   . GLU A 1 395 ? 15.099  66.702  64.532  1.00 12.72 ? 1396 GLU A O   1 
ATOM   3031  C  CB  . GLU A 1 395 ? 14.538  64.179  62.429  1.00 14.83 ? 1396 GLU A CB  1 
ATOM   3032  C  CG  . GLU A 1 395 ? 13.919  63.687  63.732  1.00 16.36 ? 1396 GLU A CG  1 
ATOM   3033  C  CD  . GLU A 1 395 ? 12.470  64.125  63.933  1.00 17.28 ? 1396 GLU A CD  1 
ATOM   3034  O  OE1 A GLU A 1 395 ? 11.934  64.925  63.134  0.50 16.63 ? 1396 GLU A OE1 1 
ATOM   3035  O  OE1 B GLU A 1 395 ? 11.664  63.965  62.992  0.50 17.17 ? 1396 GLU A OE1 1 
ATOM   3036  O  OE2 A GLU A 1 395 ? 12.163  64.691  65.005  0.50 17.13 ? 1396 GLU A OE2 1 
ATOM   3037  O  OE2 B GLU A 1 395 ? 11.858  63.646  64.910  0.50 16.99 ? 1396 GLU A OE2 1 
ATOM   3038  N  N   . SER A 1 396 ? 16.919  65.888  63.472  1.00 12.36 ? 1397 SER A N   1 
ATOM   3039  C  CA  . SER A 1 396 ? 17.871  66.288  64.502  1.00 11.99 ? 1397 SER A CA  1 
ATOM   3040  C  C   . SER A 1 396 ? 17.827  67.793  64.747  1.00 11.91 ? 1397 SER A C   1 
ATOM   3041  O  O   . SER A 1 396 ? 17.765  68.238  65.892  1.00 11.64 ? 1397 SER A O   1 
ATOM   3042  C  CB  . SER A 1 396 ? 19.287  65.888  64.085  1.00 12.49 ? 1397 SER A CB  1 
ATOM   3043  O  OG  . SER A 1 396 ? 20.242  66.345  65.026  1.00 12.53 ? 1397 SER A OG  1 
ATOM   3044  N  N   . THR A 1 397 ? 17.892  68.563  63.663  1.00 12.34 ? 1398 THR A N   1 
ATOM   3045  C  CA  . THR A 1 397 ? 17.988  70.020  63.744  1.00 12.93 ? 1398 THR A CA  1 
ATOM   3046  C  C   . THR A 1 397 ? 16.691  70.642  64.243  1.00 13.42 ? 1398 THR A C   1 
ATOM   3047  O  O   . THR A 1 397 ? 16.713  71.551  65.071  1.00 13.16 ? 1398 THR A O   1 
ATOM   3048  C  CB  . THR A 1 397 ? 18.353  70.627  62.370  1.00 13.13 ? 1398 THR A CB  1 
ATOM   3049  O  OG1 . THR A 1 397 ? 19.565  70.029  61.895  1.00 13.47 ? 1398 THR A OG1 1 
ATOM   3050  C  CG2 . THR A 1 397 ? 18.553  72.136  62.477  1.00 13.05 ? 1398 THR A CG2 1 
ATOM   3051  N  N   . LEU A 1 398 ? 15.563  70.109  63.780  1.00 13.97 ? 1399 LEU A N   1 
ATOM   3052  C  CA  . LEU A 1 398 ? 14.256  70.595  64.210  1.00 13.83 ? 1399 LEU A CA  1 
ATOM   3053  C  C   . LEU A 1 398 ? 14.048  70.362  65.700  1.00 13.74 ? 1399 LEU A C   1 
ATOM   3054  O  O   . LEU A 1 398 ? 13.598  71.256  66.410  1.00 13.74 ? 1399 LEU A O   1 
ATOM   3055  C  CB  . LEU A 1 398 ? 13.138  69.918  63.415  1.00 14.42 ? 1399 LEU A CB  1 
ATOM   3056  C  CG  . LEU A 1 398 ? 13.000  70.337  61.950  1.00 15.57 ? 1399 LEU A CG  1 
ATOM   3057  C  CD1 . LEU A 1 398 ? 11.856  69.571  61.321  1.00 16.16 ? 1399 LEU A CD1 1 
ATOM   3058  C  CD2 . LEU A 1 398 ? 12.764  71.832  61.843  1.00 15.85 ? 1399 LEU A CD2 1 
ATOM   3059  N  N   . TYR A 1 399 ? 14.468  69.198  66.189  1.00 13.30 ? 1400 TYR A N   1 
ATOM   3060  C  CA  . TYR A 1 399 ? 14.354  68.900  67.610  1.00 13.85 ? 1400 TYR A CA  1 
ATOM   3061  C  C   . TYR A 1 399 ? 15.241  69.820  68.440  1.00 13.65 ? 1400 TYR A C   1 
ATOM   3062  O  O   . TYR A 1 399 ? 14.825  70.305  69.489  1.00 13.70 ? 1400 TYR A O   1 
ATOM   3063  C  CB  . TYR A 1 399 ? 14.724  67.443  67.895  1.00 13.90 ? 1400 TYR A CB  1 
ATOM   3064  C  CG  . TYR A 1 399 ? 14.784  67.130  69.374  1.00 15.02 ? 1400 TYR A CG  1 
ATOM   3065  C  CD1 . TYR A 1 399 ? 13.612  66.991  70.124  1.00 15.65 ? 1400 TYR A CD1 1 
ATOM   3066  C  CD2 . TYR A 1 399 ? 16.005  67.091  70.050  1.00 15.01 ? 1400 TYR A CD2 1 
ATOM   3067  C  CE1 . TYR A 1 399 ? 13.655  66.832  71.507  1.00 15.91 ? 1400 TYR A CE1 1 
ATOM   3068  C  CE2 . TYR A 1 399 ? 16.058  66.934  71.434  1.00 15.35 ? 1400 TYR A CE2 1 
ATOM   3069  C  CZ  . TYR A 1 399 ? 14.881  66.809  72.155  1.00 16.12 ? 1400 TYR A CZ  1 
ATOM   3070  O  OH  . TYR A 1 399 ? 14.931  66.702  73.526  1.00 16.37 ? 1400 TYR A OH  1 
ATOM   3071  N  N   . GLY A 1 400 ? 16.477  70.012  67.992  1.00 13.57 ? 1401 GLY A N   1 
ATOM   3072  C  CA  . GLY A 1 400 ? 17.403  70.862  68.720  1.00 13.47 ? 1401 GLY A CA  1 
ATOM   3073  C  C   . GLY A 1 400 ? 16.945  72.309  68.779  1.00 13.44 ? 1401 GLY A C   1 
ATOM   3074  O  O   . GLY A 1 400 ? 17.040  72.955  69.825  1.00 13.14 ? 1401 GLY A O   1 
ATOM   3075  N  N   . ILE A 1 401 ? 16.435  72.809  67.657  1.00 13.60 ? 1402 ILE A N   1 
ATOM   3076  C  CA  . ILE A 1 401 ? 15.898  74.164  67.586  1.00 14.07 ? 1402 ILE A CA  1 
ATOM   3077  C  C   . ILE A 1 401 ? 14.687  74.317  68.509  1.00 14.43 ? 1402 ILE A C   1 
ATOM   3078  O  O   . ILE A 1 401 ? 14.602  75.279  69.275  1.00 14.21 ? 1402 ILE A O   1 
ATOM   3079  C  CB  . ILE A 1 401 ? 15.509  74.532  66.125  1.00 14.14 ? 1402 ILE A CB  1 
ATOM   3080  C  CG1 . ILE A 1 401 ? 16.776  74.778  65.297  1.00 14.37 ? 1402 ILE A CG1 1 
ATOM   3081  C  CG2 . ILE A 1 401 ? 14.625  75.773  66.098  1.00 13.92 ? 1402 ILE A CG2 1 
ATOM   3082  C  CD1 . ILE A 1 401 ? 16.517  74.995  63.824  1.00 14.34 ? 1402 ILE A CD1 1 
ATOM   3083  N  N   . GLU A 1 402 ? 13.814  73.311  68.513  1.00 15.41 ? 1403 GLU A N   1 
ATOM   3084  C  CA  . GLU A 1 402 ? 12.624  73.333  69.360  1.00 15.89 ? 1403 GLU A CA  1 
ATOM   3085  C  C   . GLU A 1 402 ? 12.970  73.281  70.847  1.00 15.61 ? 1403 GLU A C   1 
ATOM   3086  O  O   . GLU A 1 402 ? 12.303  73.913  71.664  1.00 15.47 ? 1403 GLU A O   1 
ATOM   3087  C  CB  . GLU A 1 402 ? 11.694  72.175  68.993  1.00 17.80 ? 1403 GLU A CB  1 
ATOM   3088  C  CG  . GLU A 1 402 ? 10.986  72.364  67.655  1.00 20.72 ? 1403 GLU A CG  1 
ATOM   3089  C  CD  . GLU A 1 402 ? 10.235  71.128  67.190  1.00 22.75 ? 1403 GLU A CD  1 
ATOM   3090  O  OE1 . GLU A 1 402 ? 10.420  70.040  67.779  1.00 24.83 ? 1403 GLU A OE1 1 
ATOM   3091  O  OE2 . GLU A 1 402 ? 9.477   71.241  66.206  1.00 24.35 ? 1403 GLU A OE2 1 
ATOM   3092  N  N   . THR A 1 403 ? 14.066  72.604  71.178  1.00 14.56 ? 1404 THR A N   1 
ATOM   3093  C  CA  . THR A 1 403 ? 14.541  72.531  72.557  1.00 14.77 ? 1404 THR A CA  1 
ATOM   3094  C  C   . THR A 1 403 ? 15.080  73.881  73.032  1.00 14.18 ? 1404 THR A C   1 
ATOM   3095  O  O   . THR A 1 403 ? 14.831  74.289  74.166  1.00 14.40 ? 1404 THR A O   1 
ATOM   3096  C  CB  . THR A 1 403 ? 15.642  71.452  72.714  1.00 14.16 ? 1404 THR A CB  1 
ATOM   3097  O  OG1 . THR A 1 403 ? 15.123  70.181  72.306  1.00 15.43 ? 1404 THR A OG1 1 
ATOM   3098  C  CG2 . THR A 1 403 ? 16.103  71.353  74.160  1.00 14.74 ? 1404 THR A CG2 1 
ATOM   3099  N  N   . TYR A 1 404 ? 15.792  74.582  72.153  1.00 13.96 ? 1405 TYR A N   1 
ATOM   3100  C  CA  . TYR A 1 404 ? 16.258  75.937  72.445  1.00 13.22 ? 1405 TYR A CA  1 
ATOM   3101  C  C   . TYR A 1 404 ? 15.079  76.894  72.630  1.00 13.83 ? 1405 TYR A C   1 
ATOM   3102  O  O   . TYR A 1 404 ? 15.164  77.860  73.391  1.00 13.89 ? 1405 TYR A O   1 
ATOM   3103  C  CB  . TYR A 1 404 ? 17.150  76.454  71.310  1.00 12.72 ? 1405 TYR A CB  1 
ATOM   3104  C  CG  . TYR A 1 404 ? 18.587  75.978  71.364  1.00 12.02 ? 1405 TYR A CG  1 
ATOM   3105  C  CD1 . TYR A 1 404 ? 19.158  75.303  70.283  1.00 11.86 ? 1405 TYR A CD1 1 
ATOM   3106  C  CD2 . TYR A 1 404 ? 19.400  76.269  72.461  1.00 12.32 ? 1405 TYR A CD2 1 
ATOM   3107  C  CE1 . TYR A 1 404 ? 20.500  74.939  70.289  1.00 11.72 ? 1405 TYR A CE1 1 
ATOM   3108  C  CE2 . TYR A 1 404 ? 20.747  75.908  72.476  1.00 11.54 ? 1405 TYR A CE2 1 
ATOM   3109  C  CZ  . TYR A 1 404 ? 21.288  75.249  71.384  1.00 12.05 ? 1405 TYR A CZ  1 
ATOM   3110  O  OH  . TYR A 1 404 ? 22.626  74.933  71.364  1.00 11.42 ? 1405 TYR A OH  1 
ATOM   3111  N  N   . GLU A 1 405 ? 13.997  76.636  71.900  1.00 14.09 ? 1406 GLU A N   1 
ATOM   3112  C  CA  . GLU A 1 405 ? 12.814  77.490  71.929  1.00 14.89 ? 1406 GLU A CA  1 
ATOM   3113  C  C   . GLU A 1 405 ? 11.897  77.185  73.112  1.00 15.31 ? 1406 GLU A C   1 
ATOM   3114  O  O   . GLU A 1 405 ? 11.269  78.091  73.663  1.00 15.68 ? 1406 GLU A O   1 
ATOM   3115  C  CB  . GLU A 1 405 ? 12.044  77.362  70.612  1.00 14.60 ? 1406 GLU A CB  1 
ATOM   3116  C  CG  . GLU A 1 405 ? 12.787  77.976  69.430  1.00 14.88 ? 1406 GLU A CG  1 
ATOM   3117  C  CD  . GLU A 1 405 ? 12.152  77.685  68.081  1.00 15.65 ? 1406 GLU A CD  1 
ATOM   3118  O  OE1 . GLU A 1 405 ? 11.292  76.782  67.982  1.00 15.87 ? 1406 GLU A OE1 1 
ATOM   3119  O  OE2 . GLU A 1 405 ? 12.548  78.347  67.101  1.00 15.15 ? 1406 GLU A OE2 1 
ATOM   3120  N  N   . LYS A 1 406 ? 11.847  75.917  73.518  1.00 15.53 ? 1407 LYS A N   1 
ATOM   3121  C  CA  . LYS A 1 406 ? 11.038  75.507  74.666  1.00 16.20 ? 1407 LYS A CA  1 
ATOM   3122  C  C   . LYS A 1 406 ? 11.756  75.753  75.992  1.00 16.03 ? 1407 LYS A C   1 
ATOM   3123  O  O   . LYS A 1 406 ? 11.124  75.834  77.047  1.00 16.09 ? 1407 LYS A O   1 
ATOM   3124  C  CB  . LYS A 1 406 ? 10.656  74.030  74.542  1.00 17.05 ? 1407 LYS A CB  1 
ATOM   3125  C  CG  . LYS A 1 406 ? 9.623   73.762  73.457  1.00 18.28 ? 1407 LYS A CG  1 
ATOM   3126  C  CD  . LYS A 1 406 ? 9.417   72.277  73.222  1.00 19.54 ? 1407 LYS A CD  1 
ATOM   3127  C  CE  . LYS A 1 406 ? 8.432   72.051  72.089  1.00 20.53 ? 1407 LYS A CE  1 
ATOM   3128  N  NZ  . LYS A 1 406 ? 8.236   70.608  71.804  1.00 21.85 ? 1407 LYS A NZ  1 
ATOM   3129  N  N   . PHE A 1 407 ? 13.075  75.898  75.930  1.00 14.97 ? 1408 PHE A N   1 
ATOM   3130  C  CA  . PHE A 1 407 ? 13.865  76.233  77.108  1.00 14.80 ? 1408 PHE A CA  1 
ATOM   3131  C  C   . PHE A 1 407 ? 14.682  77.489  76.838  1.00 14.82 ? 1408 PHE A C   1 
ATOM   3132  O  O   . PHE A 1 407 ? 15.784  77.419  76.288  1.00 14.78 ? 1408 PHE A O   1 
ATOM   3133  C  CB  . PHE A 1 407 ? 14.791  75.069  77.488  1.00 15.19 ? 1408 PHE A CB  1 
ATOM   3134  C  CG  . PHE A 1 407 ? 14.059  73.842  77.944  1.00 15.74 ? 1408 PHE A CG  1 
ATOM   3135  C  CD1 . PHE A 1 407 ? 13.632  72.891  77.023  1.00 16.37 ? 1408 PHE A CD1 1 
ATOM   3136  C  CD2 . PHE A 1 407 ? 13.724  73.675  79.285  1.00 16.87 ? 1408 PHE A CD2 1 
ATOM   3137  C  CE1 . PHE A 1 407 ? 12.873  71.797  77.426  1.00 17.18 ? 1408 PHE A CE1 1 
ATOM   3138  C  CE2 . PHE A 1 407 ? 12.966  72.583  79.701  1.00 17.00 ? 1408 PHE A CE2 1 
ATOM   3139  C  CZ  . PHE A 1 407 ? 12.538  71.643  78.767  1.00 17.58 ? 1408 PHE A CZ  1 
ATOM   3140  N  N   . PRO A 1 408 ? 14.120  78.666  77.157  1.00 14.14 ? 1409 PRO A N   1 
ATOM   3141  C  CA  . PRO A 1 408 ? 14.804  79.954  76.990  1.00 14.37 ? 1409 PRO A CA  1 
ATOM   3142  C  C   . PRO A 1 408 ? 16.140  80.024  77.727  1.00 14.32 ? 1409 PRO A C   1 
ATOM   3143  O  O   . PRO A 1 408 ? 17.024  80.800  77.361  1.00 14.30 ? 1409 PRO A O   1 
ATOM   3144  C  CB  . PRO A 1 408 ? 13.798  80.959  77.541  1.00 14.73 ? 1409 PRO A CB  1 
ATOM   3145  C  CG  . PRO A 1 408 ? 12.478  80.311  77.261  1.00 13.88 ? 1409 PRO A CG  1 
ATOM   3146  C  CD  . PRO A 1 408 ? 12.716  78.859  77.567  1.00 14.41 ? 1409 PRO A CD  1 
ATOM   3147  N  N   . THR A 1 409 ? 16.275  79.203  78.763  1.00 13.97 ? 1410 THR A N   1 
ATOM   3148  C  CA  . THR A 1 409 ? 17.526  79.082  79.498  1.00 13.11 ? 1410 THR A CA  1 
ATOM   3149  C  C   . THR A 1 409 ? 18.637  78.508  78.614  1.00 12.83 ? 1410 THR A C   1 
ATOM   3150  O  O   . THR A 1 409 ? 19.769  78.988  78.646  1.00 12.76 ? 1410 THR A O   1 
ATOM   3151  C  CB  . THR A 1 409 ? 17.343  78.187  80.736  1.00 13.49 ? 1410 THR A CB  1 
ATOM   3152  O  OG1 . THR A 1 409 ? 16.524  77.062  80.396  1.00 13.85 ? 1410 THR A OG1 1 
ATOM   3153  C  CG2 . THR A 1 409 ? 16.690  78.972  81.866  1.00 12.97 ? 1410 THR A CG2 1 
ATOM   3154  N  N   . ALA A 1 410 ? 18.289  77.528  77.783  1.00 12.69 ? 1411 ALA A N   1 
ATOM   3155  C  CA  . ALA A 1 410 ? 19.240  76.919  76.856  1.00 12.62 ? 1411 ALA A CA  1 
ATOM   3156  C  C   . ALA A 1 410 ? 19.675  77.913  75.781  1.00 12.83 ? 1411 ALA A C   1 
ATOM   3157  O  O   . ALA A 1 410 ? 20.836  77.924  75.368  1.00 12.84 ? 1411 ALA A O   1 
ATOM   3158  C  CB  . ALA A 1 410 ? 18.626  75.681  76.211  1.00 12.47 ? 1411 ALA A CB  1 
ATOM   3159  N  N   . LEU A 1 411 ? 18.745  78.757  75.344  1.00 12.54 ? 1412 LEU A N   1 
ATOM   3160  C  CA  . LEU A 1 411 ? 19.040  79.778  74.343  1.00 12.70 ? 1412 LEU A CA  1 
ATOM   3161  C  C   . LEU A 1 411 ? 19.966  80.871  74.895  1.00 12.68 ? 1412 LEU A C   1 
ATOM   3162  O  O   . LEU A 1 411 ? 20.871  81.337  74.200  1.00 12.58 ? 1412 LEU A O   1 
ATOM   3163  C  CB  . LEU A 1 411 ? 17.739  80.405  73.833  1.00 12.59 ? 1412 LEU A CB  1 
ATOM   3164  C  CG  . LEU A 1 411 ? 17.854  81.299  72.594  1.00 13.42 ? 1412 LEU A CG  1 
ATOM   3165  C  CD1 . LEU A 1 411 ? 18.157  80.453  71.370  1.00 14.60 ? 1412 LEU A CD1 1 
ATOM   3166  C  CD2 . LEU A 1 411 ? 16.562  82.072  72.394  1.00 13.73 ? 1412 LEU A CD2 1 
ATOM   3167  N  N   . GLU A 1 412 ? 19.723  81.279  76.140  1.00 12.10 ? 1413 GLU A N   1 
ATOM   3168  C  CA  . GLU A 1 412 ? 20.557  82.274  76.814  1.00 12.26 ? 1413 GLU A CA  1 
ATOM   3169  C  C   . GLU A 1 412 ? 21.930  81.686  77.145  1.00 12.14 ? 1413 GLU A C   1 
ATOM   3170  O  O   . GLU A 1 412 ? 22.942  82.385  77.120  1.00 12.66 ? 1413 GLU A O   1 
ATOM   3171  C  CB  . GLU A 1 412 ? 19.866  82.743  78.096  1.00 12.24 ? 1413 GLU A CB  1 
ATOM   3172  C  CG  . GLU A 1 412 ? 20.560  83.895  78.806  1.00 13.34 ? 1413 GLU A CG  1 
ATOM   3173  C  CD  . GLU A 1 412 ? 19.692  84.519  79.885  1.00 13.87 ? 1413 GLU A CD  1 
ATOM   3174  O  OE1 . GLU A 1 412 ? 20.169  84.676  81.029  1.00 15.05 ? 1413 GLU A OE1 1 
ATOM   3175  O  OE2 . GLU A 1 412 ? 18.526  84.850  79.588  1.00 14.96 ? 1413 GLU A OE2 1 
ATOM   3176  N  N   . ASP A 1 413 ? 21.938  80.400  77.487  1.00 11.99 ? 1414 ASP A N   1 
ATOM   3177  C  CA  . ASP A 1 413 ? 23.162  79.633  77.705  1.00 11.81 ? 1414 ASP A CA  1 
ATOM   3178  C  C   . ASP A 1 413 ? 24.054  79.743  76.472  1.00 11.63 ? 1414 ASP A C   1 
ATOM   3179  O  O   . ASP A 1 413 ? 25.158  80.291  76.532  1.00 11.64 ? 1414 ASP A O   1 
ATOM   3180  C  CB  . ASP A 1 413 ? 22.792  78.170  77.947  1.00 11.80 ? 1414 ASP A CB  1 
ATOM   3181  C  CG  . ASP A 1 413 ? 23.947  77.332  78.458  1.00 12.07 ? 1414 ASP A CG  1 
ATOM   3182  O  OD1 . ASP A 1 413 ? 25.130  77.709  78.283  1.00 11.24 ? 1414 ASP A OD1 1 
ATOM   3183  O  OD2 . ASP A 1 413 ? 23.658  76.252  79.004  1.00 12.40 ? 1414 ASP A OD2 1 
ATOM   3184  N  N   . HIS A 1 414 ? 23.559  79.218  75.357  1.00 10.83 ? 1415 HIS A N   1 
ATOM   3185  C  CA  . HIS A 1 414 ? 24.271  79.296  74.089  1.00 10.75 ? 1415 HIS A CA  1 
ATOM   3186  C  C   . HIS A 1 414 ? 23.857  80.568  73.356  1.00 10.58 ? 1415 HIS A C   1 
ATOM   3187  O  O   . HIS A 1 414 ? 23.160  80.528  72.340  1.00 9.88  ? 1415 HIS A O   1 
ATOM   3188  C  CB  . HIS A 1 414 ? 23.982  78.046  73.254  1.00 10.47 ? 1415 HIS A CB  1 
ATOM   3189  C  CG  . HIS A 1 414 ? 24.506  76.785  73.873  1.00 9.57  ? 1415 HIS A CG  1 
ATOM   3190  N  ND1 . HIS A 1 414 ? 24.257  75.538  73.338  1.00 9.95  ? 1415 HIS A ND1 1 
ATOM   3191  C  CD2 . HIS A 1 414 ? 25.267  76.580  74.970  1.00 9.10  ? 1415 HIS A CD2 1 
ATOM   3192  C  CE1 . HIS A 1 414 ? 24.848  74.620  74.084  1.00 9.10  ? 1415 HIS A CE1 1 
ATOM   3193  N  NE2 . HIS A 1 414 ? 25.465  75.224  75.082  1.00 9.87  ? 1415 HIS A NE2 1 
ATOM   3194  N  N   . PHE A 1 415 ? 24.284  81.702  73.906  1.00 10.92 ? 1416 PHE A N   1 
ATOM   3195  C  CA  . PHE A 1 415 ? 23.806  83.007  73.470  1.00 11.47 ? 1416 PHE A CA  1 
ATOM   3196  C  C   . PHE A 1 415 ? 24.281  83.384  72.073  1.00 11.35 ? 1416 PHE A C   1 
ATOM   3197  O  O   . PHE A 1 415 ? 23.615  84.147  71.374  1.00 11.37 ? 1416 PHE A O   1 
ATOM   3198  C  CB  . PHE A 1 415 ? 24.203  84.093  74.483  1.00 11.32 ? 1416 PHE A CB  1 
ATOM   3199  C  CG  . PHE A 1 415 ? 25.683  84.180  74.752  1.00 11.30 ? 1416 PHE A CG  1 
ATOM   3200  C  CD1 . PHE A 1 415 ? 26.502  84.992  73.965  1.00 11.92 ? 1416 PHE A CD1 1 
ATOM   3201  C  CD2 . PHE A 1 415 ? 26.243  83.522  75.845  1.00 11.57 ? 1416 PHE A CD2 1 
ATOM   3202  C  CE1 . PHE A 1 415 ? 27.852  85.152  74.267  1.00 12.03 ? 1416 PHE A CE1 1 
ATOM   3203  C  CE2 . PHE A 1 415 ? 27.594  83.676  76.156  1.00 12.23 ? 1416 PHE A CE2 1 
ATOM   3204  C  CZ  . PHE A 1 415 ? 28.400  84.493  75.365  1.00 12.09 ? 1416 PHE A CZ  1 
ATOM   3205  N  N   . GLY A 1 416 ? 25.425  82.840  71.667  1.00 10.95 ? 1417 GLY A N   1 
ATOM   3206  C  CA  . GLY A 1 416 ? 25.914  83.069  70.321  1.00 10.87 ? 1417 GLY A CA  1 
ATOM   3207  C  C   . GLY A 1 416 ? 25.325  82.099  69.318  1.00 10.03 ? 1417 GLY A C   1 
ATOM   3208  O  O   . GLY A 1 416 ? 25.246  80.897  69.576  1.00 10.08 ? 1417 GLY A O   1 
ATOM   3209  N  N   . GLY A 1 417 ? 24.933  82.619  68.159  1.00 9.70  ? 1418 GLY A N   1 
ATOM   3210  C  CA  . GLY A 1 417 ? 24.423  81.769  67.097  1.00 9.82  ? 1418 GLY A CA  1 
ATOM   3211  C  C   . GLY A 1 417 ? 25.395  80.679  66.688  1.00 8.96  ? 1418 GLY A C   1 
ATOM   3212  O  O   . GLY A 1 417 ? 24.982  79.559  66.391  1.00 9.87  ? 1418 GLY A O   1 
ATOM   3213  N  N   . SER A 1 418 ? 26.689  80.994  66.713  1.00 9.38  ? 1419 SER A N   1 
ATOM   3214  C  CA  . SER A 1 418 ? 27.735  80.027  66.377  1.00 9.46  ? 1419 SER A CA  1 
ATOM   3215  C  C   . SER A 1 418 ? 27.703  78.825  67.315  1.00 9.68  ? 1419 SER A C   1 
ATOM   3216  O  O   . SER A 1 418 ? 27.904  77.688  66.882  1.00 9.16  ? 1419 SER A O   1 
ATOM   3217  C  CB  . SER A 1 418 ? 29.117  80.682  66.452  1.00 9.63  ? 1419 SER A CB  1 
ATOM   3218  O  OG  . SER A 1 418 ? 29.176  81.848  65.656  1.00 10.14 ? 1419 SER A OG  1 
ATOM   3219  N  N   . GLN A 1 419 ? 27.499  79.090  68.603  1.00 9.76  ? 1420 GLN A N   1 
ATOM   3220  C  CA  . GLN A 1 419 ? 27.407  78.029  69.603  1.00 10.16 ? 1420 GLN A CA  1 
ATOM   3221  C  C   . GLN A 1 419 ? 26.245  77.091  69.296  1.00 10.19 ? 1420 GLN A C   1 
ATOM   3222  O  O   . GLN A 1 419 ? 26.411  75.868  69.271  1.00 10.08 ? 1420 GLN A O   1 
ATOM   3223  C  CB  . GLN A 1 419 ? 27.217  78.628  70.995  1.00 10.22 ? 1420 GLN A CB  1 
ATOM   3224  C  CG  . GLN A 1 419 ? 28.378  79.469  71.486  1.00 11.01 ? 1420 GLN A CG  1 
ATOM   3225  C  CD  . GLN A 1 419 ? 28.062  80.147  72.800  1.00 11.04 ? 1420 GLN A CD  1 
ATOM   3226  O  OE1 . GLN A 1 419 ? 27.126  80.941  72.887  1.00 11.42 ? 1420 GLN A OE1 1 
ATOM   3227  N  NE2 . GLN A 1 419 ? 28.794  79.783  73.848  1.00 9.31  ? 1420 GLN A NE2 1 
ATOM   3228  N  N   . ARG A 1 420 ? 25.070  77.668  69.061  1.00 10.03 ? 1421 ARG A N   1 
ATOM   3229  C  CA  . ARG A 1 420 ? 23.909  76.879  68.651  1.00 9.90  ? 1421 ARG A CA  1 
ATOM   3230  C  C   . ARG A 1 420 ? 24.111  76.126  67.349  1.00 10.07 ? 1421 ARG A C   1 
ATOM   3231  O  O   . ARG A 1 420 ? 23.752  74.952  67.251  1.00 9.89  ? 1421 ARG A O   1 
ATOM   3232  C  CB  . ARG A 1 420 ? 22.688  77.804  68.528  1.00 10.39 ? 1421 ARG A CB  1 
ATOM   3233  C  CG  . ARG A 1 420 ? 22.420  78.588  69.807  1.00 10.43 ? 1421 ARG A CG  1 
ATOM   3234  C  CD  . ARG A 1 420 ? 21.119  79.354  69.678  1.00 10.58 ? 1421 ARG A CD  1 
ATOM   3235  N  NE  . ARG A 1 420 ? 21.112  80.445  68.732  1.00 11.40 ? 1421 ARG A NE  1 
ATOM   3236  C  CZ  . ARG A 1 420 ? 21.457  81.695  68.905  1.00 10.43 ? 1421 ARG A CZ  1 
ATOM   3237  N  NH1 . ARG A 1 420 ? 21.901  82.125  70.089  1.00 10.40 ? 1421 ARG A NH1 1 
ATOM   3238  N  NH2 . ARG A 1 420 ? 21.384  82.597  67.937  1.00 10.46 ? 1421 ARG A NH2 1 
ATOM   3239  N  N   . ALA A 1 421 ? 24.770  76.763  66.384  1.00 9.80  ? 1422 ALA A N   1 
ATOM   3240  C  CA  . ALA A 1 421 ? 25.088  76.118  65.114  1.00 10.04 ? 1422 ALA A CA  1 
ATOM   3241  C  C   . ALA A 1 421 ? 26.016  74.918  65.303  1.00 10.11 ? 1422 ALA A C   1 
ATOM   3242  O  O   . ALA A 1 421 ? 25.790  73.855  64.718  1.00 9.73  ? 1422 ALA A O   1 
ATOM   3243  C  CB  . ALA A 1 421 ? 25.714  77.128  64.152  1.00 10.24 ? 1422 ALA A CB  1 
ATOM   3244  N  N   . THR A 1 422 ? 27.035  75.074  66.146  1.00 9.62  ? 1423 THR A N   1 
ATOM   3245  C  CA  . THR A 1 422 ? 27.959  73.980  66.445  1.00 9.29  ? 1423 THR A CA  1 
ATOM   3246  C  C   . THR A 1 422 ? 27.227  72.795  67.072  1.00 9.62  ? 1423 THR A C   1 
ATOM   3247  O  O   . THR A 1 422 ? 27.395  71.656  66.641  1.00 9.89  ? 1423 THR A O   1 
ATOM   3248  C  CB  . THR A 1 422 ? 29.082  74.439  67.402  1.00 9.53  ? 1423 THR A CB  1 
ATOM   3249  O  OG1 . THR A 1 422 ? 29.865  75.453  66.761  1.00 9.46  ? 1423 THR A OG1 1 
ATOM   3250  C  CG2 . THR A 1 422 ? 29.991  73.268  67.775  1.00 9.96  ? 1423 THR A CG2 1 
ATOM   3251  N  N   . VAL A 1 423 ? 26.352  73.086  68.029  1.00 9.84  ? 1424 VAL A N   1 
ATOM   3252  C  CA  . VAL A 1 423 ? 25.612  72.052  68.743  1.00 10.14 ? 1424 VAL A CA  1 
ATOM   3253  C  C   . VAL A 1 423 ? 24.642  71.309  67.825  1.00 9.97  ? 1424 VAL A C   1 
ATOM   3254  O  O   . VAL A 1 423 ? 24.679  70.080  67.736  1.00 10.63 ? 1424 VAL A O   1 
ATOM   3255  C  CB  . VAL A 1 423 ? 24.843  72.663  69.941  1.00 10.62 ? 1424 VAL A CB  1 
ATOM   3256  C  CG1 . VAL A 1 423 ? 23.868  71.651  70.530  1.00 10.42 ? 1424 VAL A CG1 1 
ATOM   3257  C  CG2 . VAL A 1 423 ? 25.833  73.122  71.000  1.00 10.92 ? 1424 VAL A CG2 1 
ATOM   3258  N  N   . LEU A 1 424 ? 23.826  72.066  67.095  1.00 10.31 ? 1425 LEU A N   1 
ATOM   3259  C  CA  . LEU A 1 424 ? 22.820  71.490  66.208  1.00 9.96  ? 1425 LEU A CA  1 
ATOM   3260  C  C   . LEU A 1 424 ? 23.455  70.671  65.088  1.00 10.09 ? 1425 LEU A C   1 
ATOM   3261  O  O   . LEU A 1 424 ? 23.034  69.545  64.814  1.00 9.84  ? 1425 LEU A O   1 
ATOM   3262  C  CB  . LEU A 1 424 ? 21.950  72.600  65.609  1.00 10.28 ? 1425 LEU A CB  1 
ATOM   3263  C  CG  . LEU A 1 424 ? 21.084  73.387  66.597  1.00 10.59 ? 1425 LEU A CG  1 
ATOM   3264  C  CD1 . LEU A 1 424 ? 20.495  74.606  65.917  1.00 11.34 ? 1425 LEU A CD1 1 
ATOM   3265  C  CD2 . LEU A 1 424 ? 19.985  72.491  67.132  1.00 10.41 ? 1425 LEU A CD2 1 
ATOM   3266  N  N   . ALA A 1 425 ? 24.515  71.208  64.495  1.00 10.11 ? 1426 ALA A N   1 
ATOM   3267  C  CA  . ALA A 1 425 ? 25.173  70.548  63.374  1.00 9.98  ? 1426 ALA A CA  1 
ATOM   3268  C  C   . ALA A 1 425 ? 25.994  69.338  63.823  1.00 9.48  ? 1426 ALA A C   1 
ATOM   3269  O  O   . ALA A 1 425 ? 26.052  68.328  63.117  1.00 10.83 ? 1426 ALA A O   1 
ATOM   3270  C  CB  . ALA A 1 425 ? 26.049  71.537  62.634  1.00 10.31 ? 1426 ALA A CB  1 
ATOM   3271  N  N   . ALA A 1 426 ? 26.633  69.444  64.988  1.00 10.41 ? 1427 ALA A N   1 
ATOM   3272  C  CA  . ALA A 1 426 ? 27.378  68.322  65.560  1.00 10.08 ? 1427 ALA A CA  1 
ATOM   3273  C  C   . ALA A 1 426 ? 26.459  67.140  65.834  1.00 10.29 ? 1427 ALA A C   1 
ATOM   3274  O  O   . ALA A 1 426 ? 26.778  66.010  65.476  1.00 10.56 ? 1427 ALA A O   1 
ATOM   3275  C  CB  . ALA A 1 426 ? 28.085  68.743  66.842  1.00 10.89 ? 1427 ALA A CB  1 
ATOM   3276  N  N   . ALA A 1 427 ? 25.301  67.413  66.428  1.00 10.68 ? 1428 ALA A N   1 
ATOM   3277  C  CA  . ALA A 1 427 ? 24.318  66.369  66.697  1.00 11.04 ? 1428 ALA A CA  1 
ATOM   3278  C  C   . ALA A 1 427 ? 23.832  65.734  65.398  1.00 10.71 ? 1428 ALA A C   1 
ATOM   3279  O  O   . ALA A 1 427 ? 23.855  64.509  65.254  1.00 11.86 ? 1428 ALA A O   1 
ATOM   3280  C  CB  . ALA A 1 427 ? 23.139  66.943  67.475  1.00 10.59 ? 1428 ALA A CB  1 
ATOM   3281  N  N   . ALA A 1 428 ? 23.486  66.574  64.425  1.00 10.93 ? 1429 ALA A N   1 
ATOM   3282  C  CA  . ALA A 1 428 ? 22.985  66.102  63.136  1.00 10.97 ? 1429 ALA A CA  1 
ATOM   3283  C  C   . ALA A 1 428 ? 24.046  65.320  62.365  1.00 11.43 ? 1429 ALA A C   1 
ATOM   3284  O  O   . ALA A 1 428 ? 23.754  64.270  61.786  1.00 11.31 ? 1429 ALA A O   1 
ATOM   3285  C  CB  . ALA A 1 428 ? 22.488  67.277  62.303  1.00 11.04 ? 1429 ALA A CB  1 
ATOM   3286  N  N   . GLY A 1 429 ? 25.283  65.812  62.401  1.00 11.36 ? 1430 GLY A N   1 
ATOM   3287  C  CA  . GLY A 1 429 ? 26.378  65.139  61.722  1.00 11.56 ? 1430 GLY A CA  1 
ATOM   3288  C  C   . GLY A 1 429 ? 26.763  63.827  62.380  1.00 12.01 ? 1430 GLY A C   1 
ATOM   3289  O  O   . GLY A 1 429 ? 26.973  62.821  61.697  1.00 13.16 ? 1430 GLY A O   1 
ATOM   3290  N  N   . VAL A 1 430 ? 26.874  63.842  63.706  1.00 12.42 ? 1431 VAL A N   1 
ATOM   3291  C  CA  . VAL A 1 430 ? 27.157  62.634  64.475  1.00 12.17 ? 1431 VAL A CA  1 
ATOM   3292  C  C   . VAL A 1 430 ? 26.069  61.583  64.250  1.00 12.18 ? 1431 VAL A C   1 
ATOM   3293  O  O   . VAL A 1 430 ? 26.374  60.411  64.032  1.00 12.64 ? 1431 VAL A O   1 
ATOM   3294  C  CB  . VAL A 1 430 ? 27.281  62.956  65.990  1.00 12.48 ? 1431 VAL A CB  1 
ATOM   3295  C  CG1 . VAL A 1 430 ? 27.194  61.679  66.825  1.00 13.69 ? 1431 VAL A CG1 1 
ATOM   3296  C  CG2 . VAL A 1 430 ? 28.603  63.665  66.258  1.00 12.65 ? 1431 VAL A CG2 1 
ATOM   3297  N  N   . ALA A 1 431 ? 24.815  62.030  64.208  1.00 12.69 ? 1432 ALA A N   1 
ATOM   3298  C  CA  . ALA A 1 431 ? 23.680  61.142  63.969  1.00 12.74 ? 1432 ALA A CA  1 
ATOM   3299  C  C   . ALA A 1 431 ? 23.794  60.443  62.616  1.00 12.43 ? 1432 ALA A C   1 
ATOM   3300  O  O   . ALA A 1 431 ? 23.664  59.216  62.523  1.00 13.76 ? 1432 ALA A O   1 
ATOM   3301  C  CB  . ALA A 1 431 ? 22.376  61.930  64.042  1.00 13.00 ? 1432 ALA A CB  1 
ATOM   3302  N  N   . CYS A 1 432 ? 24.068  61.227  61.576  1.00 12.33 ? 1433 CYS A N   1 
ATOM   3303  C  CA  . CYS A 1 432 ? 24.186  60.698  60.224  1.00 12.46 ? 1433 CYS A CA  1 
ATOM   3304  C  C   . CYS A 1 432 ? 25.367  59.739  60.097  1.00 12.53 ? 1433 CYS A C   1 
ATOM   3305  O  O   . CYS A 1 432 ? 25.277  58.729  59.401  1.00 13.10 ? 1433 CYS A O   1 
ATOM   3306  C  CB  . CYS A 1 432 ? 24.319  61.842  59.217  1.00 12.59 ? 1433 CYS A CB  1 
ATOM   3307  S  SG  . CYS A 1 432 ? 22.787  62.779  58.946  1.00 13.45 ? 1433 CYS A SG  1 
ATOM   3308  N  N   . SER A 1 433 ? 26.453  60.032  60.809  1.00 12.70 ? 1434 SER A N   1 
ATOM   3309  C  CA  . SER A 1 433 ? 27.610  59.140  60.841  1.00 12.62 ? 1434 SER A CA  1 
ATOM   3310  C  C   . SER A 1 433 ? 27.295  57.833  61.563  1.00 12.94 ? 1434 SER A C   1 
ATOM   3311  O  O   . SER A 1 433 ? 27.693  56.760  61.113  1.00 13.53 ? 1434 SER A O   1 
ATOM   3312  C  CB  . SER A 1 433 ? 28.795  59.827  61.522  1.00 12.90 ? 1434 SER A CB  1 
ATOM   3313  O  OG  . SER A 1 433 ? 29.538  60.600  60.597  1.00 12.88 ? 1434 SER A OG  1 
ATOM   3314  N  N   . LEU A 1 434 ? 26.607  57.931  62.698  1.00 13.20 ? 1435 LEU A N   1 
ATOM   3315  C  CA  . LEU A 1 434 ? 26.219  56.752  63.471  1.00 13.53 ? 1435 LEU A CA  1 
ATOM   3316  C  C   . LEU A 1 434 ? 25.357  55.796  62.649  1.00 14.07 ? 1435 LEU A C   1 
ATOM   3317  O  O   . LEU A 1 434 ? 25.571  54.583  62.670  1.00 15.16 ? 1435 LEU A O   1 
ATOM   3318  C  CB  . LEU A 1 434 ? 25.454  57.166  64.731  1.00 13.50 ? 1435 LEU A CB  1 
ATOM   3319  C  CG  . LEU A 1 434 ? 26.261  57.805  65.863  1.00 13.45 ? 1435 LEU A CG  1 
ATOM   3320  C  CD1 . LEU A 1 434 ? 25.321  58.218  66.986  1.00 13.65 ? 1435 LEU A CD1 1 
ATOM   3321  C  CD2 . LEU A 1 434 ? 27.311  56.832  66.372  1.00 13.81 ? 1435 LEU A CD2 1 
ATOM   3322  N  N   . ALA A 1 435 ? 24.414  56.355  61.895  1.00 14.07 ? 1436 ALA A N   1 
ATOM   3323  C  CA  . ALA A 1 435 ? 23.432  55.562  61.165  1.00 13.34 ? 1436 ALA A CA  1 
ATOM   3324  C  C   . ALA A 1 435 ? 23.996  54.907  59.905  1.00 13.82 ? 1436 ALA A C   1 
ATOM   3325  O  O   . ALA A 1 435 ? 23.525  53.848  59.492  1.00 14.02 ? 1436 ALA A O   1 
ATOM   3326  C  CB  . ALA A 1 435 ? 22.238  56.428  60.809  1.00 13.33 ? 1436 ALA A CB  1 
ATOM   3327  N  N   . THR A 1 436 ? 25.003  55.533  59.300  1.00 13.04 ? 1437 THR A N   1 
ATOM   3328  C  CA  . THR A 1 436 ? 25.487  55.110  57.987  1.00 12.64 ? 1437 THR A CA  1 
ATOM   3329  C  C   . THR A 1 436 ? 26.857  54.439  57.999  1.00 12.37 ? 1437 THR A C   1 
ATOM   3330  O  O   . THR A 1 436 ? 27.195  53.710  57.067  1.00 13.11 ? 1437 THR A O   1 
ATOM   3331  C  CB  . THR A 1 436 ? 25.544  56.293  56.992  1.00 12.29 ? 1437 THR A CB  1 
ATOM   3332  O  OG1 . THR A 1 436 ? 26.500  57.259  57.446  1.00 12.80 ? 1437 THR A OG1 1 
ATOM   3333  C  CG2 . THR A 1 436 ? 24.178  56.951  56.859  1.00 12.04 ? 1437 THR A CG2 1 
ATOM   3334  N  N   . GLY A 1 437 ? 27.664  54.723  59.019  1.00 12.49 ? 1438 GLY A N   1 
ATOM   3335  C  CA  . GLY A 1 437 ? 29.053  54.289  59.006  1.00 12.35 ? 1438 GLY A CA  1 
ATOM   3336  C  C   . GLY A 1 437 ? 29.882  54.993  57.940  1.00 12.50 ? 1438 GLY A C   1 
ATOM   3337  O  O   . GLY A 1 437 ? 30.900  54.473  57.483  1.00 12.73 ? 1438 GLY A O   1 
ATOM   3338  N  N   . ASN A 1 438 ? 29.433  56.176  57.535  1.00 12.18 ? 1439 ASN A N   1 
ATOM   3339  C  CA  . ASN A 1 438 ? 30.083  56.951  56.486  1.00 11.53 ? 1439 ASN A CA  1 
ATOM   3340  C  C   . ASN A 1 438 ? 30.302  58.367  57.015  1.00 11.48 ? 1439 ASN A C   1 
ATOM   3341  O  O   . ASN A 1 438 ? 29.348  59.118  57.206  1.00 10.82 ? 1439 ASN A O   1 
ATOM   3342  C  CB  . ASN A 1 438 ? 29.191  56.976  55.234  1.00 12.01 ? 1439 ASN A CB  1 
ATOM   3343  C  CG  . ASN A 1 438 ? 29.889  57.562  54.017  1.00 13.16 ? 1439 ASN A CG  1 
ATOM   3344  O  OD1 . ASN A 1 438 ? 30.490  58.636  54.086  1.00 13.33 ? 1439 ASN A OD1 1 
ATOM   3345  N  ND2 . ASN A 1 438 ? 29.766  56.882  52.881  1.00 13.21 ? 1439 ASN A ND2 1 
ATOM   3346  N  N   . ALA A 1 439 ? 31.560  58.718  57.273  1.00 10.41 ? 1440 ALA A N   1 
ATOM   3347  C  CA  . ALA A 1 439 ? 31.891  59.998  57.897  1.00 10.71 ? 1440 ALA A CA  1 
ATOM   3348  C  C   . ALA A 1 439 ? 31.469  61.200  57.058  1.00 10.37 ? 1440 ALA A C   1 
ATOM   3349  O  O   . ALA A 1 439 ? 31.091  62.234  57.602  1.00 10.49 ? 1440 ALA A O   1 
ATOM   3350  C  CB  . ALA A 1 439 ? 33.386  60.068  58.200  1.00 10.36 ? 1440 ALA A CB  1 
ATOM   3351  N  N   . ASN A 1 440 ? 31.513  61.065  55.735  1.00 10.56 ? 1441 ASN A N   1 
ATOM   3352  C  CA  . ASN A 1 440 ? 31.139  62.171  54.860  1.00 10.81 ? 1441 ASN A CA  1 
ATOM   3353  C  C   . ASN A 1 440 ? 29.633  62.331  54.705  1.00 11.26 ? 1441 ASN A C   1 
ATOM   3354  O  O   . ASN A 1 440 ? 29.152  63.420  54.397  1.00 11.12 ? 1441 ASN A O   1 
ATOM   3355  C  CB  . ASN A 1 440 ? 31.803  62.025  53.493  1.00 10.39 ? 1441 ASN A CB  1 
ATOM   3356  C  CG  . ASN A 1 440 ? 33.273  62.389  53.526  1.00 10.11 ? 1441 ASN A CG  1 
ATOM   3357  O  OD1 . ASN A 1 440 ? 34.032  61.852  54.328  1.00 10.61 ? 1441 ASN A OD1 1 
ATOM   3358  N  ND2 . ASN A 1 440 ? 33.669  63.349  52.699  1.00 9.66  ? 1441 ASN A ND2 1 
ATOM   3359  N  N   . ALA A 1 441 ? 28.887  61.255  54.948  1.00 11.42 ? 1442 ALA A N   1 
ATOM   3360  C  CA  . ALA A 1 441 ? 27.445  61.373  55.152  1.00 11.49 ? 1442 ALA A CA  1 
ATOM   3361  C  C   . ALA A 1 441 ? 27.194  62.184  56.420  1.00 11.55 ? 1442 ALA A C   1 
ATOM   3362  O  O   . ALA A 1 441 ? 26.276  63.001  56.470  1.00 11.71 ? 1442 ALA A O   1 
ATOM   3363  C  CB  . ALA A 1 441 ? 26.809  59.996  55.270  1.00 11.57 ? 1442 ALA A CB  1 
ATOM   3364  N  N   . GLY A 1 442 ? 28.061  62.000  57.415  1.00 11.50 ? 1443 GLY A N   1 
ATOM   3365  C  CA  . GLY A 1 442 ? 28.038  62.841  58.601  1.00 10.80 ? 1443 GLY A CA  1 
ATOM   3366  C  C   . GLY A 1 442 ? 28.302  64.308  58.303  1.00 11.21 ? 1443 GLY A C   1 
ATOM   3367  O  O   . GLY A 1 442 ? 27.608  65.182  58.822  1.00 11.25 ? 1443 GLY A O   1 
ATOM   3368  N  N   . LEU A 1 443 ? 29.283  64.584  57.447  1.00 10.31 ? 1444 LEU A N   1 
ATOM   3369  C  CA  . LEU A 1 443 ? 29.547  65.954  57.010  1.00 10.28 ? 1444 LEU A CA  1 
ATOM   3370  C  C   . LEU A 1 443 ? 28.340  66.560  56.294  1.00 9.96  ? 1444 LEU A C   1 
ATOM   3371  O  O   . LEU A 1 443 ? 27.972  67.703  56.558  1.00 10.21 ? 1444 LEU A O   1 
ATOM   3372  C  CB  . LEU A 1 443 ? 30.772  66.003  56.093  1.00 9.85  ? 1444 LEU A CB  1 
ATOM   3373  C  CG  . LEU A 1 443 ? 32.136  65.821  56.769  1.00 10.29 ? 1444 LEU A CG  1 
ATOM   3374  C  CD1 . LEU A 1 443 ? 33.233  65.952  55.727  1.00 10.06 ? 1444 LEU A CD1 1 
ATOM   3375  C  CD2 . LEU A 1 443 ? 32.323  66.860  57.871  1.00 10.01 ? 1444 LEU A CD2 1 
ATOM   3376  N  N   . SER A 1 444 ? 27.703  65.781  55.421  1.00 10.15 ? 1445 SER A N   1 
ATOM   3377  C  CA  . SER A 1 444 ? 26.508  66.238  54.713  1.00 10.00 ? 1445 SER A CA  1 
ATOM   3378  C  C   . SER A 1 444 ? 25.399  66.624  55.690  1.00 10.07 ? 1445 SER A C   1 
ATOM   3379  O  O   . SER A 1 444 ? 24.714  67.630  55.497  1.00 10.58 ? 1445 SER A O   1 
ATOM   3380  C  CB  . SER A 1 444 ? 25.998  65.150  53.764  1.00 9.59  ? 1445 SER A CB  1 
ATOM   3381  O  OG  . SER A 1 444 ? 26.836  65.025  52.631  1.00 10.32 ? 1445 SER A OG  1 
ATOM   3382  N  N   . GLY A 1 445 ? 25.240  65.825  56.744  1.00 10.43 ? 1446 GLY A N   1 
ATOM   3383  C  CA  . GLY A 1 445 ? 24.264  66.124  57.779  1.00 10.96 ? 1446 GLY A CA  1 
ATOM   3384  C  C   . GLY A 1 445 ? 24.590  67.392  58.547  1.00 10.98 ? 1446 GLY A C   1 
ATOM   3385  O  O   . GLY A 1 445 ? 23.694  68.165  58.890  1.00 11.86 ? 1446 GLY A O   1 
ATOM   3386  N  N   . TRP A 1 446 ? 25.879  67.609  58.804  1.00 10.30 ? 1447 TRP A N   1 
ATOM   3387  C  CA  . TRP A 1 446 ? 26.361  68.831  59.446  1.00 10.23 ? 1447 TRP A CA  1 
ATOM   3388  C  C   . TRP A 1 446 ? 25.937  70.064  58.646  1.00 10.60 ? 1447 TRP A C   1 
ATOM   3389  O  O   . TRP A 1 446 ? 25.324  70.984  59.188  1.00 10.81 ? 1447 TRP A O   1 
ATOM   3390  C  CB  . TRP A 1 446 ? 27.894  68.783  59.585  1.00 9.39  ? 1447 TRP A CB  1 
ATOM   3391  C  CG  . TRP A 1 446 ? 28.538  70.072  60.042  1.00 9.05  ? 1447 TRP A CG  1 
ATOM   3392  C  CD1 . TRP A 1 446 ? 28.786  71.178  59.281  1.00 8.94  ? 1447 TRP A CD1 1 
ATOM   3393  C  CD2 . TRP A 1 446 ? 29.016  70.381  61.359  1.00 9.45  ? 1447 TRP A CD2 1 
ATOM   3394  N  NE1 . TRP A 1 446 ? 29.368  72.160  60.042  1.00 8.45  ? 1447 TRP A NE1 1 
ATOM   3395  C  CE2 . TRP A 1 446 ? 29.522  71.698  61.323  1.00 9.42  ? 1447 TRP A CE2 1 
ATOM   3396  C  CE3 . TRP A 1 446 ? 29.061  69.673  62.568  1.00 9.10  ? 1447 TRP A CE3 1 
ATOM   3397  C  CZ2 . TRP A 1 446 ? 30.063  72.329  62.451  1.00 9.79  ? 1447 TRP A CZ2 1 
ATOM   3398  C  CZ3 . TRP A 1 446 ? 29.600  70.303  63.695  1.00 10.02 ? 1447 TRP A CZ3 1 
ATOM   3399  C  CH2 . TRP A 1 446 ? 30.090  71.618  63.624  1.00 9.71  ? 1447 TRP A CH2 1 
ATOM   3400  N  N   . TYR A 1 447 ? 26.203  70.043  57.344  1.00 10.93 ? 1448 TYR A N   1 
ATOM   3401  C  CA  . TYR A 1 447 ? 25.940  71.199  56.497  1.00 10.79 ? 1448 TYR A CA  1 
ATOM   3402  C  C   . TYR A 1 447 ? 24.452  71.439  56.266  1.00 10.67 ? 1448 TYR A C   1 
ATOM   3403  O  O   . TYR A 1 447 ? 23.999  72.583  56.267  1.00 11.53 ? 1448 TYR A O   1 
ATOM   3404  C  CB  . TYR A 1 447 ? 26.677  71.052  55.164  1.00 10.77 ? 1448 TYR A CB  1 
ATOM   3405  C  CG  . TYR A 1 447 ? 28.179  71.096  55.320  1.00 9.93  ? 1448 TYR A CG  1 
ATOM   3406  C  CD1 . TYR A 1 447 ? 28.974  70.037  54.889  1.00 9.91  ? 1448 TYR A CD1 1 
ATOM   3407  C  CD2 . TYR A 1 447 ? 28.792  72.139  56.014  1.00 9.71  ? 1448 TYR A CD2 1 
ATOM   3408  C  CE1 . TYR A 1 447 ? 30.342  70.006  55.154  1.00 9.53  ? 1448 TYR A CE1 1 
ATOM   3409  C  CE2 . TYR A 1 447 ? 30.160  72.120  56.288  1.00 9.68  ? 1448 TYR A CE2 1 
ATOM   3410  C  CZ  . TYR A 1 447 ? 30.925  71.047  55.857  1.00 9.91  ? 1448 TYR A CZ  1 
ATOM   3411  O  OH  . TYR A 1 447 ? 32.265  71.000  56.157  1.00 9.86  ? 1448 TYR A OH  1 
ATOM   3412  N  N   . LEU A 1 448 ? 23.682  70.361  56.141  1.00 11.31 ? 1449 LEU A N   1 
ATOM   3413  C  CA  . LEU A 1 448 ? 22.234  70.485  55.994  1.00 11.02 ? 1449 LEU A CA  1 
ATOM   3414  C  C   . LEU A 1 448 ? 21.619  71.112  57.239  1.00 10.64 ? 1449 LEU A C   1 
ATOM   3415  O  O   . LEU A 1 448 ? 20.701  71.930  57.141  1.00 11.30 ? 1449 LEU A O   1 
ATOM   3416  C  CB  . LEU A 1 448 ? 21.592  69.119  55.734  1.00 10.75 ? 1449 LEU A CB  1 
ATOM   3417  C  CG  . LEU A 1 448 ? 20.060  69.118  55.654  1.00 12.00 ? 1449 LEU A CG  1 
ATOM   3418  C  CD1 . LEU A 1 448 ? 19.587  70.120  54.614  1.00 11.81 ? 1449 LEU A CD1 1 
ATOM   3419  C  CD2 . LEU A 1 448 ? 19.568  67.730  55.316  1.00 12.01 ? 1449 LEU A CD2 1 
ATOM   3420  N  N   . SER A 1 449 ? 22.142  70.743  58.405  1.00 11.04 ? 1450 SER A N   1 
ATOM   3421  C  CA  . SER A 1 449 ? 21.718  71.356  59.661  1.00 10.72 ? 1450 SER A CA  1 
ATOM   3422  C  C   . SER A 1 449 ? 21.897  72.871  59.617  1.00 10.83 ? 1450 SER A C   1 
ATOM   3423  O  O   . SER A 1 449 ? 20.968  73.618  59.921  1.00 10.75 ? 1450 SER A O   1 
ATOM   3424  C  CB  . SER A 1 449 ? 22.512  70.778  60.834  1.00 10.89 ? 1450 SER A CB  1 
ATOM   3425  O  OG  . SER A 1 449 ? 22.118  71.377  62.059  1.00 10.87 ? 1450 SER A OG  1 
ATOM   3426  N  N   . MET A 1 450 ? 23.075  73.313  59.185  1.00 10.73 ? 1451 MET A N   1 
ATOM   3427  C  CA  . MET A 1 450 ? 23.370  74.737  59.063  1.00 11.24 ? 1451 MET A CA  1 
ATOM   3428  C  C   . MET A 1 450 ? 22.370  75.444  58.151  1.00 10.86 ? 1451 MET A C   1 
ATOM   3429  O  O   . MET A 1 450 ? 21.876  76.524  58.482  1.00 11.26 ? 1451 MET A O   1 
ATOM   3430  C  CB  . MET A 1 450 ? 24.790  74.935  58.525  1.00 10.58 ? 1451 MET A CB  1 
ATOM   3431  C  CG  . MET A 1 450 ? 25.874  74.359  59.419  1.00 11.32 ? 1451 MET A CG  1 
ATOM   3432  S  SD  . MET A 1 450 ? 25.846  75.078  61.076  1.00 11.56 ? 1451 MET A SD  1 
ATOM   3433  C  CE  . MET A 1 450 ? 27.398  74.489  61.717  1.00 11.14 ? 1451 MET A CE  1 
ATOM   3434  N  N   . TYR A 1 451 ? 22.009  74.789  57.050  1.00 11.32 ? 1452 TYR A N   1 
ATOM   3435  C  CA  . TYR A 1 451 ? 21.109  75.384  56.067  1.00 11.22 ? 1452 TYR A CA  1 
ATOM   3436  C  C   . TYR A 1 451 ? 19.695  75.528  56.623  1.00 10.99 ? 1452 TYR A C   1 
ATOM   3437  O  O   . TYR A 1 451 ? 19.042  76.552  56.418  1.00 10.95 ? 1452 TYR A O   1 
ATOM   3438  C  CB  . TYR A 1 451 ? 21.078  74.545  54.785  1.00 12.04 ? 1452 TYR A CB  1 
ATOM   3439  C  CG  . TYR A 1 451 ? 22.413  74.411  54.079  1.00 11.98 ? 1452 TYR A CG  1 
ATOM   3440  C  CD1 . TYR A 1 451 ? 22.596  73.454  53.083  1.00 13.14 ? 1452 TYR A CD1 1 
ATOM   3441  C  CD2 . TYR A 1 451 ? 23.498  75.222  54.419  1.00 13.21 ? 1452 TYR A CD2 1 
ATOM   3442  C  CE1 . TYR A 1 451 ? 23.824  73.303  52.445  1.00 13.08 ? 1452 TYR A CE1 1 
ATOM   3443  C  CE2 . TYR A 1 451 ? 24.729  75.075  53.791  1.00 12.48 ? 1452 TYR A CE2 1 
ATOM   3444  C  CZ  . TYR A 1 451 ? 24.885  74.112  52.808  1.00 13.27 ? 1452 TYR A CZ  1 
ATOM   3445  O  OH  . TYR A 1 451 ? 26.105  73.944  52.199  1.00 14.30 ? 1452 TYR A OH  1 
ATOM   3446  N  N   . LEU A 1 452 ? 19.241  74.511  57.352  1.00 11.10 ? 1453 LEU A N   1 
ATOM   3447  C  CA  . LEU A 1 452 ? 17.926  74.540  57.985  1.00 11.27 ? 1453 LEU A CA  1 
ATOM   3448  C  C   . LEU A 1 452 ? 17.894  75.577  59.105  1.00 11.49 ? 1453 LEU A C   1 
ATOM   3449  O  O   . LEU A 1 452 ? 16.957  76.379  59.199  1.00 11.90 ? 1453 LEU A O   1 
ATOM   3450  C  CB  . LEU A 1 452 ? 17.589  73.158  58.547  1.00 10.76 ? 1453 LEU A CB  1 
ATOM   3451  C  CG  . LEU A 1 452 ? 17.381  72.026  57.540  1.00 10.77 ? 1453 LEU A CG  1 
ATOM   3452  C  CD1 . LEU A 1 452 ? 17.509  70.702  58.255  1.00 10.76 ? 1453 LEU A CD1 1 
ATOM   3453  C  CD2 . LEU A 1 452 ? 16.017  72.147  56.876  1.00 11.83 ? 1453 LEU A CD2 1 
ATOM   3454  N  N   . HIS A 1 453 ? 18.938  75.562  59.932  1.00 11.29 ? 1454 HIS A N   1 
ATOM   3455  C  CA  . HIS A 1 453 ? 19.145  76.543  60.999  1.00 11.13 ? 1454 HIS A CA  1 
ATOM   3456  C  C   . HIS A 1 453 ? 19.002  77.977  60.476  1.00 10.97 ? 1454 HIS A C   1 
ATOM   3457  O  O   . HIS A 1 453 ? 18.223  78.765  61.016  1.00 11.54 ? 1454 HIS A O   1 
ATOM   3458  C  CB  . HIS A 1 453 ? 20.540  76.328  61.609  1.00 11.19 ? 1454 HIS A CB  1 
ATOM   3459  C  CG  . HIS A 1 453 ? 20.847  77.191  62.798  1.00 10.87 ? 1454 HIS A CG  1 
ATOM   3460  N  ND1 . HIS A 1 453 ? 21.798  76.844  63.731  1.00 10.86 ? 1454 HIS A ND1 1 
ATOM   3461  C  CD2 . HIS A 1 453 ? 20.431  78.436  63.134  1.00 11.03 ? 1454 HIS A CD2 1 
ATOM   3462  C  CE1 . HIS A 1 453 ? 21.964  77.838  64.584  1.00 11.16 ? 1454 HIS A CE1 1 
ATOM   3463  N  NE2 . HIS A 1 453 ? 21.146  78.819  64.244  1.00 10.84 ? 1454 HIS A NE2 1 
ATOM   3464  N  N   . LYS A 1 454 ? 19.722  78.291  59.402  1.00 10.77 ? 1455 LYS A N   1 
ATOM   3465  C  CA  . LYS A 1 454 ? 19.719  79.634  58.831  1.00 10.67 ? 1455 LYS A CA  1 
ATOM   3466  C  C   . LYS A 1 454 ? 18.315  80.103  58.449  1.00 11.00 ? 1455 LYS A C   1 
ATOM   3467  O  O   . LYS A 1 454 ? 17.924  81.233  58.755  1.00 11.40 ? 1455 LYS A O   1 
ATOM   3468  C  CB  . LYS A 1 454 ? 20.637  79.688  57.604  1.00 10.19 ? 1455 LYS A CB  1 
ATOM   3469  C  CG  . LYS A 1 454 ? 20.624  81.033  56.898  1.00 10.67 ? 1455 LYS A CG  1 
ATOM   3470  C  CD  . LYS A 1 454 ? 21.602  81.074  55.739  1.00 10.11 ? 1455 LYS A CD  1 
ATOM   3471  C  CE  . LYS A 1 454 ? 21.422  82.353  54.943  1.00 10.17 ? 1455 LYS A CE  1 
ATOM   3472  N  NZ  . LYS A 1 454 ? 22.509  82.538  53.946  1.00 10.55 ? 1455 LYS A NZ  1 
ATOM   3473  N  N   . GLU A 1 455 ? 17.552  79.230  57.798  1.00 11.04 ? 1456 GLU A N   1 
ATOM   3474  C  CA  . GLU A 1 455 ? 16.202  79.582  57.374  1.00 11.96 ? 1456 GLU A CA  1 
ATOM   3475  C  C   . GLU A 1 455 ? 15.205  79.592  58.528  1.00 12.24 ? 1456 GLU A C   1 
ATOM   3476  O  O   . GLU A 1 455 ? 14.262  80.381  58.528  1.00 12.60 ? 1456 GLU A O   1 
ATOM   3477  C  CB  . GLU A 1 455 ? 15.717  78.630  56.276  1.00 12.02 ? 1456 GLU A CB  1 
ATOM   3478  C  CG  . GLU A 1 455 ? 16.583  78.608  55.015  1.00 12.59 ? 1456 GLU A CG  1 
ATOM   3479  C  CD  . GLU A 1 455 ? 17.014  79.991  54.543  1.00 12.87 ? 1456 GLU A CD  1 
ATOM   3480  O  OE1 . GLU A 1 455 ? 16.164  80.901  54.450  1.00 13.04 ? 1456 GLU A OE1 1 
ATOM   3481  O  OE2 . GLU A 1 455 ? 18.209  80.159  54.233  1.00 12.44 ? 1456 GLU A OE2 1 
ATOM   3482  N  N   . ALA A 1 456 ? 15.460  78.775  59.546  1.00 11.98 ? 1457 ALA A N   1 
ATOM   3483  C  CA  . ALA A 1 456 ? 14.576  78.717  60.708  1.00 12.72 ? 1457 ALA A CA  1 
ATOM   3484  C  C   . ALA A 1 456 ? 14.585  80.018  61.511  1.00 12.71 ? 1457 ALA A C   1 
ATOM   3485  O  O   . ALA A 1 456 ? 13.526  80.546  61.856  1.00 13.28 ? 1457 ALA A O   1 
ATOM   3486  C  CB  . ALA A 1 456 ? 14.964  77.546  61.603  1.00 12.41 ? 1457 ALA A CB  1 
ATOM   3487  N  N   . TRP A 1 457 ? 15.776  80.553  61.771  1.00 12.13 ? 1458 TRP A N   1 
ATOM   3488  C  CA  . TRP A 1 457 ? 15.916  81.689  62.674  1.00 11.68 ? 1458 TRP A CA  1 
ATOM   3489  C  C   . TRP A 1 457 ? 16.310  82.996  61.989  1.00 11.35 ? 1458 TRP A C   1 
ATOM   3490  O  O   . TRP A 1 457 ? 16.412  84.034  62.647  1.00 11.74 ? 1458 TRP A O   1 
ATOM   3491  C  CB  . TRP A 1 457 ? 16.929  81.358  63.771  1.00 12.02 ? 1458 TRP A CB  1 
ATOM   3492  C  CG  . TRP A 1 457 ? 16.378  80.492  64.870  1.00 11.99 ? 1458 TRP A CG  1 
ATOM   3493  C  CD1 . TRP A 1 457 ? 15.074  80.411  65.281  1.00 12.16 ? 1458 TRP A CD1 1 
ATOM   3494  C  CD2 . TRP A 1 457 ? 17.135  79.681  65.779  1.00 11.70 ? 1458 TRP A CD2 1 
ATOM   3495  N  NE1 . TRP A 1 457 ? 14.978  79.617  66.401  1.00 12.46 ? 1458 TRP A NE1 1 
ATOM   3496  C  CE2 . TRP A 1 457 ? 16.226  79.156  66.728  1.00 11.94 ? 1458 TRP A CE2 1 
ATOM   3497  C  CE3 . TRP A 1 457 ? 18.493  79.356  65.892  1.00 11.70 ? 1458 TRP A CE3 1 
ATOM   3498  C  CZ2 . TRP A 1 457 ? 16.637  78.325  67.779  1.00 12.20 ? 1458 TRP A CZ2 1 
ATOM   3499  C  CZ3 . TRP A 1 457 ? 18.900  78.528  66.935  1.00 12.44 ? 1458 TRP A CZ3 1 
ATOM   3500  C  CH2 . TRP A 1 457 ? 17.974  78.023  67.865  1.00 12.44 ? 1458 TRP A CH2 1 
ATOM   3501  N  N   . GLY A 1 458 ? 16.522  82.949  60.675  1.00 11.39 ? 1459 GLY A N   1 
ATOM   3502  C  CA  . GLY A 1 458 ? 16.951  84.133  59.948  1.00 10.60 ? 1459 GLY A CA  1 
ATOM   3503  C  C   . GLY A 1 458 ? 18.317  84.634  60.390  1.00 11.02 ? 1459 GLY A C   1 
ATOM   3504  O  O   . GLY A 1 458 ? 18.623  85.820  60.283  1.00 10.73 ? 1459 GLY A O   1 
ATOM   3505  N  N   . ARG A 1 459 ? 19.140  83.705  60.867  1.00 10.56 ? 1460 ARG A N   1 
ATOM   3506  C  CA  . ARG A 1 459 ? 20.469  83.978  61.392  1.00 11.10 ? 1460 ARG A CA  1 
ATOM   3507  C  C   . ARG A 1 459 ? 21.142  82.616  61.543  1.00 11.08 ? 1460 ARG A C   1 
ATOM   3508  O  O   . ARG A 1 459 ? 20.515  81.562  61.589  1.00 11.68 ? 1460 ARG A O   1 
ATOM   3509  C  CB  . ARG A 1 459 ? 20.439  84.715  62.732  1.00 10.45 ? 1460 ARG A CB  1 
ATOM   3510  C  CG  . ARG A 1 459 ? 19.616  83.960  63.777  1.00 10.85 ? 1460 ARG A CG  1 
ATOM   3511  C  CD  . ARG A 1 459 ? 19.725  84.545  65.156  1.00 10.72 ? 1460 ARG A CD  1 
ATOM   3512  N  NE  . ARG A 1 459 ? 19.414  85.912  65.424  1.00 11.42 ? 1460 ARG A NE  1 
ATOM   3513  C  CZ  . ARG A 1 459 ? 18.226  86.523  65.422  1.00 12.29 ? 1460 ARG A CZ  1 
ATOM   3514  N  NH1 . ARG A 1 459 ? 17.157  85.815  65.065  1.00 12.05 ? 1460 ARG A NH1 1 
ATOM   3515  N  NH2 . ARG A 1 459 ? 18.115  87.795  65.750  1.00 11.46 ? 1460 ARG A NH2 1 
ATOM   3516  N  N   . LEU A 1 460 ? 22.472  82.649  61.602  1.00 11.00 ? 1461 LEU A N   1 
ATOM   3517  C  CA  . LEU A 1 460 ? 23.263  81.439  61.814  1.00 10.97 ? 1461 LEU A CA  1 
ATOM   3518  C  C   . LEU A 1 460 ? 24.354  81.690  62.859  1.00 11.19 ? 1461 LEU A C   1 
ATOM   3519  O  O   . LEU A 1 460 ? 24.063  81.725  64.056  1.00 10.84 ? 1461 LEU A O   1 
ATOM   3520  C  CB  . LEU A 1 460 ? 23.871  80.957  60.488  1.00 11.55 ? 1461 LEU A CB  1 
ATOM   3521  C  CG  . LEU A 1 460 ? 24.553  79.583  60.481  1.00 12.04 ? 1461 LEU A CG  1 
ATOM   3522  C  CD1 . LEU A 1 460 ? 23.617  78.524  61.050  1.00 12.27 ? 1461 LEU A CD1 1 
ATOM   3523  C  CD2 . LEU A 1 460 ? 24.964  79.218  59.069  1.00 12.72 ? 1461 LEU A CD2 1 
ATOM   3524  N  N   . GLY A 1 461 ? 25.583  81.942  62.412  1.00 10.25 ? 1462 GLY A N   1 
ATOM   3525  C  CA  . GLY A 1 461 ? 26.665  82.218  63.345  1.00 9.98  ? 1462 GLY A CA  1 
ATOM   3526  C  C   . GLY A 1 461 ? 27.216  83.629  63.226  1.00 10.12 ? 1462 GLY A C   1 
ATOM   3527  O  O   . GLY A 1 461 ? 26.509  84.546  62.803  1.00 9.65  ? 1462 GLY A O   1 
ATOM   3528  N  N   . PHE A 1 462 ? 28.490  83.803  63.575  1.00 10.12 ? 1463 PHE A N   1 
ATOM   3529  C  CA  . PHE A 1 462 ? 29.142  85.102  63.439  1.00 10.13 ? 1463 PHE A CA  1 
ATOM   3530  C  C   . PHE A 1 462 ? 29.392  85.452  61.966  1.00 10.04 ? 1463 PHE A C   1 
ATOM   3531  O  O   . PHE A 1 462 ? 29.072  84.666  61.071  1.00 10.29 ? 1463 PHE A O   1 
ATOM   3532  C  CB  . PHE A 1 462 ? 30.452  85.138  64.253  1.00 9.19  ? 1463 PHE A CB  1 
ATOM   3533  C  CG  . PHE A 1 462 ? 31.573  84.315  63.668  1.00 10.52 ? 1463 PHE A CG  1 
ATOM   3534  C  CD1 . PHE A 1 462 ? 32.543  84.908  62.863  1.00 10.32 ? 1463 PHE A CD1 1 
ATOM   3535  C  CD2 . PHE A 1 462 ? 31.660  82.952  63.923  1.00 10.25 ? 1463 PHE A CD2 1 
ATOM   3536  C  CE1 . PHE A 1 462 ? 33.576  84.150  62.315  1.00 9.03  ? 1463 PHE A CE1 1 
ATOM   3537  C  CE2 . PHE A 1 462 ? 32.691  82.189  63.377  1.00 9.66  ? 1463 PHE A CE2 1 
ATOM   3538  C  CZ  . PHE A 1 462 ? 33.646  82.789  62.571  1.00 10.07 ? 1463 PHE A CZ  1 
ATOM   3539  N  N   . PHE A 1 463 ? 29.936  86.646  61.737  1.00 9.68  ? 1464 PHE A N   1 
ATOM   3540  C  CA  . PHE A 1 463 ? 30.133  87.216  60.401  1.00 9.50  ? 1464 PHE A CA  1 
ATOM   3541  C  C   . PHE A 1 463 ? 30.649  86.211  59.370  1.00 9.21  ? 1464 PHE A C   1 
ATOM   3542  O  O   . PHE A 1 463 ? 30.146  86.155  58.247  1.00 8.83  ? 1464 PHE A O   1 
ATOM   3543  C  CB  . PHE A 1 463 ? 31.110  88.397  60.488  1.00 9.67  ? 1464 PHE A CB  1 
ATOM   3544  C  CG  . PHE A 1 463 ? 30.763  89.560  59.593  1.00 10.51 ? 1464 PHE A CG  1 
ATOM   3545  C  CD1 . PHE A 1 463 ? 31.150  90.849  59.947  1.00 10.58 ? 1464 PHE A CD1 1 
ATOM   3546  C  CD2 . PHE A 1 463 ? 30.080  89.372  58.395  1.00 10.73 ? 1464 PHE A CD2 1 
ATOM   3547  C  CE1 . PHE A 1 463 ? 30.861  91.934  59.128  1.00 11.60 ? 1464 PHE A CE1 1 
ATOM   3548  C  CE2 . PHE A 1 463 ? 29.785  90.449  57.566  1.00 11.09 ? 1464 PHE A CE2 1 
ATOM   3549  C  CZ  . PHE A 1 463 ? 30.174  91.735  57.935  1.00 11.07 ? 1464 PHE A CZ  1 
HETATM 3550  C  CA  . GL3 A 1 464 ? 32.295  84.530  58.805  1.00 9.07  ? 1465 GL3 A CA  1 
HETATM 3551  N  N   . GL3 A 1 464 ? 31.690  85.468  59.736  1.00 9.28  ? 1465 GL3 A N   1 
HETATM 3552  C  C   . GL3 A 1 464 ? 32.218  83.096  59.281  1.00 9.02  ? 1465 GL3 A C   1 
HETATM 3553  S  S   . GL3 A 1 464 ? 33.284  82.099  58.554  1.00 9.07  ? 1465 GL3 A S   1 
ATOM   3554  N  N   . PHE A 1 465 ? 31.113  82.747  59.931  1.00 8.41  ? 1466 PHE A N   1 
ATOM   3555  C  CA  . PHE A 1 465 ? 30.940  81.404  60.463  1.00 8.33  ? 1466 PHE A CA  1 
ATOM   3556  C  C   . PHE A 1 465 ? 30.793  80.374  59.348  1.00 8.46  ? 1466 PHE A C   1 
ATOM   3557  O  O   . PHE A 1 465 ? 31.402  79.301  59.394  1.00 8.72  ? 1466 PHE A O   1 
ATOM   3558  C  CB  . PHE A 1 465 ? 29.714  81.349  61.376  1.00 8.31  ? 1466 PHE A CB  1 
ATOM   3559  C  CG  . PHE A 1 465 ? 29.469  79.995  61.983  1.00 8.47  ? 1466 PHE A CG  1 
ATOM   3560  C  CD1 . PHE A 1 465 ? 30.127  79.615  63.148  1.00 8.27  ? 1466 PHE A CD1 1 
ATOM   3561  C  CD2 . PHE A 1 465 ? 28.594  79.091  61.382  1.00 8.47  ? 1466 PHE A CD2 1 
ATOM   3562  C  CE1 . PHE A 1 465 ? 29.918  78.361  63.714  1.00 9.19  ? 1466 PHE A CE1 1 
ATOM   3563  C  CE2 . PHE A 1 465 ? 28.381  77.828  61.938  1.00 8.17  ? 1466 PHE A CE2 1 
ATOM   3564  C  CZ  . PHE A 1 465 ? 29.043  77.464  63.108  1.00 8.39  ? 1466 PHE A CZ  1 
ATOM   3565  N  N   . ASP A 1 466 ? 29.940  80.686  58.378  1.00 8.22  ? 1467 ASP A N   1 
ATOM   3566  C  CA  . ASP A 1 466 ? 29.574  79.713  57.359  1.00 8.71  ? 1467 ASP A CA  1 
ATOM   3567  C  C   . ASP A 1 466 ? 30.257  79.913  56.010  1.00 8.98  ? 1467 ASP A C   1 
ATOM   3568  O  O   . ASP A 1 466 ? 29.679  79.612  54.962  1.00 9.52  ? 1467 ASP A O   1 
ATOM   3569  C  CB  . ASP A 1 466 ? 28.043  79.639  57.196  1.00 8.75  ? 1467 ASP A CB  1 
ATOM   3570  C  CG  . ASP A 1 466 ? 27.407  80.976  56.834  1.00 9.63  ? 1467 ASP A CG  1 
ATOM   3571  O  OD1 . ASP A 1 466 ? 27.760  82.011  57.437  1.00 8.89  ? 1467 ASP A OD1 1 
ATOM   3572  O  OD2 . ASP A 1 466 ? 26.484  80.973  55.994  1.00 9.91  ? 1467 ASP A OD2 1
[truncated: 1,823,842 more chars]
