# Supplementary material for: Peptide binder design with inverse folding and protein structure prediction
Source: Commun Chem. 2023 Oct 25;6:229. doi: 10.1038/s42004-023-01029-7 (PMC10600234; doi:10.1038/s42004-023-01029-7)
Supplement: Supplementary file 9 — Supplementary Software [file 42004_2023_1029_MOESM9_ESM.zip › binder_design/data/Foldseek_results/mmcif/3m32.cif]

data_3M32
# 
_entry.id   3M32 
# 
_audit_conform.dict_name       mmcif_pdbx.dic 
_audit_conform.dict_version    5.287 
_audit_conform.dict_location   http://mmcif.pdb.org/dictionaries/ascii/mmcif_pdbx.dic 
# 
loop_
_database_2.database_id 
_database_2.database_code 
PDB   3M32         
RCSB  RCSB058045   
WWPDB D_1000058045 
# 
loop_
_pdbx_database_related.db_name 
_pdbx_database_related.db_id 
_pdbx_database_related.details 
_pdbx_database_related.content_type 
PDB 3M1V . unspecified 
PDB 3M2R . unspecified 
PDB 3M2U . unspecified 
PDB 3M2V . unspecified 
PDB 3M3O . unspecified 
# 
_pdbx_database_status.entry_id                        3M32 
_pdbx_database_status.status_code                     REL 
_pdbx_database_status.deposit_site                    RCSB 
_pdbx_database_status.process_site                    RCSB 
_pdbx_database_status.recvd_initial_deposition_date   2010-03-08 
_pdbx_database_status.status_code_sf                  REL 
_pdbx_database_status.status_code_mr                  ? 
_pdbx_database_status.SG_entry                        ? 
_pdbx_database_status.status_code_cs                  ? 
_pdbx_database_status.methods_development_category    ? 
_pdbx_database_status.pdb_format_compatible           Y 
# 
loop_
_audit_author.name 
_audit_author.pdbx_ordinal 
'Cedervall, P.E.' 1 
'Dey, M.'         2 
'Ragsdale, S.W.'  3 
'Wilmot, C.M.'    4 
# 
_citation.id                        primary 
_citation.title                     'Structural insight into methyl-coenzyme M reductase chemistry using coenzyme B analogues.' 
_citation.journal_abbrev            Biochemistry 
_citation.journal_volume            49 
_citation.page_first                7683 
_citation.page_last                 7693 
_citation.year                      2010 
_citation.journal_id_ASTM           BICHAW 
_citation.country                   US 
_citation.journal_id_ISSN           0006-2960 
_citation.journal_id_CSD            0033 
_citation.book_publisher            ? 
_citation.pdbx_database_id_PubMed   20707311 
_citation.pdbx_database_id_DOI      10.1021/bi100458d 
# 
loop_
_citation_author.citation_id 
_citation_author.name 
_citation_author.ordinal 
primary 'Cedervall, P.E.' 1 
primary 'Dey, M.'         2 
primary 'Pearson, A.R.'   3 
primary 'Ragsdale, S.W.'  4 
primary 'Wilmot, C.M.'    5 
# 
_cell.entry_id           3M32 
_cell.length_a           82.016 
_cell.length_b           118.260 
_cell.length_c           122.387 
_cell.angle_alpha        90.00 
_cell.angle_beta         91.84 
_cell.angle_gamma        90.00 
_cell.Z_PDB              4 
_cell.pdbx_unique_axis   ? 
_cell.length_a_esd       ? 
_cell.length_b_esd       ? 
_cell.length_c_esd       ? 
_cell.angle_alpha_esd    ? 
_cell.angle_beta_esd     ? 
_cell.angle_gamma_esd    ? 
# 
_symmetry.entry_id                         3M32 
_symmetry.space_group_name_H-M             'P 1 21 1' 
_symmetry.pdbx_full_space_group_name_H-M   ? 
_symmetry.cell_setting                     ? 
_symmetry.Int_Tables_number                4 
_symmetry.space_group_name_Hall            ? 
# 
loop_
_entity.id 
_entity.type 
_entity.src_method 
_entity.pdbx_description 
_entity.formula_weight 
_entity.pdbx_number_of_molecules 
_entity.pdbx_ec 
_entity.pdbx_mutation 
_entity.pdbx_fragment 
_entity.details 
1  polymer     nat 'Methyl-coenzyme M reductase I subunit alpha'                           60508.469 2    2.8.4.1 ? ? ? 
2  polymer     nat 'Methyl-coenzyme M reductase I subunit beta'                            47148.477 2    2.8.4.1 ? ? ? 
3  polymer     nat 'Methyl-coenzyme M reductase I subunit gamma'                           28666.039 2    2.8.4.1 ? ? ? 
4  non-polymer syn 'MAGNESIUM ION'                                                         24.305    9    ?       ? ? ? 
5  non-polymer syn 'Coenzyme B'                                                            343.334   2    ?       ? ? ? 
6  non-polymer syn 'FACTOR 430'                                                            906.580   2    ?       ? ? ? 
7  non-polymer syn '1-THIOETHANESULFONIC ACID'                                             142.197   2    ?       ? ? ? 
8  non-polymer syn 'O-PHOSPHONO-N-{(2E)-7-[(2-SULFOETHYL)DITHIO]HEPT-2-ENOYL}-L-THREONINE' 481.499   2    ?       ? ? ? 
9  non-polymer syn 'ACETATE ION'                                                           59.044    1    ?       ? ? ? 
10 non-polymer syn 1,2-ETHANEDIOL                                                          62.068    5    ?       ? ? ? 
11 non-polymer syn 'ZINC ION'                                                              65.409    1    ?       ? ? ? 
12 non-polymer syn 'DI(HYDROXYETHYL)ETHER'                                                 106.120   1    ?       ? ? ? 
13 water       nat water                                                                   18.015    2416 ?       ? ? ? 
# 
loop_
_entity_name_com.entity_id 
_entity_name_com.name 
1 'MCR I alpha, Coenzyme-B sulfoethylthiotransferase alpha' 
2 'MCR I beta, Coenzyme-B sulfoethylthiotransferase beta'   
3 'MCR I gamma, Coenzyme-B sulfoethylthiotransferase gamma' 
# 
loop_
_entity_poly.entity_id 
_entity_poly.type 
_entity_poly.nstd_linkage 
_entity_poly.nstd_monomer 
_entity_poly.pdbx_seq_one_letter_code 
_entity_poly.pdbx_seq_one_letter_code_can 
_entity_poly.pdbx_strand_id 
_entity_poly.pdbx_target_identifier 
1 'polypeptide(L)' no yes 
;ADKLFINALKKKFEESPEEKKTTFYTLGGWKQSERKTEFVNAGKEVAAKRGIPQYNPDIGTPLGQRVLMPYQVSTTDTYV
EGDDLHFVNNAAMQQMWDDIRRTVIVGLNHAHAVIEKRLGKEVTPETITHYLETVNHAMPGAAVVQEHMVETHPALVADS
YVKVFTGNDEIADEIDPAFVIDINKQFPEDQAETLKAEVGDGIWQVVRIPTIVSRTCDGATTSRWSAMQIGMSMISAYKQ
AAGEAATGDFAYAAK(MHS)AEVIHMGTYLPVR(AGM)ARGENEPGGVPFGYLADICQSSRVNYEDPVRVSLDVVATGAM
LYDQIWLGSYMSGGVGFTQYATAAYTDNILDDFTYFGKEYVEDKYGLCEAPNNMDTVLDVATEVTFYGLEQYEEYPALLE
DQFGGS(MGN)RAAVVAAAAGCSTAFATGNAQTGLSGWYLSMYLHKEQHSRLGFY(GL3)YDLQDQ(SMC)GASNVFSIR
GDEGLPLELRGPNYPNYAMNVGHQGEYAGISQAPHAARGDAFVFNPLVKIAFADDNLVFDFTNVRGEFAKGALREFEPAG
ERALITPAK
;
;ADKLFINALKKKFEESPEEKKTTFYTLGGWKQSERKTEFVNAGKEVAAKRGIPQYNPDIGTPLGQRVLMPYQVSTTDTYV
EGDDLHFVNNAAMQQMWDDIRRTVIVGLNHAHAVIEKRLGKEVTPETITHYLETVNHAMPGAAVVQEHMVETHPALVADS
YVKVFTGNDEIADEIDPAFVIDINKQFPEDQAETLKAEVGDGIWQVVRIPTIVSRTCDGATTSRWSAMQIGMSMISAYKQ
AAGEAATGDFAYAAKHAEVIHMGTYLPVRRARGENEPGGVPFGYLADICQSSRVNYEDPVRVSLDVVATGAMLYDQIWLG
SYMSGGVGFTQYATAAYTDNILDDFTYFGKEYVEDKYGLCEAPNNMDTVLDVATEVTFYGLEQYEEYPALLEDQFGGSQR
AAVVAAAAGCSTAFATGNAQTGLSGWYLSMYLHKEQHSRLGFYGYDLQDQCGASNVFSIRGDEGLPLELRGPNYPNYAMN
VGHQGEYAGISQAPHAARGDAFVFNPLVKIAFADDNLVFDFTNVRGEFAKGALREFEPAGERALITPAK
;
A,D ? 
2 'polypeptide(L)' no no  
;AKFEDKVDLYDDRGNLVEEQVPLEALSPLRNPAIKSIVQGIKRTVAVNLEGIENALKTAKVGGPACKIMGRELDLDIVGN
AESIAAAAKEMIQVTEDDDTNVELLGGGKRALVQVPSARFDVAAEYSAAPLVTATAFVQAIINEFDVSMYDANMVKAAVL
GRYPQSVEYMGANIATMLDIPQKLEGPGYALRNIMVNHVVAATLKNTLQAAALSTILEQTAMFEMGDAVGAFERMHLLGL
AYQGMNADNLVFDLVKANGKEGTVGSVIADLVERALEDGVIKVEKELTDYKVYGTDDLAMWNAYAAAGLMAATMVNQGAA
RAAQGVSSTLLYYNDLIEFETGLPSVDFGKVEGTAVGFSFFSHSIYGGGGPGIFNGNHIVTRHSKGFAIPCVAAAMALDA
GTQMFSPEATSGLIKEVFSQVDEFREPLKYVVEAAAEIKNEI
;
;AKFEDKVDLYDDRGNLVEEQVPLEALSPLRNPAIKSIVQGIKRTVAVNLEGIENALKTAKVGGPACKIMGRELDLDIVGN
AESIAAAAKEMIQVTEDDDTNVELLGGGKRALVQVPSARFDVAAEYSAAPLVTATAFVQAIINEFDVSMYDANMVKAAVL
GRYPQSVEYMGANIATMLDIPQKLEGPGYALRNIMVNHVVAATLKNTLQAAALSTILEQTAMFEMGDAVGAFERMHLLGL
AYQGMNADNLVFDLVKANGKEGTVGSVIADLVERALEDGVIKVEKELTDYKVYGTDDLAMWNAYAAAGLMAATMVNQGAA
RAAQGVSSTLLYYNDLIEFETGLPSVDFGKVEGTAVGFSFFSHSIYGGGGPGIFNGNHIVTRHSKGFAIPCVAAAMALDA
GTQMFSPEATSGLIKEVFSQVDEFREPLKYVVEAAAEIKNEI
;
B,E ? 
3 'polypeptide(L)' no no  
;AQYYPGTTKVAQNRRNFCNPEYELEKLREISDEDVVKILGHRAPGEEYPSVHPPLEEMDEPEDAIREMVEPIDGAKAGDR
VRYIQFTDSMYFAPAQPYVRSRAYLCRYRGADAGTLSGRQIIETRERDLEKISKELLETEFFDPARSGVRGKSVHGHSLR
LDEDGMMFDMLRRQIYNKDTGRVEMVKNQIGDELDEPVDLGEPLDEETLMEKTTIYRVDGEAYRDDVEAVEIMQRIHVLR
SQGGFNLE
;
;AQYYPGTTKVAQNRRNFCNPEYELEKLREISDEDVVKILGHRAPGEEYPSVHPPLEEMDEPEDAIREMVEPIDGAKAGDR
VRYIQFTDSMYFAPAQPYVRSRAYLCRYRGADAGTLSGRQIIETRERDLEKISKELLETEFFDPARSGVRGKSVHGHSLR
LDEDGMMFDMLRRQIYNKDTGRVEMVKNQIGDELDEPVDLGEPLDEETLMEKTTIYRVDGEAYRDDVEAVEIMQRIHVLR
SQGGFNLE
;
C,F ? 
# 
loop_
_entity_poly_seq.entity_id 
_entity_poly_seq.num 
_entity_poly_seq.mon_id 
_entity_poly_seq.hetero 
1 1   ALA n 
1 2   ASP n 
1 3   LYS n 
1 4   LEU n 
1 5   PHE n 
1 6   ILE n 
1 7   ASN n 
1 8   ALA n 
1 9   LEU n 
1 10  LYS n 
1 11  LYS n 
1 12  LYS n 
1 13  PHE n 
1 14  GLU n 
1 15  GLU n 
1 16  SER n 
1 17  PRO n 
1 18  GLU n 
1 19  GLU n 
1 20  LYS n 
1 21  LYS n 
1 22  THR n 
1 23  THR n 
1 24  PHE n 
1 25  TYR n 
1 26  THR n 
1 27  LEU n 
1 28  GLY n 
1 29  GLY n 
1 30  TRP n 
1 31  LYS n 
1 32  GLN n 
1 33  SER n 
1 34  GLU n 
1 35  ARG n 
1 36  LYS n 
1 37  THR n 
1 38  GLU n 
1 39  PHE n 
1 40  VAL n 
1 41  ASN n 
1 42  ALA n 
1 43  GLY n 
1 44  LYS n 
1 45  GLU n 
1 46  VAL n 
1 47  ALA n 
1 48  ALA n 
1 49  LYS n 
1 50  ARG n 
1 51  GLY n 
1 52  ILE n 
1 53  PRO n 
1 54  GLN n 
1 55  TYR n 
1 56  ASN n 
1 57  PRO n 
1 58  ASP n 
1 59  ILE n 
1 60  GLY n 
1 61  THR n 
1 62  PRO n 
1 63  LEU n 
1 64  GLY n 
1 65  GLN n 
1 66  ARG n 
1 67  VAL n 
1 68  LEU n 
1 69  MET n 
1 70  PRO n 
1 71  TYR n 
1 72  GLN n 
1 73  VAL n 
1 74  SER n 
1 75  THR n 
1 76  THR n 
1 77  ASP n 
1 78  THR n 
1 79  TYR n 
1 80  VAL n 
1 81  GLU n 
1 82  GLY n 
1 83  ASP n 
1 84  ASP n 
1 85  LEU n 
1 86  HIS n 
1 87  PHE n 
1 88  VAL n 
1 89  ASN n 
1 90  ASN n 
1 91  ALA n 
1 92  ALA n 
1 93  MET n 
1 94  GLN n 
1 95  GLN n 
1 96  MET n 
1 97  TRP n 
1 98  ASP n 
1 99  ASP n 
1 100 ILE n 
1 101 ARG n 
1 102 ARG n 
1 103 THR n 
1 104 VAL n 
1 105 ILE n 
1 106 VAL n 
1 107 GLY n 
1 108 LEU n 
1 109 ASN n 
1 110 HIS n 
1 111 ALA n 
1 112 HIS n 
1 113 ALA n 
1 114 VAL n 
1 115 ILE n 
1 116 GLU n 
1 117 LYS n 
1 118 ARG n 
1 119 LEU n 
1 120 GLY n 
1 121 LYS n 
1 122 GLU n 
1 123 VAL n 
1 124 THR n 
1 125 PRO n 
1 126 GLU n 
1 127 THR n 
1 128 ILE n 
1 129 THR n 
1 130 HIS n 
1 131 TYR n 
1 132 LEU n 
1 133 GLU n 
1 134 THR n 
1 135 VAL n 
1 136 ASN n 
1 137 HIS n 
1 138 ALA n 
1 139 MET n 
1 140 PRO n 
1 141 GLY n 
1 142 ALA n 
1 143 ALA n 
1 144 VAL n 
1 145 VAL n 
1 146 GLN n 
1 147 GLU n 
1 148 HIS n 
1 149 MET n 
1 150 VAL n 
1 151 GLU n 
1 152 THR n 
1 153 HIS n 
1 154 PRO n 
1 155 ALA n 
1 156 LEU n 
1 157 VAL n 
1 158 ALA n 
1 159 ASP n 
1 160 SER n 
1 161 TYR n 
1 162 VAL n 
1 163 LYS n 
1 164 VAL n 
1 165 PHE n 
1 166 THR n 
1 167 GLY n 
1 168 ASN n 
1 169 ASP n 
1 170 GLU n 
1 171 ILE n 
1 172 ALA n 
1 173 ASP n 
1 174 GLU n 
1 175 ILE n 
1 176 ASP n 
1 177 PRO n 
1 178 ALA n 
1 179 PHE n 
1 180 VAL n 
1 181 ILE n 
1 182 ASP n 
1 183 ILE n 
1 184 ASN n 
1 185 LYS n 
1 186 GLN n 
1 187 PHE n 
1 188 PRO n 
1 189 GLU n 
1 190 ASP n 
1 191 GLN n 
1 192 ALA n 
1 193 GLU n 
1 194 THR n 
1 195 LEU n 
1 196 LYS n 
1 197 ALA n 
1 198 GLU n 
1 199 VAL n 
1 200 GLY n 
1 201 ASP n 
1 202 GLY n 
1 203 ILE n 
1 204 TRP n 
1 205 GLN n 
1 206 VAL n 
1 207 VAL n 
1 208 ARG n 
1 209 ILE n 
1 210 PRO n 
1 211 THR n 
1 212 ILE n 
1 213 VAL n 
1 214 SER n 
1 215 ARG n 
1 216 THR n 
1 217 CYS n 
1 218 ASP n 
1 219 GLY n 
1 220 ALA n 
1 221 THR n 
1 222 THR n 
1 223 SER n 
1 224 ARG n 
1 225 TRP n 
1 226 SER n 
1 227 ALA n 
1 228 MET n 
1 229 GLN n 
1 230 ILE n 
1 231 GLY n 
1 232 MET n 
1 233 SER n 
1 234 MET n 
1 235 ILE n 
1 236 SER n 
1 237 ALA n 
1 238 TYR n 
1 239 LYS n 
1 240 GLN n 
1 241 ALA n 
1 242 ALA n 
1 243 GLY n 
1 244 GLU n 
1 245 ALA n 
1 246 ALA n 
1 247 THR n 
1 248 GLY n 
1 249 ASP n 
1 250 PHE n 
1 251 ALA n 
1 252 TYR n 
1 253 ALA n 
1 254 ALA n 
1 255 LYS n 
1 256 MHS n 
1 257 ALA n 
1 258 GLU n 
1 259 VAL n 
1 260 ILE n 
1 261 HIS n 
1 262 MET n 
1 263 GLY n 
1 264 THR n 
1 265 TYR n 
1 266 LEU n 
1 267 PRO n 
1 268 VAL n 
1 269 ARG n 
1 270 AGM n 
1 271 ALA n 
1 272 ARG n 
1 273 GLY n 
1 274 GLU n 
1 275 ASN n 
1 276 GLU n 
1 277 PRO n 
1 278 GLY n 
1 279 GLY n 
1 280 VAL n 
1 281 PRO n 
1 282 PHE n 
1 283 GLY n 
1 284 TYR n 
1 285 LEU n 
1 286 ALA n 
1 287 ASP n 
1 288 ILE n 
1 289 CYS n 
1 290 GLN n 
1 291 SER n 
1 292 SER n 
1 293 ARG n 
1 294 VAL n 
1 295 ASN n 
1 296 TYR n 
1 297 GLU n 
1 298 ASP n 
1 299 PRO n 
1 300 VAL n 
1 301 ARG n 
1 302 VAL n 
1 303 SER n 
1 304 LEU n 
1 305 ASP n 
1 306 VAL n 
1 307 VAL n 
1 308 ALA n 
1 309 THR n 
1 310 GLY n 
1 311 ALA n 
1 312 MET n 
1 313 LEU n 
1 314 TYR n 
1 315 ASP n 
1 316 GLN n 
1 317 ILE n 
1 318 TRP n 
1 319 LEU n 
1 320 GLY n 
1 321 SER n 
1 322 TYR n 
1 323 MET n 
1 324 SER n 
1 325 GLY n 
1 326 GLY n 
1 327 VAL n 
1 328 GLY n 
1 329 PHE n 
1 330 THR n 
1 331 GLN n 
1 332 TYR n 
1 333 ALA n 
1 334 THR n 
1 335 ALA n 
1 336 ALA n 
1 337 TYR n 
1 338 THR n 
1 339 ASP n 
1 340 ASN n 
1 341 ILE n 
1 342 LEU n 
1 343 ASP n 
1 344 ASP n 
1 345 PHE n 
1 346 THR n 
1 347 TYR n 
1 348 PHE n 
1 349 GLY n 
1 350 LYS n 
1 351 GLU n 
1 352 TYR n 
1 353 VAL n 
1 354 GLU n 
1 355 ASP n 
1 356 LYS n 
1 357 TYR n 
1 358 GLY n 
1 359 LEU n 
1 360 CYS n 
1 361 GLU n 
1 362 ALA n 
1 363 PRO n 
1 364 ASN n 
1 365 ASN n 
1 366 MET n 
1 367 ASP n 
1 368 THR n 
1 369 VAL n 
1 370 LEU n 
1 371 ASP n 
1 372 VAL n 
1 373 ALA n 
1 374 THR n 
1 375 GLU n 
1 376 VAL n 
1 377 THR n 
1 378 PHE n 
1 379 TYR n 
1 380 GLY n 
1 381 LEU n 
1 382 GLU n 
1 383 GLN n 
1 384 TYR n 
1 385 GLU n 
1 386 GLU n 
1 387 TYR n 
1 388 PRO n 
1 389 ALA n 
1 390 LEU n 
1 391 LEU n 
1 392 GLU n 
1 393 ASP n 
1 394 GLN n 
1 395 PHE n 
1 396 GLY n 
1 397 GLY n 
1 398 SER n 
1 399 MGN n 
1 400 ARG n 
1 401 ALA n 
1 402 ALA n 
1 403 VAL n 
1 404 VAL n 
1 405 ALA n 
1 406 ALA n 
1 407 ALA n 
1 408 ALA n 
1 409 GLY n 
1 410 CYS n 
1 411 SER n 
1 412 THR n 
1 413 ALA n 
1 414 PHE n 
1 415 ALA n 
1 416 THR n 
1 417 GLY n 
1 418 ASN n 
1 419 ALA n 
1 420 GLN n 
1 421 THR n 
1 422 GLY n 
1 423 LEU n 
1 424 SER n 
1 425 GLY n 
1 426 TRP n 
1 427 TYR n 
1 428 LEU n 
1 429 SER n 
1 430 MET n 
1 431 TYR n 
1 432 LEU n 
1 433 HIS n 
1 434 LYS n 
1 435 GLU n 
1 436 GLN n 
1 437 HIS n 
1 438 SER n 
1 439 ARG n 
1 440 LEU n 
1 441 GLY n 
1 442 PHE n 
1 443 TYR n 
1 444 GL3 n 
1 445 TYR n 
1 446 ASP n 
1 447 LEU n 
1 448 GLN n 
1 449 ASP n 
1 450 GLN n 
1 451 SMC n 
1 452 GLY n 
1 453 ALA n 
1 454 SER n 
1 455 ASN n 
1 456 VAL n 
1 457 PHE n 
1 458 SER n 
1 459 ILE n 
1 460 ARG n 
1 461 GLY n 
1 462 ASP n 
1 463 GLU n 
1 464 GLY n 
1 465 LEU n 
1 466 PRO n 
1 467 LEU n 
1 468 GLU n 
1 469 LEU n 
1 470 ARG n 
1 471 GLY n 
1 472 PRO n 
1 473 ASN n 
1 474 TYR n 
1 475 PRO n 
1 476 ASN n 
1 477 TYR n 
1 478 ALA n 
1 479 MET n 
1 480 ASN n 
1 481 VAL n 
1 482 GLY n 
1 483 HIS n 
1 484 GLN n 
1 485 GLY n 
1 486 GLU n 
1 487 TYR n 
1 488 ALA n 
1 489 GLY n 
1 490 ILE n 
1 491 SER n 
1 492 GLN n 
1 493 ALA n 
1 494 PRO n 
1 495 HIS n 
1 496 ALA n 
1 497 ALA n 
1 498 ARG n 
1 499 GLY n 
1 500 ASP n 
1 501 ALA n 
1 502 PHE n 
1 503 VAL n 
1 504 PHE n 
1 505 ASN n 
1 506 PRO n 
1 507 LEU n 
1 508 VAL n 
1 509 LYS n 
1 510 ILE n 
1 511 ALA n 
1 512 PHE n 
1 513 ALA n 
1 514 ASP n 
1 515 ASP n 
1 516 ASN n 
1 517 LEU n 
1 518 VAL n 
1 519 PHE n 
1 520 ASP n 
1 521 PHE n 
1 522 THR n 
1 523 ASN n 
1 524 VAL n 
1 525 ARG n 
1 526 GLY n 
1 527 GLU n 
1 528 PHE n 
1 529 ALA n 
1 530 LYS n 
1 531 GLY n 
1 532 ALA n 
1 533 LEU n 
1 534 ARG n 
1 535 GLU n 
1 536 PHE n 
1 537 GLU n 
1 538 PRO n 
1 539 ALA n 
1 540 GLY n 
1 541 GLU n 
1 542 ARG n 
1 543 ALA n 
1 544 LEU n 
1 545 ILE n 
1 546 THR n 
1 547 PRO n 
1 548 ALA n 
1 549 LYS n 
2 1   ALA n 
2 2   LYS n 
2 3   PHE n 
2 4   GLU n 
2 5   ASP n 
2 6   LYS n 
2 7   VAL n 
2 8   ASP n 
2 9   LEU n 
2 10  TYR n 
2 11  ASP n 
2 12  ASP n 
2 13  ARG n 
2 14  GLY n 
2 15  ASN n 
2 16  LEU n 
2 17  VAL n 
2 18  GLU n 
2 19  GLU n 
2 20  GLN n 
2 21  VAL n 
2 22  PRO n 
2 23  LEU n 
2 24  GLU n 
2 25  ALA n 
2 26  LEU n 
2 27  SER n 
2 28  PRO n 
2 29  LEU n 
2 30  ARG n 
2 31  ASN n 
2 32  PRO n 
2 33  ALA n 
2 34  ILE n 
2 35  LYS n 
2 36  SER n 
2 37  ILE n 
2 38  VAL n 
2 39  GLN n 
2 40  GLY n 
2 41  ILE n 
2 42  LYS n 
2 43  ARG n 
2 44  THR n 
2 45  VAL n 
2 46  ALA n 
2 47  VAL n 
2 48  ASN n 
2 49  LEU n 
2 50  GLU n 
2 51  GLY n 
2 52  ILE n 
2 53  GLU n 
2 54  ASN n 
2 55  ALA n 
2 56  LEU n 
2 57  LYS n 
2 58  THR n 
2 59  ALA n 
2 60  LYS n 
2 61  VAL n 
2 62  GLY n 
2 63  GLY n 
2 64  PRO n 
2 65  ALA n 
2 66  CYS n 
2 67  LYS n 
2 68  ILE n 
2 69  MET n 
2 70  GLY n 
2 71  ARG n 
2 72  GLU n 
2 73  LEU n 
2 74  ASP n 
2 75  LEU n 
2 76  ASP n 
2 77  ILE n 
2 78  VAL n 
2 79  GLY n 
2 80  ASN n 
2 81  ALA n 
2 82  GLU n 
2 83  SER n 
2 84  ILE n 
2 85  ALA n 
2 86  ALA n 
2 87  ALA n 
2 88  ALA n 
2 89  LYS n 
2 90  GLU n 
2 91  MET n 
2 92  ILE n 
2 93  GLN n 
2 94  VAL n 
2 95  THR n 
2 96  GLU n 
2 97  ASP n 
2 98  ASP n 
2 99  ASP n 
2 100 THR n 
2 101 ASN n 
2 102 VAL n 
2 103 GLU n 
2 104 LEU n 
2 105 LEU n 
2 106 GLY n 
2 107 GLY n 
2 108 GLY n 
2 109 LYS n 
2 110 ARG n 
2 111 ALA n 
2 112 LEU n 
2 113 VAL n 
2 114 GLN n 
2 115 VAL n 
2 116 PRO n 
2 117 SER n 
2 118 ALA n 
2 119 ARG n 
2 120 PHE n 
2 121 ASP n 
2 122 VAL n 
2 123 ALA n 
2 124 ALA n 
2 125 GLU n 
2 126 TYR n 
2 127 SER n 
2 128 ALA n 
2 129 ALA n 
2 130 PRO n 
2 131 LEU n 
2 132 VAL n 
2 133 THR n 
2 134 ALA n 
2 135 THR n 
2 136 ALA n 
2 137 PHE n 
2 138 VAL n 
2 139 GLN n 
2 140 ALA n 
2 141 ILE n 
2 142 ILE n 
2 143 ASN n 
2 144 GLU n 
2 145 PHE n 
2 146 ASP n 
2 147 VAL n 
2 148 SER n 
2 149 MET n 
2 150 TYR n 
2 151 ASP n 
2 152 ALA n 
2 153 ASN n 
2 154 MET n 
2 155 VAL n 
2 156 LYS n 
2 157 ALA n 
2 158 ALA n 
2 159 VAL n 
2 160 LEU n 
2 161 GLY n 
2 162 ARG n 
2 163 TYR n 
2 164 PRO n 
2 165 GLN n 
2 166 SER n 
2 167 VAL n 
2 168 GLU n 
2 169 TYR n 
2 170 MET n 
2 171 GLY n 
2 172 ALA n 
2 173 ASN n 
2 174 ILE n 
2 175 ALA n 
2 176 THR n 
2 177 MET n 
2 178 LEU n 
2 179 ASP n 
2 180 ILE n 
2 181 PRO n 
2 182 GLN n 
2 183 LYS n 
2 184 LEU n 
2 185 GLU n 
2 186 GLY n 
2 187 PRO n 
2 188 GLY n 
2 189 TYR n 
2 190 ALA n 
2 191 LEU n 
2 192 ARG n 
2 193 ASN n 
2 194 ILE n 
2 195 MET n 
2 196 VAL n 
2 197 ASN n 
2 198 HIS n 
2 199 VAL n 
2 200 VAL n 
2 201 ALA n 
2 202 ALA n 
2 203 THR n 
2 204 LEU n 
2 205 LYS n 
2 206 ASN n 
2 207 THR n 
2 208 LEU n 
2 209 GLN n 
2 210 ALA n 
2 211 ALA n 
2 212 ALA n 
2 213 LEU n 
2 214 SER n 
2 215 THR n 
2 216 ILE n 
2 217 LEU n 
2 218 GLU n 
2 219 GLN n 
2 220 THR n 
2 221 ALA n 
2 222 MET n 
2 223 PHE n 
2 224 GLU n 
2 225 MET n 
2 226 GLY n 
2 227 ASP n 
2 228 ALA n 
2 229 VAL n 
2 230 GLY n 
2 231 ALA n 
2 232 PHE n 
2 233 GLU n 
2 234 ARG n 
2 235 MET n 
2 236 HIS n 
2 237 LEU n 
2 238 LEU n 
2 239 GLY n 
2 240 LEU n 
2 241 ALA n 
2 242 TYR n 
2 243 GLN n 
2 244 GLY n 
2 245 MET n 
2 246 ASN n 
2 247 ALA n 
2 248 ASP n 
2 249 ASN n 
2 250 LEU n 
2 251 VAL n 
2 252 PHE n 
2 253 ASP n 
2 254 LEU n 
2 255 VAL n 
2 256 LYS n 
2 257 ALA n 
2 258 ASN n 
2 259 GLY n 
2 260 LYS n 
2 261 GLU n 
2 262 GLY n 
2 263 THR n 
2 264 VAL n 
2 265 GLY n 
2 266 SER n 
2 267 VAL n 
2 268 ILE n 
2 269 ALA n 
2 270 ASP n 
2 271 LEU n 
2 272 VAL n 
2 273 GLU n 
2 274 ARG n 
2 275 ALA n 
2 276 LEU n 
2 277 GLU n 
2 278 ASP n 
2 279 GLY n 
2 280 VAL n 
2 281 ILE n 
2 282 LYS n 
2 283 VAL n 
2 284 GLU n 
2 285 LYS n 
2 286 GLU n 
2 287 LEU n 
2 288 THR n 
2 289 ASP n 
2 290 TYR n 
2 291 LYS n 
2 292 VAL n 
2 293 TYR n 
2 294 GLY n 
2 295 THR n 
2 296 ASP n 
2 297 ASP n 
2 298 LEU n 
2 299 ALA n 
2 300 MET n 
2 301 TRP n 
2 302 ASN n 
2 303 ALA n 
2 304 TYR n 
2 305 ALA n 
2 306 ALA n 
2 307 ALA n 
2 308 GLY n 
2 309 LEU n 
2 310 MET n 
2 311 ALA n 
2 312 ALA n 
2 313 THR n 
2 314 MET n 
2 315 VAL n 
2 316 ASN n 
2 317 GLN n 
2 318 GLY n 
2 319 ALA n 
2 320 ALA n 
2 321 ARG n 
2 322 ALA n 
2 323 ALA n 
2 324 GLN n 
2 325 GLY n 
2 326 VAL n 
2 327 SER n 
2 328 SER n 
2 329 THR n 
2 330 LEU n 
2 331 LEU n 
2 332 TYR n 
2 333 TYR n 
2 334 ASN n 
2 335 ASP n 
2 336 LEU n 
2 337 ILE n 
2 338 GLU n 
2 339 PHE n 
2 340 GLU n 
2 341 THR n 
2 342 GLY n 
2 343 LEU n 
2 344 PRO n 
2 345 SER n 
2 346 VAL n 
2 347 ASP n 
2 348 PHE n 
2 349 GLY n 
2 350 LYS n 
2 351 VAL n 
2 352 GLU n 
2 353 GLY n 
2 354 THR n 
2 355 ALA n 
2 356 VAL n 
2 357 GLY n 
2 358 PHE n 
2 359 SER n 
2 360 PHE n 
2 361 PHE n 
2 362 SER n 
2 363 HIS n 
2 364 SER n 
2 365 ILE n 
2 366 TYR n 
2 367 GLY n 
2 368 GLY n 
2 369 GLY n 
2 370 GLY n 
2 371 PRO n 
2 372 GLY n 
2 373 ILE n 
2 374 PHE n 
2 375 ASN n 
2 376 GLY n 
2 377 ASN n 
2 378 HIS n 
2 379 ILE n 
2 380 VAL n 
2 381 THR n 
2 382 ARG n 
2 383 HIS n 
2 384 SER n 
2 385 LYS n 
2 386 GLY n 
2 387 PHE n 
2 388 ALA n 
2 389 ILE n 
2 390 PRO n 
2 391 CYS n 
2 392 VAL n 
2 393 ALA n 
2 394 ALA n 
2 395 ALA n 
2 396 MET n 
2 397 ALA n 
2 398 LEU n 
2 399 ASP n 
2 400 ALA n 
2 401 GLY n 
2 402 THR n 
2 403 GLN n 
2 404 MET n 
2 405 PHE n 
2 406 SER n 
2 407 PRO n 
2 408 GLU n 
2 409 ALA n 
2 410 THR n 
2 411 SER n 
2 412 GLY n 
2 413 LEU n 
2 414 ILE n 
2 415 LYS n 
2 416 GLU n 
2 417 VAL n 
2 418 PHE n 
2 419 SER n 
2 420 GLN n 
2 421 VAL n 
2 422 ASP n 
2 423 GLU n 
2 424 PHE n 
2 425 ARG n 
2 426 GLU n 
2 427 PRO n 
2 428 LEU n 
2 429 LYS n 
2 430 TYR n 
2 431 VAL n 
2 432 VAL n 
2 433 GLU n 
2 434 ALA n 
2 435 ALA n 
2 436 ALA n 
2 437 GLU n 
2 438 ILE n 
2 439 LYS n 
2 440 ASN n 
2 441 GLU n 
2 442 ILE n 
3 1   ALA n 
3 2   GLN n 
3 3   TYR n 
3 4   TYR n 
3 5   PRO n 
3 6   GLY n 
3 7   THR n 
3 8   THR n 
3 9   LYS n 
3 10  VAL n 
3 11  ALA n 
3 12  GLN n 
3 13  ASN n 
3 14  ARG n 
3 15  ARG n 
3 16  ASN n 
3 17  PHE n 
3 18  CYS n 
3 19  ASN n 
3 20  PRO n 
3 21  GLU n 
3 22  TYR n 
3 23  GLU n 
3 24  LEU n 
3 25  GLU n 
3 26  LYS n 
3 27  LEU n 
3 28  ARG n 
3 29  GLU n 
3 30  ILE n 
3 31  SER n 
3 32  ASP n 
3 33  GLU n 
3 34  ASP n 
3 35  VAL n 
3 36  VAL n 
3 37  LYS n 
3 38  ILE n 
3 39  LEU n 
3 40  GLY n 
3 41  HIS n 
3 42  ARG n 
3 43  ALA n 
3 44  PRO n 
3 45  GLY n 
3 46  GLU n 
3 47  GLU n 
3 48  TYR n 
3 49  PRO n 
3 50  SER n 
3 51  VAL n 
3 52  HIS n 
3 53  PRO n 
3 54  PRO n 
3 55  LEU n 
3 56  GLU n 
3 57  GLU n 
3 58  MET n 
3 59  ASP n 
3 60  GLU n 
3 61  PRO n 
3 62  GLU n 
3 63  ASP n 
3 64  ALA n 
3 65  ILE n 
3 66  ARG n 
3 67  GLU n 
3 68  MET n 
3 69  VAL n 
3 70  GLU n 
3 71  PRO n 
3 72  ILE n 
3 73  ASP n 
3 74  GLY n 
3 75  ALA n 
3 76  LYS n 
3 77  ALA n 
3 78  GLY n 
3 79  ASP n 
3 80  ARG n 
3 81  VAL n 
3 82  ARG n 
3 83  TYR n 
3 84  ILE n 
3 85  GLN n 
3 86  PHE n 
3 87  THR n 
3 88  ASP n 
3 89  SER n 
3 90  MET n 
3 91  TYR n 
3 92  PHE n 
3 93  ALA n 
3 94  PRO n 
3 95  ALA n 
3 96  GLN n 
3 97  PRO n 
3 98  TYR n 
3 99  VAL n 
3 100 ARG n 
3 101 SER n 
3 102 ARG n 
3 103 ALA n 
3 104 TYR n 
3 105 LEU n 
3 106 CYS n 
3 107 ARG n 
3 108 TYR n 
3 109 ARG n 
3 110 GLY n 
3 111 ALA n 
3 112 ASP n 
3 113 ALA n 
3 114 GLY n 
3 115 THR n 
3 116 LEU n 
3 117 SER n 
3 118 GLY n 
3 119 ARG n 
3 120 GLN n 
3 121 ILE n 
3 122 ILE n 
3 123 GLU n 
3 124 THR n 
3 125 ARG n 
3 126 GLU n 
3 127 ARG n 
3 128 ASP n 
3 129 LEU n 
3 130 GLU n 
3 131 LYS n 
3 132 ILE n 
3 133 SER n 
3 134 LYS n 
3 135 GLU n 
3 136 LEU n 
3 137 LEU n 
3 138 GLU n 
3 139 THR n 
3 140 GLU n 
3 141 PHE n 
3 142 PHE n 
3 143 ASP n 
3 144 PRO n 
3 145 ALA n 
3 146 ARG n 
3 147 SER n 
3 148 GLY n 
3 149 VAL n 
3 150 ARG n 
3 151 GLY n 
3 152 LYS n 
3 153 SER n 
3 154 VAL n 
3 155 HIS n 
3 156 GLY n 
3 157 HIS n 
3 158 SER n 
3 159 LEU n 
3 160 ARG n 
3 161 LEU n 
3 162 ASP n 
3 163 GLU n 
3 164 ASP n 
3 165 GLY n 
3 166 MET n 
3 167 MET n 
3 168 PHE n 
3 169 ASP n 
3 170 MET n 
3 171 LEU n 
3 172 ARG n 
3 173 ARG n 
3 174 GLN n 
3 175 ILE n 
3 176 TYR n 
3 177 ASN n 
3 178 LYS n 
3 179 ASP n 
3 180 THR n 
3 181 GLY n 
3 182 ARG n 
3 183 VAL n 
3 184 GLU n 
3 185 MET n 
3 186 VAL n 
3 187 LYS n 
3 188 ASN n 
3 189 GLN n 
3 190 ILE n 
3 191 GLY n 
3 192 ASP n 
3 193 GLU n 
3 194 LEU n 
3 195 ASP n 
3 196 GLU n 
3 197 PRO n 
3 198 VAL n 
3 199 ASP n 
3 200 LEU n 
3 201 GLY n 
3 202 GLU n 
3 203 PRO n 
3 204 LEU n 
3 205 ASP n 
3 206 GLU n 
3 207 GLU n 
3 208 THR n 
3 209 LEU n 
3 210 MET n 
3 211 GLU n 
3 212 LYS n 
3 213 THR n 
3 214 THR n 
3 215 ILE n 
3 216 TYR n 
3 217 ARG n 
3 218 VAL n 
3 219 ASP n 
3 220 GLY n 
3 221 GLU n 
3 222 ALA n 
3 223 TYR n 
3 224 ARG n 
3 225 ASP n 
3 226 ASP n 
3 227 VAL n 
3 228 GLU n 
3 229 ALA n 
3 230 VAL n 
3 231 GLU n 
3 232 ILE n 
3 233 MET n 
3 234 GLN n 
3 235 ARG n 
3 236 ILE n 
3 237 HIS n 
3 238 VAL n 
3 239 LEU n 
3 240 ARG n 
3 241 SER n 
3 242 GLN n 
3 243 GLY n 
3 244 GLY n 
3 245 PHE n 
3 246 ASN n 
3 247 LEU n 
3 248 GLU n 
# 
loop_
_entity_src_nat.entity_id 
_entity_src_nat.pdbx_src_id 
_entity_src_nat.pdbx_alt_source_flag 
_entity_src_nat.pdbx_beg_seq_num 
_entity_src_nat.pdbx_end_seq_num 
_entity_src_nat.common_name 
_entity_src_nat.pdbx_organism_scientific 
_entity_src_nat.pdbx_ncbi_taxonomy_id 
_entity_src_nat.genus 
_entity_src_nat.species 
_entity_src_nat.strain 
_entity_src_nat.tissue 
_entity_src_nat.tissue_fraction 
_entity_src_nat.pdbx_secretion 
_entity_src_nat.pdbx_fragment 
_entity_src_nat.pdbx_variant 
_entity_src_nat.pdbx_cell_line 
_entity_src_nat.pdbx_atcc 
_entity_src_nat.pdbx_cellular_location 
_entity_src_nat.pdbx_organ 
_entity_src_nat.pdbx_organelle 
_entity_src_nat.pdbx_cell 
_entity_src_nat.pdbx_plasmid_name 
_entity_src_nat.pdbx_plasmid_details 
_entity_src_nat.details 
1 1 sample ? ? ? 'Methanothermobacter marburgensis' 79929 ? ? 'Marburg / DSM 2133' ? ? ? ? ? ? ? ? ? ? ? ? ? ? 
2 1 sample ? ? ? 'Methanothermobacter marburgensis' 79929 ? ? 'Marburg / DSM 2133' ? ? ? ? ? ? ? ? ? ? ? ? ? ? 
3 1 sample ? ? ? 'Methanothermobacter marburgensis' 79929 ? ? 'Marburg / DSM 2133' ? ? ? ? ? ? ? ? ? ? ? ? ? ? 
# 
loop_
_struct_ref.id 
_struct_ref.db_name 
_struct_ref.db_code 
_struct_ref.pdbx_db_accession 
_struct_ref.entity_id 
_struct_ref.pdbx_seq_one_letter_code 
_struct_ref.pdbx_align_begin 
_struct_ref.pdbx_db_isoform 
1 UNP MCRA_METTM P11558 1 
;ADKLFINALKKKFEESPEEKKTTFYTLGGWKQSERKTEFVNAGKEVAAKRGIPQYNPDIGTPLGQRVLMPYQVSTTDTYV
EGDDLHFVNNAAMQQMWDDIRRTVIVGLNHAHAVIEKRLGKEVTPETITHYLETVNHAMPGAAVVQEHMVETHPALVADS
YVKVFTGNDEIADEIDPAFVIDINKQFPEDQAETLKAEVGDGIWQVVRIPTIVSRTCDGATTSRWSAMQIGMSMISAYKQ
AAGEAATGDFAYAAKHAEVIHMGTYLPVRRARGENEPGGVPFGYLADICQSSRVNYEDPVRVSLDVVATGAMLYDQIWLG
SYMSGGVGFTQYATAAYTDNILDDFTYFGKEYVEDKYGLCEAPNNMDTVLDVATEVTFYGLEQYEEYPALLEDQFGGSQR
AAVVAAAAGCSTAFATGNAQTGLSGWYLSMYLHKEQHSRLGFYGYDLQDQCGASNVFSIRGDEGLPLELRGPNYPNYAMN
VGHQGEYAGISQAPHAARGDAFVFNPLVKIAFADDNLVFDFTNVRGEFAKGALREFEPAGERALITPAK
;
2 ? 
2 UNP MCRB_METTM P11560 2 
;AKFEDKVDLYDDRGNLVEEQVPLEALSPLRNPAIKSIVQGIKRTVAVNLEGIENALKTAKVGGPACKIMGRELDLDIVGN
AESIAAAAKEMIQVTEDDDTNVELLGGGKRALVQVPSARFDVAAEYSAAPLVTATAFVQAIINEFDVSMYDANMVKAAVL
GRYPQSVEYMGANIATMLDIPQKLEGPGYALRNIMVNHVVAATLKNTLQAAALSTILEQTAMFEMGDAVGAFERMHLLGL
AYQGMNADNLVFDLVKANGKEGTVGSVIADLVERALEDGVIKVEKELTDYKVYGTDDLAMWNAYAAAGLMAATMVNQGAA
RAAQGVSSTLLYYNDLIEFETGLPSVDFGKVEGTAVGFSFFSHSIYGGGGPGIFNGNHIVTRHSKGFAIPCVAAAMALDA
GTQMFSPEATSGLIKEVFSQVDEFREPLKYVVEAAAEIKNEI
;
2 ? 
3 UNP MCRG_METTM P11562 3 
;AQYYPGTTKVAQNRRNFCNPEYELEKLREISDEDVVKILGHRAPGEEYPSVHPPLEEMDEPEDAIREMVEPIDGAKAGDR
VRYIQFTDSMYFAPAQPYVRSRAYLCRYRGADAGTLSGRQIIETRERDLEKISKELLETEFFDPARSGVRGKSVHGHSLR
LDEDGMMFDMLRRQIYNKDTGRVEMVKNQIGDELDEPVDLGEPLDEETLMEKTTIYRVDGEAYRDDVEAVEIMQRIHVLR
SQGGFNLE
;
2 ? 
# 
loop_
_struct_ref_seq.align_id 
_struct_ref_seq.ref_id 
_struct_ref_seq.pdbx_PDB_id_code 
_struct_ref_seq.pdbx_strand_id 
_struct_ref_seq.seq_align_beg 
_struct_ref_seq.pdbx_seq_align_beg_ins_code 
_struct_ref_seq.seq_align_end 
_struct_ref_seq.pdbx_seq_align_end_ins_code 
_struct_ref_seq.pdbx_db_accession 
_struct_ref_seq.db_align_beg 
_struct_ref_seq.pdbx_db_align_beg_ins_code 
_struct_ref_seq.db_align_end 
_struct_ref_seq.pdbx_db_align_end_ins_code 
_struct_ref_seq.pdbx_auth_seq_align_beg 
_struct_ref_seq.pdbx_auth_seq_align_end 
1 1 3M32 A 1 ? 549 ? P11558 2 ? 550 ? 2 550 
2 2 3M32 B 1 ? 442 ? P11560 2 ? 443 ? 2 443 
3 3 3M32 C 1 ? 248 ? P11562 2 ? 249 ? 2 249 
4 1 3M32 D 1 ? 549 ? P11558 2 ? 550 ? 2 550 
5 2 3M32 E 1 ? 442 ? P11560 2 ? 443 ? 2 443 
6 3 3M32 F 1 ? 248 ? P11562 2 ? 249 ? 2 249 
# 
loop_
_chem_comp.id 
_chem_comp.type 
_chem_comp.mon_nstd_flag 
_chem_comp.name 
_chem_comp.pdbx_synonyms 
_chem_comp.formula 
_chem_comp.formula_weight 
ACT non-polymer         . 'ACETATE ION'                                                           ? 'C2 H3 O2 -1'         59.044  
AGM 'L-peptide linking' n 5-METHYL-ARGININE                                                       ? 'C7 H17 N4 O2 1'      189.235 
ALA 'L-peptide linking' y ALANINE                                                                 ? 'C3 H7 N O2'          89.093  
ARG 'L-peptide linking' y ARGININE                                                                ? 'C6 H15 N4 O2 1'      175.209 
ASN 'L-peptide linking' y ASPARAGINE                                                              ? 'C4 H8 N2 O3'         132.118 
ASP 'L-peptide linking' y 'ASPARTIC ACID'                                                         ? 'C4 H7 N O4'          133.103 
COM non-polymer         . '1-THIOETHANESULFONIC ACID'                                             ? 'C2 H6 O3 S2'         142.197 
CYS 'L-peptide linking' y CYSTEINE                                                                ? 'C3 H7 N O2 S'        121.158 
EDO non-polymer         . 1,2-ETHANEDIOL                                                          'ETHYLENE GLYCOL' 'C2 H6 O2' 
62.068  
F43 non-polymer         . 'FACTOR 430'                                                            ? 'C42 H51 N6 Ni O13 1' 906.580 
GL3 'L-peptide linking' n THIOGLYCIN                                                              ? 'C2 H5 N O S'         91.132  
GLN 'L-peptide linking' y GLUTAMINE                                                               ? 'C5 H10 N2 O3'        146.144 
GLU 'L-peptide linking' y 'GLUTAMIC ACID'                                                         ? 'C5 H9 N O4'          147.129 
GLY 'peptide linking'   y GLYCINE                                                                 ? 'C2 H5 N O2'          75.067  
HIS 'L-peptide linking' y HISTIDINE                                                               ? 'C6 H10 N3 O2 1'      156.162 
HOH non-polymer         . WATER                                                                   ? 'H2 O'                18.015  
ILE 'L-peptide linking' y ISOLEUCINE                                                              ? 'C6 H13 N O2'         131.173 
LEU 'L-peptide linking' y LEUCINE                                                                 ? 'C6 H13 N O2'         131.173 
LYS 'L-peptide linking' y LYSINE                                                                  ? 'C6 H15 N2 O2 1'      147.195 
MET 'L-peptide linking' y METHIONINE                                                              ? 'C5 H11 N O2 S'       149.211 
MG  non-polymer         . 'MAGNESIUM ION'                                                         ? 'Mg 2'                24.305  
MGN 'L-peptide linking' n 2-METHYL-GLUTAMINE                                                      ? 'C6 H12 N2 O3'        160.171 
MHS 'L-peptide linking' n 'N1-METHYLATED HISTIDINE'                                               ? 'C7 H11 N3 O2'        169.181 
PEG non-polymer         . 'DI(HYDROXYETHYL)ETHER'                                                 ? 'C4 H10 O3'           106.120 
PHE 'L-peptide linking' y PHENYLALANINE                                                           ? 'C9 H11 N O2'         165.189 
PRO 'L-peptide linking' y PROLINE                                                                 ? 'C5 H9 N O2'          115.130 
SER 'L-peptide linking' y SERINE                                                                  ? 'C3 H7 N O3'          105.093 
SHT non-polymer         . 'O-PHOSPHONO-N-{(2E)-7-[(2-SULFOETHYL)DITHIO]HEPT-2-ENOYL}-L-THREONINE' ? 'C13 H24 N O10 P S3'  481.499 
SMC 'L-peptide linking' n S-METHYLCYSTEINE                                                        ? 'C4 H9 N O2 S'        135.185 
THR 'L-peptide linking' y THREONINE                                                               ? 'C4 H9 N O3'          119.119 
TP7 non-polymer         . 'Coenzyme B'                                                            
7-MERCAPTOHEPTANOYLTHREONINEPHOSPHATE 'C11 H22 N O7 P S'    343.334 
TRP 'L-peptide linking' y TRYPTOPHAN                                                              ? 'C11 H12 N2 O2'       204.225 
TYR 'L-peptide linking' y TYROSINE                                                                ? 'C9 H11 N O3'         181.189 
VAL 'L-peptide linking' y VALINE                                                                  ? 'C5 H11 N O2'         117.146 
ZN  non-polymer         . 'ZINC ION'                                                              ? 'Zn 2'                65.409  
# 
_exptl.entry_id          3M32 
_exptl.method            'X-RAY DIFFRACTION' 
_exptl.crystals_number   1 
# 
_exptl_crystal.id                    1 
_exptl_crystal.density_meas          ? 
_exptl_crystal.density_Matthews      2.18 
_exptl_crystal.density_percent_sol   43.47 
_exptl_crystal.description           ? 
_exptl_crystal.F_000                 ? 
_exptl_crystal.preparation           ? 
# 
_exptl_crystal_grow.crystal_id      1 
_exptl_crystal_grow.method          'VAPOR DIFFUSION, SITTING DROP' 
_exptl_crystal_grow.temp            282 
_exptl_crystal_grow.temp_details    ? 
_exptl_crystal_grow.pH              ? 
_exptl_crystal_grow.pdbx_pH_range   ? 
_exptl_crystal_grow.pdbx_details    'PEG 400, magnesium acetate, vapor diffusion, sitting drop, temperature 282K' 
# 
_diffrn.id                     1 
_diffrn.ambient_temp           100 
_diffrn.ambient_temp_details   ? 
_diffrn.crystal_id             1 
# 
_diffrn_detector.diffrn_id              1 
_diffrn_detector.detector               CCD 
_diffrn_detector.type                   'ADSC QUANTUM 315' 
_diffrn_detector.pdbx_collection_date   2007-12-08 
_diffrn_detector.details                ? 
# 
_diffrn_radiation.diffrn_id                        1 
_diffrn_radiation.wavelength_id                    1 
_diffrn_radiation.pdbx_monochromatic_or_laue_m_l   M 
_diffrn_radiation.monochromator                    'Ge(111)' 
_diffrn_radiation.pdbx_diffrn_protocol             'SINGLE WAVELENGTH' 
_diffrn_radiation.pdbx_scattering_type             x-ray 
# 
_diffrn_radiation_wavelength.id           1 
_diffrn_radiation_wavelength.wavelength   0.90020 
_diffrn_radiation_wavelength.wt           1.0 
# 
_diffrn_source.diffrn_id                   1 
_diffrn_source.source                      SYNCHROTRON 
_diffrn_source.type                        'APS BEAMLINE 14-BM-C' 
_diffrn_source.pdbx_synchrotron_site       APS 
_diffrn_source.pdbx_synchrotron_beamline   14-BM-C 
_diffrn_source.pdbx_wavelength             ? 
_diffrn_source.pdbx_wavelength_list        0.90020 
# 
_reflns.entry_id                     3M32 
_reflns.observed_criterion_sigma_I   3.0 
_reflns.observed_criterion_sigma_F   1.0 
_reflns.d_resolution_low             50.000 
_reflns.d_resolution_high            1.350 
_reflns.number_obs                   474767 
_reflns.number_all                   509597 
_reflns.percent_possible_obs         93.200 
_reflns.pdbx_Rmerge_I_obs            0.063 
_reflns.pdbx_Rsym_value              ? 
_reflns.pdbx_netI_over_sigmaI        21.144 
_reflns.B_iso_Wilson_estimate        ? 
_reflns.pdbx_redundancy              5.100 
_reflns.R_free_details               ? 
_reflns.limit_h_max                  ? 
_reflns.limit_h_min                  ? 
_reflns.limit_k_max                  ? 
_reflns.limit_k_min                  ? 
_reflns.limit_l_max                  ? 
_reflns.limit_l_min                  ? 
_reflns.observed_criterion_F_max     ? 
_reflns.observed_criterion_F_min     ? 
_reflns.pdbx_chi_squared             ? 
_reflns.pdbx_scaling_rejects         ? 
_reflns.pdbx_ordinal                 1 
_reflns.pdbx_diffrn_id               1 
# 
_reflns_shell.d_res_high             1.35 
_reflns_shell.d_res_low              1.40 
_reflns_shell.percent_possible_all   81.20 
_reflns_shell.Rmerge_I_obs           0.276 
_reflns_shell.pdbx_Rsym_value        ? 
_reflns_shell.meanI_over_sigI_obs    5.509 
_reflns_shell.pdbx_redundancy        4.70 
_reflns_shell.percent_possible_obs   ? 
_reflns_shell.number_unique_all      ? 
_reflns_shell.number_measured_all    ? 
_reflns_shell.number_measured_obs    ? 
_reflns_shell.number_unique_obs      ? 
_reflns_shell.pdbx_chi_squared       ? 
_reflns_shell.pdbx_ordinal           1 
_reflns_shell.pdbx_diffrn_id         1 
# 
_refine.pdbx_refine_id                           'X-RAY DIFFRACTION' 
_refine.entry_id                                 3M32 
_refine.ls_number_reflns_obs                     450864 
_refine.ls_number_reflns_all                     513622 
_refine.pdbx_ls_sigma_I                          ? 
_refine.pdbx_ls_sigma_F                          . 
_refine.pdbx_data_cutoff_high_absF               ? 
_refine.pdbx_data_cutoff_low_absF                ? 
_refine.pdbx_data_cutoff_high_rms_absF           ? 
_refine.ls_d_res_low                             20.28 
_refine.ls_d_res_high                            1.35 
_refine.ls_percent_reflns_obs                    92.43 
_refine.ls_R_factor_obs                          0.14085 
_refine.ls_R_factor_all                          ? 
_refine.ls_R_factor_R_work                       0.14001 
_refine.ls_R_factor_R_free                       0.15682 
_refine.ls_R_factor_R_free_error                 ? 
_refine.ls_R_factor_R_free_error_details         ? 
_refine.ls_percent_reflns_R_free                 5.0 
_refine.ls_number_reflns_R_free                  23861 
_refine.ls_number_parameters                     ? 
_refine.ls_number_restraints                     ? 
_refine.occupancy_min                            0.00 
_refine.occupancy_max                            1.00 
_refine.correlation_coeff_Fo_to_Fc               0.976 
_refine.correlation_coeff_Fo_to_Fc_free          0.970 
_refine.B_iso_mean                               14.373 
_refine.aniso_B[1][1]                            0.36 
_refine.aniso_B[2][2]                            0.36 
_refine.aniso_B[3][3]                            -0.72 
_refine.aniso_B[1][2]                            0.00 
_refine.aniso_B[1][3]                            -0.10 
_refine.aniso_B[2][3]                            0.00 
_refine.solvent_model_details                    MASK 
_refine.solvent_model_param_ksol                 ? 
_refine.solvent_model_param_bsol                 ? 
_refine.pdbx_solvent_vdw_probe_radii             1.40 
_refine.pdbx_solvent_ion_probe_radii             0.80 
_refine.pdbx_solvent_shrinkage_radii             0.80 
_refine.pdbx_ls_cross_valid_method               THROUGHOUT 
_refine.details                                  'HYDROGENS HAVE BEEN ADDED IN THE RIDING POSITIONS' 
_refine.pdbx_starting_model                      ? 
_refine.pdbx_method_to_determine_struct          'FOURIER SYNTHESIS' 
_refine.pdbx_isotropic_thermal_model             ? 
_refine.pdbx_stereochemistry_target_values       'MAXIMUM LIKELIHOOD' 
_refine.pdbx_stereochem_target_val_spec_case     ? 
_refine.pdbx_R_Free_selection_details            RANDOM 
_refine.pdbx_overall_ESU_R                       0.049 
_refine.pdbx_overall_ESU_R_Free                  0.049 
_refine.overall_SU_ML                            0.027 
_refine.pdbx_overall_phase_error                 ? 
_refine.overall_SU_B                             0.643 
_refine.overall_SU_R_Cruickshank_DPI             0.049 
_refine.pdbx_overall_SU_R_free_Cruickshank_DPI   ? 
_refine.pdbx_overall_SU_R_Blow_DPI               ? 
_refine.pdbx_overall_SU_R_free_Blow_DPI          ? 
_refine.ls_redundancy_reflns_obs                 ? 
_refine.B_iso_min                                ? 
_refine.B_iso_max                                ? 
_refine.overall_SU_R_free                        ? 
_refine.ls_wR_factor_R_free                      ? 
_refine.ls_wR_factor_R_work                      ? 
_refine.overall_FOM_free_R_set                   ? 
_refine.overall_FOM_work_R_set                   ? 
_refine.pdbx_diffrn_id                           1 
_refine.pdbx_TLS_residual_ADP_flag               ? 
# 
_refine_hist.pdbx_refine_id                   'X-RAY DIFFRACTION' 
_refine_hist.cycle_id                         LAST 
_refine_hist.pdbx_number_atoms_protein        19106 
_refine_hist.pdbx_number_atoms_nucleic_acid   0 
_refine_hist.pdbx_number_atoms_ligand         277 
_refine_hist.number_atoms_solvent             2416 
_refine_hist.number_atoms_total               21799 
_refine_hist.d_res_high                       1.35 
_refine_hist.d_res_low                        20.28 
# 
loop_
_refine_ls_restr.type 
_refine_ls_restr.dev_ideal 
_refine_ls_restr.dev_ideal_target 
_refine_ls_restr.weight 
_refine_ls_restr.number 
_refine_ls_restr.pdbx_refine_id 
_refine_ls_restr.pdbx_restraint_function 
r_bond_refined_d             0.034  0.022  ? 20680 'X-RAY DIFFRACTION' ? 
r_bond_other_d               ?      ?      ? ?     'X-RAY DIFFRACTION' ? 
r_angle_refined_deg          2.775  1.979  ? 28157 'X-RAY DIFFRACTION' ? 
r_angle_other_deg            ?      ?      ? ?     'X-RAY DIFFRACTION' ? 
r_dihedral_angle_1_deg       6.481  5.000  ? 2686  'X-RAY DIFFRACTION' ? 
r_dihedral_angle_2_deg       38.257 24.890 ? 1002  'X-RAY DIFFRACTION' ? 
r_dihedral_angle_3_deg       13.332 15.000 ? 3452  'X-RAY DIFFRACTION' ? 
r_dihedral_angle_4_deg       17.025 15.000 ? 122   'X-RAY DIFFRACTION' ? 
r_chiral_restr               0.188  0.200  ? 3081  'X-RAY DIFFRACTION' ? 
r_gen_planes_refined         0.016  0.021  ? 16066 'X-RAY DIFFRACTION' ? 
r_gen_planes_other           ?      ?      ? ?     'X-RAY DIFFRACTION' ? 
r_nbd_refined                ?      ?      ? ?     'X-RAY DIFFRACTION' ? 
r_nbd_other                  ?      ?      ? ?     'X-RAY DIFFRACTION' ? 
r_nbtor_refined              ?      ?      ? ?     'X-RAY DIFFRACTION' ? 
r_nbtor_other                ?      ?      ? ?     'X-RAY DIFFRACTION' ? 
r_xyhbond_nbd_refined        ?      ?      ? ?     'X-RAY DIFFRACTION' ? 
r_xyhbond_nbd_other          ?      ?      ? ?     'X-RAY DIFFRACTION' ? 
r_metal_ion_refined          ?      ?      ? ?     'X-RAY DIFFRACTION' ? 
r_metal_ion_other            ?      ?      ? ?     'X-RAY DIFFRACTION' ? 
r_symmetry_vdw_refined       ?      ?      ? ?     'X-RAY DIFFRACTION' ? 
r_symmetry_vdw_other         ?      ?      ? ?     'X-RAY DIFFRACTION' ? 
r_symmetry_hbond_refined     ?      ?      ? ?     'X-RAY DIFFRACTION' ? 
r_symmetry_hbond_other       ?      ?      ? ?     'X-RAY DIFFRACTION' ? 
r_symmetry_metal_ion_refined ?      ?      ? ?     'X-RAY DIFFRACTION' ? 
r_symmetry_metal_ion_other   ?      ?      ? ?     'X-RAY DIFFRACTION' ? 
r_mcbond_it                  1.273  1.500  ? 12764 'X-RAY DIFFRACTION' ? 
r_mcbond_other               ?      ?      ? ?     'X-RAY DIFFRACTION' ? 
r_mcangle_it                 1.921  2.000  ? 20545 'X-RAY DIFFRACTION' ? 
r_scbond_it                  2.990  3.000  ? 7916  'X-RAY DIFFRACTION' ? 
r_scangle_it                 4.748  4.500  ? 7524  'X-RAY DIFFRACTION' ? 
r_rigid_bond_restr           ?      ?      ? ?     'X-RAY DIFFRACTION' ? 
r_sphericity_free            ?      ?      ? ?     'X-RAY DIFFRACTION' ? 
r_sphericity_bonded          ?      ?      ? ?     'X-RAY DIFFRACTION' ? 
# 
_refine_ls_shell.pdbx_refine_id                   'X-RAY DIFFRACTION' 
_refine_ls_shell.pdbx_total_number_of_bins_used   20 
_refine_ls_shell.d_res_high                       1.35 
_refine_ls_shell.d_res_low                        1.381 
_refine_ls_shell.number_reflns_R_work             24362 
_refine_ls_shell.R_factor_R_work                  0.206 
_refine_ls_shell.percent_reflns_obs               68.18 
_refine_ls_shell.R_factor_R_free                  0.234 
_refine_ls_shell.R_factor_R_free_error            ? 
_refine_ls_shell.percent_reflns_R_free            ? 
_refine_ls_shell.number_reflns_R_free             1353 
_refine_ls_shell.number_reflns_all                ? 
_refine_ls_shell.R_factor_all                     ? 
_refine_ls_shell.redundancy_reflns_obs            ? 
_refine_ls_shell.number_reflns_obs                ? 
# 
_struct.entry_id                  3M32 
_struct.title                     'Structural Insight into Methyl-Coenzyme M Reductase Chemistry using Coenzyme B Analogues' 
_struct.pdbx_descriptor           
;Methyl-coenzyme M reductase I subunit alpha (E.C.2.8.4.1), Methyl-coenzyme M reductase I subunit beta (E.C.2.8.4.1), Methyl-coenzyme M reductase I subunit gamma (E.C.2.8.4.1)
;
_struct.pdbx_model_details        ? 
_struct.pdbx_CASP_flag            ? 
_struct.pdbx_model_type_details   ? 
# 
_struct_keywords.entry_id        3M32 
_struct_keywords.text            'Methyl-Coenzyme M Reductase, Nickel, Metal-binding, Methanogenesis, Methylation, Transferase' 
_struct_keywords.pdbx_keywords   TRANSFERASE 
# 
loop_
_struct_asym.id 
_struct_asym.pdbx_blank_PDB_chainid_flag 
_struct_asym.pdbx_modified 
_struct_asym.entity_id 
_struct_asym.details 
A  N N 1  ? 
B  N N 2  ? 
C  N N 3  ? 
D  N N 1  ? 
E  N N 2  ? 
F  N N 3  ? 
G  N N 4  ? 
H  N N 4  ? 
I  N N 5  ? 
J  N N 6  ? 
K  N N 7  ? 
L  N N 8  ? 
M  N N 9  ? 
N  N N 10 ? 
O  N N 11 ? 
P  N N 4  ? 
Q  N N 10 ? 
R  N N 4  ? 
S  N N 4  ? 
T  N N 12 ? 
U  N N 4  ? 
V  N N 4  ? 
W  N N 6  ? 
X  N N 5  ? 
Y  N N 7  ? 
Z  N N 8  ? 
AA N N 10 ? 
BA N N 4  ? 
CA N N 4  ? 
DA N N 10 ? 
EA N N 10 ? 
FA N N 13 ? 
GA N N 13 ? 
HA N N 13 ? 
IA N N 13 ? 
JA N N 13 ? 
KA N N 13 ? 
# 
_struct_biol.id        1 
_struct_biol.details   ? 
# 
loop_
_struct_conf.conf_type_id 
_struct_conf.id 
_struct_conf.pdbx_PDB_helix_id 
_struct_conf.beg_label_comp_id 
_struct_conf.beg_label_asym_id 
_struct_conf.beg_label_seq_id 
_struct_conf.pdbx_beg_PDB_ins_code 
_struct_conf.end_label_comp_id 
_struct_conf.end_label_asym_id 
_struct_conf.end_label_seq_id 
_struct_conf.pdbx_end_PDB_ins_code 
_struct_conf.beg_auth_comp_id 
_struct_conf.beg_auth_asym_id 
_struct_conf.beg_auth_seq_id 
_struct_conf.end_auth_comp_id 
_struct_conf.end_auth_asym_id 
_struct_conf.end_auth_seq_id 
_struct_conf.pdbx_PDB_helix_class 
_struct_conf.details 
_struct_conf.pdbx_PDB_helix_length 
HELX_P HELX_P1   1   PHE A 5   ? PHE A 13  ? PHE A 6   PHE A 14  1 ? 9  
HELX_P HELX_P2   2   GLY A 28  ? GLN A 32  ? GLY A 29  GLN A 33  5 ? 5  
HELX_P HELX_P3   3   SER A 33  ? GLY A 51  ? SER A 34  GLY A 52  1 ? 19 
HELX_P HELX_P4   4   ASP A 83  ? ASN A 89  ? ASP A 84  ASN A 90  5 ? 7  
HELX_P HELX_P5   5   ASN A 90  ? ARG A 102 ? ASN A 91  ARG A 103 1 ? 13 
HELX_P HELX_P6   6   LEU A 108 ? ARG A 118 ? LEU A 109 ARG A 119 1 ? 11 
HELX_P HELX_P7   7   THR A 124 ? MET A 139 ? THR A 125 MET A 140 1 ? 16 
HELX_P HELX_P8   8   HIS A 153 ? ALA A 158 ? HIS A 154 ALA A 159 5 ? 6  
HELX_P HELX_P9   9   ASN A 168 ? ILE A 175 ? ASN A 169 ILE A 176 1 ? 8  
HELX_P HELX_P10  10  ASP A 176 ? VAL A 180 ? ASP A 177 VAL A 181 5 ? 5  
HELX_P HELX_P11  11  ASP A 182 ? PHE A 187 ? ASP A 183 PHE A 188 1 ? 6  
HELX_P HELX_P12  12  PRO A 188 ? GLY A 200 ? PRO A 189 GLY A 201 1 ? 13 
HELX_P HELX_P13  13  PRO A 210 ? CYS A 217 ? PRO A 211 CYS A 218 1 ? 8  
HELX_P HELX_P14  14  ALA A 220 ? LYS A 239 ? ALA A 221 LYS A 240 1 ? 20 
HELX_P HELX_P15  15  GLU A 244 ? MHS A 256 ? GLU A 245 MHS A 257 1 ? 13 
HELX_P HELX_P16  16  PRO A 267 ? ALA A 271 ? PRO A 268 ALA A 272 5 ? 5  
HELX_P HELX_P17  17  GLU A 276 ? VAL A 280 ? GLU A 277 VAL A 281 5 ? 5  
HELX_P HELX_P18  18  PRO A 281 ? CYS A 289 ? PRO A 282 CYS A 290 1 ? 9  
HELX_P HELX_P19  19  GLN A 290 ? VAL A 294 ? GLN A 291 VAL A 295 5 ? 5  
HELX_P HELX_P20  20  ASP A 298 ? GLN A 316 ? ASP A 299 GLN A 317 1 ? 19 
HELX_P HELX_P21  21  PHE A 329 ? ALA A 335 ? PHE A 330 ALA A 336 1 ? 7  
HELX_P HELX_P22  22  ASN A 340 ? TYR A 357 ? ASN A 341 TYR A 358 1 ? 18 
HELX_P HELX_P23  23  ASN A 365 ? TYR A 387 ? ASN A 366 TYR A 388 1 ? 23 
HELX_P HELX_P24  24  TYR A 387 ? GLN A 394 ? TYR A 388 GLN A 395 1 ? 8  
HELX_P HELX_P25  25  GLY A 396 ? GLY A 417 ? GLY A 397 GLY A 418 1 ? 22 
HELX_P HELX_P26  26  ASN A 418 ? SER A 438 ? ASN A 419 SER A 439 1 ? 21 
HELX_P HELX_P27  27  ASP A 446 ? PHE A 457 ? ASP A 447 PHE A 458 1 ? 12 
HELX_P HELX_P28  28  PRO A 466 ? ARG A 470 ? PRO A 467 ARG A 471 5 ? 5  
HELX_P HELX_P29  29  TYR A 474 ? ALA A 478 ? TYR A 475 ALA A 479 5 ? 5  
HELX_P HELX_P30  30  HIS A 483 ? GLY A 499 ? HIS A 484 GLY A 500 1 ? 17 
HELX_P HELX_P31  31  ASN A 505 ? PHE A 512 ? ASN A 506 PHE A 513 1 ? 8  
HELX_P HELX_P32  32  ASN A 523 ? LEU A 533 ? ASN A 524 LEU A 534 1 ? 11 
HELX_P HELX_P33  33  ARG A 542 ? THR A 546 ? ARG A 543 THR A 547 5 ? 5  
HELX_P HELX_P34  34  GLU B 24  ? SER B 27  ? GLU B 25  SER B 28  5 ? 4  
HELX_P HELX_P35  35  ASN B 31  ? ARG B 43  ? ASN B 32  ARG B 44  1 ? 13 
HELX_P HELX_P36  36  ASN B 48  ? ALA B 59  ? ASN B 49  ALA B 60  1 ? 12 
HELX_P HELX_P37  37  ILE B 77  ? GLY B 79  ? ILE B 78  GLY B 80  5 ? 3  
HELX_P HELX_P38  38  ASN B 80  ? GLN B 93  ? ASN B 81  GLN B 94  1 ? 14 
HELX_P HELX_P39  39  GLY B 106 ? LYS B 109 ? GLY B 107 LYS B 110 5 ? 4  
HELX_P HELX_P40  40  PRO B 116 ? ASP B 121 ? PRO B 117 ASP B 122 1 ? 6  
HELX_P HELX_P41  41  SER B 127 ? ASP B 146 ? SER B 128 ASP B 147 1 ? 20 
HELX_P HELX_P42  42  ASP B 151 ? GLY B 161 ? ASP B 152 GLY B 162 1 ? 11 
HELX_P HELX_P43  43  ILE B 180 ? LEU B 184 ? ILE B 181 LEU B 185 5 ? 5  
HELX_P HELX_P44  44  TYR B 189 ? ASN B 193 ? TYR B 190 ASN B 194 5 ? 5  
HELX_P HELX_P45  45  MET B 195 ? THR B 203 ? MET B 196 THR B 204 1 ? 9  
HELX_P HELX_P46  46  ASN B 206 ? MET B 225 ? ASN B 207 MET B 226 1 ? 20 
HELX_P HELX_P47  47  VAL B 229 ? ALA B 231 ? VAL B 230 ALA B 232 5 ? 3  
HELX_P HELX_P48  48  PHE B 232 ? MET B 245 ? PHE B 233 MET B 246 1 ? 14 
HELX_P HELX_P49  49  ASN B 246 ? ASP B 248 ? ASN B 247 ASP B 249 5 ? 3  
HELX_P HELX_P50  50  ASN B 249 ? GLY B 259 ? ASN B 250 GLY B 260 1 ? 11 
HELX_P HELX_P51  51  THR B 263 ? ASP B 278 ? THR B 264 ASP B 279 1 ? 16 
HELX_P HELX_P52  52  ASP B 297 ? ARG B 321 ? ASP B 298 ARG B 322 1 ? 25 
HELX_P HELX_P53  53  ALA B 322 ? GLN B 324 ? ALA B 323 GLN B 325 5 ? 3  
HELX_P HELX_P54  54  GLY B 325 ? GLY B 342 ? GLY B 326 GLY B 343 1 ? 18 
HELX_P HELX_P55  55  SER B 345 ? PHE B 348 ? SER B 346 PHE B 349 5 ? 4  
HELX_P HELX_P56  56  GLY B 349 ? PHE B 361 ? GLY B 350 PHE B 362 1 ? 13 
HELX_P HELX_P57  57  GLY B 370 ? PHE B 374 ? GLY B 371 PHE B 375 5 ? 5  
HELX_P HELX_P58  58  ALA B 388 ? LEU B 398 ? ALA B 389 LEU B 399 1 ? 11 
HELX_P HELX_P59  59  SER B 406 ? SER B 411 ? SER B 407 SER B 412 1 ? 6  
HELX_P HELX_P60  60  SER B 411 ? SER B 419 ? SER B 412 SER B 420 1 ? 9  
HELX_P HELX_P61  61  VAL B 421 ? GLU B 426 ? VAL B 422 GLU B 427 1 ? 6  
HELX_P HELX_P62  62  GLU B 426 ? ILE B 438 ? GLU B 427 ILE B 439 1 ? 13 
HELX_P HELX_P63  63  THR C 8   ? ASN C 19  ? THR C 9   ASN C 20  1 ? 12 
HELX_P HELX_P64  64  SER C 31  ? GLY C 40  ? SER C 32  GLY C 41  1 ? 10 
HELX_P HELX_P65  65  PRO C 54  ? MET C 58  ? PRO C 55  MET C 59  5 ? 5  
HELX_P HELX_P66  66  ASP C 63  ? VAL C 69  ? ASP C 64  VAL C 70  1 ? 7  
HELX_P HELX_P67  67  ILE C 72  ? GLY C 78  ? ILE C 73  GLY C 79  1 ? 7  
HELX_P HELX_P68  68  GLN C 96  ? TYR C 108 ? GLN C 97  TYR C 109 1 ? 13 
HELX_P HELX_P69  69  GLU C 126 ? THR C 139 ? GLU C 127 THR C 140 1 ? 14 
HELX_P HELX_P70  70  ASP C 205 ? THR C 213 ? ASP C 206 THR C 214 1 ? 9  
HELX_P HELX_P71  71  ALA C 222 ? ASP C 225 ? ALA C 223 ASP C 226 5 ? 4  
HELX_P HELX_P72  72  ASP C 226 ? LEU C 247 ? ASP C 227 LEU C 248 1 ? 22 
HELX_P HELX_P73  73  PHE D 5   ? PHE D 13  ? PHE D 6   PHE D 14  1 ? 9  
HELX_P HELX_P74  74  GLY D 28  ? GLN D 32  ? GLY D 29  GLN D 33  5 ? 5  
HELX_P HELX_P75  75  SER D 33  ? GLY D 51  ? SER D 34  GLY D 52  1 ? 19 
HELX_P HELX_P76  76  ASP D 83  ? ASN D 89  ? ASP D 84  ASN D 90  5 ? 7  
HELX_P HELX_P77  77  ASN D 90  ? ARG D 102 ? ASN D 91  ARG D 103 1 ? 13 
HELX_P HELX_P78  78  LEU D 108 ? ARG D 118 ? LEU D 109 ARG D 119 1 ? 11 
HELX_P HELX_P79  79  THR D 124 ? MET D 139 ? THR D 125 MET D 140 1 ? 16 
HELX_P HELX_P80  80  HIS D 153 ? ALA D 158 ? HIS D 154 ALA D 159 5 ? 6  
HELX_P HELX_P81  81  ASN D 168 ? ILE D 175 ? ASN D 169 ILE D 176 1 ? 8  
HELX_P HELX_P82  82  ASP D 176 ? VAL D 180 ? ASP D 177 VAL D 181 5 ? 5  
HELX_P HELX_P83  83  ASP D 182 ? PHE D 187 ? ASP D 183 PHE D 188 1 ? 6  
HELX_P HELX_P84  84  PRO D 188 ? GLY D 200 ? PRO D 189 GLY D 201 1 ? 13 
HELX_P HELX_P85  85  PRO D 210 ? CYS D 217 ? PRO D 211 CYS D 218 1 ? 8  
HELX_P HELX_P86  86  ALA D 220 ? TYR D 238 ? ALA D 221 TYR D 239 1 ? 19 
HELX_P HELX_P87  87  GLU D 244 ? MHS D 256 ? GLU D 245 MHS D 257 1 ? 13 
HELX_P HELX_P88  88  PRO D 267 ? ALA D 271 ? PRO D 268 ALA D 272 5 ? 5  
HELX_P HELX_P89  89  GLU D 276 ? VAL D 280 ? GLU D 277 VAL D 281 5 ? 5  
HELX_P HELX_P90  90  PRO D 281 ? CYS D 289 ? PRO D 282 CYS D 290 1 ? 9  
HELX_P HELX_P91  91  GLN D 290 ? VAL D 294 ? GLN D 291 VAL D 295 5 ? 5  
HELX_P HELX_P92  92  ASP D 298 ? GLN D 316 ? ASP D 299 GLN D 317 1 ? 19 
HELX_P HELX_P93  93  PHE D 329 ? ALA D 335 ? PHE D 330 ALA D 336 1 ? 7  
HELX_P HELX_P94  94  ASN D 340 ? TYR D 357 ? ASN D 341 TYR D 358 1 ? 18 
HELX_P HELX_P95  95  ASN D 365 ? TYR D 387 ? ASN D 366 TYR D 388 1 ? 23 
HELX_P HELX_P96  96  TYR D 387 ? GLN D 394 ? TYR D 388 GLN D 395 1 ? 8  
HELX_P HELX_P97  97  GLY D 396 ? GLY D 417 ? GLY D 397 GLY D 418 1 ? 22 
HELX_P HELX_P98  98  ASN D 418 ? SER D 438 ? ASN D 419 SER D 439 1 ? 21 
HELX_P HELX_P99  99  ASP D 446 ? PHE D 457 ? ASP D 447 PHE D 458 1 ? 12 
HELX_P HELX_P100 100 PRO D 466 ? ARG D 470 ? PRO D 467 ARG D 471 5 ? 5  
HELX_P HELX_P101 101 TYR D 474 ? ALA D 478 ? TYR D 475 ALA D 479 5 ? 5  
HELX_P HELX_P102 102 HIS D 483 ? GLY D 499 ? HIS D 484 GLY D 500 1 ? 17 
HELX_P HELX_P103 103 ASN D 505 ? PHE D 512 ? ASN D 506 PHE D 513 1 ? 8  
HELX_P HELX_P104 104 ASN D 523 ? LEU D 533 ? ASN D 524 LEU D 534 1 ? 11 
HELX_P HELX_P105 105 ARG D 542 ? THR D 546 ? ARG D 543 THR D 547 5 ? 5  
HELX_P HELX_P106 106 GLU E 24  ? SER E 27  ? GLU E 25  SER E 28  5 ? 4  
HELX_P HELX_P107 107 ASN E 31  ? ARG E 43  ? ASN E 32  ARG E 44  1 ? 13 
HELX_P HELX_P108 108 ASN E 48  ? ALA E 59  ? ASN E 49  ALA E 60  1 ? 12 
HELX_P HELX_P109 109 ILE E 77  ? GLY E 79  ? ILE E 78  GLY E 80  5 ? 3  
HELX_P HELX_P110 110 ASN E 80  ? GLN E 93  ? ASN E 81  GLN E 94  1 ? 14 
HELX_P HELX_P111 111 GLY E 106 ? LYS E 109 ? GLY E 107 LYS E 110 5 ? 4  
HELX_P HELX_P112 112 PRO E 116 ? VAL E 122 ? PRO E 117 VAL E 123 1 ? 7  
HELX_P HELX_P113 113 SER E 127 ? ASP E 146 ? SER E 128 ASP E 147 1 ? 20 
HELX_P HELX_P114 114 ASP E 151 ? GLY E 161 ? ASP E 152 GLY E 162 1 ? 11 
HELX_P HELX_P115 115 ILE E 180 ? LEU E 184 ? ILE E 181 LEU E 185 5 ? 5  
HELX_P HELX_P116 116 TYR E 189 ? ASN E 193 ? TYR E 190 ASN E 194 5 ? 5  
HELX_P HELX_P117 117 MET E 195 ? THR E 203 ? MET E 196 THR E 204 1 ? 9  
HELX_P HELX_P118 118 ASN E 206 ? MET E 225 ? ASN E 207 MET E 226 1 ? 20 
HELX_P HELX_P119 119 VAL E 229 ? ALA E 231 ? VAL E 230 ALA E 232 5 ? 3  
HELX_P HELX_P120 120 PHE E 232 ? MET E 245 ? PHE E 233 MET E 246 1 ? 14 
HELX_P HELX_P121 121 ASN E 246 ? ASP E 248 ? ASN E 247 ASP E 249 5 ? 3  
HELX_P HELX_P122 122 ASN E 249 ? GLY E 259 ? ASN E 250 GLY E 260 1 ? 11 
HELX_P HELX_P123 123 THR E 263 ? ASP E 278 ? THR E 264 ASP E 279 1 ? 16 
HELX_P HELX_P124 124 ASP E 297 ? ARG E 321 ? ASP E 298 ARG E 322 1 ? 25 
HELX_P HELX_P125 125 ALA E 322 ? GLN E 324 ? ALA E 323 GLN E 325 5 ? 3  
HELX_P HELX_P126 126 GLY E 325 ? GLY E 342 ? GLY E 326 GLY E 343 1 ? 18 
HELX_P HELX_P127 127 SER E 345 ? PHE E 348 ? SER E 346 PHE E 349 5 ? 4  
HELX_P HELX_P128 128 GLY E 349 ? PHE E 361 ? GLY E 350 PHE E 362 1 ? 13 
HELX_P HELX_P129 129 GLY E 370 ? PHE E 374 ? GLY E 371 PHE E 375 5 ? 5  
HELX_P HELX_P130 130 ALA E 388 ? LEU E 398 ? ALA E 389 LEU E 399 1 ? 11 
HELX_P HELX_P131 131 SER E 406 ? SER E 411 ? SER E 407 SER E 412 1 ? 6  
HELX_P HELX_P132 132 SER E 411 ? SER E 419 ? SER E 412 SER E 420 1 ? 9  
HELX_P HELX_P133 133 VAL E 421 ? GLU E 426 ? VAL E 422 GLU E 427 1 ? 6  
HELX_P HELX_P134 134 GLU E 426 ? LYS E 439 ? GLU E 427 LYS E 440 1 ? 14 
HELX_P HELX_P135 135 ASN E 440 ? ILE E 442 ? ASN E 441 ILE E 443 5 ? 3  
HELX_P HELX_P136 136 THR F 8   ? ASN F 19  ? THR F 9   ASN F 20  1 ? 12 
HELX_P HELX_P137 137 SER F 31  ? GLY F 40  ? SER F 32  GLY F 41  1 ? 10 
HELX_P HELX_P138 138 PRO F 54  ? MET F 58  ? PRO F 55  MET F 59  5 ? 5  
HELX_P HELX_P139 139 ASP F 63  ? VAL F 69  ? ASP F 64  VAL F 70  1 ? 7  
HELX_P HELX_P140 140 ILE F 72  ? GLY F 78  ? ILE F 73  GLY F 79  1 ? 7  
HELX_P HELX_P141 141 GLN F 96  ? TYR F 108 ? GLN F 97  TYR F 109 1 ? 13 
HELX_P HELX_P142 142 GLU F 126 ? THR F 139 ? GLU F 127 THR F 140 1 ? 14 
HELX_P HELX_P143 143 ASP F 205 ? THR F 213 ? ASP F 206 THR F 214 1 ? 9  
HELX_P HELX_P144 144 ALA F 222 ? ASP F 225 ? ALA F 223 ASP F 226 5 ? 4  
HELX_P HELX_P145 145 ASP F 226 ? ASN F 246 ? ASP F 227 ASN F 247 1 ? 21 
# 
_struct_conf_type.id          HELX_P 
_struct_conf_type.criteria    ? 
_struct_conf_type.reference   ? 
# 
loop_
_struct_conn.id 
_struct_conn.conn_type_id 
_struct_conn.pdbx_leaving_atom_flag 
_struct_conn.pdbx_PDB_id 
_struct_conn.ptnr1_label_asym_id 
_struct_conn.ptnr1_label_comp_id 
_struct_conn.ptnr1_label_seq_id 
_struct_conn.ptnr1_label_atom_id 
_struct_conn.pdbx_ptnr1_label_alt_id 
_struct_conn.pdbx_ptnr1_PDB_ins_code 
_struct_conn.pdbx_ptnr1_standard_comp_id 
_struct_conn.ptnr1_symmetry 
_struct_conn.ptnr2_label_asym_id 
_struct_conn.ptnr2_label_comp_id 
_struct_conn.ptnr2_label_seq_id 
_struct_conn.ptnr2_label_atom_id 
_struct_conn.pdbx_ptnr2_label_alt_id 
_struct_conn.pdbx_ptnr2_PDB_ins_code 
_struct_conn.ptnr1_auth_asym_id 
_struct_conn.ptnr1_auth_comp_id 
_struct_conn.ptnr1_auth_seq_id 
_struct_conn.ptnr2_auth_asym_id 
_struct_conn.ptnr2_auth_comp_id 
_struct_conn.ptnr2_auth_seq_id 
_struct_conn.ptnr2_symmetry 
_struct_conn.pdbx_ptnr3_label_atom_id 
_struct_conn.pdbx_ptnr3_label_seq_id 
_struct_conn.pdbx_ptnr3_label_comp_id 
_struct_conn.pdbx_ptnr3_label_asym_id 
_struct_conn.pdbx_ptnr3_label_alt_id 
_struct_conn.pdbx_ptnr3_PDB_ins_code 
_struct_conn.details 
_struct_conn.pdbx_dist_value 
_struct_conn.pdbx_value_order 
covale1  covale ? ? A  LYS 255 C   ? ? ? 1_555 A  MHS 256 N   ? ? A LYS 256 A MHS 257  1_555 ? ? ? ? ? ? ? 1.352 ? 
covale2  covale ? ? A  MHS 256 C   ? ? ? 1_555 A  ALA 257 N   ? ? A MHS 257 A ALA 258  1_555 ? ? ? ? ? ? ? 1.300 ? 
covale3  covale ? ? A  ARG 269 C   ? ? ? 1_555 A  AGM 270 N   ? ? A ARG 270 A AGM 271  1_555 ? ? ? ? ? ? ? 1.329 ? 
covale4  covale ? ? A  AGM 270 C   ? ? ? 1_555 A  ALA 271 N   ? ? A AGM 271 A ALA 272  1_555 ? ? ? ? ? ? ? 1.330 ? 
covale5  covale ? ? A  SER 398 C   ? ? ? 1_555 A  MGN 399 N   ? ? A SER 399 A MGN 400  1_555 ? ? ? ? ? ? ? 1.332 ? 
covale6  covale ? ? A  MGN 399 C   ? ? ? 1_555 A  ARG 400 N   ? ? A MGN 400 A ARG 401  1_555 ? ? ? ? ? ? ? 1.325 ? 
covale7  covale ? ? A  TYR 443 C   ? ? ? 1_555 A  GL3 444 N   ? ? A TYR 444 A GL3 445  1_555 ? ? ? ? ? ? ? 1.332 ? 
covale8  covale ? ? A  GL3 444 C   ? ? ? 1_555 A  TYR 445 N   ? ? A GL3 445 A TYR 446  1_555 ? ? ? ? ? ? ? 1.351 ? 
covale9  covale ? ? A  GLN 450 C   ? ? ? 1_555 A  SMC 451 N   ? ? A GLN 451 A SMC 452  1_555 ? ? ? ? ? ? ? 1.329 ? 
covale10 covale ? ? A  SMC 451 C   ? ? ? 1_555 A  GLY 452 N   ? ? A SMC 452 A GLY 453  1_555 ? ? ? ? ? ? ? 1.321 ? 
covale11 covale ? ? D  LYS 255 C   ? ? ? 1_555 D  MHS 256 N   ? ? D LYS 256 D MHS 257  1_555 ? ? ? ? ? ? ? 1.348 ? 
covale12 covale ? ? D  MHS 256 C   ? ? ? 1_555 D  ALA 257 N   ? ? D MHS 257 D ALA 258  1_555 ? ? ? ? ? ? ? 1.270 ? 
covale13 covale ? ? D  ARG 269 C   ? ? ? 1_555 D  AGM 270 N   ? ? D ARG 270 D AGM 271  1_555 ? ? ? ? ? ? ? 1.346 ? 
covale14 covale ? ? D  AGM 270 C   ? ? ? 1_555 D  ALA 271 N   ? ? D AGM 271 D ALA 272  1_555 ? ? ? ? ? ? ? 1.336 ? 
covale15 covale ? ? D  SER 398 C   ? ? ? 1_555 D  MGN 399 N   ? ? D SER 399 D MGN 400  1_555 ? ? ? ? ? ? ? 1.298 ? 
covale16 covale ? ? D  MGN 399 C   ? ? ? 1_555 D  ARG 400 N   ? ? D MGN 400 D ARG 401  1_555 ? ? ? ? ? ? ? 1.310 ? 
covale17 covale ? ? D  TYR 443 C   ? ? ? 1_555 D  GL3 444 N   ? ? D TYR 444 D GL3 445  1_555 ? ? ? ? ? ? ? 1.333 ? 
covale18 covale ? ? D  GL3 444 C   ? ? ? 1_555 D  TYR 445 N   ? ? D GL3 445 D TYR 446  1_555 ? ? ? ? ? ? ? 1.341 ? 
covale19 covale ? ? D  GLN 450 C   ? ? ? 1_555 D  SMC 451 N   ? ? D GLN 451 D SMC 452  1_555 ? ? ? ? ? ? ? 1.340 ? 
covale20 covale ? ? D  SMC 451 C   ? ? ? 1_555 D  GLY 452 N   ? ? D SMC 452 D GLY 453  1_555 ? ? ? ? ? ? ? 1.305 ? 
metalc1  metalc ? ? H  MG  .   MG  B ? ? 1_555 M  ACT .   OXT B ? A MG  552 A ACT 556  1_555 ? ? ? ? ? ? ? 1.988 ? 
metalc2  metalc ? ? C  GLU 29  OE2 ? ? ? 1_555 S  MG  .   MG  ? ? C GLU 30  C MG  250  1_555 ? ? ? ? ? ? ? 2.027 ? 
metalc3  metalc ? ? F  GLU 29  OE2 ? ? ? 1_555 CA MG  .   MG  ? ? F GLU 30  F MG  250  1_555 ? ? ? ? ? ? ? 2.072 ? 
metalc4  metalc ? ? J  F43 .   NI  ? ? ? 1_555 Z  SHT .   OS3 B ? A F43 1   D SHT 555  1_555 ? ? ? ? ? ? ? 2.107 ? 
metalc5  metalc ? ? W  F43 .   NI  ? ? ? 1_555 L  SHT .   OS3 B ? D F43 552 A SHT 555  1_555 ? ? ? ? ? ? ? 2.122 ? 
metalc6  metalc ? ? D  GLN 146 OE1 ? ? ? 1_555 W  F43 .   NI  ? ? D GLN 147 D F43 552  1_555 ? ? ? ? ? ? ? 2.213 ? 
metalc7  metalc ? ? A  GLN 146 OE1 ? ? ? 1_555 J  F43 .   NI  ? ? A GLN 147 A F43 1    1_555 ? ? ? ? ? ? ? 2.302 ? 
metalc8  metalc ? ? W  F43 .   NI  ? ? ? 1_555 K  COM .   S1  A ? D F43 552 A COM 554  1_555 ? ? ? ? ? ? ? 2.409 ? 
metalc9  metalc ? ? J  F43 .   NI  ? ? ? 1_555 Y  COM .   S1  A ? A F43 1   D COM 554  1_555 ? ? ? ? ? ? ? 2.482 ? 
metalc10 metalc ? ? B  ASP 270 OD1 ? ? ? 1_555 R  MG  .   MG  B ? B ASP 271 B MG  1    1_555 ? ? ? ? ? ? ? 1.977 ? 
metalc11 metalc ? ? G  MG  .   MG  A ? ? 1_555 FA HOH .   O   A ? A MG  551 A HOH 3581 1_555 ? ? ? ? ? ? ? 1.937 ? 
metalc12 metalc ? ? BA MG  .   MG  ? ? ? 1_555 JA HOH .   O   ? ? E MG  444 E HOH 3583 1_555 ? ? ? ? ? ? ? 1.944 ? 
metalc13 metalc ? ? R  MG  .   MG  B ? ? 1_555 GA HOH .   O   ? ? B MG  1   B HOH 4161 1_555 ? ? ? ? ? ? ? 1.972 ? 
metalc14 metalc ? ? R  MG  .   MG  B ? ? 1_555 GA HOH .   O   B ? B MG  1   B HOH 811  1_555 ? ? ? ? ? ? ? 1.975 ? 
metalc15 metalc ? ? U  MG  .   MG  ? ? ? 1_555 IA HOH .   O   ? ? D MG  551 D HOH 3559 1_555 ? ? ? ? ? ? ? 1.998 ? 
metalc16 metalc ? ? P  MG  .   MG  ? ? ? 1_555 GA HOH .   O   ? ? B MG  444 B HOH 3549 1_555 ? ? ? ? ? ? ? 2.001 ? 
metalc17 metalc ? ? P  MG  .   MG  ? ? ? 1_555 GA HOH .   O   ? ? B MG  444 B HOH 3550 1_555 ? ? ? ? ? ? ? 2.016 ? 
metalc18 metalc ? ? BA MG  .   MG  ? ? ? 1_555 JA HOH .   O   ? ? E MG  444 E HOH 2328 1_555 ? ? ? ? ? ? ? 2.017 ? 
metalc19 metalc ? ? P  MG  .   MG  ? ? ? 1_555 GA HOH .   O   ? ? B MG  444 B HOH 3547 1_555 ? ? ? ? ? ? ? 2.021 ? 
metalc20 metalc ? ? R  MG  .   MG  B ? ? 1_555 GA HOH .   O   B ? B MG  1   B HOH 1206 1_555 ? ? ? ? ? ? ? 2.022 ? 
metalc21 metalc ? ? V  MG  .   MG  ? ? ? 1_555 KA HOH .   O   ? ? D MG  1   F HOH 3545 1_555 ? ? ? ? ? ? ? 2.023 ? 
metalc22 metalc ? ? S  MG  .   MG  ? ? ? 1_555 HA HOH .   O   ? ? C MG  250 C HOH 3558 1_555 ? ? ? ? ? ? ? 2.029 ? 
metalc23 metalc ? ? CA MG  .   MG  ? ? ? 1_555 KA HOH .   O   ? ? F MG  250 F HOH 3554 1_555 ? ? ? ? ? ? ? 2.045 ? 
metalc24 metalc ? ? V  MG  .   MG  ? ? ? 1_555 IA HOH .   O   ? ? D MG  1   D HOH 3546 1_555 ? ? ? ? ? ? ? 2.047 ? 
metalc25 metalc ? ? G  MG  .   MG  A ? ? 1_555 FA HOH .   O   ? ? A MG  551 A HOH 1356 1_555 ? ? ? ? ? ? ? 2.048 ? 
metalc26 metalc ? ? U  MG  .   MG  ? ? ? 1_555 IA HOH .   O   ? ? D MG  551 D HOH 3561 1_555 ? ? ? ? ? ? ? 2.050 ? 
metalc27 metalc ? ? U  MG  .   MG  ? ? ? 1_555 IA HOH .   O   ? ? D MG  551 D HOH 3562 1_555 ? ? ? ? ? ? ? 2.052 ? 
metalc28 metalc ? ? V  MG  .   MG  ? ? ? 1_555 KA HOH .   O   ? ? D MG  1   F HOH 3542 1_555 ? ? ? ? ? ? ? 2.058 ? 
metalc29 metalc ? ? CA MG  .   MG  ? ? ? 1_555 KA HOH .   O   ? ? F MG  250 F HOH 3552 1_555 ? ? ? ? ? ? ? 2.062 ? 
metalc30 metalc ? ? U  MG  .   MG  ? ? ? 1_555 IA HOH .   O   ? ? D MG  551 D HOH 3563 1_555 ? ? ? ? ? ? ? 2.065 ? 
metalc31 metalc ? ? H  MG  .   MG  B ? ? 1_555 FA HOH .   O   B ? A MG  552 A HOH 1599 1_555 ? ? ? ? ? ? ? 2.066 ? 
metalc32 metalc ? ? P  MG  .   MG  ? ? ? 1_555 GA HOH .   O   ? ? B MG  444 B HOH 3548 1_555 ? ? ? ? ? ? ? 2.068 ? 
metalc33 metalc ? ? P  MG  .   MG  ? ? ? 1_555 GA HOH .   O   ? ? B MG  444 B HOH 1305 1_555 ? ? ? ? ? ? ? 2.071 ? 
metalc34 metalc ? ? CA MG  .   MG  ? ? ? 1_555 KA HOH .   O   ? ? F MG  250 F HOH 1294 1_555 ? ? ? ? ? ? ? 2.078 ? 
metalc35 metalc ? ? S  MG  .   MG  ? ? ? 1_555 HA HOH .   O   ? ? C MG  250 C HOH 3555 1_555 ? ? ? ? ? ? ? 2.083 ? 
metalc36 metalc ? ? G  MG  .   MG  A ? ? 1_555 FA HOH .   O   ? ? A MG  551 A HOH 1590 1_555 ? ? ? ? ? ? ? 2.084 ? 
metalc37 metalc ? ? U  MG  .   MG  ? ? ? 1_555 IA HOH .   O   ? ? D MG  551 D HOH 3560 1_555 ? ? ? ? ? ? ? 2.084 ? 
metalc38 metalc ? ? BA MG  .   MG  ? ? ? 1_555 JA HOH .   O   ? ? E MG  444 E HOH 3585 1_555 ? ? ? ? ? ? ? 2.091 ? 
metalc39 metalc ? ? CA MG  .   MG  ? ? ? 1_555 KA HOH .   O   ? ? F MG  250 F HOH 3551 1_555 ? ? ? ? ? ? ? 2.094 ? 
metalc40 metalc ? ? U  MG  .   MG  ? ? ? 1_555 IA HOH .   O   ? ? D MG  551 D HOH 1116 1_555 ? ? ? ? ? ? ? 2.105 ? 
metalc41 metalc ? ? G  MG  .   MG  A ? ? 1_555 FA HOH .   O   ? ? A MG  551 A HOH 2583 1_555 ? ? ? ? ? ? ? 2.105 ? 
metalc42 metalc ? ? V  MG  .   MG  ? ? ? 1_555 IA HOH .   O   ? ? D MG  1   D HOH 3544 1_555 ? ? ? ? ? ? ? 2.109 ? 
metalc43 metalc ? ? S  MG  .   MG  ? ? ? 1_555 HA HOH .   O   ? ? C MG  250 C HOH 1095 1_555 ? ? ? ? ? ? ? 2.109 ? 
metalc44 metalc ? ? S  MG  .   MG  ? ? ? 1_555 HA HOH .   O   ? ? C MG  250 C HOH 3557 1_555 ? ? ? ? ? ? ? 2.111 ? 
metalc45 metalc ? ? BA MG  .   MG  ? ? ? 1_555 JA HOH .   O   ? ? E MG  444 E HOH 2200 1_555 ? ? ? ? ? ? ? 2.115 ? 
metalc46 metalc ? ? H  MG  .   MG  B ? ? 1_555 FA HOH .   O   ? ? A MG  552 A HOH 716  1_555 ? ? ? ? ? ? ? 2.115 ? 
metalc47 metalc ? ? CA MG  .   MG  ? ? ? 1_555 KA HOH .   O   ? ? F MG  250 F HOH 3553 1_555 ? ? ? ? ? ? ? 2.118 ? 
metalc48 metalc ? ? V  MG  .   MG  ? ? ? 1_555 IA HOH .   O   ? ? D MG  1   D HOH 3543 1_555 ? ? ? ? ? ? ? 2.142 ? 
metalc49 metalc ? ? H  MG  .   MG  B ? ? 1_555 FA HOH .   O   B ? A MG  552 A HOH 3971 1_555 ? ? ? ? ? ? ? 2.154 ? 
metalc50 metalc ? ? S  MG  .   MG  ? ? ? 1_555 HA HOH .   O   ? ? C MG  250 C HOH 3556 1_555 ? ? ? ? ? ? ? 2.156 ? 
metalc51 metalc ? ? H  MG  .   MG  B ? ? 1_555 FA HOH .   O   ? ? A MG  552 A HOH 3828 1_555 ? ? ? ? ? ? ? 2.164 ? 
metalc52 metalc ? ? G  MG  .   MG  A ? ? 1_555 FA HOH .   O   A ? A MG  551 A HOH 1599 1_555 ? ? ? ? ? ? ? 2.189 ? 
metalc53 metalc ? ? P  MG  .   MG  ? ? ? 1_555 GA HOH .   O   ? ? B MG  444 B HOH 3714 1_555 ? ? ? ? ? ? ? 2.230 ? 
metalc54 metalc ? ? R  MG  .   MG  B ? ? 1_555 GA HOH .   O   ? ? B MG  1   B HOH 564  1_555 ? ? ? ? ? ? ? 2.230 ? 
metalc55 metalc ? ? BA MG  .   MG  ? ? ? 1_555 JA HOH .   O   ? ? E MG  444 E HOH 3584 1_555 ? ? ? ? ? ? ? 2.239 ? 
metalc56 metalc ? ? R  MG  .   MG  B ? ? 1_555 GA HOH .   O   ? ? B MG  1   B HOH 3076 1_555 ? ? ? ? ? ? ? 2.267 ? 
metalc57 metalc ? ? G  MG  .   MG  A ? ? 1_555 FA HOH .   O   ? ? A MG  551 A HOH 2603 1_555 ? ? ? ? ? ? ? 2.293 ? 
metalc58 metalc ? ? H  MG  .   MG  B ? ? 1_555 FA HOH .   O   ? ? A MG  552 A HOH 2285 1_555 ? ? ? ? ? ? ? 2.332 ? 
# 
loop_
_struct_conn_type.id 
_struct_conn_type.criteria 
_struct_conn_type.reference 
covale ? ? 
metalc ? ? 
# 
loop_
_struct_mon_prot_cis.pdbx_id 
_struct_mon_prot_cis.label_comp_id 
_struct_mon_prot_cis.label_seq_id 
_struct_mon_prot_cis.label_asym_id 
_struct_mon_prot_cis.label_alt_id 
_struct_mon_prot_cis.pdbx_PDB_ins_code 
_struct_mon_prot_cis.auth_comp_id 
_struct_mon_prot_cis.auth_seq_id 
_struct_mon_prot_cis.auth_asym_id 
_struct_mon_prot_cis.pdbx_label_comp_id_2 
_struct_mon_prot_cis.pdbx_label_seq_id_2 
_struct_mon_prot_cis.pdbx_label_asym_id_2 
_struct_mon_prot_cis.pdbx_PDB_ins_code_2 
_struct_mon_prot_cis.pdbx_auth_comp_id_2 
_struct_mon_prot_cis.pdbx_auth_seq_id_2 
_struct_mon_prot_cis.pdbx_auth_asym_id_2 
_struct_mon_prot_cis.pdbx_PDB_model_num 
_struct_mon_prot_cis.pdbx_omega_angle 
1 TYR 163 B . ? TYR 164 B PRO 164 B ? PRO 165 B 1 18.13 
2 TYR 163 E . ? TYR 164 E PRO 164 E ? PRO 165 E 1 18.97 
# 
loop_
_struct_sheet.id 
_struct_sheet.type 
_struct_sheet.number_strands 
_struct_sheet.details 
A ? 2 ? 
B ? 2 ? 
C ? 4 ? 
D ? 2 ? 
E ? 4 ? 
F ? 2 ? 
G ? 4 ? 
H ? 3 ? 
I ? 2 ? 
J ? 4 ? 
K ? 2 ? 
L ? 4 ? 
M ? 2 ? 
N ? 4 ? 
O ? 3 ? 
# 
loop_
_struct_sheet_order.sheet_id 
_struct_sheet_order.range_id_1 
_struct_sheet_order.range_id_2 
_struct_sheet_order.offset 
_struct_sheet_order.sense 
A 1 2 ? parallel      
B 1 2 ? anti-parallel 
C 1 2 ? anti-parallel 
C 2 3 ? anti-parallel 
C 3 4 ? anti-parallel 
D 1 2 ? anti-parallel 
E 1 2 ? anti-parallel 
E 2 3 ? anti-parallel 
E 3 4 ? anti-parallel 
F 1 2 ? anti-parallel 
G 1 2 ? anti-parallel 
G 2 3 ? anti-parallel 
G 3 4 ? anti-parallel 
H 1 2 ? anti-parallel 
H 2 3 ? anti-parallel 
I 1 2 ? anti-parallel 
J 1 2 ? anti-parallel 
J 2 3 ? anti-parallel 
J 3 4 ? anti-parallel 
K 1 2 ? anti-parallel 
L 1 2 ? anti-parallel 
L 2 3 ? anti-parallel 
L 3 4 ? anti-parallel 
M 1 2 ? anti-parallel 
N 1 2 ? anti-parallel 
N 2 3 ? anti-parallel 
N 3 4 ? anti-parallel 
O 1 2 ? anti-parallel 
O 2 3 ? anti-parallel 
# 
loop_
_struct_sheet_range.sheet_id 
_struct_sheet_range.id 
_struct_sheet_range.beg_label_comp_id 
_struct_sheet_range.beg_label_asym_id 
_struct_sheet_range.beg_label_seq_id 
_struct_sheet_range.pdbx_beg_PDB_ins_code 
_struct_sheet_range.end_label_comp_id 
_struct_sheet_range.end_label_asym_id 
_struct_sheet_range.end_label_seq_id 
_struct_sheet_range.pdbx_end_PDB_ins_code 
_struct_sheet_range.beg_auth_comp_id 
_struct_sheet_range.beg_auth_asym_id 
_struct_sheet_range.beg_auth_seq_id 
_struct_sheet_range.end_auth_comp_id 
_struct_sheet_range.end_auth_asym_id 
_struct_sheet_range.end_auth_seq_id 
A 1 LYS A 21  ? THR A 22  ? LYS A 22  THR A 23  
A 2 LEU C 161 ? ASP C 162 ? LEU C 162 ASP C 163 
B 1 PRO A 70  ? GLN A 72  ? PRO A 71  GLN A 73  
B 2 TYR A 79  ? GLU A 81  ? TYR A 80  GLU A 82  
C 1 TYR A 161 ? THR A 166 ? TYR A 162 THR A 167 
C 2 ILE A 203 ? ARG A 208 ? ILE A 204 ARG A 209 
C 3 THR A 103 ? GLY A 107 ? THR A 104 GLY A 108 
C 4 VAL A 259 ? ILE A 260 ? VAL A 260 ILE A 261 
D 1 LYS B 6   ? TYR B 10  ? LYS B 7   TYR B 11  
D 2 LEU B 16  ? PRO B 22  ? LEU B 17  PRO B 23  
E 1 ASN B 101 ? LEU B 105 ? ASN B 102 LEU B 106 
E 2 ARG B 110 ? GLN B 114 ? ARG B 111 GLN B 115 
E 3 THR B 44  ? VAL B 47  ? THR B 45  VAL B 48  
E 4 ILE B 174 ? ALA B 175 ? ILE B 175 ALA B 176 
F 1 LYS B 282 ? LEU B 287 ? LYS B 283 LEU B 288 
F 2 TYR B 290 ? GLY B 294 ? TYR B 291 GLY B 295 
G 1 ASP C 112 ? THR C 115 ? ASP C 113 THR C 116 
G 2 GLN C 120 ? ARG C 125 ? GLN C 121 ARG C 126 
G 3 VAL C 81  ? ASP C 88  ? VAL C 82  ASP C 89  
G 4 SER C 147 ? VAL C 149 ? SER C 148 VAL C 150 
H 1 GLN C 174 ? TYR C 176 ? GLN C 175 TYR C 177 
H 2 VAL C 183 ? LYS C 187 ? VAL C 184 LYS C 188 
H 3 GLU C 193 ? ASP C 199 ? GLU C 194 ASP C 200 
I 1 PRO D 70  ? GLN D 72  ? PRO D 71  GLN D 73  
I 2 TYR D 79  ? GLU D 81  ? TYR D 80  GLU D 82  
J 1 TYR D 161 ? THR D 166 ? TYR D 162 THR D 167 
J 2 ILE D 203 ? ARG D 208 ? ILE D 204 ARG D 209 
J 3 THR D 103 ? GLY D 107 ? THR D 104 GLY D 108 
J 4 VAL D 259 ? ILE D 260 ? VAL D 260 ILE D 261 
K 1 LYS E 6   ? TYR E 10  ? LYS E 7   TYR E 11  
K 2 LEU E 16  ? PRO E 22  ? LEU E 17  PRO E 23  
L 1 ASN E 101 ? LEU E 105 ? ASN E 102 LEU E 106 
L 2 ARG E 110 ? GLN E 114 ? ARG E 111 GLN E 115 
L 3 THR E 44  ? VAL E 47  ? THR E 45  VAL E 48  
L 4 ILE E 174 ? ALA E 175 ? ILE E 175 ALA E 176 
M 1 LYS E 282 ? LEU E 287 ? LYS E 283 LEU E 288 
M 2 TYR E 290 ? GLY E 294 ? TYR E 291 GLY E 295 
N 1 ASP F 112 ? THR F 115 ? ASP F 113 THR F 116 
N 2 GLN F 120 ? ARG F 125 ? GLN F 121 ARG F 126 
N 3 VAL F 81  ? ASP F 88  ? VAL F 82  ASP F 89  
N 4 SER F 147 ? VAL F 149 ? SER F 148 VAL F 150 
O 1 GLN F 174 ? ASN F 177 ? GLN F 175 ASN F 178 
O 2 ARG F 182 ? LYS F 187 ? ARG F 183 LYS F 188 
O 3 GLU F 193 ? ASP F 199 ? GLU F 194 ASP F 200 
# 
loop_
_pdbx_struct_sheet_hbond.sheet_id 
_pdbx_struct_sheet_hbond.range_id_1 
_pdbx_struct_sheet_hbond.range_id_2 
_pdbx_struct_sheet_hbond.range_1_label_atom_id 
_pdbx_struct_sheet_hbond.range_1_label_comp_id 
_pdbx_struct_sheet_hbond.range_1_label_asym_id 
_pdbx_struct_sheet_hbond.range_1_label_seq_id 
_pdbx_struct_sheet_hbond.range_1_PDB_ins_code 
_pdbx_struct_sheet_hbond.range_1_auth_atom_id 
_pdbx_struct_sheet_hbond.range_1_auth_comp_id 
_pdbx_struct_sheet_hbond.range_1_auth_asym_id 
_pdbx_struct_sheet_hbond.range_1_auth_seq_id 
_pdbx_struct_sheet_hbond.range_2_label_atom_id 
_pdbx_struct_sheet_hbond.range_2_label_comp_id 
_pdbx_struct_sheet_hbond.range_2_label_asym_id 
_pdbx_struct_sheet_hbond.range_2_label_seq_id 
_pdbx_struct_sheet_hbond.range_2_PDB_ins_code 
_pdbx_struct_sheet_hbond.range_2_auth_atom_id 
_pdbx_struct_sheet_hbond.range_2_auth_comp_id 
_pdbx_struct_sheet_hbond.range_2_auth_asym_id 
_pdbx_struct_sheet_hbond.range_2_auth_seq_id 
A 1 2 N THR A 22  ? N THR A 23  O LEU C 161 ? O LEU C 162 
B 1 2 N TYR A 71  ? N TYR A 72  O VAL A 80  ? O VAL A 81  
C 1 2 N LYS A 163 ? N LYS A 164 O VAL A 206 ? O VAL A 207 
C 2 3 O VAL A 207 ? O VAL A 208 N VAL A 104 ? N VAL A 105 
C 3 4 N ILE A 105 ? N ILE A 106 O ILE A 260 ? O ILE A 261 
D 1 2 N LEU B 9   ? N LEU B 10  O VAL B 17  ? O VAL B 18  
E 1 2 N ASN B 101 ? N ASN B 102 O GLN B 114 ? O GLN B 115 
E 2 3 O ALA B 111 ? O ALA B 112 N VAL B 47  ? N VAL B 48  
E 3 4 N ALA B 46  ? N ALA B 47  O ALA B 175 ? O ALA B 176 
F 1 2 N LEU B 287 ? N LEU B 288 O TYR B 290 ? O TYR B 291 
G 1 2 N GLY C 114 ? N GLY C 115 O ILE C 121 ? O ILE C 122 
G 2 3 O GLN C 120 ? O GLN C 121 N PHE C 86  ? N PHE C 87  
G 3 4 N THR C 87  ? N THR C 88  O GLY C 148 ? O GLY C 149 
H 1 2 N ILE C 175 ? N ILE C 176 O GLU C 184 ? O GLU C 185 
H 2 3 N MET C 185 ? N MET C 186 O VAL C 198 ? O VAL C 199 
I 1 2 N TYR D 71  ? N TYR D 72  O VAL D 80  ? O VAL D 81  
J 1 2 N LYS D 163 ? N LYS D 164 O VAL D 206 ? O VAL D 207 
J 2 3 O GLN D 205 ? O GLN D 206 N VAL D 106 ? N VAL D 107 
J 3 4 N ILE D 105 ? N ILE D 106 O ILE D 260 ? O ILE D 261 
K 1 2 N LEU E 9   ? N LEU E 10  O VAL E 17  ? O VAL E 18  
L 1 2 N ASN E 101 ? N ASN E 102 O GLN E 114 ? O GLN E 115 
L 2 3 O VAL E 113 ? O VAL E 114 N VAL E 45  ? N VAL E 46  
L 3 4 N ALA E 46  ? N ALA E 47  O ALA E 175 ? O ALA E 176 
M 1 2 N GLU E 284 ? N GLU E 285 O VAL E 292 ? O VAL E 293 
N 1 2 N GLY F 114 ? N GLY F 115 O ILE F 121 ? O ILE F 122 
N 2 3 O GLN F 120 ? O GLN F 121 N PHE F 86  ? N PHE F 87  
N 3 4 N THR F 87  ? N THR F 88  O GLY F 148 ? O GLY F 149 
O 1 2 N ASN F 177 ? N ASN F 178 O ARG F 182 ? O ARG F 183 
O 2 3 N MET F 185 ? N MET F 186 O VAL F 198 ? O VAL F 199 
# 
loop_
_struct_site.id 
_struct_site.pdbx_evidence_code 
_struct_site.pdbx_auth_asym_id 
_struct_site.pdbx_auth_comp_id 
_struct_site.pdbx_auth_seq_id 
_struct_site.pdbx_auth_ins_code 
_struct_site.pdbx_num_residues 
_struct_site.details 
AC1 Software ? ? ? ? 6  'BINDING SITE FOR RESIDUE MG A 551'  
AC2 Software ? ? ? ? 7  'BINDING SITE FOR RESIDUE MG A 552'  
AC3 Software ? ? ? ? 24 'BINDING SITE FOR RESIDUE TP7 A 553' 
AC4 Software ? ? ? ? 40 'BINDING SITE FOR RESIDUE F43 A 1'   
AC5 Software ? ? ? ? 11 'BINDING SITE FOR RESIDUE COM A 554' 
AC6 Software ? ? ? ? 26 'BINDING SITE FOR RESIDUE SHT A 555' 
AC7 Software ? ? ? ? 11 'BINDING SITE FOR RESIDUE ACT A 556' 
AC8 Software ? ? ? ? 1  'BINDING SITE FOR RESIDUE EDO A 557' 
AC9 Software ? ? ? ? 8  'BINDING SITE FOR RESIDUE ZN A 558'  
BC1 Software ? ? ? ? 6  'BINDING SITE FOR RESIDUE MG B 444'  
BC2 Software ? ? ? ? 1  'BINDING SITE FOR RESIDUE EDO B 445' 
BC3 Software ? ? ? ? 6  'BINDING SITE FOR RESIDUE MG C 250'  
BC4 Software ? ? ? ? 6  'BINDING SITE FOR RESIDUE MG B 1'    
BC5 Software ? ? ? ? 6  'BINDING SITE FOR RESIDUE MG D 551'  
BC6 Software ? ? ? ? 6  'BINDING SITE FOR RESIDUE PEG C 1'   
BC7 Software ? ? ? ? 5  'BINDING SITE FOR RESIDUE MG D 1'    
BC8 Software ? ? ? ? 40 'BINDING SITE FOR RESIDUE F43 D 552' 
BC9 Software ? ? ? ? 24 'BINDING SITE FOR RESIDUE TP7 D 553' 
CC1 Software ? ? ? ? 11 'BINDING SITE FOR RESIDUE COM D 554' 
CC2 Software ? ? ? ? 23 'BINDING SITE FOR RESIDUE SHT D 555' 
CC3 Software ? ? ? ? 1  'BINDING SITE FOR RESIDUE EDO D 556' 
CC4 Software ? ? ? ? 5  'BINDING SITE FOR RESIDUE MG E 444'  
CC5 Software ? ? ? ? 6  'BINDING SITE FOR RESIDUE MG F 250'  
CC6 Software ? ? ? ? 3  'BINDING SITE FOR RESIDUE EDO F 251' 
CC7 Software ? ? ? ? 5  'BINDING SITE FOR RESIDUE EDO F 1'   
# 
loop_
_struct_site_gen.id 
_struct_site_gen.site_id 
_struct_site_gen.pdbx_num_res 
_struct_site_gen.label_comp_id 
_struct_site_gen.label_asym_id 
_struct_site_gen.label_seq_id 
_struct_site_gen.pdbx_auth_ins_code 
_struct_site_gen.auth_comp_id 
_struct_site_gen.auth_asym_id 
_struct_site_gen.auth_seq_id 
_struct_site_gen.label_atom_id 
_struct_site_gen.label_alt_id 
_struct_site_gen.symmetry 
_struct_site_gen.details 
1   AC1 6  HOH FA .   ? HOH A 1356 . ? 1_555 ? 
2   AC1 6  HOH FA .   ? HOH A 1590 . ? 1_555 ? 
3   AC1 6  HOH FA .   ? HOH A 1599 . ? 1_555 ? 
4   AC1 6  HOH FA .   ? HOH A 2583 . ? 1_555 ? 
5   AC1 6  HOH FA .   ? HOH A 2603 . ? 1_555 ? 
6   AC1 6  HOH FA .   ? HOH A 3581 . ? 1_555 ? 
7   AC2 7  ACT M  .   ? ACT A 556  . ? 1_555 ? 
8   AC2 7  HOH FA .   ? HOH A 716  . ? 1_555 ? 
9   AC2 7  HOH FA .   ? HOH A 1599 . ? 1_555 ? 
10  AC2 7  HOH FA .   ? HOH A 2285 . ? 1_555 ? 
11  AC2 7  HOH FA .   ? HOH A 3581 . ? 1_555 ? 
12  AC2 7  HOH FA .   ? HOH A 3828 . ? 1_555 ? 
13  AC2 7  HOH FA .   ? HOH A 3971 . ? 1_555 ? 
14  AC3 24 ARG A  269 ? ARG A 270  . ? 1_555 ? 
15  AC3 24 LEU A  319 ? LEU A 320  . ? 1_555 ? 
16  AC3 24 MET A  323 ? MET A 324  . ? 1_555 ? 
17  AC3 24 SER A  324 ? SER A 325  . ? 1_555 ? 
18  AC3 24 PHE A  329 ? PHE A 330  . ? 1_555 ? 
19  AC3 24 PHE A  442 ? PHE A 443  . ? 1_555 ? 
20  AC3 24 MET A  479 ? MET A 480  . ? 1_555 ? 
21  AC3 24 ASN A  480 ? ASN A 481  . ? 1_555 ? 
22  AC3 24 VAL A  481 ? VAL A 482  . ? 1_555 ? 
23  AC3 24 HOH FA .   ? HOH A 592  . ? 1_555 ? 
24  AC3 24 HOH FA .   ? HOH A 607  . ? 1_555 ? 
25  AC3 24 HOH FA .   ? HOH A 621  . ? 1_555 ? 
26  AC3 24 HOH FA .   ? HOH A 682  . ? 1_555 ? 
27  AC3 24 HOH FA .   ? HOH A 3684 . ? 1_555 ? 
28  AC3 24 PHE B  361 ? PHE B 362  . ? 1_555 ? 
29  AC3 24 TYR B  366 ? TYR B 367  . ? 1_555 ? 
30  AC3 24 GLY B  367 ? GLY B 368  . ? 1_555 ? 
31  AC3 24 GLY B  368 ? GLY B 369  . ? 1_555 ? 
32  AC3 24 HIS B  378 ? HIS B 379  . ? 1_555 ? 
33  AC3 24 ILE B  379 ? ILE B 380  . ? 1_555 ? 
34  AC3 24 VAL B  380 ? VAL B 381  . ? 1_555 ? 
35  AC3 24 ARG D  224 ? ARG D 225  . ? 1_555 ? 
36  AC3 24 LYS D  255 ? LYS D 256  . ? 1_555 ? 
37  AC3 24 MHS D  256 ? MHS D 257  . ? 1_555 ? 
38  AC4 40 ALA A  143 ? ALA A 144  . ? 1_555 ? 
39  AC4 40 VAL A  144 ? VAL A 145  . ? 1_555 ? 
40  AC4 40 VAL A  145 ? VAL A 146  . ? 1_555 ? 
41  AC4 40 GLN A  146 ? GLN A 147  . ? 1_555 ? 
42  AC4 40 GLN A  229 ? GLN A 230  . ? 1_555 ? 
43  AC4 40 MET A  232 ? MET A 233  . ? 1_555 ? 
44  AC4 40 ALA A  242 ? ALA A 243  . ? 1_555 ? 
45  AC4 40 HOH FA .   ? HOH A 582  . ? 1_555 ? 
46  AC4 40 HOH FA .   ? HOH A 651  . ? 1_555 ? 
47  AC4 40 HOH FA .   ? HOH A 673  . ? 1_555 ? 
48  AC4 40 HOH FA .   ? HOH A 675  . ? 1_555 ? 
49  AC4 40 HOH FA .   ? HOH A 697  . ? 1_555 ? 
50  AC4 40 HOH FA .   ? HOH A 699  . ? 1_555 ? 
51  AC4 40 HOH FA .   ? HOH A 788  . ? 1_555 ? 
52  AC4 40 GLY D  325 ? GLY D 326  . ? 1_555 ? 
53  AC4 40 GLY D  326 ? GLY D 327  . ? 1_555 ? 
54  AC4 40 VAL D  327 ? VAL D 328  . ? 1_555 ? 
55  AC4 40 GLY D  328 ? GLY D 329  . ? 1_555 ? 
56  AC4 40 PHE D  329 ? PHE D 330  . ? 1_555 ? 
57  AC4 40 THR D  330 ? THR D 331  . ? 1_555 ? 
58  AC4 40 GLN D  331 ? GLN D 332  . ? 1_555 ? 
59  AC4 40 TYR D  332 ? TYR D 333  . ? 1_555 ? 
60  AC4 40 PHE D  395 ? PHE D 396  . ? 1_555 ? 
61  AC4 40 GLY D  396 ? GLY D 397  . ? 1_555 ? 
62  AC4 40 GLY D  441 ? GLY D 442  . ? 1_555 ? 
63  AC4 40 PHE D  442 ? PHE D 443  . ? 1_555 ? 
64  AC4 40 COM Y  .   ? COM D 554  . ? 1_555 ? 
65  AC4 40 SHT Z  .   ? SHT D 555  . ? 1_555 ? 
66  AC4 40 HOH IA .   ? HOH D 667  . ? 1_555 ? 
67  AC4 40 SER E  364 ? SER E 365  . ? 1_555 ? 
68  AC4 40 ILE E  365 ? ILE E 366  . ? 1_555 ? 
69  AC4 40 TYR E  366 ? TYR E 367  . ? 1_555 ? 
70  AC4 40 LEU F  116 ? LEU F 117  . ? 1_555 ? 
71  AC4 40 SER F  117 ? SER F 118  . ? 1_555 ? 
72  AC4 40 GLY F  118 ? GLY F 119  . ? 1_555 ? 
73  AC4 40 LYS F  152 ? LYS F 153  . ? 1_555 ? 
74  AC4 40 SER F  153 ? SER F 154  . ? 1_555 ? 
75  AC4 40 VAL F  154 ? VAL F 155  . ? 1_555 ? 
76  AC4 40 HIS F  155 ? HIS F 156  . ? 1_555 ? 
77  AC4 40 HIS F  157 ? HIS F 158  . ? 1_555 ? 
78  AC5 11 TYR A  332 ? TYR A 333  . ? 1_555 ? 
79  AC5 11 PHE A  442 ? PHE A 443  . ? 1_555 ? 
80  AC5 11 TYR A  443 ? TYR A 444  . ? 1_555 ? 
81  AC5 11 HOH FA .   ? HOH A 3682 . ? 1_555 ? 
82  AC5 11 HOH FA .   ? HOH A 4145 . ? 1_555 ? 
83  AC5 11 HOH FA .   ? HOH A 4146 . ? 1_555 ? 
84  AC5 11 PHE B  360 ? PHE B 361  . ? 1_555 ? 
85  AC5 11 TYR B  366 ? TYR B 367  . ? 1_555 ? 
86  AC5 11 LEU C  116 ? LEU C 117  . ? 1_555 ? 
87  AC5 11 ARG C  119 ? ARG C 120  . ? 1_555 ? 
88  AC5 11 F43 W  .   ? F43 D 552  . ? 1_555 ? 
89  AC6 26 ARG A  269 ? ARG A 270  . ? 1_555 ? 
90  AC6 26 LEU A  319 ? LEU A 320  . ? 1_555 ? 
91  AC6 26 MET A  323 ? MET A 324  . ? 1_555 ? 
92  AC6 26 SER A  324 ? SER A 325  . ? 1_555 ? 
93  AC6 26 PHE A  329 ? PHE A 330  . ? 1_555 ? 
94  AC6 26 TYR A  332 ? TYR A 333  . ? 1_555 ? 
95  AC6 26 PHE A  442 ? PHE A 443  . ? 1_555 ? 
96  AC6 26 MET A  479 ? MET A 480  . ? 1_555 ? 
97  AC6 26 VAL A  481 ? VAL A 482  . ? 1_555 ? 
98  AC6 26 HOH FA .   ? HOH A 592  . ? 1_555 ? 
99  AC6 26 HOH FA .   ? HOH A 607  . ? 1_555 ? 
100 AC6 26 HOH FA .   ? HOH A 621  . ? 1_555 ? 
101 AC6 26 HOH FA .   ? HOH A 682  . ? 1_555 ? 
102 AC6 26 HOH FA .   ? HOH A 3684 . ? 1_555 ? 
103 AC6 26 HOH FA .   ? HOH A 4141 . ? 1_555 ? 
104 AC6 26 HOH FA .   ? HOH A 4145 . ? 1_555 ? 
105 AC6 26 PHE B  361 ? PHE B 362  . ? 1_555 ? 
106 AC6 26 TYR B  366 ? TYR B 367  . ? 1_555 ? 
107 AC6 26 GLY B  367 ? GLY B 368  . ? 1_555 ? 
108 AC6 26 GLY B  368 ? GLY B 369  . ? 1_555 ? 
109 AC6 26 HIS B  378 ? HIS B 379  . ? 1_555 ? 
110 AC6 26 ILE B  379 ? ILE B 380  . ? 1_555 ? 
111 AC6 26 ARG D  224 ? ARG D 225  . ? 1_555 ? 
112 AC6 26 LYS D  255 ? LYS D 256  . ? 1_555 ? 
113 AC6 26 MHS D  256 ? MHS D 257  . ? 1_555 ? 
114 AC6 26 F43 W  .   ? F43 D 552  . ? 1_555 ? 
115 AC7 11 VAL A  518 ? VAL A 519  . ? 1_555 ? 
116 AC7 11 LYS A  530 ? LYS A 531  . ? 1_555 ? 
117 AC7 11 PHE A  536 ? PHE A 537  . ? 1_555 ? 
118 AC7 11 GLU A  537 ? GLU A 538  . ? 1_555 ? 
119 AC7 11 MG  H  .   ? MG  A 552  . ? 1_555 ? 
120 AC7 11 HOH FA .   ? HOH A 641  . ? 1_555 ? 
121 AC7 11 HOH FA .   ? HOH A 1396 . ? 1_555 ? 
122 AC7 11 HOH FA .   ? HOH A 2285 . ? 1_555 ? 
123 AC7 11 HOH FA .   ? HOH A 3828 . ? 1_555 ? 
124 AC7 11 HOH FA .   ? HOH A 3971 . ? 1_555 ? 
125 AC7 11 HOH FA .   ? HOH A 3988 . ? 1_555 ? 
126 AC8 1  TYR A  347 ? TYR A 348  . ? 1_555 ? 
127 AC9 8  ARG A  101 ? ARG A 102  . ? 1_555 ? 
128 AC9 8  SER A  214 ? SER A 215  . ? 1_555 ? 
129 AC9 8  ARG A  215 ? ARG A 216  . ? 1_555 ? 
130 AC9 8  CYS A  217 ? CYS A 218  . ? 1_555 ? 
131 AC9 8  ARG D  101 ? ARG D 102  . ? 1_555 ? 
132 AC9 8  SER D  214 ? SER D 215  . ? 1_555 ? 
133 AC9 8  ARG D  215 ? ARG D 216  . ? 1_555 ? 
134 AC9 8  CYS D  217 ? CYS D 218  . ? 1_555 ? 
135 BC1 6  HOH GA .   ? HOH B 1305 . ? 1_555 ? 
136 BC1 6  HOH GA .   ? HOH B 3547 . ? 1_555 ? 
137 BC1 6  HOH GA .   ? HOH B 3548 . ? 1_555 ? 
138 BC1 6  HOH GA .   ? HOH B 3549 . ? 1_555 ? 
139 BC1 6  HOH GA .   ? HOH B 3550 . ? 1_555 ? 
140 BC1 6  HOH GA .   ? HOH B 3714 . ? 1_555 ? 
141 BC2 1  LYS B  260 ? LYS B 261  . ? 1_555 ? 
142 BC3 6  GLU C  29  ? GLU C 30   . ? 1_555 ? 
143 BC3 6  HOH HA .   ? HOH C 1095 . ? 1_555 ? 
144 BC3 6  HOH HA .   ? HOH C 3555 . ? 1_555 ? 
145 BC3 6  HOH HA .   ? HOH C 3556 . ? 1_555 ? 
146 BC3 6  HOH HA .   ? HOH C 3557 . ? 1_555 ? 
147 BC3 6  HOH HA .   ? HOH C 3558 . ? 1_555 ? 
148 BC4 6  ASP B  270 ? ASP B 271  . ? 1_555 ? 
149 BC4 6  HOH GA .   ? HOH B 564  . ? 1_555 ? 
150 BC4 6  HOH GA .   ? HOH B 811  . ? 1_555 ? 
151 BC4 6  HOH GA .   ? HOH B 1206 . ? 1_555 ? 
152 BC4 6  HOH GA .   ? HOH B 3076 . ? 1_555 ? 
153 BC4 6  HOH GA .   ? HOH B 4161 . ? 1_555 ? 
154 BC5 6  HOH IA .   ? HOH D 1116 . ? 1_555 ? 
155 BC5 6  HOH IA .   ? HOH D 3559 . ? 1_555 ? 
156 BC5 6  HOH IA .   ? HOH D 3560 . ? 1_555 ? 
157 BC5 6  HOH IA .   ? HOH D 3561 . ? 1_555 ? 
158 BC5 6  HOH IA .   ? HOH D 3562 . ? 1_555 ? 
159 BC5 6  HOH IA .   ? HOH D 3563 . ? 1_555 ? 
160 BC6 6  ARG C  42  ? ARG C 43   . ? 1_555 ? 
161 BC6 6  GLY C  45  ? GLY C 46   . ? 1_555 ? 
162 BC6 6  GLU C  46  ? GLU C 47   . ? 1_555 ? 
163 BC6 6  GLU C  47  ? GLU C 48   . ? 1_555 ? 
164 BC6 6  TYR C  48  ? TYR C 49   . ? 1_555 ? 
165 BC6 6  HOH HA .   ? HOH C 3630 . ? 1_555 ? 
166 BC7 5  HOH IA .   ? HOH D 3543 . ? 1_555 ? 
167 BC7 5  HOH IA .   ? HOH D 3544 . ? 1_555 ? 
168 BC7 5  HOH IA .   ? HOH D 3546 . ? 1_555 ? 
169 BC7 5  HOH KA .   ? HOH F 3542 . ? 1_555 ? 
170 BC7 5  HOH KA .   ? HOH F 3545 . ? 1_555 ? 
171 BC8 40 GLY A  325 ? GLY A 326  . ? 1_555 ? 
172 BC8 40 GLY A  326 ? GLY A 327  . ? 1_555 ? 
173 BC8 40 VAL A  327 ? VAL A 328  . ? 1_555 ? 
174 BC8 40 GLY A  328 ? GLY A 329  . ? 1_555 ? 
175 BC8 40 PHE A  329 ? PHE A 330  . ? 1_555 ? 
176 BC8 40 THR A  330 ? THR A 331  . ? 1_555 ? 
177 BC8 40 GLN A  331 ? GLN A 332  . ? 1_555 ? 
178 BC8 40 TYR A  332 ? TYR A 333  . ? 1_555 ? 
179 BC8 40 PHE A  395 ? PHE A 396  . ? 1_555 ? 
180 BC8 40 GLY A  396 ? GLY A 397  . ? 1_555 ? 
181 BC8 40 GLY A  441 ? GLY A 442  . ? 1_555 ? 
182 BC8 40 PHE A  442 ? PHE A 443  . ? 1_555 ? 
183 BC8 40 COM K  .   ? COM A 554  . ? 1_555 ? 
184 BC8 40 SHT L  .   ? SHT A 555  . ? 1_555 ? 
185 BC8 40 HOH FA .   ? HOH A 600  . ? 1_555 ? 
186 BC8 40 SER B  364 ? SER B 365  . ? 1_555 ? 
187 BC8 40 ILE B  365 ? ILE B 366  . ? 1_555 ? 
188 BC8 40 TYR B  366 ? TYR B 367  . ? 1_555 ? 
189 BC8 40 LEU C  116 ? LEU C 117  . ? 1_555 ? 
190 BC8 40 SER C  117 ? SER C 118  . ? 1_555 ? 
191 BC8 40 GLY C  118 ? GLY C 119  . ? 1_555 ? 
192 BC8 40 LYS C  152 ? LYS C 153  . ? 1_555 ? 
193 BC8 40 SER C  153 ? SER C 154  . ? 1_555 ? 
194 BC8 40 VAL C  154 ? VAL C 155  . ? 1_555 ? 
195 BC8 40 HIS C  155 ? HIS C 156  . ? 1_555 ? 
196 BC8 40 HIS C  157 ? HIS C 158  . ? 1_555 ? 
197 BC8 40 ALA D  143 ? ALA D 144  . ? 1_555 ? 
198 BC8 40 VAL D  144 ? VAL D 145  . ? 1_555 ? 
199 BC8 40 VAL D  145 ? VAL D 146  . ? 1_555 ? 
200 BC8 40 GLN D  146 ? GLN D 147  . ? 1_555 ? 
201 BC8 40 GLN D  229 ? GLN D 230  . ? 1_555 ? 
202 BC8 40 MET D  232 ? MET D 233  . ? 1_555 ? 
203 BC8 40 ALA D  242 ? ALA D 243  . ? 1_555 ? 
204 BC8 40 HOH IA .   ? HOH D 569  . ? 1_555 ? 
205 BC8 40 HOH IA .   ? HOH D 647  . ? 1_555 ? 
206 BC8 40 HOH IA .   ? HOH D 648  . ? 1_555 ? 
207 BC8 40 HOH IA .   ? HOH D 671  . ? 1_555 ? 
208 BC8 40 HOH IA .   ? HOH D 711  . ? 1_555 ? 
209 BC8 40 HOH IA .   ? HOH D 720  . ? 1_555 ? 
210 BC8 40 HOH IA .   ? HOH D 722  . ? 1_555 ? 
211 BC9 24 ARG A  224 ? ARG A 225  . ? 1_555 ? 
212 BC9 24 LYS A  255 ? LYS A 256  . ? 1_555 ? 
213 BC9 24 MHS A  256 ? MHS A 257  . ? 1_555 ? 
214 BC9 24 ARG D  269 ? ARG D 270  . ? 1_555 ? 
215 BC9 24 LEU D  319 ? LEU D 320  . ? 1_555 ? 
216 BC9 24 MET D  323 ? MET D 324  . ? 1_555 ? 
217 BC9 24 SER D  324 ? SER D 325  . ? 1_555 ? 
218 BC9 24 PHE D  329 ? PHE D 330  . ? 1_555 ? 
219 BC9 24 PHE D  442 ? PHE D 443  . ? 1_555 ? 
220 BC9 24 MET D  479 ? MET D 480  . ? 1_555 ? 
221 BC9 24 ASN D  480 ? ASN D 481  . ? 1_555 ? 
222 BC9 24 VAL D  481 ? VAL D 482  . ? 1_555 ? 
223 BC9 24 HOH IA .   ? HOH D 567  . ? 1_555 ? 
224 BC9 24 HOH IA .   ? HOH D 573  . ? 1_555 ? 
225 BC9 24 HOH IA .   ? HOH D 581  . ? 1_555 ? 
226 BC9 24 HOH IA .   ? HOH D 630  . ? 1_555 ? 
227 BC9 24 HOH IA .   ? HOH D 665  . ? 1_555 ? 
228 BC9 24 HOH IA .   ? HOH D 4142 . ? 1_555 ? 
229 BC9 24 PHE E  361 ? PHE E 362  . ? 1_555 ? 
230 BC9 24 TYR E  366 ? TYR E 367  . ? 1_555 ? 
231 BC9 24 GLY E  367 ? GLY E 368  . ? 1_555 ? 
232 BC9 24 GLY E  368 ? GLY E 369  . ? 1_555 ? 
233 BC9 24 HIS E  378 ? HIS E 379  . ? 1_555 ? 
234 BC9 24 ILE E  379 ? ILE E 380  . ? 1_555 ? 
235 CC1 11 F43 J  .   ? F43 A 1    . ? 1_555 ? 
236 CC1 11 TYR D  332 ? TYR D 333  . ? 1_555 ? 
237 CC1 11 PHE D  442 ? PHE D 443  . ? 1_555 ? 
238 CC1 11 TYR D  443 ? TYR D 444  . ? 1_555 ? 
239 CC1 11 HOH IA .   ? HOH D 760  . ? 1_555 ? 
240 CC1 11 PHE E  360 ? PHE E 361  . ? 1_555 ? 
241 CC1 11 SER E  364 ? SER E 365  . ? 1_555 ? 
242 CC1 11 TYR E  366 ? TYR E 367  . ? 1_555 ? 
243 CC1 11 LEU F  116 ? LEU F 117  . ? 1_555 ? 
244 CC1 11 ARG F  119 ? ARG F 120  . ? 1_555 ? 
245 CC1 11 HOH KA .   ? HOH F 4158 . ? 1_555 ? 
246 CC2 23 F43 J  .   ? F43 A 1    . ? 1_555 ? 
247 CC2 23 ARG A  224 ? ARG A 225  . ? 1_555 ? 
248 CC2 23 LYS A  255 ? LYS A 256  . ? 1_555 ? 
249 CC2 23 MHS A  256 ? MHS A 257  . ? 1_555 ? 
250 CC2 23 ARG D  269 ? ARG D 270  . ? 1_555 ? 
251 CC2 23 LEU D  319 ? LEU D 320  . ? 1_555 ? 
252 CC2 23 MET D  323 ? MET D 324  . ? 1_555 ? 
253 CC2 23 PHE D  329 ? PHE D 330  . ? 1_555 ? 
254 CC2 23 TYR D  332 ? TYR D 333  . ? 1_555 ? 
255 CC2 23 PHE D  442 ? PHE D 443  . ? 1_555 ? 
256 CC2 23 MET D  479 ? MET D 480  . ? 1_555 ? 
257 CC2 23 VAL D  481 ? VAL D 482  . ? 1_555 ? 
258 CC2 23 HOH IA .   ? HOH D 567  . ? 1_555 ? 
259 CC2 23 HOH IA .   ? HOH D 573  . ? 1_555 ? 
260 CC2 23 HOH IA .   ? HOH D 581  . ? 1_555 ? 
261 CC2 23 HOH IA .   ? HOH D 630  . ? 1_555 ? 
262 CC2 23 HOH IA .   ? HOH D 665  . ? 1_555 ? 
263 CC2 23 HOH IA .   ? HOH D 4142 . ? 1_555 ? 
264 CC2 23 PHE E  361 ? PHE E 362  . ? 1_555 ? 
265 CC2 23 TYR E  366 ? TYR E 367  . ? 1_555 ? 
266 CC2 23 GLY E  367 ? GLY E 368  . ? 1_555 ? 
267 CC2 23 GLY E  368 ? GLY E 369  . ? 1_555 ? 
268 CC2 23 HIS E  378 ? HIS E 379  . ? 1_555 ? 
269 CC3 1  TYR D  347 ? TYR D 348  . ? 1_555 ? 
270 CC4 5  HOH JA .   ? HOH E 2200 . ? 1_555 ? 
271 CC4 5  HOH JA .   ? HOH E 2328 . ? 1_555 ? 
272 CC4 5  HOH JA .   ? HOH E 3583 . ? 1_555 ? 
273 CC4 5  HOH JA .   ? HOH E 3584 . ? 1_555 ? 
274 CC4 5  HOH JA .   ? HOH E 3585 . ? 1_555 ? 
275 CC5 6  GLU F  29  ? GLU F 30   . ? 1_555 ? 
276 CC5 6  HOH KA .   ? HOH F 1294 . ? 1_555 ? 
277 CC5 6  HOH KA .   ? HOH F 3551 . ? 1_555 ? 
278 CC5 6  HOH KA .   ? HOH F 3552 . ? 1_555 ? 
279 CC5 6  HOH KA .   ? HOH F 3553 . ? 1_555 ? 
280 CC5 6  HOH KA .   ? HOH F 3554 . ? 1_555 ? 
281 CC6 3  ARG F  42  ? ARG F 43   . ? 1_555 ? 
282 CC6 3  GLY F  45  ? GLY F 46   . ? 1_555 ? 
283 CC6 3  GLU F  46  ? GLU F 47   . ? 1_555 ? 
284 CC7 5  GLN F  234 ? GLN F 235  . ? 1_555 ? 
285 CC7 5  ARG F  235 ? ARG F 236  . ? 1_555 ? 
286 CC7 5  VAL F  238 ? VAL F 239  . ? 1_555 ? 
287 CC7 5  HOH KA .   ? HOH F 832  . ? 1_555 ? 
288 CC7 5  HOH KA .   ? HOH F 3289 . ? 1_555 ? 
# 
_atom_sites.entry_id                    3M32 
_atom_sites.fract_transf_matrix[1][1]   0.012193 
_atom_sites.fract_transf_matrix[1][2]   0.000000 
_atom_sites.fract_transf_matrix[1][3]   0.000392 
_atom_sites.fract_transf_matrix[2][1]   0.000000 
_atom_sites.fract_transf_matrix[2][2]   0.008456 
_atom_sites.fract_transf_matrix[2][3]   0.000000 
_atom_sites.fract_transf_matrix[3][1]   0.000000 
_atom_sites.fract_transf_matrix[3][2]   0.000000 
_atom_sites.fract_transf_matrix[3][3]   0.008175 
_atom_sites.fract_transf_vector[1]      0.00000 
_atom_sites.fract_transf_vector[2]      0.00000 
_atom_sites.fract_transf_vector[3]      0.00000 
# 
loop_
_atom_type.symbol 
C  
MG 
N  
NI 
O  
P  
S  
ZN 
# 
loop_
_atom_site.group_PDB 
_atom_site.id 
_atom_site.type_symbol 
_atom_site.label_atom_id 
_atom_site.label_alt_id 
_atom_site.label_comp_id 
_atom_site.label_asym_id 
_atom_site.label_entity_id 
_atom_site.label_seq_id 
_atom_site.pdbx_PDB_ins_code 
_atom_site.Cartn_x 
_atom_site.Cartn_y 
_atom_site.Cartn_z 
_atom_site.occupancy 
_atom_site.B_iso_or_equiv 
_atom_site.pdbx_formal_charge 
_atom_site.auth_seq_id 
_atom_site.auth_comp_id 
_atom_site.auth_asym_id 
_atom_site.auth_atom_id 
_atom_site.pdbx_PDB_model_num 
ATOM   1     N  N     . ALA A  1  1   ? 27.053  -4.160 -3.364  1.00 26.11 ? 2    ALA A N     1 
ATOM   2     C  CA    . ALA A  1  1   ? 28.459  -3.750 -3.874  1.00 23.00 ? 2    ALA A CA    1 
ATOM   3     C  C     . ALA A  1  1   ? 28.636  -2.328 -3.420  1.00 19.09 ? 2    ALA A C     1 
ATOM   4     O  O     . ALA A  1  1   ? 27.672  -1.717 -2.906  1.00 22.85 ? 2    ALA A O     1 
ATOM   5     C  CB    . ALA A  1  1   ? 28.553  -3.873 -5.396  1.00 25.93 ? 2    ALA A CB    1 
ATOM   6     N  N     . ASP A  1  2   ? 29.870  -1.871 -3.473  1.00 17.58 ? 3    ASP A N     1 
ATOM   7     C  CA    . ASP A  1  2   ? 30.162  -0.499 -3.139  1.00 15.98 ? 3    ASP A CA    1 
ATOM   8     C  C     . ASP A  1  2   ? 29.269  0.438  -4.041  1.00 14.61 ? 3    ASP A C     1 
ATOM   9     O  O     . ASP A  1  2   ? 29.080  0.128  -5.249  1.00 16.27 ? 3    ASP A O     1 
ATOM   10    C  CB    . ASP A  1  2   ? 31.614  -0.171 -3.408  1.00 12.91 ? 3    ASP A CB    1 
ATOM   11    C  CG    . ASP A  1  2   ? 32.578  -0.694 -2.308  1.00 18.30 ? 3    ASP A CG    1 
ATOM   12    O  OD1   . ASP A  1  2   ? 32.097  -1.081 -1.249  1.00 20.31 ? 3    ASP A OD1   1 
ATOM   13    O  OD2   . ASP A  1  2   ? 33.759  -0.658 -2.631  1.00 18.51 ? 3    ASP A OD2   1 
ATOM   14    N  N     . LYS A  1  3   ? 28.884  1.499  -3.404  1.00 13.16 ? 4    LYS A N     1 
ATOM   15    C  CA    . LYS A  1  3   ? 28.246  2.602  -4.282  1.00 11.20 ? 4    LYS A CA    1 
ATOM   16    C  C     . LYS A  1  3   ? 29.293  2.980  -5.313  1.00 13.04 ? 4    LYS A C     1 
ATOM   17    O  O     . LYS A  1  3   ? 30.512  2.846  -5.130  1.00 13.03 ? 4    LYS A O     1 
ATOM   18    C  CB    . LYS A  1  3   ? 27.949  3.786  -3.385  1.00 13.25 ? 4    LYS A CB    1 
ATOM   19    C  CG    . LYS A  1  3   ? 26.941  3.624  -2.274  1.00 18.80 ? 4    LYS A CG    1 
ATOM   20    C  CD    . LYS A  1  3   ? 25.793  2.911  -2.746  1.00 18.07 ? 4    LYS A CD    1 
ATOM   21    C  CE    . LYS A  1  3   ? 24.697  2.662  -1.592  1.00 19.40 ? 4    LYS A CE    1 
ATOM   22    N  NZ    A LYS A  1  3   ? 23.475  2.251  -2.253  0.33 13.65 ? 4    LYS A NZ    1 
ATOM   23    N  NZ    B LYS A  1  3   ? 24.081  3.625  -0.861  0.67 27.62 ? 4    LYS A NZ    1 
ATOM   24    N  N     . LEU A  1  4   ? 28.806  3.551  -6.461  1.00 11.92 ? 5    LEU A N     1 
ATOM   25    C  CA    . LEU A  1  4   ? 29.763  3.754  -7.597  1.00 12.56 ? 5    LEU A CA    1 
ATOM   26    C  C     . LEU A  1  4   ? 30.761  4.812  -7.373  1.00 9.81  ? 5    LEU A C     1 
ATOM   27    O  O     . LEU A  1  4   ? 31.758  4.856  -8.064  1.00 11.43 ? 5    LEU A O     1 
ATOM   28    C  CB    . LEU A  1  4   ? 29.007  3.967  -8.957  1.00 11.60 ? 5    LEU A CB    1 
ATOM   29    C  CG    . LEU A  1  4   ? 27.927  2.901  -9.247  1.00 11.56 ? 5    LEU A CG    1 
ATOM   30    C  CD1   . LEU A  1  4   ? 27.344  3.230  -10.630 1.00 13.85 ? 5    LEU A CD1   1 
ATOM   31    C  CD2   . LEU A  1  4   ? 28.557  1.476  -9.282  1.00 15.77 ? 5    LEU A CD2   1 
ATOM   32    N  N     . PHE A  1  5   ? 30.473  5.719  -6.416  1.00 11.25 ? 6    PHE A N     1 
ATOM   33    C  CA    . PHE A  1  5   ? 31.391  6.790  -6.083  1.00 10.56 ? 6    PHE A CA    1 
ATOM   34    C  C     . PHE A  1  5   ? 32.502  6.484  -5.020  1.00 12.02 ? 6    PHE A C     1 
ATOM   35    O  O     . PHE A  1  5   ? 33.284  7.288  -4.703  1.00 11.32 ? 6    PHE A O     1 
ATOM   36    C  CB    . PHE A  1  5   ? 30.576  8.023  -5.660  1.00 10.93 ? 6    PHE A CB    1 
ATOM   37    C  CG    . PHE A  1  5   ? 29.551  7.716  -4.575  1.00 11.31 ? 6    PHE A CG    1 
ATOM   38    C  CD1   . PHE A  1  5   ? 29.951  7.480  -3.246  1.00 11.38 ? 6    PHE A CD1   1 
ATOM   39    C  CD2   . PHE A  1  5   ? 28.174  7.653  -4.907  1.00 10.72 ? 6    PHE A CD2   1 
ATOM   40    C  CE1   . PHE A  1  5   ? 28.969  7.198  -2.251  1.00 10.17 ? 6    PHE A CE1   1 
ATOM   41    C  CE2   . PHE A  1  5   ? 27.196  7.370  -3.954  1.00 11.81 ? 6    PHE A CE2   1 
ATOM   42    C  CZ    . PHE A  1  5   ? 27.589  7.144  -2.620  1.00 11.43 ? 6    PHE A CZ    1 
ATOM   43    N  N     . ILE A  1  6   ? 32.390  5.240  -4.472  1.00 12.16 ? 7    ILE A N     1 
ATOM   44    C  CA    . ILE A  1  6   ? 33.360  4.963  -3.366  1.00 12.92 ? 7    ILE A CA    1 
ATOM   45    C  C     . ILE A  1  6   ? 34.827  5.002  -3.868  1.00 12.20 ? 7    ILE A C     1 
ATOM   46    O  O     . ILE A  1  6   ? 35.646  5.543  -3.101  1.00 13.14 ? 7    ILE A O     1 
ATOM   47    C  CB    . ILE A  1  6   ? 32.989  3.533  -2.804  1.00 13.68 ? 7    ILE A CB    1 
ATOM   48    C  CG1   . ILE A  1  6   ? 31.626  3.613  -2.040  1.00 12.88 ? 7    ILE A CG1   1 
ATOM   49    C  CG2   . ILE A  1  6   ? 34.095  3.096  -1.739  1.00 14.37 ? 7    ILE A CG2   1 
ATOM   50    C  CD1   . ILE A  1  6   ? 31.535  4.603  -0.898  1.00 14.62 ? 7    ILE A CD1   1 
ATOM   51    N  N     . ASN A  1  7   ? 35.129  4.434  -5.003  1.00 13.80 ? 8    ASN A N     1 
ATOM   52    C  CA    . ASN A  1  7   ? 36.512  4.451  -5.443  1.00 16.81 ? 8    ASN A CA    1 
ATOM   53    C  C     . ASN A  1  7   ? 37.061  5.855  -5.494  1.00 14.86 ? 8    ASN A C     1 
ATOM   54    O  O     . ASN A  1  7   ? 38.108  6.226  -5.000  1.00 17.34 ? 8    ASN A O     1 
ATOM   55    C  CB    . ASN A  1  7   ? 36.749  3.810  -6.809  1.00 18.21 ? 8    ASN A CB    1 
ATOM   56    C  CG    . ASN A  1  7   ? 36.579  2.367  -6.768  1.00 24.89 ? 8    ASN A CG    1 
ATOM   57    O  OD1   . ASN A  1  7   ? 36.754  1.766  -5.677  1.00 26.87 ? 8    ASN A OD1   1 
ATOM   58    N  ND2   . ASN A  1  7   ? 36.145  1.753  -7.917  1.00 23.05 ? 8    ASN A ND2   1 
ATOM   59    N  N     . ALA A  1  8   ? 36.219  6.813  -6.037  1.00 13.30 ? 9    ALA A N     1 
ATOM   60    C  CA    . ALA A  1  8   ? 36.688  8.143  -6.124  1.00 14.01 ? 9    ALA A CA    1 
ATOM   61    C  C     . ALA A  1  8   ? 36.898  8.847  -4.799  1.00 13.78 ? 9    ALA A C     1 
ATOM   62    O  O     . ALA A  1  8   ? 37.812  9.669  -4.557  1.00 15.82 ? 9    ALA A O     1 
ATOM   63    C  CB    . ALA A  1  8   ? 35.607  8.943  -7.015  1.00 12.70 ? 9    ALA A CB    1 
ATOM   64    N  N     . LEU A  1  9   ? 35.925  8.626  -3.849  1.00 12.38 ? 10   LEU A N     1 
ATOM   65    C  CA    . LEU A  1  9   ? 36.089  9.214  -2.519  1.00 13.43 ? 10   LEU A CA    1 
ATOM   66    C  C     . LEU A  1  9   ? 37.389  8.631  -1.811  1.00 11.43 ? 10   LEU A C     1 
ATOM   67    O  O     . LEU A  1  9   ? 37.952  9.416  -1.157  1.00 13.17 ? 10   LEU A O     1 
ATOM   68    C  CB    . LEU A  1  9   ? 34.812  8.972  -1.628  1.00 10.77 ? 10   LEU A CB    1 
ATOM   69    C  CG    . LEU A  1  9   ? 33.534  9.576  -2.287  1.00 10.42 ? 10   LEU A CG    1 
ATOM   70    C  CD1   . LEU A  1  9   ? 32.423  9.306  -1.259  1.00 12.62 ? 10   LEU A CD1   1 
ATOM   71    C  CD2   . LEU A  1  9   ? 33.742  11.112 -2.530  1.00 13.90 ? 10   LEU A CD2   1 
ATOM   72    N  N     . LYS A  1  10  ? 37.604  7.361  -2.005  1.00 13.02 ? 11   LYS A N     1 
ATOM   73    C  CA    . LYS A  1  10  ? 38.867  6.780  -1.356  1.00 13.17 ? 11   LYS A CA    1 
ATOM   74    C  C     . LYS A  1  10  ? 40.059  7.410  -1.953  1.00 17.42 ? 11   LYS A C     1 
ATOM   75    O  O     . LYS A  1  10  ? 41.068  7.564  -1.231  1.00 18.49 ? 11   LYS A O     1 
ATOM   76    C  CB    . LYS A  1  10  ? 38.863  5.294  -1.557  1.00 15.04 ? 11   LYS A CB    1 
ATOM   77    C  CG    . LYS A  1  10  ? 37.797  4.491  -0.759  1.00 15.60 ? 11   LYS A CG    1 
ATOM   78    C  CD    . LYS A  1  10  ? 37.968  2.939  -0.897  1.00 18.85 ? 11   LYS A CD    1 
ATOM   79    C  CE    . LYS A  1  10  ? 38.052  2.358  -2.373  1.00 20.13 ? 11   LYS A CE    1 
ATOM   80    N  NZ    . LYS A  1  10  ? 38.162  0.817  -2.275  1.00 19.17 ? 11   LYS A NZ    1 
ATOM   81    N  N     . LYS A  1  11  ? 40.071  7.748  -3.249  1.00 15.47 ? 12   LYS A N     1 
ATOM   82    C  CA    A LYS A  1  11  ? 41.232  8.401  -3.881  0.50 17.26 ? 12   LYS A CA    1 
ATOM   83    C  CA    B LYS A  1  11  ? 41.242  8.380  -3.849  0.50 18.02 ? 12   LYS A CA    1 
ATOM   84    C  C     . LYS A  1  11  ? 41.388  9.816  -3.384  1.00 18.22 ? 12   LYS A C     1 
ATOM   85    O  O     . LYS A  1  11  ? 42.524  10.384 -3.256  1.00 19.25 ? 12   LYS A O     1 
ATOM   86    C  CB    A LYS A  1  11  ? 40.996  8.461  -5.425  0.50 18.80 ? 12   LYS A CB    1 
ATOM   87    C  CB    B LYS A  1  11  ? 41.062  8.296  -5.383  0.50 20.78 ? 12   LYS A CB    1 
ATOM   88    C  CG    A LYS A  1  11  ? 42.187  9.044  -6.204  0.50 18.60 ? 12   LYS A CG    1 
ATOM   89    C  CG    B LYS A  1  11  ? 41.430  6.926  -5.924  0.50 21.96 ? 12   LYS A CG    1 
ATOM   90    C  CD    A LYS A  1  11  ? 43.150  7.945  -6.533  0.50 20.51 ? 12   LYS A CD    1 
ATOM   91    C  CD    B LYS A  1  11  ? 42.967  6.848  -5.934  0.50 29.99 ? 12   LYS A CD    1 
ATOM   92    C  CE    A LYS A  1  11  ? 42.580  6.942  -7.606  0.50 20.36 ? 12   LYS A CE    1 
ATOM   93    C  CE    B LYS A  1  11  ? 43.570  6.091  -7.152  0.50 32.36 ? 12   LYS A CE    1 
ATOM   94    N  NZ    A LYS A  1  11  ? 42.146  5.480  -7.278  0.50 25.67 ? 12   LYS A NZ    1 
ATOM   95    N  NZ    B LYS A  1  11  ? 44.593  6.904  -7.889  0.50 31.29 ? 12   LYS A NZ    1 
ATOM   96    N  N     . LYS A  1  12  ? 40.326  10.564 -3.064  1.00 14.51 ? 13   LYS A N     1 
ATOM   97    C  CA    . LYS A  1  12  ? 40.409  11.925 -2.688  1.00 14.90 ? 13   LYS A CA    1 
ATOM   98    C  C     . LYS A  1  12  ? 40.964  12.220 -1.331  1.00 15.99 ? 13   LYS A C     1 
ATOM   99    O  O     . LYS A  1  12  ? 41.627  13.220 -1.059  1.00 18.52 ? 13   LYS A O     1 
ATOM   100   C  CB    . LYS A  1  12  ? 39.038  12.704 -2.720  1.00 14.70 ? 13   LYS A CB    1 
ATOM   101   C  CG    . LYS A  1  12  ? 38.505  12.843 -4.122  1.00 15.43 ? 13   LYS A CG    1 
ATOM   102   C  CD    . LYS A  1  12  ? 37.006  13.188 -3.987  1.00 18.10 ? 13   LYS A CD    1 
ATOM   103   C  CE    . LYS A  1  12  ? 36.363  13.080 -5.275  1.00 15.58 ? 13   LYS A CE    1 
ATOM   104   N  NZ    . LYS A  1  12  ? 36.409  14.384 -6.097  1.00 10.55 ? 13   LYS A NZ    1 
ATOM   105   N  N     . PHE A  1  13  ? 40.494  11.357 -0.371  1.00 16.04 ? 14   PHE A N     1 
ATOM   106   C  CA    . PHE A  1  13  ? 40.759  11.662 1.022   1.00 16.90 ? 14   PHE A CA    1 
ATOM   107   C  C     . PHE A  1  13  ? 41.427  10.452 1.706   1.00 15.58 ? 14   PHE A C     1 
ATOM   108   O  O     . PHE A  1  13  ? 41.221  9.328  1.316   1.00 16.79 ? 14   PHE A O     1 
ATOM   109   C  CB    . PHE A  1  13  ? 39.446  11.956 1.786   1.00 15.54 ? 14   PHE A CB    1 
ATOM   110   C  CG    . PHE A  1  13  ? 38.648  13.070 1.157   1.00 14.81 ? 14   PHE A CG    1 
ATOM   111   C  CD1   . PHE A  1  13  ? 39.098  14.352 1.109   1.00 17.17 ? 14   PHE A CD1   1 
ATOM   112   C  CD2   . PHE A  1  13  ? 37.394  12.751 0.633   1.00 14.27 ? 14   PHE A CD2   1 
ATOM   113   C  CE1   . PHE A  1  13  ? 38.303  15.379 0.541   1.00 17.37 ? 14   PHE A CE1   1 
ATOM   114   C  CE2   . PHE A  1  13  ? 36.563  13.785 -0.002  1.00 16.19 ? 14   PHE A CE2   1 
ATOM   115   C  CZ    . PHE A  1  13  ? 37.108  15.078 -0.018  1.00 15.26 ? 14   PHE A CZ    1 
ATOM   116   N  N     . GLU A  1  14  ? 42.167  10.764 2.737   1.00 17.22 ? 15   GLU A N     1 
ATOM   117   C  CA    . GLU A  1  14  ? 42.776  9.673  3.525   1.00 20.19 ? 15   GLU A CA    1 
ATOM   118   C  C     . GLU A  1  14  ? 41.830  8.890  4.359   1.00 18.40 ? 15   GLU A C     1 
ATOM   119   O  O     . GLU A  1  14  ? 42.005  7.628  4.509   1.00 19.17 ? 15   GLU A O     1 
ATOM   120   C  CB    . GLU A  1  14  ? 43.737  10.265 4.489   1.00 21.43 ? 15   GLU A CB    1 
ATOM   121   C  CG    . GLU A  1  14  ? 45.053  10.800 3.791   1.00 35.99 ? 15   GLU A CG    1 
ATOM   122   C  CD    . GLU A  1  14  ? 46.062  11.341 4.823   1.00 51.69 ? 15   GLU A CD    1 
ATOM   123   O  OE1   . GLU A  1  14  ? 46.431  12.570 4.762   1.00 55.76 ? 15   GLU A OE1   1 
ATOM   124   O  OE2   . GLU A  1  14  ? 46.454  10.515 5.713   1.00 56.10 ? 15   GLU A OE2   1 
ATOM   125   N  N     . GLU A  1  15  ? 40.846  9.607  4.921   1.00 15.70 ? 16   GLU A N     1 
ATOM   126   C  CA    . GLU A  1  15  ? 39.782  8.895  5.588   1.00 15.68 ? 16   GLU A CA    1 
ATOM   127   C  C     . GLU A  1  15  ? 38.884  8.004  4.765   1.00 17.98 ? 16   GLU A C     1 
ATOM   128   O  O     . GLU A  1  15  ? 38.777  8.165  3.496   1.00 19.30 ? 16   GLU A O     1 
ATOM   129   C  CB    . GLU A  1  15  ? 38.885  9.912  6.218   1.00 14.67 ? 16   GLU A CB    1 
ATOM   130   C  CG    . GLU A  1  15  ? 39.468  10.870 7.174   1.00 14.95 ? 16   GLU A CG    1 
ATOM   131   C  CD    . GLU A  1  15  ? 40.230  12.099 6.597   1.00 19.09 ? 16   GLU A CD    1 
ATOM   132   O  OE1   . GLU A  1  15  ? 40.162  12.330 5.317   1.00 16.65 ? 16   GLU A OE1   1 
ATOM   133   O  OE2   . GLU A  1  15  ? 40.807  12.964 7.347   1.00 18.57 ? 16   GLU A OE2   1 
ATOM   134   N  N     . SER A  1  16  ? 38.227  7.017  5.389   1.00 16.19 ? 17   SER A N     1 
ATOM   135   C  CA    A SER A  1  16  ? 37.242  6.241  4.668   0.60 15.92 ? 17   SER A CA    1 
ATOM   136   C  CA    B SER A  1  16  ? 37.211  6.233  4.703   0.40 15.97 ? 17   SER A CA    1 
ATOM   137   C  C     . SER A  1  16  ? 36.034  7.213  4.422   1.00 13.84 ? 17   SER A C     1 
ATOM   138   O  O     . SER A  1  16  ? 35.869  8.181  5.149   1.00 14.31 ? 17   SER A O     1 
ATOM   139   C  CB    A SER A  1  16  ? 36.779  5.052  5.498   0.60 16.44 ? 17   SER A CB    1 
ATOM   140   C  CB    B SER A  1  16  ? 36.718  5.081  5.597   0.40 16.67 ? 17   SER A CB    1 
ATOM   141   O  OG    A SER A  1  16  ? 36.251  5.579  6.693   0.60 17.88 ? 17   SER A OG    1 
ATOM   142   O  OG    B SER A  1  16  ? 36.213  3.971  4.851   0.40 17.34 ? 17   SER A OG    1 
ATOM   143   N  N     . PRO A  1  17  ? 35.232  6.908  3.406   1.00 13.68 ? 18   PRO A N     1 
ATOM   144   C  CA    . PRO A  1  17  ? 34.244  7.967  3.022   1.00 13.92 ? 18   PRO A CA    1 
ATOM   145   C  C     . PRO A  1  17  ? 33.134  8.193  4.045   1.00 13.82 ? 18   PRO A C     1 
ATOM   146   O  O     . PRO A  1  17  ? 32.485  9.249  4.033   1.00 13.09 ? 18   PRO A O     1 
ATOM   147   C  CB    . PRO A  1  17  ? 33.688  7.487  1.686   1.00 17.53 ? 18   PRO A CB    1 
ATOM   148   C  CG    . PRO A  1  17  ? 34.134  6.146  1.448   1.00 18.66 ? 18   PRO A CG    1 
ATOM   149   C  CD    . PRO A  1  17  ? 35.397  5.862  2.396   1.00 16.17 ? 18   PRO A CD    1 
ATOM   150   N  N     . GLU A  1  18  ? 32.967  7.194  4.977   1.00 12.33 ? 19   GLU A N     1 
ATOM   151   C  CA    . GLU A  1  18  ? 31.983  7.415  5.984   1.00 12.40 ? 19   GLU A CA    1 
ATOM   152   C  C     . GLU A  1  18  ? 32.422  8.245  7.153   1.00 13.03 ? 19   GLU A C     1 
ATOM   153   O  O     . GLU A  1  18  ? 31.653  8.728  7.973   1.00 13.74 ? 19   GLU A O     1 
ATOM   154   C  CB    . GLU A  1  18  ? 31.684  5.985  6.552   1.00 13.75 ? 19   GLU A CB    1 
ATOM   155   C  CG    . GLU A  1  18  ? 31.190  4.899  5.570   1.00 15.05 ? 19   GLU A CG    1 
ATOM   156   C  CD    . GLU A  1  18  ? 32.223  4.205  4.799   1.00 14.66 ? 19   GLU A CD    1 
ATOM   157   O  OE1   . GLU A  1  18  ? 33.446  4.528  4.985   1.00 16.16 ? 19   GLU A OE1   1 
ATOM   158   O  OE2   . GLU A  1  18  ? 31.826  3.294  4.029   1.00 17.35 ? 19   GLU A OE2   1 
ATOM   159   N  N     . GLU A  1  19  ? 33.725  8.555  7.266   1.00 11.62 ? 20   GLU A N     1 
ATOM   160   C  CA    . GLU A  1  19  ? 34.237  9.204  8.443   1.00 13.82 ? 20   GLU A CA    1 
ATOM   161   C  C     . GLU A  1  19  ? 33.755  10.576 8.538   1.00 14.35 ? 20   GLU A C     1 
ATOM   162   O  O     . GLU A  1  19  ? 33.731  11.369 7.505   1.00 13.53 ? 20   GLU A O     1 
ATOM   163   C  CB    . GLU A  1  19  ? 35.809  9.238  8.544   1.00 14.40 ? 20   GLU A CB    1 
ATOM   164   C  CG    . GLU A  1  19  ? 36.396  7.762  8.739   1.00 14.59 ? 20   GLU A CG    1 
ATOM   165   C  CD    . GLU A  1  19  ? 37.868  7.678  8.938   1.00 11.26 ? 20   GLU A CD    1 
ATOM   166   O  OE1   . GLU A  1  19  ? 38.305  8.490  9.714   1.00 14.04 ? 20   GLU A OE1   1 
ATOM   167   O  OE2   . GLU A  1  19  ? 38.466  6.896  8.156   1.00 16.73 ? 20   GLU A OE2   1 
ATOM   168   N  N     . LYS A  1  20  ? 33.455  11.109 9.707   1.00 15.10 ? 21   LYS A N     1 
ATOM   169   C  CA    A LYS A  1  20  ? 32.761  12.369 9.892   0.60 12.78 ? 21   LYS A CA    1 
ATOM   170   C  CA    B LYS A  1  20  ? 32.754  12.369 9.885   0.40 12.54 ? 21   LYS A CA    1 
ATOM   171   C  C     . LYS A  1  20  ? 33.661  13.548 10.144  1.00 15.42 ? 21   LYS A C     1 
ATOM   172   O  O     . LYS A  1  20  ? 33.270  14.702 10.013  1.00 14.78 ? 21   LYS A O     1 
ATOM   173   C  CB    A LYS A  1  20  ? 31.726  12.265 11.047  0.60 15.08 ? 21   LYS A CB    1 
ATOM   174   C  CB    B LYS A  1  20  ? 31.740  12.269 11.048  0.40 13.59 ? 21   LYS A CB    1 
ATOM   175   C  CG    A LYS A  1  20  ? 30.474  11.497 10.678  0.60 19.72 ? 21   LYS A CG    1 
ATOM   176   C  CG    B LYS A  1  20  ? 30.781  11.115 10.950  0.40 11.06 ? 21   LYS A CG    1 
ATOM   177   C  CD    A LYS A  1  20  ? 29.683  11.093 11.946  0.60 25.99 ? 21   LYS A CD    1 
ATOM   178   C  CD    B LYS A  1  20  ? 30.006  10.994 12.268  0.40 13.43 ? 21   LYS A CD    1 
ATOM   179   C  CE    A LYS A  1  20  ? 28.390  10.302 11.532  0.60 27.53 ? 21   LYS A CE    1 
ATOM   180   C  CE    B LYS A  1  20  ? 28.842  10.025 12.122  0.40 15.71 ? 21   LYS A CE    1 
ATOM   181   N  NZ    A LYS A  1  20  ? 28.662  8.829  11.535  0.60 30.41 ? 21   LYS A NZ    1 
ATOM   182   N  NZ    B LYS A  1  20  ? 27.817  9.909  13.235  0.40 16.29 ? 21   LYS A NZ    1 
ATOM   183   N  N     . LYS A  1  21  ? 34.916  13.330 10.552  1.00 15.60 ? 22   LYS A N     1 
ATOM   184   C  CA    . LYS A  1  21  ? 35.832  14.420 10.938  1.00 15.69 ? 22   LYS A CA    1 
ATOM   185   C  C     . LYS A  1  21  ? 37.108  14.264 10.172  1.00 14.29 ? 22   LYS A C     1 
ATOM   186   O  O     . LYS A  1  21  ? 37.463  13.250 9.667   1.00 17.43 ? 22   LYS A O     1 
ATOM   187   C  CB    . LYS A  1  21  ? 36.169  14.298 12.481  1.00 17.87 ? 22   LYS A CB    1 
ATOM   188   C  CG    . LYS A  1  21  ? 34.913  14.752 13.297  1.00 21.23 ? 22   LYS A CG    1 
ATOM   189   C  CD    . LYS A  1  21  ? 35.120  14.968 14.866  1.00 24.78 ? 22   LYS A CD    1 
ATOM   190   C  CE    . LYS A  1  21  ? 34.045  16.022 15.290  1.00 37.17 ? 22   LYS A CE    1 
ATOM   191   N  NZ    . LYS A  1  21  ? 34.065  16.309 16.825  1.00 50.99 ? 22   LYS A NZ    1 
ATOM   192   N  N     . THR A  1  22  ? 37.734  15.454 10.089  1.00 15.60 ? 23   THR A N     1 
ATOM   193   C  CA    . THR A  1  22  ? 39.042  15.537 9.469   1.00 16.30 ? 23   THR A CA    1 
ATOM   194   C  C     . THR A  1  22  ? 39.882  16.624 10.117  1.00 15.87 ? 23   THR A C     1 
ATOM   195   O  O     . THR A  1  22  ? 39.506  17.175 11.089  1.00 17.20 ? 23   THR A O     1 
ATOM   196   C  CB    . THR A  1  22  ? 38.884  15.746 7.887   1.00 15.85 ? 23   THR A CB    1 
ATOM   197   O  OG1   . THR A  1  22  ? 40.146  15.583 7.265   1.00 17.18 ? 23   THR A OG1   1 
ATOM   198   C  CG2   . THR A  1  22  ? 38.310  17.095 7.572   1.00 15.27 ? 23   THR A CG2   1 
ATOM   199   N  N     A THR A  1  23  ? 41.007  16.843 9.469   0.50 18.47 ? 24   THR A N     1 
ATOM   200   N  N     B THR A  1  23  ? 41.034  16.939 9.572   0.50 18.29 ? 24   THR A N     1 
ATOM   201   C  CA    A THR A  1  23  ? 41.853  17.948 9.887   0.50 17.83 ? 24   THR A CA    1 
ATOM   202   C  CA    B THR A  1  23  ? 41.782  18.114 10.101  0.50 16.14 ? 24   THR A CA    1 
ATOM   203   C  C     A THR A  1  23  ? 42.033  18.915 8.659   0.50 15.73 ? 24   THR A C     1 
ATOM   204   C  C     B THR A  1  23  ? 42.233  18.890 8.851   0.50 15.51 ? 24   THR A C     1 
ATOM   205   O  O     A THR A  1  23  ? 41.939  18.514 7.467   0.50 18.10 ? 24   THR A O     1 
ATOM   206   O  O     B THR A  1  23  ? 42.640  18.300 7.874   0.50 18.33 ? 24   THR A O     1 
ATOM   207   C  CB    A THR A  1  23  ? 43.238  17.473 10.411  0.50 20.21 ? 24   THR A CB    1 
ATOM   208   C  CB    B THR A  1  23  ? 43.040  17.766 11.021  0.50 15.82 ? 24   THR A CB    1 
ATOM   209   O  OG1   A THR A  1  23  ? 43.979  17.111 9.287   0.50 24.74 ? 24   THR A OG1   1 
ATOM   210   O  OG1   B THR A  1  23  ? 42.628  16.890 12.103  0.50 17.49 ? 24   THR A OG1   1 
ATOM   211   C  CG2   A THR A  1  23  ? 43.180  16.248 11.276  0.50 18.26 ? 24   THR A CG2   1 
ATOM   212   C  CG2   B THR A  1  23  ? 43.758  19.017 11.587  0.50 16.29 ? 24   THR A CG2   1 
ATOM   213   N  N     . PHE A  1  24  ? 42.131  20.192 8.989   1.00 15.82 ? 25   PHE A N     1 
ATOM   214   C  CA    . PHE A  1  24  ? 42.323  21.207 7.891   1.00 15.00 ? 25   PHE A CA    1 
ATOM   215   C  C     . PHE A  1  24  ? 43.512  22.062 8.178   1.00 16.04 ? 25   PHE A C     1 
ATOM   216   O  O     . PHE A  1  24  ? 44.205  21.863 9.259   1.00 15.41 ? 25   PHE A O     1 
ATOM   217   C  CB    . PHE A  1  24  ? 41.168  22.103 7.800   1.00 14.43 ? 25   PHE A CB    1 
ATOM   218   C  CG    . PHE A  1  24  ? 39.837  21.445 7.529   1.00 13.05 ? 25   PHE A CG    1 
ATOM   219   C  CD1   . PHE A  1  24  ? 39.577  20.820 6.325   1.00 12.79 ? 25   PHE A CD1   1 
ATOM   220   C  CD2   . PHE A  1  24  ? 38.788  21.406 8.550   1.00 14.94 ? 25   PHE A CD2   1 
ATOM   221   C  CE1   . PHE A  1  24  ? 38.326  20.206 6.022   1.00 13.37 ? 25   PHE A CE1   1 
ATOM   222   C  CE2   . PHE A  1  24  ? 37.512  20.828 8.250   1.00 15.15 ? 25   PHE A CE2   1 
ATOM   223   C  CZ    . PHE A  1  24  ? 37.317  20.185 7.038   1.00 13.82 ? 25   PHE A CZ    1 
ATOM   224   N  N     . TYR A  1  25  ? 43.973  22.928 7.260   1.00 14.16 ? 26   TYR A N     1 
ATOM   225   C  CA    . TYR A  1  25  ? 44.930  23.976 7.491   1.00 14.39 ? 26   TYR A CA    1 
ATOM   226   C  C     . TYR A  1  25  ? 46.380  23.448 7.578   1.00 14.13 ? 26   TYR A C     1 
ATOM   227   O  O     . TYR A  1  25  ? 47.235  24.335 7.859   1.00 21.78 ? 26   TYR A O     1 
ATOM   228   C  CB    . TYR A  1  25  ? 44.631  24.800 8.760   1.00 16.26 ? 26   TYR A CB    1 
ATOM   229   C  CG    . TYR A  1  25  ? 43.145  25.048 9.008   1.00 14.47 ? 26   TYR A CG    1 
ATOM   230   C  CD1   . TYR A  1  25  ? 42.405  25.812 8.064   1.00 14.10 ? 26   TYR A CD1   1 
ATOM   231   C  CD2   . TYR A  1  25  ? 42.472  24.516 10.159  1.00 15.78 ? 26   TYR A CD2   1 
ATOM   232   C  CE1   . TYR A  1  25  ? 40.999  25.953 8.288   1.00 12.44 ? 26   TYR A CE1   1 
ATOM   233   C  CE2   . TYR A  1  25  ? 41.125  24.768 10.388  1.00 14.49 ? 26   TYR A CE2   1 
ATOM   234   C  CZ    . TYR A  1  25  ? 40.409  25.467 9.438   1.00 13.98 ? 26   TYR A CZ    1 
ATOM   235   O  OH    . TYR A  1  25  ? 39.028  25.654 9.574   1.00 13.56 ? 26   TYR A OH    1 
ATOM   236   N  N     . THR A  1  26  ? 46.597  22.250 7.275   1.00 15.73 ? 27   THR A N     1 
ATOM   237   C  CA    . THR A  1  26  ? 48.030  21.777 7.384   1.00 18.17 ? 27   THR A CA    1 
ATOM   238   C  C     . THR A  1  26  ? 48.687  21.394 6.118   1.00 19.30 ? 27   THR A C     1 
ATOM   239   O  O     . THR A  1  26  ? 49.632  20.589 6.081   1.00 20.24 ? 27   THR A O     1 
ATOM   240   C  CB    . THR A  1  26  ? 48.050  20.498 8.204   1.00 21.16 ? 27   THR A CB    1 
ATOM   241   O  OG1   . THR A  1  26  ? 47.331  19.407 7.551   1.00 28.43 ? 27   THR A OG1   1 
ATOM   242   C  CG2   . THR A  1  26  ? 47.491  20.769 9.554   1.00 26.34 ? 27   THR A CG2   1 
ATOM   243   N  N     . LEU A  1  27  ? 48.057  21.799 4.964   1.00 18.38 ? 28   LEU A N     1 
ATOM   244   C  CA    . LEU A  1  27  ? 48.516  21.236 3.671   1.00 18.42 ? 28   LEU A CA    1 
ATOM   245   C  C     . LEU A  1  27  ? 49.415  22.225 2.950   1.00 16.51 ? 28   LEU A C     1 
ATOM   246   O  O     . LEU A  1  27  ? 49.807  21.934 1.746   1.00 18.22 ? 28   LEU A O     1 
ATOM   247   C  CB    . LEU A  1  27  ? 47.232  20.944 2.749   1.00 16.99 ? 28   LEU A CB    1 
ATOM   248   C  CG    . LEU A  1  27  ? 46.446  19.842 3.422   1.00 20.54 ? 28   LEU A CG    1 
ATOM   249   C  CD1   . LEU A  1  27  ? 45.185  19.617 2.569   1.00 25.56 ? 28   LEU A CD1   1 
ATOM   250   C  CD2   . LEU A  1  27  ? 47.283  18.609 3.440   1.00 30.81 ? 28   LEU A CD2   1 
ATOM   251   N  N     . GLY A  1  28  ? 49.654  23.368 3.536   1.00 15.52 ? 29   GLY A N     1 
ATOM   252   C  CA    . GLY A  1  28  ? 50.497  24.350 2.854   1.00 14.24 ? 29   GLY A CA    1 
ATOM   253   C  C     . GLY A  1  28  ? 49.762  25.167 1.735   1.00 15.74 ? 29   GLY A C     1 
ATOM   254   O  O     . GLY A  1  28  ? 50.399  25.786 0.866   1.00 15.12 ? 29   GLY A O     1 
ATOM   255   N  N     . GLY A  1  29  ? 48.410  25.245 1.877   1.00 13.44 ? 30   GLY A N     1 
ATOM   256   C  CA    . GLY A  1  29  ? 47.675  26.054 0.940   1.00 13.26 ? 30   GLY A CA    1 
ATOM   257   C  C     . GLY A  1  29  ? 47.797  25.518 -0.486  1.00 10.23 ? 30   GLY A C     1 
ATOM   258   O  O     . GLY A  1  29  ? 47.738  24.329 -0.734  1.00 11.58 ? 30   GLY A O     1 
ATOM   259   N  N     . TRP A  1  30  ? 48.141  26.505 -1.400  1.00 12.31 ? 31   TRP A N     1 
ATOM   260   C  CA    . TRP A  1  30  ? 48.324  26.102 -2.826  1.00 12.93 ? 31   TRP A CA    1 
ATOM   261   C  C     . TRP A  1  30  ? 49.464  25.116 -3.039  1.00 12.70 ? 31   TRP A C     1 
ATOM   262   O  O     . TRP A  1  30  ? 49.496  24.385 -4.007  1.00 12.08 ? 31   TRP A O     1 
ATOM   263   C  CB    . TRP A  1  30  ? 48.607  27.359 -3.690  1.00 13.30 ? 31   TRP A CB    1 
ATOM   264   C  CG    . TRP A  1  30  ? 49.828  28.130 -3.307  1.00 11.86 ? 31   TRP A CG    1 
ATOM   265   C  CD1   . TRP A  1  30  ? 49.894  29.240 -2.589  1.00 12.23 ? 31   TRP A CD1   1 
ATOM   266   C  CD2   . TRP A  1  30  ? 51.177  27.886 -3.830  1.00 13.27 ? 31   TRP A CD2   1 
ATOM   267   N  NE1   . TRP A  1  30  ? 51.231  29.739 -2.503  1.00 13.26 ? 31   TRP A NE1   1 
ATOM   268   C  CE2   . TRP A  1  30  ? 51.993  28.936 -3.296  1.00 13.63 ? 31   TRP A CE2   1 
ATOM   269   C  CE3   . TRP A  1  30  ? 51.740  26.941 -4.680  1.00 13.11 ? 31   TRP A CE3   1 
ATOM   270   C  CZ2   . TRP A  1  30  ? 53.361  29.084 -3.631  1.00 13.51 ? 31   TRP A CZ2   1 
ATOM   271   C  CZ3   . TRP A  1  30  ? 53.166  27.077 -4.939  1.00 14.37 ? 31   TRP A CZ3   1 
ATOM   272   C  CH2   . TRP A  1  30  ? 53.882  28.149 -4.406  1.00 13.23 ? 31   TRP A CH2   1 
ATOM   273   N  N     . LYS A  1  31  ? 50.431  25.062 -2.034  1.00 12.52 ? 32   LYS A N     1 
ATOM   274   C  CA    . LYS A  1  31  ? 51.628  24.265 -2.244  1.00 12.80 ? 32   LYS A CA    1 
ATOM   275   C  C     . LYS A  1  31  ? 51.352  22.802 -2.218  1.00 13.18 ? 32   LYS A C     1 
ATOM   276   O  O     . LYS A  1  31  ? 52.096  21.899 -2.694  1.00 14.66 ? 32   LYS A O     1 
ATOM   277   C  CB    . LYS A  1  31  ? 52.616  24.503 -1.101  1.00 13.22 ? 32   LYS A CB    1 
ATOM   278   C  CG    . LYS A  1  31  ? 53.113  25.958 -1.237  1.00 15.12 ? 32   LYS A CG    1 
ATOM   279   C  CD    . LYS A  1  31  ? 54.281  26.336 -0.201  1.00 19.49 ? 32   LYS A CD    1 
ATOM   280   C  CE    . LYS A  1  31  ? 54.731  27.747 -0.411  1.00 23.10 ? 32   LYS A CE    1 
ATOM   281   N  NZ    . LYS A  1  31  ? 55.698  28.089 0.750   1.00 31.16 ? 32   LYS A NZ    1 
ATOM   282   N  N     . GLN A  1  32  ? 50.109  22.381 -1.793  1.00 12.43 ? 33   GLN A N     1 
ATOM   283   C  CA    . GLN A  1  32  ? 49.714  20.971 -1.876  1.00 10.81 ? 33   GLN A CA    1 
ATOM   284   C  C     . GLN A  1  32  ? 49.467  20.395 -3.261  1.00 11.33 ? 33   GLN A C     1 
ATOM   285   O  O     . GLN A  1  32  ? 49.359  19.200 -3.511  1.00 13.28 ? 33   GLN A O     1 
ATOM   286   C  CB    . GLN A  1  32  ? 48.420  20.805 -1.048  1.00 11.64 ? 33   GLN A CB    1 
ATOM   287   C  CG    . GLN A  1  32  ? 47.171  21.324 -1.826  1.00 11.75 ? 33   GLN A CG    1 
ATOM   288   C  CD    . GLN A  1  32  ? 45.897  21.182 -0.963  1.00 10.71 ? 33   GLN A CD    1 
ATOM   289   O  OE1   . GLN A  1  32  ? 45.286  20.110 -1.068  1.00 11.95 ? 33   GLN A OE1   1 
ATOM   290   N  NE2   . GLN A  1  32  ? 45.595  22.168 -0.167  1.00 11.79 ? 33   GLN A NE2   1 
ATOM   291   N  N     . SER A  1  33  ? 49.306  21.402 -4.207  1.00 12.63 ? 34   SER A N     1 
ATOM   292   C  CA    . SER A  1  33  ? 48.792  21.058 -5.536  1.00 12.51 ? 34   SER A CA    1 
ATOM   293   C  C     . SER A  1  33  ? 49.859  21.122 -6.636  1.00 11.31 ? 34   SER A C     1 
ATOM   294   O  O     . SER A  1  33  ? 50.416  22.228 -6.792  1.00 11.77 ? 34   SER A O     1 
ATOM   295   C  CB    . SER A  1  33  ? 47.599  22.064 -5.859  1.00 13.37 ? 34   SER A CB    1 
ATOM   296   O  OG    . SER A  1  33  ? 47.295  21.997 -7.274  1.00 11.97 ? 34   SER A OG    1 
ATOM   297   N  N     . GLU A  1  34  ? 49.964  20.084 -7.405  1.00 12.93 ? 35   GLU A N     1 
ATOM   298   C  CA    . GLU A  1  34  ? 50.860  20.193 -8.570  1.00 13.85 ? 35   GLU A CA    1 
ATOM   299   C  C     . GLU A  1  34  ? 50.397  21.286 -9.499  1.00 13.95 ? 35   GLU A C     1 
ATOM   300   O  O     . GLU A  1  34  ? 51.194  22.012 -10.062 1.00 12.74 ? 35   GLU A O     1 
ATOM   301   C  CB    . GLU A  1  34  ? 50.836  18.861 -9.290  1.00 17.81 ? 35   GLU A CB    1 
ATOM   302   C  CG    . GLU A  1  34  ? 51.360  18.887 -10.784 1.00 22.48 ? 35   GLU A CG    1 
ATOM   303   C  CD    . GLU A  1  34  ? 51.339  17.555 -11.396 1.00 33.80 ? 35   GLU A CD    1 
ATOM   304   O  OE1   . GLU A  1  34  ? 50.218  17.137 -11.777 1.00 25.73 ? 35   GLU A OE1   1 
ATOM   305   O  OE2   . GLU A  1  34  ? 52.405  16.879 -11.445 1.00 37.87 ? 35   GLU A OE2   1 
ATOM   306   N  N     . ARG A  1  35  ? 49.071  21.365 -9.764  1.00 12.35 ? 36   ARG A N     1 
ATOM   307   C  CA    . ARG A  1  35  ? 48.602  22.290 -10.733 1.00 12.39 ? 36   ARG A CA    1 
ATOM   308   C  C     . ARG A  1  35  ? 48.711  23.720 -10.241 1.00 11.44 ? 36   ARG A C     1 
ATOM   309   O  O     . ARG A  1  35  ? 49.158  24.659 -10.966 1.00 11.66 ? 36   ARG A O     1 
ATOM   310   C  CB    . ARG A  1  35  ? 47.150  21.934 -11.067 1.00 14.46 ? 36   ARG A CB    1 
ATOM   311   C  CG    . ARG A  1  35  ? 46.649  22.684 -12.197 1.00 15.59 ? 36   ARG A CG    1 
ATOM   312   C  CD    . ARG A  1  35  ? 47.471  22.266 -13.565 1.00 15.36 ? 36   ARG A CD    1 
ATOM   313   N  NE    . ARG A  1  35  ? 47.350  20.908 -14.010 1.00 15.79 ? 36   ARG A NE    1 
ATOM   314   C  CZ    . ARG A  1  35  ? 48.271  20.012 -14.198 1.00 17.43 ? 36   ARG A CZ    1 
ATOM   315   N  NH1   . ARG A  1  35  ? 49.583  20.335 -13.966 1.00 20.91 ? 36   ARG A NH1   1 
ATOM   316   N  NH2   . ARG A  1  35  ? 47.970  18.786 -14.420 1.00 19.37 ? 36   ARG A NH2   1 
ATOM   317   N  N     . LYS A  1  36  ? 48.345  24.013 -8.988  1.00 10.78 ? 37   LYS A N     1 
ATOM   318   C  CA    . LYS A  1  36  ? 48.521  25.325 -8.494  1.00 10.16 ? 37   LYS A CA    1 
ATOM   319   C  C     . LYS A  1  36  ? 49.994  25.790 -8.541  1.00 11.19 ? 37   LYS A C     1 
ATOM   320   O  O     . LYS A  1  36  ? 50.310  26.943 -8.752  1.00 10.40 ? 37   LYS A O     1 
ATOM   321   C  CB    . LYS A  1  36  ? 47.999  25.581 -7.069  1.00 11.34 ? 37   LYS A CB    1 
ATOM   322   C  CG    . LYS A  1  36  ? 46.411  25.157 -6.918  1.00 11.33 ? 37   LYS A CG    1 
ATOM   323   C  CD    . LYS A  1  36  ? 45.578  26.025 -7.969  1.00 10.75 ? 37   LYS A CD    1 
ATOM   324   C  CE    . LYS A  1  36  ? 44.107  25.713 -7.555  1.00 10.06 ? 37   LYS A CE    1 
ATOM   325   N  NZ    . LYS A  1  36  ? 43.223  26.449 -8.617  1.00 9.75  ? 37   LYS A NZ    1 
ATOM   326   N  N     . THR A  1  37  ? 50.841  24.849 -8.182  1.00 11.84 ? 38   THR A N     1 
ATOM   327   C  CA    . THR A  1  37  ? 52.310  25.187 -8.262  1.00 10.94 ? 38   THR A CA    1 
ATOM   328   C  C     . THR A  1  37  ? 52.809  25.510 -9.708  1.00 10.59 ? 38   THR A C     1 
ATOM   329   O  O     . THR A  1  37  ? 53.468  26.543 -9.887  1.00 12.09 ? 38   THR A O     1 
ATOM   330   C  CB    . THR A  1  37  ? 53.045  23.915 -7.723  1.00 11.52 ? 38   THR A CB    1 
ATOM   331   O  OG1   . THR A  1  37  ? 52.734  23.704 -6.344  1.00 13.45 ? 38   THR A OG1   1 
ATOM   332   C  CG2   . THR A  1  37  ? 54.595  24.163 -7.759  1.00 13.93 ? 38   THR A CG2   1 
ATOM   333   N  N     . GLU A  1  38  ? 52.308  24.733 -10.660 1.00 11.08 ? 39   GLU A N     1 
ATOM   334   C  CA    . GLU A  1  38  ? 52.567  25.101 -12.076 1.00 11.61 ? 39   GLU A CA    1 
ATOM   335   C  C     . GLU A  1  38  ? 52.011  26.487 -12.376 1.00 11.76 ? 39   GLU A C     1 
ATOM   336   O  O     . GLU A  1  38  ? 52.676  27.298 -13.010 1.00 11.26 ? 39   GLU A O     1 
ATOM   337   C  CB    . GLU A  1  38  ? 51.862  24.100 -12.974 1.00 11.28 ? 39   GLU A CB    1 
ATOM   338   C  CG    . GLU A  1  38  ? 52.063  24.270 -14.472 1.00 13.63 ? 39   GLU A CG    1 
ATOM   339   C  CD    . GLU A  1  38  ? 51.206  23.413 -15.410 1.00 15.86 ? 39   GLU A CD    1 
ATOM   340   O  OE1   . GLU A  1  38  ? 50.121  23.072 -15.023 1.00 16.88 ? 39   GLU A OE1   1 
ATOM   341   O  OE2   . GLU A  1  38  ? 51.604  23.132 -16.507 1.00 17.73 ? 39   GLU A OE2   1 
ATOM   342   N  N     . PHE A  1  39  ? 50.815  26.873 -11.858 1.00 11.47 ? 40   PHE A N     1 
ATOM   343   C  CA    . PHE A  1  39  ? 50.225  28.156 -12.151 1.00 9.62  ? 40   PHE A CA    1 
ATOM   344   C  C     . PHE A  1  39  ? 51.062  29.252 -11.486 1.00 11.20 ? 40   PHE A C     1 
ATOM   345   O  O     . PHE A  1  39  ? 51.288  30.371 -12.041 1.00 10.67 ? 40   PHE A O     1 
ATOM   346   C  CB    . PHE A  1  39  ? 48.772  28.230 -11.640 1.00 10.41 ? 40   PHE A CB    1 
ATOM   347   C  CG    . PHE A  1  39  ? 47.844  27.368 -12.465 1.00 10.07 ? 40   PHE A CG    1 
ATOM   348   C  CD1   . PHE A  1  39  ? 48.250  26.616 -13.527 1.00 9.82  ? 40   PHE A CD1   1 
ATOM   349   C  CD2   . PHE A  1  39  ? 46.501  27.285 -12.027 1.00 9.57  ? 40   PHE A CD2   1 
ATOM   350   C  CE1   . PHE A  1  39  ? 47.378  25.850 -14.245 1.00 9.33  ? 40   PHE A CE1   1 
ATOM   351   C  CE2   . PHE A  1  39  ? 45.611  26.525 -12.771 1.00 11.11 ? 40   PHE A CE2   1 
ATOM   352   C  CZ    . PHE A  1  39  ? 46.009  25.782 -13.880 1.00 11.00 ? 40   PHE A CZ    1 
ATOM   353   N  N     . VAL A  1  40  ? 51.500  29.074 -10.181 1.00 10.44 ? 41   VAL A N     1 
ATOM   354   C  CA    . VAL A  1  40  ? 52.257  30.113 -9.514  1.00 10.77 ? 41   VAL A CA    1 
ATOM   355   C  C     . VAL A  1  40  ? 53.550  30.405 -10.328 1.00 10.23 ? 41   VAL A C     1 
ATOM   356   O  O     . VAL A  1  40  ? 53.893  31.595 -10.514 1.00 10.61 ? 41   VAL A O     1 
ATOM   357   C  CB    . VAL A  1  40  ? 52.620  29.658 -8.078  1.00 10.69 ? 41   VAL A CB    1 
ATOM   358   C  CG1   . VAL A  1  40  ? 53.725  30.537 -7.448  1.00 13.21 ? 41   VAL A CG1   1 
ATOM   359   C  CG2   . VAL A  1  40  ? 51.310  29.629 -7.208  1.00 12.90 ? 41   VAL A CG2   1 
ATOM   360   N  N     . ASN A  1  41  ? 54.205  29.320 -10.685 1.00 10.93 ? 42   ASN A N     1 
ATOM   361   C  CA    . ASN A  1  41  ? 55.455  29.500 -11.454 1.00 13.05 ? 42   ASN A CA    1 
ATOM   362   C  C     . ASN A  1  41  ? 55.179  30.216 -12.797 1.00 12.21 ? 42   ASN A C     1 
ATOM   363   O  O     . ASN A  1  41  ? 55.937  31.131 -13.194 1.00 12.26 ? 42   ASN A O     1 
ATOM   364   C  CB    . ASN A  1  41  ? 56.129  28.180 -11.593 1.00 12.71 ? 42   ASN A CB    1 
ATOM   365   C  CG    . ASN A  1  41  ? 56.698  27.618 -10.291 1.00 16.15 ? 42   ASN A CG    1 
ATOM   366   O  OD1   . ASN A  1  41  ? 56.734  26.324 -10.146 1.00 23.49 ? 42   ASN A OD1   1 
ATOM   367   N  ND2   . ASN A  1  41  ? 57.026  28.479 -9.383  1.00 17.34 ? 42   ASN A ND2   1 
ATOM   368   N  N     . ALA A  1  42  ? 54.124  29.781 -13.501 1.00 11.71 ? 43   ALA A N     1 
ATOM   369   C  CA    . ALA A  1  42  ? 53.778  30.436 -14.742 1.00 10.18 ? 43   ALA A CA    1 
ATOM   370   C  C     . ALA A  1  42  ? 53.418  31.899 -14.563 1.00 11.12 ? 43   ALA A C     1 
ATOM   371   O  O     . ALA A  1  42  ? 53.835  32.749 -15.384 1.00 11.27 ? 43   ALA A O     1 
ATOM   372   C  CB    . ALA A  1  42  ? 52.645  29.676 -15.437 1.00 11.58 ? 43   ALA A CB    1 
ATOM   373   N  N     . GLY A  1  43  ? 52.726  32.251 -13.498 1.00 9.17  ? 44   GLY A N     1 
ATOM   374   C  CA    . GLY A  1  43  ? 52.383  33.620 -13.234 1.00 11.03 ? 44   GLY A CA    1 
ATOM   375   C  C     . GLY A  1  43  ? 53.578  34.556 -13.135 1.00 10.54 ? 44   GLY A C     1 
ATOM   376   O  O     . GLY A  1  43  ? 53.580  35.697 -13.538 1.00 9.88  ? 44   GLY A O     1 
ATOM   377   N  N     . LYS A  1  44  ? 54.579  34.005 -12.391 1.00 11.27 ? 45   LYS A N     1 
ATOM   378   C  CA    . LYS A  1  44  ? 55.821  34.817 -12.234 1.00 11.03 ? 45   LYS A CA    1 
ATOM   379   C  C     . LYS A  1  44  ? 56.518  34.992 -13.568 1.00 10.12 ? 45   LYS A C     1 
ATOM   380   O  O     . LYS A  1  44  ? 56.989  36.121 -13.829 1.00 10.48 ? 45   LYS A O     1 
ATOM   381   C  CB    . LYS A  1  44  ? 56.779  34.099 -11.261 1.00 12.20 ? 45   LYS A CB    1 
ATOM   382   C  CG    . LYS A  1  44  ? 56.225  34.128 -9.789  1.00 13.22 ? 45   LYS A CG    1 
ATOM   383   C  CD    . LYS A  1  44  ? 57.184  33.331 -8.886  1.00 18.56 ? 45   LYS A CD    1 
ATOM   384   C  CE    . LYS A  1  44  ? 56.643  33.413 -7.472  1.00 31.72 ? 45   LYS A CE    1 
ATOM   385   N  NZ    . LYS A  1  44  ? 57.384  32.461 -6.599  1.00 45.11 ? 45   LYS A NZ    1 
ATOM   386   N  N     A GLU A  1  45  ? 56.546  33.945 -14.383 0.60 9.94  ? 46   GLU A N     1 
ATOM   387   N  N     B GLU A  1  45  ? 56.559  33.965 -14.389 0.40 9.99  ? 46   GLU A N     1 
ATOM   388   C  CA    A GLU A  1  45  ? 57.202  34.040 -15.712 0.60 9.94  ? 46   GLU A CA    1 
ATOM   389   C  CA    B GLU A  1  45  ? 57.216  34.167 -15.673 0.40 9.37  ? 46   GLU A CA    1 
ATOM   390   C  C     A GLU A  1  45  ? 56.434  34.979 -16.637 0.60 9.99  ? 46   GLU A C     1 
ATOM   391   C  C     B GLU A  1  45  ? 56.410  35.164 -16.504 0.40 9.27  ? 46   GLU A C     1 
ATOM   392   O  O     A GLU A  1  45  ? 57.005  35.757 -17.396 0.60 9.28  ? 46   GLU A O     1 
ATOM   393   O  O     B GLU A  1  45  ? 56.979  36.156 -17.078 0.40 8.63  ? 46   GLU A O     1 
ATOM   394   C  CB    A GLU A  1  45  ? 57.196  32.622 -16.276 0.60 12.50 ? 46   GLU A CB    1 
ATOM   395   C  CB    B GLU A  1  45  ? 57.361  32.808 -16.363 0.40 11.73 ? 46   GLU A CB    1 
ATOM   396   C  CG    A GLU A  1  45  ? 58.265  31.740 -15.684 0.60 14.02 ? 46   GLU A CG    1 
ATOM   397   C  CG    B GLU A  1  45  ? 57.996  32.991 -17.698 0.40 9.84  ? 46   GLU A CG    1 
ATOM   398   C  CD    A GLU A  1  45  ? 58.184  30.304 -16.154 0.60 22.79 ? 46   GLU A CD    1 
ATOM   399   C  CD    B GLU A  1  45  ? 58.202  31.806 -18.670 0.40 24.31 ? 46   GLU A CD    1 
ATOM   400   O  OE1   A GLU A  1  45  ? 57.275  29.914 -16.967 0.60 22.48 ? 46   GLU A OE1   1 
ATOM   401   O  OE1   B GLU A  1  45  ? 58.570  32.116 -19.873 0.40 22.68 ? 46   GLU A OE1   1 
ATOM   402   O  OE2   A GLU A  1  45  ? 59.059  29.524 -15.650 0.60 26.58 ? 46   GLU A OE2   1 
ATOM   403   O  OE2   B GLU A  1  45  ? 58.065  30.628 -18.277 0.40 28.81 ? 46   GLU A OE2   1 
ATOM   404   N  N     . VAL A  1  46  ? 55.056  34.917 -16.614 1.00 10.01 ? 47   VAL A N     1 
ATOM   405   C  CA    . VAL A  1  46  ? 54.270  35.800 -17.461 1.00 9.88  ? 47   VAL A CA    1 
ATOM   406   C  C     . VAL A  1  46  ? 54.436  37.228 -17.063 1.00 10.31 ? 47   VAL A C     1 
ATOM   407   O  O     . VAL A  1  46  ? 54.560  38.126 -17.928 1.00 10.06 ? 47   VAL A O     1 
ATOM   408   C  CB    . VAL A  1  46  ? 52.771  35.332 -17.323 1.00 10.71 ? 47   VAL A CB    1 
ATOM   409   C  CG1   . VAL A  1  46  ? 51.824  36.404 -17.848 1.00 10.96 ? 47   VAL A CG1   1 
ATOM   410   C  CG2   . VAL A  1  46  ? 52.576  34.004 -18.056 1.00 11.78 ? 47   VAL A CG2   1 
ATOM   411   N  N     . ALA A  1  47  ? 54.362  37.527 -15.764 1.00 10.11 ? 48   ALA A N     1 
ATOM   412   C  CA    . ALA A  1  47  ? 54.457  38.904 -15.309 1.00 10.57 ? 48   ALA A CA    1 
ATOM   413   C  C     . ALA A  1  47  ? 55.814  39.539 -15.666 1.00 9.75  ? 48   ALA A C     1 
ATOM   414   O  O     . ALA A  1  47  ? 55.860  40.687 -16.068 1.00 11.02 ? 48   ALA A O     1 
ATOM   415   C  CB    . ALA A  1  47  ? 54.275  38.961 -13.777 1.00 11.80 ? 48   ALA A CB    1 
ATOM   416   N  N     . ALA A  1  48  ? 56.880  38.724 -15.496 1.00 9.67  ? 49   ALA A N     1 
ATOM   417   C  CA    . ALA A  1  48  ? 58.185  39.273 -15.914 1.00 9.60  ? 49   ALA A CA    1 
ATOM   418   C  C     . ALA A  1  48  ? 58.277  39.533 -17.371 1.00 8.89  ? 49   ALA A C     1 
ATOM   419   O  O     . ALA A  1  48  ? 58.738  40.582 -17.764 1.00 10.73 ? 49   ALA A O     1 
ATOM   420   C  CB    . ALA A  1  48  ? 59.275  38.306 -15.423 1.00 12.31 ? 49   ALA A CB    1 
ATOM   421   N  N     . LYS A  1  49  ? 57.773  38.604 -18.171 1.00 9.88  ? 50   LYS A N     1 
ATOM   422   C  CA    . LYS A  1  49  ? 57.865  38.771 -19.629 1.00 10.12 ? 50   LYS A CA    1 
ATOM   423   C  C     . LYS A  1  49  ? 57.181  39.984 -20.096 1.00 10.29 ? 50   LYS A C     1 
ATOM   424   O  O     . LYS A  1  49  ? 57.767  40.757 -20.897 1.00 11.51 ? 50   LYS A O     1 
ATOM   425   C  CB    . LYS A  1  49  ? 57.326  37.468 -20.313 1.00 11.07 ? 50   LYS A CB    1 
ATOM   426   C  CG    . LYS A  1  49  ? 57.545  37.599 -21.897 1.00 15.14 ? 50   LYS A CG    1 
ATOM   427   C  CD    . LYS A  1  49  ? 57.165  36.307 -22.640 1.00 22.18 ? 50   LYS A CD    1 
ATOM   428   C  CE    . LYS A  1  49  ? 57.826  36.439 -24.070 1.00 34.61 ? 50   LYS A CE    1 
ATOM   429   N  NZ    . LYS A  1  49  ? 57.894  35.079 -24.723 1.00 45.98 ? 50   LYS A NZ    1 
ATOM   430   N  N     . ARG A  1  50  ? 55.938  40.233 -19.612 1.00 8.85  ? 51   ARG A N     1 
ATOM   431   C  CA    . ARG A  1  50  ? 55.187  41.362 -20.134 1.00 8.36  ? 51   ARG A CA    1 
ATOM   432   C  C     . ARG A  1  50  ? 55.188  42.656 -19.403 1.00 8.40  ? 51   ARG A C     1 
ATOM   433   O  O     . ARG A  1  50  ? 54.683  43.672 -19.830 1.00 10.25 ? 51   ARG A O     1 
ATOM   434   C  CB    . ARG A  1  50  ? 53.704  40.882 -20.291 1.00 9.61  ? 51   ARG A CB    1 
ATOM   435   C  CG    . ARG A  1  50  ? 52.971  40.819 -18.886 1.00 9.75  ? 51   ARG A CG    1 
ATOM   436   C  CD    . ARG A  1  50  ? 51.668  40.024 -19.020 1.00 10.98 ? 51   ARG A CD    1 
ATOM   437   N  NE    . ARG A  1  50  ? 50.936  40.232 -17.784 1.00 9.85  ? 51   ARG A NE    1 
ATOM   438   C  CZ    . ARG A  1  50  ? 49.603  40.127 -17.640 1.00 9.73  ? 51   ARG A CZ    1 
ATOM   439   N  NH1   . ARG A  1  50  ? 48.893  39.537 -18.612 1.00 9.00  ? 51   ARG A NH1   1 
ATOM   440   N  NH2   . ARG A  1  50  ? 49.017  40.562 -16.556 1.00 9.74  ? 51   ARG A NH2   1 
ATOM   441   N  N     . GLY A  1  51  ? 55.802  42.620 -18.220 1.00 9.77  ? 52   GLY A N     1 
ATOM   442   C  CA    . GLY A  1  51  ? 55.904  43.833 -17.364 1.00 10.66 ? 52   GLY A CA    1 
ATOM   443   C  C     . GLY A  1  51  ? 54.605  44.279 -16.673 1.00 9.99  ? 52   GLY A C     1 
ATOM   444   O  O     . GLY A  1  51  ? 54.478  45.426 -16.320 1.00 11.92 ? 52   GLY A O     1 
ATOM   445   N  N     . ILE A  1  52  ? 53.702  43.300 -16.456 1.00 9.46  ? 53   ILE A N     1 
ATOM   446   C  CA    . ILE A  1  52  ? 52.449  43.601 -15.693 1.00 9.19  ? 53   ILE A CA    1 
ATOM   447   C  C     . ILE A  1  52  ? 52.220  42.446 -14.799 1.00 8.85  ? 53   ILE A C     1 
ATOM   448   O  O     . ILE A  1  52  ? 52.155  41.300 -15.262 1.00 9.01  ? 53   ILE A O     1 
ATOM   449   C  CB    . ILE A  1  52  ? 51.235  43.729 -16.680 1.00 8.57  ? 53   ILE A CB    1 
ATOM   450   C  CG1   . ILE A  1  52  ? 51.526  44.726 -17.786 1.00 10.58 ? 53   ILE A CG1   1 
ATOM   451   C  CG2   . ILE A  1  52  ? 50.024  44.190 -15.795 1.00 10.41 ? 53   ILE A CG2   1 
ATOM   452   C  CD1   . ILE A  1  52  ? 50.359  44.704 -18.843 1.00 12.70 ? 53   ILE A CD1   1 
ATOM   453   N  N     . PRO A  1  53  ? 52.012  42.656 -13.446 1.00 9.03  ? 54   PRO A N     1 
ATOM   454   C  CA    . PRO A  1  53  ? 51.626  41.538 -12.573 1.00 9.38  ? 54   PRO A CA    1 
ATOM   455   C  C     . PRO A  1  53  ? 50.464  40.711 -13.125 1.00 8.67  ? 54   PRO A C     1 
ATOM   456   O  O     . PRO A  1  53  ? 49.562  41.313 -13.805 1.00 8.93  ? 54   PRO A O     1 
ATOM   457   C  CB    . PRO A  1  53  ? 51.225  42.294 -11.237 1.00 11.01 ? 54   PRO A CB    1 
ATOM   458   C  CG    . PRO A  1  53  ? 52.193  43.553 -11.348 1.00 13.26 ? 54   PRO A CG    1 
ATOM   459   C  CD    . PRO A  1  53  ? 52.189  43.993 -12.810 1.00 11.32 ? 54   PRO A CD    1 
ATOM   460   N  N     . GLN A  1  54  ? 50.457  39.475 -12.775 1.00 8.62  ? 55   GLN A N     1 
ATOM   461   C  CA    . GLN A  1  54  ? 49.394  38.561 -13.278 1.00 8.62  ? 55   GLN A CA    1 
ATOM   462   C  C     . GLN A  1  54  ? 49.044  37.560 -12.185 1.00 9.05  ? 55   GLN A C     1 
ATOM   463   O  O     . GLN A  1  54  ? 48.672  38.043 -11.059 1.00 9.57  ? 55   GLN A O     1 
ATOM   464   C  CB    . GLN A  1  54  ? 49.826  37.944 -14.616 1.00 8.35  ? 55   GLN A CB    1 
ATOM   465   C  CG    . GLN A  1  54  ? 48.584  37.260 -15.361 1.00 8.71  ? 55   GLN A CG    1 
ATOM   466   C  CD    . GLN A  1  54  ? 48.908  35.919 -15.837 1.00 8.92  ? 55   GLN A CD    1 
ATOM   467   O  OE1   . GLN A  1  54  ? 49.600  35.125 -15.185 1.00 8.72  ? 55   GLN A OE1   1 
ATOM   468   N  NE2   . GLN A  1  54  ? 48.311  35.531 -17.021 1.00 9.29  ? 55   GLN A NE2   1 
ATOM   469   N  N     . TYR A  1  55  ? 49.060  36.269 -12.409 1.00 8.21  ? 56   TYR A N     1 
ATOM   470   C  CA    . TYR A  1  55  ? 48.622  35.328 -11.352 1.00 9.14  ? 56   TYR A CA    1 
ATOM   471   C  C     . TYR A  1  55  ? 49.523  35.407 -10.135 1.00 9.90  ? 56   TYR A C     1 
ATOM   472   O  O     . TYR A  1  55  ? 50.792  35.373 -10.291 1.00 10.84 ? 56   TYR A O     1 
ATOM   473   C  CB    . TYR A  1  55  ? 48.670  33.940 -11.914 1.00 9.79  ? 56   TYR A CB    1 
ATOM   474   C  CG    . TYR A  1  55  ? 48.138  32.842 -11.056 1.00 9.07  ? 56   TYR A CG    1 
ATOM   475   C  CD1   . TYR A  1  55  ? 48.871  32.280 -9.997  1.00 11.50 ? 56   TYR A CD1   1 
ATOM   476   C  CD2   . TYR A  1  55  ? 46.838  32.386 -11.242 1.00 10.01 ? 56   TYR A CD2   1 
ATOM   477   C  CE1   . TYR A  1  55  ? 48.349  31.263 -9.174  1.00 11.24 ? 56   TYR A CE1   1 
ATOM   478   C  CE2   . TYR A  1  55  ? 46.276  31.392 -10.444 1.00 9.90  ? 56   TYR A CE2   1 
ATOM   479   C  CZ    . TYR A  1  55  ? 47.036  30.797 -9.418  1.00 10.84 ? 56   TYR A CZ    1 
ATOM   480   O  OH    . TYR A  1  55  ? 46.575  29.784 -8.601  1.00 10.77 ? 56   TYR A OH    1 
ATOM   481   N  N     . ASN A  1  56  ? 48.939  35.519 -8.966  1.00 10.00 ? 57   ASN A N     1 
ATOM   482   C  CA    . ASN A  1  56  ? 49.777  35.698 -7.756  1.00 11.32 ? 57   ASN A CA    1 
ATOM   483   C  C     . ASN A  1  56  ? 48.914  35.001 -6.665  1.00 11.34 ? 57   ASN A C     1 
ATOM   484   O  O     . ASN A  1  56  ? 47.857  35.513 -6.331  1.00 11.24 ? 57   ASN A O     1 
ATOM   485   C  CB    . ASN A  1  56  ? 49.920  37.165 -7.509  1.00 12.56 ? 57   ASN A CB    1 
ATOM   486   C  CG    . ASN A  1  56  ? 50.693  37.510 -6.185  1.00 13.26 ? 57   ASN A CG    1 
ATOM   487   O  OD1   . ASN A  1  56  ? 50.815  36.642 -5.297  1.00 14.30 ? 57   ASN A OD1   1 
ATOM   488   N  ND2   . ASN A  1  56  ? 51.075  38.745 -6.092  1.00 17.35 ? 57   ASN A ND2   1 
ATOM   489   N  N     . PRO A  1  57  ? 49.472  33.986 -5.981  1.00 11.18 ? 58   PRO A N     1 
ATOM   490   C  CA    . PRO A  1  57  ? 48.690  33.252 -4.945  1.00 11.65 ? 58   PRO A CA    1 
ATOM   491   C  C     . PRO A  1  57  ? 48.511  34.051 -3.715  1.00 13.53 ? 58   PRO A C     1 
ATOM   492   O  O     . PRO A  1  57  ? 47.697  33.564 -2.846  1.00 15.36 ? 58   PRO A O     1 
ATOM   493   C  CB    . PRO A  1  57  ? 49.523  31.993 -4.657  1.00 14.43 ? 58   PRO A CB    1 
ATOM   494   C  CG    . PRO A  1  57  ? 50.943  32.503 -4.886  1.00 12.93 ? 58   PRO A CG    1 
ATOM   495   C  CD    . PRO A  1  57  ? 50.830  33.422 -6.144  1.00 12.59 ? 58   PRO A CD    1 
ATOM   496   N  N     . ASP A  1  58  ? 49.106  35.207 -3.561  1.00 12.75 ? 59   ASP A N     1 
ATOM   497   C  CA    . ASP A  1  58  ? 48.964  36.025 -2.323  1.00 13.23 ? 59   ASP A CA    1 
ATOM   498   C  C     . ASP A  1  58  ? 47.988  37.135 -2.419  1.00 14.71 ? 59   ASP A C     1 
ATOM   499   O  O     . ASP A  1  58  ? 47.756  37.885 -1.484  1.00 16.35 ? 59   ASP A O     1 
ATOM   500   C  CB    . ASP A  1  58  ? 50.369  36.562 -1.899  1.00 15.08 ? 59   ASP A CB    1 
ATOM   501   C  CG    . ASP A  1  58  ? 51.284  35.503 -1.459  1.00 22.19 ? 59   ASP A CG    1 
ATOM   502   O  OD1   . ASP A  1  58  ? 50.899  34.334 -1.201  1.00 21.60 ? 59   ASP A OD1   1 
ATOM   503   O  OD2   . ASP A  1  58  ? 52.493  35.848 -1.428  1.00 28.46 ? 59   ASP A OD2   1 
ATOM   504   N  N     . ILE A  1  59  ? 47.297  37.200 -3.586  1.00 13.45 ? 60   ILE A N     1 
ATOM   505   C  CA    . ILE A  1  59  ? 46.253  38.146 -3.745  1.00 15.02 ? 60   ILE A CA    1 
ATOM   506   C  C     . ILE A  1  59  ? 44.853  37.475 -3.260  1.00 11.19 ? 60   ILE A C     1 
ATOM   507   O  O     . ILE A  1  59  ? 44.600  36.349 -3.519  1.00 14.85 ? 60   ILE A O     1 
ATOM   508   C  CB    . ILE A  1  59  ? 46.034  38.435 -5.345  1.00 16.13 ? 60   ILE A CB    1 
ATOM   509   C  CG1   . ILE A  1  59  ? 47.260  39.199 -5.844  1.00 19.42 ? 60   ILE A CG1   1 
ATOM   510   C  CG2   . ILE A  1  59  ? 44.807  39.263 -5.567  1.00 15.97 ? 60   ILE A CG2   1 
ATOM   511   C  CD1   . ILE A  1  59  ? 47.382  40.507 -5.376  1.00 27.83 ? 60   ILE A CD1   1 
ATOM   512   N  N     . GLY A  1  60  ? 44.144  38.247 -2.568  1.00 13.06 ? 61   GLY A N     1 
ATOM   513   C  CA    . GLY A  1  60  ? 42.832  37.711 -2.128  1.00 14.07 ? 61   GLY A CA    1 
ATOM   514   C  C     . GLY A  1  60  ? 42.969  36.643 -1.056  1.00 13.80 ? 61   GLY A C     1 
ATOM   515   O  O     . GLY A  1  60  ? 43.957  36.703 -0.233  1.00 15.85 ? 61   GLY A O     1 
ATOM   516   N  N     . THR A  1  61  ? 42.166  35.595 -1.038  1.00 12.35 ? 62   THR A N     1 
ATOM   517   C  CA    . THR A  1  61  ? 42.214  34.602 0.059   1.00 12.15 ? 62   THR A CA    1 
ATOM   518   C  C     . THR A  1  61  ? 43.023  33.386 -0.322  1.00 14.60 ? 62   THR A C     1 
ATOM   519   O  O     . THR A  1  61  ? 43.278  33.046 -1.543  1.00 14.72 ? 62   THR A O     1 
ATOM   520   C  CB    . THR A  1  61  ? 40.757  34.265 0.456   1.00 11.26 ? 62   THR A CB    1 
ATOM   521   O  OG1   . THR A  1  61  ? 40.129  33.689 -0.732  1.00 12.43 ? 62   THR A OG1   1 
ATOM   522   C  CG2   . THR A  1  61  ? 40.036  35.483 0.923   1.00 11.62 ? 62   THR A CG2   1 
ATOM   523   N  N     . PRO A  1  62  ? 43.625  32.626 0.592   1.00 12.61 ? 63   PRO A N     1 
ATOM   524   C  CA    . PRO A  1  62  ? 44.565  31.630 0.301   1.00 12.42 ? 63   PRO A CA    1 
ATOM   525   C  C     . PRO A  1  62  ? 43.978  30.298 0.003   1.00 11.88 ? 63   PRO A C     1 
ATOM   526   O  O     . PRO A  1  62  ? 43.491  29.520 0.934   1.00 13.21 ? 63   PRO A O     1 
ATOM   527   C  CB    . PRO A  1  62  ? 45.440  31.655 1.584   1.00 13.26 ? 63   PRO A CB    1 
ATOM   528   C  CG    . PRO A  1  62  ? 44.452  31.946 2.648   1.00 14.06 ? 63   PRO A CG    1 
ATOM   529   C  CD    . PRO A  1  62  ? 43.624  33.066 2.033   1.00 15.99 ? 63   PRO A CD    1 
ATOM   530   N  N     . LEU A  1  63  ? 43.909  29.882 -1.260  1.00 12.37 ? 64   LEU A N     1 
ATOM   531   C  CA    . LEU A  1  63  ? 43.336  28.635 -1.630  1.00 12.07 ? 64   LEU A CA    1 
ATOM   532   C  C     . LEU A  1  63  ? 43.928  27.436 -0.919  1.00 12.51 ? 64   LEU A C     1 
ATOM   533   O  O     . LEU A  1  63  ? 45.207  27.457 -0.619  1.00 12.83 ? 64   LEU A O     1 
ATOM   534   C  CB    . LEU A  1  63  ? 43.516  28.346 -3.184  1.00 12.98 ? 64   LEU A CB    1 
ATOM   535   C  CG    . LEU A  1  63  ? 42.729  29.264 -4.083  1.00 12.53 ? 64   LEU A CG    1 
ATOM   536   C  CD1   . LEU A  1  63  ? 42.977  28.927 -5.545  1.00 13.71 ? 64   LEU A CD1   1 
ATOM   537   C  CD2   . LEU A  1  63  ? 41.213  29.190 -3.820  1.00 13.98 ? 64   LEU A CD2   1 
ATOM   538   N  N     . GLY A  1  64  ? 43.225  26.381 -0.724  1.00 11.95 ? 65   GLY A N     1 
ATOM   539   C  CA    . GLY A  1  64  ? 43.837  25.150 -0.202  1.00 13.25 ? 65   GLY A CA    1 
ATOM   540   C  C     . GLY A  1  64  ? 43.970  25.041 1.299   1.00 12.56 ? 65   GLY A C     1 
ATOM   541   O  O     . GLY A  1  64  ? 44.940  24.339 1.769   1.00 12.47 ? 65   GLY A O     1 
ATOM   542   N  N     . GLN A  1  65  ? 43.088  25.678 2.020   1.00 10.98 ? 66   GLN A N     1 
ATOM   543   C  CA    . GLN A  1  65  ? 43.061  25.436 3.480   1.00 11.76 ? 66   GLN A CA    1 
ATOM   544   C  C     . GLN A  1  65  ? 42.437  24.108 3.762   1.00 14.83 ? 66   GLN A C     1 
ATOM   545   O  O     . GLN A  1  65  ? 42.576  23.491 4.867   1.00 14.92 ? 66   GLN A O     1 
ATOM   546   C  CB    . GLN A  1  65  ? 42.222  26.505 4.115   1.00 13.02 ? 66   GLN A CB    1 
ATOM   547   C  CG    . GLN A  1  65  ? 42.771  27.912 3.874   1.00 13.58 ? 66   GLN A CG    1 
ATOM   548   C  CD    . GLN A  1  65  ? 44.259  28.033 4.158   1.00 14.95 ? 66   GLN A CD    1 
ATOM   549   O  OE1   . GLN A  1  65  ? 44.730  27.661 5.291   1.00 16.36 ? 66   GLN A OE1   1 
ATOM   550   N  NE2   . GLN A  1  65  ? 45.054  28.429 3.181   1.00 14.59 ? 66   GLN A NE2   1 
ATOM   551   N  N     . ARG A  1  66  ? 41.756  23.508 2.780   1.00 11.88 ? 67   ARG A N     1 
ATOM   552   C  CA    . ARG A  1  66  ? 41.245  22.126 2.772   1.00 11.91 ? 67   ARG A CA    1 
ATOM   553   C  C     . ARG A  1  66  ? 41.891  21.350 1.661   1.00 10.83 ? 67   ARG A C     1 
ATOM   554   O  O     . ARG A  1  66  ? 42.708  21.979 0.876   1.00 12.81 ? 67   ARG A O     1 
ATOM   555   C  CB    . ARG A  1  66  ? 39.699  22.123 2.556   1.00 12.39 ? 67   ARG A CB    1 
ATOM   556   C  CG    . ARG A  1  66  ? 39.322  22.813 1.193   1.00 13.22 ? 67   ARG A CG    1 
ATOM   557   C  CD    . ARG A  1  66  ? 37.945  22.354 0.641   1.00 14.44 ? 67   ARG A CD    1 
ATOM   558   N  NE    . ARG A  1  66  ? 37.953  21.039 0.165   1.00 15.34 ? 67   ARG A NE    1 
ATOM   559   C  CZ    . ARG A  1  66  ? 36.931  20.331 -0.249  1.00 12.61 ? 67   ARG A CZ    1 
ATOM   560   N  NH1   . ARG A  1  66  ? 35.692  20.872 -0.111  1.00 13.68 ? 67   ARG A NH1   1 
ATOM   561   N  NH2   . ARG A  1  66  ? 37.085  19.130 -0.705  1.00 15.51 ? 67   ARG A NH2   1 
ATOM   562   N  N     . VAL A  1  67  ? 41.640  20.076 1.482   1.00 11.63 ? 68   VAL A N     1 
ATOM   563   C  CA    . VAL A  1  67  ? 42.192  19.332 0.384   1.00 13.24 ? 68   VAL A CA    1 
ATOM   564   C  C     . VAL A  1  67  ? 41.595  19.895 -0.937  1.00 11.74 ? 68   VAL A C     1 
ATOM   565   O  O     . VAL A  1  67  ? 40.368  20.044 -1.150  1.00 12.53 ? 68   VAL A O     1 
ATOM   566   C  CB    . VAL A  1  67  ? 41.731  17.879 0.442   1.00 12.82 ? 68   VAL A CB    1 
ATOM   567   C  CG1   . VAL A  1  67  ? 42.086  17.043 -0.782  1.00 12.51 ? 68   VAL A CG1   1 
ATOM   568   C  CG2   . VAL A  1  67  ? 42.480  17.174 1.649   1.00 15.12 ? 68   VAL A CG2   1 
ATOM   569   N  N     . LEU A  1  68  ? 42.531  20.152 -1.847  1.00 10.10 ? 69   LEU A N     1 
ATOM   570   C  CA    . LEU A  1  68  ? 42.182  20.468 -3.273  1.00 10.54 ? 69   LEU A CA    1 
ATOM   571   C  C     . LEU A  1  68  ? 42.103  19.207 -3.936  1.00 10.94 ? 69   LEU A C     1 
ATOM   572   O  O     . LEU A  1  68  ? 43.070  18.479 -4.196  1.00 11.72 ? 69   LEU A O     1 
ATOM   573   C  CB    . LEU A  1  68  ? 43.210  21.435 -3.873  1.00 12.44 ? 69   LEU A CB    1 
ATOM   574   C  CG    . LEU A  1  68  ? 43.254  22.781 -3.190  1.00 13.51 ? 69   LEU A CG    1 
ATOM   575   C  CD1   . LEU A  1  68  ? 44.376  23.706 -3.732  1.00 12.55 ? 69   LEU A CD1   1 
ATOM   576   C  CD2   . LEU A  1  68  ? 41.903  23.614 -3.316  1.00 15.44 ? 69   LEU A CD2   1 
ATOM   577   N  N     . MET A  1  69  ? 40.897  18.782 -4.335  1.00 10.02 ? 70   MET A N     1 
ATOM   578   C  CA    . MET A  1  69  ? 40.638  17.425 -4.682  1.00 10.21 ? 70   MET A CA    1 
ATOM   579   C  C     . MET A  1  69  ? 40.974  16.976 -6.097  1.00 11.15 ? 70   MET A C     1 
ATOM   580   O  O     . MET A  1  69  ? 40.747  17.819 -7.025  1.00 12.32 ? 70   MET A O     1 
ATOM   581   C  CB    . MET A  1  69  ? 39.101  17.135 -4.630  1.00 11.65 ? 70   MET A CB    1 
ATOM   582   C  CG    . MET A  1  69  ? 38.551  17.253 -3.178  1.00 11.19 ? 70   MET A CG    1 
ATOM   583   S  SD    . MET A  1  69  ? 36.717  17.024 -3.212  1.00 12.34 ? 70   MET A SD    1 
ATOM   584   C  CE    . MET A  1  69  ? 36.171  18.568 -4.090  1.00 11.21 ? 70   MET A CE    1 
ATOM   585   N  N     . PRO A  1  70  ? 41.338  15.744 -6.350  1.00 10.34 ? 71   PRO A N     1 
ATOM   586   C  CA    . PRO A  1  70  ? 41.233  15.184 -7.710  1.00 10.97 ? 71   PRO A CA    1 
ATOM   587   C  C     . PRO A  1  70  ? 39.772  14.799 -7.968  1.00 10.93 ? 71   PRO A C     1 
ATOM   588   O  O     . PRO A  1  70  ? 39.004  14.567 -6.992  1.00 10.66 ? 71   PRO A O     1 
ATOM   589   C  CB    . PRO A  1  70  ? 42.125  13.922 -7.656  1.00 12.49 ? 71   PRO A CB    1 
ATOM   590   C  CG    . PRO A  1  70  ? 41.932  13.472 -6.132  1.00 13.67 ? 71   PRO A CG    1 
ATOM   591   C  CD    . PRO A  1  70  ? 41.782  14.703 -5.330  1.00 11.76 ? 71   PRO A CD    1 
ATOM   592   N  N     . TYR A  1  71  ? 39.434  14.713 -9.256  1.00 9.86  ? 72   TYR A N     1 
ATOM   593   C  CA    . TYR A  1  71  ? 38.127  14.234 -9.716  1.00 10.20 ? 72   TYR A CA    1 
ATOM   594   C  C     . TYR A  1  71  ? 38.323  13.093 -10.626 1.00 9.71  ? 72   TYR A C     1 
ATOM   595   O  O     . TYR A  1  71  ? 39.217  13.118 -11.527 1.00 10.71 ? 72   TYR A O     1 
ATOM   596   C  CB    . TYR A  1  71  ? 37.393  15.366 -10.479 1.00 9.12  ? 72   TYR A CB    1 
ATOM   597   C  CG    . TYR A  1  71  ? 36.980  16.506 -9.622  1.00 7.90  ? 72   TYR A CG    1 
ATOM   598   C  CD1   . TYR A  1  71  ? 35.858  16.371 -8.778  1.00 8.44  ? 72   TYR A CD1   1 
ATOM   599   C  CD2   . TYR A  1  71  ? 37.714  17.703 -9.573  1.00 9.67  ? 72   TYR A CD2   1 
ATOM   600   C  CE1   . TYR A  1  71  ? 35.460  17.418 -8.013  1.00 9.50  ? 72   TYR A CE1   1 
ATOM   601   C  CE2   . TYR A  1  71  ? 37.348  18.732 -8.812  1.00 9.89  ? 72   TYR A CE2   1 
ATOM   602   C  CZ    . TYR A  1  71  ? 36.171  18.650 -7.991  1.00 8.11  ? 72   TYR A CZ    1 
ATOM   603   O  OH    . TYR A  1  71  ? 35.762  19.692 -7.221  1.00 8.69  ? 72   TYR A OH    1 
ATOM   604   N  N     . GLN A  1  72  ? 37.548  12.005 -10.506 1.00 9.56  ? 73   GLN A N     1 
ATOM   605   C  CA    . GLN A  1  72  ? 37.510  10.946 -11.415 1.00 10.29 ? 73   GLN A CA    1 
ATOM   606   C  C     . GLN A  1  72  ? 36.590  11.341 -12.549 1.00 10.17 ? 73   GLN A C     1 
ATOM   607   O  O     . GLN A  1  72  ? 35.397  11.679 -12.277 1.00 9.91  ? 73   GLN A O     1 
ATOM   608   C  CB    . GLN A  1  72  ? 36.882  9.654  -10.711 1.00 10.87 ? 73   GLN A CB    1 
ATOM   609   C  CG    . GLN A  1  72  ? 36.796  8.450  -11.611 1.00 12.35 ? 73   GLN A CG    1 
ATOM   610   C  CD    . GLN A  1  72  ? 36.118  7.292  -10.905 1.00 13.92 ? 73   GLN A CD    1 
ATOM   611   O  OE1   . GLN A  1  72  ? 35.297  7.515  -9.994  1.00 15.78 ? 73   GLN A OE1   1 
ATOM   612   N  NE2   . GLN A  1  72  ? 36.490  6.093  -11.315 1.00 15.12 ? 73   GLN A NE2   1 
ATOM   613   N  N     . VAL A  1  73  ? 36.997  11.222 -13.812 1.00 10.14 ? 74   VAL A N     1 
ATOM   614   C  CA    . VAL A  1  73  ? 35.969  11.502 -14.875 1.00 9.58  ? 74   VAL A CA    1 
ATOM   615   C  C     . VAL A  1  73  ? 35.169  10.202 -14.963 1.00 9.94  ? 74   VAL A C     1 
ATOM   616   O  O     . VAL A  1  73  ? 35.655  9.083  -15.096 1.00 10.02 ? 74   VAL A O     1 
ATOM   617   C  CB    . VAL A  1  73  ? 36.702  11.810 -16.209 1.00 9.52  ? 74   VAL A CB    1 
ATOM   618   C  CG1   . VAL A  1  73  ? 35.618  11.957 -17.281 1.00 10.94 ? 74   VAL A CG1   1 
ATOM   619   C  CG2   . VAL A  1  73  ? 37.567  13.077 -16.065 1.00 11.58 ? 74   VAL A CG2   1 
ATOM   620   N  N     . SER A  1  74  ? 33.851  10.359 -14.810 1.00 9.18  ? 75   SER A N     1 
ATOM   621   C  CA    . SER A  1  74  ? 32.992  9.200  -14.721 1.00 9.33  ? 75   SER A CA    1 
ATOM   622   C  C     . SER A  1  74  ? 33.054  8.330  -15.894 1.00 11.16 ? 75   SER A C     1 
ATOM   623   O  O     . SER A  1  74  ? 33.211  8.863  -17.028 1.00 11.23 ? 75   SER A O     1 
ATOM   624   C  CB    . SER A  1  74  ? 31.529  9.629  -14.437 1.00 8.81  ? 75   SER A CB    1 
ATOM   625   O  OG    . SER A  1  74  ? 31.454  10.352 -13.258 1.00 10.00 ? 75   SER A OG    1 
ATOM   626   N  N     . THR A  1  75  ? 33.015  6.978  -15.686 1.00 11.62 ? 76   THR A N     1 
ATOM   627   C  CA    . THR A  1  75  ? 33.177  5.922  -16.680 1.00 12.43 ? 76   THR A CA    1 
ATOM   628   C  C     . THR A  1  75  ? 34.666  5.718  -17.074 1.00 12.91 ? 76   THR A C     1 
ATOM   629   O  O     . THR A  1  75  ? 34.916  4.863  -17.892 1.00 15.13 ? 76   THR A O     1 
ATOM   630   C  CB    . THR A  1  75  ? 32.370  5.982  -17.947 1.00 13.79 ? 76   THR A CB    1 
ATOM   631   O  OG1   . THR A  1  75  ? 32.864  6.973  -18.858 1.00 13.85 ? 76   THR A OG1   1 
ATOM   632   C  CG2   . THR A  1  75  ? 30.900  6.340  -17.578 1.00 16.78 ? 76   THR A CG2   1 
ATOM   633   N  N     . THR A  1  76  ? 35.553  6.507  -16.470 1.00 10.95 ? 77   THR A N     1 
ATOM   634   C  CA    . THR A  1  76  ? 37.011  6.335  -16.730 1.00 12.42 ? 77   THR A CA    1 
ATOM   635   C  C     . THR A  1  76  ? 37.713  5.982  -15.435 1.00 12.79 ? 77   THR A C     1 
ATOM   636   O  O     . THR A  1  76  ? 37.151  6.048  -14.371 1.00 13.24 ? 77   THR A O     1 
ATOM   637   C  CB    . THR A  1  76  ? 37.678  7.655  -17.370 1.00 12.06 ? 77   THR A CB    1 
ATOM   638   O  OG1   . THR A  1  76  ? 38.026  8.545  -16.355 1.00 12.06 ? 77   THR A OG1   1 
ATOM   639   C  CG2   . THR A  1  76  ? 36.736  8.301  -18.457 1.00 13.17 ? 77   THR A CG2   1 
ATOM   640   N  N     . ASP A  1  77  ? 39.002  5.634  -15.585 1.00 14.29 ? 78   ASP A N     1 
ATOM   641   C  CA    . ASP A  1  77  ? 39.870  5.621  -14.452 1.00 15.14 ? 78   ASP A CA    1 
ATOM   642   C  C     . ASP A  1  77  ? 40.882  6.728  -14.431 1.00 15.37 ? 78   ASP A C     1 
ATOM   643   O  O     . ASP A  1  77  ? 41.957  6.660  -13.812 1.00 16.99 ? 78   ASP A O     1 
ATOM   644   C  CB    . ASP A  1  77  ? 40.522  4.202  -14.445 1.00 21.33 ? 78   ASP A CB    1 
ATOM   645   C  CG    . ASP A  1  77  ? 39.434  3.079  -14.061 1.00 25.86 ? 78   ASP A CG    1 
ATOM   646   O  OD1   . ASP A  1  77  ? 38.760  3.228  -12.989 1.00 30.58 ? 78   ASP A OD1   1 
ATOM   647   O  OD2   . ASP A  1  77  ? 39.262  2.134  -14.865 1.00 37.08 ? 78   ASP A OD2   1 
ATOM   648   N  N     . THR A  1  78  ? 40.502  7.893  -14.967 1.00 13.00 ? 79   THR A N     1 
ATOM   649   C  CA    . THR A  1  78  ? 41.355  9.020  -15.025 1.00 11.81 ? 79   THR A CA    1 
ATOM   650   C  C     . THR A  1  78  ? 41.026  9.973  -13.879 1.00 11.18 ? 79   THR A C     1 
ATOM   651   O  O     . THR A  1  78  ? 39.830  10.412 -13.717 1.00 11.23 ? 79   THR A O     1 
ATOM   652   C  CB    . THR A  1  78  ? 41.188  9.745  -16.418 1.00 14.38 ? 79   THR A CB    1 
ATOM   653   O  OG1   . THR A  1  78  ? 41.696  8.891  -17.407 1.00 15.74 ? 79   THR A OG1   1 
ATOM   654   C  CG2   . THR A  1  78  ? 41.989  11.055 -16.448 1.00 13.05 ? 79   THR A CG2   1 
ATOM   655   N  N     . TYR A  1  79  ? 41.927  10.377 -13.060 1.00 10.46 ? 80   TYR A N     1 
ATOM   656   C  CA    . TYR A  1  79  ? 41.772  11.291 -11.970 1.00 11.09 ? 80   TYR A CA    1 
ATOM   657   C  C     . TYR A  1  79  ? 42.640  12.517 -12.191 1.00 12.86 ? 80   TYR A C     1 
ATOM   658   O  O     . TYR A  1  79  ? 43.873  12.407 -12.409 1.00 13.36 ? 80   TYR A O     1 
ATOM   659   C  CB    . TYR A  1  79  ? 42.282  10.620 -10.633 1.00 12.90 ? 80   TYR A CB    1 
ATOM   660   C  CG    . TYR A  1  79  ? 41.360  9.587  -10.150 1.00 14.15 ? 80   TYR A CG    1 
ATOM   661   C  CD1   . TYR A  1  79  ? 41.385  8.312  -10.684 1.00 13.70 ? 80   TYR A CD1   1 
ATOM   662   C  CD2   . TYR A  1  79  ? 40.490  9.899  -9.119  1.00 14.28 ? 80   TYR A CD2   1 
ATOM   663   C  CE1   . TYR A  1  79  ? 40.496  7.265  -10.171 1.00 15.48 ? 80   TYR A CE1   1 
ATOM   664   C  CE2   . TYR A  1  79  ? 39.615  8.925  -8.613  1.00 15.88 ? 80   TYR A CE2   1 
ATOM   665   C  CZ    . TYR A  1  79  ? 39.604  7.690  -9.192  1.00 14.37 ? 80   TYR A CZ    1 
ATOM   666   O  OH    . TYR A  1  79  ? 38.701  6.726  -8.616  1.00 20.44 ? 80   TYR A OH    1 
ATOM   667   N  N     . VAL A  1  80  ? 42.003  13.694 -12.151 1.00 11.48 ? 81   VAL A N     1 
ATOM   668   C  CA    . VAL A  1  80  ? 42.743  14.956 -12.404 1.00 10.84 ? 81   VAL A CA    1 
ATOM   669   C  C     . VAL A  1  80  ? 42.296  16.013 -11.475 1.00 9.49  ? 81   VAL A C     1 
ATOM   670   O  O     . VAL A  1  80  ? 41.115  15.991 -11.006 1.00 9.97  ? 81   VAL A O     1 
ATOM   671   C  CB    . VAL A  1  80  ? 42.521  15.436 -13.861 1.00 12.21 ? 81   VAL A CB    1 
ATOM   672   C  CG1   . VAL A  1  80  ? 43.162  14.499 -14.846 1.00 12.32 ? 81   VAL A CG1   1 
ATOM   673   C  CG2   . VAL A  1  80  ? 40.962  15.619 -14.208 1.00 12.68 ? 81   VAL A CG2   1 
ATOM   674   N  N     . GLU A  1  81  ? 43.071  17.001 -11.124 1.00 9.92  ? 82   GLU A N     1 
ATOM   675   C  CA    . GLU A  1  81  ? 42.627  18.234 -10.445 1.00 10.59 ? 82   GLU A CA    1 
ATOM   676   C  C     . GLU A  1  81  ? 41.536  18.914 -11.368 1.00 9.87  ? 82   GLU A C     1 
ATOM   677   O  O     . GLU A  1  81  ? 41.621  18.815 -12.632 1.00 10.30 ? 82   GLU A O     1 
ATOM   678   C  CB    . GLU A  1  81  ? 43.776  19.147 -10.135 1.00 10.41 ? 82   GLU A CB    1 
ATOM   679   C  CG    . GLU A  1  81  ? 44.782  18.507 -9.114  1.00 12.11 ? 82   GLU A CG    1 
ATOM   680   C  CD    . GLU A  1  81  ? 45.765  19.506 -8.619  1.00 12.39 ? 82   GLU A CD    1 
ATOM   681   O  OE1   . GLU A  1  81  ? 45.409  20.364 -7.801  1.00 12.74 ? 82   GLU A OE1   1 
ATOM   682   O  OE2   . GLU A  1  81  ? 46.911  19.422 -9.154  1.00 14.66 ? 82   GLU A OE2   1 
ATOM   683   N  N     . GLY A  1  82  ? 40.664  19.630 -10.696 1.00 10.35 ? 83   GLY A N     1 
ATOM   684   C  CA    . GLY A  1  82  ? 39.564  20.210 -11.476 1.00 9.03  ? 83   GLY A CA    1 
ATOM   685   C  C     . GLY A  1  82  ? 40.040  21.248 -12.472 1.00 9.36  ? 83   GLY A C     1 
ATOM   686   O  O     . GLY A  1  82  ? 39.318  21.548 -13.447 1.00 8.43  ? 83   GLY A O     1 
ATOM   687   N  N     . ASP A  1  83  ? 41.211  21.849 -12.286 1.00 9.13  ? 84   ASP A N     1 
ATOM   688   C  CA    . ASP A  1  83  ? 41.700  22.878 -13.246 1.00 8.69  ? 84   ASP A CA    1 
ATOM   689   C  C     . ASP A  1  83  ? 41.861  22.224 -14.612 1.00 9.05  ? 84   ASP A C     1 
ATOM   690   O  O     . ASP A  1  83  ? 41.722  22.952 -15.633 1.00 9.00  ? 84   ASP A O     1 
ATOM   691   C  CB    . ASP A  1  83  ? 43.039  23.409 -12.775 1.00 10.89 ? 84   ASP A CB    1 
ATOM   692   C  CG    . ASP A  1  83  ? 43.041  23.849 -11.289 1.00 10.23 ? 84   ASP A CG    1 
ATOM   693   O  OD1   . ASP A  1  83  ? 43.061  22.906 -10.439 1.00 11.65 ? 84   ASP A OD1   1 
ATOM   694   O  OD2   . ASP A  1  83  ? 43.026  25.041 -11.028 1.00 8.76  ? 84   ASP A OD2   1 
ATOM   695   N  N     . ASP A  1  84  ? 42.094  20.935 -14.699 1.00 8.79  ? 85   ASP A N     1 
ATOM   696   C  CA    . ASP A  1  84  ? 42.280  20.264 -15.974 1.00 9.34  ? 85   ASP A CA    1 
ATOM   697   C  C     . ASP A  1  84  ? 40.968  19.987 -16.700 1.00 7.79  ? 85   ASP A C     1 
ATOM   698   O  O     . ASP A  1  84  ? 40.986  19.562 -17.848 1.00 9.50  ? 85   ASP A O     1 
ATOM   699   C  CB    . ASP A  1  84  ? 43.083  18.944 -15.741 1.00 9.57  ? 85   ASP A CB    1 
ATOM   700   C  CG    . ASP A  1  84  ? 44.439  19.219 -15.182 1.00 13.53 ? 85   ASP A CG    1 
ATOM   701   O  OD1   . ASP A  1  84  ? 44.822  20.349 -14.927 1.00 17.11 ? 85   ASP A OD1   1 
ATOM   702   O  OD2   . ASP A  1  84  ? 45.113  18.202 -14.809 1.00 13.92 ? 85   ASP A OD2   1 
ATOM   703   N  N     . LEU A  1  85  ? 39.877  20.301 -15.992 1.00 8.19  ? 86   LEU A N     1 
ATOM   704   C  CA    . LEU A  1  85  ? 38.510  20.230 -16.576 1.00 8.42  ? 86   LEU A CA    1 
ATOM   705   C  C     . LEU A  1  85  ? 38.025  21.644 -16.876 1.00 7.12  ? 86   LEU A C     1 
ATOM   706   O  O     . LEU A  1  85  ? 36.858  21.687 -17.350 1.00 8.91  ? 86   LEU A O     1 
ATOM   707   C  CB    . LEU A  1  85  ? 37.557  19.382 -15.659 1.00 8.72  ? 86   LEU A CB    1 
ATOM   708   C  CG    . LEU A  1  85  ? 38.108  17.926 -15.509 1.00 9.61  ? 86   LEU A CG    1 
ATOM   709   C  CD1   . LEU A  1  85  ? 37.287  17.217 -14.323 1.00 10.69 ? 86   LEU A CD1   1 
ATOM   710   C  CD2   . LEU A  1  85  ? 37.894  17.162 -16.817 1.00 10.12 ? 86   LEU A CD2   1 
ATOM   711   N  N     . HIS A  1  86  ? 38.775  22.682 -16.627 1.00 7.62  ? 87   HIS A N     1 
ATOM   712   C  CA    . HIS A  1  86  ? 38.290  24.020 -17.030 1.00 7.74  ? 87   HIS A CA    1 
ATOM   713   C  C     . HIS A  1  86  ? 38.375  24.047 -18.543 1.00 7.85  ? 87   HIS A C     1 
ATOM   714   O  O     . HIS A  1  86  ? 39.349  23.568 -19.151 1.00 8.30  ? 87   HIS A O     1 
ATOM   715   C  CB    . HIS A  1  86  ? 39.247  25.027 -16.459 1.00 7.85  ? 87   HIS A CB    1 
ATOM   716   C  CG    . HIS A  1  86  ? 38.732  26.425 -16.592 1.00 7.03  ? 87   HIS A CG    1 
ATOM   717   N  ND1   . HIS A  1  86  ? 38.520  27.098 -17.810 1.00 7.39  ? 87   HIS A ND1   1 
ATOM   718   C  CD2   . HIS A  1  86  ? 38.355  27.288 -15.585 1.00 7.77  ? 87   HIS A CD2   1 
ATOM   719   C  CE1   . HIS A  1  86  ? 37.961  28.286 -17.507 1.00 8.24  ? 87   HIS A CE1   1 
ATOM   720   N  NE2   . HIS A  1  86  ? 37.894  28.448 -16.159 1.00 7.85  ? 87   HIS A NE2   1 
ATOM   721   N  N     . PHE A  1  87  ? 37.346  24.614 -19.236 1.00 6.94  ? 88   PHE A N     1 
ATOM   722   C  CA    . PHE A  1  87  ? 37.403  24.556 -20.732 1.00 7.89  ? 88   PHE A CA    1 
ATOM   723   C  C     . PHE A  1  87  ? 38.600  25.259 -21.285 1.00 6.51  ? 88   PHE A C     1 
ATOM   724   O  O     . PHE A  1  87  ? 39.057  24.842 -22.349 1.00 7.81  ? 88   PHE A O     1 
ATOM   725   C  CB    . PHE A  1  87  ? 36.050  25.127 -21.348 1.00 6.71  ? 88   PHE A CB    1 
ATOM   726   C  CG    . PHE A  1  87  ? 36.027  26.627 -21.477 1.00 6.47  ? 88   PHE A CG    1 
ATOM   727   C  CD1   . PHE A  1  87  ? 36.501  27.273 -22.598 1.00 7.38  ? 88   PHE A CD1   1 
ATOM   728   C  CD2   . PHE A  1  87  ? 35.548  27.443 -20.401 1.00 8.76  ? 88   PHE A CD2   1 
ATOM   729   C  CE1   . PHE A  1  87  ? 36.463  28.690 -22.723 1.00 7.51  ? 88   PHE A CE1   1 
ATOM   730   C  CE2   . PHE A  1  87  ? 35.526  28.826 -20.498 1.00 8.39  ? 88   PHE A CE2   1 
ATOM   731   C  CZ    . PHE A  1  87  ? 36.010  29.480 -21.666 1.00 7.30  ? 88   PHE A CZ    1 
ATOM   732   N  N     . VAL A  1  88  ? 39.111  26.305 -20.611 1.00 6.66  ? 89   VAL A N     1 
ATOM   733   C  CA    . VAL A  1  88  ? 40.286  26.999 -21.179 1.00 7.39  ? 89   VAL A CA    1 
ATOM   734   C  C     . VAL A  1  88  ? 41.485  26.061 -21.241 1.00 7.45  ? 89   VAL A C     1 
ATOM   735   O  O     . VAL A  1  88  ? 42.343  26.203 -22.114 1.00 8.12  ? 89   VAL A O     1 
ATOM   736   C  CB    . VAL A  1  88  ? 40.548  28.260 -20.325 1.00 7.61  ? 89   VAL A CB    1 
ATOM   737   C  CG1   . VAL A  1  88  ? 41.983  28.897 -20.667 1.00 7.84  ? 89   VAL A CG1   1 
ATOM   738   C  CG2   . VAL A  1  88  ? 39.483  29.302 -20.582 1.00 8.49  ? 89   VAL A CG2   1 
ATOM   739   N  N     . ASN A  1  89  ? 41.582  25.138 -20.266 1.00 7.88  ? 90   ASN A N     1 
ATOM   740   C  CA    . ASN A  1  89  ? 42.778  24.266 -20.097 1.00 7.90  ? 90   ASN A CA    1 
ATOM   741   C  C     . ASN A  1  89  ? 42.525  22.969 -20.726 1.00 8.12  ? 90   ASN A C     1 
ATOM   742   O  O     . ASN A  1  89  ? 43.392  22.027 -20.537 1.00 9.19  ? 90   ASN A O     1 
ATOM   743   C  CB    . ASN A  1  89  ? 43.042  24.055 -18.587 1.00 8.67  ? 90   ASN A CB    1 
ATOM   744   C  CG    . ASN A  1  89  ? 43.298  25.358 -17.848 1.00 8.47  ? 90   ASN A CG    1 
ATOM   745   O  OD1   . ASN A  1  89  ? 43.725  26.380 -18.414 1.00 8.50  ? 90   ASN A OD1   1 
ATOM   746   N  ND2   . ASN A  1  89  ? 43.007  25.353 -16.507 1.00 8.94  ? 90   ASN A ND2   1 
ATOM   747   N  N     . ASN A  1  90  ? 41.473  22.742 -21.490 1.00 7.64  ? 91   ASN A N     1 
ATOM   748   C  CA    . ASN A  1  90  ? 41.114  21.414 -21.945 1.00 7.59  ? 91   ASN A CA    1 
ATOM   749   C  C     . ASN A  1  90  ? 40.743  21.484 -23.417 1.00 7.76  ? 91   ASN A C     1 
ATOM   750   O  O     . ASN A  1  90  ? 39.639  21.992 -23.833 1.00 7.23  ? 91   ASN A O     1 
ATOM   751   C  CB    . ASN A  1  90  ? 39.950  20.834 -21.064 1.00 8.21  ? 91   ASN A CB    1 
ATOM   752   C  CG    . ASN A  1  90  ? 39.655  19.419 -21.382 1.00 7.78  ? 91   ASN A CG    1 
ATOM   753   O  OD1   . ASN A  1  90  ? 39.509  19.000 -22.546 1.00 9.27  ? 91   ASN A OD1   1 
ATOM   754   N  ND2   . ASN A  1  90  ? 39.601  18.565 -20.323 1.00 8.31  ? 91   ASN A ND2   1 
ATOM   755   N  N     . ALA A  1  91  ? 41.676  21.030 -24.294 1.00 7.34  ? 92   ALA A N     1 
ATOM   756   C  CA    . ALA A  1  91  ? 41.497  21.201 -25.700 1.00 7.43  ? 92   ALA A CA    1 
ATOM   757   C  C     . ALA A  1  91  ? 40.414  20.308 -26.253 1.00 7.50  ? 92   ALA A C     1 
ATOM   758   O  O     . ALA A  1  91  ? 39.817  20.590 -27.307 1.00 7.63  ? 92   ALA A O     1 
ATOM   759   C  CB    . ALA A  1  91  ? 42.792  20.863 -26.431 1.00 8.81  ? 92   ALA A CB    1 
ATOM   760   N  N     . ALA A  1  92  ? 40.083  19.171 -25.554 1.00 7.62  ? 93   ALA A N     1 
ATOM   761   C  CA    . ALA A  1  92  ? 38.966  18.356 -26.013 1.00 7.64  ? 93   ALA A CA    1 
ATOM   762   C  C     . ALA A  1  92  ? 37.665  19.111 -25.840 1.00 8.18  ? 93   ALA A C     1 
ATOM   763   O  O     . ALA A  1  92  ? 36.810  19.014 -26.743 1.00 8.00  ? 93   ALA A O     1 
ATOM   764   C  CB    . ALA A  1  92  ? 38.912  17.021 -25.185 1.00 9.08  ? 93   ALA A CB    1 
ATOM   765   N  N     . MET A  1  93  ? 37.529  19.843 -24.760 1.00 7.74  ? 94   MET A N     1 
ATOM   766   C  CA    . MET A  1  93  ? 36.256  20.606 -24.526 1.00 6.56  ? 94   MET A CA    1 
ATOM   767   C  C     . MET A  1  93  ? 36.131  21.685 -25.585 1.00 7.01  ? 94   MET A C     1 
ATOM   768   O  O     . MET A  1  93  ? 35.050  21.892 -26.164 1.00 7.92  ? 94   MET A O     1 
ATOM   769   C  CB    . MET A  1  93  ? 36.278  21.147 -23.166 1.00 7.43  ? 94   MET A CB    1 
ATOM   770   C  CG    . MET A  1  93  ? 36.093  20.080 -22.119 1.00 7.58  ? 94   MET A CG    1 
ATOM   771   S  SD    . MET A  1  93  ? 36.240  20.762 -20.429 1.00 8.09  ? 94   MET A SD    1 
ATOM   772   C  CE    . MET A  1  93  ? 36.028  19.213 -19.487 1.00 9.29  ? 94   MET A CE    1 
ATOM   773   N  N     . GLN A  1  94  ? 37.225  22.404 -25.847 1.00 6.53  ? 95   GLN A N     1 
ATOM   774   C  CA    . GLN A  1  94  ? 37.190  23.448 -26.901 1.00 6.67  ? 95   GLN A CA    1 
ATOM   775   C  C     . GLN A  1  94  ? 36.844  22.797 -28.214 1.00 6.82  ? 95   GLN A C     1 
ATOM   776   O  O     . GLN A  1  94  ? 35.997  23.365 -28.991 1.00 6.96  ? 95   GLN A O     1 
ATOM   777   C  CB    . GLN A  1  94  ? 38.512  24.160 -26.966 1.00 7.57  ? 95   GLN A CB    1 
ATOM   778   C  CG    . GLN A  1  94  ? 38.689  25.123 -25.751 1.00 7.78  ? 95   GLN A CG    1 
ATOM   779   C  CD    . GLN A  1  94  ? 40.041  25.725 -25.729 1.00 7.35  ? 95   GLN A CD    1 
ATOM   780   O  OE1   . GLN A  1  94  ? 40.585  26.210 -26.759 1.00 7.57  ? 95   GLN A OE1   1 
ATOM   781   N  NE2   . GLN A  1  94  ? 40.630  25.787 -24.522 1.00 9.54  ? 95   GLN A NE2   1 
ATOM   782   N  N     . GLN A  1  95  ? 37.434  21.649 -28.573 1.00 6.92  ? 96   GLN A N     1 
ATOM   783   C  CA    . GLN A  1  95  ? 37.143  21.044 -29.867 1.00 7.09  ? 96   GLN A CA    1 
ATOM   784   C  C     . GLN A  1  95  ? 35.739  20.548 -29.961 1.00 7.34  ? 96   GLN A C     1 
ATOM   785   O  O     . GLN A  1  95  ? 35.166  20.518 -31.052 1.00 7.56  ? 96   GLN A O     1 
ATOM   786   C  CB    . GLN A  1  95  ? 38.174  19.937 -30.178 1.00 7.45  ? 96   GLN A CB    1 
ATOM   787   C  CG    . GLN A  1  95  ? 38.046  19.457 -31.621 1.00 6.75  ? 96   GLN A CG    1 
ATOM   788   C  CD    . GLN A  1  95  ? 38.492  20.501 -32.656 1.00 7.20  ? 96   GLN A CD    1 
ATOM   789   O  OE1   . GLN A  1  95  ? 39.581  21.067 -32.461 1.00 7.86  ? 96   GLN A OE1   1 
ATOM   790   N  NE2   . GLN A  1  95  ? 37.729  20.814 -33.652 1.00 7.05  ? 96   GLN A NE2   1 
ATOM   791   N  N     . MET A  1  96  ? 35.168  20.020 -28.855 1.00 6.95  ? 97   MET A N     1 
ATOM   792   C  CA    . MET A  1  96  ? 33.765  19.536 -28.919 1.00 6.77  ? 97   MET A CA    1 
ATOM   793   C  C     . MET A  1  96  ? 32.863  20.715 -29.409 1.00 6.09  ? 97   MET A C     1 
ATOM   794   O  O     . MET A  1  96  ? 32.030  20.530 -30.299 1.00 7.56  ? 97   MET A O     1 
ATOM   795   C  CB    . MET A  1  96  ? 33.332  19.104 -27.550 1.00 7.24  ? 97   MET A CB    1 
ATOM   796   C  CG    . MET A  1  96  ? 32.039  18.258 -27.694 1.00 7.56  ? 97   MET A CG    1 
ATOM   797   S  SD    . MET A  1  96  ? 31.204  17.909 -26.162 1.00 8.33  ? 97   MET A SD    1 
ATOM   798   C  CE    . MET A  1  96  ? 30.081  19.372 -26.084 1.00 10.02 ? 97   MET A CE    1 
ATOM   799   N  N     . TRP A  1  97  ? 33.067  21.883 -28.796 1.00 6.08  ? 98   TRP A N     1 
ATOM   800   C  CA    . TRP A  1  97  ? 32.303  23.035 -29.212 1.00 5.46  ? 98   TRP A CA    1 
ATOM   801   C  C     . TRP A  1  97  ? 32.634  23.419 -30.652 1.00 6.43  ? 98   TRP A C     1 
ATOM   802   O  O     . TRP A  1  97  ? 31.705  23.656 -31.446 1.00 6.51  ? 98   TRP A O     1 
ATOM   803   C  CB    . TRP A  1  97  ? 32.468  24.240 -28.227 1.00 6.74  ? 98   TRP A CB    1 
ATOM   804   C  CG    . TRP A  1  97  ? 31.788  25.489 -28.762 1.00 5.35  ? 98   TRP A CG    1 
ATOM   805   C  CD1   . TRP A  1  97  ? 32.383  26.703 -28.864 1.00 6.86  ? 98   TRP A CD1   1 
ATOM   806   C  CD2   . TRP A  1  97  ? 30.443  25.618 -29.264 1.00 5.20  ? 98   TRP A CD2   1 
ATOM   807   N  NE1   . TRP A  1  97  ? 31.520  27.642 -29.440 1.00 7.25  ? 98   TRP A NE1   1 
ATOM   808   C  CE2   . TRP A  1  97  ? 30.335  26.956 -29.704 1.00 6.52  ? 98   TRP A CE2   1 
ATOM   809   C  CE3   . TRP A  1  97  ? 29.376  24.734 -29.468 1.00 6.85  ? 98   TRP A CE3   1 
ATOM   810   C  CZ2   . TRP A  1  97  ? 29.215  27.439 -30.331 1.00 7.32  ? 98   TRP A CZ2   1 
ATOM   811   C  CZ3   . TRP A  1  97  ? 28.201  25.240 -30.076 1.00 6.80  ? 98   TRP A CZ3   1 
ATOM   812   C  CH2   . TRP A  1  97  ? 28.147  26.580 -30.553 1.00 6.02  ? 98   TRP A CH2   1 
ATOM   813   N  N     . ASP A  1  98  ? 33.907  23.489 -31.058 1.00 5.96  ? 99   ASP A N     1 
ATOM   814   C  CA    . ASP A  1  98  ? 34.179  23.867 -32.445 1.00 5.71  ? 99   ASP A CA    1 
ATOM   815   C  C     . ASP A  1  98  ? 33.543  22.902 -33.418 1.00 6.18  ? 99   ASP A C     1 
ATOM   816   O  O     . ASP A  1  98  ? 33.045  23.334 -34.465 1.00 6.39  ? 99   ASP A O     1 
ATOM   817   C  CB    . ASP A  1  98  ? 35.710  23.930 -32.697 1.00 6.96  ? 99   ASP A CB    1 
ATOM   818   C  CG    . ASP A  1  98  ? 36.339  25.134 -32.007 1.00 7.63  ? 99   ASP A CG    1 
ATOM   819   O  OD1   . ASP A  1  98  ? 35.654  26.112 -31.758 1.00 8.89  ? 99   ASP A OD1   1 
ATOM   820   O  OD2   . ASP A  1  98  ? 37.551  25.079 -31.706 1.00 8.42  ? 99   ASP A OD2   1 
ATOM   821   N  N     . ASP A  1  99  ? 33.535  21.575 -33.098 1.00 6.56  ? 100  ASP A N     1 
ATOM   822   C  CA    . ASP A  1  99  ? 32.949  20.614 -34.047 1.00 6.50  ? 100  ASP A CA    1 
ATOM   823   C  C     . ASP A  1  99  ? 31.469  20.814 -34.199 1.00 7.64  ? 100  ASP A C     1 
ATOM   824   O  O     . ASP A  1  99  ? 30.931  20.546 -35.280 1.00 8.24  ? 100  ASP A O     1 
ATOM   825   C  CB    . ASP A  1  99  ? 33.278  19.166 -33.546 1.00 7.66  ? 100  ASP A CB    1 
ATOM   826   C  CG    . ASP A  1  99  ? 34.630  18.701 -34.033 1.00 8.03  ? 100  ASP A CG    1 
ATOM   827   O  OD1   . ASP A  1  99  ? 35.401  19.493 -34.637 1.00 8.48  ? 100  ASP A OD1   1 
ATOM   828   O  OD2   . ASP A  1  99  ? 34.920  17.499 -33.765 1.00 8.32  ? 100  ASP A OD2   1 
ATOM   829   N  N     . ILE A  1  100 ? 30.777  21.263 -33.146 1.00 6.29  ? 101  ILE A N     1 
ATOM   830   C  CA    . ILE A  1  100 ? 29.356  21.594 -33.295 1.00 6.66  ? 101  ILE A CA    1 
ATOM   831   C  C     . ILE A  1  100 ? 29.206  22.932 -34.067 1.00 7.32  ? 101  ILE A C     1 
ATOM   832   O  O     . ILE A  1  100 ? 28.425  23.018 -35.041 1.00 6.65  ? 101  ILE A O     1 
ATOM   833   C  CB    . ILE A  1  100 ? 28.700  21.652 -31.925 1.00 6.61  ? 101  ILE A CB    1 
ATOM   834   C  CG1   . ILE A  1  100 ? 28.735  20.267 -31.243 1.00 7.94  ? 101  ILE A CG1   1 
ATOM   835   C  CG2   . ILE A  1  100 ? 27.272  22.145 -32.062 1.00 8.09  ? 101  ILE A CG2   1 
ATOM   836   C  CD1   . ILE A  1  100 ? 28.360  20.333 -29.760 1.00 8.00  ? 101  ILE A CD1   1 
ATOM   837   N  N     . ARG A  1  101 ? 29.944  23.937 -33.599 1.00 6.45  ? 102  ARG A N     1 
ATOM   838   C  CA    . ARG A  1  101 ? 29.757  25.295 -34.168 1.00 6.59  ? 102  ARG A CA    1 
ATOM   839   C  C     . ARG A  1  101 ? 30.034  25.287 -35.646 1.00 6.28  ? 102  ARG A C     1 
ATOM   840   O  O     . ARG A  1  101 ? 29.326  26.036 -36.410 1.00 6.28  ? 102  ARG A O     1 
ATOM   841   C  CB    . ARG A  1  101 ? 30.754  26.233 -33.430 1.00 7.41  ? 102  ARG A CB    1 
ATOM   842   C  CG    . ARG A  1  101 ? 30.612  27.691 -33.955 1.00 5.75  ? 102  ARG A CG    1 
ATOM   843   C  CD    . ARG A  1  101 ? 31.326  28.733 -33.078 1.00 7.56  ? 102  ARG A CD    1 
ATOM   844   N  NE    . ARG A  1  101 ? 32.791  28.433 -33.007 1.00 6.84  ? 102  ARG A NE    1 
ATOM   845   C  CZ    . ARG A  1  101 ? 33.549  29.051 -32.114 1.00 6.88  ? 102  ARG A CZ    1 
ATOM   846   N  NH1   . ARG A  1  101 ? 33.076  30.087 -31.426 1.00 7.33  ? 102  ARG A NH1   1 
ATOM   847   N  NH2   . ARG A  1  101 ? 34.870  28.718 -31.957 1.00 7.52  ? 102  ARG A NH2   1 
ATOM   848   N  N     . ARG A  1  102 ? 31.018  24.523 -36.109 1.00 5.82  ? 103  ARG A N     1 
ATOM   849   C  CA    . ARG A  1  102 ? 31.412  24.558 -37.530 1.00 6.46  ? 103  ARG A CA    1 
ATOM   850   C  C     . ARG A  1  102 ? 30.642  23.558 -38.410 1.00 6.15  ? 103  ARG A C     1 
ATOM   851   O  O     . ARG A  1  102 ? 30.987  23.420 -39.600 1.00 6.73  ? 103  ARG A O     1 
ATOM   852   C  CB    . ARG A  1  102 ? 32.929  24.308 -37.636 1.00 6.28  ? 103  ARG A CB    1 
ATOM   853   C  CG    . ARG A  1  102 ? 33.330  22.820 -37.415 1.00 7.07  ? 103  ARG A CG    1 
ATOM   854   C  CD    . ARG A  1  102 ? 34.810  22.730 -37.052 1.00 5.90  ? 103  ARG A CD    1 
ATOM   855   N  NE    . ARG A  1  102 ? 35.241  21.357 -36.828 1.00 6.39  ? 103  ARG A NE    1 
ATOM   856   C  CZ    . ARG A  1  102 ? 35.578  20.511 -37.815 1.00 7.47  ? 103  ARG A CZ    1 
ATOM   857   N  NH1   . ARG A  1  102 ? 35.617  20.889 -39.068 1.00 7.70  ? 103  ARG A NH1   1 
ATOM   858   N  NH2   . ARG A  1  102 ? 35.917  19.250 -37.427 1.00 10.01 ? 103  ARG A NH2   1 
ATOM   859   N  N     . THR A  1  103 ? 29.595  22.957 -37.860 1.00 6.36  ? 104  THR A N     1 
ATOM   860   C  CA    . THR A  1  103 ? 28.774  22.027 -38.669 1.00 6.43  ? 104  THR A CA    1 
ATOM   861   C  C     . THR A  1  103 ? 27.426  22.632 -39.039 1.00 6.84  ? 104  THR A C     1 
ATOM   862   O  O     . THR A  1  103 ? 26.772  23.221 -38.215 1.00 7.64  ? 104  THR A O     1 
ATOM   863   C  CB    . THR A  1  103 ? 28.518  20.721 -37.791 1.00 6.34  ? 104  THR A CB    1 
ATOM   864   O  OG1   . THR A  1  103 ? 29.736  20.006 -37.700 1.00 8.14  ? 104  THR A OG1   1 
ATOM   865   C  CG2   . THR A  1  103 ? 27.460  19.815 -38.491 1.00 8.54  ? 104  THR A CG2   1 
ATOM   866   N  N     A VAL A  1  104 ? 27.001  22.323 -40.277 0.60 7.50  ? 105  VAL A N     1 
ATOM   867   N  N     B VAL A  1  104 ? 27.003  22.399 -40.300 0.40 7.01  ? 105  VAL A N     1 
ATOM   868   C  CA    A VAL A  1  104 ? 25.652  22.641 -40.675 0.60 7.44  ? 105  VAL A CA    1 
ATOM   869   C  CA    B VAL A  1  104 ? 25.590  22.568 -40.645 0.40 6.89  ? 105  VAL A CA    1 
ATOM   870   C  C     A VAL A  1  104 ? 25.187  21.445 -41.546 0.60 7.54  ? 105  VAL A C     1 
ATOM   871   C  C     B VAL A  1  104 ? 25.178  21.470 -41.601 0.40 6.86  ? 105  VAL A C     1 
ATOM   872   O  O     A VAL A  1  104 ? 26.019  20.696 -42.097 0.60 8.28  ? 105  VAL A O     1 
ATOM   873   O  O     B VAL A  1  104 ? 26.005  20.878 -42.334 0.40 6.37  ? 105  VAL A O     1 
ATOM   874   C  CB    A VAL A  1  104 ? 25.627  24.020 -41.450 0.60 5.89  ? 105  VAL A CB    1 
ATOM   875   C  CB    B VAL A  1  104 ? 25.213  23.884 -41.371 0.40 7.55  ? 105  VAL A CB    1 
ATOM   876   C  CG1   A VAL A  1  104 ? 26.678  24.051 -42.655 0.60 8.92  ? 105  VAL A CG1   1 
ATOM   877   C  CG1   B VAL A  1  104 ? 25.310  25.029 -40.380 0.40 8.67  ? 105  VAL A CG1   1 
ATOM   878   C  CG2   A VAL A  1  104 ? 24.189  24.453 -41.811 0.60 8.23  ? 105  VAL A CG2   1 
ATOM   879   C  CG2   B VAL A  1  104 ? 26.050  24.145 -42.634 0.40 5.81  ? 105  VAL A CG2   1 
ATOM   880   N  N     . ILE A  1  105 ? 23.860  21.236 -41.585 1.00 7.79  ? 106  ILE A N     1 
ATOM   881   C  CA    . ILE A  1  105 ? 23.317  20.163 -42.453 1.00 7.70  ? 106  ILE A CA    1 
ATOM   882   C  C     . ILE A  1  105 ? 22.581  20.950 -43.595 1.00 6.77  ? 106  ILE A C     1 
ATOM   883   O  O     . ILE A  1  105 ? 21.803  21.873 -43.318 1.00 7.75  ? 106  ILE A O     1 
ATOM   884   C  CB    . ILE A  1  105 ? 22.346  19.341 -41.622 1.00 7.33  ? 106  ILE A CB    1 
ATOM   885   C  CG1   . ILE A  1  105 ? 23.034  18.671 -40.435 1.00 8.60  ? 106  ILE A CG1   1 
ATOM   886   C  CG2   . ILE A  1  105 ? 21.810  18.189 -42.538 1.00 12.56 ? 106  ILE A CG2   1 
ATOM   887   C  CD1   . ILE A  1  105 ? 22.031  18.088 -39.423 1.00 9.86  ? 106  ILE A CD1   1 
ATOM   888   N  N     . VAL A  1  106 ? 22.789  20.507 -44.839 1.00 7.28  ? 107  VAL A N     1 
ATOM   889   C  CA    . VAL A  1  106 ? 22.264  21.297 -45.968 1.00 8.23  ? 107  VAL A CA    1 
ATOM   890   C  C     . VAL A  1  106 ? 21.725  20.264 -46.994 1.00 8.82  ? 107  VAL A C     1 
ATOM   891   O  O     . VAL A  1  106 ? 22.450  19.450 -47.531 1.00 8.60  ? 107  VAL A O     1 
ATOM   892   C  CB    . VAL A  1  106 ? 23.367  22.103 -46.638 1.00 8.53  ? 107  VAL A CB    1 
ATOM   893   C  CG1   . VAL A  1  106 ? 22.698  23.053 -47.710 1.00 9.49  ? 107  VAL A CG1   1 
ATOM   894   C  CG2   . VAL A  1  106 ? 24.134  22.978 -45.580 1.00 10.01 ? 107  VAL A CG2   1 
ATOM   895   N  N     . GLY A  1  107 ? 20.453  20.391 -47.266 1.00 8.32  ? 108  GLY A N     1 
ATOM   896   C  CA    . GLY A  1  107 ? 19.808  19.484 -48.234 1.00 8.82  ? 108  GLY A CA    1 
ATOM   897   C  C     . GLY A  1  107 ? 20.391  19.622 -49.600 1.00 10.07 ? 108  GLY A C     1 
ATOM   898   O  O     . GLY A  1  107 ? 20.927  20.689 -50.003 1.00 10.08 ? 108  GLY A O     1 
ATOM   899   N  N     . LEU A  1  108 ? 20.299  18.527 -50.384 1.00 9.22  ? 109  LEU A N     1 
ATOM   900   C  CA    . LEU A  1  108 ? 20.499  18.630 -51.853 1.00 9.88  ? 109  LEU A CA    1 
ATOM   901   C  C     . LEU A  1  108 ? 19.158  18.414 -52.569 1.00 11.53 ? 109  LEU A C     1 
ATOM   902   O  O     . LEU A  1  108 ? 19.225  18.309 -53.829 1.00 13.33 ? 109  LEU A O     1 
ATOM   903   C  CB    . LEU A  1  108 ? 21.481  17.532 -52.301 1.00 11.45 ? 109  LEU A CB    1 
ATOM   904   C  CG    . LEU A  1  108 ? 22.958  17.856 -51.987 1.00 11.08 ? 109  LEU A CG    1 
ATOM   905   C  CD1   . LEU A  1  108 ? 23.858  16.599 -52.188 1.00 13.20 ? 109  LEU A CD1   1 
ATOM   906   C  CD2   . LEU A  1  108 ? 23.422  19.059 -52.898 1.00 12.82 ? 109  LEU A CD2   1 
ATOM   907   N  N     . ASN A  1  109 ? 18.079  18.429 -51.887 1.00 10.75 ? 110  ASN A N     1 
ATOM   908   C  CA    . ASN A  1  109 ? 16.798  18.018 -52.578 1.00 11.79 ? 110  ASN A CA    1 
ATOM   909   C  C     . ASN A  1  109 ? 16.266  19.182 -53.417 1.00 12.89 ? 110  ASN A C     1 
ATOM   910   O  O     . ASN A  1  109 ? 15.947  19.027 -54.592 1.00 12.66 ? 110  ASN A O     1 
ATOM   911   C  CB    . ASN A  1  109 ? 15.793  17.602 -51.511 1.00 12.37 ? 110  ASN A CB    1 
ATOM   912   C  CG    . ASN A  1  109 ? 16.398  16.576 -50.566 1.00 12.50 ? 110  ASN A CG    1 
ATOM   913   O  OD1   . ASN A  1  109 ? 16.847  15.528 -51.046 1.00 14.55 ? 110  ASN A OD1   1 
ATOM   914   N  ND2   . ASN A  1  109 ? 16.552  16.927 -49.258 1.00 14.25 ? 110  ASN A ND2   1 
ATOM   915   N  N     . HIS A  1  110 ? 16.242  20.432 -52.872 1.00 12.75 ? 111  HIS A N     1 
ATOM   916   C  CA    . HIS A  1  110 ? 15.895  21.583 -53.761 1.00 12.65 ? 111  HIS A CA    1 
ATOM   917   C  C     . HIS A  1  110 ? 16.927  21.803 -54.749 1.00 13.08 ? 111  HIS A C     1 
ATOM   918   O  O     . HIS A  1  110 ? 16.570  22.057 -55.928 1.00 13.91 ? 111  HIS A O     1 
ATOM   919   C  CB    . HIS A  1  110 ? 15.767  22.888 -52.920 1.00 14.16 ? 111  HIS A CB    1 
ATOM   920   C  CG    . HIS A  1  110 ? 14.634  22.880 -51.976 1.00 16.13 ? 111  HIS A CG    1 
ATOM   921   N  ND1   . HIS A  1  110 ? 13.474  22.129 -52.143 1.00 31.44 ? 111  HIS A ND1   1 
ATOM   922   C  CD2   . HIS A  1  110 ? 14.433  23.576 -50.825 1.00 24.23 ? 111  HIS A CD2   1 
ATOM   923   C  CE1   . HIS A  1  110 ? 12.681  22.292 -51.089 1.00 32.64 ? 111  HIS A CE1   1 
ATOM   924   N  NE2   . HIS A  1  110 ? 13.244  23.159 -50.281 1.00 27.22 ? 111  HIS A NE2   1 
ATOM   925   N  N     . ALA A  1  111 ? 18.260  21.687 -54.435 1.00 11.58 ? 112  ALA A N     1 
ATOM   926   C  CA    . ALA A  1  111 ? 19.254  21.888 -55.374 1.00 11.97 ? 112  ALA A CA    1 
ATOM   927   C  C     . ALA A  1  111 ? 19.107  20.984 -56.609 1.00 11.11 ? 112  ALA A C     1 
ATOM   928   O  O     . ALA A  1  111 ? 19.188  21.442 -57.740 1.00 14.16 ? 112  ALA A O     1 
ATOM   929   C  CB    . ALA A  1  111 ? 20.679  21.732 -54.720 1.00 12.72 ? 112  ALA A CB    1 
ATOM   930   N  N     . HIS A  1  112 ? 18.920  19.647 -56.356 1.00 13.39 ? 113  HIS A N     1 
ATOM   931   C  CA    . HIS A  1  112 ? 18.760  18.700 -57.485 1.00 12.39 ? 113  HIS A CA    1 
ATOM   932   C  C     . HIS A  1  112 ? 17.505  19.031 -58.279 1.00 13.28 ? 113  HIS A C     1 
ATOM   933   O  O     . HIS A  1  112 ? 17.555  18.901 -59.524 1.00 15.85 ? 113  HIS A O     1 
ATOM   934   C  CB    . HIS A  1  112 ? 18.726  17.310 -56.883 1.00 13.70 ? 113  HIS A CB    1 
ATOM   935   C  CG    . HIS A  1  112 ? 20.093  16.840 -56.414 1.00 13.13 ? 113  HIS A CG    1 
ATOM   936   N  ND1   . HIS A  1  112 ? 20.309  15.714 -55.650 1.00 13.62 ? 113  HIS A ND1   1 
ATOM   937   C  CD2   . HIS A  1  112 ? 21.298  17.404 -56.581 1.00 13.49 ? 113  HIS A CD2   1 
ATOM   938   C  CE1   . HIS A  1  112 ? 21.606  15.580 -55.394 1.00 14.33 ? 113  HIS A CE1   1 
ATOM   939   N  NE2   . HIS A  1  112 ? 22.226  16.599 -55.978 1.00 12.80 ? 113  HIS A NE2   1 
ATOM   940   N  N     . ALA A  1  113 ? 16.474  19.516 -57.659 1.00 14.00 ? 114  ALA A N     1 
ATOM   941   C  CA    . ALA A  1  113 ? 15.264  19.959 -58.411 1.00 16.06 ? 114  ALA A CA    1 
ATOM   942   C  C     . ALA A  1  113 ? 15.545  21.177 -59.268 1.00 18.36 ? 114  ALA A C     1 
ATOM   943   O  O     . ALA A  1  113 ? 14.941  21.350 -60.392 1.00 19.02 ? 114  ALA A O     1 
ATOM   944   C  CB    . ALA A  1  113 ? 14.124  20.158 -57.510 1.00 15.86 ? 114  ALA A CB    1 
ATOM   945   N  N     . VAL A  1  114 ? 16.352  22.148 -58.787 1.00 16.96 ? 115  VAL A N     1 
ATOM   946   C  CA    . VAL A  1  114 ? 16.671  23.290 -59.616 1.00 16.74 ? 115  VAL A CA    1 
ATOM   947   C  C     . VAL A  1  114 ? 17.437  22.806 -60.843 1.00 17.32 ? 115  VAL A C     1 
ATOM   948   O  O     . VAL A  1  114 ? 17.138  23.299 -62.030 1.00 18.77 ? 115  VAL A O     1 
ATOM   949   C  CB    . VAL A  1  114 ? 17.530  24.331 -58.852 1.00 16.22 ? 115  VAL A CB    1 
ATOM   950   C  CG1   . VAL A  1  114 ? 18.085  25.447 -59.871 1.00 19.24 ? 115  VAL A CG1   1 
ATOM   951   C  CG2   . VAL A  1  114 ? 16.822  24.983 -57.631 1.00 17.33 ? 115  VAL A CG2   1 
ATOM   952   N  N     . ILE A  1  115 ? 18.376  21.882 -60.702 1.00 17.25 ? 116  ILE A N     1 
ATOM   953   C  CA    . ILE A  1  115 ? 19.146  21.366 -61.792 1.00 16.78 ? 116  ILE A CA    1 
ATOM   954   C  C     . ILE A  1  115 ? 18.148  20.678 -62.811 1.00 20.13 ? 116  ILE A C     1 
ATOM   955   O  O     . ILE A  1  115 ? 18.302  21.000 -64.040 1.00 21.66 ? 116  ILE A O     1 
ATOM   956   C  CB    . ILE A  1  115 ? 20.137  20.367 -61.291 1.00 16.56 ? 116  ILE A CB    1 
ATOM   957   C  CG1   . ILE A  1  115 ? 21.226  21.123 -60.425 1.00 14.33 ? 116  ILE A CG1   1 
ATOM   958   C  CG2   . ILE A  1  115 ? 20.876  19.686 -62.469 1.00 18.93 ? 116  ILE A CG2   1 
ATOM   959   C  CD1   . ILE A  1  115 ? 22.129  20.165 -59.674 1.00 15.27 ? 116  ILE A CD1   1 
ATOM   960   N  N     . GLU A  1  116 ? 17.195  19.896 -62.296 1.00 19.46 ? 117  GLU A N     1 
ATOM   961   C  CA    . GLU A  1  116 ? 16.351  19.115 -63.319 1.00 20.76 ? 117  GLU A CA    1 
ATOM   962   C  C     . GLU A  1  116 ? 15.375  20.007 -63.948 1.00 23.15 ? 117  GLU A C     1 
ATOM   963   O  O     . GLU A  1  116 ? 15.117  19.883 -65.182 1.00 26.54 ? 117  GLU A O     1 
ATOM   964   C  CB    . GLU A  1  116 ? 15.657  18.036 -62.475 1.00 19.50 ? 117  GLU A CB    1 
ATOM   965   C  CG    . GLU A  1  116 ? 16.731  16.925 -62.162 1.00 23.06 ? 117  GLU A CG    1 
ATOM   966   C  CD    . GLU A  1  116 ? 16.370  15.647 -61.350 1.00 41.29 ? 117  GLU A CD    1 
ATOM   967   O  OE1   . GLU A  1  116 ? 15.726  15.761 -60.281 1.00 45.96 ? 117  GLU A OE1   1 
ATOM   968   O  OE2   . GLU A  1  116 ? 16.879  14.535 -61.730 1.00 44.84 ? 117  GLU A OE2   1 
ATOM   969   N  N     . LYS A  1  117 ? 14.793  20.938 -63.220 1.00 24.31 ? 118  LYS A N     1 
ATOM   970   C  CA    . LYS A  1  117 ? 13.709  21.746 -63.757 1.00 26.60 ? 118  LYS A CA    1 
ATOM   971   C  C     . LYS A  1  117 ? 14.151  23.082 -64.485 1.00 28.18 ? 118  LYS A C     1 
ATOM   972   O  O     . LYS A  1  117 ? 13.826  23.377 -65.698 1.00 29.90 ? 118  LYS A O     1 
ATOM   973   C  CB    . LYS A  1  117 ? 12.720  22.021 -62.643 1.00 28.87 ? 118  LYS A CB    1 
ATOM   974   C  CG    . LYS A  1  117 ? 11.916  20.741 -62.107 1.00 35.75 ? 118  LYS A CG    1 
ATOM   975   C  CD    . LYS A  1  117 ? 12.448  19.894 -60.945 1.00 32.51 ? 118  LYS A CD    1 
ATOM   976   C  CE    . LYS A  1  117 ? 11.232  19.725 -59.955 1.00 45.23 ? 118  LYS A CE    1 
ATOM   977   N  NZ    . LYS A  1  117 ? 10.601  20.991 -59.327 1.00 46.27 ? 118  LYS A NZ    1 
ATOM   978   N  N     . ARG A  1  118 ? 14.916  23.938 -63.791 1.00 25.44 ? 119  ARG A N     1 
ATOM   979   C  CA    . ARG A  1  118 ? 15.348  25.232 -64.410 1.00 26.97 ? 119  ARG A CA    1 
ATOM   980   C  C     . ARG A  1  118 ? 16.415  25.065 -65.414 1.00 25.99 ? 119  ARG A C     1 
ATOM   981   O  O     . ARG A  1  118 ? 16.426  25.797 -66.459 1.00 25.67 ? 119  ARG A O     1 
ATOM   982   C  CB    . ARG A  1  118 ? 15.844  26.308 -63.348 1.00 27.57 ? 119  ARG A CB    1 
ATOM   983   C  CG    . ARG A  1  118 ? 14.782  27.035 -62.862 1.00 28.88 ? 119  ARG A CG    1 
ATOM   984   C  CD    . ARG A  1  118 ? 15.321  28.156 -61.907 1.00 21.50 ? 119  ARG A CD    1 
ATOM   985   N  NE    . ARG A  1  118 ? 15.534  29.446 -62.591 1.00 23.67 ? 119  ARG A NE    1 
ATOM   986   C  CZ    . ARG A  1  118 ? 15.542  30.597 -61.909 1.00 22.64 ? 119  ARG A CZ    1 
ATOM   987   N  NH1   . ARG A  1  118 ? 15.595  31.735 -62.521 1.00 17.06 ? 119  ARG A NH1   1 
ATOM   988   N  NH2   . ARG A  1  118 ? 15.320  30.536 -60.587 1.00 22.36 ? 119  ARG A NH2   1 
ATOM   989   N  N     . LEU A  1  119 ? 17.372  24.185 -65.095 1.00 20.88 ? 120  LEU A N     1 
ATOM   990   C  CA    . LEU A  1  119 ? 18.521  24.015 -65.993 1.00 22.03 ? 120  LEU A CA    1 
ATOM   991   C  C     . LEU A  1  119 ? 18.180  22.956 -67.071 1.00 21.93 ? 120  LEU A C     1 
ATOM   992   O  O     . LEU A  1  119 ? 18.857  22.881 -68.106 1.00 21.66 ? 120  LEU A O     1 
ATOM   993   C  CB    . LEU A  1  119 ? 19.830  23.653 -65.239 1.00 20.47 ? 120  LEU A CB    1 
ATOM   994   C  CG    . LEU A  1  119 ? 20.246  24.831 -64.275 1.00 24.29 ? 120  LEU A CG    1 
ATOM   995   C  CD1   . LEU A  1  119 ? 21.386  24.272 -63.524 1.00 24.62 ? 120  LEU A CD1   1 
ATOM   996   C  CD2   . LEU A  1  119 ? 20.593  26.262 -64.993 1.00 24.41 ? 120  LEU A CD2   1 
ATOM   997   N  N     . GLY A  1  120 ? 17.269  22.062 -66.706 1.00 24.26 ? 121  GLY A N     1 
ATOM   998   C  CA    . GLY A  1  120 ? 17.007  20.866 -67.600 1.00 24.79 ? 121  GLY A CA    1 
ATOM   999   C  C     . GLY A  1  120 ? 18.119  19.858 -67.734 1.00 25.32 ? 121  GLY A C     1 
ATOM   1000  O  O     . GLY A  1  120 ? 18.466  19.344 -68.876 1.00 27.05 ? 121  GLY A O     1 
ATOM   1001  N  N     . LYS A  1  121 ? 18.754  19.577 -66.628 1.00 26.00 ? 122  LYS A N     1 
ATOM   1002  C  CA    . LYS A  1  121 ? 19.908  18.633 -66.619 1.00 24.46 ? 122  LYS A CA    1 
ATOM   1003  C  C     . LYS A  1  121 ? 19.666  17.488 -65.668 1.00 24.27 ? 122  LYS A C     1 
ATOM   1004  O  O     . LYS A  1  121 ? 18.845  17.542 -64.752 1.00 27.38 ? 122  LYS A O     1 
ATOM   1005  C  CB    . LYS A  1  121 ? 21.239  19.368 -66.268 1.00 25.99 ? 122  LYS A CB    1 
ATOM   1006  C  CG    . LYS A  1  121 ? 21.571  20.522 -67.206 1.00 30.85 ? 122  LYS A CG    1 
ATOM   1007  C  CD    . LYS A  1  121 ? 22.888  21.173 -66.743 1.00 38.94 ? 122  LYS A CD    1 
ATOM   1008  C  CE    . LYS A  1  121 ? 23.562  22.252 -67.679 1.00 44.83 ? 122  LYS A CE    1 
ATOM   1009  N  NZ    . LYS A  1  121 ? 24.583  21.578 -68.590 1.00 50.44 ? 122  LYS A NZ    1 
ATOM   1010  N  N     . GLU A  1  122 ? 20.373  16.381 -65.884 1.00 24.09 ? 123  GLU A N     1 
ATOM   1011  C  CA    . GLU A  1  122 ? 20.160  15.199 -65.064 1.00 24.06 ? 123  GLU A CA    1 
ATOM   1012  C  C     . GLU A  1  122 ? 21.006  15.214 -63.797 1.00 21.99 ? 123  GLU A C     1 
ATOM   1013  O  O     . GLU A  1  122 ? 22.194  15.776 -63.776 1.00 25.38 ? 123  GLU A O     1 
ATOM   1014  C  CB    . GLU A  1  122 ? 20.618  13.964 -65.892 1.00 25.46 ? 123  GLU A CB    1 
ATOM   1015  C  CG    . GLU A  1  122 ? 20.294  12.577 -65.277 1.00 36.58 ? 123  GLU A CG    1 
ATOM   1016  C  CD    . GLU A  1  122 ? 20.608  11.380 -66.301 1.00 47.26 ? 123  GLU A CD    1 
ATOM   1017  O  OE1   . GLU A  1  122 ? 19.777  10.380 -66.272 1.00 45.59 ? 123  GLU A OE1   1 
ATOM   1018  O  OE2   . GLU A  1  122 ? 21.656  11.469 -67.103 1.00 44.93 ? 123  GLU A OE2   1 
ATOM   1019  N  N     . VAL A  1  123 ? 20.436  14.567 -62.763 1.00 20.51 ? 124  VAL A N     1 
ATOM   1020  C  CA    . VAL A  1  123 ? 21.209  14.254 -61.510 1.00 20.09 ? 124  VAL A CA    1 
ATOM   1021  C  C     . VAL A  1  123 ? 21.257  12.773 -61.292 1.00 22.65 ? 124  VAL A C     1 
ATOM   1022  O  O     . VAL A  1  123 ? 20.185  12.135 -61.332 1.00 21.90 ? 124  VAL A O     1 
ATOM   1023  C  CB    . VAL A  1  123 ? 20.612  14.942 -60.284 1.00 17.86 ? 124  VAL A CB    1 
ATOM   1024  C  CG1   . VAL A  1  123 ? 21.328  14.516 -59.025 1.00 16.10 ? 124  VAL A CG1   1 
ATOM   1025  C  CG2   . VAL A  1  123 ? 20.567  16.553 -60.525 1.00 17.69 ? 124  VAL A CG2   1 
ATOM   1026  N  N     . THR A  1  124 ? 22.417  12.200 -61.001 1.00 21.03 ? 125  THR A N     1 
ATOM   1027  C  CA    . THR A  1  124 ? 22.589  10.741 -60.803 1.00 22.33 ? 125  THR A CA    1 
ATOM   1028  C  C     . THR A  1  124 ? 23.624  10.500 -59.776 1.00 23.90 ? 125  THR A C     1 
ATOM   1029  O  O     . THR A  1  124 ? 24.347  11.473 -59.398 1.00 20.27 ? 125  THR A O     1 
ATOM   1030  C  CB    . THR A  1  124 ? 23.163  10.065 -62.149 1.00 24.87 ? 125  THR A CB    1 
ATOM   1031  O  OG1   . THR A  1  124 ? 24.451  10.619 -62.433 1.00 24.93 ? 125  THR A OG1   1 
ATOM   1032  C  CG2   . THR A  1  124 ? 22.332  10.357 -63.399 1.00 23.87 ? 125  THR A CG2   1 
ATOM   1033  N  N     . PRO A  1  125 ? 23.851  9.307  -59.261 1.00 21.68 ? 126  PRO A N     1 
ATOM   1034  C  CA    . PRO A  1  125 ? 24.936  9.031  -58.293 1.00 22.57 ? 126  PRO A CA    1 
ATOM   1035  C  C     . PRO A  1  125 ? 26.311  9.463  -58.827 1.00 22.81 ? 126  PRO A C     1 
ATOM   1036  O  O     . PRO A  1  125 ? 27.180  9.937  -58.060 1.00 21.09 ? 126  PRO A O     1 
ATOM   1037  C  CB    . PRO A  1  125 ? 24.818  7.489  -58.051 1.00 26.17 ? 126  PRO A CB    1 
ATOM   1038  C  CG    . PRO A  1  125 ? 23.205  7.412  -58.141 1.00 23.99 ? 126  PRO A CG    1 
ATOM   1039  C  CD    . PRO A  1  125 ? 22.973  8.082  -59.412 1.00 22.66 ? 126  PRO A CD    1 
ATOM   1040  N  N     . GLU A  1  126 ? 26.491  9.379  -60.128 1.00 20.44 ? 127  GLU A N     1 
ATOM   1041  C  CA    A GLU A  1  126 ? 27.705  9.732  -60.781 0.50 21.43 ? 127  GLU A CA    1 
ATOM   1042  C  CA    B GLU A  1  126 ? 27.774  9.707  -60.656 0.50 21.14 ? 127  GLU A CA    1 
ATOM   1043  C  C     . GLU A  1  126 ? 27.914  11.259 -60.687 1.00 19.38 ? 127  GLU A C     1 
ATOM   1044  O  O     . GLU A  1  126 ? 29.066  11.725 -60.424 1.00 20.26 ? 127  GLU A O     1 
ATOM   1045  C  CB    A GLU A  1  126 ? 27.630  9.266  -62.241 0.50 23.25 ? 127  GLU A CB    1 
ATOM   1046  C  CB    B GLU A  1  126 ? 28.109  9.003  -61.998 0.50 21.56 ? 127  GLU A CB    1 
ATOM   1047  C  CG    A GLU A  1  126 ? 28.800  9.620  -63.085 0.50 25.57 ? 127  GLU A CG    1 
ATOM   1048  C  CG    B GLU A  1  126 ? 27.946  7.496  -61.971 0.50 25.11 ? 127  GLU A CG    1 
ATOM   1049  C  CD    A GLU A  1  126 ? 28.969  8.683  -64.265 0.50 32.84 ? 127  GLU A CD    1 
ATOM   1050  C  CD    B GLU A  1  126 ? 26.602  6.991  -62.595 0.50 30.08 ? 127  GLU A CD    1 
ATOM   1051  O  OE1   A GLU A  1  126 ? 28.383  7.575  -64.242 0.50 36.91 ? 127  GLU A OE1   1 
ATOM   1052  O  OE1   B GLU A  1  126 ? 26.677  6.154  -63.548 0.50 29.68 ? 127  GLU A OE1   1 
ATOM   1053  O  OE2   A GLU A  1  126 ? 29.718  9.052  -65.192 0.50 38.11 ? 127  GLU A OE2   1 
ATOM   1054  O  OE2   B GLU A  1  126 ? 25.473  7.364  -62.133 0.50 24.52 ? 127  GLU A OE2   1 
ATOM   1055  N  N     . THR A  1  127 ? 26.880  12.037 -61.018 1.00 18.80 ? 128  THR A N     1 
ATOM   1056  C  CA    . THR A  1  127 ? 26.997  13.572 -61.032 1.00 16.88 ? 128  THR A CA    1 
ATOM   1057  C  C     . THR A  1  127 ? 27.079  13.932 -59.516 1.00 16.25 ? 128  THR A C     1 
ATOM   1058  O  O     . THR A  1  127 ? 27.887  14.873 -59.239 1.00 14.85 ? 128  THR A O     1 
ATOM   1059  C  CB    . THR A  1  127 ? 25.856  14.379 -61.633 1.00 16.20 ? 128  THR A CB    1 
ATOM   1060  O  OG1   . THR A  1  127 ? 24.644  14.152 -60.900 1.00 16.87 ? 128  THR A OG1   1 
ATOM   1061  C  CG2   . THR A  1  127 ? 25.550  13.837 -63.115 1.00 19.57 ? 128  THR A CG2   1 
ATOM   1062  N  N     . ILE A  1  128 ? 26.519  13.214 -58.562 1.00 15.11 ? 129  ILE A N     1 
ATOM   1063  C  CA    . ILE A  1  128 ? 26.671  13.588 -57.115 1.00 13.42 ? 129  ILE A CA    1 
ATOM   1064  C  C     . ILE A  1  128 ? 28.109  13.338 -56.779 1.00 17.15 ? 129  ILE A C     1 
ATOM   1065  O  O     . ILE A  1  128 ? 28.709  14.141 -56.011 1.00 14.02 ? 129  ILE A O     1 
ATOM   1066  C  CB    . ILE A  1  128 ? 25.672  12.730 -56.266 1.00 15.48 ? 129  ILE A CB    1 
ATOM   1067  C  CG1   . ILE A  1  128 ? 24.229  13.178 -56.689 1.00 15.47 ? 129  ILE A CG1   1 
ATOM   1068  C  CG2   . ILE A  1  128 ? 25.959  12.945 -54.743 1.00 15.05 ? 129  ILE A CG2   1 
ATOM   1069  C  CD1   . ILE A  1  128 ? 23.123  12.194 -56.144 1.00 16.21 ? 129  ILE A CD1   1 
ATOM   1070  N  N     . THR A  1  129 ? 28.759  12.208 -57.115 1.00 15.95 ? 130  THR A N     1 
ATOM   1071  C  CA    . THR A  1  129 ? 30.033  11.880 -56.684 1.00 15.82 ? 130  THR A CA    1 
ATOM   1072  C  C     . THR A  1  129 ? 30.984  12.978 -57.306 1.00 15.65 ? 130  THR A C     1 
ATOM   1073  O  O     . THR A  1  129 ? 31.944  13.441 -56.588 1.00 14.99 ? 130  THR A O     1 
ATOM   1074  C  CB    . THR A  1  129 ? 30.419  10.412 -57.187 1.00 16.42 ? 130  THR A CB    1 
ATOM   1075  O  OG1   . THR A  1  129 ? 29.678  9.547  -56.322 1.00 19.65 ? 130  THR A OG1   1 
ATOM   1076  C  CG2   . THR A  1  129 ? 31.840  10.184 -56.853 1.00 17.90 ? 130  THR A CG2   1 
ATOM   1077  N  N     . HIS A  1  130 ? 30.833  13.404 -58.519 1.00 13.09 ? 131  HIS A N     1 
ATOM   1078  C  CA    . HIS A  1  130 ? 31.599  14.431 -59.150 1.00 13.79 ? 131  HIS A CA    1 
ATOM   1079  C  C     . HIS A  1  130 ? 31.445  15.797 -58.309 1.00 13.24 ? 131  HIS A C     1 
ATOM   1080  O  O     . HIS A  1  130 ? 32.473  16.475 -58.079 1.00 11.11 ? 131  HIS A O     1 
ATOM   1081  C  CB    . HIS A  1  130 ? 31.284  14.576 -60.666 1.00 15.84 ? 131  HIS A CB    1 
ATOM   1082  C  CG    . HIS A  1  130 ? 32.048  15.652 -61.302 1.00 15.95 ? 131  HIS A CG    1 
ATOM   1083  N  ND1   . HIS A  1  130 ? 33.414  15.576 -61.352 1.00 19.99 ? 131  HIS A ND1   1 
ATOM   1084  C  CD2   . HIS A  1  130 ? 31.672  16.770 -61.944 1.00 17.51 ? 131  HIS A CD2   1 
ATOM   1085  C  CE1   . HIS A  1  130 ? 33.849  16.655 -62.011 1.00 19.13 ? 131  HIS A CE1   1 
ATOM   1086  N  NE2   . HIS A  1  130 ? 32.819  17.383 -62.349 1.00 19.54 ? 131  HIS A NE2   1 
ATOM   1087  N  N     . TYR A  1  131 ? 30.247  16.095 -58.012 1.00 12.94 ? 132  TYR A N     1 
ATOM   1088  C  CA    . TYR A  1  131 ? 29.948  17.258 -57.174 1.00 11.74 ? 132  TYR A CA    1 
ATOM   1089  C  C     . TYR A  1  131 ? 30.660  17.114 -55.845 1.00 10.94 ? 132  TYR A C     1 
ATOM   1090  O  O     . TYR A  1  131 ? 31.210  18.162 -55.361 1.00 9.99  ? 132  TYR A O     1 
ATOM   1091  C  CB    . TYR A  1  131 ? 28.402  17.375 -57.054 1.00 10.62 ? 132  TYR A CB    1 
ATOM   1092  C  CG    . TYR A  1  131 ? 28.099  18.351 -55.903 1.00 9.40  ? 132  TYR A CG    1 
ATOM   1093  C  CD1   . TYR A  1  131 ? 28.127  19.747 -56.127 1.00 10.31 ? 132  TYR A CD1   1 
ATOM   1094  C  CD2   . TYR A  1  131 ? 27.790  17.868 -54.639 1.00 10.71 ? 132  TYR A CD2   1 
ATOM   1095  C  CE1   . TYR A  1  131 ? 27.882  20.622 -55.048 1.00 10.93 ? 132  TYR A CE1   1 
ATOM   1096  C  CE2   . TYR A  1  131 ? 27.551  18.775 -53.557 1.00 10.23 ? 132  TYR A CE2   1 
ATOM   1097  C  CZ    . TYR A  1  131 ? 27.589  20.124 -53.802 1.00 8.94  ? 132  TYR A CZ    1 
ATOM   1098  O  OH    . TYR A  1  131 ? 27.375  20.987 -52.761 1.00 10.49 ? 132  TYR A OH    1 
ATOM   1099  N  N     . LEU A  1  132 ? 30.685  15.940 -55.208 1.00 10.35 ? 133  LEU A N     1 
ATOM   1100  C  CA    . LEU A  1  132 ? 31.341  15.809 -53.932 1.00 9.94  ? 133  LEU A CA    1 
ATOM   1101  C  C     . LEU A  1  132 ? 32.797  15.843 -54.056 1.00 10.75 ? 133  LEU A C     1 
ATOM   1102  O  O     . LEU A  1  132 ? 33.475  16.414 -53.118 1.00 10.53 ? 133  LEU A O     1 
ATOM   1103  C  CB    . LEU A  1  132 ? 30.916  14.461 -53.269 1.00 11.85 ? 133  LEU A CB    1 
ATOM   1104  C  CG    . LEU A  1  132 ? 29.495  14.547 -52.845 1.00 11.75 ? 133  LEU A CG    1 
ATOM   1105  C  CD1   . LEU A  1  132 ? 28.973  13.065 -52.515 1.00 15.10 ? 133  LEU A CD1   1 
ATOM   1106  C  CD2   . LEU A  1  132 ? 29.278  15.472 -51.622 1.00 15.59 ? 133  LEU A CD2   1 
ATOM   1107  N  N     . GLU A  1  133 ? 33.481  15.363 -55.119 1.00 11.05 ? 134  GLU A N     1 
ATOM   1108  C  CA    . GLU A  1  133 ? 34.909  15.562 -55.269 1.00 12.00 ? 134  GLU A CA    1 
ATOM   1109  C  C     . GLU A  1  133 ? 35.112  17.107 -55.394 1.00 10.66 ? 134  GLU A C     1 
ATOM   1110  O  O     . GLU A  1  133 ? 36.119  17.626 -54.795 1.00 10.92 ? 134  GLU A O     1 
ATOM   1111  C  CB    . GLU A  1  133 ? 35.349  14.947 -56.640 1.00 12.62 ? 134  GLU A CB    1 
ATOM   1112  C  CG    . GLU A  1  133 ? 35.386  13.434 -56.652 1.00 16.72 ? 134  GLU A CG    1 
ATOM   1113  C  CD    . GLU A  1  133 ? 36.822  12.897 -56.300 1.00 17.65 ? 134  GLU A CD    1 
ATOM   1114  O  OE1   . GLU A  1  133 ? 37.910  13.431 -56.808 1.00 18.83 ? 134  GLU A OE1   1 
ATOM   1115  O  OE2   . GLU A  1  133 ? 36.851  11.837 -55.602 1.00 21.03 ? 134  GLU A OE2   1 
ATOM   1116  N  N     . THR A  1  134 ? 34.313  17.780 -56.170 1.00 9.53  ? 135  THR A N     1 
ATOM   1117  C  CA    . THR A  1  134 ? 34.473  19.274 -56.378 1.00 9.62  ? 135  THR A CA    1 
ATOM   1118  C  C     . THR A  1  134 ? 34.310  20.008 -55.024 1.00 9.04  ? 135  THR A C     1 
ATOM   1119  O  O     . THR A  1  134 ? 35.218  20.848 -54.684 1.00 8.65  ? 135  THR A O     1 
ATOM   1120  C  CB    . THR A  1  134 ? 33.423  19.756 -57.333 1.00 9.25  ? 135  THR A CB    1 
ATOM   1121  O  OG1   . THR A  1  134 ? 33.596  19.057 -58.618 1.00 11.05 ? 135  THR A OG1   1 
ATOM   1122  C  CG2   . THR A  1  134 ? 33.555  21.250 -57.637 1.00 9.89  ? 135  THR A CG2   1 
ATOM   1123  N  N     . VAL A  1  135 ? 33.268  19.736 -54.277 1.00 8.45  ? 136  VAL A N     1 
ATOM   1124  C  CA    . VAL A  1  135 ? 33.010  20.524 -53.040 1.00 8.63  ? 136  VAL A CA    1 
ATOM   1125  C  C     . VAL A  1  135 ? 34.029  20.140 -52.018 1.00 9.29  ? 136  VAL A C     1 
ATOM   1126  O  O     . VAL A  1  135 ? 34.282  20.972 -51.074 1.00 8.44  ? 136  VAL A O     1 
ATOM   1127  C  CB    . VAL A  1  135 ? 31.553  20.358 -52.600 1.00 7.91  ? 136  VAL A CB    1 
ATOM   1128  C  CG1   . VAL A  1  135 ? 31.354  19.054 -51.813 1.00 9.58  ? 136  VAL A CG1   1 
ATOM   1129  C  CG2   . VAL A  1  135 ? 31.099  21.554 -51.683 1.00 10.09 ? 136  VAL A CG2   1 
ATOM   1130  N  N     . ASN A  1  136 ? 34.674  18.991 -51.988 1.00 9.69  ? 137  ASN A N     1 
ATOM   1131  C  CA    . ASN A  1  136 ? 35.692  18.642 -51.010 1.00 8.54  ? 137  ASN A CA    1 
ATOM   1132  C  C     . ASN A  1  136 ? 37.021  19.314 -51.375 1.00 8.02  ? 137  ASN A C     1 
ATOM   1133  O  O     . ASN A  1  136 ? 37.846  19.494 -50.449 1.00 8.39  ? 137  ASN A O     1 
ATOM   1134  C  CB    . ASN A  1  136 ? 35.770  17.088 -50.750 1.00 9.07  ? 137  ASN A CB    1 
ATOM   1135  C  CG    . ASN A  1  136 ? 34.755  16.741 -49.764 1.00 9.69  ? 137  ASN A CG    1 
ATOM   1136  O  OD1   . ASN A  1  136 ? 34.979  17.002 -48.553 1.00 8.84  ? 137  ASN A OD1   1 
ATOM   1137  N  ND2   . ASN A  1  136 ? 33.605  16.137 -50.200 1.00 9.56  ? 137  ASN A ND2   1 
ATOM   1138  N  N     . HIS A  1  137 ? 37.219  19.733 -52.605 1.00 8.80  ? 138  HIS A N     1 
ATOM   1139  C  CA    . HIS A  1  137 ? 38.296  20.688 -52.906 1.00 9.02  ? 138  HIS A CA    1 
ATOM   1140  C  C     . HIS A  1  137 ? 37.906  22.104 -52.470 1.00 8.62  ? 138  HIS A C     1 
ATOM   1141  O  O     . HIS A  1  137 ? 38.716  22.824 -51.823 1.00 8.82  ? 138  HIS A O     1 
ATOM   1142  C  CB    . HIS A  1  137 ? 38.603  20.639 -54.437 1.00 9.10  ? 138  HIS A CB    1 
ATOM   1143  C  CG    . HIS A  1  137 ? 39.536  21.718 -54.853 1.00 8.16  ? 138  HIS A CG    1 
ATOM   1144  N  ND1   . HIS A  1  137 ? 40.900  21.700 -54.712 1.00 7.94  ? 138  HIS A ND1   1 
ATOM   1145  C  CD2   . HIS A  1  137 ? 39.184  22.907 -55.471 1.00 9.52  ? 138  HIS A CD2   1 
ATOM   1146  C  CE1   . HIS A  1  137 ? 41.374  22.850 -55.278 1.00 7.32  ? 138  HIS A CE1   1 
ATOM   1147  N  NE2   . HIS A  1  137 ? 40.353  23.589 -55.712 1.00 9.68  ? 138  HIS A NE2   1 
ATOM   1148  N  N     . ALA A  1  138 ? 36.691  22.541 -52.797 1.00 8.51  ? 139  ALA A N     1 
ATOM   1149  C  CA    . ALA A  1  138 ? 36.294  23.965 -52.585 1.00 8.12  ? 139  ALA A CA    1 
ATOM   1150  C  C     . ALA A  1  138 ? 36.047  24.270 -51.125 1.00 7.55  ? 139  ALA A C     1 
ATOM   1151  O  O     . ALA A  1  138 ? 36.411  25.386 -50.671 1.00 8.13  ? 139  ALA A O     1 
ATOM   1152  C  CB    . ALA A  1  138 ? 35.066  24.257 -53.385 1.00 9.00  ? 139  ALA A CB    1 
ATOM   1153  N  N     . MET A  1  139 ? 35.414  23.373 -50.341 1.00 8.64  ? 140  MET A N     1 
ATOM   1154  C  CA    . MET A  1  139 ? 34.897  23.757 -49.031 1.00 7.52  ? 140  MET A CA    1 
ATOM   1155  C  C     . MET A  1  139 ? 35.975  24.278 -48.100 1.00 7.73  ? 140  MET A C     1 
ATOM   1156  O  O     . MET A  1  139 ? 35.729  25.274 -47.374 1.00 7.66  ? 140  MET A O     1 
ATOM   1157  C  CB    . MET A  1  139 ? 34.110  22.576 -48.352 1.00 7.92  ? 140  MET A CB    1 
ATOM   1158  C  CG    . MET A  1  139 ? 33.446  22.978 -47.095 1.00 8.70  ? 140  MET A CG    1 
ATOM   1159  S  SD    . MET A  1  139 ? 32.191  24.301 -47.278 1.00 7.62  ? 140  MET A SD    1 
ATOM   1160  C  CE    . MET A  1  139 ? 30.977  23.461 -48.326 1.00 8.58  ? 140  MET A CE    1 
ATOM   1161  N  N     . PRO A  1  140 ? 37.171  23.700 -48.048 1.00 6.92  ? 141  PRO A N     1 
ATOM   1162  C  CA    . PRO A  1  140 ? 38.187  24.224 -47.098 1.00 6.86  ? 141  PRO A CA    1 
ATOM   1163  C  C     . PRO A  1  140 ? 38.717  25.610 -47.517 1.00 7.90  ? 141  PRO A C     1 
ATOM   1164  O  O     . PRO A  1  140 ? 39.416  26.200 -46.690 1.00 7.79  ? 141  PRO A O     1 
ATOM   1165  C  CB    . PRO A  1  140 ? 39.303  23.135 -47.076 1.00 6.99  ? 141  PRO A CB    1 
ATOM   1166  C  CG    . PRO A  1  140 ? 38.548  21.907 -47.634 1.00 8.00  ? 141  PRO A CG    1 
ATOM   1167  C  CD    . PRO A  1  140 ? 37.599  22.388 -48.674 1.00 7.52  ? 141  PRO A CD    1 
ATOM   1168  N  N     . GLY A  1  141 ? 38.372  26.061 -48.708 1.00 7.51  ? 142  GLY A N     1 
ATOM   1169  C  CA    . GLY A  1  141 ? 38.722  27.466 -49.199 1.00 6.71  ? 142  GLY A CA    1 
ATOM   1170  C  C     . GLY A  1  141 ? 39.665  27.409 -50.390 1.00 8.65  ? 142  GLY A C     1 
ATOM   1171  O  O     . GLY A  1  141 ? 40.657  28.170 -50.448 1.00 8.34  ? 142  GLY A O     1 
ATOM   1172  N  N     . ALA A  1  142 ? 39.289  26.593 -51.418 1.00 8.14  ? 143  ALA A N     1 
ATOM   1173  C  CA    . ALA A  1  142 ? 40.075  26.516 -52.632 1.00 8.86  ? 143  ALA A CA    1 
ATOM   1174  C  C     . ALA A  1  142 ? 39.124  26.753 -53.848 1.00 8.10  ? 143  ALA A C     1 
ATOM   1175  O  O     . ALA A  1  142 ? 37.925  26.576 -53.783 1.00 8.40  ? 143  ALA A O     1 
ATOM   1176  C  CB    . ALA A  1  142 ? 40.847  25.227 -52.745 1.00 8.03  ? 143  ALA A CB    1 
ATOM   1177  N  N     . ALA A  1  143 ? 39.791  27.196 -54.964 1.00 7.22  ? 144  ALA A N     1 
ATOM   1178  C  CA    . ALA A  1  143 ? 39.051  27.710 -56.086 1.00 8.42  ? 144  ALA A CA    1 
ATOM   1179  C  C     . ALA A  1  143 ? 38.752  26.692 -57.216 1.00 7.97  ? 144  ALA A C     1 
ATOM   1180  O  O     . ALA A  1  143 ? 39.486  25.723 -57.381 1.00 8.40  ? 144  ALA A O     1 
ATOM   1181  C  CB    . ALA A  1  143 ? 39.926  28.826 -56.784 1.00 8.40  ? 144  ALA A CB    1 
ATOM   1182  N  N     . VAL A  1  144 ? 37.674  26.908 -57.887 1.00 7.19  ? 145  VAL A N     1 
ATOM   1183  C  CA    . VAL A  1  144 ? 37.205  26.027 -59.004 1.00 9.32  ? 145  VAL A CA    1 
ATOM   1184  C  C     . VAL A  1  144 ? 36.911  26.755 -60.289 1.00 9.35  ? 145  VAL A C     1 
ATOM   1185  O  O     . VAL A  1  144 ? 36.894  26.041 -61.335 1.00 8.98  ? 145  VAL A O     1 
ATOM   1186  C  CB    . VAL A  1  144 ? 36.027  25.148 -58.606 1.00 8.98  ? 145  VAL A CB    1 
ATOM   1187  C  CG1   . VAL A  1  144 ? 36.436  24.131 -57.466 1.00 11.10 ? 145  VAL A CG1   1 
ATOM   1188  C  CG2   . VAL A  1  144 ? 34.823  25.933 -58.140 1.00 9.43  ? 145  VAL A CG2   1 
ATOM   1189  N  N     . VAL A  1  145 ? 36.731  28.060 -60.345 1.00 8.64  ? 146  VAL A N     1 
ATOM   1190  C  CA    . VAL A  1  145 ? 36.358  28.717 -61.602 1.00 8.44  ? 146  VAL A CA    1 
ATOM   1191  C  C     . VAL A  1  145 ? 37.334  29.833 -62.014 1.00 9.80  ? 146  VAL A C     1 
ATOM   1192  O  O     . VAL A  1  145 ? 37.771  29.878 -63.204 1.00 9.53  ? 146  VAL A O     1 
ATOM   1193  C  CB    . VAL A  1  145 ? 34.940  29.306 -61.513 1.00 9.34  ? 146  VAL A CB    1 
ATOM   1194  C  CG1   . VAL A  1  145 ? 34.655  30.271 -62.716 1.00 10.37 ? 146  VAL A CG1   1 
ATOM   1195  C  CG2   . VAL A  1  145 ? 33.855  28.228 -61.511 1.00 9.79  ? 146  VAL A CG2   1 
ATOM   1196  N  N     . GLN A  1  146 ? 37.624  30.812 -61.147 1.00 8.91  ? 147  GLN A N     1 
ATOM   1197  C  CA    . GLN A  1  146 ? 38.281  32.037 -61.608 1.00 8.20  ? 147  GLN A CA    1 
ATOM   1198  C  C     . GLN A  1  146 ? 39.759  31.807 -61.656 1.00 8.51  ? 147  GLN A C     1 
ATOM   1199  O  O     . GLN A  1  146 ? 40.394  31.008 -60.961 1.00 9.13  ? 147  GLN A O     1 
ATOM   1200  C  CB    . GLN A  1  146 ? 38.012  33.161 -60.593 1.00 8.89  ? 147  GLN A CB    1 
ATOM   1201  C  CG    . GLN A  1  146 ? 36.619  33.704 -60.648 1.00 9.59  ? 147  GLN A CG    1 
ATOM   1202  C  CD    . GLN A  1  146 ? 36.408  34.968 -59.831 1.00 9.34  ? 147  GLN A CD    1 
ATOM   1203  O  OE1   . GLN A  1  146 ? 35.419  35.036 -59.110 1.00 9.26  ? 147  GLN A OE1   1 
ATOM   1204  N  NE2   . GLN A  1  146 ? 37.261  36.006 -60.031 1.00 9.34  ? 147  GLN A NE2   1 
ATOM   1205  N  N     . GLU A  1  147 ? 40.372  32.601 -62.572 1.00 9.92  ? 148  GLU A N     1 
ATOM   1206  C  CA    . GLU A  1  147 ? 41.827  32.699 -62.613 1.00 9.01  ? 148  GLU A CA    1 
ATOM   1207  C  C     . GLU A  1  147 ? 42.368  33.626 -61.504 1.00 8.04  ? 148  GLU A C     1 
ATOM   1208  O  O     . GLU A  1  147 ? 41.669  34.595 -61.105 1.00 8.68  ? 148  GLU A O     1 
ATOM   1209  C  CB    . GLU A  1  147 ? 42.224  33.240 -64.015 1.00 9.92  ? 148  GLU A CB    1 
ATOM   1210  C  CG    . GLU A  1  147 ? 43.714  33.481 -64.281 1.00 9.72  ? 148  GLU A CG    1 
ATOM   1211  C  CD    . GLU A  1  147 ? 44.518  32.219 -64.091 1.00 12.18 ? 148  GLU A CD    1 
ATOM   1212  O  OE1   . GLU A  1  147 ? 44.793  31.739 -62.974 1.00 10.11 ? 148  GLU A OE1   1 
ATOM   1213  O  OE2   . GLU A  1  147 ? 44.980  31.618 -65.153 1.00 11.44 ? 148  GLU A OE2   1 
ATOM   1214  N  N     . HIS A  1  148 ? 43.540  33.371 -61.070 1.00 8.05  ? 149  HIS A N     1 
ATOM   1215  C  CA    . HIS A  1  148 ? 44.285  34.214 -60.122 1.00 8.75  ? 149  HIS A CA    1 
ATOM   1216  C  C     . HIS A  1  148 ? 43.598  34.261 -58.775 1.00 7.78  ? 149  HIS A C     1 
ATOM   1217  O  O     . HIS A  1  148 ? 43.621  35.337 -58.104 1.00 8.77  ? 149  HIS A O     1 
ATOM   1218  C  CB    . HIS A  1  148 ? 44.634  35.659 -60.654 1.00 9.31  ? 149  HIS A CB    1 
ATOM   1219  C  CG    . HIS A  1  148 ? 45.946  36.140 -60.115 1.00 8.71  ? 149  HIS A CG    1 
ATOM   1220  N  ND1   . HIS A  1  148 ? 46.128  36.563 -58.792 1.00 9.26  ? 149  HIS A ND1   1 
ATOM   1221  C  CD2   . HIS A  1  148 ? 47.153  36.251 -60.720 1.00 8.14  ? 149  HIS A CD2   1 
ATOM   1222  C  CE1   . HIS A  1  148 ? 47.413  36.830 -58.587 1.00 8.63  ? 149  HIS A CE1   1 
ATOM   1223  N  NE2   . HIS A  1  148 ? 48.087  36.649 -59.756 1.00 9.57  ? 149  HIS A NE2   1 
ATOM   1224  N  N     . MET A  1  149 ? 43.075  33.130 -58.327 1.00 8.57  ? 150  MET A N     1 
ATOM   1225  C  CA    . MET A  1  149 ? 42.553  33.016 -56.938 1.00 8.22  ? 150  MET A CA    1 
ATOM   1226  C  C     . MET A  1  149 ? 43.626  32.624 -56.038 1.00 7.49  ? 150  MET A C     1 
ATOM   1227  O  O     . MET A  1  149 ? 44.570  31.866 -56.369 1.00 10.14 ? 150  MET A O     1 
ATOM   1228  C  CB    . MET A  1  149 ? 41.370  31.985 -56.859 1.00 7.86  ? 150  MET A CB    1 
ATOM   1229  C  CG    . MET A  1  149 ? 40.223  32.317 -57.777 1.00 7.50  ? 150  MET A CG    1 
ATOM   1230  S  SD    . MET A  1  149 ? 39.351  33.825 -57.126 1.00 8.24  ? 150  MET A SD    1 
ATOM   1231  C  CE    . MET A  1  149 ? 40.095  35.157 -58.104 1.00 10.35 ? 150  MET A CE    1 
ATOM   1232  N  N     . VAL A  1  150 ? 43.578  33.136 -54.799 1.00 8.80  ? 151  VAL A N     1 
ATOM   1233  C  CA    . VAL A  1  150 ? 44.467  32.762 -53.693 1.00 7.88  ? 151  VAL A CA    1 
ATOM   1234  C  C     . VAL A  1  150 ? 43.710  32.045 -52.620 1.00 8.52  ? 151  VAL A C     1 
ATOM   1235  O  O     . VAL A  1  150 ? 42.520  32.421 -52.384 1.00 10.98 ? 151  VAL A O     1 
ATOM   1236  C  CB    . VAL A  1  150 ? 45.256  34.025 -53.233 1.00 8.45  ? 151  VAL A CB    1 
ATOM   1237  C  CG1   . VAL A  1  150 ? 46.096  34.606 -54.358 1.00 11.03 ? 151  VAL A CG1   1 
ATOM   1238  C  CG2   . VAL A  1  150 ? 44.386  35.173 -52.568 1.00 11.17 ? 151  VAL A CG2   1 
ATOM   1239  N  N     . GLU A  1  151 ? 44.324  31.052 -52.019 1.00 7.98  ? 152  GLU A N     1 
ATOM   1240  C  CA    . GLU A  1  151 ? 43.524  30.010 -51.364 1.00 8.26  ? 152  GLU A CA    1 
ATOM   1241  C  C     . GLU A  1  151 ? 44.020  29.738 -49.962 1.00 8.09  ? 152  GLU A C     1 
ATOM   1242  O  O     . GLU A  1  151 ? 45.147  30.087 -49.590 1.00 8.08  ? 152  GLU A O     1 
ATOM   1243  C  CB    . GLU A  1  151 ? 43.693  28.695 -52.213 1.00 7.75  ? 152  GLU A CB    1 
ATOM   1244  C  CG    . GLU A  1  151 ? 43.096  28.911 -53.649 1.00 8.49  ? 152  GLU A CG    1 
ATOM   1245  C  CD    . GLU A  1  151 ? 43.514  27.743 -54.572 1.00 8.55  ? 152  GLU A CD    1 
ATOM   1246  O  OE1   . GLU A  1  151 ? 44.744  27.564 -54.769 1.00 8.82  ? 152  GLU A OE1   1 
ATOM   1247  O  OE2   . GLU A  1  151 ? 42.617  27.049 -55.084 1.00 9.23  ? 152  GLU A OE2   1 
ATOM   1248  N  N     . THR A  1  152 ? 43.208  28.994 -49.180 1.00 7.50  ? 153  THR A N     1 
ATOM   1249  C  CA    . THR A  1  152 ? 43.646  28.574 -47.876 1.00 7.92  ? 153  THR A CA    1 
ATOM   1250  C  C     . THR A  1  152 ? 44.676  27.483 -47.922 1.00 8.29  ? 153  THR A C     1 
ATOM   1251  O  O     . THR A  1  152 ? 44.673  26.619 -48.869 1.00 8.38  ? 153  THR A O     1 
ATOM   1252  C  CB    . THR A  1  152 ? 42.510  28.137 -46.956 1.00 7.52  ? 153  THR A CB    1 
ATOM   1253  O  OG1   . THR A  1  152 ? 41.839  27.025 -47.637 1.00 8.24  ? 153  THR A OG1   1 
ATOM   1254  C  CG2   . THR A  1  152 ? 41.441  29.256 -46.811 1.00 8.09  ? 153  THR A CG2   1 
ATOM   1255  N  N     . HIS A  1  153 ? 45.586  27.427 -46.971 1.00 7.51  ? 154  HIS A N     1 
ATOM   1256  C  CA    . HIS A  1  153 ? 46.614  26.372 -46.914 1.00 7.89  ? 154  HIS A CA    1 
ATOM   1257  C  C     . HIS A  1  153 ? 45.904  25.099 -46.542 1.00 8.64  ? 154  HIS A C     1 
ATOM   1258  O  O     . HIS A  1  153 ? 45.314  24.994 -45.444 1.00 7.83  ? 154  HIS A O     1 
ATOM   1259  C  CB    . HIS A  1  153 ? 47.638  26.754 -45.831 1.00 8.85  ? 154  HIS A CB    1 
ATOM   1260  C  CG    . HIS A  1  153 ? 48.816  25.845 -45.790 1.00 8.58  ? 154  HIS A CG    1 
ATOM   1261  N  ND1   . HIS A  1  153 ? 48.726  24.452 -45.841 1.00 9.52  ? 154  HIS A ND1   1 
ATOM   1262  C  CD2   . HIS A  1  153 ? 50.118  26.184 -45.878 1.00 12.63 ? 154  HIS A CD2   1 
ATOM   1263  C  CE1   . HIS A  1  153 ? 49.955  23.971 -45.911 1.00 10.53 ? 154  HIS A CE1   1 
ATOM   1264  N  NE2   . HIS A  1  153 ? 50.811  25.004 -45.903 1.00 13.04 ? 154  HIS A NE2   1 
ATOM   1265  N  N     . PRO A  1  154 ? 45.885  24.050 -47.382 1.00 7.59  ? 155  PRO A N     1 
ATOM   1266  C  CA    . PRO A  1  154 ? 45.192  22.815 -47.066 1.00 8.08  ? 155  PRO A CA    1 
ATOM   1267  C  C     . PRO A  1  154 ? 45.453  22.253 -45.742 1.00 7.74  ? 155  PRO A C     1 
ATOM   1268  O  O     . PRO A  1  154 ? 44.544  21.633 -45.154 1.00 8.50  ? 155  PRO A O     1 
ATOM   1269  C  CB    . PRO A  1  154 ? 45.697  21.805 -48.227 1.00 7.95  ? 155  PRO A CB    1 
ATOM   1270  C  CG    . PRO A  1  154 ? 45.907  22.812 -49.358 1.00 8.84  ? 155  PRO A CG    1 
ATOM   1271  C  CD    . PRO A  1  154 ? 46.549  24.011 -48.687 1.00 8.46  ? 155  PRO A CD    1 
ATOM   1272  N  N     . ALA A  1  155 ? 46.684  22.336 -45.218 1.00 7.81  ? 156  ALA A N     1 
ATOM   1273  C  CA    . ALA A  1  155 ? 46.929  21.724 -43.920 1.00 9.12  ? 156  ALA A CA    1 
ATOM   1274  C  C     . ALA A  1  155 ? 46.336  22.500 -42.761 1.00 9.36  ? 156  ALA A C     1 
ATOM   1275  O  O     . ALA A  1  155 ? 46.060  21.872 -41.705 1.00 12.61 ? 156  ALA A O     1 
ATOM   1276  C  CB    . ALA A  1  155 ? 48.451  21.510 -43.675 1.00 11.15 ? 156  ALA A CB    1 
ATOM   1277  N  N     . LEU A  1  156 ? 46.090  23.804 -42.934 1.00 7.92  ? 157  LEU A N     1 
ATOM   1278  C  CA    . LEU A  1  156 ? 45.441  24.577 -41.852 1.00 8.61  ? 157  LEU A CA    1 
ATOM   1279  C  C     . LEU A  1  156 ? 43.963  24.263 -41.766 1.00 8.81  ? 157  LEU A C     1 
ATOM   1280  O  O     . LEU A  1  156 ? 43.330  24.579 -40.745 1.00 10.08 ? 157  LEU A O     1 
ATOM   1281  C  CB    . LEU A  1  156 ? 45.574  26.092 -42.117 1.00 8.52  ? 157  LEU A CB    1 
ATOM   1282  C  CG    . LEU A  1  156 ? 46.987  26.642 -41.917 1.00 6.97  ? 157  LEU A CG    1 
ATOM   1283  C  CD1   . LEU A  1  156 ? 46.994  28.101 -42.280 1.00 9.43  ? 157  LEU A CD1   1 
ATOM   1284  C  CD2   . LEU A  1  156 ? 47.462  26.420 -40.419 1.00 9.87  ? 157  LEU A CD2   1 
ATOM   1285  N  N     . VAL A  1  157 ? 43.382  23.684 -42.824 1.00 7.21  ? 158  VAL A N     1 
ATOM   1286  C  CA    . VAL A  1  157 ? 41.936  23.519 -43.005 1.00 8.71  ? 158  VAL A CA    1 
ATOM   1287  C  C     . VAL A  1  157 ? 41.617  22.001 -43.259 1.00 7.99  ? 158  VAL A C     1 
ATOM   1288  O  O     . VAL A  1  157 ? 40.605  21.632 -43.833 1.00 8.49  ? 158  VAL A O     1 
ATOM   1289  C  CB    . VAL A  1  157 ? 41.348  24.404 -44.107 1.00 7.74  ? 158  VAL A CB    1 
ATOM   1290  C  CG1   . VAL A  1  157 ? 41.529  25.902 -43.750 1.00 7.81  ? 158  VAL A CG1   1 
ATOM   1291  C  CG2   . VAL A  1  157 ? 42.068  24.155 -45.453 1.00 8.03  ? 158  VAL A CG2   1 
ATOM   1292  N  N     . ALA A  1  158 ? 42.478  21.104 -42.694 1.00 8.57  ? 159  ALA A N     1 
ATOM   1293  C  CA    . ALA A  1  158 ? 42.396  19.632 -43.003 1.00 8.09  ? 159  ALA A CA    1 
ATOM   1294  C  C     . ALA A  1  158 ? 41.212  19.030 -42.341 1.00 9.35  ? 159  ALA A C     1 
ATOM   1295  O  O     . ALA A  1  158 ? 40.773  17.908 -42.731 1.00 9.38  ? 159  ALA A O     1 
ATOM   1296  C  CB    . ALA A  1  158 ? 43.614  18.990 -42.434 1.00 8.58  ? 159  ALA A CB    1 
ATOM   1297  N  N     . ASP A  1  159 ? 40.534  19.744 -41.398 1.00 8.03  ? 160  ASP A N     1 
ATOM   1298  C  CA    . ASP A  1  159 ? 39.340  19.253 -40.708 1.00 7.27  ? 160  ASP A CA    1 
ATOM   1299  C  C     . ASP A  1  159 ? 38.062  19.622 -41.378 1.00 7.32  ? 160  ASP A C     1 
ATOM   1300  O  O     . ASP A  1  159 ? 37.012  19.179 -40.917 1.00 7.14  ? 160  ASP A O     1 
ATOM   1301  C  CB    . ASP A  1  159 ? 39.364  19.808 -39.258 1.00 8.49  ? 160  ASP A CB    1 
ATOM   1302  C  CG    . ASP A  1  159 ? 39.433  21.339 -39.213 1.00 8.16  ? 160  ASP A CG    1 
ATOM   1303  O  OD1   . ASP A  1  159 ? 40.280  21.923 -39.875 1.00 9.64  ? 160  ASP A OD1   1 
ATOM   1304  O  OD2   . ASP A  1  159 ? 38.555  21.931 -38.520 1.00 7.98  ? 160  ASP A OD2   1 
ATOM   1305  N  N     . SER A  1  160 ? 38.103  20.384 -42.463 1.00 7.31  ? 161  SER A N     1 
ATOM   1306  C  CA    . SER A  1  160 ? 36.859  20.801 -43.172 1.00 7.21  ? 161  SER A CA    1 
ATOM   1307  C  C     . SER A  1  160 ? 36.591  19.833 -44.330 1.00 7.61  ? 161  SER A C     1 
ATOM   1308  O  O     . SER A  1  160 ? 37.511  19.471 -45.034 1.00 8.65  ? 161  SER A O     1 
ATOM   1309  C  CB    . SER A  1  160 ? 37.120  22.222 -43.746 1.00 6.78  ? 161  SER A CB    1 
ATOM   1310  O  OG    . SER A  1  160 ? 36.021  22.677 -44.532 1.00 7.61  ? 161  SER A OG    1 
ATOM   1311  N  N     . TYR A  1  161 ? 35.316  19.455 -44.495 1.00 8.01  ? 162  TYR A N     1 
ATOM   1312  C  CA    . TYR A  1  161 ? 34.915  18.539 -45.610 1.00 7.55  ? 162  TYR A CA    1 
ATOM   1313  C  C     . TYR A  1  161 ? 33.433  18.516 -45.649 1.00 8.86  ? 162  TYR A C     1 
ATOM   1314  O  O     . TYR A  1  161 ? 32.729  19.137 -44.842 1.00 8.53  ? 162  TYR A O     1 
ATOM   1315  C  CB    . TYR A  1  161 ? 35.514  17.117 -45.266 1.00 9.68  ? 162  TYR A CB    1 
ATOM   1316  C  CG    . TYR A  1  161 ? 35.048  16.455 -44.032 1.00 8.30  ? 162  TYR A CG    1 
ATOM   1317  C  CD1   . TYR A  1  161 ? 33.835  15.793 -43.963 1.00 9.36  ? 162  TYR A CD1   1 
ATOM   1318  C  CD2   . TYR A  1  161 ? 35.740  16.599 -42.851 1.00 10.02 ? 162  TYR A CD2   1 
ATOM   1319  C  CE1   . TYR A  1  161 ? 33.392  15.247 -42.759 1.00 8.66  ? 162  TYR A CE1   1 
ATOM   1320  C  CE2   . TYR A  1  161 ? 35.313  16.017 -41.607 1.00 9.90  ? 162  TYR A CE2   1 
ATOM   1321  C  CZ    . TYR A  1  161 ? 34.126  15.358 -41.621 1.00 9.67  ? 162  TYR A CZ    1 
ATOM   1322  O  OH    . TYR A  1  161 ? 33.733  14.799 -40.409 1.00 10.75 ? 162  TYR A OH    1 
ATOM   1323  N  N     . VAL A  1  162 ? 32.920  17.774 -46.658 1.00 8.92  ? 163  VAL A N     1 
ATOM   1324  C  CA    . VAL A  1  162 ? 31.471  17.540 -46.895 1.00 8.22  ? 163  VAL A CA    1 
ATOM   1325  C  C     . VAL A  1  162 ? 31.198  16.039 -47.079 1.00 8.11  ? 163  VAL A C     1 
ATOM   1326  O  O     . VAL A  1  162 ? 31.844  15.418 -47.933 1.00 9.35  ? 163  VAL A O     1 
ATOM   1327  C  CB    . VAL A  1  162 ? 30.997  18.270 -48.094 1.00 8.62  ? 163  VAL A CB    1 
ATOM   1328  C  CG1   . VAL A  1  162 ? 29.480  18.074 -48.294 1.00 11.08 ? 163  VAL A CG1   1 
ATOM   1329  C  CG2   . VAL A  1  162 ? 31.337  19.834 -48.001 1.00 9.42  ? 163  VAL A CG2   1 
ATOM   1330  N  N     . LYS A  1  163 ? 30.282  15.504 -46.284 1.00 8.09  ? 164  LYS A N     1 
ATOM   1331  C  CA    . LYS A  1  163 ? 29.772  14.163 -46.524 1.00 8.04  ? 164  LYS A CA    1 
ATOM   1332  C  C     . LYS A  1  163 ? 28.307  14.296 -46.821 1.00 9.57  ? 164  LYS A C     1 
ATOM   1333  O  O     . LYS A  1  163 ? 27.671  15.334 -46.647 1.00 9.03  ? 164  LYS A O     1 
ATOM   1334  C  CB    . LYS A  1  163 ? 30.027  13.198 -45.344 1.00 9.81  ? 164  LYS A CB    1 
ATOM   1335  C  CG    . LYS A  1  163 ? 31.521  12.843 -45.171 1.00 9.52  ? 164  LYS A CG    1 
ATOM   1336  C  CD    . LYS A  1  163 ? 31.718  11.861 -44.023 1.00 10.83 ? 164  LYS A CD    1 
ATOM   1337  C  CE    . LYS A  1  163 ? 33.187  11.550 -43.889 1.00 10.19 ? 164  LYS A CE    1 
ATOM   1338  N  NZ    . LYS A  1  163 ? 33.414  10.430 -42.843 1.00 11.37 ? 164  LYS A NZ    1 
ATOM   1339  N  N     . VAL A  1  164 ? 27.680  13.166 -47.263 1.00 8.77  ? 165  VAL A N     1 
ATOM   1340  C  CA    . VAL A  1  164 ? 26.290  13.050 -47.456 1.00 8.61  ? 165  VAL A CA    1 
ATOM   1341  C  C     . VAL A  1  164 ? 25.691  11.834 -46.767 1.00 9.58  ? 165  VAL A C     1 
ATOM   1342  O  O     . VAL A  1  164 ? 26.444  10.870 -46.501 1.00 9.12  ? 165  VAL A O     1 
ATOM   1343  C  CB    . VAL A  1  164 ? 25.880  12.966 -48.986 1.00 10.35 ? 165  VAL A CB    1 
ATOM   1344  C  CG1   . VAL A  1  164 ? 26.233  14.363 -49.686 1.00 11.35 ? 165  VAL A CG1   1 
ATOM   1345  C  CG2   . VAL A  1  164 ? 26.480  11.772 -49.691 1.00 11.38 ? 165  VAL A CG2   1 
ATOM   1346  N  N     . PHE A  1  165 ? 24.406  11.911 -46.568 1.00 9.15  ? 166  PHE A N     1 
ATOM   1347  C  CA    . PHE A  1  165 ? 23.679  10.676 -46.193 1.00 9.10  ? 166  PHE A CA    1 
ATOM   1348  C  C     . PHE A  1  165 ? 22.364  10.697 -46.847 1.00 8.96  ? 166  PHE A C     1 
ATOM   1349  O  O     . PHE A  1  165 ? 21.807  11.764 -47.268 1.00 9.27  ? 166  PHE A O     1 
ATOM   1350  C  CB    . PHE A  1  165 ? 23.592  10.538 -44.653 1.00 9.88  ? 166  PHE A CB    1 
ATOM   1351  C  CG    . PHE A  1  165 ? 22.793  11.653 -43.956 1.00 8.37  ? 166  PHE A CG    1 
ATOM   1352  C  CD1   . PHE A  1  165 ? 21.394  11.647 -43.937 1.00 10.08 ? 166  PHE A CD1   1 
ATOM   1353  C  CD2   . PHE A  1  165 ? 23.502  12.717 -43.397 1.00 9.76  ? 166  PHE A CD2   1 
ATOM   1354  C  CE1   . PHE A  1  165 ? 20.695  12.602 -43.255 1.00 10.35 ? 166  PHE A CE1   1 
ATOM   1355  C  CE2   . PHE A  1  165 ? 22.744  13.755 -42.738 1.00 9.94  ? 166  PHE A CE2   1 
ATOM   1356  C  CZ    . PHE A  1  165 ? 21.381  13.685 -42.651 1.00 10.31 ? 166  PHE A CZ    1 
ATOM   1357  N  N     . THR A  1  166 ? 21.725  9.501  -46.930 1.00 10.36 ? 167  THR A N     1 
ATOM   1358  C  CA    . THR A  1  166 ? 20.358  9.331  -47.512 1.00 10.78 ? 167  THR A CA    1 
ATOM   1359  C  C     . THR A  1  166 ? 19.762  8.036  -46.965 1.00 10.73 ? 167  THR A C     1 
ATOM   1360  O  O     . THR A  1  166 ? 20.537  7.083  -46.733 1.00 11.26 ? 167  THR A O     1 
ATOM   1361  C  CB    . THR A  1  166 ? 20.453  9.342  -49.043 1.00 11.14 ? 167  THR A CB    1 
ATOM   1362  O  OG1   . THR A  1  166 ? 19.133  9.114  -49.565 1.00 12.17 ? 167  THR A OG1   1 
ATOM   1363  C  CG2   . THR A  1  166 ? 21.378  8.249  -49.657 1.00 13.05 ? 167  THR A CG2   1 
ATOM   1364  N  N     . GLY A  1  167 ? 18.448  8.011  -46.907 1.00 10.46 ? 168  GLY A N     1 
ATOM   1365  C  CA    . GLY A  1  167 ? 17.747  6.755  -46.549 1.00 12.22 ? 168  GLY A CA    1 
ATOM   1366  C  C     . GLY A  1  167 ? 17.698  5.817  -47.737 1.00 13.46 ? 168  GLY A C     1 
ATOM   1367  O  O     . GLY A  1  167 ? 17.318  4.622  -47.507 1.00 16.24 ? 168  GLY A O     1 
ATOM   1368  N  N     . ASN A  1  168 ? 18.033  6.239  -48.927 1.00 13.67 ? 169  ASN A N     1 
ATOM   1369  C  CA    A ASN A  1  168 ? 18.007  5.364  -50.140 0.60 15.00 ? 169  ASN A CA    1 
ATOM   1370  C  CA    B ASN A  1  168 ? 17.950  5.320  -50.048 0.40 15.43 ? 169  ASN A CA    1 
ATOM   1371  C  C     . ASN A  1  168 ? 19.303  4.614  -50.172 1.00 15.60 ? 169  ASN A C     1 
ATOM   1372  O  O     . ASN A  1  168 ? 20.325  5.160  -50.600 1.00 14.43 ? 169  ASN A O     1 
ATOM   1373  C  CB    A ASN A  1  168 ? 17.959  6.307  -51.343 0.60 13.23 ? 169  ASN A CB    1 
ATOM   1374  C  CB    B ASN A  1  168 ? 17.554  6.111  -51.273 0.40 15.88 ? 169  ASN A CB    1 
ATOM   1375  C  CG    A ASN A  1  168 ? 17.789  5.521  -52.603 0.60 15.44 ? 169  ASN A CG    1 
ATOM   1376  C  CG    B ASN A  1  168 ? 17.421  5.189  -52.483 0.40 15.34 ? 169  ASN A CG    1 
ATOM   1377  O  OD1   A ASN A  1  168 ? 18.067  4.295  -52.626 0.60 17.59 ? 169  ASN A OD1   1 
ATOM   1378  O  OD1   B ASN A  1  168 ? 18.430  4.606  -52.959 0.40 17.30 ? 169  ASN A OD1   1 
ATOM   1379  N  ND2   A ASN A  1  168 ? 17.385  6.196  -53.611 0.60 20.68 ? 169  ASN A ND2   1 
ATOM   1380  N  ND2   B ASN A  1  168 ? 16.180  5.007  -52.939 0.40 20.21 ? 169  ASN A ND2   1 
ATOM   1381  N  N     . ASP A  1  169 ? 19.300  3.316  -49.751 1.00 16.74 ? 170  ASP A N     1 
ATOM   1382  C  CA    . ASP A  1  169 ? 20.496  2.512  -49.752 1.00 16.09 ? 170  ASP A CA    1 
ATOM   1383  C  C     . ASP A  1  169 ? 21.100  2.403  -51.098 1.00 16.83 ? 170  ASP A C     1 
ATOM   1384  O  O     . ASP A  1  169 ? 22.365  2.254  -51.224 1.00 17.90 ? 170  ASP A O     1 
ATOM   1385  C  CB    . ASP A  1  169 ? 20.284  1.036  -49.221 1.00 19.31 ? 170  ASP A CB    1 
ATOM   1386  C  CG    . ASP A  1  169 ? 19.876  0.984  -47.821 1.00 26.95 ? 170  ASP A CG    1 
ATOM   1387  O  OD1   . ASP A  1  169 ? 20.361  1.816  -46.957 1.00 20.57 ? 170  ASP A OD1   1 
ATOM   1388  O  OD2   . ASP A  1  169 ? 19.057  0.138  -47.391 1.00 29.07 ? 170  ASP A OD2   1 
ATOM   1389  N  N     . GLU A  1  170 ? 20.245  2.362  -52.141 1.00 17.70 ? 171  GLU A N     1 
ATOM   1390  C  CA    . GLU A  1  170 ? 20.927  2.088  -53.394 1.00 22.82 ? 171  GLU A CA    1 
ATOM   1391  C  C     . GLU A  1  170 ? 21.754  3.329  -53.870 1.00 19.86 ? 171  GLU A C     1 
ATOM   1392  O  O     . GLU A  1  170 ? 22.851  3.133  -54.468 1.00 22.79 ? 171  GLU A O     1 
ATOM   1393  C  CB    . GLU A  1  170 ? 19.932  1.637  -54.440 1.00 23.20 ? 171  GLU A CB    1 
ATOM   1394  C  CG    . GLU A  1  170 ? 18.740  0.751  -53.890 1.00 34.85 ? 171  GLU A CG    1 
ATOM   1395  C  CD    . GLU A  1  170 ? 19.134  -0.571 -53.382 1.00 32.06 ? 171  GLU A CD    1 
ATOM   1396  O  OE1   . GLU A  1  170 ? 18.403  -1.092 -52.410 1.00 38.60 ? 171  GLU A OE1   1 
ATOM   1397  O  OE2   . GLU A  1  170 ? 20.144  -1.066 -53.910 1.00 41.05 ? 171  GLU A OE2   1 
ATOM   1398  N  N     . ILE A  1  171 ? 21.350  4.574  -53.525 1.00 20.04 ? 172  ILE A N     1 
ATOM   1399  C  CA    . ILE A  1  171 ? 22.256  5.710  -53.849 1.00 18.42 ? 172  ILE A CA    1 
ATOM   1400  C  C     . ILE A  1  171 ? 23.415  5.770  -52.873 1.00 15.97 ? 172  ILE A C     1 
ATOM   1401  O  O     . ILE A  1  171 ? 24.566  5.978  -53.228 1.00 17.73 ? 172  ILE A O     1 
ATOM   1402  C  CB    . ILE A  1  171 ? 21.392  7.020  -53.744 1.00 20.23 ? 172  ILE A CB    1 
ATOM   1403  C  CG1   . ILE A  1  171 ? 20.270  6.899  -54.813 1.00 25.81 ? 172  ILE A CG1   1 
ATOM   1404  C  CG2   . ILE A  1  171 ? 22.268  8.295  -53.691 1.00 22.41 ? 172  ILE A CG2   1 
ATOM   1405  C  CD1   . ILE A  1  171 ? 19.256  7.873  -54.748 1.00 33.23 ? 172  ILE A CD1   1 
ATOM   1406  N  N     . ALA A  1  172 ? 23.131  5.529  -51.568 1.00 13.47 ? 173  ALA A N     1 
ATOM   1407  C  CA    . ALA A  1  172 ? 24.157  5.583  -50.562 1.00 15.12 ? 173  ALA A CA    1 
ATOM   1408  C  C     . ALA A  1  172 ? 25.299  4.616  -50.878 1.00 17.87 ? 173  ALA A C     1 
ATOM   1409  O  O     . ALA A  1  172 ? 26.557  4.895  -50.630 1.00 22.17 ? 173  ALA A O     1 
ATOM   1410  C  CB    . ALA A  1  172 ? 23.624  5.327  -49.174 1.00 15.77 ? 173  ALA A CB    1 
ATOM   1411  N  N     A ASP A  1  173 ? 24.906  3.491  -51.524 0.40 16.01 ? 174  ASP A N     1 
ATOM   1412  N  N     B ASP A  1  173 ? 24.935  3.375  -51.281 0.60 15.49 ? 174  ASP A N     1 
ATOM   1413  C  CA    A ASP A  1  173 ? 25.875  2.498  -52.090 0.40 14.55 ? 174  ASP A CA    1 
ATOM   1414  C  CA    B ASP A  1  173 ? 25.978  2.316  -51.475 0.60 15.75 ? 174  ASP A CA    1 
ATOM   1415  C  C     A ASP A  1  173 ? 26.529  2.959  -53.362 0.40 14.26 ? 174  ASP A C     1 
ATOM   1416  C  C     B ASP A  1  173 ? 26.810  2.553  -52.713 0.60 13.47 ? 174  ASP A C     1 
ATOM   1417  O  O     A ASP A  1  173 ? 27.603  2.481  -53.734 0.40 14.45 ? 174  ASP A O     1 
ATOM   1418  O  O     B ASP A  1  173 ? 27.964  2.106  -52.765 0.60 14.30 ? 174  ASP A O     1 
ATOM   1419  C  CB    A ASP A  1  173 ? 25.127  1.164  -52.406 0.40 15.42 ? 174  ASP A CB    1 
ATOM   1420  C  CB    B ASP A  1  173 ? 25.342  0.900  -51.483 0.60 16.98 ? 174  ASP A CB    1 
ATOM   1421  C  CG    A ASP A  1  173 ? 24.610  0.505  -51.185 0.40 20.16 ? 174  ASP A CG    1 
ATOM   1422  C  CG    B ASP A  1  173 ? 24.785  0.461  -50.109 0.60 24.00 ? 174  ASP A CG    1 
ATOM   1423  O  OD1   A ASP A  1  173 ? 25.022  0.946  -50.085 0.40 29.97 ? 174  ASP A OD1   1 
ATOM   1424  O  OD1   B ASP A  1  173 ? 25.181  1.011  -49.062 0.60 24.80 ? 174  ASP A OD1   1 
ATOM   1425  O  OD2   A ASP A  1  173 ? 23.828  -0.511 -51.345 0.40 21.38 ? 174  ASP A OD2   1 
ATOM   1426  O  OD2   B ASP A  1  173 ? 23.883  -0.433 -50.068 0.60 25.59 ? 174  ASP A OD2   1 
ATOM   1427  N  N     A GLU A  1  174 ? 25.840  3.792  -54.118 0.40 13.02 ? 175  GLU A N     1 
ATOM   1428  N  N     B GLU A  1  174 ? 26.291  3.315  -53.684 0.60 14.25 ? 175  GLU A N     1 
ATOM   1429  C  CA    A GLU A  1  174 ? 26.419  4.132  -55.365 0.40 15.18 ? 175  GLU A CA    1 
ATOM   1430  C  CA    B GLU A  1  174 ? 27.004  3.569  -54.883 0.60 14.48 ? 175  GLU A CA    1 
ATOM   1431  C  C     A GLU A  1  174 ? 27.322  5.366  -55.313 0.40 11.91 ? 175  GLU A C     1 
ATOM   1432  C  C     B GLU A  1  174 ? 28.009  4.799  -54.892 0.60 15.23 ? 175  GLU A C     1 
ATOM   1433  O  O     A GLU A  1  174 ? 28.222  5.501  -56.060 0.40 12.85 ? 175  GLU A O     1 
ATOM   1434  O  O     B GLU A  1  174 ? 29.021  4.824  -55.628 0.60 15.20 ? 175  GLU A O     1 
ATOM   1435  C  CB    A GLU A  1  174 ? 25.377  4.338  -56.451 0.40 15.83 ? 175  GLU A CB    1 
ATOM   1436  C  CB    B GLU A  1  174 ? 25.975  3.772  -55.977 0.60 16.92 ? 175  GLU A CB    1 
ATOM   1437  C  CG    A GLU A  1  174 ? 25.955  4.611  -57.875 0.40 23.89 ? 175  GLU A CG    1 
ATOM   1438  C  CG    B GLU A  1  174 ? 26.611  3.979  -57.303 0.60 21.54 ? 175  GLU A CG    1 
ATOM   1439  C  CD    A GLU A  1  174 ? 26.466  3.363  -58.678 0.40 31.64 ? 175  GLU A CD    1 
ATOM   1440  C  CD    B GLU A  1  174 ? 27.445  2.715  -57.765 0.60 32.59 ? 175  GLU A CD    1 
ATOM   1441  O  OE1   A GLU A  1  174 ? 27.362  3.551  -59.573 0.40 34.27 ? 175  GLU A OE1   1 
ATOM   1442  O  OE1   B GLU A  1  174 ? 28.587  2.888  -58.308 0.60 41.12 ? 175  GLU A OE1   1 
ATOM   1443  O  OE2   A GLU A  1  174 ? 26.031  2.227  -58.354 0.40 33.41 ? 175  GLU A OE2   1 
ATOM   1444  O  OE2   B GLU A  1  174 ? 26.973  1.590  -57.502 0.60 35.08 ? 175  GLU A OE2   1 
ATOM   1445  N  N     A ILE A  1  175 ? 27.052  6.256  -54.381 0.40 12.66 ? 176  ILE A N     1 
ATOM   1446  N  N     B ILE A  1  175 ? 27.826  5.775  -53.995 0.60 13.90 ? 176  ILE A N     1 
ATOM   1447  C  CA    A ILE A  1  175 ? 27.958  7.404  -54.222 0.40 9.19  ? 176  ILE A CA    1 
ATOM   1448  C  CA    B ILE A  1  175 ? 28.790  6.912  -53.915 0.60 13.15 ? 176  ILE A CA    1 
ATOM   1449  C  C     A ILE A  1  175 ? 29.283  6.852  -53.652 0.40 8.83  ? 176  ILE A C     1 
ATOM   1450  C  C     B ILE A  1  175 ? 30.091  6.358  -53.255 0.60 12.56 ? 176  ILE A C     1 
ATOM   1451  O  O     A ILE A  1  175 ? 29.225  5.869  -52.875 0.40 11.52 ? 176  ILE A O     1 
ATOM   1452  O  O     B ILE A  1  175 ? 30.024  5.481  -52.449 0.60 13.93 ? 176  ILE A O     1 
ATOM   1453  C  CB    A ILE A  1  175 ? 27.260  8.273  -53.195 0.40 8.42  ? 176  ILE A CB    1 
ATOM   1454  C  CB    B ILE A  1  175 ? 28.103  8.006  -53.085 0.60 11.67 ? 176  ILE A CB    1 
ATOM   1455  C  CG1   A ILE A  1  175 ? 25.972  8.866  -53.769 0.40 10.92 ? 176  ILE A CG1   1 
ATOM   1456  C  CG1   B ILE A  1  175 ? 26.921  8.605  -53.876 0.60 12.66 ? 176  ILE A CG1   1 
ATOM   1457  C  CG2   A ILE A  1  175 ? 28.148  9.511  -52.818 0.40 8.88  ? 176  ILE A CG2   1 
ATOM   1458  C  CG2   B ILE A  1  175 ? 29.041  9.174  -52.773 0.60 10.94 ? 176  ILE A CG2   1 
ATOM   1459  C  CD1   A ILE A  1  175 ? 25.092  9.667  -52.746 0.40 12.17 ? 176  ILE A CD1   1 
ATOM   1460  C  CD1   B ILE A  1  175 ? 26.076  9.629  -53.066 0.60 19.00 ? 176  ILE A CD1   1 
ATOM   1461  N  N     A ASP A  1  176 ? 30.432  7.422  -54.038 0.40 8.56  ? 177  ASP A N     1 
ATOM   1462  N  N     B ASP A  1  176 ? 31.266  6.945  -53.543 0.60 13.40 ? 177  ASP A N     1 
ATOM   1463  C  CA    A ASP A  1  176 ? 31.719  6.960  -53.517 0.40 8.13  ? 177  ASP A CA    1 
ATOM   1464  C  CA    B ASP A  1  176 ? 32.542  6.638  -52.873 0.60 13.57 ? 177  ASP A CA    1 
ATOM   1465  C  C     A ASP A  1  176 ? 31.635  6.983  -51.988 0.40 8.48  ? 177  ASP A C     1 
ATOM   1466  C  C     B ASP A  1  176 ? 32.324  6.705  -51.386 0.60 12.86 ? 177  ASP A C     1 
ATOM   1467  O  O     A ASP A  1  176 ? 31.268  8.030  -51.423 0.40 9.42  ? 177  ASP A O     1 
ATOM   1468  O  O     B ASP A  1  176 ? 31.889  7.764  -50.859 0.60 10.74 ? 177  ASP A O     1 
ATOM   1469  C  CB    A ASP A  1  176 ? 32.764  7.902  -54.091 0.40 9.11  ? 177  ASP A CB    1 
ATOM   1470  C  CB    B ASP A  1  176 ? 33.583  7.634  -53.359 0.60 13.05 ? 177  ASP A CB    1 
ATOM   1471  C  CG    A ASP A  1  176 ? 34.153  7.731  -53.550 0.40 10.38 ? 177  ASP A CG    1 
ATOM   1472  C  CG    B ASP A  1  176 ? 34.966  7.445  -52.779 0.60 11.73 ? 177  ASP A CG    1 
ATOM   1473  O  OD1   A ASP A  1  176 ? 34.379  7.257  -52.474 0.40 9.87  ? 177  ASP A OD1   1 
ATOM   1474  O  OD1   B ASP A  1  176 ? 35.946  7.877  -53.447 0.60 15.83 ? 177  ASP A OD1   1 
ATOM   1475  O  OD2   A ASP A  1  176 ? 35.081  8.061  -54.326 0.40 17.51 ? 177  ASP A OD2   1 
ATOM   1476  O  OD2   B ASP A  1  176 ? 35.203  6.802  -51.754 0.60 13.68 ? 177  ASP A OD2   1 
ATOM   1477  N  N     A PRO A  1  177 ? 32.014  5.889  -51.313 0.40 8.58  ? 178  PRO A N     1 
ATOM   1478  N  N     B PRO A  1  177 ? 32.670  5.658  -50.652 0.60 14.04 ? 178  PRO A N     1 
ATOM   1479  C  CA    A PRO A  1  177 ? 31.910  5.751  -49.853 0.40 9.55  ? 178  PRO A CA    1 
ATOM   1480  C  CA    B PRO A  1  177 ? 32.276  5.633  -49.218 0.60 15.12 ? 178  PRO A CA    1 
ATOM   1481  C  C     A PRO A  1  177 ? 32.795  6.702  -48.896 0.40 11.49 ? 178  PRO A C     1 
ATOM   1482  C  C     B PRO A  1  177 ? 33.026  6.709  -48.544 0.60 13.14 ? 178  PRO A C     1 
ATOM   1483  O  O     A PRO A  1  177 ? 32.332  6.933  -47.780 0.40 11.60 ? 178  PRO A O     1 
ATOM   1484  O  O     B PRO A  1  177 ? 32.734  7.062  -47.410 0.60 12.74 ? 178  PRO A O     1 
ATOM   1485  C  CB    A PRO A  1  177 ? 32.227  4.224  -49.627 0.40 9.52  ? 178  PRO A CB    1 
ATOM   1486  C  CB    B PRO A  1  177 ? 32.872  4.336  -48.677 0.60 15.59 ? 178  PRO A CB    1 
ATOM   1487  C  CG    A PRO A  1  177 ? 33.024  3.935  -50.673 0.40 9.25  ? 178  PRO A CG    1 
ATOM   1488  C  CG    B PRO A  1  177 ? 33.572  3.693  -49.944 0.60 18.08 ? 178  PRO A CG    1 
ATOM   1489  C  CD    A PRO A  1  177 ? 32.414  4.550  -51.869 0.40 8.25  ? 178  PRO A CD    1 
ATOM   1490  C  CD    B PRO A  1  177 ? 33.318  4.390  -51.161 0.60 12.20 ? 178  PRO A CD    1 
ATOM   1491  N  N     . ALA A  1  178 ? 33.953  7.278  -49.317 1.00 14.27 ? 179  ALA A N     1 
ATOM   1492  C  CA    . ALA A  1  178 ? 34.723  8.348  -48.663 1.00 13.75 ? 179  ALA A CA    1 
ATOM   1493  C  C     . ALA A  1  178 ? 33.780  9.515  -48.274 1.00 11.05 ? 179  ALA A C     1 
ATOM   1494  O  O     . ALA A  1  178 ? 34.090  10.207 -47.301 1.00 12.39 ? 179  ALA A O     1 
ATOM   1495  C  CB    . ALA A  1  178 ? 35.879  8.931  -49.548 1.00 13.82 ? 179  ALA A CB    1 
ATOM   1496  N  N     . PHE A  1  179 ? 32.771  9.742  -49.044 1.00 10.50 ? 180  PHE A N     1 
ATOM   1497  C  CA    . PHE A  1  179 ? 31.869  10.891 -48.854 1.00 10.59 ? 180  PHE A CA    1 
ATOM   1498  C  C     . PHE A  1  179 ? 30.634  10.553 -48.072 1.00 11.51 ? 180  PHE A C     1 
ATOM   1499  O  O     . PHE A  1  179 ? 29.758  11.454 -48.013 1.00 11.82 ? 180  PHE A O     1 
ATOM   1500  C  CB    . PHE A  1  179 ? 31.420  11.483 -50.195 1.00 10.81 ? 180  PHE A CB    1 
ATOM   1501  C  CG    . PHE A  1  179 ? 32.603  11.865 -51.092 1.00 11.82 ? 180  PHE A CG    1 
ATOM   1502  C  CD1   . PHE A  1  179 ? 33.563  12.768 -50.651 1.00 12.96 ? 180  PHE A CD1   1 
ATOM   1503  C  CD2   . PHE A  1  179 ? 32.762  11.284 -52.361 1.00 12.81 ? 180  PHE A CD2   1 
ATOM   1504  C  CE1   . PHE A  1  179 ? 34.659  13.163 -51.476 1.00 11.45 ? 180  PHE A CE1   1 
ATOM   1505  C  CE2   . PHE A  1  179 ? 33.808  11.680 -53.202 1.00 12.24 ? 180  PHE A CE2   1 
ATOM   1506  C  CZ    . PHE A  1  179 ? 34.779  12.604 -52.781 1.00 11.14 ? 180  PHE A CZ    1 
ATOM   1507  N  N     . VAL A  1  180 ? 30.379  9.298  -47.651 1.00 10.38 ? 181  VAL A N     1 
ATOM   1508  C  CA    . VAL A  1  180 ? 29.037  8.895  -47.190 1.00 10.87 ? 181  VAL A CA    1 
ATOM   1509  C  C     . VAL A  1  180 ? 29.108  8.561  -45.695 1.00 10.73 ? 181  VAL A C     1 
ATOM   1510  O  O     . VAL A  1  180 ? 29.990  7.859  -45.203 1.00 13.07 ? 181  VAL A O     1 
ATOM   1511  C  CB    . VAL A  1  180 ? 28.598  7.556  -47.964 1.00 10.53 ? 181  VAL A CB    1 
ATOM   1512  C  CG1   . VAL A  1  180 ? 27.271  7.030  -47.340 1.00 12.65 ? 181  VAL A CG1   1 
ATOM   1513  C  CG2   . VAL A  1  180 ? 28.408  7.929  -49.439 1.00 12.79 ? 181  VAL A CG2   1 
ATOM   1514  N  N     . ILE A  1  181 ? 28.160  9.149  -44.956 1.00 10.08 ? 182  ILE A N     1 
ATOM   1515  C  CA    . ILE A  1  181 ? 27.866  8.626  -43.584 1.00 10.30 ? 182  ILE A CA    1 
ATOM   1516  C  C     . ILE A  1  181 ? 26.864  7.519  -43.811 1.00 9.43  ? 182  ILE A C     1 
ATOM   1517  O  O     . ILE A  1  181 ? 25.741  7.763  -44.215 1.00 11.08 ? 182  ILE A O     1 
ATOM   1518  C  CB    . ILE A  1  181 ? 27.260  9.807  -42.719 1.00 9.72  ? 182  ILE A CB    1 
ATOM   1519  C  CG1   . ILE A  1  181 ? 28.346  10.855 -42.491 1.00 11.24 ? 182  ILE A CG1   1 
ATOM   1520  C  CG2   . ILE A  1  181 ? 26.747  9.193  -41.419 1.00 10.80 ? 182  ILE A CG2   1 
ATOM   1521  C  CD1   . ILE A  1  181 ? 27.736  12.100 -41.772 1.00 14.43 ? 182  ILE A CD1   1 
ATOM   1522  N  N     . ASP A  1  182 ? 27.391  6.335  -43.564 1.00 12.05 ? 183  ASP A N     1 
ATOM   1523  C  CA    . ASP A  1  182 ? 26.612  5.099  -43.907 1.00 12.71 ? 183  ASP A CA    1 
ATOM   1524  C  C     . ASP A  1  182 ? 25.749  4.695  -42.661 1.00 10.83 ? 183  ASP A C     1 
ATOM   1525  O  O     . ASP A  1  182 ? 26.267  4.264  -41.643 1.00 11.72 ? 183  ASP A O     1 
ATOM   1526  C  CB    . ASP A  1  182 ? 27.669  4.009  -44.252 1.00 13.13 ? 183  ASP A CB    1 
ATOM   1527  C  CG    . ASP A  1  182 ? 27.028  2.724  -44.640 1.00 23.92 ? 183  ASP A CG    1 
ATOM   1528  O  OD1   . ASP A  1  182 ? 25.951  2.382  -44.239 1.00 16.01 ? 183  ASP A OD1   1 
ATOM   1529  O  OD2   . ASP A  1  182 ? 27.617  2.084  -45.548 1.00 31.68 ? 183  ASP A OD2   1 
ATOM   1530  N  N     . ILE A  1  183 ? 24.484  4.914  -42.798 1.00 11.19 ? 184  ILE A N     1 
ATOM   1531  C  CA    . ILE A  1  183 ? 23.546  4.671  -41.696 1.00 11.52 ? 184  ILE A CA    1 
ATOM   1532  C  C     . ILE A  1  183 ? 23.540  3.181  -41.220 1.00 12.30 ? 184  ILE A C     1 
ATOM   1533  O  O     . ILE A  1  183 ? 23.470  2.919  -40.058 1.00 12.11 ? 184  ILE A O     1 
ATOM   1534  C  CB    . ILE A  1  183 ? 22.135  5.157  -42.071 1.00 10.69 ? 184  ILE A CB    1 
ATOM   1535  C  CG1   . ILE A  1  183 ? 22.133  6.709  -42.336 1.00 12.20 ? 184  ILE A CG1   1 
ATOM   1536  C  CG2   . ILE A  1  183 ? 21.164  4.856  -41.003 1.00 11.66 ? 184  ILE A CG2   1 
ATOM   1537  C  CD1   . ILE A  1  183 ? 20.942  7.177  -43.081 1.00 12.77 ? 184  ILE A CD1   1 
ATOM   1538  N  N     . ASN A  1  184 ? 23.684  2.314  -42.239 1.00 12.04 ? 185  ASN A N     1 
ATOM   1539  C  CA    . ASN A  1  184 ? 23.706  0.907  -41.895 1.00 13.79 ? 185  ASN A CA    1 
ATOM   1540  C  C     . ASN A  1  184 ? 24.943  0.478  -41.198 1.00 13.96 ? 185  ASN A C     1 
ATOM   1541  O  O     . ASN A  1  184 ? 24.911  -0.448 -40.385 1.00 15.93 ? 185  ASN A O     1 
ATOM   1542  C  CB    . ASN A  1  184 ? 23.572  0.104  -43.240 1.00 15.12 ? 185  ASN A CB    1 
ATOM   1543  C  CG    . ASN A  1  184 ? 22.269  0.398  -43.902 1.00 13.12 ? 185  ASN A CG    1 
ATOM   1544  O  OD1   . ASN A  1  184 ? 21.159  0.181  -43.327 1.00 17.43 ? 185  ASN A OD1   1 
ATOM   1545  N  ND2   . ASN A  1  184 ? 22.374  1.044  -45.110 1.00 18.33 ? 185  ASN A ND2   1 
ATOM   1546  N  N     . LYS A  1  185 ? 26.060  1.145  -41.436 1.00 13.21 ? 186  LYS A N     1 
ATOM   1547  C  CA    . LYS A  1  185 ? 27.244  0.778  -40.712 1.00 12.90 ? 186  LYS A CA    1 
ATOM   1548  C  C     . LYS A  1  185 ? 27.394  1.409  -39.309 1.00 15.33 ? 186  LYS A C     1 
ATOM   1549  O  O     . LYS A  1  185 ? 27.920  0.830  -38.348 1.00 16.29 ? 186  LYS A O     1 
ATOM   1550  C  CB    . LYS A  1  185 ? 28.415  1.262  -41.536 1.00 16.41 ? 186  LYS A CB    1 
ATOM   1551  C  CG    . LYS A  1  185 ? 29.789  0.995  -40.886 1.00 24.69 ? 186  LYS A CG    1 
ATOM   1552  C  CD    . LYS A  1  185 ? 30.977  1.345  -41.887 1.00 38.85 ? 186  LYS A CD    1 
ATOM   1553  C  CE    . LYS A  1  185 ? 31.026  0.392  -43.069 1.00 46.64 ? 186  LYS A CE    1 
ATOM   1554  N  NZ    . LYS A  1  185 ? 30.303  0.976  -44.259 1.00 49.81 ? 186  LYS A NZ    1 
ATOM   1555  N  N     A GLN A  1  186 ? 26.745  2.579  -39.218 0.50 12.50 ? 187  GLN A N     1 
ATOM   1556  N  N     B GLN A  1  186 ? 26.905  2.649  -39.103 0.50 13.23 ? 187  GLN A N     1 
ATOM   1557  C  CA    A GLN A  1  186 ? 26.990  3.397  -38.069 0.50 11.95 ? 187  GLN A CA    1 
ATOM   1558  C  CA    B GLN A  1  186 ? 27.089  3.350  -37.776 0.50 12.41 ? 187  GLN A CA    1 
ATOM   1559  C  C     A GLN A  1  186 ? 26.029  3.133  -36.916 0.50 10.70 ? 187  GLN A C     1 
ATOM   1560  C  C     B GLN A  1  186 ? 25.933  3.116  -36.767 0.50 11.71 ? 187  GLN A C     1 
ATOM   1561  O  O     A GLN A  1  186 ? 26.426  3.391  -35.764 0.50 9.93  ? 187  GLN A O     1 
ATOM   1562  O  O     B GLN A  1  186 ? 26.003  3.471  -35.595 0.50 12.10 ? 187  GLN A O     1 
ATOM   1563  C  CB    A GLN A  1  186 ? 26.921  4.861  -38.517 0.50 9.85  ? 187  GLN A CB    1 
ATOM   1564  C  CB    B GLN A  1  186 ? 27.122  4.880  -37.990 0.50 11.50 ? 187  GLN A CB    1 
ATOM   1565  C  CG    A GLN A  1  186 ? 28.193  5.259  -39.361 0.50 9.22  ? 187  GLN A CG    1 
ATOM   1566  C  CG    B GLN A  1  186 ? 28.180  5.341  -38.946 0.50 11.71 ? 187  GLN A CG    1 
ATOM   1567  C  CD    A GLN A  1  186 ? 29.532  5.010  -38.595 0.50 10.98 ? 187  GLN A CD    1 
ATOM   1568  C  CD    B GLN A  1  186 ? 29.537  4.823  -38.556 0.50 15.45 ? 187  GLN A CD    1 
ATOM   1569  O  OE1   A GLN A  1  186 ? 30.008  3.872  -38.510 0.50 16.03 ? 187  GLN A OE1   1 
ATOM   1570  O  OE1   B GLN A  1  186 ? 29.865  4.689  -37.347 0.50 13.82 ? 187  GLN A OE1   1 
ATOM   1571  N  NE2   A GLN A  1  186 ? 30.160  6.037  -38.003 0.50 13.10 ? 187  GLN A NE2   1 
ATOM   1572  N  NE2   B GLN A  1  186 ? 30.367  4.498  -39.554 0.50 12.83 ? 187  GLN A NE2   1 
ATOM   1573  N  N     . PHE A  1  187 ? 24.834  2.579  -37.242 1.00 10.35 ? 188  PHE A N     1 
ATOM   1574  C  CA    . PHE A  1  187 ? 23.686  2.409  -36.329 1.00 12.20 ? 188  PHE A CA    1 
ATOM   1575  C  C     . PHE A  1  187 ? 23.335  0.905  -36.250 1.00 12.26 ? 188  PHE A C     1 
ATOM   1576  O  O     . PHE A  1  187 ? 23.413  0.247  -37.312 1.00 12.73 ? 188  PHE A O     1 
ATOM   1577  C  CB    . PHE A  1  187 ? 22.484  3.206  -36.774 1.00 10.64 ? 188  PHE A CB    1 
ATOM   1578  C  CG    . PHE A  1  187 ? 22.781  4.700  -36.638 1.00 9.88  ? 188  PHE A CG    1 
ATOM   1579  C  CD1   . PHE A  1  187 ? 23.330  5.407  -37.688 1.00 10.35 ? 188  PHE A CD1   1 
ATOM   1580  C  CD2   . PHE A  1  187 ? 22.473  5.325  -35.453 1.00 10.71 ? 188  PHE A CD2   1 
ATOM   1581  C  CE1   . PHE A  1  187 ? 23.641  6.798  -37.538 1.00 9.67  ? 188  PHE A CE1   1 
ATOM   1582  C  CE2   . PHE A  1  187 ? 22.742  6.747  -35.292 1.00 9.45  ? 188  PHE A CE2   1 
ATOM   1583  C  CZ    . PHE A  1  187 ? 23.282  7.438  -36.357 1.00 10.02 ? 188  PHE A CZ    1 
ATOM   1584  N  N     . PRO A  1  188 ? 22.876  0.488  -35.088 1.00 11.69 ? 189  PRO A N     1 
ATOM   1585  C  CA    . PRO A  1  188 ? 22.408  -0.942 -35.022 1.00 12.55 ? 189  PRO A CA    1 
ATOM   1586  C  C     . PRO A  1  188 ? 21.137  -1.012 -35.824 1.00 14.21 ? 189  PRO A C     1 
ATOM   1587  O  O     . PRO A  1  188 ? 20.474  -0.030 -36.192 1.00 13.29 ? 189  PRO A O     1 
ATOM   1588  C  CB    . PRO A  1  188 ? 22.204  -1.163 -33.535 1.00 14.39 ? 189  PRO A CB    1 
ATOM   1589  C  CG    . PRO A  1  188 ? 21.803  0.247  -32.961 1.00 14.43 ? 189  PRO A CG    1 
ATOM   1590  C  CD    . PRO A  1  188 ? 22.713  1.183  -33.798 1.00 11.54 ? 189  PRO A CD    1 
ATOM   1591  N  N     . GLU A  1  189 ? 20.719  -2.247 -36.262 1.00 15.03 ? 190  GLU A N     1 
ATOM   1592  C  CA    . GLU A  1  189 ? 19.796  -2.457 -37.340 1.00 15.99 ? 190  GLU A CA    1 
ATOM   1593  C  C     . GLU A  1  189 ? 18.442  -1.781 -37.046 1.00 13.74 ? 190  GLU A C     1 
ATOM   1594  O  O     . GLU A  1  189 ? 17.919  -1.132 -37.963 1.00 14.09 ? 190  GLU A O     1 
ATOM   1595  C  CB    . GLU A  1  189 ? 19.655  -4.037 -37.497 1.00 19.59 ? 190  GLU A CB    1 
ATOM   1596  C  CG    . GLU A  1  189 ? 18.636  -4.480 -38.444 1.00 34.02 ? 190  GLU A CG    1 
ATOM   1597  C  CD    . GLU A  1  189 ? 18.631  -6.046 -38.451 1.00 47.41 ? 190  GLU A CD    1 
ATOM   1598  O  OE1   . GLU A  1  189 ? 19.323  -6.613 -39.336 1.00 51.56 ? 190  GLU A OE1   1 
ATOM   1599  O  OE2   . GLU A  1  189 ? 18.029  -6.662 -37.515 1.00 47.26 ? 190  GLU A OE2   1 
ATOM   1600  N  N     A ASP A  1  190 ? 17.849  -1.859 -35.864 0.40 13.16 ? 191  ASP A N     1 
ATOM   1601  N  N     B ASP A  1  190 ? 17.930  -1.852 -35.834 0.60 14.49 ? 191  ASP A N     1 
ATOM   1602  C  CA    A ASP A  1  190 ? 16.534  -1.256 -35.717 0.40 12.90 ? 191  ASP A CA    1 
ATOM   1603  C  CA    B ASP A  1  190 ? 16.642  -1.273 -35.466 0.60 14.73 ? 191  ASP A CA    1 
ATOM   1604  C  C     A ASP A  1  190 ? 16.696  0.271  -35.864 0.40 10.57 ? 191  ASP A C     1 
ATOM   1605  C  C     B ASP A  1  190 ? 16.601  0.321  -35.657 0.60 12.69 ? 191  ASP A C     1 
ATOM   1606  O  O     A ASP A  1  190 ? 15.987  0.861  -36.601 0.40 10.40 ? 191  ASP A O     1 
ATOM   1607  O  O     B ASP A  1  190 ? 15.647  1.011  -36.067 0.60 12.00 ? 191  ASP A O     1 
ATOM   1608  C  CB    A ASP A  1  190 ? 15.716  -1.651 -34.436 0.40 11.23 ? 191  ASP A CB    1 
ATOM   1609  C  CB    B ASP A  1  190 ? 16.298  -1.646 -33.963 0.60 15.33 ? 191  ASP A CB    1 
ATOM   1610  C  CG    A ASP A  1  190 ? 15.461  -3.174 -34.386 0.40 15.81 ? 191  ASP A CG    1 
ATOM   1611  C  CG    B ASP A  1  190 ? 17.313  -1.020 -32.893 0.60 19.26 ? 191  ASP A CG    1 
ATOM   1612  O  OD1   A ASP A  1  190 ? 15.385  -3.815 -35.457 0.40 21.62 ? 191  ASP A OD1   1 
ATOM   1613  O  OD1   B ASP A  1  190 ? 16.872  -0.558 -31.764 0.60 28.17 ? 191  ASP A OD1   1 
ATOM   1614  O  OD2   A ASP A  1  190 ? 15.493  -3.762 -33.292 0.40 18.24 ? 191  ASP A OD2   1 
ATOM   1615  O  OD2   B ASP A  1  190 ? 18.566  -1.003 -33.162 0.60 18.28 ? 191  ASP A OD2   1 
ATOM   1616  N  N     . GLN A  1  191 ? 17.712  0.864  -35.174 1.00 12.45 ? 192  GLN A N     1 
ATOM   1617  C  CA    . GLN A  1  191 ? 17.907  2.369  -35.224 1.00 11.09 ? 192  GLN A CA    1 
ATOM   1618  C  C     . GLN A  1  191 ? 18.139  2.741  -36.662 1.00 11.79 ? 192  GLN A C     1 
ATOM   1619  O  O     . GLN A  1  191 ? 17.591  3.768  -37.106 1.00 11.33 ? 192  GLN A O     1 
ATOM   1620  C  CB    . GLN A  1  191 ? 19.095  2.760  -34.409 1.00 11.42 ? 192  GLN A CB    1 
ATOM   1621  C  CG    . GLN A  1  191 ? 18.884  2.648  -32.852 1.00 12.60 ? 192  GLN A CG    1 
ATOM   1622  C  CD    . GLN A  1  191 ? 19.994  3.236  -32.081 1.00 11.04 ? 192  GLN A CD    1 
ATOM   1623  O  OE1   . GLN A  1  191 ? 20.891  3.952  -32.674 1.00 12.88 ? 192  GLN A OE1   1 
ATOM   1624  N  NE2   . GLN A  1  191 ? 20.044  2.999  -30.802 1.00 13.88 ? 192  GLN A NE2   1 
ATOM   1625  N  N     . ALA A  1  192 ? 18.897  1.959  -37.417 1.00 11.12 ? 193  ALA A N     1 
ATOM   1626  C  CA    . ALA A  1  192 ? 19.105  2.291  -38.853 1.00 12.67 ? 193  ALA A CA    1 
ATOM   1627  C  C     . ALA A  1  192 ? 17.812  2.304  -39.608 1.00 13.53 ? 193  ALA A C     1 
ATOM   1628  O  O     . ALA A  1  192 ? 17.576  3.186  -40.431 1.00 12.49 ? 193  ALA A O     1 
ATOM   1629  C  CB    . ALA A  1  192 ? 20.124  1.261  -39.498 1.00 12.93 ? 193  ALA A CB    1 
ATOM   1630  N  N     A GLU A  1  193 ? 16.988  1.298  -39.342 0.40 12.72 ? 194  GLU A N     1 
ATOM   1631  N  N     B GLU A  1  193 ? 16.927  1.330  -39.386 0.60 12.90 ? 194  GLU A N     1 
ATOM   1632  C  CA    A GLU A  1  193 ? 15.704  1.225  -39.947 0.40 13.46 ? 194  GLU A CA    1 
ATOM   1633  C  CA    B GLU A  1  193 ? 15.665  1.356  -40.099 0.60 14.31 ? 194  GLU A CA    1 
ATOM   1634  C  C     A GLU A  1  193 ? 14.866  2.472  -39.708 0.40 12.78 ? 194  GLU A C     1 
ATOM   1635  C  C     B GLU A  1  193 ? 14.786  2.539  -39.731 0.60 13.22 ? 194  GLU A C     1 
ATOM   1636  O  O     A GLU A  1  193 ? 14.364  3.087  -40.647 0.40 13.37 ? 194  GLU A O     1 
ATOM   1637  O  O     B GLU A  1  193 ? 14.150  3.189  -40.593 0.60 13.29 ? 194  GLU A O     1 
ATOM   1638  C  CB    A GLU A  1  193 ? 14.973  -0.079 -39.496 0.40 14.80 ? 194  GLU A CB    1 
ATOM   1639  C  CB    B GLU A  1  193 ? 14.897  0.018  -39.873 0.60 16.97 ? 194  GLU A CB    1 
ATOM   1640  C  CG    A GLU A  1  193 ? 13.555  -0.163 -40.181 0.40 15.38 ? 194  GLU A CG    1 
ATOM   1641  C  CG    B GLU A  1  193 ? 15.424  -1.216 -40.608 0.60 22.24 ? 194  GLU A CG    1 
ATOM   1642  C  CD    A GLU A  1  193 ? 12.938  -1.583 -40.179 0.40 26.97 ? 194  GLU A CD    1 
ATOM   1643  C  CD    B GLU A  1  193 ? 15.647  -0.990 -42.165 0.60 25.38 ? 194  GLU A CD    1 
ATOM   1644  O  OE1   A GLU A  1  193 ? 13.582  -2.529 -39.685 0.40 32.46 ? 194  GLU A OE1   1 
ATOM   1645  O  OE1   B GLU A  1  193 ? 14.672  -0.561 -42.852 0.60 26.85 ? 194  GLU A OE1   1 
ATOM   1646  O  OE2   A GLU A  1  193 ? 11.789  -1.751 -40.673 0.40 32.57 ? 194  GLU A OE2   1 
ATOM   1647  O  OE2   B GLU A  1  193 ? 16.789  -1.207 -42.662 0.60 22.75 ? 194  GLU A OE2   1 
ATOM   1648  N  N     . THR A  1  194 ? 14.788  2.910  -38.448 1.00 12.65 ? 195  THR A N     1 
ATOM   1649  C  CA    . THR A  1  194 ? 14.046  4.151  -38.097 1.00 12.24 ? 195  THR A CA    1 
ATOM   1650  C  C     . THR A  1  194 ? 14.654  5.361  -38.809 1.00 11.22 ? 195  THR A C     1 
ATOM   1651  O  O     . THR A  1  194 ? 13.904  6.180  -39.406 1.00 12.08 ? 195  THR A O     1 
ATOM   1652  C  CB    . THR A  1  194 ? 14.245  4.413  -36.597 1.00 13.33 ? 195  THR A CB    1 
ATOM   1653  O  OG1   . THR A  1  194 ? 13.496  3.390  -35.860 1.00 14.40 ? 195  THR A OG1   1 
ATOM   1654  C  CG2   . THR A  1  194 ? 13.682  5.797  -36.178 1.00 17.73 ? 195  THR A CG2   1 
ATOM   1655  N  N     . LEU A  1  195 ? 15.986  5.494  -38.739 1.00 10.53 ? 196  LEU A N     1 
ATOM   1656  C  CA    . LEU A  1  195 ? 16.594  6.717  -39.379 1.00 10.31 ? 196  LEU A CA    1 
ATOM   1657  C  C     . LEU A  1  195 ? 16.425  6.755  -40.878 1.00 10.29 ? 196  LEU A C     1 
ATOM   1658  O  O     . LEU A  1  195 ? 16.106  7.823  -41.464 1.00 11.76 ? 196  LEU A O     1 
ATOM   1659  C  CB    . LEU A  1  195 ? 18.066  6.720  -38.940 1.00 10.53 ? 196  LEU A CB    1 
ATOM   1660  C  CG    . LEU A  1  195 ? 18.251  7.059  -37.427 1.00 10.17 ? 196  LEU A CG    1 
ATOM   1661  C  CD1   . LEU A  1  195 ? 19.712  6.723  -37.109 1.00 11.40 ? 196  LEU A CD1   1 
ATOM   1662  C  CD2   . LEU A  1  195 ? 17.921  8.553  -37.118 1.00 11.18 ? 196  LEU A CD2   1 
ATOM   1663  N  N     . LYS A  1  196 ? 16.552  5.585  -41.564 1.00 11.05 ? 197  LYS A N     1 
ATOM   1664  C  CA    . LYS A  1  196 ? 16.398  5.627  -43.003 1.00 11.41 ? 197  LYS A CA    1 
ATOM   1665  C  C     . LYS A  1  196 ? 14.957  5.927  -43.335 1.00 12.79 ? 197  LYS A C     1 
ATOM   1666  O  O     . LYS A  1  196 ? 14.688  6.612  -44.383 1.00 13.19 ? 197  LYS A O     1 
ATOM   1667  C  CB    . LYS A  1  196 ? 16.723  4.227  -43.606 1.00 12.96 ? 197  LYS A CB    1 
ATOM   1668  C  CG    . LYS A  1  196 ? 18.196  3.953  -43.449 1.00 15.91 ? 197  LYS A CG    1 
ATOM   1669  C  CD    . LYS A  1  196 ? 18.703  2.579  -44.128 1.00 18.97 ? 197  LYS A CD    1 
ATOM   1670  C  CE    . LYS A  1  196 ? 18.006  1.448  -43.609 1.00 26.68 ? 197  LYS A CE    1 
ATOM   1671  N  NZ    . LYS A  1  196 ? 18.643  0.304  -44.444 1.00 20.54 ? 197  LYS A NZ    1 
ATOM   1672  N  N     . ALA A  1  197 ? 13.984  5.489  -42.567 1.00 12.20 ? 198  ALA A N     1 
ATOM   1673  C  CA    . ALA A  1  197 ? 12.607  5.807  -42.877 1.00 13.15 ? 198  ALA A CA    1 
ATOM   1674  C  C     . ALA A  1  197 ? 12.301  7.299  -42.694 1.00 13.33 ? 198  ALA A C     1 
ATOM   1675  O  O     . ALA A  1  197 ? 11.503  7.934  -43.421 1.00 15.04 ? 198  ALA A O     1 
ATOM   1676  C  CB    . ALA A  1  197 ? 11.687  4.984  -41.958 1.00 13.21 ? 198  ALA A CB    1 
ATOM   1677  N  N     . GLU A  1  198 ? 12.987  7.928  -41.708 1.00 11.67 ? 199  GLU A N     1 
ATOM   1678  C  CA    . GLU A  1  198 ? 12.794  9.385  -41.482 1.00 11.47 ? 199  GLU A CA    1 
ATOM   1679  C  C     . GLU A  1  198 ? 13.377  10.169 -42.664 1.00 10.56 ? 199  GLU A C     1 
ATOM   1680  O  O     . GLU A  1  198 ? 12.803  11.146 -43.172 1.00 12.50 ? 199  GLU A O     1 
ATOM   1681  C  CB    . GLU A  1  198 ? 13.516  9.895  -40.193 1.00 12.66 ? 199  GLU A CB    1 
ATOM   1682  C  CG    . GLU A  1  198 ? 12.889  9.379  -38.892 1.00 11.83 ? 199  GLU A CG    1 
ATOM   1683  C  CD    . GLU A  1  198 ? 11.510  9.797  -38.716 1.00 17.57 ? 199  GLU A CD    1 
ATOM   1684  O  OE1   . GLU A  1  198 ? 11.112  10.937 -39.125 1.00 18.61 ? 199  GLU A OE1   1 
ATOM   1685  O  OE2   . GLU A  1  198 ? 10.737  9.023  -38.104 1.00 17.81 ? 199  GLU A OE2   1 
ATOM   1686  N  N     . VAL A  1  199 ? 14.540  9.743  -43.095 1.00 11.04 ? 200  VAL A N     1 
ATOM   1687  C  CA    . VAL A  1  199 ? 15.220  10.483 -44.187 1.00 11.98 ? 200  VAL A CA    1 
ATOM   1688  C  C     . VAL A  1  199 ? 14.584  10.221 -45.554 1.00 12.52 ? 200  VAL A C     1 
ATOM   1689  O  O     . VAL A  1  199 ? 14.431  11.088 -46.421 1.00 11.60 ? 200  VAL A O     1 
ATOM   1690  C  CB    . VAL A  1  199 ? 16.716  10.189 -44.222 1.00 10.74 ? 200  VAL A CB    1 
ATOM   1691  C  CG1   . VAL A  1  199 ? 17.408  11.013 -45.372 1.00 11.90 ? 200  VAL A CG1   1 
ATOM   1692  C  CG2   . VAL A  1  199 ? 17.414  10.538 -42.915 1.00 12.74 ? 200  VAL A CG2   1 
ATOM   1693  N  N     . GLY A  1  200 ? 14.181  8.971  -45.745 1.00 11.93 ? 201  GLY A N     1 
ATOM   1694  C  CA    . GLY A  1  200 ? 13.631  8.524  -47.067 1.00 13.33 ? 201  GLY A CA    1 
ATOM   1695  C  C     . GLY A  1  200 ? 14.600  8.764  -48.149 1.00 13.50 ? 201  GLY A C     1 
ATOM   1696  O  O     . GLY A  1  200 ? 15.820  8.607  -47.982 1.00 14.26 ? 201  GLY A O     1 
ATOM   1697  N  N     . ASP A  1  201 ? 14.081  9.207  -49.301 1.00 13.18 ? 202  ASP A N     1 
ATOM   1698  C  CA    . ASP A  1  201 ? 14.915  9.405  -50.481 1.00 15.70 ? 202  ASP A CA    1 
ATOM   1699  C  C     . ASP A  1  201 ? 15.601  10.818 -50.407 1.00 12.52 ? 202  ASP A C     1 
ATOM   1700  O  O     . ASP A  1  201 ? 16.327  11.131 -51.333 1.00 15.35 ? 202  ASP A O     1 
ATOM   1701  C  CB    . ASP A  1  201 ? 14.140  9.245  -51.831 1.00 18.86 ? 202  ASP A CB    1 
ATOM   1702  C  CG    . ASP A  1  201 ? 13.810  7.787  -52.073 1.00 22.71 ? 202  ASP A CG    1 
ATOM   1703  O  OD1   . ASP A  1  201 ? 14.403  6.897  -51.461 1.00 25.77 ? 202  ASP A OD1   1 
ATOM   1704  O  OD2   . ASP A  1  201 ? 12.814  7.583  -52.788 1.00 34.92 ? 202  ASP A OD2   1 
ATOM   1705  N  N     . GLY A  1  202 ? 15.420  11.549 -49.329 1.00 11.29 ? 203  GLY A N     1 
ATOM   1706  C  CA    . GLY A  1  202 ? 16.162  12.855 -49.203 1.00 12.41 ? 203  GLY A CA    1 
ATOM   1707  C  C     . GLY A  1  202 ? 17.593  12.567 -49.127 1.00 12.30 ? 203  GLY A C     1 
ATOM   1708  O  O     . GLY A  1  202 ? 18.084  11.480 -48.705 1.00 11.56 ? 203  GLY A O     1 
ATOM   1709  N  N     . ILE A  1  203 ? 18.406  13.488 -49.688 1.00 11.54 ? 204  ILE A N     1 
ATOM   1710  C  CA    . ILE A  1  203 ? 19.871  13.439 -49.644 1.00 10.65 ? 204  ILE A CA    1 
ATOM   1711  C  C     . ILE A  1  203 ? 20.303  14.745 -48.933 1.00 10.60 ? 204  ILE A C     1 
ATOM   1712  O  O     . ILE A  1  203 ? 19.874  15.836 -49.352 1.00 10.48 ? 204  ILE A O     1 
ATOM   1713  C  CB    . ILE A  1  203 ? 20.478  13.322 -51.006 1.00 12.39 ? 204  ILE A CB    1 
ATOM   1714  C  CG1   . ILE A  1  203 ? 20.008  12.055 -51.753 1.00 16.11 ? 204  ILE A CG1   1 
ATOM   1715  C  CG2   . ILE A  1  203 ? 21.997  13.251 -50.963 1.00 14.29 ? 204  ILE A CG2   1 
ATOM   1716  C  CD1   . ILE A  1  203 ? 20.444  12.103 -53.287 1.00 19.25 ? 204  ILE A CD1   1 
ATOM   1717  N  N     . TRP A  1  204 ? 21.179  14.547 -47.948 1.00 9.56  ? 205  TRP A N     1 
ATOM   1718  C  CA    . TRP A  1  204 ? 21.588  15.710 -47.067 1.00 8.78  ? 205  TRP A CA    1 
ATOM   1719  C  C     . TRP A  1  204 ? 23.082  15.701 -47.008 1.00 8.54  ? 205  TRP A C     1 
ATOM   1720  O  O     . TRP A  1  204 ? 23.757  14.691 -46.861 1.00 10.78 ? 205  TRP A O     1 
ATOM   1721  C  CB    . TRP A  1  204 ? 21.063  15.508 -45.661 1.00 9.88  ? 205  TRP A CB    1 
ATOM   1722  C  CG    . TRP A  1  204 ? 19.525  15.615 -45.700 1.00 9.53  ? 205  TRP A CG    1 
ATOM   1723  C  CD1   . TRP A  1  204 ? 18.627  14.521 -45.939 1.00 11.08 ? 205  TRP A CD1   1 
ATOM   1724  C  CD2   . TRP A  1  204 ? 18.720  16.763 -45.566 1.00 9.34  ? 205  TRP A CD2   1 
ATOM   1725  N  NE1   . TRP A  1  204 ? 17.366  15.038 -45.984 1.00 11.79 ? 205  TRP A NE1   1 
ATOM   1726  C  CE2   . TRP A  1  204 ? 17.366  16.406 -45.723 1.00 9.85  ? 205  TRP A CE2   1 
ATOM   1727  C  CE3   . TRP A  1  204 ? 19.035  18.126 -45.268 1.00 10.07 ? 205  TRP A CE3   1 
ATOM   1728  C  CZ2   . TRP A  1  204 ? 16.360  17.277 -45.603 1.00 12.09 ? 205  TRP A CZ2   1 
ATOM   1729  C  CZ3   . TRP A  1  204 ? 18.009  19.066 -45.159 1.00 10.26 ? 205  TRP A CZ3   1 
ATOM   1730  C  CH2   . TRP A  1  204 ? 16.670  18.647 -45.308 1.00 11.07 ? 205  TRP A CH2   1 
ATOM   1731  N  N     . GLN A  1  205 ? 23.652  16.921 -47.091 1.00 8.72  ? 206  GLN A N     1 
ATOM   1732  C  CA    . GLN A  1  205 ? 25.028  17.183 -46.824 1.00 8.95  ? 206  GLN A CA    1 
ATOM   1733  C  C     . GLN A  1  205 ? 25.274  17.516 -45.365 1.00 8.32  ? 206  GLN A C     1 
ATOM   1734  O  O     . GLN A  1  205 ? 24.485  18.196 -44.716 1.00 9.08  ? 206  GLN A O     1 
ATOM   1735  C  CB    . GLN A  1  205 ? 25.577  18.371 -47.612 1.00 8.94  ? 206  GLN A CB    1 
ATOM   1736  C  CG    . GLN A  1  205 ? 25.456  18.126 -49.152 1.00 9.42  ? 206  GLN A CG    1 
ATOM   1737  C  CD    . GLN A  1  205 ? 25.545  19.453 -49.920 1.00 8.37  ? 206  GLN A CD    1 
ATOM   1738  O  OE1   . GLN A  1  205 ? 26.558  19.638 -50.579 1.00 10.22 ? 206  GLN A OE1   1 
ATOM   1739  N  NE2   . GLN A  1  205 ? 24.529  20.290 -49.844 1.00 10.29 ? 206  GLN A NE2   1 
ATOM   1740  N  N     . VAL A  1  206 ? 26.378  16.981 -44.862 1.00 7.72  ? 207  VAL A N     1 
ATOM   1741  C  CA    . VAL A  1  206 ? 26.933  17.411 -43.537 1.00 7.86  ? 207  VAL A CA    1 
ATOM   1742  C  C     . VAL A  1  206 ? 28.205  18.141 -43.918 1.00 7.64  ? 207  VAL A C     1 
ATOM   1743  O  O     . VAL A  1  206 ? 29.164  17.566 -44.419 1.00 8.18  ? 207  VAL A O     1 
ATOM   1744  C  CB    . VAL A  1  206 ? 27.218  16.177 -42.671 1.00 8.73  ? 207  VAL A CB    1 
ATOM   1745  C  CG1   . VAL A  1  206 ? 27.813  16.669 -41.287 1.00 11.25 ? 207  VAL A CG1   1 
ATOM   1746  C  CG2   . VAL A  1  206 ? 25.904  15.362 -42.429 1.00 10.35 ? 207  VAL A CG2   1 
ATOM   1747  N  N     . VAL A  1  207 ? 28.156  19.489 -43.639 1.00 7.23  ? 208  VAL A N     1 
ATOM   1748  C  CA    . VAL A  1  207 ? 29.254  20.345 -44.008 1.00 7.09  ? 208  VAL A CA    1 
ATOM   1749  C  C     . VAL A  1  207 ? 29.971  20.773 -42.744 1.00 7.92  ? 208  VAL A C     1 
ATOM   1750  O  O     . VAL A  1  207 ? 29.340  21.210 -41.766 1.00 8.45  ? 208  VAL A O     1 
ATOM   1751  C  CB    . VAL A  1  207 ? 28.694  21.614 -44.693 1.00 8.56  ? 208  VAL A CB    1 
ATOM   1752  C  CG1   . VAL A  1  207 ? 29.934  22.563 -45.025 1.00 9.76  ? 208  VAL A CG1   1 
ATOM   1753  C  CG2   . VAL A  1  207 ? 27.963  21.280 -45.991 1.00 8.68  ? 208  VAL A CG2   1 
ATOM   1754  N  N     . ARG A  1  208 ? 31.272  20.638 -42.726 1.00 7.65  ? 209  ARG A N     1 
ATOM   1755  C  CA    . ARG A  1  208 ? 32.089  21.068 -41.568 1.00 7.11  ? 209  ARG A CA    1 
ATOM   1756  C  C     . ARG A  1  208 ? 33.052  22.089 -42.126 1.00 7.43  ? 209  ARG A C     1 
ATOM   1757  O  O     . ARG A  1  208 ? 33.906  21.775 -42.989 1.00 8.00  ? 209  ARG A O     1 
ATOM   1758  C  CB    . ARG A  1  208 ? 32.846  19.906 -40.894 1.00 9.06  ? 209  ARG A CB    1 
ATOM   1759  C  CG    . ARG A  1  208 ? 31.820  18.776 -40.506 1.00 13.09 ? 209  ARG A CG    1 
ATOM   1760  C  CD    . ARG A  1  208 ? 32.189  17.992 -39.378 1.00 12.93 ? 209  ARG A CD    1 
ATOM   1761  N  NE    . ARG A  1  208 ? 31.668  16.627 -39.445 1.00 10.85 ? 209  ARG A NE    1 
ATOM   1762  C  CZ    . ARG A  1  208 ? 30.432  16.289 -39.017 1.00 10.14 ? 209  ARG A CZ    1 
ATOM   1763  N  NH1   . ARG A  1  208 ? 29.618  17.119 -38.443 1.00 9.34  ? 209  ARG A NH1   1 
ATOM   1764  N  NH2   . ARG A  1  208 ? 30.097  15.029 -39.119 1.00 9.80  ? 209  ARG A NH2   1 
ATOM   1765  N  N     . ILE A  1  209 ? 32.955  23.345 -41.643 1.00 7.03  ? 210  ILE A N     1 
ATOM   1766  C  CA    . ILE A  1  209 ? 33.892  24.373 -42.114 1.00 7.41  ? 210  ILE A CA    1 
ATOM   1767  C  C     . ILE A  1  209 ? 35.161  24.318 -41.204 1.00 6.79  ? 210  ILE A C     1 
ATOM   1768  O  O     . ILE A  1  209 ? 35.205  23.601 -40.174 1.00 7.35  ? 210  ILE A O     1 
ATOM   1769  C  CB    . ILE A  1  209 ? 33.233  25.799 -42.151 1.00 6.58  ? 210  ILE A CB    1 
ATOM   1770  C  CG1   . ILE A  1  209 ? 33.138  26.439 -40.719 1.00 7.59  ? 210  ILE A CG1   1 
ATOM   1771  C  CG2   . ILE A  1  209 ? 31.874  25.690 -42.822 1.00 7.34  ? 210  ILE A CG2   1 
ATOM   1772  C  CD1   . ILE A  1  209 ? 33.028  27.986 -40.861 1.00 7.51  ? 210  ILE A CD1   1 
ATOM   1773  N  N     . PRO A  1  210 ? 36.243  24.985 -41.576 1.00 6.02  ? 211  PRO A N     1 
ATOM   1774  C  CA    . PRO A  1  210 ? 37.486  24.831 -40.793 1.00 6.55  ? 211  PRO A CA    1 
ATOM   1775  C  C     . PRO A  1  210 ? 37.404  25.353 -39.356 1.00 6.59  ? 211  PRO A C     1 
ATOM   1776  O  O     . PRO A  1  210 ? 36.892  26.478 -39.141 1.00 7.08  ? 211  PRO A O     1 
ATOM   1777  C  CB    . PRO A  1  210 ? 38.508  25.649 -41.599 1.00 7.34  ? 211  PRO A CB    1 
ATOM   1778  C  CG    . PRO A  1  210 ? 37.917  25.694 -42.989 1.00 6.85  ? 211  PRO A CG    1 
ATOM   1779  C  CD    . PRO A  1  210 ? 36.436  25.839 -42.789 1.00 6.41  ? 211  PRO A CD    1 
ATOM   1780  N  N     . THR A  1  211 ? 37.943  24.610 -38.433 1.00 6.36  ? 212  THR A N     1 
ATOM   1781  C  CA    . THR A  1  211 ? 38.025  25.080 -37.044 1.00 5.73  ? 212  THR A CA    1 
ATOM   1782  C  C     . THR A  1  211 ? 38.764  26.415 -36.976 1.00 6.86  ? 212  THR A C     1 
ATOM   1783  O  O     . THR A  1  211 ? 38.336  27.310 -36.208 1.00 6.72  ? 212  THR A O     1 
ATOM   1784  C  CB    . THR A  1  211 ? 38.834  24.072 -36.186 1.00 6.57  ? 212  THR A CB    1 
ATOM   1785  O  OG1   . THR A  1  211 ? 37.984  22.885 -36.029 1.00 7.33  ? 212  THR A OG1   1 
ATOM   1786  C  CG2   . THR A  1  211 ? 39.059  24.550 -34.766 1.00 7.39  ? 212  THR A CG2   1 
ATOM   1787  N  N     . ILE A  1  212 ? 39.822  26.667 -37.752 1.00 6.61  ? 213  ILE A N     1 
ATOM   1788  C  CA    . ILE A  1  212 ? 40.550  27.939 -37.639 1.00 7.21  ? 213  ILE A CA    1 
ATOM   1789  C  C     . ILE A  1  212 ? 39.603  29.048 -38.062 1.00 6.44  ? 213  ILE A C     1 
ATOM   1790  O  O     . ILE A  1  212 ? 39.769  30.174 -37.463 1.00 6.49  ? 213  ILE A O     1 
ATOM   1791  C  CB    . ILE A  1  212 ? 41.815  27.854 -38.517 1.00 6.23  ? 213  ILE A CB    1 
ATOM   1792  C  CG1   . ILE A  1  212 ? 42.711  29.013 -38.120 1.00 6.55  ? 213  ILE A CG1   1 
ATOM   1793  C  CG2   . ILE A  1  212 ? 41.571  27.774 -40.017 1.00 7.12  ? 213  ILE A CG2   1 
ATOM   1794  C  CD1   . ILE A  1  212 ? 44.113  28.871 -38.782 1.00 8.65  ? 213  ILE A CD1   1 
ATOM   1795  N  N     . VAL A  1  213 ? 38.687  28.861 -38.989 1.00 6.43  ? 214  VAL A N     1 
ATOM   1796  C  CA    . VAL A  1  213 ? 37.769  29.926 -39.349 1.00 6.20  ? 214  VAL A CA    1 
ATOM   1797  C  C     . VAL A  1  213 ? 36.724  30.138 -38.309 1.00 6.61  ? 214  VAL A C     1 
ATOM   1798  O  O     . VAL A  1  213 ? 36.386  31.284 -37.971 1.00 6.78  ? 214  VAL A O     1 
ATOM   1799  C  CB    . VAL A  1  213 ? 37.124  29.516 -40.682 1.00 6.95  ? 214  VAL A CB    1 
ATOM   1800  C  CG1   . VAL A  1  213 ? 35.968  30.481 -41.026 1.00 7.98  ? 214  VAL A CG1   1 
ATOM   1801  C  CG2   . VAL A  1  213 ? 38.170  29.540 -41.834 1.00 6.93  ? 214  VAL A CG2   1 
ATOM   1802  N  N     . SER A  1  214 ? 36.182  29.036 -37.728 1.00 6.22  ? 215  SER A N     1 
ATOM   1803  C  CA    . SER A  1  214 ? 35.144  29.157 -36.706 1.00 5.67  ? 215  SER A CA    1 
ATOM   1804  C  C     . SER A  1  214 ? 35.691  29.917 -35.511 1.00 6.45  ? 215  SER A C     1 
ATOM   1805  O  O     . SER A  1  214 ? 34.976  30.753 -34.873 1.00 7.07  ? 215  SER A O     1 
ATOM   1806  C  CB    . SER A  1  214 ? 34.775  27.711 -36.380 1.00 7.40  ? 215  SER A CB    1 
ATOM   1807  O  OG    . SER A  1  214 ? 33.507  27.675 -35.650 1.00 7.47  ? 215  SER A OG    1 
ATOM   1808  N  N     . ARG A  1  215 ? 36.956  29.659 -35.136 1.00 5.97  ? 216  ARG A N     1 
ATOM   1809  C  CA    . ARG A  1  215 ? 37.595  30.366 -34.017 1.00 6.31  ? 216  ARG A CA    1 
ATOM   1810  C  C     . ARG A  1  215 ? 37.830  31.828 -34.346 1.00 6.39  ? 216  ARG A C     1 
ATOM   1811  O  O     . ARG A  1  215 ? 37.635  32.715 -33.486 1.00 6.93  ? 216  ARG A O     1 
ATOM   1812  C  CB    . ARG A  1  215 ? 38.907  29.594 -33.641 1.00 6.34  ? 216  ARG A CB    1 
ATOM   1813  C  CG    . ARG A  1  215 ? 38.534  28.237 -32.990 1.00 7.26  ? 216  ARG A CG    1 
ATOM   1814  C  CD    . ARG A  1  215 ? 39.770  27.427 -32.538 1.00 7.48  ? 216  ARG A CD    1 
ATOM   1815  N  NE    . ARG A  1  215 ? 40.353  27.929 -31.314 1.00 6.81  ? 216  ARG A NE    1 
ATOM   1816  C  CZ    . ARG A  1  215 ? 39.852  27.756 -30.093 1.00 6.38  ? 216  ARG A CZ    1 
ATOM   1817  N  NH1   . ARG A  1  215 ? 38.756  27.021 -29.897 1.00 8.30  ? 216  ARG A NH1   1 
ATOM   1818  N  NH2   . ARG A  1  215 ? 40.500  28.255 -29.039 1.00 8.12  ? 216  ARG A NH2   1 
ATOM   1819  N  N     . THR A  1  216 ? 38.310  32.145 -35.551 1.00 6.18  ? 217  THR A N     1 
ATOM   1820  C  CA    . THR A  1  216 ? 38.489  33.524 -35.952 1.00 7.03  ? 217  THR A CA    1 
ATOM   1821  C  C     . THR A  1  216 ? 37.173  34.249 -35.989 1.00 6.44  ? 217  THR A C     1 
ATOM   1822  O  O     . THR A  1  216 ? 37.143  35.462 -35.664 1.00 6.32  ? 217  THR A O     1 
ATOM   1823  C  CB    . THR A  1  216 ? 39.177  33.562 -37.370 1.00 6.56  ? 217  THR A CB    1 
ATOM   1824  O  OG1   . THR A  1  216 ? 40.489  32.988 -37.246 1.00 7.43  ? 217  THR A OG1   1 
ATOM   1825  C  CG2   . THR A  1  216 ? 39.315  34.976 -37.836 1.00 8.25  ? 217  THR A CG2   1 
ATOM   1826  N  N     . CYS A  1  217 ? 36.078  33.573 -36.383 1.00 6.31  ? 218  CYS A N     1 
ATOM   1827  C  CA    . CYS A  1  217 ? 34.802  34.250 -36.654 1.00 6.85  ? 218  CYS A CA    1 
ATOM   1828  C  C     . CYS A  1  217 ? 33.770  33.813 -35.636 1.00 6.61  ? 218  CYS A C     1 
ATOM   1829  O  O     . CYS A  1  217 ? 34.032  33.982 -34.452 1.00 6.98  ? 218  CYS A O     1 
ATOM   1830  C  CB    . CYS A  1  217 ? 34.404  33.980 -38.139 1.00 6.34  ? 218  CYS A CB    1 
ATOM   1831  S  SG    . CYS A  1  217 ? 35.641  34.517 -39.313 1.00 6.85  ? 218  CYS A SG    1 
ATOM   1832  N  N     . ASP A  1  218 ? 32.624  33.301 -36.053 1.00 5.96  ? 219  ASP A N     1 
ATOM   1833  C  CA    . ASP A  1  218 ? 31.560  32.944 -35.101 1.00 6.44  ? 219  ASP A CA    1 
ATOM   1834  C  C     . ASP A  1  218 ? 30.714  31.845 -35.712 1.00 6.56  ? 219  ASP A C     1 
ATOM   1835  O  O     . ASP A  1  218 ? 30.950  31.367 -36.835 1.00 7.03  ? 219  ASP A O     1 
ATOM   1836  C  CB    . ASP A  1  218 ? 30.679  34.181 -34.734 1.00 7.20  ? 219  ASP A CB    1 
ATOM   1837  C  CG    . ASP A  1  218 ? 29.858  34.652 -35.883 1.00 7.56  ? 219  ASP A CG    1 
ATOM   1838  O  OD1   . ASP A  1  218 ? 29.993  34.221 -37.040 1.00 7.11  ? 219  ASP A OD1   1 
ATOM   1839  O  OD2   . ASP A  1  218 ? 28.986  35.520 -35.634 1.00 10.22 ? 219  ASP A OD2   1 
ATOM   1840  N  N     . GLY A  1  219 ? 29.711  31.436 -34.947 1.00 7.19  ? 220  GLY A N     1 
ATOM   1841  C  CA    . GLY A  1  219 ? 28.834  30.306 -35.442 1.00 7.31  ? 220  GLY A CA    1 
ATOM   1842  C  C     . GLY A  1  219 ? 28.039  30.720 -36.626 1.00 6.31  ? 220  GLY A C     1 
ATOM   1843  O  O     . GLY A  1  219 ? 27.739  29.842 -37.462 1.00 6.28  ? 220  GLY A O     1 
ATOM   1844  N  N     . ALA A  1  220 ? 27.661  31.991 -36.755 1.00 6.54  ? 221  ALA A N     1 
ATOM   1845  C  CA    . ALA A  1  220 ? 26.770  32.422 -37.831 1.00 5.46  ? 221  ALA A CA    1 
ATOM   1846  C  C     . ALA A  1  220 ? 27.522  32.401 -39.146 1.00 6.28  ? 221  ALA A C     1 
ATOM   1847  O  O     . ALA A  1  220 ? 26.919  32.566 -40.261 1.00 6.56  ? 221  ALA A O     1 
ATOM   1848  C  CB    . ALA A  1  220 ? 26.149  33.757 -37.522 1.00 7.59  ? 221  ALA A CB    1 
ATOM   1849  N  N     . THR A  1  221 ? 28.848  32.285 -39.113 1.00 6.56  ? 222  THR A N     1 
ATOM   1850  C  CA    . THR A  1  221 ? 29.694  32.102 -40.309 1.00 5.87  ? 222  THR A CA    1 
ATOM   1851  C  C     . THR A  1  221 ? 29.354  30.765 -40.983 1.00 7.39  ? 222  THR A C     1 
ATOM   1852  O  O     . THR A  1  221 ? 29.511  30.628 -42.212 1.00 7.24  ? 222  THR A O     1 
ATOM   1853  C  CB    . THR A  1  221 ? 31.140  32.136 -39.899 1.00 5.61  ? 222  THR A CB    1 
ATOM   1854  O  OG1   . THR A  1  221 ? 31.408  33.444 -39.293 1.00 6.12  ? 222  THR A OG1   1 
ATOM   1855  C  CG2   . THR A  1  221 ? 32.111  31.963 -41.045 1.00 5.96  ? 222  THR A CG2   1 
ATOM   1856  N  N     . THR A  1  222 ? 29.064  29.734 -40.196 1.00 5.75  ? 223  THR A N     1 
ATOM   1857  C  CA    . THR A  1  222 ? 29.062  28.372 -40.781 1.00 5.81  ? 223  THR A CA    1 
ATOM   1858  C  C     . THR A  1  222 ? 28.109  28.156 -41.960 1.00 5.72  ? 223  THR A C     1 
ATOM   1859  O  O     . THR A  1  222 ? 28.606  27.621 -42.966 1.00 6.65  ? 223  THR A O     1 
ATOM   1860  C  CB    . THR A  1  222 ? 28.737  27.390 -39.640 1.00 5.85  ? 223  THR A CB    1 
ATOM   1861  O  OG1   . THR A  1  222 ? 29.750  27.518 -38.638 1.00 6.88  ? 223  THR A OG1   1 
ATOM   1862  C  CG2   . THR A  1  222 ? 28.740  25.906 -40.147 1.00 6.89  ? 223  THR A CG2   1 
ATOM   1863  N  N     . SER A  1  223 ? 26.876  28.523 -41.861 1.00 5.65  ? 224  SER A N     1 
ATOM   1864  C  CA    . SER A  1  223 ? 25.999  28.210 -42.950 1.00 5.99  ? 224  SER A CA    1 
ATOM   1865  C  C     . SER A  1  223 ? 26.325  29.078 -44.186 1.00 6.73  ? 224  SER A C     1 
ATOM   1866  O  O     . SER A  1  223 ? 25.992  28.699 -45.326 1.00 7.11  ? 224  SER A O     1 
ATOM   1867  C  CB    . SER A  1  223 ? 24.530  28.388 -42.640 1.00 6.94  ? 224  SER A CB    1 
ATOM   1868  O  OG    . SER A  1  223 ? 24.237  29.732 -42.197 1.00 8.09  ? 224  SER A OG    1 
ATOM   1869  N  N     . ARG A  1  224 ? 26.874  30.270 -43.951 1.00 6.17  ? 225  ARG A N     1 
ATOM   1870  C  CA    . ARG A  1  224 ? 27.273  31.125 -45.106 1.00 5.82  ? 225  ARG A CA    1 
ATOM   1871  C  C     . ARG A  1  224 ? 28.461  30.524 -45.793 1.00 6.18  ? 225  ARG A C     1 
ATOM   1872  O  O     . ARG A  1  224 ? 28.430  30.386 -47.049 1.00 7.10  ? 225  ARG A O     1 
ATOM   1873  C  CB    . ARG A  1  224 ? 27.559  32.533 -44.576 1.00 5.85  ? 225  ARG A CB    1 
ATOM   1874  C  CG    . ARG A  1  224 ? 26.336  33.222 -43.987 1.00 7.41  ? 225  ARG A CG    1 
ATOM   1875  C  CD    . ARG A  1  224 ? 26.623  34.740 -43.687 1.00 7.88  ? 225  ARG A CD    1 
ATOM   1876  N  NE    . ARG A  1  224 ? 25.390  35.466 -43.317 1.00 6.01  ? 225  ARG A NE    1 
ATOM   1877  C  CZ    . ARG A  1  224 ? 25.003  35.681 -42.098 1.00 6.07  ? 225  ARG A CZ    1 
ATOM   1878  N  NH1   . ARG A  1  224 ? 25.584  35.106 -41.039 1.00 7.44  ? 225  ARG A NH1   1 
ATOM   1879  N  NH2   . ARG A  1  224 ? 23.931  36.462 -41.922 1.00 7.52  ? 225  ARG A NH2   1 
ATOM   1880  N  N     . TRP A  1  225 ? 29.484  30.093 -45.055 1.00 6.45  ? 226  TRP A N     1 
ATOM   1881  C  CA    . TRP A  1  225 ? 30.667  29.556 -45.643 1.00 6.59  ? 226  TRP A CA    1 
ATOM   1882  C  C     . TRP A  1  225 ? 30.276  28.307 -46.469 1.00 7.06  ? 226  TRP A C     1 
ATOM   1883  O  O     . TRP A  1  225 ? 30.711  28.109 -47.635 1.00 7.07  ? 226  TRP A O     1 
ATOM   1884  C  CB    . TRP A  1  225 ? 31.676  29.281 -44.566 1.00 5.64  ? 226  TRP A CB    1 
ATOM   1885  C  CG    . TRP A  1  225 ? 32.954  28.680 -44.986 1.00 6.29  ? 226  TRP A CG    1 
ATOM   1886  C  CD1   . TRP A  1  225 ? 33.139  27.437 -45.600 1.00 7.25  ? 226  TRP A CD1   1 
ATOM   1887  C  CD2   . TRP A  1  225 ? 34.296  29.257 -44.911 1.00 5.98  ? 226  TRP A CD2   1 
ATOM   1888  N  NE1   . TRP A  1  225 ? 34.449  27.233 -45.897 1.00 6.87  ? 226  TRP A NE1   1 
ATOM   1889  C  CE2   . TRP A  1  225 ? 35.195  28.346 -45.477 1.00 6.90  ? 226  TRP A CE2   1 
ATOM   1890  C  CE3   . TRP A  1  225 ? 34.794  30.505 -44.443 1.00 6.89  ? 226  TRP A CE3   1 
ATOM   1891  C  CZ2   . TRP A  1  225 ? 36.551  28.599 -45.670 1.00 7.12  ? 226  TRP A CZ2   1 
ATOM   1892  C  CZ3   . TRP A  1  225 ? 36.102  30.788 -44.583 1.00 7.06  ? 226  TRP A CZ3   1 
ATOM   1893  C  CH2   . TRP A  1  225 ? 37.014  29.881 -45.194 1.00 8.02  ? 226  TRP A CH2   1 
ATOM   1894  N  N     . SER A  1  226 ? 29.525  27.432 -45.817 1.00 6.50  ? 227  SER A N     1 
ATOM   1895  C  CA    . SER A  1  226 ? 28.974  26.241 -46.492 1.00 6.27  ? 227  SER A CA    1 
ATOM   1896  C  C     . SER A  1  226 ? 28.279  26.604 -47.786 1.00 7.13  ? 227  SER A C     1 
ATOM   1897  O  O     . SER A  1  226 ? 28.590  26.014 -48.837 1.00 6.77  ? 227  SER A O     1 
ATOM   1898  C  CB    . SER A  1  226 ? 27.975  25.650 -45.489 1.00 7.38  ? 227  SER A CB    1 
ATOM   1899  O  OG    . SER A  1  226 ? 27.160  24.671 -46.134 1.00 7.81  ? 227  SER A OG    1 
ATOM   1900  N  N     . ALA A  1  227 ? 27.375  27.577 -47.774 1.00 6.40  ? 228  ALA A N     1 
ATOM   1901  C  CA    . ALA A  1  227 ? 26.650  27.908 -48.975 1.00 6.72  ? 228  ALA A CA    1 
ATOM   1902  C  C     . ALA A  1  227 ? 27.479  28.489 -50.027 1.00 6.43  ? 228  ALA A C     1 
ATOM   1903  O  O     . ALA A  1  227 ? 27.184  28.235 -51.244 1.00 7.68  ? 228  ALA A O     1 
ATOM   1904  C  CB    . ALA A  1  227 ? 25.513  28.870 -48.615 1.00 7.51  ? 228  ALA A CB    1 
ATOM   1905  N  N     . MET A  1  228 ? 28.553  29.234 -49.736 1.00 6.39  ? 229  MET A N     1 
ATOM   1906  C  CA    . MET A  1  228 ? 29.338  29.831 -50.809 1.00 6.21  ? 229  MET A CA    1 
ATOM   1907  C  C     . MET A  1  228 ? 29.954  28.671 -51.596 1.00 6.58  ? 229  MET A C     1 
ATOM   1908  O  O     . MET A  1  228 ? 30.039  28.751 -52.839 1.00 7.13  ? 229  MET A O     1 
ATOM   1909  C  CB    . MET A  1  228 ? 30.436  30.730 -50.267 1.00 6.58  ? 229  MET A CB    1 
ATOM   1910  C  CG    . MET A  1  228 ? 29.936  31.962 -49.397 1.00 7.40  ? 229  MET A CG    1 
ATOM   1911  S  SD    . MET A  1  228 ? 28.654  32.950 -50.167 1.00 7.62  ? 229  MET A SD    1 
ATOM   1912  C  CE    . MET A  1  228 ? 27.108  32.217 -49.490 1.00 8.53  ? 229  MET A CE    1 
ATOM   1913  N  N     . GLN A  1  229 ? 30.502  27.680 -50.858 1.00 7.05  ? 230  GLN A N     1 
ATOM   1914  C  CA    . GLN A  1  229 ? 31.302  26.683 -51.560 1.00 6.72  ? 230  GLN A CA    1 
ATOM   1915  C  C     . GLN A  1  229 ? 30.438  25.599 -52.153 1.00 7.10  ? 230  GLN A C     1 
ATOM   1916  O  O     . GLN A  1  229 ? 30.823  25.019 -53.204 1.00 8.06  ? 230  GLN A O     1 
ATOM   1917  C  CB    . GLN A  1  229 ? 32.379  26.123 -50.640 1.00 8.11  ? 230  GLN A CB    1 
ATOM   1918  C  CG    . GLN A  1  229 ? 33.269  27.287 -50.081 1.00 7.29  ? 230  GLN A CG    1 
ATOM   1919  C  CD    . GLN A  1  229 ? 33.830  28.121 -51.200 1.00 7.16  ? 230  GLN A CD    1 
ATOM   1920  O  OE1   . GLN A  1  229 ? 33.161  29.041 -51.651 1.00 8.24  ? 230  GLN A OE1   1 
ATOM   1921  N  NE2   . GLN A  1  229 ? 35.024  27.789 -51.722 1.00 7.71  ? 230  GLN A NE2   1 
ATOM   1922  N  N     . ILE A  1  230 ? 29.269  25.307 -51.587 1.00 7.21  ? 231  ILE A N     1 
ATOM   1923  C  CA    . ILE A  1  230 ? 28.206  24.494 -52.325 1.00 6.70  ? 231  ILE A CA    1 
ATOM   1924  C  C     . ILE A  1  230 ? 27.892  25.299 -53.587 1.00 7.26  ? 231  ILE A C     1 
ATOM   1925  O  O     . ILE A  1  230 ? 27.811  24.666 -54.697 1.00 8.01  ? 231  ILE A O     1 
ATOM   1926  C  CB    . ILE A  1  230 ? 27.013  24.448 -51.453 1.00 7.10  ? 231  ILE A CB    1 
ATOM   1927  C  CG1   . ILE A  1  230 ? 27.231  23.441 -50.284 1.00 7.57  ? 231  ILE A CG1   1 
ATOM   1928  C  CG2   . ILE A  1  230 ? 25.768  23.989 -52.278 1.00 9.04  ? 231  ILE A CG2   1 
ATOM   1929  C  CD1   . ILE A  1  230 ? 26.163  23.530 -49.186 1.00 8.83  ? 231  ILE A CD1   1 
ATOM   1930  N  N     . GLY A  1  231 ? 27.680  26.618 -53.570 1.00 7.23  ? 232  GLY A N     1 
ATOM   1931  C  CA    . GLY A  1  231 ? 27.317  27.347 -54.771 1.00 8.80  ? 232  GLY A CA    1 
ATOM   1932  C  C     . GLY A  1  231 ? 28.399  27.261 -55.791 1.00 8.86  ? 232  GLY A C     1 
ATOM   1933  O  O     . GLY A  1  231 ? 28.106  26.997 -57.002 1.00 8.11  ? 232  GLY A O     1 
ATOM   1934  N  N     . MET A  1  232 ? 29.647  27.422 -55.449 1.00 6.73  ? 233  MET A N     1 
ATOM   1935  C  CA    . MET A  1  232 ? 30.731  27.275 -56.444 1.00 7.22  ? 233  MET A CA    1 
ATOM   1936  C  C     . MET A  1  232 ? 30.759  25.863 -57.017 1.00 8.16  ? 233  MET A C     1 
ATOM   1937  O  O     . MET A  1  232 ? 31.099  25.689 -58.223 1.00 8.35  ? 233  MET A O     1 
ATOM   1938  C  CB    . MET A  1  232 ? 32.083  27.654 -55.809 1.00 7.48  ? 233  MET A CB    1 
ATOM   1939  C  CG    . MET A  1  232 ? 32.199  29.150 -55.486 1.00 8.03  ? 233  MET A CG    1 
ATOM   1940  S  SD    . MET A  1  232 ? 31.820  30.234 -56.891 1.00 8.38  ? 233  MET A SD    1 
ATOM   1941  C  CE    . MET A  1  232 ? 32.795  29.543 -58.213 1.00 9.77  ? 233  MET A CE    1 
ATOM   1942  N  N     . SER A  1  233 ? 30.579  24.898 -56.180 1.00 8.85  ? 234  SER A N     1 
ATOM   1943  C  CA    . SER A  1  233 ? 30.749  23.492 -56.635 1.00 8.94  ? 234  SER A CA    1 
ATOM   1944  C  C     . SER A  1  233 ? 29.523  23.163 -57.466 1.00 7.94  ? 234  SER A C     1 
ATOM   1945  O  O     . SER A  1  233 ? 29.721  22.363 -58.434 1.00 9.61  ? 234  SER A O     1 
ATOM   1946  C  CB    . SER A  1  233 ? 30.836  22.638 -55.362 1.00 7.85  ? 234  SER A CB    1 
ATOM   1947  O  OG    . SER A  1  233 ? 32.050  22.969 -54.714 1.00 8.65  ? 234  SER A OG    1 
ATOM   1948  N  N     . MET A  1  234 ? 28.351  23.665 -57.266 1.00 8.65  ? 235  MET A N     1 
ATOM   1949  C  CA    . MET A  1  234 ? 27.175  23.470 -58.151 1.00 9.39  ? 235  MET A CA    1 
ATOM   1950  C  C     . MET A  1  234 ? 27.551  24.078 -59.514 1.00 11.51 ? 235  MET A C     1 
ATOM   1951  O  O     . MET A  1  234 ? 27.215  23.453 -60.588 1.00 13.91 ? 235  MET A O     1 
ATOM   1952  C  CB    . MET A  1  234 ? 25.945  24.068 -57.634 1.00 10.54 ? 235  MET A CB    1 
ATOM   1953  C  CG    . MET A  1  234 ? 25.345  23.256 -56.474 1.00 10.42 ? 235  MET A CG    1 
ATOM   1954  S  SD    . MET A  1  234 ? 24.695  21.659 -57.076 1.00 11.54 ? 235  MET A SD    1 
ATOM   1955  C  CE    . MET A  1  234 ? 24.326  20.758 -55.596 1.00 15.34 ? 235  MET A CE    1 
ATOM   1956  N  N     . ILE A  1  235 ? 28.112  25.273 -59.573 1.00 10.26 ? 236  ILE A N     1 
ATOM   1957  C  CA    . ILE A  1  235 ? 28.444  25.897 -60.854 1.00 11.12 ? 236  ILE A CA    1 
ATOM   1958  C  C     . ILE A  1  235 ? 29.462  25.045 -61.489 1.00 10.77 ? 236  ILE A C     1 
ATOM   1959  O  O     . ILE A  1  235 ? 29.229  24.766 -62.779 1.00 12.46 ? 236  ILE A O     1 
ATOM   1960  C  CB    . ILE A  1  235 ? 29.040  27.299 -60.593 1.00 10.24 ? 236  ILE A CB    1 
ATOM   1961  C  CG1   . ILE A  1  235 ? 27.954  28.303 -60.205 1.00 11.84 ? 236  ILE A CG1   1 
ATOM   1962  C  CG2   . ILE A  1  235 ? 29.835  27.779 -61.832 1.00 11.68 ? 236  ILE A CG2   1 
ATOM   1963  C  CD1   . ILE A  1  235 ? 28.505  29.613 -59.540 1.00 11.61 ? 236  ILE A CD1   1 
ATOM   1964  N  N     . SER A  1  236 ? 30.514  24.560 -60.881 1.00 10.12 ? 237  SER A N     1 
ATOM   1965  C  CA    . SER A  1  236 ? 31.598  23.888 -61.556 1.00 11.65 ? 237  SER A CA    1 
ATOM   1966  C  C     . SER A  1  236 ? 31.102  22.491 -61.941 1.00 16.08 ? 237  SER A C     1 
ATOM   1967  O  O     . SER A  1  236 ? 31.364  22.018 -63.120 1.00 15.47 ? 237  SER A O     1 
ATOM   1968  C  CB    . SER A  1  236 ? 32.774  23.807 -60.604 1.00 12.00 ? 237  SER A CB    1 
ATOM   1969  O  OG    . SER A  1  236 ? 33.908  23.077 -61.194 1.00 12.74 ? 237  SER A OG    1 
ATOM   1970  N  N     . ALA A  1  237 ? 30.475  21.751 -61.051 1.00 13.42 ? 238  ALA A N     1 
ATOM   1971  C  CA    . ALA A  1  237 ? 30.137  20.301 -61.359 1.00 15.61 ? 238  ALA A CA    1 
ATOM   1972  C  C     . ALA A  1  237 ? 28.942  20.289 -62.284 1.00 13.11 ? 238  ALA A C     1 
ATOM   1973  O  O     . ALA A  1  237 ? 28.982  19.188 -63.058 1.00 20.09 ? 238  ALA A O     1 
ATOM   1974  C  CB    . ALA A  1  237 ? 29.878  19.566 -60.033 1.00 15.30 ? 238  ALA A CB    1 
ATOM   1975  N  N     . TYR A  1  238 ? 28.017  21.176 -62.431 1.00 17.24 ? 239  TYR A N     1 
ATOM   1976  C  CA    . TYR A  1  238 ? 26.855  21.037 -63.285 1.00 18.07 ? 239  TYR A CA    1 
ATOM   1977  C  C     . TYR A  1  238 ? 26.843  21.986 -64.531 1.00 21.42 ? 239  TYR A C     1 
ATOM   1978  O  O     . TYR A  1  238 ? 25.829  22.132 -65.266 1.00 23.92 ? 239  TYR A O     1 
ATOM   1979  C  CB    . TYR A  1  238 ? 25.541  21.178 -62.543 1.00 15.35 ? 239  TYR A CB    1 
ATOM   1980  C  CG    . TYR A  1  238 ? 25.334  19.944 -61.675 1.00 14.79 ? 239  TYR A CG    1 
ATOM   1981  C  CD1   . TYR A  1  238 ? 24.790  18.700 -62.217 1.00 17.24 ? 239  TYR A CD1   1 
ATOM   1982  C  CD2   . TYR A  1  238 ? 25.682  19.898 -60.333 1.00 12.52 ? 239  TYR A CD2   1 
ATOM   1983  C  CE1   . TYR A  1  238 ? 24.607  17.601 -61.454 1.00 13.95 ? 239  TYR A CE1   1 
ATOM   1984  C  CE2   . TYR A  1  238 ? 25.514  18.772 -59.533 1.00 12.36 ? 239  TYR A CE2   1 
ATOM   1985  C  CZ    . TYR A  1  238 ? 24.923  17.612 -60.106 1.00 13.59 ? 239  TYR A CZ    1 
ATOM   1986  O  OH    . TYR A  1  238 ? 24.777  16.507 -59.312 1.00 14.48 ? 239  TYR A OH    1 
ATOM   1987  N  N     . LYS A  1  239 ? 27.989  22.662 -64.726 1.00 23.98 ? 240  LYS A N     1 
ATOM   1988  C  CA    . LYS A  1  239 ? 28.147  23.563 -65.971 1.00 21.22 ? 240  LYS A CA    1 
ATOM   1989  C  C     . LYS A  1  239 ? 27.120  24.720 -66.141 1.00 24.98 ? 240  LYS A C     1 
ATOM   1990  O  O     . LYS A  1  239 ? 26.699  25.098 -67.298 1.00 26.51 ? 240  LYS A O     1 
ATOM   1991  C  CB    . LYS A  1  239 ? 28.289  22.709 -67.314 1.00 26.55 ? 240  LYS A CB    1 
ATOM   1992  C  CG    . LYS A  1  239 ? 29.456  21.694 -67.069 1.00 23.50 ? 240  LYS A CG    1 
ATOM   1993  C  CD    . LYS A  1  239 ? 30.112  21.152 -68.363 1.00 44.13 ? 240  LYS A CD    1 
ATOM   1994  C  CE    . LYS A  1  239 ? 31.580  20.752 -68.084 1.00 48.02 ? 240  LYS A CE    1 
ATOM   1995  N  NZ    . LYS A  1  239 ? 32.061  19.519 -68.777 1.00 54.62 ? 240  LYS A NZ    1 
ATOM   1996  N  N     . GLN A  1  240 ? 26.739  25.370 -65.057 1.00 20.59 ? 241  GLN A N     1 
ATOM   1997  C  CA    A GLN A  1  240 ? 26.003  26.604 -65.107 0.70 24.15 ? 241  GLN A CA    1 
ATOM   1998  C  CA    B GLN A  1  240 ? 26.001  26.606 -65.101 0.30 22.13 ? 241  GLN A CA    1 
ATOM   1999  C  C     . GLN A  1  240 ? 26.902  27.655 -65.752 1.00 16.61 ? 241  GLN A C     1 
ATOM   2000  O  O     . GLN A  1  240 ? 28.161  27.477 -65.635 1.00 17.46 ? 241  GLN A O     1 
ATOM   2001  C  CB    A GLN A  1  240 ? 25.733  27.102 -63.659 0.70 22.96 ? 241  GLN A CB    1 
ATOM   2002  C  CB    B GLN A  1  240 ? 25.700  27.044 -63.646 0.30 21.65 ? 241  GLN A CB    1 
ATOM   2003  C  CG    A GLN A  1  240 ? 24.675  26.302 -62.750 0.70 25.41 ? 241  GLN A CG    1 
ATOM   2004  C  CG    B GLN A  1  240 ? 24.297  26.667 -63.080 0.30 25.45 ? 241  GLN A CG    1 
ATOM   2005  C  CD    A GLN A  1  240 ? 24.472  27.001 -61.392 0.70 26.79 ? 241  GLN A CD    1 
ATOM   2006  C  CD    B GLN A  1  240 ? 24.345  25.966 -61.752 0.30 25.82 ? 241  GLN A CD    1 
ATOM   2007  O  OE1   A GLN A  1  240 ? 24.768  26.412 -60.305 0.70 20.17 ? 241  GLN A OE1   1 
ATOM   2008  O  OE1   B GLN A  1  240 ? 24.000  24.825 -61.659 0.30 19.10 ? 241  GLN A OE1   1 
ATOM   2009  N  NE2   A GLN A  1  240 ? 24.001  28.266 -61.415 0.70 20.13 ? 241  GLN A NE2   1 
ATOM   2010  N  NE2   B GLN A  1  240 ? 24.819  26.658 -60.703 0.30 29.20 ? 241  GLN A NE2   1 
ATOM   2011  N  N     . ALA A  1  241 ? 26.243  28.680 -66.221 1.00 18.51 ? 242  ALA A N     1 
ATOM   2012  C  CA    . ALA A  1  241 ? 26.955  29.959 -66.293 1.00 17.27 ? 242  ALA A CA    1 
ATOM   2013  C  C     . ALA A  1  241 ? 27.485  30.186 -64.835 1.00 15.64 ? 242  ALA A C     1 
ATOM   2014  O  O     . ALA A  1  241 ? 26.813  29.780 -63.832 1.00 14.17 ? 242  ALA A O     1 
ATOM   2015  C  CB    . ALA A  1  241 ? 26.102  31.143 -66.681 1.00 17.81 ? 242  ALA A CB    1 
ATOM   2016  N  N     . ALA A  1  242 ? 28.634  30.742 -64.726 1.00 12.40 ? 243  ALA A N     1 
ATOM   2017  C  CA    . ALA A  1  242 ? 29.185  31.114 -63.387 1.00 11.22 ? 243  ALA A CA    1 
ATOM   2018  C  C     . ALA A  1  242 ? 28.551  32.397 -62.935 1.00 11.05 ? 243  ALA A C     1 
ATOM   2019  O  O     . ALA A  1  242 ? 29.148  33.486 -62.926 1.00 11.40 ? 243  ALA A O     1 
ATOM   2020  C  CB    . ALA A  1  242 ? 30.664  31.143 -63.466 1.00 11.17 ? 243  ALA A CB    1 
ATOM   2021  N  N     . GLY A  1  243 ? 27.264  32.301 -62.506 1.00 10.40 ? 244  GLY A N     1 
ATOM   2022  C  CA    . GLY A  1  243 ? 26.491  33.396 -62.016 1.00 11.56 ? 244  GLY A CA    1 
ATOM   2023  C  C     . GLY A  1  243 ? 25.371  33.791 -62.997 1.00 13.41 ? 244  GLY A C     1 
ATOM   2024  O  O     . GLY A  1  243 ? 25.410  34.860 -63.665 1.00 15.45 ? 244  GLY A O     1 
ATOM   2025  N  N     . GLU A  1  244 ? 24.289  33.037 -62.942 1.00 11.15 ? 245  GLU A N     1 
ATOM   2026  C  CA    . GLU A  1  244 ? 23.088  33.333 -63.698 1.00 9.89  ? 245  GLU A CA    1 
ATOM   2027  C  C     . GLU A  1  244 ? 21.880  33.366 -62.779 1.00 9.53  ? 245  GLU A C     1 
ATOM   2028  O  O     . GLU A  1  244 ? 22.041  33.124 -61.529 1.00 10.24 ? 245  GLU A O     1 
ATOM   2029  C  CB    . GLU A  1  244 ? 22.834  32.291 -64.819 1.00 11.13 ? 245  GLU A CB    1 
ATOM   2030  C  CG    . GLU A  1  244 ? 22.845  30.841 -64.362 1.00 13.38 ? 245  GLU A CG    1 
ATOM   2031  C  CD    . GLU A  1  244 ? 22.520  29.851 -65.541 1.00 16.40 ? 245  GLU A CD    1 
ATOM   2032  O  OE1   . GLU A  1  244 ? 21.387  29.967 -65.971 1.00 17.72 ? 245  GLU A OE1   1 
ATOM   2033  O  OE2   . GLU A  1  244 ? 23.385  29.032 -65.951 1.00 19.64 ? 245  GLU A OE2   1 
ATOM   2034  N  N     . ALA A  1  245 ? 20.706  33.677 -63.208 1.00 9.70  ? 246  ALA A N     1 
ATOM   2035  C  CA    . ALA A  1  245 ? 19.573  33.735 -62.263 1.00 8.46  ? 246  ALA A CA    1 
ATOM   2036  C  C     . ALA A  1  245 ? 19.409  32.477 -61.447 1.00 10.69 ? 246  ALA A C     1 
ATOM   2037  O  O     . ALA A  1  245 ? 19.107  32.571 -60.235 1.00 10.82 ? 246  ALA A O     1 
ATOM   2038  C  CB    . ALA A  1  245 ? 18.329  34.066 -62.993 1.00 12.02 ? 246  ALA A CB    1 
ATOM   2039  N  N     . ALA A  1  246 ? 19.582  31.312 -62.071 1.00 10.98 ? 247  ALA A N     1 
ATOM   2040  C  CA    . ALA A  1  246 ? 19.371  30.037 -61.292 1.00 10.88 ? 247  ALA A CA    1 
ATOM   2041  C  C     . ALA A  1  246 ? 20.326  29.921 -60.179 1.00 11.09 ? 247  ALA A C     1 
ATOM   2042  O  O     . ALA A  1  246 ? 20.040  29.242 -59.142 1.00 9.82  ? 247  ALA A O     1 
ATOM   2043  C  CB    . ALA A  1  246 ? 19.491  28.860 -62.184 1.00 14.22 ? 247  ALA A CB    1 
ATOM   2044  N  N     . THR A  1  247 ? 21.499  30.597 -60.204 1.00 10.08 ? 248  THR A N     1 
ATOM   2045  C  CA    . THR A  1  247 ? 22.478  30.510 -59.113 1.00 8.88  ? 248  THR A CA    1 
ATOM   2046  C  C     . THR A  1  247 ? 21.872  30.971 -57.835 1.00 10.77 ? 248  THR A C     1 
ATOM   2047  O  O     . THR A  1  247 ? 22.221  30.425 -56.749 1.00 11.51 ? 248  THR A O     1 
ATOM   2048  C  CB    . THR A  1  247 ? 23.680  31.388 -59.491 1.00 9.00  ? 248  THR A CB    1 
ATOM   2049  O  OG1   . THR A  1  247 ? 24.143  31.065 -60.823 1.00 9.71  ? 248  THR A OG1   1 
ATOM   2050  C  CG2   . THR A  1  247 ? 24.851  31.252 -58.507 1.00 10.40 ? 248  THR A CG2   1 
ATOM   2051  N  N     . GLY A  1  248 ? 20.956  31.927 -57.826 1.00 9.21  ? 249  GLY A N     1 
ATOM   2052  C  CA    . GLY A  1  248 ? 20.318  32.432 -56.651 1.00 10.79 ? 249  GLY A CA    1 
ATOM   2053  C  C     . GLY A  1  248 ? 19.399  31.422 -55.987 1.00 11.47 ? 249  GLY A C     1 
ATOM   2054  O  O     . GLY A  1  248 ? 19.219  31.460 -54.767 1.00 10.84 ? 249  GLY A O     1 
ATOM   2055  N  N     . ASP A  1  249 ? 18.858  30.469 -56.757 1.00 10.66 ? 250  ASP A N     1 
ATOM   2056  C  CA    . ASP A  1  249 ? 18.027  29.437 -56.068 1.00 10.52 ? 250  ASP A CA    1 
ATOM   2057  C  C     . ASP A  1  249 ? 18.893  28.456 -55.290 1.00 9.23  ? 250  ASP A C     1 
ATOM   2058  O  O     . ASP A  1  249 ? 18.499  28.075 -54.207 1.00 9.50  ? 250  ASP A O     1 
ATOM   2059  C  CB    . ASP A  1  249 ? 17.239  28.608 -57.085 1.00 11.78 ? 250  ASP A CB    1 
ATOM   2060  C  CG    . ASP A  1  249 ? 16.080  29.281 -57.616 1.00 13.78 ? 250  ASP A CG    1 
ATOM   2061  O  OD1   . ASP A  1  249 ? 15.555  30.252 -57.078 1.00 14.50 ? 250  ASP A OD1   1 
ATOM   2062  O  OD2   . ASP A  1  249 ? 15.589  28.763 -58.643 1.00 17.56 ? 250  ASP A OD2   1 
ATOM   2063  N  N     . PHE A  1  250 ? 20.125  28.124 -55.788 1.00 10.40 ? 251  PHE A N     1 
ATOM   2064  C  CA    . PHE A  1  250 ? 21.033  27.322 -54.965 1.00 10.04 ? 251  PHE A CA    1 
ATOM   2065  C  C     . PHE A  1  250 ? 21.414  28.071 -53.692 1.00 9.72  ? 251  PHE A C     1 
ATOM   2066  O  O     . PHE A  1  250 ? 21.521  27.436 -52.626 1.00 10.63 ? 251  PHE A O     1 
ATOM   2067  C  CB    . PHE A  1  250 ? 22.262  26.948 -55.709 1.00 9.51  ? 251  PHE A CB    1 
ATOM   2068  C  CG    . PHE A  1  250 ? 21.956  26.070 -56.934 1.00 10.37 ? 251  PHE A CG    1 
ATOM   2069  C  CD1   . PHE A  1  250 ? 21.751  24.720 -56.797 1.00 11.40 ? 251  PHE A CD1   1 
ATOM   2070  C  CD2   . PHE A  1  250 ? 21.922  26.668 -58.178 1.00 12.42 ? 251  PHE A CD2   1 
ATOM   2071  C  CE1   . PHE A  1  250 ? 21.554  23.916 -57.973 1.00 13.00 ? 251  PHE A CE1   1 
ATOM   2072  C  CE2   . PHE A  1  250 ? 21.707  25.929 -59.319 1.00 13.94 ? 251  PHE A CE2   1 
ATOM   2073  C  CZ    . PHE A  1  250 ? 21.517  24.501 -59.204 1.00 13.79 ? 251  PHE A CZ    1 
ATOM   2074  N  N     . ALA A  1  251 ? 21.590  29.402 -53.771 1.00 9.56  ? 252  ALA A N     1 
ATOM   2075  C  CA    . ALA A  1  251 ? 21.976  30.150 -52.562 1.00 9.30  ? 252  ALA A CA    1 
ATOM   2076  C  C     . ALA A  1  251 ? 20.852  30.199 -51.611 1.00 7.70  ? 252  ALA A C     1 
ATOM   2077  O  O     . ALA A  1  251 ? 21.026  29.879 -50.380 1.00 9.16  ? 252  ALA A O     1 
ATOM   2078  C  CB    . ALA A  1  251 ? 22.323  31.619 -53.002 1.00 8.73  ? 252  ALA A CB    1 
ATOM   2079  N  N     . TYR A  1  252 ? 19.631  30.470 -52.056 1.00 8.49  ? 253  TYR A N     1 
ATOM   2080  C  CA    . TYR A  1  252 ? 18.515  30.525 -51.098 1.00 8.02  ? 253  TYR A CA    1 
ATOM   2081  C  C     . TYR A  1  252 ? 18.272  29.149 -50.472 1.00 7.23  ? 253  TYR A C     1 
ATOM   2082  O  O     . TYR A  1  252 ? 17.924  29.073 -49.296 1.00 8.41  ? 253  TYR A O     1 
ATOM   2083  C  CB    . TYR A  1  252 ? 17.285  31.036 -51.821 1.00 8.64  ? 253  TYR A CB    1 
ATOM   2084  C  CG    . TYR A  1  252 ? 16.121  31.214 -50.963 1.00 8.94  ? 253  TYR A CG    1 
ATOM   2085  C  CD1   . TYR A  1  252 ? 15.999  32.277 -50.045 1.00 10.56 ? 253  TYR A CD1   1 
ATOM   2086  C  CD2   . TYR A  1  252 ? 15.024  30.319 -51.064 1.00 10.26 ? 253  TYR A CD2   1 
ATOM   2087  C  CE1   . TYR A  1  252 ? 14.935  32.483 -49.253 1.00 12.02 ? 253  TYR A CE1   1 
ATOM   2088  C  CE2   . TYR A  1  252 ? 13.944  30.452 -50.199 1.00 12.61 ? 253  TYR A CE2   1 
ATOM   2089  C  CZ    . TYR A  1  252 ? 13.903  31.518 -49.340 1.00 13.11 ? 253  TYR A CZ    1 
ATOM   2090  O  OH    . TYR A  1  252 ? 12.785  31.634 -48.509 1.00 16.21 ? 253  TYR A OH    1 
ATOM   2091  N  N     . ALA A  1  253 ? 18.380  28.109 -51.276 1.00 8.22  ? 254  ALA A N     1 
ATOM   2092  C  CA    . ALA A  1  253 ? 18.232  26.716 -50.686 1.00 8.85  ? 254  ALA A CA    1 
ATOM   2093  C  C     . ALA A  1  253 ? 19.293  26.403 -49.713 1.00 7.56  ? 254  ALA A C     1 
ATOM   2094  O  O     . ALA A  1  253 ? 18.943  25.857 -48.634 1.00 9.42  ? 254  ALA A O     1 
ATOM   2095  C  CB    . ALA A  1  253 ? 18.237  25.715 -51.890 1.00 10.52 ? 254  ALA A CB    1 
ATOM   2096  N  N     . ALA A  1  254 ? 20.541  26.686 -49.971 1.00 8.57  ? 255  ALA A N     1 
ATOM   2097  C  CA    . ALA A  1  254 ? 21.622  26.266 -49.045 1.00 8.02  ? 255  ALA A CA    1 
ATOM   2098  C  C     . ALA A  1  254 ? 21.708  27.185 -47.804 1.00 9.98  ? 255  ALA A C     1 
ATOM   2099  O  O     . ALA A  1  254 ? 22.094  26.705 -46.708 1.00 9.87  ? 255  ALA A O     1 
ATOM   2100  C  CB    . ALA A  1  254 ? 22.933  26.342 -49.778 1.00 10.28 ? 255  ALA A CB    1 
ATOM   2101  N  N     . LYS A  1  255 ? 21.167  28.414 -47.892 1.00 8.13  ? 256  LYS A N     1 
ATOM   2102  C  CA    . LYS A  1  255 ? 21.268  29.325 -46.773 1.00 9.42  ? 256  LYS A CA    1 
ATOM   2103  C  C     . LYS A  1  255 ? 20.012  29.359 -45.943 1.00 8.95  ? 256  LYS A C     1 
ATOM   2104  O  O     . LYS A  1  255 ? 20.031  29.806 -44.782 1.00 10.25 ? 256  LYS A O     1 
ATOM   2105  C  CB    . LYS A  1  255 ? 21.586  30.775 -47.283 1.00 8.62  ? 256  LYS A CB    1 
ATOM   2106  C  CG    . LYS A  1  255 ? 22.956  30.867 -47.936 1.00 8.64  ? 256  LYS A CG    1 
ATOM   2107  C  CD    . LYS A  1  255 ? 23.214  32.328 -48.342 1.00 7.97  ? 256  LYS A CD    1 
ATOM   2108  C  CE    . LYS A  1  255 ? 23.620  33.184 -47.106 1.00 7.75  ? 256  LYS A CE    1 
ATOM   2109  N  NZ    . LYS A  1  255 ? 23.376  34.669 -47.419 1.00 7.53  ? 256  LYS A NZ    1 
HETATM 2110  N  N     . MHS A  1  256 ? 18.855  28.996 -46.542 1.00 9.11  ? 257  MHS A N     1 
HETATM 2111  C  CA    . MHS A  1  256 ? 17.589  29.199 -45.816 1.00 10.70 ? 257  MHS A CA    1 
HETATM 2112  C  C     . MHS A  1  256 ? 16.636  28.024 -46.104 1.00 11.46 ? 257  MHS A C     1 
HETATM 2113  O  O     . MHS A  1  256 ? 16.136  27.453 -45.074 1.00 12.71 ? 257  MHS A O     1 
HETATM 2114  C  CB    . MHS A  1  256 ? 16.823  30.445 -46.314 1.00 9.89  ? 257  MHS A CB    1 
HETATM 2115  C  CG    . MHS A  1  256 ? 17.679  31.675 -46.122 1.00 10.74 ? 257  MHS A CG    1 
HETATM 2116  N  ND1   . MHS A  1  256 ? 17.888  32.258 -44.946 1.00 14.26 ? 257  MHS A ND1   1 
HETATM 2117  C  CD2   . MHS A  1  256 ? 18.428  32.369 -47.036 1.00 8.94  ? 257  MHS A CD2   1 
HETATM 2118  C  CE1   . MHS A  1  256 ? 18.765  33.343 -44.976 1.00 13.98 ? 257  MHS A CE1   1 
HETATM 2119  N  NE2   . MHS A  1  256 ? 19.062  33.401 -46.358 1.00 10.25 ? 257  MHS A NE2   1 
HETATM 2120  C  CM    . MHS A  1  256 ? 17.287  31.859 -43.630 1.00 17.62 ? 257  MHS A CM    1 
ATOM   2121  N  N     . ALA A  1  257 ? 16.330  27.603 -47.295 1.00 9.07  ? 258  ALA A N     1 
ATOM   2122  C  CA    . ALA A  1  257 ? 15.196  26.699 -47.488 1.00 9.68  ? 258  ALA A CA    1 
ATOM   2123  C  C     . ALA A  1  257 ? 15.516  25.257 -47.171 1.00 10.74 ? 258  ALA A C     1 
ATOM   2124  O  O     . ALA A  1  257 ? 14.525  24.554 -46.805 1.00 12.02 ? 258  ALA A O     1 
ATOM   2125  C  CB    . ALA A  1  257 ? 14.682  26.782 -48.932 1.00 11.79 ? 258  ALA A CB    1 
ATOM   2126  N  N     A GLU A  1  258 ? 16.761  24.838 -47.150 0.50 9.82  ? 259  GLU A N     1 
ATOM   2127  N  N     B GLU A  1  258 ? 16.734  24.802 -47.153 0.50 8.88  ? 259  GLU A N     1 
ATOM   2128  C  CA    A GLU A  1  258 ? 17.080  23.453 -46.773 0.50 10.08 ? 259  GLU A CA    1 
ATOM   2129  C  CA    B GLU A  1  258 ? 17.014  23.390 -46.708 0.50 7.52  ? 259  GLU A CA    1 
ATOM   2130  C  C     A GLU A  1  258 ? 18.335  23.390 -45.975 0.50 9.55  ? 259  GLU A C     1 
ATOM   2131  C  C     B GLU A  1  258 ? 18.265  23.274 -45.782 0.50 7.95  ? 259  GLU A C     1 
ATOM   2132  O  O     A GLU A  1  258 ? 19.184  22.549 -46.162 0.50 12.88 ? 259  GLU A O     1 
ATOM   2133  O  O     B GLU A  1  258 ? 19.045  22.317 -45.710 0.50 7.90  ? 259  GLU A O     1 
ATOM   2134  C  CB    A GLU A  1  258 ? 17.286  22.550 -48.049 0.50 12.28 ? 259  GLU A CB    1 
ATOM   2135  C  CB    B GLU A  1  258 ? 17.093  22.368 -47.928 0.50 10.16 ? 259  GLU A CB    1 
ATOM   2136  C  CG    A GLU A  1  258 ? 16.157  21.716 -48.325 0.50 18.54 ? 259  GLU A CG    1 
ATOM   2137  C  CG    B GLU A  1  258 ? 18.145  22.715 -49.015 0.50 9.83  ? 259  GLU A CG    1 
ATOM   2138  C  CD    A GLU A  1  258 ? 16.410  20.485 -49.271 0.50 10.08 ? 259  GLU A CD    1 
ATOM   2139  C  CD    B GLU A  1  258 ? 17.910  21.807 -50.333 0.50 10.00 ? 259  GLU A CD    1 
ATOM   2140  O  OE1   A GLU A  1  258 ? 17.275  20.548 -50.102 0.50 11.12 ? 259  GLU A OE1   1 
ATOM   2141  O  OE1   B GLU A  1  258 ? 17.110  20.840 -50.254 0.50 11.72 ? 259  GLU A OE1   1 
ATOM   2142  O  OE2   A GLU A  1  258 ? 15.672  19.538 -49.017 0.50 17.25 ? 259  GLU A OE2   1 
ATOM   2143  O  OE2   B GLU A  1  258 ? 18.551  22.073 -51.393 0.50 7.70  ? 259  GLU A OE2   1 
ATOM   2144  N  N     . VAL A  1  259 ? 18.477  24.345 -45.025 1.00 10.81 ? 260  VAL A N     1 
ATOM   2145  C  CA    . VAL A  1  259 ? 19.565  24.321 -44.053 1.00 10.59 ? 260  VAL A CA    1 
ATOM   2146  C  C     . VAL A  1  259 ? 18.988  23.876 -42.682 1.00 10.60 ? 260  VAL A C     1 
ATOM   2147  O  O     . VAL A  1  259 ? 17.854  24.217 -42.284 1.00 13.16 ? 260  VAL A O     1 
ATOM   2148  C  CB    . VAL A  1  259 ? 20.117  25.740 -43.954 1.00 13.92 ? 260  VAL A CB    1 
ATOM   2149  C  CG1   . VAL A  1  259 ? 19.132  26.746 -43.256 1.00 13.81 ? 260  VAL A CG1   1 
ATOM   2150  C  CG2   . VAL A  1  259 ? 21.492  25.661 -43.177 1.00 13.75 ? 260  VAL A CG2   1 
ATOM   2151  N  N     . ILE A  1  260 ? 19.800  23.193 -41.927 1.00 8.14  ? 261  ILE A N     1 
ATOM   2152  C  CA    . ILE A  1  260 ? 19.522  22.932 -40.489 1.00 8.18  ? 261  ILE A CA    1 
ATOM   2153  C  C     . ILE A  1  260 ? 20.729  23.460 -39.715 1.00 6.74  ? 261  ILE A C     1 
ATOM   2154  O  O     . ILE A  1  260 ? 21.823  22.959 -39.808 1.00 7.95  ? 261  ILE A O     1 
ATOM   2155  C  CB    . ILE A  1  260 ? 19.410  21.411 -40.145 1.00 9.84  ? 261  ILE A CB    1 
ATOM   2156  C  CG1   . ILE A  1  260 ? 18.572  20.630 -41.170 1.00 13.69 ? 261  ILE A CG1   1 
ATOM   2157  C  CG2   . ILE A  1  260 ? 18.950  21.226 -38.676 1.00 10.16 ? 261  ILE A CG2   1 
ATOM   2158  C  CD1   . ILE A  1  260 ? 17.104  20.929 -41.149 1.00 16.00 ? 261  ILE A CD1   1 
ATOM   2159  N  N     . HIS A  1  261 ? 20.503  24.599 -39.017 1.00 7.09  ? 262  HIS A N     1 
ATOM   2160  C  CA    . HIS A  1  261 ? 21.516  25.128 -38.096 1.00 6.92  ? 262  HIS A CA    1 
ATOM   2161  C  C     . HIS A  1  261 ? 21.553  24.270 -36.865 1.00 7.27  ? 262  HIS A C     1 
ATOM   2162  O  O     . HIS A  1  261 ? 20.490  23.701 -36.413 1.00 9.10  ? 262  HIS A O     1 
ATOM   2163  C  CB    . HIS A  1  261 ? 21.128  26.566 -37.729 1.00 8.68  ? 262  HIS A CB    1 
ATOM   2164  C  CG    . HIS A  1  261 ? 21.399  27.547 -38.836 1.00 7.70  ? 262  HIS A CG    1 
ATOM   2165  N  ND1   . HIS A  1  261 ? 20.396  28.136 -39.584 1.00 9.16  ? 262  HIS A ND1   1 
ATOM   2166  C  CD2   . HIS A  1  261 ? 22.585  28.025 -39.305 1.00 7.84  ? 262  HIS A CD2   1 
ATOM   2167  C  CE1   . HIS A  1  261 ? 20.938  28.921 -40.474 1.00 8.77  ? 262  HIS A CE1   1 
ATOM   2168  N  NE2   . HIS A  1  261 ? 22.272  28.906 -40.303 1.00 8.17  ? 262  HIS A NE2   1 
ATOM   2169  N  N     . MET A  1  262 ? 22.683  24.238 -36.182 1.00 6.83  ? 263  MET A N     1 
ATOM   2170  C  CA    . MET A  1  262 ? 22.761  23.633 -34.893 1.00 7.05  ? 263  MET A CA    1 
ATOM   2171  C  C     . MET A  1  262 ? 22.071  24.457 -33.844 1.00 7.17  ? 263  MET A C     1 
ATOM   2172  O  O     . MET A  1  262 ? 21.445  23.918 -32.925 1.00 7.80  ? 263  MET A O     1 
ATOM   2173  C  CB    . MET A  1  262 ? 24.227  23.418 -34.446 1.00 7.98  ? 263  MET A CB    1 
ATOM   2174  C  CG    . MET A  1  262 ? 25.058  22.539 -35.433 1.00 7.62  ? 263  MET A CG    1 
ATOM   2175  S  SD    . MET A  1  262 ? 24.375  20.832 -35.583 1.00 10.00 ? 263  MET A SD    1 
ATOM   2176  C  CE    . MET A  1  262 ? 23.314  20.973 -37.076 1.00 10.51 ? 263  MET A CE    1 
ATOM   2177  N  N     . GLY A  1  263 ? 22.163  25.821 -33.946 1.00 6.51  ? 264  GLY A N     1 
ATOM   2178  C  CA    . GLY A  1  263 ? 21.474  26.697 -33.009 1.00 6.82  ? 264  GLY A CA    1 
ATOM   2179  C  C     . GLY A  1  263 ? 20.811  27.831 -33.776 1.00 5.85  ? 264  GLY A C     1 
ATOM   2180  O  O     . GLY A  1  263 ? 21.381  28.295 -34.768 1.00 7.02  ? 264  GLY A O     1 
ATOM   2181  N  N     . THR A  1  264 ? 19.689  28.330 -33.259 1.00 6.61  ? 265  THR A N     1 
ATOM   2182  C  CA    . THR A  1  264 ? 19.027  29.444 -33.840 1.00 6.41  ? 265  THR A CA    1 
ATOM   2183  C  C     . THR A  1  264 ? 19.500  30.747 -33.155 1.00 6.73  ? 265  THR A C     1 
ATOM   2184  O  O     . THR A  1  264 ? 20.066  30.713 -32.046 1.00 7.14  ? 265  THR A O     1 
ATOM   2185  C  CB    . THR A  1  264 ? 17.508  29.259 -33.699 1.00 8.21  ? 265  THR A CB    1 
ATOM   2186  O  OG1   . THR A  1  264 ? 17.162  28.868 -32.373 1.00 8.55  ? 265  THR A OG1   1 
ATOM   2187  C  CG2   . THR A  1  264 ? 17.010  28.115 -34.685 1.00 10.07 ? 265  THR A CG2   1 
ATOM   2188  N  N     . TYR A  1  265 ? 19.267  31.879 -33.811 1.00 6.52  ? 266  TYR A N     1 
ATOM   2189  C  CA    . TYR A  1  265 ? 19.815  33.124 -33.238 1.00 7.12  ? 266  TYR A CA    1 
ATOM   2190  C  C     . TYR A  1  265 ? 19.077  33.559 -31.983 1.00 7.06  ? 266  TYR A C     1 
ATOM   2191  O  O     . TYR A  1  265 ? 17.952  33.052 -31.674 1.00 7.60  ? 266  TYR A O     1 
ATOM   2192  C  CB    . TYR A  1  265 ? 19.785  34.283 -34.274 1.00 8.48  ? 266  TYR A CB    1 
ATOM   2193  C  CG    . TYR A  1  265 ? 18.413  34.729 -34.719 1.00 7.15  ? 266  TYR A CG    1 
ATOM   2194  C  CD1   . TYR A  1  265 ? 17.710  35.663 -33.964 1.00 9.32  ? 266  TYR A CD1   1 
ATOM   2195  C  CD2   . TYR A  1  265 ? 17.844  34.187 -35.866 1.00 9.38  ? 266  TYR A CD2   1 
ATOM   2196  C  CE1   . TYR A  1  265 ? 16.446  36.048 -34.328 1.00 8.96  ? 266  TYR A CE1   1 
ATOM   2197  C  CE2   . TYR A  1  265 ? 16.500  34.507 -36.221 1.00 10.59 ? 266  TYR A CE2   1 
ATOM   2198  C  CZ    . TYR A  1  265 ? 15.846  35.421 -35.393 1.00 10.17 ? 266  TYR A CZ    1 
ATOM   2199  O  OH    . TYR A  1  265 ? 14.546  35.816 -35.812 1.00 10.67 ? 266  TYR A OH    1 
ATOM   2200  N  N     . LEU A  1  266 ? 19.675  34.500 -31.221 1.00 7.63  ? 267  LEU A N     1 
ATOM   2201  C  CA    . LEU A  1  266 ? 19.179  34.870 -29.868 1.00 7.77  ? 267  LEU A CA    1 
ATOM   2202  C  C     . LEU A  1  266 ? 18.647  36.258 -29.812 1.00 8.36  ? 267  LEU A C     1 
ATOM   2203  O  O     . LEU A  1  266 ? 19.032  37.124 -30.650 1.00 11.24 ? 267  LEU A O     1 
ATOM   2204  C  CB    . LEU A  1  266 ? 20.306  34.681 -28.834 1.00 7.87  ? 267  LEU A CB    1 
ATOM   2205  C  CG    . LEU A  1  266 ? 20.799  33.270 -28.721 1.00 9.75  ? 267  LEU A CG    1 
ATOM   2206  C  CD1   . LEU A  1  266 ? 21.873  33.199 -27.758 1.00 11.71 ? 267  LEU A CD1   1 
ATOM   2207  C  CD2   . LEU A  1  266 ? 19.663  32.324 -28.190 1.00 13.27 ? 267  LEU A CD2   1 
ATOM   2208  N  N     . PRO A  1  267 ? 17.788  36.588 -28.887 1.00 7.69  ? 268  PRO A N     1 
ATOM   2209  C  CA    . PRO A  1  267 ? 17.324  37.962 -28.658 1.00 7.78  ? 268  PRO A CA    1 
ATOM   2210  C  C     . PRO A  1  267 ? 18.424  38.938 -28.286 1.00 6.28  ? 268  PRO A C     1 
ATOM   2211  O  O     . PRO A  1  267 ? 19.489  38.502 -27.791 1.00 7.41  ? 268  PRO A O     1 
ATOM   2212  C  CB    . PRO A  1  267 ? 16.332  37.755 -27.476 1.00 9.03  ? 268  PRO A CB    1 
ATOM   2213  C  CG    . PRO A  1  267 ? 16.183  36.406 -27.256 1.00 11.20 ? 268  PRO A CG    1 
ATOM   2214  C  CD    . PRO A  1  267 ? 17.161  35.621 -27.970 1.00 8.31  ? 268  PRO A CD    1 
ATOM   2215  N  N     . VAL A  1  268 ? 18.174  40.186 -28.456 1.00 6.39  ? 269  VAL A N     1 
ATOM   2216  C  CA    . VAL A  1  268 ? 19.182  41.233 -28.399 1.00 8.04  ? 269  VAL A CA    1 
ATOM   2217  C  C     . VAL A  1  268 ? 19.911  41.359 -27.090 1.00 6.67  ? 269  VAL A C     1 
ATOM   2218  O  O     . VAL A  1  268 ? 21.134  41.661 -27.099 1.00 7.38  ? 269  VAL A O     1 
ATOM   2219  C  CB    . VAL A  1  268 ? 18.459  42.691 -28.730 1.00 9.80  ? 269  VAL A CB    1 
ATOM   2220  C  CG1   . VAL A  1  268 ? 19.331  43.866 -28.259 1.00 12.12 ? 269  VAL A CG1   1 
ATOM   2221  C  CG2   . VAL A  1  268 ? 18.134  42.788 -30.165 1.00 14.15 ? 269  VAL A CG2   1 
ATOM   2222  N  N     . ARG A  1  269 ? 19.269  41.129 -25.943 1.00 6.87  ? 270  ARG A N     1 
ATOM   2223  C  CA    . ARG A  1  269 ? 20.004  41.276 -24.688 1.00 6.59  ? 270  ARG A CA    1 
ATOM   2224  C  C     . ARG A  1  269 ? 21.197  40.312 -24.670 1.00 6.66  ? 270  ARG A C     1 
ATOM   2225  O  O     . ARG A  1  269 ? 22.229  40.670 -24.049 1.00 7.86  ? 270  ARG A O     1 
ATOM   2226  C  CB    . ARG A  1  269 ? 19.100  41.073 -23.463 1.00 5.93  ? 270  ARG A CB    1 
ATOM   2227  C  CG    . ARG A  1  269 ? 19.857  41.364 -22.143 1.00 6.59  ? 270  ARG A CG    1 
ATOM   2228  C  CD    . ARG A  1  269 ? 18.974  41.214 -20.928 1.00 7.28  ? 270  ARG A CD    1 
ATOM   2229  N  NE    . ARG A  1  269 ? 17.883  42.218 -20.863 1.00 8.69  ? 270  ARG A NE    1 
ATOM   2230  C  CZ    . ARG A  1  269 ? 18.065  43.408 -20.311 1.00 8.30  ? 270  ARG A CZ    1 
ATOM   2231  N  NH1   . ARG A  1  269 ? 19.206  43.768 -19.692 1.00 8.84  ? 270  ARG A NH1   1 
ATOM   2232  N  NH2   . ARG A  1  269 ? 17.069  44.313 -20.398 1.00 8.49  ? 270  ARG A NH2   1 
HETATM 2233  N  N     . AGM A  1  270 ? 21.023  39.135 -25.262 1.00 7.16  ? 271  AGM A N     1 
HETATM 2234  C  CA    . AGM A  1  270 ? 22.120  38.143 -25.391 1.00 6.01  ? 271  AGM A CA    1 
HETATM 2235  C  CB    . AGM A  1  270 ? 21.737  36.907 -24.599 1.00 7.51  ? 271  AGM A CB    1 
HETATM 2236  C  CG    . AGM A  1  270 ? 20.369  36.288 -24.915 1.00 6.97  ? 271  AGM A CG    1 
HETATM 2237  C  CD    . AGM A  1  270 ? 19.916  35.371 -23.780 1.00 6.73  ? 271  AGM A CD    1 
HETATM 2238  C  CE2   . AGM A  1  270 ? 20.645  34.046 -23.730 1.00 8.43  ? 271  AGM A CE2   1 
HETATM 2239  N  NE1   . AGM A  1  270 ? 18.475  35.027 -23.940 1.00 6.01  ? 271  AGM A NE1   1 
HETATM 2240  C  CZ    . AGM A  1  270 ? 17.552  35.946 -23.685 1.00 6.20  ? 271  AGM A CZ    1 
HETATM 2241  N  NH1   . AGM A  1  270 ? 17.734  37.129 -23.137 1.00 7.02  ? 271  AGM A NH1   1 
HETATM 2242  N  NH2   . AGM A  1  270 ? 16.244  35.637 -24.002 1.00 7.46  ? 271  AGM A NH2   1 
HETATM 2243  C  C     . AGM A  1  270 ? 22.383  37.895 -26.874 1.00 6.12  ? 271  AGM A C     1 
HETATM 2244  O  O     . AGM A  1  270 ? 22.560  36.750 -27.303 1.00 7.29  ? 271  AGM A O     1 
ATOM   2245  N  N     . ALA A  1  271 ? 22.442  38.993 -27.622 1.00 6.75  ? 272  ALA A N     1 
ATOM   2246  C  CA    . ALA A  1  271 ? 22.561  38.918 -29.101 1.00 7.46  ? 272  ALA A CA    1 
ATOM   2247  C  C     . ALA A  1  271 ? 23.653  38.009 -29.537 1.00 7.04  ? 272  ALA A C     1 
ATOM   2248  O  O     . ALA A  1  271 ? 24.817  38.113 -29.083 1.00 7.59  ? 272  ALA A O     1 
ATOM   2249  C  CB    . ALA A  1  271 ? 22.836  40.341 -29.669 1.00 7.74  ? 272  ALA A CB    1 
ATOM   2250  N  N     . ARG A  1  272 ? 23.313  37.088 -30.424 1.00 8.17  ? 273  ARG A N     1 
ATOM   2251  C  CA    . ARG A  1  272 ? 24.226  36.118 -31.044 1.00 8.63  ? 273  ARG A CA    1 
ATOM   2252  C  C     . ARG A  1  272 ? 23.523  35.603 -32.293 1.00 8.25  ? 273  ARG A C     1 
ATOM   2253  O  O     . ARG A  1  272 ? 22.290  35.553 -32.384 1.00 7.68  ? 273  ARG A O     1 
ATOM   2254  C  CB    . ARG A  1  272 ? 24.428  34.865 -30.161 1.00 9.68  ? 273  ARG A CB    1 
ATOM   2255  C  CG    . ARG A  1  272 ? 25.769  34.911 -29.299 1.00 10.64 ? 273  ARG A CG    1 
ATOM   2256  C  CD    . ARG A  1  272 ? 25.593  35.358 -27.902 1.00 6.86  ? 273  ARG A CD    1 
ATOM   2257  N  NE    . ARG A  1  272 ? 26.905  35.672 -27.409 1.00 7.17  ? 273  ARG A NE    1 
ATOM   2258  C  CZ    . ARG A  1  272 ? 27.219  35.899 -26.129 1.00 6.54  ? 273  ARG A CZ    1 
ATOM   2259  N  NH1   . ARG A  1  272 ? 26.250  35.786 -25.162 1.00 7.78  ? 273  ARG A NH1   1 
ATOM   2260  N  NH2   . ARG A  1  272 ? 28.463  36.153 -25.731 1.00 7.17  ? 273  ARG A NH2   1 
ATOM   2261  N  N     . GLY A  1  273 ? 24.330  35.276 -33.312 1.00 7.76  ? 274  GLY A N     1 
ATOM   2262  C  CA    . GLY A  1  273 ? 23.759  34.625 -34.484 1.00 7.39  ? 274  GLY A CA    1 
ATOM   2263  C  C     . GLY A  1  273 ? 23.552  33.171 -34.289 1.00 6.76  ? 274  GLY A C     1 
ATOM   2264  O  O     . GLY A  1  273 ? 23.647  32.654 -33.168 1.00 7.39  ? 274  GLY A O     1 
ATOM   2265  N  N     . GLU A  1  274 ? 23.340  32.509 -35.412 1.00 6.80  ? 275  GLU A N     1 
ATOM   2266  C  CA    . GLU A  1  274 ? 23.130  31.040 -35.416 1.00 5.73  ? 275  GLU A CA    1 
ATOM   2267  C  C     . GLU A  1  274 ? 24.368  30.287 -34.997 1.00 6.46  ? 275  GLU A C     1 
ATOM   2268  O  O     . GLU A  1  274 ? 25.516  30.785 -34.961 1.00 7.00  ? 275  GLU A O     1 
ATOM   2269  C  CB    . GLU A  1  274 ? 22.746  30.558 -36.845 1.00 7.94  ? 275  GLU A CB    1 
ATOM   2270  C  CG    . GLU A  1  274 ? 21.377  31.086 -37.293 1.00 8.01  ? 275  GLU A CG    1 
ATOM   2271  C  CD    . GLU A  1  274 ? 21.377  32.512 -37.842 1.00 9.13  ? 275  GLU A CD    1 
ATOM   2272  O  OE1   . GLU A  1  274 ? 22.447  33.164 -38.018 1.00 9.65  ? 275  GLU A OE1   1 
ATOM   2273  O  OE2   . GLU A  1  274 ? 20.186  32.967 -38.076 1.00 10.55 ? 275  GLU A OE2   1 
ATOM   2274  N  N     . ASN A  1  275 ? 24.168  29.024 -34.633 1.00 6.67  ? 276  ASN A N     1 
ATOM   2275  C  CA    . ASN A  1  275 ? 25.252  28.094 -34.246 1.00 6.17  ? 276  ASN A CA    1 
ATOM   2276  C  C     . ASN A  1  275 ? 26.112  28.607 -33.075 1.00 6.71  ? 276  ASN A C     1 
ATOM   2277  O  O     . ASN A  1  275 ? 27.327  28.530 -33.066 1.00 7.17  ? 276  ASN A O     1 
ATOM   2278  C  CB    . ASN A  1  275 ? 26.174  27.716 -35.448 1.00 6.47  ? 276  ASN A CB    1 
ATOM   2279  C  CG    . ASN A  1  275 ? 25.590  26.589 -36.254 1.00 6.74  ? 276  ASN A CG    1 
ATOM   2280  O  OD1   . ASN A  1  275 ? 24.380  26.415 -36.360 1.00 7.49  ? 276  ASN A OD1   1 
ATOM   2281  N  ND2   . ASN A  1  275 ? 26.485  25.788 -36.851 1.00 6.75  ? 276  ASN A ND2   1 
ATOM   2282  N  N     . GLU A  1  276 ? 25.360  29.166 -32.104 1.00 6.22  ? 277  GLU A N     1 
ATOM   2283  C  CA    . GLU A  1  276 ? 25.984  29.501 -30.832 1.00 6.51  ? 277  GLU A CA    1 
ATOM   2284  C  C     . GLU A  1  276 ? 25.294  28.672 -29.751 1.00 7.10  ? 277  GLU A C     1 
ATOM   2285  O  O     . GLU A  1  276 ? 24.211  28.086 -29.987 1.00 6.53  ? 277  GLU A O     1 
ATOM   2286  C  CB    . GLU A  1  276 ? 25.876  31.011 -30.507 1.00 7.09  ? 277  GLU A CB    1 
ATOM   2287  C  CG    . GLU A  1  276 ? 26.587  31.869 -31.596 1.00 6.98  ? 277  GLU A CG    1 
ATOM   2288  C  CD    . GLU A  1  276 ? 28.108  31.724 -31.578 1.00 6.91  ? 277  GLU A CD    1 
ATOM   2289  O  OE1   . GLU A  1  276 ? 28.668  30.930 -30.801 1.00 6.64  ? 277  GLU A OE1   1 
ATOM   2290  O  OE2   . GLU A  1  276 ? 28.700  32.407 -32.458 1.00 8.68  ? 277  GLU A OE2   1 
ATOM   2291  N  N     . PRO A  1  277 ? 25.912  28.489 -28.555 1.00 6.23  ? 278  PRO A N     1 
ATOM   2292  C  CA    . PRO A  1  277 ? 25.369  27.425 -27.682 1.00 6.64  ? 278  PRO A CA    1 
ATOM   2293  C  C     . PRO A  1  277 ? 23.956  27.667 -27.225 1.00 6.92  ? 278  PRO A C     1 
ATOM   2294  O  O     . PRO A  1  277 ? 23.167  26.719 -27.070 1.00 7.05  ? 278  PRO A O     1 
ATOM   2295  C  CB    . PRO A  1  277 ? 26.348  27.381 -26.529 1.00 6.76  ? 278  PRO A CB    1 
ATOM   2296  C  CG    . PRO A  1  277 ? 27.677  27.872 -27.164 1.00 6.17  ? 278  PRO A CG    1 
ATOM   2297  C  CD    . PRO A  1  277 ? 27.209  29.004 -28.074 1.00 6.32  ? 278  PRO A CD    1 
ATOM   2298  N  N     . GLY A  1  278 ? 23.590  28.930 -27.002 1.00 6.00  ? 279  GLY A N     1 
ATOM   2299  C  CA    . GLY A  1  278 ? 22.239  29.237 -26.469 1.00 7.15  ? 279  GLY A CA    1 
ATOM   2300  C  C     . GLY A  1  278 ? 21.152  28.878 -27.435 1.00 6.92  ? 279  GLY A C     1 
ATOM   2301  O  O     . GLY A  1  278 ? 20.013  28.695 -27.004 1.00 7.19  ? 279  GLY A O     1 
ATOM   2302  N  N     . GLY A  1  279 ? 21.466  28.783 -28.739 1.00 5.63  ? 280  GLY A N     1 
ATOM   2303  C  CA    . GLY A  1  279 ? 20.438  28.419 -29.711 1.00 6.83  ? 280  GLY A CA    1 
ATOM   2304  C  C     . GLY A  1  279 ? 20.259  26.932 -29.895 1.00 6.24  ? 280  GLY A C     1 
ATOM   2305  O  O     . GLY A  1  279 ? 19.368  26.541 -30.683 1.00 6.76  ? 280  GLY A O     1 
ATOM   2306  N  N     . VAL A  1  280 ? 21.062  26.090 -29.238 1.00 6.23  ? 281  VAL A N     1 
ATOM   2307  C  CA    . VAL A  1  280 ? 21.005  24.630 -29.491 1.00 7.28  ? 281  VAL A CA    1 
ATOM   2308  C  C     . VAL A  1  280 ? 19.925  24.061 -28.582 1.00 6.42  ? 281  VAL A C     1 
ATOM   2309  O  O     . VAL A  1  280 ? 20.093  24.064 -27.328 1.00 7.51  ? 281  VAL A O     1 
ATOM   2310  C  CB    . VAL A  1  280 ? 22.369  23.965 -29.179 1.00 6.85  ? 281  VAL A CB    1 
ATOM   2311  C  CG1   . VAL A  1  280 ? 22.265  22.448 -29.409 1.00 8.20  ? 281  VAL A CG1   1 
ATOM   2312  C  CG2   . VAL A  1  280 ? 23.445  24.597 -30.097 1.00 9.12  ? 281  VAL A CG2   1 
ATOM   2313  N  N     . PRO A  1  281 ? 18.806  23.520 -29.119 1.00 6.14  ? 282  PRO A N     1 
ATOM   2314  C  CA    . PRO A  1  281 ? 17.768  22.977 -28.219 1.00 7.22  ? 282  PRO A CA    1 
ATOM   2315  C  C     . PRO A  1  281 ? 18.275  21.712 -27.540 1.00 6.51  ? 282  PRO A C     1 
ATOM   2316  O  O     . PRO A  1  281 ? 19.140  21.011 -28.072 1.00 6.67  ? 282  PRO A O     1 
ATOM   2317  C  CB    . PRO A  1  281 ? 16.591  22.716 -29.147 1.00 9.50  ? 282  PRO A CB    1 
ATOM   2318  C  CG    . PRO A  1  281 ? 17.215  22.561 -30.524 1.00 10.01 ? 282  PRO A CG    1 
ATOM   2319  C  CD    . PRO A  1  281 ? 18.490  23.359 -30.584 1.00 7.44  ? 282  PRO A CD    1 
ATOM   2320  N  N     . PHE A  1  282 ? 17.621  21.406 -26.394 1.00 6.54  ? 283  PHE A N     1 
ATOM   2321  C  CA    . PHE A  1  282 ? 18.109  20.226 -25.653 1.00 6.44  ? 283  PHE A CA    1 
ATOM   2322  C  C     . PHE A  1  282 ? 17.983  18.927 -26.462 1.00 6.60  ? 283  PHE A C     1 
ATOM   2323  O  O     . PHE A  1  282 ? 18.842  18.065 -26.373 1.00 7.67  ? 283  PHE A O     1 
ATOM   2324  C  CB    . PHE A  1  282 ? 17.279  20.092 -24.390 1.00 7.57  ? 283  PHE A CB    1 
ATOM   2325  C  CG    . PHE A  1  282 ? 17.408  21.292 -23.458 1.00 7.09  ? 283  PHE A CG    1 
ATOM   2326  C  CD1   . PHE A  1  282 ? 18.672  21.923 -23.229 1.00 7.88  ? 283  PHE A CD1   1 
ATOM   2327  C  CD2   . PHE A  1  282 ? 16.307  21.840 -22.823 1.00 5.98  ? 283  PHE A CD2   1 
ATOM   2328  C  CE1   . PHE A  1  282 ? 18.733  23.049 -22.438 1.00 6.82  ? 283  PHE A CE1   1 
ATOM   2329  C  CE2   . PHE A  1  282 ? 16.378  22.896 -21.999 1.00 6.76  ? 283  PHE A CE2   1 
ATOM   2330  C  CZ    . PHE A  1  282 ? 17.617  23.506 -21.786 1.00 7.34  ? 283  PHE A CZ    1 
ATOM   2331  N  N     . GLY A  1  283 ? 16.943  18.814 -27.296 1.00 7.19  ? 284  GLY A N     1 
ATOM   2332  C  CA    . GLY A  1  283 ? 16.756  17.628 -28.095 1.00 8.40  ? 284  GLY A CA    1 
ATOM   2333  C  C     . GLY A  1  283 ? 17.908  17.465 -29.090 1.00 7.78  ? 284  GLY A C     1 
ATOM   2334  O  O     . GLY A  1  283 ? 18.349  16.370 -29.396 1.00 7.90  ? 284  GLY A O     1 
ATOM   2335  N  N     . TYR A  1  284 ? 18.371  18.618 -29.669 1.00 6.55  ? 285  TYR A N     1 
ATOM   2336  C  CA    . TYR A  1  284 ? 19.505  18.510 -30.579 1.00 7.82  ? 285  TYR A CA    1 
ATOM   2337  C  C     . TYR A  1  284 ? 20.734  18.083 -29.832 1.00 6.38  ? 285  TYR A C     1 
ATOM   2338  O  O     . TYR A  1  284 ? 21.508  17.308 -30.364 1.00 7.42  ? 285  TYR A O     1 
ATOM   2339  C  CB    . TYR A  1  284 ? 19.838  19.871 -31.276 1.00 7.34  ? 285  TYR A CB    1 
ATOM   2340  C  CG    . TYR A  1  284 ? 19.026  20.251 -32.482 1.00 7.33  ? 285  TYR A CG    1 
ATOM   2341  C  CD1   . TYR A  1  284 ? 17.711  19.805 -32.714 1.00 8.00  ? 285  TYR A CD1   1 
ATOM   2342  C  CD2   . TYR A  1  284 ? 19.573  21.159 -33.404 1.00 7.74  ? 285  TYR A CD2   1 
ATOM   2343  C  CE1   . TYR A  1  284 ? 16.954  20.262 -33.754 1.00 8.44  ? 285  TYR A CE1   1 
ATOM   2344  C  CE2   . TYR A  1  284 ? 18.843  21.609 -34.494 1.00 8.35  ? 285  TYR A CE2   1 
ATOM   2345  C  CZ    . TYR A  1  284 ? 17.540  21.194 -34.663 1.00 7.29  ? 285  TYR A CZ    1 
ATOM   2346  O  OH    . TYR A  1  284 ? 16.784  21.674 -35.718 1.00 9.68  ? 285  TYR A OH    1 
ATOM   2347  N  N     . LEU A  1  285 ? 20.992  18.635 -28.644 1.00 6.88  ? 286  LEU A N     1 
ATOM   2348  C  CA    . LEU A  1  285 ? 22.253  18.311 -27.919 1.00 7.05  ? 286  LEU A CA    1 
ATOM   2349  C  C     . LEU A  1  285 ? 22.259  16.784 -27.689 1.00 7.30  ? 286  LEU A C     1 
ATOM   2350  O  O     . LEU A  1  285 ? 23.288  16.139 -27.837 1.00 8.11  ? 286  LEU A O     1 
ATOM   2351  C  CB    . LEU A  1  285 ? 22.228  19.176 -26.601 1.00 8.86  ? 286  LEU A CB    1 
ATOM   2352  C  CG    . LEU A  1  285 ? 23.576  19.237 -25.850 1.00 10.35 ? 286  LEU A CG    1 
ATOM   2353  C  CD1   . LEU A  1  285 ? 23.863  17.952 -25.099 1.00 12.67 ? 286  LEU A CD1   1 
ATOM   2354  C  CD2   . LEU A  1  285 ? 24.734  19.602 -26.806 1.00 12.07 ? 286  LEU A CD2   1 
ATOM   2355  N  N     . ALA A  1  286 ? 21.080  16.239 -27.266 1.00 6.47  ? 287  ALA A N     1 
ATOM   2356  C  CA    . ALA A  1  286 ? 21.035  14.779 -27.042 1.00 6.76  ? 287  ALA A CA    1 
ATOM   2357  C  C     . ALA A  1  286 ? 21.339  14.037 -28.356 1.00 8.45  ? 287  ALA A C     1 
ATOM   2358  O  O     . ALA A  1  286 ? 21.983  12.970 -28.322 1.00 8.10  ? 287  ALA A O     1 
ATOM   2359  C  CB    . ALA A  1  286 ? 19.657  14.364 -26.577 1.00 7.92  ? 287  ALA A CB    1 
ATOM   2360  N  N     . ASP A  1  287 ? 20.857  14.572 -29.506 1.00 7.19  ? 288  ASP A N     1 
ATOM   2361  C  CA    . ASP A  1  287 ? 21.092  13.892 -30.787 1.00 8.37  ? 288  ASP A CA    1 
ATOM   2362  C  C     . ASP A  1  287 ? 22.543  14.053 -31.302 1.00 7.33  ? 288  ASP A C     1 
ATOM   2363  O  O     . ASP A  1  287 ? 23.025  13.120 -31.920 1.00 8.55  ? 288  ASP A O     1 
ATOM   2364  C  CB    . ASP A  1  287 ? 20.083  14.342 -31.827 1.00 6.74  ? 288  ASP A CB    1 
ATOM   2365  C  CG    . ASP A  1  287 ? 18.662  13.738 -31.496 1.00 8.04  ? 288  ASP A CG    1 
ATOM   2366  O  OD1   . ASP A  1  287 ? 18.640  12.623 -30.872 1.00 8.30  ? 288  ASP A OD1   1 
ATOM   2367  O  OD2   . ASP A  1  287 ? 17.711  14.353 -31.933 1.00 8.59  ? 288  ASP A OD2   1 
ATOM   2368  N  N     . ILE A  1  288 ? 23.224  15.147 -30.958 1.00 6.63  ? 289  ILE A N     1 
ATOM   2369  C  CA    . ILE A  1  288 ? 24.618  15.350 -31.311 1.00 7.46  ? 289  ILE A CA    1 
ATOM   2370  C  C     . ILE A  1  288 ? 25.475  14.281 -30.570 1.00 7.23  ? 289  ILE A C     1 
ATOM   2371  O  O     . ILE A  1  288 ? 26.304  13.640 -31.174 1.00 8.33  ? 289  ILE A O     1 
ATOM   2372  C  CB    . ILE A  1  288 ? 25.020  16.805 -30.913 1.00 8.04  ? 289  ILE A CB    1 
ATOM   2373  C  CG1   . ILE A  1  288 ? 24.384  17.784 -31.894 1.00 7.63  ? 289  ILE A CG1   1 
ATOM   2374  C  CG2   . ILE A  1  288 ? 26.562  16.951 -30.967 1.00 8.82  ? 289  ILE A CG2   1 
ATOM   2375  C  CD1   . ILE A  1  288 ? 24.486  19.232 -31.443 1.00 8.59  ? 289  ILE A CD1   1 
ATOM   2376  N  N     . CYS A  1  289 ? 25.263  14.142 -29.261 1.00 7.67  ? 290  CYS A N     1 
ATOM   2377  C  CA    . CYS A  1  289 ? 25.951  13.077 -28.545 1.00 7.17  ? 290  CYS A CA    1 
ATOM   2378  C  C     . CYS A  1  289 ? 25.609  11.724 -29.219 1.00 7.07  ? 290  CYS A C     1 
ATOM   2379  O  O     . CYS A  1  289 ? 24.471  11.410 -29.503 1.00 8.43  ? 290  CYS A O     1 
ATOM   2380  C  CB    . CYS A  1  289 ? 25.433  13.112 -27.121 1.00 7.28  ? 290  CYS A CB    1 
ATOM   2381  S  SG    . CYS A  1  289 ? 26.136  11.772 -26.061 1.00 9.07  ? 290  CYS A SG    1 
ATOM   2382  N  N     . GLN A  1  290 ? 26.649  10.896 -29.420 1.00 8.19  ? 291  GLN A N     1 
ATOM   2383  C  CA    . GLN A  1  290 ? 26.481  9.662  -30.189 1.00 8.54  ? 291  GLN A CA    1 
ATOM   2384  C  C     . GLN A  1  290 ? 26.381  8.421  -29.225 1.00 9.00  ? 291  GLN A C     1 
ATOM   2385  O  O     . GLN A  1  290 ? 26.411  7.292  -29.764 1.00 9.22  ? 291  GLN A O     1 
ATOM   2386  C  CB    . GLN A  1  290 ? 27.592  9.544  -31.228 1.00 8.62  ? 291  GLN A CB    1 
ATOM   2387  C  CG    . GLN A  1  290 ? 27.460  10.679 -32.278 1.00 7.79  ? 291  GLN A CG    1 
ATOM   2388  C  CD    . GLN A  1  290 ? 26.336  10.461 -33.192 1.00 8.29  ? 291  GLN A CD    1 
ATOM   2389  O  OE1   . GLN A  1  290 ? 26.278  9.460  -33.908 1.00 9.67  ? 291  GLN A OE1   1 
ATOM   2390  N  NE2   . GLN A  1  290 ? 25.388  11.429 -33.264 1.00 9.02  ? 291  GLN A NE2   1 
ATOM   2391  N  N     . SER A  1  291 ? 26.283  8.647  -27.962 1.00 8.13  ? 292  SER A N     1 
ATOM   2392  C  CA    . SER A  1  291 ? 26.203  7.473  -27.055 1.00 8.71  ? 292  SER A CA    1 
ATOM   2393  C  C     . SER A  1  291 ? 25.028  6.594  -27.429 1.00 10.32 ? 292  SER A C     1 
ATOM   2394  O  O     . SER A  1  291 ? 25.157  5.305  -27.282 1.00 10.00 ? 292  SER A O     1 
ATOM   2395  C  CB    . SER A  1  291 ? 26.070  8.009  -25.682 1.00 9.75  ? 292  SER A CB    1 
ATOM   2396  O  OG    . SER A  1  291 ? 26.183  6.885  -24.714 1.00 8.22  ? 292  SER A OG    1 
ATOM   2397  N  N     . SER A  1  292 ? 23.925  7.136  -27.932 1.00 8.78  ? 293  SER A N     1 
ATOM   2398  C  CA    . SER A  1  292 ? 22.746  6.345  -28.203 1.00 9.80  ? 293  SER A CA    1 
ATOM   2399  C  C     . SER A  1  292 ? 23.034  5.201  -29.168 1.00 9.97  ? 293  SER A C     1 
ATOM   2400  O  O     . SER A  1  292 ? 22.296  4.198  -29.105 1.00 11.19 ? 293  SER A O     1 
ATOM   2401  C  CB    . SER A  1  292 ? 21.709  7.281  -28.817 1.00 9.28  ? 293  SER A CB    1 
ATOM   2402  O  OG    . SER A  1  292 ? 22.175  7.827  -30.050 1.00 10.53 ? 293  SER A OG    1 
ATOM   2403  N  N     . ARG A  1  293 ? 23.973  5.362  -30.139 1.00 9.86  ? 294  ARG A N     1 
ATOM   2404  C  CA    . ARG A  1  293 ? 24.153  4.323  -31.139 1.00 9.27  ? 294  ARG A CA    1 
ATOM   2405  C  C     . ARG A  1  293 ? 25.212  3.280  -30.740 1.00 11.11 ? 294  ARG A C     1 
ATOM   2406  O  O     . ARG A  1  293 ? 25.340  2.299  -31.512 1.00 12.97 ? 294  ARG A O     1 
ATOM   2407  C  CB    . ARG A  1  293 ? 24.429  4.957  -32.529 1.00 11.01 ? 294  ARG A CB    1 
ATOM   2408  C  CG    . ARG A  1  293 ? 25.851  5.585  -32.622 1.00 9.80  ? 294  ARG A CG    1 
ATOM   2409  C  CD    . ARG A  1  293 ? 26.006  6.274  -33.980 1.00 9.87  ? 294  ARG A CD    1 
ATOM   2410  N  NE    . ARG A  1  293 ? 27.335  6.906  -34.158 1.00 9.80  ? 294  ARG A NE    1 
ATOM   2411  C  CZ    . ARG A  1  293 ? 28.460  6.303  -34.466 1.00 10.37 ? 294  ARG A CZ    1 
ATOM   2412  N  NH1   . ARG A  1  293 ? 28.455  4.948  -34.738 1.00 13.24 ? 294  ARG A NH1   1 
ATOM   2413  N  NH2   . ARG A  1  293 ? 29.607  6.980  -34.527 1.00 11.96 ? 294  ARG A NH2   1 
ATOM   2414  N  N     . VAL A  1  294 ? 25.905  3.507  -29.635 1.00 10.61 ? 295  VAL A N     1 
ATOM   2415  C  CA    A VAL A  1  294 ? 26.939  2.582  -29.116 0.70 11.48 ? 295  VAL A CA    1 
ATOM   2416  C  CA    B VAL A  1  294 ? 26.846  2.509  -29.206 0.30 10.15 ? 295  VAL A CA    1 
ATOM   2417  C  C     . VAL A  1  294 ? 26.443  1.878  -27.868 1.00 12.55 ? 295  VAL A C     1 
ATOM   2418  O  O     . VAL A  1  294 ? 26.622  0.618  -27.727 1.00 14.98 ? 295  VAL A O     1 
ATOM   2419  C  CB    A VAL A  1  294 ? 28.239  3.375  -28.833 0.70 12.43 ? 295  VAL A CB    1 
ATOM   2420  C  CB    B VAL A  1  294 ? 28.280  3.055  -29.274 0.30 8.94  ? 295  VAL A CB    1 
ATOM   2421  C  CG1   A VAL A  1  294 ? 29.276  2.450  -28.185 0.70 15.18 ? 295  VAL A CG1   1 
ATOM   2422  C  CG1   B VAL A  1  294 ? 28.760  3.385  -30.718 0.30 7.36  ? 295  VAL A CG1   1 
ATOM   2423  C  CG2   A VAL A  1  294 ? 28.776  4.011  -30.141 0.70 12.56 ? 295  VAL A CG2   1 
ATOM   2424  C  CG2   B VAL A  1  294 ? 28.455  4.195  -28.331 0.30 7.07  ? 295  VAL A CG2   1 
ATOM   2425  N  N     . ASN A  1  295 ? 25.868  2.583  -26.937 1.00 11.56 ? 296  ASN A N     1 
ATOM   2426  C  CA    . ASN A  1  295 ? 25.535  2.108  -25.577 1.00 10.67 ? 296  ASN A CA    1 
ATOM   2427  C  C     . ASN A  1  295 ? 24.080  1.863  -25.436 1.00 11.65 ? 296  ASN A C     1 
ATOM   2428  O  O     . ASN A  1  295 ? 23.540  1.934  -24.335 1.00 12.38 ? 296  ASN A O     1 
ATOM   2429  C  CB    . ASN A  1  295 ? 25.971  3.173  -24.573 1.00 10.55 ? 296  ASN A CB    1 
ATOM   2430  C  CG    . ASN A  1  295 ? 27.479  3.357  -24.612 1.00 12.86 ? 296  ASN A CG    1 
ATOM   2431  O  OD1   . ASN A  1  295 ? 28.271  2.403  -24.393 1.00 14.15 ? 296  ASN A OD1   1 
ATOM   2432  N  ND2   . ASN A  1  295 ? 27.956  4.554  -24.904 1.00 12.23 ? 296  ASN A ND2   1 
ATOM   2433  N  N     . TYR A  1  296 ? 23.397  1.535  -26.507 1.00 12.95 ? 297  TYR A N     1 
ATOM   2434  C  CA    . TYR A  1  296 ? 21.929  1.442  -26.427 1.00 14.11 ? 297  TYR A CA    1 
ATOM   2435  C  C     . TYR A  1  296 ? 21.391  0.376  -25.469 1.00 14.75 ? 297  TYR A C     1 
ATOM   2436  O  O     . TYR A  1  296 ? 20.240  0.555  -25.006 1.00 17.59 ? 297  TYR A O     1 
ATOM   2437  C  CB    . TYR A  1  296 ? 21.357  1.226  -27.852 1.00 13.96 ? 297  TYR A CB    1 
ATOM   2438  C  CG    . TYR A  1  296 ? 22.049  0.254  -28.614 1.00 13.49 ? 297  TYR A CG    1 
ATOM   2439  C  CD1   . TYR A  1  296 ? 23.198  0.536  -29.406 1.00 17.41 ? 297  TYR A CD1   1 
ATOM   2440  C  CD2   . TYR A  1  296 ? 21.673  -1.141 -28.451 1.00 18.13 ? 297  TYR A CD2   1 
ATOM   2441  C  CE1   . TYR A  1  296 ? 23.863  -0.450 -30.039 1.00 19.58 ? 297  TYR A CE1   1 
ATOM   2442  C  CE2   . TYR A  1  296 ? 22.332  -2.085 -29.132 1.00 18.23 ? 297  TYR A CE2   1 
ATOM   2443  C  CZ    . TYR A  1  296 ? 23.430  -1.773 -29.925 1.00 21.14 ? 297  TYR A CZ    1 
ATOM   2444  O  OH    . TYR A  1  296 ? 24.127  -2.791 -30.633 1.00 26.12 ? 297  TYR A OH    1 
ATOM   2445  N  N     . GLU A  1  297 ? 22.190  -0.639 -25.117 1.00 12.64 ? 298  GLU A N     1 
ATOM   2446  C  CA    . GLU A  1  297 ? 21.641  -1.628 -24.118 1.00 14.90 ? 298  GLU A CA    1 
ATOM   2447  C  C     . GLU A  1  297 ? 21.641  -1.058 -22.747 1.00 14.48 ? 298  GLU A C     1 
ATOM   2448  O  O     . GLU A  1  297 ? 21.175  -1.730 -21.833 1.00 16.56 ? 298  GLU A O     1 
ATOM   2449  C  CB    . GLU A  1  297 ? 22.443  -2.884 -24.160 1.00 18.78 ? 298  GLU A CB    1 
ATOM   2450  C  CG    . GLU A  1  297 ? 22.272  -3.656 -25.444 1.00 24.41 ? 298  GLU A CG    1 
ATOM   2451  C  CD    . GLU A  1  297 ? 20.807  -4.086 -25.756 1.00 35.94 ? 298  GLU A CD    1 
ATOM   2452  O  OE1   . GLU A  1  297 ? 19.840  -4.079 -24.886 1.00 41.84 ? 298  GLU A OE1   1 
ATOM   2453  O  OE2   . GLU A  1  297 ? 20.542  -4.459 -26.943 1.00 42.86 ? 298  GLU A OE2   1 
ATOM   2454  N  N     . ASP A  1  298 ? 22.166  0.185  -22.523 1.00 12.63 ? 299  ASP A N     1 
ATOM   2455  C  CA    . ASP A  1  298 ? 22.272  0.786  -21.190 1.00 11.78 ? 299  ASP A CA    1 
ATOM   2456  C  C     . ASP A  1  298 ? 21.763  2.217  -21.244 1.00 10.02 ? 299  ASP A C     1 
ATOM   2457  O  O     . ASP A  1  298 ? 22.479  3.175  -21.546 1.00 11.14 ? 299  ASP A O     1 
ATOM   2458  C  CB    . ASP A  1  298 ? 23.716  0.702  -20.658 1.00 12.32 ? 299  ASP A CB    1 
ATOM   2459  C  CG    . ASP A  1  298 ? 23.842  1.235  -19.274 1.00 11.56 ? 299  ASP A CG    1 
ATOM   2460  O  OD1   . ASP A  1  298 ? 22.966  1.924  -18.773 1.00 13.80 ? 299  ASP A OD1   1 
ATOM   2461  O  OD2   . ASP A  1  298 ? 24.946  1.005  -18.685 1.00 15.69 ? 299  ASP A OD2   1 
ATOM   2462  N  N     . PRO A  1  299 ? 20.486  2.405  -21.018 1.00 9.84  ? 300  PRO A N     1 
ATOM   2463  C  CA    . PRO A  1  299 ? 19.860  3.755  -21.163 1.00 10.68 ? 300  PRO A CA    1 
ATOM   2464  C  C     . PRO A  1  299 ? 20.463  4.699  -20.178 1.00 11.36 ? 300  PRO A C     1 
ATOM   2465  O  O     . PRO A  1  299 ? 20.395  5.919  -20.382 1.00 11.43 ? 300  PRO A O     1 
ATOM   2466  C  CB    . PRO A  1  299 ? 18.392  3.547  -20.901 1.00 12.43 ? 300  PRO A CB    1 
ATOM   2467  C  CG    . PRO A  1  299 ? 18.253  2.100  -20.382 1.00 19.14 ? 300  PRO A CG    1 
ATOM   2468  C  CD    . PRO A  1  299 ? 19.459  1.349  -20.809 1.00 12.55 ? 300  PRO A CD    1 
ATOM   2469  N  N     . VAL A  1  300 ? 20.956  4.296  -19.008 1.00 9.52  ? 301  VAL A N     1 
ATOM   2470  C  CA    . VAL A  1  300 ? 21.567  5.210  -18.086 1.00 8.83  ? 301  VAL A CA    1 
ATOM   2471  C  C     . VAL A  1  300 ? 22.881  5.728  -18.661 1.00 9.09  ? 301  VAL A C     1 
ATOM   2472  O  O     . VAL A  1  300 ? 23.047  6.966  -18.667 1.00 9.49  ? 301  VAL A O     1 
ATOM   2473  C  CB    . VAL A  1  300 ? 21.911  4.488  -16.722 1.00 9.63  ? 301  VAL A CB    1 
ATOM   2474  C  CG1   . VAL A  1  300 ? 22.664  5.397  -15.793 1.00 11.48 ? 301  VAL A CG1   1 
ATOM   2475  C  CG2   . VAL A  1  300 ? 20.612  4.090  -16.041 1.00 11.24 ? 301  VAL A CG2   1 
ATOM   2476  N  N     . ARG A  1  301 ? 23.703  4.885  -19.236 1.00 10.33 ? 302  ARG A N     1 
ATOM   2477  C  CA    . ARG A  1  301 ? 24.981  5.348  -19.817 1.00 9.07  ? 302  ARG A CA    1 
ATOM   2478  C  C     . ARG A  1  301 ? 24.594  6.349  -20.972 1.00 10.02 ? 302  ARG A C     1 
ATOM   2479  O  O     . ARG A  1  301 ? 25.325  7.398  -21.045 1.00 9.88  ? 302  ARG A O     1 
ATOM   2480  C  CB    . ARG A  1  301 ? 25.692  4.138  -20.390 1.00 11.65 ? 302  ARG A CB    1 
ATOM   2481  C  CG    . ARG A  1  301 ? 26.948  4.429  -21.222 1.00 11.18 ? 302  ARG A CG    1 
ATOM   2482  C  CD    . ARG A  1  301 ? 27.935  5.287  -20.515 1.00 11.89 ? 302  ARG A CD    1 
ATOM   2483  N  NE    . ARG A  1  301 ? 29.080  5.591  -21.426 1.00 11.32 ? 302  ARG A NE    1 
ATOM   2484  C  CZ    . ARG A  1  301 ? 30.233  4.955  -21.464 1.00 13.52 ? 302  ARG A CZ    1 
ATOM   2485  N  NH1   . ARG A  1  301 ? 30.557  4.021  -20.515 1.00 16.02 ? 302  ARG A NH1   1 
ATOM   2486  N  NH2   . ARG A  1  301 ? 31.170  5.404  -22.333 1.00 14.58 ? 302  ARG A NH2   1 
ATOM   2487  N  N     . VAL A  1  302 ? 23.639  6.089  -21.801 1.00 8.93  ? 303  VAL A N     1 
ATOM   2488  C  CA    . VAL A  1  302 ? 23.332  7.018  -22.948 1.00 9.12  ? 303  VAL A CA    1 
ATOM   2489  C  C     . VAL A  1  302 ? 22.905  8.320  -22.330 1.00 8.89  ? 303  VAL A C     1 
ATOM   2490  O  O     . VAL A  1  302 ? 23.377  9.409  -22.738 1.00 8.65  ? 303  VAL A O     1 
ATOM   2491  C  CB    . VAL A  1  302 ? 22.192  6.432  -23.752 1.00 9.72  ? 303  VAL A CB    1 
ATOM   2492  C  CG1   . VAL A  1  302 ? 21.724  7.427  -24.904 1.00 9.60  ? 303  VAL A CG1   1 
ATOM   2493  C  CG2   . VAL A  1  302 ? 22.637  5.157  -24.497 1.00 11.55 ? 303  VAL A CG2   1 
ATOM   2494  N  N     . SER A  1  303 ? 21.993  8.356  -21.372 1.00 7.68  ? 304  SER A N     1 
ATOM   2495  C  CA    . SER A  1  303 ? 21.475  9.573  -20.791 1.00 8.16  ? 304  SER A CA    1 
ATOM   2496  C  C     . SER A  1  303 ? 22.556  10.384 -20.118 1.00 9.20  ? 304  SER A C     1 
ATOM   2497  O  O     . SER A  1  303 ? 22.545  11.655 -20.213 1.00 8.24  ? 304  SER A O     1 
ATOM   2498  C  CB    . SER A  1  303 ? 20.358  9.245  -19.779 1.00 9.63  ? 304  SER A CB    1 
ATOM   2499  O  OG    . SER A  1  303 ? 19.281  8.550  -20.435 1.00 9.81  ? 304  SER A OG    1 
ATOM   2500  N  N     . LEU A  1  304 ? 23.448  9.705  -19.365 1.00 9.04  ? 305  LEU A N     1 
ATOM   2501  C  CA    . LEU A  1  304 ? 24.476  10.473 -18.634 1.00 8.47  ? 305  LEU A CA    1 
ATOM   2502  C  C     . LEU A  1  304 ? 25.604  10.908 -19.550 1.00 7.90  ? 305  LEU A C     1 
ATOM   2503  O  O     . LEU A  1  304 ? 26.255  11.921 -19.217 1.00 8.33  ? 305  LEU A O     1 
ATOM   2504  C  CB    . LEU A  1  304 ? 24.976  9.644  -17.445 1.00 8.84  ? 305  LEU A CB    1 
ATOM   2505  C  CG    . LEU A  1  304 ? 23.853  9.386  -16.426 1.00 10.26 ? 305  LEU A CG    1 
ATOM   2506  C  CD1   . LEU A  1  304 ? 24.441  8.749  -15.153 1.00 10.33 ? 305  LEU A CD1   1 
ATOM   2507  C  CD2   . LEU A  1  304 ? 22.904  10.554 -16.102 1.00 12.10 ? 305  LEU A CD2   1 
ATOM   2508  N  N     . ASP A  1  305 ? 25.842  10.203 -20.656 1.00 7.99  ? 306  ASP A N     1 
ATOM   2509  C  CA    . ASP A  1  305 ? 26.777  10.813 -21.643 1.00 8.55  ? 306  ASP A CA    1 
ATOM   2510  C  C     . ASP A  1  305 ? 26.190  12.097 -22.233 1.00 8.41  ? 306  ASP A C     1 
ATOM   2511  O  O     . ASP A  1  305 ? 26.940  13.084 -22.439 1.00 8.32  ? 306  ASP A O     1 
ATOM   2512  C  CB    . ASP A  1  305 ? 27.078  9.822  -22.751 1.00 8.11  ? 306  ASP A CB    1 
ATOM   2513  C  CG    . ASP A  1  305 ? 28.039  8.717  -22.346 1.00 8.10  ? 306  ASP A CG    1 
ATOM   2514  O  OD1   . ASP A  1  305 ? 28.803  8.939  -21.406 1.00 9.29  ? 306  ASP A OD1   1 
ATOM   2515  O  OD2   . ASP A  1  305 ? 28.024  7.682  -23.047 1.00 9.93  ? 306  ASP A OD2   1 
ATOM   2516  N  N     . VAL A  1  306 ? 24.870  12.157 -22.445 1.00 8.58  ? 307  VAL A N     1 
ATOM   2517  C  CA    . VAL A  1  306 ? 24.238  13.417 -22.876 1.00 7.57  ? 307  VAL A CA    1 
ATOM   2518  C  C     . VAL A  1  306 ? 24.368  14.437 -21.783 1.00 7.78  ? 307  VAL A C     1 
ATOM   2519  O  O     . VAL A  1  306 ? 24.693  15.631 -22.094 1.00 7.79  ? 307  VAL A O     1 
ATOM   2520  C  CB    . VAL A  1  306 ? 22.789  13.173 -23.254 1.00 7.18  ? 307  VAL A CB    1 
ATOM   2521  C  CG1   . VAL A  1  306 ? 22.123  14.533 -23.486 1.00 8.47  ? 307  VAL A CG1   1 
ATOM   2522  C  CG2   . VAL A  1  306 ? 22.738  12.343 -24.512 1.00 8.24  ? 307  VAL A CG2   1 
ATOM   2523  N  N     . VAL A  1  307 ? 24.121  14.102 -20.485 1.00 7.42  ? 308  VAL A N     1 
ATOM   2524  C  CA    . VAL A  1  307 ? 24.306  15.103 -19.467 1.00 7.81  ? 308  VAL A CA    1 
ATOM   2525  C  C     . VAL A  1  307 ? 25.765  15.659 -19.466 1.00 7.44  ? 308  VAL A C     1 
ATOM   2526  O  O     . VAL A  1  307 ? 25.944  16.889 -19.319 1.00 7.22  ? 308  VAL A O     1 
ATOM   2527  C  CB    . VAL A  1  307 ? 24.018  14.534 -18.035 1.00 8.10  ? 308  VAL A CB    1 
ATOM   2528  C  CG1   . VAL A  1  307 ? 24.413  15.531 -16.951 1.00 9.93  ? 308  VAL A CG1   1 
ATOM   2529  C  CG2   . VAL A  1  307 ? 22.508  14.105 -17.962 1.00 9.69  ? 308  VAL A CG2   1 
ATOM   2530  N  N     . ALA A  1  308 ? 26.766  14.801 -19.627 1.00 6.99  ? 309  ALA A N     1 
ATOM   2531  C  CA    . ALA A  1  308 ? 28.141  15.331 -19.641 1.00 7.44  ? 309  ALA A CA    1 
ATOM   2532  C  C     . ALA A  1  308 ? 28.343  16.306 -20.811 1.00 8.25  ? 309  ALA A C     1 
ATOM   2533  O  O     . ALA A  1  308 ? 28.974  17.377 -20.632 1.00 8.04  ? 309  ALA A O     1 
ATOM   2534  C  CB    . ALA A  1  308 ? 29.135  14.174 -19.768 1.00 9.12  ? 309  ALA A CB    1 
ATOM   2535  N  N     . THR A  1  309 ? 27.834  15.948 -21.968 1.00 7.60  ? 310  THR A N     1 
ATOM   2536  C  CA    . THR A  1  309 ? 27.978  16.837 -23.147 1.00 6.98  ? 310  THR A CA    1 
ATOM   2537  C  C     . THR A  1  309 ? 27.403  18.179 -22.883 1.00 7.61  ? 310  THR A C     1 
ATOM   2538  O  O     . THR A  1  309 ? 28.026  19.193 -23.171 1.00 7.59  ? 310  THR A O     1 
ATOM   2539  C  CB    . THR A  1  309 ? 27.178  16.190 -24.325 1.00 6.87  ? 310  THR A CB    1 
ATOM   2540  O  OG1   . THR A  1  309 ? 27.623  14.820 -24.568 1.00 7.64  ? 310  THR A OG1   1 
ATOM   2541  C  CG2   . THR A  1  309 ? 27.436  16.969 -25.616 1.00 8.12  ? 310  THR A CG2   1 
ATOM   2542  N  N     . GLY A  1  310 ? 26.195  18.199 -22.321 1.00 6.79  ? 311  GLY A N     1 
ATOM   2543  C  CA    . GLY A  1  310 ? 25.468  19.410 -22.100 1.00 7.42  ? 311  GLY A CA    1 
ATOM   2544  C  C     . GLY A  1  310 ? 25.956  20.232 -20.901 1.00 6.89  ? 311  GLY A C     1 
ATOM   2545  O  O     . GLY A  1  310 ? 25.970  21.465 -20.914 1.00 7.40  ? 311  GLY A O     1 
ATOM   2546  N  N     . ALA A  1  311 ? 26.355  19.530 -19.789 1.00 6.94  ? 312  ALA A N     1 
ATOM   2547  C  CA    . ALA A  1  311 ? 26.814  20.269 -18.657 1.00 7.34  ? 312  ALA A CA    1 
ATOM   2548  C  C     . ALA A  1  311 ? 28.087  21.055 -19.027 1.00 7.03  ? 312  ALA A C     1 
ATOM   2549  O  O     . ALA A  1  311 ? 28.233  22.196 -18.640 1.00 7.27  ? 312  ALA A O     1 
ATOM   2550  C  CB    . ALA A  1  311 ? 27.095  19.316 -17.456 1.00 7.53  ? 312  ALA A CB    1 
ATOM   2551  N  N     . MET A  1  312 ? 29.007  20.387 -19.759 1.00 7.58  ? 313  MET A N     1 
ATOM   2552  C  CA    . MET A  1  312 ? 30.228  21.069 -20.122 1.00 6.98  ? 313  MET A CA    1 
ATOM   2553  C  C     . MET A  1  312 ? 29.871  22.238 -21.074 1.00 5.58  ? 313  MET A C     1 
ATOM   2554  O  O     . MET A  1  312 ? 30.157  23.426 -20.820 1.00 6.74  ? 313  MET A O     1 
ATOM   2555  C  CB    . MET A  1  312 ? 31.148  20.061 -20.781 1.00 7.91  ? 313  MET A CB    1 
ATOM   2556  C  CG    . MET A  1  312 ? 32.594  20.554 -20.994 1.00 8.51  ? 313  MET A CG    1 
ATOM   2557  S  SD    . MET A  1  312 ? 32.736  21.855 -22.326 1.00 8.38  ? 313  MET A SD    1 
ATOM   2558  C  CE    . MET A  1  312 ? 32.358  20.881 -23.755 1.00 10.81 ? 313  MET A CE    1 
ATOM   2559  N  N     . LEU A  1  313 ? 29.180  21.942 -22.200 1.00 7.17  ? 314  LEU A N     1 
ATOM   2560  C  CA    . LEU A  1  313 ? 28.904  23.055 -23.166 1.00 6.63  ? 314  LEU A CA    1 
ATOM   2561  C  C     . LEU A  1  313 ? 28.073  24.174 -22.597 1.00 7.26  ? 314  LEU A C     1 
ATOM   2562  O  O     . LEU A  1  313 ? 28.442  25.354 -22.689 1.00 6.97  ? 314  LEU A O     1 
ATOM   2563  C  CB    . LEU A  1  313 ? 28.171  22.449 -24.394 1.00 8.10  ? 314  LEU A CB    1 
ATOM   2564  C  CG    . LEU A  1  313 ? 27.870  23.514 -25.450 1.00 5.78  ? 314  LEU A CG    1 
ATOM   2565  C  CD1   . LEU A  1  313 ? 29.135  24.203 -25.995 1.00 7.89  ? 314  LEU A CD1   1 
ATOM   2566  C  CD2   . LEU A  1  313 ? 27.099  22.894 -26.569 1.00 8.67  ? 314  LEU A CD2   1 
ATOM   2567  N  N     . TYR A  1  314 ? 26.954  23.814 -21.949 1.00 6.18  ? 315  TYR A N     1 
ATOM   2568  C  CA    . TYR A  1  314 ? 26.038  24.840 -21.521 1.00 6.60  ? 315  TYR A CA    1 
ATOM   2569  C  C     . TYR A  1  314 ? 26.508  25.574 -20.289 1.00 5.96  ? 315  TYR A C     1 
ATOM   2570  O  O     . TYR A  1  314 ? 26.272  26.752 -20.171 1.00 7.09  ? 315  TYR A O     1 
ATOM   2571  C  CB    . TYR A  1  314 ? 24.637  24.240 -21.262 1.00 5.96  ? 315  TYR A CB    1 
ATOM   2572  C  CG    . TYR A  1  314 ? 23.920  23.678 -22.495 1.00 6.13  ? 315  TYR A CG    1 
ATOM   2573  C  CD1   . TYR A  1  314 ? 23.806  24.445 -23.693 1.00 6.91  ? 315  TYR A CD1   1 
ATOM   2574  C  CD2   . TYR A  1  314 ? 23.221  22.489 -22.413 1.00 6.90  ? 315  TYR A CD2   1 
ATOM   2575  C  CE1   . TYR A  1  314 ? 23.012  24.009 -24.758 1.00 7.95  ? 315  TYR A CE1   1 
ATOM   2576  C  CE2   . TYR A  1  314 ? 22.403  22.057 -23.462 1.00 7.11  ? 315  TYR A CE2   1 
ATOM   2577  C  CZ    . TYR A  1  314 ? 22.308  22.804 -24.582 1.00 6.90  ? 315  TYR A CZ    1 
ATOM   2578  O  OH    . TYR A  1  314 ? 21.436  22.301 -25.596 1.00 8.20  ? 315  TYR A OH    1 
ATOM   2579  N  N     . ASP A  1  315 ? 27.124  24.869 -19.304 1.00 6.61  ? 316  ASP A N     1 
ATOM   2580  C  CA    . ASP A  1  315 ? 27.530  25.565 -18.107 1.00 6.29  ? 316  ASP A CA    1 
ATOM   2581  C  C     . ASP A  1  315 ? 28.927  26.165 -18.211 1.00 6.39  ? 316  ASP A C     1 
ATOM   2582  O  O     . ASP A  1  315 ? 29.169  27.255 -17.692 1.00 7.05  ? 316  ASP A O     1 
ATOM   2583  C  CB    . ASP A  1  315 ? 27.377  24.675 -16.823 1.00 7.18  ? 316  ASP A CB    1 
ATOM   2584  C  CG    . ASP A  1  315 ? 25.952  24.502 -16.384 1.00 8.56  ? 316  ASP A CG    1 
ATOM   2585  O  OD1   . ASP A  1  315 ? 25.039  25.112 -16.953 1.00 9.13  ? 316  ASP A OD1   1 
ATOM   2586  O  OD2   . ASP A  1  315 ? 25.759  23.794 -15.379 1.00 9.46  ? 316  ASP A OD2   1 
ATOM   2587  N  N     . GLN A  1  316 ? 29.857  25.406 -18.760 1.00 6.34  ? 317  GLN A N     1 
ATOM   2588  C  CA    . GLN A  1  316 ? 31.266  25.898 -18.725 1.00 7.06  ? 317  GLN A CA    1 
ATOM   2589  C  C     . GLN A  1  316 ? 31.551  26.887 -19.824 1.00 6.70  ? 317  GLN A C     1 
ATOM   2590  O  O     . GLN A  1  316 ? 32.125  27.958 -19.556 1.00 6.49  ? 317  GLN A O     1 
ATOM   2591  C  CB    . GLN A  1  316 ? 32.221  24.739 -18.825 1.00 6.47  ? 317  GLN A CB    1 
ATOM   2592  C  CG    . GLN A  1  316 ? 32.048  23.681 -17.674 1.00 7.27  ? 317  GLN A CG    1 
ATOM   2593  C  CD    . GLN A  1  316 ? 33.063  22.553 -17.708 1.00 7.94  ? 317  GLN A CD    1 
ATOM   2594  O  OE1   . GLN A  1  316 ? 32.699  21.384 -17.762 1.00 8.19  ? 317  GLN A OE1   1 
ATOM   2595  N  NE2   . GLN A  1  316 ? 34.342  22.963 -17.656 1.00 7.99  ? 317  GLN A NE2   1 
ATOM   2596  N  N     . ILE A  1  317 ? 31.164  26.546 -21.077 1.00 6.63  ? 318  ILE A N     1 
ATOM   2597  C  CA    . ILE A  1  317 ? 31.488  27.457 -22.193 1.00 6.84  ? 318  ILE A CA    1 
ATOM   2598  C  C     . ILE A  1  317 ? 30.439  28.531 -22.386 1.00 6.36  ? 318  ILE A C     1 
ATOM   2599  O  O     . ILE A  1  317 ? 30.744  29.720 -22.508 1.00 7.54  ? 318  ILE A O     1 
ATOM   2600  C  CB    . ILE A  1  317 ? 31.694  26.569 -23.459 1.00 6.36  ? 318  ILE A CB    1 
ATOM   2601  C  CG1   . ILE A  1  317 ? 32.951  25.745 -23.334 1.00 7.34  ? 318  ILE A CG1   1 
ATOM   2602  C  CG2   . ILE A  1  317 ? 31.748  27.516 -24.697 1.00 7.75  ? 318  ILE A CG2   1 
ATOM   2603  C  CD1   . ILE A  1  317 ? 33.204  24.776 -24.519 1.00 8.64  ? 318  ILE A CD1   1 
ATOM   2604  N  N     . TRP A  1  318 ? 29.163  28.095 -22.368 1.00 6.00  ? 319  TRP A N     1 
ATOM   2605  C  CA    . TRP A  1  318 ? 28.074  29.053 -22.640 1.00 6.83  ? 319  TRP A CA    1 
ATOM   2606  C  C     . TRP A  1  318 ? 27.821  29.942 -21.408 1.00 5.85  ? 319  TRP A C     1 
ATOM   2607  O  O     . TRP A  1  318 ? 28.166  31.131 -21.458 1.00 7.03  ? 319  TRP A O     1 
ATOM   2608  C  CB    . TRP A  1  318 ? 26.835  28.225 -23.066 1.00 6.99  ? 319  TRP A CB    1 
ATOM   2609  C  CG    . TRP A  1  318 ? 25.602  29.100 -23.233 1.00 5.57  ? 319  TRP A CG    1 
ATOM   2610  C  CD1   . TRP A  1  318 ? 24.449  28.950 -22.483 1.00 6.38  ? 319  TRP A CD1   1 
ATOM   2611  C  CD2   . TRP A  1  318 ? 25.406  30.215 -24.122 1.00 4.76  ? 319  TRP A CD2   1 
ATOM   2612  N  NE1   . TRP A  1  318 ? 23.550  29.917 -22.871 1.00 7.00  ? 319  TRP A NE1   1 
ATOM   2613  C  CE2   . TRP A  1  318 ? 24.118  30.713 -23.844 1.00 6.10  ? 319  TRP A CE2   1 
ATOM   2614  C  CE3   . TRP A  1  318 ? 26.212  30.838 -25.115 1.00 6.31  ? 319  TRP A CE3   1 
ATOM   2615  C  CZ2   . TRP A  1  318 ? 23.573  31.820 -24.509 1.00 6.54  ? 319  TRP A CZ2   1 
ATOM   2616  C  CZ3   . TRP A  1  318 ? 25.644  31.950 -25.806 1.00 7.23  ? 319  TRP A CZ3   1 
ATOM   2617  C  CH2   . TRP A  1  318 ? 24.356  32.442 -25.488 1.00 6.80  ? 319  TRP A CH2   1 
ATOM   2618  N  N     . LEU A  1  319 ? 27.314  29.364 -20.305 1.00 6.17  ? 320  LEU A N     1 
ATOM   2619  C  CA    . LEU A  1  319 ? 27.057  30.272 -19.214 1.00 6.19  ? 320  LEU A CA    1 
ATOM   2620  C  C     . LEU A  1  319 ? 28.302  30.830 -18.547 1.00 5.65  ? 320  LEU A C     1 
ATOM   2621  O  O     . LEU A  1  319 ? 28.296  31.964 -18.123 1.00 7.02  ? 320  LEU A O     1 
ATOM   2622  C  CB    . LEU A  1  319 ? 26.127  29.584 -18.159 1.00 7.72  ? 320  LEU A CB    1 
ATOM   2623  C  CG    . LEU A  1  319 ? 24.712  29.261 -18.680 1.00 6.04  ? 320  LEU A CG    1 
ATOM   2624  C  CD1   . LEU A  1  319 ? 23.940  28.556 -17.618 1.00 8.52  ? 320  LEU A CD1   1 
ATOM   2625  C  CD2   . LEU A  1  319 ? 23.951  30.547 -19.028 1.00 8.54  ? 320  LEU A CD2   1 
ATOM   2626  N  N     . GLY A  1  320 ? 29.348  29.988 -18.504 1.00 6.09  ? 321  GLY A N     1 
ATOM   2627  C  CA    . GLY A  1  320 ? 30.543  30.405 -17.788 1.00 7.13  ? 321  GLY A CA    1 
ATOM   2628  C  C     . GLY A  1  320 ? 31.531  31.194 -18.582 1.00 6.90  ? 321  GLY A C     1 
ATOM   2629  O  O     . GLY A  1  320 ? 32.539  31.647 -18.031 1.00 7.63  ? 321  GLY A O     1 
ATOM   2630  N  N     . SER A  1  321 ? 31.267  31.470 -19.874 1.00 6.25  ? 322  SER A N     1 
ATOM   2631  C  CA    . SER A  1  321 ? 32.113  32.343 -20.692 1.00 6.12  ? 322  SER A CA    1 
ATOM   2632  C  C     . SER A  1  321 ? 31.314  33.259 -21.558 1.00 5.84  ? 322  SER A C     1 
ATOM   2633  O  O     . SER A  1  321 ? 31.260  34.476 -21.277 1.00 6.40  ? 322  SER A O     1 
ATOM   2634  C  CB    . SER A  1  321 ? 33.193  31.494 -21.400 1.00 7.60  ? 322  SER A CB    1 
ATOM   2635  O  OG    . SER A  1  321 ? 34.098  32.386 -22.035 1.00 8.18  ? 322  SER A OG    1 
ATOM   2636  N  N     . TYR A  1  322 ? 30.611  32.690 -22.584 1.00 6.09  ? 323  TYR A N     1 
ATOM   2637  C  CA    . TYR A  1  322 ? 29.766  33.594 -23.455 1.00 5.70  ? 323  TYR A CA    1 
ATOM   2638  C  C     . TYR A  1  322 ? 28.875  34.518 -22.617 1.00 5.53  ? 323  TYR A C     1 
ATOM   2639  O  O     . TYR A  1  322 ? 28.680  35.681 -22.969 1.00 6.61  ? 323  TYR A O     1 
ATOM   2640  C  CB    . TYR A  1  322 ? 28.852  32.756 -24.345 1.00 5.80  ? 323  TYR A CB    1 
ATOM   2641  C  CG    . TYR A  1  322 ? 29.421  32.179 -25.612 1.00 5.19  ? 323  TYR A CG    1 
ATOM   2642  C  CD1   . TYR A  1  322 ? 30.187  30.994 -25.609 1.00 6.25  ? 323  TYR A CD1   1 
ATOM   2643  C  CD2   . TYR A  1  322 ? 29.119  32.799 -26.826 1.00 6.21  ? 323  TYR A CD2   1 
ATOM   2644  C  CE1   . TYR A  1  322 ? 30.658  30.438 -26.859 1.00 5.68  ? 323  TYR A CE1   1 
ATOM   2645  C  CE2   . TYR A  1  322 ? 29.582  32.225 -28.024 1.00 6.53  ? 323  TYR A CE2   1 
ATOM   2646  C  CZ    . TYR A  1  322 ? 30.282  31.072 -28.008 1.00 5.28  ? 323  TYR A CZ    1 
ATOM   2647  O  OH    . TYR A  1  322 ? 30.701  30.510 -29.219 1.00 6.52  ? 323  TYR A OH    1 
ATOM   2648  N  N     . MET A  1  323 ? 28.278  33.973 -21.531 1.00 6.00  ? 324  MET A N     1 
ATOM   2649  C  CA    . MET A  1  323 ? 27.344  34.760 -20.755 1.00 6.81  ? 324  MET A CA    1 
ATOM   2650  C  C     . MET A  1  323 ? 27.910  35.358 -19.470 1.00 6.56  ? 324  MET A C     1 
ATOM   2651  O  O     . MET A  1  323 ? 27.191  35.967 -18.702 1.00 7.47  ? 324  MET A O     1 
ATOM   2652  C  CB    . MET A  1  323 ? 26.084  33.958 -20.385 1.00 7.02  ? 324  MET A CB    1 
ATOM   2653  C  CG    . MET A  1  323 ? 25.246  33.606 -21.679 1.00 7.53  ? 324  MET A CG    1 
ATOM   2654  S  SD    . MET A  1  323 ? 24.593  35.073 -22.515 1.00 7.27  ? 324  MET A SD    1 
ATOM   2655  C  CE    . MET A  1  323 ? 23.763  35.962 -21.156 1.00 8.06  ? 324  MET A CE    1 
ATOM   2656  N  N     . SER A  1  324 ? 29.192  35.084 -19.149 1.00 6.13  ? 325  SER A N     1 
ATOM   2657  C  CA    . SER A  1  324 ? 29.853  35.616 -17.921 1.00 7.00  ? 325  SER A CA    1 
ATOM   2658  C  C     . SER A  1  324 ? 31.347  35.722 -18.175 1.00 5.73  ? 325  SER A C     1 
ATOM   2659  O  O     . SER A  1  324 ? 31.760  36.727 -18.704 1.00 7.83  ? 325  SER A O     1 
ATOM   2660  C  CB    . SER A  1  324 ? 29.347  34.831 -16.641 1.00 7.43  ? 325  SER A CB    1 
ATOM   2661  O  OG    . SER A  1  324 ? 29.837  33.519 -16.649 1.00 7.51  ? 325  SER A OG    1 
ATOM   2662  N  N     . GLY A  1  325 ? 32.026  34.671 -17.743 1.00 6.93  ? 326  GLY A N     1 
ATOM   2663  C  CA    . GLY A  1  325 ? 33.502  34.693 -17.884 1.00 7.83  ? 326  GLY A CA    1 
ATOM   2664  C  C     . GLY A  1  325 ? 34.234  34.732 -16.569 1.00 8.59  ? 326  GLY A C     1 
ATOM   2665  O  O     . GLY A  1  325 ? 33.641  34.864 -15.502 1.00 9.43  ? 326  GLY A O     1 
ATOM   2666  N  N     . GLY A  1  326 ? 35.577  34.671 -16.673 1.00 8.06  ? 327  GLY A N     1 
ATOM   2667  C  CA    . GLY A  1  326 ? 36.418  34.710 -15.475 1.00 7.57  ? 327  GLY A CA    1 
ATOM   2668  C  C     . GLY A  1  326 ? 36.770  33.295 -15.161 1.00 8.15  ? 327  GLY A C     1 
ATOM   2669  O  O     . GLY A  1  326 ? 36.922  32.359 -15.995 1.00 7.82  ? 327  GLY A O     1 
ATOM   2670  N  N     . VAL A  1  327 ? 37.011  33.032 -13.849 1.00 7.57  ? 328  VAL A N     1 
ATOM   2671  C  CA    . VAL A  1  327 ? 37.205  31.664 -13.366 1.00 7.56  ? 328  VAL A CA    1 
ATOM   2672  C  C     . VAL A  1  327 ? 36.039  30.742 -13.879 1.00 6.69  ? 328  VAL A C     1 
ATOM   2673  O  O     . VAL A  1  327 ? 36.253  29.623 -14.309 1.00 7.79  ? 328  VAL A O     1 
ATOM   2674  C  CB    . VAL A  1  327 ? 37.267  31.697 -11.827 1.00 7.84  ? 328  VAL A CB    1 
ATOM   2675  C  CG1   . VAL A  1  327 ? 37.110  30.268 -11.236 1.00 8.21  ? 328  VAL A CG1   1 
ATOM   2676  C  CG2   . VAL A  1  327 ? 38.666  32.309 -11.386 1.00 9.06  ? 328  VAL A CG2   1 
ATOM   2677  N  N     . GLY A  1  328 ? 34.844  31.270 -13.796 1.00 6.96  ? 329  GLY A N     1 
ATOM   2678  C  CA    . GLY A  1  328 ? 33.698  30.553 -14.441 1.00 6.95  ? 329  GLY A CA    1 
ATOM   2679  C  C     . GLY A  1  328 ? 33.187  29.369 -13.644 1.00 6.73  ? 329  GLY A C     1 
ATOM   2680  O  O     . GLY A  1  328 ? 33.206  29.394 -12.371 1.00 7.40  ? 329  GLY A O     1 
ATOM   2681  N  N     . PHE A  1  329 ? 32.670  28.347 -14.331 1.00 6.46  ? 330  PHE A N     1 
ATOM   2682  C  CA    . PHE A  1  329 ? 31.733  27.366 -13.733 1.00 6.63  ? 330  PHE A CA    1 
ATOM   2683  C  C     . PHE A  1  329 ? 32.132  25.977 -13.937 1.00 6.71  ? 330  PHE A C     1 
ATOM   2684  O  O     . PHE A  1  329 ? 31.329  25.050 -14.198 1.00 7.86  ? 330  PHE A O     1 
ATOM   2685  C  CB    . PHE A  1  329 ? 30.320  27.637 -14.295 1.00 6.92  ? 330  PHE A CB    1 
ATOM   2686  C  CG    . PHE A  1  329 ? 29.770  29.007 -14.059 1.00 6.11  ? 330  PHE A CG    1 
ATOM   2687  C  CD1   . PHE A  1  329 ? 30.051  29.774 -12.914 1.00 7.25  ? 330  PHE A CD1   1 
ATOM   2688  C  CD2   . PHE A  1  329 ? 29.009  29.587 -15.048 1.00 5.51  ? 330  PHE A CD2   1 
ATOM   2689  C  CE1   . PHE A  1  329 ? 29.545  30.995 -12.728 1.00 6.96  ? 330  PHE A CE1   1 
ATOM   2690  C  CE2   . PHE A  1  329 ? 28.477  30.840 -14.873 1.00 7.50  ? 330  PHE A CE2   1 
ATOM   2691  C  CZ    . PHE A  1  329 ? 28.712  31.609 -13.705 1.00 7.89  ? 330  PHE A CZ    1 
ATOM   2692  N  N     . THR A  1  330 ? 33.472  25.650 -13.822 1.00 6.55  ? 331  THR A N     1 
ATOM   2693  C  CA    . THR A  1  330 ? 33.905  24.288 -14.075 1.00 7.24  ? 331  THR A CA    1 
ATOM   2694  C  C     . THR A  1  330 ? 33.153  23.243 -13.182 1.00 6.98  ? 331  THR A C     1 
ATOM   2695  O  O     . THR A  1  330 ? 32.692  22.245 -13.690 1.00 7.63  ? 331  THR A O     1 
ATOM   2696  C  CB    . THR A  1  330 ? 35.461  24.190 -13.789 1.00 7.48  ? 331  THR A CB    1 
ATOM   2697  O  OG1   . THR A  1  330 ? 36.144  25.109 -14.659 1.00 7.42  ? 331  THR A OG1   1 
ATOM   2698  C  CG2   . THR A  1  330 ? 35.969  22.826 -14.054 1.00 9.74  ? 331  THR A CG2   1 
ATOM   2699  N  N     . GLN A  1  331 ? 33.226  23.489 -11.856 1.00 7.84  ? 332  GLN A N     1 
ATOM   2700  C  CA    . GLN A  1  331 ? 32.736  22.415 -10.958 1.00 7.44  ? 332  GLN A CA    1 
ATOM   2701  C  C     . GLN A  1  331 ? 31.180  22.449 -10.816 1.00 8.28  ? 332  GLN A C     1 
ATOM   2702  O  O     . GLN A  1  331 ? 30.641  21.373 -10.499 1.00 9.12  ? 332  GLN A O     1 
ATOM   2703  C  CB    . GLN A  1  331 ? 33.346  22.658 -9.556  1.00 8.92  ? 332  GLN A CB    1 
ATOM   2704  C  CG    . GLN A  1  331 ? 34.891  22.326 -9.624  1.00 8.93  ? 332  GLN A CG    1 
ATOM   2705  C  CD    . GLN A  1  331 ? 35.660  23.003 -8.495  1.00 8.77  ? 332  GLN A CD    1 
ATOM   2706  O  OE1   . GLN A  1  331 ? 36.326  22.240 -7.740  1.00 9.64  ? 332  GLN A OE1   1 
ATOM   2707  N  NE2   . GLN A  1  331 ? 35.634  24.258 -8.343  1.00 8.60  ? 332  GLN A NE2   1 
ATOM   2708  N  N     . TYR A  1  332 ? 30.519  23.525 -11.200 1.00 6.80  ? 333  TYR A N     1 
ATOM   2709  C  CA    . TYR A  1  332 ? 29.031  23.388 -11.370 1.00 7.48  ? 333  TYR A CA    1 
ATOM   2710  C  C     . TYR A  1  332 ? 28.744  22.314 -12.438 1.00 7.60  ? 333  TYR A C     1 
ATOM   2711  O  O     . TYR A  1  332 ? 27.719  21.622 -12.314 1.00 8.29  ? 333  TYR A O     1 
ATOM   2712  C  CB    . TYR A  1  332 ? 28.417  24.728 -11.762 1.00 8.09  ? 333  TYR A CB    1 
ATOM   2713  C  CG    . TYR A  1  332 ? 28.209  25.740 -10.720 1.00 6.79  ? 333  TYR A CG    1 
ATOM   2714  C  CD1   . TYR A  1  332 ? 27.475  25.383 -9.533  1.00 9.39  ? 333  TYR A CD1   1 
ATOM   2715  C  CD2   . TYR A  1  332 ? 28.588  27.050 -10.840 1.00 8.12  ? 333  TYR A CD2   1 
ATOM   2716  C  CE1   . TYR A  1  332 ? 27.211  26.411 -8.571  1.00 9.89  ? 333  TYR A CE1   1 
ATOM   2717  C  CE2   . TYR A  1  332 ? 28.327  28.071 -9.887  1.00 10.22 ? 333  TYR A CE2   1 
ATOM   2718  C  CZ    . TYR A  1  332 ? 27.618  27.681 -8.810  1.00 9.03  ? 333  TYR A CZ    1 
ATOM   2719  O  OH    . TYR A  1  332 ? 27.276  28.653 -7.811  1.00 11.91 ? 333  TYR A OH    1 
ATOM   2720  N  N     . ALA A  1  333 ? 29.616  22.174 -13.464 1.00 7.33  ? 334  ALA A N     1 
ATOM   2721  C  CA    . ALA A  1  333 ? 29.411  21.164 -14.472 1.00 7.78  ? 334  ALA A CA    1 
ATOM   2722  C  C     . ALA A  1  333 ? 30.019  19.840 -14.088 1.00 7.31  ? 334  ALA A C     1 
ATOM   2723  O  O     . ALA A  1  333 ? 29.457  18.771 -14.319 1.00 8.55  ? 334  ALA A O     1 
ATOM   2724  C  CB    . ALA A  1  333 ? 30.072  21.659 -15.792 1.00 7.61  ? 334  ALA A CB    1 
ATOM   2725  N  N     . THR A  1  334 ? 31.295  19.885 -13.547 1.00 7.98  ? 335  THR A N     1 
ATOM   2726  C  CA    . THR A  1  334 ? 31.949  18.543 -13.275 1.00 8.69  ? 335  THR A CA    1 
ATOM   2727  C  C     . THR A  1  334 ? 31.103  17.712 -12.249 1.00 8.34  ? 335  THR A C     1 
ATOM   2728  O  O     . THR A  1  334 ? 31.176  16.471 -12.357 1.00 8.36  ? 335  THR A O     1 
ATOM   2729  C  CB    . THR A  1  334 ? 33.347  18.628 -12.591 1.00 9.31  ? 335  THR A CB    1 
ATOM   2730  O  OG1   . THR A  1  334 ? 33.303  19.434 -11.379 1.00 9.42  ? 335  THR A OG1   1 
ATOM   2731  C  CG2   . THR A  1  334 ? 34.328  19.306 -13.535 1.00 10.74 ? 335  THR A CG2   1 
ATOM   2732  N  N     . ALA A  1  335 ? 30.269  18.382 -11.426 1.00 8.32  ? 336  ALA A N     1 
ATOM   2733  C  CA    . ALA A  1  335 ? 29.466  17.544 -10.529 1.00 7.05  ? 336  ALA A CA    1 
ATOM   2734  C  C     . ALA A  1  335 ? 28.664  16.562 -11.305 1.00 9.42  ? 336  ALA A C     1 
ATOM   2735  O  O     . ALA A  1  335 ? 28.272  15.484 -10.736 1.00 9.63  ? 336  ALA A O     1 
ATOM   2736  C  CB    . ALA A  1  335 ? 28.585  18.452 -9.753  1.00 8.93  ? 336  ALA A CB    1 
ATOM   2737  N  N     . ALA A  1  336 ? 28.246  16.827 -12.552 1.00 8.24  ? 337  ALA A N     1 
ATOM   2738  C  CA    . ALA A  1  336 ? 27.429  15.975 -13.329 1.00 7.51  ? 337  ALA A CA    1 
ATOM   2739  C  C     . ALA A  1  336 ? 28.151  14.967 -14.176 1.00 8.39  ? 337  ALA A C     1 
ATOM   2740  O  O     . ALA A  1  336 ? 27.496  14.161 -14.821 1.00 9.59  ? 337  ALA A O     1 
ATOM   2741  C  CB    . ALA A  1  336 ? 26.497  16.869 -14.211 1.00 10.13 ? 337  ALA A CB    1 
ATOM   2742  N  N     . TYR A  1  337 ? 29.527  14.958 -14.183 1.00 7.83  ? 338  TYR A N     1 
ATOM   2743  C  CA    . TYR A  1  337 ? 30.235  14.052 -15.000 1.00 8.99  ? 338  TYR A CA    1 
ATOM   2744  C  C     . TYR A  1  337 ? 31.486  13.451 -14.306 1.00 8.96  ? 338  TYR A C     1 
ATOM   2745  O  O     . TYR A  1  337 ? 32.292  12.876 -15.002 1.00 8.71  ? 338  TYR A O     1 
ATOM   2746  C  CB    . TYR A  1  337 ? 30.540  14.625 -16.445 1.00 8.17  ? 338  TYR A CB    1 
ATOM   2747  C  CG    . TYR A  1  337 ? 31.428  15.777 -16.530 1.00 8.38  ? 338  TYR A CG    1 
ATOM   2748  C  CD1   . TYR A  1  337 ? 32.786  15.686 -16.453 1.00 9.23  ? 338  TYR A CD1   1 
ATOM   2749  C  CD2   . TYR A  1  337 ? 30.863  17.038 -16.773 1.00 8.54  ? 338  TYR A CD2   1 
ATOM   2750  C  CE1   . TYR A  1  337 ? 33.647  16.765 -16.597 1.00 8.94  ? 338  TYR A CE1   1 
ATOM   2751  C  CE2   . TYR A  1  337 ? 31.701  18.161 -16.956 1.00 8.70  ? 338  TYR A CE2   1 
ATOM   2752  C  CZ    . TYR A  1  337 ? 33.074  18.036 -16.858 1.00 7.98  ? 338  TYR A CZ    1 
ATOM   2753  O  OH    . TYR A  1  337 ? 33.918  19.107 -16.990 1.00 9.29  ? 338  TYR A OH    1 
ATOM   2754  N  N     . THR A  1  338 ? 31.572  13.588 -12.977 1.00 9.33  ? 339  THR A N     1 
ATOM   2755  C  CA    . THR A  1  338 ? 32.741  13.046 -12.272 1.00 8.00  ? 339  THR A CA    1 
ATOM   2756  C  C     . THR A  1  338 ? 32.273  12.205 -11.082 1.00 8.78  ? 339  THR A C     1 
ATOM   2757  O  O     . THR A  1  338 ? 31.143  12.270 -10.547 1.00 9.44  ? 339  THR A O     1 
ATOM   2758  C  CB    . THR A  1  338 ? 33.634  14.157 -11.768 1.00 8.43  ? 339  THR A CB    1 
ATOM   2759  O  OG1   . THR A  1  338 ? 32.948  15.067 -10.864 1.00 9.91  ? 339  THR A OG1   1 
ATOM   2760  C  CG2   . THR A  1  338 ? 34.330  14.972 -12.902 1.00 10.53 ? 339  THR A CG2   1 
ATOM   2761  N  N     . ASP A  1  339 ? 33.229  11.382 -10.675 1.00 8.89  ? 340  ASP A N     1 
ATOM   2762  C  CA    . ASP A  1  339 ? 33.231  10.574 -9.399  1.00 10.65 ? 340  ASP A CA    1 
ATOM   2763  C  C     . ASP A  1  339 ? 32.092  9.569  -9.470  1.00 11.58 ? 340  ASP A C     1 
ATOM   2764  O  O     . ASP A  1  339 ? 31.814  8.894  -8.419  1.00 11.36 ? 340  ASP A O     1 
ATOM   2765  C  CB    . ASP A  1  339 ? 33.106  11.491 -8.213  1.00 10.00 ? 340  ASP A CB    1 
ATOM   2766  C  CG    . ASP A  1  339 ? 34.254  12.478 -8.036  1.00 10.26 ? 340  ASP A CG    1 
ATOM   2767  O  OD1   . ASP A  1  339 ? 35.324  12.166 -8.605  1.00 10.67 ? 340  ASP A OD1   1 
ATOM   2768  O  OD2   . ASP A  1  339 ? 34.102  13.432 -7.320  1.00 11.42 ? 340  ASP A OD2   1 
ATOM   2769  N  N     . ASN A  1  340 ? 31.451  9.292  -10.588 1.00 9.76  ? 341  ASN A N     1 
ATOM   2770  C  CA    . ASN A  1  340 ? 30.390  8.304  -10.789 1.00 10.03 ? 341  ASN A CA    1 
ATOM   2771  C  C     . ASN A  1  340 ? 29.230  8.608  -9.841  1.00 8.57  ? 341  ASN A C     1 
ATOM   2772  O  O     . ASN A  1  340 ? 28.440  7.673  -9.521  1.00 9.91  ? 341  ASN A O     1 
ATOM   2773  C  CB    . ASN A  1  340 ? 30.926  6.833  -10.623 1.00 10.81 ? 341  ASN A CB    1 
ATOM   2774  C  CG    . ASN A  1  340 ? 31.877  6.545  -11.768 1.00 14.99 ? 341  ASN A CG    1 
ATOM   2775  O  OD1   . ASN A  1  340 ? 31.584  6.696  -12.912 1.00 14.82 ? 341  ASN A OD1   1 
ATOM   2776  N  ND2   . ASN A  1  340 ? 32.991  6.048  -11.461 1.00 17.22 ? 341  ASN A ND2   1 
ATOM   2777  N  N     . ILE A  1  341 ? 28.993  9.862  -9.419  1.00 9.11  ? 342  ILE A N     1 
ATOM   2778  C  CA    . ILE A  1  341 ? 27.988  10.174 -8.388  1.00 8.01  ? 342  ILE A CA    1 
ATOM   2779  C  C     . ILE A  1  341 ? 26.629  10.167 -9.077  1.00 9.35  ? 342  ILE A C     1 
ATOM   2780  O  O     . ILE A  1  341 ? 25.687  9.440  -8.662  1.00 9.66  ? 342  ILE A O     1 
ATOM   2781  C  CB    . ILE A  1  341 ? 28.291  11.426 -7.714  1.00 9.30  ? 342  ILE A CB    1 
ATOM   2782  C  CG1   . ILE A  1  341 ? 29.598  11.296 -6.850  1.00 9.88  ? 342  ILE A CG1   1 
ATOM   2783  C  CG2   . ILE A  1  341 ? 27.094  11.853 -6.813  1.00 9.87  ? 342  ILE A CG2   1 
ATOM   2784  C  CD1   . ILE A  1  341 ? 30.179  12.643 -6.426  1.00 11.10 ? 342  ILE A CD1   1 
ATOM   2785  N  N     . LEU A  1  342 ? 26.450  10.996 -10.140 1.00 9.41  ? 343  LEU A N     1 
ATOM   2786  C  CA    . LEU A  1  342 ? 25.158  10.977 -10.849 1.00 8.67  ? 343  LEU A CA    1 
ATOM   2787  C  C     . LEU A  1  342 ? 24.879  9.569  -11.341 1.00 7.26  ? 343  LEU A C     1 
ATOM   2788  O  O     . LEU A  1  342 ? 23.701  9.125  -11.352 1.00 8.93  ? 343  LEU A O     1 
ATOM   2789  C  CB    . LEU A  1  342 ? 25.243  12.036 -12.061 1.00 8.86  ? 343  LEU A CB    1 
ATOM   2790  C  CG    . LEU A  1  342 ? 23.947  12.044 -12.855 1.00 8.58  ? 343  LEU A CG    1 
ATOM   2791  C  CD1   . LEU A  1  342 ? 22.660  12.295 -12.044 1.00 10.17 ? 343  LEU A CD1   1 
ATOM   2792  C  CD2   . LEU A  1  342 ? 24.143  13.208 -13.899 1.00 10.35 ? 343  LEU A CD2   1 
ATOM   2793  N  N     . ASP A  1  343 ? 25.890  8.782  -11.752 1.00 8.68  ? 344  ASP A N     1 
ATOM   2794  C  CA    . ASP A  1  343 ? 25.714  7.413  -12.201 1.00 9.40  ? 344  ASP A CA    1 
ATOM   2795  C  C     . ASP A  1  343 ? 25.128  6.532  -11.070 1.00 9.61  ? 344  ASP A C     1 
ATOM   2796  O  O     . ASP A  1  343 ? 24.158  5.822  -11.344 1.00 10.00 ? 344  ASP A O     1 
ATOM   2797  C  CB    . ASP A  1  343 ? 27.044  6.839  -12.661 1.00 10.45 ? 344  ASP A CB    1 
ATOM   2798  C  CG    . ASP A  1  343 ? 27.745  7.793  -13.643 1.00 9.10  ? 344  ASP A CG    1 
ATOM   2799  O  OD1   . ASP A  1  343 ? 28.109  8.876  -13.156 1.00 9.69  ? 344  ASP A OD1   1 
ATOM   2800  O  OD2   . ASP A  1  343 ? 27.953  7.416  -14.806 1.00 11.07 ? 344  ASP A OD2   1 
ATOM   2801  N  N     . ASP A  1  344 ? 25.674  6.657  -9.867  1.00 9.16  ? 345  ASP A N     1 
ATOM   2802  C  CA    . ASP A  1  344 ? 25.111  5.828  -8.763  1.00 9.03  ? 345  ASP A CA    1 
ATOM   2803  C  C     . ASP A  1  344 ? 23.641  6.105  -8.576  1.00 9.93  ? 345  ASP A C     1 
ATOM   2804  O  O     . ASP A  1  344 ? 22.800  5.182  -8.502  1.00 9.96  ? 345  ASP A O     1 
ATOM   2805  C  CB    . ASP A  1  344 ? 25.922  6.148  -7.531  1.00 10.37 ? 345  ASP A CB    1 
ATOM   2806  C  CG    . ASP A  1  344 ? 25.417  5.171  -6.391  1.00 11.75 ? 345  ASP A CG    1 
ATOM   2807  O  OD1   . ASP A  1  344 ? 26.101  4.137  -6.291  1.00 11.73 ? 345  ASP A OD1   1 
ATOM   2808  O  OD2   . ASP A  1  344 ? 24.490  5.597  -5.708  1.00 11.47 ? 345  ASP A OD2   1 
ATOM   2809  N  N     . PHE A  1  345 ? 23.286  7.403  -8.532  1.00 8.30  ? 346  PHE A N     1 
ATOM   2810  C  CA    . PHE A  1  345 ? 21.915  7.807  -8.267  1.00 9.53  ? 346  PHE A CA    1 
ATOM   2811  C  C     . PHE A  1  345 ? 20.962  7.374  -9.368  1.00 10.10 ? 346  PHE A C     1 
ATOM   2812  O  O     . PHE A  1  345 ? 19.810  6.921  -9.149  1.00 10.23 ? 346  PHE A O     1 
ATOM   2813  C  CB    . PHE A  1  345 ? 21.813  9.321  -8.120  1.00 9.21  ? 346  PHE A CB    1 
ATOM   2814  C  CG    . PHE A  1  345 ? 22.579  9.912  -6.949  1.00 7.79  ? 346  PHE A CG    1 
ATOM   2815  C  CD1   . PHE A  1  345 ? 23.373  9.126  -6.083  1.00 8.84  ? 346  PHE A CD1   1 
ATOM   2816  C  CD2   . PHE A  1  345 ? 22.504  11.277 -6.731  1.00 8.66  ? 346  PHE A CD2   1 
ATOM   2817  C  CE1   . PHE A  1  345 ? 24.018  9.758  -5.084  1.00 10.03 ? 346  PHE A CE1   1 
ATOM   2818  C  CE2   . PHE A  1  345 ? 23.210  11.904 -5.679  1.00 9.55  ? 346  PHE A CE2   1 
ATOM   2819  C  CZ    . PHE A  1  345 ? 23.976  11.090 -4.833  1.00 10.16 ? 346  PHE A CZ    1 
ATOM   2820  N  N     . THR A  1  346 ? 21.446  7.512  -10.619 1.00 8.09  ? 347  THR A N     1 
ATOM   2821  C  CA    . THR A  1  346 ? 20.573  7.203  -11.737 1.00 9.38  ? 347  THR A CA    1 
ATOM   2822  C  C     . THR A  1  346 ? 20.390  5.701  -11.981 1.00 9.80  ? 347  THR A C     1 
ATOM   2823  O  O     . THR A  1  346 ? 19.291  5.254  -12.348 1.00 9.64  ? 347  THR A O     1 
ATOM   2824  C  CB    . THR A  1  346 ? 21.093  7.894  -13.063 1.00 8.68  ? 347  THR A CB    1 
ATOM   2825  O  OG1   . THR A  1  346 ? 21.257  9.304  -12.799 1.00 9.40  ? 347  THR A OG1   1 
ATOM   2826  C  CG2   . THR A  1  346 ? 20.130  7.755  -14.213 1.00 10.23 ? 347  THR A CG2   1 
ATOM   2827  N  N     . TYR A  1  347 ? 21.462  4.901  -11.763 1.00 9.62  ? 348  TYR A N     1 
ATOM   2828  C  CA    . TYR A  1  347 ? 21.316  3.440  -11.814 1.00 9.26  ? 348  TYR A CA    1 
ATOM   2829  C  C     . TYR A  1  347 ? 20.328  2.957  -10.659 1.00 10.39 ? 348  TYR A C     1 
ATOM   2830  O  O     . TYR A  1  347 ? 19.519  2.077  -10.968 1.00 11.42 ? 348  TYR A O     1 
ATOM   2831  C  CB    . TYR A  1  347 ? 22.627  2.754  -11.647 1.00 9.89  ? 348  TYR A CB    1 
ATOM   2832  C  CG    . TYR A  1  347 ? 23.358  2.577  -12.942 1.00 10.02 ? 348  TYR A CG    1 
ATOM   2833  C  CD1   . TYR A  1  347 ? 22.886  1.808  -13.979 1.00 9.93  ? 348  TYR A CD1   1 
ATOM   2834  C  CD2   . TYR A  1  347 ? 24.528  3.305  -13.134 1.00 10.30 ? 348  TYR A CD2   1 
ATOM   2835  C  CE1   . TYR A  1  347 ? 23.559  1.723  -15.217 1.00 11.93 ? 348  TYR A CE1   1 
ATOM   2836  C  CE2   . TYR A  1  347 ? 25.294  3.237  -14.343 1.00 10.27 ? 348  TYR A CE2   1 
ATOM   2837  C  CZ    . TYR A  1  347 ? 24.789  2.452  -15.339 1.00 10.56 ? 348  TYR A CZ    1 
ATOM   2838  O  OH    . TYR A  1  347 ? 25.442  2.347  -16.552 1.00 14.49 ? 348  TYR A OH    1 
ATOM   2839  N  N     . PHE A  1  348 ? 20.347  3.626  -9.509  1.00 9.84  ? 349  PHE A N     1 
ATOM   2840  C  CA    . PHE A  1  348 ? 19.387  3.307  -8.437  1.00 9.46  ? 349  PHE A CA    1 
ATOM   2841  C  C     . PHE A  1  348 ? 18.009  3.527  -8.964  1.00 9.67  ? 349  PHE A C     1 
ATOM   2842  O  O     . PHE A  1  348 ? 17.098  2.695  -8.868  1.00 10.32 ? 349  PHE A O     1 
ATOM   2843  C  CB    . PHE A  1  348 ? 19.669  4.123  -7.183  1.00 9.87  ? 349  PHE A CB    1 
ATOM   2844  C  CG    . PHE A  1  348 ? 18.530  4.011  -6.236  1.00 11.17 ? 349  PHE A CG    1 
ATOM   2845  C  CD1   . PHE A  1  348 ? 18.507  2.946  -5.363  1.00 13.04 ? 349  PHE A CD1   1 
ATOM   2846  C  CD2   . PHE A  1  348 ? 17.504  4.872  -6.273  1.00 11.48 ? 349  PHE A CD2   1 
ATOM   2847  C  CE1   . PHE A  1  348 ? 17.401  2.867  -4.456  1.00 15.32 ? 349  PHE A CE1   1 
ATOM   2848  C  CE2   . PHE A  1  348 ? 16.365  4.814  -5.388  1.00 12.41 ? 349  PHE A CE2   1 
ATOM   2849  C  CZ    . PHE A  1  348 ? 16.319  3.673  -4.538  1.00 12.27 ? 349  PHE A CZ    1 
ATOM   2850  N  N     . GLY A  1  349 ? 17.736  4.694  -9.567  1.00 10.13 ? 350  GLY A N     1 
ATOM   2851  C  CA    . GLY A  1  349 ? 16.402  4.976  -10.071 1.00 10.77 ? 350  GLY A CA    1 
ATOM   2852  C  C     . GLY A  1  349 ? 15.963  4.071  -11.199 1.00 10.41 ? 350  GLY A C     1 
ATOM   2853  O  O     . GLY A  1  349 ? 14.766  3.706  -11.260 1.00 10.84 ? 350  GLY A O     1 
ATOM   2854  N  N     . LYS A  1  350 ? 16.872  3.802  -12.127 1.00 10.33 ? 351  LYS A N     1 
ATOM   2855  C  CA    . LYS A  1  350 ? 16.540  2.908  -13.191 1.00 10.58 ? 351  LYS A CA    1 
ATOM   2856  C  C     . LYS A  1  350 ? 16.093  1.551  -12.568 1.00 11.57 ? 351  LYS A C     1 
ATOM   2857  O  O     . LYS A  1  350 ? 15.151  0.929  -13.116 1.00 11.01 ? 351  LYS A O     1 
ATOM   2858  C  CB    . LYS A  1  350 ? 17.700  2.820  -14.171 1.00 12.44 ? 351  LYS A CB    1 
ATOM   2859  C  CG    . LYS A  1  350 ? 17.417  1.997  -15.417 1.00 15.21 ? 351  LYS A CG    1 
ATOM   2860  C  CD    . LYS A  1  350 ? 17.823  0.569  -15.151 1.00 18.32 ? 351  LYS A CD    1 
ATOM   2861  C  CE    . LYS A  1  350 ? 17.558  -0.241 -16.427 1.00 23.58 ? 351  LYS A CE    1 
ATOM   2862  N  NZ    . LYS A  1  350 ? 18.232  -1.632 -16.316 1.00 27.08 ? 351  LYS A NZ    1 
ATOM   2863  N  N     . GLU A  1  351 ? 16.832  1.015  -11.619 1.00 11.69 ? 352  GLU A N     1 
ATOM   2864  C  CA    . GLU A  1  351 ? 16.433  -0.301 -11.008 1.00 13.57 ? 352  GLU A CA    1 
ATOM   2865  C  C     . GLU A  1  351 ? 15.110  -0.164 -10.319 1.00 11.46 ? 352  GLU A C     1 
ATOM   2866  O  O     . GLU A  1  351 ? 14.283  -1.089 -10.469 1.00 12.88 ? 352  GLU A O     1 
ATOM   2867  C  CB    . GLU A  1  351 ? 17.552  -0.761 -10.056 1.00 12.53 ? 352  GLU A CB    1 
ATOM   2868  C  CG    . GLU A  1  351 ? 17.139  -2.048 -9.187  1.00 16.55 ? 352  GLU A CG    1 
ATOM   2869  C  CD    . GLU A  1  351 ? 16.674  -3.298 -9.919  1.00 32.73 ? 352  GLU A CD    1 
ATOM   2870  O  OE1   . GLU A  1  351 ? 17.194  -3.508 -11.088 1.00 31.89 ? 352  GLU A OE1   1 
ATOM   2871  O  OE2   . GLU A  1  351 ? 15.710  -4.028 -9.313  1.00 29.56 ? 352  GLU A OE2   1 
ATOM   2872  N  N     . TYR A  1  352 ? 14.896  0.903  -9.579  1.00 10.03 ? 353  TYR A N     1 
ATOM   2873  C  CA    . TYR A  1  352 ? 13.619  1.113  -8.961  1.00 11.51 ? 353  TYR A CA    1 
ATOM   2874  C  C     . TYR A  1  352 ? 12.468  1.016  -9.904  1.00 12.23 ? 353  TYR A C     1 
ATOM   2875  O  O     . TYR A  1  352 ? 11.483  0.288  -9.729  1.00 12.52 ? 353  TYR A O     1 
ATOM   2876  C  CB    . TYR A  1  352 ? 13.639  2.439  -8.211  1.00 11.08 ? 353  TYR A CB    1 
ATOM   2877  C  CG    . TYR A  1  352 ? 12.334  2.699  -7.518  1.00 10.85 ? 353  TYR A CG    1 
ATOM   2878  C  CD1   . TYR A  1  352 ? 11.986  2.075  -6.274  1.00 12.04 ? 353  TYR A CD1   1 
ATOM   2879  C  CD2   . TYR A  1  352 ? 11.403  3.642  -8.010  1.00 12.37 ? 353  TYR A CD2   1 
ATOM   2880  C  CE1   . TYR A  1  352 ? 10.803  2.382  -5.627  1.00 12.50 ? 353  TYR A CE1   1 
ATOM   2881  C  CE2   . TYR A  1  352 ? 10.213  3.911  -7.444  1.00 13.06 ? 353  TYR A CE2   1 
ATOM   2882  C  CZ    . TYR A  1  352 ? 9.888   3.286  -6.188  1.00 11.82 ? 353  TYR A CZ    1 
ATOM   2883  O  OH    . TYR A  1  352 ? 8.688   3.552  -5.583  1.00 13.41 ? 353  TYR A OH    1 
ATOM   2884  N  N     . VAL A  1  353 ? 12.613  1.742  -11.024 1.00 10.66 ? 354  VAL A N     1 
ATOM   2885  C  CA    . VAL A  1  353 ? 11.530  1.764  -12.029 1.00 11.35 ? 354  VAL A CA    1 
ATOM   2886  C  C     . VAL A  1  353 ? 11.456  0.446  -12.719 1.00 11.39 ? 354  VAL A C     1 
ATOM   2887  O  O     . VAL A  1  353 ? 10.301  -0.036 -12.994 1.00 12.87 ? 354  VAL A O     1 
ATOM   2888  C  CB    . VAL A  1  353 ? 11.917  2.872  -13.099 1.00 10.36 ? 354  VAL A CB    1 
ATOM   2889  C  CG1   . VAL A  1  353 ? 11.016  2.737  -14.311 1.00 12.77 ? 354  VAL A CG1   1 
ATOM   2890  C  CG2   . VAL A  1  353 ? 11.803  4.212  -12.387 1.00 12.30 ? 354  VAL A CG2   1 
ATOM   2891  N  N     . GLU A  1  354 ? 12.545  -0.173 -13.126 1.00 12.59 ? 355  GLU A N     1 
ATOM   2892  C  CA    . GLU A  1  354 ? 12.455  -1.465 -13.898 1.00 14.03 ? 355  GLU A CA    1 
ATOM   2893  C  C     . GLU A  1  354 ? 11.787  -2.528 -13.020 1.00 14.66 ? 355  GLU A C     1 
ATOM   2894  O  O     . GLU A  1  354 ? 10.940  -3.322 -13.589 1.00 16.05 ? 355  GLU A O     1 
ATOM   2895  C  CB    . GLU A  1  354 ? 13.870  -1.911 -14.257 1.00 18.23 ? 355  GLU A CB    1 
ATOM   2896  C  CG    . GLU A  1  354 ? 13.895  -3.156 -15.185 1.00 23.39 ? 355  GLU A CG    1 
ATOM   2897  C  CD    . GLU A  1  354 ? 15.213  -3.069 -15.975 1.00 39.42 ? 355  GLU A CD    1 
ATOM   2898  O  OE1   . GLU A  1  354 ? 16.245  -2.859 -15.254 1.00 38.78 ? 355  GLU A OE1   1 
ATOM   2899  O  OE2   . GLU A  1  354 ? 15.183  -3.107 -17.274 1.00 43.83 ? 355  GLU A OE2   1 
ATOM   2900  N  N     . ASP A  1  355 ? 12.099  -2.559 -11.712 1.00 14.08 ? 356  ASP A N     1 
ATOM   2901  C  CA    . ASP A  1  355 ? 11.455  -3.541 -10.808 1.00 14.17 ? 356  ASP A CA    1 
ATOM   2902  C  C     . ASP A  1  355 ? 9.996   -3.177 -10.599 1.00 15.01 ? 356  ASP A C     1 
ATOM   2903  O  O     . ASP A  1  355 ? 9.141   -4.151 -10.588 1.00 15.43 ? 356  ASP A O     1 
ATOM   2904  C  CB    . ASP A  1  355 ? 12.181  -3.511 -9.501  1.00 15.39 ? 356  ASP A CB    1 
ATOM   2905  C  CG    . ASP A  1  355 ? 11.465  -4.372 -8.446  1.00 19.81 ? 356  ASP A CG    1 
ATOM   2906  O  OD1   . ASP A  1  355 ? 11.614  -5.639 -8.623  1.00 22.13 ? 356  ASP A OD1   1 
ATOM   2907  O  OD2   . ASP A  1  355 ? 10.791  -3.781 -7.569  1.00 20.22 ? 356  ASP A OD2   1 
ATOM   2908  N  N     . LYS A  1  356 ? 9.593   -1.970 -10.358 1.00 13.21 ? 357  LYS A N     1 
ATOM   2909  C  CA    . LYS A  1  356 ? 8.245   -1.627 -9.949  1.00 13.87 ? 357  LYS A CA    1 
ATOM   2910  C  C     . LYS A  1  356 ? 7.326   -1.625 -11.120 1.00 17.40 ? 357  LYS A C     1 
ATOM   2911  O  O     . LYS A  1  356 ? 6.139   -2.113 -11.053 1.00 17.03 ? 357  LYS A O     1 
ATOM   2912  C  CB    . LYS A  1  356 ? 8.195   -0.280 -9.235  1.00 15.44 ? 357  LYS A CB    1 
ATOM   2913  C  CG    . LYS A  1  356 ? 6.790   0.128  -8.775  1.00 15.25 ? 357  LYS A CG    1 
ATOM   2914  C  CD    . LYS A  1  356 ? 6.876   1.184  -7.795  1.00 18.12 ? 357  LYS A CD    1 
ATOM   2915  C  CE    . LYS A  1  356 ? 5.412   1.574  -7.257  1.00 21.68 ? 357  LYS A CE    1 
ATOM   2916  N  NZ    . LYS A  1  356 ? 5.589   2.519  -6.196  1.00 23.72 ? 357  LYS A NZ    1 
ATOM   2917  N  N     . TYR A  1  357 ? 7.737   -0.988 -12.265 1.00 13.20 ? 358  TYR A N     1 
ATOM   2918  C  CA    . TYR A  1  357 ? 6.831   -0.778 -13.435 1.00 14.03 ? 358  TYR A CA    1 
ATOM   2919  C  C     . TYR A  1  357 ? 7.281   -1.550 -14.635 1.00 13.38 ? 358  TYR A C     1 
ATOM   2920  O  O     . TYR A  1  357 ? 6.399   -1.878 -15.452 1.00 16.19 ? 358  TYR A O     1 
ATOM   2921  C  CB    . TYR A  1  357 ? 6.831   0.731  -13.807 1.00 12.76 ? 358  TYR A CB    1 
ATOM   2922  C  CG    . TYR A  1  357 ? 6.331   1.635  -12.705 1.00 14.27 ? 358  TYR A CG    1 
ATOM   2923  C  CD1   . TYR A  1  357 ? 4.949   1.833  -12.488 1.00 13.02 ? 358  TYR A CD1   1 
ATOM   2924  C  CD2   . TYR A  1  357 ? 7.175   2.462  -11.933 1.00 14.77 ? 358  TYR A CD2   1 
ATOM   2925  C  CE1   . TYR A  1  357 ? 4.458   2.672  -11.550 1.00 14.89 ? 358  TYR A CE1   1 
ATOM   2926  C  CE2   . TYR A  1  357 ? 6.696   3.324  -11.022 1.00 15.13 ? 358  TYR A CE2   1 
ATOM   2927  C  CZ    . TYR A  1  357 ? 5.318   3.435  -10.764 1.00 15.16 ? 358  TYR A CZ    1 
ATOM   2928  O  OH    . TYR A  1  357 ? 4.901   4.297  -9.859  1.00 18.67 ? 358  TYR A OH    1 
ATOM   2929  N  N     . GLY A  1  358 ? 8.566   -1.687 -14.859 1.00 13.30 ? 359  GLY A N     1 
ATOM   2930  C  CA    . GLY A  1  358 ? 9.136   -2.006 -16.189 1.00 13.95 ? 359  GLY A CA    1 
ATOM   2931  C  C     . GLY A  1  358 ? 9.356   -0.622 -16.905 1.00 12.63 ? 359  GLY A C     1 
ATOM   2932  O  O     . GLY A  1  358 ? 8.548   0.307  -16.821 1.00 12.75 ? 359  GLY A O     1 
ATOM   2933  N  N     . LEU A  1  359 ? 10.489  -0.612 -17.581 1.00 13.08 ? 360  LEU A N     1 
ATOM   2934  C  CA    . LEU A  1  359 ? 10.827  0.653  -18.351 1.00 14.06 ? 360  LEU A CA    1 
ATOM   2935  C  C     . LEU A  1  359 ? 9.744   0.989  -19.307 1.00 12.25 ? 360  LEU A C     1 
ATOM   2936  O  O     . LEU A  1  359 ? 9.275   0.132  -20.058 1.00 13.07 ? 360  LEU A O     1 
ATOM   2937  C  CB    . LEU A  1  359 ? 12.160  0.533  -19.145 1.00 16.40 ? 360  LEU A CB    1 
ATOM   2938  C  CG    . LEU A  1  359 ? 13.343  0.205  -18.283 1.00 21.63 ? 360  LEU A CG    1 
ATOM   2939  C  CD1   . LEU A  1  359 ? 14.556  0.180  -19.328 1.00 21.83 ? 360  LEU A CD1   1 
ATOM   2940  C  CD2   . LEU A  1  359 ? 13.568  1.266  -17.286 1.00 21.42 ? 360  LEU A CD2   1 
ATOM   2941  N  N     A CYS A  1  360 ? 9.327   2.266  -19.312 0.60 10.89 ? 361  CYS A N     1 
ATOM   2942  N  N     B CYS A  1  360 ? 9.307   2.235  -19.262 0.40 10.29 ? 361  CYS A N     1 
ATOM   2943  C  CA    A CYS A  1  360 ? 8.281   2.908  -20.167 0.60 13.67 ? 361  CYS A CA    1 
ATOM   2944  C  CA    B CYS A  1  360 ? 8.356   2.680  -20.218 0.40 10.90 ? 361  CYS A CA    1 
ATOM   2945  C  C     A CYS A  1  360 ? 6.834   2.525  -19.942 0.60 13.16 ? 361  CYS A C     1 
ATOM   2946  C  C     B CYS A  1  360 ? 6.992   2.132  -20.078 0.40 10.78 ? 361  CYS A C     1 
ATOM   2947  O  O     A CYS A  1  360 ? 5.946   2.959  -20.648 0.60 14.35 ? 361  CYS A O     1 
ATOM   2948  O  O     B CYS A  1  360 ? 6.150   2.365  -20.955 0.40 10.32 ? 361  CYS A O     1 
ATOM   2949  C  CB    A CYS A  1  360 ? 8.531   2.810  -21.692 0.60 13.35 ? 361  CYS A CB    1 
ATOM   2950  C  CB    B CYS A  1  360 ? 8.859   2.340  -21.605 0.40 9.44  ? 361  CYS A CB    1 
ATOM   2951  S  SG    A CYS A  1  360 ? 10.318  2.712  -22.301 0.60 16.06 ? 361  CYS A SG    1 
ATOM   2952  S  SG    B CYS A  1  360 ? 10.173  3.572  -21.887 0.40 11.62 ? 361  CYS A SG    1 
ATOM   2953  N  N     A GLU A  1  361 ? 6.628   1.705  -18.897 0.60 13.17 ? 362  GLU A N     1 
ATOM   2954  N  N     B GLU A  1  361 ? 6.793   1.450  -18.919 0.40 10.58 ? 362  GLU A N     1 
ATOM   2955  C  CA    A GLU A  1  361 ? 5.313   1.055  -18.708 0.60 12.07 ? 362  GLU A CA    1 
ATOM   2956  C  CA    B GLU A  1  361 ? 5.435   0.901  -18.589 0.40 11.07 ? 362  GLU A CA    1 
ATOM   2957  C  C     A GLU A  1  361 ? 4.676   1.605  -17.485 0.60 12.89 ? 362  GLU A C     1 
ATOM   2958  C  C     B GLU A  1  361 ? 4.560   1.740  -17.630 0.40 11.14 ? 362  GLU A C     1 
ATOM   2959  O  O     A GLU A  1  361 ? 3.594   1.113  -17.128 0.60 13.64 ? 362  GLU A O     1 
ATOM   2960  O  O     B GLU A  1  361 ? 3.245   1.476  -17.547 0.40 11.03 ? 362  GLU A O     1 
ATOM   2961  C  CB    A GLU A  1  361 ? 5.434   -0.500 -18.545 0.60 13.47 ? 362  GLU A CB    1 
ATOM   2962  C  CB    B GLU A  1  361 ? 5.582   -0.581 -18.124 0.40 11.87 ? 362  GLU A CB    1 
ATOM   2963  C  CG    A GLU A  1  361 ? 5.940   -1.277 -19.764 0.60 16.87 ? 362  GLU A CG    1 
ATOM   2964  C  CG    B GLU A  1  361 ? 6.427   -1.393 -19.145 0.40 16.64 ? 362  GLU A CG    1 
ATOM   2965  C  CD    A GLU A  1  361 ? 5.064   -1.134 -20.976 0.60 27.75 ? 362  GLU A CD    1 
ATOM   2966  C  CD    B GLU A  1  361 ? 6.440   -2.899 -19.017 0.40 21.94 ? 362  GLU A CD    1 
ATOM   2967  O  OE1   A GLU A  1  361 ? 3.872   -0.799 -20.822 0.60 29.39 ? 362  GLU A OE1   1 
ATOM   2968  O  OE1   B GLU A  1  361 ? 5.368   -3.485 -18.765 0.40 24.67 ? 362  GLU A OE1   1 
ATOM   2969  O  OE2   A GLU A  1  361 ? 5.583   -1.358 -22.104 0.60 30.61 ? 362  GLU A OE2   1 
ATOM   2970  O  OE2   B GLU A  1  361 ? 7.509   -3.502 -19.253 0.40 26.21 ? 362  GLU A OE2   1 
ATOM   2971  N  N     . ALA A  1  362 ? 5.199   2.663  -16.849 1.00 11.69 ? 363  ALA A N     1 
ATOM   2972  C  CA    . ALA A  1  362 ? 4.410   3.361  -15.856 1.00 10.76 ? 363  ALA A CA    1 
ATOM   2973  C  C     . ALA A  1  362 ? 3.402   4.269  -16.479 1.00 11.40 ? 363  ALA A C     1 
ATOM   2974  O  O     . ALA A  1  362 ? 3.644   4.839  -17.587 1.00 12.28 ? 363  ALA A O     1 
ATOM   2975  C  CB    . ALA A  1  362 ? 5.311   4.209  -15.005 1.00 11.98 ? 363  ALA A CB    1 
ATOM   2976  N  N     . PRO A  1  363 ? 2.227   4.533  -15.868 1.00 10.72 ? 364  PRO A N     1 
ATOM   2977  C  CA    . PRO A  1  363 ? 1.308   5.540  -16.430 1.00 12.10 ? 364  PRO A CA    1 
ATOM   2978  C  C     . PRO A  1  363 ? 2.042   6.859  -16.540 1.00 10.73 ? 364  PRO A C     1 
ATOM   2979  O  O     . PRO A  1  363 ? 2.824   7.294  -15.658 1.00 11.58 ? 364  PRO A O     1 
ATOM   2980  C  CB    . PRO A  1  363 ? 0.176   5.589  -15.352 1.00 12.85 ? 364  PRO A CB    1 
ATOM   2981  C  CG    . PRO A  1  363 ? 0.244   4.173  -14.627 1.00 16.57 ? 364  PRO A CG    1 
ATOM   2982  C  CD    . PRO A  1  363 ? 1.734   3.834  -14.633 1.00 13.32 ? 364  PRO A CD    1 
ATOM   2983  N  N     . ASN A  1  364 ? 1.683   7.564  -17.647 1.00 11.61 ? 365  ASN A N     1 
ATOM   2984  C  CA    . ASN A  1  364 ? 2.283   8.915  -17.912 1.00 10.10 ? 365  ASN A CA    1 
ATOM   2985  C  C     . ASN A  1  364 ? 1.494   9.919  -17.184 1.00 10.37 ? 365  ASN A C     1 
ATOM   2986  O  O     . ASN A  1  364 ? 0.664   10.662 -17.758 1.00 12.21 ? 365  ASN A O     1 
ATOM   2987  C  CB    . ASN A  1  364 ? 2.417   9.184  -19.379 1.00 10.60 ? 365  ASN A CB    1 
ATOM   2988  C  CG    . ASN A  1  364 ? 3.124   10.515 -19.586 1.00 10.85 ? 365  ASN A CG    1 
ATOM   2989  O  OD1   . ASN A  1  364 ? 4.143   10.707 -18.904 1.00 11.01 ? 365  ASN A OD1   1 
ATOM   2990  N  ND2   . ASN A  1  364 ? 2.619   11.380 -20.420 1.00 9.87  ? 365  ASN A ND2   1 
ATOM   2991  N  N     . ASN A  1  365 ? 1.668   10.037 -15.863 1.00 10.13 ? 366  ASN A N     1 
ATOM   2992  C  CA    . ASN A  1  365 ? 0.884   10.912 -15.062 1.00 10.89 ? 366  ASN A CA    1 
ATOM   2993  C  C     . ASN A  1  365 ? 1.536   11.424 -13.748 1.00 10.24 ? 366  ASN A C     1 
ATOM   2994  O  O     . ASN A  1  365 ? 2.687   10.971 -13.484 1.00 10.22 ? 366  ASN A O     1 
ATOM   2995  C  CB    . ASN A  1  365 ? -0.560  10.351 -14.751 1.00 11.80 ? 366  ASN A CB    1 
ATOM   2996  C  CG    . ASN A  1  365 ? -0.480  9.113  -13.846 1.00 12.22 ? 366  ASN A CG    1 
ATOM   2997  O  OD1   . ASN A  1  365 ? 0.487   8.879  -13.152 1.00 12.65 ? 366  ASN A OD1   1 
ATOM   2998  N  ND2   . ASN A  1  365 ? -1.502  8.232  -13.876 1.00 14.40 ? 366  ASN A ND2   1 
ATOM   2999  N  N     . MET A  1  366 ? 0.861   12.268 -13.004 1.00 9.88  ? 367  MET A N     1 
ATOM   3000  C  CA    . MET A  1  366 ? 1.445   12.859 -11.803 1.00 10.62 ? 367  MET A CA    1 
ATOM   3001  C  C     . MET A  1  366 ? 1.671   11.810 -10.711 1.00 11.08 ? 367  MET A C     1 
ATOM   3002  O  O     . MET A  1  366 ? 2.619   11.941 -9.918  1.00 10.86 ? 367  MET A O     1 
ATOM   3003  C  CB    . MET A  1  366 ? 0.547   13.923 -11.317 1.00 11.59 ? 367  MET A CB    1 
ATOM   3004  C  CG    . MET A  1  366 ? 1.112   14.756 -10.208 1.00 12.01 ? 367  MET A CG    1 
ATOM   3005  S  SD    . MET A  1  366 ? 2.680   15.659 -10.624 1.00 13.77 ? 367  MET A SD    1 
ATOM   3006  C  CE    . MET A  1  366 ? 2.099   16.919 -11.768 1.00 16.40 ? 367  MET A CE    1 
ATOM   3007  N  N     . ASP A  1  367 ? 0.883   10.705 -10.645 1.00 11.69 ? 368  ASP A N     1 
ATOM   3008  C  CA    . ASP A  1  367 ? 1.138   9.693  -9.667  1.00 12.77 ? 368  ASP A CA    1 
ATOM   3009  C  C     . ASP A  1  367 ? 2.486   9.105  -9.881  1.00 11.73 ? 368  ASP A C     1 
ATOM   3010  O  O     . ASP A  1  367 ? 3.276   8.841  -8.942  1.00 11.03 ? 368  ASP A O     1 
ATOM   3011  C  CB    . ASP A  1  367 ? 0.086   8.544  -9.788  1.00 14.95 ? 368  ASP A CB    1 
ATOM   3012  C  CG    . ASP A  1  367 ? -1.293  8.980  -9.344  1.00 20.98 ? 368  ASP A CG    1 
ATOM   3013  O  OD1   . ASP A  1  367 ? -1.437  9.934  -8.597  1.00 18.84 ? 368  ASP A OD1   1 
ATOM   3014  O  OD2   . ASP A  1  367 ? -2.205  8.233  -9.800  1.00 28.23 ? 368  ASP A OD2   1 
ATOM   3015  N  N     . THR A  1  368 ? 2.886   8.845  -11.146 1.00 10.84 ? 369  THR A N     1 
ATOM   3016  C  CA    . THR A  1  368 ? 4.231   8.302  -11.376 1.00 9.84  ? 369  THR A CA    1 
ATOM   3017  C  C     . THR A  1  368 ? 5.336   9.316  -11.035 1.00 9.95  ? 369  THR A C     1 
ATOM   3018  O  O     . THR A  1  368 ? 6.359   8.949  -10.451 1.00 10.04 ? 369  THR A O     1 
ATOM   3019  C  CB    . THR A  1  368 ? 4.395   7.861  -12.848 1.00 9.50  ? 369  THR A CB    1 
ATOM   3020  O  OG1   . THR A  1  368 ? 3.390   6.851  -13.094 1.00 11.83 ? 369  THR A OG1   1 
ATOM   3021  C  CG2   . THR A  1  368 ? 5.718   7.310  -13.121 1.00 10.95 ? 369  THR A CG2   1 
ATOM   3022  N  N     . VAL A  1  369 ? 5.100   10.557 -11.389 1.00 9.61  ? 370  VAL A N     1 
ATOM   3023  C  CA    . VAL A  1  369 ? 6.089   11.634 -11.025 1.00 11.21 ? 370  VAL A CA    1 
ATOM   3024  C  C     . VAL A  1  369 ? 6.285   11.635 -9.477  1.00 10.83 ? 370  VAL A C     1 
ATOM   3025  O  O     . VAL A  1  369 ? 7.411   11.625 -8.997  1.00 9.91  ? 370  VAL A O     1 
ATOM   3026  C  CB    . VAL A  1  369 ? 5.530   13.011 -11.490 1.00 9.68  ? 370  VAL A CB    1 
ATOM   3027  C  CG1   . VAL A  1  369 ? 6.427   14.153 -10.941 1.00 11.27 ? 370  VAL A CG1   1 
ATOM   3028  C  CG2   . VAL A  1  369 ? 5.433   13.068 -13.064 1.00 10.34 ? 370  VAL A CG2   1 
ATOM   3029  N  N     . LEU A  1  370 ? 5.183   11.684 -8.739  1.00 9.87  ? 371  LEU A N     1 
ATOM   3030  C  CA    . LEU A  1  370 ? 5.315   11.731 -7.284  1.00 10.83 ? 371  LEU A CA    1 
ATOM   3031  C  C     . LEU A  1  370 ? 6.062   10.507 -6.763  1.00 10.73 ? 371  LEU A C     1 
ATOM   3032  O  O     . LEU A  1  370 ? 6.885   10.643 -5.832  1.00 12.25 ? 371  LEU A O     1 
ATOM   3033  C  CB    . LEU A  1  370 ? 3.977   11.832 -6.537  1.00 11.52 ? 371  LEU A CB    1 
ATOM   3034  C  CG    . LEU A  1  370 ? 3.203   13.049 -6.839  1.00 13.23 ? 371  LEU A CG    1 
ATOM   3035  C  CD1   . LEU A  1  370 ? 1.741   12.988 -6.365  1.00 19.07 ? 371  LEU A CD1   1 
ATOM   3036  C  CD2   . LEU A  1  370 ? 3.831   14.223 -6.190  1.00 16.93 ? 371  LEU A CD2   1 
ATOM   3037  N  N     . ASP A  1  371 ? 5.753   9.314  -7.279  1.00 10.11 ? 372  ASP A N     1 
ATOM   3038  C  CA    . ASP A  1  371 ? 6.388   8.138  -6.716  1.00 10.04 ? 372  ASP A CA    1 
ATOM   3039  C  C     . ASP A  1  371 ? 7.872   8.119  -7.034  1.00 9.31  ? 372  ASP A C     1 
ATOM   3040  O  O     . ASP A  1  371 ? 8.749   8.124  -6.154  1.00 10.60 ? 372  ASP A O     1 
ATOM   3041  C  CB    . ASP A  1  371 ? 5.733   6.937  -7.429  1.00 11.99 ? 372  ASP A CB    1 
ATOM   3042  C  CG    . ASP A  1  371 ? 6.450   5.613  -7.121  1.00 14.52 ? 372  ASP A CG    1 
ATOM   3043  O  OD1   . ASP A  1  371 ? 7.158   5.523  -6.158  1.00 18.81 ? 372  ASP A OD1   1 
ATOM   3044  O  OD2   . ASP A  1  371 ? 6.423   4.699  -7.959  1.00 19.92 ? 372  ASP A OD2   1 
ATOM   3045  N  N     . VAL A  1  372 ? 8.232   8.153  -8.337  1.00 9.51  ? 373  VAL A N     1 
ATOM   3046  C  CA    . VAL A  1  372 ? 9.622   7.952  -8.736  1.00 9.40  ? 373  VAL A CA    1 
ATOM   3047  C  C     . VAL A  1  372 ? 10.490  9.160  -8.353  1.00 8.85  ? 373  VAL A C     1 
ATOM   3048  O  O     . VAL A  1  372 ? 11.589  8.921  -7.792  1.00 9.76  ? 373  VAL A O     1 
ATOM   3049  C  CB    . VAL A  1  372 ? 9.699   7.741  -10.251 1.00 9.53  ? 373  VAL A CB    1 
ATOM   3050  C  CG1   . VAL A  1  372 ? 11.161  7.582  -10.672 1.00 10.26 ? 373  VAL A CG1   1 
ATOM   3051  C  CG2   . VAL A  1  372 ? 8.877   6.450  -10.670 1.00 11.06 ? 373  VAL A CG2   1 
ATOM   3052  N  N     . ALA A  1  373 ? 10.052  10.373 -8.618  1.00 8.57  ? 374  ALA A N     1 
ATOM   3053  C  CA    . ALA A  1  373 ? 11.007  11.454 -8.351  1.00 9.54  ? 374  ALA A CA    1 
ATOM   3054  C  C     . ALA A  1  373 ? 11.246  11.577 -6.833  1.00 10.27 ? 374  ALA A C     1 
ATOM   3055  O  O     . ALA A  1  373 ? 12.379  11.926 -6.395  1.00 9.84  ? 374  ALA A O     1 
ATOM   3056  C  CB    . ALA A  1  373 ? 10.418  12.782 -8.908  1.00 9.74  ? 374  ALA A CB    1 
ATOM   3057  N  N     . THR A  1  374 ? 10.219  11.320 -6.019  1.00 9.68  ? 375  THR A N     1 
ATOM   3058  C  CA    . THR A  1  374 ? 10.453  11.406 -4.516  1.00 10.05 ? 375  THR A CA    1 
ATOM   3059  C  C     . THR A  1  374 ? 11.372  10.284 -4.087  1.00 8.53  ? 375  THR A C     1 
ATOM   3060  O  O     . THR A  1  374 ? 12.369  10.568 -3.358  1.00 10.23 ? 375  THR A O     1 
ATOM   3061  C  CB    . THR A  1  374 ? 9.086   11.208 -3.864  1.00 10.54 ? 375  THR A CB    1 
ATOM   3062  O  OG1   . THR A  1  374 ? 8.237   12.302 -4.269  1.00 10.95 ? 375  THR A OG1   1 
ATOM   3063  C  CG2   . THR A  1  374 ? 9.269   11.325 -2.330  1.00 10.58 ? 375  THR A CG2   1 
ATOM   3064  N  N     . GLU A  1  375 ? 11.178  9.050  -4.535  1.00 8.95  ? 376  GLU A N     1 
ATOM   3065  C  CA    . GLU A  1  375 ? 12.031  7.951  -4.103  1.00 9.73  ? 376  GLU A CA    1 
ATOM   3066  C  C     . GLU A  1  375 ? 13.448  8.190  -4.458  1.00 10.72 ? 376  GLU A C     1 
ATOM   3067  O  O     . GLU A  1  375 ? 14.414  8.004  -3.658  1.00 9.87  ? 376  GLU A O     1 
ATOM   3068  C  CB    . GLU A  1  375 ? 11.533  6.626  -4.753  1.00 10.98 ? 376  GLU A CB    1 
ATOM   3069  C  CG    . GLU A  1  375 ? 12.337  5.394  -4.282  1.00 12.33 ? 376  GLU A CG    1 
ATOM   3070  C  CD    . GLU A  1  375 ? 11.999  4.981  -2.855  1.00 14.35 ? 376  GLU A CD    1 
ATOM   3071  O  OE1   . GLU A  1  375 ? 10.884  5.323  -2.364  1.00 15.99 ? 376  GLU A OE1   1 
ATOM   3072  O  OE2   . GLU A  1  375 ? 12.856  4.212  -2.336  1.00 18.71 ? 376  GLU A OE2   1 
ATOM   3073  N  N     . VAL A  1  376 ? 13.703  8.656  -5.701  1.00 9.89  ? 377  VAL A N     1 
ATOM   3074  C  CA    . VAL A  1  376 ? 15.137  8.829  -6.158  1.00 9.38  ? 377  VAL A CA    1 
ATOM   3075  C  C     . VAL A  1  376 ? 15.736  10.092 -5.514  1.00 8.34  ? 377  VAL A C     1 
ATOM   3076  O  O     . VAL A  1  376 ? 16.902  10.062 -5.105  1.00 9.71  ? 377  VAL A O     1 
ATOM   3077  C  CB    . VAL A  1  376 ? 15.119  8.917  -7.691  1.00 9.73  ? 377  VAL A CB    1 
ATOM   3078  C  CG1   . VAL A  1  376 ? 16.540  9.305  -8.218  1.00 10.16 ? 377  VAL A CG1   1 
ATOM   3079  C  CG2   . VAL A  1  376 ? 14.614  7.628  -8.313  1.00 10.61 ? 377  VAL A CG2   1 
ATOM   3080  N  N     . THR A  1  377 ? 14.978  11.105 -5.204  1.00 7.91  ? 378  THR A N     1 
ATOM   3081  C  CA    . THR A  1  377 ? 15.462  12.281 -4.521  1.00 9.04  ? 378  THR A CA    1 
ATOM   3082  C  C     . THR A  1  377 ? 15.958  11.878 -3.116  1.00 9.54  ? 378  THR A C     1 
ATOM   3083  O  O     . THR A  1  377 ? 17.038  12.218 -2.651  1.00 9.89  ? 378  THR A O     1 
ATOM   3084  C  CB    . THR A  1  377 ? 14.434  13.406 -4.359  1.00 8.83  ? 378  THR A CB    1 
ATOM   3085  O  OG1   . THR A  1  377 ? 14.164  13.840 -5.739  1.00 9.89  ? 378  THR A OG1   1 
ATOM   3086  C  CG2   . THR A  1  377 ? 14.881  14.634 -3.536  1.00 8.86  ? 378  THR A CG2   1 
ATOM   3087  N  N     . PHE A  1  378 ? 15.158  11.039 -2.424  1.00 10.06 ? 379  PHE A N     1 
ATOM   3088  C  CA    . PHE A  1  378 ? 15.551  10.678 -1.012  1.00 9.61  ? 379  PHE A CA    1 
ATOM   3089  C  C     . PHE A  1  378 ? 16.733  9.768  -1.082  1.00 8.99  ? 379  PHE A C     1 
ATOM   3090  O  O     . PHE A  1  378 ? 17.612  9.913  -0.206  1.00 10.30 ? 379  PHE A O     1 
ATOM   3091  C  CB    . PHE A  1  378 ? 14.315  9.990  -0.348  1.00 10.56 ? 379  PHE A CB    1 
ATOM   3092  C  CG    . PHE A  1  378 ? 13.212  10.908 -0.018  1.00 12.24 ? 379  PHE A CG    1 
ATOM   3093  C  CD1   . PHE A  1  378 ? 13.375  12.263 0.187   1.00 14.09 ? 379  PHE A CD1   1 
ATOM   3094  C  CD2   . PHE A  1  378 ? 11.882  10.355 0.146   1.00 12.14 ? 379  PHE A CD2   1 
ATOM   3095  C  CE1   . PHE A  1  378 ? 12.235  13.142 0.522   1.00 14.48 ? 379  PHE A CE1   1 
ATOM   3096  C  CE2   . PHE A  1  378 ? 10.865  11.187 0.505   1.00 11.41 ? 379  PHE A CE2   1 
ATOM   3097  C  CZ    . PHE A  1  378 ? 10.996  12.453 0.720   1.00 14.33 ? 379  PHE A CZ    1 
ATOM   3098  N  N     . TYR A  1  379 ? 16.881  8.899  -2.055  1.00 9.33  ? 380  TYR A N     1 
ATOM   3099  C  CA    . TYR A  1  379 ? 18.106  8.066  -2.183  1.00 9.92  ? 380  TYR A CA    1 
ATOM   3100  C  C     . TYR A  1  379 ? 19.285  8.960  -2.324  1.00 9.64  ? 380  TYR A C     1 
ATOM   3101  O  O     . TYR A  1  379 ? 20.329  8.812  -1.631  1.00 10.14 ? 380  TYR A O     1 
ATOM   3102  C  CB    . TYR A  1  379 ? 18.014  7.131  -3.372  1.00 10.48 ? 380  TYR A CB    1 
ATOM   3103  C  CG    . TYR A  1  379 ? 19.286  6.368  -3.554  1.00 10.46 ? 380  TYR A CG    1 
ATOM   3104  C  CD1   . TYR A  1  379 ? 19.533  5.195  -2.770  1.00 11.14 ? 380  TYR A CD1   1 
ATOM   3105  C  CD2   . TYR A  1  379 ? 20.231  6.811  -4.468  1.00 10.70 ? 380  TYR A CD2   1 
ATOM   3106  C  CE1   . TYR A  1  379 ? 20.702  4.486  -3.005  1.00 13.37 ? 380  TYR A CE1   1 
ATOM   3107  C  CE2   . TYR A  1  379 ? 21.397  6.163  -4.671  1.00 10.33 ? 380  TYR A CE2   1 
ATOM   3108  C  CZ    . TYR A  1  379 ? 21.651  4.980  -3.923  1.00 11.68 ? 380  TYR A CZ    1 
ATOM   3109  O  OH    . TYR A  1  379 ? 22.839  4.296  -4.083  1.00 12.15 ? 380  TYR A OH    1 
ATOM   3110  N  N     . GLY A  1  380 ? 19.248  9.917  -3.274  1.00 9.30  ? 381  GLY A N     1 
ATOM   3111  C  CA    . GLY A  1  380 ? 20.468  10.722 -3.506  1.00 9.97  ? 381  GLY A CA    1 
ATOM   3112  C  C     . GLY A  1  380 ? 20.849  11.553 -2.288  1.00 9.21  ? 381  GLY A C     1 
ATOM   3113  O  O     . GLY A  1  380 ? 22.017  11.664 -1.883  1.00 9.93  ? 381  GLY A O     1 
ATOM   3114  N  N     . LEU A  1  381 ? 19.857  12.231 -1.671  1.00 9.17  ? 382  LEU A N     1 
ATOM   3115  C  CA    . LEU A  1  381 ? 20.141  12.980 -0.501  1.00 10.64 ? 382  LEU A CA    1 
ATOM   3116  C  C     . LEU A  1  381 ? 20.738  12.159 0.653   1.00 11.07 ? 382  LEU A C     1 
ATOM   3117  O  O     . LEU A  1  381 ? 21.576  12.620 1.446   1.00 10.98 ? 382  LEU A O     1 
ATOM   3118  C  CB    . LEU A  1  381 ? 18.936  13.850 -0.032  1.00 10.17 ? 382  LEU A CB    1 
ATOM   3119  C  CG    . LEU A  1  381 ? 18.524  14.883 -1.098  1.00 10.39 ? 382  LEU A CG    1 
ATOM   3120  C  CD1   . LEU A  1  381 ? 17.170  15.551 -0.663  1.00 11.96 ? 382  LEU A CD1   1 
ATOM   3121  C  CD2   . LEU A  1  381 ? 19.556  15.953 -1.282  1.00 10.79 ? 382  LEU A CD2   1 
ATOM   3122  N  N     . GLU A  1  382 ? 20.182  10.982 0.841   1.00 9.63  ? 383  GLU A N     1 
ATOM   3123  C  CA    A GLU A  1  382 ? 20.674  10.032 1.894   0.70 10.58 ? 383  GLU A CA    1 
ATOM   3124  C  CA    B GLU A  1  382 ? 20.684  10.185 1.955   0.30 9.63  ? 383  GLU A CA    1 
ATOM   3125  C  C     . GLU A  1  382 ? 22.099  9.768  1.640   1.00 11.45 ? 383  GLU A C     1 
ATOM   3126  O  O     . GLU A  1  382 ? 22.858  9.555  2.605   1.00 11.21 ? 383  GLU A O     1 
ATOM   3127  C  CB    A GLU A  1  382 ? 19.908  8.702  1.812   0.70 11.03 ? 383  GLU A CB    1 
ATOM   3128  C  CB    B GLU A  1  382 ? 19.792  8.993  2.157   0.30 10.00 ? 383  GLU A CB    1 
ATOM   3129  C  CG    A GLU A  1  382 ? 18.582  8.809  2.582   0.70 16.58 ? 383  GLU A CG    1 
ATOM   3130  C  CG    B GLU A  1  382 ? 20.330  7.892  3.151   0.30 6.09  ? 383  GLU A CG    1 
ATOM   3131  C  CD    A GLU A  1  382 ? 17.641  7.657  2.351   0.70 14.60 ? 383  GLU A CD    1 
ATOM   3132  C  CD    B GLU A  1  382 ? 19.293  6.773  3.434   0.30 13.14 ? 383  GLU A CD    1 
ATOM   3133  O  OE1   A GLU A  1  382 ? 16.464  7.771  2.843   0.70 17.93 ? 383  GLU A OE1   1 
ATOM   3134  O  OE1   B GLU A  1  382 ? 18.128  7.077  3.715   0.30 13.58 ? 383  GLU A OE1   1 
ATOM   3135  O  OE2   A GLU A  1  382 ? 18.001  6.714  1.636   0.70 19.40 ? 383  GLU A OE2   1 
ATOM   3136  O  OE2   B GLU A  1  382 ? 19.669  5.616  3.294   0.30 17.49 ? 383  GLU A OE2   1 
ATOM   3137  N  N     . GLN A  1  383 ? 22.593  9.676  0.395   1.00 9.53  ? 384  GLN A N     1 
ATOM   3138  C  CA    . GLN A  1  383 ? 24.023  9.380  0.180   1.00 9.67  ? 384  GLN A CA    1 
ATOM   3139  C  C     . GLN A  1  383 ? 24.863  10.525 0.687   1.00 10.65 ? 384  GLN A C     1 
ATOM   3140  O  O     . GLN A  1  383 ? 25.926  10.243 1.324   1.00 11.09 ? 384  GLN A O     1 
ATOM   3141  C  CB    . GLN A  1  383 ? 24.333  9.112  -1.291  1.00 11.94 ? 384  GLN A CB    1 
ATOM   3142  C  CG    . GLN A  1  383 ? 23.459  8.057  -1.888  1.00 10.40 ? 384  GLN A CG    1 
ATOM   3143  C  CD    . GLN A  1  383 ? 23.280  6.847  -0.950  1.00 13.04 ? 384  GLN A CD    1 
ATOM   3144  O  OE1   . GLN A  1  383 ? 24.301  6.200  -0.535  1.00 13.56 ? 384  GLN A OE1   1 
ATOM   3145  N  NE2   . GLN A  1  383 ? 22.037  6.502  -0.654  1.00 12.96 ? 384  GLN A NE2   1 
ATOM   3146  N  N     . TYR A  1  384 ? 24.507  11.782 0.541   1.00 9.26  ? 385  TYR A N     1 
ATOM   3147  C  CA    . TYR A  1  384 ? 25.301  12.868 1.111   1.00 11.11 ? 385  TYR A CA    1 
ATOM   3148  C  C     . TYR A  1  384 ? 25.303  12.807 2.648   1.00 10.65 ? 385  TYR A C     1 
ATOM   3149  O  O     . TYR A  1  384 ? 26.263  13.276 3.249   1.00 10.79 ? 385  TYR A O     1 
ATOM   3150  C  CB    . TYR A  1  384 ? 24.722  14.249 0.642   1.00 10.63 ? 385  TYR A CB    1 
ATOM   3151  C  CG    . TYR A  1  384 ? 24.875  14.465 -0.869  1.00 9.27  ? 385  TYR A CG    1 
ATOM   3152  C  CD1   . TYR A  1  384 ? 26.104  14.595 -1.492  1.00 9.97  ? 385  TYR A CD1   1 
ATOM   3153  C  CD2   . TYR A  1  384 ? 23.738  14.577 -1.641  1.00 10.09 ? 385  TYR A CD2   1 
ATOM   3154  C  CE1   . TYR A  1  384 ? 26.197  14.825 -2.835  1.00 11.36 ? 385  TYR A CE1   1 
ATOM   3155  C  CE2   . TYR A  1  384 ? 23.841  14.841 -3.044  1.00 10.34 ? 385  TYR A CE2   1 
ATOM   3156  C  CZ    . TYR A  1  384 ? 25.036  14.891 -3.589  1.00 8.98  ? 385  TYR A CZ    1 
ATOM   3157  O  OH    . TYR A  1  384 ? 25.064  15.159 -4.953  1.00 10.68 ? 385  TYR A OH    1 
ATOM   3158  N  N     . GLU A  1  385 ? 24.164  12.306 3.192   1.00 10.31 ? 386  GLU A N     1 
ATOM   3159  C  CA    . GLU A  1  385 ? 24.112  12.265 4.719   1.00 12.05 ? 386  GLU A CA    1 
ATOM   3160  C  C     . GLU A  1  385 ? 24.877  11.044 5.213   1.00 12.30 ? 386  GLU A C     1 
ATOM   3161  O  O     . GLU A  1  385 ? 25.533  11.221 6.272   1.00 13.67 ? 386  GLU A O     1 
ATOM   3162  C  CB    . GLU A  1  385 ? 22.629  12.071 5.095   1.00 11.43 ? 386  GLU A CB    1 
ATOM   3163  C  CG    . GLU A  1  385 ? 21.783  13.327 4.720   1.00 11.79 ? 386  GLU A CG    1 
ATOM   3164  C  CD    . GLU A  1  385 ? 20.294  13.124 4.827   1.00 10.65 ? 386  GLU A CD    1 
ATOM   3165  O  OE1   . GLU A  1  385 ? 19.957  11.952 5.174   1.00 11.99 ? 386  GLU A OE1   1 
ATOM   3166  O  OE2   . GLU A  1  385 ? 19.542  14.076 4.630   1.00 10.98 ? 386  GLU A OE2   1 
ATOM   3167  N  N     . GLU A  1  386 ? 24.946  9.964  4.504   1.00 10.53 ? 387  GLU A N     1 
ATOM   3168  C  CA    . GLU A  1  386 ? 25.710  8.743  4.950   1.00 11.95 ? 387  GLU A CA    1 
ATOM   3169  C  C     . GLU A  1  386 ? 27.151  8.843  4.667   1.00 13.71 ? 387  GLU A C     1 
ATOM   3170  O  O     . GLU A  1  386 ? 27.967  8.140  5.315   1.00 13.66 ? 387  GLU A O     1 
ATOM   3171  C  CB    . GLU A  1  386 ? 25.076  7.515  4.324   1.00 12.32 ? 387  GLU A CB    1 
ATOM   3172  C  CG    . GLU A  1  386 ? 23.668  7.371  4.899   1.00 16.92 ? 387  GLU A CG    1 
ATOM   3173  C  CD    . GLU A  1  386 ? 22.929  6.060  4.883   1.00 38.37 ? 387  GLU A CD    1 
ATOM   3174  O  OE1   . GLU A  1  386 ? 22.276  5.823  5.994   1.00 40.38 ? 387  GLU A OE1   1 
ATOM   3175  O  OE2   . GLU A  1  386 ? 22.867  5.364  3.808   1.00 44.71 ? 387  GLU A OE2   1 
ATOM   3176  N  N     . TYR A  1  387 ? 27.617  9.689  3.700   1.00 10.98 ? 388  TYR A N     1 
ATOM   3177  C  CA    . TYR A  1  387 ? 29.008  9.706  3.287   1.00 11.14 ? 388  TYR A CA    1 
ATOM   3178  C  C     . TYR A  1  387 ? 29.434  11.115 3.423   1.00 12.37 ? 388  TYR A C     1 
ATOM   3179  O  O     . TYR A  1  387 ? 29.335  11.943 2.410   1.00 10.86 ? 388  TYR A O     1 
ATOM   3180  C  CB    . TYR A  1  387 ? 29.147  9.178  1.878   1.00 12.69 ? 388  TYR A CB    1 
ATOM   3181  C  CG    . TYR A  1  387 ? 28.909  7.740  1.715   1.00 10.64 ? 388  TYR A CG    1 
ATOM   3182  C  CD1   . TYR A  1  387 ? 29.882  6.744  2.146   1.00 11.89 ? 388  TYR A CD1   1 
ATOM   3183  C  CD2   . TYR A  1  387 ? 27.685  7.222  1.231   1.00 12.33 ? 388  TYR A CD2   1 
ATOM   3184  C  CE1   . TYR A  1  387 ? 29.619  5.411  2.041   1.00 12.16 ? 388  TYR A CE1   1 
ATOM   3185  C  CE2   . TYR A  1  387 ? 27.416  5.860  1.136   1.00 13.30 ? 388  TYR A CE2   1 
ATOM   3186  C  CZ    . TYR A  1  387 ? 28.390  4.963  1.560   1.00 14.40 ? 388  TYR A CZ    1 
ATOM   3187  O  OH    . TYR A  1  387 ? 28.174  3.611  1.489   1.00 16.75 ? 388  TYR A OH    1 
ATOM   3188  N  N     . PRO A  1  388 ? 29.980  11.582 4.525   1.00 10.92 ? 389  PRO A N     1 
ATOM   3189  C  CA    . PRO A  1  388 ? 30.455  12.918 4.700   1.00 11.55 ? 389  PRO A CA    1 
ATOM   3190  C  C     . PRO A  1  388 ? 31.536  13.262 3.625   1.00 8.01  ? 389  PRO A C     1 
ATOM   3191  O  O     . PRO A  1  388 ? 31.577  14.470 3.207   1.00 10.77 ? 389  PRO A O     1 
ATOM   3192  C  CB    . PRO A  1  388 ? 31.172  12.915 6.121   1.00 11.69 ? 389  PRO A CB    1 
ATOM   3193  C  CG    . PRO A  1  388 ? 30.165  11.876 6.785   1.00 12.14 ? 389  PRO A CG    1 
ATOM   3194  C  CD    . PRO A  1  388 ? 30.031  10.761 5.797   1.00 12.56 ? 389  PRO A CD    1 
ATOM   3195  N  N     . ALA A  1  389 ? 32.293  12.318 3.180   1.00 10.54 ? 390  ALA A N     1 
ATOM   3196  C  CA    . ALA A  1  389 ? 33.288  12.656 2.082   1.00 10.30 ? 390  ALA A CA    1 
ATOM   3197  C  C     . ALA A  1  389 ? 32.484  13.032 0.815   1.00 10.38 ? 390  ALA A C     1 
ATOM   3198  O  O     . ALA A  1  389 ? 33.058  13.858 0.031   1.00 10.53 ? 390  ALA A O     1 
ATOM   3199  C  CB    . ALA A  1  389 ? 34.168  11.427 1.839   1.00 11.77 ? 390  ALA A CB    1 
ATOM   3200  N  N     . LEU A  1  390 ? 31.349  12.446 0.516   1.00 10.67 ? 391  LEU A N     1 
ATOM   3201  C  CA    . LEU A  1  390 ? 30.591  12.788 -0.735  1.00 7.96  ? 391  LEU A CA    1 
ATOM   3202  C  C     . LEU A  1  390 ? 30.094  14.171 -0.569  1.00 10.79 ? 391  LEU A C     1 
ATOM   3203  O  O     . LEU A  1  390 ? 30.090  14.975 -1.582  1.00 10.34 ? 391  LEU A O     1 
ATOM   3204  C  CB    . LEU A  1  390 ? 29.421  11.808 -0.808  1.00 10.74 ? 391  LEU A CB    1 
ATOM   3205  C  CG    . LEU A  1  390 ? 28.590  11.962 -2.100  1.00 9.68  ? 391  LEU A CG    1 
ATOM   3206  C  CD1   . LEU A  1  390 ? 29.411  11.581 -3.359  1.00 11.88 ? 391  LEU A CD1   1 
ATOM   3207  C  CD2   . LEU A  1  390 ? 27.311  11.088 -2.003  1.00 10.54 ? 391  LEU A CD2   1 
ATOM   3208  N  N     . LEU A  1  391 ? 29.557  14.623 0.553   1.00 9.40  ? 392  LEU A N     1 
ATOM   3209  C  CA    . LEU A  1  391 ? 29.071  15.929 0.770   1.00 8.91  ? 392  LEU A CA    1 
ATOM   3210  C  C     . LEU A  1  391 ? 30.184  17.017 0.636   1.00 10.76 ? 392  LEU A C     1 
ATOM   3211  O  O     . LEU A  1  391 ? 29.973  18.139 0.177   1.00 11.02 ? 392  LEU A O     1 
ATOM   3212  C  CB    . LEU A  1  391 ? 28.300  15.992 2.127   1.00 10.45 ? 392  LEU A CB    1 
ATOM   3213  C  CG    . LEU A  1  391 ? 27.725  17.332 2.512   1.00 9.13  ? 392  LEU A CG    1
[truncated: 2,098,975 more chars]
