# Supplementary material for: Peptide binder design with inverse folding and protein structure prediction
Source: Commun Chem. 2023 Oct 25;6:229. doi: 10.1038/s42004-023-01029-7 (PMC10600234; doi:10.1038/s42004-023-01029-7)
Supplement: Supplementary file 9 — Supplementary Software [file 42004_2023_1029_MOESM9_ESM.zip › binder_design/data/Foldseek_results/mmcif/5a0y.cif]

data_5A0Y
# 
_entry.id   5A0Y 
# 
_audit_conform.dict_name       mmcif_pdbx.dic 
_audit_conform.dict_version    5.307 
_audit_conform.dict_location   http://mmcif.pdb.org/dictionaries/ascii/mmcif_pdbx.dic 
# 
loop_
_database_2.database_id 
_database_2.database_code 
PDB   5A0Y         
PDBE  EBI-63592    
WWPDB D_1290063592 
# 
_pdbx_database_status.status_code                     REL 
_pdbx_database_status.entry_id                        5A0Y 
_pdbx_database_status.deposit_site                    PDBE 
_pdbx_database_status.process_site                    PDBE 
_pdbx_database_status.SG_entry                        . 
_pdbx_database_status.recvd_initial_deposition_date   2015-04-24 
_pdbx_database_status.pdb_format_compatible           Y 
_pdbx_database_status.status_code_sf                  ? 
_pdbx_database_status.status_code_mr                  ? 
_pdbx_database_status.status_code_cs                  ? 
_pdbx_database_status.methods_development_category    ? 
# 
loop_
_audit_author.name 
_audit_author.pdbx_ordinal 
'Wagner, T.' 1 
'Ermler, U.' 2 
# 
_citation.id                        primary 
_citation.title                     'Didehydroaspartate Modification in Methyl-Coenzyme M Reductase Catalyzing Methane Formation.' 
_citation.journal_abbrev            Angew.Chem.Int.Ed.Engl. 
_citation.journal_volume            55 
_citation.page_first                10630 
_citation.page_last                 ? 
_citation.year                      2016 
_citation.journal_id_ASTM           ? 
_citation.country                   GE 
_citation.journal_id_ISSN           1433-7851 
_citation.journal_id_CSD            9999 
_citation.book_publisher            ? 
_citation.pdbx_database_id_PubMed   27467699 
_citation.pdbx_database_id_DOI      10.1002/ANIE.201603882 
# 
loop_
_citation_author.citation_id 
_citation_author.name 
_citation_author.ordinal 
_citation_author.identifier_ORCID 
primary 'Wagner, T.' 1 ? 
primary 'Kahnt, J.'  2 ? 
primary 'Ermler, U.' 3 ? 
primary 'Shima, S.'  4 ? 
# 
_cell.entry_id           5A0Y 
_cell.length_a           82.227 
_cell.length_b           118.300 
_cell.length_c           122.560 
_cell.angle_alpha        90.00 
_cell.angle_beta         91.90 
_cell.angle_gamma        90.00 
_cell.Z_PDB              4 
_cell.pdbx_unique_axis   ? 
# 
_symmetry.entry_id                         5A0Y 
_symmetry.space_group_name_H-M             'P 1 21 1' 
_symmetry.pdbx_full_space_group_name_H-M   ? 
_symmetry.cell_setting                     ? 
_symmetry.Int_Tables_number                4 
# 
loop_
_entity.id 
_entity.type 
_entity.src_method 
_entity.pdbx_description 
_entity.formula_weight 
_entity.pdbx_number_of_molecules 
_entity.pdbx_ec 
_entity.pdbx_mutation 
_entity.pdbx_fragment 
_entity.details 
1  polymer     nat 'METHYL-COENZYME M REDUCTASE I SUBUNIT ALPHA' 60637.648 2    2.8.4.1 ? ? 
;IN CHAIN A AND D RESIDUE 257 IS A N1-METHYLHISTIDINE. RESIDUE 271 IS A C5-(S)-METHYLARGININE. RESIDUE 400 IS A C2-(S)-METHYLGLUTAMINE. RESIDUE 445 IS A THIOGLYCINE. RESIDUE 450 IS A DIDEHYDROASPARTATE. RESIDUE 452 IS A S-METHYLCYSTEINE
;
2  polymer     nat 'METHYL-COENZYME M REDUCTASE I SUBUNIT BETA'  47279.676 2    2.8.4.1 ? ? ? 
3  polymer     nat 'METHYL-COENZYME M REDUCTASE I SUBUNIT GAMMA' 28797.234 2    2.8.4.1 ? ? ? 
4  non-polymer syn 'MAGNESIUM ION'                               24.305    16   ?       ? ? ? 
5  non-polymer syn 'FACTOR 430'                                  906.580   2    ?       ? ? ? 
6  non-polymer syn '1-THIOETHANESULFONIC ACID'                   142.197   2    ?       ? ? ? 
7  non-polymer syn 'Coenzyme B'                                  343.334   2    ?       ? ? ? 
8  non-polymer syn 'POTASSIUM ION'                               39.098    1    ?       ? ? ? 
9  non-polymer syn 'SODIUM ION'                                  22.990    2    ?       ? ? ? 
10 non-polymer syn 'CHLORIDE ION'                                35.453    2    ?       ? ? ? 
11 water       nat water                                         18.015    2794 ?       ? ? ? 
# 
loop_
_entity_name_com.entity_id 
_entity_name_com.name 
1 'MCR I ALPHA, COENZYME-B SULFOETHYLTHIOTRANSFERASE ALPHA' 
2 'MCR I BETA, COENZYME-B SULFOETHYLTHIOTRANSFERASE BETA'   
3 'MCR I GAMMA, COENZYME-B SULFOETHYLTHIOTRANSFERASE GAMMA' 
# 
loop_
_entity_poly.entity_id 
_entity_poly.type 
_entity_poly.nstd_linkage 
_entity_poly.nstd_monomer 
_entity_poly.pdbx_seq_one_letter_code 
_entity_poly.pdbx_seq_one_letter_code_can 
_entity_poly.pdbx_strand_id 
_entity_poly.pdbx_target_identifier 
1 'polypeptide(L)' no yes 
;MADKLFINALKKKFEESPEEKKTTFYTLGGWKQSERKTEFVNAGKEVAAKRGIPQYNPDIGTPLGQRVLMPYQVSTTDTY
VEGDDLHFVNNAAMQQMWDDIRRTVIVGLNHAHAVIEKRLGKEVTPETITHYLETVNHAMPGAAVVQEHMVETHPALVAD
SYVKVFTGNDEIADEIDPAFVIDINKQFPEDQAETLKAEVGDGIWQVVRIPTIVSRTCDGATTSRWSAMQIGMSMISAYK
QAAGEAATGDFAYAAK(MHS)AEVIHMGTYLPVR(AGM)ARGENEPGGVPFGYLADICQSSRVNYEDPVRVSLDVVATGA
MLYDQIWLGSYMSGGVGFTQYATAAYTDNILDDFTYFGKEYVEDKYGLCEAPNNMDTVLDVATEVTFYGLEQYEEYPALL
EDQFGGS(MGN)RAAVVAAAAGCSTAFATGNAQTGLSGWYLSMYLHKEQHSRLGFY(GL3)YDLQ(DYA)Q(SMC)GASN
VFSIRGDEGLPLELRGPNYPNYAMNVGHQGEYAGISQAPHAARGDAFVFNPLVKIAFADDNLVFDFTNVRGEFAKGALRE
FEPAGERALITPAK
;
;MADKLFINALKKKFEESPEEKKTTFYTLGGWKQSERKTEFVNAGKEVAAKRGIPQYNPDIGTPLGQRVLMPYQVSTTDTY
VEGDDLHFVNNAAMQQMWDDIRRTVIVGLNHAHAVIEKRLGKEVTPETITHYLETVNHAMPGAAVVQEHMVETHPALVAD
SYVKVFTGNDEIADEIDPAFVIDINKQFPEDQAETLKAEVGDGIWQVVRIPTIVSRTCDGATTSRWSAMQIGMSMISAYK
QAAGEAATGDFAYAAKHAEVIHMGTYLPVRRARGENEPGGVPFGYLADICQSSRVNYEDPVRVSLDVVATGAMLYDQIWL
GSYMSGGVGFTQYATAAYTDNILDDFTYFGKEYVEDKYGLCEAPNNMDTVLDVATEVTFYGLEQYEEYPALLEDQFGGSQ
RAAVVAAAAGCSTAFATGNAQTGLSGWYLSMYLHKEQHSRLGFYGYDLQDQCGASNVFSIRGDEGLPLELRGPNYPNYAM
NVGHQGEYAGISQAPHAARGDAFVFNPLVKIAFADDNLVFDFTNVRGEFAKGALREFEPAGERALITPAK
;
A,D ? 
2 'polypeptide(L)' no no  
;MAKFEDKVDLYDDRGNLVEEQVPLEALSPLRNPAIKSIVQGIKRTVAVNLEGIENALKTAKVGGPACKIMGRELDLDIVG
NAESIAAAAKEMIQVTEDDDTNVELLGGGKRALVQVPSARFDVAAEYSAAPLVTATAFVQAIINEFDVSMYDANMVKAAV
LGRYPQSVEYMGANIATMLDIPQKLEGPGYALRNIMVNHVVAATLKNTLQAAALSTILEQTAMFEMGDAVGAFERMHLLG
LAYQGMNADNLVFDLVKANGKEGTVGSVIADLVERALEDGVIKVEKELTDYKVYGTDDLAMWNAYAAAGLMAATMVNQGA
ARAAQGVSSTLLYYNDLIEFETGLPSVDFGKVEGTAVGFSFFSHSIYGGGGPGIFNGNHIVTRHSKGFAIPCVAAAMALD
AGTQMFSPEATSGLIKEVFSQVDEFREPLKYVVEAAAEIKNEI
;
;MAKFEDKVDLYDDRGNLVEEQVPLEALSPLRNPAIKSIVQGIKRTVAVNLEGIENALKTAKVGGPACKIMGRELDLDIVG
NAESIAAAAKEMIQVTEDDDTNVELLGGGKRALVQVPSARFDVAAEYSAAPLVTATAFVQAIINEFDVSMYDANMVKAAV
LGRYPQSVEYMGANIATMLDIPQKLEGPGYALRNIMVNHVVAATLKNTLQAAALSTILEQTAMFEMGDAVGAFERMHLLG
LAYQGMNADNLVFDLVKANGKEGTVGSVIADLVERALEDGVIKVEKELTDYKVYGTDDLAMWNAYAAAGLMAATMVNQGA
ARAAQGVSSTLLYYNDLIEFETGLPSVDFGKVEGTAVGFSFFSHSIYGGGGPGIFNGNHIVTRHSKGFAIPCVAAAMALD
AGTQMFSPEATSGLIKEVFSQVDEFREPLKYVVEAAAEIKNEI
;
B,E ? 
3 'polypeptide(L)' no no  
;MAQYYPGTTKVAQNRRNFCNPEYELEKLREISDEDVVKILGHRAPGEEYPSVHPPLEEMDEPEDAIREMVEPIDGAKAGD
RVRYIQFTDSMYFAPAQPYVRSRAYLCRYRGADAGTLSGRQIIETRERDLEKISKELLETEFFDPARSGVRGKSVHGHSL
RLDEDGMMFDMLRRQIYNKDTGRVEMVKNQIGDELDEPVDLGEPLDEETLMEKTTIYRVDGEAYRDDVEAVEIMQRIHVL
RSQGGFNLE
;
;MAQYYPGTTKVAQNRRNFCNPEYELEKLREISDEDVVKILGHRAPGEEYPSVHPPLEEMDEPEDAIREMVEPIDGAKAGD
RVRYIQFTDSMYFAPAQPYVRSRAYLCRYRGADAGTLSGRQIIETRERDLEKISKELLETEFFDPARSGVRGKSVHGHSL
RLDEDGMMFDMLRRQIYNKDTGRVEMVKNQIGDELDEPVDLGEPLDEETLMEKTTIYRVDGEAYRDDVEAVEIMQRIHVL
RSQGGFNLE
;
C,F ? 
# 
loop_
_entity_poly_seq.entity_id 
_entity_poly_seq.num 
_entity_poly_seq.mon_id 
_entity_poly_seq.hetero 
1 1   MET n 
1 2   ALA n 
1 3   ASP n 
1 4   LYS n 
1 5   LEU n 
1 6   PHE n 
1 7   ILE n 
1 8   ASN n 
1 9   ALA n 
1 10  LEU n 
1 11  LYS n 
1 12  LYS n 
1 13  LYS n 
1 14  PHE n 
1 15  GLU n 
1 16  GLU n 
1 17  SER n 
1 18  PRO n 
1 19  GLU n 
1 20  GLU n 
1 21  LYS n 
1 22  LYS n 
1 23  THR n 
1 24  THR n 
1 25  PHE n 
1 26  TYR n 
1 27  THR n 
1 28  LEU n 
1 29  GLY n 
1 30  GLY n 
1 31  TRP n 
1 32  LYS n 
1 33  GLN n 
1 34  SER n 
1 35  GLU n 
1 36  ARG n 
1 37  LYS n 
1 38  THR n 
1 39  GLU n 
1 40  PHE n 
1 41  VAL n 
1 42  ASN n 
1 43  ALA n 
1 44  GLY n 
1 45  LYS n 
1 46  GLU n 
1 47  VAL n 
1 48  ALA n 
1 49  ALA n 
1 50  LYS n 
1 51  ARG n 
1 52  GLY n 
1 53  ILE n 
1 54  PRO n 
1 55  GLN n 
1 56  TYR n 
1 57  ASN n 
1 58  PRO n 
1 59  ASP n 
1 60  ILE n 
1 61  GLY n 
1 62  THR n 
1 63  PRO n 
1 64  LEU n 
1 65  GLY n 
1 66  GLN n 
1 67  ARG n 
1 68  VAL n 
1 69  LEU n 
1 70  MET n 
1 71  PRO n 
1 72  TYR n 
1 73  GLN n 
1 74  VAL n 
1 75  SER n 
1 76  THR n 
1 77  THR n 
1 78  ASP n 
1 79  THR n 
1 80  TYR n 
1 81  VAL n 
1 82  GLU n 
1 83  GLY n 
1 84  ASP n 
1 85  ASP n 
1 86  LEU n 
1 87  HIS n 
1 88  PHE n 
1 89  VAL n 
1 90  ASN n 
1 91  ASN n 
1 92  ALA n 
1 93  ALA n 
1 94  MET n 
1 95  GLN n 
1 96  GLN n 
1 97  MET n 
1 98  TRP n 
1 99  ASP n 
1 100 ASP n 
1 101 ILE n 
1 102 ARG n 
1 103 ARG n 
1 104 THR n 
1 105 VAL n 
1 106 ILE n 
1 107 VAL n 
1 108 GLY n 
1 109 LEU n 
1 110 ASN n 
1 111 HIS n 
1 112 ALA n 
1 113 HIS n 
1 114 ALA n 
1 115 VAL n 
1 116 ILE n 
1 117 GLU n 
1 118 LYS n 
1 119 ARG n 
1 120 LEU n 
1 121 GLY n 
1 122 LYS n 
1 123 GLU n 
1 124 VAL n 
1 125 THR n 
1 126 PRO n 
1 127 GLU n 
1 128 THR n 
1 129 ILE n 
1 130 THR n 
1 131 HIS n 
1 132 TYR n 
1 133 LEU n 
1 134 GLU n 
1 135 THR n 
1 136 VAL n 
1 137 ASN n 
1 138 HIS n 
1 139 ALA n 
1 140 MET n 
1 141 PRO n 
1 142 GLY n 
1 143 ALA n 
1 144 ALA n 
1 145 VAL n 
1 146 VAL n 
1 147 GLN n 
1 148 GLU n 
1 149 HIS n 
1 150 MET n 
1 151 VAL n 
1 152 GLU n 
1 153 THR n 
1 154 HIS n 
1 155 PRO n 
1 156 ALA n 
1 157 LEU n 
1 158 VAL n 
1 159 ALA n 
1 160 ASP n 
1 161 SER n 
1 162 TYR n 
1 163 VAL n 
1 164 LYS n 
1 165 VAL n 
1 166 PHE n 
1 167 THR n 
1 168 GLY n 
1 169 ASN n 
1 170 ASP n 
1 171 GLU n 
1 172 ILE n 
1 173 ALA n 
1 174 ASP n 
1 175 GLU n 
1 176 ILE n 
1 177 ASP n 
1 178 PRO n 
1 179 ALA n 
1 180 PHE n 
1 181 VAL n 
1 182 ILE n 
1 183 ASP n 
1 184 ILE n 
1 185 ASN n 
1 186 LYS n 
1 187 GLN n 
1 188 PHE n 
1 189 PRO n 
1 190 GLU n 
1 191 ASP n 
1 192 GLN n 
1 193 ALA n 
1 194 GLU n 
1 195 THR n 
1 196 LEU n 
1 197 LYS n 
1 198 ALA n 
1 199 GLU n 
1 200 VAL n 
1 201 GLY n 
1 202 ASP n 
1 203 GLY n 
1 204 ILE n 
1 205 TRP n 
1 206 GLN n 
1 207 VAL n 
1 208 VAL n 
1 209 ARG n 
1 210 ILE n 
1 211 PRO n 
1 212 THR n 
1 213 ILE n 
1 214 VAL n 
1 215 SER n 
1 216 ARG n 
1 217 THR n 
1 218 CYS n 
1 219 ASP n 
1 220 GLY n 
1 221 ALA n 
1 222 THR n 
1 223 THR n 
1 224 SER n 
1 225 ARG n 
1 226 TRP n 
1 227 SER n 
1 228 ALA n 
1 229 MET n 
1 230 GLN n 
1 231 ILE n 
1 232 GLY n 
1 233 MET n 
1 234 SER n 
1 235 MET n 
1 236 ILE n 
1 237 SER n 
1 238 ALA n 
1 239 TYR n 
1 240 LYS n 
1 241 GLN n 
1 242 ALA n 
1 243 ALA n 
1 244 GLY n 
1 245 GLU n 
1 246 ALA n 
1 247 ALA n 
1 248 THR n 
1 249 GLY n 
1 250 ASP n 
1 251 PHE n 
1 252 ALA n 
1 253 TYR n 
1 254 ALA n 
1 255 ALA n 
1 256 LYS n 
1 257 MHS n 
1 258 ALA n 
1 259 GLU n 
1 260 VAL n 
1 261 ILE n 
1 262 HIS n 
1 263 MET n 
1 264 GLY n 
1 265 THR n 
1 266 TYR n 
1 267 LEU n 
1 268 PRO n 
1 269 VAL n 
1 270 ARG n 
1 271 AGM n 
1 272 ALA n 
1 273 ARG n 
1 274 GLY n 
1 275 GLU n 
1 276 ASN n 
1 277 GLU n 
1 278 PRO n 
1 279 GLY n 
1 280 GLY n 
1 281 VAL n 
1 282 PRO n 
1 283 PHE n 
1 284 GLY n 
1 285 TYR n 
1 286 LEU n 
1 287 ALA n 
1 288 ASP n 
1 289 ILE n 
1 290 CYS n 
1 291 GLN n 
1 292 SER n 
1 293 SER n 
1 294 ARG n 
1 295 VAL n 
1 296 ASN n 
1 297 TYR n 
1 298 GLU n 
1 299 ASP n 
1 300 PRO n 
1 301 VAL n 
1 302 ARG n 
1 303 VAL n 
1 304 SER n 
1 305 LEU n 
1 306 ASP n 
1 307 VAL n 
1 308 VAL n 
1 309 ALA n 
1 310 THR n 
1 311 GLY n 
1 312 ALA n 
1 313 MET n 
1 314 LEU n 
1 315 TYR n 
1 316 ASP n 
1 317 GLN n 
1 318 ILE n 
1 319 TRP n 
1 320 LEU n 
1 321 GLY n 
1 322 SER n 
1 323 TYR n 
1 324 MET n 
1 325 SER n 
1 326 GLY n 
1 327 GLY n 
1 328 VAL n 
1 329 GLY n 
1 330 PHE n 
1 331 THR n 
1 332 GLN n 
1 333 TYR n 
1 334 ALA n 
1 335 THR n 
1 336 ALA n 
1 337 ALA n 
1 338 TYR n 
1 339 THR n 
1 340 ASP n 
1 341 ASN n 
1 342 ILE n 
1 343 LEU n 
1 344 ASP n 
1 345 ASP n 
1 346 PHE n 
1 347 THR n 
1 348 TYR n 
1 349 PHE n 
1 350 GLY n 
1 351 LYS n 
1 352 GLU n 
1 353 TYR n 
1 354 VAL n 
1 355 GLU n 
1 356 ASP n 
1 357 LYS n 
1 358 TYR n 
1 359 GLY n 
1 360 LEU n 
1 361 CYS n 
1 362 GLU n 
1 363 ALA n 
1 364 PRO n 
1 365 ASN n 
1 366 ASN n 
1 367 MET n 
1 368 ASP n 
1 369 THR n 
1 370 VAL n 
1 371 LEU n 
1 372 ASP n 
1 373 VAL n 
1 374 ALA n 
1 375 THR n 
1 376 GLU n 
1 377 VAL n 
1 378 THR n 
1 379 PHE n 
1 380 TYR n 
1 381 GLY n 
1 382 LEU n 
1 383 GLU n 
1 384 GLN n 
1 385 TYR n 
1 386 GLU n 
1 387 GLU n 
1 388 TYR n 
1 389 PRO n 
1 390 ALA n 
1 391 LEU n 
1 392 LEU n 
1 393 GLU n 
1 394 ASP n 
1 395 GLN n 
1 396 PHE n 
1 397 GLY n 
1 398 GLY n 
1 399 SER n 
1 400 MGN n 
1 401 ARG n 
1 402 ALA n 
1 403 ALA n 
1 404 VAL n 
1 405 VAL n 
1 406 ALA n 
1 407 ALA n 
1 408 ALA n 
1 409 ALA n 
1 410 GLY n 
1 411 CYS n 
1 412 SER n 
1 413 THR n 
1 414 ALA n 
1 415 PHE n 
1 416 ALA n 
1 417 THR n 
1 418 GLY n 
1 419 ASN n 
1 420 ALA n 
1 421 GLN n 
1 422 THR n 
1 423 GLY n 
1 424 LEU n 
1 425 SER n 
1 426 GLY n 
1 427 TRP n 
1 428 TYR n 
1 429 LEU n 
1 430 SER n 
1 431 MET n 
1 432 TYR n 
1 433 LEU n 
1 434 HIS n 
1 435 LYS n 
1 436 GLU n 
1 437 GLN n 
1 438 HIS n 
1 439 SER n 
1 440 ARG n 
1 441 LEU n 
1 442 GLY n 
1 443 PHE n 
1 444 TYR n 
1 445 GL3 n 
1 446 TYR n 
1 447 ASP n 
1 448 LEU n 
1 449 GLN n 
1 450 DYA n 
1 451 GLN n 
1 452 SMC n 
1 453 GLY n 
1 454 ALA n 
1 455 SER n 
1 456 ASN n 
1 457 VAL n 
1 458 PHE n 
1 459 SER n 
1 460 ILE n 
1 461 ARG n 
1 462 GLY n 
1 463 ASP n 
1 464 GLU n 
1 465 GLY n 
1 466 LEU n 
1 467 PRO n 
1 468 LEU n 
1 469 GLU n 
1 470 LEU n 
1 471 ARG n 
1 472 GLY n 
1 473 PRO n 
1 474 ASN n 
1 475 TYR n 
1 476 PRO n 
1 477 ASN n 
1 478 TYR n 
1 479 ALA n 
1 480 MET n 
1 481 ASN n 
1 482 VAL n 
1 483 GLY n 
1 484 HIS n 
1 485 GLN n 
1 486 GLY n 
1 487 GLU n 
1 488 TYR n 
1 489 ALA n 
1 490 GLY n 
1 491 ILE n 
1 492 SER n 
1 493 GLN n 
1 494 ALA n 
1 495 PRO n 
1 496 HIS n 
1 497 ALA n 
1 498 ALA n 
1 499 ARG n 
1 500 GLY n 
1 501 ASP n 
1 502 ALA n 
1 503 PHE n 
1 504 VAL n 
1 505 PHE n 
1 506 ASN n 
1 507 PRO n 
1 508 LEU n 
1 509 VAL n 
1 510 LYS n 
1 511 ILE n 
1 512 ALA n 
1 513 PHE n 
1 514 ALA n 
1 515 ASP n 
1 516 ASP n 
1 517 ASN n 
1 518 LEU n 
1 519 VAL n 
1 520 PHE n 
1 521 ASP n 
1 522 PHE n 
1 523 THR n 
1 524 ASN n 
1 525 VAL n 
1 526 ARG n 
1 527 GLY n 
1 528 GLU n 
1 529 PHE n 
1 530 ALA n 
1 531 LYS n 
1 532 GLY n 
1 533 ALA n 
1 534 LEU n 
1 535 ARG n 
1 536 GLU n 
1 537 PHE n 
1 538 GLU n 
1 539 PRO n 
1 540 ALA n 
1 541 GLY n 
1 542 GLU n 
1 543 ARG n 
1 544 ALA n 
1 545 LEU n 
1 546 ILE n 
1 547 THR n 
1 548 PRO n 
1 549 ALA n 
1 550 LYS n 
2 1   MET n 
2 2   ALA n 
2 3   LYS n 
2 4   PHE n 
2 5   GLU n 
2 6   ASP n 
2 7   LYS n 
2 8   VAL n 
2 9   ASP n 
2 10  LEU n 
2 11  TYR n 
2 12  ASP n 
2 13  ASP n 
2 14  ARG n 
2 15  GLY n 
2 16  ASN n 
2 17  LEU n 
2 18  VAL n 
2 19  GLU n 
2 20  GLU n 
2 21  GLN n 
2 22  VAL n 
2 23  PRO n 
2 24  LEU n 
2 25  GLU n 
2 26  ALA n 
2 27  LEU n 
2 28  SER n 
2 29  PRO n 
2 30  LEU n 
2 31  ARG n 
2 32  ASN n 
2 33  PRO n 
2 34  ALA n 
2 35  ILE n 
2 36  LYS n 
2 37  SER n 
2 38  ILE n 
2 39  VAL n 
2 40  GLN n 
2 41  GLY n 
2 42  ILE n 
2 43  LYS n 
2 44  ARG n 
2 45  THR n 
2 46  VAL n 
2 47  ALA n 
2 48  VAL n 
2 49  ASN n 
2 50  LEU n 
2 51  GLU n 
2 52  GLY n 
2 53  ILE n 
2 54  GLU n 
2 55  ASN n 
2 56  ALA n 
2 57  LEU n 
2 58  LYS n 
2 59  THR n 
2 60  ALA n 
2 61  LYS n 
2 62  VAL n 
2 63  GLY n 
2 64  GLY n 
2 65  PRO n 
2 66  ALA n 
2 67  CYS n 
2 68  LYS n 
2 69  ILE n 
2 70  MET n 
2 71  GLY n 
2 72  ARG n 
2 73  GLU n 
2 74  LEU n 
2 75  ASP n 
2 76  LEU n 
2 77  ASP n 
2 78  ILE n 
2 79  VAL n 
2 80  GLY n 
2 81  ASN n 
2 82  ALA n 
2 83  GLU n 
2 84  SER n 
2 85  ILE n 
2 86  ALA n 
2 87  ALA n 
2 88  ALA n 
2 89  ALA n 
2 90  LYS n 
2 91  GLU n 
2 92  MET n 
2 93  ILE n 
2 94  GLN n 
2 95  VAL n 
2 96  THR n 
2 97  GLU n 
2 98  ASP n 
2 99  ASP n 
2 100 ASP n 
2 101 THR n 
2 102 ASN n 
2 103 VAL n 
2 104 GLU n 
2 105 LEU n 
2 106 LEU n 
2 107 GLY n 
2 108 GLY n 
2 109 GLY n 
2 110 LYS n 
2 111 ARG n 
2 112 ALA n 
2 113 LEU n 
2 114 VAL n 
2 115 GLN n 
2 116 VAL n 
2 117 PRO n 
2 118 SER n 
2 119 ALA n 
2 120 ARG n 
2 121 PHE n 
2 122 ASP n 
2 123 VAL n 
2 124 ALA n 
2 125 ALA n 
2 126 GLU n 
2 127 TYR n 
2 128 SER n 
2 129 ALA n 
2 130 ALA n 
2 131 PRO n 
2 132 LEU n 
2 133 VAL n 
2 134 THR n 
2 135 ALA n 
2 136 THR n 
2 137 ALA n 
2 138 PHE n 
2 139 VAL n 
2 140 GLN n 
2 141 ALA n 
2 142 ILE n 
2 143 ILE n 
2 144 ASN n 
2 145 GLU n 
2 146 PHE n 
2 147 ASP n 
2 148 VAL n 
2 149 SER n 
2 150 MET n 
2 151 TYR n 
2 152 ASP n 
2 153 ALA n 
2 154 ASN n 
2 155 MET n 
2 156 VAL n 
2 157 LYS n 
2 158 ALA n 
2 159 ALA n 
2 160 VAL n 
2 161 LEU n 
2 162 GLY n 
2 163 ARG n 
2 164 TYR n 
2 165 PRO n 
2 166 GLN n 
2 167 SER n 
2 168 VAL n 
2 169 GLU n 
2 170 TYR n 
2 171 MET n 
2 172 GLY n 
2 173 ALA n 
2 174 ASN n 
2 175 ILE n 
2 176 ALA n 
2 177 THR n 
2 178 MET n 
2 179 LEU n 
2 180 ASP n 
2 181 ILE n 
2 182 PRO n 
2 183 GLN n 
2 184 LYS n 
2 185 LEU n 
2 186 GLU n 
2 187 GLY n 
2 188 PRO n 
2 189 GLY n 
2 190 TYR n 
2 191 ALA n 
2 192 LEU n 
2 193 ARG n 
2 194 ASN n 
2 195 ILE n 
2 196 MET n 
2 197 VAL n 
2 198 ASN n 
2 199 HIS n 
2 200 VAL n 
2 201 VAL n 
2 202 ALA n 
2 203 ALA n 
2 204 THR n 
2 205 LEU n 
2 206 LYS n 
2 207 ASN n 
2 208 THR n 
2 209 LEU n 
2 210 GLN n 
2 211 ALA n 
2 212 ALA n 
2 213 ALA n 
2 214 LEU n 
2 215 SER n 
2 216 THR n 
2 217 ILE n 
2 218 LEU n 
2 219 GLU n 
2 220 GLN n 
2 221 THR n 
2 222 ALA n 
2 223 MET n 
2 224 PHE n 
2 225 GLU n 
2 226 MET n 
2 227 GLY n 
2 228 ASP n 
2 229 ALA n 
2 230 VAL n 
2 231 GLY n 
2 232 ALA n 
2 233 PHE n 
2 234 GLU n 
2 235 ARG n 
2 236 MET n 
2 237 HIS n 
2 238 LEU n 
2 239 LEU n 
2 240 GLY n 
2 241 LEU n 
2 242 ALA n 
2 243 TYR n 
2 244 GLN n 
2 245 GLY n 
2 246 MET n 
2 247 ASN n 
2 248 ALA n 
2 249 ASP n 
2 250 ASN n 
2 251 LEU n 
2 252 VAL n 
2 253 PHE n 
2 254 ASP n 
2 255 LEU n 
2 256 VAL n 
2 257 LYS n 
2 258 ALA n 
2 259 ASN n 
2 260 GLY n 
2 261 LYS n 
2 262 GLU n 
2 263 GLY n 
2 264 THR n 
2 265 VAL n 
2 266 GLY n 
2 267 SER n 
2 268 VAL n 
2 269 ILE n 
2 270 ALA n 
2 271 ASP n 
2 272 LEU n 
2 273 VAL n 
2 274 GLU n 
2 275 ARG n 
2 276 ALA n 
2 277 LEU n 
2 278 GLU n 
2 279 ASP n 
2 280 GLY n 
2 281 VAL n 
2 282 ILE n 
2 283 LYS n 
2 284 VAL n 
2 285 GLU n 
2 286 LYS n 
2 287 GLU n 
2 288 LEU n 
2 289 THR n 
2 290 ASP n 
2 291 TYR n 
2 292 LYS n 
2 293 VAL n 
2 294 TYR n 
2 295 GLY n 
2 296 THR n 
2 297 ASP n 
2 298 ASP n 
2 299 LEU n 
2 300 ALA n 
2 301 MET n 
2 302 TRP n 
2 303 ASN n 
2 304 ALA n 
2 305 TYR n 
2 306 ALA n 
2 307 ALA n 
2 308 ALA n 
2 309 GLY n 
2 310 LEU n 
2 311 MET n 
2 312 ALA n 
2 313 ALA n 
2 314 THR n 
2 315 MET n 
2 316 VAL n 
2 317 ASN n 
2 318 GLN n 
2 319 GLY n 
2 320 ALA n 
2 321 ALA n 
2 322 ARG n 
2 323 ALA n 
2 324 ALA n 
2 325 GLN n 
2 326 GLY n 
2 327 VAL n 
2 328 SER n 
2 329 SER n 
2 330 THR n 
2 331 LEU n 
2 332 LEU n 
2 333 TYR n 
2 334 TYR n 
2 335 ASN n 
2 336 ASP n 
2 337 LEU n 
2 338 ILE n 
2 339 GLU n 
2 340 PHE n 
2 341 GLU n 
2 342 THR n 
2 343 GLY n 
2 344 LEU n 
2 345 PRO n 
2 346 SER n 
2 347 VAL n 
2 348 ASP n 
2 349 PHE n 
2 350 GLY n 
2 351 LYS n 
2 352 VAL n 
2 353 GLU n 
2 354 GLY n 
2 355 THR n 
2 356 ALA n 
2 357 VAL n 
2 358 GLY n 
2 359 PHE n 
2 360 SER n 
2 361 PHE n 
2 362 PHE n 
2 363 SER n 
2 364 HIS n 
2 365 SER n 
2 366 ILE n 
2 367 TYR n 
2 368 GLY n 
2 369 GLY n 
2 370 GLY n 
2 371 GLY n 
2 372 PRO n 
2 373 GLY n 
2 374 ILE n 
2 375 PHE n 
2 376 ASN n 
2 377 GLY n 
2 378 ASN n 
2 379 HIS n 
2 380 ILE n 
2 381 VAL n 
2 382 THR n 
2 383 ARG n 
2 384 HIS n 
2 385 SER n 
2 386 LYS n 
2 387 GLY n 
2 388 PHE n 
2 389 ALA n 
2 390 ILE n 
2 391 PRO n 
2 392 CYS n 
2 393 VAL n 
2 394 ALA n 
2 395 ALA n 
2 396 ALA n 
2 397 MET n 
2 398 ALA n 
2 399 LEU n 
2 400 ASP n 
2 401 ALA n 
2 402 GLY n 
2 403 THR n 
2 404 GLN n 
2 405 MET n 
2 406 PHE n 
2 407 SER n 
2 408 PRO n 
2 409 GLU n 
2 410 ALA n 
2 411 THR n 
2 412 SER n 
2 413 GLY n 
2 414 LEU n 
2 415 ILE n 
2 416 LYS n 
2 417 GLU n 
2 418 VAL n 
2 419 PHE n 
2 420 SER n 
2 421 GLN n 
2 422 VAL n 
2 423 ASP n 
2 424 GLU n 
2 425 PHE n 
2 426 ARG n 
2 427 GLU n 
2 428 PRO n 
2 429 LEU n 
2 430 LYS n 
2 431 TYR n 
2 432 VAL n 
2 433 VAL n 
2 434 GLU n 
2 435 ALA n 
2 436 ALA n 
2 437 ALA n 
2 438 GLU n 
2 439 ILE n 
2 440 LYS n 
2 441 ASN n 
2 442 GLU n 
2 443 ILE n 
3 1   MET n 
3 2   ALA n 
3 3   GLN n 
3 4   TYR n 
3 5   TYR n 
3 6   PRO n 
3 7   GLY n 
3 8   THR n 
3 9   THR n 
3 10  LYS n 
3 11  VAL n 
3 12  ALA n 
3 13  GLN n 
3 14  ASN n 
3 15  ARG n 
3 16  ARG n 
3 17  ASN n 
3 18  PHE n 
3 19  CYS n 
3 20  ASN n 
3 21  PRO n 
3 22  GLU n 
3 23  TYR n 
3 24  GLU n 
3 25  LEU n 
3 26  GLU n 
3 27  LYS n 
3 28  LEU n 
3 29  ARG n 
3 30  GLU n 
3 31  ILE n 
3 32  SER n 
3 33  ASP n 
3 34  GLU n 
3 35  ASP n 
3 36  VAL n 
3 37  VAL n 
3 38  LYS n 
3 39  ILE n 
3 40  LEU n 
3 41  GLY n 
3 42  HIS n 
3 43  ARG n 
3 44  ALA n 
3 45  PRO n 
3 46  GLY n 
3 47  GLU n 
3 48  GLU n 
3 49  TYR n 
3 50  PRO n 
3 51  SER n 
3 52  VAL n 
3 53  HIS n 
3 54  PRO n 
3 55  PRO n 
3 56  LEU n 
3 57  GLU n 
3 58  GLU n 
3 59  MET n 
3 60  ASP n 
3 61  GLU n 
3 62  PRO n 
3 63  GLU n 
3 64  ASP n 
3 65  ALA n 
3 66  ILE n 
3 67  ARG n 
3 68  GLU n 
3 69  MET n 
3 70  VAL n 
3 71  GLU n 
3 72  PRO n 
3 73  ILE n 
3 74  ASP n 
3 75  GLY n 
3 76  ALA n 
3 77  LYS n 
3 78  ALA n 
3 79  GLY n 
3 80  ASP n 
3 81  ARG n 
3 82  VAL n 
3 83  ARG n 
3 84  TYR n 
3 85  ILE n 
3 86  GLN n 
3 87  PHE n 
3 88  THR n 
3 89  ASP n 
3 90  SER n 
3 91  MET n 
3 92  TYR n 
3 93  PHE n 
3 94  ALA n 
3 95  PRO n 
3 96  ALA n 
3 97  GLN n 
3 98  PRO n 
3 99  TYR n 
3 100 VAL n 
3 101 ARG n 
3 102 SER n 
3 103 ARG n 
3 104 ALA n 
3 105 TYR n 
3 106 LEU n 
3 107 CYS n 
3 108 ARG n 
3 109 TYR n 
3 110 ARG n 
3 111 GLY n 
3 112 ALA n 
3 113 ASP n 
3 114 ALA n 
3 115 GLY n 
3 116 THR n 
3 117 LEU n 
3 118 SER n 
3 119 GLY n 
3 120 ARG n 
3 121 GLN n 
3 122 ILE n 
3 123 ILE n 
3 124 GLU n 
3 125 THR n 
3 126 ARG n 
3 127 GLU n 
3 128 ARG n 
3 129 ASP n 
3 130 LEU n 
3 131 GLU n 
3 132 LYS n 
3 133 ILE n 
3 134 SER n 
3 135 LYS n 
3 136 GLU n 
3 137 LEU n 
3 138 LEU n 
3 139 GLU n 
3 140 THR n 
3 141 GLU n 
3 142 PHE n 
3 143 PHE n 
3 144 ASP n 
3 145 PRO n 
3 146 ALA n 
3 147 ARG n 
3 148 SER n 
3 149 GLY n 
3 150 VAL n 
3 151 ARG n 
3 152 GLY n 
3 153 LYS n 
3 154 SER n 
3 155 VAL n 
3 156 HIS n 
3 157 GLY n 
3 158 HIS n 
3 159 SER n 
3 160 LEU n 
3 161 ARG n 
3 162 LEU n 
3 163 ASP n 
3 164 GLU n 
3 165 ASP n 
3 166 GLY n 
3 167 MET n 
3 168 MET n 
3 169 PHE n 
3 170 ASP n 
3 171 MET n 
3 172 LEU n 
3 173 ARG n 
3 174 ARG n 
3 175 GLN n 
3 176 ILE n 
3 177 TYR n 
3 178 ASN n 
3 179 LYS n 
3 180 ASP n 
3 181 THR n 
3 182 GLY n 
3 183 ARG n 
3 184 VAL n 
3 185 GLU n 
3 186 MET n 
3 187 VAL n 
3 188 LYS n 
3 189 ASN n 
3 190 GLN n 
3 191 ILE n 
3 192 GLY n 
3 193 ASP n 
3 194 GLU n 
3 195 LEU n 
3 196 ASP n 
3 197 GLU n 
3 198 PRO n 
3 199 VAL n 
3 200 ASP n 
3 201 LEU n 
3 202 GLY n 
3 203 GLU n 
3 204 PRO n 
3 205 LEU n 
3 206 ASP n 
3 207 GLU n 
3 208 GLU n 
3 209 THR n 
3 210 LEU n 
3 211 MET n 
3 212 GLU n 
3 213 LYS n 
3 214 THR n 
3 215 THR n 
3 216 ILE n 
3 217 TYR n 
3 218 ARG n 
3 219 VAL n 
3 220 ASP n 
3 221 GLY n 
3 222 GLU n 
3 223 ALA n 
3 224 TYR n 
3 225 ARG n 
3 226 ASP n 
3 227 ASP n 
3 228 VAL n 
3 229 GLU n 
3 230 ALA n 
3 231 VAL n 
3 232 GLU n 
3 233 ILE n 
3 234 MET n 
3 235 GLN n 
3 236 ARG n 
3 237 ILE n 
3 238 HIS n 
3 239 VAL n 
3 240 LEU n 
3 241 ARG n 
3 242 SER n 
3 243 GLN n 
3 244 GLY n 
3 245 GLY n 
3 246 PHE n 
3 247 ASN n 
3 248 LEU n 
3 249 GLU n 
# 
loop_
_entity_src_nat.entity_id 
_entity_src_nat.pdbx_src_id 
_entity_src_nat.pdbx_alt_source_flag 
_entity_src_nat.pdbx_beg_seq_num 
_entity_src_nat.pdbx_end_seq_num 
_entity_src_nat.common_name 
_entity_src_nat.pdbx_organism_scientific 
_entity_src_nat.pdbx_ncbi_taxonomy_id 
_entity_src_nat.genus 
_entity_src_nat.species 
_entity_src_nat.strain 
_entity_src_nat.tissue 
_entity_src_nat.tissue_fraction 
_entity_src_nat.pdbx_secretion 
_entity_src_nat.pdbx_fragment 
_entity_src_nat.pdbx_variant 
_entity_src_nat.pdbx_cell_line 
_entity_src_nat.pdbx_atcc 
_entity_src_nat.pdbx_cellular_location 
_entity_src_nat.pdbx_organ 
_entity_src_nat.pdbx_organelle 
_entity_src_nat.pdbx_cell 
_entity_src_nat.pdbx_plasmid_name 
_entity_src_nat.pdbx_plasmid_details 
_entity_src_nat.details 
1 1 sample ? ? ? 'METHANOTHERMOBACTER MARBURGENSIS' 145263 ? ? MARBURG ? ? ? ? ? ? 'DSM 2133' ? ? ? ? ? ? 
'GERMAN COLLECTION OF MICROORGANISMS (DSM)' 
2 1 sample ? ? ? 'METHANOTHERMOBACTER MARBURGENSIS' 145263 ? ? MARBURG ? ? ? ? ? ? 'DSM 2133' ? ? ? ? ? ? 
'GERMAN COLLECTION OF MICROORGANISMS (DSM)' 
3 1 sample ? ? ? 'METHANOTHERMOBACTER MARBURGENSIS' 145263 ? ? MARBURG ? ? ? ? ? ? 'DSM 2133' ? ? ? ? ? ? 
'GERMAN COLLECTION OF MICROORGANISMS (DSM)' 
# 
loop_
_struct_ref.id 
_struct_ref.db_name 
_struct_ref.db_code 
_struct_ref.entity_id 
_struct_ref.pdbx_seq_one_letter_code 
_struct_ref.pdbx_align_begin 
_struct_ref.pdbx_db_accession 
_struct_ref.pdbx_db_isoform 
1 UNP MCRA_METTM 1 ? ? P11558 ? 
2 UNP MCRB_METTM 2 ? ? P11560 ? 
3 UNP MCRG_METTM 3 ? ? P11562 ? 
# 
loop_
_struct_ref_seq.align_id 
_struct_ref_seq.ref_id 
_struct_ref_seq.pdbx_PDB_id_code 
_struct_ref_seq.pdbx_strand_id 
_struct_ref_seq.seq_align_beg 
_struct_ref_seq.pdbx_seq_align_beg_ins_code 
_struct_ref_seq.seq_align_end 
_struct_ref_seq.pdbx_seq_align_end_ins_code 
_struct_ref_seq.pdbx_db_accession 
_struct_ref_seq.db_align_beg 
_struct_ref_seq.pdbx_db_align_beg_ins_code 
_struct_ref_seq.db_align_end 
_struct_ref_seq.pdbx_db_align_end_ins_code 
_struct_ref_seq.pdbx_auth_seq_align_beg 
_struct_ref_seq.pdbx_auth_seq_align_end 
1 1 5A0Y A 1 ? 550 ? P11558 1 ? 550 ? 1 550 
2 2 5A0Y B 1 ? 443 ? P11560 1 ? 443 ? 1 443 
3 3 5A0Y C 1 ? 249 ? P11562 1 ? 249 ? 1 249 
4 1 5A0Y D 1 ? 550 ? P11558 1 ? 550 ? 1 550 
5 2 5A0Y E 1 ? 443 ? P11560 1 ? 443 ? 1 443 
6 3 5A0Y F 1 ? 249 ? P11562 1 ? 249 ? 1 249 
# 
loop_
_chem_comp.id 
_chem_comp.type 
_chem_comp.mon_nstd_flag 
_chem_comp.name 
_chem_comp.pdbx_synonyms 
_chem_comp.formula 
_chem_comp.formula_weight 
AGM 'L-peptide linking' n 5-METHYL-ARGININE           ?                                     'C7 H17 N4 O2 1'      189.235 
ALA 'L-peptide linking' y ALANINE                     ?                                     'C3 H7 N O2'          89.093  
ARG 'L-peptide linking' y ARGININE                    ?                                     'C6 H15 N4 O2 1'      175.209 
ASN 'L-peptide linking' y ASPARAGINE                  ?                                     'C4 H8 N2 O3'         132.118 
ASP 'L-peptide linking' y 'ASPARTIC ACID'             ?                                     'C4 H7 N O4'          133.103 
CL  non-polymer         . 'CHLORIDE ION'              ?                                     'Cl -1'               35.453  
COM non-polymer         . '1-THIOETHANESULFONIC ACID' ?                                     'C2 H6 O3 S2'         142.197 
CYS 'L-peptide linking' y CYSTEINE                    ?                                     'C3 H7 N O2 S'        121.158 
DYA 'L-peptide linking' n DIDEHYDROASPARTATE          ?                                     'C4 H5 N O4'          131.087 
F43 non-polymer         . 'FACTOR 430'                ?                                     'C42 H51 N6 Ni O13 1' 906.580 
GL3 'L-peptide linking' n THIOGLYCIN                  ?                                     'C2 H5 N O S'         91.132  
GLN 'L-peptide linking' y GLUTAMINE                   ?                                     'C5 H10 N2 O3'        146.144 
GLU 'L-peptide linking' y 'GLUTAMIC ACID'             ?                                     'C5 H9 N O4'          147.129 
GLY 'peptide linking'   y GLYCINE                     ?                                     'C2 H5 N O2'          75.067  
HIS 'L-peptide linking' y HISTIDINE                   ?                                     'C6 H10 N3 O2 1'      156.162 
HOH non-polymer         . WATER                       ?                                     'H2 O'                18.015  
ILE 'L-peptide linking' y ISOLEUCINE                  ?                                     'C6 H13 N O2'         131.173 
K   non-polymer         . 'POTASSIUM ION'             ?                                     'K 1'                 39.098  
LEU 'L-peptide linking' y LEUCINE                     ?                                     'C6 H13 N O2'         131.173 
LYS 'L-peptide linking' y LYSINE                      ?                                     'C6 H15 N2 O2 1'      147.195 
MET 'L-peptide linking' y METHIONINE                  ?                                     'C5 H11 N O2 S'       149.211 
MG  non-polymer         . 'MAGNESIUM ION'             ?                                     'Mg 2'                24.305  
MGN 'L-peptide linking' n 2-METHYL-GLUTAMINE          ?                                     'C6 H12 N2 O3'        160.171 
MHS 'L-peptide linking' n 'N1-METHYLATED HISTIDINE'   ?                                     'C7 H11 N3 O2'        169.181 
NA  non-polymer         . 'SODIUM ION'                ?                                     'Na 1'                22.990  
PHE 'L-peptide linking' y PHENYLALANINE               ?                                     'C9 H11 N O2'         165.189 
PRO 'L-peptide linking' y PROLINE                     ?                                     'C5 H9 N O2'          115.130 
SER 'L-peptide linking' y SERINE                      ?                                     'C3 H7 N O3'          105.093 
SMC 'L-peptide linking' n S-METHYLCYSTEINE            ?                                     'C4 H9 N O2 S'        135.185 
THR 'L-peptide linking' y THREONINE                   ?                                     'C4 H9 N O3'          119.119 
TP7 non-polymer         . 'Coenzyme B'                7-MERCAPTOHEPTANOYLTHREONINEPHOSPHATE 'C11 H22 N O7 P S'    343.334 
TRP 'L-peptide linking' y TRYPTOPHAN                  ?                                     'C11 H12 N2 O2'       204.225 
TYR 'L-peptide linking' y TYROSINE                    ?                                     'C9 H11 N O3'         181.189 
VAL 'L-peptide linking' y VALINE                      ?                                     'C5 H11 N O2'         117.146 
# 
_exptl.entry_id          5A0Y 
_exptl.method            'X-RAY DIFFRACTION' 
_exptl.crystals_number   1 
# 
_exptl_crystal.id                    1 
_exptl_crystal.density_meas          ? 
_exptl_crystal.density_Matthews      2.18 
_exptl_crystal.density_percent_sol   43.65 
_exptl_crystal.description           NONE 
# 
_exptl_crystal_grow.crystal_id      1 
_exptl_crystal_grow.method          ? 
_exptl_crystal_grow.temp            ? 
_exptl_crystal_grow.temp_details    ? 
_exptl_crystal_grow.pH              9 
_exptl_crystal_grow.pdbx_pH_range   ? 
_exptl_crystal_grow.pdbx_details    '27.5% (V/V) PEG 400, 100 MM HEPES PH 7.5, 250 MM MGCL2, AND 200 MM NACL' 
# 
_diffrn.id                     1 
_diffrn.ambient_temp           77 
_diffrn.ambient_temp_details   ? 
_diffrn.crystal_id             1 
# 
_diffrn_detector.diffrn_id              1 
_diffrn_detector.detector               CCD 
_diffrn_detector.type                   MARRESEARCH 
_diffrn_detector.pdbx_collection_date   2014-12-11 
_diffrn_detector.details                ? 
# 
_diffrn_radiation.diffrn_id                        1 
_diffrn_radiation.wavelength_id                    1 
_diffrn_radiation.pdbx_monochromatic_or_laue_m_l   M 
_diffrn_radiation.monochromator                    ? 
_diffrn_radiation.pdbx_diffrn_protocol             'SINGLE WAVELENGTH' 
_diffrn_radiation.pdbx_scattering_type             x-ray 
# 
_diffrn_radiation_wavelength.id           1 
_diffrn_radiation_wavelength.wavelength   0.85506 
_diffrn_radiation_wavelength.wt           1.0 
# 
_diffrn_source.diffrn_id                   1 
_diffrn_source.source                      SYNCHROTRON 
_diffrn_source.type                        'SOLEIL BEAMLINE PROXIMA 1' 
_diffrn_source.pdbx_synchrotron_site       SOLEIL 
_diffrn_source.pdbx_synchrotron_beamline   'PROXIMA 1' 
_diffrn_source.pdbx_wavelength             0.85506 
_diffrn_source.pdbx_wavelength_list        ? 
# 
_reflns.pdbx_diffrn_id               1 
_reflns.pdbx_ordinal                 1 
_reflns.entry_id                     5A0Y 
_reflns.observed_criterion_sigma_I   1.7 
_reflns.observed_criterion_sigma_F   ? 
_reflns.d_resolution_low             48.35 
_reflns.d_resolution_high            1.10 
_reflns.number_obs                   937928 
_reflns.number_all                   ? 
_reflns.percent_possible_obs         99.3 
_reflns.pdbx_Rmerge_I_obs            0.06 
_reflns.pdbx_Rsym_value              ? 
_reflns.pdbx_netI_over_sigmaI        10.50 
_reflns.B_iso_Wilson_estimate        9.06 
_reflns.pdbx_redundancy              3.4 
# 
_reflns_shell.pdbx_diffrn_id         1 
_reflns_shell.pdbx_ordinal           1 
_reflns_shell.d_res_high             1.10 
_reflns_shell.d_res_low              1.16 
_reflns_shell.percent_possible_all   97.8 
_reflns_shell.Rmerge_I_obs           0.70 
_reflns_shell.pdbx_Rsym_value        ? 
_reflns_shell.meanI_over_sigI_obs    1.70 
_reflns_shell.pdbx_redundancy        3.3 
# 
_refine.pdbx_refine_id                           'X-RAY DIFFRACTION' 
_refine.entry_id                                 5A0Y 
_refine.pdbx_diffrn_id                           1 
_refine.pdbx_TLS_residual_ADP_flag               ? 
_refine.ls_number_reflns_obs                     937784 
_refine.ls_number_reflns_all                     ? 
_refine.pdbx_ls_sigma_I                          ? 
_refine.pdbx_ls_sigma_F                          1.33 
_refine.pdbx_data_cutoff_high_absF               ? 
_refine.pdbx_data_cutoff_low_absF                ? 
_refine.pdbx_data_cutoff_high_rms_absF           ? 
_refine.ls_d_res_low                             48.346 
_refine.ls_d_res_high                            1.100 
_refine.ls_percent_reflns_obs                    99.25 
_refine.ls_R_factor_obs                          0.1117 
_refine.ls_R_factor_all                          ? 
_refine.ls_R_factor_R_work                       0.1107 
_refine.ls_R_factor_R_free                       0.1291 
_refine.ls_R_factor_R_free_error                 ? 
_refine.ls_R_factor_R_free_error_details         ? 
_refine.ls_percent_reflns_R_free                 5.0 
_refine.ls_number_reflns_R_free                  46957 
_refine.ls_number_parameters                     ? 
_refine.ls_number_restraints                     ? 
_refine.occupancy_min                            ? 
_refine.occupancy_max                            ? 
_refine.correlation_coeff_Fo_to_Fc               ? 
_refine.correlation_coeff_Fo_to_Fc_free          ? 
_refine.B_iso_mean                               15.13 
_refine.aniso_B[1][1]                            ? 
_refine.aniso_B[2][2]                            ? 
_refine.aniso_B[3][3]                            ? 
_refine.aniso_B[1][2]                            ? 
_refine.aniso_B[1][3]                            ? 
_refine.aniso_B[2][3]                            ? 
_refine.solvent_model_details                    'FLAT BULK SOLVENT MODEL' 
_refine.solvent_model_param_ksol                 ? 
_refine.solvent_model_param_bsol                 ? 
_refine.pdbx_solvent_vdw_probe_radii             1.11 
_refine.pdbx_solvent_ion_probe_radii             ? 
_refine.pdbx_solvent_shrinkage_radii             0.90 
_refine.pdbx_ls_cross_valid_method               ? 
_refine.details                                  
;CONSIDERING THE RESOLUTION HYDROGEN REFINEMENT MODEL HAS BEEN USED WITH THE RIDING MODEL A NEW POST-TRANSLATIONAL MODIFICATION IS PRESENT IN THE CHAIN A AND D CALLED DIDEHYDROASPARTATE AT THE POSITION 450
;
_refine.pdbx_starting_model                      'PDB ENTRY 3POT' 
_refine.pdbx_method_to_determine_struct          'MOLECULAR REPLACEMENT' 
_refine.pdbx_isotropic_thermal_model             ? 
_refine.pdbx_stereochemistry_target_values       ML 
_refine.pdbx_stereochem_target_val_spec_case     ? 
_refine.pdbx_R_Free_selection_details            ? 
_refine.pdbx_overall_ESU_R                       ? 
_refine.pdbx_overall_ESU_R_Free                  ? 
_refine.overall_SU_ML                            0.10 
_refine.pdbx_overall_phase_error                 12.26 
_refine.overall_SU_B                             ? 
_refine.overall_SU_R_Cruickshank_DPI             ? 
_refine.pdbx_overall_SU_R_free_Cruickshank_DPI   ? 
_refine.pdbx_overall_SU_R_Blow_DPI               ? 
_refine.pdbx_overall_SU_R_free_Blow_DPI          ? 
# 
_refine_hist.pdbx_refine_id                   'X-RAY DIFFRACTION' 
_refine_hist.cycle_id                         LAST 
_refine_hist.pdbx_number_atoms_protein        19135 
_refine_hist.pdbx_number_atoms_nucleic_acid   0 
_refine_hist.pdbx_number_atoms_ligand         201 
_refine_hist.number_atoms_solvent             2794 
_refine_hist.number_atoms_total               22130 
_refine_hist.d_res_high                       1.100 
_refine_hist.d_res_low                        48.346 
# 
loop_
_refine_ls_restr.type 
_refine_ls_restr.dev_ideal 
_refine_ls_restr.dev_ideal_target 
_refine_ls_restr.weight 
_refine_ls_restr.number 
_refine_ls_restr.pdbx_refine_id 
_refine_ls_restr.pdbx_restraint_function 
f_bond_d           0.013  ? ? 20425 'X-RAY DIFFRACTION' ? 
f_angle_d          1.649  ? ? 27873 'X-RAY DIFFRACTION' ? 
f_dihedral_angle_d 14.130 ? ? 7752  'X-RAY DIFFRACTION' ? 
f_chiral_restr     0.074  ? ? 3059  'X-RAY DIFFRACTION' ? 
f_plane_restr      0.011  ? ? 3724  'X-RAY DIFFRACTION' ? 
# 
loop_
_refine_ls_shell.pdbx_refine_id 
_refine_ls_shell.pdbx_total_number_of_bins_used 
_refine_ls_shell.d_res_high 
_refine_ls_shell.d_res_low 
_refine_ls_shell.number_reflns_R_work 
_refine_ls_shell.R_factor_R_work 
_refine_ls_shell.percent_reflns_obs 
_refine_ls_shell.R_factor_R_free 
_refine_ls_shell.R_factor_R_free_error 
_refine_ls_shell.percent_reflns_R_free 
_refine_ls_shell.number_reflns_R_free 
_refine_ls_shell.number_reflns_all 
_refine_ls_shell.R_factor_all 
'X-RAY DIFFRACTION' . 1.0997 1.1122  28143 0.2729 95.00  0.2930 . . 1576 . . 
'X-RAY DIFFRACTION' . 1.1122 1.1253  29546 0.2490 99.00  0.2710 . . 1544 . . 
'X-RAY DIFFRACTION' . 1.1253 1.1390  29370 0.2299 99.00  0.2574 . . 1519 . . 
'X-RAY DIFFRACTION' . 1.1390 1.1534  29499 0.2122 99.00  0.2309 . . 1584 . . 
'X-RAY DIFFRACTION' . 1.1534 1.1686  29477 0.1934 99.00  0.2134 . . 1564 . . 
'X-RAY DIFFRACTION' . 1.1686 1.1846  29571 0.1836 99.00  0.2077 . . 1473 . . 
'X-RAY DIFFRACTION' . 1.1846 1.2015  29597 0.1784 99.00  0.2040 . . 1551 . . 
'X-RAY DIFFRACTION' . 1.2015 1.2195  29576 0.1674 99.00  0.1886 . . 1622 . . 
'X-RAY DIFFRACTION' . 1.2195 1.2385  29641 0.1588 99.00  0.1779 . . 1513 . . 
'X-RAY DIFFRACTION' . 1.2385 1.2588  29601 0.1569 99.00  0.1840 . . 1641 . . 
'X-RAY DIFFRACTION' . 1.2588 1.2805  29755 0.1478 99.00  0.1642 . . 1517 . . 
'X-RAY DIFFRACTION' . 1.2805 1.3038  29687 0.1469 99.00  0.1673 . . 1550 . . 
'X-RAY DIFFRACTION' . 1.3038 1.3289  29726 0.1372 100.00 0.1709 . . 1607 . . 
'X-RAY DIFFRACTION' . 1.3289 1.3560  29627 0.1154 100.00 0.1417 . . 1604 . . 
'X-RAY DIFFRACTION' . 1.3560 1.3855  29874 0.1132 100.00 0.1416 . . 1536 . . 
'X-RAY DIFFRACTION' . 1.3855 1.4178  29849 0.1085 100.00 0.1326 . . 1493 . . 
'X-RAY DIFFRACTION' . 1.4178 1.4532  29811 0.0951 100.00 0.1227 . . 1517 . . 
'X-RAY DIFFRACTION' . 1.4532 1.4925  29859 0.0880 100.00 0.1160 . . 1579 . . 
'X-RAY DIFFRACTION' . 1.4925 1.5364  29891 0.0831 100.00 0.1098 . . 1564 . . 
'X-RAY DIFFRACTION' . 1.5364 1.5860  29867 0.0776 100.00 0.1099 . . 1583 . . 
'X-RAY DIFFRACTION' . 1.5860 1.6427  29888 0.0746 100.00 0.1012 . . 1557 . . 
'X-RAY DIFFRACTION' . 1.6427 1.7085  29887 0.0739 100.00 0.0979 . . 1581 . . 
'X-RAY DIFFRACTION' . 1.7085 1.7862  29850 0.0757 100.00 0.0985 . . 1616 . . 
'X-RAY DIFFRACTION' . 1.7862 1.8804  29812 0.0798 100.00 0.1028 . . 1588 . . 
'X-RAY DIFFRACTION' . 1.8804 1.9982  29970 0.0837 100.00 0.1063 . . 1560 . . 
'X-RAY DIFFRACTION' . 1.9982 2.1525  29855 0.0879 100.00 0.1043 . . 1611 . . 
'X-RAY DIFFRACTION' . 2.1525 2.3691  29783 0.0874 99.00  0.1053 . . 1560 . . 
'X-RAY DIFFRACTION' . 2.3691 2.7119  29795 0.0938 99.00  0.1078 . . 1518 . . 
'X-RAY DIFFRACTION' . 2.7119 3.4166  29989 0.1092 100.00 0.1182 . . 1590 . . 
'X-RAY DIFFRACTION' . 3.4166 48.3926 30031 0.1163 99.00  0.1205 . . 1639 . . 
# 
loop_
_struct_ncs_oper.id 
_struct_ncs_oper.code 
_struct_ncs_oper.details 
_struct_ncs_oper.matrix[1][1] 
_struct_ncs_oper.matrix[1][2] 
_struct_ncs_oper.matrix[1][3] 
_struct_ncs_oper.matrix[2][1] 
_struct_ncs_oper.matrix[2][2] 
_struct_ncs_oper.matrix[2][3] 
_struct_ncs_oper.matrix[3][1] 
_struct_ncs_oper.matrix[3][2] 
_struct_ncs_oper.matrix[3][3] 
_struct_ncs_oper.vector[1] 
_struct_ncs_oper.vector[2] 
_struct_ncs_oper.vector[3] 
1 given ? 0.627120 -0.777070 0.053740 -0.776890 -0.628970 -0.028810 0.056190 -0.023690 -0.998140 40.32626 79.83562 -65.58157 
2 given ? 0.625280 -0.778690 0.051560 -0.778470 -0.627020 -0.028930 0.054860 -0.022050 -0.998250 40.33140 79.78490 -65.58967 
3 given ? 0.627210 -0.777590 0.044150 -0.777030 -0.628610 -0.032630 0.053120 -0.013840 -0.998490 40.29050 79.78548 -65.77512 
# 
_struct_ncs_dom.id            1 
_struct_ncs_dom.details       ? 
_struct_ncs_dom.pdbx_ens_id   1 
# 
_struct_ncs_ens.id        1 
_struct_ncs_ens.details   ? 
# 
_struct.entry_id                  5A0Y 
_struct.title                     'METHYL-COENZYME M REDUCTASE FROM METHANOTHERMOBACTER MARBURGENSIS AT 1.1 A RESOLUTION' 
_struct.pdbx_descriptor           
;METHYL-COENZYME M REDUCTASE I SUBUNIT ALPHA (E.C.2.8.4.1), METHYL-COENZYME M REDUCTASE I SUBUNIT BETA (E.C.2.8.4.1), METHYL-COENZYME M REDUCTASE I SUBUNIT GAMMA (E.C.2.8.4.1)
;
_struct.pdbx_model_details        ? 
_struct.pdbx_CASP_flag            ? 
_struct.pdbx_model_type_details   ? 
# 
_struct_keywords.entry_id        5A0Y 
_struct_keywords.pdbx_keywords   TRANSFERASE 
_struct_keywords.text            
;TRANSFERASE, POST-TRANSLATIONAL MODIFICATION, BINDING SITES, CATALYSIS, COENZYMES, DISULFIDES, HYDROGEN, HYDROGEN BONDING, LIGANDS, MESNA, METALLOPORPHYRINS, METHANE, METHANOBACTERIUM, MODELS, MOLECULAR, NICKEL, OXIDATION-REDUCTION, OXIDOREDUCTASES, PHOSPHOTHREONINE, PROTEIN CONFORMATION, PROTEIN FOLDING, PROTEIN STRUCTURE
;
# 
loop_
_struct_asym.id 
_struct_asym.pdbx_blank_PDB_chainid_flag 
_struct_asym.pdbx_modified 
_struct_asym.entity_id 
_struct_asym.details 
A  N N 1  ? 
B  N N 2  ? 
C  N N 3  ? 
D  N N 1  ? 
E  N N 2  ? 
F  N N 3  ? 
G  N N 4  ? 
H  N N 4  ? 
I  N N 5  ? 
J  N N 6  ? 
K  N N 7  ? 
L  N N 8  ? 
M  N N 4  ? 
N  N N 4  ? 
O  N N 9  ? 
P  N N 10 ? 
Q  N N 4  ? 
R  N N 4  ? 
S  N N 4  ? 
T  N N 4  ? 
U  N N 4  ? 
V  N N 5  ? 
W  N N 6  ? 
X  N N 7  ? 
Y  N N 4  ? 
Z  N N 9  ? 
AA N N 10 ? 
BA N N 4  ? 
CA N N 4  ? 
DA N N 4  ? 
EA N N 4  ? 
FA N N 4  ? 
GA N N 4  ? 
HA N N 11 ? 
IA N N 11 ? 
JA N N 11 ? 
KA N N 11 ? 
LA N N 11 ? 
MA N N 11 ? 
# 
_struct_biol.id   1 
# 
loop_
_struct_conf.conf_type_id 
_struct_conf.id 
_struct_conf.pdbx_PDB_helix_id 
_struct_conf.beg_label_comp_id 
_struct_conf.beg_label_asym_id 
_struct_conf.beg_label_seq_id 
_struct_conf.pdbx_beg_PDB_ins_code 
_struct_conf.end_label_comp_id 
_struct_conf.end_label_asym_id 
_struct_conf.end_label_seq_id 
_struct_conf.pdbx_end_PDB_ins_code 
_struct_conf.beg_auth_comp_id 
_struct_conf.beg_auth_asym_id 
_struct_conf.beg_auth_seq_id 
_struct_conf.end_auth_comp_id 
_struct_conf.end_auth_asym_id 
_struct_conf.end_auth_seq_id 
_struct_conf.pdbx_PDB_helix_class 
_struct_conf.details 
_struct_conf.pdbx_PDB_helix_length 
HELX_P HELX_P1   1   PHE A 6   ? PHE A 14  ? PHE A 6   PHE A 14  1 ? 9  
HELX_P HELX_P2   2   GLY A 29  ? GLN A 33  ? GLY A 29  GLN A 33  5 ? 5  
HELX_P HELX_P3   3   SER A 34  ? GLY A 52  ? SER A 34  GLY A 52  1 ? 19 
HELX_P HELX_P4   4   ASP A 84  ? ASN A 90  ? ASP A 84  ASN A 90  5 ? 7  
HELX_P HELX_P5   5   ASN A 91  ? ARG A 103 ? ASN A 91  ARG A 103 1 ? 13 
HELX_P HELX_P6   6   LEU A 109 ? ARG A 119 ? LEU A 109 ARG A 119 1 ? 11 
HELX_P HELX_P7   7   THR A 125 ? MET A 140 ? THR A 125 MET A 140 1 ? 16 
HELX_P HELX_P8   8   HIS A 154 ? ALA A 159 ? HIS A 154 ALA A 159 5 ? 6  
HELX_P HELX_P9   9   ASN A 169 ? ILE A 176 ? ASN A 169 ILE A 176 1 ? 8  
HELX_P HELX_P10  10  ASP A 177 ? PHE A 180 ? ASP A 177 PHE A 180 5 ? 4  
HELX_P HELX_P11  11  ASP A 183 ? PHE A 188 ? ASP A 183 PHE A 188 1 ? 6  
HELX_P HELX_P12  12  PRO A 189 ? GLY A 201 ? PRO A 189 GLY A 201 1 ? 13 
HELX_P HELX_P13  13  PRO A 211 ? CYS A 218 ? PRO A 211 CYS A 218 1 ? 8  
HELX_P HELX_P14  14  ALA A 221 ? TYR A 239 ? ALA A 221 TYR A 239 1 ? 19 
HELX_P HELX_P15  15  GLU A 245 ? MHS A 257 ? GLU A 245 MHS A 257 1 ? 13 
HELX_P HELX_P16  16  PRO A 268 ? ALA A 272 ? PRO A 268 ALA A 272 5 ? 5  
HELX_P HELX_P17  17  GLU A 277 ? VAL A 281 ? GLU A 277 VAL A 281 5 ? 5  
HELX_P HELX_P18  18  PRO A 282 ? CYS A 290 ? PRO A 282 CYS A 290 1 ? 9  
HELX_P HELX_P19  19  GLN A 291 ? VAL A 295 ? GLN A 291 VAL A 295 5 ? 5  
HELX_P HELX_P20  20  ASP A 299 ? GLN A 317 ? ASP A 299 GLN A 317 1 ? 19 
HELX_P HELX_P21  21  ILE A 318 ? MET A 324 ? ILE A 318 MET A 324 1 ? 7  
HELX_P HELX_P22  22  PHE A 330 ? ALA A 336 ? PHE A 330 ALA A 336 1 ? 7  
HELX_P HELX_P23  23  ASN A 341 ? TYR A 358 ? ASN A 341 TYR A 358 1 ? 18 
HELX_P HELX_P24  24  ASN A 366 ? TYR A 388 ? ASN A 366 TYR A 388 1 ? 23 
HELX_P HELX_P25  25  TYR A 388 ? GLN A 395 ? TYR A 388 GLN A 395 1 ? 8  
HELX_P HELX_P26  26  GLY A 397 ? GLY A 418 ? GLY A 397 GLY A 418 1 ? 22 
HELX_P HELX_P27  27  ASN A 419 ? SER A 439 ? ASN A 419 SER A 439 1 ? 21 
HELX_P HELX_P28  28  SMC A 452 ? PHE A 458 ? SMC A 452 PHE A 458 1 ? 7  
HELX_P HELX_P29  29  PRO A 467 ? ARG A 471 ? PRO A 467 ARG A 471 5 ? 5  
HELX_P HELX_P30  30  TYR A 475 ? ALA A 479 ? TYR A 475 ALA A 479 5 ? 5  
HELX_P HELX_P31  31  HIS A 484 ? GLY A 500 ? HIS A 484 GLY A 500 1 ? 17 
HELX_P HELX_P32  32  ASN A 506 ? PHE A 513 ? ASN A 506 PHE A 513 1 ? 8  
HELX_P HELX_P33  33  ASN A 524 ? LEU A 534 ? ASN A 524 LEU A 534 1 ? 11 
HELX_P HELX_P34  34  ARG A 543 ? THR A 547 ? ARG A 543 THR A 547 5 ? 5  
HELX_P HELX_P35  35  GLU B 25  ? SER B 28  ? GLU B 25  SER B 28  5 ? 4  
HELX_P HELX_P36  36  ASN B 32  ? ARG B 44  ? ASN B 32  ARG B 44  1 ? 13 
HELX_P HELX_P37  37  LEU B 50  ? ALA B 60  ? LEU B 50  ALA B 60  1 ? 11 
HELX_P HELX_P38  38  ILE B 78  ? GLY B 80  ? ILE B 78  GLY B 80  5 ? 3  
HELX_P HELX_P39  39  ASN B 81  ? GLN B 94  ? ASN B 81  GLN B 94  1 ? 14 
HELX_P HELX_P40  40  GLY B 107 ? GLY B 109 ? GLY B 107 GLY B 109 5 ? 3  
HELX_P HELX_P41  41  PRO B 117 ? VAL B 123 ? PRO B 117 VAL B 123 1 ? 7  
HELX_P HELX_P42  42  SER B 128 ? ASP B 147 ? SER B 128 ASP B 147 1 ? 20 
HELX_P HELX_P43  43  ASP B 152 ? GLY B 162 ? ASP B 152 GLY B 162 1 ? 11 
HELX_P HELX_P44  44  ILE B 181 ? LEU B 185 ? ILE B 181 LEU B 185 5 ? 5  
HELX_P HELX_P45  45  TYR B 190 ? ASN B 194 ? TYR B 190 ASN B 194 5 ? 5  
HELX_P HELX_P46  46  MET B 196 ? THR B 204 ? MET B 196 THR B 204 1 ? 9  
HELX_P HELX_P47  47  ASN B 207 ? MET B 226 ? ASN B 207 MET B 226 1 ? 20 
HELX_P HELX_P48  48  VAL B 230 ? ALA B 232 ? VAL B 230 ALA B 232 5 ? 3  
HELX_P HELX_P49  49  PHE B 233 ? MET B 246 ? PHE B 233 MET B 246 1 ? 14 
HELX_P HELX_P50  50  ASN B 247 ? ASP B 249 ? ASN B 247 ASP B 249 5 ? 3  
HELX_P HELX_P51  51  ASN B 250 ? GLY B 260 ? ASN B 250 GLY B 260 1 ? 11 
HELX_P HELX_P52  52  THR B 264 ? ASP B 279 ? THR B 264 ASP B 279 1 ? 16 
HELX_P HELX_P53  53  ASP B 298 ? ARG B 322 ? ASP B 298 ARG B 322 1 ? 25 
HELX_P HELX_P54  54  ALA B 323 ? GLN B 325 ? ALA B 323 GLN B 325 5 ? 3  
HELX_P HELX_P55  55  GLY B 326 ? GLY B 343 ? GLY B 326 GLY B 343 1 ? 18 
HELX_P HELX_P56  56  SER B 346 ? PHE B 349 ? SER B 346 PHE B 349 5 ? 4  
HELX_P HELX_P57  57  GLY B 350 ? PHE B 362 ? GLY B 350 PHE B 362 1 ? 13 
HELX_P HELX_P58  58  GLY B 371 ? PHE B 375 ? GLY B 371 PHE B 375 5 ? 5  
HELX_P HELX_P59  59  ALA B 389 ? LEU B 399 ? ALA B 389 LEU B 399 1 ? 11 
HELX_P HELX_P60  60  SER B 407 ? SER B 412 ? SER B 407 SER B 412 1 ? 6  
HELX_P HELX_P61  61  SER B 412 ? SER B 420 ? SER B 412 SER B 420 1 ? 9  
HELX_P HELX_P62  62  VAL B 422 ? GLU B 427 ? VAL B 422 GLU B 427 1 ? 6  
HELX_P HELX_P63  63  GLU B 427 ? LYS B 440 ? GLU B 427 LYS B 440 1 ? 14 
HELX_P HELX_P64  64  ASN B 441 ? ILE B 443 ? ASN B 441 ILE B 443 5 ? 3  
HELX_P HELX_P65  65  THR C 9   ? ASN C 20  ? THR C 9   ASN C 20  1 ? 12 
HELX_P HELX_P66  66  SER C 32  ? GLY C 41  ? SER C 32  GLY C 41  1 ? 10 
HELX_P HELX_P67  67  PRO C 55  ? MET C 59  ? PRO C 55  MET C 59  5 ? 5  
HELX_P HELX_P68  68  ASP C 64  ? VAL C 70  ? ASP C 64  VAL C 70  1 ? 7  
HELX_P HELX_P69  69  ILE C 73  ? GLY C 79  ? ILE C 73  GLY C 79  1 ? 7  
HELX_P HELX_P70  70  GLN C 97  ? TYR C 109 ? GLN C 97  TYR C 109 1 ? 13 
HELX_P HELX_P71  71  GLU C 127 ? THR C 140 ? GLU C 127 THR C 140 1 ? 14 
HELX_P HELX_P72  72  ASP C 206 ? THR C 214 ? ASP C 206 THR C 214 1 ? 9  
HELX_P HELX_P73  73  ALA C 223 ? ASP C 226 ? ALA C 223 ASP C 226 5 ? 4  
HELX_P HELX_P74  74  ASP C 227 ? LEU C 248 ? ASP C 227 LEU C 248 1 ? 22 
HELX_P HELX_P75  75  PHE D 6   ? PHE D 14  ? PHE D 6   PHE D 14  1 ? 9  
HELX_P HELX_P76  76  GLY D 29  ? GLN D 33  ? GLY D 29  GLN D 33  5 ? 5  
HELX_P HELX_P77  77  SER D 34  ? GLY D 52  ? SER D 34  GLY D 52  1 ? 19 
HELX_P HELX_P78  78  ASP D 84  ? ASN D 90  ? ASP D 84  ASN D 90  5 ? 7  
HELX_P HELX_P79  79  ASN D 91  ? ARG D 103 ? ASN D 91  ARG D 103 1 ? 13 
HELX_P HELX_P80  80  LEU D 109 ? ARG D 119 ? LEU D 109 ARG D 119 1 ? 11 
HELX_P HELX_P81  81  THR D 125 ? MET D 140 ? THR D 125 MET D 140 1 ? 16 
HELX_P HELX_P82  82  HIS D 154 ? ALA D 159 ? HIS D 154 ALA D 159 5 ? 6  
HELX_P HELX_P83  83  ASN D 169 ? ILE D 176 ? ASN D 169 ILE D 176 1 ? 8  
HELX_P HELX_P84  84  ASP D 177 ? PHE D 180 ? ASP D 177 PHE D 180 5 ? 4  
HELX_P HELX_P85  85  ASP D 183 ? PHE D 188 ? ASP D 183 PHE D 188 1 ? 6  
HELX_P HELX_P86  86  PRO D 189 ? GLY D 201 ? PRO D 189 GLY D 201 1 ? 13 
HELX_P HELX_P87  87  PRO D 211 ? CYS D 218 ? PRO D 211 CYS D 218 1 ? 8  
HELX_P HELX_P88  88  ALA D 221 ? TYR D 239 ? ALA D 221 TYR D 239 1 ? 19 
HELX_P HELX_P89  89  ALA D 247 ? MHS D 257 ? ALA D 247 MHS D 257 1 ? 11 
HELX_P HELX_P90  90  PRO D 268 ? ALA D 272 ? PRO D 268 ALA D 272 5 ? 5  
HELX_P HELX_P91  91  GLU D 277 ? VAL D 281 ? GLU D 277 VAL D 281 5 ? 5  
HELX_P HELX_P92  92  PRO D 282 ? CYS D 290 ? PRO D 282 CYS D 290 1 ? 9  
HELX_P HELX_P93  93  GLN D 291 ? ASN D 296 ? GLN D 291 ASN D 296 1 ? 6  
HELX_P HELX_P94  94  ASP D 299 ? GLN D 317 ? ASP D 299 GLN D 317 1 ? 19 
HELX_P HELX_P95  95  ILE D 318 ? MET D 324 ? ILE D 318 MET D 324 1 ? 7  
HELX_P HELX_P96  96  PHE D 330 ? ALA D 336 ? PHE D 330 ALA D 336 1 ? 7  
HELX_P HELX_P97  97  ASN D 341 ? TYR D 358 ? ASN D 341 TYR D 358 1 ? 18 
HELX_P HELX_P98  98  ASN D 366 ? TYR D 388 ? ASN D 366 TYR D 388 1 ? 23 
HELX_P HELX_P99  99  TYR D 388 ? GLN D 395 ? TYR D 388 GLN D 395 1 ? 8  
HELX_P HELX_P100 100 GLY D 397 ? GLY D 418 ? GLY D 397 GLY D 418 1 ? 22 
HELX_P HELX_P101 101 ASN D 419 ? SER D 439 ? ASN D 419 SER D 439 1 ? 21 
HELX_P HELX_P102 102 SMC D 452 ? PHE D 458 ? SMC D 452 PHE D 458 1 ? 7  
HELX_P HELX_P103 103 PRO D 467 ? ARG D 471 ? PRO D 467 ARG D 471 5 ? 5  
HELX_P HELX_P104 104 TYR D 475 ? ALA D 479 ? TYR D 475 ALA D 479 5 ? 5  
HELX_P HELX_P105 105 HIS D 484 ? GLY D 500 ? HIS D 484 GLY D 500 1 ? 17 
HELX_P HELX_P106 106 ASN D 506 ? PHE D 513 ? ASN D 506 PHE D 513 1 ? 8  
HELX_P HELX_P107 107 ASN D 524 ? LEU D 534 ? ASN D 524 LEU D 534 1 ? 11 
HELX_P HELX_P108 108 ARG D 543 ? THR D 547 ? ARG D 543 THR D 547 5 ? 5  
HELX_P HELX_P109 109 GLU E 25  ? SER E 28  ? GLU E 25  SER E 28  5 ? 4  
HELX_P HELX_P110 110 ASN E 32  ? ARG E 44  ? ASN E 32  ARG E 44  1 ? 13 
HELX_P HELX_P111 111 LEU E 50  ? ALA E 60  ? LEU E 50  ALA E 60  1 ? 11 
HELX_P HELX_P112 112 ILE E 78  ? GLY E 80  ? ILE E 78  GLY E 80  5 ? 3  
HELX_P HELX_P113 113 ASN E 81  ? GLN E 94  ? ASN E 81  GLN E 94  1 ? 14 
HELX_P HELX_P114 114 GLY E 107 ? GLY E 109 ? GLY E 107 GLY E 109 5 ? 3  
HELX_P HELX_P115 115 PRO E 117 ? VAL E 123 ? PRO E 117 VAL E 123 1 ? 7  
HELX_P HELX_P116 116 SER E 128 ? ASP E 147 ? SER E 128 ASP E 147 1 ? 20 
HELX_P HELX_P117 117 ASP E 152 ? GLY E 162 ? ASP E 152 GLY E 162 1 ? 11 
HELX_P HELX_P118 118 ILE E 181 ? LEU E 185 ? ILE E 181 LEU E 185 5 ? 5  
HELX_P HELX_P119 119 TYR E 190 ? ASN E 194 ? TYR E 190 ASN E 194 5 ? 5  
HELX_P HELX_P120 120 MET E 196 ? THR E 204 ? MET E 196 THR E 204 1 ? 9  
HELX_P HELX_P121 121 ASN E 207 ? MET E 226 ? ASN E 207 MET E 226 1 ? 20 
HELX_P HELX_P122 122 VAL E 230 ? ALA E 232 ? VAL E 230 ALA E 232 5 ? 3  
HELX_P HELX_P123 123 PHE E 233 ? MET E 246 ? PHE E 233 MET E 246 1 ? 14 
HELX_P HELX_P124 124 ASN E 247 ? ASP E 249 ? ASN E 247 ASP E 249 5 ? 3  
HELX_P HELX_P125 125 ASN E 250 ? GLY E 260 ? ASN E 250 GLY E 260 1 ? 11 
HELX_P HELX_P126 126 THR E 264 ? ASP E 279 ? THR E 264 ASP E 279 1 ? 16 
HELX_P HELX_P127 127 ASP E 298 ? ARG E 322 ? ASP E 298 ARG E 322 1 ? 25 
HELX_P HELX_P128 128 ALA E 323 ? GLN E 325 ? ALA E 323 GLN E 325 5 ? 3  
HELX_P HELX_P129 129 GLY E 326 ? GLY E 343 ? GLY E 326 GLY E 343 1 ? 18 
HELX_P HELX_P130 130 SER E 346 ? PHE E 349 ? SER E 346 PHE E 349 5 ? 4  
HELX_P HELX_P131 131 GLY E 350 ? PHE E 362 ? GLY E 350 PHE E 362 1 ? 13 
HELX_P HELX_P132 132 GLY E 371 ? PHE E 375 ? GLY E 371 PHE E 375 5 ? 5  
HELX_P HELX_P133 133 ALA E 389 ? LEU E 399 ? ALA E 389 LEU E 399 1 ? 11 
HELX_P HELX_P134 134 SER E 407 ? SER E 412 ? SER E 407 SER E 412 1 ? 6  
HELX_P HELX_P135 135 SER E 412 ? SER E 420 ? SER E 412 SER E 420 1 ? 9  
HELX_P HELX_P136 136 VAL E 422 ? GLU E 427 ? VAL E 422 GLU E 427 1 ? 6  
HELX_P HELX_P137 137 GLU E 427 ? ILE E 439 ? GLU E 427 ILE E 439 1 ? 13 
HELX_P HELX_P138 138 LYS E 440 ? ILE E 443 ? LYS E 440 ILE E 443 5 ? 4  
HELX_P HELX_P139 139 THR F 9   ? ASN F 20  ? THR F 9   ASN F 20  1 ? 12 
HELX_P HELX_P140 140 SER F 32  ? GLY F 41  ? SER F 32  GLY F 41  1 ? 10 
HELX_P HELX_P141 141 PRO F 55  ? MET F 59  ? PRO F 55  MET F 59  5 ? 5  
HELX_P HELX_P142 142 ASP F 64  ? VAL F 70  ? ASP F 64  VAL F 70  1 ? 7  
HELX_P HELX_P143 143 ILE F 73  ? GLY F 79  ? ILE F 73  GLY F 79  1 ? 7  
HELX_P HELX_P144 144 GLN F 97  ? TYR F 109 ? GLN F 97  TYR F 109 1 ? 13 
HELX_P HELX_P145 145 GLU F 127 ? THR F 140 ? GLU F 127 THR F 140 1 ? 14 
HELX_P HELX_P146 146 ASP F 206 ? THR F 214 ? ASP F 206 THR F 214 1 ? 9  
HELX_P HELX_P147 147 ALA F 223 ? ASP F 226 ? ALA F 223 ASP F 226 5 ? 4  
HELX_P HELX_P148 148 ASP F 227 ? LEU F 248 ? ASP F 227 LEU F 248 1 ? 22 
# 
_struct_conf_type.id          HELX_P 
_struct_conf_type.criteria    ? 
_struct_conf_type.reference   ? 
# 
loop_
_struct_conn.id 
_struct_conn.conn_type_id 
_struct_conn.pdbx_leaving_atom_flag 
_struct_conn.pdbx_PDB_id 
_struct_conn.ptnr1_label_asym_id 
_struct_conn.ptnr1_label_comp_id 
_struct_conn.ptnr1_label_seq_id 
_struct_conn.ptnr1_label_atom_id 
_struct_conn.pdbx_ptnr1_label_alt_id 
_struct_conn.pdbx_ptnr1_PDB_ins_code 
_struct_conn.pdbx_ptnr1_standard_comp_id 
_struct_conn.ptnr1_symmetry 
_struct_conn.ptnr2_label_asym_id 
_struct_conn.ptnr2_label_comp_id 
_struct_conn.ptnr2_label_seq_id 
_struct_conn.ptnr2_label_atom_id 
_struct_conn.pdbx_ptnr2_label_alt_id 
_struct_conn.pdbx_ptnr2_PDB_ins_code 
_struct_conn.ptnr1_auth_asym_id 
_struct_conn.ptnr1_auth_comp_id 
_struct_conn.ptnr1_auth_seq_id 
_struct_conn.ptnr2_auth_asym_id 
_struct_conn.ptnr2_auth_comp_id 
_struct_conn.ptnr2_auth_seq_id 
_struct_conn.ptnr2_symmetry 
_struct_conn.pdbx_ptnr3_label_atom_id 
_struct_conn.pdbx_ptnr3_label_seq_id 
_struct_conn.pdbx_ptnr3_label_comp_id 
_struct_conn.pdbx_ptnr3_label_asym_id 
_struct_conn.pdbx_ptnr3_label_alt_id 
_struct_conn.pdbx_ptnr3_PDB_ins_code 
_struct_conn.details 
_struct_conn.pdbx_dist_value 
_struct_conn.pdbx_value_order 
metalc1   metalc ?    ? A  GLN 147 OE1 ? ? ? 1_555 I  F43 .   NI  ? ? A GLN 147 A F43 554  1_555 ? ? ? ? ? ? ? 2.314 ? 
covale1   covale both ? A  LYS 256 C   ? ? ? 1_555 A  MHS 257 N   ? ? A LYS 256 A MHS 257  1_555 ? ? ? ? ? ? ? 1.327 ? 
covale2   covale both ? A  MHS 257 C   ? ? ? 1_555 A  ALA 258 N   ? ? A MHS 257 A ALA 258  1_555 ? ? ? ? ? ? ? 1.337 ? 
covale3   covale both ? A  ARG 270 C   ? ? ? 1_555 A  AGM 271 N   ? ? A ARG 270 A AGM 271  1_555 ? ? ? ? ? ? ? 1.330 ? 
covale4   covale both ? A  AGM 271 C   ? ? ? 1_555 A  ALA 272 N   ? ? A AGM 271 A ALA 272  1_555 ? ? ? ? ? ? ? 1.346 ? 
covale5   covale both ? A  SER 399 C   ? ? ? 1_555 A  MGN 400 N   ? ? A SER 399 A MGN 400  1_555 ? ? ? ? ? ? ? 1.338 ? 
covale6   covale both ? A  MGN 400 C   ? ? ? 1_555 A  ARG 401 N   ? ? A MGN 400 A ARG 401  1_555 ? ? ? ? ? ? ? 1.328 ? 
covale7   covale both ? A  TYR 444 C   ? ? ? 1_555 A  GL3 445 N   ? ? A TYR 444 A GL3 445  1_555 ? ? ? ? ? ? ? 1.359 ? 
covale8   covale both ? A  GL3 445 C   ? ? ? 1_555 A  TYR 446 N   ? ? A GL3 445 A TYR 446  1_555 ? ? ? ? ? ? ? 1.341 ? 
covale9   covale one  ? A  GLN 449 C   ? ? ? 1_555 A  DYA 450 N   ? ? A GLN 449 A DYA 450  1_555 ? ? ? ? ? ? ? 1.367 ? 
covale10  covale both ? A  DYA 450 C   ? ? ? 1_555 A  GLN 451 N   ? ? A DYA 450 A GLN 451  1_555 ? ? ? ? ? ? ? 1.315 ? 
covale11  covale both ? A  GLN 451 C   ? ? ? 1_555 A  SMC 452 N   ? ? A GLN 451 A SMC 452  1_555 ? ? ? ? ? ? ? 1.328 ? 
covale12  covale both ? A  SMC 452 C   ? ? ? 1_555 A  GLY 453 N   ? ? A SMC 452 A GLY 453  1_555 ? ? ? ? ? ? ? 1.342 ? 
metalc2   metalc ?    ? G  MG  .   MG  ? ? ? 1_555 HA HOH .   O   ? ? A MG  551 A HOH 2285 1_555 ? ? ? ? ? ? ? 2.035 ? 
metalc3   metalc ?    ? G  MG  .   MG  ? ? ? 1_555 HA HOH .   O   ? ? A MG  551 A HOH 2670 1_555 ? ? ? ? ? ? ? 2.068 ? 
metalc4   metalc ?    ? G  MG  .   MG  ? ? ? 1_555 HA HOH .   O   ? ? A MG  551 A HOH 2281 1_555 ? ? ? ? ? ? ? 2.041 ? 
metalc5   metalc ?    ? H  MG  .   MG  ? ? ? 1_555 HA HOH .   O   ? ? A MG  553 A HOH 2671 1_555 ? ? ? ? ? ? ? 2.017 ? 
metalc6   metalc ?    ? H  MG  .   MG  ? ? ? 1_555 HA HOH .   O   ? ? A MG  553 A HOH 2621 1_555 ? ? ? ? ? ? ? 2.016 ? 
metalc7   metalc ?    ? H  MG  .   MG  ? ? ? 1_555 HA HOH .   O   ? ? A MG  553 A HOH 2619 1_555 ? ? ? ? ? ? ? 2.091 ? 
metalc8   metalc ?    ? H  MG  .   MG  ? ? ? 1_555 HA HOH .   O   ? ? A MG  553 A HOH 2672 1_555 ? ? ? ? ? ? ? 1.975 ? 
metalc9   metalc ?    ? H  MG  .   MG  ? ? ? 1_555 HA HOH .   O   ? ? A MG  553 A HOH 2631 1_555 ? ? ? ? ? ? ? 2.063 ? 
metalc10  metalc ?    ? H  MG  .   MG  ? ? ? 1_555 HA HOH .   O   ? ? A MG  553 A HOH 2617 1_555 ? ? ? ? ? ? ? 2.106 ? 
metalc11  metalc ?    ? L  K   .   K   ? ? ? 1_555 A  SER 215 O   ? ? A K   561 A SER 215  1_555 ? ? ? ? ? ? ? 3.357 ? 
metalc12  metalc ?    ? L  K   .   K   ? ? ? 1_555 A  CYS 218 O   ? ? A K   561 A CYS 218  1_555 ? ? ? ? ? ? ? 2.751 ? 
metalc13  metalc ?    ? L  K   .   K   ? ? ? 1_555 D  CYS 218 O   ? ? A K   561 D CYS 218  1_555 ? ? ? ? ? ? ? 2.749 ? 
metalc14  metalc ?    ? L  K   .   K   ? ? ? 1_555 D  ARG 216 O   ? ? A K   561 D ARG 216  1_555 ? ? ? ? ? ? ? 2.826 ? 
metalc15  metalc ?    ? L  K   .   K   ? ? ? 1_555 A  ARG 216 O   ? ? A K   561 A ARG 216  1_555 ? ? ? ? ? ? ? 2.822 ? 
metalc16  metalc ?    ? L  K   .   K   ? ? ? 1_555 D  SER 215 O   ? ? A K   561 D SER 215  1_555 ? ? ? ? ? ? ? 3.345 ? 
metalc17  metalc ?    ? M  MG  .   MG  ? ? ? 1_555 HA HOH .   O   ? ? A MG  562 A HOH 2682 1_555 ? ? ? ? ? ? ? 2.343 ? 
metalc18  metalc ?    ? M  MG  .   MG  ? ? ? 1_555 B  ASN 441 O   ? ? A MG  562 B ASN 441  1_655 ? ? ? ? ? ? ? 2.381 ? 
metalc19  metalc ?    ? M  MG  .   MG  ? ? ? 1_555 HA HOH .   O   ? ? A MG  562 A HOH 2684 1_555 ? ? ? ? ? ? ? 2.328 ? 
metalc20  metalc ?    ? M  MG  .   MG  ? ? ? 1_555 HA HOH .   O   ? ? A MG  562 A HOH 2149 1_555 ? ? ? ? ? ? ? 2.301 ? 
metalc21  metalc ?    ? M  MG  .   MG  ? ? ? 1_555 HA HOH .   O   ? ? A MG  562 A HOH 2152 1_555 ? ? ? ? ? ? ? 2.525 ? 
metalc22  metalc ?    ? M  MG  .   MG  ? ? ? 1_555 HA HOH .   O   ? ? A MG  562 A HOH 2685 1_555 ? ? ? ? ? ? ? 2.425 ? 
metalc23  metalc ?    ? N  MG  .   MG  ? ? ? 1_555 HA HOH .   O   ? ? A MG  563 A HOH 2036 1_555 ? ? ? ? ? ? ? 2.407 ? 
metalc24  metalc ?    ? N  MG  .   MG  ? ? ? 1_555 HA HOH .   O   ? ? A MG  563 A HOH 2050 1_555 ? ? ? ? ? ? ? 2.396 ? 
metalc25  metalc ?    ? N  MG  .   MG  ? ? ? 1_555 HA HOH .   O   ? ? A MG  563 A HOH 2035 1_555 ? ? ? ? ? ? ? 2.207 ? 
metalc26  metalc ?    ? N  MG  .   MG  ? ? ? 1_555 A  PHE 14  O   ? ? A MG  563 A PHE 14   1_555 ? ? ? ? ? ? ? 2.363 ? 
metalc27  metalc ?    ? N  MG  .   MG  ? ? ? 1_555 HA HOH .   O   ? ? A MG  563 A HOH 2034 1_555 ? ? ? ? ? ? ? 2.219 ? 
metalc28  metalc ?    ? N  MG  .   MG  ? ? ? 1_555 A  LYS 11  O   ? ? A MG  563 A LYS 11   1_555 ? ? ? ? ? ? ? 2.163 ? 
metalc29  metalc ?    ? O  NA  .   NA  ? ? ? 1_555 HA HOH .   O   ? ? A NA  564 A HOH 2169 1_555 ? ? ? ? ? ? ? 2.896 ? 
metalc30  metalc ?    ? O  NA  .   NA  ? ? ? 1_555 A  THR 62  O   ? ? A NA  564 A THR 62   1_555 ? ? ? ? ? ? ? 2.345 ? 
metalc31  metalc ?    ? O  NA  .   NA  ? ? ? 1_555 HA HOH .   O   ? ? A NA  564 A HOH 2178 1_555 ? ? ? ? ? ? ? 2.370 ? 
metalc32  metalc ?    ? O  NA  .   NA  ? ? ? 1_555 HA HOH .   O   ? ? A NA  564 A HOH 2161 1_555 ? ? ? ? ? ? ? 2.279 ? 
metalc33  metalc ?    ? O  NA  .   NA  ? ? ? 1_555 A  ILE 60  O   ? ? A NA  564 A ILE 60   1_555 ? ? ? ? ? ? ? 2.355 ? 
metalc34  metalc ?    ? O  NA  .   NA  ? ? ? 1_555 HA HOH .   O   ? ? A NA  564 A HOH 2168 1_555 ? ? ? ? ? ? ? 3.154 ? 
metalc35  metalc ?    ? Q  MG  .   MG  ? ? ? 1_555 IA HOH .   O   ? ? B MG  444 B HOH 2401 1_555 ? ? ? ? ? ? ? 2.081 ? 
metalc36  metalc ?    ? Q  MG  .   MG  ? ? ? 1_555 IA HOH .   O   ? ? B MG  444 B HOH 2551 1_555 ? ? ? ? ? ? ? 1.967 ? 
metalc37  metalc ?    ? Q  MG  .   MG  ? ? ? 1_555 IA HOH .   O   ? ? B MG  444 B HOH 2550 1_555 ? ? ? ? ? ? ? 2.102 ? 
metalc38  metalc ?    ? Q  MG  .   MG  ? ? ? 1_555 IA HOH .   O   ? ? B MG  444 B HOH 2552 1_555 ? ? ? ? ? ? ? 2.075 ? 
metalc39  metalc ?    ? Q  MG  .   MG  ? ? ? 1_555 IA HOH .   O   ? ? B MG  444 B HOH 2400 1_555 ? ? ? ? ? ? ? 1.992 ? 
metalc40  metalc ?    ? R  MG  .   MG  ? ? ? 1_555 IA HOH .   O   ? ? B MG  445 B HOH 2427 1_555 ? ? ? ? ? ? ? 2.140 ? 
metalc41  metalc ?    ? R  MG  .   MG  ? ? ? 1_555 B  ASP 271 OD1 ? ? B MG  445 B ASP 271  1_555 ? ? ? ? ? ? ? 1.937 ? 
metalc42  metalc ?    ? R  MG  .   MG  ? ? ? 1_555 IA HOH .   O   ? ? B MG  445 B HOH 2426 1_555 ? ? ? ? ? ? ? 2.139 ? 
metalc43  metalc ?    ? R  MG  .   MG  ? ? ? 1_555 IA HOH .   O   ? ? B MG  445 B HOH 2553 1_555 ? ? ? ? ? ? ? 2.283 ? 
metalc44  metalc ?    ? R  MG  .   MG  ? ? ? 1_555 IA HOH .   O   ? ? B MG  445 B HOH 2409 1_555 ? ? ? ? ? ? ? 2.748 ? 
metalc45  metalc ?    ? R  MG  .   MG  ? ? ? 1_555 IA HOH .   O   ? ? B MG  445 B HOH 2423 1_555 ? ? ? ? ? ? ? 2.079 ? 
metalc46  metalc ?    ? S  MG  .   MG  ? ? ? 1_555 JA HOH .   O   ? ? C MG  250 C HOH 2066 1_555 ? ? ? ? ? ? ? 2.076 ? 
metalc47  metalc ?    ? S  MG  .   MG  ? ? ? 1_555 JA HOH .   O   ? ? C MG  250 C HOH 2076 1_555 ? ? ? ? ? ? ? 2.086 ? 
metalc48  metalc ?    ? S  MG  .   MG  ? ? ? 1_555 JA HOH .   O   ? ? C MG  250 C HOH 2067 1_555 ? ? ? ? ? ? ? 2.073 ? 
metalc49  metalc ?    ? S  MG  .   MG  ? ? ? 1_555 JA HOH .   O   ? ? C MG  250 C HOH 2182 1_555 ? ? ? ? ? ? ? 2.066 ? 
metalc50  metalc ?    ? S  MG  .   MG  ? ? ? 1_555 MA HOH .   O   ? ? C MG  250 F HOH 2054 1_556 ? ? ? ? ? ? ? 2.083 ? 
metalc51  metalc ?    ? S  MG  .   MG  ? ? ? 1_555 C  GLU 30  OE2 ? ? C MG  250 C GLU 30   1_555 ? ? ? ? ? ? ? 2.053 ? 
metalc52  metalc ?    ? T  MG  .   MG  ? ? ? 1_555 JA HOH .   O   ? ? C MG  251 C HOH 2286 1_555 ? ? ? ? ? ? ? 1.974 ? 
metalc53  metalc ?    ? T  MG  .   MG  ? ? ? 1_555 JA HOH .   O   ? ? C MG  251 C HOH 2287 1_555 ? ? ? ? ? ? ? 2.145 ? 
metalc54  metalc ?    ? T  MG  .   MG  ? ? ? 1_555 JA HOH .   O   ? ? C MG  251 C HOH 2256 1_555 ? ? ? ? ? ? ? 2.335 ? 
metalc55  metalc ?    ? T  MG  .   MG  ? ? ? 1_555 JA HOH .   O   ? ? C MG  251 C HOH 2264 1_555 ? ? ? ? ? ? ? 2.150 ? 
metalc56  metalc ?    ? T  MG  .   MG  ? ? ? 1_555 JA HOH .   O   ? ? C MG  251 C HOH 2285 1_555 ? ? ? ? ? ? ? 2.095 ? 
metalc57  metalc ?    ? D  GLN 147 OE1 ? ? ? 1_555 V  F43 .   NI  ? ? D GLN 147 D F43 552  1_555 ? ? ? ? ? ? ? 2.302 ? 
covale13  covale both ? D  LYS 256 C   ? ? ? 1_555 D  MHS 257 N   ? ? D LYS 256 D MHS 257  1_555 ? ? ? ? ? ? ? 1.333 ? 
covale14  covale both ? D  MHS 257 C   ? ? ? 1_555 D  ALA 258 N   ? ? D MHS 257 D ALA 258  1_555 ? ? ? ? ? ? ? 1.337 ? 
covale15  covale both ? D  ARG 270 C   ? ? ? 1_555 D  AGM 271 N   ? ? D ARG 270 D AGM 271  1_555 ? ? ? ? ? ? ? 1.338 ? 
covale16  covale both ? D  AGM 271 C   ? ? ? 1_555 D  ALA 272 N   ? ? D AGM 271 D ALA 272  1_555 ? ? ? ? ? ? ? 1.347 ? 
covale17  covale both ? D  SER 399 C   ? ? ? 1_555 D  MGN 400 N   ? ? D SER 399 D MGN 400  1_555 ? ? ? ? ? ? ? 1.342 ? 
covale18  covale both ? D  MGN 400 C   ? ? ? 1_555 D  ARG 401 N   ? ? D MGN 400 D ARG 401  1_555 ? ? ? ? ? ? ? 1.337 ? 
covale19  covale both ? D  TYR 444 C   ? ? ? 1_555 D  GL3 445 N   ? ? D TYR 444 D GL3 445  1_555 ? ? ? ? ? ? ? 1.362 ? 
covale20  covale both ? D  GL3 445 C   ? ? ? 1_555 D  TYR 446 N   ? ? D GL3 445 D TYR 446  1_555 ? ? ? ? ? ? ? 1.345 ? 
covale21  covale one  ? D  GLN 449 C   ? ? ? 1_555 D  DYA 450 N   ? ? D GLN 449 D DYA 450  1_555 ? ? ? ? ? ? ? 1.361 ? 
covale22  covale both ? D  DYA 450 C   ? ? ? 1_555 D  GLN 451 N   ? ? D DYA 450 D GLN 451  1_555 ? ? ? ? ? ? ? 1.328 ? 
covale23  covale both ? D  GLN 451 C   ? ? ? 1_555 D  SMC 452 N   ? ? D GLN 451 D SMC 452  1_555 ? ? ? ? ? ? ? 1.337 ? 
covale24  covale both ? D  SMC 452 C   ? ? ? 1_555 D  GLY 453 N   ? ? D SMC 452 D GLY 453  1_555 ? ? ? ? ? ? ? 1.340 ? 
metalc58  metalc ?    ? U  MG  .   MG  ? ? ? 1_555 KA HOH .   O   ? ? D MG  551 D HOH 2569 1_555 ? ? ? ? ? ? ? 2.021 ? 
metalc59  metalc ?    ? U  MG  .   MG  ? ? ? 1_555 KA HOH .   O   ? ? D MG  551 D HOH 2533 1_555 ? ? ? ? ? ? ? 2.048 ? 
metalc60  metalc ?    ? U  MG  .   MG  ? ? ? 1_555 KA HOH .   O   ? ? D MG  551 D HOH 2535 1_555 ? ? ? ? ? ? ? 2.056 ? 
metalc61  metalc ?    ? U  MG  .   MG  ? ? ? 1_555 LA HOH .   O   ? ? D MG  551 E HOH 2194 1_655 ? ? ? ? ? ? ? 2.118 ? 
metalc62  metalc ?    ? U  MG  .   MG  ? ? ? 1_555 KA HOH .   O   ? ? D MG  551 D HOH 2536 1_555 ? ? ? ? ? ? ? 2.042 ? 
metalc63  metalc ?    ? U  MG  .   MG  ? ? ? 1_555 KA HOH .   O   ? ? D MG  551 D HOH 2546 1_555 ? ? ? ? ? ? ? 2.054 ? 
metalc64  metalc ?    ? V  F43 .   NI  ? ? ? 1_555 J  COM .   S1  ? ? D F43 552 A COM 555  1_555 ? ? ? ? ? ? ? 2.436 ? 
metalc65  metalc ?    ? W  COM .   S1  ? ? ? 1_555 I  F43 .   NI  ? ? D COM 555 A F43 554  1_555 ? ? ? ? ? ? ? 2.436 ? 
metalc66  metalc ?    ? Y  MG  .   MG  ? ? ? 1_555 KA HOH .   O   ? ? D MG  557 D HOH 2038 1_555 ? ? ? ? ? ? ? 2.312 ? 
metalc67  metalc ?    ? Y  MG  .   MG  ? ? ? 1_555 KA HOH .   O   ? ? D MG  557 D HOH 2053 1_555 ? ? ? ? ? ? ? 2.435 ? 
metalc68  metalc ?    ? Y  MG  .   MG  ? ? ? 1_555 KA HOH .   O   ? ? D MG  557 D HOH 2039 1_555 ? ? ? ? ? ? ? 2.361 ? 
metalc69  metalc ?    ? Y  MG  .   MG  ? ? ? 1_555 KA HOH .   O   ? ? D MG  557 D HOH 2037 1_555 ? ? ? ? ? ? ? 2.408 ? 
metalc70  metalc ?    ? Y  MG  .   MG  ? ? ? 1_555 D  LYS 11  O   ? ? D MG  557 D LYS 11   1_555 ? ? ? ? ? ? ? 2.213 ? 
metalc71  metalc ?    ? Y  MG  .   MG  ? ? ? 1_555 D  PHE 14  O   ? ? D MG  557 D PHE 14   1_555 ? ? ? ? ? ? ? 2.368 ? 
metalc72  metalc ?    ? Z  NA  .   NA  ? ? ? 1_555 D  PRO 58  O   ? ? D NA  558 D PRO 58   1_555 ? ? ? ? ? ? ? 2.988 ? 
metalc73  metalc ?    ? Z  NA  .   NA  ? ? ? 1_555 HA HOH .   O   ? ? D NA  558 A HOH 2288 1_555 ? ? ? ? ? ? ? 2.339 ? 
metalc74  metalc ?    ? Z  NA  .   NA  ? ? ? 1_555 D  ILE 60  O   ? ? D NA  558 D ILE 60   1_555 ? ? ? ? ? ? ? 2.326 ? 
metalc75  metalc ?    ? Z  NA  .   NA  ? ? ? 1_555 D  THR 62  O   ? ? D NA  558 D THR 62   1_555 ? ? ? ? ? ? ? 2.348 ? 
metalc76  metalc ?    ? Z  NA  .   NA  ? ? ? 1_555 HA HOH .   O   ? ? D NA  558 A HOH 2291 1_555 ? ? ? ? ? ? ? 2.318 ? 
metalc77  metalc ?    ? Z  NA  .   NA  ? ? ? 1_555 KA HOH .   O   ? ? D NA  558 D HOH 2178 1_555 ? ? ? ? ? ? ? 2.799 ? 
metalc78  metalc ?    ? BA MG  .   MG  ? ? ? 1_555 KA HOH .   O   ? ? D MG  560 D HOH 2302 1_555 ? ? ? ? ? ? ? 1.919 ? 
metalc79  metalc ?    ? BA MG  .   MG  ? ? ? 1_555 D  GLU 175 OE1 ? ? D MG  560 D GLU 175  1_555 ? ? ? ? ? ? ? 2.142 ? 
metalc80  metalc ?    ? CA MG  .   MG  ? ? ? 1_555 LA HOH .   O   ? ? E MG  444 E HOH 2361 1_555 ? ? ? ? ? ? ? 2.124 ? 
metalc81  metalc ?    ? CA MG  .   MG  ? ? ? 1_555 LA HOH .   O   ? ? E MG  444 E HOH 2439 1_555 ? ? ? ? ? ? ? 2.018 ? 
metalc82  metalc ?    ? CA MG  .   MG  ? ? ? 1_555 LA HOH .   O   ? ? E MG  444 E HOH 2438 1_555 ? ? ? ? ? ? ? 2.200 ? 
metalc83  metalc ?    ? CA MG  .   MG  ? ? ? 1_555 LA HOH .   O   ? ? E MG  444 E HOH 2360 1_555 ? ? ? ? ? ? ? 2.019 ? 
metalc84  metalc ?    ? DA MG  .   MG  ? ? ? 1_555 LA HOH .   O   ? ? E MG  445 E HOH 2440 1_555 ? ? ? ? ? ? ? 2.001 ? 
metalc85  metalc ?    ? DA MG  .   MG  ? ? ? 1_555 LA HOH .   O   ? ? E MG  445 E HOH 2242 1_555 ? ? ? ? ? ? ? 2.006 ? 
metalc86  metalc ?    ? DA MG  .   MG  ? ? ? 1_555 LA HOH .   O   ? ? E MG  445 E HOH 2240 1_555 ? ? ? ? ? ? ? 2.175 ? 
metalc87  metalc ?    ? DA MG  .   MG  ? ? ? 1_555 LA HOH .   O   ? ? E MG  445 E HOH 2241 1_555 ? ? ? ? ? ? ? 2.627 ? 
metalc88  metalc ?    ? DA MG  .   MG  ? ? ? 1_555 E  ASP 147 OD1 ? ? E MG  445 E ASP 147  1_555 ? ? ? ? ? ? ? 2.188 ? 
metalc89  metalc ?    ? EA MG  .   MG  ? ? ? 1_555 LA HOH .   O   ? ? E MG  446 E HOH 2283 1_555 ? ? ? ? ? ? ? 1.980 ? 
metalc90  metalc ?    ? EA MG  .   MG  ? ? ? 1_555 LA HOH .   O   ? ? E MG  446 E HOH 2444 1_555 ? ? ? ? ? ? ? 2.120 ? 
metalc91  metalc ?    ? EA MG  .   MG  ? ? ? 1_555 LA HOH .   O   ? ? E MG  446 E HOH 2443 1_555 ? ? ? ? ? ? ? 2.321 ? 
metalc92  metalc ?    ? EA MG  .   MG  ? ? ? 1_555 LA HOH .   O   ? ? E MG  446 E HOH 2441 1_555 ? ? ? ? ? ? ? 2.103 ? 
metalc93  metalc ?    ? EA MG  .   MG  ? ? ? 1_555 LA HOH .   O   ? ? E MG  446 E HOH 2255 1_555 ? ? ? ? ? ? ? 2.031 ? 
metalc94  metalc ?    ? EA MG  .   MG  ? ? ? 1_555 LA HOH .   O   ? ? E MG  446 E HOH 2442 1_555 ? ? ? ? ? ? ? 2.319 ? 
metalc95  metalc ?    ? FA MG  .   MG  ? ? ? 1_555 F  GLU 30  OE2 ? ? F MG  250 F GLU 30   1_555 ? ? ? ? ? ? ? 2.048 ? 
metalc96  metalc ?    ? FA MG  .   MG  ? ? ? 1_555 MA HOH .   O   ? ? F MG  250 F HOH 2156 1_555 ? ? ? ? ? ? ? 2.095 ? 
metalc97  metalc ?    ? FA MG  .   MG  ? ? ? 1_555 MA HOH .   O   ? ? F MG  250 F HOH 2056 1_555 ? ? ? ? ? ? ? 2.067 ? 
metalc98  metalc ?    ? FA MG  .   MG  ? ? ? 1_555 MA HOH .   O   ? ? F MG  250 F HOH 2055 1_555 ? ? ? ? ? ? ? 2.060 ? 
metalc99  metalc ?    ? FA MG  .   MG  ? ? ? 1_555 MA HOH .   O   ? ? F MG  250 F HOH 2067 1_555 ? ? ? ? ? ? ? 2.083 ? 
metalc100 metalc ?    ? FA MG  .   MG  ? ? ? 1_555 JA HOH .   O   ? ? F MG  250 C HOH 2064 1_554 ? ? ? ? ? ? ? 2.055 ? 
metalc101 metalc ?    ? GA MG  .   MG  ? ? ? 1_555 MA HOH .   O   ? ? F MG  251 F HOH 2251 1_555 ? ? ? ? ? ? ? 1.949 ? 
metalc102 metalc ?    ? GA MG  .   MG  ? ? ? 1_555 MA HOH .   O   ? ? F MG  251 F HOH 2254 1_555 ? ? ? ? ? ? ? 2.152 ? 
metalc103 metalc ?    ? GA MG  .   MG  ? ? ? 1_555 MA HOH .   O   ? ? F MG  251 F HOH 2253 1_555 ? ? ? ? ? ? ? 2.000 ? 
metalc104 metalc ?    ? GA MG  .   MG  ? ? ? 1_555 MA HOH .   O   ? ? F MG  251 F HOH 2250 1_555 ? ? ? ? ? ? ? 2.010 ? 
metalc105 metalc ?    ? GA MG  .   MG  ? ? ? 1_555 MA HOH .   O   ? ? F MG  251 F HOH 2249 1_555 ? ? ? ? ? ? ? 1.953 ? 
metalc106 metalc ?    ? GA MG  .   MG  ? ? ? 1_555 MA HOH .   O   ? ? F MG  251 F HOH 2248 1_555 ? ? ? ? ? ? ? 2.146 ? 
# 
loop_
_struct_conn_type.id 
_struct_conn_type.criteria 
_struct_conn_type.reference 
metalc ? ? 
covale ? ? 
# 
loop_
_struct_mon_prot_cis.pdbx_id 
_struct_mon_prot_cis.label_comp_id 
_struct_mon_prot_cis.label_seq_id 
_struct_mon_prot_cis.label_asym_id 
_struct_mon_prot_cis.label_alt_id 
_struct_mon_prot_cis.pdbx_PDB_ins_code 
_struct_mon_prot_cis.auth_comp_id 
_struct_mon_prot_cis.auth_seq_id 
_struct_mon_prot_cis.auth_asym_id 
_struct_mon_prot_cis.pdbx_label_comp_id_2 
_struct_mon_prot_cis.pdbx_label_seq_id_2 
_struct_mon_prot_cis.pdbx_label_asym_id_2 
_struct_mon_prot_cis.pdbx_PDB_ins_code_2 
_struct_mon_prot_cis.pdbx_auth_comp_id_2 
_struct_mon_prot_cis.pdbx_auth_seq_id_2 
_struct_mon_prot_cis.pdbx_auth_asym_id_2 
_struct_mon_prot_cis.pdbx_PDB_model_num 
_struct_mon_prot_cis.pdbx_omega_angle 
1 TYR 164 B . ? TYR 164 B PRO 165 B ? PRO 165 B 1 11.84 
2 TYR 164 E . ? TYR 164 E PRO 165 E ? PRO 165 E 1 11.27 
# 
loop_
_struct_sheet.id 
_struct_sheet.type 
_struct_sheet.number_strands 
_struct_sheet.details 
AA ? 2 ? 
AB ? 2 ? 
AC ? 4 ? 
BA ? 2 ? 
BB ? 4 ? 
BC ? 2 ? 
CA ? 4 ? 
CB ? 3 ? 
DA ? 2 ? 
DB ? 4 ? 
EA ? 2 ? 
EB ? 4 ? 
EC ? 2 ? 
FA ? 4 ? 
FB ? 3 ? 
# 
loop_
_struct_sheet_order.sheet_id 
_struct_sheet_order.range_id_1 
_struct_sheet_order.range_id_2 
_struct_sheet_order.offset 
_struct_sheet_order.sense 
AA 1 2 ? parallel      
AB 1 2 ? anti-parallel 
AC 1 2 ? anti-parallel 
AC 2 3 ? anti-parallel 
AC 3 4 ? anti-parallel 
BA 1 2 ? anti-parallel 
BB 1 2 ? anti-parallel 
BB 2 3 ? anti-parallel 
BB 3 4 ? anti-parallel 
BC 1 2 ? anti-parallel 
CA 1 2 ? anti-parallel 
CA 2 3 ? anti-parallel 
CA 3 4 ? anti-parallel 
CB 1 2 ? anti-parallel 
CB 2 3 ? anti-parallel 
DA 1 2 ? anti-parallel 
DB 1 2 ? anti-parallel 
DB 2 3 ? anti-parallel 
DB 3 4 ? anti-parallel 
EA 1 2 ? anti-parallel 
EB 1 2 ? anti-parallel 
EB 2 3 ? anti-parallel 
EB 3 4 ? anti-parallel 
EC 1 2 ? anti-parallel 
FA 1 2 ? anti-parallel 
FA 2 3 ? anti-parallel 
FA 3 4 ? anti-parallel 
FB 1 2 ? anti-parallel 
FB 2 3 ? anti-parallel 
# 
loop_
_struct_sheet_range.sheet_id 
_struct_sheet_range.id 
_struct_sheet_range.beg_label_comp_id 
_struct_sheet_range.beg_label_asym_id 
_struct_sheet_range.beg_label_seq_id 
_struct_sheet_range.pdbx_beg_PDB_ins_code 
_struct_sheet_range.end_label_comp_id 
_struct_sheet_range.end_label_asym_id 
_struct_sheet_range.end_label_seq_id 
_struct_sheet_range.pdbx_end_PDB_ins_code 
_struct_sheet_range.beg_auth_comp_id 
_struct_sheet_range.beg_auth_asym_id 
_struct_sheet_range.beg_auth_seq_id 
_struct_sheet_range.end_auth_comp_id 
_struct_sheet_range.end_auth_asym_id 
_struct_sheet_range.end_auth_seq_id 
AA 1 LYS A 22  ? THR A 23  ? LYS A 22  THR A 23  
AA 2 LEU C 162 ? ASP C 163 ? LEU C 162 ASP C 163 
AB 1 PRO A 71  ? GLN A 73  ? PRO A 71  GLN A 73  
AB 2 TYR A 80  ? GLU A 82  ? TYR A 80  GLU A 82  
AC 1 TYR A 162 ? THR A 167 ? TYR A 162 THR A 167 
AC 2 ILE A 204 ? ARG A 209 ? ILE A 204 ARG A 209 
AC 3 THR A 104 ? GLY A 108 ? THR A 104 GLY A 108 
AC 4 VAL A 260 ? ILE A 261 ? VAL A 260 ILE A 261 
BA 1 LYS B 7   ? TYR B 11  ? LYS B 7   TYR B 11  
BA 2 LEU B 17  ? PRO B 23  ? LEU B 17  PRO B 23  
BB 1 ASN B 102 ? LEU B 106 ? ASN B 102 LEU B 106 
BB 2 ARG B 111 ? GLN B 115 ? ARG B 111 GLN B 115 
BB 3 THR B 45  ? ASN B 49  ? THR B 45  ASN B 49  
BB 4 ILE B 175 ? ALA B 176 ? ILE B 175 ALA B 176 
BC 1 LYS B 283 ? LEU B 288 ? LYS B 283 LEU B 288 
BC 2 TYR B 291 ? GLY B 295 ? TYR B 291 GLY B 295 
CA 1 ASP C 113 ? THR C 116 ? ASP C 113 THR C 116 
CA 2 GLN C 121 ? ARG C 126 ? GLN C 121 ARG C 126 
CA 3 VAL C 82  ? ASP C 89  ? VAL C 82  ASP C 89  
CA 4 SER C 148 ? VAL C 150 ? SER C 148 VAL C 150 
CB 1 GLN C 175 ? TYR C 177 ? GLN C 175 TYR C 177 
CB 2 VAL C 184 ? LYS C 188 ? VAL C 184 LYS C 188 
CB 3 GLU C 194 ? ASP C 200 ? GLU C 194 ASP C 200 
DA 1 PRO D 71  ? GLN D 73  ? PRO D 71  GLN D 73  
DA 2 TYR D 80  ? GLU D 82  ? TYR D 80  GLU D 82  
DB 1 TYR D 162 ? THR D 167 ? TYR D 162 THR D 167 
DB 2 ILE D 204 ? ARG D 209 ? ILE D 204 ARG D 209 
DB 3 THR D 104 ? GLY D 108 ? THR D 104 GLY D 108 
DB 4 VAL D 260 ? ILE D 261 ? VAL D 260 ILE D 261 
EA 1 LYS E 7   ? TYR E 11  ? LYS E 7   TYR E 11  
EA 2 LEU E 17  ? PRO E 23  ? LEU E 17  PRO E 23  
EB 1 ASN E 102 ? LEU E 106 ? ASN E 102 LEU E 106 
EB 2 ARG E 111 ? GLN E 115 ? ARG E 111 GLN E 115 
EB 3 THR E 45  ? ASN E 49  ? THR E 45  ASN E 49  
EB 4 ILE E 175 ? ALA E 176 ? ILE E 175 ALA E 176 
EC 1 LYS E 283 ? LEU E 288 ? LYS E 283 LEU E 288 
EC 2 TYR E 291 ? GLY E 295 ? TYR E 291 GLY E 295 
FA 1 ASP F 113 ? THR F 116 ? ASP F 113 THR F 116 
FA 2 GLN F 121 ? ARG F 126 ? GLN F 121 ARG F 126 
FA 3 VAL F 82  ? ASP F 89  ? VAL F 82  ASP F 89  
FA 4 SER F 148 ? VAL F 150 ? SER F 148 VAL F 150 
FB 1 GLN F 175 ? ASN F 178 ? GLN F 175 ASN F 178 
FB 2 ARG F 183 ? LYS F 188 ? ARG F 183 LYS F 188 
FB 3 GLU F 194 ? ASP F 200 ? GLU F 194 ASP F 200 
# 
loop_
_pdbx_struct_sheet_hbond.sheet_id 
_pdbx_struct_sheet_hbond.range_id_1 
_pdbx_struct_sheet_hbond.range_id_2 
_pdbx_struct_sheet_hbond.range_1_label_atom_id 
_pdbx_struct_sheet_hbond.range_1_label_comp_id 
_pdbx_struct_sheet_hbond.range_1_label_asym_id 
_pdbx_struct_sheet_hbond.range_1_label_seq_id 
_pdbx_struct_sheet_hbond.range_1_PDB_ins_code 
_pdbx_struct_sheet_hbond.range_1_auth_atom_id 
_pdbx_struct_sheet_hbond.range_1_auth_comp_id 
_pdbx_struct_sheet_hbond.range_1_auth_asym_id 
_pdbx_struct_sheet_hbond.range_1_auth_seq_id 
_pdbx_struct_sheet_hbond.range_2_label_atom_id 
_pdbx_struct_sheet_hbond.range_2_label_comp_id 
_pdbx_struct_sheet_hbond.range_2_label_asym_id 
_pdbx_struct_sheet_hbond.range_2_label_seq_id 
_pdbx_struct_sheet_hbond.range_2_PDB_ins_code 
_pdbx_struct_sheet_hbond.range_2_auth_atom_id 
_pdbx_struct_sheet_hbond.range_2_auth_comp_id 
_pdbx_struct_sheet_hbond.range_2_auth_asym_id 
_pdbx_struct_sheet_hbond.range_2_auth_seq_id 
AA 1 2 N THR A 23  ? N THR A 23  O LEU C 162 ? O LEU C 162 
AB 1 2 N TYR A 72  ? N TYR A 72  O VAL A 81  ? O VAL A 81  
AC 1 2 N PHE A 166 ? N PHE A 166 O TRP A 205 ? O TRP A 205 
AC 2 3 N VAL A 208 ? N VAL A 208 O VAL A 105 ? O VAL A 105 
AC 3 4 N ILE A 106 ? N ILE A 106 O ILE A 261 ? O ILE A 261 
BA 1 2 O LEU B 10  ? O LEU B 10  N VAL B 18  ? N VAL B 18  
BB 1 2 N LEU B 106 ? N LEU B 106 O ARG B 111 ? O ARG B 111 
BB 2 3 N VAL B 114 ? N VAL B 114 O VAL B 46  ? O VAL B 46  
BB 3 4 N ALA B 47  ? N ALA B 47  O ALA B 176 ? O ALA B 176 
BC 1 2 N LEU B 288 ? N LEU B 288 O TYR B 291 ? O TYR B 291 
CA 1 2 N GLY C 115 ? N GLY C 115 O ILE C 122 ? O ILE C 122 
CA 2 3 N THR C 125 ? N THR C 125 O ARG C 83  ? O ARG C 83  
CA 3 4 N THR C 88  ? N THR C 88  O GLY C 149 ? O GLY C 149 
CB 1 2 N ILE C 176 ? N ILE C 176 O GLU C 185 ? O GLU C 185 
CB 2 3 O VAL C 187 ? O VAL C 187 N LEU C 195 ? N LEU C 195 
DA 1 2 N TYR D 72  ? N TYR D 72  O VAL D 81  ? O VAL D 81  
DB 1 2 N PHE D 166 ? N PHE D 166 O TRP D 205 ? O TRP D 205 
DB 2 3 N VAL D 208 ? N VAL D 208 O VAL D 105 ? O VAL D 105 
DB 3 4 N ILE D 106 ? N ILE D 106 O ILE D 261 ? O ILE D 261 
EA 1 2 O LEU E 10  ? O LEU E 10  N VAL E 18  ? N VAL E 18  
EB 1 2 N LEU E 106 ? N LEU E 106 O ARG E 111 ? O ARG E 111 
EB 2 3 N VAL E 114 ? N VAL E 114 O VAL E 46  ? O VAL E 46  
EB 3 4 N ALA E 47  ? N ALA E 47  O ALA E 176 ? O ALA E 176 
EC 1 2 N LEU E 288 ? N LEU E 288 O TYR E 291 ? O TYR E 291 
FA 1 2 N GLY F 115 ? N GLY F 115 O ILE F 122 ? O ILE F 122 
FA 2 3 N THR F 125 ? N THR F 125 O ARG F 83  ? O ARG F 83  
FA 3 4 N THR F 88  ? N THR F 88  O GLY F 149 ? O GLY F 149 
FB 1 2 N ASN F 178 ? N ASN F 178 O ARG F 183 ? O ARG F 183 
FB 2 3 O VAL F 187 ? O VAL F 187 N LEU F 195 ? N LEU F 195 
# 
loop_
_struct_site.id 
_struct_site.pdbx_evidence_code 
_struct_site.pdbx_auth_asym_id 
_struct_site.pdbx_auth_comp_id 
_struct_site.pdbx_auth_seq_id 
_struct_site.pdbx_auth_ins_code 
_struct_site.pdbx_num_residues 
_struct_site.details 
AC1 Software ? ? ? ? 3  'BINDING SITE FOR RESIDUE MG A 551'  
AC2 Software ? ? ? ? 6  'BINDING SITE FOR RESIDUE MG A 553'  
AC3 Software ? ? ? ? 39 'BINDING SITE FOR RESIDUE F43 A 554' 
AC4 Software ? ? ? ? 10 'BINDING SITE FOR RESIDUE COM A 555' 
AC5 Software ? ? ? ? 23 'BINDING SITE FOR RESIDUE TP7 A 557' 
AC6 Software ? ? ? ? 8  'BINDING SITE FOR RESIDUE K A 561'   
AC7 Software ? ? ? ? 6  'BINDING SITE FOR RESIDUE MG A 562'  
AC8 Software ? ? ? ? 6  'BINDING SITE FOR RESIDUE MG A 563'  
AC9 Software ? ? ? ? 6  'BINDING SITE FOR RESIDUE NA A 564'  
BC1 Software ? ? ? ? 3  'BINDING SITE FOR RESIDUE CL A 565'  
BC2 Software ? ? ? ? 5  'BINDING SITE FOR RESIDUE MG B 444'  
BC3 Software ? ? ? ? 6  'BINDING SITE FOR RESIDUE MG B 445'  
BC4 Software ? ? ? ? 6  'BINDING SITE FOR RESIDUE MG C 250'  
BC5 Software ? ? ? ? 5  'BINDING SITE FOR RESIDUE MG C 251'  
BC6 Software ? ? ? ? 6  'BINDING SITE FOR RESIDUE MG D 551'  
BC7 Software ? ? ? ? 41 'BINDING SITE FOR RESIDUE F43 D 552' 
BC8 Software ? ? ? ? 10 'BINDING SITE FOR RESIDUE COM D 555' 
BC9 Software ? ? ? ? 23 'BINDING SITE FOR RESIDUE TP7 D 556' 
CC1 Software ? ? ? ? 6  'BINDING SITE FOR RESIDUE MG D 557'  
CC2 Software ? ? ? ? 6  'BINDING SITE FOR RESIDUE NA D 558'  
CC3 Software ? ? ? ? 6  'BINDING SITE FOR RESIDUE CL D 559'  
CC4 Software ? ? ? ? 2  'BINDING SITE FOR RESIDUE MG D 560'  
CC5 Software ? ? ? ? 4  'BINDING SITE FOR RESIDUE MG E 444'  
CC6 Software ? ? ? ? 5  'BINDING SITE FOR RESIDUE MG E 445'  
CC7 Software ? ? ? ? 6  'BINDING SITE FOR RESIDUE MG E 446'  
CC8 Software ? ? ? ? 6  'BINDING SITE FOR RESIDUE MG F 250'  
CC9 Software ? ? ? ? 6  'BINDING SITE FOR RESIDUE MG F 251'  
# 
loop_
_struct_site_gen.id 
_struct_site_gen.site_id 
_struct_site_gen.pdbx_num_res 
_struct_site_gen.label_comp_id 
_struct_site_gen.label_asym_id 
_struct_site_gen.label_seq_id 
_struct_site_gen.pdbx_auth_ins_code 
_struct_site_gen.auth_comp_id 
_struct_site_gen.auth_asym_id 
_struct_site_gen.auth_seq_id 
_struct_site_gen.label_atom_id 
_struct_site_gen.label_alt_id 
_struct_site_gen.symmetry 
_struct_site_gen.details 
1   AC1 3  HOH HA .   ? HOH A 2281 . ? 1_555 ? 
2   AC1 3  HOH HA .   ? HOH A 2285 . ? 1_555 ? 
3   AC1 3  HOH HA .   ? HOH A 2670 . ? 1_555 ? 
4   AC2 6  HOH HA .   ? HOH A 2617 . ? 1_555 ? 
5   AC2 6  HOH HA .   ? HOH A 2619 . ? 1_555 ? 
6   AC2 6  HOH HA .   ? HOH A 2621 . ? 1_555 ? 
7   AC2 6  HOH HA .   ? HOH A 2631 . ? 1_555 ? 
8   AC2 6  HOH HA .   ? HOH A 2671 . ? 1_555 ? 
9   AC2 6  HOH HA .   ? HOH A 2672 . ? 1_555 ? 
10  AC3 39 ALA A  144 ? ALA A 144  . ? 1_555 ? 
11  AC3 39 VAL A  145 ? VAL A 145  . ? 1_555 ? 
12  AC3 39 VAL A  146 ? VAL A 146  . ? 1_555 ? 
13  AC3 39 GLN A  147 ? GLN A 147  . ? 1_555 ? 
14  AC3 39 GLN A  230 ? GLN A 230  . ? 1_555 ? 
15  AC3 39 MET A  233 ? MET A 233  . ? 1_555 ? 
16  AC3 39 ALA A  243 ? ALA A 243  . ? 1_555 ? 
17  AC3 39 HOH HA .   ? HOH A 2290 . ? 1_555 ? 
18  AC3 39 HOH HA .   ? HOH A 2294 . ? 1_555 ? 
19  AC3 39 HOH HA .   ? HOH A 2295 . ? 1_555 ? 
20  AC3 39 HOH HA .   ? HOH A 2297 . ? 1_555 ? 
21  AC3 39 HOH HA .   ? HOH A 2410 . ? 1_555 ? 
22  AC3 39 HOH HA .   ? HOH A 2673 . ? 1_555 ? 
23  AC3 39 HOH HA .   ? HOH A 2674 . ? 1_555 ? 
24  AC3 39 HOH HA .   ? HOH A 2675 . ? 1_555 ? 
25  AC3 39 GLY D  326 ? GLY D 326  . ? 1_555 ? 
26  AC3 39 GLY D  327 ? GLY D 327  . ? 1_555 ? 
27  AC3 39 VAL D  328 ? VAL D 328  . ? 1_555 ? 
28  AC3 39 GLY D  329 ? GLY D 329  . ? 1_555 ? 
29  AC3 39 PHE D  330 ? PHE D 330  . ? 1_555 ? 
30  AC3 39 THR D  331 ? THR D 331  . ? 1_555 ? 
31  AC3 39 GLN D  332 ? GLN D 332  . ? 1_555 ? 
32  AC3 39 TYR D  333 ? TYR D 333  . ? 1_555 ? 
33  AC3 39 PHE D  396 ? PHE D 396  . ? 1_555 ? 
34  AC3 39 GLY D  397 ? GLY D 397  . ? 1_555 ? 
35  AC3 39 GLY D  442 ? GLY D 442  . ? 1_555 ? 
36  AC3 39 PHE D  443 ? PHE D 443  . ? 1_555 ? 
37  AC3 39 COM W  .   ? COM D 555  . ? 1_555 ? 
38  AC3 39 SER E  365 ? SER E 365  . ? 1_555 ? 
39  AC3 39 ILE E  366 ? ILE E 366  . ? 1_555 ? 
40  AC3 39 TYR E  367 ? TYR E 367  . ? 1_555 ? 
41  AC3 39 LEU F  117 ? LEU F 117  . ? 1_555 ? 
42  AC3 39 SER F  118 ? SER F 118  . ? 1_555 ? 
43  AC3 39 GLY F  119 ? GLY F 119  . ? 1_555 ? 
44  AC3 39 LYS F  153 ? LYS F 153  . ? 1_555 ? 
45  AC3 39 SER F  154 ? SER F 154  . ? 1_555 ? 
46  AC3 39 VAL F  155 ? VAL F 155  . ? 1_555 ? 
47  AC3 39 HIS F  156 ? HIS F 156  . ? 1_555 ? 
48  AC3 39 HIS F  158 ? HIS F 158  . ? 1_555 ? 
49  AC4 10 TYR A  333 ? TYR A 333  . ? 1_555 ? 
50  AC4 10 PHE A  443 ? PHE A 443  . ? 1_555 ? 
51  AC4 10 TYR A  444 ? TYR A 444  . ? 1_555 ? 
52  AC4 10 HOH HA .   ? HOH A 2677 . ? 1_555 ? 
53  AC4 10 PHE B  361 ? PHE B 361  . ? 1_555 ? 
54  AC4 10 SER B  365 ? SER B 365  . ? 1_555 ? 
55  AC4 10 TYR B  367 ? TYR B 367  . ? 1_555 ? 
56  AC4 10 LEU C  117 ? LEU C 117  . ? 1_555 ? 
57  AC4 10 ARG C  120 ? ARG C 120  . ? 1_555 ? 
58  AC4 10 F43 V  .   ? F43 D 552  . ? 1_555 ? 
59  AC5 23 ARG A  270 ? ARG A 270  . ? 1_555 ? 
60  AC5 23 LEU A  320 ? LEU A 320  . ? 1_555 ? 
61  AC5 23 MET A  324 ? MET A 324  . ? 1_555 ? 
62  AC5 23 SER A  325 ? SER A 325  . ? 1_555 ? 
63  AC5 23 PHE A  330 ? PHE A 330  . ? 1_555 ? 
64  AC5 23 PHE A  443 ? PHE A 443  . ? 1_555 ? 
65  AC5 23 MET A  480 ? MET A 480  . ? 1_555 ? 
66  AC5 23 ASN A  481 ? ASN A 481  . ? 1_555 ? 
67  AC5 23 VAL A  482 ? VAL A 482  . ? 1_555 ? 
68  AC5 23 HOH HA .   ? HOH A 2449 . ? 1_555 ? 
69  AC5 23 HOH HA .   ? HOH A 2456 . ? 1_555 ? 
70  AC5 23 HOH HA .   ? HOH A 2601 . ? 1_555 ? 
71  AC5 23 HOH HA .   ? HOH A 2678 . ? 1_555 ? 
72  AC5 23 HOH HA .   ? HOH A 2680 . ? 1_555 ? 
73  AC5 23 HOH HA .   ? HOH A 2681 . ? 1_555 ? 
74  AC5 23 PHE B  362 ? PHE B 362  . ? 1_555 ? 
75  AC5 23 TYR B  367 ? TYR B 367  . ? 1_555 ? 
76  AC5 23 GLY B  369 ? GLY B 369  . ? 1_555 ? 
77  AC5 23 HIS B  379 ? HIS B 379  . ? 1_555 ? 
78  AC5 23 ILE B  380 ? ILE B 380  . ? 1_555 ? 
79  AC5 23 ARG D  225 ? ARG D 225  . ? 1_555 ? 
80  AC5 23 LYS D  256 ? LYS D 256  . ? 1_555 ? 
81  AC5 23 MHS D  257 ? MHS D 257  . ? 1_555 ? 
82  AC6 8  ARG A  102 ? ARG A 102  . ? 1_555 ? 
83  AC6 8  SER A  215 ? SER A 215  . ? 1_555 ? 
84  AC6 8  ARG A  216 ? ARG A 216  . ? 1_555 ? 
85  AC6 8  CYS A  218 ? CYS A 218  . ? 1_555 ? 
86  AC6 8  ARG D  102 ? ARG D 102  . ? 1_555 ? 
87  AC6 8  SER D  215 ? SER D 215  . ? 1_555 ? 
88  AC6 8  ARG D  216 ? ARG D 216  . ? 1_555 ? 
89  AC6 8  CYS D  218 ? CYS D 218  . ? 1_555 ? 
90  AC7 6  HOH HA .   ? HOH A 2149 . ? 1_555 ? 
91  AC7 6  HOH HA .   ? HOH A 2152 . ? 1_555 ? 
92  AC7 6  HOH HA .   ? HOH A 2682 . ? 1_555 ? 
93  AC7 6  HOH HA .   ? HOH A 2684 . ? 1_555 ? 
94  AC7 6  HOH HA .   ? HOH A 2685 . ? 1_555 ? 
95  AC7 6  ASN B  441 ? ASN B 441  . ? 1_655 ? 
96  AC8 6  LYS A  11  ? LYS A 11   . ? 1_555 ? 
97  AC8 6  PHE A  14  ? PHE A 14   . ? 1_555 ? 
98  AC8 6  HOH HA .   ? HOH A 2034 . ? 1_555 ? 
99  AC8 6  HOH HA .   ? HOH A 2035 . ? 1_555 ? 
100 AC8 6  HOH HA .   ? HOH A 2036 . ? 1_555 ? 
101 AC8 6  HOH HA .   ? HOH A 2050 . ? 1_555 ? 
102 AC9 6  PRO A  58  ? PRO A 58   . ? 1_555 ? 
103 AC9 6  ILE A  60  ? ILE A 60   . ? 1_555 ? 
104 AC9 6  THR A  62  ? THR A 62   . ? 1_555 ? 
105 AC9 6  HOH HA .   ? HOH A 2161 . ? 1_555 ? 
106 AC9 6  HOH HA .   ? HOH A 2169 . ? 1_555 ? 
107 AC9 6  HOH HA .   ? HOH A 2178 . ? 1_555 ? 
108 BC1 3  SER A  237 ? SER A 237  . ? 1_555 ? 
109 BC1 3  HOH HA .   ? HOH A 2403 . ? 1_555 ? 
110 BC1 3  LYS F  153 ? LYS F 153  . ? 1_555 ? 
111 BC2 5  HOH IA .   ? HOH B 2400 . ? 1_555 ? 
112 BC2 5  HOH IA .   ? HOH B 2401 . ? 1_555 ? 
113 BC2 5  HOH IA .   ? HOH B 2550 . ? 1_555 ? 
114 BC2 5  HOH IA .   ? HOH B 2551 . ? 1_555 ? 
115 BC2 5  HOH IA .   ? HOH B 2552 . ? 1_555 ? 
116 BC3 6  ASP B  271 ? ASP B 271  . ? 1_555 ? 
117 BC3 6  HOH IA .   ? HOH B 2409 . ? 1_555 ? 
118 BC3 6  HOH IA .   ? HOH B 2423 . ? 1_555 ? 
119 BC3 6  HOH IA .   ? HOH B 2426 . ? 1_555 ? 
120 BC3 6  HOH IA .   ? HOH B 2427 . ? 1_555 ? 
121 BC3 6  HOH IA .   ? HOH B 2553 . ? 1_555 ? 
122 BC4 6  GLU C  30  ? GLU C 30   . ? 1_555 ? 
123 BC4 6  HOH JA .   ? HOH C 2066 . ? 1_555 ? 
124 BC4 6  HOH JA .   ? HOH C 2067 . ? 1_555 ? 
125 BC4 6  HOH JA .   ? HOH C 2076 . ? 1_555 ? 
126 BC4 6  HOH JA .   ? HOH C 2182 . ? 1_555 ? 
127 BC4 6  HOH MA .   ? HOH F 2054 . ? 1_556 ? 
128 BC5 5  HOH JA .   ? HOH C 2256 . ? 1_555 ? 
129 BC5 5  HOH JA .   ? HOH C 2264 . ? 1_555 ? 
130 BC5 5  HOH JA .   ? HOH C 2285 . ? 1_555 ? 
131 BC5 5  HOH JA .   ? HOH C 2286 . ? 1_555 ? 
132 BC5 5  HOH JA .   ? HOH C 2287 . ? 1_555 ? 
133 BC6 6  HOH KA .   ? HOH D 2533 . ? 1_555 ? 
134 BC6 6  HOH KA .   ? HOH D 2535 . ? 1_555 ? 
135 BC6 6  HOH KA .   ? HOH D 2536 . ? 1_555 ? 
136 BC6 6  HOH KA .   ? HOH D 2546 . ? 1_555 ? 
137 BC6 6  HOH KA .   ? HOH D 2569 . ? 1_555 ? 
138 BC6 6  HOH LA .   ? HOH E 2194 . ? 1_655 ? 
139 BC7 41 GLY A  326 ? GLY A 326  . ? 1_555 ? 
140 BC7 41 GLY A  327 ? GLY A 327  . ? 1_555 ? 
141 BC7 41 VAL A  328 ? VAL A 328  . ? 1_555 ? 
142 BC7 41 GLY A  329 ? GLY A 329  . ? 1_555 ? 
143 BC7 41 PHE A  330 ? PHE A 330  . ? 1_555 ? 
144 BC7 41 THR A  331 ? THR A 331  . ? 1_555 ? 
145 BC7 41 GLN A  332 ? GLN A 332  . ? 1_555 ? 
146 BC7 41 TYR A  333 ? TYR A 333  . ? 1_555 ? 
147 BC7 41 PHE A  396 ? PHE A 396  . ? 1_555 ? 
148 BC7 41 GLY A  397 ? GLY A 397  . ? 1_555 ? 
149 BC7 41 GLY A  442 ? GLY A 442  . ? 1_555 ? 
150 BC7 41 PHE A  443 ? PHE A 443  . ? 1_555 ? 
151 BC7 41 COM J  .   ? COM A 555  . ? 1_555 ? 
152 BC7 41 HOH HA .   ? HOH A 2496 . ? 1_555 ? 
153 BC7 41 HOH HA .   ? HOH A 2553 . ? 1_555 ? 
154 BC7 41 SER B  365 ? SER B 365  . ? 1_555 ? 
155 BC7 41 ILE B  366 ? ILE B 366  . ? 1_555 ? 
156 BC7 41 TYR B  367 ? TYR B 367  . ? 1_555 ? 
157 BC7 41 LEU C  117 ? LEU C 117  . ? 1_555 ? 
158 BC7 41 SER C  118 ? SER C 118  . ? 1_555 ? 
159 BC7 41 GLY C  119 ? GLY C 119  . ? 1_555 ? 
160 BC7 41 ARG C  120 ? ARG C 120  . ? 1_555 ? 
161 BC7 41 LYS C  153 ? LYS C 153  . ? 1_555 ? 
162 BC7 41 SER C  154 ? SER C 154  . ? 1_555 ? 
163 BC7 41 VAL C  155 ? VAL C 155  . ? 1_555 ? 
164 BC7 41 HIS C  156 ? HIS C 156  . ? 1_555 ? 
165 BC7 41 HIS C  158 ? HIS C 158  . ? 1_555 ? 
166 BC7 41 HOH JA .   ? HOH C 2155 . ? 1_555 ? 
167 BC7 41 HOH JA .   ? HOH C 2171 . ? 1_555 ? 
168 BC7 41 HOH JA .   ? HOH C 2172 . ? 1_555 ? 
169 BC7 41 HOH JA .   ? HOH C 2200 . ? 1_555 ? 
170 BC7 41 HOH JA .   ? HOH C 2201 . ? 1_555 ? 
171 BC7 41 HOH JA .   ? HOH C 2202 . ? 1_555 ? 
172 BC7 41 ALA D  144 ? ALA D 144  . ? 1_555 ? 
173 BC7 41 VAL D  145 ? VAL D 145  . ? 1_555 ? 
174 BC7 41 VAL D  146 ? VAL D 146  . ? 1_555 ? 
175 BC7 41 GLN D  147 ? GLN D 147  . ? 1_555 ? 
176 BC7 41 GLN D  230 ? GLN D 230  . ? 1_555 ? 
177 BC7 41 MET D  233 ? MET D 233  . ? 1_555 ? 
178 BC7 41 ALA D  243 ? ALA D 243  . ? 1_555 ? 
179 BC7 41 HOH KA .   ? HOH D 2270 . ? 1_555 ? 
180 BC8 10 F43 I  .   ? F43 A 554  . ? 1_555 ? 
181 BC8 10 HOH HA .   ? HOH A 2412 . ? 1_555 ? 
182 BC8 10 TYR D  333 ? TYR D 333  . ? 1_555 ? 
183 BC8 10 PHE D  443 ? PHE D 443  . ? 1_555 ? 
184 BC8 10 TYR D  444 ? TYR D 444  . ? 1_555 ? 
185 BC8 10 PHE E  361 ? PHE E 361  . ? 1_555 ? 
186 BC8 10 SER E  365 ? SER E 365  . ? 1_555 ? 
187 BC8 10 TYR E  367 ? TYR E 367  . ? 1_555 ? 
188 BC8 10 LEU F  117 ? LEU F 117  . ? 1_555 ? 
189 BC8 10 ARG F  120 ? ARG F 120  . ? 1_555 ? 
190 BC9 23 ARG A  225 ? ARG A 225  . ? 1_555 ? 
191 BC9 23 LYS A  256 ? LYS A 256  . ? 1_555 ? 
192 BC9 23 MHS A  257 ? MHS A 257  . ? 1_555 ? 
193 BC9 23 HOH HA .   ? HOH A 2425 . ? 1_555 ? 
194 BC9 23 ARG D  270 ? ARG D 270  . ? 1_555 ? 
195 BC9 23 LEU D  320 ? LEU D 320  . ? 1_555 ? 
196 BC9 23 MET D  324 ? MET D 324  . ? 1_555 ? 
197 BC9 23 SER D  325 ? SER D 325  . ? 1_555 ? 
198 BC9 23 PHE D  330 ? PHE D 330  . ? 1_555 ? 
199 BC9 23 PHE D  443 ? PHE D 443  . ? 1_555 ? 
200 BC9 23 MET D  480 ? MET D 480  . ? 1_555 ? 
201 BC9 23 ASN D  481 ? ASN D 481  . ? 1_555 ? 
202 BC9 23 VAL D  482 ? VAL D 482  . ? 1_555 ? 
203 BC9 23 HOH KA .   ? HOH D 2378 . ? 1_555 ? 
204 BC9 23 HOH KA .   ? HOH D 2385 . ? 1_555 ? 
205 BC9 23 HOH KA .   ? HOH D 2517 . ? 1_555 ? 
206 BC9 23 HOH KA .   ? HOH D 2570 . ? 1_555 ? 
207 BC9 23 HOH KA .   ? HOH D 2571 . ? 1_555 ? 
208 BC9 23 PHE E  362 ? PHE E 362  . ? 1_555 ? 
209 BC9 23 TYR E  367 ? TYR E 367  . ? 1_555 ? 
210 BC9 23 GLY E  369 ? GLY E 369  . ? 1_555 ? 
211 BC9 23 HIS E  379 ? HIS E 379  . ? 1_555 ? 
212 BC9 23 ILE E  380 ? ILE E 380  . ? 1_555 ? 
213 CC1 6  LYS D  11  ? LYS D 11   . ? 1_555 ? 
214 CC1 6  PHE D  14  ? PHE D 14   . ? 1_555 ? 
215 CC1 6  HOH KA .   ? HOH D 2037 . ? 1_555 ? 
216 CC1 6  HOH KA .   ? HOH D 2038 . ? 1_555 ? 
217 CC1 6  HOH KA .   ? HOH D 2039 . ? 1_555 ? 
218 CC1 6  HOH KA .   ? HOH D 2053 . ? 1_555 ? 
219 CC2 6  HOH HA .   ? HOH A 2288 . ? 1_555 ? 
220 CC2 6  HOH HA .   ? HOH A 2291 . ? 1_555 ? 
221 CC2 6  PRO D  58  ? PRO D 58   . ? 1_555 ? 
222 CC2 6  ILE D  60  ? ILE D 60   . ? 1_555 ? 
223 CC2 6  THR D  62  ? THR D 62   . ? 1_555 ? 
224 CC2 6  HOH KA .   ? HOH D 2178 . ? 1_555 ? 
225 CC3 6  ASN D  296 ? ASN D 296  . ? 1_555 ? 
226 CC3 6  GLU D  298 ? GLU D 298  . ? 1_555 ? 
227 CC3 6  ASP D  299 ? ASP D 299  . ? 1_555 ? 
228 CC3 6  HOH KA .   ? HOH D 2393 . ? 1_555 ? 
229 CC3 6  HOH KA .   ? HOH D 2396 . ? 1_555 ? 
230 CC3 6  HOH KA .   ? HOH D 2401 . ? 1_555 ? 
231 CC4 2  GLU D  175 ? GLU D 175  . ? 1_555 ? 
232 CC4 2  HOH KA .   ? HOH D 2302 . ? 1_555 ? 
233 CC5 4  HOH LA .   ? HOH E 2360 . ? 1_555 ? 
234 CC5 4  HOH LA .   ? HOH E 2361 . ? 1_555 ? 
235 CC5 4  HOH LA .   ? HOH E 2438 . ? 1_555 ? 
236 CC5 4  HOH LA .   ? HOH E 2439 . ? 1_555 ? 
237 CC6 5  ASP E  147 ? ASP E 147  . ? 1_555 ? 
238 CC6 5  HOH LA .   ? HOH E 2240 . ? 1_555 ? 
239 CC6 5  HOH LA .   ? HOH E 2241 . ? 1_555 ? 
240 CC6 5  HOH LA .   ? HOH E 2242 . ? 1_555 ? 
241 CC6 5  HOH LA .   ? HOH E 2440 . ? 1_555 ? 
242 CC7 6  HOH LA .   ? HOH E 2255 . ? 1_555 ? 
243 CC7 6  HOH LA .   ? HOH E 2283 . ? 1_555 ? 
244 CC7 6  HOH LA .   ? HOH E 2441 . ? 1_555 ? 
245 CC7 6  HOH LA .   ? HOH E 2442 . ? 1_555 ? 
246 CC7 6  HOH LA .   ? HOH E 2443 . ? 1_555 ? 
247 CC7 6  HOH LA .   ? HOH E 2444 . ? 1_555 ? 
248 CC8 6  HOH JA .   ? HOH C 2064 . ? 1_554 ? 
249 CC8 6  GLU F  30  ? GLU F 30   . ? 1_555 ? 
250 CC8 6  HOH MA .   ? HOH F 2055 . ? 1_555 ? 
251 CC8 6  HOH MA .   ? HOH F 2056 . ? 1_555 ? 
252 CC8 6  HOH MA .   ? HOH F 2067 . ? 1_555 ? 
253 CC8 6  HOH MA .   ? HOH F 2156 . ? 1_555 ? 
254 CC9 6  HOH MA .   ? HOH F 2248 . ? 1_555 ? 
255 CC9 6  HOH MA .   ? HOH F 2249 . ? 1_555 ? 
256 CC9 6  HOH MA .   ? HOH F 2250 . ? 1_555 ? 
257 CC9 6  HOH MA .   ? HOH F 2251 . ? 1_555 ? 
258 CC9 6  HOH MA .   ? HOH F 2253 . ? 1_555 ? 
259 CC9 6  HOH MA .   ? HOH F 2254 . ? 1_555 ? 
# 
_database_PDB_matrix.entry_id          5A0Y 
_database_PDB_matrix.origx[1][1]       1.000000 
_database_PDB_matrix.origx[1][2]       0.000000 
_database_PDB_matrix.origx[1][3]       0.000000 
_database_PDB_matrix.origx[2][1]       0.000000 
_database_PDB_matrix.origx[2][2]       1.000000 
_database_PDB_matrix.origx[2][3]       0.000000 
_database_PDB_matrix.origx[3][1]       0.000000 
_database_PDB_matrix.origx[3][2]       0.000000 
_database_PDB_matrix.origx[3][3]       1.000000 
_database_PDB_matrix.origx_vector[1]   0.00000 
_database_PDB_matrix.origx_vector[2]   0.00000 
_database_PDB_matrix.origx_vector[3]   0.00000 
# 
_atom_sites.entry_id                    5A0Y 
_atom_sites.fract_transf_matrix[1][1]   0.012161 
_atom_sites.fract_transf_matrix[1][2]   0.000000 
_atom_sites.fract_transf_matrix[1][3]   0.000403 
_atom_sites.fract_transf_matrix[2][1]   0.000000 
_atom_sites.fract_transf_matrix[2][2]   0.008453 
_atom_sites.fract_transf_matrix[2][3]   0.000000 
_atom_sites.fract_transf_matrix[3][1]   0.000000 
_atom_sites.fract_transf_matrix[3][2]   0.000000 
_atom_sites.fract_transf_matrix[3][3]   0.008164 
_atom_sites.fract_transf_vector[1]      0.00000 
_atom_sites.fract_transf_vector[2]      0.00000 
_atom_sites.fract_transf_vector[3]      0.00000 
# 
loop_
_atom_type.symbol 
C  
CL 
K  
MG 
N  
NA 
NI 
O  
P  
S  
# 
loop_
_atom_site.group_PDB 
_atom_site.id 
_atom_site.type_symbol 
_atom_site.label_atom_id 
_atom_site.label_alt_id 
_atom_site.label_comp_id 
_atom_site.label_asym_id 
_atom_site.label_entity_id 
_atom_site.label_seq_id 
_atom_site.pdbx_PDB_ins_code 
_atom_site.Cartn_x 
_atom_site.Cartn_y 
_atom_site.Cartn_z 
_atom_site.occupancy 
_atom_site.B_iso_or_equiv 
_atom_site.pdbx_formal_charge 
_atom_site.auth_seq_id 
_atom_site.auth_comp_id 
_atom_site.auth_asym_id 
_atom_site.auth_atom_id 
_atom_site.pdbx_PDB_model_num 
ATOM   1     N  N   . ALA A  1  2   ? 27.145  -4.157 -3.239  1.00 27.98  ? 2    ALA A N   1 
ATOM   2     C  CA  . ALA A  1  2   ? 28.384  -3.619 -3.807  1.00 26.62  ? 2    ALA A CA  1 
ATOM   3     C  C   . ALA A  1  2   ? 28.619  -2.211 -3.304  1.00 25.82  ? 2    ALA A C   1 
ATOM   4     O  O   . ALA A  1  2   ? 27.681  -1.571 -2.836  1.00 24.35  ? 2    ALA A O   1 
ATOM   5     C  CB  . ALA A  1  2   ? 28.339  -3.622 -5.326  1.00 27.54  ? 2    ALA A CB  1 
ATOM   6     N  N   . ASP A  1  3   ? 29.866  -1.754 -3.368  1.00 24.89  ? 3    ASP A N   1 
ATOM   7     C  CA  . ASP A  1  3   ? 30.162  -0.377 -3.048  1.00 24.21  ? 3    ASP A CA  1 
ATOM   8     C  C   . ASP A  1  3   ? 29.295  0.520  -3.932  1.00 22.34  ? 3    ASP A C   1 
ATOM   9     O  O   . ASP A  1  3   ? 29.069  0.237  -5.097  1.00 24.05  ? 3    ASP A O   1 
ATOM   10    C  CB  . ASP A  1  3   ? 31.631  -0.042 -3.324  1.00 20.43  ? 3    ASP A CB  1 
ATOM   11    C  CG  . ASP A  1  3   ? 32.590  -0.576 -2.262  1.00 19.03  ? 3    ASP A CG  1 
ATOM   12    O  OD1 . ASP A  1  3   ? 32.091  -0.960 -1.176  1.00 19.95  ? 3    ASP A OD1 1 
ATOM   13    O  OD2 . ASP A  1  3   ? 33.801  -0.568 -2.554  1.00 18.35  ? 3    ASP A OD2 1 
ATOM   14    N  N   . LYS A  1  4   ? 28.845  1.622  -3.367  1.00 16.47  ? 4    LYS A N   1 
ATOM   15    C  CA  . LYS A  1  4   ? 28.305  2.730  -4.192  1.00 13.67  ? 4    LYS A CA  1 
ATOM   16    C  C   . LYS A  1  4   ? 29.339  3.126  -5.263  1.00 12.27  ? 4    LYS A C   1 
ATOM   17    O  O   . LYS A  1  4   ? 30.563  2.974  -5.078  1.00 12.55  ? 4    LYS A O   1 
ATOM   18    C  CB  . LYS A  1  4   ? 27.966  3.959  -3.333  1.00 14.77  ? 4    LYS A CB  1 
ATOM   19    C  CG  . LYS A  1  4   ? 27.026  3.776  -2.190  1.00 18.25  ? 4    LYS A CG  1 
ATOM   20    C  CD  . LYS A  1  4   ? 25.749  3.207  -2.653  1.00 18.94  ? 4    LYS A CD  1 
ATOM   21    C  CE  . LYS A  1  4   ? 24.713  3.128  -1.498  1.00 21.28  ? 4    LYS A CE  1 
ATOM   22    N  NZ  . LYS A  1  4   ? 23.537  2.459  -2.038  1.00 25.12  ? 4    LYS A NZ  1 
ATOM   23    N  N   . LEU A  1  5   ? 28.874  3.668  -6.381  1.00 11.48  ? 5    LEU A N   1 
ATOM   24    C  CA  . LEU A  1  5   ? 29.777  3.831  -7.521  1.00 11.17  ? 5    LEU A CA  1 
ATOM   25    C  C   . LEU A  1  5   ? 30.785  4.920  -7.312  1.00 11.10  ? 5    LEU A C   1 
ATOM   26    O  O   . LEU A  1  5   ? 31.798  4.960  -8.011  1.00 11.77  ? 5    LEU A O   1 
ATOM   27    C  CB  . LEU A  1  5   ? 29.008  4.089  -8.822  1.00 11.46  ? 5    LEU A CB  1 
ATOM   28    C  CG  . LEU A  1  5   ? 27.940  3.057  -9.183  1.00 12.27  ? 5    LEU A CG  1 
ATOM   29    C  CD1 . LEU A  1  5   ? 27.357  3.373  -10.556 1.00 12.68  ? 5    LEU A CD1 1 
ATOM   30    C  CD2 . LEU A  1  5   ? 28.492  1.621  -9.138  1.00 13.94  ? 5    LEU A CD2 1 
ATOM   31    N  N   . PHE A  1  6   ? 30.518  5.790  -6.344  1.00 10.88  ? 6    PHE A N   1 
ATOM   32    C  CA  . PHE A  1  6   ? 31.404  6.918  -6.030  1.00 11.03  ? 6    PHE A CA  1 
ATOM   33    C  C   . PHE A  1  6   ? 32.462  6.596  -4.962  1.00 11.20  ? 6    PHE A C   1 
ATOM   34    O  O   . PHE A  1  6   ? 33.277  7.442  -4.637  1.00 11.89  ? 6    PHE A O   1 
ATOM   35    C  CB  . PHE A  1  6   ? 30.574  8.137  -5.597  1.00 10.49  ? 6    PHE A CB  1 
ATOM   36    C  CG  . PHE A  1  6   ? 29.550  7.850  -4.519  1.00 10.24  ? 6    PHE A CG  1 
ATOM   37    C  CD1 . PHE A  1  6   ? 29.924  7.647  -3.208  1.00 11.06  ? 6    PHE A CD1 1 
ATOM   38    C  CD2 . PHE A  1  6   ? 28.202  7.775  -4.829  1.00 10.41  ? 6    PHE A CD2 1 
ATOM   39    C  CE1 . PHE A  1  6   ? 28.992  7.377  -2.230  1.00 11.19  ? 6    PHE A CE1 1 
ATOM   40    C  CE2 . PHE A  1  6   ? 27.251  7.520  -3.858  1.00 10.81  ? 6    PHE A CE2 1 
ATOM   41    C  CZ  . PHE A  1  6   ? 27.647  7.320  -2.550  1.00 11.74  ? 6    PHE A CZ  1 
ATOM   42    N  N   . ILE A  1  7   ? 32.429  5.395  -4.382  1.00 11.87  ? 7    ILE A N   1 
ATOM   43    C  CA  . ILE A  1  7   ? 33.347  5.089  -3.284  1.00 12.92  ? 7    ILE A CA  1 
ATOM   44    C  C   . ILE A  1  7   ? 34.816  5.152  -3.731  1.00 13.44  ? 7    ILE A C   1 
ATOM   45    O  O   . ILE A  1  7   ? 35.652  5.711  -2.990  1.00 14.10  ? 7    ILE A O   1 
ATOM   46    C  CB  . ILE A  1  7   ? 33.027  3.727  -2.674  1.00 14.35  ? 7    ILE A CB  1 
ATOM   47    C  CG1 . ILE A  1  7   ? 31.666  3.784  -1.994  1.00 14.49  ? 7    ILE A CG1 1 
ATOM   48    C  CG2 . ILE A  1  7   ? 34.091  3.301  -1.644  1.00 14.35  ? 7    ILE A CG2 1 
ATOM   49    C  CD1 . ILE A  1  7   ? 31.535  4.742  -0.804  1.00 15.06  ? 7    ILE A CD1 1 
ATOM   50    N  N   . ASN A  1  8   ? 35.159  4.593  -4.891  1.00 14.49  ? 8    ASN A N   1 
ATOM   51    C  CA  . ASN A  1  8   ? 36.564  4.638  -5.321  1.00 15.49  ? 8    ASN A CA  1 
ATOM   52    C  C   . ASN A  1  8   ? 37.068  6.060  -5.391  1.00 15.19  ? 8    ASN A C   1 
ATOM   53    O  O   . ASN A  1  8   ? 38.169  6.360  -4.942  1.00 16.33  ? 8    ASN A O   1 
ATOM   54    C  CB  . ASN A  1  8   ? 36.776  3.964  -6.672  1.00 17.74  ? 8    ASN A CB  1 
ATOM   55    C  CG  . ASN A  1  8   ? 36.612  2.481  -6.607  1.00 20.79  ? 8    ASN A CG  1 
ATOM   56    O  OD1 . ASN A  1  8   ? 36.830  1.865  -5.549  1.00 21.77  ? 8    ASN A OD1 1 
ATOM   57    N  ND2 . ASN A  1  8   ? 36.261  1.876  -7.742  1.00 22.53  ? 8    ASN A ND2 1 
ATOM   58    N  N   . ALA A  1  9   ? 36.252  6.952  -5.952  1.00 13.91  ? 9    ALA A N   1 
ATOM   59    C  CA  . ALA A  1  9   ? 36.677  8.329  -6.090  1.00 13.63  ? 9    ALA A CA  1 
ATOM   60    C  C   . ALA A  1  9   ? 36.863  8.988  -4.720  1.00 13.25  ? 9    ALA A C   1 
ATOM   61    O  O   . ALA A  1  9   ? 37.838  9.720  -4.510  1.00 14.56  ? 9    ALA A O   1 
ATOM   62    C  CB  . ALA A  1  9   ? 35.667  9.126  -6.920  1.00 13.29  ? 9    ALA A CB  1 
ATOM   63    N  N   . LEU A  1  10  ? 35.942  8.745  -3.793  1.00 12.86  ? 10   LEU A N   1 
ATOM   64    C  CA  . LEU A  1  10  ? 36.084  9.348  -2.463  1.00 13.13  ? 10   LEU A CA  1 
ATOM   65    C  C   . LEU A  1  10  ? 37.334  8.843  -1.732  1.00 13.94  ? 10   LEU A C   1 
ATOM   66    O  O   . LEU A  1  10  ? 38.009  9.609  -1.043  1.00 14.42  ? 10   LEU A O   1 
ATOM   67    C  CB  . LEU A  1  10  ? 34.850  9.122  -1.590  1.00 12.49  ? 10   LEU A CB  1 
ATOM   68    C  CG  . LEU A  1  10  ? 33.543  9.707  -2.177  1.00 12.19  ? 10   LEU A CG  1 
ATOM   69    C  CD1 . LEU A  1  10  ? 32.426  9.418  -1.217  1.00 12.21  ? 10   LEU A CD1 1 
ATOM   70    C  CD2 . LEU A  1  10  ? 33.671  11.192 -2.451  1.00 13.22  ? 10   LEU A CD2 1 
ATOM   71    N  N   . LYS A  1  11  ? 37.648  7.566  -1.905  1.00 14.33  ? 11   LYS A N   1 
ATOM   72    C  CA  . LYS A  1  11  ? 38.844  6.992  -1.289  1.00 15.58  ? 11   LYS A CA  1 
ATOM   73    C  C   . LYS A  1  11  ? 40.119  7.594  -1.882  1.00 16.93  ? 11   LYS A C   1 
ATOM   74    O  O   . LYS A  1  11  ? 41.125  7.750  -1.173  1.00 18.10  ? 11   LYS A O   1 
ATOM   75    C  CB  . LYS A  1  11  ? 38.867  5.465  -1.437  1.00 16.98  ? 11   LYS A CB  1 
ATOM   76    C  CG  . LYS A  1  11  ? 37.799  4.685  -0.680  1.00 18.45  ? 11   LYS A CG  1 
ATOM   77    C  CD  . LYS A  1  11  ? 38.005  3.144  -0.780  1.00 21.37  ? 11   LYS A CD  1 
ATOM   78    C  CE  . LYS A  1  11  ? 37.978  2.502  -2.226  1.00 23.42  ? 11   LYS A CE  1 
ATOM   79    N  NZ  . LYS A  1  11  ? 38.173  0.982  -2.132  1.00 24.66  ? 11   LYS A NZ  1 
ATOM   80    N  N   . LYS A  1  12  ? 40.093  7.944  -3.160  1.00 16.65  ? 12   LYS A N   1 
ATOM   81    C  CA  . LYS A  1  12  ? 41.242  8.599  -3.804  1.00 17.98  ? 12   LYS A CA  1 
ATOM   82    C  C   . LYS A  1  12  ? 41.454  10.001 -3.275  1.00 17.63  ? 12   LYS A C   1 
ATOM   83    O  O   . LYS A  1  12  ? 42.577  10.459 -3.139  1.00 19.28  ? 12   LYS A O   1 
ATOM   84    C  CB  . LYS A  1  12  ? 41.040  8.659  -5.327  1.00 24.17  ? 12   LYS A CB  1 
ATOM   85    C  CG  . LYS A  1  12  ? 42.191  9.281  -6.118  1.00 31.83  ? 12   LYS A CG  1 
ATOM   86    C  CD  . LYS A  1  12  ? 43.294  8.260  -6.277  1.00 40.01  ? 12   LYS A CD  1 
ATOM   87    C  CE  . LYS A  1  12  ? 42.751  7.034  -7.005  1.00 46.71  ? 12   LYS A CE  1 
ATOM   88    N  NZ  . LYS A  1  12  ? 43.750  6.194  -7.670  1.00 50.70  ? 12   LYS A NZ  1 
ATOM   89    N  N   . LYS A  1  13  ? 40.362  10.708 -2.997  1.00 15.68  ? 13   LYS A N   1 
ATOM   90    C  CA  . LYS A  1  13  ? 40.454  12.117 -2.573  1.00 15.88  ? 13   LYS A CA  1 
ATOM   91    C  C   . LYS A  1  13  ? 40.975  12.359 -1.185  1.00 16.45  ? 13   LYS A C   1 
ATOM   92    O  O   . LYS A  1  13  ? 41.717  13.326 -0.950  1.00 18.14  ? 13   LYS A O   1 
ATOM   93    C  CB  . LYS A  1  13  ? 39.099  12.806 -2.625  1.00 15.20  ? 13   LYS A CB  1 
ATOM   94    C  CG  . LYS A  1  13  ? 38.564  12.945 -3.981  1.00 14.68  ? 13   LYS A CG  1 
ATOM   95    C  CD  . LYS A  1  13  ? 37.060  13.281 -3.887  1.00 15.19  ? 13   LYS A CD  1 
ATOM   96    C  CE  . LYS A  1  13  ? 36.402  13.189 -5.195  1.00 13.39  ? 13   LYS A CE  1 
ATOM   97    N  NZ  . LYS A  1  13  ? 36.449  14.426 -6.024  1.00 10.74  ? 13   LYS A NZ  1 
ATOM   98    N  N   . PHE A  1  14  ? 40.592  11.488 -0.255  1.00 15.84  ? 14   PHE A N   1 
ATOM   99    C  CA  . PHE A  1  14  ? 40.817  11.734 1.149   1.00 15.72  ? 14   PHE A CA  1 
ATOM   100   C  C   . PHE A  1  14  ? 41.465  10.527 1.815   1.00 17.48  ? 14   PHE A C   1 
ATOM   101   O  O   . PHE A  1  14  ? 41.256  9.395  1.428   1.00 18.35  ? 14   PHE A O   1 
ATOM   102   C  CB  . PHE A  1  14  ? 39.493  12.064 1.857   1.00 15.80  ? 14   PHE A CB  1 
ATOM   103   C  CG  . PHE A  1  14  ? 38.684  13.182 1.207   1.00 15.54  ? 14   PHE A CG  1 
ATOM   104   C  CD1 . PHE A  1  14  ? 39.173  14.472 1.107   1.00 15.95  ? 14   PHE A CD1 1 
ATOM   105   C  CD2 . PHE A  1  14  ? 37.410  12.933 0.755   1.00 15.93  ? 14   PHE A CD2 1 
ATOM   106   C  CE1 . PHE A  1  14  ? 38.435  15.485 0.550   1.00 15.65  ? 14   PHE A CE1 1 
ATOM   107   C  CE2 . PHE A  1  14  ? 36.649  13.960 0.168   1.00 16.53  ? 14   PHE A CE2 1 
ATOM   108   C  CZ  . PHE A  1  14  ? 37.174  15.234 0.064   1.00 15.75  ? 14   PHE A CZ  1 
ATOM   109   N  N   . GLU A  1  15  ? 42.238  10.788 2.840   1.00 19.70  ? 15   GLU A N   1 
ATOM   110   C  CA  . GLU A  1  15  ? 42.828  9.677  3.583   1.00 23.38  ? 15   GLU A CA  1 
ATOM   111   C  C   . GLU A  1  15  ? 41.828  8.959  4.448   1.00 19.69  ? 15   GLU A C   1 
ATOM   112   O  O   . GLU A  1  15  ? 42.001  7.785  4.690   1.00 20.45  ? 15   GLU A O   1 
ATOM   113   C  CB  . GLU A  1  15  ? 43.943  10.146 4.470   1.00 35.13  ? 15   GLU A CB  1 
ATOM   114   C  CG  . GLU A  1  15  ? 45.217  10.448 3.749   1.00 49.55  ? 15   GLU A CG  1 
ATOM   115   C  CD  . GLU A  1  15  ? 45.860  9.213  3.130   1.00 62.29  ? 15   GLU A CD  1 
ATOM   116   O  OE1 . GLU A  1  15  ? 45.892  8.151  3.792   1.00 66.69  ? 15   GLU A OE1 1 
ATOM   117   O  OE2 . GLU A  1  15  ? 46.384  9.314  2.002   1.00 66.80  ? 15   GLU A OE2 1 
ATOM   118   N  N   . GLU A  1  16  ? 40.822  9.684  4.944   1.00 17.82  ? 16   GLU A N   1 
ATOM   119   C  CA  . GLU A  1  16  ? 39.753  9.068  5.731   1.00 17.50  ? 16   GLU A CA  1 
ATOM   120   C  C   . GLU A  1  16  ? 38.891  8.148  4.846   1.00 17.11  ? 16   GLU A C   1 
ATOM   121   O  O   . GLU A  1  16  ? 38.775  8.374  3.642   1.00 17.84  ? 16   GLU A O   1 
ATOM   122   C  CB  . GLU A  1  16  ? 38.833  10.118 6.359   1.00 18.16  ? 16   GLU A CB  1 
ATOM   123   C  CG  . GLU A  1  16  ? 39.467  11.117 7.339   1.00 18.18  ? 16   GLU A CG  1 
ATOM   124   C  CD  . GLU A  1  16  ? 40.204  12.305 6.690   1.00 17.94  ? 16   GLU A CD  1 
ATOM   125   O  OE1 . GLU A  1  16  ? 40.168  12.463 5.445   1.00 17.87  ? 16   GLU A OE1 1 
ATOM   126   O  OE2 . GLU A  1  16  ? 40.835  13.095 7.437   1.00 18.77  ? 16   GLU A OE2 1 
ATOM   127   N  N   . SER A  1  17  ? 38.271  7.131  5.439   1.00 17.14  ? 17   SER A N   1 
ATOM   128   C  CA  A SER A  1  17  ? 37.237  6.394  4.740   0.57 17.17  ? 17   SER A CA  1 
ATOM   129   C  CA  B SER A  1  17  ? 37.221  6.365  4.766   0.43 17.50  ? 17   SER A CA  1 
ATOM   130   C  C   . SER A  1  17  ? 36.055  7.331  4.494   1.00 16.40  ? 17   SER A C   1 
ATOM   131   O  O   . SER A  1  17  ? 35.863  8.303  5.234   1.00 16.15  ? 17   SER A O   1 
ATOM   132   C  CB  A SER A  1  17  ? 36.778  5.205  5.539   0.57 18.46  ? 17   SER A CB  1 
ATOM   133   C  CB  B SER A  1  17  ? 36.764  5.173  5.621   0.43 19.12  ? 17   SER A CB  1 
ATOM   134   O  OG  A SER A  1  17  ? 36.133  5.669  6.698   0.57 19.94  ? 17   SER A OG  1 
ATOM   135   O  OG  B SER A  1  17  ? 36.252  4.077  4.861   0.43 20.16  ? 17   SER A OG  1 
ATOM   136   N  N   . PRO A  1  18  ? 35.240  7.043  3.474   1.00 14.64  ? 18   PRO A N   1 
ATOM   137   C  CA  . PRO A  1  18  ? 34.242  8.045  3.060   1.00 14.81  ? 18   PRO A CA  1 
ATOM   138   C  C   . PRO A  1  18  ? 33.145  8.336  4.113   1.00 14.01  ? 18   PRO A C   1 
ATOM   139   O  O   . PRO A  1  18  ? 32.452  9.365  4.060   1.00 13.67  ? 18   PRO A O   1 
ATOM   140   C  CB  . PRO A  1  18  ? 33.645  7.414  1.818   1.00 16.22  ? 18   PRO A CB  1 
ATOM   141   C  CG  . PRO A  1  18  ? 34.524  6.387  1.388   1.00 18.69  ? 18   PRO A CG  1 
ATOM   142   C  CD  . PRO A  1  18  ? 35.424  5.987  2.460   1.00 17.24  ? 18   PRO A CD  1 
ATOM   143   N  N   . GLU A  1  19  ? 32.973  7.386  5.038   1.00 14.17  ? 19   GLU A N   1 
ATOM   144   C  CA  . GLU A  1  19  ? 31.992  7.504  6.081   1.00 13.94  ? 19   GLU A CA  1 
ATOM   145   C  C   . GLU A  1  19  ? 32.439  8.418  7.234   1.00 14.68  ? 19   GLU A C   1 
ATOM   146   O  O   . GLU A  1  19  ? 31.626  8.881  8.066   1.00 14.82  ? 19   GLU A O   1 
ATOM   147   C  CB  . GLU A  1  19  ? 31.689  6.090  6.655   1.00 15.35  ? 19   GLU A CB  1 
ATOM   148   C  CG  . GLU A  1  19  ? 31.184  5.046  5.664   1.00 15.49  ? 19   GLU A CG  1 
ATOM   149   C  CD  . GLU A  1  19  ? 32.251  4.306  4.881   1.00 16.50  ? 19   GLU A CD  1 
ATOM   150   O  OE1 . GLU A  1  19  ? 33.464  4.589  5.050   1.00 16.12  ? 19   GLU A OE1 1 
ATOM   151   O  OE2 . GLU A  1  19  ? 31.851  3.397  4.103   1.00 18.74  ? 19   GLU A OE2 1 
ATOM   152   N  N   . GLU A  1  20  ? 33.740  8.673  7.329   1.00 14.37  ? 20   GLU A N   1 
ATOM   153   C  CA  . GLU A  1  20  ? 34.270  9.364  8.513   1.00 15.34  ? 20   GLU A CA  1 
ATOM   154   C  C   . GLU A  1  20  ? 33.763  10.808 8.540   1.00 14.88  ? 20   GLU A C   1 
ATOM   155   O  O   . GLU A  1  20  ? 33.698  11.524 7.530   1.00 15.41  ? 20   GLU A O   1 
ATOM   156   C  CB  . GLU A  1  20  ? 35.782  9.315  8.562   1.00 15.66  ? 20   GLU A CB  1 
ATOM   157   C  CG  . GLU A  1  20  ? 36.305  7.875  8.769   1.00 16.69  ? 20   GLU A CG  1 
ATOM   158   C  CD  . GLU A  1  20  ? 37.810  7.774  8.965   1.00 15.73  ? 20   GLU A CD  1 
ATOM   159   O  OE1 . GLU A  1  20  ? 38.289  8.509  9.801   1.00 16.67  ? 20   GLU A OE1 1 
ATOM   160   O  OE2 . GLU A  1  20  ? 38.494  6.996  8.241   1.00 18.72  ? 20   GLU A OE2 1 
ATOM   161   N  N   . LYS A  1  21  ? 33.394  11.224 9.735   1.00 15.63  ? 21   LYS A N   1 
ATOM   162   C  CA  . LYS A  1  21  ? 32.735  12.500 9.950   1.00 14.08  ? 21   LYS A CA  1 
ATOM   163   C  C   . LYS A  1  21  ? 33.642  13.750 10.188  1.00 16.20  ? 21   LYS A C   1 
ATOM   164   O  O   . LYS A  1  21  ? 33.213  14.891 10.019  1.00 16.65  ? 21   LYS A O   1 
ATOM   165   C  CB  . LYS A  1  21  ? 31.810  12.332 11.149  1.00 16.73  ? 21   LYS A CB  1 
ATOM   166   C  CG  . LYS A  1  21  ? 30.675  11.365 10.891  1.00 19.69  ? 21   LYS A CG  1 
ATOM   167   C  CD  . LYS A  1  21  ? 29.901  11.129 12.182  1.00 23.84  ? 21   LYS A CD  1 
ATOM   168   C  CE  . LYS A  1  21  ? 28.730  10.158 11.979  1.00 26.99  ? 21   LYS A CE  1 
ATOM   169   N  NZ  . LYS A  1  21  ? 27.961  9.878  13.251  1.00 29.56  ? 21   LYS A NZ  1 
ATOM   170   N  N   . LYS A  1  22  ? 34.860  13.529 10.637  1.00 17.22  ? 22   LYS A N   1 
ATOM   171   C  CA  . LYS A  1  22  ? 35.790  14.592 11.036  1.00 17.56  ? 22   LYS A CA  1 
ATOM   172   C  C   . LYS A  1  22  ? 37.063  14.508 10.266  1.00 17.13  ? 22   LYS A C   1 
ATOM   173   O  O   . LYS A  1  22  ? 37.430  13.437 9.793   1.00 17.82  ? 22   LYS A O   1 
ATOM   174   C  CB  . LYS A  1  22  ? 36.093  14.529 12.544  1.00 20.58  ? 22   LYS A CB  1 
ATOM   175   C  CG  . LYS A  1  22  ? 34.913  15.027 13.374  1.00 24.23  ? 22   LYS A CG  1 
ATOM   176   C  CD  . LYS A  1  22  ? 35.169  15.056 14.867  1.00 28.75  ? 22   LYS A CD  1 
ATOM   177   C  CE  . LYS A  1  22  ? 34.132  15.969 15.535  1.00 32.96  ? 22   LYS A CE  1 
ATOM   178   N  NZ  . LYS A  1  22  ? 34.412  16.203 16.993  1.00 36.12  ? 22   LYS A NZ  1 
ATOM   179   N  N   . THR A  1  23  ? 37.725  15.652 10.153  1.00 16.76  ? 23   THR A N   1 
ATOM   180   C  CA  . THR A  1  23  ? 39.015  15.720 9.516   1.00 16.96  ? 23   THR A CA  1 
ATOM   181   C  C   . THR A  1  23  ? 39.843  16.829 10.179  1.00 17.15  ? 23   THR A C   1 
ATOM   182   O  O   . THR A  1  23  ? 39.506  17.332 11.243  1.00 18.10  ? 23   THR A O   1 
ATOM   183   C  CB  . THR A  1  23  ? 38.848  15.902 7.982   1.00 17.68  ? 23   THR A CB  1 
ATOM   184   O  OG1 . THR A  1  23  ? 40.105  15.736 7.317   1.00 18.22  ? 23   THR A OG1 1 
ATOM   185   C  CG2 . THR A  1  23  ? 38.264  17.257 7.620   1.00 17.68  ? 23   THR A CG2 1 
ATOM   186   N  N   . THR A  1  24  ? 40.982  17.128 9.586   1.00 18.63  ? 24   THR A N   1 
ATOM   187   C  CA  A THR A  1  24  ? 41.862  18.199 10.042  0.45 19.34  ? 24   THR A CA  1 
ATOM   188   C  CA  B THR A  1  24  ? 41.818  18.246 10.020  0.55 19.77  ? 24   THR A CA  1 
ATOM   189   C  C   . THR A  1  24  ? 42.150  19.086 8.822   1.00 19.05  ? 24   THR A C   1 
ATOM   190   O  O   . THR A  1  24  ? 42.347  18.581 7.713   1.00 22.80  ? 24   THR A O   1 
ATOM   191   C  CB  A THR A  1  24  ? 43.157  17.618 10.693  0.45 21.58  ? 24   THR A CB  1 
ATOM   192   C  CB  B THR A  1  24  ? 43.128  17.833 10.610  0.55 22.83  ? 24   THR A CB  1 
ATOM   193   O  OG1 A THR A  1  24  ? 42.801  16.946 11.909  0.45 23.05  ? 24   THR A OG1 1 
ATOM   194   O  OG1 B THR A  1  24  ? 43.874  17.196 9.562   0.55 23.77  ? 24   THR A OG1 1 
ATOM   195   C  CG2 A THR A  1  24  ? 44.210  18.708 10.989  0.45 21.64  ? 24   THR A CG2 1 
ATOM   196   C  CG2 B THR A  1  24  ? 42.933  16.930 11.829  0.55 24.22  ? 24   THR A CG2 1 
ATOM   197   N  N   . PHE A  1  25  ? 42.111  20.385 9.022   1.00 16.35  ? 25   PHE A N   1 
ATOM   198   C  CA  . PHE A  1  25  ? 42.323  21.363 7.960   1.00 14.50  ? 25   PHE A CA  1 
ATOM   199   C  C   . PHE A  1  25  ? 43.585  22.180 8.252   1.00 14.58  ? 25   PHE A C   1 
ATOM   200   O  O   . PHE A  1  25  ? 44.221  21.993 9.295   1.00 15.69  ? 25   PHE A O   1 
ATOM   201   C  CB  . PHE A  1  25  ? 41.121  22.288 7.870   1.00 14.12  ? 25   PHE A CB  1 
ATOM   202   C  CG  . PHE A  1  25  ? 39.822  21.593 7.622   1.00 13.57  ? 25   PHE A CG  1 
ATOM   203   C  CD1 . PHE A  1  25  ? 39.540  21.041 6.368   1.00 13.27  ? 25   PHE A CD1 1 
ATOM   204   C  CD2 . PHE A  1  25  ? 38.840  21.528 8.600   1.00 14.07  ? 25   PHE A CD2 1 
ATOM   205   C  CE1 . PHE A  1  25  ? 38.307  20.435 6.087   1.00 13.70  ? 25   PHE A CE1 1 
ATOM   206   C  CE2 . PHE A  1  25  ? 37.609  20.904 8.332   1.00 13.97  ? 25   PHE A CE2 1 
ATOM   207   C  CZ  . PHE A  1  25  ? 37.347  20.377 7.071   1.00 14.20  ? 25   PHE A CZ  1 
ATOM   208   N  N   . TYR A  1  26  ? 43.961  23.061 7.345   1.00 14.50  ? 26   TYR A N   1 
ATOM   209   C  CA  . TYR A  1  26  ? 44.919  24.150 7.576   1.00 14.91  ? 26   TYR A CA  1 
ATOM   210   C  C   . TYR A  1  26  ? 46.369  23.678 7.646   1.00 16.45  ? 26   TYR A C   1 
ATOM   211   O  O   . TYR A  1  26  ? 47.235  24.477 7.950   1.00 20.88  ? 26   TYR A O   1 
ATOM   212   C  CB  . TYR A  1  26  ? 44.584  24.917 8.857   1.00 14.97  ? 26   TYR A CB  1 
ATOM   213   C  CG  . TYR A  1  26  ? 43.097  25.181 9.063   1.00 14.19  ? 26   TYR A CG  1 
ATOM   214   C  CD1 . TYR A  1  26  ? 42.325  25.885 8.136   1.00 13.99  ? 26   TYR A CD1 1 
ATOM   215   C  CD2 . TYR A  1  26  ? 42.461  24.693 10.215  1.00 14.35  ? 26   TYR A CD2 1 
ATOM   216   C  CE1 . TYR A  1  26  ? 40.973  26.079 8.329   1.00 13.69  ? 26   TYR A CE1 1 
ATOM   217   C  CE2 . TYR A  1  26  ? 41.105  24.894 10.430  1.00 14.03  ? 26   TYR A CE2 1 
ATOM   218   C  CZ  . TYR A  1  26  ? 40.354  25.589 9.453   1.00 13.39  ? 26   TYR A CZ  1 
ATOM   219   O  OH  . TYR A  1  26  ? 39.019  25.781 9.607   1.00 13.85  ? 26   TYR A OH  1 
ATOM   220   N  N   . THR A  1  27  ? 46.642  22.425 7.309   1.00 16.41  ? 27   THR A N   1 
ATOM   221   C  CA  . THR A  1  27  ? 48.009  21.892 7.426   1.00 17.34  ? 27   THR A CA  1 
ATOM   222   C  C   . THR A  1  27  ? 48.650  21.455 6.125   1.00 17.76  ? 27   THR A C   1 
ATOM   223   O  O   . THR A  1  27  ? 49.658  20.775 6.136   1.00 19.82  ? 27   THR A O   1 
ATOM   224   C  CB  . THR A  1  27  ? 48.063  20.672 8.370   1.00 22.30  ? 27   THR A CB  1 
ATOM   225   O  OG1 . THR A  1  27  ? 47.342  19.581 7.775   1.00 26.44  ? 27   THR A OG1 1 
ATOM   226   C  CG2 . THR A  1  27  ? 47.473  20.995 9.683   1.00 23.00  ? 27   THR A CG2 1 
ATOM   227   N  N   . LEU A  1  28  ? 48.059  21.850 5.000   1.00 17.21  ? 28   LEU A N   1 
ATOM   228   C  CA  . LEU A  1  28  ? 48.504  21.385 3.701   1.00 17.97  ? 28   LEU A CA  1 
ATOM   229   C  C   . LEU A  1  28  ? 49.406  22.342 2.960   1.00 17.63  ? 28   LEU A C   1 
ATOM   230   O  O   . LEU A  1  28  ? 49.805  22.050 1.828   1.00 19.46  ? 28   LEU A O   1 
ATOM   231   C  CB  . LEU A  1  28  ? 47.259  21.096 2.838   1.00 20.29  ? 28   LEU A CB  1 
ATOM   232   C  CG  . LEU A  1  28  ? 46.422  19.970 3.422   1.00 24.04  ? 28   LEU A CG  1 
ATOM   233   C  CD1 . LEU A  1  28  ? 45.195  19.660 2.629   1.00 24.76  ? 28   LEU A CD1 1 
ATOM   234   C  CD2 . LEU A  1  28  ? 47.257  18.710 3.530   1.00 27.31  ? 28   LEU A CD2 1 
ATOM   235   N  N   . GLY A  1  29  ? 49.696  23.501 3.533   1.00 16.17  ? 29   GLY A N   1 
ATOM   236   C  CA  . GLY A  1  29  ? 50.520  24.482 2.845   1.00 15.99  ? 29   GLY A CA  1 
ATOM   237   C  C   . GLY A  1  29  ? 49.767  25.305 1.789   1.00 14.69  ? 29   GLY A C   1 
ATOM   238   O  O   . GLY A  1  29  ? 50.390  25.886 0.900   1.00 14.82  ? 29   GLY A O   1 
ATOM   239   N  N   . GLY A  1  30  ? 48.444  25.396 1.901   1.00 14.12  ? 30   GLY A N   1 
ATOM   240   C  CA  . GLY A  1  30  ? 47.700  26.203 0.963   1.00 13.45  ? 30   GLY A CA  1 
ATOM   241   C  C   . GLY A  1  30  ? 47.872  25.664 -0.459  1.00 12.98  ? 30   GLY A C   1 
ATOM   242   O  O   . GLY A  1  30  ? 47.742  24.464 -0.704  1.00 13.33  ? 30   GLY A O   1 
ATOM   243   N  N   . TRP A  1  31  ? 48.204  26.551 -1.398  1.00 12.62  ? 31   TRP A N   1 
ATOM   244   C  CA  . TRP A  1  31  ? 48.377  26.174 -2.789  1.00 11.86  ? 31   TRP A CA  1 
ATOM   245   C  C   . TRP A  1  31  ? 49.499  25.169 -2.970  1.00 11.49  ? 31   TRP A C   1 
ATOM   246   O  O   . TRP A  1  31  ? 49.522  24.446 -3.979  1.00 12.14  ? 31   TRP A O   1 
ATOM   247   C  CB  . TRP A  1  31  ? 48.614  27.415 -3.638  1.00 12.59  ? 31   TRP A CB  1 
ATOM   248   C  CG  . TRP A  1  31  ? 49.880  28.187 -3.328  1.00 12.23  ? 31   TRP A CG  1 
ATOM   249   C  CD1 . TRP A  1  31  ? 49.979  29.286 -2.518  1.00 12.35  ? 31   TRP A CD1 1 
ATOM   250   C  CD2 . TRP A  1  31  ? 51.203  27.947 -3.828  1.00 12.97  ? 31   TRP A CD2 1 
ATOM   251   N  NE1 . TRP A  1  31  ? 51.262  29.765 -2.504  1.00 13.15  ? 31   TRP A NE1 1 
ATOM   252   C  CE2 . TRP A  1  31  ? 52.039  28.955 -3.285  1.00 12.81  ? 31   TRP A CE2 1 
ATOM   253   C  CE3 . TRP A  1  31  ? 51.767  26.987 -4.671  1.00 12.51  ? 31   TRP A CE3 1 
ATOM   254   C  CZ2 . TRP A  1  31  ? 53.401  29.034 -3.569  1.00 13.90  ? 31   TRP A CZ2 1 
ATOM   255   C  CZ3 . TRP A  1  31  ? 53.137  27.072 -4.947  1.00 13.40  ? 31   TRP A CZ3 1 
ATOM   256   C  CH2 . TRP A  1  31  ? 53.928  28.088 -4.403  1.00 14.21  ? 31   TRP A CH2 1 
ATOM   257   N  N   . LYS A  1  32  ? 50.448  25.121 -2.018  1.00 12.33  ? 32   LYS A N   1 
ATOM   258   C  CA  . LYS A  1  32  ? 51.644  24.299 -2.197  1.00 13.34  ? 32   LYS A CA  1 
ATOM   259   C  C   . LYS A  1  32  ? 51.336  22.813 -2.205  1.00 12.91  ? 32   LYS A C   1 
ATOM   260   O  O   . LYS A  1  32  ? 52.137  22.017 -2.656  1.00 13.93  ? 32   LYS A O   1 
ATOM   261   C  CB  . LYS A  1  32  ? 52.668  24.621 -1.118  1.00 14.37  ? 32   LYS A CB  1 
ATOM   262   C  CG  . LYS A  1  32  ? 53.185  26.042 -1.266  1.00 16.16  ? 32   LYS A CG  1 
ATOM   263   C  CD  . LYS A  1  32  ? 54.207  26.385 -0.172  1.00 18.92  ? 32   LYS A CD  1 
ATOM   264   C  CE  . LYS A  1  32  ? 54.711  27.792 -0.342  1.00 22.61  ? 32   LYS A CE  1 
ATOM   265   N  NZ  . LYS A  1  32  ? 55.725  28.185 0.654   1.00 26.52  ? 32   LYS A NZ  1 
ATOM   266   N  N   . GLN A  1  33  ? 50.142  22.436 -1.751  1.00 12.80  ? 33   GLN A N   1 
ATOM   267   C  CA  . GLN A  1  33  ? 49.714  21.037 -1.805  1.00 12.91  ? 33   GLN A CA  1 
ATOM   268   C  C   . GLN A  1  33  ? 49.473  20.550 -3.237  1.00 13.16  ? 33   GLN A C   1 
ATOM   269   O  O   . GLN A  1  33  ? 49.392  19.339 -3.453  1.00 13.82  ? 33   GLN A O   1 
ATOM   270   C  CB  . GLN A  1  33  ? 48.415  20.835 -1.036  1.00 12.64  ? 33   GLN A CB  1 
ATOM   271   C  CG  . GLN A  1  33  ? 47.179  21.415 -1.762  1.00 12.58  ? 33   GLN A CG  1 
ATOM   272   C  CD  . GLN A  1  33  ? 45.933  21.233 -0.944  1.00 12.66  ? 33   GLN A CD  1 
ATOM   273   O  OE1 . GLN A  1  33  ? 45.273  20.192 -1.015  1.00 13.20  ? 33   GLN A OE1 1 
ATOM   274   N  NE2 . GLN A  1  33  ? 45.600  22.241 -0.142  1.00 13.01  ? 33   GLN A NE2 1 
ATOM   275   N  N   . SER A  1  34  ? 49.315  21.468 -4.194  1.00 11.73  ? 34   SER A N   1 
ATOM   276   C  CA  . SER A  1  34  ? 48.813  21.146 -5.508  1.00 11.88  ? 34   SER A CA  1 
ATOM   277   C  C   . SER A  1  34  ? 49.854  21.250 -6.604  1.00 11.43  ? 34   SER A C   1 
ATOM   278   O  O   . SER A  1  34  ? 50.471  22.318 -6.788  1.00 11.77  ? 34   SER A O   1 
ATOM   279   C  CB  . SER A  1  34  ? 47.671  22.106 -5.833  1.00 11.63  ? 34   SER A CB  1 
ATOM   280   O  OG  . SER A  1  34  ? 47.354  22.102 -7.208  1.00 11.35  ? 34   SER A OG  1 
ATOM   281   N  N   . GLU A  1  35  ? 50.032  20.174 -7.366  1.00 12.78  ? 35   GLU A N   1 
ATOM   282   C  CA  . GLU A  1  35  ? 50.882  20.232 -8.553  1.00 13.92  ? 35   GLU A CA  1 
ATOM   283   C  C   . GLU A  1  35  ? 50.454  21.331 -9.500  1.00 11.99  ? 35   GLU A C   1 
ATOM   284   O  O   . GLU A  1  35  ? 51.268  22.070 -10.056 1.00 11.61  ? 35   GLU A O   1 
ATOM   285   C  CB  . GLU A  1  35  ? 50.855  18.884 -9.263  1.00 18.04  ? 35   GLU A CB  1 
ATOM   286   C  CG  . GLU A  1  35  ? 51.470  18.851 -10.678 1.00 22.34  ? 35   GLU A CG  1 
ATOM   287   C  CD  . GLU A  1  35  ? 51.295  17.499 -11.327 1.00 25.71  ? 35   GLU A CD  1 
ATOM   288   O  OE1 . GLU A  1  35  ? 50.156  17.107 -11.655 1.00 24.74  ? 35   GLU A OE1 1 
ATOM   289   O  OE2 . GLU A  1  35  ? 52.308  16.800 -11.484 1.00 28.34  ? 35   GLU A OE2 1 
ATOM   290   N  N   . ARG A  1  36  ? 49.158  21.422 -9.739  1.00 12.04  ? 36   ARG A N   1 
ATOM   291   C  CA  . ARG A  1  36  ? 48.657  22.386 -10.713 1.00 12.06  ? 36   ARG A CA  1 
ATOM   292   C  C   . ARG A  1  36  ? 48.778  23.825 -10.218 1.00 10.96  ? 36   ARG A C   1 
ATOM   293   O  O   . ARG A  1  36  ? 49.239  24.698 -10.965 1.00 11.58  ? 36   ARG A O   1 
ATOM   294   C  CB  . ARG A  1  36  ? 47.217  22.048 -11.059 1.00 13.72  ? 36   ARG A CB  1 
ATOM   295   C  CG  . ARG A  1  36  ? 46.732  22.743 -12.212 1.00 14.94  ? 36   ARG A CG  1 
ATOM   296   C  CD  . ARG A  1  36  ? 47.522  22.402 -13.516 1.00 15.26  ? 36   ARG A CD  1 
ATOM   297   N  NE  . ARG A  1  36  ? 47.384  21.006 -13.934 1.00 16.46  ? 36   ARG A NE  1 
ATOM   298   C  CZ  . ARG A  1  36  ? 48.353  20.112 -14.041 1.00 18.41  ? 36   ARG A CZ  1 
ATOM   299   N  NH1 . ARG A  1  36  ? 49.615  20.433 -13.828 1.00 18.93  ? 36   ARG A NH1 1 
ATOM   300   N  NH2 . ARG A  1  36  ? 48.046  18.876 -14.401 1.00 19.81  ? 36   ARG A NH2 1 
ATOM   301   N  N   . LYS A  1  37  ? 48.429  24.090 -8.957  1.00 10.93  ? 37   LYS A N   1 
ATOM   302   C  CA  . LYS A  1  37  ? 48.592  25.444 -8.473  1.00 10.88  ? 37   LYS A CA  1 
ATOM   303   C  C   . LYS A  1  37  ? 50.063  25.845 -8.490  1.00 10.71  ? 37   LYS A C   1 
ATOM   304   O  O   . LYS A  1  37  ? 50.391  26.985 -8.763  1.00 10.99  ? 37   LYS A O   1 
ATOM   305   C  CB  . LYS A  1  37  ? 48.016  25.645 -7.073  1.00 10.58  ? 37   LYS A CB  1 
ATOM   306   C  CG  . LYS A  1  37  ? 46.529  25.344 -6.896  1.00 11.33  ? 37   LYS A CG  1 
ATOM   307   C  CD  . LYS A  1  37  ? 45.629  26.049 -7.918  1.00 11.20  ? 37   LYS A CD  1 
ATOM   308   C  CE  . LYS A  1  37  ? 44.172  25.835 -7.573  1.00 10.53  ? 37   LYS A CE  1 
ATOM   309   N  NZ  . LYS A  1  37  ? 43.289  26.475 -8.565  1.00 10.82  ? 37   LYS A NZ  1 
ATOM   310   N  N   . THR A  1  38  ? 50.955  24.904 -8.193  1.00 10.49  ? 38   THR A N   1 
ATOM   311   C  CA  . THR A  1  38  ? 52.394  25.184 -8.236  1.00 11.19  ? 38   THR A CA  1 
ATOM   312   C  C   . THR A  1  38  ? 52.851  25.537 -9.653  1.00 11.04  ? 38   THR A C   1 
ATOM   313   O  O   . THR A  1  38  ? 53.579  26.510 -9.862  1.00 11.97  ? 38   THR A O   1 
ATOM   314   C  CB  . THR A  1  38  ? 53.162  23.982 -7.698  1.00 11.75  ? 38   THR A CB  1 
ATOM   315   O  OG1 . THR A  1  38  ? 52.792  23.788 -6.332  1.00 12.88  ? 38   THR A OG1 1 
ATOM   316   C  CG2 . THR A  1  38  ? 54.672  24.222 -7.730  1.00 12.54  ? 38   THR A CG2 1 
ATOM   317   N  N   . GLU A  1  39  ? 52.340  24.807 -10.638 1.00 11.47  ? 39   GLU A N   1 
ATOM   318   C  CA  . GLU A  1  39  ? 52.592  25.142 -12.040 1.00 11.07  ? 39   GLU A CA  1 
ATOM   319   C  C   . GLU A  1  39  ? 52.113  26.557 -12.335 1.00 10.58  ? 39   GLU A C   1 
ATOM   320   O  O   . GLU A  1  39  ? 52.784  27.319 -13.020 1.00 10.70  ? 39   GLU A O   1 
ATOM   321   C  CB  . GLU A  1  39  ? 51.895  24.122 -12.952 1.00 11.89  ? 39   GLU A CB  1 
ATOM   322   C  CG  . GLU A  1  39  ? 52.132  24.301 -14.445 1.00 12.90  ? 39   GLU A CG  1 
ATOM   323   C  CD  . GLU A  1  39  ? 51.291  23.433 -15.373 1.00 14.25  ? 39   GLU A CD  1 
ATOM   324   O  OE1 . GLU A  1  39  ? 50.172  23.033 -15.013 1.00 16.11  ? 39   GLU A OE1 1 
ATOM   325   O  OE2 . GLU A  1  39  ? 51.700  23.203 -16.512 1.00 16.66  ? 39   GLU A OE2 1 
ATOM   326   N  N   . PHE A  1  40  ? 50.935  26.908 -11.825 1.00 10.06  ? 40   PHE A N   1 
ATOM   327   C  CA  . PHE A  1  40  ? 50.356  28.209 -12.104 1.00 9.85   ? 40   PHE A CA  1 
ATOM   328   C  C   . PHE A  1  40  ? 51.160  29.321 -11.436 1.00 9.95   ? 40   PHE A C   1 
ATOM   329   O  O   . PHE A  1  40  ? 51.362  30.385 -12.030 1.00 10.18  ? 40   PHE A O   1 
ATOM   330   C  CB  . PHE A  1  40  ? 48.896  28.278 -11.641 1.00 8.92   ? 40   PHE A CB  1 
ATOM   331   C  CG  . PHE A  1  40  ? 47.931  27.398 -12.422 1.00 8.99   ? 40   PHE A CG  1 
ATOM   332   C  CD1 . PHE A  1  40  ? 48.311  26.629 -13.506 1.00 9.30   ? 40   PHE A CD1 1 
ATOM   333   C  CD2 . PHE A  1  40  ? 46.612  27.337 -12.021 1.00 9.76   ? 40   PHE A CD2 1 
ATOM   334   C  CE1 . PHE A  1  40  ? 47.386  25.842 -14.200 1.00 10.45  ? 40   PHE A CE1 1 
ATOM   335   C  CE2 . PHE A  1  40  ? 45.669  26.587 -12.712 1.00 10.72  ? 40   PHE A CE2 1 
ATOM   336   C  CZ  . PHE A  1  40  ? 46.049  25.837 -13.800 1.00 10.53  ? 40   PHE A CZ  1 
ATOM   337   N  N   . VAL A  1  41  ? 51.592  29.111 -10.191 1.00 10.34  ? 41   VAL A N   1 
ATOM   338   C  CA  . VAL A  1  41  ? 52.393  30.127 -9.527  1.00 10.51  ? 41   VAL A CA  1 
ATOM   339   C  C   . VAL A  1  41  ? 53.653  30.410 -10.309 1.00 10.85  ? 41   VAL A C   1 
ATOM   340   O  O   . VAL A  1  41  ? 54.014  31.571 -10.568 1.00 10.40  ? 41   VAL A O   1 
ATOM   341   C  CB  . VAL A  1  41  ? 52.744  29.692 -8.089  1.00 11.19  ? 41   VAL A CB  1 
ATOM   342   C  CG1 . VAL A  1  41  ? 53.808  30.610 -7.470  1.00 11.86  ? 41   VAL A CG1 1 
ATOM   343   C  CG2 . VAL A  1  41  ? 51.465  29.703 -7.227  1.00 11.67  ? 41   VAL A CG2 1 
ATOM   344   N  N   . ASN A  1  42  ? 54.346  29.354 -10.725 1.00 11.31  ? 42   ASN A N   1 
ATOM   345   C  CA  . ASN A  1  42  ? 55.574  29.529 -11.485 1.00 11.68  ? 42   ASN A CA  1 
ATOM   346   C  C   . ASN A  1  42  ? 55.312  30.215 -12.816 1.00 10.95  ? 42   ASN A C   1 
ATOM   347   O  O   . ASN A  1  42  ? 56.058  31.117 -13.211 1.00 11.91  ? 42   ASN A O   1 
ATOM   348   C  CB  . ASN A  1  42  ? 56.261  28.183 -11.661 1.00 13.62  ? 42   ASN A CB  1 
ATOM   349   C  CG  . ASN A  1  42  ? 56.811  27.676 -10.355 1.00 17.81  ? 42   ASN A CG  1 
ATOM   350   O  OD1 . ASN A  1  42  ? 57.221  28.477 -9.501  1.00 20.72  ? 42   ASN A OD1 1 
ATOM   351   N  ND2 . ASN A  1  42  ? 56.834  26.355 -10.176 1.00 19.52  ? 42   ASN A ND2 1 
ATOM   352   N  N   . ALA A  1  43  ? 54.235  29.825 -13.499 1.00 10.60  ? 43   ALA A N   1 
ATOM   353   C  CA  . ALA A  1  43  ? 53.917  30.430 -14.783 1.00 10.54  ? 43   ALA A CA  1 
ATOM   354   C  C   . ALA A  1  43  ? 53.577  31.894 -14.611 1.00 10.12  ? 43   ALA A C   1 
ATOM   355   O  O   . ALA A  1  43  ? 53.967  32.717 -15.421 1.00 10.39  ? 43   ALA A O   1 
ATOM   356   C  CB  . ALA A  1  43  ? 52.769  29.683 -15.465 1.00 10.72  ? 43   ALA A CB  1 
ATOM   357   N  N   . GLY A  1  44  ? 52.848  32.225 -13.559 1.00 9.82   ? 44   GLY A N   1 
ATOM   358   C  CA  . GLY A  1  44  ? 52.508  33.614 -13.335 1.00 9.97   ? 44   GLY A CA  1 
ATOM   359   C  C   . GLY A  1  44  ? 53.715  34.520 -13.138 1.00 10.03  ? 44   GLY A C   1 
ATOM   360   O  O   . GLY A  1  44  ? 53.714  35.686 -13.574 1.00 10.02  ? 44   GLY A O   1 
ATOM   361   N  N   . LYS A  1  45  ? 54.718  34.019 -12.419 1.00 9.74   ? 45   LYS A N   1 
ATOM   362   C  CA  . LYS A  1  45  ? 55.951  34.785 -12.251 1.00 10.21  ? 45   LYS A CA  1 
ATOM   363   C  C   . LYS A  1  45  ? 56.668  35.020 -13.593 1.00 10.06  ? 45   LYS A C   1 
ATOM   364   O  O   . LYS A  1  45  ? 57.158  36.115 -13.879 1.00 10.37  ? 45   LYS A O   1 
ATOM   365   C  CB  . LYS A  1  45  ? 56.875  34.078 -11.259 1.00 12.28  ? 45   LYS A CB  1 
ATOM   366   C  CG  . LYS A  1  45  ? 56.355  34.086 -9.830  1.00 14.65  ? 45   LYS A CG  1 
ATOM   367   C  CD  . LYS A  1  45  ? 57.288  33.309 -8.890  1.00 20.05  ? 45   LYS A CD  1 
ATOM   368   C  CE  . LYS A  1  45  ? 56.798  33.356 -7.474  1.00 26.29  ? 45   LYS A CE  1 
ATOM   369   N  NZ  . LYS A  1  45  ? 57.413  32.295 -6.685  1.00 31.53  ? 45   LYS A NZ  1 
ATOM   370   N  N   A GLU A  1  46  ? 56.686  33.991 -14.434 0.47 10.44  ? 46   GLU A N   1 
ATOM   371   N  N   B GLU A  1  46  ? 56.701  33.997 -14.434 0.53 10.33  ? 46   GLU A N   1 
ATOM   372   C  CA  A GLU A  1  46  ? 57.313  34.084 -15.736 0.47 10.36  ? 46   GLU A CA  1 
ATOM   373   C  CA  B GLU A  1  46  ? 57.339  34.131 -15.717 0.53 10.10  ? 46   GLU A CA  1 
ATOM   374   C  C   A GLU A  1  46  ? 56.567  35.054 -16.663 0.47 9.89   ? 46   GLU A C   1 
ATOM   375   C  C   B GLU A  1  46  ? 56.563  35.114 -16.615 0.53 9.84   ? 46   GLU A C   1 
ATOM   376   O  O   A GLU A  1  46  ? 57.182  35.857 -17.375 0.47 10.10  ? 46   GLU A O   1 
ATOM   377   O  O   B GLU A  1  46  ? 57.155  36.004 -17.244 0.53 10.23  ? 46   GLU A O   1 
ATOM   378   C  CB  A GLU A  1  46  ? 57.396  32.704 -16.397 0.47 12.00  ? 46   GLU A CB  1 
ATOM   379   C  CB  B GLU A  1  46  ? 57.469  32.768 -16.404 0.53 12.12  ? 46   GLU A CB  1 
ATOM   380   C  CG  A GLU A  1  46  ? 58.390  31.759 -15.750 0.47 14.33  ? 46   GLU A CG  1 
ATOM   381   C  CG  B GLU A  1  46  ? 58.079  32.899 -17.802 0.53 15.61  ? 46   GLU A CG  1 
ATOM   382   C  CD  A GLU A  1  46  ? 58.288  30.319 -16.220 0.47 17.05  ? 46   GLU A CD  1 
ATOM   383   C  CD  B GLU A  1  46  ? 58.253  31.591 -18.560 0.53 20.80  ? 46   GLU A CD  1 
ATOM   384   O  OE1 A GLU A  1  46  ? 57.387  29.969 -17.026 0.47 18.40  ? 46   GLU A OE1 1 
ATOM   385   O  OE1 B GLU A  1  46  ? 58.045  30.517 -17.969 0.53 22.78  ? 46   GLU A OE1 1 
ATOM   386   O  OE2 A GLU A  1  46  ? 59.114  29.506 -15.756 0.47 19.08  ? 46   GLU A OE2 1 
ATOM   387   O  OE2 B GLU A  1  46  ? 58.612  31.646 -19.765 0.53 22.91  ? 46   GLU A OE2 1 
ATOM   388   N  N   . VAL A  1  47  ? 55.238  34.966 -16.644 1.00 9.64   ? 47   VAL A N   1 
ATOM   389   C  CA  . VAL A  1  47  ? 54.401  35.815 -17.471 1.00 9.83   ? 47   VAL A CA  1 
ATOM   390   C  C   . VAL A  1  47  ? 54.571  37.278 -17.064 1.00 9.04   ? 47   VAL A C   1 
ATOM   391   O  O   . VAL A  1  47  ? 54.740  38.168 -17.899 1.00 9.72   ? 47   VAL A O   1 
ATOM   392   C  CB  . VAL A  1  47  ? 52.927  35.392 -17.354 1.00 10.65  ? 47   VAL A CB  1 
ATOM   393   C  CG1 . VAL A  1  47  ? 52.018  36.440 -17.923 1.00 10.70  ? 47   VAL A CG1 1 
ATOM   394   C  CG2 . VAL A  1  47  ? 52.715  34.082 -18.071 1.00 10.95  ? 47   VAL A CG2 1 
ATOM   395   N  N   . ALA A  1  48  ? 54.495  37.539 -15.759 1.00 9.22   ? 48   ALA A N   1 
ATOM   396   C  CA  . ALA A  1  48  ? 54.604  38.919 -15.282 1.00 10.72  ? 48   ALA A CA  1 
ATOM   397   C  C   . ALA A  1  48  ? 55.938  39.527 -15.659 1.00 10.05  ? 48   ALA A C   1 
ATOM   398   O  O   . ALA A  1  48  ? 55.986  40.687 -16.073 1.00 11.13  ? 48   ALA A O   1 
ATOM   399   C  CB  . ALA A  1  48  ? 54.413  38.975 -13.787 1.00 11.36  ? 48   ALA A CB  1 
ATOM   400   N  N   . ALA A  1  49  ? 57.020  38.756 -15.536 1.00 10.00  ? 49   ALA A N   1 
ATOM   401   C  CA  . ALA A  1  49  ? 58.316  39.277 -15.897 1.00 11.08  ? 49   ALA A CA  1 
ATOM   402   C  C   . ALA A  1  49  ? 58.417  39.522 -17.397 1.00 10.49  ? 49   ALA A C   1 
ATOM   403   O  O   . ALA A  1  49  ? 58.957  40.536 -17.844 1.00 11.19  ? 49   ALA A O   1 
ATOM   404   C  CB  . ALA A  1  49  ? 59.396  38.331 -15.426 1.00 12.31  ? 49   ALA A CB  1 
ATOM   405   N  N   . LYS A  1  50  ? 57.915  38.590 -18.184 1.00 10.36  ? 50   LYS A N   1 
ATOM   406   C  CA  . LYS A  1  50  ? 58.032  38.723 -19.631 1.00 10.46  ? 50   LYS A CA  1 
ATOM   407   C  C   . LYS A  1  50  ? 57.337  39.992 -20.126 1.00 9.65   ? 50   LYS A C   1 
ATOM   408   O  O   . LYS A  1  50  ? 57.906  40.743 -20.900 1.00 11.33  ? 50   LYS A O   1 
ATOM   409   C  CB  . LYS A  1  50  ? 57.451  37.495 -20.331 1.00 11.84  ? 50   LYS A CB  1 
ATOM   410   C  CG  . LYS A  1  50  ? 57.644  37.591 -21.841 1.00 16.37  ? 50   LYS A CG  1 
ATOM   411   C  CD  . LYS A  1  50  ? 57.393  36.319 -22.611 1.00 23.03  ? 50   LYS A CD  1 
ATOM   412   C  CE  . LYS A  1  50  ? 57.999  36.537 -23.994 1.00 30.10  ? 50   LYS A CE  1 
ATOM   413   N  NZ  . LYS A  1  50  ? 58.013  35.345 -24.847 1.00 34.39  ? 50   LYS A NZ  1 
ATOM   414   N  N   . ARG A  1  51  ? 56.121  40.246 -19.659 1.00 8.93   ? 51   ARG A N   1 
ATOM   415   C  CA  . ARG A  1  51  ? 55.291  41.315 -20.194 1.00 8.87   ? 51   ARG A CA  1 
ATOM   416   C  C   . ARG A  1  51  ? 55.355  42.630 -19.395 1.00 9.70   ? 51   ARG A C   1 
ATOM   417   O  O   . ARG A  1  51  ? 54.837  43.635 -19.856 1.00 9.72   ? 51   ARG A O   1 
ATOM   418   C  CB  . ARG A  1  51  ? 53.834  40.835 -20.292 1.00 9.26   ? 51   ARG A CB  1 
ATOM   419   C  CG  . ARG A  1  51  ? 53.104  40.828 -18.966 1.00 8.77   ? 51   ARG A CG  1 
ATOM   420   C  CD  . ARG A  1  51  ? 51.784  40.052 -19.019 1.00 9.13   ? 51   ARG A CD  1 
ATOM   421   N  NE  . ARG A  1  51  ? 51.071  40.227 -17.776 1.00 8.61   ? 51   ARG A NE  1 
ATOM   422   C  CZ  . ARG A  1  51  ? 49.753  40.121 -17.653 1.00 8.31   ? 51   ARG A CZ  1 
ATOM   423   N  NH1 . ARG A  1  51  ? 49.029  39.563 -18.620 1.00 8.51   ? 51   ARG A NH1 1 
ATOM   424   N  NH2 . ARG A  1  51  ? 49.168  40.553 -16.566 1.00 9.81   ? 51   ARG A NH2 1 
ATOM   425   N  N   . GLY A  1  52  ? 55.958  42.613 -18.207 1.00 8.77   ? 52   GLY A N   1 
ATOM   426   C  CA  . GLY A  1  52  ? 56.043  43.821 -17.417 1.00 9.18   ? 52   GLY A CA  1 
ATOM   427   C  C   . GLY A  1  52  ? 54.746  44.230 -16.722 1.00 9.50   ? 52   GLY A C   1 
ATOM   428   O  O   . GLY A  1  52  ? 54.575  45.405 -16.397 1.00 11.12  ? 52   GLY A O   1 
ATOM   429   N  N   . ILE A  1  53  ? 53.846  43.276 -16.491 1.00 8.62   ? 53   ILE A N   1 
ATOM   430   C  CA  . ILE A  1  53  ? 52.604  43.557 -15.763 1.00 8.91   ? 53   ILE A CA  1 
ATOM   431   C  C   . ILE A  1  53  ? 52.343  42.388 -14.843 1.00 8.91   ? 53   ILE A C   1 
ATOM   432   O  O   . ILE A  1  53  ? 52.284  41.253 -15.316 1.00 8.58   ? 53   ILE A O   1 
ATOM   433   C  CB  . ILE A  1  53  ? 51.358  43.721 -16.696 1.00 8.65   ? 53   ILE A CB  1 
ATOM   434   C  CG1 . ILE A  1  53  ? 51.601  44.695 -17.844 1.00 10.06  ? 53   ILE A CG1 1 
ATOM   435   C  CG2 . ILE A  1  53  ? 50.174  44.175 -15.870 1.00 9.24   ? 53   ILE A CG2 1 
ATOM   436   C  CD1 . ILE A  1  53  ? 50.486  44.576 -18.887 1.00 11.41  ? 53   ILE A CD1 1 
ATOM   437   N  N   . PRO A  1  54  ? 52.162  42.653 -13.538 1.00 9.22   ? 54   PRO A N   1 
ATOM   438   C  CA  . PRO A  1  54  ? 51.766  41.571 -12.634 1.00 8.95   ? 54   PRO A CA  1 
ATOM   439   C  C   . PRO A  1  54  ? 50.592  40.741 -13.144 1.00 8.58   ? 54   PRO A C   1 
ATOM   440   O  O   . PRO A  1  54  ? 49.711  41.293 -13.806 1.00 8.88   ? 54   PRO A O   1 
ATOM   441   C  CB  . PRO A  1  54  ? 51.410  42.346 -11.352 1.00 10.67  ? 54   PRO A CB  1 
ATOM   442   C  CG  . PRO A  1  54  ? 52.335  43.565 -11.421 1.00 11.20  ? 54   PRO A CG  1 
ATOM   443   C  CD  . PRO A  1  54  ? 52.286  43.946 -12.842 1.00 9.70   ? 54   PRO A CD  1 
ATOM   444   N  N   . GLN A  1  55  ? 50.583  39.451 -12.839 1.00 8.93   ? 55   GLN A N   1 
ATOM   445   C  CA  . GLN A  1  55  ? 49.517  38.566 -13.313 1.00 8.43   ? 55   GLN A CA  1 
ATOM   446   C  C   . GLN A  1  55  ? 49.167  37.592 -12.159 1.00 8.33   ? 55   GLN A C   1 
ATOM   447   O  O   . GLN A  1  55  ? 48.851  38.053 -11.053 1.00 9.02   ? 55   GLN A O   1 
ATOM   448   C  CB  . GLN A  1  55  ? 49.924  37.881 -14.615 1.00 8.51   ? 55   GLN A CB  1 
ATOM   449   C  CG  . GLN A  1  55  ? 48.719  37.256 -15.346 1.00 8.58   ? 55   GLN A CG  1 
ATOM   450   C  CD  . GLN A  1  55  ? 49.013  35.864 -15.857 1.00 8.16   ? 55   GLN A CD  1 
ATOM   451   O  OE1 . GLN A  1  55  ? 49.752  35.108 -15.198 1.00 9.11   ? 55   GLN A OE1 1 
ATOM   452   N  NE2 . GLN A  1  55  ? 48.470  35.500 -17.014 1.00 8.16   ? 55   GLN A NE2 1 
ATOM   453   N  N   . TYR A  1  56  ? 49.189  36.284 -12.402 1.00 8.63   ? 56   TYR A N   1 
ATOM   454   C  CA  . TYR A  1  56  ? 48.775  35.341 -11.364 1.00 8.71   ? 56   TYR A CA  1 
ATOM   455   C  C   . TYR A  1  56  ? 49.682  35.427 -10.152 1.00 9.05   ? 56   TYR A C   1 
ATOM   456   O  O   . TYR A  1  56  ? 50.916  35.412 -10.313 1.00 9.56   ? 56   TYR A O   1 
ATOM   457   C  CB  . TYR A  1  56  ? 48.808  33.919 -11.930 1.00 9.12   ? 56   TYR A CB  1 
ATOM   458   C  CG  . TYR A  1  56  ? 48.229  32.840 -11.022 1.00 9.10   ? 56   TYR A CG  1 
ATOM   459   C  CD1 . TYR A  1  56  ? 48.974  32.245 -10.013 1.00 9.84   ? 56   TYR A CD1 1 
ATOM   460   C  CD2 . TYR A  1  56  ? 46.916  32.390 -11.197 1.00 8.92   ? 56   TYR A CD2 1 
ATOM   461   C  CE1 . TYR A  1  56  ? 48.443  31.280 -9.199  1.00 10.15  ? 56   TYR A CE1 1 
ATOM   462   C  CE2 . TYR A  1  56  ? 46.386  31.411 -10.402 1.00 9.37   ? 56   TYR A CE2 1 
ATOM   463   C  CZ  . TYR A  1  56  ? 47.156  30.838 -9.398  1.00 9.41   ? 56   TYR A CZ  1 
ATOM   464   O  OH  . TYR A  1  56  ? 46.670  29.863 -8.582  1.00 10.37  ? 56   TYR A OH  1 
ATOM   465   N  N   . ASN A  1  57  ? 49.094  35.533 -8.973  1.00 9.40   ? 57   ASN A N   1 
ATOM   466   C  CA  . ASN A  1  57  ? 49.834  35.725 -7.751  1.00 9.90   ? 57   ASN A CA  1 
ATOM   467   C  C   . ASN A  1  57  ? 49.054  35.059 -6.614  1.00 10.66  ? 57   ASN A C   1 
ATOM   468   O  O   . ASN A  1  57  ? 47.953  35.511 -6.304  1.00 10.54  ? 57   ASN A O   1 
ATOM   469   C  CB  . ASN A  1  57  ? 50.003  37.221 -7.486  1.00 11.57  ? 57   ASN A CB  1 
ATOM   470   C  CG  . ASN A  1  57  ? 50.779  37.520 -6.209  1.00 13.12  ? 57   ASN A CG  1 
ATOM   471   O  OD1 . ASN A  1  57  ? 50.917  36.675 -5.335  1.00 12.87  ? 57   ASN A OD1 1 
ATOM   472   N  ND2 . ASN A  1  57  ? 51.171  38.770 -6.063  1.00 16.15  ? 57   ASN A ND2 1 
ATOM   473   N  N   . PRO A  1  58  ? 49.610  34.008 -6.000  1.00 11.21  ? 58   PRO A N   1 
ATOM   474   C  CA  . PRO A  1  58  ? 48.864  33.265 -4.972  1.00 12.77  ? 58   PRO A CA  1 
ATOM   475   C  C   . PRO A  1  58  ? 48.612  34.064 -3.699  1.00 13.24  ? 58   PRO A C   1 
ATOM   476   O  O   . PRO A  1  58  ? 47.842  33.607 -2.843  1.00 15.86  ? 58   PRO A O   1 
ATOM   477   C  CB  . PRO A  1  58  ? 49.754  32.064 -4.673  1.00 13.88  ? 58   PRO A CB  1 
ATOM   478   C  CG  . PRO A  1  58  ? 51.126  32.581 -4.924  1.00 13.52  ? 58   PRO A CG  1 
ATOM   479   C  CD  . PRO A  1  58  ? 50.983  33.488 -6.157  1.00 12.31  ? 58   PRO A CD  1 
ATOM   480   N  N   . ASP A  1  59  ? 49.251  35.223 -3.555  1.00 11.98  ? 59   ASP A N   1 
ATOM   481   C  CA  . ASP A  1  59  ? 49.072  36.021 -2.338  1.00 13.37  ? 59   ASP A CA  1 
ATOM   482   C  C   . ASP A  1  59  ? 48.010  37.108 -2.467  1.00 12.99  ? 59   ASP A C   1 
ATOM   483   O  O   . ASP A  1  59  ? 47.752  37.819 -1.499  1.00 15.06  ? 59   ASP A O   1 
ATOM   484   C  CB  . ASP A  1  59  ? 50.414  36.616 -1.930  1.00 15.82  ? 59   ASP A CB  1 
ATOM   485   C  CG  . ASP A  1  59  ? 51.409  35.555 -1.507  1.00 19.50  ? 59   ASP A CG  1 
ATOM   486   O  OD1 . ASP A  1  59  ? 51.035  34.385 -1.207  1.00 21.11  ? 59   ASP A OD1 1 
ATOM   487   O  OD2 . ASP A  1  59  ? 52.584  35.909 -1.461  1.00 23.69  ? 59   ASP A OD2 1 
ATOM   488   N  N   . ILE A  1  60  ? 47.364  37.208 -3.634  1.00 12.85  ? 60   ILE A N   1 
ATOM   489   C  CA  . ILE A  1  60  ? 46.246  38.110 -3.819  1.00 12.85  ? 60   ILE A CA  1 
ATOM   490   C  C   . ILE A  1  60  ? 44.975  37.480 -3.244  1.00 12.91  ? 60   ILE A C   1 
ATOM   491   O  O   . ILE A  1  60  ? 44.709  36.306 -3.438  1.00 13.77  ? 60   ILE A O   1 
ATOM   492   C  CB  . ILE A  1  60  ? 46.055  38.462 -5.335  1.00 14.45  ? 60   ILE A CB  1 
ATOM   493   C  CG1 . ILE A  1  60  ? 47.260  39.252 -5.842  1.00 18.07  ? 60   ILE A CG1 1 
ATOM   494   C  CG2 . ILE A  1  60  ? 44.789  39.250 -5.551  1.00 14.31  ? 60   ILE A CG2 1 
ATOM   495   C  CD1 . ILE A  1  60  ? 47.388  40.610 -5.274  1.00 20.59  ? 60   ILE A CD1 1 
ATOM   496   N  N   . GLY A  1  61  ? 44.194  38.255 -2.524  1.00 12.30  ? 61   GLY A N   1 
ATOM   497   C  CA  . GLY A  1  61  ? 42.918  37.755 -2.019  1.00 12.24  ? 61   GLY A CA  1 
ATOM   498   C  C   . GLY A  1  61  ? 43.140  36.639 -1.010  1.00 11.97  ? 61   GLY A C   1 
ATOM   499   O  O   . GLY A  1  61  ? 44.147  36.659 -0.268  1.00 13.97  ? 61   GLY A O   1 
ATOM   500   N  N   . THR A  1  62  ? 42.208  35.683 -0.933  1.00 11.35  ? 62   THR A N   1 
ATOM   501   C  CA  . THR A  1  62  ? 42.254  34.681 0.114   1.00 11.37  ? 62   THR A CA  1 
ATOM   502   C  C   . THR A  1  62  ? 43.092  33.474 -0.317  1.00 11.61  ? 62   THR A C   1 
ATOM   503   O  O   . THR A  1  62  ? 43.283  33.229 -1.520  1.00 12.54  ? 62   THR A O   1 
ATOM   504   C  CB  . THR A  1  62  ? 40.835  34.256 0.463   1.00 11.50  ? 62   THR A CB  1 
ATOM   505   O  OG1 . THR A  1  62  ? 40.233  33.750 -0.716  1.00 11.01  ? 62   THR A OG1 1 
ATOM   506   C  CG2 . THR A  1  62  ? 40.041  35.456 0.988   1.00 10.82  ? 62   THR A CG2 1 
ATOM   507   N  N   . PRO A  1  63  ? 43.620  32.718 0.657   1.00 11.74  ? 63   PRO A N   1 
ATOM   508   C  CA  . PRO A  1  63  ? 44.623  31.692 0.351   1.00 12.69  ? 63   PRO A CA  1 
ATOM   509   C  C   . PRO A  1  63  ? 43.970  30.334 0.057   1.00 11.96  ? 63   PRO A C   1 
ATOM   510   O  O   . PRO A  1  63  ? 43.539  29.616 0.986   1.00 13.39  ? 63   PRO A O   1 
ATOM   511   C  CB  . PRO A  1  63  ? 45.479  31.638 1.627   1.00 13.53  ? 63   PRO A CB  1 
ATOM   512   C  CG  . PRO A  1  63  ? 44.497  31.975 2.727   1.00 15.38  ? 63   PRO A CG  1 
ATOM   513   C  CD  . PRO A  1  63  ? 43.607  33.047 2.091   1.00 13.80  ? 63   PRO A CD  1 
ATOM   514   N  N   . LEU A  1  64  ? 43.910  29.960 -1.219  1.00 12.13  ? 64   LEU A N   1 
ATOM   515   C  CA  . LEU A  1  64  ? 43.353  28.663 -1.622  1.00 12.13  ? 64   LEU A CA  1 
ATOM   516   C  C   . LEU A  1  64  ? 44.012  27.521 -0.902  1.00 11.36  ? 64   LEU A C   1 
ATOM   517   O  O   . LEU A  1  64  ? 45.221  27.551 -0.620  1.00 13.17  ? 64   LEU A O   1 
ATOM   518   C  CB  . LEU A  1  64  ? 43.518  28.405 -3.141  1.00 13.54  ? 64   LEU A CB  1 
ATOM   519   C  CG  . LEU A  1  64  ? 42.715  29.279 -4.077  1.00 13.03  ? 64   LEU A CG  1 
ATOM   520   C  CD1 . LEU A  1  64  ? 42.991  28.947 -5.526  1.00 12.27  ? 64   LEU A CD1 1 
ATOM   521   C  CD2 . LEU A  1  64  ? 41.235  29.133 -3.778  1.00 13.51  ? 64   LEU A CD2 1 
ATOM   522   N  N   . GLY A  1  65  ? 43.254  26.459 -0.677  1.00 11.10  ? 65   GLY A N   1 
ATOM   523   C  CA  . GLY A  1  65  ? 43.840  25.236 -0.164  1.00 12.38  ? 65   GLY A CA  1 
ATOM   524   C  C   . GLY A  1  65  ? 44.007  25.152 1.322   1.00 11.62  ? 65   GLY A C   1 
ATOM   525   O  O   . GLY A  1  65  ? 44.921  24.497 1.808   1.00 12.62  ? 65   GLY A O   1 
ATOM   526   N  N   . GLN A  1  66  ? 43.090  25.761 2.059   1.00 11.56  ? 66   GLN A N   1 
ATOM   527   C  CA  . GLN A  1  66  ? 43.016  25.511 3.494   1.00 12.27  ? 66   GLN A CA  1 
ATOM   528   C  C   . GLN A  1  66  ? 42.404  24.147 3.793   1.00 12.29  ? 66   GLN A C   1 
ATOM   529   O  O   . GLN A  1  66  ? 42.561  23.613 4.902   1.00 14.12  ? 66   GLN A O   1 
ATOM   530   C  CB  . GLN A  1  66  ? 42.209  26.599 4.190   1.00 13.03  ? 66   GLN A CB  1 
ATOM   531   C  CG  . GLN A  1  66  ? 42.768  27.991 3.952   1.00 13.56  ? 66   GLN A CG  1 
ATOM   532   C  CD  . GLN A  1  66  ? 44.252  28.065 4.223   1.00 14.30  ? 66   GLN A CD  1 
ATOM   533   O  OE1 . GLN A  1  66  ? 44.680  27.746 5.336   1.00 16.29  ? 66   GLN A OE1 1 
ATOM   534   N  NE2 . GLN A  1  66  ? 45.043  28.452 3.255   1.00 14.48  ? 66   GLN A NE2 1 
ATOM   535   N  N   . ARG A  1  67  ? 41.690  23.602 2.809   1.00 12.25  ? 67   ARG A N   1 
ATOM   536   C  CA  . ARG A  1  67  ? 41.184  22.233 2.782   1.00 12.37  ? 67   ARG A CA  1 
ATOM   537   C  C   . ARG A  1  67  ? 41.903  21.479 1.670   1.00 12.31  ? 67   ARG A C   1 
ATOM   538   O  O   . ARG A  1  67  ? 42.690  22.073 0.940   1.00 12.34  ? 67   ARG A O   1 
ATOM   539   C  CB  . ARG A  1  67  ? 39.671  22.232 2.531   1.00 13.01  ? 67   ARG A CB  1 
ATOM   540   C  CG  . ARG A  1  67  ? 39.324  22.960 1.207   1.00 13.42  ? 67   ARG A CG  1 
ATOM   541   C  CD  . ARG A  1  67  ? 37.973  22.555 0.613   1.00 14.40  ? 67   ARG A CD  1 
ATOM   542   N  NE  . ARG A  1  67  ? 37.931  21.172 0.170   1.00 14.56  ? 67   ARG A NE  1 
ATOM   543   C  CZ  . ARG A  1  67  ? 36.841  20.523 -0.183  1.00 14.21  ? 67   ARG A CZ  1 
ATOM   544   N  NH1 . ARG A  1  67  ? 35.652  21.084 -0.062  1.00 13.31  ? 67   ARG A NH1 1 
ATOM   545   N  NH2 . ARG A  1  67  ? 36.937  19.283 -0.629  1.00 15.80  ? 67   ARG A NH2 1 
ATOM   546   N  N   . VAL A  1  68  ? 41.615  20.190 1.528   1.00 11.90  ? 68   VAL A N   1 
ATOM   547   C  CA  . VAL A  1  68  ? 42.132  19.429 0.403   1.00 12.25  ? 68   VAL A CA  1 
ATOM   548   C  C   . VAL A  1  68  ? 41.592  19.979 -0.906  1.00 12.06  ? 68   VAL A C   1 
ATOM   549   O  O   . VAL A  1  68  ? 40.384  20.119 -1.089  1.00 11.57  ? 68   VAL A O   1 
ATOM   550   C  CB  . VAL A  1  68  ? 41.751  17.934 0.518   1.00 13.41  ? 68   VAL A CB  1 
ATOM   551   C  CG1 . VAL A  1  68  ? 42.075  17.186 -0.753  1.00 13.97  ? 68   VAL A CG1 1 
ATOM   552   C  CG2 . VAL A  1  68  ? 42.420  17.311 1.735   1.00 14.99  ? 68   VAL A CG2 1 
ATOM   553   N  N   . LEU A  1  69  ? 42.504  20.272 -1.822  1.00 11.11  ? 69   LEU A N   1 
ATOM   554   C  CA  . LEU A  1  69  ? 42.176  20.591 -3.201  1.00 11.19  ? 69   LEU A CA  1 
ATOM   555   C  C   . LEU A  1  69  ? 42.129  19.245 -3.939  1.00 10.57  ? 69   LEU A C   1 
ATOM   556   O  O   . LEU A  1  69  ? 43.135  18.563 -4.131  1.00 11.63  ? 69   LEU A O   1 
ATOM   557   C  CB  . LEU A  1  69  ? 43.213  21.551 -3.790  1.00 11.75  ? 69   LEU A CB  1 
ATOM   558   C  CG  . LEU A  1  69  ? 43.269  22.916 -3.134  1.00 12.25  ? 69   LEU A CG  1 
ATOM   559   C  CD1 . LEU A  1  69  ? 44.411  23.729 -3.726  1.00 11.52  ? 69   LEU A CD1 1 
ATOM   560   C  CD2 . LEU A  1  69  ? 41.942  23.686 -3.223  1.00 13.81  ? 69   LEU A CD2 1 
ATOM   561   N  N   . MET A  1  70  ? 40.920  18.831 -4.290  1.00 11.00  ? 70   MET A N   1 
ATOM   562   C  CA  . MET A  1  70  ? 40.618  17.460 -4.660  1.00 10.57  ? 70   MET A CA  1 
ATOM   563   C  C   . MET A  1  70  ? 40.986  17.095 -6.078  1.00 10.00  ? 70   MET A C   1 
ATOM   564   O  O   . MET A  1  70  ? 40.800  17.903 -6.993  1.00 11.25  ? 70   MET A O   1 
ATOM   565   C  CB  . MET A  1  70  ? 39.114  17.210 -4.558  1.00 11.03  ? 70   MET A CB  1 
ATOM   566   C  CG  . MET A  1  70  ? 38.531  17.366 -3.192  1.00 11.12  ? 70   MET A CG  1 
ATOM   567   S  SD  . MET A  1  70  ? 36.738  17.093 -3.188  1.00 11.93  ? 70   MET A SD  1 
ATOM   568   C  CE  . MET A  1  70  ? 36.151  18.550 -4.073  1.00 11.48  ? 70   MET A CE  1 
ATOM   569   N  N   . PRO A  1  71  ? 41.381  15.848 -6.302  1.00 10.65  ? 71   PRO A N   1 
ATOM   570   C  CA  . PRO A  1  71  ? 41.264  15.274 -7.640  1.00 10.78  ? 71   PRO A CA  1 
ATOM   571   C  C   . PRO A  1  71  ? 39.804  14.889 -7.910  1.00 10.13  ? 71   PRO A C   1 
ATOM   572   O  O   . PRO A  1  71  ? 39.042  14.636 -6.961  1.00 10.73  ? 71   PRO A O   1 
ATOM   573   C  CB  . PRO A  1  71  ? 42.132  14.034 -7.552  1.00 12.42  ? 71   PRO A CB  1 
ATOM   574   C  CG  . PRO A  1  71  ? 41.941  13.569 -6.116  1.00 13.10  ? 71   PRO A CG  1 
ATOM   575   C  CD  . PRO A  1  71  ? 41.795  14.840 -5.312  1.00 11.69  ? 71   PRO A CD  1 
ATOM   576   N  N   . TYR A  1  72  ? 39.449  14.812 -9.172  1.00 9.65   ? 72   TYR A N   1 
ATOM   577   C  CA  . TYR A  1  72  ? 38.154  14.340 -9.651  1.00 8.95   ? 72   TYR A CA  1 
ATOM   578   C  C   . TYR A  1  72  ? 38.375  13.150 -10.578 1.00 9.27   ? 72   TYR A C   1 
ATOM   579   O  O   . TYR A  1  72  ? 39.223  13.218 -11.468 1.00 10.04  ? 72   TYR A O   1 
ATOM   580   C  CB  . TYR A  1  72  ? 37.425  15.450 -10.410 1.00 9.32   ? 72   TYR A CB  1 
ATOM   581   C  CG  . TYR A  1  72  ? 37.005  16.612 -9.540  1.00 9.41   ? 72   TYR A CG  1 
ATOM   582   C  CD1 . TYR A  1  72  ? 35.878  16.526 -8.740  1.00 9.86   ? 72   TYR A CD1 1 
ATOM   583   C  CD2 . TYR A  1  72  ? 37.732  17.785 -9.517  1.00 9.93   ? 72   TYR A CD2 1 
ATOM   584   C  CE1 . TYR A  1  72  ? 35.485  17.568 -7.943  1.00 9.76   ? 72   TYR A CE1 1 
ATOM   585   C  CE2 . TYR A  1  72  ? 37.330  18.868 -8.730  1.00 9.54   ? 72   TYR A CE2 1 
ATOM   586   C  CZ  . TYR A  1  72  ? 36.199  18.759 -7.956  1.00 8.71   ? 72   TYR A CZ  1 
ATOM   587   O  OH  . TYR A  1  72  ? 35.717  19.780 -7.178  1.00 9.28   ? 72   TYR A OH  1 
ATOM   588   N  N   . GLN A  1  73  ? 37.565  12.109 -10.424 1.00 9.53   ? 73   GLN A N   1 
ATOM   589   C  CA  . GLN A  1  73  ? 37.520  11.029 -11.366 1.00 9.22   ? 73   GLN A CA  1 
ATOM   590   C  C   . GLN A  1  73  ? 36.601  11.442 -12.500 1.00 8.84   ? 73   GLN A C   1 
ATOM   591   O  O   . GLN A  1  73  ? 35.440  11.785 -12.239 1.00 9.54   ? 73   GLN A O   1 
ATOM   592   C  CB  . GLN A  1  73  ? 36.929  9.799  -10.681 1.00 9.91   ? 73   GLN A CB  1 
ATOM   593   C  CG  . GLN A  1  73  ? 36.853  8.562  -11.552 1.00 10.96  ? 73   GLN A CG  1 
ATOM   594   C  CD  . GLN A  1  73  ? 36.200  7.417  -10.854 1.00 13.04  ? 73   GLN A CD  1 
ATOM   595   O  OE1 . GLN A  1  73  ? 35.359  7.603  -9.941  1.00 14.26  ? 73   GLN A OE1 1 
ATOM   596   N  NE2 . GLN A  1  73  ? 36.541  6.195  -11.276 1.00 15.05  ? 73   GLN A NE2 1 
ATOM   597   N  N   . VAL A  1  74  ? 37.018  11.358 -13.755 1.00 9.09   ? 74   VAL A N   1 
ATOM   598   C  CA  . VAL A  1  74  ? 36.041  11.571 -14.828 1.00 8.73   ? 74   VAL A CA  1 
ATOM   599   C  C   . VAL A  1  74  ? 35.171  10.313 -14.901 1.00 9.07   ? 74   VAL A C   1 
ATOM   600   O  O   . VAL A  1  74  ? 35.688  9.204  -15.022 1.00 10.01  ? 74   VAL A O   1 
ATOM   601   C  CB  . VAL A  1  74  ? 36.715  11.889 -16.171 1.00 9.22   ? 74   VAL A CB  1 
ATOM   602   C  CG1 . VAL A  1  74  ? 35.659  12.066 -17.233 1.00 10.08  ? 74   VAL A CG1 1 
ATOM   603   C  CG2 . VAL A  1  74  ? 37.579  13.135 -16.059 1.00 10.09  ? 74   VAL A CG2 1 
ATOM   604   N  N   . SER A  1  75  ? 33.858  10.459 -14.752 1.00 9.20   ? 75   SER A N   1 
ATOM   605   C  CA  . SER A  1  75  ? 32.997  9.287  -14.632 1.00 9.29   ? 75   SER A CA  1 
ATOM   606   C  C   . SER A  1  75  ? 33.096  8.440  -15.881 1.00 10.05  ? 75   SER A C   1 
ATOM   607   O  O   . SER A  1  75  ? 33.204  8.971  -16.972 1.00 9.84   ? 75   SER A O   1 
ATOM   608   C  CB  . SER A  1  75  ? 31.570  9.716  -14.401 1.00 9.25   ? 75   SER A CB  1 
ATOM   609   O  OG  . SER A  1  75  ? 31.476  10.464 -13.213 1.00 8.95   ? 75   SER A OG  1 
ATOM   610   N  N   . THR A  1  76  ? 33.032  7.120  -15.656 1.00 10.51  ? 76   THR A N   1 
ATOM   611   C  CA  . THR A  1  76  ? 33.204  6.027  -16.621 1.00 11.66  ? 76   THR A CA  1 
ATOM   612   C  C   . THR A  1  76  ? 34.657  5.830  -17.037 1.00 11.99  ? 76   THR A C   1 
ATOM   613   O  O   . THR A  1  76  ? 34.931  4.979  -17.878 1.00 13.90  ? 76   THR A O   1 
ATOM   614   C  CB  . THR A  1  76  ? 32.344  6.140  -17.888 1.00 12.91  ? 76   THR A CB  1 
ATOM   615   O  OG1 . THR A  1  76  ? 32.850  7.100  -18.818 1.00 13.46  ? 76   THR A OG1 1 
ATOM   616   C  CG2 . THR A  1  76  ? 30.903  6.433  -17.523 1.00 13.84  ? 76   THR A CG2 1 
ATOM   617   N  N   . THR A  1  77  ? 35.582  6.591  -16.446 1.00 10.86  ? 77   THR A N   1 
ATOM   618   C  CA  . THR A  1  77  ? 37.018  6.436  -16.698 1.00 11.53  ? 77   THR A CA  1 
ATOM   619   C  C   . THR A  1  77  ? 37.756  6.142  -15.405 1.00 12.39  ? 77   THR A C   1 
ATOM   620   O  O   . THR A  1  77  ? 37.199  6.226  -14.306 1.00 12.73  ? 77   THR A O   1 
ATOM   621   C  CB  . THR A  1  77  ? 37.662  7.678  -17.323 1.00 11.43  ? 77   THR A CB  1 
ATOM   622   O  OG1 . THR A  1  77  ? 38.035  8.625  -16.308 1.00 11.01  ? 77   THR A OG1 1 
ATOM   623   C  CG2 . THR A  1  77  ? 36.732  8.325  -18.375 1.00 12.24  ? 77   THR A CG2 1 
ATOM   624   N  N   . ASP A  1  78  ? 39.032  5.832  -15.543 1.00 13.65  ? 78   ASP A N   1 
ATOM   625   C  CA  . ASP A  1  78  ? 39.931  5.718  -14.424 1.00 16.16  ? 78   ASP A CA  1 
ATOM   626   C  C   . ASP A  1  78  ? 40.921  6.859  -14.373 1.00 14.18  ? 78   ASP A C   1 
ATOM   627   O  O   . ASP A  1  78  ? 41.978  6.760  -13.764 1.00 15.16  ? 78   ASP A O   1 
ATOM   628   C  CB  . ASP A  1  78  ? 40.616  4.347  -14.484 1.00 21.96  ? 78   ASP A CB  1 
ATOM   629   C  CG  . ASP A  1  78  ? 39.645  3.212  -14.161 1.00 28.95  ? 78   ASP A CG  1 
ATOM   630   O  OD1 . ASP A  1  78  ? 38.898  3.322  -13.155 1.00 30.38  ? 78   ASP A OD1 1 
ATOM   631   O  OD2 . ASP A  1  78  ? 39.552  2.250  -14.954 1.00 33.20  ? 78   ASP A OD2 1 
ATOM   632   N  N   . THR A  1  79  ? 40.539  7.980  -14.960 1.00 12.17  ? 79   THR A N   1 
ATOM   633   C  CA  . THR A  1  79  ? 41.360  9.174  -14.981 1.00 11.23  ? 79   THR A CA  1 
ATOM   634   C  C   . THR A  1  79  ? 40.960  10.098 -13.842 1.00 10.37  ? 79   THR A C   1 
ATOM   635   O  O   . THR A  1  79  ? 39.802  10.495 -13.718 1.00 10.87  ? 79   THR A O   1 
ATOM   636   C  CB  . THR A  1  79  ? 41.227  9.878  -16.332 1.00 12.09  ? 79   THR A CB  1 
ATOM   637   O  OG1 . THR A  1  79  ? 41.772  9.013  -17.346 1.00 14.25  ? 79   THR A OG1 1 
ATOM   638   C  CG2 . THR A  1  79  ? 41.956  11.192 -16.355 1.00 11.88  ? 79   THR A CG2 1 
ATOM   639   N  N   . TYR A  1  80  ? 41.942  10.437 -13.030 1.00 10.27  ? 80   TYR A N   1 
ATOM   640   C  CA  . TYR A  1  80  ? 41.828  11.356 -11.901 1.00 10.28  ? 80   TYR A CA  1 
ATOM   641   C  C   . TYR A  1  80  ? 42.652  12.607 -12.148 1.00 10.75  ? 80   TYR A C   1 
ATOM   642   O  O   . TYR A  1  80  ? 43.859  12.489 -12.344 1.00 12.28  ? 80   TYR A O   1 
ATOM   643   C  CB  . TYR A  1  80  ? 42.314  10.671 -10.625 1.00 10.98  ? 80   TYR A CB  1 
ATOM   644   C  CG  . TYR A  1  80  ? 41.380  9.651  -10.088 1.00 13.57  ? 80   TYR A CG  1 
ATOM   645   C  CD1 . TYR A  1  80  ? 41.360  8.367  -10.582 1.00 14.85  ? 80   TYR A CD1 1 
ATOM   646   C  CD2 . TYR A  1  80  ? 40.485  9.993  -9.091  1.00 13.98  ? 80   TYR A CD2 1 
ATOM   647   C  CE1 . TYR A  1  80  ? 40.461  7.420  -10.065 1.00 15.89  ? 80   TYR A CE1 1 
ATOM   648   C  CE2 . TYR A  1  80  ? 39.623  9.091  -8.559  1.00 15.83  ? 80   TYR A CE2 1 
ATOM   649   C  CZ  . TYR A  1  80  ? 39.583  7.814  -9.049  1.00 15.76  ? 80   TYR A CZ  1 
ATOM   650   O  OH  . TYR A  1  80  ? 38.673  6.941  -8.475  1.00 18.87  ? 80   TYR A OH  1 
ATOM   651   N  N   . VAL A  1  81  ? 42.041  13.782 -12.095 1.00 9.95   ? 81   VAL A N   1 
ATOM   652   C  CA  . VAL A  1  81  ? 42.750  15.028 -12.375 1.00 9.74   ? 81   VAL A CA  1 
ATOM   653   C  C   . VAL A  1  81  ? 42.258  16.110 -11.431 1.00 9.59   ? 81   VAL A C   1 
ATOM   654   O  O   . VAL A  1  81  ? 41.116  16.094 -10.986 1.00 10.27  ? 81   VAL A O   1 
ATOM   655   C  CB  . VAL A  1  81  ? 42.545  15.513 -13.847 1.00 10.32  ? 81   VAL A CB  1 
ATOM   656   C  CG1 . VAL A  1  81  ? 43.244  14.578 -14.820 1.00 11.26  ? 81   VAL A CG1 1 
ATOM   657   C  CG2 . VAL A  1  81  ? 41.048  15.655 -14.173 1.00 11.25  ? 81   VAL A CG2 1 
ATOM   658   N  N   . GLU A  1  82  ? 43.118  17.060 -11.108 1.00 10.15  ? 82   GLU A N   1 
ATOM   659   C  CA  . GLU A  1  82  ? 42.658  18.272 -10.457 1.00 10.61  ? 82   GLU A CA  1 
ATOM   660   C  C   . GLU A  1  82  ? 41.641  18.982 -11.342 1.00 9.48   ? 82   GLU A C   1 
ATOM   661   O  O   . GLU A  1  82  ? 41.685  18.910 -12.578 1.00 9.64   ? 82   GLU A O   1 
ATOM   662   C  CB  . GLU A  1  82  ? 43.834  19.187 -10.126 1.00 11.05  ? 82   GLU A CB  1 
ATOM   663   C  CG  . GLU A  1  82  ? 44.782  18.557 -9.086  1.00 12.39  ? 82   GLU A CG  1 
ATOM   664   C  CD  . GLU A  1  82  ? 45.830  19.550 -8.615  1.00 12.83  ? 82   GLU A CD  1 
ATOM   665   O  OE1 . GLU A  1  82  ? 45.477  20.412 -7.765  1.00 13.49  ? 82   GLU A OE1 1 
ATOM   666   O  OE2 . GLU A  1  82  ? 46.982  19.511 -9.115  1.00 14.33  ? 82   GLU A OE2 1 
ATOM   667   N  N   . GLY A  1  83  ? 40.714  19.685 -10.708 1.00 8.92   ? 83   GLY A N   1 
ATOM   668   C  CA  . GLY A  1  83  ? 39.622  20.291 -11.449 1.00 9.14   ? 83   GLY A CA  1 
ATOM   669   C  C   . GLY A  1  83  ? 40.069  21.338 -12.453 1.00 8.24   ? 83   GLY A C   1 
ATOM   670   O  O   . GLY A  1  83  ? 39.355  21.620 -13.416 1.00 8.19   ? 83   GLY A O   1 
ATOM   671   N  N   . ASP A  1  84  ? 41.238  21.939 -12.266 1.00 8.36   ? 84   ASP A N   1 
ATOM   672   C  CA  . ASP A  1  84  ? 41.718  22.934 -13.215 1.00 8.30   ? 84   ASP A CA  1 
ATOM   673   C  C   . ASP A  1  84  ? 41.879  22.306 -14.606 1.00 8.19   ? 84   ASP A C   1 
ATOM   674   O  O   . ASP A  1  84  ? 41.770  22.986 -15.620 1.00 8.12   ? 84   ASP A O   1 
ATOM   675   C  CB  . ASP A  1  84  ? 43.047  23.537 -12.772 1.00 9.12   ? 84   ASP A CB  1 
ATOM   676   C  CG  . ASP A  1  84  ? 43.083  23.896 -11.271 1.00 9.07   ? 84   ASP A CG  1 
ATOM   677   O  OD1 . ASP A  1  84  ? 43.133  22.955 -10.463 1.00 10.26  ? 84   ASP A OD1 1 
ATOM   678   O  OD2 . ASP A  1  84  ? 43.057  25.122 -10.980 1.00 9.17   ? 84   ASP A OD2 1 
ATOM   679   N  N   . ASP A  1  85  ? 42.134  20.998 -14.654 1.00 8.39   ? 85   ASP A N   1 
ATOM   680   C  CA  . ASP A  1  85  ? 42.331  20.332 -15.933 1.00 8.45   ? 85   ASP A CA  1 
ATOM   681   C  C   . ASP A  1  85  ? 41.010  20.064 -16.662 1.00 7.54   ? 85   ASP A C   1 
ATOM   682   O  O   . ASP A  1  85  ? 41.040  19.634 -17.821 1.00 7.97   ? 85   ASP A O   1 
ATOM   683   C  CB  . ASP A  1  85  ? 43.107  19.024 -15.724 1.00 8.79   ? 85   ASP A CB  1 
ATOM   684   C  CG  . ASP A  1  85  ? 44.483  19.225 -15.080 1.00 12.77  ? 85   ASP A CG  1 
ATOM   685   O  OD1 . ASP A  1  85  ? 44.878  20.361 -14.854 1.00 15.71  ? 85   ASP A OD1 1 
ATOM   686   O  OD2 . ASP A  1  85  ? 45.169  18.236 -14.771 1.00 13.25  ? 85   ASP A OD2 1 
ATOM   687   N  N   . LEU A  1  86  ? 39.903  20.367 -15.998 1.00 7.40   ? 86   LEU A N   1 
ATOM   688   C  CA  . LEU A  1  86  ? 38.566  20.277 -16.567 1.00 7.54   ? 86   LEU A CA  1 
ATOM   689   C  C   . LEU A  1  86  ? 38.014  21.659 -16.862 1.00 6.97   ? 86   LEU A C   1 
ATOM   690   O  O   . LEU A  1  86  ? 36.896  21.767 -17.345 1.00 7.71   ? 86   LEU A O   1 
ATOM   691   C  CB  . LEU A  1  86  ? 37.634  19.471 -15.644 1.00 7.84   ? 86   LEU A CB  1 
ATOM   692   C  CG  . LEU A  1  86  ? 38.108  18.008 -15.473 1.00 8.85   ? 86   LEU A CG  1 
ATOM   693   C  CD1 . LEU A  1  86  ? 37.346  17.333 -14.338 1.00 9.45   ? 86   LEU A CD1 1 
ATOM   694   C  CD2 . LEU A  1  86  ? 37.988  17.205 -16.742 1.00 9.52   ? 86   LEU A CD2 1 
ATOM   695   N  N   . HIS A  1  87  ? 38.781  22.721 -16.609 1.00 7.12   ? 87   HIS A N   1 
ATOM   696   C  CA  . HIS A  1  87  ? 38.386  24.066 -17.047 1.00 7.06   ? 87   HIS A CA  1 
ATOM   697   C  C   . HIS A  1  87  ? 38.433  24.104 -18.574 1.00 6.61   ? 87   HIS A C   1 
ATOM   698   O  O   . HIS A  1  87  ? 39.400  23.616 -19.169 1.00 7.03   ? 87   HIS A O   1 
ATOM   699   C  CB  . HIS A  1  87  ? 39.331  25.115 -16.462 1.00 7.57   ? 87   HIS A CB  1 
ATOM   700   C  CG  . HIS A  1  87  ? 38.793  26.499 -16.576 1.00 6.89   ? 87   HIS A CG  1 
ATOM   701   N  ND1 . HIS A  1  87  ? 38.574  27.148 -17.783 1.00 7.65   ? 87   HIS A ND1 1 
ATOM   702   C  CD2 . HIS A  1  87  ? 38.403  27.350 -15.589 1.00 7.37   ? 87   HIS A CD2 1 
ATOM   703   C  CE1 . HIS A  1  87  ? 38.044  28.330 -17.511 1.00 7.57   ? 87   HIS A CE1 1 
ATOM   704   N  NE2 . HIS A  1  87  ? 37.933  28.476 -16.196 1.00 7.27   ? 87   HIS A NE2 1 
ATOM   705   N  N   . PHE A  1  88  ? 37.420  24.671 -19.234 1.00 6.61   ? 88   PHE A N   1 
ATOM   706   C  CA  . PHE A  1  88  ? 37.443  24.611 -20.694 1.00 6.75   ? 88   PHE A CA  1 
ATOM   707   C  C   . PHE A  1  88  ? 38.652  25.300 -21.284 1.00 6.34   ? 88   PHE A C   1 
ATOM   708   O  O   . PHE A  1  88  ? 39.120  24.911 -22.361 1.00 6.84   ? 88   PHE A O   1 
ATOM   709   C  CB  . PHE A  1  88  ? 36.143  25.186 -21.307 1.00 6.71   ? 88   PHE A CB  1 
ATOM   710   C  CG  . PHE A  1  88  ? 36.100  26.687 -21.432 1.00 6.54   ? 88   PHE A CG  1 
ATOM   711   C  CD1 . PHE A  1  88  ? 35.631  27.486 -20.391 1.00 7.47   ? 88   PHE A CD1 1 
ATOM   712   C  CD2 . PHE A  1  88  ? 36.539  27.315 -22.583 1.00 6.43   ? 88   PHE A CD2 1 
ATOM   713   C  CE1 . PHE A  1  88  ? 35.591  28.860 -20.507 1.00 7.65   ? 88   PHE A CE1 1 
ATOM   714   C  CE2 . PHE A  1  88  ? 36.511  28.693 -22.697 1.00 7.08   ? 88   PHE A CE2 1 
ATOM   715   C  CZ  . PHE A  1  88  ? 36.035  29.460 -21.660 1.00 7.06   ? 88   PHE A CZ  1 
ATOM   716   N  N   . VAL A  1  89  ? 39.183  26.332 -20.621 1.00 6.27   ? 89   VAL A N   1 
ATOM   717   C  CA  . VAL A  1  89  ? 40.355  27.024 -21.170 1.00 6.36   ? 89   VAL A CA  1 
ATOM   718   C  C   . VAL A  1  89  ? 41.575  26.108 -21.224 1.00 6.66   ? 89   VAL A C   1 
ATOM   719   O  O   . VAL A  1  89  ? 42.415  26.219 -22.110 1.00 6.98   ? 89   VAL A O   1 
ATOM   720   C  CB  . VAL A  1  89  ? 40.644  28.291 -20.359 1.00 6.99   ? 89   VAL A CB  1 
ATOM   721   C  CG1 . VAL A  1  89  ? 42.051  28.844 -20.660 1.00 7.31   ? 89   VAL A CG1 1 
ATOM   722   C  CG2 . VAL A  1  89  ? 39.575  29.334 -20.620 1.00 7.82   ? 89   VAL A CG2 1 
ATOM   723   N  N   . ASN A  1  90  ? 41.670  25.216 -20.240 1.00 6.95   ? 90   ASN A N   1 
ATOM   724   C  CA  . ASN A  1  90  ? 42.802  24.316 -20.066 1.00 7.29   ? 90   ASN A CA  1 
ATOM   725   C  C   . ASN A  1  90  ? 42.625  22.957 -20.716 1.00 7.26   ? 90   ASN A C   1 
ATOM   726   O  O   . ASN A  1  90  ? 43.473  22.064 -20.525 1.00 8.48   ? 90   ASN A O   1 
ATOM   727   C  CB  . ASN A  1  90  ? 43.078  24.131 -18.564 1.00 7.52   ? 90   ASN A CB  1 
ATOM   728   C  CG  . ASN A  1  90  ? 43.344  25.420 -17.832 1.00 6.92   ? 90   ASN A CG  1 
ATOM   729   O  OD1 . ASN A  1  90  ? 43.801  26.417 -18.400 1.00 7.64   ? 90   ASN A OD1 1 
ATOM   730   N  ND2 . ASN A  1  90  ? 43.083  25.386 -16.527 1.00 7.43   ? 90   ASN A ND2 1 
ATOM   731   N  N   . ASN A  1  91  ? 41.541  22.764 -21.467 1.00 6.99   ? 91   ASN A N   1 
ATOM   732   C  CA  . ASN A  1  91  ? 41.157  21.457 -21.937 1.00 7.16   ? 91   ASN A CA  1 
ATOM   733   C  C   . ASN A  1  91  ? 40.801  21.546 -23.421 1.00 6.68   ? 91   ASN A C   1 
ATOM   734   O  O   . ASN A  1  91  ? 39.714  22.019 -23.814 1.00 7.04   ? 91   ASN A O   1 
ATOM   735   C  CB  . ASN A  1  91  ? 40.009  20.909 -21.095 1.00 7.40   ? 91   ASN A CB  1 
ATOM   736   C  CG  . ASN A  1  91  ? 39.709  19.467 -21.387 1.00 7.12   ? 91   ASN A CG  1 
ATOM   737   O  OD1 . ASN A  1  91  ? 39.550  19.074 -22.532 1.00 7.73   ? 91   ASN A OD1 1 
ATOM   738   N  ND2 . ASN A  1  91  ? 39.616  18.654 -20.329 1.00 7.68   ? 91   ASN A ND2 1 
ATOM   739   N  N   . ALA A  1  92  ? 41.735  21.116 -24.268 1.00 6.69   ? 92   ALA A N   1 
ATOM   740   C  CA  . ALA A  1  92  ? 41.545  21.244 -25.698 1.00 6.69   ? 92   ALA A CA  1 
ATOM   741   C  C   . ALA A  1  92  ? 40.445  20.352 -26.235 1.00 6.63   ? 92   ALA A C   1 
ATOM   742   O  O   . ALA A  1  92  ? 39.882  20.646 -27.295 1.00 7.22   ? 92   ALA A O   1 
ATOM   743   C  CB  . ALA A  1  92  ? 42.865  20.945 -26.437 1.00 7.65   ? 92   ALA A CB  1 
ATOM   744   N  N   . ALA A  1  93  ? 40.142  19.245 -25.556 1.00 6.83   ? 93   ALA A N   1 
ATOM   745   C  CA  . ALA A  1  93  ? 39.014  18.399 -25.982 1.00 6.75   ? 93   ALA A CA  1 
ATOM   746   C  C   . ALA A  1  93  ? 37.707  19.151 -25.856 1.00 6.56   ? 93   ALA A C   1 
ATOM   747   O  O   . ALA A  1  93  ? 36.840  19.074 -26.736 1.00 6.82   ? 93   ALA A O   1 
ATOM   748   C  CB  . ALA A  1  93  ? 38.969  17.104 -25.153 1.00 7.99   ? 93   ALA A CB  1 
ATOM   749   N  N   . MET A  1  94  ? 37.550  19.875 -24.747 1.00 6.53   ? 94   MET A N   1 
ATOM   750   C  CA  . MET A  1  94  ? 36.328  20.662 -24.524 1.00 6.23   ? 94   MET A CA  1 
ATOM   751   C  C   . MET A  1  94  ? 36.189  21.753 -25.570 1.00 6.71   ? 94   MET A C   1 
ATOM   752   O  O   . MET A  1  94  ? 35.113  21.962 -26.148 1.00 6.51   ? 94   MET A O   1 
ATOM   753   C  CB  . MET A  1  94  ? 36.343  21.235 -23.129 1.00 6.33   ? 94   MET A CB  1 
ATOM   754   C  CG  . MET A  1  94  ? 36.169  20.153 -22.059 1.00 7.46   ? 94   MET A CG  1 
ATOM   755   S  SD  . MET A  1  94  ? 36.285  20.832 -20.405 1.00 7.44   ? 94   MET A SD  1 
ATOM   756   C  CE  . MET A  1  94  ? 36.074  19.287 -19.491 1.00 7.74   ? 94   MET A CE  1 
ATOM   757   N  N   . GLN A  1  95  ? 37.279  22.470 -25.839 1.00 6.01   ? 95   GLN A N   1 
ATOM   758   C  CA  . GLN A  1  95  ? 37.243  23.477 -26.887 1.00 6.22   ? 95   GLN A CA  1 
ATOM   759   C  C   . GLN A  1  95  ? 36.873  22.856 -28.226 1.00 5.39   ? 95   GLN A C   1 
ATOM   760   O  O   . GLN A  1  95  ? 36.050  23.408 -28.983 1.00 6.11   ? 95   GLN A O   1 
ATOM   761   C  CB  . GLN A  1  95  ? 38.569  24.222 -26.973 1.00 6.61   ? 95   GLN A CB  1 
ATOM   762   C  CG  . GLN A  1  95  ? 38.751  25.177 -25.772 1.00 6.62   ? 95   GLN A CG  1 
ATOM   763   C  CD  . GLN A  1  95  ? 40.120  25.799 -25.733 1.00 6.96   ? 95   GLN A CD  1 
ATOM   764   O  OE1 . GLN A  1  95  ? 40.657  26.244 -26.771 1.00 7.06   ? 95   GLN A OE1 1 
ATOM   765   N  NE2 . GLN A  1  95  ? 40.695  25.845 -24.541 1.00 7.43   ? 95   GLN A NE2 1 
ATOM   766   N  N   . GLN A  1  96  ? 37.489  21.722 -28.562 1.00 6.10   ? 96   GLN A N   1 
ATOM   767   C  CA  . GLN A  1  96  ? 37.211  21.131 -29.854 1.00 5.99   ? 96   GLN A CA  1 
ATOM   768   C  C   . GLN A  1  96  ? 35.794  20.586 -29.951 1.00 5.63   ? 96   GLN A C   1 
ATOM   769   O  O   . GLN A  1  96  ? 35.212  20.580 -31.041 1.00 6.34   ? 96   GLN A O   1 
ATOM   770   C  CB  . GLN A  1  96  ? 38.218  20.019 -30.176 1.00 6.54   ? 96   GLN A CB  1 
ATOM   771   C  CG  . GLN A  1  96  ? 38.118  19.512 -31.621 1.00 6.53   ? 96   GLN A CG  1 
ATOM   772   C  CD  . GLN A  1  96  ? 38.582  20.564 -32.613 1.00 6.69   ? 96   GLN A CD  1 
ATOM   773   O  OE1 . GLN A  1  96  ? 39.679  21.123 -32.438 1.00 6.93   ? 96   GLN A OE1 1 
ATOM   774   N  NE2 . GLN A  1  96  ? 37.806  20.842 -33.649 1.00 6.69   ? 96   GLN A NE2 1 
ATOM   775   N  N   . MET A  1  97  ? 35.224  20.104 -28.849 1.00 5.89   ? 97   MET A N   1 
ATOM   776   C  CA  . MET A  1  97  ? 33.861  19.639 -28.899 1.00 5.89   ? 97   MET A CA  1 
ATOM   777   C  C   . MET A  1  97  ? 32.976  20.778 -29.389 1.00 5.66   ? 97   MET A C   1 
ATOM   778   O  O   . MET A  1  97  ? 32.108  20.588 -30.253 1.00 6.36   ? 97   MET A O   1 
ATOM   779   C  CB  . MET A  1  97  ? 33.367  19.168 -27.532 1.00 6.58   ? 97   MET A CB  1 
ATOM   780   C  CG  . MET A  1  97  ? 32.086  18.361 -27.657 1.00 7.28   ? 97   MET A CG  1 
ATOM   781   S  SD  . MET A  1  97  ? 31.244  17.986 -26.125 1.00 7.29   ? 97   MET A SD  1 
ATOM   782   C  CE  . MET A  1  97  ? 30.159  19.441 -26.037 1.00 7.58   ? 97   MET A CE  1 
ATOM   783   N  N   . TRP A  1  98  ? 33.127  21.955 -28.799 1.00 6.09   ? 98   TRP A N   1 
ATOM   784   C  CA  . TRP A  1  98  ? 32.352  23.102 -29.233 1.00 5.74   ? 98   TRP A CA  1 
ATOM   785   C  C   . TRP A  1  98  ? 32.687  23.490 -30.657 1.00 5.25   ? 98   TRP A C   1 
ATOM   786   O  O   . TRP A  1  98  ? 31.772  23.713 -31.455 1.00 6.03   ? 98   TRP A O   1 
ATOM   787   C  CB  . TRP A  1  98  ? 32.530  24.294 -28.248 1.00 6.05   ? 98   TRP A CB  1 
ATOM   788   C  CG  . TRP A  1  98  ? 31.872  25.535 -28.733 1.00 5.62   ? 98   TRP A CG  1 
ATOM   789   C  CD1 . TRP A  1  98  ? 32.441  26.769 -28.830 1.00 5.88   ? 98   TRP A CD1 1 
ATOM   790   C  CD2 . TRP A  1  98  ? 30.534  25.674 -29.270 1.00 5.57   ? 98   TRP A CD2 1 
ATOM   791   N  NE1 . TRP A  1  98  ? 31.572  27.660 -29.400 1.00 6.00   ? 98   TRP A NE1 1 
ATOM   792   C  CE2 . TRP A  1  98  ? 30.394  27.015 -29.676 1.00 5.68   ? 98   TRP A CE2 1 
ATOM   793   C  CE3 . TRP A  1  98  ? 29.461  24.801 -29.458 1.00 5.67   ? 98   TRP A CE3 1 
ATOM   794   C  CZ2 . TRP A  1  98  ? 29.252  27.477 -30.344 1.00 5.68   ? 98   TRP A CZ2 1 
ATOM   795   C  CZ3 . TRP A  1  98  ? 28.291  25.277 -30.052 1.00 6.35   ? 98   TRP A CZ3 1 
ATOM   796   C  CH2 . TRP A  1  98  ? 28.210  26.589 -30.516 1.00 6.29   ? 98   TRP A CH2 1 
ATOM   797   N  N   . ASP A  1  99  ? 33.963  23.551 -31.043 1.00 5.20   ? 99   ASP A N   1 
ATOM   798   C  CA  . ASP A  1  99  ? 34.268  23.904 -32.417 1.00 5.70   ? 99   ASP A CA  1 
ATOM   799   C  C   . ASP A  1  99  ? 33.610  22.945 -33.409 1.00 5.52   ? 99   ASP A C   1 
ATOM   800   O  O   . ASP A  1  99  ? 33.128  23.369 -34.453 1.00 5.66   ? 99   ASP A O   1 
ATOM   801   C  CB  . ASP A  1  99  ? 35.783  23.963 -32.651 1.00 6.09   ? 99   ASP A CB  1 
ATOM   802   C  CG  . ASP A  1  99  ? 36.442  25.164 -31.983 1.00 6.54   ? 99   ASP A CG  1 
ATOM   803   O  OD1 . ASP A  1  99  ? 35.713  26.151 -31.756 1.00 7.85   ? 99   ASP A OD1 1 
ATOM   804   O  OD2 . ASP A  1  99  ? 37.652  25.106 -31.715 1.00 7.33   ? 99   ASP A OD2 1 
ATOM   805   N  N   . ASP A  1  100 ? 33.619  21.648 -33.120 1.00 6.05   ? 100  ASP A N   1 
ATOM   806   C  CA  . ASP A  1  100 ? 33.045  20.669 -34.025 1.00 5.57   ? 100  ASP A CA  1 
ATOM   807   C  C   . ASP A  1  100 ? 31.521  20.851 -34.191 1.00 5.90   ? 100  ASP A C   1 
ATOM   808   O  O   . ASP A  1  100 ? 30.999  20.578 -35.274 1.00 6.89   ? 100  ASP A O   1 
ATOM   809   C  CB  . ASP A  1  100 ? 33.372  19.236 -33.577 1.00 5.86   ? 100  ASP A CB  1 
ATOM   810   C  CG  . ASP A  1  100 ? 34.744  18.736 -34.009 1.00 6.40   ? 100  ASP A CG  1 
ATOM   811   O  OD1 . ASP A  1  100 ? 35.508  19.530 -34.629 1.00 6.96   ? 100  ASP A OD1 1 
ATOM   812   O  OD2 . ASP A  1  100 ? 35.002  17.531 -33.753 1.00 7.40   ? 100  ASP A OD2 1 
ATOM   813   N  N   . ILE A  1  101 ? 30.828  21.316 -33.153 1.00 5.54   ? 101  ILE A N   1 
ATOM   814   C  CA  . ILE A  1  101 ? 29.409  21.669 -33.295 1.00 5.56   ? 101  ILE A CA  1 
ATOM   815   C  C   . ILE A  1  101 ? 29.257  22.991 -34.057 1.00 5.60   ? 101  ILE A C   1 
ATOM   816   O  O   . ILE A  1  101 ? 28.493  23.082 -35.027 1.00 5.95   ? 101  ILE A O   1 
ATOM   817   C  CB  . ILE A  1  101 ? 28.730  21.732 -31.931 1.00 5.73   ? 101  ILE A CB  1 
ATOM   818   C  CG1 . ILE A  1  101 ? 28.787  20.377 -31.231 1.00 6.27   ? 101  ILE A CG1 1 
ATOM   819   C  CG2 . ILE A  1  101 ? 27.278  22.204 -32.080 1.00 6.44   ? 101  ILE A CG2 1 
ATOM   820   C  CD1 . ILE A  1  101 ? 28.403  20.409 -29.741 1.00 7.08   ? 101  ILE A CD1 1 
ATOM   821   N  N   . ARG A  1  102 ? 29.982  24.008 -33.605 1.00 5.39   ? 102  ARG A N   1 
ATOM   822   C  CA  . ARG A  1  102 ? 29.842  25.345 -34.168 1.00 5.51   ? 102  ARG A CA  1 
ATOM   823   C  C   . ARG A  1  102 ? 30.096  25.375 -35.680 1.00 4.82   ? 102  ARG A C   1 
ATOM   824   O  O   . ARG A  1  102 ? 29.425  26.113 -36.408 1.00 5.32   ? 102  ARG A O   1 
ATOM   825   C  CB  . ARG A  1  102 ? 30.812  26.295 -33.466 1.00 5.65   ? 102  ARG A CB  1 
ATOM   826   C  CG  . ARG A  1  102 ? 30.671  27.731 -33.926 1.00 5.58   ? 102  ARG A CG  1 
ATOM   827   C  CD  . ARG A  1  102 ? 31.423  28.747 -33.099 1.00 6.01   ? 102  ARG A CD  1 
ATOM   828   N  NE  . ARG A  1  102 ? 32.859  28.487 -32.989 1.00 5.86   ? 102  ARG A NE  1 
ATOM   829   C  CZ  . ARG A  1  102 ? 33.637  29.114 -32.105 1.00 5.54   ? 102  ARG A CZ  1 
ATOM   830   N  NH1 . ARG A  1  102 ? 33.158  30.122 -31.393 1.00 6.16   ? 102  ARG A NH1 1 
ATOM   831   N  NH2 . ARG A  1  102 ? 34.909  28.767 -31.972 1.00 6.25   ? 102  ARG A NH2 1 
ATOM   832   N  N   . ARG A  1  103 ? 31.066  24.585 -36.139 1.00 5.22   ? 103  ARG A N   1 
ATOM   833   C  CA  . ARG A  1  103 ? 31.516  24.592 -37.524 1.00 5.19   ? 103  ARG A CA  1 
ATOM   834   C  C   . ARG A  1  103 ? 30.732  23.607 -38.416 1.00 5.16   ? 103  ARG A C   1 
ATOM   835   O  O   . ARG A  1  103 ? 31.084  23.479 -39.582 1.00 5.56   ? 103  ARG A O   1 
ATOM   836   C  CB  . ARG A  1  103 ? 33.024  24.321 -37.606 1.00 5.69   ? 103  ARG A CB  1 
ATOM   837   C  CG  . ARG A  1  103 ? 33.436  22.841 -37.440 1.00 5.67   ? 103  ARG A CG  1 
ATOM   838   C  CD  . ARG A  1  103 ? 34.890  22.767 -37.025 1.00 6.02   ? 103  ARG A CD  1 
ATOM   839   N  NE  . ARG A  1  103 ? 35.343  21.396 -36.832 1.00 6.31   ? 103  ARG A NE  1 
ATOM   840   C  CZ  . ARG A  1  103 ? 35.702  20.553 -37.788 1.00 6.33   ? 103  ARG A CZ  1 
ATOM   841   N  NH1 . ARG A  1  103 ? 35.723  20.936 -39.059 1.00 6.63   ? 103  ARG A NH1 1 
ATOM   842   N  NH2 . ARG A  1  103 ? 36.034  19.316 -37.455 1.00 8.04   ? 103  ARG A NH2 1 
ATOM   843   N  N   . THR A  1  104 ? 29.666  22.983 -37.902 1.00 5.56   ? 104  THR A N   1 
ATOM   844   C  CA  . THR A  1  104 ? 28.835  22.066 -38.656 1.00 5.67   ? 104  THR A CA  1 
ATOM   845   C  C   . THR A  1  104 ? 27.500  22.685 -39.027 1.00 5.36   ? 104  THR A C   1 
ATOM   846   O  O   . THR A  1  104 ? 26.850  23.303 -38.200 1.00 6.51   ? 104  THR A O   1 
ATOM   847   C  CB  . THR A  1  104 ? 28.578  20.794 -37.835 1.00 6.46   ? 104  THR A CB  1 
ATOM   848   O  OG1 . THR A  1  104 ? 29.816  20.078 -37.709 1.00 7.38   ? 104  THR A OG1 1 
ATOM   849   C  CG2 . THR A  1  104 ? 27.565  19.864 -38.477 1.00 7.10   ? 104  THR A CG2 1 
ATOM   850   N  N   . VAL A  1  105 ? 27.083  22.454 -40.267 1.00 6.34   ? 105  VAL A N   1 
ATOM   851   C  CA  A VAL A  1  105 ? 25.734  22.700 -40.710 0.66 6.59   ? 105  VAL A CA  1 
ATOM   852   C  CA  B VAL A  1  105 ? 25.674  22.596 -40.639 0.34 5.71   ? 105  VAL A CA  1 
ATOM   853   C  C   . VAL A  1  105 ? 25.276  21.485 -41.561 1.00 6.60   ? 105  VAL A C   1 
ATOM   854   O  O   . VAL A  1  105 ? 26.099  20.810 -42.178 1.00 7.18   ? 105  VAL A O   1 
ATOM   855   C  CB  A VAL A  1  105 ? 25.694  24.045 -41.453 0.66 7.93   ? 105  VAL A CB  1 
ATOM   856   C  CB  B VAL A  1  105 ? 25.262  23.920 -41.359 0.34 4.05   ? 105  VAL A CB  1 
ATOM   857   C  CG1 A VAL A  1  105 ? 26.558  24.011 -42.688 0.66 7.64   ? 105  VAL A CG1 1 
ATOM   858   C  CG1 B VAL A  1  105 ? 25.259  25.101 -40.434 0.34 2.35   ? 105  VAL A CG1 1 
ATOM   859   C  CG2 A VAL A  1  105 ? 24.315  24.482 -41.809 0.66 8.86   ? 105  VAL A CG2 1 
ATOM   860   C  CG2 B VAL A  1  105 ? 26.092  24.221 -42.596 0.34 4.83   ? 105  VAL A CG2 1 
ATOM   861   N  N   . ILE A  1  106 ? 23.972  21.256 -41.612 1.00 6.32   ? 106  ILE A N   1 
ATOM   862   C  CA  . ILE A  1  106 ? 23.377  20.211 -42.445 1.00 6.43   ? 106  ILE A CA  1 
ATOM   863   C  C   . ILE A  1  106 ? 22.645  20.932 -43.586 1.00 6.33   ? 106  ILE A C   1 
ATOM   864   O  O   . ILE A  1  106 ? 21.896  21.884 -43.333 1.00 7.37   ? 106  ILE A O   1 
ATOM   865   C  CB  . ILE A  1  106 ? 22.414  19.327 -41.641 1.00 7.81   ? 106  ILE A CB  1 
ATOM   866   C  CG1 . ILE A  1  106 ? 23.109  18.744 -40.424 1.00 7.97   ? 106  ILE A CG1 1 
ATOM   867   C  CG2 . ILE A  1  106 ? 21.814  18.247 -42.555 1.00 10.85  ? 106  ILE A CG2 1 
ATOM   868   C  CD1 . ILE A  1  106 ? 22.123  18.160 -39.412 1.00 8.76   ? 106  ILE A CD1 1 
ATOM   869   N  N   . VAL A  1  107 ? 22.887  20.520 -44.821 1.00 6.64   ? 107  VAL A N   1 
ATOM   870   C  CA  . VAL A  1  107 ? 22.390  21.265 -45.972 1.00 6.81   ? 107  VAL A CA  1 
ATOM   871   C  C   . VAL A  1  107 ? 21.858  20.261 -46.993 1.00 6.94   ? 107  VAL A C   1 
ATOM   872   O  O   . VAL A  1  107 ? 22.582  19.446 -47.542 1.00 7.67   ? 107  VAL A O   1 
ATOM   873   C  CB  . VAL A  1  107 ? 23.472  22.121 -46.650 1.00 7.32   ? 107  VAL A CB  1 
ATOM   874   C  CG1 . VAL A  1  107 ? 22.822  23.031 -47.705 1.00 8.55   ? 107  VAL A CG1 1 
ATOM   875   C  CG2 . VAL A  1  107 ? 24.234  22.970 -45.621 1.00 8.73   ? 107  VAL A CG2 1 
ATOM   876   N  N   . GLY A  1  108 ? 20.569  20.357 -47.266 1.00 7.55   ? 108  GLY A N   1 
ATOM   877   C  CA  . GLY A  1  108 ? 19.955  19.461 -48.216 1.00 8.31   ? 108  GLY A CA  1 
ATOM   878   C  C   . GLY A  1  108 ? 20.520  19.646 -49.612 1.00 9.08   ? 108  GLY A C   1 
ATOM   879   O  O   . GLY A  1  108 ? 21.024  20.710 -49.994 1.00 9.06   ? 108  GLY A O   1 
ATOM   880   N  N   . LEU A  1  109 ? 20.398  18.577 -50.395 1.00 8.95   ? 109  LEU A N   1 
ATOM   881   C  CA  . LEU A  1  109 ? 20.634  18.616 -51.842 1.00 9.18   ? 109  LEU A CA  1 
ATOM   882   C  C   . LEU A  1  109 ? 19.339  18.412 -52.622 1.00 10.22  ? 109  LEU A C   1 
ATOM   883   O  O   . LEU A  1  109 ? 19.344  18.304 -53.842 1.00 11.85  ? 109  LEU A O   1 
ATOM   884   C  CB  . LEU A  1  109 ? 21.636  17.547 -52.265 1.00 10.14  ? 109  LEU A CB  1 
ATOM   885   C  CG  . LEU A  1  109 ? 23.120  17.866 -51.977 1.00 10.37  ? 109  LEU A CG  1 
ATOM   886   C  CD1 . LEU A  1  109 ? 24.021  16.645 -52.108 1.00 11.88  ? 109  LEU A CD1 1 
ATOM   887   C  CD2 . LEU A  1  109 ? 23.608  18.999 -52.857 1.00 11.22  ? 109  LEU A CD2 1 
ATOM   888   N  N   . ASN A  1  110 ? 18.212  18.397 -51.933 1.00 11.42  ? 110  ASN A N   1 
ATOM   889   C  CA  . ASN A  1  110 ? 16.966  18.046 -52.576 1.00 12.10  ? 110  ASN A CA  1 
ATOM   890   C  C   . ASN A  1  110 ? 16.469  19.179 -53.471 1.00 13.23  ? 110  ASN A C   1 
ATOM   891   O  O   . ASN A  1  110 ? 16.150  18.960 -54.636 1.00 15.26  ? 110  ASN A O   1 
ATOM   892   C  CB  . ASN A  1  110 ? 15.960  17.674 -51.501 1.00 12.49  ? 110  ASN A CB  1 
ATOM   893   C  CG  . ASN A  1  110 ? 16.548  16.655 -50.542 1.00 13.01  ? 110  ASN A CG  1 
ATOM   894   O  OD1 . ASN A  1  110 ? 16.885  15.569 -50.952 1.00 12.89  ? 110  ASN A OD1 1 
ATOM   895   N  ND2 . ASN A  1  110 ? 16.701  17.011 -49.268 1.00 13.83  ? 110  ASN A ND2 1 
ATOM   896   N  N   . HIS A  1  111 ? 16.437  20.406 -52.953 1.00 14.12  ? 111  HIS A N   1 
ATOM   897   C  CA  . HIS A  1  111 ? 16.086  21.549 -53.815 1.00 15.37  ? 111  HIS A CA  1 
ATOM   898   C  C   . HIS A  1  111 ? 17.152  21.753 -54.894 1.00 15.31  ? 111  HIS A C   1 
ATOM   899   O  O   . HIS A  1  111 ? 16.815  21.981 -56.050 1.00 16.48  ? 111  HIS A O   1 
ATOM   900   C  CB  . HIS A  1  111 ? 15.935  22.881 -53.044 1.00 18.35  ? 111  HIS A CB  1 
ATOM   901   C  CG  . HIS A  1  111 ? 14.773  22.929 -52.105 1.00 22.64  ? 111  HIS A CG  1 
ATOM   902   N  ND1 . HIS A  1  111 ? 13.496  22.577 -52.476 1.00 27.81  ? 111  HIS A ND1 1 
ATOM   903   C  CD2 . HIS A  1  111 ? 14.680  23.384 -50.834 1.00 25.90  ? 111  HIS A CD2 1 
ATOM   904   C  CE1 . HIS A  1  111 ? 12.679  22.747 -51.448 1.00 29.13  ? 111  HIS A CE1 1 
ATOM   905   N  NE2 . HIS A  1  111 ? 13.372  23.241 -50.443 1.00 28.41  ? 111  HIS A NE2 1 
ATOM   906   N  N   . ALA A  1  112 ? 18.432  21.652 -54.524 1.00 14.23  ? 112  ALA A N   1 
ATOM   907   C  CA  . ALA A  1  112 ? 19.520  21.859 -55.485 1.00 15.26  ? 112  ALA A CA  1 
ATOM   908   C  C   . ALA A  1  112 ? 19.383  20.895 -56.661 1.00 15.53  ? 112  ALA A C   1 
ATOM   909   O  O   . ALA A  1  112 ? 19.490  21.285 -57.816 1.00 16.88  ? 112  ALA A O   1 
ATOM   910   C  CB  . ALA A  1  112 ? 20.873  21.671 -54.819 1.00 13.97  ? 112  ALA A CB  1 
ATOM   911   N  N   . HIS A  1  113 ? 19.136  19.622 -56.363 1.00 14.92  ? 113  HIS A N   1 
ATOM   912   C  CA  . HIS A  1  113 ? 19.040  18.640 -57.427 1.00 16.18  ? 113  HIS A CA  1 
ATOM   913   C  C   . HIS A  1  113 ? 17.802  18.924 -58.292 1.00 18.85  ? 113  HIS A C   1 
ATOM   914   O  O   . HIS A  1  113 ? 17.839  18.704 -59.507 1.00 20.41  ? 113  HIS A O   1 
ATOM   915   C  CB  . HIS A  1  113 ? 19.027  17.225 -56.847 1.00 15.69  ? 113  HIS A CB  1 
ATOM   916   C  CG  . HIS A  1  113 ? 20.367  16.776 -56.327 1.00 13.96  ? 113  HIS A CG  1 
ATOM   917   N  ND1 . HIS A  1  113 ? 20.530  15.643 -55.559 1.00 13.78  ? 113  HIS A ND1 1 
ATOM   918   C  CD2 . HIS A  1  113 ? 21.609  17.288 -56.495 1.00 12.92  ? 113  HIS A CD2 1 
ATOM   919   C  CE1 . HIS A  1  113 ? 21.812  15.486 -55.268 1.00 14.06  ? 113  HIS A CE1 1 
ATOM   920   N  NE2 . HIS A  1  113 ? 22.486  16.473 -55.822 1.00 13.78  ? 113  HIS A NE2 1 
ATOM   921   N  N   . ALA A  1  114 ? 16.721  19.419 -57.690 1.00 19.79  ? 114  ALA A N   1 
ATOM   922   C  CA  . ALA A  1  114 ? 15.522  19.817 -58.445 1.00 22.53  ? 114  ALA A CA  1 
ATOM   923   C  C   . ALA A  1  114 ? 15.776  21.036 -59.342 1.00 24.23  ? 114  ALA A C   1 
ATOM   924   O  O   . ALA A  1  114 ? 15.196  21.114 -60.455 1.00 25.88  ? 114  ALA A O   1 
ATOM   925   C  CB  . ALA A  1  114 ? 14.358  20.098 -57.489 1.00 23.06  ? 114  ALA A CB  1 
ATOM   926   N  N   . VAL A  1  115 ? 16.570  22.003 -58.876 1.00 24.51  ? 115  VAL A N   1 
ATOM   927   C  CA  . VAL A  1  115 ? 16.915  23.168 -59.683 1.00 25.09  ? 115  VAL A CA  1 
ATOM   928   C  C   . VAL A  1  115 ? 17.663  22.674 -60.919 1.00 25.47  ? 115  VAL A C   1 
ATOM   929   O  O   . VAL A  1  115 ? 17.361  23.091 -62.048 1.00 26.94  ? 115  VAL A O   1 
ATOM   930   C  CB  . VAL A  1  115 ? 17.797  24.207 -58.925 1.00 25.29  ? 115  VAL A CB  1 
ATOM   931   C  CG1 . VAL A  1  115 ? 18.233  25.313 -59.861 1.00 25.70  ? 115  VAL A CG1 1 
ATOM   932   C  CG2 . VAL A  1  115 ? 17.072  24.801 -57.734 1.00 26.09  ? 115  VAL A CG2 1 
ATOM   933   N  N   . ILE A  1  116 ? 18.607  21.755 -60.702 1.00 26.18  ? 116  ILE A N   1 
ATOM   934   C  CA  . ILE A  1  116 ? 19.382  21.165 -61.787 1.00 26.75  ? 116  ILE A CA  1 
ATOM   935   C  C   . ILE A  1  116 ? 18.446  20.493 -62.785 1.00 28.57  ? 116  ILE A C   1 
ATOM   936   O  O   . ILE A  1  116 ? 18.557  20.723 -64.008 1.00 29.87  ? 116  ILE A O   1 
ATOM   937   C  CB  . ILE A  1  116 ? 20.435  20.158 -61.248 1.00 24.65  ? 116  ILE A CB  1 
ATOM   938   C  CG1 . ILE A  1  116 ? 21.485  20.908 -60.434 1.00 22.91  ? 116  ILE A CG1 1 
ATOM   939   C  CG2 . ILE A  1  116 ? 21.122  19.403 -62.396 1.00 25.80  ? 116  ILE A CG2 1 
ATOM   940   C  CD1 . ILE A  1  116 ? 22.379  20.027 -59.641 1.00 21.70  ? 116  ILE A CD1 1 
ATOM   941   N  N   . GLU A  1  117 ? 17.511  19.686 -62.290 1.00 30.24  ? 117  GLU A N   1 
ATOM   942   C  CA  . GLU A  1  117 ? 16.642  18.920 -63.197 1.00 34.61  ? 117  GLU A CA  1 
ATOM   943   C  C   . GLU A  1  117 ? 15.542  19.823 -63.851 1.00 36.56  ? 117  GLU A C   1 
ATOM   944   O  O   . GLU A  1  117 ? 15.277  19.639 -65.046 1.00 35.58  ? 117  GLU A O   1 
ATOM   945   C  CB  . GLU A  1  117 ? 16.099  17.665 -62.443 1.00 37.81  ? 117  GLU A CB  1 
ATOM   946   C  CG  . GLU A  1  117 ? 17.211  16.544 -62.288 1.00 42.01  ? 117  GLU A CG  1 
ATOM   947   C  CD  . GLU A  1  117 ? 16.791  15.254 -61.555 1.00 46.26  ? 117  GLU A CD  1 
ATOM   948   O  OE1 . GLU A  1  117 ? 15.872  15.297 -60.718 1.00 47.96  ? 117  GLU A OE1 1 
ATOM   949   O  OE2 . GLU A  1  117 ? 17.439  14.195 -61.753 1.00 47.36  ? 117  GLU A OE2 1 
ATOM   950   N  N   . LYS A  1  118 ? 14.946  20.817 -63.168 1.00 42.09  ? 118  LYS A N   1 
ATOM   951   C  CA  . LYS A  1  118 ? 13.884  21.648 -63.813 1.00 48.27  ? 118  LYS A CA  1 
ATOM   952   C  C   . LYS A  1  118 ? 14.455  22.860 -64.544 1.00 50.69  ? 118  LYS A C   1 
ATOM   953   O  O   . LYS A  1  118 ? 14.377  22.971 -65.775 1.00 52.77  ? 118  LYS A O   1 
ATOM   954   C  CB  . LYS A  1  118 ? 12.825  22.174 -62.812 1.00 52.13  ? 118  LYS A CB  1 
ATOM   955   C  CG  . LYS A  1  118 ? 11.892  21.055 -62.246 1.00 55.29  ? 118  LYS A CG  1 
ATOM   956   C  CD  . LYS A  1  118 ? 11.007  21.403 -60.983 1.00 57.22  ? 118  LYS A CD  1 
ATOM   957   C  CE  . LYS A  1  118 ? 9.982   22.560 -61.183 1.00 57.96  ? 118  LYS A CE  1 
ATOM   958   N  NZ  . LYS A  1  118 ? 9.111   22.890 -59.970 1.00 58.15  ? 118  LYS A NZ  1 
ATOM   959   N  N   . ARG A  1  119 ? 15.022  23.776 -63.774 0.91 49.52  ? 119  ARG A N   1 
ATOM   960   C  CA  . ARG A  1  119 ? 15.399  25.072 -64.290 0.91 47.54  ? 119  ARG A CA  1 
ATOM   961   C  C   . ARG A  1  119 ? 16.451  24.989 -65.397 0.91 45.30  ? 119  ARG A C   1 
ATOM   962   O  O   . ARG A  1  119 ? 16.381  25.730 -66.385 0.91 45.99  ? 119  ARG A O   1 
ATOM   963   C  CB  . ARG A  1  119 ? 15.882  25.954 -63.119 0.91 46.67  ? 119  ARG A CB  1 
ATOM   964   C  CG  . ARG A  1  119 ? 15.835  27.373 -63.438 0.91 44.10  ? 119  ARG A CG  1 
ATOM   965   C  CD  . ARG A  1  119 ? 15.599  28.218 -62.223 0.91 40.40  ? 119  ARG A CD  1 
ATOM   966   N  NE  . ARG A  1  119 ? 15.724  29.583 -62.664 0.91 35.81  ? 119  ARG A NE  1 
ATOM   967   C  CZ  . ARG A  1  119 ? 15.633  30.651 -61.892 0.91 31.33  ? 119  ARG A CZ  1 
ATOM   968   N  NH1 . ARG A  1  119 ? 15.402  30.553 -60.585 0.91 31.94  ? 119  ARG A NH1 1 
ATOM   969   N  NH2 . ARG A  1  119 ? 15.763  31.822 -62.452 0.91 27.06  ? 119  ARG A NH2 1 
ATOM   970   N  N   . LEU A  1  120 ? 17.432  24.109 -65.212 0.76 41.30  ? 120  LEU A N   1 
ATOM   971   C  CA  . LEU A  1  120 ? 18.559  24.006 -66.131 0.76 38.32  ? 120  LEU A CA  1 
ATOM   972   C  C   . LEU A  1  120 ? 18.342  22.852 -67.078 0.76 36.42  ? 120  LEU A C   1 
ATOM   973   O  O   . LEU A  1  120 ? 18.919  22.799 -68.154 0.76 35.41  ? 120  LEU A O   1 
ATOM   974   C  CB  . LEU A  1  120 ? 19.873  23.833 -65.356 0.76 38.09  ? 120  LEU A CB  1 
ATOM   975   C  CG  . LEU A  1  120 ? 20.161  25.016 -64.415 0.76 38.44  ? 120  LEU A CG  1 
ATOM   976   C  CD1 . LEU A  1  120 ? 20.392  26.322 -65.158 0.76 38.62  ? 120  LEU A CD1 1 
ATOM   977   C  CD2 . LEU A  1  120 ? 19.057  25.210 -63.463 0.76 39.18  ? 120  LEU A CD2 1 
ATOM   978   N  N   . GLY A  1  121 ? 17.470  21.949 -66.660 1.00 35.89  ? 121  GLY A N   1 
ATOM   979   C  CA  . GLY A  1  121 ? 17.210  20.726 -67.408 1.00 36.55  ? 121  GLY A CA  1 
ATOM   980   C  C   . GLY A  1  121 ? 18.336  19.723 -67.590 1.00 38.15  ? 121  GLY A C   1 
ATOM   981   O  O   . GLY A  1  121 ? 18.498  19.118 -68.660 1.00 37.50  ? 121  GLY A O   1 
ATOM   982   N  N   . LYS A  1  122 ? 19.115  19.536 -66.542 0.61 41.57  ? 122  LYS A N   1 
ATOM   983   C  CA  . LYS A  1  122 ? 20.178  18.537 -66.546 0.61 45.23  ? 122  LYS A CA  1 
ATOM   984   C  C   . LYS A  1  122 ? 19.870  17.434 -65.516 0.61 43.09  ? 122  LYS A C   1 
ATOM   985   O  O   . LYS A  1  122 ? 19.098  17.660 -64.597 0.61 42.97  ? 122  LYS A O   1 
ATOM   986   C  CB  . LYS A  1  122 ? 21.513  19.224 -66.249 0.61 51.21  ? 122  LYS A CB  1 
ATOM   987   C  CG  . LYS A  1  122 ? 21.720  20.536 -67.007 0.61 56.99  ? 122  LYS A CG  1 
ATOM   988   C  CD  . LYS A  1  122 ? 22.500  20.352 -68.303 0.61 62.13  ? 122  LYS A CD  1 
ATOM   989   C  CE  . LYS A  1  122 ? 21.623  19.907 -69.478 0.61 65.64  ? 122  LYS A CE  1 
ATOM   990   N  NZ  . LYS A  1  122 ? 22.437  19.740 -70.726 0.61 67.40  ? 122  LYS A NZ  1 
ATOM   991   N  N   . GLU A  1  123 ? 20.407  16.231 -65.714 1.00 41.31  ? 123  GLU A N   1 
ATOM   992   C  CA  . GLU A  1  123 ? 20.215  15.086 -64.796 1.00 39.36  ? 123  GLU A CA  1 
ATOM   993   C  C   . GLU A  1  123 ? 21.145  14.979 -63.544 1.00 33.39  ? 123  GLU A C   1 
ATOM   994   O  O   . GLU A  1  123 ? 22.255  15.562 -63.570 1.00 32.96  ? 123  GLU A O   1 
ATOM   995   C  CB  . GLU A  1  123 ? 20.326  13.772 -65.571 1.00 44.00  ? 123  GLU A CB  1 
ATOM   996   C  CG  . GLU A  1  123 ? 19.965  12.557 -64.702 1.00 48.90  ? 123  GLU A CG  1 
ATOM   997   C  CD  . GLU A  1  123 ? 18.560  12.592 -64.067 1.00 52.64  ? 123  GLU A CD  1 
ATOM   998   O  OE1 . GLU A  1  123 ? 17.769  13.537 -64.286 1.00 53.94  ? 123  GLU A OE1 1 
ATOM   999   O  OE2 . GLU A  1  123 ? 18.242  11.642 -63.318 1.00 53.84  ? 123  GLU A OE2 1 
ATOM   1000  N  N   . VAL A  1  124 ? 20.672  14.288 -62.465 1.00 28.82  ? 124  VAL A N   1 
ATOM   1001  C  CA  . VAL A  1  124 ? 21.469  13.854 -61.244 1.00 23.92  ? 124  VAL A CA  1 
ATOM   1002  C  C   . VAL A  1  124 ? 21.529  12.318 -60.829 1.00 22.51  ? 124  VAL A C   1 
ATOM   1003  O  O   . VAL A  1  124 ? 20.464  11.657 -60.654 1.00 24.12  ? 124  VAL A O   1 
ATOM   1004  C  CB  . VAL A  1  124 ? 20.919  14.637 -60.031 1.00 22.34  ? 124  VAL A CB  1 
ATOM   1005  C  CG1 . VAL A  1  124 ? 21.640  14.274 -58.719 1.00 22.22  ? 124  VAL A CG1 1 
ATOM   1006  C  CG2 . VAL A  1  124 ? 21.017  16.119 -60.333 1.00 23.10  ? 124  VAL A CG2 1 
ATOM   1007  N  N   . THR A  1  125 ? 22.728  11.730 -60.704 1.00 21.17  ? 125  THR A N   1 
ATOM   1008  C  CA  . THR A  1  125 ? 22.969  10.305 -60.378 1.00 19.99  ? 125  THR A CA  1 
ATOM   1009  C  C   . THR A  1  125 ? 24.028  10.127 -59.324 1.00 19.50  ? 125  THR A C   1 
ATOM   1010  O  O   . THR A  1  125 ? 24.730  11.111 -59.026 1.00 19.33  ? 125  THR A O   1 
ATOM   1011  C  CB  . THR A  1  125 ? 23.485  9.566  -61.616 1.00 20.18  ? 125  THR A CB  1 
ATOM   1012  O  OG1 . THR A  1  125 ? 24.753  10.162 -61.975 1.00 20.02  ? 125  THR A OG1 1 
ATOM   1013  C  CG2 . THR A  1  125 ? 22.512  9.698  -62.754 1.00 21.18  ? 125  THR A CG2 1 
ATOM   1014  N  N   . PRO A  1  126 ? 24.221  8.921  -58.765 1.00 19.72  ? 126  PRO A N   1 
ATOM   1015  C  CA  . PRO A  1  126 ? 25.375  8.753  -57.866 1.00 19.69  ? 126  PRO A CA  1 
ATOM   1016  C  C   . PRO A  1  126 ? 26.678  9.209  -58.496 1.00 18.54  ? 126  PRO A C   1 
ATOM   1017  O  O   . PRO A  1  126 ? 27.518  9.764  -57.789 1.00 17.75  ? 126  PRO A O   1 
ATOM   1018  C  CB  . PRO A  1  126 ? 25.357  7.240  -57.558 1.00 20.99  ? 126  PRO A CB  1 
ATOM   1019  C  CG  . PRO A  1  126 ? 23.883  6.912  -57.593 1.00 21.61  ? 126  PRO A CG  1 
ATOM   1020  C  CD  . PRO A  1  126 ? 23.373  7.696  -58.807 1.00 20.90  ? 126  PRO A CD  1 
ATOM   1021  N  N   . GLU A  1  127 ? 26.843  9.025  -59.804 1.00 18.62  ? 127  GLU A N   1 
ATOM   1022  C  CA  . GLU A  1  127 ? 28.063  9.458  -60.459 1.00 19.83  ? 127  GLU A CA  1 
ATOM   1023  C  C   . GLU A  1  127 ? 28.217  10.995 -60.448 1.00 17.01  ? 127  GLU A C   1 
ATOM   1024  O  O   . GLU A  1  127 ? 29.310  11.519 -60.175 1.00 16.94  ? 127  GLU A O   1 
ATOM   1025  C  CB  . GLU A  1  127 ? 28.062  8.893  -61.881 1.00 27.10  ? 127  GLU A CB  1 
ATOM   1026  C  CG  . GLU A  1  127 ? 29.293  9.153  -62.634 1.00 36.55  ? 127  GLU A CG  1 
ATOM   1027  C  CD  . GLU A  1  127 ? 29.223  8.653  -64.071 1.00 44.90  ? 127  GLU A CD  1 
ATOM   1028  O  OE1 . GLU A  1  127 ? 28.261  7.939  -64.442 1.00 48.14  ? 127  GLU A OE1 1 
ATOM   1029  O  OE2 . GLU A  1  127 ? 30.101  9.053  -64.857 1.00 47.30  ? 127  GLU A OE2 1 
ATOM   1030  N  N   . THR A  1  128 ? 27.147  11.719 -60.774 1.00 16.03  ? 128  THR A N   1 
ATOM   1031  C  CA  . THR A  1  128 ? 27.245  13.194 -60.786 1.00 15.65  ? 128  THR A CA  1 
ATOM   1032  C  C   . THR A  1  128 ? 27.394  13.699 -59.346 1.00 14.53  ? 128  THR A C   1 
ATOM   1033  O  O   . THR A  1  128 ? 28.134  14.664 -59.111 1.00 13.91  ? 128  THR A O   1 
ATOM   1034  C  CB  . THR A  1  128 ? 26.055  13.942 -61.465 1.00 16.96  ? 128  THR A CB  1 
ATOM   1035  O  OG1 . THR A  1  128 ? 24.847  13.816 -60.729 1.00 17.28  ? 128  THR A OG1 1 
ATOM   1036  C  CG2 . THR A  1  128 ? 25.806  13.418 -62.889 1.00 18.30  ? 128  THR A CG2 1 
ATOM   1037  N  N   . ILE A  1  129 ? 26.739  13.050 -58.387 1.00 14.43  ? 129  ILE A N   1 
ATOM   1038  C  CA  . ILE A  1  129 ? 26.860  13.431 -56.982 1.00 13.87  ? 129  ILE A CA  1 
ATOM   1039  C  C   . ILE A  1  129 ? 28.307  13.200 -56.523 1.00 13.09  ? 129  ILE A C   1 
ATOM   1040  O  O   . ILE A  1  129 ? 28.890  14.038 -55.839 1.00 12.22  ? 129  ILE A O   1 
ATOM   1041  C  CB  . ILE A  1  129 ? 25.869  12.646 -56.080 1.00 14.21  ? 129  ILE A CB  1 
ATOM   1042  C  CG1 . ILE A  1  129 ? 24.432  13.018 -56.484 1.00 14.72  ? 129  ILE A CG1 1 
ATOM   1043  C  CG2 . ILE A  1  129 ? 26.154  12.902 -54.603 1.00 14.53  ? 129  ILE A CG2 1 
ATOM   1044  C  CD1 . ILE A  1  129 ? 23.345  12.089 -55.951 1.00 15.47  ? 129  ILE A CD1 1 
ATOM   1045  N  N   . THR A  1  130 ? 28.912  12.072 -56.867 1.00 13.39  ? 130  THR A N   1 
ATOM   1046  C  CA  . THR A  1  130 ? 30.303  11.799 -56.488 1.00 13.17  ? 130  THR A CA  1 
ATOM   1047  C  C   . THR A  1  130 ? 31.237  12.866 -57.077 1.00 12.09  ? 130  THR A C   1 
ATOM   1048  O  O   . THR A  1  130 ? 32.144  13.353 -56.396 1.00 12.24  ? 130  THR A O   1 
ATOM   1049  C  CB  . THR A  1  130 ? 30.739  10.398 -56.924 1.00 14.40  ? 130  THR A CB  1 
ATOM   1050  O  OG1 . THR A  1  130 ? 30.024  9.443  -56.167 1.00 15.21  ? 130  THR A OG1 1 
ATOM   1051  C  CG2 . THR A  1  130 ? 32.209  10.184 -56.693 1.00 15.95  ? 130  THR A CG2 1 
ATOM   1052  N  N   . HIS A  1  131 ? 31.057  13.226 -58.339 1.00 12.53  ? 131  HIS A N   1 
ATOM   1053  C  CA  . HIS A  1  131 ? 31.875  14.276 -58.959 1.00 12.48  ? 131  HIS A CA  1 
ATOM   1054  C  C   . HIS A  1  131 ? 31.705  15.623 -58.233 1.00 10.53  ? 131  HIS A C   1 
ATOM   1055  O  O   . HIS A  1  131 ? 32.670  16.365 -58.011 1.00 10.63  ? 131  HIS A O   1 
ATOM   1056  C  CB  . HIS A  1  131 ? 31.504  14.400 -60.434 1.00 13.73  ? 131  HIS A CB  1 
ATOM   1057  C  CG  . HIS A  1  131 ? 32.257  15.453 -61.153 1.00 15.03  ? 131  HIS A CG  1 
ATOM   1058  N  ND1 . HIS A  1  131 ? 33.626  15.438 -61.280 1.00 17.41  ? 131  HIS A ND1 1 
ATOM   1059  C  CD2 . HIS A  1  131 ? 31.829  16.576 -61.762 1.00 15.05  ? 131  HIS A CD2 1 
ATOM   1060  C  CE1 . HIS A  1  131 ? 34.009  16.511 -61.950 1.00 17.65  ? 131  HIS A CE1 1 
ATOM   1061  N  NE2 . HIS A  1  131 ? 32.935  17.220 -62.248 1.00 16.75  ? 131  HIS A NE2 1 
ATOM   1062  N  N   . TYR A  1  132 ? 30.469  15.962 -57.903 1.00 11.03  ? 132  TYR A N   1 
ATOM   1063  C  CA  . TYR A  1  132 ? 30.174  17.135 -57.094 1.00 10.85  ? 132  TYR A CA  1 
ATOM   1064  C  C   . TYR A  1  132 ? 30.883  17.050 -55.746 1.00 9.41   ? 132  TYR A C   1 
ATOM   1065  O  O   . TYR A  1  132 ? 31.413  18.066 -55.277 1.00 8.89   ? 132  TYR A O   1 
ATOM   1066  C  CB  . TYR A  1  132 ? 28.644  17.289 -56.941 1.00 10.20  ? 132  TYR A CB  1 
ATOM   1067  C  CG  . TYR A  1  132 ? 28.275  18.266 -55.852 1.00 9.41   ? 132  TYR A CG  1 
ATOM   1068  C  CD1 . TYR A  1  132 ? 28.360  19.632 -56.049 1.00 9.53   ? 132  TYR A CD1 1 
ATOM   1069  C  CD2 . TYR A  1  132 ? 27.961  17.818 -54.567 1.00 9.31   ? 132  TYR A CD2 1 
ATOM   1070  C  CE1 . TYR A  1  132 ? 28.092  20.516 -54.999 1.00 8.97   ? 132  TYR A CE1 1 
ATOM   1071  C  CE2 . TYR A  1  132 ? 27.723  18.679 -53.536 1.00 8.48   ? 132  TYR A CE2 1 
ATOM   1072  C  CZ  . TYR A  1  132 ? 27.785  20.040 -53.747 1.00 8.53   ? 132  TYR A CZ  1 
ATOM   1073  O  OH  . TYR A  1  132 ? 27.566  20.959 -52.755 1.00 9.18   ? 132  TYR A OH  1 
ATOM   1074  N  N   . LEU A  1  133 ? 30.894  15.879 -55.120 1.00 10.00  ? 133  LEU A N   1 
ATOM   1075  C  CA  . LEU A  1  133 ? 31.546  15.742 -53.822 1.00 10.12  ? 133  LEU A CA  1 
ATOM   1076  C  C   . LEU A  1  133 ? 33.059  15.832 -53.921 1.00 10.29  ? 133  LEU A C   1 
ATOM   1077  O  O   . LEU A  1  133 ? 33.683  16.394 -53.016 1.00 10.09  ? 133  LEU A O   1 
ATOM   1078  C  CB  . LEU A  1  133 ? 31.112  14.458 -53.133 1.00 11.06  ? 133  LEU A CB  1 
ATOM   1079  C  CG  . LEU A  1  133 ? 29.666  14.532 -52.645 1.00 11.41  ? 133  LEU A CG  1 
ATOM   1080  C  CD1 . LEU A  1  133 ? 29.117  13.131 -52.295 1.00 12.41  ? 133  LEU A CD1 1 
ATOM   1081  C  CD2 . LEU A  1  133 ? 29.497  15.470 -51.444 1.00 13.22  ? 133  LEU A CD2 1 
ATOM   1082  N  N   . GLU A  1  134 ? 33.673  15.346 -54.994 1.00 10.19  ? 134  GLU A N   1 
ATOM   1083  C  CA  . GLU A  1  134 ? 35.089  15.576 -55.209 1.00 10.63  ? 134  GLU A CA  1 
ATOM   1084  C  C   . GLU A  1  134 ? 35.347  17.069 -55.294 1.00 8.90   ? 134  GLU A C   1 
ATOM   1085  O  O   . GLU A  1  134 ? 36.305  17.586 -54.714 1.00 9.42   ? 134  GLU A O   1 
ATOM   1086  C  CB  . GLU A  1  134 ? 35.560  14.889 -56.493 1.00 11.70  ? 134  GLU A CB  1 
ATOM   1087  C  CG  . GLU A  1  134 ? 35.656  13.379 -56.428 1.00 13.71  ? 134  GLU A CG  1 
ATOM   1088  C  CD  . GLU A  1  134 ? 37.083  12.834 -56.171 1.00 16.51  ? 134  GLU A CD  1 
ATOM   1089  O  OE1 . GLU A  1  134 ? 38.145  13.384 -56.690 1.00 18.03  ? 134  GLU A OE1 1 
ATOM   1090  O  OE2 . GLU A  1  134 ? 37.155  11.807 -55.474 1.00 19.27  ? 134  GLU A OE2 1 
ATOM   1091  N  N   . THR A  1  135 ? 34.492  17.748 -56.035 1.00 8.35   ? 135  THR A N   1 
ATOM   1092  C  CA  . THR A  1  135 ? 34.641  19.177 -56.266 1.00 8.80   ? 135  THR A CA  1 
ATOM   1093  C  C   . THR A  1  135 ? 34.498  19.982 -54.958 1.00 7.61   ? 135  THR A C   1 
ATOM   1094  O  O   . THR A  1  135 ? 35.357  20.816 -54.634 1.00 8.05   ? 135  THR A O   1 
ATOM   1095  C  CB  . THR A  1  135 ? 33.598  19.661 -57.277 1.00 8.39   ? 135  THR A CB  1 
ATOM   1096  O  OG1 . THR A  1  135 ? 33.785  18.981 -58.519 1.00 9.56   ? 135  THR A OG1 1 
ATOM   1097  C  CG2 . THR A  1  135 ? 33.720  21.134 -57.571 1.00 8.52   ? 135  THR A CG2 1 
ATOM   1098  N  N   . VAL A  1  136 ? 33.455  19.694 -54.191 1.00 7.49   ? 136  VAL A N   1 
ATOM   1099  C  CA  . VAL A  1  136 ? 33.197  20.468 -52.989 1.00 6.95   ? 136  VAL A CA  1 
ATOM   1100  C  C   . VAL A  1  136 ? 34.205  20.132 -51.900 1.00 7.20   ? 136  VAL A C   1 
ATOM   1101  O  O   . VAL A  1  136 ? 34.422  20.950 -51.009 1.00 7.50   ? 136  VAL A O   1 
ATOM   1102  C  CB  . VAL A  1  136 ? 31.724  20.312 -52.512 1.00 7.47   ? 136  VAL A CB  1 
ATOM   1103  C  CG1 . VAL A  1  136 ? 31.508  19.011 -51.778 1.00 8.15   ? 136  VAL A CG1 1 
ATOM   1104  C  CG2 . VAL A  1  136 ? 31.284  21.510 -51.653 1.00 7.59   ? 136  VAL A CG2 1 
ATOM   1105  N  N   . ASN A  1  137 ? 34.819  18.950 -51.923 1.00 7.94   ? 137  ASN A N   1 
ATOM   1106  C  CA  . ASN A  1  137 ? 35.844  18.646 -50.942 1.00 7.52   ? 137  ASN A CA  1 
ATOM   1107  C  C   . ASN A  1  137 ? 37.186  19.312 -51.289 1.00 7.36   ? 137  ASN A C   1 
ATOM   1108  O  O   . ASN A  1  137 ? 38.007  19.510 -50.395 1.00 8.16   ? 137  ASN A O   1 
ATOM   1109  C  CB  . ASN A  1  137 ? 35.927  17.136 -50.691 1.00 8.23   ? 137  ASN A CB  1 
ATOM   1110  C  CG  . ASN A  1  137 ? 34.909  16.733 -49.680 1.00 8.03   ? 137  ASN A CG  1 
ATOM   1111  O  OD1 . ASN A  1  137 ? 35.116  16.990 -48.494 1.00 7.98   ? 137  ASN A OD1 1 
ATOM   1112  N  ND2 . ASN A  1  137 ? 33.792  16.171 -50.089 1.00 8.78   ? 137  ASN A ND2 1 
ATOM   1113  N  N   . HIS A  1  138 ? 37.386  19.736 -52.539 1.00 7.68   ? 138  HIS A N   1 
ATOM   1114  C  CA  . HIS A  1  138 ? 38.470  20.652 -52.836 1.00 7.64   ? 138  HIS A CA  1 
ATOM   1115  C  C   . HIS A  1  138 ? 38.092  22.075 -52.400 1.00 7.08   ? 138  HIS A C   1 
ATOM   1116  O  O   . HIS A  1  138 ? 38.882  22.797 -51.784 1.00 7.35   ? 138  HIS A O   1 
ATOM   1117  C  CB  . HIS A  1  138 ? 38.806  20.599 -54.342 1.00 8.06   ? 138  HIS A CB  1 
ATOM   1118  C  CG  . HIS A  1  138 ? 39.675  21.704 -54.820 1.00 7.97   ? 138  HIS A CG  1 
ATOM   1119  N  ND1 . HIS A  1  138 ? 41.047  21.690 -54.722 1.00 7.66   ? 138  HIS A ND1 1 
ATOM   1120  C  CD2 . HIS A  1  138 ? 39.341  22.866 -55.422 1.00 9.00   ? 138  HIS A CD2 1 
ATOM   1121  C  CE1 . HIS A  1  138 ? 41.516  22.806 -55.263 1.00 8.21   ? 138  HIS A CE1 1 
ATOM   1122  N  NE2 . HIS A  1  138 ? 40.498  23.541 -55.682 1.00 8.76   ? 138  HIS A NE2 1 
ATOM   1123  N  N   . ALA A  1  139 ? 36.876  22.502 -52.739 1.00 6.94   ? 139  ALA A N   1 
ATOM   1124  C  CA  . ALA A  1  139 ? 36.473  23.908 -52.558 1.00 7.05   ? 139  ALA A CA  1 
ATOM   1125  C  C   . ALA A  1  139 ? 36.198  24.276 -51.093 1.00 6.34   ? 139  ALA A C   1 
ATOM   1126  O  O   . ALA A  1  139 ? 36.554  25.376 -50.658 1.00 6.65   ? 139  ALA A O   1 
ATOM   1127  C  CB  . ALA A  1  139 ? 35.238  24.233 -53.380 1.00 7.65   ? 139  ALA A CB  1 
ATOM   1128  N  N   . MET A  1  140 ? 35.541  23.416 -50.330 1.00 6.30   ? 140  MET A N   1 
ATOM   1129  C  CA  . MET A  1  140 ? 35.022  23.777 -49.018 1.00 5.99   ? 140  MET A CA  1 
ATOM   1130  C  C   . MET A  1  140 ? 36.110  24.307 -48.059 1.00 5.84   ? 140  MET A C   1 
ATOM   1131  O  O   . MET A  1  140 ? 35.845  25.279 -47.363 1.00 6.64   ? 140  MET A O   1 
ATOM   1132  C  CB  . MET A  1  140 ? 34.274  22.602 -48.366 1.00 6.82   ? 140  MET A CB  1 
ATOM   1133  C  CG  . MET A  1  140 ? 33.557  22.988 -47.088 1.00 6.61   ? 140  MET A CG  1 
ATOM   1134  S  SD  . MET A  1  140 ? 32.319  24.308 -47.254 1.00 6.57   ? 140  MET A SD  1 
ATOM   1135  C  CE  . MET A  1  140 ? 31.117  23.503 -48.298 1.00 7.10   ? 140  MET A CE  1 
ATOM   1136  N  N   . PRO A  1  141 ? 37.320  23.714 -48.022 1.00 5.78   ? 141  PRO A N   1 
ATOM   1137  C  CA  . PRO A  1  141 ? 38.310  24.240 -47.082 1.00 6.26   ? 141  PRO A CA  1 
ATOM   1138  C  C   . PRO A  1  141 ? 38.846  25.613 -47.464 1.00 6.29   ? 141  PRO A C   1 
ATOM   1139  O  O   . PRO A  1  141 ? 39.568  26.215 -46.654 1.00 6.89   ? 141  PRO A O   1 
ATOM   1140  C  CB  . PRO A  1  141 ? 39.408  23.161 -47.090 1.00 6.96   ? 141  PRO A CB  1 
ATOM   1141  C  CG  . PRO A  1  141 ? 38.686  21.910 -47.577 1.00 7.39   ? 141  PRO A CG  1 
ATOM   1142  C  CD  . PRO A  1  141 ? 37.734  22.422 -48.604 1.00 6.98   ? 141  PRO A CD  1 
ATOM   1143  N  N   . GLY A  1  142 ? 38.552  26.056 -48.686 1.00 6.66   ? 142  GLY A N   1 
ATOM   1144  C  CA  . GLY A  1  142 ? 38.932  27.370 -49.179 1.00 6.82   ? 142  GLY A CA  1 
ATOM   1145  C  C   . GLY A  1  142 ? 39.835  27.405 -50.395 1.00 6.05   ? 142  GLY A C   1 
ATOM   1146  O  O   . GLY A  1  142 ? 40.806  28.157 -50.449 1.00 7.41   ? 142  GLY A O   1 
ATOM   1147  N  N   . ALA A  1  143 ? 39.464  26.601 -51.400 1.00 6.74   ? 143  ALA A N   1 
ATOM   1148  C  CA  . ALA A  1  143 ? 40.219  26.509 -52.628 1.00 7.23   ? 143  ALA A CA  1 
ATOM   1149  C  C   . ALA A  1  143 ? 39.320  26.738 -53.854 1.00 6.96   ? 143  ALA A C   1 
ATOM   1150  O  O   . ALA A  1  143 ? 38.097  26.559 -53.782 1.00 7.29   ? 143  ALA A O   1 
ATOM   1151  C  CB  . ALA A  1  143 ? 40.973  25.175 -52.727 1.00 7.76   ? 143  ALA A CB  1 
ATOM   1152  N  N   . ALA A  1  144 ? 39.937  27.139 -54.965 1.00 6.90   ? 144  ALA A N   1 
ATOM   1153  C  CA  . ALA A  1  144 ? 39.232  27.679 -56.105 1.00 7.17   ? 144  ALA A CA  1 
ATOM   1154  C  C   . ALA A  1  144 ? 38.913  26.627 -57.154 1.00 7.18   ? 144  ALA A C   1 
ATOM   1155  O  O   . ALA A  1  144 ? 39.661  25.658 -57.353 1.00 7.62   ? 144  ALA A O   1 
ATOM   1156  C  CB  . ALA A  1  144 ? 40.083  28.780 -56.769 1.00 7.81   ? 144  ALA A CB  1 
ATOM   1157  N  N   . VAL A  1  145 ? 37.841  26.863 -57.899 1.00 7.06   ? 145  VAL A N   1 
ATOM   1158  C  CA  . VAL A  1  145 ? 37.429  25.992 -58.996 1.00 7.23   ? 145  VAL A CA  1 
ATOM   1159  C  C   . VAL A  1  145 ? 37.089  26.692 -60.322 1.00 7.35   ? 145  VAL A C   1 
ATOM   1160  O  O   . VAL A  1  145 ? 37.040  25.988 -61.315 1.00 8.03   ? 145  VAL A O   1 
ATOM   1161  C  CB  . VAL A  1  145 ? 36.219  25.106 -58.575 1.00 7.74   ? 145  VAL A CB  1 
ATOM   1162  C  CG1 . VAL A  1  145 ? 36.624  24.146 -57.474 1.00 8.87   ? 145  VAL A CG1 1 
ATOM   1163  C  CG2 . VAL A  1  145 ? 35.035  25.915 -58.162 1.00 8.12   ? 145  VAL A CG2 1 
ATOM   1164  N  N   . VAL A  1  146 ? 36.875  28.012 -60.352 1.00 7.63   ? 146  VAL A N   1 
ATOM   1165  C  CA  . VAL A  1  146 ? 36.534  28.684 -61.599 1.00 7.45   ? 146  VAL A CA  1 
ATOM   1166  C  C   . VAL A  1  146 ? 37.489  29.812 -62.032 1.00 7.63   ? 146  VAL A C   1 
ATOM   1167  O  O   . VAL A  1  146 ? 37.941  29.820 -63.179 1.00 8.35   ? 146  VAL A O   1 
ATOM   1168  C  CB  . VAL A  1  146 ? 35.099  29.268 -61.536 1.00 8.09   ? 146  VAL A CB  1 
ATOM   1169  C  CG1 . VAL A  1  146 ? 34.786  30.198 -62.704 1.00 9.04   ? 146  VAL A CG1 1 
ATOM   1170  C  CG2 . VAL A  1  146 ? 34.055  28.140 -61.457 1.00 8.97   ? 146  VAL A CG2 1 
ATOM   1171  N  N   . GLN A  1  147 ? 37.709  30.795 -61.168 1.00 7.43   ? 147  GLN A N   1 
ATOM   1172  C  CA  . GLN A  1  147 ? 38.451  31.977 -61.585 1.00 7.54   ? 147  GLN A CA  1 
ATOM   1173  C  C   . GLN A  1  147 ? 39.939  31.778 -61.686 1.00 7.73   ? 147  GLN A C   1 
ATOM   1174  O  O   . GLN A  1  147 ? 40.535  30.981 -60.978 1.00 8.57   ? 147  GLN A O   1 
ATOM   1175  C  CB  . GLN A  1  147 ? 38.177  33.137 -60.612 1.00 7.92   ? 147  GLN A CB  1 
ATOM   1176  C  CG  . GLN A  1  147 ? 36.770  33.643 -60.639 1.00 7.82   ? 147  GLN A CG  1 
ATOM   1177  C  CD  . GLN A  1  147 ? 36.502  34.928 -59.852 1.00 8.03   ? 147  GLN A CD  1 
ATOM   1178  O  OE1 . GLN A  1  147 ? 35.521  35.006 -59.087 1.00 8.40   ? 147  GLN A OE1 1 
ATOM   1179  N  NE2 . GLN A  1  147 ? 37.347  35.928 -60.028 1.00 8.85   ? 147  GLN A NE2 1 
ATOM   1180  N  N   . GLU A  1  148 ? 40.552  32.572 -62.566 1.00 7.80   ? 148  GLU A N   1 
ATOM   1181  C  CA  . GLU A  1  148 ? 41.999  32.698 -62.653 1.00 8.12   ? 148  GLU A CA  1 
ATOM   1182  C  C   . GLU A  1  148 ? 42.515  33.640 -61.545 1.00 7.46   ? 148  GLU A C   1 
ATOM   1183  O  O   . GLU A  1  148 ? 41.833  34.568 -61.099 1.00 8.42   ? 148  GLU A O   1 
ATOM   1184  C  CB  . GLU A  1  148 ? 42.375  33.197 -64.039 1.00 8.70   ? 148  GLU A CB  1 
ATOM   1185  C  CG  . GLU A  1  148 ? 43.877  33.401 -64.307 1.00 8.84   ? 148  GLU A CG  1 
ATOM   1186  C  CD  . GLU A  1  148 ? 44.727  32.149 -64.154 1.00 9.23   ? 148  GLU A CD  1 
ATOM   1187  O  OE1 . GLU A  1  148 ? 44.951  31.723 -62.982 1.00 9.10   ? 148  GLU A OE1 1 
ATOM   1188  O  OE2 . GLU A  1  148 ? 45.151  31.603 -65.193 1.00 10.65  ? 148  GLU A OE2 1 
ATOM   1189  N  N   . HIS A  1  149 ? 43.724  33.375 -61.098 1.00 7.82   ? 149  HIS A N   1 
ATOM   1190  C  CA  . HIS A  1  149 ? 44.471  34.197 -60.131 1.00 7.59   ? 149  HIS A CA  1 
ATOM   1191  C  C   . HIS A  1  149 ? 43.783  34.278 -58.775 1.00 7.22   ? 149  HIS A C   1 
ATOM   1192  O  O   . HIS A  1  149 ? 43.769  35.314 -58.104 1.00 8.29   ? 149  HIS A O   1 
ATOM   1193  C  CB  . HIS A  1  149 ? 44.803  35.617 -60.644 1.00 7.78   ? 149  HIS A CB  1 
ATOM   1194  C  CG  . HIS A  1  149 ? 46.102  36.122 -60.115 1.00 8.30   ? 149  HIS A CG  1 
ATOM   1195  N  ND1 . HIS A  1  149 ? 46.276  36.527 -58.818 1.00 8.03   ? 149  HIS A ND1 1 
ATOM   1196  C  CD2 . HIS A  1  149 ? 47.315  36.211 -60.694 1.00 8.20   ? 149  HIS A CD2 1 
ATOM   1197  C  CE1 . HIS A  1  149 ? 47.541  36.860 -58.624 1.00 8.30   ? 149  HIS A CE1 1 
ATOM   1198  N  NE2 . HIS A  1  149 ? 48.200  36.658 -59.746 1.00 8.84   ? 149  HIS A NE2 1 
ATOM   1199  N  N   . MET A  1  150 ? 43.221  33.143 -58.345 1.00 7.19   ? 150  MET A N   1 
ATOM   1200  C  CA  . MET A  1  150 ? 42.712  32.991 -56.990 1.00 7.10   ? 150  MET A CA  1 
ATOM   1201  C  C   . MET A  1  150 ? 43.831  32.598 -56.029 1.00 7.29   ? 150  MET A C   1 
ATOM   1202  O  O   . MET A  1  150 ? 44.732  31.828 -56.380 1.00 8.53   ? 150  MET A O   1 
ATOM   1203  C  CB  . MET A  1  150 ? 41.583  31.955 -56.936 1.00 7.55   ? 150  MET A CB  1 
ATOM   1204  C  CG  . MET A  1  150 ? 40.351  32.303 -57.721 1.00 7.53   ? 150  MET A CG  1 
ATOM   1205  S  SD  . MET A  1  150 ? 39.489  33.796 -57.141 1.00 7.29   ? 150  MET A SD  1 
ATOM   1206  C  CE  . MET A  1  150 ? 40.209  35.110 -58.118 1.00 7.98   ? 150  MET A CE  1 
ATOM   1207  N  N   . VAL A  1  151 ? 43.727  33.097 -54.811 1.00 6.76   ? 151  VAL A N   1 
ATOM   1208  C  CA  . VAL A  1  151 ? 44.616  32.752 -53.729 1.00 6.79   ? 151  VAL A CA  1 
ATOM   1209  C  C   . VAL A  1  151 ? 43.831  32.040 -52.644 1.00 8.22   ? 151  VAL A C   1 
ATOM   1210  O  O   . VAL A  1  151 ? 42.654  32.371 -52.412 1.00 10.40  ? 151  VAL A O   1 
ATOM   1211  C  CB  . VAL A  1  151 ? 45.380  34.006 -53.212 1.00 7.47   ? 151  VAL A CB  1 
ATOM   1212  C  CG1 . VAL A  1  151 ? 46.218  34.609 -54.344 1.00 8.78   ? 151  VAL A CG1 1 
ATOM   1213  C  CG2 . VAL A  1  151 ? 44.497  35.054 -52.602 1.00 9.47   ? 151  VAL A CG2 1 
ATOM   1214  N  N   . GLU A  1  152 ? 44.441  31.048 -52.009 1.00 6.75   ? 152  GLU A N   1 
ATOM   1215  C  CA  . GLU A  1  152 ? 43.707  29.974 -51.366 1.00 6.72   ? 152  GLU A CA  1 
ATOM   1216  C  C   . GLU A  1  152 ? 44.190  29.684 -49.950 1.00 6.62   ? 152  GLU A C   1 
ATOM   1217  O  O   . GLU A  1  152 ? 45.314  30.073 -49.589 1.00 6.98   ? 152  GLU A O   1 
ATOM   1218  C  CB  . GLU A  1  152 ? 43.829  28.692 -52.234 1.00 7.19   ? 152  GLU A CB  1 
ATOM   1219  C  CG  . GLU A  1  152 ? 43.293  28.849 -53.655 1.00 6.97   ? 152  GLU A CG  1 
ATOM   1220  C  CD  . GLU A  1  152 ? 43.691  27.723 -54.554 1.00 7.97   ? 152  GLU A CD  1 
ATOM   1221  O  OE1 . GLU A  1  152 ? 44.922  27.519 -54.756 1.00 8.18   ? 152  GLU A OE1 1 
ATOM   1222  O  OE2 . GLU A  1  152 ? 42.802  27.007 -55.065 1.00 8.35   ? 152  GLU A OE2 1 
ATOM   1223  N  N   . THR A  1  153 ? 43.363  28.986 -49.170 1.00 6.42   ? 153  THR A N   1 
ATOM   1224  C  CA  . THR A  1  153 ? 43.787  28.578 -47.855 1.00 6.36   ? 153  THR A CA  1 
ATOM   1225  C  C   . THR A  1  153 ? 44.840  27.456 -47.947 1.00 6.60   ? 153  THR A C   1 
ATOM   1226  O  O   . THR A  1  153 ? 44.820  26.632 -48.856 1.00 7.52   ? 153  THR A O   1 
ATOM   1227  C  CB  . THR A  1  153 ? 42.592  28.151 -46.995 1.00 6.61   ? 153  THR A CB  1 
ATOM   1228  O  OG1 . THR A  1  153 ? 41.987  27.025 -47.620 1.00 6.88   ? 153  THR A OG1 1 
ATOM   1229  C  CG2 . THR A  1  153 ? 41.599  29.276 -46.811 1.00 6.58   ? 153  THR A CG2 1 
ATOM   1230  N  N   . HIS A  1  154 ? 45.745  27.436 -46.961 1.00 6.83   ? 154  HIS A N   1 
ATOM   1231  C  CA  . HIS A  1  154 ? 46.755  26.371 -46.890 1.00 6.89   ? 154  HIS A CA  1 
ATOM   1232  C  C   . HIS A  1  154 ? 46.036  25.078 -46.534 1.00 6.95   ? 154  HIS A C   1 
ATOM   1233  O  O   . HIS A  1  154 ? 45.461  24.995 -45.441 1.00 6.75   ? 154  HIS A O   1 
ATOM   1234  C  CB  . HIS A  1  154 ? 47.782  26.717 -45.843 1.00 7.27   ? 154  HIS A CB  1 
ATOM   1235  C  CG  . HIS A  1  154 ? 48.972  25.834 -45.862 1.00 7.85   ? 154  HIS A CG  1 
ATOM   1236  N  ND1 . HIS A  1  154 ? 48.898  24.459 -45.886 1.00 8.79   ? 154  HIS A ND1 1 
ATOM   1237  C  CD2 . HIS A  1  154 ? 50.272  26.160 -45.889 1.00 10.35  ? 154  HIS A CD2 1 
ATOM   1238  C  CE1 . HIS A  1  154 ? 50.121  23.973 -45.943 1.00 10.14  ? 154  HIS A CE1 1 
ATOM   1239  N  NE2 . HIS A  1  154 ? 50.973  24.991 -45.959 1.00 10.96  ? 154  HIS A NE2 1 
ATOM   1240  N  N   . PRO A  1  155 ? 46.084  24.052 -47.381 1.00 7.03   ? 155  PRO A N   1 
ATOM   1241  C  CA  . PRO A  1  155 ? 45.344  22.815 -47.096 1.00 6.74   ? 155  PRO A CA  1 
ATOM   1242  C  C   . PRO A  1  155 ? 45.595  22.228 -45.712 1.00 7.11   ? 155  PRO A C   1 
ATOM   1243  O  O   . PRO A  1  155 ? 44.686  21.622 -45.131 1.00 7.44   ? 155  PRO A O   1 
ATOM   1244  C  CB  . PRO A  1  155 ? 45.814  21.879 -48.218 1.00 7.70   ? 155  PRO A CB  1 
ATOM   1245  C  CG  . PRO A  1  155 ? 46.039  22.840 -49.377 1.00 7.68   ? 155  PRO A CG  1 
ATOM   1246  C  CD  . PRO A  1  155 ? 46.713  24.015 -48.714 1.00 7.24   ? 155  PRO A CD  1 
ATOM   1247  N  N   . ALA A  1  156 ? 46.829  22.329 -45.209 1.00 7.36   ? 156  ALA A N   1 
ATOM   1248  C  CA  . ALA A  1  156 ? 47.132  21.723 -43.923 1.00 7.89   ? 156  ALA A CA  1 
ATOM   1249  C  C   . ALA A  1  156 ? 46.530  22.493 -42.770 1.00 8.48   ? 156  ALA A C   1 
ATOM   1250  O  O   . ALA A  1  156 ? 46.314  21.896 -41.722 1.00 11.57  ? 156  ALA A O   1 
ATOM   1251  C  CB  . ALA A  1  156 ? 48.631  21.579 -43.720 1.00 9.42   ? 156  ALA A CB  1 
ATOM   1252  N  N   . LEU A  1  157 ? 46.233  23.787 -42.918 1.00 7.11   ? 157  LEU A N   1 
ATOM   1253  C  CA  . LEU A  1  157 ? 45.591  24.557 -41.866 1.00 6.49   ? 157  LEU A CA  1 
ATOM   1254  C  C   . LEU A  1  157 ? 44.102  24.237 -41.753 1.00 6.91   ? 157  LEU A C   1 
ATOM   1255  O  O   . LEU A  1  157 ? 43.489  24.567 -40.743 1.00 7.97   ? 157  LEU A O   1 
ATOM   1256  C  CB  . LEU A  1  157 ? 45.736  26.053 -42.088 1.00 7.02   ? 157  LEU A CB  1 
ATOM   1257  C  CG  . LEU A  1  157 ? 47.127  26.653 -41.892 1.00 7.33   ? 157  LEU A CG  1 
ATOM   1258  C  CD1 . LEU A  1  157 ? 47.104  28.126 -42.271 1.00 7.66   ? 157  LEU A CD1 1 
ATOM   1259  C  CD2 . LEU A  1  157 ? 47.620  26.433 -40.460 1.00 8.61   ? 157  LEU A CD2 1 
ATOM   1260  N  N   . VAL A  1  158 ? 43.523  23.665 -42.821 1.00 7.04   ? 158  VAL A N   1 
ATOM   1261  C  CA  . VAL A  1  158 ? 42.077  23.478 -42.975 1.00 6.53   ? 158  VAL A CA  1 
ATOM   1262  C  C   . VAL A  1  158 ? 41.762  22.003 -43.235 1.00 7.15   ? 158  VAL A C   1 
ATOM   1263  O  O   . VAL A  1  158 ? 40.746  21.665 -43.841 1.00 7.61   ? 158  VAL A O   1 
ATOM   1264  C  CB  . VAL A  1  158 ? 41.539  24.409 -44.068 1.00 6.67   ? 158  VAL A CB  1 
ATOM   1265  C  CG1 . VAL A  1  158 ? 41.700  25.865 -43.665 1.00 7.04   ? 158  VAL A CG1 1 
ATOM   1266  C  CG2 . VAL A  1  158 ? 42.197  24.160 -45.429 1.00 6.82   ? 158  VAL A CG2 1 
ATOM   1267  N  N   . ALA A  1  159 ? 42.616  21.110 -42.722 1.00 7.42   ? 159  ALA A N   1 
ATOM   1268  C  CA  . ALA A  1  159 ? 42.511  19.660 -42.951 1.00 7.64   ? 159  ALA A CA  1 
ATOM   1269  C  C   . ALA A  1  159 ? 41.273  19.036 -42.322 1.00 7.19   ? 159  ALA A C   1 
ATOM   1270  O  O   . ALA A  1  159 ? 40.886  17.913 -42.699 1.00 7.66   ? 159  ALA A O   1 
ATOM   1271  C  CB  . ALA A  1  159 ? 43.740  18.966 -42.410 1.00 8.26   ? 159  ALA A CB  1 
ATOM   1272  N  N   . ASP A  1  160 ? 40.675  19.741 -41.377 1.00 6.60   ? 160  ASP A N   1 
ATOM   1273  C  CA  . ASP A  1  160 ? 39.487  19.285 -40.665 1.00 6.40   ? 160  ASP A CA  1 
ATOM   1274  C  C   . ASP A  1  160 ? 38.167  19.643 -41.350 1.00 6.79   ? 160  ASP A C   1 
ATOM   1275  O  O   . ASP A  1  160 ? 37.112  19.226 -40.888 1.00 7.17   ? 160  ASP A O   1 
ATOM   1276  C  CB  . ASP A  1  160 ? 39.476  19.851 -39.238 1.00 6.58   ? 160  ASP A CB  1 
ATOM   1277  C  CG  . ASP A  1  160 ? 39.527  21.397 -39.186 1.00 6.73   ? 160  ASP A CG  1 
ATOM   1278  O  OD1 . ASP A  1  160 ? 40.418  21.968 -39.853 1.00 8.27   ? 160  ASP A OD1 1 
ATOM   1279  O  OD2 . ASP A  1  160 ? 38.675  21.989 -38.515 1.00 7.17   ? 160  ASP A OD2 1 
ATOM   1280  N  N   . SER A  1  161 ? 38.226  20.412 -42.435 1.00 6.76   ? 161  SER A N   1 
ATOM   1281  C  CA  . SER A  1  161 ? 37.027  20.829 -43.169 1.00 6.36   ? 161  SER A CA  1 
ATOM   1282  C  C   . SER A  1  161 ? 36.737  19.846 -44.281 1.00 6.46   ? 161  SER A C   1 
ATOM   1283  O  O   . SER A  1  161 ? 37.664  19.481 -45.014 1.00 7.26   ? 161  SER A O   1 
ATOM   1284  C  CB  . SER A  1  161 ? 37.275  22.208 -43.730 1.00 6.69   ? 161  SER A CB  1 
ATOM   1285  O  OG  . SER A  1  161 ? 36.188  22.668 -44.516 1.00 6.70   ? 161  SER A OG  1 
ATOM   1286  N  N   . TYR A  1  162 ? 35.482  19.451 -44.458 1.00 6.94   ? 162  TYR A N   1 
ATOM   1287  C  CA  . TYR A  1  162 ? 35.070  18.527 -45.518 1.00 7.31   ? 162  TYR A CA  1 
ATOM   1288  C  C   . TYR A  1  162 ? 33.544  18.501 -45.593 1.00 7.24   ? 162  TYR A C   1 
ATOM   1289  O  O   . TYR A  1  162 ? 32.856  19.138 -44.798 1.00 7.31   ? 162  TYR A O   1 
ATOM   1290  C  CB  . TYR A  1  162 ? 35.623  17.109 -45.246 1.00 7.56   ? 162  TYR A CB  1 
ATOM   1291  C  CG  . TYR A  1  162 ? 35.155  16.504 -43.959 1.00 7.58   ? 162  TYR A CG  1 
ATOM   1292  C  CD1 . TYR A  1  162 ? 33.966  15.793 -43.882 1.00 7.92   ? 162  TYR A CD1 1 
ATOM   1293  C  CD2 . TYR A  1  162 ? 35.886  16.650 -42.813 1.00 8.83   ? 162  TYR A CD2 1 
ATOM   1294  C  CE1 . TYR A  1  162 ? 33.512  15.247 -42.696 1.00 8.82   ? 162  TYR A CE1 1 
ATOM   1295  C  CE2 . TYR A  1  162 ? 35.450  16.107 -41.602 1.00 9.52   ? 162  TYR A CE2 1 
ATOM   1296  C  CZ  . TYR A  1  162 ? 34.277  15.406 -41.551 1.00 9.22   ? 162  TYR A CZ  1 
ATOM   1297  O  OH  . TYR A  1  162 ? 33.864  14.874 -40.342 1.00 9.86   ? 162  TYR A OH  1 
ATOM   1298  N  N   . VAL A  1  163 ? 33.047  17.757 -46.587 1.00 7.44   ? 163  VAL A N   1 
ATOM   1299  C  CA  . VAL A  1  163 ? 31.628  17.535 -46.794 1.00 6.83   ? 163  VAL A CA  1 
ATOM   1300  C  C   . VAL A  1  163 ? 31.381  16.047 -46.987 1.00 7.26   ? 163  VAL A C   1 
ATOM   1301  O  O   . VAL A  1  163 ? 31.998  15.404 -47.852 1.00 8.07   ? 163  VAL A O   1 
ATOM   1302  C  CB  . VAL A  1  163 ? 31.093  18.283 -48.025 1.00 7.52   ? 163  VAL A CB  1 
ATOM   1303  C  CG1 . VAL A  1  163 ? 29.594  18.078 -48.203 1.00 8.63   ? 163  VAL A CG1 1 
ATOM   1304  C  CG2 . VAL A  1  163 ? 31.415  19.790 -47.933 1.00 7.78   ? 163  VAL A CG2 1 
ATOM   1305  N  N   . LYS A  1  164 ? 30.437  15.509 -46.223 1.00 7.61   ? 164  LYS A N   1 
ATOM   1306  C  CA  . LYS A  1  164 ? 29.909  14.164 -46.459 1.00 7.41   ? 164  LYS A CA  1 
ATOM   1307  C  C   . LYS A  1  164 ? 28.417  14.270 -46.750 1.00 7.85   ? 164  LYS A C   1 
ATOM   1308  O  O   . LYS A  1  164 ? 27.808  15.338 -46.604 1.00 7.99   ? 164  LYS A O   1 
ATOM   1309  C  CB  . LYS A  1  164 ? 30.154  13.234 -45.259 1.00 8.30   ? 164  LYS A CB  1 
ATOM   1310  C  CG  . LYS A  1  164 ? 31.602  12.839 -45.061 1.00 8.83   ? 164  LYS A CG  1 
ATOM   1311  C  CD  . LYS A  1  164 ? 31.783  11.816 -43.955 1.00 9.21   ? 164  LYS A CD  1 
ATOM   1312  C  CE  . LYS A  1  164 ? 33.261  11.475 -43.777 1.00 9.92   ? 164  LYS A CE  1 
ATOM   1313  N  NZ  . LYS A  1  164 ? 33.478  10.430 -42.787 1.00 9.71   ? 164  LYS A NZ  1 
ATOM   1314  N  N   . VAL A  1  165 ? 27.832  13.155 -47.184 1.00 7.86   ? 165  VAL A N   1 
ATOM   1315  C  CA  . VAL A  1  165 ? 26.403  13.061 -47.396 1.00 7.78   ? 165  VAL A CA  1 
ATOM   1316  C  C   . VAL A  1  165 ? 25.814  11.853 -46.719 1.00 7.32   ? 165  VAL A C   1 
ATOM   1317  O  O   . VAL A  1  165 ? 26.521  10.891 -46.411 1.00 8.39   ? 165  VAL A O   1 
ATOM   1318  C  CB  . VAL A  1  165 ? 26.026  13.016 -48.905 1.00 8.87   ? 165  VAL A CB  1 
ATOM   1319  C  CG1 . VAL A  1  165 ? 26.364  14.320 -49.602 1.00 9.33   ? 165  VAL A CG1 1 
ATOM   1320  C  CG2 . VAL A  1  165 ? 26.619  11.812 -49.604 1.00 10.07  ? 165  VAL A CG2 1 
ATOM   1321  N  N   . PHE A  1  166 ? 24.514  11.884 -46.505 1.00 7.96   ? 166  PHE A N   1 
ATOM   1322  C  CA  . PHE A  1  166 ? 23.769  10.705 -46.113 1.00 8.18   ? 166  PHE A CA  1 
ATOM   1323  C  C   . PHE A  1  166 ? 22.396  10.720 -46.776 1.00 8.56   ? 166  PHE A C   1 
ATOM   1324  O  O   . PHE A  1  166 ? 21.897  11.753 -47.207 1.00 8.67   ? 166  PHE A O   1 
ATOM   1325  C  CB  . PHE A  1  166 ? 23.636  10.573 -44.593 1.00 8.19   ? 166  PHE A CB  1 
ATOM   1326  C  CG  . PHE A  1  166 ? 22.888  11.684 -43.921 1.00 7.66   ? 166  PHE A CG  1 
ATOM   1327  C  CD1 . PHE A  1  166 ? 21.497  11.660 -43.830 1.00 8.74   ? 166  PHE A CD1 1 
ATOM   1328  C  CD2 . PHE A  1  166 ? 23.561  12.743 -43.349 1.00 8.39   ? 166  PHE A CD2 1 
ATOM   1329  C  CE1 . PHE A  1  166 ? 20.803  12.638 -43.186 1.00 8.99   ? 166  PHE A CE1 1 
ATOM   1330  C  CE2 . PHE A  1  166 ? 22.848  13.742 -42.701 1.00 9.20   ? 166  PHE A CE2 1 
ATOM   1331  C  CZ  . PHE A  1  166 ? 21.485  13.683 -42.615 1.00 8.89   ? 166  PHE A CZ  1 
ATOM   1332  N  N   . THR A  1  167 ? 21.799  9.540  -46.869 1.00 8.71   ? 167  THR A N   1 
ATOM   1333  C  CA  . THR A  1  167 ? 20.484  9.361  -47.437 1.00 9.33   ? 167  THR A CA  1 
ATOM   1334  C  C   . THR A  1  167 ? 19.892  8.050  -46.920 1.00 9.80   ? 167  THR A C   1 
ATOM   1335  O  O   . THR A  1  167 ? 20.626  7.089  -46.637 1.00 10.67  ? 167  THR A O   1 
ATOM   1336  C  CB  . THR A  1  167 ? 20.536  9.334  -48.972 1.00 10.85  ? 167  THR A CB  1 
ATOM   1337  O  OG1 . THR A  1  167 ? 19.236  9.098  -49.508 1.00 11.01  ? 167  THR A OG1 1 
ATOM   1338  C  CG2 . THR A  1  167 ? 21.458  8.294  -49.540 1.00 12.08  ? 167  THR A CG2 1 
ATOM   1339  N  N   . GLY A  1  168 ? 18.571  8.002  -46.816 1.00 10.21  ? 168  GLY A N   1 
ATOM   1340  C  CA  . GLY A  1  168 ? 17.879  6.764  -46.483 1.00 11.39  ? 168  GLY A CA  1 
ATOM   1341  C  C   . GLY A  1  168 ? 17.777  5.789  -47.633 1.00 12.87  ? 168  GLY A C   1 
ATOM   1342  O  O   . GLY A  1  168 ? 17.364  4.652  -47.435 1.00 15.06  ? 168  GLY A O   1 
ATOM   1343  N  N   . ASN A  1  169 ? 18.155  6.230  -48.825 1.00 12.52  ? 169  ASN A N   1 
ATOM   1344  C  CA  . ASN A  1  169 ? 18.122  5.378  -50.001 1.00 13.10  ? 169  ASN A CA  1 
ATOM   1345  C  C   . ASN A  1  169 ? 19.420  4.599  -50.076 1.00 13.36  ? 169  ASN A C   1 
ATOM   1346  O  O   . ASN A  1  169 ? 20.463  5.132  -50.440 1.00 13.80  ? 169  ASN A O   1 
ATOM   1347  C  CB  . ASN A  1  169 ? 17.940  6.260  -51.233 1.00 14.86  ? 169  ASN A CB  1 
ATOM   1348  C  CG  . ASN A  1  169 ? 17.787  5.485  -52.502 1.00 17.87  ? 169  ASN A CG  1 
ATOM   1349  O  OD1 . ASN A  1  169 ? 18.406  4.447  -52.715 1.00 18.08  ? 169  ASN A OD1 1 
ATOM   1350  N  ND2 . ASN A  1  169 ? 17.106  6.096  -53.425 1.00 21.96  ? 169  ASN A ND2 1 
ATOM   1351  N  N   . ASP A  1  170 ? 19.353  3.335  -49.691 1.00 13.33  ? 170  ASP A N   1 
ATOM   1352  C  CA  . ASP A  1  170 ? 20.541  2.502  -49.605 1.00 14.38  ? 170  ASP A CA  1 
ATOM   1353  C  C   . ASP A  1  170 ? 21.239  2.359  -50.919 1.00 16.02  ? 170  ASP A C   1 
ATOM   1354  O  O   . ASP A  1  170 ? 22.455  2.276  -50.979 1.00 15.90  ? 170  ASP A O   1 
ATOM   1355  C  CB  . ASP A  1  170 ? 20.203  1.098  -49.063 1.00 16.49  ? 170  ASP A CB  1 
ATOM   1356  C  CG  . ASP A  1  170 ? 19.893  1.071  -47.568 1.00 17.88  ? 170  ASP A CG  1 
ATOM   1357  O  OD1 . ASP A  1  170 ? 20.477  1.863  -46.813 1.00 16.60  ? 170  ASP A OD1 1 
ATOM   1358  O  OD2 . ASP A  1  170 ? 19.087  0.208  -47.153 1.00 21.60  ? 170  ASP A OD2 1 
ATOM   1359  N  N   . GLU A  1  171 ? 20.493  2.258  -51.997 1.00 20.92  ? 171  GLU A N   1 
ATOM   1360  C  CA  A GLU A  1  171 ? 21.177  1.986  -53.238 0.04 28.41  ? 171  GLU A CA  1 
ATOM   1361  C  CA  B GLU A  1  171 ? 21.085  2.053  -53.314 0.96 25.81  ? 171  GLU A CA  1 
ATOM   1362  C  C   . GLU A  1  171 ? 21.950  3.232  -53.735 1.00 21.97  ? 171  GLU A C   1 
ATOM   1363  O  O   . GLU A  1  171 ? 23.023  3.070  -54.315 1.00 21.63  ? 171  GLU A O   1 
ATOM   1364  C  CB  A GLU A  1  171 ? 20.192  1.435  -54.267 0.04 43.12  ? 171  GLU A CB  1 
ATOM   1365  C  CB  B GLU A  1  171 ? 20.006  1.838  -54.373 0.96 39.64  ? 171  GLU A CB  1 
ATOM   1366  C  CG  A GLU A  1  171 ? 19.659  0.038  -53.885 0.04 57.43  ? 171  GLU A CG  1 
ATOM   1367  C  CG  B GLU A  1  171 ? 18.803  1.108  -53.858 0.96 55.45  ? 171  GLU A CG  1 
ATOM   1368  C  CD  A GLU A  1  171 ? 18.453  0.090  -52.960 0.04 69.82  ? 171  GLU A CD  1 
ATOM   1369  C  CD  B GLU A  1  171 ? 19.075  -0.333 -53.578 0.96 68.51  ? 171  GLU A CD  1 
ATOM   1370  O  OE1 A GLU A  1  171 ? 18.078  1.199  -52.524 0.04 74.57  ? 171  GLU A OE1 1 
ATOM   1371  O  OE1 B GLU A  1  171 ? 19.967  -0.908 -54.233 0.96 72.73  ? 171  GLU A OE1 1 
ATOM   1372  O  OE2 A GLU A  1  171 ? 17.874  -0.980 -52.672 0.04 73.78  ? 171  GLU A OE2 1 
ATOM   1373  O  OE2 B GLU A  1  171 ? 18.389  -0.890 -52.700 0.96 73.46  ? 171  GLU A OE2 1 
ATOM   1374  N  N   . ILE A  1  172 ? 21.478  4.452  -53.457 1.00 17.03  ? 172  ILE A N   1 
ATOM   1375  C  CA  . ILE A  1  172 ? 22.292  5.627  -53.722 1.00 16.43  ? 172  ILE A CA  1 
ATOM   1376  C  C   . ILE A  1  172 ? 23.476  5.730  -52.769 1.00 14.63  ? 172  ILE A C   1 
ATOM   1377  O  O   . ILE A  1  172 ? 24.612  5.949  -53.191 1.00 15.75  ? 172  ILE A O   1 
ATOM   1378  C  CB  . ILE A  1  172 ? 21.429  6.889  -53.643 1.00 17.60  ? 172  ILE A CB  1 
ATOM   1379  C  CG1 . ILE A  1  172 ? 20.441  6.867  -54.820 1.00 20.56  ? 172  ILE A CG1 1 
ATOM   1380  C  CG2 . ILE A  1  172 ? 22.307  8.128  -53.651 1.00 18.80  ? 172  ILE A CG2 1 
ATOM   1381  C  CD1 . ILE A  1  172 ? 19.499  8.017  -54.881 1.00 23.49  ? 172  ILE A CD1 1 
ATOM   1382  N  N   . ALA A  1  173 ? 23.211  5.546  -51.482 1.00 14.04  ? 173  ALA A N   1 
ATOM   1383  C  CA  . ALA A  1  173 ? 24.281  5.596  -50.492 1.00 14.26  ? 173  ALA A CA  1 
ATOM   1384  C  C   . ALA A  1  173 ? 25.412  4.628  -50.830 1.00 15.36  ? 173  ALA A C   1 
ATOM   1385  O  O   . ALA A  1  173 ? 26.586  4.982  -50.686 1.00 17.80  ? 173  ALA A O   1 
ATOM   1386  C  CB  . ALA A  1  173 ? 23.732  5.316  -49.104 1.00 14.09  ? 173  ALA A CB  1 
ATOM   1387  N  N   . ASP A  1  174 ? 25.073  3.426  -51.293 1.00 16.41  ? 174  ASP A N   1 
ATOM   1388  C  CA  . ASP A  1  174 ? 26.080  2.404  -51.524 1.00 19.53  ? 174  ASP A CA  1 
ATOM   1389  C  C   . ASP A  1  174 ? 26.902  2.684  -52.804 1.00 19.16  ? 174  ASP A C   1 
ATOM   1390  O  O   . ASP A  1  174 ? 28.017  2.153  -52.963 1.00 20.72  ? 174  ASP A O   1 
ATOM   1391  C  CB  . ASP A  1  174 ? 25.395  1.023  -51.558 1.00 23.09  ? 174  ASP A CB  1 
ATOM   1392  C  CG  . ASP A  1  174 ? 24.960  0.555  -50.161 1.00 26.95  ? 174  ASP A CG  1 
ATOM   1393  O  OD1 . ASP A  1  174 ? 25.359  1.178  -49.148 1.00 29.15  ? 174  ASP A OD1 1 
ATOM   1394  O  OD2 . ASP A  1  174 ? 24.198  -0.429 -50.060 1.00 29.51  ? 174  ASP A OD2 1 
ATOM   1395  N  N   . GLU A  1  175 ? 26.346  3.467  -53.731 1.00 18.30  ? 175  GLU A N   1 
ATOM   1396  C  CA  . GLU A  1  175 ? 26.997  3.742  -55.018 1.00 20.62  ? 175  GLU A CA  1 
ATOM   1397  C  C   . GLU A  1  175 ? 27.883  5.000  -55.037 1.00 18.65  ? 175  GLU A C   1 
ATOM   1398  O  O   . GLU A  1  175 ? 28.814  5.101  -55.809 1.00 20.52  ? 175  GLU A O   1 
ATOM   1399  C  CB  . GLU A  1  175 ? 25.959  3.878  -56.116 1.00 26.45  ? 175  GLU A CB  1 
ATOM   1400  C  CG  . GLU A  1  175 ? 26.623  3.927  -57.482 1.00 35.67  ? 175  GLU A CG  1 
ATOM   1401  C  CD  . GLU A  1  175 ? 25.689  3.707  -58.651 1.00 43.99  ? 175  GLU A CD  1 
ATOM   1402  O  OE1 . GLU A  1  175 ? 24.526  3.289  -58.453 1.00 46.35  ? 175  GLU A OE1 1 
ATOM   1403  O  OE2 . GLU A  1  175 ? 26.143  3.947  -59.792 1.00 47.21  ? 175  GLU A OE2 1 
ATOM   1404  N  N   . ILE A  1  176 ? 27.609  5.955  -54.164 1.00 17.15  ? 176  ILE A N   1 
ATOM   1405  C  CA  . ILE A  1  176 ? 28.491  7.108  -54.008 1.00 16.19  ? 176  ILE A CA  1 
ATOM   1406  C  C   . ILE A  1  176 ? 29.813  6.621  -53.406 1.00 16.09  ? 176  ILE A C   1 
ATOM   1407  O  O   . ILE A  1  176 ? 29.832  5.649  -52.643 1.00 17.57  ? 176  ILE A O   1 
ATOM   1408  C  CB  . ILE A  1  176 ? 27.814  8.167  -53.090 1.00 16.31  ? 176  ILE A CB  1 
ATOM   1409  C  CG1 . ILE A  1  176 ? 26.549  8.711  -53.763 1.00 15.96  ? 176  ILE A CG1 1 
ATOM   1410  C  CG2 . ILE A  1  176 ? 28.781  9.311  -52.717 1.00 15.97  ? 176  ILE A CG2 1 
ATOM   1411  C  CD1 . ILE A  1  176 ? 25.608  9.531  -52.880 1.00 17.67  ? 176  ILE A CD1 1 
ATOM   1412  N  N   . ASP A  1  177 ? 30.929  7.239  -53.789 1.00 15.82  ? 177  ASP A N   1 
ATOM   1413  C  CA  . ASP A  1  177 ? 32.222  6.864  -53.225 1.00 16.02  ? 177  ASP A CA  1 
ATOM   1414  C  C   . ASP A  1  177 ? 32.120  6.899  -51.701 1.00 14.47  ? 177  ASP A C   1 
ATOM   1415  O  O   . ASP A  1  177 ? 31.710  7.911  -51.122 1.00 13.54  ? 177  ASP A O   1 
ATOM   1416  C  CB  . ASP A  1  177 ? 33.318  7.827  -53.731 1.00 17.75  ? 177  ASP A CB  1 
ATOM   1417  C  CG  . ASP A  1  177 ? 34.718  7.555  -53.177 1.00 19.83  ? 177  ASP A CG  1 
ATOM   1418  O  OD1 . ASP A  1  177 ? 34.947  7.016  -52.091 1.00 20.13  ? 177  ASP A OD1 1 
ATOM   1419  O  OD2 . ASP A  1  177 ? 35.695  7.975  -53.860 1.00 23.30  ? 177  ASP A OD2 1 
ATOM   1420  N  N   . PRO A  1  178 ? 32.454  5.794  -51.029 1.00 15.00  ? 178  PRO A N   1 
ATOM   1421  C  CA  . PRO A  1  178 ? 32.224  5.718  -49.580 1.00 14.78  ? 178  PRO A CA  1 
ATOM   1422  C  C   . PRO A  1  178 ? 33.064  6.691  -48.767 1.00 12.93  ? 178  PRO A C   1 
ATOM   1423  O  O   . PRO A  1  178 ? 32.733  6.921  -47.617 1.00 12.55  ? 178  PRO A O   1 
ATOM   1424  C  CB  . PRO A  1  178 ? 32.592  4.280  -49.238 1.00 16.32  ? 178  PRO A CB  1 
ATOM   1425  C  CG  . PRO A  1  178 ? 33.442  3.837  -50.352 1.00 17.04  ? 178  PRO A CG  1 
ATOM   1426  C  CD  . PRO A  1  178 ? 32.974  4.525  -51.565 1.00 17.01  ? 178  PRO A CD  1 
ATOM   1427  N  N   . ALA A  1  179 ? 34.092  7.271  -49.364 1.00 12.55  ? 179  ALA A N   1 
ATOM   1428  C  CA  . ALA A  1  179 ? 34.846  8.302  -48.647 1.00 12.08  ? 179  ALA A CA  1 
ATOM   1429  C  C   . ALA A  1  179 ? 33.930  9.446  -48.196 1.00 10.74  ? 179  ALA A C   1 
ATOM   1430  O  O   . ALA A  1  179 ? 34.213  10.148 -47.245 1.00 11.00  ? 179  ALA A O   1 
ATOM   1431  C  CB  . ALA A  1  179 ? 35.966  8.852  -49.503 1.00 12.03  ? 179  ALA A CB  1 
ATOM   1432  N  N   . PHE A  1  180 ? 32.890  9.705  -48.982 1.00 9.67   ? 180  PHE A N   1 
ATOM   1433  C  CA  . PHE A  1  180 ? 32.005  10.856 -48.777 1.00 9.55   ? 180  PHE A CA  1 
ATOM   1434  C  C   . PHE A  1  180 ? 30.708  10.554 -48.029 1.00 9.46   ? 180  PHE A C   1 
ATOM   1435  O  O   . PHE A  1  180 ? 29.894  11.436 -47.881 1.00 10.69  ? 180  PHE A O   1 
ATOM   1436  C  CB  . PHE A  1  180 ? 31.633  11.472 -50.120 1.00 10.10  ? 180  PHE A CB  1 
ATOM   1437  C  CG  . PHE A  1  180 ? 32.805  11.858 -50.973 1.00 10.28  ? 180  PHE A CG  1 
ATOM   1438  C  CD1 . PHE A  1  180 ? 33.732  12.797 -50.547 1.00 10.48  ? 180  PHE A CD1 1 
ATOM   1439  C  CD2 . PHE A  1  180 ? 32.963  11.294 -52.237 1.00 11.75  ? 180  PHE A CD2 1 
ATOM   1440  C  CE1 . PHE A  1  180 ? 34.797  13.155 -51.348 1.00 11.16  ? 180  PHE A CE1 1 
ATOM   1441  C  CE2 . PHE A  1  180 ? 34.016  11.651 -53.048 1.00 12.11  ? 180  PHE A CE2 1 
ATOM   1442  C  CZ  . PHE A  1  180 ? 34.939  12.588 -52.603 1.00 11.36  ? 180  PHE A CZ  1 
ATOM   1443  N  N   . VAL A  1  181 ? 30.467  9.305  -47.656 1.00 9.14   ? 181  VAL A N   1 
ATOM   1444  C  CA  . VAL A  1  181 ? 29.172  8.892  -47.141 1.00 9.02   ? 181  VAL A CA  1 
ATOM   1445  C  C   . VAL A  1  181 ? 29.200  8.570  -45.658 1.00 9.08   ? 181  VAL A C   1 
ATOM   1446  O  O   . VAL A  1  181 ? 30.080  7.825  -45.195 1.00 10.91  ? 181  VAL A O   1 
ATOM   1447  C  CB  . VAL A  1  181 ? 28.686  7.643  -47.928 1.00 10.05  ? 181  VAL A CB  1 
ATOM   1448  C  CG1 . VAL A  1  181 ? 27.398  7.132  -47.350 1.00 11.73  ? 181  VAL A CG1 1 
ATOM   1449  C  CG2 . VAL A  1  181 ? 28.509  7.988  -49.383 1.00 11.24  ? 181  VAL A CG2 1 
ATOM   1450  N  N   . ILE A  1  182 ? 28.262  9.133  -44.904 1.00 8.68   ? 182  ILE A N   1 
ATOM   1451  C  CA  . ILE A  1  182 ? 27.977  8.661  -43.562 1.00 8.52   ? 182  ILE A CA  1 
ATOM   1452  C  C   . ILE A  1  182 ? 27.009  7.499  -43.755 1.00 9.06   ? 182  ILE A C   1 
ATOM   1453  O  O   . ILE A  1  182 ? 25.862  7.676  -44.148 1.00 10.39  ? 182  ILE A O   1 
ATOM   1454  C  CB  . ILE A  1  182 ? 27.383  9.750  -42.659 1.00 9.24   ? 182  ILE A CB  1 
ATOM   1455  C  CG1 . ILE A  1  182 ? 28.429  10.843 -42.419 1.00 9.88   ? 182  ILE A CG1 1 
ATOM   1456  C  CG2 . ILE A  1  182 ? 26.910  9.119  -41.347 1.00 9.59   ? 182  ILE A CG2 1 
ATOM   1457  C  CD1 . ILE A  1  182 ? 27.846  12.074 -41.758 1.00 10.88  ? 182  ILE A CD1 1 
ATOM   1458  N  N   . ASP A  1  183 ? 27.501  6.286  -43.510 1.00 10.17  ? 183  ASP A N   1 
ATOM   1459  C  CA  . ASP A  1  183 ? 26.789  5.046  -43.793 1.00 11.24  ? 183  ASP A CA  1 
ATOM   1460  C  C   . ASP A  1  183 ? 25.929  4.707  -42.584 1.00 10.39  ? 183  ASP A C   1 
ATOM   1461  O  O   . ASP A  1  183 ? 26.421  4.291  -41.536 1.00 10.68  ? 183  ASP A O   1 
ATOM   1462  C  CB  . ASP A  1  183 ? 27.808  3.958  -44.104 1.00 13.68  ? 183  ASP A CB  1 
ATOM   1463  C  CG  . ASP A  1  183 ? 27.194  2.604  -44.403 1.00 15.80  ? 183  ASP A CG  1 
ATOM   1464  O  OD1 . ASP A  1  183 ? 26.029  2.357  -44.094 1.00 15.27  ? 183  ASP A OD1 1 
ATOM   1465  O  OD2 . ASP A  1  183 ? 27.943  1.712  -44.881 1.00 20.41  ? 183  ASP A OD2 1 
ATOM   1466  N  N   . ILE A  1  184 ? 24.626  4.909  -42.731 1.00 10.13  ? 184  ILE A N   1 
ATOM   1467  C  CA  . ILE A  1  184 ? 23.710  4.737  -41.619 1.00 10.15  ? 184  ILE A CA  1 
ATOM   1468  C  C   . ILE A  1  184 ? 23.710  3.270  -41.168 1.00 10.43  ? 184  ILE A C   1 
ATOM   1469  O  O   . ILE A  1  184 ? 23.599  2.984  -39.979 1.00 10.96  ? 184  ILE A O   1 
ATOM   1470  C  CB  . ILE A  1  184 ? 22.306  5.229  -41.994 1.00 9.71   ? 184  ILE A CB  1 
ATOM   1471  C  CG1 . ILE A  1  184 ? 22.321  6.736  -42.306 1.00 10.14  ? 184  ILE A CG1 1 
ATOM   1472  C  CG2 . ILE A  1  184 ? 21.282  4.893  -40.896 1.00 11.28  ? 184  ILE A CG2 1 
ATOM   1473  C  CD1 . ILE A  1  184 ? 21.090  7.230  -43.006 1.00 11.68  ? 184  ILE A CD1 1 
ATOM   1474  N  N   . ASN A  1  185 ? 23.802  2.337  -42.118 1.00 11.02  ? 185  ASN A N   1 
ATOM   1475  C  CA  . ASN A  1  185 ? 23.806  0.924  -41.767 1.00 12.50  ? 185  ASN A CA  1 
ATOM   1476  C  C   . ASN A  1  185 ? 25.049  0.476  -41.018 1.00 13.30  ? 185  ASN A C   1 
ATOM   1477  O  O   . ASN A  1  185 ? 24.988  -0.464 -40.219 1.00 14.96  ? 185  ASN A O   1 
ATOM   1478  C  CB  . ASN A  1  185 ? 23.631  0.089  -43.032 1.00 13.87  ? 185  ASN A CB  1 
ATOM   1479  C  CG  . ASN A  1  185 ? 22.346  0.431  -43.735 1.00 14.39  ? 185  ASN A CG  1 
ATOM   1480  O  OD1 . ASN A  1  185 ? 21.260  0.263  -43.174 1.00 15.93  ? 185  ASN A OD1 1 
ATOM   1481  N  ND2 . ASN A  1  185 ? 22.447  0.958  -44.939 1.00 15.30  ? 185  ASN A ND2 1 
ATOM   1482  N  N   . LYS A  1  186 ? 26.166  1.134  -41.265 1.00 12.82  ? 186  LYS A N   1 
ATOM   1483  C  CA  . LYS A  1  186 ? 27.383  0.827  -40.544 1.00 14.12  ? 186  LYS A CA  1 
ATOM   1484  C  C   . LYS A  1  186 ? 27.422  1.465  -39.156 1.00 13.03  ? 186  LYS A C   1 
ATOM   1485  O  O   . LYS A  1  186 ? 27.913  0.856  -38.201 1.00 14.00  ? 186  LYS A O   1 
ATOM   1486  C  CB  . LYS A  1  186 ? 28.577  1.299  -41.348 1.00 17.41  ? 186  LYS A CB  1 
ATOM   1487  C  CG  . LYS A  1  186 ? 29.930  1.097  -40.724 1.00 24.33  ? 186  LYS A CG  1 
ATOM   1488  C  CD  . LYS A  1  186 ? 31.002  1.584  -41.714 1.00 32.86  ? 186  LYS A CD  1 
ATOM   1489  C  CE  . LYS A  1  186 ? 30.948  0.757  -43.034 1.00 39.78  ? 186  LYS A CE  1 
ATOM   1490  N  NZ  . LYS A  1  186 ? 31.080  1.475  -44.373 1.00 43.52  ? 186  LYS A NZ  1 
ATOM   1491  N  N   . GLN A  1  187 ? 26.910  2.678  -39.039 1.00 11.66  ? 187  GLN A N   1 
ATOM   1492  C  CA  A GLN A  1  187 ? 27.100  3.449  -37.821 0.43 10.73  ? 187  GLN A CA  1 
ATOM   1493  C  CA  B GLN A  1  187 ? 27.092  3.446  -37.816 0.57 11.09  ? 187  GLN A CA  1 
ATOM   1494  C  C   . GLN A  1  187 ? 26.046  3.189  -36.740 1.00 10.46  ? 187  GLN A C   1 
ATOM   1495  O  O   . GLN A  1  187 ? 26.299  3.449  -35.572 1.00 11.27  ? 187  GLN A O   1 
ATOM   1496  C  CB  A GLN A  1  187 ? 27.144  4.949  -38.147 0.43 10.09  ? 187  GLN A CB  1 
ATOM   1497  C  CB  B GLN A  1  187 ? 27.125  4.948  -38.114 0.57 11.30  ? 187  GLN A CB  1 
ATOM   1498  C  CG  A GLN A  1  187 ? 28.311  5.369  -39.051 0.43 10.01  ? 187  GLN A CG  1 
ATOM   1499  C  CG  B GLN A  1  187 ? 28.285  5.387  -38.997 0.57 12.33  ? 187  GLN A CG  1 
ATOM   1500  C  CD  A GLN A  1  187 ? 29.664  5.114  -38.440 0.43 10.69  ? 187  GLN A CD  1 
ATOM   1501  C  CD  B GLN A  1  187 ? 29.638  4.920  -38.516 0.57 14.08  ? 187  GLN A CD  1 
ATOM   1502  O  OE1 A GLN A  1  187 ? 30.123  3.979  -38.337 0.43 12.21  ? 187  GLN A OE1 1 
ATOM   1503  O  OE1 B GLN A  1  187 ? 29.882  4.756  -37.314 0.57 15.06  ? 187  GLN A OE1 1 
ATOM   1504  N  NE2 A GLN A  1  187 ? 30.312  6.174  -38.016 0.43 9.86   ? 187  GLN A NE2 1 
ATOM   1505  N  NE2 B GLN A  1  187 ? 30.532  4.694  -39.453 0.57 15.47  ? 187  GLN A NE2 1 
ATOM   1506  N  N   . PHE A  1  188 ? 24.881  2.669  -37.120 1.00 10.03  ? 188  PHE A N   1 
ATOM   1507  C  CA  . PHE A  1  188 ? 23.765  2.477  -36.206 1.00 10.85  ? 188  PHE A CA  1 
ATOM   1508  C  C   . PHE A  1  188 ? 23.363  1.017  -36.143 1.00 11.06  ? 188  PHE A C   1 
ATOM   1509  O  O   . PHE A  1  188 ? 23.450  0.314  -37.144 1.00 12.35  ? 188  PHE A O   1 
ATOM   1510  C  CB  . PHE A  1  188 ? 22.560  3.299  -36.659 1.00 10.19  ? 188  PHE A CB  1 
ATOM   1511  C  CG  . PHE A  1  188 ? 22.793  4.792  -36.554 1.00 8.93   ? 188  PHE A CG  1 
ATOM   1512  C  CD1 . PHE A  1  188 ? 23.388  5.512  -37.587 1.00 9.39   ? 188  PHE A CD1 1 
ATOM   1513  C  CD2 . PHE A  1  188 ? 22.490  5.475  -35.376 1.00 8.66   ? 188  PHE A CD2 1 
ATOM   1514  C  CE1 . PHE A  1  188 ? 23.658  6.838  -37.443 1.00 9.27   ? 188  PHE A CE1 1 
ATOM   1515  C  CE2 . PHE A  1  188 ? 22.768  6.816  -35.244 1.00 8.59   ? 188  PHE A CE2 1 
ATOM   1516  C  CZ  . PHE A  1  188 ? 23.334  7.492  -36.281 1.00 8.49   ? 188  PHE A CZ  1 
ATOM   1517  N  N   . PRO A  1  189 ? 22.913  0.558  -34.969 1.00 11.72  ? 189  PRO A N   1 
ATOM   1518  C  CA  . PRO A  1  189 ? 22.383  -0.804 -34.885 1.00 12.91  ? 189  PRO A CA  1 
ATOM   1519  C  C   . PRO A  1  189 ? 21.131  -0.931 -35.742 1.00 12.67  ? 189  PRO A C   1 
ATOM   1520  O  O   . PRO A  1  189 ? 20.517  0.070  -36.109 1.00 12.60  ? 189  PRO A O   1 
ATOM   1521  C  CB  . PRO A  1  189 ? 22.091  -0.992 -33.401 1.00 13.39  ? 189  PRO A CB  1 
ATOM   1522  C  CG  . PRO A  1  189 ? 21.832  0.401  -32.898 1.00 13.39  ? 189  PRO A CG  1 
ATOM   1523  C  CD  . PRO A  1  189 ? 22.790  1.287  -33.693 1.00 11.42  ? 189  PRO A CD  1 
ATOM   1524  N  N   . GLU A  1  190 ? 20.784  -2.157 -36.104 1.00 14.55  ? 190  GLU A N   1 
ATOM   1525  C  CA  . GLU A  1  190 ? 19.821  -2.379 -37.164 1.00 16.36  ? 190  GLU A CA  1 
ATOM   1526  C  C   . GLU A  1  190 ? 18.482  -1.652 -36.931 1.00 14.48  ? 190  GLU A C   1 
ATOM   1527  O  O   . GLU A  1  190 ? 17.922  -1.047 -37.844 1.00 13.88  ? 190  GLU A O   1 
ATOM   1528  C  CB  . GLU A  1  190 ? 19.623  -3.890 -37.332 1.00 23.84  ? 190  GLU A CB  1 
ATOM   1529  C  CG  . GLU A  1  190 ? 18.511  -4.317 -38.214 1.00 34.09  ? 190  GLU A CG  1 
ATOM   1530  C  CD  . GLU A  1  190 ? 18.486  -5.840 -38.377 1.00 42.28  ? 190  GLU A CD  1 
ATOM   1531  O  OE1 . GLU A  1  190 ? 19.568  -6.458 -38.497 1.00 44.94  ? 190  GLU A OE1 1 
ATOM   1532  O  OE2 . GLU A  1  190 ? 17.393  -6.433 -38.278 1.00 45.55  ? 190  GLU A OE2 1 
ATOM   1533  N  N   . ASP A  1  191 ? 17.924  -1.751 -35.734 1.00 15.37  ? 191  ASP A N   1 
ATOM   1534  C  CA  A ASP A  1  191 ? 16.624  -1.138 -35.511 0.31 16.93  ? 191  ASP A CA  1 
ATOM   1535  C  CA  B ASP A  1  191 ? 16.654  -1.129 -35.421 0.69 15.41  ? 191  ASP A CA  1 
ATOM   1536  C  C   . ASP A  1  191 ? 16.715  0.399  -35.591 1.00 13.45  ? 191  ASP A C   1 
ATOM   1537  O  O   . ASP A  1  191 ? 15.831  1.034  -36.182 1.00 12.88  ? 191  ASP A O   1 
ATOM   1538  C  CB  A ASP A  1  191 ? 16.030  -1.589 -34.172 0.31 22.54  ? 191  ASP A CB  1 
ATOM   1539  C  CB  B ASP A  1  191 ? 16.217  -1.516 -33.983 0.69 19.24  ? 191  ASP A CB  1 
ATOM   1540  C  CG  A ASP A  1  191 ? 15.471  -3.011 -34.220 0.31 28.25  ? 191  ASP A CG  1 
ATOM   1541  C  CG  B ASP A  1  191 ? 17.193  -0.985 -32.842 0.69 24.20  ? 191  ASP A CG  1 
ATOM   1542  O  OD1 A ASP A  1  191 ? 15.164  -3.513 -35.322 0.31 29.54  ? 191  ASP A OD1 1 
ATOM   1543  O  OD1 B ASP A  1  191 ? 18.430  -0.933 -32.998 0.69 21.68  ? 191  ASP A OD1 1 
ATOM   1544  O  OD2 A ASP A  1  191 ? 15.329  -3.620 -33.140 0.31 30.67  ? 191  ASP A OD2 1 
ATOM   1545  O  OD2 B ASP A  1  191 ? 16.697  -0.651 -31.734 0.69 29.04  ? 191  ASP A OD2 1 
ATOM   1546  N  N   . GLN A  1  192 ? 17.781  0.997  -35.075 1.00 11.21  ? 192  GLN A N   1 
ATOM   1547  C  CA  . GLN A  1  192 ? 17.968  2.441  -35.164 1.00 10.28  ? 192  GLN A CA  1 
ATOM   1548  C  C   . GLN A  1  192 ? 18.176  2.855  -36.618 1.00 10.20  ? 192  GLN A C   1 
ATOM   1549  O  O   . GLN A  1  192 ? 17.648  3.878  -37.042 1.00 10.75  ? 192  GLN A O   1 
ATOM   1550  C  CB  . GLN A  1  192 ? 19.141  2.874  -34.325 1.00 9.81   ? 192  GLN A CB  1 
ATOM   1551  C  CG  . GLN A  1  192 ? 18.894  2.766  -32.824 1.00 9.76   ? 192  GLN A CG  1 
ATOM   1552  C  CD  . GLN A  1  192 ? 20.035  3.365  -32.029 1.00 10.27  ? 192  GLN A CD  1 
ATOM   1553  O  OE1 . GLN A  1  192 ? 20.871  4.083  -32.574 1.00 10.56  ? 192  GLN A OE1 1 
ATOM   1554  N  NE2 . GLN A  1  192 ? 20.081  3.082  -30.751 1.00 11.61  ? 192  GLN A NE2 1 
ATOM   1555  N  N   . ALA A  1  193 ? 18.955  2.083  -37.370 1.00 9.97   ? 193  ALA A N   1 
ATOM   1556  C  CA  . ALA A  1  193 ? 19.186  2.384  -38.769 1.00 10.48  ? 193  ALA A CA  1 
ATOM   1557  C  C   . ALA A  1  193 ? 17.881  2.403  -39.539 1.00 11.24  ? 193  ALA A C   1 
ATOM   1558  O  O   . ALA A  1  193 ? 17.654  3.263  -40.378 1.00 11.57  ? 193  ALA A O   1 
ATOM   1559  C  CB  . ALA A  1  193 ? 20.133  1.370  -39.376 1.00 11.56  ? 193  ALA A CB  1 
ATOM   1560  N  N   . GLU A  1  194 ? 17.007  1.440  -39.289 1.00 11.95  ? 194  GLU A N   1 
ATOM   1561  C  CA  A GLU A  1  194 ? 15.761  1.414  -40.018 0.59 12.85  ? 194  GLU A CA  1 
ATOM   1562  C  CA  B GLU A  1  194 ? 15.719  1.370  -39.960 0.41 13.33  ? 194  GLU A CA  1 
ATOM   1563  C  C   . GLU A  1  194 ? 14.897  2.619  -39.673 1.00 11.92  ? 194  GLU A C   1 
ATOM   1564  O  O   . GLU A  1  194 ? 14.317  3.227  -40.584 1.00 12.42  ? 194  GLU A O   1 
ATOM   1565  C  CB  A GLU A  1  194 ? 15.033  0.104  -39.761 0.59 15.59  ? 194  GLU A CB  1 
ATOM   1566  C  CB  B GLU A  1  194 ? 14.983  0.100  -39.516 0.41 16.44  ? 194  GLU A CB  1 
ATOM   1567  C  CG  A GLU A  1  194 ? 15.703  -1.095 -40.470 0.59 19.95  ? 194  GLU A CG  1 
ATOM   1568  C  CG  B GLU A  1  194 ? 13.550  -0.061 -40.015 0.41 20.52  ? 194  GLU A CG  1 
ATOM   1569  C  CD  A GLU A  1  194 ? 15.906  -0.925 -42.002 0.59 23.01  ? 194  GLU A CD  1 
ATOM   1570  C  CD  B GLU A  1  194 ? 12.942  -1.421 -39.636 0.41 25.12  ? 194  GLU A CD  1 
ATOM   1571  O  OE1 A GLU A  1  194 ? 14.946  -0.472 -42.665 0.59 24.48  ? 194  GLU A OE1 1 
ATOM   1572  O  OE1 B GLU A  1  194 ? 12.902  -1.776 -38.431 0.41 26.09  ? 194  GLU A OE1 1 
ATOM   1573  O  OE2 A GLU A  1  194 ? 16.990  -1.248 -42.546 0.59 22.21  ? 194  GLU A OE2 1 
ATOM   1574  O  OE2 B GLU A  1  194 ? 12.505  -2.139 -40.554 0.41 27.48  ? 194  GLU A OE2 1 
ATOM   1575  N  N   . THR A  1  195 ? 14.854  3.017  -38.406 1.00 10.97  ? 195  THR A N   1 
ATOM   1576  C  CA  . THR A  1  195 ? 14.134  4.220  -38.016 1.00 10.62  ? 195  THR A CA  1 
ATOM   1577  C  C   . THR A  1  195 ? 14.693  5.433  -38.767 1.00 10.89  ? 195  THR A C   1 
ATOM   1578  O  O   . THR A  1  195 ? 13.939  6.238  -39.347 1.00 11.00  ? 195  THR A O   1 
ATOM   1579  C  CB  . THR A  1  195 ? 14.229  4.443  -36.513 1.00 12.00  ? 195  THR A CB  1 
ATOM   1580  O  OG1 . THR A  1  195 ? 13.541  3.396  -35.838 1.00 13.75  ? 195  THR A OG1 1 
ATOM   1581  C  CG2 . THR A  1  195 ? 13.684  5.827  -36.125 1.00 13.36  ? 195  THR A CG2 1 
ATOM   1582  N  N   . LEU A  1  196 ? 16.013  5.588  -38.736 1.00 9.95   ? 196  LEU A N   1 
ATOM   1583  C  CA  . LEU A  1  196 ? 16.621  6.776  -39.317 1.00 9.49   ? 196  LEU A CA  1 
ATOM   1584  C  C   . LEU A  1  196 ? 16.445  6.827  -40.825 1.00 9.53   ? 196  LEU A C   1 
ATOM   1585  O  O   . LEU A  1  196 ? 16.142  7.870  -41.402 1.00 10.10  ? 196  LEU A O   1 
ATOM   1586  C  CB  . LEU A  1  196 ? 18.092  6.840  -38.917 1.00 9.50   ? 196  LEU A CB  1 
ATOM   1587  C  CG  . LEU A  1  196 ? 18.331  7.141  -37.433 1.00 9.36   ? 196  LEU A CG  1 
ATOM   1588  C  CD1 . LEU A  1  196 ? 19.766  6.826  -37.049 1.00 10.13  ? 196  LEU A CD1 1 
ATOM   1589  C  CD2 . LEU A  1  196 ? 17.986  8.606  -37.102 1.00 9.29   ? 196  LEU A CD2 1 
ATOM   1590  N  N   . LYS A  1  197 ? 16.615  5.683  -41.484 1.00 10.38  ? 197  LYS A N   1 
ATOM   1591  C  CA  . LYS A  1  197 ? 16.462  5.648  -42.939 1.00 10.88  ? 197  LYS A CA  1 
ATOM   1592  C  C   . LYS A  1  197 ? 15.009  5.991  -43.313 1.00 11.26  ? 197  LYS A C   1 
ATOM   1593  O  O   . LYS A  1  197 ? 14.775  6.660  -44.340 1.00 12.18  ? 197  LYS A O   1 
ATOM   1594  C  CB  . LYS A  1  197 ? 16.871  4.299  -43.514 1.00 11.51  ? 197  LYS A CB  1 
ATOM   1595  C  CG  . LYS A  1  197 ? 18.367  4.028  -43.398 1.00 12.46  ? 197  LYS A CG  1 
ATOM   1596  C  CD  . LYS A  1  197 ? 18.813  2.714  -44.029 1.00 15.32  ? 197  LYS A CD  1 
ATOM   1597  C  CE  . LYS A  1  197 ? 18.097  1.517  -43.556 1.00 16.44  ? 197  LYS A CE  1 
ATOM   1598  N  NZ  . LYS A  1  197 ? 18.678  0.350  -44.272 1.00 15.93  ? 197  LYS A NZ  1 
ATOM   1599  N  N   . ALA A  1  198 ? 14.043  5.559  -42.504 1.00 11.28  ? 198  ALA A N   1 
ATOM   1600  C  CA  . ALA A  1  198 ? 12.656  5.883  -42.796 1.00 12.14  ? 198  ALA A CA  1 
ATOM   1601  C  C   . ALA A  1  198 ? 12.392  7.384  -42.620 1.00 11.77  ? 198  ALA A C   1 
ATOM   1602  O  O   . ALA A  1  198 ? 11.624  7.950  -43.386 1.00 13.08  ? 198  ALA A O   1 
ATOM   1603  C  CB  . ALA A  1  198 ? 11.722  5.051  -41.937 1.00 13.32  ? 198  ALA A CB  1 
ATOM   1604  N  N   . GLU A  1  199 ? 13.020  8.021  -41.638 1.00 10.94  ? 199  GLU A N   1 
ATOM   1605  C  CA  . GLU A  1  199 ? 12.868  9.463  -41.463 1.00 10.85  ? 199  GLU A CA  1 
ATOM   1606  C  C   . GLU A  1  199 ? 13.439  10.228 -42.652 1.00 10.17  ? 199  GLU A C   1 
ATOM   1607  O  O   . GLU A  1  199 ? 12.844  11.204 -43.105 1.00 11.92  ? 199  GLU A O   1 
ATOM   1608  C  CB  . GLU A  1  199 ? 13.576  9.943  -40.170 1.00 11.46  ? 199  GLU A CB  1 
ATOM   1609  C  CG  . GLU A  1  199 ? 12.933  9.454  -38.913 1.00 12.92  ? 199  GLU A CG  1 
ATOM   1610  C  CD  . GLU A  1  199 ? 11.521  9.939  -38.726 1.00 14.85  ? 199  GLU A CD  1 
ATOM   1611  O  OE1 . GLU A  1  199 ? 11.217  11.101 -39.084 1.00 16.32  ? 199  GLU A OE1 1 
ATOM   1612  O  OE2 . GLU A  1  199 ? 10.716  9.185  -38.140 1.00 15.71  ? 199  GLU A OE2 1 
ATOM   1613  N  N   . VAL A  1  200 ? 14.622  9.831  -43.106 1.00 9.94   ? 200  VAL A N   1 
ATOM   1614  C  CA  . VAL A  1  200 ? 15.302  10.574 -44.173 1.00 9.99   ? 200  VAL A CA  1 
ATOM   1615  C  C   . VAL A  1  200 ? 14.649  10.260 -45.530 1.00 10.55  ? 200  VAL A C   1 
ATOM   1616  O  O   . VAL A  1  200 ? 14.518  11.144 -46.378 1.00 11.19  ? 200  VAL A O   1 
ATOM   1617  C  CB  . VAL A  1  200 ? 16.797  10.237 -44.210 1.00 9.89   ? 200  VAL A CB  1 
ATOM   1618  C  CG1 . VAL A  1  200 ? 17.497  11.015 -45.318 1.00 10.62  ? 200  VAL A CG1 1 
ATOM   1619  C  CG2 . VAL A  1  200 ? 17.468  10.586 -42.898 1.00 11.09  ? 200  VAL A CG2 1 
ATOM   1620  N  N   . GLY A  1  201 ? 14.231  9.017  -45.713 1.00 11.29  ? 201  GLY A N   1 
ATOM   1621  C  CA  . GLY A  1  201 ? 13.702  8.572  -46.991 1.00 12.52  ? 201  GLY A CA  1 
ATOM   1622  C  C   . GLY A  1  201 ? 14.708  8.826  -48.101 1.00 12.20  ? 201  GLY A C   1 
ATOM   1623  O  O   . GLY A  1  201 ? 15.926  8.639  -47.933 1.00 12.83  ? 201  GLY A O   1 
ATOM   1624  N  N   . ASP A  1  202 ? 14.185  9.219  -49.257 1.00 12.65  ? 202  ASP A N   1 
ATOM   1625  C  CA  . ASP A  1  202 ? 15.024  9.479  -50.419 1.00 13.78  ? 202  ASP A CA  1 
ATOM   1626  C  C   . ASP A  1  202 ? 15.705  10.827 -50.388 1.00 12.63  ? 202  ASP A C   1 
ATOM   1627  O  O   . ASP A  1  202 ? 16.415  11.184 -51.314 1.00 13.71  ? 202  ASP A O   1 
ATOM   1628  C  CB  . ASP A  1  202 ? 14.208  9.344  -51.705 1.00 17.48  ? 202  ASP A CB  1 
ATOM   1629  C  CG  . ASP A  1  202 ? 13.841  7.908  -51.995 1.00 21.85  ? 202  ASP A CG  1 
ATOM   1630  O  OD1 . ASP A  1  202 ? 14.493  6.976  -51.467 1.00 23.49  ? 202  ASP A OD1 1 
ATOM   1631  O  OD2 . ASP A  1  202 ? 12.842  7.700  -52.705 1.00 26.35  ? 202  ASP A OD2 1 
ATOM   1632  N  N   . GLY A  1  203 ? 15.501  11.604 -49.345 1.00 11.83  ? 203  GLY A N   1 
ATOM   1633  C  CA  . GLY A  1  203 ? 16.289  12.806 -49.216 1.00 12.22  ? 203  GLY A CA  1 
ATOM   1634  C  C   . GLY A  1  203 ? 17.774  12.536 -49.147 1.00 10.66  ? 203  GLY A C   1 
ATOM   1635  O  O   . GLY A  1  203 ? 18.197  11.504 -48.656 1.00 11.14  ? 203  GLY A O   1 
ATOM   1636  N  N   . ILE A  1  204 ? 18.542  13.490 -49.638 1.00 9.60   ? 204  ILE A N   1 
ATOM   1637  C  CA  A ILE A  1  204 ? 19.999  13.472 -49.613 0.50 8.95   ? 204  ILE A CA  1 
ATOM   1638  C  CA  B ILE A  1  204 ? 19.985  13.434 -49.540 0.50 10.14  ? 204  ILE A CA  1 
ATOM   1639  C  C   . ILE A  1  204 ? 20.440  14.759 -48.927 1.00 8.78   ? 204  ILE A C   1 
ATOM   1640  O  O   . ILE A  1  204 ? 20.012  15.851 -49.323 1.00 9.46   ? 204  ILE A O   1 
ATOM   1641  C  CB  A ILE A  1  204 ? 20.620  13.381 -51.012 0.50 9.88   ? 204  ILE A CB  1 
ATOM   1642  C  CB  B ILE A  1  204 ? 20.620  13.105 -50.908 0.50 13.07  ? 204  ILE A CB  1 
ATOM   1643  C  CG1 A ILE A  1  204 ? 20.063  12.180 -51.812 0.50 9.40   ? 204  ILE A CG1 1 
ATOM   1644  C  CG1 B ILE A  1  204 ? 22.146  13.157 -50.838 0.50 13.81  ? 204  ILE A CG1 1 
ATOM   1645  C  CG2 A ILE A  1  204 ? 22.114  13.220 -50.849 0.50 10.87  ? 204  ILE A CG2 1 
ATOM   1646  C  CG2 B ILE A  1  204 ? 20.064  13.965 -52.015 0.50 14.50  ? 204  ILE A CG2 1 
ATOM   1647  C  CD1 A ILE A  1  204 ? 20.542  12.144 -53.216 0.50 10.36  ? 204  ILE A CD1 1 
ATOM   1648  C  CD1 B ILE A  1  204 ? 22.779  12.149 -51.776 0.50 14.12  ? 204  ILE A CD1 1 
ATOM   1649  N  N   . TRP A  1  205 ? 21.282  14.604 -47.904 1.00 8.12   ? 205  TRP A N   1 
ATOM   1650  C  CA  . TRP A  1  205 ? 21.699  15.706 -47.055 1.00 7.77   ? 205  TRP A CA  1 
ATOM   1651  C  C   . TRP A  1  205 ? 23.203  15.750 -46.973 1.00 7.88   ? 205  TRP A C   1 
ATOM   1652  O  O   . TRP A  1  205 ? 23.850  14.721 -46.788 1.00 9.23   ? 205  TRP A O   1 
ATOM   1653  C  CB  . TRP A  1  205 ? 21.112  15.555 -45.652 1.00 8.26   ? 205  TRP A CB  1 
ATOM   1654  C  CG  . TRP A  1  205 ? 19.613  15.636 -45.671 1.00 8.80   ? 205  TRP A CG  1 
ATOM   1655  C  CD1 . TRP A  1  205 ? 18.747  14.606 -45.904 1.00 9.76   ? 205  TRP A CD1 1 
ATOM   1656  C  CD2 . TRP A  1  205 ? 18.813  16.806 -45.518 1.00 8.54   ? 205  TRP A CD2 1 
ATOM   1657  N  NE1 . TRP A  1  205 ? 17.466  15.067 -45.923 1.00 9.84   ? 205  TRP A NE1 1 
ATOM   1658  C  CE2 . TRP A  1  205 ? 17.474  16.416 -45.689 1.00 9.45   ? 205  TRP A CE2 1 
ATOM   1659  C  CE3 . TRP A  1  205 ? 19.095  18.144 -45.262 1.00 8.75   ? 205  TRP A CE3 1 
ATOM   1660  C  CZ2 . TRP A  1  205 ? 16.440  17.303 -45.589 1.00 11.08  ? 205  TRP A CZ2 1 
ATOM   1661  C  CZ3 . TRP A  1  205 ? 18.070  19.025 -45.167 1.00 10.20  ? 205  TRP A CZ3 1 
ATOM   1662  C  CH2 . TRP A  1  205 ? 16.755  18.608 -45.336 1.00 11.02  ? 205  TRP A CH2 1 
ATOM   1663  N  N   . GLN A  1  206 ? 23.755  16.955 -47.052 1.00 7.09   ? 206  GLN A N   1 
ATOM   1664  C  CA  . GLN A  1  206 ? 25.168  17.194 -46.784 1.00 7.62   ? 206  GLN A CA  1 
ATOM   1665  C  C   . GLN A  1  206 ? 25.398  17.523 -45.323 1.00 7.45   ? 206  GLN A C   1 
ATOM   1666  O  O   . GLN A  1  206 ? 24.607  18.225 -44.694 1.00 8.15   ? 206  GLN A O   1 
ATOM   1667  C  CB  . GLN A  1  206 ? 25.697  18.363 -47.611 1.00 7.16   ? 206  GLN A CB  1 
ATOM   1668  C  CG  . GLN A  1  206 ? 25.572  18.168 -49.093 1.00 8.16   ? 206  GLN A CG  1 
ATOM   1669  C  CD  . GLN A  1  206 ? 25.712  19.436 -49.884 1.00 8.39   ? 206  GLN A CD  1 
ATOM   1670  O  OE1 . GLN A  1  206 ? 26.706  19.648 -50.571 1.00 9.36   ? 206  GLN A OE1 1 
ATOM   1671  N  NE2 . GLN A  1  206 ? 24.687  20.290 -49.786 1.00 8.52   ? 206  GLN A NE2 1 
ATOM   1672  N  N   . VAL A  1  207 ? 26.517  17.007 -44.811 1.00 6.67   ? 207  VAL A N   1 
ATOM   1673  C  CA  . VAL A  1  207 ? 27.045  17.429 -43.535 1.00 6.79   ? 207  VAL A CA  1 
ATOM   1674  C  C   . VAL A  1  207 ? 28.320  18.176 -43.854 1.00 6.31   ? 207  VAL A C   1 
ATOM   1675  O  O   . VAL A  1  207 ? 29.279  17.602 -44.375 1.00 7.06   ? 207  VAL A O   1 
ATOM   1676  C  CB  . VAL A  1  207 ? 27.310  16.243 -42.597 1.00 7.51   ? 207  VAL A CB  1 
ATOM   1677  C  CG1 . VAL A  1  207 ? 27.903  16.731 -41.295 1.00 9.03   ? 207  VAL A CG1 1 
ATOM   1678  C  CG2 . VAL A  1  207 ? 25.998  15.476 -42.418 1.00 8.76   ? 207  VAL A CG2 1 
ATOM   1679  N  N   . VAL A  1  208 ? 28.294  19.490 -43.612 1.00 6.03   ? 208  VAL A N   1 
ATOM   1680  C  CA  . VAL A  1  208 ? 29.357  20.379 -43.967 1.00 6.27   ? 208  VAL A CA  1 
ATOM   1681  C  C   . VAL A  1  208 ? 30.085  20.785 -42.699 1.00 6.57   ? 208  VAL A C   1 
ATOM   1682  O  O   . VAL A  1  208 ? 29.451  21.241 -41.741 1.00 7.24   ? 208  VAL A O   1 
ATOM   1683  C  CB  . VAL A  1  208 ? 28.847  21.631 -44.692 1.00 6.88   ? 208  VAL A CB  1 
ATOM   1684  C  CG1 . VAL A  1  208 ? 29.993  22.579 -44.992 1.00 7.95   ? 208  VAL A CG1 1 
ATOM   1685  C  CG2 . VAL A  1  208 ? 28.074  21.283 -45.959 1.00 7.65   ? 208  VAL A CG2 1 
ATOM   1686  N  N   . ARG A  1  209 ? 31.409  20.647 -42.690 1.00 6.40   ? 209  ARG A N   1 
ATOM   1687  C  CA  . ARG A  1  209 ? 32.218  21.127 -41.573 1.00 6.52   ? 209  ARG A CA  1 
ATOM   1688  C  C   . ARG A  1  209 ? 33.221  22.128 -42.109 1.00 6.11   ? 209  ARG A C   1 
ATOM   1689  O  O   . ARG A  1  209 ? 34.015  21.795 -42.984 1.00 6.63   ? 209  ARG A O   1 
ATOM   1690  C  CB  . ARG A  1  209 ? 32.921  19.979 -40.864 1.00 8.70   ? 209  ARG A CB  1 
ATOM   1691  C  CG  . ARG A  1  209 ? 31.873  18.850 -40.484 1.00 11.62  ? 209  ARG A CG  1 
ATOM   1692  C  CD  . ARG A  1  209 ? 32.298  18.057 -39.385 1.00 11.45  ? 209  ARG A CD  1 
ATOM   1693  N  NE  . ARG A  1  209 ? 31.729  16.736 -39.420 1.00 10.15  ? 209  ARG A NE  1 
ATOM   1694  C  CZ  . ARG A  1  209 ? 30.535  16.365 -38.954 1.00 8.62   ? 209  ARG A CZ  1 
ATOM   1695  N  NH1 . ARG A  1  209 ? 29.708  17.214 -38.370 1.00 8.48   ? 209  ARG A NH1 1 
ATOM   1696  N  NH2 . ARG A  1  209 ? 30.200  15.119 -39.062 1.00 8.47   ? 209  ARG A NH2 1 
ATOM   1697  N  N   . ILE A  1  210 ? 33.112  23.368 -41.647 1.00 5.80   ? 210  ILE A N   1 
ATOM   1698  C  CA  . ILE A  1  210 ? 34.037  24.403 -42.091 1.00 5.94   ? 210  ILE A CA  1 
ATOM   1699  C  C   . ILE A  1  210 ? 35.289  24.346 -41.204 1.00 5.41   ? 210  ILE A C   1 
ATOM   1700  O  O   . ILE A  1  210 ? 35.313  23.630 -40.195 1.00 5.90   ? 210  ILE A O   1 
ATOM   1701  C  CB  . ILE A  1  210 ? 33.355  25.822 -42.128 1.00 5.92   ? 210  ILE A CB  1 
ATOM   1702  C  CG1 . ILE A  1  210 ? 33.231  26.498 -40.772 1.00 6.18   ? 210  ILE A CG1 1 
ATOM   1703  C  CG2 . ILE A  1  210 ? 32.022  25.718 -42.843 1.00 6.29   ? 210  ILE A CG2 1 
ATOM   1704  C  CD1 . ILE A  1  210 ? 33.139  28.021 -40.903 1.00 6.32   ? 210  ILE A CD1 1 
ATOM   1705  N  N   . PRO A  1  211 ? 36.366  25.037 -41.578 1.00 5.57   ? 211  PRO A N   1 
ATOM   1706  C  CA  . PRO A  1  211 ? 37.598  24.875 -40.790 1.00 5.78   ? 211  PRO A CA  1 
ATOM   1707  C  C   . PRO A  1  211 ? 37.492  25.415 -39.369 1.00 5.46   ? 211  PRO A C   1 
ATOM   1708  O  O   . PRO A  1  211 ? 36.995  26.514 -39.156 1.00 5.92   ? 211  PRO A O   1 
ATOM   1709  C  CB  . PRO A  1  211 ? 38.631  25.668 -41.603 1.00 6.05   ? 211  PRO A CB  1 
ATOM   1710  C  CG  . PRO A  1  211 ? 38.058  25.762 -43.010 1.00 6.51   ? 211  PRO A CG  1 
ATOM   1711  C  CD  . PRO A  1  211 ? 36.587  25.861 -42.787 1.00 5.83   ? 211  PRO A CD  1 
ATOM   1712  N  N   . THR A  1  212 ? 38.050  24.670 -38.417 1.00 5.92   ? 212  THR A N   1 
ATOM   1713  C  CA  . THR A  1  212 ? 38.154  25.136 -37.038 1.00 5.44   ? 212  THR A CA  1 
ATOM   1714  C  C   . THR A  1  212 ? 38.844  26.481 -36.960 1.00 5.26   ? 212  THR A C   1 
ATOM   1715  O  O   . THR A  1  212 ? 38.425  27.356 -36.208 1.00 6.04   ? 212  THR A O   1 
ATOM   1716  C  CB  . THR A  1  212 ? 38.888  24.096 -36.163 1.00 5.96   ? 212  THR A CB  1 
ATOM   1717  O  OG1 . THR A  1  212 ? 38.096  22.926 -36.034 1.00 6.19   ? 212  THR A OG1 1 
ATOM   1718  C  CG2 . THR A  1  212 ? 39.156  24.596 -34.771 1.00 6.30   ? 212  THR A CG2 1 
ATOM   1719  N  N   . ILE A  1  213 ? 39.916  26.689 -37.739 1.00 5.65   ? 213  ILE A N   1 
ATOM   1720  C  CA  . ILE A  1  213 ? 40.661  27.946 -37.642 1.00 5.60   ? 213  ILE A CA  1 
ATOM   1721  C  C   . ILE A  1  213 ? 39.764  29.124 -38.015 1.00 5.67   ? 213  ILE A C   1 
ATOM   1722  O  O   . ILE A  1  213 ? 39.902  30.221 -37.458 1.00 6.27   ? 213  ILE A O   1 
ATOM   1723  C  CB  . ILE A  1  213 ? 41.952  27.884 -38.499 1.00 6.00   ? 213  ILE A CB  1 
ATOM   1724  C  CG1 . ILE A  1  213 ? 42.880  29.039 -38.158 1.00 6.50   ? 213  ILE A CG1 1 
ATOM   1725  C  CG2 . ILE A  1  213 ? 41.663  27.782 -40.000 1.00 6.06   ? 213  ILE A CG2 1 
ATOM   1726  C  CD1 . ILE A  1  213 ? 44.249  28.933 -38.807 1.00 6.74   ? 213  ILE A CD1 1 
ATOM   1727  N  N   . VAL A  1  214 ? 38.852  28.916 -38.960 1.00 5.36   ? 214  VAL A N   1 
ATOM   1728  C  CA  . VAL A  1  214 ? 37.884  29.934 -39.368 1.00 5.34   ? 214  VAL A CA  1 
ATOM   1729  C  C   . VAL A  1  214 ? 36.829  30.160 -38.302 1.00 5.29   ? 214  VAL A C   1 
ATOM   1730  O  O   . VAL A  1  214 ? 36.498  31.301 -37.968 1.00 5.82   ? 214  VAL A O   1 
ATOM   1731  C  CB  . VAL A  1  214 ? 37.238  29.559 -40.719 1.00 5.37   ? 214  VAL A CB  1 
ATOM   1732  C  CG1 . VAL A  1  214 ? 36.108  30.534 -41.031 1.00 6.33   ? 214  VAL A CG1 1 
ATOM   1733  C  CG2 . VAL A  1  214 ? 38.275  29.560 -41.828 1.00 6.60   ? 214  VAL A CG2 1 
ATOM   1734  N  N   . SER A  1  215 ? 36.292  29.067 -37.745 1.00 5.23   ? 215  SER A N   1 
ATOM   1735  C  CA  . SER A  1  215 ? 35.266  29.166 -36.721 1.00 5.51   ? 215  SER A CA  1 
ATOM   1736  C  C   . SER A  1  215 ? 35.784  29.953 -35.491 1.00 5.11   ? 215  SER A C   1 
ATOM   1737  O  O   . SER A  1  215 ? 35.078  30.768 -34.891 1.00 5.82   ? 215  SER A O   1 
ATOM   1738  C  CB  . SER A  1  215 ? 34.839  27.757 -36.347 1.00 6.07   ? 215  SER A CB  1 
ATOM   1739  O  OG  . SER A  1  215 ? 33.632  27.711 -35.648 1.00 6.39   ? 215  SER A OG  1 
ATOM   1740  N  N   . ARG A  1  216 ? 37.043  29.699 -35.133 1.00 5.59   ? 216  ARG A N   1 
ATOM   1741  C  CA  . ARG A  1  216 ? 37.685  30.376 -34.023 1.00 5.17   ? 216  ARG A CA  1 
ATOM   1742  C  C   . ARG A  1  216 ? 37.968  31.848 -34.343 1.00 4.82   ? 216  ARG A C   1 
ATOM   1743  O  O   . ARG A  1  216 ? 37.725  32.718 -33.486 1.00 5.68   ? 216  ARG A O   1 
ATOM   1744  C  CB  . ARG A  1  216 ? 38.949  29.605 -33.630 1.00 5.37   ? 216  ARG A CB  1 
ATOM   1745  C  CG  . ARG A  1  216 ? 38.634  28.277 -32.987 1.00 5.87   ? 216  ARG A CG  1 
ATOM   1746  C  CD  . ARG A  1  216 ? 39.853  27.464 -32.553 1.00 5.92   ? 216  ARG A CD  1 
ATOM   1747  N  NE  . ARG A  1  216 ? 40.440  27.976 -31.320 1.00 6.33   ? 216  ARG A NE  1 
ATOM   1748  C  CZ  . ARG A  1  216 ? 39.940  27.778 -30.109 1.00 6.10   ? 216  ARG A CZ  1 
ATOM   1749  N  NH1 . ARG A  1  216 ? 38.834  27.084 -29.922 1.00 6.99   ? 216  ARG A NH1 1 
ATOM   1750  N  NH2 . ARG A  1  216 ? 40.561  28.275 -29.060 1.00 7.38   ? 216  ARG A NH2 1 
ATOM   1751  N  N   . THR A  1  217 ? 38.425  32.148 -35.541 1.00 4.99   ? 217  THR A N   1 
ATOM   1752  C  CA  . THR A  1  217 ? 38.606  33.531 -35.963 1.00 5.10   ? 217  THR A CA  1 
ATOM   1753  C  C   . THR A  1  217 ? 37.272  34.281 -35.981 1.00 5.43   ? 217  THR A C   1 
ATOM   1754  O  O   . THR A  1  217 ? 37.242  35.476 -35.662 1.00 5.46   ? 217  THR A O   1 
ATOM   1755  C  CB  . THR A  1  217 ? 39.289  33.575 -37.336 1.00 5.65   ? 217  THR A CB  1 
ATOM   1756  O  OG1 . THR A  1  217 ? 40.603  33.001 -37.245 1.00 6.04   ? 217  THR A OG1 1 
ATOM   1757  C  CG2 . THR A  1  217 ? 39.426  34.980 -37.874 1.00 6.25   ? 217  THR A CG2 1 
ATOM   1758  N  N   . CYS A  1  218 ? 36.202  33.602 -36.385 1.00 5.27   ? 218  CYS A N   1 
ATOM   1759  C  CA  . CYS A  1  218 ? 34.932  34.257 -36.686 1.00 5.09   ? 218  CYS A CA  1 
ATOM   1760  C  C   . CYS A  1  218 ? 33.888  33.835 -35.640 1.00 5.40   ? 218  CYS A C   1 
ATOM   1761  O  O   . CYS A  1  218 ? 34.127  33.995 -34.437 1.00 5.61   ? 218  CYS A O   1 
ATOM   1762  C  CB  . CYS A  1  218 ? 34.495  33.981 -38.125 1.00 5.40   ? 218  CYS A CB  1 
ATOM   1763  S  SG  . CYS A  1  218 ? 35.758  34.519 -39.327 1.00 6.03   ? 218  CYS A SG  1 
ATOM   1764  N  N   . ASP A  1  219 ? 32.706  33.345 -36.048 1.00 5.59   ? 219  ASP A N   1 
ATOM   1765  C  CA  . ASP A  1  219 ? 31.642  33.017 -35.110 1.00 5.54   ? 219  ASP A CA  1 
ATOM   1766  C  C   . ASP A  1  219 ? 30.801  31.897 -35.708 1.00 5.16   ? 219  ASP A C   1 
ATOM   1767  O  O   . ASP A  1  219 ? 31.054  31.410 -36.813 1.00 5.52   ? 219  ASP A O   1 
ATOM   1768  C  CB  . ASP A  1  219 ? 30.777  34.224 -34.765 1.00 5.63   ? 219  ASP A CB  1 
ATOM   1769  C  CG  . ASP A  1  219 ? 29.901  34.728 -35.905 1.00 6.27   ? 219  ASP A CG  1 
ATOM   1770  O  OD1 . ASP A  1  219 ? 30.062  34.298 -37.061 1.00 6.02   ? 219  ASP A OD1 1 
ATOM   1771  O  OD2 . ASP A  1  219 ? 29.047  35.599 -35.618 1.00 8.53   ? 219  ASP A OD2 1 
ATOM   1772  N  N   . GLY A  1  220 ? 29.796  31.479 -34.974 1.00 5.86   ? 220  GLY A N   1 
ATOM   1773  C  CA  . GLY A  1  220 ? 28.934  30.404 -35.452 1.00 5.68   ? 220  GLY A CA  1 
ATOM   1774  C  C   . GLY A  1  220 ? 28.096  30.747 -36.657 1.00 5.79   ? 220  GLY A C   1 
ATOM   1775  O  O   . GLY A  1  220 ? 27.790  29.893 -37.493 1.00 6.28   ? 220  GLY A O   1 
ATOM   1776  N  N   . ALA A  1  221 ? 27.736  32.028 -36.787 1.00 5.28   ? 221  ALA A N   1 
ATOM   1777  C  CA  . ALA A  1  221 ? 26.868  32.452 -37.867 1.00 5.58   ? 221  ALA A CA  1 
ATOM   1778  C  C   . ALA A  1  221 ? 27.604  32.476 -39.207 1.00 5.51   ? 221  ALA A C   1 
ATOM   1779  O  O   . ALA A  1  221 ? 26.999  32.613 -40.265 1.00 6.45   ? 221  ALA A O   1 
ATOM   1780  C  CB  . ALA A  1  221 ? 26.255  33.818 -37.521 1.00 6.55   ? 221  ALA A CB  1 
ATOM   1781  N  N   . THR A  1  222 ? 28.924  32.318 -39.145 1.00 5.19   ? 222  THR A N   1 
ATOM   1782  C  CA  . THR A  1  222 ? 29.759  32.148 -40.318 1.00 5.26   ? 222  THR A CA  1 
ATOM   1783  C  C   . THR A  1  222 ? 29.472  30.798 -41.014 1.00 4.99   ? 222  THR A C   1 
ATOM   1784  O  O   . THR A  1  222 ? 29.584  30.691 -42.240 1.00 5.97   ? 222  THR A O   1 
ATOM   1785  C  CB  . THR A  1  222 ? 31.250  32.226 -39.899 1.00 5.73   ? 222  THR A CB  1 
ATOM   1786  O  OG1 . THR A  1  222 ? 31.514  33.501 -39.345 1.00 5.62   ? 222  THR A OG1 1 
ATOM   1787  C  CG2 . THR A  1  222 ? 32.199  31.997 -41.063 1.00 6.11   ? 222  THR A CG2 1 
ATOM   1788  N  N   . THR A  1  223 ? 29.158  29.764 -40.245 1.00 5.22   ? 223  THR A N   1 
ATOM   1789  C  CA  . THR A  1  223 ? 29.189  28.411 -40.774 1.00 5.17   ? 223  THR A CA  1 
ATOM   1790  C  C   . THR A  1  223 ? 28.277  28.203 -41.982 1.00 5.68   ? 223  THR A C   1 
ATOM   1791  O  O   . THR A  1  223 ? 28.734  27.664 -42.989 1.00 5.93   ? 223  THR A O   1 
ATOM   1792  C  CB  . THR A  1  223 ? 28.844  27.434 -39.668 1.00 5.59   ? 223  THR A CB  1 
ATOM   1793  O  OG1 . THR A  1  223 ? 29.838  27.598 -38.646 1.00 6.06   ? 223  THR A OG1 1 
ATOM   1794  C  CG2 . THR A  1  223 ? 28.847  25.986 -40.150 1.00 5.77   ? 223  THR A CG2 1 
ATOM   1795  N  N   . SER A  1  224 ? 26.988  28.552 -41.877 1.00 5.54   ? 224  SER A N   1 
ATOM   1796  C  CA  . SER A  1  224 ? 26.110  28.283 -43.003 1.00 5.58   ? 224  SER A CA  1 
ATOM   1797  C  C   . SER A  1  224 ? 26.444  29.146 -44.219 1.00 5.58   ? 224  SER A C   1 
ATOM   1798  O  O   . SER A  1  224 ? 26.156  28.732 -45.356 1.00 6.02   ? 224  SER A O   1 
ATOM   1799  C  CB  . SER A  1  224 ? 24.636  28.456 -42.626 1.00 6.57   ? 224  SER A CB  1 
ATOM   1800  O  OG  . SER A  1  224 ? 24.345  29.759 -42.218 1.00 6.78   ? 224  SER A OG  1 
ATOM   1801  N  N   . ARG A  1  225 ? 26.993  30.330 -43.994 1.00 5.72   ? 225  ARG A N   1 
ATOM   1802  C  CA  . ARG A  1  225 ? 27.382  31.168 -45.110 1.00 5.53   ? 225  ARG A CA  1 
ATOM   1803  C  C   . ARG A  1  225 ? 28.581  30.550 -45.844 1.00 5.15   ? 225  ARG A C   1 
ATOM   1804  O  O   . ARG A  1  225 ? 28.547  30.423 -47.065 1.00 5.73   ? 225  ARG A O   1 
ATOM   1805  C  CB  . ARG A  1  225 ? 27.670  32.593 -44.615 1.00 5.76   ? 225  ARG A CB  1 
ATOM   1806  C  CG  . ARG A  1  225 ? 26.444  33.290 -44.038 1.00 5.97   ? 225  ARG A CG  1 
ATOM   1807  C  CD  . ARG A  1  225 ? 26.735  34.745 -43.729 1.00 6.77   ? 225  ARG A CD  1 
ATOM   1808  N  NE  . ARG A  1  225 ? 25.548  35.493 -43.368 1.00 6.72   ? 225  ARG A NE  1 
ATOM   1809  C  CZ  . ARG A  1  225 ? 25.090  35.690 -42.137 1.00 6.44   ? 225  ARG A CZ  1 
ATOM   1810  N  NH1 . ARG A  1  225 ? 25.676  35.149 -41.086 1.00 7.03   ? 225  ARG A NH1 1 
ATOM   1811  N  NH2 . ARG A  1  225 ? 24.028  36.483 -41.944 1.00 7.61   ? 225  ARG A NH2 1 
ATOM   1812  N  N   . TRP A  1  226 ? 29.614  30.156 -45.101 1.00 5.60   ? 226  TRP A N   1 
ATOM   1813  C  CA  . TRP A  1  226 ? 30.812  29.582 -45.700 1.00 5.53   ? 226  TRP A CA  1 
ATOM   1814  C  C   . TRP A  1  226 ? 30.438  28.340 -46.490 1.00 5.75   ? 226  TRP A C   1 
ATOM   1815  O  O   . TRP A  1  226 ? 30.827  28.152 -47.644 1.00 6.01   ? 226  TRP A O   1 
ATOM   1816  C  CB  . TRP A  1  226 ? 31.809  29.321 -44.564 1.00 5.87   ? 226  TRP A CB  1 
ATOM   1817  C  CG  . TRP A  1  226 ? 33.109  28.703 -44.998 1.00 6.02   ? 226  TRP A CG  1 
ATOM   1818  C  CD1 . TRP A  1  226 ? 33.271  27.495 -45.611 1.00 6.59   ? 226  TRP A CD1 1 
ATOM   1819  C  CD2 . TRP A  1  226 ? 34.425  29.289 -44.929 1.00 5.92   ? 226  TRP A CD2 1 
ATOM   1820  N  NE1 . TRP A  1  226 ? 34.581  27.282 -45.903 1.00 6.29   ? 226  TRP A NE1 1 
ATOM   1821  C  CE2 . TRP A  1  226 ? 35.312  28.373 -45.510 1.00 5.90   ? 226  TRP A CE2 1 
ATOM   1822  C  CE3 . TRP A  1  226 ? 34.923  30.510 -44.457 1.00 6.39   ? 226  TRP A CE3 1 
ATOM   1823  C  CZ2 . TRP A  1  226 ? 36.682  28.651 -45.669 1.00 6.77   ? 226  TRP A CZ2 1 
ATOM   1824  C  CZ3 . TRP A  1  226 ? 36.282  30.799 -44.635 1.00 6.79   ? 226  TRP A CZ3 1 
ATOM   1825  C  CH2 . TRP A  1  226 ? 37.135  29.881 -45.235 1.00 6.86   ? 226  TRP A CH2 1 
ATOM   1826  N  N   . SER A  1  227 ? 29.666  27.477 -45.834 1.00 5.53   ? 227  SER A N   1 
ATOM   1827  C  CA  . SER A  1  227 ? 29.104  26.308 -46.460 1.00 6.03   ? 227  SER A CA  1 
ATOM   1828  C  C   . SER A  1  227 ? 28.438  26.631 -47.804 1.00 5.58   ? 227  SER A C   1 
ATOM   1829  O  O   . SER A  1  227 ? 28.726  26.034 -48.839 1.00 6.39   ? 227  SER A O   1 
ATOM   1830  C  CB  . SER A  1  227 ? 28.101  25.692 -45.502 1.00 6.55   ? 227  SER A CB  1 
ATOM   1831  O  OG  . SER A  1  227 ? 27.339  24.679 -46.123 1.00 6.79   ? 227  SER A OG  1 
ATOM   1832  N  N   . ALA A  1  228 ? 27.528  27.589 -47.776 1.00 5.82   ? 228  ALA A N   1 
ATOM   1833  C  CA  . ALA A  1  228 ? 26.755  27.927 -48.976 1.00 6.18   ? 228  ALA A CA  1 
ATOM   1834  C  C   . ALA A  1  228 ? 27.627  28.499 -50.082 1.00 5.86   ? 228  ALA A C   1 
ATOM   1835  O  O   . ALA A  1  228 ? 27.317  28.224 -51.257 1.00 6.38   ? 228  ALA A O   1 
ATOM   1836  C  CB  . ALA A  1  228 ? 25.628  28.903 -48.639 1.00 6.85   ? 228  ALA A CB  1 
ATOM   1837  N  N   . MET A  1  229 ? 28.667  29.260 -49.754 1.00 5.79   ? 229  MET A N   1 
ATOM   1838  C  CA  . MET A  1  229 ? 29.476  29.811 -50.823 1.00 6.09   ? 229  MET A CA  1 
ATOM   1839  C  C   . MET A  1  229 ? 30.118  28.695 -51.603 1.00 6.27   ? 229  MET A C   1 
ATOM   1840  O  O   . MET A  1  229 ? 30.202  28.733 -52.834 1.00 6.41   ? 229  MET A O   1 
ATOM   1841  C  CB  . MET A  1  229 ? 30.569  30.738 -50.280 1.00 6.39   ? 229  MET A CB  1 
ATOM   1842  C  CG  . MET A  1  229 ? 30.069  31.962 -49.491 1.00 6.08   ? 229  MET A CG  1 
ATOM   1843  S  SD  . MET A  1  229 ? 28.817  32.971 -50.275 1.00 7.34   ? 229  MET A SD  1 
ATOM   1844  C  CE  . MET A  1  229 ? 27.259  32.264 -49.630 1.00 8.14   ? 229  MET A CE  1 
ATOM   1845  N  N   . GLN A  1  230 ? 30.645  27.696 -50.883 1.00 6.14   ? 230  GLN A N   1 
ATOM   1846  C  CA  . GLN A  1  230 ? 31.436  26.669 -51.539 1.00 6.44   ? 230  GLN A CA  1 
ATOM   1847  C  C   . GLN A  1  230 ? 30.580  25.571 -52.167 1.00 6.56   ? 230  GLN A C   1 
ATOM   1848  O  O   . GLN A  1  230 ? 30.962  24.985 -53.186 1.00 6.81   ? 230  GLN A O   1 
ATOM   1849  C  CB  . GLN A  1  230 ? 32.505  26.145 -50.585 1.00 6.11   ? 230  GLN A CB  1 
ATOM   1850  C  CG  . GLN A  1  230 ? 33.463  27.239 -50.069 1.00 6.55   ? 230  GLN A CG  1 
ATOM   1851  C  CD  . GLN A  1  230 ? 33.998  28.072 -51.188 1.00 6.40   ? 230  GLN A CD  1 
ATOM   1852  O  OE1 . GLN A  1  230 ? 33.330  29.001 -51.634 1.00 7.19   ? 230  GLN A OE1 1 
ATOM   1853  N  NE2 . GLN A  1  230 ? 35.177  27.743 -51.697 1.00 7.39   ? 230  GLN A NE2 1 
ATOM   1854  N  N   . ILE A  1  231 ? 29.398  25.318 -51.594 1.00 6.27   ? 231  ILE A N   1 
ATOM   1855  C  CA  . ILE A  1  231 ? 28.372  24.550 -52.299 1.00 6.73   ? 231  ILE A CA  1 
ATOM   1856  C  C   . ILE A  1  231 ? 28.048  25.261 -53.619 1.00 6.94   ? 231  ILE A C   1 
ATOM   1857  O  O   . ILE A  1  231 ? 27.996  24.607 -54.680 1.00 7.32   ? 231  ILE A O   1 
ATOM   1858  C  CB  . ILE A  1  231 ? 27.116  24.402 -51.427 1.00 6.61   ? 231  ILE A CB  1 
ATOM   1859  C  CG1 . ILE A  1  231 ? 27.364  23.443 -50.254 1.00 6.70   ? 231  ILE A CG1 1 
ATOM   1860  C  CG2 . ILE A  1  231 ? 25.910  23.950 -52.275 1.00 7.88   ? 231  ILE A CG2 1 
ATOM   1861  C  CD1 . ILE A  1  231 ? 26.286  23.528 -49.172 1.00 7.73   ? 231  ILE A CD1 1 
ATOM   1862  N  N   . GLY A  1  232 ? 27.831  26.576 -53.584 1.00 6.80   ? 232  GLY A N   1 
ATOM   1863  C  CA  . GLY A  1  232 ? 27.470  27.281 -54.796 1.00 7.25   ? 232  GLY A CA  1 
ATOM   1864  C  C   . GLY A  1  232 ? 28.555  27.178 -55.848 1.00 7.38   ? 232  GLY A C   1 
ATOM   1865  O  O   . GLY A  1  232 ? 28.272  26.920 -57.030 1.00 7.95   ? 232  GLY A O   1 
ATOM   1866  N  N   . MET A  1  233 ? 29.815  27.375 -55.473 1.00 6.72   ? 233  MET A N   1 
ATOM   1867  C  CA  . MET A  1  233 ? 30.900  27.248 -56.439 1.00 6.83   ? 233  MET A CA  1 
ATOM   1868  C  C   . MET A  1  233 ? 30.998  25.846 -57.000 1.00 6.86   ? 233  MET A C   1 
ATOM   1869  O  O   . MET A  1  233 ? 31.290  25.661 -58.175 1.00 7.81   ? 233  MET A O   1 
ATOM   1870  C  CB  . MET A  1  233 ? 32.241  27.632 -55.810 1.00 7.09   ? 233  MET A CB  1 
ATOM   1871  C  CG  . MET A  1  233 ? 32.401  29.117 -55.493 1.00 7.75   ? 233  MET A CG  1 
ATOM   1872  S  SD  . MET A  1  233 ? 31.962  30.186 -56.897 1.00 7.64   ? 233  MET A SD  1 
ATOM   1873  C  CE  . MET A  1  233 ? 32.991  29.473 -58.206 1.00 8.34   ? 233  MET A CE  1 
ATOM   1874  N  N   . SER A  1  234 ? 30.755  24.861 -56.148 1.00 7.17   ? 234  SER A N   1 
ATOM   1875  C  CA  . SER A  1  234 ? 30.882  23.481 -56.572 1.00 7.66   ? 234  SER A CA  1 
ATOM   1876  C  C   . SER A  1  234 ? 29.731  23.043 -57.479 1.00 7.76   ? 234  SER A C   1 
ATOM   1877  O  O   . SER A  1  234 ? 29.936  22.259 -58.390 1.00 9.13   ? 234  SER A O   1 
ATOM   1878  C  CB  . SER A  1  234 ? 31.015  22.588 -55.355 1.00 7.74   ? 234  SER A CB  1 
ATOM   1879  O  OG  . SER A  1  234 ? 32.224  22.907 -54.651 1.00 8.23   ? 234  SER A OG  1 
ATOM   1880  N  N   . MET A  1  235 ? 28.538  23.571 -57.256 1.00 7.75   ? 235  MET A N   1 
ATOM   1881  C  CA  . MET A  1  235 ? 27.423  23.363 -58.184 1.00 8.49   ? 235  MET A CA  1 
ATOM   1882  C  C   . MET A  1  235 ? 27.757  23.955 -59.545 1.00 9.87   ? 235  MET A C   1 
ATOM   1883  O  O   . MET A  1  235 ? 27.521  23.317 -60.577 1.00 11.86  ? 235  MET A O   1 
ATOM   1884  C  CB  . MET A  1  235 ? 26.134  23.956 -57.636 1.00 9.12   ? 235  MET A CB  1 
ATOM   1885  C  CG  . MET A  1  235 ? 25.536  23.168 -56.487 1.00 10.50  ? 235  MET A CG  1 
ATOM   1886  S  SD  . MET A  1  235 ? 24.883  21.596 -57.090 1.00 11.21  ? 235  MET A SD  1 
ATOM   1887  C  CE  . MET A  1  235 ? 24.476  20.768 -55.571 1.00 14.35  ? 235  MET A CE  1 
ATOM   1888  N  N   . ILE A  1  236 ? 28.330  25.154 -59.576 1.00 8.82   ? 236  ILE A N   1 
ATOM   1889  C  CA  . ILE A  1  236 ? 28.708  25.778 -60.827 1.00 9.39   ? 236  ILE A CA  1 
ATOM   1890  C  C   . ILE A  1  236 ? 29.719  24.906 -61.560 1.00 9.89   ? 236  ILE A C   1 
ATOM   1891  O  O   . ILE A  1  236 ? 29.572  24.588 -62.747 1.00 11.59  ? 236  ILE A O   1 
ATOM   1892  C  CB  . ILE A  1  236 ? 29.282  27.164 -60.593 1.00 8.96   ? 236  ILE A CB  1 
ATOM   1893  C  CG1 . ILE A  1  236 ? 28.162  28.138 -60.248 1.00 9.97   ? 236  ILE A CG1 1 
ATOM   1894  C  CG2 . ILE A  1  236 ? 30.045  27.679 -61.830 1.00 9.22   ? 236  ILE A CG2 1 
ATOM   1895  C  CD1 . ILE A  1  236 ? 28.650  29.458 -59.617 1.00 10.35  ? 236  ILE A CD1 1 
ATOM   1896  N  N   . SER A  1  237 ? 30.757  24.494 -60.852 1.00 9.25   ? 237  SER A N   1 
ATOM   1897  C  CA  . SER A  1  237 ? 31.829  23.746 -61.496 1.00 10.82  ? 237  SER A CA  1 
ATOM   1898  C  C   . SER A  1  237 ? 31.396  22.332 -61.883 1.00 12.46  ? 237  SER A C   1 
ATOM   1899  O  O   . SER A  1  237 ? 31.653  21.882 -63.022 1.00 13.81  ? 237  SER A O   1 
ATOM   1900  C  CB  . SER A  1  237 ? 33.037  23.706 -60.553 1.00 10.47  ? 237  SER A CB  1 
ATOM   1901  O  OG  . SER A  1  237 ? 34.132  23.020 -61.150 1.00 11.33  ? 237  SER A OG  1 
ATOM   1902  N  N   . ALA A  1  238 ? 30.783  21.611 -60.963 1.00 12.94  ? 238  ALA A N   1 
ATOM   1903  C  CA  . ALA A  1  238 ? 30.560  20.182 -61.169 1.00 13.75  ? 238  ALA A CA  1 
ATOM   1904  C  C   . ALA A  1  238 ? 29.469  19.952 -62.192 1.00 15.80  ? 238  ALA A C   1 
ATOM   1905  O  O   . ALA A  1  238 ? 29.531  18.940 -62.940 1.00 18.88  ? 238  ALA A O   1 
ATOM   1906  C  CB  . ALA A  1  238 ? 30.212  19.493 -59.876 1.00 13.34  ? 238  ALA A CB  1 
ATOM   1907  N  N   . TYR A  1  239 ? 28.478  20.840 -62.283 1.00 16.74  ? 239  TYR A N   1 
ATOM   1908  C  CA  . TYR A  1  239 ? 27.355  20.667 -63.220 1.00 18.04  ? 239  TYR A CA  1 
ATOM   1909  C  C   . TYR A  1  239 ? 27.456  21.620 -64.407 1.00 19.71  ? 239  TYR A C   1 
ATOM   1910  O  O   . TYR A  1  239 ? 26.514  21.699 -65.212 1.00 22.07  ? 239  TYR A O   1 
ATOM   1911  C  CB  . TYR A  1  239 ? 26.001  20.837 -62.496 1.00 16.73  ? 239  TYR A CB  1 
ATOM   1912  C  CG  . TYR A  1  239 ? 25.705  19.659 -61.594 1.00 15.84  ? 239  TYR A CG  1 
ATOM   1913  C  CD1 . TYR A  1  239 ? 25.175  18.475 -62.122 1.00 16.15  ? 239  TYR A CD1 1 
ATOM   1914  C  CD2 . TYR A  1  239 ? 26.007  19.689 -60.224 1.00 14.17  ? 239  TYR A CD2 1 
ATOM   1915  C  CE1 . TYR A  1  239 ? 24.932  17.386 -61.341 1.00 16.05  ? 239  TYR A CE1 1 
ATOM   1916  C  CE2 . TYR A  1  239 ? 25.764  18.583 -59.411 1.00 14.22  ? 239  TYR A CE2 1 
ATOM   1917  C  CZ  . TYR A  1  239 ? 25.226  17.419 -59.987 1.00 14.71  ? 239  TYR A CZ  1 
ATOM   1918  O  OH  . TYR A  1  239 ? 24.974  16.305 -59.236 1.00 14.92  ? 239  TYR A OH  1 
ATOM   1919  N  N   . LYS A  1  240 ? 28.608  22.275 -64.577 1.00 20.03  ? 240  LYS A N   1 
ATOM   1920  C  CA  . LYS A  1  240 ? 28.937  22.997 -65.819 1.00 21.61  ? 240  LYS A CA  1 
ATOM   1921  C  C   . LYS A  1  240 ? 27.909  24.037 -66.069 1.00 20.91  ? 240  LYS A C   1 
ATOM   1922  O  O   . LYS A  1  240 ? 27.452  24.263 -67.216 1.00 24.10  ? 240  LYS A O   1 
ATOM   1923  C  CB  . LYS A  1  240 ? 28.997  22.076 -67.025 1.00 27.65  ? 240  LYS A CB  1 
ATOM   1924  C  CG  . LYS A  1  240 ? 30.153  21.208 -66.992 1.00 36.34  ? 240  LYS A CG  1 
ATOM   1925  C  CD  . LYS A  1  240 ? 30.396  20.708 -68.396 1.00 44.53  ? 240  LYS A CD  1 
ATOM   1926  C  CE  . LYS A  1  240 ? 31.577  19.787 -68.459 1.00 50.88  ? 240  LYS A CE  1 
ATOM   1927  N  NZ  . LYS A  1  240 ? 32.870  20.368 -68.016 1.00 54.42  ? 240  LYS A NZ  1 
ATOM   1928  N  N   . GLN A  1  241 ? 27.643  24.752 -65.005 1.00 19.99  ? 241  GLN A N   1 
ATOM   1929  C  CA  . GLN A  1  241 ? 26.678  25.803 -65.032 1.00 18.96  ? 241  GLN A CA  1 
ATOM   1930  C  C   . GLN A  1  241 ? 27.355  27.125 -65.496 1.00 17.50  ? 241  GLN A C   1 
ATOM   1931  O  O   . GLN A  1  241 ? 28.545  27.284 -65.318 1.00 16.58  ? 241  GLN A O   1 
ATOM   1932  C  CB  . GLN A  1  241 ? 26.111  25.913 -63.632 1.00 23.56  ? 241  GLN A CB  1 
ATOM   1933  C  CG  . GLN A  1  241 ? 25.520  24.558 -63.183 1.00 26.98  ? 241  GLN A CG  1 
ATOM   1934  C  CD  . GLN A  1  241 ? 24.835  24.668 -61.870 1.00 30.72  ? 241  GLN A CD  1 
ATOM   1935  O  OE1 . GLN A  1  241 ? 25.290  25.424 -61.072 1.00 33.38  ? 241  GLN A OE1 1 
ATOM   1936  N  NE2 . GLN A  1  241 ? 23.788  23.917 -61.611 1.00 32.21  ? 241  GLN A NE2 1 
ATOM   1937  N  N   . ALA A  1  242 ? 26.575  28.098 -65.964 1.00 17.01  ? 242  ALA A N   1 
ATOM   1938  C  CA  . ALA A  1  242 ? 27.047  29.479 -66.082 1.00 16.55  ? 242  ALA A CA  1 
ATOM   1939  C  C   . ALA A  1  242 ? 27.518  29.945 -64.730 1.00 13.66  ? 242  ALA A C   1 
ATOM   1940  O  O   . ALA A  1  242 ? 26.875  29.647 -63.717 1.00 13.13  ? 242  ALA A O   1 
ATOM   1941  C  CB  . ALA A  1  242 ? 25.961  30.391 -66.526 1.00 19.85  ? 242  ALA A CB  1 
ATOM   1942  N  N   . ALA A  1  243 ? 28.624  30.670 -64.704 1.00 11.84  ? 243  ALA A N   1 
ATOM   1943  C  CA  . ALA A  1  243 ? 29.209  31.055 -63.414 1.00 10.54  ? 243  ALA A CA  1 
ATOM   1944  C  C   . ALA A  1  243 ? 28.611  32.409 -62.971 1.00 10.07  ? 243  ALA A C   1 
ATOM   1945  O  O   . ALA A  1  243 ? 29.259  33.457 -62.954 1.00 11.50  ? 243  ALA A O   1 
ATOM   1946  C  CB  . ALA A  1  243 ? 30.727  31.079 -63.515 1.00 11.10  ? 243  ALA A CB  1 
ATOM   1947  N  N   . GLY A  1  244 ? 27.332  32.329 -62.594 1.00 10.96  ? 244  GLY A N   1 
ATOM   1948  C  CA  . GLY A  1  244 ? 26.558  33.465 -62.123 1.00 11.31  ? 244  GLY A CA  1 
ATOM   1949  C  C   . GLY A  1  244 ? 25.423  33.886 -63.046 1.00 10.90  ? 244  GLY A C   1 
ATOM   1950  O  O   . GLY A  1  244 ? 25.495  34.924 -63.732 1.00 11.91  ? 244  GLY A O   1 
ATOM   1951  N  N   . GLU A  1  245 ? 24.379  33.064 -63.062 1.00 11.16  ? 245  GLU A N   1 
ATOM   1952  C  CA  A GLU A  1  245 ? 23.149  33.338 -63.803 0.46 11.09  ? 245  GLU A CA  1 
ATOM   1953  C  CA  B GLU A  1  245 ? 23.144  33.344 -63.811 0.54 11.71  ? 245  GLU A CA  1 
ATOM   1954  C  C   . GLU A  1  245 ? 21.984  33.381 -62.805 1.00 10.66  ? 245  GLU A C   1 
ATOM   1955  O  O   . GLU A  1  245 ? 22.185  33.114 -61.623 1.00 10.00  ? 245  GLU A O   1 
ATOM   1956  C  CB  A GLU A  1  245 ? 22.908  32.285 -64.881 0.46 10.33  ? 245  GLU A CB  1 
ATOM   1957  C  CB  B GLU A  1  245 ? 22.874  32.315 -64.923 0.54 12.10  ? 245  GLU A CB  1 
ATOM   1958  C  CG  A GLU A  1  245 ? 22.968  30.856 -64.412 0.46 12.28  ? 245  GLU A CG  1 
ATOM   1959  C  CG  B GLU A  1  245 ? 22.743  30.875 -64.505 0.54 14.18  ? 245  GLU A CG  1 
ATOM   1960  C  CD  A GLU A  1  245 ? 22.635  29.861 -65.518 0.46 14.01  ? 245  GLU A CD  1 
ATOM   1961  C  CD  B GLU A  1  245 ? 22.169  29.946 -65.589 0.54 16.20  ? 245  GLU A CD  1 
ATOM   1962  O  OE1 A GLU A  1  245 ? 21.488  29.909 -65.990 0.46 14.29  ? 245  GLU A OE1 1 
ATOM   1963  O  OE1 B GLU A  1  245 ? 21.989  30.340 -66.768 0.54 16.07  ? 245  GLU A OE1 1 
ATOM   1964  O  OE2 A GLU A  1  245 ? 23.480  29.022 -65.949 0.46 13.88  ? 245  GLU A OE2 1 
ATOM   1965  O  OE2 B GLU A  1  245 ? 21.902  28.772 -65.258 0.54 17.20  ? 245  GLU A OE2 1 
ATOM   1966  N  N   . ALA A  1  246 ? 20.767  33.725 -63.250 1.00 10.57  ? 246  ALA A N   1 
ATOM   1967  C  CA  . ALA A  1  246 ? 19.657  33.829 -62.320 1.00 9.90   ? 246  ALA A CA  1 
ATOM   1968  C  C   . ALA A  1  246 ? 19.498  32.530 -61.487 1.00 9.21   ? 246  ALA A C   1 
ATOM   1969  O  O   . ALA A  1  246 ? 19.271  32.580 -60.297 1.00 9.53   ? 246  ALA A O   1 
ATOM   1970  C  CB  . ALA A  1  246 ? 18.373  34.167 -63.047 1.00 10.31  ? 246  ALA A CB  1 
ATOM   1971  N  N   . ALA A  1  247 ? 19.644  31.378 -62.116 1.00 10.19  ? 247  ALA A N   1 
ATOM   1972  C  CA  . ALA A  1  247 ? 19.463  30.128 -61.382 1.00 10.92  ? 247  ALA A CA  1 
ATOM   1973  C  C   . ALA A  1  247 ? 20.474  29.947 -60.213 1.00 10.82  ? 247  ALA A C   1 
ATOM   1974  O  O   . ALA A  1  247 ? 20.179  29.229 -59.250 1.00 11.47  ? 247  ALA A O   1 
ATOM   1975  C  CB  . ALA A  1  247 ? 19.528  28.979 -62.332 1.00 14.09  ? 247  ALA A CB  1 
ATOM   1976  N  N   . THR A  1  248 ? 21.642  30.580 -60.305 1.00 10.17  ? 248  THR A N   1 
ATOM   1977  C  CA  . THR A  1  248 ? 22.622  30.502 -59.257 1.00 10.44  ? 248  THR A CA  1 
ATOM   1978  C  C   . THR A  1  248 ? 22.011  30.924 -57.925 1.00 10.26  ? 248  THR A C   1 
ATOM   1979  O  O   . THR A  1  248 ? 22.346  30.366 -56.863 1.00 11.14  ? 248  THR A O   1 
ATOM   1980  C  CB  . THR A  1  248 ? 23.845  31.362 -59.624 1.00 9.64   ? 248  THR A CB  1 
ATOM   1981  O  OG1 . THR A  1  248 ? 24.279  31.043 -60.950 1.00 10.70  ? 248  THR A OG1 1 
ATOM   1982  C  CG2 . THR A  1  248 ? 24.959  31.163 -58.655 1.00 10.35  ? 248  THR A CG2 1 
ATOM   1983  N  N   . GLY A  1  249 ? 21.109  31.894 -57.950 1.00 10.22  ? 249  GLY A N   1 
ATOM   1984  C  CA  . GLY A  1  249 ? 20.488  32.378 -56.735 1.00 10.74  ? 249  GLY A CA  1 
ATOM   1985  C  C   . GLY A  1  249 ? 19.561  31.381 -56.061 1.00 11.59  ? 249  GLY A C   1 
ATOM   1986  O  O   . GLY A  1  249 ? 19.340  31.415 -54.871 1.00 12.17  ? 249  GLY A O   1 
ATOM   1987  N  N   . ASP A  1  250 ? 18.989  30.464 -56.811 1.00 10.60  ? 250  ASP A N   1 
ATOM   1988  C  CA  . ASP A  1  250 ? 18.196  29.419 -56.174 1.00 11.32  ? 250  ASP A CA  1 
ATOM   1989  C  C   . ASP A  1  250 ? 19.057  28.474 -55.352 1.00 11.19  ? 250  ASP A C   1 
ATOM   1990  O  O   . ASP A  1  250 ? 18.644  28.023 -54.298 1.00 10.97  ? 250  ASP A O   1 
ATOM   1991  C  CB  . ASP A  1  250 ? 17.434  28.617 -57.208 1.00 12.38  ? 250  ASP A CB  1 
ATOM   1992  C  CG  . ASP A  1  250 ? 16.213  29.335 -57.748 1.00 15.97  ? 250  ASP A CG  1 
ATOM   1993  O  OD1 . ASP A  1  250 ? 15.701  30.310 -57.137 1.00 15.81  ? 250  ASP A OD1 1 
ATOM   1994  O  OD2 . ASP A  1  250 ? 15.765  28.906 -58.809 1.00 18.72  ? 250  ASP A OD2 1 
ATOM   1995  N  N   . PHE A  1  251 ? 20.265  28.175 -55.845 1.00 11.86  ? 251  PHE A N   1 
ATOM   1996  C  CA  . PHE A  1  251 ? 21.182  27.345 -55.041 1.00 11.05  ? 251  PHE A CA  1 
ATOM   1997  C  C   . PHE A  1  251 ? 21.565  28.080 -53.775 1.00 11.12  ? 251  PHE A C   1 
ATOM   1998  O  O   . PHE A  1  251 ? 21.669  27.441 -52.739 1.00 11.42  ? 251  PHE A O   1 
ATOM   1999  C  CB  . PHE A  1  251 ? 22.430  26.970 -55.822 1.00 11.70  ? 251  PHE A CB  1 
ATOM   2000  C  CG  . PHE A  1  251 ? 22.156  26.097 -57.020 1.00 11.96  ? 251  PHE A CG  1 
ATOM   2001  C  CD1 . PHE A  1  251 ? 21.932  24.742 -56.879 1.00 13.36  ? 251  PHE A CD1 1 
ATOM   2002  C  CD2 . PHE A  1  251 ? 22.090  26.629 -58.297 1.00 13.97  ? 251  PHE A CD2 1 
ATOM   2003  C  CE1 . PHE A  1  251 ? 21.676  23.952 -57.979 1.00 14.73  ? 251  PHE A CE1 1 
ATOM   2004  C  CE2 . PHE A  1  251 ? 21.819  25.831 -59.393 1.00 16.49  ? 251  PHE A CE2 1 
ATOM   2005  C  CZ  . PHE A  1  251 ? 21.606  24.499 -59.227 1.00 16.24  ? 251  PHE A CZ  1 
ATOM   2006  N  N   . ALA A  1  252 ? 21.798  29.397 -53.864 1.00 10.65  ? 252  ALA A N   1 
ATOM   2007  C  CA  . ALA A  1  252 ? 22.138  30.187 -52.689 1.00 10.60  ? 252  ALA A CA  1 
ATOM   2008  C  C   . ALA A  1  252 ? 21.015  30.167 -51.681 1.00 10.06  ? 252  ALA A C   1 
ATOM   2009  O  O   . ALA A  1  252 ? 21.231  29.896 -50.499 1.00 10.23  ? 252  ALA A O   1 
ATOM   2010  C  CB  . ALA A  1  252 ? 22.471  31.636 -53.086 1.00 10.54  ? 252  ALA A CB  1 
ATOM   2011  N  N   . TYR A  1  253 ? 19.798  30.477 -52.125 1.00 9.81   ? 253  TYR A N   1 
ATOM   2012  C  CA  . TYR A  1  253 ? 18.681  30.517 -51.201 1.00 9.31   ? 253  TYR A CA  1 
ATOM   2013  C  C   . TYR A  1  253 ? 18.441  29.158 -50.576 1.00 9.41   ? 253  TYR A C   1 
ATOM   2014  O  O   . TYR A  1  253 ? 18.153  29.064 -49.394 1.00 10.20  ? 253  TYR A O   1 
ATOM   2015  C  CB  . TYR A  1  253 ? 17.449  31.034 -51.934 1.00 9.34   ? 253  TYR A CB  1 
ATOM   2016  C  CG  . TYR A  1  253 ? 16.258  31.231 -51.035 1.00 9.29   ? 253  TYR A CG  1 
ATOM   2017  C  CD1 . TYR A  1  253 ? 16.187  32.301 -50.139 1.00 10.73  ? 253  TYR A CD1 1 
ATOM   2018  C  CD2 . TYR A  1  253 ? 15.213  30.352 -51.054 1.00 9.93   ? 253  TYR A CD2 1 
ATOM   2019  C  CE1 . TYR A  1  253 ? 15.108  32.488 -49.303 1.00 12.38  ? 253  TYR A CE1 1 
ATOM   2020  C  CE2 . TYR A  1  253 ? 14.131  30.530 -50.216 1.00 11.92  ? 253  TYR A CE2 1 
ATOM   2021  C  CZ  . TYR A  1  253 ? 14.072  31.590 -49.353 1.00 13.33  ? 253  TYR A CZ  1 
ATOM   2022  O  OH  . TYR A  1  253 ? 12.961  31.710 -48.528 1.00 16.82  ? 253  TYR A OH  1 
ATOM   2023  N  N   . ALA A  1  254 ? 18.551  28.091 -51.352 1.00 8.86   ? 254  ALA A N   1 
ATOM   2024  C  CA  . ALA A  1  254 ? 18.385  26.750 -50.797 1.00 9.86   ? 254  ALA A CA  1 
ATOM   2025  C  C   . ALA A  1  254 ? 19.454  26.426 -49.776 1.00 9.44   ? 254  ALA A C   1 
ATOM   2026  O  O   . ALA A  1  254 ? 19.153  25.868 -48.711 1.00 10.90  ? 254  ALA A O   1 
ATOM   2027  C  CB  . ALA A  1  254 ? 18.372  25.696 -51.918 1.00 10.60  ? 254  ALA A CB  1 
ATOM   2028  N  N   . ALA A  1  255 ? 20.699  26.721 -50.085 1.00 9.64   ? 255  ALA A N   1 
ATOM   2029  C  CA  . ALA A  1  255 ? 21.769  26.342 -49.175 1.00 10.38  ? 255  ALA A CA  1 
ATOM   2030  C  C   . ALA A  1  255 ? 21.842  27.234 -47.913 1.00 11.20  ? 255  ALA A C   1 
ATOM   2031  O  O   . ALA A  1  255 ? 22.311  26.793 -46.857 1.00 12.78  ? 255  ALA A O   1 
ATOM   2032  C  CB  . ALA A  1  255 ? 23.081  26.371 -49.890 1.00 11.61  ? 255  ALA A CB  1 
ATOM   2033  N  N   . LYS A  1  256 ? 21.387  28.476 -48.023 1.00 10.38  ? 256  LYS A N   1 
ATOM   2034  C  CA  . LYS A  1  256 ? 21.459  29.415 -46.907 1.00 10.18  ? 256  LYS A CA  1 
ATOM   2035  C  C   . LYS A  1  256 ? 20.199  29.457 -46.040 1.00 11.37  ? 256  LYS A C   1 
ATOM   2036  O  O   . LYS A  1  256 ? 20.258  29.893 -44.884 1.00 12.55  ? 256  LYS A O   1 
ATOM   2037  C  CB  . LYS A  1  256 ? 21.744  30.821 -47.418 1.00 9.50   ? 256  LYS A CB  1 
ATOM   2038  C  CG  . LYS A  1  256 ? 23.075  30.975 -48.021 1.00 9.32   ? 256  LYS A CG  1 
ATOM   2039  C  CD  . LYS A  1  256 ? 23.360  32.433 -48.402 1.00 8.35   ? 256  LYS A CD  1 
ATOM   2040  C  CE  . LYS A  1  256 ? 23.800  33.272 -47.238 1.00 8.22   ? 256  LYS A CE  1 
ATOM   2041  N  NZ  . LYS A  1  256 ? 23.580  34.703 -47.514 1.00 8.23   ? 256  LYS A NZ  1 
HETATM 2042  N  N   . MHS A  1  257 ? 19.075  29.024 -46.597 1.00 10.55  ? 257  MHS A N   1 
HETATM 2043  C  CA  . MHS A  1  257 ? 17.790  29.193 -45.929 1.00 11.57  ? 257  MHS A CA  1 
HETATM 2044  C  C   . MHS A  1  257 ? 16.867  27.999 -46.087 1.00 11.60  ? 257  MHS A C   1 
HETATM 2045  O  O   . MHS A  1  257 ? 16.437  27.395 -45.104 1.00 14.11  ? 257  MHS A O   1 
HETATM 2046  C  CB  . MHS A  1  257 ? 17.027  30.461 -46.392 1.00 12.29  ? 257  MHS A CB  1 
HETATM 2047  C  CG  . MHS A  1  257 ? 17.846  31.671 -46.154 1.00 12.36  ? 257  MHS A CG  1 
HETATM 2048  N  ND1 . MHS A  1  257 ? 18.041  32.302 -44.912 1.00 15.11  ? 257  MHS A ND1 1 
HETATM 2049  C  CD2 . MHS A  1  257 ? 18.591  32.413 -47.068 1.00 10.63  ? 257  MHS A CD2 1 
HETATM 2050  C  CE1 . MHS A  1  257 ? 18.882  33.380 -45.100 1.00 13.94  ? 257  MHS A CE1 1 
HETATM 2051  N  NE2 . MHS A  1  257 ? 19.219  33.462 -46.396 1.00 11.23  ? 257  MHS A NE2 1 
HETATM 2052  C  CM  . MHS A  1  257 ? 17.463  31.891 -43.666 1.00 17.85  ? 257  MHS A CM  1 
ATOM   2053  N  N   . ALA A  1  258 ? 16.521  27.651 -47.331 1.00 10.35  ? 258  ALA A N   1 
ATOM   2054  C  CA  . ALA A  1  258 ? 15.408  26.745 -47.513 1.00 10.04  ? 258  ALA A CA  1 
ATOM   2055  C  C   . ALA A  1  258 ? 15.693  25.303 -47.097 1.00 9.88   ? 258  ALA A C   1 
ATOM   2056  O  O   . ALA A  1  258 ? 14.755  24.624 -46.732 1.00 11.96  ? 258  ALA A O   1 
ATOM   2057  C  CB  . ALA A  1  258 ? 14.917  26.773 -48.946 1.00 11.56  ? 258  ALA A CB  1 
ATOM   2058  N  N   A GLU A  1  259 ? 16.956  24.874 -47.180 0.48 10.17  ? 259  GLU A N   1 
ATOM   2059  N  N   B GLU A  1  259 ? 16.932  24.816 -47.183 0.52 9.04   ? 259  GLU A N   1 
ATOM   2060  C  CA  A GLU A  1  259 ? 17.342  23.488 -46.857 0.48 10.93  ? 259  GLU A CA  1 
ATOM   2061  C  CA  B GLU A  1  259 ? 17.206  23.431 -46.742 0.52 8.52   ? 259  GLU A CA  1 
ATOM   2062  C  C   A GLU A  1  259 ? 18.572  23.423 -45.957 0.48 9.67   ? 259  GLU A C   1 
ATOM   2063  C  C   B GLU A  1  259 ? 18.455  23.349 -45.844 0.52 7.83   ? 259  GLU A C   1 
ATOM   2064  O  O   A GLU A  1  259 ? 19.371  22.502 -46.045 0.48 10.33  ? 259  GLU A O   1 
ATOM   2065  O  O   B GLU A  1  259 ? 19.122  22.320 -45.784 0.52 8.02   ? 259  GLU A O   1 
ATOM   2066  C  CB  A GLU A  1  259 ? 17.567  22.644 -48.124 0.48 13.25  ? 259  GLU A CB  1 
ATOM   2067  C  CB  B GLU A  1  259 ? 17.297  22.432 -47.921 0.52 8.86   ? 259  GLU A CB  1 
ATOM   2068  C  CG  A GLU A  1  259 ? 16.428  21.643 -48.156 0.48 15.15  ? 259  GLU A CG  1 
ATOM   2069  C  CG  B GLU A  1  259 ? 18.311  22.706 -49.038 0.52 9.14   ? 259  GLU A CG  1 
ATOM   2070  C  CD  A GLU A  1  259 ? 16.439  20.509 -49.149 0.48 14.68  ? 259  GLU A CD  1 
ATOM   2071  C  CD  B GLU A  1  259 ? 18.094  21.809 -50.304 0.52 10.25  ? 259  GLU A CD  1 
ATOM   2072  O  OE1 A GLU A  1  259 ? 17.202  20.499 -50.134 0.48 14.50  ? 259  GLU A OE1 1 
ATOM   2073  O  OE1 B GLU A  1  259 ? 17.367  20.813 -50.187 0.52 10.30  ? 259  GLU A OE1 1 
ATOM   2074  O  OE2 A GLU A  1  259 ? 15.627  19.601 -48.850 0.48 12.82  ? 259  GLU A OE2 1 
ATOM   2075  O  OE2 B GLU A  1  259 ? 18.635  22.099 -51.438 0.52 10.24  ? 259  GLU A OE2 1 
ATOM   2076  N  N   . VAL A  1  260 ? 18.707  24.411 -45.086 1.00 8.79   ? 260  VAL A N   1 
ATOM   2077  C  CA  . VAL A  1  260 ? 19.749  24.414 -44.066 1.00 9.24   ? 260  VAL A CA  1 
ATOM   2078  C  C   . VAL A  1  260 ? 19.161  24.082 -42.707 1.00 8.80   ? 260  VAL A C   1 
ATOM   2079  O  O   . VAL A  1  260 ? 18.123  24.591 -42.321 1.00 12.40  ? 260  VAL A O   1 
ATOM   2080  C  CB  . VAL A  1  260 ? 20.472  25.760 -44.010 1.00 12.94  ? 260  VAL A CB  1 
ATOM   2081  C  CG1 . VAL A  1  260 ? 19.579  26.827 -43.458 1.00 16.96  ? 260  VAL A CG1 1 
ATOM   2082  C  CG2 . VAL A  1  260 ? 21.693  25.685 -43.135 1.00 14.82  ? 260  VAL A CG2 1 
ATOM   2083  N  N   . ILE A  1  261 ? 19.880  23.255 -41.951 1.00 7.12   ? 261  ILE A N   1 
ATOM   2084  C  CA  . ILE A  1  261 ? 19.622  23.002 -40.542 1.00 7.23   ? 261  ILE A CA  1 
ATOM   2085  C  C   . ILE A  1  261 ? 20.806  23.568 -39.757 1.00 6.22   ? 261  ILE A C   1 
ATOM   2086  O  O   . ILE A  1  261 ? 21.914  23.010 -39.820 1.00 7.44   ? 261  ILE A O   1 
ATOM   2087  C  CB  . ILE A  1  261 ? 19.486  21.482 -40.194 1.00 9.12   ? 261  ILE A CB  1 
ATOM   2088  C  CG1 . ILE A  1  261 ? 18.658  20.663 -41.173 1.00 13.48  ? 261  ILE A CG1 1 
ATOM   2089  C  CG2 . ILE A  1  261 ? 19.027  21.330 -38.746 1.00 9.94   ? 261  ILE A CG2 1 
ATOM   2090  C  CD1 . ILE A  1  261 ? 17.250  21.046 -41.208 1.00 14.13  ? 261  ILE A CD1 1 
ATOM   2091  N  N   . HIS A  1  262 ? 20.567  24.669 -39.049 1.00 6.45   ? 262  HIS A N   1 
ATOM   2092  C  CA  . HIS A  1  262 ? 21.550  25.197 -38.131 1.00 6.34   ? 262  HIS A CA  1 
ATOM   2093  C  C   . HIS A  1  262 ? 21.595  24.348 -36.877 1.00 6.13   ? 262  HIS A C   1 
ATOM   2094  O  O   . HIS A  1  262 ? 20.608  23.731 -36.478 1.00 7.72   ? 262  HIS A O   1 
ATOM   2095  C  CB  . HIS A  1  262 ? 21.236  26.646 -37.759 1.00 6.84   ? 262  HIS A CB  1 
ATOM   2096  C  CG  . HIS A  1  262 ? 21.502  27.607 -38.862 1.00 6.99   ? 262  HIS A CG  1 
ATOM   2097  N  ND1 . HIS A  1  262 ? 20.509  28.199 -39.607 1.00 8.59   ? 262  HIS A ND1 1 
ATOM   2098  C  CD2 . HIS A  1  262 ? 22.680  28.102 -39.320 1.00 7.69   ? 262  HIS A CD2 1 
ATOM   2099  C  CE1 . HIS A  1  262 ? 21.080  29.005 -40.488 1.00 8.48   ? 262  HIS A CE1 1 
ATOM   2100  N  NE2 . HIS A  1  262 ? 22.391  28.966 -40.334 1.00 8.19   ? 262  HIS A NE2 1 
ATOM   2101  N  N   . MET A  1  263 ? 22.745  24.319 -36.212 1.00 5.94   ? 263  MET A N   1 
ATOM   2102  C  CA  . MET A  1  263 ? 22.822  23.703 -34.895 1.00 5.87   ? 263  MET A CA  1 
ATOM   2103  C  C   . MET A  1  263 ? 22.099  24.544 -33.844 1.00 6.05   ? 263  MET A C   1 
ATOM   2104  O  O   . MET A  1  263 ? 21.444  24.010 -32.968 1.00 7.17   ? 263  MET A O   1 
ATOM   2105  C  CB  . MET A  1  263 ? 24.275  23.473 -34.494 1.00 6.31   ? 263  MET A CB  1 
ATOM   2106  C  CG  . MET A  1  263 ? 25.080  22.592 -35.426 1.00 6.83   ? 263  MET A CG  1 
ATOM   2107  S  SD  . MET A  1  263 ? 24.425  20.913 -35.567 1.00 8.67   ? 263  MET A SD  1 
ATOM   2108  C  CE  . MET A  1  263 ? 23.395  21.002 -37.038 1.00 9.36   ? 263  MET A CE  1 
ATOM   2109  N  N   . GLY A  1  264 ? 22.224  25.879 -33.948 1.00 6.60   ? 264  GLY A N   1 
ATOM   2110  C  CA  . GLY A  1  264 ? 21.553  26.789 -33.048 1.00 6.52   ? 264  GLY A CA  1 
ATOM   2111  C  C   . GLY A  1  264 ? 20.904  27.928 -33.805 1.00 5.55   ? 264  GLY A C   1 
ATOM   2112  O  O   . GLY A  1  264 ? 21.446  28.405 -34.811 1.00 6.31   ? 264  GLY A O   1 
ATOM   2113  N  N   . THR A  1  265 ? 19.765  28.378 -33.295 1.00 5.91   ? 265  THR A N   1 
ATOM   2114  C  CA  . THR A  1  265 ? 19.067  29.526 -33.814 1.00 6.50   ? 265  THR A CA  1 
ATOM   2115  C  C   . THR A  1  265 ? 19.538  30.822 -33.140 1.00 6.17   ? 265  THR A C   1 
ATOM   2116  O  O   . THR A  1  265 ? 20.093  30.783 -32.045 1.00 6.60   ? 265  THR A O   1 
ATOM   2117  C  CB  . THR A  1  265 ? 17.553  29.314 -33.648 1.00 7.15   ? 265  THR A CB  1 
ATOM   2118  O  OG1 . THR A  1  265 ? 17.226  28.948 -32.302 1.00 7.49   ? 265  THR A OG1 1 
ATOM   2119  C  CG2 . THR A  1  265 ? 17.061  28.203 -34.550 1.00 8.36   ? 265  THR A CG2 1 
ATOM   2120  N  N   . TYR A  1  266 ? 19.353  31.972 -33.785 1.00 6.61   ? 266  TYR A N   1 
ATOM   2121  C  CA  . TYR A  1  266 ? 19.862  33.242 -33.228 1.00 6.65   ? 266  TYR A CA  1 
ATOM   2122  C  C   . TYR A  1  266 ? 19.107  33.635 -31.963 1.00 6.44   ? 266  TYR A C   1 
ATOM   2123  O  O   . TYR A  1  266 ? 18.016  33.141 -31.658 1.00 6.67   ? 266  TYR A O   1 
ATOM   2124  C  CB  . TYR A  1  266 ? 19.829  34.371 -34.284 1.00 6.51   ? 266  TYR A CB  1 
ATOM   2125  C  CG  . TYR A  1  266 ? 18.452  34.804 -34.680 1.00 7.21   ? 266  TYR A CG  1 
ATOM   2126  C  CD1 . TYR A  1  266 ? 17.723  35.704 -33.930 1.00 7.63   ? 266  TYR A CD1 1 
ATOM   2127  C  CD2 . TYR A  1  266 ? 17.874  34.296 -35.809 1.00 8.48   ? 266  TYR A CD2 1 
ATOM   2128  C  CE1 . TYR A  1  266 ? 16.444  36.077 -34.313 1.00 7.69   ? 266  TYR A CE1 1 
ATOM   2129  C  CE2 . TYR A  1  266 ? 16.578  34.640 -36.191 1.00 8.97   ? 266  TYR A CE2 1 
ATOM   2130  C  CZ  . TYR A  1  266 ? 15.855  35.518 -35.416 1.00 8.54   ? 266  TYR A CZ  1 
ATOM   2131  O  OH  . TYR A  1  266 ? 14.577  35.883 -35.736 1.00 10.59  ? 266  TYR A OH  1 
ATOM   2132  N  N   . LEU A  1  267 ? 19.706  34.525 -31.191 1.00 7.02   ? 267  LEU A N   1 
ATOM   2133  C  CA  A LEU A  1  267 ? 19.217  34.899 -29.874 0.46 6.53   ? 267  LEU A CA  1 
ATOM   2134  C  CA  B LEU A  1  267 ? 19.238  34.886 -29.869 0.54 7.58   ? 267  LEU A CA  1 
ATOM   2135  C  C   . LEU A  1  267 ? 18.695  36.322 -29.824 1.00 7.44   ? 267  LEU A C   1 
ATOM   2136  O  O   . LEU A  1  267 ? 19.089  37.164 -30.628 1.00 10.35  ? 267  LEU A O   1 
ATOM   2137  C  CB  A LEU A  1  267 ? 20.324  34.728 -28.837 0.46 6.11   ? 267  LEU A CB  1 
ATOM   2138  C  CB  B LEU A  1  267 ? 20.371  34.735 -28.855 0.54 9.52   ? 267  LEU A CB  1 
ATOM   2139  C  CG  A LEU A  1  267 ? 20.821  33.305 -28.776 0.46 5.85   ? 267  LEU A CG  1 
ATOM   2140  C  CG  B LEU A  1  267 ? 20.855  33.361 -28.376 0.54 11.17  ? 267  LEU A CG  1 
ATOM   2141  C  CD1 A LEU A  1  267 ? 21.936  33.167 -27.769 0.46 5.22   ? 267  LEU A CD1 1 
ATOM   2142  C  CD1 B LEU A  1  267 ? 19.720  32.496 -27.858 0.54 12.17  ? 267  LEU A CD1 1 
ATOM   2143  C  CD2 A LEU A  1  267 ? 19.712  32.375 -28.351 0.46 8.92   ? 267  LEU A CD2 1 
ATOM   2144  C  CD2 B LEU A  1  267 ? 21.629  32.527 -29.375 0.54 12.43  ? 267  LEU A CD2 1 
ATOM   2145  N  N   . PRO A  1  268 ? 17.834  36.635 -28.851 1.00 7.20   ? 268  PRO A N   1 
ATOM   2146  C  CA  . PRO A  1  268 ? 17.347  37.981 -28.615 1.00 8.50   ? 268  PRO A CA  1 
ATOM   2147  C  C   . PRO A  1  268 ? 18.483  38.944 -28.232 1.00 6.90   ? 268  PRO A C   1 
ATOM   2148  O  O   . PRO A  1  268 ? 19.530  38.543 -27.755 1.00 7.30   ? 268  PRO A O   1 
ATOM   2149  C  CB  . PRO A  1  268 ? 16.370  37.778 -27.437 1.00 11.14  ? 268  PRO A CB  1 
ATOM   2150  C  CG  . PRO A  1  268 ? 16.121  36.467 -27.287 1.00 12.57  ? 268  PRO A CG  1 
ATOM   2151  C  CD  . PRO A  1  268 ? 17.211  35.693 -27.907 1.00 8.18   ? 268  PRO A CD  1 
ATOM   2152  N  N   . VAL A  1  269 ? 18.239  40.221 -28.414 1.00 6.76   ? 269  VAL A N   1 
ATOM   2153  C  CA  A VAL A  1  269 ? 19.233  41.298 -28.376 0.69 7.29   ? 269  VAL A CA  1 
ATOM   2154  C  CA  B VAL A  1  269 ? 19.437  41.022 -28.435 0.31 6.31   ? 269  VAL A CA  1 
ATOM   2155  C  C   . VAL A  1  269 ? 20.004  41.366 -27.055 1.00 6.30   ? 269  VAL A C   1 
ATOM   2156  O  O   . VAL A  1  269 ? 21.186  41.667 -27.042 1.00 6.84   ? 269  VAL A O   1 
ATOM   2157  C  CB  A VAL A  1  269 ? 18.532  42.692 -28.651 0.69 8.51   ? 269  VAL A CB  1 
ATOM   2158  C  CB  B VAL A  1  269 ? 19.265  42.294 -29.254 0.31 6.35   ? 269  VAL A CB  1 
ATOM   2159  C  CG1 A VAL A  1  269 ? 19.426  43.841 -28.176 0.69 9.35   ? 269  VAL A CG1 1 
ATOM   2160  C  CG1 B VAL A  1  269 ? 18.982  41.994 -30.706 0.31 7.44   ? 269  VAL A CG1 1 
ATOM   2161  C  CG2 A VAL A  1  269 ? 18.205  42.874 -30.083 0.69 9.72   ? 269  VAL A CG2 1 
ATOM   2162  C  CG2 B VAL A  1  269 ? 18.208  43.139 -28.682 0.31 6.95   ? 269  VAL A CG2 1 
ATOM   2163  N  N   . ARG A  1  270 ? 19.323  41.170 -25.925 1.00 6.26   ? 270  ARG A N   1 
ATOM   2164  C  CA  . ARG A  1  270 ? 20.031  41.324 -24.656 1.00 6.51   ? 270  ARG A CA  1 
ATOM   2165  C  C   . ARG A  1  270 ? 21.221  40.341 -24.614 1.00 6.47   ? 270  ARG A C   1 
ATOM   2166  O  O   . ARG A  1  270 ? 22.256  40.657 -24.001 1.00 7.44   ? 270  ARG A O   1 
ATOM   2167  C  CB  . ARG A  1  270 ? 19.123  41.116 -23.443 1.00 6.61   ? 270  ARG A CB  1 
ATOM   2168  C  CG  . ARG A  1  270 ? 19.835  41.394 -22.125 1.00 7.15   ? 270  ARG A CG  1 
ATOM   2169  C  CD  . ARG A  1  270 ? 18.946  41.199 -20.903 1.00 7.76   ? 270  ARG A CD  1 
ATOM   2170  N  NE  . ARG A  1  270 ? 17.926  42.212 -20.769 1.00 8.60   ? 270  ARG A NE  1 
ATOM   2171  C  CZ  . ARG A  1  270 ? 18.104  43.423 -20.266 1.00 8.03   ? 270  ARG A CZ  1 
ATOM   2172  N  NH1 . ARG A  1  270 ? 19.222  43.784 -19.662 1.00 8.87   ? 270  ARG A NH1 1 
ATOM   2173  N  NH2 . ARG A  1  270 ? 17.140  44.295 -20.380 1.00 8.88   ? 270  ARG A NH2 1 
HETATM 2174  N  N   . AGM A  1  271 ? 21.057  39.178 -25.238 1.00 6.04   ? 271  AGM A N   1 
HETATM 2175  C  CA  . AGM A  1  271 ? 22.096  38.168 -25.367 1.00 6.01   ? 271  AGM A CA  1 
HETATM 2176  C  CB  . AGM A  1  271 ? 21.750  36.907 -24.583 1.00 6.15   ? 271  AGM A CB  1 
HETATM 2177  C  CG  . AGM A  1  271 ? 20.380  36.305 -24.878 1.00 6.42   ? 271  AGM A CG  1 
HETATM 2178  C  CD  . AGM A  1  271 ? 19.879  35.364 -23.759 1.00 6.28   ? 271  AGM A CD  1 
HETATM 2179  C  CE2 . AGM A  1  271 ? 20.651  34.047 -23.702 1.00 7.90   ? 271  AGM A CE2 1 
HETATM 2180  N  NE1 . AGM A  1  271 ? 18.442  35.099 -23.929 1.00 6.63   ? 271  AGM A NE1 1 
HETATM 2181  C  CZ  . AGM A  1  271 ? 17.480  35.995 -23.663 1.00 6.78   ? 271  AGM A CZ  1 
HETATM 2182  N  NH1 . AGM A  1  271 ? 17.727  37.196 -23.122 1.00 7.10   ? 271  AGM A NH1 1 
HETATM 2183  N  NH2 . AGM A  1  271 ? 16.209  35.669 -23.987 1.00 7.26   ? 271  AGM A NH2 1 
HETATM 2184  C  C   . AGM A  1  271 ? 22.401  37.906 -26.830 1.00 5.96   ? 271  AGM A C   1 
HETATM 2185  O  O   . AGM A  1  271 ? 22.613  36.777 -27.259 1.00 6.62   ? 271  AGM A O   1 
ATOM   2186  N  N   . ALA A  1  272 ? 22.525  39.007 -27.595 1.00 6.31   ? 272  ALA A N   1 
ATOM   2187  C  CA  . ALA A  1  272 ? 22.609  38.946 -29.038 1.00 6.33   ? 272  ALA A CA  1 
ATOM   2188  C  C   . ALA A  1  272 ? 23.719  38.003 -29.469 1.00 6.28   ? 272  ALA A C   1 
ATOM   2189  O  O   . ALA A  1  272 ? 24.868  38.141 -29.059 1.00 6.67   ? 272  ALA A O   1 
ATOM   2190  C  CB  . ALA A  1  272 ? 22.872  40.309 -29.596 1.00 7.67   ? 272  ALA A CB  1 
ATOM   2191  N  N   . ARG A  1  273 ? 23.364  37.101 -30.375 1.00 7.06   ? 273  ARG A N   1 
ATOM   2192  C  CA  . ARG A  1  273 ? 24.248  36.133 -31.013 1.00 7.28   ? 273  ARG A CA  1 
ATOM   2193  C  C   . ARG A  1  273 ? 23.583  35.676 -32.279 1.00 6.74   ? 273  ARG A C   1 
ATOM   2194  O  O   . ARG A  1  273 ? 22.347  35.599 -32.330 1.00 7.21   ? 273  ARG A O   1 
ATOM   2195  C  CB  . ARG A  1  273 ? 24.513  34.887 -30.135 1.00 7.96   ? 273  ARG A CB  1 
ATOM   2196  C  CG  . ARG A  1  273 ? 25.797  34.912 -29.341 1.00 8.21   ? 273  ARG A CG  1 
ATOM   2197  C  CD  . ARG A  1  273 ? 25.639  35.365 -27.915 1.00 6.34   ? 273  ARG A CD  1 
ATOM   2198  N  NE  . ARG A  1  273 ? 26.956  35.696 -27.364 1.00 6.02   ? 273  ARG A NE  1 
ATOM   2199  C  CZ  . ARG A  1  273 ? 27.232  35.902 -26.091 1.00 5.85   ? 273  ARG A CZ  1 
ATOM   2200  N  NH1 . ARG A  1  273 ? 26.280  35.808 -25.168 1.00 6.83   ? 273  ARG A NH1 1 
ATOM   2201  N  NH2 . ARG A  1  273 ? 28.480  36.195 -25.728 1.00 5.84   ? 273  ARG A NH2 1 
ATOM   2202  N  N   . GLY A  1  274 ? 24.377  35.340 -33.276 1.00 6.74   ? 274  GLY A N   1 
ATOM   2203  C  CA  . GLY A  1  274 ? 23.855  34.679 -34.453 1.00 6.77   ? 274  GLY A CA  1 
ATOM   2204  C  C   . GLY A  1  274 ? 23.672  33.192 -34.271 1.00 6.04   ? 274  GLY A C   1 
ATOM   2205  O  O   . GLY A  1  274 ? 23.711  32.666 -33.168 1.00 6.09   ? 274  GLY A O   1 
ATOM   2206  N  N   . GLU A  1  275 ? 23.431  32.524 -35.404 1.00 6.00   ? 275  GLU A N   1 
ATOM   2207  C  CA  . GLU A  1  275 ? 23.261  31.080 -35.429 1.00 6.11   ? 275  GLU A CA  1 
ATOM   2208  C  C   . GLU A  1  275 ? 24.504  30.327 -34.965 1.00 5.47   ? 275  GLU A C   1 
ATOM   2209  O  O   . GLU A  1  275 ? 25.623  30.841 -34.969 1.00 6.14   ? 275  GLU A O   1 
ATOM   2210  C  CB  . GLU A  1  275 ? 22.886  30.630 -36.840 1.00 7.30   ? 275  GLU A CB  1 
ATOM   2211  C  CG  . GLU A  1  275 ? 21.534  31.112 -37.331 1.00 7.93   ? 275  GLU A CG  1 
ATOM   2212  C  CD  . GLU A  1  275 ? 21.466  32.548 -37.809 1.00 7.98   ? 275  GLU A CD  1 
ATOM   2213  O  OE1 . GLU A  1  275 ? 22.535  33.187 -38.036 1.00 8.71   ? 275  GLU A OE1 1 
ATOM   2214  O  OE2 . GLU A  1  275 ? 20.288  32.991 -37.999 1.00 10.16  ? 275  GLU A OE2 1 
ATOM   2215  N  N   . ASN A  1  276 ? 24.270  29.071 -34.617 1.00 5.13   ? 276  ASN A N   1 
ATOM   2216  C  CA  . ASN A  1  276 ? 25.332  28.158 -34.251 1.00 5.57   ? 276  ASN A CA  1 
ATOM   2217  C  C   . ASN A  1  276 ? 26.152  28.684 -33.079 1.00 5.50   ? 276  ASN A C   1 
ATOM   2218  O  O   . ASN A  1  276 ? 27.386  28.594 -33.035 1.00 5.83   ? 276  ASN A O   1 
ATOM   2219  C  CB  . ASN A  1  276 ? 26.233  27.793 -35.450 1.00 5.91   ? 276  ASN A CB  1 
ATOM   2220  C  CG  . ASN A  1  276 ? 25.662  26.659 -36.259 1.00 5.78   ? 276  ASN A CG  1 
ATOM   2221  O  OD1 . ASN A  1  276 ? 24.448  26.492 -36.367 1.00 6.64   ? 276  ASN A OD1 1 
ATOM   2222  N  ND2 . ASN A  1  276 ? 26.550  25.847 -36.802 1.00 6.18   ? 276  ASN A ND2 1 
ATOM   2223  N  N   . GLU A  1  277 ? 25.452  29.214 -32.082 1.00 5.46   ? 277  GLU A N   1 
ATOM   2224  C  CA  . GLU A  1  277 ? 26.028  29.546 -30.786 1.00 5.48   ? 277  GLU A CA  1 
ATOM   2225  C  C   . GLU A  1  277 ? 25.336  28.686 -29.747 1.00 5.57   ? 277  GLU A C   1 
ATOM   2226  O  O   . GLU A  1  277 ? 24.243  28.148 -29.976 1.00 6.00   ? 277  GLU A O   1 
ATOM   2227  C  CB  . GLU A  1  277 ? 25.926  31.048 -30.482 1.00 6.72   ? 277  GLU A CB  1 
ATOM   2228  C  CG  . GLU A  1  277 ? 26.632  31.882 -31.542 1.00 6.54   ? 277  GLU A CG  1 
ATOM   2229  C  CD  . GLU A  1  277 ? 28.161  31.753 -31.579 1.00 5.83   ? 277  GLU A CD  1 
ATOM   2230  O  OE1 . GLU A  1  277 ? 28.741  31.003 -30.771 1.00 6.37   ? 277  GLU A OE1 1 
ATOM   2231  O  OE2 . GLU A  1  277 ? 28.769  32.451 -32.446 1.00 6.72   ? 277  GLU A OE2 1 
ATOM   2232  N  N   . PRO A  1  278 ? 25.937  28.506 -28.558 1.00 5.45   ? 278  PRO A N   1 
ATOM   2233  C  CA  . PRO A  1  278 ? 25.425  27.450 -27.681 1.00 6.14   ? 278  PRO A CA  1 
ATOM   2234  C  C   . PRO A  1  278 ? 23.987  27.717 -27.219 1.00 5.73   ? 278  PRO A C   1 
ATOM   2235  O  O   . PRO A  1  278 ? 23.208  26.763 -27.045 1.00 6.36   ? 278  PRO A O   1 
ATOM   2236  C  CB  . PRO A  1  278 ? 26.433  27.417 -26.528 1.00 6.01   ? 278  PRO A CB  1 
ATOM   2237  C  CG  . PRO A  1  278 ? 27.731  27.929 -27.147 1.00 5.91   ? 278  PRO A CG  1 
ATOM   2238  C  CD  . PRO A  1  278 ? 27.234  29.018 -28.091 1.00 6.51   ? 278  PRO A CD  1 
ATOM   2239  N  N   . GLY A  1  279 ? 23.641  28.980 -27.001 1.00 5.75   ? 279  GLY A N   1 
ATOM   2240  C  CA  . GLY A  1  279 ? 22.318  29.293 -26.488 1.00 6.42   ? 279  GLY A CA  1 
ATOM   2241  C  C   . GLY A  1  279 ? 21.189  28.926 -27.435 1.00 6.05   ? 279  GLY A C   1 
ATOM   2242  O  O   . GLY A  1  279 ? 20.042  28.761 -26.986 1.00 6.42   ? 279  GLY A O   1 
ATOM   2243  N  N   . GLY A  1  280 ? 21.484  28.821 -28.728 1.00 5.99   ? 280  GLY A N   1 
ATOM   2244  C  CA  . GLY A  1  280 ? 20.488  28.459 -29.700 1.00 6.06   ? 280  GLY A CA  1 
ATOM   2245  C  C   . GLY A  1  280 ? 20.297  26.979 -29.901 1.00 5.64   ? 280  GLY A C   1 
ATOM   2246  O  O   . GLY A  1  280 ? 19.421  26.604 -30.689 1.00 6.05   ? 280  GLY A O   1 
ATOM   2247  N  N   . VAL A  1  281 ? 21.122  26.140 -29.270 1.00 5.89   ? 281  VAL A N   1 
ATOM   2248  C  CA  . VAL A  1  281 ? 21.052  24.694 -29.477 1.00 6.20   ? 281  VAL A CA  1 
ATOM   2249  C  C   . VAL A  1  281 ? 19.994  24.117 -28.558 1.00 5.75   ? 281  VAL A C   1 
ATOM   2250  O  O   . VAL A  1  281 ? 20.159  24.125 -27.326 1.00 6.28   ? 281  VAL A O   1 
ATOM   2251  C  CB  . VAL A  1  281 ? 22.408  24.040 -29.225 1.00 6.26   ? 281  VAL A CB  1 
ATOM   2252  C  CG1 . VAL A  1  281 ? 22.339  22.545 -29.465 1.00 7.22   ? 281  VAL A CG1 1 
ATOM   2253  C  CG2 . VAL A  1  281 ? 23.511  24.645 -30.113 1.00 6.72   ? 281  VAL A CG2 1 
ATOM   2254  N  N   . PRO A  1  282 ? 18.867  23.625 -29.093 1.00 6.13   ? 282  PRO A N   1 
ATOM   2255  C  CA  . PRO A  1  282 ? 17.817  23.105 -28.198 1.00 6.17   ? 282  PRO A CA  1 
ATOM   2256  C  C   . PRO A  1  282 ? 18.278  21.806 -27.538 1.00 6.24   ? 282  PRO A C   1 
ATOM   2257  O  O   . PRO A  1  282 ? 19.149  21.088 -28.052 1.00 6.43   ? 282  PRO A O   1 
ATOM   2258  C  CB  . PRO A  1  282 ? 16.634  22.865 -29.139 1.00 7.10   ? 282  PRO A CB  1 
ATOM   2259  C  CG  . PRO A  1  282 ? 17.295  22.576 -30.444 1.00 7.78   ? 282  PRO A CG  1 
ATOM   2260  C  CD  . PRO A  1  282 ? 18.517  23.426 -30.511 1.00 6.74   ? 282  PRO A CD  1 
ATOM   2261  N  N   . PHE A  1  283 ? 17.677  21.470 -26.396 1.00 6.18   ? 283  PHE A N   1 
ATOM   2262  C  CA  . PHE A  1  283 ? 18.111  20.315 -25.636 1.00 6.06   ? 283  PHE A CA  1 
ATOM   2263  C  C   . PHE A  1  283 ? 18.010  19.028 -26.444 1.00 6.45   ? 283  PHE A C   1 
ATOM   2264  O  O   . PHE A  1  283 ? 18.862  18.163 -26.354 1.00 6.93   ? 283  PHE A O   1 
ATOM   2265  C  CB  . PHE A  1  283 ? 17.301  20.196 -24.348 1.00 6.58   ? 283  PHE A CB  1 
ATOM   2266  C  CG  . PHE A  1  283 ? 17.410  21.386 -23.425 1.00 6.45   ? 283  PHE A CG  1 
ATOM   2267  C  CD1 . PHE A  1  283 ? 18.629  22.007 -23.213 1.00 6.78   ? 283  PHE A CD1 1 
ATOM   2268  C  CD2 . PHE A  1  283 ? 16.297  21.901 -22.789 1.00 6.63   ? 283  PHE A CD2 1 
ATOM   2269  C  CE1 . PHE A  1  283 ? 18.731  23.098 -22.385 1.00 6.75   ? 283  PHE A CE1 1 
ATOM   2270  C  CE2 . PHE A  1  283 ? 16.390  22.988 -21.946 1.00 6.92   ? 283  PHE A CE2 1 
ATOM   2271  C  CZ  . PHE A  1  283 ? 17.622  23.592 -21.756 1.00 6.76   ? 283  PHE A CZ  1 
ATOM   2272  N  N   . GLY A  1  284 ? 16.958  18.901 -27.271 1.00 6.30   ? 284  GLY A N   1 
ATOM   2273  C  CA  . GLY A  1  284 ? 16.833  17.711 -28.078 1.00 6.90   ? 284  GLY A CA  1 
ATOM   2274  C  C   . GLY A  1  284 ? 17.946  17.559 -29.090 1.00 6.65   ? 284  GLY A C   1 
ATOM   2275  O  O   . GLY A  1  284 ? 18.385  16.441 -29.383 1.00 7.22   ? 284  GLY A O   1 
ATOM   2276  N  N   . TYR A  1  285 ? 18.392  18.683 -29.681 1.00 6.55   ? 285  TYR A N   1 
ATOM   2277  C  CA  . TYR A  1  285 ? 19.539  18.588 -30.581 1.00 6.55   ? 285  TYR A CA  1 
ATOM   2278  C  C   . TYR A  1  285 ? 20.787  18.165 -29.835 1.00 6.18   ? 285  TYR A C   1 
ATOM   2279  O  O   . TYR A  1  285 ? 21.574  17.406 -30.372 1.00 6.54   ? 285  TYR A O   1 
ATOM   2280  C  CB  . TYR A  1  285 ? 19.864  19.908 -31.296 1.00 6.65   ? 285  TYR A CB  1 
ATOM   2281  C  CG  . TYR A  1  285 ? 19.070  20.337 -32.514 1.00 6.26   ? 285  TYR A CG  1 
ATOM   2282  C  CD1 . TYR A  1  285 ? 17.773  19.900 -32.755 1.00 6.88   ? 285  TYR A CD1 1 
ATOM   2283  C  CD2 . TYR A  1  285 ? 19.630  21.217 -33.415 1.00 6.16   ? 285  TYR A CD2 1 
ATOM   2284  C  CE1 . TYR A  1  285 ? 17.040  20.399 -33.822 1.00 7.29   ? 285  TYR A CE1 1 
ATOM   2285  C  CE2 . TYR A  1  285 ? 18.934  21.702 -34.485 1.00 6.85   ? 285  TYR A CE2 1 
ATOM   2286  C  CZ  . TYR A  1  285 ? 17.621  21.302 -34.674 1.00 6.63   ? 285  TYR A CZ  1 
ATOM   2287  O  OH  . TYR A  1  285 ? 16.862  21.833 -35.701 1.00 7.55   ? 285  TYR A OH  1 
ATOM   2288  N  N   . LEU A  1  286 ? 21.024  18.703 -28.637 1.00 6.56   ? 286  LEU A N   1 
ATOM   2289  C  CA  . LEU A  1  286 ? 22.249  18.385 -27.908 1.00 6.93   ? 286  LEU A CA  1 
ATOM   2290  C  C   . LEU A  1  286 ? 22.289  16.883 -27.648 1.00 6.24   ? 286  LEU A C   1 
ATOM   2291  O  O   . LEU A  1  286 ? 23.316  16.242 -27.819 1.00 6.82   ? 286  LEU A O   1 
ATOM   2292  C  CB  . LEU A  1  286 ? 22.308  19.245 -26.640 1.00 8.14   ? 286  LEU A CB  1 
ATOM   2293  C  CG  . LEU A  1  286 ? 23.618  19.282 -25.875 1.00 10.11  ? 286  LEU A CG  1 
ATOM   2294  C  CD1 . LEU A  1  286 ? 23.903  18.009 -25.071 1.00 9.22   ? 286  LEU A CD1 1 
ATOM   2295  C  CD2 . LEU A  1  286 ? 24.740  19.644 -26.834 1.00 12.01  ? 286  LEU A CD2 1 
ATOM   2296  N  N   . ALA A  1  287 ? 21.161  16.314 -27.248 1.00 6.33   ? 287  ALA A N   1 
ATOM   2297  C  CA  . ALA A  1  287 ? 21.077  14.883 -27.032 1.00 6.40   ? 287  ALA A CA  1 
ATOM   2298  C  C   . ALA A  1  287 ? 21.373  14.103 -28.309 1.00 6.38   ? 287  ALA A C   1 
ATOM   2299  O  O   . ALA A  1  287 ? 22.003  13.047 -28.277 1.00 7.72   ? 287  ALA A O   1 
ATOM   2300  C  CB  . ALA A  1  287 ? 19.705  14.478 -26.503 1.00 7.30   ? 287  ALA A CB  1 
ATOM   2301  N  N   . ASP A  1  288 ? 20.926  14.627 -29.458 1.00 6.25   ? 288  ASP A N   1 
ATOM   2302  C  CA  . ASP A  1  288 ? 21.144  13.965 -30.734 1.00 6.28   ? 288  ASP A CA  1 
ATOM   2303  C  C   . ASP A  1  288 ? 22.599  14.112 -31.228 1.00 6.70   ? 288  ASP A C   1 
ATOM   2304  O  O   . ASP A  1  288 ? 23.102  13.206 -31.903 1.00 6.91   ? 288  ASP A O   1 
ATOM   2305  C  CB  . ASP A  1  288 ? 20.111  14.425 -31.752 1.00 6.77   ? 288  ASP A CB  1 
ATOM   2306  C  CG  . ASP A  1  288 ? 18.732  13.823 -31.479 1.00 6.32   ? 288  ASP A CG  1 
ATOM   2307  O  OD1 . ASP A  1  288 ? 18.680  12.747 -30.842 1.00 7.28   ? 288  ASP A OD1 1 
ATOM   2308  O  OD2 . ASP A  1  288 ? 17.729  14.449 -31.890 1.00 7.52   ? 288  ASP A OD2 1 
ATOM   2309  N  N   . ILE A  1  289 ? 23.248  15.226 -30.919 1.00 6.34   ? 289  ILE A N   1 
ATOM   2310  C  CA  . ILE A  1  289 ? 24.654  15.418 -31.258 1.00 6.67   ? 289  ILE A CA  1 
ATOM   2311  C  C   . ILE A  1  289 ? 25.515  14.366 -30.551 1.00 6.51   ? 289  ILE A C   1 
ATOM   2312  O  O   . ILE A  1  289 ? 26.365  13.724 -31.141 1.00 7.26   ? 289  ILE A O   1 
ATOM   2313  C  CB  . ILE A  1  289 ? 25.080  16.863 -30.907 1.00 7.07   ? 289  ILE A CB  1 
ATOM   2314  C  CG1 . ILE A  1  289 ? 24.432  17.855 -31.886 1.00 6.99   ? 289  ILE A CG1 1 
ATOM   2315  C  CG2 . ILE A  1  289 ? 26.607  17.006 -30.927 1.00 7.61   ? 289  ILE A CG2 1 
ATOM   2316  C  CD1 . ILE A  1  289 ? 24.540  19.305 -31.428 1.00 7.61   ? 289  ILE A CD1 1 
ATOM   2317  N  N   . CYS A  1  290 ? 25.285  14.214 -29.245 1.00 6.81   ? 290  CYS A N   1 
ATOM   2318  C  CA  . CYS A  1  290 ? 25.945  13.180 -28.489 1.00 6.95   ? 290  CYS A CA  1 
ATOM   2319  C  C   . CYS A  1  290 ? 25.636  11.834 -29.161 1.00 6.94   ? 290  CYS A C   1 
ATOM   2320  O  O   . CYS A  1  290 ? 24.487  11.533 -29.464 1.00 7.77   ? 290  CYS A O   1 
ATOM   2321  C  CB  . CYS A  1  290 ? 25.468  13.198 -27.045 1.00 7.11   ? 290  CYS A CB  1 
ATOM   2322  S  SG  . CYS A  1  290 ? 26.153  11.870 -26.023 1.00 8.05   ? 290  CYS A SG  1 
ATOM   2323  N  N   . GLN A  1  291 ? 26.664  10.996 -29.350 1.00 7.50   ? 291  GLN A N   1 
ATOM   2324  C  CA  . GLN A  1  291 ? 26.505  9.755  -30.116 1.00 7.46   ? 291  GLN A CA  1 
ATOM   2325  C  C   . GLN A  1  291 ? 26.452  8.535  -29.213 1.00 7.87   ? 291  GLN A C   1 
ATOM   2326  O  O   . GLN A  1  291 ? 26.472  7.401  -29.710 1.00 8.64   ? 291  GLN A O   1 
ATOM   2327  C  CB  . GLN A  1  291 ? 27.587  9.636  -31.178 1.00 7.89   ? 291  GLN A CB  1 
ATOM   2328  C  CG  . GLN A  1  291 ? 27.472  10.769 -32.197 1.00 7.55   ? 291  GLN A CG  1 
ATOM   2329  C  CD  . GLN A  1  291 ? 26.351  10.545 -33.162 1.00 7.57   ? 291  GLN A CD  1 
ATOM   2330  O  OE1 . GLN A  1  291 ? 26.319  9.532  -33.858 1.00 8.12   ? 291  GLN A OE1 1 
ATOM   2331  N  NE2 . GLN A  1  291 ? 25.424  11.511 -33.242 1.00 7.00   ? 291  GLN A NE2 1 
ATOM   2332  N  N   . SER A  1  292 ? 26.322  8.731  -27.912 1.00 7.95   ? 292  SER A N   1 
ATOM   2333  C  CA  . SER A  1  292 ? 26.242  7.590  -27.003 1.00 8.50   ? 292  SER A CA  1 
ATOM   2334  C  C   . SER A  1  292 ? 25.090  6.663  -27.368 1.00 8.40   ? 292  SER A C   1 
ATOM   2335  O  O   . SER A  1  292 ? 25.188  5.444  -27.230 1.00 9.12   ? 292  SER A O   1 
ATOM   2336  C  CB  . SER A  1  292 ? 26.111  8.083  -25.586 1.00 8.40   ? 292  SER A CB  1 
ATOM   2337  O  OG  . SER A  1  292 ? 26.192  7.027  -24.659 1.00 8.98   ? 292  SER A OG  1 
ATOM   2338  N  N   . SER A  1  293 ? 23.994  7.233  -27.850 1.00 8.14   ? 293  SER A N   1 
ATOM   2339  C  CA  . SER A  1  293 ? 22.794  6.448  -28.167 1.00 8.83   ? 293  SER A CA  1 
ATOM   2340  C  C   . SER A  1  293 ? 23.035  5.275  -29.123 1.00 8.47   ? 293  SER A C   1 
ATOM   2341  O  O   . SER A  1  293 ? 22.314  4.282  -29.052 1.00 9.57   ? 293  SER A O   1 
ATOM   2342  C  CB  . SER A  1  293 ? 21.727  7.364  -28.783 1.00 8.69   ? 293  SER A CB  1 
ATOM   2343  O  OG  . SER A  1  293 ? 22.216  7.941  -29.979 1.00 9.14   ? 293  SER A OG  1 
ATOM   2344  N  N   . ARG A  1  294 ? 23.975  5.435  -30.061 1.00 8.77   ? 294  ARG A N   1 
ATOM   2345  C  CA  . ARG A  1  294 ? 24.170  4.423  -31.087 1.00 8.84   ? 294  ARG A CA  1 
ATOM   2346  C  C   . ARG A  1  294 ? 25.212  3.369  -30.696 1.00 9.76   ? 294  ARG A C   1 
ATOM   2347  O  O   . ARG A  1  294 ? 25.378  2.389  -31.425 1.00 11.72  ? 294  ARG A O   1 
ATOM   2348  C  CB  . ARG A  1  294 ? 24.530  5.052  -32.442 1.00 9.57   ? 294  ARG A CB  1 
ATOM   2349  C  CG  . ARG A  1  294 ? 25.905  5.655  -32.565 1.00 9.20   ? 294  ARG A CG  1 
ATOM   2350  C  CD  . ARG A  1  294 ? 26.088  6.338  -33.910 1.00 9.14   ? 294  ARG A CD  1 
ATOM   2351  N  NE  . ARG A  1  294 ? 27.378  6.981  -34.058 1.00 9.04   ? 294  ARG A NE  1 
ATOM   2352  C  CZ  . ARG A  1  294 ? 28.509  6.367  -34.379 1.00 9.43   ? 294  ARG A CZ  1 
ATOM   2353  N  NH1 . ARG A  1  294 ? 28.521  5.070  -34.607 1.00 10.92  ? 294  ARG A NH1 1 
ATOM   2354  N  NH2 . ARG A  1  294 ? 29.640  7.053  -34.457 1.00 10.44  ? 294  ARG A NH2 1 
ATOM   2355  N  N   . VAL A  1  295 ? 25.901  3.579  -29.574 1.00 9.95   ? 295  VAL A N   1 
ATOM   2356  C  CA  A VAL A  1  295 ? 26.935  2.663  -29.072 0.77 11.12  ? 295  VAL A CA  1 
ATOM   2357  C  CA  B VAL A  1  295 ? 26.904  2.620  -29.132 0.23 11.30  ? 295  VAL A CA  1 
ATOM   2358  C  C   . VAL A  1  295 ? 26.489  1.965  -27.805 1.00 11.54  ? 295  VAL A C   1 
ATOM   2359  O  O   . VAL A  1  295 ? 26.664  0.764  -27.654 1.00 13.73  ? 295  VAL A O   1 
ATOM   2360  C  CB  A VAL A  1  295 ? 28.247  3.435  -28.812 0.77 13.50  ? 295  VAL A CB  1 
ATOM   2361  C  CB  B VAL A  1  295 ? 28.322  3.284  -29.042 0.23 12.58  ? 295  VAL A CB  1 
ATOM   2362  C  CG1 A VAL A  1  295 ? 29.297  2.576  -28.070 0.77 14.38  ? 295  VAL A CG1 1 
ATOM   2363  C  CG1 B VAL A  1  295 ? 28.737  3.814  -30.394 0.23 13.81  ? 295  VAL A CG1 1 
ATOM   2364  C  CG2 A VAL A  1  295 ? 28.748  3.970  -30.114 0.77 14.60  ? 295  VAL A CG2 1 
ATOM   2365  C  CG2 B VAL A  1  295 ? 28.370  4.423  -28.055 0.23 12.36  ? 295  VAL A CG2 1 
ATOM   2366  N  N   . ASN A  1  296 ? 25.893  2.717  -26.890 1.00 10.45  ? 296  ASN A N   1 
ATOM   2367  C  CA  . ASN A  1  296 ? 25.533  2.245  -25.553 1.00 10.29  ? 296  ASN A CA  1 
ATOM   2368  C  C   . ASN A  1  296 ? 24.045  1.984  -25.389 1.00 10.89  ? 296  ASN A C   1 
ATOM   2369  O  O   . ASN A  1  296 ? 23.495  2.079  -24.316 1.00 13.03  ? 296  ASN A O   1 
ATOM   2370  C  CB  . ASN A  1  296 ? 26.002  3.256  -24.500 1.00 11.01  ? 296  ASN A CB  1 
ATOM   2371  C  CG  . ASN A  1  296 ? 27.482  3.459  -24.549 1.00 10.94  ? 296  ASN A CG  1 
ATOM   2372  O  OD1 . ASN A  1  296 ? 28.236  2.515  -24.310 1.00 12.68  ? 296  ASN A OD1 1 
ATOM   2373  N  ND2 . ASN A  1  296 ? 27.920  4.672  -24.817 1.00 10.15  ? 296  ASN A ND2 1 
ATOM   2374  N  N   . TYR A  1  297 ? 23.406  1.564  -26.456 1.00 13.64  ? 297  TYR A N   1 
ATOM   2375  C  CA  . TYR A  1  297 ? 21.952  1.510  -26.458 1.00 16.02  ? 297  TYR A CA  1 
ATOM   2376  C  C   . TYR A  1  297 ? 21.378  0.476  -25.501 1.00 15.97  ? 297  TYR A C   1 
ATOM   2377  O  O   . TYR A  1  297 ? 20.220  0.622  -25.080 1.00 18.67  ? 297  TYR A O   1 
ATOM   2378  C  CB  . TYR A  1  297 ? 21.440  1.300  -27.879 1.00 17.43  ? 297  TYR A CB  1 
ATOM   2379  C  CG  . TYR A  1  297 ? 22.161  0.243  -28.608 1.00 17.63  ? 297  TYR A CG  1 
ATOM   2380  C  CD1 . TYR A  1  297 ? 21.766  -1.081 -28.480 1.00 19.07  ? 297  TYR A CD1 1 
ATOM   2381  C  CD2 . TYR A  1  297 ? 23.253  0.536  -29.398 1.00 19.23  ? 297  TYR A CD2 1 
ATOM   2382  C  CE1 . TYR A  1  297 ? 22.438  -2.066 -29.123 1.00 20.93  ? 297  TYR A CE1 1 
ATOM   2383  C  CE2 . TYR A  1  297 ? 23.929  -0.435 -30.020 1.00 20.11  ? 297  TYR A CE2 1 
ATOM   2384  C  CZ  . TYR A  1  297 ? 23.520  -1.731 -29.902 1.00 22.37  ? 297  TYR A CZ  1 
ATOM   2385  O  OH  . TYR A  1  297 ? 24.198  -2.714 -30.556 1.00 24.91  ? 297  TYR A OH  1 
ATOM   2386  N  N   . GLU A  1  298 ? 22.140  -0.524 -25.066 1.00 14.47  ? 298  GLU A N   1 
ATOM   2387  C  CA  A GLU A  1  298 ? 21.591  -1.468 -24.087 0.41 16.68  ? 298  GLU A CA  1 
ATOM   2388  C  CA  B GLU A  1  298 ? 21.592  -1.462 -24.088 0.59 16.05  ? 298  GLU A CA  1 
ATOM   2389  C  C   . GLU A  1  298 ? 21.622  -0.910 -22.658 1.00 14.34  ? 298  GLU A C   1 
ATOM   2390  O  O   . GLU A  1  298 ? 21.151  -1.557 -21.727 1.00 16.00  ? 298  GLU A O   1 
ATOM   2391  C  CB  A GLU A  1  298 ? 22.345  -2.793 -24.117 0.41 22.82  ? 298  GLU A CB  1 
ATOM   2392  C  CB  B GLU A  1  298 ? 22.338  -2.785 -24.155 0.59 21.68  ? 298  GLU A CB  1 
ATOM   2393  C  CG  A GLU A  1  298 ? 22.501  -3.413 -25.493 0.41 30.11  ? 298  GLU A CG  1 
ATOM   2394  C  CG  B GLU A  1  298 ? 22.096  -3.513 -25.466 0.59 29.32  ? 298  GLU A CG  1 
ATOM   2395  C  CD  A GLU A  1  298 ? 21.300  -4.226 -25.951 0.41 36.38  ? 298  GLU A CD  1 
ATOM   2396  C  CD  B GLU A  1  298 ? 22.504  -4.962 -25.436 0.59 36.57  ? 298  GLU A CD  1 
ATOM   2397  O  OE1 A GLU A  1  298 ? 20.145  -3.793 -25.753 0.41 37.56  ? 298  GLU A OE1 1 
ATOM   2398  O  OE1 B GLU A  1  298 ? 23.496  -5.290 -24.759 0.59 38.51  ? 298  GLU A OE1 1 
ATOM   2399  O  OE2 A GLU A  1  298 ? 21.526  -5.308 -26.527 0.41 39.57  ? 298  GLU A OE2 1 
ATOM   2400  O  OE2 B GLU A  1  298 ? 21.827  -5.776 -26.102 0.59 40.18  ? 298  GLU A OE2 1 
ATOM   2401  N  N   . ASP A  1  299 ? 22.157  0.294  -22.489 1.00 12.06  ? 299  ASP A N   1 
ATOM   2402  C  CA  . ASP A  1  299 ? 22.281  0.904  -21.176 1.00 11.79  ? 299  ASP A CA  1 
ATOM   2403  C  C   . ASP A  1  299 ? 21.751  2.348  -21.229 1.00 10.91  ? 299  ASP A C   1 
ATOM   2404  O  O   . ASP A  1  299 ? 22.504  3.301  -21.491 1.00 10.55  ? 299  ASP A O   1 
ATOM   2405  C  CB  . ASP A  1  299 ? 23.726  0.861  -20.697 1.00 11.60  ? 299  ASP A CB  1 
ATOM   2406  C  CG  . ASP A  1  299 ? 23.877  1.347  -19.260 1.00 12.66  ? 299  ASP A CG  1 
ATOM   2407  O  OD1 . ASP A  1  299 ? 22.969  2.029  -18.748 1.00 13.61  ? 299  ASP A OD1 1 
ATOM   2408  O  OD2 . ASP A  1  299 ? 24.928  1.096  -18.658 1.00 14.89  ? 299  ASP A OD2 1 
ATOM   2409  N  N   . PRO A  1  300 ? 20.451  2.527  -20.953 1.00 10.94  ? 300  PRO A N   1 
ATOM   2410  C  CA  . PRO A  1  300 ? 19.880  3.870  -21.077 1.00 10.45  ? 300  PRO A CA  1 
ATOM   2411  C  C   . PRO A  1  300 ? 20.449  4.881  -20.088 1.00 9.62   ? 300  PRO A C   1 
ATOM   2412  O  O   . PRO A  1  300 ? 20.402  6.089  -20.351 1.00 9.95   ? 300  PRO A O   1 
ATOM   2413  C  CB  . PRO A  1  300 ? 18.386  3.631  -20.858 1.00 11.19  ? 300  PRO A CB  1 
ATOM   2414  C  CG  . PRO A  1  300 ? 18.268  2.324  -20.267 1.00 14.70  ? 300  PRO A CG  1 
ATOM   2415  C  CD  . PRO A  1  300 ? 19.421  1.516  -20.710 1.00 12.08  ? 300  PRO A CD  1 
ATOM   2416  N  N   . VAL A  1  301 ? 20.933  4.412  -18.945 1.00 9.55   ? 301  VAL A N   1 
ATOM   2417  C  CA  . VAL A  1  301 ? 21.592  5.314  -17.993 1.00 9.33   ? 301  VAL A CA  1 
ATOM   2418  C  C   . VAL A  1  301 ? 22.844  5.902  -18.621 1.00 9.23   ? 301  VAL A C   1 
ATOM   2419  O  O   . VAL A  1  301 ? 23.046  7.112  -18.593 1.00 9.01   ? 301  VAL A O   1 
ATOM   2420  C  CB  . VAL A  1  301 ? 21.906  4.612  -16.659 1.00 9.39   ? 301  VAL A CB  1 
ATOM   2421  C  CG1 . VAL A  1  301 ? 22.677  5.500  -15.756 1.00 9.88   ? 301  VAL A CG1 1 
ATOM   2422  C  CG2 . VAL A  1  301 ? 20.602  4.191  -15.997 1.00 11.09  ? 301  VAL A CG2 1 
ATOM   2423  N  N   . ARG A  1  302 ? 23.696  5.054  -19.173 1.00 9.28   ? 302  ARG A N   1 
ATOM   2424  C  CA  . ARG A  1  302 ? 24.928  5.513  -19.795 1.00 8.82   ? 302  ARG A CA  1 
ATOM   2425  C  C   . ARG A  1  302 ? 24.656  6.510  -20.899 1.00 8.56   ? 302  ARG A C   1 
ATOM   2426  O  O   . ARG A  1  302 ? 25.319  7.546  -20.996 1.00 8.82   ? 302  ARG A O   1 
ATOM   2427  C  CB  . ARG A  1  302 ? 25.699  4.316  -20.320 1.00 9.58   ? 302  ARG A CB  1 
ATOM   2428  C  CG  . ARG A  1  302 ? 26.931  4.587  -21.171 1.00 11.19  ? 302  ARG A CG  1 
ATOM   2429  C  CD  . ARG A  1  302 ? 27.972  5.400  -20.492 1.00 11.95  ? 302  ARG A CD  1 
ATOM   2430  N  NE  . ARG A  1  302 ? 29.113  5.678  -21.367 1.00 11.02  ? 302  ARG A NE  1 
ATOM   2431  C  CZ  . ARG A  1  302 ? 30.297  5.067  -21.363 1.00 12.90  ? 302  ARG A CZ  1 
ATOM   2432  N  NH1 . ARG A  1  302 ? 30.576  4.128  -20.483 1.00 14.88  ? 302  ARG A NH1 1 
ATOM   2433  N  NH2 . ARG A  1  302 ? 31.210  5.435  -22.252 1.00 14.13  ? 302  ARG A NH2 1 
ATOM   2434  N  N   . VAL A  1  303 ? 23.667  6.244  -21.739 1.00 8.37   ? 303  VAL A N   1 
ATOM   2435  C  CA  . VAL A  1  303 ? 23.332  7.158  -22.823 1.00 8.19   ? 303  VAL A CA  1 
ATOM   2436  C  C   . VAL A  1  303 ? 22.893  8.481  -22.267 1.00 8.26   ? 303  VAL A C   1 
ATOM   2437  O  O   . VAL A  1  303 ? 23.370  9.547  -22.699 1.00 8.38   ? 303  VAL A O   1 
ATOM   2438  C  CB  . VAL A  1  303 ? 22.218  6.556  -23.727 1.00 8.59   ? 303  VAL A CB  1 
ATOM   2439  C  CG1 . VAL A  1  303 ? 21.774  7.564  -24.795 1.00 8.87   ? 303  VAL A CG1 1 
ATOM   2440  C  CG2 . VAL A  1  303 ? 22.711  5.287  -24.399 1.00 9.79   ? 303  VAL A CG2 1 
ATOM   2441  N  N   . SER A  1  304 ? 21.995  8.455  -21.297 1.00 8.32   ? 304  SER A N   1 
ATOM   2442  C  CA  . SER A  1  304 ? 21.470  9.692  -20.728 1.00 7.82   ? 304  SER A CA  1 
ATOM   2443  C  C   . SER A  1  304 ? 22.553  10.537 -20.060 1.00 7.71   ? 304  SER A C   1 
ATOM   2444  O  O   . SER A  1  304 ? 22.562  11.759 -20.175 1.00 7.22   ? 304  SER A O   1 
ATOM   2445  C  CB  . SER A  1  304 ? 20.351  9.395  -19.721 1.00 8.82   ? 304  SER A CB  1 
ATOM   2446  O  OG  . SER A  1  304 ? 19.275  8.710  -20.344 1.00 9.69   ? 304  SER A OG  1 
ATOM   2447  N  N   . LEU A  1  305 ? 23.445  9.862  -19.317 1.00 7.72   ? 305  LEU A N   1 
ATOM   2448  C  CA  . LEU A  1  305 ? 24.467  10.582 -18.588 1.00 7.79   ? 305  LEU A CA  1 
ATOM   2449  C  C   . LEU A  1  305 ? 25.606  11.044 -19.487 1.00 7.45   ? 305  LEU A C   1 
ATOM   2450  O  O   . LEU A  1  305 ? 26.263  12.041 -19.166 1.00 7.73   ? 305  LEU A O   1 
ATOM   2451  C  CB  . LEU A  1  305 ? 24.971  9.770  -17.391 1.00 8.22   ? 305  LEU A CB  1 
ATOM   2452  C  CG  . LEU A  1  305 ? 23.874  9.511  -16.353 1.00 10.33  ? 305  LEU A CG  1 
ATOM   2453  C  CD1 . LEU A  1  305 ? 24.512  8.898  -15.117 1.00 10.27  ? 305  LEU A CD1 1 
ATOM   2454  C  CD2 . LEU A  1  305 ? 22.962  10.622 -16.050 1.00 11.20  ? 305  LEU A CD2 1 
ATOM   2455  N  N   . ASP A  1  306 ? 25.857  10.368 -20.603 1.00 7.96   ? 306  ASP A N   1 
ATOM   2456  C  CA  . ASP A  1  306 ? 26.774  10.933 -21.600 1.00 7.23   ? 306  ASP A CA  1 
ATOM   2457  C  C   . ASP A  1  306 ? 26.199  12.240 -22.175 1.00 7.15   ? 306  ASP A C   1 
ATOM   2458  O  O   . ASP A  1  306 ? 26.949  13.176 -22.418 1.00 7.47   ? 306  ASP A O   1 
ATOM   2459  C  CB  . ASP A  1  306 ? 27.059  9.928  -22.711 1.00 7.61   ? 306  ASP A CB  1 
ATOM   2460  C  CG  . ASP A  1  306 ? 28.042  8.836  -22.303 1.00 8.49   ? 306  ASP A CG  1 
ATOM   2461  O  OD1 . ASP A  1  306 ? 28.817  9.023  -21.336 1.00 8.91   ? 306  ASP A OD1 1 
ATOM   2462  O  OD2 . ASP A  1  306 ? 28.087  7.805  -22.990 1.00 9.32   ? 306  ASP A OD2 1 
ATOM   2463  N  N   . VAL A  1  307 ? 24.879  12.286 -22.403 1.00 7.21   ? 307  VAL A N   1 
ATOM   2464  C  CA  . VAL A  1  307 ? 24.256  13.528 -22.829 1.00 6.91   ? 307  VAL A CA  1 
ATOM   2465  C  C   . VAL A  1  307 ? 24.420  14.601 -21.749 1.00 6.64   ? 307  VAL A C   1 
ATOM   2466  O  O   . VAL A  1  307 ? 24.736  15.755 -22.043 1.00 7.38   ? 307  VAL A O   1 
ATOM   2467  C  CB  . VAL A  1  307 ? 22.793  13.288 -23.213 1.00 7.22   ? 307  VAL A CB  1 
ATOM   2468  C  CG1 . VAL A  1  307 ? 22.106  14.618 -23.431 1.00 7.30   ? 307  VAL A CG1 1 
ATOM   2469  C  CG2 . VAL A  1  307 ? 22.751  12.442 -24.480 1.00 7.70   ? 307  VAL A CG2 1 
ATOM   2470  N  N   . VAL A  1  308 ? 24.167  14.238 -20.479 1.00 7.16   ? 308  VAL A N   1 
ATOM   2471  C  CA  . VAL A  1  308 ? 24.350  15.203 -19.395 1.00 7.04   ? 308  VAL A CA  1 
ATOM   2472  C  C   . VAL A  1  308 ? 25.764  15.777 -19.422 1.00 7.21   ? 308  VAL A C   1 
ATOM   2473  O  O   . VAL A  1  308 ? 25.948  16.981 -19.268 1.00 7.27   ? 308  VAL A O   1 
ATOM   2474  C  CB  . VAL A  1  308 ? 24.038  14.609 -18.017 1.00 7.18   ? 308  VAL A CB  1 
ATOM   2475  C  CG1 . VAL A  1  308 ? 24.432  15.603 -16.921 1.00 8.39   ? 308  VAL A CG1 1 
ATOM   2476  C  CG2 . VAL A  1  308 ? 22.556  14.231 -17.889 1.00 7.86   ? 308  VAL A CG2 1 
ATOM   2477  N  N   . ALA A  1  309 ? 26.779  14.929 -19.597 1.00 6.95   ? 309  ALA A N   1 
ATOM   2478  C  CA  . ALA A  1  309 ? 28.154  15.429 -19.620 1.00 7.15   ? 309  ALA A CA  1 
ATOM   2479  C  C   . ALA A  1  309 ? 28.372  16.418 -20.763 1.00 6.89   ? 309  ALA A C   1 
ATOM   2480  O  O   . ALA A  1  309 ? 28.989  17.479 -20.589 1.00 7.58   ? 309  ALA A O   1 
ATOM   2481  C  CB  . ALA A  1  309 ? 29.133  14.277 -19.728 1.00 7.49   ? 309  ALA A CB  1 
ATOM   2482  N  N   . THR A  1  310 ? 27.867  16.057 -21.940 1.00 6.45   ? 310  THR A N   1 
ATOM   2483  C  CA  . THR A  1  310 ? 27.976  16.892 -23.114 1.00 6.17   ? 310  THR A CA  1 
ATOM   2484  C  C   . THR A  1  310 ? 27.422  18.286 -22.813 1.00 6.53   ? 310  THR A C   1 
ATOM   2485  O  O   . THR A  1  310 ? 28.030  19.311 -23.118 1.00 6.60   ? 310  THR A O   1 
ATOM   2486  C  CB  . THR A  1  310 ? 27.215  16.253 -24.295 1.00 6.63   ? 310  THR A CB  1 
ATOM   2487  O  OG1 . THR A  1  310 ? 27.642  14.916 -24.544 1.00 7.22   ? 310  THR A OG1 1 
ATOM   2488  C  CG2 . THR A  1  310 ? 27.433  17.026 -25.562 1.00 6.84   ? 310  THR A CG2 1 
ATOM   2489  N  N   . GLY A  1  311 ? 26.205  18.283 -22.279 1.00 6.45   ? 311  GLY A N   1 
ATOM   2490  C  CA  . GLY A  1  311 ? 25.500  19.516 -22.025 1.00 7.05   ? 311  GLY A CA  1 
ATOM   2491  C  C   . GLY A  1  311 ? 26.000  20.323 -20.843 1.00 6.64   ? 311  GLY A C   1 
ATOM   2492  O  O   . GLY A  1  311 ? 25.997  21.557 -20.878 1.00 6.77   ? 311  GLY A O   1 
ATOM   2493  N  N   . ALA A  1  312 ? 26.365  19.649 -19.763 1.00 6.46   ? 312  ALA A N   1 
ATOM   2494  C  CA  . ALA A  1  312 ? 26.846  20.372 -18.585 1.00 6.56   ? 312  ALA A CA  1 
ATOM   2495  C  C   . ALA A  1  312 ? 28.113  21.146 -18.964 1.00 6.31   ? 312  ALA A C   1 
ATOM   2496  O  O   . ALA A  1  312 ? 28.280  22.308 -18.621 1.00 6.87   ? 312  ALA A O   1 
ATOM   2497  C  CB  . ALA A  1  312 ? 27.109  19.421 -17.436 1.00 7.96   ? 312  ALA A CB  1 
ATOM   2498  N  N   . MET A  1  313 ? 29.008  20.482 -19.699 1.00 6.60   ? 313  MET A N   1 
ATOM   2499  C  CA  . MET A  1  313 ? 30.239  21.156 -20.112 1.00 6.66   ? 313  MET A CA  1 
ATOM   2500  C  C   . MET A  1  313 ? 29.897  22.319 -21.064 1.00 6.36   ? 313  MET A C   1 
ATOM   2501  O  O   . MET A  1  313 ? 30.202  23.479 -20.798 1.00 6.91   ? 313  MET A O   1 
ATOM   2502  C  CB  . MET A  1  313 ? 31.187  20.141 -20.746 1.00 7.51   ? 313  MET A CB  1 
ATOM   2503  C  CG  . MET A  1  313 ? 32.598  20.674 -21.020 1.00 7.23   ? 313  MET A CG  1 
ATOM   2504  S  SD  . MET A  1  313 ? 32.779  21.923 -22.308 1.00 7.52   ? 313  MET A SD  1 
ATOM   2505  C  CE  . MET A  1  313 ? 32.450  20.976 -23.772 1.00 8.33   ? 313  MET A CE  1 
ATOM   2506  N  N   . LEU A  1  314 ? 29.202  22.031 -22.164 1.00 6.15   ? 314  LEU A N   1 
ATOM   2507  C  CA  . LEU A  1  314 ? 28.954  23.087 -23.140 1.00 6.03   ? 314  LEU A CA  1 
ATOM   2508  C  C   . LEU A  1  314 ? 28.127  24.235 -22.543 1.00 5.96   ? 314  LEU A C   1 
ATOM   2509  O  O   . LEU A  1  314 ? 28.479  25.409 -22.692 1.00 6.19   ? 314  LEU A O   1 
ATOM   2510  C  CB  . LEU A  1  314 ? 28.248  22.516 -24.357 1.00 6.42   ? 314  LEU A CB  1 
ATOM   2511  C  CG  . LEU A  1  314 ? 27.908  23.558 -25.437 1.00 6.85   ? 314  LEU A CG  1 
ATOM   2512  C  CD1 . LEU A  1  314 ? 29.149  24.273 -25.973 1.00 8.24   ? 314  LEU A CD1 1 
ATOM   2513  C  CD2 . LEU A  1  314 ? 27.147  22.950 -26.577 1.00 7.74   ? 314  LEU A CD2 1 
ATOM   2514  N  N   . TYR A  1  315 ? 26.998  23.879 -21.937 1.00 5.76   ? 315  TYR A N   1 
ATOM   2515  C  CA  . TYR A  1  315 ? 26.065  24.890 -21.495 1.00 5.74   ? 315  TYR A CA  1 
ATOM   2516  C  C   . TYR A  1  315 ? 26.517  25.618 -20.246 1.00 5.86   ? 315  TYR A C   1 
ATOM   2517  O  O   . TYR A  1  315 ? 26.292  26.832 -20.152 1.00 6.30   ? 315  TYR A O   1 
ATOM   2518  C  CB  . TYR A  1  315 ? 24.696  24.302 -21.283 1.00 6.18   ? 315  TYR A CB  1 
ATOM   2519  C  CG  . TYR A  1  315 ? 23.930  23.789 -22.502 1.00 5.88   ? 315  TYR A CG  1 
ATOM   2520  C  CD1 . TYR A  1  315 ? 23.818  24.493 -23.688 1.00 6.10   ? 315  TYR A CD1 1 
ATOM   2521  C  CD2 . TYR A  1  315 ? 23.239  22.601 -22.393 1.00 6.14   ? 315  TYR A CD2 1 
ATOM   2522  C  CE1 . TYR A  1  315 ? 23.034  24.032 -24.739 1.00 6.21   ? 315  TYR A CE1 1 
ATOM   2523  C  CE2 . TYR A  1  315 ? 22.439  22.132 -23.414 1.00 6.01   ? 315  TYR A CE2 1 
ATOM   2524  C  CZ  . TYR A  1  315 ? 22.323  22.863 -24.572 1.00 6.00   ? 315  TYR A CZ  1 
ATOM   2525  O  OH  . TYR A  1  315 ? 21.471  22.391 -25.561 1.00 7.07   ? 315  TYR A OH  1 
ATOM   2526  N  N   . ASP A  1  316 ? 27.123  24.925 -19.269 1.00 6.02   ? 316  ASP A N   1 
ATOM   2527  C  CA  . ASP A  1  316 ? 27.532  25.639 -18.054 1.00 6.27   ? 316  ASP A CA  1 
ATOM   2528  C  C   . ASP A  1  316 ? 28.944  26.209 -18.160 1.00 6.28   ? 316  ASP A C   1 
ATOM   2529  O  O   . ASP A  1  316 ? 29.175  27.318 -17.686 1.00 6.32   ? 316  ASP A O   1 
ATOM   2530  C  CB  . ASP A  1  316 ? 27.436  24.769 -16.797 1.00 6.63   ? 316  ASP A CB  1 
ATOM   2531  C  CG  . ASP A  1  316 ? 26.004  24.618 -16.297 1.00 7.62   ? 316  ASP A CG  1 
ATOM   2532  O  OD1 . ASP A  1  316 ? 25.118  25.239 -16.892 1.00 9.34   ? 316  ASP A OD1 1 
ATOM   2533  O  OD2 . ASP A  1  316 ? 25.784  23.913 -15.296 1.00 9.20   ? 316  ASP A OD2 1 
ATOM   2534  N  N   . GLN A  1  317 ? 29.904  25.464 -18.724 1.00 5.90   ? 317  GLN A N   1 
ATOM   2535  C  CA  . GLN A  1  317 ? 31.297  25.931 -18.707 1.00 6.02   ? 317  GLN A CA  1 
ATOM   2536  C  C   . GLN A  1  317 ? 31.581  26.936 -19.792 1.00 5.76   ? 317  GLN A C   1 
ATOM   2537  O  O   . GLN A  1  317 ? 32.156  28.001 -19.535 1.00 6.54   ? 317  GLN A O   1 
ATOM   2538  C  CB  . GLN A  1  317 ? 32.287  24.763 -18.786 1.00 6.44   ? 317  GLN A CB  1 
ATOM   2539  C  CG  . GLN A  1  317 ? 32.071  23.776 -17.675 1.00 6.63   ? 317  GLN A CG  1 
ATOM   2540  C  CD  . GLN A  1  317 ? 33.067  22.650 -17.669 1.00 7.12   ? 317  GLN A CD  1 
ATOM   2541  O  OE1 . GLN A  1  317 ? 32.710  21.461 -17.698 1.00 7.36   ? 317  GLN A OE1 1 
ATOM   2542  N  NE2 . GLN A  1  317 ? 34.354  23.012 -17.613 1.00 7.09   ? 317  GLN A NE2 1 
ATOM   2543  N  N   . ILE A  1  318 ? 31.219  26.614 -21.029 1.00 5.78   ? 318  ILE A N   1 
ATOM   2544  C  CA  . ILE A  1  318 ? 31.531  27.490 -22.164 1.00 5.89   ? 318  ILE A CA  1 
ATOM   2545  C  C   . ILE A  1  318 ? 30.470  28.576 -22.345 1.00 5.73   ? 318  ILE A C   1 
ATOM   2546  O  O   . ILE A  1  318 ? 30.789  29.748 -22.491 1.00 6.36   ? 318  ILE A O   1 
ATOM   2547  C  CB  . ILE A  1  318 ? 31.724  26.660 -23.460 1.00 6.12   ? 318  ILE A CB  1 
ATOM   2548  C  CG1 . ILE A  1  318 ? 32.983  25.797 -23.332 1.00 7.13   ? 318  ILE A CG1 1 
ATOM   2549  C  CG2 . ILE A  1  318 ? 31.790  27.563 -24.683 1.00 7.56   ? 318  ILE A CG2 1 
ATOM   2550  C  CD1 . ILE A  1  318 ? 33.243  24.825 -24.496 1.00 7.44   ? 318  ILE A CD1 1 
ATOM   2551  N  N   . TRP A  1  319 ? 29.210  28.156 -22.358 1.00 5.86   ? 319  TRP A N   1 
ATOM   2552  C  CA  . TRP A  1  319 ? 28.115  29.093 -22.612 1.00 5.72   ? 319  TRP A CA  1 
ATOM   2553  C  C   . TRP A  1  319 ? 27.866  30.007 -21.397 1.00 5.21   ? 319  TRP A C   1 
ATOM   2554  O  O   . TRP A  1  319 ? 28.186  31.180 -21.411 1.00 6.22   ? 319  TRP A O   1 
ATOM   2555  C  CB  . TRP A  1  319 ? 26.865  28.320 -23.041 1.00 5.55   ? 319  TRP A CB  1 
ATOM   2556  C  CG  . TRP A  1  319 ? 25.657  29.174 -23.196 1.00 5.50   ? 319  TRP A CG  1 
ATOM   2557  C  CD1 . TRP A  1  319 ? 24.519  29.041 -22.479 1.00 5.96   ? 319  TRP A CD1 1 
ATOM   2558  C  CD2 . TRP A  1  319 ? 25.449  30.263 -24.097 1.00 5.49   ? 319  TRP A CD2 1 
ATOM   2559  N  NE1 . TRP A  1  319 ? 23.592  29.978 -22.862 1.00 6.13   ? 319  TRP A NE1 1 
ATOM   2560  C  CE2 . TRP A  1  319 ? 24.145  30.761 -23.839 1.00 6.14   ? 319  TRP A CE2 1 
ATOM   2561  C  CE3 . TRP A  1  319 ? 26.213  30.870 -25.095 1.00 5.76   ? 319  TRP A CE3 1 
ATOM   2562  C  CZ2 . TRP A  1  319 ? 23.614  31.858 -24.515 1.00 6.38   ? 319  TRP A CZ2 1 
ATOM   2563  C  CZ3 . TRP A  1  319 ? 25.673  31.952 -25.773 1.00 6.48   ? 319  TRP A CZ3 1 
ATOM   2564  C  CH2 . TRP A  1  319 ? 24.380  32.429 -25.491 1.00 6.49   ? 319  TRP A CH2 1 
ATOM   2565  N  N   . LEU A  1  320 ? 27.318  29.466 -20.307 1.00 5.79   ? 320  LEU A N   1 
ATOM   2566  C  CA  . LEU A  1  320 ? 27.027  30.328 -19.184 1.00 5.62   ? 320  LEU A CA  1 
ATOM   2567  C  C   . LEU A  1  320 ? 28.301  30.867 -18.540 1.00 5.99   ? 320  LEU A C   1 
ATOM   2568  O  O   . LEU A  1  320 ? 28.286  32.006 -18.085 1.00 6.45   ? 320  LEU A O   1 
ATOM   2569  C  CB  . LEU A  1  320 ? 26.155  29.626 -18.151 1.00 6.20   ? 320  LEU A CB  1 
ATOM   2570  C  CG  . LEU A  1  320 ? 24.716  29.350 -18.634 1.00 6.73   ? 320  LEU A CG  1 
ATOM   2571  C  CD1 . LEU A  1  320 ? 23.956  28.600 -17.588 1.00 8.17   ? 320  LEU A CD1 1 
ATOM   2572  C  CD2 . LEU A  1  320 ? 23.983  30.659 -19.034 1.00 8.15   ? 320  LEU A CD2 1 
ATOM   2573  N  N   . GLY A  1  321 ? 29.351  30.037 -18.470 1.00 5.85   ? 321  GLY A N   1 
ATOM   2574  C  CA  . GLY A  1  321 ? 30.589  30.406 -17.783 1.00 6.47   ? 321  GLY A CA  1 
ATOM   2575  C  C   . GLY A  1  321 ? 31.561  31.251 -18.554 1.00 6.19   ? 321  GLY A C   1 
ATOM   2576  O  O   . GLY A  1  321 ? 32.574  31.672 -17.992 1.00 6.88   ? 321  GLY A O   1 
ATOM   2577  N  N   . SER A  1  322 ? 31.291  31.518 -19.839 1.00 5.98   ? 322  SER A N   1 
ATOM   2578  C  CA  . SER A  1  322 ? 32.169  32.375 -20.628 1.00 5.94   ? 322  SER A CA  1 
ATOM   2579  C  C   . SER A  1  322 ? 31.338  33.296 -21.527 1.00 5.54   ? 322  SER A C   1 
ATOM   2580  O  O   . SER A  1  322 ? 31.279  34.508 -21.264 1.00 6.03   ? 322  SER A O   1 
ATOM   2581  C  CB  . SER A  1  322 ? 33.210  31.568 -21.401 1.00 6.22   ? 322  SER A CB  1 
ATOM   2582  O  OG  . SER A  1  322 ? 34.131  32.450 -21.985 1.00 6.69   ? 322  SER A OG  1 
ATOM   2583  N  N   . TYR A  1  323 ? 30.649  32.755 -22.541 1.00 5.34   ? 323  TYR A N   1 
ATOM   2584  C  CA  . TYR A  1  323 ? 29.794  33.623 -23.384 1.00 5.38   ? 323  TYR A CA  1 
ATOM   2585  C  C   . TYR A  1  323 ? 28.914  34.555 -22.568 1.00 5.73   ? 323  TYR A C   1 
ATOM   2586  O  O   . TYR A  1  323 ? 28.710  35.709 -22.959 1.00 6.13   ? 323  TYR A O   1 
ATOM   2587  C  CB  . TYR A  1  323 ? 28.891  32.783 -24.283 1.00 5.48   ? 323  TYR A CB  1 
ATOM   2588  C  CG  . TYR A  1  323 ? 29.464  32.222 -25.566 1.00 5.39   ? 323  TYR A CG  1 
ATOM   2589  C  CD1 . TYR A  1  323 ? 30.231  31.043 -25.604 1.00 5.59   ? 323  TYR A CD1 1 
ATOM   2590  C  CD2 . TYR A  1  323 ? 29.172  32.802 -26.763 1.00 5.41   ? 323  TYR A CD2 1 
ATOM   2591  C  CE1 . TYR A  1  323 ? 30.657  30.491 -26.804 1.00 5.64   ? 323  TYR A CE1 1 
ATOM   2592  C  CE2 . TYR A  1  323 ? 29.588  32.259 -27.973 1.00 5.46   ? 323  TYR A CE2 1 
ATOM   2593  C  CZ  . TYR A  1  323 ? 30.338  31.108 -27.991 1.00 5.28   ? 323  TYR A CZ  1 
ATOM   2594  O  OH  . TYR A  1  323 ? 30.761  30.562 -29.172 1.00 5.92   ? 323  TYR A OH  1 
ATOM   2595  N  N   . MET A  1  324 ? 28.300  34.036 -21.505 1.00 5.42   ? 324  MET A N   1 
ATOM   2596  C  CA  . MET A  1  324 ? 27.373  34.814 -20.722 1.00 5.87   ? 324  MET A CA  1 
ATOM   2597  C  C   . MET A  1  324 ? 27.941  35.366 -19.415 1.00 5.89   ? 324  MET A C   1 
ATOM   2598  O  O   . MET A  1  324 ? 27.201  36.015 -18.663 1.00 6.26   ? 324  MET A O   1 
ATOM   2599  C  CB  . MET A  1  324 ? 26.128  33.992 -20.390 1.00 6.20   ? 324  MET A CB  1 
ATOM   2600  C  CG  . MET A  1  324 ? 25.263  33.673 -21.625 1.00 6.59   ? 324  MET A CG  1 
ATOM   2601  S  SD  . MET A  1  324 ? 24.599  35.119 -22.481 1.00 6.75   ? 324  MET A SD  1 
ATOM   2602  C  CE  . MET A  1  324 ? 23.766  35.980 -21.158 1.00 8.81   ? 324  MET A CE  1 
ATOM   2603  N  N   . SER A  1  325 ? 29.204  35.101 -19.101 1.00 5.87   ? 325  SER A N   1 
ATOM   2604  C  CA  . SER A  1  325 ? 29.827  35.654 -17.880 1.00 6.00   ? 325  SER A CA  1 
ATOM   2605  C  C   . SER A  1  325 ? 31.326  35.745 -18.121 1.00 5.99   ? 325  SER A C   1 
ATOM   2606  O  O   . SER A  1  325 ? 31.787  36.745 -18.661 1.00 6.94   ? 325  SER A O   1 
ATOM   2607  C  CB  . SER A  1  325 ? 29.392  34.877 -16.631 1.00 6.41   ? 325  SER A CB  1 
ATOM   2608  O  OG  . SER A  1  325 ? 29.872  33.539 -16.574 1.00 6.54   ? 325  SER A OG  1 
ATOM   2609  N  N   . GLY A  1  326 ? 32.073  34.722 -17.705 1.00 6.77   ? 326  GLY A N   1 
ATOM   2610  C  CA  . GLY A  1  326 ? 33.514  34.712 -17.853 1.00 6.32   ? 326  GLY A CA  1 
ATOM   2611  C  C   . GLY A  1  326 ? 34.262  34.776 -16.537 1.00 6.55   ? 326  GLY A C   1 
ATOM   2612  O  O   . GLY A  1  326 ? 33.694  34.827 -15.466 1.00 8.74   ? 326  GLY A O   1 
ATOM   2613  N  N   . GLY A  1  327 ? 35.576  34.766 -16.648 1.00 7.21   ? 327  GLY A N   1 
ATOM   2614  C  CA  . GLY A  1  327 ? 36.454  34.714 -15.496 1.00 7.28   ? 327  GLY A CA  1 
ATOM   2615  C  C   . GLY A  1  327 ? 36.841  33.285 -15.140 1.00 7.09   ? 327  GLY A C   1 
ATOM   2616  O  O   . GLY A  1  327 ? 36.957  32.412 -16.006 1.00 7.10   ? 327  GLY A O   1 
ATOM   2617  N  N   . VAL A  1  328 ? 37.070  33.074 -13.850 1.00 6.94   ? 328  VAL A N   1 
ATOM   2618  C  CA  . VAL A  1  328 ? 37.237  31.720 -13.346 1.00 6.91   ? 328  VAL A CA  1 
ATOM   2619  C  C   . VAL A  1  328 ? 36.079  30.830 -13.837 1.00 6.58   ? 328  VAL A C   1 
ATOM   2620  O  O   . VAL A  1  328 ? 36.332  29.700 -14.276 1.00 7.03   ? 328  VAL A O   1 
ATOM   2621  C  CB  . VAL A  1  328 ? 37.346  31.748 -11.829 1.00 7.49   ? 328  VAL A CB  1 
ATOM   2622  C  CG1 . VAL A  1  328 ? 37.134  30.367 -11.210 1.00 8.01   ? 328  VAL A CG1 1 
ATOM   2623  C  CG2 . VAL A  1  328 ? 38.685  32.340 -11.378 1.00 8.04   ? 328  VAL A CG2 1 
ATOM   2624  N  N   . GLY A  1  329 ? 34.856  31.327 -13.786 1.00 6.95   ? 329  GLY A N   1 
ATOM   2625  C  CA  . GLY A  1  329 ? 33.746  30.593 -14.398 1.00 6.78   ? 329  GLY A CA  1 
ATOM   2626  C  C   . GLY A  1  329 ? 33.245  29.431 -13.591 1.00 6.45   ? 329  GLY A C   1 
ATOM   2627  O  O   . GLY A  1  329 ? 33.243  29.468 -12.352 1.00 7.44   ? 329  GLY A O   1 
ATOM   2628  N  N   . PHE A  1  330 ? 32.719  28.429 -14.306 1.00 6.70   ? 330  PHE A N   1 
ATOM   2629  C  CA  . PHE A  1  330 ? 31.773  27.474 -13.745 1.00 6.66   ? 330  PHE A CA  1 
ATOM   2630  C  C   . PHE A  1  330 ? 32.188  26.021 -13.950 1.00 7.32   ? 330  PHE A C   1 
ATOM   2631  O  O   . PHE A  1  330 ? 31.331  25.139 -14.182 1.00 7.58   ? 330  PHE A O   1 
ATOM   2632  C  CB  . PHE A  1  330 ? 30.373  27.712 -14.333 1.00 7.03   ? 330  PHE A CB  1 
ATOM   2633  C  CG  . PHE A  1  330 ? 29.804  29.091 -14.080 1.00 6.67   ? 330  PHE A CG  1 
ATOM   2634  C  CD1 . PHE A  1  330 ? 30.047  29.805 -12.908 1.00 7.08   ? 330  PHE A CD1 1 
ATOM   2635  C  CD2 . PHE A  1  330 ? 28.961  29.673 -15.015 1.00 7.04   ? 330  PHE A CD2 1 
ATOM   2636  C  CE1 . PHE A  1  330 ? 29.489  31.039 -12.701 1.00 7.55   ? 330  PHE A CE1 1 
ATOM   2637  C  CE2 . PHE A  1  330 ? 28.395  30.893 -14.788 1.00 7.42   ? 330  PHE A CE2 1 
ATOM   2638  C  CZ  . PHE A  1  330 ? 28.679  31.592 -13.634 1.00 7.78   ? 330  PHE A CZ  1 
ATOM   2639  N  N   . THR A  1  331 ? 33.486  25.737 -13.797 1.00 6.52   ? 331  THR A N   1 
ATOM   2640  C  CA  . THR A  1  331 ? 33.951  24.371 -14.018 1.00 6.52   ? 331  THR A CA  1 
ATOM   2641  C  C   . THR A  1  331 ? 33.225  23.368 -13.147 1.00 6.93   ? 331  THR A C   1 
ATOM   2642  O  O   . THR A  1  331 ? 32.697  22.370 -13.667 1.00 7.47   ? 331  THR A O   1 
ATOM   2643  C  CB  . THR A  1  331 ? 35.462  24.276 -13.765 1.00 6.85   ? 331  THR A CB  1 
ATOM   2644  O  OG1 . THR A  1  331 ? 36.155  25.185 -14.621 1.00 6.99   ? 331  THR A OG1 1 
ATOM   2645  C  CG2 . THR A  1  331 ? 35.990  22.902 -14.031 1.00 7.52   ? 331  THR A CG2 1 
ATOM   2646  N  N   . GLN A  1  332 ? 33.234  23.568 -11.832 1.00 7.07   ? 332  GLN A N   1 
ATOM   2647  C  CA  . GLN A  1  332 ? 32.719  22.575 -10.906 1.00 7.20   ? 332  GLN A CA  1 
ATOM   2648  C  C   . GLN A  1  332 ? 31.189  22.550 -10.805 1.00 7.33   ? 332  GLN A C   1 
ATOM   2649  O  O   . GLN A  1  332 ? 30.625  21.520 -10.430 1.00 7.51   ? 332  GLN A O   1 
ATOM   2650  C  CB  . GLN A  1  332 ? 33.366  22.768 -9.532  1.00 7.54   ? 332  GLN A CB  1 
ATOM   2651  C  CG  . GLN A  1  332 ? 34.877  22.452 -9.616  1.00 8.18   ? 332  GLN A CG  1 
ATOM   2652  C  CD  . GLN A  1  332 ? 35.677  23.024 -8.453  1.00 8.70   ? 332  GLN A CD  1 
ATOM   2653  O  OE1 . GLN A  1  332 ? 36.352  22.300 -7.698  1.00 9.10   ? 332  GLN A OE1 1 
ATOM   2654  N  NE2 . GLN A  1  332 ? 35.635  24.338 -8.317  1.00 8.43   ? 332  GLN A NE2 1 
ATOM   2655  N  N   . TYR A  1  333 ? 30.505  23.633 -11.166 1.00 7.39   ? 333  TYR A N   1 
ATOM   2656  C  CA  . TYR A  1  333 ? 29.054  23.523 -11.353 1.00 7.13   ? 333  TYR A CA  1 
ATOM   2657  C  C   . TYR A  1  333 ? 28.740  22.445 -12.382 1.00 7.53   ? 333  TYR A C   1 
ATOM   2658  O  O   . TYR A  1  333 ? 27.722  21.750 -12.242 1.00 7.92   ? 333  TYR A O   1 
ATOM   2659  C  CB  . TYR A  1  333 ? 28.438  24.848 -11.810 1.00 7.43   ? 333  TYR A CB  1 
ATOM   2660  C  CG  . TYR A  1  333 ? 28.177  25.898 -10.754 1.00 7.68   ? 333  TYR A CG  1 
ATOM   2661  C  CD1 . TYR A  1  333 ? 27.415  25.614 -9.622  1.00 8.14   ? 333  TYR A CD1 1 
ATOM   2662  C  CD2 . TYR A  1  333 ? 28.608  27.200 -10.926 1.00 7.40   ? 333  TYR A CD2 1 
ATOM   2663  C  CE1 . TYR A  1  333 ? 27.130  26.600 -8.696  1.00 8.04   ? 333  TYR A CE1 1 
ATOM   2664  C  CE2 . TYR A  1  333 ? 28.287  28.198 -10.007 1.00 7.78   ? 333  TYR A CE2 1 
ATOM   2665  C  CZ  . TYR A  1  333 ? 27.545  27.888 -8.889  1.00 8.09   ? 333  TYR A CZ  1 
ATOM   2666  O  OH  . TYR A  1  333 ? 27.165  28.822 -7.957  1.00 8.97   ? 333  TYR A OH  1 
ATOM   2667  N  N   . ALA A  1  334 ? 29.597  22.301 -13.399 1.00 7.09   ? 334  ALA A N   1 
ATOM   2668  C  CA  . ALA A  1  334 ? 29.431  21.294 -14.426 1.00 6.79   ? 334  ALA A CA  1 
ATOM   2669  C  C   . ALA A  1  334 ? 30.059  19.942 -14.054 1.00 7.33   ? 334  ALA A C   1 
ATOM   2670  O  O   . ALA A  1  334 ? 29.439  18.906 -14.276 1.00 7.96   ? 334  ALA A O   1 
ATOM   2671  C  CB  . ALA A  1  334 ? 30.037  21.811 -15.734 1.00 7.60   ? 334  ALA A CB  1 
ATOM   2672  N  N   . THR A  1  335 ? 31.285  19.948 -13.491 1.00 7.33   ? 335  THR A N   1 
ATOM   2673  C  CA  . THR A  1  335 ? 31.940  18.676 -13.199 1.00 7.70   ? 335  THR A CA  1 
ATOM   2674  C  C   . THR A  1  335 ? 31.107  17.834 -12.255 1.00 7.23   ? 335  THR A C   1 
ATOM   2675  O  O   . THR A  1  335 ? 31.211  16.609 -12.304 1.00 8.22   ? 335  THR A O   1 
ATOM   2676  C  CB  . THR A  1  335 ? 33.353  18.803 -12.574 1.00 8.40   ? 335  THR A CB  1 
ATOM   2677  O  OG1 . THR A  1  335 ? 33.311  19.537 -11.346 1.00 9.03   ? 335  THR A OG1 1 
ATOM   2678  C  CG2 . THR A  1  335 ? 34.334  19.471 -13.503 1.00 8.98   ? 335  THR A CG2 1 
ATOM   2679  N  N   . ALA A  1  336 ? 30.298  18.444 -11.400 1.00 7.47   ? 336  ALA A N   1 
ATOM   2680  C  CA  . ALA A  1  336 ? 29.462  17.664 -10.485 1.00 7.45   ? 336  ALA A CA  1 
ATOM   2681  C  C   . ALA A  1  336 ? 28.623  16.624 -11.238 1.00 7.74   ? 336  ALA A C   1 
ATOM   2682  O  O   . ALA A  1  336 ? 28.304  15.577 -10.686 1.00 8.38   ? 336  ALA A O   1 
ATOM   2683  C  CB  . ALA A  1  336 ? 28.569  18.587 -9.696  1.00 8.72   ? 336  ALA A CB  1 
ATOM   2684  N  N   . ALA A  1  337 ? 28.260  16.937 -12.479 1.00 7.90   ? 337  ALA A N   1 
ATOM   2685  C  CA  . ALA A  1  337 ? 27.395  16.092 -13.300 1.00 7.54   ? 337  ALA A CA  1 
ATOM   2686  C  C   . ALA A  1  337 ? 28.150  15.070 -14.153 1.00 8.33   ? 337  ALA A C   1 
ATOM   2687  O  O   . ALA A  1  337 ? 27.482  14.275 -14.812 1.00 8.96   ? 337  ALA A O   1 
ATOM   2688  C  CB  . ALA A  1  337 ? 26.531  16.983 -14.178 1.00 8.10   ? 337  ALA A CB  1 
ATOM   2689  N  N   . TYR A  1  338 ? 29.494  15.064 -14.149 1.00 7.84   ? 338  TYR A N   1 
ATOM   2690  C  CA  . TYR A  1  338 ? 30.246  14.121 -14.969 1.00 7.63   ? 338  TYR A CA  1 
ATOM   2691  C  C   . TYR A  1  338 ? 31.503  13.572 -14.266 1.00 8.20   ? 338  TYR A C   1 
ATOM   2692  O  O   . TYR A  1  338 ? 32.336  12.959 -14.952 1.00 8.54   ? 338  TYR A O   1 
ATOM   2693  C  CB  . TYR A  1  338 ? 30.571  14.680 -16.368 1.00 7.91   ? 338  TYR A CB  1 
ATOM   2694  C  CG  . TYR A  1  338 ? 31.454  15.902 -16.488 1.00 7.69   ? 338  TYR A CG  1 
ATOM   2695  C  CD1 . TYR A  1  338 ? 32.844  15.792 -16.398 1.00 8.71   ? 338  TYR A CD1 1 
ATOM   2696  C  CD2 . TYR A  1  338 ? 30.927  17.168 -16.738 1.00 7.83   ? 338  TYR A CD2 1 
ATOM   2697  C  CE1 . TYR A  1  338 ? 33.658  16.900 -16.570 1.00 8.58   ? 338  TYR A CE1 1 
ATOM   2698  C  CE2 . TYR A  1  338 ? 31.736  18.266 -16.920 1.00 7.48   ? 338  TYR A CE2 1 
ATOM   2699  C  CZ  . TYR A  1  338 ? 33.098  18.137 -16.831 1.00 7.96   ? 338  TYR A CZ  1 
ATOM   2700  O  OH  . TYR A  1  338 ? 33.972  19.186 -16.969 1.00 8.47   ? 338  TYR A OH  1 
ATOM   2701  N  N   . THR A  1  339 ? 31.590  13.718 -12.937 1.00 8.20   ? 339  THR A N   1 
ATOM   2702  C  CA  . THR A  1  339 ? 32.730  13.187 -12.189 1.00 8.29   ? 339  THR A CA  1 
ATOM   2703  C  C   . THR A  1  339 ? 32.286  12.316 -11.015 1.00 8.68   ? 339  THR A C   1 
ATOM   2704  O  O   . THR A  1  339 ? 31.163  12.391 -10.512 1.00 9.12   ? 339  THR A O   1 
ATOM   2705  C  CB  . THR A  1  339 ? 33.677  14.322 -11.686 1.00 8.94   ? 339  THR A CB  1 
ATOM   2706  O  OG1 . THR A  1  339 ? 32.952  15.195 -10.829 1.00 9.21   ? 339  THR A OG1 1 
ATOM   2707  C  CG2 . THR A  1  339 ? 34.299  15.092 -12.821 1.00 9.51   ? 339  THR A CG2 1 
ATOM   2708  N  N   . ASP A  1  340 ? 33.237  11.507 -10.576 1.00 9.24   ? 340  ASP A N   1 
ATOM   2709  C  CA  . ASP A  1  340 ? 33.191  10.717 -9.360  1.00 9.71   ? 340  ASP A CA  1 
ATOM   2710  C  C   . ASP A  1  340 ? 32.088  9.657  -9.363  1.00 9.30   ? 340  ASP A C   1 
ATOM   2711  O  O   . ASP A  1  340 ? 31.825  9.045  -8.339  1.00 9.77   ? 340  ASP A O   1 
ATOM   2712  C  CB  . ASP A  1  340 ? 33.061  11.641 -8.154  1.00 9.22   ? 340  ASP A CB  1 
ATOM   2713  C  CG  . ASP A  1  340 ? 34.279  12.573 -7.986  1.00 9.72   ? 340  ASP A CG  1 
ATOM   2714  O  OD1 . ASP A  1  340 ? 35.364  12.307 -8.540  1.00 10.60  ? 340  ASP A OD1 1 
ATOM   2715  O  OD2 . ASP A  1  340 ? 34.104  13.605 -7.277  1.00 10.50  ? 340  ASP A OD2 1 
ATOM   2716  N  N   . ASN A  1  341 ? 31.485  9.415  -10.532 1.00 8.94   ? 341  ASN A N   1 
ATOM   2717  C  CA  . ASN A  1  341 ? 30.395  8.435  -10.698 1.00 9.75   ? 341  ASN A CA  1 
ATOM   2718  C  C   . ASN A  1  341 ? 29.219  8.682  -9.765  1.00 9.25   ? 341  ASN A C   1 
ATOM   2719  O  O   . ASN A  1  341 ? 28.441  7.771  -9.474  1.00 10.04  ? 341  ASN A O   1 
ATOM   2720  C  CB  . ASN A  1  341 ? 30.935  7.003  -10.571 1.00 10.76  ? 341  ASN A CB  1 
ATOM   2721  C  CG  . ASN A  1  341 ? 31.875  6.657  -11.722 1.00 12.02  ? 341  ASN A CG  1 
ATOM   2722  O  OD1 . ASN A  1  341 ? 31.546  6.816  -12.862 1.00 12.93  ? 341  ASN A OD1 1 
ATOM   2723  N  ND2 . ASN A  1  341 ? 33.043  6.191  -11.432 1.00 15.42  ? 341  ASN A ND2 1 
ATOM   2724  N  N   . ILE A  1  342 ? 29.026  9.941  -9.370  1.00 9.03   ? 342  ILE A N   1 
ATOM   2725  C  CA  . ILE A  1  342 ? 27.985  10.251 -8.392  1.00 8.88   ? 342  ILE A CA  1 
ATOM   2726  C  C   . ILE A  1  342 ? 26.597  10.263 -9.038  1.00 8.98   ? 342  ILE A C   1 
ATOM   2727  O  O   . ILE A  1  342 ? 25.685  9.564  -8.600  1.00 9.31   ? 342  ILE A O   1 
ATOM   2728  C  CB  . ILE A  1  342 ? 28.292  11.568 -7.653  1.00 9.23   ? 342  ILE A CB  1 
ATOM   2729  C  CG1 . ILE A  1  342 ? 29.593  11.422 -6.874  1.00 9.96   ? 342  ILE A CG1 1 
ATOM   2730  C  CG2 . ILE A  1  342 ? 27.145  11.956 -6.760  1.00 9.32   ? 342  ILE A CG2 1 
ATOM   2731  C  CD1 . ILE A  1  342 ? 30.141  12.748 -6.389  1.00 10.51  ? 342  ILE A CD1 1 
ATOM   2732  N  N   . LEU A  1  343 ? 26.434  11.049 -10.092 1.00 8.35   ? 343  LEU A N   1 
ATOM   2733  C  CA  . LEU A  1  343 ? 25.164  11.083 -10.795 1.00 8.49   ? 343  LEU A CA  1 
ATOM   2734  C  C   . LEU A  1  343 ? 24.849  9.671  -11.297 1.00 8.20   ? 343  LEU A C   1 
ATOM   2735  O  O   . LEU A  1  343 ? 23.686  9.247  -11.297 1.00 9.04   ? 343  LEU A O   1 
ATOM   2736  C  CB  . LEU A  1  343 ? 25.207  12.106 -11.940 1.00 8.23   ? 343  LEU A CB  1 
ATOM   2737  C  CG  . LEU A  1  343 ? 23.973  12.179 -12.826 1.00 8.54   ? 343  LEU A CG  1 
ATOM   2738  C  CD1 . LEU A  1  343 ? 22.703  12.394 -12.010 1.00 8.69   ? 343  LEU A CD1 1 
ATOM   2739  C  CD2 . LEU A  1  343 ? 24.145  13.326 -13.818 1.00 8.94   ? 343  LEU A CD2 1 
ATOM   2740  N  N   . ASP A  1  344 ? 25.879  8.917  -11.674 1.00 8.41   ? 344  ASP A N   1 
ATOM   2741  C  CA  . ASP A  1  344 ? 25.715  7.554  -12.148 1.00 8.81   ? 344  ASP A CA  1 
ATOM   2742  C  C   . ASP A  1  344 ? 25.126  6.672  -11.053 1.00 9.08   ? 344  ASP A C   1 
ATOM   2743  O  O   . ASP A  1  344 ? 24.147  5.959  -11.284 1.00 9.72   ? 344  ASP A O   1 
ATOM   2744  C  CB  . ASP A  1  344 ? 27.065  6.984  -12.620 1.00 9.67   ? 344  ASP A CB  1 
ATOM   2745  C  CG  . ASP A  1  344 ? 27.773  7.912  -13.585 1.00 9.18   ? 344  ASP A CG  1 
ATOM   2746  O  OD1 . ASP A  1  344 ? 28.170  9.004  -13.121 1.00 9.43   ? 344  ASP A OD1 1 
ATOM   2747  O  OD2 . ASP A  1  344 ? 27.934  7.567  -14.781 1.00 10.55  ? 344  ASP A OD2 1 
ATOM   2748  N  N   . ASP A  1  345 ? 25.672  6.740  -9.846  1.00 8.94   ? 345  ASP A N   1 
ATOM   2749  C  CA  . ASP A  1  345 ? 25.136  5.964  -8.745  1.00 9.48   ? 345  ASP A CA  1 
ATOM   2750  C  C   . ASP A  1  345 ? 23.636  6.248  -8.558  1.00 9.44   ? 345  ASP A C   1 
ATOM   2751  O  O   . ASP A  1  345 ? 22.815  5.334  -8.432  1.00 9.78   ? 345  ASP A O   1 
ATOM   2752  C  CB  . ASP A  1  345 ? 25.883  6.268  -7.454  1.00 10.13  ? 345  ASP A CB  1 
ATOM   2753  C  CG  . ASP A  1  345 ? 25.452  5.339  -6.337  1.00 11.04  ? 345  ASP A CG  1 
ATOM   2754  O  OD1 . ASP A  1  345 ? 24.469  5.706  -5.671  1.00 11.35  ? 345  ASP A OD1 1 
ATOM   2755  O  OD2 . ASP A  1  345 ? 26.061  4.257  -6.210  1.00 11.87  ? 345  ASP A OD2 1 
ATOM   2756  N  N   . PHE A  1  346 ? 23.283  7.528  -8.527  1.00 9.01   ? 346  PHE A N   1 
ATOM   2757  C  CA  . PHE A  1  346 ? 21.917  7.916  -8.217  1.00 9.29   ? 346  PHE A CA  1 
ATOM   2758  C  C   . PHE A  1  346 ? 20.959  7.492  -9.339  1.00 8.76   ? 346  PHE A C   1 
ATOM   2759  O  O   . PHE A  1  346 ? 19.812  7.081  -9.086  1.00 9.56   ? 346  PHE A O   1 
ATOM   2760  C  CB  . PHE A  1  346 ? 21.776  9.423  -8.006  1.00 9.44   ? 346  PHE A CB  1 
ATOM   2761  C  CG  . PHE A  1  346 ? 22.570  10.032 -6.862  1.00 8.88   ? 346  PHE A CG  1 
ATOM   2762  C  CD1 . PHE A  1  346 ? 23.359  9.290  -5.964  1.00 9.74   ? 346  PHE A CD1 1 
ATOM   2763  C  CD2 . PHE A  1  346 ? 22.510  11.419 -6.701  1.00 9.69   ? 346  PHE A CD2 1 
ATOM   2764  C  CE1 . PHE A  1  346 ? 24.047  9.922  -4.952  1.00 9.74   ? 346  PHE A CE1 1 
ATOM   2765  C  CE2 . PHE A  1  346 ? 23.204  12.047 -5.661  1.00 9.67   ? 346  PHE A CE2 1 
ATOM   2766  C  CZ  . PHE A  1  346 ? 23.973  11.310 -4.802  1.00 9.93   ? 346  PHE A CZ  1 
ATOM   2767  N  N   . THR A  1  347 ? 21.425  7.611  -10.578 1.00 9.18   ? 347  THR A N   1 
ATOM   2768  C  CA  . THR A  1  347 ? 20.568  7.330  -11.710 1.00 8.95   ? 347  THR A CA  1 
ATOM   2769  C  C   . THR A  1  347 ? 20.401  5.827  -11.935 1.00 9.39   ? 347  THR A C   1 
ATOM   2770  O  O   . THR A  1  347 ? 19.316  5.380  -12.292 1.00 9.84   ? 347  THR A O   1 
ATOM   2771  C  CB  . THR A  1  347 ? 21.100  8.040  -12.990 1.00 9.05   ? 347  THR A CB  1 
ATOM   2772  O  OG1 . THR A  1  347 ? 21.264  9.432  -12.734 1.00 8.86   ? 347  THR A OG1 1 
ATOM   2773  C  CG2 . THR A  1  347 ? 20.090  7.909  -14.111 1.00 10.17  ? 347  THR A CG2 1 
ATOM   2774  N  N   . TYR A  1  348 ? 21.447  5.040  -11.711 1.00 9.78   ? 348  TYR A N   1 
ATOM   2775  C  CA  . TYR A  1  348 ? 21.265  3.602  -11.749 1.00 10.18  ? 348  TYR A CA  1 
ATOM   2776  C  C   . TYR A  1  348 ? 20.292  3.120  -10.662 1.00 10.44  ? 348  TYR A C   1 
ATOM   2777  O  O   . TYR A  1  348 ? 19.490  2.206  -10.894 1.00 11.17  ? 348  TYR A O   1 
ATOM   2778  C  CB  . TYR A  1  348 ? 22.609  2.850  -11.620 1.00 10.03  ? 348  TYR A CB  1 
ATOM   2779  C  CG  . TYR A  1  348 ? 23.371  2.740  -12.934 1.00 10.34  ? 348  TYR A CG  1 
ATOM   2780  C  CD1 . TYR A  1  348 ? 22.898  1.950  -13.969 1.00 11.02  ? 348  TYR A CD1 1 
ATOM   2781  C  CD2 . TYR A  1  348 ? 24.569  3.428  -13.136 1.00 10.60  ? 348  TYR A CD2 1 
ATOM   2782  C  CE1 . TYR A  1  348 ? 23.569  1.856  -15.175 1.00 11.71  ? 348  TYR A CE1 1 
ATOM   2783  C  CE2 . TYR A  1  348 ? 25.261  3.338  -14.335 1.00 11.19  ? 348  TYR A CE2 1 
ATOM   2784  C  CZ  . TYR A  1  348 ? 24.750  2.541  -15.350 1.00 11.05  ? 348  TYR A CZ  1 
ATOM   2785  O  OH  . TYR A  1  348 ? 25.461  2.472  -16.521 1.00 12.80  ? 348  TYR A OH  1 
ATOM   2786  N  N   . PHE A  1  349 ? 20.345  3.731  -9.480  1.00 9.70   ? 349  PHE A N   1 
ATOM   2787  C  CA  . PHE A  1  349 ? 19.380  3.421  -8.425  1.00 9.94   ? 349  PHE A CA  1 
ATOM   2788  C  C   . PHE A  1  349 ? 17.964  3.664  -8.937  1.00 10.04  ? 349  PHE A C   1 
ATOM   2789  O  O   . PHE A  1  349 ? 17.084  2.813  -8.776  1.00 10.49  ? 349  PHE A O   1 
ATOM   2790  C  CB  . PHE A  1  349 ? 19.637  4.240  -7.165  1.00 10.43  ? 349  PHE A CB  1 
ATOM   2791  C  CG  . PHE A  1  349 ? 18.506  4.135  -6.177  1.00 11.00  ? 349  PHE A CG  1 
ATOM   2792  C  CD1 . PHE A  1  349 ? 18.457  3.103  -5.287  1.00 12.49  ? 349  PHE A CD1 1 
ATOM   2793  C  CD2 . PHE A  1  349 ? 17.463  5.049  -6.195  1.00 11.75  ? 349  PHE A CD2 1 
ATOM   2794  C  CE1 . PHE A  1  349 ? 17.380  2.985  -4.406  1.00 13.49  ? 349  PHE A CE1 1 
ATOM   2795  C  CE2 . PHE A  1  349 ? 16.391  4.941  -5.345  1.00 12.55  ? 349  PHE A CE2 1 
ATOM   2796  C  CZ  . PHE A  1  349 ? 16.348  3.900  -4.449  1.00 14.24  ? 349  PHE A CZ  1 
ATOM   2797  N  N   . GLY A  1  350 ? 17.743  4.819  -9.549  1.00 9.57   ? 350  GLY A N   1 
ATOM   2798  C  CA  . GLY A  1  350 ? 16.405  5.136  -10.000 1.00 9.96   ? 350  GLY A CA  1 
ATOM   2799  C  C   . GLY A  1  350 ? 15.951  4.236  -11.146 1.00 9.51   ? 350  GLY A C   1 
ATOM   2800  O  O   . GLY A  1  350 ? 14.778  3.838  -11.196 1.00 10.86  ? 350  GLY A O   1 
ATOM   2801  N  N   . LYS A  1  351 ? 16.857  3.902  -12.056 1.00 9.76   ? 351  LYS A N   1 
ATOM   2802  C  CA  . LYS A  1  351 ? 16.501  3.029  -13.159 1.00 10.22  ? 351  LYS A CA  1 
ATOM   2803  C  C   . LYS A  1  351 ? 16.085  1.657  -12.621 1.00 10.89  ? 351  LYS A C   1 
ATOM   2804  O  O   . LYS A  1  351 ? 15.116  1.069  -13.084 1.00 11.00  ? 351  LYS A O   1 
ATOM   2805  C  CB  . LYS A  1  351 ? 17.670  2.930  -14.140 1.00 11.06  ? 351  LYS A CB  1 
ATOM   2806  C  CG  . LYS A  1  351 ? 17.380  2.094  -15.362 1.00 14.36  ? 351  LYS A CG  1 
ATOM   2807  C  CD  . LYS A  1  351 ? 17.806  0.658  -15.176 1.00 17.77  ? 351  LYS A CD  1 
ATOM   2808  C  CE  . LYS A  1  351 ? 17.718  -0.139 -16.446 1.00 21.25  ? 351  LYS A CE  1 
ATOM   2809  N  NZ  . LYS A  1  351 ? 18.195  -1.540 -16.288 1.00 23.86  ? 351  LYS A NZ  1 
ATOM   2810  N  N   . GLU A  1  352 ? 16.821  1.116  -11.651 1.00 10.92  ? 352  GLU A N   1 
ATOM   2811  C  CA  A GLU A  1  352 ? 16.496  -0.160 -11.056 0.41 12.42  ? 352  GLU A CA  1 
ATOM   2812  C  CA  B GLU A  1  352 ? 16.451  -0.178 -11.039 0.59 11.96  ? 352  GLU A CA  1 
ATOM   2813  C  C   . GLU A  1  352 ? 15.128  -0.092 -10.330 1.00 11.73  ? 352  GLU A C   1 
ATOM   2814  O  O   . GLU A  1  352 ? 14.303  -1.000 -10.445 1.00 12.60  ? 352  GLU A O   1 
ATOM   2815  C  CB  A GLU A  1  352 ? 17.631  -0.554 -10.116 0.41 14.44  ? 352  GLU A CB  1 
ATOM   2816  C  CB  B GLU A  1  352 ? 17.526  -0.660 -10.071 0.59 13.62  ? 352  GLU A CB  1 
ATOM   2817  C  CG  A GLU A  1  352 ? 19.022  -1.057 -10.723 0.41 17.10  ? 352  GLU A CG  1 
ATOM   2818  C  CG  B GLU A  1  352 ? 17.138  -1.874 -9.159  0.59 17.02  ? 352  GLU A CG  1 
ATOM   2819  C  CD  A GLU A  1  352 ? 19.284  -0.993 -12.207 0.41 18.26  ? 352  GLU A CD  1 
ATOM   2820  C  CD  B GLU A  1  352 ? 16.611  -3.103 -9.861  0.59 21.18  ? 352  GLU A CD  1 
ATOM   2821  O  OE1 A GLU A  1  352 ? 18.767  -1.877 -12.961 0.41 19.99  ? 352  GLU A OE1 1 
ATOM   2822  O  OE1 B GLU A  1  352 ? 16.943  -3.321 -11.042 0.59 23.42  ? 352  GLU A OE1 1 
ATOM   2823  O  OE2 A GLU A  1  352 ? 20.137  -0.138 -12.605 0.41 15.30  ? 352  GLU A OE2 1 
ATOM   2824  O  OE2 B GLU A  1  352 ? 15.872  -3.885 -9.196  0.59 22.41  ? 352  GLU A OE2 1 
ATOM   2825  N  N   . TYR A  1  353 ? 14.892  0.993  -9.587  1.00 11.06  ? 353  TYR A N   1 
ATOM   2826  C  CA  . TYR A  1  353 ? 13.601  1.175  -8.896  1.00 10.78  ? 353  TYR A CA  1 
ATOM   2827  C  C   . TYR A  1  353 ? 12.451  1.080  -9.880  1.00 10.33  ? 353  TYR A C   1 
ATOM   2828  O  O   . TYR A  1  353 ? 11.449  0.380  -9.672  1.00 11.51  ? 353  TYR A O   1 
ATOM   2829  C  CB  . TYR A  1  353 ? 13.583  2.523  -8.149  1.00 11.20  ? 353  TYR A CB  1 
ATOM   2830  C  CG  . TYR A  1  353 ? 12.271  2.822  -7.471  1.00 11.48  ? 353  TYR A CG  1 
ATOM   2831  C  CD1 . TYR A  1  353 ? 11.942  2.208  -6.275  1.00 11.98  ? 353  TYR A CD1 1 
ATOM   2832  C  CD2 . TYR A  1  353 ? 11.369  3.749  -7.992  1.00 11.84  ? 353  TYR A CD2 1 
ATOM   2833  C  CE1 . TYR A  1  353 ? 10.753  2.473  -5.641  1.00 12.92  ? 353  TYR A CE1 1 
ATOM   2834  C  CE2 . TYR A  1  353 ? 10.168  4.018  -7.358  1.00 12.54  ? 353  TYR A CE2 1 
ATOM   2835  C  CZ  . TYR A  1  353 ? 9.873   3.383  -6.169  1.00 12.34  ? 353  TYR A CZ  1 
ATOM   2836  O  OH  . TYR A  1  353 ? 8.700   3.633  -5.490  1.00 13.44  ? 353  TYR A OH  1 
ATOM   2837  N  N   . VAL A  1  354 ? 12.595  1.829  -10.962 1.00 10.63  ? 354  VAL A N   1 
ATOM   2838  C  CA  . VAL A  1  354 ? 11.564  1.863  -11.994 1.00 10.57  ? 354  VAL A CA  1 
ATOM   2839  C  C   . VAL A  1  354 ? 11.408  0.551  -12.724 1.00 11.47  ? 354  VAL A C   1 
ATOM   2840  O  O   . VAL A  1  354 ? 10.282  0.088  -12.955 1.00 11.87  ? 354  VAL A O   1 
ATOM   2841  C  CB  . VAL A  1  354 ? 11.878  2.959  -13.014 1.00 11.28  ? 354  VAL A CB  1 
ATOM   2842  C  CG1 . VAL A  1  354 ? 11.011  2.878  -14.261 1.00 11.41  ? 354  VAL A CG1 1 
ATOM   2843  C  CG2 . VAL A  1  354 ? 11.696  4.315  -12.349 1.00 11.37  ? 354  VAL A CG2 1 
ATOM   2844  N  N   . GLU A  1  355 ? 12.513  -0.055 -13.135 1.00 11.56  ? 355  GLU A N   1 
ATOM   2845  C  CA  . GLU A  1  355 ? 12.443  -1.328 -13.859 1.00 13.57  ? 355  GLU A CA  1 
ATOM   2846  C  C   . GLU A  1  355 ? 11.743  -2.380 -13.017 1.00 13.03  ? 355  GLU A C   1 
ATOM   2847  O  O   . GLU A  1  355 ? 10.930  -3.173 -13.510 1.00 14.96  ? 355  GLU A O   1 
ATOM   2848  C  CB  . GLU A  1  355 ? 13.842  -1.765 -14.246 1.00 17.94  ? 355  GLU A CB  1 
ATOM   2849  C  CG  . GLU A  1  355 ? 13.955  -3.012 -15.102 1.00 24.52  ? 355  GLU A CG  1 
ATOM   2850  C  CD  . GLU A  1  355 ? 15.261  -2.959 -15.864 1.00 31.41  ? 355  GLU A CD  1 
ATOM   2851  O  OE1 . GLU A  1  355 ? 16.310  -2.853 -15.194 1.00 33.09  ? 355  GLU A OE1 1 
ATOM   2852  O  OE2 . GLU A  1  355 ? 15.252  -2.951 -17.120 1.00 34.72  ? 355  GLU A OE2 1 
ATOM   2853  N  N   . ASP A  1  356 ? 12.060  -2.419 -11.736 1.00 13.07  ? 356  ASP A N   1 
ATOM   2854  C  CA  . ASP A  1  356 ? 11.463  -3.397 -10.851 1.00 14.19  ? 356  ASP A CA  1 
ATOM   2855  C  C   . ASP A  1  356 ? 9.978   -3.144 -10.570 1.00 14.54  ? 356  ASP A C   1 
ATOM   2856  O  O   . ASP A  1  356 ? 9.183   -4.078 -10.501 1.00 16.42  ? 356  ASP A O   1 
ATOM   2857  C  CB  . ASP A  1  356 ? 12.222  -3.396 -9.525  1.00 15.89  ? 356  ASP A CB  1 
ATOM   2858  C  CG  . ASP A  1  356 ? 11.553  -4.248 -8.485  1.00 18.81  ? 356  ASP A CG  1 
ATOM   2859  O  OD1 . ASP A  1  356 ? 11.725  -5.490 -8.519  1.00 20.12  ? 356  ASP A OD1 1 
ATOM   2860  O  OD2 . ASP A  1  356 ? 10.818  -3.697 -7.622  1.00 19.66  ? 356  ASP A OD2 1 
ATOM   2861  N  N   . LYS A  1  357 ? 9.604   -1.878 -10.373 1.00 12.78  ? 357  LYS A N   1 
ATOM   2862  C  CA  . LYS A  1  357 ? 8.246   -1.563 -9.941  1.00 13.33  ? 357  LYS A CA  1 
ATOM   2863  C  C   . LYS A  1  357 ? 7.281   -1.530 -11.130 1.00 13.60  ? 357  LYS A C   1 
ATOM   2864  O  O   . LYS A  1  357 ? 6.179   -2.083 -11.028 1.00 15.77  ? 357  LYS A O   1 
ATOM   2865  C  CB  . LYS A  1  357 ? 8.203   -0.232 -9.199  1.00 13.95  ? 357  LYS A CB  1 
ATOM   2866  C  CG  . LYS A  1  357 ? 6.804   0.154  -8.750  1.00 15.19  ? 357  LYS A CG  1 
ATOM   2867  C  CD  . LYS A  1  357 ? 6.843   1.292  -7.751  1.00 17.31  ? 357  LYS A CD  1 
ATOM   2868  C  CE  . LYS A  1  357 ? 5.471   1.537  -7.160  1.00 19.32  ? 357  LYS A CE  1 
ATOM   2869  N  NZ  . LYS A  1  357 ? 5.587   2.586  -6.146  1.00 20.86  ? 357  LYS A NZ  1 
ATOM   2870  N  N   . TYR A  1  358 ? 7.671   -0.862 -12.217 1.00 12.75  ? 358  TYR A N   1 
ATOM   2871  C  CA  . TYR A  1  358 ? 6.803   -0.643 -13.361 1.00 13.44  ? 358  TYR A CA  1 
ATOM   2872  C  C   . TYR A  1  358 ? 7.212   -1.416 -14.609 1.00 13.51  ? 358  TYR A C   1 
ATOM   2873  O  O   . TYR A  1  358 ? 6.351   -1.809 -15.397 1.00 16.13  ? 358  TYR A O   1 
ATOM   2874  C  CB  . TYR A  1  358 ? 6.784   0.832  -13.723 1.00 13.91  ? 358  TYR A CB  1 
ATOM   2875  C  CG  . TYR A  1  358 ? 6.274   1.759  -12.643 1.00 13.98  ? 358  TYR A CG  1 
ATOM   2876  C  CD1 . TYR A  1  358 ? 4.923   1.876  -12.405 1.00 14.44  ? 358  TYR A CD1 1 
ATOM   2877  C  CD2 . TYR A  1  358 ? 7.137   2.539  -11.892 1.00 13.74  ? 358  TYR A CD2 1 
ATOM   2878  C  CE1 . TYR A  1  358 ? 4.432   2.745  -11.461 1.00 14.68  ? 358  TYR A CE1 1 
ATOM   2879  C  CE2 . TYR A  1  358 ? 6.659   3.392  -10.929 1.00 14.84  ? 358  TYR A CE2 1 
ATOM   2880  C  CZ  . TYR A  1  358 ? 5.300   3.506  -10.725 1.00 15.97  ? 358  TYR A CZ  1 
ATOM   2881  O  OH  . TYR A  1  358 ? 4.785   4.356  -9.777  1.00 18.23  ? 358  TYR A OH  1 
ATOM   2882  N  N   . GLY A  1  359 ? 8.522   -1.551 -14.822 1.00 13.32  ? 359  GLY A N   1 
ATOM   2883  C  CA  . GLY A  1  359 ? 9.079   -1.834 -16.133 1.00 13.53  ? 359  GLY A CA  1 
ATOM   2884  C  C   . GLY A  1  359 ? 9.346   -0.517 -16.856 1.00 12.84  ? 359  GLY A C   1 
ATOM   2885  O  O   . GLY A  1  359 ? 8.528   0.414  -16.773 1.00 12.38  ? 359  GLY A O   1 
ATOM   2886  N  N   . LEU A  1  360 ? 10.473  -0.425 -17.557 1.00 12.52  ? 360  LEU A N   1 
ATOM   2887  C  CA  . LEU A  1  360 ? 10.792  0.788  -18.281 1.00 12.46  ? 360  LEU A CA  1 
ATOM   2888  C  C   . LEU A  1  360 ? 9.672   1.120  -19.262 1.00 11.52  ? 360  LEU A C   1 
ATOM   2889  O  O   . LEU A  1  360 ? 9.183   0.248  -20.001 1.00 12.24  ? 360  LEU A O   1 
ATOM   2890  C  CB  . LEU A  1  360 ? 12.118  0.656  -19.041 1.00 15.41  ? 360  LEU A CB  1 
ATOM   2891  C  CG  . LEU A  1  360 ? 13.388  0.353  -18.267 1.00 19.15  ? 360  LEU A CG  1 
ATOM   2892  C  CD1 . LEU A  1  360 ? 14.561  0.326  -19.262 1.00 20.71  ? 360  LEU A CD1 1 
ATOM   2893  C  CD2 . LEU A  1  360 ? 13.565  1.363  -17.172 1.00 19.01  ? 360  LEU A CD2 1 
ATOM   2894  N  N   . CYS A  1  361 ? 9.283   2.393  -19.250 1.00 11.59  ? 361  CYS A N   1 
ATOM   2895  C  CA  . CYS A  1  361 ? 8.297   2.965  -20.162 1.00 12.42  ? 361  CYS A CA  1 
ATOM   2896  C  C   . CYS A  1  361 ? 6.893   2.449  -19.943 1.00 13.37  ? 361  CYS A C   1 
ATOM   2897  O  O   . CYS A  1  361 ? 6.010   2.776  -20.725 1.00 15.04  ? 361  CYS A O   1 
ATOM   2898  C  CB  . CYS A  1  361 ? 8.681   2.727  -21.626 1.00 15.56  ? 361  CYS A CB  1 
ATOM   2899  S  SG  . CYS A  1  361 ? 10.280  3.343  -22.031 1.00 20.99  ? 361  CYS A SG  1 
ATOM   2900  N  N   . GLU A  1  362 ? 6.642   1.710  -18.861 1.00 12.23  ? 362  GLU A N   1 
ATOM   2901  C  CA  A GLU A  1  362 ? 5.336   1.122  -18.632 0.54 13.40  ? 362  GLU A CA  1 
ATOM   2902  C  CA  B GLU A  1  362 ? 5.343   1.107  -18.621 0.46 13.83  ? 362  GLU A CA  1 
ATOM   2903  C  C   . GLU A  1  362 ? 4.551   1.784  -17.511 1.00 12.79  ? 362  GLU A C   1 
ATOM   2904  O  O   . GLU A  1  362 ? 3.414   1.414  -17.256 1.00 14.81  ? 362  GLU A O   1 
ATOM   2905  C  CB  A GLU A  1  362 ? 5.480   -0.379 -18.343 0.54 17.32  ? 362  GLU A CB  1 
ATOM   2906  C  CB  B GLU A  1  362 ? 5.507   -0.385 -18.290 0.46 18.23  ? 362  GLU A CB  1 
ATOM   2907  C  CG  A GLU A  1  362 ? 6.059   -1.178 -19.498 0.54 24.04  ? 362  GLU A CG  1 
ATOM   2908  C  CG  B GLU A  1  362 ? 6.044   -1.230 -19.429 0.46 24.76  ? 362  GLU A CG  1 
ATOM   2909  C  CD  A GLU A  1  362 ? 5.198   -1.162 -20.755 0.54 31.15  ? 362  GLU A CD  1 
ATOM   2910  C  CD  B GLU A  1  362 ? 6.175   -2.706 -19.054 0.46 31.47  ? 362  GLU A CD  1 
ATOM   2911  O  OE1 A GLU A  1  362 ? 3.981   -0.904 -20.655 0.54 33.78  ? 362  GLU A OE1 1 
ATOM   2912  O  OE1 B GLU A  1  362 ? 5.145   -3.326 -18.707 0.46 34.17  ? 362  GLU A OE1 1 
ATOM   2913  O  OE2 A GLU A  1  362 ? 5.746   -1.410 -21.851 0.54 33.60  ? 362  GLU A OE2 1 
ATOM   2914  O  OE2 B GLU A  1  362 ? 7.301   -3.247 -19.097 0.46 33.69  ? 362  GLU A OE2 1 
ATOM   2915  N  N   . ALA A  1  363 ? 5.121   2.763  -16.832 1.00 11.40  ? 363  ALA A N   1 
ATOM   2916  C  CA  . ALA A  1  363 ? 4.348   3.489  -15.812 1.00 10.90  ? 363  ALA A CA  1 
ATOM   2917  C  C   . ALA A  1  363 ? 3.342   4.408  -16.454 1.00 10.53  ? 363  ALA A C   1 
ATOM   2918  O  O   . ALA A  1  363 ? 3.620   4.948  -17.515 1.00 11.29  ? 363  ALA A O   1 
ATOM   2919  C  CB  . ALA A  1  363 ? 5.264   4.294  -14.915 1.00 10.65  ? 363  ALA A CB  1 
ATOM   2920  N  N   . PRO A  1  364 ? 2.214   4.640  -15.791 1.00 10.56  ? 364  PRO A N   1 
ATOM   2921  C  CA  . PRO A  1  364 ? 1.281   5.644  -16.320 1.00 11.22  ? 364  PRO A CA  1 
ATOM   2922  C  C   . PRO A  1  364 ? 1.975   6.993  -16.460 1.00 10.19  ? 364  PRO A C   1 
ATOM   2923  O  O   . PRO A  1  364 ? 2.753   7.404  -15.600 1.00 10.37  ? 364  PRO A O   1 
ATOM   2924  C  CB  . PRO A  1  364 ? 0.152   5.689  -15.280 1.00 13.02  ? 364  PRO A CB  1 
ATOM   2925  C  CG  . PRO A  1  364 ? 0.214   4.354  -14.612 1.00 14.50  ? 364  PRO A CG  1 
ATOM   2926  C  CD  . PRO A  1  364 ? 1.704   3.976  -14.588 1.00 12.18  ? 364  PRO A CD  1 
ATOM   2927  N  N   . ASN A  1  365 ? 1.678   7.688  -17.553 1.00 9.78   ? 365  ASN A N   1 
ATOM   2928  C  CA  . ASN A  1  365 ? 2.240   9.004  -17.792 1.00 9.84   ? 365  ASN A CA  1 
ATOM   2929  C  C   . ASN A  1  365 ? 1.402   10.034 -17.078 1.00 10.20  ? 365  ASN A C   1 
ATOM   2930  O  O   . ASN A  1  365 ? 0.630   10.768 -17.699 1.00 11.49  ? 365  ASN A O   1 
ATOM   2931  C  CB  . ASN A  1  365 ? 2.332   9.317  -19.277 1.00 10.07  ? 365  ASN A CB  1 
ATOM   2932  C  CG  . ASN A  1  365 ? 3.091   10.571 -19.504 1.00 9.47   ? 365  ASN A CG  1 
ATOM   2933  O  OD1 . ASN A  1  365 ? 4.104   10.798 -18.836 1.00 10.15  ? 365  ASN A OD1 1 
ATOM   2934  N  ND2 . ASN A  1  365 ? 2.607   11.427 -20.369 1.00 9.99   ? 365  ASN A ND2 1 
ATOM   2935  N  N   . ASN A  1  366 ? 1.595   10.131 -15.768 1.00 10.09  ? 366  ASN A N   1 
ATOM   2936  C  CA  . ASN A  1  366 ? 0.778   11.021 -14.966 1.00 10.33  ? 366  ASN A CA  1 
ATOM   2937  C  C   . ASN A  1  366 ? 1.488   11.469 -13.682 1.00 10.01  ? 366  ASN A C   1 
ATOM   2938  O  O   . ASN A  1  366 ? 2.633   11.056 -13.387 1.00 10.09  ? 366  ASN A O   1 
ATOM   2939  C  CB  . ASN A  1  366 ? -0.591  10.378 -14.677 1.00 11.16  ? 366  ASN A CB  1 
ATOM   2940  C  CG  . ASN A  1  366 ? -0.518  9.178  -13.774 1.00 12.30  ? 366  ASN A CG  1 
ATOM   2941  O  OD1 . ASN A  1  366 ? 0.449   8.959  -13.052 1.00 12.77  ? 366  ASN A OD1 1 
ATOM   2942  N  ND2 . ASN A  1  366 ? -1.591  8.379  -13.808 1.00 13.64  ? 366  ASN A ND2 1 
ATOM   2943  N  N   . MET A  1  367 ? 0.821   12.342 -12.950 1.00 10.13  ? 367  MET A N   1 
ATOM   2944  C  CA  . MET A  1  367 ? 1.402   12.909 -11.749 1.00 10.43  ? 367  MET A CA  1 
ATOM   2945  C  C   . MET A  1  367 ? 1.633   11.874 -10.655 1.00 10.37  ? 367  MET A C   1 
ATOM   2946  O  O   . MET A  1  367 ? 2.559   12.039 -9.856  1.00 10.58  ? 367  MET A O   1 
ATOM   2947  C  CB  . MET A  1  367 ? 0.532   14.045 -11.236 1.00 11.04  ? 367  MET A CB  1 
ATOM   2948  C  CG  . MET A  1  367 ? 1.107   14.887 -10.141 1.00 12.17  ? 367  MET A CG  1 
ATOM   2949  S  SD  . MET A  1  367 ? 2.624   15.764 -10.601 1.00 13.19  ? 367  MET A SD  1 
ATOM   2950  C  CE  . MET A  1  367 ? 1.976   16.893 -11.820 1.00 14.29  ? 367  MET A CE  1 
ATOM   2951  N  N   . ASP A  1  368 ? 0.831   10.819 -10.600 1.00 10.84  ? 368  ASP A N   1 
ATOM   2952  C  CA  . ASP A  1  368 ? 1.093   9.790  -9.631  1.00 10.95  ? 368  ASP A CA  1 
ATOM   2953  C  C   . ASP A  1  368 ? 2.476   9.188  -9.824  1.00 10.95  ? 368  ASP A C   1 
ATOM   2954  O  O   . ASP A  1  368 ? 3.204   8.946  -8.866  1.00 11.29  ? 368  ASP A O   1 
ATOM   2955  C  CB  . ASP A  1  368 ? 0.051   8.661  -9.720  1.00 14.33  ? 368  ASP A CB  1 
ATOM   2956  C  CG  . ASP A  1  368 ? -1.298  9.049  -9.226  1.00 19.37  ? 368  ASP A CG  1 
ATOM   2957  O  OD1 . ASP A  1  368 ? -1.442  10.045 -8.486  1.00 21.72  ? 368  ASP A OD1 1 
ATOM   2958  O  OD2 . ASP A  1  368 ? -2.245  8.339  -9.624  1.00 23.22  ? 368  ASP A OD2 1 
ATOM   2959  N  N   . THR A  1  369 ? 2.858   8.933  -11.072 1.00 10.83  ? 369  THR A N   1 
ATOM   2960  C  CA  . THR A  1  369 ? 4.177   8.379  -11.330 1.00 9.97   ? 369  THR A CA  1 
ATOM   2961  C  C   . THR A  1  369 ? 5.272   9.373  -10.964 1.00 9.88   ? 369  THR A C   1 
ATOM   2962  O  O   . THR A  1  369 ? 6.277   9.000  -10.381 1.00 10.19  ? 369  THR A O   1 
ATOM   2963  C  CB  . THR A  1  369 ? 4.310   7.947  -12.780 1.00 9.84   ? 369  THR A CB  1 
ATOM   2964  O  OG1 . THR A  1  369 ? 3.309   6.956  -13.002 1.00 10.42  ? 369  THR A OG1 1 
ATOM   2965  C  CG2 . THR A  1  369 ? 5.694   7.407  -13.061 1.00 10.40  ? 369  THR A CG2 1 
ATOM   2966  N  N   . VAL A  1  370 ? 5.072   10.640 -11.320 1.00 9.39   ? 370  VAL A N   1 
ATOM   2967  C  CA  . VAL A  1  370 ? 6.029   11.699 -10.978 1.00 9.34   ? 370  VAL A CA  1 
ATOM   2968  C  C   . VAL A  1  370 ? 6.259   11.712 -9.457  1.00 9.15   ? 370  VAL A C   1 
ATOM   2969  O  O   . VAL A  1  370 ? 7.386   11.696 -8.972  1.00 10.11  ? 370  VAL A O   1 
ATOM   2970  C  CB  . VAL A  1  370 ? 5.495   13.079 -11.420 1.00 9.26   ? 370  VAL A CB  1 
ATOM   2971  C  CG1 . VAL A  1  370 ? 6.409   14.157 -10.919 1.00 10.02  ? 370  VAL A CG1 1 
ATOM   2972  C  CG2 . VAL A  1  370 ? 5.362   13.170 -12.946 1.00 10.22  ? 370  VAL A CG2 1 
ATOM   2973  N  N   . LEU A  1  371 ? 5.166   11.754 -8.691  1.00 9.21   ? 371  LEU A N   1 
ATOM   2974  C  CA  . LEU A  1  371 ? 5.274   11.810 -7.237  1.00 9.88   ? 371  LEU A CA  1 
ATOM   2975  C  C   . LEU A  1  371 ? 6.016   10.609 -6.688  1.00 10.32  ? 371  LEU A C   1 
ATOM   2976  O  O   . LEU A  1  371 ? 6.838   10.737 -5.807  1.00 11.83  ? 371  LEU A O   1 
ATOM   2977  C  CB  . LEU A  1  371 ? 3.924   11.915 -6.558  1.00 11.14  ? 371  LEU A CB  1 
ATOM   2978  C  CG  . LEU A  1  371 ? 3.159   13.210 -6.783  1.00 14.10  ? 371  LEU A CG  1 
ATOM   2979  C  CD1 . LEU A  1  371 ? 1.736   13.096 -6.327  1.00 17.08  ? 371  LEU A CD1 1 
ATOM   2980  C  CD2 . LEU A  1  371 ? 3.771   14.351 -6.062  1.00 17.49  ? 371  LEU A CD2 1 
ATOM   2981  N  N   . ASP A  1  372 ? 5.725   9.428  -7.202  1.00 10.80  ? 372  ASP A N   1 
ATOM   2982  C  CA  . ASP A  1  372 ? 6.354   8.222  -6.698  1.00 10.70  ? 372  ASP A CA  1 
ATOM   2983  C  C   . ASP A  1  372 ? 7.855   8.248  -6.996  1.00 10.09  ? 372  ASP A C   1 
ATOM   2984  O  O   . ASP A  1  372 ? 8.693   8.218  -6.088  1.00 10.54  ? 372  ASP A O   1 
ATOM   2985  C  CB  . ASP A  1  372 ? 5.684   7.007  -7.351  1.00 11.11  ? 372  ASP A CB  1 
ATOM   2986  C  CG  . ASP A  1  372 ? 6.427   5.715  -7.067  1.00 13.87  ? 372  ASP A CG  1 
ATOM   2987  O  OD1 . ASP A  1  372 ? 7.143   5.634  -6.058  1.00 16.55  ? 372  ASP A OD1 1 
ATOM   2988  O  OD2 . ASP A  1  372 ? 6.312   4.774  -7.861  1.00 16.85  ? 372  ASP A OD2 1 
ATOM   2989  N  N   . VAL A  1  373 ? 8.192   8.285  -8.278  1.00 9.63   ? 373  VAL A N   1 
ATOM   2990  C  CA  . VAL A  1  373 ? 9.559   8.065  -8.691  1.00 8.91   ? 373  VAL A CA  1 
ATOM   2991  C  C   . VAL A  1  373 ? 10.481  9.229  -8.299  1.00 9.37   ? 373  VAL A C   1 
ATOM   2992  O  O   . VAL A  1  373 ? 11.586  9.021  -7.762  1.00 9.43   ? 373  VAL A O   1 
ATOM   2993  C  CB  . VAL A  1  373 ? 9.644   7.820  -10.197 1.00 9.45   ? 373  VAL A CB  1 
ATOM   2994  C  CG1 . VAL A  1  373 ? 11.107  7.667  -10.615 1.00 10.09  ? 373  VAL A CG1 1 
ATOM   2995  C  CG2 . VAL A  1  373 ? 8.842   6.576  -10.578 1.00 10.58  ? 373  VAL A CG2 1 
ATOM   2996  N  N   . ALA A  1  374 ? 10.064  10.459 -8.557  1.00 9.68   ? 374  ALA A N   1 
ATOM   2997  C  CA  . ALA A  1  374 ? 10.957  11.542 -8.275  1.00 8.99   ? 374  ALA A CA  1 
ATOM   2998  C  C   . ALA A  1  374 ? 11.227  11.703 -6.786  1.00 9.37   ? 374  ALA A C   1 
ATOM   2999  O  O   . ALA A  1  374 ? 12.327  12.040 -6.374  1.00 9.36   ? 374  ALA A O   1 
ATOM   3000  C  CB  . ALA A  1  374 ? 10.390  12.838 -8.849  1.00 8.83   ? 374  ALA A CB  1 
ATOM   3001  N  N   . THR A  1  375 ? 10.223  11.427 -5.959  1.00 8.95   ? 375  THR A N   1 
ATOM   3002  C  CA  . THR A  1  375 ? 10.409  11.492 -4.513  1.00 9.19   ? 375  THR A CA  1 
ATOM   3003  C  C   . THR A  1  375 ? 11.383  10.398 -4.050  1.00 9.47   ? 375  THR A C   1 
ATOM   3004  O  O   . THR A  1  375 ? 12.310  10.682 -3.286  1.00 9.47   ? 375  THR A O   1 
ATOM   3005  C  CB  . THR A  1  375 ? 9.041   11.354 -3.778  1.00 9.99   ? 375  THR A CB  1 
ATOM   3006  O  OG1 . THR A  1  375 ? 8.177   12.424 -4.222  1.00 9.95   ? 375  THR A OG1 1 
ATOM   3007  C  CG2 . THR A  1  375 ? 9.170   11.414 -2.285  1.00 10.48  ? 375  THR A CG2 1 
ATOM   3008  N  N   . GLU A  1  376 ? 11.161  9.169  -4.497  1.00 9.54   ? 376  GLU A N   1 
ATOM   3009  C  CA  . GLU A  1  376 ? 11.994  8.068  -4.061  1.00 9.94   ? 376  GLU A CA  1 
ATOM   3010  C  C   . GLU A  1  376 ? 13.473  8.318  -4.416  1.00 9.73   ? 376  GLU A C   1 
ATOM   3011  O  O   . GLU A  1  376 ? 14.398  8.093  -3.600  1.00 10.42  ? 376  GLU A O   1 
ATOM   3012  C  CB  . GLU A  1  376 ? 11.498  6.754  -4.688  1.00 10.78  ? 376  GLU A CB  1 
ATOM   3013  C  CG  . GLU A  1  376 ? 12.272  5.547  -4.277  1.00 12.41  ? 376  GLU A CG  1 
ATOM   3014  C  CD  . GLU A  1  376 ? 12.003  5.094  -2.859  1.00 15.20  ? 376  GLU A CD  1 
ATOM   3015  O  OE1 . GLU A  1  376 ? 10.939  5.429  -2.273  1.00 17.16  ? 376  GLU A OE1 1 
ATOM   3016  O  OE2 . GLU A  1  376 ? 12.848  4.343  -2.323  1.00 18.15  ? 376  GLU A OE2 1 
ATOM   3017  N  N   . VAL A  1  377 ? 13.720  8.755  -5.649  1.00 9.41   ? 377  VAL A N   1 
ATOM   3018  C  CA  . VAL A  1  377 ? 15.093  8.958  -6.092  1.00 8.93   ? 377  VAL A CA  1 
ATOM   3019  C  C   . VAL A  1  377 ? 15.724  10.171 -5.410  1.00 9.08   ? 377  VAL A C   1 
ATOM   3020  O  O   . VAL A  1  377 ? 16.901  10.143 -5.077  1.00 9.68   ? 377  VAL A O   1 
ATOM   3021  C  CB  . VAL A  1  377 ? 15.129  9.077  -7.618  1.00 9.72   ? 377  VAL A CB  1 
ATOM   3022  C  CG1 . VAL A  1  377 ? 16.525  9.390  -8.128  1.00 10.78  ? 377  VAL A CG1 1 
ATOM   3023  C  CG2 . VAL A  1  377 ? 14.630  7.771  -8.218  1.00 10.24  ? 377  VAL A CG2 1 
ATOM   3024  N  N   . THR A  1  378 ? 14.959  11.224 -5.176  1.00 9.43   ? 378  THR A N   1 
ATOM   3025  C  CA  . THR A  1  378 ? 15.477  12.392 -4.448  1.00 9.56   ? 378  THR A CA  1 
ATOM   3026  C  C   . THR A  1  378 ? 15.919  11.960 -3.050  1.00 9.15   ? 378  THR A C   1 
ATOM   3027  O  O   . THR A  1  378 ? 17.010  12.333 -2.597  1.00 9.43   ? 378  THR A O   1 
ATOM   3028  C  CB  . THR A  1  378 ? 14.415  13.506 -4.358  1.00 9.21   ? 378  THR A CB  1 
ATOM   3029  O  OG1 . THR A  1  378 ? 14.130  13.977 -5.680  1.00 9.20   ? 378  THR A OG1 1 
ATOM   3030  C  CG2 . THR A  1  378 ? 14.852  14.658 -3.513  1.00 9.48   ? 378  THR A CG2 1 
ATOM   3031  N  N   . PHE A  1  379 ? 15.096  11.214 -2.340  1.00 9.17   ? 379  PHE A N   1 
ATOM   3032  C  CA  . PHE A  1  379 ? 15.465  10.806 -0.994  1.00 9.47   ? 379  PHE A CA  1 
ATOM   3033  C  C   . PHE A  1  379 ? 16.712  9.910  -1.021  1.00 9.61   ? 379  PHE A C   1 
ATOM   3034  O  O   . PHE A  1  379 ? 17.557  10.030 -0.132  1.00 10.55  ? 379  PHE A O   1 
ATOM   3035  C  CB  . PHE A  1  379 ? 14.298  10.096 -0.310  1.00 10.67  ? 379  PHE A CB  1 
ATOM   3036  C  CG  . PHE A  1  379 ? 13.140  10.993 0.034   1.00 11.62  ? 379  PHE A CG  1 
ATOM   3037  C  CD1 . PHE A  1  379 ? 13.292  12.361 0.218   1.00 14.07  ? 379  PHE A CD1 1 
ATOM   3038  C  CD2 . PHE A  1  379 ? 11.902  10.456 0.191   1.00 12.04  ? 379  PHE A CD2 1 
ATOM   3039  C  CE1 . PHE A  1  379 ? 12.212  13.168 0.547   1.00 15.37  ? 379  PHE A CE1 1 
ATOM   3040  C  CE2 . PHE A  1  379 ? 10.829  11.241 0.551   1.00 12.83  ? 379  PHE A CE2 1 
ATOM   3041  C  CZ  . PHE A  1  379 ? 10.968  12.591 0.736   1.00 14.82  ? 379  PHE A CZ  1 
ATOM   3042  N  N   . TYR A  1  380 ? 16.865  9.039  -2.023  1.00 9.35   ? 380  TYR A N   1 
ATOM   3043  C  CA  . TYR A  1  380 ? 18.073  8.198  -2.131  1.00 10.29  ? 380  TYR A CA  1 
ATOM   3044  C  C   . TYR A  1  380 ? 19.304  9.080  -2.274  1.00 9.61   ? 380  TYR A C   1 
ATOM   3045  O  O   . TYR A  1  380 ? 20.293  8.909  -1.568  1.00 10.35  ? 380  TYR A O   1 
ATOM   3046  C  CB  . TYR A  1  380 ? 17.983  7.220  -3.308  1.00 10.47  ? 380  TYR A CB  1 
ATOM   3047  C  CG  . TYR A  1  380 ? 19.262  6.455  -3.521  1.00 9.94   ? 380  TYR A CG  1 
ATOM   3048  C  CD1 . TYR A  1  380 ? 19.550  5.299  -2.792  1.00 10.89  ? 380  TYR A CD1 1 
ATOM   3049  C  CD2 . TYR A  1  380 ? 20.210  6.900  -4.423  1.00 10.49  ? 380  TYR A CD2 1 
ATOM   3050  C  CE1 . TYR A  1  380 ? 20.740  4.626  -2.968  1.00 11.88  ? 380  TYR A CE1 1 
ATOM   3051  C  CE2 . TYR A  1  380 ? 21.409  6.243  -4.589  1.00 10.91  ? 380  TYR A CE2 1 
ATOM   3052  C  CZ  . TYR A  1  380 ? 21.658  5.092  -3.867  1.00 11.60  ? 380  TYR A CZ  1 
ATOM   3053  O  OH  . TYR A  1  380 ? 22.833  4.394  -4.018  1.00 12.34  ? 380  TYR A OH  1 
ATOM   3054  N  N   . GLY A  1  381 ? 19.271  10.029 -3.196  1.00 9.45   ? 381  GLY A N   1 
ATOM   3055  C  CA  . GLY A  1  381 ? 20.439  10.869 -3.433  1.00 9.51   ? 381  GLY A CA  1 
ATOM   3056  C  C   . GLY A  1  381 ? 20.826  11.682 -2.213  1.00 9.34   ? 381  GLY A C   1 
ATOM   3057  O  O   . GLY A  1  381 ? 22.008  11.736 -1.814  1.00 9.85   ? 381  GLY A O   1 
ATOM   3058  N  N   . LEU A  1  382 ? 19.848  12.307 -1.593  1.00 8.95   ? 382  LEU A N   1 
ATOM   3059  C  CA  . LEU A  1  382 ? 20.143  13.108 -0.419  1.00 9.71   ? 382  LEU A CA  1 
ATOM   3060  C  C   . LEU A  1  382 ? 20.668  12.258 0.720   1.00 10.54  ? 382  LEU A C   1 
ATOM   3061  O  O   . LEU A  1  382 ? 21.545  12.687 1.468   1.00 10.72  ? 382  LEU A O   1 
ATOM   3062  C  CB  . LEU A  1  382 ? 18.918  13.923 0.003   1.00 9.99   ? 382  LEU A CB  1 
ATOM   3063  C  CG  . LEU A  1  382 ? 18.481  14.975 -1.012  1.00 10.15  ? 382  LEU A CG  1 
ATOM   3064  C  CD1 . LEU A  1  382 ? 17.188  15.647 -0.589  1.00 10.22  ? 382  LEU A CD1 1 
ATOM   3065  C  CD2 . LEU A  1  382 ? 19.555  16.032 -1.210  1.00 10.62  ? 382  LEU A CD2 1 
ATOM   3066  N  N   . GLU A  1  383 ? 20.128  11.061 0.910   1.00 10.07  ? 383  GLU A N   1 
ATOM   3067  C  CA  A GLU A  1  383 ? 20.634  10.139 1.914   0.63 10.08  ? 383  GLU A CA  1 
ATOM   3068  C  CA  B GLU A  1  383 ? 20.652  10.218 1.954   0.37 10.66  ? 383  GLU A CA  1 
ATOM   3069  C  C   . GLU A  1  383 ? 22.119  9.854  1.692   1.00 10.03  ? 383  GLU A C   1 
ATOM   3070  O  O   . GLU A  1  383 ? 22.843  9.648  2.672   1.00 11.43  ? 383  GLU A O   1 
ATOM   3071  C  CB  A GLU A  1  383 ? 19.831  8.830  1.912   0.63 11.03  ? 383  GLU A CB  1 
ATOM   3072  C  CB  B GLU A  1  383 ? 19.793  8.966  2.124   0.37 12.20  ? 383  GLU A CB  1 
ATOM   3073  C  CG  A GLU A  1  383 ? 18.475  8.887  2.624   0.63 12.35  ? 383  GLU A CG  1 
ATOM   3074  C  CG  B GLU A  1  383 ? 20.241  8.077  3.296   0.37 14.17  ? 383  GLU A CG  1 
ATOM   3075  C  CD  A GLU A  1  383 ? 17.567  7.714  2.326   0.63 13.96  ? 383  GLU A CD  1 
ATOM   3076  C  CD  B GLU A  1  383 ? 19.328  6.902  3.546   0.37 17.41  ? 383  GLU A CD  1 
ATOM   3077  O  OE1 A GLU A  1  383 ? 17.985  6.793  1.592   0.63 14.56  ? 383  GLU A OE1 1 
ATOM   3078  O  OE1 B GLU A  1  383 ? 18.109  7.101  3.702   0.37 18.58  ? 383  GLU A OE1 1 
ATOM   3079  O  OE2 A GLU A  1  383 ? 16.421  7.725  2.828   0.63 14.58  ? 383  GLU A OE2 1 
ATOM   3080  O  OE2 B GLU A  1  383 ? 19.847  5.768  3.594   0.37 19.46  ? 383  GLU A OE2 1 
ATOM   3081  N  N   . GLN A  1  384 ? 22.587  9.806  0.448   1.00 10.09  ? 384  GLN A N   1 
ATOM   3082  C  CA  . GLN A  1  384 ? 23.987  9.494  0.241   1.00 10.21  ? 384  GLN A CA  1 
ATOM   3083  C  C   . GLN A  1  384 ? 24.876  10.618 0.799   1.00 10.13  ? 384  GLN A C   1 
ATOM   3084  O  O   . GLN A  1  384 ? 25.929  10.345 1.373   1.00 10.73  ? 384  GLN A O   1 
ATOM   3085  C  CB  . GLN A  1  384 ? 24.313  9.224  -1.220  1.00 10.60  ? 384  GLN A CB  1 
ATOM   3086  C  CG  . GLN A  1  384 ? 23.482  8.121  -1.844  1.00 10.74  ? 384  GLN A CG  1 
ATOM   3087  C  CD  . GLN A  1  384 ? 23.303  6.949  -0.917  1.00 11.94  ? 384  GLN A CD  1 
ATOM   3088  O  OE1 . GLN A  1  384 ? 24.276  6.316  -0.472  1.00 13.38  ? 384  GLN A OE1 1 
ATOM   3089  N  NE2 . GLN A  1  384 ? 22.064  6.636  -0.604  1.00 13.09  ? 384  GLN A NE2 1 
ATOM   3090  N  N   . TYR A  1  385 ? 24.503  11.887 0.579   1.00 10.09  ? 385  TYR A N   1 
ATOM   3091  C  CA  . TYR A  1  385 ? 25.257  12.993 1.157   1.00 9.88   ? 385  TYR A CA  1 
ATOM   3092  C  C   . TYR A  1  385 ? 25.251  12.933 2.682   1.00 9.97   ? 385  TYR A C   1 
ATOM   3093  O  O   . TYR A  1  385 ? 26.232  13.351 3.311   1.00 10.99  ? 385  TYR A O   1 
ATOM   3094  C  CB  . TYR A  1  385 ? 24.711  14.322 0.697   1.00 10.34  ? 385  TYR A CB  1 
ATOM   3095  C  CG  . TYR A  1  385 ? 24.837  14.573 -0.800  1.00 9.47   ? 385  TYR A CG  1 
ATOM   3096  C  CD1 . TYR A  1  385 ? 26.065  14.675 -1.428  1.00 10.13  ? 385  TYR A CD1 1 
ATOM   3097  C  CD2 . TYR A  1  385 ? 23.723  14.685 -1.582  1.00 10.02  ? 385  TYR A CD2 1 
ATOM   3098  C  CE1 . TYR A  1  385 ? 26.170  14.908 -2.793  1.00 9.82   ? 385  TYR A CE1 1 
ATOM   3099  C  CE2 . TYR A  1  385 ? 23.811  14.925 -2.937  1.00 9.75   ? 385  TYR A CE2 1 
ATOM   3100  C  CZ  . TYR A  1  385 ? 25.029  15.041 -3.555  1.00 8.91   ? 385  TYR A CZ  1 
ATOM   3101  O  OH  . TYR A  1  385 ? 25.045  15.268 -4.900  1.00 9.75   ? 385  TYR A OH  1 
ATOM   3102  N  N   . GLU A  1  386 ? 24.157  12.449 3.280   1.00 10.48  ? 386  GLU A N   1 
ATOM   3103  C  CA  . GLU A  1  386 ? 24.063  12.344 4.734   1.00 10.83  ? 386  GLU A CA  1 
ATOM   3104  C  C   . GLU A  1  386 ? 24.894  11.181 5.282   1.00 11.79  ? 386  GLU A C   1 
ATOM   3105  O  O   . GLU A  1  386 ? 25.481  11.274 6.352   1.00 13.36  ? 386  GLU A O   1 
ATOM   3106  C  CB  . GLU A  1  386 ? 22.597  12.200 5.152   1.00 11.23  ? 386  GLU A CB  1 
ATOM   3107  C  CG  . GLU A  1  386 ? 21.760  13.419 4.794   1.00 11.18  ? 386  GLU A CG  1 
ATOM   3108  C  CD  . GLU A  1  386 ? 20.273  13.210 4.922   1.00 11.49  ? 386  GLU A CD  1 
ATOM   3109  O  OE1 . GLU A  1  386 ? 19.861  12.085 5.253   1.00 11.84  ? 386  GLU A OE1 1 
ATOM   3110  O  OE2 . GLU A  1  386 ? 19.507  14.183 4.678   1.00 12.32  ? 386  GLU A OE2 1 
ATOM   3111  N  N   . GLU A  1  387 ? 24.954  10.077 4.551   1.00 11.60  ? 387  GLU A N   1 
ATOM   3112  C  CA  . GLU A  1  387 ? 25.682  8.897  4.999   1.00 12.83  ? 387  GLU A CA  1 
ATOM   3113  C  C   . GLU A  1  387 ? 27.163  8.960  4.731   1.00 12.45  ? 387  GLU A C   1 
ATOM   3114  O  O   . GLU A  1  387 ? 27.942  8.291  5.432   1.00 13.96  ? 387  GLU A O   1 
ATOM   3115  C  CB  . GLU A  1  387 ? 25.099  7.678  4.329   1.00 17.72  ? 387  GLU A CB  1 
ATOM   3116  C  CG  . GLU A  1  387 ? 23.630  7.438  4.722   1.00 27.85  ? 387  GLU A CG  1 
ATOM   3117  C  CD  . GLU A  1  387 ? 23.403  6.308  5.658   1.00 39.32  ? 387  GLU A CD  1 
ATOM   3118  O  OE1 . GLU A  1  387 ? 24.349  5.931  6.374   1.00 43.49  ? 387  GLU A OE1 1 
ATOM   3119  O  OE2 . GLU A  1  387 ? 22.255  5.796  5.693   1.00 42.76  ? 387  GLU A OE2 1 
ATOM   3120  N  N   . TYR A  1  388 ? 27.572  9.741  3.740   1.00 11.70  ? 388  TYR A N   1 
ATOM   3121  C  CA  . TYR A  1  388 ? 28.964  9.875  3.351   1.00 11.93  ? 388  TYR A CA  1 
ATOM   3122  C  C   . TYR A  1  388 ? 29.425  11.311 3.449   1.00 11.32  ? 388  TYR A C   1 
ATOM   3123  O  O   . TYR A  1  388 ? 29.329  12.088 2.476   1.00 11.33  ? 388  TYR A O   1 
ATOM   3124  C  CB  . TYR A  1  388 ? 29.172  9.336  1.927   1.00 11.94  ? 388  TYR A CB  1 
ATOM   3125  C  CG  . TYR A  1  388 ? 28.902  7.844  1.789   1.00 12.13  ? 388  TYR A CG  1 
ATOM   3126  C  CD1 . TYR A  1  388 ? 29.823  6.910  2.265   1.00 13.11  ? 388  TYR A CD1 1 
ATOM   3127  C  CD2 . TYR A  1  388 ? 27.709  7.360  1.254   1.00 12.81  ? 388  TYR A CD2 1 
ATOM   3128  C  CE1 . TYR A  1  388 ? 29.597  5.568  2.156   1.00 13.87  ? 388  TYR A CE1 1 
ATOM   3129  C  CE2 . TYR A  1  388 ? 27.476  6.013  1.166   1.00 13.59  ? 388  TYR A CE2 1 
ATOM   3130  C  CZ  . TYR A  1  388 ? 28.429  5.118  1.630   1.00 13.93  ? 388  TYR A CZ  1 
ATOM   3131  O  OH  . TYR A  1  388 ? 28.260  3.757  1.572   1.00 15.36  ? 388  TYR A OH  1 
ATOM   3132  N  N   . PRO A  1  389 ? 29.963  11.683 4.615   1.00 11.93  ? 389  PRO A N   1 
ATOM   3133  C  CA  . PRO A  1  389 ? 30.472  13.050 4.753   1.00 11.86  ? 389  PRO A CA  1 
ATOM   3134  C  C   . PRO A  1  389 ? 31.496  13.430 3.670   1.00 11.06  ? 389  PRO A C   1 
ATOM   3135  O  O   . PRO A  1  389 ? 31.544  14.621 3.247   1.00 11.88  ? 389  PRO A O   1 
ATOM   3136  C  CB  . PRO A  1  389 ? 31.090  13.037 6.168   1.00 12.52  ? 389  PRO A CB  1 
ATOM   3137  C  CG  . PRO A  1  389 ? 30.191  12.043 6.878   1.00 12.79  ? 389  PRO A CG  1 
ATOM   3138  C  CD  . PRO A  1  389 ? 29.986  10.945 5.898   1.00 12.57  ? 389  PRO A CD  1 
ATOM   3139  N  N   . ALA A  1  390 ? 32.300  12.485 3.218   1.00 11.53  ? 390  ALA A N   1 
ATOM   3140  C  CA  . ALA A  1  390 ? 33.231  12.812 2.139   1.00 11.53  ? 390  ALA A CA  1 
ATOM   3141  C  C   . ALA A  1  390 ? 32.512  13.202 0.835   1.00 10.68  ? 390  ALA A C   1 
ATOM   3142  O  O   . ALA A  1  390 ? 33.033  13.992 0.064   1.00 10.94  ? 390  ALA A O   1 
ATOM   3143  C  CB  . ALA A  1  390 ? 34.146  11.656 1.893   1.00 12.48  ? 390  ALA A CB  1 
ATOM   3144  N  N   . LEU A  1  391 ? 31.366  12.589 0.569   1.00 10.57  ? 391  LEU A N   1 
ATOM   3145  C  CA  . LEU A  1  391 ? 30.576  12.927 -0.617  1.00 9.99   ? 391  LEU A CA  1 
ATOM   3146  C  C   . LEU A  1  391 ? 30.054  14.349 -0.536  1.00 9.88   ? 391  LEU A C   1 
ATOM   3147  O  O   . LEU A  1  391 ? 30.083  15.095 -1.543  1.00 9.87   ? 391  LEU A O   1 
ATOM   3148  C  CB  . LEU A  1  391 ? 29.423  11.935 -0.778  1.00 10.57  ? 391  LEU A CB  1 
ATOM   3149  C  CG  . LEU A  1  391 ? 28.600  12.077 -2.059  1.00 10.66  ? 391  LEU A CG  1 
ATOM   3150  C  CD1 . LEU A  1  391 ? 29.401  11.701 -3.271  1.00 11.68  ? 391  LEU A CD1 1 
ATOM   3151  C  CD2 . LEU A  1  391 ? 27.333  11.249 -1.959  1.00 10.47  ? 391  LEU A CD2 1 
ATOM   3152  N  N   . LEU A  1  392 ? 29.553  14.753 0.626   1.00 10.53  ? 392  LEU A N   1 
ATOM   3153  C  CA  . LEU A  1  392 ? 29.045  16.096 0.826   1.00 10.40  ? 392  LEU A CA  1 
ATOM   3154  C  C   . LEU A  1  392 ? 30.152  17.166 0.718   1.00 10.23  ? 392  LEU A C   1 
ATOM   3155  O  O   . LEU A  1  392 ? 29.948  18.247 0.180   1.00 10.67  ? 392  LEU A O   1 
ATOM   3156  C  CB  . LEU A  1  392 ? 28.297  16.122 2.171   1.00 11.04  ? 392  LEU A CB  1 
ATOM   3157  C  CG  . LEU A  1  392 ? 27.631  17.434 2.568   1.00 10.85  ? 392  LEU A CG  1 
ATOM   3158  C  CD1 . LEU A  1  392 ? 26.615  17.961 1.517   1.00 10.58  ? 392  LEU A CD1 1 
ATOM   3159  C  CD2 . LEU A  1  392 ? 26.936  17.283 3.903   1.00 11.34  ? 392  LEU A CD2 1 
ATOM   3160  N  N   . GLU A  1  393 ? 31.349  16.838 1.206   1.00 10.47  ? 393  GLU A N   1 
ATOM   3161  C  CA  . GLU A  1  393 ? 32.501  17.743 1.108   1.00 10.17  ? 393  GLU A CA  1 
ATOM   3162  C  C   . GLU A  1  393 ? 33.038  17.839 -0.328  1.00 10.06  ? 393  GLU A C   1 
ATOM   3163  O  O   . GLU A  1  393 ? 33.620  18.839 -0.725  1.00 10.69  ? 393  GLU A O   1 
ATOM   3164  C  CB  . GLU A  1  393 ? 33.597  17.270 2.080   1.00 11.22  ? 393  GLU A CB  1 
ATOM   3165  C  CG  . GLU A  1  393 ? 34.866  18.103 2.015   1.00 11.50  ? 393  GLU A CG  1 
ATOM   3166  C  CD  . GLU A  1  393 ? 35.765  17.904 3.239   1.00 12.50  ? 393  GLU A CD  1 
ATOM   3167  O  OE1 . GLU A  1  393 ? 35.238  17.751 4.356   1.00 12.58  ? 393  GLU A OE1 1 
ATOM   3168  O  OE2 . GLU A  1  393 ? 37.009  17.876 3.064   1.00 13.51  ? 393  GLU A OE2 1 
ATOM   3169  N  N   . ASP A  1  394 ? 32.800  16.782 -1.096  1.00 9.24   ? 394  ASP A N   1 
ATOM   3170  C  CA  . ASP A  1  394 ? 33.155  16.717 -2.518  1.00 9.05   ? 394  ASP A CA  1 
ATOM   3171  C  C   . ASP A  1  394 ? 32.241  17.646 -3.309  1.00 8.90   ? 394  ASP A C   1 
ATOM   3172  O  O   . ASP A  1  394 ? 32.724  18.578 -3.981  1.00 9.50   ? 394  ASP A O   1 
ATOM   3173  C  CB  . ASP A  1  394 ? 33.045  15.266 -2.988  1.00 9.78   ? 394  ASP A CB  1 
ATOM   3174  C  CG  . ASP A  1  394 ? 33.391  15.055 -4.426  1.00 9.83   ? 394  ASP A CG  1 
ATOM   3175  O  OD1 . ASP A  1  394 ? 34.053  15.907 -5.063  1.00 11.69  ? 394  ASP A OD1 1 
ATOM   3176  O  OD2 . ASP A  1  394 ? 32.990  13.952 -4.930  1.00 10.84  ? 394  ASP A OD2 1 
ATOM   3177  N  N   . GLN A  1  395 ? 30.939  17.386 -3.280  1.00 8.69   ? 395  GLN A N   1 
ATOM   3178  C  CA  . GLN A  1  395 ? 29.972  18.232 -3.956  1.00 8.85   ? 395  GLN A CA  1 
ATOM   3179  C  C   . GLN A  1  395 ? 29.491  19.285 -2.975  1.00 9.07   ? 395  GLN A C   1 
ATOM   3180  O  O   . GLN A  1  395 ? 28.365  19.263 -2.444  1.00 9.18   ? 395  GLN A O   1 
ATOM   3181  C  CB  . GLN A  1  395 ? 28.856  17.400 -4.555  1.00 9.37   ? 395  GLN A CB  1 
ATOM   3182  C  CG  . GLN A  1  395 ? 29.438  16.328 -5.515  1.00 9.71   ? 395  GLN A CG  1 
ATOM   3183  C  CD  . GLN A  1  395 ? 28.482  15.866 -6.575  1.00 9.06   ? 395  GLN A CD  1 
ATOM   3184  O  OE1 . GLN A  1  395 ? 27.289  15.683 -6.338  1.00 9.62   ? 395  GLN A OE1 1 
ATOM   3185  N  NE2 . GLN A  1  395 ? 28.984  15.676 -7.772  1.00 9.21   ? 395  GLN A NE2 1 
ATOM   3186  N  N   . PHE A  1  396 ? 30.404  20.210 -2.700  1.00 8.98   ? 396  PHE A N   1 
ATOM   3187  C  CA  . PHE A  1  396 ? 30.280  21.129 -1.594  1.00 9.15   ? 396  PHE A CA  1 
ATOM   3188  C  C   . PHE A  1  396 ? 29.240  22.236 -1.827  1.00 8.42   ? 396  PHE A C   1 
ATOM   3189  O  O   . PHE A  1  396 ? 28.723  22.802 -0.848  1.00 9.05   ? 396  PHE A O   1 
ATOM   3190  C  CB  . PHE A  1  396 ? 31.645  21.738 -1.258  1.00 9.11   ? 396  PHE A CB  1 
ATOM   3191  C  CG  . PHE A  1  396 ? 32.302  22.463 -2.404  1.00 9.42   ? 396  PHE A CG  1 
ATOM   3192  C  CD1 . PHE A  1  396 ? 31.946  23.784 -2.706  1.00 10.44  ? 396  PHE A CD1 1 
ATOM   3193  C  CD2 . PHE A  1  396 ? 33.300  21.849 -3.161  1.00 10.45  ? 396  PHE A CD2 1 
ATOM   3194  C  CE1 . PHE A  1  396 ? 32.579  24.473 -3.714  1.00 11.55  ? 396  PHE A CE1 1 
ATOM   3195  C  CE2 . PHE A  1  396 ? 33.915  22.544 -4.190  1.00 10.97  ? 396  PHE A CE2 1 
ATOM   3196  C  CZ  . PHE A  1  396 ? 33.549  23.849 -4.464  1.00 11.74  ? 396  PHE A CZ  1 
ATOM   3197  N  N   . GLY A  1  397 ? 28.944  22.551 -3.083  1.00 8.47   ? 397  GLY A N   1 
ATOM   3198  C  CA  . GLY A  1  397 ? 28.004  23.615 -3.344  1.00 8.28   ? 397  GLY A CA  1 
ATOM   3199  C  C   . GLY A  1  397 ? 26.585  23.077 -3.457  1.00 8.36   ? 397  GLY A C   1 
ATOM   3200  O  O   . GLY A  1  397 ? 26.374  22.077 -4.160  1.00 8.44   ? 397  GLY A O   1 
ATOM   3201  N  N   . GLY A  1  398 ? 25.618  23.699 -2.796  1.00 8.08   ? 398  GLY A N   1 
ATOM   3202  C  CA  . GLY A  1  398 ? 24.264  23.199 -2.880  1.00 7.89   ? 398  GLY A CA  1 
ATOM   3203  C  C   . GLY A  1  398 ? 23.757  23.079 -4.304  1.00 8.22   ? 398  GLY A C   1 
ATOM   3204  O  O   . GLY A  1  398 ? 23.013  22.155 -4.620  1.00 8.05   ? 398  GLY A O   1 
ATOM   3205  N  N   . SER A  1  399 ? 24.124  24.016 -5.183  1.00 7.58   ? 399  SER A N   1 
ATOM   3206  C  CA  . SER A  1  399 ? 23.636  23.957 -6.561  1.00 7.47   ? 399  SER A CA  1 
ATOM   3207  C  C   . SER A  1  399 ? 24.048  22.661 -7.226  1.00 7.33   ? 399  SER A C   1 
ATOM   3208  O  O   . SER A  1  399 ? 23.267  22.099 -8.020  1.00 7.71   ? 399  SER A O   1 
ATOM   3209  C  CB  . SER A  1  399 ? 24.205  25.101 -7.379  1.00 8.20   ? 399  SER A CB  1 
ATOM   3210  O  OG  . SER A  1  399 ? 23.916  26.383 -6.815  1.00 7.92   ? 399  SER A OG  1 
HETATM 3211  N  N   . MGN A  1  400 ? 25.298  22.240 -6.999  1.00 7.52   ? 400  MGN A N   1 
HETATM 3212  C  CA  . MGN A  1  400 ? 25.814  21.024 -7.615  1.00 7.47   ? 400  MGN A CA  1 
HETATM 3213  C  CB1 . MGN A  1  400 ? 27.240  20.719 -7.046  1.00 8.20   ? 400  MGN A CB1 1 
HETATM 3214  C  CB2 . MGN A  1  400 ? 25.913  21.144 -9.149  1.00 7.74   ? 400  MGN A CB2 1 
HETATM 3215  C  CG  . MGN A  1  400 ? 28.289  21.791 -7.361  1.00 8.23   ? 400  MGN A CG  1 
HETATM 3216  C  CD  . MGN A  1  400 ? 29.607  21.377 -6.715  1.00 8.28   ? 400  MGN A CD  1 
HETATM 3217  O  OE1 . MGN A  1  400 ? 29.680  21.250 -5.479  1.00 8.80   ? 400  MGN A OE1 1 
HETATM 3218  N  NE2 . MGN A  1  400 ? 30.671  21.140 -7.504  1.00 8.71   ? 400  MGN A NE2 1 
HETATM 3219  C  C   . MGN A  1  400 ? 24.940  19.838 -7.179  1.00 7.58   ? 400  MGN A C   1 
HETATM 3220  O  O   . MGN A  1  400 ? 24.517  19.000 -7.994  1.00 8.14   ? 400  MGN A O   1 
ATOM   3221  N  N   . ARG A  1  401 ? 24.671  19.769 -5.880  1.00 7.58   ? 401  ARG A N   1 
ATOM   3222  C  CA  . ARG A  1  401 ? 23.860  18.674 -5.337  1.00 8.17   ? 401  ARG A CA  1 
ATOM   3223  C  C   . ARG A  1  401 ? 22.441  18.725 -5.894  1.00 7.86   ? 401  ARG A C   1 
ATOM   3224  O  O   . ARG A  1  401 ? 21.874  17.699 -6.210  1.00 8.42   ? 401  ARG A O   1 
ATOM   3225  C  CB  . ARG A  1  401 ? 23.824  18.728 -3.808  1.00 8.01   ? 401  ARG A CB  1 
ATOM   3226  C  CG  . ARG A  1  401 ? 25.243  18.646 -3.209  1.00 8.50   ? 401  ARG A CG  1 
ATOM   3227  C  CD  . ARG A  1  401 ? 25.206  18.424 -1.690  1.00 9.36   ? 401  ARG A CD  1 
ATOM   3228  N  NE  . ARG A  1  401 ? 24.565  19.509 -0.950  1.00 8.97   ? 401  ARG A NE  1 
ATOM   3229  C  CZ  . ARG A  1  401 ? 25.193  20.605 -0.537  1.00 8.70   ? 401  ARG A CZ  1 
ATOM   3230  N  NH1 . ARG A  1  401 ? 26.489  20.797 -0.776  1.00 8.69   ? 401  ARG A NH1 1 
ATOM   3231  N  NH2 . ARG A  1  401 ? 24.502  21.517 0.109   1.00 9.36   ? 401  ARG A NH2 1 
ATOM   3232  N  N   . ALA A  1  402 ? 21.868  19.922 -5.967  1.00 7.40   ? 402  ALA A N   1 
ATOM   3233  C  CA  . ALA A  1  402 ? 20.508  20.079 -6.506  1.00 7.74   ? 402  ALA A CA  1 
ATOM   3234  C  C   . ALA A  1  402 ? 20.430  19.525 -7.917  1.00 7.83   ? 402  ALA A C   1 
ATOM   3235  O  O   . ALA A  1  402 ? 19.491  18.789 -8.263  1.00 8.21   ? 402  ALA A O   1 
ATOM   3236  C  CB  . ALA A  1  402 ? 20.098  21.525 -6.454  1.00 8.18   ? 402  ALA A CB  1 
ATOM   3237  N  N   . ALA A  1  403 ? 21.399  19.891 -8.757  1.00 7.03   ? 403  ALA A N   1 
ATOM   3238  C  CA  . ALA A  1  403 ? 21.404  19.494 -10.131 1.00 7.27   ? 403  ALA A CA  1 
ATOM   3239  C  C   . ALA A  1  403 ? 21.553  17.971 -10.275 1.00 7.39   ? 403  ALA A C   1 
ATOM   3240  O  O   . ALA A  1  403 ? 20.905  17.340 -11.129 1.00 7.66   ? 403  ALA A O   1 
ATOM   3241  C  CB  . ALA A  1  403 ? 22.521  20.186 -10.866 1.00 8.12   ? 403  ALA A CB  1 
ATOM   3242  N  N   . VAL A  1  404 ? 22.446  17.383 -9.480  1.00 7.97   ? 404  VAL A N   1 
ATOM   3243  C  CA  . VAL A  1  404 ? 22.735  15.971 -9.563  1.00 7.99   ? 404  VAL A CA  1 
ATOM   3244  C  C   . VAL A  1  404 ? 21.526  15.159 -9.084  1.00 8.41   ? 404  VAL A C   1 
ATOM   3245  O  O   . VAL A  1  404 ? 21.086  14.219 -9.742  1.00 8.11   ? 404  VAL A O   1 
ATOM   3246  C  CB  . VAL A  1  404 ? 24.012  15.654 -8.770  1.00 8.54   ? 404  VAL A CB  1 
ATOM   3247  C  CG1 . VAL A  1  404 ? 24.188  14.176 -8.556  1.00 9.76   ? 404  VAL A CG1 1 
ATOM   3248  C  CG2 . VAL A  1  404 ? 25.240  16.267 -9.508  1.00 8.88   ? 404  VAL A CG2 1 
ATOM   3249  N  N   . VAL A  1  405 ? 20.991  15.497 -7.913  1.00 7.72   ? 405  VAL A N   1 
ATOM   3250  C  CA  . VAL A  1  405 ? 19.862  14.764 -7.380  1.00 7.97   ? 405  VAL A CA  1 
ATOM   3251  C  C   . VAL A  1  405 ? 18.645  14.870 -8.306  1.00 8.07   ? 405  VAL A C   1 
ATOM   3252  O  O   . VAL A  1  405 ? 17.988  13.869 -8.599  1.00 8.22   ? 405  VAL A O   1 
ATOM   3253  C  CB  . VAL A  1  405 ? 19.542  15.243 -5.956  1.00 8.53   ? 405  VAL A CB  1 
ATOM   3254  C  CG1 . VAL A  1  405 ? 18.276  14.597 -5.455  1.00 10.12  ? 405  VAL A CG1 1 
ATOM   3255  C  CG2 . VAL A  1  405 ? 20.712  14.900 -5.023  1.00 9.50   ? 405  VAL A CG2 1 
ATOM   3256  N  N   . ALA A  1  406 ? 18.360  16.087 -8.763  1.00 7.96   ? 406  ALA A N   1 
ATOM   3257  C  CA  . ALA A  1  406 ? 17.195  16.295 -9.617  1.00 7.50   ? 406  ALA A CA  1 
ATOM   3258  C  C   . ALA A  1  406 ? 17.390  15.674 -10.974 1.00 7.53   ? 406  ALA A C   1 
ATOM   3259  O  O   . ALA A  1  406 ? 16.419  15.169 -11.568 1.00 7.87   ? 406  ALA A O   1 
ATOM   3260  C  CB  . ALA A  1  406 ? 16.879  17.775 -9.738  1.00 8.11   ? 406  ALA A CB  1 
ATOM   3261  N  N   . ALA A  1  407 ? 18.615  15.642 -11.500 1.00 7.39   ? 407  ALA A N   1 
ATOM   3262  C  CA  . ALA A  1  407 ? 18.842  14.969 -12.777 1.00 7.38   ? 407  ALA A CA  1 
ATOM   3263  C  C   . ALA A  1  407 ? 18.518  13.487 -12.642 1.00 7.19   ? 407  ALA A C   1 
ATOM   3264  O  O   . ALA A  1  407 ? 17.861  12.904 -13.523 1.00 8.07   ? 407  ALA A O   1 
ATOM   3265  C  CB  . ALA A  1  407 ? 20.266  15.144 -13.280 1.00 8.01   ? 407  ALA A CB  1 
ATOM   3266  N  N   . ALA A  1  408 ? 18.975  12.863 -11.576 1.00 7.73   ? 408  ALA A N   1 
ATOM   3267  C  CA  . ALA A  1  408 ? 18.663  11.453 -11.372 1.00 7.86   ? 408  ALA A CA  1 
ATOM   3268  C  C   . ALA A  1  408 ? 17.153  11.256 -11.241 1.00 8.10   ? 408  ALA A C   1 
ATOM   3269  O  O   . ALA A  1  408 ? 16.579  10.319 -11.817 1.00 8.82   ? 408  ALA A O   1 
ATOM   3270  C  CB  . ALA A  1  408 ? 19.379  10.898 -10.152 1.00 9.11   ? 408  ALA A CB  1 
ATOM   3271  N  N   . ALA A  1  409 ? 16.484  12.114 -10.476 1.00 7.51   ? 409  ALA A N   1 
ATOM   3272  C  CA  . ALA A  1  409 ? 15.048  11.993 -10.263 1.00 8.34   ? 409  ALA A CA  1 
ATOM   3273  C  C   . ALA A  1  409 ? 14.268  12.185 -11.564 1.00 7.75   ? 409  ALA A C   1 
ATOM   3274  O  O   . ALA A  1  409 ? 13.305  11.470 -11.840 1.00 8.16   ? 409  ALA A O   1 
ATOM   3275  C  CB  . ALA A  1  409 ? 14.595  13.009 -9.225  1.00 8.79   ? 409  ALA A CB  1
[truncated: 4,088,651 more chars]
