# Supplementary material for: Peptide binder design with inverse folding and protein structure prediction
Source: Commun Chem. 2023 Oct 25;6:229. doi: 10.1038/s42004-023-01029-7 (PMC10600234; doi:10.1038/s42004-023-01029-7)
Supplement: Supplementary file 9 — Supplementary Software [file 42004_2023_1029_MOESM9_ESM.zip › binder_design/data/Foldseek_results/mmcif/5a8k.cif]

data_5A8K
# 
_entry.id   5A8K 
# 
_audit_conform.dict_name       mmcif_pdbx.dic 
_audit_conform.dict_version    5.308 
_audit_conform.dict_location   http://mmcif.pdb.org/dictionaries/ascii/mmcif_pdbx.dic 
# 
loop_
_database_2.database_id 
_database_2.database_code 
PDB   5A8K         
PDBE  EBI-63672    
WWPDB D_1290063672 
# 
loop_
_pdbx_database_related.db_name 
_pdbx_database_related.db_id 
_pdbx_database_related.content_type 
_pdbx_database_related.details 
PDB 5A8R unspecified 'METHYL-COENZYME M REDUCTASE II FROM METHANOTHERMOBACTER MARBURGENSIS AT 2.15 A RESOLUTION' 
PDB 5A8W unspecified 'METHYL-COENZYME M REDUCTASE II FROM METHANOTHERMOBACTER WOLFEII AT 1.8 A RESOLUTION'       
# 
_pdbx_database_status.status_code                     REL 
_pdbx_database_status.entry_id                        5A8K 
_pdbx_database_status.deposit_site                    PDBE 
_pdbx_database_status.process_site                    PDBE 
_pdbx_database_status.SG_entry                        . 
_pdbx_database_status.recvd_initial_deposition_date   2015-07-16 
_pdbx_database_status.pdb_format_compatible           Y 
_pdbx_database_status.status_code_sf                  ? 
_pdbx_database_status.status_code_mr                  ? 
_pdbx_database_status.status_code_cs                  ? 
_pdbx_database_status.methods_development_category    ? 
# 
loop_
_audit_author.name 
_audit_author.pdbx_ordinal 
'Wagner, T.' 1 
'Ermler, U.' 2 
# 
_citation.id                        primary 
_citation.title                     'Didehydroaspartate Modification in Methyl-Coenzyme M Reductase Catalyzing Methane Formation.' 
_citation.journal_abbrev            Angew.Chem.Int.Ed.Engl. 
_citation.journal_volume            55 
_citation.page_first                10630 
_citation.page_last                 ? 
_citation.year                      2016 
_citation.journal_id_ASTM           ? 
_citation.country                   GE 
_citation.journal_id_ISSN           1433-7851 
_citation.journal_id_CSD            9999 
_citation.book_publisher            ? 
_citation.pdbx_database_id_PubMed   27467699 
_citation.pdbx_database_id_DOI      10.1002/ANIE.201603882 
# 
loop_
_citation_author.citation_id 
_citation_author.name 
_citation_author.ordinal 
_citation_author.identifier_ORCID 
primary 'Wagner, T.' 1 ? 
primary 'Kahnt, J.'  2 ? 
primary 'Ermler, U.' 3 ? 
primary 'Shima, S.'  4 ? 
# 
_cell.entry_id           5A8K 
_cell.length_a           84.140 
_cell.length_b           150.540 
_cell.length_c           187.090 
_cell.angle_alpha        90.00 
_cell.angle_beta         90.00 
_cell.angle_gamma        90.00 
_cell.Z_PDB              8 
_cell.pdbx_unique_axis   ? 
# 
_symmetry.entry_id                         5A8K 
_symmetry.space_group_name_H-M             'P 21 21 21' 
_symmetry.pdbx_full_space_group_name_H-M   ? 
_symmetry.cell_setting                     ? 
_symmetry.Int_Tables_number                19 
# 
loop_
_entity.id 
_entity.type 
_entity.src_method 
_entity.pdbx_description 
_entity.formula_weight 
_entity.pdbx_number_of_molecules 
_entity.pdbx_ec 
_entity.pdbx_mutation 
_entity.pdbx_fragment 
_entity.details 
1  polymer     nat 'METHYL-COENZYME M REDUCTASE' 60666.656 2    2.8.4.1 ? ? 
;IN CHAIN A AND D, RESIDUE 257 IS A N1-METHYLHISTIDINE. RESIDUE 271 IS A C5-(S)-METHYLARGININE. RESIDUE 400 IS A C2-(S)-METHYLGLUTAMINE. RESIDUE 445 IS A THIOGLYCINE. RESIDUE 452 IS A S-METHYLCYSTEINE
;
2  polymer     nat 'METHYL-COENZYME M REDUCTASE' 47324.777 2    2.8.4.1 ? ? ? 
3  polymer     nat 'METHYL-COENZYME M REDUCTASE' 28727.098 2    2.8.4.1 ? ? ? 
4  non-polymer syn '1-THIOETHANESULFONIC ACID'   142.197   2    ?       ? ? ? 
5  non-polymer syn 'Coenzyme B'                  343.334   2    ?       ? ? ? 
6  non-polymer syn 'POTASSIUM ION'               39.098    5    ?       ? ? ? 
7  non-polymer syn 'CALCIUM ION'                 40.078    12   ?       ? ? ? 
8  non-polymer syn 'FACTOR 430'                  906.580   2    ?       ? ? ? 
9  non-polymer syn 2-ETHOXYETHANOL               90.121    26   ?       ? ? ? 
10 non-polymer syn 'MAGNESIUM ION'               24.305    1    ?       ? ? ? 
11 water       nat water                         18.015    2462 ?       ? ? ? 
# 
loop_
_entity_poly.entity_id 
_entity_poly.type 
_entity_poly.nstd_linkage 
_entity_poly.nstd_monomer 
_entity_poly.pdbx_seq_one_letter_code 
_entity_poly.pdbx_seq_one_letter_code_can 
_entity_poly.pdbx_strand_id 
_entity_poly.pdbx_target_identifier 
1 'polypeptide(L)' no yes 
;MADKLFINALKKKFEESPEEKKTTFYTLGGWKQSERKTEFVNAGKEVAEKRGIPQYNPDIGTPLGQRVLMPYQVSTTDTY
VEGDDLHFVNNAAMQQLWDDIRRTVIVGLNHAHAVIEKRLGKEVTPETITHYLETVNHAMPGAAVVQEHMVETHPALVAD
SYVKVFTGNDEIADEIDPAFVIDINKQFPEDQAETLKAEVGDGIWQVVRIPTIVSRTCDGATTSRWSAMQIGMSMISAYK
QAAGEAATGDFAYAAK(MHS)AEVIHMGTYLPVR(AGM)ARGENEPGGVPFGYLADICQSSRVNYDDPVRVSLDVVATGA
MLYDQIWLGSYMSGGVGFTQYATAAYTDNILDDFTYFGKEYVEDKYGLCEAPNTMDTVLDIATEVTFYGLEQYEEYPALL
EDQFGGS(MGN)RAAVVAAAAGCSTAFATGNAQTGLSGWYLSMYLHKEQHSRLGFY(GL3)YDLQDQ(SMC)GASNVFSI
RGDEGLPLELRGPNYPNYAMNVGHQGEYAGISQAPHAARGDAFVFNPLVKIAFADDNLVFDFTNVRGEFAKGALREFEPA
GERALITPAK
;
;MADKLFINALKKKFEESPEEKKTTFYTLGGWKQSERKTEFVNAGKEVAEKRGIPQYNPDIGTPLGQRVLMPYQVSTTDTY
VEGDDLHFVNNAAMQQLWDDIRRTVIVGLNHAHAVIEKRLGKEVTPETITHYLETVNHAMPGAAVVQEHMVETHPALVAD
SYVKVFTGNDEIADEIDPAFVIDINKQFPEDQAETLKAEVGDGIWQVVRIPTIVSRTCDGATTSRWSAMQIGMSMISAYK
QAAGEAATGDFAYAAKHAEVIHMGTYLPVRRARGENEPGGVPFGYLADICQSSRVNYDDPVRVSLDVVATGAMLYDQIWL
GSYMSGGVGFTQYATAAYTDNILDDFTYFGKEYVEDKYGLCEAPNTMDTVLDIATEVTFYGLEQYEEYPALLEDQFGGSQ
RAAVVAAAAGCSTAFATGNAQTGLSGWYLSMYLHKEQHSRLGFYGYDLQDQCGASNVFSIRGDEGLPLELRGPNYPNYAM
NVGHQGEYAGISQAPHAARGDAFVFNPLVKIAFADDNLVFDFTNVRGEFAKGALREFEPAGERALITPAK
;
A,D ? 
2 'polypeptide(L)' no no  
;MAKFEDKVDLYDDRGNLVEEQVPLEALSPLRNPAIKSIVQGIKRTVAVNLEGIENALKTAKVGGPACKIMGRELDLDIVG
NAESIAAAAKEMIQVTEDDDTKVELLGGGKRALVQVPSARFDVAAEYSAAPLVTATAFVQAIINEFDVSMYDANMVKAAV
LGRYPQSVEYMGANIATMLDIPQKLEGPGYALRNIMVNHVVATTLKNTLQAAALSTILEQTAMFEMGDAVGAFERMHLLG
LAYQGMNADNLVFDLVKANGKEGTVGSVIADLVERALEDGVIKVEKELTDYKVYGTDDLAMWNAYAAAGLMAATMVNQGA
ARAAQGVSSTLLYYNDLIEFETGLPSVDFGKVEGTAVGFSFFSHSIYGGGGPGIFNGNHIVTRHSKGFAIPCVAAAMALD
AGTQMFSPEATSGLIKEVFSQVDEFREPLKYVVEAAAEIKNEI
;
;MAKFEDKVDLYDDRGNLVEEQVPLEALSPLRNPAIKSIVQGIKRTVAVNLEGIENALKTAKVGGPACKIMGRELDLDIVG
NAESIAAAAKEMIQVTEDDDTKVELLGGGKRALVQVPSARFDVAAEYSAAPLVTATAFVQAIINEFDVSMYDANMVKAAV
LGRYPQSVEYMGANIATMLDIPQKLEGPGYALRNIMVNHVVATTLKNTLQAAALSTILEQTAMFEMGDAVGAFERMHLLG
LAYQGMNADNLVFDLVKANGKEGTVGSVIADLVERALEDGVIKVEKELTDYKVYGTDDLAMWNAYAAAGLMAATMVNQGA
ARAAQGVSSTLLYYNDLIEFETGLPSVDFGKVEGTAVGFSFFSHSIYGGGGPGIFNGNHIVTRHSKGFAIPCVAAAMALD
AGTQMFSPEATSGLIKEVFSQVDEFREPLKYVVEAAAEIKNEI
;
B,E ? 
3 'polypeptide(L)' no no  
;MAQYYPGTSKVAQNRRNFCNPEYELEKLREISDEDVVKILGHRAPGEEYPSVHPPLEEMDEPEDAIREMVEPIDGAKAGD
RVRYIQFTDSMYFAPAQPYVRSRAYLCRYRGADAGTLSGRQIIETRERDLEKVSKELLETEFFDPARSGVRGKSVHGHSL
RLDEDGMMFDMLRRQIYNKDTGKVEMVKNQIGDELDEPVDLGEPLDEETLMDKTTIYRVDGEAYRDDVEAVEIMQRIHVL
RSQGGYNPE
;
;MAQYYPGTSKVAQNRRNFCNPEYELEKLREISDEDVVKILGHRAPGEEYPSVHPPLEEMDEPEDAIREMVEPIDGAKAGD
RVRYIQFTDSMYFAPAQPYVRSRAYLCRYRGADAGTLSGRQIIETRERDLEKVSKELLETEFFDPARSGVRGKSVHGHSL
RLDEDGMMFDMLRRQIYNKDTGKVEMVKNQIGDELDEPVDLGEPLDEETLMDKTTIYRVDGEAYRDDVEAVEIMQRIHVL
RSQGGYNPE
;
C,F ? 
# 
loop_
_entity_poly_seq.entity_id 
_entity_poly_seq.num 
_entity_poly_seq.mon_id 
_entity_poly_seq.hetero 
1 1   MET n 
1 2   ALA n 
1 3   ASP n 
1 4   LYS n 
1 5   LEU n 
1 6   PHE n 
1 7   ILE n 
1 8   ASN n 
1 9   ALA n 
1 10  LEU n 
1 11  LYS n 
1 12  LYS n 
1 13  LYS n 
1 14  PHE n 
1 15  GLU n 
1 16  GLU n 
1 17  SER n 
1 18  PRO n 
1 19  GLU n 
1 20  GLU n 
1 21  LYS n 
1 22  LYS n 
1 23  THR n 
1 24  THR n 
1 25  PHE n 
1 26  TYR n 
1 27  THR n 
1 28  LEU n 
1 29  GLY n 
1 30  GLY n 
1 31  TRP n 
1 32  LYS n 
1 33  GLN n 
1 34  SER n 
1 35  GLU n 
1 36  ARG n 
1 37  LYS n 
1 38  THR n 
1 39  GLU n 
1 40  PHE n 
1 41  VAL n 
1 42  ASN n 
1 43  ALA n 
1 44  GLY n 
1 45  LYS n 
1 46  GLU n 
1 47  VAL n 
1 48  ALA n 
1 49  GLU n 
1 50  LYS n 
1 51  ARG n 
1 52  GLY n 
1 53  ILE n 
1 54  PRO n 
1 55  GLN n 
1 56  TYR n 
1 57  ASN n 
1 58  PRO n 
1 59  ASP n 
1 60  ILE n 
1 61  GLY n 
1 62  THR n 
1 63  PRO n 
1 64  LEU n 
1 65  GLY n 
1 66  GLN n 
1 67  ARG n 
1 68  VAL n 
1 69  LEU n 
1 70  MET n 
1 71  PRO n 
1 72  TYR n 
1 73  GLN n 
1 74  VAL n 
1 75  SER n 
1 76  THR n 
1 77  THR n 
1 78  ASP n 
1 79  THR n 
1 80  TYR n 
1 81  VAL n 
1 82  GLU n 
1 83  GLY n 
1 84  ASP n 
1 85  ASP n 
1 86  LEU n 
1 87  HIS n 
1 88  PHE n 
1 89  VAL n 
1 90  ASN n 
1 91  ASN n 
1 92  ALA n 
1 93  ALA n 
1 94  MET n 
1 95  GLN n 
1 96  GLN n 
1 97  LEU n 
1 98  TRP n 
1 99  ASP n 
1 100 ASP n 
1 101 ILE n 
1 102 ARG n 
1 103 ARG n 
1 104 THR n 
1 105 VAL n 
1 106 ILE n 
1 107 VAL n 
1 108 GLY n 
1 109 LEU n 
1 110 ASN n 
1 111 HIS n 
1 112 ALA n 
1 113 HIS n 
1 114 ALA n 
1 115 VAL n 
1 116 ILE n 
1 117 GLU n 
1 118 LYS n 
1 119 ARG n 
1 120 LEU n 
1 121 GLY n 
1 122 LYS n 
1 123 GLU n 
1 124 VAL n 
1 125 THR n 
1 126 PRO n 
1 127 GLU n 
1 128 THR n 
1 129 ILE n 
1 130 THR n 
1 131 HIS n 
1 132 TYR n 
1 133 LEU n 
1 134 GLU n 
1 135 THR n 
1 136 VAL n 
1 137 ASN n 
1 138 HIS n 
1 139 ALA n 
1 140 MET n 
1 141 PRO n 
1 142 GLY n 
1 143 ALA n 
1 144 ALA n 
1 145 VAL n 
1 146 VAL n 
1 147 GLN n 
1 148 GLU n 
1 149 HIS n 
1 150 MET n 
1 151 VAL n 
1 152 GLU n 
1 153 THR n 
1 154 HIS n 
1 155 PRO n 
1 156 ALA n 
1 157 LEU n 
1 158 VAL n 
1 159 ALA n 
1 160 ASP n 
1 161 SER n 
1 162 TYR n 
1 163 VAL n 
1 164 LYS n 
1 165 VAL n 
1 166 PHE n 
1 167 THR n 
1 168 GLY n 
1 169 ASN n 
1 170 ASP n 
1 171 GLU n 
1 172 ILE n 
1 173 ALA n 
1 174 ASP n 
1 175 GLU n 
1 176 ILE n 
1 177 ASP n 
1 178 PRO n 
1 179 ALA n 
1 180 PHE n 
1 181 VAL n 
1 182 ILE n 
1 183 ASP n 
1 184 ILE n 
1 185 ASN n 
1 186 LYS n 
1 187 GLN n 
1 188 PHE n 
1 189 PRO n 
1 190 GLU n 
1 191 ASP n 
1 192 GLN n 
1 193 ALA n 
1 194 GLU n 
1 195 THR n 
1 196 LEU n 
1 197 LYS n 
1 198 ALA n 
1 199 GLU n 
1 200 VAL n 
1 201 GLY n 
1 202 ASP n 
1 203 GLY n 
1 204 ILE n 
1 205 TRP n 
1 206 GLN n 
1 207 VAL n 
1 208 VAL n 
1 209 ARG n 
1 210 ILE n 
1 211 PRO n 
1 212 THR n 
1 213 ILE n 
1 214 VAL n 
1 215 SER n 
1 216 ARG n 
1 217 THR n 
1 218 CYS n 
1 219 ASP n 
1 220 GLY n 
1 221 ALA n 
1 222 THR n 
1 223 THR n 
1 224 SER n 
1 225 ARG n 
1 226 TRP n 
1 227 SER n 
1 228 ALA n 
1 229 MET n 
1 230 GLN n 
1 231 ILE n 
1 232 GLY n 
1 233 MET n 
1 234 SER n 
1 235 MET n 
1 236 ILE n 
1 237 SER n 
1 238 ALA n 
1 239 TYR n 
1 240 LYS n 
1 241 GLN n 
1 242 ALA n 
1 243 ALA n 
1 244 GLY n 
1 245 GLU n 
1 246 ALA n 
1 247 ALA n 
1 248 THR n 
1 249 GLY n 
1 250 ASP n 
1 251 PHE n 
1 252 ALA n 
1 253 TYR n 
1 254 ALA n 
1 255 ALA n 
1 256 LYS n 
1 257 MHS n 
1 258 ALA n 
1 259 GLU n 
1 260 VAL n 
1 261 ILE n 
1 262 HIS n 
1 263 MET n 
1 264 GLY n 
1 265 THR n 
1 266 TYR n 
1 267 LEU n 
1 268 PRO n 
1 269 VAL n 
1 270 ARG n 
1 271 AGM n 
1 272 ALA n 
1 273 ARG n 
1 274 GLY n 
1 275 GLU n 
1 276 ASN n 
1 277 GLU n 
1 278 PRO n 
1 279 GLY n 
1 280 GLY n 
1 281 VAL n 
1 282 PRO n 
1 283 PHE n 
1 284 GLY n 
1 285 TYR n 
1 286 LEU n 
1 287 ALA n 
1 288 ASP n 
1 289 ILE n 
1 290 CYS n 
1 291 GLN n 
1 292 SER n 
1 293 SER n 
1 294 ARG n 
1 295 VAL n 
1 296 ASN n 
1 297 TYR n 
1 298 ASP n 
1 299 ASP n 
1 300 PRO n 
1 301 VAL n 
1 302 ARG n 
1 303 VAL n 
1 304 SER n 
1 305 LEU n 
1 306 ASP n 
1 307 VAL n 
1 308 VAL n 
1 309 ALA n 
1 310 THR n 
1 311 GLY n 
1 312 ALA n 
1 313 MET n 
1 314 LEU n 
1 315 TYR n 
1 316 ASP n 
1 317 GLN n 
1 318 ILE n 
1 319 TRP n 
1 320 LEU n 
1 321 GLY n 
1 322 SER n 
1 323 TYR n 
1 324 MET n 
1 325 SER n 
1 326 GLY n 
1 327 GLY n 
1 328 VAL n 
1 329 GLY n 
1 330 PHE n 
1 331 THR n 
1 332 GLN n 
1 333 TYR n 
1 334 ALA n 
1 335 THR n 
1 336 ALA n 
1 337 ALA n 
1 338 TYR n 
1 339 THR n 
1 340 ASP n 
1 341 ASN n 
1 342 ILE n 
1 343 LEU n 
1 344 ASP n 
1 345 ASP n 
1 346 PHE n 
1 347 THR n 
1 348 TYR n 
1 349 PHE n 
1 350 GLY n 
1 351 LYS n 
1 352 GLU n 
1 353 TYR n 
1 354 VAL n 
1 355 GLU n 
1 356 ASP n 
1 357 LYS n 
1 358 TYR n 
1 359 GLY n 
1 360 LEU n 
1 361 CYS n 
1 362 GLU n 
1 363 ALA n 
1 364 PRO n 
1 365 ASN n 
1 366 THR n 
1 367 MET n 
1 368 ASP n 
1 369 THR n 
1 370 VAL n 
1 371 LEU n 
1 372 ASP n 
1 373 ILE n 
1 374 ALA n 
1 375 THR n 
1 376 GLU n 
1 377 VAL n 
1 378 THR n 
1 379 PHE n 
1 380 TYR n 
1 381 GLY n 
1 382 LEU n 
1 383 GLU n 
1 384 GLN n 
1 385 TYR n 
1 386 GLU n 
1 387 GLU n 
1 388 TYR n 
1 389 PRO n 
1 390 ALA n 
1 391 LEU n 
1 392 LEU n 
1 393 GLU n 
1 394 ASP n 
1 395 GLN n 
1 396 PHE n 
1 397 GLY n 
1 398 GLY n 
1 399 SER n 
1 400 MGN n 
1 401 ARG n 
1 402 ALA n 
1 403 ALA n 
1 404 VAL n 
1 405 VAL n 
1 406 ALA n 
1 407 ALA n 
1 408 ALA n 
1 409 ALA n 
1 410 GLY n 
1 411 CYS n 
1 412 SER n 
1 413 THR n 
1 414 ALA n 
1 415 PHE n 
1 416 ALA n 
1 417 THR n 
1 418 GLY n 
1 419 ASN n 
1 420 ALA n 
1 421 GLN n 
1 422 THR n 
1 423 GLY n 
1 424 LEU n 
1 425 SER n 
1 426 GLY n 
1 427 TRP n 
1 428 TYR n 
1 429 LEU n 
1 430 SER n 
1 431 MET n 
1 432 TYR n 
1 433 LEU n 
1 434 HIS n 
1 435 LYS n 
1 436 GLU n 
1 437 GLN n 
1 438 HIS n 
1 439 SER n 
1 440 ARG n 
1 441 LEU n 
1 442 GLY n 
1 443 PHE n 
1 444 TYR n 
1 445 GL3 n 
1 446 TYR n 
1 447 ASP n 
1 448 LEU n 
1 449 GLN n 
1 450 ASP n 
1 451 GLN n 
1 452 SMC n 
1 453 GLY n 
1 454 ALA n 
1 455 SER n 
1 456 ASN n 
1 457 VAL n 
1 458 PHE n 
1 459 SER n 
1 460 ILE n 
1 461 ARG n 
1 462 GLY n 
1 463 ASP n 
1 464 GLU n 
1 465 GLY n 
1 466 LEU n 
1 467 PRO n 
1 468 LEU n 
1 469 GLU n 
1 470 LEU n 
1 471 ARG n 
1 472 GLY n 
1 473 PRO n 
1 474 ASN n 
1 475 TYR n 
1 476 PRO n 
1 477 ASN n 
1 478 TYR n 
1 479 ALA n 
1 480 MET n 
1 481 ASN n 
1 482 VAL n 
1 483 GLY n 
1 484 HIS n 
1 485 GLN n 
1 486 GLY n 
1 487 GLU n 
1 488 TYR n 
1 489 ALA n 
1 490 GLY n 
1 491 ILE n 
1 492 SER n 
1 493 GLN n 
1 494 ALA n 
1 495 PRO n 
1 496 HIS n 
1 497 ALA n 
1 498 ALA n 
1 499 ARG n 
1 500 GLY n 
1 501 ASP n 
1 502 ALA n 
1 503 PHE n 
1 504 VAL n 
1 505 PHE n 
1 506 ASN n 
1 507 PRO n 
1 508 LEU n 
1 509 VAL n 
1 510 LYS n 
1 511 ILE n 
1 512 ALA n 
1 513 PHE n 
1 514 ALA n 
1 515 ASP n 
1 516 ASP n 
1 517 ASN n 
1 518 LEU n 
1 519 VAL n 
1 520 PHE n 
1 521 ASP n 
1 522 PHE n 
1 523 THR n 
1 524 ASN n 
1 525 VAL n 
1 526 ARG n 
1 527 GLY n 
1 528 GLU n 
1 529 PHE n 
1 530 ALA n 
1 531 LYS n 
1 532 GLY n 
1 533 ALA n 
1 534 LEU n 
1 535 ARG n 
1 536 GLU n 
1 537 PHE n 
1 538 GLU n 
1 539 PRO n 
1 540 ALA n 
1 541 GLY n 
1 542 GLU n 
1 543 ARG n 
1 544 ALA n 
1 545 LEU n 
1 546 ILE n 
1 547 THR n 
1 548 PRO n 
1 549 ALA n 
1 550 LYS n 
2 1   MET n 
2 2   ALA n 
2 3   LYS n 
2 4   PHE n 
2 5   GLU n 
2 6   ASP n 
2 7   LYS n 
2 8   VAL n 
2 9   ASP n 
2 10  LEU n 
2 11  TYR n 
2 12  ASP n 
2 13  ASP n 
2 14  ARG n 
2 15  GLY n 
2 16  ASN n 
2 17  LEU n 
2 18  VAL n 
2 19  GLU n 
2 20  GLU n 
2 21  GLN n 
2 22  VAL n 
2 23  PRO n 
2 24  LEU n 
2 25  GLU n 
2 26  ALA n 
2 27  LEU n 
2 28  SER n 
2 29  PRO n 
2 30  LEU n 
2 31  ARG n 
2 32  ASN n 
2 33  PRO n 
2 34  ALA n 
2 35  ILE n 
2 36  LYS n 
2 37  SER n 
2 38  ILE n 
2 39  VAL n 
2 40  GLN n 
2 41  GLY n 
2 42  ILE n 
2 43  LYS n 
2 44  ARG n 
2 45  THR n 
2 46  VAL n 
2 47  ALA n 
2 48  VAL n 
2 49  ASN n 
2 50  LEU n 
2 51  GLU n 
2 52  GLY n 
2 53  ILE n 
2 54  GLU n 
2 55  ASN n 
2 56  ALA n 
2 57  LEU n 
2 58  LYS n 
2 59  THR n 
2 60  ALA n 
2 61  LYS n 
2 62  VAL n 
2 63  GLY n 
2 64  GLY n 
2 65  PRO n 
2 66  ALA n 
2 67  CYS n 
2 68  LYS n 
2 69  ILE n 
2 70  MET n 
2 71  GLY n 
2 72  ARG n 
2 73  GLU n 
2 74  LEU n 
2 75  ASP n 
2 76  LEU n 
2 77  ASP n 
2 78  ILE n 
2 79  VAL n 
2 80  GLY n 
2 81  ASN n 
2 82  ALA n 
2 83  GLU n 
2 84  SER n 
2 85  ILE n 
2 86  ALA n 
2 87  ALA n 
2 88  ALA n 
2 89  ALA n 
2 90  LYS n 
2 91  GLU n 
2 92  MET n 
2 93  ILE n 
2 94  GLN n 
2 95  VAL n 
2 96  THR n 
2 97  GLU n 
2 98  ASP n 
2 99  ASP n 
2 100 ASP n 
2 101 THR n 
2 102 LYS n 
2 103 VAL n 
2 104 GLU n 
2 105 LEU n 
2 106 LEU n 
2 107 GLY n 
2 108 GLY n 
2 109 GLY n 
2 110 LYS n 
2 111 ARG n 
2 112 ALA n 
2 113 LEU n 
2 114 VAL n 
2 115 GLN n 
2 116 VAL n 
2 117 PRO n 
2 118 SER n 
2 119 ALA n 
2 120 ARG n 
2 121 PHE n 
2 122 ASP n 
2 123 VAL n 
2 124 ALA n 
2 125 ALA n 
2 126 GLU n 
2 127 TYR n 
2 128 SER n 
2 129 ALA n 
2 130 ALA n 
2 131 PRO n 
2 132 LEU n 
2 133 VAL n 
2 134 THR n 
2 135 ALA n 
2 136 THR n 
2 137 ALA n 
2 138 PHE n 
2 139 VAL n 
2 140 GLN n 
2 141 ALA n 
2 142 ILE n 
2 143 ILE n 
2 144 ASN n 
2 145 GLU n 
2 146 PHE n 
2 147 ASP n 
2 148 VAL n 
2 149 SER n 
2 150 MET n 
2 151 TYR n 
2 152 ASP n 
2 153 ALA n 
2 154 ASN n 
2 155 MET n 
2 156 VAL n 
2 157 LYS n 
2 158 ALA n 
2 159 ALA n 
2 160 VAL n 
2 161 LEU n 
2 162 GLY n 
2 163 ARG n 
2 164 TYR n 
2 165 PRO n 
2 166 GLN n 
2 167 SER n 
2 168 VAL n 
2 169 GLU n 
2 170 TYR n 
2 171 MET n 
2 172 GLY n 
2 173 ALA n 
2 174 ASN n 
2 175 ILE n 
2 176 ALA n 
2 177 THR n 
2 178 MET n 
2 179 LEU n 
2 180 ASP n 
2 181 ILE n 
2 182 PRO n 
2 183 GLN n 
2 184 LYS n 
2 185 LEU n 
2 186 GLU n 
2 187 GLY n 
2 188 PRO n 
2 189 GLY n 
2 190 TYR n 
2 191 ALA n 
2 192 LEU n 
2 193 ARG n 
2 194 ASN n 
2 195 ILE n 
2 196 MET n 
2 197 VAL n 
2 198 ASN n 
2 199 HIS n 
2 200 VAL n 
2 201 VAL n 
2 202 ALA n 
2 203 THR n 
2 204 THR n 
2 205 LEU n 
2 206 LYS n 
2 207 ASN n 
2 208 THR n 
2 209 LEU n 
2 210 GLN n 
2 211 ALA n 
2 212 ALA n 
2 213 ALA n 
2 214 LEU n 
2 215 SER n 
2 216 THR n 
2 217 ILE n 
2 218 LEU n 
2 219 GLU n 
2 220 GLN n 
2 221 THR n 
2 222 ALA n 
2 223 MET n 
2 224 PHE n 
2 225 GLU n 
2 226 MET n 
2 227 GLY n 
2 228 ASP n 
2 229 ALA n 
2 230 VAL n 
2 231 GLY n 
2 232 ALA n 
2 233 PHE n 
2 234 GLU n 
2 235 ARG n 
2 236 MET n 
2 237 HIS n 
2 238 LEU n 
2 239 LEU n 
2 240 GLY n 
2 241 LEU n 
2 242 ALA n 
2 243 TYR n 
2 244 GLN n 
2 245 GLY n 
2 246 MET n 
2 247 ASN n 
2 248 ALA n 
2 249 ASP n 
2 250 ASN n 
2 251 LEU n 
2 252 VAL n 
2 253 PHE n 
2 254 ASP n 
2 255 LEU n 
2 256 VAL n 
2 257 LYS n 
2 258 ALA n 
2 259 ASN n 
2 260 GLY n 
2 261 LYS n 
2 262 GLU n 
2 263 GLY n 
2 264 THR n 
2 265 VAL n 
2 266 GLY n 
2 267 SER n 
2 268 VAL n 
2 269 ILE n 
2 270 ALA n 
2 271 ASP n 
2 272 LEU n 
2 273 VAL n 
2 274 GLU n 
2 275 ARG n 
2 276 ALA n 
2 277 LEU n 
2 278 GLU n 
2 279 ASP n 
2 280 GLY n 
2 281 VAL n 
2 282 ILE n 
2 283 LYS n 
2 284 VAL n 
2 285 GLU n 
2 286 LYS n 
2 287 GLU n 
2 288 LEU n 
2 289 THR n 
2 290 ASP n 
2 291 TYR n 
2 292 LYS n 
2 293 VAL n 
2 294 TYR n 
2 295 GLY n 
2 296 THR n 
2 297 ASP n 
2 298 ASP n 
2 299 LEU n 
2 300 ALA n 
2 301 MET n 
2 302 TRP n 
2 303 ASN n 
2 304 ALA n 
2 305 TYR n 
2 306 ALA n 
2 307 ALA n 
2 308 ALA n 
2 309 GLY n 
2 310 LEU n 
2 311 MET n 
2 312 ALA n 
2 313 ALA n 
2 314 THR n 
2 315 MET n 
2 316 VAL n 
2 317 ASN n 
2 318 GLN n 
2 319 GLY n 
2 320 ALA n 
2 321 ALA n 
2 322 ARG n 
2 323 ALA n 
2 324 ALA n 
2 325 GLN n 
2 326 GLY n 
2 327 VAL n 
2 328 SER n 
2 329 SER n 
2 330 THR n 
2 331 LEU n 
2 332 LEU n 
2 333 TYR n 
2 334 TYR n 
2 335 ASN n 
2 336 ASP n 
2 337 LEU n 
2 338 ILE n 
2 339 GLU n 
2 340 PHE n 
2 341 GLU n 
2 342 THR n 
2 343 GLY n 
2 344 LEU n 
2 345 PRO n 
2 346 SER n 
2 347 VAL n 
2 348 ASP n 
2 349 PHE n 
2 350 GLY n 
2 351 LYS n 
2 352 VAL n 
2 353 GLU n 
2 354 GLY n 
2 355 THR n 
2 356 ALA n 
2 357 VAL n 
2 358 GLY n 
2 359 PHE n 
2 360 SER n 
2 361 PHE n 
2 362 PHE n 
2 363 SER n 
2 364 HIS n 
2 365 SER n 
2 366 ILE n 
2 367 TYR n 
2 368 GLY n 
2 369 GLY n 
2 370 GLY n 
2 371 GLY n 
2 372 PRO n 
2 373 GLY n 
2 374 ILE n 
2 375 PHE n 
2 376 ASN n 
2 377 GLY n 
2 378 ASN n 
2 379 HIS n 
2 380 ILE n 
2 381 VAL n 
2 382 THR n 
2 383 ARG n 
2 384 HIS n 
2 385 SER n 
2 386 LYS n 
2 387 GLY n 
2 388 PHE n 
2 389 ALA n 
2 390 ILE n 
2 391 PRO n 
2 392 CYS n 
2 393 VAL n 
2 394 ALA n 
2 395 ALA n 
2 396 ALA n 
2 397 MET n 
2 398 ALA n 
2 399 LEU n 
2 400 ASP n 
2 401 ALA n 
2 402 GLY n 
2 403 THR n 
2 404 GLN n 
2 405 MET n 
2 406 PHE n 
2 407 SER n 
2 408 PRO n 
2 409 GLU n 
2 410 ALA n 
2 411 THR n 
2 412 SER n 
2 413 GLY n 
2 414 LEU n 
2 415 ILE n 
2 416 LYS n 
2 417 GLU n 
2 418 VAL n 
2 419 PHE n 
2 420 SER n 
2 421 GLN n 
2 422 VAL n 
2 423 ASP n 
2 424 GLU n 
2 425 PHE n 
2 426 ARG n 
2 427 GLU n 
2 428 PRO n 
2 429 LEU n 
2 430 LYS n 
2 431 TYR n 
2 432 VAL n 
2 433 VAL n 
2 434 GLU n 
2 435 ALA n 
2 436 ALA n 
2 437 ALA n 
2 438 GLU n 
2 439 ILE n 
2 440 LYS n 
2 441 ASN n 
2 442 GLU n 
2 443 ILE n 
3 1   MET n 
3 2   ALA n 
3 3   GLN n 
3 4   TYR n 
3 5   TYR n 
3 6   PRO n 
3 7   GLY n 
3 8   THR n 
3 9   SER n 
3 10  LYS n 
3 11  VAL n 
3 12  ALA n 
3 13  GLN n 
3 14  ASN n 
3 15  ARG n 
3 16  ARG n 
3 17  ASN n 
3 18  PHE n 
3 19  CYS n 
3 20  ASN n 
3 21  PRO n 
3 22  GLU n 
3 23  TYR n 
3 24  GLU n 
3 25  LEU n 
3 26  GLU n 
3 27  LYS n 
3 28  LEU n 
3 29  ARG n 
3 30  GLU n 
3 31  ILE n 
3 32  SER n 
3 33  ASP n 
3 34  GLU n 
3 35  ASP n 
3 36  VAL n 
3 37  VAL n 
3 38  LYS n 
3 39  ILE n 
3 40  LEU n 
3 41  GLY n 
3 42  HIS n 
3 43  ARG n 
3 44  ALA n 
3 45  PRO n 
3 46  GLY n 
3 47  GLU n 
3 48  GLU n 
3 49  TYR n 
3 50  PRO n 
3 51  SER n 
3 52  VAL n 
3 53  HIS n 
3 54  PRO n 
3 55  PRO n 
3 56  LEU n 
3 57  GLU n 
3 58  GLU n 
3 59  MET n 
3 60  ASP n 
3 61  GLU n 
3 62  PRO n 
3 63  GLU n 
3 64  ASP n 
3 65  ALA n 
3 66  ILE n 
3 67  ARG n 
3 68  GLU n 
3 69  MET n 
3 70  VAL n 
3 71  GLU n 
3 72  PRO n 
3 73  ILE n 
3 74  ASP n 
3 75  GLY n 
3 76  ALA n 
3 77  LYS n 
3 78  ALA n 
3 79  GLY n 
3 80  ASP n 
3 81  ARG n 
3 82  VAL n 
3 83  ARG n 
3 84  TYR n 
3 85  ILE n 
3 86  GLN n 
3 87  PHE n 
3 88  THR n 
3 89  ASP n 
3 90  SER n 
3 91  MET n 
3 92  TYR n 
3 93  PHE n 
3 94  ALA n 
3 95  PRO n 
3 96  ALA n 
3 97  GLN n 
3 98  PRO n 
3 99  TYR n 
3 100 VAL n 
3 101 ARG n 
3 102 SER n 
3 103 ARG n 
3 104 ALA n 
3 105 TYR n 
3 106 LEU n 
3 107 CYS n 
3 108 ARG n 
3 109 TYR n 
3 110 ARG n 
3 111 GLY n 
3 112 ALA n 
3 113 ASP n 
3 114 ALA n 
3 115 GLY n 
3 116 THR n 
3 117 LEU n 
3 118 SER n 
3 119 GLY n 
3 120 ARG n 
3 121 GLN n 
3 122 ILE n 
3 123 ILE n 
3 124 GLU n 
3 125 THR n 
3 126 ARG n 
3 127 GLU n 
3 128 ARG n 
3 129 ASP n 
3 130 LEU n 
3 131 GLU n 
3 132 LYS n 
3 133 VAL n 
3 134 SER n 
3 135 LYS n 
3 136 GLU n 
3 137 LEU n 
3 138 LEU n 
3 139 GLU n 
3 140 THR n 
3 141 GLU n 
3 142 PHE n 
3 143 PHE n 
3 144 ASP n 
3 145 PRO n 
3 146 ALA n 
3 147 ARG n 
3 148 SER n 
3 149 GLY n 
3 150 VAL n 
3 151 ARG n 
3 152 GLY n 
3 153 LYS n 
3 154 SER n 
3 155 VAL n 
3 156 HIS n 
3 157 GLY n 
3 158 HIS n 
3 159 SER n 
3 160 LEU n 
3 161 ARG n 
3 162 LEU n 
3 163 ASP n 
3 164 GLU n 
3 165 ASP n 
3 166 GLY n 
3 167 MET n 
3 168 MET n 
3 169 PHE n 
3 170 ASP n 
3 171 MET n 
3 172 LEU n 
3 173 ARG n 
3 174 ARG n 
3 175 GLN n 
3 176 ILE n 
3 177 TYR n 
3 178 ASN n 
3 179 LYS n 
3 180 ASP n 
3 181 THR n 
3 182 GLY n 
3 183 LYS n 
3 184 VAL n 
3 185 GLU n 
3 186 MET n 
3 187 VAL n 
3 188 LYS n 
3 189 ASN n 
3 190 GLN n 
3 191 ILE n 
3 192 GLY n 
3 193 ASP n 
3 194 GLU n 
3 195 LEU n 
3 196 ASP n 
3 197 GLU n 
3 198 PRO n 
3 199 VAL n 
3 200 ASP n 
3 201 LEU n 
3 202 GLY n 
3 203 GLU n 
3 204 PRO n 
3 205 LEU n 
3 206 ASP n 
3 207 GLU n 
3 208 GLU n 
3 209 THR n 
3 210 LEU n 
3 211 MET n 
3 212 ASP n 
3 213 LYS n 
3 214 THR n 
3 215 THR n 
3 216 ILE n 
3 217 TYR n 
3 218 ARG n 
3 219 VAL n 
3 220 ASP n 
3 221 GLY n 
3 222 GLU n 
3 223 ALA n 
3 224 TYR n 
3 225 ARG n 
3 226 ASP n 
3 227 ASP n 
3 228 VAL n 
3 229 GLU n 
3 230 ALA n 
3 231 VAL n 
3 232 GLU n 
3 233 ILE n 
3 234 MET n 
3 235 GLN n 
3 236 ARG n 
3 237 ILE n 
3 238 HIS n 
3 239 VAL n 
3 240 LEU n 
3 241 ARG n 
3 242 SER n 
3 243 GLN n 
3 244 GLY n 
3 245 GLY n 
3 246 TYR n 
3 247 ASN n 
3 248 PRO n 
3 249 GLU n 
# 
loop_
_entity_src_nat.entity_id 
_entity_src_nat.pdbx_src_id 
_entity_src_nat.pdbx_alt_source_flag 
_entity_src_nat.pdbx_beg_seq_num 
_entity_src_nat.pdbx_end_seq_num 
_entity_src_nat.common_name 
_entity_src_nat.pdbx_organism_scientific 
_entity_src_nat.pdbx_ncbi_taxonomy_id 
_entity_src_nat.genus 
_entity_src_nat.species 
_entity_src_nat.strain 
_entity_src_nat.tissue 
_entity_src_nat.tissue_fraction 
_entity_src_nat.pdbx_secretion 
_entity_src_nat.pdbx_fragment 
_entity_src_nat.pdbx_variant 
_entity_src_nat.pdbx_cell_line 
_entity_src_nat.pdbx_atcc 
_entity_src_nat.pdbx_cellular_location 
_entity_src_nat.pdbx_organ 
_entity_src_nat.pdbx_organelle 
_entity_src_nat.pdbx_cell 
_entity_src_nat.pdbx_plasmid_name 
_entity_src_nat.pdbx_plasmid_details 
_entity_src_nat.details 
1 1 sample ? ? ? 'METHANOTHERMOBACTER WOLFEII' 145261 ? ? ? ? ? ? ? ? ? 'DSM 2970' ? ? ? ? ? ? 
'GERMAN COLLECTION OF MICROORGANISMS (DSM)' 
2 1 sample ? ? ? 'METHANOTHERMOBACTER WOLFEII' 145261 ? ? ? ? ? ? ? ? ? 'DSM 2970' ? ? ? ? ? ? 
'GERMAN COLLECTION OF MICROORGANISMS (DSM)' 
3 1 sample ? ? ? 'METHANOTHERMOBACTER WOLFEII' 145261 ? ? ? ? ? ? ? ? ? 'DSM 2970' ? ? ? ? ? ? 
'GERMAN COLLECTION OF MICROORGANISMS (DSM)' 
# 
loop_
_struct_ref.id 
_struct_ref.db_name 
_struct_ref.db_code 
_struct_ref.entity_id 
_struct_ref.pdbx_seq_one_letter_code 
_struct_ref.pdbx_align_begin 
_struct_ref.pdbx_db_accession 
_struct_ref.pdbx_db_isoform 
1 PDB 5A8K 1 ? ? 5A8K ? 
2 PDB 5A8K 2 ? ? 5A8K ? 
3 PDB 5A8K 3 ? ? 5A8K ? 
# 
loop_
_struct_ref_seq.align_id 
_struct_ref_seq.ref_id 
_struct_ref_seq.pdbx_PDB_id_code 
_struct_ref_seq.pdbx_strand_id 
_struct_ref_seq.seq_align_beg 
_struct_ref_seq.pdbx_seq_align_beg_ins_code 
_struct_ref_seq.seq_align_end 
_struct_ref_seq.pdbx_seq_align_end_ins_code 
_struct_ref_seq.pdbx_db_accession 
_struct_ref_seq.db_align_beg 
_struct_ref_seq.pdbx_db_align_beg_ins_code 
_struct_ref_seq.db_align_end 
_struct_ref_seq.pdbx_db_align_end_ins_code 
_struct_ref_seq.pdbx_auth_seq_align_beg 
_struct_ref_seq.pdbx_auth_seq_align_end 
1 1 5A8K A 1 ? 550 ? 5A8K 1 ? 550 ? 1 550 
2 2 5A8K B 1 ? 443 ? 5A8K 1 ? 443 ? 1 443 
3 3 5A8K C 1 ? 249 ? 5A8K 1 ? 249 ? 1 249 
4 1 5A8K D 1 ? 550 ? 5A8K 1 ? 550 ? 1 550 
5 2 5A8K E 1 ? 443 ? 5A8K 1 ? 443 ? 1 443 
6 3 5A8K F 1 ? 249 ? 5A8K 1 ? 249 ? 1 249 
# 
loop_
_chem_comp.id 
_chem_comp.type 
_chem_comp.mon_nstd_flag 
_chem_comp.name 
_chem_comp.pdbx_synonyms 
_chem_comp.formula 
_chem_comp.formula_weight 
AGM 'L-peptide linking' n 5-METHYL-ARGININE           ?                                     'C7 H17 N4 O2 1'      189.235 
ALA 'L-peptide linking' y ALANINE                     ?                                     'C3 H7 N O2'          89.093  
ARG 'L-peptide linking' y ARGININE                    ?                                     'C6 H15 N4 O2 1'      175.209 
ASN 'L-peptide linking' y ASPARAGINE                  ?                                     'C4 H8 N2 O3'         132.118 
ASP 'L-peptide linking' y 'ASPARTIC ACID'             ?                                     'C4 H7 N O4'          133.103 
CA  non-polymer         . 'CALCIUM ION'               ?                                     'Ca 2'                40.078  
COM non-polymer         . '1-THIOETHANESULFONIC ACID' ?                                     'C2 H6 O3 S2'         142.197 
CYS 'L-peptide linking' y CYSTEINE                    ?                                     'C3 H7 N O2 S'        121.158 
ETX non-polymer         . 2-ETHOXYETHANOL             ?                                     'C4 H10 O2'           90.121  
F43 non-polymer         . 'FACTOR 430'                ?                                     'C42 H51 N6 Ni O13 1' 906.580 
GL3 'L-peptide linking' n THIOGLYCIN                  ?                                     'C2 H5 N O S'         91.132  
GLN 'L-peptide linking' y GLUTAMINE                   ?                                     'C5 H10 N2 O3'        146.144 
GLU 'L-peptide linking' y 'GLUTAMIC ACID'             ?                                     'C5 H9 N O4'          147.129 
GLY 'peptide linking'   y GLYCINE                     ?                                     'C2 H5 N O2'          75.067  
HIS 'L-peptide linking' y HISTIDINE                   ?                                     'C6 H10 N3 O2 1'      156.162 
HOH non-polymer         . WATER                       ?                                     'H2 O'                18.015  
ILE 'L-peptide linking' y ISOLEUCINE                  ?                                     'C6 H13 N O2'         131.173 
K   non-polymer         . 'POTASSIUM ION'             ?                                     'K 1'                 39.098  
LEU 'L-peptide linking' y LEUCINE                     ?                                     'C6 H13 N O2'         131.173 
LYS 'L-peptide linking' y LYSINE                      ?                                     'C6 H15 N2 O2 1'      147.195 
MET 'L-peptide linking' y METHIONINE                  ?                                     'C5 H11 N O2 S'       149.211 
MG  non-polymer         . 'MAGNESIUM ION'             ?                                     'Mg 2'                24.305  
MGN 'L-peptide linking' n 2-METHYL-GLUTAMINE          ?                                     'C6 H12 N2 O3'        160.171 
MHS 'L-peptide linking' n 'N1-METHYLATED HISTIDINE'   ?                                     'C7 H11 N3 O2'        169.181 
PHE 'L-peptide linking' y PHENYLALANINE               ?                                     'C9 H11 N O2'         165.189 
PRO 'L-peptide linking' y PROLINE                     ?                                     'C5 H9 N O2'          115.130 
SER 'L-peptide linking' y SERINE                      ?                                     'C3 H7 N O3'          105.093 
SMC 'L-peptide linking' n S-METHYLCYSTEINE            ?                                     'C4 H9 N O2 S'        135.185 
THR 'L-peptide linking' y THREONINE                   ?                                     'C4 H9 N O3'          119.119 
TP7 non-polymer         . 'Coenzyme B'                7-MERCAPTOHEPTANOYLTHREONINEPHOSPHATE 'C11 H22 N O7 P S'    343.334 
TRP 'L-peptide linking' y TRYPTOPHAN                  ?                                     'C11 H12 N2 O2'       204.225 
TYR 'L-peptide linking' y TYROSINE                    ?                                     'C9 H11 N O3'         181.189 
VAL 'L-peptide linking' y VALINE                      ?                                     'C5 H11 N O2'         117.146 
# 
_exptl.entry_id          5A8K 
_exptl.method            'X-RAY DIFFRACTION' 
_exptl.crystals_number   1 
# 
_exptl_crystal.id                    1 
_exptl_crystal.density_meas          ? 
_exptl_crystal.density_Matthews      2.17 
_exptl_crystal.density_percent_sol   43.35 
_exptl_crystal.description           NONE 
_exptl_crystal.preparation           ? 
# 
_exptl_crystal_grow.crystal_id      1 
_exptl_crystal_grow.method          'VAPOR DIFFUSION, SITTING DROP' 
_exptl_crystal_grow.temp            281 
_exptl_crystal_grow.temp_details    ? 
_exptl_crystal_grow.pH              7 
_exptl_crystal_grow.pdbx_pH_range   ? 
_exptl_crystal_grow.pdbx_details    '37% (V/V) 2-ETHOXYETHANOL, 50 MM CALCIUM ACETATE, AND 100 MM HEPES PH 7.0 AT 8 DEGREE CELSIUS' 
# 
_diffrn.id                               1 
_diffrn.ambient_temp                     77 
_diffrn.ambient_temp_details             ? 
_diffrn.crystal_id                       1 
_diffrn.pdbx_serial_crystal_experiment   ? 
# 
_diffrn_detector.diffrn_id              1 
_diffrn_detector.detector               PIXEL 
_diffrn_detector.type                   'DECTRIS PILATUS' 
_diffrn_detector.pdbx_collection_date   2014-07-26 
_diffrn_detector.details                ? 
# 
_diffrn_radiation.diffrn_id                        1 
_diffrn_radiation.wavelength_id                    1 
_diffrn_radiation.pdbx_monochromatic_or_laue_m_l   M 
_diffrn_radiation.monochromator                    ? 
_diffrn_radiation.pdbx_diffrn_protocol             'SINGLE WAVELENGTH' 
_diffrn_radiation.pdbx_scattering_type             x-ray 
# 
_diffrn_radiation_wavelength.id           1 
_diffrn_radiation_wavelength.wavelength   0.97798 
_diffrn_radiation_wavelength.wt           1.0 
# 
_diffrn_source.diffrn_id                   1 
_diffrn_source.source                      SYNCHROTRON 
_diffrn_source.type                        'SLS BEAMLINE X06SA' 
_diffrn_source.pdbx_synchrotron_site       SLS 
_diffrn_source.pdbx_synchrotron_beamline   X06SA 
_diffrn_source.pdbx_wavelength             0.97798 
_diffrn_source.pdbx_wavelength_list        ? 
# 
_reflns.pdbx_diffrn_id               1 
_reflns.pdbx_ordinal                 1 
_reflns.entry_id                     5A8K 
_reflns.observed_criterion_sigma_I   2.8 
_reflns.observed_criterion_sigma_F   ? 
_reflns.d_resolution_low             48.47 
_reflns.d_resolution_high            1.41 
_reflns.number_obs                   453580 
_reflns.number_all                   ? 
_reflns.percent_possible_obs         99.9 
_reflns.pdbx_Rmerge_I_obs            0.12 
_reflns.pdbx_Rsym_value              ? 
_reflns.pdbx_netI_over_sigmaI        10.70 
_reflns.B_iso_Wilson_estimate        10.09 
_reflns.pdbx_redundancy              8.0 
# 
_reflns_shell.pdbx_diffrn_id         1 
_reflns_shell.pdbx_ordinal           1 
_reflns_shell.d_res_high             1.41 
_reflns_shell.d_res_low              1.49 
_reflns_shell.percent_possible_all   99.9 
_reflns_shell.Rmerge_I_obs           0.83 
_reflns_shell.pdbx_Rsym_value        ? 
_reflns_shell.meanI_over_sigI_obs    2.80 
_reflns_shell.pdbx_redundancy        7.9 
# 
_refine.pdbx_refine_id                           'X-RAY DIFFRACTION' 
_refine.entry_id                                 5A8K 
_refine.pdbx_diffrn_id                           1 
_refine.pdbx_TLS_residual_ADP_flag               ? 
_refine.ls_number_reflns_obs                     453249 
_refine.ls_number_reflns_all                     ? 
_refine.pdbx_ls_sigma_I                          ? 
_refine.pdbx_ls_sigma_F                          1.34 
_refine.pdbx_data_cutoff_high_absF               ? 
_refine.pdbx_data_cutoff_low_absF                ? 
_refine.pdbx_data_cutoff_high_rms_absF           ? 
_refine.ls_d_res_low                             48.467 
_refine.ls_d_res_high                            1.410 
_refine.ls_percent_reflns_obs                    99.89 
_refine.ls_R_factor_obs                          0.1151 
_refine.ls_R_factor_all                          ? 
_refine.ls_R_factor_R_work                       0.1138 
_refine.ls_R_factor_R_free                       0.1397 
_refine.ls_R_factor_R_free_error                 ? 
_refine.ls_R_factor_R_free_error_details         ? 
_refine.ls_percent_reflns_R_free                 5.0 
_refine.ls_number_reflns_R_free                  22739 
_refine.ls_number_parameters                     ? 
_refine.ls_number_restraints                     ? 
_refine.occupancy_min                            ? 
_refine.occupancy_max                            ? 
_refine.correlation_coeff_Fo_to_Fc               ? 
_refine.correlation_coeff_Fo_to_Fc_free          ? 
_refine.B_iso_mean                               13.028 
_refine.aniso_B[1][1]                            ? 
_refine.aniso_B[2][2]                            ? 
_refine.aniso_B[3][3]                            ? 
_refine.aniso_B[1][2]                            ? 
_refine.aniso_B[1][3]                            ? 
_refine.aniso_B[2][3]                            ? 
_refine.solvent_model_details                    'FLAT BULK SOLVENT MODEL' 
_refine.solvent_model_param_ksol                 ? 
_refine.solvent_model_param_bsol                 ? 
_refine.pdbx_solvent_vdw_probe_radii             1.11 
_refine.pdbx_solvent_ion_probe_radii             ? 
_refine.pdbx_solvent_shrinkage_radii             0.90 
_refine.pdbx_ls_cross_valid_method               ? 
_refine.details                                  
'CONSIDERING THE RESOLUTION HYDROGEN REFINEMENT MODEL HAS BEEN USED WITH THE RIDING MODE' 
_refine.pdbx_starting_model                      'PDB ENTRY 3POT' 
_refine.pdbx_method_to_determine_struct          'MOLECULAR REPLACEMENT' 
_refine.pdbx_isotropic_thermal_model             ? 
_refine.pdbx_stereochemistry_target_values       ML 
_refine.pdbx_stereochem_target_val_spec_case     ? 
_refine.pdbx_R_Free_selection_details            ? 
_refine.pdbx_overall_ESU_R                       ? 
_refine.pdbx_overall_ESU_R_Free                  ? 
_refine.overall_SU_ML                            0.11 
_refine.pdbx_overall_phase_error                 12.31 
_refine.overall_SU_B                             ? 
_refine.overall_SU_R_Cruickshank_DPI             ? 
_refine.pdbx_overall_SU_R_free_Cruickshank_DPI   ? 
_refine.pdbx_overall_SU_R_Blow_DPI               ? 
_refine.pdbx_overall_SU_R_free_Blow_DPI          ? 
# 
_refine_hist.pdbx_refine_id                   'X-RAY DIFFRACTION' 
_refine_hist.cycle_id                         LAST 
_refine_hist.pdbx_number_atoms_protein        19135 
_refine_hist.pdbx_number_atoms_nucleic_acid   0 
_refine_hist.pdbx_number_atoms_ligand         354 
_refine_hist.number_atoms_solvent             2462 
_refine_hist.number_atoms_total               21951 
_refine_hist.d_res_high                       1.410 
_refine_hist.d_res_low                        48.467 
# 
loop_
_refine_ls_restr.type 
_refine_ls_restr.dev_ideal 
_refine_ls_restr.dev_ideal_target 
_refine_ls_restr.weight 
_refine_ls_restr.number 
_refine_ls_restr.pdbx_refine_id 
_refine_ls_restr.pdbx_restraint_function 
f_bond_d           0.010  ? ? 20302 'X-RAY DIFFRACTION' ? 
f_angle_d          1.412  ? ? 27603 'X-RAY DIFFRACTION' ? 
f_dihedral_angle_d 14.337 ? ? 7692  'X-RAY DIFFRACTION' ? 
f_chiral_restr     0.058  ? ? 3018  'X-RAY DIFFRACTION' ? 
f_plane_restr      0.008  ? ? 3663  'X-RAY DIFFRACTION' ? 
# 
loop_
_refine_ls_shell.pdbx_refine_id 
_refine_ls_shell.pdbx_total_number_of_bins_used 
_refine_ls_shell.d_res_high 
_refine_ls_shell.d_res_low 
_refine_ls_shell.number_reflns_R_work 
_refine_ls_shell.R_factor_R_work 
_refine_ls_shell.percent_reflns_obs 
_refine_ls_shell.R_factor_R_free 
_refine_ls_shell.R_factor_R_free_error 
_refine_ls_shell.percent_reflns_R_free 
_refine_ls_shell.number_reflns_R_free 
_refine_ls_shell.number_reflns_all 
_refine_ls_shell.R_factor_all 
'X-RAY DIFFRACTION' . 1.4100 1.4260  14286 0.1811 100.00 0.2233 . . 769 . . 
'X-RAY DIFFRACTION' . 1.4260 1.4428  14165 0.1869 100.00 0.2348 . . 747 . . 
'X-RAY DIFFRACTION' . 1.4428 1.4604  14255 0.1791 100.00 0.2167 . . 752 . . 
'X-RAY DIFFRACTION' . 1.4604 1.4789  14266 0.1885 100.00 0.2346 . . 717 . . 
'X-RAY DIFFRACTION' . 1.4789 1.4984  14271 0.1381 100.00 0.1823 . . 755 . . 
'X-RAY DIFFRACTION' . 1.4984 1.5189  14194 0.1424 100.00 0.1874 . . 750 . . 
'X-RAY DIFFRACTION' . 1.5189 1.5406  14216 0.1485 100.00 0.1874 . . 768 . . 
'X-RAY DIFFRACTION' . 1.5406 1.5636  14252 0.1248 100.00 0.1714 . . 756 . . 
'X-RAY DIFFRACTION' . 1.5636 1.5880  14323 0.1153 100.00 0.1535 . . 743 . . 
'X-RAY DIFFRACTION' . 1.5880 1.6140  14262 0.1102 100.00 0.1558 . . 760 . . 
'X-RAY DIFFRACTION' . 1.6140 1.6419  14316 0.1059 100.00 0.1484 . . 736 . . 
'X-RAY DIFFRACTION' . 1.6419 1.6717  14238 0.1031 100.00 0.1442 . . 757 . . 
'X-RAY DIFFRACTION' . 1.6717 1.7039  14212 0.0973 100.00 0.1406 . . 816 . . 
'X-RAY DIFFRACTION' . 1.7039 1.7387  14284 0.1027 100.00 0.1462 . . 724 . . 
'X-RAY DIFFRACTION' . 1.7387 1.7765  14322 0.0974 100.00 0.1327 . . 747 . . 
'X-RAY DIFFRACTION' . 1.7765 1.8178  14307 0.0969 100.00 0.1369 . . 770 . . 
'X-RAY DIFFRACTION' . 1.8178 1.8633  14226 0.1003 100.00 0.1323 . . 800 . . 
'X-RAY DIFFRACTION' . 1.8633 1.9136  14349 0.1115 100.00 0.1376 . . 746 . . 
'X-RAY DIFFRACTION' . 1.9136 1.9700  14302 0.1126 100.00 0.1473 . . 739 . . 
'X-RAY DIFFRACTION' . 1.9700 2.0335  14327 0.0997 100.00 0.1289 . . 785 . . 
'X-RAY DIFFRACTION' . 2.0335 2.1062  14375 0.1047 100.00 0.1283 . . 720 . . 
'X-RAY DIFFRACTION' . 2.1062 2.1906  14307 0.0920 100.00 0.1204 . . 784 . . 
'X-RAY DIFFRACTION' . 2.1906 2.2903  14372 0.0986 100.00 0.1262 . . 759 . . 
'X-RAY DIFFRACTION' . 2.2903 2.4110  14411 0.0928 100.00 0.1145 . . 736 . . 
'X-RAY DIFFRACTION' . 2.4110 2.5620  14439 0.0954 100.00 0.1180 . . 772 . . 
'X-RAY DIFFRACTION' . 2.5620 2.7598  14368 0.1014 100.00 0.1226 . . 797 . . 
'X-RAY DIFFRACTION' . 2.7598 3.0375  14507 0.1091 100.00 0.1243 . . 762 . . 
'X-RAY DIFFRACTION' . 3.0375 3.4770  14563 0.1237 100.00 0.1374 . . 780 . . 
'X-RAY DIFFRACTION' . 3.4770 4.3802  14694 0.1077 100.00 0.1181 . . 723 . . 
'X-RAY DIFFRACTION' . 4.3802 48.4956 15101 0.1373 100.00 0.1463 . . 769 . . 
# 
loop_
_struct_ncs_oper.id 
_struct_ncs_oper.code 
_struct_ncs_oper.details 
_struct_ncs_oper.matrix[1][1] 
_struct_ncs_oper.matrix[1][2] 
_struct_ncs_oper.matrix[1][3] 
_struct_ncs_oper.matrix[2][1] 
_struct_ncs_oper.matrix[2][2] 
_struct_ncs_oper.matrix[2][3] 
_struct_ncs_oper.matrix[3][1] 
_struct_ncs_oper.matrix[3][2] 
_struct_ncs_oper.matrix[3][3] 
_struct_ncs_oper.vector[1] 
_struct_ncs_oper.vector[2] 
_struct_ncs_oper.vector[3] 
1 given ? 0.135470 -0.982060 0.131160 -0.982410 -0.150310 -0.110770 0.128500 -0.113840 -0.985150 40.98948 50.71066 25.09539 
2 given ? 0.132740 -0.982440 0.131110 -0.982480 -0.147880 -0.113420 0.130820 -0.113750 -0.984860 41.17384 50.74581 25.05123 
3 given ? 0.135760 -0.981810 0.132750 -0.982630 -0.150540 -0.108510 0.126520 -0.115720 -0.985190 40.83729 50.66264 25.28807 
# 
_struct_ncs_dom.id            1 
_struct_ncs_dom.details       ? 
_struct_ncs_dom.pdbx_ens_id   1 
# 
_struct_ncs_ens.id        1 
_struct_ncs_ens.details   ? 
# 
_struct.entry_id                  5A8K 
_struct.title                     'METHYL-COENZYME M REDUCTASE FROM METHANOTHERMOBACTER WOLFEII AT 1.4 A RESOLUTION' 
_struct.pdbx_descriptor           'METHYL-COENZYME M REDUCTASE (E.C.2.8.4.1)' 
_struct.pdbx_model_details        ? 
_struct.pdbx_CASP_flag            ? 
_struct.pdbx_model_type_details   ? 
# 
_struct_keywords.entry_id        5A8K 
_struct_keywords.pdbx_keywords   TRANSFERASE 
_struct_keywords.text            
;TRANSFERASE, POST-TRANSLATIONAL MODIFICATION, BINDING SITES, CATALYSIS, COENZYMES, DISULFIDES, HYDROGEN, HYDROGEN BONDING, LIGANDS, MESNA, METALLOPORPHYRINS, METHANE, METHANOBACTERIUM, MODELS, MOLECULAR, NICKEL, OXIDATION-REDUCTION, OXIDOREDUCTASES, PHOSPHOTHREONINE, PROTEIN CONFORMATION, PROTEIN FOLDING, PROTEIN STRUCTURE
;
# 
loop_
_struct_asym.id 
_struct_asym.pdbx_blank_PDB_chainid_flag 
_struct_asym.pdbx_modified 
_struct_asym.entity_id 
_struct_asym.details 
A  N N 1  ? 
B  N N 2  ? 
C  N N 3  ? 
D  N N 1  ? 
E  N N 2  ? 
F  N N 3  ? 
G  N N 4  ? 
H  N N 5  ? 
I  N N 6  ? 
J  N N 7  ? 
K  N N 7  ? 
L  N N 7  ? 
M  N N 7  ? 
N  N N 6  ? 
O  N N 8  ? 
P  N N 9  ? 
Q  N N 9  ? 
R  N N 9  ? 
S  N N 9  ? 
T  N N 9  ? 
U  N N 7  ? 
V  N N 9  ? 
W  N N 9  ? 
X  N N 9  ? 
Y  N N 9  ? 
Z  N N 9  ? 
AA N N 6  ? 
BA N N 9  ? 
CA N N 5  ? 
DA N N 4  ? 
EA N N 7  ? 
FA N N 7  ? 
GA N N 7  ? 
HA N N 7  ? 
IA N N 7  ? 
JA N N 6  ? 
KA N N 8  ? 
LA N N 9  ? 
MA N N 9  ? 
NA N N 9  ? 
OA N N 7  ? 
PA N N 6  ? 
QA N N 9  ? 
RA N N 9  ? 
SA N N 9  ? 
TA N N 9  ? 
UA N N 9  ? 
VA N N 9  ? 
WA N N 9  ? 
XA N N 9  ? 
YA N N 9  ? 
ZA N N 7  ? 
AB N N 10 ? 
BB N N 9  ? 
CB N N 9  ? 
DB N N 9  ? 
EB N N 11 ? 
FB N N 11 ? 
GB N N 11 ? 
HB N N 11 ? 
IB N N 11 ? 
JB N N 11 ? 
# 
loop_
_struct_conf.conf_type_id 
_struct_conf.id 
_struct_conf.pdbx_PDB_helix_id 
_struct_conf.beg_label_comp_id 
_struct_conf.beg_label_asym_id 
_struct_conf.beg_label_seq_id 
_struct_conf.pdbx_beg_PDB_ins_code 
_struct_conf.end_label_comp_id 
_struct_conf.end_label_asym_id 
_struct_conf.end_label_seq_id 
_struct_conf.pdbx_end_PDB_ins_code 
_struct_conf.beg_auth_comp_id 
_struct_conf.beg_auth_asym_id 
_struct_conf.beg_auth_seq_id 
_struct_conf.end_auth_comp_id 
_struct_conf.end_auth_asym_id 
_struct_conf.end_auth_seq_id 
_struct_conf.pdbx_PDB_helix_class 
_struct_conf.details 
_struct_conf.pdbx_PDB_helix_length 
HELX_P HELX_P1   1   PHE A 6   ? PHE A 14  ? PHE A 6   PHE A 14  1 ? 9  
HELX_P HELX_P2   2   GLY A 29  ? GLN A 33  ? GLY A 29  GLN A 33  5 ? 5  
HELX_P HELX_P3   3   SER A 34  ? GLY A 52  ? SER A 34  GLY A 52  1 ? 19 
HELX_P HELX_P4   4   ASP A 84  ? ASN A 90  ? ASP A 84  ASN A 90  5 ? 7  
HELX_P HELX_P5   5   ASN A 91  ? ARG A 103 ? ASN A 91  ARG A 103 1 ? 13 
HELX_P HELX_P6   6   LEU A 109 ? ARG A 119 ? LEU A 109 ARG A 119 1 ? 11 
HELX_P HELX_P7   7   THR A 125 ? MET A 140 ? THR A 125 MET A 140 1 ? 16 
HELX_P HELX_P8   8   HIS A 154 ? ALA A 159 ? HIS A 154 ALA A 159 5 ? 6  
HELX_P HELX_P9   9   ASN A 169 ? ILE A 176 ? ASN A 169 ILE A 176 1 ? 8  
HELX_P HELX_P10  10  ASP A 177 ? PHE A 180 ? ASP A 177 PHE A 180 5 ? 4  
HELX_P HELX_P11  11  ASP A 183 ? PHE A 188 ? ASP A 183 PHE A 188 1 ? 6  
HELX_P HELX_P12  12  PRO A 189 ? GLY A 201 ? PRO A 189 GLY A 201 1 ? 13 
HELX_P HELX_P13  13  PRO A 211 ? CYS A 218 ? PRO A 211 CYS A 218 1 ? 8  
HELX_P HELX_P14  14  ALA A 221 ? LYS A 240 ? ALA A 221 LYS A 240 1 ? 20 
HELX_P HELX_P15  15  GLU A 245 ? MHS A 257 ? GLU A 245 MHS A 257 1 ? 13 
HELX_P HELX_P16  16  PRO A 268 ? ALA A 272 ? PRO A 268 ALA A 272 5 ? 5  
HELX_P HELX_P17  17  GLU A 277 ? VAL A 281 ? GLU A 277 VAL A 281 5 ? 5  
HELX_P HELX_P18  18  PRO A 282 ? CYS A 290 ? PRO A 282 CYS A 290 1 ? 9  
HELX_P HELX_P19  19  GLN A 291 ? ASN A 296 ? GLN A 291 ASN A 296 1 ? 6  
HELX_P HELX_P20  20  ASP A 299 ? GLN A 317 ? ASP A 299 GLN A 317 1 ? 19 
HELX_P HELX_P21  21  ILE A 318 ? MET A 324 ? ILE A 318 MET A 324 1 ? 7  
HELX_P HELX_P22  22  PHE A 330 ? ALA A 336 ? PHE A 330 ALA A 336 1 ? 7  
HELX_P HELX_P23  23  ASN A 341 ? TYR A 358 ? ASN A 341 TYR A 358 1 ? 18 
HELX_P HELX_P24  24  THR A 366 ? TYR A 388 ? THR A 366 TYR A 388 1 ? 23 
HELX_P HELX_P25  25  TYR A 388 ? GLN A 395 ? TYR A 388 GLN A 395 1 ? 8  
HELX_P HELX_P26  26  GLY A 397 ? GLY A 418 ? GLY A 397 GLY A 418 1 ? 22 
HELX_P HELX_P27  27  ASN A 419 ? SER A 439 ? ASN A 419 SER A 439 1 ? 21 
HELX_P HELX_P28  28  ASP A 447 ? SMC A 452 ? ASP A 447 SMC A 452 1 ? 6  
HELX_P HELX_P29  29  SMC A 452 ? PHE A 458 ? SMC A 452 PHE A 458 1 ? 7  
HELX_P HELX_P30  30  PRO A 467 ? ARG A 471 ? PRO A 467 ARG A 471 5 ? 5  
HELX_P HELX_P31  31  TYR A 475 ? ALA A 479 ? TYR A 475 ALA A 479 5 ? 5  
HELX_P HELX_P32  32  HIS A 484 ? GLY A 500 ? HIS A 484 GLY A 500 1 ? 17 
HELX_P HELX_P33  33  ASN A 506 ? PHE A 513 ? ASN A 506 PHE A 513 1 ? 8  
HELX_P HELX_P34  34  ASN A 524 ? LEU A 534 ? ASN A 524 LEU A 534 1 ? 11 
HELX_P HELX_P35  35  ARG A 543 ? THR A 547 ? ARG A 543 THR A 547 5 ? 5  
HELX_P HELX_P36  36  GLU B 25  ? SER B 28  ? GLU B 25  SER B 28  5 ? 4  
HELX_P HELX_P37  37  ASN B 32  ? ARG B 44  ? ASN B 32  ARG B 44  1 ? 13 
HELX_P HELX_P38  38  LEU B 50  ? ALA B 60  ? LEU B 50  ALA B 60  1 ? 11 
HELX_P HELX_P39  39  ILE B 78  ? GLY B 80  ? ILE B 78  GLY B 80  5 ? 3  
HELX_P HELX_P40  40  ASN B 81  ? GLN B 94  ? ASN B 81  GLN B 94  1 ? 14 
HELX_P HELX_P41  41  PRO B 117 ? VAL B 123 ? PRO B 117 VAL B 123 1 ? 7  
HELX_P HELX_P42  42  SER B 128 ? ASP B 147 ? SER B 128 ASP B 147 1 ? 20 
HELX_P HELX_P43  43  ASP B 152 ? GLY B 162 ? ASP B 152 GLY B 162 1 ? 11 
HELX_P HELX_P44  44  ILE B 181 ? LEU B 185 ? ILE B 181 LEU B 185 5 ? 5  
HELX_P HELX_P45  45  TYR B 190 ? ASN B 194 ? TYR B 190 ASN B 194 5 ? 5  
HELX_P HELX_P46  46  MET B 196 ? THR B 204 ? MET B 196 THR B 204 1 ? 9  
HELX_P HELX_P47  47  ASN B 207 ? MET B 226 ? ASN B 207 MET B 226 1 ? 20 
HELX_P HELX_P48  48  VAL B 230 ? ALA B 232 ? VAL B 230 ALA B 232 5 ? 3  
HELX_P HELX_P49  49  PHE B 233 ? MET B 246 ? PHE B 233 MET B 246 1 ? 14 
HELX_P HELX_P50  50  ASN B 247 ? ASP B 249 ? ASN B 247 ASP B 249 5 ? 3  
HELX_P HELX_P51  51  ASN B 250 ? GLY B 260 ? ASN B 250 GLY B 260 1 ? 11 
HELX_P HELX_P52  52  THR B 264 ? ASP B 279 ? THR B 264 ASP B 279 1 ? 16 
HELX_P HELX_P53  53  ASP B 298 ? ARG B 322 ? ASP B 298 ARG B 322 1 ? 25 
HELX_P HELX_P54  54  ALA B 323 ? GLN B 325 ? ALA B 323 GLN B 325 5 ? 3  
HELX_P HELX_P55  55  GLY B 326 ? GLY B 343 ? GLY B 326 GLY B 343 1 ? 18 
HELX_P HELX_P56  56  SER B 346 ? PHE B 349 ? SER B 346 PHE B 349 5 ? 4  
HELX_P HELX_P57  57  GLY B 350 ? PHE B 362 ? GLY B 350 PHE B 362 1 ? 13 
HELX_P HELX_P58  58  GLY B 371 ? PHE B 375 ? GLY B 371 PHE B 375 5 ? 5  
HELX_P HELX_P59  59  ALA B 389 ? ASP B 400 ? ALA B 389 ASP B 400 1 ? 12 
HELX_P HELX_P60  60  SER B 407 ? SER B 412 ? SER B 407 SER B 412 1 ? 6  
HELX_P HELX_P61  61  SER B 412 ? SER B 420 ? SER B 412 SER B 420 1 ? 9  
HELX_P HELX_P62  62  VAL B 422 ? GLU B 427 ? VAL B 422 GLU B 427 1 ? 6  
HELX_P HELX_P63  63  GLU B 427 ? LYS B 440 ? GLU B 427 LYS B 440 1 ? 14 
HELX_P HELX_P64  64  ASN B 441 ? ILE B 443 ? ASN B 441 ILE B 443 5 ? 3  
HELX_P HELX_P65  65  SER C 9   ? ASN C 20  ? SER C 9   ASN C 20  1 ? 12 
HELX_P HELX_P66  66  SER C 32  ? GLY C 41  ? SER C 32  GLY C 41  1 ? 10 
HELX_P HELX_P67  67  PRO C 55  ? MET C 59  ? PRO C 55  MET C 59  5 ? 5  
HELX_P HELX_P68  68  ASP C 64  ? VAL C 70  ? ASP C 64  VAL C 70  1 ? 7  
HELX_P HELX_P69  69  ILE C 73  ? ALA C 78  ? ILE C 73  ALA C 78  1 ? 6  
HELX_P HELX_P70  70  GLN C 97  ? TYR C 109 ? GLN C 97  TYR C 109 1 ? 13 
HELX_P HELX_P71  71  GLU C 127 ? THR C 140 ? GLU C 127 THR C 140 1 ? 14 
HELX_P HELX_P72  72  ASP C 206 ? THR C 214 ? ASP C 206 THR C 214 1 ? 9  
HELX_P HELX_P73  73  ALA C 223 ? ASP C 226 ? ALA C 223 ASP C 226 5 ? 4  
HELX_P HELX_P74  74  ASP C 227 ? ASN C 247 ? ASP C 227 ASN C 247 1 ? 21 
HELX_P HELX_P75  75  PHE D 6   ? PHE D 14  ? PHE D 6   PHE D 14  1 ? 9  
HELX_P HELX_P76  76  GLY D 29  ? GLN D 33  ? GLY D 29  GLN D 33  5 ? 5  
HELX_P HELX_P77  77  SER D 34  ? GLY D 52  ? SER D 34  GLY D 52  1 ? 19 
HELX_P HELX_P78  78  ASP D 84  ? ASN D 90  ? ASP D 84  ASN D 90  5 ? 7  
HELX_P HELX_P79  79  ASN D 91  ? ARG D 103 ? ASN D 91  ARG D 103 1 ? 13 
HELX_P HELX_P80  80  LEU D 109 ? ARG D 119 ? LEU D 109 ARG D 119 1 ? 11 
HELX_P HELX_P81  81  THR D 125 ? MET D 140 ? THR D 125 MET D 140 1 ? 16 
HELX_P HELX_P82  82  HIS D 154 ? ALA D 159 ? HIS D 154 ALA D 159 5 ? 6  
HELX_P HELX_P83  83  ASN D 169 ? ILE D 176 ? ASN D 169 ILE D 176 1 ? 8  
HELX_P HELX_P84  84  ASP D 177 ? PHE D 180 ? ASP D 177 PHE D 180 5 ? 4  
HELX_P HELX_P85  85  ASP D 183 ? PHE D 188 ? ASP D 183 PHE D 188 1 ? 6  
HELX_P HELX_P86  86  PRO D 189 ? GLY D 201 ? PRO D 189 GLY D 201 1 ? 13 
HELX_P HELX_P87  87  PRO D 211 ? CYS D 218 ? PRO D 211 CYS D 218 1 ? 8  
HELX_P HELX_P88  88  ALA D 221 ? TYR D 239 ? ALA D 221 TYR D 239 1 ? 19 
HELX_P HELX_P89  89  ALA D 247 ? MHS D 257 ? ALA D 247 MHS D 257 1 ? 11 
HELX_P HELX_P90  90  PRO D 268 ? ALA D 272 ? PRO D 268 ALA D 272 5 ? 5  
HELX_P HELX_P91  91  GLU D 277 ? VAL D 281 ? GLU D 277 VAL D 281 5 ? 5  
HELX_P HELX_P92  92  PRO D 282 ? CYS D 290 ? PRO D 282 CYS D 290 1 ? 9  
HELX_P HELX_P93  93  GLN D 291 ? VAL D 295 ? GLN D 291 VAL D 295 5 ? 5  
HELX_P HELX_P94  94  ASP D 299 ? GLN D 317 ? ASP D 299 GLN D 317 1 ? 19 
HELX_P HELX_P95  95  ILE D 318 ? MET D 324 ? ILE D 318 MET D 324 1 ? 7  
HELX_P HELX_P96  96  PHE D 330 ? ALA D 336 ? PHE D 330 ALA D 336 1 ? 7  
HELX_P HELX_P97  97  ASN D 341 ? TYR D 358 ? ASN D 341 TYR D 358 1 ? 18 
HELX_P HELX_P98  98  THR D 366 ? TYR D 388 ? THR D 366 TYR D 388 1 ? 23 
HELX_P HELX_P99  99  TYR D 388 ? GLN D 395 ? TYR D 388 GLN D 395 1 ? 8  
HELX_P HELX_P100 100 GLY D 397 ? GLY D 418 ? GLY D 397 GLY D 418 1 ? 22 
HELX_P HELX_P101 101 ASN D 419 ? SER D 439 ? ASN D 419 SER D 439 1 ? 21 
HELX_P HELX_P102 102 ASP D 447 ? SMC D 452 ? ASP D 447 SMC D 452 1 ? 6  
HELX_P HELX_P103 103 SMC D 452 ? PHE D 458 ? SMC D 452 PHE D 458 1 ? 7  
HELX_P HELX_P104 104 PRO D 467 ? ARG D 471 ? PRO D 467 ARG D 471 5 ? 5  
HELX_P HELX_P105 105 TYR D 475 ? ALA D 479 ? TYR D 475 ALA D 479 5 ? 5  
HELX_P HELX_P106 106 HIS D 484 ? GLY D 500 ? HIS D 484 GLY D 500 1 ? 17 
HELX_P HELX_P107 107 ASN D 506 ? PHE D 513 ? ASN D 506 PHE D 513 1 ? 8  
HELX_P HELX_P108 108 ASN D 524 ? LEU D 534 ? ASN D 524 LEU D 534 1 ? 11 
HELX_P HELX_P109 109 ARG D 543 ? THR D 547 ? ARG D 543 THR D 547 5 ? 5  
HELX_P HELX_P110 110 GLU E 25  ? SER E 28  ? GLU E 25  SER E 28  5 ? 4  
HELX_P HELX_P111 111 ASN E 32  ? ARG E 44  ? ASN E 32  ARG E 44  1 ? 13 
HELX_P HELX_P112 112 LEU E 50  ? ALA E 60  ? LEU E 50  ALA E 60  1 ? 11 
HELX_P HELX_P113 113 ILE E 78  ? GLY E 80  ? ILE E 78  GLY E 80  5 ? 3  
HELX_P HELX_P114 114 ASN E 81  ? GLN E 94  ? ASN E 81  GLN E 94  1 ? 14 
HELX_P HELX_P115 115 PRO E 117 ? VAL E 123 ? PRO E 117 VAL E 123 1 ? 7  
HELX_P HELX_P116 116 SER E 128 ? ASP E 147 ? SER E 128 ASP E 147 1 ? 20 
HELX_P HELX_P117 117 ASP E 152 ? GLY E 162 ? ASP E 152 GLY E 162 1 ? 11 
HELX_P HELX_P118 118 ILE E 181 ? LEU E 185 ? ILE E 181 LEU E 185 5 ? 5  
HELX_P HELX_P119 119 TYR E 190 ? ASN E 194 ? TYR E 190 ASN E 194 5 ? 5  
HELX_P HELX_P120 120 MET E 196 ? THR E 204 ? MET E 196 THR E 204 1 ? 9  
HELX_P HELX_P121 121 ASN E 207 ? MET E 226 ? ASN E 207 MET E 226 1 ? 20 
HELX_P HELX_P122 122 VAL E 230 ? ALA E 232 ? VAL E 230 ALA E 232 5 ? 3  
HELX_P HELX_P123 123 PHE E 233 ? MET E 246 ? PHE E 233 MET E 246 1 ? 14 
HELX_P HELX_P124 124 ASN E 247 ? ASP E 249 ? ASN E 247 ASP E 249 5 ? 3  
HELX_P HELX_P125 125 ASN E 250 ? GLY E 260 ? ASN E 250 GLY E 260 1 ? 11 
HELX_P HELX_P126 126 THR E 264 ? ASP E 279 ? THR E 264 ASP E 279 1 ? 16 
HELX_P HELX_P127 127 ASP E 298 ? ARG E 322 ? ASP E 298 ARG E 322 1 ? 25 
HELX_P HELX_P128 128 ALA E 323 ? GLN E 325 ? ALA E 323 GLN E 325 5 ? 3  
HELX_P HELX_P129 129 GLY E 326 ? GLY E 343 ? GLY E 326 GLY E 343 1 ? 18 
HELX_P HELX_P130 130 SER E 346 ? PHE E 349 ? SER E 346 PHE E 349 5 ? 4  
HELX_P HELX_P131 131 GLY E 350 ? PHE E 362 ? GLY E 350 PHE E 362 1 ? 13 
HELX_P HELX_P132 132 GLY E 371 ? PHE E 375 ? GLY E 371 PHE E 375 5 ? 5  
HELX_P HELX_P133 133 ALA E 389 ? LEU E 399 ? ALA E 389 LEU E 399 1 ? 11 
HELX_P HELX_P134 134 SER E 407 ? SER E 412 ? SER E 407 SER E 412 1 ? 6  
HELX_P HELX_P135 135 SER E 412 ? SER E 420 ? SER E 412 SER E 420 1 ? 9  
HELX_P HELX_P136 136 VAL E 422 ? GLU E 427 ? VAL E 422 GLU E 427 1 ? 6  
HELX_P HELX_P137 137 GLU E 427 ? LYS E 440 ? GLU E 427 LYS E 440 1 ? 14 
HELX_P HELX_P138 138 ASN E 441 ? ILE E 443 ? ASN E 441 ILE E 443 5 ? 3  
HELX_P HELX_P139 139 SER F 9   ? ASN F 20  ? SER F 9   ASN F 20  1 ? 12 
HELX_P HELX_P140 140 SER F 32  ? GLY F 41  ? SER F 32  GLY F 41  1 ? 10 
HELX_P HELX_P141 141 PRO F 55  ? MET F 59  ? PRO F 55  MET F 59  5 ? 5  
HELX_P HELX_P142 142 ASP F 64  ? VAL F 70  ? ASP F 64  VAL F 70  1 ? 7  
HELX_P HELX_P143 143 ILE F 73  ? ALA F 78  ? ILE F 73  ALA F 78  1 ? 6  
HELX_P HELX_P144 144 GLN F 97  ? TYR F 109 ? GLN F 97  TYR F 109 1 ? 13 
HELX_P HELX_P145 145 GLU F 127 ? THR F 140 ? GLU F 127 THR F 140 1 ? 14 
HELX_P HELX_P146 146 ASP F 206 ? THR F 214 ? ASP F 206 THR F 214 1 ? 9  
HELX_P HELX_P147 147 ALA F 223 ? ASP F 226 ? ALA F 223 ASP F 226 5 ? 4  
HELX_P HELX_P148 148 ASP F 227 ? ASN F 247 ? ASP F 227 ASN F 247 1 ? 21 
# 
_struct_conf_type.id          HELX_P 
_struct_conf_type.criteria    ? 
_struct_conf_type.reference   ? 
# 
loop_
_struct_conn.id 
_struct_conn.conn_type_id 
_struct_conn.pdbx_leaving_atom_flag 
_struct_conn.pdbx_PDB_id 
_struct_conn.ptnr1_label_asym_id 
_struct_conn.ptnr1_label_comp_id 
_struct_conn.ptnr1_label_seq_id 
_struct_conn.ptnr1_label_atom_id 
_struct_conn.pdbx_ptnr1_label_alt_id 
_struct_conn.pdbx_ptnr1_PDB_ins_code 
_struct_conn.pdbx_ptnr1_standard_comp_id 
_struct_conn.ptnr1_symmetry 
_struct_conn.ptnr2_label_asym_id 
_struct_conn.ptnr2_label_comp_id 
_struct_conn.ptnr2_label_seq_id 
_struct_conn.ptnr2_label_atom_id 
_struct_conn.pdbx_ptnr2_label_alt_id 
_struct_conn.pdbx_ptnr2_PDB_ins_code 
_struct_conn.ptnr1_auth_asym_id 
_struct_conn.ptnr1_auth_comp_id 
_struct_conn.ptnr1_auth_seq_id 
_struct_conn.ptnr2_auth_asym_id 
_struct_conn.ptnr2_auth_comp_id 
_struct_conn.ptnr2_auth_seq_id 
_struct_conn.ptnr2_symmetry 
_struct_conn.pdbx_ptnr3_label_atom_id 
_struct_conn.pdbx_ptnr3_label_seq_id 
_struct_conn.pdbx_ptnr3_label_comp_id 
_struct_conn.pdbx_ptnr3_label_asym_id 
_struct_conn.pdbx_ptnr3_label_alt_id 
_struct_conn.pdbx_ptnr3_PDB_ins_code 
_struct_conn.details 
_struct_conn.pdbx_dist_value 
_struct_conn.pdbx_value_order 
covale1   covale both ? A  LYS 256 C   ? ? ? 1_555 A  MHS 257 N   ? ? A LYS 256  A MHS 257  1_555 ? ? ? ? ? ? ? 1.332 ? 
covale2   covale both ? A  MHS 257 C   ? ? ? 1_555 A  ALA 258 N   ? ? A MHS 257  A ALA 258  1_555 ? ? ? ? ? ? ? 1.329 ? 
covale3   covale both ? A  ARG 270 C   ? ? ? 1_555 A  AGM 271 N   ? ? A ARG 270  A AGM 271  1_555 ? ? ? ? ? ? ? 1.331 ? 
covale4   covale both ? A  AGM 271 C   ? ? ? 1_555 A  ALA 272 N   ? ? A AGM 271  A ALA 272  1_555 ? ? ? ? ? ? ? 1.342 ? 
covale5   covale both ? A  SER 399 C   ? ? ? 1_555 A  MGN 400 N   ? ? A SER 399  A MGN 400  1_555 ? ? ? ? ? ? ? 1.334 ? 
covale6   covale both ? A  MGN 400 C   ? ? ? 1_555 A  ARG 401 N   ? ? A MGN 400  A ARG 401  1_555 ? ? ? ? ? ? ? 1.329 ? 
covale7   covale both ? A  TYR 444 C   ? ? ? 1_555 A  GL3 445 N   ? ? A TYR 444  A GL3 445  1_555 ? ? ? ? ? ? ? 1.326 ? 
covale8   covale both ? A  GL3 445 C   ? ? ? 1_555 A  TYR 446 N   ? ? A GL3 445  A TYR 446  1_555 ? ? ? ? ? ? ? 1.341 ? 
covale9   covale both ? A  GLN 451 C   ? ? ? 1_555 A  SMC 452 N   ? ? A GLN 451  A SMC 452  1_555 ? ? ? ? ? ? ? 1.338 ? 
covale10  covale both ? A  SMC 452 C   ? ? ? 1_555 A  GLY 453 N   ? ? A SMC 452  A GLY 453  1_555 ? ? ? ? ? ? ? 1.333 ? 
metalc1   metalc ?    ? G  COM .   S1  ? ? ? 1_555 O  F43 .   NI  ? ? A COM 556  A F43 1550 1_555 ? ? ? ? ? ? ? 2.488 ? 
metalc2   metalc ?    ? I  K   .   K   ? ? ? 1_555 A  SER 215 O   ? ? A K   561  A SER 215  1_555 ? ? ? ? ? ? ? 3.343 ? 
metalc3   metalc ?    ? I  K   .   K   ? ? ? 1_555 A  ARG 216 O   ? ? A K   561  A ARG 216  1_555 ? ? ? ? ? ? ? 2.829 ? 
metalc4   metalc ?    ? I  K   .   K   ? ? ? 1_555 A  CYS 218 O   ? ? A K   561  A CYS 218  1_555 ? ? ? ? ? ? ? 2.727 ? 
metalc5   metalc ?    ? I  K   .   K   ? ? ? 1_555 D  ARG 216 O   ? ? A K   561  D ARG 216  1_555 ? ? ? ? ? ? ? 2.813 ? 
metalc6   metalc ?    ? I  K   .   K   ? ? ? 1_555 D  CYS 218 O   ? ? A K   561  D CYS 218  1_555 ? ? ? ? ? ? ? 2.736 ? 
metalc7   metalc ?    ? I  K   .   K   ? ? ? 1_555 D  SER 215 O   ? ? A K   561  D SER 215  1_555 ? ? ? ? ? ? ? 3.312 ? 
metalc8   metalc ?    ? J  CA  .   CA  ? ? ? 1_555 EB HOH .   O   ? ? A CA  562  A HOH 2293 1_555 ? ? ? ? ? ? ? 2.475 ? 
metalc9   metalc ?    ? J  CA  .   CA  ? ? ? 1_555 A  GLU 190 OE2 ? ? A CA  562  A GLU 190  1_555 ? ? ? ? ? ? ? 2.386 ? 
metalc10  metalc ?    ? J  CA  .   CA  ? ? ? 1_555 EB HOH .   O   ? ? A CA  562  A HOH 2304 1_555 ? ? ? ? ? ? ? 2.298 ? 
metalc11  metalc ?    ? J  CA  .   CA  ? ? ? 1_555 EB HOH .   O   ? ? A CA  562  A HOH 2306 1_555 ? ? ? ? ? ? ? 2.309 ? 
metalc12  metalc ?    ? J  CA  .   CA  ? ? ? 1_555 A  GLU 194 OE2 ? ? A CA  562  A GLU 194  1_555 ? ? ? ? ? ? ? 2.456 ? 
metalc13  metalc ?    ? J  CA  .   CA  ? ? ? 1_555 EB HOH .   O   ? ? A CA  562  A HOH 2294 1_555 ? ? ? ? ? ? ? 2.529 ? 
metalc14  metalc ?    ? J  CA  .   CA  ? ? ? 1_555 A  GLU 190 OE1 ? ? A CA  562  A GLU 190  1_555 ? ? ? ? ? ? ? 2.547 ? 
metalc15  metalc ?    ? K  CA  .   CA  ? ? ? 1_555 EB HOH .   O   ? ? A CA  563  A HOH 2130 1_555 ? ? ? ? ? ? ? 2.405 ? 
metalc16  metalc ?    ? K  CA  .   CA  ? ? ? 1_555 EB HOH .   O   ? ? A CA  563  A HOH 2137 1_555 ? ? ? ? ? ? ? 2.421 ? 
metalc17  metalc ?    ? K  CA  .   CA  ? ? ? 1_555 A  PRO 58  O   ? ? A CA  563  A PRO 58   1_555 ? ? ? ? ? ? ? 2.420 ? 
metalc18  metalc ?    ? K  CA  .   CA  ? ? ? 1_555 A  ILE 60  O   ? ? A CA  563  A ILE 60   1_555 ? ? ? ? ? ? ? 2.320 ? 
metalc19  metalc ?    ? K  CA  .   CA  ? ? ? 1_555 A  THR 62  O   ? ? A CA  563  A THR 62   1_555 ? ? ? ? ? ? ? 2.405 ? 
metalc20  metalc ?    ? K  CA  .   CA  ? ? ? 1_555 EB HOH .   O   ? ? A CA  563  A HOH 2139 1_555 ? ? ? ? ? ? ? 2.464 ? 
metalc21  metalc ?    ? K  CA  .   CA  ? ? ? 1_555 EB HOH .   O   ? ? A CA  563  A HOH 2144 1_555 ? ? ? ? ? ? ? 2.431 ? 
metalc22  metalc ?    ? L  CA  .   CA  ? ? ? 1_555 A  LYS 11  O   ? ? A CA  564  A LYS 11   1_555 ? ? ? ? ? ? ? 2.308 ? 
metalc23  metalc ?    ? L  CA  .   CA  ? ? ? 1_555 EB HOH .   O   ? ? A CA  564  A HOH 2024 1_555 ? ? ? ? ? ? ? 2.408 ? 
metalc24  metalc ?    ? L  CA  .   CA  ? ? ? 1_555 EB HOH .   O   ? ? A CA  564  A HOH 2025 1_555 ? ? ? ? ? ? ? 2.416 ? 
metalc25  metalc ?    ? L  CA  .   CA  ? ? ? 1_555 EB HOH .   O   ? ? A CA  564  A HOH 2026 1_555 ? ? ? ? ? ? ? 2.377 ? 
metalc26  metalc ?    ? L  CA  .   CA  ? ? ? 1_555 A  PHE 14  O   ? ? A CA  564  A PHE 14   1_555 ? ? ? ? ? ? ? 2.326 ? 
metalc27  metalc ?    ? L  CA  .   CA  ? ? ? 1_555 EB HOH .   O   ? ? A CA  564  A HOH 2027 1_555 ? ? ? ? ? ? ? 2.493 ? 
metalc28  metalc ?    ? L  CA  .   CA  ? ? ? 1_555 EB HOH .   O   ? ? A CA  564  A HOH 2036 1_555 ? ? ? ? ? ? ? 2.360 ? 
metalc29  metalc ?    ? M  CA  .   CA  ? ? ? 1_555 A  ASP 174 OD2 ? ? A CA  565  A ASP 174  1_555 ? ? ? ? ? ? ? 2.487 ? 
metalc30  metalc ?    ? M  CA  .   CA  ? ? ? 1_555 EB HOH .   O   ? ? A CA  565  A HOH 2274 1_555 ? ? ? ? ? ? ? 2.401 ? 
metalc31  metalc ?    ? M  CA  .   CA  ? ? ? 1_555 EB HOH .   O   ? ? A CA  565  A HOH 2278 1_555 ? ? ? ? ? ? ? 2.571 ? 
metalc32  metalc ?    ? M  CA  .   CA  ? ? ? 1_555 A  ASP 174 OD1 ? ? A CA  565  A ASP 174  1_555 ? ? ? ? ? ? ? 2.477 ? 
metalc33  metalc ?    ? M  CA  .   CA  ? ? ? 1_555 EB HOH .   O   ? ? A CA  565  A HOH 2267 1_555 ? ? ? ? ? ? ? 2.363 ? 
metalc34  metalc ?    ? M  CA  .   CA  ? ? ? 1_555 EB HOH .   O   ? ? A CA  565  A HOH 2276 1_555 ? ? ? ? ? ? ? 2.436 ? 
metalc35  metalc ?    ? M  CA  .   CA  ? ? ? 1_555 EB HOH .   O   ? ? A CA  565  A HOH 2579 1_555 ? ? ? ? ? ? ? 2.530 ? 
metalc36  metalc ?    ? M  CA  .   CA  ? ? ? 1_555 GB HOH .   O   ? ? A CA  565  C HOH 2041 3_645 ? ? ? ? ? ? ? 2.457 ? 
metalc37  metalc ?    ? N  K   .   K   ? ? ? 1_555 EB HOH .   O   ? ? A K   566  A HOH 2266 1_555 ? ? ? ? ? ? ? 2.681 ? 
metalc38  metalc ?    ? N  K   .   K   ? ? ? 1_555 EB HOH .   O   ? ? A K   566  A HOH 2140 1_555 ? ? ? ? ? ? ? 2.639 ? 
metalc39  metalc ?    ? N  K   .   K   ? ? ? 1_555 A  ASP 170 OD2 ? ? A K   566  A ASP 170  1_555 ? ? ? ? ? ? ? 2.576 ? 
metalc40  metalc ?    ? N  K   .   K   ? ? ? 1_555 EB HOH .   O   ? ? A K   566  A HOH 2268 1_555 ? ? ? ? ? ? ? 2.642 ? 
metalc41  metalc ?    ? N  K   .   K   ? ? ? 1_555 EB HOH .   O   ? ? A K   566  A HOH 2269 1_555 ? ? ? ? ? ? ? 2.523 ? 
metalc42  metalc ?    ? N  K   .   K   ? ? ? 1_555 EB HOH .   O   ? ? A K   566  A HOH 2265 1_555 ? ? ? ? ? ? ? 2.540 ? 
metalc43  metalc ?    ? N  K   .   K   ? ? ? 1_555 EB HOH .   O   ? ? A K   566  A HOH 2312 1_555 ? ? ? ? ? ? ? 2.590 ? 
metalc44  metalc ?    ? U  CA  .   CA  ? ? ? 1_555 FB HOH .   O   ? ? B CA  444  B HOH 2039 1_555 ? ? ? ? ? ? ? 2.231 ? 
metalc45  metalc ?    ? U  CA  .   CA  ? ? ? 1_555 FB HOH .   O   ? ? B CA  444  B HOH 2037 1_555 ? ? ? ? ? ? ? 2.538 ? 
metalc46  metalc ?    ? U  CA  .   CA  ? ? ? 1_555 FB HOH .   O   ? ? B CA  444  B HOH 2445 1_555 ? ? ? ? ? ? ? 2.271 ? 
metalc47  metalc ?    ? U  CA  .   CA  ? ? ? 1_555 FB HOH .   O   ? ? B CA  444  B HOH 2444 1_555 ? ? ? ? ? ? ? 2.581 ? 
metalc48  metalc ?    ? AA K   .   K   ? ? ? 1_555 GB HOH .   O   ? ? C K   250  C HOH 2090 1_555 ? ? ? ? ? ? ? 2.480 ? 
metalc49  metalc ?    ? AA K   .   K   ? ? ? 1_555 GB HOH .   O   ? ? C K   250  C HOH 2096 1_555 ? ? ? ? ? ? ? 2.435 ? 
metalc50  metalc ?    ? AA K   .   K   ? ? ? 1_555 C  ALA 78  O   ? ? C K   250  C ALA 78   1_555 ? ? ? ? ? ? ? 2.420 ? 
metalc51  metalc ?    ? AA K   .   K   ? ? ? 1_555 GB HOH .   O   ? ? C K   250  C HOH 2093 1_555 ? ? ? ? ? ? ? 2.382 ? 
metalc52  metalc ?    ? AA K   .   K   ? ? ? 1_555 C  SER 51  OG  ? ? C K   250  C SER 51   1_555 ? ? ? ? ? ? ? 2.472 ? 
metalc53  metalc ?    ? AA K   .   K   ? ? ? 1_555 GB HOH .   O   ? ? C K   250  C HOH 2140 1_555 ? ? ? ? ? ? ? 2.465 ? 
metalc54  metalc ?    ? AA K   .   K   ? ? ? 1_555 GB HOH .   O   ? ? C K   250  C HOH 2097 1_555 ? ? ? ? ? ? ? 2.495 ? 
metalc55  metalc ?    ? D  GLN 147 OE1 ? ? ? 1_555 O  F43 .   NI  ? ? D GLN 147  A F43 1550 1_555 ? ? ? ? ? ? ? 2.356 ? 
covale11  covale both ? D  LYS 256 C   ? ? ? 1_555 D  MHS 257 N   ? ? D LYS 256  D MHS 257  1_555 ? ? ? ? ? ? ? 1.328 ? 
covale12  covale both ? D  MHS 257 C   ? ? ? 1_555 D  ALA 258 N   ? ? D MHS 257  D ALA 258  1_555 ? ? ? ? ? ? ? 1.328 ? 
covale13  covale both ? D  ARG 270 C   ? ? ? 1_555 D  AGM 271 N   ? ? D ARG 270  D AGM 271  1_555 ? ? ? ? ? ? ? 1.335 ? 
covale14  covale both ? D  AGM 271 C   ? ? ? 1_555 D  ALA 272 N   ? ? D AGM 271  D ALA 272  1_555 ? ? ? ? ? ? ? 1.333 ? 
covale15  covale both ? D  SER 399 C   ? ? ? 1_555 D  MGN 400 N   ? ? D SER 399  D MGN 400  1_555 ? ? ? ? ? ? ? 1.327 ? 
covale16  covale both ? D  MGN 400 C   ? ? ? 1_555 D  ARG 401 N   ? ? D MGN 400  D ARG 401  1_555 ? ? ? ? ? ? ? 1.330 ? 
covale17  covale both ? D  TYR 444 C   ? ? ? 1_555 D  GL3 445 N   ? ? D TYR 444  D GL3 445  1_555 ? ? ? ? ? ? ? 1.326 ? 
covale18  covale both ? D  GL3 445 C   ? ? ? 1_555 D  TYR 446 N   ? ? D GL3 445  D TYR 446  1_555 ? ? ? ? ? ? ? 1.337 ? 
covale19  covale both ? D  GLN 451 C   ? ? ? 1_555 D  SMC 452 N   ? ? D GLN 451  D SMC 452  1_555 ? ? ? ? ? ? ? 1.333 ? 
covale20  covale both ? D  SMC 452 C   ? ? ? 1_555 D  GLY 453 N   ? ? D SMC 452  D GLY 453  1_555 ? ? ? ? ? ? ? 1.329 ? 
metalc56  metalc ?    ? DA COM .   S1  ? ? ? 1_555 KA F43 .   NI  ? ? D COM 555  D F43 1550 1_555 ? ? ? ? ? ? ? 2.491 ? 
metalc57  metalc ?    ? EA CA  .   CA  ? ? ? 1_555 HB HOH .   O   ? ? D CA  556  D HOH 2049 1_555 ? ? ? ? ? ? ? 2.384 ? 
metalc58  metalc ?    ? EA CA  .   CA  ? ? ? 1_555 HB HOH .   O   ? ? D CA  556  D HOH 2038 1_555 ? ? ? ? ? ? ? 2.481 ? 
metalc59  metalc ?    ? EA CA  .   CA  ? ? ? 1_555 D  LYS 11  O   ? ? D CA  556  D LYS 11   1_555 ? ? ? ? ? ? ? 2.289 ? 
metalc60  metalc ?    ? EA CA  .   CA  ? ? ? 1_555 HB HOH .   O   ? ? D CA  556  D HOH 2035 1_555 ? ? ? ? ? ? ? 2.353 ? 
metalc61  metalc ?    ? EA CA  .   CA  ? ? ? 1_555 D  PHE 14  O   ? ? D CA  556  D PHE 14   1_555 ? ? ? ? ? ? ? 2.367 ? 
metalc62  metalc ?    ? EA CA  .   CA  ? ? ? 1_555 HB HOH .   O   ? ? D CA  556  D HOH 2036 1_555 ? ? ? ? ? ? ? 2.404 ? 
metalc63  metalc ?    ? EA CA  .   CA  ? ? ? 1_555 HB HOH .   O   ? ? D CA  556  D HOH 2037 1_555 ? ? ? ? ? ? ? 2.442 ? 
metalc64  metalc ?    ? FA CA  .   CA  ? ? ? 1_555 D  PRO 58  O   ? ? D CA  557  D PRO 58   1_555 ? ? ? ? ? ? ? 2.413 ? 
metalc65  metalc ?    ? FA CA  .   CA  ? ? ? 1_555 D  THR 62  O   ? ? D CA  557  D THR 62   1_555 ? ? ? ? ? ? ? 2.419 ? 
metalc66  metalc ?    ? FA CA  .   CA  ? ? ? 1_555 HB HOH .   O   ? ? D CA  557  D HOH 2142 1_555 ? ? ? ? ? ? ? 2.439 ? 
metalc67  metalc ?    ? FA CA  .   CA  ? ? ? 1_555 EB HOH .   O   ? ? D CA  557  A HOH 2239 1_555 ? ? ? ? ? ? ? 2.431 ? 
metalc68  metalc ?    ? FA CA  .   CA  ? ? ? 1_555 EB HOH .   O   ? ? D CA  557  A HOH 2242 1_555 ? ? ? ? ? ? ? 2.424 ? 
metalc69  metalc ?    ? FA CA  .   CA  ? ? ? 1_555 HB HOH .   O   ? ? D CA  557  D HOH 2140 1_555 ? ? ? ? ? ? ? 2.455 ? 
metalc70  metalc ?    ? FA CA  .   CA  ? ? ? 1_555 D  ILE 60  O   ? ? D CA  557  D ILE 60   1_555 ? ? ? ? ? ? ? 2.326 ? 
metalc71  metalc ?    ? GA CA  .   CA  ? ? ? 1_555 D  ASP 170 OD2 ? ? D CA  558  D ASP 170  1_555 ? ? ? ? ? ? ? 2.398 ? 
metalc72  metalc ?    ? GA CA  .   CA  ? ? ? 1_555 HB HOH .   O   ? ? D CA  558  D HOH 2233 1_555 ? ? ? ? ? ? ? 2.407 ? 
metalc73  metalc ?    ? GA CA  .   CA  ? ? ? 1_555 HB HOH .   O   ? ? D CA  558  D HOH 2237 1_555 ? ? ? ? ? ? ? 2.472 ? 
metalc74  metalc ?    ? GA CA  .   CA  ? ? ? 1_555 HB HOH .   O   ? ? D CA  558  D HOH 2238 1_555 ? ? ? ? ? ? ? 2.402 ? 
metalc75  metalc ?    ? GA CA  .   CA  ? ? ? 1_555 HB HOH .   O   ? ? D CA  558  D HOH 2235 1_555 ? ? ? ? ? ? ? 2.555 ? 
metalc76  metalc ?    ? GA CA  .   CA  ? ? ? 1_555 HB HOH .   O   ? ? D CA  558  D HOH 2484 1_555 ? ? ? ? ? ? ? 2.291 ? 
metalc77  metalc ?    ? GA CA  .   CA  ? ? ? 1_555 HB HOH .   O   ? ? D CA  558  D HOH 2239 1_555 ? ? ? ? ? ? ? 2.872 ? 
metalc78  metalc ?    ? HA CA  .   CA  ? ? ? 1_555 HB HOH .   O   ? ? D CA  559  D HOH 2236 1_555 ? ? ? ? ? ? ? 2.424 ? 
metalc79  metalc ?    ? HA CA  .   CA  ? ? ? 1_555 HB HOH .   O   ? ? D CA  559  D HOH 2248 1_555 ? ? ? ? ? ? ? 2.567 ? 
metalc80  metalc ?    ? HA CA  .   CA  ? ? ? 1_555 D  ASP 174 OD1 ? ? D CA  559  D ASP 174  1_555 ? ? ? ? ? ? ? 2.524 ? 
metalc81  metalc ?    ? HA CA  .   CA  ? ? ? 1_555 D  ASP 174 OD2 ? ? D CA  559  D ASP 174  1_555 ? ? ? ? ? ? ? 2.612 ? 
metalc82  metalc ?    ? HA CA  .   CA  ? ? ? 1_555 HB HOH .   O   ? ? D CA  559  D HOH 2250 1_555 ? ? ? ? ? ? ? 2.425 ? 
metalc83  metalc ?    ? HA CA  .   CA  ? ? ? 1_555 HB HOH .   O   ? ? D CA  559  D HOH 2262 1_555 ? ? ? ? ? ? ? 2.389 ? 
metalc84  metalc ?    ? HA CA  .   CA  ? ? ? 1_555 IB HOH .   O   ? ? D CA  559  E HOH 2399 1_655 ? ? ? ? ? ? ? 2.593 ? 
metalc85  metalc ?    ? HA CA  .   CA  ? ? ? 1_555 IB HOH .   O   ? ? D CA  559  E HOH 2401 1_655 ? ? ? ? ? ? ? 2.187 ? 
metalc86  metalc ?    ? IA CA  .   CA  ? ? ? 1_555 HB HOH .   O   ? ? D CA  560  D HOH 2272 1_555 ? ? ? ? ? ? ? 2.322 ? 
metalc87  metalc ?    ? IA CA  .   CA  ? ? ? 1_555 D  GLU 194 OE2 ? ? D CA  560  D GLU 194  1_555 ? ? ? ? ? ? ? 2.335 ? 
metalc88  metalc ?    ? IA CA  .   CA  ? ? ? 1_555 HB HOH .   O   ? ? D CA  560  D HOH 2260 1_555 ? ? ? ? ? ? ? 2.519 ? 
metalc89  metalc ?    ? IA CA  .   CA  ? ? ? 1_555 HB HOH .   O   ? ? D CA  560  D HOH 2261 1_555 ? ? ? ? ? ? ? 2.488 ? 
metalc90  metalc ?    ? IA CA  .   CA  ? ? ? 1_555 HB HOH .   O   ? ? D CA  560  D HOH 2274 1_555 ? ? ? ? ? ? ? 2.378 ? 
metalc91  metalc ?    ? IA CA  .   CA  ? ? ? 1_555 D  GLU 190 OE1 ? ? D CA  560  D GLU 190  1_555 ? ? ? ? ? ? ? 2.482 ? 
metalc92  metalc ?    ? IA CA  .   CA  ? ? ? 1_555 D  GLU 190 OE2 ? ? D CA  560  D GLU 190  1_555 ? ? ? ? ? ? ? 2.455 ? 
metalc93  metalc ?    ? JA K   .   K   ? ? ? 1_555 D  VAL 124 O   ? ? D K   561  D VAL 124  1_555 ? ? ? ? ? ? ? 2.364 ? 
metalc94  metalc ?    ? JA K   .   K   ? ? ? 1_555 HB HOH .   O   ? ? D K   561  D HOH 2188 1_555 ? ? ? ? ? ? ? 2.587 ? 
metalc95  metalc ?    ? JA K   .   K   ? ? ? 1_555 HB HOH .   O   ? ? D K   561  D HOH 2187 1_555 ? ? ? ? ? ? ? 2.510 ? 
metalc96  metalc ?    ? JA K   .   K   ? ? ? 1_555 HB HOH .   O   ? ? D K   561  D HOH 2487 1_555 ? ? ? ? ? ? ? 2.513 ? 
metalc97  metalc ?    ? JA K   .   K   ? ? ? 1_555 HB HOH .   O   ? ? D K   561  D HOH 2199 1_555 ? ? ? ? ? ? ? 2.537 ? 
metalc98  metalc ?    ? JA K   .   K   ? ? ? 1_555 FB HOH .   O   ? ? D K   561  B HOH 2160 4_555 ? ? ? ? ? ? ? 2.546 ? 
metalc99  metalc ?    ? JA K   .   K   ? ? ? 1_555 MA ETX .   O1  ? ? D K   561  D ETX 1552 1_555 ? ? ? ? ? ? ? 2.709 ? 
metalc100 metalc ?    ? KA F43 .   NI  ? ? ? 1_555 A  GLN 147 OE1 ? ? D F43 1550 A GLN 147  1_555 ? ? ? ? ? ? ? 2.351 ? 
metalc101 metalc ?    ? OA CA  .   CA  ? ? ? 1_555 IB HOH .   O   ? ? E CA  444  E HOH 2309 1_555 ? ? ? ? ? ? ? 2.398 ? 
metalc102 metalc ?    ? OA CA  .   CA  ? ? ? 1_555 E  ASP 271 OD1 ? ? E CA  444  E ASP 271  1_555 ? ? ? ? ? ? ? 2.404 ? 
metalc103 metalc ?    ? OA CA  .   CA  ? ? ? 1_555 IB HOH .   O   ? ? E CA  444  E HOH 2308 1_555 ? ? ? ? ? ? ? 2.368 ? 
metalc104 metalc ?    ? OA CA  .   CA  ? ? ? 1_555 IB HOH .   O   ? ? E CA  444  E HOH 2307 1_555 ? ? ? ? ? ? ? 2.476 ? 
metalc105 metalc ?    ? OA CA  .   CA  ? ? ? 1_555 IB HOH .   O   ? ? E CA  444  E HOH 2305 1_555 ? ? ? ? ? ? ? 2.409 ? 
metalc106 metalc ?    ? PA K   .   K   ? ? ? 1_555 IB HOH .   O   ? ? E K   445  E HOH 2282 1_555 ? ? ? ? ? ? ? 2.551 ? 
metalc107 metalc ?    ? PA K   .   K   ? ? ? 1_555 IB HOH .   O   ? ? E K   445  E HOH 2013 1_555 ? ? ? ? ? ? ? 2.534 ? 
metalc108 metalc ?    ? PA K   .   K   ? ? ? 1_555 IB HOH .   O   ? ? E K   445  E HOH 2012 1_555 ? ? ? ? ? ? ? 2.433 ? 
metalc109 metalc ?    ? PA K   .   K   ? ? ? 1_555 GB HOH .   O   ? ? E K   445  C HOH 2118 4_455 ? ? ? ? ? ? ? 2.498 ? 
metalc110 metalc ?    ? PA K   .   K   ? ? ? 1_555 GB HOH .   O   ? ? E K   445  C HOH 2117 4_455 ? ? ? ? ? ? ? 2.489 ? 
metalc111 metalc ?    ? PA K   .   K   ? ? ? 1_555 E  LYS 7   O   ? ? E K   445  E LYS 7    1_555 ? ? ? ? ? ? ? 2.421 ? 
metalc112 metalc ?    ? PA K   .   K   ? ? ? 1_555 C  ASP 60  OD2 ? ? E K   445  C ASP 60   4_455 ? ? ? ? ? ? ? 2.512 ? 
metalc113 metalc ?    ? PA K   .   K   ? ? ? 1_555 GB HOH .   O   ? ? E K   445  C HOH 2115 4_455 ? ? ? ? ? ? ? 2.497 ? 
metalc114 metalc ?    ? ZA CA  .   CA  ? ? ? 1_555 JB HOH .   O   ? ? F CA  250  F HOH 2125 1_555 ? ? ? ? ? ? ? 2.420 ? 
metalc115 metalc ?    ? ZA CA  .   CA  ? ? ? 1_555 F  SER 51  OG  ? ? F CA  250  F SER 51   1_555 ? ? ? ? ? ? ? 2.380 ? 
metalc116 metalc ?    ? ZA CA  .   CA  ? ? ? 1_555 F  ALA 78  O   ? ? F CA  250  F ALA 78   1_555 ? ? ? ? ? ? ? 2.366 ? 
metalc117 metalc ?    ? ZA CA  .   CA  ? ? ? 1_555 JB HOH .   O   ? ? F CA  250  F HOH 2091 1_555 ? ? ? ? ? ? ? 2.500 ? 
metalc118 metalc ?    ? ZA CA  .   CA  ? ? ? 1_555 JB HOH .   O   ? ? F CA  250  F HOH 2099 1_555 ? ? ? ? ? ? ? 2.450 ? 
metalc119 metalc ?    ? ZA CA  .   CA  ? ? ? 1_555 JB HOH .   O   ? ? F CA  250  F HOH 2094 1_555 ? ? ? ? ? ? ? 2.349 ? 
metalc120 metalc ?    ? ZA CA  .   CA  ? ? ? 1_555 JB HOH .   O   ? ? F CA  250  F HOH 2098 1_555 ? ? ? ? ? ? ? 2.447 ? 
metalc121 metalc ?    ? AB MG  .   MG  ? ? ? 1_555 JB HOH .   O   ? ? F MG  251  F HOH 2251 1_555 ? ? ? ? ? ? ? 2.253 ? 
metalc122 metalc ?    ? AB MG  .   MG  ? ? ? 1_555 JB HOH .   O   ? ? F MG  251  F HOH 2221 1_555 ? ? ? ? ? ? ? 2.135 ? 
metalc123 metalc ?    ? AB MG  .   MG  ? ? ? 1_555 C  GLU 164 OE1 ? ? F MG  251  C GLU 164  2_654 ? ? ? ? ? ? ? 2.393 ? 
metalc124 metalc ?    ? AB MG  .   MG  ? ? ? 1_555 JB HOH .   O   ? ? F MG  251  F HOH 2218 1_555 ? ? ? ? ? ? ? 2.357 ? 
metalc125 metalc ?    ? AB MG  .   MG  ? ? ? 1_555 F  VAL 219 O   ? ? F MG  251  F VAL 219  1_555 ? ? ? ? ? ? ? 2.303 ? 
metalc126 metalc ?    ? AB MG  .   MG  ? ? ? 1_555 C  GLU 164 OE2 ? ? F MG  251  C GLU 164  2_654 ? ? ? ? ? ? ? 2.499 ? 
metalc127 metalc ?    ? AB MG  .   MG  ? ? ? 1_555 JB HOH .   O   ? ? F MG  251  F HOH 2219 1_555 ? ? ? ? ? ? ? 2.353 ? 
# 
loop_
_struct_conn_type.id 
_struct_conn_type.criteria 
_struct_conn_type.reference 
covale ? ? 
metalc ? ? 
# 
loop_
_struct_mon_prot_cis.pdbx_id 
_struct_mon_prot_cis.label_comp_id 
_struct_mon_prot_cis.label_seq_id 
_struct_mon_prot_cis.label_asym_id 
_struct_mon_prot_cis.label_alt_id 
_struct_mon_prot_cis.pdbx_PDB_ins_code 
_struct_mon_prot_cis.auth_comp_id 
_struct_mon_prot_cis.auth_seq_id 
_struct_mon_prot_cis.auth_asym_id 
_struct_mon_prot_cis.pdbx_label_comp_id_2 
_struct_mon_prot_cis.pdbx_label_seq_id_2 
_struct_mon_prot_cis.pdbx_label_asym_id_2 
_struct_mon_prot_cis.pdbx_PDB_ins_code_2 
_struct_mon_prot_cis.pdbx_auth_comp_id_2 
_struct_mon_prot_cis.pdbx_auth_seq_id_2 
_struct_mon_prot_cis.pdbx_auth_asym_id_2 
_struct_mon_prot_cis.pdbx_PDB_model_num 
_struct_mon_prot_cis.pdbx_omega_angle 
1 TYR 164 B . ? TYR 164 B PRO 165 B ? PRO 165 B 1 10.94 
2 TYR 164 E . ? TYR 164 E PRO 165 E ? PRO 165 E 1 11.40 
# 
loop_
_struct_sheet.id 
_struct_sheet.type 
_struct_sheet.number_strands 
_struct_sheet.details 
AA ? 2 ? 
AB ? 4 ? 
BA ? 2 ? 
BB ? 4 ? 
BC ? 2 ? 
CA ? 4 ? 
CB ? 3 ? 
DA ? 2 ? 
DB ? 4 ? 
EA ? 2 ? 
EB ? 4 ? 
EC ? 2 ? 
FA ? 4 ? 
FB ? 3 ? 
# 
loop_
_struct_sheet_order.sheet_id 
_struct_sheet_order.range_id_1 
_struct_sheet_order.range_id_2 
_struct_sheet_order.offset 
_struct_sheet_order.sense 
AA 1 2 ? anti-parallel 
AB 1 2 ? anti-parallel 
AB 2 3 ? anti-parallel 
AB 3 4 ? anti-parallel 
BA 1 2 ? anti-parallel 
BB 1 2 ? anti-parallel 
BB 2 3 ? anti-parallel 
BB 3 4 ? anti-parallel 
BC 1 2 ? anti-parallel 
CA 1 2 ? anti-parallel 
CA 2 3 ? anti-parallel 
CA 3 4 ? anti-parallel 
CB 1 2 ? anti-parallel 
CB 2 3 ? anti-parallel 
DA 1 2 ? anti-parallel 
DB 1 2 ? anti-parallel 
DB 2 3 ? anti-parallel 
DB 3 4 ? anti-parallel 
EA 1 2 ? anti-parallel 
EB 1 2 ? anti-parallel 
EB 2 3 ? anti-parallel 
EB 3 4 ? anti-parallel 
EC 1 2 ? anti-parallel 
FA 1 2 ? anti-parallel 
FA 2 3 ? anti-parallel 
FA 3 4 ? anti-parallel 
FB 1 2 ? anti-parallel 
FB 2 3 ? anti-parallel 
# 
loop_
_struct_sheet_range.sheet_id 
_struct_sheet_range.id 
_struct_sheet_range.beg_label_comp_id 
_struct_sheet_range.beg_label_asym_id 
_struct_sheet_range.beg_label_seq_id 
_struct_sheet_range.pdbx_beg_PDB_ins_code 
_struct_sheet_range.end_label_comp_id 
_struct_sheet_range.end_label_asym_id 
_struct_sheet_range.end_label_seq_id 
_struct_sheet_range.pdbx_end_PDB_ins_code 
_struct_sheet_range.beg_auth_comp_id 
_struct_sheet_range.beg_auth_asym_id 
_struct_sheet_range.beg_auth_seq_id 
_struct_sheet_range.end_auth_comp_id 
_struct_sheet_range.end_auth_asym_id 
_struct_sheet_range.end_auth_seq_id 
AA 1 PRO A 71  ? GLN A 73  ? PRO A 71  GLN A 73  
AA 2 TYR A 80  ? GLU A 82  ? TYR A 80  GLU A 82  
AB 1 TYR A 162 ? THR A 167 ? TYR A 162 THR A 167 
AB 2 ILE A 204 ? ARG A 209 ? ILE A 204 ARG A 209 
AB 3 THR A 104 ? GLY A 108 ? THR A 104 GLY A 108 
AB 4 VAL A 260 ? ILE A 261 ? VAL A 260 ILE A 261 
BA 1 LYS B 7   ? TYR B 11  ? LYS B 7   TYR B 11  
BA 2 LEU B 17  ? PRO B 23  ? LEU B 17  PRO B 23  
BB 1 LYS B 102 ? LEU B 106 ? LYS B 102 LEU B 106 
BB 2 ARG B 111 ? GLN B 115 ? ARG B 111 GLN B 115 
BB 3 THR B 45  ? ASN B 49  ? THR B 45  ASN B 49  
BB 4 ILE B 175 ? ALA B 176 ? ILE B 175 ALA B 176 
BC 1 LYS B 283 ? LEU B 288 ? LYS B 283 LEU B 288 
BC 2 TYR B 291 ? GLY B 295 ? TYR B 291 GLY B 295 
CA 1 ASP C 113 ? THR C 116 ? ASP C 113 THR C 116 
CA 2 GLN C 121 ? ARG C 126 ? GLN C 121 ARG C 126 
CA 3 VAL C 82  ? ASP C 89  ? VAL C 82  ASP C 89  
CA 4 SER C 148 ? VAL C 150 ? SER C 148 VAL C 150 
CB 1 GLN C 175 ? TYR C 177 ? GLN C 175 TYR C 177 
CB 2 VAL C 184 ? LYS C 188 ? VAL C 184 LYS C 188 
CB 3 GLU C 194 ? GLY C 202 ? GLU C 194 GLY C 202 
DA 1 PRO D 71  ? GLN D 73  ? PRO D 71  GLN D 73  
DA 2 TYR D 80  ? GLU D 82  ? TYR D 80  GLU D 82  
DB 1 TYR D 162 ? THR D 167 ? TYR D 162 THR D 167 
DB 2 ILE D 204 ? ARG D 209 ? ILE D 204 ARG D 209 
DB 3 THR D 104 ? GLY D 108 ? THR D 104 GLY D 108 
DB 4 VAL D 260 ? ILE D 261 ? VAL D 260 ILE D 261 
EA 1 LYS E 7   ? TYR E 11  ? LYS E 7   TYR E 11  
EA 2 LEU E 17  ? PRO E 23  ? LEU E 17  PRO E 23  
EB 1 LYS E 102 ? LEU E 106 ? LYS E 102 LEU E 106 
EB 2 ARG E 111 ? GLN E 115 ? ARG E 111 GLN E 115 
EB 3 THR E 45  ? ASN E 49  ? THR E 45  ASN E 49  
EB 4 ILE E 175 ? ALA E 176 ? ILE E 175 ALA E 176 
EC 1 LYS E 283 ? LEU E 288 ? LYS E 283 LEU E 288 
EC 2 TYR E 291 ? GLY E 295 ? TYR E 291 GLY E 295 
FA 1 ASP F 113 ? THR F 116 ? ASP F 113 THR F 116 
FA 2 GLN F 121 ? ARG F 126 ? GLN F 121 ARG F 126 
FA 3 VAL F 82  ? ASP F 89  ? VAL F 82  ASP F 89  
FA 4 SER F 148 ? VAL F 150 ? SER F 148 VAL F 150 
FB 1 GLN F 175 ? ASN F 178 ? GLN F 175 ASN F 178 
FB 2 LYS F 183 ? LYS F 188 ? LYS F 183 LYS F 188 
FB 3 GLU F 194 ? GLY F 202 ? GLU F 194 GLY F 202 
# 
loop_
_pdbx_struct_sheet_hbond.sheet_id 
_pdbx_struct_sheet_hbond.range_id_1 
_pdbx_struct_sheet_hbond.range_id_2 
_pdbx_struct_sheet_hbond.range_1_label_atom_id 
_pdbx_struct_sheet_hbond.range_1_label_comp_id 
_pdbx_struct_sheet_hbond.range_1_label_asym_id 
_pdbx_struct_sheet_hbond.range_1_label_seq_id 
_pdbx_struct_sheet_hbond.range_1_PDB_ins_code 
_pdbx_struct_sheet_hbond.range_1_auth_atom_id 
_pdbx_struct_sheet_hbond.range_1_auth_comp_id 
_pdbx_struct_sheet_hbond.range_1_auth_asym_id 
_pdbx_struct_sheet_hbond.range_1_auth_seq_id 
_pdbx_struct_sheet_hbond.range_2_label_atom_id 
_pdbx_struct_sheet_hbond.range_2_label_comp_id 
_pdbx_struct_sheet_hbond.range_2_label_asym_id 
_pdbx_struct_sheet_hbond.range_2_label_seq_id 
_pdbx_struct_sheet_hbond.range_2_PDB_ins_code 
_pdbx_struct_sheet_hbond.range_2_auth_atom_id 
_pdbx_struct_sheet_hbond.range_2_auth_comp_id 
_pdbx_struct_sheet_hbond.range_2_auth_asym_id 
_pdbx_struct_sheet_hbond.range_2_auth_seq_id 
AA 1 2 N TYR A 72  ? N TYR A 72  O VAL A 81  ? O VAL A 81  
AB 1 2 N PHE A 166 ? N PHE A 166 O TRP A 205 ? O TRP A 205 
AB 2 3 N VAL A 208 ? N VAL A 208 O VAL A 105 ? O VAL A 105 
AB 3 4 N ILE A 106 ? N ILE A 106 O ILE A 261 ? O ILE A 261 
BA 1 2 O LEU B 10  ? O LEU B 10  N VAL B 18  ? N VAL B 18  
BB 1 2 N LEU B 106 ? N LEU B 106 O ARG B 111 ? O ARG B 111 
BB 2 3 N VAL B 114 ? N VAL B 114 O VAL B 46  ? O VAL B 46  
BB 3 4 N ALA B 47  ? N ALA B 47  O ALA B 176 ? O ALA B 176 
BC 1 2 N LEU B 288 ? N LEU B 288 O TYR B 291 ? O TYR B 291 
CA 1 2 N GLY C 115 ? N GLY C 115 O ILE C 122 ? O ILE C 122 
CA 2 3 N THR C 125 ? N THR C 125 O ARG C 83  ? O ARG C 83  
CA 3 4 N THR C 88  ? N THR C 88  O GLY C 149 ? O GLY C 149 
CB 1 2 N ILE C 176 ? N ILE C 176 O GLU C 185 ? O GLU C 185 
CB 2 3 O VAL C 187 ? O VAL C 187 N LEU C 195 ? N LEU C 195 
DA 1 2 N TYR D 72  ? N TYR D 72  O VAL D 81  ? O VAL D 81  
DB 1 2 N PHE D 166 ? N PHE D 166 O TRP D 205 ? O TRP D 205 
DB 2 3 N VAL D 208 ? N VAL D 208 O VAL D 105 ? O VAL D 105 
DB 3 4 N ILE D 106 ? N ILE D 106 O ILE D 261 ? O ILE D 261 
EA 1 2 O LEU E 10  ? O LEU E 10  N VAL E 18  ? N VAL E 18  
EB 1 2 N LEU E 106 ? N LEU E 106 O ARG E 111 ? O ARG E 111 
EB 2 3 N VAL E 114 ? N VAL E 114 O VAL E 46  ? O VAL E 46  
EB 3 4 N ALA E 47  ? N ALA E 47  O ALA E 176 ? O ALA E 176 
EC 1 2 N LEU E 288 ? N LEU E 288 O TYR E 291 ? O TYR E 291 
FA 1 2 N GLY F 115 ? N GLY F 115 O ILE F 122 ? O ILE F 122 
FA 2 3 N THR F 125 ? N THR F 125 O ARG F 83  ? O ARG F 83  
FA 3 4 N THR F 88  ? N THR F 88  O GLY F 149 ? O GLY F 149 
FB 1 2 N ASN F 178 ? N ASN F 178 O LYS F 183 ? O LYS F 183 
FB 2 3 O VAL F 187 ? O VAL F 187 N LEU F 195 ? N LEU F 195 
# 
loop_
_struct_site.id 
_struct_site.pdbx_evidence_code 
_struct_site.pdbx_auth_asym_id 
_struct_site.pdbx_auth_comp_id 
_struct_site.pdbx_auth_seq_id 
_struct_site.pdbx_auth_ins_code 
_struct_site.pdbx_num_residues 
_struct_site.details 
AC1 Software ? ? ? ? 39 'BINDING SITE FOR RESIDUE F43 D 1550'                  
AC2 Software ? ? ? ? 11 'BINDING SITE FOR RESIDUE COM A 556'                   
AC3 Software ? ? ? ? 21 'BINDING SITE FOR RESIDUE TP7 A 558'                   
AC4 Software ? ? ? ? 8  'BINDING SITE FOR RESIDUE K A 561'                     
AC5 Software ? ? ? ? 6  'BINDING SITE FOR RESIDUE CA A 562'                    
AC6 Software ? ? ? ? 7  'BINDING SITE FOR RESIDUE CA A 563'                    
AC7 Software ? ? ? ? 7  'BINDING SITE FOR RESIDUE CA A 564'                    
AC8 Software ? ? ? ? 7  'BINDING SITE FOR RESIDUE CA A 565'                    
AC9 Software ? ? ? ? 7  'BINDING SITE FOR RESIDUE K A 566'                     
BC1 Software ? ? ? ? 4  'BINDING SITE FOR RESIDUE CA B 444'                    
BC2 Software ? ? ? ? 7  'BINDING SITE FOR RESIDUE K C 250'                     
BC3 Software ? ? ? ? 39 'BINDING SITE FOR RESIDUE F43 A 1550'                  
BC4 Software ? ? ? ? 21 'BINDING SITE FOR RESIDUE TP7 D 554'                   
BC5 Software ? ? ? ? 11 'BINDING SITE FOR RESIDUE COM D 555'                   
BC6 Software ? ? ? ? 7  'BINDING SITE FOR RESIDUE CA D 556'                    
BC7 Software ? ? ? ? 7  'BINDING SITE FOR RESIDUE CA D 557'                    
BC8 Software ? ? ? ? 7  'BINDING SITE FOR RESIDUE CA D 558'                    
BC9 Software ? ? ? ? 7  'BINDING SITE FOR RESIDUE CA D 559'                    
CC1 Software ? ? ? ? 6  'BINDING SITE FOR RESIDUE CA D 560'                    
CC2 Software ? ? ? ? 7  'BINDING SITE FOR RESIDUE K D 561'                     
CC3 Software ? ? ? ? 5  'BINDING SITE FOR RESIDUE CA E 444'                    
CC4 Software ? ? ? ? 8  'BINDING SITE FOR RESIDUE K E 445'                     
CC5 Software ? ? ? ? 7  'BINDING SITE FOR RESIDUE CA F 250'                    
CC6 Software ? ? ? ? 6  'BINDING SITE FOR RESIDUE MG F 251'                    
CC7 Software ? ? ? ? 7  'BINDING SITE FOR RESIDUE ETX E 1444'                  
CC8 Software ? ? ? ? 6  'BINDING SITE FOR RESIDUE ETX B 1444'                  
CC9 Software ? ? ? ? 7  'BINDING SITE FOR RESIDUE ETX E 1445'                  
DC1 Software ? ? ? ? 8  'BINDING SITE FOR RESIDUE ETX A 1551'                  
DC2 Software ? ? ? ? 6  'BINDING SITE FOR RESIDUE ETX F 1250'                  
DC3 Software ? ? ? ? 2  'BINDING SITE FOR RESIDUE ETX A 1552'                  
DC4 Software ? ? ? ? 6  'BINDING SITE FOR RESIDUE ETX E 1446'                  
DC5 Software ? ? ? ? 4  'BINDING SITE FOR RESIDUE ETX A 1553'                  
DC6 Software ? ? ? ? 5  'BINDING SITE FOR RESIDUE ETX F 1251'                  
DC7 Software ? ? ? ? 7  'BINDING SITE FOR RESIDUE ETX D 1551'                  
DC8 Software ? ? ? ? 6  'BINDING SITE FOR RESIDUE ETX E 1447'                  
DC9 Software ? ? ? ? 5  'BINDING SITE FOR RESIDUE ETX B 1445'                  
EC1 Software ? ? ? ? 4  'BINDING SITE FOR RESIDUE ETX E 1448'                  
EC2 Software ? ? ? ? 4  'BINDING SITE FOR RESIDUE ETX B 1446'                  
EC3 Software ? ? ? ? 2  'BINDING SITE FOR RESIDUE ETX F 1252'                  
EC4 Software ? ? ? ? 3  'BINDING SITE FOR RESIDUE ETX C 1250'                  
EC5 Software ? ? ? ? 10 'BINDING SITE FOR RESIDUE ETX B 1447'                  
EC6 Software ? ? ? ? 5  'BINDING SITE FOR RESIDUE ETX A 1554'                  
EC7 Software ? ? ? ? 4  'BINDING SITE FOR RESIDUE ETX D 1552'                  
EC8 Software ? ? ? ? 8  'BINDING SITE FOR RESIDUE ETX A 1555'                  
EC9 Software ? ? ? ? 4  'BINDING SITE FOR RESIDUE ETX B 1448'                  
FC1 Software ? ? ? ? 10 'BINDING SITE FOR RESIDUE ETX D 1553'                  
FC2 Software ? ? ? ? 6  'BINDING SITE FOR RESIDUE ETX E 1449'                  
FC3 Software ? ? ? ? 5  'BINDING SITE FOR RESIDUE ETX E 1450'                  
FC4 Software ? ? ? ? 7  'BINDING SITE FOR RESIDUE ETX E 1451'                  
FC5 Software ? ? ? ? 7  'BINDING SITE FOR RESIDUE ETX E 1452'                  
FC6 Software ? ? ? ? 13 'Binding site for Ligand MGN A 400 bound to SER A 399' 
FC7 Software ? ? ? ? 13 'Binding site for Ligand MGN D 400 bound to SER D 399' 
# 
loop_
_struct_site_gen.id 
_struct_site_gen.site_id 
_struct_site_gen.pdbx_num_res 
_struct_site_gen.label_comp_id 
_struct_site_gen.label_asym_id 
_struct_site_gen.label_seq_id 
_struct_site_gen.pdbx_auth_ins_code 
_struct_site_gen.auth_comp_id 
_struct_site_gen.auth_asym_id 
_struct_site_gen.auth_seq_id 
_struct_site_gen.label_atom_id 
_struct_site_gen.label_alt_id 
_struct_site_gen.symmetry 
_struct_site_gen.details 
1   AC1 39 ALA A  144 ? ALA A 144  . ? 1_555 ? 
2   AC1 39 VAL A  145 ? VAL A 145  . ? 1_555 ? 
3   AC1 39 VAL A  146 ? VAL A 146  . ? 1_555 ? 
4   AC1 39 GLN A  147 ? GLN A 147  . ? 1_555 ? 
5   AC1 39 GLN A  230 ? GLN A 230  . ? 1_555 ? 
6   AC1 39 MET A  233 ? MET A 233  . ? 1_555 ? 
7   AC1 39 ALA A  243 ? ALA A 243  . ? 1_555 ? 
8   AC1 39 HOH EB .   ? HOH A 2241 . ? 1_555 ? 
9   AC1 39 HOH EB .   ? HOH A 2245 . ? 1_555 ? 
10  AC1 39 HOH EB .   ? HOH A 2246 . ? 1_555 ? 
11  AC1 39 HOH EB .   ? HOH A 2248 . ? 1_555 ? 
12  AC1 39 HOH EB .   ? HOH A 2343 . ? 1_555 ? 
13  AC1 39 GLY D  326 ? GLY D 326  . ? 1_555 ? 
14  AC1 39 GLY D  327 ? GLY D 327  . ? 1_555 ? 
15  AC1 39 VAL D  328 ? VAL D 328  . ? 1_555 ? 
16  AC1 39 GLY D  329 ? GLY D 329  . ? 1_555 ? 
17  AC1 39 PHE D  330 ? PHE D 330  . ? 1_555 ? 
18  AC1 39 THR D  331 ? THR D 331  . ? 1_555 ? 
19  AC1 39 GLN D  332 ? GLN D 332  . ? 1_555 ? 
20  AC1 39 TYR D  333 ? TYR D 333  . ? 1_555 ? 
21  AC1 39 PHE D  396 ? PHE D 396  . ? 1_555 ? 
22  AC1 39 GLY D  397 ? GLY D 397  . ? 1_555 ? 
23  AC1 39 GLY D  442 ? GLY D 442  . ? 1_555 ? 
24  AC1 39 PHE D  443 ? PHE D 443  . ? 1_555 ? 
25  AC1 39 COM DA .   ? COM D 555  . ? 1_555 ? 
26  AC1 39 HOH HB .   ? HOH D 2409 . ? 1_555 ? 
27  AC1 39 HOH HB .   ? HOH D 2485 . ? 1_555 ? 
28  AC1 39 HOH HB .   ? HOH D 2486 . ? 1_555 ? 
29  AC1 39 SER E  365 ? SER E 365  . ? 1_555 ? 
30  AC1 39 ILE E  366 ? ILE E 366  . ? 1_555 ? 
31  AC1 39 TYR E  367 ? TYR E 367  . ? 1_555 ? 
32  AC1 39 LEU F  117 ? LEU F 117  . ? 1_555 ? 
33  AC1 39 SER F  118 ? SER F 118  . ? 1_555 ? 
34  AC1 39 GLY F  119 ? GLY F 119  . ? 1_555 ? 
35  AC1 39 LYS F  153 ? LYS F 153  . ? 1_555 ? 
36  AC1 39 SER F  154 ? SER F 154  . ? 1_555 ? 
37  AC1 39 VAL F  155 ? VAL F 155  . ? 1_555 ? 
38  AC1 39 HIS F  156 ? HIS F 156  . ? 1_555 ? 
39  AC1 39 HIS F  158 ? HIS F 158  . ? 1_555 ? 
40  AC2 11 TYR A  333 ? TYR A 333  . ? 1_555 ? 
41  AC2 11 PHE A  443 ? PHE A 443  . ? 1_555 ? 
42  AC2 11 TYR A  444 ? TYR A 444  . ? 1_555 ? 
43  AC2 11 F43 O  .   ? F43 A 1550 . ? 1_555 ? 
44  AC2 11 HOH EB .   ? HOH A 2574 . ? 1_555 ? 
45  AC2 11 HOH EB .   ? HOH A 2575 . ? 1_555 ? 
46  AC2 11 PHE B  361 ? PHE B 361  . ? 1_555 ? 
47  AC2 11 SER B  365 ? SER B 365  . ? 1_555 ? 
48  AC2 11 TYR B  367 ? TYR B 367  . ? 1_555 ? 
49  AC2 11 LEU C  117 ? LEU C 117  . ? 1_555 ? 
50  AC2 11 ARG C  120 ? ARG C 120  . ? 1_555 ? 
51  AC3 21 ARG A  270 ? ARG A 270  . ? 1_555 ? 
52  AC3 21 LEU A  320 ? LEU A 320  . ? 1_555 ? 
53  AC3 21 MET A  324 ? MET A 324  . ? 1_555 ? 
54  AC3 21 PHE A  330 ? PHE A 330  . ? 1_555 ? 
55  AC3 21 PHE A  443 ? PHE A 443  . ? 1_555 ? 
56  AC3 21 MET A  480 ? MET A 480  . ? 1_555 ? 
57  AC3 21 ASN A  481 ? ASN A 481  . ? 1_555 ? 
58  AC3 21 VAL A  482 ? VAL A 482  . ? 1_555 ? 
59  AC3 21 HOH EB .   ? HOH A 2375 . ? 1_555 ? 
60  AC3 21 HOH EB .   ? HOH A 2382 . ? 1_555 ? 
61  AC3 21 HOH EB .   ? HOH A 2526 . ? 1_555 ? 
62  AC3 21 HOH EB .   ? HOH A 2576 . ? 1_555 ? 
63  AC3 21 HOH EB .   ? HOH A 2577 . ? 1_555 ? 
64  AC3 21 PHE B  362 ? PHE B 362  . ? 1_555 ? 
65  AC3 21 TYR B  367 ? TYR B 367  . ? 1_555 ? 
66  AC3 21 GLY B  369 ? GLY B 369  . ? 1_555 ? 
67  AC3 21 HIS B  379 ? HIS B 379  . ? 1_555 ? 
68  AC3 21 ILE B  380 ? ILE B 380  . ? 1_555 ? 
69  AC3 21 ARG D  225 ? ARG D 225  . ? 1_555 ? 
70  AC3 21 LYS D  256 ? LYS D 256  . ? 1_555 ? 
71  AC3 21 MHS D  257 ? MHS D 257  . ? 1_555 ? 
72  AC4 8  ARG A  102 ? ARG A 102  . ? 1_555 ? 
73  AC4 8  SER A  215 ? SER A 215  . ? 1_555 ? 
74  AC4 8  ARG A  216 ? ARG A 216  . ? 1_555 ? 
75  AC4 8  CYS A  218 ? CYS A 218  . ? 1_555 ? 
76  AC4 8  ARG D  102 ? ARG D 102  . ? 1_555 ? 
77  AC4 8  SER D  215 ? SER D 215  . ? 1_555 ? 
78  AC4 8  ARG D  216 ? ARG D 216  . ? 1_555 ? 
79  AC4 8  CYS D  218 ? CYS D 218  . ? 1_555 ? 
80  AC5 6  GLU A  190 ? GLU A 190  . ? 1_555 ? 
81  AC5 6  GLU A  194 ? GLU A 194  . ? 1_555 ? 
82  AC5 6  HOH EB .   ? HOH A 2293 . ? 1_555 ? 
83  AC5 6  HOH EB .   ? HOH A 2294 . ? 1_555 ? 
84  AC5 6  HOH EB .   ? HOH A 2304 . ? 1_555 ? 
85  AC5 6  HOH EB .   ? HOH A 2306 . ? 1_555 ? 
86  AC6 7  PRO A  58  ? PRO A 58   . ? 1_555 ? 
87  AC6 7  ILE A  60  ? ILE A 60   . ? 1_555 ? 
88  AC6 7  THR A  62  ? THR A 62   . ? 1_555 ? 
89  AC6 7  HOH EB .   ? HOH A 2130 . ? 1_555 ? 
90  AC6 7  HOH EB .   ? HOH A 2137 . ? 1_555 ? 
91  AC6 7  HOH EB .   ? HOH A 2139 . ? 1_555 ? 
92  AC6 7  HOH EB .   ? HOH A 2144 . ? 1_555 ? 
93  AC7 7  LYS A  11  ? LYS A 11   . ? 1_555 ? 
94  AC7 7  PHE A  14  ? PHE A 14   . ? 1_555 ? 
95  AC7 7  HOH EB .   ? HOH A 2024 . ? 1_555 ? 
96  AC7 7  HOH EB .   ? HOH A 2025 . ? 1_555 ? 
97  AC7 7  HOH EB .   ? HOH A 2026 . ? 1_555 ? 
98  AC7 7  HOH EB .   ? HOH A 2027 . ? 1_555 ? 
99  AC7 7  HOH EB .   ? HOH A 2036 . ? 1_555 ? 
100 AC8 7  ASP A  174 ? ASP A 174  . ? 1_555 ? 
101 AC8 7  HOH EB .   ? HOH A 2267 . ? 1_555 ? 
102 AC8 7  HOH EB .   ? HOH A 2274 . ? 1_555 ? 
103 AC8 7  HOH EB .   ? HOH A 2276 . ? 1_555 ? 
104 AC8 7  HOH EB .   ? HOH A 2278 . ? 1_555 ? 
105 AC8 7  HOH EB .   ? HOH A 2579 . ? 1_555 ? 
106 AC8 7  HOH GB .   ? HOH C 2041 . ? 3_645 ? 
107 AC9 7  ASP A  170 ? ASP A 170  . ? 1_555 ? 
108 AC9 7  HOH EB .   ? HOH A 2140 . ? 1_555 ? 
109 AC9 7  HOH EB .   ? HOH A 2265 . ? 1_555 ? 
110 AC9 7  HOH EB .   ? HOH A 2266 . ? 1_555 ? 
111 AC9 7  HOH EB .   ? HOH A 2268 . ? 1_555 ? 
112 AC9 7  HOH EB .   ? HOH A 2269 . ? 1_555 ? 
113 AC9 7  HOH EB .   ? HOH A 2312 . ? 1_555 ? 
114 BC1 4  HOH FB .   ? HOH B 2037 . ? 1_555 ? 
115 BC1 4  HOH FB .   ? HOH B 2039 . ? 1_555 ? 
116 BC1 4  HOH FB .   ? HOH B 2444 . ? 1_555 ? 
117 BC1 4  HOH FB .   ? HOH B 2445 . ? 1_555 ? 
118 BC2 7  SER C  51  ? SER C 51   . ? 1_555 ? 
119 BC2 7  ALA C  78  ? ALA C 78   . ? 1_555 ? 
120 BC2 7  HOH GB .   ? HOH C 2090 . ? 1_555 ? 
121 BC2 7  HOH GB .   ? HOH C 2093 . ? 1_555 ? 
122 BC2 7  HOH GB .   ? HOH C 2096 . ? 1_555 ? 
123 BC2 7  HOH GB .   ? HOH C 2097 . ? 1_555 ? 
124 BC2 7  HOH GB .   ? HOH C 2140 . ? 1_555 ? 
125 BC3 39 GLY A  326 ? GLY A 326  . ? 1_555 ? 
126 BC3 39 GLY A  327 ? GLY A 327  . ? 1_555 ? 
127 BC3 39 VAL A  328 ? VAL A 328  . ? 1_555 ? 
128 BC3 39 GLY A  329 ? GLY A 329  . ? 1_555 ? 
129 BC3 39 PHE A  330 ? PHE A 330  . ? 1_555 ? 
130 BC3 39 THR A  331 ? THR A 331  . ? 1_555 ? 
131 BC3 39 GLN A  332 ? GLN A 332  . ? 1_555 ? 
132 BC3 39 TYR A  333 ? TYR A 333  . ? 1_555 ? 
133 BC3 39 PHE A  396 ? PHE A 396  . ? 1_555 ? 
134 BC3 39 GLY A  397 ? GLY A 397  . ? 1_555 ? 
135 BC3 39 GLY A  442 ? GLY A 442  . ? 1_555 ? 
136 BC3 39 PHE A  443 ? PHE A 443  . ? 1_555 ? 
137 BC3 39 COM G  .   ? COM A 556  . ? 1_555 ? 
138 BC3 39 HOH EB .   ? HOH A 2420 . ? 1_555 ? 
139 BC3 39 HOH EB .   ? HOH A 2480 . ? 1_555 ? 
140 BC3 39 HOH EB .   ? HOH A 2580 . ? 1_555 ? 
141 BC3 39 HOH EB .   ? HOH A 2581 . ? 1_555 ? 
142 BC3 39 HOH EB .   ? HOH A 2582 . ? 1_555 ? 
143 BC3 39 HOH EB .   ? HOH A 2583 . ? 1_555 ? 
144 BC3 39 HOH EB .   ? HOH A 2584 . ? 1_555 ? 
145 BC3 39 HOH EB .   ? HOH A 2585 . ? 1_555 ? 
146 BC3 39 SER B  365 ? SER B 365  . ? 1_555 ? 
147 BC3 39 ILE B  366 ? ILE B 366  . ? 1_555 ? 
148 BC3 39 TYR B  367 ? TYR B 367  . ? 1_555 ? 
149 BC3 39 LEU C  117 ? LEU C 117  . ? 1_555 ? 
150 BC3 39 SER C  118 ? SER C 118  . ? 1_555 ? 
151 BC3 39 GLY C  119 ? GLY C 119  . ? 1_555 ? 
152 BC3 39 LYS C  153 ? LYS C 153  . ? 1_555 ? 
153 BC3 39 SER C  154 ? SER C 154  . ? 1_555 ? 
154 BC3 39 VAL C  155 ? VAL C 155  . ? 1_555 ? 
155 BC3 39 HIS C  156 ? HIS C 156  . ? 1_555 ? 
156 BC3 39 HIS C  158 ? HIS C 158  . ? 1_555 ? 
157 BC3 39 ALA D  144 ? ALA D 144  . ? 1_555 ? 
158 BC3 39 VAL D  145 ? VAL D 145  . ? 1_555 ? 
159 BC3 39 VAL D  146 ? VAL D 146  . ? 1_555 ? 
160 BC3 39 GLN D  147 ? GLN D 147  . ? 1_555 ? 
161 BC3 39 GLN D  230 ? GLN D 230  . ? 1_555 ? 
162 BC3 39 MET D  233 ? MET D 233  . ? 1_555 ? 
163 BC3 39 ALA D  243 ? ALA D 243  . ? 1_555 ? 
164 BC4 21 ARG A  225 ? ARG A 225  . ? 1_555 ? 
165 BC4 21 LYS A  256 ? LYS A 256  . ? 1_555 ? 
166 BC4 21 MHS A  257 ? MHS A 257  . ? 1_555 ? 
167 BC4 21 HOH EB .   ? HOH A 2355 . ? 1_555 ? 
168 BC4 21 ARG D  270 ? ARG D 270  . ? 1_555 ? 
169 BC4 21 LEU D  320 ? LEU D 320  . ? 1_555 ? 
170 BC4 21 MET D  324 ? MET D 324  . ? 1_555 ? 
171 BC4 21 PHE D  330 ? PHE D 330  . ? 1_555 ? 
172 BC4 21 PHE D  443 ? PHE D 443  . ? 1_555 ? 
173 BC4 21 MET D  480 ? MET D 480  . ? 1_555 ? 
174 BC4 21 ASN D  481 ? ASN D 481  . ? 1_555 ? 
175 BC4 21 VAL D  482 ? VAL D 482  . ? 1_555 ? 
176 BC4 21 HOH HB .   ? HOH D 2317 . ? 1_555 ? 
177 BC4 21 HOH HB .   ? HOH D 2324 . ? 1_555 ? 
178 BC4 21 HOH HB .   ? HOH D 2449 . ? 1_555 ? 
179 BC4 21 HOH HB .   ? HOH D 2483 . ? 1_555 ? 
180 BC4 21 PHE E  362 ? PHE E 362  . ? 1_555 ? 
181 BC4 21 TYR E  367 ? TYR E 367  . ? 1_555 ? 
182 BC4 21 GLY E  369 ? GLY E 369  . ? 1_555 ? 
183 BC4 21 HIS E  379 ? HIS E 379  . ? 1_555 ? 
184 BC4 21 ILE E  380 ? ILE E 380  . ? 1_555 ? 
185 BC5 11 HOH EB .   ? HOH A 2345 . ? 1_555 ? 
186 BC5 11 TYR D  333 ? TYR D 333  . ? 1_555 ? 
187 BC5 11 PHE D  443 ? PHE D 443  . ? 1_555 ? 
188 BC5 11 TYR D  444 ? TYR D 444  . ? 1_555 ? 
189 BC5 11 F43 KA .   ? F43 D 1550 . ? 1_555 ? 
190 BC5 11 HOH HB .   ? HOH D 2354 . ? 1_555 ? 
191 BC5 11 PHE E  361 ? PHE E 361  . ? 1_555 ? 
192 BC5 11 SER E  365 ? SER E 365  . ? 1_555 ? 
193 BC5 11 TYR E  367 ? TYR E 367  . ? 1_555 ? 
194 BC5 11 LEU F  117 ? LEU F 117  . ? 1_555 ? 
195 BC5 11 ARG F  120 ? ARG F 120  . ? 1_555 ? 
196 BC6 7  LYS D  11  ? LYS D 11   . ? 1_555 ? 
197 BC6 7  PHE D  14  ? PHE D 14   . ? 1_555 ? 
198 BC6 7  HOH HB .   ? HOH D 2035 . ? 1_555 ? 
199 BC6 7  HOH HB .   ? HOH D 2036 . ? 1_555 ? 
200 BC6 7  HOH HB .   ? HOH D 2037 . ? 1_555 ? 
201 BC6 7  HOH HB .   ? HOH D 2038 . ? 1_555 ? 
202 BC6 7  HOH HB .   ? HOH D 2049 . ? 1_555 ? 
203 BC7 7  HOH EB .   ? HOH A 2239 . ? 1_555 ? 
204 BC7 7  HOH EB .   ? HOH A 2242 . ? 1_555 ? 
205 BC7 7  PRO D  58  ? PRO D 58   . ? 1_555 ? 
206 BC7 7  ILE D  60  ? ILE D 60   . ? 1_555 ? 
207 BC7 7  THR D  62  ? THR D 62   . ? 1_555 ? 
208 BC7 7  HOH HB .   ? HOH D 2140 . ? 1_555 ? 
209 BC7 7  HOH HB .   ? HOH D 2142 . ? 1_555 ? 
210 BC8 7  ASP D  170 ? ASP D 170  . ? 1_555 ? 
211 BC8 7  HOH HB .   ? HOH D 2233 . ? 1_555 ? 
212 BC8 7  HOH HB .   ? HOH D 2235 . ? 1_555 ? 
213 BC8 7  HOH HB .   ? HOH D 2237 . ? 1_555 ? 
214 BC8 7  HOH HB .   ? HOH D 2238 . ? 1_555 ? 
215 BC8 7  HOH HB .   ? HOH D 2239 . ? 1_555 ? 
216 BC8 7  HOH HB .   ? HOH D 2484 . ? 1_555 ? 
217 BC9 7  ASP D  174 ? ASP D 174  . ? 1_555 ? 
218 BC9 7  HOH HB .   ? HOH D 2236 . ? 1_555 ? 
219 BC9 7  HOH HB .   ? HOH D 2248 . ? 1_555 ? 
220 BC9 7  HOH HB .   ? HOH D 2250 . ? 1_555 ? 
221 BC9 7  HOH HB .   ? HOH D 2262 . ? 1_555 ? 
222 BC9 7  HOH IB .   ? HOH E 2399 . ? 1_655 ? 
223 BC9 7  HOH IB .   ? HOH E 2401 . ? 1_655 ? 
224 CC1 6  GLU D  190 ? GLU D 190  . ? 1_555 ? 
225 CC1 6  GLU D  194 ? GLU D 194  . ? 1_555 ? 
226 CC1 6  HOH HB .   ? HOH D 2260 . ? 1_555 ? 
227 CC1 6  HOH HB .   ? HOH D 2261 . ? 1_555 ? 
228 CC1 6  HOH HB .   ? HOH D 2272 . ? 1_555 ? 
229 CC1 6  HOH HB .   ? HOH D 2274 . ? 1_555 ? 
230 CC2 7  HOH FB .   ? HOH B 2160 . ? 4_555 ? 
231 CC2 7  VAL D  124 ? VAL D 124  . ? 1_555 ? 
232 CC2 7  ETX MA .   ? ETX D 1552 . ? 1_555 ? 
233 CC2 7  HOH HB .   ? HOH D 2187 . ? 1_555 ? 
234 CC2 7  HOH HB .   ? HOH D 2188 . ? 1_555 ? 
235 CC2 7  HOH HB .   ? HOH D 2199 . ? 1_555 ? 
236 CC2 7  HOH HB .   ? HOH D 2487 . ? 1_555 ? 
237 CC3 5  ASP E  271 ? ASP E 271  . ? 1_555 ? 
238 CC3 5  HOH IB .   ? HOH E 2305 . ? 1_555 ? 
239 CC3 5  HOH IB .   ? HOH E 2307 . ? 1_555 ? 
240 CC3 5  HOH IB .   ? HOH E 2308 . ? 1_555 ? 
241 CC3 5  HOH IB .   ? HOH E 2309 . ? 1_555 ? 
242 CC4 8  ASP C  60  ? ASP C 60   . ? 4_455 ? 
243 CC4 8  HOH GB .   ? HOH C 2115 . ? 4_455 ? 
244 CC4 8  HOH GB .   ? HOH C 2117 . ? 4_455 ? 
245 CC4 8  HOH GB .   ? HOH C 2118 . ? 4_455 ? 
246 CC4 8  LYS E  7   ? LYS E 7    . ? 1_555 ? 
247 CC4 8  HOH IB .   ? HOH E 2012 . ? 1_555 ? 
248 CC4 8  HOH IB .   ? HOH E 2013 . ? 1_555 ? 
249 CC4 8  HOH IB .   ? HOH E 2282 . ? 1_555 ? 
250 CC5 7  SER F  51  ? SER F 51   . ? 1_555 ? 
251 CC5 7  ALA F  78  ? ALA F 78   . ? 1_555 ? 
252 CC5 7  HOH JB .   ? HOH F 2091 . ? 1_555 ? 
253 CC5 7  HOH JB .   ? HOH F 2094 . ? 1_555 ? 
254 CC5 7  HOH JB .   ? HOH F 2098 . ? 1_555 ? 
255 CC5 7  HOH JB .   ? HOH F 2099 . ? 1_555 ? 
256 CC5 7  HOH JB .   ? HOH F 2125 . ? 1_555 ? 
257 CC6 6  GLU C  164 ? GLU C 164  . ? 2_654 ? 
258 CC6 6  VAL F  219 ? VAL F 219  . ? 1_555 ? 
259 CC6 6  HOH JB .   ? HOH F 2218 . ? 1_555 ? 
260 CC6 6  HOH JB .   ? HOH F 2219 . ? 1_555 ? 
261 CC6 6  HOH JB .   ? HOH F 2221 . ? 1_555 ? 
262 CC6 6  HOH JB .   ? HOH F 2251 . ? 1_555 ? 
263 CC7 7  ASP B  122 ? ASP B 122  . ? 1_555 ? 
264 CC7 7  HOH FB .   ? HOH B 2218 . ? 1_555 ? 
265 CC7 7  HOH FB .   ? HOH B 2219 . ? 1_555 ? 
266 CC7 7  GLN E  40  ? GLN E 40   . ? 1_555 ? 
267 CC7 7  PHE E  121 ? PHE E 121  . ? 1_555 ? 
268 CC7 7  ASP E  122 ? ASP E 122  . ? 1_555 ? 
269 CC7 7  ETX XA .   ? ETX E 1451 . ? 1_555 ? 
270 CC8 6  GLN B  40  ? GLN B 40   . ? 1_555 ? 
271 CC8 6  LYS B  43  ? LYS B 43   . ? 1_555 ? 
272 CC8 6  PHE B  121 ? PHE B 121  . ? 1_555 ? 
273 CC8 6  HOH FB .   ? HOH B 2079 . ? 1_555 ? 
274 CC8 6  HOH FB .   ? HOH B 2080 . ? 1_555 ? 
275 CC8 6  PHE E  121 ? PHE E 121  . ? 1_555 ? 
276 CC9 7  GLY A  29  ? GLY A 29   . ? 1_455 ? 
277 CC9 7  TRP A  31  ? TRP A 31   . ? 1_455 ? 
278 CC9 7  HOH EB .   ? HOH A 2084 . ? 1_455 ? 
279 CC9 7  GLU E  83  ? GLU E 83   . ? 1_555 ? 
280 CC9 7  HOH IB .   ? HOH E 2414 . ? 1_555 ? 
281 CC9 7  HOH IB .   ? HOH E 2415 . ? 1_555 ? 
282 CC9 7  HOH IB .   ? HOH E 2416 . ? 1_555 ? 
283 DC1 8  ASP A  515 ? ASP A 515  . ? 1_555 ? 
284 DC1 8  ASP A  516 ? ASP A 516  . ? 1_555 ? 
285 DC1 8  LEU A  518 ? LEU A 518  . ? 1_555 ? 
286 DC1 8  PHE A  520 ? PHE A 520  . ? 1_555 ? 
287 DC1 8  ASP A  521 ? ASP A 521  . ? 1_555 ? 
288 DC1 8  PHE A  522 ? PHE A 522  . ? 1_555 ? 
289 DC1 8  ETX T  .   ? ETX A 1555 . ? 1_555 ? 
290 DC1 8  HOH EB .   ? HOH A 2394 . ? 1_555 ? 
291 DC2 6  HOH GB .   ? HOH C 2112 . ? 4_455 ? 
292 DC2 6  PHE E  4   ? PHE E 4    . ? 1_555 ? 
293 DC2 6  ARG E  235 ? ARG E 235  . ? 1_555 ? 
294 DC2 6  HOH IB .   ? HOH E 2275 . ? 1_555 ? 
295 DC2 6  HOH IB .   ? HOH E 2278 . ? 1_555 ? 
296 DC2 6  GLU F  249 ? GLU F 249  . ? 1_555 ? 
297 DC3 2  ASN F  20  ? ASN F 20   . ? 2_555 ? 
298 DC3 2  GLU F  22  ? GLU F 22   . ? 2_555 ? 
299 DC4 6  ASN D  185 ? ASN D 185  . ? 1_455 ? 
300 DC4 6  LYS D  186 ? LYS D 186  . ? 1_455 ? 
301 DC4 6  PHE D  188 ? PHE D 188  . ? 1_455 ? 
302 DC4 6  ASP E  12  ? ASP E 12   . ? 1_555 ? 
303 DC4 6  ASN E  16  ? ASN E 16   . ? 1_555 ? 
304 DC4 6  LEU E  17  ? LEU E 17   . ? 1_555 ? 
305 DC5 4  ASP A  345 ? ASP A 345  . ? 1_555 ? 
306 DC5 4  PHE A  349 ? PHE A 349  . ? 1_555 ? 
307 DC5 4  HOH EB .   ? HOH A 2001 . ? 1_555 ? 
308 DC5 4  HOH EB .   ? HOH A 2011 . ? 1_555 ? 
309 DC6 5  ASN B  144 ? ASN B 144  . ? 1_555 ? 
310 DC6 5  PHE E  233 ? PHE E 233  . ? 1_555 ? 
311 DC6 5  TYR F  246 ? TYR F 246  . ? 1_555 ? 
312 DC6 5  ASN F  247 ? ASN F 247  . ? 1_555 ? 
313 DC6 5  HOH JB .   ? HOH F 2248 . ? 1_555 ? 
314 DC7 7  ASP D  515 ? ASP D 515  . ? 1_555 ? 
315 DC7 7  LEU D  518 ? LEU D 518  . ? 1_555 ? 
316 DC7 7  VAL D  519 ? VAL D 519  . ? 1_555 ? 
317 DC7 7  PHE D  520 ? PHE D 520  . ? 1_555 ? 
318 DC7 7  ASP D  521 ? ASP D 521  . ? 1_555 ? 
319 DC7 7  PHE D  522 ? PHE D 522  . ? 1_555 ? 
320 DC7 7  HOH HB .   ? HOH D 2331 . ? 1_555 ? 
321 DC8 6  LYS A  118 ? LYS A 118  . ? 1_555 ? 
322 DC8 6  ARG A  119 ? ARG A 119  . ? 1_555 ? 
323 DC8 6  GLY E  402 ? GLY E 402  . ? 1_555 ? 
324 DC8 6  GLN E  404 ? GLN E 404  . ? 1_555 ? 
325 DC8 6  MET E  405 ? MET E 405  . ? 1_555 ? 
326 DC8 6  VAL F  52  ? VAL F 52   . ? 1_555 ? 
327 DC9 5  GLY B  402 ? GLY B 402  . ? 1_555 ? 
328 DC9 5  THR B  403 ? THR B 403  . ? 1_555 ? 
329 DC9 5  MET B  405 ? MET B 405  . ? 1_555 ? 
330 DC9 5  VAL C  52  ? VAL C 52   . ? 1_555 ? 
331 DC9 5  ARG D  119 ? ARG D 119  . ? 1_555 ? 
332 EC1 4  GLU A  199 ? GLU A 199  . ? 1_555 ? 
333 EC1 4  PRO A  507 ? PRO A 507  . ? 1_555 ? 
334 EC1 4  LYS E  61  ? LYS E 61   . ? 1_555 ? 
335 EC1 4  ALA E  66  ? ALA E 66   . ? 1_555 ? 
336 EC2 4  LYS B  61  ? LYS B 61   . ? 1_555 ? 
337 EC2 4  ALA B  66  ? ALA B 66   . ? 1_555 ? 
338 EC2 4  GLU D  199 ? GLU D 199  . ? 1_555 ? 
339 EC2 4  PRO D  507 ? PRO D 507  . ? 1_555 ? 
340 EC3 2  GLU F  232 ? GLU F 232  . ? 1_555 ? 
341 EC3 2  ARG F  236 ? ARG F 236  . ? 1_555 ? 
342 EC4 3  GLU C  232 ? GLU C 232  . ? 1_555 ? 
343 EC4 3  GLN C  235 ? GLN C 235  . ? 1_555 ? 
344 EC4 3  ARG C  236 ? ARG C 236  . ? 1_555 ? 
345 EC5 10 GLU B  83  ? GLU B 83   . ? 1_555 ? 
346 EC5 10 ALA B  86  ? ALA B 86   . ? 1_555 ? 
347 EC5 10 LYS B  90  ? LYS B 90   . ? 1_555 ? 
348 EC5 10 VAL B  103 ? VAL B 103  . ? 1_555 ? 
349 EC5 10 HOH FB .   ? HOH B 2157 . ? 1_555 ? 
350 EC5 10 HOH FB .   ? HOH B 2169 . ? 1_555 ? 
351 EC5 10 HOH FB .   ? HOH B 2202 . ? 1_555 ? 
352 EC5 10 ASN D  169 ? ASN D 169  . ? 4_455 ? 
353 EC5 10 ASP D  202 ? ASP D 202  . ? 4_455 ? 
354 EC5 10 HOH HB .   ? HOH D 2234 . ? 4_455 ? 
355 EC6 5  ASP A  356 ? ASP A 356  . ? 1_555 ? 
356 EC6 5  LYS A  357 ? LYS A 357  . ? 1_555 ? 
357 EC6 5  GLU E  274 ? GLU E 274  . ? 2_555 ? 
358 EC6 5  GLU E  278 ? GLU E 278  . ? 2_555 ? 
359 EC6 5  HOH IB .   ? HOH E 2309 . ? 2_555 ? 
360 EC7 4  GLU B  83  ? GLU B 83   . ? 4_555 ? 
361 EC7 4  VAL D  124 ? VAL D 124  . ? 1_555 ? 
362 EC7 4  K   JA .   ? K   D 561  . ? 1_555 ? 
363 EC7 4  HOH HB .   ? HOH D 2187 . ? 1_555 ? 
364 EC8 8  VAL A  519 ? VAL A 519  . ? 1_555 ? 
365 EC8 8  ASP A  521 ? ASP A 521  . ? 1_555 ? 
366 EC8 8  GLU A  528 ? GLU A 528  . ? 1_555 ? 
367 EC8 8  LYS A  531 ? LYS A 531  . ? 1_555 ? 
368 EC8 8  PHE A  537 ? PHE A 537  . ? 1_555 ? 
369 EC8 8  GLU A  538 ? GLU A 538  . ? 1_555 ? 
370 EC8 8  ETX P  .   ? ETX A 1551 . ? 1_555 ? 
371 EC8 8  HOH EB .   ? HOH A 2557 . ? 1_555 ? 
372 EC9 4  LYS B  7   ? LYS B 7    . ? 1_555 ? 
373 EC9 4  GLN B  21  ? GLN B 21   . ? 1_555 ? 
374 EC9 4  ASP B  249 ? ASP B 249  . ? 1_555 ? 
375 EC9 4  HOH FB .   ? HOH B 2017 . ? 1_555 ? 
376 FC1 10 PRO B  65  ? PRO B 65   . ? 1_555 ? 
377 FC1 10 TRP D  205 ? TRP D 205  . ? 1_555 ? 
378 FC1 10 ALA D  258 ? ALA D 258  . ? 1_555 ? 
379 FC1 10 GLU D  259 ? GLU D 259  . ? 1_555 ? 
380 FC1 10 VAL D  260 ? VAL D 260  . ? 1_555 ? 
381 FC1 10 ILE D  261 ? ILE D 261  . ? 1_555 ? 
382 FC1 10 HOH HB .   ? HOH D 2305 . ? 1_555 ? 
383 FC1 10 HOH HB .   ? HOH D 2307 . ? 1_555 ? 
384 FC1 10 HOH HB .   ? HOH D 2488 . ? 1_555 ? 
385 FC1 10 HOH HB .   ? HOH D 2489 . ? 1_555 ? 
386 FC2 6  HOH EB .   ? HOH A 2115 . ? 1_455 ? 
387 FC2 6  LYS E  416 ? LYS E 416  . ? 1_555 ? 
388 FC2 6  SER E  420 ? SER E 420  . ? 1_555 ? 
389 FC2 6  GLN E  421 ? GLN E 421  . ? 1_555 ? 
390 FC2 6  ARG E  426 ? ARG E 426  . ? 1_555 ? 
391 FC2 6  HOH IB .   ? HOH E 2418 . ? 1_555 ? 
392 FC3 5  ALA E  258 ? ALA E 258  . ? 1_555 ? 
393 FC3 5  ASP E  271 ? ASP E 271  . ? 1_555 ? 
394 FC3 5  ARG E  275 ? ARG E 275  . ? 1_555 ? 
395 FC3 5  HOH IB .   ? HOH E 2306 . ? 1_555 ? 
396 FC3 5  HOH IB .   ? HOH E 2312 . ? 1_555 ? 
397 FC4 7  HOH FB .   ? HOH B 2078 . ? 1_555 ? 
398 FC4 7  HOH FB .   ? HOH B 2219 . ? 1_555 ? 
399 FC4 7  HOH FB .   ? HOH B 2220 . ? 1_555 ? 
400 FC4 7  SER E  118 ? SER E 118  . ? 1_555 ? 
401 FC4 7  ASP E  122 ? ASP E 122  . ? 1_555 ? 
402 FC4 7  ETX QA .   ? ETX E 1444 . ? 1_555 ? 
403 FC4 7  HOH IB .   ? HOH E 2177 . ? 1_555 ? 
404 FC5 7  ALA B  232 ? ALA B 232  . ? 1_555 ? 
405 FC5 7  PHE B  233 ? PHE B 233  . ? 1_555 ? 
406 FC5 7  TYR C  246 ? TYR C 246  . ? 1_555 ? 
407 FC5 7  ASN C  247 ? ASN C 247  . ? 1_555 ? 
408 FC5 7  HOH GB .   ? HOH C 2273 . ? 1_555 ? 
409 FC5 7  GLN E  140 ? GLN E 140  . ? 1_555 ? 
410 FC5 7  ASN E  144 ? ASN E 144  . ? 1_555 ? 
411 FC6 13 GLN A  332 ? GLN A 332  . ? 1_555 ? 
412 FC6 13 TYR A  333 ? TYR A 333  . ? 1_555 ? 
413 FC6 13 ALA A  336 ? ALA A 336  . ? 1_555 ? 
414 FC6 13 GLN A  395 ? GLN A 395  . ? 1_555 ? 
415 FC6 13 PHE A  396 ? PHE A 396  . ? 1_555 ? 
416 FC6 13 GLY A  397 ? GLY A 397  . ? 1_555 ? 
417 FC6 13 GLY A  398 ? GLY A 398  . ? 1_555 ? 
418 FC6 13 SER A  399 ? SER A 399  . ? 1_555 ? 
419 FC6 13 ARG A  401 ? ARG A 401  . ? 1_555 ? 
420 FC6 13 ALA A  402 ? ALA A 402  . ? 1_555 ? 
421 FC6 13 ALA A  403 ? ALA A 403  . ? 1_555 ? 
422 FC6 13 VAL A  404 ? VAL A 404  . ? 1_555 ? 
423 FC6 13 HOH EB .   ? HOH A 2157 . ? 1_555 ? 
424 FC7 13 GLN D  332 ? GLN D 332  . ? 1_555 ? 
425 FC7 13 TYR D  333 ? TYR D 333  . ? 1_555 ? 
426 FC7 13 ALA D  336 ? ALA D 336  . ? 1_555 ? 
427 FC7 13 GLN D  395 ? GLN D 395  . ? 1_555 ? 
428 FC7 13 PHE D  396 ? PHE D 396  . ? 1_555 ? 
429 FC7 13 GLY D  397 ? GLY D 397  . ? 1_555 ? 
430 FC7 13 GLY D  398 ? GLY D 398  . ? 1_555 ? 
431 FC7 13 SER D  399 ? SER D 399  . ? 1_555 ? 
432 FC7 13 ARG D  401 ? ARG D 401  . ? 1_555 ? 
433 FC7 13 ALA D  402 ? ALA D 402  . ? 1_555 ? 
434 FC7 13 ALA D  403 ? ALA D 403  . ? 1_555 ? 
435 FC7 13 VAL D  404 ? VAL D 404  . ? 1_555 ? 
436 FC7 13 HOH HB .   ? HOH D 2159 . ? 1_555 ? 
# 
_database_PDB_matrix.entry_id          5A8K 
_database_PDB_matrix.origx[1][1]       1.000000 
_database_PDB_matrix.origx[1][2]       0.000000 
_database_PDB_matrix.origx[1][3]       0.000000 
_database_PDB_matrix.origx[2][1]       0.000000 
_database_PDB_matrix.origx[2][2]       1.000000 
_database_PDB_matrix.origx[2][3]       0.000000 
_database_PDB_matrix.origx[3][1]       0.000000 
_database_PDB_matrix.origx[3][2]       0.000000 
_database_PDB_matrix.origx[3][3]       1.000000 
_database_PDB_matrix.origx_vector[1]   0.00000 
_database_PDB_matrix.origx_vector[2]   0.00000 
_database_PDB_matrix.origx_vector[3]   0.00000 
# 
_atom_sites.entry_id                    5A8K 
_atom_sites.fract_transf_matrix[1][1]   0.011885 
_atom_sites.fract_transf_matrix[1][2]   0.000000 
_atom_sites.fract_transf_matrix[1][3]   0.000000 
_atom_sites.fract_transf_matrix[2][1]   0.000000 
_atom_sites.fract_transf_matrix[2][2]   0.006643 
_atom_sites.fract_transf_matrix[2][3]   0.000000 
_atom_sites.fract_transf_matrix[3][1]   0.000000 
_atom_sites.fract_transf_matrix[3][2]   0.000000 
_atom_sites.fract_transf_matrix[3][3]   0.005345 
_atom_sites.fract_transf_vector[1]      0.00000 
_atom_sites.fract_transf_vector[2]      0.00000 
_atom_sites.fract_transf_vector[3]      0.00000 
# 
loop_
_atom_type.symbol 
C  
CA 
K  
MG 
N  
NI 
O  
P  
S  
# 
loop_
_atom_site.group_PDB 
_atom_site.id 
_atom_site.type_symbol 
_atom_site.label_atom_id 
_atom_site.label_alt_id 
_atom_site.label_comp_id 
_atom_site.label_asym_id 
_atom_site.label_entity_id 
_atom_site.label_seq_id 
_atom_site.pdbx_PDB_ins_code 
_atom_site.Cartn_x 
_atom_site.Cartn_y 
_atom_site.Cartn_z 
_atom_site.occupancy 
_atom_site.B_iso_or_equiv 
_atom_site.pdbx_formal_charge 
_atom_site.auth_seq_id 
_atom_site.auth_comp_id 
_atom_site.auth_asym_id 
_atom_site.auth_atom_id 
_atom_site.pdbx_PDB_model_num 
ATOM   1     N  N   . ALA A  1  2   ? 53.906 -7.218  63.248  1.00 31.23 ? 2    ALA A N   1 
ATOM   2     C  CA  . ALA A  1  2   ? 54.880 -7.661  62.263  1.00 29.46 ? 2    ALA A CA  1 
ATOM   3     C  C   . ALA A  1  2   ? 55.537 -6.448  61.611  1.00 26.35 ? 2    ALA A C   1 
ATOM   4     O  O   . ALA A  1  2   ? 55.024 -5.335  61.728  1.00 27.27 ? 2    ALA A O   1 
ATOM   5     C  CB  . ALA A  1  2   ? 54.205 -8.539  61.222  1.00 30.26 ? 2    ALA A CB  1 
ATOM   6     N  N   . ASP A  1  3   ? 56.681 -6.652  60.961  1.00 24.17 ? 3    ASP A N   1 
ATOM   7     C  CA  . ASP A  1  3   ? 57.338 -5.563  60.243  1.00 22.31 ? 3    ASP A CA  1 
ATOM   8     C  C   . ASP A  1  3   ? 56.419 -5.046  59.152  1.00 19.14 ? 3    ASP A C   1 
ATOM   9     O  O   . ASP A  1  3   ? 55.636 -5.786  58.585  1.00 19.42 ? 3    ASP A O   1 
ATOM   10    C  CB  . ASP A  1  3   ? 58.657 -5.997  59.598  1.00 24.38 ? 3    ASP A CB  1 
ATOM   11    C  CG  . ASP A  1  3   ? 59.825 -6.045  60.579  1.00 28.05 ? 3    ASP A CG  1 
ATOM   12    O  OD1 . ASP A  1  3   ? 59.624 -5.801  61.783  1.00 28.95 ? 3    ASP A OD1 1 
ATOM   13    O  OD2 . ASP A  1  3   ? 60.959 -6.304  60.115  1.00 29.68 ? 3    ASP A OD2 1 
ATOM   14    N  N   . LYS A  1  4   ? 56.528 -3.769  58.853  1.00 16.60 ? 4    LYS A N   1 
ATOM   15    C  CA  A LYS A  1  4   ? 55.839 -3.225  57.691  0.34 15.43 ? 4    LYS A CA  1 
ATOM   16    C  CA  B LYS A  1  4   ? 55.827 -3.240  57.694  0.66 15.26 ? 4    LYS A CA  1 
ATOM   17    C  C   . LYS A  1  4   ? 56.374 -3.917  56.451  1.00 14.27 ? 4    LYS A C   1 
ATOM   18    O  O   . LYS A  1  4   ? 57.529 -4.334  56.423  1.00 14.02 ? 4    LYS A O   1 
ATOM   19    C  CB  A LYS A  1  4   ? 56.008 -1.717  57.626  0.34 16.79 ? 4    LYS A CB  1 
ATOM   20    C  CB  B LYS A  1  4   ? 55.944 -1.733  57.650  0.66 17.20 ? 4    LYS A CB  1 
ATOM   21    C  CG  A LYS A  1  4   ? 55.099 -1.028  58.633  0.34 18.52 ? 4    LYS A CG  1 
ATOM   22    C  CG  B LYS A  1  4   ? 54.908 -1.091  58.586  0.66 19.67 ? 4    LYS A CG  1 
ATOM   23    C  CD  A LYS A  1  4   ? 55.741 0.155   59.283  0.34 19.29 ? 4    LYS A CD  1 
ATOM   24    C  CD  B LYS A  1  4   ? 55.470 0.052   59.340  0.66 21.02 ? 4    LYS A CD  1 
ATOM   25    C  CE  A LYS A  1  4   ? 54.980 0.521   60.547  0.34 18.83 ? 4    LYS A CE  1 
ATOM   26    C  CE  B LYS A  1  4   ? 54.418 0.703   60.207  0.66 21.24 ? 4    LYS A CE  1 
ATOM   27    N  NZ  A LYS A  1  4   ? 53.517 0.639   60.300  0.34 18.25 ? 4    LYS A NZ  1 
ATOM   28    N  NZ  B LYS A  1  4   ? 54.939 1.971   60.796  0.66 22.53 ? 4    LYS A NZ  1 
ATOM   29    N  N   . LEU A  1  5   ? 55.517 -4.062  55.445  1.00 12.37 ? 5    LEU A N   1 
ATOM   30    C  CA  . LEU A  1  5   ? 55.831 -4.973  54.352  1.00 12.50 ? 5    LEU A CA  1 
ATOM   31    C  C   . LEU A  1  5   ? 56.961 -4.492  53.443  1.00 11.89 ? 5    LEU A C   1 
ATOM   32    O  O   . LEU A  1  5   ? 57.558 -5.298  52.731  1.00 12.20 ? 5    LEU A O   1 
ATOM   33    C  CB  . LEU A  1  5   ? 54.577 -5.252  53.527  1.00 12.53 ? 5    LEU A CB  1 
ATOM   34    C  CG  . LEU A  1  5   ? 53.370 -5.761  54.314  1.00 12.87 ? 5    LEU A CG  1 
ATOM   35    C  CD1 . LEU A  1  5   ? 52.239 -6.105  53.333  1.00 13.24 ? 5    LEU A CD1 1 
ATOM   36    C  CD2 . LEU A  1  5   ? 53.737 -6.982  55.163  1.00 13.35 ? 5    LEU A CD2 1 
ATOM   37    N  N   . PHE A  1  6   ? 57.267 -3.200  53.503  1.00 10.69 ? 6    PHE A N   1 
ATOM   38    C  CA  . PHE A  1  6   ? 58.327 -2.596  52.696  1.00 10.61 ? 6    PHE A CA  1 
ATOM   39    C  C   . PHE A  1  6   ? 59.679 -2.569  53.389  1.00 12.06 ? 6    PHE A C   1 
ATOM   40    O  O   . PHE A  1  6   ? 60.655 -2.179  52.792  1.00 11.85 ? 6    PHE A O   1 
ATOM   41    C  CB  . PHE A  1  6   ? 57.936 -1.161  52.303  1.00 9.72  ? 6    PHE A CB  1 
ATOM   42    C  CG  . PHE A  1  6   ? 57.528 -0.294  53.469  1.00 9.17  ? 6    PHE A CG  1 
ATOM   43    C  CD1 . PHE A  1  6   ? 58.488 0.211   54.350  1.00 9.63  ? 6    PHE A CD1 1 
ATOM   44    C  CD2 . PHE A  1  6   ? 56.196 0.013   53.694  1.00 9.65  ? 6    PHE A CD2 1 
ATOM   45    C  CE1 . PHE A  1  6   ? 58.118 1.026   55.423  1.00 10.37 ? 6    PHE A CE1 1 
ATOM   46    C  CE2 . PHE A  1  6   ? 55.821 0.822   54.762  1.00 10.42 ? 6    PHE A CE2 1 
ATOM   47    C  CZ  . PHE A  1  6   ? 56.788 1.320   55.634  1.00 11.10 ? 6    PHE A CZ  1 
ATOM   48    N  N   . ILE A  1  7   ? 59.746 -3.007  54.644  1.00 12.57 ? 7    ILE A N   1 
ATOM   49    C  CA  . ILE A  1  7   ? 61.000 -2.889  55.372  1.00 13.34 ? 7    ILE A CA  1 
ATOM   50    C  C   . ILE A  1  7   ? 62.103 -3.751  54.756  1.00 14.55 ? 7    ILE A C   1 
ATOM   51    O  O   . ILE A  1  7   ? 63.250 -3.283  54.641  1.00 14.36 ? 7    ILE A O   1 
ATOM   52    C  CB  . ILE A  1  7   ? 60.808 -3.231  56.860  1.00 14.25 ? 7    ILE A CB  1 
ATOM   53    C  CG1 . ILE A  1  7   ? 59.980 -2.137  57.536  1.00 16.56 ? 7    ILE A CG1 1 
ATOM   54    C  CG2 . ILE A  1  7   ? 62.152 -3.370  57.567  1.00 15.35 ? 7    ILE A CG2 1 
ATOM   55    C  CD1 . ILE A  1  7   ? 60.659 -0.812  57.645  1.00 17.64 ? 7    ILE A CD1 1 
ATOM   56    N  N   . ASN A  1  8   ? 61.788 -4.977  54.326  1.00 15.81 ? 8    ASN A N   1 
ATOM   57    C  CA  . ASN A  1  8   ? 62.838 -5.800  53.693  1.00 16.64 ? 8    ASN A CA  1 
ATOM   58    C  C   . ASN A  1  8   ? 63.443 -5.116  52.488  1.00 15.51 ? 8    ASN A C   1 
ATOM   59    O  O   . ASN A  1  8   ? 64.658 -5.102  52.310  1.00 15.95 ? 8    ASN A O   1 
ATOM   60    C  CB  . ASN A  1  8   ? 62.323 -7.157  53.214  1.00 20.24 ? 8    ASN A CB  1 
ATOM   61    C  CG  . ASN A  1  8   ? 62.053 -8.118  54.332  1.00 23.41 ? 8    ASN A CG  1 
ATOM   62    O  OD1 . ASN A  1  8   ? 62.661 -8.043  55.400  1.00 24.59 ? 8    ASN A OD1 1 
ATOM   63    N  ND2 . ASN A  1  8   ? 61.154 -9.065  54.078  1.00 24.63 ? 8    ASN A ND2 1 
ATOM   64    N  N   . ALA A  1  9   ? 62.591 -4.562  51.636  1.00 14.19 ? 9    ALA A N   1 
ATOM   65    C  CA  . ALA A  1  9   ? 63.105 -3.899  50.441  1.00 14.09 ? 9    ALA A CA  1 
ATOM   66    C  C   . ALA A  1  9   ? 63.996 -2.731  50.815  1.00 14.39 ? 9    ALA A C   1 
ATOM   67    O  O   . ALA A  1  9   ? 65.049 -2.553  50.213  1.00 15.32 ? 9    ALA A O   1 
ATOM   68    C  CB  . ALA A  1  9   ? 61.963 -3.422  49.560  1.00 13.45 ? 9    ALA A CB  1 
ATOM   69    N  N   . LEU A  1  10  ? 63.588 -1.928  51.792  1.00 13.13 ? 10   LEU A N   1 
ATOM   70    C  CA  . LEU A  1  10  ? 64.408 -0.773  52.166  1.00 13.11 ? 10   LEU A CA  1 
ATOM   71    C  C   . LEU A  1  10  ? 65.767 -1.215  52.695  1.00 15.00 ? 10   LEU A C   1 
ATOM   72    O  O   . LEU A  1  10  ? 66.777 -0.584  52.409  1.00 15.11 ? 10   LEU A O   1 
ATOM   73    C  CB  . LEU A  1  10  ? 63.709 0.101   53.206  1.00 11.96 ? 10   LEU A CB  1 
ATOM   74    C  CG  . LEU A  1  10  ? 62.389 0.716   52.754  1.00 11.77 ? 10   LEU A CG  1 
ATOM   75    C  CD1 . LEU A  1  10  ? 61.836 1.614   53.858  1.00 12.24 ? 10   LEU A CD1 1 
ATOM   76    C  CD2 . LEU A  1  10  ? 62.510 1.501   51.456  1.00 12.12 ? 10   LEU A CD2 1 
ATOM   77    N  N   . LYS A  1  11  ? 65.784 -2.298  53.464  1.00 16.32 ? 11   LYS A N   1 
ATOM   78    C  CA  . LYS A  1  11  ? 67.042 -2.829  53.981  1.00 18.08 ? 11   LYS A CA  1 
ATOM   79    C  C   . LYS A  1  11  ? 67.944 -3.348  52.863  1.00 19.13 ? 11   LYS A C   1 
ATOM   80    O  O   . LYS A  1  11  ? 69.167 -3.222  52.924  1.00 20.41 ? 11   LYS A O   1 
ATOM   81    C  CB  . LYS A  1  11  ? 66.771 -3.916  55.001  1.00 20.34 ? 11   LYS A CB  1 
ATOM   82    C  CG  . LYS A  1  11  ? 66.213 -3.366  56.297  1.00 23.58 ? 11   LYS A CG  1 
ATOM   83    C  CD  . LYS A  1  11  ? 65.866 -4.475  57.284  1.00 27.33 ? 11   LYS A CD  1 
ATOM   84    C  CE  . LYS A  1  11  ? 65.420 -3.899  58.609  1.00 30.54 ? 11   LYS A CE  1 
ATOM   85    N  NZ  . LYS A  1  11  ? 65.091 -4.968  59.605  1.00 32.45 ? 11   LYS A NZ  1 
ATOM   86    N  N   . LYS A  1  12  ? 67.345 -3.923  51.832  1.00 19.44 ? 12   LYS A N   1 
ATOM   87    C  CA  . LYS A  1  12  ? 68.123 -4.395  50.699  1.00 21.41 ? 12   LYS A CA  1 
ATOM   88    C  C   . LYS A  1  12  ? 68.704 -3.227  49.881  1.00 20.60 ? 12   LYS A C   1 
ATOM   89    O  O   . LYS A  1  12  ? 69.836 -3.298  49.385  1.00 21.60 ? 12   LYS A O   1 
ATOM   90    C  CB  . LYS A  1  12  ? 67.252 -5.307  49.823  1.00 26.07 ? 12   LYS A CB  1 
ATOM   91    C  CG  . LYS A  1  12  ? 67.944 -5.868  48.582  1.00 31.21 ? 12   LYS A CG  1 
ATOM   92    C  CD  . LYS A  1  12  ? 69.035 -6.860  48.963  1.00 34.85 ? 12   LYS A CD  1 
ATOM   93    C  CE  . LYS A  1  12  ? 68.744 -8.276  48.473  1.00 37.87 ? 12   LYS A CE  1 
ATOM   94    N  NZ  . LYS A  1  12  ? 69.217 -8.497  47.078  1.00 39.36 ? 12   LYS A NZ  1 
ATOM   95    N  N   . LYS A  1  13  ? 67.948 -2.139  49.751  1.00 18.58 ? 13   LYS A N   1 
ATOM   96    C  CA  . LYS A  1  13  ? 68.379 -1.022  48.913  1.00 18.52 ? 13   LYS A CA  1 
ATOM   97    C  C   . LYS A  1  13  ? 69.459 -0.140  49.488  1.00 18.94 ? 13   LYS A C   1 
ATOM   98    O  O   . LYS A  1  13  ? 70.244 0.446   48.745  1.00 20.22 ? 13   LYS A O   1 
ATOM   99    C  CB  . LYS A  1  13  ? 67.237 -0.075  48.603  1.00 19.03 ? 13   LYS A CB  1 
ATOM   100   C  CG  . LYS A  1  13  ? 66.109 -0.599  47.827  1.00 19.46 ? 13   LYS A CG  1 
ATOM   101   C  CD  . LYS A  1  13  ? 65.133 0.583   47.776  1.00 19.78 ? 13   LYS A CD  1 
ATOM   102   C  CE  . LYS A  1  13  ? 63.837 0.176   47.262  1.00 18.35 ? 13   LYS A CE  1 
ATOM   103   N  NZ  . LYS A  1  13  ? 63.677 0.498   45.844  1.00 13.94 ? 13   LYS A NZ  1 
ATOM   104   N  N   . PHE A  1  14  ? 69.449 0.020   50.805  1.00 18.12 ? 14   PHE A N   1 
ATOM   105   C  CA  . PHE A  1  14  ? 70.335 1.002   51.444  1.00 19.16 ? 14   PHE A CA  1 
ATOM   106   C  C   . PHE A  1  14  ? 71.194 0.450   52.556  1.00 19.27 ? 14   PHE A C   1 
ATOM   107   O  O   . PHE A  1  14  ? 70.826 -0.512  53.222  1.00 18.78 ? 14   PHE A O   1 
ATOM   108   C  CB  . PHE A  1  14  ? 69.529 2.158   52.005  1.00 20.62 ? 14   PHE A CB  1 
ATOM   109   C  CG  . PHE A  1  14  ? 68.712 2.885   50.977  1.00 21.91 ? 14   PHE A CG  1 
ATOM   110   C  CD1 . PHE A  1  14  ? 69.329 3.504   49.901  1.00 23.43 ? 14   PHE A CD1 1 
ATOM   111   C  CD2 . PHE A  1  14  ? 67.342 2.968   51.099  1.00 20.70 ? 14   PHE A CD2 1 
ATOM   112   C  CE1 . PHE A  1  14  ? 68.591 4.180   48.963  1.00 23.46 ? 14   PHE A CE1 1 
ATOM   113   C  CE2 . PHE A  1  14  ? 66.577 3.663   50.140  1.00 21.34 ? 14   PHE A CE2 1 
ATOM   114   C  CZ  . PHE A  1  14  ? 67.209 4.270   49.086  1.00 22.45 ? 14   PHE A CZ  1 
ATOM   115   N  N   . GLU A  1  15  ? 72.287 1.160   52.795  1.00 20.47 ? 15   GLU A N   1 
ATOM   116   C  CA  . GLU A  1  15  ? 73.286 0.784   53.791  1.00 20.81 ? 15   GLU A CA  1 
ATOM   117   C  C   . GLU A  1  15  ? 72.748 1.146   55.170  1.00 17.61 ? 15   GLU A C   1 
ATOM   118   O  O   . GLU A  1  15  ? 72.908 0.404   56.137  1.00 17.48 ? 15   GLU A O   1 
ATOM   119   C  CB  . GLU A  1  15  ? 74.589 1.536   53.518  1.00 25.23 ? 15   GLU A CB  1 
ATOM   120   C  CG  . GLU A  1  15  ? 75.219 1.217   52.179  1.00 29.72 ? 15   GLU A CG  1 
ATOM   121   C  CD  . GLU A  1  15  ? 75.488 -0.251  51.996  1.00 33.26 ? 15   GLU A CD  1 
ATOM   122   O  OE1 . GLU A  1  15  ? 76.050 -0.858  52.936  1.00 34.46 ? 15   GLU A OE1 1 
ATOM   123   O  OE2 . GLU A  1  15  ? 75.140 -0.793  50.916  1.00 35.04 ? 15   GLU A OE2 1 
ATOM   124   N  N   . GLU A  1  16  ? 72.088 2.292   55.238  1.00 15.35 ? 16   GLU A N   1 
ATOM   125   C  CA  . GLU A  1  16  ? 71.561 2.805   56.487  1.00 15.90 ? 16   GLU A CA  1 
ATOM   126   C  C   . GLU A  1  16  ? 70.294 2.078   56.872  1.00 15.97 ? 16   GLU A C   1 
ATOM   127   O  O   . GLU A  1  16  ? 69.621 1.512   56.010  1.00 16.95 ? 16   GLU A O   1 
ATOM   128   C  CB  . GLU A  1  16  ? 71.228 4.285   56.358  1.00 16.69 ? 16   GLU A CB  1 
ATOM   129   C  CG  . GLU A  1  16  ? 72.379 5.180   56.005  1.00 17.64 ? 16   GLU A CG  1 
ATOM   130   C  CD  . GLU A  1  16  ? 72.746 5.160   54.521  1.00 18.80 ? 16   GLU A CD  1 
ATOM   131   O  OE1 . GLU A  1  16  ? 72.038 4.555   53.669  1.00 19.64 ? 16   GLU A OE1 1 
ATOM   132   O  OE2 . GLU A  1  16  ? 73.762 5.792   54.211  1.00 21.10 ? 16   GLU A OE2 1 
ATOM   133   N  N   . SER A  1  17  ? 69.956 2.088   58.159  1.00 16.03 ? 17   SER A N   1 
ATOM   134   C  CA  . SER A  1  17  ? 68.649 1.579   58.551  1.00 16.27 ? 17   SER A CA  1 
ATOM   135   C  C   . SER A  1  17  ? 67.583 2.564   58.028  1.00 13.90 ? 17   SER A C   1 
ATOM   136   O  O   . SER A  1  17  ? 67.869 3.742   57.823  1.00 13.45 ? 17   SER A O   1 
ATOM   137   C  CB  . SER A  1  17  ? 68.547 1.387   60.054  1.00 20.31 ? 17   SER A CB  1 
ATOM   138   O  OG  . SER A  1  17  ? 68.746 2.608   60.690  1.00 24.68 ? 17   SER A OG  1 
ATOM   139   N  N   . PRO A  1  18  ? 66.351 2.078   57.802  1.00 13.26 ? 18   PRO A N   1 
ATOM   140   C  CA  . PRO A  1  18  ? 65.366 2.891   57.070  1.00 12.81 ? 18   PRO A CA  1 
ATOM   141   C  C   . PRO A  1  18  ? 64.941 4.169   57.801  1.00 11.73 ? 18   PRO A C   1 
ATOM   142   O  O   . PRO A  1  18  ? 64.434 5.081   57.155  1.00 11.01 ? 18   PRO A O   1 
ATOM   143   C  CB  . PRO A  1  18  ? 64.161 1.958   56.930  1.00 15.76 ? 18   PRO A CB  1 
ATOM   144   C  CG  . PRO A  1  18  ? 64.609 0.603   57.311  1.00 16.52 ? 18   PRO A CG  1 
ATOM   145   C  CD  . PRO A  1  18  ? 65.875 0.708   58.065  1.00 14.59 ? 18   PRO A CD  1 
ATOM   146   N  N   . GLU A  1  19  ? 65.124 4.224   59.125  1.00 11.90 ? 19   GLU A N   1 
ATOM   147   C  CA  . GLU A  1  19  ? 64.742 5.417   59.883  1.00 13.44 ? 19   GLU A CA  1 
ATOM   148   C  C   . GLU A  1  19  ? 65.780 6.531   59.855  1.00 12.86 ? 19   GLU A C   1 
ATOM   149   O  O   . GLU A  1  19  ? 65.480 7.657   60.241  1.00 13.82 ? 19   GLU A O   1 
ATOM   150   C  CB  . GLU A  1  19  ? 64.468 5.053   61.355  1.00 16.01 ? 19   GLU A CB  1 
ATOM   151   C  CG  . GLU A  1  19  ? 63.472 3.935   61.531  1.00 18.60 ? 19   GLU A CG  1 
ATOM   152   C  CD  . GLU A  1  19  ? 64.104 2.556   61.469  1.00 21.95 ? 19   GLU A CD  1 
ATOM   153   O  OE1 . GLU A  1  19  ? 65.332 2.442   61.207  1.00 23.29 ? 19   GLU A OE1 1 
ATOM   154   O  OE2 . GLU A  1  19  ? 63.352 1.575   61.692  1.00 24.78 ? 19   GLU A OE2 1 
ATOM   155   N  N   . GLU A  1  20  ? 66.975 6.240   59.356  1.00 12.61 ? 20   GLU A N   1 
ATOM   156   C  CA  . GLU A  1  20  ? 68.067 7.212   59.385  1.00 13.99 ? 20   GLU A CA  1 
ATOM   157   C  C   . GLU A  1  20  ? 67.840 8.355   58.402  1.00 12.48 ? 20   GLU A C   1 
ATOM   158   O  O   . GLU A  1  20  ? 67.428 8.134   57.266  1.00 12.28 ? 20   GLU A O   1 
ATOM   159   C  CB  . GLU A  1  20  ? 69.415 6.518   59.085  1.00 16.60 ? 20   GLU A CB  1 
ATOM   160   C  CG  . GLU A  1  20  ? 69.892 5.542   60.172  1.00 19.70 ? 20   GLU A CG  1 
ATOM   161   C  CD  . GLU A  1  20  ? 71.250 4.902   59.841  1.00 21.81 ? 20   GLU A CD  1 
ATOM   162   O  OE1 . GLU A  1  20  ? 72.188 5.664   59.573  1.00 23.68 ? 20   GLU A OE1 1 
ATOM   163   O  OE2 . GLU A  1  20  ? 71.407 3.652   59.912  1.00 22.88 ? 20   GLU A OE2 1 
ATOM   164   N  N   . LYS A  1  21  ? 68.116 9.573   58.852  1.00 12.38 ? 21   LYS A N   1 
ATOM   165   C  CA  . LYS A  1  21  ? 67.834 10.786  58.089  1.00 12.96 ? 21   LYS A CA  1 
ATOM   166   C  C   . LYS A  1  21  ? 69.022 11.271  57.249  1.00 12.88 ? 21   LYS A C   1 
ATOM   167   O  O   . LYS A  1  21  ? 68.862 12.189  56.461  1.00 13.40 ? 21   LYS A O   1 
ATOM   168   C  CB  . LYS A  1  21  ? 67.383 11.922  59.029  1.00 13.98 ? 21   LYS A CB  1 
ATOM   169   C  CG  . LYS A  1  21  ? 65.934 11.816  59.494  1.00 16.34 ? 21   LYS A CG  1 
ATOM   170   C  CD  . LYS A  1  21  ? 65.508 13.048  60.273  1.00 19.05 ? 21   LYS A CD  1 
ATOM   171   C  CE  . LYS A  1  21  ? 64.000 13.024  60.554  1.00 22.17 ? 21   LYS A CE  1 
ATOM   172   N  NZ  . LYS A  1  21  ? 63.586 14.165  61.440  1.00 24.87 ? 21   LYS A NZ  1 
ATOM   173   N  N   . LYS A  1  22  ? 70.197 10.665  57.421  1.00 12.38 ? 22   LYS A N   1 
ATOM   174   C  CA  . LYS A  1  22  ? 71.412 11.097  56.729  1.00 13.55 ? 22   LYS A CA  1 
ATOM   175   C  C   . LYS A  1  22  ? 72.061 9.964   55.962  1.00 13.07 ? 22   LYS A C   1 
ATOM   176   O  O   . LYS A  1  22  ? 71.970 8.792   56.346  1.00 14.30 ? 22   LYS A O   1 
ATOM   177   C  CB  . LYS A  1  22  ? 72.446 11.686  57.705  1.00 17.55 ? 22   LYS A CB  1 
ATOM   178   C  CG  . LYS A  1  22  ? 72.059 13.012  58.352  1.00 22.43 ? 22   LYS A CG  1 
ATOM   179   C  CD  . LYS A  1  22  ? 73.152 13.434  59.321  1.00 26.40 ? 22   LYS A CD  1 
ATOM   180   C  CE  . LYS A  1  22  ? 72.853 14.751  60.006  1.00 30.39 ? 22   LYS A CE  1 
ATOM   181   N  NZ  . LYS A  1  22  ? 73.932 15.062  61.002  1.00 31.78 ? 22   LYS A NZ  1 
ATOM   182   N  N   . THR A  1  23  ? 72.720 10.328  54.867  1.00 12.38 ? 23   THR A N   1 
ATOM   183   C  CA  . THR A  1  23  ? 73.406 9.359   54.043  1.00 11.26 ? 23   THR A CA  1 
ATOM   184   C  C   . THR A  1  23  ? 74.615 10.023  53.379  1.00 12.72 ? 23   THR A C   1 
ATOM   185   O  O   . THR A  1  23  ? 74.978 11.153  53.742  1.00 13.53 ? 23   THR A O   1 
ATOM   186   C  CB  . THR A  1  23  ? 72.447 8.741   52.990  1.00 12.29 ? 23   THR A CB  1 
ATOM   187   O  OG1 . THR A  1  23  ? 73.080 7.624   52.342  1.00 13.42 ? 23   THR A OG1 1 
ATOM   188   C  CG2 . THR A  1  23  ? 72.032 9.779   51.948  1.00 12.68 ? 23   THR A CG2 1 
ATOM   189   N  N   . THR A  1  24  ? 75.239 9.292   52.451  1.00 13.33 ? 24   THR A N   1 
ATOM   190   C  CA  . THR A  1  24  ? 76.396 9.748   51.689  1.00 15.14 ? 24   THR A CA  1 
ATOM   191   C  C   . THR A  1  24  ? 76.067 9.847   50.208  1.00 13.42 ? 24   THR A C   1 
ATOM   192   O  O   . THR A  1  24  ? 75.464 8.934   49.650  1.00 15.46 ? 24   THR A O   1 
ATOM   193   C  CB  . THR A  1  24  ? 77.593 8.781   51.846  1.00 18.12 ? 24   THR A CB  1 
ATOM   194   O  OG1 . THR A  1  24  ? 77.899 8.624   53.231  1.00 21.37 ? 24   THR A OG1 1 
ATOM   195   C  CG2 . THR A  1  24  ? 78.811 9.310   51.105  1.00 20.34 ? 24   THR A CG2 1 
ATOM   196   N  N   . PHE A  1  25  ? 76.495 10.943  49.575  1.00 10.90 ? 25   PHE A N   1 
ATOM   197   C  CA  . PHE A  1  25  ? 76.339 11.142  48.141  1.00 10.50 ? 25   PHE A CA  1 
ATOM   198   C  C   . PHE A  1  25  ? 77.682 11.395  47.458  1.00 10.50 ? 25   PHE A C   1 
ATOM   199   O  O   . PHE A  1  25  ? 78.701 11.596  48.113  1.00 11.73 ? 25   PHE A O   1 
ATOM   200   C  CB  . PHE A  1  25  ? 75.413 12.335  47.880  1.00 10.38 ? 25   PHE A CB  1 
ATOM   201   C  CG  . PHE A  1  25  ? 74.050 12.227  48.543  1.00 9.85  ? 25   PHE A CG  1 
ATOM   202   C  CD1 . PHE A  1  25  ? 73.139 11.245  48.175  1.00 10.39 ? 25   PHE A CD1 1 
ATOM   203   C  CD2 . PHE A  1  25  ? 73.672 13.145  49.513  1.00 10.74 ? 25   PHE A CD2 1 
ATOM   204   C  CE1 . PHE A  1  25  ? 71.865 11.188  48.768  1.00 10.29 ? 25   PHE A CE1 1 
ATOM   205   C  CE2 . PHE A  1  25  ? 72.410 13.090  50.116  1.00 10.31 ? 25   PHE A CE2 1 
ATOM   206   C  CZ  . PHE A  1  25  ? 71.511 12.112  49.741  1.00 10.39 ? 25   PHE A CZ  1 
ATOM   207   N  N   . TYR A  1  26  ? 77.670 11.375  46.129  1.00 10.82 ? 26   TYR A N   1 
ATOM   208   C  CA  . TYR A  1  26  ? 78.704 11.978  45.265  1.00 11.99 ? 26   TYR A CA  1 
ATOM   209   C  C   . TYR A  1  26  ? 79.959 11.118  45.096  1.00 14.07 ? 26   TYR A C   1 
ATOM   210   O  O   . TYR A  1  26  ? 80.704 11.295  44.138  1.00 16.48 ? 26   TYR A O   1 
ATOM   211   C  CB  . TYR A  1  26  ? 79.134 13.358  45.799  1.00 11.37 ? 26   TYR A CB  1 
ATOM   212   C  CG  . TYR A  1  26  ? 77.972 14.270  46.115  1.00 10.40 ? 26   TYR A CG  1 
ATOM   213   C  CD1 . TYR A  1  26  ? 76.942 14.484  45.196  1.00 10.88 ? 26   TYR A CD1 1 
ATOM   214   C  CD2 . TYR A  1  26  ? 77.864 14.882  47.361  1.00 11.01 ? 26   TYR A CD2 1 
ATOM   215   C  CE1 . TYR A  1  26  ? 75.857 15.294  45.495  1.00 10.91 ? 26   TYR A CE1 1 
ATOM   216   C  CE2 . TYR A  1  26  ? 76.787 15.685  47.667  1.00 10.75 ? 26   TYR A CE2 1 
ATOM   217   C  CZ  . TYR A  1  26  ? 75.774 15.892  46.732  1.00 11.52 ? 26   TYR A CZ  1 
ATOM   218   O  OH  . TYR A  1  26  ? 74.699 16.686  47.040  1.00 11.75 ? 26   TYR A OH  1 
ATOM   219   N  N   . THR A  1  27  ? 80.162 10.160  45.980  1.00 14.69 ? 27   THR A N   1 
ATOM   220   C  CA  . THR A  1  27  ? 81.388 9.355   45.992  1.00 15.83 ? 27   THR A CA  1 
ATOM   221   C  C   . THR A  1  27  ? 81.094 7.903   45.611  1.00 15.42 ? 27   THR A C   1 
ATOM   222   O  O   . THR A  1  27  ? 81.858 6.984   45.920  1.00 16.88 ? 27   THR A O   1 
ATOM   223   C  CB  . THR A  1  27  ? 82.042 9.418   47.390  1.00 18.38 ? 27   THR A CB  1 
ATOM   224   O  OG1 . THR A  1  27  ? 81.049 9.140   48.368  1.00 20.11 ? 27   THR A OG1 1 
ATOM   225   C  CG2 . THR A  1  27  ? 82.586 10.800  47.661  1.00 19.77 ? 27   THR A CG2 1 
ATOM   226   N  N   . LEU A  1  28  ? 79.997 7.702   44.885  1.00 15.19 ? 28   LEU A N   1 
ATOM   227   C  CA  . LEU A  1  28  ? 79.513 6.365   44.595  1.00 15.44 ? 28   LEU A CA  1 
ATOM   228   C  C   . LEU A  1  28  ? 79.982 5.842   43.235  1.00 15.12 ? 28   LEU A C   1 
ATOM   229   O  O   . LEU A  1  28  ? 79.684 4.708   42.879  1.00 17.38 ? 28   LEU A O   1 
ATOM   230   C  CB  . LEU A  1  28  ? 77.976 6.362   44.651  1.00 16.99 ? 28   LEU A CB  1 
ATOM   231   C  CG  . LEU A  1  28  ? 77.394 7.017   45.915  1.00 20.22 ? 28   LEU A CG  1 
ATOM   232   C  CD1 . LEU A  1  28  ? 75.859 7.103   45.844  1.00 20.31 ? 28   LEU A CD1 1 
ATOM   233   C  CD2 . LEU A  1  28  ? 77.842 6.295   47.194  1.00 22.46 ? 28   LEU A CD2 1 
ATOM   234   N  N   . GLY A  1  29  ? 80.703 6.666   42.476  1.00 14.46 ? 29   GLY A N   1 
ATOM   235   C  CA  . GLY A  1  29  ? 81.184 6.290   41.159  1.00 14.14 ? 29   GLY A CA  1 
ATOM   236   C  C   . GLY A  1  29  ? 80.274 6.697   40.001  1.00 13.14 ? 29   GLY A C   1 
ATOM   237   O  O   . GLY A  1  29  ? 80.495 6.277   38.866  1.00 13.08 ? 29   GLY A O   1 
ATOM   238   N  N   . GLY A  1  30  ? 79.259 7.524   40.257  1.00 11.74 ? 30   GLY A N   1 
ATOM   239   C  CA  . GLY A  1  30  ? 78.338 7.919   39.195  1.00 11.34 ? 30   GLY A CA  1 
ATOM   240   C  C   . GLY A  1  30  ? 77.657 6.702   38.600  1.00 10.27 ? 30   GLY A C   1 
ATOM   241   O  O   . GLY A  1  30  ? 77.228 5.794   39.314  1.00 10.17 ? 30   GLY A O   1 
ATOM   242   N  N   . TRP A  1  31  ? 77.576 6.659   37.275  1.00 10.50 ? 31   TRP A N   1 
ATOM   243   C  CA  . TRP A  1  31  ? 76.923 5.546   36.603  1.00 9.86  ? 31   TRP A CA  1 
ATOM   244   C  C   . TRP A  1  31  ? 77.674 4.239   36.809  1.00 9.61  ? 31   TRP A C   1 
ATOM   245   O  O   . TRP A  1  31  ? 77.079 3.181   36.668  1.00 9.87  ? 31   TRP A O   1 
ATOM   246   C  CB  . TRP A  1  31  ? 76.751 5.816   35.089  1.00 10.63 ? 31   TRP A CB  1 
ATOM   247   C  CG  . TRP A  1  31  ? 78.019 6.029   34.277  1.00 10.94 ? 31   TRP A CG  1 
ATOM   248   C  CD1 . TRP A  1  31  ? 78.545 7.217   33.885  1.00 11.72 ? 31   TRP A CD1 1 
ATOM   249   C  CD2 . TRP A  1  31  ? 78.879 5.016   33.736  1.00 9.90  ? 31   TRP A CD2 1 
ATOM   250   N  NE1 . TRP A  1  31  ? 79.694 7.014   33.165  1.00 11.22 ? 31   TRP A NE1 1 
ATOM   251   C  CE2 . TRP A  1  31  ? 79.922 5.671   33.061  1.00 10.49 ? 31   TRP A CE2 1 
ATOM   252   C  CE3 . TRP A  1  31  ? 78.875 3.620   33.768  1.00 10.86 ? 31   TRP A CE3 1 
ATOM   253   C  CZ2 . TRP A  1  31  ? 80.944 4.974   32.407  1.00 10.61 ? 31   TRP A CZ2 1 
ATOM   254   C  CZ3 . TRP A  1  31  ? 79.893 2.941   33.150  1.00 10.66 ? 31   TRP A CZ3 1 
ATOM   255   C  CH2 . TRP A  1  31  ? 80.915 3.617   32.473  1.00 10.52 ? 31   TRP A CH2 1 
ATOM   256   N  N   . LYS A  1  32  ? 78.959 4.295   37.180  1.00 9.22  ? 32   LYS A N   1 
ATOM   257   C  CA  . LYS A  1  32  ? 79.770 3.074   37.271  1.00 9.72  ? 32   LYS A CA  1 
ATOM   258   C  C   . LYS A  1  32  ? 79.355 2.201   38.461  1.00 11.12 ? 32   LYS A C   1 
ATOM   259   O  O   . LYS A  1  32  ? 79.745 1.038   38.550  1.00 11.94 ? 32   LYS A O   1 
ATOM   260   C  CB  . LYS A  1  32  ? 81.247 3.437   37.359  1.00 10.42 ? 32   LYS A CB  1 
ATOM   261   C  CG  . LYS A  1  32  ? 81.752 4.156   36.115  1.00 12.09 ? 32   LYS A CG  1 
ATOM   262   C  CD  . LYS A  1  32  ? 83.254 4.386   36.192  1.00 12.89 ? 32   LYS A CD  1 
ATOM   263   C  CE  . LYS A  1  32  ? 83.735 5.243   35.046  1.00 14.49 ? 32   LYS A CE  1 
ATOM   264   N  NZ  . LYS A  1  32  ? 85.216 5.419   35.048  1.00 17.24 ? 32   LYS A NZ  1 
ATOM   265   N  N   . GLN A  1  33  ? 78.512 2.745   39.342  1.00 10.02 ? 33   GLN A N   1 
ATOM   266   C  CA  . GLN A  1  33  ? 77.958 1.956   40.446  1.00 10.27 ? 33   GLN A CA  1 
ATOM   267   C  C   . GLN A  1  33  ? 76.982 0.887   39.971  1.00 10.26 ? 33   GLN A C   1 
ATOM   268   O  O   . GLN A  1  33  ? 76.664 -0.041  40.702  1.00 11.67 ? 33   GLN A O   1 
ATOM   269   C  CB  . GLN A  1  33  ? 77.221 2.856   41.442  1.00 10.21 ? 33   GLN A CB  1 
ATOM   270   C  CG  . GLN A  1  33  ? 75.898 3.390   40.908  1.00 10.18 ? 33   GLN A CG  1 
ATOM   271   C  CD  . GLN A  1  33  ? 75.216 4.287   41.903  1.00 10.81 ? 33   GLN A CD  1 
ATOM   272   O  OE1 . GLN A  1  33  ? 74.497 3.810   42.771  1.00 11.73 ? 33   GLN A OE1 1 
ATOM   273   N  NE2 . GLN A  1  33  ? 75.455 5.587   41.799  1.00 10.50 ? 33   GLN A NE2 1 
ATOM   274   N  N   . SER A  1  34  ? 76.504 1.042   38.741  1.00 9.56  ? 34   SER A N   1 
ATOM   275   C  CA  . SER A  1  34  ? 75.397 0.263   38.216  1.00 9.00  ? 34   SER A CA  1 
ATOM   276   C  C   . SER A  1  34  ? 75.826 -0.712  37.144  1.00 10.46 ? 34   SER A C   1 
ATOM   277   O  O   . SER A  1  34  ? 76.375 -0.315  36.130  1.00 10.45 ? 34   SER A O   1 
ATOM   278   C  CB  . SER A  1  34  ? 74.348 1.196   37.624  1.00 9.06  ? 34   SER A CB  1 
ATOM   279   O  OG  . SER A  1  34  ? 73.441 0.483   36.799  1.00 10.06 ? 34   SER A OG  1 
ATOM   280   N  N   . GLU A  1  35  ? 75.541 -1.984  37.360  1.00 10.85 ? 35   GLU A N   1 
ATOM   281   C  CA  . GLU A  1  35  ? 75.737 -3.006  36.338  1.00 12.00 ? 35   GLU A CA  1 
ATOM   282   C  C   . GLU A  1  35  ? 74.985 -2.668  35.053  1.00 10.70 ? 35   GLU A C   1 
ATOM   283   O  O   . GLU A  1  35  ? 75.505 -2.830  33.952  1.00 11.20 ? 35   GLU A O   1 
ATOM   284   C  CB  . GLU A  1  35  ? 75.256 -4.360  36.871  1.00 16.39 ? 35   GLU A CB  1 
ATOM   285   C  CG  . GLU A  1  35  ? 75.414 -5.509  35.885  1.00 22.58 ? 35   GLU A CG  1 
ATOM   286   C  CD  . GLU A  1  35  ? 74.658 -6.758  36.304  1.00 28.49 ? 35   GLU A CD  1 
ATOM   287   O  OE1 . GLU A  1  35  ? 73.507 -6.657  36.798  1.00 28.79 ? 35   GLU A OE1 1 
ATOM   288   O  OE2 . GLU A  1  35  ? 75.243 -7.847  36.160  1.00 30.53 ? 35   GLU A OE2 1 
ATOM   289   N  N   . ARG A  1  36  ? 73.747 -2.227  35.189  1.00 10.16 ? 36   ARG A N   1 
ATOM   290   C  CA  . ARG A  1  36  ? 72.913 -1.972  34.022  1.00 9.71  ? 36   ARG A CA  1 
ATOM   291   C  C   . ARG A  1  36  ? 73.377 -0.733  33.271  1.00 9.13  ? 36   ARG A C   1 
ATOM   292   O  O   . ARG A  1  36  ? 73.482 -0.761  32.033  1.00 8.80  ? 36   ARG A O   1 
ATOM   293   C  CB  . ARG A  1  36  ? 71.448 -1.830  34.444  1.00 11.36 ? 36   ARG A CB  1 
ATOM   294   C  CG  . ARG A  1  36  ? 70.496 -1.783  33.282  1.00 11.23 ? 36   ARG A CG  1 
ATOM   295   C  CD  . ARG A  1  36  ? 70.528 -3.060  32.447  1.00 12.51 ? 36   ARG A CD  1 
ATOM   296   N  NE  . ARG A  1  36  ? 70.110 -4.218  33.225  1.00 12.55 ? 36   ARG A NE  1 
ATOM   297   C  CZ  . ARG A  1  36  ? 70.865 -5.263  33.545  1.00 14.37 ? 36   ARG A CZ  1 
ATOM   298   N  NH1 . ARG A  1  36  ? 72.117 -5.387  33.122  1.00 14.72 ? 36   ARG A NH1 1 
ATOM   299   N  NH2 . ARG A  1  36  ? 70.344 -6.217  34.282  1.00 16.30 ? 36   ARG A NH2 1 
ATOM   300   N  N   . LYS A  1  37  ? 73.672 0.360   33.978  1.00 8.50  ? 37   LYS A N   1 
ATOM   301   C  CA  . LYS A  1  37  ? 74.211 1.533   33.283  1.00 9.04  ? 37   LYS A CA  1 
ATOM   302   C  C   . LYS A  1  37  ? 75.540 1.198   32.585  1.00 8.88  ? 37   LYS A C   1 
ATOM   303   O  O   . LYS A  1  37  ? 75.788 1.678   31.485  1.00 9.70  ? 37   LYS A O   1 
ATOM   304   C  CB  . LYS A  1  37  ? 74.414 2.719   34.217  1.00 8.69  ? 37   LYS A CB  1 
ATOM   305   C  CG  . LYS A  1  37  ? 73.137 3.229   34.916  1.00 9.45  ? 37   LYS A CG  1 
ATOM   306   C  CD  . LYS A  1  37  ? 72.015 3.542   33.940  1.00 9.47  ? 37   LYS A CD  1 
ATOM   307   C  CE  . LYS A  1  37  ? 70.859 4.218   34.670  1.00 9.01  ? 37   LYS A CE  1 
ATOM   308   N  NZ  . LYS A  1  37  ? 69.726 4.436   33.759  1.00 8.82  ? 37   LYS A NZ  1 
ATOM   309   N  N   . THR A  1  38  ? 76.369 0.363   33.193  1.00 9.25  ? 38   THR A N   1 
ATOM   310   C  CA  . THR A  1  38  ? 77.640 -0.036  32.595  1.00 9.53  ? 38   THR A CA  1 
ATOM   311   C  C   . THR A  1  38  ? 77.383 -0.811  31.296  1.00 8.65  ? 38   THR A C   1 
ATOM   312   O  O   . THR A  1  38  ? 78.046 -0.570  30.284  1.00 9.85  ? 38   THR A O   1 
ATOM   313   C  CB  . THR A  1  38  ? 78.456 -0.865  33.611  1.00 10.21 ? 38   THR A CB  1 
ATOM   314   O  OG1 . THR A  1  38  ? 78.746 -0.031  34.743  1.00 11.06 ? 38   THR A OG1 1 
ATOM   315   C  CG2 . THR A  1  38  ? 79.763 -1.354  33.030  1.00 11.05 ? 38   THR A CG2 1 
ATOM   316   N  N   . GLU A  1  39  ? 76.413 -1.723  31.316  1.00 8.52  ? 39   GLU A N   1 
ATOM   317   C  CA  . GLU A  1  39  ? 75.984 -2.426  30.103  1.00 9.40  ? 39   GLU A CA  1 
ATOM   318   C  C   . GLU A  1  39  ? 75.548 -1.430  29.034  1.00 8.52  ? 39   GLU A C   1 
ATOM   319   O  O   . GLU A  1  39  ? 75.898 -1.563  27.852  1.00 9.18  ? 39   GLU A O   1 
ATOM   320   C  CB  . GLU A  1  39  ? 74.829 -3.390  30.407  1.00 9.31  ? 39   GLU A CB  1 
ATOM   321   C  CG  . GLU A  1  39  ? 74.407 -4.242  29.221  1.00 10.26 ? 39   GLU A CG  1 
ATOM   322   C  CD  . GLU A  1  39  ? 73.134 -5.044  29.458  1.00 11.83 ? 39   GLU A CD  1 
ATOM   323   O  OE1 . GLU A  1  39  ? 72.345 -4.694  30.351  1.00 13.76 ? 39   GLU A OE1 1 
ATOM   324   O  OE2 . GLU A  1  39  ? 72.905 -6.020  28.732  1.00 12.88 ? 39   GLU A OE2 1 
ATOM   325   N  N   . PHE A  1  40  ? 74.773 -0.428  29.437  1.00 8.29  ? 40   PHE A N   1 
ATOM   326   C  CA  . PHE A  1  40  ? 74.258 0.548   28.472  1.00 6.50  ? 40   PHE A CA  1 
ATOM   327   C  C   . PHE A  1  40  ? 75.391 1.417   27.879  1.00 7.67  ? 40   PHE A C   1 
ATOM   328   O  O   . PHE A  1  40  ? 75.394 1.701   26.681  1.00 8.19  ? 40   PHE A O   1 
ATOM   329   C  CB  . PHE A  1  40  ? 73.206 1.473   29.108  1.00 8.13  ? 40   PHE A CB  1 
ATOM   330   C  CG  . PHE A  1  40  ? 71.877 0.799   29.451  1.00 7.91  ? 40   PHE A CG  1 
ATOM   331   C  CD1 . PHE A  1  40  ? 71.631 -0.541  29.188  1.00 8.31  ? 40   PHE A CD1 1 
ATOM   332   C  CD2 . PHE A  1  40  ? 70.872 1.547   30.051  1.00 8.01  ? 40   PHE A CD2 1 
ATOM   333   C  CE1 . PHE A  1  40  ? 70.406 -1.118  29.511  1.00 7.92  ? 40   PHE A CE1 1 
ATOM   334   C  CE2 . PHE A  1  40  ? 69.658 0.981   30.377  1.00 7.87  ? 40   PHE A CE2 1 
ATOM   335   C  CZ  . PHE A  1  40  ? 69.415 -0.341  30.112  1.00 8.20  ? 40   PHE A CZ  1 
ATOM   336   N  N   . VAL A  1  41  ? 76.338 1.855   28.707  1.00 8.71  ? 41   VAL A N   1 
ATOM   337   C  CA  . VAL A  1  41  ? 77.451 2.673   28.209  1.00 9.43  ? 41   VAL A CA  1 
ATOM   338   C  C   . VAL A  1  41  ? 78.221 1.905   27.138  1.00 9.26  ? 41   VAL A C   1 
ATOM   339   O  O   . VAL A  1  41  ? 78.491 2.421   26.056  1.00 8.72  ? 41   VAL A O   1 
ATOM   340   C  CB  . VAL A  1  41  ? 78.385 3.105   29.353  1.00 10.14 ? 41   VAL A CB  1 
ATOM   341   C  CG1 . VAL A  1  41  ? 79.671 3.738   28.830  1.00 9.23  ? 41   VAL A CG1 1 
ATOM   342   C  CG2 . VAL A  1  41  ? 77.655 4.068   30.290  1.00 9.60  ? 41   VAL A CG2 1 
ATOM   343   N  N   . ASN A  1  42  ? 78.531 0.641   27.406  1.00 9.43  ? 42   ASN A N   1 
ATOM   344   C  CA  A ASN A  1  42  ? 79.265 -0.152  26.432  0.53 10.27 ? 42   ASN A CA  1 
ATOM   345   C  CA  B ASN A  1  42  ? 79.253 -0.183  26.448  0.47 10.60 ? 42   ASN A CA  1 
ATOM   346   C  C   . ASN A  1  42  ? 78.439 -0.407  25.180  1.00 9.48  ? 42   ASN A C   1 
ATOM   347   O  O   . ASN A  1  42  ? 78.958 -0.327  24.067  1.00 10.39 ? 42   ASN A O   1 
ATOM   348   C  CB  A ASN A  1  42  ? 79.710 -1.477  27.020  0.53 10.77 ? 42   ASN A CB  1 
ATOM   349   C  CB  B ASN A  1  42  ? 79.625 -1.513  27.092  0.47 12.25 ? 42   ASN A CB  1 
ATOM   350   C  CG  A ASN A  1  42  ? 80.457 -2.324  26.005  0.53 11.81 ? 42   ASN A CG  1 
ATOM   351   C  CG  B ASN A  1  42  ? 80.698 -1.361  28.148  0.47 14.58 ? 42   ASN A CG  1 
ATOM   352   O  OD1 A ASN A  1  42  ? 81.578 -2.001  25.610  0.53 12.07 ? 42   ASN A OD1 1 
ATOM   353   O  OD1 B ASN A  1  42  ? 81.518 -0.434  28.092  0.47 16.39 ? 42   ASN A OD1 1 
ATOM   354   N  ND2 A ASN A  1  42  ? 79.827 -3.395  25.559  0.53 13.06 ? 42   ASN A ND2 1 
ATOM   355   N  ND2 B ASN A  1  42  ? 80.689 -2.248  29.137  0.47 16.79 ? 42   ASN A ND2 1 
ATOM   356   N  N   . ALA A  1  43  ? 77.151 -0.705  25.340  1.00 8.58  ? 43   ALA A N   1 
ATOM   357   C  CA  . ALA A  1  43  ? 76.317 -0.935  24.172  1.00 9.32  ? 43   ALA A CA  1 
ATOM   358   C  C   . ALA A  1  43  ? 76.207 0.307   23.299  1.00 9.76  ? 43   ALA A C   1 
ATOM   359   O  O   . ALA A  1  43  ? 76.206 0.204   22.068  1.00 10.35 ? 43   ALA A O   1 
ATOM   360   C  CB  . ALA A  1  43  ? 74.917 -1.423  24.577  1.00 10.23 ? 43   ALA A CB  1 
ATOM   361   N  N   . GLY A  1  44  ? 76.104 1.479   23.921  1.00 9.01  ? 44   GLY A N   1 
ATOM   362   C  CA  . GLY A  1  44  ? 76.035 2.726   23.162  1.00 8.86  ? 44   GLY A CA  1 
ATOM   363   C  C   . GLY A  1  44  ? 77.267 2.949   22.306  1.00 8.78  ? 44   GLY A C   1 
ATOM   364   O  O   . GLY A  1  44  ? 77.172 3.440   21.191  1.00 9.73  ? 44   GLY A O   1 
ATOM   365   N  N   . LYS A  1  45  ? 78.428 2.593   22.841  1.00 9.06  ? 45   LYS A N   1 
ATOM   366   C  CA  . LYS A  1  45  ? 79.670 2.727   22.084  1.00 10.36 ? 45   LYS A CA  1 
ATOM   367   C  C   . LYS A  1  45  ? 79.667 1.777   20.890  1.00 10.09 ? 45   LYS A C   1 
ATOM   368   O  O   . LYS A  1  45  ? 80.069 2.162   19.775  1.00 11.36 ? 45   LYS A O   1 
ATOM   369   C  CB  . LYS A  1  45  ? 80.868 2.485   22.999  1.00 12.64 ? 45   LYS A CB  1 
ATOM   370   C  CG  . LYS A  1  45  ? 81.027 3.628   23.969  1.00 16.25 ? 45   LYS A CG  1 
ATOM   371   C  CD  . LYS A  1  45  ? 82.112 3.365   24.948  1.00 19.89 ? 45   LYS A CD  1 
ATOM   372   C  CE  . LYS A  1  45  ? 82.218 4.507   25.921  1.00 21.71 ? 45   LYS A CE  1 
ATOM   373   N  NZ  . LYS A  1  45  ? 82.811 4.067   27.170  1.00 22.49 ? 45   LYS A NZ  1 
ATOM   374   N  N   . GLU A  1  46  ? 79.212 0.544   21.108  1.00 10.93 ? 46   GLU A N   1 
ATOM   375   C  CA  . GLU A  1  46  ? 79.138 -0.434  20.024  1.00 10.59 ? 46   GLU A CA  1 
ATOM   376   C  C   . GLU A  1  46  ? 78.147 0.016   18.950  1.00 9.57  ? 46   GLU A C   1 
ATOM   377   O  O   . GLU A  1  46  ? 78.400 -0.113  17.742  1.00 10.20 ? 46   GLU A O   1 
ATOM   378   C  CB  . GLU A  1  46  ? 78.742 -1.812  20.561  1.00 12.14 ? 46   GLU A CB  1 
ATOM   379   C  CG  . GLU A  1  46  ? 79.839 -2.475  21.397  1.00 17.68 ? 46   GLU A CG  1 
ATOM   380   C  CD  . GLU A  1  46  ? 79.380 -3.707  22.162  1.00 23.17 ? 46   GLU A CD  1 
ATOM   381   O  OE1 . GLU A  1  46  ? 78.192 -4.091  22.040  1.00 25.90 ? 46   GLU A OE1 1 
ATOM   382   O  OE2 . GLU A  1  46  ? 80.220 -4.297  22.893  1.00 25.00 ? 46   GLU A OE2 1 
ATOM   383   N  N   . VAL A  1  47  ? 77.014 0.558   19.382  1.00 9.05  ? 47   VAL A N   1 
ATOM   384   C  CA  . VAL A  1  47  ? 76.011 1.027   18.439  1.00 9.04  ? 47   VAL A CA  1 
ATOM   385   C  C   . VAL A  1  47  ? 76.570 2.152   17.594  1.00 8.48  ? 47   VAL A C   1 
ATOM   386   O  O   . VAL A  1  47  ? 76.421 2.142   16.370  1.00 8.86  ? 47   VAL A O   1 
ATOM   387   C  CB  . VAL A  1  47  ? 74.732 1.507   19.171  1.00 8.88  ? 47   VAL A CB  1 
ATOM   388   C  CG1 . VAL A  1  47  ? 73.845 2.337   18.259  1.00 9.14  ? 47   VAL A CG1 1 
ATOM   389   C  CG2 . VAL A  1  47  ? 73.983 0.303   19.715  1.00 9.73  ? 47   VAL A CG2 1 
ATOM   390   N  N   . ALA A  1  48  ? 77.208 3.133   18.227  1.00 9.94  ? 48   ALA A N   1 
ATOM   391   C  CA  . ALA A  1  48  ? 77.727 4.278   17.492  1.00 11.21 ? 48   ALA A CA  1 
ATOM   392   C  C   . ALA A  1  48  ? 78.814 3.860   16.506  1.00 10.68 ? 48   ALA A C   1 
ATOM   393   O  O   . ALA A  1  48  ? 78.875 4.359   15.385  1.00 10.57 ? 48   ALA A O   1 
ATOM   394   C  CB  . ALA A  1  48  ? 78.252 5.299   18.433  1.00 11.19 ? 48   ALA A CB  1 
ATOM   395   N  N   . GLU A  1  49  ? 79.680 2.953   16.924  1.00 11.48 ? 49   GLU A N   1 
ATOM   396   C  CA  . GLU A  1  49  ? 80.745 2.465   16.053  1.00 13.07 ? 49   GLU A CA  1 
ATOM   397   C  C   . GLU A  1  49  ? 80.195 1.778   14.816  1.00 12.65 ? 49   GLU A C   1 
ATOM   398   O  O   . GLU A  1  49  ? 80.701 1.970   13.711  1.00 14.31 ? 49   GLU A O   1 
ATOM   399   C  CB  . GLU A  1  49  ? 81.635 1.485   16.823  1.00 15.25 ? 49   GLU A CB  1 
ATOM   400   C  CG  . GLU A  1  49  ? 82.674 0.738   15.977  1.00 20.50 ? 49   GLU A CG  1 
ATOM   401   C  CD  . GLU A  1  49  ? 83.771 1.619   15.437  1.00 26.12 ? 49   GLU A CD  1 
ATOM   402   O  OE1 . GLU A  1  49  ? 83.881 2.787   15.872  1.00 27.81 ? 49   GLU A OE1 1 
ATOM   403   O  OE2 . GLU A  1  49  ? 84.525 1.126   14.556  1.00 28.97 ? 49   GLU A OE2 1 
ATOM   404   N  N   . LYS A  1  50  ? 79.168 0.957   15.002  1.00 11.58 ? 50   LYS A N   1 
ATOM   405   C  CA  . LYS A  1  50  ? 78.614 0.188   13.890  1.00 12.73 ? 50   LYS A CA  1 
ATOM   406   C  C   . LYS A  1  50  ? 77.902 1.075   12.865  1.00 12.58 ? 50   LYS A C   1 
ATOM   407   O  O   . LYS A  1  50  ? 78.037 0.869   11.648  1.00 14.22 ? 50   LYS A O   1 
ATOM   408   C  CB  . LYS A  1  50  ? 77.640 -0.871  14.404  1.00 14.88 ? 50   LYS A CB  1 
ATOM   409   C  CG  . LYS A  1  50  ? 77.094 -1.757  13.297  1.00 18.57 ? 50   LYS A CG  1 
ATOM   410   C  CD  . LYS A  1  50  ? 76.267 -2.900  13.839  1.00 23.03 ? 50   LYS A CD  1 
ATOM   411   C  CE  . LYS A  1  50  ? 76.061 -3.976  12.769  1.00 27.17 ? 50   LYS A CE  1 
ATOM   412   N  NZ  . LYS A  1  50  ? 74.792 -3.802  12.018  1.00 30.59 ? 50   LYS A NZ  1 
ATOM   413   N  N   . ARG A  1  51  ? 77.149 2.065   13.339  1.00 10.70 ? 51   ARG A N   1 
ATOM   414   C  CA  . ARG A  1  51  ? 76.266 2.830   12.448  1.00 10.32 ? 51   ARG A CA  1 
ATOM   415   C  C   . ARG A  1  51  ? 76.839 4.182   12.016  1.00 9.63  ? 51   ARG A C   1 
ATOM   416   O  O   . ARG A  1  51  ? 76.319 4.814   11.106  1.00 10.33 ? 51   ARG A O   1 
ATOM   417   C  CB  . ARG A  1  51  ? 74.903 3.038   13.111  1.00 9.60  ? 51   ARG A CB  1 
ATOM   418   C  CG  . ARG A  1  51  ? 74.877 4.110   14.164  1.00 9.77  ? 51   ARG A CG  1 
ATOM   419   C  CD  . ARG A  1  51  ? 73.625 4.079   15.027  1.00 9.56  ? 51   ARG A CD  1 
ATOM   420   N  NE  . ARG A  1  51  ? 73.567 5.287   15.817  1.00 8.69  ? 51   ARG A NE  1 
ATOM   421   C  CZ  . ARG A  1  51  ? 72.464 5.796   16.326  1.00 8.21  ? 51   ARG A CZ  1 
ATOM   422   N  NH1 . ARG A  1  51  ? 71.330 5.117   16.265  1.00 8.25  ? 51   ARG A NH1 1 
ATOM   423   N  NH2 . ARG A  1  51  ? 72.520 6.964   16.920  1.00 8.94  ? 51   ARG A NH2 1 
ATOM   424   N  N   . GLY A  1  52  ? 77.908 4.620   12.665  1.00 9.73  ? 52   GLY A N   1 
ATOM   425   C  CA  . GLY A  1  52  ? 78.528 5.888   12.329  1.00 9.91  ? 52   GLY A CA  1 
ATOM   426   C  C   . GLY A  1  52  ? 77.817 7.146   12.803  1.00 11.18 ? 52   GLY A C   1 
ATOM   427   O  O   . GLY A  1  52  ? 78.053 8.240   12.273  1.00 13.92 ? 52   GLY A O   1 
ATOM   428   N  N   . ILE A  1  53  ? 76.949 6.994   13.800  1.00 9.33  ? 53   ILE A N   1 
ATOM   429   C  CA  . ILE A  1  53  ? 76.261 8.126   14.417  1.00 9.10  ? 53   ILE A CA  1 
ATOM   430   C  C   . ILE A  1  53  ? 76.330 7.938   15.929  1.00 8.77  ? 53   ILE A C   1 
ATOM   431   O  O   . ILE A  1  53  ? 75.934 6.878   16.438  1.00 8.52  ? 53   ILE A O   1 
ATOM   432   C  CB  . ILE A  1  53  ? 74.757 8.238   14.003  1.00 9.91  ? 53   ILE A CB  1 
ATOM   433   C  CG1 . ILE A  1  53  ? 74.548 8.145   12.488  1.00 11.04 ? 53   ILE A CG1 1 
ATOM   434   C  CG2 . ILE A  1  53  ? 74.143 9.539   14.545  1.00 9.64  ? 53   ILE A CG2 1 
ATOM   435   C  CD1 . ILE A  1  53  ? 73.107 7.915   12.144  1.00 12.01 ? 53   ILE A CD1 1 
ATOM   436   N  N   . PRO A  1  54  ? 76.795 8.959   16.656  1.00 9.35  ? 54   PRO A N   1 
ATOM   437   C  CA  . PRO A  1  54  ? 76.754 8.896   18.126  1.00 9.24  ? 54   PRO A CA  1 
ATOM   438   C  C   . PRO A  1  54  ? 75.378 8.523   18.667  1.00 8.86  ? 54   PRO A C   1 
ATOM   439   O  O   . PRO A  1  54  ? 74.381 8.894   18.055  1.00 8.18  ? 54   PRO A O   1 
ATOM   440   C  CB  . PRO A  1  54  ? 77.111 10.322  18.532  1.00 10.43 ? 54   PRO A CB  1 
ATOM   441   C  CG  . PRO A  1  54  ? 77.961 10.816  17.439  1.00 12.42 ? 54   PRO A CG  1 
ATOM   442   C  CD  . PRO A  1  54  ? 77.396 10.222  16.191  1.00 10.84 ? 54   PRO A CD  1 
ATOM   443   N  N   . GLN A  1  55  ? 75.322 7.816   19.793  1.00 8.18  ? 55   GLN A N   1 
ATOM   444   C  CA  . GLN A  1  55  ? 74.054 7.409   20.368  1.00 7.55  ? 55   GLN A CA  1 
ATOM   445   C  C   . GLN A  1  55  ? 74.151 7.563   21.892  1.00 7.15  ? 55   GLN A C   1 
ATOM   446   O  O   . GLN A  1  55  ? 74.452 8.659   22.347  1.00 7.99  ? 55   GLN A O   1 
ATOM   447   C  CB  . GLN A  1  55  ? 73.687 5.987   19.904  1.00 7.65  ? 55   GLN A CB  1 
ATOM   448   C  CG  . GLN A  1  55  ? 72.235 5.601   20.196  1.00 7.76  ? 55   GLN A CG  1 
ATOM   449   C  CD  . GLN A  1  55  ? 72.103 4.230   20.820  1.00 7.56  ? 55   GLN A CD  1 
ATOM   450   O  OE1 . GLN A  1  55  ? 72.966 3.805   21.586  1.00 8.35  ? 55   GLN A OE1 1 
ATOM   451   N  NE2 . GLN A  1  55  ? 71.028 3.518   20.485  1.00 8.48  ? 55   GLN A NE2 1 
ATOM   452   N  N   . TYR A  1  56  ? 73.918 6.507   22.670  1.00 6.73  ? 56   TYR A N   1 
ATOM   453   C  CA  . TYR A  1  56  ? 73.950 6.621   24.128  1.00 7.08  ? 56   TYR A CA  1 
ATOM   454   C  C   . TYR A  1  56  ? 75.350 7.013   24.572  1.00 7.71  ? 56   TYR A C   1 
ATOM   455   O  O   . TYR A  1  56  ? 76.346 6.409   24.162  1.00 7.91  ? 56   TYR A O   1 
ATOM   456   C  CB  . TYR A  1  56  ? 73.540 5.312   24.782  1.00 7.02  ? 56   TYR A CB  1 
ATOM   457   C  CG  . TYR A  1  56  ? 73.392 5.357   26.287  1.00 7.38  ? 56   TYR A CG  1 
ATOM   458   C  CD1 . TYR A  1  56  ? 74.483 5.230   27.123  1.00 8.46  ? 56   TYR A CD1 1 
ATOM   459   C  CD2 . TYR A  1  56  ? 72.152 5.473   26.864  1.00 7.12  ? 56   TYR A CD2 1 
ATOM   460   C  CE1 . TYR A  1  56  ? 74.327 5.269   28.507  1.00 8.49  ? 56   TYR A CE1 1 
ATOM   461   C  CE2 . TYR A  1  56  ? 71.976 5.491   28.231  1.00 7.82  ? 56   TYR A CE2 1 
ATOM   462   C  CZ  . TYR A  1  56  ? 73.071 5.394   29.051  1.00 8.21  ? 56   TYR A CZ  1 
ATOM   463   O  OH  . TYR A  1  56  ? 72.905 5.405   30.412  1.00 9.36  ? 56   TYR A OH  1 
ATOM   464   N  N   . ASN A  1  57  ? 75.423 8.015   25.428  1.00 8.27  ? 57   ASN A N   1 
ATOM   465   C  CA  . ASN A  1  57  ? 76.688 8.572   25.894  1.00 8.47  ? 57   ASN A CA  1 
ATOM   466   C  C   . ASN A  1  57  ? 76.455 9.156   27.287  1.00 7.92  ? 57   ASN A C   1 
ATOM   467   O  O   . ASN A  1  57  ? 75.722 10.133  27.415  1.00 7.78  ? 57   ASN A O   1 
ATOM   468   C  CB  . ASN A  1  57  ? 77.192 9.663   24.936  1.00 9.31  ? 57   ASN A CB  1 
ATOM   469   C  CG  . ASN A  1  57  ? 78.515 10.256  25.361  1.00 11.32 ? 57   ASN A CG  1 
ATOM   470   O  OD1 . ASN A  1  57  ? 79.026 9.968   26.438  1.00 11.31 ? 57   ASN A OD1 1 
ATOM   471   N  ND2 . ASN A  1  57  ? 79.060 11.118  24.527  1.00 13.16 ? 57   ASN A ND2 1 
ATOM   472   N  N   . PRO A  1  58  ? 77.087 8.579   28.328  1.00 8.15  ? 58   PRO A N   1 
ATOM   473   C  CA  . PRO A  1  58  ? 76.840 9.090   29.680  1.00 8.53  ? 58   PRO A CA  1 
ATOM   474   C  C   . PRO A  1  58  ? 77.290 10.527  29.877  1.00 8.21  ? 58   PRO A C   1 
ATOM   475   O  O   . PRO A  1  58  ? 76.772 11.212  30.749  1.00 9.56  ? 58   PRO A O   1 
ATOM   476   C  CB  . PRO A  1  58  ? 77.668 8.151   30.569  1.00 9.32  ? 58   PRO A CB  1 
ATOM   477   C  CG  . PRO A  1  58  ? 78.733 7.606   29.693  1.00 10.02 ? 58   PRO A CG  1 
ATOM   478   C  CD  . PRO A  1  58  ? 78.091 7.496   28.325  1.00 9.41  ? 58   PRO A CD  1 
ATOM   479   N  N   . ASP A  1  59  ? 78.220 11.010  29.060  1.00 9.14  ? 59   ASP A N   1 
ATOM   480   C  CA  . ASP A  1  59  ? 78.763 12.336  29.265  1.00 10.76 ? 59   ASP A CA  1 
ATOM   481   C  C   . ASP A  1  59  ? 77.825 13.464  28.779  1.00 10.23 ? 59   ASP A C   1 
ATOM   482   O  O   . ASP A  1  59  ? 78.059 14.626  29.075  1.00 12.58 ? 59   ASP A O   1 
ATOM   483   C  CB  . ASP A  1  59  ? 80.095 12.419  28.543  1.00 13.99 ? 59   ASP A CB  1 
ATOM   484   C  CG  . ASP A  1  59  ? 81.113 11.421  29.095  1.00 19.09 ? 59   ASP A CG  1 
ATOM   485   O  OD1 . ASP A  1  59  ? 81.017 11.053  30.297  1.00 20.61 ? 59   ASP A OD1 1 
ATOM   486   O  OD2 . ASP A  1  59  ? 81.970 10.970  28.299  1.00 22.75 ? 59   ASP A OD2 1 
ATOM   487   N  N   . ILE A  1  60  ? 76.730 13.117  28.104  1.00 8.84  ? 60   ILE A N   1 
ATOM   488   C  CA  . ILE A  1  60  ? 75.727 14.102  27.681  1.00 8.55  ? 60   ILE A CA  1 
ATOM   489   C  C   . ILE A  1  60  ? 74.910 14.571  28.896  1.00 9.01  ? 60   ILE A C   1 
ATOM   490   O  O   . ILE A  1  60  ? 74.551 13.769  29.764  1.00 9.68  ? 60   ILE A O   1 
ATOM   491   C  CB  . ILE A  1  60  ? 74.773 13.518  26.605  1.00 10.60 ? 60   ILE A CB  1 
ATOM   492   C  CG1 . ILE A  1  60  ? 75.551 13.070  25.369  1.00 11.72 ? 60   ILE A CG1 1 
ATOM   493   C  CG2 . ILE A  1  60  ? 73.657 14.518  26.243  1.00 9.95  ? 60   ILE A CG2 1 
ATOM   494   C  CD1 . ILE A  1  60  ? 76.186 14.190  24.602  1.00 12.94 ? 60   ILE A CD1 1 
ATOM   495   N  N   . GLY A  1  61  ? 74.601 15.857  28.946  1.00 9.09  ? 61   GLY A N   1 
ATOM   496   C  CA  . GLY A  1  61  ? 73.716 16.371  29.985  1.00 10.09 ? 61   GLY A CA  1 
ATOM   497   C  C   . GLY A  1  61  ? 74.313 16.175  31.359  1.00 9.80  ? 61   GLY A C   1 
ATOM   498   O  O   . GLY A  1  61  ? 75.538 16.248  31.559  1.00 9.80  ? 61   GLY A O   1 
ATOM   499   N  N   . THR A  1  62  ? 73.444 15.909  32.314  1.00 8.93  ? 62   THR A N   1 
ATOM   500   C  CA  . THR A  1  62  ? 73.863 15.813  33.703  1.00 8.36  ? 62   THR A CA  1 
ATOM   501   C  C   . THR A  1  62  ? 74.270 14.392  34.071  1.00 9.32  ? 62   THR A C   1 
ATOM   502   O  O   . THR A  1  62  ? 73.897 13.454  33.368  1.00 9.43  ? 62   THR A O   1 
ATOM   503   C  CB  . THR A  1  62  ? 72.748 16.305  34.615  1.00 8.50  ? 62   THR A CB  1 
ATOM   504   O  OG1 . THR A  1  62  ? 71.588 15.500  34.386  1.00 8.94  ? 62   THR A OG1 1 
ATOM   505   C  CG2 . THR A  1  62  ? 72.451 17.765  34.298  1.00 9.99  ? 62   THR A CG2 1 
ATOM   506   N  N   . PRO A  1  63  ? 75.033 14.233  35.171  1.00 9.76  ? 63   PRO A N   1 
ATOM   507   C  CA  . PRO A  1  63  ? 75.673 12.934  35.439  1.00 10.14 ? 63   PRO A CA  1 
ATOM   508   C  C   . PRO A  1  63  ? 74.899 12.031  36.392  1.00 9.15  ? 63   PRO A C   1 
ATOM   509   O  O   . PRO A  1  63  ? 74.861 12.282  37.612  1.00 9.84  ? 63   PRO A O   1 
ATOM   510   C  CB  . PRO A  1  63  ? 77.009 13.343  36.058  1.00 10.47 ? 63   PRO A CB  1 
ATOM   511   C  CG  . PRO A  1  63  ? 76.703 14.595  36.823  1.00 10.79 ? 63   PRO A CG  1 
ATOM   512   C  CD  . PRO A  1  63  ? 75.588 15.292  36.043  1.00 10.17 ? 63   PRO A CD  1 
ATOM   513   N  N   . LEU A  1  64  ? 74.279 10.989  35.847  1.00 9.24  ? 64   LEU A N   1 
ATOM   514   C  CA  . LEU A  1  64  ? 73.469 10.083  36.666  1.00 8.49  ? 64   LEU A CA  1 
ATOM   515   C  C   . LEU A  1  64  ? 74.276 9.426   37.765  1.00 9.40  ? 64   LEU A C   1 
ATOM   516   O  O   . LEU A  1  64  ? 75.469 9.174   37.624  1.00 10.19 ? 64   LEU A O   1 
ATOM   517   C  CB  . LEU A  1  64  ? 72.837 8.977   35.836  1.00 9.38  ? 64   LEU A CB  1 
ATOM   518   C  CG  . LEU A  1  64  ? 71.775 9.353   34.809  1.00 9.82  ? 64   LEU A CG  1 
ATOM   519   C  CD1 . LEU A  1  64  ? 71.334 8.103   34.015  1.00 9.72  ? 64   LEU A CD1 1 
ATOM   520   C  CD2 . LEU A  1  64  ? 70.618 10.020  35.507  1.00 11.02 ? 64   LEU A CD2 1 
ATOM   521   N  N   . GLY A  1  65  ? 73.610 9.134   38.869  1.00 7.99  ? 65   GLY A N   1 
ATOM   522   C  CA  . GLY A  1  65  ? 74.236 8.343   39.913  1.00 7.90  ? 65   GLY A CA  1 
ATOM   523   C  C   . GLY A  1  65  ? 75.036 9.124   40.941  1.00 8.40  ? 65   GLY A C   1 
ATOM   524   O  O   . GLY A  1  65  ? 75.998 8.582   41.514  1.00 9.04  ? 65   GLY A O   1 
ATOM   525   N  N   . GLN A  1  66  ? 74.644 10.367  41.209  1.00 8.28  ? 66   GLN A N   1 
ATOM   526   C  CA  . GLN A  1  66  ? 75.218 11.093  42.339  1.00 9.06  ? 66   GLN A CA  1 
ATOM   527   C  C   . GLN A  1  66  ? 74.642 10.589  43.662  1.00 8.92  ? 66   GLN A C   1 
ATOM   528   O  O   . GLN A  1  66  ? 75.229 10.810  44.732  1.00 10.04 ? 66   GLN A O   1 
ATOM   529   C  CB  . GLN A  1  66  ? 74.980 12.591  42.195  1.00 10.44 ? 66   GLN A CB  1 
ATOM   530   C  CG  . GLN A  1  66  ? 75.510 13.154  40.894  1.00 10.92 ? 66   GLN A CG  1 
ATOM   531   C  CD  . GLN A  1  66  ? 76.949 12.731  40.623  1.00 12.88 ? 66   GLN A CD  1 
ATOM   532   O  OE1 . GLN A  1  66  ? 77.832 12.938  41.453  1.00 14.69 ? 66   GLN A OE1 1 
ATOM   533   N  NE2 . GLN A  1  66  ? 77.177 12.100  39.477  1.00 12.71 ? 66   GLN A NE2 1 
ATOM   534   N  N   . ARG A  1  67  ? 73.483 9.941   43.571  1.00 8.85  ? 67   ARG A N   1 
ATOM   535   C  CA  . ARG A  1  67  ? 72.864 9.196   44.662  1.00 9.62  ? 67   ARG A CA  1 
ATOM   536   C  C   . ARG A  1  67  ? 72.901 7.725   44.312  1.00 9.84  ? 67   ARG A C   1 
ATOM   537   O  O   . ARG A  1  67  ? 73.310 7.343   43.205  1.00 10.27 ? 67   ARG A O   1 
ATOM   538   C  CB  . ARG A  1  67  ? 71.404 9.635   44.879  1.00 10.53 ? 67   ARG A CB  1 
ATOM   539   C  CG  . ARG A  1  67  ? 70.529 9.438   43.624  1.00 11.16 ? 67   ARG A CG  1 
ATOM   540   C  CD  . ARG A  1  67  ? 69.037 9.390   43.911  1.00 12.49 ? 67   ARG A CD  1 
ATOM   541   N  NE  . ARG A  1  67  ? 68.643 8.181   44.601  1.00 13.18 ? 67   ARG A NE  1 
ATOM   542   C  CZ  . ARG A  1  67  ? 67.444 7.994   45.115  1.00 12.97 ? 67   ARG A CZ  1 
ATOM   543   N  NH1 . ARG A  1  67  ? 66.522 8.935   45.054  1.00 12.17 ? 67   ARG A NH1 1 
ATOM   544   N  NH2 . ARG A  1  67  ? 67.156 6.856   45.691  1.00 14.26 ? 67   ARG A NH2 1 
ATOM   545   N  N   . VAL A  1  68  ? 72.445 6.889   45.227  1.00 9.48  ? 68   VAL A N   1 
ATOM   546   C  CA  . VAL A  1  68  ? 72.322 5.474   44.929  1.00 9.98  ? 68   VAL A CA  1 
ATOM   547   C  C   . VAL A  1  68  ? 71.296 5.253   43.827  1.00 10.08 ? 68   VAL A C   1 
ATOM   548   O  O   . VAL A  1  68  ? 70.159 5.717   43.924  1.00 10.79 ? 68   VAL A O   1 
ATOM   549   C  CB  . VAL A  1  68  ? 71.910 4.684   46.164  1.00 12.52 ? 68   VAL A CB  1 
ATOM   550   C  CG1 . VAL A  1  68  ? 71.516 3.255   45.824  1.00 13.62 ? 68   VAL A CG1 1 
ATOM   551   C  CG2 . VAL A  1  68  ? 73.033 4.680   47.160  1.00 13.38 ? 68   VAL A CG2 1 
ATOM   552   N  N   . LEU A  1  69  ? 71.701 4.517   42.794  1.00 9.71  ? 69   LEU A N   1 
ATOM   553   C  CA  . LEU A  1  69  ? 70.761 4.030   41.787  1.00 9.14  ? 69   LEU A CA  1 
ATOM   554   C  C   . LEU A  1  69  ? 70.209 2.701   42.303  1.00 9.47  ? 69   LEU A C   1 
ATOM   555   O  O   . LEU A  1  69  ? 70.905 1.705   42.422  1.00 10.84 ? 69   LEU A O   1 
ATOM   556   C  CB  . LEU A  1  69  ? 71.431 3.904   40.421  1.00 10.24 ? 69   LEU A CB  1 
ATOM   557   C  CG  . LEU A  1  69  ? 72.033 5.208   39.904  1.00 10.55 ? 69   LEU A CG  1 
ATOM   558   C  CD1 . LEU A  1  69  ? 72.753 4.977   38.582  1.00 11.38 ? 69   LEU A CD1 1 
ATOM   559   C  CD2 . LEU A  1  69  ? 71.008 6.315   39.785  1.00 11.80 ? 69   LEU A CD2 1 
ATOM   560   N  N   . MET A  1  70  ? 68.933 2.727   42.651  1.00 9.02  ? 70   MET A N   1 
ATOM   561   C  CA  . MET A  1  70  ? 68.322 1.700   43.476  1.00 9.48  ? 70   MET A CA  1 
ATOM   562   C  C   . MET A  1  70  ? 67.900 0.474   42.699  1.00 10.42 ? 70   MET A C   1 
ATOM   563   O  O   . MET A  1  70  ? 67.403 0.568   41.569  1.00 12.05 ? 70   MET A O   1 
ATOM   564   C  CB  . MET A  1  70  ? 67.058 2.220   44.163  1.00 10.42 ? 70   MET A CB  1 
ATOM   565   C  CG  . MET A  1  70  ? 67.226 3.377   45.113  1.00 11.16 ? 70   MET A CG  1 
ATOM   566   S  SD  . MET A  1  70  ? 65.596 3.913   45.733  1.00 12.35 ? 70   MET A SD  1 
ATOM   567   C  CE  . MET A  1  70  ? 64.869 4.678   44.279  1.00 11.45 ? 70   MET A CE  1 
ATOM   568   N  N   . PRO A  1  71  ? 68.008 -0.688  43.331  1.00 10.54 ? 71   PRO A N   1 
ATOM   569   C  CA  . PRO A  1  71  ? 67.218 -1.829  42.887  1.00 10.54 ? 71   PRO A CA  1 
ATOM   570   C  C   . PRO A  1  71  ? 65.783 -1.697  43.406  1.00 10.61 ? 71   PRO A C   1 
ATOM   571   O  O   . PRO A  1  71  ? 65.537 -0.977  44.386  1.00 10.22 ? 71   PRO A O   1 
ATOM   572   C  CB  . PRO A  1  71  ? 67.921 -3.003  43.537  1.00 12.39 ? 71   PRO A CB  1 
ATOM   573   C  CG  . PRO A  1  71  ? 68.378 -2.453  44.828  1.00 12.78 ? 71   PRO A CG  1 
ATOM   574   C  CD  . PRO A  1  71  ? 68.728 -0.995  44.574  1.00 11.39 ? 71   PRO A CD  1 
ATOM   575   N  N   . TYR A  1  72  ? 64.862 -2.382  42.742  1.00 9.09  ? 72   TYR A N   1 
ATOM   576   C  CA  . TYR A  1  72  ? 63.470 -2.461  43.161  1.00 8.54  ? 72   TYR A CA  1 
ATOM   577   C  C   . TYR A  1  72  ? 63.068 -3.898  43.365  1.00 8.26  ? 72   TYR A C   1 
ATOM   578   O  O   . TYR A  1  72  ? 63.366 -4.756  42.519  1.00 9.56  ? 72   TYR A O   1 
ATOM   579   C  CB  . TYR A  1  72  ? 62.555 -1.823  42.124  1.00 9.03  ? 72   TYR A CB  1 
ATOM   580   C  CG  . TYR A  1  72  ? 62.718 -0.332  41.964  1.00 8.43  ? 72   TYR A CG  1 
ATOM   581   C  CD1 . TYR A  1  72  ? 62.139 0.546   42.862  1.00 9.06  ? 72   TYR A CD1 1 
ATOM   582   C  CD2 . TYR A  1  72  ? 63.436 0.201   40.917  1.00 8.23  ? 72   TYR A CD2 1 
ATOM   583   C  CE1 . TYR A  1  72  ? 62.269 1.911   42.709  1.00 9.15  ? 72   TYR A CE1 1 
ATOM   584   C  CE2 . TYR A  1  72  ? 63.561 1.567   40.759  1.00 7.72  ? 72   TYR A CE2 1 
ATOM   585   C  CZ  . TYR A  1  72  ? 62.970 2.414   41.644  1.00 7.92  ? 72   TYR A CZ  1 
ATOM   586   O  OH  . TYR A  1  72  ? 63.100 3.766   41.497  1.00 7.91  ? 72   TYR A OH  1 
ATOM   587   N  N   . GLN A  1  73  ? 62.375 -4.165  44.475  1.00 8.10  ? 73   GLN A N   1 
ATOM   588   C  CA  . GLN A  1  73  ? 61.706 -5.456  44.652  1.00 7.47  ? 73   GLN A CA  1 
ATOM   589   C  C   . GLN A  1  73  ? 60.393 -5.463  43.873  1.00 7.49  ? 73   GLN A C   1 
ATOM   590   O  O   . GLN A  1  73  ? 59.581 -4.583  44.090  1.00 8.08  ? 73   GLN A O   1 
ATOM   591   C  CB  . GLN A  1  73  ? 61.405 -5.688  46.126  1.00 7.98  ? 73   GLN A CB  1 
ATOM   592   C  CG  . GLN A  1  73  ? 60.741 -6.985  46.436  1.00 11.29 ? 73   GLN A CG  1 
ATOM   593   C  CD  . GLN A  1  73  ? 60.367 -7.100  47.899  1.00 14.86 ? 73   GLN A CD  1 
ATOM   594   O  OE1 . GLN A  1  73  ? 60.061 -6.099  48.578  1.00 15.56 ? 73   GLN A OE1 1 
ATOM   595   N  NE2 . GLN A  1  73  ? 60.378 -8.317  48.396  1.00 17.74 ? 73   GLN A NE2 1 
ATOM   596   N  N   . VAL A  1  74  ? 60.164 -6.421  42.983  1.00 8.17  ? 74   VAL A N   1 
ATOM   597   C  CA  . VAL A  1  74  ? 58.834 -6.519  42.384  1.00 8.38  ? 74   VAL A CA  1 
ATOM   598   C  C   . VAL A  1  74  ? 57.924 -7.079  43.458  1.00 8.13  ? 74   VAL A C   1 
ATOM   599   O  O   . VAL A  1  74  ? 58.199 -8.134  44.021  1.00 8.88  ? 74   VAL A O   1 
ATOM   600   C  CB  . VAL A  1  74  ? 58.816 -7.386  41.117  1.00 9.72  ? 74   VAL A CB  1 
ATOM   601   C  CG1 . VAL A  1  74  ? 57.401 -7.445  40.547  1.00 9.66  ? 74   VAL A CG1 1 
ATOM   602   C  CG2 . VAL A  1  74  ? 59.810 -6.835  40.095  1.00 10.35 ? 74   VAL A CG2 1 
ATOM   603   N  N   . SER A  1  75  ? 56.876 -6.344  43.804  1.00 8.21  ? 75   SER A N   1 
ATOM   604   C  CA  . SER A  1  75  ? 56.035 -6.741  44.919  1.00 8.30  ? 75   SER A CA  1 
ATOM   605   C  C   . SER A  1  75  ? 55.442 -8.132  44.709  1.00 8.64  ? 75   SER A C   1 
ATOM   606   O  O   . SER A  1  75  ? 55.065 -8.492  43.595  1.00 9.56  ? 75   SER A O   1 
ATOM   607   C  CB  . SER A  1  75  ? 54.930 -5.706  45.124  1.00 8.96  ? 75   SER A CB  1 
ATOM   608   O  OG  . SER A  1  75  ? 55.489 -4.444  45.422  1.00 9.00  ? 75   SER A OG  1 
ATOM   609   N  N   . THR A  1  76  ? 55.342 -8.868  45.823  1.00 10.38 ? 76   THR A N   1 
ATOM   610   C  CA  . THR A  1  76  ? 54.909 -10.269 45.932  1.00 11.48 ? 76   THR A CA  1 
ATOM   611   C  C   . THR A  1  76  ? 55.967 -11.244 45.420  1.00 11.33 ? 76   THR A C   1 
ATOM   612   O  O   . THR A  1  76  ? 55.745 -12.459 45.453  1.00 12.89 ? 76   THR A O   1 
ATOM   613   C  CB  . THR A  1  76  ? 53.554 -10.587 45.216  1.00 13.45 ? 76   THR A CB  1 
ATOM   614   O  OG1 . THR A  1  76  ? 53.726 -10.696 43.801  1.00 14.51 ? 76   THR A OG1 1 
ATOM   615   C  CG2 . THR A  1  76  ? 52.461 -9.569  45.558  1.00 13.80 ? 76   THR A CG2 1 
ATOM   616   N  N   . THR A  1  77  ? 57.128 -10.735 45.026  1.00 10.29 ? 77   THR A N   1 
ATOM   617   C  CA  . THR A  1  77  ? 58.230 -11.588 44.614  1.00 10.14 ? 77   THR A CA  1 
ATOM   618   C  C   . THR A  1  77  ? 59.470 -11.343 45.473  1.00 12.43 ? 77   THR A C   1 
ATOM   619   O  O   . THR A  1  77  ? 59.517 -10.405 46.262  1.00 12.11 ? 77   THR A O   1 
ATOM   620   C  CB  . THR A  1  77  ? 58.632 -11.370 43.131  1.00 10.79 ? 77   THR A CB  1 
ATOM   621   O  OG1 . THR A  1  77  ? 59.568 -10.294 43.014  1.00 10.86 ? 77   THR A OG1 1 
ATOM   622   C  CG2 . THR A  1  77  ? 57.436 -11.143 42.234  1.00 12.15 ? 77   THR A CG2 1 
ATOM   623   N  N   . ASP A  1  78  ? 60.476 -12.192 45.286  1.00 14.16 ? 78   ASP A N   1 
ATOM   624   C  CA  . ASP A  1  78  ? 61.786 -11.978 45.875  1.00 14.69 ? 78   ASP A CA  1 
ATOM   625   C  C   . ASP A  1  78  ? 62.805 -11.505 44.839  1.00 13.68 ? 78   ASP A C   1 
ATOM   626   O  O   . ASP A  1  78  ? 64.010 -11.607 45.046  1.00 14.82 ? 78   ASP A O   1 
ATOM   627   C  CB  . ASP A  1  78  ? 62.259 -13.275 46.557  1.00 19.07 ? 78   ASP A CB  1 
ATOM   628   C  CG  . ASP A  1  78  ? 61.495 -13.577 47.849  1.00 25.49 ? 78   ASP A CG  1 
ATOM   629   O  OD1 . ASP A  1  78  ? 61.019 -12.639 48.534  1.00 27.74 ? 78   ASP A OD1 1 
ATOM   630   O  OD2 . ASP A  1  78  ? 61.318 -14.771 48.153  1.00 30.23 ? 78   ASP A OD2 1 
ATOM   631   N  N   . THR A  1  79  ? 62.303 -10.974 43.726  1.00 12.22 ? 79   THR A N   1 
ATOM   632   C  CA  . THR A  1  79  ? 63.155 -10.491 42.648  1.00 11.23 ? 79   THR A CA  1 
ATOM   633   C  C   . THR A  1  79  ? 63.461 -9.007  42.802  1.00 9.77  ? 79   THR A C   1 
ATOM   634   O  O   . THR A  1  79  ? 62.557 -8.174  42.864  1.00 9.92  ? 79   THR A O   1 
ATOM   635   C  CB  . THR A  1  79  ? 62.481 -10.750 41.281  1.00 12.79 ? 79   THR A CB  1 
ATOM   636   O  OG1 . THR A  1  79  ? 62.348 -12.157 41.077  1.00 15.61 ? 79   THR A OG1 1 
ATOM   637   C  CG2 . THR A  1  79  ? 63.273 -10.157 40.134  1.00 13.16 ? 79   THR A CG2 1 
ATOM   638   N  N   . TYR A  1  80  ? 64.748 -8.692  42.825  1.00 9.81  ? 80   TYR A N   1 
ATOM   639   C  CA  . TYR A  1  80  ? 65.247 -7.323  42.884  1.00 10.11 ? 80   TYR A CA  1 
ATOM   640   C  C   . TYR A  1  80  ? 65.959 -6.994  41.596  1.00 9.71  ? 80   TYR A C   1 
ATOM   641   O  O   . TYR A  1  80  ? 66.888 -7.713  41.227  1.00 10.84 ? 80   TYR A O   1 
ATOM   642   C  CB  . TYR A  1  80  ? 66.232 -7.150  44.051  1.00 10.89 ? 80   TYR A CB  1 
ATOM   643   C  CG  . TYR A  1  80  ? 65.579 -7.097  45.407  1.00 12.80 ? 80   TYR A CG  1 
ATOM   644   C  CD1 . TYR A  1  80  ? 65.153 -8.255  46.039  1.00 14.70 ? 80   TYR A CD1 1 
ATOM   645   C  CD2 . TYR A  1  80  ? 65.351 -5.881  46.041  1.00 12.87 ? 80   TYR A CD2 1 
ATOM   646   C  CE1 . TYR A  1  80  ? 64.534 -8.192  47.298  1.00 15.65 ? 80   TYR A CE1 1 
ATOM   647   C  CE2 . TYR A  1  80  ? 64.736 -5.814  47.261  1.00 14.54 ? 80   TYR A CE2 1 
ATOM   648   C  CZ  . TYR A  1  80  ? 64.335 -6.954  47.889  1.00 15.11 ? 80   TYR A CZ  1 
ATOM   649   O  OH  . TYR A  1  80  ? 63.727 -6.859  49.118  1.00 17.28 ? 80   TYR A OH  1 
ATOM   650   N  N   . VAL A  1  81  ? 65.543 -5.908  40.939  1.00 9.51  ? 81   VAL A N   1 
ATOM   651   C  CA  . VAL A  1  81  ? 66.141 -5.462  39.676  1.00 9.96  ? 81   VAL A CA  1 
ATOM   652   C  C   . VAL A  1  81  ? 66.288 -3.957  39.627  1.00 9.80  ? 81   VAL A C   1 
ATOM   653   O  O   . VAL A  1  81  ? 65.524 -3.225  40.242  1.00 10.43 ? 81   VAL A O   1 
ATOM   654   C  CB  . VAL A  1  81  ? 65.298 -5.905  38.462  1.00 10.54 ? 81   VAL A CB  1 
ATOM   655   C  CG1 . VAL A  1  81  ? 65.346 -7.424  38.307  1.00 12.59 ? 81   VAL A CG1 1 
ATOM   656   C  CG2 . VAL A  1  81  ? 63.846 -5.387  38.567  1.00 10.08 ? 81   VAL A CG2 1 
ATOM   657   N  N   . GLU A  1  82  ? 67.272 -3.486  38.878  1.00 10.47 ? 82   GLU A N   1 
ATOM   658   C  CA  . GLU A  1  82  ? 67.364 -2.068  38.572  1.00 10.50 ? 82   GLU A CA  1 
ATOM   659   C  C   . GLU A  1  82  ? 66.133 -1.653  37.763  1.00 9.36  ? 82   GLU A C   1 
ATOM   660   O  O   . GLU A  1  82  ? 65.546 -2.464  37.059  1.00 9.93  ? 82   GLU A O   1 
ATOM   661   C  CB  . GLU A  1  82  ? 68.656 -1.769  37.828  1.00 11.59 ? 82   GLU A CB  1 
ATOM   662   C  CG  . GLU A  1  82  ? 69.874 -1.961  38.727  1.00 13.39 ? 82   GLU A CG  1 
ATOM   663   C  CD  . GLU A  1  82  ? 71.136 -1.419  38.108  1.00 14.10 ? 82   GLU A CD  1 
ATOM   664   O  OE1 . GLU A  1  82  ? 71.286 -0.162  38.059  1.00 14.10 ? 82   GLU A OE1 1 
ATOM   665   O  OE2 . GLU A  1  82  ? 71.953 -2.255  37.647  1.00 14.63 ? 82   GLU A OE2 1 
ATOM   666   N  N   . GLY A  1  83  ? 65.712 -0.402  37.907  1.00 8.65  ? 83   GLY A N   1 
ATOM   667   C  CA  . GLY A  1  83  ? 64.478 0.053   37.292  1.00 8.23  ? 83   GLY A CA  1 
ATOM   668   C  C   . GLY A  1  83  ? 64.469 -0.048  35.784  1.00 7.79  ? 83   GLY A C   1 
ATOM   669   O  O   . GLY A  1  83  ? 63.409 -0.164  35.169  1.00 7.93  ? 83   GLY A O   1 
ATOM   670   N  N   . ASP A  1  84  ? 65.644 0.002   35.177  1.00 7.68  ? 84   ASP A N   1 
ATOM   671   C  CA  . ASP A  1  84  ? 65.716 -0.066  33.718  1.00 8.14  ? 84   ASP A CA  1 
ATOM   672   C  C   . ASP A  1  84  ? 65.134 -1.398  33.236  1.00 6.82  ? 84   ASP A C   1 
ATOM   673   O  O   . ASP A  1  84  ? 64.613 -1.487  32.123  1.00 6.95  ? 84   ASP A O   1 
ATOM   674   C  CB  . ASP A  1  84  ? 67.155 0.064   33.217  1.00 7.70  ? 84   ASP A CB  1 
ATOM   675   C  CG  . ASP A  1  84  ? 67.919 1.190   33.899  1.00 8.18  ? 84   ASP A CG  1 
ATOM   676   O  OD1 . ASP A  1  84  ? 68.254 0.996   35.095  1.00 10.42 ? 84   ASP A OD1 1 
ATOM   677   O  OD2 . ASP A  1  84  ? 68.216 2.218   33.242  1.00 7.87  ? 84   ASP A OD2 1 
ATOM   678   N  N   . ASP A  1  85  ? 65.193 -2.428  34.078  1.00 7.61  ? 85   ASP A N   1 
ATOM   679   C  CA  . ASP A  1  85  ? 64.692 -3.742  33.686  1.00 8.11  ? 85   ASP A CA  1 
ATOM   680   C  C   . ASP A  1  85  ? 63.165 -3.813  33.753  1.00 6.95  ? 85   ASP A C   1 
ATOM   681   O  O   . ASP A  1  85  ? 62.565 -4.798  33.304  1.00 7.31  ? 85   ASP A O   1 
ATOM   682   C  CB  . ASP A  1  85  ? 65.300 -4.834  34.569  1.00 9.10  ? 85   ASP A CB  1 
ATOM   683   C  CG  . ASP A  1  85  ? 66.820 -4.857  34.503  1.00 11.51 ? 85   ASP A CG  1 
ATOM   684   O  OD1 . ASP A  1  85  ? 67.401 -4.123  33.688  1.00 13.96 ? 85   ASP A OD1 1 
ATOM   685   O  OD2 . ASP A  1  85  ? 67.429 -5.589  35.300  1.00 13.16 ? 85   ASP A OD2 1 
ATOM   686   N  N   . LEU A  1  86  ? 62.546 -2.750  34.276  1.00 6.42  ? 86   LEU A N   1 
ATOM   687   C  CA  . LEU A  1  86  ? 61.095 -2.631  34.310  1.00 7.04  ? 86   LEU A CA  1 
ATOM   688   C  C   . LEU A  1  86  ? 60.582 -1.603  33.295  1.00 6.77  ? 86   LEU A C   1 
ATOM   689   O  O   . LEU A  1  86  ? 59.389 -1.373  33.210  1.00 7.14  ? 86   LEU A O   1 
ATOM   690   C  CB  . LEU A  1  86  ? 60.621 -2.264  35.730  1.00 6.82  ? 86   LEU A CB  1 
ATOM   691   C  CG  . LEU A  1  86  ? 60.984 -3.317  36.796  1.00 7.29  ? 86   LEU A CG  1 
ATOM   692   C  CD1 . LEU A  1  86  ? 60.752 -2.802  38.208  1.00 8.67  ? 86   LEU A CD1 1 
ATOM   693   C  CD2 . LEU A  1  86  ? 60.194 -4.588  36.548  1.00 9.13  ? 86   LEU A CD2 1 
ATOM   694   N  N   . HIS A  1  87  ? 61.479 -1.031  32.493  1.00 6.06  ? 87   HIS A N   1 
ATOM   695   C  CA  . HIS A  1  87  ? 61.068 -0.200  31.355  1.00 5.77  ? 87   HIS A CA  1 
ATOM   696   C  C   . HIS A  1  87  ? 60.385 -1.099  30.334  1.00 6.06  ? 87   HIS A C   1 
ATOM   697   O  O   . HIS A  1  87  ? 60.911 -2.172  30.047  1.00 6.17  ? 87   HIS A O   1 
ATOM   698   C  CB  . HIS A  1  87  ? 62.274 0.485   30.722  1.00 6.58  ? 87   HIS A CB  1 
ATOM   699   C  CG  . HIS A  1  87  ? 61.909 1.605   29.808  1.00 6.41  ? 87   HIS A CG  1 
ATOM   700   N  ND1 . HIS A  1  87  ? 61.202 1.404   28.643  1.00 7.12  ? 87   HIS A ND1 1 
ATOM   701   C  CD2 . HIS A  1  87  ? 62.109 2.938   29.910  1.00 6.05  ? 87   HIS A CD2 1 
ATOM   702   C  CE1 . HIS A  1  87  ? 60.983 2.571   28.065  1.00 7.05  ? 87   HIS A CE1 1 
ATOM   703   N  NE2 . HIS A  1  87  ? 61.509 3.519   28.826  1.00 6.29  ? 87   HIS A NE2 1 
ATOM   704   N  N   . PHE A  1  88  ? 59.258 -0.688  29.741  1.00 5.59  ? 88   PHE A N   1 
ATOM   705   C  CA  . PHE A  1  88  ? 58.560 -1.622  28.861  1.00 6.29  ? 88   PHE A CA  1 
ATOM   706   C  C   . PHE A  1  88  ? 59.401 -2.024  27.649  1.00 6.18  ? 88   PHE A C   1 
ATOM   707   O  O   . PHE A  1  88  ? 59.264 -3.112  27.145  1.00 6.69  ? 88   PHE A O   1 
ATOM   708   C  CB  . PHE A  1  88  ? 57.197 -1.057  28.403  1.00 6.17  ? 88   PHE A CB  1 
ATOM   709   C  CG  . PHE A  1  88  ? 57.274 -0.072  27.247  1.00 6.54  ? 88   PHE A CG  1 
ATOM   710   C  CD1 . PHE A  1  88  ? 57.449 1.278   27.476  1.00 7.00  ? 88   PHE A CD1 1 
ATOM   711   C  CD2 . PHE A  1  88  ? 57.140 -0.504  25.942  1.00 6.69  ? 88   PHE A CD2 1 
ATOM   712   C  CE1 . PHE A  1  88  ? 57.512 2.172   26.440  1.00 7.60  ? 88   PHE A CE1 1 
ATOM   713   C  CE2 . PHE A  1  88  ? 57.223 0.381   24.896  1.00 7.92  ? 88   PHE A CE2 1 
ATOM   714   C  CZ  . PHE A  1  88  ? 57.395 1.724   25.146  1.00 7.24  ? 88   PHE A CZ  1 
ATOM   715   N  N   . VAL A  1  89  ? 60.282 -1.155  27.186  1.00 6.51  ? 89   VAL A N   1 
ATOM   716   C  CA  . VAL A  1  89  ? 61.122 -1.475  26.030  1.00 6.36  ? 89   VAL A CA  1 
ATOM   717   C  C   . VAL A  1  89  ? 62.066 -2.624  26.338  1.00 6.53  ? 89   VAL A C   1 
ATOM   718   O  O   . VAL A  1  89  ? 62.393 -3.440  25.457  1.00 7.12  ? 89   VAL A O   1 
ATOM   719   C  CB  . VAL A  1  89  ? 61.907 -0.206  25.571  1.00 6.58  ? 89   VAL A CB  1 
ATOM   720   C  CG1 . VAL A  1  89  ? 63.018 -0.522  24.548  1.00 7.06  ? 89   VAL A CG1 1 
ATOM   721   C  CG2 . VAL A  1  89  ? 60.946 0.787   24.950  1.00 7.03  ? 89   VAL A CG2 1 
ATOM   722   N  N   . ASN A  1  90  ? 62.498 -2.681  27.596  1.00 6.31  ? 90   ASN A N   1 
ATOM   723   C  CA  . ASN A  1  90  ? 63.494 -3.650  28.037  1.00 6.33  ? 90   ASN A CA  1 
ATOM   724   C  C   . ASN A  1  90  ? 62.894 -4.924  28.634  1.00 6.74  ? 90   ASN A C   1 
ATOM   725   O  O   . ASN A  1  90  ? 63.641 -5.789  29.115  1.00 7.90  ? 90   ASN A O   1 
ATOM   726   C  CB  . ASN A  1  90  ? 64.416 -3.018  29.065  1.00 6.62  ? 90   ASN A CB  1 
ATOM   727   C  CG  . ASN A  1  90  ? 65.128 -1.799  28.543  1.00 6.18  ? 90   ASN A CG  1 
ATOM   728   O  OD1 . ASN A  1  90  ? 65.365 -1.653  27.342  1.00 7.59  ? 90   ASN A OD1 1 
ATOM   729   N  ND2 . ASN A  1  90  ? 65.553 -0.938  29.463  1.00 6.17  ? 90   ASN A ND2 1 
ATOM   730   N  N   . ASN A  1  91  ? 61.564 -5.036  28.596  1.00 5.88  ? 91   ASN A N   1 
ATOM   731   C  CA  . ASN A  1  91  ? 60.869 -6.078  29.332  1.00 6.55  ? 91   ASN A CA  1 
ATOM   732   C  C   . ASN A  1  91  ? 59.857 -6.751  28.407  1.00 6.20  ? 91   ASN A C   1 
ATOM   733   O  O   . ASN A  1  91  ? 58.768 -6.225  28.123  1.00 6.64  ? 91   ASN A O   1 
ATOM   734   C  CB  . ASN A  1  91  ? 60.202 -5.481  30.581  1.00 7.37  ? 91   ASN A CB  1 
ATOM   735   C  CG  . ASN A  1  91  ? 59.679 -6.530  31.521  1.00 7.45  ? 91   ASN A CG  1 
ATOM   736   O  OD1 . ASN A  1  91  ? 58.953 -7.438  31.102  1.00 7.30  ? 91   ASN A OD1 1 
ATOM   737   N  ND2 . ASN A  1  91  ? 60.042 -6.421  32.809  1.00 7.81  ? 91   ASN A ND2 1 
ATOM   738   N  N   . ALA A  1  92  ? 60.237 -7.915  27.896  1.00 6.96  ? 92   ALA A N   1 
ATOM   739   C  CA  . ALA A  1  92  ? 59.388 -8.609  26.938  1.00 6.69  ? 92   ALA A CA  1 
ATOM   740   C  C   . ALA A  1  92  ? 58.055 -9.096  27.527  1.00 6.39  ? 92   ALA A C   1 
ATOM   741   O  O   . ALA A  1  92  ? 57.088 -9.257  26.791  1.00 6.89  ? 92   ALA A O   1 
ATOM   742   C  CB  . ALA A  1  92  ? 60.143 -9.757  26.318  1.00 8.22  ? 92   ALA A CB  1 
ATOM   743   N  N   . ALA A  1  93  ? 58.012 -9.332  28.834  1.00 7.00  ? 93   ALA A N   1 
ATOM   744   C  CA  . ALA A  1  93  ? 56.762 -9.704  29.495  1.00 5.93  ? 93   ALA A CA  1 
ATOM   745   C  C   . ALA A  1  93  ? 55.746 -8.566  29.389  1.00 5.51  ? 93   ALA A C   1 
ATOM   746   O  O   . ALA A  1  93  ? 54.573 -8.789  29.081  1.00 6.54  ? 93   ALA A O   1 
ATOM   747   C  CB  . ALA A  1  93  ? 57.008 -10.085 30.971  1.00 7.34  ? 93   ALA A CB  1 
ATOM   748   N  N   . MET A  1  94  ? 56.206 -7.344  29.621  1.00 5.87  ? 94   MET A N   1 
ATOM   749   C  CA  . MET A  1  94  ? 55.332 -6.178  29.527  1.00 5.94  ? 94   MET A CA  1 
ATOM   750   C  C   . MET A  1  94  ? 54.806 -5.993  28.114  1.00 6.10  ? 94   MET A C   1 
ATOM   751   O  O   . MET A  1  94  ? 53.616 -5.729  27.905  1.00 6.37  ? 94   MET A O   1 
ATOM   752   C  CB  . MET A  1  94  ? 56.055 -4.921  29.995  1.00 6.26  ? 94   MET A CB  1 
ATOM   753   C  CG  . MET A  1  94  ? 56.335 -4.973  31.478  1.00 7.35  ? 94   MET A CG  1 
ATOM   754   S  SD  . MET A  1  94  ? 57.307 -3.570  32.062  1.00 7.25  ? 94   MET A SD  1 
ATOM   755   C  CE  . MET A  1  94  ? 57.400 -3.949  33.828  1.00 6.70  ? 94   MET A CE  1 
ATOM   756   N  N   . GLN A  1  95  ? 55.685 -6.147  27.126  1.00 6.19  ? 95   GLN A N   1 
ATOM   757   C  CA  . GLN A  1  95  ? 55.252 -6.042  25.738  1.00 6.27  ? 95   GLN A CA  1 
ATOM   758   C  C   . GLN A  1  95  ? 54.229 -7.121  25.413  1.00 6.48  ? 95   GLN A C   1 
ATOM   759   O  O   . GLN A  1  95  ? 53.240 -6.851  24.737  1.00 6.63  ? 95   GLN A O   1 
ATOM   760   C  CB  . GLN A  1  95  ? 56.466 -6.111  24.808  1.00 6.72  ? 95   GLN A CB  1 
ATOM   761   C  CG  . GLN A  1  95  ? 57.333 -4.863  24.868  1.00 7.05  ? 95   GLN A CG  1 
ATOM   762   C  CD  . GLN A  1  95  ? 58.600 -4.987  24.070  1.00 8.36  ? 95   GLN A CD  1 
ATOM   763   O  OE1 . GLN A  1  95  ? 58.601 -5.485  22.939  1.00 9.56  ? 95   GLN A OE1 1 
ATOM   764   N  NE2 . GLN A  1  95  ? 59.695 -4.522  24.646  1.00 8.64  ? 95   GLN A NE2 1 
ATOM   765   N  N   . GLN A  1  96  ? 54.439 -8.343  25.894  1.00 6.15  ? 96   GLN A N   1 
ATOM   766   C  CA  . GLN A  1  96  ? 53.513 -9.410  25.564  1.00 5.81  ? 96   GLN A CA  1 
ATOM   767   C  C   . GLN A  1  96  ? 52.178 -9.272  26.290  1.00 5.65  ? 96   GLN A C   1 
ATOM   768   O  O   . GLN A  1  96  ? 51.175 -9.704  25.746  1.00 5.88  ? 96   GLN A O   1 
ATOM   769   C  CB  . GLN A  1  96  ? 54.117 -10.780 25.854  1.00 6.06  ? 96   GLN A CB  1 
ATOM   770   C  CG  . GLN A  1  96  ? 53.310 -11.936 25.299  1.00 7.00  ? 96   GLN A CG  1 
ATOM   771   C  CD  . GLN A  1  96  ? 53.390 -11.994 23.787  1.00 6.96  ? 96   GLN A CD  1 
ATOM   772   O  OE1 . GLN A  1  96  ? 54.472 -11.926 23.217  1.00 8.12  ? 96   GLN A OE1 1 
ATOM   773   N  NE2 . GLN A  1  96  ? 52.250 -12.067 23.122  1.00 7.40  ? 96   GLN A NE2 1 
ATOM   774   N  N   . LEU A  1  97  ? 52.165 -8.686  27.488  1.00 6.11  ? 97   LEU A N   1 
ATOM   775   C  CA  . LEU A  1  97  ? 50.903 -8.384  28.153  1.00 5.81  ? 97   LEU A CA  1 
ATOM   776   C  C   . LEU A  1  97  ? 50.054 -7.558  27.188  1.00 6.05  ? 97   LEU A C   1 
ATOM   777   O  O   . LEU A  1  97  ? 48.889 -7.858  26.933  1.00 6.36  ? 97   LEU A O   1 
ATOM   778   C  CB  . LEU A  1  97  ? 51.115 -7.653  29.496  1.00 6.70  ? 97   LEU A CB  1 
ATOM   779   C  CG  . LEU A  1  97  ? 49.850 -7.260  30.278  1.00 8.13  ? 97   LEU A CG  1 
ATOM   780   C  CD1 . LEU A  1  97  ? 50.215 -6.951  31.727  1.00 10.01 ? 97   LEU A CD1 1 
ATOM   781   C  CD2 . LEU A  1  97  ? 49.113 -6.054  29.740  1.00 10.32 ? 97   LEU A CD2 1 
ATOM   782   N  N   . TRP A  1  98  ? 50.628 -6.497  26.649  1.00 6.02  ? 98   TRP A N   1 
ATOM   783   C  CA  . TRP A  1  98  ? 49.860 -5.631  25.788  1.00 6.10  ? 98   TRP A CA  1 
ATOM   784   C  C   . TRP A  1  98  ? 49.496 -6.357  24.493  1.00 6.04  ? 98   TRP A C   1 
ATOM   785   O  O   . TRP A  1  98  ? 48.337 -6.276  24.041  1.00 6.48  ? 98   TRP A O   1 
ATOM   786   C  CB  . TRP A  1  98  ? 50.619 -4.314  25.532  1.00 5.83  ? 98   TRP A CB  1 
ATOM   787   C  CG  . TRP A  1  98  ? 49.945 -3.481  24.484  1.00 5.88  ? 98   TRP A CG  1 
ATOM   788   C  CD1 . TRP A  1  98  ? 50.542 -2.932  23.394  1.00 6.52  ? 98   TRP A CD1 1 
ATOM   789   C  CD2 . TRP A  1  98  ? 48.542 -3.149  24.385  1.00 6.27  ? 98   TRP A CD2 1 
ATOM   790   N  NE1 . TRP A  1  98  ? 49.614 -2.290  22.624  1.00 7.19  ? 98   TRP A NE1 1 
ATOM   791   C  CE2 . TRP A  1  98  ? 48.379 -2.408  23.205  1.00 6.45  ? 98   TRP A CE2 1 
ATOM   792   C  CE3 . TRP A  1  98  ? 47.412 -3.421  25.163  1.00 5.73  ? 98   TRP A CE3 1 
ATOM   793   C  CZ2 . TRP A  1  98  ? 47.136 -1.957  22.778  1.00 6.11  ? 98   TRP A CZ2 1 
ATOM   794   C  CZ3 . TRP A  1  98  ? 46.200 -2.963  24.741  1.00 5.35  ? 98   TRP A CZ3 1 
ATOM   795   C  CH2 . TRP A  1  98  ? 46.060 -2.256  23.547  1.00 5.84  ? 98   TRP A CH2 1 
ATOM   796   N  N   . ASP A  1  99  ? 50.442 -7.078  23.886  1.00 5.77  ? 99   ASP A N   1 
ATOM   797   C  CA  . ASP A  1  99  ? 50.101 -7.785  22.661  1.00 5.78  ? 99   ASP A CA  1 
ATOM   798   C  C   . ASP A  1  99  ? 48.949 -8.770  22.869  1.00 5.86  ? 99   ASP A C   1 
ATOM   799   O  O   . ASP A  1  99  ? 48.081 -8.893  21.995  1.00 6.03  ? 99   ASP A O   1 
ATOM   800   C  CB  . ASP A  1  99  ? 51.328 -8.515  22.080  1.00 6.29  ? 99   ASP A CB  1 
ATOM   801   C  CG  . ASP A  1  99  ? 52.337 -7.560  21.425  1.00 9.02  ? 99   ASP A CG  1 
ATOM   802   O  OD1 . ASP A  1  99  ? 51.929 -6.446  20.992  1.00 10.56 ? 99   ASP A OD1 1 
ATOM   803   O  OD2 . ASP A  1  99  ? 53.547 -7.903  21.347  1.00 9.32  ? 99   ASP A OD2 1 
ATOM   804   N  N   . ASP A  1  100 ? 48.926 -9.472  24.005  1.00 5.24  ? 100  ASP A N   1 
ATOM   805   C  CA  . ASP A  1  100 ? 47.874 -10.451 24.256  1.00 5.40  ? 100  ASP A CA  1 
ATOM   806   C  C   . ASP A  1  100 ? 46.506 -9.795  24.401  1.00 5.62  ? 100  ASP A C   1 
ATOM   807   O  O   . ASP A  1  100 ? 45.506 -10.375 23.988  1.00 6.90  ? 100  ASP A O   1 
ATOM   808   C  CB  . ASP A  1  100 ? 48.202 -11.290 25.486  1.00 7.00  ? 100  ASP A CB  1 
ATOM   809   C  CG  . ASP A  1  100 ? 49.140 -12.474 25.180  1.00 7.69  ? 100  ASP A CG  1 
ATOM   810   O  OD1 . ASP A  1  100 ? 49.609 -12.627 24.022  1.00 7.57  ? 100  ASP A OD1 1 
ATOM   811   O  OD2 . ASP A  1  100 ? 49.380 -13.268 26.124  1.00 8.59  ? 100  ASP A OD2 1 
ATOM   812   N  N   . ILE A  1  101 ? 46.455 -8.578  24.929  1.00 5.55  ? 101  ILE A N   1 
ATOM   813   C  CA  . ILE A  1  101 ? 45.187 -7.830  24.936  1.00 5.99  ? 101  ILE A CA  1 
ATOM   814   C  C   . ILE A  1  101 ? 44.853 -7.331  23.530  1.00 6.00  ? 101  ILE A C   1 
ATOM   815   O  O   . ILE A  1  101 ? 43.733 -7.545  23.023  1.00 6.21  ? 101  ILE A O   1 
ATOM   816   C  CB  . ILE A  1  101 ? 45.246 -6.636  25.912  1.00 5.97  ? 101  ILE A CB  1 
ATOM   817   C  CG1 . ILE A  1  101 ? 45.488 -7.139  27.335  1.00 6.71  ? 101  ILE A CG1 1 
ATOM   818   C  CG2 . ILE A  1  101 ? 43.953 -5.807  25.845  1.00 6.05  ? 101  ILE A CG2 1 
ATOM   819   C  CD1 . ILE A  1  101 ? 45.652 -6.042  28.368  1.00 7.31  ? 101  ILE A CD1 1 
ATOM   820   N  N   . ARG A  1  102 ? 45.825 -6.663  22.898  1.00 5.77  ? 102  ARG A N   1 
ATOM   821   C  CA  . ARG A  1  102 ? 45.578 -6.022  21.621  1.00 5.70  ? 102  ARG A CA  1 
ATOM   822   C  C   . ARG A  1  102 ? 45.083 -6.987  20.549  1.00 4.95  ? 102  ARG A C   1 
ATOM   823   O  O   . ARG A  1  102 ? 44.232 -6.625  19.704  1.00 4.89  ? 102  ARG A O   1 
ATOM   824   C  CB  . ARG A  1  102 ? 46.868 -5.318  21.126  1.00 6.55  ? 102  ARG A CB  1 
ATOM   825   C  CG  . ARG A  1  102 ? 46.692 -4.581  19.793  1.00 7.60  ? 102  ARG A CG  1 
ATOM   826   C  CD  . ARG A  1  102 ? 47.863 -3.664  19.457  1.00 9.04  ? 102  ARG A CD  1 
ATOM   827   N  NE  . ARG A  1  102 ? 49.141 -4.373  19.394  1.00 8.17  ? 102  ARG A NE  1 
ATOM   828   C  CZ  . ARG A  1  102 ? 50.314 -3.760  19.277  1.00 7.57  ? 102  ARG A CZ  1 
ATOM   829   N  NH1 . ARG A  1  102 ? 50.333 -2.447  19.125  1.00 7.47  ? 102  ARG A NH1 1 
ATOM   830   N  NH2 . ARG A  1  102 ? 51.473 -4.431  19.283  1.00 7.41  ? 102  ARG A NH2 1 
ATOM   831   N  N   . ARG A  1  103 ? 45.622 -8.203  20.561  1.00 5.14  ? 103  ARG A N   1 
ATOM   832   C  CA  . ARG A  1  103 ? 45.335 -9.193  19.522  1.00 5.02  ? 103  ARG A CA  1 
ATOM   833   C  C   . ARG A  1  103 ? 44.120 -10.068 19.826  1.00 5.29  ? 103  ARG A C   1 
ATOM   834   O  O   . ARG A  1  103 ? 43.861 -11.015 19.106  1.00 6.50  ? 103  ARG A O   1 
ATOM   835   C  CB  . ARG A  1  103 ? 46.582 -10.067 19.281  1.00 5.45  ? 103  ARG A CB  1 
ATOM   836   C  CG  . ARG A  1  103 ? 46.846 -11.140 20.331  1.00 6.22  ? 103  ARG A CG  1 
ATOM   837   C  CD  . ARG A  1  103 ? 48.325 -11.566 20.295  1.00 6.69  ? 103  ARG A CD  1 
ATOM   838   N  NE  . ARG A  1  103 ? 48.636 -12.560 21.298  1.00 6.15  ? 103  ARG A NE  1 
ATOM   839   C  CZ  . ARG A  1  103 ? 48.391 -13.860 21.189  1.00 6.77  ? 103  ARG A CZ  1 
ATOM   840   N  NH1 . ARG A  1  103 ? 47.862 -14.367 20.079  1.00 7.15  ? 103  ARG A NH1 1 
ATOM   841   N  NH2 . ARG A  1  103 ? 48.702 -14.648 22.197  1.00 8.40  ? 103  ARG A NH2 1 
ATOM   842   N  N   . THR A  1  104 ? 43.382 -9.738  20.879  1.00 5.59  ? 104  THR A N   1 
ATOM   843   C  CA  . THR A  1  104 ? 42.195 -10.480 21.295  1.00 6.23  ? 104  THR A CA  1 
ATOM   844   C  C   . THR A  1  104 ? 40.900 -9.735  20.991  1.00 6.15  ? 104  THR A C   1 
ATOM   845   O  O   . THR A  1  104 ? 40.786 -8.534  21.223  1.00 6.70  ? 104  THR A O   1 
ATOM   846   C  CB  . THR A  1  104 ? 42.236 -10.775 22.822  1.00 7.41  ? 104  THR A CB  1 
ATOM   847   O  OG1 . THR A  1  104 ? 43.302 -11.682 23.117  1.00 8.20  ? 104  THR A OG1 1 
ATOM   848   C  CG2 . THR A  1  104 ? 40.921 -11.369 23.324  1.00 8.07  ? 104  THR A CG2 1 
ATOM   849   N  N   . VAL A  1  105 ? 39.919 -10.461 20.481  1.00 6.67  ? 105  VAL A N   1 
ATOM   850   C  CA  A VAL A  1  105 ? 38.557 -9.976  20.346  0.55 6.79  ? 105  VAL A CA  1 
ATOM   851   C  CA  B VAL A  1  105 ? 38.543 -9.973  20.457  0.45 6.82  ? 105  VAL A CA  1 
ATOM   852   C  C   . VAL A  1  105 ? 37.611 -11.123 20.758  1.00 7.07  ? 105  VAL A C   1 
ATOM   853   O  O   . VAL A  1  105 ? 37.966 -12.297 20.617  1.00 7.32  ? 105  VAL A O   1 
ATOM   854   C  CB  A VAL A  1  105 ? 38.279 -9.473  18.896  0.55 7.38  ? 105  VAL A CB  1 
ATOM   855   C  CB  B VAL A  1  105 ? 38.112 -9.331  19.116  0.45 7.14  ? 105  VAL A CB  1 
ATOM   856   C  CG1 A VAL A  1  105 ? 38.424 -10.597 17.888  0.55 7.87  ? 105  VAL A CG1 1 
ATOM   857   C  CG1 B VAL A  1  105 ? 38.715 -7.947  18.963  0.45 7.25  ? 105  VAL A CG1 1 
ATOM   858   C  CG2 A VAL A  1  105 ? 36.918 -8.820  18.791  0.55 7.00  ? 105  VAL A CG2 1 
ATOM   859   C  CG2 B VAL A  1  105 ? 38.445 -10.230 17.945  0.45 6.87  ? 105  VAL A CG2 1 
ATOM   860   N  N   . ILE A  1  106 ? 36.434 -10.772 21.261  1.00 6.33  ? 106  ILE A N   1 
ATOM   861   C  CA  . ILE A  1  106 ? 35.405 -11.732 21.617  1.00 7.38  ? 106  ILE A CA  1 
ATOM   862   C  C   . ILE A  1  106 ? 34.329 -11.607 20.558  1.00 7.28  ? 106  ILE A C   1 
ATOM   863   O  O   . ILE A  1  106 ? 33.907 -10.494 20.244  1.00 7.59  ? 106  ILE A O   1 
ATOM   864   C  CB  . ILE A  1  106 ? 34.852 -11.454 23.028  1.00 8.40  ? 106  ILE A CB  1 
ATOM   865   C  CG1 . ILE A  1  106 ? 35.983 -11.540 24.067  1.00 9.03  ? 106  ILE A CG1 1 
ATOM   866   C  CG2 . ILE A  1  106 ? 33.745 -12.416 23.356  1.00 10.40 ? 106  ILE A CG2 1 
ATOM   867   C  CD1 . ILE A  1  106 ? 35.611 -10.899 25.420  1.00 10.20 ? 106  ILE A CD1 1 
ATOM   868   N  N   . VAL A  1  107 ? 33.931 -12.724 19.957  1.00 6.99  ? 107  VAL A N   1 
ATOM   869   C  CA  . VAL A  1  107 ? 32.969 -12.695 18.864  1.00 7.39  ? 107  VAL A CA  1 
ATOM   870   C  C   . VAL A  1  107 ? 31.899 -13.756 19.117  1.00 8.13  ? 107  VAL A C   1 
ATOM   871   O  O   . VAL A  1  107 ? 32.188 -14.959 19.175  1.00 8.16  ? 107  VAL A O   1 
ATOM   872   C  CB  . VAL A  1  107 ? 33.634 -12.954 17.502  1.00 8.12  ? 107  VAL A CB  1 
ATOM   873   C  CG1 . VAL A  1  107 ? 32.631 -12.695 16.394  1.00 8.65  ? 107  VAL A CG1 1 
ATOM   874   C  CG2 . VAL A  1  107 ? 34.874 -12.092 17.333  1.00 9.68  ? 107  VAL A CG2 1 
ATOM   875   N  N   . GLY A  1  108 ? 30.654 -13.313 19.167  1.00 9.35  ? 108  GLY A N   1 
ATOM   876   C  CA  . GLY A  1  108 ? 29.537 -14.218 19.360  1.00 9.68  ? 108  GLY A CA  1 
ATOM   877   C  C   . GLY A  1  108 ? 29.354 -15.159 18.187  1.00 10.09 ? 108  GLY A C   1 
ATOM   878   O  O   . GLY A  1  108 ? 29.764 -14.863 17.066  1.00 10.87 ? 108  GLY A O   1 
ATOM   879   N  N   . LEU A  1  109 ? 28.725 -16.303 18.457  1.00 9.57  ? 109  LEU A N   1 
ATOM   880   C  CA  . LEU A  1  109 ? 28.244 -17.201 17.410  1.00 10.91 ? 109  LEU A CA  1 
ATOM   881   C  C   . LEU A  1  109 ? 26.735 -17.250 17.404  1.00 11.59 ? 109  LEU A C   1 
ATOM   882   O  O   . LEU A  1  109 ? 26.140 -18.029 16.680  1.00 12.55 ? 109  LEU A O   1 
ATOM   883   C  CB  . LEU A  1  109 ? 28.805 -18.608 17.594  1.00 10.64 ? 109  LEU A CB  1 
ATOM   884   C  CG  . LEU A  1  109 ? 30.249 -18.793 17.141  1.00 11.58 ? 109  LEU A CG  1 
ATOM   885   C  CD1 . LEU A  1  109 ? 30.838 -20.108 17.642  1.00 12.81 ? 109  LEU A CD1 1 
ATOM   886   C  CD2 . LEU A  1  109 ? 30.316 -18.716 15.620  1.00 13.53 ? 109  LEU A CD2 1 
ATOM   887   N  N   . ASN A  1  110 ? 26.099 -16.411 18.211  1.00 10.82 ? 110  ASN A N   1 
ATOM   888   C  CA  . ASN A  1  110 ? 24.653 -16.491 18.369  1.00 12.20 ? 110  ASN A CA  1 
ATOM   889   C  C   . ASN A  1  110 ? 23.934 -15.954 17.134  1.00 12.59 ? 110  ASN A C   1 
ATOM   890   O  O   . ASN A  1  110 ? 23.055 -16.624 16.601  1.00 13.87 ? 110  ASN A O   1 
ATOM   891   C  CB  . ASN A  1  110 ? 24.260 -15.762 19.630  1.00 12.30 ? 110  ASN A CB  1 
ATOM   892   C  CG  . ASN A  1  110 ? 25.106 -16.199 20.820  1.00 14.09 ? 110  ASN A CG  1 
ATOM   893   O  OD1 . ASN A  1  110 ? 25.130 -17.380 21.171  1.00 14.77 ? 110  ASN A OD1 1 
ATOM   894   N  ND2 . ASN A  1  110 ? 25.870 -15.263 21.386  1.00 15.39 ? 110  ASN A ND2 1 
ATOM   895   N  N   . HIS A  1  111 ? 24.303 -14.772 16.640  1.00 13.75 ? 111  HIS A N   1 
ATOM   896   C  CA  . HIS A  1  111 ? 23.733 -14.309 15.376  1.00 14.46 ? 111  HIS A CA  1 
ATOM   897   C  C   . HIS A  1  111 ? 24.144 -15.218 14.231  1.00 14.07 ? 111  HIS A C   1 
ATOM   898   O  O   . HIS A  1  111 ? 23.327 -15.546 13.381  1.00 14.30 ? 111  HIS A O   1 
ATOM   899   C  CB  . HIS A  1  111 ? 24.161 -12.885 15.035  1.00 16.29 ? 111  HIS A CB  1 
ATOM   900   C  CG  . HIS A  1  111 ? 23.548 -11.839 15.900  1.00 19.29 ? 111  HIS A CG  1 
ATOM   901   N  ND1 . HIS A  1  111 ? 22.200 -11.791 16.177  1.00 23.36 ? 111  HIS A ND1 1 
ATOM   902   C  CD2 . HIS A  1  111 ? 24.104 -10.788 16.544  1.00 22.44 ? 111  HIS A CD2 1 
ATOM   903   C  CE1 . HIS A  1  111 ? 21.954 -10.760 16.965  1.00 23.56 ? 111  HIS A CE1 1 
ATOM   904   N  NE2 . HIS A  1  111 ? 23.093 -10.136 17.205  1.00 22.13 ? 111  HIS A NE2 1 
ATOM   905   N  N   . ALA A  1  112 ? 25.409 -15.623 14.203  1.00 13.48 ? 112  ALA A N   1 
ATOM   906   C  CA  . ALA A  1  112 ? 25.899 -16.496 13.130  1.00 13.37 ? 112  ALA A CA  1 
ATOM   907   C  C   . ALA A  1  112 ? 25.079 -17.779 13.049  1.00 13.46 ? 112  ALA A C   1 
ATOM   908   O  O   . ALA A  1  112 ? 24.645 -18.179 11.971  1.00 14.02 ? 112  ALA A O   1 
ATOM   909   C  CB  . ALA A  1  112 ? 27.377 -16.826 13.326  1.00 13.35 ? 112  ALA A CB  1 
ATOM   910   N  N   . HIS A  1  113 ? 24.864 -18.432 14.184  1.00 12.29 ? 113  HIS A N   1 
ATOM   911   C  CA  . HIS A  1  113 ? 24.091 -19.668 14.172  1.00 12.97 ? 113  HIS A CA  1 
ATOM   912   C  C   . HIS A  1  113 ? 22.638 -19.425 13.749  1.00 13.66 ? 113  HIS A C   1 
ATOM   913   O  O   . HIS A  1  113 ? 22.033 -20.268 13.103  1.00 14.56 ? 113  HIS A O   1 
ATOM   914   C  CB  . HIS A  1  113 ? 24.166 -20.338 15.538  1.00 12.81 ? 113  HIS A CB  1 
ATOM   915   C  CG  . HIS A  1  113 ? 25.505 -20.934 15.828  1.00 12.15 ? 113  HIS A CG  1 
ATOM   916   N  ND1 . HIS A  1  113 ? 25.906 -21.308 17.092  1.00 12.52 ? 113  HIS A ND1 1 
ATOM   917   C  CD2 . HIS A  1  113 ? 26.541 -21.214 15.003  1.00 12.70 ? 113  HIS A CD2 1 
ATOM   918   C  CE1 . HIS A  1  113 ? 27.131 -21.798 17.031  1.00 11.48 ? 113  HIS A CE1 1 
ATOM   919   N  NE2 . HIS A  1  113 ? 27.536 -21.762 15.772  1.00 11.22 ? 113  HIS A NE2 1 
ATOM   920   N  N   . ALA A  1  114 ? 22.080 -18.271 14.090  1.00 13.25 ? 114  ALA A N   1 
ATOM   921   C  CA  . ALA A  1  114 ? 20.737 -17.932 13.616  1.00 14.24 ? 114  ALA A CA  1 
ATOM   922   C  C   . ALA A  1  114 ? 20.685 -17.728 12.088  1.00 14.78 ? 114  ALA A C   1 
ATOM   923   O  O   . ALA A  1  114 ? 19.687 -18.073 11.446  1.00 15.65 ? 114  ALA A O   1 
ATOM   924   C  CB  . ALA A  1  114 ? 20.229 -16.693 14.345  1.00 15.08 ? 114  ALA A CB  1 
ATOM   925   N  N   . VAL A  1  115 ? 21.724 -17.146 11.493  1.00 14.77 ? 115  VAL A N   1 
ATOM   926   C  CA  . VAL A  1  115 ? 21.770 -17.022 10.034  1.00 14.68 ? 115  VAL A CA  1 
ATOM   927   C  C   . VAL A  1  115 ? 21.762 -18.405 9.420   1.00 15.35 ? 115  VAL A C   1 
ATOM   928   O  O   . VAL A  1  115 ? 21.022 -18.665 8.459   1.00 16.15 ? 115  VAL A O   1 
ATOM   929   C  CB  . VAL A  1  115 ? 23.020 -16.241 9.553   1.00 15.95 ? 115  VAL A CB  1 
ATOM   930   C  CG1 . VAL A  1  115 ? 23.061 -16.153 8.039   1.00 16.28 ? 115  VAL A CG1 1 
ATOM   931   C  CG2 . VAL A  1  115 ? 23.027 -14.844 10.143  1.00 15.86 ? 115  VAL A CG2 1 
ATOM   932   N  N   . ILE A  1  116 ? 22.570 -19.305 9.985   1.00 16.01 ? 116  ILE A N   1 
ATOM   933   C  CA  . ILE A  1  116 ? 22.660 -20.665 9.447   1.00 16.10 ? 116  ILE A CA  1 
ATOM   934   C  C   . ILE A  1  116 ? 21.296 -21.349 9.527   1.00 16.84 ? 116  ILE A C   1 
ATOM   935   O  O   . ILE A  1  116 ? 20.838 -21.956 8.548   1.00 17.46 ? 116  ILE A O   1 
ATOM   936   C  CB  . ILE A  1  116 ? 23.714 -21.507 10.200  1.00 16.04 ? 116  ILE A CB  1 
ATOM   937   C  CG1 . ILE A  1  116 ? 25.109 -20.900 9.989   1.00 14.97 ? 116  ILE A CG1 1 
ATOM   938   C  CG2 . ILE A  1  116 ? 23.691 -22.952 9.728   1.00 16.54 ? 116  ILE A CG2 1 
ATOM   939   C  CD1 . ILE A  1  116 ? 26.185 -21.433 10.941  1.00 14.21 ? 116  ILE A CD1 1 
ATOM   940   N  N   . GLU A  1  117 ? 20.641 -21.248 10.679  1.00 17.04 ? 117  GLU A N   1 
ATOM   941   C  CA  . GLU A  1  117 ? 19.365 -21.953 10.847  1.00 18.76 ? 117  GLU A CA  1 
ATOM   942   C  C   . GLU A  1  117 ? 18.202 -21.250 10.156  1.00 19.64 ? 117  GLU A C   1 
ATOM   943   O  O   . GLU A  1  117 ? 17.397 -21.902 9.485   1.00 19.93 ? 117  GLU A O   1 
ATOM   944   C  CB  . GLU A  1  117 ? 19.059 -22.151 12.336  1.00 21.30 ? 117  GLU A CB  1 
ATOM   945   C  CG  . GLU A  1  117 ? 20.063 -23.100 12.994  1.00 24.40 ? 117  GLU A CG  1 
ATOM   946   C  CD  . GLU A  1  117 ? 19.654 -23.569 14.375  1.00 29.41 ? 117  GLU A CD  1 
ATOM   947   O  OE1 . GLU A  1  117 ? 18.984 -22.803 15.097  1.00 33.02 ? 117  GLU A OE1 1 
ATOM   948   O  OE2 . GLU A  1  117 ? 20.024 -24.711 14.739  1.00 28.81 ? 117  GLU A OE2 1 
ATOM   949   N  N   . LYS A  1  118 ? 18.140 -19.927 10.245  1.00 20.60 ? 118  LYS A N   1 
ATOM   950   C  CA  . LYS A  1  118 ? 16.926 -19.208 9.851   1.00 22.15 ? 118  LYS A CA  1 
ATOM   951   C  C   . LYS A  1  118 ? 16.976 -18.745 8.397   1.00 21.57 ? 118  LYS A C   1 
ATOM   952   O  O   . LYS A  1  118 ? 15.942 -18.662 7.717   1.00 21.90 ? 118  LYS A O   1 
ATOM   953   C  CB  . LYS A  1  118 ? 16.702 -17.998 10.793  1.00 25.47 ? 118  LYS A CB  1 
ATOM   954   C  CG  . LYS A  1  118 ? 16.400 -18.461 12.221  1.00 29.42 ? 118  LYS A CG  1 
ATOM   955   C  CD  . LYS A  1  118 ? 16.114 -17.355 13.220  1.00 34.08 ? 118  LYS A CD  1 
ATOM   956   C  CE  . LYS A  1  118 ? 15.782 -17.963 14.591  1.00 37.68 ? 118  LYS A CE  1 
ATOM   957   N  NZ  . LYS A  1  118 ? 15.761 -16.958 15.683  1.00 39.80 ? 118  LYS A NZ  1 
ATOM   958   N  N   . ARG A  1  119 ? 18.177 -18.506 7.883   1.00 20.28 ? 119  ARG A N   1 
ATOM   959   C  CA  . ARG A  1  119 ? 18.326 -18.027 6.511   1.00 19.29 ? 119  ARG A CA  1 
ATOM   960   C  C   . ARG A  1  119 ? 18.818 -19.121 5.570   1.00 20.69 ? 119  ARG A C   1 
ATOM   961   O  O   . ARG A  1  119 ? 18.251 -19.305 4.490   1.00 21.70 ? 119  ARG A O   1 
ATOM   962   C  CB  . ARG A  1  119 ? 19.275 -16.817 6.475   1.00 18.54 ? 119  ARG A CB  1 
ATOM   963   C  CG  . ARG A  1  119 ? 19.346 -16.165 5.114   1.00 17.24 ? 119  ARG A CG  1 
ATOM   964   C  CD  . ARG A  1  119 ? 19.931 -14.770 5.176   1.00 15.93 ? 119  ARG A CD  1 
ATOM   965   N  NE  . ARG A  1  119 ? 20.037 -14.226 3.836   1.00 15.34 ? 119  ARG A NE  1 
ATOM   966   C  CZ  . ARG A  1  119 ? 20.398 -12.980 3.558   1.00 16.27 ? 119  ARG A CZ  1 
ATOM   967   N  NH1 . ARG A  1  119 ? 20.700 -12.146 4.535   1.00 17.85 ? 119  ARG A NH1 1 
ATOM   968   N  NH2 . ARG A  1  119 ? 20.459 -12.574 2.306   1.00 16.61 ? 119  ARG A NH2 1 
ATOM   969   N  N   . LEU A  1  120 ? 19.855 -19.860 5.960   1.00 20.26 ? 120  LEU A N   1 
ATOM   970   C  CA  . LEU A  1  120 ? 20.363 -20.934 5.106   1.00 21.83 ? 120  LEU A CA  1 
ATOM   971   C  C   . LEU A  1  120 ? 19.538 -22.202 5.254   1.00 22.99 ? 120  LEU A C   1 
ATOM   972   O  O   . LEU A  1  120 ? 19.456 -22.988 4.322   1.00 23.34 ? 120  LEU A O   1 
ATOM   973   C  CB  . LEU A  1  120 ? 21.825 -21.235 5.421   1.00 22.66 ? 120  LEU A CB  1 
ATOM   974   C  CG  . LEU A  1  120 ? 22.789 -20.075 5.172   1.00 24.13 ? 120  LEU A CG  1 
ATOM   975   C  CD1 . LEU A  1  120 ? 24.198 -20.478 5.593   1.00 23.64 ? 120  LEU A CD1 1 
ATOM   976   C  CD2 . LEU A  1  120 ? 22.754 -19.647 3.710   1.00 25.44 ? 120  LEU A CD2 1 
ATOM   977   N  N   . GLY A  1  121 ? 18.914 -22.371 6.415   1.00 22.35 ? 121  GLY A N   1 
ATOM   978   C  CA  . GLY A  1  121 ? 18.099 -23.549 6.697   1.00 23.61 ? 121  GLY A CA  1 
ATOM   979   C  C   . GLY A  1  121 ? 18.888 -24.811 7.014   1.00 24.16 ? 121  GLY A C   1 
ATOM   980   O  O   . GLY A  1  121 ? 18.460 -25.919 6.677   1.00 25.62 ? 121  GLY A O   1 
ATOM   981   N  N   . LYS A  1  122 ? 20.040 -24.651 7.656   1.00 24.03 ? 122  LYS A N   1 
ATOM   982   C  CA  . LYS A  1  122 ? 20.878 -25.782 8.046   1.00 26.12 ? 122  LYS A CA  1 
ATOM   983   C  C   . LYS A  1  122 ? 20.933 -25.891 9.570   1.00 25.45 ? 122  LYS A C   1 
ATOM   984   O  O   . LYS A  1  122 ? 20.699 -24.908 10.283  1.00 23.77 ? 122  LYS A O   1 
ATOM   985   C  CB  . LYS A  1  122 ? 22.289 -25.639 7.466   1.00 29.88 ? 122  LYS A CB  1 
ATOM   986   C  CG  . LYS A  1  122 ? 22.342 -25.606 5.931   1.00 33.70 ? 122  LYS A CG  1 
ATOM   987   C  CD  . LYS A  1  122 ? 23.741 -25.218 5.432   1.00 37.74 ? 122  LYS A CD  1 
ATOM   988   C  CE  . LYS A  1  122 ? 23.851 -25.240 3.893   1.00 40.33 ? 122  LYS A CE  1 
ATOM   989   N  NZ  . LYS A  1  122 ? 24.965 -24.375 3.361   1.00 40.98 ? 122  LYS A NZ  1 
ATOM   990   N  N   . GLU A  1  123 ? 21.233 -27.089 10.074  1.00 25.83 ? 123  GLU A N   1 
ATOM   991   C  CA  . GLU A  1  123 ? 21.284 -27.303 11.514  1.00 26.20 ? 123  GLU A CA  1 
ATOM   992   C  C   . GLU A  1  123 ? 22.637 -26.928 12.094  1.00 23.51 ? 123  GLU A C   1 
ATOM   993   O  O   . GLU A  1  123 ? 23.684 -27.038 11.430  1.00 25.43 ? 123  GLU A O   1 
ATOM   994   C  CB  . GLU A  1  123 ? 20.954 -28.756 11.885  1.00 30.91 ? 123  GLU A CB  1 
ATOM   995   C  CG  . GLU A  1  123 ? 20.601 -28.899 13.374  1.00 34.37 ? 123  GLU A CG  1 
ATOM   996   C  CD  . GLU A  1  123 ? 20.228 -30.317 13.802  1.00 38.07 ? 123  GLU A CD  1 
ATOM   997   O  OE1 . GLU A  1  123 ? 20.544 -31.278 13.061  1.00 39.70 ? 123  GLU A OE1 1 
ATOM   998   O  OE2 . GLU A  1  123 ? 19.628 -30.463 14.895  1.00 38.38 ? 123  GLU A OE2 1 
ATOM   999   N  N   . VAL A  1  124 ? 22.598 -26.471 13.336  1.00 19.67 ? 124  VAL A N   1 
ATOM   1000  C  CA  . VAL A  1  124 ? 23.797 -26.230 14.122  1.00 17.59 ? 124  VAL A CA  1 
ATOM   1001  C  C   . VAL A  1  124 ? 23.752 -27.168 15.300  1.00 17.36 ? 124  VAL A C   1 
ATOM   1002  O  O   . VAL A  1  124 ? 22.749 -27.229 16.013  1.00 18.10 ? 124  VAL A O   1 
ATOM   1003  C  CB  . VAL A  1  124 ? 23.881 -24.778 14.606  1.00 16.03 ? 124  VAL A CB  1 
ATOM   1004  C  CG1 . VAL A  1  124 ? 25.087 -24.576 15.526  1.00 14.97 ? 124  VAL A CG1 1 
ATOM   1005  C  CG2 . VAL A  1  124 ? 23.942 -23.843 13.402  1.00 17.06 ? 124  VAL A CG2 1 
ATOM   1006  N  N   . THR A  1  125 ? 24.830 -27.916 15.480  1.00 16.76 ? 125  THR A N   1 
ATOM   1007  C  CA  . THR A  1  125 ? 24.954 -28.876 16.574  1.00 16.79 ? 125  THR A CA  1 
ATOM   1008  C  C   . THR A  1  125 ? 26.352 -28.776 17.169  1.00 15.89 ? 125  THR A C   1 
ATOM   1009  O  O   . THR A  1  125 ? 27.242 -28.165 16.569  1.00 14.76 ? 125  THR A O   1 
ATOM   1010  C  CB  . THR A  1  125 ? 24.750 -30.316 16.092  1.00 17.66 ? 125  THR A CB  1 
ATOM   1011  O  OG1 . THR A  1  125 ? 25.866 -30.679 15.272  1.00 17.86 ? 125  THR A OG1 1 
ATOM   1012  C  CG2 . THR A  1  125 ? 23.471 -30.466 15.279  1.00 18.23 ? 125  THR A CG2 1 
ATOM   1013  N  N   . PRO A  1  126 ? 26.578 -29.415 18.329  1.00 15.76 ? 126  PRO A N   1 
ATOM   1014  C  CA  . PRO A  1  126 ? 27.944 -29.423 18.845  1.00 15.90 ? 126  PRO A CA  1 
ATOM   1015  C  C   . PRO A  1  126 ? 28.948 -30.033 17.854  1.00 16.23 ? 126  PRO A C   1 
ATOM   1016  O  O   . PRO A  1  126 ? 30.096 -29.587 17.818  1.00 16.32 ? 126  PRO A O   1 
ATOM   1017  C  CB  . PRO A  1  126 ? 27.815 -30.249 20.124  1.00 17.11 ? 126  PRO A CB  1 
ATOM   1018  C  CG  . PRO A  1  126 ? 26.421 -29.944 20.585  1.00 17.85 ? 126  PRO A CG  1 
ATOM   1019  C  CD  . PRO A  1  126 ? 25.627 -29.957 19.320  1.00 16.99 ? 126  PRO A CD  1 
ATOM   1020  N  N   . GLU A  1  127 ? 28.520 -30.994 17.035  1.00 16.92 ? 127  GLU A N   1 
ATOM   1021  C  CA  . GLU A  1  127 ? 29.410 -31.587 16.043  1.00 18.83 ? 127  GLU A CA  1 
ATOM   1022  C  C   . GLU A  1  127 ? 29.736 -30.608 14.921  1.00 16.22 ? 127  GLU A C   1 
ATOM   1023  O  O   . GLU A  1  127 ? 30.886 -30.533 14.502  1.00 15.40 ? 127  GLU A O   1 
ATOM   1024  C  CB  . GLU A  1  127 ? 28.805 -32.864 15.457  1.00 24.79 ? 127  GLU A CB  1 
ATOM   1025  C  CG  . GLU A  1  127 ? 28.705 -33.995 16.473  1.00 32.74 ? 127  GLU A CG  1 
ATOM   1026  C  CD  . GLU A  1  127 ? 29.280 -35.306 15.973  1.00 40.01 ? 127  GLU A CD  1 
ATOM   1027  O  OE1 . GLU A  1  127 ? 28.557 -36.024 15.241  1.00 42.26 ? 127  GLU A OE1 1 
ATOM   1028  O  OE2 . GLU A  1  127 ? 30.443 -35.626 16.323  1.00 42.44 ? 127  GLU A OE2 1 
ATOM   1029  N  N   . THR A  1  128 ? 28.750 -29.842 14.458  1.00 16.58 ? 128  THR A N   1 
ATOM   1030  C  CA  . THR A  1  128 ? 29.032 -28.864 13.408  1.00 15.34 ? 128  THR A CA  1 
ATOM   1031  C  C   . THR A  1  128 ? 29.909 -27.754 13.988  1.00 13.98 ? 128  THR A C   1 
ATOM   1032  O  O   . THR A  1  128 ? 30.772 -27.229 13.294  1.00 13.18 ? 128  THR A O   1 
ATOM   1033  C  CB  . THR A  1  128 ? 27.753 -28.250 12.773  1.00 15.84 ? 128  THR A CB  1 
ATOM   1034  O  OG1 . THR A  1  128 ? 27.060 -27.414 13.704  1.00 15.68 ? 128  THR A OG1 1 
ATOM   1035  C  CG2 . THR A  1  128 ? 26.818 -29.340 12.270  1.00 15.73 ? 128  THR A CG2 1 
ATOM   1036  N  N   . ILE A  1  129 ? 29.703 -27.414 15.259  1.00 13.39 ? 129  ILE A N   1 
ATOM   1037  C  CA  . ILE A  1  129 ? 30.525 -26.400 15.908  1.00 12.20 ? 129  ILE A CA  1 
ATOM   1038  C  C   . ILE A  1  129 ? 31.993 -26.872 16.001  1.00 12.07 ? 129  ILE A C   1 
ATOM   1039  O  O   . ILE A  1  129 ? 32.917 -26.111 15.724  1.00 11.19 ? 129  ILE A O   1 
ATOM   1040  C  CB  . ILE A  1  129 ? 29.972 -26.046 17.293  1.00 12.72 ? 129  ILE A CB  1 
ATOM   1041  C  CG1 . ILE A  1  129 ? 28.611 -25.367 17.136  1.00 13.76 ? 129  ILE A CG1 1 
ATOM   1042  C  CG2 . ILE A  1  129 ? 30.947 -25.153 18.063  1.00 13.24 ? 129  ILE A CG2 1 
ATOM   1043  C  CD1 . ILE A  1  129 ? 27.836 -25.259 18.437  1.00 14.15 ? 129  ILE A CD1 1 
ATOM   1044  N  N   . THR A  1  130 ? 32.202 -28.125 16.397  1.00 12.65 ? 130  THR A N   1 
ATOM   1045  C  CA  . THR A  1  130 ? 33.542 -28.681 16.468  1.00 12.58 ? 130  THR A CA  1 
ATOM   1046  C  C   . THR A  1  130 ? 34.239 -28.679 15.093  1.00 12.70 ? 130  THR A C   1 
ATOM   1047  O  O   . THR A  1  130 ? 35.428 -28.365 14.999  1.00 11.45 ? 130  THR A O   1 
ATOM   1048  C  CB  . THR A  1  130 ? 33.497 -30.097 17.047  1.00 14.07 ? 130  THR A CB  1 
ATOM   1049  O  OG1 . THR A  1  130 ? 33.129 -30.019 18.422  1.00 14.83 ? 130  THR A OG1 1 
ATOM   1050  C  CG2 . THR A  1  130 ? 34.852 -30.787 16.942  1.00 13.15 ? 130  THR A CG2 1 
ATOM   1051  N  N   . HIS A  1  131 ? 33.496 -29.019 14.040  1.00 11.86 ? 131  HIS A N   1 
ATOM   1052  C  CA  . HIS A  1  131 ? 34.042 -29.021 12.688  1.00 12.67 ? 131  HIS A CA  1 
ATOM   1053  C  C   . HIS A  1  131 ? 34.415 -27.601 12.273  1.00 11.57 ? 131  HIS A C   1 
ATOM   1054  O  O   . HIS A  1  131 ? 35.476 -27.367 11.684  1.00 11.11 ? 131  HIS A O   1 
ATOM   1055  C  CB  . HIS A  1  131 ? 33.033 -29.630 11.721  1.00 14.39 ? 131  HIS A CB  1 
ATOM   1056  C  CG  . HIS A  1  131 ? 33.469 -29.600 10.295  1.00 15.89 ? 131  HIS A CG  1 
ATOM   1057  N  ND1 . HIS A  1  131 ? 34.611 -30.233 9.861   1.00 18.12 ? 131  HIS A ND1 1 
ATOM   1058  C  CD2 . HIS A  1  131 ? 32.899 -29.056 9.195   1.00 16.55 ? 131  HIS A CD2 1 
ATOM   1059  C  CE1 . HIS A  1  131 ? 34.749 -30.049 8.561   1.00 17.98 ? 131  HIS A CE1 1 
ATOM   1060  N  NE2 . HIS A  1  131 ? 33.720 -29.345 8.129   1.00 17.93 ? 131  HIS A NE2 1 
ATOM   1061  N  N   . TYR A  1  132 ? 33.544 -26.655 12.589  1.00 10.86 ? 132  TYR A N   1 
ATOM   1062  C  CA  . TYR A  1  132 ? 33.827 -25.252 12.363  1.00 9.80  ? 132  TYR A CA  1 
ATOM   1063  C  C   . TYR A  1  132 ? 35.086 -24.815 13.130  1.00 10.04 ? 132  TYR A C   1 
ATOM   1064  O  O   . TYR A  1  132 ? 35.923 -24.095 12.583  1.00 9.37  ? 132  TYR A O   1 
ATOM   1065  C  CB  . TYR A  1  132 ? 32.602 -24.408 12.747  1.00 9.73  ? 132  TYR A CB  1 
ATOM   1066  C  CG  . TYR A  1  132 ? 32.948 -22.958 12.898  1.00 9.23  ? 132  TYR A CG  1 
ATOM   1067  C  CD1 . TYR A  1  132 ? 33.095 -22.136 11.785  1.00 9.44  ? 132  TYR A CD1 1 
ATOM   1068  C  CD2 . TYR A  1  132 ? 33.219 -22.417 14.164  1.00 9.11  ? 132  TYR A CD2 1 
ATOM   1069  C  CE1 . TYR A  1  132 ? 33.478 -20.804 11.934  1.00 9.81  ? 132  TYR A CE1 1 
ATOM   1070  C  CE2 . TYR A  1  132 ? 33.579 -21.100 14.324  1.00 9.02  ? 132  TYR A CE2 1 
ATOM   1071  C  CZ  . TYR A  1  132 ? 33.710 -20.297 13.208  1.00 9.74  ? 132  TYR A CZ  1 
ATOM   1072  O  OH  . TYR A  1  132 ? 34.106 -18.998 13.369  1.00 10.55 ? 132  TYR A OH  1 
ATOM   1073  N  N   . LEU A  1  133 ? 35.229 -25.243 14.383  1.00 10.54 ? 133  LEU A N   1 
ATOM   1074  C  CA  . LEU A  1  133 ? 36.401 -24.841 15.170  1.00 10.61 ? 133  LEU A CA  1 
ATOM   1075  C  C   . LEU A  1  133 ? 37.693 -25.469 14.674  1.00 10.36 ? 133  LEU A C   1 
ATOM   1076  O  O   . LEU A  1  133 ? 38.739 -24.849 14.750  1.00 10.44 ? 133  LEU A O   1 
ATOM   1077  C  CB  . LEU A  1  133 ? 36.198 -25.145 16.660  1.00 11.59 ? 133  LEU A CB  1 
ATOM   1078  C  CG  . LEU A  1  133 ? 35.123 -24.263 17.292  1.00 11.83 ? 133  LEU A CG  1 
ATOM   1079  C  CD1 . LEU A  1  133 ? 34.753 -24.748 18.686  1.00 11.91 ? 133  LEU A CD1 1 
ATOM   1080  C  CD2 . LEU A  1  133 ? 35.596 -22.824 17.387  1.00 12.52 ? 133  LEU A CD2 1 
ATOM   1081  N  N   . GLU A  1  134 ? 37.643 -26.697 14.166  1.00 10.67 ? 134  GLU A N   1 
ATOM   1082  C  CA  . GLU A  1  134 ? 38.831 -27.270 13.572  1.00 11.63 ? 134  GLU A CA  1 
ATOM   1083  C  C   . GLU A  1  134 ? 39.246 -26.454 12.349  1.00 10.26 ? 134  GLU A C   1 
ATOM   1084  O  O   . GLU A  1  134 ? 40.427 -26.165 12.107  1.00 10.32 ? 134  GLU A O   1 
ATOM   1085  C  CB  . GLU A  1  134 ? 38.589 -28.723 13.185  1.00 15.71 ? 134  GLU A CB  1 
ATOM   1086  C  CG  . GLU A  1  134 ? 39.872 -29.387 12.760  1.00 20.71 ? 134  GLU A CG  1 
ATOM   1087  C  CD  . GLU A  1  134 ? 39.757 -30.892 12.623  1.00 25.99 ? 134  GLU A CD  1 
ATOM   1088  O  OE1 . GLU A  1  134 ? 38.635 -31.429 12.765  1.00 28.75 ? 134  GLU A OE1 1 
ATOM   1089  O  OE2 . GLU A  1  134 ? 40.799 -31.532 12.374  1.00 26.57 ? 134  GLU A OE2 1 
ATOM   1090  N  N   . THR A  1  135 ? 38.244 -26.077 11.584  1.00 8.69  ? 135  THR A N   1 
ATOM   1091  C  CA  . THR A  1  135 ? 38.453 -25.290 10.363  1.00 8.71  ? 135  THR A CA  1 
ATOM   1092  C  C   . THR A  1  135 ? 39.057 -23.912 10.683  1.00 8.26  ? 135  THR A C   1 
ATOM   1093  O  O   . THR A  1  135 ? 40.039 -23.493 10.044  1.00 8.87  ? 135  THR A O   1 
ATOM   1094  C  CB  . THR A  1  135 ? 37.127 -25.128 9.624   1.00 9.20  ? 135  THR A CB  1 
ATOM   1095  O  OG1 . THR A  1  135 ? 36.619 -26.420 9.280   1.00 10.48 ? 135  THR A OG1 1 
ATOM   1096  C  CG2 . THR A  1  135 ? 37.286 -24.339 8.357   1.00 8.91  ? 135  THR A CG2 1 
ATOM   1097  N  N   . VAL A  1  136 ? 38.464 -23.201 11.647  1.00 7.65  ? 136  VAL A N   1 
ATOM   1098  C  CA  . VAL A  1  136 ? 38.906 -21.842 11.942  1.00 7.50  ? 136  VAL A CA  1 
ATOM   1099  C  C   . VAL A  1  136 ? 40.261 -21.847 12.655  1.00 6.84  ? 136  VAL A C   1 
ATOM   1100  O  O   . VAL A  1  136 ? 40.988 -20.872 12.592  1.00 7.48  ? 136  VAL A O   1 
ATOM   1101  C  CB  . VAL A  1  136 ? 37.854 -21.044 12.776  1.00 8.21  ? 136  VAL A CB  1 
ATOM   1102  C  CG1 . VAL A  1  136 ? 37.882 -21.409 14.251  1.00 8.23  ? 136  VAL A CG1 1 
ATOM   1103  C  CG2 . VAL A  1  136 ? 38.080 -19.540 12.609  1.00 8.25  ? 136  VAL A CG2 1 
ATOM   1104  N  N   . ASN A  1  137 ? 40.646 -22.944 13.286  1.00 7.51  ? 137  ASN A N   1 
ATOM   1105  C  CA  . ASN A  1  137 ? 41.973 -22.983 13.893  1.00 7.42  ? 137  ASN A CA  1 
ATOM   1106  C  C   . ASN A  1  137 ? 43.068 -23.292 12.874  1.00 8.35  ? 137  ASN A C   1 
ATOM   1107  O  O   . ASN A  1  137 ? 44.231 -22.997 13.101  1.00 9.45  ? 137  ASN A O   1 
ATOM   1108  C  CB  . ASN A  1  137 ? 41.985 -23.945 15.078  1.00 8.77  ? 137  ASN A CB  1 
ATOM   1109  C  CG  . ASN A  1  137 ? 41.562 -23.222 16.346  1.00 8.93  ? 137  ASN A CG  1 
ATOM   1110  O  OD1 . ASN A  1  137 ? 42.335 -22.436 16.892  1.00 9.52  ? 137  ASN A OD1 1 
ATOM   1111  N  ND2 . ASN A  1  137 ? 40.329 -23.442 16.795  1.00 9.09  ? 137  ASN A ND2 1 
ATOM   1112  N  N   . HIS A  1  138 ? 42.678 -23.829 11.730  1.00 7.89  ? 138  HIS A N   1 
ATOM   1113  C  CA  . HIS A  1  138 ? 43.565 -23.831 10.556  1.00 7.61  ? 138  HIS A CA  1 
ATOM   1114  C  C   . HIS A  1  138 ? 43.604 -22.438 9.905   1.00 7.50  ? 138  HIS A C   1 
ATOM   1115  O  O   . HIS A  1  138 ? 44.663 -21.916 9.586   1.00 7.64  ? 138  HIS A O   1 
ATOM   1116  C  CB  . HIS A  1  138 ? 43.101 -24.887 9.540   1.00 7.87  ? 138  HIS A CB  1 
ATOM   1117  C  CG  . HIS A  1  138 ? 43.738 -24.752 8.197   1.00 8.71  ? 138  HIS A CG  1 
ATOM   1118  N  ND1 . HIS A  1  138 ? 44.988 -25.252 7.914   1.00 8.06  ? 138  HIS A ND1 1 
ATOM   1119  C  CD2 . HIS A  1  138 ? 43.303 -24.157 7.064   1.00 8.96  ? 138  HIS A CD2 1 
ATOM   1120  C  CE1 . HIS A  1  138 ? 45.295 -24.977 6.661   1.00 9.03  ? 138  HIS A CE1 1 
ATOM   1121  N  NE2 . HIS A  1  138 ? 44.293 -24.302 6.126   1.00 8.88  ? 138  HIS A NE2 1 
ATOM   1122  N  N   . ALA A  1  139 ? 42.444 -21.826 9.719   1.00 6.84  ? 139  ALA A N   1 
ATOM   1123  C  CA  . ALA A  1  139 ? 42.373 -20.597 8.953   1.00 7.54  ? 139  ALA A CA  1 
ATOM   1124  C  C   . ALA A  1  139 ? 42.871 -19.364 9.691   1.00 7.56  ? 139  ALA A C   1 
ATOM   1125  O  O   . ALA A  1  139 ? 43.516 -18.511 9.072   1.00 7.43  ? 139  ALA A O   1 
ATOM   1126  C  CB  . ALA A  1  139 ? 40.948 -20.360 8.491   1.00 7.97  ? 139  ALA A CB  1 
ATOM   1127  N  N   . MET A  1  140 ? 42.566 -19.255 10.990  1.00 7.47  ? 140  MET A N   1 
ATOM   1128  C  CA  . MET A  1  140 ? 42.772 -17.994 11.698  1.00 6.95  ? 140  MET A CA  1 
ATOM   1129  C  C   . MET A  1  140 ? 44.229 -17.501 11.638  1.00 6.79  ? 140  MET A C   1 
ATOM   1130  O  O   . MET A  1  140 ? 44.457 -16.313 11.466  1.00 7.08  ? 140  MET A O   1 
ATOM   1131  C  CB  . MET A  1  140 ? 42.304 -18.099 13.146  1.00 6.72  ? 140  MET A CB  1 
ATOM   1132  C  CG  . MET A  1  140 ? 42.336 -16.786 13.899  1.00 6.92  ? 140  MET A CG  1 
ATOM   1133  S  SD  . MET A  1  140 ? 41.344 -15.464 13.182  1.00 7.26  ? 140  MET A SD  1 
ATOM   1134  C  CE  . MET A  1  140 ? 39.698 -16.158 13.406  1.00 7.67  ? 140  MET A CE  1 
ATOM   1135  N  N   . PRO A  1  141 ? 45.224 -18.396 11.777  1.00 6.06  ? 141  PRO A N   1 
ATOM   1136  C  CA  . PRO A  1  141 ? 46.599 -17.866 11.733  1.00 6.35  ? 141  PRO A CA  1 
ATOM   1137  C  C   . PRO A  1  141 ? 47.054 -17.389 10.349  1.00 6.54  ? 141  PRO A C   1 
ATOM   1138  O  O   . PRO A  1  141 ? 48.112 -16.743 10.261  1.00 6.68  ? 141  PRO A O   1 
ATOM   1139  C  CB  . PRO A  1  141 ? 47.443 -19.061 12.213  1.00 6.97  ? 141  PRO A CB  1 
ATOM   1140  C  CG  . PRO A  1  141 ? 46.471 -19.910 12.989  1.00 8.28  ? 141  PRO A CG  1 
ATOM   1141  C  CD  . PRO A  1  141 ? 45.198 -19.802 12.212  1.00 7.20  ? 141  PRO A CD  1 
ATOM   1142  N  N   . GLY A  1  142 ? 46.272 -17.686 9.309   1.00 7.13  ? 142  GLY A N   1 
ATOM   1143  C  CA  . GLY A  1  142 ? 46.490 -17.175 7.969   1.00 6.38  ? 142  GLY A CA  1 
ATOM   1144  C  C   . GLY A  1  142 ? 46.672 -18.279 6.936   1.00 6.95  ? 142  GLY A C   1 
ATOM   1145  O  O   . GLY A  1  142 ? 47.576 -18.196 6.108   1.00 8.13  ? 142  GLY A O   1 
ATOM   1146  N  N   . ALA A  1  143 ? 45.783 -19.274 6.929   1.00 7.04  ? 143  ALA A N   1 
ATOM   1147  C  CA  . ALA A  1  143 ? 45.875 -20.387 5.964   1.00 6.95  ? 143  ALA A CA  1 
ATOM   1148  C  C   . ALA A  1  143 ? 44.537 -20.597 5.258   1.00 6.92  ? 143  ALA A C   1 
ATOM   1149  O  O   . ALA A  1  143 ? 43.487 -20.205 5.768   1.00 7.87  ? 143  ALA A O   1 
ATOM   1150  C  CB  . ALA A  1  143 ? 46.313 -21.648 6.667   1.00 8.27  ? 143  ALA A CB  1 
ATOM   1151  N  N   . ALA A  1  144 ? 44.605 -21.197 4.078   1.00 7.32  ? 144  ALA A N   1 
ATOM   1152  C  CA  . ALA A  1  144 ? 43.479 -21.291 3.145   1.00 8.08  ? 144  ALA A CA  1 
ATOM   1153  C  C   . ALA A  1  144 ? 42.605 -22.512 3.297   1.00 7.30  ? 144  ALA A C   1 
ATOM   1154  O  O   . ALA A  1  144 ? 43.090 -23.587 3.644   1.00 7.06  ? 144  ALA A O   1 
ATOM   1155  C  CB  . ALA A  1  144 ? 43.988 -21.229 1.720   1.00 8.37  ? 144  ALA A CB  1 
ATOM   1156  N  N   . VAL A  1  145 ? 41.336 -22.353 2.927   1.00 7.53  ? 145  VAL A N   1 
ATOM   1157  C  CA  . VAL A  1  145 ? 40.376 -23.437 2.957   1.00 6.64  ? 145  VAL A CA  1 
ATOM   1158  C  C   . VAL A  1  145 ? 39.507 -23.603 1.699   1.00 6.86  ? 145  VAL A C   1 
ATOM   1159  O  O   . VAL A  1  145 ? 38.861 -24.655 1.574   1.00 8.13  ? 145  VAL A O   1 
ATOM   1160  C  CB  . VAL A  1  145 ? 39.415 -23.291 4.173   1.00 7.74  ? 145  VAL A CB  1 
ATOM   1161  C  CG1 . VAL A  1  145 ? 40.171 -23.416 5.480   1.00 8.80  ? 145  VAL A CG1 1 
ATOM   1162  C  CG2 . VAL A  1  145 ? 38.636 -21.991 4.130   1.00 7.87  ? 145  VAL A CG2 1 
ATOM   1163  N  N   . VAL A  1  146 ? 39.464 -22.616 0.794   1.00 5.96  ? 146  VAL A N   1 
ATOM   1164  C  CA  . VAL A  1  146 ? 38.602 -22.734 -0.407  1.00 6.68  ? 146  VAL A CA  1 
ATOM   1165  C  C   . VAL A  1  146 ? 39.376 -22.605 -1.734  1.00 6.86  ? 146  VAL A C   1 
ATOM   1166  O  O   . VAL A  1  146 ? 39.269 -23.470 -2.607  1.00 8.03  ? 146  VAL A O   1 
ATOM   1167  C  CB  . VAL A  1  146 ? 37.482 -21.682 -0.394  1.00 7.71  ? 146  VAL A CB  1 
ATOM   1168  C  CG1 . VAL A  1  146 ? 36.763 -21.632 -1.752  1.00 8.18  ? 146  VAL A CG1 1 
ATOM   1169  C  CG2 . VAL A  1  146 ? 36.473 -21.977 0.716   1.00 8.02  ? 146  VAL A CG2 1 
ATOM   1170  N  N   . GLN A  1  147 ? 40.128 -21.527 -1.924  1.00 7.27  ? 147  GLN A N   1 
ATOM   1171  C  CA  . GLN A  1  147 ? 40.706 -21.248 -3.246  1.00 6.68  ? 147  GLN A CA  1 
ATOM   1172  C  C   . GLN A  1  147 ? 41.944 -22.078 -3.537  1.00 7.52  ? 147  GLN A C   1 
ATOM   1173  O  O   . GLN A  1  147 ? 42.679 -22.471 -2.625  1.00 8.82  ? 147  GLN A O   1 
ATOM   1174  C  CB  . GLN A  1  147 ? 41.078 -19.760 -3.375  1.00 6.98  ? 147  GLN A CB  1 
ATOM   1175  C  CG  . GLN A  1  147 ? 39.865 -18.826 -3.384  1.00 7.33  ? 147  GLN A CG  1 
ATOM   1176  C  CD  . GLN A  1  147 ? 40.194 -17.379 -3.715  1.00 8.27  ? 147  GLN A CD  1 
ATOM   1177  O  OE1 . GLN A  1  147 ? 39.741 -16.474 -3.016  1.00 9.81  ? 147  GLN A OE1 1 
ATOM   1178  N  NE2 . GLN A  1  147 ? 40.956 -17.143 -4.781  1.00 9.68  ? 147  GLN A NE2 1 
ATOM   1179  N  N   . GLU A  1  148 ? 42.177 -22.309 -4.822  1.00 6.94  ? 148  GLU A N   1 
ATOM   1180  C  CA  . GLU A  1  148 ? 43.416 -22.834 -5.327  1.00 7.27  ? 148  GLU A CA  1 
ATOM   1181  C  C   . GLU A  1  148 ? 44.488 -21.741 -5.422  1.00 7.50  ? 148  GLU A C   1 
ATOM   1182  O  O   . GLU A  1  148 ? 44.192 -20.553 -5.650  1.00 7.69  ? 148  GLU A O   1 
ATOM   1183  C  CB  . GLU A  1  148 ? 43.156 -23.473 -6.696  1.00 7.94  ? 148  GLU A CB  1 
ATOM   1184  C  CG  . GLU A  1  148 ? 44.361 -24.079 -7.419  1.00 8.39  ? 148  GLU A CG  1 
ATOM   1185  C  CD  . GLU A  1  148 ? 44.996 -25.237 -6.672  1.00 9.10  ? 148  GLU A CD  1 
ATOM   1186  O  OE1 . GLU A  1  148 ? 45.698 -24.967 -5.667  1.00 8.95  ? 148  GLU A OE1 1 
ATOM   1187  O  OE2 . GLU A  1  148 ? 44.789 -26.406 -7.086  1.00 10.07 ? 148  GLU A OE2 1 
ATOM   1188  N  N   . HIS A  1  149 ? 45.735 -22.177 -5.295  1.00 8.65  ? 149  HIS A N   1 
ATOM   1189  C  CA  . HIS A  1  149 ? 46.927 -21.334 -5.435  1.00 7.52  ? 149  HIS A CA  1 
ATOM   1190  C  C   . HIS A  1  149 ? 46.948 -20.174 -4.443  1.00 7.41  ? 149  HIS A C   1 
ATOM   1191  O  O   . HIS A  1  149 ? 47.358 -19.057 -4.768  1.00 7.53  ? 149  HIS A O   1 
ATOM   1192  C  CB  . HIS A  1  149 ? 47.084 -20.799 -6.873  1.00 7.29  ? 149  HIS A CB  1 
ATOM   1193  C  CG  . HIS A  1  149 ? 48.520 -20.632 -7.264  1.00 7.90  ? 149  HIS A CG  1 
ATOM   1194  N  ND1 . HIS A  1  149 ? 49.300 -19.595 -6.802  1.00 8.49  ? 149  HIS A ND1 1 
ATOM   1195  C  CD2 . HIS A  1  149 ? 49.341 -21.424 -7.989  1.00 7.96  ? 149  HIS A CD2 1 
ATOM   1196  C  CE1 . HIS A  1  149 ? 50.539 -19.751 -7.234  1.00 8.29  ? 149  HIS A CE1 1 
ATOM   1197  N  NE2 . HIS A  1  149 ? 50.582 -20.844 -7.976  1.00 8.78  ? 149  HIS A NE2 1 
ATOM   1198  N  N   . MET A  1  150 ? 46.535 -20.469 -3.213  1.00 7.38  ? 150  MET A N   1 
ATOM   1199  C  CA  . MET A  1  150 ? 46.724 -19.541 -2.106  1.00 7.06  ? 150  MET A CA  1 
ATOM   1200  C  C   . MET A  1  150 ? 48.115 -19.692 -1.474  1.00 8.33  ? 150  MET A C   1 
ATOM   1201  O  O   . MET A  1  150 ? 48.650 -20.800 -1.349  1.00 8.74  ? 150  MET A O   1 
ATOM   1202  C  CB  . MET A  1  150 ? 45.647 -19.760 -1.038  1.00 7.31  ? 150  MET A CB  1 
ATOM   1203  C  CG  . MET A  1  150 ? 44.223 -19.472 -1.486  1.00 7.20  ? 150  MET A CG  1 
ATOM   1204  S  SD  . MET A  1  150 ? 43.927 -17.743 -1.934  1.00 7.98  ? 150  MET A SD  1 
ATOM   1205  C  CE  . MET A  1  150 ? 44.306 -17.709 -3.693  1.00 8.58  ? 150  MET A CE  1 
ATOM   1206  N  N   . VAL A  1  151 ? 48.673 -18.558 -1.065  1.00 7.87  ? 151  VAL A N   1 
ATOM   1207  C  CA  . VAL A  1  151 ? 49.944 -18.525 -0.349  1.00 7.85  ? 151  VAL A CA  1 
ATOM   1208  C  C   . VAL A  1  151 ? 49.652 -18.063 1.077   1.00 8.54  ? 151  VAL A C   1 
ATOM   1209  O  O   . VAL A  1  151 ? 48.771 -17.245 1.307   1.00 11.11 ? 151  VAL A O   1 
ATOM   1210  C  CB  . VAL A  1  151 ? 50.994 -17.648 -1.096  1.00 8.96  ? 151  VAL A CB  1 
ATOM   1211  C  CG1 . VAL A  1  151 ? 51.236 -18.234 -2.490  1.00 9.99  ? 151  VAL A CG1 1 
ATOM   1212  C  CG2 . VAL A  1  151 ? 50.572 -16.180 -1.194  1.00 9.52  ? 151  VAL A CG2 1 
ATOM   1213  N  N   . GLU A  1  152 ? 50.361 -18.638 2.045   1.00 7.65  ? 152  GLU A N   1 
ATOM   1214  C  CA  . GLU A  1  152 ? 49.891 -18.682 3.421   1.00 7.06  ? 152  GLU A CA  1 
ATOM   1215  C  C   . GLU A  1  152 ? 50.967 -18.246 4.413   1.00 6.71  ? 152  GLU A C   1 
ATOM   1216  O  O   . GLU A  1  152 ? 52.146 -18.201 4.084   1.00 7.74  ? 152  GLU A O   1 
ATOM   1217  C  CB  . GLU A  1  152 ? 49.433 -20.100 3.751   1.00 7.93  ? 152  GLU A CB  1 
ATOM   1218  C  CG  . GLU A  1  152 ? 48.325 -20.633 2.846   1.00 7.57  ? 152  GLU A CG  1 
ATOM   1219  C  CD  . GLU A  1  152 ? 48.123 -22.121 2.991   1.00 8.03  ? 152  GLU A CD  1 
ATOM   1220  O  OE1 . GLU A  1  152 ? 49.074 -22.874 2.682   1.00 8.18  ? 152  GLU A OE1 1 
ATOM   1221  O  OE2 . GLU A  1  152 ? 47.022 -22.528 3.423   1.00 8.41  ? 152  GLU A OE2 1 
ATOM   1222  N  N   . THR A  1  153 ? 50.563 -17.906 5.629   1.00 7.40  ? 153  THR A N   1 
ATOM   1223  C  CA  . THR A  1  153 ? 51.527 -17.580 6.658   1.00 6.70  ? 153  THR A CA  1 
ATOM   1224  C  C   . THR A  1  153 ? 52.259 -18.833 7.130   1.00 6.74  ? 153  THR A C   1 
ATOM   1225  O  O   . THR A  1  153 ? 51.690 -19.935 7.147   1.00 7.74  ? 153  THR A O   1 
ATOM   1226  C  CB  . THR A  1  153 ? 50.855 -16.907 7.856   1.00 7.16  ? 153  THR A CB  1 
ATOM   1227  O  OG1 . THR A  1  153 ? 49.858 -17.778 8.392   1.00 7.78  ? 153  THR A OG1 1 
ATOM   1228  C  CG2 . THR A  1  153 ? 50.189 -15.572 7.464   1.00 7.27  ? 153  THR A CG2 1 
ATOM   1229  N  N   . HIS A  1  154 ? 53.517 -18.655 7.511   1.00 7.21  ? 154  HIS A N   1 
ATOM   1230  C  CA  . HIS A  1  154 ? 54.307 -19.741 8.073   1.00 7.50  ? 154  HIS A CA  1 
ATOM   1231  C  C   . HIS A  1  154 ? 53.719 -20.132 9.436   1.00 6.56  ? 154  HIS A C   1 
ATOM   1232  O  O   . HIS A  1  154 ? 53.718 -19.308 10.349  1.00 6.98  ? 154  HIS A O   1 
ATOM   1233  C  CB  . HIS A  1  154 ? 55.760 -19.309 8.244   1.00 7.91  ? 154  HIS A CB  1 
ATOM   1234  C  CG  . HIS A  1  154 ? 56.691 -20.442 8.517   1.00 9.39  ? 154  HIS A CG  1 
ATOM   1235  N  ND1 . HIS A  1  154 ? 56.434 -21.401 9.470   1.00 10.57 ? 154  HIS A ND1 1 
ATOM   1236  C  CD2 . HIS A  1  154 ? 57.871 -20.782 7.947   1.00 11.80 ? 154  HIS A CD2 1 
ATOM   1237  C  CE1 . HIS A  1  154 ? 57.421 -22.281 9.485   1.00 11.81 ? 154  HIS A CE1 1 
ATOM   1238  N  NE2 . HIS A  1  154 ? 58.299 -21.932 8.561   1.00 12.20 ? 154  HIS A NE2 1 
ATOM   1239  N  N   . PRO A  1  155 ? 53.220 -21.374 9.585   1.00 6.83  ? 155  PRO A N   1 
ATOM   1240  C  CA  . PRO A  1  155 ? 52.561 -21.744 10.846  1.00 7.41  ? 155  PRO A CA  1 
ATOM   1241  C  C   . PRO A  1  155 ? 53.375 -21.466 12.118  1.00 7.80  ? 155  PRO A C   1 
ATOM   1242  O  O   . PRO A  1  155 ? 52.781 -21.152 13.158  1.00 8.33  ? 155  PRO A O   1 
ATOM   1243  C  CB  . PRO A  1  155 ? 52.310 -23.241 10.667  1.00 8.43  ? 155  PRO A CB  1 
ATOM   1244  C  CG  . PRO A  1  155 ? 52.131 -23.390 9.203   1.00 9.07  ? 155  PRO A CG  1 
ATOM   1245  C  CD  . PRO A  1  155 ? 53.126 -22.464 8.593   1.00 7.58  ? 155  PRO A CD  1 
ATOM   1246  N  N   . ALA A  1  156 ? 54.695 -21.598 12.064  1.00 8.59  ? 156  ALA A N   1 
ATOM   1247  C  CA  . ALA A  1  156 ? 55.530 -21.395 13.246  1.00 9.34  ? 156  ALA A CA  1 
ATOM   1248  C  C   . ALA A  1  156 ? 55.619 -19.927 13.629  1.00 10.05 ? 156  ALA A C   1 
ATOM   1249  O  O   . ALA A  1  156 ? 55.835 -19.614 14.789  1.00 13.25 ? 156  ALA A O   1 
ATOM   1250  C  CB  . ALA A  1  156 ? 56.913 -21.954 13.014  1.00 10.78 ? 156  ALA A CB  1 
ATOM   1251  N  N   . LEU A  1  157 ? 55.417 -19.022 12.672  1.00 8.08  ? 157  LEU A N   1 
ATOM   1252  C  CA  . LEU A  1  157 ? 55.448 -17.588 12.981  1.00 7.29  ? 157  LEU A CA  1 
ATOM   1253  C  C   . LEU A  1  157 ? 54.174 -17.113 13.650  1.00 8.16  ? 157  LEU A C   1 
ATOM   1254  O  O   . LEU A  1  157 ? 54.148 -16.038 14.261  1.00 8.81  ? 157  LEU A O   1 
ATOM   1255  C  CB  . LEU A  1  157 ? 55.643 -16.760 11.704  1.00 7.65  ? 157  LEU A CB  1 
ATOM   1256  C  CG  . LEU A  1  157 ? 57.028 -16.791 11.078  1.00 8.57  ? 157  LEU A CG  1 
ATOM   1257  C  CD1 . LEU A  1  157 ? 56.992 -15.973 9.803   1.00 9.57  ? 157  LEU A CD1 1 
ATOM   1258  C  CD2 . LEU A  1  157 ? 58.092 -16.270 12.057  1.00 9.55  ? 157  LEU A CD2 1 
ATOM   1259  N  N   . VAL A  1  158 ? 53.121 -17.900 13.503  1.00 8.79  ? 158  VAL A N   1 
ATOM   1260  C  CA  . VAL A  1  158 ? 51.784 -17.520 13.948  1.00 7.68  ? 158  VAL A CA  1 
ATOM   1261  C  C   . VAL A  1  158 ? 51.200 -18.557 14.913  1.00 7.79  ? 158  VAL A C   1 
ATOM   1262  O  O   . VAL A  1  158 ? 49.979 -18.706 15.034  1.00 8.43  ? 158  VAL A O   1 
ATOM   1263  C  CB  . VAL A  1  158 ? 50.851 -17.296 12.723  1.00 6.82  ? 158  VAL A CB  1 
ATOM   1264  C  CG1 . VAL A  1  158 ? 51.356 -16.093 11.890  1.00 7.26  ? 158  VAL A CG1 1 
ATOM   1265  C  CG2 . VAL A  1  158 ? 50.774 -18.524 11.868  1.00 7.51  ? 158  VAL A CG2 1 
ATOM   1266  N  N   . ALA A  1  159 ? 52.093 -19.229 15.644  1.00 8.11  ? 159  ALA A N   1 
ATOM   1267  C  CA  . ALA A  1  159 ? 51.718 -20.331 16.530  1.00 8.21  ? 159  ALA A CA  1 
ATOM   1268  C  C   . ALA A  1  159 ? 50.865 -19.908 17.715  1.00 7.93  ? 159  ALA A C   1 
ATOM   1269  O  O   . ALA A  1  159 ? 50.218 -20.752 18.358  1.00 9.75  ? 159  ALA A O   1 
ATOM   1270  C  CB  . ALA A  1  159 ? 52.969 -21.034 17.022  1.00 9.94  ? 159  ALA A CB  1 
ATOM   1271  N  N   . ASP A  1  160 ? 50.871 -18.608 17.996  1.00 7.69  ? 160  ASP A N   1 
ATOM   1272  C  CA  . ASP A  1  160 ? 50.140 -18.025 19.119  1.00 7.57  ? 160  ASP A CA  1 
ATOM   1273  C  C   . ASP A  1  160 ? 48.703 -17.636 18.809  1.00 7.41  ? 160  ASP A C   1 
ATOM   1274  O  O   . ASP A  1  160 ? 47.948 -17.239 19.697  1.00 7.75  ? 160  ASP A O   1 
ATOM   1275  C  CB  . ASP A  1  160 ? 50.885 -16.789 19.648  1.00 7.50  ? 160  ASP A CB  1 
ATOM   1276  C  CG  . ASP A  1  160 ? 51.109 -15.715 18.574  1.00 9.05  ? 160  ASP A CG  1 
ATOM   1277  O  OD1 . ASP A  1  160 ? 51.584 -16.055 17.459  1.00 10.47 ? 160  ASP A OD1 1 
ATOM   1278  O  OD2 . ASP A  1  160 ? 50.829 -14.536 18.865  1.00 8.92  ? 160  ASP A OD2 1 
ATOM   1279  N  N   . SER A  1  161 ? 48.307 -17.776 17.558  1.00 6.93  ? 161  SER A N   1 
ATOM   1280  C  CA  . SER A  1  161 ? 46.970 -17.421 17.104  1.00 6.94  ? 161  SER A CA  1 
ATOM   1281  C  C   . SER A  1  161 ? 46.056 -18.645 17.130  1.00 7.06  ? 161  SER A C   1 
ATOM   1282  O  O   . SER A  1  161 ? 46.461 -19.725 16.702  1.00 8.35  ? 161  SER A O   1 
ATOM   1283  C  CB  . SER A  1  161 ? 47.055 -16.827 15.692  1.00 6.98  ? 161  SER A CB  1 
ATOM   1284  O  OG  . SER A  1  161 ? 45.780 -16.573 15.119  1.00 8.09  ? 161  SER A OG  1 
ATOM   1285  N  N   . TYR A  1  162 ? 44.835 -18.475 17.631  1.00 7.22  ? 162  TYR A N   1 
ATOM   1286  C  CA  . TYR A  1  162 ? 43.873 -19.570 17.708  1.00 7.93  ? 162  TYR A CA  1 
ATOM   1287  C  C   . TYR A  1  162 ? 42.500 -19.033 18.068  1.00 8.13  ? 162  TYR A C   1 
ATOM   1288  O  O   . TYR A  1  162 ? 42.328 -17.836 18.332  1.00 8.97  ? 162  TYR A O   1 
ATOM   1289  C  CB  . TYR A  1  162 ? 44.308 -20.634 18.740  1.00 9.00  ? 162  TYR A CB  1 
ATOM   1290  C  CG  . TYR A  1  162 ? 44.422 -20.090 20.141  1.00 9.14  ? 162  TYR A CG  1 
ATOM   1291  C  CD1 . TYR A  1  162 ? 43.341 -20.091 20.996  1.00 9.79  ? 162  TYR A CD1 1 
ATOM   1292  C  CD2 . TYR A  1  162 ? 45.607 -19.572 20.603  1.00 9.95  ? 162  TYR A CD2 1 
ATOM   1293  C  CE1 . TYR A  1  162 ? 43.445 -19.586 22.282  1.00 9.83  ? 162  TYR A CE1 1 
ATOM   1294  C  CE2 . TYR A  1  162 ? 45.721 -19.065 21.872  1.00 10.67 ? 162  TYR A CE2 1 
ATOM   1295  C  CZ  . TYR A  1  162 ? 44.632 -19.051 22.702  1.00 9.95  ? 162  TYR A CZ  1 
ATOM   1296  O  OH  . TYR A  1  162 ? 44.767 -18.562 23.988  1.00 11.89 ? 162  TYR A OH  1 
ATOM   1297  N  N   . VAL A  1  163 ? 41.525 -19.940 18.110  1.00 7.90  ? 163  VAL A N   1 
ATOM   1298  C  CA  . VAL A  1  163 ? 40.166 -19.615 18.502  1.00 8.03  ? 163  VAL A CA  1 
ATOM   1299  C  C   . VAL A  1  163 ? 39.655 -20.651 19.498  1.00 8.67  ? 163  VAL A C   1 
ATOM   1300  O  O   . VAL A  1  163 ? 39.753 -21.843 19.243  1.00 8.66  ? 163  VAL A O   1 
ATOM   1301  C  CB  . VAL A  1  163 ? 39.205 -19.588 17.297  1.00 8.30  ? 163  VAL A CB  1 
ATOM   1302  C  CG1 . VAL A  1  163 ? 37.808 -19.209 17.754  1.00 8.97  ? 163  VAL A CG1 1 
ATOM   1303  C  CG2 . VAL A  1  163 ? 39.722 -18.635 16.211  1.00 8.95  ? 163  VAL A CG2 1 
ATOM   1304  N  N   . LYS A  1  164 ? 39.121 -20.191 20.627  1.00 8.78  ? 164  LYS A N   1 
ATOM   1305  C  CA  . LYS A  1  164 ? 38.387 -21.044 21.555  1.00 9.33  ? 164  LYS A CA  1 
ATOM   1306  C  C   . LYS A  1  164 ? 36.957 -20.531 21.708  1.00 9.06  ? 164  LYS A C   1 
ATOM   1307  O  O   . LYS A  1  164 ? 36.625 -19.438 21.243  1.00 9.12  ? 164  LYS A O   1 
ATOM   1308  C  CB  . LYS A  1  164 ? 39.087 -21.112 22.914  1.00 10.27 ? 164  LYS A CB  1 
ATOM   1309  C  CG  . LYS A  1  164 ? 40.397 -21.884 22.890  1.00 11.17 ? 164  LYS A CG  1 
ATOM   1310  C  CD  . LYS A  1  164 ? 40.956 -22.078 24.306  1.00 11.23 ? 164  LYS A CD  1 
ATOM   1311  C  CE  . LYS A  1  164 ? 42.304 -22.813 24.287  1.00 12.86 ? 164  LYS A CE  1 
ATOM   1312  N  NZ  . LYS A  1  164 ? 42.893 -22.992 25.636  1.00 13.31 ? 164  LYS A NZ  1 
ATOM   1313  N  N   . VAL A  1  165 ? 36.108 -21.339 22.324  1.00 8.38  ? 165  VAL A N   1 
ATOM   1314  C  CA  . VAL A  1  165 ? 34.759 -20.913 22.649  1.00 9.50  ? 165  VAL A CA  1 
ATOM   1315  C  C   . VAL A  1  165 ? 34.440 -21.160 24.100  1.00 9.17  ? 165  VAL A C   1 
ATOM   1316  O  O   . VAL A  1  165 ? 35.109 -21.927 24.774  1.00 10.11 ? 165  VAL A O   1 
ATOM   1317  C  CB  . VAL A  1  165 ? 33.683 -21.642 21.800  1.00 10.37 ? 165  VAL A CB  1 
ATOM   1318  C  CG1 . VAL A  1  165 ? 33.863 -21.307 20.327  1.00 11.60 ? 165  VAL A CG1 1 
ATOM   1319  C  CG2 . VAL A  1  165 ? 33.723 -23.154 22.038  1.00 11.30 ? 165  VAL A CG2 1 
ATOM   1320  N  N   . PHE A  1  166 ? 33.412 -20.478 24.567  1.00 9.89  ? 166  PHE A N   1 
ATOM   1321  C  CA  . PHE A  1  166 ? 32.821 -20.771 25.863  1.00 9.75  ? 166  PHE A CA  1 
ATOM   1322  C  C   . PHE A  1  166 ? 31.306 -20.576 25.815  1.00 9.86  ? 166  PHE A C   1 
ATOM   1323  O  O   . PHE A  1  166 ? 30.759 -19.886 24.951  1.00 10.55 ? 166  PHE A O   1 
ATOM   1324  C  CB  . PHE A  1  166 ? 33.480 -19.914 26.970  1.00 9.52  ? 166  PHE A CB  1 
ATOM   1325  C  CG  . PHE A  1  166 ? 33.288 -18.420 26.824  1.00 9.43  ? 166  PHE A CG  1 
ATOM   1326  C  CD1 . PHE A  1  166 ? 32.149 -17.809 27.297  1.00 10.64 ? 166  PHE A CD1 1 
ATOM   1327  C  CD2 . PHE A  1  166 ? 34.263 -17.632 26.251  1.00 9.89  ? 166  PHE A CD2 1 
ATOM   1328  C  CE1 . PHE A  1  166 ? 31.964 -16.449 27.175  1.00 10.84 ? 166  PHE A CE1 1 
ATOM   1329  C  CE2 . PHE A  1  166 ? 34.096 -16.248 26.144  1.00 10.52 ? 166  PHE A CE2 1 
ATOM   1330  C  CZ  . PHE A  1  166 ? 32.933 -15.669 26.613  1.00 9.71  ? 166  PHE A CZ  1 
ATOM   1331  N  N   . THR A  1  167 ? 30.626 -21.223 26.749  1.00 10.16 ? 167  THR A N   1 
ATOM   1332  C  CA  . THR A  1  167 ? 29.180 -21.110 26.885  1.00 11.09 ? 167  THR A CA  1 
ATOM   1333  C  C   . THR A  1  167 ? 28.805 -21.426 28.326  1.00 11.75 ? 167  THR A C   1 
ATOM   1334  O  O   . THR A  1  167 ? 29.523 -22.173 28.996  1.00 12.36 ? 167  THR A O   1 
ATOM   1335  C  CB  . THR A  1  167 ? 28.437 -22.066 25.921  1.00 12.85 ? 167  THR A CB  1 
ATOM   1336  O  OG1 . THR A  1  167 ? 27.028 -21.964 26.126  1.00 13.91 ? 167  THR A OG1 1 
ATOM   1337  C  CG2 . THR A  1  167 ? 28.857 -23.493 26.130  1.00 13.92 ? 167  THR A CG2 1 
ATOM   1338  N  N   . GLY A  1  168 ? 27.694 -20.853 28.795  1.00 12.51 ? 168  GLY A N   1 
ATOM   1339  C  CA  . GLY A  1  168 ? 27.163 -21.159 30.110  1.00 13.69 ? 168  GLY A CA  1 
ATOM   1340  C  C   . GLY A  1  168 ? 26.439 -22.492 30.141  1.00 14.70 ? 168  GLY A C   1 
ATOM   1341  O  O   . GLY A  1  168 ? 26.124 -23.010 31.217  1.00 15.93 ? 168  GLY A O   1 
ATOM   1342  N  N   . ASN A  1  169 ? 26.139 -23.038 28.967  1.00 14.40 ? 169  ASN A N   1 
ATOM   1343  C  CA  . ASN A  1  169 ? 25.422 -24.322 28.887  1.00 15.94 ? 169  ASN A CA  1 
ATOM   1344  C  C   . ASN A  1  169 ? 26.430 -25.458 29.010  1.00 14.78 ? 169  ASN A C   1 
ATOM   1345  O  O   . ASN A  1  169 ? 27.229 -25.713 28.114  1.00 14.57 ? 169  ASN A O   1 
ATOM   1346  C  CB  . ASN A  1  169 ? 24.621 -24.396 27.592  1.00 17.71 ? 169  ASN A CB  1 
ATOM   1347  C  CG  . ASN A  1  169 ? 23.775 -25.658 27.487  1.00 19.60 ? 169  ASN A CG  1 
ATOM   1348  O  OD1 . ASN A  1  169 ? 24.259 -26.765 27.679  1.00 20.21 ? 169  ASN A OD1 1 
ATOM   1349  N  ND2 . ASN A  1  169 ? 22.489 -25.473 27.243  1.00 21.38 ? 169  ASN A ND2 1 
ATOM   1350  N  N   . ASP A  1  170 ? 26.427 -26.102 30.168  1.00 16.35 ? 170  ASP A N   1 
ATOM   1351  C  CA  . ASP A  1  170 ? 27.420 -27.107 30.467  1.00 16.41 ? 170  ASP A CA  1 
ATOM   1352  C  C   . ASP A  1  170 ? 27.336 -28.315 29.547  1.00 17.39 ? 170  ASP A C   1 
ATOM   1353  O  O   . ASP A  1  170 ? 28.353 -28.932 29.269  1.00 18.02 ? 170  ASP A O   1 
ATOM   1354  C  CB  . ASP A  1  170 ? 27.273 -27.549 31.918  1.00 17.46 ? 170  ASP A CB  1 
ATOM   1355  C  CG  . ASP A  1  170 ? 27.788 -26.518 32.885  1.00 18.65 ? 170  ASP A CG  1 
ATOM   1356  O  OD1 . ASP A  1  170 ? 28.933 -26.040 32.718  1.00 17.98 ? 170  ASP A OD1 1 
ATOM   1357  O  OD2 . ASP A  1  170 ? 27.046 -26.192 33.830  1.00 20.46 ? 170  ASP A OD2 1 
ATOM   1358  N  N   . GLU A  1  171 ? 26.137 -28.665 29.097  1.00 17.62 ? 171  GLU A N   1 
ATOM   1359  C  CA  . GLU A  1  171 ? 26.029 -29.839 28.237  1.00 20.17 ? 171  GLU A CA  1 
ATOM   1360  C  C   . GLU A  1  171 ? 26.551 -29.560 26.844  1.00 18.79 ? 171  GLU A C   1 
ATOM   1361  O  O   . GLU A  1  171 ? 27.231 -30.403 26.269  1.00 19.73 ? 171  GLU A O   1 
ATOM   1362  C  CB  . GLU A  1  171 ? 24.611 -30.341 28.152  1.00 24.42 ? 171  GLU A CB  1 
ATOM   1363  C  CG  . GLU A  1  171 ? 24.176 -31.088 29.397  1.00 28.98 ? 171  GLU A CG  1 
ATOM   1364  C  CD  . GLU A  1  171 ? 22.726 -31.512 29.317  1.00 35.02 ? 171  GLU A CD  1 
ATOM   1365  O  OE1 . GLU A  1  171 ? 22.048 -31.098 28.338  1.00 36.82 ? 171  GLU A OE1 1 
ATOM   1366  O  OE2 . GLU A  1  171 ? 22.264 -32.259 30.218  1.00 37.03 ? 171  GLU A OE2 1 
ATOM   1367  N  N   . ILE A  1  172 ? 26.255 -28.385 26.304  1.00 18.04 ? 172  ILE A N   1 
ATOM   1368  C  CA  . ILE A  1  172 ? 26.846 -27.990 25.030  1.00 18.12 ? 172  ILE A CA  1 
ATOM   1369  C  C   . ILE A  1  172 ? 28.363 -27.916 25.147  1.00 16.83 ? 172  ILE A C   1 
ATOM   1370  O  O   . ILE A  1  172 ? 29.087 -28.428 24.293  1.00 16.64 ? 172  ILE A O   1 
ATOM   1371  C  CB  . ILE A  1  172 ? 26.305 -26.623 24.550  1.00 19.40 ? 172  ILE A CB  1 
ATOM   1372  C  CG1 . ILE A  1  172 ? 24.795 -26.679 24.302  1.00 21.35 ? 172  ILE A CG1 1 
ATOM   1373  C  CG2 . ILE A  1  172 ? 27.032 -26.150 23.295  1.00 20.21 ? 172  ILE A CG2 1 
ATOM   1374  C  CD1 . ILE A  1  172 ? 24.371 -27.608 23.222  1.00 23.40 ? 172  ILE A CD1 1 
ATOM   1375  N  N   . ALA A  1  173 ? 28.841 -27.246 26.191  1.00 16.12 ? 173  ALA A N   1 
ATOM   1376  C  CA  . ALA A  1  173 ? 30.270 -27.077 26.384  1.00 16.53 ? 173  ALA A CA  1 
ATOM   1377  C  C   . ALA A  1  173 ? 30.989 -28.417 26.396  1.00 17.12 ? 173  ALA A C   1 
ATOM   1378  O  O   . ALA A  1  173 ? 32.055 -28.554 25.787  1.00 19.03 ? 173  ALA A O   1 
ATOM   1379  C  CB  . ALA A  1  173 ? 30.562 -26.304 27.685  1.00 17.45 ? 173  ALA A CB  1 
ATOM   1380  N  N   . ASP A  1  174 ? 30.389 -29.420 27.033  1.00 18.18 ? 174  ASP A N   1 
ATOM   1381  C  CA  . ASP A  1  174 ? 31.042 -30.713 27.155  1.00 18.74 ? 174  ASP A CA  1 
ATOM   1382  C  C   . ASP A  1  174 ? 30.953 -31.535 25.874  1.00 18.58 ? 174  ASP A C   1 
ATOM   1383  O  O   . ASP A  1  174 ? 31.743 -32.454 25.710  1.00 20.08 ? 174  ASP A O   1 
ATOM   1384  C  CB  . ASP A  1  174 ? 30.450 -31.503 28.331  1.00 21.42 ? 174  ASP A CB  1 
ATOM   1385  C  CG  . ASP A  1  174 ? 30.931 -30.988 29.702  1.00 24.74 ? 174  ASP A CG  1 
ATOM   1386  O  OD1 . ASP A  1  174 ? 31.866 -30.151 29.770  1.00 26.30 ? 174  ASP A OD1 1 
ATOM   1387  O  OD2 . ASP A  1  174 ? 30.327 -31.383 30.729  1.00 25.08 ? 174  ASP A OD2 1 
ATOM   1388  N  N   . GLU A  1  175 ? 30.051 -31.191 24.961  1.00 18.19 ? 175  GLU A N   1 
ATOM   1389  C  CA  A GLU A  1  175 ? 29.924 -31.946 23.713  0.49 18.71 ? 175  GLU A CA  1 
ATOM   1390  C  CA  B GLU A  1  175 ? 29.894 -31.935 23.708  0.51 18.48 ? 175  GLU A CA  1 
ATOM   1391  C  C   . GLU A  1  175 ? 30.813 -31.401 22.595  1.00 18.39 ? 175  GLU A C   1 
ATOM   1392  O  O   . GLU A  1  175 ? 31.004 -32.054 21.578  1.00 19.34 ? 175  GLU A O   1 
ATOM   1393  C  CB  A GLU A  1  175 ? 28.462 -31.974 23.257  0.49 20.53 ? 175  GLU A CB  1 
ATOM   1394  C  CB  B GLU A  1  175 ? 28.427 -31.903 23.261  0.51 19.80 ? 175  GLU A CB  1 
ATOM   1395  C  CG  A GLU A  1  175 ? 27.579 -32.918 24.074  0.49 22.62 ? 175  GLU A CG  1 
ATOM   1396  C  CG  B GLU A  1  175 ? 27.518 -32.783 24.128  0.51 21.33 ? 175  GLU A CG  1 
ATOM   1397  C  CD  A GLU A  1  175 ? 28.232 -34.273 24.310  0.49 25.18 ? 175  GLU A CD  1 
ATOM   1398  C  CD  B GLU A  1  175 ? 26.060 -32.793 23.692  0.51 23.24 ? 175  GLU A CD  1 
ATOM   1399  O  OE1 A GLU A  1  175 ? 28.423 -35.023 23.327  0.49 26.02 ? 175  GLU A OE1 1 
ATOM   1400  O  OE1 B GLU A  1  175 ? 25.783 -32.572 22.498  0.51 24.13 ? 175  GLU A OE1 1 
ATOM   1401  O  OE2 A GLU A  1  175 ? 28.567 -34.579 25.479  0.49 26.75 ? 175  GLU A OE2 1 
ATOM   1402  O  OE2 B GLU A  1  175 ? 25.186 -33.041 24.553  0.51 24.53 ? 175  GLU A OE2 1 
ATOM   1403  N  N   . ILE A  1  176 ? 31.394 -30.227 22.800  1.00 16.30 ? 176  ILE A N   1 
ATOM   1404  C  CA  . ILE A  1  176 ? 32.355 -29.666 21.858  1.00 14.92 ? 176  ILE A CA  1 
ATOM   1405  C  C   . ILE A  1  176 ? 33.730 -30.224 22.224  1.00 15.00 ? 176  ILE A C   1 
ATOM   1406  O  O   . ILE A  1  176 ? 34.012 -30.429 23.392  1.00 16.80 ? 176  ILE A O   1 
ATOM   1407  C  CB  . ILE A  1  176 ? 32.338 -28.121 21.923  1.00 13.59 ? 176  ILE A CB  1 
ATOM   1408  C  CG1 . ILE A  1  176 ? 30.971 -27.607 21.463  1.00 14.98 ? 176  ILE A CG1 1 
ATOM   1409  C  CG2 . ILE A  1  176 ? 33.472 -27.504 21.085  1.00 14.79 ? 176  ILE A CG2 1 
ATOM   1410  C  CD1 . ILE A  1  176 ? 30.689 -26.137 21.842  1.00 15.71 ? 176  ILE A CD1 1 
ATOM   1411  N  N   . ASP A  1  177 ? 34.569 -30.515 21.233  1.00 15.18 ? 177  ASP A N   1 
ATOM   1412  C  CA  . ASP A  1  177 ? 35.932 -31.004 21.497  1.00 15.59 ? 177  ASP A CA  1 
ATOM   1413  C  C   . ASP A  1  177 ? 36.632 -30.085 22.518  1.00 14.91 ? 177  ASP A C   1 
ATOM   1414  O  O   . ASP A  1  177 ? 36.718 -28.884 22.295  1.00 14.42 ? 177  ASP A O   1 
ATOM   1415  C  CB  . ASP A  1  177 ? 36.719 -31.056 20.178  1.00 17.96 ? 177  ASP A CB  1 
ATOM   1416  C  CG  . ASP A  1  177 ? 38.127 -31.640 20.312  1.00 20.13 ? 177  ASP A CG  1 
ATOM   1417  O  OD1 . ASP A  1  177 ? 38.799 -31.482 21.349  1.00 19.54 ? 177  ASP A OD1 1 
ATOM   1418  O  OD2 . ASP A  1  177 ? 38.612 -32.227 19.300  1.00 23.54 ? 177  ASP A OD2 1 
ATOM   1419  N  N   . PRO A  1  178 ? 37.128 -30.637 23.642  1.00 15.32 ? 178  PRO A N   1 
ATOM   1420  C  CA  . PRO A  1  178 ? 37.646 -29.775 24.717  1.00 15.99 ? 178  PRO A CA  1 
ATOM   1421  C  C   . PRO A  1  178 ? 38.925 -28.998 24.380  1.00 15.43 ? 178  PRO A C   1 
ATOM   1422  O  O   . PRO A  1  178 ? 39.270 -28.055 25.106  1.00 15.43 ? 178  PRO A O   1 
ATOM   1423  C  CB  . PRO A  1  178 ? 37.866 -30.760 25.870  1.00 16.66 ? 178  PRO A CB  1 
ATOM   1424  C  CG  . PRO A  1  178 ? 38.003 -32.113 25.217  1.00 16.53 ? 178  PRO A CG  1 
ATOM   1425  C  CD  . PRO A  1  178 ? 37.096 -32.062 24.033  1.00 15.86 ? 178  PRO A CD  1 
ATOM   1426  N  N   . ALA A  1  179 ? 39.591 -29.342 23.282  1.00 14.89 ? 179  ALA A N   1 
ATOM   1427  C  CA  . ALA A  1  179 ? 40.770 -28.591 22.865  1.00 13.83 ? 179  ALA A CA  1 
ATOM   1428  C  C   . ALA A  1  179 ? 40.415 -27.142 22.549  1.00 13.32 ? 179  ALA A C   1 
ATOM   1429  O  O   . ALA A  1  179 ? 41.263 -26.260 22.635  1.00 14.14 ? 179  ALA A O   1 
ATOM   1430  C  CB  . ALA A  1  179 ? 41.416 -29.249 21.663  1.00 15.06 ? 179  ALA A CB  1 
ATOM   1431  N  N   . PHE A  1  180 ? 39.155 -26.926 22.202  1.00 12.29 ? 180  PHE A N   1 
ATOM   1432  C  CA  . PHE A  1  180 ? 38.670 -25.636 21.727  1.00 12.04 ? 180  PHE A CA  1 
ATOM   1433  C  C   . PHE A  1  180 ? 37.846 -24.868 22.755  1.00 12.26 ? 180  PHE A C   1 
ATOM   1434  O  O   . PHE A  1  180 ? 37.297 -23.824 22.410  1.00 13.90 ? 180  PHE A O   1 
ATOM   1435  C  CB  . PHE A  1  180 ? 37.798 -25.827 20.476  1.00 12.44 ? 180  PHE A CB  1 
ATOM   1436  C  CG  . PHE A  1  180 ? 38.478 -26.541 19.357  1.00 12.01 ? 180  PHE A CG  1 
ATOM   1437  C  CD1 . PHE A  1  180 ? 39.650 -26.052 18.807  1.00 12.20 ? 180  PHE A CD1 1 
ATOM   1438  C  CD2 . PHE A  1  180 ? 37.908 -27.690 18.815  1.00 13.03 ? 180  PHE A CD2 1 
ATOM   1439  C  CE1 . PHE A  1  180 ? 40.256 -26.729 17.737  1.00 11.98 ? 180  PHE A CE1 1 
ATOM   1440  C  CE2 . PHE A  1  180 ? 38.499 -28.356 17.782  1.00 13.55 ? 180  PHE A CE2 1 
ATOM   1441  C  CZ  . PHE A  1  180 ? 39.668 -27.880 17.231  1.00 12.91 ? 180  PHE A CZ  1 
ATOM   1442  N  N   . VAL A  1  181 ? 37.726 -25.382 23.984  1.00 11.68 ? 181  VAL A N   1 
ATOM   1443  C  CA  . VAL A  1  181 ? 36.783 -24.820 24.954  1.00 12.61 ? 181  VAL A CA  1 
ATOM   1444  C  C   . VAL A  1  181 ? 37.517 -24.234 26.153  1.00 11.96 ? 181  VAL A C   1 
ATOM   1445  O  O   . VAL A  1  181 ? 38.395 -24.869 26.730  1.00 13.54 ? 181  VAL A O   1 
ATOM   1446  C  CB  . VAL A  1  181 ? 35.773 -25.898 25.435  1.00 13.93 ? 181  VAL A CB  1 
ATOM   1447  C  CG1 . VAL A  1  181 ? 34.833 -25.359 26.511  1.00 14.04 ? 181  VAL A CG1 1 
ATOM   1448  C  CG2 . VAL A  1  181 ? 34.991 -26.416 24.266  1.00 15.20 ? 181  VAL A CG2 1 
ATOM   1449  N  N   . ILE A  1  182 ? 37.170 -22.997 26.501  1.00 10.41 ? 182  ILE A N   1 
ATOM   1450  C  CA  . ILE A  1  182 ? 37.542 -22.464 27.801  1.00 11.36 ? 182  ILE A CA  1 
ATOM   1451  C  C   . ILE A  1  182 ? 36.560 -23.028 28.814  1.00 12.20 ? 182  ILE A C   1 
ATOM   1452  O  O   . ILE A  1  182 ? 35.372 -22.720 28.789  1.00 12.44 ? 182  ILE A O   1 
ATOM   1453  C  CB  . ILE A  1  182 ? 37.545 -20.928 27.807  1.00 12.04 ? 182  ILE A CB  1 
ATOM   1454  C  CG1 . ILE A  1  182 ? 38.682 -20.431 26.908  1.00 13.80 ? 182  ILE A CG1 1 
ATOM   1455  C  CG2 . ILE A  1  182 ? 37.726 -20.380 29.216  1.00 11.86 ? 182  ILE A CG2 1 
ATOM   1456  C  CD1 . ILE A  1  182 ? 38.650 -18.948 26.633  1.00 14.74 ? 182  ILE A CD1 1 
ATOM   1457  N  N   . ASP A  1  183 ? 37.080 -23.885 29.683  1.00 12.34 ? 183  ASP A N   1 
ATOM   1458  C  CA  . ASP A  1  183 ? 36.270 -24.603 30.661  1.00 12.75 ? 183  ASP A CA  1 
ATOM   1459  C  C   . ASP A  1  183 ? 36.039 -23.746 31.893  1.00 12.16 ? 183  ASP A C   1 
ATOM   1460  O  O   . ASP A  1  183 ? 36.906 -23.644 32.751  1.00 12.69 ? 183  ASP A O   1 
ATOM   1461  C  CB  . ASP A  1  183 ? 36.979 -25.921 31.013  1.00 14.29 ? 183  ASP A CB  1 
ATOM   1462  C  CG  . ASP A  1  183 ? 36.179 -26.812 31.952  1.00 16.84 ? 183  ASP A CG  1 
ATOM   1463  O  OD1 . ASP A  1  183 ? 35.162 -26.375 32.514  1.00 17.59 ? 183  ASP A OD1 1 
ATOM   1464  O  OD2 . ASP A  1  183 ? 36.596 -27.985 32.112  1.00 19.34 ? 183  ASP A OD2 1 
ATOM   1465  N  N   . ILE A  1  184 ? 34.870 -23.129 31.966  1.00 11.52 ? 184  ILE A N   1 
ATOM   1466  C  CA  . ILE A  1  184 ? 34.554 -22.207 33.047  1.00 12.11 ? 184  ILE A CA  1 
ATOM   1467  C  C   . ILE A  1  184 ? 34.611 -22.924 34.395  1.00 12.50 ? 184  ILE A C   1 
ATOM   1468  O  O   . ILE A  1  184 ? 35.082 -22.372 35.401  1.00 13.21 ? 184  ILE A O   1 
ATOM   1469  C  CB  . ILE A  1  184 ? 33.171 -21.553 32.812  1.00 12.02 ? 184  ILE A CB  1 
ATOM   1470  C  CG1 . ILE A  1  184 ? 33.193 -20.716 31.516  1.00 13.43 ? 184  ILE A CG1 1 
ATOM   1471  C  CG2 . ILE A  1  184 ? 32.787 -20.676 33.997  1.00 12.55 ? 184  ILE A CG2 1 
ATOM   1472  C  CD1 . ILE A  1  184 ? 31.830 -20.255 31.035  1.00 13.60 ? 184  ILE A CD1 1 
ATOM   1473  N  N   . ASN A  1  185 ? 34.162 -24.174 34.421  1.00 13.05 ? 185  ASN A N   1 
ATOM   1474  C  CA  . ASN A  1  185 ? 34.140 -24.936 35.667  1.00 13.87 ? 185  ASN A CA  1 
ATOM   1475  C  C   . ASN A  1  185 ? 35.522 -25.289 36.185  1.00 14.63 ? 185  ASN A C   1 
ATOM   1476  O  O   . ASN A  1  185 ? 35.729 -25.400 37.391  1.00 16.27 ? 185  ASN A O   1 
ATOM   1477  C  CB  . ASN A  1  185 ? 33.329 -26.199 35.467  1.00 13.74 ? 185  ASN A CB  1 
ATOM   1478  C  CG  . ASN A  1  185 ? 31.914 -25.894 35.111  1.00 14.35 ? 185  ASN A CG  1 
ATOM   1479  O  OD1 . ASN A  1  185 ? 31.219 -25.193 35.863  1.00 15.04 ? 185  ASN A OD1 1 
ATOM   1480  N  ND2 . ASN A  1  185 ? 31.483 -26.337 33.935  1.00 15.42 ? 185  ASN A ND2 1 
ATOM   1481  N  N   . LYS A  1  186 ? 36.479 -25.440 35.285  1.00 14.87 ? 186  LYS A N   1 
ATOM   1482  C  CA  . LYS A  1  186 ? 37.836 -25.749 35.696  1.00 15.29 ? 186  LYS A CA  1 
ATOM   1483  C  C   . LYS A  1  186 ? 38.647 -24.500 36.078  1.00 14.24 ? 186  LYS A C   1 
ATOM   1484  O  O   . LYS A  1  186 ? 39.497 -24.533 36.994  1.00 14.67 ? 186  LYS A O   1 
ATOM   1485  C  CB  . LYS A  1  186 ? 38.556 -26.500 34.573  1.00 19.13 ? 186  LYS A CB  1 
ATOM   1486  C  CG  . LYS A  1  186 ? 39.957 -26.890 34.953  1.00 24.74 ? 186  LYS A CG  1 
ATOM   1487  C  CD  . LYS A  1  186 ? 40.579 -27.761 33.903  1.00 30.76 ? 186  LYS A CD  1 
ATOM   1488  C  CE  . LYS A  1  186 ? 42.013 -28.110 34.265  1.00 35.26 ? 186  LYS A CE  1 
ATOM   1489  N  NZ  . LYS A  1  186 ? 42.690 -28.832 33.153  1.00 37.94 ? 186  LYS A NZ  1 
ATOM   1490  N  N   . GLN A  1  187 ? 38.378 -23.396 35.385  1.00 12.49 ? 187  GLN A N   1 
ATOM   1491  C  CA  . GLN A  1  187 ? 39.175 -22.195 35.567  1.00 12.91 ? 187  GLN A CA  1 
ATOM   1492  C  C   . GLN A  1  187 ? 38.752 -21.304 36.737  1.00 12.56 ? 187  GLN A C   1 
ATOM   1493  O  O   . GLN A  1  187 ? 39.556 -20.512 37.232  1.00 12.05 ? 187  GLN A O   1 
ATOM   1494  C  CB  . GLN A  1  187 ? 39.144 -21.376 34.283  1.00 13.26 ? 187  GLN A CB  1 
ATOM   1495  C  CG  . GLN A  1  187 ? 39.736 -22.096 33.057  1.00 14.44 ? 187  GLN A CG  1 
ATOM   1496  C  CD  . GLN A  1  187 ? 41.191 -22.481 33.209  1.00 17.71 ? 187  GLN A CD  1 
ATOM   1497  O  OE1 . GLN A  1  187 ? 41.526 -23.457 33.875  1.00 20.01 ? 187  GLN A OE1 1 
ATOM   1498  N  NE2 . GLN A  1  187 ? 42.067 -21.723 32.580  1.00 18.64 ? 187  GLN A NE2 1 
ATOM   1499  N  N   . PHE A  1  188 ? 37.504 -21.430 37.153  1.00 12.10 ? 188  PHE A N   1 
ATOM   1500  C  CA  . PHE A  1  188 ? 36.933 -20.558 38.181  1.00 11.38 ? 188  PHE A CA  1 
ATOM   1501  C  C   . PHE A  1  188 ? 36.477 -21.369 39.380  1.00 12.35 ? 188  PHE A C   1 
ATOM   1502  O  O   . PHE A  1  188 ? 36.015 -22.502 39.228  1.00 13.67 ? 188  PHE A O   1 
ATOM   1503  C  CB  . PHE A  1  188 ? 35.762 -19.737 37.609  1.00 10.56 ? 188  PHE A CB  1 
ATOM   1504  C  CG  . PHE A  1  188 ? 36.182 -18.734 36.581  1.00 10.06 ? 188  PHE A CG  1 
ATOM   1505  C  CD1 . PHE A  1  188 ? 36.269 -19.079 35.255  1.00 9.57  ? 188  PHE A CD1 1 
ATOM   1506  C  CD2 . PHE A  1  188 ? 36.506 -17.444 36.952  1.00 9.46  ? 188  PHE A CD2 1 
ATOM   1507  C  CE1 . PHE A  1  188 ? 36.668 -18.173 34.319  1.00 9.64  ? 188  PHE A CE1 1 
ATOM   1508  C  CE2 . PHE A  1  188 ? 36.921 -16.528 36.026  1.00 9.53  ? 188  PHE A CE2 1 
ATOM   1509  C  CZ  . PHE A  1  188 ? 36.991 -16.886 34.705  1.00 8.72  ? 188  PHE A CZ  1 
ATOM   1510  N  N   . PRO A  1  189 ? 36.619 -20.795 40.589  1.00 12.39 ? 189  PRO A N   1 
ATOM   1511  C  CA  . PRO A  1  189 ? 36.057 -21.473 41.764  1.00 13.67 ? 189  PRO A CA  1 
ATOM   1512  C  C   . PRO A  1  189 ? 34.533 -21.564 41.654  1.00 12.97 ? 189  PRO A C   1 
ATOM   1513  O  O   . PRO A  1  189 ? 33.905 -20.822 40.888  1.00 13.75 ? 189  PRO A O   1 
ATOM   1514  C  CB  . PRO A  1  189 ? 36.478 -20.575 42.931  1.00 14.32 ? 189  PRO A CB  1 
ATOM   1515  C  CG  . PRO A  1  189 ? 36.623 -19.236 42.328  1.00 13.92 ? 189  PRO A CG  1 
ATOM   1516  C  CD  . PRO A  1  189 ? 37.124 -19.452 40.926  1.00 12.89 ? 189  PRO A CD  1 
ATOM   1517  N  N   . GLU A  1  190 ? 33.938 -22.457 42.435  1.00 13.61 ? 190  GLU A N   1 
ATOM   1518  C  CA  . GLU A  1  190 ? 32.538 -22.814 42.269  1.00 14.66 ? 190  GLU A CA  1 
ATOM   1519  C  C   . GLU A  1  190 ? 31.597 -21.607 42.184  1.00 14.16 ? 190  GLU A C   1 
ATOM   1520  O  O   . GLU A  1  190 ? 30.796 -21.503 41.257  1.00 13.30 ? 190  GLU A O   1 
ATOM   1521  C  CB  . GLU A  1  190 ? 32.104 -23.744 43.416  1.00 16.94 ? 190  GLU A CB  1 
ATOM   1522  C  CG  . GLU A  1  190 ? 30.624 -24.121 43.369  1.00 19.33 ? 190  GLU A CG  1 
ATOM   1523  C  CD  . GLU A  1  190 ? 30.243 -24.944 42.148  1.00 21.78 ? 190  GLU A CD  1 
ATOM   1524  O  OE1 . GLU A  1  190 ? 31.150 -25.521 41.505  1.00 23.30 ? 190  GLU A OE1 1 
ATOM   1525  O  OE2 . GLU A  1  190 ? 29.030 -25.012 41.829  1.00 22.72 ? 190  GLU A OE2 1 
ATOM   1526  N  N   . ASP A  1  191 ? 31.678 -20.705 43.156  1.00 14.75 ? 191  ASP A N   1 
ATOM   1527  C  CA  . ASP A  1  191 ? 30.761 -19.580 43.216  1.00 15.68 ? 191  ASP A CA  1 
ATOM   1528  C  C   . ASP A  1  191 ? 30.900 -18.664 41.983  1.00 13.61 ? 191  ASP A C   1 
ATOM   1529  O  O   . ASP A  1  191 ? 29.895 -18.259 41.377  1.00 13.95 ? 191  ASP A O   1 
ATOM   1530  C  CB  . ASP A  1  191 ? 31.008 -18.772 44.512  1.00 19.02 ? 191  ASP A CB  1 
ATOM   1531  C  CG  . ASP A  1  191 ? 32.452 -18.148 44.609  1.00 22.77 ? 191  ASP A CG  1 
ATOM   1532  O  OD1 . ASP A  1  191 ? 33.470 -18.726 44.126  1.00 21.21 ? 191  ASP A OD1 1 
ATOM   1533  O  OD2 . ASP A  1  191 ? 32.578 -17.051 45.222  1.00 26.17 ? 191  ASP A OD2 1 
ATOM   1534  N  N   . GLN A  1  192 ? 32.145 -18.386 41.597  1.00 11.36 ? 192  GLN A N   1 
ATOM   1535  C  CA  . GLN A  1  192 ? 32.422 -17.547 40.446  1.00 10.71 ? 192  GLN A CA  1 
ATOM   1536  C  C   . GLN A  1  192 ? 31.970 -18.219 39.150  1.00 11.03 ? 192  GLN A C   1 
ATOM   1537  O  O   . GLN A  1  192 ? 31.380 -17.576 38.283  1.00 11.34 ? 192  GLN A O   1 
ATOM   1538  C  CB  . GLN A  1  192 ? 33.898 -17.231 40.375  1.00 11.40 ? 192  GLN A CB  1 
ATOM   1539  C  CG  . GLN A  1  192 ? 34.387 -16.315 41.481  1.00 11.20 ? 192  GLN A CG  1 
ATOM   1540  C  CD  . GLN A  1  192 ? 35.828 -15.935 41.289  1.00 11.88 ? 192  GLN A CD  1 
ATOM   1541  O  OE1 . GLN A  1  192 ? 36.380 -16.104 40.194  1.00 11.38 ? 192  GLN A OE1 1 
ATOM   1542  N  NE2 . GLN A  1  192 ? 36.445 -15.403 42.329  1.00 12.45 ? 192  GLN A NE2 1 
ATOM   1543  N  N   . ALA A  1  193 ? 32.228 -19.518 39.036  1.00 11.79 ? 193  ALA A N   1 
ATOM   1544  C  CA  . ALA A  1  193 ? 31.828 -20.262 37.850  1.00 11.38 ? 193  ALA A CA  1 
ATOM   1545  C  C   . ALA A  1  193 ? 30.318 -20.207 37.651  1.00 12.46 ? 193  ALA A C   1 
ATOM   1546  O  O   . ALA A  1  193 ? 29.845 -20.015 36.525  1.00 13.00 ? 193  ALA A O   1 
ATOM   1547  C  CB  . ALA A  1  193 ? 32.295 -21.707 37.939  1.00 11.93 ? 193  ALA A CB  1 
ATOM   1548  N  N   . GLU A  1  194 ? 29.553 -20.380 38.728  1.00 12.43 ? 194  GLU A N   1 
ATOM   1549  C  CA  . GLU A  1  194 ? 28.105 -20.392 38.579  1.00 13.65 ? 194  GLU A CA  1 
ATOM   1550  C  C   . GLU A  1  194 ? 27.593 -18.982 38.224  1.00 13.43 ? 194  GLU A C   1 
ATOM   1551  O  O   . GLU A  1  194 ? 26.673 -18.863 37.409  1.00 14.13 ? 194  GLU A O   1 
ATOM   1552  C  CB  . GLU A  1  194 ? 27.435 -20.958 39.837  1.00 15.87 ? 194  GLU A CB  1 
ATOM   1553  C  CG  . GLU A  1  194 ? 27.757 -22.469 40.077  1.00 17.93 ? 194  GLU A CG  1 
ATOM   1554  C  CD  . GLU A  1  194 ? 27.316 -23.383 38.921  1.00 20.37 ? 194  GLU A CD  1 
ATOM   1555  O  OE1 . GLU A  1  194 ? 26.312 -23.063 38.239  1.00 21.67 ? 194  GLU A OE1 1 
ATOM   1556  O  OE2 . GLU A  1  194 ? 27.983 -24.418 38.679  1.00 21.00 ? 194  GLU A OE2 1 
ATOM   1557  N  N   . THR A  1  195 ? 28.199 -17.930 38.788  1.00 12.81 ? 195  THR A N   1 
ATOM   1558  C  CA  . THR A  1  195 ? 27.867 -16.555 38.394  1.00 12.11 ? 195  THR A CA  1 
ATOM   1559  C  C   . THR A  1  195 ? 28.101 -16.352 36.903  1.00 11.39 ? 195  THR A C   1 
ATOM   1560  O  O   . THR A  1  195 ? 27.240 -15.852 36.188  1.00 11.90 ? 195  THR A O   1 
ATOM   1561  C  CB  . THR A  1  195 ? 28.712 -15.518 39.181  1.00 13.99 ? 195  THR A CB  1 
ATOM   1562  O  OG1 . THR A  1  195 ? 28.331 -15.537 40.557  1.00 15.86 ? 195  THR A OG1 1 
ATOM   1563  C  CG2 . THR A  1  195 ? 28.545 -14.081 38.625  1.00 14.65 ? 195  THR A CG2 1 
ATOM   1564  N  N   . LEU A  1  196 ? 29.291 -16.723 36.444  1.00 10.59 ? 196  LEU A N   1 
ATOM   1565  C  CA  . LEU A  1  196 ? 29.672 -16.493 35.051  1.00 10.01 ? 196  LEU A CA  1 
ATOM   1566  C  C   . LEU A  1  196 ? 28.801 -17.303 34.089  1.00 11.29 ? 196  LEU A C   1 
ATOM   1567  O  O   . LEU A  1  196 ? 28.393 -16.789 33.050  1.00 11.21 ? 196  LEU A O   1 
ATOM   1568  C  CB  . LEU A  1  196 ? 31.146 -16.803 34.849  1.00 10.09 ? 196  LEU A CB  1 
ATOM   1569  C  CG  . LEU A  1  196 ? 32.088 -15.812 35.542  1.00 10.45 ? 196  LEU A CG  1 
ATOM   1570  C  CD1 . LEU A  1  196 ? 33.504 -16.374 35.576  1.00 10.37 ? 196  LEU A CD1 1 
ATOM   1571  C  CD2 . LEU A  1  196 ? 32.072 -14.437 34.868  1.00 10.18 ? 196  LEU A CD2 1 
ATOM   1572  N  N   . LYS A  1  197 ? 28.501 -18.556 34.422  1.00 10.64 ? 197  LYS A N   1 
ATOM   1573  C  CA  . LYS A  1  197 ? 27.650 -19.358 33.559  1.00 12.10 ? 197  LYS A CA  1 
ATOM   1574  C  C   . LYS A  1  197 ? 26.251 -18.778 33.477  1.00 12.44 ? 197  LYS A C   1 
ATOM   1575  O  O   . LYS A  1  197 ? 25.622 -18.835 32.427  1.00 12.65 ? 197  LYS A O   1 
ATOM   1576  C  CB  . LYS A  1  197 ? 27.603 -20.814 34.029  1.00 12.39 ? 197  LYS A CB  1 
ATOM   1577  C  CG  . LYS A  1  197 ? 28.920 -21.550 33.819  1.00 12.67 ? 197  LYS A CG  1 
ATOM   1578  C  CD  . LYS A  1  197 ? 28.836 -23.025 34.154  1.00 14.48 ? 197  LYS A CD  1 
ATOM   1579  C  CE  . LYS A  1  197 ? 28.449 -23.277 35.597  1.00 15.33 ? 197  LYS A CE  1 
ATOM   1580  N  NZ  . LYS A  1  197 ? 28.434 -24.747 35.862  1.00 15.27 ? 197  LYS A NZ  1 
ATOM   1581  N  N   . ALA A  1  198 ? 25.756 -18.206 34.573  1.00 12.55 ? 198  ALA A N   1 
ATOM   1582  C  CA  . ALA A  1  198 ? 24.416 -17.654 34.529  1.00 12.92 ? 198  ALA A CA  1 
ATOM   1583  C  C   . ALA A  1  198 ? 24.391 -16.375 33.675  1.00 12.30 ? 198  ALA A C   1 
ATOM   1584  O  O   . ALA A  1  198 ? 23.395 -16.108 32.984  1.00 13.49 ? 198  ALA A O   1 
ATOM   1585  C  CB  . ALA A  1  198 ? 23.917 -17.363 35.939  1.00 12.82 ? 198  ALA A CB  1 
ATOM   1586  N  N   . GLU A  1  199 ? 25.477 -15.603 33.679  1.00 12.09 ? 199  GLU A N   1 
ATOM   1587  C  CA  . GLU A  1  199 ? 25.547 -14.424 32.810  1.00 12.64 ? 199  GLU A CA  1 
ATOM   1588  C  C   . GLU A  1  199 ? 25.539 -14.799 31.336  1.00 11.97 ? 199  GLU A C   1 
ATOM   1589  O  O   . GLU A  1  199 ? 24.864 -14.167 30.529  1.00 13.64 ? 199  GLU A O   1 
ATOM   1590  C  CB  . GLU A  1  199 ? 26.813 -13.600 33.095  1.00 13.09 ? 199  GLU A CB  1 
ATOM   1591  C  CG  . GLU A  1  199 ? 26.847 -12.899 34.442  1.00 15.05 ? 199  GLU A CG  1 
ATOM   1592  C  CD  . GLU A  1  199 ? 25.792 -11.853 34.601  1.00 17.49 ? 199  GLU A CD  1 
ATOM   1593  O  OE1 . GLU A  1  199 ? 25.321 -11.290 33.586  1.00 19.61 ? 199  GLU A OE1 1 
ATOM   1594  O  OE2 . GLU A  1  199 ? 25.439 -11.579 35.765  1.00 18.96 ? 199  GLU A OE2 1 
ATOM   1595  N  N   . VAL A  1  200 ? 26.290 -15.831 30.977  1.00 10.96 ? 200  VAL A N   1 
ATOM   1596  C  CA  . VAL A  1  200 ? 26.414 -16.216 29.568  1.00 11.58 ? 200  VAL A CA  1 
ATOM   1597  C  C   . VAL A  1  200 ? 25.190 -16.990 29.100  1.00 12.57 ? 200  VAL A C   1 
ATOM   1598  O  O   . VAL A  1  200 ? 24.738 -16.839 27.970  1.00 12.55 ? 200  VAL A O   1 
ATOM   1599  C  CB  . VAL A  1  200 ? 27.677 -17.064 29.343  1.00 12.19 ? 200  VAL A CB  1 
ATOM   1600  C  CG1 . VAL A  1  200 ? 27.779 -17.507 27.863  1.00 11.23 ? 200  VAL A CG1 1 
ATOM   1601  C  CG2 . VAL A  1  200 ? 28.914 -16.287 29.761  1.00 12.55 ? 200  VAL A CG2 1 
ATOM   1602  N  N   . GLY A  1  201 ? 24.656 -17.832 29.970  1.00 11.67 ? 201  GLY A N   1 
ATOM   1603  C  CA  . GLY A  1  201 ? 23.505 -18.643 29.611  1.00 12.28 ? 201  GLY A CA  1 
ATOM   1604  C  C   . GLY A  1  201 ? 23.809 -19.526 28.403  1.00 13.01 ? 201  GLY A C   1 
ATOM   1605  O  O   . GLY A  1  201 ? 24.912 -20.069 28.293  1.00 13.75 ? 201  GLY A O   1 
ATOM   1606  N  N   . ASP A  1  202 ? 22.834 -19.673 27.510  1.00 13.82 ? 202  ASP A N   1 
ATOM   1607  C  CA  . ASP A  1  202 ? 22.995 -20.524 26.336  1.00 15.64 ? 202  ASP A CA  1 
ATOM   1608  C  C   . ASP A  1  202 ? 23.771 -19.850 25.209  1.00 14.74 ? 202  ASP A C   1 
ATOM   1609  O  O   . ASP A  1  202 ? 23.971 -20.437 24.147  1.00 15.35 ? 202  ASP A O   1 
ATOM   1610  C  CB  . ASP A  1  202 ? 21.640 -20.985 25.818  1.00 17.32 ? 202  ASP A CB  1 
ATOM   1611  C  CG  . ASP A  1  202 ? 21.012 -22.049 26.698  1.00 20.72 ? 202  ASP A CG  1 
ATOM   1612  O  OD1 . ASP A  1  202 ? 21.734 -22.694 27.487  1.00 21.10 ? 202  ASP A OD1 1 
ATOM   1613  O  OD2 . ASP A  1  202 ? 19.783 -22.250 26.582  1.00 24.12 ? 202  ASP A OD2 1 
ATOM   1614  N  N   . GLY A  1  203 ? 24.214 -18.622 25.423  1.00 13.82 ? 203  GLY A N   1 
ATOM   1615  C  CA  . GLY A  1  203 ? 25.064 -17.973 24.444  1.00 12.70 ? 203  GLY A CA  1 
ATOM   1616  C  C   . GLY A  1  203 ? 26.362 -18.747 24.229  1.00 11.90 ? 203  GLY A C   1 
ATOM   1617  O  O   . GLY A  1  203 ? 26.883 -19.400 25.144  1.00 12.47 ? 203  GLY A O   1 
ATOM   1618  N  N   . ILE A  1  204 ? 26.888 -18.661 23.009  1.00 10.97 ? 204  ILE A N   1 
ATOM   1619  C  CA  . ILE A  1  204 ? 28.171 -19.257 22.671  1.00 10.85 ? 204  ILE A CA  1 
ATOM   1620  C  C   . ILE A  1  204 ? 29.036 -18.156 22.086  1.00 9.42  ? 204  ILE A C   1 
ATOM   1621  O  O   . ILE A  1  204 ? 28.612 -17.445 21.181  1.00 11.22 ? 204  ILE A O   1 
ATOM   1622  C  CB  . ILE A  1  204 ? 28.052 -20.421 21.653  1.00 13.27 ? 204  ILE A CB  1 
ATOM   1623  C  CG1 . ILE A  1  204 ? 27.046 -21.466 22.130  1.00 15.45 ? 204  ILE A CG1 1 
ATOM   1624  C  CG2 . ILE A  1  204 ? 29.434 -21.037 21.401  1.00 13.50 ? 204  ILE A CG2 1 
ATOM   1625  C  CD1 . ILE A  1  204 ? 26.736 -22.540 21.111  1.00 16.92 ? 204  ILE A CD1 1 
ATOM   1626  N  N   . TRP A  1  205 ? 30.239 -18.030 22.618  1.00 8.08  ? 205  TRP A N   1 
ATOM   1627  C  CA  . TRP A  1  205 ? 31.151 -16.947 22.309  1.00 9.08  ? 205  TRP A CA  1 
ATOM   1628  C  C   . TRP A  1  205 ? 32.519 -17.471 21.946  1.00 9.22  ? 205  TRP A C   1 
ATOM   1629  O  O   . TRP A  1  205 ? 33.048 -18.352 22.620  1.00 10.46 ? 205  TRP A O   1 
ATOM   1630  C  CB  . TRP A  1  205 ? 31.270 -16.002 23.513  1.00 9.18  ? 205  TRP A CB  1 
ATOM   1631  C  CG  . TRP A  1  205 ? 29.975 -15.344 23.829  1.00 9.60  ? 205  TRP A CG  1 
ATOM   1632  C  CD1 . TRP A  1  205 ? 28.969 -15.825 24.628  1.00 10.27 ? 205  TRP A CD1 1 
ATOM   1633  C  CD2 . TRP A  1  205 ? 29.520 -14.089 23.321  1.00 9.34  ? 205  TRP A CD2 1 
ATOM   1634  N  NE1 . TRP A  1  205 ? 27.929 -14.934 24.650  1.00 11.07 ? 205  TRP A NE1 1 
ATOM   1635  C  CE2 . TRP A  1  205 ? 28.235 -13.863 23.853  1.00 11.07 ? 205  TRP A CE2 1 
ATOM   1636  C  CE3 . TRP A  1  205 ? 30.080 -13.131 22.464  1.00 9.95  ? 205  TRP A CE3 1 
ATOM   1637  C  CZ2 . TRP A  1  205 ? 27.500 -12.707 23.562  1.00 11.52 ? 205  TRP A CZ2 1 
ATOM   1638  C  CZ3 . TRP A  1  205 ? 29.349 -11.977 22.181  1.00 11.56 ? 205  TRP A CZ3 1 
ATOM   1639  C  CH2 . TRP A  1  205 ? 28.072 -11.783 22.717  1.00 11.46 ? 205  TRP A CH2 1 
ATOM   1640  N  N   . GLN A  1  206 ? 33.104 -16.884 20.905  1.00 7.93  ? 206  GLN A N   1 
ATOM   1641  C  CA  . GLN A  1  206 ? 34.484 -17.139 20.527  1.00 7.62  ? 206  GLN A CA  1 
ATOM   1642  C  C   . GLN A  1  206 ? 35.428 -16.140 21.175  1.00 7.69  ? 206  GLN A C   1 
ATOM   1643  O  O   . GLN A  1  206 ? 35.134 -14.949 21.294  1.00 8.55  ? 206  GLN A O   1 
ATOM   1644  C  CB  . GLN A  1  206 ? 34.664 -17.044 19.007  1.00 8.51  ? 206  GLN A CB  1 
ATOM   1645  C  CG  . GLN A  1  206 ? 33.799 -17.990 18.234  1.00 9.35  ? 206  GLN A CG  1 
ATOM   1646  C  CD  . GLN A  1  206 ? 33.727 -17.630 16.777  1.00 10.19 ? 206  GLN A CD  1 
ATOM   1647  O  OE1 . GLN A  1  206 ? 34.300 -18.306 15.936  1.00 11.01 ? 206  GLN A OE1 1 
ATOM   1648  N  NE2 . GLN A  1  206 ? 33.017 -16.543 16.466  1.00 10.59 ? 206  GLN A NE2 1 
ATOM   1649  N  N   . VAL A  1  207 ? 36.575 -16.643 21.573  1.00 7.95  ? 207  VAL A N   1 
ATOM   1650  C  CA  A VAL A  1  207 ? 37.715 -15.829 21.926  0.90 7.39  ? 207  VAL A CA  1 
ATOM   1651  C  CA  B VAL A  1  207 ? 37.711 -15.808 21.926  0.10 7.71  ? 207  VAL A CA  1 
ATOM   1652  C  C   . VAL A  1  207 ? 38.728 -16.035 20.827  1.00 7.18  ? 207  VAL A C   1 
ATOM   1653  O  O   . VAL A  1  207 ? 39.215 -17.157 20.624  1.00 8.86  ? 207  VAL A O   1 
ATOM   1654  C  CB  A VAL A  1  207 ? 38.274 -16.202 23.292  0.90 8.96  ? 207  VAL A CB  1 
ATOM   1655  C  CB  B VAL A  1  207 ? 38.299 -16.134 23.319  0.10 8.05  ? 207  VAL A CB  1 
ATOM   1656  C  CG1 A VAL A  1  207 ? 39.440 -15.303 23.631  0.90 10.68 ? 207  VAL A CG1 1 
ATOM   1657  C  CG1 B VAL A  1  207 ? 38.698 -17.596 23.430  0.10 7.88  ? 207  VAL A CG1 1 
ATOM   1658  C  CG2 A VAL A  1  207 ? 37.143 -16.086 24.351  0.90 8.69  ? 207  VAL A CG2 1 
ATOM   1659  C  CG2 B VAL A  1  207 ? 39.486 -15.226 23.622  0.10 8.50  ? 207  VAL A CG2 1 
ATOM   1660  N  N   . VAL A  1  208 ? 38.985 -14.974 20.074  1.00 6.91  ? 208  VAL A N   1 
ATOM   1661  C  CA  . VAL A  1  208 ? 39.875 -15.027 18.931  1.00 6.89  ? 208  VAL A CA  1 
ATOM   1662  C  C   . VAL A  1  208 ? 41.150 -14.283 19.280  1.00 6.72  ? 208  VAL A C   1 
ATOM   1663  O  O   . VAL A  1  208 ? 41.095 -13.145 19.749  1.00 7.99  ? 208  VAL A O   1 
ATOM   1664  C  CB  . VAL A  1  208 ? 39.236 -14.386 17.702  1.00 7.64  ? 208  VAL A CB  1 
ATOM   1665  C  CG1 . VAL A  1  208 ? 40.231 -14.358 16.547  1.00 8.26  ? 208  VAL A CG1 1 
ATOM   1666  C  CG2 . VAL A  1  208 ? 37.924 -15.078 17.341  1.00 7.93  ? 208  VAL A CG2 1 
ATOM   1667  N  N   . ARG A  1  209 ? 42.289 -14.922 19.050  1.00 6.30  ? 209  ARG A N   1 
ATOM   1668  C  CA  . ARG A  1  209 ? 43.590 -14.266 19.197  1.00 6.73  ? 209  ARG A CA  1 
ATOM   1669  C  C   . ARG A  1  209 ? 44.309 -14.310 17.874  1.00 6.18  ? 209  ARG A C   1 
ATOM   1670  O  O   . ARG A  1  209 ? 44.541 -15.383 17.324  1.00 7.06  ? 209  ARG A O   1 
ATOM   1671  C  CB  . ARG A  1  209 ? 44.420 -14.933 20.284  1.00 9.16  ? 209  ARG A CB  1 
ATOM   1672  C  CG  . ARG A  1  209 ? 43.638 -15.019 21.594  1.00 11.20 ? 209  ARG A CG  1 
ATOM   1673  C  CD  . ARG A  1  209 ? 44.497 -15.102 22.808  1.00 11.93 ? 209  ARG A CD  1 
ATOM   1674  N  NE  . ARG A  1  209 ? 43.802 -15.829 23.862  1.00 11.55 ? 209  ARG A NE  1 
ATOM   1675  C  CZ  . ARG A  1  209 ? 42.936 -15.309 24.735  1.00 11.05 ? 209  ARG A CZ  1 
ATOM   1676  N  NH1 . ARG A  1  209 ? 42.624 -14.029 24.729  1.00 9.40  ? 209  ARG A NH1 1 
ATOM   1677  N  NH2 . ARG A  1  209 ? 42.370 -16.086 25.617  1.00 11.30 ? 209  ARG A NH2 1 
ATOM   1678  N  N   . ILE A  1  210 ? 44.602 -13.139 17.328  1.00 5.25  ? 210  ILE A N   1 
ATOM   1679  C  CA  . ILE A  1  210 ? 45.314 -13.085 16.060  1.00 6.57  ? 210  ILE A CA  1 
ATOM   1680  C  C   . ILE A  1  210 ? 46.827 -13.118 16.354  1.00 5.63  ? 210  ILE A C   1 
ATOM   1681  O  O   . ILE A  1  210 ? 47.259 -12.997 17.506  1.00 6.68  ? 210  ILE A O   1 
ATOM   1682  C  CB  . ILE A  1  210 ? 44.880 -11.845 15.188  1.00 6.46  ? 210  ILE A CB  1 
ATOM   1683  C  CG1 . ILE A  1  210 ? 45.533 -10.534 15.637  1.00 6.58  ? 210  ILE A CG1 1 
ATOM   1684  C  CG2 . ILE A  1  210 ? 43.349 -11.781 15.116  1.00 5.87  ? 210  ILE A CG2 1 
ATOM   1685  C  CD1 . ILE A  1  210 ? 45.538 -9.498  14.495  1.00 6.57  ? 210  ILE A CD1 1 
ATOM   1686  N  N   . PRO A  1  211 ? 47.653 -13.284 15.319  1.00 5.52  ? 211  PRO A N   1 
ATOM   1687  C  CA  . PRO A  1  211 ? 49.079 -13.447 15.607  1.00 6.04  ? 211  PRO A CA  1 
ATOM   1688  C  C   . PRO A  1  211 ? 49.750 -12.192 16.175  1.00 6.00  ? 211  PRO A C   1 
ATOM   1689  O  O   . PRO A  1  211 ? 49.514 -11.087 15.682  1.00 6.92  ? 211  PRO A O   1 
ATOM   1690  C  CB  . PRO A  1  211 ? 49.670 -13.789 14.252  1.00 6.40  ? 211  PRO A CB  1 
ATOM   1691  C  CG  . PRO A  1  211 ? 48.524 -14.319 13.438  1.00 7.17  ? 211  PRO A CG  1 
ATOM   1692  C  CD  . PRO A  1  211 ? 47.347 -13.522 13.899  1.00 5.98  ? 211  PRO A CD  1 
ATOM   1693  N  N   . THR A  1  212 ? 50.590 -12.363 17.197  1.00 6.22  ? 212  THR A N   1 
ATOM   1694  C  CA  . THR A  1  212 ? 51.382 -11.247 17.719  1.00 6.89  ? 212  THR A CA  1 
ATOM   1695  C  C   . THR A  1  212 ? 52.183 -10.550 16.603  1.00 6.46  ? 212  THR A C   1 
ATOM   1696  O  O   . THR A  1  212 ? 52.262 -9.326  16.579  1.00 5.87  ? 212  THR A O   1 
ATOM   1697  C  CB  . THR A  1  212 ? 52.325 -11.736 18.844  1.00 6.98  ? 212  THR A CB  1 
ATOM   1698  O  OG1 . THR A  1  212 ? 51.548 -12.168 19.966  1.00 7.68  ? 212  THR A OG1 1 
ATOM   1699  C  CG2 . THR A  1  212 ? 53.266 -10.654 19.309  1.00 6.67  ? 212  THR A CG2 1 
ATOM   1700  N  N   . ILE A  1  213 ? 52.769 -11.306 15.680  1.00 6.61  ? 213  ILE A N   1 
ATOM   1701  C  CA  . ILE A  1  213 ? 53.600 -10.698 14.648  1.00 6.53  ? 213  ILE A CA  1 
ATOM   1702  C  C   . ILE A  1  213 ? 52.761 -9.736  13.795  1.00 5.94  ? 213  ILE A C   1 
ATOM   1703  O  O   . ILE A  1  213 ? 53.268 -8.690  13.354  1.00 7.13  ? 213  ILE A O   1 
ATOM   1704  C  CB  . ILE A  1  213 ? 54.294 -11.781 13.763  1.00 5.93  ? 213  ILE A CB  1 
ATOM   1705  C  CG1 . ILE A  1  213 ? 55.416 -11.159 12.922  1.00 6.67  ? 213  ILE A CG1 1 
ATOM   1706  C  CG2 . ILE A  1  213 ? 53.300 -12.593 12.943  1.00 7.64  ? 213  ILE A CG2 1 
ATOM   1707  C  CD1 . ILE A  1  213 ? 56.270 -12.188 12.181  1.00 8.28  ? 213  ILE A CD1 1 
ATOM   1708  N  N   . VAL A  1  214 ? 51.491 -10.074 13.572  1.00 6.15  ? 214  VAL A N   1 
ATOM   1709  C  CA  . VAL A  1  214 ? 50.581 -9.202  12.830  1.00 6.33  ? 214  VAL A CA  1 
ATOM   1710  C  C   . VAL A  1  214 ? 50.202 -7.957  13.644  1.00 6.61  ? 214  VAL A C   1 
ATOM   1711  O  O   . VAL A  1  214 ? 50.231 -6.841  13.147  1.00 6.68  ? 214  VAL A O   1 
ATOM   1712  C  CB  . VAL A  1  214 ? 49.318 -9.975  12.415  1.00 6.44  ? 214  VAL A CB  1 
ATOM   1713  C  CG1 . VAL A  1  214 ? 48.281 -9.042  11.828  1.00 6.99  ? 214  VAL A CG1 1 
ATOM   1714  C  CG2 . VAL A  1  214 ? 49.699 -11.076 11.444  1.00 6.71  ? 214  VAL A CG2 1 
ATOM   1715  N  N   . SER A  1  215 ? 49.909 -8.165  14.915  1.00 5.67  ? 215  SER A N   1 
ATOM   1716  C  CA  . SER A  1  215 ? 49.519 -7.088  15.800  1.00 6.31  ? 215  SER A CA  1 
ATOM   1717  C  C   . SER A  1  215 ? 50.654 -6.053  15.913  1.00 7.08  ? 215  SER A C   1 
ATOM   1718  O  O   . SER A  1  215 ? 50.425 -4.844  15.917  1.00 7.36  ? 215  SER A O   1 
ATOM   1719  C  CB  . SER A  1  215 ? 49.154 -7.685  17.161  1.00 8.92  ? 215  SER A CB  1 
ATOM   1720  O  OG  . SER A  1  215 ? 48.426 -6.794  17.948  1.00 9.44  ? 215  SER A OG  1 
ATOM   1721  N  N   . ARG A  1  216 ? 51.884 -6.528  15.961  1.00 6.48  ? 216  ARG A N   1 
ATOM   1722  C  CA  . ARG A  1  216 ? 53.044 -5.651  16.022  1.00 6.07  ? 216  ARG A CA  1 
ATOM   1723  C  C   . ARG A  1  216 ? 53.302 -4.932  14.690  1.00 6.89  ? 216  ARG A C   1 
ATOM   1724  O  O   . ARG A  1  216 ? 53.618 -3.747  14.671  1.00 6.59  ? 216  ARG A O   1 
ATOM   1725  C  CB  . ARG A  1  216 ? 54.263 -6.456  16.478  1.00 6.88  ? 216  ARG A CB  1 
ATOM   1726  C  CG  . ARG A  1  216 ? 54.137 -6.885  17.953  1.00 7.24  ? 216  ARG A CG  1 
ATOM   1727  C  CD  . ARG A  1  216 ? 55.302 -7.702  18.486  1.00 8.14  ? 216  ARG A CD  1 
ATOM   1728  N  NE  . ARG A  1  216 ? 56.469 -6.874  18.770  1.00 8.49  ? 216  ARG A NE  1 
ATOM   1729  C  CZ  . ARG A  1  216 ? 56.576 -6.048  19.811  1.00 8.33  ? 216  ARG A CZ  1 
ATOM   1730  N  NH1 . ARG A  1  216 ? 55.611 -5.968  20.720  1.00 9.14  ? 216  ARG A NH1 1 
ATOM   1731  N  NH2 . ARG A  1  216 ? 57.674 -5.337  19.968  1.00 10.23 ? 216  ARG A NH2 1 
ATOM   1732  N  N   . THR A  1  217 ? 53.148 -5.643  13.582  1.00 5.52  ? 217  THR A N   1 
ATOM   1733  C  CA  . THR A  1  217 ? 53.275 -5.017  12.261  1.00 5.75  ? 217  THR A CA  1 
ATOM   1734  C  C   . THR A  1  217 ? 52.197 -3.960  12.051  1.00 5.41  ? 217  THR A C   1 
ATOM   1735  O  O   . THR A  1  217 ? 52.445 -2.920  11.419  1.00 6.22  ? 217  THR A O   1 
ATOM   1736  C  CB  . THR A  1  217 ? 53.198 -6.066  11.143  1.00 6.80  ? 217  THR A CB  1 
ATOM   1737  O  OG1 . THR A  1  217 ? 54.294 -6.966  11.281  1.00 7.42  ? 217  THR A OG1 1 
ATOM   1738  C  CG2 . THR A  1  217 ? 53.265 -5.441  9.766   1.00 7.58  ? 217  THR A CG2 1 
ATOM   1739  N  N   . CYS A  1  218 ? 51.005 -4.222  12.589  1.00 5.29  ? 218  CYS A N   1 
ATOM   1740  C  CA  . CYS A  1  218 ? 49.848 -3.406  12.271  1.00 5.59  ? 218  CYS A CA  1 
ATOM   1741  C  C   . CYS A  1  218 ? 49.384 -2.631  13.523  1.00 5.45  ? 218  CYS A C   1 
ATOM   1742  O  O   . CYS A  1  218 ? 50.195 -1.926  14.127  1.00 6.47  ? 218  CYS A O   1 
ATOM   1743  C  CB  . CYS A  1  218 ? 48.739 -4.270  11.638  1.00 6.31  ? 218  CYS A CB  1 
ATOM   1744  S  SG  . CYS A  1  218 ? 49.313 -5.125  10.134  1.00 7.54  ? 218  CYS A SG  1 
ATOM   1745  N  N   . ASP A  1  219 ? 48.115 -2.744  13.908  1.00 6.10  ? 219  ASP A N   1 
ATOM   1746  C  CA  . ASP A  1  219 ? 47.585 -2.005  15.056  1.00 6.76  ? 219  ASP A CA  1 
ATOM   1747  C  C   . ASP A  1  219 ? 46.436 -2.782  15.698  1.00 6.08  ? 219  ASP A C   1 
ATOM   1748  O  O   . ASP A  1  219 ? 46.066 -3.876  15.240  1.00 6.71  ? 219  ASP A O   1 
ATOM   1749  C  CB  . ASP A  1  219 ? 47.148 -0.593  14.640  1.00 6.72  ? 219  ASP A CB  1 
ATOM   1750  C  CG  . ASP A  1  219 ? 45.890 -0.561  13.782  1.00 6.97  ? 219  ASP A CG  1 
ATOM   1751  O  OD1 . ASP A  1  219 ? 45.381 -1.611  13.308  1.00 7.46  ? 219  ASP A OD1 1 
ATOM   1752  O  OD2 . ASP A  1  219 ? 45.409 0.573   13.553  1.00 9.77  ? 219  ASP A OD2 1 
ATOM   1753  N  N   . GLY A  1  220 ? 45.866 -2.234  16.771  1.00 6.48  ? 220  GLY A N   1 
ATOM   1754  C  CA  . GLY A  1  220 ? 44.767 -2.899  17.448  1.00 6.46  ? 220  GLY A CA  1 
ATOM   1755  C  C   . GLY A  1  220 ? 43.521 -3.023  16.608  1.00 6.19  ? 220  GLY A C   1 
ATOM   1756  O  O   . GLY A  1  220 ? 42.757 -3.986  16.750  1.00 5.77  ? 220  GLY A O   1 
ATOM   1757  N  N   . ALA A  1  221 ? 43.297 -2.062  15.715  1.00 6.50  ? 221  ALA A N   1 
ATOM   1758  C  CA  . ALA A  1  221 ? 42.068 -2.047  14.945  1.00 5.88  ? 221  ALA A CA  1 
ATOM   1759  C  C   . ALA A  1  221 ? 42.059 -3.138  13.873  1.00 6.06  ? 221  ALA A C   1 
ATOM   1760  O  O   . ALA A  1  221 ? 41.031 -3.412  13.263  1.00 6.47  ? 221  ALA A O   1 
ATOM   1761  C  CB  . ALA A  1  221 ? 41.850 -0.681  14.332  1.00 6.60  ? 221  ALA A CB  1 
ATOM   1762  N  N   . THR A  1  222 ? 43.207 -3.768  13.671  1.00 5.74  ? 222  THR A N   1 
ATOM   1763  C  CA  . THR A  1  222 ? 43.329 -4.913  12.796  1.00 5.16  ? 222  THR A CA  1 
ATOM   1764  C  C   . THR A  1  222 ? 42.600 -6.139  13.361  1.00 4.96  ? 222  THR A C   1 
ATOM   1765  O  O   . THR A  1  222 ? 42.077 -6.965  12.616  1.00 6.19  ? 222  THR A O   1 
ATOM   1766  C  CB  . THR A  1  222 ? 44.817 -5.249  12.614  1.00 6.00  ? 222  THR A CB  1 
ATOM   1767  O  OG1 . THR A  1  222 ? 45.488 -4.139  12.013  1.00 6.06  ? 222  THR A OG1 1 
ATOM   1768  C  CG2 . THR A  1  222 ? 45.056 -6.475  11.748  1.00 6.96  ? 222  THR A CG2 1 
ATOM   1769  N  N   . THR A  1  223 ? 42.591 -6.270  14.685  1.00 5.68  ? 223  THR A N   1 
ATOM   1770  C  CA  . THR A  1  223 ? 42.191 -7.515  15.293  1.00 6.17  ? 223  THR A CA  1 
ATOM   1771  C  C   . THR A  1  223 ? 40.794 -7.994  14.930  1.00 5.76  ? 223  THR A C   1 
ATOM   1772  O  O   . THR A  1  223 ? 40.638 -9.139  14.510  1.00 5.56  ? 223  THR A O   1 
ATOM   1773  C  CB  . THR A  1  223 ? 42.309 -7.393  16.804  1.00 5.99  ? 223  THR A CB  1 
ATOM   1774  O  OG1 . THR A  1  223 ? 43.671 -7.104  17.125  1.00 6.83  ? 223  THR A OG1 1 
ATOM   1775  C  CG2 . THR A  1  223 ? 41.908 -8.671  17.519  1.00 6.72  ? 223  THR A CG2 1 
ATOM   1776  N  N   . SER A  1  224 ? 39.769 -7.161  15.086  1.00 6.19  ? 224  SER A N   1 
ATOM   1777  C  CA  . SER A  1  224 ? 38.415 -7.656  14.811  1.00 5.92  ? 224  SER A CA  1 
ATOM   1778  C  C   . SER A  1  224 ? 38.209 -7.904  13.312  1.00 5.95  ? 224  SER A C   1 
ATOM   1779  O  O   . SER A  1  224 ? 37.380 -8.728  12.920  1.00 6.56  ? 224  SER A O   1 
ATOM   1780  C  CB  . SER A  1  224 ? 37.334 -6.702  15.325  1.00 6.08  ? 224  SER A CB  1 
ATOM   1781  O  OG  . SER A  1  224 ? 37.394 -5.434  14.686  1.00 7.04  ? 224  SER A OG  1 
ATOM   1782  N  N   . ARG A  1  225 ? 38.960 -7.196  12.478  1.00 5.27  ? 225  ARG A N   1 
ATOM   1783  C  CA  . ARG A  1  225 ? 38.854 -7.414  11.040  1.00 5.91  ? 225  ARG A CA  1 
ATOM   1784  C  C   . ARG A  1  225 ? 39.468 -8.758  10.656  1.00 5.57  ? 225  ARG A C   1 
ATOM   1785  O  O   . ARG A  1  225 ? 38.840 -9.552  9.962   1.00 6.12  ? 225  ARG A O   1 
ATOM   1786  C  CB  . ARG A  1  225 ? 39.496 -6.263  10.277  1.00 5.29  ? 225  ARG A CB  1 
ATOM   1787  C  CG  . ARG A  1  225 ? 38.734 -4.954  10.457  1.00 5.55  ? 225  ARG A CG  1 
ATOM   1788  C  CD  . ARG A  1  225 ? 39.336 -3.856  9.594   1.00 6.79  ? 225  ARG A CD  1 
ATOM   1789  N  NE  . ARG A  1  225 ? 38.546 -2.636  9.558   1.00 7.74  ? 225  ARG A NE  1 
ATOM   1790  C  CZ  . ARG A  1  225 ? 38.756 -1.576  10.327  1.00 6.66  ? 225  ARG A CZ  1 
ATOM   1791  N  NH1 . ARG A  1  225 ? 39.740 -1.573  11.217  1.00 7.53  ? 225  ARG A NH1 1 
ATOM   1792  N  NH2 . ARG A  1  225 ? 37.997 -0.491  10.182  1.00 7.56  ? 225  ARG A NH2 1 
ATOM   1793  N  N   . TRP A  1  226 ? 40.676 -9.021  11.139  1.00 5.20  ? 226  TRP A N   1 
ATOM   1794  C  CA  . TRP A  1  226 ? 41.391 -10.260 10.841  1.00 4.98  ? 226  TRP A CA  1 
ATOM   1795  C  C   . TRP A  1  226 ? 40.534 -11.453 11.309  1.00 5.69  ? 226  TRP A C   1 
ATOM   1796  O  O   . TRP A  1  226 ? 40.291 -12.426 10.574  1.00 6.23  ? 226  TRP A O   1 
ATOM   1797  C  CB  . TRP A  1  226 ? 42.775 -10.231 11.532  1.00 4.96  ? 226  TRP A CB  1 
ATOM   1798  C  CG  . TRP A  1  226 ? 43.613 -11.443 11.295  1.00 5.53  ? 226  TRP A CG  1 
ATOM   1799  C  CD1 . TRP A  1  226 ? 43.352 -12.708 11.732  1.00 6.09  ? 226  TRP A CD1 1 
ATOM   1800  C  CD2 . TRP A  1  226 ? 44.862 -11.513 10.587  1.00 5.37  ? 226  TRP A CD2 1 
ATOM   1801  N  NE1 . TRP A  1  226 ? 44.342 -13.555 11.333  1.00 6.11  ? 226  TRP A NE1 1 
ATOM   1802  C  CE2 . TRP A  1  226 ? 45.265 -12.859 10.601  1.00 6.13  ? 226  TRP A CE2 1 
ATOM   1803  C  CE3 . TRP A  1  226 ? 45.646 -10.581 9.906   1.00 5.44  ? 226  TRP A CE3 1 
ATOM   1804  C  CZ2 . TRP A  1  226 ? 46.444 -13.295 9.988   1.00 6.58  ? 226  TRP A CZ2 1 
ATOM   1805  C  CZ3 . TRP A  1  226 ? 46.795 -11.021 9.273   1.00 5.77  ? 226  TRP A CZ3 1 
ATOM   1806  C  CH2 . TRP A  1  226 ? 47.168 -12.368 9.298   1.00 5.96  ? 226  TRP A CH2 1 
ATOM   1807  N  N   . SER A  1  227 ? 40.061 -11.345 12.546  1.00 6.39  ? 227  SER A N   1 
ATOM   1808  C  CA  . SER A  1  227 ? 39.131 -12.296 13.112  1.00 6.51  ? 227  SER A CA  1 
ATOM   1809  C  C   . SER A  1  227 ? 37.950 -12.584 12.183  1.00 6.20  ? 227  SER A C   1 
ATOM   1810  O  O   . SER A  1  227 ? 37.647 -13.743 11.872  1.00 6.37  ? 227  SER A O   1 
ATOM   1811  C  CB  . SER A  1  227 ? 38.633 -11.734 14.459  1.00 7.29  ? 227  SER A CB  1 
ATOM   1812  O  OG  . SER A  1  227 ? 37.551 -12.471 14.983  1.00 8.10  ? 227  SER A OG  1 
ATOM   1813  N  N   . ALA A  1  228 ? 37.274 -11.520 11.753  1.00 6.02  ? 228  ALA A N   1 
ATOM   1814  C  CA  . ALA A  1  228 ? 36.066 -11.683 10.954  1.00 5.76  ? 228  ALA A CA  1 
ATOM   1815  C  C   . ALA A  1  228 ? 36.350 -12.312 9.595   1.00 5.45  ? 228  ALA A C   1 
ATOM   1816  O  O   . ALA A  1  228 ? 35.524 -13.064 9.091   1.00 6.92  ? 228  ALA A O   1 
ATOM   1817  C  CB  . ALA A  1  228 ? 35.360 -10.343 10.769  1.00 6.95  ? 228  ALA A CB  1 
ATOM   1818  N  N   . MET A  1  229 ? 37.492 -12.028 8.986   1.00 5.57  ? 229  MET A N   1 
ATOM   1819  C  CA  . MET A  1  229 ? 37.761 -12.605 7.666   1.00 5.76  ? 229  MET A CA  1 
ATOM   1820  C  C   . MET A  1  229 ? 37.835 -14.117 7.764   1.00 5.90  ? 229  MET A C   1 
ATOM   1821  O  O   . MET A  1  229 ? 37.324 -14.839 6.910   1.00 7.21  ? 229  MET A O   1 
ATOM   1822  C  CB  . MET A  1  229 ? 39.077 -12.089 7.083   1.00 6.44  ? 229  MET A CB  1 
ATOM   1823  C  CG  . MET A  1  229 ? 39.180 -10.569 6.908   1.00 6.68  ? 229  MET A CG  1 
ATOM   1824  S  SD  . MET A  1  229 ? 37.840 -9.793  5.991   1.00 7.33  ? 229  MET A SD  1 
ATOM   1825  C  CE  . MET A  1  229 ? 36.739 -9.292  7.314   1.00 7.97  ? 229  MET A CE  1 
ATOM   1826  N  N   . GLN A  1  230 ? 38.508 -14.604 8.805   1.00 5.27  ? 230  GLN A N   1 
ATOM   1827  C  CA  . GLN A  1  230 ? 38.774 -16.017 8.883   1.00 6.33  ? 230  GLN A CA  1 
ATOM   1828  C  C   . GLN A  1  230 ? 37.595 -16.771 9.520   1.00 6.73  ? 230  GLN A C   1 
ATOM   1829  O  O   . GLN A  1  230 ? 37.387 -17.937 9.201   1.00 7.02  ? 230  GLN A O   1 
ATOM   1830  C  CB  . GLN A  1  230 ? 40.070 -16.260 9.641   1.00 7.20  ? 230  GLN A CB  1 
ATOM   1831  C  CG  . GLN A  1  230 ? 41.292 -15.610 8.959   1.00 7.01  ? 230  GLN A CG  1 
ATOM   1832  C  CD  . GLN A  1  230 ? 41.326 -15.897 7.476   1.00 7.96  ? 230  GLN A CD  1 
ATOM   1833  O  OE1 . GLN A  1  230 ? 40.690 -15.200 6.695   1.00 8.88  ? 230  GLN A OE1 1 
ATOM   1834  N  NE2 . GLN A  1  230 ? 42.067 -16.924 7.075   1.00 8.92  ? 230  GLN A NE2 1 
ATOM   1835  N  N   . ILE A  1  231 ? 36.829 -16.118 10.391  1.00 6.77  ? 231  ILE A N   1 
ATOM   1836  C  CA  . ILE A  1  231 ? 35.516 -16.625 10.778  1.00 6.98  ? 231  ILE A CA  1 
ATOM   1837  C  C   . ILE A  1  231 ? 34.669 -16.797 9.515   1.00 6.54  ? 231  ILE A C   1 
ATOM   1838  O  O   . ILE A  1  231 ? 34.034 -17.827 9.311   1.00 7.26  ? 231  ILE A O   1 
ATOM   1839  C  CB  . ILE A  1  231 ? 34.828 -15.680 11.769  1.00 7.46  ? 231  ILE A CB  1 
ATOM   1840  C  CG1 . ILE A  1  231 ? 35.529 -15.748 13.119  1.00 7.20  ? 231  ILE A CG1 1 
ATOM   1841  C  CG2 . ILE A  1  231 ? 33.360 -16.004 11.902  1.00 7.78  ? 231  ILE A CG2 1 
ATOM   1842  C  CD1 . ILE A  1  231 ? 35.077 -14.673 14.096  1.00 8.36  ? 231  ILE A CD1 1 
ATOM   1843  N  N   . GLY A  1  232 ? 34.690 -15.800 8.634   1.00 6.91  ? 232  GLY A N   1 
ATOM   1844  C  CA  . GLY A  1  232 ? 33.892 -15.834 7.419   1.00 6.18  ? 232  GLY A CA  1 
ATOM   1845  C  C   . GLY A  1  232 ? 34.273 -16.983 6.510   1.00 6.21  ? 232  GLY A C   1 
ATOM   1846  O  O   . GLY A  1  232 ? 33.423 -17.720 6.017   1.00 7.59  ? 232  GLY A O   1 
ATOM   1847  N  N   . MET A  1  233 ? 35.565 -17.161 6.290   1.00 6.09  ? 233  MET A N   1 
ATOM   1848  C  CA  . MET A  1  233 ? 36.036 -18.274 5.473   1.00 6.61  ? 233  MET A CA  1 
ATOM   1849  C  C   . MET A  1  233 ? 35.697 -19.602 6.095   1.00 7.04  ? 233  MET A C   1 
ATOM   1850  O  O   . MET A  1  233 ? 35.336 -20.537 5.379   1.00 8.25  ? 233  MET A O   1 
ATOM   1851  C  CB  . MET A  1  233 ? 37.550 -18.197 5.243   1.00 7.04  ? 233  MET A CB  1 
ATOM   1852  C  CG  . MET A  1  233 ? 37.988 -17.072 4.320   1.00 7.68  ? 233  MET A CG  1 
ATOM   1853  S  SD  . MET A  1  233 ? 37.055 -16.980 2.777   1.00 7.92  ? 233  MET A SD  1 
ATOM   1854  C  CE  . MET A  1  233 ? 37.244 -18.668 2.184   1.00 9.42  ? 233  MET A CE  1 
ATOM   1855  N  N   . SER A  1  234 ? 35.770 -19.687 7.425   1.00 7.19  ? 234  SER A N   1 
ATOM   1856  C  CA  . SER A  1  234 ? 35.535 -20.956 8.087   1.00 7.62  ? 234  SER A CA  1 
ATOM   1857  C  C   . SER A  1  234 ? 34.047 -21.306 8.098   1.00 8.12  ? 234  SER A C   1 
ATOM   1858  O  O   . SER A  1  234 ? 33.692 -22.483 8.006   1.00 10.03 ? 234  SER A O   1 
ATOM   1859  C  CB  . SER A  1  234 ? 36.122 -20.913 9.489   1.00 7.63  ? 234  SER A CB  1 
ATOM   1860  O  OG  . SER A  1  234 ? 37.533 -20.766 9.380   1.00 8.39  ? 234  SER A OG  1 
ATOM   1861  N  N   . MET A  1  235 ? 33.178 -20.297 8.158   1.00 7.71  ? 235  MET A N   1 
ATOM   1862  C  CA  . MET A  1  235 ? 31.739 -20.517 8.016   1.00 9.15  ? 235  MET A CA  1 
ATOM   1863  C  C   . MET A  1  235 ? 31.424 -21.044 6.616   1.00 9.57  ? 235  MET A C   1 
ATOM   1864  O  O   . MET A  1  235 ? 30.619 -21.972 6.455   1.00 11.09 ? 235  MET A O   1 
ATOM   1865  C  CB  . MET A  1  235 ? 30.951 -19.233 8.279   1.00 10.21 ? 235  MET A CB  1 
ATOM   1866  C  CG  . MET A  1  235 ? 30.890 -18.826 9.726   1.00 12.52 ? 235  MET A CG  1 
ATOM   1867  S  SD  . MET A  1  235 ? 29.856 -19.979 10.641  1.00 12.39 ? 235  MET A SD  1 
ATOM   1868  C  CE  . MET A  1  235 ? 30.162 -19.420 12.304  1.00 15.74 ? 235  MET A CE  1 
ATOM   1869  N  N   . ILE A  1  236 ? 32.056 -20.466 5.599   1.00 9.24  ? 236  ILE A N   1 
ATOM   1870  C  CA  . ILE A  1  236 ? 31.846 -20.952 4.232   1.00 9.35  ? 236  ILE A CA  1 
ATOM   1871  C  C   . ILE A  1  236 ? 32.268 -22.420 4.113   1.00 10.06 ? 236  ILE A C   1 
ATOM   1872  O  O   . ILE A  1  236 ? 31.516 -23.241 3.620   1.00 11.44 ? 236  ILE A O   1 
ATOM   1873  C  CB  . ILE A  1  236 ? 32.619 -20.102 3.210   1.00 9.57  ? 236  ILE A CB  1 
ATOM   1874  C  CG1 . ILE A  1  236 ? 31.956 -18.733 3.061   1.00 10.09 ? 236  ILE A CG1 1 
ATOM   1875  C  CG2 . ILE A  1  236 ? 32.728 -20.827 1.849   1.00 10.52 ? 236  ILE A CG2 1 
ATOM   1876  C  CD1 . ILE A  1  236 ? 32.816 -17.712 2.419   1.00 11.22 ? 236  ILE A CD1 1 
ATOM   1877  N  N   . SER A  1  237 ? 33.460 -22.750 4.602   1.00 10.00 ? 237  SER A N   1 
ATOM   1878  C  CA  . SER A  1  237 ? 34.011 -24.091 4.440   1.00 11.54 ? 237  SER A CA  1 
ATOM   1879  C  C   . SER A  1  237 ? 33.225 -25.112 5.267   1.00 13.88 ? 237  SER A C   1 
ATOM   1880  O  O   . SER A  1  237 ? 32.870 -26.200 4.785   1.00 15.00 ? 237  SER A O   1 
ATOM   1881  C  CB  . SER A  1  237 ? 35.492 -24.095 4.843   1.00 11.84 ? 237  SER A CB  1 
ATOM   1882  O  OG  . SER A  1  237 ? 36.090 -25.355 4.600   1.00 12.75 ? 237  SER A OG  1 
ATOM   1883  N  N   . ALA A  1  238 ? 32.936 -24.761 6.516   1.00 13.79 ? 238  ALA A N   1 
ATOM   1884  C  CA  . ALA A  1  238 ? 32.352 -25.729 7.457   1.00 15.54 ? 238  ALA A CA  1 
ATOM   1885  C  C   . ALA A  1  238 ? 30.862 -25.985 7.243   1.00 17.37 ? 238  ALA A C   1 
ATOM   1886  O  O   . ALA A  1  238 ? 30.397 -27.104 7.505   1.00 19.64 ? 238  ALA A O   1 
ATOM   1887  C  CB  . ALA A  1  238 ? 32.602 -25.268 8.899   1.00 15.61 ? 238  ALA A CB  1 
ATOM   1888  N  N   . TYR A  1  239 ? 30.107 -24.978 6.799   1.00 17.52 ? 239  TYR A N   1 
ATOM   1889  C  CA  . TYR A  1  239 ? 28.655 -25.107 6.573   1.00 18.23 ? 239  TYR A CA  1 
ATOM   1890  C  C   . TYR A  1  239 ? 28.280 -25.158 5.077   1.00 23.34 ? 239  TYR A C   1 
ATOM   1891  O  O   . TYR A  1  239 ? 27.102 -25.129 4.709   1.00 24.06 ? 239  TYR A O   1 
ATOM   1892  C  CB  . TYR A  1  239 ? 27.917 -23.975 7.325   1.00 15.86 ? 239  TYR A CB  1 
ATOM   1893  C  CG  . TYR A  1  239 ? 27.958 -24.168 8.844   1.00 14.16 ? 239  TYR A CG  1 
ATOM   1894  C  CD1 . TYR A  1  239 ? 27.085 -25.050 9.472   1.00 13.56 ? 239  TYR A CD1 1 
ATOM   1895  C  CD2 . TYR A  1  239 ? 28.935 -23.564 9.626   1.00 12.95 ? 239  TYR A CD2 1 
ATOM   1896  C  CE1 . TYR A  1  239 ? 27.134 -25.263 10.853  1.00 13.13 ? 239  TYR A CE1 1 
ATOM   1897  C  CE2 . TYR A  1  239 ? 28.998 -23.774 11.005  1.00 11.78 ? 239  TYR A CE2 1 
ATOM   1898  C  CZ  . TYR A  1  239 ? 28.098 -24.634 11.610  1.00 12.58 ? 239  TYR A CZ  1 
ATOM   1899  O  OH  . TYR A  1  239 ? 28.153 -24.866 12.969  1.00 14.79 ? 239  TYR A OH  1 
ATOM   1900  N  N   . LYS A  1  240 ? 29.288 -25.287 4.222   1.00 27.56 ? 240  LYS A N   1 
ATOM   1901  C  CA  . LYS A  1  240 ? 29.058 -25.639 2.817   1.00 31.19 ? 240  LYS A CA  1 
ATOM   1902  C  C   . LYS A  1  240 ? 28.075 -24.775 2.047   1.00 31.58 ? 240  LYS A C   1 
ATOM   1903  O  O   . LYS A  1  240 ? 27.217 -25.290 1.333   1.00 33.76 ? 240  LYS A O   1 
ATOM   1904  C  CB  . LYS A  1  240 ? 28.552 -27.075 2.740   1.00 36.17 ? 240  LYS A CB  1 
ATOM   1905  C  CG  . LYS A  1  240 ? 29.502 -28.119 3.277   1.00 38.93 ? 240  LYS A CG  1 
ATOM   1906  C  CD  . LYS A  1  240 ? 28.962 -29.491 2.941   1.00 42.64 ? 240  LYS A CD  1 
ATOM   1907  C  CE  . LYS A  1  240 ? 29.006 -29.800 1.473   1.00 44.79 ? 240  LYS A CE  1 
ATOM   1908  N  NZ  . LYS A  1  240 ? 30.386 -29.977 0.921   1.00 46.50 ? 240  LYS A NZ  1 
ATOM   1909  N  N   . GLN A  1  241 ? 28.206 -23.467 2.149   1.00 28.34 ? 241  GLN A N   1 
ATOM   1910  C  CA  . GLN A  1  241 ? 27.369 -22.589 1.357   1.00 28.09 ? 241  GLN A CA  1 
ATOM   1911  C  C   . GLN A  1  241 ? 28.212 -22.136 0.184   1.00 21.83 ? 241  GLN A C   1 
ATOM   1912  O  O   . GLN A  1  241 ? 29.381 -22.532 0.081   1.00 21.68 ? 241  GLN A O   1 
ATOM   1913  C  CB  . GLN A  1  241 ? 26.899 -21.406 2.171   1.00 31.57 ? 241  GLN A CB  1 
ATOM   1914  C  CG  . GLN A  1  241 ? 28.040 -20.551 2.640   1.00 34.22 ? 241  GLN A CG  1 
ATOM   1915  C  CD  . GLN A  1  241 ? 27.712 -19.851 3.922   1.00 37.73 ? 241  GLN A CD  1 
ATOM   1916  O  OE1 . GLN A  1  241 ? 27.130 -18.770 3.914   1.00 39.16 ? 241  GLN A OE1 1 
ATOM   1917  N  NE2 . GLN A  1  241 ? 28.110 -20.448 5.044   1.00 38.48 ? 241  GLN A NE2 1 
ATOM   1918  N  N   . ALA A  1  242 ? 27.621 -21.321 -0.686  1.00 18.93 ? 242  ALA A N   1 
ATOM   1919  C  CA  . ALA A  1  242 ? 28.369 -20.721 -1.769  1.00 16.42 ? 242  ALA A CA  1 
ATOM   1920  C  C   . ALA A  1  242 ? 29.468 -19.929 -1.139  1.00 13.77 ? 242  ALA A C   1 
ATOM   1921  O  O   . ALA A  1  242 ? 29.313 -19.372 -0.044  1.00 13.98 ? 242  ALA A O   1 
ATOM   1922  C  CB  . ALA A  1  242 ? 27.516 -19.818 -2.651  1.00 17.51 ? 242  ALA A CB  1 
ATOM   1923  N  N   . ALA A  1  243 ? 30.594 -19.899 -1.818  1.00 11.23 ? 243  ALA A N   1 
ATOM   1924  C  CA  . ALA A  1  243 ? 31.721 -19.158 -1.312  1.00 9.95  ? 243  ALA A CA  1 
ATOM   1925  C  C   . ALA A  1  243 ? 31.565 -17.712 -1.776  1.00 9.96  ? 243  ALA A C   1 
ATOM   1926  O  O   . ALA A  1  243 ? 32.248 -17.233 -2.704  1.00 10.31 ? 243  ALA A O   1 
ATOM   1927  C  CB  . ALA A  1  243 ? 32.999 -19.782 -1.773  1.00 9.26  ? 243  ALA A CB  1 
ATOM   1928  N  N   . GLY A  1  244 ? 30.617 -17.035 -1.123  1.00 10.43 ? 244  GLY A N   1 
ATOM   1929  C  CA  . GLY A  1  244 ? 30.291 -15.649 -1.420  1.00 11.21 ? 244  GLY A CA  1 
ATOM   1930  C  C   . GLY A  1  244 ? 28.915 -15.455 -2.031  1.00 11.02 ? 244  GLY A C   1 
ATOM   1931  O  O   . GLY A  1  244 ? 28.793 -15.214 -3.239  1.00 12.95 ? 244  GLY A O   1 
ATOM   1932  N  N   . GLU A  1  245 ? 27.890 -15.528 -1.191  1.00 10.21 ? 245  GLU A N   1 
ATOM   1933  C  CA  . GLU A  1  245 ? 26.509 -15.260 -1.580  1.00 10.24 ? 245  GLU A CA  1 
ATOM   1934  C  C   . GLU A  1  245 ? 25.963 -14.186 -0.641  1.00 9.00  ? 245  GLU A C   1 
ATOM   1935  O  O   . GLU A  1  245 ? 26.673 -13.726 0.253   1.00 8.60  ? 245  GLU A O   1 
ATOM   1936  C  CB  . GLU A  1  245 ? 25.664 -16.540 -1.531  1.00 11.51 ? 245  GLU A CB  1 
ATOM   1937  C  CG  . GLU A  1  245 ? 25.676 -17.300 -0.185  1.00 12.52 ? 245  GLU A CG  1 
ATOM   1938  C  CD  . GLU A  1  245 ? 24.690 -18.465 -0.192  1.00 17.25 ? 245  GLU A CD  1 
ATOM   1939  O  OE1 . GLU A  1  245 ? 23.484 -18.204 -0.207  1.00 18.59 ? 245  GLU A OE1 1 
ATOM   1940  O  OE2 . GLU A  1  245 ? 25.110 -19.643 -0.219  1.00 19.72 ? 245  GLU A OE2 1 
ATOM   1941  N  N   . ALA A  1  246 ? 24.711 -13.781 -0.820  1.00 9.07  ? 246  ALA A N   1 
ATOM   1942  C  CA  . ALA A  1  246 ? 24.171 -12.683 -0.021  1.00 9.33  ? 246  ALA A CA  1 
ATOM   1943  C  C   . ALA A  1  246 ? 24.288 -12.968 1.484   1.00 8.88  ? 246  ALA A C   1 
ATOM   1944  O  O   . ALA A  1  246 ? 24.622 -12.075 2.279   1.00 9.32  ? 246  ALA A O   1 
ATOM   1945  C  CB  . ALA A  1  246 ? 22.720 -12.417 -0.398  1.00 10.23 ? 246  ALA A CB  1 
ATOM   1946  N  N   . ALA A  1  247 ? 24.061 -14.211 1.894   1.00 9.34  ? 247  ALA A N   1 
ATOM   1947  C  CA  . ALA A  1  247 ? 24.114 -14.530 3.326   1.00 10.46 ? 247  ALA A CA  1 
ATOM   1948  C  C   . ALA A  1  247 ? 25.522 -14.340 3.919   1.00 9.99  ? 247  ALA A C   1 
ATOM   1949  O  O   . ALA A  1  247 ? 25.669 -14.114 5.123   1.00 10.58 ? 247  ALA A O   1 
ATOM   1950  C  CB  . ALA A  1  247 ? 23.636 -15.944 3.557   1.00 13.19 ? 247  ALA A CB  1 
ATOM   1951  N  N   . THR A  1  248 ? 26.545 -14.405 3.075   1.00 9.44  ? 248  THR A N   1 
ATOM   1952  C  CA  . THR A  1  248 ? 27.910 -14.206 3.513   1.00 9.76  ? 248  THR A CA  1 
ATOM   1953  C  C   . THR A  1  248 ? 28.050 -12.852 4.210   1.00 8.93  ? 248  THR A C   1 
ATOM   1954  O  O   . THR A  1  248 ? 28.791 -12.715 5.182   1.00 10.04 ? 248  THR A O   1 
ATOM   1955  C  CB  . THR A  1  248 ? 28.868 -14.309 2.307   1.00 8.96  ? 248  THR A CB  1 
ATOM   1956  O  OG1 . THR A  1  248 ? 28.597 -15.533 1.622   1.00 9.87  ? 248  THR A OG1 1 
ATOM   1957  C  CG2 . THR A  1  248 ? 30.315 -14.307 2.734   1.00 9.96  ? 248  THR A CG2 1 
ATOM   1958  N  N   . GLY A  1  249 ? 27.322 -11.851 3.725   1.00 8.16  ? 249  GLY A N   1 
ATOM   1959  C  CA  . GLY A  1  249 ? 27.361 -10.532 4.325   1.00 8.25  ? 249  GLY A CA  1 
ATOM   1960  C  C   . GLY A  1  249 ? 26.786 -10.464 5.723   1.00 8.38  ? 249  GLY A C   1 
ATOM   1961  O  O   . GLY A  1  249 ? 27.206 -9.629  6.529   1.00 8.69  ? 249  GLY A O   1 
ATOM   1962  N  N   . ASP A  1  250 ? 25.820 -11.326 6.036   1.00 9.31  ? 250  ASP A N   1 
ATOM   1963  C  CA  . ASP A  1  250 ? 25.295 -11.354 7.403   1.00 9.49  ? 250  ASP A CA  1 
ATOM   1964  C  C   . ASP A  1  250 ? 26.355 -11.861 8.372   1.00 8.55  ? 250  ASP A C   1 
ATOM   1965  O  O   . ASP A  1  250 ? 26.467 -11.351 9.491   1.00 8.45  ? 250  ASP A O   1 
ATOM   1966  C  CB  . ASP A  1  250 ? 24.069 -12.246 7.541   1.00 10.77 ? 250  ASP A CB  1 
ATOM   1967  C  CG  . ASP A  1  250 ? 22.804 -11.615 7.029   1.00 13.19 ? 250  ASP A CG  1 
ATOM   1968  O  OD1 . ASP A  1  250 ? 22.764 -10.388 6.754   1.00 14.61 ? 250  ASP A OD1 1 
ATOM   1969  O  OD2 . ASP A  1  250 ? 21.795 -12.372 6.968   1.00 15.73 ? 250  ASP A OD2 1 
ATOM   1970  N  N   . PHE A  1  251 ? 27.125 -12.869 7.976   1.00 8.92  ? 251  PHE A N   1 
ATOM   1971  C  CA  . PHE A  1  251 ? 28.207 -13.324 8.846   1.00 8.56  ? 251  PHE A CA  1 
ATOM   1972  C  C   . PHE A  1  251 ? 29.269 -12.241 9.051   1.00 8.57  ? 251  PHE A C   1 
ATOM   1973  O  O   . PHE A  1  251 ? 29.817 -12.109 10.141  1.00 8.74  ? 251  PHE A O   1 
ATOM   1974  C  CB  . PHE A  1  251 ? 28.867 -14.587 8.294   1.00 9.26  ? 251  PHE A CB  1 
ATOM   1975  C  CG  . PHE A  1  251 ? 27.966 -15.767 8.237   1.00 9.85  ? 251  PHE A CG  1 
ATOM   1976  C  CD1 . PHE A  1  251 ? 27.637 -16.449 9.389   1.00 10.67 ? 251  PHE A CD1 1 
ATOM   1977  C  CD2 . PHE A  1  251 ? 27.442 -16.194 7.028   1.00 11.35 ? 251  PHE A CD2 1 
ATOM   1978  C  CE1 . PHE A  1  251 ? 26.806 -17.533 9.351   1.00 12.29 ? 251  PHE A CE1 1 
ATOM   1979  C  CE2 . PHE A  1  251 ? 26.599 -17.279 6.971   1.00 12.46 ? 251  PHE A CE2 1 
ATOM   1980  C  CZ  . PHE A  1  251 ? 26.290 -17.965 8.142   1.00 12.89 ? 251  PHE A CZ  1 
ATOM   1981  N  N   . ALA A  1  252 ? 29.565 -11.473 8.005   1.00 7.75  ? 252  ALA A N   1 
ATOM   1982  C  CA  . ALA A  1  252 ? 30.541 -10.392 8.115   1.00 7.38  ? 252  ALA A CA  1 
ATOM   1983  C  C   . ALA A  1  252 ? 30.052 -9.326  9.090   1.00 7.09  ? 252  ALA A C   1 
ATOM   1984  O  O   . ALA A  1  252 ? 30.758 -8.944  10.011  1.00 7.96  ? 252  ALA A O   1 
ATOM   1985  C  CB  . ALA A  1  252 ? 30.812 -9.784  6.744   1.00 8.57  ? 252  ALA A CB  1 
ATOM   1986  N  N   . TYR A  1  253 ? 28.808 -8.894  8.926   1.00 6.77  ? 253  TYR A N   1 
ATOM   1987  C  CA  . TYR A  1  253 ? 28.277 -7.848  9.796   1.00 7.30  ? 253  TYR A CA  1 
ATOM   1988  C  C   . TYR A  1  253 ? 28.190 -8.334  11.257  1.00 7.78  ? 253  TYR A C   1 
ATOM   1989  O  O   . TYR A  1  253 ? 28.476 -7.572  12.196  1.00 8.24  ? 253  TYR A O   1 
ATOM   1990  C  CB  . TYR A  1  253 ? 26.910 -7.389  9.293   1.00 8.17  ? 253  TYR A CB  1 
ATOM   1991  C  CG  . TYR A  1  253 ? 26.308 -6.235  10.070  1.00 9.94  ? 253  TYR A CG  1 
ATOM   1992  C  CD1 . TYR A  1  253 ? 26.759 -4.936  9.894   1.00 10.53 ? 253  TYR A CD1 1 
ATOM   1993  C  CD2 . TYR A  1  253 ? 25.261 -6.449  10.958  1.00 11.30 ? 253  TYR A CD2 1 
ATOM   1994  C  CE1 . TYR A  1  253 ? 26.183 -3.895  10.578  1.00 12.01 ? 253  TYR A CE1 1 
ATOM   1995  C  CE2 . TYR A  1  253 ? 24.685 -5.426  11.654  1.00 12.67 ? 253  TYR A CE2 1 
ATOM   1996  C  CZ  . TYR A  1  253 ? 25.147 -4.144  11.466  1.00 13.43 ? 253  TYR A CZ  1 
ATOM   1997  O  OH  . TYR A  1  253 ? 24.545 -3.129  12.172  1.00 16.39 ? 253  TYR A OH  1 
ATOM   1998  N  N   . ALA A  1  254 ? 27.813 -9.598  11.453  1.00 8.19  ? 254  ALA A N   1 
ATOM   1999  C  CA  . ALA A  1  254 ? 27.751 -10.153 12.781  1.00 9.23  ? 254  ALA A CA  1 
ATOM   2000  C  C   . ALA A  1  254 ? 29.137 -10.178 13.427  1.00 9.05  ? 254  ALA A C   1 
ATOM   2001  O  O   . ALA A  1  254 ? 29.313 -9.754  14.556  1.00 9.24  ? 254  ALA A O   1 
ATOM   2002  C  CB  . ALA A  1  254 ? 27.152 -11.537 12.747  1.00 8.76  ? 254  ALA A CB  1 
ATOM   2003  N  N   . ALA A  1  255 ? 30.137 -10.664 12.703  1.00 8.63  ? 255  ALA A N   1 
ATOM   2004  C  CA  . ALA A  1  255 ? 31.467 -10.829 13.281  1.00 9.42  ? 255  ALA A CA  1 
ATOM   2005  C  C   . ALA A  1  255 ? 32.211 -9.502  13.462  1.00 9.52  ? 255  ALA A C   1 
ATOM   2006  O  O   . ALA A  1  255 ? 33.050 -9.363  14.368  1.00 11.27 ? 255  ALA A O   1 
ATOM   2007  C  CB  . ALA A  1  255 ? 32.279 -11.772 12.425  1.00 10.86 ? 255  ALA A CB  1 
ATOM   2008  N  N   . LYS A  1  256 ? 31.902 -8.526  12.629  1.00 9.36  ? 256  LYS A N   1 
ATOM   2009  C  CA  . LYS A  1  256 ? 32.604 -7.252  12.671  1.00 9.50  ? 256  LYS A CA  1 
ATOM   2010  C  C   . LYS A  1  256 ? 31.896 -6.205  13.519  1.00 10.91 ? 256  LYS A C   1 
ATOM   2011  O  O   . LYS A  1  256 ? 32.528 -5.241  13.954  1.00 11.95 ? 256  LYS A O   1 
ATOM   2012  C  CB  . LYS A  1  256 ? 32.779 -6.696  11.257  1.00 8.90  ? 256  LYS A CB  1 
ATOM   2013  C  CG  . LYS A  1  256 ? 33.686 -7.522  10.348  1.00 8.37  ? 256  LYS A CG  1 
ATOM   2014  C  CD  . LYS A  1  256 ? 33.889 -6.854  9.011   1.00 7.88  ? 256  LYS A CD  1 
ATOM   2015  C  CE  . LYS A  1  256 ? 34.901 -5.748  9.099   1.00 7.16  ? 256  LYS A CE  1 
ATOM   2016  N  NZ  . LYS A  1  256 ? 34.789 -4.836  7.924   1.00 7.24  ? 256  LYS A NZ  1 
HETATM 2017  N  N   . MHS A  1  257 ? 30.601 -6.385  13.771  1.00 10.10 ? 257  MHS A N   1 
HETATM 2018  C  CA  . MHS A  1  257 ? 29.820 -5.331  14.386  1.00 10.26 ? 257  MHS A CA  1 
HETATM 2019  C  C   . MHS A  1  257 ? 28.801 -5.836  15.395  1.00 11.39 ? 257  MHS A C   1 
HETATM 2020  O  O   . MHS A  1  257 ? 28.773 -5.466  16.576  1.00 12.96 ? 257  MHS A O   1 
HETATM 2021  C  CB  . MHS A  1  257 ? 29.082 -4.405  13.395  1.00 11.43 ? 257  MHS A CB  1 
HETATM 2022  C  CG  . MHS A  1  257 ? 30.042 -3.769  12.479  1.00 12.09 ? 257  MHS A CG  1 
HETATM 2023  N  ND1 . MHS A  1  257 ? 30.875 -2.682  12.795  1.00 14.16 ? 257  MHS A ND1 1 
HETATM 2024  C  CD2 . MHS A  1  257 ? 30.337 -4.116  11.150  1.00 10.40 ? 257  MHS A CD2 1 
HETATM 2025  C  CE1 . MHS A  1  257 ? 31.636 -2.396  11.650  1.00 12.97 ? 257  MHS A CE1 1 
HETATM 2026  N  NE2 . MHS A  1  257 ? 31.325 -3.259  10.662  1.00 10.49 ? 257  MHS A NE2 1 
HETATM 2027  C  CM  . MHS A  1  257 ? 30.905 -2.002  14.056  1.00 16.53 ? 257  MHS A CM  1 
ATOM   2028  N  N   . ALA A  1  258 ? 27.913 -6.714  14.941  1.00 9.84  ? 258  ALA A N   1 
ATOM   2029  C  CA  . ALA A  1  258 ? 26.713 -6.985  15.736  1.00 8.96  ? 258  ALA A CA  1 
ATOM   2030  C  C   . ALA A  1  258 ? 26.965 -7.839  16.973  1.00 10.38 ? 258  ALA A C   1 
ATOM   2031  O  O   . ALA A  1  258 ? 26.212 -7.730  17.942  1.00 12.43 ? 258  ALA A O   1 
ATOM   2032  C  CB  . ALA A  1  258 ? 25.636 -7.634  14.882  1.00 10.23 ? 258  ALA A CB  1 
ATOM   2033  N  N   . GLU A  1  259 ? 27.986 -8.692  16.951  1.00 9.32  ? 259  GLU A N   1 
ATOM   2034  C  CA  . GLU A  1  259 ? 28.291 -9.488  18.147  1.00 9.56  ? 259  GLU A CA  1 
ATOM   2035  C  C   . GLU A  1  259 ? 29.793 -9.543  18.426  1.00 9.82  ? 259  GLU A C   1 
ATOM   2036  O  O   . GLU A  1  259 ? 30.330 -10.519 18.928  1.00 10.63 ? 259  GLU A O   1 
ATOM   2037  C  CB  . GLU A  1  259 ? 27.676 -10.901 18.066  1.00 11.69 ? 259  GLU A CB  1 
ATOM   2038  C  CG  . GLU A  1  259 ? 28.081 -11.807 16.925  1.00 13.78 ? 259  GLU A CG  1 
ATOM   2039  C  CD  . GLU A  1  259 ? 27.206 -13.081 16.844  1.00 14.48 ? 259  GLU A CD  1 
ATOM   2040  O  OE1 . GLU A  1  259 ? 26.518 -13.407 17.864  1.00 13.44 ? 259  GLU A OE1 1 
ATOM   2041  O  OE2 . GLU A  1  259 ? 27.199 -13.741 15.750  1.00 14.41 ? 259  GLU A OE2 1 
ATOM   2042  N  N   . VAL A  1  260 ? 30.463 -8.430  18.170  1.00 10.14 ? 260  VAL A N   1 
ATOM   2043  C  CA  . VAL A  1  260 ? 31.868 -8.283  18.535  1.00 10.64 ? 260  VAL A CA  1 
ATOM   2044  C  C   . VAL A  1  260 ? 31.992 -7.492  19.847  1.00 9.56  ? 260  VAL A C   1 
ATOM   2045  O  O   . VAL A  1  260 ? 31.226 -6.575  20.090  1.00 11.01 ? 260  VAL A O   1 
ATOM   2046  C  CB  . VAL A  1  260 ? 32.653 -7.565  17.434  1.00 12.70 ? 260  VAL A CB  1 
ATOM   2047  C  CG1 . VAL A  1  260 ? 32.179 -6.103  17.297  1.00 15.13 ? 260  VAL A CG1 1 
ATOM   2048  C  CG2 . VAL A  1  260 ? 34.159 -7.623  17.712  1.00 13.23 ? 260  VAL A CG2 1 
ATOM   2049  N  N   . ILE A  1  261 ? 32.950 -7.871  20.693  1.00 8.14  ? 261  ILE A N   1 
ATOM   2050  C  CA  . ILE A  1  261 ? 33.354 -7.112  21.860  1.00 8.88  ? 261  ILE A CA  1 
ATOM   2051  C  C   . ILE A  1  261 ? 34.815 -6.773  21.682  1.00 7.52  ? 261  ILE A C   1 
ATOM   2052  O  O   . ILE A  1  261 ? 35.687 -7.658  21.726  1.00 8.00  ? 261  ILE A O   1 
ATOM   2053  C  CB  . ILE A  1  261 ? 33.206 -7.910  23.179  1.00 10.78 ? 261  ILE A CB  1 
ATOM   2054  C  CG1 . ILE A  1  261 ? 31.864 -8.639  23.277  1.00 15.72 ? 261  ILE A CG1 1 
ATOM   2055  C  CG2 . ILE A  1  261 ? 33.521 -7.002  24.388  1.00 10.90 ? 261  ILE A CG2 1 
ATOM   2056  C  CD1 . ILE A  1  261 ? 30.738 -7.777  23.450  1.00 16.22 ? 261  ILE A CD1 1 
ATOM   2057  N  N   . HIS A  1  262 ? 35.088 -5.502  21.408  1.00 6.81  ? 262  HIS A N   1 
ATOM   2058  C  CA  . HIS A  1  262 ? 36.460 -4.996  21.372  1.00 6.76  ? 262  HIS A CA  1 
ATOM   2059  C  C   . HIS A  1  262 ? 37.001 -4.837  22.765  1.00 6.12  ? 262  HIS A C   1 
ATOM   2060  O  O   . HIS A  1  262 ? 36.235 -4.595  23.698  1.00 7.99  ? 262  HIS A O   1 
ATOM   2061  C  CB  . HIS A  1  262 ? 36.515 -3.651  20.666  1.00 7.45  ? 262  HIS A CB  1 
ATOM   2062  C  CG  . HIS A  1  262 ? 36.335 -3.753  19.192  1.00 8.61  ? 262  HIS A CG  1 
ATOM   2063  N  ND1 . HIS A  1  262 ? 35.158 -3.436  18.547  1.00 9.94  ? 262  HIS A ND1 1 
ATOM   2064  C  CD2 . HIS A  1  262 ? 37.198 -4.148  18.234  1.00 9.43  ? 262  HIS A CD2 1 
ATOM   2065  C  CE1 . HIS A  1  262 ? 35.312 -3.633  17.249  1.00 9.62  ? 262  HIS A CE1 1 
ATOM   2066  N  NE2 . HIS A  1  262 ? 36.544 -4.056  17.034  1.00 10.15 ? 262  HIS A NE2 1 
ATOM   2067  N  N   . MET A  1  263 ? 38.313 -4.960  22.918  1.00 5.69  ? 263  MET A N   1 
ATOM   2068  C  CA  . MET A  1  263 ? 38.937 -4.636  24.203  1.00 6.27  ? 263  MET A CA  1 
ATOM   2069  C  C   . MET A  1  263 ? 38.917 -3.140  24.476  1.00 6.73  ? 263  MET A C   1 
ATOM   2070  O  O   . MET A  1  263 ? 38.737 -2.711  25.618  1.00 7.89  ? 263  MET A O   1 
ATOM   2071  C  CB  . MET A  1  263 ? 40.368 -5.146  24.244  1.00 7.02  ? 263  MET A CB  1 
ATOM   2072  C  CG  . MET A  1  263 ? 40.503 -6.655  24.030  1.00 8.48  ? 263  MET A CG  1 
ATOM   2073  S  SD  . MET A  1  263 ? 39.659 -7.655  25.294  1.00 10.29 ? 263  MET A SD  1 
ATOM   2074  C  CE  . MET A  1  263 ? 38.080 -7.963  24.512  1.00 11.25 ? 263  MET A CE  1 
ATOM   2075  N  N   . GLY A  1  264 ? 39.109 -2.346  23.428  1.00 6.77  ? 264  GLY A N   1 
ATOM   2076  C  CA  . GLY A  1  264 ? 39.078 -0.900  23.544  1.00 6.85  ? 264  GLY A CA  1 
ATOM   2077  C  C   . GLY A  1  264 ? 38.267 -0.265  22.428  1.00 6.42  ? 264  GLY A C   1 
ATOM   2078  O  O   . GLY A  1  264 ? 38.286 -0.750  21.293  1.00 6.60  ? 264  GLY A O   1 
ATOM   2079  N  N   . THR A  1  265 ? 37.564 0.822   22.743  1.00 6.13  ? 265  THR A N   1 
ATOM   2080  C  CA  . THR A  1  265 ? 36.795 1.570   21.753  1.00 6.83  ? 265  THR A CA  1 
ATOM   2081  C  C   . THR A  1  265 ? 37.680 2.675   21.129  1.00 6.29  ? 265  THR A C   1 
ATOM   2082  O  O   . THR A  1  265 ? 38.690 3.057   21.699  1.00 6.68  ? 265  THR A O   1 
ATOM   2083  C  CB  . THR A  1  265 ? 35.543 2.156   22.378  1.00 8.07  ? 265  THR A CB  1 
ATOM   2084  O  OG1 . THR A  1  265 ? 35.884 2.841   23.582  1.00 8.25  ? 265  THR A OG1 1 
ATOM   2085  C  CG2 . THR A  1  265 ? 34.568 1.038   22.772  1.00 8.37  ? 265  THR A CG2 1 
ATOM   2086  N  N   . TYR A  1  266 ? 37.315 3.180   19.949  1.00 6.80  ? 266  TYR A N   1 
ATOM   2087  C  CA  . TYR A  1  266 ? 38.182 4.157   19.263  1.00 7.05  ? 266  TYR A CA  1 
ATOM   2088  C  C   . TYR A  1  266 ? 38.202 5.496   20.003  1.00 6.34  ? 266  TYR A C   1 
ATOM   2089  O  O   . TYR A  1  266 ? 37.343 5.780   20.832  1.00 6.78  ? 266  TYR A O   1 
ATOM   2090  C  CB  . TYR A  1  266 ? 37.765 4.353   17.783  1.00 8.02  ? 266  TYR A CB  1 
ATOM   2091  C  CG  . TYR A  1  266 ? 36.428 4.991   17.591  1.00 10.22 ? 266  TYR A CG  1 
ATOM   2092  C  CD1 . TYR A  1  266 ? 36.277 6.349   17.645  1.00 11.36 ? 266  TYR A CD1 1 
ATOM   2093  C  CD2 . TYR A  1  266 ? 35.308 4.213   17.375  1.00 12.27 ? 266  TYR A CD2 1 
ATOM   2094  C  CE1 . TYR A  1  266 ? 35.033 6.950   17.476  1.00 11.27 ? 266  TYR A CE1 1 
ATOM   2095  C  CE2 . TYR A  1  266 ? 34.058 4.784   17.194  1.00 13.47 ? 266  TYR A CE2 1 
ATOM   2096  C  CZ  . TYR A  1  266 ? 33.924 6.157   17.264  1.00 12.87 ? 266  TYR A CZ  1 
ATOM   2097  O  OH  . TYR A  1  266 ? 32.679 6.723   17.095  1.00 14.65 ? 266  TYR A OH  1 
ATOM   2098  N  N   . LEU A  1  267 ? 39.200 6.314   19.668  1.00 6.94  ? 267  LEU A N   1 
ATOM   2099  C  CA  A LEU A  1  267 ? 39.470 7.562   20.381  0.72 7.36  ? 267  LEU A CA  1 
ATOM   2100  C  CA  B LEU A  1  267 ? 39.499 7.556   20.380  0.28 7.49  ? 267  LEU A CA  1 
ATOM   2101  C  C   . LEU A  1  267 ? 39.247 8.771   19.494  1.00 8.21  ? 267  LEU A C   1 
ATOM   2102  O  O   . LEU A  1  267 ? 39.342 8.675   18.266  1.00 10.72 ? 267  LEU A O   1 
ATOM   2103  C  CB  A LEU A  1  267 ? 40.910 7.551   20.908  0.72 8.14  ? 267  LEU A CB  1 
ATOM   2104  C  CB  B LEU A  1  267 ? 40.963 7.565   20.851  0.28 7.58  ? 267  LEU A CB  1 
ATOM   2105  C  CG  A LEU A  1  267 ? 41.209 6.412   21.878  0.72 8.81  ? 267  LEU A CG  1 
ATOM   2106  C  CG  B LEU A  1  267 ? 41.418 6.686   22.023  0.28 7.72  ? 267  LEU A CG  1 
ATOM   2107  C  CD1 A LEU A  1  267 ? 42.653 6.457   22.300  0.72 9.42  ? 267  LEU A CD1 1 
ATOM   2108  C  CD1 B LEU A  1  267 ? 40.540 6.924   23.248  0.28 8.00  ? 267  LEU A CD1 1 
ATOM   2109  C  CD2 A LEU A  1  267 ? 40.336 6.527   23.098  0.72 10.16 ? 267  LEU A CD2 1 
ATOM   2110  C  CD2 B LEU A  1  267 ? 41.476 5.202   21.682  0.28 7.38  ? 267  LEU A CD2 1 
ATOM   2111  N  N   . PRO A  1  268 ? 38.952 9.924   20.113  1.00 7.22  ? 268  PRO A N   1 
ATOM   2112  C  CA  . PRO A  1  268 ? 38.730 11.154  19.329  1.00 7.81  ? 268  PRO A CA  1 
ATOM   2113  C  C   . PRO A  1  268 ? 39.991 11.689  18.669  1.00 7.19  ? 268  PRO A C   1 
ATOM   2114  O  O   . PRO A  1  268 ? 41.098 11.273  18.989  1.00 7.43  ? 268  PRO A O   1 
ATOM   2115  C  CB  . PRO A  1  268 ? 38.193 12.123  20.359  1.00 10.24 ? 268  PRO A CB  1 
ATOM   2116  C  CG  . PRO A  1  268 ? 38.563 11.622  21.625  1.00 11.71 ? 268  PRO A CG  1 
ATOM   2117  C  CD  . PRO A  1  268 ? 38.738 10.145  21.554  1.00 7.92  ? 268  PRO A CD  1 
ATOM   2118  N  N   . VAL A  1  269 ? 39.807 12.601  17.719  1.00 7.23  ? 269  VAL A N   1 
ATOM   2119  C  CA  . VAL A  1  269 ? 40.851 12.985  16.775  1.00 8.94  ? 269  VAL A CA  1 
ATOM   2120  C  C   . VAL A  1  269 ? 42.142 13.463  17.401  1.00 7.37  ? 269  VAL A C   1 
ATOM   2121  O  O   . VAL A  1  269 ? 43.222 13.147  16.890  1.00 7.48  ? 269  VAL A O   1 
ATOM   2122  C  CB  . VAL A  1  269 ? 40.326 14.112  15.826  1.00 11.11 ? 269  VAL A CB  1 
ATOM   2123  C  CG1 . VAL A  1  269 ? 41.448 14.745  14.989  1.00 13.67 ? 269  VAL A CG1 1 
ATOM   2124  C  CG2 . VAL A  1  269 ? 39.258 13.547  14.912  1.00 11.97 ? 269  VAL A CG2 1 
ATOM   2125  N  N   . ARG A  1  270 ? 42.074 14.239  18.495  1.00 7.17  ? 270  ARG A N   1 
ATOM   2126  C  CA  . ARG A  1  270 ? 43.340 14.776  19.028  1.00 7.45  ? 270  ARG A CA  1 
ATOM   2127  C  C   . ARG A  1  270 ? 44.272 13.640  19.452  1.00 7.42  ? 270  ARG A C   1 
ATOM   2128  O  O   . ARG A  1  270 ? 45.500 13.756  19.311  1.00 8.37  ? 270  ARG A O   1 
ATOM   2129  C  CB  . ARG A  1  270 ? 43.102 15.725  20.194  1.00 6.87  ? 270  ARG A CB  1 
ATOM   2130  C  CG  . ARG A  1  270 ? 44.384 16.404  20.687  1.00 6.96  ? 270  ARG A CG  1 
ATOM   2131  C  CD  . ARG A  1  270 ? 44.146 17.381  21.823  1.00 7.75  ? 270  ARG A CD  1 
ATOM   2132  N  NE  . ARG A  1  270 ? 43.432 18.550  21.338  1.00 8.47  ? 270  ARG A NE  1 
ATOM   2133  C  CZ  . ARG A  1  270 ? 43.982 19.622  20.764  1.00 8.57  ? 270  ARG A CZ  1 
ATOM   2134  N  NH1 . ARG A  1  270 ? 45.290 19.756  20.627  1.00 9.26  ? 270  ARG A NH1 1 
ATOM   2135  N  NH2 . ARG A  1  270 ? 43.190 20.579  20.301  1.00 9.17  ? 270  ARG A NH2 1 
HETATM 2136  N  N   . AGM A  1  271 ? 43.689 12.529  19.897  1.00 5.79  ? 271  AGM A N   1 
HETATM 2137  C  CA  . AGM A  1  271 ? 44.439 11.342  20.235  1.00 6.18  ? 271  AGM A CA  1 
HETATM 2138  C  CB  . AGM A  1  271 ? 44.364 11.034  21.767  1.00 6.36  ? 271  AGM A CB  1 
HETATM 2139  C  CG  . AGM A  1  271 ? 42.961 11.028  22.347  1.00 6.54  ? 271  AGM A CG  1 
HETATM 2140  C  CD  . AGM A  1  271 ? 42.993 11.261  23.898  1.00 6.56  ? 271  AGM A CD  1 
HETATM 2141  C  CE2 . AGM A  1  271 ? 43.519 10.009  24.616  1.00 8.81  ? 271  AGM A CE2 1 
HETATM 2142  N  NE1 . AGM A  1  271 ? 41.620 11.563  24.332  1.00 6.47  ? 271  AGM A NE1 1 
HETATM 2143  C  CZ  . AGM A  1  271 ? 40.981 12.758  24.134  1.00 5.82  ? 271  AGM A CZ  1 
HETATM 2144  N  NH1 . AGM A  1  271 ? 39.665 12.863  24.509  1.00 6.94  ? 271  AGM A NH1 1 
HETATM 2145  N  NH2 . AGM A  1  271 ? 41.612 13.831  23.553  1.00 5.60  ? 271  AGM A NH2 1 
HETATM 2146  C  C   . AGM A  1  271 ? 43.967 10.142  19.396  1.00 6.32  ? 271  AGM A C   1 
HETATM 2147  O  O   . AGM A  1  271 ? 43.801 9.020   19.854  1.00 7.25  ? 271  AGM A O   1 
ATOM   2148  N  N   . ALA A  1  272 ? 43.780 10.408  18.094  1.00 6.82  ? 272  ALA A N   1 
ATOM   2149  C  CA  . ALA A  1  272 ? 43.187 9.468   17.146  1.00 6.95  ? 272  ALA A CA  1 
ATOM   2150  C  C   . ALA A  1  272 ? 43.825 8.107   17.208  1.00 7.05  ? 272  ALA A C   1 
ATOM   2151  O  O   . ALA A  1  272 ? 45.048 7.977   17.113  1.00 8.12  ? 272  ALA A O   1 
ATOM   2152  C  CB  . ALA A  1  272 ? 43.308 10.012  15.734  1.00 7.85  ? 272  ALA A CB  1 
ATOM   2153  N  N   . ARG A  1  273 ? 42.981 7.101   17.368  1.00 7.62  ? 273  ARG A N   1 
ATOM   2154  C  CA  . ARG A  1  273 ? 43.362 5.690   17.410  1.00 7.88  ? 273  ARG A CA  1 
ATOM   2155  C  C   . ARG A  1  273 ? 42.122 4.891   17.101  1.00 7.30  ? 273  ARG A C   1 
ATOM   2156  O  O   . ARG A  1  273 ? 41.027 5.290   17.476  1.00 6.71  ? 273  ARG A O   1 
ATOM   2157  C  CB  . ARG A  1  273 ? 43.890 5.267   18.785  1.00 9.23  ? 273  ARG A CB  1 
ATOM   2158  C  CG  . ARG A  1  273 ? 45.403 5.184   18.906  1.00 9.80  ? 273  ARG A CG  1 
ATOM   2159  C  CD  . ARG A  1  273 ? 46.026 6.375   19.585  1.00 7.87  ? 273  ARG A CD  1 
ATOM   2160  N  NE  . ARG A  1  273 ? 47.455 6.371   19.352  1.00 6.84  ? 273  ARG A NE  1 
ATOM   2161  C  CZ  . ARG A  1  273 ? 48.338 7.138   19.976  1.00 6.56  ? 273  ARG A CZ  1 
ATOM   2162  N  NH1 . ARG A  1  273 ? 47.934 8.006   20.890  1.00 7.79  ? 273  ARG A NH1 1 
ATOM   2163  N  NH2 . ARG A  1  273 ? 49.615 7.020   19.681  1.00 6.62  ? 273  ARG A NH2 1 
ATOM   2164  N  N   . GLY A  1  274 ? 42.301 3.736   16.484  1.00 6.70  ? 274  GLY A N   1 
ATOM   2165  C  CA  . GLY A  1  274 ? 41.221 2.785   16.350  1.00 6.42  ? 274  GLY A CA  1 
ATOM   2166  C  C   . GLY A  1  274 ? 40.998 1.943   17.583  1.00 5.98  ? 274  GLY A C   1 
ATOM   2167  O  O   . GLY A  1  274 ? 41.506 2.232   18.675  1.00 7.02  ? 274  GLY A O   1 
ATOM   2168  N  N   . GLU A  1  275 ? 40.193 0.904   17.395  1.00 6.68  ? 275  GLU A N   1 
ATOM   2169  C  CA  . GLU A  1  275 ? 39.855 -0.022  18.460  1.00 6.70  ? 275  GLU A CA  1 
ATOM   2170  C  C   . GLU A  1  275 ? 41.077 -0.790  18.975  1.00 5.54  ? 275  GLU A C   1 
ATOM   2171  O  O   . GLU A  1  275 ? 42.118 -0.912  18.293  1.00 6.00  ? 275  GLU A O   1 
ATOM   2172  C  CB  . GLU A  1  275 ? 38.811 -1.021  17.965  1.00 7.43  ? 275  GLU A CB  1 
ATOM   2173  C  CG  . GLU A  1  275 ? 37.446 -0.423  17.686  1.00 8.71  ? 275  GLU A CG  1 
ATOM   2174  C  CD  . GLU A  1  275 ? 37.322 0.322   16.360  1.00 11.23 ? 275  GLU A CD  1 
ATOM   2175  O  OE1 . GLU A  1  275 ? 38.205 0.213   15.467  1.00 12.07 ? 275  GLU A OE1 1 
ATOM   2176  O  OE2 . GLU A  1  275 ? 36.300 1.024   16.208  1.00 14.30 ? 275  GLU A OE2 1 
ATOM   2177  N  N   . ASN A  1  276 ? 40.911 -1.349  20.174  1.00 5.97  ? 276  ASN A N   1 
ATOM   2178  C  CA  . ASN A  1  276 ? 41.928 -2.203  20.777  1.00 5.66  ? 276  ASN A CA  1 
ATOM   2179  C  C   . ASN A  1  276 ? 43.273 -1.492  20.913  1.00 5.92  ? 276  ASN A C   1 
ATOM   2180  O  O   . ASN A  1  276 ? 44.344 -2.058  20.666  1.00 5.94  ? 276  ASN A O   1 
ATOM   2181  C  CB  . ASN A  1  276 ? 42.092 -3.523  19.996  1.00 6.07  ? 276  ASN A CB  1 
ATOM   2182  C  CG  . ASN A  1  276 ? 41.115 -4.573  20.440  1.00 5.96  ? 276  ASN A CG  1 
ATOM   2183  O  OD1 . ASN A  1  276 ? 39.984 -4.265  20.835  1.00 7.50  ? 276  ASN A OD1 1 
ATOM   2184  N  ND2 . ASN A  1  276 ? 41.536 -5.822  20.389  1.00 5.72  ? 276  ASN A ND2 1 
ATOM   2185  N  N   . GLU A  1  277 ? 43.193 -0.239  21.355  1.00 5.45  ? 277  GLU A N   1 
ATOM   2186  C  CA  . GLU A  1  277 ? 44.351 0.496   21.826  1.00 4.74  ? 277  GLU A CA  1 
ATOM   2187  C  C   . GLU A  1  277 ? 44.129 0.821   23.309  1.00 5.70  ? 277  GLU A C   1 
ATOM   2188  O  O   . GLU A  1  277 ? 43.020 0.759   23.803  1.00 6.34  ? 277  GLU A O   1 
ATOM   2189  C  CB  . GLU A  1  277 ? 44.579 1.730   20.984  1.00 7.55  ? 277  GLU A CB  1 
ATOM   2190  C  CG  . GLU A  1  277 ? 44.769 1.375   19.496  1.00 8.09  ? 277  GLU A CG  1 
ATOM   2191  C  CD  . GLU A  1  277 ? 46.070 0.642   19.162  1.00 8.79  ? 277  GLU A CD  1 
ATOM   2192  O  OE1 . GLU A  1  277 ? 46.894 0.397   20.078  1.00 8.80  ? 277  GLU A OE1 1 
ATOM   2193  O  OE2 . GLU A  1  277 ? 46.261 0.329   17.960  1.00 9.64  ? 277  GLU A OE2 1 
ATOM   2194  N  N   . PRO A  1  278 ? 45.207 1.121   24.042  1.00 5.26  ? 278  PRO A N   1 
ATOM   2195  C  CA  . PRO A  1  278 ? 45.030 1.129   25.501  1.00 6.88  ? 278  PRO A CA  1 
ATOM   2196  C  C   . PRO A  1  278 ? 44.055 2.193   26.006  1.00 6.80  ? 278  PRO A C   1 
ATOM   2197  O  O   . PRO A  1  278 ? 43.323 1.979   26.992  1.00 6.55  ? 278  PRO A O   1 
ATOM   2198  C  CB  . PRO A  1  278 ? 46.438 1.395   26.003  1.00 6.71  ? 278  PRO A CB  1 
ATOM   2199  C  CG  . PRO A  1  278 ? 47.344 0.867   24.891  1.00 6.74  ? 278  PRO A CG  1 
ATOM   2200  C  CD  . PRO A  1  278 ? 46.621 1.240   23.644  1.00 5.82  ? 278  PRO A CD  1 
ATOM   2201  N  N   . GLY A  1  279 ? 44.028 3.340   25.330  1.00 5.91  ? 279  GLY A N   1 
ATOM   2202  C  CA  . GLY A  1  279 ? 43.169 4.420   25.782  1.00 5.68  ? 279  GLY A CA  1 
ATOM   2203  C  C   . GLY A  1  279 ? 41.686 4.082   25.739  1.00 4.95  ? 279  GLY A C   1 
ATOM   2204  O  O   . GLY A  1  279 ? 40.879 4.694   26.441  1.00 5.95  ? 279  GLY A O   1 
ATOM   2205  N  N   . GLY A  1  280 ? 41.320 3.115   24.897  1.00 4.77  ? 280  GLY A N   1 
ATOM   2206  C  CA  . GLY A  1  280 ? 39.940 2.709   24.770  1.00 5.55  ? 280  GLY A CA  1 
ATOM   2207  C  C   . GLY A  1  280 ? 39.492 1.647   25.750  1.00 5.70  ? 280  GLY A C   1 
ATOM   2208  O  O   . GLY A  1  280 ? 38.328 1.278   25.733  1.00 6.27  ? 280  GLY A O   1 
ATOM   2209  N  N   . VAL A  1  281 ? 40.403 1.120   26.560  1.00 6.12  ? 281  VAL A N   1 
ATOM   2210  C  CA  . VAL A  1  281 ? 40.080 0.020   27.462  1.00 5.89  ? 281  VAL A CA  1 
ATOM   2211  C  C   . VAL A  1  281 ? 39.547 0.583   28.781  1.00 5.71  ? 281  VAL A C   1 
ATOM   2212  O  O   . VAL A  1  281 ? 40.281 1.236   29.507  1.00 6.46  ? 281  VAL A O   1 
ATOM   2213  C  CB  . VAL A  1  281 ? 41.318 -0.843  27.750  1.00 6.67  ? 281  VAL A CB  1 
ATOM   2214  C  CG1 . VAL A  1  281 ? 40.944 -1.975  28.702  1.00 6.99  ? 281  VAL A CG1 1 
ATOM   2215  C  CG2 . VAL A  1  281 ? 41.921 -1.388  26.461  1.00 7.26  ? 281  VAL A CG2 1 
ATOM   2216  N  N   . PRO A  1  282 ? 38.257 0.383   29.070  1.00 5.32  ? 282  PRO A N   1 
ATOM   2217  C  CA  . PRO A  1  282 ? 37.729 0.959   30.310  1.00 6.32  ? 282  PRO A CA  1 
ATOM   2218  C  C   . PRO A  1  282 ? 38.305 0.276   31.539  1.00 6.12  ? 282  PRO A C   1 
ATOM   2219  O  O   . PRO A  1  282 ? 38.729 -0.885  31.485  1.00 6.36  ? 282  PRO A O   1 
ATOM   2220  C  CB  . PRO A  1  282 ? 36.219 0.697   30.214  1.00 7.58  ? 282  PRO A CB  1 
ATOM   2221  C  CG  . PRO A  1  282 ? 36.109 -0.502  29.346  1.00 8.52  ? 282  PRO A CG  1 
ATOM   2222  C  CD  . PRO A  1  282 ? 37.269 -0.480  28.400  1.00 6.52  ? 282  PRO A CD  1 
ATOM   2223  N  N   . PHE A  1  283 ? 38.297 0.986   32.653  1.00 5.58  ? 283  PHE A N   1 
ATOM   2224  C  CA  . PHE A  1  283 ? 38.917 0.458   33.864  1.00 5.28  ? 283  PHE A CA  1 
ATOM   2225  C  C   . PHE A  1  283 ? 38.294 -0.880  34.287  1.00 6.02  ? 283  PHE A C   1 
ATOM   2226  O  O   . PHE A  1  283 ? 39.013 -1.785  34.701  1.00 6.77  ? 283  PHE A O   1 
ATOM   2227  C  CB  . PHE A  1  283 ? 38.814 1.467   34.994  1.00 5.73  ? 283  PHE A CB  1 
ATOM   2228  C  CG  . PHE A  1  283 ? 39.496 2.783   34.716  1.00 5.69  ? 283  PHE A CG  1 
ATOM   2229  C  CD1 . PHE A  1  283 ? 40.733 2.839   34.083  1.00 6.60  ? 283  PHE A CD1 1 
ATOM   2230  C  CD2 . PHE A  1  283 ? 38.879 3.971   35.067  1.00 6.16  ? 283  PHE A CD2 1 
ATOM   2231  C  CE1 . PHE A  1  283 ? 41.343 4.039   33.821  1.00 6.37  ? 283  PHE A CE1 1 
ATOM   2232  C  CE2 . PHE A  1  283 ? 39.500 5.194   34.805  1.00 6.51  ? 283  PHE A CE2 1 
ATOM   2233  C  CZ  . PHE A  1  283 ? 40.725 5.220   34.187  1.00 6.98  ? 283  PHE A CZ  1 
ATOM   2234  N  N   . GLY A  1  284 ? 36.972 -1.034  34.143  1.00 6.03  ? 284  GLY A N   1 
ATOM   2235  C  CA  . GLY A  1  284 ? 36.364 -2.301  34.506  1.00 6.18  ? 284  GLY A CA  1 
ATOM   2236  C  C   . GLY A  1  284 ? 36.799 -3.456  33.621  1.00 7.16  ? 284  GLY A C   1 
ATOM   2237  O  O   . GLY A  1  284 ? 36.954 -4.577  34.115  1.00 8.05  ? 284  GLY A O   1 
ATOM   2238  N  N   . TYR A  1  285 ? 37.083 -3.192  32.341  1.00 6.04  ? 285  TYR A N   1 
ATOM   2239  C  CA  . TYR A  1  285 ? 37.579 -4.280  31.493  1.00 5.87  ? 285  TYR A CA  1 
ATOM   2240  C  C   . TYR A  1  285 ? 39.003 -4.650  31.937  1.00 5.99  ? 285  TYR A C   1 
ATOM   2241  O  O   . TYR A  1  285 ? 39.346 -5.820  31.944  1.00 7.14  ? 285  TYR A O   1 
ATOM   2242  C  CB  . TYR A  1  285 ? 37.680 -3.904  30.009  1.00 6.56  ? 285  TYR A CB  1 
ATOM   2243  C  CG  . TYR A  1  285 ? 36.451 -3.994  29.139  1.00 6.56  ? 285  TYR A CG  1 
ATOM   2244  C  CD1 . TYR A  1  285 ? 35.173 -3.888  29.668  1.00 7.88  ? 285  TYR A CD1 1 
ATOM   2245  C  CD2 . TYR A  1  285 ? 36.577 -4.104  27.761  1.00 6.79  ? 285  TYR A CD2 1 
ATOM   2246  C  CE1 . TYR A  1  285 ? 34.058 -3.881  28.843  1.00 7.32  ? 285  TYR A CE1 1 
ATOM   2247  C  CE2 . TYR A  1  285 ? 35.482 -4.137  26.944  1.00 7.37  ? 285  TYR A CE2 1 
ATOM   2248  C  CZ  . TYR A  1  285 ? 34.231 -3.999  27.473  1.00 7.24  ? 285  TYR A CZ  1 
ATOM   2249  O  OH  . TYR A  1  285 ? 33.136 -3.967  26.629  1.00 8.59  ? 285  TYR A OH  1 
ATOM   2250  N  N   . LEU A  1  286 ? 39.842 -3.665  32.271  1.00 5.59  ? 286  LEU A N   1 
ATOM   2251  C  CA  . LEU A  1  286 ? 41.221 -3.955  32.651  1.00 6.06  ? 286  LEU A CA  1 
ATOM   2252  C  C   . LEU A  1  286 ? 41.221 -4.859  33.889  1.00 6.05  ? 286  LEU A C   1 
ATOM   2253  O  O   . LEU A  1  286 ? 41.975 -5.846  33.971  1.00 6.54  ? 286  LEU A O   1 
ATOM   2254  C  CB  . LEU A  1  286 ? 42.007 -2.640  32.884  1.00 7.91  ? 286  LEU A CB  1 
ATOM   2255  C  CG  . LEU A  1  286 ? 43.541 -2.706  32.941  1.00 11.92 ? 286  LEU A CG  1 
ATOM   2256  C  CD1 . LEU A  1  286 ? 44.017 -3.162  34.295  1.00 13.32 ? 286  LEU A CD1 1 
ATOM   2257  C  CD2 . LEU A  1  286 ? 44.079 -3.592  31.829  1.00 12.21 ? 286  LEU A CD2 1 
ATOM   2258  N  N   . ALA A  1  287 ? 40.357 -4.538  34.835  1.00 5.74  ? 287  ALA A N   1 
ATOM   2259  C  CA  . ALA A  1  287 ? 40.220 -5.367  36.030  1.00 6.39  ? 287  ALA A CA  1 
ATOM   2260  C  C   . ALA A  1  287 ? 39.764 -6.771  35.678  1.00 6.29  ? 287  ALA A C   1 
ATOM   2261  O  O   . ALA A  1  287 ? 40.227 -7.742  36.270  1.00 8.07  ? 287  ALA A O   1 
ATOM   2262  C  CB  . ALA A  1  287 ? 39.240 -4.744  37.010  1.00 7.04  ? 287  ALA A CB  1 
ATOM   2263  N  N   . ASP A  1  288 ? 38.921 -6.899  34.651  1.00 6.46  ? 288  ASP A N   1 
ATOM   2264  C  CA  . ASP A  1  288 ? 38.445 -8.234  34.288  1.00 6.91  ? 288  ASP A CA  1 
ATOM   2265  C  C   . ASP A  1  288 ? 39.443 -9.033  33.444  1.00 6.94  ? 288  ASP A C   1 
ATOM   2266  O  O   . ASP A  1  288 ? 39.465 -10.263 33.537  1.00 8.17  ? 288  ASP A O   1 
ATOM   2267  C  CB  . ASP A  1  288 ? 37.094 -8.129  33.567  1.00 7.06  ? 288  ASP A CB  1 
ATOM   2268  C  CG  . ASP A  1  288 ? 35.963 -7.804  34.530  1.00 7.84  ? 288  ASP A CG  1 
ATOM   2269  O  OD1 . ASP A  1  288 ? 36.115 -8.161  35.725  1.00 7.51  ? 288  ASP A OD1 1 
ATOM   2270  O  OD2 . ASP A  1  288 ? 34.952 -7.216  34.113  1.00 8.01  ? 288  ASP A OD2 1 
ATOM   2271  N  N   . ILE A  1  289 ? 40.285 -8.355  32.673  1.00 6.86  ? 289  ILE A N   1 
ATOM   2272  C  CA  . ILE A  1  289 ? 41.380 -8.998  31.947  1.00 7.67  ? 289  ILE A CA  1 
ATOM   2273  C  C   . ILE A  1  289 ? 42.373 -9.620  32.925  1.00 7.67  ? 289  ILE A C   1 
ATOM   2274  O  O   . ILE A  1  289 ? 42.772 -10.771 32.772  1.00 8.29  ? 289  ILE A O   1 
ATOM   2275  C  CB  . ILE A  1  289 ? 42.073 -7.967  31.042  1.00 7.80  ? 289  ILE A CB  1 
ATOM   2276  C  CG1 . ILE A  1  289 ? 41.142 -7.617  29.870  1.00 7.66  ? 289  ILE A CG1 1 
ATOM   2277  C  CG2 . ILE A  1  289 ? 43.383 -8.499  30.490  1.00 8.33  ? 289  ILE A CG2 1 
ATOM   2278  C  CD1 . ILE A  1  289 ? 41.560 -6.398  29.088  1.00 8.26  ? 289  ILE A CD1 1 
ATOM   2279  N  N   . CYS A  1  290 ? 42.768 -8.853  33.935  1.00 6.77  ? 290  CYS A N   1 
ATOM   2280  C  CA  . CYS A  1  290 ? 43.588 -9.397  35.003  1.00 6.76  ? 290  CYS A CA  1 
ATOM   2281  C  C   . CYS A  1  290 ? 42.879 -10.600 35.629  1.00 7.58  ? 290  CYS A C   1 
ATOM   2282  O  O   . CYS A  1  290 ? 41.683 -10.522 35.942  1.00 8.01  ? 290  CYS A O   1 
ATOM   2283  C  CB  . CYS A  1  290 ? 43.847 -8.322  36.063  1.00 7.62  ? 290  CYS A CB  1 
ATOM   2284  S  SG  . CYS A  1  290 ? 44.845 -8.913  37.465  1.00 8.95  ? 290  CYS A SG  1 
ATOM   2285  N  N   . GLN A  1  291 ? 43.609 -11.694 35.851  1.00 7.79  ? 291  GLN A N   1 
ATOM   2286  C  CA  . GLN A  1  291 ? 42.971 -12.948 36.268  1.00 7.54  ? 291  GLN A CA  1 
ATOM   2287  C  C   . GLN A  1  291 ? 43.237 -13.280 37.736  1.00 8.35  ? 291  GLN A C   1 
ATOM   2288  O  O   . GLN A  1  291 ? 42.904 -14.368 38.196  1.00 9.70  ? 291  GLN A O   1 
ATOM   2289  C  CB  . GLN A  1  291 ? 43.417 -14.081 35.364  1.00 7.64  ? 291  GLN A CB  1 
ATOM   2290  C  CG  . GLN A  1  291 ? 42.933 -13.871 33.928  1.00 7.59  ? 291  GLN A CG  1 
ATOM   2291  C  CD  . GLN A  1  291 ? 41.469 -14.189 33.761  1.00 7.76  ? 291  GLN A CD  1 
ATOM   2292  O  OE1 . GLN A  1  291 ? 41.024 -15.311 34.049  1.00 8.60  ? 291  GLN A OE1 1 
ATOM   2293  N  NE2 . GLN A  1  291 ? 40.704 -13.214 33.288  1.00 7.70  ? 291  GLN A NE2 1 
ATOM   2294  N  N   . SER A  1  292 ? 43.785 -12.324 38.468  1.00 8.05  ? 292  SER A N   1 
ATOM   2295  C  CA  . SER A  1  292 ? 44.023 -12.514 39.894  1.00 8.79  ? 292  SER A CA  1 
ATOM   2296  C  C   . SER A  1  292 ? 42.742 -12.925 40.627  1.00 8.69  ? 292  SER A C   1 
ATOM   2297  O  O   . SER A  1  292 ? 42.788 -13.738 41.562  1.00 8.96  ? 292  SER A O   1 
ATOM   2298  C  CB  . SER A  1  292 ? 44.591 -11.237 40.496  1.00 8.10  ? 292  SER A CB  1 
ATOM   2299  O  OG  . SER A  1  292 ? 45.066 -11.475 41.811  1.00 9.23  ? 292  SER A OG  1 
ATOM   2300  N  N   . SER A  1  293 ? 41.604 -12.373 40.199  1.00 8.21  ? 293  SER A N   1 
ATOM   2301  C  CA  . SER A  1  293 ? 40.319 -12.605 40.836  1.00 8.95  ? 293  SER A CA  1 
ATOM   2302  C  C   . SER A  1  293 ? 39.980 -14.075 40.992  1.00 9.09  ? 293  SER A C   1 
ATOM   2303  O  O   . SER A  1  293 ? 39.345 -14.442 41.977  1.00 10.18 ? 293  SER A O   1 
ATOM   2304  C  CB  . SER A  1  293 ? 39.201 -11.918 40.056  1.00 9.19  ? 293  SER A CB  1 
ATOM   2305  O  OG  . SER A  1  293 ? 39.101 -12.441 38.739  1.00 9.70  ? 293  SER A OG  1 
ATOM   2306  N  N   . ARG A  1  294 ? 40.379 -14.913 40.039  1.00 9.95  ? 294  ARG A N   1 
ATOM   2307  C  CA  . ARG A  1  294 ? 39.964 -16.318 40.067  1.00 10.43 ? 294  ARG A CA  1 
ATOM   2308  C  C   . ARG A  1  294 ? 40.975 -17.246 40.753  1.00 10.96 ? 294  ARG A C   1 
ATOM   2309  O  O   . ARG A  1  294 ? 40.690 -18.424 40.943  1.00 12.24 ? 294  ARG A O   1 
ATOM   2310  C  CB  . ARG A  1  294 ? 39.671 -16.836 38.639  1.00 10.50 ? 294  ARG A CB  1 
ATOM   2311  C  CG  . ARG A  1  294 ? 40.881 -17.030 37.733  1.00 9.26  ? 294  ARG A CG  1 
ATOM   2312  C  CD  . ARG A  1  294 ? 40.444 -17.412 36.322  1.00 10.12 ? 294  ARG A CD  1 
ATOM   2313  N  NE  . ARG A  1  294 ? 41.593 -17.590 35.435  1.00 10.81 ? 294  ARG A NE  1 
ATOM   2314  C  CZ  . ARG A  1  294 ? 42.342 -18.682 35.368  1.00 10.99 ? 294  ARG A CZ  1 
ATOM   2315  N  NH1 . ARG A  1  294 ? 42.066 -19.732 36.125  1.00 11.82 ? 294  ARG A NH1 1 
ATOM   2316  N  NH2 . ARG A  1  294 ? 43.371 -18.724 34.538  1.00 12.13 ? 294  ARG A NH2 1 
ATOM   2317  N  N   . VAL A  1  295 ? 42.127 -16.709 41.144  1.00 10.88 ? 295  VAL A N   1 
ATOM   2318  C  CA  A VAL A  1  295 ? 43.167 -17.469 41.832  0.40 11.28 ? 295  VAL A CA  1 
ATOM   2319  C  CA  B VAL A  1  295 ? 43.113 -17.512 41.862  0.60 11.08 ? 295  VAL A CA  1 
ATOM   2320  C  C   . VAL A  1  295 ? 43.365 -17.005 43.280  1.00 12.12 ? 295  VAL A C   1 
ATOM   2321  O  O   . VAL A  1  295 ? 43.586 -17.812 44.161  1.00 15.65 ? 295  VAL A O   1 
ATOM   2322  C  CB  A VAL A  1  295 ? 44.505 -17.355 41.069  0.40 12.83 ? 295  VAL A CB  1 
ATOM   2323  C  CB  B VAL A  1  295 ? 44.456 -17.590 41.097  0.60 13.41 ? 295  VAL A CB  1 
ATOM   2324  C  CG1 A VAL A  1  295 ? 45.638 -18.006 41.847  0.40 12.70 ? 295  VAL A CG1 1 
ATOM   2325  C  CG1 B VAL A  1  295 ? 44.246 -18.246 39.734  0.60 14.86 ? 295  VAL A CG1 1 
ATOM   2326  C  CG2 A VAL A  1  295 ? 44.372 -17.991 39.691  0.40 13.92 ? 295  VAL A CG2 1 
ATOM   2327  C  CG2 B VAL A  1  295 ? 45.091 -16.232 40.945  0.60 13.33 ? 295  VAL A CG2 1 
ATOM   2328  N  N   . ASN A  1  296 ? 43.299 -15.695 43.501  1.00 11.48 ? 296  ASN A N   1 
ATOM   2329  C  CA  . ASN A  1  296 ? 43.553 -15.093 44.818  1.00 11.15 ? 296  ASN A CA  1 
ATOM   2330  C  C   . ASN A  1  296 ? 42.264 -14.622 45.499  1.00 12.56 ? 296  ASN A C   1 
ATOM   2331  O  O   . ASN A  1  296 ? 42.253 -13.609 46.200  1.00 12.02 ? 296  ASN A O   1 
ATOM   2332  C  CB  . ASN A  1  296 ? 44.508 -13.921 44.635  1.00 11.20 ? 296  ASN A CB  1 
ATOM   2333  C  CG  . ASN A  1  296 ? 45.873 -14.369 44.144  1.00 11.54 ? 296  ASN A CG  1 
ATOM   2334  O  OD1 . ASN A  1  296 ? 46.512 -15.239 44.748  1.00 12.60 ? 296  ASN A OD1 1 
ATOM   2335  N  ND2 . ASN A  1  296 ? 46.277 -13.865 42.996  1.00 11.75 ? 296  ASN A ND2 1 
ATOM   2336  N  N   . TYR A  1  297 ? 41.188 -15.373 45.332  1.00 13.91 ? 297  TYR A N   1 
ATOM   2337  C  CA  . TYR A  1  297 ? 39.864 -14.889 45.725  1.00 16.74 ? 297  TYR A CA  1 
ATOM   2338  C  C   . TYR A  1  297 ? 39.629 -14.828 47.243  1.00 17.53 ? 297  TYR A C   1 
ATOM   2339  O  O   . TYR A  1  297 ? 38.597 -14.324 47.674  1.00 21.04 ? 297  TYR A O   1 
ATOM   2340  C  CB  . TYR A  1  297 ? 38.774 -15.747 45.088  1.00 19.05 ? 297  TYR A CB  1 
ATOM   2341  C  CG  . TYR A  1  297 ? 39.042 -17.203 45.218  1.00 21.18 ? 297  TYR A CG  1 
ATOM   2342  C  CD1 . TYR A  1  297 ? 38.738 -17.881 46.396  1.00 24.37 ? 297  TYR A CD1 1 
ATOM   2343  C  CD2 . TYR A  1  297 ? 39.596 -17.916 44.172  1.00 22.30 ? 297  TYR A CD2 1 
ATOM   2344  C  CE1 . TYR A  1  297 ? 38.994 -19.205 46.526  1.00 25.40 ? 297  TYR A CE1 1 
ATOM   2345  C  CE2 . TYR A  1  297 ? 39.864 -19.238 44.292  1.00 24.42 ? 297  TYR A CE2 1 
ATOM   2346  C  CZ  . TYR A  1  297 ? 39.554 -19.886 45.467  1.00 26.34 ? 297  TYR A CZ  1 
ATOM   2347  O  OH  . TYR A  1  297 ? 39.819 -21.215 45.565  1.00 28.40 ? 297  TYR A OH  1 
ATOM   2348  N  N   . ASP A  1  298 ? 40.555 -15.326 48.053  1.00 15.40 ? 298  ASP A N   1 
ATOM   2349  C  CA  . ASP A  1  298 ? 40.464 -15.110 49.504  1.00 15.83 ? 298  ASP A CA  1 
ATOM   2350  C  C   . ASP A  1  298 ? 41.265 -13.917 49.990  1.00 14.24 ? 298  ASP A C   1 
ATOM   2351  O  O   . ASP A  1  298 ? 41.310 -13.653 51.185  1.00 15.39 ? 298  ASP A O   1 
ATOM   2352  C  CB  . ASP A  1  298 ? 40.918 -16.352 50.247  1.00 18.41 ? 298  ASP A CB  1 
ATOM   2353  C  CG  . ASP A  1  298 ? 39.923 -17.467 50.143  1.00 22.71 ? 298  ASP A CG  1 
ATOM   2354  O  OD1 . ASP A  1  298 ? 38.707 -17.202 50.029  1.00 23.17 ? 298  ASP A OD1 1 
ATOM   2355  O  OD2 . ASP A  1  298 ? 40.381 -18.622 50.109  1.00 26.21 ? 298  ASP A OD2 1 
ATOM   2356  N  N   . ASP A  1  299 ? 41.858 -13.167 49.067  1.00 11.60 ? 299  ASP A N   1 
ATOM   2357  C  CA  . ASP A  1  299 ? 42.652 -12.006 49.443  1.00 11.58 ? 299  ASP A CA  1 
ATOM   2358  C  C   . ASP A  1  299 ? 42.306 -10.827 48.530  1.00 10.50 ? 299  ASP A C   1 
ATOM   2359  O  O   . ASP A  1  299 ? 42.916 -10.640 47.482  1.00 9.94  ? 299  ASP A O   1 
ATOM   2360  C  CB  . ASP A  1  299 ? 44.138 -12.341 49.374  1.00 14.32 ? 299  ASP A CB  1 
ATOM   2361  C  CG  . ASP A  1  299 ? 45.016 -11.241 49.929  1.00 15.59 ? 299  ASP A CG  1 
ATOM   2362  O  OD1 . ASP A  1  299 ? 44.552 -10.096 50.106  1.00 15.99 ? 299  ASP A OD1 1 
ATOM   2363  O  OD2 . ASP A  1  299 ? 46.192 -11.533 50.168  1.00 17.55 ? 299  ASP A OD2 1 
ATOM   2364  N  N   . PRO A  1  300 ? 41.313 -10.020 48.922  1.00 10.31 ? 300  PRO A N   1 
ATOM   2365  C  CA  . PRO A  1  300 ? 40.899 -8.912  48.053  1.00 9.91  ? 300  PRO A CA  1 
ATOM   2366  C  C   . PRO A  1  300 ? 41.976 -7.863  47.831  1.00 9.31  ? 300  PRO A C   1 
ATOM   2367  O  O   . PRO A  1  300 ? 41.956 -7.197  46.791  1.00 9.52  ? 300  PRO A O   1 
ATOM   2368  C  CB  . PRO A  1  300 ? 39.684 -8.319  48.790  1.00 11.52 ? 300  PRO A CB  1 
ATOM   2369  C  CG  . PRO A  1  300 ? 39.733 -8.890  50.145  1.00 13.93 ? 300  PRO A CG  1 
ATOM   2370  C  CD  . PRO A  1  300 ? 40.390 -10.206 50.052  1.00 11.90 ? 300  PRO A CD  1 
ATOM   2371  N  N   . VAL A  1  301 ? 42.908 -7.709  48.766  1.00 9.09  ? 301  VAL A N   1 
ATOM   2372  C  CA  . VAL A  1  301 ? 44.010 -6.771  48.576  1.00 8.12  ? 301  VAL A CA  1 
ATOM   2373  C  C   . VAL A  1  301 ? 44.884 -7.260  47.419  1.00 8.77  ? 301  VAL A C   1 
ATOM   2374  O  O   . VAL A  1  301 ? 45.215 -6.494  46.513  1.00 8.63  ? 301  VAL A O   1 
ATOM   2375  C  CB  . VAL A  1  301 ? 44.837 -6.600  49.862  1.00 9.60  ? 301  VAL A CB  1 
ATOM   2376  C  CG1 . VAL A  1  301 ? 46.077 -5.747  49.616  1.00 9.94  ? 301  VAL A CG1 1 
ATOM   2377  C  CG2 . VAL A  1  301 ? 43.974 -5.976  50.953  1.00 9.55  ? 301  VAL A CG2 1 
ATOM   2378  N  N   . ARG A  1  302 ? 45.248 -8.535  47.448  1.00 8.96  ? 302  ARG A N   1 
ATOM   2379  C  CA  . ARG A  1  302 ? 46.093 -9.097  46.399  1.00 9.10  ? 302  ARG A CA  1 
ATOM   2380  C  C   . ARG A  1  302 ? 45.419 -8.951  45.024  1.00 8.70  ? 302  ARG A C   1 
ATOM   2381  O  O   . ARG A  1  302 ? 46.074 -8.582  44.038  1.00 8.75  ? 302  ARG A O   1 
ATOM   2382  C  CB  . ARG A  1  302 ? 46.410 -10.560 46.713  1.00 10.64 ? 302  ARG A CB  1 
ATOM   2383  C  CG  . ARG A  1  302 ? 47.088 -11.344 45.600  1.00 11.67 ? 302  ARG A CG  1 
ATOM   2384  C  CD  . ARG A  1  302 ? 48.438 -10.794 45.231  1.00 13.05 ? 302  ARG A CD  1 
ATOM   2385  N  NE  . ARG A  1  302 ? 49.029 -11.593 44.157  1.00 13.91 ? 302  ARG A NE  1 
ATOM   2386  C  CZ  . ARG A  1  302 ? 49.968 -12.521 44.310  1.00 15.37 ? 302  ARG A CZ  1 
ATOM   2387  N  NH1 . ARG A  1  302 ? 50.482 -12.777 45.499  1.00 17.05 ? 302  ARG A NH1 1 
ATOM   2388  N  NH2 . ARG A  1  302 ? 50.416 -13.174 43.242  1.00 17.05 ? 302  ARG A NH2 1 
ATOM   2389  N  N   . VAL A  1  303 ? 44.121 -9.234  44.945  1.00 7.62  ? 303  VAL A N   1 
ATOM   2390  C  CA  . VAL A  1  303 ? 43.406 -9.108  43.682  1.00 7.58  ? 303  VAL A CA  1 
ATOM   2391  C  C   . VAL A  1  303 ? 43.450 -7.653  43.190  1.00 7.05  ? 303  VAL A C   1 
ATOM   2392  O  O   . VAL A  1  303 ? 43.781 -7.373  42.021  1.00 8.68  ? 303  VAL A O   1 
ATOM   2393  C  CB  . VAL A  1  303 ? 41.953 -9.589  43.817  1.00 8.02  ? 303  VAL A CB  1 
ATOM   2394  C  CG1 . VAL A  1  303 ? 41.193 -9.322  42.535  1.00 7.99  ? 303  VAL A CG1 1 
ATOM   2395  C  CG2 . VAL A  1  303 ? 41.925 -11.069 44.146  1.00 9.62  ? 303  VAL A CG2 1 
ATOM   2396  N  N   . SER A  1  304 ? 43.121 -6.724  44.072  1.00 7.63  ? 304  SER A N   1 
ATOM   2397  C  CA  . SER A  1  304 ? 43.062 -5.315  43.695  1.00 7.75  ? 304  SER A CA  1 
ATOM   2398  C  C   . SER A  1  304 ? 44.423 -4.788  43.260  1.00 7.55  ? 304  SER A C   1 
ATOM   2399  O  O   . SER A  1  304 ? 44.522 -4.040  42.293  1.00 7.43  ? 304  SER A O   1 
ATOM   2400  C  CB  . SER A  1  304 ? 42.550 -4.485  44.848  1.00 8.78  ? 304  SER A CB  1 
ATOM   2401  O  OG  . SER A  1  304 ? 41.263 -4.920  45.246  1.00 9.69  ? 304  SER A OG  1 
ATOM   2402  N  N   . LEU A  1  305 ? 45.480 -5.197  43.956  1.00 7.01  ? 305  LEU A N   1 
ATOM   2403  C  CA  . LEU A  1  305 ? 46.801 -4.674  43.644  1.00 7.74  ? 305  LEU A CA  1 
ATOM   2404  C  C   . LEU A  1  305 ? 47.442 -5.370  42.451  1.00 7.05  ? 305  LEU A C   1 
ATOM   2405  O  O   . LEU A  1  305 ? 48.264 -4.761  41.792  1.00 7.69  ? 305  LEU A O   1 
ATOM   2406  C  CB  . LEU A  1  305 ? 47.713 -4.741  44.868  1.00 8.25  ? 305  LEU A CB  1 
ATOM   2407  C  CG  . LEU A  1  305 ? 47.220 -3.891  46.065  1.00 10.27 ? 305  LEU A CG  1 
ATOM   2408  C  CD1 . LEU A  1  305 ? 48.308 -3.808  47.122  1.00 9.40  ? 305  LEU A CD1 1 
ATOM   2409  C  CD2 . LEU A  1  305 ? 46.756 -2.494  45.678  1.00 11.44 ? 305  LEU A CD2 1 
ATOM   2410  N  N   . ASP A  1  306 ? 47.062 -6.608  42.146  1.00 6.86  ? 306  ASP A N   1 
ATOM   2411  C  CA  . ASP A  1  306 ? 47.428 -7.184  40.845  1.00 7.12  ? 306  ASP A CA  1 
ATOM   2412  C  C   . ASP A  1  306 ? 46.785 -6.396  39.692  1.00 7.04  ? 306  ASP A C   1 
ATOM   2413  O  O   . ASP A  1  306 ? 47.436 -6.168  38.675  1.00 7.52  ? 306  ASP A O   1 
ATOM   2414  C  CB  . ASP A  1  306 ? 47.015 -8.656  40.781  1.00 7.53  ? 306  ASP A CB  1 
ATOM   2415  C  CG  . ASP A  1  306 ? 47.957 -9.575  41.547  1.00 8.68  ? 306  ASP A CG  1 
ATOM   2416  O  OD1 . ASP A  1  306 ? 49.098 -9.161  41.853  1.00 8.14  ? 306  ASP A OD1 1 
ATOM   2417  O  OD2 . ASP A  1  306 ? 47.562 -10.737 41.808  1.00 10.80 ? 306  ASP A OD2 1 
ATOM   2418  N  N   . VAL A  1  307 ? 45.543 -5.951  39.855  1.00 6.77  ? 307  VAL A N   1 
ATOM   2419  C  CA  . VAL A  1  307 ? 44.920 -5.082  38.853  1.00 7.21  ? 307  VAL A CA  1 
ATOM   2420  C  C   . VAL A  1  307 ? 45.682 -3.753  38.775  1.00 7.16  ? 307  VAL A C   1 
ATOM   2421  O  O   . VAL A  1  307 ? 45.957 -3.270  37.692  1.00 7.61  ? 307  VAL A O   1 
ATOM   2422  C  CB  . VAL A  1  307 ? 43.428 -4.855  39.164  1.00 7.77  ? 307  VAL A CB  1 
ATOM   2423  C  CG1 . VAL A  1  307 ? 42.841 -3.742  38.268  1.00 8.32  ? 307  VAL A CG1 1 
ATOM   2424  C  CG2 . VAL A  1  307 ? 42.672 -6.157  38.994  1.00 7.62  ? 307  VAL A CG2 1 
ATOM   2425  N  N   . VAL A  1  308 ? 46.032 -3.159  39.907  1.00 6.37  ? 308  VAL A N   1 
ATOM   2426  C  CA  . VAL A  1  308 ? 46.806 -1.927  39.859  1.00 6.99  ? 308  VAL A CA  1 
ATOM   2427  C  C   . VAL A  1  308 ? 48.115 -2.137  39.087  1.00 6.95  ? 308  VAL A C   1 
ATOM   2428  O  O   . VAL A  1  308 ? 48.497 -1.296  38.283  1.00 7.19  ? 308  VAL A O   1 
ATOM   2429  C  CB  . VAL A  1  308 ? 47.123 -1.380  41.267  1.00 6.84  ? 308  VAL A CB  1 
ATOM   2430  C  CG1 . VAL A  1  308 ? 48.047 -0.194  41.181  1.00 7.92  ? 308  VAL A CG1 1 
ATOM   2431  C  CG2 . VAL A  1  308 ? 45.851 -0.957  41.976  1.00 7.21  ? 308  VAL A CG2 1 
ATOM   2432  N  N   . ALA A  1  309 ? 48.816 -3.243  39.325  1.00 6.37  ? 309  ALA A N   1 
ATOM   2433  C  CA  . ALA A  1  309 ? 50.064 -3.486  38.606  1.00 7.17  ? 309  ALA A CA  1 
ATOM   2434  C  C   . ALA A  1  309 ? 49.828 -3.558  37.089  1.00 7.10  ? 309  ALA A C   1 
ATOM   2435  O  O   . ALA A  1  309 ? 50.576 -2.970  36.304  1.00 7.13  ? 309  ALA A O   1 
ATOM   2436  C  CB  . ALA A  1  309 ? 50.688 -4.768  39.079  1.00 7.98  ? 309  ALA A CB  1 
ATOM   2437  N  N   . THR A  1  310 ? 48.792 -4.289  36.702  1.00 6.51  ? 310  THR A N   1 
ATOM   2438  C  CA  . THR A  1  310 ? 48.418 -4.449  35.302  1.00 6.40  ? 310  THR A CA  1 
ATOM   2439  C  C   . THR A  1  310 ? 48.193 -3.083  34.670  1.00 6.35  ? 310  THR A C   1 
ATOM   2440  O  O   . THR A  1  310 ? 48.721 -2.773  33.587  1.00 7.48  ? 310  THR A O   1 
ATOM   2441  C  CB  . THR A  1  310 ? 47.132 -5.285  35.169  1.00 7.32  ? 310  THR A CB  1 
ATOM   2442  O  OG1 . THR A  1  310 ? 47.275 -6.538  35.843  1.00 7.62  ? 310  THR A OG1 1 
ATOM   2443  C  CG2 . THR A  1  310 ? 46.813 -5.575  33.714  1.00 8.22  ? 310  THR A CG2 1 
ATOM   2444  N  N   . GLY A  1  311 ? 47.394 -2.264  35.342  1.00 6.43  ? 311  GLY A N   1 
ATOM   2445  C  CA  . GLY A  1  311 ? 47.022 -0.964  34.803  1.00 6.42  ? 311  GLY A CA  1 
ATOM   2446  C  C   . GLY A  1  311 ? 48.101 0.093   34.893  1.00 6.26  ? 311  GLY A C   1 
ATOM   2447  O  O   . GLY A  1  311 ? 48.225 0.911   33.978  1.00 7.12  ? 311  GLY A O   1 
ATOM   2448  N  N   . ALA A  1  312 ? 48.886 0.099   35.965  1.00 5.82  ? 312  ALA A N   1 
ATOM   2449  C  CA  . ALA A  1  312 ? 49.948 1.087   36.065  1.00 6.20  ? 312  ALA A CA  1 
ATOM   2450  C  C   . ALA A  1  312 ? 50.948 0.882   34.932  1.00 6.62  ? 312  ALA A C   1 
ATOM   2451  O  O   . ALA A  1  312 ? 51.373 1.818   34.277  1.00 6.21  ? 312  ALA A O   1 
ATOM   2452  C  CB  . ALA A  1  312 ? 50.610 1.006   37.407  1.00 8.43  ? 312  ALA A CB  1 
ATOM   2453  N  N   . MET A  1  313 ? 51.307 -0.357  34.687  1.00 6.06  ? 313  MET A N   1 
ATOM   2454  C  CA  . MET A  1  313 ? 52.214 -0.665  33.600  1.00 6.42  ? 313  MET A CA  1 
ATOM   2455  C  C   . MET A  1  313 ? 51.567 -0.293  32.254  1.00 6.33  ? 313  MET A C   1 
ATOM   2456  O  O   . MET A  1  313 ? 52.097 0.534   31.506  1.00 6.50  ? 313  MET A O   1 
ATOM   2457  C  CB  . MET A  1  313 ? 52.607 -2.135  33.652  1.00 7.14  ? 313  MET A CB  1 
ATOM   2458  C  CG  . MET A  1  313 ? 53.786 -2.508  32.715  1.00 7.20  ? 313  MET A CG  1 
ATOM   2459  S  SD  . MET A  1  313 ? 53.413 -2.470  30.938  1.00 8.03  ? 313  MET A SD  1 
ATOM   2460  C  CE  . MET A  1  313 ? 52.332 -3.897  30.789  1.00 7.71  ? 313  MET A CE  1 
ATOM   2461  N  N   . LEU A  1  314 ? 50.409 -0.866  31.937  1.00 6.20  ? 314  LEU A N   1 
ATOM   2462  C  CA  . LEU A  1  314 ? 49.819 -0.629  30.616  1.00 6.00  ? 314  LEU A CA  1 
ATOM   2463  C  C   . LEU A  1  314 ? 49.510 0.856   30.404  1.00 6.32  ? 314  LEU A C   1 
ATOM   2464  O  O   . LEU A  1  314 ? 49.850 1.446   29.365  1.00 6.96  ? 314  LEU A O   1 
ATOM   2465  C  CB  . LEU A  1  314 ? 48.553 -1.464  30.415  1.00 6.63  ? 314  LEU A CB  1 
ATOM   2466  C  CG  . LEU A  1  314 ? 47.855 -1.248  29.066  1.00 8.17  ? 314  LEU A CG  1 
ATOM   2467  C  CD1 . LEU A  1  314 ? 48.770 -1.581  27.870  1.00 9.94  ? 314  LEU A CD1 1 
ATOM   2468  C  CD2 . LEU A  1  314 ? 46.569 -2.036  29.027  1.00 8.25  ? 314  LEU A CD2 1 
ATOM   2469  N  N   . TYR A  1  315 ? 48.818 1.454   31.369  1.00 6.19  ? 315  TYR A N   1 
ATOM   2470  C  CA  . TYR A  1  315 ? 48.325 2.794   31.169  1.00 4.94  ? 315  TYR A CA  1 
ATOM   2471  C  C   . TYR A  1  315 ? 49.415 3.850   31.339  1.00 4.81  ? 315  TYR A C   1 
ATOM   2472  O  O   . TYR A  1  315 ? 49.443 4.819   30.576  1.00 5.63  ? 315  TYR A O   1 
ATOM   2473  C  CB  . TYR A  1  315 ? 47.169 3.081   32.099  1.00 5.12  ? 315  TYR A CB  1 
ATOM   2474  C  CG  . TYR A  1  315 ? 45.868 2.341   31.876  1.00 5.01  ? 315  TYR A CG  1 
ATOM   2475  C  CD1 . TYR A  1  315 ? 45.276 2.178   30.625  1.00 5.68  ? 315  TYR A CD1 1 
ATOM   2476  C  CD2 . TYR A  1  315 ? 45.180 1.872   32.961  1.00 5.02  ? 315  TYR A CD2 1 
ATOM   2477  C  CE1 . TYR A  1  315 ? 44.032 1.538   30.487  1.00 6.21  ? 315  TYR A CE1 1 
ATOM   2478  C  CE2 . TYR A  1  315 ? 43.954 1.254   32.841  1.00 5.27  ? 315  TYR A CE2 1 
ATOM   2479  C  CZ  . TYR A  1  315 ? 43.371 1.102   31.611  1.00 5.52  ? 315  TYR A CZ  1 
ATOM   2480  O  OH  . TYR A  1  315 ? 42.122 0.515   31.533  1.00 6.29  ? 315  TYR A OH  1 
ATOM   2481  N  N   . ASP A  1  316 ? 50.311 3.715   32.317  1.00 4.80  ? 316  ASP A N   1 
ATOM   2482  C  CA  . ASP A  1  316 ? 51.331 4.755   32.468  1.00 5.24  ? 316  ASP A CA  1 
ATOM   2483  C  C   . ASP A  1  316 ? 52.573 4.506   31.615  1.00 4.87  ? 316  ASP A C   1 
ATOM   2484  O  O   . ASP A  1  316 ? 53.103 5.467   31.033  1.00 6.08  ? 316  ASP A O   1 
ATOM   2485  C  CB  . ASP A  1  316 ? 51.746 4.936   33.934  1.00 6.66  ? 316  ASP A CB  1 
ATOM   2486  C  CG  . ASP A  1  316 ? 50.733 5.739   34.746  1.00 8.59  ? 316  ASP A CG  1 
ATOM   2487  O  OD1 . ASP A  1  316 ? 49.686 6.130   34.171  1.00 9.38  ? 316  ASP A OD1 1 
ATOM   2488  O  OD2 . ASP A  1  316 ? 50.993 5.989   35.958  1.00 9.74  ? 316  ASP A OD2 1 
ATOM   2489  N  N   . GLN A  1  317 ? 53.055 3.265   31.535  1.00 4.89  ? 317  GLN A N   1 
ATOM   2490  C  CA  . GLN A  1  317 ? 54.318 3.021   30.844  1.00 5.41  ? 317  GLN A CA  1 
ATOM   2491  C  C   . GLN A  1  317 ? 54.153 2.936   29.331  1.00 5.24  ? 317  GLN A C   1 
ATOM   2492  O  O   . GLN A  1  317 ? 54.914 3.553   28.583  1.00 6.92  ? 317  GLN A O   1 
ATOM   2493  C  CB  . GLN A  1  317 ? 55.002 1.757   31.364  1.00 5.62  ? 317  GLN A CB  1 
ATOM   2494  C  CG  . GLN A  1  317 ? 55.280 1.824   32.850  1.00 5.93  ? 317  GLN A CG  1 
ATOM   2495  C  CD  . GLN A  1  317 ? 56.006 0.618   33.388  1.00 6.88  ? 317  GLN A CD  1 
ATOM   2496  O  OE1 . GLN A  1  317 ? 55.535 -0.052  34.322  1.00 7.32  ? 317  GLN A OE1 1 
ATOM   2497  N  NE2 . GLN A  1  317 ? 57.185 0.346   32.829  1.00 6.95  ? 317  GLN A NE2 1 
ATOM   2498  N  N   . ILE A  1  318 ? 53.194 2.136   28.884  1.00 5.21  ? 318  ILE A N   1 
ATOM   2499  C  CA  . ILE A  1  318 ? 53.018 1.933   27.455  1.00 5.02  ? 318  ILE A CA  1 
ATOM   2500  C  C   . ILE A  1  318 ? 52.105 3.012   26.845  1.00 5.90  ? 318  ILE A C   1 
ATOM   2501  O  O   . ILE A  1  318 ? 52.460 3.640   25.836  1.00 6.16  ? 318  ILE A O   1 
ATOM   2502  C  CB  . ILE A  1  318 ? 52.479 0.515   27.149  1.00 6.20  ? 318  ILE A CB  1 
ATOM   2503  C  CG1 . ILE A  1  318 ? 53.552 -0.532  27.507  1.00 7.78  ? 318  ILE A CG1 1 
ATOM   2504  C  CG2 . ILE A  1  318 ? 52.036 0.353   25.674  1.00 6.85  ? 318  ILE A CG2 1 
ATOM   2505  C  CD1 . ILE A  1  318 ? 53.090 -1.971  27.358  1.00 8.38  ? 318  ILE A CD1 1 
ATOM   2506  N  N   . TRP A  1  319 ? 50.949 3.242   27.449  1.00 5.88  ? 319  TRP A N   1 
ATOM   2507  C  CA  . TRP A  1  319 ? 49.983 4.176   26.881  1.00 5.03  ? 319  TRP A CA  1 
ATOM   2508  C  C   . TRP A  1  319 ? 50.456 5.620   27.093  1.00 5.25  ? 319  TRP A C   1 
ATOM   2509  O  O   . TRP A  1  319 ? 50.832 6.288   26.127  1.00 6.50  ? 319  TRP A O   1 
ATOM   2510  C  CB  . TRP A  1  319 ? 48.603 3.929   27.485  1.00 4.99  ? 319  TRP A CB  1 
ATOM   2511  C  CG  . TRP A  1  319 ? 47.569 4.940   27.091  1.00 5.26  ? 319  TRP A CG  1 
ATOM   2512  C  CD1 . TRP A  1  319 ? 46.921 5.786   27.938  1.00 6.44  ? 319  TRP A CD1 1 
ATOM   2513  C  CD2 . TRP A  1  319 ? 47.080 5.232   25.771  1.00 4.40  ? 319  TRP A CD2 1 
ATOM   2514  N  NE1 . TRP A  1  319 ? 46.044 6.574   27.236  1.00 5.73  ? 319  TRP A NE1 1 
ATOM   2515  C  CE2 . TRP A  1  319 ? 46.129 6.267   25.903  1.00 5.27  ? 319  TRP A CE2 1 
ATOM   2516  C  CE3 . TRP A  1  319 ? 47.335 4.712   24.496  1.00 5.44  ? 319  TRP A CE3 1 
ATOM   2517  C  CZ2 . TRP A  1  319 ? 45.442 6.798   24.807  1.00 6.09  ? 319  TRP A CZ2 1 
ATOM   2518  C  CZ3 . TRP A  1  319 ? 46.660 5.255   23.411  1.00 6.19  ? 319  TRP A CZ3 1 
ATOM   2519  C  CH2 . TRP A  1  319 ? 45.728 6.280   23.575  1.00 6.67  ? 319  TRP A CH2 1 
ATOM   2520  N  N   . LEU A  1  320 ? 50.496 6.113   28.328  1.00 4.84  ? 320  LEU A N   1 
ATOM   2521  C  CA  . LEU A  1  320 ? 50.884 7.505   28.501  1.00 5.25  ? 320  LEU A CA  1 
ATOM   2522  C  C   . LEU A  1  320 ? 52.341 7.743   28.195  1.00 5.27  ? 320  LEU A C   1 
ATOM   2523  O  O   . LEU A  1  320 ? 52.674 8.780   27.624  1.00 5.99  ? 320  LEU A O   1 
ATOM   2524  C  CB  . LEU A  1  320 ? 50.535 8.007   29.900  1.00 5.54  ? 320  LEU A CB  1 
ATOM   2525  C  CG  . LEU A  1  320 ? 49.048 8.132   30.157  1.00 6.27  ? 320  LEU A CG  1 
ATOM   2526  C  CD1 . LEU A  1  320 ? 48.835 8.528   31.608  1.00 7.30  ? 320  LEU A CD1 1 
ATOM   2527  C  CD2 . LEU A  1  320 ? 48.354 9.122   29.222  1.00 7.26  ? 320  LEU A CD2 1 
ATOM   2528  N  N   . GLY A  1  321 ? 53.190 6.775   28.535  1.00 5.09  ? 321  GLY A N   1 
ATOM   2529  C  CA  . GLY A  1  321 ? 54.631 6.887   28.393  1.00 5.74  ? 321  GLY A CA  1 
ATOM   2530  C  C   . GLY A  1  321 ? 55.198 6.603   27.027  1.00 5.60  ? 321  GLY A C   1 
ATOM   2531  O  O   . GLY A  1  321 ? 56.389 6.826   26.819  1.00 6.84  ? 321  GLY A O   1 
ATOM   2532  N  N   . SER A  1  322 ? 54.368 6.149   26.084  1.00 5.00  ? 322  SER A N   1 
ATOM   2533  C  CA  . SER A  1  322 ? 54.847 5.932   24.720  1.00 6.33  ? 322  SER A CA  1 
ATOM   2534  C  C   . SER A  1  322 ? 53.784 6.386   23.719  1.00 6.46  ? 322  SER A C   1 
ATOM   2535  O  O   . SER A  1  322 ? 54.010 7.368   23.011  1.00 6.76  ? 322  SER A O   1 
ATOM   2536  C  CB  . SER A  1  322 ? 55.264 4.481   24.522  1.00 5.96  ? 322  SER A CB  1 
ATOM   2537  O  OG  . SER A  1  322 ? 55.921 4.342   23.277  1.00 7.32  ? 322  SER A OG  1 
ATOM   2538  N  N   . TYR A  1  323 ? 52.643 5.711   23.639  1.00 5.70  ? 323  TYR A N   1 
ATOM   2539  C  CA  . TYR A  1  323 ? 51.601 6.117   22.696  1.00 4.80  ? 323  TYR A CA  1 
ATOM   2540  C  C   . TYR A  1  323 ? 51.313 7.611   22.765  1.00 5.27  ? 323  TYR A C   1 
ATOM   2541  O  O   . TYR A  1  323 ? 51.085 8.256   21.736  1.00 5.69  ? 323  TYR A O   1 
ATOM   2542  C  CB  . TYR A  1  323 ? 50.300 5.380   22.955  1.00 4.75  ? 323  TYR A CB  1 
ATOM   2543  C  CG  . TYR A  1  323 ? 50.116 3.989   22.379  1.00 5.07  ? 323  TYR A CG  1 
ATOM   2544  C  CD1 . TYR A  1  323 ? 50.620 2.866   23.020  1.00 5.72  ? 323  TYR A CD1 1 
ATOM   2545  C  CD2 . TYR A  1  323 ? 49.350 3.799   21.242  1.00 5.43  ? 323  TYR A CD2 1 
ATOM   2546  C  CE1 . TYR A  1  323 ? 50.395 1.598   22.511  1.00 6.06  ? 323  TYR A CE1 1 
ATOM   2547  C  CE2 . TYR A  1  323 ? 49.110 2.533   20.736  1.00 6.00  ? 323  TYR A CE2 1 
ATOM   2548  C  CZ  . TYR A  1  323 ? 49.621 1.439   21.396  1.00 6.06  ? 323  TYR A CZ  1 
ATOM   2549  O  OH  . TYR A  1  323 ? 49.374 0.193   20.918  1.00 6.31  ? 323  TYR A OH  1 
ATOM   2550  N  N   . MET A  1  324 ? 51.261 8.148   23.987  1.00 5.56  ? 324  MET A N   1 
ATOM   2551  C  CA  . MET A  1  324 ? 50.898 9.546   24.183  1.00 5.44  ? 324  MET A CA  1 
ATOM   2552  C  C   . MET A  1  324 ? 52.084 10.467  24.483  1.00 6.72  ? 324  MET A C   1 
ATOM   2553  O  O   . MET A  1  324 ? 51.888 11.656  24.693  1.00 6.90  ? 324  MET A O   1 
ATOM   2554  C  CB  . MET A  1  324 ? 49.888 9.671   25.313  1.00 6.00  ? 324  MET A CB  1 
ATOM   2555  C  CG  . MET A  1  324 ? 48.555 9.050   24.987  1.00 6.39  ? 324  MET A CG  1 
ATOM   2556  S  SD  . MET A  1  324 ? 47.676 9.822   23.597  1.00 6.97  ? 324  MET A SD  1 
ATOM   2557  C  CE  . MET A  1  324 ? 47.597 11.531  24.070  1.00 9.12  ? 324  MET A CE  1 
ATOM   2558  N  N   . SER A  1  325 ? 53.299 9.927   24.516  1.00 6.26  ? 325  SER A N   1 
ATOM   2559  C  CA  . SER A  1  325 ? 54.466 10.778  24.734  1.00 6.20  ? 325  SER A CA  1 
ATOM   2560  C  C   . SER A  1  325 ? 55.693 10.101  24.165  1.00 6.48  ? 325  SER A C   1 
ATOM   2561  O  O   . SER A  1  325 ? 55.938 10.263  22.980  1.00 6.86  ? 325  SER A O   1 
ATOM   2562  C  CB  . SER A  1  325 ? 54.600 11.170  26.225  1.00 6.02  ? 325  SER A CB  1 
ATOM   2563  O  OG  . SER A  1  325 ? 54.905 10.092  27.132  1.00 6.48  ? 325  SER A OG  1 
ATOM   2564  N  N   . GLY A  1  326 ? 56.456 9.375   24.977  1.00 5.85  ? 326  GLY A N   1 
ATOM   2565  C  CA  . GLY A  1  326 ? 57.630 8.666   24.499  1.00 5.97  ? 326  GLY A CA  1 
ATOM   2566  C  C   . GLY A  1  326 ? 58.915 9.162   25.114  1.00 6.86  ? 326  GLY A C   1 
ATOM   2567  O  O   . GLY A  1  326 ? 58.942 10.095  25.921  1.00 8.60  ? 326  GLY A O   1 
ATOM   2568  N  N   . GLY A  1  327 ? 59.998 8.524   24.712  1.00 6.73  ? 327  GLY A N   1 
ATOM   2569  C  CA  . GLY A  1  327 ? 61.309 8.824   25.229  1.00 6.46  ? 327  GLY A CA  1 
ATOM   2570  C  C   . GLY A  1  327 ? 61.652 7.897   26.385  1.00 6.88  ? 327  GLY A C   1 
ATOM   2571  O  O   . GLY A  1  327 ? 61.264 6.728   26.435  1.00 6.75  ? 327  GLY A O   1 
ATOM   2572  N  N   . VAL A  1  328 ? 62.407 8.421   27.337  1.00 6.77  ? 328  VAL A N   1 
ATOM   2573  C  CA  . VAL A  1  328 ? 62.674 7.715   28.573  1.00 6.37  ? 328  VAL A CA  1 
ATOM   2574  C  C   . VAL A  1  328 ? 61.358 7.271   29.209  1.00 6.57  ? 328  VAL A C   1 
ATOM   2575  O  O   . VAL A  1  328 ? 61.216 6.147   29.694  1.00 6.55  ? 328  VAL A O   1 
ATOM   2576  C  CB  . VAL A  1  328 ? 63.488 8.627   29.520  1.00 6.89  ? 328  VAL A CB  1 
ATOM   2577  C  CG1 . VAL A  1  328 ? 63.466 8.126   30.960  1.00 8.24  ? 328  VAL A CG1 1 
ATOM   2578  C  CG2 . VAL A  1  328 ? 64.935 8.759   29.000  1.00 8.35  ? 328  VAL A CG2 1 
ATOM   2579  N  N   . GLY A  1  329 ? 60.367 8.145   29.177  1.00 6.80  ? 329  GLY A N   1 
ATOM   2580  C  CA  . GLY A  1  329 ? 59.043 7.743   29.615  1.00 6.40  ? 329  GLY A CA  1 
ATOM   2581  C  C   . GLY A  1  329 ? 58.830 7.670   31.112  1.00 6.72  ? 329  GLY A C   1 
ATOM   2582  O  O   . GLY A  1  329 ? 59.460 8.399   31.883  1.00 6.45  ? 329  GLY A O   1 
ATOM   2583  N  N   . PHE A  1  330 ? 57.934 6.764   31.509  1.00 5.78  ? 330  PHE A N   1 
ATOM   2584  C  CA  . PHE A  1  330 ? 57.301 6.822   32.816  1.00 5.64  ? 330  PHE A CA  1 
ATOM   2585  C  C   . PHE A  1  330 ? 57.398 5.533   33.638  1.00 6.22  ? 330  PHE A C   1 
ATOM   2586  O  O   . PHE A  1  330 ? 56.462 5.170   34.352  1.00 6.96  ? 330  PHE A O   1 
ATOM   2587  C  CB  . PHE A  1  330 ? 55.818 7.206   32.631  1.00 5.18  ? 330  PHE A CB  1 
ATOM   2588  C  CG  . PHE A  1  330 ? 55.586 8.548   31.963  1.00 5.67  ? 330  PHE A CG  1 
ATOM   2589  C  CD1 . PHE A  1  330 ? 56.437 9.620   32.153  1.00 5.38  ? 330  PHE A CD1 1 
ATOM   2590  C  CD2 . PHE A  1  330 ? 54.488 8.735   31.144  1.00 5.51  ? 330  PHE A CD2 1 
ATOM   2591  C  CE1 . PHE A  1  330 ? 56.197 10.828  31.530  1.00 5.88  ? 330  PHE A CE1 1 
ATOM   2592  C  CE2 . PHE A  1  330 ? 54.252 9.945   30.532  1.00 6.09  ? 330  PHE A CE2 1 
ATOM   2593  C  CZ  . PHE A  1  330 ? 55.097 10.991  30.724  1.00 5.72  ? 330  PHE A CZ  1 
ATOM   2594  N  N   . THR A  1  331 ? 58.547 4.875   33.587  1.00 6.23  ? 331  THR A N   1 
ATOM   2595  C  CA  . THR A  1  331 ? 58.716 3.611   34.286  1.00 5.66  ? 331  THR A CA  1 
ATOM   2596  C  C   . THR A  1  331 ? 58.405 3.733   35.777  1.00 5.88  ? 331  THR A C   1 
ATOM   2597  O  O   . THR A  1  331 ? 57.597 2.968   36.311  1.00 6.15  ? 331  THR A O   1 
ATOM   2598  C  CB  . THR A  1  331 ? 60.157 3.077   34.105  1.00 5.89  ? 331  THR A CB  1 
ATOM   2599  O  OG1 . THR A  1  331 ? 60.429 2.925   32.713  1.00 6.92  ? 331  THR A OG1 1 
ATOM   2600  C  CG2 . THR A  1  331 ? 60.352 1.739   34.787  1.00 6.07  ? 331  THR A CG2 1 
ATOM   2601  N  N   . GLN A  1  332 ? 59.061 4.682   36.439  1.00 5.71  ? 332  GLN A N   1 
ATOM   2602  C  CA  . GLN A  1  332 ? 58.976 4.760   37.883  1.00 6.31  ? 332  GLN A CA  1 
ATOM   2603  C  C   . GLN A  1  332 ? 57.706 5.433   38.384  1.00 6.05  ? 332  GLN A C   1 
ATOM   2604  O  O   . GLN A  1  332 ? 57.283 5.180   39.513  1.00 6.62  ? 332  GLN A O   1 
ATOM   2605  C  CB  . GLN A  1  332 ? 60.230 5.448   38.448  1.00 6.81  ? 332  GLN A CB  1 
ATOM   2606  C  CG  . GLN A  1  332 ? 61.496 4.600   38.226  1.00 6.29  ? 332  GLN A CG  1 
ATOM   2607  C  CD  . GLN A  1  332 ? 62.780 5.366   38.384  1.00 7.78  ? 332  GLN A CD  1 
ATOM   2608  O  OE1 . GLN A  1  332 ? 63.636 5.037   39.224  1.00 7.89  ? 332  GLN A OE1 1 
ATOM   2609  N  NE2 . GLN A  1  332 ? 62.955 6.369   37.545  1.00 7.48  ? 332  GLN A NE2 1 
ATOM   2610  N  N   . TYR A  1  333 ? 57.043 6.239   37.566  1.00 6.24  ? 333  TYR A N   1 
ATOM   2611  C  CA  . TYR A  1  333 ? 55.688 6.656   37.930  1.00 5.90  ? 333  TYR A CA  1 
ATOM   2612  C  C   . TYR A  1  333 ? 54.783 5.425   38.144  1.00 5.74  ? 333  TYR A C   1 
ATOM   2613  O  O   . TYR A  1  333 ? 53.876 5.439   38.968  1.00 7.77  ? 333  TYR A O   1 
ATOM   2614  C  CB  . TYR A  1  333 ? 55.081 7.557   36.847  1.00 6.50  ? 333  TYR A CB  1 
ATOM   2615  C  CG  . TYR A  1  333 ? 55.447 9.031   36.845  1.00 6.43  ? 333  TYR A CG  1 
ATOM   2616  C  CD1 . TYR A  1  333 ? 55.313 9.809   37.984  1.00 6.72  ? 333  TYR A CD1 1 
ATOM   2617  C  CD2 . TYR A  1  333 ? 55.864 9.653   35.680  1.00 6.58  ? 333  TYR A CD2 1 
ATOM   2618  C  CE1 . TYR A  1  333 ? 55.599 11.156  37.966  1.00 7.37  ? 333  TYR A CE1 1 
ATOM   2619  C  CE2 . TYR A  1  333 ? 56.139 10.999  35.651  1.00 7.50  ? 333  TYR A CE2 1 
ATOM   2620  C  CZ  . TYR A  1  333 ? 56.002 11.746  36.796  1.00 7.67  ? 333  TYR A CZ  1 
ATOM   2621  O  OH  . TYR A  1  333 ? 56.285 13.086  36.770  1.00 9.65  ? 333  TYR A OH  1 
ATOM   2622  N  N   . ALA A  1  334 ? 55.032 4.374   37.362  1.00 6.08  ? 334  ALA A N   1 
ATOM   2623  C  CA  . ALA A  1  334 ? 54.278 3.123   37.457  1.00 5.97  ? 334  ALA A CA  1 
ATOM   2624  C  C   . ALA A  1  334 ? 54.856 2.150   38.499  1.00 7.27  ? 334  ALA A C   1 
ATOM   2625  O  O   . ALA A  1  334 ? 54.096 1.550   39.299  1.00 6.88  ? 334  ALA A O   1 
ATOM   2626  C  CB  . ALA A  1  334 ? 54.224 2.438   36.094  1.00 6.74  ? 334  ALA A CB  1 
ATOM   2627  N  N   . THR A  1  335 ? 56.179 1.980   38.516  1.00 6.91  ? 335  THR A N   1 
ATOM   2628  C  CA  . THR A  1  335 ? 56.780 1.007   39.439  1.00 7.42  ? 335  THR A CA  1 
ATOM   2629  C  C   . THR A  1  335 ? 56.461 1.322   40.881  1.00 6.33  ? 335  THR A C   1 
ATOM   2630  O  O   . THR A  1  335 ? 56.393 0.420   41.714  1.00 6.46  ? 335  THR A O   1 
ATOM   2631  C  CB  . THR A  1  335 ? 58.306 0.883   39.333  1.00 8.39  ? 335  THR A CB  1 
ATOM   2632  O  OG1 . THR A  1  335 ? 58.954 2.136   39.573  1.00 8.87  ? 335  THR A OG1 1 
ATOM   2633  C  CG2 . THR A  1  335 ? 58.726 0.368   38.002  1.00 8.61  ? 335  THR A CG2 1 
ATOM   2634  N  N   . ALA A  1  336 ? 56.195 2.580   41.186  1.00 6.58  ? 336  ALA A N   1 
ATOM   2635  C  CA  . ALA A  1  336 ? 55.823 2.953   42.543  1.00 6.56  ? 336  ALA A CA  1 
ATOM   2636  C  C   . ALA A  1  336 ? 54.637 2.138   43.049  1.00 6.47  ? 336  ALA A C   1 
ATOM   2637  O  O   . ALA A  1  336 ? 54.533 1.858   44.231  1.00 7.40  ? 336  ALA A O   1 
ATOM   2638  C  CB  . ALA A  1  336 ? 55.516 4.426   42.599  1.00 7.27  ? 336  ALA A CB  1 
ATOM   2639  N  N   . ALA A  1  337 ? 53.764 1.747   42.120  1.00 6.73  ? 337  ALA A N   1 
ATOM   2640  C  CA  . ALA A  1  337 ? 52.538 1.037   42.444  1.00 7.39  ? 337  ALA A CA  1 
ATOM   2641  C  C   . ALA A  1  337 ? 52.682 -0.482  42.455  1.00 8.12  ? 337  ALA A C   1 
ATOM   2642  O  O   . ALA A  1  337 ? 51.714 -1.155  42.807  1.00 8.98  ? 337  ALA A O   1 
ATOM   2643  C  CB  . ALA A  1  337 ? 51.437 1.442   41.475  1.00 7.69  ? 337  ALA A CB  1 
ATOM   2644  N  N   . TYR A  1  338 ? 53.842 -1.021  42.071  1.00 7.84  ? 338  TYR A N   1 
ATOM   2645  C  CA  . TYR A  1  338 ? 54.016 -2.477  42.054  1.00 7.73  ? 338  TYR A CA  1 
ATOM   2646  C  C   . TYR A  1  338 ? 55.389 -2.949  42.523  1.00 7.40  ? 338  TYR A C   1 
ATOM   2647  O  O   . TYR A  1  338 ? 55.756 -4.099  42.282  1.00 8.10  ? 338  TYR A O   1 
ATOM   2648  C  CB  . TYR A  1  338 ? 53.684 -3.056  40.660  1.00 7.71  ? 338  TYR A CB  1 
ATOM   2649  C  CG  . TYR A  1  338 ? 54.505 -2.644  39.448  1.00 7.33  ? 338  TYR A CG  1 
ATOM   2650  C  CD1 . TYR A  1  338 ? 55.750 -3.212  39.201  1.00 7.92  ? 338  TYR A CD1 1 
ATOM   2651  C  CD2 . TYR A  1  338 ? 54.014 -1.732  38.518  1.00 6.72  ? 338  TYR A CD2 1 
ATOM   2652  C  CE1 . TYR A  1  338 ? 56.489 -2.883  38.086  1.00 8.35  ? 338  TYR A CE1 1 
ATOM   2653  C  CE2 . TYR A  1  338 ? 54.737 -1.416  37.386  1.00 7.00  ? 338  TYR A CE2 1 
ATOM   2654  C  CZ  . TYR A  1  338 ? 55.983 -1.991  37.169  1.00 7.01  ? 338  TYR A CZ  1 
ATOM   2655  O  OH  . TYR A  1  338 ? 56.766 -1.682  36.050  1.00 9.03  ? 338  TYR A OH  1 
ATOM   2656  N  N   . THR A  1  339 ? 56.105 -2.085  43.256  1.00 6.75  ? 339  THR A N   1 
ATOM   2657  C  CA  . THR A  1  339 ? 57.387 -2.470  43.843  1.00 7.16  ? 339  THR A CA  1 
ATOM   2658  C  C   . THR A  1  339 ? 57.495 -2.221  45.341  1.00 7.82  ? 339  THR A C   1 
ATOM   2659  O  O   . THR A  1  339 ? 56.758 -1.422  45.915  1.00 7.29  ? 339  THR A O   1 
ATOM   2660  C  CB  . THR A  1  339 ? 58.584 -1.757  43.151  1.00 8.72  ? 339  THR A CB  1 
ATOM   2661  O  OG1 . THR A  1  339 ? 58.469 -0.338  43.287  1.00 8.93  ? 339  THR A OG1 1 
ATOM   2662  C  CG2 . THR A  1  339 ? 58.662 -2.147  41.674  1.00 8.73  ? 339  THR A CG2 1 
ATOM   2663  N  N   . ASP A  1  340 ? 58.435 -2.936  45.945  1.00 7.35  ? 340  ASP A N   1 
ATOM   2664  C  CA  . ASP A  1  340 ? 58.876 -2.742  47.337  1.00 7.74  ? 340  ASP A CA  1 
ATOM   2665  C  C   . ASP A  1  340 ? 57.772 -3.005  48.374  1.00 8.18  ? 340  ASP A C   1 
ATOM   2666  O  O   . ASP A  1  340 ? 57.960 -2.736  49.564  1.00 8.58  ? 340  ASP A O   1 
ATOM   2667  C  CB  . ASP A  1  340 ? 59.480 -1.335  47.516  1.00 8.27  ? 340  ASP A CB  1 
ATOM   2668  C  CG  . ASP A  1  340 ? 60.735 -1.119  46.654  1.00 9.46  ? 340  ASP A CG  1 
ATOM   2669  O  OD1 . ASP A  1  340 ? 61.350 -2.107  46.188  1.00 9.20  ? 340  ASP A OD1 1 
ATOM   2670  O  OD2 . ASP A  1  340 ? 61.124 0.052   46.429  1.00 10.86 ? 340  ASP A OD2 1 
ATOM   2671  N  N   . ASN A  1  341 ? 56.668 -3.611  47.939  1.00 7.90  ? 341  ASN A N   1 
ATOM   2672  C  CA  . ASN A  1  341 ? 55.532 -3.943  48.805  1.00 8.35  ? 341  ASN A CA  1 
ATOM   2673  C  C   . ASN A  1  341 ? 54.998 -2.727  49.564  1.00 8.19  ? 341  ASN A C   1 
ATOM   2674  O  O   . ASN A  1  341 ? 54.370 -2.849  50.613  1.00 9.01  ? 341  ASN A O   1 
ATOM   2675  C  CB  . ASN A  1  341 ? 55.915 -5.070  49.762  1.00 9.78  ? 341  ASN A CB  1 
ATOM   2676  C  CG  . ASN A  1  341 ? 56.159 -6.393  49.033  1.00 11.92 ? 341  ASN A CG  1 
ATOM   2677  O  OD1 . ASN A  1  341 ? 55.372 -6.825  48.206  1.00 13.44 ? 341  ASN A OD1 1 
ATOM   2678  N  ND2 . ASN A  1  341 ? 57.258 -7.009  49.323  1.00 15.84 ? 341  ASN A ND2 1 
ATOM   2679  N  N   . ILE A  1  342 ? 55.160 -1.552  48.961  1.00 7.18  ? 342  ILE A N   1 
ATOM   2680  C  CA  . ILE A  1  342 ? 54.750 -0.324  49.619  1.00 8.12  ? 342  ILE A CA  1 
ATOM   2681  C  C   . ILE A  1  342 ? 53.244 -0.127  49.529  1.00 7.87  ? 342  ILE A C   1 
ATOM   2682  O  O   . ILE A  1  342 ? 52.578 0.022   50.549  1.00 7.59  ? 342  ILE A O   1 
ATOM   2683  C  CB  . ILE A  1  342 ? 55.500 0.883   49.026  1.00 8.46  ? 342  ILE A CB  1 
ATOM   2684  C  CG1 . ILE A  1  342 ? 57.005 0.757   49.307  1.00 8.37  ? 342  ILE A CG1 1 
ATOM   2685  C  CG2 . ILE A  1  342 ? 54.973 2.184   49.620  1.00 8.58  ? 342  ILE A CG2 1 
ATOM   2686  C  CD1 . ILE A  1  342 ? 57.877 1.679   48.495  1.00 8.66  ? 342  ILE A CD1 1 
ATOM   2687  N  N   . LEU A  1  343 ? 52.694 -0.127  48.325  1.00 6.94  ? 343  LEU A N   1 
ATOM   2688  C  CA  . LEU A  1  343 ? 51.240 -0.002  48.177  1.00 7.07  ? 343  LEU A CA  1 
ATOM   2689  C  C   . LEU A  1  343 ? 50.558 -1.154  48.934  1.00 7.88  ? 343  LEU A C   1 
ATOM   2690  O  O   . LEU A  1  343 ? 49.500 -0.985  49.516  1.00 7.99  ? 343  LEU A O   1 
ATOM   2691  C  CB  . LEU A  1  343 ? 50.853 0.025   46.692  1.00 8.01  ? 343  LEU A CB  1 
ATOM   2692  C  CG  . LEU A  1  343 ? 49.357 0.057   46.380  1.00 7.92  ? 343  LEU A CG  1 
ATOM   2693  C  CD1 . LEU A  1  343 ? 48.618 1.192   47.090  1.00 7.94  ? 343  LEU A CD1 1 
ATOM   2694  C  CD2 . LEU A  1  343 ? 49.146 0.158   44.873  1.00 8.42  ? 343  LEU A CD2 1 
ATOM   2695  N  N   . ASP A  1  344 ? 51.201 -2.315  48.956  1.00 8.11  ? 344  ASP A N   1 
ATOM   2696  C  CA  . ASP A  1  344 ? 50.648 -3.470  49.676  1.00 8.79  ? 344  ASP A CA  1 
ATOM   2697  C  C   . ASP A  1  344 ? 50.554 -3.170  51.166  1.00 9.26  ? 344  ASP A C   1 
ATOM   2698  O  O   . ASP A  1  344 ? 49.520 -3.396  51.794  1.00 9.10  ? 344  ASP A O   1 
ATOM   2699  C  CB  . ASP A  1  344 ? 51.522 -4.708  49.445  1.00 9.41  ? 344  ASP A CB  1 
ATOM   2700  C  CG  . ASP A  1  344 ? 51.781 -4.957  47.963  1.00 11.24 ? 344  ASP A CG  1 
ATOM   2701  O  OD1 . ASP A  1  344 ? 52.475 -4.113  47.373  1.00 11.39 ? 344  ASP A OD1 1 
ATOM   2702  O  OD2 . ASP A  1  344 ? 51.321 -5.961  47.391  1.00 12.63 ? 344  ASP A OD2 1 
ATOM   2703  N  N   . ASP A  1  345 ? 51.623 -2.635  51.744  1.00 8.36  ? 345  ASP A N   1 
ATOM   2704  C  CA  . ASP A  1  345 ? 51.551 -2.287  53.162  1.00 8.29  ? 345  ASP A CA  1 
ATOM   2705  C  C   . ASP A  1  345 ? 50.391 -1.338  53.458  1.00 8.68  ? 345  ASP A C   1 
ATOM   2706  O  O   . ASP A  1  345 ? 49.621 -1.555  54.401  1.00 8.40  ? 345  ASP A O   1 
ATOM   2707  C  CB  . ASP A  1  345 ? 52.849 -1.650  53.626  1.00 9.11  ? 345  ASP A CB  1 
ATOM   2708  C  CG  . ASP A  1  345 ? 52.858 -1.418  55.114  1.00 10.06 ? 345  ASP A CG  1 
ATOM   2709  O  OD1 . ASP A  1  345 ? 53.237 -2.356  55.843  1.00 11.84 ? 345  ASP A OD1 1 
ATOM   2710  O  OD2 . ASP A  1  345 ? 52.481 -0.316  55.551  1.00 10.97 ? 345  ASP A OD2 1 
ATOM   2711  N  N   . PHE A  1  346 ? 50.267 -0.271  52.674  1.00 7.90  ? 346  PHE A N   1 
ATOM   2712  C  CA  . PHE A  1  346 ? 49.259 0.739   52.958  1.00 7.26  ? 346  PHE A CA  1 
ATOM   2713  C  C   . PHE A  1  346 ? 47.849 0.168   52.790  1.00 7.31  ? 346  PHE A C   1 
ATOM   2714  O  O   . PHE A  1  346 ? 46.933 0.514   53.541  1.00 9.22  ? 346  PHE A O   1 
ATOM   2715  C  CB  . PHE A  1  346 ? 49.403 1.952   52.038  1.00 7.49  ? 346  PHE A CB  1 
ATOM   2716  C  CG  . PHE A  1  346 ? 50.709 2.717   52.156  1.00 7.69  ? 346  PHE A CG  1 
ATOM   2717  C  CD1 . PHE A  1  346 ? 51.711 2.396   53.056  1.00 7.71  ? 346  PHE A CD1 1 
ATOM   2718  C  CD2 . PHE A  1  346 ? 50.924 3.790   51.303  1.00 8.68  ? 346  PHE A CD2 1 
ATOM   2719  C  CE1 . PHE A  1  346 ? 52.889 3.142   53.097  1.00 8.56  ? 346  PHE A CE1 1 
ATOM   2720  C  CE2 . PHE A  1  346 ? 52.067 4.529   51.358  1.00 8.22  ? 346  PHE A CE2 1 
ATOM   2721  C  CZ  . PHE A  1  346 ? 53.060 4.201   52.234  1.00 7.63  ? 346  PHE A CZ  1 
ATOM   2722  N  N   . THR A  1  347 ? 47.670 -0.691  51.794  1.00 7.39  ? 347  THR A N   1 
ATOM   2723  C  CA  . THR A  1  347 ? 46.347 -1.218  51.507  1.00 7.30  ? 347  THR A CA  1 
ATOM   2724  C  C   . THR A  1  347 ? 45.957 -2.317  52.503  1.00 8.26  ? 347  THR A C   1 
ATOM   2725  O  O   . THR A  1  347 ? 44.800 -2.411  52.884  1.00 9.39  ? 347  THR A O   1 
ATOM   2726  C  CB  . THR A  1  347 ? 46.268 -1.736  50.053  1.00 7.84  ? 347  THR A CB  1 
ATOM   2727  O  OG1 . THR A  1  347 ? 46.711 -0.714  49.159  1.00 8.27  ? 347  THR A OG1 1 
ATOM   2728  C  CG2 . THR A  1  347 ? 44.830 -2.105  49.682  1.00 9.06  ? 347  THR A CG2 1 
ATOM   2729  N  N   . TYR A  1  348 ? 46.897 -3.153  52.927  1.00 7.33  ? 348  TYR A N   1 
ATOM   2730  C  CA  . TYR A  1  348 ? 46.561 -4.113  53.988  1.00 9.33  ? 348  TYR A CA  1 
ATOM   2731  C  C   . TYR A  1  348 ? 46.239 -3.371  55.279  1.00 9.39  ? 348  TYR A C   1 
ATOM   2732  O  O   . TYR A  1  348 ? 45.363 -3.804  56.030  1.00 10.51 ? 348  TYR A O   1 
ATOM   2733  C  CB  . TYR A  1  348 ? 47.663 -5.144  54.231  1.00 9.43  ? 348  TYR A CB  1 
ATOM   2734  C  CG  . TYR A  1  348 ? 47.673 -6.278  53.208  1.00 9.36  ? 348  TYR A CG  1 
ATOM   2735  C  CD1 . TYR A  1  348 ? 46.713 -7.274  53.248  1.00 8.76  ? 348  TYR A CD1 1 
ATOM   2736  C  CD2 . TYR A  1  348 ? 48.696 -6.397  52.281  1.00 10.22 ? 348  TYR A CD2 1 
ATOM   2737  C  CE1 . TYR A  1  348 ? 46.712 -8.302  52.319  1.00 9.97  ? 348  TYR A CE1 1 
ATOM   2738  C  CE2 . TYR A  1  348 ? 48.714 -7.427  51.363  1.00 10.62 ? 348  TYR A CE2 1 
ATOM   2739  C  CZ  . TYR A  1  348 ? 47.720 -8.374  51.390  1.00 10.59 ? 348  TYR A CZ  1 
ATOM   2740  O  OH  . TYR A  1  348 ? 47.732 -9.401  50.480  1.00 11.98 ? 348  TYR A OH  1 
ATOM   2741  N  N   . PHE A  1  349 ? 46.932 -2.267  55.562  1.00 8.39  ? 349  PHE A N   1 
ATOM   2742  C  CA  . PHE A  1  349 ? 46.548 -1.447  56.722  1.00 9.55  ? 349  PHE A CA  1 
ATOM   2743  C  C   . PHE A  1  349 ? 45.104 -0.983  56.593  1.00 9.35  ? 349  PHE A C   1 
ATOM   2744  O  O   . PHE A  1  349 ? 44.301 -1.112  57.523  1.00 9.47  ? 349  PHE A O   1 
ATOM   2745  C  CB  . PHE A  1  349 ? 47.455 -0.223  56.873  1.00 8.57  ? 349  PHE A CB  1 
ATOM   2746  C  CG  . PHE A  1  349 ? 46.941 0.756   57.879  1.00 9.92  ? 349  PHE A CG  1 
ATOM   2747  C  CD1 . PHE A  1  349 ? 47.227 0.607   59.218  1.00 11.16 ? 349  PHE A CD1 1 
ATOM   2748  C  CD2 . PHE A  1  349 ? 46.099 1.788   57.490  1.00 10.77 ? 349  PHE A CD2 1 
ATOM   2749  C  CE1 . PHE A  1  349 ? 46.711 1.506   60.144  1.00 11.93 ? 349  PHE A CE1 1 
ATOM   2750  C  CE2 . PHE A  1  349 ? 45.583 2.665   58.402  1.00 12.16 ? 349  PHE A CE2 1 
ATOM   2751  C  CZ  . PHE A  1  349 ? 45.888 2.525   59.730  1.00 12.24 ? 349  PHE A CZ  1 
ATOM   2752  N  N   . GLY A  1  350 ? 44.755 -0.458  55.431  1.00 8.92  ? 350  GLY A N   1 
ATOM   2753  C  CA  . GLY A  1  350 ? 43.410 0.059   55.265  1.00 10.20 ? 350  GLY A CA  1 
ATOM   2754  C  C   . GLY A  1  350 ? 42.358 -1.026  55.333  1.00 10.04 ? 350  GLY A C   1 
ATOM   2755  O  O   . GLY A  1  350 ? 41.293 -0.821  55.893  1.00 9.71  ? 350  GLY A O   1 
ATOM   2756  N  N   . LYS A  1  351 ? 42.667 -2.193  54.792  1.00 9.42  ? 351  LYS A N   1 
ATOM   2757  C  CA  . LYS A  1  351 ? 41.736 -3.302  54.844  1.00 11.74 ? 351  LYS A CA  1 
ATOM   2758  C  C   . LYS A  1  351 ? 41.488 -3.712  56.309  1.00 12.43 ? 351  LYS A C   1 
ATOM   2759  O  O   . LYS A  1  351 ? 40.357 -3.984  56.694  1.00 11.75 ? 351  LYS A O   1 
ATOM   2760  C  CB  . LYS A  1  351 ? 42.266 -4.465  54.009  1.00 14.72 ? 351  LYS A CB  1 
ATOM   2761  C  CG  . LYS A  1  351 ? 41.237 -5.544  53.731  1.00 20.22 ? 351  LYS A CG  1 
ATOM   2762  C  CD  . LYS A  1  351 ? 41.512 -6.772  54.523  1.00 24.23 ? 351  LYS A CD  1 
ATOM   2763  C  CE  . LYS A  1  351 ? 40.597 -7.906  54.079  1.00 27.78 ? 351  LYS A CE  1 
ATOM   2764  N  NZ  . LYS A  1  351 ? 40.828 -9.093  54.932  1.00 29.79 ? 351  LYS A NZ  1 
ATOM   2765  N  N   A GLU A  1  352 ? 42.534 -3.735  57.126  0.59 12.83 ? 352  GLU A N   1 
ATOM   2766  N  N   B GLU A  1  352 ? 42.544 -3.743  57.117  0.41 13.36 ? 352  GLU A N   1 
ATOM   2767  C  CA  A GLU A  1  352 ? 42.345 -4.108  58.529  0.59 14.10 ? 352  GLU A CA  1 
ATOM   2768  C  CA  B GLU A  1  352 ? 42.393 -4.102  58.527  0.41 14.86 ? 352  GLU A CA  1 
ATOM   2769  C  C   A GLU A  1  352 ? 41.559 -3.055  59.284  0.59 12.90 ? 352  GLU A C   1 
ATOM   2770  C  C   B GLU A  1  352 ? 41.551 -3.061  59.256  0.41 13.30 ? 352  GLU A C   1 
ATOM   2771  O  O   A GLU A  1  352 ? 40.745 -3.393  60.147  0.59 13.45 ? 352  GLU A O   1 
ATOM   2772  O  O   B GLU A  1  352 ? 40.693 -3.415  60.068  0.41 13.77 ? 352  GLU A O   1 
ATOM   2773  C  CB  A GLU A  1  352 ? 43.682 -4.362  59.222  0.59 17.57 ? 352  GLU A CB  1 
ATOM   2774  C  CB  B GLU A  1  352 ? 43.764 -4.256  59.200  0.41 18.59 ? 352  GLU A CB  1 
ATOM   2775  C  CG  A GLU A  1  352 ? 44.326 -5.625  58.761  0.59 22.75 ? 352  GLU A CG  1 
ATOM   2776  C  CG  B GLU A  1  352 ? 43.772 -4.087  60.744  0.41 23.51 ? 352  GLU A CG  1 
ATOM   2777  C  CD  A GLU A  1  352 ? 43.409 -6.847  58.889  0.59 26.95 ? 352  GLU A CD  1 
ATOM   2778  C  CD  B GLU A  1  352 ? 43.627 -5.392  61.495  0.41 27.94 ? 352  GLU A CD  1 
ATOM   2779  O  OE1 A GLU A  1  352 ? 42.823 -7.035  59.982  0.59 28.82 ? 352  GLU A OE1 1 
ATOM   2780  O  OE1 B GLU A  1  352 ? 44.558 -6.225  61.419  0.41 29.82 ? 352  GLU A OE1 1 
ATOM   2781  O  OE2 A GLU A  1  352 ? 43.240 -7.587  57.894  0.59 28.25 ? 352  GLU A OE2 1 
ATOM   2782  O  OE2 B GLU A  1  352 ? 42.594 -5.577  62.182  0.41 29.48 ? 352  GLU A OE2 1 
ATOM   2783  N  N   . TYR A  1  353 ? 41.798 -1.782  58.976  1.00 11.63 ? 353  TYR A N   1 
ATOM   2784  C  CA  . TYR A  1  353 ? 41.037 -0.695  59.606  1.00 11.16 ? 353  TYR A CA  1 
ATOM   2785  C  C   . TYR A  1  353 ? 39.553 -0.880  59.295  1.00 11.89 ? 353  TYR A C   1 
ATOM   2786  O  O   . TYR A  1  353 ? 38.696 -0.767  60.174  1.00 12.72 ? 353  TYR A O   1 
ATOM   2787  C  CB  . TYR A  1  353 ? 41.523 0.676   59.127  1.00 12.11 ? 353  TYR A CB  1 
ATOM   2788  C  CG  . TYR A  1  353 ? 40.736 1.827   59.694  1.00 12.96 ? 353  TYR A CG  1 
ATOM   2789  C  CD1 . TYR A  1  353 ? 40.868 2.181   61.022  1.00 13.56 ? 353  TYR A CD1 1 
ATOM   2790  C  CD2 . TYR A  1  353 ? 39.843 2.548   58.916  1.00 13.57 ? 353  TYR A CD2 1 
ATOM   2791  C  CE1 . TYR A  1  353 ? 40.136 3.216   61.553  1.00 13.80 ? 353  TYR A CE1 1 
ATOM   2792  C  CE2 . TYR A  1  353 ? 39.107 3.584   59.462  1.00 13.66 ? 353  TYR A CE2 1 
ATOM   2793  C  CZ  . TYR A  1  353 ? 39.265 3.910   60.776  1.00 14.24 ? 353  TYR A CZ  1 
ATOM   2794  O  OH  . TYR A  1  353 ? 38.549 4.946   61.338  1.00 14.26 ? 353  TYR A OH  1 
ATOM   2795  N  N   . VAL A  1  354 ? 39.250 -1.153  58.032  1.00 11.56 ? 354  VAL A N   1 
ATOM   2796  C  CA  . VAL A  1  354 ? 37.879 -1.390  57.606  1.00 11.40 ? 354  VAL A CA  1 
ATOM   2797  C  C   . VAL A  1  354 ? 37.260 -2.606  58.279  1.00 12.67 ? 354  VAL A C   1 
ATOM   2798  O  O   . VAL A  1  354 ? 36.118 -2.552  58.745  1.00 12.92 ? 354  VAL A O   1 
ATOM   2799  C  CB  . VAL A  1  354 ? 37.814 -1.547  56.081  1.00 11.07 ? 354  VAL A CB  1 
ATOM   2800  C  CG1 . VAL A  1  354 ? 36.438 -2.048  55.625  1.00 12.06 ? 354  VAL A CG1 1 
ATOM   2801  C  CG2 . VAL A  1  354 ? 38.140 -0.228  55.447  1.00 11.82 ? 354  VAL A CG2 1 
ATOM   2802  N  N   . GLU A  1  355 ? 37.998 -3.710  58.334  1.00 13.73 ? 355  GLU A N   1 
ATOM   2803  C  CA  . GLU A  1  355 ? 37.448 -4.920  58.943  1.00 18.31 ? 355  GLU A CA  1 
ATOM   2804  C  C   . GLU A  1  355 ? 37.181 -4.698  60.419  1.00 19.27 ? 355  GLU A C   1 
ATOM   2805  O  O   . GLU A  1  355 ? 36.180 -5.180  60.968  1.00 20.07 ? 355  GLU A O   1 
ATOM   2806  C  CB  . GLU A  1  355 ? 38.376 -6.110  58.707  1.00 22.88 ? 355  GLU A CB  1 
ATOM   2807  C  CG  . GLU A  1  355 ? 38.211 -6.591  57.291  1.00 29.28 ? 355  GLU A CG  1 
ATOM   2808  C  CD  . GLU A  1  355 ? 38.715 -7.982  57.032  1.00 34.56 ? 355  GLU A CD  1 
ATOM   2809  O  OE1 . GLU A  1  355 ? 39.839 -8.305  57.467  1.00 36.20 ? 355  GLU A OE1 1 
ATOM   2810  O  OE2 . GLU A  1  355 ? 37.983 -8.745  56.357  1.00 36.30 ? 355  GLU A OE2 1 
ATOM   2811  N  N   . ASP A  1  356 ? 38.047 -3.944  61.067  1.00 20.48 ? 356  ASP A N   1 
ATOM   2812  C  CA  A ASP A  1  356 ? 37.889 -3.649  62.491  0.45 21.44 ? 356  ASP A CA  1 
ATOM   2813  C  CA  B ASP A  1  356 ? 37.884 -3.675  62.487  0.55 21.59 ? 356  ASP A CA  1 
ATOM   2814  C  C   . ASP A  1  356 ? 36.709 -2.731  62.740  1.00 20.59 ? 356  ASP A C   1 
ATOM   2815  O  O   . ASP A  1  356 ? 35.916 -2.932  63.673  1.00 21.84 ? 356  ASP A O   1 
ATOM   2816  C  CB  A ASP A  1  356 ? 39.142 -2.979  63.060  0.45 22.51 ? 356  ASP A CB  1 
ATOM   2817  C  CB  B ASP A  1  356 ? 39.174 -3.083  63.050  0.55 23.02 ? 356  ASP A CB  1 
ATOM   2818  C  CG  A ASP A  1  356 ? 40.274 -3.952  63.319  0.45 23.80 ? 356  ASP A CG  1 
ATOM   2819  C  CG  B ASP A  1  356 ? 39.105 -2.834  64.540  0.55 25.13 ? 356  ASP A CG  1 
ATOM   2820  O  OD1 A ASP A  1  356 ? 40.044 -5.180  63.299  0.45 23.85 ? 356  ASP A OD1 1 
ATOM   2821  O  OD1 B ASP A  1  356 ? 39.110 -3.824  65.298  0.55 26.91 ? 356  ASP A OD1 1 
ATOM   2822  O  OD2 A ASP A  1  356 ? 41.405 -3.471  63.550  0.45 24.56 ? 356  ASP A OD2 1 
ATOM   2823  O  OD2 B ASP A  1  356 ? 39.060 -1.658  64.946  0.55 25.37 ? 356  ASP A OD2 1 
ATOM   2824  N  N   . LYS A  1  357 ? 36.579 -1.701  61.920  1.00 18.89 ? 357  LYS A N   1 
ATOM   2825  C  CA  . LYS A  1  357 ? 35.578 -0.689  62.189  1.00 19.04 ? 357  LYS A CA  1 
ATOM   2826  C  C   . LYS A  1  357 ? 34.191 -0.957  61.623  1.00 18.08 ? 357  LYS A C   1 
ATOM   2827  O  O   . LYS A  1  357 ? 33.188 -0.673  62.287  1.00 19.70 ? 357  LYS A O   1 
ATOM   2828  C  CB  . LYS A  1  357 ? 36.051 0.658   61.694  1.00 20.27 ? 357  LYS A CB  1 
ATOM   2829  C  CG  . LYS A  1  357 ? 35.082 1.717   62.086  1.00 22.41 ? 357  LYS A CG  1 
ATOM   2830  C  CD  . LYS A  1  357 ? 35.665 3.065   62.043  1.00 23.24 ? 357  LYS A CD  1 
ATOM   2831  C  CE  . LYS A  1  357 ? 34.651 4.077   62.543  1.00 24.24 ? 357  LYS A CE  1 
ATOM   2832  N  NZ  . LYS A  1  357 ? 35.293 5.406   62.614  1.00 25.12 ? 357  LYS A NZ  1 
ATOM   2833  N  N   . TYR A  1  358 ? 34.124 -1.476  60.409  1.00 16.16 ? 358  TYR A N   1 
ATOM   2834  C  CA  . TYR A  1  358 ? 32.851 -1.650  59.742  1.00 15.67 ? 358  TYR A CA  1 
ATOM   2835  C  C   . TYR A  1  358 ? 32.532 -3.089  59.409  1.00 16.19 ? 358  TYR A C   1 
ATOM   2836  O  O   . TYR A  1  358 ? 31.366 -3.474  59.436  1.00 16.02 ? 358  TYR A O   1 
ATOM   2837  C  CB  . TYR A  1  358 ? 32.827 -0.853  58.435  1.00 14.97 ? 358  TYR A CB  1 
ATOM   2838  C  CG  . TYR A  1  358 ? 32.925 0.638   58.603  1.00 14.97 ? 358  TYR A CG  1 
ATOM   2839  C  CD1 . TYR A  1  358 ? 31.819 1.386   58.967  1.00 15.42 ? 358  TYR A CD1 1 
ATOM   2840  C  CD2 . TYR A  1  358 ? 34.123 1.302   58.392  1.00 15.18 ? 358  TYR A CD2 1 
ATOM   2841  C  CE1 . TYR A  1  358 ? 31.895 2.750   59.115  1.00 15.80 ? 358  TYR A CE1 1 
ATOM   2842  C  CE2 . TYR A  1  358 ? 34.212 2.666   58.533  1.00 15.56 ? 358  TYR A CE2 1 
ATOM   2843  C  CZ  . TYR A  1  358 ? 33.092 3.389   58.894  1.00 15.79 ? 358  TYR A CZ  1 
ATOM   2844  O  OH  . TYR A  1  358 ? 33.178 4.755   59.039  1.00 17.38 ? 358  TYR A OH  1 
ATOM   2845  N  N   . GLY A  1  359 ? 33.558 -3.861  59.053  1.00 15.49 ? 359  GLY A N   1 
ATOM   2846  C  CA  . GLY A  1  359 ? 33.358 -5.112  58.343  1.00 15.10 ? 359  GLY A CA  1 
ATOM   2847  C  C   . GLY A  1  359 ? 33.392 -4.872  56.841  1.00 14.24 ? 359  GLY A C   1 
ATOM   2848  O  O   . GLY A  1  359 ? 32.878 -3.859  56.361  1.00 14.04 ? 359  GLY A O   1 
ATOM   2849  N  N   . LEU A  1  360 ? 33.988 -5.790  56.087  1.00 15.19 ? 360  LEU A N   1 
ATOM   2850  C  CA  . LEU A  1  360 ? 34.022 -5.628  54.636  1.00 16.22 ? 360  LEU A CA  1 
ATOM   2851  C  C   . LEU A  1  360 ? 32.618 -5.551  54.076  1.00 14.83 ? 360  LEU A C   1 
ATOM   2852  O  O   . LEU A  1  360 ? 31.752 -6.358  54.406  1.00 15.03 ? 360  LEU A O   1 
ATOM   2853  C  CB  . LEU A  1  360 ? 34.766 -6.764  53.914  1.00 19.50 ? 360  LEU A CB  1 
ATOM   2854  C  CG  . LEU A  1  360 ? 36.266 -6.893  54.081  1.00 22.91 ? 360  LEU A CG  1 
ATOM   2855  C  CD1 . LEU A  1  360 ? 36.749 -8.128  53.309  1.00 25.58 ? 360  LEU A CD1 1 
ATOM   2856  C  CD2 . LEU A  1  360 ? 36.956 -5.644  53.641  1.00 21.24 ? 360  LEU A CD2 1 
ATOM   2857  N  N   . CYS A  1  361 ? 32.432 -4.543  53.227  1.00 13.84 ? 361  CYS A N   1 
ATOM   2858  C  CA  A CYS A  1  361 ? 31.215 -4.254  52.493  0.51 13.96 ? 361  CYS A CA  1 
ATOM   2859  C  CA  B CYS A  1  361 ? 31.182 -4.378  52.493  0.49 14.09 ? 361  CYS A CA  1 
ATOM   2860  C  C   . CYS A  1  361 ? 30.007 -3.956  53.362  1.00 13.40 ? 361  CYS A C   1 
ATOM   2861  O  O   . CYS A  1  361 ? 28.890 -3.942  52.883  1.00 15.95 ? 361  CYS A O   1 
ATOM   2862  C  CB  A CYS A  1  361 ? 30.910 -5.401  51.540  0.51 14.61 ? 361  CYS A CB  1 
ATOM   2863  C  CB  B CYS A  1  361 ? 30.761 -5.673  51.773  0.49 15.55 ? 361  CYS A CB  1 
ATOM   2864  S  SG  A CYS A  1  361 ? 32.159 -5.509  50.261  0.51 15.19 ? 361  CYS A SG  1 
ATOM   2865  S  SG  B CYS A  1  361 ? 31.957 -6.471  50.705  0.49 16.89 ? 361  CYS A SG  1 
ATOM   2866  N  N   . GLU A  1  362 ? 30.248 -3.644  54.630  1.00 12.09 ? 362  GLU A N   1 
ATOM   2867  C  CA  . GLU A  1  362 ? 29.152 -3.398  55.557  1.00 13.30 ? 362  GLU A CA  1 
ATOM   2868  C  C   . GLU A  1  362 ? 29.037 -1.942  55.995  1.00 12.38 ? 362  GLU A C   1 
ATOM   2869  O  O   . GLU A  1  362 ? 28.166 -1.604  56.797  1.00 14.38 ? 362  GLU A O   1 
ATOM   2870  C  CB  . GLU A  1  362 ? 29.319 -4.285  56.791  1.00 15.23 ? 362  GLU A CB  1 
ATOM   2871  C  CG  . GLU A  1  362 ? 29.150 -5.765  56.510  1.00 18.69 ? 362  GLU A CG  1 
ATOM   2872  C  CD  . GLU A  1  362 ? 27.768 -6.113  55.989  1.00 23.48 ? 362  GLU A CD  1 
ATOM   2873  O  OE1 . GLU A  1  362 ? 26.818 -5.375  56.304  1.00 24.99 ? 362  GLU A OE1 1 
ATOM   2874  O  OE2 . GLU A  1  362 ? 27.622 -7.112  55.253  1.00 26.74 ? 362  GLU A OE2 1 
ATOM   2875  N  N   . ALA A  1  363 ? 29.919 -1.071  55.512  1.00 10.87 ? 363  ALA A N   1 
ATOM   2876  C  CA  . ALA A  1  363 ? 29.832 0.348   55.857  1.00 12.31 ? 363  ALA A CA  1 
ATOM   2877  C  C   . ALA A  1  363 ? 28.717 1.038   55.073  1.00 12.15 ? 363  ALA A C   1 
ATOM   2878  O  O   . ALA A  1  363 ? 28.433 0.666   53.924  1.00 12.29 ? 363  ALA A O   1 
ATOM   2879  C  CB  . ALA A  1  363 ? 31.159 1.044   55.570  1.00 12.03 ? 363  ALA A CB  1 
ATOM   2880  N  N   . PRO A  1  364 ? 28.086 2.062   55.668  1.00 11.59 ? 364  PRO A N   1 
ATOM   2881  C  CA  . PRO A  1  364 ? 27.152 2.868   54.876  1.00 11.62 ? 364  PRO A CA  1 
ATOM   2882  C  C   . PRO A  1  364 ? 27.829 3.431   53.632  1.00 10.58 ? 364  PRO A C   1 
ATOM   2883  O  O   . PRO A  1  364 ? 28.978 3.855   53.693  1.00 9.89  ? 364  PRO A O   1 
ATOM   2884  C  CB  . PRO A  1  364 ? 26.754 3.990   55.836  1.00 11.87 ? 364  PRO A CB  1 
ATOM   2885  C  CG  . PRO A  1  364 ? 26.979 3.402   57.204  1.00 12.13 ? 364  PRO A CG  1 
ATOM   2886  C  CD  . PRO A  1  364 ? 28.196 2.545   57.051  1.00 11.89 ? 364  PRO A CD  1 
ATOM   2887  N  N   . ASN A  1  365 ? 27.119 3.411   52.509  1.00 10.54 ? 365  ASN A N   1 
ATOM   2888  C  CA  . ASN A  1  365 ? 27.634 3.982   51.291  1.00 10.06 ? 365  ASN A CA  1 
ATOM   2889  C  C   . ASN A  1  365 ? 27.385 5.476   51.280  1.00 10.74 ? 365  ASN A C   1 
ATOM   2890  O  O   . ASN A  1  365 ? 26.483 5.975   50.603  1.00 13.07 ? 365  ASN A O   1 
ATOM   2891  C  CB  . ASN A  1  365 ? 27.017 3.325   50.069  1.00 10.16 ? 365  ASN A CB  1 
ATOM   2892  C  CG  . ASN A  1  365 ? 27.758 3.691   48.822  1.00 10.56 ? 365  ASN A CG  1 
ATOM   2893  O  OD1 . ASN A  1  365 ? 28.984 3.764   48.837  1.00 10.55 ? 365  ASN A OD1 1 
ATOM   2894  N  ND2 . ASN A  1  365 ? 27.040 3.940   47.744  1.00 11.09 ? 365  ASN A ND2 1 
ATOM   2895  N  N   . THR A  1  366 ? 28.202 6.190   52.055  1.00 10.26 ? 366  THR A N   1 
ATOM   2896  C  CA  . THR A  1  366 ? 27.965 7.614   52.308  1.00 10.34 ? 366  THR A CA  1 
ATOM   2897  C  C   . THR A  1  366 ? 29.269 8.385   52.401  1.00 9.32  ? 366  THR A C   1 
ATOM   2898  O  O   . THR A  1  366 ? 30.347 7.817   52.604  1.00 9.47  ? 366  THR A O   1 
ATOM   2899  C  CB  . THR A  1  366 ? 27.216 7.858   53.617  1.00 11.44 ? 366  THR A CB  1 
ATOM   2900  O  OG1 . THR A  1  366 ? 28.092 7.500   54.683  1.00 12.09 ? 366  THR A OG1 1 
ATOM   2901  C  CG2 . THR A  1  366 ? 25.920 7.062   53.697  1.00 11.25 ? 366  THR A CG2 1 
ATOM   2902  N  N   . MET A  1  367 ? 29.146 9.695   52.283  1.00 9.19  ? 367  MET A N   1 
ATOM   2903  C  CA  . MET A  1  367 ? 30.276 10.584  52.434  1.00 9.55  ? 367  MET A CA  1 
ATOM   2904  C  C   . MET A  1  367 ? 30.905 10.448  53.820  1.00 9.87  ? 367  MET A C   1 
ATOM   2905  O  O   . MET A  1  367 ? 32.099 10.618  53.965  1.00 10.10 ? 367  MET A O   1 
ATOM   2906  C  CB  . MET A  1  367 ? 29.845 12.027  52.185  1.00 11.20 ? 367  MET A CB  1 
ATOM   2907  C  CG  . MET A  1  367 ? 30.985 13.019  52.108  1.00 13.08 ? 367  MET A CG  1 
ATOM   2908  S  SD  . MET A  1  367 ? 32.177 12.682  50.793  1.00 15.48 ? 367  MET A SD  1 
ATOM   2909  C  CE  . MET A  1  367 ? 31.198 13.151  49.378  1.00 17.08 ? 367  MET A CE  1 
ATOM   2910  N  N   . ASP A  1  368 ? 30.119 10.138  54.842  1.00 10.05 ? 368  ASP A N   1 
ATOM   2911  C  CA  . ASP A  1  368 ? 30.730 9.966   56.173  1.00 11.45 ? 368  ASP A CA  1 
ATOM   2912  C  C   . ASP A  1  368 ? 31.746 8.838   56.182  1.00 10.26 ? 368  ASP A C   1 
ATOM   2913  O  O   . ASP A  1  368 ? 32.811 8.932   56.800  1.00 10.75 ? 368  ASP A O   1 
ATOM   2914  C  CB  . ASP A  1  368 ? 29.679 9.659   57.219  1.00 13.71 ? 368  ASP A CB  1 
ATOM   2915  C  CG  . ASP A  1  368 ? 28.686 10.773  57.397  1.00 19.27 ? 368  ASP A CG  1 
ATOM   2916  O  OD1 . ASP A  1  368 ? 29.089 11.957  57.441  1.00 19.72 ? 368  ASP A OD1 1 
ATOM   2917  O  OD2 . ASP A  1  368 ? 27.477 10.443  57.489  1.00 23.16 ? 368  ASP A OD2 1 
ATOM   2918  N  N   . THR A  1  369 ? 31.410 7.746   55.504  1.00 9.87  ? 369  THR A N   1 
ATOM   2919  C  CA  . THR A  1  369 ? 32.337 6.629   55.399  1.00 10.50 ? 369  THR A CA  1 
ATOM   2920  C  C   . THR A  1  369 ? 33.596 7.027   54.631  1.00 9.20  ? 369  THR A C   1 
ATOM   2921  O  O   . THR A  1  369 ? 34.699 6.707   55.053  1.00 8.79  ? 369  THR A O   1 
ATOM   2922  C  CB  . THR A  1  369 ? 31.654 5.443   54.745  1.00 10.34 ? 369  THR A CB  1 
ATOM   2923  O  OG1 . THR A  1  369 ? 30.560 5.045   55.581  1.00 10.32 ? 369  THR A OG1 1 
ATOM   2924  C  CG2 . THR A  1  369 ? 32.637 4.268   54.540  1.00 10.37 ? 369  THR A CG2 1 
ATOM   2925  N  N   . VAL A  1  370 ? 33.418 7.758   53.538  1.00 9.08  ? 370  VAL A N   1 
ATOM   2926  C  CA  . VAL A  1  370 ? 34.529 8.281   52.762  1.00 9.02  ? 370  VAL A CA  1 
ATOM   2927  C  C   . VAL A  1  370 ? 35.465 9.103   53.641  1.00 8.62  ? 370  VAL A C   1 
ATOM   2928  O  O   . VAL A  1  370 ? 36.686 8.874   53.639  1.00 8.81  ? 370  VAL A O   1 
ATOM   2929  C  CB  . VAL A  1  370 ? 34.020 9.154   51.583  1.00 9.09  ? 370  VAL A CB  1 
ATOM   2930  C  CG1 . VAL A  1  370 ? 35.189 9.785   50.822  1.00 9.55  ? 370  VAL A CG1 1 
ATOM   2931  C  CG2 . VAL A  1  370 ? 33.187 8.326   50.627  1.00 9.56  ? 370  VAL A CG2 1 
ATOM   2932  N  N   . LEU A  1  371 ? 34.906 10.068  54.372  1.00 8.33  ? 371  LEU A N   1 
ATOM   2933  C  CA  . LEU A  1  371 ? 35.729 10.951  55.198  1.00 8.93  ? 371  LEU A CA  1 
ATOM   2934  C  C   . LEU A  1  371 ? 36.501 10.162  56.230  1.00 9.38  ? 371  LEU A C   1 
ATOM   2935  O  O   . LEU A  1  371 ? 37.687 10.431  56.476  1.00 11.14 ? 371  LEU A O   1 
ATOM   2936  C  CB  . LEU A  1  371 ? 34.867 12.002  55.896  1.00 10.36 ? 371  LEU A CB  1 
ATOM   2937  C  CG  . LEU A  1  371 ? 34.175 13.046  55.017  1.00 13.79 ? 371  LEU A CG  1 
ATOM   2938  C  CD1 . LEU A  1  371 ? 33.207 13.870  55.818  1.00 16.25 ? 371  LEU A CD1 1 
ATOM   2939  C  CD2 . LEU A  1  371 ? 35.156 13.944  54.329  1.00 16.04 ? 371  LEU A CD2 1 
ATOM   2940  N  N   . ASP A  1  372 ? 35.845 9.172   56.834  1.00 8.47  ? 372  ASP A N   1 
ATOM   2941  C  CA  . ASP A  1  372 ? 36.521 8.361   57.846  1.00 10.13 ? 372  ASP A CA  1 
ATOM   2942  C  C   . ASP A  1  372 ? 37.694 7.578   57.267  1.00 9.50  ? 372  ASP A C   1 
ATOM   2943  O  O   . ASP A  1  372 ? 38.837 7.768   57.669  1.00 9.91  ? 372  ASP A O   1 
ATOM   2944  C  CB  . ASP A  1  372 ? 35.507 7.415   58.493  1.00 12.34 ? 372  ASP A CB  1 
ATOM   2945  C  CG  . ASP A  1  372 ? 36.137 6.430   59.446  1.00 16.35 ? 372  ASP A CG  1 
ATOM   2946  O  OD1 . ASP A  1  372 ? 37.272 6.639   59.889  1.00 18.96 ? 372  ASP A OD1 1 
ATOM   2947  O  OD2 . ASP A  1  372 ? 35.462 5.442   59.767  1.00 19.06 ? 372  ASP A OD2 1 
ATOM   2948  N  N   . ILE A  1  373 ? 37.414 6.701   56.322  1.00 9.06  ? 373  ILE A N   1 
ATOM   2949  C  CA  . ILE A  1  373 ? 38.410 5.743   55.875  1.00 8.26  ? 373  ILE A CA  1 
ATOM   2950  C  C   . ILE A  1  373 ? 39.522 6.409   55.064  1.00 7.34  ? 373  ILE A C   1 
ATOM   2951  O  O   . ILE A  1  373 ? 40.714 6.146   55.264  1.00 8.33  ? 373  ILE A O   1 
ATOM   2952  C  CB  . ILE A  1  373 ? 37.760 4.644   55.032  1.00 8.56  ? 373  ILE A CB  1 
ATOM   2953  C  CG1 . ILE A  1  373 ? 36.747 3.886   55.873  1.00 10.01 ? 373  ILE A CG1 1 
ATOM   2954  C  CG2 . ILE A  1  373 ? 38.820 3.710   54.413  1.00 8.62  ? 373  ILE A CG2 1 
ATOM   2955  C  CD1 . ILE A  1  373 ? 35.895 2.962   55.079  1.00 12.50 ? 373  ILE A CD1 1 
ATOM   2956  N  N   . ALA A  1  374 ? 39.144 7.254   54.106  1.00 8.32  ? 374  ALA A N   1 
ATOM   2957  C  CA  . ALA A  1  374 ? 40.160 7.852   53.260  1.00 7.85  ? 374  ALA A CA  1 
ATOM   2958  C  C   . ALA A  1  374 ? 41.111 8.744   54.081  1.00 8.49  ? 374  ALA A C   1 
ATOM   2959  O  O   . ALA A  1  374 ? 42.313 8.773   53.840  1.00 8.41  ? 374  ALA A O   1 
ATOM   2960  C  CB  . ALA A  1  374 ? 39.509 8.626   52.116  1.00 8.64  ? 374  ALA A CB  1 
ATOM   2961  N  N   . THR A  1  375 ? 40.590 9.442   55.075  1.00 7.67  ? 375  THR A N   1 
ATOM   2962  C  CA  . THR A  1  375 ? 41.448 10.256  55.933  1.00 8.28  ? 375  THR A CA  1 
ATOM   2963  C  C   . THR A  1  375 ? 42.410 9.379   56.745  1.00 8.38  ? 375  THR A C   1 
ATOM   2964  O  O   . THR A  1  375 ? 43.620 9.619   56.765  1.00 8.80  ? 375  THR A O   1 
ATOM   2965  C  CB  . THR A  1  375 ? 40.590 11.123  56.863  1.00 8.97  ? 375  THR A CB  1 
ATOM   2966  O  OG1 . THR A  1  375 ? 39.758 11.969  56.067  1.00 9.49  ? 375  THR A OG1 1 
ATOM   2967  C  CG2 . THR A  1  375 ? 41.435 11.989  57.756  1.00 9.47  ? 375  THR A CG2 1 
ATOM   2968  N  N   . GLU A  1  376 ? 41.880 8.336   57.387  1.00 8.00  ? 376  GLU A N   1 
ATOM   2969  C  CA  . GLU A  1  376 ? 42.712 7.476   58.217  1.00 9.15  ? 376  GLU A CA  1 
ATOM   2970  C  C   . GLU A  1  376 ? 43.824 6.808   57.399  1.00 8.48  ? 376  GLU A C   1 
ATOM   2971  O  O   . GLU A  1  376 ? 44.980 6.753   57.817  1.00 9.14  ? 376  GLU A O   1 
ATOM   2972  C  CB  . GLU A  1  376 ? 41.839 6.431   58.906  1.00 10.63 ? 376  GLU A CB  1 
ATOM   2973  C  CG  . GLU A  1  376 ? 42.597 5.472   59.815  1.00 12.75 ? 376  GLU A CG  1 
ATOM   2974  C  CD  . GLU A  1  376 ? 43.073 6.115   61.114  1.00 17.06 ? 376  GLU A CD  1 
ATOM   2975  O  OE1 . GLU A  1  376 ? 42.584 7.194   61.498  1.00 19.12 ? 376  GLU A OE1 1 
ATOM   2976  O  OE2 . GLU A  1  376 ? 43.944 5.507   61.774  1.00 19.31 ? 376  GLU A OE2 1 
ATOM   2977  N  N   . VAL A  1  377 ? 43.486 6.317   56.215  1.00 7.49  ? 377  VAL A N   1 
ATOM   2978  C  CA  . VAL A  1  377 ? 44.480 5.583   55.427  1.00 8.00  ? 377  VAL A CA  1 
ATOM   2979  C  C   . VAL A  1  377 ? 45.508 6.558   54.838  1.00 7.74  ? 377  VAL A C   1 
ATOM   2980  O  O   . VAL A  1  377 ? 46.681 6.248   54.749  1.00 7.85  ? 377  VAL A O   1 
ATOM   2981  C  CB  . VAL A  1  377 ? 43.802 4.740   54.319  1.00 9.21  ? 377  VAL A CB  1 
ATOM   2982  C  CG1 . VAL A  1  377 ? 44.824 4.084   53.386  1.00 9.07  ? 377  VAL A CG1 1 
ATOM   2983  C  CG2 . VAL A  1  377 ? 42.901 3.665   54.948  1.00 10.61 ? 377  VAL A CG2 1 
ATOM   2984  N  N   . THR A  1  378 ? 45.069 7.738   54.431  1.00 7.83  ? 378  THR A N   1 
ATOM   2985  C  CA  . THR A  1  378 ? 45.989 8.755   53.923  1.00 8.07  ? 378  THR A CA  1 
ATOM   2986  C  C   . THR A  1  378 ? 46.996 9.121   55.003  1.00 8.31  ? 378  THR A C   1 
ATOM   2987  O  O   . THR A  1  378 ? 48.194 9.192   54.733  1.00 8.24  ? 378  THR A O   1 
ATOM   2988  C  CB  . THR A  1  378 ? 45.238 10.015  53.455  1.00 7.44  ? 378  THR A CB  1 
ATOM   2989  O  OG1 . THR A  1  378 ? 44.400 9.693   52.343  1.00 8.57  ? 378  THR A OG1 1 
ATOM   2990  C  CG2 . THR A  1  378 ? 46.207 11.124  53.031  1.00 7.77  ? 378  THR A CG2 1 
ATOM   2991  N  N   . PHE A  1  379 ? 46.520 9.351   56.228  1.00 7.71  ? 379  PHE A N   1 
ATOM   2992  C  CA  . PHE A  1  379 ? 47.442 9.711   57.291  1.00 8.14  ? 379  PHE A CA  1 
ATOM   2993  C  C   . PHE A  1  379 ? 48.425 8.588   57.609  1.00 8.73  ? 379  PHE A C   1 
ATOM   2994  O  O   . PHE A  1  379 ? 49.594 8.859   57.876  1.00 9.83  ? 379  PHE A O   1 
ATOM   2995  C  CB  . PHE A  1  379 ? 46.678 10.128  58.550  1.00 8.61  ? 379  PHE A CB  1 
ATOM   2996  C  CG  . PHE A  1  379 ? 45.965 11.453  58.416  1.00 10.55 ? 379  PHE A CG  1 
ATOM   2997  C  CD1 . PHE A  1  379 ? 46.309 12.375  57.420  1.00 12.00 ? 379  PHE A CD1 1 
ATOM   2998  C  CD2 . PHE A  1  379 ? 44.937 11.771  59.276  1.00 11.17 ? 379  PHE A CD2 1 
ATOM   2999  C  CE1 . PHE A  1  379 ? 45.632 13.588  57.314  1.00 13.11 ? 379  PHE A CE1 1 
ATOM   3000  C  CE2 . PHE A  1  379 ? 44.266 12.992  59.175  1.00 11.68 ? 379  PHE A CE2 1 
ATOM   3001  C  CZ  . PHE A  1  379 ? 44.625 13.893  58.201  1.00 12.81 ? 379  PHE A CZ  1 
ATOM   3002  N  N   . TYR A  1  380 ? 47.984 7.338   57.549  1.00 8.36  ? 380  TYR A N   1 
ATOM   3003  C  CA  . TYR A  1  380 ? 48.908 6.208   57.752  1.00 9.06  ? 380  TYR A CA  1 
ATOM   3004  C  C   . TYR A  1  380 ? 50.006 6.191   56.694  1.00 8.63  ? 380  TYR A C   1 
ATOM   3005  O  O   . TYR A  1  380 ? 51.195 6.086   57.011  1.00 8.41  ? 380  TYR A O   1 
ATOM   3006  C  CB  . TYR A  1  380 ? 48.166 4.873   57.740  1.00 9.79  ? 380  TYR A CB  1 
ATOM   3007  C  CG  . TYR A  1  380 ? 49.089 3.680   57.782  1.00 9.28  ? 380  TYR A CG  1 
ATOM   3008  C  CD1 . TYR A  1  380 ? 49.556 3.184   58.988  1.00 9.09  ? 380  TYR A CD1 1 
ATOM   3009  C  CD2 . TYR A  1  380 ? 49.490 3.047   56.626  1.00 8.43  ? 380  TYR A CD2 1 
ATOM   3010  C  CE1 . TYR A  1  380 ? 50.409 2.105   59.046  1.00 9.07  ? 380  TYR A CE1 1 
ATOM   3011  C  CE2 . TYR A  1  380 ? 50.352 1.955   56.665  1.00 9.00  ? 380  TYR A CE2 1 
ATOM   3012  C  CZ  . TYR A  1  380 ? 50.806 1.494   57.887  1.00 10.46 ? 380  TYR A CZ  1 
ATOM   3013  O  OH  . TYR A  1  380 ? 51.645 0.419   57.969  1.00 11.53 ? 380  TYR A OH  1 
ATOM   3014  N  N   . GLY A  1  381 ? 49.619 6.297   55.432  1.00 8.24  ? 381  GLY A N   1 
ATOM   3015  C  CA  . GLY A  1  381 ? 50.612 6.234   54.382  1.00 8.31  ? 381  GLY A CA  1 
ATOM   3016  C  C   . GLY A  1  381 ? 51.626 7.348   54.460  1.00 8.10  ? 381  GLY A C   1 
ATOM   3017  O  O   . GLY A  1  381 ? 52.828 7.120   54.316  1.00 8.52  ? 381  GLY A O   1 
ATOM   3018  N  N   . LEU A  1  382 ? 51.149 8.569   54.673  1.00 8.69  ? 382  LEU A N   1 
ATOM   3019  C  CA  . LEU A  1  382 ? 52.068 9.702   54.758  1.00 9.04  ? 382  LEU A CA  1 
ATOM   3020  C  C   . LEU A  1  382 ? 52.978 9.595   55.978  1.00 8.89  ? 382  LEU A C   1 
ATOM   3021  O  O   . LEU A  1  382 ? 54.148 9.982   55.920  1.00 8.54  ? 382  LEU A O   1 
ATOM   3022  C  CB  . LEU A  1  382 ? 51.302 11.012  54.756  1.00 8.67  ? 382  LEU A CB  1 
ATOM   3023  C  CG  . LEU A  1  382 ? 50.549 11.290  53.450  1.00 9.70  ? 382  LEU A CG  1 
ATOM   3024  C  CD1 . LEU A  1  382 ? 49.714 12.548  53.584  1.00 9.98  ? 382  LEU A CD1 1 
ATOM   3025  C  CD2 . LEU A  1  382 ? 51.519 11.432  52.282  1.00 9.48  ? 382  LEU A CD2 1 
ATOM   3026  N  N   . GLU A  1  383 ? 52.443 9.085   57.092  1.00 7.95  ? 383  GLU A N   1 
ATOM   3027  C  CA  . GLU A  1  383 ? 53.277 8.849   58.269  1.00 8.48  ? 383  GLU A CA  1 
ATOM   3028  C  C   . GLU A  1  383 ? 54.451 7.922   57.944  1.00 8.48  ? 383  GLU A C   1 
ATOM   3029  O  O   . GLU A  1  383 ? 55.535 8.092   58.491  1.00 8.79  ? 383  GLU A O   1 
ATOM   3030  C  CB  . GLU A  1  383 ? 52.460 8.240   59.406  1.00 10.22 ? 383  GLU A CB  1 
ATOM   3031  C  CG  . GLU A  1  383 ? 51.646 9.239   60.200  1.00 14.23 ? 383  GLU A CG  1 
ATOM   3032  C  CD  . GLU A  1  383 ? 50.629 8.600   61.136  1.00 17.37 ? 383  GLU A CD  1 
ATOM   3033  O  OE1 . GLU A  1  383 ? 50.559 7.343   61.204  1.00 18.79 ? 383  GLU A OE1 1 
ATOM   3034  O  OE2 . GLU A  1  383 ? 49.894 9.365   61.812  1.00 18.30 ? 383  GLU A OE2 1 
ATOM   3035  N  N   . GLN A  1  384 ? 54.246 6.945   57.058  1.00 8.02  ? 384  GLN A N   1 
ATOM   3036  C  CA  . GLN A  1  384 ? 55.348 6.031   56.754  1.00 8.64  ? 384  GLN A CA  1 
ATOM   3037  C  C   . GLN A  1  384 ? 56.502 6.742   56.064  1.00 8.34  ? 384  GLN A C   1 
ATOM   3038  O  O   . GLN A  1  384 ? 57.672 6.490   56.382  1.00 8.67  ? 384  GLN A O   1 
ATOM   3039  C  CB  . GLN A  1  384 ? 54.874 4.848   55.913  1.00 8.74  ? 384  GLN A CB  1 
ATOM   3040  C  CG  . GLN A  1  384 ? 53.761 4.023   56.537  1.00 8.42  ? 384  GLN A CG  1 
ATOM   3041  C  CD  . GLN A  1  384 ? 53.890 3.861   58.033  1.00 10.13 ? 384  GLN A CD  1 
ATOM   3042  O  OE1 . GLN A  1  384 ? 54.859 3.264   58.524  1.00 11.43 ? 384  GLN A OE1 1 
ATOM   3043  N  NE2 . GLN A  1  384 ? 52.926 4.425   58.774  1.00 11.08 ? 384  GLN A NE2 1 
ATOM   3044  N  N   . TYR A  1  385 ? 56.198 7.667   55.156  1.00 7.89  ? 385  TYR A N   1 
ATOM   3045  C  CA  . TYR A  1  385 ? 57.250 8.448   54.516  1.00 8.41  ? 385  TYR A CA  1 
ATOM   3046  C  C   . TYR A  1  385 ? 57.994 9.330   55.520  1.00 8.66  ? 385  TYR A C   1 
ATOM   3047  O  O   . TYR A  1  385 ? 59.180 9.614   55.350  1.00 9.40  ? 385  TYR A O   1 
ATOM   3048  C  CB  . TYR A  1  385 ? 56.674 9.319   53.399  1.00 7.42  ? 385  TYR A CB  1 
ATOM   3049  C  CG  . TYR A  1  385 ? 56.091 8.530   52.225  1.00 7.53  ? 385  TYR A CG  1 
ATOM   3050  C  CD1 . TYR A  1  385 ? 56.883 7.714   51.421  1.00 8.71  ? 385  TYR A CD1 1 
ATOM   3051  C  CD2 . TYR A  1  385 ? 54.744 8.614   51.921  1.00 7.72  ? 385  TYR A CD2 1 
ATOM   3052  C  CE1 . TYR A  1  385 ? 56.331 7.013   50.348  1.00 8.21  ? 385  TYR A CE1 1 
ATOM   3053  C  CE2 . TYR A  1  385 ? 54.195 7.921   50.869  1.00 8.85  ? 385  TYR A CE2 1 
ATOM   3054  C  CZ  . TYR A  1  385 ? 54.975 7.119   50.092  1.00 8.37  ? 385  TYR A CZ  1 
ATOM   3055  O  OH  . TYR A  1  385 ? 54.373 6.447   49.045  1.00 8.69  ? 385  TYR A OH  1 
ATOM   3056  N  N   . GLU A  1  386 ? 57.278 9.785   56.545  1.00 9.02  ? 386  GLU A N   1 
ATOM   3057  C  CA  . GLU A  1  386 ? 57.852 10.626  57.596  1.00 8.49  ? 386  GLU A CA  1 
ATOM   3058  C  C   . GLU A  1  386 ? 58.708 9.821   58.591  1.00 9.66  ? 386  GLU A C   1 
ATOM   3059  O  O   . GLU A  1  386 ? 59.758 10.275  59.039  1.00 10.89 ? 386  GLU A O   1 
ATOM   3060  C  CB  . GLU A  1  386 ? 56.727 11.367  58.320  1.00 9.05  ? 386  GLU A CB  1 
ATOM   3061  C  CG  . GLU A  1  386 ? 55.977 12.359  57.448  1.00 8.88  ? 386  GLU A CG  1 
ATOM   3062  C  CD  . GLU A  1  386 ? 54.679 12.853  58.064  1.00 9.96  ? 386  GLU A CD  1 
ATOM   3063  O  OE1 . GLU A  1  386 ? 54.305 12.398  59.178  1.00 10.15 ? 386  GLU A OE1 1 
ATOM   3064  O  OE2 . GLU A  1  386 ? 53.988 13.663  57.397  1.00 10.21 ? 386  GLU A OE2 1 
ATOM   3065  N  N   . GLU A  1  387 ? 58.253 8.622   58.916  1.00 9.54  ? 387  GLU A N   1 
ATOM   3066  C  CA  . GLU A  1  387 ? 58.945 7.769   59.857  1.00 9.92  ? 387  GLU A CA  1 
ATOM   3067  C  C   . GLU A  1  387 ? 60.172 7.113   59.245  1.00 9.43  ? 387  GLU A C   1 
ATOM   3068  O  O   . GLU A  1  387 ? 61.114 6.778   59.965  1.00 10.96 ? 387  GLU A O   1 
ATOM   3069  C  CB  . GLU A  1  387 ? 58.008 6.676   60.385  1.00 11.63 ? 387  GLU A CB  1 
ATOM   3070  C  CG  . GLU A  1  387 ? 56.853 7.176   61.241  1.00 14.99 ? 387  GLU A CG  1 
ATOM   3071  C  CD  . GLU A  1  387 ? 57.226 7.499   62.681  1.00 18.94 ? 387  GLU A CD  1 
ATOM   3072  O  OE1 . GLU A  1  387 ? 58.439 7.506   63.015  1.00 20.51 ? 387  GLU A OE1 1 
ATOM   3073  O  OE2 . GLU A  1  387 ? 56.289 7.757   63.476  1.00 20.18 ? 387  GLU A OE2 1 
ATOM   3074  N  N   . TYR A  1  388 ? 60.124 6.897   57.928  1.00 9.13  ? 388  TYR A N   1 
ATOM   3075  C  CA  . TYR A  1  388 ? 61.170 6.178   57.223  1.00 9.37  ? 388  TYR A CA  1 
ATOM   3076  C  C   . TYR A  1  388 ? 61.744 7.021   56.094  1.00 9.24  ? 388  TYR A C   1 
ATOM   3077  O  O   . TYR A  1  388 ? 61.287 6.948   54.954  1.00 9.28  ? 388  TYR A O   1 
ATOM   3078  C  CB  . TYR A  1  388 ? 60.635 4.860   56.662  1.00 10.26 ? 388  TYR A CB  1 
ATOM   3079  C  CG  . TYR A  1  388 ? 60.142 3.926   57.734  1.00 10.51 ? 388  TYR A CG  1 
ATOM   3080  C  CD1 . TYR A  1  388 ? 61.032 3.247   58.547  1.00 12.86 ? 388  TYR A CD1 1 
ATOM   3081  C  CD2 . TYR A  1  388 ? 58.781 3.714   57.930  1.00 10.27 ? 388  TYR A CD2 1 
ATOM   3082  C  CE1 . TYR A  1  388 ? 60.581 2.385   59.521  1.00 14.32 ? 388  TYR A CE1 1 
ATOM   3083  C  CE2 . TYR A  1  388 ? 58.325 2.846   58.889  1.00 12.39 ? 388  TYR A CE2 1 
ATOM   3084  C  CZ  . TYR A  1  388 ? 59.225 2.195   59.703  1.00 14.00 ? 388  TYR A CZ  1 
ATOM   3085  O  OH  . TYR A  1  388 ? 58.783 1.314   60.671  1.00 17.53 ? 388  TYR A OH  1 
ATOM   3086  N  N   . PRO A  1  389 ? 62.768 7.817   56.395  1.00 9.05  ? 389  PRO A N   1 
ATOM   3087  C  CA  . PRO A  1  389 ? 63.423 8.596   55.336  1.00 9.02  ? 389  PRO A CA  1 
ATOM   3088  C  C   . PRO A  1  389 ? 63.856 7.745   54.125  1.00 8.32  ? 389  PRO A C   1 
ATOM   3089  O  O   . PRO A  1  389 ? 63.835 8.248   52.998  1.00 8.49  ? 389  PRO A O   1 
ATOM   3090  C  CB  . PRO A  1  389 ? 64.618 9.190   56.061  1.00 9.76  ? 389  PRO A CB  1 
ATOM   3091  C  CG  . PRO A  1  389 ? 64.120 9.384   57.468  1.00 10.36 ? 389  PRO A CG  1 
ATOM   3092  C  CD  . PRO A  1  389 ? 63.271 8.161   57.733  1.00 9.64  ? 389  PRO A CD  1 
ATOM   3093  N  N   . ALA A  1  390 ? 64.200 6.482   54.317  1.00 8.72  ? 390  ALA A N   1 
ATOM   3094  C  CA  . ALA A  1  390 ? 64.568 5.644   53.177  1.00 7.99  ? 390  ALA A CA  1 
ATOM   3095  C  C   . ALA A  1  390 ? 63.374 5.415   52.244  1.00 8.46  ? 390  ALA A C   1 
ATOM   3096  O  O   . ALA A  1  390 ? 63.547 5.303   51.033  1.00 8.86  ? 390  ALA A O   1 
ATOM   3097  C  CB  . ALA A  1  390 ? 65.133 4.305   53.642  1.00 8.17  ? 390  ALA A CB  1 
ATOM   3098  N  N   . LEU A  1  391 ? 62.180 5.313   52.817  1.00 7.99  ? 391  LEU A N   1 
ATOM   3099  C  CA  . LEU A  1  391 ? 60.960 5.144   52.023  1.00 7.23  ? 391  LEU A CA  1 
ATOM   3100  C  C   . LEU A  1  391 ? 60.704 6.378   51.161  1.00 7.64  ? 391  LEU A C   1 
ATOM   3101  O  O   . LEU A  1  391 ? 60.311 6.279   49.994  1.00 8.50  ? 391  LEU A O   1 
ATOM   3102  C  CB  . LEU A  1  391 ? 59.757 4.883   52.926  1.00 8.26  ? 391  LEU A CB  1 
ATOM   3103  C  CG  . LEU A  1  391 ? 58.459 4.516   52.211  1.00 8.59  ? 391  LEU A CG  1 
ATOM   3104  C  CD1 . LEU A  1  391 ? 58.581 3.171   51.506  1.00 9.17  ? 391  LEU A CD1 1 
ATOM   3105  C  CD2 . LEU A  1  391 ? 57.300 4.459   53.173  1.00 8.41  ? 391  LEU A CD2 1 
ATOM   3106  N  N   . LEU A  1  392 ? 60.905 7.546   51.757  1.00 8.04  ? 392  LEU A N   1 
ATOM   3107  C  CA  . LEU A  1  392 ? 60.690 8.815   51.063  1.00 7.07  ? 392  LEU A CA  1 
ATOM   3108  C  C   . LEU A  1  392 ? 61.714 9.010   49.934  1.00 7.43  ? 392  LEU A C   1 
ATOM   3109  O  O   . LEU A  1  392 ? 61.374 9.506   48.858  1.00 7.64  ? 392  LEU A O   1 
ATOM   3110  C  CB  . LEU A  1  392 ? 60.726 9.955   52.087  1.00 7.74  ? 392  LEU A CB  1 
ATOM   3111  C  CG  . LEU A  1  392 ? 60.510 11.379  51.595  1.00 8.17  ? 392  LEU A CG  1 
ATOM   3112  C  CD1 . LEU A  1  392 ? 59.191 11.487  50.821  1.00 7.69  ? 392  LEU A CD1 1 
ATOM   3113  C  CD2 . LEU A  1  392 ? 60.536 12.394  52.722  1.00 9.09  ? 392  LEU A CD2 1 
ATOM   3114  N  N   . GLU A  1  393 ? 62.946 8.578   50.148  1.00 7.29  ? 393  GLU A N   1 
ATOM   3115  C  CA  . GLU A  1  393 ? 63.990 8.644   49.128  1.00 7.92  ? 393  GLU A CA  1 
ATOM   3116  C  C   . GLU A  1  393 ? 63.762 7.623   48.018  1.00 7.84  ? 393  GLU A C   1 
ATOM   3117  O  O   . GLU A  1  393 ? 64.145 7.844   46.874  1.00 8.49  ? 393  GLU A O   1 
ATOM   3118  C  CB  . GLU A  1  393 ? 65.369 8.448   49.774  1.00 9.30  ? 393  GLU A CB  1 
ATOM   3119  C  CG  . GLU A  1  393 ? 66.537 8.447   48.793  1.00 11.12 ? 393  GLU A CG  1 
ATOM   3120  C  CD  . GLU A  1  393 ? 67.883 8.599   49.488  1.00 11.61 ? 393  GLU A CD  1 
ATOM   3121  O  OE1 . GLU A  1  393 ? 67.989 9.400   50.436  1.00 10.96 ? 393  GLU A OE1 1 
ATOM   3122  O  OE2 . GLU A  1  393 ? 68.841 7.904   49.091  1.00 12.78 ? 393  GLU A OE2 1 
ATOM   3123  N  N   . ASP A  1  394 ? 63.088 6.539   48.348  1.00 8.20  ? 394  ASP A N   1 
ATOM   3124  C  CA  . ASP A  1  394 ? 62.737 5.498   47.392  1.00 7.65  ? 394  ASP A CA  1 
ATOM   3125  C  C   . ASP A  1  394 ? 61.651 6.026   46.436  1.00 7.24  ? 394  ASP A C   1 
ATOM   3126  O  O   . ASP A  1  394 ? 61.831 6.066   45.205  1.00 7.70  ? 394  ASP A O   1 
ATOM   3127  C  CB  . ASP A  1  394 ? 62.282 4.268   48.189  1.00 8.63  ? 394  ASP A CB  1 
ATOM   3128  C  CG  . ASP A  1  394 ? 61.825 3.103   47.351  1.00 10.97 ? 394  ASP A CG  1 
ATOM   3129  O  OD1 . ASP A  1  394 ? 62.065 3.061   46.146  1.00 12.83 ? 394  ASP A OD1 1 
ATOM   3130  O  OD2 . ASP A  1  394 ? 61.258 2.162   47.952  1.00 10.99 ? 394  ASP A OD2 1 
ATOM   3131  N  N   . GLN A  1  395 ? 60.525 6.446   47.009  1.00 7.78  ? 395  GLN A N   1 
ATOM   3132  C  CA  . GLN A  1  395 ? 59.444 7.018   46.215  1.00 7.42  ? 395  GLN A CA  1 
ATOM   3133  C  C   . GLN A  1  395 ? 59.637 8.533   46.226  1.00 6.91  ? 395  GLN A C   1 
ATOM   3134  O  O   . GLN A  1  395 ? 58.893 9.297   46.837  1.00 7.35  ? 395  GLN A O   1 
ATOM   3135  C  CB  . GLN A  1  395 ? 58.084 6.572   46.750  1.00 7.39  ? 395  GLN A CB  1 
ATOM   3136  C  CG  . GLN A  1  395 ? 58.022 5.048   46.800  1.00 8.18  ? 395  GLN A CG  1 
ATOM   3137  C  CD  . GLN A  1  395 ? 56.645 4.481   46.675  1.00 9.03  ? 395  GLN A CD  1 
ATOM   3138  O  OE1 . GLN A  1  395 ? 55.693 4.988   47.267  1.00 9.65  ? 395  GLN A OE1 1 
ATOM   3139  N  NE2 . GLN A  1  395 ? 56.519 3.418   45.878  1.00 9.36  ? 395  GLN A NE2 1 
ATOM   3140  N  N   . PHE A  1  396 ? 60.670 8.946   45.502  1.00 6.94  ? 396  PHE A N   1 
ATOM   3141  C  CA  . PHE A  1  396 ? 61.191 10.299  45.588  1.00 6.69  ? 396  PHE A CA  1 
ATOM   3142  C  C   . PHE A  1  396 ? 60.320 11.363  44.923  1.00 6.55  ? 396  PHE A C   1 
ATOM   3143  O  O   . PHE A  1  396 ? 60.406 12.549  45.279  1.00 7.28  ? 396  PHE A O   1 
ATOM   3144  C  CB  . PHE A  1  396 ? 62.611 10.368  44.987  1.00 7.43  ? 396  PHE A CB  1 
ATOM   3145  C  CG  . PHE A  1  396 ? 62.709 9.892   43.549  1.00 8.43  ? 396  PHE A CG  1 
ATOM   3146  C  CD1 . PHE A  1  396 ? 62.420 10.751  42.488  1.00 9.25  ? 396  PHE A CD1 1 
ATOM   3147  C  CD2 . PHE A  1  396 ? 63.147 8.614   43.250  1.00 9.10  ? 396  PHE A CD2 1 
ATOM   3148  C  CE1 . PHE A  1  396 ? 62.559 10.338  41.170  1.00 10.60 ? 396  PHE A CE1 1 
ATOM   3149  C  CE2 . PHE A  1  396 ? 63.267 8.195   41.918  1.00 10.61 ? 396  PHE A CE2 1 
ATOM   3150  C  CZ  . PHE A  1  396 ? 62.958 9.053   40.899  1.00 10.79 ? 396  PHE A CZ  1 
ATOM   3151  N  N   . GLY A  1  397 ? 59.482 10.947  43.979  1.00 6.71  ? 397  GLY A N   1 
ATOM   3152  C  CA  . GLY A  1  397 ? 58.617 11.885  43.296  1.00 6.61  ? 397  GLY A CA  1 
ATOM   3153  C  C   . GLY A  1  397 ? 57.276 12.001  43.998  1.00 5.61  ? 397  GLY A C   1 
ATOM   3154  O  O   . GLY A  1  397 ? 56.638 11.005  44.289  1.00 6.94  ? 397  GLY A O   1 
ATOM   3155  N  N   . GLY A  1  398 ? 56.829 13.220  44.237  1.00 6.05  ? 398  GLY A N   1 
ATOM   3156  C  CA  . GLY A  1  398 ? 55.552 13.428  44.887  1.00 6.41  ? 398  GLY A CA  1 
ATOM   3157  C  C   . GLY A  1  398 ? 54.398 12.727  44.182  1.00 6.57  ? 398  GLY A C   1 
ATOM   3158  O  O   . GLY A  1  398 ? 53.492 12.198  44.830  1.00 6.55  ? 398  GLY A O   1 
ATOM   3159  N  N   . SER A  1  399 ? 54.416 12.693  42.852  1.00 6.04  ? 399  SER A N   1 
ATOM   3160  C  CA  . SER A  1  399 ? 53.332 12.025  42.141  1.00 5.93  ? 399  SER A CA  1 
ATOM   3161  C  C   . SER A  1  399 ? 53.219 10.557  42.510  1.00 6.17  ? 399  SER A C   1 
ATOM   3162  O  O   . SER A  1  399 ? 52.123 10.021  42.638  1.00 6.72  ? 399  SER A O   1 
ATOM   3163  C  CB  . SER A  1  399 ? 53.530 12.096  40.632  1.00 6.38  ? 399  SER A CB  1 
ATOM   3164  O  OG  . SER A  1  399 ? 53.727 13.405  40.165  1.00 6.77  ? 399  SER A OG  1 
HETATM 3165  N  N   . MGN A  1  400 ? 54.374 9.897   42.605  1.00 5.98  ? 400  MGN A N   1 
HETATM 3166  C  CA  . MGN A  1  400 ? 54.425 8.482   42.964  1.00 6.36  ? 400  MGN A CA  1 
HETATM 3167  C  CB1 . MGN A  1  400 ? 55.889 8.031   43.213  1.00 5.70  ? 400  MGN A CB1 1 
HETATM 3168  C  CB2 . MGN A  1  400 ? 53.744 7.570   41.916  1.00 6.80  ? 400  MGN A CB2 1 
HETATM 3169  C  CG  . MGN A  1  400 ? 56.740 8.075   41.951  1.00 6.12  ? 400  MGN A CG  1 
HETATM 3170  C  CD  . MGN A  1  400 ? 58.152 7.682   42.283  1.00 6.12  ? 400  MGN A CD  1 
HETATM 3171  O  OE1 . MGN A  1  400 ? 58.799 8.297   43.149  1.00 7.71  ? 400  MGN A OE1 1
[truncated: 3,786,341 more chars]
