# Supplementary material for: Peptide binder design with inverse folding and protein structure prediction
Source: Commun Chem. 2023 Oct 25;6:229. doi: 10.1038/s42004-023-01029-7 (PMC10600234; doi:10.1038/s42004-023-01029-7)
Supplement: Supplementary file 9 — Supplementary Software [file 42004_2023_1029_MOESM9_ESM.zip › binder_design/data/Foldseek_results/mmcif/5a8r.cif]

data_5A8R
# 
_entry.id   5A8R 
# 
_audit_conform.dict_name       mmcif_pdbx.dic 
_audit_conform.dict_version    5.308 
_audit_conform.dict_location   http://mmcif.pdb.org/dictionaries/ascii/mmcif_pdbx.dic 
# 
loop_
_database_2.database_id 
_database_2.database_code 
PDB   5A8R         
PDBE  EBI-64382    
WWPDB D_1290064382 
# 
loop_
_pdbx_database_related.db_name 
_pdbx_database_related.db_id 
_pdbx_database_related.content_type 
_pdbx_database_related.details 
PDB 5A8K unspecified 'METHYL-COENZYME M REDUCTASE FROM METHANOTHERMOBACTER WOLFEII AT 1.4 A RESOLUTION'    
PDB 5A8W unspecified 'METHYL-COENZYME M REDUCTASE II FROM METHANOTHERMOBACTER WOLFEII AT 1.8 A RESOLUTION' 
# 
_pdbx_database_status.status_code                     REL 
_pdbx_database_status.entry_id                        5A8R 
_pdbx_database_status.deposit_site                    PDBE 
_pdbx_database_status.process_site                    PDBE 
_pdbx_database_status.SG_entry                        . 
_pdbx_database_status.recvd_initial_deposition_date   2015-07-16 
_pdbx_database_status.pdb_format_compatible           Y 
_pdbx_database_status.status_code_sf                  ? 
_pdbx_database_status.status_code_mr                  ? 
_pdbx_database_status.status_code_cs                  ? 
_pdbx_database_status.methods_development_category    ? 
# 
loop_
_audit_author.name 
_audit_author.pdbx_ordinal 
'Wagner, T.' 1 
'Ermler, U.' 2 
# 
_citation.id                        primary 
_citation.title                     'Didehydroaspartate Modification in Methyl-Coenzyme M Reductase Catalyzing Methane Formation.' 
_citation.journal_abbrev            Angew.Chem.Int.Ed.Engl. 
_citation.journal_volume            55 
_citation.page_first                10630 
_citation.page_last                 ? 
_citation.year                      2016 
_citation.journal_id_ASTM           ? 
_citation.country                   GE 
_citation.journal_id_ISSN           1433-7851 
_citation.journal_id_CSD            9999 
_citation.book_publisher            ? 
_citation.pdbx_database_id_PubMed   27467699 
_citation.pdbx_database_id_DOI      10.1002/ANIE.201603882 
# 
loop_
_citation_author.citation_id 
_citation_author.name 
_citation_author.ordinal 
_citation_author.identifier_ORCID 
primary 'Wagner, T.' 1 ? 
primary 'Kahnt, J.'  2 ? 
primary 'Ermler, U.' 3 ? 
primary 'Shima, S.'  4 ? 
# 
_cell.entry_id           5A8R 
_cell.length_a           216.660 
_cell.length_b           246.610 
_cell.length_c           103.650 
_cell.angle_alpha        90.00 
_cell.angle_beta         90.00 
_cell.angle_gamma        90.00 
_cell.Z_PDB              16 
_cell.pdbx_unique_axis   ? 
# 
_symmetry.entry_id                         5A8R 
_symmetry.space_group_name_H-M             'P 21 21 2' 
_symmetry.pdbx_full_space_group_name_H-M   ? 
_symmetry.cell_setting                     ? 
_symmetry.Int_Tables_number                18 
# 
loop_
_entity.id 
_entity.type 
_entity.src_method 
_entity.pdbx_description 
_entity.formula_weight 
_entity.pdbx_number_of_molecules 
_entity.pdbx_ec 
_entity.pdbx_mutation 
_entity.pdbx_fragment 
_entity.details 
1 polymer     nat 'METHYL-COENZYME M REDUCTASE II SUBUNIT ALPHA' 60811.102 4    2.8.4.1 ? ? 
;IN CHAIN A, D, G AND J RESIDUE 260 IS A N1-METHYLHISTIDINE. RESIDUE 274 IS A C5-(S)-METHYLARGININE. RESIDUE 402 IS A C2-(S)-METHYLGLUTAMINE. RESIDUE 447 IS A THIOGLYCINE. RESIDUE 452 IS A DIDEHYDROASPARTATE. RESIDUE 454 IS A S-METHYLCYSTEINE
;
2 polymer     nat 'METHYL-COENZYME M REDUCTASE II SUBUNIT GAMMA' 47039.332 4    2.8.4.1 ? ? ? 
3 polymer     nat 'METHYL-COENZYME M REDUCTASE II, SUBUNIT BETA' 30580.283 4    2.8.4.1 ? ? ? 
4 non-polymer syn '1-THIOETHANESULFONIC ACID'                    142.197   4    ?       ? ? ? 
5 non-polymer syn 'Coenzyme B'                                   343.334   4    ?       ? ? ? 
6 non-polymer syn 'FACTOR 430'                                   906.580   4    ?       ? ? ? 
7 non-polymer syn 'POTASSIUM ION'                                39.098    7    ?       ? ? ? 
8 water       nat water                                          18.015    1820 ?       ? ? ? 
# 
loop_
_entity_name_com.entity_id 
_entity_name_com.name 
1 'MCR II ALPHA, METHYL-COENZYME M REDUCTASE II' 
2 'MCR II GAMMA, METHYL-COENZYME M REDUCTASE II' 
3 'METHYL-COENZYME M REDUCTASE II'               
# 
loop_
_entity_poly.entity_id 
_entity_poly.type 
_entity_poly.nstd_linkage 
_entity_poly.nstd_monomer 
_entity_poly.pdbx_seq_one_letter_code 
_entity_poly.pdbx_seq_one_letter_code_can 
_entity_poly.pdbx_strand_id 
_entity_poly.pdbx_target_identifier 
1 'polypeptide(L)' no yes 
;MDEKKLFLKALKKKFEGEDPDEKYTNFYCFGGWEQSARKKEFTEYAKKAAEKRGGIPFYNPDIGVPLGQRKLMAYRVSGT
DAYVEGDDLHFVNNAAIQQMVDDIKRTVIVGMDTAHAVLEKRLGVEVTPETINEYMEAINHALPGGAVVQEHMVEVHPGL
VEDCYAKIFTGDDNLADELDKRILIDINKEFPEEQAEQLKSYIGNRTYQVNRVPTIVVRTCDGGTVSRWSAMQIGMSFIS
AYKLCAGEAAIADFSYAAK(MHS)ADVIEMGTIMPAR(AGM)ARGPNEPGGVAFGTFADIVQTSRVSDDPANVSLEVIAG
AAALYDQVWLGSYMSGGVGFTQYATAAYTDDILDDFVYYGMEYVDDKYGICGTKPTMDVVRDISTEVTLYSLEQYEEYPT
LLEDHFGGS(MGN)RAAVAAAAAGCSTAFATGNSNAGINGWYLSQILHKEAHSRLGFY(GL3)YDLQ(DYA)Q(SMC)GA
SNSLSIRSDEGLIHELRGPNYPNYAMNVGHQPEYAGIAQAPHAARGDAFCTNPLIKVAFADKDLAFDFTSPRKSIAAGAL
REFMPEGERDLIIPAGK
;
;MDEKKLFLKALKKKFEGEDPDEKYTNFYCFGGWEQSARKKEFTEYAKKAAEKRGGIPFYNPDIGVPLGQRKLMAYRVSGT
DAYVEGDDLHFVNNAAIQQMVDDIKRTVIVGMDTAHAVLEKRLGVEVTPETINEYMEAINHALPGGAVVQEHMVEVHPGL
VEDCYAKIFTGDDNLADELDKRILIDINKEFPEEQAEQLKSYIGNRTYQVNRVPTIVVRTCDGGTVSRWSAMQIGMSFIS
AYKLCAGEAAIADFSYAAKHADVIEMGTIMPARRARGPNEPGGVAFGTFADIVQTSRVSDDPANVSLEVIAGAAALYDQV
WLGSYMSGGVGFTQYATAAYTDDILDDFVYYGMEYVDDKYGICGTKPTMDVVRDISTEVTLYSLEQYEEYPTLLEDHFGG
SQRAAVAAAAAGCSTAFATGNSNAGINGWYLSQILHKEAHSRLGFYGYDLQDQCGASNSLSIRSDEGLIHELRGPNYPNY
AMNVGHQPEYAGIAQAPHAARGDAFCTNPLIKVAFADKDLAFDFTSPRKSIAAGALREFMPEGERDLIIPAGK
;
A,D,G,J ? 
2 'polypeptide(L)' no no  
;MPMYEDRIDLYGADGKLLEEDVPLEAISPLKNPTIANLVSDVKRSVAVNLAGIEGSLRKAALGGKSNFIPGREVELPIVE
NAEAIAEKVKKLVQTSEDDDTNIRLINNGQQILVQVPTTRMGVAADYTVSALVTGAAVVQAIIDEFDVDMFDANAVKTAV
MGRYPQTVDFTGANLSTLLGPPVLLEGLGYGLRNIMANHVVAITRKNTLNASALSSILEQTAMFETGDAVGAFERMHLLG
LAYQGLNANNLLFDLVKENGKGTVGTVIASLVERAVEDGVVKVAREMNSGYKVYEPADWALWNAYAATGLLAATIVNVGA
ARAAQGVASTVLYYNDILEYETGLPGVDFGRAMGTAVGFSFFSHSIYGGGGPGIFHGNHVVTRHSKGFALPCVAAAMCLD
AGTQMFSVEKTSGLIGSVYSEIDYFREPIVNVAKGAAEVKDQL
;
;MPMYEDRIDLYGADGKLLEEDVPLEAISPLKNPTIANLVSDVKRSVAVNLAGIEGSLRKAALGGKSNFIPGREVELPIVE
NAEAIAEKVKKLVQTSEDDDTNIRLINNGQQILVQVPTTRMGVAADYTVSALVTGAAVVQAIIDEFDVDMFDANAVKTAV
MGRYPQTVDFTGANLSTLLGPPVLLEGLGYGLRNIMANHVVAITRKNTLNASALSSILEQTAMFETGDAVGAFERMHLLG
LAYQGLNANNLLFDLVKENGKGTVGTVIASLVERAVEDGVVKVAREMNSGYKVYEPADWALWNAYAATGLLAATIVNVGA
ARAAQGVASTVLYYNDILEYETGLPGVDFGRAMGTAVGFSFFSHSIYGGGGPGIFHGNHVVTRHSKGFALPCVAAAMCLD
AGTQMFSVEKTSGLIGSVYSEIDYFREPIVNVAKGAAEVKDQL
;
B,E,H,K ? 
3 'polypeptide(L)' no no  
;MSYKAQYTPGETQIAENRRKHMDPDYEFRKLREVSDEDLVKVLGHRNPGESYKSVHPPLDEMDFEEDIVRDMVEPIQGAK
EGVRVRYIQFADSMYNAPAQPYDRARTYMWRYRGVDTGTLSGRQVIEMRELDLEGVSKELVETELFDPATTGIRGATVHG
HSLRLDENGLMFDALQRYVFDEEKGHVVYVKDQVGRPLDEPVDMGQPLGEDELKKITTIYRKDNIAMRDDKEAIEVVENI
HTGRTLGGFGMDVFKDDLRKRLGDD
;
;MSYKAQYTPGETQIAENRRKHMDPDYEFRKLREVSDEDLVKVLGHRNPGESYKSVHPPLDEMDFEEDIVRDMVEPIQGAK
EGVRVRYIQFADSMYNAPAQPYDRARTYMWRYRGVDTGTLSGRQVIEMRELDLEGVSKELVETELFDPATTGIRGATVHG
HSLRLDENGLMFDALQRYVFDEEKGHVVYVKDQVGRPLDEPVDMGQPLGEDELKKITTIYRKDNIAMRDDKEAIEVVENI
HTGRTLGGFGMDVFKDDLRKRLGDD
;
C,F,I,L ? 
# 
loop_
_entity_poly_seq.entity_id 
_entity_poly_seq.num 
_entity_poly_seq.mon_id 
_entity_poly_seq.hetero 
1 1   MET n 
1 2   ASP n 
1 3   GLU n 
1 4   LYS n 
1 5   LYS n 
1 6   LEU n 
1 7   PHE n 
1 8   LEU n 
1 9   LYS n 
1 10  ALA n 
1 11  LEU n 
1 12  LYS n 
1 13  LYS n 
1 14  LYS n 
1 15  PHE n 
1 16  GLU n 
1 17  GLY n 
1 18  GLU n 
1 19  ASP n 
1 20  PRO n 
1 21  ASP n 
1 22  GLU n 
1 23  LYS n 
1 24  TYR n 
1 25  THR n 
1 26  ASN n 
1 27  PHE n 
1 28  TYR n 
1 29  CYS n 
1 30  PHE n 
1 31  GLY n 
1 32  GLY n 
1 33  TRP n 
1 34  GLU n 
1 35  GLN n 
1 36  SER n 
1 37  ALA n 
1 38  ARG n 
1 39  LYS n 
1 40  LYS n 
1 41  GLU n 
1 42  PHE n 
1 43  THR n 
1 44  GLU n 
1 45  TYR n 
1 46  ALA n 
1 47  LYS n 
1 48  LYS n 
1 49  ALA n 
1 50  ALA n 
1 51  GLU n 
1 52  LYS n 
1 53  ARG n 
1 54  GLY n 
1 55  GLY n 
1 56  ILE n 
1 57  PRO n 
1 58  PHE n 
1 59  TYR n 
1 60  ASN n 
1 61  PRO n 
1 62  ASP n 
1 63  ILE n 
1 64  GLY n 
1 65  VAL n 
1 66  PRO n 
1 67  LEU n 
1 68  GLY n 
1 69  GLN n 
1 70  ARG n 
1 71  LYS n 
1 72  LEU n 
1 73  MET n 
1 74  ALA n 
1 75  TYR n 
1 76  ARG n 
1 77  VAL n 
1 78  SER n 
1 79  GLY n 
1 80  THR n 
1 81  ASP n 
1 82  ALA n 
1 83  TYR n 
1 84  VAL n 
1 85  GLU n 
1 86  GLY n 
1 87  ASP n 
1 88  ASP n 
1 89  LEU n 
1 90  HIS n 
1 91  PHE n 
1 92  VAL n 
1 93  ASN n 
1 94  ASN n 
1 95  ALA n 
1 96  ALA n 
1 97  ILE n 
1 98  GLN n 
1 99  GLN n 
1 100 MET n 
1 101 VAL n 
1 102 ASP n 
1 103 ASP n 
1 104 ILE n 
1 105 LYS n 
1 106 ARG n 
1 107 THR n 
1 108 VAL n 
1 109 ILE n 
1 110 VAL n 
1 111 GLY n 
1 112 MET n 
1 113 ASP n 
1 114 THR n 
1 115 ALA n 
1 116 HIS n 
1 117 ALA n 
1 118 VAL n 
1 119 LEU n 
1 120 GLU n 
1 121 LYS n 
1 122 ARG n 
1 123 LEU n 
1 124 GLY n 
1 125 VAL n 
1 126 GLU n 
1 127 VAL n 
1 128 THR n 
1 129 PRO n 
1 130 GLU n 
1 131 THR n 
1 132 ILE n 
1 133 ASN n 
1 134 GLU n 
1 135 TYR n 
1 136 MET n 
1 137 GLU n 
1 138 ALA n 
1 139 ILE n 
1 140 ASN n 
1 141 HIS n 
1 142 ALA n 
1 143 LEU n 
1 144 PRO n 
1 145 GLY n 
1 146 GLY n 
1 147 ALA n 
1 148 VAL n 
1 149 VAL n 
1 150 GLN n 
1 151 GLU n 
1 152 HIS n 
1 153 MET n 
1 154 VAL n 
1 155 GLU n 
1 156 VAL n 
1 157 HIS n 
1 158 PRO n 
1 159 GLY n 
1 160 LEU n 
1 161 VAL n 
1 162 GLU n 
1 163 ASP n 
1 164 CYS n 
1 165 TYR n 
1 166 ALA n 
1 167 LYS n 
1 168 ILE n 
1 169 PHE n 
1 170 THR n 
1 171 GLY n 
1 172 ASP n 
1 173 ASP n 
1 174 ASN n 
1 175 LEU n 
1 176 ALA n 
1 177 ASP n 
1 178 GLU n 
1 179 LEU n 
1 180 ASP n 
1 181 LYS n 
1 182 ARG n 
1 183 ILE n 
1 184 LEU n 
1 185 ILE n 
1 186 ASP n 
1 187 ILE n 
1 188 ASN n 
1 189 LYS n 
1 190 GLU n 
1 191 PHE n 
1 192 PRO n 
1 193 GLU n 
1 194 GLU n 
1 195 GLN n 
1 196 ALA n 
1 197 GLU n 
1 198 GLN n 
1 199 LEU n 
1 200 LYS n 
1 201 SER n 
1 202 TYR n 
1 203 ILE n 
1 204 GLY n 
1 205 ASN n 
1 206 ARG n 
1 207 THR n 
1 208 TYR n 
1 209 GLN n 
1 210 VAL n 
1 211 ASN n 
1 212 ARG n 
1 213 VAL n 
1 214 PRO n 
1 215 THR n 
1 216 ILE n 
1 217 VAL n 
1 218 VAL n 
1 219 ARG n 
1 220 THR n 
1 221 CYS n 
1 222 ASP n 
1 223 GLY n 
1 224 GLY n 
1 225 THR n 
1 226 VAL n 
1 227 SER n 
1 228 ARG n 
1 229 TRP n 
1 230 SER n 
1 231 ALA n 
1 232 MET n 
1 233 GLN n 
1 234 ILE n 
1 235 GLY n 
1 236 MET n 
1 237 SER n 
1 238 PHE n 
1 239 ILE n 
1 240 SER n 
1 241 ALA n 
1 242 TYR n 
1 243 LYS n 
1 244 LEU n 
1 245 CYS n 
1 246 ALA n 
1 247 GLY n 
1 248 GLU n 
1 249 ALA n 
1 250 ALA n 
1 251 ILE n 
1 252 ALA n 
1 253 ASP n 
1 254 PHE n 
1 255 SER n 
1 256 TYR n 
1 257 ALA n 
1 258 ALA n 
1 259 LYS n 
1 260 MHS n 
1 261 ALA n 
1 262 ASP n 
1 263 VAL n 
1 264 ILE n 
1 265 GLU n 
1 266 MET n 
1 267 GLY n 
1 268 THR n 
1 269 ILE n 
1 270 MET n 
1 271 PRO n 
1 272 ALA n 
1 273 ARG n 
1 274 AGM n 
1 275 ALA n 
1 276 ARG n 
1 277 GLY n 
1 278 PRO n 
1 279 ASN n 
1 280 GLU n 
1 281 PRO n 
1 282 GLY n 
1 283 GLY n 
1 284 VAL n 
1 285 ALA n 
1 286 PHE n 
1 287 GLY n 
1 288 THR n 
1 289 PHE n 
1 290 ALA n 
1 291 ASP n 
1 292 ILE n 
1 293 VAL n 
1 294 GLN n 
1 295 THR n 
1 296 SER n 
1 297 ARG n 
1 298 VAL n 
1 299 SER n 
1 300 ASP n 
1 301 ASP n 
1 302 PRO n 
1 303 ALA n 
1 304 ASN n 
1 305 VAL n 
1 306 SER n 
1 307 LEU n 
1 308 GLU n 
1 309 VAL n 
1 310 ILE n 
1 311 ALA n 
1 312 GLY n 
1 313 ALA n 
1 314 ALA n 
1 315 ALA n 
1 316 LEU n 
1 317 TYR n 
1 318 ASP n 
1 319 GLN n 
1 320 VAL n 
1 321 TRP n 
1 322 LEU n 
1 323 GLY n 
1 324 SER n 
1 325 TYR n 
1 326 MET n 
1 327 SER n 
1 328 GLY n 
1 329 GLY n 
1 330 VAL n 
1 331 GLY n 
1 332 PHE n 
1 333 THR n 
1 334 GLN n 
1 335 TYR n 
1 336 ALA n 
1 337 THR n 
1 338 ALA n 
1 339 ALA n 
1 340 TYR n 
1 341 THR n 
1 342 ASP n 
1 343 ASP n 
1 344 ILE n 
1 345 LEU n 
1 346 ASP n 
1 347 ASP n 
1 348 PHE n 
1 349 VAL n 
1 350 TYR n 
1 351 TYR n 
1 352 GLY n 
1 353 MET n 
1 354 GLU n 
1 355 TYR n 
1 356 VAL n 
1 357 ASP n 
1 358 ASP n 
1 359 LYS n 
1 360 TYR n 
1 361 GLY n 
1 362 ILE n 
1 363 CYS n 
1 364 GLY n 
1 365 THR n 
1 366 LYS n 
1 367 PRO n 
1 368 THR n 
1 369 MET n 
1 370 ASP n 
1 371 VAL n 
1 372 VAL n 
1 373 ARG n 
1 374 ASP n 
1 375 ILE n 
1 376 SER n 
1 377 THR n 
1 378 GLU n 
1 379 VAL n 
1 380 THR n 
1 381 LEU n 
1 382 TYR n 
1 383 SER n 
1 384 LEU n 
1 385 GLU n 
1 386 GLN n 
1 387 TYR n 
1 388 GLU n 
1 389 GLU n 
1 390 TYR n 
1 391 PRO n 
1 392 THR n 
1 393 LEU n 
1 394 LEU n 
1 395 GLU n 
1 396 ASP n 
1 397 HIS n 
1 398 PHE n 
1 399 GLY n 
1 400 GLY n 
1 401 SER n 
1 402 MGN n 
1 403 ARG n 
1 404 ALA n 
1 405 ALA n 
1 406 VAL n 
1 407 ALA n 
1 408 ALA n 
1 409 ALA n 
1 410 ALA n 
1 411 ALA n 
1 412 GLY n 
1 413 CYS n 
1 414 SER n 
1 415 THR n 
1 416 ALA n 
1 417 PHE n 
1 418 ALA n 
1 419 THR n 
1 420 GLY n 
1 421 ASN n 
1 422 SER n 
1 423 ASN n 
1 424 ALA n 
1 425 GLY n 
1 426 ILE n 
1 427 ASN n 
1 428 GLY n 
1 429 TRP n 
1 430 TYR n 
1 431 LEU n 
1 432 SER n 
1 433 GLN n 
1 434 ILE n 
1 435 LEU n 
1 436 HIS n 
1 437 LYS n 
1 438 GLU n 
1 439 ALA n 
1 440 HIS n 
1 441 SER n 
1 442 ARG n 
1 443 LEU n 
1 444 GLY n 
1 445 PHE n 
1 446 TYR n 
1 447 GL3 n 
1 448 TYR n 
1 449 ASP n 
1 450 LEU n 
1 451 GLN n 
1 452 DYA n 
1 453 GLN n 
1 454 SMC n 
1 455 GLY n 
1 456 ALA n 
1 457 SER n 
1 458 ASN n 
1 459 SER n 
1 460 LEU n 
1 461 SER n 
1 462 ILE n 
1 463 ARG n 
1 464 SER n 
1 465 ASP n 
1 466 GLU n 
1 467 GLY n 
1 468 LEU n 
1 469 ILE n 
1 470 HIS n 
1 471 GLU n 
1 472 LEU n 
1 473 ARG n 
1 474 GLY n 
1 475 PRO n 
1 476 ASN n 
1 477 TYR n 
1 478 PRO n 
1 479 ASN n 
1 480 TYR n 
1 481 ALA n 
1 482 MET n 
1 483 ASN n 
1 484 VAL n 
1 485 GLY n 
1 486 HIS n 
1 487 GLN n 
1 488 PRO n 
1 489 GLU n 
1 490 TYR n 
1 491 ALA n 
1 492 GLY n 
1 493 ILE n 
1 494 ALA n 
1 495 GLN n 
1 496 ALA n 
1 497 PRO n 
1 498 HIS n 
1 499 ALA n 
1 500 ALA n 
1 501 ARG n 
1 502 GLY n 
1 503 ASP n 
1 504 ALA n 
1 505 PHE n 
1 506 CYS n 
1 507 THR n 
1 508 ASN n 
1 509 PRO n 
1 510 LEU n 
1 511 ILE n 
1 512 LYS n 
1 513 VAL n 
1 514 ALA n 
1 515 PHE n 
1 516 ALA n 
1 517 ASP n 
1 518 LYS n 
1 519 ASP n 
1 520 LEU n 
1 521 ALA n 
1 522 PHE n 
1 523 ASP n 
1 524 PHE n 
1 525 THR n 
1 526 SER n 
1 527 PRO n 
1 528 ARG n 
1 529 LYS n 
1 530 SER n 
1 531 ILE n 
1 532 ALA n 
1 533 ALA n 
1 534 GLY n 
1 535 ALA n 
1 536 LEU n 
1 537 ARG n 
1 538 GLU n 
1 539 PHE n 
1 540 MET n 
1 541 PRO n 
1 542 GLU n 
1 543 GLY n 
1 544 GLU n 
1 545 ARG n 
1 546 ASP n 
1 547 LEU n 
1 548 ILE n 
1 549 ILE n 
1 550 PRO n 
1 551 ALA n 
1 552 GLY n 
1 553 LYS n 
2 1   MET n 
2 2   PRO n 
2 3   MET n 
2 4   TYR n 
2 5   GLU n 
2 6   ASP n 
2 7   ARG n 
2 8   ILE n 
2 9   ASP n 
2 10  LEU n 
2 11  TYR n 
2 12  GLY n 
2 13  ALA n 
2 14  ASP n 
2 15  GLY n 
2 16  LYS n 
2 17  LEU n 
2 18  LEU n 
2 19  GLU n 
2 20  GLU n 
2 21  ASP n 
2 22  VAL n 
2 23  PRO n 
2 24  LEU n 
2 25  GLU n 
2 26  ALA n 
2 27  ILE n 
2 28  SER n 
2 29  PRO n 
2 30  LEU n 
2 31  LYS n 
2 32  ASN n 
2 33  PRO n 
2 34  THR n 
2 35  ILE n 
2 36  ALA n 
2 37  ASN n 
2 38  LEU n 
2 39  VAL n 
2 40  SER n 
2 41  ASP n 
2 42  VAL n 
2 43  LYS n 
2 44  ARG n 
2 45  SER n 
2 46  VAL n 
2 47  ALA n 
2 48  VAL n 
2 49  ASN n 
2 50  LEU n 
2 51  ALA n 
2 52  GLY n 
2 53  ILE n 
2 54  GLU n 
2 55  GLY n 
2 56  SER n 
2 57  LEU n 
2 58  ARG n 
2 59  LYS n 
2 60  ALA n 
2 61  ALA n 
2 62  LEU n 
2 63  GLY n 
2 64  GLY n 
2 65  LYS n 
2 66  SER n 
2 67  ASN n 
2 68  PHE n 
2 69  ILE n 
2 70  PRO n 
2 71  GLY n 
2 72  ARG n 
2 73  GLU n 
2 74  VAL n 
2 75  GLU n 
2 76  LEU n 
2 77  PRO n 
2 78  ILE n 
2 79  VAL n 
2 80  GLU n 
2 81  ASN n 
2 82  ALA n 
2 83  GLU n 
2 84  ALA n 
2 85  ILE n 
2 86  ALA n 
2 87  GLU n 
2 88  LYS n 
2 89  VAL n 
2 90  LYS n 
2 91  LYS n 
2 92  LEU n 
2 93  VAL n 
2 94  GLN n 
2 95  THR n 
2 96  SER n 
2 97  GLU n 
2 98  ASP n 
2 99  ASP n 
2 100 ASP n 
2 101 THR n 
2 102 ASN n 
2 103 ILE n 
2 104 ARG n 
2 105 LEU n 
2 106 ILE n 
2 107 ASN n 
2 108 ASN n 
2 109 GLY n 
2 110 GLN n 
2 111 GLN n 
2 112 ILE n 
2 113 LEU n 
2 114 VAL n 
2 115 GLN n 
2 116 VAL n 
2 117 PRO n 
2 118 THR n 
2 119 THR n 
2 120 ARG n 
2 121 MET n 
2 122 GLY n 
2 123 VAL n 
2 124 ALA n 
2 125 ALA n 
2 126 ASP n 
2 127 TYR n 
2 128 THR n 
2 129 VAL n 
2 130 SER n 
2 131 ALA n 
2 132 LEU n 
2 133 VAL n 
2 134 THR n 
2 135 GLY n 
2 136 ALA n 
2 137 ALA n 
2 138 VAL n 
2 139 VAL n 
2 140 GLN n 
2 141 ALA n 
2 142 ILE n 
2 143 ILE n 
2 144 ASP n 
2 145 GLU n 
2 146 PHE n 
2 147 ASP n 
2 148 VAL n 
2 149 ASP n 
2 150 MET n 
2 151 PHE n 
2 152 ASP n 
2 153 ALA n 
2 154 ASN n 
2 155 ALA n 
2 156 VAL n 
2 157 LYS n 
2 158 THR n 
2 159 ALA n 
2 160 VAL n 
2 161 MET n 
2 162 GLY n 
2 163 ARG n 
2 164 TYR n 
2 165 PRO n 
2 166 GLN n 
2 167 THR n 
2 168 VAL n 
2 169 ASP n 
2 170 PHE n 
2 171 THR n 
2 172 GLY n 
2 173 ALA n 
2 174 ASN n 
2 175 LEU n 
2 176 SER n 
2 177 THR n 
2 178 LEU n 
2 179 LEU n 
2 180 GLY n 
2 181 PRO n 
2 182 PRO n 
2 183 VAL n 
2 184 LEU n 
2 185 LEU n 
2 186 GLU n 
2 187 GLY n 
2 188 LEU n 
2 189 GLY n 
2 190 TYR n 
2 191 GLY n 
2 192 LEU n 
2 193 ARG n 
2 194 ASN n 
2 195 ILE n 
2 196 MET n 
2 197 ALA n 
2 198 ASN n 
2 199 HIS n 
2 200 VAL n 
2 201 VAL n 
2 202 ALA n 
2 203 ILE n 
2 204 THR n 
2 205 ARG n 
2 206 LYS n 
2 207 ASN n 
2 208 THR n 
2 209 LEU n 
2 210 ASN n 
2 211 ALA n 
2 212 SER n 
2 213 ALA n 
2 214 LEU n 
2 215 SER n 
2 216 SER n 
2 217 ILE n 
2 218 LEU n 
2 219 GLU n 
2 220 GLN n 
2 221 THR n 
2 222 ALA n 
2 223 MET n 
2 224 PHE n 
2 225 GLU n 
2 226 THR n 
2 227 GLY n 
2 228 ASP n 
2 229 ALA n 
2 230 VAL n 
2 231 GLY n 
2 232 ALA n 
2 233 PHE n 
2 234 GLU n 
2 235 ARG n 
2 236 MET n 
2 237 HIS n 
2 238 LEU n 
2 239 LEU n 
2 240 GLY n 
2 241 LEU n 
2 242 ALA n 
2 243 TYR n 
2 244 GLN n 
2 245 GLY n 
2 246 LEU n 
2 247 ASN n 
2 248 ALA n 
2 249 ASN n 
2 250 ASN n 
2 251 LEU n 
2 252 LEU n 
2 253 PHE n 
2 254 ASP n 
2 255 LEU n 
2 256 VAL n 
2 257 LYS n 
2 258 GLU n 
2 259 ASN n 
2 260 GLY n 
2 261 LYS n 
2 262 GLY n 
2 263 THR n 
2 264 VAL n 
2 265 GLY n 
2 266 THR n 
2 267 VAL n 
2 268 ILE n 
2 269 ALA n 
2 270 SER n 
2 271 LEU n 
2 272 VAL n 
2 273 GLU n 
2 274 ARG n 
2 275 ALA n 
2 276 VAL n 
2 277 GLU n 
2 278 ASP n 
2 279 GLY n 
2 280 VAL n 
2 281 VAL n 
2 282 LYS n 
2 283 VAL n 
2 284 ALA n 
2 285 ARG n 
2 286 GLU n 
2 287 MET n 
2 288 ASN n 
2 289 SER n 
2 290 GLY n 
2 291 TYR n 
2 292 LYS n 
2 293 VAL n 
2 294 TYR n 
2 295 GLU n 
2 296 PRO n 
2 297 ALA n 
2 298 ASP n 
2 299 TRP n 
2 300 ALA n 
2 301 LEU n 
2 302 TRP n 
2 303 ASN n 
2 304 ALA n 
2 305 TYR n 
2 306 ALA n 
2 307 ALA n 
2 308 THR n 
2 309 GLY n 
2 310 LEU n 
2 311 LEU n 
2 312 ALA n 
2 313 ALA n 
2 314 THR n 
2 315 ILE n 
2 316 VAL n 
2 317 ASN n 
2 318 VAL n 
2 319 GLY n 
2 320 ALA n 
2 321 ALA n 
2 322 ARG n 
2 323 ALA n 
2 324 ALA n 
2 325 GLN n 
2 326 GLY n 
2 327 VAL n 
2 328 ALA n 
2 329 SER n 
2 330 THR n 
2 331 VAL n 
2 332 LEU n 
2 333 TYR n 
2 334 TYR n 
2 335 ASN n 
2 336 ASP n 
2 337 ILE n 
2 338 LEU n 
2 339 GLU n 
2 340 TYR n 
2 341 GLU n 
2 342 THR n 
2 343 GLY n 
2 344 LEU n 
2 345 PRO n 
2 346 GLY n 
2 347 VAL n 
2 348 ASP n 
2 349 PHE n 
2 350 GLY n 
2 351 ARG n 
2 352 ALA n 
2 353 MET n 
2 354 GLY n 
2 355 THR n 
2 356 ALA n 
2 357 VAL n 
2 358 GLY n 
2 359 PHE n 
2 360 SER n 
2 361 PHE n 
2 362 PHE n 
2 363 SER n 
2 364 HIS n 
2 365 SER n 
2 366 ILE n 
2 367 TYR n 
2 368 GLY n 
2 369 GLY n 
2 370 GLY n 
2 371 GLY n 
2 372 PRO n 
2 373 GLY n 
2 374 ILE n 
2 375 PHE n 
2 376 HIS n 
2 377 GLY n 
2 378 ASN n 
2 379 HIS n 
2 380 VAL n 
2 381 VAL n 
2 382 THR n 
2 383 ARG n 
2 384 HIS n 
2 385 SER n 
2 386 LYS n 
2 387 GLY n 
2 388 PHE n 
2 389 ALA n 
2 390 LEU n 
2 391 PRO n 
2 392 CYS n 
2 393 VAL n 
2 394 ALA n 
2 395 ALA n 
2 396 ALA n 
2 397 MET n 
2 398 CYS n 
2 399 LEU n 
2 400 ASP n 
2 401 ALA n 
2 402 GLY n 
2 403 THR n 
2 404 GLN n 
2 405 MET n 
2 406 PHE n 
2 407 SER n 
2 408 VAL n 
2 409 GLU n 
2 410 LYS n 
2 411 THR n 
2 412 SER n 
2 413 GLY n 
2 414 LEU n 
2 415 ILE n 
2 416 GLY n 
2 417 SER n 
2 418 VAL n 
2 419 TYR n 
2 420 SER n 
2 421 GLU n 
2 422 ILE n 
2 423 ASP n 
2 424 TYR n 
2 425 PHE n 
2 426 ARG n 
2 427 GLU n 
2 428 PRO n 
2 429 ILE n 
2 430 VAL n 
2 431 ASN n 
2 432 VAL n 
2 433 ALA n 
2 434 LYS n 
2 435 GLY n 
2 436 ALA n 
2 437 ALA n 
2 438 GLU n 
2 439 VAL n 
2 440 LYS n 
2 441 ASP n 
2 442 GLN n 
2 443 LEU n 
3 1   MET n 
3 2   SER n 
3 3   TYR n 
3 4   LYS n 
3 5   ALA n 
3 6   GLN n 
3 7   TYR n 
3 8   THR n 
3 9   PRO n 
3 10  GLY n 
3 11  GLU n 
3 12  THR n 
3 13  GLN n 
3 14  ILE n 
3 15  ALA n 
3 16  GLU n 
3 17  ASN n 
3 18  ARG n 
3 19  ARG n 
3 20  LYS n 
3 21  HIS n 
3 22  MET n 
3 23  ASP n 
3 24  PRO n 
3 25  ASP n 
3 26  TYR n 
3 27  GLU n 
3 28  PHE n 
3 29  ARG n 
3 30  LYS n 
3 31  LEU n 
3 32  ARG n 
3 33  GLU n 
3 34  VAL n 
3 35  SER n 
3 36  ASP n 
3 37  GLU n 
3 38  ASP n 
3 39  LEU n 
3 40  VAL n 
3 41  LYS n 
3 42  VAL n 
3 43  LEU n 
3 44  GLY n 
3 45  HIS n 
3 46  ARG n 
3 47  ASN n 
3 48  PRO n 
3 49  GLY n 
3 50  GLU n 
3 51  SER n 
3 52  TYR n 
3 53  LYS n 
3 54  SER n 
3 55  VAL n 
3 56  HIS n 
3 57  PRO n 
3 58  PRO n 
3 59  LEU n 
3 60  ASP n 
3 61  GLU n 
3 62  MET n 
3 63  ASP n 
3 64  PHE n 
3 65  GLU n 
3 66  GLU n 
3 67  ASP n 
3 68  ILE n 
3 69  VAL n 
3 70  ARG n 
3 71  ASP n 
3 72  MET n 
3 73  VAL n 
3 74  GLU n 
3 75  PRO n 
3 76  ILE n 
3 77  GLN n 
3 78  GLY n 
3 79  ALA n 
3 80  LYS n 
3 81  GLU n 
3 82  GLY n 
3 83  VAL n 
3 84  ARG n 
3 85  VAL n 
3 86  ARG n 
3 87  TYR n 
3 88  ILE n 
3 89  GLN n 
3 90  PHE n 
3 91  ALA n 
3 92  ASP n 
3 93  SER n 
3 94  MET n 
3 95  TYR n 
3 96  ASN n 
3 97  ALA n 
3 98  PRO n 
3 99  ALA n 
3 100 GLN n 
3 101 PRO n 
3 102 TYR n 
3 103 ASP n 
3 104 ARG n 
3 105 ALA n 
3 106 ARG n 
3 107 THR n 
3 108 TYR n 
3 109 MET n 
3 110 TRP n 
3 111 ARG n 
3 112 TYR n 
3 113 ARG n 
3 114 GLY n 
3 115 VAL n 
3 116 ASP n 
3 117 THR n 
3 118 GLY n 
3 119 THR n 
3 120 LEU n 
3 121 SER n 
3 122 GLY n 
3 123 ARG n 
3 124 GLN n 
3 125 VAL n 
3 126 ILE n 
3 127 GLU n 
3 128 MET n 
3 129 ARG n 
3 130 GLU n 
3 131 LEU n 
3 132 ASP n 
3 133 LEU n 
3 134 GLU n 
3 135 GLY n 
3 136 VAL n 
3 137 SER n 
3 138 LYS n 
3 139 GLU n 
3 140 LEU n 
3 141 VAL n 
3 142 GLU n 
3 143 THR n 
3 144 GLU n 
3 145 LEU n 
3 146 PHE n 
3 147 ASP n 
3 148 PRO n 
3 149 ALA n 
3 150 THR n 
3 151 THR n 
3 152 GLY n 
3 153 ILE n 
3 154 ARG n 
3 155 GLY n 
3 156 ALA n 
3 157 THR n 
3 158 VAL n 
3 159 HIS n 
3 160 GLY n 
3 161 HIS n 
3 162 SER n 
3 163 LEU n 
3 164 ARG n 
3 165 LEU n 
3 166 ASP n 
3 167 GLU n 
3 168 ASN n 
3 169 GLY n 
3 170 LEU n 
3 171 MET n 
3 172 PHE n 
3 173 ASP n 
3 174 ALA n 
3 175 LEU n 
3 176 GLN n 
3 177 ARG n 
3 178 TYR n 
3 179 VAL n 
3 180 PHE n 
3 181 ASP n 
3 182 GLU n 
3 183 GLU n 
3 184 LYS n 
3 185 GLY n 
3 186 HIS n 
3 187 VAL n 
3 188 VAL n 
3 189 TYR n 
3 190 VAL n 
3 191 LYS n 
3 192 ASP n 
3 193 GLN n 
3 194 VAL n 
3 195 GLY n 
3 196 ARG n 
3 197 PRO n 
3 198 LEU n 
3 199 ASP n 
3 200 GLU n 
3 201 PRO n 
3 202 VAL n 
3 203 ASP n 
3 204 MET n 
3 205 GLY n 
3 206 GLN n 
3 207 PRO n 
3 208 LEU n 
3 209 GLY n 
3 210 GLU n 
3 211 ASP n 
3 212 GLU n 
3 213 LEU n 
3 214 LYS n 
3 215 LYS n 
3 216 ILE n 
3 217 THR n 
3 218 THR n 
3 219 ILE n 
3 220 TYR n 
3 221 ARG n 
3 222 LYS n 
3 223 ASP n 
3 224 ASN n 
3 225 ILE n 
3 226 ALA n 
3 227 MET n 
3 228 ARG n 
3 229 ASP n 
3 230 ASP n 
3 231 LYS n 
3 232 GLU n 
3 233 ALA n 
3 234 ILE n 
3 235 GLU n 
3 236 VAL n 
3 237 VAL n 
3 238 GLU n 
3 239 ASN n 
3 240 ILE n 
3 241 HIS n 
3 242 THR n 
3 243 GLY n 
3 244 ARG n 
3 245 THR n 
3 246 LEU n 
3 247 GLY n 
3 248 GLY n 
3 249 PHE n 
3 250 GLY n 
3 251 MET n 
3 252 ASP n 
3 253 VAL n 
3 254 PHE n 
3 255 LYS n 
3 256 ASP n 
3 257 ASP n 
3 258 LEU n 
3 259 ARG n 
3 260 LYS n 
3 261 ARG n 
3 262 LEU n 
3 263 GLY n 
3 264 ASP n 
3 265 ASP n 
# 
loop_
_entity_src_nat.entity_id 
_entity_src_nat.pdbx_src_id 
_entity_src_nat.pdbx_alt_source_flag 
_entity_src_nat.pdbx_beg_seq_num 
_entity_src_nat.pdbx_end_seq_num 
_entity_src_nat.common_name 
_entity_src_nat.pdbx_organism_scientific 
_entity_src_nat.pdbx_ncbi_taxonomy_id 
_entity_src_nat.genus 
_entity_src_nat.species 
_entity_src_nat.strain 
_entity_src_nat.tissue 
_entity_src_nat.tissue_fraction 
_entity_src_nat.pdbx_secretion 
_entity_src_nat.pdbx_fragment 
_entity_src_nat.pdbx_variant 
_entity_src_nat.pdbx_cell_line 
_entity_src_nat.pdbx_atcc 
_entity_src_nat.pdbx_cellular_location 
_entity_src_nat.pdbx_organ 
_entity_src_nat.pdbx_organelle 
_entity_src_nat.pdbx_cell 
_entity_src_nat.pdbx_plasmid_name 
_entity_src_nat.pdbx_plasmid_details 
_entity_src_nat.details 
1 1 sample ? ? ? 'METHANOTHERMOBACTER MARBURGENSIS' 145263 ? ? MARBURG ? ? ? ? ? ? 'DSM 2133' ? ? ? ? ? ? 
'GERMAN COLLECTION OF MICROORGANISMS (DSM)' 
2 1 sample ? ? ? 'METHANOTHERMOBACTER MARBURGENSIS' 145263 ? ? MARBURG ? ? ? ? ? ? 'DSM 2133' ? ? ? ? ? ? 
'GERMAN COLLECTION OF MICROORGANISMS (DSM)' 
3 1 sample ? ? ? 'METHANOTHERMOBACTER MARBURGENSIS' 145263 ? ? MARBURG ? ? ? ? ? ? 'DSM 2133' ? ? ? ? ? ? 
'GERMAN COLLECTION OF MICROORGANISMS (DSM)' 
# 
loop_
_struct_ref.id 
_struct_ref.db_name 
_struct_ref.db_code 
_struct_ref.entity_id 
_struct_ref.pdbx_seq_one_letter_code 
_struct_ref.pdbx_align_begin 
_struct_ref.pdbx_db_accession 
_struct_ref.pdbx_db_isoform 
1 UNP MCRX_METTM   1 ? ? P58815 ? 
2 UNP D9PXZ6_METTM 2 ? ? D9PXZ6 ? 
3 UNP MCRZ_METTM   3 ? ? P58816 ? 
# 
loop_
_struct_ref_seq.align_id 
_struct_ref_seq.ref_id 
_struct_ref_seq.pdbx_PDB_id_code 
_struct_ref_seq.pdbx_strand_id 
_struct_ref_seq.seq_align_beg 
_struct_ref_seq.pdbx_seq_align_beg_ins_code 
_struct_ref_seq.seq_align_end 
_struct_ref_seq.pdbx_seq_align_end_ins_code 
_struct_ref_seq.pdbx_db_accession 
_struct_ref_seq.db_align_beg 
_struct_ref_seq.pdbx_db_align_beg_ins_code 
_struct_ref_seq.db_align_end 
_struct_ref_seq.pdbx_db_align_end_ins_code 
_struct_ref_seq.pdbx_auth_seq_align_beg 
_struct_ref_seq.pdbx_auth_seq_align_end 
1  1 5A8R A 1 ? 553 ? P58815 1 ? 553 ? 1 553 
2  2 5A8R B 1 ? 443 ? D9PXZ6 1 ? 443 ? 1 443 
3  3 5A8R C 1 ? 265 ? P58816 1 ? 265 ? 1 265 
4  1 5A8R D 1 ? 553 ? P58815 1 ? 553 ? 1 553 
5  2 5A8R E 1 ? 443 ? D9PXZ6 1 ? 443 ? 1 443 
6  3 5A8R F 1 ? 265 ? P58816 1 ? 265 ? 1 265 
7  1 5A8R G 1 ? 553 ? P58815 1 ? 553 ? 1 553 
8  2 5A8R H 1 ? 443 ? D9PXZ6 1 ? 443 ? 1 443 
9  3 5A8R I 1 ? 265 ? P58816 1 ? 265 ? 1 265 
10 1 5A8R J 1 ? 553 ? P58815 1 ? 553 ? 1 553 
11 2 5A8R K 1 ? 443 ? D9PXZ6 1 ? 443 ? 1 443 
12 3 5A8R L 1 ? 265 ? P58816 1 ? 265 ? 1 265 
# 
loop_
_chem_comp.id 
_chem_comp.type 
_chem_comp.mon_nstd_flag 
_chem_comp.name 
_chem_comp.pdbx_synonyms 
_chem_comp.formula 
_chem_comp.formula_weight 
AGM 'L-peptide linking' n 5-METHYL-ARGININE           ?                                     'C7 H17 N4 O2 1'      189.235 
ALA 'L-peptide linking' y ALANINE                     ?                                     'C3 H7 N O2'          89.093  
ARG 'L-peptide linking' y ARGININE                    ?                                     'C6 H15 N4 O2 1'      175.209 
ASN 'L-peptide linking' y ASPARAGINE                  ?                                     'C4 H8 N2 O3'         132.118 
ASP 'L-peptide linking' y 'ASPARTIC ACID'             ?                                     'C4 H7 N O4'          133.103 
COM non-polymer         . '1-THIOETHANESULFONIC ACID' ?                                     'C2 H6 O3 S2'         142.197 
CYS 'L-peptide linking' y CYSTEINE                    ?                                     'C3 H7 N O2 S'        121.158 
DYA 'L-peptide linking' n DIDEHYDROASPARTATE          ?                                     'C4 H5 N O4'          131.087 
F43 non-polymer         . 'FACTOR 430'                ?                                     'C42 H51 N6 Ni O13 1' 906.580 
GL3 'L-peptide linking' n THIOGLYCIN                  ?                                     'C2 H5 N O S'         91.132  
GLN 'L-peptide linking' y GLUTAMINE                   ?                                     'C5 H10 N2 O3'        146.144 
GLU 'L-peptide linking' y 'GLUTAMIC ACID'             ?                                     'C5 H9 N O4'          147.129 
GLY 'peptide linking'   y GLYCINE                     ?                                     'C2 H5 N O2'          75.067  
HIS 'L-peptide linking' y HISTIDINE                   ?                                     'C6 H10 N3 O2 1'      156.162 
HOH non-polymer         . WATER                       ?                                     'H2 O'                18.015  
ILE 'L-peptide linking' y ISOLEUCINE                  ?                                     'C6 H13 N O2'         131.173 
K   non-polymer         . 'POTASSIUM ION'             ?                                     'K 1'                 39.098  
LEU 'L-peptide linking' y LEUCINE                     ?                                     'C6 H13 N O2'         131.173 
LYS 'L-peptide linking' y LYSINE                      ?                                     'C6 H15 N2 O2 1'      147.195 
MET 'L-peptide linking' y METHIONINE                  ?                                     'C5 H11 N O2 S'       149.211 
MGN 'L-peptide linking' n 2-METHYL-GLUTAMINE          ?                                     'C6 H12 N2 O3'        160.171 
MHS 'L-peptide linking' n 'N1-METHYLATED HISTIDINE'   ?                                     'C7 H11 N3 O2'        169.181 
PHE 'L-peptide linking' y PHENYLALANINE               ?                                     'C9 H11 N O2'         165.189 
PRO 'L-peptide linking' y PROLINE                     ?                                     'C5 H9 N O2'          115.130 
SER 'L-peptide linking' y SERINE                      ?                                     'C3 H7 N O3'          105.093 
SMC 'L-peptide linking' n S-METHYLCYSTEINE            ?                                     'C4 H9 N O2 S'        135.185 
THR 'L-peptide linking' y THREONINE                   ?                                     'C4 H9 N O3'          119.119 
TP7 non-polymer         . 'Coenzyme B'                7-MERCAPTOHEPTANOYLTHREONINEPHOSPHATE 'C11 H22 N O7 P S'    343.334 
TRP 'L-peptide linking' y TRYPTOPHAN                  ?                                     'C11 H12 N2 O2'       204.225 
TYR 'L-peptide linking' y TYROSINE                    ?                                     'C9 H11 N O3'         181.189 
VAL 'L-peptide linking' y VALINE                      ?                                     'C5 H11 N O2'         117.146 
# 
_exptl.entry_id          5A8R 
_exptl.method            'X-RAY DIFFRACTION' 
_exptl.crystals_number   1 
# 
_exptl_crystal.id                    1 
_exptl_crystal.density_meas          ? 
_exptl_crystal.density_Matthews      2.5 
_exptl_crystal.density_percent_sol   50.92 
_exptl_crystal.description           NONE 
_exptl_crystal.preparation           ? 
# 
_exptl_crystal_grow.crystal_id      1 
_exptl_crystal_grow.method          'VAPOR DIFFUSION, SITTING DROP' 
_exptl_crystal_grow.temp            281 
_exptl_crystal_grow.temp_details    ? 
_exptl_crystal_grow.pH              7 
_exptl_crystal_grow.pdbx_pH_range   ? 
_exptl_crystal_grow.pdbx_details    
;160 MM POTASSIUM ACETATE, 40% (V/V) PENTAERYTHRITOL PROPOXYLATE 426 (5/4 PO/OH), 100 MM TRIS PH 8.0, AND 3% (W/V) TRIMETHYLAMINE N-OXIDE DEHYDRATE AT 8 DEGREE CELSIUS
;
# 
_diffrn.id                               1 
_diffrn.ambient_temp                     77 
_diffrn.ambient_temp_details             ? 
_diffrn.crystal_id                       1 
_diffrn.pdbx_serial_crystal_experiment   ? 
# 
_diffrn_detector.diffrn_id              1 
_diffrn_detector.detector               PIXEL 
_diffrn_detector.type                   'DECTRIS PILATUS' 
_diffrn_detector.pdbx_collection_date   2013-11-30 
_diffrn_detector.details                ? 
# 
_diffrn_radiation.diffrn_id                        1 
_diffrn_radiation.wavelength_id                    1 
_diffrn_radiation.pdbx_monochromatic_or_laue_m_l   M 
_diffrn_radiation.monochromator                    ? 
_diffrn_radiation.pdbx_diffrn_protocol             'SINGLE WAVELENGTH' 
_diffrn_radiation.pdbx_scattering_type             x-ray 
# 
_diffrn_radiation_wavelength.id           1 
_diffrn_radiation_wavelength.wavelength   1.00005 
_diffrn_radiation_wavelength.wt           1.0 
# 
_diffrn_source.diffrn_id                   1 
_diffrn_source.source                      SYNCHROTRON 
_diffrn_source.type                        'SLS BEAMLINE X10SA' 
_diffrn_source.pdbx_synchrotron_site       SLS 
_diffrn_source.pdbx_synchrotron_beamline   X10SA 
_diffrn_source.pdbx_wavelength             1.00005 
_diffrn_source.pdbx_wavelength_list        ? 
# 
_reflns.pdbx_diffrn_id               1 
_reflns.pdbx_ordinal                 1 
_reflns.entry_id                     5A8R 
_reflns.observed_criterion_sigma_I   1.9 
_reflns.observed_criterion_sigma_F   ? 
_reflns.d_resolution_low             69.31 
_reflns.d_resolution_high            2.15 
_reflns.number_obs                   300218 
_reflns.number_all                   ? 
_reflns.percent_possible_obs         99.9 
_reflns.pdbx_Rmerge_I_obs            0.16 
_reflns.pdbx_Rsym_value              ? 
_reflns.pdbx_netI_over_sigmaI        6.70 
_reflns.B_iso_Wilson_estimate        24.86 
_reflns.pdbx_redundancy              4.2 
# 
_reflns_shell.pdbx_diffrn_id         1 
_reflns_shell.pdbx_ordinal           1 
_reflns_shell.d_res_high             2.15 
_reflns_shell.d_res_low              2.27 
_reflns_shell.percent_possible_all   100.0 
_reflns_shell.Rmerge_I_obs           0.87 
_reflns_shell.pdbx_Rsym_value        ? 
_reflns_shell.meanI_over_sigI_obs    1.90 
_reflns_shell.pdbx_redundancy        4.4 
# 
_refine.pdbx_refine_id                           'X-RAY DIFFRACTION' 
_refine.entry_id                                 5A8R 
_refine.pdbx_diffrn_id                           1 
_refine.pdbx_TLS_residual_ADP_flag               ? 
_refine.ls_number_reflns_obs                     300017 
_refine.ls_number_reflns_all                     ? 
_refine.pdbx_ls_sigma_I                          ? 
_refine.pdbx_ls_sigma_F                          1.33 
_refine.pdbx_data_cutoff_high_absF               ? 
_refine.pdbx_data_cutoff_low_absF                ? 
_refine.pdbx_data_cutoff_high_rms_absF           ? 
_refine.ls_d_res_low                             55.361 
_refine.ls_d_res_high                            2.150 
_refine.ls_percent_reflns_obs                    99.89 
_refine.ls_R_factor_obs                          0.1582 
_refine.ls_R_factor_all                          ? 
_refine.ls_R_factor_R_work                       0.1562 
_refine.ls_R_factor_R_free                       0.1963 
_refine.ls_R_factor_R_free_error                 ? 
_refine.ls_R_factor_R_free_error_details         ? 
_refine.ls_percent_reflns_R_free                 5.1 
_refine.ls_number_reflns_R_free                  15159 
_refine.ls_number_parameters                     ? 
_refine.ls_number_restraints                     ? 
_refine.occupancy_min                            ? 
_refine.occupancy_max                            ? 
_refine.correlation_coeff_Fo_to_Fc               ? 
_refine.correlation_coeff_Fo_to_Fc_free          ? 
_refine.B_iso_mean                               ? 
_refine.aniso_B[1][1]                            ? 
_refine.aniso_B[2][2]                            ? 
_refine.aniso_B[3][3]                            ? 
_refine.aniso_B[1][2]                            ? 
_refine.aniso_B[1][3]                            ? 
_refine.aniso_B[2][3]                            ? 
_refine.solvent_model_details                    'FLAT BULK SOLVENT MODEL' 
_refine.solvent_model_param_ksol                 ? 
_refine.solvent_model_param_bsol                 ? 
_refine.pdbx_solvent_vdw_probe_radii             1.11 
_refine.pdbx_solvent_ion_probe_radii             ? 
_refine.pdbx_solvent_shrinkage_radii             0.90 
_refine.pdbx_ls_cross_valid_method               ? 
_refine.details                                  ? 
_refine.pdbx_starting_model                      'PDB ENTRY 3POT' 
_refine.pdbx_method_to_determine_struct          'MOLECULAR REPLACEMENT' 
_refine.pdbx_isotropic_thermal_model             ? 
_refine.pdbx_stereochemistry_target_values       ML 
_refine.pdbx_stereochem_target_val_spec_case     ? 
_refine.pdbx_R_Free_selection_details            ? 
_refine.pdbx_overall_ESU_R                       ? 
_refine.pdbx_overall_ESU_R_Free                  ? 
_refine.overall_SU_ML                            0.20 
_refine.pdbx_overall_phase_error                 18.93 
_refine.overall_SU_B                             ? 
_refine.overall_SU_R_Cruickshank_DPI             ? 
_refine.pdbx_overall_SU_R_free_Cruickshank_DPI   ? 
_refine.pdbx_overall_SU_R_Blow_DPI               ? 
_refine.pdbx_overall_SU_R_free_Blow_DPI          ? 
# 
_refine_hist.pdbx_refine_id                   'X-RAY DIFFRACTION' 
_refine_hist.cycle_id                         LAST 
_refine_hist.pdbx_number_atoms_protein        38608 
_refine_hist.pdbx_number_atoms_nucleic_acid   0 
_refine_hist.pdbx_number_atoms_ligand         367 
_refine_hist.number_atoms_solvent             1820 
_refine_hist.number_atoms_total               40795 
_refine_hist.d_res_high                       2.150 
_refine_hist.d_res_low                        55.361 
# 
loop_
_refine_ls_restr.type 
_refine_ls_restr.dev_ideal 
_refine_ls_restr.dev_ideal_target 
_refine_ls_restr.weight 
_refine_ls_restr.number 
_refine_ls_restr.pdbx_refine_id 
_refine_ls_restr.pdbx_restraint_function 
f_bond_d           0.006  ? ? 39752 'X-RAY DIFFRACTION' ? 
f_angle_d          1.080  ? ? 53945 'X-RAY DIFFRACTION' ? 
f_dihedral_angle_d 13.265 ? ? 14685 'X-RAY DIFFRACTION' ? 
f_chiral_restr     0.043  ? ? 5925  'X-RAY DIFFRACTION' ? 
f_plane_restr      0.005  ? ? 7135  'X-RAY DIFFRACTION' ? 
# 
loop_
_refine_ls_shell.pdbx_refine_id 
_refine_ls_shell.pdbx_total_number_of_bins_used 
_refine_ls_shell.d_res_high 
_refine_ls_shell.d_res_low 
_refine_ls_shell.number_reflns_R_work 
_refine_ls_shell.R_factor_R_work 
_refine_ls_shell.percent_reflns_obs 
_refine_ls_shell.R_factor_R_free 
_refine_ls_shell.R_factor_R_free_error 
_refine_ls_shell.percent_reflns_R_free 
_refine_ls_shell.number_reflns_R_free 
_refine_ls_shell.number_reflns_all 
_refine_ls_shell.R_factor_all 
'X-RAY DIFFRACTION' . 2.1500 2.1744  9438  0.2338 100.00 0.2872 . . 498 . . 
'X-RAY DIFFRACTION' . 2.1744 2.2000  9407  0.2304 100.00 0.2880 . . 502 . . 
'X-RAY DIFFRACTION' . 2.2000 2.2268  9400  0.2229 100.00 0.2775 . . 510 . . 
'X-RAY DIFFRACTION' . 2.2268 2.2550  9489  0.2196 100.00 0.2771 . . 486 . . 
'X-RAY DIFFRACTION' . 2.2550 2.2847  9407  0.2131 100.00 0.2730 . . 498 . . 
'X-RAY DIFFRACTION' . 2.2847 2.3160  9411  0.2004 100.00 0.2578 . . 495 . . 
'X-RAY DIFFRACTION' . 2.3160 2.3491  9474  0.1961 100.00 0.2472 . . 489 . . 
'X-RAY DIFFRACTION' . 2.3491 2.3842  9372  0.1898 100.00 0.2393 . . 506 . . 
'X-RAY DIFFRACTION' . 2.3842 2.4214  9407  0.1905 100.00 0.2475 . . 525 . . 
'X-RAY DIFFRACTION' . 2.4214 2.4611  9417  0.1882 99.00  0.2398 . . 514 . . 
'X-RAY DIFFRACTION' . 2.4611 2.5036  9403  0.1814 100.00 0.2439 . . 498 . . 
'X-RAY DIFFRACTION' . 2.5036 2.5491  9357  0.1713 99.00  0.2264 . . 516 . . 
'X-RAY DIFFRACTION' . 2.5491 2.5981  9462  0.1682 100.00 0.2211 . . 505 . . 
'X-RAY DIFFRACTION' . 2.5981 2.6511  9467  0.1704 100.00 0.2269 . . 499 . . 
'X-RAY DIFFRACTION' . 2.6511 2.7088  9451  0.1629 100.00 0.2083 . . 506 . . 
'X-RAY DIFFRACTION' . 2.7088 2.7718  9420  0.1625 100.00 0.2164 . . 514 . . 
'X-RAY DIFFRACTION' . 2.7718 2.8411  9444  0.1594 100.00 0.2192 . . 529 . . 
'X-RAY DIFFRACTION' . 2.8411 2.9179  9492  0.1578 100.00 0.2064 . . 505 . . 
'X-RAY DIFFRACTION' . 2.9179 3.0038  9489  0.1589 100.00 0.2018 . . 481 . . 
'X-RAY DIFFRACTION' . 3.0038 3.1007  9499  0.1615 100.00 0.2108 . . 474 . . 
'X-RAY DIFFRACTION' . 3.1007 3.2115  9499  0.1611 100.00 0.2025 . . 507 . . 
'X-RAY DIFFRACTION' . 3.2115 3.3401  9548  0.1579 100.00 0.2034 . . 477 . . 
'X-RAY DIFFRACTION' . 3.3401 3.4921  9476  0.1484 100.00 0.1788 . . 515 . . 
'X-RAY DIFFRACTION' . 3.4921 3.6762  9536  0.1347 100.00 0.1651 . . 513 . . 
'X-RAY DIFFRACTION' . 3.6762 3.9064  9512  0.1273 100.00 0.1637 . . 534 . . 
'X-RAY DIFFRACTION' . 3.9064 4.2080  9558  0.1166 100.00 0.1493 . . 523 . . 
'X-RAY DIFFRACTION' . 4.2080 4.6312  9607  0.1147 100.00 0.1395 . . 495 . . 
'X-RAY DIFFRACTION' . 4.6312 5.3009  9640  0.1233 100.00 0.1453 . . 528 . . 
'X-RAY DIFFRACTION' . 5.3009 6.6768  9723  0.1527 100.00 0.1745 . . 514 . . 
'X-RAY DIFFRACTION' . 6.6768 55.3795 10053 0.1427 100.00 0.1642 . . 503 . . 
# 
loop_
_struct_ncs_oper.id 
_struct_ncs_oper.code 
_struct_ncs_oper.details 
_struct_ncs_oper.matrix[1][1] 
_struct_ncs_oper.matrix[1][2] 
_struct_ncs_oper.matrix[1][3] 
_struct_ncs_oper.matrix[2][1] 
_struct_ncs_oper.matrix[2][2] 
_struct_ncs_oper.matrix[2][3] 
_struct_ncs_oper.matrix[3][1] 
_struct_ncs_oper.matrix[3][2] 
_struct_ncs_oper.matrix[3][3] 
_struct_ncs_oper.vector[1] 
_struct_ncs_oper.vector[2] 
_struct_ncs_oper.vector[3] 
1 given ? 0.989080 -0.129130 -0.070980 -0.129070 -0.991620 0.005460  -0.071090 0.003760  -0.997460 5.77749   92.80326  -6.43632 
2 given ? 0.036920 0.115140  -0.992660 0.048510  0.991960  0.116870  0.998140  -0.052470 0.031040  -59.89064 -57.84676 49.63807 
3 given ? 0.093580 -0.123440 0.987930  -0.086970 -0.989500 -0.115400 0.991810  -0.075120 -0.103340 -42.36803 33.87555  50.24358 
4 given ? 0.988650 -0.131770 -0.072200 -0.131820 -0.991270 0.004040  -0.072110 0.005520  -0.997380 5.93710   92.58008  -6.53967 
5 given ? 0.038080 0.113270  -0.992830 0.052560  0.991950  0.115180  0.997890  -0.056570 0.031820  -59.69933 -57.55694 49.74099 
6 given ? 0.092840 -0.124110 0.987910  -0.089960 -0.989190 -0.115820 0.991610  -0.078120 -0.103010 -42.43921 33.63229  50.31127 
7 given ? 0.988850 -0.131520 -0.069770 -0.131700 -0.991290 0.002090  -0.069440 0.007120  -0.997560 5.83942   92.61015  -6.42697 
8 given ? 0.039710 0.115060  -0.992560 0.050620  0.991840  0.117000  0.997930  -0.054890 0.033570  -59.67875 -57.65757 49.64801 
9 given ? 0.089790 -0.129010 0.987570  -0.089710 -0.988590 -0.120990 0.991910  -0.077730 -0.100340 -42.40379 33.75019  50.28413 
# 
_struct_ncs_dom.id            1 
_struct_ncs_dom.details       ? 
_struct_ncs_dom.pdbx_ens_id   1 
# 
_struct_ncs_ens.id        1 
_struct_ncs_ens.details   ? 
# 
_struct.entry_id                  5A8R 
_struct.title                     'METHYL-COENZYME M REDUCTASE II FROM METHANOTHERMOBACTER MARBURGENSIS AT 2.15 A RESOLUTION' 
_struct.pdbx_descriptor           
;METHYL-COENZYME M REDUCTASE II SUBUNIT ALPHA (E.C.2.8.4.1), METHYL-COENZYME M REDUCTASE II SUBUNIT GAMMA (E.C.2.8.4.1), METHYL-COENZYME M REDUCTASE II, SUBUNIT BETA (E.C.2.8.4.1)
;
_struct.pdbx_model_details        ? 
_struct.pdbx_CASP_flag            ? 
_struct.pdbx_model_type_details   ? 
# 
_struct_keywords.entry_id        5A8R 
_struct_keywords.pdbx_keywords   TRANSFERASE 
_struct_keywords.text            
;TRANSFERASE, POST-TRANSLATIONAL MODIFICATION, BINDING SITES, CATALYSIS, COENZYMES, DISULFIDES, HYDROGEN, HYDROGEN BONDING, LIGANDS, MESNA, METALLOPORPHYRINS, METHANE, METHANOBACTERIUM, MODELS, MOLECULAR, NICKEL, OXIDATION-REDUCTION, OXIDOREDUCTASES, PHOSPHOTHREONINE, PROTEIN CONFORMATION, PROTEIN FOLDING, PROTEIN STRUCTURE
;
# 
loop_
_struct_asym.id 
_struct_asym.pdbx_blank_PDB_chainid_flag 
_struct_asym.pdbx_modified 
_struct_asym.entity_id 
_struct_asym.details 
A  N N 1 ? 
B  N N 2 ? 
C  N N 3 ? 
D  N N 1 ? 
E  N N 2 ? 
F  N N 3 ? 
G  N N 1 ? 
H  N N 2 ? 
I  N N 3 ? 
J  N N 1 ? 
K  N N 2 ? 
L  N N 3 ? 
M  N N 4 ? 
N  N N 5 ? 
O  N N 6 ? 
P  N N 7 ? 
Q  N N 4 ? 
R  N N 5 ? 
S  N N 6 ? 
T  N N 7 ? 
U  N N 7 ? 
V  N N 4 ? 
W  N N 5 ? 
X  N N 6 ? 
Y  N N 7 ? 
Z  N N 4 ? 
AA N N 5 ? 
BA N N 6 ? 
CA N N 7 ? 
DA N N 7 ? 
EA N N 7 ? 
FA N N 8 ? 
GA N N 8 ? 
HA N N 8 ? 
IA N N 8 ? 
JA N N 8 ? 
KA N N 8 ? 
LA N N 8 ? 
MA N N 8 ? 
NA N N 8 ? 
OA N N 8 ? 
PA N N 8 ? 
QA N N 8 ? 
# 
loop_
_struct_conf.conf_type_id 
_struct_conf.id 
_struct_conf.pdbx_PDB_helix_id 
_struct_conf.beg_label_comp_id 
_struct_conf.beg_label_asym_id 
_struct_conf.beg_label_seq_id 
_struct_conf.pdbx_beg_PDB_ins_code 
_struct_conf.end_label_comp_id 
_struct_conf.end_label_asym_id 
_struct_conf.end_label_seq_id 
_struct_conf.pdbx_end_PDB_ins_code 
_struct_conf.beg_auth_comp_id 
_struct_conf.beg_auth_asym_id 
_struct_conf.beg_auth_seq_id 
_struct_conf.end_auth_comp_id 
_struct_conf.end_auth_asym_id 
_struct_conf.end_auth_seq_id 
_struct_conf.pdbx_PDB_helix_class 
_struct_conf.details 
_struct_conf.pdbx_PDB_helix_length 
HELX_P HELX_P1   1   PHE A 7   ? PHE A 15  ? PHE A 7   PHE A 15  1 ? 9  
HELX_P HELX_P2   2   GLY A 31  ? GLN A 35  ? GLY A 31  GLN A 35  5 ? 5  
HELX_P HELX_P3   3   SER A 36  ? ALA A 49  ? SER A 36  ALA A 49  1 ? 14 
HELX_P HELX_P4   4   ASP A 87  ? HIS A 90  ? ASP A 87  HIS A 90  5 ? 4  
HELX_P HELX_P5   5   ASN A 94  ? ARG A 106 ? ASN A 94  ARG A 106 1 ? 13 
HELX_P HELX_P6   6   MET A 112 ? ARG A 122 ? MET A 112 ARG A 122 1 ? 11 
HELX_P HELX_P7   7   THR A 128 ? LEU A 143 ? THR A 128 LEU A 143 1 ? 16 
HELX_P HELX_P8   8   HIS A 157 ? VAL A 161 ? HIS A 157 VAL A 161 5 ? 5  
HELX_P HELX_P9   9   ASP A 172 ? LEU A 179 ? ASP A 172 LEU A 179 1 ? 8  
HELX_P HELX_P10  10  ASP A 180 ? ILE A 183 ? ASP A 180 ILE A 183 5 ? 4  
HELX_P HELX_P11  11  ASP A 186 ? PHE A 191 ? ASP A 186 PHE A 191 1 ? 6  
HELX_P HELX_P12  12  PRO A 192 ? GLY A 204 ? PRO A 192 GLY A 204 1 ? 13 
HELX_P HELX_P13  13  PRO A 214 ? CYS A 221 ? PRO A 214 CYS A 221 1 ? 8  
HELX_P HELX_P14  14  GLY A 224 ? TYR A 242 ? GLY A 224 TYR A 242 1 ? 19 
HELX_P HELX_P15  15  ALA A 250 ? MHS A 260 ? ALA A 250 MHS A 260 1 ? 11 
HELX_P HELX_P16  16  PRO A 271 ? ALA A 275 ? PRO A 271 ALA A 275 5 ? 5  
HELX_P HELX_P17  17  GLU A 280 ? VAL A 284 ? GLU A 280 VAL A 284 5 ? 5  
HELX_P HELX_P18  18  ALA A 285 ? VAL A 293 ? ALA A 285 VAL A 293 1 ? 9  
HELX_P HELX_P19  19  GLN A 294 ? VAL A 298 ? GLN A 294 VAL A 298 5 ? 5  
HELX_P HELX_P20  20  ASP A 301 ? ASP A 318 ? ASP A 301 ASP A 318 1 ? 18 
HELX_P HELX_P21  21  GLN A 319 ? MET A 326 ? GLN A 319 MET A 326 1 ? 8  
HELX_P HELX_P22  22  PHE A 332 ? ALA A 338 ? PHE A 332 ALA A 338 1 ? 7  
HELX_P HELX_P23  23  ASP A 343 ? TYR A 360 ? ASP A 343 TYR A 360 1 ? 18 
HELX_P HELX_P24  24  THR A 368 ? TYR A 390 ? THR A 368 TYR A 390 1 ? 23 
HELX_P HELX_P25  25  TYR A 390 ? HIS A 397 ? TYR A 390 HIS A 397 1 ? 8  
HELX_P HELX_P26  26  GLY A 399 ? GLY A 420 ? GLY A 399 GLY A 420 1 ? 22 
HELX_P HELX_P27  27  ASN A 421 ? SER A 441 ? ASN A 421 SER A 441 1 ? 21 
HELX_P HELX_P28  28  SMC A 454 ? LEU A 460 ? SMC A 454 LEU A 460 1 ? 7  
HELX_P HELX_P29  29  ILE A 469 ? ARG A 473 ? ILE A 469 ARG A 473 5 ? 5  
HELX_P HELX_P30  30  TYR A 477 ? ALA A 481 ? TYR A 477 ALA A 481 5 ? 5  
HELX_P HELX_P31  31  HIS A 486 ? GLY A 502 ? HIS A 486 GLY A 502 1 ? 17 
HELX_P HELX_P32  32  ASN A 508 ? PHE A 515 ? ASN A 508 PHE A 515 1 ? 8  
HELX_P HELX_P33  33  SER A 526 ? LEU A 536 ? SER A 526 LEU A 536 1 ? 11 
HELX_P HELX_P34  34  ARG A 545 ? ILE A 549 ? ARG A 545 ILE A 549 5 ? 5  
HELX_P HELX_P35  35  GLU B 25  ? SER B 28  ? GLU B 25  SER B 28  5 ? 4  
HELX_P HELX_P36  36  ASN B 32  ? ARG B 44  ? ASN B 32  ARG B 44  1 ? 13 
HELX_P HELX_P37  37  ASN B 49  ? ALA B 60  ? ASN B 49  ALA B 60  1 ? 12 
HELX_P HELX_P38  38  ILE B 78  ? GLU B 80  ? ILE B 78  GLU B 80  5 ? 3  
HELX_P HELX_P39  39  ASN B 81  ? GLN B 94  ? ASN B 81  GLN B 94  1 ? 14 
HELX_P HELX_P40  40  ASN B 107 ? GLN B 110 ? ASN B 107 GLN B 110 5 ? 4  
HELX_P HELX_P41  41  PRO B 117 ? VAL B 123 ? PRO B 117 VAL B 123 1 ? 7  
HELX_P HELX_P42  42  THR B 128 ? ASP B 147 ? THR B 128 ASP B 147 1 ? 20 
HELX_P HELX_P43  43  ASP B 149 ? GLY B 162 ? ASP B 149 GLY B 162 1 ? 14 
HELX_P HELX_P44  44  PRO B 181 ? LEU B 185 ? PRO B 181 LEU B 185 5 ? 5  
HELX_P HELX_P45  45  TYR B 190 ? ASN B 194 ? TYR B 190 ASN B 194 5 ? 5  
HELX_P HELX_P46  46  MET B 196 ? THR B 204 ? MET B 196 THR B 204 1 ? 9  
HELX_P HELX_P47  47  ASN B 207 ? THR B 226 ? ASN B 207 THR B 226 1 ? 20 
HELX_P HELX_P48  48  VAL B 230 ? ALA B 232 ? VAL B 230 ALA B 232 5 ? 3  
HELX_P HELX_P49  49  PHE B 233 ? ASN B 247 ? PHE B 233 ASN B 247 1 ? 15 
HELX_P HELX_P50  50  ASN B 250 ? GLU B 258 ? ASN B 250 GLU B 258 1 ? 9  
HELX_P HELX_P51  51  THR B 263 ? ASP B 278 ? THR B 263 ASP B 278 1 ? 16 
HELX_P HELX_P52  52  ASP B 298 ? ARG B 322 ? ASP B 298 ARG B 322 1 ? 25 
HELX_P HELX_P53  53  ALA B 323 ? GLN B 325 ? ALA B 323 GLN B 325 5 ? 3  
HELX_P HELX_P54  54  GLY B 326 ? GLY B 343 ? GLY B 326 GLY B 343 1 ? 18 
HELX_P HELX_P55  55  GLY B 346 ? PHE B 349 ? GLY B 346 PHE B 349 5 ? 4  
HELX_P HELX_P56  56  GLY B 350 ? PHE B 362 ? GLY B 350 PHE B 362 1 ? 13 
HELX_P HELX_P57  57  GLY B 371 ? PHE B 375 ? GLY B 371 PHE B 375 5 ? 5  
HELX_P HELX_P58  58  ALA B 389 ? ASP B 400 ? ALA B 389 ASP B 400 1 ? 12 
HELX_P HELX_P59  59  SER B 407 ? SER B 420 ? SER B 407 SER B 420 1 ? 14 
HELX_P HELX_P60  60  ILE B 422 ? GLU B 427 ? ILE B 422 GLU B 427 1 ? 6  
HELX_P HELX_P61  61  GLU B 427 ? LYS B 440 ? GLU B 427 LYS B 440 1 ? 14 
HELX_P HELX_P62  62  ASP B 441 ? LEU B 443 ? ASP B 441 LEU B 443 5 ? 3  
HELX_P HELX_P63  63  THR C 12  ? ASP C 23  ? THR C 12  ASP C 23  1 ? 12 
HELX_P HELX_P64  64  SER C 35  ? GLY C 44  ? SER C 35  GLY C 44  1 ? 10 
HELX_P HELX_P65  65  PRO C 58  ? MET C 62  ? PRO C 58  MET C 62  5 ? 5  
HELX_P HELX_P66  66  ASP C 67  ? MET C 72  ? ASP C 67  MET C 72  1 ? 6  
HELX_P HELX_P67  67  ILE C 76  ? GLU C 81  ? ILE C 76  GLU C 81  1 ? 6  
HELX_P HELX_P68  68  GLN C 100 ? TYR C 112 ? GLN C 100 TYR C 112 1 ? 13 
HELX_P HELX_P69  69  GLU C 130 ? THR C 143 ? GLU C 130 THR C 143 1 ? 14 
HELX_P HELX_P70  70  GLY C 209 ? THR C 217 ? GLY C 209 THR C 217 1 ? 9  
HELX_P HELX_P71  71  ALA C 226 ? ASP C 229 ? ALA C 226 ASP C 229 5 ? 4  
HELX_P HELX_P72  72  ASP C 230 ? GLY C 250 ? ASP C 230 GLY C 250 1 ? 21 
HELX_P HELX_P73  73  PHE C 254 ? GLY C 263 ? PHE C 254 GLY C 263 1 ? 10 
HELX_P HELX_P74  74  PHE D 7   ? PHE D 15  ? PHE D 7   PHE D 15  1 ? 9  
HELX_P HELX_P75  75  GLY D 31  ? GLN D 35  ? GLY D 31  GLN D 35  5 ? 5  
HELX_P HELX_P76  76  SER D 36  ? ALA D 49  ? SER D 36  ALA D 49  1 ? 14 
HELX_P HELX_P77  77  ASP D 87  ? HIS D 90  ? ASP D 87  HIS D 90  5 ? 4  
HELX_P HELX_P78  78  ASN D 94  ? ARG D 106 ? ASN D 94  ARG D 106 1 ? 13 
HELX_P HELX_P79  79  MET D 112 ? ARG D 122 ? MET D 112 ARG D 122 1 ? 11 
HELX_P HELX_P80  80  THR D 128 ? LEU D 143 ? THR D 128 LEU D 143 1 ? 16 
HELX_P HELX_P81  81  HIS D 157 ? VAL D 161 ? HIS D 157 VAL D 161 5 ? 5  
HELX_P HELX_P82  82  ASP D 172 ? ASP D 177 ? ASP D 172 ASP D 177 1 ? 6  
HELX_P HELX_P83  83  ASP D 180 ? ILE D 183 ? ASP D 180 ILE D 183 5 ? 4  
HELX_P HELX_P84  84  ASP D 186 ? PHE D 191 ? ASP D 186 PHE D 191 1 ? 6  
HELX_P HELX_P85  85  PRO D 192 ? GLY D 204 ? PRO D 192 GLY D 204 1 ? 13 
HELX_P HELX_P86  86  PRO D 214 ? CYS D 221 ? PRO D 214 CYS D 221 1 ? 8  
HELX_P HELX_P87  87  GLY D 224 ? TYR D 242 ? GLY D 224 TYR D 242 1 ? 19 
HELX_P HELX_P88  88  ALA D 250 ? MHS D 260 ? ALA D 250 MHS D 260 1 ? 11 
HELX_P HELX_P89  89  PRO D 271 ? ALA D 275 ? PRO D 271 ALA D 275 5 ? 5  
HELX_P HELX_P90  90  GLU D 280 ? VAL D 284 ? GLU D 280 VAL D 284 5 ? 5  
HELX_P HELX_P91  91  ALA D 285 ? VAL D 293 ? ALA D 285 VAL D 293 1 ? 9  
HELX_P HELX_P92  92  GLN D 294 ? VAL D 298 ? GLN D 294 VAL D 298 5 ? 5  
HELX_P HELX_P93  93  ASP D 301 ? ASP D 318 ? ASP D 301 ASP D 318 1 ? 18 
HELX_P HELX_P94  94  GLN D 319 ? MET D 326 ? GLN D 319 MET D 326 1 ? 8  
HELX_P HELX_P95  95  PHE D 332 ? ALA D 338 ? PHE D 332 ALA D 338 1 ? 7  
HELX_P HELX_P96  96  ASP D 343 ? TYR D 360 ? ASP D 343 TYR D 360 1 ? 18 
HELX_P HELX_P97  97  THR D 368 ? TYR D 390 ? THR D 368 TYR D 390 1 ? 23 
HELX_P HELX_P98  98  TYR D 390 ? HIS D 397 ? TYR D 390 HIS D 397 1 ? 8  
HELX_P HELX_P99  99  GLY D 399 ? GLY D 420 ? GLY D 399 GLY D 420 1 ? 22 
HELX_P HELX_P100 100 ASN D 421 ? SER D 441 ? ASN D 421 SER D 441 1 ? 21 
HELX_P HELX_P101 101 SMC D 454 ? LEU D 460 ? SMC D 454 LEU D 460 1 ? 7  
HELX_P HELX_P102 102 ILE D 469 ? ARG D 473 ? ILE D 469 ARG D 473 5 ? 5  
HELX_P HELX_P103 103 TYR D 477 ? ALA D 481 ? TYR D 477 ALA D 481 5 ? 5  
HELX_P HELX_P104 104 HIS D 486 ? GLY D 502 ? HIS D 486 GLY D 502 1 ? 17 
HELX_P HELX_P105 105 ASN D 508 ? PHE D 515 ? ASN D 508 PHE D 515 1 ? 8  
HELX_P HELX_P106 106 SER D 526 ? LEU D 536 ? SER D 526 LEU D 536 1 ? 11 
HELX_P HELX_P107 107 ARG D 545 ? ILE D 549 ? ARG D 545 ILE D 549 5 ? 5  
HELX_P HELX_P108 108 GLU E 25  ? SER E 28  ? GLU E 25  SER E 28  5 ? 4  
HELX_P HELX_P109 109 ASN E 32  ? ARG E 44  ? ASN E 32  ARG E 44  1 ? 13 
HELX_P HELX_P110 110 LEU E 50  ? ALA E 60  ? LEU E 50  ALA E 60  1 ? 11 
HELX_P HELX_P111 111 ILE E 78  ? GLU E 80  ? ILE E 78  GLU E 80  5 ? 3  
HELX_P HELX_P112 112 ASN E 81  ? GLN E 94  ? ASN E 81  GLN E 94  1 ? 14 
HELX_P HELX_P113 113 PRO E 117 ? VAL E 123 ? PRO E 117 VAL E 123 1 ? 7  
HELX_P HELX_P114 114 THR E 128 ? ASP E 147 ? THR E 128 ASP E 147 1 ? 20 
HELX_P HELX_P115 115 ASP E 152 ? GLY E 162 ? ASP E 152 GLY E 162 1 ? 11 
HELX_P HELX_P116 116 PRO E 181 ? LEU E 185 ? PRO E 181 LEU E 185 5 ? 5  
HELX_P HELX_P117 117 TYR E 190 ? ASN E 194 ? TYR E 190 ASN E 194 5 ? 5  
HELX_P HELX_P118 118 MET E 196 ? THR E 204 ? MET E 196 THR E 204 1 ? 9  
HELX_P HELX_P119 119 ASN E 207 ? THR E 226 ? ASN E 207 THR E 226 1 ? 20 
HELX_P HELX_P120 120 VAL E 230 ? ALA E 232 ? VAL E 230 ALA E 232 5 ? 3  
HELX_P HELX_P121 121 PHE E 233 ? GLY E 245 ? PHE E 233 GLY E 245 1 ? 13 
HELX_P HELX_P122 122 ASN E 247 ? ASN E 249 ? ASN E 247 ASN E 249 5 ? 3  
HELX_P HELX_P123 123 ASN E 250 ? GLU E 258 ? ASN E 250 GLU E 258 1 ? 9  
HELX_P HELX_P124 124 THR E 263 ? ASP E 278 ? THR E 263 ASP E 278 1 ? 16 
HELX_P HELX_P125 125 ASP E 298 ? ARG E 322 ? ASP E 298 ARG E 322 1 ? 25 
HELX_P HELX_P126 126 ALA E 323 ? GLN E 325 ? ALA E 323 GLN E 325 5 ? 3  
HELX_P HELX_P127 127 GLY E 326 ? GLY E 343 ? GLY E 326 GLY E 343 1 ? 18 
HELX_P HELX_P128 128 GLY E 346 ? PHE E 349 ? GLY E 346 PHE E 349 5 ? 4  
HELX_P HELX_P129 129 GLY E 350 ? PHE E 362 ? GLY E 350 PHE E 362 1 ? 13 
HELX_P HELX_P130 130 GLY E 371 ? PHE E 375 ? GLY E 371 PHE E 375 5 ? 5  
HELX_P HELX_P131 131 ALA E 389 ? ASP E 400 ? ALA E 389 ASP E 400 1 ? 12 
HELX_P HELX_P132 132 SER E 407 ? SER E 420 ? SER E 407 SER E 420 1 ? 14 
HELX_P HELX_P133 133 ILE E 422 ? GLU E 427 ? ILE E 422 GLU E 427 1 ? 6  
HELX_P HELX_P134 134 GLU E 427 ? LYS E 440 ? GLU E 427 LYS E 440 1 ? 14 
HELX_P HELX_P135 135 THR F 12  ? ASP F 23  ? THR F 12  ASP F 23  1 ? 12 
HELX_P HELX_P136 136 SER F 35  ? GLY F 44  ? SER F 35  GLY F 44  1 ? 10 
HELX_P HELX_P137 137 PRO F 58  ? MET F 62  ? PRO F 58  MET F 62  5 ? 5  
HELX_P HELX_P138 138 ASP F 67  ? MET F 72  ? ASP F 67  MET F 72  1 ? 6  
HELX_P HELX_P139 139 ILE F 76  ? GLU F 81  ? ILE F 76  GLU F 81  1 ? 6  
HELX_P HELX_P140 140 GLN F 100 ? TYR F 112 ? GLN F 100 TYR F 112 1 ? 13 
HELX_P HELX_P141 141 GLU F 130 ? THR F 143 ? GLU F 130 THR F 143 1 ? 14 
HELX_P HELX_P142 142 GLY F 209 ? THR F 217 ? GLY F 209 THR F 217 1 ? 9  
HELX_P HELX_P143 143 ALA F 226 ? ASP F 229 ? ALA F 226 ASP F 229 5 ? 4  
HELX_P HELX_P144 144 ASP F 230 ? GLY F 250 ? ASP F 230 GLY F 250 1 ? 21 
HELX_P HELX_P145 145 PHE F 254 ? GLY F 263 ? PHE F 254 GLY F 263 1 ? 10 
HELX_P HELX_P146 146 PHE G 7   ? PHE G 15  ? PHE G 7   PHE G 15  1 ? 9  
HELX_P HELX_P147 147 GLY G 31  ? GLN G 35  ? GLY G 31  GLN G 35  5 ? 5  
HELX_P HELX_P148 148 SER G 36  ? ALA G 49  ? SER G 36  ALA G 49  1 ? 14 
HELX_P HELX_P149 149 ASP G 87  ? HIS G 90  ? ASP G 87  HIS G 90  5 ? 4  
HELX_P HELX_P150 150 ASN G 94  ? ARG G 106 ? ASN G 94  ARG G 106 1 ? 13 
HELX_P HELX_P151 151 MET G 112 ? ARG G 122 ? MET G 112 ARG G 122 1 ? 11 
HELX_P HELX_P152 152 THR G 128 ? LEU G 143 ? THR G 128 LEU G 143 1 ? 16 
HELX_P HELX_P153 153 HIS G 157 ? VAL G 161 ? HIS G 157 VAL G 161 5 ? 5  
HELX_P HELX_P154 154 ASP G 172 ? LEU G 179 ? ASP G 172 LEU G 179 1 ? 8  
HELX_P HELX_P155 155 ASP G 180 ? ILE G 183 ? ASP G 180 ILE G 183 5 ? 4  
HELX_P HELX_P156 156 ASP G 186 ? PHE G 191 ? ASP G 186 PHE G 191 1 ? 6  
HELX_P HELX_P157 157 PRO G 192 ? GLY G 204 ? PRO G 192 GLY G 204 1 ? 13 
HELX_P HELX_P158 158 PRO G 214 ? CYS G 221 ? PRO G 214 CYS G 221 1 ? 8  
HELX_P HELX_P159 159 GLY G 224 ? TYR G 242 ? GLY G 224 TYR G 242 1 ? 19 
HELX_P HELX_P160 160 GLU G 248 ? MHS G 260 ? GLU G 248 MHS G 260 1 ? 13 
HELX_P HELX_P161 161 PRO G 271 ? ALA G 275 ? PRO G 271 ALA G 275 5 ? 5  
HELX_P HELX_P162 162 GLU G 280 ? VAL G 284 ? GLU G 280 VAL G 284 5 ? 5  
HELX_P HELX_P163 163 ALA G 285 ? VAL G 293 ? ALA G 285 VAL G 293 1 ? 9  
HELX_P HELX_P164 164 GLN G 294 ? VAL G 298 ? GLN G 294 VAL G 298 5 ? 5  
HELX_P HELX_P165 165 ASP G 301 ? ASP G 318 ? ASP G 301 ASP G 318 1 ? 18 
HELX_P HELX_P166 166 GLN G 319 ? MET G 326 ? GLN G 319 MET G 326 1 ? 8  
HELX_P HELX_P167 167 PHE G 332 ? ALA G 338 ? PHE G 332 ALA G 338 1 ? 7  
HELX_P HELX_P168 168 ASP G 343 ? TYR G 360 ? ASP G 343 TYR G 360 1 ? 18 
HELX_P HELX_P169 169 THR G 368 ? TYR G 390 ? THR G 368 TYR G 390 1 ? 23 
HELX_P HELX_P170 170 TYR G 390 ? HIS G 397 ? TYR G 390 HIS G 397 1 ? 8  
HELX_P HELX_P171 171 GLY G 399 ? GLY G 420 ? GLY G 399 GLY G 420 1 ? 22 
HELX_P HELX_P172 172 ASN G 421 ? SER G 441 ? ASN G 421 SER G 441 1 ? 21 
HELX_P HELX_P173 173 SMC G 454 ? LEU G 460 ? SMC G 454 LEU G 460 1 ? 7  
HELX_P HELX_P174 174 ILE G 469 ? ARG G 473 ? ILE G 469 ARG G 473 5 ? 5  
HELX_P HELX_P175 175 TYR G 477 ? ALA G 481 ? TYR G 477 ALA G 481 5 ? 5  
HELX_P HELX_P176 176 HIS G 486 ? GLY G 502 ? HIS G 486 GLY G 502 1 ? 17 
HELX_P HELX_P177 177 ASN G 508 ? PHE G 515 ? ASN G 508 PHE G 515 1 ? 8  
HELX_P HELX_P178 178 SER G 526 ? LEU G 536 ? SER G 526 LEU G 536 1 ? 11 
HELX_P HELX_P179 179 ARG G 545 ? ILE G 549 ? ARG G 545 ILE G 549 5 ? 5  
HELX_P HELX_P180 180 GLU H 25  ? SER H 28  ? GLU H 25  SER H 28  5 ? 4  
HELX_P HELX_P181 181 ASN H 32  ? ARG H 44  ? ASN H 32  ARG H 44  1 ? 13 
HELX_P HELX_P182 182 LEU H 50  ? ALA H 60  ? LEU H 50  ALA H 60  1 ? 11 
HELX_P HELX_P183 183 ASN H 81  ? GLN H 94  ? ASN H 81  GLN H 94  1 ? 14 
HELX_P HELX_P184 184 PRO H 117 ? VAL H 123 ? PRO H 117 VAL H 123 1 ? 7  
HELX_P HELX_P185 185 THR H 128 ? ASP H 147 ? THR H 128 ASP H 147 1 ? 20 
HELX_P HELX_P186 186 ASP H 152 ? GLY H 162 ? ASP H 152 GLY H 162 1 ? 11 
HELX_P HELX_P187 187 PRO H 181 ? LEU H 185 ? PRO H 181 LEU H 185 5 ? 5  
HELX_P HELX_P188 188 TYR H 190 ? ASN H 194 ? TYR H 190 ASN H 194 5 ? 5  
HELX_P HELX_P189 189 MET H 196 ? THR H 204 ? MET H 196 THR H 204 1 ? 9  
HELX_P HELX_P190 190 ASN H 207 ? THR H 226 ? ASN H 207 THR H 226 1 ? 20 
HELX_P HELX_P191 191 VAL H 230 ? ALA H 232 ? VAL H 230 ALA H 232 5 ? 3  
HELX_P HELX_P192 192 PHE H 233 ? GLN H 244 ? PHE H 233 GLN H 244 1 ? 12 
HELX_P HELX_P193 193 ASN H 250 ? GLU H 258 ? ASN H 250 GLU H 258 1 ? 9  
HELX_P HELX_P194 194 THR H 263 ? ASP H 278 ? THR H 263 ASP H 278 1 ? 16 
HELX_P HELX_P195 195 ASP H 298 ? ARG H 322 ? ASP H 298 ARG H 322 1 ? 25 
HELX_P HELX_P196 196 ALA H 323 ? GLN H 325 ? ALA H 323 GLN H 325 5 ? 3  
HELX_P HELX_P197 197 GLY H 326 ? GLY H 343 ? GLY H 326 GLY H 343 1 ? 18 
HELX_P HELX_P198 198 GLY H 346 ? PHE H 349 ? GLY H 346 PHE H 349 5 ? 4  
HELX_P HELX_P199 199 GLY H 350 ? PHE H 362 ? GLY H 350 PHE H 362 1 ? 13 
HELX_P HELX_P200 200 GLY H 371 ? PHE H 375 ? GLY H 371 PHE H 375 5 ? 5  
HELX_P HELX_P201 201 ALA H 389 ? ASP H 400 ? ALA H 389 ASP H 400 1 ? 12 
HELX_P HELX_P202 202 SER H 407 ? SER H 420 ? SER H 407 SER H 420 1 ? 14 
HELX_P HELX_P203 203 ILE H 422 ? GLU H 427 ? ILE H 422 GLU H 427 1 ? 6  
HELX_P HELX_P204 204 GLU H 427 ? LYS H 440 ? GLU H 427 LYS H 440 1 ? 14 
HELX_P HELX_P205 205 ASP H 441 ? LEU H 443 ? ASP H 441 LEU H 443 5 ? 3  
HELX_P HELX_P206 206 THR I 12  ? ASP I 23  ? THR I 12  ASP I 23  1 ? 12 
HELX_P HELX_P207 207 SER I 35  ? GLY I 44  ? SER I 35  GLY I 44  1 ? 10 
HELX_P HELX_P208 208 PRO I 58  ? MET I 62  ? PRO I 58  MET I 62  5 ? 5  
HELX_P HELX_P209 209 ASP I 67  ? MET I 72  ? ASP I 67  MET I 72  1 ? 6  
HELX_P HELX_P210 210 ILE I 76  ? GLU I 81  ? ILE I 76  GLU I 81  1 ? 6  
HELX_P HELX_P211 211 GLN I 100 ? TYR I 112 ? GLN I 100 TYR I 112 1 ? 13 
HELX_P HELX_P212 212 GLU I 130 ? THR I 143 ? GLU I 130 THR I 143 1 ? 14 
HELX_P HELX_P213 213 GLY I 209 ? THR I 217 ? GLY I 209 THR I 217 1 ? 9  
HELX_P HELX_P214 214 ALA I 226 ? ASP I 229 ? ALA I 226 ASP I 229 5 ? 4  
HELX_P HELX_P215 215 ASP I 230 ? GLY I 250 ? ASP I 230 GLY I 250 1 ? 21 
HELX_P HELX_P216 216 PHE I 254 ? GLY I 263 ? PHE I 254 GLY I 263 1 ? 10 
HELX_P HELX_P217 217 PHE J 7   ? PHE J 15  ? PHE J 7   PHE J 15  1 ? 9  
HELX_P HELX_P218 218 GLY J 31  ? GLN J 35  ? GLY J 31  GLN J 35  5 ? 5  
HELX_P HELX_P219 219 SER J 36  ? ALA J 49  ? SER J 36  ALA J 49  1 ? 14 
HELX_P HELX_P220 220 ASP J 87  ? HIS J 90  ? ASP J 87  HIS J 90  5 ? 4  
HELX_P HELX_P221 221 ASN J 94  ? ARG J 106 ? ASN J 94  ARG J 106 1 ? 13 
HELX_P HELX_P222 222 MET J 112 ? ARG J 122 ? MET J 112 ARG J 122 1 ? 11 
HELX_P HELX_P223 223 THR J 128 ? LEU J 143 ? THR J 128 LEU J 143 1 ? 16 
HELX_P HELX_P224 224 HIS J 157 ? VAL J 161 ? HIS J 157 VAL J 161 5 ? 5  
HELX_P HELX_P225 225 ASP J 172 ? ASP J 177 ? ASP J 172 ASP J 177 1 ? 6  
HELX_P HELX_P226 226 ASP J 180 ? ILE J 183 ? ASP J 180 ILE J 183 5 ? 4  
HELX_P HELX_P227 227 ASP J 186 ? PHE J 191 ? ASP J 186 PHE J 191 1 ? 6  
HELX_P HELX_P228 228 PRO J 192 ? GLY J 204 ? PRO J 192 GLY J 204 1 ? 13 
HELX_P HELX_P229 229 PRO J 214 ? CYS J 221 ? PRO J 214 CYS J 221 1 ? 8  
HELX_P HELX_P230 230 GLY J 224 ? TYR J 242 ? GLY J 224 TYR J 242 1 ? 19 
HELX_P HELX_P231 231 ALA J 250 ? MHS J 260 ? ALA J 250 MHS J 260 1 ? 11 
HELX_P HELX_P232 232 PRO J 271 ? ALA J 275 ? PRO J 271 ALA J 275 5 ? 5  
HELX_P HELX_P233 233 GLU J 280 ? VAL J 284 ? GLU J 280 VAL J 284 5 ? 5  
HELX_P HELX_P234 234 ALA J 285 ? VAL J 293 ? ALA J 285 VAL J 293 1 ? 9  
HELX_P HELX_P235 235 GLN J 294 ? VAL J 298 ? GLN J 294 VAL J 298 5 ? 5  
HELX_P HELX_P236 236 ASP J 301 ? ASP J 318 ? ASP J 301 ASP J 318 1 ? 18 
HELX_P HELX_P237 237 GLN J 319 ? MET J 326 ? GLN J 319 MET J 326 1 ? 8  
HELX_P HELX_P238 238 PHE J 332 ? ALA J 338 ? PHE J 332 ALA J 338 1 ? 7  
HELX_P HELX_P239 239 ASP J 343 ? TYR J 360 ? ASP J 343 TYR J 360 1 ? 18 
HELX_P HELX_P240 240 THR J 368 ? TYR J 390 ? THR J 368 TYR J 390 1 ? 23 
HELX_P HELX_P241 241 TYR J 390 ? HIS J 397 ? TYR J 390 HIS J 397 1 ? 8  
HELX_P HELX_P242 242 GLY J 399 ? GLY J 420 ? GLY J 399 GLY J 420 1 ? 22 
HELX_P HELX_P243 243 ASN J 421 ? SER J 441 ? ASN J 421 SER J 441 1 ? 21 
HELX_P HELX_P244 244 SMC J 454 ? LEU J 460 ? SMC J 454 LEU J 460 1 ? 7  
HELX_P HELX_P245 245 ILE J 469 ? ARG J 473 ? ILE J 469 ARG J 473 5 ? 5  
HELX_P HELX_P246 246 TYR J 477 ? ALA J 481 ? TYR J 477 ALA J 481 5 ? 5  
HELX_P HELX_P247 247 HIS J 486 ? GLY J 502 ? HIS J 486 GLY J 502 1 ? 17 
HELX_P HELX_P248 248 ASN J 508 ? PHE J 515 ? ASN J 508 PHE J 515 1 ? 8  
HELX_P HELX_P249 249 SER J 526 ? LEU J 536 ? SER J 526 LEU J 536 1 ? 11 
HELX_P HELX_P250 250 ARG J 545 ? ILE J 549 ? ARG J 545 ILE J 549 5 ? 5  
HELX_P HELX_P251 251 GLU K 25  ? SER K 28  ? GLU K 25  SER K 28  5 ? 4  
HELX_P HELX_P252 252 ASN K 32  ? ARG K 44  ? ASN K 32  ARG K 44  1 ? 13 
HELX_P HELX_P253 253 ASN K 49  ? ALA K 60  ? ASN K 49  ALA K 60  1 ? 12 
HELX_P HELX_P254 254 ASN K 81  ? GLN K 94  ? ASN K 81  GLN K 94  1 ? 14 
HELX_P HELX_P255 255 ASN K 107 ? GLN K 110 ? ASN K 107 GLN K 110 5 ? 4  
HELX_P HELX_P256 256 PRO K 117 ? VAL K 123 ? PRO K 117 VAL K 123 1 ? 7  
HELX_P HELX_P257 257 THR K 128 ? ASP K 147 ? THR K 128 ASP K 147 1 ? 20 
HELX_P HELX_P258 258 ASP K 149 ? GLY K 162 ? ASP K 149 GLY K 162 1 ? 14 
HELX_P HELX_P259 259 PRO K 181 ? LEU K 185 ? PRO K 181 LEU K 185 5 ? 5  
HELX_P HELX_P260 260 TYR K 190 ? ASN K 194 ? TYR K 190 ASN K 194 5 ? 5  
HELX_P HELX_P261 261 MET K 196 ? THR K 204 ? MET K 196 THR K 204 1 ? 9  
HELX_P HELX_P262 262 ASN K 207 ? THR K 226 ? ASN K 207 THR K 226 1 ? 20 
HELX_P HELX_P263 263 VAL K 230 ? ALA K 232 ? VAL K 230 ALA K 232 5 ? 3  
HELX_P HELX_P264 264 PHE K 233 ? GLN K 244 ? PHE K 233 GLN K 244 1 ? 12 
HELX_P HELX_P265 265 ASN K 250 ? GLU K 258 ? ASN K 250 GLU K 258 1 ? 9  
HELX_P HELX_P266 266 THR K 263 ? ASP K 278 ? THR K 263 ASP K 278 1 ? 16 
HELX_P HELX_P267 267 ASP K 298 ? ARG K 322 ? ASP K 298 ARG K 322 1 ? 25 
HELX_P HELX_P268 268 ALA K 323 ? GLN K 325 ? ALA K 323 GLN K 325 5 ? 3  
HELX_P HELX_P269 269 GLY K 326 ? GLY K 343 ? GLY K 326 GLY K 343 1 ? 18 
HELX_P HELX_P270 270 GLY K 346 ? PHE K 349 ? GLY K 346 PHE K 349 5 ? 4  
HELX_P HELX_P271 271 GLY K 350 ? PHE K 362 ? GLY K 350 PHE K 362 1 ? 13 
HELX_P HELX_P272 272 GLY K 371 ? PHE K 375 ? GLY K 371 PHE K 375 5 ? 5  
HELX_P HELX_P273 273 ALA K 389 ? ASP K 400 ? ALA K 389 ASP K 400 1 ? 12 
HELX_P HELX_P274 274 SER K 407 ? SER K 420 ? SER K 407 SER K 420 1 ? 14 
HELX_P HELX_P275 275 ILE K 422 ? GLU K 427 ? ILE K 422 GLU K 427 1 ? 6  
HELX_P HELX_P276 276 GLU K 427 ? LYS K 440 ? GLU K 427 LYS K 440 1 ? 14 
HELX_P HELX_P277 277 ASP K 441 ? LEU K 443 ? ASP K 441 LEU K 443 5 ? 3  
HELX_P HELX_P278 278 THR L 12  ? ASP L 23  ? THR L 12  ASP L 23  1 ? 12 
HELX_P HELX_P279 279 SER L 35  ? GLY L 44  ? SER L 35  GLY L 44  1 ? 10 
HELX_P HELX_P280 280 PRO L 58  ? MET L 62  ? PRO L 58  MET L 62  5 ? 5  
HELX_P HELX_P281 281 ASP L 67  ? MET L 72  ? ASP L 67  MET L 72  1 ? 6  
HELX_P HELX_P282 282 ILE L 76  ? GLU L 81  ? ILE L 76  GLU L 81  1 ? 6  
HELX_P HELX_P283 283 GLN L 100 ? TYR L 112 ? GLN L 100 TYR L 112 1 ? 13 
HELX_P HELX_P284 284 GLU L 130 ? THR L 143 ? GLU L 130 THR L 143 1 ? 14 
HELX_P HELX_P285 285 GLY L 209 ? THR L 217 ? GLY L 209 THR L 217 1 ? 9  
HELX_P HELX_P286 286 ALA L 226 ? ASP L 229 ? ALA L 226 ASP L 229 5 ? 4  
HELX_P HELX_P287 287 ASP L 230 ? GLY L 250 ? ASP L 230 GLY L 250 1 ? 21 
HELX_P HELX_P288 288 PHE L 254 ? GLY L 263 ? PHE L 254 GLY L 263 1 ? 10 
# 
_struct_conf_type.id          HELX_P 
_struct_conf_type.criteria    ? 
_struct_conf_type.reference   ? 
# 
loop_
_struct_conn.id 
_struct_conn.conn_type_id 
_struct_conn.pdbx_leaving_atom_flag 
_struct_conn.pdbx_PDB_id 
_struct_conn.ptnr1_label_asym_id 
_struct_conn.ptnr1_label_comp_id 
_struct_conn.ptnr1_label_seq_id 
_struct_conn.ptnr1_label_atom_id 
_struct_conn.pdbx_ptnr1_label_alt_id 
_struct_conn.pdbx_ptnr1_PDB_ins_code 
_struct_conn.pdbx_ptnr1_standard_comp_id 
_struct_conn.ptnr1_symmetry 
_struct_conn.ptnr2_label_asym_id 
_struct_conn.ptnr2_label_comp_id 
_struct_conn.ptnr2_label_seq_id 
_struct_conn.ptnr2_label_atom_id 
_struct_conn.pdbx_ptnr2_label_alt_id 
_struct_conn.pdbx_ptnr2_PDB_ins_code 
_struct_conn.ptnr1_auth_asym_id 
_struct_conn.ptnr1_auth_comp_id 
_struct_conn.ptnr1_auth_seq_id 
_struct_conn.ptnr2_auth_asym_id 
_struct_conn.ptnr2_auth_comp_id 
_struct_conn.ptnr2_auth_seq_id 
_struct_conn.ptnr2_symmetry 
_struct_conn.pdbx_ptnr3_label_atom_id 
_struct_conn.pdbx_ptnr3_label_seq_id 
_struct_conn.pdbx_ptnr3_label_comp_id 
_struct_conn.pdbx_ptnr3_label_asym_id 
_struct_conn.pdbx_ptnr3_label_alt_id 
_struct_conn.pdbx_ptnr3_PDB_ins_code 
_struct_conn.details 
_struct_conn.pdbx_dist_value 
_struct_conn.pdbx_value_order 
metalc1  metalc ?    ? A  GLN 150 OE1 ? ? ? 1_555 O  F43 .   NI  ? ? A GLN 150 A F43 603  1_555 ? ? ? ? ? ? ? 2.420 ? 
covale1  covale both ? A  LYS 259 C   ? ? ? 1_555 A  MHS 260 N   ? ? A LYS 259 A MHS 260  1_555 ? ? ? ? ? ? ? 1.331 ? 
covale2  covale both ? A  MHS 260 C   ? ? ? 1_555 A  ALA 261 N   ? ? A MHS 260 A ALA 261  1_555 ? ? ? ? ? ? ? 1.331 ? 
covale3  covale both ? A  ARG 273 C   ? ? ? 1_555 A  AGM 274 N   ? ? A ARG 273 A AGM 274  1_555 ? ? ? ? ? ? ? 1.327 ? 
covale4  covale both ? A  AGM 274 C   ? ? ? 1_555 A  ALA 275 N   ? ? A AGM 274 A ALA 275  1_555 ? ? ? ? ? ? ? 1.330 ? 
covale5  covale both ? A  SER 401 C   ? ? ? 1_555 A  MGN 402 N   ? ? A SER 401 A MGN 402  1_555 ? ? ? ? ? ? ? 1.330 ? 
covale6  covale both ? A  MGN 402 C   ? ? ? 1_555 A  ARG 403 N   ? ? A MGN 402 A ARG 403  1_555 ? ? ? ? ? ? ? 1.332 ? 
covale7  covale both ? A  TYR 446 C   ? ? ? 1_555 A  GL3 447 N   ? ? A TYR 446 A GL3 447  1_555 ? ? ? ? ? ? ? 1.335 ? 
covale8  covale both ? A  GL3 447 C   ? ? ? 1_555 A  TYR 448 N   ? ? A GL3 447 A TYR 448  1_555 ? ? ? ? ? ? ? 1.333 ? 
covale9  covale one  ? A  GLN 451 C   ? ? ? 1_555 A  DYA 452 N   ? ? A GLN 451 A DYA 452  1_555 ? ? ? ? ? ? ? 1.327 ? 
covale10 covale both ? A  DYA 452 C   ? ? ? 1_555 A  GLN 453 N   ? ? A DYA 452 A GLN 453  1_555 ? ? ? ? ? ? ? 1.332 ? 
covale11 covale both ? A  GLN 453 C   ? ? ? 1_555 A  SMC 454 N   ? ? A GLN 453 A SMC 454  1_555 ? ? ? ? ? ? ? 1.332 ? 
covale12 covale both ? A  SMC 454 C   ? ? ? 1_555 A  GLY 455 N   ? ? A SMC 454 A GLY 455  1_555 ? ? ? ? ? ? ? 1.329 ? 
metalc2  metalc ?    ? P  K   .   K   ? ? ? 1_555 IA HOH .   O   ? ? A K   604 D HOH 2064 1_555 ? ? ? ? ? ? ? 2.702 ? 
metalc3  metalc ?    ? P  K   .   K   ? ? ? 1_555 A  PRO 61  O   ? ? A K   604 A PRO 61   1_555 ? ? ? ? ? ? ? 3.111 ? 
metalc4  metalc ?    ? P  K   .   K   ? ? ? 1_555 FA HOH .   O   ? ? A K   604 A HOH 2036 1_555 ? ? ? ? ? ? ? 3.468 ? 
metalc5  metalc ?    ? P  K   .   K   ? ? ? 1_555 A  ILE 63  O   ? ? A K   604 A ILE 63   1_555 ? ? ? ? ? ? ? 2.638 ? 
metalc6  metalc ?    ? P  K   .   K   ? ? ? 1_555 D  ALA 147 O   ? ? A K   604 D ALA 147  1_555 ? ? ? ? ? ? ? 2.914 ? 
metalc7  metalc ?    ? P  K   .   K   ? ? ? 1_555 A  VAL 65  O   ? ? A K   604 A VAL 65   1_555 ? ? ? ? ? ? ? 2.709 ? 
metalc8  metalc ?    ? D  GLN 150 OE1 ? ? ? 1_555 S  F43 .   NI  ? ? D GLN 150 D F43 603  1_555 ? ? ? ? ? ? ? 2.448 ? 
covale13 covale both ? D  LYS 259 C   ? ? ? 1_555 D  MHS 260 N   ? ? D LYS 259 D MHS 260  1_555 ? ? ? ? ? ? ? 1.331 ? 
covale14 covale both ? D  MHS 260 C   ? ? ? 1_555 D  ALA 261 N   ? ? D MHS 260 D ALA 261  1_555 ? ? ? ? ? ? ? 1.328 ? 
covale15 covale both ? D  ARG 273 C   ? ? ? 1_555 D  AGM 274 N   ? ? D ARG 273 D AGM 274  1_555 ? ? ? ? ? ? ? 1.330 ? 
covale16 covale both ? D  AGM 274 C   ? ? ? 1_555 D  ALA 275 N   ? ? D AGM 274 D ALA 275  1_555 ? ? ? ? ? ? ? 1.334 ? 
covale17 covale both ? D  SER 401 C   ? ? ? 1_555 D  MGN 402 N   ? ? D SER 401 D MGN 402  1_555 ? ? ? ? ? ? ? 1.330 ? 
covale18 covale both ? D  MGN 402 C   ? ? ? 1_555 D  ARG 403 N   ? ? D MGN 402 D ARG 403  1_555 ? ? ? ? ? ? ? 1.330 ? 
covale19 covale both ? D  TYR 446 C   ? ? ? 1_555 D  GL3 447 N   ? ? D TYR 446 D GL3 447  1_555 ? ? ? ? ? ? ? 1.332 ? 
covale20 covale both ? D  GL3 447 C   ? ? ? 1_555 D  TYR 448 N   ? ? D GL3 447 D TYR 448  1_555 ? ? ? ? ? ? ? 1.330 ? 
covale21 covale one  ? D  GLN 451 C   ? ? ? 1_555 D  DYA 452 N   ? ? D GLN 451 D DYA 452  1_555 ? ? ? ? ? ? ? 1.326 ? 
covale22 covale both ? D  DYA 452 C   ? ? ? 1_555 D  GLN 453 N   ? ? D DYA 452 D GLN 453  1_555 ? ? ? ? ? ? ? 1.329 ? 
covale23 covale both ? D  GLN 453 C   ? ? ? 1_555 D  SMC 454 N   ? ? D GLN 453 D SMC 454  1_555 ? ? ? ? ? ? ? 1.330 ? 
covale24 covale both ? D  SMC 454 C   ? ? ? 1_555 D  GLY 455 N   ? ? D SMC 454 D GLY 455  1_555 ? ? ? ? ? ? ? 1.333 ? 
metalc9  metalc ?    ? T  K   .   K   ? ? ? 1_555 D  PRO 61  O   ? ? D K   604 D PRO 61   1_555 ? ? ? ? ? ? ? 3.263 ? 
metalc10 metalc ?    ? T  K   .   K   ? ? ? 1_555 A  ALA 147 O   ? ? D K   604 A ALA 147  1_555 ? ? ? ? ? ? ? 2.922 ? 
metalc11 metalc ?    ? T  K   .   K   ? ? ? 1_555 FA HOH .   O   ? ? D K   604 A HOH 2078 1_555 ? ? ? ? ? ? ? 2.705 ? 
metalc12 metalc ?    ? T  K   .   K   ? ? ? 1_555 D  ILE 63  O   ? ? D K   604 D ILE 63   1_555 ? ? ? ? ? ? ? 2.647 ? 
metalc13 metalc ?    ? T  K   .   K   ? ? ? 1_555 D  VAL 65  O   ? ? D K   604 D VAL 65   1_555 ? ? ? ? ? ? ? 2.705 ? 
metalc14 metalc ?    ? U  K   .   K   ? ? ? 1_555 D  ARG 219 O   ? ? D K   605 D ARG 219  1_555 ? ? ? ? ? ? ? 2.879 ? 
metalc15 metalc ?    ? U  K   .   K   ? ? ? 1_555 D  VAL 218 O   ? ? D K   605 D VAL 218  1_555 ? ? ? ? ? ? ? 2.956 ? 
metalc16 metalc ?    ? U  K   .   K   ? ? ? 1_555 A  ARG 219 O   ? ? D K   605 A ARG 219  1_555 ? ? ? ? ? ? ? 2.932 ? 
metalc17 metalc ?    ? U  K   .   K   ? ? ? 1_555 A  VAL 218 O   ? ? D K   605 A VAL 218  1_555 ? ? ? ? ? ? ? 3.002 ? 
metalc18 metalc ?    ? U  K   .   K   ? ? ? 1_555 A  CYS 221 O   ? ? D K   605 A CYS 221  1_555 ? ? ? ? ? ? ? 2.769 ? 
metalc19 metalc ?    ? U  K   .   K   ? ? ? 1_555 D  CYS 221 O   ? ? D K   605 D CYS 221  1_555 ? ? ? ? ? ? ? 2.733 ? 
covale25 covale both ? G  LYS 259 C   ? ? ? 1_555 G  MHS 260 N   ? ? G LYS 259 G MHS 260  1_555 ? ? ? ? ? ? ? 1.331 ? 
covale26 covale both ? G  MHS 260 C   ? ? ? 1_555 G  ALA 261 N   ? ? G MHS 260 G ALA 261  1_555 ? ? ? ? ? ? ? 1.330 ? 
covale27 covale both ? G  ARG 273 C   ? ? ? 1_555 G  AGM 274 N   ? ? G ARG 273 G AGM 274  1_555 ? ? ? ? ? ? ? 1.330 ? 
covale28 covale both ? G  AGM 274 C   ? ? ? 1_555 G  ALA 275 N   ? ? G AGM 274 G ALA 275  1_555 ? ? ? ? ? ? ? 1.331 ? 
covale29 covale both ? G  SER 401 C   ? ? ? 1_555 G  MGN 402 N   ? ? G SER 401 G MGN 402  1_555 ? ? ? ? ? ? ? 1.329 ? 
covale30 covale both ? G  MGN 402 C   ? ? ? 1_555 G  ARG 403 N   ? ? G MGN 402 G ARG 403  1_555 ? ? ? ? ? ? ? 1.333 ? 
covale31 covale both ? G  TYR 446 C   ? ? ? 1_555 G  GL3 447 N   ? ? G TYR 446 G GL3 447  1_555 ? ? ? ? ? ? ? 1.332 ? 
covale32 covale both ? G  GL3 447 C   ? ? ? 1_555 G  TYR 448 N   ? ? G GL3 447 G TYR 448  1_555 ? ? ? ? ? ? ? 1.332 ? 
covale33 covale one  ? G  GLN 451 C   ? ? ? 1_555 G  DYA 452 N   ? ? G GLN 451 G DYA 452  1_555 ? ? ? ? ? ? ? 1.329 ? 
covale34 covale both ? G  DYA 452 C   ? ? ? 1_555 G  GLN 453 N   ? ? G DYA 452 G GLN 453  1_555 ? ? ? ? ? ? ? 1.330 ? 
covale35 covale both ? G  GLN 453 C   ? ? ? 1_555 G  SMC 454 N   ? ? G GLN 453 G SMC 454  1_555 ? ? ? ? ? ? ? 1.334 ? 
covale36 covale both ? G  SMC 454 C   ? ? ? 1_555 G  GLY 455 N   ? ? G SMC 454 G GLY 455  1_555 ? ? ? ? ? ? ? 1.333 ? 
metalc20 metalc ?    ? Y  K   .   K   ? ? ? 1_555 OA HOH .   O   ? ? G K   604 J HOH 2056 1_555 ? ? ? ? ? ? ? 2.772 ? 
metalc21 metalc ?    ? Y  K   .   K   ? ? ? 1_555 J  ALA 147 O   ? ? G K   604 J ALA 147  1_555 ? ? ? ? ? ? ? 2.944 ? 
metalc22 metalc ?    ? Y  K   .   K   ? ? ? 1_555 G  ILE 63  O   ? ? G K   604 G ILE 63   1_555 ? ? ? ? ? ? ? 2.664 ? 
metalc23 metalc ?    ? Y  K   .   K   ? ? ? 1_555 G  PRO 61  O   ? ? G K   604 G PRO 61   1_555 ? ? ? ? ? ? ? 3.212 ? 
metalc24 metalc ?    ? Y  K   .   K   ? ? ? 1_555 G  VAL 65  O   ? ? G K   604 G VAL 65   1_555 ? ? ? ? ? ? ? 2.700 ? 
metalc25 metalc ?    ? J  GLN 150 OE1 ? ? ? 1_555 X  F43 .   NI  ? ? J GLN 150 G F43 603  1_555 ? ? ? ? ? ? ? 2.440 ? 
covale37 covale both ? J  LYS 259 C   ? ? ? 1_555 J  MHS 260 N   ? ? J LYS 259 J MHS 260  1_555 ? ? ? ? ? ? ? 1.329 ? 
covale38 covale both ? J  MHS 260 C   ? ? ? 1_555 J  ALA 261 N   ? ? J MHS 260 J ALA 261  1_555 ? ? ? ? ? ? ? 1.329 ? 
covale39 covale both ? J  ARG 273 C   ? ? ? 1_555 J  AGM 274 N   ? ? J ARG 273 J AGM 274  1_555 ? ? ? ? ? ? ? 1.331 ? 
covale40 covale both ? J  AGM 274 C   ? ? ? 1_555 J  ALA 275 N   ? ? J AGM 274 J ALA 275  1_555 ? ? ? ? ? ? ? 1.331 ? 
covale41 covale both ? J  SER 401 C   ? ? ? 1_555 J  MGN 402 N   ? ? J SER 401 J MGN 402  1_555 ? ? ? ? ? ? ? 1.331 ? 
covale42 covale both ? J  MGN 402 C   ? ? ? 1_555 J  ARG 403 N   ? ? J MGN 402 J ARG 403  1_555 ? ? ? ? ? ? ? 1.333 ? 
covale43 covale both ? J  TYR 446 C   ? ? ? 1_555 J  GL3 447 N   ? ? J TYR 446 J GL3 447  1_555 ? ? ? ? ? ? ? 1.330 ? 
covale44 covale both ? J  GL3 447 C   ? ? ? 1_555 J  TYR 448 N   ? ? J GL3 447 J TYR 448  1_555 ? ? ? ? ? ? ? 1.331 ? 
covale45 covale one  ? J  GLN 451 C   ? ? ? 1_555 J  DYA 452 N   ? ? J GLN 451 J DYA 452  1_555 ? ? ? ? ? ? ? 1.328 ? 
covale46 covale both ? J  DYA 452 C   ? ? ? 1_555 J  GLN 453 N   ? ? J DYA 452 J GLN 453  1_555 ? ? ? ? ? ? ? 1.330 ? 
covale47 covale both ? J  GLN 453 C   ? ? ? 1_555 J  SMC 454 N   ? ? J GLN 453 J SMC 454  1_555 ? ? ? ? ? ? ? 1.335 ? 
covale48 covale both ? J  SMC 454 C   ? ? ? 1_555 J  GLY 455 N   ? ? J SMC 454 J GLY 455  1_555 ? ? ? ? ? ? ? 1.329 ? 
metalc26 metalc ?    ? BA F43 .   NI  ? ? ? 1_555 G  GLN 150 OE1 ? ? J F43 603 G GLN 150  1_555 ? ? ? ? ? ? ? 2.389 ? 
metalc27 metalc ?    ? CA K   .   K   ? ? ? 1_555 G  VAL 218 O   ? ? J K   604 G VAL 218  1_555 ? ? ? ? ? ? ? 3.036 ? 
metalc28 metalc ?    ? CA K   .   K   ? ? ? 1_555 J  CYS 221 O   ? ? J K   604 J CYS 221  1_555 ? ? ? ? ? ? ? 2.759 ? 
metalc29 metalc ?    ? CA K   .   K   ? ? ? 1_555 J  ARG 219 O   ? ? J K   604 J ARG 219  1_555 ? ? ? ? ? ? ? 2.883 ? 
metalc30 metalc ?    ? CA K   .   K   ? ? ? 1_555 J  VAL 218 O   ? ? J K   604 J VAL 218  1_555 ? ? ? ? ? ? ? 2.908 ? 
metalc31 metalc ?    ? CA K   .   K   ? ? ? 1_555 G  CYS 221 O   ? ? J K   604 G CYS 221  1_555 ? ? ? ? ? ? ? 2.824 ? 
metalc32 metalc ?    ? CA K   .   K   ? ? ? 1_555 G  ARG 219 O   ? ? J K   604 G ARG 219  1_555 ? ? ? ? ? ? ? 2.991 ? 
metalc33 metalc ?    ? DA K   .   K   ? ? ? 1_555 J  VAL 65  O   ? ? J K   605 J VAL 65   1_555 ? ? ? ? ? ? ? 2.711 ? 
metalc34 metalc ?    ? DA K   .   K   ? ? ? 1_555 J  ILE 63  O   ? ? J K   605 J ILE 63   1_555 ? ? ? ? ? ? ? 2.630 ? 
metalc35 metalc ?    ? DA K   .   K   ? ? ? 1_555 J  PRO 61  O   ? ? J K   605 J PRO 61   1_555 ? ? ? ? ? ? ? 3.213 ? 
metalc36 metalc ?    ? DA K   .   K   ? ? ? 1_555 G  ALA 147 O   ? ? J K   605 G ALA 147  1_555 ? ? ? ? ? ? ? 2.900 ? 
metalc37 metalc ?    ? DA K   .   K   ? ? ? 1_555 LA HOH .   O   ? ? J K   605 G HOH 2074 1_555 ? ? ? ? ? ? ? 2.717 ? 
metalc38 metalc ?    ? EA K   .   K   ? ? ? 1_555 OA HOH .   O   ? ? J K   606 J HOH 2078 1_555 ? ? ? ? ? ? ? 2.866 ? 
metalc39 metalc ?    ? EA K   .   K   ? ? ? 1_555 OA HOH .   O   ? ? J K   606 J HOH 2075 1_555 ? ? ? ? ? ? ? 2.870 ? 
metalc40 metalc ?    ? EA K   .   K   ? ? ? 1_555 KA HOH .   O   ? ? J K   606 F HOH 2004 3_444 ? ? ? ? ? ? ? 2.879 ? 
metalc41 metalc ?    ? EA K   .   K   ? ? ? 1_555 J  PHE 191 O   ? ? J K   606 J PHE 191  1_555 ? ? ? ? ? ? ? 2.861 ? 
metalc42 metalc ?    ? EA K   .   K   ? ? ? 1_555 F  ASP 25  O   ? ? J K   606 F ASP 25   3_444 ? ? ? ? ? ? ? 2.869 ? 
metalc43 metalc ?    ? EA K   .   K   ? ? ? 1_555 J  LYS 189 O   ? ? J K   606 J LYS 189  1_555 ? ? ? ? ? ? ? 2.884 ? 
metalc44 metalc ?    ? EA K   .   K   ? ? ? 1_555 J  ASN 188 O   ? ? J K   606 J ASN 188  1_555 ? ? ? ? ? ? ? 2.800 ? 
# 
loop_
_struct_conn_type.id 
_struct_conn_type.criteria 
_struct_conn_type.reference 
metalc ? ? 
covale ? ? 
# 
loop_
_struct_mon_prot_cis.pdbx_id 
_struct_mon_prot_cis.label_comp_id 
_struct_mon_prot_cis.label_seq_id 
_struct_mon_prot_cis.label_asym_id 
_struct_mon_prot_cis.label_alt_id 
_struct_mon_prot_cis.pdbx_PDB_ins_code 
_struct_mon_prot_cis.auth_comp_id 
_struct_mon_prot_cis.auth_seq_id 
_struct_mon_prot_cis.auth_asym_id 
_struct_mon_prot_cis.pdbx_label_comp_id_2 
_struct_mon_prot_cis.pdbx_label_seq_id_2 
_struct_mon_prot_cis.pdbx_label_asym_id_2 
_struct_mon_prot_cis.pdbx_PDB_ins_code_2 
_struct_mon_prot_cis.pdbx_auth_comp_id_2 
_struct_mon_prot_cis.pdbx_auth_seq_id_2 
_struct_mon_prot_cis.pdbx_auth_asym_id_2 
_struct_mon_prot_cis.pdbx_PDB_model_num 
_struct_mon_prot_cis.pdbx_omega_angle 
1 TYR 164 B . ? TYR 164 B PRO 165 B ? PRO 165 B 1 8.39  
2 TYR 164 E . ? TYR 164 E PRO 165 E ? PRO 165 E 1 9.05  
3 TYR 164 H . ? TYR 164 H PRO 165 H ? PRO 165 H 1 8.85  
4 TYR 164 K . ? TYR 164 K PRO 165 K ? PRO 165 K 1 10.77 
# 
loop_
_struct_sheet.id 
_struct_sheet.type 
_struct_sheet.number_strands 
_struct_sheet.details 
AA ? 2 ? 
AB ? 4 ? 
BA ? 2 ? 
BB ? 4 ? 
BC ? 2 ? 
CA ? 4 ? 
CB ? 3 ? 
DA ? 2 ? 
DB ? 4 ? 
EA ? 2 ? 
EB ? 4 ? 
EC ? 2 ? 
FA ? 4 ? 
FB ? 3 ? 
GA ? 2 ? 
GB ? 4 ? 
HA ? 2 ? 
HB ? 4 ? 
HC ? 2 ? 
IA ? 4 ? 
IB ? 3 ? 
JA ? 2 ? 
JB ? 4 ? 
KA ? 2 ? 
KB ? 4 ? 
KC ? 2 ? 
LA ? 4 ? 
LB ? 3 ? 
# 
loop_
_struct_sheet_order.sheet_id 
_struct_sheet_order.range_id_1 
_struct_sheet_order.range_id_2 
_struct_sheet_order.offset 
_struct_sheet_order.sense 
AA 1 2 ? anti-parallel 
AB 1 2 ? anti-parallel 
AB 2 3 ? anti-parallel 
AB 3 4 ? anti-parallel 
BA 1 2 ? anti-parallel 
BB 1 2 ? anti-parallel 
BB 2 3 ? anti-parallel 
BB 3 4 ? anti-parallel 
BC 1 2 ? anti-parallel 
CA 1 2 ? anti-parallel 
CA 2 3 ? anti-parallel 
CA 3 4 ? anti-parallel 
CB 1 2 ? anti-parallel 
CB 2 3 ? anti-parallel 
DA 1 2 ? anti-parallel 
DB 1 2 ? anti-parallel 
DB 2 3 ? anti-parallel 
DB 3 4 ? anti-parallel 
EA 1 2 ? anti-parallel 
EB 1 2 ? anti-parallel 
EB 2 3 ? anti-parallel 
EB 3 4 ? anti-parallel 
EC 1 2 ? anti-parallel 
FA 1 2 ? anti-parallel 
FA 2 3 ? anti-parallel 
FA 3 4 ? anti-parallel 
FB 1 2 ? anti-parallel 
FB 2 3 ? anti-parallel 
GA 1 2 ? anti-parallel 
GB 1 2 ? anti-parallel 
GB 2 3 ? anti-parallel 
GB 3 4 ? anti-parallel 
HA 1 2 ? anti-parallel 
HB 1 2 ? anti-parallel 
HB 2 3 ? anti-parallel 
HB 3 4 ? anti-parallel 
HC 1 2 ? anti-parallel 
IA 1 2 ? anti-parallel 
IA 2 3 ? anti-parallel 
IA 3 4 ? anti-parallel 
IB 1 2 ? anti-parallel 
IB 2 3 ? anti-parallel 
JA 1 2 ? anti-parallel 
JB 1 2 ? anti-parallel 
JB 2 3 ? anti-parallel 
JB 3 4 ? anti-parallel 
KA 1 2 ? anti-parallel 
KB 1 2 ? anti-parallel 
KB 2 3 ? anti-parallel 
KB 3 4 ? anti-parallel 
KC 1 2 ? anti-parallel 
LA 1 2 ? anti-parallel 
LA 2 3 ? anti-parallel 
LA 3 4 ? anti-parallel 
LB 1 2 ? anti-parallel 
LB 2 3 ? anti-parallel 
# 
loop_
_struct_sheet_range.sheet_id 
_struct_sheet_range.id 
_struct_sheet_range.beg_label_comp_id 
_struct_sheet_range.beg_label_asym_id 
_struct_sheet_range.beg_label_seq_id 
_struct_sheet_range.pdbx_beg_PDB_ins_code 
_struct_sheet_range.end_label_comp_id 
_struct_sheet_range.end_label_asym_id 
_struct_sheet_range.end_label_seq_id 
_struct_sheet_range.pdbx_end_PDB_ins_code 
_struct_sheet_range.beg_auth_comp_id 
_struct_sheet_range.beg_auth_asym_id 
_struct_sheet_range.beg_auth_seq_id 
_struct_sheet_range.end_auth_comp_id 
_struct_sheet_range.end_auth_asym_id 
_struct_sheet_range.end_auth_seq_id 
AA 1 ALA A 74  ? ARG A 76  ? ALA A 74  ARG A 76  
AA 2 TYR A 83  ? GLU A 85  ? TYR A 83  GLU A 85  
AB 1 TYR A 165 ? THR A 170 ? TYR A 165 THR A 170 
AB 2 THR A 207 ? ARG A 212 ? THR A 207 ARG A 212 
AB 3 THR A 107 ? GLY A 111 ? THR A 107 GLY A 111 
AB 4 VAL A 263 ? ILE A 264 ? VAL A 263 ILE A 264 
BA 1 ARG B 7   ? TYR B 11  ? ARG B 7   TYR B 11  
BA 2 LEU B 17  ? PRO B 23  ? LEU B 17  PRO B 23  
BB 1 ASN B 102 ? ILE B 106 ? ASN B 102 ILE B 106 
BB 2 GLN B 111 ? GLN B 115 ? GLN B 111 GLN B 115 
BB 3 SER B 45  ? VAL B 48  ? SER B 45  VAL B 48  
BB 4 LEU B 175 ? SER B 176 ? LEU B 175 SER B 176 
BC 1 VAL B 281 ? GLU B 286 ? VAL B 281 GLU B 286 
BC 2 LYS B 292 ? PRO B 296 ? LYS B 292 PRO B 296 
CA 1 ASP C 116 ? THR C 119 ? ASP C 116 THR C 119 
CA 2 GLN C 124 ? ARG C 129 ? GLN C 124 ARG C 129 
CA 3 VAL C 85  ? ASP C 92  ? VAL C 85  ASP C 92  
CA 4 THR C 151 ? ILE C 153 ? THR C 151 ILE C 153 
CB 1 TYR C 178 ? ASP C 181 ? TYR C 178 ASP C 181 
CB 2 HIS C 186 ? LYS C 191 ? HIS C 186 LYS C 191 
CB 3 PRO C 197 ? ASP C 203 ? PRO C 197 ASP C 203 
DA 1 ALA D 74  ? ARG D 76  ? ALA D 74  ARG D 76  
DA 2 TYR D 83  ? GLU D 85  ? TYR D 83  GLU D 85  
DB 1 TYR D 165 ? THR D 170 ? TYR D 165 THR D 170 
DB 2 THR D 207 ? ARG D 212 ? THR D 207 ARG D 212 
DB 3 THR D 107 ? GLY D 111 ? THR D 107 GLY D 111 
DB 4 VAL D 263 ? ILE D 264 ? VAL D 263 ILE D 264 
EA 1 ARG E 7   ? TYR E 11  ? ARG E 7   TYR E 11  
EA 2 LEU E 17  ? PRO E 23  ? LEU E 17  PRO E 23  
EB 1 ASN E 102 ? ILE E 106 ? ASN E 102 ILE E 106 
EB 2 GLN E 111 ? GLN E 115 ? GLN E 111 GLN E 115 
EB 3 SER E 45  ? ASN E 49  ? SER E 45  ASN E 49  
EB 4 LEU E 175 ? SER E 176 ? LEU E 175 SER E 176 
EC 1 VAL E 281 ? GLU E 286 ? VAL E 281 GLU E 286 
EC 2 LYS E 292 ? PRO E 296 ? LYS E 292 PRO E 296 
FA 1 ASP F 116 ? THR F 119 ? ASP F 116 THR F 119 
FA 2 GLN F 124 ? ARG F 129 ? GLN F 124 ARG F 129 
FA 3 VAL F 85  ? ASP F 92  ? VAL F 85  ASP F 92  
FA 4 THR F 151 ? ILE F 153 ? THR F 151 ILE F 153 
FB 1 TYR F 178 ? ASP F 181 ? TYR F 178 ASP F 181 
FB 2 HIS F 186 ? LYS F 191 ? HIS F 186 LYS F 191 
FB 3 PRO F 197 ? GLY F 205 ? PRO F 197 GLY F 205 
GA 1 ALA G 74  ? ARG G 76  ? ALA G 74  ARG G 76  
GA 2 TYR G 83  ? GLU G 85  ? TYR G 83  GLU G 85  
GB 1 TYR G 165 ? THR G 170 ? TYR G 165 THR G 170 
GB 2 THR G 207 ? ARG G 212 ? THR G 207 ARG G 212 
GB 3 THR G 107 ? GLY G 111 ? THR G 107 GLY G 111 
GB 4 VAL G 263 ? ILE G 264 ? VAL G 263 ILE G 264 
HA 1 ARG H 7   ? TYR H 11  ? ARG H 7   TYR H 11  
HA 2 LEU H 17  ? PRO H 23  ? LEU H 17  PRO H 23  
HB 1 ASN H 102 ? ILE H 106 ? ASN H 102 ILE H 106 
HB 2 GLN H 111 ? GLN H 115 ? GLN H 111 GLN H 115 
HB 3 SER H 45  ? ASN H 49  ? SER H 45  ASN H 49  
HB 4 LEU H 175 ? SER H 176 ? LEU H 175 SER H 176 
HC 1 VAL H 281 ? GLU H 286 ? VAL H 281 GLU H 286 
HC 2 LYS H 292 ? PRO H 296 ? LYS H 292 PRO H 296 
IA 1 ASP I 116 ? THR I 119 ? ASP I 116 THR I 119 
IA 2 GLN I 124 ? ARG I 129 ? GLN I 124 ARG I 129 
IA 3 VAL I 85  ? ASP I 92  ? VAL I 85  ASP I 92  
IA 4 THR I 151 ? ILE I 153 ? THR I 151 ILE I 153 
IB 1 TYR I 178 ? ASP I 181 ? TYR I 178 ASP I 181 
IB 2 HIS I 186 ? LYS I 191 ? HIS I 186 LYS I 191 
IB 3 PRO I 197 ? ASP I 203 ? PRO I 197 ASP I 203 
JA 1 ALA J 74  ? ARG J 76  ? ALA J 74  ARG J 76  
JA 2 TYR J 83  ? GLU J 85  ? TYR J 83  GLU J 85  
JB 1 TYR J 165 ? THR J 170 ? TYR J 165 THR J 170 
JB 2 THR J 207 ? ARG J 212 ? THR J 207 ARG J 212 
JB 3 THR J 107 ? GLY J 111 ? THR J 107 GLY J 111 
JB 4 VAL J 263 ? ILE J 264 ? VAL J 263 ILE J 264 
KA 1 ARG K 7   ? TYR K 11  ? ARG K 7   TYR K 11  
KA 2 LEU K 17  ? PRO K 23  ? LEU K 17  PRO K 23  
KB 1 ASN K 102 ? ILE K 106 ? ASN K 102 ILE K 106 
KB 2 GLN K 111 ? GLN K 115 ? GLN K 111 GLN K 115 
KB 3 SER K 45  ? VAL K 48  ? SER K 45  VAL K 48  
KB 4 LEU K 175 ? SER K 176 ? LEU K 175 SER K 176 
KC 1 VAL K 281 ? GLU K 286 ? VAL K 281 GLU K 286 
KC 2 LYS K 292 ? PRO K 296 ? LYS K 292 PRO K 296 
LA 1 ASP L 116 ? THR L 119 ? ASP L 116 THR L 119 
LA 2 GLN L 124 ? ARG L 129 ? GLN L 124 ARG L 129 
LA 3 VAL L 85  ? ASP L 92  ? VAL L 85  ASP L 92  
LA 4 THR L 151 ? ILE L 153 ? THR L 151 ILE L 153 
LB 1 TYR L 178 ? ASP L 181 ? TYR L 178 ASP L 181 
LB 2 HIS L 186 ? LYS L 191 ? HIS L 186 LYS L 191 
LB 3 PRO L 197 ? ASP L 203 ? PRO L 197 ASP L 203 
# 
loop_
_pdbx_struct_sheet_hbond.sheet_id 
_pdbx_struct_sheet_hbond.range_id_1 
_pdbx_struct_sheet_hbond.range_id_2 
_pdbx_struct_sheet_hbond.range_1_label_atom_id 
_pdbx_struct_sheet_hbond.range_1_label_comp_id 
_pdbx_struct_sheet_hbond.range_1_label_asym_id 
_pdbx_struct_sheet_hbond.range_1_label_seq_id 
_pdbx_struct_sheet_hbond.range_1_PDB_ins_code 
_pdbx_struct_sheet_hbond.range_1_auth_atom_id 
_pdbx_struct_sheet_hbond.range_1_auth_comp_id 
_pdbx_struct_sheet_hbond.range_1_auth_asym_id 
_pdbx_struct_sheet_hbond.range_1_auth_seq_id 
_pdbx_struct_sheet_hbond.range_2_label_atom_id 
_pdbx_struct_sheet_hbond.range_2_label_comp_id 
_pdbx_struct_sheet_hbond.range_2_label_asym_id 
_pdbx_struct_sheet_hbond.range_2_label_seq_id 
_pdbx_struct_sheet_hbond.range_2_PDB_ins_code 
_pdbx_struct_sheet_hbond.range_2_auth_atom_id 
_pdbx_struct_sheet_hbond.range_2_auth_comp_id 
_pdbx_struct_sheet_hbond.range_2_auth_asym_id 
_pdbx_struct_sheet_hbond.range_2_auth_seq_id 
AA 1 2 N TYR A 75  ? N TYR A 75  O VAL A 84  ? O VAL A 84  
AB 1 2 N PHE A 169 ? N PHE A 169 O TYR A 208 ? O TYR A 208 
AB 2 3 N ASN A 211 ? N ASN A 211 O VAL A 108 ? O VAL A 108 
AB 3 4 N ILE A 109 ? N ILE A 109 O ILE A 264 ? O ILE A 264 
BA 1 2 O LEU B 10  ? O LEU B 10  N LEU B 18  ? N LEU B 18  
BB 1 2 N ILE B 106 ? N ILE B 106 O GLN B 111 ? O GLN B 111 
BB 2 3 N VAL B 114 ? N VAL B 114 O VAL B 46  ? O VAL B 46  
BB 3 4 N ALA B 47  ? N ALA B 47  O SER B 176 ? O SER B 176 
BC 1 2 N ALA B 284 ? N ALA B 284 O VAL B 293 ? O VAL B 293 
CA 1 2 N GLY C 118 ? N GLY C 118 O VAL C 125 ? O VAL C 125 
CA 2 3 N MET C 128 ? N MET C 128 O ARG C 86  ? O ARG C 86  
CA 3 4 N ALA C 91  ? N ALA C 91  O GLY C 152 ? O GLY C 152 
CB 1 2 N ASP C 181 ? N ASP C 181 O HIS C 186 ? O HIS C 186 
CB 2 3 O VAL C 190 ? O VAL C 190 N LEU C 198 ? N LEU C 198 
DA 1 2 N TYR D 75  ? N TYR D 75  O VAL D 84  ? O VAL D 84  
DB 1 2 N PHE D 169 ? N PHE D 169 O TYR D 208 ? O TYR D 208 
DB 2 3 N ASN D 211 ? N ASN D 211 O VAL D 108 ? O VAL D 108 
DB 3 4 N ILE D 109 ? N ILE D 109 O ILE D 264 ? O ILE D 264 
EA 1 2 O LEU E 10  ? O LEU E 10  N LEU E 18  ? N LEU E 18  
EB 1 2 N ILE E 106 ? N ILE E 106 O GLN E 111 ? O GLN E 111 
EB 2 3 N VAL E 114 ? N VAL E 114 O VAL E 46  ? O VAL E 46  
EB 3 4 N ALA E 47  ? N ALA E 47  O SER E 176 ? O SER E 176 
EC 1 2 N ALA E 284 ? N ALA E 284 O VAL E 293 ? O VAL E 293 
FA 1 2 N GLY F 118 ? N GLY F 118 O VAL F 125 ? O VAL F 125 
FA 2 3 N MET F 128 ? N MET F 128 O ARG F 86  ? O ARG F 86  
FA 3 4 N ALA F 91  ? N ALA F 91  O GLY F 152 ? O GLY F 152 
FB 1 2 N ASP F 181 ? N ASP F 181 O HIS F 186 ? O HIS F 186 
FB 2 3 O VAL F 190 ? O VAL F 190 N LEU F 198 ? N LEU F 198 
GA 1 2 N TYR G 75  ? N TYR G 75  O VAL G 84  ? O VAL G 84  
GB 1 2 N PHE G 169 ? N PHE G 169 O TYR G 208 ? O TYR G 208 
GB 2 3 N ASN G 211 ? N ASN G 211 O VAL G 108 ? O VAL G 108 
GB 3 4 N ILE G 109 ? N ILE G 109 O ILE G 264 ? O ILE G 264 
HA 1 2 O LEU H 10  ? O LEU H 10  N LEU H 18  ? N LEU H 18  
HB 1 2 N ILE H 106 ? N ILE H 106 O GLN H 111 ? O GLN H 111 
HB 2 3 N VAL H 114 ? N VAL H 114 O VAL H 46  ? O VAL H 46  
HB 3 4 N ALA H 47  ? N ALA H 47  O SER H 176 ? O SER H 176 
HC 1 2 N ALA H 284 ? N ALA H 284 O VAL H 293 ? O VAL H 293 
IA 1 2 N GLY I 118 ? N GLY I 118 O VAL I 125 ? O VAL I 125 
IA 2 3 N MET I 128 ? N MET I 128 O ARG I 86  ? O ARG I 86  
IA 3 4 N ALA I 91  ? N ALA I 91  O GLY I 152 ? O GLY I 152 
IB 1 2 N ASP I 181 ? N ASP I 181 O HIS I 186 ? O HIS I 186 
IB 2 3 O VAL I 190 ? O VAL I 190 N LEU I 198 ? N LEU I 198 
JA 1 2 N TYR J 75  ? N TYR J 75  O VAL J 84  ? O VAL J 84  
JB 1 2 N PHE J 169 ? N PHE J 169 O TYR J 208 ? O TYR J 208 
JB 2 3 N ASN J 211 ? N ASN J 211 O VAL J 108 ? O VAL J 108 
JB 3 4 N ILE J 109 ? N ILE J 109 O ILE J 264 ? O ILE J 264 
KA 1 2 O LEU K 10  ? O LEU K 10  N LEU K 18  ? N LEU K 18  
KB 1 2 N ILE K 106 ? N ILE K 106 O GLN K 111 ? O GLN K 111 
KB 2 3 N VAL K 114 ? N VAL K 114 O VAL K 46  ? O VAL K 46  
KB 3 4 N ALA K 47  ? N ALA K 47  O SER K 176 ? O SER K 176 
KC 1 2 N ALA K 284 ? N ALA K 284 O VAL K 293 ? O VAL K 293 
LA 1 2 N GLY L 118 ? N GLY L 118 O VAL L 125 ? O VAL L 125 
LA 2 3 N MET L 128 ? N MET L 128 O ARG L 86  ? O ARG L 86  
LA 3 4 N ALA L 91  ? N ALA L 91  O GLY L 152 ? O GLY L 152 
LB 1 2 N ASP L 181 ? N ASP L 181 O HIS L 186 ? O HIS L 186 
LB 2 3 O VAL L 190 ? O VAL L 190 N LEU L 198 ? N LEU L 198 
# 
loop_
_struct_site.id 
_struct_site.pdbx_evidence_code 
_struct_site.pdbx_auth_asym_id 
_struct_site.pdbx_auth_comp_id 
_struct_site.pdbx_auth_seq_id 
_struct_site.pdbx_auth_ins_code 
_struct_site.pdbx_num_residues 
_struct_site.details 
AC1 Software ? ? ? ? 10 'BINDING SITE FOR RESIDUE COM A 601' 
AC2 Software ? ? ? ? 21 'BINDING SITE FOR RESIDUE TP7 A 602' 
AC3 Software ? ? ? ? 38 'BINDING SITE FOR RESIDUE F43 A 603' 
AC4 Software ? ? ? ? 5  'BINDING SITE FOR RESIDUE K A 604'   
AC5 Software ? ? ? ? 11 'BINDING SITE FOR RESIDUE COM D 601' 
AC6 Software ? ? ? ? 19 'BINDING SITE FOR RESIDUE TP7 D 602' 
AC7 Software ? ? ? ? 38 'BINDING SITE FOR RESIDUE F43 D 603' 
AC8 Software ? ? ? ? 5  'BINDING SITE FOR RESIDUE K D 604'   
AC9 Software ? ? ? ? 6  'BINDING SITE FOR RESIDUE K D 605'   
BC1 Software ? ? ? ? 11 'BINDING SITE FOR RESIDUE COM G 601' 
BC2 Software ? ? ? ? 21 'BINDING SITE FOR RESIDUE TP7 G 602' 
BC3 Software ? ? ? ? 36 'BINDING SITE FOR RESIDUE F43 G 603' 
BC4 Software ? ? ? ? 5  'BINDING SITE FOR RESIDUE K G 604'   
BC5 Software ? ? ? ? 10 'BINDING SITE FOR RESIDUE COM J 601' 
BC6 Software ? ? ? ? 22 'BINDING SITE FOR RESIDUE TP7 J 602' 
BC7 Software ? ? ? ? 38 'BINDING SITE FOR RESIDUE F43 J 603' 
BC8 Software ? ? ? ? 6  'BINDING SITE FOR RESIDUE K J 604'   
BC9 Software ? ? ? ? 5  'BINDING SITE FOR RESIDUE K J 605'   
CC1 Software ? ? ? ? 7  'BINDING SITE FOR RESIDUE K J 606'   
# 
loop_
_struct_site_gen.id 
_struct_site_gen.site_id 
_struct_site_gen.pdbx_num_res 
_struct_site_gen.label_comp_id 
_struct_site_gen.label_asym_id 
_struct_site_gen.label_seq_id 
_struct_site_gen.pdbx_auth_ins_code 
_struct_site_gen.auth_comp_id 
_struct_site_gen.auth_asym_id 
_struct_site_gen.auth_seq_id 
_struct_site_gen.label_atom_id 
_struct_site_gen.label_alt_id 
_struct_site_gen.symmetry 
_struct_site_gen.details 
1   AC1 10 TYR A  335 ? TYR A 335  . ? 1_555 ? 
2   AC1 10 PHE A  445 ? PHE A 445  . ? 1_555 ? 
3   AC1 10 TYR A  446 ? TYR A 446  . ? 1_555 ? 
4   AC1 10 HOH FA .   ? HOH A 2286 . ? 1_555 ? 
5   AC1 10 HOH FA .   ? HOH A 2287 . ? 1_555 ? 
6   AC1 10 PHE B  361 ? PHE B 361  . ? 1_555 ? 
7   AC1 10 TYR B  367 ? TYR B 367  . ? 1_555 ? 
8   AC1 10 LEU C  120 ? LEU C 120  . ? 1_555 ? 
9   AC1 10 ARG C  123 ? ARG C 123  . ? 1_555 ? 
10  AC1 10 F43 S  .   ? F43 D 603  . ? 1_555 ? 
11  AC2 21 ARG A  228 ? ARG A 228  . ? 1_555 ? 
12  AC2 21 LYS A  259 ? LYS A 259  . ? 1_555 ? 
13  AC2 21 MHS A  260 ? MHS A 260  . ? 1_555 ? 
14  AC2 21 HOH FA .   ? HOH A 2138 . ? 1_555 ? 
15  AC2 21 HOH FA .   ? HOH A 2288 . ? 1_555 ? 
16  AC2 21 HOH FA .   ? HOH A 2289 . ? 1_555 ? 
17  AC2 21 HOH FA .   ? HOH A 2290 . ? 1_555 ? 
18  AC2 21 HOH FA .   ? HOH A 2291 . ? 1_555 ? 
19  AC2 21 ARG D  273 ? ARG D 273  . ? 1_555 ? 
20  AC2 21 MET D  326 ? MET D 326  . ? 1_555 ? 
21  AC2 21 SER D  327 ? SER D 327  . ? 1_555 ? 
22  AC2 21 PHE D  332 ? PHE D 332  . ? 1_555 ? 
23  AC2 21 PHE D  445 ? PHE D 445  . ? 1_555 ? 
24  AC2 21 MET D  482 ? MET D 482  . ? 1_555 ? 
25  AC2 21 ASN D  483 ? ASN D 483  . ? 1_555 ? 
26  AC2 21 VAL D  484 ? VAL D 484  . ? 1_555 ? 
27  AC2 21 PHE E  362 ? PHE E 362  . ? 1_555 ? 
28  AC2 21 TYR E  367 ? TYR E 367  . ? 1_555 ? 
29  AC2 21 GLY E  369 ? GLY E 369  . ? 1_555 ? 
30  AC2 21 HIS E  379 ? HIS E 379  . ? 1_555 ? 
31  AC2 21 VAL E  380 ? VAL E 380  . ? 1_555 ? 
32  AC3 38 ALA A  147 ? ALA A 147  . ? 1_555 ? 
33  AC3 38 VAL A  148 ? VAL A 148  . ? 1_555 ? 
34  AC3 38 VAL A  149 ? VAL A 149  . ? 1_555 ? 
35  AC3 38 GLN A  150 ? GLN A 150  . ? 1_555 ? 
36  AC3 38 GLN A  233 ? GLN A 233  . ? 1_555 ? 
37  AC3 38 MET A  236 ? MET A 236  . ? 1_555 ? 
38  AC3 38 ALA A  246 ? ALA A 246  . ? 1_555 ? 
39  AC3 38 HOH FA .   ? HOH A 2080 . ? 1_555 ? 
40  AC3 38 HOH FA .   ? HOH A 2082 . ? 1_555 ? 
41  AC3 38 HOH FA .   ? HOH A 2083 . ? 1_555 ? 
42  AC3 38 HOH FA .   ? HOH A 2084 . ? 1_555 ? 
43  AC3 38 HOH FA .   ? HOH A 2131 . ? 1_555 ? 
44  AC3 38 HOH FA .   ? HOH A 2295 . ? 1_555 ? 
45  AC3 38 HOH FA .   ? HOH A 2296 . ? 1_555 ? 
46  AC3 38 GLY D  328 ? GLY D 328  . ? 1_555 ? 
47  AC3 38 GLY D  329 ? GLY D 329  . ? 1_555 ? 
48  AC3 38 VAL D  330 ? VAL D 330  . ? 1_555 ? 
49  AC3 38 GLY D  331 ? GLY D 331  . ? 1_555 ? 
50  AC3 38 PHE D  332 ? PHE D 332  . ? 1_555 ? 
51  AC3 38 THR D  333 ? THR D 333  . ? 1_555 ? 
52  AC3 38 GLN D  334 ? GLN D 334  . ? 1_555 ? 
53  AC3 38 TYR D  335 ? TYR D 335  . ? 1_555 ? 
54  AC3 38 PHE D  398 ? PHE D 398  . ? 1_555 ? 
55  AC3 38 GLY D  399 ? GLY D 399  . ? 1_555 ? 
56  AC3 38 GLY D  444 ? GLY D 444  . ? 1_555 ? 
57  AC3 38 PHE D  445 ? PHE D 445  . ? 1_555 ? 
58  AC3 38 COM Q  .   ? COM D 601  . ? 1_555 ? 
59  AC3 38 SER E  365 ? SER E 365  . ? 1_555 ? 
60  AC3 38 ILE E  366 ? ILE E 366  . ? 1_555 ? 
61  AC3 38 TYR E  367 ? TYR E 367  . ? 1_555 ? 
62  AC3 38 LEU F  120 ? LEU F 120  . ? 1_555 ? 
63  AC3 38 SER F  121 ? SER F 121  . ? 1_555 ? 
64  AC3 38 GLY F  122 ? GLY F 122  . ? 1_555 ? 
65  AC3 38 ALA F  156 ? ALA F 156  . ? 1_555 ? 
66  AC3 38 THR F  157 ? THR F 157  . ? 1_555 ? 
67  AC3 38 VAL F  158 ? VAL F 158  . ? 1_555 ? 
68  AC3 38 HIS F  159 ? HIS F 159  . ? 1_555 ? 
69  AC3 38 HIS F  161 ? HIS F 161  . ? 1_555 ? 
70  AC4 5  PRO A  61  ? PRO A 61   . ? 1_555 ? 
71  AC4 5  ILE A  63  ? ILE A 63   . ? 1_555 ? 
72  AC4 5  VAL A  65  ? VAL A 65   . ? 1_555 ? 
73  AC4 5  ALA D  147 ? ALA D 147  . ? 1_555 ? 
74  AC4 5  HOH IA .   ? HOH D 2064 . ? 1_555 ? 
75  AC5 11 F43 O  .   ? F43 A 603  . ? 1_555 ? 
76  AC5 11 HOH FA .   ? HOH A 2292 . ? 1_555 ? 
77  AC5 11 TYR D  335 ? TYR D 335  . ? 1_555 ? 
78  AC5 11 PHE D  445 ? PHE D 445  . ? 1_555 ? 
79  AC5 11 TYR D  446 ? TYR D 446  . ? 1_555 ? 
80  AC5 11 HOH IA .   ? HOH D 2208 . ? 1_555 ? 
81  AC5 11 PHE E  361 ? PHE E 361  . ? 1_555 ? 
82  AC5 11 SER E  365 ? SER E 365  . ? 1_555 ? 
83  AC5 11 TYR E  367 ? TYR E 367  . ? 1_555 ? 
84  AC5 11 LEU F  120 ? LEU F 120  . ? 1_555 ? 
85  AC5 11 ARG F  123 ? ARG F 123  . ? 1_555 ? 
86  AC6 19 ARG A  273 ? ARG A 273  . ? 1_555 ? 
87  AC6 19 MET A  326 ? MET A 326  . ? 1_555 ? 
88  AC6 19 PHE A  445 ? PHE A 445  . ? 1_555 ? 
89  AC6 19 MET A  482 ? MET A 482  . ? 1_555 ? 
90  AC6 19 ASN A  483 ? ASN A 483  . ? 1_555 ? 
91  AC6 19 VAL A  484 ? VAL A 484  . ? 1_555 ? 
92  AC6 19 HOH FA .   ? HOH A 2155 . ? 1_555 ? 
93  AC6 19 HOH FA .   ? HOH A 2158 . ? 1_555 ? 
94  AC6 19 HOH FA .   ? HOH A 2160 . ? 1_555 ? 
95  AC6 19 HOH FA .   ? HOH A 2258 . ? 1_555 ? 
96  AC6 19 TYR B  367 ? TYR B 367  . ? 1_555 ? 
97  AC6 19 GLY B  368 ? GLY B 368  . ? 1_555 ? 
98  AC6 19 GLY B  369 ? GLY B 369  . ? 1_555 ? 
99  AC6 19 HIS B  379 ? HIS B 379  . ? 1_555 ? 
100 AC6 19 VAL B  380 ? VAL B 380  . ? 1_555 ? 
101 AC6 19 HOH GA .   ? HOH B 2133 . ? 1_555 ? 
102 AC6 19 ARG D  228 ? ARG D 228  . ? 1_555 ? 
103 AC6 19 LYS D  259 ? LYS D 259  . ? 1_555 ? 
104 AC6 19 MHS D  260 ? MHS D 260  . ? 1_555 ? 
105 AC7 38 GLY A  328 ? GLY A 328  . ? 1_555 ? 
106 AC7 38 GLY A  329 ? GLY A 329  . ? 1_555 ? 
107 AC7 38 VAL A  330 ? VAL A 330  . ? 1_555 ? 
108 AC7 38 GLY A  331 ? GLY A 331  . ? 1_555 ? 
109 AC7 38 PHE A  332 ? PHE A 332  . ? 1_555 ? 
110 AC7 38 THR A  333 ? THR A 333  . ? 1_555 ? 
111 AC7 38 GLN A  334 ? GLN A 334  . ? 1_555 ? 
112 AC7 38 TYR A  335 ? TYR A 335  . ? 1_555 ? 
113 AC7 38 PHE A  398 ? PHE A 398  . ? 1_555 ? 
114 AC7 38 GLY A  399 ? GLY A 399  . ? 1_555 ? 
115 AC7 38 GLY A  444 ? GLY A 444  . ? 1_555 ? 
116 AC7 38 PHE A  445 ? PHE A 445  . ? 1_555 ? 
117 AC7 38 COM M  .   ? COM A 601  . ? 1_555 ? 
118 AC7 38 HOH FA .   ? HOH A 2181 . ? 1_555 ? 
119 AC7 38 HOH FA .   ? HOH A 2213 . ? 1_555 ? 
120 AC7 38 SER B  365 ? SER B 365  . ? 1_555 ? 
121 AC7 38 ILE B  366 ? ILE B 366  . ? 1_555 ? 
122 AC7 38 TYR B  367 ? TYR B 367  . ? 1_555 ? 
123 AC7 38 LEU C  120 ? LEU C 120  . ? 1_555 ? 
124 AC7 38 SER C  121 ? SER C 121  . ? 1_555 ? 
125 AC7 38 GLY C  122 ? GLY C 122  . ? 1_555 ? 
126 AC7 38 ALA C  156 ? ALA C 156  . ? 1_555 ? 
127 AC7 38 THR C  157 ? THR C 157  . ? 1_555 ? 
128 AC7 38 VAL C  158 ? VAL C 158  . ? 1_555 ? 
129 AC7 38 HIS C  159 ? HIS C 159  . ? 1_555 ? 
130 AC7 38 HIS C  161 ? HIS C 161  . ? 1_555 ? 
131 AC7 38 HOH HA .   ? HOH C 2024 . ? 1_555 ? 
132 AC7 38 HOH HA .   ? HOH C 2049 . ? 1_555 ? 
133 AC7 38 HOH HA .   ? HOH C 2050 . ? 1_555 ? 
134 AC7 38 HOH HA .   ? HOH C 2051 . ? 1_555 ? 
135 AC7 38 ALA D  147 ? ALA D 147  . ? 1_555 ? 
136 AC7 38 VAL D  148 ? VAL D 148  . ? 1_555 ? 
137 AC7 38 VAL D  149 ? VAL D 149  . ? 1_555 ? 
138 AC7 38 GLN D  150 ? GLN D 150  . ? 1_555 ? 
139 AC7 38 GLN D  233 ? GLN D 233  . ? 1_555 ? 
140 AC7 38 MET D  236 ? MET D 236  . ? 1_555 ? 
141 AC7 38 ALA D  246 ? ALA D 246  . ? 1_555 ? 
142 AC7 38 HOH IA .   ? HOH D 2063 . ? 1_555 ? 
143 AC8 5  ALA A  147 ? ALA A 147  . ? 1_555 ? 
144 AC8 5  HOH FA .   ? HOH A 2078 . ? 1_555 ? 
145 AC8 5  PRO D  61  ? PRO D 61   . ? 1_555 ? 
146 AC8 5  ILE D  63  ? ILE D 63   . ? 1_555 ? 
147 AC8 5  VAL D  65  ? VAL D 65   . ? 1_555 ? 
148 AC9 6  VAL A  218 ? VAL A 218  . ? 1_555 ? 
149 AC9 6  ARG A  219 ? ARG A 219  . ? 1_555 ? 
150 AC9 6  CYS A  221 ? CYS A 221  . ? 1_555 ? 
151 AC9 6  VAL D  218 ? VAL D 218  . ? 1_555 ? 
152 AC9 6  ARG D  219 ? ARG D 219  . ? 1_555 ? 
153 AC9 6  CYS D  221 ? CYS D 221  . ? 1_555 ? 
154 BC1 11 TYR G  335 ? TYR G 335  . ? 1_555 ? 
155 BC1 11 PHE G  445 ? PHE G 445  . ? 1_555 ? 
156 BC1 11 TYR G  446 ? TYR G 446  . ? 1_555 ? 
157 BC1 11 F43 X  .   ? F43 G 603  . ? 1_555 ? 
158 BC1 11 HOH LA .   ? HOH G 2251 . ? 1_555 ? 
159 BC1 11 HOH LA .   ? HOH G 2252 . ? 1_555 ? 
160 BC1 11 PHE H  361 ? PHE H 361  . ? 1_555 ? 
161 BC1 11 SER H  365 ? SER H 365  . ? 1_555 ? 
162 BC1 11 TYR H  367 ? TYR H 367  . ? 1_555 ? 
163 BC1 11 LEU I  120 ? LEU I 120  . ? 1_555 ? 
164 BC1 11 ARG I  123 ? ARG I 123  . ? 1_555 ? 
165 BC2 21 ARG G  273 ? ARG G 273  . ? 1_555 ? 
166 BC2 21 LEU G  322 ? LEU G 322  . ? 1_555 ? 
167 BC2 21 MET G  326 ? MET G 326  . ? 1_555 ? 
168 BC2 21 SER G  327 ? SER G 327  . ? 1_555 ? 
169 BC2 21 PHE G  332 ? PHE G 332  . ? 1_555 ? 
170 BC2 21 PHE G  445 ? PHE G 445  . ? 1_555 ? 
171 BC2 21 MET G  482 ? MET G 482  . ? 1_555 ? 
172 BC2 21 ASN G  483 ? ASN G 483  . ? 1_555 ? 
173 BC2 21 VAL G  484 ? VAL G 484  . ? 1_555 ? 
174 BC2 21 HOH LA .   ? HOH G 2145 . ? 1_555 ? 
175 BC2 21 HOH LA .   ? HOH G 2147 . ? 1_555 ? 
176 BC2 21 HOH LA .   ? HOH G 2150 . ? 1_555 ? 
177 BC2 21 HOH LA .   ? HOH G 2231 . ? 1_555 ? 
178 BC2 21 HOH LA .   ? HOH G 2253 . ? 1_555 ? 
179 BC2 21 TYR H  367 ? TYR H 367  . ? 1_555 ? 
180 BC2 21 GLY H  369 ? GLY H 369  . ? 1_555 ? 
181 BC2 21 HIS H  379 ? HIS H 379  . ? 1_555 ? 
182 BC2 21 VAL H  380 ? VAL H 380  . ? 1_555 ? 
183 BC2 21 ARG J  228 ? ARG J 228  . ? 1_555 ? 
184 BC2 21 LYS J  259 ? LYS J 259  . ? 1_555 ? 
185 BC2 21 MHS J  260 ? MHS J 260  . ? 1_555 ? 
186 BC3 36 GLY G  328 ? GLY G 328  . ? 1_555 ? 
187 BC3 36 VAL G  330 ? VAL G 330  . ? 1_555 ? 
188 BC3 36 GLY G  331 ? GLY G 331  . ? 1_555 ? 
189 BC3 36 PHE G  332 ? PHE G 332  . ? 1_555 ? 
190 BC3 36 THR G  333 ? THR G 333  . ? 1_555 ? 
191 BC3 36 GLN G  334 ? GLN G 334  . ? 1_555 ? 
192 BC3 36 TYR G  335 ? TYR G 335  . ? 1_555 ? 
193 BC3 36 GLY G  399 ? GLY G 399  . ? 1_555 ? 
194 BC3 36 GLY G  444 ? GLY G 444  . ? 1_555 ? 
195 BC3 36 PHE G  445 ? PHE G 445  . ? 1_555 ? 
196 BC3 36 COM V  .   ? COM G 601  . ? 1_555 ? 
197 BC3 36 HOH LA .   ? HOH G 2171 . ? 1_555 ? 
198 BC3 36 HOH LA .   ? HOH G 2187 . ? 1_555 ? 
199 BC3 36 HOH LA .   ? HOH G 2255 . ? 1_555 ? 
200 BC3 36 HOH LA .   ? HOH G 2256 . ? 1_555 ? 
201 BC3 36 HOH LA .   ? HOH G 2257 . ? 1_555 ? 
202 BC3 36 HOH LA .   ? HOH G 2258 . ? 1_555 ? 
203 BC3 36 HOH LA .   ? HOH G 2260 . ? 1_555 ? 
204 BC3 36 SER H  365 ? SER H 365  . ? 1_555 ? 
205 BC3 36 ILE H  366 ? ILE H 366  . ? 1_555 ? 
206 BC3 36 TYR H  367 ? TYR H 367  . ? 1_555 ? 
207 BC3 36 LEU I  120 ? LEU I 120  . ? 1_555 ? 
208 BC3 36 SER I  121 ? SER I 121  . ? 1_555 ? 
209 BC3 36 GLY I  122 ? GLY I 122  . ? 1_555 ? 
210 BC3 36 ALA I  156 ? ALA I 156  . ? 1_555 ? 
211 BC3 36 THR I  157 ? THR I 157  . ? 1_555 ? 
212 BC3 36 VAL I  158 ? VAL I 158  . ? 1_555 ? 
213 BC3 36 HIS I  159 ? HIS I 159  . ? 1_555 ? 
214 BC3 36 HIS I  161 ? HIS I 161  . ? 1_555 ? 
215 BC3 36 ALA J  147 ? ALA J 147  . ? 1_555 ? 
216 BC3 36 VAL J  148 ? VAL J 148  . ? 1_555 ? 
217 BC3 36 VAL J  149 ? VAL J 149  . ? 1_555 ? 
218 BC3 36 GLN J  150 ? GLN J 150  . ? 1_555 ? 
219 BC3 36 GLN J  233 ? GLN J 233  . ? 1_555 ? 
220 BC3 36 MET J  236 ? MET J 236  . ? 1_555 ? 
221 BC3 36 ALA J  246 ? ALA J 246  . ? 1_555 ? 
222 BC4 5  PRO G  61  ? PRO G 61   . ? 1_555 ? 
223 BC4 5  ILE G  63  ? ILE G 63   . ? 1_555 ? 
224 BC4 5  VAL G  65  ? VAL G 65   . ? 1_555 ? 
225 BC4 5  ALA J  147 ? ALA J 147  . ? 1_555 ? 
226 BC4 5  HOH OA .   ? HOH J 2056 . ? 1_555 ? 
227 BC5 10 TYR J  335 ? TYR J 335  . ? 1_555 ? 
228 BC5 10 PHE J  445 ? PHE J 445  . ? 1_555 ? 
229 BC5 10 TYR J  446 ? TYR J 446  . ? 1_555 ? 
230 BC5 10 F43 BA .   ? F43 J 603  . ? 1_555 ? 
231 BC5 10 HOH OA .   ? HOH J 2218 . ? 1_555 ? 
232 BC5 10 HOH OA .   ? HOH J 2219 . ? 1_555 ? 
233 BC5 10 PHE K  361 ? PHE K 361  . ? 1_555 ? 
234 BC5 10 TYR K  367 ? TYR K 367  . ? 1_555 ? 
235 BC5 10 LEU L  120 ? LEU L 120  . ? 1_555 ? 
236 BC5 10 ARG L  123 ? ARG L 123  . ? 1_555 ? 
237 BC6 22 ARG G  228 ? ARG G 228  . ? 1_555 ? 
238 BC6 22 LYS G  259 ? LYS G 259  . ? 1_555 ? 
239 BC6 22 MHS G  260 ? MHS G 260  . ? 1_555 ? 
240 BC6 22 HOH LA .   ? HOH G 2130 . ? 1_555 ? 
241 BC6 22 ARG J  273 ? ARG J 273  . ? 1_555 ? 
242 BC6 22 MET J  326 ? MET J 326  . ? 1_555 ? 
243 BC6 22 SER J  327 ? SER J 327  . ? 1_555 ? 
244 BC6 22 PHE J  332 ? PHE J 332  . ? 1_555 ? 
245 BC6 22 PHE J  445 ? PHE J 445  . ? 1_555 ? 
246 BC6 22 MET J  482 ? MET J 482  . ? 1_555 ? 
247 BC6 22 ASN J  483 ? ASN J 483  . ? 1_555 ? 
248 BC6 22 VAL J  484 ? VAL J 484  . ? 1_555 ? 
249 BC6 22 HOH OA .   ? HOH J 2110 . ? 1_555 ? 
250 BC6 22 HOH OA .   ? HOH J 2113 . ? 1_555 ? 
251 BC6 22 HOH OA .   ? HOH J 2115 . ? 1_555 ? 
252 BC6 22 HOH OA .   ? HOH J 2202 . ? 1_555 ? 
253 BC6 22 PHE K  362 ? PHE K 362  . ? 1_555 ? 
254 BC6 22 TYR K  367 ? TYR K 367  . ? 1_555 ? 
255 BC6 22 GLY K  368 ? GLY K 368  . ? 1_555 ? 
256 BC6 22 GLY K  369 ? GLY K 369  . ? 1_555 ? 
257 BC6 22 HIS K  379 ? HIS K 379  . ? 1_555 ? 
258 BC6 22 VAL K  380 ? VAL K 380  . ? 1_555 ? 
259 BC7 38 ALA G  147 ? ALA G 147  . ? 1_555 ? 
260 BC7 38 VAL G  148 ? VAL G 148  . ? 1_555 ? 
261 BC7 38 VAL G  149 ? VAL G 149  . ? 1_555 ? 
262 BC7 38 GLN G  150 ? GLN G 150  . ? 1_555 ? 
263 BC7 38 GLN G  233 ? GLN G 233  . ? 1_555 ? 
264 BC7 38 MET G  236 ? MET G 236  . ? 1_555 ? 
265 BC7 38 ALA G  246 ? ALA G 246  . ? 1_555 ? 
266 BC7 38 HOH LA .   ? HOH G 2068 . ? 1_555 ? 
267 BC7 38 HOH LA .   ? HOH G 2070 . ? 1_555 ? 
268 BC7 38 HOH LA .   ? HOH G 2071 . ? 1_555 ? 
269 BC7 38 HOH LA .   ? HOH G 2072 . ? 1_555 ? 
270 BC7 38 HOH LA .   ? HOH G 2123 . ? 1_555 ? 
271 BC7 38 GLY J  328 ? GLY J 328  . ? 1_555 ? 
272 BC7 38 GLY J  329 ? GLY J 329  . ? 1_555 ? 
273 BC7 38 VAL J  330 ? VAL J 330  . ? 1_555 ? 
274 BC7 38 GLY J  331 ? GLY J 331  . ? 1_555 ? 
275 BC7 38 PHE J  332 ? PHE J 332  . ? 1_555 ? 
276 BC7 38 THR J  333 ? THR J 333  . ? 1_555 ? 
277 BC7 38 GLN J  334 ? GLN J 334  . ? 1_555 ? 
278 BC7 38 TYR J  335 ? TYR J 335  . ? 1_555 ? 
279 BC7 38 PHE J  398 ? PHE J 398  . ? 1_555 ? 
280 BC7 38 GLY J  399 ? GLY J 399  . ? 1_555 ? 
281 BC7 38 GLY J  444 ? GLY J 444  . ? 1_555 ? 
282 BC7 38 PHE J  445 ? PHE J 445  . ? 1_555 ? 
283 BC7 38 COM Z  .   ? COM J 601  . ? 1_555 ? 
284 BC7 38 HOH OA .   ? HOH J 2163 . ? 1_555 ? 
285 BC7 38 HOH OA .   ? HOH J 2220 . ? 1_555 ? 
286 BC7 38 SER K  365 ? SER K 365  . ? 1_555 ? 
287 BC7 38 ILE K  366 ? ILE K 366  . ? 1_555 ? 
288 BC7 38 TYR K  367 ? TYR K 367  . ? 1_555 ? 
289 BC7 38 LEU L  120 ? LEU L 120  . ? 1_555 ? 
290 BC7 38 SER L  121 ? SER L 121  . ? 1_555 ? 
291 BC7 38 GLY L  122 ? GLY L 122  . ? 1_555 ? 
292 BC7 38 ALA L  156 ? ALA L 156  . ? 1_555 ? 
293 BC7 38 THR L  157 ? THR L 157  . ? 1_555 ? 
294 BC7 38 VAL L  158 ? VAL L 158  . ? 1_555 ? 
295 BC7 38 HIS L  159 ? HIS L 159  . ? 1_555 ? 
296 BC7 38 HIS L  161 ? HIS L 161  . ? 1_555 ? 
297 BC8 6  VAL G  218 ? VAL G 218  . ? 1_555 ? 
298 BC8 6  ARG G  219 ? ARG G 219  . ? 1_555 ? 
299 BC8 6  CYS G  221 ? CYS G 221  . ? 1_555 ? 
300 BC8 6  VAL J  218 ? VAL J 218  . ? 1_555 ? 
301 BC8 6  ARG J  219 ? ARG J 219  . ? 1_555 ? 
302 BC8 6  CYS J  221 ? CYS J 221  . ? 1_555 ? 
303 BC9 5  ALA G  147 ? ALA G 147  . ? 1_555 ? 
304 BC9 5  HOH LA .   ? HOH G 2074 . ? 1_555 ? 
305 BC9 5  PRO J  61  ? PRO J 61   . ? 1_555 ? 
306 BC9 5  ILE J  63  ? ILE J 63   . ? 1_555 ? 
307 BC9 5  VAL J  65  ? VAL J 65   . ? 1_555 ? 
308 CC1 7  ASP F  25  ? ASP F 25   . ? 3_444 ? 
309 CC1 7  HOH KA .   ? HOH F 2004 . ? 3_444 ? 
310 CC1 7  ASN J  188 ? ASN J 188  . ? 1_555 ? 
311 CC1 7  LYS J  189 ? LYS J 189  . ? 1_555 ? 
312 CC1 7  PHE J  191 ? PHE J 191  . ? 1_555 ? 
313 CC1 7  HOH OA .   ? HOH J 2075 . ? 1_555 ? 
314 CC1 7  HOH OA .   ? HOH J 2078 . ? 1_555 ? 
# 
_database_PDB_matrix.entry_id          5A8R 
_database_PDB_matrix.origx[1][1]       1.000000 
_database_PDB_matrix.origx[1][2]       0.000000 
_database_PDB_matrix.origx[1][3]       0.000000 
_database_PDB_matrix.origx[2][1]       0.000000 
_database_PDB_matrix.origx[2][2]       1.000000 
_database_PDB_matrix.origx[2][3]       0.000000 
_database_PDB_matrix.origx[3][1]       0.000000 
_database_PDB_matrix.origx[3][2]       0.000000 
_database_PDB_matrix.origx[3][3]       1.000000 
_database_PDB_matrix.origx_vector[1]   0.00000 
_database_PDB_matrix.origx_vector[2]   0.00000 
_database_PDB_matrix.origx_vector[3]   0.00000 
# 
_atom_sites.entry_id                    5A8R 
_atom_sites.fract_transf_matrix[1][1]   0.004616 
_atom_sites.fract_transf_matrix[1][2]   0.000000 
_atom_sites.fract_transf_matrix[1][3]   0.000000 
_atom_sites.fract_transf_matrix[2][1]   0.000000 
_atom_sites.fract_transf_matrix[2][2]   0.004055 
_atom_sites.fract_transf_matrix[2][3]   0.000000 
_atom_sites.fract_transf_matrix[3][1]   0.000000 
_atom_sites.fract_transf_matrix[3][2]   0.000000 
_atom_sites.fract_transf_matrix[3][3]   0.009648 
_atom_sites.fract_transf_vector[1]      0.00000 
_atom_sites.fract_transf_vector[2]      0.00000 
_atom_sites.fract_transf_vector[3]      0.00000 
# 
loop_
_atom_type.symbol 
C  
K  
N  
NI 
O  
P  
S  
# 
loop_
_atom_site.group_PDB 
_atom_site.id 
_atom_site.type_symbol 
_atom_site.label_atom_id 
_atom_site.label_alt_id 
_atom_site.label_comp_id 
_atom_site.label_asym_id 
_atom_site.label_entity_id 
_atom_site.label_seq_id 
_atom_site.pdbx_PDB_ins_code 
_atom_site.Cartn_x 
_atom_site.Cartn_y 
_atom_site.Cartn_z 
_atom_site.occupancy 
_atom_site.B_iso_or_equiv 
_atom_site.pdbx_formal_charge 
_atom_site.auth_seq_id 
_atom_site.auth_comp_id 
_atom_site.auth_asym_id 
_atom_site.auth_atom_id 
_atom_site.pdbx_PDB_model_num 
ATOM   1     N  N   . LYS A  1 4   ? -98.364  57.702  45.156  1.00 46.71  ?  4    LYS A N   1 
ATOM   2     C  CA  . LYS A  1 4   ? -98.888  56.411  44.726  1.00 51.99  ?  4    LYS A CA  1 
ATOM   3     C  C   . LYS A  1 4   ? -98.431  56.133  43.286  1.00 47.12  ?  4    LYS A C   1 
ATOM   4     O  O   . LYS A  1 4   ? -98.411  57.037  42.449  1.00 48.77  ?  4    LYS A O   1 
ATOM   5     C  CB  . LYS A  1 4   ? -100.411 56.380  44.860  1.00 61.32  ?  4    LYS A CB  1 
ATOM   6     C  CG  . LYS A  1 4   ? -101.014 55.021  44.584  1.00 72.29  ?  4    LYS A CG  1 
ATOM   7     C  CD  . LYS A  1 4   ? -102.492 54.993  44.924  1.00 78.15  ?  4    LYS A CD  1 
ATOM   8     C  CE  . LYS A  1 4   ? -103.070 53.602  44.699  1.00 81.16  ?  4    LYS A CE  1 
ATOM   9     N  NZ  . LYS A  1 4   ? -104.522 53.529  45.026  1.00 80.50  ?  4    LYS A NZ  1 
ATOM   10    N  N   . LYS A  1 5   ? -98.067  54.884  43.006  1.00 35.27  ?  5    LYS A N   1 
ATOM   11    C  CA  . LYS A  1 5   ? -97.482  54.508  41.718  1.00 24.10  ?  5    LYS A CA  1 
ATOM   12    C  C   . LYS A  1 5   ? -98.350  54.856  40.502  1.00 26.62  ?  5    LYS A C   1 
ATOM   13    O  O   . LYS A  1 5   ? -99.552  54.593  40.479  1.00 29.76  ?  5    LYS A O   1 
ATOM   14    C  CB  . LYS A  1 5   ? -97.180  53.006  41.714  1.00 27.05  ?  5    LYS A CB  1 
ATOM   15    C  CG  . LYS A  1 5   ? -96.268  52.536  42.847  1.00 23.55  ?  5    LYS A CG  1 
ATOM   16    C  CD  . LYS A  1 5   ? -95.117  53.504  43.072  1.00 30.30  ?  5    LYS A CD  1 
ATOM   17    C  CE  . LYS A  1 5   ? -94.002  52.870  43.890  1.00 40.79  ?  5    LYS A CE  1 
ATOM   18    N  NZ  . LYS A  1 5   ? -94.491  51.799  44.798  1.00 48.51  ?  5    LYS A NZ  1 
ATOM   19    N  N   . LEU A  1 6   ? -97.719  55.454  39.493  1.00 24.87  ?  6    LEU A N   1 
ATOM   20    C  CA  . LEU A  1 6   ? -98.422  55.957  38.312  1.00 22.71  ?  6    LEU A CA  1 
ATOM   21    C  C   . LEU A  1 6   ? -99.047  54.845  37.456  1.00 24.82  ?  6    LEU A C   1 
ATOM   22    O  O   . LEU A  1 6   ? -99.999  55.090  36.712  1.00 26.05  ?  6    LEU A O   1 
ATOM   23    C  CB  . LEU A  1 6   ? -97.468  56.805  37.459  1.00 26.39  ?  6    LEU A CB  1 
ATOM   24    C  CG  . LEU A  1 6   ? -96.803  58.000  38.156  1.00 31.74  ?  6    LEU A CG  1 
ATOM   25    C  CD1 . LEU A  1 6   ? -95.970  58.831  37.187  1.00 22.06  ?  6    LEU A CD1 1 
ATOM   26    C  CD2 . LEU A  1 6   ? -97.841  58.878  38.839  1.00 21.50  ?  6    LEU A CD2 1 
ATOM   27    N  N   . PHE A  1 7   ? -98.525  53.627  37.568  1.00 20.56  ?  7    PHE A N   1 
ATOM   28    C  CA  . PHE A  1 7   ? -99.027  52.519  36.761  1.00 21.25  ?  7    PHE A CA  1 
ATOM   29    C  C   . PHE A  1 7   ? -100.197 51.783  37.416  1.00 26.25  ?  7    PHE A C   1 
ATOM   30    O  O   . PHE A  1 7   ? -100.795 50.885  36.809  1.00 25.31  ?  7    PHE A O   1 
ATOM   31    C  CB  . PHE A  1 7   ? -97.903  51.516  36.460  1.00 23.52  ?  7    PHE A CB  1 
ATOM   32    C  CG  . PHE A  1 7   ? -97.147  51.061  37.680  1.00 28.77  ?  7    PHE A CG  1 
ATOM   33    C  CD1 . PHE A  1 7   ? -97.690  50.112  38.539  1.00 20.51  ?  7    PHE A CD1 1 
ATOM   34    C  CD2 . PHE A  1 7   ? -95.879  51.556  37.949  1.00 26.38  ?  7    PHE A CD2 1 
ATOM   35    C  CE1 . PHE A  1 7   ? -96.998  49.693  39.656  1.00 20.82  ?  7    PHE A CE1 1 
ATOM   36    C  CE2 . PHE A  1 7   ? -95.173  51.135  39.067  1.00 24.53  ?  7    PHE A CE2 1 
ATOM   37    C  CZ  . PHE A  1 7   ? -95.736  50.201  39.922  1.00 27.67  ?  7    PHE A CZ  1 
ATOM   38    N  N   . LEU A  1 8   ? -100.520 52.149  38.653  1.00 26.92  ?  8    LEU A N   1 
ATOM   39    C  CA  . LEU A  1 8   ? -101.493 51.377  39.422  1.00 34.28  ?  8    LEU A CA  1 
ATOM   40    C  C   . LEU A  1 8   ? -102.903 51.473  38.855  1.00 30.71  ?  8    LEU A C   1 
ATOM   41    O  O   . LEU A  1 8   ? -103.641 50.491  38.874  1.00 32.61  ?  8    LEU A O   1 
ATOM   42    C  CB  . LEU A  1 8   ? -101.482 51.804  40.894  1.00 41.58  ?  8    LEU A CB  1 
ATOM   43    C  CG  . LEU A  1 8   ? -100.317 51.204  41.687  1.00 42.96  ?  8    LEU A CG  1 
ATOM   44    C  CD1 . LEU A  1 8   ? -100.349 51.618  43.153  1.00 41.82  ?  8    LEU A CD1 1 
ATOM   45    C  CD2 . LEU A  1 8   ? -100.322 49.683  41.556  1.00 36.33  ?  8    LEU A CD2 1 
ATOM   46    N  N   . LYS A  1 9   ? -103.271 52.644  38.346  1.00 28.13  ?  9    LYS A N   1 
ATOM   47    C  CA  . LYS A  1 9   ? -104.572 52.823  37.703  1.00 33.23  ?  9    LYS A CA  1 
ATOM   48    C  C   . LYS A  1 9   ? -104.782 51.836  36.549  1.00 26.58  ?  9    LYS A C   1 
ATOM   49    O  O   . LYS A  1 9   ? -105.794 51.128  36.482  1.00 22.96  ?  9    LYS A O   1 
ATOM   50    C  CB  . LYS A  1 9   ? -104.704 54.242  37.156  1.00 37.76  ?  9    LYS A CB  1 
ATOM   51    C  CG  . LYS A  1 9   ? -106.078 54.573  36.607  1.00 51.76  ?  9    LYS A CG  1 
ATOM   52    C  CD  . LYS A  1 9   ? -106.056 55.911  35.880  1.00 63.21  ?  9    LYS A CD  1 
ATOM   53    C  CE  . LYS A  1 9   ? -105.426 57.011  36.711  1.00 70.83  ?  9    LYS A CE  1 
ATOM   54    N  NZ  . LYS A  1 9   ? -105.056 58.174  35.850  1.00 73.27  ?  9    LYS A NZ  1 
ATOM   55    N  N   . ALA A  1 10  ? -103.811 51.798  35.642  1.00 21.56  ?  10   ALA A N   1 
ATOM   56    C  CA  . ALA A  1 10  ? -103.899 50.946  34.459  1.00 22.62  ?  10   ALA A CA  1 
ATOM   57    C  C   . ALA A  1 10  ? -103.913 49.463  34.811  1.00 25.24  ?  10   ALA A C   1 
ATOM   58    O  O   . ALA A  1 10  ? -104.642 48.682  34.192  1.00 21.11  ?  10   ALA A O   1 
ATOM   59    C  CB  . ALA A  1 10  ? -102.748 51.250  33.501  1.00 20.15  ?  10   ALA A CB  1 
ATOM   60    N  N   . LEU A  1 11  ? -103.100 49.076  35.794  1.00 24.31  ?  11   LEU A N   1 
ATOM   61    C  CA  . LEU A  1 11  ? -103.035 47.681  36.228  1.00 29.35  ?  11   LEU A CA  1 
ATOM   62    C  C   . LEU A  1 11  ? -104.376 47.231  36.782  1.00 35.39  ?  11   LEU A C   1 
ATOM   63    O  O   . LEU A  1 11  ? -104.814 46.098  36.552  1.00 37.42  ?  11   LEU A O   1 
ATOM   64    C  CB  . LEU A  1 11  ? -101.945 47.473  37.279  1.00 28.45  ?  11   LEU A CB  1 
ATOM   65    C  CG  . LEU A  1 11  ? -100.500 47.455  36.774  1.00 30.37  ?  11   LEU A CG  1 
ATOM   66    C  CD1 . LEU A  1 11  ? -99.539  47.195  37.927  1.00 25.96  ?  11   LEU A CD1 1 
ATOM   67    C  CD2 . LEU A  1 11  ? -100.319 46.423  35.677  1.00 35.53  ?  11   LEU A CD2 1 
ATOM   68    N  N   . LYS A  1 12  ? -105.015 48.131  37.519  1.00 25.51  ?  12   LYS A N   1 
ATOM   69    C  CA  . LYS A  1 12  ? -106.312 47.861  38.118  1.00 30.61  ?  12   LYS A CA  1 
ATOM   70    C  C   . LYS A  1 12  ? -107.379 47.578  37.063  1.00 29.83  ?  12   LYS A C   1 
ATOM   71    O  O   . LYS A  1 12  ? -108.189 46.666  37.223  1.00 33.13  ?  12   LYS A O   1 
ATOM   72    C  CB  . LYS A  1 12  ? -106.743 49.038  38.987  1.00 36.34  ?  12   LYS A CB  1 
ATOM   73    C  CG  . LYS A  1 12  ? -106.067 49.104  40.340  1.00 52.05  ?  12   LYS A CG  1 
ATOM   74    C  CD  . LYS A  1 12  ? -106.430 50.402  41.046  1.00 61.48  ?  12   LYS A CD  1 
ATOM   75    C  CE  . LYS A  1 12  ? -105.721 50.535  42.380  1.00 63.80  ?  12   LYS A CE  1 
ATOM   76    N  NZ  . LYS A  1 12  ? -105.918 51.893  42.944  1.00 63.98  ?  12   LYS A NZ  1 
ATOM   77    N  N   . LYS A  1 13  ? -107.388 48.364  35.991  1.00 26.64  ?  13   LYS A N   1 
ATOM   78    C  CA  . LYS A  1 13  ? -108.343 48.139  34.911  1.00 32.71  ?  13   LYS A CA  1 
ATOM   79    C  C   . LYS A  1 13  ? -107.978 46.929  34.054  1.00 31.09  ?  13   LYS A C   1 
ATOM   80    O  O   . LYS A  1 13  ? -108.857 46.200  33.605  1.00 29.75  ?  13   LYS A O   1 
ATOM   81    C  CB  . LYS A  1 13  ? -108.469 49.395  34.043  1.00 37.69  ?  13   LYS A CB  1 
ATOM   82    C  CG  . LYS A  1 13  ? -109.200 50.509  34.772  1.00 55.69  ?  13   LYS A CG  1 
ATOM   83    C  CD  . LYS A  1 13  ? -109.284 51.802  33.984  1.00 66.09  ?  13   LYS A CD  1 
ATOM   84    C  CE  . LYS A  1 13  ? -109.900 52.895  34.858  1.00 70.84  ?  13   LYS A CE  1 
ATOM   85    N  NZ  . LYS A  1 13  ? -109.656 54.272  34.338  1.00 76.37  ?  13   LYS A NZ  1 
ATOM   86    N  N   . LYS A  1 14  ? -106.685 46.714  33.835  1.00 36.26  ?  14   LYS A N   1 
ATOM   87    C  CA  . LYS A  1 14  ? -106.232 45.589  33.022  1.00 33.58  ?  14   LYS A CA  1 
ATOM   88    C  C   . LYS A  1 14  ? -106.481 44.264  33.734  1.00 29.36  ?  14   LYS A C   1 
ATOM   89    O  O   . LYS A  1 14  ? -106.745 43.244  33.098  1.00 33.59  ?  14   LYS A O   1 
ATOM   90    C  CB  . LYS A  1 14  ? -104.745 45.727  32.681  1.00 27.03  ?  14   LYS A CB  1 
ATOM   91    C  CG  . LYS A  1 14  ? -104.430 46.735  31.593  1.00 22.00  ?  14   LYS A CG  1 
ATOM   92    C  CD  . LYS A  1 14  ? -102.924 46.945  31.479  1.00 30.34  ?  14   LYS A CD  1 
ATOM   93    C  CE  . LYS A  1 14  ? -102.215 45.656  31.058  1.00 23.36  ?  14   LYS A CE  1 
ATOM   94    N  NZ  . LYS A  1 14  ? -101.430 45.836  29.803  1.00 18.11  ?  14   LYS A NZ  1 
ATOM   95    N  N   . PHE A  1 15  ? -106.395 44.281  35.058  1.00 22.18  ?  15   PHE A N   1 
ATOM   96    C  CA  . PHE A  1 15  ? -106.626 43.072  35.838  1.00 33.30  ?  15   PHE A CA  1 
ATOM   97    C  C   . PHE A  1 15  ? -107.810 43.282  36.783  1.00 35.22  ?  15   PHE A C   1 
ATOM   98    O  O   . PHE A  1 15  ? -107.674 43.200  38.002  1.00 34.66  ?  15   PHE A O   1 
ATOM   99    C  CB  . PHE A  1 15  ? -105.357 42.690  36.608  1.00 31.06  ?  15   PHE A CB  1 
ATOM   100   C  CG  . PHE A  1 15  ? -104.172 42.395  35.714  1.00 27.18  ?  15   PHE A CG  1 
ATOM   101   C  CD1 . PHE A  1 15  ? -103.364 43.425  35.244  1.00 21.85  ?  15   PHE A CD1 1 
ATOM   102   C  CD2 . PHE A  1 15  ? -103.862 41.091  35.353  1.00 28.79  ?  15   PHE A CD2 1 
ATOM   103   C  CE1 . PHE A  1 15  ? -102.277 43.167  34.428  1.00 22.41  ?  15   PHE A CE1 1 
ATOM   104   C  CE2 . PHE A  1 15  ? -102.771 40.819  34.533  1.00 33.12  ?  15   PHE A CE2 1 
ATOM   105   C  CZ  . PHE A  1 15  ? -101.980 41.861  34.066  1.00 26.20  ?  15   PHE A CZ  1 
ATOM   106   N  N   . GLU A  1 16  ? -108.970 43.563  36.194  1.00 46.02  ?  16   GLU A N   1 
ATOM   107   C  CA  . GLU A  1 16  ? -110.185 43.887  36.941  1.00 47.88  ?  16   GLU A CA  1 
ATOM   108   C  C   . GLU A  1 16  ? -110.627 42.771  37.874  1.00 44.38  ?  16   GLU A C   1 
ATOM   109   O  O   . GLU A  1 16  ? -110.742 41.611  37.467  1.00 40.79  ?  16   GLU A O   1 
ATOM   110   C  CB  . GLU A  1 16  ? -111.327 44.241  35.981  1.00 60.30  ?  16   GLU A CB  1 
ATOM   111   C  CG  . GLU A  1 16  ? -111.296 45.686  35.500  1.00 76.20  ?  16   GLU A CG  1 
ATOM   112   C  CD  . GLU A  1 16  ? -112.171 45.930  34.281  1.00 86.63  ?  16   GLU A CD  1 
ATOM   113   O  OE1 . GLU A  1 16  ? -112.783 44.962  33.779  1.00 88.94  ?  16   GLU A OE1 1 
ATOM   114   O  OE2 . GLU A  1 16  ? -112.237 47.091  33.816  1.00 88.42  -1 16   GLU A OE2 1 
ATOM   115   N  N   . GLY A  1 17  ? -110.857 43.138  39.132  1.00 41.70  ?  17   GLY A N   1 
ATOM   116   C  CA  . GLY A  1 17  ? -111.393 42.230  40.124  1.00 45.40  ?  17   GLY A CA  1 
ATOM   117   C  C   . GLY A  1 17  ? -110.370 41.242  40.644  1.00 53.10  ?  17   GLY A C   1 
ATOM   118   O  O   . GLY A  1 17  ? -110.730 40.226  41.235  1.00 58.79  ?  17   GLY A O   1 
ATOM   119   N  N   . GLU A  1 18  ? -109.090 41.541  40.441  1.00 49.94  ?  18   GLU A N   1 
ATOM   120   C  CA  . GLU A  1 18  ? -108.040 40.642  40.904  1.00 49.47  ?  18   GLU A CA  1 
ATOM   121   C  C   . GLU A  1 18  ? -107.209 41.292  42.004  1.00 42.90  ?  18   GLU A C   1 
ATOM   122   O  O   . GLU A  1 18  ? -106.916 42.483  41.947  1.00 42.06  ?  18   GLU A O   1 
ATOM   123   C  CB  . GLU A  1 18  ? -107.135 40.216  39.741  1.00 47.21  ?  18   GLU A CB  1 
ATOM   124   C  CG  . GLU A  1 18  ? -107.835 39.395  38.663  1.00 52.93  ?  18   GLU A CG  1 
ATOM   125   C  CD  . GLU A  1 18  ? -106.978 39.201  37.422  1.00 53.42  ?  18   GLU A CD  1 
ATOM   126   O  OE1 . GLU A  1 18  ? -105.903 38.576  37.540  1.00 52.22  ?  18   GLU A OE1 1 
ATOM   127   O  OE2 . GLU A  1 18  ? -107.377 39.668  36.331  1.00 54.63  -1 18   GLU A OE2 1 
ATOM   128   N  N   . ASP A  1 19  ? -106.825 40.494  42.996  1.00 42.59  ?  19   ASP A N   1 
ATOM   129   C  CA  . ASP A  1 19  ? -105.983 40.957  44.095  1.00 49.80  ?  19   ASP A CA  1 
ATOM   130   C  C   . ASP A  1 19  ? -104.557 41.179  43.597  1.00 53.81  ?  19   ASP A C   1 
ATOM   131   O  O   . ASP A  1 19  ? -103.864 40.226  43.238  1.00 56.14  ?  19   ASP A O   1 
ATOM   132   C  CB  . ASP A  1 19  ? -106.015 39.946  45.247  1.00 55.84  ?  19   ASP A CB  1 
ATOM   133   C  CG  . ASP A  1 19  ? -105.217 40.399  46.459  1.00 62.78  ?  19   ASP A CG  1 
ATOM   134   O  OD1 . ASP A  1 19  ? -104.764 41.561  46.493  1.00 66.01  ?  19   ASP A OD1 1 
ATOM   135   O  OD2 . ASP A  1 19  ? -105.067 39.586  47.397  1.00 74.46  -1 19   ASP A OD2 1 
ATOM   136   N  N   . PRO A  1 20  ? -104.121 42.448  43.560  1.00 49.15  ?  20   PRO A N   1 
ATOM   137   C  CA  . PRO A  1 20  ? -102.829 42.818  42.969  1.00 50.89  ?  20   PRO A CA  1 
ATOM   138   C  C   . PRO A  1 20  ? -101.609 42.310  43.741  1.00 50.86  ?  20   PRO A C   1 
ATOM   139   O  O   . PRO A  1 20  ? -100.495 42.392  43.226  1.00 55.61  ?  20   PRO A O   1 
ATOM   140   C  CB  . PRO A  1 20  ? -102.865 44.354  42.987  1.00 54.44  ?  20   PRO A CB  1 
ATOM   141   C  CG  . PRO A  1 20  ? -104.299 44.721  43.221  1.00 51.07  ?  20   PRO A CG  1 
ATOM   142   C  CD  . PRO A  1 20  ? -104.849 43.624  44.062  1.00 49.74  ?  20   PRO A CD  1 
ATOM   143   N  N   . ASP A  1 21  ? -101.813 41.802  44.952  1.00 42.52  ?  21   ASP A N   1 
ATOM   144   C  CA  . ASP A  1 21  ? -100.710 41.268  45.743  1.00 51.67  ?  21   ASP A CA  1 
ATOM   145   C  C   . ASP A  1 21  ? -100.599 39.750  45.606  1.00 51.38  ?  21   ASP A C   1 
ATOM   146   O  O   . ASP A  1 21  ? -99.578  39.153  45.954  1.00 57.58  ?  21   ASP A O   1 
ATOM   147   C  CB  . ASP A  1 21  ? -100.892 41.633  47.217  1.00 63.99  ?  21   ASP A CB  1 
ATOM   148   C  CG  . ASP A  1 21  ? -100.935 43.131  47.447  1.00 74.98  ?  21   ASP A CG  1 
ATOM   149   O  OD1 . ASP A  1 21  ? -100.463 43.889  46.571  1.00 77.37  ?  21   ASP A OD1 1 
ATOM   150   O  OD2 . ASP A  1 21  ? -101.449 43.544  48.509  1.00 78.71  -1 21   ASP A OD2 1 
ATOM   151   N  N   . GLU A  1 22  ? -101.653 39.136  45.082  1.00 42.41  ?  22   GLU A N   1 
ATOM   152   C  CA  . GLU A  1 22  ? -101.747 37.684  45.041  1.00 38.17  ?  22   GLU A CA  1 
ATOM   153   C  C   . GLU A  1 22  ? -100.818 37.157  43.949  1.00 38.06  ?  22   GLU A C   1 
ATOM   154   O  O   . GLU A  1 22  ? -100.830 37.651  42.816  1.00 26.89  ?  22   GLU A O   1 
ATOM   155   C  CB  . GLU A  1 22  ? -103.198 37.252  44.799  1.00 43.90  ?  22   GLU A CB  1 
ATOM   156   C  CG  . GLU A  1 22  ? -103.510 35.814  45.169  1.00 58.00  ?  22   GLU A CG  1 
ATOM   157   C  CD  . GLU A  1 22  ? -103.498 35.587  46.672  1.00 78.94  ?  22   GLU A CD  1 
ATOM   158   O  OE1 . GLU A  1 22  ? -103.518 36.581  47.431  1.00 85.45  ?  22   GLU A OE1 1 
ATOM   159   O  OE2 . GLU A  1 22  ? -103.478 34.412  47.096  1.00 88.41  -1 22   GLU A OE2 1 
ATOM   160   N  N   . LYS A  1 23  ? -99.997  36.173  44.303  1.00 36.63  ?  23   LYS A N   1 
ATOM   161   C  CA  . LYS A  1 23  ? -99.034  35.591  43.371  1.00 35.61  ?  23   LYS A CA  1 
ATOM   162   C  C   . LYS A  1 23  ? -99.618  34.422  42.590  1.00 33.04  ?  23   LYS A C   1 
ATOM   163   O  O   . LYS A  1 23  ? -98.912  33.765  41.822  1.00 27.46  ?  23   LYS A O   1 
ATOM   164   C  CB  . LYS A  1 23  ? -97.782  35.144  44.122  1.00 38.67  ?  23   LYS A CB  1 
ATOM   165   C  CG  . LYS A  1 23  ? -97.003  36.297  44.724  1.00 46.28  ?  23   LYS A CG  1 
ATOM   166   C  CD  . LYS A  1 23  ? -95.829  35.803  45.541  1.00 45.80  ?  23   LYS A CD  1 
ATOM   167   C  CE  . LYS A  1 23  ? -95.059  36.961  46.152  1.00 42.43  ?  23   LYS A CE  1 
ATOM   168   N  NZ  . LYS A  1 23  ? -93.864  36.468  46.896  1.00 44.42  ?  23   LYS A NZ  1 
ATOM   169   N  N   . TYR A  1 24  ? -100.907 34.164  42.795  1.00 28.08  ?  24   TYR A N   1 
ATOM   170   C  CA  . TYR A  1 24  ? -101.571 33.034  42.160  1.00 34.16  ?  24   TYR A CA  1 
ATOM   171   C  C   . TYR A  1 24  ? -102.787 33.517  41.376  1.00 36.11  ?  24   TYR A C   1 
ATOM   172   O  O   . TYR A  1 24  ? -103.394 34.534  41.724  1.00 39.02  ?  24   TYR A O   1 
ATOM   173   C  CB  . TYR A  1 24  ? -101.967 31.997  43.215  1.00 30.86  ?  24   TYR A CB  1 
ATOM   174   C  CG  . TYR A  1 24  ? -100.774 31.501  43.998  1.00 41.66  ?  24   TYR A CG  1 
ATOM   175   C  CD1 . TYR A  1 24  ? -100.026 30.416  43.553  1.00 40.97  ?  24   TYR A CD1 1 
ATOM   176   C  CD2 . TYR A  1 24  ? -100.375 32.137  45.170  1.00 46.44  ?  24   TYR A CD2 1 
ATOM   177   C  CE1 . TYR A  1 24  ? -98.924  29.969  44.261  1.00 42.37  ?  24   TYR A CE1 1 
ATOM   178   C  CE2 . TYR A  1 24  ? -99.275  31.697  45.887  1.00 44.10  ?  24   TYR A CE2 1 
ATOM   179   C  CZ  . TYR A  1 24  ? -98.556  30.614  45.428  1.00 44.20  ?  24   TYR A CZ  1 
ATOM   180   O  OH  . TYR A  1 24  ? -97.464  30.179  46.139  1.00 44.42  ?  24   TYR A OH  1 
ATOM   181   N  N   . THR A  1 25  ? -103.131 32.794  40.314  1.00 25.34  ?  25   THR A N   1 
ATOM   182   C  CA  . THR A  1 25  ? -104.249 33.174  39.462  1.00 30.90  ?  25   THR A CA  1 
ATOM   183   C  C   . THR A  1 25  ? -104.790 31.954  38.721  1.00 30.25  ?  25   THR A C   1 
ATOM   184   O  O   . THR A  1 25  ? -104.280 30.848  38.893  1.00 29.61  ?  25   THR A O   1 
ATOM   185   C  CB  . THR A  1 25  ? -103.821 34.274  38.452  1.00 22.86  ?  25   THR A CB  1 
ATOM   186   O  OG1 . THR A  1 25  ? -104.969 34.782  37.761  1.00 32.27  ?  25   THR A OG1 1 
ATOM   187   C  CG2 . THR A  1 25  ? -102.843 33.720  37.446  1.00 36.38  ?  25   THR A CG2 1 
ATOM   188   N  N   . ASN A  1 26  ? -105.823 32.158  37.905  1.00 35.62  ?  26   ASN A N   1 
ATOM   189   C  CA  . ASN A  1 26  ? -106.426 31.079  37.123  1.00 31.56  ?  26   ASN A CA  1 
ATOM   190   C  C   . ASN A  1 26  ? -106.094 31.182  35.644  1.00 26.17  ?  26   ASN A C   1 
ATOM   191   O  O   . ASN A  1 26  ? -106.178 32.257  35.056  1.00 27.38  ?  26   ASN A O   1 
ATOM   192   C  CB  . ASN A  1 26  ? -107.948 31.066  37.297  1.00 28.09  ?  26   ASN A CB  1 
ATOM   193   C  CG  . ASN A  1 26  ? -108.370 30.933  38.741  1.00 40.20  ?  26   ASN A CG  1 
ATOM   194   O  OD1 . ASN A  1 26  ? -108.176 29.886  39.358  1.00 42.46  ?  26   ASN A OD1 1 
ATOM   195   N  ND2 . ASN A  1 26  ? -108.948 31.993  39.292  1.00 45.93  ?  26   ASN A ND2 1 
ATOM   196   N  N   . PHE A  1 27  ? -105.715 30.053  35.052  1.00 26.76  ?  27   PHE A N   1 
ATOM   197   C  CA  . PHE A  1 27  ? -105.414 29.986  33.625  1.00 21.98  ?  27   PHE A CA  1 
ATOM   198   C  C   . PHE A  1 27  ? -106.311 28.980  32.910  1.00 23.70  ?  27   PHE A C   1 
ATOM   199   O  O   . PHE A  1 27  ? -107.095 28.269  33.543  1.00 28.67  ?  27   PHE A O   1 
ATOM   200   C  CB  . PHE A  1 27  ? -103.955 29.595  33.398  1.00 21.37  ?  27   PHE A CB  1 
ATOM   201   C  CG  . PHE A  1 27  ? -102.952 30.567  33.959  1.00 23.30  ?  27   PHE A CG  1 
ATOM   202   C  CD1 . PHE A  1 27  ? -102.869 31.867  33.474  1.00 24.03  ?  27   PHE A CD1 1 
ATOM   203   C  CD2 . PHE A  1 27  ? -102.067 30.167  34.949  1.00 26.75  ?  27   PHE A CD2 1 
ATOM   204   C  CE1 . PHE A  1 27  ? -101.921 32.757  33.977  1.00 26.62  ?  27   PHE A CE1 1 
ATOM   205   C  CE2 . PHE A  1 27  ? -101.122 31.047  35.460  1.00 29.72  ?  27   PHE A CE2 1 
ATOM   206   C  CZ  . PHE A  1 27  ? -101.045 32.345  34.967  1.00 23.75  ?  27   PHE A CZ  1 
ATOM   207   N  N   . TYR A  1 28  ? -106.180 28.936  31.586  1.00 26.18  ?  28   TYR A N   1 
ATOM   208   C  CA  . TYR A  1 28  ? -106.744 27.879  30.745  1.00 25.17  ?  28   TYR A CA  1 
ATOM   209   C  C   . TYR A  1 28  ? -108.278 27.927  30.745  1.00 28.13  ?  28   TYR A C   1 
ATOM   210   O  O   . TYR A  1 28  ? -108.944 26.946  30.415  1.00 24.85  ?  28   TYR A O   1 
ATOM   211   C  CB  . TYR A  1 28  ? -106.250 26.503  31.222  1.00 22.01  ?  28   TYR A CB  1 
ATOM   212   C  CG  . TYR A  1 28  ? -104.777 26.491  31.585  1.00 21.54  ?  28   TYR A CG  1 
ATOM   213   C  CD1 . TYR A  1 28  ? -103.807 26.814  30.649  1.00 24.74  ?  28   TYR A CD1 1 
ATOM   214   C  CD2 . TYR A  1 28  ? -104.362 26.138  32.865  1.00 21.83  ?  28   TYR A CD2 1 
ATOM   215   C  CE1 . TYR A  1 28  ? -102.465 26.815  30.980  1.00 28.10  ?  28   TYR A CE1 1 
ATOM   216   C  CE2 . TYR A  1 28  ? -103.022 26.123  33.207  1.00 21.44  ?  28   TYR A CE2 1 
ATOM   217   C  CZ  . TYR A  1 28  ? -102.077 26.464  32.260  1.00 27.86  ?  28   TYR A CZ  1 
ATOM   218   O  OH  . TYR A  1 28  ? -100.737 26.455  32.586  1.00 20.37  ?  28   TYR A OH  1 
ATOM   219   N  N   . CYS A  1 29  ? -108.834 29.079  31.103  1.00 28.35  ?  29   CYS A N   1 
ATOM   220   C  CA  . CYS A  1 29  ? -110.269 29.181  31.359  1.00 31.71  ?  29   CYS A CA  1 
ATOM   221   C  C   . CYS A  1 29  ? -110.960 30.319  30.609  1.00 34.55  ?  29   CYS A C   1 
ATOM   222   O  O   . CYS A  1 29  ? -111.982 30.823  31.072  1.00 29.32  ?  29   CYS A O   1 
ATOM   223   C  CB  . CYS A  1 29  ? -110.513 29.344  32.865  1.00 32.90  ?  29   CYS A CB  1 
ATOM   224   S  SG  . CYS A  1 29  ? -109.617 30.724  33.636  1.00 43.41  ?  29   CYS A SG  1 
ATOM   225   N  N   . PHE A  1 30  ? -110.418 30.714  29.457  1.00 31.45  ?  30   PHE A N   1 
ATOM   226   C  CA  . PHE A  1 30  ? -110.906 31.903  28.762  1.00 31.57  ?  30   PHE A CA  1 
ATOM   227   C  C   . PHE A  1 30  ? -111.512 31.613  27.389  1.00 33.29  ?  30   PHE A C   1 
ATOM   228   O  O   . PHE A  1 30  ? -112.052 32.511  26.745  1.00 36.26  ?  30   PHE A O   1 
ATOM   229   C  CB  . PHE A  1 30  ? -109.771 32.915  28.596  1.00 21.92  ?  30   PHE A CB  1 
ATOM   230   C  CG  . PHE A  1 30  ? -109.077 33.267  29.879  1.00 21.95  ?  30   PHE A CG  1 
ATOM   231   C  CD1 . PHE A  1 30  ? -109.612 34.218  30.732  1.00 33.57  ?  30   PHE A CD1 1 
ATOM   232   C  CD2 . PHE A  1 30  ? -107.884 32.649  30.228  1.00 21.60  ?  30   PHE A CD2 1 
ATOM   233   C  CE1 . PHE A  1 30  ? -108.977 34.546  31.920  1.00 35.80  ?  30   PHE A CE1 1 
ATOM   234   C  CE2 . PHE A  1 30  ? -107.242 32.970  31.412  1.00 36.49  ?  30   PHE A CE2 1 
ATOM   235   C  CZ  . PHE A  1 30  ? -107.791 33.921  32.261  1.00 33.35  ?  30   PHE A CZ  1 
ATOM   236   N  N   . GLY A  1 31  ? -111.425 30.366  26.944  1.00 25.02  ?  31   GLY A N   1 
ATOM   237   C  CA  . GLY A  1 31  ? -111.895 30.015  25.620  1.00 23.20  ?  31   GLY A CA  1 
ATOM   238   C  C   . GLY A  1 31  ? -110.881 30.398  24.560  1.00 26.10  ?  31   GLY A C   1 
ATOM   239   O  O   . GLY A  1 31  ? -111.232 30.608  23.397  1.00 34.33  ?  31   GLY A O   1 
ATOM   240   N  N   . GLY A  1 32  ? -109.617 30.497  24.966  1.00 21.26  ?  32   GLY A N   1 
ATOM   241   C  CA  . GLY A  1 32  ? -108.542 30.829  24.048  1.00 28.59  ?  32   GLY A CA  1 
ATOM   242   C  C   . GLY A  1 32  ? -108.750 32.151  23.330  1.00 23.47  ?  32   GLY A C   1 
ATOM   243   O  O   . GLY A  1 32  ? -109.071 33.164  23.954  1.00 20.46  ?  32   GLY A O   1 
ATOM   244   N  N   . TRP A  1 33  ? -108.609 32.126  22.007  1.00 26.25  ?  33   TRP A N   1 
ATOM   245   C  CA  . TRP A  1 33  ? -108.632 33.345  21.201  1.00 31.33  ?  33   TRP A CA  1 
ATOM   246   C  C   . TRP A  1 33  ? -110.016 33.985  21.179  1.00 28.09  ?  33   TRP A C   1 
ATOM   247   O  O   . TRP A  1 33  ? -110.152 35.152  20.837  1.00 25.66  ?  33   TRP A O   1 
ATOM   248   C  CB  . TRP A  1 33  ? -108.158 33.054  19.768  1.00 24.79  ?  33   TRP A CB  1 
ATOM   249   C  CG  . TRP A  1 33  ? -109.031 32.097  19.015  1.00 24.10  ?  33   TRP A CG  1 
ATOM   250   C  CD1 . TRP A  1 33  ? -108.846 30.750  18.890  1.00 24.46  ?  33   TRP A CD1 1 
ATOM   251   C  CD2 . TRP A  1 33  ? -110.208 32.412  18.252  1.00 33.17  ?  33   TRP A CD2 1 
ATOM   252   N  NE1 . TRP A  1 33  ? -109.844 30.203  18.121  1.00 23.53  ?  33   TRP A NE1 1 
ATOM   253   C  CE2 . TRP A  1 33  ? -110.691 31.200  17.714  1.00 28.30  ?  33   TRP A CE2 1 
ATOM   254   C  CE3 . TRP A  1 33  ? -110.902 33.596  17.980  1.00 29.26  ?  33   TRP A CE3 1 
ATOM   255   C  CZ2 . TRP A  1 33  ? -111.836 31.139  16.916  1.00 36.14  ?  33   TRP A CZ2 1 
ATOM   256   C  CZ3 . TRP A  1 33  ? -112.042 33.533  17.191  1.00 29.74  ?  33   TRP A CZ3 1 
ATOM   257   C  CH2 . TRP A  1 33  ? -112.494 32.314  16.665  1.00 37.70  ?  33   TRP A CH2 1 
ATOM   258   N  N   . GLU A  1 34  ? -111.040 33.218  21.540  1.00 27.03  ?  34   GLU A N   1 
ATOM   259   C  CA  . GLU A  1 34  ? -112.411 33.715  21.481  1.00 25.85  ?  34   GLU A CA  1 
ATOM   260   C  C   . GLU A  1 34  ? -112.729 34.687  22.613  1.00 30.02  ?  34   GLU A C   1 
ATOM   261   O  O   . GLU A  1 34  ? -113.778 35.326  22.610  1.00 37.50  ?  34   GLU A O   1 
ATOM   262   C  CB  . GLU A  1 34  ? -113.395 32.546  21.498  1.00 28.92  ?  34   GLU A CB  1 
ATOM   263   C  CG  . GLU A  1 34  ? -113.263 31.623  20.288  1.00 35.16  ?  34   GLU A CG  1 
ATOM   264   C  CD  . GLU A  1 34  ? -114.384 30.609  20.200  1.00 46.28  ?  34   GLU A CD  1 
ATOM   265   O  OE1 . GLU A  1 34  ? -115.468 30.957  19.684  1.00 51.60  -1 34   GLU A OE1 1 
ATOM   266   O  OE2 . GLU A  1 34  ? -114.179 29.466  20.659  1.00 48.19  ?  34   GLU A OE2 1 
ATOM   267   N  N   . GLN A  1 35  ? -111.812 34.802  23.570  1.00 25.81  ?  35   GLN A N   1 
ATOM   268   C  CA  . GLN A  1 35  ? -111.899 35.813  24.623  1.00 24.82  ?  35   GLN A CA  1 
ATOM   269   C  C   . GLN A  1 35  ? -111.715 37.218  24.060  1.00 29.94  ?  35   GLN A C   1 
ATOM   270   O  O   . GLN A  1 35  ? -112.066 38.210  24.701  1.00 30.66  ?  35   GLN A O   1 
ATOM   271   C  CB  . GLN A  1 35  ? -110.846 35.552  25.702  1.00 27.89  ?  35   GLN A CB  1 
ATOM   272   C  CG  . GLN A  1 35  ? -109.441 35.984  25.292  1.00 25.92  ?  35   GLN A CG  1 
ATOM   273   C  CD  . GLN A  1 35  ? -108.402 35.731  26.364  1.00 24.46  ?  35   GLN A CD  1 
ATOM   274   O  OE1 . GLN A  1 35  ? -108.084 36.617  27.163  1.00 20.87  ?  35   GLN A OE1 1 
ATOM   275   N  NE2 . GLN A  1 35  ? -107.874 34.515  26.394  1.00 24.43  ?  35   GLN A NE2 1 
ATOM   276   N  N   . SER A  1 36  ? -111.146 37.297  22.862  1.00 29.15  ?  36   SER A N   1 
ATOM   277   C  CA  . SER A  1 36  ? -110.723 38.575  22.302  1.00 26.79  ?  36   SER A CA  1 
ATOM   278   C  C   . SER A  1 36  ? -111.626 39.040  21.170  1.00 31.21  ?  36   SER A C   1 
ATOM   279   O  O   . SER A  1 36  ? -111.837 38.323  20.188  1.00 27.90  ?  36   SER A O   1 
ATOM   280   C  CB  . SER A  1 36  ? -109.278 38.470  21.814  1.00 24.38  ?  36   SER A CB  1 
ATOM   281   O  OG  . SER A  1 36  ? -108.907 39.581  21.021  1.00 24.87  ?  36   SER A OG  1 
ATOM   282   N  N   . ALA A  1 37  ? -112.160 40.247  21.324  1.00 27.45  ?  37   ALA A N   1 
ATOM   283   C  CA  . ALA A  1 37  ? -112.985 40.860  20.292  1.00 28.56  ?  37   ALA A CA  1 
ATOM   284   C  C   . ALA A  1 37  ? -112.201 41.069  19.000  1.00 26.81  ?  37   ALA A C   1 
ATOM   285   O  O   . ALA A  1 37  ? -112.709 40.829  17.906  1.00 26.76  ?  37   ALA A O   1 
ATOM   286   C  CB  . ALA A  1 37  ? -113.540 42.187  20.788  1.00 21.96  ?  37   ALA A CB  1 
ATOM   287   N  N   . ARG A  1 38  ? -110.957 41.511  19.137  1.00 25.02  ?  38   ARG A N   1 
ATOM   288   C  CA  . ARG A  1 38  ? -110.118 41.781  17.979  1.00 22.80  ?  38   ARG A CA  1 
ATOM   289   C  C   . ARG A  1 38  ? -109.769 40.477  17.234  1.00 24.22  ?  38   ARG A C   1 
ATOM   290   O  O   . ARG A  1 38  ? -109.819 40.428  16.003  1.00 28.25  ?  38   ARG A O   1 
ATOM   291   C  CB  . ARG A  1 38  ? -108.858 42.536  18.411  1.00 19.43  ?  38   ARG A CB  1 
ATOM   292   C  CG  . ARG A  1 38  ? -108.079 43.165  17.270  1.00 25.61  ?  38   ARG A CG  1 
ATOM   293   C  CD  . ARG A  1 38  ? -108.904 44.195  16.491  1.00 30.60  ?  38   ARG A CD  1 
ATOM   294   N  NE  . ARG A  1 38  ? -109.208 45.389  17.280  1.00 33.88  ?  38   ARG A NE  1 
ATOM   295   C  CZ  . ARG A  1 38  ? -110.408 45.959  17.360  1.00 38.73  ?  38   ARG A CZ  1 
ATOM   296   N  NH1 . ARG A  1 38  ? -111.435 45.454  16.691  1.00 33.73  ?  38   ARG A NH1 1 
ATOM   297   N  NH2 . ARG A  1 38  ? -110.579 47.042  18.106  1.00 34.46  ?  38   ARG A NH2 1 
ATOM   298   N  N   . LYS A  1 39  ? -109.432 39.421  17.973  1.00 24.16  ?  39   LYS A N   1 
ATOM   299   C  CA  . LYS A  1 39  ? -109.122 38.133  17.347  1.00 23.21  ?  39   LYS A CA  1 
ATOM   300   C  C   . LYS A  1 39  ? -110.364 37.542  16.669  1.00 24.75  ?  39   LYS A C   1 
ATOM   301   O  O   . LYS A  1 39  ? -110.263 36.924  15.608  1.00 19.35  ?  39   LYS A O   1 
ATOM   302   C  CB  . LYS A  1 39  ? -108.589 37.127  18.375  1.00 30.15  ?  39   LYS A CB  1 
ATOM   303   C  CG  . LYS A  1 39  ? -107.321 37.535  19.119  1.00 29.46  ?  39   LYS A CG  1 
ATOM   304   C  CD  . LYS A  1 39  ? -106.085 37.622  18.253  1.00 24.08  ?  39   LYS A CD  1 
ATOM   305   C  CE  . LYS A  1 39  ? -104.877 37.954  19.128  1.00 31.88  ?  39   LYS A CE  1 
ATOM   306   N  NZ  . LYS A  1 39  ? -103.617 38.129  18.358  1.00 29.41  ?  39   LYS A NZ  1 
ATOM   307   N  N   . LYS A  1 40  ? -111.541 37.755  17.253  1.00 20.01  ?  40   LYS A N   1 
ATOM   308   C  CA  . LYS A  1 40  ? -112.757 37.273  16.601  1.00 21.36  ?  40   LYS A CA  1 
ATOM   309   C  C   . LYS A  1 40  ? -113.013 38.075  15.322  1.00 29.72  ?  40   LYS A C   1 
ATOM   310   O  O   . LYS A  1 40  ? -113.418 37.504  14.307  1.00 20.68  ?  40   LYS A O   1 
ATOM   311   C  CB  . LYS A  1 40  ? -113.984 37.331  17.526  1.00 27.93  ?  40   LYS A CB  1 
ATOM   312   C  CG  . LYS A  1 40  ? -113.981 36.273  18.636  1.00 42.37  ?  40   LYS A CG  1 
ATOM   313   C  CD  . LYS A  1 40  ? -115.274 36.267  19.466  1.00 48.72  ?  40   LYS A CD  1 
ATOM   314   C  CE  . LYS A  1 40  ? -115.445 37.496  20.335  1.00 57.11  ?  40   LYS A CE  1 
ATOM   315   N  NZ  . LYS A  1 40  ? -116.393 38.465  19.716  1.00 62.89  ?  40   LYS A NZ  1 
ATOM   316   N  N   . GLU A  1 41  ? -112.780 39.388  15.360  1.00 25.19  ?  41   GLU A N   1 
ATOM   317   C  CA  . GLU A  1 41  ? -112.876 40.191  14.143  1.00 20.13  ?  41   GLU A CA  1 
ATOM   318   C  C   . GLU A  1 41  ? -111.923 39.667  13.069  1.00 29.36  ?  41   GLU A C   1 
ATOM   319   O  O   . GLU A  1 41  ? -112.310 39.512  11.909  1.00 26.76  ?  41   GLU A O   1 
ATOM   320   C  CB  . GLU A  1 41  ? -112.565 41.670  14.412  1.00 19.88  ?  41   GLU A CB  1 
ATOM   321   C  CG  . GLU A  1 41  ? -112.653 42.535  13.148  1.00 31.00  ?  41   GLU A CG  1 
ATOM   322   C  CD  . GLU A  1 41  ? -111.988 43.898  13.291  1.00 37.38  ?  41   GLU A CD  1 
ATOM   323   O  OE1 . GLU A  1 41  ? -111.043 44.030  14.097  1.00 33.46  ?  41   GLU A OE1 1 
ATOM   324   O  OE2 . GLU A  1 41  ? -112.410 44.837  12.583  1.00 42.21  -1 41   GLU A OE2 1 
ATOM   325   N  N   . PHE A  1 42  ? -110.686 39.379  13.470  1.00 19.12  ?  42   PHE A N   1 
ATOM   326   C  CA  . PHE A  1 42  ? -109.666 38.898  12.544  1.00 23.07  ?  42   PHE A CA  1 
ATOM   327   C  C   . PHE A  1 42  ? -110.098 37.593  11.885  1.00 25.25  ?  42   PHE A C   1 
ATOM   328   O  O   . PHE A  1 42  ? -109.939 37.411  10.676  1.00 22.35  ?  42   PHE A O   1 
ATOM   329   C  CB  . PHE A  1 42  ? -108.321 38.698  13.260  1.00 18.12  ?  42   PHE A CB  1 
ATOM   330   C  CG  . PHE A  1 42  ? -107.603 39.987  13.614  1.00 22.25  ?  42   PHE A CG  1 
ATOM   331   C  CD1 . PHE A  1 42  ? -108.142 41.223  13.289  1.00 17.78  ?  42   PHE A CD1 1 
ATOM   332   C  CD2 . PHE A  1 42  ? -106.358 39.949  14.238  1.00 17.20  ?  42   PHE A CD2 1 
ATOM   333   C  CE1 . PHE A  1 42  ? -107.475 42.396  13.606  1.00 23.10  ?  42   PHE A CE1 1 
ATOM   334   C  CE2 . PHE A  1 42  ? -105.678 41.120  14.553  1.00 16.82  ?  42   PHE A CE2 1 
ATOM   335   C  CZ  . PHE A  1 42  ? -106.234 42.343  14.236  1.00 16.93  ?  42   PHE A CZ  1 
ATOM   336   N  N   . THR A  1 43  ? -110.650 36.693  12.691  1.00 19.38  ?  43   THR A N   1 
ATOM   337   C  CA  . THR A  1 43  ? -111.057 35.379  12.221  1.00 22.40  ?  43   THR A CA  1 
ATOM   338   C  C   . THR A  1 43  ? -112.198 35.491  11.209  1.00 27.84  ?  43   THR A C   1 
ATOM   339   O  O   . THR A  1 43  ? -112.212 34.782  10.199  1.00 27.93  ?  43   THR A O   1 
ATOM   340   C  CB  . THR A  1 43  ? -111.480 34.480  13.397  1.00 26.61  ?  43   THR A CB  1 
ATOM   341   O  OG1 . THR A  1 43  ? -110.391 34.366  14.321  1.00 25.77  ?  43   THR A OG1 1 
ATOM   342   C  CG2 . THR A  1 43  ? -111.862 33.102  12.902  1.00 22.94  ?  43   THR A CG2 1 
ATOM   343   N  N   . GLU A  1 44  ? -113.147 36.388  11.475  1.00 29.66  ?  44   GLU A N   1 
ATOM   344   C  CA  . GLU A  1 44  ? -114.240 36.628  10.534  1.00 36.90  ?  44   GLU A CA  1 
ATOM   345   C  C   . GLU A  1 44  ? -113.776 37.168  9.187   1.00 33.91  ?  44   GLU A C   1 
ATOM   346   O  O   . GLU A  1 44  ? -114.242 36.709  8.142   1.00 27.71  ?  44   GLU A O   1 
ATOM   347   C  CB  . GLU A  1 44  ? -115.278 37.569  11.144  1.00 35.93  ?  44   GLU A CB  1 
ATOM   348   C  CG  . GLU A  1 44  ? -116.232 36.857  12.084  1.00 59.60  ?  44   GLU A CG  1 
ATOM   349   C  CD  . GLU A  1 44  ? -116.980 35.725  11.377  1.00 72.40  ?  44   GLU A CD  1 
ATOM   350   O  OE1 . GLU A  1 44  ? -117.672 36.008  10.374  1.00 76.71  -1 44   GLU A OE1 1 
ATOM   351   O  OE2 . GLU A  1 44  ? -116.881 34.558  11.819  1.00 70.68  ?  44   GLU A OE2 1 
ATOM   352   N  N   . TYR A  1 45  ? -112.879 38.147  9.197   1.00 29.97  ?  45   TYR A N   1 
ATOM   353   C  CA  . TYR A  1 45  ? -112.372 38.683  7.940   1.00 25.32  ?  45   TYR A CA  1 
ATOM   354   C  C   . TYR A  1 45  ? -111.573 37.637  7.158   1.00 22.76  ?  45   TYR A C   1 
ATOM   355   O  O   . TYR A  1 45  ? -111.656 37.572  5.931   1.00 23.86  ?  45   TYR A O   1 
ATOM   356   C  CB  . TYR A  1 45  ? -111.527 39.933  8.197   1.00 25.53  ?  45   TYR A CB  1 
ATOM   357   C  CG  . TYR A  1 45  ? -112.356 41.195  8.215   1.00 32.35  ?  45   TYR A CG  1 
ATOM   358   C  CD1 . TYR A  1 45  ? -112.630 41.885  7.039   1.00 29.56  ?  45   TYR A CD1 1 
ATOM   359   C  CD2 . TYR A  1 45  ? -112.897 41.677  9.402   1.00 30.03  ?  45   TYR A CD2 1 
ATOM   360   C  CE1 . TYR A  1 45  ? -113.403 43.033  7.045   1.00 29.71  ?  45   TYR A CE1 1 
ATOM   361   C  CE2 . TYR A  1 45  ? -113.666 42.823  9.422   1.00 37.01  ?  45   TYR A CE2 1 
ATOM   362   C  CZ  . TYR A  1 45  ? -113.918 43.497  8.239   1.00 37.28  ?  45   TYR A CZ  1 
ATOM   363   O  OH  . TYR A  1 45  ? -114.689 44.634  8.257   1.00 37.12  ?  45   TYR A OH  1 
ATOM   364   N  N   . ALA A  1 46  ? -110.835 36.798  7.877   1.00 27.16  ?  46   ALA A N   1 
ATOM   365   C  CA  . ALA A  1 46  ? -110.068 35.724  7.259   1.00 22.17  ?  46   ALA A CA  1 
ATOM   366   C  C   . ALA A  1 46  ? -110.981 34.751  6.514   1.00 27.28  ?  46   ALA A C   1 
ATOM   367   O  O   . ALA A  1 46  ? -110.657 34.303  5.413   1.00 26.46  ?  46   ALA A O   1 
ATOM   368   C  CB  . ALA A  1 46  ? -109.246 34.990  8.309   1.00 19.00  ?  46   ALA A CB  1 
ATOM   369   N  N   . LYS A  1 47  ? -112.122 34.428  7.114   1.00 24.57  ?  47   LYS A N   1 
ATOM   370   C  CA  . LYS A  1 47  ? -113.079 33.526  6.477   1.00 34.11  ?  47   LYS A CA  1 
ATOM   371   C  C   . LYS A  1 47  ? -113.656 34.142  5.206   1.00 35.05  ?  47   LYS A C   1 
ATOM   372   O  O   . LYS A  1 47  ? -113.736 33.487  4.168   1.00 38.67  ?  47   LYS A O   1 
ATOM   373   C  CB  . LYS A  1 47  ? -114.203 33.165  7.452   1.00 32.82  ?  47   LYS A CB  1 
ATOM   374   C  CG  . LYS A  1 47  ? -113.782 32.178  8.533   1.00 39.65  ?  47   LYS A CG  1 
ATOM   375   C  CD  . LYS A  1 47  ? -114.793 32.120  9.677   1.00 49.13  ?  47   LYS A CD  1 
ATOM   376   C  CE  . LYS A  1 47  ? -114.439 31.021  10.676  1.00 53.85  ?  47   LYS A CE  1 
ATOM   377   N  NZ  . LYS A  1 47  ? -115.350 31.008  11.858  1.00 60.93  ?  47   LYS A NZ  1 
ATOM   378   N  N   . LYS A  1 48  ? -114.057 35.406  5.297   1.00 32.49  ?  48   LYS A N   1 
ATOM   379   C  CA  . LYS A  1 48  ? -114.619 36.122  4.156   1.00 39.83  ?  48   LYS A CA  1 
ATOM   380   C  C   . LYS A  1 48  ? -113.599 36.274  3.027   1.00 39.61  ?  48   LYS A C   1 
ATOM   381   O  O   . LYS A  1 48  ? -113.968 36.485  1.870   1.00 37.00  ?  48   LYS A O   1 
ATOM   382   C  CB  . LYS A  1 48  ? -115.140 37.497  4.592   1.00 43.88  ?  48   LYS A CB  1 
ATOM   383   C  CG  . LYS A  1 48  ? -116.396 37.429  5.456   1.00 49.96  ?  48   LYS A CG  1 
ATOM   384   C  CD  . LYS A  1 48  ? -116.929 38.817  5.815   1.00 62.60  ?  48   LYS A CD  1 
ATOM   385   C  CE  . LYS A  1 48  ? -116.090 39.493  6.906   1.00 60.89  ?  48   LYS A CE  1 
ATOM   386   N  NZ  . LYS A  1 48  ? -116.692 40.769  7.413   1.00 49.97  ?  48   LYS A NZ  1 
ATOM   387   N  N   . ALA A  1 49  ? -112.317 36.161  3.367   1.00 28.40  ?  49   ALA A N   1 
ATOM   388   C  CA  . ALA A  1 49  ? -111.254 36.359  2.393   1.00 23.66  ?  49   ALA A CA  1 
ATOM   389   C  C   . ALA A  1 49  ? -111.018 35.133  1.506   1.00 27.31  ?  49   ALA A C   1 
ATOM   390   O  O   . ALA A  1 49  ? -110.352 35.236  0.477   1.00 20.93  ?  49   ALA A O   1 
ATOM   391   C  CB  . ALA A  1 49  ? -109.967 36.738  3.106   1.00 19.47  ?  49   ALA A CB  1 
ATOM   392   N  N   . ALA A  1 50  ? -111.559 33.983  1.903   1.00 21.44  ?  50   ALA A N   1 
ATOM   393   C  CA  . ALA A  1 50  ? -111.351 32.740  1.157   1.00 27.28  ?  50   ALA A CA  1 
ATOM   394   C  C   . ALA A  1 50  ? -111.729 32.896  -0.312  1.00 32.15  ?  50   ALA A C   1 
ATOM   395   O  O   . ALA A  1 50  ? -111.044 32.378  -1.193  1.00 35.20  ?  50   ALA A O   1 
ATOM   396   C  CB  . ALA A  1 50  ? -112.143 31.599  1.785   1.00 26.48  ?  50   ALA A CB  1 
ATOM   397   N  N   . GLU A  1 51  ? -112.807 33.631  -0.575  1.00 27.84  ?  51   GLU A N   1 
ATOM   398   C  CA  . GLU A  1 51  ? -113.298 33.799  -1.943  1.00 32.34  ?  51   GLU A CA  1 
ATOM   399   C  C   . GLU A  1 51  ? -112.350 34.586  -2.840  1.00 31.25  ?  51   GLU A C   1 
ATOM   400   O  O   . GLU A  1 51  ? -112.057 34.171  -3.961  1.00 31.98  ?  51   GLU A O   1 
ATOM   401   C  CB  . GLU A  1 51  ? -114.668 34.487  -1.927  1.00 38.41  ?  51   GLU A CB  1 
ATOM   402   C  CG  . GLU A  1 51  ? -115.275 34.681  -3.303  1.00 49.59  ?  51   GLU A CG  1 
ATOM   403   C  CD  . GLU A  1 51  ? -115.560 33.376  -4.010  1.00 67.73  ?  51   GLU A CD  1 
ATOM   404   O  OE1 . GLU A  1 51  ? -115.729 32.346  -3.324  1.00 74.34  ?  51   GLU A OE1 1 
ATOM   405   O  OE2 . GLU A  1 51  ? -115.595 33.378  -5.259  1.00 79.39  -1 51   GLU A OE2 1 
ATOM   406   N  N   . LYS A  1 52  ? -111.887 35.727  -2.347  1.00 24.69  ?  52   LYS A N   1 
ATOM   407   C  CA  . LYS A  1 52  ? -110.904 36.544  -3.053  1.00 20.24  ?  52   LYS A CA  1 
ATOM   408   C  C   . LYS A  1 52  ? -109.604 35.770  -3.262  1.00 28.29  ?  52   LYS A C   1 
ATOM   409   O  O   . LYS A  1 52  ? -108.906 35.966  -4.256  1.00 28.00  ?  52   LYS A O   1 
ATOM   410   C  CB  . LYS A  1 52  ? -110.635 37.842  -2.289  1.00 27.85  ?  52   LYS A CB  1 
ATOM   411   C  CG  . LYS A  1 52  ? -109.637 38.778  -2.961  1.00 29.15  ?  52   LYS A CG  1 
ATOM   412   C  CD  . LYS A  1 52  ? -109.042 39.735  -1.940  1.00 30.64  ?  52   LYS A CD  1 
ATOM   413   C  CE  . LYS A  1 52  ? -107.921 40.586  -2.524  1.00 39.23  ?  52   LYS A CE  1 
ATOM   414   N  NZ  . LYS A  1 52  ? -108.418 41.652  -3.433  1.00 47.16  ?  52   LYS A NZ  1 
ATOM   415   N  N   . ARG A  1 53  ? -109.279 34.894  -2.315  1.00 23.41  ?  53   ARG A N   1 
ATOM   416   C  CA  . ARG A  1 53  ? -108.002 34.189  -2.338  1.00 23.49  ?  53   ARG A CA  1 
ATOM   417   C  C   . ARG A  1 53  ? -108.107 32.899  -3.147  1.00 26.10  ?  53   ARG A C   1 
ATOM   418   O  O   . ARG A  1 53  ? -107.113 32.203  -3.357  1.00 25.67  ?  53   ARG A O   1 
ATOM   419   C  CB  . ARG A  1 53  ? -107.547 33.873  -0.910  1.00 19.20  ?  53   ARG A CB  1 
ATOM   420   C  CG  . ARG A  1 53  ? -107.054 35.078  -0.130  1.00 17.06  ?  53   ARG A CG  1 
ATOM   421   C  CD  . ARG A  1 53  ? -106.764 34.731  1.322   1.00 19.36  ?  53   ARG A CD  1 
ATOM   422   N  NE  . ARG A  1 53  ? -105.592 33.871  1.499   1.00 18.87  ?  53   ARG A NE  1 
ATOM   423   C  CZ  . ARG A  1 53  ? -104.341 34.316  1.551   1.00 19.55  ?  53   ARG A CZ  1 
ATOM   424   N  NH1 . ARG A  1 53  ? -104.089 35.614  1.419   1.00 14.94  ?  53   ARG A NH1 1 
ATOM   425   N  NH2 . ARG A  1 53  ? -103.345 33.463  1.738   1.00 19.41  ?  53   ARG A NH2 1 
ATOM   426   N  N   . GLY A  1 54  ? -109.315 32.595  -3.615  1.00 28.61  ?  54   GLY A N   1 
ATOM   427   C  CA  . GLY A  1 54  ? -109.541 31.404  -4.415  1.00 32.20  ?  54   GLY A CA  1 
ATOM   428   C  C   . GLY A  1 54  ? -109.218 30.117  -3.674  1.00 26.94  ?  54   GLY A C   1 
ATOM   429   O  O   . GLY A  1 54  ? -108.832 29.122  -4.283  1.00 27.49  ?  54   GLY A O   1 
ATOM   430   N  N   . GLY A  1 55  ? -109.372 30.134  -2.354  1.00 23.44  ?  55   GLY A N   1 
ATOM   431   C  CA  . GLY A  1 55  ? -109.125 28.948  -1.551  1.00 23.01  ?  55   GLY A CA  1 
ATOM   432   C  C   . GLY A  1 55  ? -107.744 28.810  -0.933  1.00 25.76  ?  55   GLY A C   1 
ATOM   433   O  O   . GLY A  1 55  ? -107.501 27.876  -0.170  1.00 29.88  ?  55   GLY A O   1 
ATOM   434   N  N   . ILE A  1 56  ? -106.833 29.725  -1.249  1.00 25.19  ?  56   ILE A N   1 
ATOM   435   C  CA  . ILE A  1 56  ? -105.520 29.715  -0.607  1.00 21.42  ?  56   ILE A CA  1 
ATOM   436   C  C   . ILE A  1 56  ? -105.687 29.912  0.894   1.00 23.53  ?  56   ILE A C   1 
ATOM   437   O  O   . ILE A  1 56  ? -106.301 30.887  1.332   1.00 22.63  ?  56   ILE A O   1 
ATOM   438   C  CB  . ILE A  1 56  ? -104.577 30.806  -1.164  1.00 20.82  ?  56   ILE A CB  1 
ATOM   439   C  CG1 . ILE A  1 56  ? -104.332 30.612  -2.660  1.00 17.33  ?  56   ILE A CG1 1 
ATOM   440   C  CG2 . ILE A  1 56  ? -103.249 30.786  -0.440  1.00 13.77  ?  56   ILE A CG2 1 
ATOM   441   C  CD1 . ILE A  1 56  ? -103.684 31.830  -3.310  1.00 17.47  ?  56   ILE A CD1 1 
ATOM   442   N  N   . PRO A  1 57  ? -105.152 28.976  1.690   1.00 28.03  ?  57   PRO A N   1 
ATOM   443   C  CA  . PRO A  1 57  ? -105.268 29.098  3.147   1.00 21.72  ?  57   PRO A CA  1 
ATOM   444   C  C   . PRO A  1 57  ? -104.690 30.419  3.650   1.00 22.69  ?  57   PRO A C   1 
ATOM   445   O  O   . PRO A  1 57  ? -103.869 31.054  2.979   1.00 13.36  ?  57   PRO A O   1 
ATOM   446   C  CB  . PRO A  1 57  ? -104.473 27.894  3.675   1.00 20.50  ?  57   PRO A CB  1 
ATOM   447   C  CG  . PRO A  1 57  ? -103.651 27.411  2.520   1.00 33.24  ?  57   PRO A CG  1 
ATOM   448   C  CD  . PRO A  1 57  ? -104.415 27.768  1.283   1.00 30.05  ?  57   PRO A CD  1 
ATOM   449   N  N   . PHE A  1 58  ? -105.156 30.842  4.818   1.00 22.47  ?  58   PHE A N   1 
ATOM   450   C  CA  . PHE A  1 58  ? -104.949 32.201  5.289   1.00 16.39  ?  58   PHE A CA  1 
ATOM   451   C  C   . PHE A  1 58  ? -104.812 32.162  6.799   1.00 22.27  ?  58   PHE A C   1 
ATOM   452   O  O   . PHE A  1 58  ? -104.439 31.138  7.370   1.00 20.98  ?  58   PHE A O   1 
ATOM   453   C  CB  . PHE A  1 58  ? -106.133 33.086  4.867   1.00 24.29  ?  58   PHE A CB  1 
ATOM   454   C  CG  . PHE A  1 58  ? -105.841 34.571  4.841   1.00 15.03  ?  58   PHE A CG  1 
ATOM   455   C  CD1 . PHE A  1 58  ? -104.546 35.052  4.706   1.00 17.48  ?  58   PHE A CD1 1 
ATOM   456   C  CD2 . PHE A  1 58  ? -106.885 35.486  4.944   1.00 16.52  ?  58   PHE A CD2 1 
ATOM   457   C  CE1 . PHE A  1 58  ? -104.295 36.416  4.664   1.00 18.83  ?  58   PHE A CE1 1 
ATOM   458   C  CE2 . PHE A  1 58  ? -106.645 36.852  4.909   1.00 15.27  ?  58   PHE A CE2 1 
ATOM   459   C  CZ  . PHE A  1 58  ? -105.345 37.317  4.767   1.00 16.13  ?  58   PHE A CZ  1 
ATOM   460   N  N   . TYR A  1 59  ? -105.142 33.277  7.438   1.00 18.65  ?  59   TYR A N   1 
ATOM   461   C  CA  . TYR A  1 59  ? -105.161 33.381  8.886   1.00 20.63  ?  59   TYR A CA  1 
ATOM   462   C  C   . TYR A  1 59  ? -106.057 32.304  9.482   1.00 22.91  ?  59   TYR A C   1 
ATOM   463   O  O   . TYR A  1 59  ? -107.196 32.130  9.051   1.00 23.06  ?  59   TYR A O   1 
ATOM   464   C  CB  . TYR A  1 59  ? -105.645 34.769  9.291   1.00 18.34  ?  59   TYR A CB  1 
ATOM   465   C  CG  . TYR A  1 59  ? -105.722 35.011  10.775  1.00 24.49  ?  59   TYR A CG  1 
ATOM   466   C  CD1 . TYR A  1 59  ? -104.612 35.469  11.481  1.00 20.00  ?  59   TYR A CD1 1 
ATOM   467   C  CD2 . TYR A  1 59  ? -106.913 34.819  11.466  1.00 20.82  ?  59   TYR A CD2 1 
ATOM   468   C  CE1 . TYR A  1 59  ? -104.679 35.703  12.832  1.00 21.32  ?  59   TYR A CE1 1 
ATOM   469   C  CE2 . TYR A  1 59  ? -106.992 35.054  12.826  1.00 21.14  ?  59   TYR A CE2 1 
ATOM   470   C  CZ  . TYR A  1 59  ? -105.873 35.498  13.500  1.00 19.44  ?  59   TYR A CZ  1 
ATOM   471   O  OH  . TYR A  1 59  ? -105.941 35.745  14.850  1.00 20.68  ?  59   TYR A OH  1 
ATOM   472   N  N   . ASN A  1 60  ? -105.507 31.564  10.443  1.00 20.97  ?  60   ASN A N   1 
ATOM   473   C  CA  . ASN A  1 60  ? -106.170 30.419  11.075  1.00 21.98  ?  60   ASN A CA  1 
ATOM   474   C  C   . ASN A  1 60  ? -105.621 30.208  12.484  1.00 20.47  ?  60   ASN A C   1 
ATOM   475   O  O   . ASN A  1 60  ? -104.532 29.658  12.658  1.00 19.88  ?  60   ASN A O   1 
ATOM   476   C  CB  . ASN A  1 60  ? -105.981 29.155  10.225  1.00 18.31  ?  60   ASN A CB  1 
ATOM   477   C  CG  . ASN A  1 60  ? -106.703 27.932  10.795  1.00 24.24  ?  60   ASN A CG  1 
ATOM   478   O  OD1 . ASN A  1 60  ? -107.360 27.991  11.842  1.00 21.57  ?  60   ASN A OD1 1 
ATOM   479   N  ND2 . ASN A  1 60  ? -106.585 26.814  10.092  1.00 18.16  ?  60   ASN A ND2 1 
ATOM   480   N  N   . PRO A  1 61  ? -106.395 30.617  13.498  1.00 29.16  ?  61   PRO A N   1 
ATOM   481   C  CA  . PRO A  1 61  ? -105.937 30.553  14.892  1.00 27.92  ?  61   PRO A CA  1 
ATOM   482   C  C   . PRO A  1 61  ? -105.613 29.141  15.370  1.00 24.50  ?  61   PRO A C   1 
ATOM   483   O  O   . PRO A  1 61  ? -104.925 29.005  16.383  1.00 29.31  ?  61   PRO A O   1 
ATOM   484   C  CB  . PRO A  1 61  ? -107.116 31.142  15.683  1.00 30.42  ?  61   PRO A CB  1 
ATOM   485   C  CG  . PRO A  1 61  ? -108.292 31.047  14.778  1.00 31.57  ?  61   PRO A CG  1 
ATOM   486   C  CD  . PRO A  1 61  ? -107.764 31.149  13.381  1.00 21.63  ?  61   PRO A CD  1 
ATOM   487   N  N   . ASP A  1 62  ? -106.073 28.118  14.652  1.00 21.80  ?  62   ASP A N   1 
ATOM   488   C  CA  . ASP A  1 62  ? -105.797 26.733  15.038  1.00 29.33  ?  62   ASP A CA  1 
ATOM   489   C  C   . ASP A  1 62  ? -104.447 26.229  14.525  1.00 28.02  ?  62   ASP A C   1 
ATOM   490   O  O   . ASP A  1 62  ? -104.043 25.106  14.825  1.00 24.70  ?  62   ASP A O   1 
ATOM   491   C  CB  . ASP A  1 62  ? -106.916 25.810  14.546  1.00 33.93  ?  62   ASP A CB  1 
ATOM   492   C  CG  . ASP A  1 62  ? -108.241 26.086  15.232  1.00 42.37  ?  62   ASP A CG  1 
ATOM   493   O  OD1 . ASP A  1 62  ? -108.230 26.567  16.386  1.00 51.39  ?  62   ASP A OD1 1 
ATOM   494   O  OD2 . ASP A  1 62  ? -109.292 25.814  14.616  1.00 47.36  -1 62   ASP A OD2 1 
ATOM   495   N  N   . ILE A  1 63  ? -103.754 27.055  13.749  1.00 19.60  ?  63   ILE A N   1 
ATOM   496   C  CA  . ILE A  1 63  ? -102.394 26.736  13.332  1.00 17.84  ?  63   ILE A CA  1 
ATOM   497   C  C   . ILE A  1 63  ? -101.405 27.070  14.455  1.00 28.19  ?  63   ILE A C   1 
ATOM   498   O  O   . ILE A  1 63  ? -101.383 28.197  14.947  1.00 29.00  ?  63   ILE A O   1 
ATOM   499   C  CB  . ILE A  1 63  ? -101.992 27.512  12.068  1.00 22.81  ?  63   ILE A CB  1 
ATOM   500   C  CG1 . ILE A  1 63  ? -102.935 27.179  10.907  1.00 34.46  ?  63   ILE A CG1 1 
ATOM   501   C  CG2 . ILE A  1 63  ? -100.553 27.193  11.696  1.00 18.43  ?  63   ILE A CG2 1 
ATOM   502   C  CD1 . ILE A  1 63  ? -102.802 25.761  10.386  1.00 32.24  ?  63   ILE A CD1 1 
ATOM   503   N  N   . GLY A  1 64  ? -100.589 26.097  14.855  1.00 16.39  ?  64   GLY A N   1 
ATOM   504   C  CA  . GLY A  1 64  ? -99.599  26.308  15.899  1.00 17.32  ?  64   GLY A CA  1 
ATOM   505   C  C   . GLY A  1 64  ? -100.219 26.663  17.238  1.00 17.09  ?  64   GLY A C   1 
ATOM   506   O  O   . GLY A  1 64  ? -101.267 26.130  17.602  1.00 22.34  ?  64   GLY A O   1 
ATOM   507   N  N   . VAL A  1 65  ? -99.589  27.597  17.947  1.00 20.64  ?  65   VAL A N   1 
ATOM   508   C  CA  . VAL A  1 65  ? -99.947  27.932  19.329  1.00 22.82  ?  65   VAL A CA  1 
ATOM   509   C  C   . VAL A  1 65  ? -101.411 28.348  19.522  1.00 30.59  ?  65   VAL A C   1 
ATOM   510   O  O   . VAL A  1 65  ? -101.963 29.111  18.726  1.00 27.41  ?  65   VAL A O   1 
ATOM   511   C  CB  . VAL A  1 65  ? -99.030  29.065  19.876  1.00 31.78  ?  65   VAL A CB  1 
ATOM   512   C  CG1 . VAL A  1 65  ? -99.228  30.372  19.100  1.00 21.22  ?  65   VAL A CG1 1 
ATOM   513   C  CG2 . VAL A  1 65  ? -99.269  29.283  21.358  1.00 25.48  ?  65   VAL A CG2 1 
ATOM   514   N  N   . PRO A  1 66  ? -102.062 27.805  20.565  1.00 27.36  ?  66   PRO A N   1 
ATOM   515   C  CA  . PRO A  1 66  ? -103.420 28.255  20.898  1.00 21.02  ?  66   PRO A CA  1 
ATOM   516   C  C   . PRO A  1 66  ? -103.389 29.511  21.775  1.00 16.05  ?  66   PRO A C   1 
ATOM   517   O  O   . PRO A  1 66  ? -103.366 29.415  23.003  1.00 25.59  ?  66   PRO A O   1 
ATOM   518   C  CB  . PRO A  1 66  ? -104.014 27.058  21.649  1.00 17.46  ?  66   PRO A CB  1 
ATOM   519   C  CG  . PRO A  1 66  ? -102.826 26.373  22.270  1.00 21.70  ?  66   PRO A CG  1 
ATOM   520   C  CD  . PRO A  1 66  ? -101.650 26.626  21.353  1.00 21.57  ?  66   PRO A CD  1 
ATOM   521   N  N   . LEU A  1 67  ? -103.375 30.680  21.139  1.00 18.11  ?  67   LEU A N   1 
ATOM   522   C  CA  . LEU A  1 67  ? -103.279 31.947  21.860  1.00 19.40  ?  67   LEU A CA  1 
ATOM   523   C  C   . LEU A  1 67  ? -104.390 32.091  22.902  1.00 28.71  ?  67   LEU A C   1 
ATOM   524   O  O   . LEU A  1 67  ? -105.496 31.572  22.726  1.00 34.41  ?  67   LEU A O   1 
ATOM   525   C  CB  . LEU A  1 67  ? -103.340 33.130  20.893  1.00 13.66  ?  67   LEU A CB  1 
ATOM   526   C  CG  . LEU A  1 67  ? -102.189 33.357  19.910  1.00 25.68  ?  67   LEU A CG  1 
ATOM   527   C  CD1 . LEU A  1 67  ? -102.446 34.602  19.068  1.00 18.57  ?  67   LEU A CD1 1 
ATOM   528   C  CD2 . LEU A  1 67  ? -100.859 33.461  20.634  1.00 15.21  ?  67   LEU A CD2 1 
ATOM   529   N  N   . GLY A  1 68  ? -104.083 32.783  23.993  1.00 23.19  ?  68   GLY A N   1 
ATOM   530   C  CA  . GLY A  1 68  ? -105.076 33.085  25.009  1.00 26.42  ?  68   GLY A CA  1 
ATOM   531   C  C   . GLY A  1 68  ? -105.319 31.979  26.017  1.00 26.31  ?  68   GLY A C   1 
ATOM   532   O  O   . GLY A  1 68  ? -106.429 31.848  26.539  1.00 23.25  ?  68   GLY A O   1 
ATOM   533   N  N   . GLN A  1 69  ? -104.281 31.198  26.311  1.00 25.99  ?  69   GLN A N   1 
ATOM   534   C  CA  . GLN A  1 69  ? -104.322 30.292  27.459  1.00 24.93  ?  69   GLN A CA  1 
ATOM   535   C  C   . GLN A  1 69  ? -104.256 31.114  28.738  1.00 28.89  ?  69   GLN A C   1 
ATOM   536   O  O   . GLN A  1 69  ? -104.777 30.710  29.777  1.00 22.50  ?  69   GLN A O   1 
ATOM   537   C  CB  . GLN A  1 69  ? -103.186 29.270  27.410  1.00 27.63  ?  69   GLN A CB  1 
ATOM   538   C  CG  . GLN A  1 69  ? -103.242 28.363  26.193  1.00 22.57  ?  69   GLN A CG  1 
ATOM   539   C  CD  . GLN A  1 69  ? -104.621 27.764  25.997  1.00 28.88  ?  69   GLN A CD  1 
ATOM   540   O  OE1 . GLN A  1 69  ? -105.126 27.042  26.858  1.00 31.34  ?  69   GLN A OE1 1 
ATOM   541   N  NE2 . GLN A  1 69  ? -105.239 28.059  24.856  1.00 30.29  ?  69   GLN A NE2 1 
ATOM   542   N  N   . ARG A  1 70  ? -103.572 32.252  28.659  1.00 26.91  ?  70   ARG A N   1 
ATOM   543   C  CA  . ARG A  1 70  ? -103.676 33.276  29.685  1.00 26.07  ?  70   ARG A CA  1 
ATOM   544   C  C   . ARG A  1 70  ? -104.702 34.306  29.233  1.00 26.63  ?  70   ARG A C   1 
ATOM   545   O  O   . ARG A  1 70  ? -105.218 34.243  28.114  1.00 20.97  ?  70   ARG A O   1 
ATOM   546   C  CB  . ARG A  1 70  ? -102.325 33.956  29.934  1.00 25.74  ?  70   ARG A CB  1 
ATOM   547   C  CG  . ARG A  1 70  ? -101.780 34.680  28.716  1.00 26.41  ?  70   ARG A CG  1 
ATOM   548   C  CD  . ARG A  1 70  ? -100.585 35.561  29.055  1.00 30.44  ?  70   ARG A CD  1 
ATOM   549   N  NE  . ARG A  1 70  ? -100.980 36.826  29.671  1.00 34.95  ?  70   ARG A NE  1 
ATOM   550   C  CZ  . ARG A  1 70  ? -100.124 37.748  30.106  1.00 36.27  ?  70   ARG A CZ  1 
ATOM   551   N  NH1 . ARG A  1 70  ? -98.819  37.545  29.997  1.00 28.01  ?  70   ARG A NH1 1 
ATOM   552   N  NH2 . ARG A  1 70  ? -100.574 38.873  30.651  1.00 31.35  ?  70   ARG A NH2 1 
ATOM   553   N  N   . LYS A  1 71  ? -104.920 35.307  30.071  1.00 24.35  ?  71   LYS A N   1 
ATOM   554   C  CA  . LYS A  1 71  ? -105.826 36.393  29.744  1.00 24.86  ?  71   LYS A CA  1 
ATOM   555   C  C   . LYS A  1 71  ? -105.075 37.342  28.832  1.00 25.15  ?  71   LYS A C   1 
ATOM   556   O  O   . LYS A  1 71  ? -103.920 37.684  29.094  1.00 26.52  ?  71   LYS A O   1 
ATOM   557   C  CB  . LYS A  1 71  ? -106.312 37.131  31.000  1.00 27.07  ?  71   LYS A CB  1 
ATOM   558   C  CG  . LYS A  1 71  ? -107.068 38.422  30.677  1.00 34.13  ?  71   LYS A CG  1 
ATOM   559   C  CD  . LYS A  1 71  ? -107.701 39.077  31.902  1.00 41.94  ?  71   LYS A CD  1 
ATOM   560   C  CE  . LYS A  1 71  ? -108.346 40.404  31.517  1.00 45.34  ?  71   LYS A CE  1 
ATOM   561   N  NZ  . LYS A  1 71  ? -109.042 41.062  32.655  1.00 48.11  ?  71   LYS A NZ  1 
ATOM   562   N  N   . LEU A  1 72  ? -105.706 37.726  27.731  1.00 23.65  ?  72   LEU A N   1 
ATOM   563   C  CA  . LEU A  1 72  ? -105.042 38.577  26.762  1.00 20.66  ?  72   LEU A CA  1 
ATOM   564   C  C   . LEU A  1 72  ? -105.311 40.016  27.147  1.00 25.55  ?  72   LEU A C   1 
ATOM   565   O  O   . LEU A  1 72  ? -106.462 40.435  27.287  1.00 33.24  ?  72   LEU A O   1 
ATOM   566   C  CB  . LEU A  1 72  ? -105.533 38.295  25.344  1.00 22.84  ?  72   LEU A CB  1 
ATOM   567   C  CG  . LEU A  1 72  ? -105.262 36.883  24.839  1.00 28.51  ?  72   LEU A CG  1 
ATOM   568   C  CD1 . LEU A  1 72  ? -105.783 36.707  23.427  1.00 22.07  ?  72   LEU A CD1 1 
ATOM   569   C  CD2 . LEU A  1 72  ? -103.760 36.626  24.900  1.00 18.92  ?  72   LEU A CD2 1 
ATOM   570   N  N   . MET A  1 73  ? -104.221 40.749  27.355  1.00 20.96  ?  73   MET A N   1 
ATOM   571   C  CA  . MET A  1 73  ? -104.269 42.077  27.949  1.00 28.45  ?  73   MET A CA  1 
ATOM   572   C  C   . MET A  1 73  ? -104.771 43.137  26.988  1.00 25.94  ?  73   MET A C   1 
ATOM   573   O  O   . MET A  1 73  ? -104.546 43.066  25.779  1.00 25.39  ?  73   MET A O   1 
ATOM   574   C  CB  . MET A  1 73  ? -102.879 42.494  28.446  1.00 19.02  ?  73   MET A CB  1 
ATOM   575   C  CG  . MET A  1 73  ? -102.323 41.676  29.597  1.00 17.05  ?  73   MET A CG  1 
ATOM   576   S  SD  . MET A  1 73  ? -100.775 42.399  30.188  1.00 26.12  ?  73   MET A SD  1 
ATOM   577   C  CE  . MET A  1 73  ? -99.676  42.039  28.816  1.00 19.01  ?  73   MET A CE  1 
ATOM   578   N  N   . ALA A  1 74  ? -105.419 44.147  27.547  1.00 21.85  ?  74   ALA A N   1 
ATOM   579   C  CA  . ALA A  1 74  ? -105.580 45.409  26.854  1.00 22.37  ?  74   ALA A CA  1 
ATOM   580   C  C   . ALA A  1 74  ? -104.440 46.311  27.316  1.00 22.94  ?  74   ALA A C   1 
ATOM   581   O  O   . ALA A  1 74  ? -103.813 46.043  28.341  1.00 21.33  ?  74   ALA A O   1 
ATOM   582   C  CB  . ALA A  1 74  ? -106.928 46.029  27.159  1.00 25.61  ?  74   ALA A CB  1 
ATOM   583   N  N   . TYR A  1 75  ? -104.147 47.355  26.553  1.00 20.26  ?  75   TYR A N   1 
ATOM   584   C  CA  . TYR A  1 75  ? -103.098 48.291  26.933  1.00 25.12  ?  75   TYR A CA  1 
ATOM   585   C  C   . TYR A  1 75  ? -103.633 49.713  26.951  1.00 27.73  ?  75   TYR A C   1 
ATOM   586   O  O   . TYR A  1 75  ? -104.412 50.107  26.084  1.00 29.96  ?  75   TYR A O   1 
ATOM   587   C  CB  . TYR A  1 75  ? -101.903 48.214  25.985  1.00 20.56  ?  75   TYR A CB  1 
ATOM   588   C  CG  . TYR A  1 75  ? -101.118 46.925  26.015  1.00 26.52  ?  75   TYR A CG  1 
ATOM   589   C  CD1 . TYR A  1 75  ? -100.128 46.712  26.966  1.00 20.40  ?  75   TYR A CD1 1 
ATOM   590   C  CD2 . TYR A  1 75  ? -101.340 45.937  25.062  1.00 29.45  ?  75   TYR A CD2 1 
ATOM   591   C  CE1 . TYR A  1 75  ? -99.390  45.533  26.981  1.00 17.24  ?  75   TYR A CE1 1 
ATOM   592   C  CE2 . TYR A  1 75  ? -100.618 44.759  25.066  1.00 21.26  ?  75   TYR A CE2 1 
ATOM   593   C  CZ  . TYR A  1 75  ? -99.644  44.562  26.023  1.00 17.74  ?  75   TYR A CZ  1 
ATOM   594   O  OH  . TYR A  1 75  ? -98.924  43.392  26.006  1.00 15.97  ?  75   TYR A OH  1 
ATOM   595   N  N   . ARG A  1 76  ? -103.233 50.473  27.959  1.00 17.45  ?  76   ARG A N   1 
ATOM   596   C  CA  . ARG A  1 76  ? -103.525 51.892  27.983  1.00 16.00  ?  76   ARG A CA  1 
ATOM   597   C  C   . ARG A  1 76  ? -102.357 52.670  27.404  1.00 15.59  ?  76   ARG A C   1 
ATOM   598   O  O   . ARG A  1 76  ? -101.245 52.580  27.914  1.00 17.65  ?  76   ARG A O   1 
ATOM   599   C  CB  . ARG A  1 76  ? -103.817 52.367  29.407  1.00 16.85  ?  76   ARG A CB  1 
ATOM   600   C  CG  . ARG A  1 76  ? -104.233 53.828  29.475  1.00 24.21  ?  76   ARG A CG  1 
ATOM   601   C  CD  . ARG A  1 76  ? -103.953 54.429  30.848  1.00 31.98  ?  76   ARG A CD  1 
ATOM   602   N  NE  . ARG A  1 76  ? -104.448 55.799  30.939  1.00 40.80  ?  76   ARG A NE  1 
ATOM   603   C  CZ  . ARG A  1 76  ? -104.075 56.674  31.868  1.00 45.40  ?  76   ARG A CZ  1 
ATOM   604   N  NH1 . ARG A  1 76  ? -103.197 56.322  32.798  1.00 42.35  ?  76   ARG A NH1 1 
ATOM   605   N  NH2 . ARG A  1 76  ? -104.580 57.902  31.866  1.00 40.16  ?  76   ARG A NH2 1 
ATOM   606   N  N   . VAL A  1 77  ? -102.589 53.407  26.325  1.00 14.01  ?  77   VAL A N   1 
ATOM   607   C  CA  . VAL A  1 77  ? -101.567 54.325  25.842  1.00 20.50  ?  77   VAL A CA  1 
ATOM   608   C  C   . VAL A  1 77  ? -101.336 55.369  26.930  1.00 18.92  ?  77   VAL A C   1 
ATOM   609   O  O   . VAL A  1 77  ? -102.277 56.030  27.377  1.00 21.42  ?  77   VAL A O   1 
ATOM   610   C  CB  . VAL A  1 77  ? -101.956 54.987  24.509  1.00 14.66  ?  77   VAL A CB  1 
ATOM   611   C  CG1 . VAL A  1 77  ? -100.895 55.989  24.073  1.00 14.81  ?  77   VAL A CG1 1 
ATOM   612   C  CG2 . VAL A  1 77  ? -102.152 53.926  23.434  1.00 18.66  ?  77   VAL A CG2 1 
ATOM   613   N  N   . SER A  1 78  ? -100.085 55.510  27.357  1.00 24.44  ?  78   SER A N   1 
ATOM   614   C  CA  . SER A  1 78  ? -99.752  56.374  28.485  1.00 25.76  ?  78   SER A CA  1 
ATOM   615   C  C   . SER A  1 78  ? -100.190 57.810  28.232  1.00 28.25  ?  78   SER A C   1 
ATOM   616   O  O   . SER A  1 78  ? -100.059 58.319  27.123  1.00 26.51  ?  78   SER A O   1 
ATOM   617   C  CB  . SER A  1 78  ? -98.247  56.333  28.772  1.00 22.62  ?  78   SER A CB  1 
ATOM   618   O  OG  . SER A  1 78  ? -97.841  55.046  29.199  1.00 30.07  ?  78   SER A OG  1 
ATOM   619   N  N   . GLY A  1 79  ? -100.785 58.427  29.249  1.00 32.13  ?  79   GLY A N   1 
ATOM   620   C  CA  . GLY A  1 79  ? -101.252 59.798  29.149  1.00 35.66  ?  79   GLY A CA  1 
ATOM   621   C  C   . GLY A  1 79  ? -102.587 59.966  28.449  1.00 36.88  ?  79   GLY A C   1 
ATOM   622   O  O   . GLY A  1 79  ? -103.045 61.090  28.242  1.00 45.58  ?  79   GLY A O   1 
ATOM   623   N  N   . THR A  1 80  ? -103.205 58.855  28.061  1.00 32.09  ?  80   THR A N   1 
ATOM   624   C  CA  . THR A  1 80  ? -104.478 58.908  27.353  1.00 28.55  ?  80   THR A CA  1 
ATOM   625   C  C   . THR A  1 80  ? -105.502 58.032  28.058  1.00 24.77  ?  80   THR A C   1 
ATOM   626   O  O   . THR A  1 80  ? -105.166 57.293  28.981  1.00 36.06  ?  80   THR A O   1 
ATOM   627   C  CB  . THR A  1 80  ? -104.357 58.440  25.882  1.00 27.19  ?  80   THR A CB  1 
ATOM   628   O  OG1 . THR A  1 80  ? -104.322 57.009  25.835  1.00 29.84  ?  80   THR A OG1 1 
ATOM   629   C  CG2 . THR A  1 80  ? -103.107 59.020  25.212  1.00 15.84  ?  80   THR A CG2 1 
ATOM   630   N  N   . ASP A  1 81  ? -106.746 58.104  27.597  1.00 27.43  ?  81   ASP A N   1 
ATOM   631   C  CA  . ASP A  1 81  ? -107.820 57.270  28.125  1.00 40.55  ?  81   ASP A CA  1 
ATOM   632   C  C   . ASP A  1 81  ? -108.105 56.080  27.216  1.00 33.54  ?  81   ASP A C   1 
ATOM   633   O  O   . ASP A  1 81  ? -109.099 55.380  27.388  1.00 35.62  ?  81   ASP A O   1 
ATOM   634   C  CB  . ASP A  1 81  ? -109.085 58.101  28.329  1.00 51.44  ?  81   ASP A CB  1 
ATOM   635   C  CG  . ASP A  1 81  ? -108.919 59.152  29.408  1.00 63.23  ?  81   ASP A CG  1 
ATOM   636   O  OD1 . ASP A  1 81  ? -108.028 58.987  30.270  1.00 66.26  ?  81   ASP A OD1 1 
ATOM   637   O  OD2 . ASP A  1 81  ? -109.672 60.146  29.387  1.00 73.52  -1 81   ASP A OD2 1 
ATOM   638   N  N   . ALA A  1 82  ? -107.226 55.867  26.243  1.00 30.83  ?  82   ALA A N   1 
ATOM   639   C  CA  . ALA A  1 82  ? -107.379 54.782  25.283  1.00 31.86  ?  82   ALA A CA  1 
ATOM   640   C  C   . ALA A  1 82  ? -106.907 53.442  25.853  1.00 30.91  ?  82   ALA A C   1 
ATOM   641   O  O   . ALA A  1 82  ? -105.719 53.255  26.124  1.00 24.22  ?  82   ALA A O   1 
ATOM   642   C  CB  . ALA A  1 82  ? -106.620 55.106  23.998  1.00 22.66  ?  82   ALA A CB  1 
ATOM   643   N  N   . TYR A  1 83  ? -107.855 52.533  26.075  1.00 27.57  ?  83   TYR A N   1 
ATOM   644   C  CA  . TYR A  1 83  ? -107.540 51.144  26.402  1.00 18.21  ?  83   TYR A CA  1 
ATOM   645   C  C   . TYR A  1 83  ? -107.848 50.278  25.194  1.00 24.77  ?  83   TYR A C   1 
ATOM   646   O  O   . TYR A  1 83  ? -108.998 50.200  24.760  1.00 29.45  ?  83   TYR A O   1 
ATOM   647   C  CB  . TYR A  1 83  ? -108.337 50.664  27.620  1.00 27.27  ?  83   TYR A CB  1 
ATOM   648   C  CG  . TYR A  1 83  ? -107.824 51.197  28.939  1.00 37.85  ?  83   TYR A CG  1 
ATOM   649   C  CD1 . TYR A  1 83  ? -108.193 52.464  29.388  1.00 43.03  ?  83   TYR A CD1 1 
ATOM   650   C  CD2 . TYR A  1 83  ? -106.980 50.435  29.742  1.00 43.97  ?  83   TYR A CD2 1 
ATOM   651   C  CE1 . TYR A  1 83  ? -107.733 52.960  30.595  1.00 40.19  ?  83   TYR A CE1 1 
ATOM   652   C  CE2 . TYR A  1 83  ? -106.518 50.922  30.955  1.00 44.60  ?  83   TYR A CE2 1 
ATOM   653   C  CZ  . TYR A  1 83  ? -106.897 52.186  31.371  1.00 46.79  ?  83   TYR A CZ  1 
ATOM   654   O  OH  . TYR A  1 83  ? -106.442 52.681  32.570  1.00 51.28  ?  83   TYR A OH  1 
ATOM   655   N  N   . VAL A  1 84  ? -106.816 49.660  24.628  1.00 22.88  ?  84   VAL A N   1 
ATOM   656   C  CA  . VAL A  1 84  ? -106.978 48.883  23.412  1.00 17.45  ?  84   VAL A CA  1 
ATOM   657   C  C   . VAL A  1 84  ? -106.227 47.566  23.500  1.00 24.70  ?  84   VAL A C   1 
ATOM   658   O  O   . VAL A  1 84  ? -105.214 47.459  24.197  1.00 16.30  ?  84   VAL A O   1 
ATOM   659   C  CB  . VAL A  1 84  ? -106.478 49.659  22.168  1.00 25.38  ?  84   VAL A CB  1 
ATOM   660   C  CG1 . VAL A  1 84  ? -107.306 50.924  21.948  1.00 23.82  ?  84   VAL A CG1 1 
ATOM   661   C  CG2 . VAL A  1 84  ? -104.999 50.005  22.312  1.00 19.23  ?  84   VAL A CG2 1 
ATOM   662   N  N   . GLU A  1 85  ? -106.706 46.570  22.766  1.00 23.93  ?  85   GLU A N   1 
ATOM   663   C  CA  . GLU A  1 85  ? -105.952 45.341  22.612  1.00 26.81  ?  85   GLU A CA  1 
ATOM   664   C  C   . GLU A  1 85  ? -104.671 45.643  21.845  1.00 26.22  ?  85   GLU A C   1 
ATOM   665   O  O   . GLU A  1 85  ? -104.634 46.558  21.016  1.00 25.48  ?  85   GLU A O   1 
ATOM   666   C  CB  . GLU A  1 85  ? -106.787 44.275  21.904  1.00 27.22  ?  85   GLU A CB  1 
ATOM   667   C  CG  . GLU A  1 85  ? -108.051 43.901  22.670  1.00 35.70  ?  85   GLU A CG  1 
ATOM   668   C  CD  . GLU A  1 85  ? -108.708 42.636  22.145  1.00 41.93  ?  85   GLU A CD  1 
ATOM   669   O  OE1 . GLU A  1 85  ? -108.109 41.550  22.307  1.00 38.63  ?  85   GLU A OE1 1 
ATOM   670   O  OE2 . GLU A  1 85  ? -109.816 42.729  21.572  1.00 40.62  -1 85   GLU A OE2 1 
ATOM   671   N  N   . GLY A  1 86  ? -103.619 44.889  22.143  1.00 18.40  ?  86   GLY A N   1 
ATOM   672   C  CA  . GLY A  1 86  ? -102.311 45.142  21.571  1.00 18.49  ?  86   GLY A CA  1 
ATOM   673   C  C   . GLY A  1 86  ? -102.276 45.147  20.055  1.00 20.86  ?  86   GLY A C   1 
ATOM   674   O  O   . GLY A  1 86  ? -101.443 45.834  19.451  1.00 20.28  ?  86   GLY A O   1 
ATOM   675   N  N   . ASP A  1 87  ? -103.180 44.390  19.439  1.00 18.96  ?  87   ASP A N   1 
ATOM   676   C  CA  . ASP A  1 87  ? -103.229 44.274  17.984  1.00 15.57  ?  87   ASP A CA  1 
ATOM   677   C  C   . ASP A  1 87  ? -103.436 45.646  17.340  1.00 17.69  ?  87   ASP A C   1 
ATOM   678   O  O   . ASP A  1 87  ? -102.920 45.926  16.255  1.00 18.29  ?  87   ASP A O   1 
ATOM   679   C  CB  . ASP A  1 87  ? -104.363 43.344  17.560  1.00 15.71  ?  87   ASP A CB  1 
ATOM   680   C  CG  . ASP A  1 87  ? -104.271 41.975  18.208  1.00 28.32  ?  87   ASP A CG  1 
ATOM   681   O  OD1 . ASP A  1 87  ? -104.638 41.884  19.400  1.00 31.26  ?  87   ASP A OD1 1 
ATOM   682   O  OD2 . ASP A  1 87  ? -103.851 41.001  17.542  1.00 20.87  -1 87   ASP A OD2 1 
ATOM   683   N  N   . ASP A  1 88  ? -104.163 46.510  18.040  1.00 16.41  ?  88   ASP A N   1 
ATOM   684   C  CA  . ASP A  1 88  ? -104.463 47.843  17.535  1.00 19.80  ?  88   ASP A CA  1 
ATOM   685   C  C   . ASP A  1 88  ? -103.253 48.771  17.562  1.00 21.90  ?  88   ASP A C   1 
ATOM   686   O  O   . ASP A  1 88  ? -103.320 49.891  17.055  1.00 16.40  ?  88   ASP A O   1 
ATOM   687   C  CB  . ASP A  1 88  ? -105.605 48.465  18.335  1.00 17.03  ?  88   ASP A CB  1 
ATOM   688   C  CG  . ASP A  1 88  ? -106.881 47.649  18.252  1.00 24.98  ?  88   ASP A CG  1 
ATOM   689   O  OD1 . ASP A  1 88  ? -107.002 46.840  17.310  1.00 34.30  ?  88   ASP A OD1 1 
ATOM   690   O  OD2 . ASP A  1 88  ? -107.766 47.837  19.115  1.00 26.80  -1 88   ASP A OD2 1 
ATOM   691   N  N   . LEU A  1 89  ? -102.157 48.305  18.156  1.00 20.18  ?  89   LEU A N   1 
ATOM   692   C  CA  . LEU A  1 89  ? -100.928 49.086  18.213  1.00 15.96  ?  89   LEU A CA  1 
ATOM   693   C  C   . LEU A  1 89  ? -99.878  48.579  17.232  1.00 19.50  ?  89   LEU A C   1 
ATOM   694   O  O   . LEU A  1 89  ? -98.834  49.198  17.058  1.00 16.31  ?  89   LEU A O   1 
ATOM   695   C  CB  . LEU A  1 89  ? -100.365 49.080  19.636  1.00 19.69  ?  89   LEU A CB  1 
ATOM   696   C  CG  . LEU A  1 89  ? -101.266 49.773  20.662  1.00 24.55  ?  89   LEU A CG  1 
ATOM   697   C  CD1 . LEU A  1 89  ? -100.808 49.530  22.089  1.00 22.12  ?  89   LEU A CD1 1 
ATOM   698   C  CD2 . LEU A  1 89  ? -101.296 51.260  20.359  1.00 17.86  ?  89   LEU A CD2 1 
ATOM   699   N  N   . HIS A  1 90  ? -100.168 47.467  16.568  1.00 11.68  ?  90   HIS A N   1 
ATOM   700   C  CA  . HIS A  1 90  ? -99.298  46.968  15.506  1.00 12.85  ?  90   HIS A CA  1 
ATOM   701   C  C   . HIS A  1 90  ? -99.234  48.005  14.384  1.00 11.44  ?  90   HIS A C   1 
ATOM   702   O  O   . HIS A  1 90  ? -100.249 48.615  14.055  1.00 10.28  ?  90   HIS A O   1 
ATOM   703   C  CB  . HIS A  1 90  ? -99.807  45.630  14.977  1.00 10.00  ?  90   HIS A CB  1 
ATOM   704   C  CG  . HIS A  1 90  ? -98.798  44.873  14.175  1.00 12.65  ?  90   HIS A CG  1 
ATOM   705   N  ND1 . HIS A  1 90  ? -98.360  45.298  12.937  1.00 10.87  ?  90   HIS A ND1 1 
ATOM   706   C  CD2 . HIS A  1 90  ? -98.153  43.708  14.426  1.00 10.39  ?  90   HIS A CD2 1 
ATOM   707   C  CE1 . HIS A  1 90  ? -97.480  44.430  12.466  1.00 18.19  ?  90   HIS A CE1 1 
ATOM   708   N  NE2 . HIS A  1 90  ? -97.337  43.457  13.351  1.00 15.37  ?  90   HIS A NE2 1 
ATOM   709   N  N   . PHE A  1 91  ? -98.051  48.224  13.813  1.00 9.16   ?  91   PHE A N   1 
ATOM   710   C  CA  . PHE A  1 91  ? -97.888  49.317  12.848  1.00 12.03  ?  91   PHE A CA  1 
ATOM   711   C  C   . PHE A  1 91  ? -98.740  49.097  11.591  1.00 16.14  ?  91   PHE A C   1 
ATOM   712   O  O   . PHE A  1 91  ? -99.230  50.060  10.994  1.00 13.51  ?  91   PHE A O   1 
ATOM   713   C  CB  . PHE A  1 91  ? -96.400  49.517  12.496  1.00 8.49   ?  91   PHE A CB  1 
ATOM   714   C  CG  . PHE A  1 91  ? -95.895  48.644  11.368  1.00 15.21  ?  91   PHE A CG  1 
ATOM   715   C  CD1 . PHE A  1 91  ? -95.356  47.393  11.628  1.00 17.40  ?  91   PHE A CD1 1 
ATOM   716   C  CD2 . PHE A  1 91  ? -95.916  49.101  10.055  1.00 13.08  ?  91   PHE A CD2 1 
ATOM   717   C  CE1 . PHE A  1 91  ? -94.878  46.594  10.598  1.00 19.98  ?  91   PHE A CE1 1 
ATOM   718   C  CE2 . PHE A  1 91  ? -95.440  48.309  9.017   1.00 19.61  ?  91   PHE A CE2 1 
ATOM   719   C  CZ  . PHE A  1 91  ? -94.920  47.053  9.290   1.00 22.53  ?  91   PHE A CZ  1 
ATOM   720   N  N   . VAL A  1 92  ? -98.938  47.839  11.202  1.00 19.27  ?  92   VAL A N   1 
ATOM   721   C  CA  . VAL A  1 92  ? -99.763  47.530  10.035  1.00 19.76  ?  92   VAL A CA  1 
ATOM   722   C  C   . VAL A  1 92  ? -101.236 47.849  10.327  1.00 19.71  ?  92   VAL A C   1 
ATOM   723   O  O   . VAL A  1 92  ? -101.977 48.248  9.436   1.00 19.08  ?  92   VAL A O   1 
ATOM   724   C  CB  . VAL A  1 92  ? -99.615  46.055  9.601   1.00 21.95  ?  92   VAL A CB  1 
ATOM   725   C  CG1 . VAL A  1 92  ? -100.584 45.730  8.477   1.00 17.15  ?  92   VAL A CG1 1 
ATOM   726   C  CG2 . VAL A  1 92  ? -98.190  45.775  9.147   1.00 15.47  ?  92   VAL A CG2 1 
ATOM   727   N  N   . ASN A  1 93  ? -101.643 47.686  11.583  1.00 16.12  ?  93   ASN A N   1 
ATOM   728   C  CA  . ASN A  1 93  ? -103.028 47.930  12.001  1.00 13.26  ?  93   ASN A CA  1 
ATOM   729   C  C   . ASN A  1 93  ? -103.305 49.371  12.448  1.00 21.49  ?  93   ASN A C   1 
ATOM   730   O  O   . ASN A  1 93  ? -104.445 49.724  12.743  1.00 19.37  ?  93   ASN A O   1 
ATOM   731   C  CB  . ASN A  1 93  ? -103.397 46.988  13.158  1.00 16.85  ?  93   ASN A CB  1 
ATOM   732   C  CG  . ASN A  1 93  ? -103.243 45.517  12.800  1.00 22.51  ?  93   ASN A CG  1 
ATOM   733   O  OD1 . ASN A  1 93  ? -103.264 45.145  11.629  1.00 21.88  ?  93   ASN A OD1 1 
ATOM   734   N  ND2 . ASN A  1 93  ? -103.067 44.675  13.816  1.00 11.78  ?  93   ASN A ND2 1 
ATOM   735   N  N   . ASN A  1 94  ? -102.260 50.193  12.504  1.00 17.39  ?  94   ASN A N   1 
ATOM   736   C  CA  . ASN A  1 94  ? -102.367 51.549  13.053  1.00 20.24  ?  94   ASN A CA  1 
ATOM   737   C  C   . ASN A  1 94  ? -101.953 52.624  12.053  1.00 18.14  ?  94   ASN A C   1 
ATOM   738   O  O   . ASN A  1 94  ? -100.762 52.874  11.850  1.00 11.10  ?  94   ASN A O   1 
ATOM   739   C  CB  . ASN A  1 94  ? -101.523 51.657  14.331  1.00 15.95  ?  94   ASN A CB  1 
ATOM   740   C  CG  . ASN A  1 94  ? -101.816 52.911  15.130  1.00 17.61  ?  94   ASN A CG  1 
ATOM   741   O  OD1 . ASN A  1 94  ? -101.730 54.027  14.615  1.00 20.08  ?  94   ASN A OD1 1 
ATOM   742   N  ND2 . ASN A  1 94  ? -102.175 52.734  16.398  1.00 12.04  ?  94   ASN A ND2 1 
ATOM   743   N  N   . ALA A  1 95  ? -102.939 53.267  11.439  1.00 17.10  ?  95   ALA A N   1 
ATOM   744   C  CA  . ALA A  1 95  ? -102.668 54.239  10.385  1.00 20.17  ?  95   ALA A CA  1 
ATOM   745   C  C   . ALA A  1 95  ? -101.891 55.460  10.892  1.00 20.50  ?  95   ALA A C   1 
ATOM   746   O  O   . ALA A  1 95  ? -101.233 56.149  10.109  1.00 22.26  ?  95   ALA A O   1 
ATOM   747   C  CB  . ALA A  1 95  ? -103.968 54.671  9.727   1.00 13.23  ?  95   ALA A CB  1 
ATOM   748   N  N   . ALA A  1 96  ? -101.984 55.740  12.190  1.00 17.18  ?  96   ALA A N   1 
ATOM   749   C  CA  . ALA A  1 96  ? -101.262 56.868  12.785  1.00 14.97  ?  96   ALA A CA  1 
ATOM   750   C  C   . ALA A  1 96  ? -99.759  56.611  12.836  1.00 15.59  ?  96   ALA A C   1 
ATOM   751   O  O   . ALA A  1 96  ? -98.962  57.515  12.577  1.00 11.11  ?  96   ALA A O   1 
ATOM   752   C  CB  . ALA A  1 96  ? -101.791 57.175  14.177  1.00 12.00  ?  96   ALA A CB  1 
ATOM   753   N  N   . ILE A  1 97  ? -99.366  55.385  13.169  1.00 9.46   ?  97   ILE A N   1 
ATOM   754   C  CA  . ILE A  1 97  ? -97.947  55.041  13.163  1.00 10.63  ?  97   ILE A CA  1 
ATOM   755   C  C   . ILE A  1 97  ? -97.417  55.131  11.730  1.00 11.35  ?  97   ILE A C   1 
ATOM   756   O  O   . ILE A  1 97  ? -96.331  55.670  11.481  1.00 11.98  ?  97   ILE A O   1 
ATOM   757   C  CB  . ILE A  1 97  ? -97.696  53.638  13.749  1.00 11.44  ?  97   ILE A CB  1 
ATOM   758   C  CG1 . ILE A  1 97  ? -97.938  53.648  15.263  1.00 13.89  ?  97   ILE A CG1 1 
ATOM   759   C  CG2 . ILE A  1 97  ? -96.266  53.172  13.471  1.00 12.11  ?  97   ILE A CG2 1 
ATOM   760   C  CD1 . ILE A  1 97  ? -97.922  52.264  15.905  1.00 14.77  ?  97   ILE A CD1 1 
ATOM   761   N  N   . GLN A  1 98  ? -98.200  54.625  10.782  1.00 12.34  ?  98   GLN A N   1 
ATOM   762   C  CA  . GLN A  1 98  ? -97.808  54.681  9.378   1.00 10.88  ?  98   GLN A CA  1 
ATOM   763   C  C   . GLN A  1 98  ? -97.620  56.114  8.890   1.00 11.09  ?  98   GLN A C   1 
ATOM   764   O  O   . GLN A  1 98  ? -96.669  56.413  8.171   1.00 15.53  ?  98   GLN A O   1 
ATOM   765   C  CB  . GLN A  1 98  ? -98.847  53.973  8.512   1.00 10.73  ?  98   GLN A CB  1 
ATOM   766   C  CG  . GLN A  1 98  ? -98.835  52.464  8.655   1.00 13.80  ?  98   GLN A CG  1 
ATOM   767   C  CD  . GLN A  1 98  ? -99.908  51.809  7.827   1.00 21.14  ?  98   GLN A CD  1 
ATOM   768   O  OE1 . GLN A  1 98  ? -100.193 52.239  6.709   1.00 23.46  ?  98   GLN A OE1 1 
ATOM   769   N  NE2 . GLN A  1 98  ? -100.533 50.779  8.379   1.00 16.69  ?  98   GLN A NE2 1 
ATOM   770   N  N   . GLN A  1 99  ? -98.525  56.999  9.289   1.00 12.66  ?  99   GLN A N   1 
ATOM   771   C  CA  . GLN A  1 99  ? -98.451  58.388  8.864   1.00 13.05  ?  99   GLN A CA  1 
ATOM   772   C  C   . GLN A  1 99  ? -97.294  59.133  9.532   1.00 17.30  ?  99   GLN A C   1 
ATOM   773   O  O   . GLN A  1 99  ? -96.705  60.039  8.927   1.00 15.09  ?  99   GLN A O   1 
ATOM   774   C  CB  . GLN A  1 99  ? -99.781  59.093  9.127   1.00 12.47  ?  99   GLN A CB  1 
ATOM   775   C  CG  . GLN A  1 99  ? -99.900  60.449  8.451   1.00 16.98  ?  99   GLN A CG  1 
ATOM   776   C  CD  . GLN A  1 99  ? -99.740  60.366  6.944   1.00 16.21  ?  99   GLN A CD  1 
ATOM   777   O  OE1 . GLN A  1 99  ? -100.373 59.543  6.285   1.00 9.49   ?  99   GLN A OE1 1 
ATOM   778   N  NE2 . GLN A  1 99  ? -98.886  61.224  6.389   1.00 9.06   ?  99   GLN A NE2 1 
ATOM   779   N  N   . MET A  1 100 ? -96.967  58.769  10.771  1.00 10.22  ?  100  MET A N   1 
ATOM   780   C  CA  . MET A  1 100 ? -95.803  59.373  11.424  1.00 17.62  ?  100  MET A CA  1 
ATOM   781   C  C   . MET A  1 100 ? -94.541  59.118  10.609  1.00 11.33  ?  100  MET A C   1 
ATOM   782   O  O   . MET A  1 100 ? -93.733  60.023  10.376  1.00 12.04  ?  100  MET A O   1 
ATOM   783   C  CB  . MET A  1 100 ? -95.598  58.828  12.843  1.00 15.23  ?  100  MET A CB  1 
ATOM   784   C  CG  . MET A  1 100 ? -94.473  59.542  13.607  1.00 16.49  ?  100  MET A CG  1 
ATOM   785   S  SD  . MET A  1 100 ? -93.965  58.699  15.126  1.00 20.32  ?  100  MET A SD  1 
ATOM   786   C  CE  . MET A  1 100 ? -93.156  57.243  14.448  1.00 20.48  ?  100  MET A CE  1 
ATOM   787   N  N   . VAL A  1 101 ? -94.375  57.872  10.187  1.00 7.66   ?  101  VAL A N   1 
ATOM   788   C  CA  . VAL A  1 101 ? -93.182  57.474  9.452   1.00 8.38   ?  101  VAL A CA  1 
ATOM   789   C  C   . VAL A  1 101 ? -93.159  58.180  8.101   1.00 14.61  ?  101  VAL A C   1 
ATOM   790   O  O   . VAL A  1 101 ? -92.123  58.689  7.669   1.00 17.94  ?  101  VAL A O   1 
ATOM   791   C  CB  . VAL A  1 101 ? -93.125  55.942  9.265   1.00 10.91  ?  101  VAL A CB  1 
ATOM   792   C  CG1 . VAL A  1 101 ? -91.960  55.554  8.374   1.00 19.52  ?  101  VAL A CG1 1 
ATOM   793   C  CG2 . VAL A  1 101 ? -92.987  55.257  10.619  1.00 16.32  ?  101  VAL A CG2 1 
ATOM   794   N  N   . ASP A  1 102 ? -94.314  58.218  7.443   1.00 14.03  ?  102  ASP A N   1 
ATOM   795   C  CA  . ASP A  1 102 ? -94.419  58.867  6.143   1.00 11.42  ?  102  ASP A CA  1 
ATOM   796   C  C   . ASP A  1 102 ? -94.192  60.383  6.230   1.00 14.95  ?  102  ASP A C   1 
ATOM   797   O  O   . ASP A  1 102 ? -93.508  60.955  5.375   1.00 11.95  ?  102  ASP A O   1 
ATOM   798   C  CB  . ASP A  1 102 ? -95.785  58.565  5.515   1.00 19.15  ?  102  ASP A CB  1 
ATOM   799   C  CG  . ASP A  1 102 ? -95.916  57.105  5.059   1.00 31.45  ?  102  ASP A CG  1 
ATOM   800   O  OD1 . ASP A  1 102 ? -94.873  56.433  4.899   1.00 30.29  ?  102  ASP A OD1 1 
ATOM   801   O  OD2 . ASP A  1 102 ? -97.062  56.632  4.858   1.00 26.64  -1 102  ASP A OD2 1 
ATOM   802   N  N   . ASP A  1 103 ? -94.738  61.028  7.264   1.00 13.94  ?  103  ASP A N   1 
ATOM   803   C  CA  . ASP A  1 103 ? -94.519  62.473  7.472   1.00 12.15  ?  103  ASP A CA  1 
ATOM   804   C  C   . ASP A  1 103 ? -93.042  62.830  7.686   1.00 12.11  ?  103  ASP A C   1 
ATOM   805   O  O   . ASP A  1 103 ? -92.571  63.868  7.216   1.00 14.69  ?  103  ASP A O   1 
ATOM   806   C  CB  . ASP A  1 103 ? -95.342  62.988  8.656   1.00 14.25  ?  103  ASP A CB  1 
ATOM   807   C  CG  . ASP A  1 103 ? -96.782  63.316  8.277   1.00 15.55  ?  103  ASP A CG  1 
ATOM   808   O  OD1 . ASP A  1 103 ? -97.131  63.216  7.085   1.00 22.66  ?  103  ASP A OD1 1 
ATOM   809   O  OD2 . ASP A  1 103 ? -97.563  63.684  9.177   1.00 22.73  -1 103  ASP A OD2 1 
ATOM   810   N  N   . ILE A  1 104 ? -92.317  61.981  8.411   1.00 9.06   ?  104  ILE A N   1 
ATOM   811   C  CA  . ILE A  1 104 ? -90.877  62.174  8.587   1.00 13.58  ?  104  ILE A CA  1 
ATOM   812   C  C   . ILE A  1 104 ? -90.171  61.940  7.253   1.00 21.05  ?  104  ILE A C   1 
ATOM   813   O  O   . ILE A  1 104 ? -89.347  62.742  6.812   1.00 16.21  ?  104  ILE A O   1 
ATOM   814   C  CB  . ILE A  1 104 ? -90.294  61.217  9.653   1.00 13.57  ?  104  ILE A CB  1 
ATOM   815   C  CG1 . ILE A  1 104 ? -90.820  61.565  11.048  1.00 8.47   ?  104  ILE A CG1 1 
ATOM   816   C  CG2 . ILE A  1 104 ? -88.775  61.282  9.670   1.00 11.21  ?  104  ILE A CG2 1 
ATOM   817   C  CD1 . ILE A  1 104 ? -90.509  60.493  12.101  1.00 7.04   ?  104  ILE A CD1 1 
ATOM   818   N  N   . LYS A  1 105 ? -90.522  60.834  6.609   1.00 17.94  ?  105  LYS A N   1 
ATOM   819   C  CA  . LYS A  1 105 ? -89.897  60.426  5.358   1.00 19.36  ?  105  LYS A CA  1 
ATOM   820   C  C   . LYS A  1 105 ? -90.075  61.466  4.235   1.00 19.62  ?  105  LYS A C   1 
ATOM   821   O  O   . LYS A  1 105 ? -89.133  61.759  3.497   1.00 12.73  ?  105  LYS A O   1 
ATOM   822   C  CB  . LYS A  1 105 ? -90.476  59.064  4.944   1.00 22.66  ?  105  LYS A CB  1 
ATOM   823   C  CG  . LYS A  1 105 ? -89.829  58.403  3.748   1.00 34.59  ?  105  LYS A CG  1 
ATOM   824   C  CD  . LYS A  1 105 ? -90.535  57.091  3.396   1.00 42.84  ?  105  LYS A CD  1 
ATOM   825   C  CE  . LYS A  1 105 ? -90.484  56.103  4.561   1.00 38.16  ?  105  LYS A CE  1 
ATOM   826   N  NZ  . LYS A  1 105 ? -91.122  54.794  4.231   1.00 37.72  ?  105  LYS A NZ  1 
ATOM   827   N  N   . ARG A  1 106 ? -91.258  62.071  4.154   1.00 8.46   ?  106  ARG A N   1 
ATOM   828   C  CA  . ARG A  1 106 ? -91.592  62.957  3.037   1.00 18.39  ?  106  ARG A CA  1 
ATOM   829   C  C   . ARG A  1 106 ? -91.159  64.416  3.251   1.00 20.79  ?  106  ARG A C   1 
ATOM   830   O  O   . ARG A  1 106 ? -91.472  65.292  2.439   1.00 15.45  ?  106  ARG A O   1 
ATOM   831   C  CB  . ARG A  1 106 ? -93.102  62.890  2.756   1.00 11.65  ?  106  ARG A CB  1 
ATOM   832   C  CG  . ARG A  1 106 ? -93.997  63.671  3.743   1.00 11.55  ?  106  ARG A CG  1 
ATOM   833   C  CD  . ARG A  1 106 ? -95.423  63.111  3.740   1.00 11.96  ?  106  ARG A CD  1 
ATOM   834   N  NE  . ARG A  1 106 ? -96.356  63.907  4.534   1.00 13.78  ?  106  ARG A NE  1 
ATOM   835   C  CZ  . ARG A  1 106 ? -96.956  65.012  4.099   1.00 13.49  ?  106  ARG A CZ  1 
ATOM   836   N  NH1 . ARG A  1 106 ? -96.726  65.462  2.874   1.00 12.30  ?  106  ARG A NH1 1 
ATOM   837   N  NH2 . ARG A  1 106 ? -97.788  65.666  4.889   1.00 22.23  ?  106  ARG A NH2 1 
ATOM   838   N  N   . THR A  1 107 ? -90.423  64.663  4.330   1.00 14.39  ?  107  THR A N   1 
ATOM   839   C  CA  . THR A  1 107 ? -89.982  66.012  4.679   1.00 12.39  ?  107  THR A CA  1 
ATOM   840   C  C   . THR A  1 107 ? -88.518  66.260  4.324   1.00 12.22  ?  107  THR A C   1 
ATOM   841   O  O   . THR A  1 107 ? -87.640  65.460  4.645   1.00 10.84  ?  107  THR A O   1 
ATOM   842   C  CB  . THR A  1 107 ? -90.177  66.280  6.187   1.00 12.70  ?  107  THR A CB  1 
ATOM   843   O  OG1 . THR A  1 107 ? -91.573  66.196  6.510   1.00 15.90  ?  107  THR A OG1 1 
ATOM   844   C  CG2 . THR A  1 107 ? -89.630  67.670  6.583   1.00 9.88   ?  107  THR A CG2 1 
ATOM   845   N  N   . VAL A  1 108 ? -88.258  67.376  3.654   1.00 16.31  ?  108  VAL A N   1 
ATOM   846   C  CA  . VAL A  1 108 ? -86.887  67.799  3.400   1.00 17.35  ?  108  VAL A CA  1 
ATOM   847   C  C   . VAL A  1 108 ? -86.808  69.321  3.532   1.00 17.45  ?  108  VAL A C   1 
ATOM   848   O  O   . VAL A  1 108 ? -87.754  70.029  3.193   1.00 16.73  ?  108  VAL A O   1 
ATOM   849   C  CB  . VAL A  1 108 ? -86.407  67.333  2.010   1.00 22.46  ?  108  VAL A CB  1 
ATOM   850   C  CG1 . VAL A  1 108 ? -87.278  67.922  0.929   1.00 16.47  ?  108  VAL A CG1 1 
ATOM   851   C  CG2 . VAL A  1 108 ? -84.952  67.698  1.784   1.00 19.21  ?  108  VAL A CG2 1 
ATOM   852   N  N   . ILE A  1 109 ? -85.700  69.812  4.075   1.00 14.29  ?  109  ILE A N   1 
ATOM   853   C  CA  . ILE A  1 109 ? -85.496  71.246  4.280   1.00 12.87  ?  109  ILE A CA  1 
ATOM   854   C  C   . ILE A  1 109 ? -84.434  71.750  3.314   1.00 16.17  ?  109  ILE A C   1 
ATOM   855   O  O   . ILE A  1 109 ? -83.415  71.088  3.123   1.00 16.41  ?  109  ILE A O   1 
ATOM   856   C  CB  . ILE A  1 109 ? -85.056  71.561  5.725   1.00 17.64  ?  109  ILE A CB  1 
ATOM   857   C  CG1 . ILE A  1 109 ? -85.973  70.890  6.744   1.00 14.00  ?  109  ILE A CG1 1 
ATOM   858   C  CG2 . ILE A  1 109 ? -85.008  73.063  5.965   1.00 14.17  ?  109  ILE A CG2 1 
ATOM   859   C  CD1 . ILE A  1 109 ? -85.321  70.733  8.112   1.00 16.71  ?  109  ILE A CD1 1 
ATOM   860   N  N   . VAL A  1 110 ? -84.680  72.889  2.671   1.00 9.95   ?  110  VAL A N   1 
ATOM   861   C  CA  . VAL A  1 110 ? -83.715  73.429  1.713   1.00 9.00   ?  110  VAL A CA  1 
ATOM   862   C  C   . VAL A  1 110 ? -83.444  74.918  1.940   1.00 14.32  ?  110  VAL A C   1 
ATOM   863   O  O   . VAL A  1 110 ? -84.371  75.723  1.951   1.00 14.06  ?  110  VAL A O   1 
ATOM   864   C  CB  . VAL A  1 110 ? -84.198  73.220  0.263   1.00 8.75   ?  110  VAL A CB  1 
ATOM   865   C  CG1 . VAL A  1 110 ? -83.146  73.696  -0.724  1.00 9.42   ?  110  VAL A CG1 1 
ATOM   866   C  CG2 . VAL A  1 110 ? -84.540  71.756  0.015   1.00 8.78   ?  110  VAL A CG2 1 
ATOM   867   N  N   . GLY A  1 111 ? -82.178  75.280  2.125   1.00 11.26  ?  111  GLY A N   1 
ATOM   868   C  CA  . GLY A  1 111 ? -81.804  76.683  2.238   1.00 13.02  ?  111  GLY A CA  1 
ATOM   869   C  C   . GLY A  1 111 ? -82.133  77.460  0.972   1.00 14.09  ?  111  GLY A C   1 
ATOM   870   O  O   . GLY A  1 111 ? -82.003  76.924  -0.129  1.00 22.37  ?  111  GLY A O   1 
ATOM   871   N  N   . MET A  1 112 ? -82.570  78.710  1.118   1.00 17.37  ?  112  MET A N   1 
ATOM   872   C  CA  . MET A  1 112 ? -82.954  79.515  -0.042  1.00 15.91  ?  112  MET A CA  1 
ATOM   873   C  C   . MET A  1 112 ? -81.969  80.635  -0.358  1.00 21.20  ?  112  MET A C   1 
ATOM   874   O  O   . MET A  1 112 ? -82.024  81.223  -1.443  1.00 17.92  ?  112  MET A O   1 
ATOM   875   C  CB  . MET A  1 112 ? -84.355  80.118  0.153   1.00 17.77  ?  112  MET A CB  1 
ATOM   876   C  CG  . MET A  1 112 ? -85.478  79.086  0.180   1.00 14.79  ?  112  MET A CG  1 
ATOM   877   S  SD  . MET A  1 112 ? -87.074  79.826  0.575   1.00 25.41  ?  112  MET A SD  1 
ATOM   878   C  CE  . MET A  1 112 ? -87.416  80.710  -0.952  1.00 21.44  ?  112  MET A CE  1 
ATOM   879   N  N   . ASP A  1 113 ? -81.074  80.933  0.580   1.00 17.33  ?  113  ASP A N   1 
ATOM   880   C  CA  . ASP A  1 113 ? -80.140  82.046  0.406   1.00 21.98  ?  113  ASP A CA  1 
ATOM   881   C  C   . ASP A  1 113 ? -79.173  81.821  -0.765  1.00 11.98  ?  113  ASP A C   1 
ATOM   882   O  O   . ASP A  1 113 ? -78.899  82.737  -1.532  1.00 13.17  ?  113  ASP A O   1 
ATOM   883   C  CB  . ASP A  1 113 ? -79.358  82.290  1.704   1.00 24.77  ?  113  ASP A CB  1 
ATOM   884   C  CG  . ASP A  1 113 ? -80.234  82.849  2.828   1.00 31.70  ?  113  ASP A CG  1 
ATOM   885   O  OD1 . ASP A  1 113 ? -81.023  83.787  2.580   1.00 38.26  ?  113  ASP A OD1 1 
ATOM   886   O  OD2 . ASP A  1 113 ? -80.149  82.329  3.959   1.00 39.32  -1 113  ASP A OD2 1 
ATOM   887   N  N   . THR A  1 114 ? -78.674  80.598  -0.913  1.00 20.41  ?  114  THR A N   1 
ATOM   888   C  CA  . THR A  1 114 ? -77.764  80.282  -2.011  1.00 19.89  ?  114  THR A CA  1 
ATOM   889   C  C   . THR A  1 114 ? -78.442  80.457  -3.367  1.00 26.20  ?  114  THR A C   1 
ATOM   890   O  O   . THR A  1 114 ? -77.854  81.004  -4.303  1.00 28.68  ?  114  THR A O   1 
ATOM   891   C  CB  . THR A  1 114 ? -77.208  78.850  -1.875  1.00 19.71  ?  114  THR A CB  1 
ATOM   892   O  OG1 . THR A  1 114 ? -76.478  78.746  -0.645  1.00 28.26  ?  114  THR A OG1 1 
ATOM   893   C  CG2 . THR A  1 114 ? -76.262  78.526  -3.021  1.00 12.89  ?  114  THR A CG2 1 
ATOM   894   N  N   . ALA A  1 115 ? -79.683  79.999  -3.466  1.00 16.25  ?  115  ALA A N   1 
ATOM   895   C  CA  . ALA A  1 115 ? -80.439  80.145  -4.700  1.00 20.84  ?  115  ALA A CA  1 
ATOM   896   C  C   . ALA A  1 115 ? -80.678  81.614  -5.002  1.00 17.41  ?  115  ALA A C   1 
ATOM   897   O  O   . ALA A  1 115 ? -80.580  82.047  -6.156  1.00 23.73  ?  115  ALA A O   1 
ATOM   898   C  CB  . ALA A  1 115 ? -81.761  79.396  -4.608  1.00 15.53  ?  115  ALA A CB  1 
ATOM   899   N  N   . HIS A  1 116 ? -80.987  82.381  -3.958  1.00 17.38  ?  116  HIS A N   1 
ATOM   900   C  CA  . HIS A  1 116 ? -81.235  83.812  -4.102  1.00 14.50  ?  116  HIS A CA  1 
ATOM   901   C  C   . HIS A  1 116 ? -79.959  84.557  -4.515  1.00 21.74  ?  116  HIS A C   1 
ATOM   902   O  O   . HIS A  1 116 ? -80.020  85.549  -5.246  1.00 24.26  ?  116  HIS A O   1 
ATOM   903   C  CB  . HIS A  1 116 ? -81.823  84.396  -2.813  1.00 12.85  ?  116  HIS A CB  1 
ATOM   904   C  CG  . HIS A  1 116 ? -83.242  83.978  -2.563  1.00 17.18  ?  116  HIS A CG  1 
ATOM   905   N  ND1 . HIS A  1 116 ? -83.851  84.103  -1.333  1.00 16.26  ?  116  HIS A ND1 1 
ATOM   906   C  CD2 . HIS A  1 116 ? -84.163  83.419  -3.383  1.00 23.25  ?  116  HIS A CD2 1 
ATOM   907   C  CE1 . HIS A  1 116 ? -85.090  83.647  -1.409  1.00 21.53  ?  116  HIS A CE1 1 
ATOM   908   N  NE2 . HIS A  1 116 ? -85.305  83.227  -2.642  1.00 25.96  ?  116  HIS A NE2 1 
ATOM   909   N  N   . ALA A  1 117 ? -78.810  84.088  -4.035  1.00 15.57  ?  117  ALA A N   1 
ATOM   910   C  CA  . ALA A  1 117 ? -77.525  84.649  -4.461  1.00 16.76  ?  117  ALA A CA  1 
ATOM   911   C  C   . ALA A  1 117 ? -77.242  84.336  -5.932  1.00 16.14  ?  117  ALA A C   1 
ATOM   912   O  O   . ALA A  1 117 ? -76.670  85.156  -6.650  1.00 23.82  ?  117  ALA A O   1 
ATOM   913   C  CB  . ALA A  1 117 ? -76.395  84.121  -3.583  1.00 13.42  ?  117  ALA A CB  1 
ATOM   914   N  N   . VAL A  1 118 ? -77.624  83.142  -6.376  1.00 15.22  ?  118  VAL A N   1 
ATOM   915   C  CA  . VAL A  1 118 ? -77.497  82.801  -7.788  1.00 22.10  ?  118  VAL A CA  1 
ATOM   916   C  C   . VAL A  1 118 ? -78.353  83.738  -8.640  1.00 16.08  ?  118  VAL A C   1 
ATOM   917   O  O   . VAL A  1 118 ? -77.888  84.280  -9.638  1.00 14.24  ?  118  VAL A O   1 
ATOM   918   C  CB  . VAL A  1 118 ? -77.920  81.344  -8.071  1.00 22.04  ?  118  VAL A CB  1 
ATOM   919   C  CG1 . VAL A  1 118 ? -77.978  81.101  -9.562  1.00 17.83  ?  118  VAL A CG1 1 
ATOM   920   C  CG2 . VAL A  1 118 ? -76.957  80.371  -7.422  1.00 21.99  ?  118  VAL A CG2 1 
ATOM   921   N  N   . LEU A  1 119 ? -79.588  83.966  -8.202  1.00 13.25  ?  119  LEU A N   1 
ATOM   922   C  CA  . LEU A  1 119 ? -80.519  84.818  -8.932  1.00 19.73  ?  119  LEU A CA  1 
ATOM   923   C  C   . LEU A  1 119 ? -79.971  86.221  -9.115  1.00 24.55  ?  119  LEU A C   1 
ATOM   924   O  O   . LEU A  1 119 ? -80.082  86.806  -10.195 1.00 29.22  ?  119  LEU A O   1 
ATOM   925   C  CB  . LEU A  1 119 ? -81.868  84.879  -8.206  1.00 17.49  ?  119  LEU A CB  1 
ATOM   926   C  CG  . LEU A  1 119 ? -82.767  83.658  -8.406  1.00 22.63  ?  119  LEU A CG  1 
ATOM   927   C  CD1 . LEU A  1 119 ? -83.985  83.706  -7.502  1.00 17.77  ?  119  LEU A CD1 1 
ATOM   928   C  CD2 . LEU A  1 119 ? -83.204  83.588  -9.857  1.00 22.26  ?  119  LEU A CD2 1 
ATOM   929   N  N   . GLU A  1 120 ? -79.348  86.749  -8.069  1.00 26.67  ?  120  GLU A N   1 
ATOM   930   C  CA  . GLU A  1 120 ? -78.900  88.133  -8.102  1.00 21.11  ?  120  GLU A CA  1 
ATOM   931   C  C   . GLU A  1 120 ? -77.522  88.290  -8.741  1.00 28.58  ?  120  GLU A C   1 
ATOM   932   O  O   . GLU A  1 120 ? -77.314  89.208  -9.528  1.00 35.70  ?  120  GLU A O   1 
ATOM   933   C  CB  . GLU A  1 120 ? -78.917  88.729  -6.691  1.00 29.24  ?  120  GLU A CB  1 
ATOM   934   C  CG  . GLU A  1 120 ? -80.330  88.840  -6.112  1.00 43.02  ?  120  GLU A CG  1 
ATOM   935   C  CD  . GLU A  1 120 ? -80.449  89.859  -4.986  1.00 59.34  ?  120  GLU A CD  1 
ATOM   936   O  OE1 . GLU A  1 120 ? -79.443  90.104  -4.284  1.00 66.46  ?  120  GLU A OE1 1 
ATOM   937   O  OE2 . GLU A  1 120 ? -81.554  90.422  -4.812  1.00 56.71  -1 120  GLU A OE2 1 
ATOM   938   N  N   . LYS A  1 121 ? -76.596  87.383  -8.435  1.00 26.47  ?  121  LYS A N   1 
ATOM   939   C  CA  . LYS A  1 121 ? -75.222  87.518  -8.922  1.00 33.75  ?  121  LYS A CA  1 
ATOM   940   C  C   . LYS A  1 121 ? -74.978  86.962  -10.328 1.00 39.92  ?  121  LYS A C   1 
ATOM   941   O  O   . LYS A  1 121 ? -74.155  87.500  -11.067 1.00 48.47  ?  121  LYS A O   1 
ATOM   942   C  CB  . LYS A  1 121 ? -74.250  86.852  -7.946  1.00 34.86  ?  121  LYS A CB  1 
ATOM   943   C  CG  . LYS A  1 121 ? -74.197  87.520  -6.576  1.00 39.32  ?  121  LYS A CG  1 
ATOM   944   C  CD  . LYS A  1 121 ? -73.219  86.813  -5.654  1.00 45.73  ?  121  LYS A CD  1 
ATOM   945   C  CE  . LYS A  1 121 ? -73.460  87.189  -4.200  1.00 56.11  ?  121  LYS A CE  1 
ATOM   946   N  NZ  . LYS A  1 121 ? -72.656  86.350  -3.266  1.00 54.63  ?  121  LYS A NZ  1 
ATOM   947   N  N   . ARG A  1 122 ? -75.687  85.904  -10.709 1.00 38.74  ?  122  ARG A N   1 
ATOM   948   C  CA  . ARG A  1 122 ? -75.467  85.307  -12.027 1.00 36.61  ?  122  ARG A CA  1 
ATOM   949   C  C   . ARG A  1 122 ? -76.557  85.685  -13.017 1.00 29.32  ?  122  ARG A C   1 
ATOM   950   O  O   . ARG A  1 122 ? -76.309  85.745  -14.215 1.00 38.51  ?  122  ARG A O   1 
ATOM   951   C  CB  . ARG A  1 122 ? -75.386  83.777  -11.944 1.00 35.02  ?  122  ARG A CB  1 
ATOM   952   C  CG  . ARG A  1 122 ? -74.010  83.207  -11.638 1.00 43.85  ?  122  ARG A CG  1 
ATOM   953   C  CD  . ARG A  1 122 ? -73.997  81.683  -11.817 1.00 34.88  ?  122  ARG A CD  1 
ATOM   954   N  NE  . ARG A  1 122 ? -73.729  81.322  -13.211 1.00 32.02  ?  122  ARG A NE  1 
ATOM   955   C  CZ  . ARG A  1 122 ? -73.407  80.103  -13.639 1.00 30.60  ?  122  ARG A CZ  1 
ATOM   956   N  NH1 . ARG A  1 122 ? -73.318  79.088  -12.788 1.00 22.52  ?  122  ARG A NH1 1 
ATOM   957   N  NH2 . ARG A  1 122 ? -73.178  79.900  -14.931 1.00 29.03  ?  122  ARG A NH2 1 
ATOM   958   N  N   . LEU A  1 123 ? -77.760  85.948  -12.522 1.00 31.59  ?  123  LEU A N   1 
ATOM   959   C  CA  . LEU A  1 123 ? -78.900  86.152  -13.409 1.00 25.33  ?  123  LEU A CA  1 
ATOM   960   C  C   . LEU A  1 123 ? -79.454  87.577  -13.395 1.00 31.90  ?  123  LEU A C   1 
ATOM   961   O  O   . LEU A  1 123 ? -80.412  87.871  -14.112 1.00 37.34  ?  123  LEU A O   1 
ATOM   962   C  CB  . LEU A  1 123 ? -80.021  85.169  -13.054 1.00 22.28  ?  123  LEU A CB  1 
ATOM   963   C  CG  . LEU A  1 123 ? -79.731  83.691  -13.327 1.00 27.78  ?  123  LEU A CG  1 
ATOM   964   C  CD1 . LEU A  1 123 ? -80.761  82.777  -12.657 1.00 22.49  ?  123  LEU A CD1 1 
ATOM   965   C  CD2 . LEU A  1 123 ? -79.705  83.460  -14.829 1.00 24.65  ?  123  LEU A CD2 1 
ATOM   966   N  N   . GLY A  1 124 ? -78.854  88.455  -12.595 1.00 32.05  ?  124  GLY A N   1 
ATOM   967   C  CA  . GLY A  1 124 ? -79.295  89.839  -12.517 1.00 38.75  ?  124  GLY A CA  1 
ATOM   968   C  C   . GLY A  1 124 ? -80.779  90.014  -12.229 1.00 42.27  ?  124  GLY A C   1 
ATOM   969   O  O   . GLY A  1 124 ? -81.417  90.931  -12.747 1.00 47.72  ?  124  GLY A O   1 
ATOM   970   N  N   . VAL A  1 125 ? -81.333  89.112  -11.425 1.00 30.62  ?  125  VAL A N   1 
ATOM   971   C  CA  . VAL A  1 125 ? -82.731  89.184  -11.011 1.00 31.98  ?  125  VAL A CA  1 
ATOM   972   C  C   . VAL A  1 125 ? -82.776  89.665  -9.568  1.00 30.91  ?  125  VAL A C   1 
ATOM   973   O  O   . VAL A  1 125 ? -81.972  89.213  -8.751  1.00 39.02  ?  125  VAL A O   1 
ATOM   974   C  CB  . VAL A  1 125 ? -83.438  87.814  -11.132 1.00 36.46  ?  125  VAL A CB  1 
ATOM   975   C  CG1 . VAL A  1 125 ? -84.882  87.925  -10.704 1.00 44.35  ?  125  VAL A CG1 1 
ATOM   976   C  CG2 . VAL A  1 125 ? -83.357  87.289  -12.554 1.00 35.27  ?  125  VAL A CG2 1 
ATOM   977   N  N   . GLU A  1 126 ? -83.708  90.556  -9.235  1.00 25.46  ?  126  GLU A N   1 
ATOM   978   C  CA  . GLU A  1 126 ? -83.790  91.042  -7.856  1.00 33.63  ?  126  GLU A CA  1 
ATOM   979   C  C   . GLU A  1 126 ? -84.769  90.208  -7.025  1.00 31.17  ?  126  GLU A C   1 
ATOM   980   O  O   . GLU A  1 126 ? -85.849  89.841  -7.483  1.00 35.30  ?  126  GLU A O   1 
ATOM   981   C  CB  . GLU A  1 126 ? -84.184  92.527  -7.812  1.00 37.17  ?  126  GLU A CB  1 
ATOM   982   C  CG  . GLU A  1 126 ? -85.671  92.825  -7.995  1.00 54.88  ?  126  GLU A CG  1 
ATOM   983   C  CD  . GLU A  1 126 ? -86.083  94.149  -7.364  1.00 68.05  ?  126  GLU A CD  1 
ATOM   984   O  OE1 . GLU A  1 126 ? -85.253  94.752  -6.648  1.00 70.09  ?  126  GLU A OE1 1 
ATOM   985   O  OE2 . GLU A  1 126 ? -87.239  94.581  -7.571  1.00 70.82  -1 126  GLU A OE2 1 
ATOM   986   N  N   . VAL A  1 127 ? -84.361  89.872  -5.808  1.00 29.68  ?  127  VAL A N   1 
ATOM   987   C  CA  . VAL A  1 127 ? -85.211  89.080  -4.936  1.00 28.64  ?  127  VAL A CA  1 
ATOM   988   C  C   . VAL A  1 127 ? -85.835  89.972  -3.873  1.00 31.52  ?  127  VAL A C   1 
ATOM   989   O  O   . VAL A  1 127 ? -85.129  90.662  -3.142  1.00 27.72  ?  127  VAL A O   1 
ATOM   990   C  CB  . VAL A  1 127 ? -84.422  87.931  -4.286  1.00 25.86  ?  127  VAL A CB  1 
ATOM   991   C  CG1 . VAL A  1 127 ? -85.319  87.113  -3.368  1.00 19.22  ?  127  VAL A CG1 1 
ATOM   992   C  CG2 . VAL A  1 127 ? -83.805  87.051  -5.367  1.00 21.23  ?  127  VAL A CG2 1 
ATOM   993   N  N   . THR A  1 128 ? -87.162  89.945  -3.798  1.00 25.98  ?  128  THR A N   1 
ATOM   994   C  CA  . THR A  1 128 ? -87.917  90.737  -2.831  1.00 25.86  ?  128  THR A CA  1 
ATOM   995   C  C   . THR A  1 128 ? -88.869  89.823  -2.061  1.00 21.60  ?  128  THR A C   1 
ATOM   996   O  O   . THR A  1 128 ? -89.054  88.661  -2.444  1.00 21.54  ?  128  THR A O   1 
ATOM   997   C  CB  . THR A  1 128 ? -88.721  91.856  -3.529  1.00 25.99  ?  128  THR A CB  1 
ATOM   998   O  OG1 . THR A  1 128 ? -89.799  91.273  -4.274  1.00 30.69  ?  128  THR A OG1 1 
ATOM   999   C  CG2 . THR A  1 128 ? -87.826  92.660  -4.463  1.00 24.09  ?  128  THR A CG2 1 
ATOM   1000  N  N   . PRO A  1 129 ? -89.480  90.334  -0.977  1.00 19.30  ?  129  PRO A N   1 
ATOM   1001  C  CA  . PRO A  1 129 ? -90.509  89.504  -0.338  1.00 21.80  ?  129  PRO A CA  1 
ATOM   1002  C  C   . PRO A  1 129 ? -91.635  89.137  -1.307  1.00 28.37  ?  129  PRO A C   1 
ATOM   1003  O  O   . PRO A  1 129 ? -92.194  88.046  -1.215  1.00 24.35  ?  129  PRO A O   1 
ATOM   1004  C  CB  . PRO A  1 129 ? -91.036  90.401  0.784   1.00 20.16  ?  129  PRO A CB  1 
ATOM   1005  C  CG  . PRO A  1 129 ? -89.901  91.327  1.092   1.00 21.05  ?  129  PRO A CG  1 
ATOM   1006  C  CD  . PRO A  1 129 ? -89.216  91.575  -0.217  1.00 17.74  ?  129  PRO A CD  1 
ATOM   1007  N  N   . GLU A  1 130 ? -91.931  90.024  -2.249  1.00 20.28  ?  130  GLU A N   1 
ATOM   1008  C  CA  . GLU A  1 130 ? -92.984  89.773  -3.229  1.00 24.17  ?  130  GLU A CA  1 
ATOM   1009  C  C   . GLU A  1 130 ? -92.642  88.648  -4.210  1.00 17.78  ?  130  GLU A C   1 
ATOM   1010  O  O   . GLU A  1 130 ? -93.500  87.818  -4.526  1.00 27.94  ?  130  GLU A O   1 
ATOM   1011  C  CB  . GLU A  1 130 ? -93.296  91.061  -3.996  1.00 28.68  ?  130  GLU A CB  1 
ATOM   1012  C  CG  . GLU A  1 130 ? -94.071  92.099  -3.185  1.00 51.23  ?  130  GLU A CG  1 
ATOM   1013  C  CD  . GLU A  1 130 ? -93.257  92.754  -2.070  1.00 57.94  ?  130  GLU A CD  1 
ATOM   1014  O  OE1 . GLU A  1 130 ? -92.030  92.944  -2.231  1.00 52.12  -1 130  GLU A OE1 1 
ATOM   1015  O  OE2 . GLU A  1 130 ? -93.861  93.099  -1.033  1.00 59.25  ?  130  GLU A OE2 1 
ATOM   1016  N  N   . THR A  1 131 ? -91.402  88.606  -4.690  1.00 17.79  ?  131  THR A N   1 
ATOM   1017  C  CA  . THR A  1 131 ? -91.005  87.542  -5.619  1.00 15.46  ?  131  THR A CA  1 
ATOM   1018  C  C   . THR A  1 131 ? -90.964  86.195  -4.890  1.00 24.23  ?  131  THR A C   1 
ATOM   1019  O  O   . THR A  1 131 ? -91.292  85.155  -5.464  1.00 25.15  ?  131  THR A O   1 
ATOM   1020  C  CB  . THR A  1 131 ? -89.625  87.828  -6.278  1.00 21.92  ?  131  THR A CB  1 
ATOM   1021  O  OG1 . THR A  1 131 ? -88.602  87.861  -5.275  1.00 22.59  ?  131  THR A OG1 1 
ATOM   1022  C  CG2 . THR A  1 131 ? -89.631  89.166  -7.023  1.00 19.99  ?  131  THR A CG2 1 
ATOM   1023  N  N   . ILE A  1 132 ? -90.564  86.228  -3.623  1.00 17.86  ?  132  ILE A N   1 
ATOM   1024  C  CA  . ILE A  1 132 ? -90.539  85.032  -2.783  1.00 22.45  ?  132  ILE A CA  1 
ATOM   1025  C  C   . ILE A  1 132 ? -91.963  84.528  -2.552  1.00 28.78  ?  132  ILE A C   1 
ATOM   1026  O  O   . ILE A  1 132 ? -92.217  83.321  -2.645  1.00 28.80  ?  132  ILE A O   1 
ATOM   1027  C  CB  . ILE A  1 132 ? -89.835  85.297  -1.435  1.00 14.98  ?  132  ILE A CB  1 
ATOM   1028  C  CG1 . ILE A  1 132 ? -88.357  85.614  -1.665  1.00 14.44  ?  132  ILE A CG1 1 
ATOM   1029  C  CG2 . ILE A  1 132 ? -89.972  84.097  -0.505  1.00 17.38  ?  132  ILE A CG2 1 
ATOM   1030  C  CD1 . ILE A  1 132 ? -87.625  86.106  -0.422  1.00 17.20  ?  132  ILE A CD1 1 
ATOM   1031  N  N   . ASN A  1 133 ? -92.891  85.443  -2.263  1.00 17.69  ?  133  ASN A N   1 
ATOM   1032  C  CA  . ASN A  1 133 ? -94.300  85.059  -2.152  1.00 23.10  ?  133  ASN A CA  1 
ATOM   1033  C  C   . ASN A  1 133 ? -94.830  84.473  -3.462  1.00 21.78  ?  133  ASN A C   1 
ATOM   1034  O  O   . ASN A  1 133 ? -95.624  83.540  -3.452  1.00 20.39  ?  133  ASN A O   1 
ATOM   1035  C  CB  . ASN A  1 133 ? -95.181  86.243  -1.725  1.00 15.90  ?  133  ASN A CB  1 
ATOM   1036  C  CG  . ASN A  1 133 ? -95.016  86.605  -0.257  1.00 25.79  ?  133  ASN A CG  1 
ATOM   1037  O  OD1 . ASN A  1 133 ? -94.864  85.731  0.592   1.00 28.23  ?  133  ASN A OD1 1 
ATOM   1038  N  ND2 . ASN A  1 133 ? -95.089  87.894  0.051   1.00 21.11  ?  133  ASN A ND2 1 
ATOM   1039  N  N   . GLU A  1 134 ? -94.382  85.008  -4.592  1.00 17.90  ?  134  GLU A N   1 
ATOM   1040  C  CA  . GLU A  1 134 ? -94.773  84.445  -5.877  1.00 24.87  ?  134  GLU A CA  1 
ATOM   1041  C  C   . GLU A  1 134 ? -94.165  83.055  -6.064  1.00 26.79  ?  134  GLU A C   1 
ATOM   1042  O  O   . GLU A  1 134 ? -94.834  82.129  -6.519  1.00 25.05  ?  134  GLU A O   1 
ATOM   1043  C  CB  . GLU A  1 134 ? -94.345  85.361  -7.026  1.00 38.70  ?  134  GLU A CB  1 
ATOM   1044  C  CG  . GLU A  1 134 ? -95.031  85.046  -8.351  1.00 51.76  ?  134  GLU A CG  1 
ATOM   1045  C  CD  . GLU A  1 134 ? -94.551  85.927  -9.491  1.00 59.51  ?  134  GLU A CD  1 
ATOM   1046  O  OE1 . GLU A  1 134 ? -94.282  87.123  -9.247  1.00 62.48  -1 134  GLU A OE1 1 
ATOM   1047  O  OE2 . GLU A  1 134 ? -94.470  85.429  -10.635 1.00 57.71  ?  134  GLU A OE2 1 
ATOM   1048  N  N   . TYR A  1 135 ? -92.891  82.917  -5.710  1.00 21.33  ?  135  TYR A N   1 
ATOM   1049  C  CA  . TYR A  1 135 ? -92.216  81.629  -5.775  1.00 12.55  ?  135  TYR A CA  1 
ATOM   1050  C  C   . TYR A  1 135 ? -92.925  80.572  -4.921  1.00 24.41  ?  135  TYR A C   1 
ATOM   1051  O  O   . TYR A  1 135 ? -93.103  79.431  -5.357  1.00 19.06  ?  135  TYR A O   1 
ATOM   1052  C  CB  . TYR A  1 135 ? -90.754  81.772  -5.336  1.00 15.05  ?  135  TYR A CB  1 
ATOM   1053  C  CG  . TYR A  1 135 ? -90.055  80.453  -5.063  1.00 17.19  ?  135  TYR A CG  1 
ATOM   1054  C  CD1 . TYR A  1 135 ? -89.464  79.724  -6.094  1.00 14.36  ?  135  TYR A CD1 1 
ATOM   1055  C  CD2 . TYR A  1 135 ? -90.000  79.932  -3.777  1.00 14.31  ?  135  TYR A CD2 1 
ATOM   1056  C  CE1 . TYR A  1 135 ? -88.824  78.521  -5.845  1.00 10.63  ?  135  TYR A CE1 1 
ATOM   1057  C  CE2 . TYR A  1 135 ? -89.376  78.728  -3.516  1.00 13.59  ?  135  TYR A CE2 1 
ATOM   1058  C  CZ  . TYR A  1 135 ? -88.792  78.029  -4.557  1.00 19.03  ?  135  TYR A CZ  1 
ATOM   1059  O  OH  . TYR A  1 135 ? -88.168  76.837  -4.298  1.00 17.32  ?  135  TYR A OH  1 
ATOM   1060  N  N   . MET A  1 136 ? -93.323  80.949  -3.708  1.00 16.48  ?  136  MET A N   1 
ATOM   1061  C  CA  . MET A  1 136 ? -93.966  80.003  -2.791  1.00 18.25  ?  136  MET A CA  1 
ATOM   1062  C  C   . MET A  1 136 ? -95.343  79.572  -3.285  1.00 18.65  ?  136  MET A C   1 
ATOM   1063  O  O   . MET A  1 136 ? -95.793  78.457  -3.014  1.00 23.30  ?  136  MET A O   1 
ATOM   1064  C  CB  . MET A  1 136 ? -94.080  80.603  -1.386  1.00 12.43  ?  136  MET A CB  1 
ATOM   1065  C  CG  . MET A  1 136 ? -92.751  80.703  -0.641  1.00 17.51  ?  136  MET A CG  1 
ATOM   1066  S  SD  . MET A  1 136 ? -91.867  79.126  -0.565  1.00 24.36  ?  136  MET A SD  1 
ATOM   1067  C  CE  . MET A  1 136 ? -93.027  78.182  0.435   1.00 14.39  ?  136  MET A CE  1 
ATOM   1068  N  N   . GLU A  1 137 ? -96.013  80.450  -4.018  1.00 19.49  ?  137  GLU A N   1 
ATOM   1069  C  CA  . GLU A  1 137 ? -97.284  80.078  -4.615  1.00 28.57  ?  137  GLU A CA  1 
ATOM   1070  C  C   . GLU A  1 137 ? -97.049  79.110  -5.774  1.00 21.37  ?  137  GLU A C   1 
ATOM   1071  O  O   . GLU A  1 137 ? -97.766  78.127  -5.931  1.00 18.43  ?  137  GLU A O   1 
ATOM   1072  C  CB  . GLU A  1 137 ? -98.039  81.316  -5.089  1.00 28.52  ?  137  GLU A CB  1 
ATOM   1073  C  CG  . GLU A  1 137 ? -99.497  81.052  -5.411  1.00 40.75  ?  137  GLU A CG  1 
ATOM   1074  C  CD  . GLU A  1 137 ? -100.261 82.324  -5.715  1.00 53.16  ?  137  GLU A CD  1 
ATOM   1075  O  OE1 . GLU A  1 137 ? -99.613  83.328  -6.079  1.00 64.30  ?  137  GLU A OE1 1 
ATOM   1076  O  OE2 . GLU A  1 137 ? -101.503 82.323  -5.577  1.00 57.48  -1 137  GLU A OE2 1 
ATOM   1077  N  N   . ALA A  1 138 ? -96.038  79.395  -6.586  1.00 16.37  ?  138  ALA A N   1 
ATOM   1078  C  CA  . ALA A  1 138 ? -95.692  78.517  -7.695  1.00 12.38  ?  138  ALA A CA  1 
ATOM   1079  C  C   . ALA A  1 138 ? -95.350  77.101  -7.230  1.00 13.62  ?  138  ALA A C   1 
ATOM   1080  O  O   . ALA A  1 138 ? -95.828  76.125  -7.807  1.00 15.29  ?  138  ALA A O   1 
ATOM   1081  C  CB  . ALA A  1 138 ? -94.533  79.100  -8.488  1.00 12.41  ?  138  ALA A CB  1 
ATOM   1082  N  N   . ILE A  1 139 ? -94.536  76.976  -6.187  1.00 16.18  ?  139  ILE A N   1 
ATOM   1083  C  CA  . ILE A  1 139 ? -94.119  75.639  -5.774  1.00 16.61  ?  139  ILE A CA  1 
ATOM   1084  C  C   . ILE A  1 139 ? -95.240  74.872  -5.069  1.00 16.42  ?  139  ILE A C   1 
ATOM   1085  O  O   . ILE A  1 139 ? -95.234  73.640  -5.056  1.00 12.87  ?  139  ILE A O   1 
ATOM   1086  C  CB  . ILE A  1 139 ? -92.858  75.672  -4.879  1.00 18.16  ?  139  ILE A CB  1 
ATOM   1087  C  CG1 . ILE A  1 139 ? -92.244  74.261  -4.805  1.00 20.60  ?  139  ILE A CG1 1 
ATOM   1088  C  CG2 . ILE A  1 139 ? -93.179  76.243  -3.497  1.00 16.32  ?  139  ILE A CG2 1 
ATOM   1089  C  CD1 . ILE A  1 139 ? -90.811  74.219  -4.354  1.00 29.75  ?  139  ILE A CD1 1 
ATOM   1090  N  N   . ASN A  1 140 ? -96.225  75.577  -4.519  1.00 15.58  ?  140  ASN A N   1 
ATOM   1091  C  CA  . ASN A  1 140 ? -97.361  74.875  -3.935  1.00 20.45  ?  140  ASN A CA  1 
ATOM   1092  C  C   . ASN A  1 140 ? -98.335  74.391  -5.017  1.00 21.44  ?  140  ASN A C   1 
ATOM   1093  O  O   . ASN A  1 140 ? -99.308  73.707  -4.719  1.00 19.09  ?  140  ASN A O   1 
ATOM   1094  C  CB  . ASN A  1 140 ? -98.075  75.746  -2.905  1.00 15.46  ?  140  ASN A CB  1 
ATOM   1095  C  CG  . ASN A  1 140 ? -97.457  75.626  -1.520  1.00 15.50  ?  140  ASN A CG  1 
ATOM   1096  O  OD1 . ASN A  1 140 ? -97.602  74.604  -0.847  1.00 22.20  ?  140  ASN A OD1 1 
ATOM   1097  N  ND2 . ASN A  1 140 ? -96.767  76.675  -1.086  1.00 17.41  ?  140  ASN A ND2 1 
ATOM   1098  N  N   . HIS A  1 141 ? -98.052  74.748  -6.269  1.00 21.31  ?  141  HIS A N   1 
ATOM   1099  C  CA  . HIS A  1 141 ? -98.734  74.181  -7.434  1.00 18.60  ?  141  HIS A CA  1 
ATOM   1100  C  C   . HIS A  1 141 ? -97.879  73.096  -8.079  1.00 17.88  ?  141  HIS A C   1 
ATOM   1101  O  O   . HIS A  1 141 ? -98.386  72.058  -8.518  1.00 15.31  ?  141  HIS A O   1 
ATOM   1102  C  CB  . HIS A  1 141 ? -99.046  75.287  -8.448  1.00 22.06  ?  141  HIS A CB  1 
ATOM   1103  C  CG  . HIS A  1 141 ? -99.427  74.790  -9.812  1.00 18.63  ?  141  HIS A CG  1 
ATOM   1104  N  ND1 . HIS A  1 141 ? -100.702 74.368  -10.123 1.00 19.44  ?  141  HIS A ND1 1 
ATOM   1105  C  CD2 . HIS A  1 141 ? -98.706  74.685  -10.954 1.00 18.13  ?  141  HIS A CD2 1 
ATOM   1106  C  CE1 . HIS A  1 141 ? -100.748 74.010  -11.396 1.00 17.66  ?  141  HIS A CE1 1 
ATOM   1107  N  NE2 . HIS A  1 141 ? -99.549  74.193  -11.922 1.00 19.26  ?  141  HIS A NE2 1 
ATOM   1108  N  N   . ALA A  1 142 ? -96.574  73.343  -8.118  1.00 18.14  ?  142  ALA A N   1 
ATOM   1109  C  CA  . ALA A  1 142 ? -95.630  72.442  -8.768  1.00 21.80  ?  142  ALA A CA  1 
ATOM   1110  C  C   . ALA A  1 142 ? -95.276  71.219  -7.912  1.00 17.36  ?  142  ALA A C   1 
ATOM   1111  O  O   . ALA A  1 142 ? -95.198  70.100  -8.438  1.00 13.26  ?  142  ALA A O   1 
ATOM   1112  C  CB  . ALA A  1 142 ? -94.364  73.203  -9.156  1.00 20.10  ?  142  ALA A CB  1 
ATOM   1113  N  N   . LEU A  1 143 ? -95.062  71.415  -6.608  1.00 13.82  ?  143  LEU A N   1 
ATOM   1114  C  CA  . LEU A  1 143 ? -94.666  70.294  -5.739  1.00 7.55   ?  143  LEU A CA  1 
ATOM   1115  C  C   . LEU A  1 143 ? -95.693  69.154  -5.768  1.00 9.77   ?  143  LEU A C   1 
ATOM   1116  O  O   . LEU A  1 143 ? -95.306  67.982  -5.851  1.00 11.40  ?  143  LEU A O   1 
ATOM   1117  C  CB  . LEU A  1 143 ? -94.475  70.747  -4.279  1.00 7.66   ?  143  LEU A CB  1 
ATOM   1118  C  CG  . LEU A  1 143 ? -93.709  69.832  -3.307  1.00 19.61  ?  143  LEU A CG  1 
ATOM   1119  C  CD1 . LEU A  1 143 ? -92.287  69.595  -3.792  1.00 7.16   ?  143  LEU A CD1 1 
ATOM   1120  C  CD2 . LEU A  1 143 ? -93.669  70.418  -1.891  1.00 10.92  ?  143  LEU A CD2 1 
ATOM   1121  N  N   . PRO A  1 144 ? -97.004  69.472  -5.708  1.00 11.47  ?  144  PRO A N   1 
ATOM   1122  C  CA  . PRO A  1 144 ? -97.913  68.318  -5.739  1.00 8.10   ?  144  PRO A CA  1 
ATOM   1123  C  C   . PRO A  1 144 ? -98.152  67.756  -7.143  1.00 12.30  ?  144  PRO A C   1 
ATOM   1124  O  O   . PRO A  1 144 ? -98.998  66.881  -7.297  1.00 12.72  ?  144  PRO A O   1 
ATOM   1125  C  CB  . PRO A  1 144 ? -99.219  68.880  -5.157  1.00 10.51  ?  144  PRO A CB  1 
ATOM   1126  C  CG  . PRO A  1 144 ? -98.847  70.163  -4.490  1.00 14.16  ?  144  PRO A CG  1 
ATOM   1127  C  CD  . PRO A  1 144 ? -97.716  70.698  -5.305  1.00 10.72  ?  144  PRO A CD  1 
ATOM   1128  N  N   . GLY A  1 145 ? -97.430  68.254  -8.143  1.00 14.35  ?  145  GLY A N   1 
ATOM   1129  C  CA  . GLY A  1 145 ? -97.549  67.717  -9.487  1.00 7.94   ?  145  GLY A CA  1 
ATOM   1130  C  C   . GLY A  1 145 ? -98.338  68.536  -10.495 1.00 13.45  ?  145  GLY A C   1 
ATOM   1131  O  O   . GLY A  1 145 ? -98.975  67.971  -11.385 1.00 18.86  ?  145  GLY A O   1 
ATOM   1132  N  N   . GLY A  1 146 ? -98.283  69.860  -10.382 1.00 12.92  ?  146  GLY A N   1 
ATOM   1133  C  CA  . GLY A  1 146 ? -98.870  70.726  -11.392 1.00 15.68  ?  146  GLY A CA  1 
ATOM   1134  C  C   . GLY A  1 146 ? -97.825  71.332  -12.312 1.00 17.71  ?  146  GLY A C   1 
ATOM   1135  O  O   . GLY A  1 146 ? -96.701  71.614  -11.891 1.00 19.53  ?  146  GLY A O   1 
ATOM   1136  N  N   . ALA A  1 147 ? -98.183  71.496  -13.582 1.00 9.64   ?  147  ALA A N   1 
ATOM   1137  C  CA  . ALA A  1 147 ? -97.277  72.059  -14.590 1.00 18.01  ?  147  ALA A CA  1 
ATOM   1138  C  C   . ALA A  1 147 ? -97.127  73.586  -14.521 1.00 18.15  ?  147  ALA A C   1 
ATOM   1139  O  O   . ALA A  1 147 ? -98.102  74.291  -14.261 1.00 16.40  ?  147  ALA A O   1 
ATOM   1140  C  CB  . ALA A  1 147 ? -97.751  71.657  -15.968 1.00 12.33  ?  147  ALA A CB  1 
ATOM   1141  N  N   . VAL A  1 148 ? -95.932  74.104  -14.813 1.00 11.88  ?  148  VAL A N   1 
ATOM   1142  C  CA  . VAL A  1 148 ? -95.726  75.562  -14.808 1.00 18.11  ?  148  VAL A CA  1 
ATOM   1143  C  C   . VAL A  1 148 ? -95.067  76.104  -16.080 1.00 24.21  ?  148  VAL A C   1 
ATOM   1144  O  O   . VAL A  1 148 ? -95.261  77.274  -16.419 1.00 29.25  ?  148  VAL A O   1 
ATOM   1145  C  CB  . VAL A  1 148 ? -94.890  76.034  -13.585 1.00 21.43  ?  148  VAL A CB  1 
ATOM   1146  C  CG1 . VAL A  1 148 ? -95.654  75.797  -12.285 1.00 20.10  ?  148  VAL A CG1 1 
ATOM   1147  C  CG2 . VAL A  1 148 ? -93.543  75.349  -13.544 1.00 18.56  ?  148  VAL A CG2 1 
ATOM   1148  N  N   . VAL A  1 149 ? -94.253  75.289  -16.752 1.00 21.79  ?  149  VAL A N   1 
ATOM   1149  C  CA  . VAL A  1 149 ? -93.558  75.746  -17.963 1.00 14.40  ?  149  VAL A CA  1 
ATOM   1150  C  C   . VAL A  1 149 ? -93.993  75.126  -19.310 1.00 23.11  ?  149  VAL A C   1 
ATOM   1151  O  O   . VAL A  1 149 ? -94.230  75.846  -20.294 1.00 18.24  ?  149  VAL A O   1 
ATOM   1152  C  CB  . VAL A  1 149 ? -92.037  75.518  -17.800 1.00 17.37  ?  149  VAL A CB  1 
ATOM   1153  C  CG1 . VAL A  1 149 ? -91.326  75.690  -19.127 1.00 16.03  ?  149  VAL A CG1 1 
ATOM   1154  C  CG2 . VAL A  1 149 ? -91.475  76.483  -16.764 1.00 14.53  ?  149  VAL A CG2 1 
ATOM   1155  N  N   . GLN A  1 150 ? -94.056  73.799  -19.377 1.00 15.41  ?  150  GLN A N   1 
ATOM   1156  C  CA  . GLN A  1 150 ? -94.347  73.124  -20.647 1.00 18.18  ?  150  GLN A CA  1 
ATOM   1157  C  C   . GLN A  1 150 ? -95.805  72.985  -21.059 1.00 19.97  ?  150  GLN A C   1 
ATOM   1158  O  O   . GLN A  1 150 ? -96.677  72.766  -20.226 1.00 19.14  ?  150  GLN A O   1 
ATOM   1159  C  CB  . GLN A  1 150 ? -93.713  71.743  -20.646 1.00 16.15  ?  150  GLN A CB  1 
ATOM   1160  C  CG  . GLN A  1 150 ? -92.251  71.824  -20.921 1.00 12.21  ?  150  GLN A CG  1 
ATOM   1161  C  CD  . GLN A  1 150 ? -91.595  70.477  -20.951 1.00 13.83  ?  150  GLN A CD  1 
ATOM   1162  O  OE1 . GLN A  1 150 ? -90.830  70.156  -20.065 1.00 15.25  ?  150  GLN A OE1 1 
ATOM   1163  N  NE2 . GLN A  1 150 ? -91.884  69.683  -21.977 1.00 9.21   ?  150  GLN A NE2 1 
ATOM   1164  N  N   . GLU A  1 151 ? -96.045  73.102  -22.363 1.00 18.63  ?  151  GLU A N   1 
ATOM   1165  C  CA  . GLU A  1 151 ? -97.347  72.801  -22.955 1.00 11.77  ?  151  GLU A CA  1 
ATOM   1166  C  C   . GLU A  1 151 ? -97.577  71.278  -23.067 1.00 15.29  ?  151  GLU A C   1 
ATOM   1167  O  O   . GLU A  1 151 ? -96.627  70.499  -23.202 1.00 15.42  ?  151  GLU A O   1 
ATOM   1168  C  CB  . GLU A  1 151 ? -97.461  73.492  -24.328 1.00 9.06   ?  151  GLU A CB  1 
ATOM   1169  C  CG  . GLU A  1 151 ? -98.684  73.138  -25.192 1.00 22.42  ?  151  GLU A CG  1 
ATOM   1170  C  CD  . GLU A  1 151 ? -100.018 73.553  -24.585 1.00 32.79  ?  151  GLU A CD  1 
ATOM   1171  O  OE1 . GLU A  1 151 ? -100.396 73.014  -23.517 1.00 26.64  ?  151  GLU A OE1 1 
ATOM   1172  O  OE2 . GLU A  1 151 ? -100.690 74.425  -25.182 1.00 31.31  -1 151  GLU A OE2 1 
ATOM   1173  N  N   . HIS A  1 152 ? -98.843  70.871  -22.980 1.00 16.27  ?  152  HIS A N   1 
ATOM   1174  C  CA  . HIS A  1 152 ? -99.258  69.467  -23.038 1.00 15.58  ?  152  HIS A CA  1 
ATOM   1175  C  C   . HIS A  1 152 ? -98.664  68.603  -21.928 1.00 15.49  ?  152  HIS A C   1 
ATOM   1176  O  O   . HIS A  1 152 ? -98.296  67.447  -22.156 1.00 10.08  ?  152  HIS A O   1 
ATOM   1177  C  CB  . HIS A  1 152 ? -98.922  68.829  -24.383 1.00 12.08  ?  152  HIS A CB  1 
ATOM   1178  C  CG  . HIS A  1 152 ? -99.927  67.806  -24.807 1.00 17.02  ?  152  HIS A CG  1 
ATOM   1179  N  ND1 . HIS A  1 152 ? -99.936  66.524  -24.304 1.00 15.30  ?  152  HIS A ND1 1 
ATOM   1180  C  CD2 . HIS A  1 152 ? -100.982 67.890  -25.650 1.00 17.00  ?  152  HIS A CD2 1 
ATOM   1181  C  CE1 . HIS A  1 152 ? -100.946 65.855  -24.836 1.00 22.70  ?  152  HIS A CE1 1 
ATOM   1182  N  NE2 . HIS A  1 152 ? -101.596 66.662  -25.653 1.00 25.03  ?  152  HIS A NE2 1 
ATOM   1183  N  N   . MET A  1 153 ? -98.588  69.163  -20.729 1.00 14.08  ?  153  MET A N   1 
ATOM   1184  C  CA  . MET A  1 153 ? -98.223  68.380  -19.562 1.00 15.35  ?  153  MET A CA  1 
ATOM   1185  C  C   . MET A  1 153 ? -99.451  67.701  -18.992 1.00 13.31  ?  153  MET A C   1 
ATOM   1186  O  O   . MET A  1 153 ? -100.530 68.291  -18.940 1.00 20.57  ?  153  MET A O   1 
ATOM   1187  C  CB  . MET A  1 153 ? -97.562  69.258  -18.496 1.00 17.73  ?  153  MET A CB  1 
ATOM   1188  C  CG  . MET A  1 153 ? -96.192  69.819  -18.873 1.00 10.15  ?  153  MET A CG  1 
ATOM   1189  S  SD  . MET A  1 153 ? -94.936  68.547  -19.088 1.00 15.14  ?  153  MET A SD  1 
ATOM   1190  C  CE  . MET A  1 153 ? -95.052  68.242  -20.866 1.00 7.46   ?  153  MET A CE  1 
ATOM   1191  N  N   . VAL A  1 154 ? -99.288  66.454  -18.577 1.00 14.52  ?  154  VAL A N   1 
ATOM   1192  C  CA  . VAL A  1 154 ? -100.318 65.789  -17.800 1.00 20.12  ?  154  VAL A CA  1 
ATOM   1193  C  C   . VAL A  1 154 ? -99.975  66.069  -16.344 1.00 23.65  ?  154  VAL A C   1 
ATOM   1194  O  O   . VAL A  1 154 ? -98.841  66.428  -16.043 1.00 27.23  ?  154  VAL A O   1 
ATOM   1195  C  CB  . VAL A  1 154 ? -100.387 64.279  -18.110 1.00 15.81  ?  154  VAL A CB  1 
ATOM   1196  C  CG1 . VAL A  1 154 ? -100.591 64.075  -19.604 1.00 20.62  ?  154  VAL A CG1 1 
ATOM   1197  C  CG2 . VAL A  1 154 ? -99.123  63.579  -17.663 1.00 20.52  ?  154  VAL A CG2 1 
ATOM   1198  N  N   . GLU A  1 155 ? -100.944 65.957  -15.443 1.00 19.41  ?  155  GLU A N   1 
ATOM   1199  C  CA  . GLU A  1 155 ? -100.722 66.409  -14.071 1.00 13.86  ?  155  GLU A CA  1 
ATOM   1200  C  C   . GLU A  1 155 ? -101.231 65.413  -13.042 1.00 19.21  ?  155  GLU A C   1 
ATOM   1201  O  O   . GLU A  1 155 ? -101.979 64.491  -13.369 1.00 15.23  ?  155  GLU A O   1 
ATOM   1202  C  CB  . GLU A  1 155 ? -101.383 67.774  -13.862 1.00 16.13  ?  155  GLU A CB  1 
ATOM   1203  C  CG  . GLU A  1 155 ? -100.695 68.889  -14.637 1.00 21.80  ?  155  GLU A CG  1 
ATOM   1204  C  CD  . GLU A  1 155 ? -101.514 70.163  -14.700 1.00 22.90  ?  155  GLU A CD  1 
ATOM   1205  O  OE1 . GLU A  1 155 ? -102.685 70.104  -15.145 1.00 23.49  ?  155  GLU A OE1 1 
ATOM   1206  O  OE2 . GLU A  1 155 ? -100.979 71.224  -14.319 1.00 19.15  -1 155  GLU A OE2 1 
ATOM   1207  N  N   . VAL A  1 156 ? -100.789 65.583  -11.801 1.00 21.57  ?  156  VAL A N   1 
ATOM   1208  C  CA  . VAL A  1 156 ? -101.214 64.713  -10.716 1.00 17.96  ?  156  VAL A CA  1 
ATOM   1209  C  C   . VAL A  1 156 ? -102.572 65.165  -10.184 1.00 13.23  ?  156  VAL A C   1 
ATOM   1210  O  O   . VAL A  1 156 ? -102.808 66.360  -10.011 1.00 18.42  ?  156  VAL A O   1 
ATOM   1211  C  CB  . VAL A  1 156 ? -100.166 64.692  -9.576  1.00 19.94  ?  156  VAL A CB  1 
ATOM   1212  C  CG1 . VAL A  1 156 ? -100.680 63.917  -8.377  1.00 14.31  ?  156  VAL A CG1 1 
ATOM   1213  C  CG2 . VAL A  1 156 ? -98.840  64.108  -10.077 1.00 11.41  ?  156  VAL A CG2 1 
ATOM   1214  N  N   . HIS A  1 157 ? -103.466 64.205  -9.950  1.00 8.17   ?  157  HIS A N   1 
ATOM   1215  C  CA  . HIS A  1 157 ? -104.772 64.476  -9.355  1.00 12.95  ?  157  HIS A CA  1 
ATOM   1216  C  C   . HIS A  1 157 ? -104.596 65.112  -7.976  1.00 9.74   ?  157  HIS A C   1 
ATOM   1217  O  O   . HIS A  1 157 ? -104.088 64.471  -7.057  1.00 15.56  ?  157  HIS A O   1 
ATOM   1218  C  CB  . HIS A  1 157 ? -105.575 63.172  -9.251  1.00 12.27  ?  157  HIS A CB  1 
ATOM   1219  C  CG  . HIS A  1 157 ? -107.034 63.360  -8.960  1.00 23.79  ?  157  HIS A CG  1 
ATOM   1220  N  ND1 . HIS A  1 157 ? -107.523 64.412  -8.215  1.00 19.87  ?  157  HIS A ND1 1 
ATOM   1221  C  CD2 . HIS A  1 157 ? -108.109 62.610  -9.302  1.00 19.55  ?  157  HIS A CD2 1 
ATOM   1222  C  CE1 . HIS A  1 157 ? -108.838 64.309  -8.122  1.00 26.74  ?  157  HIS A CE1 1 
ATOM   1223  N  NE2 . HIS A  1 157 ? -109.218 63.224  -8.772  1.00 22.49  ?  157  HIS A NE2 1 
ATOM   1224  N  N   . PRO A  1 158 ? -105.048 66.369  -7.825  1.00 16.48  ?  158  PRO A N   1 
ATOM   1225  C  CA  . PRO A  1 158 ? -104.886 67.106  -6.566  1.00 9.53   ?  158  PRO A CA  1 
ATOM   1226  C  C   . PRO A  1 158 ? -105.562 66.417  -5.392  1.00 23.39  ?  158  PRO A C   1 
ATOM   1227  O  O   . PRO A  1 158 ? -105.073 66.506  -4.267  1.00 13.20  ?  158  PRO A O   1 
ATOM   1228  C  CB  . PRO A  1 158 ? -105.542 68.464  -6.860  1.00 9.80   ?  158  PRO A CB  1 
ATOM   1229  C  CG  . PRO A  1 158 ? -105.448 68.614  -8.347  1.00 10.91  ?  158  PRO A CG  1 
ATOM   1230  C  CD  . PRO A  1 158 ? -105.633 67.210  -8.887  1.00 12.44  ?  158  PRO A CD  1 
ATOM   1231  N  N   . GLY A  1 159 ? -106.667 65.731  -5.654  1.00 23.08  ?  159  GLY A N   1 
ATOM   1232  C  CA  . GLY A  1 159 ? -107.345 64.990  -4.610  1.00 14.20  ?  159  GLY A CA  1 
ATOM   1233  C  C   . GLY A  1 159 ? -106.489 63.915  -3.959  1.00 14.18  ?  159  GLY A C   1 
ATOM   1234  O  O   . GLY A  1 159 ? -106.742 63.527  -2.821  1.00 18.71  ?  159  GLY A O   1 
ATOM   1235  N  N   . LEU A  1 160 ? -105.449 63.461  -4.653  1.00 20.22  ?  160  LEU A N   1 
ATOM   1236  C  CA  . LEU A  1 160 ? -104.566 62.421  -4.118  1.00 14.27  ?  160  LEU A CA  1 
ATOM   1237  C  C   . LEU A  1 160 ? -103.394 62.969  -3.302  1.00 14.95  ?  160  LEU A C   1 
ATOM   1238  O  O   . LEU A  1 160 ? -102.700 62.210  -2.611  1.00 10.78  ?  160  LEU A O   1 
ATOM   1239  C  CB  . LEU A  1 160 ? -104.013 61.566  -5.257  1.00 12.77  ?  160  LEU A CB  1 
ATOM   1240  C  CG  . LEU A  1 160 ? -104.976 60.700  -6.070  1.00 18.44  ?  160  LEU A CG  1 
ATOM   1241  C  CD1 . LEU A  1 160 ? -104.199 59.959  -7.134  1.00 11.22  ?  160  LEU A CD1 1 
ATOM   1242  C  CD2 . LEU A  1 160 ? -105.688 59.703  -5.160  1.00 16.47  ?  160  LEU A CD2 1 
ATOM   1243  N  N   . VAL A  1 161 ? -103.145 64.273  -3.414  1.00 16.16  ?  161  VAL A N   1 
ATOM   1244  C  CA  . VAL A  1 161 ? -101.932 64.862  -2.847  1.00 13.60  ?  161  VAL A CA  1 
ATOM   1245  C  C   . VAL A  1 161 ? -102.200 66.138  -2.049  1.00 17.89  ?  161  VAL A C   1 
ATOM   1246  O  O   . VAL A  1 161 ? -101.392 67.072  -2.059  1.00 15.85  ?  161  VAL A O   1 
ATOM   1247  C  CB  . VAL A  1 161 ? -100.913 65.159  -3.966  1.00 13.13  ?  161  VAL A CB  1 
ATOM   1248  C  CG1 . VAL A  1 161 ? -100.477 63.864  -4.643  1.00 11.04  ?  161  VAL A CG1 1 
ATOM   1249  C  CG2 . VAL A  1 161 ? -101.521 66.094  -4.998  1.00 15.82  ?  161  VAL A CG2 1 
ATOM   1250  N  N   . GLU A  1 162 ? -103.323 66.165  -1.334  1.00 10.94  ?  162  GLU A N   1 
ATOM   1251  C  CA  . GLU A  1 162 ? -103.701 67.342  -0.553  1.00 16.44  ?  162  GLU A CA  1 
ATOM   1252  C  C   . GLU A  1 162 ? -102.775 67.599  0.629   1.00 20.67  ?  162  GLU A C   1 
ATOM   1253  O  O   . GLU A  1 162 ? -102.780 68.691  1.199   1.00 16.52  ?  162  GLU A O   1 
ATOM   1254  C  CB  . GLU A  1 162 ? -105.137 67.203  -0.045  1.00 13.31  ?  162  GLU A CB  1 
ATOM   1255  C  CG  . GLU A  1 162 ? -106.188 67.226  -1.133  1.00 28.24  ?  162  GLU A CG  1 
ATOM   1256  C  CD  . GLU A  1 162 ? -107.553 66.842  -0.606  1.00 46.51  ?  162  GLU A CD  1 
ATOM   1257  O  OE1 . GLU A  1 162 ? -107.605 66.173  0.445   1.00 57.13  ?  162  GLU A OE1 1 
ATOM   1258  O  OE2 . GLU A  1 162 ? -108.568 67.203  -1.237  1.00 56.71  -1 162  GLU A OE2 1 
ATOM   1259  N  N   . ASP A  1 163 ? -102.011 66.580  1.012   1.00 23.82  ?  163  ASP A N   1 
ATOM   1260  C  CA  . ASP A  1 163 ? -101.051 66.686  2.109   1.00 26.58  ?  163  ASP A CA  1 
ATOM   1261  C  C   . ASP A  1 163 ? -99.721  67.271  1.656   1.00 22.53  ?  163  ASP A C   1 
ATOM   1262  O  O   . ASP A  1 163 ? -98.816  67.478  2.461   1.00 20.44  ?  163  ASP A O   1 
ATOM   1263  C  CB  . ASP A  1 163 ? -100.795 65.312  2.735   1.00 30.06  ?  163  ASP A CB  1 
ATOM   1264  C  CG  . ASP A  1 163 ? -100.261 64.297  1.725   1.00 34.21  ?  163  ASP A CG  1 
ATOM   1265  O  OD1 . ASP A  1 163 ? -100.739 64.299  0.574   1.00 33.20  ?  163  ASP A OD1 1 
ATOM   1266  O  OD2 . ASP A  1 163 ? -99.328  63.535  2.065   1.00 34.43  -1 163  ASP A OD2 1 
ATOM   1267  N  N   . CYS A  1 164 ? -99.597  67.507  0.356   1.00 15.87  ?  164  CYS A N   1 
ATOM   1268  C  CA  . CYS A  1 164 ? -98.345  67.996  -0.212  1.00 16.23  ?  164  CYS A CA  1 
ATOM   1269  C  C   . CYS A  1 164 ? -98.313  69.513  -0.285  1.00 16.08  ?  164  CYS A C   1 
ATOM   1270  O  O   . CYS A  1 164 ? -99.167  70.135  -0.921  1.00 19.65  ?  164  CYS A O   1 
ATOM   1271  C  CB  . CYS A  1 164 ? -98.132  67.394  -1.601  1.00 14.22  ?  164  CYS A CB  1 
ATOM   1272  S  SG  . CYS A  1 164 ? -96.673  67.996  -2.475  1.00 16.65  ?  164  CYS A SG  1 
ATOM   1273  N  N   . TYR A  1 165 ? -97.311  70.101  0.357   1.00 9.19   ?  165  TYR A N   1 
ATOM   1274  C  CA  . TYR A  1 165 ? -97.173  71.546  0.379   1.00 16.70  ?  165  TYR A CA  1 
ATOM   1275  C  C   . TYR A  1 165 ? -95.745  71.983  0.714   1.00 21.76  ?  165  TYR A C   1 
ATOM   1276  O  O   . TYR A  1 165 ? -94.915  71.172  1.128   1.00 14.71  ?  165  TYR A O   1 
ATOM   1277  C  CB  . TYR A  1 165 ? -98.164  72.151  1.381   1.00 10.92  ?  165  TYR A CB  1 
ATOM   1278  C  CG  . TYR A  1 165 ? -97.949  71.724  2.819   1.00 14.25  ?  165  TYR A CG  1 
ATOM   1279  C  CD1 . TYR A  1 165 ? -97.097  72.437  3.651   1.00 17.90  ?  165  TYR A CD1 1 
ATOM   1280  C  CD2 . TYR A  1 165 ? -98.605  70.617  3.345   1.00 21.21  ?  165  TYR A CD2 1 
ATOM   1281  C  CE1 . TYR A  1 165 ? -96.903  72.062  4.964   1.00 18.13  ?  165  TYR A CE1 1 
ATOM   1282  C  CE2 . TYR A  1 165 ? -98.411  70.226  4.658   1.00 25.62  ?  165  TYR A CE2 1 
ATOM   1283  C  CZ  . TYR A  1 165 ? -97.557  70.951  5.461   1.00 26.47  ?  165  TYR A CZ  1 
ATOM   1284  O  OH  . TYR A  1 165 ? -97.360  70.575  6.769   1.00 22.16  ?  165  TYR A OH  1 
ATOM   1285  N  N   . ALA A  1 166 ? -95.469  73.268  0.521   1.00 17.24  ?  166  ALA A N   1 
ATOM   1286  C  CA  . ALA A  1 166 ? -94.183  73.842  0.883   1.00 8.60   ?  166  ALA A CA  1 
ATOM   1287  C  C   . ALA A  1 166 ? -94.389  75.039  1.799   1.00 13.26  ?  166  ALA A C   1 
ATOM   1288  O  O   . ALA A  1 166 ? -95.245  75.882  1.540   1.00 16.79  ?  166  ALA A O   1 
ATOM   1289  C  CB  . ALA A  1 166 ? -93.413  74.269  -0.361  1.00 9.26   ?  166  ALA A CB  1 
ATOM   1290  N  N   . LYS A  1 167 ? -93.614  75.118  2.872   1.00 15.71  ?  167  LYS A N   1 
ATOM   1291  C  CA  . LYS A  1 167 ? -93.664  76.299  3.722   1.00 15.37  ?  167  LYS A CA  1 
ATOM   1292  C  C   . LYS A  1 167 ? -92.271  76.883  3.890   1.00 19.78  ?  167  LYS A C   1 
ATOM   1293  O  O   . LYS A  1 167 ? -91.284  76.318  3.428   1.00 18.42  ?  167  LYS A O   1 
ATOM   1294  C  CB  . LYS A  1 167 ? -94.281  75.988  5.088   1.00 17.32  ?  167  LYS A CB  1 
ATOM   1295  C  CG  . LYS A  1 167 ? -95.779  75.697  5.050   1.00 15.61  ?  167  LYS A CG  1 
ATOM   1296  C  CD  . LYS A  1 167 ? -96.358  75.664  6.450   1.00 19.12  ?  167  LYS A CD  1 
ATOM   1297  C  CE  . LYS A  1 167 ? -97.851  75.390  6.427   1.00 18.99  ?  167  LYS A CE  1 
ATOM   1298  N  NZ  . LYS A  1 167 ? -98.407  75.300  7.810   1.00 19.59  ?  167  LYS A NZ  1 
ATOM   1299  N  N   . ILE A  1 168 ? -92.204  78.024  4.554   1.00 18.18  ?  168  ILE A N   1 
ATOM   1300  C  CA  . ILE A  1 168 ? -90.958  78.746  4.675   1.00 11.72  ?  168  ILE A CA  1 
ATOM   1301  C  C   . ILE A  1 168 ? -90.769  79.213  6.115   1.00 9.99   ?  168  ILE A C   1 
ATOM   1302  O  O   . ILE A  1 168 ? -91.743  79.535  6.802   1.00 14.73  ?  168  ILE A O   1 
ATOM   1303  C  CB  . ILE A  1 168 ? -90.945  79.943  3.687   1.00 25.14  ?  168  ILE A CB  1 
ATOM   1304  C  CG1 . ILE A  1 168 ? -89.594  80.641  3.651   1.00 34.40  ?  168  ILE A CG1 1 
ATOM   1305  C  CG2 . ILE A  1 168 ? -92.028  80.945  4.032   1.00 32.28  ?  168  ILE A CG2 1 
ATOM   1306  C  CD1 . ILE A  1 168 ? -89.487  81.589  2.479   1.00 42.62  ?  168  ILE A CD1 1 
ATOM   1307  N  N   . PHE A  1 169 ? -89.527  79.194  6.594   1.00 21.77  ?  169  PHE A N   1 
ATOM   1308  C  CA  . PHE A  1 169 ? -89.211  79.874  7.848   1.00 14.74  ?  169  PHE A CA  1 
ATOM   1309  C  C   . PHE A  1 169 ? -87.899  80.625  7.686   1.00 14.41  ?  169  PHE A C   1 
ATOM   1310  O  O   . PHE A  1 169 ? -87.088  80.313  6.812   1.00 21.32  ?  169  PHE A O   1 
ATOM   1311  C  CB  . PHE A  1 169 ? -89.170  78.907  9.046   1.00 10.06  ?  169  PHE A CB  1 
ATOM   1312  C  CG  . PHE A  1 169 ? -88.037  77.907  9.023   1.00 21.99  ?  169  PHE A CG  1 
ATOM   1313  C  CD1 . PHE A  1 169 ? -86.802  78.213  9.582   1.00 15.48  ?  169  PHE A CD1 1 
ATOM   1314  C  CD2 . PHE A  1 169 ? -88.234  76.636  8.500   1.00 13.76  ?  169  PHE A CD2 1 
ATOM   1315  C  CE1 . PHE A  1 169 ? -85.773  77.282  9.587   1.00 14.29  ?  169  PHE A CE1 1 
ATOM   1316  C  CE2 . PHE A  1 169 ? -87.209  75.695  8.495   1.00 14.62  ?  169  PHE A CE2 1 
ATOM   1317  C  CZ  . PHE A  1 169 ? -85.974  76.017  9.038   1.00 13.81  ?  169  PHE A CZ  1 
ATOM   1318  N  N   . THR A  1 170 ? -87.712  81.640  8.518   1.00 22.82  ?  170  THR A N   1 
ATOM   1319  C  CA  . THR A  1 170 ? -86.534  82.484  8.431   1.00 18.00  ?  170  THR A CA  1 
ATOM   1320  C  C   . THR A  1 170 ? -86.166  83.024  9.800   1.00 21.25  ?  170  THR A C   1 
ATOM   1321  O  O   . THR A  1 170 ? -87.039  83.267  10.631  1.00 17.63  ?  170  THR A O   1 
ATOM   1322  C  CB  . THR A  1 170 ? -86.768  83.657  7.451   1.00 25.20  ?  170  THR A CB  1 
ATOM   1323  O  OG1 . THR A  1 170 ? -85.649  84.548  7.484   1.00 29.37  ?  170  THR A OG1 1 
ATOM   1324  C  CG2 . THR A  1 170 ? -88.032  84.422  7.823   1.00 20.12  ?  170  THR A CG2 1 
ATOM   1325  N  N   . GLY A  1 171 ? -84.874  83.216  10.036  1.00 17.48  ?  171  GLY A N   1 
ATOM   1326  C  CA  . GLY A  1 171 ? -84.439  83.873  11.252  1.00 21.08  ?  171  GLY A CA  1 
ATOM   1327  C  C   . GLY A  1 171 ? -84.584  85.377  11.124  1.00 27.35  ?  171  GLY A C   1 
ATOM   1328  O  O   . GLY A  1 171 ? -84.336  86.123  12.067  1.00 27.50  ?  171  GLY A O   1 
ATOM   1329  N  N   . ASP A  1 172 ? -85.018  85.820  9.950   1.00 26.16  ?  172  ASP A N   1 
ATOM   1330  C  CA  . ASP A  1 172 ? -85.136  87.241  9.663   1.00 21.08  ?  172  ASP A CA  1 
ATOM   1331  C  C   . ASP A  1 172 ? -86.569  87.699  9.925   1.00 24.16  ?  172  ASP A C   1 
ATOM   1332  O  O   . ASP A  1 172 ? -87.472  87.480  9.111   1.00 24.45  ?  172  ASP A O   1 
ATOM   1333  C  CB  . ASP A  1 172 ? -84.714  87.512  8.210   1.00 24.09  ?  172  ASP A CB  1 
ATOM   1334  C  CG  . ASP A  1 172 ? -84.877  88.973  7.799   1.00 30.49  ?  172  ASP A CG  1 
ATOM   1335  O  OD1 . ASP A  1 172 ? -85.416  89.777  8.584   1.00 26.17  -1 172  ASP A OD1 1 
ATOM   1336  O  OD2 . ASP A  1 172 ? -84.429  89.315  6.684   1.00 29.79  ?  172  ASP A OD2 1 
ATOM   1337  N  N   . ASP A  1 173 ? -86.768  88.322  11.082  1.00 22.95  ?  173  ASP A N   1 
ATOM   1338  C  CA  . ASP A  1 173 ? -88.101  88.716  11.529  1.00 24.49  ?  173  ASP A CA  1 
ATOM   1339  C  C   . ASP A  1 173 ? -88.762  89.730  10.591  1.00 22.63  ?  173  ASP A C   1 
ATOM   1340  O  O   . ASP A  1 173 ? -89.979  89.712  10.401  1.00 25.82  ?  173  ASP A O   1 
ATOM   1341  C  CB  . ASP A  1 173 ? -88.033  89.286  12.947  1.00 23.04  ?  173  ASP A CB  1 
ATOM   1342  C  CG  . ASP A  1 173 ? -87.741  88.219  13.993  1.00 36.61  ?  173  ASP A CG  1 
ATOM   1343  O  OD1 . ASP A  1 173 ? -88.240  87.081  13.854  1.00 35.08  ?  173  ASP A OD1 1 
ATOM   1344  O  OD2 . ASP A  1 173 ? -87.006  88.523  14.958  1.00 36.97  -1 173  ASP A OD2 1 
ATOM   1345  N  N   . ASN A  1 174 ? -87.960  90.613  10.008  1.00 26.80  ?  174  ASN A N   1 
ATOM   1346  C  CA  . ASN A  1 174 ? -88.485  91.617  9.091   1.00 21.72  ?  174  ASN A CA  1 
ATOM   1347  C  C   . ASN A  1 174 ? -89.021  90.985  7.815   1.00 30.59  ?  174  ASN A C   1 
ATOM   1348  O  O   . ASN A  1 174 ? -90.052  91.404  7.287   1.00 39.14  ?  174  ASN A O   1 
ATOM   1349  C  CB  . ASN A  1 174 ? -87.413  92.648  8.767   1.00 25.14  ?  174  ASN A CB  1 
ATOM   1350  C  CG  . ASN A  1 174 ? -87.080  93.524  9.961   1.00 35.32  ?  174  ASN A CG  1 
ATOM   1351  O  OD1 . ASN A  1 174 ? -87.933  93.775  10.810  1.00 30.69  ?  174  ASN A OD1 1 
ATOM   1352  N  ND2 . ASN A  1 174 ? -85.835  93.977  10.042  1.00 37.17  ?  174  ASN A ND2 1 
ATOM   1353  N  N   . LEU A  1 175 ? -88.309  89.980  7.320   1.00 26.60  ?  175  LEU A N   1 
ATOM   1354  C  CA  . LEU A  1 175 ? -88.745  89.237  6.145   1.00 18.39  ?  175  LEU A CA  1 
ATOM   1355  C  C   . LEU A  1 175 ? -89.973  88.407  6.462   1.00 23.73  ?  175  LEU A C   1 
ATOM   1356  O  O   . LEU A  1 175 ? -90.922  88.353  5.676   1.00 26.09  ?  175  LEU A O   1 
ATOM   1357  C  CB  . LEU A  1 175 ? -87.623  88.329  5.638   1.00 23.72  ?  175  LEU A CB  1 
ATOM   1358  C  CG  . LEU A  1 175 ? -87.970  87.402  4.472   1.00 21.97  ?  175  LEU A CG  1 
ATOM   1359  C  CD1 . LEU A  1 175 ? -88.457  88.205  3.266   1.00 22.61  ?  175  LEU A CD1 1 
ATOM   1360  C  CD2 . LEU A  1 175 ? -86.775  86.538  4.102   1.00 14.62  ?  175  LEU A CD2 1 
ATOM   1361  N  N   . ALA A  1 176 ? -89.948  87.768  7.626   1.00 23.75  ?  176  ALA A N   1 
ATOM   1362  C  CA  . ALA A  1 176 ? -91.058  86.931  8.056   1.00 24.16  ?  176  ALA A CA  1 
ATOM   1363  C  C   . ALA A  1 176 ? -92.340  87.745  8.138   1.00 25.16  ?  176  ALA A C   1 
ATOM   1364  O  O   . ALA A  1 176 ? -93.413  87.266  7.770   1.00 29.66  ?  176  ALA A O   1 
ATOM   1365  C  CB  . ALA A  1 176 ? -90.751  86.280  9.403   1.00 18.83  ?  176  ALA A CB  1 
ATOM   1366  N  N   . ASP A  1 177 ? -92.218  88.991  8.588   1.00 23.30  ?  177  ASP A N   1 
ATOM   1367  C  CA  . ASP A  1 177 ? -93.372  89.878  8.675   1.00 22.96  ?  177  ASP A CA  1 
ATOM   1368  C  C   . ASP A  1 177 ? -94.016  90.170  7.313   1.00 25.55  ?  177  ASP A C   1 
ATOM   1369  O  O   . ASP A  1 177 ? -95.198  90.503  7.242   1.00 27.35  ?  177  ASP A O   1 
ATOM   1370  C  CB  . ASP A  1 177 ? -92.968  91.200  9.334   1.00 34.95  ?  177  ASP A CB  1 
ATOM   1371  C  CG  . ASP A  1 177 ? -92.869  91.097  10.842  1.00 57.18  ?  177  ASP A CG  1 
ATOM   1372  O  OD1 . ASP A  1 177 ? -93.488  90.177  11.420  1.00 64.88  ?  177  ASP A OD1 1 
ATOM   1373  O  OD2 . ASP A  1 177 ? -92.177  91.947  11.448  1.00 64.88  -1 177  ASP A OD2 1 
ATOM   1374  N  N   . GLU A  1 178 ? -93.245  90.031  6.238   1.00 26.53  ?  178  GLU A N   1 
ATOM   1375  C  CA  . GLU A  1 178 ? -93.728  90.387  4.901   1.00 24.42  ?  178  GLU A CA  1 
ATOM   1376  C  C   . GLU A  1 178 ? -94.142  89.190  4.034   1.00 29.11  ?  178  GLU A C   1 
ATOM   1377  O  O   . GLU A  1 178 ? -94.684  89.363  2.943   1.00 29.45  ?  178  GLU A O   1 
ATOM   1378  C  CB  . GLU A  1 178 ? -92.669  91.241  4.200   1.00 31.80  ?  178  GLU A CB  1 
ATOM   1379  C  CG  . GLU A  1 178 ? -92.447  92.556  4.963   1.00 44.38  ?  178  GLU A CG  1 
ATOM   1380  C  CD  . GLU A  1 178 ? -91.413  93.474  4.344   1.00 61.88  ?  178  GLU A CD  1 
ATOM   1381  O  OE1 . GLU A  1 178 ? -91.087  93.301  3.154   1.00 70.51  ?  178  GLU A OE1 1 
ATOM   1382  O  OE2 . GLU A  1 178 ? -90.916  94.369  5.062   1.00 73.23  -1 178  GLU A OE2 1 
ATOM   1383  N  N   . LEU A  1 179 ? -93.904  87.978  4.526   1.00 22.14  ?  179  LEU A N   1 
ATOM   1384  C  CA  . LEU A  1 179 ? -94.248  86.778  3.771   1.00 24.30  ?  179  LEU A CA  1 
ATOM   1385  C  C   . LEU A  1 179 ? -95.703  86.383  3.983   1.00 25.62  ?  179  LEU A C   1 
ATOM   1386  O  O   . LEU A  1 179 ? -96.303  86.684  5.014   1.00 27.64  ?  179  LEU A O   1 
ATOM   1387  C  CB  . LEU A  1 179 ? -93.350  85.600  4.156   1.00 19.92  ?  179  LEU A CB  1 
ATOM   1388  C  CG  . LEU A  1 179 ? -91.857  85.718  3.865   1.00 31.47  ?  179  LEU A CG  1 
ATOM   1389  C  CD1 . LEU A  1 179 ? -91.100  84.539  4.476   1.00 28.16  ?  179  LEU A CD1 1 
ATOM   1390  C  CD2 . LEU A  1 179 ? -91.625  85.803  2.366   1.00 30.28  ?  179  LEU A CD2 1 
ATOM   1391  N  N   . ASP A  1 180 ? -96.266  85.724  2.979   1.00 27.69  ?  180  ASP A N   1 
ATOM   1392  C  CA  . ASP A  1 180 ? -97.627  85.224  3.043   1.00 33.02  ?  180  ASP A CA  1 
ATOM   1393  C  C   . ASP A  1 180 ? -97.760  84.274  4.235   1.00 30.35  ?  180  ASP A C   1 
ATOM   1394  O  O   . ASP A  1 180 ? -97.075  83.253  4.321   1.00 24.51  ?  180  ASP A O   1 
ATOM   1395  C  CB  . ASP A  1 180 ? -97.973  84.533  1.723   1.00 37.00  ?  180  ASP A CB  1 
ATOM   1396  C  CG  . ASP A  1 180 ? -99.403  84.041  1.669   1.00 49.20  ?  180  ASP A CG  1 
ATOM   1397  O  OD1 . ASP A  1 180 ? -100.190 84.319  2.605   1.00 48.54  ?  180  ASP A OD1 1 
ATOM   1398  O  OD2 . ASP A  1 180 ? -99.743  83.384  0.664   1.00 55.85  -1 180  ASP A OD2 1 
ATOM   1399  N  N   . LYS A  1 181 ? -98.644  84.628  5.159   1.00 20.40  ?  181  LYS A N   1 
ATOM   1400  C  CA  . LYS A  1 181 ? -98.797  83.877  6.402   1.00 26.10  ?  181  LYS A CA  1 
ATOM   1401  C  C   . LYS A  1 181 ? -99.304  82.461  6.157   1.00 24.51  ?  181  LYS A C   1 
ATOM   1402  O  O   . LYS A  1 181 ? -99.063  81.561  6.960   1.00 31.08  ?  181  LYS A O   1 
ATOM   1403  C  CB  . LYS A  1 181 ? -99.718  84.628  7.362   1.00 29.21  ?  181  LYS A CB  1 
ATOM   1404  C  CG  . LYS A  1 181 ? -99.195  86.033  7.607   1.00 47.65  ?  181  LYS A CG  1 
ATOM   1405  C  CD  . LYS A  1 181 ? -97.808  86.029  8.228   1.00 57.25  ?  181  LYS A CD  1 
ATOM   1406  C  CE  . LYS A  1 181 ? -97.219  87.437  8.236   1.00 58.83  ?  181  LYS A CE  1 
ATOM   1407  N  NZ  . LYS A  1 181 ? -95.915  87.496  8.944   1.00 58.53  ?  181  LYS A NZ  1 
ATOM   1408  N  N   . ARG A  1 182 ? -100.017 82.278  5.049   1.00 23.93  ?  182  ARG A N   1 
ATOM   1409  C  CA  . ARG A  1 182 ? -100.545 80.973  4.667   1.00 23.79  ?  182  ARG A CA  1 
ATOM   1410  C  C   . ARG A  1 182 ? -99.432  79.934  4.488   1.00 27.76  ?  182  ARG A C   1 
ATOM   1411  O  O   . ARG A  1 182 ? -99.650  78.743  4.712   1.00 34.67  ?  182  ARG A O   1 
ATOM   1412  C  CB  . ARG A  1 182 ? -101.364 81.088  3.371   1.00 21.81  ?  182  ARG A CB  1 
ATOM   1413  C  CG  . ARG A  1 182 ? -102.585 82.013  3.462   1.00 28.37  ?  182  ARG A CG  1 
ATOM   1414  C  CD  . ARG A  1 182 ? -103.260 82.134  2.103   1.00 28.07  ?  182  ARG A CD  1 
ATOM   1415  N  NE  . ARG A  1 182 ? -102.307 82.573  1.090   1.00 34.51  ?  182  ARG A NE  1 
ATOM   1416  C  CZ  . ARG A  1 182 ? -102.527 82.538  -0.219  1.00 39.07  ?  182  ARG A CZ  1 
ATOM   1417  N  NH1 . ARG A  1 182 ? -103.677 82.074  -0.685  1.00 47.38  ?  182  ARG A NH1 1 
ATOM   1418  N  NH2 . ARG A  1 182 ? -101.590 82.955  -1.063  1.00 29.44  ?  182  ARG A NH2 1 
ATOM   1419  N  N   . ILE A  1 183 ? -98.238  80.383  4.100   1.00 19.61  ?  183  ILE A N   1 
ATOM   1420  C  CA  . ILE A  1 183 ? -97.132  79.456  3.869   1.00 24.59  ?  183  ILE A CA  1 
ATOM   1421  C  C   . ILE A  1 183 ? -95.937  79.678  4.808   1.00 25.13  ?  183  ILE A C   1 
ATOM   1422  O  O   . ILE A  1 183 ? -94.839  79.179  4.563   1.00 24.76  ?  183  ILE A O   1 
ATOM   1423  C  CB  . ILE A  1 183 ? -96.653  79.527  2.395   1.00 19.84  ?  183  ILE A CB  1 
ATOM   1424  C  CG1 . ILE A  1 183 ? -96.504  80.976  1.924   1.00 22.70  ?  183  ILE A CG1 1 
ATOM   1425  C  CG2 . ILE A  1 183 ? -97.639  78.818  1.486   1.00 19.56  ?  183  ILE A CG2 1 
ATOM   1426  C  CD1 . ILE A  1 183 ? -95.145  81.594  2.196   1.00 17.87  ?  183  ILE A CD1 1 
ATOM   1427  N  N   . LEU A  1 184 ? -96.157  80.401  5.898   1.00 19.48  ?  184  LEU A N   1 
ATOM   1428  C  CA  . LEU A  1 184 ? -95.082  80.689  6.834   1.00 18.45  ?  184  LEU A CA  1 
ATOM   1429  C  C   . LEU A  1 184 ? -95.135  79.774  8.051   1.00 22.85  ?  184  LEU A C   1 
ATOM   1430  O  O   . LEU A  1 184 ? -96.206  79.547  8.611   1.00 24.37  ?  184  LEU A O   1 
ATOM   1431  C  CB  . LEU A  1 184 ? -95.154  82.148  7.298   1.00 22.73  ?  184  LEU A CB  1 
ATOM   1432  C  CG  . LEU A  1 184 ? -94.070  82.608  8.279   1.00 27.60  ?  184  LEU A CG  1 
ATOM   1433  C  CD1 . LEU A  1 184 ? -92.737  82.753  7.553   1.00 19.77  ?  184  LEU A CD1 1 
ATOM   1434  C  CD2 . LEU A  1 184 ? -94.443  83.912  9.018   1.00 30.32  ?  184  LEU A CD2 1 
ATOM   1435  N  N   . ILE A  1 185 ? -93.982  79.242  8.450   1.00 16.92  ?  185  ILE A N   1 
ATOM   1436  C  CA  . ILE A  1 185 ? -93.833  78.681  9.793   1.00 16.92  ?  185  ILE A CA  1 
ATOM   1437  C  C   . ILE A  1 185 ? -93.232  79.764  10.678  1.00 20.21  ?  185  ILE A C   1 
ATOM   1438  O  O   . ILE A  1 185 ? -92.057  80.104  10.534  1.00 27.16  ?  185  ILE A O   1 
ATOM   1439  C  CB  . ILE A  1 185 ? -92.938  77.434  9.822   1.00 19.04  ?  185  ILE A CB  1 
ATOM   1440  C  CG1 . ILE A  1 185 ? -93.624  76.264  9.112   1.00 18.77  ?  185  ILE A CG1 1 
ATOM   1441  C  CG2 . ILE A  1 185 ? -92.620  77.041  11.259  1.00 14.46  ?  185  ILE A CG2 1 
ATOM   1442  C  CD1 . ILE A  1 185 ? -92.716  75.080  8.866   1.00 12.71  ?  185  ILE A CD1 1 
ATOM   1443  N  N   . ASP A  1 186 ? -94.035  80.307  11.590  1.00 23.33  ?  186  ASP A N   1 
ATOM   1444  C  CA  . ASP A  1 186 ? -93.622  81.472  12.380  1.00 21.30  ?  186  ASP A CA  1 
ATOM   1445  C  C   . ASP A  1 186 ? -92.947  81.065  13.693  1.00 19.82  ?  186  ASP A C   1 
ATOM   1446  O  O   . ASP A  1 186 ? -93.608  80.631  14.634  1.00 16.72  ?  186  ASP A O   1 
ATOM   1447  C  CB  . ASP A  1 186 ? -94.838  82.358  12.662  1.00 29.82  ?  186  ASP A CB  1 
ATOM   1448  C  CG  . ASP A  1 186 ? -94.462  83.726  13.210  1.00 31.80  ?  186  ASP A CG  1 
ATOM   1449  O  OD1 . ASP A  1 186 ? -93.434  83.849  13.911  1.00 36.14  ?  186  ASP A OD1 1 
ATOM   1450  O  OD2 . ASP A  1 186 ? -95.220  84.681  12.953  1.00 39.33  -1 186  ASP A OD2 1 
ATOM   1451  N  N   . ILE A  1 187 ? -91.636  81.266  13.760  1.00 17.99  ?  187  ILE A N   1 
ATOM   1452  C  CA  . ILE A  1 187 ? -90.842  80.846  14.908  1.00 17.48  ?  187  ILE A CA  1 
ATOM   1453  C  C   . ILE A  1 187 ? -91.282  81.542  16.188  1.00 18.75  ?  187  ILE A C   1 
ATOM   1454  O  O   . ILE A  1 187 ? -91.360  80.924  17.253  1.00 22.43  ?  187  ILE A O   1 
ATOM   1455  C  CB  . ILE A  1 187 ? -89.347  81.104  14.645  1.00 19.75  ?  187  ILE A CB  1 
ATOM   1456  C  CG1 . ILE A  1 187 ? -88.859  80.181  13.520  1.00 16.24  ?  187  ILE A CG1 1 
ATOM   1457  C  CG2 . ILE A  1 187 ? -88.520  80.871  15.894  1.00 12.27  ?  187  ILE A CG2 1 
ATOM   1458  C  CD1 . ILE A  1 187 ? -87.403  80.407  13.108  1.00 17.23  ?  187  ILE A CD1 1 
ATOM   1459  N  N   . ASN A  1 188 ? -91.598  82.823  16.067  1.00 21.99  ?  188  ASN A N   1 
ATOM   1460  C  CA  . ASN A  1 188 ? -92.033  83.612  17.203  1.00 22.48  ?  188  ASN A CA  1 
ATOM   1461  C  C   . ASN A  1 188 ? -93.408  83.178  17.716  1.00 22.74  ?  188  ASN A C   1 
ATOM   1462  O  O   . ASN A  1 188 ? -93.716  83.322  18.896  1.00 27.86  ?  188  ASN A O   1 
ATOM   1463  C  CB  . ASN A  1 188 ? -92.039  85.094  16.824  1.00 14.38  ?  188  ASN A CB  1 
ATOM   1464  C  CG  . ASN A  1 188 ? -90.654  85.600  16.466  1.00 22.71  ?  188  ASN A CG  1 
ATOM   1465  O  OD1 . ASN A  1 188 ? -89.714  85.488  17.258  1.00 21.90  ?  188  ASN A OD1 1 
ATOM   1466  N  ND2 . ASN A  1 188 ? -90.516  86.150  15.263  1.00 29.27  ?  188  ASN A ND2 1 
ATOM   1467  N  N   . LYS A  1 189 ? -94.243  82.666  16.821  1.00 22.84  ?  189  LYS A N   1 
ATOM   1468  C  CA  . LYS A  1 189 ? -95.562  82.185  17.211  1.00 27.69  ?  189  LYS A CA  1 
ATOM   1469  C  C   . LYS A  1 189 ? -95.507  80.763  17.779  1.00 33.15  ?  189  LYS A C   1 
ATOM   1470  O  O   . LYS A  1 189 ? -96.182  80.456  18.761  1.00 30.16  ?  189  LYS A O   1 
ATOM   1471  C  CB  . LYS A  1 189 ? -96.525  82.270  16.023  1.00 29.75  ?  189  LYS A CB  1 
ATOM   1472  C  CG  . LYS A  1 189 ? -97.948  81.829  16.330  1.00 40.19  ?  189  LYS A CG  1 
ATOM   1473  C  CD  . LYS A  1 189 ? -98.774  81.688  15.057  1.00 47.12  ?  189  LYS A CD  1 
ATOM   1474  C  CE  . LYS A  1 189 ? -98.905  83.042  14.367  1.00 65.29  ?  189  LYS A CE  1 
ATOM   1475  N  NZ  . LYS A  1 189 ? -100.028 83.111  13.388  1.00 74.86  ?  189  LYS A NZ  1 
ATOM   1476  N  N   . GLU A  1 190 ? -94.708  79.896  17.161  1.00 24.24  ?  190  GLU A N   1 
ATOM   1477  C  CA  . GLU A  1 190 ? -94.725  78.478  17.513  1.00 23.80  ?  190  GLU A CA  1 
ATOM   1478  C  C   . GLU A  1 190 ? -93.890  78.128  18.743  1.00 24.62  ?  190  GLU A C   1 
ATOM   1479  O  O   . GLU A  1 190 ? -94.148  77.117  19.399  1.00 23.47  ?  190  GLU A O   1 
ATOM   1480  C  CB  . GLU A  1 190 ? -94.248  77.632  16.328  1.00 20.57  ?  190  GLU A CB  1 
ATOM   1481  C  CG  . GLU A  1 190 ? -95.098  77.805  15.082  1.00 26.82  ?  190  GLU A CG  1 
ATOM   1482  C  CD  . GLU A  1 190 ? -96.565  77.522  15.348  1.00 33.88  ?  190  GLU A CD  1 
ATOM   1483  O  OE1 . GLU A  1 190 ? -96.856  76.662  16.208  1.00 33.87  -1 190  GLU A OE1 1 
ATOM   1484  O  OE2 . GLU A  1 190 ? -97.423  78.168  14.704  1.00 35.81  ?  190  GLU A OE2 1 
ATOM   1485  N  N   . PHE A  1 191 ? -92.904  78.962  19.060  1.00 21.30  ?  191  PHE A N   1 
ATOM   1486  C  CA  . PHE A  1 191 ? -92.008  78.690  20.181  1.00 21.25  ?  191  PHE A CA  1 
ATOM   1487  C  C   . PHE A  1 191 ? -92.129  79.717  21.303  1.00 21.12  ?  191  PHE A C   1 
ATOM   1488  O  O   . PHE A  1 191 ? -92.367  80.900  21.049  1.00 20.50  ?  191  PHE A O   1 
ATOM   1489  C  CB  . PHE A  1 191 ? -90.556  78.625  19.691  1.00 18.97  ?  191  PHE A CB  1 
ATOM   1490  C  CG  . PHE A  1 191 ? -90.274  77.454  18.797  1.00 22.49  ?  191  PHE A CG  1 
ATOM   1491  C  CD1 . PHE A  1 191 ? -90.505  77.529  17.432  1.00 11.19  ?  191  PHE A CD1 1 
ATOM   1492  C  CD2 . PHE A  1 191 ? -89.772  76.277  19.328  1.00 17.69  ?  191  PHE A CD2 1 
ATOM   1493  C  CE1 . PHE A  1 191 ? -90.251  76.439  16.608  1.00 10.72  ?  191  PHE A CE1 1 
ATOM   1494  C  CE2 . PHE A  1 191 ? -89.513  75.183  18.517  1.00 21.00  ?  191  PHE A CE2 1 
ATOM   1495  C  CZ  . PHE A  1 191 ? -89.751  75.265  17.154  1.00 14.24  ?  191  PHE A CZ  1 
ATOM   1496  N  N   . PRO A  1 192 ? -91.957  79.264  22.554  1.00 26.82  ?  192  PRO A N   1 
ATOM   1497  C  CA  . PRO A  1 192 ? -91.885  80.226  23.660  1.00 18.80  ?  192  PRO A CA  1 
ATOM   1498  C  C   . PRO A  1 192 ? -90.725  81.191  23.443  1.00 23.17  ?  192  PRO A C   1 
ATOM   1499  O  O   . PRO A  1 192 ? -89.758  80.822  22.770  1.00 19.55  ?  192  PRO A O   1 
ATOM   1500  C  CB  . PRO A  1 192 ? -91.666  79.338  24.895  1.00 20.08  ?  192  PRO A CB  1 
ATOM   1501  C  CG  . PRO A  1 192 ? -91.149  78.035  24.359  1.00 18.97  ?  192  PRO A CG  1 
ATOM   1502  C  CD  . PRO A  1 192 ? -91.767  77.872  23.004  1.00 19.44  ?  192  PRO A CD  1 
ATOM   1503  N  N   . GLU A  1 193 ? -90.826  82.395  24.001  1.00 23.02  ?  193  GLU A N   1 
ATOM   1504  C  CA  . GLU A  1 193 ? -89.924  83.499  23.669  1.00 24.04  ?  193  GLU A CA  1 
ATOM   1505  C  C   . GLU A  1 193 ? -88.444  83.154  23.833  1.00 24.70  ?  193  GLU A C   1 
ATOM   1506  O  O   . GLU A  1 193 ? -87.627  83.477  22.969  1.00 25.34  ?  193  GLU A O   1 
ATOM   1507  C  CB  . GLU A  1 193 ? -90.291  84.730  24.508  1.00 22.05  ?  193  GLU A CB  1 
ATOM   1508  C  CG  . GLU A  1 193 ? -89.494  85.986  24.206  1.00 48.23  ?  193  GLU A CG  1 
ATOM   1509  C  CD  . GLU A  1 193 ? -90.099  87.217  24.868  1.00 63.37  ?  193  GLU A CD  1 
ATOM   1510  O  OE1 . GLU A  1 193 ? -91.279  87.515  24.578  1.00 67.53  ?  193  GLU A OE1 1 
ATOM   1511  O  OE2 . GLU A  1 193 ? -89.423  87.854  25.706  1.00 61.88  -1 193  GLU A OE2 1 
ATOM   1512  N  N   . GLU A  1 194 ? -88.091  82.508  24.937  1.00 20.88  ?  194  GLU A N   1 
ATOM   1513  C  CA  . GLU A  1 194 ? -86.689  82.169  25.172  1.00 17.89  ?  194  GLU A CA  1 
ATOM   1514  C  C   . GLU A  1 194 ? -86.191  81.090  24.193  1.00 25.41  ?  194  GLU A C   1 
ATOM   1515  O  O   . GLU A  1 194 ? -85.024  81.100  23.792  1.00 25.61  ?  194  GLU A O   1 
ATOM   1516  C  CB  . GLU A  1 194 ? -86.469  81.726  26.622  1.00 28.95  ?  194  GLU A CB  1 
ATOM   1517  C  CG  . GLU A  1 194 ? -86.948  80.316  26.971  1.00 51.63  ?  194  GLU A CG  1 
ATOM   1518  C  CD  . GLU A  1 194 ? -88.467  80.176  27.018  1.00 61.06  ?  194  GLU A CD  1 
ATOM   1519  O  OE1 . GLU A  1 194 ? -89.178  81.209  27.036  1.00 56.09  ?  194  GLU A OE1 1 
ATOM   1520  O  OE2 . GLU A  1 194 ? -88.944  79.019  27.054  1.00 60.94  -1 194  GLU A OE2 1 
ATOM   1521  N  N   . GLN A  1 195 ? -87.057  80.148  23.826  1.00 21.29  ?  195  GLN A N   1 
ATOM   1522  C  CA  . GLN A  1 195 ? -86.670  79.136  22.848  1.00 22.70  ?  195  GLN A CA  1 
ATOM   1523  C  C   . GLN A  1 195 ? -86.508  79.763  21.471  1.00 23.32  ?  195  GLN A C   1 
ATOM   1524  O  O   . GLN A  1 195 ? -85.599  79.406  20.715  1.00 16.59  ?  195  GLN A O   1 
ATOM   1525  C  CB  . GLN A  1 195 ? -87.686  77.994  22.795  1.00 18.60  ?  195  GLN A CB  1 
ATOM   1526  C  CG  . GLN A  1 195 ? -87.658  77.088  24.013  1.00 16.31  ?  195  GLN A CG  1 
ATOM   1527  C  CD  . GLN A  1 195 ? -88.475  75.831  23.813  1.00 22.94  ?  195  GLN A CD  1 
ATOM   1528  O  OE1 . GLN A  1 195 ? -88.996  75.583  22.724  1.00 22.04  ?  195  GLN A OE1 1 
ATOM   1529  N  NE2 . GLN A  1 195 ? -88.595  75.029  24.864  1.00 24.38  ?  195  GLN A NE2 1 
ATOM   1530  N  N   . ALA A  1 196 ? -87.400  80.695  21.148  1.00 20.23  ?  196  ALA A N   1 
ATOM   1531  C  CA  . ALA A  1 196 ? -87.354  81.380  19.862  1.00 19.93  ?  196  ALA A CA  1 
ATOM   1532  C  C   . ALA A  1 196 ? -86.035  82.131  19.720  1.00 20.79  ?  196  ALA A C   1 
ATOM   1533  O  O   . ALA A  1 196 ? -85.418  82.146  18.650  1.00 16.05  ?  196  ALA A O   1 
ATOM   1534  C  CB  . ALA A  1 196 ? -88.533  82.329  19.720  1.00 14.39  ?  196  ALA A CB  1 
ATOM   1535  N  N   . GLU A  1 197 ? -85.601  82.745  20.815  1.00 13.71  ?  197  GLU A N   1 
ATOM   1536  C  CA  . GLU A  1 197 ? -84.347  83.484  20.825  1.00 14.39  ?  197  GLU A CA  1 
ATOM   1537  C  C   . GLU A  1 197 ? -83.157  82.551  20.617  1.00 17.17  ?  197  GLU A C   1 
ATOM   1538  O  O   . GLU A  1 197 ? -82.264  82.844  19.821  1.00 18.76  ?  197  GLU A O   1 
ATOM   1539  C  CB  . GLU A  1 197 ? -84.203  84.242  22.148  1.00 20.43  ?  197  GLU A CB  1 
ATOM   1540  C  CG  . GLU A  1 197 ? -82.887  84.981  22.333  1.00 31.93  ?  197  GLU A CG  1 
ATOM   1541  C  CD  . GLU A  1 197 ? -82.806  85.670  23.688  1.00 57.08  ?  197  GLU A CD  1 
ATOM   1542  O  OE1 . GLU A  1 197 ? -83.732  85.476  24.506  1.00 69.15  -1 197  GLU A OE1 1 
ATOM   1543  O  OE2 . GLU A  1 197 ? -81.814  86.387  23.944  1.00 60.50  ?  197  GLU A OE2 1 
ATOM   1544  N  N   . GLN A  1 198 ? -83.169  81.408  21.297  1.00 14.82  ?  198  GLN A N   1 
ATOM   1545  C  CA  . GLN A  1 198 ? -82.073  80.450  21.169  1.00 14.12  ?  198  GLN A CA  1 
ATOM   1546  C  C   . GLN A  1 198 ? -81.951  79.933  19.735  1.00 16.60  ?  198  GLN A C   1 
ATOM   1547  O  O   . GLN A  1 198 ? -80.848  79.868  19.184  1.00 17.40  ?  198  GLN A O   1 
ATOM   1548  C  CB  . GLN A  1 198 ? -82.255  79.292  22.150  1.00 11.82  ?  198  GLN A CB  1 
ATOM   1549  C  CG  . GLN A  1 198 ? -81.061  78.339  22.224  1.00 11.50  ?  198  GLN A CG  1 
ATOM   1550  C  CD  . GLN A  1 198 ? -81.308  77.151  23.148  1.00 23.02  ?  198  GLN A CD  1 
ATOM   1551  O  OE1 . GLN A  1 198 ? -82.453  76.766  23.385  1.00 19.31  ?  198  GLN A OE1 1 
ATOM   1552  N  NE2 . GLN A  1 198 ? -80.230  76.557  23.659  1.00 15.08  ?  198  GLN A NE2 1 
ATOM   1553  N  N   . LEU A  1 199 ? -83.083  79.565  19.136  1.00 15.34  ?  199  LEU A N   1 
ATOM   1554  C  CA  . LEU A  1 199 ? -83.115  79.113  17.742  1.00 15.58  ?  199  LEU A CA  1 
ATOM   1555  C  C   . LEU A  1 199 ? -82.506  80.141  16.791  1.00 19.61  ?  199  LEU A C   1 
ATOM   1556  O  O   . LEU A  1 199 ? -81.660  79.805  15.955  1.00 22.34  ?  199  LEU A O   1 
ATOM   1557  C  CB  . LEU A  1 199 ? -84.554  78.803  17.317  1.00 12.73  ?  199  LEU A CB  1 
ATOM   1558  C  CG  . LEU A  1 199 ? -85.261  77.620  17.982  1.00 18.35  ?  199  LEU A CG  1 
ATOM   1559  C  CD1 . LEU A  1 199 ? -86.741  77.627  17.651  1.00 17.19  ?  199  LEU A CD1 1 
ATOM   1560  C  CD2 . LEU A  1 199 ? -84.644  76.321  17.502  1.00 16.65  ?  199  LEU A CD2 1 
ATOM   1561  N  N   . LYS A  1 200 ? -82.953  81.389  16.913  1.00 18.33  ?  200  LYS A N   1 
ATOM   1562  C  CA  . LYS A  1 200 ? -82.513  82.458  16.019  1.00 20.95  ?  200  LYS A CA  1 
ATOM   1563  C  C   . LYS A  1 200 ? -81.034  82.798  16.226  1.00 14.42  ?  200  LYS A C   1 
ATOM   1564  O  O   . LYS A  1 200 ? -80.367  83.257  15.306  1.00 21.28  ?  200  LYS A O   1 
ATOM   1565  C  CB  . LYS A  1 200 ? -83.408  83.691  16.187  1.00 23.88  ?  200  LYS A CB  1 
ATOM   1566  C  CG  . LYS A  1 200 ? -84.802  83.460  15.595  1.00 28.95  ?  200  LYS A CG  1 
ATOM   1567  C  CD  . LYS A  1 200 ? -85.683  84.703  15.560  1.00 38.57  ?  200  LYS A CD  1 
ATOM   1568  C  CE  . LYS A  1 200 ? -86.063  85.178  16.947  1.00 44.13  ?  200  LYS A CE  1 
ATOM   1569  N  NZ  . LYS A  1 200 ? -87.140  86.213  16.904  1.00 38.78  ?  200  LYS A NZ  1 
ATOM   1570  N  N   . SER A  1 201 ? -80.511  82.525  17.416  1.00 15.59  ?  201  SER A N   1 
ATOM   1571  C  CA  . SER A  1 201 ? -79.107  82.813  17.695  1.00 15.25  ?  201  SER A CA  1 
ATOM   1572  C  C   . SER A  1 201 ? -78.199  81.861  16.910  1.00 23.74  ?  201  SER A C   1 
ATOM   1573  O  O   . SER A  1 201 ? -77.019  82.152  16.709  1.00 24.77  ?  201  SER A O   1 
ATOM   1574  C  CB  . SER A  1 201 ? -78.818  82.714  19.195  1.00 18.78  ?  201  SER A CB  1 
ATOM   1575  O  OG  . SER A  1 201 ? -78.575  81.378  19.583  1.00 24.13  ?  201  SER A OG  1 
ATOM   1576  N  N   . TYR A  1 202 ? -78.731  80.704  16.520  1.00 18.23  ?  202  TYR A N   1 
ATOM   1577  C  CA  . TYR A  1 202 ? -77.979  79.756  15.701  1.00 16.74  ?  202  TYR A CA  1 
ATOM   1578  C  C   . TYR A  1 202 ? -78.284  79.909  14.198  1.00 18.54  ?  202  TYR A C   1 
ATOM   1579  O  O   . TYR A  1 202 ? -77.408  79.757  13.339  1.00 17.27  ?  202  TYR A O   1 
ATOM   1580  C  CB  . TYR A  1 202 ? -78.294  78.330  16.150  1.00 17.24  ?  202  TYR A CB  1 
ATOM   1581  C  CG  . TYR A  1 202 ? -77.636  77.969  17.457  1.00 17.52  ?  202  TYR A CG  1 
ATOM   1582  C  CD1 . TYR A  1 202 ? -76.307  77.571  17.510  1.00 17.48  ?  202  TYR A CD1 1 
ATOM   1583  C  CD2 . TYR A  1 202 ? -78.356  78.027  18.647  1.00 15.01  ?  202  TYR A CD2 1 
ATOM   1584  C  CE1 . TYR A  1 202 ? -75.708  77.250  18.716  1.00 22.44  ?  202  TYR A CE1 1 
ATOM   1585  C  CE2 . TYR A  1 202 ? -77.774  77.707  19.853  1.00 19.36  ?  202  TYR A CE2 1 
ATOM   1586  C  CZ  . TYR A  1 202 ? -76.451  77.319  19.885  1.00 29.41  ?  202  TYR A CZ  1 
ATOM   1587  O  OH  . TYR A  1 202 ? -75.876  76.997  21.093  1.00 28.55  ?  202  TYR A OH  1 
ATOM   1588  N  N   . ILE A  1 203 ? -79.535  80.238  13.896  1.00 17.78  ?  203  ILE A N   1 
ATOM   1589  C  CA  . ILE A  1 203 ? -80.003  80.339  12.520  1.00 17.35  ?  203  ILE A CA  1 
ATOM   1590  C  C   . ILE A  1 203 ? -79.544  81.642  11.838  1.00 24.89  ?  203  ILE A C   1 
ATOM   1591  O  O   . ILE A  1 203 ? -79.260  81.648  10.643  1.00 20.08  ?  203  ILE A O   1 
ATOM   1592  C  CB  . ILE A  1 203 ? -81.548  80.223  12.468  1.00 19.51  ?  203  ILE A CB  1 
ATOM   1593  C  CG1 . ILE A  1 203 ? -81.993  78.838  12.950  1.00 18.03  ?  203  ILE A CG1 1 
ATOM   1594  C  CG2 . ILE A  1 203 ? -82.089  80.513  11.067  1.00 17.29  ?  203  ILE A CG2 1 
ATOM   1595  C  CD1 . ILE A  1 203 ? -83.508  78.672  13.048  1.00 13.61  ?  203  ILE A CD1 1 
ATOM   1596  N  N   . GLY A  1 204 ? -79.431  82.733  12.593  1.00 15.93  ?  204  GLY A N   1 
ATOM   1597  C  CA  . GLY A  1 204 ? -79.062  84.013  11.994  1.00 15.33  ?  204  GLY A CA  1 
ATOM   1598  C  C   . GLY A  1 204 ? -80.247  84.502  11.177  1.00 21.65  ?  204  GLY A C   1 
ATOM   1599  O  O   . GLY A  1 204 ? -81.379  84.147  11.495  1.00 36.97  ?  204  GLY A O   1 
ATOM   1600  N  N   . ASN A  1 205 ? -80.027  85.341  10.167  1.00 24.31  ?  205  ASN A N   1 
ATOM   1601  C  CA  . ASN A  1 205 ? -81.154  85.773  9.335   1.00 23.06  ?  205  ASN A CA  1 
ATOM   1602  C  C   . ASN A  1 205 ? -81.345  84.903  8.090   1.00 20.53  ?  205  ASN A C   1 
ATOM   1603  O  O   . ASN A  1 205 ? -81.772  85.401  7.051   1.00 28.11  ?  205  ASN A O   1 
ATOM   1604  C  CB  . ASN A  1 205 ? -81.031  87.248  8.905   1.00 25.32  ?  205  ASN A CB  1 
ATOM   1605  C  CG  . ASN A  1 205 ? -81.494  88.227  9.992   1.00 29.37  ?  205  ASN A CG  1 
ATOM   1606  O  OD1 . ASN A  1 205 ? -82.043  87.830  11.021  1.00 27.93  ?  205  ASN A OD1 1 
ATOM   1607  N  ND2 . ASN A  1 205 ? -81.338  89.518  9.723   1.00 34.27  ?  205  ASN A ND2 1 
ATOM   1608  N  N   . ARG A  1 206 ? -81.075  83.605  8.194   1.00 24.89  ?  206  ARG A N   1 
ATOM   1609  C  CA  . ARG A  1 206 ? -81.173  82.752  7.015   1.00 25.90  ?  206  ARG A CA  1 
ATOM   1610  C  C   . ARG A  1 206 ? -82.582  82.229  6.839   1.00 22.75  ?  206  ARG A C   1 
ATOM   1611  O  O   . ARG A  1 206 ? -83.378  82.202  7.780   1.00 21.04  ?  206  ARG A O   1 
ATOM   1612  C  CB  . ARG A  1 206 ? -80.189  81.579  7.075   1.00 23.83  ?  206  ARG A CB  1 
ATOM   1613  C  CG  . ARG A  1 206 ? -78.737  81.995  7.174   1.00 27.70  ?  206  ARG A CG  1 
ATOM   1614  C  CD  . ARG A  1 206 ? -77.823  80.818  6.906   1.00 30.10  ?  206  ARG A CD  1 
ATOM   1615  N  NE  . ARG A  1 206 ? -76.418  81.148  7.129   1.00 38.24  ?  206  ARG A NE  1 
ATOM   1616  C  CZ  . ARG A  1 206 ? -75.407  80.632  6.434   1.00 40.32  ?  206  ARG A CZ  1 
ATOM   1617  N  NH1 . ARG A  1 206 ? -75.644  79.763  5.458   1.00 36.97  ?  206  ARG A NH1 1 
ATOM   1618  N  NH2 . ARG A  1 206 ? -74.157  80.990  6.710   1.00 38.93  ?  206  ARG A NH2 1 
ATOM   1619  N  N   . THR A  1 207 ? -82.880  81.862  5.599   1.00 16.83  ?  207  THR A N   1 
ATOM   1620  C  CA  . THR A  1 207 ? -84.215  81.462  5.187   1.00 17.12  ?  207  THR A CA  1 
ATOM   1621  C  C   . THR A  1 207 ? -84.185  80.051  4.587   1.00 16.72  ?  207  THR A C   1 
ATOM   1622  O  O   . THR A  1 207 ? -83.267  79.701  3.839   1.00 16.14  ?  207  THR A O   1 
ATOM   1623  C  CB  . THR A  1 207 ? -84.784  82.486  4.167   1.00 12.63  ?  207  THR A CB  1 
ATOM   1624  O  OG1 . THR A  1 207 ? -84.823  83.791  4.769   1.00 18.86  ?  207  THR A OG1 1 
ATOM   1625  C  CG2 . THR A  1 207 ? -86.182  82.104  3.723   1.00 17.45  ?  207  THR A CG2 1 
ATOM   1626  N  N   . TYR A  1 208 ? -85.187  79.245  4.934   1.00 14.21  ?  208  TYR A N   1 
ATOM   1627  C  CA  . TYR A  1 208 ? -85.264  77.843  4.523   1.00 12.93  ?  208  TYR A CA  1 
ATOM   1628  C  C   . TYR A  1 208 ? -86.675  77.520  4.065   1.00 15.73  ?  208  TYR A C   1 
ATOM   1629  O  O   . TYR A  1 208 ? -87.644  78.063  4.599   1.00 18.14  ?  208  TYR A O   1 
ATOM   1630  C  CB  . TYR A  1 208 ? -84.854  76.912  5.672   1.00 18.98  ?  208  TYR A CB  1 
ATOM   1631  C  CG  . TYR A  1 208 ? -83.440  77.140  6.142   1.00 19.68  ?  208  TYR A CG  1 
ATOM   1632  C  CD1 . TYR A  1 208 ? -83.144  78.131  7.076   1.00 12.29  ?  208  TYR A CD1 1 
ATOM   1633  C  CD2 . TYR A  1 208 ? -82.396  76.370  5.640   1.00 17.62  ?  208  TYR A CD2 1 
ATOM   1634  C  CE1 . TYR A  1 208 ? -81.842  78.350  7.492   1.00 9.13   ?  208  TYR A CE1 1 
ATOM   1635  C  CE2 . TYR A  1 208 ? -81.097  76.579  6.048   1.00 18.97  ?  208  TYR A CE2 1 
ATOM   1636  C  CZ  . TYR A  1 208 ? -80.829  77.567  6.975   1.00 19.83  ?  208  TYR A CZ  1 
ATOM   1637  O  OH  . TYR A  1 208 ? -79.536  77.771  7.377   1.00 20.32  ?  208  TYR A OH  1 
ATOM   1638  N  N   . GLN A  1 209 ? -86.808  76.660  3.062   1.00 8.56   ?  209  GLN A N   1 
ATOM   1639  C  CA  . GLN A  1 209 ? -88.137  76.143  2.769   1.00 12.47  ?  209  GLN A CA  1 
ATOM   1640  C  C   . GLN A  1 209 ? -88.253  74.699  3.216   1.00 8.84   ?  209  GLN A C   1 
ATOM   1641  O  O   . GLN A  1 209 ? -87.284  73.936  3.166   1.00 16.32  ?  209  GLN A O   1 
ATOM   1642  C  CB  . GLN A  1 209 ? -88.485  76.288  1.279   1.00 15.06  ?  209  GLN A CB  1 
ATOM   1643  C  CG  . GLN A  1 209 ? -87.661  75.474  0.318   1.00 16.19  ?  209  GLN A CG  1 
ATOM   1644  C  CD  . GLN A  1 209 ? -88.039  75.766  -1.129  1.00 27.01  ?  209  GLN A CD  1 
ATOM   1645  O  OE1 . GLN A  1 209 ? -89.141  75.432  -1.579  1.00 31.23  ?  209  GLN A OE1 1 
ATOM   1646  N  NE2 . GLN A  1 209 ? -87.133  76.411  -1.857  1.00 18.27  ?  209  GLN A NE2 1 
ATOM   1647  N  N   . VAL A  1 210 ? -89.455  74.336  3.646   1.00 10.56  ?  210  VAL A N   1 
ATOM   1648  C  CA  . VAL A  1 210 ? -89.754  72.982  4.080   1.00 14.92  ?  210  VAL A CA  1 
ATOM   1649  C  C   . VAL A  1 210 ? -90.698  72.353  3.072   1.00 15.74  ?  210  VAL A C   1 
ATOM   1650  O  O   . VAL A  1 210 ? -91.836  72.800  2.908   1.00 12.04  ?  210  VAL A O   1 
ATOM   1651  C  CB  . VAL A  1 210 ? -90.395  72.946  5.488   1.00 15.49  ?  210  VAL A CB  1 
ATOM   1652  C  CG1 . VAL A  1 210 ? -90.707  71.504  5.899   1.00 14.91  ?  210  VAL A CG1 1 
ATOM   1653  C  CG2 . VAL A  1 210 ? -89.480  73.602  6.510   1.00 8.45   ?  210  VAL A CG2 1 
ATOM   1654  N  N   . ASN A  1 211 ? -90.207  71.350  2.359   1.00 11.67  ?  211  ASN A N   1 
ATOM   1655  C  CA  . ASN A  1 211 ? -90.997  70.718  1.317   1.00 11.89  ?  211  ASN A CA  1 
ATOM   1656  C  C   . ASN A  1 211 ? -91.548  69.388  1.802   1.00 14.66  ?  211  ASN A C   1 
ATOM   1657  O  O   . ASN A  1 211 ? -90.782  68.508  2.195   1.00 15.22  ?  211  ASN A O   1 
ATOM   1658  C  CB  . ASN A  1 211 ? -90.143  70.513  0.065   1.00 10.92  ?  211  ASN A CB  1 
ATOM   1659  C  CG  . ASN A  1 211 ? -89.887  71.809  -0.671  1.00 16.57  ?  211  ASN A CG  1 
ATOM   1660  O  OD1 . ASN A  1 211 ? -90.545  72.816  -0.412  1.00 16.25  ?  211  ASN A OD1 1 
ATOM   1661  N  ND2 . ASN A  1 211 ? -88.913  71.800  -1.577  1.00 15.31  ?  211  ASN A ND2 1 
ATOM   1662  N  N   . ARG A  1 212 ? -92.869  69.229  1.771   1.00 14.94  ?  212  ARG A N   1 
ATOM   1663  C  CA  . ARG A  1 212 ? -93.462  67.943  2.146   1.00 9.95   ?  212  ARG A CA  1 
ATOM   1664  C  C   . ARG A  1 212 ? -94.072  67.278  0.928   1.00 13.19  ?  212  ARG A C   1 
ATOM   1665  O  O   . ARG A  1 212 ? -95.161  67.632  0.474   1.00 14.65  ?  212  ARG A O   1 
ATOM   1666  C  CB  . ARG A  1 212 ? -94.497  68.117  3.252   1.00 11.26  ?  212  ARG A CB  1 
ATOM   1667  C  CG  . ARG A  1 212 ? -93.893  68.745  4.487   1.00 19.76  ?  212  ARG A CG  1 
ATOM   1668  C  CD  . ARG A  1 212 ? -94.650  68.397  5.731   1.00 25.93  ?  212  ARG A CD  1 
ATOM   1669  N  NE  . ARG A  1 212 ? -94.562  69.481  6.703   1.00 33.33  ?  212  ARG A NE  1 
ATOM   1670  C  CZ  . ARG A  1 212 ? -93.577  69.628  7.581   1.00 15.35  ?  212  ARG A CZ  1 
ATOM   1671  N  NH1 . ARG A  1 212 ? -92.585  68.746  7.642   1.00 11.06  ?  212  ARG A NH1 1 
ATOM   1672  N  NH2 . ARG A  1 212 ? -93.601  70.658  8.409   1.00 14.31  ?  212  ARG A NH2 1 
ATOM   1673  N  N   . VAL A  1 213 ? -93.314  66.321  0.409   1.00 12.28  ?  213  VAL A N   1 
ATOM   1674  C  CA  . VAL A  1 213 ? -93.654  65.492  -0.741  1.00 14.27  ?  213  VAL A CA  1 
ATOM   1675  C  C   . VAL A  1 213 ? -94.938  64.692  -0.443  1.00 11.96  ?  213  VAL A C   1 
ATOM   1676  O  O   . VAL A  1 213 ? -95.237  64.448  0.722   1.00 14.93  ?  213  VAL A O   1 
ATOM   1677  C  CB  . VAL A  1 213 ? -92.411  64.602  -1.051  1.00 16.68  ?  213  VAL A CB  1 
ATOM   1678  C  CG1 . VAL A  1 213 ? -92.703  63.399  -1.925  1.00 19.98  ?  213  VAL A CG1 1 
ATOM   1679  C  CG2 . VAL A  1 213 ? -91.297  65.478  -1.640  1.00 16.07  ?  213  VAL A CG2 1 
ATOM   1680  N  N   . PRO A  1 214 ? -95.742  64.351  -1.478  1.00 14.72  ?  214  PRO A N   1 
ATOM   1681  C  CA  . PRO A  1 214 ? -96.997  63.623  -1.214  1.00 15.11  ?  214  PRO A CA  1 
ATOM   1682  C  C   . PRO A  1 214 ? -96.791  62.274  -0.539  1.00 13.73  ?  214  PRO A C   1 
ATOM   1683  O  O   . PRO A  1 214 ? -95.853  61.556  -0.885  1.00 9.98   ?  214  PRO A O   1 
ATOM   1684  C  CB  . PRO A  1 214 ? -97.594  63.412  -2.610  1.00 12.83  ?  214  PRO A CB  1 
ATOM   1685  C  CG  . PRO A  1 214 ? -96.960  64.443  -3.474  1.00 11.90  ?  214  PRO A CG  1 
ATOM   1686  C  CD  . PRO A  1 214 ? -95.586  64.672  -2.911  1.00 9.25   ?  214  PRO A CD  1 
ATOM   1687  N  N   . THR A  1 215 ? -97.665  61.930  0.400   1.00 13.17  ?  215  THR A N   1 
ATOM   1688  C  CA  . THR A  1 215 ? -97.581  60.639  1.069   1.00 20.71  ?  215  THR A CA  1 
ATOM   1689  C  C   . THR A  1 215 ? -97.667  59.492  0.068   1.00 14.94  ?  215  THR A C   1 
ATOM   1690  O  O   . THR A  1 215 ? -96.897  58.526  0.141   1.00 16.61  ?  215  THR A O   1 
ATOM   1691  C  CB  . THR A  1 215 ? -98.696  60.489  2.126   1.00 12.10  ?  215  THR A CB  1 
ATOM   1692  O  OG1 . THR A  1 215 ? -98.427  61.371  3.220   1.00 13.25  ?  215  THR A OG1 1 
ATOM   1693  C  CG2 . THR A  1 215 ? -98.754  59.071  2.660   1.00 9.71   ?  215  THR A CG2 1 
ATOM   1694  N  N   . ILE A  1 216 ? -98.560  59.626  -0.904  1.00 19.71  ?  216  ILE A N   1 
ATOM   1695  C  CA  . ILE A  1 216 ? -98.757  58.562  -1.880  1.00 21.70  ?  216  ILE A CA  1 
ATOM   1696  C  C   . ILE A  1 216 ? -97.468  58.301  -2.661  1.00 18.59  ?  216  ILE A C   1 
ATOM   1697  O  O   . ILE A  1 216 ? -97.242  57.198  -3.155  1.00 23.53  ?  216  ILE A O   1 
ATOM   1698  C  CB  . ILE A  1 216 ? -99.926  58.900  -2.847  1.00 20.66  ?  216  ILE A CB  1 
ATOM   1699  C  CG1 . ILE A  1 216 ? -100.361 57.663  -3.637  1.00 21.03  ?  216  ILE A CG1 1 
ATOM   1700  C  CG2 . ILE A  1 216 ? -99.573  60.063  -3.771  1.00 16.80  ?  216  ILE A CG2 1 
ATOM   1701  C  CD1 . ILE A  1 216 ? -101.653 57.869  -4.414  1.00 19.40  ?  216  ILE A CD1 1 
ATOM   1702  N  N   . VAL A  1 217 ? -96.610  59.310  -2.757  1.00 17.91  ?  217  VAL A N   1 
ATOM   1703  C  CA  . VAL A  1 217 ? -95.346  59.158  -3.468  1.00 13.16  ?  217  VAL A CA  1 
ATOM   1704  C  C   . VAL A  1 217 ? -94.334  58.331  -2.674  1.00 10.88  ?  217  VAL A C   1 
ATOM   1705  O  O   . VAL A  1 217 ? -93.750  57.393  -3.220  1.00 14.75  ?  217  VAL A O   1 
ATOM   1706  C  CB  . VAL A  1 217 ? -94.744  60.532  -3.837  1.00 15.41  ?  217  VAL A CB  1 
ATOM   1707  C  CG1 . VAL A  1 217 ? -93.306  60.389  -4.340  1.00 13.72  ?  217  VAL A CG1 1 
ATOM   1708  C  CG2 . VAL A  1 217 ? -95.593  61.176  -4.902  1.00 13.54  ?  217  VAL A CG2 1 
ATOM   1709  N  N   . VAL A  1 218 ? -94.132  58.644  -1.392  1.00 8.22   ?  218  VAL A N   1 
ATOM   1710  C  CA  . VAL A  1 218 ? -93.176  57.855  -0.613  1.00 14.89  ?  218  VAL A CA  1 
ATOM   1711  C  C   . VAL A  1 218 ? -93.690  56.441  -0.353  1.00 13.52  ?  218  VAL A C   1 
ATOM   1712  O  O   . VAL A  1 218 ? -92.896  55.532  -0.146  1.00 15.95  ?  218  VAL A O   1 
ATOM   1713  C  CB  . VAL A  1 218 ? -92.794  58.525  0.744   1.00 12.89  ?  218  VAL A CB  1 
ATOM   1714  C  CG1 . VAL A  1 218 ? -92.270  59.930  0.509   1.00 11.30  ?  218  VAL A CG1 1 
ATOM   1715  C  CG2 . VAL A  1 218 ? -93.963  58.544  1.727   1.00 11.93  ?  218  VAL A CG2 1 
ATOM   1716  N  N   . ARG A  1 219 ? -95.004  56.240  -0.376  1.00 11.33  ?  219  ARG A N   1 
ATOM   1717  C  CA  . ARG A  1 219 ? -95.530  54.879  -0.226  1.00 8.03   ?  219  ARG A CA  1 
ATOM   1718  C  C   . ARG A  1 219 ? -95.307  54.070  -1.500  1.00 17.97  ?  219  ARG A C   1 
ATOM   1719  O  O   . ARG A  1 219 ? -94.916  52.906  -1.446  1.00 14.42  ?  219  ARG A O   1 
ATOM   1720  C  CB  . ARG A  1 219 ? -97.016  54.905  0.168   1.00 6.55   ?  219  ARG A CB  1 
ATOM   1721  C  CG  . ARG A  1 219 ? -97.250  55.502  1.571   1.00 14.14  ?  219  ARG A CG  1 
ATOM   1722  C  CD  . ARG A  1 219 ? -98.708  55.439  2.026   1.00 7.00   ?  219  ARG A CD  1 
ATOM   1723  N  NE  . ARG A  1 219 ? -99.170  54.076  2.315   1.00 15.54  ?  219  ARG A NE  1 
ATOM   1724  C  CZ  . ARG A  1 219 ? -98.874  53.410  3.431   1.00 19.64  ?  219  ARG A CZ  1 
ATOM   1725  N  NH1 . ARG A  1 219 ? -98.096  53.967  4.358   1.00 14.31  ?  219  ARG A NH1 1 
ATOM   1726  N  NH2 . ARG A  1 219 ? -99.349  52.188  3.623   1.00 20.08  ?  219  ARG A NH2 1 
ATOM   1727  N  N   . THR A  1 220 ? -95.514  54.700  -2.649  1.00 8.14   ?  220  THR A N   1 
ATOM   1728  C  CA  . THR A  1 220 ? -95.243  54.045  -3.922  1.00 11.67  ?  220  THR A CA  1 
ATOM   1729  C  C   . THR A  1 220 ? -93.746  53.823  -4.106  1.00 15.55  ?  220  THR A C   1 
ATOM   1730  O  O   . THR A  1 220 ? -93.317  52.780  -4.610  1.00 18.44  ?  220  THR A O   1 
ATOM   1731  C  CB  . THR A  1 220 ? -95.791  54.866  -5.102  1.00 18.07  ?  220  THR A CB  1 
ATOM   1732  O  OG1 . THR A  1 220 ? -97.223  54.884  -5.042  1.00 24.51  ?  220  THR A OG1 1 
ATOM   1733  C  CG2 . THR A  1 220 ? -95.356  54.257  -6.426  1.00 28.62  ?  220  THR A CG2 1 
ATOM   1734  N  N   . CYS A  1 221 ? -92.947  54.787  -3.664  1.00 9.95   ?  221  CYS A N   1 
ATOM   1735  C  CA  . CYS A  1 221 ? -91.503  54.717  -3.866  1.00 12.43  ?  221  CYS A CA  1 
ATOM   1736  C  C   . CYS A  1 221 ? -90.747  54.563  -2.548  1.00 13.10  ?  221  CYS A C   1 
ATOM   1737  O  O   . CYS A  1 221 ? -90.920  53.564  -1.858  1.00 13.69  ?  221  CYS A O   1 
ATOM   1738  C  CB  . CYS A  1 221 ? -91.019  55.953  -4.628  1.00 12.75  ?  221  CYS A CB  1 
ATOM   1739  S  SG  . CYS A  1 221 ? -91.974  56.250  -6.144  1.00 14.21  ?  221  CYS A SG  1 
ATOM   1740  N  N   . ASP A  1 222 ? -89.892  55.524  -2.210  1.00 11.89  ?  222  ASP A N   1 
ATOM   1741  C  CA  . ASP A  1 222 ? -89.073  55.401  -1.001  1.00 15.84  ?  222  ASP A CA  1 
ATOM   1742  C  C   . ASP A  1 222 ? -88.600  56.755  -0.488  1.00 20.44  ?  222  ASP A C   1 
ATOM   1743  O  O   . ASP A  1 222 ? -88.939  57.787  -1.064  1.00 13.56  ?  222  ASP A O   1 
ATOM   1744  C  CB  . ASP A  1 222 ? -87.873  54.482  -1.270  1.00 9.73   ?  222  ASP A CB  1 
ATOM   1745  C  CG  . ASP A  1 222 ? -86.780  55.152  -2.103  1.00 20.51  ?  222  ASP A CG  1 
ATOM   1746  O  OD1 . ASP A  1 222 ? -87.069  56.128  -2.836  1.00 21.80  ?  222  ASP A OD1 1 
ATOM   1747  O  OD2 . ASP A  1 222 ? -85.624  54.670  -2.048  1.00 17.55  -1 222  ASP A OD2 1 
ATOM   1748  N  N   . GLY A  1 223 ? -87.814  56.743  0.587   1.00 18.17  ?  223  GLY A N   1 
ATOM   1749  C  CA  . GLY A  1 223 ? -87.291  57.964  1.184   1.00 10.31  ?  223  GLY A CA  1 
ATOM   1750  C  C   . GLY A  1 223 ? -86.332  58.738  0.299   1.00 10.78  ?  223  GLY A C   1 
ATOM   1751  O  O   . GLY A  1 223 ? -86.317  59.972  0.313   1.00 13.01  ?  223  GLY A O   1 
ATOM   1752  N  N   . GLY A  1 224 ? -85.536  58.010  -0.480  1.00 8.64   ?  224  GLY A N   1 
ATOM   1753  C  CA  . GLY A  1 224 ? -84.544  58.608  -1.367  1.00 12.06  ?  224  GLY A CA  1 
ATOM   1754  C  C   . GLY A  1 224 ? -85.150  59.433  -2.490  1.00 13.79  ?  224  GLY A C   1 
ATOM   1755  O  O   . GLY A  1 224 ? -84.467  60.217  -3.142  1.00 12.25  ?  224  GLY A O   1 
ATOM   1756  N  N   . THR A  1 225 ? -86.437  59.219  -2.735  1.00 12.41  ?  225  THR A N   1 
ATOM   1757  C  CA  . THR A  1 225 ? -87.204  59.987  -3.712  1.00 10.43  ?  225  THR A CA  1 
ATOM   1758  C  C   . THR A  1 225 ? -87.370  61.457  -3.322  1.00 8.16   ?  225  THR A C   1 
ATOM   1759  O  O   . THR A  1 225 ? -87.450  62.348  -4.178  1.00 12.75  ?  225  THR A O   1 
ATOM   1760  C  CB  . THR A  1 225 ? -88.606  59.361  -3.898  1.00 10.94  ?  225  THR A CB  1 
ATOM   1761  O  OG1 . THR A  1 225 ? -88.467  58.024  -4.400  1.00 13.70  ?  225  THR A OG1 1 
ATOM   1762  C  CG2 . THR A  1 225 ? -89.458  60.171  -4.857  1.00 6.83   ?  225  THR A CG2 1 
ATOM   1763  N  N   . VAL A  1 226 ? -87.416  61.696  -2.020  1.00 11.33  ?  226  VAL A N   1 
ATOM   1764  C  CA  . VAL A  1 226 ? -87.926  62.946  -1.472  1.00 9.51   ?  226  VAL A CA  1 
ATOM   1765  C  C   . VAL A  1 226 ? -87.075  64.184  -1.771  1.00 13.60  ?  226  VAL A C   1 
ATOM   1766  O  O   . VAL A  1 226 ? -87.603  65.184  -2.252  1.00 13.13  ?  226  VAL A O   1 
ATOM   1767  C  CB  . VAL A  1 226 ? -88.124  62.803  0.046   1.00 9.43   ?  226  VAL A CB  1 
ATOM   1768  C  CG1 . VAL A  1 226 ? -88.635  64.108  0.658   1.00 6.21   ?  226  VAL A CG1 1 
ATOM   1769  C  CG2 . VAL A  1 226 ? -89.109  61.663  0.311   1.00 11.88  ?  226  VAL A CG2 1 
ATOM   1770  N  N   . SER A  1 227 ? -85.780  64.136  -1.482  1.00 7.86   ?  227  SER A N   1 
ATOM   1771  C  CA  . SER A  1 227 ? -84.928  65.296  -1.732  1.00 13.60  ?  227  SER A CA  1 
ATOM   1772  C  C   . SER A  1 227 ? -84.862  65.568  -3.231  1.00 16.94  ?  227  SER A C   1 
ATOM   1773  O  O   . SER A  1 227 ? -84.703  66.714  -3.660  1.00 11.79  ?  227  SER A O   1 
ATOM   1774  C  CB  . SER A  1 227 ? -83.522  65.085  -1.160  1.00 5.89   ?  227  SER A CB  1 
ATOM   1775  O  OG  . SER A  1 227 ? -82.888  63.988  -1.789  1.00 20.25  ?  227  SER A OG  1 
ATOM   1776  N  N   . ARG A  1 228 ? -84.979  64.506  -4.026  1.00 8.98   ?  228  ARG A N   1 
ATOM   1777  C  CA  . ARG A  1 228 ? -84.982  64.651  -5.482  1.00 9.09   ?  228  ARG A CA  1 
ATOM   1778  C  C   . ARG A  1 228 ? -86.281  65.293  -5.963  1.00 10.28  ?  228  ARG A C   1 
ATOM   1779  O  O   . ARG A  1 228 ? -86.245  66.253  -6.736  1.00 16.03  ?  228  ARG A O   1 
ATOM   1780  C  CB  . ARG A  1 228 ? -84.771  63.292  -6.151  1.00 13.92  ?  228  ARG A CB  1 
ATOM   1781  C  CG  . ARG A  1 228 ? -83.380  62.694  -5.903  1.00 11.72  ?  228  ARG A CG  1 
ATOM   1782  C  CD  . ARG A  1 228 ? -83.215  61.345  -6.596  1.00 17.32  ?  228  ARG A CD  1 
ATOM   1783  N  NE  . ARG A  1 228 ? -81.847  60.828  -6.509  1.00 15.08  ?  228  ARG A NE  1 
ATOM   1784  C  CZ  . ARG A  1 228 ? -81.429  59.918  -5.627  1.00 21.78  ?  228  ARG A CZ  1 
ATOM   1785  N  NH1 . ARG A  1 228 ? -82.266  59.398  -4.732  1.00 10.42  ?  228  ARG A NH1 1 
ATOM   1786  N  NH2 . ARG A  1 228 ? -80.163  59.519  -5.648  1.00 11.54  ?  228  ARG A NH2 1 
ATOM   1787  N  N   . TRP A  1 229 ? -87.419  64.799  -5.469  1.00 7.30   ?  229  TRP A N   1 
ATOM   1788  C  CA  . TRP A  1 229 ? -88.730  65.351  -5.836  1.00 10.72  ?  229  TRP A CA  1 
ATOM   1789  C  C   . TRP A  1 229 ? -88.777  66.836  -5.468  1.00 19.16  ?  229  TRP A C   1 
ATOM   1790  O  O   . TRP A  1 229 ? -89.158  67.688  -6.274  1.00 12.54  ?  229  TRP A O   1 
ATOM   1791  C  CB  . TRP A  1 229 ? -89.859  64.574  -5.137  1.00 6.08   ?  229  TRP A CB  1 
ATOM   1792  C  CG  . TRP A  1 229 ? -91.262  64.962  -5.561  1.00 7.80   ?  229  TRP A CG  1 
ATOM   1793  C  CD1 . TRP A  1 229 ? -91.890  66.153  -5.318  1.00 10.98  ?  229  TRP A CD1 1 
ATOM   1794  C  CD2 . TRP A  1 229 ? -92.218  64.143  -6.261  1.00 6.25   ?  229  TRP A CD2 1 
ATOM   1795  N  NE1 . TRP A  1 229 ? -93.160  66.134  -5.839  1.00 11.79  ?  229  TRP A NE1 1 
ATOM   1796  C  CE2 . TRP A  1 229 ? -93.385  64.920  -6.425  1.00 15.02  ?  229  TRP A CE2 1 
ATOM   1797  C  CE3 . TRP A  1 229 ? -92.190  62.846  -6.781  1.00 7.05   ?  229  TRP A CE3 1 
ATOM   1798  C  CZ2 . TRP A  1 229 ? -94.522  64.431  -7.083  1.00 13.82  ?  229  TRP A CZ2 1 
ATOM   1799  C  CZ3 . TRP A  1 229 ? -93.326  62.364  -7.447  1.00 10.92  ?  229  TRP A CZ3 1 
ATOM   1800  C  CH2 . TRP A  1 229 ? -94.471  63.157  -7.585  1.00 10.41  ?  229  TRP A CH2 1 
ATOM   1801  N  N   . SER A  1 230 ? -88.370  67.135  -4.244  1.00 10.62  ?  230  SER A N   1 
ATOM   1802  C  CA  . SER A  1 230 ? -88.226  68.512  -3.790  1.00 15.30  ?  230  SER A CA  1 
ATOM   1803  C  C   . SER A  1 230 ? -87.406  69.379  -4.737  1.00 14.78  ?  230  SER A C   1 
ATOM   1804  O  O   . SER A  1 230 ? -87.839  70.455  -5.142  1.00 11.63  ?  230  SER A O   1 
ATOM   1805  C  CB  . SER A  1 230 ? -87.573  68.520  -2.412  1.00 8.07   ?  230  SER A CB  1 
ATOM   1806  O  OG  . SER A  1 230 ? -87.131  69.819  -2.065  1.00 13.52  ?  230  SER A OG  1 
ATOM   1807  N  N   . ALA A  1 231 ? -86.210  68.911  -5.074  1.00 12.49  ?  231  ALA A N   1 
ATOM   1808  C  CA  . ALA A  1 231 ? -85.286  69.689  -5.901  1.00 15.67  ?  231  ALA A CA  1 
ATOM   1809  C  C   . ALA A  1 231 ? -85.799  69.963  -7.310  1.00 13.46  ?  231  ALA A C   1 
ATOM   1810  O  O   . ALA A  1 231 ? -85.571  71.042  -7.856  1.00 8.83   ?  231  ALA A O   1 
ATOM   1811  C  CB  . ALA A  1 231 ? -83.956  68.994  -5.977  1.00 7.18   ?  231  ALA A CB  1 
ATOM   1812  N  N   . MET A  1 232 ? -86.435  68.965  -7.920  1.00 12.33  ?  232  MET A N   1 
ATOM   1813  C  CA  . MET A  1 232 ? -86.994  69.132  -9.260  1.00 11.98  ?  232  MET A CA  1 
ATOM   1814  C  C   . MET A  1 232 ? -87.970  70.309  -9.308  1.00 17.90  ?  232  MET A C   1 
ATOM   1815  O  O   . MET A  1 232 ? -87.926  71.143  -10.218 1.00 16.11  ?  232  MET A O   1 
ATOM   1816  C  CB  . MET A  1 232 ? -87.715  67.858  -9.713  1.00 9.12   ?  232  MET A CB  1 
ATOM   1817  C  CG  . MET A  1 232 ? -86.862  66.595  -9.771  1.00 6.67   ?  232  MET A CG  1 
ATOM   1818  S  SD  . MET A  1 232 ? -85.350  66.724  -10.725 1.00 22.46  ?  232  MET A SD  1 
ATOM   1819  C  CE  . MET A  1 232 ? -84.150  66.989  -9.421  1.00 17.16  ?  232  MET A CE  1 
ATOM   1820  N  N   . GLN A  1 233 ? -88.848  70.378  -8.315  1.00 15.09  ?  233  GLN A N   1 
ATOM   1821  C  CA  . GLN A  1 233 ? -89.950  71.324  -8.376  1.00 17.88  ?  233  GLN A CA  1 
ATOM   1822  C  C   . GLN A  1 233 ? -89.538  72.668  -7.819  1.00 15.32  ?  233  GLN A C   1 
ATOM   1823  O  O   . GLN A  1 233 ? -90.143  73.682  -8.140  1.00 16.08  ?  233  GLN A O   1 
ATOM   1824  C  CB  . GLN A  1 233 ? -91.168  70.769  -7.636  1.00 12.54  ?  233  GLN A CB  1 
ATOM   1825  C  CG  . GLN A  1 233 ? -91.620  69.435  -8.221  1.00 16.48  ?  233  GLN A CG  1 
ATOM   1826  C  CD  . GLN A  1 233 ? -91.824  69.510  -9.728  1.00 21.97  ?  233  GLN A CD  1 
ATOM   1827  O  OE1 . GLN A  1 233 ? -90.875  69.331  -10.494 1.00 18.15  ?  233  GLN A OE1 1 
ATOM   1828  N  NE2 . GLN A  1 233 ? -93.049  69.787  -10.159 1.00 18.55  ?  233  GLN A NE2 1 
ATOM   1829  N  N   . ILE A  1 234 ? -88.489  72.676  -7.003  1.00 10.10  ?  234  ILE A N   1 
ATOM   1830  C  CA  . ILE A  1 234 ? -87.828  73.925  -6.646  1.00 15.24  ?  234  ILE A CA  1 
ATOM   1831  C  C   . ILE A  1 234 ? -87.284  74.557  -7.931  1.00 17.88  ?  234  ILE A C   1 
ATOM   1832  O  O   . ILE A  1 234 ? -87.456  75.750  -8.178  1.00 18.08  ?  234  ILE A O   1 
ATOM   1833  C  CB  . ILE A  1 234 ? -86.678  73.703  -5.630  1.00 14.51  ?  234  ILE A CB  1 
ATOM   1834  C  CG1 . ILE A  1 234 ? -87.231  73.406  -4.233  1.00 9.93   ?  234  ILE A CG1 1 
ATOM   1835  C  CG2 . ILE A  1 234 ? -85.736  74.915  -5.591  1.00 14.41  ?  234  ILE A CG2 1 
ATOM   1836  C  CD1 . ILE A  1 234 ? -86.157  73.034  -3.207  1.00 10.76  ?  234  ILE A CD1 1 
ATOM   1837  N  N   . GLY A  1 235 ? -86.634  73.731  -8.747  1.00 14.94  ?  235  GLY A N   1 
ATOM   1838  C  CA  . GLY A  1 235 ? -86.074  74.168  -10.013 1.00 7.88   ?  235  GLY A CA  1 
ATOM   1839  C  C   . GLY A  1 235 ? -87.124  74.738  -10.944 1.00 10.37  ?  235  GLY A C   1 
ATOM   1840  O  O   . GLY A  1 235 ? -86.968  75.842  -11.482 1.00 9.11   ?  235  GLY A O   1 
ATOM   1841  N  N   . MET A  1 236 ? -88.210  73.993  -11.112 1.00 7.94   ?  236  MET A N   1 
ATOM   1842  C  CA  . MET A  1 236 ? -89.309  74.427  -11.963 1.00 7.63   ?  236  MET A CA  1 
ATOM   1843  C  C   . MET A  1 236 ? -89.926  75.733  -11.474 1.00 12.44  ?  236  MET A C   1 
ATOM   1844  O  O   . MET A  1 236 ? -90.298  76.602  -12.269 1.00 16.62  ?  236  MET A O   1 
ATOM   1845  C  CB  . MET A  1 236 ? -90.393  73.348  -12.018 1.00 7.51   ?  236  MET A CB  1 
ATOM   1846  C  CG  . MET A  1 236 ? -89.925  72.063  -12.672 1.00 9.58   ?  236  MET A CG  1 
ATOM   1847  S  SD  . MET A  1 236 ? -89.145  72.411  -14.259 1.00 19.98  ?  236  MET A SD  1 
ATOM   1848  C  CE  . MET A  1 236 ? -90.436  73.348  -15.085 1.00 9.64   ?  236  MET A CE  1 
ATOM   1849  N  N   . SER A  1 237 ? -90.026  75.870  -10.158 1.00 16.32  ?  237  SER A N   1 
ATOM   1850  C  CA  . SER A  1 237 ? -90.664  77.039  -9.561  1.00 21.44  ?  237  SER A CA  1 
ATOM   1851  C  C   . SER A  1 237 ? -89.822  78.306  -9.697  1.00 16.99  ?  237  SER A C   1 
ATOM   1852  O  O   . SER A  1 237 ? -90.368  79.390  -9.912  1.00 12.48  ?  237  SER A O   1 
ATOM   1853  C  CB  . SER A  1 237 ? -90.984  76.764  -8.091  1.00 18.86  ?  237  SER A CB  1 
ATOM   1854  O  OG  . SER A  1 237 ? -91.982  75.762  -7.988  1.00 16.43  ?  237  SER A OG  1 
ATOM   1855  N  N   . PHE A  1 238 ? -88.507  78.186  -9.525  1.00 13.44  ?  238  PHE A N   1 
ATOM   1856  C  CA  . PHE A  1 238 ? -87.618  79.319  -9.775  1.00 9.78   ?  238  PHE A CA  1 
ATOM   1857  C  C   . PHE A  1 238 ? -87.674  79.756  -11.231 1.00 21.82  ?  238  PHE A C   1 
ATOM   1858  O  O   . PHE A  1 238 ? -87.745  80.952  -11.526 1.00 28.64  ?  238  PHE A O   1 
ATOM   1859  C  CB  . PHE A  1 238 ? -86.167  78.991  -9.397  1.00 8.97   ?  238  PHE A CB  1 
ATOM   1860  C  CG  . PHE A  1 238 ? -85.853  79.213  -7.954  1.00 19.88  ?  238  PHE A CG  1 
ATOM   1861  C  CD1 . PHE A  1 238 ? -86.036  80.463  -7.384  1.00 22.85  ?  238  PHE A CD1 1 
ATOM   1862  C  CD2 . PHE A  1 238 ? -85.353  78.184  -7.170  1.00 17.80  ?  238  PHE A CD2 1 
ATOM   1863  C  CE1 . PHE A  1 238 ? -85.741  80.684  -6.045  1.00 14.49  ?  238  PHE A CE1 1 
ATOM   1864  C  CE2 . PHE A  1 238 ? -85.063  78.393  -5.836  1.00 20.47  ?  238  PHE A CE2 1 
ATOM   1865  C  CZ  . PHE A  1 238 ? -85.258  79.648  -5.271  1.00 21.92  ?  238  PHE A CZ  1 
ATOM   1866  N  N   . ILE A  1 239 ? -87.640  78.784  -12.137 1.00 19.79  ?  239  ILE A N   1 
ATOM   1867  C  CA  . ILE A  1 239 ? -87.712  79.073  -13.565 1.00 17.26  ?  239  ILE A CA  1 
ATOM   1868  C  C   . ILE A  1 239 ? -89.003  79.821  -13.871 1.00 20.01  ?  239  ILE A C   1 
ATOM   1869  O  O   . ILE A  1 239 ? -89.004  80.798  -14.621 1.00 20.97  ?  239  ILE A O   1 
ATOM   1870  C  CB  . ILE A  1 239 ? -87.643  77.779  -14.416 1.00 14.34  ?  239  ILE A CB  1 
ATOM   1871  C  CG1 . ILE A  1 239 ? -86.245  77.161  -14.350 1.00 16.74  ?  239  ILE A CG1 1 
ATOM   1872  C  CG2 . ILE A  1 239 ? -88.059  78.054  -15.871 1.00 12.69  ?  239  ILE A CG2 1 
ATOM   1873  C  CD1 . ILE A  1 239 ? -86.147  75.787  -15.030 1.00 11.42  ?  239  ILE A CD1 1 
ATOM   1874  N  N   . SER A  1 240 ? -90.102  79.366  -13.273 1.00 16.96  ?  240  SER A N   1 
ATOM   1875  C  CA  . SER A  1 240 ? -91.410  79.969  -13.520 1.00 11.99  ?  240  SER A CA  1 
ATOM   1876  C  C   . SER A  1 240 ? -91.542  81.351  -12.882 1.00 22.19  ?  240  SER A C   1 
ATOM   1877  O  O   . SER A  1 240 ? -91.853  82.328  -13.560 1.00 26.00  ?  240  SER A O   1 
ATOM   1878  C  CB  . SER A  1 240 ? -92.523  79.052  -13.004 1.00 18.72  ?  240  SER A CB  1 
ATOM   1879  O  OG  . SER A  1 240 ? -93.799  79.520  -13.406 1.00 30.22  ?  240  SER A OG  1 
ATOM   1880  N  N   . ALA A  1 241 ? -91.297  81.436  -11.579 1.00 21.18  ?  241  ALA A N   1 
ATOM   1881  C  CA  . ALA A  1 241 ? -91.553  82.673  -10.844 1.00 17.58  ?  241  ALA A CA  1 
ATOM   1882  C  C   . ALA A  1 241 ? -90.615  83.814  -11.237 1.00 19.05  ?  241  ALA A C   1 
ATOM   1883  O  O   . ALA A  1 241 ? -90.986  84.980  -11.159 1.00 22.47  ?  241  ALA A O   1 
ATOM   1884  C  CB  . ALA A  1 241 ? -91.461  82.419  -9.355  1.00 18.94  ?  241  ALA A CB  1 
ATOM   1885  N  N   . TYR A  1 242 ? -89.406  83.484  -11.665 1.00 15.97  ?  242  TYR A N   1 
ATOM   1886  C  CA  . TYR A  1 242 ? -88.424  84.510  -12.002 1.00 18.56  ?  242  TYR A CA  1 
ATOM   1887  C  C   . TYR A  1 242 ? -88.164  84.659  -13.501 1.00 19.08  ?  242  TYR A C   1 
ATOM   1888  O  O   . TYR A  1 242 ? -87.252  85.381  -13.903 1.00 27.56  ?  242  TYR A O   1 
ATOM   1889  C  CB  . TYR A  1 242 ? -87.121  84.212  -11.268 1.00 13.09  ?  242  TYR A CB  1 
ATOM   1890  C  CG  . TYR A  1 242 ? -87.240  84.427  -9.781  1.00 21.39  ?  242  TYR A CG  1 
ATOM   1891  C  CD1 . TYR A  1 242 ? -87.118  85.703  -9.233  1.00 20.19  ?  242  TYR A CD1 1 
ATOM   1892  C  CD2 . TYR A  1 242 ? -87.538  83.372  -8.932  1.00 16.56  ?  242  TYR A CD2 1 
ATOM   1893  C  CE1 . TYR A  1 242 ? -87.239  85.910  -7.869  1.00 23.67  ?  242  TYR A CE1 1 
ATOM   1894  C  CE2 . TYR A  1 242 ? -87.668  83.568  -7.569  1.00 15.56  ?  242  TYR A CE2 1 
ATOM   1895  C  CZ  . TYR A  1 242 ? -87.518  84.837  -7.044  1.00 18.47  ?  242  TYR A CZ  1 
ATOM   1896  O  OH  . TYR A  1 242 ? -87.648  85.023  -5.685  1.00 21.12  ?  242  TYR A OH  1 
ATOM   1897  N  N   . LYS A  1 243 ? -88.975  83.984  -14.314 1.00 16.57  ?  243  LYS A N   1 
ATOM   1898  C  CA  . LYS A  1 243 ? -88.900  84.075  -15.779 1.00 25.17  ?  243  LYS A CA  1 
ATOM   1899  C  C   . LYS A  1 243 ? -87.505  83.846  -16.339 1.00 24.32  ?  243  LYS A C   1 
ATOM   1900  O  O   . LYS A  1 243 ? -86.997  84.655  -17.120 1.00 25.25  ?  243  LYS A O   1 
ATOM   1901  C  CB  . LYS A  1 243 ? -89.415  85.438  -16.253 1.00 25.09  ?  243  LYS A CB  1 
ATOM   1902  C  CG  . LYS A  1 243 ? -90.925  85.569  -16.191 1.00 36.37  ?  243  LYS A CG  1 
ATOM   1903  C  CD  . LYS A  1 243 ? -91.430  86.552  -17.236 1.00 47.39  ?  243  LYS A CD  1 
ATOM   1904  C  CE  . LYS A  1 243 ? -92.935  86.464  -17.398 1.00 52.20  ?  243  LYS A CE  1 
ATOM   1905  N  NZ  . LYS A  1 243 ? -93.321  85.262  -18.185 1.00 59.65  ?  243  LYS A NZ  1 
ATOM   1906  N  N   . LEU A  1 244 ? -86.897  82.734  -15.946 1.00 17.02  ?  244  LEU A N   1 
ATOM   1907  C  CA  . LEU A  1 244 ? -85.560  82.390  -16.405 1.00 20.76  ?  244  LEU A CA  1 
ATOM   1908  C  C   . LEU A  1 244 ? -85.657  81.658  -17.733 1.00 23.97  ?  244  LEU A C   1 
ATOM   1909  O  O   . LEU A  1 244 ? -86.747  81.245  -18.139 1.00 20.71  ?  244  LEU A O   1 
ATOM   1910  C  CB  . LEU A  1 244 ? -84.840  81.525  -15.370 1.00 19.78  ?  244  LEU A CB  1 
ATOM   1911  C  CG  . LEU A  1 244 ? -84.949  82.035  -13.930 1.00 18.60  ?  244  LEU A CG  1 
ATOM   1912  C  CD1 . LEU A  1 244 ? -84.305  81.062  -12.959 1.00 16.17  ?  244  LEU A CD1 1 
ATOM   1913  C  CD2 . LEU A  1 244 ? -84.305  83.401  -13.812 1.00 11.79  ?  244  LEU A CD2 1 
ATOM   1914  N  N   . CYS A  1 245 ? -84.530  81.515  -18.421 1.00 22.02  ?  245  CYS A N   1 
ATOM   1915  C  CA  . CYS A  1 245 ? -84.468  80.570  -19.523 1.00 17.78  ?  245  CYS A CA  1 
ATOM   1916  C  C   . CYS A  1 245 ? -84.748  79.193  -18.939 1.00 22.26  ?  245  CYS A C   1 
ATOM   1917  O  O   . CYS A  1 245 ? -84.169  78.823  -17.921 1.00 19.80  ?  245  CYS A O   1 
ATOM   1918  C  CB  . CYS A  1 245 ? -83.107  80.605  -20.216 1.00 23.52  ?  245  CYS A CB  1 
ATOM   1919  S  SG  . CYS A  1 245 ? -82.928  79.401  -21.575 1.00 27.49  ?  245  CYS A SG  1 
ATOM   1920  N  N   . ALA A  1 246 ? -85.649  78.440  -19.559 1.00 25.60  ?  246  ALA A N   1 
ATOM   1921  C  CA  . ALA A  1 246 ? -86.042  77.158  -18.992 1.00 25.82  ?  246  ALA A CA  1 
ATOM   1922  C  C   . ALA A  1 246 ? -84.993  76.118  -19.336 1.00 26.47  ?  246  ALA A C   1 
ATOM   1923  O  O   . ALA A  1 246 ? -85.213  75.253  -20.188 1.00 25.79  ?  246  ALA A O   1 
ATOM   1924  C  CB  . ALA A  1 246 ? -87.402  76.739  -19.494 1.00 26.82  ?  246  ALA A CB  1 
ATOM   1925  N  N   . GLY A  1 247 ? -83.842  76.232  -18.681 1.00 22.21  ?  247  GLY A N   1 
ATOM   1926  C  CA  . GLY A  1 247 ? -82.700  75.397  -18.985 1.00 25.81  ?  247  GLY A CA  1 
ATOM   1927  C  C   . GLY A  1 247 ? -81.478  76.183  -19.426 1.00 25.94  ?  247  GLY A C   1 
ATOM   1928  O  O   . GLY A  1 247 ? -81.143  76.218  -20.610 1.00 37.48  ?  247  GLY A O   1 
ATOM   1929  N  N   . GLU A  1 248 ? -80.811  76.814  -18.466 1.00 25.20  ?  248  GLU A N   1 
ATOM   1930  C  CA  . GLU A  1 248 ? -79.546  77.498  -18.717 1.00 20.13  ?  248  GLU A CA  1 
ATOM   1931  C  C   . GLU A  1 248 ? -78.541  77.141  -17.630 1.00 24.43  ?  248  GLU A C   1 
ATOM   1932  O  O   . GLU A  1 248 ? -78.896  76.494  -16.642 1.00 21.80  ?  248  GLU A O   1 
ATOM   1933  C  CB  . GLU A  1 248 ? -79.741  79.013  -18.780 1.00 20.87  ?  248  GLU A CB  1 
ATOM   1934  C  CG  . GLU A  1 248 ? -80.398  79.625  -17.547 1.00 21.56  ?  248  GLU A CG  1 
ATOM   1935  C  CD  . GLU A  1 248 ? -80.531  81.144  -17.658 1.00 33.71  ?  248  GLU A CD  1 
ATOM   1936  O  OE1 . GLU A  1 248 ? -79.493  81.811  -17.871 1.00 24.04  ?  248  GLU A OE1 1 
ATOM   1937  O  OE2 . GLU A  1 248 ? -81.669  81.663  -17.577 1.00 28.72  -1 248  GLU A OE2 1 
ATOM   1938  N  N   . ALA A  1 249 ? -77.298  77.578  -17.802 1.00 16.58  ?  249  ALA A N   1 
ATOM   1939  C  CA  . ALA A  1 249 ? -76.212  77.167  -16.917 1.00 23.77  ?  249  ALA A CA  1 
ATOM   1940  C  C   . ALA A  1 249 ? -76.484  77.436  -15.427 1.00 31.75  ?  249  ALA A C   1 
ATOM   1941  O  O   . ALA A  1 249 ? -76.215  76.579  -14.581 1.00 35.37  ?  249  ALA A O   1 
ATOM   1942  C  CB  . ALA A  1 249 ? -74.920  77.838  -17.346 1.00 8.24   ?  249  ALA A CB  1 
ATOM   1943  N  N   . ALA A  1 250 ? -77.017  78.613  -15.108 1.00 23.42  ?  250  ALA A N   1 
ATOM   1944  C  CA  . ALA A  1 250 ? -77.254  78.991  -13.714 1.00 21.08  ?  250  ALA A CA  1 
ATOM   1945  C  C   . ALA A  1 250 ? -78.240  78.062  -13.006 1.00 17.85  ?  250  ALA A C   1 
ATOM   1946  O  O   . ALA A  1 250 ? -78.209  77.935  -11.782 1.00 24.14  ?  250  ALA A O   1 
ATOM   1947  C  CB  . ALA A  1 250 ? -77.748  80.423  -13.639 1.00 21.93  ?  250  ALA A CB  1 
ATOM   1948  N  N   . ILE A  1 251 ? -79.106  77.410  -13.773 1.00 16.11  ?  251  ILE A N   1 
ATOM   1949  C  CA  . ILE A  1 251 ? -80.082  76.471  -13.222 1.00 21.17  ?  251  ILE A CA  1 
ATOM   1950  C  C   . ILE A  1 251 ? -79.406  75.295  -12.507 1.00 25.78  ?  251  ILE A C   1 
ATOM   1951  O  O   . ILE A  1 251 ? -79.928  74.756  -11.522 1.00 24.05  ?  251  ILE A O   1 
ATOM   1952  C  CB  . ILE A  1 251 ? -81.015  75.928  -14.340 1.00 34.49  ?  251  ILE A CB  1 
ATOM   1953  C  CG1 . ILE A  1 251 ? -81.747  77.081  -15.028 1.00 40.27  ?  251  ILE A CG1 1 
ATOM   1954  C  CG2 . ILE A  1 251 ? -82.004  74.908  -13.797 1.00 30.76  ?  251  ILE A CG2 1 
ATOM   1955  C  CD1 . ILE A  1 251 ? -82.579  77.920  -14.086 1.00 39.74  ?  251  ILE A CD1 1 
ATOM   1956  N  N   . ALA A  1 252 ? -78.235  74.907  -13.003 1.00 28.16  ?  252  ALA A N   1 
ATOM   1957  C  CA  . ALA A  1 252 ? -77.491  73.793  -12.421 1.00 22.48  ?  252  ALA A CA  1 
ATOM   1958  C  C   . ALA A  1 252 ? -77.050  74.118  -10.992 1.00 19.68  ?  252  ALA A C   1 
ATOM   1959  O  O   . ALA A  1 252 ? -76.887  73.218  -10.161 1.00 21.04  ?  252  ALA A O   1 
ATOM   1960  C  CB  . ALA A  1 252 ? -76.296  73.448  -13.285 1.00 19.21  ?  252  ALA A CB  1 
ATOM   1961  N  N   . ASP A  1 253 ? -76.858  75.404  -10.707 1.00 15.84  ?  253  ASP A N   1 
ATOM   1962  C  CA  . ASP A  1 253 ? -76.527  75.820  -9.342  1.00 27.57  ?  253  ASP A CA  1 
ATOM   1963  C  C   . ASP A  1 253 ? -77.696  75.600  -8.368  1.00 20.77  ?  253  ASP A C   1 
ATOM   1964  O  O   . ASP A  1 253 ? -77.480  75.168  -7.232  1.00 27.00  ?  253  ASP A O   1 
ATOM   1965  C  CB  . ASP A  1 253 ? -76.081  77.288  -9.316  1.00 20.53  ?  253  ASP A CB  1 
ATOM   1966  C  CG  . ASP A  1 253 ? -74.799  77.527  -10.103 1.00 31.77  ?  253  ASP A CG  1 
ATOM   1967  O  OD1 . ASP A  1 253 ? -74.044  76.558  -10.328 1.00 36.50  ?  253  ASP A OD1 1 
ATOM   1968  O  OD2 . ASP A  1 253 ? -74.532  78.692  -10.475 1.00 33.38  -1 253  ASP A OD2 1 
ATOM   1969  N  N   . PHE A  1 254 ? -78.923  75.875  -8.815  1.00 21.07  ?  254  PHE A N   1 
ATOM   1970  C  CA  . PHE A  1 254 ? -80.116  75.580  -8.019  1.00 18.52  ?  254  PHE A CA  1 
ATOM   1971  C  C   . PHE A  1 254 ? -80.154  74.108  -7.660  1.00 29.13  ?  254  PHE A C   1 
ATOM   1972  O  O   . PHE A  1 254 ? -80.349  73.731  -6.502  1.00 27.60  ?  254  PHE A O   1 
ATOM   1973  C  CB  . PHE A  1 254 ? -81.404  75.936  -8.769  1.00 23.12  ?  254  PHE A CB  1 
ATOM   1974  C  CG  . PHE A  1 254 ? -81.533  77.384  -9.124  1.00 22.72  ?  254  PHE A CG  1 
ATOM   1975  C  CD1 . PHE A  1 254 ? -81.061  78.366  -8.275  1.00 20.13  ?  254  PHE A CD1 1 
ATOM   1976  C  CD2 . PHE A  1 254 ? -82.138  77.760  -10.317 1.00 24.20  ?  254  PHE A CD2 1 
ATOM   1977  C  CE1 . PHE A  1 254 ? -81.191  79.708  -8.605  1.00 30.50  ?  254  PHE A CE1 1 
ATOM   1978  C  CE2 . PHE A  1 254 ? -82.264  79.091  -10.660 1.00 18.79  ?  254  PHE A CE2 1 
ATOM   1979  C  CZ  . PHE A  1 254 ? -81.790  80.069  -9.803  1.00 21.20  ?  254  PHE A CZ  1 
ATOM   1980  N  N   . SER A  1 255 ? -79.989  73.276  -8.679  1.00 20.65  ?  255  SER A N   1 
ATOM   1981  C  CA  . SER A  1 255 ? -80.060  71.837  -8.488  1.00 31.43  ?  255  SER A CA  1 
ATOM   1982  C  C   . SER A  1 255 ? -79.001  71.372  -7.497  1.00 17.12  ?  255  SER A C   1 
ATOM   1983  O  O   . SER A  1 255 ? -79.281  70.563  -6.612  1.00 19.23  ?  255  SER A O   1 
ATOM   1984  C  CB  . SER A  1 255 ? -79.893  71.108  -9.822  1.00 39.27  ?  255  SER A CB  1 
ATOM   1985  O  OG  . SER A  1 255 ? -79.801  69.710  -9.614  1.00 43.14  ?  255  SER A OG  1 
ATOM   1986  N  N   . TYR A  1 256 ? -77.783  71.890  -7.638  1.00 16.71  ?  256  TYR A N   1 
ATOM   1987  C  CA  . TYR A  1 256 ? -76.708  71.445  -6.767  1.00 16.91  ?  256  TYR A CA  1 
ATOM   1988  C  C   . TYR A  1 256 ? -76.980  71.884  -5.336  1.00 16.89  ?  256  TYR A C   1 
ATOM   1989  O  O   . TYR A  1 256 ? -76.798  71.104  -4.399  1.00 13.56  ?  256  TYR A O   1 
ATOM   1990  C  CB  . TYR A  1 256 ? -75.351  71.981  -7.239  1.00 11.26  ?  256  TYR A CB  1 
ATOM   1991  C  CG  . TYR A  1 256 ? -74.195  71.447  -6.420  1.00 15.54  ?  256  TYR A CG  1 
ATOM   1992  C  CD1 . TYR A  1 256 ? -73.752  70.139  -6.590  1.00 24.14  ?  256  TYR A CD1 1 
ATOM   1993  C  CD2 . TYR A  1 256 ? -73.555  72.241  -5.476  1.00 24.49  ?  256  TYR A CD2 1 
ATOM   1994  C  CE1 . TYR A  1 256 ? -72.705  69.634  -5.844  1.00 24.84  ?  256  TYR A CE1 1 
ATOM   1995  C  CE2 . TYR A  1 256 ? -72.499  71.747  -4.725  1.00 32.93  ?  256  TYR A CE2 1 
ATOM   1996  C  CZ  . TYR A  1 256 ? -72.081  70.440  -4.914  1.00 30.90  ?  256  TYR A CZ  1 
ATOM   1997  O  OH  . TYR A  1 256 ? -71.035  69.934  -4.177  1.00 35.21  ?  256  TYR A OH  1 
ATOM   1998  N  N   . ALA A  1 257 ? -77.472  73.109  -5.175  1.00 14.43  ?  257  ALA A N   1 
ATOM   1999  C  CA  . ALA A  1 257 ? -77.820  73.607  -3.849  1.00 22.50  ?  257  ALA A CA  1 
ATOM   2000  C  C   . ALA A  1 257 ? -78.939  72.774  -3.226  1.00 16.97  ?  257  ALA A C   1 
ATOM   2001  O  O   . ALA A  1 257 ? -78.828  72.331  -2.084  1.00 13.28  ?  257  ALA A O   1 
ATOM   2002  C  CB  . ALA A  1 257 ? -78.218  75.084  -3.919  1.00 11.30  ?  257  ALA A CB  1 
ATOM   2003  N  N   . ALA A  1 258 ? -79.996  72.528  -3.990  1.00 15.18  ?  258  ALA A N   1 
ATOM   2004  C  CA  . ALA A  1 258 ? -81.180  71.843  -3.464  1.00 17.46  ?  258  ALA A CA  1 
ATOM   2005  C  C   . ALA A  1 258 ? -80.964  70.351  -3.205  1.00 23.85  ?  258  ALA A C   1 
ATOM   2006  O  O   . ALA A  1 258 ? -81.688  69.751  -2.407  1.00 18.01  ?  258  ALA A O   1 
ATOM   2007  C  CB  . ALA A  1 258 ? -82.353  72.040  -4.406  1.00 18.85  ?  258  ALA A CB  1 
ATOM   2008  N  N   . LYS A  1 259 ? -80.008  69.741  -3.905  1.00 23.84  ?  259  LYS A N   1 
ATOM   2009  C  CA  . LYS A  1 259 ? -79.774  68.300  -3.779  1.00 17.06  ?  259  LYS A CA  1 
ATOM   2010  C  C   . LYS A  1 259 ? -78.572  67.977  -2.909  1.00 25.41  ?  259  LYS A C   1 
ATOM   2011  O  O   . LYS A  1 259 ? -78.476  66.876  -2.363  1.00 26.00  ?  259  LYS A O   1 
ATOM   2012  C  CB  . LYS A  1 259 ? -79.579  67.655  -5.157  1.00 27.24  ?  259  LYS A CB  1 
ATOM   2013  C  CG  . LYS A  1 259 ? -80.780  67.778  -6.066  1.00 26.31  ?  259  LYS A CG  1 
ATOM   2014  C  CD  . LYS A  1 259 ? -80.579  67.082  -7.406  1.00 22.20  ?  259  LYS A CD  1 
ATOM   2015  C  CE  . LYS A  1 259 ? -80.522  65.573  -7.274  1.00 20.63  ?  259  LYS A CE  1 
ATOM   2016  N  NZ  . LYS A  1 259 ? -80.104  64.938  -8.559  1.00 19.06  ?  259  LYS A NZ  1 
HETATM 2017  N  N   . MHS A  1 260 ? -77.652  68.930  -2.779  1.00 21.17  ?  260  MHS A N   1 
HETATM 2018  C  CA  . MHS A  1 260 ? -76.423  68.670  -2.060  1.00 19.74  ?  260  MHS A CA  1 
HETATM 2019  C  C   . MHS A  1 260 ? -76.020  69.731  -1.041  1.00 25.43  ?  260  MHS A C   1 
HETATM 2020  O  O   . MHS A  1 260 ? -76.010  69.525  0.175   1.00 26.12  ?  260  MHS A O   1 
HETATM 2021  C  CB  . MHS A  1 260 ? -75.199  68.346  -2.954  1.00 20.82  ?  260  MHS A CB  1 
HETATM 2022  C  CG  . MHS A  1 260 ? -75.559  67.243  -3.864  1.00 23.86  ?  260  MHS A CG  1 
HETATM 2023  N  ND1 . MHS A  1 260 ? -75.525  65.866  -3.554  1.00 27.13  ?  260  MHS A ND1 1 
HETATM 2024  C  CD2 . MHS A  1 260 ? -76.042  67.324  -5.189  1.00 20.30  ?  260  MHS A CD2 1 
HETATM 2025  C  CE1 . MHS A  1 260 ? -75.972  65.191  -4.694  1.00 29.13  ?  260  MHS A CE1 1 
HETATM 2026  N  NE2 . MHS A  1 260 ? -76.283  66.052  -5.684  1.00 19.98  ?  260  MHS A NE2 1 
HETATM 2027  C  CM  . MHS A  1 260 ? -75.111  65.259  -2.333  1.00 28.04  ?  260  MHS A CM  1 
ATOM   2028  N  N   . ALA A  1 261 ? -75.683  70.915  -1.547  1.00 27.54  ?  261  ALA A N   1 
ATOM   2029  C  CA  . ALA A  1 261 ? -75.015  71.928  -0.724  1.00 15.04  ?  261  ALA A CA  1 
ATOM   2030  C  C   . ALA A  1 261 ? -75.888  72.558  0.364   1.00 19.76  ?  261  ALA A C   1 
ATOM   2031  O  O   . ALA A  1 261 ? -75.379  72.936  1.419   1.00 32.20  ?  261  ALA A O   1 
ATOM   2032  C  CB  . ALA A  1 261 ? -74.450  73.030  -1.619  1.00 9.20   ?  261  ALA A CB  1 
ATOM   2033  N  N   . ASP A  1 262 ? -77.189  72.686  0.115   1.00 17.77  ?  262  ASP A N   1 
ATOM   2034  C  CA  . ASP A  1 262 ? -78.057  73.448  1.031   1.00 17.06  ?  262  ASP A CA  1 
ATOM   2035  C  C   . ASP A  1 262 ? -79.282  72.681  1.522   1.00 11.45  ?  262  ASP A C   1 
ATOM   2036  O  O   . ASP A  1 262 ? -80.237  73.272  2.029   1.00 20.49  ?  262  ASP A O   1 
ATOM   2037  C  CB  . ASP A  1 262 ? -78.499  74.745  0.349   1.00 19.78  ?  262  ASP A CB  1 
ATOM   2038  C  CG  . ASP A  1 262 ? -77.326  75.674  0.043   1.00 32.96  ?  262  ASP A CG  1 
ATOM   2039  O  OD1 . ASP A  1 262 ? -76.682  75.501  -1.012  1.00 41.55  ?  262  ASP A OD1 1 
ATOM   2040  O  OD2 . ASP A  1 262 ? -77.047  76.575  0.861   1.00 42.53  -1 262  ASP A OD2 1 
ATOM   2041  N  N   . VAL A  1 263 ? -79.237  71.362  1.377   1.00 16.50  ?  263  VAL A N   1 
ATOM   2042  C  CA  . VAL A  1 263 ? -80.350  70.494  1.730   1.00 16.85  ?  263  VAL A CA  1 
ATOM   2043  C  C   . VAL A  1 263 ? -80.152  69.910  3.130   1.00 19.09  ?  263  VAL A C   1 
ATOM   2044  O  O   . VAL A  1 263 ? -79.036  69.557  3.512   1.00 13.95  ?  263  VAL A O   1 
ATOM   2045  C  CB  . VAL A  1 263 ? -80.494  69.354  0.682   1.00 20.45  ?  263  VAL A CB  1 
ATOM   2046  C  CG1 . VAL A  1 263 ? -79.240  68.489  0.656   1.00 23.73  ?  263  VAL A CG1 1 
ATOM   2047  C  CG2 . VAL A  1 263 ? -81.722  68.506  0.942   1.00 14.86  ?  263  VAL A CG2 1 
ATOM   2048  N  N   . ILE A  1 264 ? -81.232  69.810  3.898   1.00 12.79  ?  264  ILE A N   1 
ATOM   2049  C  CA  . ILE A  1 264 ? -81.169  69.153  5.199   1.00 12.32  ?  264  ILE A CA  1 
ATOM   2050  C  C   . ILE A  1 264 ? -82.097  67.948  5.160   1.00 24.58  ?  264  ILE A C   1 
ATOM   2051  O  O   . ILE A  1 264 ? -83.322  68.091  5.050   1.00 13.87  ?  264  ILE A O   1 
ATOM   2052  C  CB  . ILE A  1 264 ? -81.573  70.089  6.358   1.00 21.07  ?  264  ILE A CB  1 
ATOM   2053  C  CG1 . ILE A  1 264 ? -80.729  71.374  6.366   1.00 24.26  ?  264  ILE A CG1 1 
ATOM   2054  C  CG2 . ILE A  1 264 ? -81.450  69.356  7.689   1.00 25.87  ?  264  ILE A CG2 1 
ATOM   2055  C  CD1 . ILE A  1 264 ? -79.266  71.152  6.700   1.00 32.74  ?  264  ILE A CD1 1 
ATOM   2056  N  N   . GLU A  1 265 ? -81.510  66.759  5.218   1.00 16.96  ?  265  GLU A N   1 
ATOM   2057  C  CA  . GLU A  1 265 ? -82.282  65.524  5.150   1.00 22.59  ?  265  GLU A CA  1 
ATOM   2058  C  C   . GLU A  1 265 ? -82.585  65.008  6.552   1.00 18.59  ?  265  GLU A C   1 
ATOM   2059  O  O   . GLU A  1 265 ? -81.969  65.445  7.524   1.00 16.07  ?  265  GLU A O   1 
ATOM   2060  C  CB  . GLU A  1 265 ? -81.524  64.487  4.325   1.00 30.06  ?  265  GLU A CB  1 
ATOM   2061  C  CG  . GLU A  1 265 ? -81.354  64.945  2.878   1.00 45.48  ?  265  GLU A CG  1 
ATOM   2062  C  CD  . GLU A  1 265 ? -80.668  63.930  1.989   1.00 53.13  ?  265  GLU A CD  1 
ATOM   2063  O  OE1 . GLU A  1 265 ? -79.452  63.710  2.165   1.00 58.07  -1 265  GLU A OE1 1 
ATOM   2064  O  OE2 . GLU A  1 265 ? -81.344  63.365  1.106   1.00 57.32  ?  265  GLU A OE2 1 
ATOM   2065  N  N   . MET A  1 266 ? -83.563  64.115  6.664   1.00 15.13  ?  266  MET A N   1 
ATOM   2066  C  CA  . MET A  1 266 ? -83.923  63.573  7.965   1.00 13.82  ?  266  MET A CA  1 
ATOM   2067  C  C   . MET A  1 266 ? -82.965  62.464  8.373   1.00 21.39  ?  266  MET A C   1 
ATOM   2068  O  O   . MET A  1 266 ? -82.626  62.321  9.549   1.00 15.82  ?  266  MET A O   1 
ATOM   2069  C  CB  . MET A  1 266 ? -85.361  63.045  7.953   1.00 13.41  ?  266  MET A CB  1 
ATOM   2070  C  CG  . MET A  1 266 ? -86.404  64.066  7.538   1.00 17.58  ?  266  MET A CG  1 
ATOM   2071  S  SD  . MET A  1 266 ? -86.456  65.478  8.654   1.00 20.84  ?  266  MET A SD  1 
ATOM   2072  C  CE  . MET A  1 266 ? -85.617  66.733  7.671   1.00 11.97  ?  266  MET A CE  1 
ATOM   2073  N  N   . GLY A  1 267 ? -82.528  61.687  7.387   1.00 20.16  ?  267  GLY A N   1 
ATOM   2074  C  CA  . GLY A  1 267 ? -81.649  60.563  7.635   1.00 23.72  ?  267  GLY A CA  1 
ATOM   2075  C  C   . GLY A  1 267 ? -80.652  60.329  6.519   1.00 23.88  ?  267  GLY A C   1 
ATOM   2076  O  O   . GLY A  1 267 ? -80.884  60.710  5.372   1.00 19.99  ?  267  GLY A O   1 
ATOM   2077  N  N   . THR A  1 268 ? -79.540  59.692  6.874   1.00 13.62  ?  268  THR A N   1 
ATOM   2078  C  CA  . THR A  1 268 ? -78.425  59.442  5.965   1.00 14.19  ?  268  THR A CA  1 
ATOM   2079  C  C   . THR A  1 268 ? -78.455  58.002  5.446   1.00 18.84  ?  268  THR A C   1 
ATOM   2080  O  O   . THR A  1 268 ? -79.189  57.170  5.973   1.00 13.84  ?  268  THR A O   1 
ATOM   2081  C  CB  . THR A  1 268 ? -77.085  59.722  6.665   1.00 20.48  ?  268  THR A CB  1 
ATOM   2082  O  OG1 . THR A  1 268 ? -77.102  59.127  7.975   1.00 20.03  ?  268  THR A OG1 1 
ATOM   2083  C  CG2 . THR A  1 268 ? -76.874  61.229  6.811   1.00 10.41  ?  268  THR A CG2 1 
ATOM   2084  N  N   . ILE A  1 269 ? -77.669  57.710  4.413   1.00 14.33  ?  269  ILE A N   1 
ATOM   2085  C  CA  . ILE A  1 269 ? -77.716  56.391  3.785   1.00 20.38  ?  269  ILE A CA  1 
ATOM   2086  C  C   . ILE A  1 269 ? -77.096  55.299  4.650   1.00 19.06  ?  269  ILE A C   1 
ATOM   2087  O  O   . ILE A  1 269 ? -76.284  55.566  5.547   1.00 16.01  ?  269  ILE A O   1 
ATOM   2088  C  CB  . ILE A  1 269 ? -77.017  56.388  2.419   1.00 19.28  ?  269  ILE A CB  1 
ATOM   2089  C  CG1 . ILE A  1 269 ? -75.532  56.721  2.573   1.00 16.19  ?  269  ILE A CG1 1 
ATOM   2090  C  CG2 . ILE A  1 269 ? -77.721  57.357  1.453   1.00 9.52   ?  269  ILE A CG2 1 
ATOM   2091  C  CD1 . ILE A  1 269 ? -74.748  56.618  1.268   1.00 17.62  ?  269  ILE A CD1 1 
ATOM   2092  N  N   . MET A  1 270 ? -77.506  54.067  4.364   1.00 13.83  ?  270  MET A N   1 
ATOM   2093  C  CA  . MET A  1 270 ? -77.045  52.877  5.063   1.00 21.51  ?  270  MET A CA  1 
ATOM   2094  C  C   . MET A  1 270 ? -75.892  52.237  4.299   1.00 13.46  ?  270  MET A C   1 
ATOM   2095  O  O   . MET A  1 270 ? -75.759  52.462  3.101   1.00 18.47  ?  270  MET A O   1 
ATOM   2096  C  CB  . MET A  1 270 ? -78.200  51.883  5.198   1.00 21.18  ?  270  MET A CB  1 
ATOM   2097  C  CG  . MET A  1 270 ? -79.394  52.367  6.020   1.00 30.24  ?  270  MET A CG  1 
ATOM   2098  S  SD  . MET A  1 270 ? -79.119  52.511  7.788   1.00 20.10  ?  270  MET A SD  1 
ATOM   2099  C  CE  . MET A  1 270 ? -78.460  54.177  7.873   1.00 17.63  ?  270  MET A CE  1 
ATOM   2100  N  N   . PRO A  1 271 ? -75.049  51.451  4.987   1.00 20.55  ?  271  PRO A N   1 
ATOM   2101  C  CA  . PRO A  1 271 ? -74.084  50.594  4.283   1.00 16.60  ?  271  PRO A CA  1 
ATOM   2102  C  C   . PRO A  1 271 ? -74.759  49.467  3.488   1.00 22.95  ?  271  PRO A C   1 
ATOM   2103  O  O   . PRO A  1 271 ? -75.932  49.147  3.716   1.00 10.93  ?  271  PRO A O   1 
ATOM   2104  C  CB  . PRO A  1 271 ? -73.225  50.031  5.418   1.00 13.18  ?  271  PRO A CB  1 
ATOM   2105  C  CG  . PRO A  1 271 ? -74.108  50.069  6.610   1.00 16.11  ?  271  PRO A CG  1 
ATOM   2106  C  CD  . PRO A  1 271 ? -74.931  51.321  6.450   1.00 16.65  ?  271  PRO A CD  1 
ATOM   2107  N  N   . ALA A  1 272 ? -74.012  48.868  2.565   1.00 17.65  ?  272  ALA A N   1 
ATOM   2108  C  CA  . ALA A  1 272 ? -74.578  47.925  1.599   1.00 14.47  ?  272  ALA A CA  1 
ATOM   2109  C  C   . ALA A  1 272 ? -75.364  46.777  2.229   1.00 22.80  ?  272  ALA A C   1 
ATOM   2110  O  O   . ALA A  1 272 ? -76.404  46.402  1.705   1.00 14.74  ?  272  ALA A O   1 
ATOM   2111  C  CB  . ALA A  1 272 ? -73.478  47.368  0.711   1.00 17.95  ?  272  ALA A CB  1 
ATOM   2112  N  N   . ARG A  1 273 ? -74.894  46.243  3.358   1.00 16.97  ?  273  ARG A N   1 
ATOM   2113  C  CA  . ARG A  1 273 ? -75.531  45.073  3.962   1.00 18.60  ?  273  ARG A CA  1 
ATOM   2114  C  C   . ARG A  1 273 ? -76.979  45.357  4.369   1.00 24.97  ?  273  ARG A C   1 
ATOM   2115  O  O   . ARG A  1 273 ? -77.812  44.450  4.429   1.00 18.80  ?  273  ARG A O   1 
ATOM   2116  C  CB  . ARG A  1 273 ? -74.739  44.592  5.183   1.00 23.71  ?  273  ARG A CB  1 
ATOM   2117  C  CG  . ARG A  1 273 ? -75.275  43.284  5.743   1.00 22.77  ?  273  ARG A CG  1 
ATOM   2118  C  CD  . ARG A  1 273 ? -74.539  42.790  6.979   1.00 28.15  ?  273  ARG A CD  1 
ATOM   2119  N  NE  . ARG A  1 273 ? -74.735  41.350  7.098   1.00 36.98  ?  273  ARG A NE  1 
ATOM   2120  C  CZ  . ARG A  1 273 ? -73.909  40.449  6.572   1.00 32.86  ?  273  ARG A CZ  1 
ATOM   2121  N  NH1 . ARG A  1 273 ? -72.818  40.845  5.929   1.00 31.27  ?  273  ARG A NH1 1 
ATOM   2122  N  NH2 . ARG A  1 273 ? -74.162  39.155  6.699   1.00 28.22  ?  273  ARG A NH2 1 
HETATM 2123  N  N   . AGM A  1 274 ? -77.269  46.620  4.655   1.00 15.03  ?  274  AGM A N   1 
HETATM 2124  C  CA  . AGM A  1 274 ? -78.612  47.023  4.995   1.00 15.06  ?  274  AGM A CA  1 
HETATM 2125  C  CB  . AGM A  1 274 ? -78.825  47.311  6.498   1.00 22.47  ?  274  AGM A CB  1 
HETATM 2126  C  CG  . AGM A  1 274 ? -77.693  48.119  7.107   1.00 16.73  ?  274  AGM A CG  1 
HETATM 2127  C  CD  . AGM A  1 274 ? -77.634  48.062  8.651   1.00 21.64  ?  274  AGM A CD  1 
HETATM 2128  C  CE2 . AGM A  1 274 ? -78.869  48.728  9.253   1.00 22.42  ?  274  AGM A CE2 1 
HETATM 2129  N  NE1 . AGM A  1 274 ? -76.386  48.644  9.141   1.00 13.88  ?  274  AGM A NE1 1 
HETATM 2130  C  CZ  . AGM A  1 274 ? -75.200  47.950  9.241   1.00 17.90  ?  274  AGM A CZ  1 
HETATM 2131  N  NH1 . AGM A  1 274 ? -74.086  48.615  9.715   1.00 22.41  ?  274  AGM A NH1 1 
HETATM 2132  N  NH2 . AGM A  1 274 ? -75.072  46.618  8.888   1.00 13.10  ?  274  AGM A NH2 1 
HETATM 2133  C  C   . AGM A  1 274 ? -79.029  48.255  4.209   1.00 10.17  ?  274  AGM A C   1 
HETATM 2134  O  O   . AGM A  1 274 ? -79.652  49.189  4.695   1.00 12.76  ?  274  AGM A O   1 
ATOM   2135  N  N   . ALA A  1 275 ? -78.669  48.223  2.929   1.00 15.37  ?  275  ALA A N   1 
ATOM   2136  C  CA  . ALA A  1 275 ? -78.767  49.367  2.022   1.00 12.15  ?  275  ALA A CA  1 
ATOM   2137  C  C   . ALA A  1 275 ? -80.144  50.026  1.977   1.00 17.12  ?  275  ALA A C   1 
ATOM   2138  O  O   . ALA A  1 275 ? -81.159  49.360  1.806   1.00 15.99  ?  275  ALA A O   1 
ATOM   2139  C  CB  . ALA A  1 275 ? -78.356  48.944  0.618   1.00 13.40  ?  275  ALA A CB  1 
ATOM   2140  N  N   . ARG A  1 276 ? -80.142  51.342  2.171   1.00 12.85  ?  276  ARG A N   1 
ATOM   2141  C  CA  . ARG A  1 276 ? -81.295  52.228  2.007   1.00 23.79  ?  276  ARG A CA  1 
ATOM   2142  C  C   . ARG A  1 276 ? -80.833  53.627  1.641   1.00 23.52  ?  276  ARG A C   1 
ATOM   2143  O  O   . ARG A  1 276 ? -79.736  54.037  2.016   1.00 11.92  ?  276  ARG A O   1 
ATOM   2144  C  CB  . ARG A  1 276 ? -82.166  52.290  3.273   1.00 19.92  ?  276  ARG A CB  1 
ATOM   2145  C  CG  . ARG A  1 276 ? -83.253  51.242  3.341   1.00 20.38  ?  276  ARG A CG  1 
ATOM   2146  C  CD  . ARG A  1 276 ? -82.978  50.041  4.209   1.00 14.43  ?  276  ARG A CD  1 
ATOM   2147  N  NE  . ARG A  1 276 ? -84.077  49.096  4.011   1.00 13.30  ?  276  ARG A NE  1 
ATOM   2148  C  CZ  . ARG A  1 276 ? -84.235  47.954  4.666   1.00 11.60  ?  276  ARG A CZ  1 
ATOM   2149  N  NH1 . ARG A  1 276 ? -83.354  47.585  5.589   1.00 5.84   ?  276  ARG A NH1 1 
ATOM   2150  N  NH2 . ARG A  1 276 ? -85.277  47.181  4.388   1.00 6.42   ?  276  ARG A NH2 1 
ATOM   2151  N  N   . GLY A  1 277 ? -81.665  54.343  0.890   1.00 21.80  ?  277  GLY A N   1 
ATOM   2152  C  CA  . GLY A  1 277 ? -81.378  55.722  0.543   1.00 22.67  ?  277  GLY A CA  1 
ATOM   2153  C  C   . GLY A  1 277 ? -81.625  56.652  1.717   1.00 27.25  ?  277  GLY A C   1 
ATOM   2154  O  O   . GLY A  1 277 ? -81.966  56.198  2.809   1.00 20.62  ?  277  GLY A O   1 
ATOM   2155  N  N   . PRO A  1 278 ? -81.454  57.966  1.498   1.00 14.85  ?  278  PRO A N   1 
ATOM   2156  C  CA  . PRO A  1 278 ? -81.697  58.970  2.543   1.00 12.06  ?  278  PRO A CA  1 
ATOM   2157  C  C   . PRO A  1 278 ? -83.143  58.956  3.025   1.00 16.19  ?  278  PRO A C   1 
ATOM   2158  O  O   . PRO A  1 278 ? -83.998  58.393  2.341   1.00 8.67   ?  278  PRO A O   1 
ATOM   2159  C  CB  . PRO A  1 278 ? -81.371  60.306  1.854   1.00 13.95  ?  278  PRO A CB  1 
ATOM   2160  C  CG  . PRO A  1 278 ? -80.661  59.956  0.573   1.00 13.35  ?  278  PRO A CG  1 
ATOM   2161  C  CD  . PRO A  1 278 ? -81.089  58.567  0.204   1.00 9.36   ?  278  PRO A CD  1 
ATOM   2162  N  N   . ASN A  1 279 ? -83.397  59.556  4.188   1.00 11.82  ?  279  ASN A N   1 
ATOM   2163  C  CA  . ASN A  1 279 ? -84.741  59.670  4.761   1.00 13.16  ?  279  ASN A CA  1 
ATOM   2164  C  C   . ASN A  1 279 ? -85.466  58.350  5.009   1.00 12.95  ?  279  ASN A C   1 
ATOM   2165  O  O   . ASN A  1 279 ? -86.689  58.278  4.917   1.00 21.76  ?  279  ASN A O   1 
ATOM   2166  C  CB  . ASN A  1 279 ? -85.625  60.556  3.875   1.00 13.11  ?  279  ASN A CB  1 
ATOM   2167  C  CG  . ASN A  1 279 ? -85.454  62.027  4.179   1.00 14.72  ?  279  ASN A CG  1 
ATOM   2168  O  OD1 . ASN A  1 279 ? -84.385  62.459  4.619   1.00 14.02  ?  279  ASN A OD1 1 
ATOM   2169  N  ND2 . ASN A  1 279 ? -86.516  62.808  3.966   1.00 11.66  ?  279  ASN A ND2 1 
ATOM   2170  N  N   . GLU A  1 280 ? -84.710  57.313  5.337   1.00 14.05  ?  280  GLU A N   1 
ATOM   2171  C  CA  . GLU A  1 280 ? -85.288  56.081  5.851   1.00 13.78  ?  280  GLU A CA  1 
ATOM   2172  C  C   . GLU A  1 280 ? -84.948  56.020  7.339   1.00 14.69  ?  280  GLU A C   1 
ATOM   2173  O  O   . GLU A  1 280 ? -83.983  56.647  7.769   1.00 14.89  ?  280  GLU A O   1 
ATOM   2174  C  CB  . GLU A  1 280 ? -84.744  54.863  5.093   1.00 13.09  ?  280  GLU A CB  1 
ATOM   2175  C  CG  . GLU A  1 280 ? -85.114  54.752  3.618   1.00 17.59  ?  280  GLU A CG  1 
ATOM   2176  C  CD  . GLU A  1 280 ? -86.614  54.563  3.358   1.00 26.71  ?  280  GLU A CD  1 
ATOM   2177  O  OE1 . GLU A  1 280 ? -87.362  54.183  4.284   1.00 32.94  ?  280  GLU A OE1 1 
ATOM   2178  O  OE2 . GLU A  1 280 ? -87.031  54.709  2.188   1.00 33.63  -1 280  GLU A OE2 1 
ATOM   2179  N  N   . PRO A  1 281 ? -85.730  55.267  8.130   1.00 13.49  ?  281  PRO A N   1 
ATOM   2180  C  CA  . PRO A  1 281 ? -85.611  55.364  9.594   1.00 14.24  ?  281  PRO A CA  1 
ATOM   2181  C  C   . PRO A  1 281 ? -84.228  55.057  10.158  1.00 17.48  ?  281  PRO A C   1 
ATOM   2182  O  O   . PRO A  1 281 ? -83.844  55.672  11.149  1.00 12.69  ?  281  PRO A O   1 
ATOM   2183  C  CB  . PRO A  1 281 ? -86.622  54.324  10.093  1.00 14.74  ?  281  PRO A CB  1 
ATOM   2184  C  CG  . PRO A  1 281 ? -87.624  54.232  9.009   1.00 9.67   ?  281  PRO A CG  1 
ATOM   2185  C  CD  . PRO A  1 281 ? -86.820  54.361  7.734   1.00 16.93  ?  281  PRO A CD  1 
ATOM   2186  N  N   . GLY A  1 282 ? -83.498  54.128  9.550   1.00 14.67  ?  282  GLY A N   1 
ATOM   2187  C  CA  . GLY A  1 282 ? -82.187  53.760  10.051  1.00 9.16   ?  282  GLY A CA  1 
ATOM   2188  C  C   . GLY A  1 282 ? -81.174  54.890  10.012  1.00 12.54  ?  282  GLY A C   1 
ATOM   2189  O  O   . GLY A  1 282 ? -80.211  54.906  10.783  1.00 11.58  ?  282  GLY A O   1 
ATOM   2190  N  N   . GLY A  1 283 ? -81.383  55.837  9.106   1.00 10.58  ?  283  GLY A N   1 
ATOM   2191  C  CA  . GLY A  1 283 ? -80.483  56.965  8.989   1.00 6.04   ?  283  GLY A CA  1 
ATOM   2192  C  C   . GLY A  1 283 ? -80.824  58.115  9.917   1.00 14.44  ?  283  GLY A C   1 
ATOM   2193  O  O   . GLY A  1 283 ? -80.087  59.101  9.984   1.00 11.66  ?  283  GLY A O   1 
ATOM   2194  N  N   . VAL A  1 284 ? -81.931  57.995  10.644  1.00 14.07  ?  284  VAL A N   1 
ATOM   2195  C  CA  . VAL A  1 284 ? -82.356  59.083  11.519  1.00 8.40   ?  284  VAL A CA  1 
ATOM   2196  C  C   . VAL A  1 284 ? -81.670  58.975  12.878  1.00 16.61  ?  284  VAL A C   1 
ATOM   2197  O  O   . VAL A  1 284 ? -81.997  58.106  13.686  1.00 13.42  ?  284  VAL A O   1 
ATOM   2198  C  CB  . VAL A  1 284 ? -83.892  59.106  11.704  1.00 15.35  ?  284  VAL A CB  1 
ATOM   2199  C  CG1 . VAL A  1 284 ? -84.316  60.291  12.581  1.00 6.78   ?  284  VAL A CG1 1 
ATOM   2200  C  CG2 . VAL A  1 284 ? -84.592  59.170  10.354  1.00 6.42   ?  284  VAL A CG2 1 
ATOM   2201  N  N   . ALA A  1 285 ? -80.717  59.868  13.122  1.00 18.62  ?  285  ALA A N   1 
ATOM   2202  C  CA  . ALA A  1 285 ? -79.987  59.907  14.390  1.00 19.95  ?  285  ALA A CA  1 
ATOM   2203  C  C   . ALA A  1 285 ? -80.918  60.213  15.559  1.00 18.51  ?  285  ALA A C   1 
ATOM   2204  O  O   . ALA A  1 285 ? -81.943  60.879  15.389  1.00 13.89  ?  285  ALA A O   1 
ATOM   2205  C  CB  . ALA A  1 285 ? -78.859  60.939  14.324  1.00 12.80  ?  285  ALA A CB  1 
ATOM   2206  N  N   . PHE A  1 286 ? -80.557  59.732  16.746  1.00 12.03  ?  286  PHE A N   1 
ATOM   2207  C  CA  . PHE A  1 286 ? -81.415  59.868  17.921  1.00 10.26  ?  286  PHE A CA  1 
ATOM   2208  C  C   . PHE A  1 286 ? -81.760  61.322  18.245  1.00 7.67   ?  286  PHE A C   1 
ATOM   2209  O  O   . PHE A  1 286 ? -82.923  61.642  18.521  1.00 10.17  ?  286  PHE A O   1 
ATOM   2210  C  CB  . PHE A  1 286 ? -80.749  59.214  19.128  1.00 11.06  ?  286  PHE A CB  1 
ATOM   2211  C  CG  . PHE A  1 286 ? -80.451  57.762  18.926  1.00 17.14  ?  286  PHE A CG  1 
ATOM   2212  C  CD1 . PHE A  1 286 ? -81.396  56.923  18.353  1.00 9.76   ?  286  PHE A CD1 1 
ATOM   2213  C  CD2 . PHE A  1 286 ? -79.214  57.242  19.281  1.00 7.54   ?  286  PHE A CD2 1 
ATOM   2214  C  CE1 . PHE A  1 286 ? -81.122  55.584  18.152  1.00 18.42  ?  286  PHE A CE1 1 
ATOM   2215  C  CE2 . PHE A  1 286 ? -78.928  55.905  19.084  1.00 8.78   ?  286  PHE A CE2 1 
ATOM   2216  C  CZ  . PHE A  1 286 ? -79.883  55.071  18.522  1.00 14.70  ?  286  PHE A CZ  1 
ATOM   2217  N  N   . GLY A  1 287 ? -80.761  62.202  18.214  1.00 13.08  ?  287  GLY A N   1 
ATOM   2218  C  CA  . GLY A  1 287 ? -81.019  63.612  18.456  1.00 15.79  ?  287  GLY A CA  1 
ATOM   2219  C  C   . GLY A  1 287 ? -81.820  64.286  17.353  1.00 20.30  ?  287  GLY A C   1 
ATOM   2220  O  O   . GLY A  1 287 ? -82.539  65.254  17.603  1.00 17.71  ?  287  GLY A O   1 
ATOM   2221  N  N   . THR A  1 288 ? -81.739  63.753  16.139  1.00 14.21  ?  288  THR A N   1 
ATOM   2222  C  CA  . THR A  1 288 ? -82.556  64.280  15.052  1.00 12.87  ?  288  THR A CA  1 
ATOM   2223  C  C   . THR A  1 288 ? -84.016  63.959  15.330  1.00 16.55  ?  288  THR A C   1 
ATOM   2224  O  O   . THR A  1 288 ? -84.880  64.822  15.194  1.00 17.35  ?  288  THR A O   1 
ATOM   2225  C  CB  . THR A  1 288 ? -82.179  63.681  13.678  1.00 13.59  ?  288  THR A CB  1 
ATOM   2226  O  OG1 . THR A  1 288 ? -80.800  63.926  13.388  1.00 16.10  ?  288  THR A OG1 1 
ATOM   2227  C  CG2 . THR A  1 288 ? -83.039  64.279  12.573  1.00 11.48  ?  288  THR A CG2 1 
ATOM   2228  N  N   . PHE A  1 289 ? -84.286  62.729  15.773  1.00 9.80   ?  289  PHE A N   1 
ATOM   2229  C  CA  . PHE A  1 289 ? -85.665  62.336  16.054  1.00 7.58   ?  289  PHE A CA  1 
ATOM   2230  C  C   . PHE A  1 289 ? -86.220  63.118  17.230  1.00 14.75  ?  289  PHE A C   1 
ATOM   2231  O  O   . PHE A  1 289 ? -87.397  63.486  17.243  1.00 13.34  ?  289  PHE A O   1 
ATOM   2232  C  CB  . PHE A  1 289 ? -85.796  60.835  16.345  1.00 11.99  ?  289  PHE A CB  1 
ATOM   2233  C  CG  . PHE A  1 289 ? -87.217  60.408  16.542  1.00 9.92   ?  289  PHE A CG  1 
ATOM   2234  C  CD1 . PHE A  1 289 ? -88.031  60.157  15.448  1.00 14.92  ?  289  PHE A CD1 1 
ATOM   2235  C  CD2 . PHE A  1 289 ? -87.765  60.335  17.811  1.00 8.98   ?  289  PHE A CD2 1 
ATOM   2236  C  CE1 . PHE A  1 289 ? -89.358  59.799  15.613  1.00 12.95  ?  289  PHE A CE1 1 
ATOM   2237  C  CE2 . PHE A  1 289 ? -89.089  59.979  17.989  1.00 13.82  ?  289  PHE A CE2 1 
ATOM   2238  C  CZ  . PHE A  1 289 ? -89.890  59.713  16.886  1.00 8.73   ?  289  PHE A CZ  1 
ATOM   2239  N  N   . ALA A  1 290 ? -85.369  63.361  18.222  1.00 11.45  ?  290  ALA A N   1 
ATOM   2240  C  CA  . ALA A  1 290 ? -85.757  64.150  19.379  1.00 8.39   ?  290  ALA A CA  1 
ATOM   2241  C  C   . ALA A  1 290 ? -86.196  65.549  18.949  1.00 15.85  ?  290  ALA A C   1 
ATOM   2242  O  O   . ALA A  1 290 ? -87.080  66.144  19.559  1.00 17.14  ?  290  ALA A O   1 
ATOM   2243  C  CB  . ALA A  1 290 ? -84.608  64.233  20.383  1.00 8.51   ?  290  ALA A CB  1 
ATOM   2244  N  N   . ASP A  1 291 ? -85.543  66.077  17.919  1.00 16.45  ?  291  ASP A N   1 
ATOM   2245  C  CA  . ASP A  1 291 ? -85.855  67.407  17.399  1.00 13.70  ?  291  ASP A CA  1 
ATOM   2246  C  C   . ASP A  1 291 ? -87.101  67.407  16.518  1.00 15.21  ?  291  ASP A C   1 
ATOM   2247  O  O   . ASP A  1 291 ? -87.809  68.408  16.439  1.00 13.68  ?  291  ASP A O   1 
ATOM   2248  C  CB  . ASP A  1 291 ? -84.652  67.949  16.638  1.00 8.37   ?  291  ASP A CB  1 
ATOM   2249  C  CG  . ASP A  1 291 ? -83.552  68.432  17.565  1.00 16.08  ?  291  ASP A CG  1 
ATOM   2250  O  OD1 . ASP A  1 291 ? -83.849  68.699  18.751  1.00 18.45  ?  291  ASP A OD1 1 
ATOM   2251  O  OD2 . ASP A  1 291 ? -82.385  68.500  17.124  1.00 18.38  -1 291  ASP A OD2 1 
ATOM   2252  N  N   . ILE A  1 292 ? -87.369  66.277  15.867  1.00 10.35  ?  292  ILE A N   1 
ATOM   2253  C  CA  . ILE A  1 292 ? -88.597  66.117  15.091  1.00 9.33   ?  292  ILE A CA  1 
ATOM   2254  C  C   . ILE A  1 292 ? -89.823  66.166  16.006  1.00 14.00  ?  292  ILE A C   1 
ATOM   2255  O  O   . ILE A  1 292 ? -90.791  66.880  15.728  1.00 18.66  ?  292  ILE A O   1 
ATOM   2256  C  CB  . ILE A  1 292 ? -88.568  64.795  14.283  1.00 10.67  ?  292  ILE A CB  1 
ATOM   2257  C  CG1 . ILE A  1 292 ? -87.581  64.931  13.121  1.00 9.23   ?  292  ILE A CG1 1 
ATOM   2258  C  CG2 . ILE A  1 292 ? -89.948  64.445  13.745  1.00 8.11   ?  292  ILE A CG2 1 
ATOM   2259  C  CD1 . ILE A  1 292 ? -87.235  63.621  12.437  1.00 12.15  ?  292  ILE A CD1 1 
ATOM   2260  N  N   . VAL A  1 293 ? -89.772  65.419  17.105  1.00 12.72  ?  293  VAL A N   1 
ATOM   2261  C  CA  . VAL A  1 293 ? -90.820  65.475  18.122  1.00 12.97  ?  293  VAL A CA  1 
ATOM   2262  C  C   . VAL A  1 293 ? -90.909  66.887  18.702  1.00 18.41  ?  293  VAL A C   1 
ATOM   2263  O  O   . VAL A  1 293 ? -89.890  67.540  18.950  1.00 13.84  ?  293  VAL A O   1 
ATOM   2264  C  CB  . VAL A  1 293 ? -90.574  64.451  19.244  1.00 20.69  ?  293  VAL A CB  1 
ATOM   2265  C  CG1 . VAL A  1 293 ? -91.600  64.619  20.366  1.00 9.26   ?  293  VAL A CG1 1 
ATOM   2266  C  CG2 . VAL A  1 293 ? -90.623  63.034  18.674  1.00 14.40  ?  293  VAL A CG2 1 
ATOM   2267  N  N   . GLN A  1 294 ? -92.133  67.360  18.902  1.00 14.59  ?  294  GLN A N   1 
ATOM   2268  C  CA  . GLN A  1 294 ? -92.363  68.772  19.167  1.00 13.65  ?  294  GLN A CA  1 
ATOM   2269  C  C   . GLN A  1 294 ? -92.763  69.089  20.603  1.00 18.48  ?  294  GLN A C   1 
ATOM   2270  O  O   . GLN A  1 294 ? -93.094  70.229  20.921  1.00 21.22  ?  294  GLN A O   1 
ATOM   2271  C  CB  . GLN A  1 294 ? -93.435  69.292  18.214  1.00 10.86  ?  294  GLN A CB  1 
ATOM   2272  C  CG  . GLN A  1 294 ? -92.991  69.298  16.749  1.00 13.54  ?  294  GLN A CG  1 
ATOM   2273  C  CD  . GLN A  1 294 ? -91.945  70.367  16.468  1.00 17.18  ?  294  GLN A CD  1 
ATOM   2274  O  OE1 . GLN A  1 294 ? -92.180  71.551  16.713  1.00 18.83  ?  294  GLN A OE1 1 
ATOM   2275  N  NE2 . GLN A  1 294 ? -90.785  69.954  15.944  1.00 10.01  ?  294  GLN A NE2 1 
ATOM   2276  N  N   . THR A  1 295 ? -92.715  68.086  21.469  1.00 18.21  ?  295  THR A N   1 
ATOM   2277  C  CA  . THR A  1 295 ? -93.149  68.242  22.851  1.00 12.90  ?  295  THR A CA  1 
ATOM   2278  C  C   . THR A  1 295 ? -92.318  69.292  23.592  1.00 18.20  ?  295  THR A C   1 
ATOM   2279  O  O   . THR A  1 295 ? -92.818  69.981  24.481  1.00 16.28  ?  295  THR A O   1 
ATOM   2280  C  CB  . THR A  1 295 ? -93.050  66.903  23.600  1.00 11.06  ?  295  THR A CB  1 
ATOM   2281  O  OG1 . THR A  1 295 ? -93.679  65.873  22.824  1.00 16.06  ?  295  THR A OG1 1 
ATOM   2282  C  CG2 . THR A  1 295 ? -93.692  66.996  24.989  1.00 12.58  ?  295  THR A CG2 1 
ATOM   2283  N  N   . SER A  1 296 ? -91.054  69.426  23.200  1.00 19.86  ?  296  SER A N   1 
ATOM   2284  C  CA  . SER A  1 296 ? -90.141  70.383  23.824  1.00 22.89  ?  296  SER A CA  1 
ATOM   2285  C  C   . SER A  1 296 ? -90.653  71.825  23.840  1.00 22.83  ?  296  SER A C   1 
ATOM   2286  O  O   . SER A  1 296 ? -90.359  72.579  24.769  1.00 20.17  ?  296  SER A O   1 
ATOM   2287  C  CB  . SER A  1 296 ? -88.772  70.326  23.130  1.00 24.21  ?  296  SER A CB  1 
ATOM   2288  O  OG  . SER A  1 296 ? -88.837  70.731  21.777  1.00 16.26  ?  296  SER A OG  1 
ATOM   2289  N  N   . ARG A  1 297 ? -91.429  72.214  22.834  1.00 18.19  ?  297  ARG A N   1 
ATOM   2290  C  CA  . ARG A  1 297 ? -91.887  73.602  22.757  1.00 19.88  ?  297  ARG A CA  1 
ATOM   2291  C  C   . ARG A  1 297 ? -93.287  73.820  23.348  1.00 21.02  ?  297  ARG A C   1 
ATOM   2292  O  O   . ARG A  1 297 ? -93.763  74.955  23.401  1.00 21.20  ?  297  ARG A O   1 
ATOM   2293  C  CB  . ARG A  1 297 ? -91.851  74.086  21.300  1.00 19.97  ?  297  ARG A CB  1 
ATOM   2294  C  CG  . ARG A  1 297 ? -92.988  73.568  20.444  1.00 14.26  ?  297  ARG A CG  1 
ATOM   2295  C  CD  . ARG A  1 297 ? -92.940  74.129  19.023  1.00 14.71  ?  297  ARG A CD  1 
ATOM   2296  N  NE  . ARG A  1 297 ? -93.838  73.374  18.154  1.00 19.53  ?  297  ARG A NE  1 
ATOM   2297  C  CZ  . ARG A  1 297 ? -95.116  73.676  17.961  1.00 28.77  ?  297  ARG A CZ  1 
ATOM   2298  N  NH1 . ARG A  1 297 ? -95.637  74.745  18.550  1.00 14.85  ?  297  ARG A NH1 1 
ATOM   2299  N  NH2 . ARG A  1 297 ? -95.863  72.921  17.165  1.00 23.91  ?  297  ARG A NH2 1 
ATOM   2300  N  N   . VAL A  1 298 ? -93.931  72.752  23.818  1.00 19.51  ?  298  VAL A N   1 
ATOM   2301  C  CA  . VAL A  1 298 ? -95.253  72.877  24.440  1.00 24.75  ?  298  VAL A CA  1 
ATOM   2302  C  C   . VAL A  1 298 ? -95.271  72.363  25.883  1.00 27.24  ?  298  VAL A C   1 
ATOM   2303  O  O   . VAL A  1 298 ? -96.324  72.325  26.518  1.00 25.91  ?  298  VAL A O   1 
ATOM   2304  C  CB  . VAL A  1 298 ? -96.347  72.105  23.641  1.00 21.09  ?  298  VAL A CB  1 
ATOM   2305  C  CG1 . VAL A  1 298 ? -96.568  72.727  22.270  1.00 18.51  ?  298  VAL A CG1 1 
ATOM   2306  C  CG2 . VAL A  1 298 ? -95.991  70.623  23.503  1.00 15.53  ?  298  VAL A CG2 1 
ATOM   2307  N  N   . SER A  1 299 ? -94.106  71.985  26.401  1.00 24.41  ?  299  SER A N   1 
ATOM   2308  C  CA  . SER A  1 299 ? -94.002  71.456  27.763  1.00 17.97  ?  299  SER A CA  1 
ATOM   2309  C  C   . SER A  1 299 ? -92.679  71.820  28.437  1.00 20.29  ?  299  SER A C   1 
ATOM   2310  O  O   . SER A  1 299 ? -91.622  71.769  27.803  1.00 21.98  ?  299  SER A O   1 
ATOM   2311  C  CB  . SER A  1 299 ? -94.171  69.934  27.749  1.00 25.02  ?  299  SER A CB  1 
ATOM   2312  O  OG  . SER A  1 299 ? -93.812  69.367  28.998  1.00 29.34  ?  299  SER A OG  1 
ATOM   2313  N  N   . ASP A  1 300 ? -92.744  72.161  29.726  1.00 17.07  ?  300  ASP A N   1 
ATOM   2314  C  CA  . ASP A  1 300 ? -91.553  72.483  30.516  1.00 28.44  ?  300  ASP A CA  1 
ATOM   2315  C  C   . ASP A  1 300 ? -91.154  71.345  31.444  1.00 30.76  ?  300  ASP A C   1 
ATOM   2316  O  O   . ASP A  1 300 ? -90.231  71.483  32.248  1.00 25.51  ?  300  ASP A O   1 
ATOM   2317  C  CB  . ASP A  1 300 ? -91.796  73.723  31.382  1.00 46.19  ?  300  ASP A CB  1 
ATOM   2318  C  CG  . ASP A  1 300 ? -92.056  74.961  30.571  1.00 67.09  ?  300  ASP A CG  1 
ATOM   2319  O  OD1 . ASP A  1 300 ? -91.580  75.029  29.415  1.00 72.88  ?  300  ASP A OD1 1 
ATOM   2320  O  OD2 . ASP A  1 300 ? -92.734  75.870  31.098  1.00 77.34  -1 300  ASP A OD2 1 
ATOM   2321  N  N   . ASP A  1 301 ? -91.857  70.227  31.323  1.00 26.74  ?  301  ASP A N   1 
ATOM   2322  C  CA  . ASP A  1 301 ? -91.588  69.034  32.111  1.00 21.65  ?  301  ASP A CA  1 
ATOM   2323  C  C   . ASP A  1 301 ? -90.628  68.108  31.357  1.00 20.18  ?  301  ASP A C   1 
ATOM   2324  O  O   . ASP A  1 301 ? -91.029  67.447  30.402  1.00 20.32  ?  301  ASP A O   1 
ATOM   2325  C  CB  . ASP A  1 301 ? -92.926  68.348  32.423  1.00 20.46  ?  301  ASP A CB  1 
ATOM   2326  C  CG  . ASP A  1 301 ? -92.780  67.003  33.124  1.00 26.49  ?  301  ASP A CG  1 
ATOM   2327  O  OD1 . ASP A  1 301 ? -91.650  66.509  33.352  1.00 22.88  ?  301  ASP A OD1 1 
ATOM   2328  O  OD2 . ASP A  1 301 ? -93.843  66.434  33.451  1.00 18.90  -1 301  ASP A OD2 1 
ATOM   2329  N  N   . PRO A  1 302 ? -89.361  68.040  31.808  1.00 21.96  ?  302  PRO A N   1 
ATOM   2330  C  CA  . PRO A  1 302 ? -88.312  67.268  31.119  1.00 20.80  ?  302  PRO A CA  1 
ATOM   2331  C  C   . PRO A  1 302 ? -88.630  65.778  31.009  1.00 20.75  ?  302  PRO A C   1 
ATOM   2332  O  O   . PRO A  1 302 ? -88.281  65.143  30.006  1.00 18.59  ?  302  PRO A O   1 
ATOM   2333  C  CB  . PRO A  1 302 ? -87.066  67.486  31.995  1.00 16.03  ?  302  PRO A CB  1 
ATOM   2334  C  CG  . PRO A  1 302 ? -87.391  68.666  32.872  1.00 20.23  ?  302  PRO A CG  1 
ATOM   2335  C  CD  . PRO A  1 302 ? -88.874  68.664  33.050  1.00 16.90  ?  302  PRO A CD  1 
ATOM   2336  N  N   . ALA A  1 303 ? -89.284  65.223  32.024  1.00 21.46  ?  303  ALA A N   1 
ATOM   2337  C  CA  . ALA A  1 303 ? -89.691  63.826  31.960  1.00 21.10  ?  303  ALA A CA  1 
ATOM   2338  C  C   . ALA A  1 303 ? -90.740  63.651  30.864  1.00 22.20  ?  303  ALA A C   1 
ATOM   2339  O  O   . ALA A  1 303 ? -90.656  62.724  30.063  1.00 19.58  ?  303  ALA A O   1 
ATOM   2340  C  CB  . ALA A  1 303 ? -90.228  63.351  33.305  1.00 12.33  ?  303  ALA A CB  1 
ATOM   2341  N  N   . ASN A  1 304 ? -91.720  64.553  30.827  1.00 18.80  ?  304  ASN A N   1 
ATOM   2342  C  CA  . ASN A  1 304 ? -92.772  64.502  29.813  1.00 14.86  ?  304  ASN A CA  1 
ATOM   2343  C  C   . ASN A  1 304 ? -92.213  64.625  28.384  1.00 22.63  ?  304  ASN A C   1 
ATOM   2344  O  O   . ASN A  1 304 ? -92.631  63.891  27.478  1.00 19.25  ?  304  ASN A O   1 
ATOM   2345  C  CB  . ASN A  1 304 ? -93.812  65.596  30.091  1.00 20.36  ?  304  ASN A CB  1 
ATOM   2346  C  CG  . ASN A  1 304 ? -94.920  65.638  29.047  1.00 23.43  ?  304  ASN A CG  1 
ATOM   2347  O  OD1 . ASN A  1 304 ? -95.070  66.624  28.324  1.00 30.21  ?  304  ASN A OD1 1 
ATOM   2348  N  ND2 . ASN A  1 304 ? -95.704  64.571  28.973  1.00 18.07  ?  304  ASN A ND2 1 
ATOM   2349  N  N   . VAL A  1 305 ? -91.266  65.539  28.181  1.00 24.59  ?  305  VAL A N   1 
ATOM   2350  C  CA  . VAL A  1 305 ? -90.642  65.706  26.864  1.00 14.91  ?  305  VAL A CA  1 
ATOM   2351  C  C   . VAL A  1 305 ? -89.900  64.431  26.446  1.00 19.08  ?  305  VAL A C   1 
ATOM   2352  O  O   . VAL A  1 305 ? -90.041  63.968  25.315  1.00 20.43  ?  305  VAL A O   1 
ATOM   2353  C  CB  . VAL A  1 305 ? -89.687  66.918  26.837  1.00 16.13  ?  305  VAL A CB  1 
ATOM   2354  C  CG1 . VAL A  1 305 ? -89.058  67.076  25.459  1.00 10.41  ?  305  VAL A CG1 1 
ATOM   2355  C  CG2 . VAL A  1 305 ? -90.445  68.185  27.200  1.00 11.19  ?  305  VAL A CG2 1 
ATOM   2356  N  N   . SER A  1 306 ? -89.107  63.865  27.354  1.00 15.39  ?  306  SER A N   1 
ATOM   2357  C  CA  . SER A  1 306 ? -88.394  62.617  27.066  1.00 11.50  ?  306  SER A CA  1 
ATOM   2358  C  C   . SER A  1 306 ? -89.340  61.440  26.799  1.00 15.99  ?  306  SER A C   1 
ATOM   2359  O  O   . SER A  1 306 ? -89.125  60.660  25.872  1.00 12.87  ?  306  SER A O   1 
ATOM   2360  C  CB  . SER A  1 306 ? -87.438  62.267  28.208  1.00 11.99  ?  306  SER A CB  1 
ATOM   2361  O  OG  . SER A  1 306 ? -86.441  63.260  28.343  1.00 19.56  ?  306  SER A OG  1 
ATOM   2362  N  N   . LEU A  1 307 ? -90.380  61.312  27.618  1.00 10.31  ?  307  LEU A N   1 
ATOM   2363  C  CA  . LEU A  1 307 ? -91.334  60.214  27.487  1.00 10.29  ?  307  LEU A CA  1 
ATOM   2364  C  C   . LEU A  1 307 ? -92.072  60.261  26.147  1.00 17.90  ?  307  LEU A C   1 
ATOM   2365  O  O   . LEU A  1 307 ? -92.336  59.223  25.547  1.00 18.53  ?  307  LEU A O   1 
ATOM   2366  C  CB  . LEU A  1 307 ? -92.339  60.254  28.639  1.00 12.72  ?  307  LEU A CB  1 
ATOM   2367  C  CG  . LEU A  1 307 ? -91.838  59.846  30.032  1.00 20.25  ?  307  LEU A CG  1 
ATOM   2368  C  CD1 . LEU A  1 307 ? -92.836  60.257  31.093  1.00 14.48  ?  307  LEU A CD1 1 
ATOM   2369  C  CD2 . LEU A  1 307 ? -91.608  58.348  30.094  1.00 14.33  ?  307  LEU A CD2 1 
ATOM   2370  N  N   . GLU A  1 308 ? -92.403  61.461  25.675  1.00 20.03  ?  308  GLU A N   1 
ATOM   2371  C  CA  . GLU A  1 308 ? -93.090  61.586  24.394  1.00 13.92  ?  308  GLU A CA  1 
ATOM   2372  C  C   . GLU A  1 308 ? -92.161  61.222  23.235  1.00 22.01  ?  308  GLU A C   1 
ATOM   2373  O  O   . GLU A  1 308 ? -92.578  60.585  22.264  1.00 23.11  ?  308  GLU A O   1 
ATOM   2374  C  CB  . GLU A  1 308 ? -93.631  63.010  24.202  1.00 13.71  ?  308  GLU A CB  1 
ATOM   2375  C  CG  . GLU A  1 308 ? -94.899  63.354  24.997  1.00 15.07  ?  308  GLU A CG  1 
ATOM   2376  C  CD  . GLU A  1 308 ? -96.173  62.791  24.372  1.00 28.53  ?  308  GLU A CD  1 
ATOM   2377  O  OE1 . GLU A  1 308 ? -96.082  61.933  23.464  1.00 31.16  ?  308  GLU A OE1 1 
ATOM   2378  O  OE2 . GLU A  1 308 ? -97.273  63.235  24.771  1.00 28.78  -1 308  GLU A OE2 1 
ATOM   2379  N  N   . VAL A  1 309 ? -90.898  61.622  23.344  1.00 12.60  ?  309  VAL A N   1 
ATOM   2380  C  CA  . VAL A  1 309 ? -89.902  61.265  22.341  1.00 13.85  ?  309  VAL A CA  1 
ATOM   2381  C  C   . VAL A  1 309 ? -89.741  59.746  22.270  1.00 15.28  ?  309  VAL A C   1 
ATOM   2382  O  O   . VAL A  1 309 ? -89.699  59.168  21.185  1.00 13.90  ?  309  VAL A O   1 
ATOM   2383  C  CB  . VAL A  1 309 ? -88.543  61.938  22.629  1.00 9.12   ?  309  VAL A CB  1 
ATOM   2384  C  CG1 . VAL A  1 309 ? -87.443  61.342  21.762  1.00 9.21   ?  309  VAL A CG1 1 
ATOM   2385  C  CG2 . VAL A  1 309 ? -88.637  63.445  22.400  1.00 15.18  ?  309  VAL A CG2 1 
ATOM   2386  N  N   . ILE A  1 310 ? -89.666  59.101  23.430  1.00 12.45  ?  310  ILE A N   1 
ATOM   2387  C  CA  . ILE A  1 310 ? -89.544  57.635  23.479  1.00 13.91  ?  310  ILE A CA  1 
ATOM   2388  C  C   . ILE A  1 310 ? -90.749  56.914  22.851  1.00 10.91  ?  310  ILE A C   1 
ATOM   2389  O  O   . ILE A  1 310 ? -90.575  55.918  22.149  1.00 13.19  ?  310  ILE A O   1 
ATOM   2390  C  CB  . ILE A  1 310 ? -89.327  57.153  24.930  1.00 13.26  ?  310  ILE A CB  1 
ATOM   2391  C  CG1 . ILE A  1 310 ? -87.983  57.681  25.446  1.00 9.83   ?  310  ILE A CG1 1 
ATOM   2392  C  CG2 . ILE A  1 310 ? -89.349  55.621  25.024  1.00 14.73  ?  310  ILE A CG2 1 
ATOM   2393  C  CD1 . ILE A  1 310 ? -87.747  57.483  26.933  1.00 14.98  ?  310  ILE A CD1 1 
ATOM   2394  N  N   . ALA A  1 311 ? -91.960  57.411  23.092  1.00 14.57  ?  311  ALA A N   1 
ATOM   2395  C  CA  . ALA A  1 311 ? -93.158  56.832  22.470  1.00 14.73  ?  311  ALA A CA  1 
ATOM   2396  C  C   . ALA A  1 311 ? -93.103  56.867  20.937  1.00 13.20  ?  311  ALA A C   1 
ATOM   2397  O  O   . ALA A  1 311 ? -93.372  55.865  20.268  1.00 10.89  ?  311  ALA A O   1 
ATOM   2398  C  CB  . ALA A  1 311 ? -94.400  57.545  22.959  1.00 9.49   ?  311  ALA A CB  1 
ATOM   2399  N  N   . GLY A  1 312 ? -92.788  58.031  20.380  1.00 12.11  ?  312  GLY A N   1 
ATOM   2400  C  CA  . GLY A  1 312 ? -92.611  58.150  18.941  1.00 15.15  ?  312  GLY A CA  1 
ATOM   2401  C  C   . GLY A  1 312 ? -91.481  57.264  18.435  1.00 21.60  ?  312  GLY A C   1 
ATOM   2402  O  O   . GLY A  1 312 ? -91.604  56.594  17.406  1.00 15.07  ?  312  GLY A O   1 
ATOM   2403  N  N   . ALA A  1 313 ? -90.372  57.253  19.167  1.00 16.16  ?  313  ALA A N   1 
ATOM   2404  C  CA  . ALA A  1 313 ? -89.198  56.487  18.760  1.00 13.12  ?  313  ALA A CA  1 
ATOM   2405  C  C   . ALA A  1 313 ? -89.451  54.981  18.823  1.00 11.92  ?  313  ALA A C   1 
ATOM   2406  O  O   . ALA A  1 313 ? -88.908  54.213  18.027  1.00 14.21  ?  313  ALA A O   1 
ATOM   2407  C  CB  . ALA A  1 313 ? -88.006  56.864  19.628  1.00 7.98   ?  313  ALA A CB  1 
ATOM   2408  N  N   . ALA A  1 314 ? -90.273  54.559  19.774  1.00 14.05  ?  314  ALA A N   1 
ATOM   2409  C  CA  . ALA A  1 314 ? -90.635  53.149  19.876  1.00 11.32  ?  314  ALA A CA  1 
ATOM   2410  C  C   . ALA A  1 314 ? -91.335  52.705  18.605  1.00 13.56  ?  314  ALA A C   1 
ATOM   2411  O  O   . ALA A  1 314 ? -90.990  51.672  18.018  1.00 9.96   ?  314  ALA A O   1 
ATOM   2412  C  CB  . ALA A  1 314 ? -91.512  52.909  21.086  1.00 8.50   ?  314  ALA A CB  1 
ATOM   2413  N  N   . ALA A  1 315 ? -92.290  53.513  18.157  1.00 17.12  ?  315  ALA A N   1 
ATOM   2414  C  CA  . ALA A  1 315 ? -93.004  53.222  16.923  1.00 15.49  ?  315  ALA A CA  1 
ATOM   2415  C  C   . ALA A  1 315 ? -92.072  53.230  15.715  1.00 13.86  ?  315  ALA A C   1 
ATOM   2416  O  O   . ALA A  1 315 ? -92.116  52.317  14.890  1.00 16.48  ?  315  ALA A O   1 
ATOM   2417  C  CB  . ALA A  1 315 ? -94.141  54.224  16.724  1.00 9.65   ?  315  ALA A CB  1 
ATOM   2418  N  N   . LEU A  1 316 ? -91.221  54.248  15.618  1.00 12.41  ?  316  LEU A N   1 
ATOM   2419  C  CA  . LEU A  1 316 ? -90.313  54.374  14.479  1.00 10.37  ?  316  LEU A CA  1 
ATOM   2420  C  C   . LEU A  1 316 ? -89.227  53.306  14.451  1.00 13.07  ?  316  LEU A C   1 
ATOM   2421  O  O   . LEU A  1 316 ? -89.096  52.577  13.460  1.00 13.84  ?  316  LEU A O   1 
ATOM   2422  C  CB  . LEU A  1 316 ? -89.646  55.751  14.462  1.00 13.36  ?  316  LEU A CB  1 
ATOM   2423  C  CG  . LEU A  1 316 ? -88.641  55.921  13.309  1.00 12.96  ?  316  LEU A CG  1 
ATOM   2424  C  CD1 . LEU A  1 316 ? -89.332  55.872  11.948  1.00 12.89  ?  316  LEU A CD1 1 
ATOM   2425  C  CD2 . LEU A  1 316 ? -87.810  57.193  13.451  1.00 6.94   ?  316  LEU A CD2 1 
ATOM   2426  N  N   . TYR A  1 317 ? -88.437  53.222  15.522  1.00 7.19   ?  317  TYR A N   1 
ATOM   2427  C  CA  . TYR A  1 317 ? -87.243  52.368  15.515  1.00 16.09  ?  317  TYR A CA  1 
ATOM   2428  C  C   . TYR A  1 317 ? -87.518  50.869  15.766  1.00 14.31  ?  317  TYR A C   1 
ATOM   2429  O  O   . TYR A  1 317 ? -87.005  50.022  15.032  1.00 13.56  ?  317  TYR A O   1 
ATOM   2430  C  CB  . TYR A  1 317 ? -86.223  52.870  16.541  1.00 7.19   ?  317  TYR A CB  1 
ATOM   2431  C  CG  . TYR A  1 317 ? -85.620  54.232  16.232  1.00 17.48  ?  317  TYR A CG  1 
ATOM   2432  C  CD1 . TYR A  1 317 ? -85.082  54.519  14.981  1.00 6.89   ?  317  TYR A CD1 1 
ATOM   2433  C  CD2 . TYR A  1 317 ? -85.581  55.222  17.201  1.00 9.02   ?  317  TYR A CD2 1 
ATOM   2434  C  CE1 . TYR A  1 317 ? -84.532  55.764  14.709  1.00 7.79   ?  317  TYR A CE1 1 
ATOM   2435  C  CE2 . TYR A  1 317 ? -85.026  56.456  16.945  1.00 17.73  ?  317  TYR A CE2 1 
ATOM   2436  C  CZ  . TYR A  1 317 ? -84.505  56.721  15.701  1.00 13.84  ?  317  TYR A CZ  1 
ATOM   2437  O  OH  . TYR A  1 317 ? -83.962  57.957  15.462  1.00 12.39  ?  317  TYR A OH  1 
ATOM   2438  N  N   . ASP A  1 318 ? -88.294  50.526  16.791  1.00 19.10  ?  318  ASP A N   1 
ATOM   2439  C  CA  . ASP A  1 318 ? -88.556  49.105  17.056  1.00 23.04  ?  318  ASP A CA  1 
ATOM   2440  C  C   . ASP A  1 318 ? -89.700  48.493  16.251  1.00 19.54  ?  318  ASP A C   1 
ATOM   2441  O  O   . ASP A  1 318 ? -89.525  47.422  15.683  1.00 21.85  ?  318  ASP A O   1 
ATOM   2442  C  CB  . ASP A  1 318 ? -88.796  48.848  18.555  1.00 22.20  ?  318  ASP A CB  1 
ATOM   2443  C  CG  . ASP A  1 318 ? -87.506  48.882  19.374  1.00 28.09  ?  318  ASP A CG  1 
ATOM   2444  O  OD1 . ASP A  1 318 ? -86.415  49.003  18.775  1.00 26.12  ?  318  ASP A OD1 1 
ATOM   2445  O  OD2 . ASP A  1 318 ? -87.577  48.737  20.611  1.00 25.83  -1 318  ASP A OD2 1 
ATOM   2446  N  N   . GLN A  1 319 ? -90.855  49.152  16.178  1.00 7.57   ?  319  GLN A N   1 
ATOM   2447  C  CA  . GLN A  1 319 ? -91.988  48.568  15.446  1.00 12.10  ?  319  GLN A CA  1 
ATOM   2448  C  C   . GLN A  1 319 ? -91.777  48.542  13.935  1.00 13.69  ?  319  GLN A C   1 
ATOM   2449  O  O   . GLN A  1 319 ? -91.921  47.497  13.289  1.00 13.34  ?  319  GLN A O   1 
ATOM   2450  C  CB  . GLN A  1 319 ? -93.279  49.317  15.771  1.00 10.01  ?  319  GLN A CB  1 
ATOM   2451  C  CG  . GLN A  1 319 ? -93.716  49.101  17.196  1.00 8.09   ?  319  GLN A CG  1 
ATOM   2452  C  CD  . GLN A  1 319 ? -95.067  49.689  17.516  1.00 22.54  ?  319  GLN A CD  1 
ATOM   2453  O  OE1 . GLN A  1 319 ? -95.171  50.617  18.314  1.00 15.73  ?  319  GLN A OE1 1 
ATOM   2454  N  NE2 . GLN A  1 319 ? -96.114  49.154  16.894  1.00 14.48  ?  319  GLN A NE2 1 
ATOM   2455  N  N   . VAL A  1 320 ? -91.429  49.692  13.375  1.00 11.94  ?  320  VAL A N   1 
ATOM   2456  C  CA  . VAL A  1 320 ? -91.307  49.820  11.934  1.00 8.29   ?  320  VAL A CA  1 
ATOM   2457  C  C   . VAL A  1 320 ? -89.909  49.480  11.406  1.00 19.37  ?  320  VAL A C   1 
ATOM   2458  O  O   . VAL A  1 320 ? -89.767  48.622  10.537  1.00 19.20  ?  320  VAL A O   1 
ATOM   2459  C  CB  . VAL A  1 320 ? -91.698  51.248  11.494  1.00 10.37  ?  320  VAL A CB  1 
ATOM   2460  C  CG1 . VAL A  1 320 ? -91.489  51.436  9.995   1.00 9.13   ?  320  VAL A CG1 1 
ATOM   2461  C  CG2 . VAL A  1 320 ? -93.141  51.527  11.875  1.00 7.15   ?  320  VAL A CG2 1 
ATOM   2462  N  N   . TRP A  1 321 ? -88.876  50.126  11.939  1.00 12.77  ?  321  TRP A N   1 
ATOM   2463  C  CA  . TRP A  1 321 ? -87.530  49.912  11.416  1.00 6.56   ?  321  TRP A CA  1 
ATOM   2464  C  C   . TRP A  1 321 ? -87.037  48.499  11.702  1.00 10.79  ?  321  TRP A C   1 
ATOM   2465  O  O   . TRP A  1 321 ? -86.772  47.734  10.774  1.00 11.57  ?  321  TRP A O   1 
ATOM   2466  C  CB  . TRP A  1 321 ? -86.552  50.953  11.982  1.00 9.69   ?  321  TRP A CB  1 
ATOM   2467  C  CG  . TRP A  1 321 ? -85.108  50.695  11.621  1.00 13.07  ?  321  TRP A CG  1 
ATOM   2468  C  CD1 . TRP A  1 321 ? -84.089  50.402  12.479  1.00 13.23  ?  321  TRP A CD1 1 
ATOM   2469  C  CD2 . TRP A  1 321 ? -84.535  50.683  10.296  1.00 8.50   ?  321  TRP A CD2 1 
ATOM   2470  N  NE1 . TRP A  1 321 ? -82.915  50.224  11.776  1.00 13.22  ?  321  TRP A NE1 1 
ATOM   2471  C  CE2 . TRP A  1 321 ? -83.163  50.387  10.438  1.00 9.10   ?  321  TRP A CE2 1 
ATOM   2472  C  CE3 . TRP A  1 321 ? -85.049  50.907  9.017   1.00 12.30  ?  321  TRP A CE3 1 
ATOM   2473  C  CZ2 . TRP A  1 321 ? -82.296  50.303  9.340   1.00 12.81  ?  321  TRP A CZ2 1 
ATOM   2474  C  CZ3 . TRP A  1 321 ? -84.192  50.825  7.928   1.00 10.64  ?  321  TRP A CZ3 1 
ATOM   2475  C  CH2 . TRP A  1 321 ? -82.826  50.520  8.098   1.00 11.99  ?  321  TRP A CH2 1 
ATOM   2476  N  N   . LEU A  1 322 ? -86.906  48.144  12.975  1.00 9.97   ?  322  LEU A N   1 
ATOM   2477  C  CA  . LEU A  1 322 ? -86.399  46.817  13.323  1.00 11.75  ?  322  LEU A CA  1 
ATOM   2478  C  C   . LEU A  1 322 ? -87.469  45.729  13.105  1.00 14.00  ?  322  LEU A C   1 
ATOM   2479  O  O   . LEU A  1 322 ? -87.164  44.623  12.648  1.00 7.39   ?  322  LEU A O   1 
ATOM   2480  C  CB  . LEU A  1 322 ? -85.906  46.814  14.771  1.00 15.30  ?  322  LEU A CB  1 
ATOM   2481  C  CG  . LEU A  1 322 ? -84.624  47.626  15.026  1.00 16.50  ?  322  LEU A CG  1 
ATOM   2482  C  CD1 . LEU A  1 322 ? -84.232  47.569  16.485  1.00 10.87  ?  322  LEU A CD1 1 
ATOM   2483  C  CD2 . LEU A  1 322 ? -83.459  47.151  14.158  1.00 9.80   ?  322  LEU A CD2 1 
ATOM   2484  N  N   . GLY A  1 323 ? -88.726  46.061  13.383  1.00 14.17  ?  323  GLY A N   1 
ATOM   2485  C  CA  . GLY A  1 323 ? -89.803  45.085  13.293  1.00 11.22  ?  323  GLY A CA  1 
ATOM   2486  C  C   . GLY A  1 323 ? -90.322  44.798  11.903  1.00 14.50  ?  323  GLY A C   1 
ATOM   2487  O  O   . GLY A  1 323 ? -91.068  43.836  11.703  1.00 18.71  ?  323  GLY A O   1 
ATOM   2488  N  N   . SER A  1 324 ? -89.915  45.607  10.930  1.00 16.53  ?  324  SER A N   1 
ATOM   2489  C  CA  . SER A  1 324 ? -90.322  45.375  9.545   1.00 16.97  ?  324  SER A CA  1 
ATOM   2490  C  C   . SER A  1 324 ? -89.158  45.500  8.560   1.00 15.37  ?  324  SER A C   1 
ATOM   2491  O  O   . SER A  1 324 ? -88.742  44.503  7.968   1.00 15.76  ?  324  SER A O   1 
ATOM   2492  C  CB  . SER A  1 324 ? -91.447  46.333  9.149   1.00 15.84  ?  324  SER A CB  1 
ATOM   2493  O  OG  . SER A  1 324 ? -92.002  45.943  7.909   1.00 11.60  ?  324  SER A OG  1 
ATOM   2494  N  N   . TYR A  1 325 ? -88.645  46.720  8.384   1.00 8.03   ?  325  TYR A N   1 
ATOM   2495  C  CA  . TYR A  1 325 ? -87.506  46.977  7.489   1.00 6.23   ?  325  TYR A CA  1 
ATOM   2496  C  C   . TYR A  1 325 ? -86.356  45.986  7.650   1.00 12.85  ?  325  TYR A C   1 
ATOM   2497  O  O   . TYR A  1 325 ? -85.801  45.516  6.655   1.00 11.32  ?  325  TYR A O   1 
ATOM   2498  C  CB  . TYR A  1 325 ? -86.933  48.370  7.727   1.00 6.59   ?  325  TYR A CB  1 
ATOM   2499  C  CG  . TYR A  1 325 ? -87.606  49.541  7.055   1.00 9.34   ?  325  TYR A CG  1 
ATOM   2500  C  CD1 . TYR A  1 325 ? -88.727  50.147  7.617   1.00 9.76   ?  325  TYR A CD1 1 
ATOM   2501  C  CD2 . TYR A  1 325 ? -87.070  50.093  5.895   1.00 9.79   ?  325  TYR A CD2 1 
ATOM   2502  C  CE1 . TYR A  1 325 ? -89.317  51.245  7.023   1.00 6.15   ?  325  TYR A CE1 1 
ATOM   2503  C  CE2 . TYR A  1 325 ? -87.648  51.191  5.297   1.00 5.86   ?  325  TYR A CE2 1 
ATOM   2504  C  CZ  . TYR A  1 325 ? -88.765  51.764  5.864   1.00 9.67   ?  325  TYR A CZ  1 
ATOM   2505  O  OH  . TYR A  1 325 ? -89.336  52.861  5.260   1.00 11.28  ?  325  TYR A OH  1 
ATOM   2506  N  N   . MET A  1 326 ? -85.989  45.696  8.902   1.00 10.65  ?  326  MET A N   1 
ATOM   2507  C  CA  . MET A  1 326 ? -84.868  44.791  9.200   1.00 8.29   ?  326  MET A CA  1 
ATOM   2508  C  C   . MET A  1 326 ? -85.255  43.373  9.622   1.00 14.94  ?  326  MET A C   1 
ATOM   2509  O  O   . MET A  1 326 ? -84.373  42.565  9.926   1.00 11.41  ?  326  MET A O   1 
ATOM   2510  C  CB  . MET A  1 326 ? -83.974  45.376  10.305  1.00 8.41   ?  326  MET A CB  1 
ATOM   2511  C  CG  . MET A  1 326 ? -83.319  46.699  9.976   1.00 10.21  ?  326  MET A CG  1 
ATOM   2512  S  SD  . MET A  1 326 ? -82.258  46.473  8.523   1.00 18.10  ?  326  MET A SD  1 
ATOM   2513  C  CE  . MET A  1 326 ? -81.059  45.298  9.160   1.00 29.65  ?  326  MET A CE  1 
ATOM   2514  N  N   . SER A  1 327 ? -86.553  43.070  9.656   1.00 7.39   ?  327  SER A N   1 
ATOM   2515  C  CA  . SER A  1 327 ? -87.009  41.703  9.956   1.00 13.60  ?  327  SER A CA  1 
ATOM   2516  C  C   . SER A  1 327 ? -88.362  41.438  9.301   1.00 15.79  ?  327  SER A C   1 
ATOM   2517  O  O   . SER A  1 327 ? -88.417  41.027  8.151   1.00 17.99  ?  327  SER A O   1 
ATOM   2518  C  CB  . SER A  1 327 ? -87.076  41.475  11.468  1.00 10.44  ?  327  SER A CB  1 
ATOM   2519  O  OG  . SER A  1 327 ? -88.114  42.235  12.056  1.00 13.12  ?  327  SER A OG  1 
ATOM   2520  N  N   . GLY A  1 328 ? -89.451  41.673  10.027  1.00 14.09  ?  328  GLY A N   1 
ATOM   2521  C  CA  . GLY A  1 328 ? -90.781  41.463  9.478   1.00 15.94  ?  328  GLY A CA  1 
ATOM   2522  C  C   . GLY A  1 328 ? -91.599  40.317  10.059  1.00 23.71  ?  328  GLY A C   1 
ATOM   2523  O  O   . GLY A  1 328 ? -91.089  39.496  10.815  1.00 16.65  ?  328  GLY A O   1 
ATOM   2524  N  N   . GLY A  1 329 ? -92.871  40.246  9.677   1.00 22.26  ?  329  GLY A N   1 
ATOM   2525  C  CA  . GLY A  1 329 ? -93.776  39.237  10.204  1.00 10.08  ?  329  GLY A CA  1 
ATOM   2526  C  C   . GLY A  1 329 ? -94.657  39.805  11.305  1.00 11.58  ?  329  GLY A C   1 
ATOM   2527  O  O   . GLY A  1 329 ? -95.025  40.978  11.260  1.00 12.73  ?  329  GLY A O   1 
ATOM   2528  N  N   . VAL A  1 330 ? -94.976  38.987  12.305  1.00 9.72   ?  330  VAL A N   1 
ATOM   2529  C  CA  . VAL A  1 330 ? -95.764  39.451  13.446  1.00 12.06  ?  330  VAL A CA  1 
ATOM   2530  C  C   . VAL A  1 330 ? -95.080  40.664  14.088  1.00 20.81  ?  330  VAL A C   1 
ATOM   2531  O  O   . VAL A  1 330 ? -95.733  41.642  14.451  1.00 21.74  ?  330  VAL A O   1 
ATOM   2532  C  CB  . VAL A  1 330 ? -95.987  38.315  14.466  1.00 14.18  ?  330  VAL A CB  1 
ATOM   2533  C  CG1 . VAL A  1 330 ? -96.439  38.865  15.806  1.00 16.00  ?  330  VAL A CG1 1 
ATOM   2534  C  CG2 . VAL A  1 330 ? -97.015  37.327  13.926  1.00 11.95  ?  330  VAL A CG2 1 
ATOM   2535  N  N   . GLY A  1 331 ? -93.757  40.618  14.186  1.00 13.98  ?  331  GLY A N   1 
ATOM   2536  C  CA  . GLY A  1 331 ? -92.989  41.811  14.520  1.00 14.09  ?  331  GLY A CA  1 
ATOM   2537  C  C   . GLY A  1 331 ? -92.847  42.137  15.996  1.00 20.46  ?  331  GLY A C   1 
ATOM   2538  O  O   . GLY A  1 331 ? -92.930  41.252  16.841  1.00 19.16  ?  331  GLY A O   1 
ATOM   2539  N  N   . PHE A  1 332 ? -92.650  43.418  16.305  1.00 17.26  ?  332  PHE A N   1 
ATOM   2540  C  CA  . PHE A  1 332 ? -92.135  43.822  17.612  1.00 15.54  ?  332  PHE A CA  1 
ATOM   2541  C  C   . PHE A  1 332 ? -93.024  44.819  18.338  1.00 15.55  ?  332  PHE A C   1 
ATOM   2542  O  O   . PHE A  1 332 ? -92.529  45.732  18.996  1.00 13.00  ?  332  PHE A O   1 
ATOM   2543  C  CB  . PHE A  1 332 ? -90.738  44.423  17.453  1.00 16.24  ?  332  PHE A CB  1 
ATOM   2544  C  CG  . PHE A  1 332 ? -89.724  43.460  16.915  1.00 11.48  ?  332  PHE A CG  1 
ATOM   2545  C  CD1 . PHE A  1 332 ? -89.814  42.106  17.206  1.00 12.79  ?  332  PHE A CD1 1 
ATOM   2546  C  CD2 . PHE A  1 332 ? -88.676  43.906  16.131  1.00 14.36  ?  332  PHE A CD2 1 
ATOM   2547  C  CE1 . PHE A  1 332 ? -88.872  41.206  16.716  1.00 17.83  ?  332  PHE A CE1 1 
ATOM   2548  C  CE2 . PHE A  1 332 ? -87.733  43.019  15.630  1.00 19.25  ?  332  PHE A CE2 1 
ATOM   2549  C  CZ  . PHE A  1 332 ? -87.829  41.664  15.930  1.00 13.67  ?  332  PHE A CZ  1 
ATOM   2550  N  N   . THR A  1 333 ? -94.334  44.662  18.202  1.00 11.38  ?  333  THR A N   1 
ATOM   2551  C  CA  . THR A  1 333 ? -95.260  45.615  18.793  1.00 14.85  ?  333  THR A CA  1 
ATOM   2552  C  C   . THR A  1 333 ? -95.046  45.811  20.292  1.00 15.86  ?  333  THR A C   1 
ATOM   2553  O  O   . THR A  1 333 ? -94.867  46.942  20.745  1.00 17.93  ?  333  THR A O   1 
ATOM   2554  C  CB  . THR A  1 333 ? -96.706  45.186  18.541  1.00 11.61  ?  333  THR A CB  1 
ATOM   2555  O  OG1 . THR A  1 333 ? -96.903  45.054  17.125  1.00 16.42  ?  333  THR A OG1 1 
ATOM   2556  C  CG2 . THR A  1 333 ? -97.682  46.217  19.090  1.00 15.57  ?  333  THR A CG2 1 
ATOM   2557  N  N   . GLN A  1 334 ? -95.000  44.717  21.046  1.00 17.98  ?  334  GLN A N   1 
ATOM   2558  C  CA  . GLN A  1 334 ? -94.951  44.804  22.507  1.00 11.40  ?  334  GLN A CA  1 
ATOM   2559  C  C   . GLN A  1 334 ? -93.539  45.068  23.061  1.00 11.19  ?  334  GLN A C   1 
ATOM   2560  O  O   . GLN A  1 334 ? -93.402  45.589  24.172  1.00 12.89  ?  334  GLN A O   1 
ATOM   2561  C  CB  . GLN A  1 334 ? -95.562  43.531  23.108  1.00 11.93  ?  334  GLN A CB  1 
ATOM   2562  C  CG  . GLN A  1 334 ? -97.066  43.438  22.837  1.00 9.98   ?  334  GLN A CG  1 
ATOM   2563  C  CD  . GLN A  1 334 ? -97.658  42.060  23.086  1.00 22.82  ?  334  GLN A CD  1 
ATOM   2564  O  OE1 . GLN A  1 334 ? -98.542  41.887  23.935  1.00 20.23  ?  334  GLN A OE1 1 
ATOM   2565  N  NE2 . GLN A  1 334 ? -97.205  41.077  22.314  1.00 17.64  ?  334  GLN A NE2 1 
ATOM   2566  N  N   . TYR A  1 335 ? -92.493  44.743  22.304  1.00 9.11   ?  335  TYR A N   1 
ATOM   2567  C  CA  . TYR A  1 335 ? -91.165  45.277  22.636  1.00 11.48  ?  335  TYR A CA  1 
ATOM   2568  C  C   . TYR A  1 335 ? -91.203  46.803  22.698  1.00 18.70  ?  335  TYR A C   1 
ATOM   2569  O  O   . TYR A  1 335 ? -90.489  47.438  23.485  1.00 10.00  ?  335  TYR A O   1 
ATOM   2570  C  CB  . TYR A  1 335 ? -90.108  44.842  21.621  1.00 14.01  ?  335  TYR A CB  1 
ATOM   2571  C  CG  . TYR A  1 335 ? -89.532  43.443  21.787  1.00 16.34  ?  335  TYR A CG  1 
ATOM   2572  C  CD1 . TYR A  1 335 ? -89.057  42.999  23.014  1.00 17.64  ?  335  TYR A CD1 1 
ATOM   2573  C  CD2 . TYR A  1 335 ? -89.415  42.594  20.699  1.00 14.55  ?  335  TYR A CD2 1 
ATOM   2574  C  CE1 . TYR A  1 335 ? -88.507  41.725  23.150  1.00 15.65  ?  335  TYR A CE1 1 
ATOM   2575  C  CE2 . TYR A  1 335 ? -88.865  41.338  20.822  1.00 12.64  ?  335  TYR A CE2 1 
ATOM   2576  C  CZ  . TYR A  1 335 ? -88.415  40.905  22.044  1.00 16.26  ?  335  TYR A CZ  1 
ATOM   2577  O  OH  . TYR A  1 335 ? -87.874  39.635  22.141  1.00 13.72  ?  335  TYR A OH  1 
ATOM   2578  N  N   . ALA A  1 336 ? -92.035  47.388  21.847  1.00 16.37  ?  336  ALA A N   1 
ATOM   2579  C  CA  . ALA A  1 336 ? -92.158  48.831  21.774  1.00 17.30  ?  336  ALA A CA  1 
ATOM   2580  C  C   . ALA A  1 336 ? -93.167  49.414  22.765  1.00 18.54  ?  336  ALA A C   1 
ATOM   2581  O  O   . ALA A  1 336 ? -92.871  50.409  23.431  1.00 13.97  ?  336  ALA A O   1 
ATOM   2582  C  CB  . ALA A  1 336 ? -92.533  49.232  20.367  1.00 11.09  ?  336  ALA A CB  1 
ATOM   2583  N  N   . THR A  1 337 ? -94.351  48.805  22.854  1.00 9.27   ?  337  THR A N   1 
ATOM   2584  C  CA  . THR A  1 337 ? -95.441  49.334  23.687  1.00 13.15  ?  337  THR A CA  1 
ATOM   2585  C  C   . THR A  1 337 ? -95.090  49.384  25.164  1.00 17.53  ?  337  THR A C   1 
ATOM   2586  O  O   . THR A  1 337 ? -95.663  50.177  25.920  1.00 13.28  ?  337  THR A O   1 
ATOM   2587  C  CB  . THR A  1 337 ? -96.742  48.505  23.533  1.00 11.00  ?  337  THR A CB  1 
ATOM   2588  O  OG1 . THR A  1 337 ? -96.529  47.169  24.001  1.00 13.34  ?  337  THR A OG1 1 
ATOM   2589  C  CG2 . THR A  1 337 ? -97.195  48.481  22.082  1.00 12.03  ?  337  THR A CG2 1 
ATOM   2590  N  N   . ALA A  1 338 ? -94.155  48.535  25.579  1.00 11.30  ?  338  ALA A N   1 
ATOM   2591  C  CA  . ALA A  1 338 ? -93.685  48.559  26.960  1.00 15.45  ?  338  ALA A CA  1 
ATOM   2592  C  C   . ALA A  1 338 ? -93.176  49.950  27.309  1.00 18.31  ?  338  ALA A C   1 
ATOM   2593  O  O   . ALA A  1 338 ? -93.234  50.372  28.460  1.00 21.82  ?  338  ALA A O   1 
ATOM   2594  C  CB  . ALA A  1 338 ? -92.584  47.524  27.178  1.00 10.03  ?  338  ALA A CB  1 
ATOM   2595  N  N   . ALA A  1 339 ? -92.699  50.666  26.297  1.00 17.26  ?  339  ALA A N   1 
ATOM   2596  C  CA  . ALA A  1 339 ? -92.118  51.981  26.508  1.00 16.41  ?  339  ALA A CA  1 
ATOM   2597  C  C   . ALA A  1 339 ? -93.141  53.114  26.390  1.00 23.01  ?  339  ALA A C   1 
ATOM   2598  O  O   . ALA A  1 339 ? -92.786  54.275  26.599  1.00 20.52  ?  339  ALA A O   1 
ATOM   2599  C  CB  . ALA A  1 339 ? -90.974  52.201  25.526  1.00 15.51  ?  339  ALA A CB  1 
ATOM   2600  N  N   . TYR A  1 340 ? -94.392  52.804  26.032  1.00 13.15  ?  340  TYR A N   1 
ATOM   2601  C  CA  . TYR A  1 340 ? -95.403  53.864  25.981  1.00 14.76  ?  340  TYR A CA  1 
ATOM   2602  C  C   . TYR A  1 340 ? -96.825  53.482  26.411  1.00 14.47  ?  340  TYR A C   1 
ATOM   2603  O  O   . TYR A  1 340 ? -97.782  54.193  26.082  1.00 13.32  ?  340  TYR A O   1 
ATOM   2604  C  CB  . TYR A  1 340 ? -95.445  54.503  24.577  1.00 10.78  ?  340  TYR A CB  1 
ATOM   2605  C  CG  . TYR A  1 340 ? -95.922  53.682  23.384  1.00 18.18  ?  340  TYR A CG  1 
ATOM   2606  C  CD1 . TYR A  1 340 ? -97.277  53.540  23.097  1.00 23.45  ?  340  TYR A CD1 1 
ATOM   2607  C  CD2 . TYR A  1 340 ? -95.010  53.137  22.492  1.00 19.10  ?  340  TYR A CD2 1 
ATOM   2608  C  CE1 . TYR A  1 340 ? -97.705  52.826  21.982  1.00 15.43  ?  340  TYR A CE1 1 
ATOM   2609  C  CE2 . TYR A  1 340 ? -95.423  52.426  21.377  1.00 20.81  ?  340  TYR A CE2 1 
ATOM   2610  C  CZ  . TYR A  1 340 ? -96.770  52.277  21.125  1.00 20.22  ?  340  TYR A CZ  1 
ATOM   2611  O  OH  . TYR A  1 340 ? -97.174  51.572  20.016  1.00 14.55  ?  340  TYR A OH  1 
ATOM   2612  N  N   . THR A  1 341 ? -96.961  52.418  27.202  1.00 15.75  ?  341  THR A N   1 
ATOM   2613  C  CA  . THR A  1 341 ? -98.273  52.044  27.729  1.00 11.05  ?  341  THR A CA  1 
ATOM   2614  C  C   . THR A  1 341 ? -98.308  51.863  29.247  1.00 20.16  ?  341  THR A C   1 
ATOM   2615  O  O   . THR A  1 341 ? -97.273  51.625  29.885  1.00 19.11  ?  341  THR A O   1 
ATOM   2616  C  CB  . THR A  1 341 ? -98.787  50.728  27.108  1.00 17.76  ?  341  THR A CB  1 
ATOM   2617  O  OG1 . THR A  1 341 ? -97.896  49.659  27.445  1.00 16.51  ?  341  THR A OG1 1 
ATOM   2618  C  CG2 . THR A  1 341 ? -98.913  50.849  25.604  1.00 16.29  ?  341  THR A CG2 1 
ATOM   2619  N  N   . ASP A  1 342 ? -99.514  51.989  29.804  1.00 20.09  ?  342  ASP A N   1 
ATOM   2620  C  CA  . ASP A  1 342 ? -99.811  51.698  31.212  1.00 20.21  ?  342  ASP A CA  1 
ATOM   2621  C  C   . ASP A  1 342 ? -99.068  52.575  32.229  1.00 23.68  ?  342  ASP A C   1 
ATOM   2622  O  O   . ASP A  1 342 ? -99.054  52.266  33.427  1.00 22.18  ?  342  ASP A O   1 
ATOM   2623  C  CB  . ASP A  1 342 ? -99.510  50.222  31.501  1.00 21.00  ?  342  ASP A CB  1 
ATOM   2624  C  CG  . ASP A  1 342 ? -100.244 49.286  30.558  1.00 29.48  ?  342  ASP A CG  1 
ATOM   2625  O  OD1 . ASP A  1 342 ? -101.260 49.718  29.968  1.00 24.15  ?  342  ASP A OD1 1 
ATOM   2626  O  OD2 . ASP A  1 342 ? -99.800  48.126  30.403  1.00 29.65  -1 342  ASP A OD2 1 
ATOM   2627  N  N   . ASP A  1 343 ? -98.495  53.678  31.744  1.00 19.59  ?  343  ASP A N   1 
ATOM   2628  C  CA  . ASP A  1 343 ? -97.768  54.650  32.563  1.00 17.73  ?  343  ASP A CA  1 
ATOM   2629  C  C   . ASP A  1 343 ? -96.658  54.020  33.400  1.00 17.67  ?  343  ASP A C   1 
ATOM   2630  O  O   . ASP A  1 343 ? -96.298  54.537  34.455  1.00 18.20  ?  343  ASP A O   1 
ATOM   2631  C  CB  . ASP A  1 343 ? -98.738  55.405  33.476  1.00 20.97  ?  343  ASP A CB  1 
ATOM   2632  C  CG  . ASP A  1 343 ? -99.973  55.884  32.736  1.00 33.65  ?  343  ASP A CG  1 
ATOM   2633  O  OD1 . ASP A  1 343 ? -99.875  56.890  31.999  1.00 27.13  ?  343  ASP A OD1 1 
ATOM   2634  O  OD2 . ASP A  1 343 ? -101.038 55.242  32.889  1.00 34.93  -1 343  ASP A OD2 1 
ATOM   2635  N  N   . ILE A  1 344 ? -96.119  52.899  32.931  1.00 18.96  ?  344  ILE A N   1 
ATOM   2636  C  CA  . ILE A  1 344 ? -95.104  52.175  33.688  1.00 23.37  ?  344  ILE A CA  1 
ATOM   2637  C  C   . ILE A  1 344 ? -93.748  52.870  33.628  1.00 21.44  ?  344  ILE A C   1 
ATOM   2638  O  O   . ILE A  1 344 ? -93.157  53.184  34.664  1.00 15.52  ?  344  ILE A O   1 
ATOM   2639  C  CB  . ILE A  1 344 ? -94.972  50.730  33.184  1.00 31.36  ?  344  ILE A CB  1 
ATOM   2640  C  CG1 . ILE A  1 344 ? -96.297  49.988  33.404  1.00 20.68  ?  344  ILE A CG1 1 
ATOM   2641  C  CG2 . ILE A  1 344 ? -93.808  50.026  33.882  1.00 14.43  ?  344  ILE A CG2 1 
ATOM   2642  C  CD1 . ILE A  1 344 ? -96.436  48.690  32.613  1.00 14.40  ?  344  ILE A CD1 1 
ATOM   2643  N  N   . LEU A  1 345 ? -93.264  53.123  32.416  1.00 14.19  ?  345  LEU A N   1 
ATOM   2644  C  CA  . LEU A  1 345 ? -92.008  53.843  32.232  1.00 22.58  ?  345  LEU A CA  1 
ATOM   2645  C  C   . LEU A  1 345 ? -92.089  55.223  32.874  1.00 20.10  ?  345  LEU A C   1 
ATOM   2646  O  O   . LEU A  1 345 ? -91.097  55.716  33.419  1.00 20.82  ?  345  LEU A O   1 
ATOM   2647  C  CB  . LEU A  1 345 ? -91.661  53.966  30.743  1.00 19.33  ?  345  LEU A CB  1 
ATOM   2648  C  CG  . LEU A  1 345 ? -90.437  54.817  30.353  1.00 19.64  ?  345  LEU A CG  1 
ATOM   2649  C  CD1 . LEU A  1 345 ? -89.142  54.285  30.970  1.00 13.82  ?  345  LEU A CD1 1 
ATOM   2650  C  CD2 . LEU A  1 345 ? -90.307  54.906  28.847  1.00 18.30  ?  345  LEU A CD2 1 
ATOM   2651  N  N   . ASP A  1 346 ? -93.270  55.841  32.799  1.00 18.31  ?  346  ASP A N   1 
ATOM   2652  C  CA  . ASP A  1 346 ? -93.522  57.136  33.443  1.00 24.00  ?  346  ASP A CA  1 
ATOM   2653  C  C   . ASP A  1 346 ? -93.174  57.122  34.926  1.00 18.20  ?  346  ASP A C   1 
ATOM   2654  O  O   . ASP A  1 346 ? -92.512  58.033  35.435  1.00 18.23  ?  346  ASP A O   1 
ATOM   2655  C  CB  . ASP A  1 346 ? -94.987  57.558  33.285  1.00 17.65  ?  346  ASP A CB  1 
ATOM   2656  C  CG  . ASP A  1 346 ? -95.410  57.657  31.850  1.00 26.02  ?  346  ASP A CG  1 
ATOM   2657  O  OD1 . ASP A  1 346 ? -95.249  56.655  31.122  1.00 36.20  ?  346  ASP A OD1 1 
ATOM   2658  O  OD2 . ASP A  1 346 ? -95.904  58.730  31.451  1.00 22.28  -1 346  ASP A OD2 1 
ATOM   2659  N  N   . ASP A  1 347 ? -93.663  56.106  35.626  1.00 21.33  ?  347  ASP A N   1 
ATOM   2660  C  CA  . ASP A  1 347 ? -93.406  55.998  37.052  1.00 24.60  ?  347  ASP A CA  1 
ATOM   2661  C  C   . ASP A  1 347 ? -91.910  55.977  37.340  1.00 20.22  ?  347  ASP A C   1 
ATOM   2662  O  O   . ASP A  1 347 ? -91.429  56.699  38.214  1.00 17.78  ?  347  ASP A O   1 
ATOM   2663  C  CB  . ASP A  1 347 ? -94.068  54.751  37.637  1.00 21.73  ?  347  ASP A CB  1 
ATOM   2664  C  CG  . ASP A  1 347 ? -93.999  54.724  39.150  1.00 27.65  ?  347  ASP A CG  1 
ATOM   2665  O  OD1 . ASP A  1 347 ? -94.881  55.339  39.788  1.00 18.22  ?  347  ASP A OD1 1 
ATOM   2666  O  OD2 . ASP A  1 347 ? -93.064  54.097  39.696  1.00 25.89  -1 347  ASP A OD2 1 
ATOM   2667  N  N   . PHE A  1 348 ? -91.184  55.153  36.591  1.00 15.57  ?  348  PHE A N   1 
ATOM   2668  C  CA  . PHE A  1 348 ? -89.755  54.980  36.813  1.00 18.41  ?  348  PHE A CA  1 
ATOM   2669  C  C   . PHE A  1 348 ? -89.005  56.282  36.541  1.00 20.84  ?  348  PHE A C   1 
ATOM   2670  O  O   . PHE A  1 348 ? -88.146  56.688  37.323  1.00 14.88  ?  348  PHE A O   1 
ATOM   2671  C  CB  . PHE A  1 348 ? -89.201  53.868  35.912  1.00 17.77  ?  348  PHE A CB  1 
ATOM   2672  C  CG  . PHE A  1 348 ? -89.793  52.500  36.165  1.00 22.64  ?  348  PHE A CG  1 
ATOM   2673  C  CD1 . PHE A  1 348 ? -90.658  52.270  37.225  1.00 17.33  ?  348  PHE A CD1 1 
ATOM   2674  C  CD2 . PHE A  1 348 ? -89.474  51.441  35.327  1.00 17.00  ?  348  PHE A CD2 1 
ATOM   2675  C  CE1 . PHE A  1 348 ? -91.197  51.013  37.441  1.00 15.67  ?  348  PHE A CE1 1 
ATOM   2676  C  CE2 . PHE A  1 348 ? -90.014  50.178  35.533  1.00 14.73  ?  348  PHE A CE2 1 
ATOM   2677  C  CZ  . PHE A  1 348 ? -90.873  49.964  36.591  1.00 14.75  ?  348  PHE A CZ  1 
ATOM   2678  N  N   . VAL A  1 349 ? -89.360  56.939  35.438  1.00 15.38  ?  349  VAL A N   1 
ATOM   2679  C  CA  . VAL A  1 349 ? -88.709  58.180  35.024  1.00 24.11  ?  349  VAL A CA  1 
ATOM   2680  C  C   . VAL A  1 349 ? -88.994  59.328  35.989  1.00 23.85  ?  349  VAL A C   1 
ATOM   2681  O  O   . VAL A  1 349 ? -88.088  60.106  36.320  1.00 16.73  ?  349  VAL A O   1 
ATOM   2682  C  CB  . VAL A  1 349 ? -89.136  58.578  33.591  1.00 19.93  ?  349  VAL A CB  1 
ATOM   2683  C  CG1 . VAL A  1 349 ? -88.721  60.007  33.272  1.00 14.43  ?  349  VAL A CG1 1 
ATOM   2684  C  CG2 . VAL A  1 349 ? -88.541  57.609  32.574  1.00 14.14  ?  349  VAL A CG2 1 
ATOM   2685  N  N   . TYR A  1 350 ? -90.243  59.446  36.436  1.00 15.95  ?  350  TYR A N   1 
ATOM   2686  C  CA  . TYR A  1 350 ? -90.586  60.519  37.368  1.00 19.94  ?  350  TYR A CA  1 
ATOM   2687  C  C   . TYR A  1 350 ? -89.945  60.247  38.733  1.00 18.26  ?  350  TYR A C   1 
ATOM   2688  O  O   . TYR A  1 350 ? -89.594  61.182  39.446  1.00 17.82  ?  350  TYR A O   1 
ATOM   2689  C  CB  . TYR A  1 350 ? -92.108  60.679  37.499  1.00 15.41  ?  350  TYR A CB  1 
ATOM   2690  C  CG  . TYR A  1 350 ? -92.705  61.579  36.436  1.00 19.09  ?  350  TYR A CG  1 
ATOM   2691  C  CD1 . TYR A  1 350 ? -92.602  62.963  36.523  1.00 17.09  ?  350  TYR A CD1 1 
ATOM   2692  C  CD2 . TYR A  1 350 ? -93.354  61.037  35.331  1.00 19.78  ?  350  TYR A CD2 1 
ATOM   2693  C  CE1 . TYR A  1 350 ? -93.139  63.783  35.544  1.00 17.14  ?  350  TYR A CE1 1 
ATOM   2694  C  CE2 . TYR A  1 350 ? -93.897  61.844  34.351  1.00 16.76  ?  350  TYR A CE2 1 
ATOM   2695  C  CZ  . TYR A  1 350 ? -93.782  63.212  34.459  1.00 19.63  ?  350  TYR A CZ  1 
ATOM   2696  O  OH  . TYR A  1 350 ? -94.318  64.009  33.476  1.00 21.05  ?  350  TYR A OH  1 
ATOM   2697  N  N   . TYR A  1 351 ? -89.780  58.974  39.096  1.00 20.68  ?  351  TYR A N   1 
ATOM   2698  C  CA  . TYR A  1 351 ? -89.022  58.641  40.306  1.00 23.18  ?  351  TYR A CA  1 
ATOM   2699  C  C   . TYR A  1 351 ? -87.583  59.126  40.176  1.00 19.47  ?  351  TYR A C   1 
ATOM   2700  O  O   . TYR A  1 351 ? -87.047  59.771  41.075  1.00 21.09  ?  351  TYR A O   1 
ATOM   2701  C  CB  . TYR A  1 351 ? -89.016  57.130  40.597  1.00 18.16  ?  351  TYR A CB  1 
ATOM   2702  C  CG  . TYR A  1 351 ? -88.138  56.798  41.793  1.00 24.39  ?  351  TYR A CG  1 
ATOM   2703  C  CD1 . TYR A  1 351 ? -88.612  56.966  43.089  1.00 17.25  ?  351  TYR A CD1 1 
ATOM   2704  C  CD2 . TYR A  1 351 ? -86.825  56.366  41.626  1.00 15.62  ?  351  TYR A CD2 1 
ATOM   2705  C  CE1 . TYR A  1 351 ? -87.811  56.695  44.188  1.00 18.71  ?  351  TYR A CE1 1 
ATOM   2706  C  CE2 . TYR A  1 351 ? -86.017  56.099  42.711  1.00 23.34  ?  351  TYR A CE2 1 
ATOM   2707  C  CZ  . TYR A  1 351 ? -86.516  56.262  43.988  1.00 26.45  ?  351  TYR A CZ  1 
ATOM   2708  O  OH  . TYR A  1 351 ? -85.710  55.985  45.063  1.00 25.68  ?  351  TYR A OH  1 
ATOM   2709  N  N   . GLY A  1 352 ? -86.959  58.802  39.049  1.00 20.90  ?  352  GLY A N   1 
ATOM   2710  C  CA  . GLY A  1 352 ? -85.592  59.217  38.801  1.00 20.99  ?  352  GLY A CA  1 
ATOM   2711  C  C   . GLY A  1 352 ? -85.403  60.723  38.800  1.00 23.59  ?  352  GLY A C   1 
ATOM   2712  O  O   . GLY A  1 352 ? -84.427  61.230  39.363  1.00 19.00  ?  352  GLY A O   1 
ATOM   2713  N  N   . MET A  1 353 ? -86.337  61.442  38.183  1.00 18.23  ?  353  MET A N   1 
ATOM   2714  C  CA  . MET A  1 353 ? -86.235  62.896  38.099  1.00 19.96  ?  353  MET A CA  1 
ATOM   2715  C  C   . MET A  1 353 ? -86.338  63.553  39.462  1.00 20.84  ?  353  MET A C   1 
ATOM   2716  O  O   . MET A  1 353 ? -85.581  64.477  39.773  1.00 21.30  ?  353  MET A O   1 
ATOM   2717  C  CB  . MET A  1 353 ? -87.321  63.480  37.189  1.00 20.23  ?  353  MET A CB  1 
ATOM   2718  C  CG  . MET A  1 353 ? -87.058  64.948  36.832  1.00 24.19  ?  353  MET A CG  1 
ATOM   2719  S  SD  . MET A  1 353 ? -88.189  65.607  35.597  1.00 26.13  ?  353  MET A SD  1 
ATOM   2720  C  CE  . MET A  1 353 ? -89.706  65.678  36.559  1.00 17.44  ?  353  MET A CE  1 
ATOM   2721  N  N   . GLU A  1 354 ? -87.271  63.073  40.278  1.00 17.67  ?  354  GLU A N   1 
ATOM   2722  C  CA  . GLU A  1 354 ? -87.434  63.614  41.622  1.00 21.46  ?  354  GLU A CA  1 
ATOM   2723  C  C   . GLU A  1 354 ? -86.207  63.296  42.476  1.00 20.98  ?  354  GLU A C   1 
ATOM   2724  O  O   . GLU A  1 354 ? -85.752  64.132  43.255  1.00 22.87  ?  354  GLU A O   1 
ATOM   2725  C  CB  . GLU A  1 354 ? -88.701  63.085  42.290  1.00 18.95  ?  354  GLU A CB  1 
ATOM   2726  C  CG  . GLU A  1 354 ? -89.023  63.836  43.582  1.00 33.09  ?  354  GLU A CG  1 
ATOM   2727  C  CD  . GLU A  1 354 ? -90.122  63.186  44.399  1.00 55.88  ?  354  GLU A CD  1 
ATOM   2728  O  OE1 . GLU A  1 354 ? -90.569  62.081  44.025  1.00 65.91  -1 354  GLU A OE1 1 
ATOM   2729  O  OE2 . GLU A  1 354 ? -90.535  63.782  45.418  1.00 63.66  ?  354  GLU A OE2 1 
ATOM   2730  N  N   . TYR A  1 355 ? -85.686  62.080  42.345  1.00 20.59  ?  355  TYR A N   1 
ATOM   2731  C  CA  . TYR A  1 355 ? -84.473  61.706  43.065  1.00 27.41  ?  355  TYR A CA  1 
ATOM   2732  C  C   . TYR A  1 355 ? -83.320  62.631  42.702  1.00 27.06  ?  355  TYR A C   1 
ATOM   2733  O  O   . TYR A  1 355 ? -82.618  63.135  43.581  1.00 20.43  ?  355  TYR A O   1 
ATOM   2734  C  CB  . TYR A  1 355 ? -84.085  60.260  42.764  1.00 20.30  ?  355  TYR A CB  1 
ATOM   2735  C  CG  . TYR A  1 355 ? -82.762  59.844  43.373  1.00 26.20  ?  355  TYR A CG  1 
ATOM   2736  C  CD1 . TYR A  1 355 ? -82.678  59.426  44.696  1.00 25.42  ?  355  TYR A CD1 1 
ATOM   2737  C  CD2 . TYR A  1 355 ? -81.595  59.875  42.619  1.00 31.33  ?  355  TYR A CD2 1 
ATOM   2738  C  CE1 . TYR A  1 355 ? -81.465  59.046  45.248  1.00 16.27  ?  355  TYR A CE1 1 
ATOM   2739  C  CE2 . TYR A  1 355 ? -80.383  59.501  43.158  1.00 30.17  ?  355  TYR A CE2 1 
ATOM   2740  C  CZ  . TYR A  1 355 ? -80.323  59.087  44.471  1.00 31.21  ?  355  TYR A CZ  1 
ATOM   2741  O  OH  . TYR A  1 355 ? -79.110  58.714  44.995  1.00 26.50  ?  355  TYR A OH  1 
ATOM   2742  N  N   . VAL A  1 356 ? -83.158  62.880  41.405  1.00 17.70  ?  356  VAL A N   1 
ATOM   2743  C  CA  . VAL A  1 356 ? -82.089  63.744  40.919  1.00 19.46  ?  356  VAL A CA  1 
ATOM   2744  C  C   . VAL A  1 356 ? -82.290  65.183  41.377  1.00 23.01  ?  356  VAL A C   1 
ATOM   2745  O  O   . VAL A  1 356 ? -81.348  65.837  41.839  1.00 22.66  ?  356  VAL A O   1 
ATOM   2746  C  CB  . VAL A  1 356 ? -81.994  63.701  39.365  1.00 31.30  ?  356  VAL A CB  1 
ATOM   2747  C  CG1 . VAL A  1 356 ? -81.330  64.953  38.821  1.00 28.41  ?  356  VAL A CG1 1 
ATOM   2748  C  CG2 . VAL A  1 356 ? -81.270  62.445  38.906  1.00 27.22  ?  356  VAL A CG2 1 
ATOM   2749  N  N   . ASP A  1 357 ? -83.521  65.669  41.259  1.00 25.27  ?  357  ASP A N   1 
ATOM   2750  C  CA  . ASP A  1 357 ? -83.826  67.046  41.628  1.00 27.87  ?  357  ASP A CA  1 
ATOM   2751  C  C   . ASP A  1 357 ? -83.519  67.337  43.097  1.00 29.22  ?  357  ASP A C   1 
ATOM   2752  O  O   . ASP A  1 357 ? -82.981  68.395  43.425  1.00 33.33  ?  357  ASP A O   1 
ATOM   2753  C  CB  . ASP A  1 357 ? -85.290  67.371  41.328  1.00 19.12  ?  357  ASP A CB  1 
ATOM   2754  C  CG  . ASP A  1 357 ? -85.588  68.854  41.439  1.00 42.65  ?  357  ASP A CG  1 
ATOM   2755  O  OD1 . ASP A  1 357 ? -84.664  69.671  41.232  1.00 50.10  ?  357  ASP A OD1 1 
ATOM   2756  O  OD2 . ASP A  1 357 ? -86.745  69.200  41.755  1.00 57.94  -1 357  ASP A OD2 1 
ATOM   2757  N  N   . ASP A  1 358 ? -83.863  66.399  43.973  1.00 29.75  ?  358  ASP A N   1 
ATOM   2758  C  CA  . ASP A  1 358 ? -83.620  66.558  45.404  1.00 31.44  ?  358  ASP A CA  1 
ATOM   2759  C  C   . ASP A  1 358 ? -82.145  66.455  45.774  1.00 36.28  ?  358  ASP A C   1 
ATOM   2760  O  O   . ASP A  1 358 ? -81.653  67.227  46.591  1.00 40.61  ?  358  ASP A O   1 
ATOM   2761  C  CB  . ASP A  1 358 ? -84.409  65.518  46.205  1.00 31.34  ?  358  ASP A CB  1 
ATOM   2762  C  CG  . ASP A  1 358 ? -85.901  65.639  46.004  1.00 38.63  ?  358  ASP A CG  1 
ATOM   2763  O  OD1 . ASP A  1 358 ? -86.341  66.670  45.454  1.00 52.44  -1 358  ASP A OD1 1 
ATOM   2764  O  OD2 . ASP A  1 358 ? -86.629  64.696  46.388  1.00 40.64  ?  358  ASP A OD2 1 
ATOM   2765  N  N   . LYS A  1 359 ? -81.442  65.495  45.187  1.00 28.46  ?  359  LYS A N   1 
ATOM   2766  C  CA  . LYS A  1 359 ? -80.060  65.245  45.585  1.00 29.58  ?  359  LYS A CA  1 
ATOM   2767  C  C   . LYS A  1 359 ? -79.042  66.149  44.874  1.00 30.41  ?  359  LYS A C   1 
ATOM   2768  O  O   . LYS A  1 359 ? -78.117  66.666  45.508  1.00 26.43  ?  359  LYS A O   1 
ATOM   2769  C  CB  . LYS A  1 359 ? -79.715  63.773  45.349  1.00 28.09  ?  359  LYS A CB  1 
ATOM   2770  C  CG  . LYS A  1 359 ? -78.305  63.398  45.738  1.00 30.77  ?  359  LYS A CG  1 
ATOM   2771  C  CD  . LYS A  1 359 ? -78.206  61.902  45.974  1.00 40.56  ?  359  LYS A CD  1 
ATOM   2772  C  CE  . LYS A  1 359 ? -76.838  61.521  46.508  1.00 46.51  ?  359  LYS A CE  1 
ATOM   2773  N  NZ  . LYS A  1 359 ? -76.820  60.118  46.998  1.00 56.61  ?  359  LYS A NZ  1 
ATOM   2774  N  N   . TYR A  1 360 ? -79.232  66.363  43.575  1.00 28.61  ?  360  TYR A N   1 
ATOM   2775  C  CA  . TYR A  1 360 ? -78.275  67.122  42.770  1.00 24.36  ?  360  TYR A CA  1 
ATOM   2776  C  C   . TYR A  1 360 ? -78.844  68.433  42.246  1.00 28.45  ?  360  TYR A C   1 
ATOM   2777  O  O   . TYR A  1 360 ? -78.105  69.388  42.011  1.00 26.28  ?  360  TYR A O   1 
ATOM   2778  C  CB  . TYR A  1 360 ? -77.799  66.287  41.579  1.00 18.34  ?  360  TYR A CB  1 
ATOM   2779  C  CG  . TYR A  1 360 ? -77.096  65.008  41.956  1.00 26.26  ?  360  TYR A CG  1 
ATOM   2780  C  CD1 . TYR A  1 360 ? -75.760  65.013  42.342  1.00 23.17  ?  360  TYR A CD1 1 
ATOM   2781  C  CD2 . TYR A  1 360 ? -77.769  63.794  41.926  1.00 20.78  ?  360  TYR A CD2 1 
ATOM   2782  C  CE1 . TYR A  1 360 ? -75.112  63.842  42.683  1.00 21.59  ?  360  TYR A CE1 1 
ATOM   2783  C  CE2 . TYR A  1 360 ? -77.130  62.618  42.269  1.00 26.14  ?  360  TYR A CE2 1 
ATOM   2784  C  CZ  . TYR A  1 360 ? -75.801  62.650  42.643  1.00 19.62  ?  360  TYR A CZ  1 
ATOM   2785  O  OH  . TYR A  1 360 ? -75.157  61.484  42.982  1.00 25.83  ?  360  TYR A OH  1 
ATOM   2786  N  N   . GLY A  1 361 ? -80.158  68.475  42.053  1.00 29.34  ?  361  GLY A N   1 
ATOM   2787  C  CA  . GLY A  1 361 ? -80.758  69.529  41.259  1.00 27.68  ?  361  GLY A CA  1 
ATOM   2788  C  C   . GLY A  1 361 ? -80.709  69.158  39.786  1.00 22.91  ?  361  GLY A C   1 
ATOM   2789  O  O   . GLY A  1 361 ? -79.802  68.451  39.337  1.00 23.18  ?  361  GLY A O   1 
ATOM   2790  N  N   . ILE A  1 362 ? -81.709  69.605  39.037  1.00 24.79  ?  362  ILE A N   1 
ATOM   2791  C  CA  . ILE A  1 362 ? -81.729  69.418  37.595  1.00 26.15  ?  362  ILE A CA  1 
ATOM   2792  C  C   . ILE A  1 362 ? -80.562  70.176  36.980  1.00 27.83  ?  362  ILE A C   1 
ATOM   2793  O  O   . ILE A  1 362 ? -80.414  71.375  37.223  1.00 27.93  ?  362  ILE A O   1 
ATOM   2794  C  CB  . ILE A  1 362 ? -83.053  69.913  36.973  1.00 27.75  ?  362  ILE A CB  1 
ATOM   2795  C  CG1 . ILE A  1 362 ? -84.246  69.197  37.613  1.00 23.26  ?  362  ILE A CG1 1 
ATOM   2796  C  CG2 . ILE A  1 362 ? -83.039  69.726  35.461  1.00 23.66  ?  362  ILE A CG2 1 
ATOM   2797  C  CD1 . ILE A  1 362 ? -84.198  67.694  37.480  1.00 21.25  ?  362  ILE A CD1 1 
ATOM   2798  N  N   . CYS A  1 363 ? -79.723  69.474  36.216  1.00 28.02  ?  363  CYS A N   1 
ATOM   2799  C  CA  . CYS A  1 363 ? -78.489  70.055  35.670  1.00 30.14  ?  363  CYS A CA  1 
ATOM   2800  C  C   . CYS A  1 363 ? -77.661  70.693  36.775  1.00 31.16  ?  363  CYS A C   1 
ATOM   2801  O  O   . CYS A  1 363 ? -77.101  71.772  36.597  1.00 32.07  ?  363  CYS A O   1 
ATOM   2802  C  CB  . CYS A  1 363 ? -78.797  71.099  34.592  1.00 29.24  ?  363  CYS A CB  1 
ATOM   2803  S  SG  . CYS A  1 363 ? -79.519  70.423  33.087  1.00 49.67  ?  363  CYS A SG  1 
ATOM   2804  N  N   . GLY A  1 364 ? -77.595  70.020  37.917  1.00 36.46  ?  364  GLY A N   1 
ATOM   2805  C  CA  . GLY A  1 364 ? -76.955  70.588  39.085  1.00 39.29  ?  364  GLY A CA  1 
ATOM   2806  C  C   . GLY A  1 364 ? -75.509  70.188  39.299  1.00 37.12  ?  364  GLY A C   1 
ATOM   2807  O  O   . GLY A  1 364 ? -74.836  70.764  40.151  1.00 31.30  ?  364  GLY A O   1 
ATOM   2808  N  N   . THR A  1 365 ? -75.018  69.215  38.536  1.00 25.04  ?  365  THR A N   1 
ATOM   2809  C  CA  . THR A  1 365 ? -73.644  68.760  38.727  1.00 28.86  ?  365  THR A CA  1 
ATOM   2810  C  C   . THR A  1 365 ? -72.934  68.379  37.430  1.00 32.83  ?  365  THR A C   1 
ATOM   2811  O  O   . THR A  1 365 ? -73.565  67.960  36.456  1.00 35.77  ?  365  THR A O   1 
ATOM   2812  C  CB  . THR A  1 365 ? -73.588  67.543  39.683  1.00 33.20  ?  365  THR A CB  1 
ATOM   2813  O  OG1 . THR A  1 365 ? -72.228  67.121  39.857  1.00 37.05  ?  365  THR A OG1 1 
ATOM   2814  C  CG2 . THR A  1 365 ? -74.414  66.392  39.131  1.00 30.61  ?  365  THR A CG2 1 
ATOM   2815  N  N   . LYS A  1 366 ? -71.617  68.555  37.424  1.00 31.24  ?  366  LYS A N   1 
ATOM   2816  C  CA  . LYS A  1 366 ? -70.767  68.020  36.368  1.00 28.85  ?  366  LYS A CA  1 
ATOM   2817  C  C   . LYS A  1 366 ? -70.895  66.503  36.315  1.00 25.20  ?  366  LYS A C   1 
ATOM   2818  O  O   . LYS A  1 366 ? -71.077  65.862  37.348  1.00 27.48  ?  366  LYS A O   1 
ATOM   2819  C  CB  . LYS A  1 366 ? -69.300  68.384  36.622  1.00 37.54  ?  366  LYS A CB  1 
ATOM   2820  C  CG  . LYS A  1 366 ? -68.827  69.706  36.069  1.00 51.65  ?  366  LYS A CG  1 
ATOM   2821  C  CD  . LYS A  1 366 ? -67.461  70.048  36.654  1.00 63.20  ?  366  LYS A CD  1 
ATOM   2822  C  CE  . LYS A  1 366 ? -66.512  70.578  35.591  1.00 69.05  ?  366  LYS A CE  1 
ATOM   2823  N  NZ  . LYS A  1 366 ? -66.975  71.872  35.022  1.00 73.43  ?  366  LYS A NZ  1 
ATOM   2824  N  N   . PRO A  1 367 ? -70.804  65.917  35.112  1.00 24.78  ?  367  PRO A N   1 
ATOM   2825  C  CA  . PRO A  1 367 ? -70.792  64.455  35.065  1.00 22.16  ?  367  PRO A CA  1 
ATOM   2826  C  C   . PRO A  1 367 ? -69.483  63.898  35.628  1.00 22.24  ?  367  PRO A C   1 
ATOM   2827  O  O   . PRO A  1 367 ? -68.402  64.390  35.286  1.00 18.87  ?  367  PRO A O   1 
ATOM   2828  C  CB  . PRO A  1 367 ? -70.940  64.147  33.569  1.00 20.78  ?  367  PRO A CB  1 
ATOM   2829  C  CG  . PRO A  1 367 ? -70.410  65.353  32.887  1.00 19.23  ?  367  PRO A CG  1 
ATOM   2830  C  CD  . PRO A  1 367 ? -70.792  66.514  33.764  1.00 17.84  ?  367  PRO A CD  1 
ATOM   2831  N  N   . THR A  1 368 ? -69.605  62.934  36.538  1.00 20.34  ?  368  THR A N   1 
ATOM   2832  C  CA  . THR A  1 368 ? -68.492  62.120  37.025  1.00 24.21  ?  368  THR A CA  1 
ATOM   2833  C  C   . THR A  1 368 ? -69.001  60.689  37.125  1.00 15.16  ?  368  THR A C   1 
ATOM   2834  O  O   . THR A  1 368 ? -70.208  60.466  37.149  1.00 20.29  ?  368  THR A O   1 
ATOM   2835  C  CB  . THR A  1 368 ? -67.955  62.576  38.403  1.00 26.18  ?  368  THR A CB  1 
ATOM   2836  O  OG1 . THR A  1 368 ? -68.933  62.298  39.414  1.00 27.55  ?  368  THR A OG1 1 
ATOM   2837  C  CG2 . THR A  1 368 ? -67.617  64.061  38.406  1.00 15.68  ?  368  THR A CG2 1 
ATOM   2838  N  N   . MET A  1 369 ? -68.094  59.722  37.190  1.00 22.50  ?  369  MET A N   1 
ATOM   2839  C  CA  . MET A  1 369 ? -68.498  58.328  37.344  1.00 18.41  ?  369  MET A CA  1 
ATOM   2840  C  C   . MET A  1 369 ? -69.235  58.098  38.660  1.00 17.43  ?  369  MET A C   1 
ATOM   2841  O  O   . MET A  1 369 ? -70.114  57.238  38.747  1.00 18.06  ?  369  MET A O   1 
ATOM   2842  C  CB  . MET A  1 369 ? -67.283  57.404  37.248  1.00 27.58  ?  369  MET A CB  1 
ATOM   2843  C  CG  . MET A  1 369 ? -66.698  57.274  35.838  1.00 35.91  ?  369  MET A CG  1 
ATOM   2844  S  SD  . MET A  1 369 ? -67.926  56.758  34.613  1.00 28.42  ?  369  MET A SD  1 
ATOM   2845  C  CE  . MET A  1 369 ? -68.332  55.133  35.261  1.00 14.69  ?  369  MET A CE  1 
ATOM   2846  N  N   . ASP A  1 370 ? -68.866  58.864  39.683  1.00 21.99  ?  370  ASP A N   1 
ATOM   2847  C  CA  . ASP A  1 370 ? -69.534  58.803  40.979  1.00 25.55  ?  370  ASP A CA  1 
ATOM   2848  C  C   . ASP A  1 370 ? -71.023  59.088  40.838  1.00 25.53  ?  370  ASP A C   1 
ATOM   2849  O  O   . ASP A  1 370 ? -71.866  58.365  41.384  1.00 22.93  ?  370  ASP A O   1 
ATOM   2850  C  CB  . ASP A  1 370 ? -68.924  59.816  41.954  1.00 29.11  ?  370  ASP A CB  1 
ATOM   2851  C  CG  . ASP A  1 370 ? -67.754  59.258  42.731  1.00 39.85  ?  370  ASP A CG  1 
ATOM   2852  O  OD1 . ASP A  1 370 ? -67.645  58.022  42.854  1.00 48.28  ?  370  ASP A OD1 1 
ATOM   2853  O  OD2 . ASP A  1 370 ? -66.945  60.070  43.232  1.00 53.06  -1 370  ASP A OD2 1 
ATOM   2854  N  N   . VAL A  1 371 ? -71.331  60.165  40.119  1.00 15.50  ?  371  VAL A N   1 
ATOM   2855  C  CA  . VAL A  1 371 ? -72.708  60.588  39.894  1.00 21.96  ?  371  VAL A CA  1 
ATOM   2856  C  C   . VAL A  1 371 ? -73.472  59.565  39.047  1.00 20.72  ?  371  VAL A C   1 
ATOM   2857  O  O   . VAL A  1 371 ? -74.625  59.234  39.345  1.00 21.17  ?  371  VAL A O   1 
ATOM   2858  C  CB  . VAL A  1 371 ? -72.750  61.980  39.221  1.00 28.72  ?  371  VAL A CB  1 
ATOM   2859  C  CG1 . VAL A  1 371 ? -74.159  62.329  38.784  1.00 15.29  ?  371  VAL A CG1 1 
ATOM   2860  C  CG2 . VAL A  1 371 ? -72.216  63.046  40.184  1.00 30.71  ?  371  VAL A CG2 1 
ATOM   2861  N  N   . VAL A  1 372 ? -72.820  59.057  38.003  1.00 20.15  ?  372  VAL A N   1 
ATOM   2862  C  CA  . VAL A  1 372 ? -73.439  58.064  37.132  1.00 20.04  ?  372  VAL A CA  1 
ATOM   2863  C  C   . VAL A  1 372 ? -73.782  56.816  37.934  1.00 20.16  ?  372  VAL A C   1 
ATOM   2864  O  O   . VAL A  1 372 ? -74.918  56.333  37.896  1.00 17.50  ?  372  VAL A O   1 
ATOM   2865  C  CB  . VAL A  1 372 ? -72.528  57.686  35.948  1.00 24.98  ?  372  VAL A CB  1 
ATOM   2866  C  CG1 . VAL A  1 372 ? -73.165  56.580  35.122  1.00 20.86  ?  372  VAL A CG1 1 
ATOM   2867  C  CG2 . VAL A  1 372 ? -72.248  58.901  35.074  1.00 18.38  ?  372  VAL A CG2 1 
ATOM   2868  N  N   . ARG A  1 373 ? -72.804  56.312  38.683  1.00 16.97  ?  373  ARG A N   1 
ATOM   2869  C  CA  . ARG A  1 373 ? -73.013  55.124  39.508  1.00 23.39  ?  373  ARG A CA  1 
ATOM   2870  C  C   . ARG A  1 373 ? -74.138  55.325  40.525  1.00 25.69  ?  373  ARG A C   1 
ATOM   2871  O  O   . ARG A  1 373 ? -74.969  54.438  40.721  1.00 28.82  ?  373  ARG A O   1 
ATOM   2872  C  CB  . ARG A  1 373 ? -71.722  54.731  40.243  1.00 28.34  ?  373  ARG A CB  1 
ATOM   2873  C  CG  . ARG A  1 373 ? -70.660  54.083  39.358  1.00 32.34  ?  373  ARG A CG  1 
ATOM   2874  C  CD  . ARG A  1 373 ? -69.468  53.577  40.171  1.00 23.83  ?  373  ARG A CD  1 
ATOM   2875  N  NE  . ARG A  1 373 ? -68.733  54.672  40.794  1.00 29.09  ?  373  ARG A NE  1 
ATOM   2876  C  CZ  . ARG A  1 373 ? -67.602  55.176  40.310  1.00 29.39  ?  373  ARG A CZ  1 
ATOM   2877  N  NH1 . ARG A  1 373 ? -67.078  54.682  39.196  1.00 25.37  ?  373  ARG A NH1 1 
ATOM   2878  N  NH2 . ARG A  1 373 ? -67.001  56.177  40.935  1.00 28.66  ?  373  ARG A NH2 1 
ATOM   2879  N  N   . ASP A  1 374 ? -74.155  56.485  41.175  1.00 24.06  ?  374  ASP A N   1 
ATOM   2880  C  CA  . ASP A  1 374 ? -75.162  56.764  42.198  1.00 24.36  ?  374  ASP A CA  1 
ATOM   2881  C  C   . ASP A  1 374 ? -76.591  56.731  41.645  1.00 22.83  ?  374  ASP A C   1 
ATOM   2882  O  O   . ASP A  1 374 ? -77.459  56.028  42.168  1.00 19.69  ?  374  ASP A O   1 
ATOM   2883  C  CB  . ASP A  1 374 ? -74.900  58.120  42.848  1.00 27.49  ?  374  ASP A CB  1 
ATOM   2884  C  CG  . ASP A  1 374 ? -75.944  58.474  43.893  1.00 34.24  ?  374  ASP A CG  1 
ATOM   2885  O  OD1 . ASP A  1 374 ? -75.928  57.866  44.987  1.00 36.27  ?  374  ASP A OD1 1 
ATOM   2886  O  OD2 . ASP A  1 374 ? -76.793  59.344  43.610  1.00 37.66  -1 374  ASP A OD2 1 
ATOM   2887  N  N   . ILE A  1 375 ? -76.827  57.501  40.588  1.00 20.77  ?  375  ILE A N   1 
ATOM   2888  C  CA  . ILE A  1 375 ? -78.164  57.638  40.024  1.00 22.29  ?  375  ILE A CA  1 
ATOM   2889  C  C   . ILE A  1 375 ? -78.655  56.355  39.357  1.00 21.27  ?  375  ILE A C   1 
ATOM   2890  O  O   . ILE A  1 375 ? -79.782  55.909  39.594  1.00 17.38  ?  375  ILE A O   1 
ATOM   2891  C  CB  . ILE A  1 375 ? -78.204  58.779  38.986  1.00 23.20  ?  375  ILE A CB  1 
ATOM   2892  C  CG1 . ILE A  1 375 ? -77.919  60.116  39.660  1.00 20.05  ?  375  ILE A CG1 1 
ATOM   2893  C  CG2 . ILE A  1 375 ? -79.549  58.827  38.278  1.00 21.50  ?  375  ILE A CG2 1 
ATOM   2894  C  CD1 . ILE A  1 375 ? -77.599  61.218  38.681  1.00 15.13  ?  375  ILE A CD1 1 
ATOM   2895  N  N   . SER A  1 376 ? -77.803  55.768  38.522  1.00 16.84  ?  376  SER A N   1 
ATOM   2896  C  CA  . SER A  1 376 ? -78.176  54.589  37.748  1.00 24.73  ?  376  SER A CA  1 
ATOM   2897  C  C   . SER A  1 376 ? -78.531  53.426  38.666  1.00 22.54  ?  376  SER A C   1 
ATOM   2898  O  O   . SER A  1 376 ? -79.541  52.745  38.474  1.00 17.53  ?  376  SER A O   1 
ATOM   2899  C  CB  . SER A  1 376 ? -77.038  54.201  36.797  1.00 25.71  ?  376  SER A CB  1 
ATOM   2900  O  OG  . SER A  1 376 ? -77.368  53.056  36.029  1.00 38.22  ?  376  SER A OG  1 
ATOM   2901  N  N   . THR A  1 377 ? -77.706  53.216  39.680  1.00 24.76  ?  377  THR A N   1 
ATOM   2902  C  CA  . THR A  1 377 ? -77.950  52.149  40.639  1.00 24.13  ?  377  THR A CA  1 
ATOM   2903  C  C   . THR A  1 377 ? -79.270  52.374  41.367  1.00 24.81  ?  377  THR A C   1 
ATOM   2904  O  O   . THR A  1 377 ? -80.090  51.460  41.471  1.00 23.30  ?  377  THR A O   1 
ATOM   2905  C  CB  . THR A  1 377 ? -76.814  52.047  41.663  1.00 26.25  ?  377  THR A CB  1 
ATOM   2906  O  OG1 . THR A  1 377 ? -75.585  51.786  40.972  1.00 22.55  ?  377  THR A OG1 1 
ATOM   2907  C  CG2 . THR A  1 377 ? -77.087  50.928  42.653  1.00 20.75  ?  377  THR A CG2 1 
ATOM   2908  N  N   . GLU A  1 378 ? -79.478  53.594  41.857  1.00 17.50  ?  378  GLU A N   1 
ATOM   2909  C  CA  . GLU A  1 378 ? -80.697  53.910  42.606  1.00 19.20  ?  378  GLU A CA  1 
ATOM   2910  C  C   . GLU A  1 378 ? -81.963  53.696  41.790  1.00 22.03  ?  378  GLU A C   1 
ATOM   2911  O  O   . GLU A  1 378 ? -82.919  53.064  42.252  1.00 19.43  ?  378  GLU A O   1 
ATOM   2912  C  CB  . GLU A  1 378 ? -80.666  55.353  43.113  1.00 19.60  ?  378  GLU A CB  1 
ATOM   2913  C  CG  . GLU A  1 378 ? -81.941  55.765  43.861  1.00 28.44  ?  378  GLU A CG  1 
ATOM   2914  C  CD  . GLU A  1 378 ? -82.311  54.789  44.973  1.00 36.11  ?  378  GLU A CD  1 
ATOM   2915  O  OE1 . GLU A  1 378 ? -81.405  54.389  45.739  1.00 37.17  ?  378  GLU A OE1 1 
ATOM   2916  O  OE2 . GLU A  1 378 ? -83.502  54.401  45.065  1.00 34.08  -1 378  GLU A OE2 1 
ATOM   2917  N  N   . VAL A  1 379 ? -81.967  54.225  40.573  1.00 21.68  ?  379  VAL A N   1 
ATOM   2918  C  CA  . VAL A  1 379 ? -83.149  54.144  39.735  1.00 20.56  ?  379  VAL A CA  1 
ATOM   2919  C  C   . VAL A  1 379 ? -83.417  52.708  39.268  1.00 19.82  ?  379  VAL A C   1 
ATOM   2920  O  O   . VAL A  1 379 ? -84.569  52.275  39.206  1.00 24.02  ?  379  VAL A O   1 
ATOM   2921  C  CB  . VAL A  1 379 ? -83.017  55.098  38.535  1.00 27.02  ?  379  VAL A CB  1 
ATOM   2922  C  CG1 . VAL A  1 379 ? -84.210  54.979  37.612  1.00 26.54  ?  379  VAL A CG1 1 
ATOM   2923  C  CG2 . VAL A  1 379 ? -82.882  56.533  39.034  1.00 26.72  ?  379  VAL A CG2 1 
ATOM   2924  N  N   . THR A  1 380 ? -82.357  51.955  38.989  1.00 16.80  ?  380  THR A N   1 
ATOM   2925  C  CA  . THR A  1 380 ? -82.515  50.564  38.552  1.00 17.57  ?  380  THR A CA  1 
ATOM   2926  C  C   . THR A  1 380 ? -83.116  49.699  39.662  1.00 20.29  ?  380  THR A C   1 
ATOM   2927  O  O   . THR A  1 380 ? -84.076  48.956  39.435  1.00 22.88  ?  380  THR A O   1 
ATOM   2928  C  CB  . THR A  1 380 ? -81.173  49.975  38.082  1.00 16.42  ?  380  THR A CB  1 
ATOM   2929  O  OG1 . THR A  1 380 ? -80.713  50.720  36.949  1.00 16.06  ?  380  THR A OG1 1 
ATOM   2930  C  CG2 . THR A  1 380 ? -81.319  48.510  37.674  1.00 15.96  ?  380  THR A CG2 1 
ATOM   2931  N  N   . LEU A  1 381 ? -82.551  49.813  40.859  1.00 19.54  ?  381  LEU A N   1 
ATOM   2932  C  CA  . LEU A  1 381 ? -83.067  49.127  42.043  1.00 22.87  ?  381  LEU A CA  1 
ATOM   2933  C  C   . LEU A  1 381 ? -84.552  49.414  42.246  1.00 24.43  ?  381  LEU A C   1 
ATOM   2934  O  O   . LEU A  1 381 ? -85.336  48.501  42.515  1.00 26.29  ?  381  LEU A O   1 
ATOM   2935  C  CB  . LEU A  1 381 ? -82.263  49.516  43.280  1.00 20.51  ?  381  LEU A CB  1 
ATOM   2936  C  CG  . LEU A  1 381 ? -80.851  48.928  43.296  1.00 20.44  ?  381  LEU A CG  1 
ATOM   2937  C  CD1 . LEU A  1 381 ? -80.086  49.406  44.525  1.00 24.36  ?  381  LEU A CD1 1 
ATOM   2938  C  CD2 . LEU A  1 381 ? -80.904  47.399  43.250  1.00 23.35  ?  381  LEU A CD2 1 
ATOM   2939  N  N   . TYR A  1 382 ? -84.937  50.679  42.118  1.00 17.42  ?  382  TYR A N   1 
ATOM   2940  C  CA  . TYR A  1 382 ? -86.324  51.061  42.343  1.00 16.26  ?  382  TYR A CA  1 
ATOM   2941  C  C   . TYR A  1 382 ? -87.218  50.418  41.285  1.00 20.50  ?  382  TYR A C   1 
ATOM   2942  O  O   . TYR A  1 382 ? -88.293  49.902  41.604  1.00 19.77  ?  382  TYR A O   1 
ATOM   2943  C  CB  . TYR A  1 382 ? -86.483  52.589  42.288  1.00 15.69  ?  382  TYR A CB  1 
ATOM   2944  C  CG  . TYR A  1 382 ? -87.926  53.051  42.190  1.00 32.31  ?  382  TYR A CG  1 
ATOM   2945  C  CD1 . TYR A  1 382 ? -88.685  53.288  43.333  1.00 28.86  ?  382  TYR A CD1 1 
ATOM   2946  C  CD2 . TYR A  1 382 ? -88.533  53.241  40.948  1.00 24.88  ?  382  TYR A CD2 1 
ATOM   2947  C  CE1 . TYR A  1 382 ? -90.006  53.699  43.242  1.00 24.11  ?  382  TYR A CE1 1 
ATOM   2948  C  CE2 . TYR A  1 382 ? -89.848  53.646  40.845  1.00 21.34  ?  382  TYR A CE2 1 
ATOM   2949  C  CZ  . TYR A  1 382 ? -90.579  53.876  41.993  1.00 26.91  ?  382  TYR A CZ  1 
ATOM   2950  O  OH  . TYR A  1 382 ? -91.888  54.279  41.877  1.00 22.02  ?  382  TYR A OH  1 
ATOM   2951  N  N   . SER A  1 383 ? -86.759  50.425  40.035  1.00 18.09  ?  383  SER A N   1 
ATOM   2952  C  CA  . SER A  1 383 ? -87.563  49.909  38.934  1.00 22.10  ?  383  SER A CA  1 
ATOM   2953  C  C   . SER A  1 383 ? -87.730  48.400  39.034  1.00 21.99  ?  383  SER A C   1 
ATOM   2954  O  O   . SER A  1 383 ? -88.788  47.864  38.710  1.00 20.01  ?  383  SER A O   1 
ATOM   2955  C  CB  . SER A  1 383 ? -86.911  50.248  37.592  1.00 14.74  ?  383  SER A CB  1 
ATOM   2956  O  OG  . SER A  1 383 ? -86.759  51.642  37.418  1.00 18.29  ?  383  SER A OG  1 
ATOM   2957  N  N   . LEU A  1 384 ? -86.717  47.741  39.587  1.00 16.38  ?  384  LEU A N   1 
ATOM   2958  C  CA  . LEU A  1 384 ? -86.703  46.291  39.707  1.00 21.97  ?  384  LEU A CA  1 
ATOM   2959  C  C   . LEU A  1 384 ? -87.644  45.871  40.808  1.00 22.37  ?  384  LEU A C   1 
ATOM   2960  O  O   . LEU A  1 384 ? -88.363  44.881  40.693  1.00 23.43  ?  384  LEU A O   1 
ATOM   2961  C  CB  . LEU A  1 384 ? -85.298  45.792  40.022  1.00 18.99  ?  384  LEU A CB  1 
ATOM   2962  C  CG  . LEU A  1 384 ? -84.304  45.765  38.870  1.00 25.50  ?  384  LEU A CG  1 
ATOM   2963  C  CD1 . LEU A  1 384 ? -82.929  45.392  39.403  1.00 24.80  ?  384  LEU A CD1 1 
ATOM   2964  C  CD2 . LEU A  1 384 ? -84.764  44.792  37.804  1.00 23.86  ?  384  LEU A CD2 1 
ATOM   2965  N  N   . GLU A  1 385 ? -87.630  46.647  41.882  1.00 18.69  ?  385  GLU A N   1 
ATOM   2966  C  CA  . GLU A  1 385 ? -88.446  46.357  43.044  1.00 18.70  ?  385  GLU A CA  1 
ATOM   2967  C  C   . GLU A  1 385 ? -89.922  46.517  42.714  1.00 20.81  ?  385  GLU A C   1 
ATOM   2968  O  O   . GLU A  1 385 ? -90.766  45.881  43.335  1.00 23.96  ?  385  GLU A O   1 
ATOM   2969  C  CB  . GLU A  1 385 ? -88.040  47.253  44.211  1.00 16.31  ?  385  GLU A CB  1 
ATOM   2970  C  CG  . GLU A  1 385 ? -86.700  46.857  44.835  1.00 32.91  ?  385  GLU A CG  1 
ATOM   2971  C  CD  . GLU A  1 385 ? -86.287  47.766  45.985  1.00 46.66  ?  385  GLU A CD  1 
ATOM   2972  O  OE1 . GLU A  1 385 ? -86.777  48.914  46.049  1.00 51.27  ?  385  GLU A OE1 1 
ATOM   2973  O  OE2 . GLU A  1 385 ? -85.474  47.327  46.828  1.00 47.37  -1 385  GLU A OE2 1 
ATOM   2974  N  N   . GLN A  1 386 ? -90.238  47.353  41.729  1.00 24.35  ?  386  GLN A N   1 
ATOM   2975  C  CA  . GLN A  1 386 ? -91.629  47.486  41.317  1.00 19.40  ?  386  GLN A CA  1 
ATOM   2976  C  C   . GLN A  1 386 ? -92.132  46.189  40.677  1.00 23.71  ?  386  GLN A C   1 
ATOM   2977  O  O   . GLN A  1 386 ? -93.246  45.748  40.965  1.00 21.40  ?  386  GLN A O   1 
ATOM   2978  C  CB  . GLN A  1 386 ? -91.811  48.656  40.349  1.00 22.80  ?  386  GLN A CB  1 
ATOM   2979  C  CG  . GLN A  1 386 ? -91.429  50.029  40.905  1.00 21.75  ?  386  GLN A CG  1 
ATOM   2980  C  CD  . GLN A  1 386 ? -91.728  50.175  42.385  1.00 23.52  ?  386  GLN A CD  1 
ATOM   2981  O  OE1 . GLN A  1 386 ? -92.878  50.077  42.811  1.00 26.31  ?  386  GLN A OE1 1 
ATOM   2982  N  NE2 . GLN A  1 386 ? -90.689  50.427  43.176  1.00 16.13  ?  386  GLN A NE2 1 
ATOM   2983  N  N   . TYR A  1 387 ? -91.305  45.557  39.846  1.00 18.54  ?  387  TYR A N   1 
ATOM   2984  C  CA  . TYR A  1 387 ? -91.721  44.326  39.195  1.00 15.49  ?  387  TYR A CA  1 
ATOM   2985  C  C   . TYR A  1 387 ? -91.802  43.209  40.230  1.00 22.29  ?  387  TYR A C   1 
ATOM   2986  O  O   . TYR A  1 387 ? -92.602  42.275  40.112  1.00 17.80  ?  387  TYR A O   1 
ATOM   2987  C  CB  . TYR A  1 387 ? -90.724  43.925  38.101  1.00 16.95  ?  387  TYR A CB  1 
ATOM   2988  C  CG  . TYR A  1 387 ? -90.727  44.793  36.855  1.00 22.22  ?  387  TYR A CG  1 
ATOM   2989  C  CD1 . TYR A  1 387 ? -91.841  44.861  36.025  1.00 14.79  ?  387  TYR A CD1 1 
ATOM   2990  C  CD2 . TYR A  1 387 ? -89.593  45.511  36.492  1.00 14.73  ?  387  TYR A CD2 1 
ATOM   2991  C  CE1 . TYR A  1 387 ? -91.838  45.653  34.875  1.00 17.03  ?  387  TYR A CE1 1 
ATOM   2992  C  CE2 . TYR A  1 387 ? -89.573  46.297  35.345  1.00 14.47  ?  387  TYR A CE2 1 
ATOM   2993  C  CZ  . TYR A  1 387 ? -90.700  46.366  34.542  1.00 17.49  ?  387  TYR A CZ  1 
ATOM   2994  O  OH  . TYR A  1 387 ? -90.686  47.139  33.401  1.00 17.03  ?  387  TYR A OH  1 
ATOM   2995  N  N   . GLU A  1 388 ? -91.002  43.346  41.280  1.00 21.96  ?  388  GLU A N   1 
ATOM   2996  C  CA  . GLU A  1 388 ? -90.989  42.377  42.370  1.00 28.16  ?  388  GLU A CA  1 
ATOM   2997  C  C   . GLU A  1 388 ? -92.177  42.563  43.306  1.00 26.53  ?  388  GLU A C   1 
ATOM   2998  O  O   . GLU A  1 388 ? -92.676  41.603  43.885  1.00 29.21  ?  388  GLU A O   1 
ATOM   2999  C  CB  . GLU A  1 388 ? -89.666  42.478  43.143  1.00 26.87  ?  388  GLU A CB  1 
ATOM   3000  C  CG  . GLU A  1 388 ? -88.465  41.988  42.318  1.00 33.91  ?  388  GLU A CG  1 
ATOM   3001  C  CD  . GLU A  1 388 ? -87.126  42.544  42.785  1.00 39.19  ?  388  GLU A CD  1 
ATOM   3002  O  OE1 . GLU A  1 388 ? -86.989  42.869  43.982  1.00 35.99  ?  388  GLU A OE1 1 
ATOM   3003  O  OE2 . GLU A  1 388 ? -86.208  42.655  41.944  1.00 38.13  -1 388  GLU A OE2 1 
ATOM   3004  N  N   . GLU A  1 389 ? -92.627  43.804  43.444  1.00 31.33  ?  389  GLU A N   1 
ATOM   3005  C  CA  . GLU A  1 389 ? -93.683  44.149  44.388  1.00 28.37  ?  389  GLU A CA  1 
ATOM   3006  C  C   . GLU A  1 389 ? -95.070  43.944  43.767  1.00 31.61  ?  389  GLU A C   1 
ATOM   3007  O  O   . GLU A  1 389 ? -96.048  43.719  44.479  1.00 26.82  ?  389  GLU A O   1 
ATOM   3008  C  CB  . GLU A  1 389 ? -93.506  45.595  44.867  1.00 37.21  ?  389  GLU A CB  1 
ATOM   3009  C  CG  . GLU A  1 389 ? -94.529  46.085  45.878  1.00 60.99  ?  389  GLU A CG  1 
ATOM   3010  C  CD  . GLU A  1 389 ? -94.197  47.475  46.406  1.00 78.12  ?  389  GLU A CD  1 
ATOM   3011  O  OE1 . GLU A  1 389 ? -93.151  48.035  46.004  1.00 80.23  ?  389  GLU A OE1 1 
ATOM   3012  O  OE2 . GLU A  1 389 ? -94.984  48.010  47.219  1.00 80.61  -1 389  GLU A OE2 1 
ATOM   3013  N  N   . TYR A  1 390 ? -95.162  44.041  42.442  1.00 25.63  ?  390  TYR A N   1 
ATOM   3014  C  CA  . TYR A  1 390 ? -96.460  43.916  41.776  1.00 25.22  ?  390  TYR A CA  1 
ATOM   3015  C  C   . TYR A  1 390 ? -96.510  42.800  40.729  1.00 21.39  ?  390  TYR A C   1 
ATOM   3016  O  O   . TYR A  1 390 ? -96.056  42.979  39.594  1.00 27.83  ?  390  TYR A O   1 
ATOM   3017  C  CB  . TYR A  1 390 ? -96.856  45.247  41.128  1.00 19.84  ?  390  TYR A CB  1 
ATOM   3018  C  CG  . TYR A  1 390 ? -96.958  46.396  42.107  1.00 21.77  ?  390  TYR A CG  1 
ATOM   3019  C  CD1 . TYR A  1 390 ? -98.117  46.594  42.844  1.00 27.01  ?  390  TYR A CD1 1 
ATOM   3020  C  CD2 . TYR A  1 390 ? -95.914  47.306  42.262  1.00 20.18  ?  390  TYR A CD2 1 
ATOM   3021  C  CE1 . TYR A  1 390 ? -98.230  47.644  43.734  1.00 28.23  ?  390  TYR A CE1 1 
ATOM   3022  C  CE2 . TYR A  1 390 ? -96.018  48.364  43.145  1.00 28.10  ?  390  TYR A CE2 1 
ATOM   3023  C  CZ  . TYR A  1 390 ? -97.181  48.526  43.879  1.00 29.47  ?  390  TYR A CZ  1 
ATOM   3024  O  OH  . TYR A  1 390 ? -97.298  49.575  44.760  1.00 35.44  ?  390  TYR A OH  1 
ATOM   3025  N  N   . PRO A  1 391 ? -97.066  41.641  41.114  1.00 29.62  ?  391  PRO A N   1 
ATOM   3026  C  CA  . PRO A  1 391 ? -97.170  40.487  40.212  1.00 24.84  ?  391  PRO A CA  1 
ATOM   3027  C  C   . PRO A  1 391 ? -97.891  40.786  38.899  1.00 18.08  ?  391  PRO A C   1 
ATOM   3028  O  O   . PRO A  1 391 ? -97.522  40.195  37.885  1.00 19.24  ?  391  PRO A O   1 
ATOM   3029  C  CB  . PRO A  1 391 ? -97.955  39.464  41.044  1.00 25.89  ?  391  PRO A CB  1 
ATOM   3030  C  CG  . PRO A  1 391 ? -97.644  39.824  42.457  1.00 29.48  ?  391  PRO A CG  1 
ATOM   3031  C  CD  . PRO A  1 391 ? -97.543  41.324  42.473  1.00 25.31  ?  391  PRO A CD  1 
ATOM   3032  N  N   . THR A  1 392 ? -98.879  41.680  38.902  1.00 15.41  ?  392  THR A N   1 
ATOM   3033  C  CA  . THR A  1 392 ? -99.592  41.993  37.660  1.00 21.48  ?  392  THR A CA  1 
ATOM   3034  C  C   . THR A  1 392 ? -98.762  42.911  36.757  1.00 27.47  ?  392  THR A C   1 
ATOM   3035  O  O   . THR A  1 392 ? -98.995  42.978  35.549  1.00 27.14  ?  392  THR A O   1 
ATOM   3036  C  CB  . THR A  1 392 ? -100.957 42.655  37.924  1.00 18.71  ?  392  THR A CB  1 
ATOM   3037  O  OG1 . THR A  1 392 ? -100.783 43.786  38.782  1.00 26.27  ?  392  THR A OG1 1 
ATOM   3038  C  CG2 . THR A  1 392 ? -101.911 41.667  38.569  1.00 18.98  ?  392  THR A CG2 1 
ATOM   3039  N  N   . LEU A  1 393 ? -97.818  43.640  37.347  1.00 21.34  ?  393  LEU A N   1 
ATOM   3040  C  CA  . LEU A  1 393 ? -96.865  44.422  36.558  1.00 23.60  ?  393  LEU A CA  1 
ATOM   3041  C  C   . LEU A  1 393 ? -95.877  43.511  35.824  1.00 20.78  ?  393  LEU A C   1 
ATOM   3042  O  O   . LEU A  1 393 ? -95.577  43.720  34.651  1.00 24.30  ?  393  LEU A O   1 
ATOM   3043  C  CB  . LEU A  1 393 ? -96.108  45.409  37.451  1.00 20.68  ?  393  LEU A CB  1 
ATOM   3044  C  CG  . LEU A  1 393 ? -95.061  46.313  36.795  1.00 24.92  ?  393  LEU A CG  1 
ATOM   3045  C  CD1 . LEU A  1 393 ? -95.743  47.278  35.852  1.00 25.99  ?  393  LEU A CD1 1 
ATOM   3046  C  CD2 . LEU A  1 393 ? -94.258  47.074  37.841  1.00 24.87  ?  393  LEU A CD2 1 
ATOM   3047  N  N   . LEU A  1 394 ? -95.380  42.492  36.514  1.00 20.49  ?  394  LEU A N   1 
ATOM   3048  C  CA  . LEU A  1 394 ? -94.432  41.556  35.908  1.00 27.16  ?  394  LEU A CA  1 
ATOM   3049  C  C   . LEU A  1 394 ? -95.104  40.737  34.807  1.00 22.86  ?  394  LEU A C   1 
ATOM   3050  O  O   . LEU A  1 394 ? -94.493  40.410  33.789  1.00 18.09  ?  394  LEU A O   1 
ATOM   3051  C  CB  . LEU A  1 394 ? -93.835  40.636  36.979  1.00 24.55  ?  394  LEU A CB  1 
ATOM   3052  C  CG  . LEU A  1 394 ? -92.745  39.635  36.574  1.00 19.98  ?  394  LEU A CG  1 
ATOM   3053  C  CD1 . LEU A  1 394 ? -91.571  40.340  35.932  1.00 16.15  ?  394  LEU A CD1 1 
ATOM   3054  C  CD2 . LEU A  1 394 ? -92.277  38.860  37.792  1.00 20.07  ?  394  LEU A CD2 1 
ATOM   3055  N  N   . GLU A  1 395 ? -96.373  40.416  35.024  1.00 27.26  ?  395  GLU A N   1 
ATOM   3056  C  CA  . GLU A  1 395 ? -97.182  39.694  34.048  1.00 33.19  ?  395  GLU A CA  1 
ATOM   3057  C  C   . GLU A  1 395 ? -97.497  40.580  32.832  1.00 28.93  ?  395  GLU A C   1 
ATOM   3058  O  O   . GLU A  1 395 ? -97.768  40.086  31.736  1.00 25.31  ?  395  GLU A O   1 
ATOM   3059  C  CB  . GLU A  1 395 ? -98.461  39.195  34.728  1.00 27.87  ?  395  GLU A CB  1 
ATOM   3060  C  CG  . GLU A  1 395 ? -99.245  38.161  33.967  1.00 39.27  ?  395  GLU A CG  1 
ATOM   3061  C  CD  . GLU A  1 395 ? -100.106 37.315  34.888  1.00 35.36  ?  395  GLU A CD  1 
ATOM   3062  O  OE1 . GLU A  1 395 ? -99.579  36.824  35.910  1.00 32.70  ?  395  GLU A OE1 1 
ATOM   3063  O  OE2 . GLU A  1 395 ? -101.308 37.154  34.597  1.00 37.84  -1 395  GLU A OE2 1 
ATOM   3064  N  N   . ASP A  1 396 ? -97.461  41.892  33.049  1.00 19.19  ?  396  ASP A N   1 
ATOM   3065  C  CA  . ASP A  1 396 ? -97.650  42.898  31.999  1.00 16.07  ?  396  ASP A CA  1 
ATOM   3066  C  C   . ASP A  1 396 ? -96.415  43.004  31.104  1.00 19.79  ?  396  ASP A C   1 
ATOM   3067  O  O   . ASP A  1 396 ? -96.488  42.782  29.888  1.00 15.85  ?  396  ASP A O   1
[truncated: 7,232,002 more chars]
