# Supplementary material for: Peptide binder design with inverse folding and protein structure prediction
Source: Commun Chem. 2023 Oct 25;6:229. doi: 10.1038/s42004-023-01029-7 (PMC10600234; doi:10.1038/s42004-023-01029-7)
Supplement: Supplementary file 9 — Supplementary Software [file 42004_2023_1029_MOESM9_ESM.zip › binder_design/data/Foldseek_results/mmcif/5a8w.cif]

data_5A8W
# 
_entry.id   5A8W 
# 
_audit_conform.dict_name       mmcif_pdbx.dic 
_audit_conform.dict_version    5.279 
_audit_conform.dict_location   http://mmcif.pdb.org/dictionaries/ascii/mmcif_pdbx.dic 
# 
loop_
_database_2.database_id 
_database_2.database_code 
PDB   5A8W         
PDBE  EBI-64389    
WWPDB D_1290064389 
# 
loop_
_pdbx_database_related.db_name 
_pdbx_database_related.db_id 
_pdbx_database_related.content_type 
_pdbx_database_related.details 
PDB 5A8K unspecified 'METHYL-COENZYME M REDUCTASE FROM METHANOTHERMOBACTER WOLFEII AT 1.4 A RESOLUTION'          
PDB 5A8R unspecified 'METHYL-COENZYME M REDUCTASE II FROM METHANOTHERMOBACTER MARBURGENSIS AT 2.15 A RESOLUTION' 
# 
_pdbx_database_status.status_code                     REL 
_pdbx_database_status.entry_id                        5A8W 
_pdbx_database_status.deposit_site                    PDBE 
_pdbx_database_status.process_site                    PDBE 
_pdbx_database_status.SG_entry                        . 
_pdbx_database_status.recvd_initial_deposition_date   2015-07-17 
_pdbx_database_status.pdb_format_compatible           Y 
_pdbx_database_status.status_code_sf                  ? 
_pdbx_database_status.status_code_mr                  ? 
_pdbx_database_status.status_code_cs                  ? 
_pdbx_database_status.methods_development_category    ? 
# 
loop_
_audit_author.name 
_audit_author.pdbx_ordinal 
'Wagner, T.' 1 
'Ermler, U.' 2 
# 
_citation.id                        primary 
_citation.title                     'Didehydroaspartate Modification in Methyl-Coenzyme M Reductase Catalyzing Methane Formation.' 
_citation.journal_abbrev            Angew.Chem.Int.Ed.Engl. 
_citation.journal_volume            55 
_citation.page_first                10630 
_citation.page_last                 ? 
_citation.year                      2016 
_citation.journal_id_ASTM           ? 
_citation.country                   GE 
_citation.journal_id_ISSN           1433-7851 
_citation.journal_id_CSD            9999 
_citation.book_publisher            ? 
_citation.pdbx_database_id_PubMed   27467699 
_citation.pdbx_database_id_DOI      10.1002/ANIE.201603882 
# 
loop_
_citation_author.citation_id 
_citation_author.name 
_citation_author.ordinal 
primary 'Wagner, T.' 1 
primary 'Kahnt, J.'  2 
primary 'Ermler, U.' 3 
primary 'Shima, S.'  4 
# 
_cell.entry_id           5A8W 
_cell.length_a           110.391 
_cell.length_b           102.185 
_cell.length_c           118.739 
_cell.angle_alpha        89.20 
_cell.angle_beta         93.97 
_cell.angle_gamma        90.98 
_cell.Z_PDB              4 
_cell.pdbx_unique_axis   ? 
# 
_symmetry.entry_id                         5A8W 
_symmetry.space_group_name_H-M             'P 1' 
_symmetry.pdbx_full_space_group_name_H-M   ? 
_symmetry.cell_setting                     ? 
_symmetry.Int_Tables_number                1 
# 
loop_
_entity.id 
_entity.type 
_entity.src_method 
_entity.pdbx_description 
_entity.formula_weight 
_entity.pdbx_number_of_molecules 
_entity.pdbx_ec 
_entity.pdbx_mutation 
_entity.pdbx_fragment 
_entity.details 
1 polymer     nat 'METHYL-COENZYME M II REDUCTASE' 60929.172 4    2.8.4.1 ? ? 
;IN CHAIN A, D, G AND J, RESIDUE 261 IS A N1-METHYLHISTIDINE. RESIDUE 275 IS A C5-(S)-METHYLARGININE. RESIDUE 403 IS A C2-(S)-METHYLGLUTAMINE. RESIDUE 448 IS A THIOGLYCINE. RESIDUE 455 IS A S-METHYLCYSTEINE
;
2 polymer     nat 'METHYL-COENZYME M REDUCTASE II' 47144.555 4    2.8.4.1 ? ? ? 
3 polymer     nat 'METHYL-COENZYME M REDUCTASE II' 30688.428 4    2.8.4.1 ? ? ? 
4 non-polymer syn '1-THIOETHANESULFONIC ACID'      142.197   4    ?       ? ? ? 
5 non-polymer syn 'Coenzyme B'                     343.334   4    ?       ? ? ? 
6 non-polymer syn 'ACETATE ION'                    59.044    11   ?       ? ? ? 
7 non-polymer syn 'FACTOR 430'                     906.580   4    ?       ? ? ? 
8 non-polymer syn 'SODIUM ION'                     22.990    1    ?       ? ? ? 
9 water       nat water                            18.015    2915 ?       ? ? ? 
# 
loop_
_entity_poly.entity_id 
_entity_poly.type 
_entity_poly.nstd_linkage 
_entity_poly.nstd_monomer 
_entity_poly.pdbx_seq_one_letter_code 
_entity_poly.pdbx_seq_one_letter_code_can 
_entity_poly.pdbx_strand_id 
_entity_poly.pdbx_target_identifier 
1 'polypeptide(L)' no yes 
;MDNEKKLFLKALKKKFEGEDPEEKSTNFYCFGGWEQSERKREFTEYAKKAAEKRGGIPFYNPDIGVPLGQRKLMAYRVSG
TDAYVEGDDLHFVNNAAIQQMVDDIKRTVIVGMDTAHAVLEKRLGVEVTPETINEYMEVINHALPGGAVVQEHMVEVHPG
IVEDCYAKVFTGDDNLADELDKRILIDINKEFPEEQAEQLKSYIGNRTYQVNRVPTIVVRACDGGTVSRWSAMQIGMSFI
SAYKLCAGEAAIADFSFAAK(MHS)ADVIEMGTIMPAR(AGM)ARGPNEPGGVAFGTFADIVQASRVSDDPANVSLEVIA
GAAALYDQVWLGSYMSGGVGFTQYATAAYTDDILDDFLYYGMEYVEDKFGICGSEPTMDVVRDISTEVTLYSLEQYEEYP
TLLEDHFGGS(MGN)RAAVAAAAAGCSTAFATGNSNAGVNGWYLSQILHKEAHSRLGFY(GL3)YDLQDQ(SMC)GASNS
LSIRSDEGLIHELRGPNYPNYAMNVGHQPEYAGIAQAPHAARGDAFCTNPLIKVAFADKDLSFDFTSPRKSIAKGALREF
IPEGERDLIIPAGK
;
;MDNEKKLFLKALKKKFEGEDPEEKSTNFYCFGGWEQSERKREFTEYAKKAAEKRGGIPFYNPDIGVPLGQRKLMAYRVSG
TDAYVEGDDLHFVNNAAIQQMVDDIKRTVIVGMDTAHAVLEKRLGVEVTPETINEYMEVINHALPGGAVVQEHMVEVHPG
IVEDCYAKVFTGDDNLADELDKRILIDINKEFPEEQAEQLKSYIGNRTYQVNRVPTIVVRACDGGTVSRWSAMQIGMSFI
SAYKLCAGEAAIADFSFAAKHADVIEMGTIMPARRARGPNEPGGVAFGTFADIVQASRVSDDPANVSLEVIAGAAALYDQ
VWLGSYMSGGVGFTQYATAAYTDDILDDFLYYGMEYVEDKFGICGSEPTMDVVRDISTEVTLYSLEQYEEYPTLLEDHFG
GSQRAAVAAAAAGCSTAFATGNSNAGVNGWYLSQILHKEAHSRLGFYGYDLQDQCGASNSLSIRSDEGLIHELRGPNYPN
YAMNVGHQPEYAGIAQAPHAARGDAFCTNPLIKVAFADKDLSFDFTSPRKSIAKGALREFIPEGERDLIIPAGK
;
A,D,G,J ? 
2 'polypeptide(L)' no no  
;MPMYEDRVDLYGADGKLLEEDVPLEAVSPLKNPTIANLVSDVKRSVAVNLAGIEGSLRKAALGGKSNFIPGREVDLPIVE
NAEAIAEKIKKLVQTSEDDDTNIRLINNGQQILVQVPTTRMGVAADYTVSALVTGAAVVQAIIDEFDVDMFDANAVKTAV
MGRYPQTVDFTGANLSTLLGPPVLLEGLGYGLRNIMANHVVAITRKNTLNASALSSILEQTAMFETGDAVGAFERMHLLG
LAYQGLNANNLLFDLVKENGKGTVGTVIASLVERAIEDRVIKVAKEMTSGYKMYEPADWALWNAYAATGLLAATIVNVGA
ARAAQGVASTVLYYNDILEYETGLPGVDFGRAMGTAVGFSFFSHSIYGGGGPGIFHGNHVVTRHSKGFALPCVAAAMCLD
AGTQMFSVEKTSGLIGSVYSEIDYFREPIVNVAKGAAEIKDQL
;
;MPMYEDRVDLYGADGKLLEEDVPLEAVSPLKNPTIANLVSDVKRSVAVNLAGIEGSLRKAALGGKSNFIPGREVDLPIVE
NAEAIAEKIKKLVQTSEDDDTNIRLINNGQQILVQVPTTRMGVAADYTVSALVTGAAVVQAIIDEFDVDMFDANAVKTAV
MGRYPQTVDFTGANLSTLLGPPVLLEGLGYGLRNIMANHVVAITRKNTLNASALSSILEQTAMFETGDAVGAFERMHLLG
LAYQGLNANNLLFDLVKENGKGTVGTVIASLVERAIEDRVIKVAKEMTSGYKMYEPADWALWNAYAATGLLAATIVNVGA
ARAAQGVASTVLYYNDILEYETGLPGVDFGRAMGTAVGFSFFSHSIYGGGGPGIFHGNHVVTRHSKGFALPCVAAAMCLD
AGTQMFSVEKTSGLIGSVYSEIDYFREPIVNVAKGAAEIKDQL
;
B,E,H,K ? 
3 'polypeptide(L)' no no  
;MSYKAQYTPGETRIAENRRKHMNPDYELRKLREISDEDLVKVLGHRNPGESYKSVHPPLDEMDFEEDIVRDLVEPIQGAK
EGVRVRYIQFADSMYNAPAQPYDRARTYMWRYRGVDTGTLSGRQVIEMRELDLEGVSKELVETELFDPATTGIRGATVHG
HSLRLDENGLMFDALQRYVFDEETGHVVYVKEQVGRPLDEPVDMGQPLDEEELRKITTIYRKDNIAMRDDKEAIEVVENI
HTGRTMGGFGMDVFKEDLRKRLGDD
;
;MSYKAQYTPGETRIAENRRKHMNPDYELRKLREISDEDLVKVLGHRNPGESYKSVHPPLDEMDFEEDIVRDLVEPIQGAK
EGVRVRYIQFADSMYNAPAQPYDRARTYMWRYRGVDTGTLSGRQVIEMRELDLEGVSKELVETELFDPATTGIRGATVHG
HSLRLDENGLMFDALQRYVFDEETGHVVYVKEQVGRPLDEPVDMGQPLDEEELRKITTIYRKDNIAMRDDKEAIEVVENI
HTGRTMGGFGMDVFKEDLRKRLGDD
;
C,F,I,L ? 
# 
loop_
_entity_poly_seq.entity_id 
_entity_poly_seq.num 
_entity_poly_seq.mon_id 
_entity_poly_seq.hetero 
1 1   MET n 
1 2   ASP n 
1 3   ASN n 
1 4   GLU n 
1 5   LYS n 
1 6   LYS n 
1 7   LEU n 
1 8   PHE n 
1 9   LEU n 
1 10  LYS n 
1 11  ALA n 
1 12  LEU n 
1 13  LYS n 
1 14  LYS n 
1 15  LYS n 
1 16  PHE n 
1 17  GLU n 
1 18  GLY n 
1 19  GLU n 
1 20  ASP n 
1 21  PRO n 
1 22  GLU n 
1 23  GLU n 
1 24  LYS n 
1 25  SER n 
1 26  THR n 
1 27  ASN n 
1 28  PHE n 
1 29  TYR n 
1 30  CYS n 
1 31  PHE n 
1 32  GLY n 
1 33  GLY n 
1 34  TRP n 
1 35  GLU n 
1 36  GLN n 
1 37  SER n 
1 38  GLU n 
1 39  ARG n 
1 40  LYS n 
1 41  ARG n 
1 42  GLU n 
1 43  PHE n 
1 44  THR n 
1 45  GLU n 
1 46  TYR n 
1 47  ALA n 
1 48  LYS n 
1 49  LYS n 
1 50  ALA n 
1 51  ALA n 
1 52  GLU n 
1 53  LYS n 
1 54  ARG n 
1 55  GLY n 
1 56  GLY n 
1 57  ILE n 
1 58  PRO n 
1 59  PHE n 
1 60  TYR n 
1 61  ASN n 
1 62  PRO n 
1 63  ASP n 
1 64  ILE n 
1 65  GLY n 
1 66  VAL n 
1 67  PRO n 
1 68  LEU n 
1 69  GLY n 
1 70  GLN n 
1 71  ARG n 
1 72  LYS n 
1 73  LEU n 
1 74  MET n 
1 75  ALA n 
1 76  TYR n 
1 77  ARG n 
1 78  VAL n 
1 79  SER n 
1 80  GLY n 
1 81  THR n 
1 82  ASP n 
1 83  ALA n 
1 84  TYR n 
1 85  VAL n 
1 86  GLU n 
1 87  GLY n 
1 88  ASP n 
1 89  ASP n 
1 90  LEU n 
1 91  HIS n 
1 92  PHE n 
1 93  VAL n 
1 94  ASN n 
1 95  ASN n 
1 96  ALA n 
1 97  ALA n 
1 98  ILE n 
1 99  GLN n 
1 100 GLN n 
1 101 MET n 
1 102 VAL n 
1 103 ASP n 
1 104 ASP n 
1 105 ILE n 
1 106 LYS n 
1 107 ARG n 
1 108 THR n 
1 109 VAL n 
1 110 ILE n 
1 111 VAL n 
1 112 GLY n 
1 113 MET n 
1 114 ASP n 
1 115 THR n 
1 116 ALA n 
1 117 HIS n 
1 118 ALA n 
1 119 VAL n 
1 120 LEU n 
1 121 GLU n 
1 122 LYS n 
1 123 ARG n 
1 124 LEU n 
1 125 GLY n 
1 126 VAL n 
1 127 GLU n 
1 128 VAL n 
1 129 THR n 
1 130 PRO n 
1 131 GLU n 
1 132 THR n 
1 133 ILE n 
1 134 ASN n 
1 135 GLU n 
1 136 TYR n 
1 137 MET n 
1 138 GLU n 
1 139 VAL n 
1 140 ILE n 
1 141 ASN n 
1 142 HIS n 
1 143 ALA n 
1 144 LEU n 
1 145 PRO n 
1 146 GLY n 
1 147 GLY n 
1 148 ALA n 
1 149 VAL n 
1 150 VAL n 
1 151 GLN n 
1 152 GLU n 
1 153 HIS n 
1 154 MET n 
1 155 VAL n 
1 156 GLU n 
1 157 VAL n 
1 158 HIS n 
1 159 PRO n 
1 160 GLY n 
1 161 ILE n 
1 162 VAL n 
1 163 GLU n 
1 164 ASP n 
1 165 CYS n 
1 166 TYR n 
1 167 ALA n 
1 168 LYS n 
1 169 VAL n 
1 170 PHE n 
1 171 THR n 
1 172 GLY n 
1 173 ASP n 
1 174 ASP n 
1 175 ASN n 
1 176 LEU n 
1 177 ALA n 
1 178 ASP n 
1 179 GLU n 
1 180 LEU n 
1 181 ASP n 
1 182 LYS n 
1 183 ARG n 
1 184 ILE n 
1 185 LEU n 
1 186 ILE n 
1 187 ASP n 
1 188 ILE n 
1 189 ASN n 
1 190 LYS n 
1 191 GLU n 
1 192 PHE n 
1 193 PRO n 
1 194 GLU n 
1 195 GLU n 
1 196 GLN n 
1 197 ALA n 
1 198 GLU n 
1 199 GLN n 
1 200 LEU n 
1 201 LYS n 
1 202 SER n 
1 203 TYR n 
1 204 ILE n 
1 205 GLY n 
1 206 ASN n 
1 207 ARG n 
1 208 THR n 
1 209 TYR n 
1 210 GLN n 
1 211 VAL n 
1 212 ASN n 
1 213 ARG n 
1 214 VAL n 
1 215 PRO n 
1 216 THR n 
1 217 ILE n 
1 218 VAL n 
1 219 VAL n 
1 220 ARG n 
1 221 ALA n 
1 222 CYS n 
1 223 ASP n 
1 224 GLY n 
1 225 GLY n 
1 226 THR n 
1 227 VAL n 
1 228 SER n 
1 229 ARG n 
1 230 TRP n 
1 231 SER n 
1 232 ALA n 
1 233 MET n 
1 234 GLN n 
1 235 ILE n 
1 236 GLY n 
1 237 MET n 
1 238 SER n 
1 239 PHE n 
1 240 ILE n 
1 241 SER n 
1 242 ALA n 
1 243 TYR n 
1 244 LYS n 
1 245 LEU n 
1 246 CYS n 
1 247 ALA n 
1 248 GLY n 
1 249 GLU n 
1 250 ALA n 
1 251 ALA n 
1 252 ILE n 
1 253 ALA n 
1 254 ASP n 
1 255 PHE n 
1 256 SER n 
1 257 PHE n 
1 258 ALA n 
1 259 ALA n 
1 260 LYS n 
1 261 MHS n 
1 262 ALA n 
1 263 ASP n 
1 264 VAL n 
1 265 ILE n 
1 266 GLU n 
1 267 MET n 
1 268 GLY n 
1 269 THR n 
1 270 ILE n 
1 271 MET n 
1 272 PRO n 
1 273 ALA n 
1 274 ARG n 
1 275 AGM n 
1 276 ALA n 
1 277 ARG n 
1 278 GLY n 
1 279 PRO n 
1 280 ASN n 
1 281 GLU n 
1 282 PRO n 
1 283 GLY n 
1 284 GLY n 
1 285 VAL n 
1 286 ALA n 
1 287 PHE n 
1 288 GLY n 
1 289 THR n 
1 290 PHE n 
1 291 ALA n 
1 292 ASP n 
1 293 ILE n 
1 294 VAL n 
1 295 GLN n 
1 296 ALA n 
1 297 SER n 
1 298 ARG n 
1 299 VAL n 
1 300 SER n 
1 301 ASP n 
1 302 ASP n 
1 303 PRO n 
1 304 ALA n 
1 305 ASN n 
1 306 VAL n 
1 307 SER n 
1 308 LEU n 
1 309 GLU n 
1 310 VAL n 
1 311 ILE n 
1 312 ALA n 
1 313 GLY n 
1 314 ALA n 
1 315 ALA n 
1 316 ALA n 
1 317 LEU n 
1 318 TYR n 
1 319 ASP n 
1 320 GLN n 
1 321 VAL n 
1 322 TRP n 
1 323 LEU n 
1 324 GLY n 
1 325 SER n 
1 326 TYR n 
1 327 MET n 
1 328 SER n 
1 329 GLY n 
1 330 GLY n 
1 331 VAL n 
1 332 GLY n 
1 333 PHE n 
1 334 THR n 
1 335 GLN n 
1 336 TYR n 
1 337 ALA n 
1 338 THR n 
1 339 ALA n 
1 340 ALA n 
1 341 TYR n 
1 342 THR n 
1 343 ASP n 
1 344 ASP n 
1 345 ILE n 
1 346 LEU n 
1 347 ASP n 
1 348 ASP n 
1 349 PHE n 
1 350 LEU n 
1 351 TYR n 
1 352 TYR n 
1 353 GLY n 
1 354 MET n 
1 355 GLU n 
1 356 TYR n 
1 357 VAL n 
1 358 GLU n 
1 359 ASP n 
1 360 LYS n 
1 361 PHE n 
1 362 GLY n 
1 363 ILE n 
1 364 CYS n 
1 365 GLY n 
1 366 SER n 
1 367 GLU n 
1 368 PRO n 
1 369 THR n 
1 370 MET n 
1 371 ASP n 
1 372 VAL n 
1 373 VAL n 
1 374 ARG n 
1 375 ASP n 
1 376 ILE n 
1 377 SER n 
1 378 THR n 
1 379 GLU n 
1 380 VAL n 
1 381 THR n 
1 382 LEU n 
1 383 TYR n 
1 384 SER n 
1 385 LEU n 
1 386 GLU n 
1 387 GLN n 
1 388 TYR n 
1 389 GLU n 
1 390 GLU n 
1 391 TYR n 
1 392 PRO n 
1 393 THR n 
1 394 LEU n 
1 395 LEU n 
1 396 GLU n 
1 397 ASP n 
1 398 HIS n 
1 399 PHE n 
1 400 GLY n 
1 401 GLY n 
1 402 SER n 
1 403 MGN n 
1 404 ARG n 
1 405 ALA n 
1 406 ALA n 
1 407 VAL n 
1 408 ALA n 
1 409 ALA n 
1 410 ALA n 
1 411 ALA n 
1 412 ALA n 
1 413 GLY n 
1 414 CYS n 
1 415 SER n 
1 416 THR n 
1 417 ALA n 
1 418 PHE n 
1 419 ALA n 
1 420 THR n 
1 421 GLY n 
1 422 ASN n 
1 423 SER n 
1 424 ASN n 
1 425 ALA n 
1 426 GLY n 
1 427 VAL n 
1 428 ASN n 
1 429 GLY n 
1 430 TRP n 
1 431 TYR n 
1 432 LEU n 
1 433 SER n 
1 434 GLN n 
1 435 ILE n 
1 436 LEU n 
1 437 HIS n 
1 438 LYS n 
1 439 GLU n 
1 440 ALA n 
1 441 HIS n 
1 442 SER n 
1 443 ARG n 
1 444 LEU n 
1 445 GLY n 
1 446 PHE n 
1 447 TYR n 
1 448 GL3 n 
1 449 TYR n 
1 450 ASP n 
1 451 LEU n 
1 452 GLN n 
1 453 ASP n 
1 454 GLN n 
1 455 SMC n 
1 456 GLY n 
1 457 ALA n 
1 458 SER n 
1 459 ASN n 
1 460 SER n 
1 461 LEU n 
1 462 SER n 
1 463 ILE n 
1 464 ARG n 
1 465 SER n 
1 466 ASP n 
1 467 GLU n 
1 468 GLY n 
1 469 LEU n 
1 470 ILE n 
1 471 HIS n 
1 472 GLU n 
1 473 LEU n 
1 474 ARG n 
1 475 GLY n 
1 476 PRO n 
1 477 ASN n 
1 478 TYR n 
1 479 PRO n 
1 480 ASN n 
1 481 TYR n 
1 482 ALA n 
1 483 MET n 
1 484 ASN n 
1 485 VAL n 
1 486 GLY n 
1 487 HIS n 
1 488 GLN n 
1 489 PRO n 
1 490 GLU n 
1 491 TYR n 
1 492 ALA n 
1 493 GLY n 
1 494 ILE n 
1 495 ALA n 
1 496 GLN n 
1 497 ALA n 
1 498 PRO n 
1 499 HIS n 
1 500 ALA n 
1 501 ALA n 
1 502 ARG n 
1 503 GLY n 
1 504 ASP n 
1 505 ALA n 
1 506 PHE n 
1 507 CYS n 
1 508 THR n 
1 509 ASN n 
1 510 PRO n 
1 511 LEU n 
1 512 ILE n 
1 513 LYS n 
1 514 VAL n 
1 515 ALA n 
1 516 PHE n 
1 517 ALA n 
1 518 ASP n 
1 519 LYS n 
1 520 ASP n 
1 521 LEU n 
1 522 SER n 
1 523 PHE n 
1 524 ASP n 
1 525 PHE n 
1 526 THR n 
1 527 SER n 
1 528 PRO n 
1 529 ARG n 
1 530 LYS n 
1 531 SER n 
1 532 ILE n 
1 533 ALA n 
1 534 LYS n 
1 535 GLY n 
1 536 ALA n 
1 537 LEU n 
1 538 ARG n 
1 539 GLU n 
1 540 PHE n 
1 541 ILE n 
1 542 PRO n 
1 543 GLU n 
1 544 GLY n 
1 545 GLU n 
1 546 ARG n 
1 547 ASP n 
1 548 LEU n 
1 549 ILE n 
1 550 ILE n 
1 551 PRO n 
1 552 ALA n 
1 553 GLY n 
1 554 LYS n 
2 1   MET n 
2 2   PRO n 
2 3   MET n 
2 4   TYR n 
2 5   GLU n 
2 6   ASP n 
2 7   ARG n 
2 8   VAL n 
2 9   ASP n 
2 10  LEU n 
2 11  TYR n 
2 12  GLY n 
2 13  ALA n 
2 14  ASP n 
2 15  GLY n 
2 16  LYS n 
2 17  LEU n 
2 18  LEU n 
2 19  GLU n 
2 20  GLU n 
2 21  ASP n 
2 22  VAL n 
2 23  PRO n 
2 24  LEU n 
2 25  GLU n 
2 26  ALA n 
2 27  VAL n 
2 28  SER n 
2 29  PRO n 
2 30  LEU n 
2 31  LYS n 
2 32  ASN n 
2 33  PRO n 
2 34  THR n 
2 35  ILE n 
2 36  ALA n 
2 37  ASN n 
2 38  LEU n 
2 39  VAL n 
2 40  SER n 
2 41  ASP n 
2 42  VAL n 
2 43  LYS n 
2 44  ARG n 
2 45  SER n 
2 46  VAL n 
2 47  ALA n 
2 48  VAL n 
2 49  ASN n 
2 50  LEU n 
2 51  ALA n 
2 52  GLY n 
2 53  ILE n 
2 54  GLU n 
2 55  GLY n 
2 56  SER n 
2 57  LEU n 
2 58  ARG n 
2 59  LYS n 
2 60  ALA n 
2 61  ALA n 
2 62  LEU n 
2 63  GLY n 
2 64  GLY n 
2 65  LYS n 
2 66  SER n 
2 67  ASN n 
2 68  PHE n 
2 69  ILE n 
2 70  PRO n 
2 71  GLY n 
2 72  ARG n 
2 73  GLU n 
2 74  VAL n 
2 75  ASP n 
2 76  LEU n 
2 77  PRO n 
2 78  ILE n 
2 79  VAL n 
2 80  GLU n 
2 81  ASN n 
2 82  ALA n 
2 83  GLU n 
2 84  ALA n 
2 85  ILE n 
2 86  ALA n 
2 87  GLU n 
2 88  LYS n 
2 89  ILE n 
2 90  LYS n 
2 91  LYS n 
2 92  LEU n 
2 93  VAL n 
2 94  GLN n 
2 95  THR n 
2 96  SER n 
2 97  GLU n 
2 98  ASP n 
2 99  ASP n 
2 100 ASP n 
2 101 THR n 
2 102 ASN n 
2 103 ILE n 
2 104 ARG n 
2 105 LEU n 
2 106 ILE n 
2 107 ASN n 
2 108 ASN n 
2 109 GLY n 
2 110 GLN n 
2 111 GLN n 
2 112 ILE n 
2 113 LEU n 
2 114 VAL n 
2 115 GLN n 
2 116 VAL n 
2 117 PRO n 
2 118 THR n 
2 119 THR n 
2 120 ARG n 
2 121 MET n 
2 122 GLY n 
2 123 VAL n 
2 124 ALA n 
2 125 ALA n 
2 126 ASP n 
2 127 TYR n 
2 128 THR n 
2 129 VAL n 
2 130 SER n 
2 131 ALA n 
2 132 LEU n 
2 133 VAL n 
2 134 THR n 
2 135 GLY n 
2 136 ALA n 
2 137 ALA n 
2 138 VAL n 
2 139 VAL n 
2 140 GLN n 
2 141 ALA n 
2 142 ILE n 
2 143 ILE n 
2 144 ASP n 
2 145 GLU n 
2 146 PHE n 
2 147 ASP n 
2 148 VAL n 
2 149 ASP n 
2 150 MET n 
2 151 PHE n 
2 152 ASP n 
2 153 ALA n 
2 154 ASN n 
2 155 ALA n 
2 156 VAL n 
2 157 LYS n 
2 158 THR n 
2 159 ALA n 
2 160 VAL n 
2 161 MET n 
2 162 GLY n 
2 163 ARG n 
2 164 TYR n 
2 165 PRO n 
2 166 GLN n 
2 167 THR n 
2 168 VAL n 
2 169 ASP n 
2 170 PHE n 
2 171 THR n 
2 172 GLY n 
2 173 ALA n 
2 174 ASN n 
2 175 LEU n 
2 176 SER n 
2 177 THR n 
2 178 LEU n 
2 179 LEU n 
2 180 GLY n 
2 181 PRO n 
2 182 PRO n 
2 183 VAL n 
2 184 LEU n 
2 185 LEU n 
2 186 GLU n 
2 187 GLY n 
2 188 LEU n 
2 189 GLY n 
2 190 TYR n 
2 191 GLY n 
2 192 LEU n 
2 193 ARG n 
2 194 ASN n 
2 195 ILE n 
2 196 MET n 
2 197 ALA n 
2 198 ASN n 
2 199 HIS n 
2 200 VAL n 
2 201 VAL n 
2 202 ALA n 
2 203 ILE n 
2 204 THR n 
2 205 ARG n 
2 206 LYS n 
2 207 ASN n 
2 208 THR n 
2 209 LEU n 
2 210 ASN n 
2 211 ALA n 
2 212 SER n 
2 213 ALA n 
2 214 LEU n 
2 215 SER n 
2 216 SER n 
2 217 ILE n 
2 218 LEU n 
2 219 GLU n 
2 220 GLN n 
2 221 THR n 
2 222 ALA n 
2 223 MET n 
2 224 PHE n 
2 225 GLU n 
2 226 THR n 
2 227 GLY n 
2 228 ASP n 
2 229 ALA n 
2 230 VAL n 
2 231 GLY n 
2 232 ALA n 
2 233 PHE n 
2 234 GLU n 
2 235 ARG n 
2 236 MET n 
2 237 HIS n 
2 238 LEU n 
2 239 LEU n 
2 240 GLY n 
2 241 LEU n 
2 242 ALA n 
2 243 TYR n 
2 244 GLN n 
2 245 GLY n 
2 246 LEU n 
2 247 ASN n 
2 248 ALA n 
2 249 ASN n 
2 250 ASN n 
2 251 LEU n 
2 252 LEU n 
2 253 PHE n 
2 254 ASP n 
2 255 LEU n 
2 256 VAL n 
2 257 LYS n 
2 258 GLU n 
2 259 ASN n 
2 260 GLY n 
2 261 LYS n 
2 262 GLY n 
2 263 THR n 
2 264 VAL n 
2 265 GLY n 
2 266 THR n 
2 267 VAL n 
2 268 ILE n 
2 269 ALA n 
2 270 SER n 
2 271 LEU n 
2 272 VAL n 
2 273 GLU n 
2 274 ARG n 
2 275 ALA n 
2 276 ILE n 
2 277 GLU n 
2 278 ASP n 
2 279 ARG n 
2 280 VAL n 
2 281 ILE n 
2 282 LYS n 
2 283 VAL n 
2 284 ALA n 
2 285 LYS n 
2 286 GLU n 
2 287 MET n 
2 288 THR n 
2 289 SER n 
2 290 GLY n 
2 291 TYR n 
2 292 LYS n 
2 293 MET n 
2 294 TYR n 
2 295 GLU n 
2 296 PRO n 
2 297 ALA n 
2 298 ASP n 
2 299 TRP n 
2 300 ALA n 
2 301 LEU n 
2 302 TRP n 
2 303 ASN n 
2 304 ALA n 
2 305 TYR n 
2 306 ALA n 
2 307 ALA n 
2 308 THR n 
2 309 GLY n 
2 310 LEU n 
2 311 LEU n 
2 312 ALA n 
2 313 ALA n 
2 314 THR n 
2 315 ILE n 
2 316 VAL n 
2 317 ASN n 
2 318 VAL n 
2 319 GLY n 
2 320 ALA n 
2 321 ALA n 
2 322 ARG n 
2 323 ALA n 
2 324 ALA n 
2 325 GLN n 
2 326 GLY n 
2 327 VAL n 
2 328 ALA n 
2 329 SER n 
2 330 THR n 
2 331 VAL n 
2 332 LEU n 
2 333 TYR n 
2 334 TYR n 
2 335 ASN n 
2 336 ASP n 
2 337 ILE n 
2 338 LEU n 
2 339 GLU n 
2 340 TYR n 
2 341 GLU n 
2 342 THR n 
2 343 GLY n 
2 344 LEU n 
2 345 PRO n 
2 346 GLY n 
2 347 VAL n 
2 348 ASP n 
2 349 PHE n 
2 350 GLY n 
2 351 ARG n 
2 352 ALA n 
2 353 MET n 
2 354 GLY n 
2 355 THR n 
2 356 ALA n 
2 357 VAL n 
2 358 GLY n 
2 359 PHE n 
2 360 SER n 
2 361 PHE n 
2 362 PHE n 
2 363 SER n 
2 364 HIS n 
2 365 SER n 
2 366 ILE n 
2 367 TYR n 
2 368 GLY n 
2 369 GLY n 
2 370 GLY n 
2 371 GLY n 
2 372 PRO n 
2 373 GLY n 
2 374 ILE n 
2 375 PHE n 
2 376 HIS n 
2 377 GLY n 
2 378 ASN n 
2 379 HIS n 
2 380 VAL n 
2 381 VAL n 
2 382 THR n 
2 383 ARG n 
2 384 HIS n 
2 385 SER n 
2 386 LYS n 
2 387 GLY n 
2 388 PHE n 
2 389 ALA n 
2 390 LEU n 
2 391 PRO n 
2 392 CYS n 
2 393 VAL n 
2 394 ALA n 
2 395 ALA n 
2 396 ALA n 
2 397 MET n 
2 398 CYS n 
2 399 LEU n 
2 400 ASP n 
2 401 ALA n 
2 402 GLY n 
2 403 THR n 
2 404 GLN n 
2 405 MET n 
2 406 PHE n 
2 407 SER n 
2 408 VAL n 
2 409 GLU n 
2 410 LYS n 
2 411 THR n 
2 412 SER n 
2 413 GLY n 
2 414 LEU n 
2 415 ILE n 
2 416 GLY n 
2 417 SER n 
2 418 VAL n 
2 419 TYR n 
2 420 SER n 
2 421 GLU n 
2 422 ILE n 
2 423 ASP n 
2 424 TYR n 
2 425 PHE n 
2 426 ARG n 
2 427 GLU n 
2 428 PRO n 
2 429 ILE n 
2 430 VAL n 
2 431 ASN n 
2 432 VAL n 
2 433 ALA n 
2 434 LYS n 
2 435 GLY n 
2 436 ALA n 
2 437 ALA n 
2 438 GLU n 
2 439 ILE n 
2 440 LYS n 
2 441 ASP n 
2 442 GLN n 
2 443 LEU n 
3 1   MET n 
3 2   SER n 
3 3   TYR n 
3 4   LYS n 
3 5   ALA n 
3 6   GLN n 
3 7   TYR n 
3 8   THR n 
3 9   PRO n 
3 10  GLY n 
3 11  GLU n 
3 12  THR n 
3 13  ARG n 
3 14  ILE n 
3 15  ALA n 
3 16  GLU n 
3 17  ASN n 
3 18  ARG n 
3 19  ARG n 
3 20  LYS n 
3 21  HIS n 
3 22  MET n 
3 23  ASN n 
3 24  PRO n 
3 25  ASP n 
3 26  TYR n 
3 27  GLU n 
3 28  LEU n 
3 29  ARG n 
3 30  LYS n 
3 31  LEU n 
3 32  ARG n 
3 33  GLU n 
3 34  ILE n 
3 35  SER n 
3 36  ASP n 
3 37  GLU n 
3 38  ASP n 
3 39  LEU n 
3 40  VAL n 
3 41  LYS n 
3 42  VAL n 
3 43  LEU n 
3 44  GLY n 
3 45  HIS n 
3 46  ARG n 
3 47  ASN n 
3 48  PRO n 
3 49  GLY n 
3 50  GLU n 
3 51  SER n 
3 52  TYR n 
3 53  LYS n 
3 54  SER n 
3 55  VAL n 
3 56  HIS n 
3 57  PRO n 
3 58  PRO n 
3 59  LEU n 
3 60  ASP n 
3 61  GLU n 
3 62  MET n 
3 63  ASP n 
3 64  PHE n 
3 65  GLU n 
3 66  GLU n 
3 67  ASP n 
3 68  ILE n 
3 69  VAL n 
3 70  ARG n 
3 71  ASP n 
3 72  LEU n 
3 73  VAL n 
3 74  GLU n 
3 75  PRO n 
3 76  ILE n 
3 77  GLN n 
3 78  GLY n 
3 79  ALA n 
3 80  LYS n 
3 81  GLU n 
3 82  GLY n 
3 83  VAL n 
3 84  ARG n 
3 85  VAL n 
3 86  ARG n 
3 87  TYR n 
3 88  ILE n 
3 89  GLN n 
3 90  PHE n 
3 91  ALA n 
3 92  ASP n 
3 93  SER n 
3 94  MET n 
3 95  TYR n 
3 96  ASN n 
3 97  ALA n 
3 98  PRO n 
3 99  ALA n 
3 100 GLN n 
3 101 PRO n 
3 102 TYR n 
3 103 ASP n 
3 104 ARG n 
3 105 ALA n 
3 106 ARG n 
3 107 THR n 
3 108 TYR n 
3 109 MET n 
3 110 TRP n 
3 111 ARG n 
3 112 TYR n 
3 113 ARG n 
3 114 GLY n 
3 115 VAL n 
3 116 ASP n 
3 117 THR n 
3 118 GLY n 
3 119 THR n 
3 120 LEU n 
3 121 SER n 
3 122 GLY n 
3 123 ARG n 
3 124 GLN n 
3 125 VAL n 
3 126 ILE n 
3 127 GLU n 
3 128 MET n 
3 129 ARG n 
3 130 GLU n 
3 131 LEU n 
3 132 ASP n 
3 133 LEU n 
3 134 GLU n 
3 135 GLY n 
3 136 VAL n 
3 137 SER n 
3 138 LYS n 
3 139 GLU n 
3 140 LEU n 
3 141 VAL n 
3 142 GLU n 
3 143 THR n 
3 144 GLU n 
3 145 LEU n 
3 146 PHE n 
3 147 ASP n 
3 148 PRO n 
3 149 ALA n 
3 150 THR n 
3 151 THR n 
3 152 GLY n 
3 153 ILE n 
3 154 ARG n 
3 155 GLY n 
3 156 ALA n 
3 157 THR n 
3 158 VAL n 
3 159 HIS n 
3 160 GLY n 
3 161 HIS n 
3 162 SER n 
3 163 LEU n 
3 164 ARG n 
3 165 LEU n 
3 166 ASP n 
3 167 GLU n 
3 168 ASN n 
3 169 GLY n 
3 170 LEU n 
3 171 MET n 
3 172 PHE n 
3 173 ASP n 
3 174 ALA n 
3 175 LEU n 
3 176 GLN n 
3 177 ARG n 
3 178 TYR n 
3 179 VAL n 
3 180 PHE n 
3 181 ASP n 
3 182 GLU n 
3 183 GLU n 
3 184 THR n 
3 185 GLY n 
3 186 HIS n 
3 187 VAL n 
3 188 VAL n 
3 189 TYR n 
3 190 VAL n 
3 191 LYS n 
3 192 GLU n 
3 193 GLN n 
3 194 VAL n 
3 195 GLY n 
3 196 ARG n 
3 197 PRO n 
3 198 LEU n 
3 199 ASP n 
3 200 GLU n 
3 201 PRO n 
3 202 VAL n 
3 203 ASP n 
3 204 MET n 
3 205 GLY n 
3 206 GLN n 
3 207 PRO n 
3 208 LEU n 
3 209 ASP n 
3 210 GLU n 
3 211 GLU n 
3 212 GLU n 
3 213 LEU n 
3 214 ARG n 
3 215 LYS n 
3 216 ILE n 
3 217 THR n 
3 218 THR n 
3 219 ILE n 
3 220 TYR n 
3 221 ARG n 
3 222 LYS n 
3 223 ASP n 
3 224 ASN n 
3 225 ILE n 
3 226 ALA n 
3 227 MET n 
3 228 ARG n 
3 229 ASP n 
3 230 ASP n 
3 231 LYS n 
3 232 GLU n 
3 233 ALA n 
3 234 ILE n 
3 235 GLU n 
3 236 VAL n 
3 237 VAL n 
3 238 GLU n 
3 239 ASN n 
3 240 ILE n 
3 241 HIS n 
3 242 THR n 
3 243 GLY n 
3 244 ARG n 
3 245 THR n 
3 246 MET n 
3 247 GLY n 
3 248 GLY n 
3 249 PHE n 
3 250 GLY n 
3 251 MET n 
3 252 ASP n 
3 253 VAL n 
3 254 PHE n 
3 255 LYS n 
3 256 GLU n 
3 257 ASP n 
3 258 LEU n 
3 259 ARG n 
3 260 LYS n 
3 261 ARG n 
3 262 LEU n 
3 263 GLY n 
3 264 ASP n 
3 265 ASP n 
# 
loop_
_entity_src_nat.entity_id 
_entity_src_nat.pdbx_src_id 
_entity_src_nat.pdbx_alt_source_flag 
_entity_src_nat.pdbx_beg_seq_num 
_entity_src_nat.pdbx_end_seq_num 
_entity_src_nat.common_name 
_entity_src_nat.pdbx_organism_scientific 
_entity_src_nat.pdbx_ncbi_taxonomy_id 
_entity_src_nat.genus 
_entity_src_nat.species 
_entity_src_nat.strain 
_entity_src_nat.tissue 
_entity_src_nat.tissue_fraction 
_entity_src_nat.pdbx_secretion 
_entity_src_nat.pdbx_fragment 
_entity_src_nat.pdbx_variant 
_entity_src_nat.pdbx_cell_line 
_entity_src_nat.pdbx_atcc 
_entity_src_nat.pdbx_cellular_location 
_entity_src_nat.pdbx_organ 
_entity_src_nat.pdbx_organelle 
_entity_src_nat.pdbx_cell 
_entity_src_nat.pdbx_plasmid_name 
_entity_src_nat.pdbx_plasmid_details 
_entity_src_nat.details 
1 1 sample ? ? ? 'METHANOTHERMOBACTER WOLFEII' 145261 ? ? ? ? ? ? ? ? ? 'DSM 2970' ? ? ? ? ? ? 
'GERMAN COLLECTION OF MICROORGANISMS (DSM)' 
2 1 sample ? ? ? 'METHANOTHERMOBACTER WOLFEII' 145261 ? ? ? ? ? ? ? ? ? 'DSM 2970' ? ? ? ? ? ? 
'GERMAN COLLECTION OF MICROORGANISMS (DSM)' 
3 1 sample ? ? ? 'METHANOTHERMOBACTER WOLFEII' 145261 ? ? ? ? ? ? ? ? ? 'DSM 2970' ? ? ? ? ? ? 
'GERMAN COLLECTION OF MICROORGANISMS (DSM)' 
# 
loop_
_struct_ref.id 
_struct_ref.db_name 
_struct_ref.db_code 
_struct_ref.entity_id 
_struct_ref.pdbx_seq_one_letter_code 
_struct_ref.pdbx_align_begin 
_struct_ref.pdbx_db_accession 
_struct_ref.pdbx_db_isoform 
1 PDB 5A8W 1 ? ? 5A8W ? 
2 PDB 5A8W 2 ? ? 5A8W ? 
3 PDB 5A8W 3 ? ? 5A8W ? 
# 
loop_
_struct_ref_seq.align_id 
_struct_ref_seq.ref_id 
_struct_ref_seq.pdbx_PDB_id_code 
_struct_ref_seq.pdbx_strand_id 
_struct_ref_seq.seq_align_beg 
_struct_ref_seq.pdbx_seq_align_beg_ins_code 
_struct_ref_seq.seq_align_end 
_struct_ref_seq.pdbx_seq_align_end_ins_code 
_struct_ref_seq.pdbx_db_accession 
_struct_ref_seq.db_align_beg 
_struct_ref_seq.pdbx_db_align_beg_ins_code 
_struct_ref_seq.db_align_end 
_struct_ref_seq.pdbx_db_align_end_ins_code 
_struct_ref_seq.pdbx_auth_seq_align_beg 
_struct_ref_seq.pdbx_auth_seq_align_end 
1  1 5A8W A 1 ? 554 ? 5A8W 1 ? 554 ? 1 554 
2  2 5A8W B 1 ? 443 ? 5A8W 1 ? 443 ? 1 443 
3  3 5A8W C 1 ? 265 ? 5A8W 1 ? 265 ? 1 265 
4  1 5A8W D 1 ? 554 ? 5A8W 1 ? 554 ? 1 554 
5  2 5A8W E 1 ? 443 ? 5A8W 1 ? 443 ? 1 443 
6  3 5A8W F 1 ? 265 ? 5A8W 1 ? 265 ? 1 265 
7  1 5A8W G 1 ? 554 ? 5A8W 1 ? 554 ? 1 554 
8  2 5A8W H 1 ? 443 ? 5A8W 1 ? 443 ? 1 443 
9  3 5A8W I 1 ? 265 ? 5A8W 1 ? 265 ? 1 265 
10 1 5A8W J 1 ? 554 ? 5A8W 1 ? 554 ? 1 554 
11 2 5A8W K 1 ? 443 ? 5A8W 1 ? 443 ? 1 443 
12 3 5A8W L 1 ? 265 ? 5A8W 1 ? 265 ? 1 265 
# 
loop_
_chem_comp.id 
_chem_comp.type 
_chem_comp.mon_nstd_flag 
_chem_comp.name 
_chem_comp.pdbx_synonyms 
_chem_comp.formula 
_chem_comp.formula_weight 
ACT non-polymer         . 'ACETATE ION'               ?                                     'C2 H3 O2 -1'         59.044  
AGM 'L-peptide linking' n 5-METHYL-ARGININE           ?                                     'C7 H17 N4 O2 1'      189.235 
ALA 'L-peptide linking' y ALANINE                     ?                                     'C3 H7 N O2'          89.093  
ARG 'L-peptide linking' y ARGININE                    ?                                     'C6 H15 N4 O2 1'      175.209 
ASN 'L-peptide linking' y ASPARAGINE                  ?                                     'C4 H8 N2 O3'         132.118 
ASP 'L-peptide linking' y 'ASPARTIC ACID'             ?                                     'C4 H7 N O4'          133.103 
COM non-polymer         . '1-THIOETHANESULFONIC ACID' ?                                     'C2 H6 O3 S2'         142.197 
CYS 'L-peptide linking' y CYSTEINE                    ?                                     'C3 H7 N O2 S'        121.158 
F43 non-polymer         . 'FACTOR 430'                ?                                     'C42 H51 N6 Ni O13 1' 906.580 
GL3 'L-peptide linking' n THIOGLYCIN                  ?                                     'C2 H5 N O S'         91.132  
GLN 'L-peptide linking' y GLUTAMINE                   ?                                     'C5 H10 N2 O3'        146.144 
GLU 'L-peptide linking' y 'GLUTAMIC ACID'             ?                                     'C5 H9 N O4'          147.129 
GLY 'peptide linking'   y GLYCINE                     ?                                     'C2 H5 N O2'          75.067  
HIS 'L-peptide linking' y HISTIDINE                   ?                                     'C6 H10 N3 O2 1'      156.162 
HOH non-polymer         . WATER                       ?                                     'H2 O'                18.015  
ILE 'L-peptide linking' y ISOLEUCINE                  ?                                     'C6 H13 N O2'         131.173 
LEU 'L-peptide linking' y LEUCINE                     ?                                     'C6 H13 N O2'         131.173 
LYS 'L-peptide linking' y LYSINE                      ?                                     'C6 H15 N2 O2 1'      147.195 
MET 'L-peptide linking' y METHIONINE                  ?                                     'C5 H11 N O2 S'       149.211 
MGN 'L-peptide linking' n 2-METHYL-GLUTAMINE          ?                                     'C6 H12 N2 O3'        160.171 
MHS 'L-peptide linking' n 'N1-METHYLATED HISTIDINE'   ?                                     'C7 H11 N3 O2'        169.181 
NA  non-polymer         . 'SODIUM ION'                ?                                     'Na 1'                22.990  
PHE 'L-peptide linking' y PHENYLALANINE               ?                                     'C9 H11 N O2'         165.189 
PRO 'L-peptide linking' y PROLINE                     ?                                     'C5 H9 N O2'          115.130 
SER 'L-peptide linking' y SERINE                      ?                                     'C3 H7 N O3'          105.093 
SMC 'L-peptide linking' n S-METHYLCYSTEINE            ?                                     'C4 H9 N O2 S'        135.185 
THR 'L-peptide linking' y THREONINE                   ?                                     'C4 H9 N O3'          119.119 
TP7 non-polymer         . 'Coenzyme B'                7-MERCAPTOHEPTANOYLTHREONINEPHOSPHATE 'C11 H22 N O7 P S'    343.334 
TRP 'L-peptide linking' y TRYPTOPHAN                  ?                                     'C11 H12 N2 O2'       204.225 
TYR 'L-peptide linking' y TYROSINE                    ?                                     'C9 H11 N O3'         181.189 
VAL 'L-peptide linking' y VALINE                      ?                                     'C5 H11 N O2'         117.146 
# 
_exptl.entry_id          5A8W 
_exptl.method            'X-RAY DIFFRACTION' 
_exptl.crystals_number   1 
# 
_exptl_crystal.id                    1 
_exptl_crystal.density_meas          ? 
_exptl_crystal.density_Matthews      2.4 
_exptl_crystal.density_percent_sol   49.01 
_exptl_crystal.description           NONE 
# 
_exptl_crystal_grow.crystal_id      1 
_exptl_crystal_grow.method          ? 
_exptl_crystal_grow.temp            ? 
_exptl_crystal_grow.temp_details    ? 
_exptl_crystal_grow.pH              7 
_exptl_crystal_grow.pdbx_pH_range   ? 
_exptl_crystal_grow.pdbx_details    
;13% (W/V) PEG 4000, 100 MM SODIUM ACETATE PH 4.1, AND 200 MM AMMONIUM ACETATE AT ROOM TEMPERATURE. THICK SQUARE-SHAPED CRYSTALS WERE IMMERSED IN A SOLUTION CONTAINING 30% (V/V) ETHYLENE GLYCOL, 14% (W/V) PEG 4000, 100 MM SODIUM ACETATE PH 4.1, AND 200 MM AMMONIUM ACETATE AS A CRYOPROTECTANT
;
# 
_diffrn.id                     1 
_diffrn.ambient_temp           77 
_diffrn.ambient_temp_details   ? 
_diffrn.crystal_id             1 
# 
_diffrn_detector.diffrn_id              1 
_diffrn_detector.detector               PIXEL 
_diffrn_detector.type                   'DECTRIS PILATUS 6M' 
_diffrn_detector.pdbx_collection_date   2014-12-11 
_diffrn_detector.details                ? 
# 
_diffrn_radiation.diffrn_id                        1 
_diffrn_radiation.wavelength_id                    1 
_diffrn_radiation.pdbx_monochromatic_or_laue_m_l   M 
_diffrn_radiation.monochromator                    ? 
_diffrn_radiation.pdbx_diffrn_protocol             'SINGLE WAVELENGTH' 
_diffrn_radiation.pdbx_scattering_type             x-ray 
# 
_diffrn_radiation_wavelength.id           1 
_diffrn_radiation_wavelength.wavelength   0.97857 
_diffrn_radiation_wavelength.wt           1.0 
# 
_diffrn_source.diffrn_id                   1 
_diffrn_source.source                      SYNCHROTRON 
_diffrn_source.type                        'SOLEIL BEAMLINE PROXIMA 1' 
_diffrn_source.pdbx_synchrotron_site       SOLEIL 
_diffrn_source.pdbx_synchrotron_beamline   'PROXIMA 1' 
_diffrn_source.pdbx_wavelength             0.97857 
_diffrn_source.pdbx_wavelength_list        ? 
# 
_reflns.pdbx_diffrn_id               1 
_reflns.pdbx_ordinal                 1 
_reflns.entry_id                     5A8W 
_reflns.observed_criterion_sigma_I   2.1 
_reflns.observed_criterion_sigma_F   ? 
_reflns.d_resolution_low             48.80 
_reflns.d_resolution_high            1.80 
_reflns.number_obs                   464655 
_reflns.number_all                   ? 
_reflns.percent_possible_obs         96.9 
_reflns.pdbx_Rmerge_I_obs            0.12 
_reflns.pdbx_Rsym_value              ? 
_reflns.pdbx_netI_over_sigmaI        6.50 
_reflns.B_iso_Wilson_estimate        14.76 
_reflns.pdbx_redundancy              2.7 
# 
_reflns_shell.pdbx_diffrn_id         1 
_reflns_shell.pdbx_ordinal           1 
_reflns_shell.d_res_high             1.80 
_reflns_shell.d_res_low              1.90 
_reflns_shell.percent_possible_all   95.1 
_reflns_shell.Rmerge_I_obs           0.55 
_reflns_shell.pdbx_Rsym_value        ? 
_reflns_shell.meanI_over_sigI_obs    2.10 
_reflns_shell.pdbx_redundancy        2.6 
# 
_refine.pdbx_refine_id                           'X-RAY DIFFRACTION' 
_refine.entry_id                                 5A8W 
_refine.pdbx_diffrn_id                           1 
_refine.pdbx_TLS_residual_ADP_flag               ? 
_refine.ls_number_reflns_obs                     464550 
_refine.ls_number_reflns_all                     ? 
_refine.pdbx_ls_sigma_I                          ? 
_refine.pdbx_ls_sigma_F                          1.96 
_refine.pdbx_data_cutoff_high_absF               ? 
_refine.pdbx_data_cutoff_low_absF                ? 
_refine.pdbx_data_cutoff_high_rms_absF           ? 
_refine.ls_d_res_low                             48.658 
_refine.ls_d_res_high                            1.800 
_refine.ls_percent_reflns_obs                    96.84 
_refine.ls_R_factor_obs                          0.1671 
_refine.ls_R_factor_all                          ? 
_refine.ls_R_factor_R_work                       0.1653 
_refine.ls_R_factor_R_free                       0.2007 
_refine.ls_R_factor_R_free_error                 ? 
_refine.ls_R_factor_R_free_error_details         ? 
_refine.ls_percent_reflns_R_free                 5.0 
_refine.ls_number_reflns_R_free                  23252 
_refine.ls_number_parameters                     ? 
_refine.ls_number_restraints                     ? 
_refine.occupancy_min                            ? 
_refine.occupancy_max                            ? 
_refine.correlation_coeff_Fo_to_Fc               ? 
_refine.correlation_coeff_Fo_to_Fc_free          ? 
_refine.B_iso_mean                               ? 
_refine.aniso_B[1][1]                            ? 
_refine.aniso_B[2][2]                            ? 
_refine.aniso_B[3][3]                            ? 
_refine.aniso_B[1][2]                            ? 
_refine.aniso_B[1][3]                            ? 
_refine.aniso_B[2][3]                            ? 
_refine.solvent_model_details                    'FLAT BULK SOLVENT MODEL' 
_refine.solvent_model_param_ksol                 ? 
_refine.solvent_model_param_bsol                 ? 
_refine.pdbx_solvent_vdw_probe_radii             1.11 
_refine.pdbx_solvent_ion_probe_radii             ? 
_refine.pdbx_solvent_shrinkage_radii             0.90 
_refine.pdbx_ls_cross_valid_method               ? 
_refine.details                                  ? 
_refine.pdbx_starting_model                      'PDB ENTRY 3POT' 
_refine.pdbx_method_to_determine_struct          'MOLECULAR REPLACEMENT' 
_refine.pdbx_isotropic_thermal_model             ? 
_refine.pdbx_stereochemistry_target_values       ML 
_refine.pdbx_stereochem_target_val_spec_case     ? 
_refine.pdbx_R_Free_selection_details            ? 
_refine.pdbx_overall_ESU_R                       ? 
_refine.pdbx_overall_ESU_R_Free                  ? 
_refine.overall_SU_ML                            0.20 
_refine.pdbx_overall_phase_error                 20.37 
_refine.overall_SU_B                             ? 
_refine.overall_SU_R_Cruickshank_DPI             ? 
_refine.pdbx_overall_SU_R_free_Cruickshank_DPI   ? 
_refine.pdbx_overall_SU_R_Blow_DPI               ? 
_refine.pdbx_overall_SU_R_free_Blow_DPI          ? 
# 
_refine_hist.pdbx_refine_id                   'X-RAY DIFFRACTION' 
_refine_hist.cycle_id                         LAST 
_refine_hist.pdbx_number_atoms_protein        38697 
_refine_hist.pdbx_number_atoms_nucleic_acid   0 
_refine_hist.pdbx_number_atoms_ligand         405 
_refine_hist.number_atoms_solvent             2915 
_refine_hist.number_atoms_total               42017 
_refine_hist.d_res_high                       1.800 
_refine_hist.d_res_low                        48.658 
# 
loop_
_refine_ls_restr.type 
_refine_ls_restr.dev_ideal 
_refine_ls_restr.dev_ideal_target 
_refine_ls_restr.weight 
_refine_ls_restr.number 
_refine_ls_restr.pdbx_refine_id 
_refine_ls_restr.pdbx_restraint_function 
f_bond_d           0.016  ? ? 40246 'X-RAY DIFFRACTION' ? 
f_angle_d          1.529  ? ? 54690 'X-RAY DIFFRACTION' ? 
f_dihedral_angle_d 16.588 ? ? 24265 'X-RAY DIFFRACTION' ? 
f_chiral_restr     0.085  ? ? 6031  'X-RAY DIFFRACTION' ? 
f_plane_restr      0.010  ? ? 7246  'X-RAY DIFFRACTION' ? 
# 
loop_
_refine_ls_shell.pdbx_refine_id 
_refine_ls_shell.pdbx_total_number_of_bins_used 
_refine_ls_shell.d_res_high 
_refine_ls_shell.d_res_low 
_refine_ls_shell.number_reflns_R_work 
_refine_ls_shell.R_factor_R_work 
_refine_ls_shell.percent_reflns_obs 
_refine_ls_shell.R_factor_R_free 
_refine_ls_shell.R_factor_R_free_error 
_refine_ls_shell.percent_reflns_R_free 
_refine_ls_shell.number_reflns_R_free 
_refine_ls_shell.number_reflns_all 
_refine_ls_shell.R_factor_all 
'X-RAY DIFFRACTION' . 1.8000 1.8205  14398 0.2821 95.00 0.3143 . . 760 . . 
'X-RAY DIFFRACTION' . 1.8205 1.8419  14393 0.2633 95.00 0.3037 . . 780 . . 
'X-RAY DIFFRACTION' . 1.8419 1.8643  14477 0.2383 95.00 0.2800 . . 747 . . 
'X-RAY DIFFRACTION' . 1.8643 1.8879  14476 0.2235 95.00 0.2621 . . 769 . . 
'X-RAY DIFFRACTION' . 1.8879 1.9128  14460 0.2245 96.00 0.2669 . . 794 . . 
'X-RAY DIFFRACTION' . 1.9128 1.9390  14676 0.2181 96.00 0.2775 . . 728 . . 
'X-RAY DIFFRACTION' . 1.9390 1.9667  14616 0.2127 96.00 0.2578 . . 824 . . 
'X-RAY DIFFRACTION' . 1.9667 1.9960  14500 0.1981 96.00 0.2462 . . 801 . . 
'X-RAY DIFFRACTION' . 1.9960 2.0272  14594 0.1885 96.00 0.2317 . . 756 . . 
'X-RAY DIFFRACTION' . 2.0272 2.0605  14716 0.1845 96.00 0.2395 . . 735 . . 
'X-RAY DIFFRACTION' . 2.0605 2.0960  14666 0.1745 97.00 0.2358 . . 783 . . 
'X-RAY DIFFRACTION' . 2.0960 2.1341  14648 0.1679 97.00 0.2117 . . 832 . . 
'X-RAY DIFFRACTION' . 2.1341 2.1752  14741 0.1667 97.00 0.2119 . . 767 . . 
'X-RAY DIFFRACTION' . 2.1752 2.2196  14689 0.1671 97.00 0.2176 . . 782 . . 
'X-RAY DIFFRACTION' . 2.2196 2.2678  14734 0.1614 97.00 0.2129 . . 729 . . 
'X-RAY DIFFRACTION' . 2.2678 2.3206  14775 0.1620 97.00 0.2019 . . 784 . . 
'X-RAY DIFFRACTION' . 2.3206 2.3786  14715 0.1579 97.00 0.2054 . . 790 . . 
'X-RAY DIFFRACTION' . 2.3786 2.4429  14784 0.1549 97.00 0.1934 . . 748 . . 
'X-RAY DIFFRACTION' . 2.4429 2.5148  14861 0.1550 97.00 0.1985 . . 737 . . 
'X-RAY DIFFRACTION' . 2.5148 2.5960  14815 0.1499 98.00 0.1947 . . 746 . . 
'X-RAY DIFFRACTION' . 2.5960 2.6887  14825 0.1507 98.00 0.1878 . . 803 . . 
'X-RAY DIFFRACTION' . 2.6887 2.7964  14792 0.1559 98.00 0.1878 . . 798 . . 
'X-RAY DIFFRACTION' . 2.7964 2.9236  14894 0.1606 98.00 0.2018 . . 809 . . 
'X-RAY DIFFRACTION' . 2.9236 3.0778  14800 0.1639 98.00 0.1980 . . 794 . . 
'X-RAY DIFFRACTION' . 3.0778 3.2705  14806 0.1621 98.00 0.1891 . . 787 . . 
'X-RAY DIFFRACTION' . 3.2705 3.5230  14866 0.1619 98.00 0.1873 . . 800 . . 
'X-RAY DIFFRACTION' . 3.5230 3.8774  14842 0.1467 98.00 0.1641 . . 753 . . 
'X-RAY DIFFRACTION' . 3.8774 4.4381  14867 0.1292 98.00 0.1511 . . 809 . . 
'X-RAY DIFFRACTION' . 4.4381 5.5903  14998 0.1337 98.00 0.1571 . . 733 . . 
'X-RAY DIFFRACTION' . 5.5903 48.6754 14874 0.1546 98.00 0.1634 . . 774 . . 
# 
loop_
_struct_ncs_oper.id 
_struct_ncs_oper.code 
_struct_ncs_oper.details 
_struct_ncs_oper.matrix[1][1] 
_struct_ncs_oper.matrix[1][2] 
_struct_ncs_oper.matrix[1][3] 
_struct_ncs_oper.matrix[2][1] 
_struct_ncs_oper.matrix[2][2] 
_struct_ncs_oper.matrix[2][3] 
_struct_ncs_oper.matrix[3][1] 
_struct_ncs_oper.matrix[3][2] 
_struct_ncs_oper.matrix[3][3] 
_struct_ncs_oper.vector[1] 
_struct_ncs_oper.vector[2] 
_struct_ncs_oper.vector[3] 
1 given ? 0.146150  0.018860  -0.989080 0.018780  -0.999690 -0.016280 -0.989080 -0.016200 -0.146460 54.70775  -135.41515 60.85105  
2 given ? -0.999390 -0.034900 -0.000930 -0.034900 0.999390  0.002730  0.000840  0.002760  -1.000000 114.36598 51.25390   -1.29854  
3 given ? -0.146330 0.015400  0.989120  0.011800  -0.999780 0.017310  0.989170  0.014210  0.146120  64.33155  -85.84843  -62.41743 
4 given ? 0.145820  0.018730  -0.989130 0.018800  -0.999690 -0.016160 -0.989130 -0.016240 -0.146130 54.74264  -135.39137 60.82265  
5 given ? -0.999420 -0.034060 -0.000930 -0.034060 0.999420  0.002200  0.000860  0.002230  -1.000000 114.43179 51.22232   -1.34264  
6 given ? -0.146680 0.015310  0.989070  0.011850  -0.999780 0.017230  0.989110  0.014240  0.146470  64.31837  -85.86157  -62.44341 
7 given ? 0.146980  0.015750  -0.989010 0.017960  -0.999750 -0.013250 -0.988980 -0.015810 -0.147230 54.38477  -135.49632 60.88938  
8 given ? -0.999440 -0.033240 -0.002790 -0.033240 0.999450  0.000280  0.002780  0.000370  -1.000000 114.60445 51.29135   -1.61520  
9 given ? -0.147930 0.017240  0.988850  0.012170  -0.999740 0.019250  0.988920  0.014890  0.147680  64.59094  -85.96172  -62.42006 
# 
loop_
_struct_ncs_dom.id 
_struct_ncs_dom.details 
_struct_ncs_dom.pdbx_ens_id 
1 ? 1 
2 ? 2 
# 
loop_
_struct_ncs_ens.id 
_struct_ncs_ens.details 
1 ? 
2 ? 
# 
_struct.entry_id                  5A8W 
_struct.title                     'METHYL-COENZYME M REDUCTASE II FROM METHANOTHERMOBACTER WOLFEII AT 1. 8 A RESOLUTION' 
_struct.pdbx_descriptor           'METHYL-COENZYME M II REDUCTASE (E.C.2.8.4.1), METHYL-COENZYME M REDUCTASE II (E.C.2.8.4.1)' 
_struct.pdbx_model_details        ? 
_struct.pdbx_CASP_flag            ? 
_struct.pdbx_model_type_details   ? 
# 
_struct_keywords.entry_id        5A8W 
_struct_keywords.pdbx_keywords   TRANSFERASE 
_struct_keywords.text            
;TRANSFERASE, POST-TRANSLATIONAL MODIFICATION, BINDING SITES, COENZYMES, DISULFIDES, MESNA, METALLOPORPHYRINS, METHANE, METHANOBACTERIUM, NICKEL, OXIDATION-REDUCTION, PHOSPHOTHREONINE
;
# 
loop_
_struct_asym.id 
_struct_asym.pdbx_blank_PDB_chainid_flag 
_struct_asym.pdbx_modified 
_struct_asym.entity_id 
_struct_asym.details 
A  N N 1 ? 
B  N N 2 ? 
C  N N 3 ? 
D  N N 1 ? 
E  N N 2 ? 
F  N N 3 ? 
G  N N 1 ? 
H  N N 2 ? 
I  N N 3 ? 
J  N N 1 ? 
K  N N 2 ? 
L  N N 3 ? 
M  N N 4 ? 
N  N N 5 ? 
O  N N 6 ? 
P  N N 5 ? 
Q  N N 7 ? 
R  N N 4 ? 
S  N N 7 ? 
T  N N 6 ? 
U  N N 6 ? 
V  N N 6 ? 
W  N N 6 ? 
X  N N 8 ? 
Y  N N 4 ? 
Z  N N 7 ? 
AA N N 6 ? 
BA N N 6 ? 
CA N N 6 ? 
DA N N 5 ? 
EA N N 7 ? 
FA N N 4 ? 
GA N N 5 ? 
HA N N 6 ? 
IA N N 6 ? 
JA N N 6 ? 
KA N N 9 ? 
LA N N 9 ? 
MA N N 9 ? 
NA N N 9 ? 
OA N N 9 ? 
PA N N 9 ? 
QA N N 9 ? 
RA N N 9 ? 
SA N N 9 ? 
TA N N 9 ? 
UA N N 9 ? 
VA N N 9 ? 
# 
_struct_biol.id   1 
# 
loop_
_struct_conf.conf_type_id 
_struct_conf.id 
_struct_conf.pdbx_PDB_helix_id 
_struct_conf.beg_label_comp_id 
_struct_conf.beg_label_asym_id 
_struct_conf.beg_label_seq_id 
_struct_conf.pdbx_beg_PDB_ins_code 
_struct_conf.end_label_comp_id 
_struct_conf.end_label_asym_id 
_struct_conf.end_label_seq_id 
_struct_conf.pdbx_end_PDB_ins_code 
_struct_conf.beg_auth_comp_id 
_struct_conf.beg_auth_asym_id 
_struct_conf.beg_auth_seq_id 
_struct_conf.end_auth_comp_id 
_struct_conf.end_auth_asym_id 
_struct_conf.end_auth_seq_id 
_struct_conf.pdbx_PDB_helix_class 
_struct_conf.details 
_struct_conf.pdbx_PDB_helix_length 
HELX_P HELX_P1   1   PHE A 8   ? PHE A 16  ? PHE A 8   PHE A 16  1 ? 9  
HELX_P HELX_P2   2   GLY A 32  ? GLN A 36  ? GLY A 32  GLN A 36  5 ? 5  
HELX_P HELX_P3   3   SER A 37  ? ALA A 50  ? SER A 37  ALA A 50  1 ? 14 
HELX_P HELX_P4   4   ALA A 50  ? GLY A 55  ? ALA A 50  GLY A 55  1 ? 6  
HELX_P HELX_P5   5   ASP A 88  ? HIS A 91  ? ASP A 88  HIS A 91  5 ? 4  
HELX_P HELX_P6   6   ASN A 95  ? ARG A 107 ? ASN A 95  ARG A 107 1 ? 13 
HELX_P HELX_P7   7   MET A 113 ? ARG A 123 ? MET A 113 ARG A 123 1 ? 11 
HELX_P HELX_P8   8   THR A 129 ? LEU A 144 ? THR A 129 LEU A 144 1 ? 16 
HELX_P HELX_P9   9   HIS A 158 ? VAL A 162 ? HIS A 158 VAL A 162 5 ? 5  
HELX_P HELX_P10  10  ASP A 173 ? ASP A 178 ? ASP A 173 ASP A 178 1 ? 6  
HELX_P HELX_P11  11  ASP A 181 ? ILE A 184 ? ASP A 181 ILE A 184 5 ? 4  
HELX_P HELX_P12  12  ASP A 187 ? PHE A 192 ? ASP A 187 PHE A 192 1 ? 6  
HELX_P HELX_P13  13  PRO A 193 ? GLY A 205 ? PRO A 193 GLY A 205 1 ? 13 
HELX_P HELX_P14  14  PRO A 215 ? CYS A 222 ? PRO A 215 CYS A 222 1 ? 8  
HELX_P HELX_P15  15  GLY A 225 ? TYR A 243 ? GLY A 225 TYR A 243 1 ? 19 
HELX_P HELX_P16  16  GLU A 249 ? MHS A 261 ? GLU A 249 MHS A 261 1 ? 13 
HELX_P HELX_P17  17  PRO A 272 ? ALA A 276 ? PRO A 272 ALA A 276 5 ? 5  
HELX_P HELX_P18  18  GLU A 281 ? VAL A 285 ? GLU A 281 VAL A 285 5 ? 5  
HELX_P HELX_P19  19  ALA A 286 ? VAL A 294 ? ALA A 286 VAL A 294 1 ? 9  
HELX_P HELX_P20  20  GLN A 295 ? SER A 300 ? GLN A 295 SER A 300 1 ? 6  
HELX_P HELX_P21  21  ASP A 302 ? ASP A 319 ? ASP A 302 ASP A 319 1 ? 18 
HELX_P HELX_P22  22  GLN A 320 ? MET A 327 ? GLN A 320 MET A 327 1 ? 8  
HELX_P HELX_P23  23  PHE A 333 ? ALA A 339 ? PHE A 333 ALA A 339 1 ? 7  
HELX_P HELX_P24  24  ASP A 344 ? PHE A 361 ? ASP A 344 PHE A 361 1 ? 18 
HELX_P HELX_P25  25  THR A 369 ? TYR A 391 ? THR A 369 TYR A 391 1 ? 23 
HELX_P HELX_P26  26  TYR A 391 ? HIS A 398 ? TYR A 391 HIS A 398 1 ? 8  
HELX_P HELX_P27  27  GLY A 400 ? GLY A 421 ? GLY A 400 GLY A 421 1 ? 22 
HELX_P HELX_P28  28  ASN A 422 ? SER A 442 ? ASN A 422 SER A 442 1 ? 21 
HELX_P HELX_P29  29  ASP A 450 ? LEU A 461 ? ASP A 450 LEU A 461 1 ? 12 
HELX_P HELX_P30  30  ILE A 470 ? ARG A 474 ? ILE A 470 ARG A 474 5 ? 5  
HELX_P HELX_P31  31  TYR A 478 ? ALA A 482 ? TYR A 478 ALA A 482 5 ? 5  
HELX_P HELX_P32  32  HIS A 487 ? GLY A 503 ? HIS A 487 GLY A 503 1 ? 17 
HELX_P HELX_P33  33  ASN A 509 ? PHE A 516 ? ASN A 509 PHE A 516 1 ? 8  
HELX_P HELX_P34  34  SER A 527 ? LEU A 537 ? SER A 527 LEU A 537 1 ? 11 
HELX_P HELX_P35  35  ARG A 546 ? ILE A 550 ? ARG A 546 ILE A 550 5 ? 5  
HELX_P HELX_P36  36  GLU B 25  ? SER B 28  ? GLU B 25  SER B 28  5 ? 4  
HELX_P HELX_P37  37  ASN B 32  ? ARG B 44  ? ASN B 32  ARG B 44  1 ? 13 
HELX_P HELX_P38  38  LEU B 50  ? ALA B 60  ? LEU B 50  ALA B 60  1 ? 11 
HELX_P HELX_P39  39  ILE B 78  ? GLU B 80  ? ILE B 78  GLU B 80  5 ? 3  
HELX_P HELX_P40  40  ASN B 81  ? GLN B 94  ? ASN B 81  GLN B 94  1 ? 14 
HELX_P HELX_P41  41  PRO B 117 ? VAL B 123 ? PRO B 117 VAL B 123 1 ? 7  
HELX_P HELX_P42  42  THR B 128 ? ASP B 147 ? THR B 128 ASP B 147 1 ? 20 
HELX_P HELX_P43  43  ASP B 152 ? GLY B 162 ? ASP B 152 GLY B 162 1 ? 11 
HELX_P HELX_P44  44  PRO B 181 ? LEU B 185 ? PRO B 181 LEU B 185 5 ? 5  
HELX_P HELX_P45  45  TYR B 190 ? ASN B 194 ? TYR B 190 ASN B 194 5 ? 5  
HELX_P HELX_P46  46  MET B 196 ? THR B 204 ? MET B 196 THR B 204 1 ? 9  
HELX_P HELX_P47  47  ASN B 207 ? THR B 226 ? ASN B 207 THR B 226 1 ? 20 
HELX_P HELX_P48  48  VAL B 230 ? ALA B 232 ? VAL B 230 ALA B 232 5 ? 3  
HELX_P HELX_P49  49  PHE B 233 ? GLY B 245 ? PHE B 233 GLY B 245 1 ? 13 
HELX_P HELX_P50  50  ASN B 250 ? ASN B 259 ? ASN B 250 ASN B 259 1 ? 10 
HELX_P HELX_P51  51  THR B 263 ? ASP B 278 ? THR B 263 ASP B 278 1 ? 16 
HELX_P HELX_P52  52  ASP B 298 ? ARG B 322 ? ASP B 298 ARG B 322 1 ? 25 
HELX_P HELX_P53  53  ALA B 323 ? GLN B 325 ? ALA B 323 GLN B 325 5 ? 3  
HELX_P HELX_P54  54  GLY B 326 ? GLY B 343 ? GLY B 326 GLY B 343 1 ? 18 
HELX_P HELX_P55  55  GLY B 346 ? PHE B 349 ? GLY B 346 PHE B 349 5 ? 4  
HELX_P HELX_P56  56  GLY B 350 ? PHE B 362 ? GLY B 350 PHE B 362 1 ? 13 
HELX_P HELX_P57  57  GLY B 371 ? PHE B 375 ? GLY B 371 PHE B 375 5 ? 5  
HELX_P HELX_P58  58  ALA B 389 ? ASP B 400 ? ALA B 389 ASP B 400 1 ? 12 
HELX_P HELX_P59  59  SER B 407 ? SER B 412 ? SER B 407 SER B 412 1 ? 6  
HELX_P HELX_P60  60  LEU B 414 ? SER B 420 ? LEU B 414 SER B 420 1 ? 7  
HELX_P HELX_P61  61  ILE B 422 ? GLU B 427 ? ILE B 422 GLU B 427 1 ? 6  
HELX_P HELX_P62  62  GLU B 427 ? LYS B 440 ? GLU B 427 LYS B 440 1 ? 14 
HELX_P HELX_P63  63  THR C 12  ? ASN C 23  ? THR C 12  ASN C 23  1 ? 12 
HELX_P HELX_P64  64  SER C 35  ? GLY C 44  ? SER C 35  GLY C 44  1 ? 10 
HELX_P HELX_P65  65  PRO C 58  ? MET C 62  ? PRO C 58  MET C 62  5 ? 5  
HELX_P HELX_P66  66  ASP C 67  ? LEU C 72  ? ASP C 67  LEU C 72  1 ? 6  
HELX_P HELX_P67  67  ILE C 76  ? GLU C 81  ? ILE C 76  GLU C 81  1 ? 6  
HELX_P HELX_P68  68  GLN C 100 ? TYR C 112 ? GLN C 100 TYR C 112 1 ? 13 
HELX_P HELX_P69  69  GLU C 130 ? THR C 143 ? GLU C 130 THR C 143 1 ? 14 
HELX_P HELX_P70  70  ASP C 209 ? THR C 217 ? ASP C 209 THR C 217 1 ? 9  
HELX_P HELX_P71  71  ALA C 226 ? ASP C 229 ? ALA C 226 ASP C 229 5 ? 4  
HELX_P HELX_P72  72  ASP C 230 ? GLY C 250 ? ASP C 230 GLY C 250 1 ? 21 
HELX_P HELX_P73  73  PHE C 254 ? LEU C 262 ? PHE C 254 LEU C 262 1 ? 9  
HELX_P HELX_P74  74  PHE D 8   ? PHE D 16  ? PHE D 8   PHE D 16  1 ? 9  
HELX_P HELX_P75  75  GLY D 32  ? GLN D 36  ? GLY D 32  GLN D 36  5 ? 5  
HELX_P HELX_P76  76  SER D 37  ? ALA D 50  ? SER D 37  ALA D 50  1 ? 14 
HELX_P HELX_P77  77  ALA D 50  ? GLY D 55  ? ALA D 50  GLY D 55  1 ? 6  
HELX_P HELX_P78  78  ASP D 88  ? ASN D 94  ? ASP D 88  ASN D 94  5 ? 7  
HELX_P HELX_P79  79  ASN D 95  ? ARG D 107 ? ASN D 95  ARG D 107 1 ? 13 
HELX_P HELX_P80  80  MET D 113 ? ARG D 123 ? MET D 113 ARG D 123 1 ? 11 
HELX_P HELX_P81  81  THR D 129 ? LEU D 144 ? THR D 129 LEU D 144 1 ? 16 
HELX_P HELX_P82  82  HIS D 158 ? VAL D 162 ? HIS D 158 VAL D 162 5 ? 5  
HELX_P HELX_P83  83  ASP D 173 ? ASP D 178 ? ASP D 173 ASP D 178 1 ? 6  
HELX_P HELX_P84  84  ASP D 181 ? ILE D 184 ? ASP D 181 ILE D 184 5 ? 4  
HELX_P HELX_P85  85  ASP D 187 ? PHE D 192 ? ASP D 187 PHE D 192 1 ? 6  
HELX_P HELX_P86  86  PRO D 193 ? GLY D 205 ? PRO D 193 GLY D 205 1 ? 13 
HELX_P HELX_P87  87  PRO D 215 ? CYS D 222 ? PRO D 215 CYS D 222 1 ? 8  
HELX_P HELX_P88  88  GLY D 225 ? TYR D 243 ? GLY D 225 TYR D 243 1 ? 19 
HELX_P HELX_P89  89  GLU D 249 ? MHS D 261 ? GLU D 249 MHS D 261 1 ? 13 
HELX_P HELX_P90  90  PRO D 272 ? ALA D 276 ? PRO D 272 ALA D 276 5 ? 5  
HELX_P HELX_P91  91  GLU D 281 ? VAL D 285 ? GLU D 281 VAL D 285 5 ? 5  
HELX_P HELX_P92  92  ALA D 286 ? VAL D 294 ? ALA D 286 VAL D 294 1 ? 9  
HELX_P HELX_P93  93  GLN D 295 ? VAL D 299 ? GLN D 295 VAL D 299 5 ? 5  
HELX_P HELX_P94  94  ASP D 302 ? ASP D 319 ? ASP D 302 ASP D 319 1 ? 18 
HELX_P HELX_P95  95  GLN D 320 ? MET D 327 ? GLN D 320 MET D 327 1 ? 8  
HELX_P HELX_P96  96  PHE D 333 ? ALA D 339 ? PHE D 333 ALA D 339 1 ? 7  
HELX_P HELX_P97  97  ASP D 344 ? PHE D 361 ? ASP D 344 PHE D 361 1 ? 18 
HELX_P HELX_P98  98  THR D 369 ? TYR D 391 ? THR D 369 TYR D 391 1 ? 23 
HELX_P HELX_P99  99  TYR D 391 ? HIS D 398 ? TYR D 391 HIS D 398 1 ? 8  
HELX_P HELX_P100 100 GLY D 400 ? GLY D 421 ? GLY D 400 GLY D 421 1 ? 22 
HELX_P HELX_P101 101 ASN D 422 ? SER D 442 ? ASN D 422 SER D 442 1 ? 21 
HELX_P HELX_P102 102 ASP D 450 ? LEU D 461 ? ASP D 450 LEU D 461 1 ? 12 
HELX_P HELX_P103 103 ILE D 470 ? ARG D 474 ? ILE D 470 ARG D 474 5 ? 5  
HELX_P HELX_P104 104 TYR D 478 ? ALA D 482 ? TYR D 478 ALA D 482 5 ? 5  
HELX_P HELX_P105 105 HIS D 487 ? GLY D 503 ? HIS D 487 GLY D 503 1 ? 17 
HELX_P HELX_P106 106 ASN D 509 ? PHE D 516 ? ASN D 509 PHE D 516 1 ? 8  
HELX_P HELX_P107 107 SER D 527 ? LEU D 537 ? SER D 527 LEU D 537 1 ? 11 
HELX_P HELX_P108 108 ARG D 546 ? ILE D 550 ? ARG D 546 ILE D 550 5 ? 5  
HELX_P HELX_P109 109 GLU E 25  ? SER E 28  ? GLU E 25  SER E 28  5 ? 4  
HELX_P HELX_P110 110 ASN E 32  ? ARG E 44  ? ASN E 32  ARG E 44  1 ? 13 
HELX_P HELX_P111 111 LEU E 50  ? ALA E 60  ? LEU E 50  ALA E 60  1 ? 11 
HELX_P HELX_P112 112 ILE E 78  ? GLU E 80  ? ILE E 78  GLU E 80  5 ? 3  
HELX_P HELX_P113 113 ASN E 81  ? GLN E 94  ? ASN E 81  GLN E 94  1 ? 14 
HELX_P HELX_P114 114 PRO E 117 ? VAL E 123 ? PRO E 117 VAL E 123 1 ? 7  
HELX_P HELX_P115 115 THR E 128 ? ASP E 147 ? THR E 128 ASP E 147 1 ? 20 
HELX_P HELX_P116 116 ASP E 149 ? GLY E 162 ? ASP E 149 GLY E 162 1 ? 14 
HELX_P HELX_P117 117 PRO E 181 ? LEU E 185 ? PRO E 181 LEU E 185 5 ? 5  
HELX_P HELX_P118 118 TYR E 190 ? ASN E 194 ? TYR E 190 ASN E 194 5 ? 5  
HELX_P HELX_P119 119 MET E 196 ? THR E 204 ? MET E 196 THR E 204 1 ? 9  
HELX_P HELX_P120 120 ASN E 207 ? THR E 226 ? ASN E 207 THR E 226 1 ? 20 
HELX_P HELX_P121 121 VAL E 230 ? ALA E 232 ? VAL E 230 ALA E 232 5 ? 3  
HELX_P HELX_P122 122 PHE E 233 ? GLY E 245 ? PHE E 233 GLY E 245 1 ? 13 
HELX_P HELX_P123 123 ASN E 247 ? ASN E 249 ? ASN E 247 ASN E 249 5 ? 3  
HELX_P HELX_P124 124 ASN E 250 ? ASN E 259 ? ASN E 250 ASN E 259 1 ? 10 
HELX_P HELX_P125 125 THR E 263 ? ASP E 278 ? THR E 263 ASP E 278 1 ? 16 
HELX_P HELX_P126 126 ASP E 298 ? ARG E 322 ? ASP E 298 ARG E 322 1 ? 25 
HELX_P HELX_P127 127 ALA E 323 ? GLN E 325 ? ALA E 323 GLN E 325 5 ? 3  
HELX_P HELX_P128 128 GLY E 326 ? GLY E 343 ? GLY E 326 GLY E 343 1 ? 18 
HELX_P HELX_P129 129 GLY E 346 ? PHE E 349 ? GLY E 346 PHE E 349 5 ? 4  
HELX_P HELX_P130 130 GLY E 350 ? PHE E 362 ? GLY E 350 PHE E 362 1 ? 13 
HELX_P HELX_P131 131 GLY E 371 ? PHE E 375 ? GLY E 371 PHE E 375 5 ? 5  
HELX_P HELX_P132 132 ALA E 389 ? ASP E 400 ? ALA E 389 ASP E 400 1 ? 12 
HELX_P HELX_P133 133 SER E 407 ? GLY E 413 ? SER E 407 GLY E 413 1 ? 7  
HELX_P HELX_P134 134 LEU E 414 ? SER E 420 ? LEU E 414 SER E 420 1 ? 7  
HELX_P HELX_P135 135 ILE E 422 ? GLU E 427 ? ILE E 422 GLU E 427 1 ? 6  
HELX_P HELX_P136 136 GLU E 427 ? LYS E 440 ? GLU E 427 LYS E 440 1 ? 14 
HELX_P HELX_P137 137 THR F 12  ? ASN F 23  ? THR F 12  ASN F 23  1 ? 12 
HELX_P HELX_P138 138 SER F 35  ? GLY F 44  ? SER F 35  GLY F 44  1 ? 10 
HELX_P HELX_P139 139 PRO F 58  ? MET F 62  ? PRO F 58  MET F 62  5 ? 5  
HELX_P HELX_P140 140 ASP F 67  ? LEU F 72  ? ASP F 67  LEU F 72  1 ? 6  
HELX_P HELX_P141 141 ILE F 76  ? GLU F 81  ? ILE F 76  GLU F 81  1 ? 6  
HELX_P HELX_P142 142 GLN F 100 ? TYR F 112 ? GLN F 100 TYR F 112 1 ? 13 
HELX_P HELX_P143 143 GLU F 130 ? THR F 143 ? GLU F 130 THR F 143 1 ? 14 
HELX_P HELX_P144 144 ASP F 209 ? THR F 217 ? ASP F 209 THR F 217 1 ? 9  
HELX_P HELX_P145 145 ALA F 226 ? ASP F 229 ? ALA F 226 ASP F 229 5 ? 4  
HELX_P HELX_P146 146 ASP F 230 ? GLY F 250 ? ASP F 230 GLY F 250 1 ? 21 
HELX_P HELX_P147 147 PHE F 254 ? GLY F 263 ? PHE F 254 GLY F 263 1 ? 10 
HELX_P HELX_P148 148 PHE G 8   ? PHE G 16  ? PHE G 8   PHE G 16  1 ? 9  
HELX_P HELX_P149 149 GLY G 32  ? GLN G 36  ? GLY G 32  GLN G 36  5 ? 5  
HELX_P HELX_P150 150 SER G 37  ? ALA G 50  ? SER G 37  ALA G 50  1 ? 14 
HELX_P HELX_P151 151 ALA G 50  ? GLY G 55  ? ALA G 50  GLY G 55  1 ? 6  
HELX_P HELX_P152 152 ASP G 88  ? ASN G 94  ? ASP G 88  ASN G 94  5 ? 7  
HELX_P HELX_P153 153 ASN G 95  ? ARG G 107 ? ASN G 95  ARG G 107 1 ? 13 
HELX_P HELX_P154 154 MET G 113 ? ARG G 123 ? MET G 113 ARG G 123 1 ? 11 
HELX_P HELX_P155 155 THR G 129 ? LEU G 144 ? THR G 129 LEU G 144 1 ? 16 
HELX_P HELX_P156 156 HIS G 158 ? VAL G 162 ? HIS G 158 VAL G 162 5 ? 5  
HELX_P HELX_P157 157 ASP G 173 ? ASP G 178 ? ASP G 173 ASP G 178 1 ? 6  
HELX_P HELX_P158 158 ASP G 181 ? ILE G 184 ? ASP G 181 ILE G 184 5 ? 4  
HELX_P HELX_P159 159 ASP G 187 ? PHE G 192 ? ASP G 187 PHE G 192 1 ? 6  
HELX_P HELX_P160 160 PRO G 193 ? GLY G 205 ? PRO G 193 GLY G 205 1 ? 13 
HELX_P HELX_P161 161 PRO G 215 ? CYS G 222 ? PRO G 215 CYS G 222 1 ? 8  
HELX_P HELX_P162 162 GLY G 225 ? TYR G 243 ? GLY G 225 TYR G 243 1 ? 19 
HELX_P HELX_P163 163 GLU G 249 ? MHS G 261 ? GLU G 249 MHS G 261 1 ? 13 
HELX_P HELX_P164 164 PRO G 272 ? ALA G 276 ? PRO G 272 ALA G 276 5 ? 5  
HELX_P HELX_P165 165 GLU G 281 ? VAL G 285 ? GLU G 281 VAL G 285 5 ? 5  
HELX_P HELX_P166 166 ALA G 286 ? VAL G 294 ? ALA G 286 VAL G 294 1 ? 9  
HELX_P HELX_P167 167 GLN G 295 ? VAL G 299 ? GLN G 295 VAL G 299 5 ? 5  
HELX_P HELX_P168 168 ASP G 302 ? ASP G 319 ? ASP G 302 ASP G 319 1 ? 18 
HELX_P HELX_P169 169 GLN G 320 ? MET G 327 ? GLN G 320 MET G 327 1 ? 8  
HELX_P HELX_P170 170 PHE G 333 ? ALA G 339 ? PHE G 333 ALA G 339 1 ? 7  
HELX_P HELX_P171 171 ASP G 344 ? PHE G 361 ? ASP G 344 PHE G 361 1 ? 18 
HELX_P HELX_P172 172 THR G 369 ? TYR G 391 ? THR G 369 TYR G 391 1 ? 23 
HELX_P HELX_P173 173 TYR G 391 ? HIS G 398 ? TYR G 391 HIS G 398 1 ? 8  
HELX_P HELX_P174 174 GLY G 400 ? GLY G 421 ? GLY G 400 GLY G 421 1 ? 22 
HELX_P HELX_P175 175 ASN G 422 ? SER G 442 ? ASN G 422 SER G 442 1 ? 21 
HELX_P HELX_P176 176 ASP G 450 ? SMC G 455 ? ASP G 450 SMC G 455 1 ? 6  
HELX_P HELX_P177 177 SMC G 455 ? LEU G 461 ? SMC G 455 LEU G 461 1 ? 7  
HELX_P HELX_P178 178 ILE G 470 ? ARG G 474 ? ILE G 470 ARG G 474 5 ? 5  
HELX_P HELX_P179 179 TYR G 478 ? ALA G 482 ? TYR G 478 ALA G 482 5 ? 5  
HELX_P HELX_P180 180 HIS G 487 ? GLY G 503 ? HIS G 487 GLY G 503 1 ? 17 
HELX_P HELX_P181 181 ASN G 509 ? PHE G 516 ? ASN G 509 PHE G 516 1 ? 8  
HELX_P HELX_P182 182 SER G 527 ? LEU G 537 ? SER G 527 LEU G 537 1 ? 11 
HELX_P HELX_P183 183 ARG G 546 ? ILE G 550 ? ARG G 546 ILE G 550 5 ? 5  
HELX_P HELX_P184 184 GLU H 25  ? SER H 28  ? GLU H 25  SER H 28  5 ? 4  
HELX_P HELX_P185 185 ASN H 32  ? ARG H 44  ? ASN H 32  ARG H 44  1 ? 13 
HELX_P HELX_P186 186 ASN H 49  ? ALA H 60  ? ASN H 49  ALA H 60  1 ? 12 
HELX_P HELX_P187 187 ILE H 78  ? GLU H 80  ? ILE H 78  GLU H 80  5 ? 3  
HELX_P HELX_P188 188 ASN H 81  ? GLN H 94  ? ASN H 81  GLN H 94  1 ? 14 
HELX_P HELX_P189 189 PRO H 117 ? VAL H 123 ? PRO H 117 VAL H 123 1 ? 7  
HELX_P HELX_P190 190 THR H 128 ? ASP H 147 ? THR H 128 ASP H 147 1 ? 20 
HELX_P HELX_P191 191 ASP H 152 ? GLY H 162 ? ASP H 152 GLY H 162 1 ? 11 
HELX_P HELX_P192 192 PRO H 181 ? LEU H 185 ? PRO H 181 LEU H 185 5 ? 5  
HELX_P HELX_P193 193 TYR H 190 ? ASN H 194 ? TYR H 190 ASN H 194 5 ? 5  
HELX_P HELX_P194 194 MET H 196 ? THR H 204 ? MET H 196 THR H 204 1 ? 9  
HELX_P HELX_P195 195 ASN H 207 ? THR H 226 ? ASN H 207 THR H 226 1 ? 20 
HELX_P HELX_P196 196 VAL H 230 ? ALA H 232 ? VAL H 230 ALA H 232 5 ? 3  
HELX_P HELX_P197 197 PHE H 233 ? GLY H 245 ? PHE H 233 GLY H 245 1 ? 13 
HELX_P HELX_P198 198 ASN H 247 ? ASN H 249 ? ASN H 247 ASN H 249 5 ? 3  
HELX_P HELX_P199 199 ASN H 250 ? ASN H 259 ? ASN H 250 ASN H 259 1 ? 10 
HELX_P HELX_P200 200 THR H 263 ? ASP H 278 ? THR H 263 ASP H 278 1 ? 16 
HELX_P HELX_P201 201 ASP H 298 ? ARG H 322 ? ASP H 298 ARG H 322 1 ? 25 
HELX_P HELX_P202 202 ALA H 323 ? GLN H 325 ? ALA H 323 GLN H 325 5 ? 3  
HELX_P HELX_P203 203 GLY H 326 ? GLY H 343 ? GLY H 326 GLY H 343 1 ? 18 
HELX_P HELX_P204 204 GLY H 346 ? PHE H 349 ? GLY H 346 PHE H 349 5 ? 4  
HELX_P HELX_P205 205 GLY H 350 ? PHE H 362 ? GLY H 350 PHE H 362 1 ? 13 
HELX_P HELX_P206 206 GLY H 371 ? PHE H 375 ? GLY H 371 PHE H 375 5 ? 5  
HELX_P HELX_P207 207 ALA H 389 ? ASP H 400 ? ALA H 389 ASP H 400 1 ? 12 
HELX_P HELX_P208 208 SER H 407 ? GLY H 413 ? SER H 407 GLY H 413 1 ? 7  
HELX_P HELX_P209 209 LEU H 414 ? SER H 420 ? LEU H 414 SER H 420 1 ? 7  
HELX_P HELX_P210 210 ILE H 422 ? GLU H 427 ? ILE H 422 GLU H 427 1 ? 6  
HELX_P HELX_P211 211 GLU H 427 ? LYS H 440 ? GLU H 427 LYS H 440 1 ? 14 
HELX_P HELX_P212 212 ASP H 441 ? LEU H 443 ? ASP H 441 LEU H 443 5 ? 3  
HELX_P HELX_P213 213 THR I 12  ? ASN I 23  ? THR I 12  ASN I 23  1 ? 12 
HELX_P HELX_P214 214 SER I 35  ? GLY I 44  ? SER I 35  GLY I 44  1 ? 10 
HELX_P HELX_P215 215 PRO I 58  ? MET I 62  ? PRO I 58  MET I 62  5 ? 5  
HELX_P HELX_P216 216 ASP I 67  ? LEU I 72  ? ASP I 67  LEU I 72  1 ? 6  
HELX_P HELX_P217 217 ILE I 76  ? GLU I 81  ? ILE I 76  GLU I 81  1 ? 6  
HELX_P HELX_P218 218 GLN I 100 ? TYR I 112 ? GLN I 100 TYR I 112 1 ? 13 
HELX_P HELX_P219 219 GLU I 130 ? THR I 143 ? GLU I 130 THR I 143 1 ? 14 
HELX_P HELX_P220 220 ASP I 209 ? THR I 217 ? ASP I 209 THR I 217 1 ? 9  
HELX_P HELX_P221 221 ALA I 226 ? ASP I 229 ? ALA I 226 ASP I 229 5 ? 4  
HELX_P HELX_P222 222 ASP I 230 ? GLY I 250 ? ASP I 230 GLY I 250 1 ? 21 
HELX_P HELX_P223 223 PHE I 254 ? GLY I 263 ? PHE I 254 GLY I 263 1 ? 10 
HELX_P HELX_P224 224 PHE J 8   ? PHE J 16  ? PHE J 8   PHE J 16  1 ? 9  
HELX_P HELX_P225 225 GLY J 32  ? GLN J 36  ? GLY J 32  GLN J 36  5 ? 5  
HELX_P HELX_P226 226 SER J 37  ? ALA J 50  ? SER J 37  ALA J 50  1 ? 14 
HELX_P HELX_P227 227 ALA J 50  ? GLY J 55  ? ALA J 50  GLY J 55  1 ? 6  
HELX_P HELX_P228 228 ASP J 88  ? ASN J 94  ? ASP J 88  ASN J 94  5 ? 7  
HELX_P HELX_P229 229 ASN J 95  ? ARG J 107 ? ASN J 95  ARG J 107 1 ? 13 
HELX_P HELX_P230 230 MET J 113 ? ARG J 123 ? MET J 113 ARG J 123 1 ? 11 
HELX_P HELX_P231 231 THR J 129 ? LEU J 144 ? THR J 129 LEU J 144 1 ? 16 
HELX_P HELX_P232 232 HIS J 158 ? VAL J 162 ? HIS J 158 VAL J 162 5 ? 5  
HELX_P HELX_P233 233 ASP J 173 ? ASP J 178 ? ASP J 173 ASP J 178 1 ? 6  
HELX_P HELX_P234 234 ASP J 181 ? ILE J 184 ? ASP J 181 ILE J 184 5 ? 4  
HELX_P HELX_P235 235 ASP J 187 ? PHE J 192 ? ASP J 187 PHE J 192 1 ? 6  
HELX_P HELX_P236 236 PRO J 193 ? GLY J 205 ? PRO J 193 GLY J 205 1 ? 13 
HELX_P HELX_P237 237 PRO J 215 ? CYS J 222 ? PRO J 215 CYS J 222 1 ? 8  
HELX_P HELX_P238 238 GLY J 225 ? TYR J 243 ? GLY J 225 TYR J 243 1 ? 19 
HELX_P HELX_P239 239 GLU J 249 ? MHS J 261 ? GLU J 249 MHS J 261 1 ? 13 
HELX_P HELX_P240 240 PRO J 272 ? ALA J 276 ? PRO J 272 ALA J 276 5 ? 5  
HELX_P HELX_P241 241 GLU J 281 ? VAL J 285 ? GLU J 281 VAL J 285 5 ? 5  
HELX_P HELX_P242 242 ALA J 286 ? VAL J 294 ? ALA J 286 VAL J 294 1 ? 9  
HELX_P HELX_P243 243 GLN J 295 ? VAL J 299 ? GLN J 295 VAL J 299 5 ? 5  
HELX_P HELX_P244 244 ASP J 302 ? ASP J 319 ? ASP J 302 ASP J 319 1 ? 18 
HELX_P HELX_P245 245 GLN J 320 ? MET J 327 ? GLN J 320 MET J 327 1 ? 8  
HELX_P HELX_P246 246 PHE J 333 ? ALA J 339 ? PHE J 333 ALA J 339 1 ? 7  
HELX_P HELX_P247 247 ASP J 344 ? PHE J 361 ? ASP J 344 PHE J 361 1 ? 18 
HELX_P HELX_P248 248 THR J 369 ? TYR J 391 ? THR J 369 TYR J 391 1 ? 23 
HELX_P HELX_P249 249 TYR J 391 ? HIS J 398 ? TYR J 391 HIS J 398 1 ? 8  
HELX_P HELX_P250 250 GLY J 400 ? GLY J 421 ? GLY J 400 GLY J 421 1 ? 22 
HELX_P HELX_P251 251 ASN J 422 ? SER J 442 ? ASN J 422 SER J 442 1 ? 21 
HELX_P HELX_P252 252 ASP J 450 ? SMC J 455 ? ASP J 450 SMC J 455 1 ? 6  
HELX_P HELX_P253 253 SMC J 455 ? LEU J 461 ? SMC J 455 LEU J 461 1 ? 7  
HELX_P HELX_P254 254 ILE J 470 ? ARG J 474 ? ILE J 470 ARG J 474 5 ? 5  
HELX_P HELX_P255 255 TYR J 478 ? ALA J 482 ? TYR J 478 ALA J 482 5 ? 5  
HELX_P HELX_P256 256 HIS J 487 ? GLY J 503 ? HIS J 487 GLY J 503 1 ? 17 
HELX_P HELX_P257 257 ASN J 509 ? PHE J 516 ? ASN J 509 PHE J 516 1 ? 8  
HELX_P HELX_P258 258 SER J 527 ? LEU J 537 ? SER J 527 LEU J 537 1 ? 11 
HELX_P HELX_P259 259 ARG J 546 ? ILE J 550 ? ARG J 546 ILE J 550 5 ? 5  
HELX_P HELX_P260 260 GLU K 25  ? SER K 28  ? GLU K 25  SER K 28  5 ? 4  
HELX_P HELX_P261 261 ASN K 32  ? ARG K 44  ? ASN K 32  ARG K 44  1 ? 13 
HELX_P HELX_P262 262 LEU K 50  ? ALA K 60  ? LEU K 50  ALA K 60  1 ? 11 
HELX_P HELX_P263 263 ILE K 78  ? GLU K 80  ? ILE K 78  GLU K 80  5 ? 3  
HELX_P HELX_P264 264 ASN K 81  ? GLN K 94  ? ASN K 81  GLN K 94  1 ? 14 
HELX_P HELX_P265 265 PRO K 117 ? VAL K 123 ? PRO K 117 VAL K 123 1 ? 7  
HELX_P HELX_P266 266 THR K 128 ? ASP K 147 ? THR K 128 ASP K 147 1 ? 20 
HELX_P HELX_P267 267 ASP K 149 ? GLY K 162 ? ASP K 149 GLY K 162 1 ? 14 
HELX_P HELX_P268 268 PRO K 181 ? LEU K 185 ? PRO K 181 LEU K 185 5 ? 5  
HELX_P HELX_P269 269 TYR K 190 ? ASN K 194 ? TYR K 190 ASN K 194 5 ? 5  
HELX_P HELX_P270 270 MET K 196 ? THR K 204 ? MET K 196 THR K 204 1 ? 9  
HELX_P HELX_P271 271 ASN K 207 ? THR K 226 ? ASN K 207 THR K 226 1 ? 20 
HELX_P HELX_P272 272 VAL K 230 ? ALA K 232 ? VAL K 230 ALA K 232 5 ? 3  
HELX_P HELX_P273 273 PHE K 233 ? GLY K 245 ? PHE K 233 GLY K 245 1 ? 13 
HELX_P HELX_P274 274 ASN K 250 ? ASN K 259 ? ASN K 250 ASN K 259 1 ? 10 
HELX_P HELX_P275 275 THR K 263 ? ASP K 278 ? THR K 263 ASP K 278 1 ? 16 
HELX_P HELX_P276 276 ASP K 298 ? ARG K 322 ? ASP K 298 ARG K 322 1 ? 25 
HELX_P HELX_P277 277 ALA K 323 ? GLN K 325 ? ALA K 323 GLN K 325 5 ? 3  
HELX_P HELX_P278 278 GLY K 326 ? GLY K 343 ? GLY K 326 GLY K 343 1 ? 18 
HELX_P HELX_P279 279 GLY K 346 ? PHE K 349 ? GLY K 346 PHE K 349 5 ? 4  
HELX_P HELX_P280 280 GLY K 350 ? PHE K 362 ? GLY K 350 PHE K 362 1 ? 13 
HELX_P HELX_P281 281 GLY K 371 ? PHE K 375 ? GLY K 371 PHE K 375 5 ? 5  
HELX_P HELX_P282 282 ALA K 389 ? ASP K 400 ? ALA K 389 ASP K 400 1 ? 12 
HELX_P HELX_P283 283 SER K 407 ? GLY K 413 ? SER K 407 GLY K 413 1 ? 7  
HELX_P HELX_P284 284 LEU K 414 ? SER K 420 ? LEU K 414 SER K 420 1 ? 7  
HELX_P HELX_P285 285 ILE K 422 ? GLU K 427 ? ILE K 422 GLU K 427 1 ? 6  
HELX_P HELX_P286 286 GLU K 427 ? LYS K 440 ? GLU K 427 LYS K 440 1 ? 14 
HELX_P HELX_P287 287 THR L 12  ? ASN L 23  ? THR L 12  ASN L 23  1 ? 12 
HELX_P HELX_P288 288 SER L 35  ? GLY L 44  ? SER L 35  GLY L 44  1 ? 10 
HELX_P HELX_P289 289 PRO L 58  ? MET L 62  ? PRO L 58  MET L 62  5 ? 5  
HELX_P HELX_P290 290 ASP L 67  ? LEU L 72  ? ASP L 67  LEU L 72  1 ? 6  
HELX_P HELX_P291 291 ILE L 76  ? GLU L 81  ? ILE L 76  GLU L 81  1 ? 6  
HELX_P HELX_P292 292 GLN L 100 ? TYR L 112 ? GLN L 100 TYR L 112 1 ? 13 
HELX_P HELX_P293 293 GLU L 130 ? THR L 143 ? GLU L 130 THR L 143 1 ? 14 
HELX_P HELX_P294 294 ASP L 209 ? THR L 217 ? ASP L 209 THR L 217 1 ? 9  
HELX_P HELX_P295 295 ALA L 226 ? ASP L 229 ? ALA L 226 ASP L 229 5 ? 4  
HELX_P HELX_P296 296 ASP L 230 ? GLY L 250 ? ASP L 230 GLY L 250 1 ? 21 
HELX_P HELX_P297 297 PHE L 254 ? LEU L 262 ? PHE L 254 LEU L 262 1 ? 9  
# 
_struct_conf_type.id          HELX_P 
_struct_conf_type.criteria    ? 
_struct_conf_type.reference   ? 
# 
loop_
_struct_conn.id 
_struct_conn.conn_type_id 
_struct_conn.pdbx_leaving_atom_flag 
_struct_conn.pdbx_PDB_id 
_struct_conn.ptnr1_label_asym_id 
_struct_conn.ptnr1_label_comp_id 
_struct_conn.ptnr1_label_seq_id 
_struct_conn.ptnr1_label_atom_id 
_struct_conn.pdbx_ptnr1_label_alt_id 
_struct_conn.pdbx_ptnr1_PDB_ins_code 
_struct_conn.pdbx_ptnr1_standard_comp_id 
_struct_conn.ptnr1_symmetry 
_struct_conn.ptnr2_label_asym_id 
_struct_conn.ptnr2_label_comp_id 
_struct_conn.ptnr2_label_seq_id 
_struct_conn.ptnr2_label_atom_id 
_struct_conn.pdbx_ptnr2_label_alt_id 
_struct_conn.pdbx_ptnr2_PDB_ins_code 
_struct_conn.ptnr1_auth_asym_id 
_struct_conn.ptnr1_auth_comp_id 
_struct_conn.ptnr1_auth_seq_id 
_struct_conn.ptnr2_auth_asym_id 
_struct_conn.ptnr2_auth_comp_id 
_struct_conn.ptnr2_auth_seq_id 
_struct_conn.ptnr2_symmetry 
_struct_conn.pdbx_ptnr3_label_atom_id 
_struct_conn.pdbx_ptnr3_label_seq_id 
_struct_conn.pdbx_ptnr3_label_comp_id 
_struct_conn.pdbx_ptnr3_label_asym_id 
_struct_conn.pdbx_ptnr3_label_alt_id 
_struct_conn.pdbx_ptnr3_PDB_ins_code 
_struct_conn.details 
_struct_conn.pdbx_dist_value 
_struct_conn.pdbx_value_order 
covale1  covale ? ? A  LYS 260 C   ? ? ? 1_555 A  MHS 261 N   ? ? A LYS 260  A MHS 261  1_555 ? ? ? ? ? ? ? 1.345 ? 
covale2  covale ? ? A  MHS 261 C   ? ? ? 1_555 A  ALA 262 N   ? ? A MHS 261  A ALA 262  1_555 ? ? ? ? ? ? ? 1.329 ? 
covale3  covale ? ? A  ARG 274 C   ? ? ? 1_555 A  AGM 275 N   ? ? A ARG 274  A AGM 275  1_555 ? ? ? ? ? ? ? 1.327 ? 
covale4  covale ? ? A  AGM 275 C   ? ? ? 1_555 A  ALA 276 N   ? ? A AGM 275  A ALA 276  1_555 ? ? ? ? ? ? ? 1.327 ? 
covale5  covale ? ? A  SER 402 C   ? ? ? 1_555 A  MGN 403 N   ? ? A SER 402  A MGN 403  1_555 ? ? ? ? ? ? ? 1.344 ? 
covale6  covale ? ? A  MGN 403 C   ? ? ? 1_555 A  ARG 404 N   ? ? A MGN 403  A ARG 404  1_555 ? ? ? ? ? ? ? 1.344 ? 
covale7  covale ? ? A  TYR 447 C   ? ? ? 1_555 A  GL3 448 N   ? ? A TYR 447  A GL3 448  1_555 ? ? ? ? ? ? ? 1.339 ? 
covale8  covale ? ? A  GL3 448 C   ? ? ? 1_555 A  TYR 449 N   ? ? A GL3 448  A TYR 449  1_555 ? ? ? ? ? ? ? 1.334 ? 
covale9  covale ? ? A  GLN 454 C   ? ? ? 1_555 A  SMC 455 N   ? ? A GLN 454  A SMC 455  1_555 ? ? ? ? ? ? ? 1.333 ? 
covale10 covale ? ? A  SMC 455 C   ? ? ? 1_555 A  GLY 456 N   ? ? A SMC 455  A GLY 456  1_555 ? ? ? ? ? ? ? 1.333 ? 
metalc1  metalc ? ? D  GLN 151 OE1 ? ? ? 1_555 S  F43 .   NI  ? ? D GLN 151  D F43 1556 1_555 ? ? ? ? ? ? ? 2.331 ? 
covale11 covale ? ? D  LYS 260 C   ? ? ? 1_555 D  MHS 261 N   ? ? D LYS 260  D MHS 261  1_555 ? ? ? ? ? ? ? 1.343 ? 
covale12 covale ? ? D  MHS 261 C   ? ? ? 1_555 D  ALA 262 N   ? ? D MHS 261  D ALA 262  1_555 ? ? ? ? ? ? ? 1.326 ? 
covale13 covale ? ? D  ARG 274 C   ? ? ? 1_555 D  AGM 275 N   ? ? D ARG 274  D AGM 275  1_555 ? ? ? ? ? ? ? 1.329 ? 
covale14 covale ? ? D  AGM 275 C   ? ? ? 1_555 D  ALA 276 N   ? ? D AGM 275  D ALA 276  1_555 ? ? ? ? ? ? ? 1.325 ? 
covale15 covale ? ? D  SER 402 C   ? ? ? 1_555 D  MGN 403 N   ? ? D SER 402  D MGN 403  1_555 ? ? ? ? ? ? ? 1.316 ? 
covale16 covale ? ? D  MGN 403 C   ? ? ? 1_555 D  ARG 404 N   ? ? D MGN 403  D ARG 404  1_555 ? ? ? ? ? ? ? 1.339 ? 
covale17 covale ? ? D  TYR 447 C   ? ? ? 1_555 D  GL3 448 N   ? ? D TYR 447  D GL3 448  1_555 ? ? ? ? ? ? ? 1.340 ? 
covale18 covale ? ? D  GL3 448 C   ? ? ? 1_555 D  TYR 449 N   ? ? D GL3 448  D TYR 449  1_555 ? ? ? ? ? ? ? 1.330 ? 
covale19 covale ? ? D  GLN 454 C   ? ? ? 1_555 D  SMC 455 N   ? ? D GLN 454  D SMC 455  1_555 ? ? ? ? ? ? ? 1.335 ? 
covale20 covale ? ? D  SMC 455 C   ? ? ? 1_555 D  GLY 456 N   ? ? D SMC 455  D GLY 456  1_555 ? ? ? ? ? ? ? 1.326 ? 
metalc2  metalc ? ? Q  F43 .   NI  ? ? ? 1_555 R  COM .   S1  ? ? D F43 1554 D COM 1555 1_555 ? ? ? ? ? ? ? 2.553 ? 
metalc3  metalc ? ? Q  F43 .   NI  ? ? ? 1_555 A  GLN 151 OE1 ? ? D F43 1554 A GLN 151  1_555 ? ? ? ? ? ? ? 2.283 ? 
metalc4  metalc ? ? S  F43 .   NI  ? ? ? 1_555 M  COM .   S1  ? ? D F43 1556 A COM 1553 1_555 ? ? ? ? ? ? ? 2.551 ? 
metalc5  metalc ? ? X  NA  .   NA  ? ? ? 1_555 F  ASP 229 OD2 ? ? F NA  1270 F ASP 229  1_555 ? ? ? ? ? ? ? 2.153 ? 
covale21 covale ? ? G  LYS 260 C   ? ? ? 1_555 G  MHS 261 N   ? ? G LYS 260  G MHS 261  1_555 ? ? ? ? ? ? ? 1.345 ? 
covale22 covale ? ? G  MHS 261 C   ? ? ? 1_555 G  ALA 262 N   ? ? G MHS 261  G ALA 262  1_555 ? ? ? ? ? ? ? 1.331 ? 
covale23 covale ? ? G  ARG 274 C   ? ? ? 1_555 G  AGM 275 N   ? ? G ARG 274  G AGM 275  1_555 ? ? ? ? ? ? ? 1.336 ? 
covale24 covale ? ? G  AGM 275 C   ? ? ? 1_555 G  ALA 276 N   ? ? G AGM 275  G ALA 276  1_555 ? ? ? ? ? ? ? 1.337 ? 
covale25 covale ? ? G  SER 402 C   ? ? ? 1_555 G  MGN 403 N   ? ? G SER 402  G MGN 403  1_555 ? ? ? ? ? ? ? 1.340 ? 
covale26 covale ? ? G  MGN 403 C   ? ? ? 1_555 G  ARG 404 N   ? ? G MGN 403  G ARG 404  1_555 ? ? ? ? ? ? ? 1.331 ? 
covale27 covale ? ? G  TYR 447 C   ? ? ? 1_555 G  GL3 448 N   ? ? G TYR 447  G GL3 448  1_555 ? ? ? ? ? ? ? 1.326 ? 
covale28 covale ? ? G  GL3 448 C   ? ? ? 1_555 G  TYR 449 N   ? ? G GL3 448  G TYR 449  1_555 ? ? ? ? ? ? ? 1.341 ? 
covale29 covale ? ? G  GLN 454 C   ? ? ? 1_555 G  SMC 455 N   ? ? G GLN 454  G SMC 455  1_555 ? ? ? ? ? ? ? 1.319 ? 
covale30 covale ? ? G  SMC 455 C   ? ? ? 1_555 G  GLY 456 N   ? ? G SMC 455  G GLY 456  1_555 ? ? ? ? ? ? ? 1.305 ? 
metalc6  metalc ? ? Y  COM .   S1  ? ? ? 1_555 Z  F43 .   NI  ? ? G COM 1553 G F43 1554 1_555 ? ? ? ? ? ? ? 2.577 ? 
metalc7  metalc ? ? J  GLN 151 OE1 ? ? ? 1_555 Z  F43 .   NI  ? ? J GLN 151  G F43 1554 1_555 ? ? ? ? ? ? ? 2.269 ? 
covale31 covale ? ? J  LYS 260 C   ? ? ? 1_555 J  MHS 261 N   ? ? J LYS 260  J MHS 261  1_555 ? ? ? ? ? ? ? 1.340 ? 
covale32 covale ? ? J  MHS 261 C   ? ? ? 1_555 J  ALA 262 N   ? ? J MHS 261  J ALA 262  1_555 ? ? ? ? ? ? ? 1.322 ? 
covale33 covale ? ? J  ARG 274 C   ? ? ? 1_555 J  AGM 275 N   ? ? J ARG 274  J AGM 275  1_555 ? ? ? ? ? ? ? 1.330 ? 
covale34 covale ? ? J  AGM 275 C   ? ? ? 1_555 J  ALA 276 N   ? ? J AGM 275  J ALA 276  1_555 ? ? ? ? ? ? ? 1.335 ? 
covale35 covale ? ? J  SER 402 C   ? ? ? 1_555 J  MGN 403 N   ? ? J SER 402  J MGN 403  1_555 ? ? ? ? ? ? ? 1.337 ? 
covale36 covale ? ? J  MGN 403 C   ? ? ? 1_555 J  ARG 404 N   ? ? J MGN 403  J ARG 404  1_555 ? ? ? ? ? ? ? 1.337 ? 
covale37 covale ? ? J  TYR 447 C   ? ? ? 1_555 J  GL3 448 N   ? ? J TYR 447  J GL3 448  1_555 ? ? ? ? ? ? ? 1.324 ? 
covale38 covale ? ? J  GL3 448 C   ? ? ? 1_555 J  TYR 449 N   ? ? J GL3 448  J TYR 449  1_555 ? ? ? ? ? ? ? 1.332 ? 
covale39 covale ? ? J  GLN 454 C   ? ? ? 1_555 J  SMC 455 N   ? ? J GLN 454  J SMC 455  1_555 ? ? ? ? ? ? ? 1.330 ? 
covale40 covale ? ? J  SMC 455 C   ? ? ? 1_555 J  GLY 456 N   ? ? J SMC 455  J GLY 456  1_555 ? ? ? ? ? ? ? 1.323 ? 
metalc8  metalc ? ? EA F43 .   NI  ? ? ? 1_555 G  GLN 151 OE1 ? ? J F43 1554 G GLN 151  1_555 ? ? ? ? ? ? ? 2.264 ? 
metalc9  metalc ? ? EA F43 .   NI  ? ? ? 1_555 FA COM .   S1  ? ? J F43 1554 J COM 1555 1_555 ? ? ? ? ? ? ? 2.648 ? 
# 
loop_
_struct_conn_type.id 
_struct_conn_type.criteria 
_struct_conn_type.reference 
covale ? ? 
metalc ? ? 
# 
loop_
_struct_mon_prot_cis.pdbx_id 
_struct_mon_prot_cis.label_comp_id 
_struct_mon_prot_cis.label_seq_id 
_struct_mon_prot_cis.label_asym_id 
_struct_mon_prot_cis.label_alt_id 
_struct_mon_prot_cis.pdbx_PDB_ins_code 
_struct_mon_prot_cis.auth_comp_id 
_struct_mon_prot_cis.auth_seq_id 
_struct_mon_prot_cis.auth_asym_id 
_struct_mon_prot_cis.pdbx_label_comp_id_2 
_struct_mon_prot_cis.pdbx_label_seq_id_2 
_struct_mon_prot_cis.pdbx_label_asym_id_2 
_struct_mon_prot_cis.pdbx_PDB_ins_code_2 
_struct_mon_prot_cis.pdbx_auth_comp_id_2 
_struct_mon_prot_cis.pdbx_auth_seq_id_2 
_struct_mon_prot_cis.pdbx_auth_asym_id_2 
_struct_mon_prot_cis.pdbx_PDB_model_num 
_struct_mon_prot_cis.pdbx_omega_angle 
1 TYR 164 B . ? TYR 164 B PRO 165 B ? PRO 165 B 1 8.10 
2 TYR 164 E . ? TYR 164 E PRO 165 E ? PRO 165 E 1 8.99 
3 TYR 164 H . ? TYR 164 H PRO 165 H ? PRO 165 H 1 7.26 
4 TYR 164 K . ? TYR 164 K PRO 165 K ? PRO 165 K 1 8.50 
# 
loop_
_struct_sheet.id 
_struct_sheet.type 
_struct_sheet.number_strands 
_struct_sheet.details 
AA ? 2 ? 
AB ? 4 ? 
BA ? 2 ? 
BB ? 4 ? 
BC ? 2 ? 
CA ? 4 ? 
CB ? 3 ? 
DA ? 2 ? 
DB ? 4 ? 
EA ? 2 ? 
EB ? 4 ? 
EC ? 2 ? 
FA ? 4 ? 
FB ? 3 ? 
GA ? 2 ? 
GB ? 4 ? 
HA ? 2 ? 
HB ? 4 ? 
HC ? 2 ? 
IA ? 4 ? 
IB ? 3 ? 
JA ? 2 ? 
JB ? 4 ? 
KA ? 2 ? 
KB ? 4 ? 
KC ? 2 ? 
LA ? 4 ? 
LB ? 3 ? 
# 
loop_
_struct_sheet_order.sheet_id 
_struct_sheet_order.range_id_1 
_struct_sheet_order.range_id_2 
_struct_sheet_order.offset 
_struct_sheet_order.sense 
AA 1 2 ? anti-parallel 
AB 1 2 ? anti-parallel 
AB 2 3 ? anti-parallel 
AB 3 4 ? anti-parallel 
BA 1 2 ? anti-parallel 
BB 1 2 ? anti-parallel 
BB 2 3 ? anti-parallel 
BB 3 4 ? anti-parallel 
BC 1 2 ? anti-parallel 
CA 1 2 ? anti-parallel 
CA 2 3 ? anti-parallel 
CA 3 4 ? anti-parallel 
CB 1 2 ? anti-parallel 
CB 2 3 ? anti-parallel 
DA 1 2 ? anti-parallel 
DB 1 2 ? anti-parallel 
DB 2 3 ? anti-parallel 
DB 3 4 ? anti-parallel 
EA 1 2 ? anti-parallel 
EB 1 2 ? anti-parallel 
EB 2 3 ? anti-parallel 
EB 3 4 ? anti-parallel 
EC 1 2 ? anti-parallel 
FA 1 2 ? anti-parallel 
FA 2 3 ? anti-parallel 
FA 3 4 ? anti-parallel 
FB 1 2 ? anti-parallel 
FB 2 3 ? anti-parallel 
GA 1 2 ? anti-parallel 
GB 1 2 ? anti-parallel 
GB 2 3 ? anti-parallel 
GB 3 4 ? anti-parallel 
HA 1 2 ? anti-parallel 
HB 1 2 ? anti-parallel 
HB 2 3 ? anti-parallel 
HB 3 4 ? anti-parallel 
HC 1 2 ? anti-parallel 
IA 1 2 ? anti-parallel 
IA 2 3 ? anti-parallel 
IA 3 4 ? anti-parallel 
IB 1 2 ? anti-parallel 
IB 2 3 ? anti-parallel 
JA 1 2 ? anti-parallel 
JB 1 2 ? anti-parallel 
JB 2 3 ? anti-parallel 
JB 3 4 ? anti-parallel 
KA 1 2 ? anti-parallel 
KB 1 2 ? anti-parallel 
KB 2 3 ? anti-parallel 
KB 3 4 ? anti-parallel 
KC 1 2 ? anti-parallel 
LA 1 2 ? anti-parallel 
LA 2 3 ? anti-parallel 
LA 3 4 ? anti-parallel 
LB 1 2 ? anti-parallel 
LB 2 3 ? anti-parallel 
# 
loop_
_struct_sheet_range.sheet_id 
_struct_sheet_range.id 
_struct_sheet_range.beg_label_comp_id 
_struct_sheet_range.beg_label_asym_id 
_struct_sheet_range.beg_label_seq_id 
_struct_sheet_range.pdbx_beg_PDB_ins_code 
_struct_sheet_range.end_label_comp_id 
_struct_sheet_range.end_label_asym_id 
_struct_sheet_range.end_label_seq_id 
_struct_sheet_range.pdbx_end_PDB_ins_code 
_struct_sheet_range.beg_auth_comp_id 
_struct_sheet_range.beg_auth_asym_id 
_struct_sheet_range.beg_auth_seq_id 
_struct_sheet_range.end_auth_comp_id 
_struct_sheet_range.end_auth_asym_id 
_struct_sheet_range.end_auth_seq_id 
AA 1 ALA A 75  ? ARG A 77  ? ALA A 75  ARG A 77  
AA 2 TYR A 84  ? GLU A 86  ? TYR A 84  GLU A 86  
AB 1 TYR A 166 ? THR A 171 ? TYR A 166 THR A 171 
AB 2 THR A 208 ? ARG A 213 ? THR A 208 ARG A 213 
AB 3 THR A 108 ? GLY A 112 ? THR A 108 GLY A 112 
AB 4 VAL A 264 ? ILE A 265 ? VAL A 264 ILE A 265 
BA 1 ARG B 7   ? TYR B 11  ? ARG B 7   TYR B 11  
BA 2 LEU B 17  ? PRO B 23  ? LEU B 17  PRO B 23  
BB 1 ASN B 102 ? ILE B 106 ? ASN B 102 ILE B 106 
BB 2 GLN B 111 ? GLN B 115 ? GLN B 111 GLN B 115 
BB 3 SER B 45  ? ASN B 49  ? SER B 45  ASN B 49  
BB 4 LEU B 175 ? SER B 176 ? LEU B 175 SER B 176 
BC 1 ILE B 281 ? GLU B 286 ? ILE B 281 GLU B 286 
BC 2 LYS B 292 ? PRO B 296 ? LYS B 292 PRO B 296 
CA 1 ASP C 116 ? THR C 119 ? ASP C 116 THR C 119 
CA 2 GLN C 124 ? ARG C 129 ? GLN C 124 ARG C 129 
CA 3 VAL C 85  ? ASP C 92  ? VAL C 85  ASP C 92  
CA 4 THR C 151 ? ILE C 153 ? THR C 151 ILE C 153 
CB 1 TYR C 178 ? PHE C 180 ? TYR C 178 PHE C 180 
CB 2 VAL C 187 ? LYS C 191 ? VAL C 187 LYS C 191 
CB 3 PRO C 197 ? ASP C 203 ? PRO C 197 ASP C 203 
DA 1 ALA D 75  ? ARG D 77  ? ALA D 75  ARG D 77  
DA 2 TYR D 84  ? GLU D 86  ? TYR D 84  GLU D 86  
DB 1 TYR D 166 ? THR D 171 ? TYR D 166 THR D 171 
DB 2 THR D 208 ? ARG D 213 ? THR D 208 ARG D 213 
DB 3 THR D 108 ? GLY D 112 ? THR D 108 GLY D 112 
DB 4 VAL D 264 ? ILE D 265 ? VAL D 264 ILE D 265 
EA 1 ARG E 7   ? TYR E 11  ? ARG E 7   TYR E 11  
EA 2 LEU E 17  ? PRO E 23  ? LEU E 17  PRO E 23  
EB 1 ASN E 102 ? ILE E 106 ? ASN E 102 ILE E 106 
EB 2 GLN E 111 ? GLN E 115 ? GLN E 111 GLN E 115 
EB 3 SER E 45  ? ASN E 49  ? SER E 45  ASN E 49  
EB 4 LEU E 175 ? SER E 176 ? LEU E 175 SER E 176 
EC 1 ILE E 281 ? GLU E 286 ? ILE E 281 GLU E 286 
EC 2 LYS E 292 ? PRO E 296 ? LYS E 292 PRO E 296 
FA 1 ASP F 116 ? THR F 119 ? ASP F 116 THR F 119 
FA 2 GLN F 124 ? ARG F 129 ? GLN F 124 ARG F 129 
FA 3 VAL F 85  ? ASP F 92  ? VAL F 85  ASP F 92  
FA 4 THR F 151 ? ILE F 153 ? THR F 151 ILE F 153 
FB 1 TYR F 178 ? PHE F 180 ? TYR F 178 PHE F 180 
FB 2 VAL F 187 ? LYS F 191 ? VAL F 187 LYS F 191 
FB 3 PRO F 197 ? ASP F 203 ? PRO F 197 ASP F 203 
GA 1 ALA G 75  ? ARG G 77  ? ALA G 75  ARG G 77  
GA 2 TYR G 84  ? GLU G 86  ? TYR G 84  GLU G 86  
GB 1 TYR G 166 ? THR G 171 ? TYR G 166 THR G 171 
GB 2 THR G 208 ? ARG G 213 ? THR G 208 ARG G 213 
GB 3 THR G 108 ? GLY G 112 ? THR G 108 GLY G 112 
GB 4 VAL G 264 ? ILE G 265 ? VAL G 264 ILE G 265 
HA 1 ARG H 7   ? TYR H 11  ? ARG H 7   TYR H 11  
HA 2 LEU H 17  ? PRO H 23  ? LEU H 17  PRO H 23  
HB 1 ASN H 102 ? ILE H 106 ? ASN H 102 ILE H 106 
HB 2 GLN H 111 ? GLN H 115 ? GLN H 111 GLN H 115 
HB 3 SER H 45  ? VAL H 48  ? SER H 45  VAL H 48  
HB 4 LEU H 175 ? SER H 176 ? LEU H 175 SER H 176 
HC 1 ILE H 281 ? GLU H 286 ? ILE H 281 GLU H 286 
HC 2 LYS H 292 ? PRO H 296 ? LYS H 292 PRO H 296 
IA 1 ASP I 116 ? THR I 119 ? ASP I 116 THR I 119 
IA 2 GLN I 124 ? ARG I 129 ? GLN I 124 ARG I 129 
IA 3 VAL I 85  ? ASP I 92  ? VAL I 85  ASP I 92  
IA 4 THR I 151 ? ILE I 153 ? THR I 151 ILE I 153 
IB 1 TYR I 178 ? PHE I 180 ? TYR I 178 PHE I 180 
IB 2 VAL I 187 ? LYS I 191 ? VAL I 187 LYS I 191 
IB 3 PRO I 197 ? ASP I 203 ? PRO I 197 ASP I 203 
JA 1 ALA J 75  ? ARG J 77  ? ALA J 75  ARG J 77  
JA 2 TYR J 84  ? GLU J 86  ? TYR J 84  GLU J 86  
JB 1 TYR J 166 ? THR J 171 ? TYR J 166 THR J 171 
JB 2 THR J 208 ? ARG J 213 ? THR J 208 ARG J 213 
JB 3 THR J 108 ? GLY J 112 ? THR J 108 GLY J 112 
JB 4 VAL J 264 ? ILE J 265 ? VAL J 264 ILE J 265 
KA 1 ARG K 7   ? TYR K 11  ? ARG K 7   TYR K 11  
KA 2 LEU K 17  ? PRO K 23  ? LEU K 17  PRO K 23  
KB 1 ASN K 102 ? ILE K 106 ? ASN K 102 ILE K 106 
KB 2 GLN K 111 ? GLN K 115 ? GLN K 111 GLN K 115 
KB 3 SER K 45  ? ASN K 49  ? SER K 45  ASN K 49  
KB 4 LEU K 175 ? SER K 176 ? LEU K 175 SER K 176 
KC 1 ILE K 281 ? GLU K 286 ? ILE K 281 GLU K 286 
KC 2 LYS K 292 ? PRO K 296 ? LYS K 292 PRO K 296 
LA 1 ASP L 116 ? THR L 119 ? ASP L 116 THR L 119 
LA 2 GLN L 124 ? ARG L 129 ? GLN L 124 ARG L 129 
LA 3 VAL L 85  ? ASP L 92  ? VAL L 85  ASP L 92  
LA 4 THR L 151 ? ILE L 153 ? THR L 151 ILE L 153 
LB 1 TYR L 178 ? PHE L 180 ? TYR L 178 PHE L 180 
LB 2 VAL L 187 ? LYS L 191 ? VAL L 187 LYS L 191 
LB 3 PRO L 197 ? ASP L 203 ? PRO L 197 ASP L 203 
# 
loop_
_pdbx_struct_sheet_hbond.sheet_id 
_pdbx_struct_sheet_hbond.range_id_1 
_pdbx_struct_sheet_hbond.range_id_2 
_pdbx_struct_sheet_hbond.range_1_label_atom_id 
_pdbx_struct_sheet_hbond.range_1_label_comp_id 
_pdbx_struct_sheet_hbond.range_1_label_asym_id 
_pdbx_struct_sheet_hbond.range_1_label_seq_id 
_pdbx_struct_sheet_hbond.range_1_PDB_ins_code 
_pdbx_struct_sheet_hbond.range_1_auth_atom_id 
_pdbx_struct_sheet_hbond.range_1_auth_comp_id 
_pdbx_struct_sheet_hbond.range_1_auth_asym_id 
_pdbx_struct_sheet_hbond.range_1_auth_seq_id 
_pdbx_struct_sheet_hbond.range_2_label_atom_id 
_pdbx_struct_sheet_hbond.range_2_label_comp_id 
_pdbx_struct_sheet_hbond.range_2_label_asym_id 
_pdbx_struct_sheet_hbond.range_2_label_seq_id 
_pdbx_struct_sheet_hbond.range_2_PDB_ins_code 
_pdbx_struct_sheet_hbond.range_2_auth_atom_id 
_pdbx_struct_sheet_hbond.range_2_auth_comp_id 
_pdbx_struct_sheet_hbond.range_2_auth_asym_id 
_pdbx_struct_sheet_hbond.range_2_auth_seq_id 
AA 1 2 N TYR A 76  ? N TYR A 76  O VAL A 85  ? O VAL A 85  
AB 1 2 N PHE A 170 ? N PHE A 170 O TYR A 209 ? O TYR A 209 
AB 2 3 N ASN A 212 ? N ASN A 212 O VAL A 109 ? O VAL A 109 
AB 3 4 N ILE A 110 ? N ILE A 110 O ILE A 265 ? O ILE A 265 
BA 1 2 O LEU B 10  ? O LEU B 10  N LEU B 18  ? N LEU B 18  
BB 1 2 N ILE B 106 ? N ILE B 106 O GLN B 111 ? O GLN B 111 
BB 2 3 N VAL B 114 ? N VAL B 114 O VAL B 46  ? O VAL B 46  
BB 3 4 N ALA B 47  ? N ALA B 47  O SER B 176 ? O SER B 176 
BC 1 2 N ALA B 284 ? N ALA B 284 O MET B 293 ? O MET B 293 
CA 1 2 N GLY C 118 ? N GLY C 118 O VAL C 125 ? O VAL C 125 
CA 2 3 N MET C 128 ? N MET C 128 O ARG C 86  ? O ARG C 86  
CA 3 4 N ALA C 91  ? N ALA C 91  O GLY C 152 ? O GLY C 152 
CB 1 2 N VAL C 179 ? N VAL C 179 O VAL C 188 ? O VAL C 188 
CB 2 3 O VAL C 190 ? O VAL C 190 N LEU C 198 ? N LEU C 198 
DA 1 2 N TYR D 76  ? N TYR D 76  O VAL D 85  ? O VAL D 85  
DB 1 2 N PHE D 170 ? N PHE D 170 O TYR D 209 ? O TYR D 209 
DB 2 3 N ASN D 212 ? N ASN D 212 O VAL D 109 ? O VAL D 109 
DB 3 4 N ILE D 110 ? N ILE D 110 O ILE D 265 ? O ILE D 265 
EA 1 2 O LEU E 10  ? O LEU E 10  N LEU E 18  ? N LEU E 18  
EB 1 2 N ILE E 106 ? N ILE E 106 O GLN E 111 ? O GLN E 111 
EB 2 3 N VAL E 114 ? N VAL E 114 O VAL E 46  ? O VAL E 46  
EB 3 4 N ALA E 47  ? N ALA E 47  O SER E 176 ? O SER E 176 
EC 1 2 N ALA E 284 ? N ALA E 284 O MET E 293 ? O MET E 293 
FA 1 2 N GLY F 118 ? N GLY F 118 O VAL F 125 ? O VAL F 125 
FA 2 3 N MET F 128 ? N MET F 128 O ARG F 86  ? O ARG F 86  
FA 3 4 N ALA F 91  ? N ALA F 91  O GLY F 152 ? O GLY F 152 
FB 1 2 N VAL F 179 ? N VAL F 179 O VAL F 188 ? O VAL F 188 
FB 2 3 O VAL F 190 ? O VAL F 190 N LEU F 198 ? N LEU F 198 
GA 1 2 N TYR G 76  ? N TYR G 76  O VAL G 85  ? O VAL G 85  
GB 1 2 N PHE G 170 ? N PHE G 170 O TYR G 209 ? O TYR G 209 
GB 2 3 N ASN G 212 ? N ASN G 212 O VAL G 109 ? O VAL G 109 
GB 3 4 N ILE G 110 ? N ILE G 110 O ILE G 265 ? O ILE G 265 
HA 1 2 O LEU H 10  ? O LEU H 10  N LEU H 18  ? N LEU H 18  
HB 1 2 N ILE H 106 ? N ILE H 106 O GLN H 111 ? O GLN H 111 
HB 2 3 N VAL H 114 ? N VAL H 114 O VAL H 46  ? O VAL H 46  
HB 3 4 N ALA H 47  ? N ALA H 47  O SER H 176 ? O SER H 176 
HC 1 2 N ALA H 284 ? N ALA H 284 O MET H 293 ? O MET H 293 
IA 1 2 N GLY I 118 ? N GLY I 118 O VAL I 125 ? O VAL I 125 
IA 2 3 N MET I 128 ? N MET I 128 O ARG I 86  ? O ARG I 86  
IA 3 4 N ALA I 91  ? N ALA I 91  O GLY I 152 ? O GLY I 152 
IB 1 2 N VAL I 179 ? N VAL I 179 O VAL I 188 ? O VAL I 188 
IB 2 3 O VAL I 190 ? O VAL I 190 N LEU I 198 ? N LEU I 198 
JA 1 2 N TYR J 76  ? N TYR J 76  O VAL J 85  ? O VAL J 85  
JB 1 2 N PHE J 170 ? N PHE J 170 O TYR J 209 ? O TYR J 209 
JB 2 3 N ASN J 212 ? N ASN J 212 O VAL J 109 ? O VAL J 109 
JB 3 4 N ILE J 110 ? N ILE J 110 O ILE J 265 ? O ILE J 265 
KA 1 2 O LEU K 10  ? O LEU K 10  N LEU K 18  ? N LEU K 18  
KB 1 2 N ILE K 106 ? N ILE K 106 O GLN K 111 ? O GLN K 111 
KB 2 3 N VAL K 114 ? N VAL K 114 O VAL K 46  ? O VAL K 46  
KB 3 4 N ALA K 47  ? N ALA K 47  O SER K 176 ? O SER K 176 
KC 1 2 N ALA K 284 ? N ALA K 284 O MET K 293 ? O MET K 293 
LA 1 2 N GLY L 118 ? N GLY L 118 O VAL L 125 ? O VAL L 125 
LA 2 3 N MET L 128 ? N MET L 128 O ARG L 86  ? O ARG L 86  
LA 3 4 N ALA L 91  ? N ALA L 91  O GLY L 152 ? O GLY L 152 
LB 1 2 N VAL L 179 ? N VAL L 179 O VAL L 188 ? O VAL L 188 
LB 2 3 O VAL L 190 ? O VAL L 190 N LEU L 198 ? N LEU L 198 
# 
loop_
_struct_site.id 
_struct_site.pdbx_evidence_code 
_struct_site.pdbx_auth_asym_id 
_struct_site.pdbx_auth_comp_id 
_struct_site.pdbx_auth_seq_id 
_struct_site.pdbx_auth_ins_code 
_struct_site.pdbx_num_residues 
_struct_site.details 
AC1 Software ? ? ? ? 9  'BINDING SITE FOR RESIDUE COM A 1553' 
AC2 Software ? ? ? ? 21 'BINDING SITE FOR RESIDUE TP7 D 1553' 
AC3 Software ? ? ? ? 38 'BINDING SITE FOR RESIDUE F43 D 1554' 
AC4 Software ? ? ? ? 9  'BINDING SITE FOR RESIDUE COM D 1555' 
AC5 Software ? ? ? ? 22 'BINDING SITE FOR RESIDUE TP7 A 1554' 
AC6 Software ? ? ? ? 38 'BINDING SITE FOR RESIDUE F43 D 1556' 
AC7 Software ? ? ? ? 10 'BINDING SITE FOR RESIDUE COM G 1553' 
AC8 Software ? ? ? ? 21 'BINDING SITE FOR RESIDUE TP7 J 1553' 
AC9 Software ? ? ? ? 38 'BINDING SITE FOR RESIDUE F43 J 1554' 
BC1 Software ? ? ? ? 10 'BINDING SITE FOR RESIDUE COM J 1555' 
BC2 Software ? ? ? ? 21 'BINDING SITE FOR RESIDUE TP7 J 1556' 
BC3 Software ? ? ? ? 37 'BINDING SITE FOR RESIDUE F43 G 1554' 
BC4 Software ? ? ? ? 7  'BINDING SITE FOR RESIDUE ACT G 1555' 
BC5 Software ? ? ? ? 6  'BINDING SITE FOR RESIDUE ACT A 1555' 
BC6 Software ? ? ? ? 5  'BINDING SITE FOR RESIDUE ACT D 1557' 
BC7 Software ? ? ? ? 6  'BINDING SITE FOR RESIDUE ACT J 1557' 
BC8 Software ? ? ? ? 5  'BINDING SITE FOR RESIDUE ACT K 1444' 
BC9 Software ? ? ? ? 2  'BINDING SITE FOR RESIDUE ACT E 1444' 
CC1 Software ? ? ? ? 5  'BINDING SITE FOR RESIDUE ACT H 1444' 
CC2 Software ? ? ? ? 6  'BINDING SITE FOR RESIDUE ACT L 1265' 
CC3 Software ? ? ? ? 5  'BINDING SITE FOR RESIDUE ACT F 1265' 
CC4 Software ? ? ? ? 4  'BINDING SITE FOR RESIDUE ACT I 1265' 
CC5 Software ? ? ? ? 6  'BINDING SITE FOR RESIDUE ACT E 1445' 
CC6 Software ? ? ? ? 3  'BINDING SITE FOR RESIDUE NA F 1270'  
# 
loop_
_struct_site_gen.id 
_struct_site_gen.site_id 
_struct_site_gen.pdbx_num_res 
_struct_site_gen.label_comp_id 
_struct_site_gen.label_asym_id 
_struct_site_gen.label_seq_id 
_struct_site_gen.pdbx_auth_ins_code 
_struct_site_gen.auth_comp_id 
_struct_site_gen.auth_asym_id 
_struct_site_gen.auth_seq_id 
_struct_site_gen.label_atom_id 
_struct_site_gen.label_alt_id 
_struct_site_gen.symmetry 
_struct_site_gen.details 
1   AC1 9  TYR A  336 ? TYR A 336  . ? 1_555 ? 
2   AC1 9  PHE A  446 ? PHE A 446  . ? 1_555 ? 
3   AC1 9  TYR A  447 ? TYR A 447  . ? 1_555 ? 
4   AC1 9  HOH KA .   ? HOH A 2379 . ? 1_555 ? 
5   AC1 9  PHE B  361 ? PHE B 361  . ? 1_555 ? 
6   AC1 9  TYR B  367 ? TYR B 367  . ? 1_555 ? 
7   AC1 9  LEU C  120 ? LEU C 120  . ? 1_555 ? 
8   AC1 9  ARG C  123 ? ARG C 123  . ? 1_555 ? 
9   AC1 9  F43 S  .   ? F43 D 1556 . ? 1_555 ? 
10  AC2 21 ARG A  229 ? ARG A 229  . ? 1_555 ? 
11  AC2 21 LYS A  260 ? LYS A 260  . ? 1_555 ? 
12  AC2 21 MHS A  261 ? MHS A 261  . ? 1_555 ? 
13  AC2 21 HOH KA .   ? HOH A 2217 . ? 1_555 ? 
14  AC2 21 ARG D  274 ? ARG D 274  . ? 1_555 ? 
15  AC2 21 LEU D  323 ? LEU D 323  . ? 1_555 ? 
16  AC2 21 MET D  327 ? MET D 327  . ? 1_555 ? 
17  AC2 21 SER D  328 ? SER D 328  . ? 1_555 ? 
18  AC2 21 PHE D  446 ? PHE D 446  . ? 1_555 ? 
19  AC2 21 MET D  483 ? MET D 483  . ? 1_555 ? 
20  AC2 21 ASN D  484 ? ASN D 484  . ? 1_555 ? 
21  AC2 21 VAL D  485 ? VAL D 485  . ? 1_555 ? 
22  AC2 21 HOH NA .   ? HOH D 2159 . ? 1_555 ? 
23  AC2 21 HOH NA .   ? HOH D 2164 . ? 1_555 ? 
24  AC2 21 HOH NA .   ? HOH D 2166 . ? 1_555 ? 
25  AC2 21 HOH NA .   ? HOH D 2263 . ? 1_555 ? 
26  AC2 21 HOH NA .   ? HOH D 2280 . ? 1_555 ? 
27  AC2 21 TYR E  367 ? TYR E 367  . ? 1_555 ? 
28  AC2 21 GLY E  369 ? GLY E 369  . ? 1_555 ? 
29  AC2 21 HIS E  379 ? HIS E 379  . ? 1_555 ? 
30  AC2 21 VAL E  380 ? VAL E 380  . ? 1_555 ? 
31  AC3 38 ALA A  148 ? ALA A 148  . ? 1_555 ? 
32  AC3 38 VAL A  149 ? VAL A 149  . ? 1_555 ? 
33  AC3 38 VAL A  150 ? VAL A 150  . ? 1_555 ? 
34  AC3 38 GLN A  151 ? GLN A 151  . ? 1_555 ? 
35  AC3 38 GLN A  234 ? GLN A 234  . ? 1_555 ? 
36  AC3 38 MET A  237 ? MET A 237  . ? 1_555 ? 
37  AC3 38 ALA A  247 ? ALA A 247  . ? 1_555 ? 
38  AC3 38 HOH KA .   ? HOH A 2135 . ? 1_555 ? 
39  AC3 38 HOH KA .   ? HOH A 2138 . ? 1_555 ? 
40  AC3 38 HOH KA .   ? HOH A 2139 . ? 1_555 ? 
41  AC3 38 HOH KA .   ? HOH A 2140 . ? 1_555 ? 
42  AC3 38 GLY D  329 ? GLY D 329  . ? 1_555 ? 
43  AC3 38 GLY D  330 ? GLY D 330  . ? 1_555 ? 
44  AC3 38 VAL D  331 ? VAL D 331  . ? 1_555 ? 
45  AC3 38 GLY D  332 ? GLY D 332  . ? 1_555 ? 
46  AC3 38 PHE D  333 ? PHE D 333  . ? 1_555 ? 
47  AC3 38 THR D  334 ? THR D 334  . ? 1_555 ? 
48  AC3 38 GLN D  335 ? GLN D 335  . ? 1_555 ? 
49  AC3 38 TYR D  336 ? TYR D 336  . ? 1_555 ? 
50  AC3 38 PHE D  399 ? PHE D 399  . ? 1_555 ? 
51  AC3 38 GLY D  400 ? GLY D 400  . ? 1_555 ? 
52  AC3 38 GLY D  445 ? GLY D 445  . ? 1_555 ? 
53  AC3 38 PHE D  446 ? PHE D 446  . ? 1_555 ? 
54  AC3 38 COM R  .   ? COM D 1555 . ? 1_555 ? 
55  AC3 38 HOH NA .   ? HOH D 2224 . ? 1_555 ? 
56  AC3 38 HOH NA .   ? HOH D 2282 . ? 1_555 ? 
57  AC3 38 HOH NA .   ? HOH D 2283 . ? 1_555 ? 
58  AC3 38 SER E  365 ? SER E 365  . ? 1_555 ? 
59  AC3 38 ILE E  366 ? ILE E 366  . ? 1_555 ? 
60  AC3 38 TYR E  367 ? TYR E 367  . ? 1_555 ? 
61  AC3 38 LEU F  120 ? LEU F 120  . ? 1_555 ? 
62  AC3 38 SER F  121 ? SER F 121  . ? 1_555 ? 
63  AC3 38 GLY F  122 ? GLY F 122  . ? 1_555 ? 
64  AC3 38 ALA F  156 ? ALA F 156  . ? 1_555 ? 
65  AC3 38 THR F  157 ? THR F 157  . ? 1_555 ? 
66  AC3 38 VAL F  158 ? VAL F 158  . ? 1_555 ? 
67  AC3 38 HIS F  159 ? HIS F 159  . ? 1_555 ? 
68  AC3 38 HIS F  161 ? HIS F 161  . ? 1_555 ? 
69  AC4 9  TYR D  336 ? TYR D 336  . ? 1_555 ? 
70  AC4 9  PHE D  446 ? PHE D 446  . ? 1_555 ? 
71  AC4 9  TYR D  447 ? TYR D 447  . ? 1_555 ? 
72  AC4 9  F43 Q  .   ? F43 D 1554 . ? 1_555 ? 
73  AC4 9  HOH NA .   ? HOH D 2284 . ? 1_555 ? 
74  AC4 9  PHE E  361 ? PHE E 361  . ? 1_555 ? 
75  AC4 9  TYR E  367 ? TYR E 367  . ? 1_555 ? 
76  AC4 9  LEU F  120 ? LEU F 120  . ? 1_555 ? 
77  AC4 9  ARG F  123 ? ARG F 123  . ? 1_555 ? 
78  AC5 22 ARG A  274 ? ARG A 274  . ? 1_555 ? 
79  AC5 22 LEU A  323 ? LEU A 323  . ? 1_555 ? 
80  AC5 22 MET A  327 ? MET A 327  . ? 1_555 ? 
81  AC5 22 SER A  328 ? SER A 328  . ? 1_555 ? 
82  AC5 22 PHE A  333 ? PHE A 333  . ? 1_555 ? 
83  AC5 22 PHE A  446 ? PHE A 446  . ? 1_555 ? 
84  AC5 22 MET A  483 ? MET A 483  . ? 1_555 ? 
85  AC5 22 ASN A  484 ? ASN A 484  . ? 1_555 ? 
86  AC5 22 VAL A  485 ? VAL A 485  . ? 1_555 ? 
87  AC5 22 HOH KA .   ? HOH A 2233 . ? 1_555 ? 
88  AC5 22 HOH KA .   ? HOH A 2238 . ? 1_555 ? 
89  AC5 22 HOH KA .   ? HOH A 2240 . ? 1_555 ? 
90  AC5 22 HOH KA .   ? HOH A 2347 . ? 1_555 ? 
91  AC5 22 HOH KA .   ? HOH A 2378 . ? 1_555 ? 
92  AC5 22 HOH KA .   ? HOH A 2380 . ? 1_555 ? 
93  AC5 22 TYR B  367 ? TYR B 367  . ? 1_555 ? 
94  AC5 22 GLY B  369 ? GLY B 369  . ? 1_555 ? 
95  AC5 22 HIS B  379 ? HIS B 379  . ? 1_555 ? 
96  AC5 22 VAL B  380 ? VAL B 380  . ? 1_555 ? 
97  AC5 22 ARG D  229 ? ARG D 229  . ? 1_555 ? 
98  AC5 22 LYS D  260 ? LYS D 260  . ? 1_555 ? 
99  AC5 22 MHS D  261 ? MHS D 261  . ? 1_555 ? 
100 AC6 38 GLY A  329 ? GLY A 329  . ? 1_555 ? 
101 AC6 38 GLY A  330 ? GLY A 330  . ? 1_555 ? 
102 AC6 38 VAL A  331 ? VAL A 331  . ? 1_555 ? 
103 AC6 38 GLY A  332 ? GLY A 332  . ? 1_555 ? 
104 AC6 38 PHE A  333 ? PHE A 333  . ? 1_555 ? 
105 AC6 38 THR A  334 ? THR A 334  . ? 1_555 ? 
106 AC6 38 GLN A  335 ? GLN A 335  . ? 1_555 ? 
107 AC6 38 TYR A  336 ? TYR A 336  . ? 1_555 ? 
108 AC6 38 PHE A  399 ? PHE A 399  . ? 1_555 ? 
109 AC6 38 GLY A  400 ? GLY A 400  . ? 1_555 ? 
110 AC6 38 GLY A  445 ? GLY A 445  . ? 1_555 ? 
111 AC6 38 PHE A  446 ? PHE A 446  . ? 1_555 ? 
112 AC6 38 COM M  .   ? COM A 1553 . ? 1_555 ? 
113 AC6 38 HOH KA .   ? HOH A 2263 . ? 1_555 ? 
114 AC6 38 HOH KA .   ? HOH A 2303 . ? 1_555 ? 
115 AC6 38 SER B  365 ? SER B 365  . ? 1_555 ? 
116 AC6 38 ILE B  366 ? ILE B 366  . ? 1_555 ? 
117 AC6 38 TYR B  367 ? TYR B 367  . ? 1_555 ? 
118 AC6 38 LEU C  120 ? LEU C 120  . ? 1_555 ? 
119 AC6 38 SER C  121 ? SER C 121  . ? 1_555 ? 
120 AC6 38 GLY C  122 ? GLY C 122  . ? 1_555 ? 
121 AC6 38 ALA C  156 ? ALA C 156  . ? 1_555 ? 
122 AC6 38 THR C  157 ? THR C 157  . ? 1_555 ? 
123 AC6 38 VAL C  158 ? VAL C 158  . ? 1_555 ? 
124 AC6 38 HIS C  159 ? HIS C 159  . ? 1_555 ? 
125 AC6 38 HIS C  161 ? HIS C 161  . ? 1_555 ? 
126 AC6 38 HOH MA .   ? HOH C 2091 . ? 1_555 ? 
127 AC6 38 HOH MA .   ? HOH C 2104 . ? 1_555 ? 
128 AC6 38 HOH MA .   ? HOH C 2105 . ? 1_555 ? 
129 AC6 38 HOH MA .   ? HOH C 2106 . ? 1_555 ? 
130 AC6 38 ALA D  148 ? ALA D 148  . ? 1_555 ? 
131 AC6 38 VAL D  149 ? VAL D 149  . ? 1_555 ? 
132 AC6 38 VAL D  150 ? VAL D 150  . ? 1_555 ? 
133 AC6 38 GLN D  151 ? GLN D 151  . ? 1_555 ? 
134 AC6 38 GLN D  234 ? GLN D 234  . ? 1_555 ? 
135 AC6 38 MET D  237 ? MET D 237  . ? 1_555 ? 
136 AC6 38 ALA D  247 ? ALA D 247  . ? 1_555 ? 
137 AC6 38 HOH NA .   ? HOH D 2097 . ? 1_555 ? 
138 AC7 10 TYR G  336 ? TYR G 336  . ? 1_555 ? 
139 AC7 10 PHE G  446 ? PHE G 446  . ? 1_555 ? 
140 AC7 10 TYR G  447 ? TYR G 447  . ? 1_555 ? 
141 AC7 10 F43 Z  .   ? F43 G 1554 . ? 1_555 ? 
142 AC7 10 HOH QA .   ? HOH G 2380 . ? 1_555 ? 
143 AC7 10 PHE H  361 ? PHE H 361  . ? 1_555 ? 
144 AC7 10 SER H  365 ? SER H 365  . ? 1_555 ? 
145 AC7 10 TYR H  367 ? TYR H 367  . ? 1_555 ? 
146 AC7 10 LEU I  120 ? LEU I 120  . ? 1_555 ? 
147 AC7 10 ARG I  123 ? ARG I 123  . ? 1_555 ? 
148 AC8 21 ARG G  229 ? ARG G 229  . ? 1_555 ? 
149 AC8 21 LYS G  260 ? LYS G 260  . ? 1_555 ? 
150 AC8 21 MHS G  261 ? MHS G 261  . ? 1_555 ? 
151 AC8 21 HOH QA .   ? HOH G 2219 . ? 1_555 ? 
152 AC8 21 ARG J  274 ? ARG J 274  . ? 1_555 ? 
153 AC8 21 MET J  327 ? MET J 327  . ? 1_555 ? 
154 AC8 21 PHE J  333 ? PHE J 333  . ? 1_555 ? 
155 AC8 21 PHE J  446 ? PHE J 446  . ? 1_555 ? 
156 AC8 21 MET J  483 ? MET J 483  . ? 1_555 ? 
157 AC8 21 ASN J  484 ? ASN J 484  . ? 1_555 ? 
158 AC8 21 VAL J  485 ? VAL J 485  . ? 1_555 ? 
159 AC8 21 HOH TA .   ? HOH J 2162 . ? 1_555 ? 
160 AC8 21 HOH TA .   ? HOH J 2167 . ? 1_555 ? 
161 AC8 21 HOH TA .   ? HOH J 2169 . ? 1_555 ? 
162 AC8 21 HOH TA .   ? HOH J 2268 . ? 1_555 ? 
163 AC8 21 HOH TA .   ? HOH J 2287 . ? 1_555 ? 
164 AC8 21 TYR K  367 ? TYR K 367  . ? 1_555 ? 
165 AC8 21 GLY K  368 ? GLY K 368  . ? 1_555 ? 
166 AC8 21 GLY K  369 ? GLY K 369  . ? 1_555 ? 
167 AC8 21 HIS K  379 ? HIS K 379  . ? 1_555 ? 
168 AC8 21 VAL K  380 ? VAL K 380  . ? 1_555 ? 
169 AC9 38 ALA G  148 ? ALA G 148  . ? 1_555 ? 
170 AC9 38 VAL G  149 ? VAL G 149  . ? 1_555 ? 
171 AC9 38 VAL G  150 ? VAL G 150  . ? 1_555 ? 
172 AC9 38 GLN G  151 ? GLN G 151  . ? 1_555 ? 
173 AC9 38 GLN G  234 ? GLN G 234  . ? 1_555 ? 
174 AC9 38 MET G  237 ? MET G 237  . ? 1_555 ? 
175 AC9 38 ALA G  247 ? ALA G 247  . ? 1_555 ? 
176 AC9 38 HOH QA .   ? HOH G 2139 . ? 1_555 ? 
177 AC9 38 HOH QA .   ? HOH G 2142 . ? 1_555 ? 
178 AC9 38 HOH QA .   ? HOH G 2143 . ? 1_555 ? 
179 AC9 38 HOH QA .   ? HOH G 2144 . ? 1_555 ? 
180 AC9 38 GLY J  329 ? GLY J 329  . ? 1_555 ? 
181 AC9 38 GLY J  330 ? GLY J 330  . ? 1_555 ? 
182 AC9 38 VAL J  331 ? VAL J 331  . ? 1_555 ? 
183 AC9 38 GLY J  332 ? GLY J 332  . ? 1_555 ? 
184 AC9 38 PHE J  333 ? PHE J 333  . ? 1_555 ? 
185 AC9 38 THR J  334 ? THR J 334  . ? 1_555 ? 
186 AC9 38 GLN J  335 ? GLN J 335  . ? 1_555 ? 
187 AC9 38 TYR J  336 ? TYR J 336  . ? 1_555 ? 
188 AC9 38 PHE J  399 ? PHE J 399  . ? 1_555 ? 
189 AC9 38 GLY J  400 ? GLY J 400  . ? 1_555 ? 
190 AC9 38 GLY J  445 ? GLY J 445  . ? 1_555 ? 
191 AC9 38 PHE J  446 ? PHE J 446  . ? 1_555 ? 
192 AC9 38 COM FA .   ? COM J 1555 . ? 1_555 ? 
193 AC9 38 HOH TA .   ? HOH J 2229 . ? 1_555 ? 
194 AC9 38 HOH TA .   ? HOH J 2288 . ? 1_555 ? 
195 AC9 38 HOH TA .   ? HOH J 2290 . ? 1_555 ? 
196 AC9 38 SER K  365 ? SER K 365  . ? 1_555 ? 
197 AC9 38 ILE K  366 ? ILE K 366  . ? 1_555 ? 
198 AC9 38 TYR K  367 ? TYR K 367  . ? 1_555 ? 
199 AC9 38 LEU L  120 ? LEU L 120  . ? 1_555 ? 
200 AC9 38 SER L  121 ? SER L 121  . ? 1_555 ? 
201 AC9 38 GLY L  122 ? GLY L 122  . ? 1_555 ? 
202 AC9 38 ALA L  156 ? ALA L 156  . ? 1_555 ? 
203 AC9 38 THR L  157 ? THR L 157  . ? 1_555 ? 
204 AC9 38 VAL L  158 ? VAL L 158  . ? 1_555 ? 
205 AC9 38 HIS L  159 ? HIS L 159  . ? 1_555 ? 
206 AC9 38 HIS L  161 ? HIS L 161  . ? 1_555 ? 
207 BC1 10 TYR J  336 ? TYR J 336  . ? 1_555 ? 
208 BC1 10 PHE J  446 ? PHE J 446  . ? 1_555 ? 
209 BC1 10 TYR J  447 ? TYR J 447  . ? 1_555 ? 
210 BC1 10 F43 EA .   ? F43 J 1554 . ? 1_555 ? 
211 BC1 10 HOH TA .   ? HOH J 2291 . ? 1_555 ? 
212 BC1 10 PHE K  361 ? PHE K 361  . ? 1_555 ? 
213 BC1 10 SER K  365 ? SER K 365  . ? 1_555 ? 
214 BC1 10 TYR K  367 ? TYR K 367  . ? 1_555 ? 
215 BC1 10 LEU L  120 ? LEU L 120  . ? 1_555 ? 
216 BC1 10 ARG L  123 ? ARG L 123  . ? 1_555 ? 
217 BC2 21 ARG G  274 ? ARG G 274  . ? 1_555 ? 
218 BC2 21 LEU G  323 ? LEU G 323  . ? 1_555 ? 
219 BC2 21 MET G  327 ? MET G 327  . ? 1_555 ? 
220 BC2 21 PHE G  446 ? PHE G 446  . ? 1_555 ? 
221 BC2 21 MET G  483 ? MET G 483  . ? 1_555 ? 
222 BC2 21 ASN G  484 ? ASN G 484  . ? 1_555 ? 
223 BC2 21 VAL G  485 ? VAL G 485  . ? 1_555 ? 
224 BC2 21 HOH QA .   ? HOH G 2238 . ? 1_555 ? 
225 BC2 21 HOH QA .   ? HOH G 2242 . ? 1_555 ? 
226 BC2 21 HOH QA .   ? HOH G 2245 . ? 1_555 ? 
227 BC2 21 HOH QA .   ? HOH G 2347 . ? 1_555 ? 
228 BC2 21 HOH QA .   ? HOH G 2379 . ? 1_555 ? 
229 BC2 21 TYR H  367 ? TYR H 367  . ? 1_555 ? 
230 BC2 21 GLY H  368 ? GLY H 368  . ? 1_555 ? 
231 BC2 21 GLY H  369 ? GLY H 369  . ? 1_555 ? 
232 BC2 21 HIS H  379 ? HIS H 379  . ? 1_555 ? 
233 BC2 21 VAL H  380 ? VAL H 380  . ? 1_555 ? 
234 BC2 21 HOH RA .   ? HOH H 2240 . ? 1_555 ? 
235 BC2 21 ARG J  229 ? ARG J 229  . ? 1_555 ? 
236 BC2 21 LYS J  260 ? LYS J 260  . ? 1_555 ? 
237 BC2 21 MHS J  261 ? MHS J 261  . ? 1_555 ? 
238 BC3 37 GLY G  329 ? GLY G 329  . ? 1_555 ? 
239 BC3 37 GLY G  330 ? GLY G 330  . ? 1_555 ? 
240 BC3 37 VAL G  331 ? VAL G 331  . ? 1_555 ? 
241 BC3 37 GLY G  332 ? GLY G 332  . ? 1_555 ? 
242 BC3 37 PHE G  333 ? PHE G 333  . ? 1_555 ? 
243 BC3 37 THR G  334 ? THR G 334  . ? 1_555 ? 
244 BC3 37 GLN G  335 ? GLN G 335  . ? 1_555 ? 
245 BC3 37 TYR G  336 ? TYR G 336  . ? 1_555 ? 
246 BC3 37 GLY G  400 ? GLY G 400  . ? 1_555 ? 
247 BC3 37 GLY G  445 ? GLY G 445  . ? 1_555 ? 
248 BC3 37 PHE G  446 ? PHE G 446  . ? 1_555 ? 
249 BC3 37 COM Y  .   ? COM G 1553 . ? 1_555 ? 
250 BC3 37 HOH QA .   ? HOH G 2268 . ? 1_555 ? 
251 BC3 37 HOH QA .   ? HOH G 2303 . ? 1_555 ? 
252 BC3 37 HOH QA .   ? HOH G 2381 . ? 1_555 ? 
253 BC3 37 HOH QA .   ? HOH G 2382 . ? 1_555 ? 
254 BC3 37 HOH QA .   ? HOH G 2383 . ? 1_555 ? 
255 BC3 37 HOH QA .   ? HOH G 2384 . ? 1_555 ? 
256 BC3 37 HOH QA .   ? HOH G 2385 . ? 1_555 ? 
257 BC3 37 SER H  365 ? SER H 365  . ? 1_555 ? 
258 BC3 37 ILE H  366 ? ILE H 366  . ? 1_555 ? 
259 BC3 37 TYR H  367 ? TYR H 367  . ? 1_555 ? 
260 BC3 37 LEU I  120 ? LEU I 120  . ? 1_555 ? 
261 BC3 37 SER I  121 ? SER I 121  . ? 1_555 ? 
262 BC3 37 GLY I  122 ? GLY I 122  . ? 1_555 ? 
263 BC3 37 ALA I  156 ? ALA I 156  . ? 1_555 ? 
264 BC3 37 THR I  157 ? THR I 157  . ? 1_555 ? 
265 BC3 37 VAL I  158 ? VAL I 158  . ? 1_555 ? 
266 BC3 37 HIS I  159 ? HIS I 159  . ? 1_555 ? 
267 BC3 37 HIS I  161 ? HIS I 161  . ? 1_555 ? 
268 BC3 37 ALA J  148 ? ALA J 148  . ? 1_555 ? 
269 BC3 37 VAL J  149 ? VAL J 149  . ? 1_555 ? 
270 BC3 37 VAL J  150 ? VAL J 150  . ? 1_555 ? 
271 BC3 37 GLN J  151 ? GLN J 151  . ? 1_555 ? 
272 BC3 37 GLN J  234 ? GLN J 234  . ? 1_555 ? 
273 BC3 37 MET J  237 ? MET J 237  . ? 1_555 ? 
274 BC3 37 ALA J  247 ? ALA J 247  . ? 1_555 ? 
275 BC4 7  ASP G  348 ? ASP G 348  . ? 1_555 ? 
276 BC4 7  TYR G  351 ? TYR G 351  . ? 1_555 ? 
277 BC4 7  TYR G  352 ? TYR G 352  . ? 1_555 ? 
278 BC4 7  GLU G  355 ? GLU G 355  . ? 1_555 ? 
279 BC4 7  HOH QA .   ? HOH G 2001 . ? 1_555 ? 
280 BC4 7  HOH QA .   ? HOH G 2275 . ? 1_555 ? 
281 BC4 7  HOH QA .   ? HOH G 2295 . ? 1_555 ? 
282 BC5 6  GLU A  163 ? GLU A 163  . ? 1_555 ? 
283 BC5 6  ASP A  164 ? ASP A 164  . ? 1_555 ? 
284 BC5 6  ASP A  520 ? ASP A 520  . ? 1_555 ? 
285 BC5 6  HOH KA .   ? HOH A 2100 . ? 1_555 ? 
286 BC5 6  LYS D  53  ? LYS D 53   . ? 1_555 ? 
287 BC5 6  ARG D  54  ? ARG D 54   . ? 1_555 ? 
288 BC6 5  LYS A  53  ? LYS A 53   . ? 1_555 ? 
289 BC6 5  ARG A  54  ? ARG A 54   . ? 1_555 ? 
290 BC6 5  GLU D  163 ? GLU D 163  . ? 1_555 ? 
291 BC6 5  ASP D  164 ? ASP D 164  . ? 1_555 ? 
292 BC6 5  ASP D  520 ? ASP D 520  . ? 1_555 ? 
293 BC7 6  LYS G  53  ? LYS G 53   . ? 1_555 ? 
294 BC7 6  ARG G  54  ? ARG G 54   . ? 1_555 ? 
295 BC7 6  GLU J  163 ? GLU J 163  . ? 1_555 ? 
296 BC7 6  ASP J  164 ? ASP J 164  . ? 1_555 ? 
297 BC7 6  ASP J  520 ? ASP J 520  . ? 1_555 ? 
298 BC7 6  HOH TA .   ? HOH J 2073 . ? 1_555 ? 
299 BC8 5  GLU G  266 ? GLU G 266  . ? 1_555 ? 
300 BC8 5  ASN G  509 ? ASN G 509  . ? 1_555 ? 
301 BC8 5  HOH QA .   ? HOH G 2247 . ? 1_555 ? 
302 BC8 5  ASN K  67  ? ASN K 67   . ? 1_555 ? 
303 BC8 5  ARG K  163 ? ARG K 163  . ? 1_555 ? 
304 BC9 2  HOH LA .   ? HOH B 2107 . ? 1_555 ? 
305 BC9 2  LYS E  43  ? LYS E 43   . ? 1_555 ? 
306 CC1 5  HIS C  186 ? HIS C 186  . ? 1_564 ? 
307 CC1 5  GLY C  205 ? GLY C 205  . ? 1_564 ? 
308 CC1 5  HOH MA .   ? HOH C 2121 . ? 1_564 ? 
309 CC1 5  GLU H  83  ? GLU H 83   . ? 1_555 ? 
310 CC1 5  ASN H  108 ? ASN H 108  . ? 1_555 ? 
311 CC2 6  ASN L  17  ? ASN L 17   . ? 1_555 ? 
312 CC2 6  HIS L  21  ? HIS L 21   . ? 1_555 ? 
313 CC2 6  TYR L  26  ? TYR L 26   . ? 1_555 ? 
314 CC2 6  ARG L  29  ? ARG L 29   . ? 1_555 ? 
315 CC2 6  GLU L  144 ? GLU L 144  . ? 1_555 ? 
316 CC2 6  ILE L  216 ? ILE L 216  . ? 1_555 ? 
317 CC3 5  ASN F  17  ? ASN F 17   . ? 1_555 ? 
318 CC3 5  HIS F  21  ? HIS F 21   . ? 1_555 ? 
319 CC3 5  TYR F  26  ? TYR F 26   . ? 1_555 ? 
320 CC3 5  GLU F  144 ? GLU F 144  . ? 1_555 ? 
321 CC3 5  ILE F  216 ? ILE F 216  . ? 1_555 ? 
322 CC4 4  ASN I  17  ? ASN I 17   . ? 1_555 ? 
323 CC4 4  HIS I  21  ? HIS I 21   . ? 1_555 ? 
324 CC4 4  TYR I  26  ? TYR I 26   . ? 1_555 ? 
325 CC4 4  GLU I  144 ? GLU I 144  . ? 1_555 ? 
326 CC5 6  GLU A  266 ? GLU A 266  . ? 1_555 ? 
327 CC5 6  THR A  289 ? THR A 289  . ? 1_555 ? 
328 CC5 6  ASN A  509 ? ASN A 509  . ? 1_555 ? 
329 CC5 6  HOH KA .   ? HOH A 2242 . ? 1_555 ? 
330 CC5 6  ASN E  67  ? ASN E 67   . ? 1_555 ? 
331 CC5 6  ARG E  163 ? ARG E 163  . ? 1_555 ? 
332 CC6 3  ILE F  225 ? ILE F 225  . ? 1_555 ? 
333 CC6 3  ALA F  226 ? ALA F 226  . ? 1_555 ? 
334 CC6 3  ASP F  229 ? ASP F 229  . ? 1_555 ? 
# 
_database_PDB_matrix.entry_id          5A8W 
_database_PDB_matrix.origx[1][1]       1.000000 
_database_PDB_matrix.origx[1][2]       0.000000 
_database_PDB_matrix.origx[1][3]       0.000000 
_database_PDB_matrix.origx[2][1]       0.000000 
_database_PDB_matrix.origx[2][2]       1.000000 
_database_PDB_matrix.origx[2][3]       0.000000 
_database_PDB_matrix.origx[3][1]       0.000000 
_database_PDB_matrix.origx[3][2]       0.000000 
_database_PDB_matrix.origx[3][3]       1.000000 
_database_PDB_matrix.origx_vector[1]   0.00000 
_database_PDB_matrix.origx_vector[2]   0.00000 
_database_PDB_matrix.origx_vector[3]   0.00000 
# 
_atom_sites.entry_id                    5A8W 
_atom_sites.fract_transf_matrix[1][1]   0.009059 
_atom_sites.fract_transf_matrix[1][2]   0.000155 
_atom_sites.fract_transf_matrix[1][3]   0.000627 
_atom_sites.fract_transf_matrix[2][1]   0.000000 
_atom_sites.fract_transf_matrix[2][2]   0.009788 
_atom_sites.fract_transf_matrix[2][3]   -0.000125 
_atom_sites.fract_transf_matrix[3][1]   0.000000 
_atom_sites.fract_transf_matrix[3][2]   0.000000 
_atom_sites.fract_transf_matrix[3][3]   0.008443 
_atom_sites.fract_transf_vector[1]      0.00000 
_atom_sites.fract_transf_vector[2]      0.00000 
_atom_sites.fract_transf_vector[3]      0.00000 
# 
loop_
_atom_type.symbol 
C  
N  
NA 
NI 
O  
P  
S  
# 
loop_
_atom_site.group_PDB 
_atom_site.id 
_atom_site.type_symbol 
_atom_site.label_atom_id 
_atom_site.label_alt_id 
_atom_site.label_comp_id 
_atom_site.label_asym_id 
_atom_site.label_entity_id 
_atom_site.label_seq_id 
_atom_site.pdbx_PDB_ins_code 
_atom_site.Cartn_x 
_atom_site.Cartn_y 
_atom_site.Cartn_z 
_atom_site.occupancy 
_atom_site.B_iso_or_equiv 
_atom_site.pdbx_formal_charge 
_atom_site.auth_seq_id 
_atom_site.auth_comp_id 
_atom_site.auth_asym_id 
_atom_site.auth_atom_id 
_atom_site.pdbx_PDB_model_num 
ATOM   1     N  N   . LYS A  1 5   ? 60.092  -110.445 18.951  1.00 42.67 ? 5    LYS A N   1 
ATOM   2     C  CA  . LYS A  1 5   ? 60.932  -109.255 19.171  1.00 39.52 ? 5    LYS A CA  1 
ATOM   3     C  C   . LYS A  1 5   ? 60.106  -108.068 19.689  1.00 35.33 ? 5    LYS A C   1 
ATOM   4     O  O   . LYS A  1 5   ? 58.983  -107.832 19.226  1.00 41.50 ? 5    LYS A O   1 
ATOM   5     C  CB  . LYS A  1 5   ? 61.649  -108.873 17.870  1.00 41.42 ? 5    LYS A CB  1 
ATOM   6     C  CG  . LYS A  1 5   ? 60.709  -108.696 16.650  1.00 44.33 ? 5    LYS A CG  1 
ATOM   7     C  CD  . LYS A  1 5   ? 60.217  -107.239 16.477  1.00 42.54 ? 5    LYS A CD  1 
ATOM   8     C  CE  . LYS A  1 5   ? 59.539  -107.006 15.136  1.00 42.06 ? 5    LYS A CE  1 
ATOM   9     N  NZ  . LYS A  1 5   ? 59.514  -105.548 14.828  1.00 43.65 ? 5    LYS A NZ  1 
ATOM   10    N  N   . LYS A  1 6   ? 60.644  -107.296 20.628  1.00 27.06 ? 6    LYS A N   1 
ATOM   11    C  CA  . LYS A  1 6   ? 59.907  -106.137 21.120  1.00 22.62 ? 6    LYS A CA  1 
ATOM   12    C  C   . LYS A  1 6   ? 60.024  -105.005 20.101  1.00 19.43 ? 6    LYS A C   1 
ATOM   13    O  O   . LYS A  1 6   ? 61.087  -104.788 19.533  1.00 22.98 ? 6    LYS A O   1 
ATOM   14    C  CB  . LYS A  1 6   ? 60.448  -105.693 22.481  1.00 27.70 ? 6    LYS A CB  1 
ATOM   15    C  CG  . LYS A  1 6   ? 60.581  -106.784 23.548  1.00 27.39 ? 6    LYS A CG  1 
ATOM   16    C  CD  . LYS A  1 6   ? 59.281  -107.046 24.279  1.00 27.28 ? 6    LYS A CD  1 
ATOM   17    C  CE  . LYS A  1 6   ? 59.348  -108.254 25.250  1.00 23.72 ? 6    LYS A CE  1 
ATOM   18    N  NZ  . LYS A  1 6   ? 60.196  -107.983 26.473  1.00 23.63 ? 6    LYS A NZ  1 
ATOM   19    N  N   . LEU A  1 7   ? 58.919  -104.297 19.850  1.00 19.47 ? 7    LEU A N   1 
ATOM   20    C  CA  . LEU A  1 7   ? 58.901  -103.320 18.761  1.00 18.66 ? 7    LEU A CA  1 
ATOM   21    C  C   . LEU A  1 7   ? 59.778  -102.094 19.042  1.00 17.75 ? 7    LEU A C   1 
ATOM   22    O  O   . LEU A  1 7   ? 60.211  -101.423 18.103  1.00 22.52 ? 7    LEU A O   1 
ATOM   23    C  CB  . LEU A  1 7   ? 57.449  -102.883 18.478  1.00 18.47 ? 7    LEU A CB  1 
ATOM   24    C  CG  . LEU A  1 7   ? 56.426  -104.003 18.124  1.00 19.45 ? 7    LEU A CG  1 
ATOM   25    C  CD1 . LEU A  1 7   ? 55.042  -103.420 17.682  1.00 19.35 ? 7    LEU A CD1 1 
ATOM   26    C  CD2 . LEU A  1 7   ? 56.964  -104.952 17.012  1.00 24.76 ? 7    LEU A CD2 1 
ATOM   27    N  N   . PHE A  1 8   ? 60.042  -101.780 20.294  1.00 17.12 ? 8    PHE A N   1 
ATOM   28    C  CA  . PHE A  1 8   ? 60.862  -100.623 20.615  1.00 16.35 ? 8    PHE A CA  1 
ATOM   29    C  C   . PHE A  1 8   ? 62.364  -100.881 20.560  1.00 16.71 ? 8    PHE A C   1 
ATOM   30    O  O   . PHE A  1 8   ? 63.144  -99.928  20.714  1.00 18.02 ? 8    PHE A O   1 
ATOM   31    C  CB  . PHE A  1 8   ? 60.509  -100.111 22.026  1.00 19.11 ? 8    PHE A CB  1 
ATOM   32    C  CG  . PHE A  1 8   ? 60.498  -101.196 23.083  1.00 20.58 ? 8    PHE A CG  1 
ATOM   33    C  CD1 . PHE A  1 8   ? 61.692  -101.721 23.562  1.00 16.42 ? 8    PHE A CD1 1 
ATOM   34    C  CD2 . PHE A  1 8   ? 59.295  -101.703 23.561  1.00 19.58 ? 8    PHE A CD2 1 
ATOM   35    C  CE1 . PHE A  1 8   ? 61.696  -102.733 24.523  1.00 20.43 ? 8    PHE A CE1 1 
ATOM   36    C  CE2 . PHE A  1 8   ? 59.286  -102.713 24.506  1.00 16.78 ? 8    PHE A CE2 1 
ATOM   37    C  CZ  . PHE A  1 8   ? 60.496  -103.226 24.990  1.00 19.06 ? 8    PHE A CZ  1 
ATOM   38    N  N   . LEU A  1 9   ? 62.796  -102.132 20.381  1.00 18.40 ? 9    LEU A N   1 
ATOM   39    C  CA  . LEU A  1 9   ? 64.223  -102.425 20.538  1.00 21.23 ? 9    LEU A CA  1 
ATOM   40    C  C   . LEU A  1 9   ? 65.038  -101.780 19.439  1.00 22.02 ? 9    LEU A C   1 
ATOM   41    O  O   . LEU A  1 9   ? 66.161  -101.314 19.683  1.00 20.82 ? 9    LEU A O   1 
ATOM   42    C  CB  . LEU A  1 9   ? 64.449  -103.924 20.557  1.00 25.75 ? 9    LEU A CB  1 
ATOM   43    C  CG  . LEU A  1 9   ? 64.256  -104.517 21.948  1.00 29.65 ? 9    LEU A CG  1 
ATOM   44    C  CD1 . LEU A  1 9   ? 64.340  -106.006 21.811  1.00 31.96 ? 9    LEU A CD1 1 
ATOM   45    C  CD2 . LEU A  1 9   ? 65.349  -103.968 22.905  1.00 28.69 ? 9    LEU A CD2 1 
ATOM   46    N  N   . LYS A  1 10  ? 64.500  -101.775 18.217  1.00 20.06 ? 10   LYS A N   1 
ATOM   47    C  CA  . LYS A  1 10  ? 65.218  -101.167 17.099  1.00 22.67 ? 10   LYS A CA  1 
ATOM   48    C  C   . LYS A  1 10  ? 65.588  -99.724  17.406  1.00 20.33 ? 10   LYS A C   1 
ATOM   49    O  O   . LYS A  1 10  ? 66.711  -99.290  17.130  1.00 18.22 ? 10   LYS A O   1 
ATOM   50    C  CB  . LYS A  1 10  ? 64.356  -101.236 15.831  1.00 29.18 ? 10   LYS A CB  1 
ATOM   51    C  CG  . LYS A  1 10  ? 65.109  -101.018 14.544  1.00 37.92 ? 10   LYS A CG  1 
ATOM   52    C  CD  . LYS A  1 10  ? 64.165  -100.886 13.337  1.00 41.29 ? 10   LYS A CD  1 
ATOM   53    C  CE  . LYS A  1 10  ? 63.279  -102.102 13.106  1.00 44.84 ? 10   LYS A CE  1 
ATOM   54    N  NZ  . LYS A  1 10  ? 62.179  -101.834 12.101  1.00 45.22 ? 10   LYS A NZ  1 
ATOM   55    N  N   . ALA A  1 11  ? 64.645  -98.952  17.971  1.00 18.60 ? 11   ALA A N   1 
ATOM   56    C  CA  . ALA A  1 11  ? 64.919  -97.563  18.331  1.00 19.06 ? 11   ALA A CA  1 
ATOM   57    C  C   . ALA A  1 11  ? 65.920  -97.448  19.487  1.00 17.75 ? 11   ALA A C   1 
ATOM   58    O  O   . ALA A  1 11  ? 66.823  -96.609  19.451  1.00 16.02 ? 11   ALA A O   1 
ATOM   59    C  CB  . ALA A  1 11  ? 63.608  -96.853  18.692  1.00 20.48 ? 11   ALA A CB  1 
ATOM   60    N  N   . LEU A  1 12  ? 65.765  -98.256  20.525  1.00 15.95 ? 12   LEU A N   1 
ATOM   61    C  CA  . LEU A  1 12  ? 66.703  -98.207  21.643  1.00 17.62 ? 12   LEU A CA  1 
ATOM   62    C  C   . LEU A  1 12  ? 68.121  -98.465  21.156  1.00 18.37 ? 12   LEU A C   1 
ATOM   63    O  O   . LEU A  1 12  ? 69.070  -97.791  21.569  1.00 22.66 ? 12   LEU A O   1 
ATOM   64    C  CB  . LEU A  1 12  ? 66.302  -99.246  22.689  1.00 21.89 ? 12   LEU A CB  1 
ATOM   65    C  CG  . LEU A  1 12  ? 64.991  -99.029  23.463  1.00 19.32 ? 12   LEU A CG  1 
ATOM   66    C  CD1 . LEU A  1 12  ? 64.916  -100.168 24.524  1.00 18.66 ? 12   LEU A CD1 1 
ATOM   67    C  CD2 . LEU A  1 12  ? 64.977  -97.639  24.081  1.00 17.41 ? 12   LEU A CD2 1 
ATOM   68    N  N   . LYS A  1 13  ? 68.260  -99.427  20.252  1.00 17.52 ? 13   LYS A N   1 
ATOM   69    C  CA  . LYS A  1 13  ? 69.570  -99.810  19.765  1.00 21.09 ? 13   LYS A CA  1 
ATOM   70    C  C   . LYS A  1 13  ? 70.220  -98.688  19.003  1.00 18.41 ? 13   LYS A C   1 
ATOM   71    O  O   . LYS A  1 13  ? 71.430  -98.522  19.088  1.00 21.90 ? 13   LYS A O   1 
ATOM   72    C  CB  . LYS A  1 13  ? 69.477  -101.071 18.911  1.00 25.06 ? 13   LYS A CB  1 
ATOM   73    C  CG  . LYS A  1 13  ? 69.238  -102.341 19.741  1.00 32.86 ? 13   LYS A CG  1 
ATOM   74    C  CD  . LYS A  1 13  ? 69.466  -103.608 18.926  1.00 37.85 ? 13   LYS A CD  1 
ATOM   75    C  CE  . LYS A  1 13  ? 69.156  -104.859 19.747  1.00 41.92 ? 13   LYS A CE  1 
ATOM   76    N  NZ  . LYS A  1 13  ? 69.488  -106.141 19.051  1.00 44.78 ? 13   LYS A NZ  1 
ATOM   77    N  N   . LYS A  1 14  ? 69.438  -97.876  18.318  1.00 18.24 ? 14   LYS A N   1 
ATOM   78    C  CA  . LYS A  1 14  ? 69.985  -96.721  17.619  1.00 21.59 ? 14   LYS A CA  1 
ATOM   79    C  C   . LYS A  1 14  ? 70.153  -95.548  18.576  1.00 20.36 ? 14   LYS A C   1 
ATOM   80    O  O   . LYS A  1 14  ? 71.147  -94.811  18.511  1.00 19.17 ? 14   LYS A O   1 
ATOM   81    C  CB  . LYS A  1 14  ? 69.048  -96.386  16.451  1.00 28.25 ? 14   LYS A CB  1 
ATOM   82    C  CG  . LYS A  1 14  ? 69.539  -95.413  15.402  1.00 32.55 ? 14   LYS A CG  1 
ATOM   83    C  CD  . LYS A  1 14  ? 68.626  -95.622  14.199  1.00 37.67 ? 14   LYS A CD  1 
ATOM   84    C  CE  . LYS A  1 14  ? 69.229  -95.262  12.872  1.00 43.64 ? 14   LYS A CE  1 
ATOM   85    N  NZ  . LYS A  1 14  ? 68.220  -95.648  11.813  1.00 47.79 ? 14   LYS A NZ  1 
ATOM   86    N  N   . LYS A  1 15  ? 69.190  -95.360  19.474  1.00 17.96 ? 15   LYS A N   1 
ATOM   87    C  CA  . LYS A  1 15  ? 69.280  -94.231  20.386  1.00 17.34 ? 15   LYS A CA  1 
ATOM   88    C  C   . LYS A  1 15  ? 70.397  -94.380  21.403  1.00 19.34 ? 15   LYS A C   1 
ATOM   89    O  O   . LYS A  1 15  ? 70.910  -93.371  21.901  1.00 23.63 ? 15   LYS A O   1 
ATOM   90    C  CB  . LYS A  1 15  ? 67.953  -94.028  21.068  1.00 15.45 ? 15   LYS A CB  1 
ATOM   91    C  CG  . LYS A  1 15  ? 66.869  -93.430  20.085  1.00 14.19 ? 15   LYS A CG  1 
ATOM   92    C  CD  . LYS A  1 15  ? 65.540  -93.562  20.780  1.00 13.60 ? 15   LYS A CD  1 
ATOM   93    C  CE  . LYS A  1 15  ? 65.609  -92.835  22.128  1.00 17.21 ? 15   LYS A CE  1 
ATOM   94    N  NZ  . LYS A  1 15  ? 64.436  -91.880  22.244  1.00 16.98 ? 15   LYS A NZ  1 
ATOM   95    N  N   . PHE A  1 16  ? 70.753  -95.610  21.746  1.00 16.15 ? 16   PHE A N   1 
ATOM   96    C  CA  . PHE A  1 16  ? 71.774  -95.898  22.743  1.00 17.81 ? 16   PHE A CA  1 
ATOM   97    C  C   . PHE A  1 16  ? 72.897  -96.718  22.129  1.00 23.91 ? 16   PHE A C   1 
ATOM   98    O  O   . PHE A  1 16  ? 73.339  -97.718  22.706  1.00 25.49 ? 16   PHE A O   1 
ATOM   99    C  CB  . PHE A  1 16  ? 71.144  -96.599  23.930  1.00 17.55 ? 16   PHE A CB  1 
ATOM   100   C  CG  . PHE A  1 16  ? 70.174  -95.726  24.661  1.00 20.17 ? 16   PHE A CG  1 
ATOM   101   C  CD1 . PHE A  1 16  ? 68.850  -95.677  24.273  1.00 20.74 ? 16   PHE A CD1 1 
ATOM   102   C  CD2 . PHE A  1 16  ? 70.608  -94.908  25.704  1.00 22.14 ? 16   PHE A CD2 1 
ATOM   103   C  CE1 . PHE A  1 16  ? 67.946  -94.863  24.948  1.00 22.88 ? 16   PHE A CE1 1 
ATOM   104   C  CE2 . PHE A  1 16  ? 69.720  -94.104  26.390  1.00 21.68 ? 16   PHE A CE2 1 
ATOM   105   C  CZ  . PHE A  1 16  ? 68.380  -94.065  25.989  1.00 22.03 ? 16   PHE A CZ  1 
ATOM   106   N  N   . GLU A  1 17  ? 73.355  -96.284  20.950  1.00 24.14 ? 17   GLU A N   1 
ATOM   107   C  CA  . GLU A  1 17  ? 74.411  -96.972  20.214  1.00 26.31 ? 17   GLU A CA  1 
ATOM   108   C  C   . GLU A  1 17  ? 75.660  -97.115  21.070  1.00 29.49 ? 17   GLU A C   1 
ATOM   109   O  O   . GLU A  1 17  ? 76.069  -96.167  21.746  1.00 29.08 ? 17   GLU A O   1 
ATOM   110   C  CB  . GLU A  1 17  ? 74.759  -96.201  18.943  1.00 30.28 ? 17   GLU A CB  1 
ATOM   111   C  CG  . GLU A  1 17  ? 75.492  -97.046  17.888  1.00 35.51 ? 17   GLU A CG  1 
ATOM   112   C  CD  . GLU A  1 17  ? 75.572  -96.329  16.550  1.00 42.41 ? 17   GLU A CD  1 
ATOM   113   O  OE1 . GLU A  1 17  ? 75.754  -95.093  16.544  1.00 45.73 ? 17   GLU A OE1 1 
ATOM   114   O  OE2 . GLU A  1 17  ? 75.463  -96.998  15.503  1.00 46.59 ? 17   GLU A OE2 1 
ATOM   115   N  N   . GLY A  1 18  ? 76.269  -98.293  21.021  1.00 33.37 ? 18   GLY A N   1 
ATOM   116   C  CA  . GLY A  1 18  ? 77.431  -98.575  21.830  1.00 36.51 ? 18   GLY A CA  1 
ATOM   117   C  C   . GLY A  1 18  ? 77.141  -99.046  23.237  1.00 37.70 ? 18   GLY A C   1 
ATOM   118   O  O   . GLY A  1 18  ? 78.091  -99.325  23.986  1.00 38.75 ? 18   GLY A O   1 
ATOM   119   N  N   . GLU A  1 19  ? 75.863  -99.113  23.619  1.00 33.31 ? 19   GLU A N   1 
ATOM   120   C  CA  . GLU A  1 19  ? 75.422  -99.514  24.947  1.00 31.75 ? 19   GLU A CA  1 
ATOM   121   C  C   . GLU A  1 19  ? 74.405  -100.644 24.860  1.00 29.90 ? 19   GLU A C   1 
ATOM   122   O  O   . GLU A  1 19  ? 73.553  -100.662 23.960  1.00 30.04 ? 19   GLU A O   1 
ATOM   123   C  CB  . GLU A  1 19  ? 74.791  -98.321  25.652  1.00 30.63 ? 19   GLU A CB  1 
ATOM   124   C  CG  . GLU A  1 19  ? 75.696  -97.108  25.648  1.00 36.38 ? 19   GLU A CG  1 
ATOM   125   C  CD  . GLU A  1 19  ? 74.973  -95.820  26.040  1.00 40.23 ? 19   GLU A CD  1 
ATOM   126   O  OE1 . GLU A  1 19  ? 73.859  -95.894  26.584  1.00 40.05 ? 19   GLU A OE1 1 
ATOM   127   O  OE2 . GLU A  1 19  ? 75.527  -94.732  25.802  1.00 44.51 ? 19   GLU A OE2 1 
ATOM   128   N  N   . ASP A  1 20  ? 74.505  -101.585 25.786  1.00 26.28 ? 20   ASP A N   1 
ATOM   129   C  CA  . ASP A  1 20  ? 73.494  -102.635 25.965  1.00 26.57 ? 20   ASP A CA  1 
ATOM   130   C  C   . ASP A  1 20  ? 72.168  -102.081 26.487  1.00 24.08 ? 20   ASP A C   1 
ATOM   131   O  O   . ASP A  1 20  ? 72.150  -101.499 27.577  1.00 24.06 ? 20   ASP A O   1 
ATOM   132   C  CB  . ASP A  1 20  ? 74.073  -103.708 26.912  1.00 30.46 ? 20   ASP A CB  1 
ATOM   133   C  CG  . ASP A  1 20  ? 73.081  -104.840 27.247  1.00 34.98 ? 20   ASP A CG  1 
ATOM   134   O  OD1 . ASP A  1 20  ? 71.953  -104.912 26.714  1.00 31.64 ? 20   ASP A OD1 1 
ATOM   135   O  OD2 . ASP A  1 20  ? 73.481  -105.726 28.020  1.00 39.72 ? 20   ASP A OD2 1 
ATOM   136   N  N   . PRO A  1 21  ? 71.042  -102.265 25.774  1.00 26.27 ? 21   PRO A N   1 
ATOM   137   C  CA  . PRO A  1 21  ? 69.745  -101.746 26.262  1.00 26.73 ? 21   PRO A CA  1 
ATOM   138   C  C   . PRO A  1 21  ? 69.319  -102.272 27.619  1.00 26.24 ? 21   PRO A C   1 
ATOM   139   O  O   . PRO A  1 21  ? 68.472  -101.639 28.264  1.00 26.42 ? 21   PRO A O   1 
ATOM   140   C  CB  . PRO A  1 21  ? 68.741  -102.182 25.177  1.00 29.72 ? 21   PRO A CB  1 
ATOM   141   C  CG  . PRO A  1 21  ? 69.548  -102.453 23.970  1.00 29.78 ? 21   PRO A CG  1 
ATOM   142   C  CD  . PRO A  1 21  ? 70.906  -102.929 24.461  1.00 28.10 ? 21   PRO A CD  1 
ATOM   143   N  N   . GLU A  1 22  ? 69.863  -103.397 28.077  1.00 26.85 ? 22   GLU A N   1 
ATOM   144   C  CA  . GLU A  1 22  ? 69.485  -103.949 29.368  1.00 27.83 ? 22   GLU A CA  1 
ATOM   145   C  C   . GLU A  1 22  ? 70.419  -103.535 30.506  1.00 26.93 ? 22   GLU A C   1 
ATOM   146   O  O   . GLU A  1 22  ? 70.174  -103.928 31.650  1.00 26.03 ? 22   GLU A O   1 
ATOM   147   C  CB  . GLU A  1 22  ? 69.441  -105.478 29.293  1.00 29.48 ? 22   GLU A CB  1 
ATOM   148   C  CG  . GLU A  1 22  ? 68.371  -105.980 28.360  1.00 32.45 ? 22   GLU A CG  1 
ATOM   149   C  CD  . GLU A  1 22  ? 68.417  -107.507 28.229  1.00 41.60 ? 22   GLU A CD  1 
ATOM   150   O  OE1 . GLU A  1 22  ? 68.547  -108.208 29.259  1.00 44.55 ? 22   GLU A OE1 1 
ATOM   151   O  OE2 . GLU A  1 22  ? 68.366  -107.998 27.090  1.00 45.93 ? 22   GLU A OE2 1 
ATOM   152   N  N   . GLU A  1 23  ? 71.485  -102.785 30.224  1.00 22.61 ? 23   GLU A N   1 
ATOM   153   C  CA  . GLU A  1 23  ? 72.463  -102.445 31.257  1.00 24.98 ? 23   GLU A CA  1 
ATOM   154   C  C   . GLU A  1 23  ? 71.975  -101.259 32.103  1.00 20.24 ? 23   GLU A C   1 
ATOM   155   O  O   . GLU A  1 23  ? 71.475  -100.266 31.558  1.00 18.23 ? 23   GLU A O   1 
ATOM   156   C  CB  . GLU A  1 23  ? 73.823  -102.157 30.604  1.00 29.40 ? 23   GLU A CB  1 
ATOM   157   C  CG  . GLU A  1 23  ? 74.907  -101.629 31.538  1.00 30.58 ? 23   GLU A CG  1 
ATOM   158   C  CD  . GLU A  1 23  ? 75.183  -102.539 32.708  1.00 37.30 ? 23   GLU A CD  1 
ATOM   159   O  OE1 . GLU A  1 23  ? 75.231  -103.784 32.524  1.00 40.19 ? 23   GLU A OE1 1 
ATOM   160   O  OE2 . GLU A  1 23  ? 75.388  -102.000 33.815  1.00 40.02 ? 23   GLU A OE2 1 
ATOM   161   N  N   . LYS A  1 24  ? 72.072  -101.402 33.438  1.00 22.27 ? 24   LYS A N   1 
ATOM   162   C  CA  . LYS A  1 24  ? 71.566  -100.436 34.405  1.00 25.56 ? 24   LYS A CA  1 
ATOM   163   C  C   . LYS A  1 24  ? 72.470  -99.226  34.621  1.00 25.11 ? 24   LYS A C   1 
ATOM   164   O  O   . LYS A  1 24  ? 72.046  -98.276  35.291  1.00 25.87 ? 24   LYS A O   1 
ATOM   165   C  CB  . LYS A  1 24  ? 71.381  -101.103 35.767  1.00 27.71 ? 24   LYS A CB  1 
ATOM   166   C  CG  . LYS A  1 24  ? 70.227  -102.049 35.856  1.00 33.48 ? 24   LYS A CG  1 
ATOM   167   C  CD  . LYS A  1 24  ? 70.101  -102.643 37.267  1.00 35.73 ? 24   LYS A CD  1 
ATOM   168   C  CE  . LYS A  1 24  ? 68.842  -103.495 37.389  1.00 38.48 ? 24   LYS A CE  1 
ATOM   169   N  NZ  . LYS A  1 24  ? 68.849  -104.324 38.624  1.00 41.15 ? 24   LYS A NZ  1 
ATOM   170   N  N   . SER A  1 25  ? 73.704  -99.264  34.129  1.00 24.14 ? 25   SER A N   1 
ATOM   171   C  CA  . SER A  1 25  ? 74.681  -98.213  34.383  1.00 25.71 ? 25   SER A CA  1 
ATOM   172   C  C   . SER A  1 25  ? 75.230  -97.613  33.088  1.00 25.92 ? 25   SER A C   1 
ATOM   173   O  O   . SER A  1 25  ? 75.138  -98.209  32.001  1.00 26.68 ? 25   SER A O   1 
ATOM   174   C  CB  . SER A  1 25  ? 75.831  -98.742  35.234  1.00 27.49 ? 25   SER A CB  1 
ATOM   175   O  OG  . SER A  1 25  ? 76.673  -99.537  34.425  1.00 30.15 ? 25   SER A OG  1 
ATOM   176   N  N   . THR A  1 26  ? 75.795  -96.407  33.220  1.00 21.37 ? 26   THR A N   1 
ATOM   177   C  CA  . THR A  1 26  ? 76.276  -95.636  32.070  1.00 19.59 ? 26   THR A CA  1 
ATOM   178   C  C   . THR A  1 26  ? 77.271  -94.582  32.591  1.00 20.15 ? 26   THR A C   1 
ATOM   179   O  O   . THR A  1 26  ? 77.652  -94.603  33.766  1.00 21.25 ? 26   THR A O   1 
ATOM   180   C  CB  . THR A  1 26  ? 75.083  -95.041  31.293  1.00 23.97 ? 26   THR A CB  1 
ATOM   181   O  OG1 . THR A  1 26  ? 75.516  -94.538  30.025  1.00 23.64 ? 26   THR A OG1 1 
ATOM   182   C  CG2 . THR A  1 26  ? 74.466  -93.901  32.045  1.00 19.77 ? 26   THR A CG2 1 
ATOM   183   N  N   . ASN A  1 27  ? 77.711  -93.681  31.710  1.00 20.30 ? 27   ASN A N   1 
ATOM   184   C  CA  . ASN A  1 27  ? 78.533  -92.524  32.070  1.00 21.97 ? 27   ASN A CA  1 
ATOM   185   C  C   . ASN A  1 27  ? 77.820  -91.231  31.691  1.00 21.05 ? 27   ASN A C   1 
ATOM   186   O  O   . ASN A  1 27  ? 77.263  -91.133  30.604  1.00 19.43 ? 27   ASN A O   1 
ATOM   187   C  CB  . ASN A  1 27  ? 79.866  -92.550  31.353  1.00 26.60 ? 27   ASN A CB  1 
ATOM   188   C  CG  . ASN A  1 27  ? 80.650  -93.781  31.678  1.00 33.95 ? 27   ASN A CG  1 
ATOM   189   O  OD1 . ASN A  1 27  ? 81.291  -93.849  32.727  1.00 35.68 ? 27   ASN A OD1 1 
ATOM   190   N  ND2 . ASN A  1 27  ? 80.585  -94.782  30.807  1.00 36.75 ? 27   ASN A ND2 1 
ATOM   191   N  N   . PHE A  1 28  ? 77.927  -90.225  32.533  1.00 17.92 ? 28   PHE A N   1 
ATOM   192   C  CA  . PHE A  1 28  ? 77.304  -88.934  32.335  1.00 17.13 ? 28   PHE A CA  1 
ATOM   193   C  C   . PHE A  1 28  ? 78.360  -87.840  32.355  1.00 19.03 ? 28   PHE A C   1 
ATOM   194   O  O   . PHE A  1 28  ? 79.537  -88.093  32.636  1.00 18.93 ? 28   PHE A O   1 
ATOM   195   C  CB  . PHE A  1 28  ? 76.266  -88.638  33.426  1.00 16.61 ? 28   PHE A CB  1 
ATOM   196   C  CG  . PHE A  1 28  ? 75.131  -89.627  33.485  1.00 20.02 ? 28   PHE A CG  1 
ATOM   197   C  CD1 . PHE A  1 28  ? 74.204  -89.689  32.459  1.00 19.16 ? 28   PHE A CD1 1 
ATOM   198   C  CD2 . PHE A  1 28  ? 74.965  -90.448  34.595  1.00 16.58 ? 28   PHE A CD2 1 
ATOM   199   C  CE1 . PHE A  1 28  ? 73.090  -90.597  32.519  1.00 20.59 ? 28   PHE A CE1 1 
ATOM   200   C  CE2 . PHE A  1 28  ? 73.872  -91.331  34.691  1.00 16.25 ? 28   PHE A CE2 1 
ATOM   201   C  CZ  . PHE A  1 28  ? 72.925  -91.401  33.650  1.00 19.62 ? 28   PHE A CZ  1 
ATOM   202   N  N   . TYR A  1 29  ? 77.902  -86.614  32.118  1.00 17.05 ? 29   TYR A N   1 
ATOM   203   C  CA  . TYR A  1 29  ? 78.670  -85.382  32.286  1.00 17.47 ? 29   TYR A CA  1 
ATOM   204   C  C   . TYR A  1 29  ? 79.812  -85.284  31.296  1.00 21.98 ? 29   TYR A C   1 
ATOM   205   O  O   . TYR A  1 29  ? 80.747  -84.516  31.512  1.00 22.21 ? 29   TYR A O   1 
ATOM   206   C  CB  . TYR A  1 29  ? 79.217  -85.245  33.710  1.00 18.17 ? 29   TYR A CB  1 
ATOM   207   C  CG  . TYR A  1 29  ? 78.222  -85.729  34.727  1.00 18.11 ? 29   TYR A CG  1 
ATOM   208   C  CD1 . TYR A  1 29  ? 76.947  -85.158  34.802  1.00 17.47 ? 29   TYR A CD1 1 
ATOM   209   C  CD2 . TYR A  1 29  ? 78.552  -86.742  35.625  1.00 18.45 ? 29   TYR A CD2 1 
ATOM   210   C  CE1 . TYR A  1 29  ? 76.023  -85.598  35.741  1.00 16.63 ? 29   TYR A CE1 1 
ATOM   211   C  CE2 . TYR A  1 29  ? 77.610  -87.207  36.575  1.00 19.63 ? 29   TYR A CE2 1 
ATOM   212   C  CZ  . TYR A  1 29  ? 76.345  -86.620  36.623  1.00 18.67 ? 29   TYR A CZ  1 
ATOM   213   O  OH  . TYR A  1 29  ? 75.390  -87.057  37.561  1.00 17.19 ? 29   TYR A OH  1 
ATOM   214   N  N   . CYS A  1 30  ? 79.742  -86.035  30.202  1.00 20.76 ? 30   CYS A N   1 
ATOM   215   C  CA  . CYS A  1 30  ? 80.888  -86.217  29.319  1.00 19.01 ? 30   CYS A CA  1 
ATOM   216   C  C   . CYS A  1 30  ? 80.531  -85.897  27.878  1.00 21.49 ? 30   CYS A C   1 
ATOM   217   O  O   . CYS A  1 30  ? 81.213  -86.352  26.970  1.00 22.25 ? 30   CYS A O   1 
ATOM   218   C  CB  . CYS A  1 30  ? 81.410  -87.659  29.421  1.00 23.32 ? 30   CYS A CB  1 
ATOM   219   S  SG  . CYS A  1 30  ? 80.091  -88.941  29.378  1.00 30.36 ? 30   CYS A SG  1 
ATOM   220   N  N   . PHE A  1 31  ? 79.518  -85.081  27.657  1.00 21.56 ? 31   PHE A N   1 
ATOM   221   C  CA  . PHE A  1 31  ? 79.012  -84.844  26.319  1.00 22.75 ? 31   PHE A CA  1 
ATOM   222   C  C   . PHE A  1 31  ? 79.235  -83.423  25.832  1.00 23.85 ? 31   PHE A C   1 
ATOM   223   O  O   . PHE A  1 31  ? 78.898  -83.128  24.680  1.00 24.25 ? 31   PHE A O   1 
ATOM   224   C  CB  . PHE A  1 31  ? 77.513  -85.162  26.252  1.00 18.84 ? 31   PHE A CB  1 
ATOM   225   C  CG  . PHE A  1 31  ? 77.181  -86.561  26.724  1.00 19.62 ? 31   PHE A CG  1 
ATOM   226   C  CD1 . PHE A  1 31  ? 77.536  -87.660  25.956  1.00 22.96 ? 31   PHE A CD1 1 
ATOM   227   C  CD2 . PHE A  1 31  ? 76.547  -86.770  27.931  1.00 21.25 ? 31   PHE A CD2 1 
ATOM   228   C  CE1 . PHE A  1 31  ? 77.285  -88.957  26.390  1.00 25.49 ? 31   PHE A CE1 1 
ATOM   229   C  CE2 . PHE A  1 31  ? 76.256  -88.086  28.373  1.00 21.94 ? 31   PHE A CE2 1 
ATOM   230   C  CZ  . PHE A  1 31  ? 76.618  -89.174  27.585  1.00 22.42 ? 31   PHE A CZ  1 
ATOM   231   N  N   . GLY A  1 32  ? 79.780  -82.539  26.667  1.00 23.85 ? 32   GLY A N   1 
ATOM   232   C  CA  . GLY A  1 32  ? 79.941  -81.149  26.282  1.00 18.50 ? 32   GLY A CA  1 
ATOM   233   C  C   . GLY A  1 32  ? 78.703  -80.330  26.459  1.00 19.93 ? 32   GLY A C   1 
ATOM   234   O  O   . GLY A  1 32  ? 78.573  -79.268  25.831  1.00 20.52 ? 32   GLY A O   1 
ATOM   235   N  N   . GLY A  1 33  ? 77.764  -80.803  27.282  1.00 16.16 ? 33   GLY A N   1 
ATOM   236   C  CA  . GLY A  1 33  ? 76.556  -80.002  27.479  1.00 15.30 ? 33   GLY A CA  1 
ATOM   237   C  C   . GLY A  1 33  ? 75.768  -79.848  26.179  1.00 17.71 ? 33   GLY A C   1 
ATOM   238   O  O   . GLY A  1 33  ? 75.618  -80.798  25.401  1.00 18.78 ? 33   GLY A O   1 
ATOM   239   N  N   . TRP A  1 34  ? 75.273  -78.630  25.933  1.00 14.58 ? 34   TRP A N   1 
ATOM   240   C  CA  . TRP A  1 34  ? 74.432  -78.349  24.764  1.00 18.50 ? 34   TRP A CA  1 
ATOM   241   C  C   . TRP A  1 34  ? 75.175  -78.566  23.455  1.00 14.89 ? 34   TRP A C   1 
ATOM   242   O  O   . TRP A  1 34  ? 74.551  -78.776  22.411  1.00 23.07 ? 34   TRP A O   1 
ATOM   243   C  CB  . TRP A  1 34  ? 73.885  -76.888  24.838  1.00 18.76 ? 34   TRP A CB  1 
ATOM   244   C  CG  . TRP A  1 34  ? 74.940  -75.823  24.843  1.00 17.37 ? 34   TRP A CG  1 
ATOM   245   C  CD1 . TRP A  1 34  ? 75.567  -75.258  25.947  1.00 17.07 ? 34   TRP A CD1 1 
ATOM   246   C  CD2 . TRP A  1 34  ? 75.519  -75.189  23.689  1.00 17.03 ? 34   TRP A CD2 1 
ATOM   247   N  NE1 . TRP A  1 34  ? 76.494  -74.323  25.529  1.00 22.90 ? 34   TRP A NE1 1 
ATOM   248   C  CE2 . TRP A  1 34  ? 76.479  -74.258  24.156  1.00 19.83 ? 34   TRP A CE2 1 
ATOM   249   C  CE3 . TRP A  1 34  ? 75.313  -75.316  22.312  1.00 19.19 ? 34   TRP A CE3 1 
ATOM   250   C  CZ2 . TRP A  1 34  ? 77.241  -73.468  23.289  1.00 23.17 ? 34   TRP A CZ2 1 
ATOM   251   C  CZ3 . TRP A  1 34  ? 76.087  -74.525  21.441  1.00 22.85 ? 34   TRP A CZ3 1 
ATOM   252   C  CH2 . TRP A  1 34  ? 77.025  -73.612  21.940  1.00 22.23 ? 34   TRP A CH2 1 
ATOM   253   N  N   . GLU A  1 35  ? 76.490  -78.495  23.478  1.00 15.79 ? 35   GLU A N   1 
ATOM   254   C  CA  . GLU A  1 35  ? 77.252  -78.624  22.253  1.00 20.58 ? 35   GLU A CA  1 
ATOM   255   C  C   . GLU A  1 35  ? 77.189  -80.019  21.659  1.00 23.32 ? 35   GLU A C   1 
ATOM   256   O  O   . GLU A  1 35  ? 77.614  -80.208  20.514  1.00 22.70 ? 35   GLU A O   1 
ATOM   257   C  CB  . GLU A  1 35  ? 78.726  -78.253  22.515  1.00 24.62 ? 35   GLU A CB  1 
ATOM   258   C  CG  . GLU A  1 35  ? 78.812  -76.870  23.121  1.00 29.81 ? 35   GLU A CG  1 
ATOM   259   C  CD  . GLU A  1 35  ? 80.114  -76.179  22.890  1.00 41.27 ? 35   GLU A CD  1 
ATOM   260   O  OE1 . GLU A  1 35  ? 80.345  -75.748  21.732  1.00 45.58 ? 35   GLU A OE1 1 
ATOM   261   O  OE2 . GLU A  1 35  ? 80.887  -76.056  23.876  1.00 43.38 ? 35   GLU A OE2 1 
ATOM   262   N  N   . GLN A  1 36  ? 76.673  -80.996  22.390  1.00 16.12 ? 36   GLN A N   1 
ATOM   263   C  CA  . GLN A  1 36  ? 76.545  -82.305  21.777  1.00 20.24 ? 36   GLN A CA  1 
ATOM   264   C  C   . GLN A  1 36  ? 75.463  -82.347  20.680  1.00 21.84 ? 36   GLN A C   1 
ATOM   265   O  O   . GLN A  1 36  ? 75.466  -83.290  19.881  1.00 19.64 ? 36   GLN A O   1 
ATOM   266   C  CB  . GLN A  1 36  ? 76.217  -83.321  22.867  1.00 18.22 ? 36   GLN A CB  1 
ATOM   267   C  CG  . GLN A  1 36  ? 74.808  -83.074  23.384  1.00 19.37 ? 36   GLN A CG  1 
ATOM   268   C  CD  . GLN A  1 36  ? 74.404  -84.070  24.482  1.00 19.74 ? 36   GLN A CD  1 
ATOM   269   O  OE1 . GLN A  1 36  ? 74.017  -85.218  24.197  1.00 16.72 ? 36   GLN A OE1 1 
ATOM   270   N  NE2 . GLN A  1 36  ? 74.451  -83.607  25.732  1.00 18.18 ? 36   GLN A NE2 1 
ATOM   271   N  N   . SER A  1 37  ? 74.550  -81.355  20.636  1.00 19.83 ? 37   SER A N   1 
ATOM   272   C  CA  . SER A  1 37  ? 73.321  -81.381  19.838  1.00 17.10 ? 37   SER A CA  1 
ATOM   273   C  C   . SER A  1 37  ? 73.392  -80.456  18.617  1.00 16.14 ? 37   SER A C   1 
ATOM   274   O  O   . SER A  1 37  ? 73.651  -79.252  18.753  1.00 16.47 ? 37   SER A O   1 
ATOM   275   C  CB  . SER A  1 37  ? 72.128  -80.975  20.704  1.00 16.49 ? 37   SER A CB  1 
ATOM   276   O  OG  . SER A  1 37  ? 71.027  -80.668  19.882  1.00 19.08 ? 37   SER A OG  1 
ATOM   277   N  N   . GLU A  1 38  ? 73.208  -81.034  17.432  1.00 18.95 ? 38   GLU A N   1 
ATOM   278   C  CA  . GLU A  1 38  ? 73.129  -80.223  16.220  1.00 22.51 ? 38   GLU A CA  1 
ATOM   279   C  C   . GLU A  1 38  ? 72.121  -79.104  16.385  1.00 15.58 ? 38   GLU A C   1 
ATOM   280   O  O   . GLU A  1 38  ? 72.339  -77.974  15.928  1.00 16.00 ? 38   GLU A O   1 
ATOM   281   C  CB  . GLU A  1 38  ? 72.719  -81.067  15.031  1.00 27.68 ? 38   GLU A CB  1 
ATOM   282   C  CG  . GLU A  1 38  ? 72.790  -80.294  13.717  1.00 35.00 ? 38   GLU A CG  1 
ATOM   283   C  CD  . GLU A  1 38  ? 72.139  -81.052  12.556  1.00 42.85 ? 38   GLU A CD  1 
ATOM   284   O  OE1 . GLU A  1 38  ? 71.610  -82.160  12.792  1.00 45.74 ? 38   GLU A OE1 1 
ATOM   285   O  OE2 . GLU A  1 38  ? 72.176  -80.559  11.413  1.00 43.67 ? 38   GLU A OE2 1 
ATOM   286   N  N   . ARG A  1 39  ? 70.959  -79.433  16.939  1.00 18.02 ? 39   ARG A N   1 
ATOM   287   C  CA  . ARG A  1 39  ? 69.891  -78.455  17.009  1.00 20.36 ? 39   ARG A CA  1 
ATOM   288   C  C   . ARG A  1 39  ? 70.218  -77.373  18.033  1.00 16.59 ? 39   ARG A C   1 
ATOM   289   O  O   . ARG A  1 39  ? 69.990  -76.181  17.786  1.00 15.77 ? 39   ARG A O   1 
ATOM   290   C  CB  . ARG A  1 39  ? 68.597  -79.177  17.323  1.00 21.01 ? 39   ARG A CB  1 
ATOM   291   C  CG  . ARG A  1 39  ? 67.364  -78.417  16.990  1.00 23.36 ? 39   ARG A CG  1 
ATOM   292   C  CD  . ARG A  1 39  ? 67.329  -78.000  15.518  1.00 28.09 ? 39   ARG A CD  1 
ATOM   293   N  NE  . ARG A  1 39  ? 67.190  -79.105  14.586  1.00 28.48 ? 39   ARG A NE  1 
ATOM   294   C  CZ  . ARG A  1 39  ? 67.960  -79.331  13.530  1.00 32.77 ? 39   ARG A CZ  1 
ATOM   295   N  NH1 . ARG A  1 39  ? 68.900  -78.468  13.145  1.00 31.74 ? 39   ARG A NH1 1 
ATOM   296   N  NH2 . ARG A  1 39  ? 67.711  -80.386  12.783  1.00 39.31 ? 39   ARG A NH2 1 
ATOM   297   N  N   . LYS A  1 40  ? 70.752  -77.770  19.197  1.00 16.14 ? 40   LYS A N   1 
ATOM   298   C  CA  . LYS A  1 40  ? 71.133  -76.761  20.177  1.00 15.22 ? 40   LYS A CA  1 
ATOM   299   C  C   . LYS A  1 40  ? 72.189  -75.842  19.594  1.00 17.49 ? 40   LYS A C   1 
ATOM   300   O  O   . LYS A  1 40  ? 72.152  -74.631  19.826  1.00 15.86 ? 40   LYS A O   1 
ATOM   301   C  CB  . LYS A  1 40  ? 71.659  -77.390  21.474  1.00 17.10 ? 40   LYS A CB  1 
ATOM   302   C  CG  . LYS A  1 40  ? 70.653  -78.263  22.273  1.00 16.73 ? 40   LYS A CG  1 
ATOM   303   C  CD  . LYS A  1 40  ? 69.311  -77.574  22.579  1.00 16.95 ? 40   LYS A CD  1 
ATOM   304   C  CE  . LYS A  1 40  ? 68.446  -78.515  23.452  1.00 18.62 ? 40   LYS A CE  1 
ATOM   305   N  NZ  . LYS A  1 40  ? 67.106  -77.982  23.532  1.00 19.10 ? 40   LYS A NZ  1 
ATOM   306   N  N   . ARG A  1 41  ? 73.138  -76.399  18.820  1.00 17.17 ? 41   ARG A N   1 
ATOM   307   C  CA  . ARG A  1 41  ? 74.157  -75.531  18.248  1.00 16.22 ? 41   ARG A CA  1 
ATOM   308   C  C   . ARG A  1 41  ? 73.529  -74.561  17.256  1.00 18.47 ? 41   ARG A C   1 
ATOM   309   O  O   . ARG A  1 41  ? 73.868  -73.375  17.245  1.00 19.68 ? 41   ARG A O   1 
ATOM   310   C  CB  . ARG A  1 41  ? 75.280  -76.349  17.580  1.00 17.18 ? 41   ARG A CB  1 
ATOM   311   C  CG  . ARG A  1 41  ? 76.151  -77.136  18.600  1.00 17.25 ? 41   ARG A CG  1 
ATOM   312   C  CD  . ARG A  1 41  ? 77.415  -77.753  17.942  1.00 24.91 ? 41   ARG A CD  1 
ATOM   313   N  NE  . ARG A  1 41  ? 77.092  -78.616  16.803  1.00 29.68 ? 41   ARG A NE  1 
ATOM   314   C  CZ  . ARG A  1 41  ? 76.872  -79.944  16.836  1.00 32.24 ? 41   ARG A CZ  1 
ATOM   315   N  NH1 . ARG A  1 41  ? 76.921  -80.656  17.970  1.00 26.78 ? 41   ARG A NH1 1 
ATOM   316   N  NH2 . ARG A  1 41  ? 76.604  -80.578  15.694  1.00 32.64 ? 41   ARG A NH2 1 
ATOM   317   N  N   . GLU A  1 42  ? 72.618  -75.055  16.400  1.00 17.78 ? 42   GLU A N   1 
ATOM   318   C  CA  . GLU A  1 42  ? 71.927  -74.181  15.479  1.00 19.44 ? 42   GLU A CA  1 
ATOM   319   C  C   . GLU A  1 42  ? 71.206  -73.077  16.234  1.00 15.84 ? 42   GLU A C   1 
ATOM   320   O  O   . GLU A  1 42  ? 71.234  -71.916  15.815  1.00 17.87 ? 42   GLU A O   1 
ATOM   321   C  CB  . GLU A  1 42  ? 70.921  -74.977  14.634  1.00 20.33 ? 42   GLU A CB  1 
ATOM   322   C  CG  . GLU A  1 42  ? 70.113  -74.101  13.658  1.00 18.23 ? 42   GLU A CG  1 
ATOM   323   C  CD  . GLU A  1 42  ? 68.951  -74.873  13.009  1.00 26.88 ? 42   GLU A CD  1 
ATOM   324   O  OE1 . GLU A  1 42  ? 68.370  -75.790  13.623  1.00 27.42 ? 42   GLU A OE1 1 
ATOM   325   O  OE2 . GLU A  1 42  ? 68.619  -74.583  11.852  1.00 31.68 ? 42   GLU A OE2 1 
ATOM   326   N  N   . PHE A  1 43  ? 70.529  -73.430  17.337  1.00 14.86 ? 43   PHE A N   1 
ATOM   327   C  CA  . PHE A  1 43  ? 69.711  -72.451  18.045  1.00 14.33 ? 43   PHE A CA  1 
ATOM   328   C  C   . PHE A  1 43  ? 70.587  -71.339  18.592  1.00 19.28 ? 43   PHE A C   1 
ATOM   329   O  O   . PHE A  1 43  ? 70.247  -70.159  18.495  1.00 15.76 ? 43   PHE A O   1 
ATOM   330   C  CB  . PHE A  1 43  ? 68.923  -73.125  19.175  1.00 13.37 ? 43   PHE A CB  1 
ATOM   331   C  CG  . PHE A  1 43  ? 67.759  -73.964  18.698  1.00 12.89 ? 43   PHE A CG  1 
ATOM   332   C  CD1 . PHE A  1 43  ? 67.485  -74.120  17.349  1.00 18.99 ? 43   PHE A CD1 1 
ATOM   333   C  CD2 . PHE A  1 43  ? 66.924  -74.577  19.611  1.00 17.38 ? 43   PHE A CD2 1 
ATOM   334   C  CE1 . PHE A  1 43  ? 66.391  -74.880  16.920  1.00 20.19 ? 43   PHE A CE1 1 
ATOM   335   C  CE2 . PHE A  1 43  ? 65.850  -75.338  19.203  1.00 15.89 ? 43   PHE A CE2 1 
ATOM   336   C  CZ  . PHE A  1 43  ? 65.584  -75.509  17.869  1.00 16.61 ? 43   PHE A CZ  1 
ATOM   337   N  N   . THR A  1 44  ? 71.715  -71.716  19.209  1.00 15.08 ? 44   THR A N   1 
ATOM   338   C  CA  . THR A  1 44  ? 72.625  -70.748  19.783  1.00 16.99 ? 44   THR A CA  1 
ATOM   339   C  C   . THR A  1 44  ? 73.149  -69.819  18.703  1.00 18.12 ? 44   THR A C   1 
ATOM   340   O  O   . THR A  1 44  ? 73.273  -68.611  18.924  1.00 21.17 ? 44   THR A O   1 
ATOM   341   C  CB  . THR A  1 44  ? 73.764  -71.490  20.501  1.00 16.91 ? 44   THR A CB  1 
ATOM   342   O  OG1 . THR A  1 44  ? 73.200  -72.280  21.556  1.00 21.56 ? 44   THR A OG1 1 
ATOM   343   C  CG2 . THR A  1 44  ? 74.755  -70.527  21.134  1.00 16.95 ? 44   THR A CG2 1 
ATOM   344   N  N   . GLU A  1 45  ? 73.423  -70.373  17.508  1.00 22.59 ? 45   GLU A N   1 
ATOM   345   C  CA  . GLU A  1 45  ? 73.959  -69.576  16.408  1.00 26.69 ? 45   GLU A CA  1 
ATOM   346   C  C   . GLU A  1 45  ? 72.944  -68.555  15.900  1.00 20.46 ? 45   GLU A C   1 
ATOM   347   O  O   . GLU A  1 45  ? 73.299  -67.408  15.622  1.00 21.56 ? 45   GLU A O   1 
ATOM   348   C  CB  . GLU A  1 45  ? 74.337  -70.509  15.246  1.00 34.83 ? 45   GLU A CB  1 
ATOM   349   C  CG  . GLU A  1 45  ? 75.757  -71.100  15.267  1.00 43.80 ? 45   GLU A CG  1 
ATOM   350   C  CD  . GLU A  1 45  ? 75.913  -72.395  14.421  1.00 51.75 ? 45   GLU A CD  1 
ATOM   351   O  OE1 . GLU A  1 45  ? 75.066  -72.676  13.520  1.00 57.85 ? 45   GLU A OE1 1 
ATOM   352   O  OE2 . GLU A  1 45  ? 76.886  -73.157  14.684  1.00 49.02 ? 45   GLU A OE2 1 
ATOM   353   N  N   . TYR A  1 46  ? 71.678  -68.948  15.776  1.00 19.65 ? 46   TYR A N   1 
ATOM   354   C  CA  . TYR A  1 46  ? 70.651  -67.986  15.402  1.00 19.96 ? 46   TYR A CA  1 
ATOM   355   C  C   . TYR A  1 46  ? 70.447  -66.952  16.479  1.00 18.95 ? 46   TYR A C   1 
ATOM   356   O  O   . TYR A  1 46  ? 70.142  -65.790  16.182  1.00 23.26 ? 46   TYR A O   1 
ATOM   357   C  CB  . TYR A  1 46  ? 69.344  -68.713  15.089  1.00 19.09 ? 46   TYR A CB  1 
ATOM   358   C  CG  . TYR A  1 46  ? 69.307  -69.124  13.650  1.00 22.05 ? 46   TYR A CG  1 
ATOM   359   C  CD1 . TYR A  1 46  ? 69.898  -70.321  13.237  1.00 26.08 ? 46   TYR A CD1 1 
ATOM   360   C  CD2 . TYR A  1 46  ? 68.757  -68.304  12.696  1.00 20.01 ? 46   TYR A CD2 1 
ATOM   361   C  CE1 . TYR A  1 46  ? 69.901  -70.689  11.887  1.00 27.83 ? 46   TYR A CE1 1 
ATOM   362   C  CE2 . TYR A  1 46  ? 68.743  -68.667  11.357  1.00 24.46 ? 46   TYR A CE2 1 
ATOM   363   C  CZ  . TYR A  1 46  ? 69.327  -69.864  10.967  1.00 29.19 ? 46   TYR A CZ  1 
ATOM   364   O  OH  . TYR A  1 46  ? 69.330  -70.239  9.636   1.00 33.54 ? 46   TYR A OH  1 
ATOM   365   N  N   . ALA A  1 47  ? 70.558  -67.363  17.748  1.00 16.40 ? 47   ALA A N   1 
ATOM   366   C  CA  . ALA A  1 47  ? 70.383  -66.374  18.807  1.00 19.02 ? 47   ALA A CA  1 
ATOM   367   C  C   . ALA A  1 47  ? 71.416  -65.263  18.678  1.00 20.20 ? 47   ALA A C   1 
ATOM   368   O  O   . ALA A  1 47  ? 71.092  -64.080  18.850  1.00 17.78 ? 47   ALA A O   1 
ATOM   369   C  CB  . ALA A  1 47  ? 70.454  -67.051  20.172  1.00 19.80 ? 47   ALA A CB  1 
ATOM   370   N  N   . LYS A  1 48  ? 72.678  -65.625  18.384  1.00 18.99 ? 48   LYS A N   1 
ATOM   371   C  CA  . LYS A  1 48  ? 73.707  -64.610  18.185  1.00 22.51 ? 48   LYS A CA  1 
ATOM   372   C  C   . LYS A  1 48  ? 73.438  -63.766  16.938  1.00 24.85 ? 48   LYS A C   1 
ATOM   373   O  O   . LYS A  1 48  ? 73.663  -62.548  16.942  1.00 28.44 ? 48   LYS A O   1 
ATOM   374   C  CB  . LYS A  1 48  ? 75.097  -65.261  18.112  1.00 25.81 ? 48   LYS A CB  1 
ATOM   375   C  CG  . LYS A  1 48  ? 75.552  -65.895  19.393  1.00 30.55 ? 48   LYS A CG  1 
ATOM   376   C  CD  . LYS A  1 48  ? 76.950  -66.446  19.216  1.00 39.63 ? 48   LYS A CD  1 
ATOM   377   C  CE  . LYS A  1 48  ? 77.523  -66.943  20.532  1.00 42.70 ? 48   LYS A CE  1 
ATOM   378   N  NZ  . LYS A  1 48  ? 78.879  -67.526  20.291  1.00 45.42 ? 48   LYS A NZ  1 
ATOM   379   N  N   . LYS A  1 49  ? 72.982  -64.381  15.846  1.00 26.71 ? 49   LYS A N   1 
ATOM   380   C  CA  . LYS A  1 49  ? 72.700  -63.587  14.658  1.00 30.00 ? 49   LYS A CA  1 
ATOM   381   C  C   . LYS A  1 49  ? 71.516  -62.633  14.863  1.00 27.69 ? 49   LYS A C   1 
ATOM   382   O  O   . LYS A  1 49  ? 71.400  -61.638  14.142  1.00 29.40 ? 49   LYS A O   1 
ATOM   383   C  CB  . LYS A  1 49  ? 72.417  -64.518  13.470  1.00 37.24 ? 49   LYS A CB  1 
ATOM   384   C  CG  . LYS A  1 49  ? 73.640  -65.239  12.910  1.00 42.54 ? 49   LYS A CG  1 
ATOM   385   C  CD  . LYS A  1 49  ? 73.378  -65.862  11.520  1.00 45.02 ? 49   LYS A CD  1 
ATOM   386   C  CE  . LYS A  1 49  ? 72.360  -67.004  11.569  1.00 42.77 ? 49   LYS A CE  1 
ATOM   387   N  NZ  . LYS A  1 49  ? 72.757  -68.156  10.698  1.00 42.96 ? 49   LYS A NZ  1 
ATOM   388   N  N   . ALA A  1 50  ? 70.658  -62.907  15.850  1.00 23.78 ? 50   ALA A N   1 
ATOM   389   C  CA  . ALA A  1 50  ? 69.515  -62.060  16.154  1.00 22.10 ? 50   ALA A CA  1 
ATOM   390   C  C   . ALA A  1 50  ? 69.888  -60.789  16.911  1.00 22.79 ? 50   ALA A C   1 
ATOM   391   O  O   . ALA A  1 50  ? 69.048  -59.893  17.057  1.00 25.79 ? 50   ALA A O   1 
ATOM   392   C  CB  . ALA A  1 50  ? 68.523  -62.859  17.001  1.00 17.69 ? 50   ALA A CB  1 
ATOM   393   N  N   . ALA A  1 51  ? 71.102  -60.713  17.433  1.00 21.61 ? 51   ALA A N   1 
ATOM   394   C  CA  . ALA A  1 51  ? 71.508  -59.574  18.251  1.00 25.34 ? 51   ALA A CA  1 
ATOM   395   C  C   . ALA A  1 51  ? 71.212  -58.215  17.590  1.00 26.97 ? 51   ALA A C   1 
ATOM   396   O  O   . ALA A  1 51  ? 70.724  -57.294  18.247  1.00 30.79 ? 51   ALA A O   1 
ATOM   397   C  CB  . ALA A  1 51  ? 72.997  -59.715  18.595  1.00 26.49 ? 51   ALA A CB  1 
ATOM   398   N  N   . GLU A  1 52  ? 71.499  -58.063  16.299  1.00 25.20 ? 52   GLU A N   1 
ATOM   399   C  CA  . GLU A  1 52  ? 71.300  -56.773  15.647  1.00 27.26 ? 52   GLU A CA  1 
ATOM   400   C  C   . GLU A  1 52  ? 69.823  -56.413  15.554  1.00 23.45 ? 52   GLU A C   1 
ATOM   401   O  O   . GLU A  1 52  ? 69.433  -55.288  15.893  1.00 27.84 ? 52   GLU A O   1 
ATOM   402   C  CB  . GLU A  1 52  ? 71.935  -56.800  14.257  1.00 33.43 ? 52   GLU A CB  1 
ATOM   403   C  CG  . GLU A  1 52  ? 71.871  -55.497  13.516  1.00 40.91 ? 52   GLU A CG  1 
ATOM   404   C  CD  . GLU A  1 52  ? 72.451  -55.612  12.118  1.00 48.44 ? 52   GLU A CD  1 
ATOM   405   O  OE1 . GLU A  1 52  ? 71.789  -56.206  11.232  1.00 48.37 ? 52   GLU A OE1 1 
ATOM   406   O  OE2 . GLU A  1 52  ? 73.583  -55.123  11.915  1.00 54.00 ? 52   GLU A OE2 1 
ATOM   407   N  N   . LYS A  1 53  ? 68.979  -57.367  15.128  1.00 22.03 ? 53   LYS A N   1 
ATOM   408   C  CA  . LYS A  1 53  ? 67.534  -57.127  15.048  1.00 22.28 ? 53   LYS A CA  1 
ATOM   409   C  C   . LYS A  1 53  ? 66.975  -56.701  16.402  1.00 24.80 ? 53   LYS A C   1 
ATOM   410   O  O   . LYS A  1 53  ? 66.193  -55.742  16.486  1.00 24.81 ? 53   LYS A O   1 
ATOM   411   C  CB  . LYS A  1 53  ? 66.806  -58.385  14.568  1.00 23.96 ? 53   LYS A CB  1 
ATOM   412   C  CG  . LYS A  1 53  ? 65.262  -58.218  14.541  1.00 24.89 ? 53   LYS A CG  1 
ATOM   413   C  CD  . LYS A  1 53  ? 64.550  -59.467  14.132  1.00 27.77 ? 53   LYS A CD  1 
ATOM   414   C  CE  . LYS A  1 53  ? 63.054  -59.409  14.450  1.00 30.41 ? 53   LYS A CE  1 
ATOM   415   N  NZ  . LYS A  1 53  ? 62.336  -58.325  13.717  1.00 34.74 ? 53   LYS A NZ  1 
ATOM   416   N  N   . ARG A  1 54  ? 67.409  -57.369  17.479  1.00 22.57 ? 54   ARG A N   1 
ATOM   417   C  CA  . ARG A  1 54  ? 66.931  -57.118  18.837  1.00 21.43 ? 54   ARG A CA  1 
ATOM   418   C  C   . ARG A  1 54  ? 67.518  -55.855  19.459  1.00 24.86 ? 54   ARG A C   1 
ATOM   419   O  O   . ARG A  1 54  ? 67.058  -55.428  20.520  1.00 23.25 ? 54   ARG A O   1 
ATOM   420   C  CB  . ARG A  1 54  ? 67.253  -58.337  19.728  1.00 18.62 ? 54   ARG A CB  1 
ATOM   421   C  CG  . ARG A  1 54  ? 66.445  -59.549  19.290  1.00 17.71 ? 54   ARG A CG  1 
ATOM   422   C  CD  . ARG A  1 54  ? 66.678  -60.768  20.147  1.00 17.98 ? 54   ARG A CD  1 
ATOM   423   N  NE  . ARG A  1 54  ? 66.094  -60.689  21.502  1.00 16.28 ? 54   ARG A NE  1 
ATOM   424   C  CZ  . ARG A  1 54  ? 64.824  -60.965  21.810  1.00 18.62 ? 54   ARG A CZ  1 
ATOM   425   N  NH1 . ARG A  1 54  ? 63.917  -61.284  20.854  1.00 15.42 ? 54   ARG A NH1 1 
ATOM   426   N  NH2 . ARG A  1 54  ? 64.467  -60.956  23.094  1.00 15.30 ? 54   ARG A NH2 1 
ATOM   427   N  N   . GLY A  1 55  ? 68.514  -55.242  18.821  1.00 26.81 ? 55   GLY A N   1 
ATOM   428   C  CA  . GLY A  1 55  ? 69.084  -54.000  19.296  1.00 28.94 ? 55   GLY A CA  1 
ATOM   429   C  C   . GLY A  1 55  ? 69.565  -53.965  20.744  1.00 29.24 ? 55   GLY A C   1 
ATOM   430   O  O   . GLY A  1 55  ? 69.528  -52.903  21.358  1.00 29.12 ? 55   GLY A O   1 
ATOM   431   N  N   . GLY A  1 56  ? 70.013  -55.089  21.313  1.00 29.28 ? 56   GLY A N   1 
ATOM   432   C  CA  . GLY A  1 56  ? 70.519  -55.121  22.682  1.00 27.32 ? 56   GLY A CA  1 
ATOM   433   C  C   . GLY A  1 56  ? 69.698  -55.970  23.634  1.00 26.40 ? 56   GLY A C   1 
ATOM   434   O  O   . GLY A  1 56  ? 70.229  -56.434  24.648  1.00 26.50 ? 56   GLY A O   1 
ATOM   435   N  N   . ILE A  1 57  ? 68.407  -56.142  23.364  1.00 19.73 ? 57   ILE A N   1 
ATOM   436   C  CA  . ILE A  1 57  ? 67.566  -56.994  24.211  1.00 18.67 ? 57   ILE A CA  1 
ATOM   437   C  C   . ILE A  1 57  ? 68.137  -58.406  24.294  1.00 20.55 ? 57   ILE A C   1 
ATOM   438   O  O   . ILE A  1 57  ? 68.265  -59.083  23.267  1.00 17.74 ? 57   ILE A O   1 
ATOM   439   C  CB  . ILE A  1 57  ? 66.119  -57.062  23.683  1.00 21.28 ? 57   ILE A CB  1 
ATOM   440   C  CG1 . ILE A  1 57  ? 65.524  -55.672  23.460  1.00 22.79 ? 57   ILE A CG1 1 
ATOM   441   C  CG2 . ILE A  1 57  ? 65.254  -57.944  24.608  1.00 24.28 ? 57   ILE A CG2 1 
ATOM   442   C  CD1 . ILE A  1 57  ? 64.164  -55.696  22.674  1.00 23.12 ? 57   ILE A CD1 1 
ATOM   443   N  N   . PRO A  1 58  ? 68.460  -58.915  25.477  1.00 21.38 ? 58   PRO A N   1 
ATOM   444   C  CA  . PRO A  1 58  ? 68.970  -60.285  25.581  1.00 21.53 ? 58   PRO A CA  1 
ATOM   445   C  C   . PRO A  1 58  ? 67.980  -61.270  24.972  1.00 18.58 ? 58   PRO A C   1 
ATOM   446   O  O   . PRO A  1 58  ? 66.814  -60.960  24.704  1.00 15.87 ? 58   PRO A O   1 
ATOM   447   C  CB  . PRO A  1 58  ? 69.163  -60.501  27.097  1.00 19.31 ? 58   PRO A CB  1 
ATOM   448   C  CG  . PRO A  1 58  ? 68.537  -59.356  27.768  1.00 22.99 ? 58   PRO A CG  1 
ATOM   449   C  CD  . PRO A  1 58  ? 68.423  -58.225  26.776  1.00 24.77 ? 58   PRO A CD  1 
ATOM   450   N  N   . PHE A  1 59  ? 68.463  -62.480  24.733  1.00 15.70 ? 59   PHE A N   1 
ATOM   451   C  CA  . PHE A  1 59  ? 67.691  -63.470  23.978  1.00 16.32 ? 59   PHE A CA  1 
ATOM   452   C  C   . PHE A  1 59  ? 68.089  -64.870  24.460  1.00 17.69 ? 59   PHE A C   1 
ATOM   453   O  O   . PHE A  1 59  ? 68.649  -65.034  25.552  1.00 15.63 ? 59   PHE A O   1 
ATOM   454   C  CB  . PHE A  1 59  ? 67.943  -63.233  22.475  1.00 15.44 ? 59   PHE A CB  1 
ATOM   455   C  CG  . PHE A  1 59  ? 66.916  -63.879  21.531  1.00 14.92 ? 59   PHE A CG  1 
ATOM   456   C  CD1 . PHE A  1 59  ? 65.591  -64.084  21.906  1.00 14.27 ? 59   PHE A CD1 1 
ATOM   457   C  CD2 . PHE A  1 59  ? 67.318  -64.303  20.267  1.00 15.23 ? 59   PHE A CD2 1 
ATOM   458   C  CE1 . PHE A  1 59  ? 64.682  -64.662  21.017  1.00 13.93 ? 59   PHE A CE1 1 
ATOM   459   C  CE2 . PHE A  1 59  ? 66.439  -64.902  19.375  1.00 14.91 ? 59   PHE A CE2 1 
ATOM   460   C  CZ  . PHE A  1 59  ? 65.116  -65.073  19.737  1.00 14.50 ? 59   PHE A CZ  1 
ATOM   461   N  N   . TYR A  1 60  ? 67.835  -65.881  23.629  1.00 17.42 ? 60   TYR A N   1 
ATOM   462   C  CA  . TYR A  1 60  ? 68.185  -67.251  23.965  1.00 16.44 ? 60   TYR A CA  1 
ATOM   463   C  C   . TYR A  1 60  ? 69.671  -67.351  24.299  1.00 15.48 ? 60   TYR A C   1 
ATOM   464   O  O   . TYR A  1 60  ? 70.513  -66.853  23.557  1.00 14.81 ? 60   TYR A O   1 
ATOM   465   C  CB  . TYR A  1 60  ? 67.878  -68.151  22.784  1.00 13.27 ? 60   TYR A CB  1 
ATOM   466   C  CG  . TYR A  1 60  ? 68.265  -69.617  22.929  1.00 12.92 ? 60   TYR A CG  1 
ATOM   467   C  CD1 . TYR A  1 60  ? 67.354  -70.524  23.425  1.00 15.65 ? 60   TYR A CD1 1 
ATOM   468   C  CD2 . TYR A  1 60  ? 69.491  -70.097  22.470  1.00 14.59 ? 60   TYR A CD2 1 
ATOM   469   C  CE1 . TYR A  1 60  ? 67.652  -71.874  23.507  1.00 16.07 ? 60   TYR A CE1 1 
ATOM   470   C  CE2 . TYR A  1 60  ? 69.810  -71.452  22.548  1.00 16.86 ? 60   TYR A CE2 1 
ATOM   471   C  CZ  . TYR A  1 60  ? 68.868  -72.333  23.073  1.00 16.41 ? 60   TYR A CZ  1 
ATOM   472   O  OH  . TYR A  1 60  ? 69.144  -73.670  23.136  1.00 15.11 ? 60   TYR A OH  1 
ATOM   473   N  N   . ASN A  1 61  ? 69.981  -67.994  25.410  1.00 16.10 ? 61   ASN A N   1 
ATOM   474   C  CA  . ASN A  1 61  ? 71.375  -68.082  25.859  1.00 16.89 ? 61   ASN A CA  1 
ATOM   475   C  C   . ASN A  1 61  ? 71.531  -69.402  26.603  1.00 17.84 ? 61   ASN A C   1 
ATOM   476   O  O   . ASN A  1 61  ? 70.982  -69.567  27.703  1.00 15.43 ? 61   ASN A O   1 
ATOM   477   C  CB  . ASN A  1 61  ? 71.727  -66.849  26.718  1.00 15.15 ? 61   ASN A CB  1 
ATOM   478   C  CG  . ASN A  1 61  ? 73.168  -66.865  27.240  1.00 16.65 ? 61   ASN A CG  1 
ATOM   479   O  OD1 . ASN A  1 61  ? 73.857  -67.888  27.182  1.00 19.26 ? 61   ASN A OD1 1 
ATOM   480   N  ND2 . ASN A  1 61  ? 73.615  -65.734  27.792  1.00 20.99 ? 61   ASN A ND2 1 
ATOM   481   N  N   . PRO A  1 62  ? 72.239  -70.385  26.043  1.00 15.68 ? 62   PRO A N   1 
ATOM   482   C  CA  . PRO A  1 62  ? 72.331  -71.679  26.734  1.00 19.09 ? 62   PRO A CA  1 
ATOM   483   C  C   . PRO A  1 62  ? 73.022  -71.566  28.106  1.00 18.77 ? 62   PRO A C   1 
ATOM   484   O  O   . PRO A  1 62  ? 72.907  -72.505  28.914  1.00 22.93 ? 62   PRO A O   1 
ATOM   485   C  CB  . PRO A  1 62  ? 73.157  -72.551  25.776  1.00 20.15 ? 62   PRO A CB  1 
ATOM   486   C  CG  . PRO A  1 62  ? 74.002  -71.543  24.965  1.00 21.86 ? 62   PRO A CG  1 
ATOM   487   C  CD  . PRO A  1 62  ? 73.176  -70.272  24.897  1.00 14.89 ? 62   PRO A CD  1 
ATOM   488   N  N   . ASP A  1 63  ? 73.698  -70.446  28.409  1.00 17.76 ? 63   ASP A N   1 
ATOM   489   C  CA  . ASP A  1 63  ? 74.330  -70.291  29.726  1.00 22.74 ? 63   ASP A CA  1 
ATOM   490   C  C   . ASP A  1 63  ? 73.403  -69.723  30.801  1.00 18.67 ? 63   ASP A C   1 
ATOM   491   O  O   . ASP A  1 63  ? 73.811  -69.614  31.971  1.00 15.83 ? 63   ASP A O   1 
ATOM   492   C  CB  . ASP A  1 63  ? 75.584  -69.421  29.626  1.00 27.00 ? 63   ASP A CB  1 
ATOM   493   C  CG  . ASP A  1 63  ? 76.680  -70.093  28.814  1.00 31.07 ? 63   ASP A CG  1 
ATOM   494   O  OD1 . ASP A  1 63  ? 76.792  -71.336  28.870  1.00 29.90 ? 63   ASP A OD1 1 
ATOM   495   O  OD2 . ASP A  1 63  ? 77.452  -69.375  28.151  1.00 35.53 ? 63   ASP A OD2 1 
ATOM   496   N  N   . ILE A  1 64  ? 72.173  -69.401  30.443  1.00 17.52 ? 64   ILE A N   1 
ATOM   497   C  CA  . ILE A  1 64  ? 71.139  -69.019  31.399  1.00 16.17 ? 64   ILE A CA  1 
ATOM   498   C  C   . ILE A  1 64  ? 70.491  -70.284  31.939  1.00 15.20 ? 64   ILE A C   1 
ATOM   499   O  O   . ILE A  1 64  ? 70.057  -71.160  31.163  1.00 18.27 ? 64   ILE A O   1 
ATOM   500   C  CB  . ILE A  1 64  ? 70.065  -68.119  30.736  1.00 20.54 ? 64   ILE A CB  1 
ATOM   501   C  CG1 . ILE A  1 64  ? 70.611  -66.740  30.350  1.00 24.71 ? 64   ILE A CG1 1 
ATOM   502   C  CG2 . ILE A  1 64  ? 68.810  -68.044  31.613  1.00 18.98 ? 64   ILE A CG2 1 
ATOM   503   C  CD1 . ILE A  1 64  ? 70.776  -65.782  31.479  1.00 28.02 ? 64   ILE A CD1 1 
ATOM   504   N  N   . GLY A  1 65  ? 70.396  -70.374  33.267  1.00 18.63 ? 65   GLY A N   1 
ATOM   505   C  CA  . GLY A  1 65  ? 69.708  -71.529  33.858  1.00 18.47 ? 65   GLY A CA  1 
ATOM   506   C  C   . GLY A  1 65  ? 70.374  -72.865  33.576  1.00 18.67 ? 65   GLY A C   1 
ATOM   507   O  O   . GLY A  1 65  ? 71.599  -72.979  33.465  1.00 19.62 ? 65   GLY A O   1 
ATOM   508   N  N   . VAL A  1 66  ? 69.535  -73.893  33.460  1.00 15.95 ? 66   VAL A N   1 
ATOM   509   C  CA  . VAL A  1 66  ? 69.970  -75.298  33.468  1.00 18.89 ? 66   VAL A CA  1 
ATOM   510   C  C   . VAL A  1 66  ? 70.970  -75.531  32.358  1.00 19.27 ? 66   VAL A C   1 
ATOM   511   O  O   . VAL A  1 66  ? 70.682  -75.185  31.187  1.00 14.82 ? 66   VAL A O   1 
ATOM   512   C  CB  . VAL A  1 66  ? 68.779  -76.255  33.299  1.00 13.35 ? 66   VAL A CB  1 
ATOM   513   C  CG1 . VAL A  1 66  ? 68.013  -75.981  31.936  1.00 11.59 ? 66   VAL A CG1 1 
ATOM   514   C  CG2 . VAL A  1 66  ? 69.247  -77.726  33.387  1.00 12.48 ? 66   VAL A CG2 1 
ATOM   515   N  N   . PRO A  1 67  ? 72.118  -76.144  32.663  1.00 21.01 ? 67   PRO A N   1 
ATOM   516   C  CA  . PRO A  1 67  ? 73.061  -76.560  31.613  1.00 21.10 ? 67   PRO A CA  1 
ATOM   517   C  C   . PRO A  1 67  ? 72.588  -77.863  30.974  1.00 20.31 ? 67   PRO A C   1 
ATOM   518   O  O   . PRO A  1 67  ? 72.899  -78.963  31.457  1.00 19.38 ? 67   PRO A O   1 
ATOM   519   C  CB  . PRO A  1 67  ? 74.374  -76.737  32.367  1.00 19.36 ? 67   PRO A CB  1 
ATOM   520   C  CG  . PRO A  1 67  ? 73.956  -77.134  33.779  1.00 22.23 ? 67   PRO A CG  1 
ATOM   521   C  CD  . PRO A  1 67  ? 72.635  -76.394  34.023  1.00 21.26 ? 67   PRO A CD  1 
ATOM   522   N  N   . LEU A  1 68  ? 71.746  -77.729  29.950  1.00 15.32 ? 68   LEU A N   1 
ATOM   523   C  CA  . LEU A  1 68  ? 71.149  -78.886  29.310  1.00 17.12 ? 68   LEU A CA  1 
ATOM   524   C  C   . LEU A  1 68  ? 72.240  -79.824  28.835  1.00 19.41 ? 68   LEU A C   1 
ATOM   525   O  O   . LEU A  1 68  ? 73.336  -79.386  28.474  1.00 17.82 ? 68   LEU A O   1 
ATOM   526   C  CB  . LEU A  1 68  ? 70.333  -78.464  28.092  1.00 14.32 ? 68   LEU A CB  1 
ATOM   527   C  CG  . LEU A  1 68  ? 69.166  -77.598  28.463  1.00 15.05 ? 68   LEU A CG  1 
ATOM   528   C  CD1 . LEU A  1 68  ? 68.638  -77.136  27.132  1.00 14.53 ? 68   LEU A CD1 1 
ATOM   529   C  CD2 . LEU A  1 68  ? 68.130  -78.461  29.244  1.00 18.38 ? 68   LEU A CD2 1 
ATOM   530   N  N   . GLY A  1 69  ? 71.927  -81.124  28.809  1.00 12.53 ? 69   GLY A N   1 
ATOM   531   C  CA  . GLY A  1 69  ? 72.837  -82.068  28.177  1.00 13.01 ? 69   GLY A CA  1 
ATOM   532   C  C   . GLY A  1 69  ? 73.926  -82.610  29.071  1.00 13.69 ? 69   GLY A C   1 
ATOM   533   O  O   . GLY A  1 69  ? 75.010  -82.967  28.553  1.00 14.34 ? 69   GLY A O   1 
ATOM   534   N  N   . GLN A  1 70  ? 73.679  -82.689  30.397  1.00 13.67 ? 70   GLN A N   1 
ATOM   535   C  CA  . GLN A  1 70  ? 74.586  -83.449  31.285  1.00 14.37 ? 70   GLN A CA  1 
ATOM   536   C  C   . GLN A  1 70  ? 74.389  -84.944  31.066  1.00 16.57 ? 70   GLN A C   1 
ATOM   537   O  O   . GLN A  1 70  ? 75.287  -85.759  31.329  1.00 16.43 ? 70   GLN A O   1 
ATOM   538   C  CB  . GLN A  1 70  ? 74.300  -83.087  32.743  1.00 14.46 ? 70   GLN A CB  1 
ATOM   539   C  CG  . GLN A  1 70  ? 74.448  -81.577  33.044  1.00 15.02 ? 70   GLN A CG  1 
ATOM   540   C  CD  . GLN A  1 70  ? 75.744  -81.084  32.508  1.00 20.69 ? 70   GLN A CD  1 
ATOM   541   O  OE1 . GLN A  1 70  ? 76.784  -81.666  32.808  1.00 19.24 ? 70   GLN A OE1 1 
ATOM   542   N  NE2 . GLN A  1 70  ? 75.698  -80.032  31.648  1.00 18.18 ? 70   GLN A NE2 1 
ATOM   543   N  N   . ARG A  1 71  ? 73.187  -85.330  30.636  1.00 13.68 ? 71   ARG A N   1 
ATOM   544   C  CA  . ARG A  1 71  ? 72.980  -86.658  30.088  1.00 13.70 ? 71   ARG A CA  1 
ATOM   545   C  C   . ARG A  1 71  ? 73.059  -86.584  28.579  1.00 13.63 ? 71   ARG A C   1 
ATOM   546   O  O   . ARG A  1 71  ? 73.086  -85.504  27.983  1.00 14.72 ? 71   ARG A O   1 
ATOM   547   C  CB  . ARG A  1 71  ? 71.607  -87.198  30.492  1.00 15.66 ? 71   ARG A CB  1 
ATOM   548   C  CG  . ARG A  1 71  ? 70.411  -86.286  30.073  1.00 16.00 ? 71   ARG A CG  1 
ATOM   549   C  CD  . ARG A  1 71  ? 69.080  -87.044  30.206  1.00 13.12 ? 71   ARG A CD  1 
ATOM   550   N  NE  . ARG A  1 71  ? 68.862  -88.044  29.134  1.00 13.49 ? 71   ARG A NE  1 
ATOM   551   C  CZ  . ARG A  1 71  ? 67.806  -88.858  29.125  1.00 15.75 ? 71   ARG A CZ  1 
ATOM   552   N  NH1 . ARG A  1 71  ? 66.945  -88.794  30.123  1.00 13.69 ? 71   ARG A NH1 1 
ATOM   553   N  NH2 . ARG A  1 71  ? 67.623  -89.763  28.164  1.00 17.46 ? 71   ARG A NH2 1 
ATOM   554   N  N   . LYS A  1 72  ? 72.949  -87.737  27.938  1.00 17.63 ? 72   LYS A N   1 
ATOM   555   C  CA  . LYS A  1 72  ? 72.881  -87.743  26.489  1.00 21.74 ? 72   LYS A CA  1 
ATOM   556   C  C   . LYS A  1 72  ? 71.494  -87.267  26.030  1.00 19.61 ? 72   LYS A C   1 
ATOM   557   O  O   . LYS A  1 72  ? 70.467  -87.815  26.448  1.00 20.93 ? 72   LYS A O   1 
ATOM   558   C  CB  . LYS A  1 72  ? 73.184  -89.152  25.986  1.00 27.20 ? 72   LYS A CB  1 
ATOM   559   C  CG  . LYS A  1 72  ? 73.005  -89.331  24.491  1.00 32.65 ? 72   LYS A CG  1 
ATOM   560   C  CD  . LYS A  1 72  ? 74.071  -88.701  23.652  1.00 36.62 ? 72   LYS A CD  1 
ATOM   561   C  CE  . LYS A  1 72  ? 73.986  -89.289  22.224  1.00 41.80 ? 72   LYS A CE  1 
ATOM   562   N  NZ  . LYS A  1 72  ? 72.587  -89.161  21.653  1.00 45.43 ? 72   LYS A NZ  1 
ATOM   563   N  N   . LEU A  1 73  ? 71.463  -86.269  25.139  1.00 15.14 ? 73   LEU A N   1 
ATOM   564   C  CA  . LEU A  1 73  ? 70.224  -85.737  24.601  1.00 15.18 ? 73   LEU A CA  1 
ATOM   565   C  C   . LEU A  1 73  ? 69.743  -86.633  23.475  1.00 19.58 ? 73   LEU A C   1 
ATOM   566   O  O   . LEU A  1 73  ? 70.479  -86.871  22.516  1.00 20.67 ? 73   LEU A O   1 
ATOM   567   C  CB  . LEU A  1 73  ? 70.418  -84.309  24.091  1.00 16.44 ? 73   LEU A CB  1 
ATOM   568   C  CG  . LEU A  1 73  ? 70.798  -83.226  25.120  1.00 17.10 ? 73   LEU A CG  1 
ATOM   569   C  CD1 . LEU A  1 73  ? 70.918  -81.839  24.488  1.00 14.91 ? 73   LEU A CD1 1 
ATOM   570   C  CD2 . LEU A  1 73  ? 69.788  -83.193  26.307  1.00 15.98 ? 73   LEU A CD2 1 
ATOM   571   N  N   . MET A  1 74  ? 68.509  -87.137  23.593  1.00 15.82 ? 74   MET A N   1 
ATOM   572   C  CA  . MET A  1 74  ? 68.056  -88.205  22.711  1.00 15.70 ? 74   MET A CA  1 
ATOM   573   C  C   . MET A  1 74  ? 67.593  -87.710  21.345  1.00 16.23 ? 74   MET A C   1 
ATOM   574   O  O   . MET A  1 74  ? 67.055  -86.609  21.200  1.00 17.86 ? 74   MET A O   1 
ATOM   575   C  CB  . MET A  1 74  ? 66.913  -89.001  23.351  1.00 12.65 ? 74   MET A CB  1 
ATOM   576   C  CG  . MET A  1 74  ? 67.338  -89.732  24.607  1.00 15.82 ? 74   MET A CG  1 
ATOM   577   S  SD  . MET A  1 74  ? 65.925  -90.669  25.227  1.00 16.76 ? 74   MET A SD  1 
ATOM   578   C  CE  . MET A  1 74  ? 64.969  -89.290  25.853  1.00 12.83 ? 74   MET A CE  1 
ATOM   579   N  N   . ALA A  1 75  ? 67.787  -88.563  20.350  1.00 14.33 ? 75   ALA A N   1 
ATOM   580   C  CA  . ALA A  1 75  ? 66.988  -88.496  19.143  1.00 15.18 ? 75   ALA A CA  1 
ATOM   581   C  C   . ALA A  1 75  ? 65.739  -89.350  19.355  1.00 14.10 ? 75   ALA A C   1 
ATOM   582   O  O   . ALA A  1 75  ? 65.709  -90.232  20.230  1.00 12.95 ? 75   ALA A O   1 
ATOM   583   C  CB  . ALA A  1 75  ? 67.787  -89.020  17.956  1.00 18.79 ? 75   ALA A CB  1 
ATOM   584   N  N   . TYR A  1 76  ? 64.699  -89.087  18.550  1.00 12.66 ? 76   TYR A N   1 
ATOM   585   C  CA  . TYR A  1 76  ? 63.487  -89.900  18.615  1.00 15.68 ? 76   TYR A CA  1 
ATOM   586   C  C   . TYR A  1 76  ? 63.112  -90.462  17.244  1.00 13.26 ? 76   TYR A C   1 
ATOM   587   O  O   . TYR A  1 76  ? 63.099  -89.747  16.231  1.00 13.53 ? 76   TYR A O   1 
ATOM   588   C  CB  . TYR A  1 76  ? 62.321  -89.117  19.094  1.00 14.31 ? 76   TYR A CB  1 
ATOM   589   C  CG  . TYR A  1 76  ? 62.423  -88.636  20.474  1.00 13.57 ? 76   TYR A CG  1 
ATOM   590   C  CD1 . TYR A  1 76  ? 62.160  -89.496  21.523  1.00 14.75 ? 76   TYR A CD1 1 
ATOM   591   C  CD2 . TYR A  1 76  ? 62.814  -87.326  20.759  1.00 12.89 ? 76   TYR A CD2 1 
ATOM   592   C  CE1 . TYR A  1 76  ? 62.234  -89.065  22.831  1.00 13.83 ? 76   TYR A CE1 1 
ATOM   593   C  CE2 . TYR A  1 76  ? 62.892  -86.888  22.094  1.00 16.63 ? 76   TYR A CE2 1 
ATOM   594   C  CZ  . TYR A  1 76  ? 62.607  -87.772  23.109  1.00 16.29 ? 76   TYR A CZ  1 
ATOM   595   O  OH  . TYR A  1 76  ? 62.642  -87.392  24.444  1.00 15.25 ? 76   TYR A OH  1 
ATOM   596   N  N   . ARG A  1 77  ? 62.765  -91.723  17.227  1.00 13.62 ? 77   ARG A N   1 
ATOM   597   C  CA  . ARG A  1 77  ? 62.216  -92.296  16.000  1.00 14.33 ? 77   ARG A CA  1 
ATOM   598   C  C   . ARG A  1 77  ? 60.727  -91.970  15.965  1.00 14.00 ? 77   ARG A C   1 
ATOM   599   O  O   . ARG A  1 77  ? 60.020  -92.266  16.932  1.00 13.56 ? 77   ARG A O   1 
ATOM   600   C  CB  . ARG A  1 77  ? 62.435  -93.799  15.980  1.00 25.69 ? 77   ARG A CB  1 
ATOM   601   C  CG  . ARG A  1 77  ? 61.644  -94.467  14.866  1.00 26.01 ? 77   ARG A CG  1 
ATOM   602   C  CD  . ARG A  1 77  ? 61.704  -95.971  14.983  1.00 25.94 ? 77   ARG A CD  1 
ATOM   603   N  NE  . ARG A  1 77  ? 61.052  -96.570  13.831  1.00 27.66 ? 77   ARG A NE  1 
ATOM   604   C  CZ  . ARG A  1 77  ? 60.749  -97.866  13.724  1.00 32.88 ? 77   ARG A CZ  1 
ATOM   605   N  NH1 . ARG A  1 77  ? 61.070  -98.723  14.714  1.00 34.28 ? 77   ARG A NH1 1 
ATOM   606   N  NH2 . ARG A  1 77  ? 60.150  -98.310  12.612  1.00 29.99 ? 77   ARG A NH2 1 
ATOM   607   N  N   . VAL A  1 78  ? 60.230  -91.338  14.900  1.00 15.19 ? 78   VAL A N   1 
ATOM   608   C  CA  . VAL A  1 78  ? 58.766  -91.246  14.817  1.00 14.92 ? 78   VAL A CA  1 
ATOM   609   C  C   . VAL A  1 78  ? 58.223  -92.643  14.527  1.00 14.84 ? 78   VAL A C   1 
ATOM   610   O  O   . VAL A  1 78  ? 58.613  -93.300  13.554  1.00 15.70 ? 78   VAL A O   1 
ATOM   611   C  CB  . VAL A  1 78  ? 58.316  -90.208  13.766  1.00 17.97 ? 78   VAL A CB  1 
ATOM   612   C  CG1 . VAL A  1 78  ? 56.734  -90.175  13.616  1.00 14.47 ? 78   VAL A CG1 1 
ATOM   613   C  CG2 . VAL A  1 78  ? 58.816  -88.840  14.188  1.00 15.33 ? 78   VAL A CG2 1 
ATOM   614   N  N   . SER A  1 79  ? 57.352  -93.139  15.406  1.00 15.55 ? 79   SER A N   1 
ATOM   615   C  CA  . SER A  1 79  ? 56.875  -94.521  15.276  1.00 16.87 ? 79   SER A CA  1 
ATOM   616   C  C   . SER A  1 79  ? 56.276  -94.773  13.889  1.00 17.74 ? 79   SER A C   1 
ATOM   617   O  O   . SER A  1 79  ? 55.607  -93.910  13.326  1.00 16.88 ? 79   SER A O   1 
ATOM   618   C  CB  . SER A  1 79  ? 55.824  -94.837  16.347  1.00 14.85 ? 79   SER A CB  1 
ATOM   619   O  OG  . SER A  1 79  ? 56.337  -94.722  17.656  1.00 14.18 ? 79   SER A OG  1 
ATOM   620   N  N   . GLY A  1 80  ? 56.507  -95.968  13.358  1.00 17.01 ? 80   GLY A N   1 
ATOM   621   C  CA  . GLY A  1 80  ? 56.012  -96.344  12.044  1.00 25.64 ? 80   GLY A CA  1 
ATOM   622   C  C   . GLY A  1 80  ? 56.716  -95.690  10.878  1.00 22.76 ? 80   GLY A C   1 
ATOM   623   O  O   . GLY A  1 80  ? 56.262  -95.813  9.744   1.00 21.71 ? 80   GLY A O   1 
ATOM   624   N  N   . THR A  1 81  ? 57.769  -94.940  11.142  1.00 19.27 ? 81   THR A N   1 
ATOM   625   C  CA  . THR A  1 81  ? 58.594  -94.296  10.136  1.00 23.34 ? 81   THR A CA  1 
ATOM   626   C  C   . THR A  1 81  ? 60.027  -94.739  10.400  1.00 27.50 ? 81   THR A C   1 
ATOM   627   O  O   . THR A  1 81  ? 60.323  -95.391  11.407  1.00 28.54 ? 81   THR A O   1 
ATOM   628   C  CB  . THR A  1 81  ? 58.532  -92.740  10.186  1.00 17.83 ? 81   THR A CB  1 
ATOM   629   O  OG1 . THR A  1 81  ? 59.427  -92.187  11.191  1.00 16.92 ? 81   THR A OG1 1 
ATOM   630   C  CG2 . THR A  1 81  ? 57.131  -92.188  10.370  1.00 17.41 ? 81   THR A CG2 1 
ATOM   631   N  N   . ASP A  1 82  ? 60.927  -94.329  9.518   1.00 26.58 ? 82   ASP A N   1 
ATOM   632   C  CA  . ASP A  1 82  ? 62.355  -94.500  9.728   1.00 28.21 ? 82   ASP A CA  1 
ATOM   633   C  C   . ASP A  1 82  ? 63.021  -93.149  10.000  1.00 26.36 ? 82   ASP A C   1 
ATOM   634   O  O   . ASP A  1 82  ? 64.238  -93.009  9.849   1.00 24.17 ? 82   ASP A O   1 
ATOM   635   C  CB  . ASP A  1 82  ? 62.979  -95.197  8.514   1.00 34.70 ? 82   ASP A CB  1 
ATOM   636   C  CG  . ASP A  1 82  ? 62.541  -96.691  8.370   1.00 43.54 ? 82   ASP A CG  1 
ATOM   637   O  OD1 . ASP A  1 82  ? 62.169  -97.364  9.373   1.00 45.48 ? 82   ASP A OD1 1 
ATOM   638   O  OD2 . ASP A  1 82  ? 62.623  -97.210  7.231   1.00 49.14 ? 82   ASP A OD2 1 
ATOM   639   N  N   . ALA A  1 83  ? 62.229  -92.139  10.383  1.00 22.33 ? 83   ALA A N   1 
ATOM   640   C  CA  . ALA A  1 83  ? 62.750  -90.802  10.640  1.00 21.92 ? 83   ALA A CA  1 
ATOM   641   C  C   . ALA A  1 83  ? 63.201  -90.700  12.091  1.00 22.62 ? 83   ALA A C   1 
ATOM   642   O  O   . ALA A  1 83  ? 62.393  -90.897  13.012  1.00 21.07 ? 83   ALA A O   1 
ATOM   643   C  CB  . ALA A  1 83  ? 61.697  -89.737  10.345  1.00 21.31 ? 83   ALA A CB  1 
ATOM   644   N  N   . TYR A  1 84  ? 64.469  -90.337  12.290  1.00 19.86 ? 84   TYR A N   1 
ATOM   645   C  CA  . TYR A  1 84  ? 65.043  -90.110  13.604  1.00 20.96 ? 84   TYR A CA  1 
ATOM   646   C  C   . TYR A  1 84  ? 65.396  -88.641  13.737  1.00 17.24 ? 84   TYR A C   1 
ATOM   647   O  O   . TYR A  1 84  ? 66.174  -88.129  12.927  1.00 18.04 ? 84   TYR A O   1 
ATOM   648   C  CB  . TYR A  1 84  ? 66.291  -90.963  13.804  1.00 16.21 ? 84   TYR A CB  1 
ATOM   649   C  CG  . TYR A  1 84  ? 65.986  -92.374  14.167  1.00 18.10 ? 84   TYR A CG  1 
ATOM   650   C  CD1 . TYR A  1 84  ? 65.631  -93.309  13.186  1.00 23.59 ? 84   TYR A CD1 1 
ATOM   651   C  CD2 . TYR A  1 84  ? 66.088  -92.791  15.471  1.00 18.19 ? 84   TYR A CD2 1 
ATOM   652   C  CE1 . TYR A  1 84  ? 65.372  -94.634  13.500  1.00 24.09 ? 84   TYR A CE1 1 
ATOM   653   C  CE2 . TYR A  1 84  ? 65.824  -94.147  15.829  1.00 20.83 ? 84   TYR A CE2 1 
ATOM   654   C  CZ  . TYR A  1 84  ? 65.469  -95.055  14.827  1.00 25.36 ? 84   TYR A CZ  1 
ATOM   655   O  OH  . TYR A  1 84  ? 65.219  -96.368  15.154  1.00 29.79 ? 84   TYR A OH  1 
ATOM   656   N  N   . VAL A  1 85  ? 64.796  -87.954  14.722  1.00 15.32 ? 85   VAL A N   1 
ATOM   657   C  CA  . VAL A  1 85  ? 64.935  -86.499  14.825  1.00 15.49 ? 85   VAL A CA  1 
ATOM   658   C  C   . VAL A  1 85  ? 65.141  -86.115  16.281  1.00 18.54 ? 85   VAL A C   1 
ATOM   659   O  O   . VAL A  1 85  ? 64.675  -86.804  17.191  1.00 21.41 ? 85   VAL A O   1 
ATOM   660   C  CB  . VAL A  1 85  ? 63.689  -85.759  14.257  1.00 17.38 ? 85   VAL A CB  1 
ATOM   661   C  CG1 . VAL A  1 85  ? 63.454  -86.162  12.844  1.00 19.67 ? 85   VAL A CG1 1 
ATOM   662   C  CG2 . VAL A  1 85  ? 62.455  -86.090  15.106  1.00 13.63 ? 85   VAL A CG2 1 
ATOM   663   N  N   . GLU A  1 86  ? 65.799  -84.967  16.503  1.00 18.80 ? 86   GLU A N   1 
ATOM   664   C  CA  . GLU A  1 86  ? 65.885  -84.441  17.860  1.00 21.91 ? 86   GLU A CA  1 
ATOM   665   C  C   . GLU A  1 86  ? 64.501  -83.949  18.299  1.00 21.02 ? 86   GLU A C   1 
ATOM   666   O  O   . GLU A  1 86  ? 63.665  -83.533  17.471  1.00 16.43 ? 86   GLU A O   1 
ATOM   667   C  CB  . GLU A  1 86  ? 66.907  -83.281  17.958  1.00 27.25 ? 86   GLU A CB  1 
ATOM   668   C  CG  . GLU A  1 86  ? 68.322  -83.598  17.419  1.00 31.63 ? 86   GLU A CG  1 
ATOM   669   C  CD  . GLU A  1 86  ? 69.498  -82.761  17.999  1.00 36.43 ? 86   GLU A CD  1 
ATOM   670   O  OE1 . GLU A  1 86  ? 69.638  -82.561  19.240  1.00 36.94 ? 86   GLU A OE1 1 
ATOM   671   O  OE2 . GLU A  1 86  ? 70.320  -82.291  17.191  1.00 34.69 ? 86   GLU A OE2 1 
ATOM   672   N  N   . GLY A  1 87  ? 64.278  -83.984  19.617  1.00 11.14 ? 87   GLY A N   1 
ATOM   673   C  CA  . GLY A  1 87  ? 63.012  -83.577  20.174  1.00 13.13 ? 87   GLY A CA  1 
ATOM   674   C  C   . GLY A  1 87  ? 62.588  -82.188  19.739  1.00 15.20 ? 87   GLY A C   1 
ATOM   675   O  O   . GLY A  1 87  ? 61.384  -81.907  19.605  1.00 12.89 ? 87   GLY A O   1 
ATOM   676   N  N   . ASP A  1 88  ? 63.555  -81.286  19.530  1.00 15.20 ? 88   ASP A N   1 
ATOM   677   C  CA  . ASP A  1 88  ? 63.194  -79.919  19.192  1.00 15.98 ? 88   ASP A CA  1 
ATOM   678   C  C   . ASP A  1 88  ? 62.452  -79.879  17.862  1.00 15.61 ? 88   ASP A C   1 
ATOM   679   O  O   . ASP A  1 88  ? 61.653  -78.969  17.626  1.00 14.89 ? 88   ASP A O   1 
ATOM   680   C  CB  . ASP A  1 88  ? 64.456  -79.049  19.094  1.00 14.49 ? 88   ASP A CB  1 
ATOM   681   C  CG  . ASP A  1 88  ? 65.364  -79.213  20.316  1.00 17.66 ? 88   ASP A CG  1 
ATOM   682   O  OD1 . ASP A  1 88  ? 66.072  -80.227  20.323  1.00 20.01 ? 88   ASP A OD1 1 
ATOM   683   O  OD2 . ASP A  1 88  ? 65.384  -78.375  21.234  1.00 16.35 ? 88   ASP A OD2 1 
ATOM   684   N  N   . ASP A  1 89  ? 62.761  -80.810  16.950  1.00 14.53 ? 89   ASP A N   1 
ATOM   685   C  CA  . ASP A  1 89  ? 62.102  -80.802  15.630  1.00 13.80 ? 89   ASP A CA  1 
ATOM   686   C  C   . ASP A  1 89  ? 60.635  -81.242  15.722  1.00 12.91 ? 89   ASP A C   1 
ATOM   687   O  O   . ASP A  1 89  ? 59.924  -81.235  14.704  1.00 13.58 ? 89   ASP A O   1 
ATOM   688   C  CB  . ASP A  1 89  ? 62.818  -81.731  14.654  1.00 18.79 ? 89   ASP A CB  1 
ATOM   689   C  CG  . ASP A  1 89  ? 64.240  -81.299  14.375  1.00 27.32 ? 89   ASP A CG  1 
ATOM   690   O  OD1 . ASP A  1 89  ? 64.572  -80.148  14.657  1.00 28.26 ? 89   ASP A OD1 1 
ATOM   691   O  OD2 . ASP A  1 89  ? 65.050  -82.139  13.916  1.00 33.72 ? 89   ASP A OD2 1 
ATOM   692   N  N   . LEU A  1 90  ? 60.195  -81.678  16.899  1.00 15.01 ? 90   LEU A N   1 
ATOM   693   C  CA  . LEU A  1 90  ? 58.823  -82.090  17.100  1.00 14.93 ? 90   LEU A CA  1 
ATOM   694   C  C   . LEU A  1 90  ? 58.031  -81.073  17.896  1.00 16.90 ? 90   LEU A C   1 
ATOM   695   O  O   . LEU A  1 90  ? 56.820  -81.279  18.078  1.00 13.22 ? 90   LEU A O   1 
ATOM   696   C  CB  . LEU A  1 90  ? 58.774  -83.471  17.796  1.00 12.83 ? 90   LEU A CB  1 
ATOM   697   C  CG  . LEU A  1 90  ? 59.349  -84.639  16.945  1.00 13.78 ? 90   LEU A CG  1 
ATOM   698   C  CD1 . LEU A  1 90  ? 59.515  -85.927  17.716  1.00 12.45 ? 90   LEU A CD1 1 
ATOM   699   C  CD2 . LEU A  1 90  ? 58.417  -84.943  15.769  1.00 16.01 ? 90   LEU A CD2 1 
ATOM   700   N  N   . HIS A  1 91  ? 58.681  -79.986  18.361  1.00 10.43 ? 91   HIS A N   1 
ATOM   701   C  CA  . HIS A  1 91  ? 57.967  -78.886  19.009  1.00 10.17 ? 91   HIS A CA  1 
ATOM   702   C  C   . HIS A  1 91  ? 56.999  -78.270  17.999  1.00 11.10 ? 91   HIS A C   1 
ATOM   703   O  O   . HIS A  1 91  ? 57.360  -78.050  16.843  1.00 11.02 ? 91   HIS A O   1 
ATOM   704   C  CB  . HIS A  1 91  ? 58.937  -77.817  19.488  1.00 10.09 ? 91   HIS A CB  1 
ATOM   705   C  CG  . HIS A  1 91  ? 58.322  -76.862  20.465  1.00 9.83  ? 91   HIS A CG  1 
ATOM   706   N  ND1 . HIS A  1 91  ? 57.399  -75.902  20.098  1.00 9.99  ? 91   HIS A ND1 1 
ATOM   707   C  CD2 . HIS A  1 91  ? 58.394  -76.815  21.813  1.00 12.71 ? 91   HIS A CD2 1 
ATOM   708   C  CE1 . HIS A  1 91  ? 56.974  -75.273  21.183  1.00 12.58 ? 91   HIS A CE1 1 
ATOM   709   N  NE2 . HIS A  1 91  ? 57.537  -75.836  22.239  1.00 11.96 ? 91   HIS A NE2 1 
ATOM   710   N  N   . PHE A  1 92  ? 55.778  -77.995  18.435  1.00 10.41 ? 92   PHE A N   1 
ATOM   711   C  CA  . PHE A  1 92  ? 54.796  -77.519  17.456  1.00 14.47 ? 92   PHE A CA  1 
ATOM   712   C  C   . PHE A  1 92  ? 55.208  -76.187  16.839  1.00 13.99 ? 92   PHE A C   1 
ATOM   713   O  O   . PHE A  1 92  ? 54.849  -75.917  15.683  1.00 15.98 ? 92   PHE A O   1 
ATOM   714   C  CB  . PHE A  1 92  ? 53.382  -77.417  18.063  1.00 13.71 ? 92   PHE A CB  1 
ATOM   715   C  CG  . PHE A  1 92  ? 53.077  -76.083  18.695  1.00 15.05 ? 92   PHE A CG  1 
ATOM   716   C  CD1 . PHE A  1 92  ? 53.422  -75.833  20.016  1.00 13.27 ? 92   PHE A CD1 1 
ATOM   717   C  CD2 . PHE A  1 92  ? 52.465  -75.068  17.944  1.00 13.82 ? 92   PHE A CD2 1 
ATOM   718   C  CE1 . PHE A  1 92  ? 53.198  -74.586  20.627  1.00 17.87 ? 92   PHE A CE1 1 
ATOM   719   C  CE2 . PHE A  1 92  ? 52.228  -73.817  18.523  1.00 17.51 ? 92   PHE A CE2 1 
ATOM   720   C  CZ  . PHE A  1 92  ? 52.590  -73.573  19.886  1.00 19.83 ? 92   PHE A CZ  1 
ATOM   721   N  N   . VAL A  1 93  ? 55.947  -75.335  17.576  1.00 11.37 ? 93   VAL A N   1 
ATOM   722   C  CA  . VAL A  1 93  ? 56.353  -74.076  16.951  1.00 14.89 ? 93   VAL A CA  1 
ATOM   723   C  C   . VAL A  1 93  ? 57.370  -74.353  15.857  1.00 13.12 ? 93   VAL A C   1 
ATOM   724   O  O   . VAL A  1 93  ? 57.458  -73.596  14.880  1.00 15.29 ? 93   VAL A O   1 
ATOM   725   C  CB  . VAL A  1 93  ? 56.896  -73.063  17.973  1.00 17.32 ? 93   VAL A CB  1 
ATOM   726   C  CG1 . VAL A  1 93  ? 57.416  -71.810  17.289  1.00 18.25 ? 93   VAL A CG1 1 
ATOM   727   C  CG2 . VAL A  1 93  ? 55.782  -72.666  18.959  1.00 19.40 ? 93   VAL A CG2 1 
ATOM   728   N  N   . ASN A  1 94  ? 58.147  -75.427  15.997  1.00 12.82 ? 94   ASN A N   1 
ATOM   729   C  CA  . ASN A  1 94  ? 59.233  -75.721  15.065  1.00 12.15 ? 94   ASN A CA  1 
ATOM   730   C  C   . ASN A  1 94  ? 58.781  -76.645  13.949  1.00 13.35 ? 94   ASN A C   1 
ATOM   731   O  O   . ASN A  1 94  ? 59.568  -76.934  13.053  1.00 14.45 ? 94   ASN A O   1 
ATOM   732   C  CB  . ASN A  1 94  ? 60.418  -76.390  15.812  1.00 14.94 ? 94   ASN A CB  1 
ATOM   733   C  CG  . ASN A  1 94  ? 61.032  -75.503  16.913  1.00 15.72 ? 94   ASN A CG  1 
ATOM   734   O  OD1 . ASN A  1 94  ? 60.897  -74.272  16.875  1.00 12.80 ? 94   ASN A OD1 1 
ATOM   735   N  ND2 . ASN A  1 94  ? 61.721  -76.142  17.906  1.00 11.88 ? 94   ASN A ND2 1 
ATOM   736   N  N   . ASN A  1 95  ? 57.540  -77.143  13.986  1.00 13.30 ? 95   ASN A N   1 
ATOM   737   C  CA  . ASN A  1 95  ? 57.121  -78.203  13.085  1.00 13.00 ? 95   ASN A CA  1 
ATOM   738   C  C   . ASN A  1 95  ? 55.897  -77.717  12.297  1.00 15.02 ? 95   ASN A C   1 
ATOM   739   O  O   . ASN A  1 95  ? 54.788  -77.647  12.831  1.00 13.21 ? 95   ASN A O   1 
ATOM   740   C  CB  . ASN A  1 95  ? 56.849  -79.472  13.895  1.00 12.50 ? 95   ASN A CB  1 
ATOM   741   C  CG  . ASN A  1 95  ? 56.586  -80.698  13.015  1.00 18.77 ? 95   ASN A CG  1 
ATOM   742   O  OD1 . ASN A  1 95  ? 55.798  -80.647  12.089  1.00 13.66 ? 95   ASN A OD1 1 
ATOM   743   N  ND2 . ASN A  1 95  ? 57.249  -81.803  13.327  1.00 12.95 ? 95   ASN A ND2 1 
ATOM   744   N  N   . ALA A  1 96  ? 56.106  -77.399  11.022  1.00 12.36 ? 96   ALA A N   1 
ATOM   745   C  CA  . ALA A  1 96  ? 55.046  -76.857  10.161  1.00 12.89 ? 96   ALA A CA  1 
ATOM   746   C  C   . ALA A  1 96  ? 53.932  -77.859  9.873   1.00 13.29 ? 96   ALA A C   1 
ATOM   747   O  O   . ALA A  1 96  ? 52.803  -77.445  9.559   1.00 13.80 ? 96   ALA A O   1 
ATOM   748   C  CB  . ALA A  1 96  ? 55.670  -76.357  8.858   1.00 13.34 ? 96   ALA A CB  1 
ATOM   749   N  N   . ALA A  1 97  ? 54.240  -79.169  9.920   1.00 15.98 ? 97   ALA A N   1 
ATOM   750   C  CA  . ALA A  1 97  ? 53.217  -80.185  9.693   1.00 13.96 ? 97   ALA A CA  1 
ATOM   751   C  C   . ALA A  1 97  ? 52.219  -80.189  10.841  1.00 12.36 ? 97   ALA A C   1 
ATOM   752   O  O   . ALA A  1 97  ? 50.997  -80.256  10.629  1.00 11.81 ? 97   ALA A O   1 
ATOM   753   C  CB  . ALA A  1 97  ? 53.892  -81.556  9.567   1.00 11.52 ? 97   ALA A CB  1 
ATOM   754   N  N   . ILE A  1 98  ? 52.721  -80.081  12.078  1.00 11.86 ? 98   ILE A N   1 
ATOM   755   C  CA  . ILE A  1 98  ? 51.799  -80.055  13.210  1.00 14.33 ? 98   ILE A CA  1 
ATOM   756   C  C   . ILE A  1 98  ? 50.897  -78.834  13.108  1.00 11.50 ? 98   ILE A C   1 
ATOM   757   O  O   . ILE A  1 98  ? 49.665  -78.926  13.261  1.00 12.00 ? 98   ILE A O   1 
ATOM   758   C  CB  . ILE A  1 98  ? 52.550  -80.071  14.558  1.00 15.10 ? 98   ILE A CB  1 
ATOM   759   C  CG1 . ILE A  1 98  ? 53.243  -81.408  14.837  1.00 11.33 ? 98   ILE A CG1 1 
ATOM   760   C  CG2 . ILE A  1 98  ? 51.525  -79.840  15.672  1.00 15.23 ? 98   ILE A CG2 1 
ATOM   761   C  CD1 . ILE A  1 98  ? 54.103  -81.421  16.131  1.00 11.97 ? 98   ILE A CD1 1 
ATOM   762   N  N   . GLN A  1 99  ? 51.494  -77.675  12.794  1.00 10.89 ? 99   GLN A N   1 
ATOM   763   C  CA  . GLN A  1 99  ? 50.721  -76.448  12.648  1.00 12.75 ? 99   GLN A CA  1 
ATOM   764   C  C   . GLN A  1 99  ? 49.716  -76.574  11.503  1.00 14.86 ? 99   GLN A C   1 
ATOM   765   O  O   . GLN A  1 99  ? 48.567  -76.144  11.643  1.00 10.98 ? 99   GLN A O   1 
ATOM   766   C  CB  . GLN A  1 99  ? 51.628  -75.239  12.424  1.00 12.16 ? 99   GLN A CB  1 
ATOM   767   C  CG  . GLN A  1 99  ? 52.450  -74.842  13.668  1.00 15.95 ? 99   GLN A CG  1 
ATOM   768   C  CD  . GLN A  1 99  ? 53.406  -73.720  13.393  1.00 16.66 ? 99   GLN A CD  1 
ATOM   769   O  OE1 . GLN A  1 99  ? 53.034  -72.745  12.728  1.00 15.59 ? 99   GLN A OE1 1 
ATOM   770   N  NE2 . GLN A  1 99  ? 54.655  -73.826  13.901  1.00 16.19 ? 99   GLN A NE2 1 
ATOM   771   N  N   . GLN A  1 100 ? 50.117  -77.193  10.377  1.00 9.13  ? 100  GLN A N   1 
ATOM   772   C  CA  . GLN A  1 100 ? 49.150  -77.335  9.279   1.00 9.52  ? 100  GLN A CA  1 
ATOM   773   C  C   . GLN A  1 100 ? 48.061  -78.358  9.616   1.00 11.19 ? 100  GLN A C   1 
ATOM   774   O  O   . GLN A  1 100 ? 46.898  -78.175  9.215   1.00 11.28 ? 100  GLN A O   1 
ATOM   775   C  CB  . GLN A  1 100 ? 49.841  -77.733  7.973   1.00 10.16 ? 100  GLN A CB  1 
ATOM   776   C  CG  . GLN A  1 100 ? 48.917  -77.603  6.730   1.00 11.38 ? 100  GLN A CG  1 
ATOM   777   C  CD  . GLN A  1 100 ? 48.509  -76.139  6.496   1.00 12.88 ? 100  GLN A CD  1 
ATOM   778   O  OE1 . GLN A  1 100 ? 49.373  -75.266  6.425   1.00 13.78 ? 100  GLN A OE1 1 
ATOM   779   N  NE2 . GLN A  1 100 ? 47.206  -75.859  6.431   1.00 9.20  ? 100  GLN A NE2 1 
ATOM   780   N  N   . MET A  1 101 ? 48.377  -79.381  10.424  1.00 9.90  ? 101  MET A N   1 
ATOM   781   C  CA  . MET A  1 101 ? 47.319  -80.309  10.840  1.00 9.08  ? 101  MET A CA  1 
ATOM   782   C  C   . MET A  1 101 ? 46.220  -79.528  11.550  1.00 11.57 ? 101  MET A C   1 
ATOM   783   O  O   . MET A  1 101 ? 45.021  -79.678  11.259  1.00 11.03 ? 101  MET A O   1 
ATOM   784   C  CB  . MET A  1 101 ? 47.838  -81.406  11.787  1.00 8.64  ? 101  MET A CB  1 
ATOM   785   C  CG  . MET A  1 101 ? 46.659  -82.397  12.158  1.00 8.37  ? 101  MET A CG  1 
ATOM   786   S  SD  . MET A  1 101 ? 47.241  -83.464  13.489  1.00 14.85 ? 101  MET A SD  1 
ATOM   787   C  CE  . MET A  1 101 ? 47.226  -82.288  14.864  1.00 14.10 ? 101  MET A CE  1 
ATOM   788   N  N   . VAL A  1 102 ? 46.626  -78.696  12.493  1.00 12.52 ? 102  VAL A N   1 
ATOM   789   C  CA  . VAL A  1 102 ? 45.650  -77.938  13.262  1.00 11.00 ? 102  VAL A CA  1 
ATOM   790   C  C   . VAL A  1 102 ? 44.907  -76.958  12.365  1.00 11.79 ? 102  VAL A C   1 
ATOM   791   O  O   . VAL A  1 102 ? 43.681  -76.776  12.495  1.00 9.83  ? 102  VAL A O   1 
ATOM   792   C  CB  . VAL A  1 102 ? 46.339  -77.212  14.411  1.00 12.10 ? 102  VAL A CB  1 
ATOM   793   C  CG1 . VAL A  1 102 ? 45.279  -76.499  15.263  1.00 15.32 ? 102  VAL A CG1 1 
ATOM   794   C  CG2 . VAL A  1 102 ? 47.108  -78.233  15.300  1.00 13.50 ? 102  VAL A CG2 1 
ATOM   795   N  N   . ASP A  1 103 ? 45.645  -76.232  11.517  1.00 8.36  ? 103  ASP A N   1 
ATOM   796   C  CA  . ASP A  1 103 ? 45.002  -75.270  10.631  1.00 8.21  ? 103  ASP A CA  1 
ATOM   797   C  C   . ASP A  1 103 ? 43.989  -75.937  9.711   1.00 12.33 ? 103  ASP A C   1 
ATOM   798   O  O   . ASP A  1 103 ? 42.909  -75.392  9.505   1.00 10.94 ? 103  ASP A O   1 
ATOM   799   C  CB  . ASP A  1 103 ? 46.055  -74.490  9.821   1.00 12.55 ? 103  ASP A CB  1 
ATOM   800   C  CG  . ASP A  1 103 ? 46.871  -73.504  10.702  1.00 18.59 ? 103  ASP A CG  1 
ATOM   801   O  OD1 . ASP A  1 103 ? 46.431  -73.199  11.854  1.00 19.95 ? 103  ASP A OD1 1 
ATOM   802   O  OD2 . ASP A  1 103 ? 47.930  -72.991  10.240  1.00 16.55 ? 103  ASP A OD2 1 
ATOM   803   N  N   . ASP A  1 104 ? 44.313  -77.113  9.141   1.00 11.29 ? 104  ASP A N   1 
ATOM   804   C  CA  . ASP A  1 104 ? 43.348  -77.804  8.278   1.00 11.23 ? 104  ASP A CA  1 
ATOM   805   C  C   . ASP A  1 104 ? 42.073  -78.197  9.029   1.00 11.83 ? 104  ASP A C   1 
ATOM   806   O  O   . ASP A  1 104 ? 40.970  -78.173  8.453   1.00 12.57 ? 104  ASP A O   1 
ATOM   807   C  CB  . ASP A  1 104 ? 43.985  -79.046  7.676   1.00 8.40  ? 104  ASP A CB  1 
ATOM   808   C  CG  . ASP A  1 104 ? 44.857  -78.757  6.451   1.00 12.63 ? 104  ASP A CG  1 
ATOM   809   O  OD1 . ASP A  1 104 ? 45.008  -77.569  5.948   1.00 13.20 ? 104  ASP A OD1 1 
ATOM   810   O  OD2 . ASP A  1 104 ? 45.434  -79.786  6.003   1.00 16.63 ? 104  ASP A OD2 1 
ATOM   811   N  N   . ILE A  1 105 ? 42.185  -78.543  10.312  1.00 10.55 ? 105  ILE A N   1 
ATOM   812   C  CA  . ILE A  1 105 ? 40.971  -78.838  11.076  1.00 10.10 ? 105  ILE A CA  1 
ATOM   813   C  C   . ILE A  1 105 ? 40.194  -77.570  11.352  1.00 11.86 ? 105  ILE A C   1 
ATOM   814   O  O   . ILE A  1 105 ? 38.981  -77.498  11.092  1.00 11.63 ? 105  ILE A O   1 
ATOM   815   C  CB  . ILE A  1 105 ? 41.326  -79.520  12.387  1.00 10.14 ? 105  ILE A CB  1 
ATOM   816   C  CG1 . ILE A  1 105 ? 41.905  -80.916  12.099  1.00 12.52 ? 105  ILE A CG1 1 
ATOM   817   C  CG2 . ILE A  1 105 ? 40.079  -79.514  13.301  1.00 11.61 ? 105  ILE A CG2 1 
ATOM   818   C  CD1 . ILE A  1 105 ? 42.499  -81.595  13.385  1.00 12.53 ? 105  ILE A CD1 1 
ATOM   819   N  N   . LYS A  1 106 ? 40.895  -76.536  11.883  1.00 7.50  ? 106  LYS A N   1 
ATOM   820   C  CA  . LYS A  1 106 ? 40.242  -75.270  12.210  1.00 8.81  ? 106  LYS A CA  1 
ATOM   821   C  C   . LYS A  1 106 ? 39.539  -74.676  10.989  1.00 9.27  ? 106  LYS A C   1 
ATOM   822   O  O   . LYS A  1 106 ? 38.433  -74.160  11.105  1.00 11.60 ? 106  LYS A O   1 
ATOM   823   C  CB  . LYS A  1 106 ? 41.251  -74.239  12.775  1.00 14.16 ? 106  LYS A CB  1 
ATOM   824   C  CG  . LYS A  1 106 ? 41.667  -74.648  14.211  1.00 21.13 ? 106  LYS A CG  1 
ATOM   825   C  CD  . LYS A  1 106 ? 42.538  -73.635  14.994  1.00 22.89 ? 106  LYS A CD  1 
ATOM   826   C  CE  . LYS A  1 106 ? 43.412  -72.808  14.119  1.00 19.97 ? 106  LYS A CE  1 
ATOM   827   N  NZ  . LYS A  1 106 ? 44.368  -72.016  14.981  1.00 17.07 ? 106  LYS A NZ  1 
ATOM   828   N  N   . ARG A  1 107 ? 40.122  -74.806  9.810   1.00 7.94  ? 107  ARG A N   1 
ATOM   829   C  CA  . ARG A  1 107 ? 39.590  -74.106  8.637   1.00 11.43 ? 107  ARG A CA  1 
ATOM   830   C  C   . ARG A  1 107 ? 38.512  -74.881  7.841   1.00 11.65 ? 107  ARG A C   1 
ATOM   831   O  O   . ARG A  1 107 ? 38.059  -74.389  6.804   1.00 10.52 ? 107  ARG A O   1 
ATOM   832   C  CB  . ARG A  1 107 ? 40.742  -73.728  7.697   1.00 11.59 ? 107  ARG A CB  1 
ATOM   833   C  CG  . ARG A  1 107 ? 41.266  -74.862  6.830   1.00 10.15 ? 107  ARG A CG  1 
ATOM   834   C  CD  . ARG A  1 107 ? 42.614  -74.362  6.237   1.00 8.66  ? 107  ARG A CD  1 
ATOM   835   N  NE  . ARG A  1 107 ? 43.255  -75.384  5.401   1.00 12.43 ? 107  ARG A NE  1 
ATOM   836   C  CZ  . ARG A  1 107 ? 43.060  -75.515  4.092   1.00 14.17 ? 107  ARG A CZ  1 
ATOM   837   N  NH1 . ARG A  1 107 ? 42.212  -74.708  3.454   1.00 13.25 ? 107  ARG A NH1 1 
ATOM   838   N  NH2 . ARG A  1 107 ? 43.708  -76.462  3.417   1.00 14.80 ? 107  ARG A NH2 1 
ATOM   839   N  N   . THR A  1 108 ? 38.036  -76.019  8.348   1.00 10.23 ? 108  THR A N   1 
ATOM   840   C  CA  . THR A  1 108 ? 37.056  -76.856  7.677   1.00 12.04 ? 108  THR A CA  1 
ATOM   841   C  C   . THR A  1 108 ? 35.720  -76.669  8.369   1.00 14.37 ? 108  THR A C   1 
ATOM   842   O  O   . THR A  1 108 ? 35.649  -76.689  9.600   1.00 12.98 ? 108  THR A O   1 
ATOM   843   C  CB  . THR A  1 108 ? 37.495  -78.319  7.749   1.00 13.17 ? 108  THR A CB  1 
ATOM   844   O  OG1 . THR A  1 108 ? 38.655  -78.453  6.955   1.00 12.67 ? 108  THR A OG1 1 
ATOM   845   C  CG2 . THR A  1 108 ? 36.382  -79.275  7.209   1.00 16.73 ? 108  THR A CG2 1 
ATOM   846   N  N   . VAL A  1 109 ? 34.668  -76.473  7.577   1.00 10.97 ? 109  VAL A N   1 
ATOM   847   C  CA  A VAL A  1 109 ? 33.298  -76.599  8.067   0.77 10.30 ? 109  VAL A CA  1 
ATOM   848   C  CA  B VAL A  1 109 ? 33.294  -76.591  8.058   0.23 10.71 ? 109  VAL A CA  1 
ATOM   849   C  C   . VAL A  1 109 ? 32.476  -77.330  6.994   1.00 10.80 ? 109  VAL A C   1 
ATOM   850   O  O   . VAL A  1 109 ? 32.799  -77.307  5.806   1.00 10.80 ? 109  VAL A O   1 
ATOM   851   C  CB  A VAL A  1 109 ? 32.744  -75.204  8.440   0.77 11.43 ? 109  VAL A CB  1 
ATOM   852   C  CB  B VAL A  1 109 ? 32.697  -75.205  8.410   0.23 10.74 ? 109  VAL A CB  1 
ATOM   853   C  CG1 A VAL A  1 109 ? 32.592  -74.300  7.212   0.77 7.91  ? 109  VAL A CG1 1 
ATOM   854   C  CG1 B VAL A  1 109 ? 31.240  -75.302  8.675   0.23 11.95 ? 109  VAL A CG1 1 
ATOM   855   C  CG2 A VAL A  1 109 ? 31.463  -75.291  9.212   0.77 12.50 ? 109  VAL A CG2 1 
ATOM   856   C  CG2 B VAL A  1 109 ? 33.357  -74.619  9.664   0.23 8.81  ? 109  VAL A CG2 1 
ATOM   857   N  N   . ILE A  1 110 ? 31.441  -78.028  7.425   1.00 8.87  ? 110  ILE A N   1 
ATOM   858   C  CA  . ILE A  1 110 ? 30.566  -78.815  6.568   1.00 10.83 ? 110  ILE A CA  1 
ATOM   859   C  C   . ILE A  1 110 ? 29.196  -78.162  6.621   1.00 8.35  ? 110  ILE A C   1 
ATOM   860   O  O   . ILE A  1 110 ? 28.736  -77.779  7.709   1.00 10.91 ? 110  ILE A O   1 
ATOM   861   C  CB  . ILE A  1 110 ? 30.479  -80.273  7.059   1.00 9.51  ? 110  ILE A CB  1 
ATOM   862   C  CG1 . ILE A  1 110 ? 31.868  -80.923  7.201   1.00 8.42  ? 110  ILE A CG1 1 
ATOM   863   C  CG2 . ILE A  1 110 ? 29.556  -81.128  6.113   1.00 13.84 ? 110  ILE A CG2 1 
ATOM   864   C  CD1 . ILE A  1 110 ? 31.767  -82.153  8.077   1.00 11.30 ? 110  ILE A CD1 1 
ATOM   865   N  N   . VAL A  1 111 ? 28.555  -77.976  5.453   1.00 6.80  ? 111  VAL A N   1 
ATOM   866   C  CA  . VAL A  1 111 ? 27.240  -77.361  5.428   1.00 9.83  ? 111  VAL A CA  1 
ATOM   867   C  C   . VAL A  1 111 ? 26.322  -78.224  4.562   1.00 11.60 ? 111  VAL A C   1 
ATOM   868   O  O   . VAL A  1 111 ? 26.652  -78.537  3.411   1.00 10.81 ? 111  VAL A O   1 
ATOM   869   C  CB  . VAL A  1 111 ? 27.285  -75.907  4.906   1.00 10.90 ? 111  VAL A CB  1 
ATOM   870   C  CG1 . VAL A  1 111 ? 25.820  -75.207  5.019   1.00 9.17  ? 111  VAL A CG1 1 
ATOM   871   C  CG2 . VAL A  1 111 ? 28.385  -75.057  5.623   1.00 8.78  ? 111  VAL A CG2 1 
ATOM   872   N  N   . GLY A  1 112 ? 25.187  -78.624  5.122   1.00 8.83  ? 112  GLY A N   1 
ATOM   873   C  CA  . GLY A  1 112 ? 24.174  -79.285  4.313   1.00 12.65 ? 112  GLY A CA  1 
ATOM   874   C  C   . GLY A  1 112 ? 23.696  -78.357  3.208   1.00 16.86 ? 112  GLY A C   1 
ATOM   875   O  O   . GLY A  1 112 ? 23.557  -77.151  3.409   1.00 14.68 ? 112  GLY A O   1 
ATOM   876   N  N   . MET A  1 113 ? 23.430  -78.938  2.031   1.00 12.60 ? 113  MET A N   1 
ATOM   877   C  CA  . MET A  1 113 ? 22.864  -78.202  0.901   1.00 12.19 ? 113  MET A CA  1 
ATOM   878   C  C   . MET A  1 113 ? 21.364  -78.408  0.688   1.00 12.66 ? 113  MET A C   1 
ATOM   879   O  O   . MET A  1 113 ? 20.748  -77.640  -0.077  1.00 12.83 ? 113  MET A O   1 
ATOM   880   C  CB  . MET A  1 113 ? 23.620  -78.586  -0.380  1.00 11.26 ? 113  MET A CB  1 
ATOM   881   C  CG  . MET A  1 113 ? 25.116  -78.258  -0.220  1.00 16.63 ? 113  MET A CG  1 
ATOM   882   S  SD  . MET A  1 113 ? 26.039  -78.682  -1.705  1.00 19.56 ? 113  MET A SD  1 
ATOM   883   C  CE  . MET A  1 113 ? 25.546  -77.329  -2.790  1.00 18.61 ? 113  MET A CE  1 
ATOM   884   N  N   . ASP A  1 114 ? 20.748  -79.409  1.328   1.00 13.57 ? 114  ASP A N   1 
ATOM   885   C  CA  . ASP A  1 114 ? 19.342  -79.716  1.051   1.00 16.36 ? 114  ASP A CA  1 
ATOM   886   C  C   . ASP A  1 114 ? 18.419  -78.591  1.499   1.00 14.41 ? 114  ASP A C   1 
ATOM   887   O  O   . ASP A  1 114 ? 17.403  -78.330  0.828   1.00 14.67 ? 114  ASP A O   1 
ATOM   888   C  CB  . ASP A  1 114 ? 18.962  -81.078  1.704   1.00 14.92 ? 114  ASP A CB  1 
ATOM   889   C  CG  . ASP A  1 114 ? 19.728  -82.266  1.041   1.00 21.87 ? 114  ASP A CG  1 
ATOM   890   O  OD1 . ASP A  1 114 ? 19.531  -82.541  -0.141  1.00 26.24 ? 114  ASP A OD1 1 
ATOM   891   O  OD2 . ASP A  1 114 ? 20.650  -82.830  1.664   1.00 18.59 ? 114  ASP A OD2 1 
ATOM   892   N  N   . THR A  1 115 ? 18.742  -77.880  2.580   1.00 15.13 ? 115  THR A N   1 
ATOM   893   C  CA  . THR A  1 115 ? 17.839  -76.809  2.997   1.00 16.24 ? 115  THR A CA  1 
ATOM   894   C  C   . THR A  1 115 ? 17.915  -75.632  2.026   1.00 15.06 ? 115  THR A C   1 
ATOM   895   O  O   . THR A  1 115 ? 16.881  -75.162  1.522   1.00 14.34 ? 115  THR A O   1 
ATOM   896   C  CB  . THR A  1 115 ? 18.115  -76.384  4.445   1.00 17.94 ? 115  THR A CB  1 
ATOM   897   O  OG1 . THR A  1 115 ? 17.939  -77.512  5.300   1.00 21.04 ? 115  THR A OG1 1 
ATOM   898   C  CG2 . THR A  1 115 ? 17.137  -75.280  4.883   1.00 17.89 ? 115  THR A CG2 1 
ATOM   899   N  N   . ALA A  1 116 ? 19.135  -75.192  1.685   1.00 14.51 ? 116  ALA A N   1 
ATOM   900   C  CA  . ALA A  1 116 ? 19.256  -74.147  0.678   1.00 14.83 ? 116  ALA A CA  1 
ATOM   901   C  C   . ALA A  1 116 ? 18.539  -74.534  -0.597  1.00 14.99 ? 116  ALA A C   1 
ATOM   902   O  O   . ALA A  1 116 ? 17.956  -73.679  -1.282  1.00 13.85 ? 116  ALA A O   1 
ATOM   903   C  CB  . ALA A  1 116 ? 20.720  -73.879  0.354   1.00 14.63 ? 116  ALA A CB  1 
ATOM   904   N  N   . HIS A  1 117 ? 18.663  -75.799  -1.001  1.00 12.40 ? 117  HIS A N   1 
ATOM   905   C  CA  . HIS A  1 117 ? 18.000  -76.206  -2.249  1.00 12.50 ? 117  HIS A CA  1 
ATOM   906   C  C   . HIS A  1 117 ? 16.481  -76.162  -2.103  1.00 15.24 ? 117  HIS A C   1 
ATOM   907   O  O   . HIS A  1 117 ? 15.767  -75.808  -3.046  1.00 15.32 ? 117  HIS A O   1 
ATOM   908   C  CB  . HIS A  1 117 ? 18.506  -77.583  -2.688  1.00 12.08 ? 117  HIS A CB  1 
ATOM   909   C  CG  . HIS A  1 117 ? 19.924  -77.561  -3.175  1.00 12.55 ? 117  HIS A CG  1 
ATOM   910   N  ND1 . HIS A  1 117 ? 20.699  -78.699  -3.284  1.00 14.86 ? 117  HIS A ND1 1 
ATOM   911   C  CD2 . HIS A  1 117 ? 20.710  -76.528  -3.577  1.00 16.13 ? 117  HIS A CD2 1 
ATOM   912   C  CE1 . HIS A  1 117 ? 21.909  -78.363  -3.711  1.00 13.67 ? 117  HIS A CE1 1 
ATOM   913   N  NE2 . HIS A  1 117 ? 21.943  -77.050  -3.889  1.00 14.34 ? 117  HIS A NE2 1 
ATOM   914   N  N   . ALA A  1 118 ? 15.970  -76.483  -0.914  1.00 15.96 ? 118  ALA A N   1 
ATOM   915   C  CA  . ALA A  1 118 ? 14.543  -76.330  -0.685  1.00 15.69 ? 118  ALA A CA  1 
ATOM   916   C  C   . ALA A  1 118 ? 14.121  -74.858  -0.698  1.00 16.53 ? 118  ALA A C   1 
ATOM   917   O  O   . ALA A  1 118 ? 13.013  -74.538  -1.157  1.00 17.58 ? 118  ALA A O   1 
ATOM   918   C  CB  . ALA A  1 118 ? 14.167  -77.011  0.632   1.00 19.08 ? 118  ALA A CB  1 
ATOM   919   N  N   . VAL A  1 119 ? 14.978  -73.944  -0.192  1.00 18.41 ? 119  VAL A N   1 
ATOM   920   C  CA  . VAL A  1 119 ? 14.642  -72.524  -0.233  1.00 16.16 ? 119  VAL A CA  1 
ATOM   921   C  C   . VAL A  1 119 ? 14.511  -72.077  -1.672  1.00 14.10 ? 119  VAL A C   1 
ATOM   922   O  O   . VAL A  1 119 ? 13.535  -71.411  -2.071  1.00 14.27 ? 119  VAL A O   1 
ATOM   923   C  CB  . VAL A  1 119 ? 15.705  -71.677  0.485   1.00 19.96 ? 119  VAL A CB  1 
ATOM   924   C  CG1 . VAL A  1 119 ? 15.397  -70.169  0.210   1.00 18.30 ? 119  VAL A CG1 1 
ATOM   925   C  CG2 . VAL A  1 119 ? 15.802  -72.032  2.013   1.00 18.58 ? 119  VAL A CG2 1 
ATOM   926   N  N   . LEU A  1 120 ? 15.493  -72.463  -2.491  1.00 13.20 ? 120  LEU A N   1 
ATOM   927   C  CA  . LEU A  1 120 ? 15.400  -72.161  -3.911  1.00 14.75 ? 120  LEU A CA  1 
ATOM   928   C  C   . LEU A  1 120 ? 14.110  -72.725  -4.534  1.00 16.96 ? 120  LEU A C   1 
ATOM   929   O  O   . LEU A  1 120 ? 13.390  -72.018  -5.249  1.00 18.92 ? 120  LEU A O   1 
ATOM   930   C  CB  . LEU A  1 120 ? 16.623  -72.741  -4.610  1.00 16.96 ? 120  LEU A CB  1 
ATOM   931   C  CG  . LEU A  1 120 ? 17.940  -72.011  -4.419  1.00 19.38 ? 120  LEU A CG  1 
ATOM   932   C  CD1 . LEU A  1 120 ? 19.107  -72.897  -4.859  1.00 20.68 ? 120  LEU A CD1 1 
ATOM   933   C  CD2 . LEU A  1 120 ? 17.951  -70.670  -5.151  1.00 15.31 ? 120  LEU A CD2 1 
ATOM   934   N  N   . GLU A  1 121 ? 13.791  -73.995  -4.306  1.00 18.52 ? 121  GLU A N   1 
ATOM   935   C  CA  . GLU A  1 121 ? 12.647  -74.523  -5.072  1.00 23.14 ? 121  GLU A CA  1 
ATOM   936   C  C   . GLU A  1 121 ? 11.267  -74.080  -4.548  1.00 30.75 ? 121  GLU A C   1 
ATOM   937   O  O   . GLU A  1 121 ? 10.392  -73.709  -5.337  1.00 31.51 ? 121  GLU A O   1 
ATOM   938   C  CB  . GLU A  1 121 ? 12.743  -76.042  -5.178  1.00 25.60 ? 121  GLU A CB  1 
ATOM   939   C  CG  . GLU A  1 121 ? 14.065  -76.485  -5.820  1.00 32.94 ? 121  GLU A CG  1 
ATOM   940   C  CD  . GLU A  1 121 ? 13.978  -77.817  -6.534  1.00 41.18 ? 121  GLU A CD  1 
ATOM   941   O  OE1 . GLU A  1 121 ? 13.720  -78.828  -5.824  1.00 48.15 ? 121  GLU A OE1 1 
ATOM   942   O  OE2 . GLU A  1 121 ? 14.150  -77.843  -7.796  1.00 34.49 ? 121  GLU A OE2 1 
ATOM   943   N  N   . LYS A  1 122 ? 11.063  -74.136  -3.241  1.00 29.39 ? 122  LYS A N   1 
ATOM   944   C  CA  . LYS A  1 122 ? 9.827   -73.934  -2.478  1.00 32.96 ? 122  LYS A CA  1 
ATOM   945   C  C   . LYS A  1 122 ? 9.524   -72.471  -2.256  1.00 35.45 ? 122  LYS A C   1 
ATOM   946   O  O   . LYS A  1 122 ? 8.371   -72.052  -2.355  1.00 41.61 ? 122  LYS A O   1 
ATOM   947   C  CB  . LYS A  1 122 ? 10.100  -74.614  -1.156  1.00 34.87 ? 122  LYS A CB  1 
ATOM   948   C  CG  . LYS A  1 122 ? 10.144  -76.099  -1.138  1.00 40.35 ? 122  LYS A CG  1 
ATOM   949   C  CD  . LYS A  1 122 ? 9.140   -76.783  -0.223  1.00 46.45 ? 122  LYS A CD  1 
ATOM   950   C  CE  . LYS A  1 122 ? 9.402   -78.162  -0.687  1.00 48.87 ? 122  LYS A CE  1 
ATOM   951   N  NZ  . LYS A  1 122 ? 10.517  -78.862  0.013   1.00 49.43 ? 122  LYS A NZ  1 
ATOM   952   N  N   . ARG A  1 123 ? 10.545  -71.678  -1.978  1.00 35.75 ? 123  ARG A N   1 
ATOM   953   C  CA  . ARG A  1 123 ? 10.337  -70.263  -1.733  1.00 34.46 ? 123  ARG A CA  1 
ATOM   954   C  C   . ARG A  1 123 ? 10.631  -69.405  -2.948  1.00 30.83 ? 123  ARG A C   1 
ATOM   955   O  O   . ARG A  1 123 ? 9.937   -68.413  -3.174  1.00 31.06 ? 123  ARG A O   1 
ATOM   956   C  CB  . ARG A  1 123 ? 11.206  -69.830  -0.553  1.00 34.61 ? 123  ARG A CB  1 
ATOM   957   C  CG  . ARG A  1 123 ? 10.746  -68.591  0.057   1.00 31.69 ? 123  ARG A CG  1 
ATOM   958   C  CD  . ARG A  1 123 ? 11.433  -68.315  1.386   1.00 25.81 ? 123  ARG A CD  1 
ATOM   959   N  NE  . ARG A  1 123 ? 11.113  -66.910  1.656   1.00 24.00 ? 123  ARG A NE  1 
ATOM   960   C  CZ  . ARG A  1 123 ? 11.309  -66.285  2.807   1.00 24.94 ? 123  ARG A CZ  1 
ATOM   961   N  NH1 . ARG A  1 123 ? 11.812  -66.942  3.842   1.00 20.83 ? 123  ARG A NH1 1 
ATOM   962   N  NH2 . ARG A  1 123 ? 10.945  -65.009  2.915   1.00 27.39 ? 123  ARG A NH2 1 
ATOM   963   N  N   . LEU A  1 124 ? 11.625  -69.761  -3.757  1.00 25.93 ? 124  LEU A N   1 
ATOM   964   C  CA  . LEU A  1 124 ? 12.019  -68.911  -4.874  1.00 25.64 ? 124  LEU A CA  1 
ATOM   965   C  C   . LEU A  1 124 ? 11.601  -69.475  -6.229  1.00 31.07 ? 124  LEU A C   1 
ATOM   966   O  O   . LEU A  1 124 ? 11.912  -68.857  -7.255  1.00 35.75 ? 124  LEU A O   1 
ATOM   967   C  CB  . LEU A  1 124 ? 13.537  -68.702  -4.869  1.00 23.80 ? 124  LEU A CB  1 
ATOM   968   C  CG  . LEU A  1 124 ? 14.132  -67.786  -3.792  1.00 28.00 ? 124  LEU A CG  1 
ATOM   969   C  CD1 . LEU A  1 124 ? 15.645  -67.906  -3.662  1.00 26.03 ? 124  LEU A CD1 1 
ATOM   970   C  CD2 . LEU A  1 124 ? 13.769  -66.358  -4.143  1.00 31.61 ? 124  LEU A CD2 1 
ATOM   971   N  N   . GLY A  1 125 ? 10.940  -70.639  -6.262  1.00 30.58 ? 125  GLY A N   1 
ATOM   972   C  CA  . GLY A  1 125 ? 10.512  -71.234  -7.525  1.00 31.02 ? 125  GLY A CA  1 
ATOM   973   C  C   . GLY A  1 125 ? 11.644  -71.531  -8.486  1.00 30.88 ? 125  GLY A C   1 
ATOM   974   O  O   . GLY A  1 125 ? 11.429  -71.560  -9.692  1.00 34.34 ? 125  GLY A O   1 
ATOM   975   N  N   . VAL A  1 126 ? 12.853  -71.765  -7.986  1.00 27.49 ? 126  VAL A N   1 
ATOM   976   C  CA  . VAL A  1 126 ? 14.016  -71.981  -8.833  1.00 26.65 ? 126  VAL A CA  1 
ATOM   977   C  C   . VAL A  1 126 ? 14.368  -73.471  -8.804  1.00 26.43 ? 126  VAL A C   1 
ATOM   978   O  O   . VAL A  1 126 ? 14.432  -74.083  -7.726  1.00 26.73 ? 126  VAL A O   1 
ATOM   979   C  CB  . VAL A  1 126 ? 15.187  -71.098  -8.362  1.00 27.65 ? 126  VAL A CB  1 
ATOM   980   C  CG1 . VAL A  1 126 ? 16.480  -71.494  -9.059  1.00 29.05 ? 126  VAL A CG1 1 
ATOM   981   C  CG2 . VAL A  1 126 ? 14.850  -69.655  -8.622  1.00 26.72 ? 126  VAL A CG2 1 
ATOM   982   N  N   . GLU A  1 127 ? 14.627  -74.056  -9.967  1.00 22.59 ? 127  GLU A N   1 
ATOM   983   C  CA  . GLU A  1 127 ? 14.892  -75.483  -9.978  1.00 24.74 ? 127  GLU A CA  1 
ATOM   984   C  C   . GLU A  1 127 ? 16.370  -75.742  -9.723  1.00 23.02 ? 127  GLU A C   1 
ATOM   985   O  O   . GLU A  1 127 ? 17.244  -74.963  -10.132 1.00 22.71 ? 127  GLU A O   1 
ATOM   986   C  CB  . GLU A  1 127 ? 14.450  -76.159  -11.283 1.00 33.47 ? 127  GLU A CB  1 
ATOM   987   C  CG  . GLU A  1 127 ? 15.202  -75.733  -12.513 1.00 39.60 ? 127  GLU A CG  1 
ATOM   988   C  CD  . GLU A  1 127 ? 15.009  -76.726  -13.669 1.00 47.89 ? 127  GLU A CD  1 
ATOM   989   O  OE1 . GLU A  1 127 ? 14.437  -77.818  -13.439 1.00 50.20 ? 127  GLU A OE1 1 
ATOM   990   O  OE2 . GLU A  1 127 ? 15.429  -76.416  -14.807 1.00 51.02 ? 127  GLU A OE2 1 
ATOM   991   N  N   . VAL A  1 128 ? 16.634  -76.811  -8.986  1.00 19.59 ? 128  VAL A N   1 
ATOM   992   C  CA  . VAL A  1 128 ? 17.981  -77.244  -8.668  1.00 19.95 ? 128  VAL A CA  1 
ATOM   993   C  C   . VAL A  1 128 ? 18.205  -78.552  -9.398  1.00 21.29 ? 128  VAL A C   1 
ATOM   994   O  O   . VAL A  1 128 ? 17.376  -79.466  -9.297  1.00 23.64 ? 128  VAL A O   1 
ATOM   995   C  CB  . VAL A  1 128 ? 18.178  -77.417  -7.157  1.00 20.84 ? 128  VAL A CB  1 
ATOM   996   C  CG1 . VAL A  1 128 ? 19.538  -78.043  -6.893  1.00 15.94 ? 128  VAL A CG1 1 
ATOM   997   C  CG2 . VAL A  1 128 ? 18.010  -76.063  -6.465  1.00 22.85 ? 128  VAL A CG2 1 
ATOM   998   N  N   . THR A  1 129 ? 19.295  -78.625  -10.153 1.00 19.45 ? 129  THR A N   1 
ATOM   999   C  CA  . THR A  1 129 ? 19.691  -79.777  -10.949 1.00 17.07 ? 129  THR A CA  1 
ATOM   1000  C  C   . THR A  1 129 ? 21.160  -80.063  -10.721 1.00 15.57 ? 129  THR A C   1 
ATOM   1001  O  O   . THR A  1 129 ? 21.866  -79.288  -10.068 1.00 14.27 ? 129  THR A O   1 
ATOM   1002  C  CB  . THR A  1 129 ? 19.467  -79.561  -12.453 1.00 19.90 ? 129  THR A CB  1 
ATOM   1003  O  OG1 . THR A  1 129 ? 20.418  -78.597  -12.918 1.00 20.98 ? 129  THR A OG1 1 
ATOM   1004  C  CG2 . THR A  1 129 ? 18.012  -79.117  -12.788 1.00 18.89 ? 129  THR A CG2 1 
ATOM   1005  N  N   . PRO A  1 130 ? 21.640  -81.237  -11.175 1.00 18.33 ? 130  PRO A N   1 
ATOM   1006  C  CA  . PRO A  1 130 ? 23.074  -81.488  -11.103 1.00 19.36 ? 130  PRO A CA  1 
ATOM   1007  C  C   . PRO A  1 130 ? 23.874  -80.390  -11.764 1.00 14.64 ? 130  PRO A C   1 
ATOM   1008  O  O   . PRO A  1 130 ? 24.959  -80.035  -11.275 1.00 15.83 ? 130  PRO A O   1 
ATOM   1009  C  CB  . PRO A  1 130 ? 23.217  -82.848  -11.791 1.00 20.04 ? 130  PRO A CB  1 
ATOM   1010  C  CG  . PRO A  1 130 ? 21.927  -83.553  -11.421 1.00 24.46 ? 130  PRO A CG  1 
ATOM   1011  C  CD  . PRO A  1 130 ? 20.873  -82.479  -11.421 1.00 23.04 ? 130  PRO A CD  1 
ATOM   1012  N  N   . GLU A  1 131 ? 23.386  -79.879  -12.881 1.00 20.93 ? 131  GLU A N   1 
ATOM   1013  C  CA  . GLU A  1 131 ? 24.088  -78.821  -13.601 1.00 21.79 ? 131  GLU A CA  1 
ATOM   1014  C  C   . GLU A  1 131 ? 24.118  -77.541  -12.786 1.00 19.86 ? 131  GLU A C   1 
ATOM   1015  O  O   . GLU A  1 131 ? 25.139  -76.852  -12.756 1.00 21.24 ? 131  GLU A O   1 
ATOM   1016  C  CB  . GLU A  1 131 ? 23.434  -78.569  -14.955 1.00 24.21 ? 131  GLU A CB  1 
ATOM   1017  C  CG  . GLU A  1 131 ? 23.541  -79.763  -15.921 1.00 34.13 ? 131  GLU A CG  1 
ATOM   1018  C  CD  . GLU A  1 131 ? 22.733  -81.008  -15.492 1.00 41.51 ? 131  GLU A CD  1 
ATOM   1019  O  OE1 . GLU A  1 131 ? 21.578  -80.892  -15.003 1.00 38.54 ? 131  GLU A OE1 1 
ATOM   1020  O  OE2 . GLU A  1 131 ? 23.296  -82.122  -15.638 1.00 47.39 ? 131  GLU A OE2 1 
ATOM   1021  N  N   . THR A  1 132 ? 23.029  -77.221  -12.086 1.00 15.97 ? 132  THR A N   1 
ATOM   1022  C  CA  . THR A  1 132 ? 23.099  -75.989  -11.332 1.00 17.16 ? 132  THR A CA  1 
ATOM   1023  C  C   . THR A  1 132 ? 23.973  -76.146  -10.082 1.00 12.76 ? 132  THR A C   1 
ATOM   1024  O  O   . THR A  1 132 ? 24.620  -75.179  -9.692  1.00 12.83 ? 132  THR A O   1 
ATOM   1025  C  CB  . THR A  1 132 ? 21.718  -75.454  -10.962 1.00 14.11 ? 132  THR A CB  1 
ATOM   1026  O  OG1 . THR A  1 132 ? 21.132  -76.290  -9.971  1.00 15.69 ? 132  THR A OG1 1 
ATOM   1027  C  CG2 . THR A  1 132 ? 20.781  -75.241  -12.240 1.00 18.34 ? 132  THR A CG2 1 
ATOM   1028  N  N   . ILE A  1 133 ? 23.987  -77.324  -9.426  1.00 12.61 ? 133  ILE A N   1 
ATOM   1029  C  CA  . ILE A  1 133 ? 24.927  -77.560  -8.331  1.00 15.59 ? 133  ILE A CA  1 
ATOM   1030  C  C   . ILE A  1 133 ? 26.353  -77.426  -8.824  1.00 14.57 ? 133  ILE A C   1 
ATOM   1031  O  O   . ILE A  1 133 ? 27.199  -76.808  -8.167  1.00 12.67 ? 133  ILE A O   1 
ATOM   1032  C  CB  . ILE A  1 133 ? 24.686  -78.953  -7.723  1.00 11.86 ? 133  ILE A CB  1 
ATOM   1033  C  CG1 . ILE A  1 133 ? 23.253  -79.033  -7.185  1.00 15.51 ? 133  ILE A CG1 1 
ATOM   1034  C  CG2 . ILE A  1 133 ? 25.728  -79.289  -6.592  1.00 12.28 ? 133  ILE A CG2 1 
ATOM   1035  C  CD1 . ILE A  1 133 ? 22.871  -80.458  -6.763  1.00 19.38 ? 133  ILE A CD1 1 
ATOM   1036  N  N   . ASN A  1 134 ? 26.642  -77.999  -9.988  1.00 15.38 ? 134  ASN A N   1 
ATOM   1037  C  CA  . ASN A  1 134 ? 27.981  -77.915  -10.542 1.00 14.52 ? 134  ASN A CA  1 
ATOM   1038  C  C   . ASN A  1 134 ? 28.376  -76.486  -10.810 1.00 16.21 ? 134  ASN A C   1 
ATOM   1039  O  O   . ASN A  1 134 ? 29.528  -76.109  -10.570 1.00 14.78 ? 134  ASN A O   1 
ATOM   1040  C  CB  . ASN A  1 134 ? 28.097  -78.720  -11.837 1.00 14.61 ? 134  ASN A CB  1 
ATOM   1041  C  CG  . ASN A  1 134 ? 28.095  -80.220  -11.592 1.00 17.03 ? 134  ASN A CG  1 
ATOM   1042  O  OD1 . ASN A  1 134 ? 28.559  -80.668  -10.581 1.00 16.61 ? 134  ASN A OD1 1 
ATOM   1043  N  ND2 . ASN A  1 134 ? 27.653  -80.988  -12.563 1.00 15.37 ? 134  ASN A ND2 1 
ATOM   1044  N  N   . GLU A  1 135 ? 27.456  -75.674  -11.341 1.00 12.82 ? 135  GLU A N   1 
ATOM   1045  C  CA  . GLU A  1 135 ? 27.800  -74.282  -11.599 1.00 12.24 ? 135  GLU A CA  1 
ATOM   1046  C  C   . GLU A  1 135 ? 28.031  -73.542  -10.267 1.00 13.28 ? 135  GLU A C   1 
ATOM   1047  O  O   . GLU A  1 135 ? 29.000  -72.800  -10.126 1.00 11.68 ? 135  GLU A O   1 
ATOM   1048  C  CB  . GLU A  1 135 ? 26.727  -73.604  -12.490 1.00 24.57 ? 135  GLU A CB  1 
ATOM   1049  C  CG  . GLU A  1 135 ? 26.865  -72.086  -12.408 1.00 35.38 ? 135  GLU A CG  1 
ATOM   1050  C  CD  . GLU A  1 135 ? 26.462  -71.353  -13.689 1.00 48.51 ? 135  GLU A CD  1 
ATOM   1051  O  OE1 . GLU A  1 135 ? 26.973  -71.707  -14.795 1.00 52.30 ? 135  GLU A OE1 1 
ATOM   1052  O  OE2 . GLU A  1 135 ? 25.656  -70.392  -13.591 1.00 51.57 ? 135  GLU A OE2 1 
ATOM   1053  N  N   . TYR A  1 136 ? 27.196  -73.821  -9.265  1.00 11.10 ? 136  TYR A N   1 
ATOM   1054  C  CA  . TYR A  1 136 ? 27.379  -73.227  -7.945  1.00 13.21 ? 136  TYR A CA  1 
ATOM   1055  C  C   . TYR A  1 136 ? 28.740  -73.602  -7.370  1.00 16.40 ? 136  TYR A C   1 
ATOM   1056  O  O   . TYR A  1 136 ? 29.450  -72.738  -6.828  1.00 15.38 ? 136  TYR A O   1 
ATOM   1057  C  CB  . TYR A  1 136 ? 26.241  -73.696  -7.028  1.00 13.83 ? 136  TYR A CB  1 
ATOM   1058  C  CG  . TYR A  1 136 ? 26.476  -73.455  -5.556  1.00 14.70 ? 136  TYR A CG  1 
ATOM   1059  C  CD1 . TYR A  1 136 ? 26.171  -72.233  -4.969  1.00 9.39  ? 136  TYR A CD1 1 
ATOM   1060  C  CD2 . TYR A  1 136 ? 27.014  -74.463  -4.742  1.00 14.08 ? 136  TYR A CD2 1 
ATOM   1061  C  CE1 . TYR A  1 136 ? 26.365  -72.026  -3.597  1.00 10.37 ? 136  TYR A CE1 1 
ATOM   1062  C  CE2 . TYR A  1 136 ? 27.251  -74.251  -3.371  1.00 12.95 ? 136  TYR A CE2 1 
ATOM   1063  C  CZ  . TYR A  1 136 ? 26.928  -73.050  -2.805  1.00 15.34 ? 136  TYR A CZ  1 
ATOM   1064  O  OH  . TYR A  1 136 ? 27.143  -72.846  -1.444  1.00 18.32 ? 136  TYR A OH  1 
ATOM   1065  N  N   . MET A  1 137 ? 29.142  -74.879  -7.496  1.00 13.57 ? 137  MET A N   1 
ATOM   1066  C  CA  . MET A  1 137 ? 30.430  -75.278  -6.925  1.00 15.58 ? 137  MET A CA  1 
ATOM   1067  C  C   . MET A  1 137 ? 31.560  -74.563  -7.634  1.00 17.24 ? 137  MET A C   1 
ATOM   1068  O  O   . MET A  1 137 ? 32.562  -74.226  -7.003  1.00 17.24 ? 137  MET A O   1 
ATOM   1069  C  CB  . MET A  1 137 ? 30.630  -76.799  -7.003  1.00 15.49 ? 137  MET A CB  1 
ATOM   1070  C  CG  . MET A  1 137 ? 29.705  -77.594  -6.093  1.00 13.78 ? 137  MET A CG  1 
ATOM   1071  S  SD  . MET A  1 137 ? 29.799  -77.066  -4.367  1.00 15.53 ? 137  MET A SD  1 
ATOM   1072  C  CE  . MET A  1 137 ? 31.541  -77.347  -3.903  1.00 14.80 ? 137  MET A CE  1 
ATOM   1073  N  N   . GLU A  1 138 ? 31.409  -74.277  -8.930  1.00 10.26 ? 138  GLU A N   1 
ATOM   1074  C  CA  . GLU A  1 138 ? 32.445  -73.491  -9.615  1.00 12.05 ? 138  GLU A CA  1 
ATOM   1075  C  C   . GLU A  1 138 ? 32.506  -72.055  -9.088  1.00 16.13 ? 138  GLU A C   1 
ATOM   1076  O  O   . GLU A  1 138 ? 33.603  -71.505  -8.847  1.00 13.81 ? 138  GLU A O   1 
ATOM   1077  C  CB  . GLU A  1 138 ? 32.196  -73.514  -11.127 1.00 14.74 ? 138  GLU A CB  1 
ATOM   1078  C  CG  . GLU A  1 138 ? 33.198  -72.652  -11.893 1.00 20.79 ? 138  GLU A CG  1 
ATOM   1079  C  CD  . GLU A  1 138 ? 33.243  -72.924  -13.387 1.00 30.65 ? 138  GLU A CD  1 
ATOM   1080  O  OE1 . GLU A  1 138 ? 32.386  -73.651  -13.916 1.00 35.87 ? 138  GLU A OE1 1 
ATOM   1081  O  OE2 . GLU A  1 138 ? 34.154  -72.398  -14.041 1.00 31.39 ? 138  GLU A OE2 1 
ATOM   1082  N  N   . VAL A  1 139 ? 31.339  -71.451  -8.855  1.00 15.51 ? 139  VAL A N   1 
ATOM   1083  C  CA  . VAL A  1 139 ? 31.292  -70.100  -8.339  1.00 14.07 ? 139  VAL A CA  1 
ATOM   1084  C  C   . VAL A  1 139 ? 31.901  -70.032  -6.939  1.00 14.71 ? 139  VAL A C   1 
ATOM   1085  O  O   . VAL A  1 139 ? 32.680  -69.129  -6.647  1.00 13.80 ? 139  VAL A O   1 
ATOM   1086  C  CB  . VAL A  1 139 ? 29.843  -69.563  -8.365  1.00 13.88 ? 139  VAL A CB  1 
ATOM   1087  C  CG1 . VAL A  1 139 ? 29.740  -68.222  -7.653  1.00 16.19 ? 139  VAL A CG1 1 
ATOM   1088  C  CG2 . VAL A  1 139 ? 29.318  -69.468  -9.838  1.00 11.13 ? 139  VAL A CG2 1 
ATOM   1089  N  N   . ILE A  1 140 ? 31.557  -70.968  -6.047  1.00 10.70 ? 140  ILE A N   1 
ATOM   1090  C  CA  . ILE A  1 140 ? 32.065  -70.830  -4.667  1.00 13.17 ? 140  ILE A CA  1 
ATOM   1091  C  C   . ILE A  1 140 ? 33.579  -71.046  -4.585  1.00 13.40 ? 140  ILE A C   1 
ATOM   1092  O  O   . ILE A  1 140 ? 34.240  -70.489  -3.705  1.00 13.63 ? 140  ILE A O   1 
ATOM   1093  C  CB  . ILE A  1 140 ? 31.343  -71.774  -3.693  1.00 18.61 ? 140  ILE A CB  1 
ATOM   1094  C  CG1 . ILE A  1 140 ? 31.708  -71.326  -2.245  1.00 22.51 ? 140  ILE A CG1 1 
ATOM   1095  C  CG2 . ILE A  1 140 ? 31.683  -73.269  -4.038  1.00 18.83 ? 140  ILE A CG2 1 
ATOM   1096  C  CD1 . ILE A  1 140 ? 30.852  -71.907  -1.155  1.00 27.67 ? 140  ILE A CD1 1 
ATOM   1097  N  N   . ASN A  1 141 ? 34.154  -71.761  -5.545  1.00 9.91  ? 141  ASN A N   1 
ATOM   1098  C  CA  . ASN A  1 141 ? 35.593  -71.902  -5.631  1.00 8.41  ? 141  ASN A CA  1 
ATOM   1099  C  C   . ASN A  1 141 ? 36.288  -70.652  -6.181  1.00 12.03 ? 141  ASN A C   1 
ATOM   1100  O  O   . ASN A  1 141 ? 37.502  -70.520  -6.031  1.00 13.38 ? 141  ASN A O   1 
ATOM   1101  C  CB  . ASN A  1 141 ? 35.906  -73.167  -6.420  1.00 8.82  ? 141  ASN A CB  1 
ATOM   1102  C  CG  . ASN A  1 141 ? 35.925  -74.424  -5.484  1.00 15.26 ? 141  ASN A CG  1 
ATOM   1103  O  OD1 . ASN A  1 141 ? 36.771  -74.509  -4.607  1.00 16.14 ? 141  ASN A OD1 1 
ATOM   1104  N  ND2 . ASN A  1 141 ? 34.955  -75.329  -5.625  1.00 11.88 ? 141  ASN A ND2 1 
ATOM   1105  N  N   . HIS A  1 142 ? 35.544  -69.672  -6.685  1.00 11.32 ? 142  HIS A N   1 
ATOM   1106  C  CA  . HIS A  1 142 ? 36.069  -68.338  -6.929  1.00 8.82  ? 142  HIS A CA  1 
ATOM   1107  C  C   . HIS A  1 142 ? 35.773  -67.412  -5.752  1.00 13.01 ? 142  HIS A C   1 
ATOM   1108  O  O   . HIS A  1 142 ? 36.644  -66.626  -5.357  1.00 11.33 ? 142  HIS A O   1 
ATOM   1109  C  CB  . HIS A  1 142 ? 35.466  -67.818  -8.253  1.00 9.35  ? 142  HIS A CB  1 
ATOM   1110  C  CG  . HIS A  1 142 ? 35.551  -66.345  -8.449  1.00 10.65 ? 142  HIS A CG  1 
ATOM   1111  N  ND1 . HIS A  1 142 ? 36.568  -65.750  -9.152  1.00 14.71 ? 142  HIS A ND1 1 
ATOM   1112  C  CD2 . HIS A  1 142 ? 34.716  -65.342  -8.083  1.00 13.36 ? 142  HIS A CD2 1 
ATOM   1113  C  CE1 . HIS A  1 142 ? 36.404  -64.440  -9.155  1.00 12.35 ? 142  HIS A CE1 1 
ATOM   1114  N  NE2 . HIS A  1 142 ? 35.284  -64.168  -8.505  1.00 12.01 ? 142  HIS A NE2 1 
ATOM   1115  N  N   . ALA A  1 143 ? 34.575  -67.540  -5.154  1.00 9.90  ? 143  ALA A N   1 
ATOM   1116  C  CA  . ALA A  1 143 ? 34.178  -66.658  -4.067  1.00 10.19 ? 143  ALA A CA  1 
ATOM   1117  C  C   . ALA A  1 143 ? 34.842  -67.036  -2.746  1.00 11.23 ? 143  ALA A C   1 
ATOM   1118  O  O   . ALA A  1 143 ? 35.211  -66.144  -1.969  1.00 11.14 ? 143  ALA A O   1 
ATOM   1119  C  CB  . ALA A  1 143 ? 32.647  -66.677  -3.866  1.00 8.84  ? 143  ALA A CB  1 
ATOM   1120  N  N   . LEU A  1 144 ? 34.920  -68.330  -2.425  1.00 9.51  ? 144  LEU A N   1 
ATOM   1121  C  CA  . LEU A  1 144 ? 35.406  -68.693  -1.093  1.00 10.90 ? 144  LEU A CA  1 
ATOM   1122  C  C   . LEU A  1 144 ? 36.820  -68.152  -0.832  1.00 12.34 ? 144  LEU A C   1 
ATOM   1123  O  O   . LEU A  1 144 ? 37.057  -67.607  0.267   1.00 10.48 ? 144  LEU A O   1 
ATOM   1124  C  CB  . LEU A  1 144 ? 35.327  -70.219  -0.900  1.00 9.18  ? 144  LEU A CB  1 
ATOM   1125  C  CG  . LEU A  1 144 ? 35.571  -70.696  0.570   1.00 11.74 ? 144  LEU A CG  1 
ATOM   1126  C  CD1 . LEU A  1 144 ? 34.448  -70.266  1.525   1.00 9.57  ? 144  LEU A CD1 1 
ATOM   1127  C  CD2 . LEU A  1 144 ? 35.650  -72.234  0.568   1.00 14.36 ? 144  LEU A CD2 1 
ATOM   1128  N  N   . PRO A  1 145 ? 37.782  -68.233  -1.754  1.00 8.39  ? 145  PRO A N   1 
ATOM   1129  C  CA  . PRO A  1 145 ? 39.108  -67.664  -1.481  1.00 11.48 ? 145  PRO A CA  1 
ATOM   1130  C  C   . PRO A  1 145 ? 39.183  -66.153  -1.603  1.00 14.83 ? 145  PRO A C   1 
ATOM   1131  O  O   . PRO A  1 145 ? 40.267  -65.587  -1.419  1.00 10.18 ? 145  PRO A O   1 
ATOM   1132  C  CB  . PRO A  1 145 ? 40.000  -68.336  -2.566  1.00 11.94 ? 145  PRO A CB  1 
ATOM   1133  C  CG  . PRO A  1 145 ? 39.152  -69.396  -3.200  1.00 11.70 ? 145  PRO A CG  1 
ATOM   1134  C  CD  . PRO A  1 145 ? 37.740  -68.907  -3.045  1.00 8.74  ? 145  PRO A CD  1 
ATOM   1135  N  N   . GLY A  1 146 ? 38.049  -65.458  -1.827  1.00 13.70 ? 146  GLY A N   1 
ATOM   1136  C  CA  . GLY A  1 146 ? 38.077  -64.000  -1.841  1.00 13.83 ? 146  GLY A CA  1 
ATOM   1137  C  C   . GLY A  1 146 ? 37.945  -63.302  -3.172  1.00 13.14 ? 146  GLY A C   1 
ATOM   1138  O  O   . GLY A  1 146 ? 38.420  -62.168  -3.326  1.00 15.51 ? 146  GLY A O   1 
ATOM   1139  N  N   . GLY A  1 147 ? 37.243  -63.932  -4.112  1.00 14.30 ? 147  GLY A N   1 
ATOM   1140  C  CA  . GLY A  1 147 ? 36.914  -63.315  -5.395  1.00 11.26 ? 147  GLY A CA  1 
ATOM   1141  C  C   . GLY A  1 147 ? 35.513  -62.727  -5.373  1.00 14.79 ? 147  GLY A C   1 
ATOM   1142  O  O   . GLY A  1 147 ? 34.621  -63.265  -4.711  1.00 13.79 ? 147  GLY A O   1 
ATOM   1143  N  N   . ALA A  1 148 ? 35.350  -61.576  -6.029  1.00 14.34 ? 148  ALA A N   1 
ATOM   1144  C  CA  . ALA A  1 148 ? 34.053  -60.896  -6.075  1.00 16.30 ? 148  ALA A CA  1 
ATOM   1145  C  C   . ALA A  1 148 ? 33.153  -61.473  -7.162  1.00 14.22 ? 148  ALA A C   1 
ATOM   1146  O  O   . ALA A  1 148 ? 33.615  -61.845  -8.255  1.00 11.21 ? 148  ALA A O   1 
ATOM   1147  C  CB  . ALA A  1 148 ? 34.226  -59.396  -6.327  1.00 13.95 ? 148  ALA A CB  1 
ATOM   1148  N  N   . VAL A  1 149 ? 31.849  -61.496  -6.879  1.00 10.02 ? 149  VAL A N   1 
ATOM   1149  C  CA  . VAL A  1 149 ? 30.904  -62.026  -7.858  1.00 13.76 ? 149  VAL A CA  1 
ATOM   1150  C  C   . VAL A  1 149 ? 29.718  -61.090  -8.125  1.00 12.92 ? 149  VAL A C   1 
ATOM   1151  O  O   . VAL A  1 149 ? 29.007  -61.324  -9.094  1.00 14.35 ? 149  VAL A O   1 
ATOM   1152  C  CB  . VAL A  1 149 ? 30.381  -63.440  -7.494  1.00 14.35 ? 149  VAL A CB  1 
ATOM   1153  C  CG1 . VAL A  1 149 ? 31.546  -64.480  -7.399  1.00 13.38 ? 149  VAL A CG1 1 
ATOM   1154  C  CG2 . VAL A  1 149 ? 29.546  -63.446  -6.226  1.00 13.31 ? 149  VAL A CG2 1 
ATOM   1155  N  N   . VAL A  1 150 ? 29.381  -60.068  -7.312  1.00 11.37 ? 150  VAL A N   1 
ATOM   1156  C  CA  . VAL A  1 150 ? 28.201  -59.244  -7.583  1.00 11.84 ? 150  VAL A CA  1 
ATOM   1157  C  C   . VAL A  1 150 ? 28.530  -57.756  -7.721  1.00 14.66 ? 150  VAL A C   1 
ATOM   1158  O  O   . VAL A  1 150 ? 27.988  -57.072  -8.599  1.00 11.45 ? 150  VAL A O   1 
ATOM   1159  C  CB  . VAL A  1 150 ? 27.117  -59.455  -6.488  1.00 10.46 ? 150  VAL A CB  1 
ATOM   1160  C  CG1 . VAL A  1 150 ? 26.000  -58.393  -6.653  1.00 11.33 ? 150  VAL A CG1 1 
ATOM   1161  C  CG2 . VAL A  1 150 ? 26.475  -60.856  -6.593  1.00 15.45 ? 150  VAL A CG2 1 
ATOM   1162  N  N   . GLN A  1 151 ? 29.301  -57.202  -6.787  1.00 11.74 ? 151  GLN A N   1 
ATOM   1163  C  CA  . GLN A  1 151 ? 29.452  -55.747  -6.775  1.00 10.86 ? 151  GLN A CA  1 
ATOM   1164  C  C   . GLN A  1 151 ? 30.566  -55.237  -7.673  1.00 11.09 ? 151  GLN A C   1 
ATOM   1165  O  O   . GLN A  1 151 ? 31.642  -55.830  -7.749  1.00 12.82 ? 151  GLN A O   1 
ATOM   1166  C  CB  . GLN A  1 151 ? 29.724  -55.221  -5.366  1.00 10.55 ? 151  GLN A CB  1 
ATOM   1167  C  CG  . GLN A  1 151 ? 28.474  -55.343  -4.519  1.00 14.19 ? 151  GLN A CG  1 
ATOM   1168  C  CD  . GLN A  1 151 ? 28.672  -54.667  -3.160  1.00 13.10 ? 151  GLN A CD  1 
ATOM   1169  O  OE1 . GLN A  1 151 ? 28.531  -55.318  -2.145  1.00 14.40 ? 151  GLN A OE1 1 
ATOM   1170  N  NE2 . GLN A  1 151 ? 29.058  -53.391  -3.152  1.00 12.06 ? 151  GLN A NE2 1 
ATOM   1171  N  N   . GLU A  1 152 ? 30.310  -54.092  -8.287  1.00 12.27 ? 152  GLU A N   1 
ATOM   1172  C  CA  . GLU A  1 152 ? 31.342  -53.324  -8.969  1.00 14.12 ? 152  GLU A CA  1 
ATOM   1173  C  C   . GLU A  1 152 ? 32.304  -52.682  -7.960  1.00 13.21 ? 152  GLU A C   1 
ATOM   1174  O  O   . GLU A  1 152 ? 31.934  -52.351  -6.831  1.00 14.95 ? 152  GLU A O   1 
ATOM   1175  C  CB  . GLU A  1 152 ? 30.666  -52.268  -9.853  1.00 13.30 ? 152  GLU A CB  1 
ATOM   1176  C  CG  . GLU A  1 152 ? 31.595  -51.251  -10.554 1.00 13.72 ? 152  GLU A CG  1 
ATOM   1177  C  CD  . GLU A  1 152 ? 32.592  -51.859  -11.552 1.00 14.68 ? 152  GLU A CD  1 
ATOM   1178  O  OE1 . GLU A  1 152 ? 33.484  -52.602  -11.114 1.00 14.34 ? 152  GLU A OE1 1 
ATOM   1179  O  OE2 . GLU A  1 152 ? 32.487  -51.557  -12.763 1.00 14.23 ? 152  GLU A OE2 1 
ATOM   1180  N  N   . HIS A  1 153 ? 33.574  -52.549  -8.369  1.00 11.76 ? 153  HIS A N   1 
ATOM   1181  C  CA  . HIS A  1 153 ? 34.623  -51.878  -7.575  1.00 17.73 ? 153  HIS A CA  1 
ATOM   1182  C  C   . HIS A  1 153 ? 34.937  -52.634  -6.288  1.00 14.89 ? 153  HIS A C   1 
ATOM   1183  O  O   . HIS A  1 153 ? 35.194  -52.034  -5.256  1.00 12.03 ? 153  HIS A O   1 
ATOM   1184  C  CB  . HIS A  1 153 ? 34.290  -50.411  -7.248  1.00 12.08 ? 153  HIS A CB  1 
ATOM   1185  C  CG  . HIS A  1 153 ? 35.528  -49.543  -7.186  1.00 14.25 ? 153  HIS A CG  1 
ATOM   1186  N  ND1 . HIS A  1 153 ? 36.396  -49.562  -6.108  1.00 12.25 ? 153  HIS A ND1 1 
ATOM   1187  C  CD2 . HIS A  1 153 ? 36.092  -48.727  -8.102  1.00 15.83 ? 153  HIS A CD2 1 
ATOM   1188  C  CE1 . HIS A  1 153 ? 37.403  -48.733  -6.337  1.00 15.58 ? 153  HIS A CE1 1 
ATOM   1189  N  NE2 . HIS A  1 153 ? 37.256  -48.230  -7.545  1.00 15.61 ? 153  HIS A NE2 1 
ATOM   1190  N  N   . MET A  1 154 ? 34.959  -53.959  -6.370  1.00 12.79 ? 154  MET A N   1 
ATOM   1191  C  CA  . MET A  1 154 ? 35.430  -54.783  -5.259  1.00 10.15 ? 154  MET A CA  1 
ATOM   1192  C  C   . MET A  1 154 ? 36.940  -54.976  -5.331  1.00 16.67 ? 154  MET A C   1 
ATOM   1193  O  O   . MET A  1 154 ? 37.504  -55.187  -6.411  1.00 12.87 ? 154  MET A O   1 
ATOM   1194  C  CB  . MET A  1 154 ? 34.789  -56.162  -5.254  1.00 9.79  ? 154  MET A CB  1 
ATOM   1195  C  CG  . MET A  1 154 ? 33.284  -56.170  -4.913  1.00 12.84 ? 154  MET A CG  1 
ATOM   1196  S  SD  . MET A  1 154 ? 32.864  -55.520  -3.249  1.00 11.84 ? 154  MET A SD  1 
ATOM   1197  C  CE  . MET A  1 154 ? 32.593  -53.768  -3.627  1.00 10.19 ? 154  MET A CE  1 
ATOM   1198  N  N   . VAL A  1 155 ? 37.587  -54.962  -4.167  1.00 13.40 ? 155  VAL A N   1 
ATOM   1199  C  CA  . VAL A  1 155 ? 38.984  -55.381  -4.115  1.00 17.44 ? 155  VAL A CA  1 
ATOM   1200  C  C   . VAL A  1 155 ? 38.937  -56.858  -3.786  1.00 20.27 ? 155  VAL A C   1 
ATOM   1201  O  O   . VAL A  1 155 ? 37.908  -57.359  -3.335  1.00 19.33 ? 155  VAL A O   1 
ATOM   1202  C  CB  . VAL A  1 155 ? 39.811  -54.595  -3.076  1.00 17.06 ? 155  VAL A CB  1 
ATOM   1203  C  CG1 . VAL A  1 155 ? 39.559  -53.100  -3.236  1.00 14.65 ? 155  VAL A CG1 1 
ATOM   1204  C  CG2 . VAL A  1 155 ? 39.502  -55.044  -1.697  1.00 18.93 ? 155  VAL A CG2 1 
ATOM   1205  N  N   . GLU A  1 156 ? 40.021  -57.590  -4.044  1.00 16.41 ? 156  GLU A N   1 
ATOM   1206  C  CA  . GLU A  1 156 ? 39.913  -59.019  -3.856  1.00 13.31 ? 156  GLU A CA  1 
ATOM   1207  C  C   . GLU A  1 156 ? 41.166  -59.540  -3.159  1.00 11.79 ? 156  GLU A C   1 
ATOM   1208  O  O   . GLU A  1 156 ? 42.198  -58.860  -3.101  1.00 11.31 ? 156  GLU A O   1 
ATOM   1209  C  CB  . GLU A  1 156 ? 39.688  -59.739  -5.212  1.00 14.72 ? 156  GLU A CB  1 
ATOM   1210  C  CG  . GLU A  1 156 ? 38.379  -59.299  -5.946  1.00 15.43 ? 156  GLU A CG  1 
ATOM   1211  C  CD  . GLU A  1 156 ? 38.362  -59.805  -7.384  1.00 18.76 ? 156  GLU A CD  1 
ATOM   1212  O  OE1 . GLU A  1 156 ? 39.296  -59.429  -8.169  1.00 15.83 ? 156  GLU A OE1 1 
ATOM   1213  O  OE2 . GLU A  1 156 ? 37.435  -60.592  -7.714  1.00 17.15 ? 156  GLU A OE2 1 
ATOM   1214  N  N   . VAL A  1 157 ? 41.044  -60.746  -2.647  1.00 11.40 ? 157  VAL A N   1 
ATOM   1215  C  CA  . VAL A  1 157 ? 42.175  -61.426  -2.014  1.00 10.83 ? 157  VAL A CA  1 
ATOM   1216  C  C   . VAL A  1 157 ? 43.098  -61.958  -3.091  1.00 14.68 ? 157  VAL A C   1 
ATOM   1217  O  O   . VAL A  1 157 ? 42.628  -62.496  -4.096  1.00 13.48 ? 157  VAL A O   1 
ATOM   1218  C  CB  . VAL A  1 157 ? 41.680  -62.554  -1.106  1.00 13.32 ? 157  VAL A CB  1 
ATOM   1219  C  CG1 . VAL A  1 157 ? 42.922  -63.366  -0.552  1.00 10.54 ? 157  VAL A CG1 1 
ATOM   1220  C  CG2 . VAL A  1 157 ? 40.802  -61.947  0.016   1.00 15.57 ? 157  VAL A CG2 1 
ATOM   1221  N  N   . HIS A  1 158 ? 44.437  -61.833  -2.875  1.00 10.18 ? 158  HIS A N   1 
ATOM   1222  C  CA  . HIS A  1 158 ? 45.471  -62.298  -3.805  1.00 12.17 ? 158  HIS A CA  1 
ATOM   1223  C  C   . HIS A  1 158 ? 45.372  -63.822  -3.959  1.00 13.28 ? 158  HIS A C   1 
ATOM   1224  O  O   . HIS A  1 158 ? 45.581  -64.549  -2.984  1.00 12.97 ? 158  HIS A O   1 
ATOM   1225  C  CB  . HIS A  1 158 ? 46.848  -61.843  -3.250  1.00 12.40 ? 158  HIS A CB  1 
ATOM   1226  C  CG  . HIS A  1 158 ? 48.002  -62.056  -4.182  1.00 14.90 ? 158  HIS A CG  1 
ATOM   1227  N  ND1 . HIS A  1 158 ? 48.060  -63.096  -5.080  1.00 13.87 ? 158  HIS A ND1 1 
ATOM   1228  C  CD2 . HIS A  1 158 ? 49.167  -61.375  -4.320  1.00 20.75 ? 158  HIS A CD2 1 
ATOM   1229  C  CE1 . HIS A  1 158 ? 49.194  -63.037  -5.754  1.00 17.84 ? 158  HIS A CE1 1 
ATOM   1230  N  NE2 . HIS A  1 158 ? 49.894  -62.010  -5.303  1.00 21.32 ? 158  HIS A NE2 1 
ATOM   1231  N  N   . PRO A  1 159 ? 45.028  -64.364  -5.137  1.00 12.12 ? 159  PRO A N   1 
ATOM   1232  C  CA  . PRO A  1 159 ? 44.820  -65.816  -5.216  1.00 11.68 ? 159  PRO A CA  1 
ATOM   1233  C  C   . PRO A  1 159 ? 46.044  -66.606  -4.858  1.00 12.41 ? 159  PRO A C   1 
ATOM   1234  O  O   . PRO A  1 159 ? 45.901  -67.721  -4.381  1.00 13.48 ? 159  PRO A O   1 
ATOM   1235  C  CB  . PRO A  1 159 ? 44.419  -66.052  -6.681  1.00 10.69 ? 159  PRO A CB  1 
ATOM   1236  C  CG  . PRO A  1 159 ? 43.790  -64.740  -7.116  1.00 13.83 ? 159  PRO A CG  1 
ATOM   1237  C  CD  . PRO A  1 159 ? 44.588  -63.670  -6.371  1.00 10.13 ? 159  PRO A CD  1 
ATOM   1238  N  N   . GLY A  1 160 ? 47.235  -66.047  -5.113  1.00 10.72 ? 160  GLY A N   1 
ATOM   1239  C  CA  . GLY A  1 160 ? 48.505  -66.675  -4.800  1.00 12.96 ? 160  GLY A CA  1 
ATOM   1240  C  C   . GLY A  1 160 ? 48.674  -66.974  -3.326  1.00 15.99 ? 160  GLY A C   1 
ATOM   1241  O  O   . GLY A  1 160 ? 49.392  -67.916  -2.978  1.00 18.23 ? 160  GLY A O   1 
ATOM   1242  N  N   . ILE A  1 161 ? 47.994  -66.243  -2.439  1.00 13.08 ? 161  ILE A N   1 
ATOM   1243  C  CA  A ILE A  1 161 ? 48.110  -66.443  -1.000  0.43 13.88 ? 161  ILE A CA  1 
ATOM   1244  C  CA  B ILE A  1 161 ? 48.207  -66.585  -1.042  0.57 13.65 ? 161  ILE A CA  1 
ATOM   1245  C  C   . ILE A  1 161 ? 47.089  -67.451  -0.485  1.00 14.03 ? 161  ILE A C   1 
ATOM   1246  O  O   . ILE A  1 161 ? 47.215  -67.908  0.643   1.00 13.25 ? 161  ILE A O   1 
ATOM   1247  C  CB  A ILE A  1 161 ? 47.911  -65.119  -0.227  0.43 12.77 ? 161  ILE A CB  1 
ATOM   1248  C  CB  B ILE A  1 161 ? 48.443  -65.339  -0.160  0.57 12.59 ? 161  ILE A CB  1 
ATOM   1249  C  CG1 A ILE A  1 161 ? 48.581  -63.932  -0.930  0.43 12.88 ? 161  ILE A CG1 1 
ATOM   1250  C  CG1 B ILE A  1 161 ? 47.250  -64.369  -0.223  0.57 9.58  ? 161  ILE A CG1 1 
ATOM   1251  C  CG2 A ILE A  1 161 ? 48.445  -65.221  1.181   0.43 11.10 ? 161  ILE A CG2 1 
ATOM   1252  C  CG2 B ILE A  1 161 ? 49.774  -64.646  -0.562  0.57 13.66 ? 161  ILE A CG2 1 
ATOM   1253  C  CD1 A ILE A  1 161 ? 48.377  -62.630  -0.186  0.43 11.79 ? 161  ILE A CD1 1 
ATOM   1254  C  CD1 B ILE A  1 161 ? 47.532  -63.011  0.444   0.57 12.92 ? 161  ILE A CD1 1 
ATOM   1255  N  N   . VAL A  1 162 ? 46.069  -67.790  -1.283  1.00 9.31  ? 162  VAL A N   1 
ATOM   1256  C  CA  . VAL A  1 162 ? 44.964  -68.625  -0.795  1.00 8.30  ? 162  VAL A CA  1 
ATOM   1257  C  C   . VAL A  1 162 ? 44.670  -69.828  -1.716  1.00 11.23 ? 162  VAL A C   1 
ATOM   1258  O  O   . VAL A  1 162 ? 43.528  -70.326  -1.776  1.00 9.98  ? 162  VAL A O   1 
ATOM   1259  C  CB  . VAL A  1 162 ? 43.705  -67.757  -0.586  1.00 7.95  ? 162  VAL A CB  1 
ATOM   1260  C  CG1 . VAL A  1 162 ? 43.910  -66.685  0.509   1.00 11.97 ? 162  VAL A CG1 1 
ATOM   1261  C  CG2 . VAL A  1 162 ? 43.329  -67.050  -1.891  1.00 8.85  ? 162  VAL A CG2 1 
ATOM   1262  N  N   . GLU A  1 163 ? 45.715  -70.373  -2.347  1.00 11.11 ? 163  GLU A N   1 
ATOM   1263  C  CA  . GLU A  1 163 ? 45.571  -71.525  -3.231  1.00 13.55 ? 163  GLU A CA  1 
ATOM   1264  C  C   . GLU A  1 163 ? 45.154  -72.804  -2.493  1.00 15.12 ? 163  GLU A C   1 
ATOM   1265  O  O   . GLU A  1 163 ? 44.798  -73.769  -3.164  1.00 17.34 ? 163  GLU A O   1 
ATOM   1266  C  CB  . GLU A  1 163 ? 46.875  -71.778  -3.976  1.00 15.71 ? 163  GLU A CB  1 
ATOM   1267  C  CG  . GLU A  1 163 ? 47.354  -70.582  -4.763  1.00 15.94 ? 163  GLU A CG  1 
ATOM   1268  C  CD  . GLU A  1 163 ? 48.600  -70.861  -5.597  1.00 22.65 ? 163  GLU A CD  1 
ATOM   1269  O  OE1 . GLU A  1 163 ? 49.100  -72.014  -5.662  1.00 22.87 ? 163  GLU A OE1 1 
ATOM   1270  O  OE2 . GLU A  1 163 ? 49.092  -69.900  -6.216  1.00 28.13 ? 163  GLU A OE2 1 
ATOM   1271  N  N   . ASP A  1 164 ? 45.175  -72.817  -1.147  1.00 11.61 ? 164  ASP A N   1 
ATOM   1272  C  CA  . ASP A  1 164 ? 44.692  -73.944  -0.349  1.00 13.83 ? 164  ASP A CA  1 
ATOM   1273  C  C   . ASP A  1 164 ? 43.204  -73.864  -0.052  1.00 13.11 ? 164  ASP A C   1 
ATOM   1274  O  O   . ASP A  1 164 ? 42.656  -74.783  0.551   1.00 11.24 ? 164  ASP A O   1 
ATOM   1275  C  CB  . ASP A  1 164 ? 45.435  -74.033  1.006   1.00 11.78 ? 164  ASP A CB  1 
ATOM   1276  C  CG  . ASP A  1 164 ? 45.280  -72.750  1.855   1.00 16.32 ? 164  ASP A CG  1 
ATOM   1277  O  OD1 . ASP A  1 164 ? 45.581  -71.670  1.332   1.00 13.05 ? 164  ASP A OD1 1 
ATOM   1278  O  OD2 . ASP A  1 164 ? 44.937  -72.821  3.049   1.00 14.81 ? 164  ASP A OD2 1 
ATOM   1279  N  N   . CYS A  1 165 ? 42.553  -72.784  -0.427  1.00 12.00 ? 165  CYS A N   1 
ATOM   1280  C  CA  . CYS A  1 165 ? 41.140  -72.574  -0.134  1.00 11.64 ? 165  CYS A CA  1 
ATOM   1281  C  C   . CYS A  1 165 ? 40.254  -73.192  -1.228  1.00 10.59 ? 165  CYS A C   1 
ATOM   1282  O  O   . CYS A  1 165 ? 40.397  -72.885  -2.421  1.00 12.43 ? 165  CYS A O   1 
ATOM   1283  C  CB  . CYS A  1 165 ? 40.883  -71.065  -0.015  1.00 11.68 ? 165  CYS A CB  1 
ATOM   1284  S  SG  . CYS A  1 165 ? 39.147  -70.695  0.286   1.00 11.88 ? 165  CYS A SG  1 
ATOM   1285  N  N   . TYR A  1 166 ? 39.328  -74.043  -0.829  1.00 10.97 ? 166  TYR A N   1 
ATOM   1286  C  CA  . TYR A  1 166 ? 38.504  -74.651  -1.858  1.00 11.77 ? 166  TYR A CA  1 
ATOM   1287  C  C   . TYR A  1 166 ? 37.258  -75.204  -1.201  1.00 11.53 ? 166  TYR A C   1 
ATOM   1288  O  O   . TYR A  1 166 ? 37.152  -75.242  0.031   1.00 12.79 ? 166  TYR A O   1 
ATOM   1289  C  CB  . TYR A  1 166 ? 39.236  -75.732  -2.602  1.00 11.40 ? 166  TYR A CB  1 
ATOM   1290  C  CG  . TYR A  1 166 ? 39.613  -76.929  -1.771  1.00 10.35 ? 166  TYR A CG  1 
ATOM   1291  C  CD1 . TYR A  1 166 ? 40.782  -76.953  -1.074  1.00 14.22 ? 166  TYR A CD1 1 
ATOM   1292  C  CD2 . TYR A  1 166 ? 38.773  -78.066  -1.704  1.00 11.35 ? 166  TYR A CD2 1 
ATOM   1293  C  CE1 . TYR A  1 166 ? 41.149  -78.090  -0.307  1.00 16.12 ? 166  TYR A CE1 1 
ATOM   1294  C  CE2 . TYR A  1 166 ? 39.116  -79.177  -0.949  1.00 11.91 ? 166  TYR A CE2 1 
ATOM   1295  C  CZ  . TYR A  1 166 ? 40.300  -79.182  -0.259  1.00 16.77 ? 166  TYR A CZ  1 
ATOM   1296  O  OH  . TYR A  1 166 ? 40.623  -80.319  0.470   1.00 21.90 ? 166  TYR A OH  1 
ATOM   1297  N  N   . ALA A  1 167 ? 36.309  -75.634  -2.050  1.00 14.58 ? 167  ALA A N   1 
ATOM   1298  C  CA  . ALA A  1 167 ? 35.095  -76.281  -1.574  1.00 13.87 ? 167  ALA A CA  1 
ATOM   1299  C  C   . ALA A  1 167 ? 34.816  -77.536  -2.374  1.00 13.02 ? 167  ALA A C   1 
ATOM   1300  O  O   . ALA A  1 167 ? 35.042  -77.562  -3.585  1.00 10.77 ? 167  ALA A O   1 
ATOM   1301  C  CB  . ALA A  1 167 ? 33.906  -75.358  -1.685  1.00 11.35 ? 167  ALA A CB  1 
ATOM   1302  N  N   . LYS A  1 168 ? 34.328  -78.587  -1.700  1.00 8.70  ? 168  LYS A N   1 
ATOM   1303  C  CA  . LYS A  1 168 ? 33.877  -79.773  -2.427  1.00 12.73 ? 168  LYS A CA  1 
ATOM   1304  C  C   . LYS A  1 168 ? 32.490  -80.192  -1.943  1.00 9.64  ? 168  LYS A C   1 
ATOM   1305  O  O   . LYS A  1 168 ? 31.959  -79.651  -0.982  1.00 16.08 ? 168  LYS A O   1 
ATOM   1306  C  CB  . LYS A  1 168 ? 34.870  -80.918  -2.268  1.00 12.78 ? 168  LYS A CB  1 
ATOM   1307  C  CG  . LYS A  1 168 ? 36.089  -80.703  -3.132  1.00 16.31 ? 168  LYS A CG  1 
ATOM   1308  C  CD  . LYS A  1 168 ? 37.044  -81.908  -3.032  1.00 19.25 ? 168  LYS A CD  1 
ATOM   1309  C  CE  . LYS A  1 168 ? 38.327  -81.671  -3.855  1.00 17.85 ? 168  LYS A CE  1 
ATOM   1310  N  NZ  . LYS A  1 168 ? 39.313  -82.810  -3.631  1.00 16.65 ? 168  LYS A NZ  1 
ATOM   1311  N  N   . VAL A  1 169 ? 31.877  -81.125  -2.666  1.00 12.21 ? 169  VAL A N   1 
ATOM   1312  C  CA  . VAL A  1 169 ? 30.561  -81.627  -2.302  1.00 14.19 ? 169  VAL A CA  1 
ATOM   1313  C  C   . VAL A  1 169 ? 30.641  -83.146  -2.157  1.00 14.10 ? 169  VAL A C   1 
ATOM   1314  O  O   . VAL A  1 169 ? 31.481  -83.822  -2.769  1.00 15.56 ? 169  VAL A O   1 
ATOM   1315  C  CB  . VAL A  1 169 ? 29.513  -81.156  -3.334  1.00 16.82 ? 169  VAL A CB  1 
ATOM   1316  C  CG1 . VAL A  1 169 ? 29.911  -81.537  -4.780  1.00 19.08 ? 169  VAL A CG1 1 
ATOM   1317  C  CG2 . VAL A  1 169 ? 28.193  -81.757  -3.001  1.00 20.06 ? 169  VAL A CG2 1 
ATOM   1318  N  N   . PHE A  1 170 ? 29.824  -83.687  -1.258  1.00 13.52 ? 170  PHE A N   1 
ATOM   1319  C  CA  . PHE A  1 170 ? 29.616  -85.133  -1.249  1.00 14.62 ? 170  PHE A CA  1 
ATOM   1320  C  C   . PHE A  1 170 ? 28.143  -85.400  -0.978  1.00 13.54 ? 170  PHE A C   1 
ATOM   1321  O  O   . PHE A  1 170 ? 27.435  -84.535  -0.472  1.00 13.47 ? 170  PHE A O   1 
ATOM   1322  C  CB  . PHE A  1 170 ? 30.512  -85.873  -0.225  1.00 17.01 ? 170  PHE A CB  1 
ATOM   1323  C  CG  . PHE A  1 170 ? 30.198  -85.569  1.238   1.00 14.30 ? 170  PHE A CG  1 
ATOM   1324  C  CD1 . PHE A  1 170 ? 29.192  -86.267  1.900   1.00 15.37 ? 170  PHE A CD1 1 
ATOM   1325  C  CD2 . PHE A  1 170 ? 30.946  -84.628  1.950   1.00 13.08 ? 170  PHE A CD2 1 
ATOM   1326  C  CE1 . PHE A  1 170 ? 28.910  -86.004  3.252   1.00 13.39 ? 170  PHE A CE1 1 
ATOM   1327  C  CE2 . PHE A  1 170 ? 30.664  -84.364  3.303   1.00 14.70 ? 170  PHE A CE2 1 
ATOM   1328  C  CZ  . PHE A  1 170 ? 29.631  -85.066  3.949   1.00 10.31 ? 170  PHE A CZ  1 
ATOM   1329  N  N   . THR A  1 171 ? 27.696  -86.606  -1.328  1.00 14.04 ? 171  THR A N   1 
ATOM   1330  C  CA  . THR A  1 171 ? 26.302  -86.990  -1.152  1.00 14.87 ? 171  THR A CA  1 
ATOM   1331  C  C   . THR A  1 171 ? 26.208  -88.493  -0.899  1.00 15.44 ? 171  THR A C   1 
ATOM   1332  O  O   . THR A  1 171 ? 27.012  -89.291  -1.415  1.00 13.61 ? 171  THR A O   1 
ATOM   1333  C  CB  . THR A  1 171 ? 25.462  -86.588  -2.394  1.00 16.76 ? 171  THR A CB  1 
ATOM   1334  O  OG1 . THR A  1 171 ? 24.081  -86.930  -2.236  1.00 15.97 ? 171  THR A OG1 1 
ATOM   1335  C  CG2 . THR A  1 171 ? 25.998  -87.286  -3.649  1.00 14.84 ? 171  THR A CG2 1 
ATOM   1336  N  N   . GLY A  1 172 ? 25.224  -88.873  -0.077  1.00 12.58 ? 172  GLY A N   1 
ATOM   1337  C  CA  . GLY A  1 172 ? 24.886  -90.285  0.057   1.00 14.98 ? 172  GLY A CA  1 
ATOM   1338  C  C   . GLY A  1 172 ? 24.053  -90.831  -1.100  1.00 19.44 ? 172  GLY A C   1 
ATOM   1339  O  O   . GLY A  1 172 ? 23.782  -92.031  -1.172  1.00 20.10 ? 172  GLY A O   1 
ATOM   1340  N  N   . ASP A  1 173 ? 23.626  -89.960  -2.005  1.00 18.82 ? 173  ASP A N   1 
ATOM   1341  C  CA  . ASP A  1 173 ? 22.782  -90.353  -3.135  1.00 19.52 ? 173  ASP A CA  1 
ATOM   1342  C  C   . ASP A  1 173 ? 23.698  -90.685  -4.304  1.00 19.32 ? 173  ASP A C   1 
ATOM   1343  O  O   . ASP A  1 173 ? 24.193  -89.781  -4.984  1.00 18.72 ? 173  ASP A O   1 
ATOM   1344  C  CB  . ASP A  1 173 ? 21.822  -89.225  -3.484  1.00 19.39 ? 173  ASP A CB  1 
ATOM   1345  C  CG  . ASP A  1 173 ? 20.860  -89.583  -4.661  1.00 26.20 ? 173  ASP A CG  1 
ATOM   1346  O  OD1 . ASP A  1 173 ? 21.134  -90.489  -5.482  1.00 28.53 ? 173  ASP A OD1 1 
ATOM   1347  O  OD2 . ASP A  1 173 ? 19.831  -88.911  -4.769  1.00 27.04 ? 173  ASP A OD2 1 
ATOM   1348  N  N   . ASP A  1 174 ? 23.906  -91.989  -4.560  1.00 20.35 ? 174  ASP A N   1 
ATOM   1349  C  CA  . ASP A  1 174 ? 24.826  -92.397  -5.628  1.00 21.63 ? 174  ASP A CA  1 
ATOM   1350  C  C   . ASP A  1 174 ? 24.392  -91.851  -6.989  1.00 21.78 ? 174  ASP A C   1 
ATOM   1351  O  O   . ASP A  1 174 ? 25.233  -91.515  -7.823  1.00 20.83 ? 174  ASP A O   1 
ATOM   1352  C  CB  . ASP A  1 174 ? 24.905  -93.928  -5.689  1.00 24.73 ? 174  ASP A CB  1 
ATOM   1353  C  CG  . ASP A  1 174 ? 25.788  -94.529  -4.584  1.00 29.56 ? 174  ASP A CG  1 
ATOM   1354  O  OD1 . ASP A  1 174 ? 26.646  -93.800  -3.997  1.00 25.78 ? 174  ASP A OD1 1 
ATOM   1355  O  OD2 . ASP A  1 174 ? 25.614  -95.747  -4.324  1.00 30.23 ? 174  ASP A OD2 1 
ATOM   1356  N  N   . ASN A  1 175 ? 23.083  -91.806  -7.250  1.00 19.29 ? 175  ASN A N   1 
ATOM   1357  C  CA  . ASN A  1 175 ? 22.575  -91.299  -8.536  1.00 26.40 ? 175  ASN A CA  1 
ATOM   1358  C  C   . ASN A  1 175 ? 22.960  -89.839  -8.755  1.00 23.15 ? 175  ASN A C   1 
ATOM   1359  O  O   . ASN A  1 175 ? 23.327  -89.446  -9.869  1.00 23.28 ? 175  ASN A O   1 
ATOM   1360  C  CB  . ASN A  1 175 ? 21.050  -91.416  -8.614  1.00 30.92 ? 175  ASN A CB  1 
ATOM   1361  C  CG  . ASN A  1 175 ? 20.564  -92.838  -8.775  1.00 37.78 ? 175  ASN A CG  1 
ATOM   1362  O  OD1 . ASN A  1 175 ? 21.273  -93.719  -9.269  1.00 38.30 ? 175  ASN A OD1 1 
ATOM   1363  N  ND2 . ASN A  1 175 ? 19.338  -93.073  -8.336  1.00 39.98 ? 175  ASN A ND2 1 
ATOM   1364  N  N   . LEU A  1 176 ? 22.864  -89.013  -7.712  1.00 19.75 ? 176  LEU A N   1 
ATOM   1365  C  CA  . LEU A  1 176 ? 23.342  -87.641  -7.819  1.00 17.45 ? 176  LEU A CA  1 
ATOM   1366  C  C   . LEU A  1 176 ? 24.864  -87.594  -7.911  1.00 18.09 ? 176  LEU A C   1 
ATOM   1367  O  O   . LEU A  1 176 ? 25.418  -86.861  -8.734  1.00 20.76 ? 176  LEU A O   1 
ATOM   1368  C  CB  . LEU A  1 176 ? 22.887  -86.816  -6.620  1.00 20.94 ? 176  LEU A CB  1 
ATOM   1369  C  CG  . LEU A  1 176 ? 23.434  -85.391  -6.611  1.00 18.91 ? 176  LEU A CG  1 
ATOM   1370  C  CD1 . LEU A  1 176 ? 23.102  -84.627  -7.888  1.00 17.23 ? 176  LEU A CD1 1 
ATOM   1371  C  CD2 . LEU A  1 176 ? 22.931  -84.630  -5.393  1.00 19.90 ? 176  LEU A CD2 1 
ATOM   1372  N  N   . ALA A  1 177 ? 25.562  -88.380  -7.096  1.00 16.36 ? 177  ALA A N   1 
ATOM   1373  C  CA  . ALA A  1 177 ? 27.028  -88.379  -7.167  1.00 18.21 ? 177  ALA A CA  1 
ATOM   1374  C  C   . ALA A  1 177 ? 27.546  -88.638  -8.592  1.00 20.18 ? 177  ALA A C   1 
ATOM   1375  O  O   . ALA A  1 177 ? 28.490  -87.978  -9.039  1.00 22.22 ? 177  ALA A O   1 
ATOM   1376  C  CB  . ALA A  1 177 ? 27.586  -89.429  -6.200  1.00 18.80 ? 177  ALA A CB  1 
ATOM   1377  N  N   . ASP A  1 178 ? 26.913  -89.560  -9.335  1.00 20.76 ? 178  ASP A N   1 
ATOM   1378  C  CA  . ASP A  1 178 ? 27.327  -89.853  -10.711 1.00 24.34 ? 178  ASP A CA  1 
ATOM   1379  C  C   . ASP A  1 178 ? 27.202  -88.661  -11.659 1.00 23.41 ? 178  ASP A C   1 
ATOM   1380  O  O   . ASP A  1 178 ? 27.691  -88.723  -12.787 1.00 24.65 ? 178  ASP A O   1 
ATOM   1381  C  CB  . ASP A  1 178 ? 26.514  -91.032  -11.296 1.00 27.06 ? 178  ASP A CB  1 
ATOM   1382  C  CG  . ASP A  1 178 ? 26.873  -92.364  -10.661 1.00 32.59 ? 178  ASP A CG  1 
ATOM   1383  O  OD1 . ASP A  1 178 ? 27.879  -92.448  -9.905  1.00 34.59 ? 178  ASP A OD1 1 
ATOM   1384  O  OD2 . ASP A  1 178 ? 26.128  -93.326  -10.912 1.00 33.69 ? 178  ASP A OD2 1 
ATOM   1385  N  N   . GLU A  1 179 ? 26.481  -87.637  -11.266 1.00 18.38 ? 179  GLU A N   1 
ATOM   1386  C  CA  . GLU A  1 179 ? 26.197  -86.495  -12.115 1.00 24.80 ? 179  GLU A CA  1 
ATOM   1387  C  C   . GLU A  1 179 ? 26.978  -85.243  -11.715 1.00 20.32 ? 179  GLU A C   1 
ATOM   1388  O  O   . GLU A  1 179 ? 26.953  -84.253  -12.443 1.00 21.65 ? 179  GLU A O   1 
ATOM   1389  C  CB  . GLU A  1 179 ? 24.684  -86.203  -12.077 1.00 25.95 ? 179  GLU A CB  1 
ATOM   1390  C  CG  . GLU A  1 179 ? 23.787  -87.367  -12.524 1.00 33.46 ? 179  GLU A CG  1 
ATOM   1391  C  CD  . GLU A  1 179 ? 22.298  -87.131  -12.211 1.00 42.50 ? 179  GLU A CD  1 
ATOM   1392  O  OE1 . GLU A  1 179 ? 21.926  -87.079  -11.003 1.00 44.15 ? 179  GLU A OE1 1 
ATOM   1393  O  OE2 . GLU A  1 179 ? 21.517  -86.872  -13.156 1.00 47.10 ? 179  GLU A OE2 1 
ATOM   1394  N  N   . LEU A  1 180 ? 27.628  -85.242  -10.569 1.00 20.31 ? 180  LEU A N   1 
ATOM   1395  C  CA  . LEU A  1 180 ? 28.346  -84.075  -10.111 1.00 17.84 ? 180  LEU A CA  1 
ATOM   1396  C  C   . LEU A  1 180 ? 29.753  -84.042  -10.712 1.00 19.04 ? 180  LEU A C   1 
ATOM   1397  O  O   . LEU A  1 180 ? 30.357  -85.080  -10.986 1.00 21.15 ? 180  LEU A O   1 
ATOM   1398  C  CB  . LEU A  1 180 ? 28.385  -84.086  -8.587  1.00 20.14 ? 180  LEU A CB  1 
ATOM   1399  C  CG  . LEU A  1 180 ? 27.025  -83.908  -7.894  1.00 18.43 ? 180  LEU A CG  1 
ATOM   1400  C  CD1 . LEU A  1 180 ? 27.175  -84.042  -6.389  1.00 16.79 ? 180  LEU A CD1 1 
ATOM   1401  C  CD2 . LEU A  1 180 ? 26.399  -82.563  -8.241  1.00 24.17 ? 180  LEU A CD2 1 
ATOM   1402  N  N   . ASP A  1 181 ? 30.244  -82.827  -10.958 1.00 20.72 ? 181  ASP A N   1 
ATOM   1403  C  CA  . ASP A  1 181 ? 31.568  -82.645  -11.542 1.00 22.53 ? 181  ASP A CA  1 
ATOM   1404  C  C   . ASP A  1 181 ? 32.618  -83.298  -10.653 1.00 17.94 ? 181  ASP A C   1 
ATOM   1405  O  O   . ASP A  1 181 ? 32.738  -82.971  -9.471  1.00 15.07 ? 181  ASP A O   1 
ATOM   1406  C  CB  . ASP A  1 181 ? 31.855  -81.168  -11.719 1.00 27.48 ? 181  ASP A CB  1 
ATOM   1407  C  CG  . ASP A  1 181 ? 33.164  -80.906  -12.445 1.00 40.41 ? 181  ASP A CG  1 
ATOM   1408  O  OD1 . ASP A  1 181 ? 34.145  -81.661  -12.286 1.00 38.72 ? 181  ASP A OD1 1 
ATOM   1409  O  OD2 . ASP A  1 181 ? 33.185  -79.967  -13.270 1.00 50.96 ? 181  ASP A OD2 1 
ATOM   1410  N  N   . LYS A  1 182 ? 33.370  -84.223  -11.212 1.00 15.86 ? 182  LYS A N   1 
ATOM   1411  C  CA  . LYS A  1 182 ? 34.302  -84.914  -10.332 1.00 20.05 ? 182  LYS A CA  1 
ATOM   1412  C  C   . LYS A  1 182 ? 35.470  -84.076  -9.831  1.00 19.47 ? 182  LYS A C   1 
ATOM   1413  O  O   . LYS A  1 182 ? 36.098  -84.478  -8.847  1.00 18.05 ? 182  LYS A O   1 
ATOM   1414  C  CB  . LYS A  1 182 ? 34.718  -86.234  -10.935 1.00 26.24 ? 182  LYS A CB  1 
ATOM   1415  C  CG  . LYS A  1 182 ? 33.406  -87.129  -10.887 1.00 34.08 ? 182  LYS A CG  1 
ATOM   1416  C  CD  . LYS A  1 182 ? 33.727  -88.559  -10.974 1.00 40.49 ? 182  LYS A CD  1 
ATOM   1417  C  CE  . LYS A  1 182 ? 32.625  -89.611  -10.404 1.00 44.92 ? 182  LYS A CE  1 
ATOM   1418  N  NZ  . LYS A  1 182 ? 31.487  -89.313  -9.345  1.00 47.29 ? 182  LYS A NZ  1 
ATOM   1419  N  N   . ARG A  1 183 ? 35.754  -82.951  -10.465 1.00 20.25 ? 183  ARG A N   1 
ATOM   1420  C  CA  . ARG A  1 183 ? 36.777  -82.033  -9.987  1.00 19.27 ? 183  ARG A CA  1 
ATOM   1421  C  C   . ARG A  1 183 ? 36.459  -81.520  -8.592  1.00 17.24 ? 183  ARG A C   1 
ATOM   1422  O  O   . ARG A  1 183 ? 37.386  -81.164  -7.844  1.00 19.17 ? 183  ARG A O   1 
ATOM   1423  C  CB  . ARG A  1 183 ? 36.883  -80.837  -10.943 1.00 20.81 ? 183  ARG A CB  1 
ATOM   1424  C  CG  . ARG A  1 183 ? 37.380  -81.187  -12.365 1.00 24.16 ? 183  ARG A CG  1 
ATOM   1425  C  CD  . ARG A  1 183 ? 37.400  -79.936  -13.271 1.00 29.46 ? 183  ARG A CD  1 
ATOM   1426  N  NE  . ARG A  1 183 ? 36.147  -79.172  -13.224 1.00 33.78 ? 183  ARG A NE  1 
ATOM   1427  C  CZ  . ARG A  1 183 ? 36.007  -77.897  -13.615 1.00 40.37 ? 183  ARG A CZ  1 
ATOM   1428  N  NH1 . ARG A  1 183 ? 37.052  -77.214  -14.069 1.00 41.09 ? 183  ARG A NH1 1 
ATOM   1429  N  NH2 . ARG A  1 183 ? 34.817  -77.290  -13.545 1.00 39.70 ? 183  ARG A NH2 1 
ATOM   1430  N  N   . ILE A  1 184 ? 35.176  -81.508  -8.214  1.00 12.01 ? 184  ILE A N   1 
ATOM   1431  C  CA  . ILE A  1 184 ? 34.759  -80.937  -6.932  1.00 12.06 ? 184  ILE A CA  1 
ATOM   1432  C  C   . ILE A  1 184 ? 33.989  -81.953  -6.077  1.00 15.72 ? 184  ILE A C   1 
ATOM   1433  O  O   . ILE A  1 184 ? 33.349  -81.558  -5.094  1.00 13.34 ? 184  ILE A O   1 
ATOM   1434  C  CB  . ILE A  1 184 ? 33.945  -79.635  -7.119  1.00 13.65 ? 184  ILE A CB  1 
ATOM   1435  C  CG1 . ILE A  1 184 ? 32.861  -79.758  -8.213  1.00 16.94 ? 184  ILE A CG1 1 
ATOM   1436  C  CG2 . ILE A  1 184 ? 34.891  -78.477  -7.592  1.00 16.07 ? 184  ILE A CG2 1 
ATOM   1437  C  CD1 . ILE A  1 184 ? 31.511  -80.393  -7.717  1.00 18.58 ? 184  ILE A CD1 1 
ATOM   1438  N  N   . LEU A  1 185 ? 34.079  -83.248  -6.404  1.00 14.80 ? 185  LEU A N   1 
ATOM   1439  C  CA  . LEU A  1 185 ? 33.359  -84.301  -5.689  1.00 15.59 ? 185  LEU A CA  1 
ATOM   1440  C  C   . LEU A  1 185 ? 34.279  -85.060  -4.745  1.00 14.48 ? 185  LEU A C   1 
ATOM   1441  O  O   . LEU A  1 185 ? 35.344  -85.513  -5.162  1.00 17.31 ? 185  LEU A O   1 
ATOM   1442  C  CB  . LEU A  1 185 ? 32.758  -85.303  -6.673  1.00 18.62 ? 185  LEU A CB  1 
ATOM   1443  C  CG  . LEU A  1 185 ? 31.904  -86.411  -6.061  1.00 21.18 ? 185  LEU A CG  1 
ATOM   1444  C  CD1 . LEU A  1 185 ? 30.580  -85.898  -5.500  1.00 18.83 ? 185  LEU A CD1 1 
ATOM   1445  C  CD2 . LEU A  1 185 ? 31.639  -87.346  -7.180  1.00 21.38 ? 185  LEU A CD2 1 
ATOM   1446  N  N   . ILE A  1 186 ? 33.862  -85.218  -3.495  1.00 10.76 ? 186  ILE A N   1 
ATOM   1447  C  CA  . ILE A  1 186 ? 34.429  -86.237  -2.624  1.00 12.64 ? 186  ILE A CA  1 
ATOM   1448  C  C   . ILE A  1 186 ? 33.554  -87.467  -2.827  1.00 15.45 ? 186  ILE A C   1 
ATOM   1449  O  O   . ILE A  1 186 ? 32.360  -87.472  -2.487  1.00 14.98 ? 186  ILE A O   1 
ATOM   1450  C  CB  . ILE A  1 186 ? 34.452  -85.805  -1.156  1.00 14.23 ? 186  ILE A CB  1 
ATOM   1451  C  CG1 . ILE A  1 186 ? 35.461  -84.690  -0.936  1.00 11.89 ? 186  ILE A CG1 1 
ATOM   1452  C  CG2 . ILE A  1 186 ? 34.836  -87.045  -0.258  1.00 15.73 ? 186  ILE A CG2 1 
ATOM   1453  C  CD1 . ILE A  1 186 ? 35.299  -84.017  0.464   1.00 14.41 ? 186  ILE A CD1 1 
ATOM   1454  N  N   . ASP A  1 187 ? 34.143  -88.483  -3.432  1.00 11.46 ? 187  ASP A N   1 
ATOM   1455  C  CA  . ASP A  1 187 ? 33.442  -89.646  -3.926  1.00 18.59 ? 187  ASP A CA  1 
ATOM   1456  C  C   . ASP A  1 187 ? 33.547  -90.744  -2.877  1.00 17.40 ? 187  ASP A C   1 
ATOM   1457  O  O   . ASP A  1 187 ? 34.598  -91.355  -2.739  1.00 16.21 ? 187  ASP A O   1 
ATOM   1458  C  CB  . ASP A  1 187 ? 34.093  -90.087  -5.229  1.00 23.77 ? 187  ASP A CB  1 
ATOM   1459  C  CG  . ASP A  1 187 ? 33.345  -91.187  -5.913  1.00 28.68 ? 187  ASP A CG  1 
ATOM   1460  O  OD1 . ASP A  1 187 ? 32.748  -92.037  -5.221  1.00 28.81 ? 187  ASP A OD1 1 
ATOM   1461  O  OD2 . ASP A  1 187 ? 33.389  -91.221  -7.155  1.00 29.51 ? 187  ASP A OD2 1 
ATOM   1462  N  N   . ILE A  1 188 ? 32.447  -91.029  -2.183  1.00 13.13 ? 188  ILE A N   1 
ATOM   1463  C  CA  . ILE A  1 188 ? 32.515  -91.971  -1.069  1.00 15.21 ? 188  ILE A CA  1 
ATOM   1464  C  C   . ILE A  1 188 ? 32.903  -93.357  -1.566  1.00 19.32 ? 188  ILE A C   1 
ATOM   1465  O  O   . ILE A  1 188 ? 33.666  -94.090  -0.918  1.00 20.58 ? 188  ILE A O   1 
ATOM   1466  C  CB  . ILE A  1 188 ? 31.165  -91.992  -0.333  1.00 14.95 ? 188  ILE A CB  1 
ATOM   1467  C  CG1 . ILE A  1 188 ? 30.894  -90.617  0.304   1.00 14.91 ? 188  ILE A CG1 1 
ATOM   1468  C  CG2 . ILE A  1 188 ? 31.114  -93.228  0.651   1.00 17.31 ? 188  ILE A CG2 1 
ATOM   1469  C  CD1 . ILE A  1 188 ? 29.556  -90.505  0.964   1.00 14.49 ? 188  ILE A CD1 1 
ATOM   1470  N  N   . ASN A  1 189 ? 32.380  -93.745  -2.726  1.00 19.88 ? 189  ASN A N   1 
ATOM   1471  C  CA  . ASN A  1 189 ? 32.648  -95.066  -3.217  1.00 18.99 ? 189  ASN A CA  1 
ATOM   1472  C  C   . ASN A  1 189 ? 34.074  -95.241  -3.657  1.00 21.59 ? 189  ASN A C   1 
ATOM   1473  O  O   . ASN A  1 189 ? 34.557  -96.375  -3.672  1.00 21.36 ? 189  ASN A O   1 
ATOM   1474  C  CB  . ASN A  1 189 ? 31.686  -95.395  -4.365  1.00 22.79 ? 189  ASN A CB  1 
ATOM   1475  C  CG  . ASN A  1 189 ? 30.258  -95.365  -3.892  1.00 22.61 ? 189  ASN A CG  1 
ATOM   1476  O  OD1 . ASN A  1 189 ? 29.878  -96.178  -3.044  1.00 21.90 ? 189  ASN A OD1 1 
ATOM   1477  N  ND2 . ASN A  1 189 ? 29.465  -94.440  -4.407  1.00 24.61 ? 189  ASN A ND2 1 
ATOM   1478  N  N   . LYS A  1 190 ? 34.755  -94.163  -4.022  1.00 19.31 ? 190  LYS A N   1 
ATOM   1479  C  CA  . LYS A  1 190 ? 36.164  -94.273  -4.374  1.00 23.02 ? 190  LYS A CA  1 
ATOM   1480  C  C   . LYS A  1 190 ? 37.107  -94.144  -3.167  1.00 22.16 ? 190  LYS A C   1 
ATOM   1481  O  O   . LYS A  1 190 ? 38.143  -94.815  -3.143  1.00 21.53 ? 190  LYS A O   1 
ATOM   1482  C  CB  . LYS A  1 190 ? 36.507  -93.213  -5.437  1.00 29.46 ? 190  LYS A CB  1 
ATOM   1483  C  CG  . LYS A  1 190 ? 38.006  -92.908  -5.531  1.00 37.00 ? 190  LYS A CG  1 
ATOM   1484  C  CD  . LYS A  1 190 ? 38.370  -91.874  -6.624  1.00 39.39 ? 190  LYS A CD  1 
ATOM   1485  C  CE  . LYS A  1 190 ? 39.893  -91.618  -6.670  1.00 40.61 ? 190  LYS A CE  1 
ATOM   1486  N  NZ  . LYS A  1 190 ? 40.322  -90.659  -5.581  1.00 40.21 ? 190  LYS A NZ  1 
ATOM   1487  N  N   . GLU A  1 191 ? 36.753  -93.358  -2.141  1.00 18.58 ? 191  GLU A N   1 
ATOM   1488  C  CA  . GLU A  1 191 ? 37.654  -93.125  -1.010  1.00 17.80 ? 191  GLU A CA  1 
ATOM   1489  C  C   . GLU A  1 191 ? 37.593  -94.246  0.034   1.00 17.00 ? 191  GLU A C   1 
ATOM   1490  O  O   . GLU A  1 191 ? 38.553  -94.417  0.803   1.00 18.26 ? 191  GLU A O   1 
ATOM   1491  C  CB  . GLU A  1 191 ? 37.316  -91.801  -0.313  1.00 16.49 ? 191  GLU A CB  1 
ATOM   1492  C  CG  . GLU A  1 191 ? 37.527  -90.544  -1.193  1.00 22.83 ? 191  GLU A CG  1 
ATOM   1493  C  CD  . GLU A  1 191 ? 38.919  -90.516  -1.809  1.00 32.75 ? 191  GLU A CD  1 
ATOM   1494  O  OE1 . GLU A  1 191 ? 39.920  -90.659  -1.058  1.00 34.34 ? 191  GLU A OE1 1 
ATOM   1495  O  OE2 . GLU A  1 191 ? 39.014  -90.329  -3.039  1.00 37.16 ? 191  GLU A OE2 1 
ATOM   1496  N  N   . PHE A  1 192 ? 36.472  -94.970  0.125   1.00 13.26 ? 192  PHE A N   1 
ATOM   1497  C  CA  . PHE A  1 192 ? 36.286  -95.932  1.207   1.00 17.38 ? 192  PHE A CA  1 
ATOM   1498  C  C   . PHE A  1 192 ? 36.173  -97.358  0.691   1.00 19.59 ? 192  PHE A C   1 
ATOM   1499  O  O   . PHE A  1 192 ? 35.588  -97.593  -0.380  1.00 20.52 ? 192  PHE A O   1 
ATOM   1500  C  CB  . PHE A  1 192 ? 35.018  -95.580  2.059   1.00 13.12 ? 192  PHE A CB  1 
ATOM   1501  C  CG  . PHE A  1 192 ? 35.160  -94.278  2.797   1.00 13.06 ? 192  PHE A CG  1 
ATOM   1502  C  CD1 . PHE A  1 192 ? 34.837  -93.069  2.155   1.00 13.02 ? 192  PHE A CD1 1 
ATOM   1503  C  CD2 . PHE A  1 192 ? 35.685  -94.245  4.108   1.00 13.46 ? 192  PHE A CD2 1 
ATOM   1504  C  CE1 . PHE A  1 192 ? 34.994  -91.833  2.809   1.00 14.57 ? 192  PHE A CE1 1 
ATOM   1505  C  CE2 . PHE A  1 192 ? 35.854  -93.011  4.765   1.00 15.14 ? 192  PHE A CE2 1 
ATOM   1506  C  CZ  . PHE A  1 192 ? 35.504  -91.799  4.107   1.00 16.20 ? 192  PHE A CZ  1 
ATOM   1507  N  N   . PRO A  1 193 ? 36.730  -98.327  1.433   1.00 21.11 ? 193  PRO A N   1 
ATOM   1508  C  CA  . PRO A  1 193 ? 36.474  -99.738  1.141   1.00 19.96 ? 193  PRO A CA  1 
ATOM   1509  C  C   . PRO A  1 193 ? 34.972  -99.974  1.034   1.00 21.23 ? 193  PRO A C   1 
ATOM   1510  O  O   . PRO A  1 193 ? 34.183  -99.276  1.668   1.00 18.41 ? 193  PRO A O   1 
ATOM   1511  C  CB  . PRO A  1 193 ? 37.049  -100.472 2.361   1.00 23.04 ? 193  PRO A CB  1 
ATOM   1512  C  CG  . PRO A  1 193 ? 37.941  -99.495  3.048   1.00 21.50 ? 193  PRO A CG  1 
ATOM   1513  C  CD  . PRO A  1 193 ? 37.494  -98.120  2.680   1.00 19.57 ? 193  PRO A CD  1 
ATOM   1514  N  N   . GLU A  1 194 ? 34.585  -100.976 0.230   1.00 21.72 ? 194  GLU A N   1 
ATOM   1515  C  CA  . GLU A  1 194 ? 33.164  -101.222 -0.090  1.00 24.12 ? 194  GLU A CA  1 
ATOM   1516  C  C   . GLU A  1 194 ? 32.236  -101.261 1.144   1.00 20.20 ? 194  GLU A C   1 
ATOM   1517  O  O   . GLU A  1 194 ? 31.158  -100.654 1.137   1.00 17.23 ? 194  GLU A O   1 
ATOM   1518  C  CB  . GLU A  1 194 ? 33.046  -102.524 -0.890  1.00 31.45 ? 194  GLU A CB  1 
ATOM   1519  C  CG  . GLU A  1 194 ? 31.617  -102.947 -1.189  1.00 37.50 ? 194  GLU A CG  1 
ATOM   1520  C  CD  . GLU A  1 194 ? 31.557  -104.035 -2.253  1.00 47.32 ? 194  GLU A CD  1 
ATOM   1521  O  OE1 . GLU A  1 194 ? 32.615  -104.331 -2.857  1.00 50.98 ? 194  GLU A OE1 1 
ATOM   1522  O  OE2 . GLU A  1 194 ? 30.465  -104.608 -2.475  1.00 49.25 ? 194  GLU A OE2 1 
ATOM   1523  N  N   . GLU A  1 195 ? 32.608  -102.024 2.193   1.00 17.34 ? 195  GLU A N   1 
ATOM   1524  C  CA  . GLU A  1 195 ? 31.748  -102.153 3.371   1.00 15.12 ? 195  GLU A CA  1 
ATOM   1525  C  C   . GLU A  1 195 ? 31.630  -100.859 4.149   1.00 14.14 ? 195  GLU A C   1 
ATOM   1526  O  O   . GLU A  1 195 ? 30.583  -100.580 4.751   1.00 13.93 ? 195  GLU A O   1 
ATOM   1527  C  CB  . GLU A  1 195 ? 32.284  -103.232 4.346   1.00 22.11 ? 195  GLU A CB  1 
ATOM   1528  C  CG  . GLU A  1 195 ? 31.849  -104.637 4.035   1.00 33.58 ? 195  GLU A CG  1 
ATOM   1529  C  CD  . GLU A  1 195 ? 32.043  -105.021 2.571   1.00 48.66 ? 195  GLU A CD  1 
ATOM   1530  O  OE1 . GLU A  1 195 ? 33.191  -104.985 2.052   1.00 53.82 ? 195  GLU A OE1 1 
ATOM   1531  O  OE2 . GLU A  1 195 ? 31.033  -105.399 1.932   1.00 55.46 ? 195  GLU A OE2 1 
ATOM   1532  N  N   . GLN A  1 196 ? 32.729  -100.119 4.239   1.00 13.62 ? 196  GLN A N   1 
ATOM   1533  C  CA  . GLN A  1 196 ? 32.699  -98.823  4.902   1.00 12.75 ? 196  GLN A CA  1 
ATOM   1534  C  C   . GLN A  1 196 ? 31.855  -97.839  4.105   1.00 13.52 ? 196  GLN A C   1 
ATOM   1535  O  O   . GLN A  1 196 ? 31.039  -97.105  4.678   1.00 12.11 ? 196  GLN A O   1 
ATOM   1536  C  CB  . GLN A  1 196 ? 34.119  -98.301  5.055   1.00 12.81 ? 196  GLN A CB  1 
ATOM   1537  C  CG  . GLN A  1 196 ? 34.949  -99.140  6.052   1.00 13.30 ? 196  GLN A CG  1 
ATOM   1538  C  CD  . GLN A  1 196 ? 36.221  -98.392  6.428   1.00 14.19 ? 196  GLN A CD  1 
ATOM   1539  O  OE1 . GLN A  1 196 ? 36.442  -97.263  6.000   1.00 14.54 ? 196  GLN A OE1 1 
ATOM   1540  N  NE2 . GLN A  1 196 ? 37.028  -98.994  7.270   1.00 21.49 ? 196  GLN A NE2 1 
ATOM   1541  N  N   . ALA A  1 197 ? 32.022  -97.854  2.762   1.00 13.38 ? 197  ALA A N   1 
ATOM   1542  C  CA  . ALA A  1 197 ? 31.190  -97.012  1.891   1.00 16.72 ? 197  ALA A CA  1 
ATOM   1543  C  C   . ALA A  1 197 ? 29.725  -97.281  2.142   1.00 15.10 ? 197  ALA A C   1 
ATOM   1544  O  O   . ALA A  1 197 ? 28.911  -96.349  2.248   1.00 15.73 ? 197  ALA A O   1 
ATOM   1545  C  CB  . ALA A  1 197 ? 31.497  -97.271  0.410   1.00 13.52 ? 197  ALA A CB  1 
ATOM   1546  N  N   . GLU A  1 198 ? 29.361  -98.564  2.188   1.00 16.52 ? 198  GLU A N   1 
ATOM   1547  C  CA  . GLU A  1 198 ? 27.968  -98.941  2.401   1.00 16.72 ? 198  GLU A CA  1 
ATOM   1548  C  C   . GLU A  1 198 ? 27.480  -98.468  3.762   1.00 15.45 ? 198  GLU A C   1 
ATOM   1549  O  O   . GLU A  1 198 ? 26.366  -97.949  3.875   1.00 13.61 ? 198  GLU A O   1 
ATOM   1550  C  CB  . GLU A  1 198 ? 27.795  -100.454 2.252   1.00 23.37 ? 198  GLU A CB  1 
ATOM   1551  C  CG  . GLU A  1 198 ? 27.794  -100.886 0.775   1.00 32.97 ? 198  GLU A CG  1 
ATOM   1552  C  CD  . GLU A  1 198 ? 26.943  -99.965  -0.132  1.00 41.16 ? 198  GLU A CD  1 
ATOM   1553  O  OE1 . GLU A  1 198 ? 25.724  -99.835  0.135   1.00 44.89 ? 198  GLU A OE1 1 
ATOM   1554  O  OE2 . GLU A  1 198 ? 27.490  -99.370  -1.111  1.00 40.57 ? 198  GLU A OE2 1 
ATOM   1555  N  N   . GLN A  1 199 ? 28.305  -98.641  4.816   1.00 14.65 ? 199  GLN A N   1 
ATOM   1556  C  CA  . GLN A  1 199 ? 27.910  -98.151  6.129   1.00 17.09 ? 199  GLN A CA  1 
ATOM   1557  C  C   . GLN A  1 199 ? 27.709  -96.631  6.139   1.00 17.27 ? 199  GLN A C   1 
ATOM   1558  O  O   . GLN A  1 199 ? 26.711  -96.133  6.669   1.00 15.39 ? 199  GLN A O   1 
ATOM   1559  C  CB  . GLN A  1 199 ? 28.931  -98.574  7.179   1.00 17.92 ? 199  GLN A CB  1 
ATOM   1560  C  CG  . GLN A  1 199 ? 28.479  -98.229  8.589   1.00 20.23 ? 199  GLN A CG  1 
ATOM   1561  C  CD  . GLN A  1 199 ? 29.490  -98.698  9.631   1.00 19.43 ? 199  GLN A CD  1 
ATOM   1562  O  OE1 . GLN A  1 199 ? 30.688  -98.748  9.348   1.00 18.24 ? 199  GLN A OE1 1 
ATOM   1563  N  NE2 . GLN A  1 199 ? 29.007  -99.097  10.807  1.00 19.87 ? 199  GLN A NE2 1 
ATOM   1564  N  N   . LEU A  1 200 ? 28.672  -95.869  5.613   1.00 14.26 ? 200  LEU A N   1 
ATOM   1565  C  CA  . LEU A  1 200 ? 28.548  -94.419  5.569   1.00 11.07 ? 200  LEU A CA  1 
ATOM   1566  C  C   . LEU A  1 200 ? 27.273  -93.999  4.886   1.00 15.57 ? 200  LEU A C   1 
ATOM   1567  O  O   . LEU A  1 200 ? 26.533  -93.162  5.406   1.00 15.45 ? 200  LEU A O   1 
ATOM   1568  C  CB  . LEU A  1 200 ? 29.742  -93.780  4.850   1.00 11.03 ? 200  LEU A CB  1 
ATOM   1569  C  CG  . LEU A  1 200 ? 31.034  -93.857  5.632   1.00 12.68 ? 200  LEU A CG  1 
ATOM   1570  C  CD1 . LEU A  1 200 ? 32.155  -93.552  4.675   1.00 10.41 ? 200  LEU A CD1 1 
ATOM   1571  C  CD2 . LEU A  1 200 ? 31.018  -92.861  6.844   1.00 10.41 ? 200  LEU A CD2 1 
ATOM   1572  N  N   . LYS A  1 201 ? 26.983  -94.601  3.733   1.00 14.18 ? 201  LYS A N   1 
ATOM   1573  C  CA  . LYS A  1 201 ? 25.788  -94.205  2.968   1.00 17.00 ? 201  LYS A CA  1 
ATOM   1574  C  C   . LYS A  1 201 ? 24.488  -94.543  3.697   1.00 16.79 ? 201  LYS A C   1 
ATOM   1575  O  O   . LYS A  1 201 ? 23.521  -93.769  3.619   1.00 18.20 ? 201  LYS A O   1 
ATOM   1576  C  CB  . LYS A  1 201 ? 25.816  -94.836  1.571   1.00 15.72 ? 201  LYS A CB  1 
ATOM   1577  C  CG  . LYS A  1 201 ? 26.969  -94.246  0.722   1.00 19.29 ? 201  LYS A CG  1 
ATOM   1578  C  CD  . LYS A  1 201 ? 26.952  -94.666  -0.740  1.00 23.18 ? 201  LYS A CD  1 
ATOM   1579  C  CE  . LYS A  1 201 ? 27.245  -96.110  -0.923  1.00 26.89 ? 201  LYS A CE  1 
ATOM   1580  N  NZ  . LYS A  1 201 ? 27.356  -96.402  -2.392  1.00 25.29 ? 201  LYS A NZ  1 
ATOM   1581  N  N   . SER A  1 202 ? 24.440  -95.654  4.432   1.00 16.56 ? 202  SER A N   1 
ATOM   1582  C  CA  . SER A  1 202 ? 23.229  -95.956  5.190   1.00 18.76 ? 202  SER A CA  1 
ATOM   1583  C  C   . SER A  1 202 ? 22.953  -94.886  6.246   1.00 19.93 ? 202  SER A C   1 
ATOM   1584  O  O   . SER A  1 202 ? 21.789  -94.613  6.534   1.00 22.09 ? 202  SER A O   1 
ATOM   1585  C  CB  . SER A  1 202 ? 23.275  -97.364  5.820   1.00 20.77 ? 202  SER A CB  1 
ATOM   1586  O  OG  . SER A  1 202 ? 24.120  -97.398  6.955   1.00 26.27 ? 202  SER A OG  1 
ATOM   1587  N  N   . TYR A  1 203 ? 23.988  -94.252  6.805   1.00 16.35 ? 203  TYR A N   1 
ATOM   1588  C  CA  . TYR A  1 203 ? 23.751  -93.222  7.826   1.00 15.39 ? 203  TYR A CA  1 
ATOM   1589  C  C   . TYR A  1 203 ? 23.530  -91.836  7.224   1.00 16.76 ? 203  TYR A C   1 
ATOM   1590  O  O   . TYR A  1 203 ? 22.788  -91.025  7.782   1.00 21.12 ? 203  TYR A O   1 
ATOM   1591  C  CB  . TYR A  1 203 ? 24.940  -93.180  8.820   1.00 13.30 ? 203  TYR A CB  1 
ATOM   1592  C  CG  . TYR A  1 203 ? 24.908  -94.274  9.803   1.00 13.67 ? 203  TYR A CG  1 
ATOM   1593  C  CD1 . TYR A  1 203 ? 24.111  -94.200  10.949  1.00 16.51 ? 203  TYR A CD1 1 
ATOM   1594  C  CD2 . TYR A  1 203 ? 25.672  -95.414  9.598   1.00 15.91 ? 203  TYR A CD2 1 
ATOM   1595  C  CE1 . TYR A  1 203 ? 24.085  -95.225  11.855  1.00 15.25 ? 203  TYR A CE1 1 
ATOM   1596  C  CE2 . TYR A  1 203 ? 25.662  -96.447  10.493  1.00 18.25 ? 203  TYR A CE2 1 
ATOM   1597  C  CZ  . TYR A  1 203 ? 24.865  -96.362  11.616  1.00 20.36 ? 203  TYR A CZ  1 
ATOM   1598  O  OH  . TYR A  1 203 ? 24.875  -97.428  12.477  1.00 19.67 ? 203  TYR A OH  1 
ATOM   1599  N  N   . ILE A  1 204 ? 24.205  -91.538  6.120   1.00 11.82 ? 204  ILE A N   1 
ATOM   1600  C  CA  . ILE A  1 204 ? 24.083  -90.241  5.471   1.00 12.52 ? 204  ILE A CA  1 
ATOM   1601  C  C   . ILE A  1 204 ? 22.768  -90.137  4.689   1.00 14.28 ? 204  ILE A C   1 
ATOM   1602  O  O   . ILE A  1 204 ? 22.133  -89.074  4.684   1.00 14.81 ? 204  ILE A O   1 
ATOM   1603  C  CB  . ILE A  1 204 ? 25.293  -89.982  4.556   1.00 12.91 ? 204  ILE A CB  1 
ATOM   1604  C  CG1 . ILE A  1 204 ? 26.562  -89.894  5.391   1.00 11.79 ? 204  ILE A CG1 1 
ATOM   1605  C  CG2 . ILE A  1 204 ? 25.121  -88.656  3.705   1.00 15.33 ? 204  ILE A CG2 1 
ATOM   1606  C  CD1 . ILE A  1 204 ? 27.803  -90.005  4.468   1.00 14.13 ? 204  ILE A CD1 1 
ATOM   1607  N  N   . GLY A  1 205 ? 22.325  -91.238  4.049   1.00 15.31 ? 205  GLY A N   1 
ATOM   1608  C  CA  . GLY A  1 205 ? 21.053  -91.206  3.294   1.00 18.86 ? 205  GLY A CA  1 
ATOM   1609  C  C   . GLY A  1 205 ? 21.190  -90.345  2.041   1.00 16.44 ? 205  GLY A C   1 
ATOM   1610  O  O   . GLY A  1 205 ? 22.291  -90.000  1.604   1.00 17.69 ? 205  GLY A O   1 
ATOM   1611  N  N   . ASN A  1 206 ? 20.048  -89.971  1.483   1.00 16.46 ? 206  ASN A N   1 
ATOM   1612  C  CA  . ASN A  1 206 ? 19.998  -89.101  0.296   1.00 21.32 ? 206  ASN A CA  1 
ATOM   1613  C  C   . ASN A  1 206 ? 20.099  -87.615  0.676   1.00 21.95 ? 206  ASN A C   1 
ATOM   1614  O  O   . ASN A  1 206 ? 19.182  -86.800  0.500   1.00 22.62 ? 206  ASN A O   1 
ATOM   1615  C  CB  . ASN A  1 206 ? 18.732  -89.397  -0.498  1.00 23.87 ? 206  ASN A CB  1 
ATOM   1616  C  CG  . ASN A  1 206 ? 18.714  -90.816  -1.024  1.00 24.78 ? 206  ASN A CG  1 
ATOM   1617  O  OD1 . ASN A  1 206 ? 19.749  -91.370  -1.408  1.00 24.56 ? 206  ASN A OD1 1 
ATOM   1618  N  ND2 . ASN A  1 206 ? 17.543  -91.433  -0.999  1.00 27.09 ? 206  ASN A ND2 1 
ATOM   1619  N  N   . ARG A  1 207 ? 21.247  -87.275  1.227   1.00 16.29 ? 207  ARG A N   1 
ATOM   1620  C  CA  . ARG A  1 207 ? 21.556  -85.925  1.654   1.00 13.58 ? 207  ARG A CA  1 
ATOM   1621  C  C   . ARG A  1 207 ? 22.876  -85.512  1.035   1.00 17.17 ? 207  ARG A C   1 
ATOM   1622  O  O   . ARG A  1 207 ? 23.749  -86.339  0.771   1.00 19.80 ? 207  ARG A O   1 
ATOM   1623  C  CB  . ARG A  1 207 ? 21.652  -85.781  3.189   1.00 14.46 ? 207  ARG A CB  1 
ATOM   1624  C  CG  . ARG A  1 207 ? 20.346  -86.226  3.892   1.00 18.99 ? 207  ARG A CG  1 
ATOM   1625  C  CD  . ARG A  1 207 ? 19.376  -85.075  3.790   1.00 27.28 ? 207  ARG A CD  1 
ATOM   1626  N  NE  . ARG A  1 207 ? 18.178  -85.174  4.626   1.00 37.45 ? 207  ARG A NE  1 
ATOM   1627  C  CZ  . ARG A  1 207 ? 17.028  -85.721  4.192   1.00 44.85 ? 207  ARG A CZ  1 
ATOM   1628  N  NH1 . ARG A  1 207 ? 16.917  -86.233  2.948   1.00 46.65 ? 207  ARG A NH1 1 
ATOM   1629  N  NH2 . ARG A  1 207 ? 15.970  -85.755  4.994   1.00 44.62 ? 207  ARG A NH2 1 
ATOM   1630  N  N   . THR A  1 208 ? 23.003  -84.214  0.824   1.00 14.98 ? 208  THR A N   1 
ATOM   1631  C  CA  . THR A  1 208 ? 24.120  -83.610  0.113   1.00 15.44 ? 208  THR A CA  1 
ATOM   1632  C  C   . THR A  1 208 ? 24.696  -82.517  0.985   1.00 11.12 ? 208  THR A C   1 
ATOM   1633  O  O   . THR A  1 208 ? 23.938  -81.808  1.648   1.00 12.46 ? 208  THR A O   1 
ATOM   1634  C  CB  . THR A  1 208 ? 23.678  -83.048  -1.248  1.00 14.31 ? 208  THR A CB  1 
ATOM   1635  O  OG1 . THR A  1 208 ? 23.085  -84.122  -1.998  1.00 16.29 ? 208  THR A OG1 1 
ATOM   1636  C  CG2 . THR A  1 208 ? 24.895  -82.483  -2.006  1.00 15.28 ? 208  THR A CG2 1 
ATOM   1637  N  N   . TYR A  1 209 ? 26.032  -82.421  0.979   1.00 11.87 ? 209  TYR A N   1 
ATOM   1638  C  CA  . TYR A  1 209 ? 26.820  -81.569  1.872   1.00 11.05 ? 209  TYR A CA  1 
ATOM   1639  C  C   . TYR A  1 209 ? 27.962  -80.925  1.120   1.00 15.05 ? 209  TYR A C   1 
ATOM   1640  O  O   . TYR A  1 209 ? 28.625  -81.547  0.285   1.00 16.19 ? 209  TYR A O   1 
ATOM   1641  C  CB  . TYR A  1 209 ? 27.408  -82.367  3.056   1.00 8.10  ? 209  TYR A CB  1 
ATOM   1642  C  CG  . TYR A  1 209 ? 26.346  -82.920  3.912   1.00 8.31  ? 209  TYR A CG  1 
ATOM   1643  C  CD1 . TYR A  1 209 ? 25.768  -84.183  3.615   1.00 11.20 ? 209  TYR A CD1 1 
ATOM   1644  C  CD2 . TYR A  1 209 ? 25.829  -82.180  4.967   1.00 8.73  ? 209  TYR A CD2 1 
ATOM   1645  C  CE1 . TYR A  1 209 ? 24.728  -84.679  4.380   1.00 13.28 ? 209  TYR A CE1 1 
ATOM   1646  C  CE2 . TYR A  1 209 ? 24.785  -82.661  5.727   1.00 11.94 ? 209  TYR A CE2 1 
ATOM   1647  C  CZ  . TYR A  1 209 ? 24.239  -83.924  5.430   1.00 14.04 ? 209  TYR A CZ  1 
ATOM   1648  O  OH  . TYR A  1 209 ? 23.206  -84.437  6.186   1.00 15.70 ? 209  TYR A OH  1 
ATOM   1649  N  N   . GLN A  1 210 ? 28.242  -79.697  1.466   1.00 12.46 ? 210  GLN A N   1 
ATOM   1650  C  CA  . GLN A  1 210 ? 29.457  -79.126  0.914   1.00 12.04 ? 210  GLN A CA  1 
ATOM   1651  C  C   . GLN A  1 210 ? 30.487  -78.994  2.030   1.00 11.07 ? 210  GLN A C   1 
ATOM   1652  O  O   . GLN A  1 210 ? 30.139  -78.800  3.209   1.00 9.71  ? 210  GLN A O   1 
ATOM   1653  C  CB  . GLN A  1 210 ? 29.205  -77.796  0.232   1.00 13.67 ? 210  GLN A CB  1 
ATOM   1654  C  CG  . GLN A  1 210 ? 28.694  -76.715  1.091   1.00 16.76 ? 210  GLN A CG  1 
ATOM   1655  C  CD  . GLN A  1 210 ? 28.497  -75.457  0.301   1.00 18.44 ? 210  GLN A CD  1 
ATOM   1656  O  OE1 . GLN A  1 210 ? 29.469  -74.804  -0.172  1.00 16.46 ? 210  GLN A OE1 1 
ATOM   1657  N  NE2 . GLN A  1 210 ? 27.256  -75.116  0.111   1.00 16.06 ? 210  GLN A NE2 1 
ATOM   1658  N  N   . VAL A  1 211 ? 31.750  -79.182  1.659   1.00 9.98  ? 211  VAL A N   1 
ATOM   1659  C  CA  . VAL A  1 211 ? 32.850  -79.109  2.610   1.00 6.81  ? 211  VAL A CA  1 
ATOM   1660  C  C   . VAL A  1 211 ? 33.633  -77.904  2.192   1.00 10.88 ? 211  VAL A C   1 
ATOM   1661  O  O   . VAL A  1 211 ? 34.163  -77.878  1.073   1.00 13.68 ? 211  VAL A O   1 
ATOM   1662  C  CB  . VAL A  1 211 ? 33.742  -80.371  2.566   1.00 6.97  ? 211  VAL A CB  1 
ATOM   1663  C  CG1 . VAL A  1 211 ? 34.870  -80.176  3.598   1.00 9.83  ? 211  VAL A CG1 1 
ATOM   1664  C  CG2 . VAL A  1 211 ? 32.938  -81.595  2.864   1.00 9.11  ? 211  VAL A CG2 1 
ATOM   1665  N  N   . ASN A  1 212 ? 33.703  -76.898  3.060   1.00 11.97 ? 212  ASN A N   1 
ATOM   1666  C  CA  . ASN A  1 212 ? 34.399  -75.658  2.764   1.00 10.76 ? 212  ASN A CA  1 
ATOM   1667  C  C   . ASN A  1 212 ? 35.668  -75.591  3.586   1.00 11.65 ? 212  ASN A C   1 
ATOM   1668  O  O   . ASN A  1 212 ? 35.608  -75.643  4.817   1.00 15.00 ? 212  ASN A O   1 
ATOM   1669  C  CB  . ASN A  1 212 ? 33.533  -74.434  3.098   1.00 10.36 ? 212  ASN A CB  1 
ATOM   1670  C  CG  . ASN A  1 212 ? 32.356  -74.293  2.140   1.00 14.53 ? 212  ASN A CG  1 
ATOM   1671  O  OD1 . ASN A  1 212 ? 32.328  -74.928  1.082   1.00 13.75 ? 212  ASN A OD1 1 
ATOM   1672  N  ND2 . ASN A  1 212 ? 31.360  -73.478  2.532   1.00 14.27 ? 212  ASN A ND2 1 
ATOM   1673  N  N   . ARG A  1 213 ? 36.792  -75.375  2.921   1.00 11.32 ? 213  ARG A N   1 
ATOM   1674  C  CA  . ARG A  1 213 ? 38.066  -75.168  3.626   1.00 13.42 ? 213  ARG A CA  1 
ATOM   1675  C  C   . ARG A  1 213 ? 38.470  -73.722  3.384   1.00 12.92 ? 213  ARG A C   1 
ATOM   1676  O  O   . ARG A  1 213 ? 38.893  -73.384  2.284   1.00 12.66 ? 213  ARG A O   1 
ATOM   1677  C  CB  . ARG A  1 213 ? 39.103  -76.170  3.117   1.00 12.88 ? 213  ARG A CB  1 
ATOM   1678  C  CG  . ARG A  1 213 ? 38.592  -77.586  3.195   1.00 14.96 ? 213  ARG A CG  1 
ATOM   1679  C  CD  . ARG A  1 213 ? 39.712  -78.546  3.532   1.00 17.07 ? 213  ARG A CD  1 
ATOM   1680  N  NE  . ARG A  1 213 ? 39.409  -79.831  2.943   1.00 15.95 ? 213  ARG A NE  1 
ATOM   1681  C  CZ  . ARG A  1 213 ? 38.720  -80.801  3.536   1.00 14.16 ? 213  ARG A CZ  1 
ATOM   1682  N  NH1 . ARG A  1 213 ? 38.273  -80.662  4.771   1.00 16.28 ? 213  ARG A NH1 1 
ATOM   1683  N  NH2 . ARG A  1 213 ? 38.444  -81.892  2.848   1.00 9.37  ? 213  ARG A NH2 1 
ATOM   1684  N  N   . VAL A  1 214 ? 38.337  -72.861  4.396   1.00 10.83 ? 214  VAL A N   1 
ATOM   1685  C  CA  . VAL A  1 214 ? 38.679  -71.450  4.217   1.00 10.56 ? 214  VAL A CA  1 
ATOM   1686  C  C   . VAL A  1 214 ? 40.198  -71.334  4.199   1.00 13.46 ? 214  VAL A C   1 
ATOM   1687  O  O   . VAL A  1 214 ? 40.883  -72.314  4.561   1.00 11.75 ? 214  VAL A O   1 
ATOM   1688  C  CB  . VAL A  1 214 ? 37.981  -70.580  5.285   1.00 14.04 ? 214  VAL A CB  1 
ATOM   1689  C  CG1 . VAL A  1 214 ? 36.468  -70.958  5.350   1.00 13.54 ? 214  VAL A CG1 1 
ATOM   1690  C  CG2 . VAL A  1 214 ? 38.569  -70.775  6.601   1.00 9.25  ? 214  VAL A CG2 1 
ATOM   1691  N  N   . PRO A  1 215 ? 40.794  -70.199  3.800   1.00 12.83 ? 215  PRO A N   1 
ATOM   1692  C  CA  . PRO A  1 215 ? 42.247  -70.174  3.644   1.00 11.91 ? 215  PRO A CA  1 
ATOM   1693  C  C   . PRO A  1 215 ? 42.963  -70.345  4.979   1.00 8.66  ? 215  PRO A C   1 
ATOM   1694  O  O   . PRO A  1 215 ? 42.543  -69.813  5.999   1.00 9.91  ? 215  PRO A O   1 
ATOM   1695  C  CB  . PRO A  1 215 ? 42.534  -68.782  3.034   1.00 10.08 ? 215  PRO A CB  1 
ATOM   1696  C  CG  . PRO A  1 215 ? 41.203  -68.291  2.498   1.00 9.03  ? 215  PRO A CG  1 
ATOM   1697  C  CD  . PRO A  1 215 ? 40.181  -68.905  3.414   1.00 9.59  ? 215  PRO A CD  1 
ATOM   1698  N  N   . THR A  1 216 ? 44.081  -71.065  4.941   1.00 11.80 ? 216  THR A N   1 
ATOM   1699  C  CA  . THR A  1 216 ? 44.956  -71.172  6.114   1.00 12.17 ? 216  THR A CA  1 
ATOM   1700  C  C   . THR A  1 216 ? 45.377  -69.793  6.619   1.00 9.60  ? 216  THR A C   1 
ATOM   1701  O  O   . THR A  1 216 ? 45.328  -69.534  7.814   1.00 9.42  ? 216  THR A O   1 
ATOM   1702  C  CB  . THR A  1 216 ? 46.189  -72.012  5.775   1.00 7.98  ? 216  THR A CB  1 
ATOM   1703  O  OG1 . THR A  1 216 ? 45.759  -73.344  5.533   1.00 11.61 ? 216  THR A OG1 1 
ATOM   1704  C  CG2 . THR A  1 216 ? 47.183  -72.010  6.943   1.00 10.26 ? 216  THR A CG2 1 
ATOM   1705  N  N   . ILE A  1 217 ? 45.705  -68.849  5.721   1.00 10.22 ? 217  ILE A N   1 
ATOM   1706  C  CA  . ILE A  1 217 ? 46.133  -67.543  6.230   1.00 12.13 ? 217  ILE A CA  1 
ATOM   1707  C  C   . ILE A  1 217 ? 45.057  -66.865  7.050   1.00 11.81 ? 217  ILE A C   1 
ATOM   1708  O  O   . ILE A  1 217 ? 45.362  -66.054  7.928   1.00 12.54 ? 217  ILE A O   1 
ATOM   1709  C  CB  . ILE A  1 217 ? 46.590  -66.609  5.100   1.00 16.18 ? 217  ILE A CB  1 
ATOM   1710  C  CG1 . ILE A  1 217 ? 47.265  -65.340  5.694   1.00 16.05 ? 217  ILE A CG1 1 
ATOM   1711  C  CG2 . ILE A  1 217 ? 45.391  -66.246  4.161   1.00 11.90 ? 217  ILE A CG2 1 
ATOM   1712  C  CD1 . ILE A  1 217 ? 48.141  -64.599  4.667   1.00 15.47 ? 217  ILE A CD1 1 
ATOM   1713  N  N   . VAL A  1 218 ? 43.785  -67.158  6.768   1.00 12.58 ? 218  VAL A N   1 
ATOM   1714  C  CA  . VAL A  1 218 ? 42.676  -66.522  7.460   1.00 14.07 ? 218  VAL A CA  1 
ATOM   1715  C  C   . VAL A  1 218 ? 42.592  -67.010  8.901   1.00 14.29 ? 218  VAL A C   1 
ATOM   1716  O  O   . VAL A  1 218 ? 42.422  -66.204  9.833   1.00 14.77 ? 218  VAL A O   1 
ATOM   1717  C  CB  . VAL A  1 218 ? 41.383  -66.785  6.653   1.00 15.76 ? 218  VAL A CB  1 
ATOM   1718  C  CG1 . VAL A  1 218 ? 40.142  -66.449  7.453   1.00 15.54 ? 218  VAL A CG1 1 
ATOM   1719  C  CG2 . VAL A  1 218 ? 41.436  -65.897  5.426   1.00 14.62 ? 218  VAL A CG2 1 
ATOM   1720  N  N   . VAL A  1 219 ? 42.748  -68.327  9.127   1.00 14.49 ? 219  VAL A N   1 
ATOM   1721  C  CA  . VAL A  1 219 ? 42.640  -68.805  10.493  1.00 12.71 ? 219  VAL A CA  1 
ATOM   1722  C  C   . VAL A  1 219 ? 43.896  -68.441  11.291  1.00 13.35 ? 219  VAL A C   1 
ATOM   1723  O  O   . VAL A  1 219 ? 43.826  -68.306  12.505  1.00 9.87  ? 219  VAL A O   1 
ATOM   1724  C  CB  . VAL A  1 219 ? 42.302  -70.322  10.574  1.00 16.17 ? 219  VAL A CB  1 
ATOM   1725  C  CG1 . VAL A  1 219 ? 40.945  -70.599  9.910   1.00 20.14 ? 219  VAL A CG1 1 
ATOM   1726  C  CG2 . VAL A  1 219 ? 43.368  -71.284  9.960   1.00 18.18 ? 219  VAL A CG2 1 
ATOM   1727  N  N   . ARG A  1 220 ? 45.048  -68.263  10.623  1.00 9.70  ? 220  ARG A N   1 
ATOM   1728  C  CA  . ARG A  1 220 ? 46.230  -67.759  11.295  1.00 17.01 ? 220  ARG A CA  1 
ATOM   1729  C  C   . ARG A  1 220 ? 46.094  -66.285  11.653  1.00 12.53 ? 220  ARG A C   1 
ATOM   1730  O  O   . ARG A  1 220 ? 46.478  -65.874  12.751  1.00 9.41  ? 220  ARG A O   1 
ATOM   1731  C  CB  . ARG A  1 220 ? 47.464  -68.032  10.416  1.00 8.30  ? 220  ARG A CB  1 
ATOM   1732  C  CG  . ARG A  1 220 ? 47.747  -69.555  10.300  1.00 8.24  ? 220  ARG A CG  1 
ATOM   1733  C  CD  . ARG A  1 220 ? 49.050  -69.936  9.572   1.00 10.39 ? 220  ARG A CD  1 
ATOM   1734  N  NE  . ARG A  1 220 ? 50.261  -69.607  10.353  1.00 13.10 ? 220  ARG A NE  1 
ATOM   1735  C  CZ  . ARG A  1 220 ? 50.742  -70.360  11.358  1.00 16.17 ? 220  ARG A CZ  1 
ATOM   1736  N  NH1 . ARG A  1 220 ? 50.092  -71.481  11.724  1.00 16.72 ? 220  ARG A NH1 1 
ATOM   1737  N  NH2 . ARG A  1 220 ? 51.856  -69.994  12.009  1.00 16.27 ? 220  ARG A NH2 1 
ATOM   1738  N  N   . ALA A  1 221 ? 45.568  -65.448  10.744  1.00 13.05 ? 221  ALA A N   1 
ATOM   1739  C  CA  . ALA A  1 221 ? 45.414  -64.056  11.120  1.00 8.33  ? 221  ALA A CA  1 
ATOM   1740  C  C   . ALA A  1 221 ? 44.292  -63.870  12.137  1.00 13.98 ? 221  ALA A C   1 
ATOM   1741  O  O   . ALA A  1 221 ? 44.330  -62.914  12.933  1.00 15.27 ? 221  ALA A O   1 
ATOM   1742  C  CB  . ALA A  1 221 ? 45.151  -63.211  9.877   1.00 10.97 ? 221  ALA A CB  1 
ATOM   1743  N  N   . CYS A  1 222 ? 43.279  -64.743  12.106  1.00 10.13 ? 222  CYS A N   1 
ATOM   1744  C  CA  . CYS A  1 222 ? 42.077  -64.546  12.917  1.00 12.18 ? 222  CYS A CA  1 
ATOM   1745  C  C   . CYS A  1 222 ? 41.945  -65.717  13.880  1.00 13.51 ? 222  CYS A C   1 
ATOM   1746  O  O   . CYS A  1 222 ? 42.809  -65.884  14.744  1.00 12.64 ? 222  CYS A O   1 
ATOM   1747  C  CB  . CYS A  1 222 ? 40.843  -64.332  12.034  1.00 11.68 ? 222  CYS A CB  1 
ATOM   1748  S  SG  . CYS A  1 222 ? 41.045  -62.976  10.870  1.00 16.38 ? 222  CYS A SG  1 
ATOM   1749  N  N   . ASP A  1 223 ? 40.868  -66.502  13.794  1.00 12.26 ? 223  ASP A N   1 
ATOM   1750  C  CA  . ASP A  1 223 ? 40.686  -67.617  14.735  1.00 11.98 ? 223  ASP A CA  1 
ATOM   1751  C  C   . ASP A  1 223 ? 39.723  -68.648  14.140  1.00 12.65 ? 223  ASP A C   1 
ATOM   1752  O  O   . ASP A  1 223 ? 39.255  -68.511  13.006  1.00 16.31 ? 223  ASP A O   1 
ATOM   1753  C  CB  . ASP A  1 223 ? 40.187  -67.083  16.076  1.00 13.32 ? 223  ASP A CB  1 
ATOM   1754  C  CG  . ASP A  1 223 ? 38.736  -66.627  16.004  1.00 14.58 ? 223  ASP A CG  1 
ATOM   1755  O  OD1 . ASP A  1 223 ? 38.164  -66.424  14.894  1.00 12.67 ? 223  ASP A OD1 1 
ATOM   1756  O  OD2 . ASP A  1 223 ? 38.158  -66.440  17.086  1.00 20.64 ? 223  ASP A OD2 1 
ATOM   1757  N  N   . GLY A  1 224 ? 39.370  -69.657  14.941  1.00 13.63 ? 224  GLY A N   1 
ATOM   1758  C  CA  . GLY A  1 224 ? 38.502  -70.713  14.459  1.00 14.39 ? 224  GLY A CA  1 
ATOM   1759  C  C   . GLY A  1 224 ? 37.069  -70.272  14.323  1.00 11.84 ? 224  GLY A C   1 
ATOM   1760  O  O   . GLY A  1 224 ? 36.321  -70.805  13.485  1.00 10.98 ? 224  GLY A O   1 
ATOM   1761  N  N   . GLY A  1 225 ? 36.652  -69.322  15.169  1.00 11.50 ? 225  GLY A N   1 
ATOM   1762  C  CA  . GLY A  1 225 ? 35.316  -68.798  15.069  1.00 10.31 ? 225  GLY A CA  1 
ATOM   1763  C  C   . GLY A  1 225 ? 35.073  -68.047  13.763  1.00 12.58 ? 225  GLY A C   1 
ATOM   1764  O  O   . GLY A  1 225 ? 33.933  -67.778  13.413  1.00 9.64  ? 225  GLY A O   1 
ATOM   1765  N  N   . THR A  1 226 ? 36.127  -67.668  13.057  1.00 9.52  ? 226  THR A N   1 
ATOM   1766  C  CA  . THR A  1 226 ? 35.947  -67.018  11.771  1.00 9.47  ? 226  THR A CA  1 
ATOM   1767  C  C   . THR A  1 226 ? 35.365  -67.971  10.710  1.00 9.15  ? 226  THR A C   1 
ATOM   1768  O  O   . THR A  1 226 ? 34.662  -67.533  9.801   1.00 11.63 ? 226  THR A O   1 
ATOM   1769  C  CB  . THR A  1 226 ? 37.307  -66.490  11.323  1.00 11.41 ? 226  THR A CB  1 
ATOM   1770  O  OG1 . THR A  1 226 ? 37.768  -65.595  12.314  1.00 10.38 ? 226  THR A OG1 1 
ATOM   1771  C  CG2 . THR A  1 226 ? 37.161  -65.751  9.988   1.00 14.83 ? 226  THR A CG2 1 
ATOM   1772  N  N   . VAL A  1 227 ? 35.619  -69.274  10.846  1.00 10.84 ? 227  VAL A N   1 
ATOM   1773  C  CA  . VAL A  1 227 ? 35.482  -70.226  9.733   1.00 11.15 ? 227  VAL A CA  1 
ATOM   1774  C  C   . VAL A  1 227 ? 34.025  -70.438  9.315   1.00 10.85 ? 227  VAL A C   1 
ATOM   1775  O  O   . VAL A  1 227 ? 33.685  -70.318  8.120   1.00 9.55  ? 227  VAL A O   1 
ATOM   1776  C  CB  . VAL A  1 227 ? 36.169  -71.540  10.126  1.00 10.08 ? 227  VAL A CB  1 
ATOM   1777  C  CG1 . VAL A  1 227 ? 36.061  -72.557  9.026   1.00 10.01 ? 227  VAL A CG1 1 
ATOM   1778  C  CG2 . VAL A  1 227 ? 37.643  -71.144  10.428  1.00 9.94  ? 227  VAL A CG2 1 
ATOM   1779  N  N   . SER A  1 228 ? 33.125  -70.717  10.274  1.00 8.62  ? 228  SER A N   1 
ATOM   1780  C  CA  . SER A  1 228 ? 31.748  -70.926  9.849   1.00 12.83 ? 228  SER A CA  1 
ATOM   1781  C  C   . SER A  1 228 ? 31.189  -69.648  9.258   1.00 12.03 ? 228  SER A C   1 
ATOM   1782  O  O   . SER A  1 228 ? 30.350  -69.704  8.361   1.00 11.60 ? 228  SER A O   1 
ATOM   1783  C  CB  . SER A  1 228 ? 30.842  -71.404  10.985  1.00 12.62 ? 228  SER A CB  1 
ATOM   1784  O  OG  . SER A  1 228 ? 30.665  -70.406  11.974  1.00 16.71 ? 228  SER A OG  1 
ATOM   1785  N  N   . ARG A  1 229 ? 31.646  -68.487  9.727   1.00 11.54 ? 229  ARG A N   1 
ATOM   1786  C  CA  . ARG A  1 229 ? 31.105  -67.230  9.196   1.00 10.06 ? 229  ARG A CA  1 
ATOM   1787  C  C   . ARG A  1 229 ? 31.591  -67.012  7.775   1.00 8.74  ? 229  ARG A C   1 
ATOM   1788  O  O   . ARG A  1 229 ? 30.795  -66.705  6.872   1.00 9.90  ? 229  ARG A O   1 
ATOM   1789  C  CB  . ARG A  1 229 ? 31.491  -66.058  10.100  1.00 10.17 ? 229  ARG A CB  1 
ATOM   1790  C  CG  . ARG A  1 229 ? 30.849  -66.231  11.464  1.00 11.02 ? 229  ARG A CG  1 
ATOM   1791  C  CD  . ARG A  1 229 ? 31.173  -65.072  12.403  1.00 12.10 ? 229  ARG A CD  1 
ATOM   1792  N  NE  . ARG A  1 229 ? 30.377  -65.111  13.650  1.00 16.30 ? 229  ARG A NE  1 
ATOM   1793  C  CZ  . ARG A  1 229 ? 30.819  -65.547  14.828  1.00 15.03 ? 229  ARG A CZ  1 
ATOM   1794  N  NH1 . ARG A  1 229 ? 32.050  -66.032  14.924  1.00 11.99 ? 229  ARG A NH1 1 
ATOM   1795  N  NH2 . ARG A  1 229 ? 30.036  -65.502  15.904  1.00 10.26 ? 229  ARG A NH2 1 
ATOM   1796  N  N   . TRP A  1 230 ? 32.903  -67.156  7.572   1.00 8.07  ? 230  TRP A N   1 
ATOM   1797  C  CA  . TRP A  1 230 ? 33.489  -66.938  6.256   1.00 9.48  ? 230  TRP A CA  1 
ATOM   1798  C  C   . TRP A  1 230 ? 32.850  -67.864  5.222   1.00 12.47 ? 230  TRP A C   1 
ATOM   1799  O  O   . TRP A  1 230 ? 32.442  -67.422  4.131   1.00 10.86 ? 230  TRP A O   1 
ATOM   1800  C  CB  . TRP A  1 230 ? 35.010  -67.145  6.350   1.00 6.12  ? 230  TRP A CB  1 
ATOM   1801  C  CG  . TRP A  1 230 ? 35.774  -66.879  5.113   1.00 11.50 ? 230  TRP A CG  1 
ATOM   1802  C  CD1 . TRP A  1 230 ? 35.707  -67.554  3.948   1.00 8.22  ? 230  TRP A CD1 1 
ATOM   1803  C  CD2 . TRP A  1 230 ? 36.803  -65.899  4.944   1.00 15.02 ? 230  TRP A CD2 1 
ATOM   1804  N  NE1 . TRP A  1 230 ? 36.594  -67.042  3.041   1.00 10.83 ? 230  TRP A NE1 1 
ATOM   1805  C  CE2 . TRP A  1 230 ? 37.269  -66.008  3.621   1.00 13.27 ? 230  TRP A CE2 1 
ATOM   1806  C  CE3 . TRP A  1 230 ? 37.350  -64.921  5.776   1.00 10.60 ? 230  TRP A CE3 1 
ATOM   1807  C  CZ2 . TRP A  1 230 ? 38.254  -65.172  3.105   1.00 11.71 ? 230  TRP A CZ2 1 
ATOM   1808  C  CZ3 . TRP A  1 230 ? 38.293  -64.039  5.247   1.00 9.76  ? 230  TRP A CZ3 1 
ATOM   1809  C  CH2 . TRP A  1 230 ? 38.734  -64.174  3.927   1.00 10.30 ? 230  TRP A CH2 1 
ATOM   1810  N  N   . SER A  1 231 ? 32.783  -69.164  5.539   1.00 9.80  ? 231  SER A N   1 
ATOM   1811  C  CA  . SER A  1 231 ? 32.047  -70.145  4.740   1.00 12.13 ? 231  SER A CA  1 
ATOM   1812  C  C   . SER A  1 231 ? 30.627  -69.652  4.418   1.00 13.19 ? 231  SER A C   1 
ATOM   1813  O  O   . SER A  1 231 ? 30.205  -69.604  3.245   1.00 10.31 ? 231  SER A O   1 
ATOM   1814  C  CB  . SER A  1 231 ? 32.029  -71.487  5.503   1.00 10.91 ? 231  SER A CB  1 
ATOM   1815  O  OG  . SER A  1 231 ? 30.939  -72.306  5.081   1.00 14.82 ? 231  SER A OG  1 
ATOM   1816  N  N   . ALA A  1 232 ? 29.880  -69.256  5.443   1.00 9.70  ? 232  ALA A N   1 
ATOM   1817  C  CA  . ALA A  1 232 ? 28.493  -68.857  5.207   1.00 10.29 ? 232  ALA A CA  1 
ATOM   1818  C  C   . ALA A  1 232 ? 28.385  -67.599  4.325   1.00 11.13 ? 232  ALA A C   1 
ATOM   1819  O  O   . ALA A  1 232 ? 27.454  -67.474  3.511   1.00 8.87  ? 232  ALA A O   1 
ATOM   1820  C  CB  . ALA A  1 232 ? 27.807  -68.609  6.541   1.00 10.32 ? 232  ALA A CB  1 
ATOM   1821  N  N   . MET A  1 233 ? 29.290  -66.624  4.495   1.00 12.49 ? 233  MET A N   1 
ATOM   1822  C  CA  . MET A  1 233 ? 29.179  -65.420  3.667   1.00 9.99  ? 233  MET A CA  1 
ATOM   1823  C  C   . MET A  1 233 ? 29.321  -65.787  2.204   1.00 9.23  ? 233  MET A C   1 
ATOM   1824  O  O   . MET A  1 233 ? 28.580  -65.291  1.336   1.00 7.98  ? 233  MET A O   1 
ATOM   1825  C  CB  . MET A  1 233 ? 30.236  -64.354  4.028   1.00 8.03  ? 233  MET A CB  1 
ATOM   1826  C  CG  . MET A  1 233 ? 30.273  -63.907  5.489   1.00 12.85 ? 233  MET A CG  1 
ATOM   1827  S  SD  . MET A  1 233 ? 28.696  -63.212  6.043   1.00 14.69 ? 233  MET A SD  1 
ATOM   1828  C  CE  . MET A  1 233 ? 28.038  -64.610  6.991   1.00 17.00 ? 233  MET A CE  1 
ATOM   1829  N  N   . GLN A  1 234 ? 30.282  -66.648  1.908   1.00 9.60  ? 234  GLN A N   1 
ATOM   1830  C  CA  . GLN A  1 234 ? 30.573  -66.932  0.521   1.00 10.35 ? 234  GLN A CA  1 
ATOM   1831  C  C   . GLN A  1 234 ? 29.605  -67.964  -0.042  1.00 12.21 ? 234  GLN A C   1 
ATOM   1832  O  O   . GLN A  1 234 ? 29.358  -67.938  -1.259  1.00 10.57 ? 234  GLN A O   1 
ATOM   1833  C  CB  . GLN A  1 234 ? 32.010  -67.394  0.403   1.00 10.34 ? 234  GLN A CB  1 
ATOM   1834  C  CG  . GLN A  1 234 ? 32.954  -66.272  0.940   1.00 10.27 ? 234  GLN A CG  1 
ATOM   1835  C  CD  . GLN A  1 234 ? 32.663  -64.841  0.319   1.00 17.23 ? 234  GLN A CD  1 
ATOM   1836  O  OE1 . GLN A  1 234 ? 33.265  -64.473  -0.687  1.00 20.87 ? 234  GLN A OE1 1 
ATOM   1837  N  NE2 . GLN A  1 234 ? 31.762  -64.093  0.907   1.00 10.69 ? 234  GLN A NE2 1 
ATOM   1838  N  N   . ILE A  1 235 ? 28.975  -68.775  0.822   1.00 7.90  ? 235  ILE A N   1 
ATOM   1839  C  CA  . ILE A  1 235 ? 27.901  -69.617  0.336   1.00 12.23 ? 235  ILE A CA  1 
ATOM   1840  C  C   . ILE A  1 235 ? 26.764  -68.730  -0.157  1.00 15.49 ? 235  ILE A C   1 
ATOM   1841  O  O   . ILE A  1 235 ? 26.175  -68.968  -1.224  1.00 8.23  ? 235  ILE A O   1 
ATOM   1842  C  CB  . ILE A  1 235 ? 27.443  -70.591  1.439   1.00 8.41  ? 235  ILE A CB  1 
ATOM   1843  C  CG1 . ILE A  1 235 ? 28.404  -71.776  1.547   1.00 12.27 ? 235  ILE A CG1 1 
ATOM   1844  C  CG2 . ILE A  1 235 ? 26.005  -71.028  1.198   1.00 11.64 ? 235  ILE A CG2 1 
ATOM   1845  C  CD1 . ILE A  1 235 ? 28.136  -72.478  2.918   1.00 13.15 ? 235  ILE A CD1 1 
ATOM   1846  N  N   . GLY A  1 236 ? 26.442  -67.686  0.628   1.00 10.54 ? 236  GLY A N   1 
ATOM   1847  C  CA  . GLY A  1 236 ? 25.381  -66.765  0.251   1.00 10.27 ? 236  GLY A CA  1 
ATOM   1848  C  C   . GLY A  1 236 ? 25.657  -66.047  -1.064  1.00 11.49 ? 236  GLY A C   1 
ATOM   1849  O  O   . GLY A  1 236 ? 24.801  -65.995  -1.940  1.00 11.63 ? 236  GLY A O   1 
ATOM   1850  N  N   . MET A  1 237 ? 26.867  -65.491  -1.214  1.00 10.29 ? 237  MET A N   1 
ATOM   1851  C  CA  . MET A  1 237 ? 27.236  -64.842  -2.459  1.00 9.44  ? 237  MET A CA  1 
ATOM   1852  C  C   . MET A  1 237 ? 27.146  -65.806  -3.630  1.00 9.74  ? 237  MET A C   1 
ATOM   1853  O  O   . MET A  1 237 ? 26.723  -65.428  -4.741  1.00 11.57 ? 237  MET A O   1 
ATOM   1854  C  CB  . MET A  1 237 ? 28.650  -64.272  -2.336  1.00 10.34 ? 237  MET A CB  1 
ATOM   1855  C  CG  . MET A  1 237 ? 28.772  -63.118  -1.346  1.00 12.84 ? 237  MET A CG  1 
ATOM   1856  S  SD  . MET A  1 237 ? 27.519  -61.815  -1.526  1.00 13.13 ? 237  MET A SD  1 
ATOM   1857  C  CE  . MET A  1 237 ? 27.601  -61.464  -3.287  1.00 12.60 ? 237  MET A CE  1 
ATOM   1858  N  N   . SER A  1 238 ? 27.507  -67.059  -3.397  1.00 9.51  ? 238  SER A N   1 
ATOM   1859  C  CA  . SER A  1 238 ? 27.553  -68.027  -4.492  1.00 9.99  ? 238  SER A CA  1 
ATOM   1860  C  C   . SER A  1 238 ? 26.163  -68.489  -4.894  1.00 9.29  ? 238  SER A C   1 
ATOM   1861  O  O   . SER A  1 238 ? 25.917  -68.680  -6.087  1.00 12.07 ? 238  SER A O   1 
ATOM   1862  C  CB  . SER A  1 238 ? 28.432  -69.220  -4.137  1.00 12.77 ? 238  SER A CB  1 
ATOM   1863  O  OG  . SER A  1 238 ? 29.802  -68.812  -3.990  1.00 11.08 ? 238  SER A OG  1 
ATOM   1864  N  N   . PHE A  1 239 ? 25.217  -68.584  -3.948  1.00 14.11 ? 239  PHE A N   1 
ATOM   1865  C  CA  . PHE A  1 239 ? 23.840  -68.826  -4.366  1.00 13.35 ? 239  PHE A CA  1 
ATOM   1866  C  C   . PHE A  1 239 ? 23.276  -67.648  -5.153  1.00 12.52 ? 239  PHE A C   1 
ATOM   1867  O  O   . PHE A  1 239 ? 22.595  -67.848  -6.187  1.00 13.92 ? 239  PHE A O   1 
ATOM   1868  C  CB  . PHE A  1 239 ? 22.958  -69.121  -3.163  1.00 11.46 ? 239  PHE A CB  1 
ATOM   1869  C  CG  . PHE A  1 239 ? 23.015  -70.541  -2.740  1.00 11.38 ? 239  PHE A CG  1 
ATOM   1870  C  CD1 . PHE A  1 239 ? 22.624  -71.541  -3.622  1.00 15.26 ? 239  PHE A CD1 1 
ATOM   1871  C  CD2 . PHE A  1 239 ? 23.478  -70.907  -1.492  1.00 11.72 ? 239  PHE A CD2 1 
ATOM   1872  C  CE1 . PHE A  1 239 ? 22.688  -72.890  -3.263  1.00 13.74 ? 239  PHE A CE1 1 
ATOM   1873  C  CE2 . PHE A  1 239 ? 23.543  -72.305  -1.120  1.00 12.83 ? 239  PHE A CE2 1 
ATOM   1874  C  CZ  . PHE A  1 239 ? 23.138  -73.274  -2.029  1.00 14.50 ? 239  PHE A CZ  1 
ATOM   1875  N  N   . ILE A  1 240 ? 23.507  -66.415  -4.668  1.00 10.39 ? 240  ILE A N   1 
ATOM   1876  C  CA  . ILE A  1 240 ? 23.023  -65.215  -5.356  1.00 11.52 ? 240  ILE A CA  1 
ATOM   1877  C  C   . ILE A  1 240 ? 23.526  -65.191  -6.783  1.00 14.44 ? 240  ILE A C   1 
ATOM   1878  O  O   . ILE A  1 240 ? 22.763  -64.994  -7.737  1.00 14.13 ? 240  ILE A O   1 
ATOM   1879  C  CB  . ILE A  1 240 ? 23.448  -63.931  -4.607  1.00 10.34 ? 240  ILE A CB  1 
ATOM   1880  C  CG1 . ILE A  1 240 ? 22.678  -63.838  -3.314  1.00 12.49 ? 240  ILE A CG1 1 
ATOM   1881  C  CG2 . ILE A  1 240 ? 23.196  -62.675  -5.438  1.00 15.75 ? 240  ILE A CG2 1 
ATOM   1882  C  CD1 . ILE A  1 240 ? 23.204  -62.728  -2.372  1.00 14.03 ? 240  ILE A CD1 1 
ATOM   1883  N  N   . SER A  1 241 ? 24.816  -65.439  -6.957  1.00 12.26 ? 241  SER A N   1 
ATOM   1884  C  CA  . SER A  1 241 ? 25.394  -65.336  -8.291  1.00 13.67 ? 241  SER A CA  1 
ATOM   1885  C  C   . SER A  1 241 ? 24.935  -66.489  -9.191  1.00 13.36 ? 241  SER A C   1 
ATOM   1886  O  O   . SER A  1 241 ? 24.429  -66.258  -10.299 1.00 13.24 ? 241  SER A O   1 
ATOM   1887  C  CB  . SER A  1 241 ? 26.917  -65.302  -8.153  1.00 14.41 ? 241  SER A CB  1 
ATOM   1888  O  OG  . SER A  1 241 ? 27.547  -65.277  -9.411  1.00 12.02 ? 241  SER A OG  1 
ATOM   1889  N  N   . ALA A  1 242 ? 25.078  -67.735  -8.709  1.00 15.66 ? 242  ALA A N   1 
ATOM   1890  C  CA  . ALA A  1 242 ? 24.868  -68.927  -9.542  1.00 15.55 ? 242  ALA A CA  1 
ATOM   1891  C  C   . ALA A  1 242 ? 23.435  -69.080  -9.948  1.00 15.90 ? 242  ALA A C   1 
ATOM   1892  O  O   . ALA A  1 242 ? 23.160  -69.551  -11.046 1.00 15.42 ? 242  ALA A O   1 
ATOM   1893  C  CB  . ALA A  1 242 ? 25.269  -70.193  -8.796  1.00 11.10 ? 242  ALA A CB  1 
ATOM   1894  N  N   . TYR A  1 243 ? 22.513  -68.767  -9.045  1.00 15.96 ? 243  TYR A N   1 
ATOM   1895  C  CA  . TYR A  1 243 ? 21.088  -68.890  -9.318  1.00 16.33 ? 243  TYR A CA  1 
ATOM   1896  C  C   . TYR A  1 243 ? 20.472  -67.573  -9.697  1.00 22.02 ? 243  TYR A C   1 
ATOM   1897  O  O   . TYR A  1 243 ? 19.241  -67.499  -9.877  1.00 18.14 ? 243  TYR A O   1 
ATOM   1898  C  CB  . TYR A  1 243 ? 20.375  -69.488  -8.106  1.00 15.96 ? 243  TYR A CB  1 
ATOM   1899  C  CG  . TYR A  1 243 ? 20.765  -70.963  -7.936  1.00 15.61 ? 243  TYR A CG  1 
ATOM   1900  C  CD1 . TYR A  1 243 ? 20.104  -71.961  -8.660  1.00 21.29 ? 243  TYR A CD1 1 
ATOM   1901  C  CD2 . TYR A  1 243 ? 21.816  -71.329  -7.104  1.00 16.95 ? 243  TYR A CD2 1 
ATOM   1902  C  CE1 . TYR A  1 243 ? 20.446  -73.301  -8.521  1.00 15.62 ? 243  TYR A CE1 1 
ATOM   1903  C  CE2 . TYR A  1 243 ? 22.185  -72.672  -6.943  1.00 19.74 ? 243  TYR A CE2 1 
ATOM   1904  C  CZ  . TYR A  1 243 ? 21.497  -73.655  -7.668  1.00 18.31 ? 243  TYR A CZ  1 
ATOM   1905  O  OH  . TYR A  1 243 ? 21.853  -74.970  -7.510  1.00 15.70 ? 243  TYR A OH  1 
ATOM   1906  N  N   . LYS A  1 244 ? 21.297  -66.539  -9.880  1.00 20.40 ? 244  LYS A N   1 
ATOM   1907  C  CA  . LYS A  1 244 ? 20.805  -65.297  -10.441 1.00 21.60 ? 244  LYS A CA  1 
ATOM   1908  C  C   . LYS A  1 244 ? 19.670  -64.673  -9.638  1.00 17.50 ? 244  LYS A C   1 
ATOM   1909  O  O   . LYS A  1 244 ? 18.685  -64.214  -10.199 1.00 18.03 ? 244  LYS A O   1 
ATOM   1910  C  CB  . LYS A  1 244 ? 20.296  -65.565  -11.841 1.00 27.71 ? 244  LYS A CB  1 
ATOM   1911  C  CG  . LYS A  1 244 ? 21.243  -66.046  -12.924 1.00 34.67 ? 244  LYS A CG  1 
ATOM   1912  C  CD  . LYS A  1 244 ? 20.091  -65.835  -13.886 1.00 43.41 ? 244  LYS A CD  1 
ATOM   1913  C  CE  . LYS A  1 244 ? 20.275  -65.807  -15.360 1.00 49.70 ? 244  LYS A CE  1 
ATOM   1914  N  NZ  . LYS A  1 244 ? 20.260  -66.736  -16.540 1.00 51.61 ? 244  LYS A NZ  1 
ATOM   1915  N  N   . LEU A  1 245 ? 19.846  -64.596  -8.327  1.00 19.01 ? 245  LEU A N   1 
ATOM   1916  C  CA  . LEU A  1 245 ? 18.849  -64.029  -7.422  1.00 21.60 ? 245  LEU A CA  1 
ATOM   1917  C  C   . LEU A  1 245 ? 18.969  -62.506  -7.309  1.00 23.73 ? 245  LEU A C   1 
ATOM   1918  O  O   . LEU A  1 245 ? 19.996  -61.925  -7.658  1.00 22.44 ? 245  LEU A O   1 
ATOM   1919  C  CB  . LEU A  1 245 ? 19.037  -64.643  -6.047  1.00 18.67 ? 245  LEU A CB  1 
ATOM   1920  C  CG  . LEU A  1 245 ? 19.136  -66.161  -6.111  1.00 16.12 ? 245  LEU A CG  1 
ATOM   1921  C  CD1 . LEU A  1 245 ? 19.339  -66.673  -4.692  1.00 15.65 ? 245  LEU A CD1 1 
ATOM   1922  C  CD2 . LEU A  1 245 ? 17.847  -66.748  -6.731  1.00 16.62 ? 245  LEU A CD2 1 
ATOM   1923  N  N   . CYS A  1 246 ? 17.913  -61.867  -6.798  0.72 23.63 ? 246  CYS A N   1 
ATOM   1924  C  CA  A CYS A  1 246 ? 18.037  -60.473  -6.384  0.54 28.05 ? 246  CYS A CA  1 
ATOM   1925  C  CA  B CYS A  1 246 ? 18.038  -60.475  -6.381  0.46 27.99 ? 246  CYS A CA  1 
ATOM   1926  C  C   . CYS A  1 246 ? 19.056  -60.402  -5.269  0.79 20.31 ? 246  CYS A C   1 
ATOM   1927  O  O   . CYS A  1 246 ? 19.023  -61.203  -4.331  0.77 17.70 ? 246  CYS A O   1 
ATOM   1928  C  CB  A CYS A  1 246 ? 16.700  -59.899  -5.897  0.54 31.07 ? 246  CYS A CB  1 
ATOM   1929  C  CB  B CYS A  1 246 ? 16.719  -59.898  -5.869  0.46 31.02 ? 246  CYS A CB  1 
ATOM   1930  S  SG  A CYS A  1 246 ? 16.839  -58.222  -5.165  0.54 31.86 ? 246  CYS A SG  1 
ATOM   1931  S  SG  B CYS A  1 246 ? 17.023  -58.657  -4.556  0.46 32.73 ? 246  CYS A SG  1 
ATOM   1932  N  N   . ALA A  1 247 ? 19.958  -59.448  -5.365  1.00 20.60 ? 247  ALA A N   1 
ATOM   1933  C  CA  . ALA A  1 247 ? 21.136  -59.506  -4.506  1.00 30.97 ? 247  ALA A CA  1 
ATOM   1934  C  C   . ALA A  1 247 ? 20.790  -58.751  -3.236  1.00 32.45 ? 247  ALA A C   1 
ATOM   1935  O  O   . ALA A  1 247 ? 21.236  -57.641  -3.006  1.00 29.90 ? 247  ALA A O   1 
ATOM   1936  C  CB  . ALA A  1 247 ? 22.369  -58.947  -5.220  1.00 31.44 ? 247  ALA A CB  1 
ATOM   1937  N  N   A GLY A  1 248 ? 19.964  -59.395  -2.408  0.54 35.43 ? 248  GLY A N   1 
ATOM   1938  N  N   B GLY A  1 248 ? 19.914  -59.368  -2.442  0.46 35.42 ? 248  GLY A N   1 
ATOM   1939  C  CA  A GLY A  1 248 ? 19.447  -58.791  -1.198  0.54 34.48 ? 248  GLY A CA  1 
ATOM   1940  C  CA  B GLY A  1 248 ? 19.409  -58.745  -1.236  0.46 34.45 ? 248  GLY A CA  1 
ATOM   1941  C  C   A GLY A  1 248 ? 17.942  -58.867  -1.061  0.54 33.59 ? 248  GLY A C   1 
ATOM   1942  C  C   B GLY A  1 248 ? 17.911  -58.854  -1.046  0.46 33.66 ? 248  GLY A C   1 
ATOM   1943  O  O   A GLY A  1 248 ? 17.271  -57.837  -1.146  0.54 35.72 ? 248  GLY A O   1 
ATOM   1944  O  O   B GLY A  1 248 ? 17.214  -57.837  -1.063  0.46 35.66 ? 248  GLY A O   1 
ATOM   1945  N  N   . GLU A  1 249 ? 17.400  -60.070  -0.840  1.00 31.22 ? 249  GLU A N   1 
ATOM   1946  C  CA  . GLU A  1 249 ? 15.966  -60.283  -0.621  1.00 26.17 ? 249  GLU A CA  1 
ATOM   1947  C  C   . GLU A  1 249 ? 15.736  -61.273  0.545   1.00 16.18 ? 249  GLU A C   1 
ATOM   1948  O  O   . GLU A  1 249 ? 16.657  -61.942  1.011   1.00 15.64 ? 249  GLU A O   1 
ATOM   1949  C  CB  . GLU A  1 249 ? 15.300  -60.791  -1.892  1.00 27.67 ? 249  GLU A CB  1 
ATOM   1950  C  CG  . GLU A  1 249 ? 15.852  -62.156  -2.433  1.00 31.27 ? 249  GLU A CG  1 
ATOM   1951  C  CD  . GLU A  1 249 ? 15.153  -62.614  -3.725  1.00 37.95 ? 249  GLU A CD  1 
ATOM   1952  O  OE1 . GLU A  1 249 ? 13.899  -62.692  -3.720  1.00 40.52 ? 249  GLU A OE1 1 
ATOM   1953  O  OE2 . GLU A  1 249 ? 15.844  -62.877  -4.755  1.00 36.90 ? 249  GLU A OE2 1 
ATOM   1954  N  N   . ALA A  1 250 ? 14.475  -61.357  0.996   1.00 16.43 ? 250  ALA A N   1 
ATOM   1955  C  CA  . ALA A  1 250 ? 14.166  -62.071  2.244   1.00 16.05 ? 250  ALA A CA  1 
ATOM   1956  C  C   . ALA A  1 250 ? 14.642  -63.527  2.236   1.00 19.97 ? 250  ALA A C   1 
ATOM   1957  O  O   . ALA A  1 250 ? 15.097  -64.039  3.269   1.00 16.01 ? 250  ALA A O   1 
ATOM   1958  C  CB  . ALA A  1 250 ? 12.666  -61.974  2.541   1.00 16.49 ? 250  ALA A CB  1 
ATOM   1959  N  N   . ALA A  1 251 ? 14.500  -64.234  1.105   1.00 21.32 ? 251  ALA A N   1 
ATOM   1960  C  CA  . ALA A  1 251 ? 14.940  -65.628  1.060   1.00 18.90 ? 251  ALA A CA  1 
ATOM   1961  C  C   . ALA A  1 251 ? 16.422  -65.792  1.390   1.00 15.82 ? 251  ALA A C   1 
ATOM   1962  O  O   . ALA A  1 251 ? 16.822  -66.859  1.853   1.00 16.35 ? 251  ALA A O   1 
ATOM   1963  C  CB  . ALA A  1 251 ? 14.680  -66.252  -0.305  1.00 22.04 ? 251  ALA A CB  1 
ATOM   1964  N  N   . ILE A  1 252 ? 17.251  -64.784  1.097   1.00 14.81 ? 252  ILE A N   1 
ATOM   1965  C  CA  . ILE A  1 252 ? 18.693  -64.873  1.321   1.00 14.36 ? 252  ILE A CA  1 
ATOM   1966  C  C   . ILE A  1 252 ? 18.987  -65.111  2.788   1.00 13.89 ? 252  ILE A C   1 
ATOM   1967  O  O   . ILE A  1 252 ? 19.924  -65.819  3.128   1.00 13.44 ? 252  ILE A O   1 
ATOM   1968  C  CB  . ILE A  1 252 ? 19.399  -63.594  0.807   1.00 21.84 ? 252  ILE A CB  1 
ATOM   1969  C  CG1 . ILE A  1 252 ? 19.135  -63.394  -0.685  1.00 28.76 ? 252  ILE A CG1 1 
ATOM   1970  C  CG2 . ILE A  1 252 ? 20.872  -63.606  1.057   1.00 21.34 ? 252  ILE A CG2 1 
ATOM   1971  C  CD1 . ILE A  1 252 ? 19.459  -64.643  -1.454  1.00 28.93 ? 252  ILE A CD1 1 
ATOM   1972  N  N   . ALA A  1 253 ? 18.168  -64.558  3.678   1.00 18.98 ? 253  ALA A N   1 
ATOM   1973  C  CA  . ALA A  1 253 ? 18.394  -64.758  5.096   1.00 19.81 ? 253  ALA A CA  1 
ATOM   1974  C  C   . ALA A  1 253 ? 18.201  -66.222  5.492   1.00 18.90 ? 253  ALA A C   1 
ATOM   1975  O  O   . ALA A  1 253 ? 18.806  -66.688  6.469   1.00 15.55 ? 253  ALA A O   1 
ATOM   1976  C  CB  . ALA A  1 253 ? 17.485  -63.796  5.886   1.00 13.91 ? 253  ALA A CB  1 
ATOM   1977  N  N   . ASP A  1 254 ? 17.409  -66.973  4.725   1.00 17.09 ? 254  ASP A N   1 
ATOM   1978  C  CA  . ASP A  1 254 ? 17.281  -68.405  4.987   1.00 16.67 ? 254  ASP A CA  1 
ATOM   1979  C  C   . ASP A  1 254 ? 18.563  -69.157  4.674   1.00 16.01 ? 254  ASP A C   1 
ATOM   1980  O  O   . ASP A  1 254 ? 18.935  -70.061  5.436   1.00 14.53 ? 254  ASP A O   1 
ATOM   1981  C  CB  . ASP A  1 254 ? 16.136  -69.013  4.173   1.00 15.68 ? 254  ASP A CB  1 
ATOM   1982  C  CG  . ASP A  1 254 ? 14.774  -68.549  4.644   1.00 20.36 ? 254  ASP A CG  1 
ATOM   1983  O  OD1 . ASP A  1 254 ? 14.677  -68.062  5.794   1.00 21.40 ? 254  ASP A OD1 1 
ATOM   1984  O  OD2 . ASP A  1 254 ? 13.815  -68.727  3.883   1.00 22.55 ? 254  ASP A OD2 1 
ATOM   1985  N  N   . PHE A  1 255 ? 19.235  -68.847  3.535   1.00 12.97 ? 255  PHE A N   1 
ATOM   1986  C  CA  . PHE A  1 255 ? 20.542  -69.468  3.306   1.00 12.61 ? 255  PHE A CA  1 
ATOM   1987  C  C   . PHE A  1 255 ? 21.493  -69.185  4.451   1.00 15.97 ? 255  PHE A C   1 
ATOM   1988  O  O   . PHE A  1 255 ? 22.279  -70.055  4.848   1.00 16.11 ? 255  PHE A O   1 
ATOM   1989  C  CB  . PHE A  1 255 ? 21.220  -68.941  2.038   1.00 18.97 ? 255  PHE A CB  1 
ATOM   1990  C  CG  . PHE A  1 255 ? 20.448  -69.146  0.808   1.00 20.12 ? 255  PHE A CG  1 
ATOM   1991  C  CD1 . PHE A  1 255 ? 19.858  -70.362  0.546   1.00 16.97 ? 255  PHE A CD1 1 
ATOM   1992  C  CD2 . PHE A  1 255 ? 20.269  -68.099  -0.077  1.00 23.75 ? 255  PHE A CD2 1 
ATOM   1993  C  CE1 . PHE A  1 255 ? 19.134  -70.554  -0.606  1.00 20.02 ? 255  PHE A CE1 1 
ATOM   1994  C  CE2 . PHE A  1 255 ? 19.546  -68.279  -1.226  1.00 21.69 ? 255  PHE A CE2 1 
ATOM   1995  C  CZ  . PHE A  1 255 ? 18.965  -69.498  -1.497  1.00 21.40 ? 255  PHE A CZ  1 
ATOM   1996  N  N   . SER A  1 256 ? 21.479  -67.946  4.951   1.00 15.28 ? 256  SER A N   1 
ATOM   1997  C  CA  . SER A  1 256 ? 22.375  -67.579  6.032   1.00 16.16 ? 256  SER A CA  1 
ATOM   1998  C  C   . SER A  1 256 ? 22.104  -68.413  7.277   1.00 11.60 ? 256  SER A C   1 
ATOM   1999  O  O   . SER A  1 256 ? 23.009  -69.024  7.850   1.00 11.26 ? 256  SER A O   1 
ATOM   2000  C  CB  . SER A  1 256 ? 22.222  -66.071  6.335   1.00 16.73 ? 256  SER A CB  1 
ATOM   2001  O  OG  . SER A  1 256 ? 23.032  -65.719  7.457   1.00 22.84 ? 256  SER A OG  1 
ATOM   2002  N  N   . PHE A  1 257 ? 20.848  -68.424  7.743   1.00 11.79 ? 257  PHE A N   1 
ATOM   2003  C  CA  . PHE A  1 257 ? 20.546  -69.170  8.955   1.00 11.53 ? 257  PHE A CA  1 
ATOM   2004  C  C   . PHE A  1 257 ? 20.917  -70.646  8.817   1.00 13.83 ? 257  PHE A C   1 
ATOM   2005  O  O   . PHE A  1 257 ? 21.455  -71.257  9.760   1.00 16.77 ? 257  PHE A O   1 
ATOM   2006  C  CB  . PHE A  1 257 ? 19.068  -69.036  9.286   1.00 13.76 ? 257  PHE A CB  1 
ATOM   2007  C  CG  . PHE A  1 257 ? 18.712  -69.635  10.599  1.00 17.18 ? 257  PHE A CG  1 
ATOM   2008  C  CD1 . PHE A  1 257 ? 19.239  -69.108  11.747  1.00 15.01 ? 257  PHE A CD1 1 
ATOM   2009  C  CD2 . PHE A  1 257 ? 17.816  -70.703  10.680  1.00 21.51 ? 257  PHE A CD2 1 
ATOM   2010  C  CE1 . PHE A  1 257 ? 18.930  -69.635  12.978  1.00 19.84 ? 257  PHE A CE1 1 
ATOM   2011  C  CE2 . PHE A  1 257 ? 17.478  -71.246  11.913  1.00 20.74 ? 257  PHE A CE2 1 
ATOM   2012  C  CZ  . PHE A  1 257 ? 18.021  -70.696  13.070  1.00 19.77 ? 257  PHE A CZ  1 
ATOM   2013  N  N   . ALA A  1 258 ? 20.634  -71.230  7.650   1.00 13.05 ? 258  ALA A N   1 
ATOM   2014  C  CA  . ALA A  1 258 ? 21.034  -72.602  7.361   1.00 12.22 ? 258  ALA A CA  1 
ATOM   2015  C  C   . ALA A  1 258 ? 22.547  -72.762  7.446   1.00 13.69 ? 258  ALA A C   1 
ATOM   2016  O  O   . ALA A  1 258 ? 23.040  -73.683  8.101   1.00 13.12 ? 258  ALA A O   1 
ATOM   2017  C  CB  . ALA A  1 258 ? 20.535  -73.021  5.964   1.00 14.23 ? 258  ALA A CB  1 
ATOM   2018  N  N   . ALA A  1 259 ? 23.306  -71.872  6.792   1.00 14.81 ? 259  ALA A N   1 
ATOM   2019  C  CA  . ALA A  1 259 ? 24.767  -72.054  6.724   1.00 13.72 ? 259  ALA A CA  1 
ATOM   2020  C  C   . ALA A  1 259 ? 25.497  -71.723  8.026   1.00 15.61 ? 259  ALA A C   1 
ATOM   2021  O  O   . ALA A  1 259 ? 26.611  -72.228  8.239   1.00 13.62 ? 259  ALA A O   1 
ATOM   2022  C  CB  . ALA A  1 259 ? 25.355  -71.232  5.558   1.00 14.50 ? 259  ALA A CB  1 
ATOM   2023  N  N   . LYS A  1 260 ? 24.927  -70.889  8.899   1.00 12.23 ? 260  LYS A N   1 
ATOM   2024  C  CA  . LYS A  1 260 ? 25.640  -70.532  10.116  1.00 14.40 ? 260  LYS A CA  1 
ATOM   2025  C  C   . LYS A  1 260 ? 25.103  -71.328  11.308  1.00 16.60 ? 260  LYS A C   1 
ATOM   2026  O  O   . LYS A  1 260 ? 25.761  -71.385  12.348  1.00 16.86 ? 260  LYS A O   1 
ATOM   2027  C  CB  . LYS A  1 260 ? 25.531  -69.028  10.403  1.00 16.78 ? 260  LYS A CB  1 
ATOM   2028  C  CG  . LYS A  1 260 ? 25.951  -68.143  9.250   1.00 17.65 ? 260  LYS A CG  1 
ATOM   2029  C  CD  . LYS A  1 260 ? 25.774  -66.642  9.504   1.00 13.54 ? 260  LYS A CD  1 
ATOM   2030  C  CE  . LYS A  1 260 ? 26.712  -66.234  10.647  1.00 17.63 ? 260  LYS A CE  1 
ATOM   2031  N  NZ  . LYS A  1 260 ? 26.310  -64.977  11.321  1.00 18.27 ? 260  LYS A NZ  1 
HETATM 2032  N  N   . MHS A  1 261 ? 23.898  -71.911  11.174  1.00 15.07 ? 261  MHS A N   1 
HETATM 2033  C  CA  . MHS A  1 261 ? 23.215  -72.569  12.336  1.00 17.09 ? 261  MHS A CA  1 
HETATM 2034  C  C   . MHS A  1 261 ? 22.476  -73.871  12.072  1.00 17.04 ? 261  MHS A C   1 
HETATM 2035  O  O   . MHS A  1 261 ? 22.786  -74.902  12.743  1.00 18.02 ? 261  MHS A O   1 
HETATM 2036  C  CB  . MHS A  1 261 ? 22.220  -71.596  13.022  1.00 20.71 ? 261  MHS A CB  1 
HETATM 2037  C  CG  . MHS A  1 261 ? 22.919  -70.333  13.507  1.00 18.18 ? 261  MHS A CG  1 
HETATM 2038  N  ND1 . MHS A  1 261 ? 23.706  -70.194  14.624  1.00 21.23 ? 261  MHS A ND1 1 
HETATM 2039  C  CD2 . MHS A  1 261 ? 22.872  -69.099  12.871  1.00 13.64 ? 261  MHS A CD2 1 
HETATM 2040  C  CE1 . MHS A  1 261 ? 24.113  -68.915  14.677  1.00 16.39 ? 261  MHS A CE1 1 
HETATM 2041  N  NE2 . MHS A  1 261 ? 23.615  -68.263  13.621  1.00 13.90 ? 261  MHS A NE2 1 
HETATM 2042  C  CM  . MHS A  1 261 ? 24.079  -71.237  15.651  1.00 21.67 ? 261  MHS A CM  1 
ATOM   2043  N  N   . ALA A  1 262 ? 21.531  -73.880  11.138  1.00 14.18 ? 262  ALA A N   1 
ATOM   2044  C  CA  . ALA A  1 262 ? 20.590  -74.998  11.113  1.00 15.28 ? 262  ALA A CA  1 
ATOM   2045  C  C   . ALA A  1 262 ? 21.201  -76.194  10.374  1.00 17.90 ? 262  ALA A C   1 
ATOM   2046  O  O   . ALA A  1 262 ? 20.933  -77.322  10.746  1.00 21.26 ? 262  ALA A O   1 
ATOM   2047  C  CB  . ALA A  1 262 ? 19.250  -74.602  10.519  1.00 18.83 ? 262  ALA A CB  1 
ATOM   2048  N  N   . ASP A  1 263 ? 22.124  -75.946  9.432   1.00 14.97 ? 263  ASP A N   1 
ATOM   2049  C  CA  . ASP A  1 263 ? 22.655  -77.023  8.597   1.00 10.24 ? 263  ASP A CA  1 
ATOM   2050  C  C   . ASP A  1 263 ? 24.175  -77.106  8.614   1.00 14.86 ? 263  ASP A C   1 
ATOM   2051  O  O   . ASP A  1 263 ? 24.761  -77.834  7.803   1.00 16.71 ? 263  ASP A O   1 
ATOM   2052  C  CB  . ASP A  1 263 ? 22.105  -76.844  7.182   1.00 19.67 ? 263  ASP A CB  1 
ATOM   2053  C  CG  . ASP A  1 263 ? 20.585  -76.995  7.146   1.00 29.44 ? 263  ASP A CG  1 
ATOM   2054  O  OD1 . ASP A  1 263 ? 19.884  -76.045  7.516   1.00 33.57 ? 263  ASP A OD1 1 
ATOM   2055  O  OD2 . ASP A  1 263 ? 20.076  -78.069  6.785   1.00 33.72 ? 263  ASP A OD2 1 
ATOM   2056  N  N   . VAL A  1 264 ? 24.828  -76.489  9.590   1.00 14.22 ? 264  VAL A N   1 
ATOM   2057  C  CA  . VAL A  1 264 ? 26.285  -76.442  9.654   1.00 12.51 ? 264  VAL A CA  1 
ATOM   2058  C  C   . VAL A  1 264 ? 26.808  -77.534  10.591  1.00 14.25 ? 264  VAL A C   1 
ATOM   2059  O  O   . VAL A  1 264 ? 26.205  -77.827  11.634  1.00 14.56 ? 264  VAL A O   1 
ATOM   2060  C  CB  . VAL A  1 264 ? 26.722  -75.004  10.068  1.00 14.88 ? 264  VAL A CB  1 
ATOM   2061  C  CG1 . VAL A  1 264 ? 26.216  -74.650  11.456  1.00 16.48 ? 264  VAL A CG1 1 
ATOM   2062  C  CG2 . VAL A  1 264 ? 28.190  -74.852  9.991   1.00 11.48 ? 264  VAL A CG2 1 
ATOM   2063  N  N   . ILE A  1 265 ? 27.962  -78.133  10.251  1.00 11.91 ? 265  ILE A N   1 
ATOM   2064  C  CA  . ILE A  1 265 ? 28.675  -79.039  11.162  1.00 12.21 ? 265  ILE A CA  1 
ATOM   2065  C  C   . ILE A  1 265 ? 30.042  -78.400  11.447  1.00 12.70 ? 265  ILE A C   1 
ATOM   2066  O  O   . ILE A  1 265 ? 30.882  -78.308  10.541  1.00 14.96 ? 265  ILE A O   1 
ATOM   2067  C  CB  . ILE A  1 265 ? 28.866  -80.442  10.566  1.00 14.21 ? 265  ILE A CB  1 
ATOM   2068  C  CG1 . ILE A  1 265 ? 27.536  -81.023  10.031  1.00 24.05 ? 265  ILE A CG1 1 
ATOM   2069  C  CG2 . ILE A  1 265 ? 29.633  -81.426  11.602  1.00 17.31 ? 265  ILE A CG2 1 
ATOM   2070  C  CD1 . ILE A  1 265 ? 26.478  -81.261  11.056  1.00 28.63 ? 265  ILE A CD1 1 
ATOM   2071  N  N   . GLU A  1 266 ? 30.266  -77.958  12.672  1.00 10.25 ? 266  GLU A N   1 
ATOM   2072  C  CA  . GLU A  1 266 ? 31.598  -77.461  12.990  1.00 11.37 ? 266  GLU A CA  1 
ATOM   2073  C  C   . GLU A  1 266 ? 32.448  -78.577  13.581  1.00 14.83 ? 266  GLU A C   1 
ATOM   2074  O  O   . GLU A  1 266 ? 31.954  -79.636  13.944  1.00 16.18 ? 266  GLU A O   1 
ATOM   2075  C  CB  . GLU A  1 266 ? 31.541  -76.284  13.949  1.00 10.73 ? 266  GLU A CB  1 
ATOM   2076  C  CG  . GLU A  1 266 ? 31.102  -74.954  13.212  1.00 22.25 ? 266  GLU A CG  1 
ATOM   2077  C  CD  . GLU A  1 266 ? 30.456  -73.949  14.131  1.00 35.51 ? 266  GLU A CD  1 
ATOM   2078  O  OE1 . GLU A  1 266 ? 29.669  -74.348  15.022  1.00 40.96 ? 266  GLU A OE1 1 
ATOM   2079  O  OE2 . GLU A  1 266 ? 30.732  -72.749  13.970  1.00 37.18 ? 266  GLU A OE2 1 
ATOM   2080  N  N   . MET A  1 267 ? 33.761  -78.337  13.637  1.00 12.46 ? 267  MET A N   1 
ATOM   2081  C  CA  . MET A  1 267 ? 34.677  -79.336  14.174  1.00 8.60  ? 267  MET A CA  1 
ATOM   2082  C  C   . MET A  1 267 ? 34.685  -79.297  15.706  1.00 14.49 ? 267  MET A C   1 
ATOM   2083  O  O   . MET A  1 267 ? 34.911  -80.330  16.354  1.00 14.30 ? 267  MET A O   1 
ATOM   2084  C  CB  . MET A  1 267 ? 36.074  -79.059  13.648  1.00 10.60 ? 267  MET A CB  1 
ATOM   2085  C  CG  . MET A  1 267 ? 36.171  -79.002  12.129  1.00 9.59  ? 267  MET A CG  1 
ATOM   2086  S  SD  . MET A  1 267 ? 35.727  -80.563  11.384  1.00 18.35 ? 267  MET A SD  1 
ATOM   2087  C  CE  . MET A  1 267 ? 34.156  -80.041  10.644  1.00 19.65 ? 267  MET A CE  1 
ATOM   2088  N  N   . GLY A  1 268 ? 34.561  -78.101  16.281  1.00 18.18 ? 268  GLY A N   1 
ATOM   2089  C  CA  . GLY A  1 268 ? 34.647  -77.939  17.726  1.00 19.32 ? 268  GLY A CA  1 
ATOM   2090  C  C   . GLY A  1 268 ? 33.585  -76.983  18.230  1.00 18.20 ? 268  GLY A C   1 
ATOM   2091  O  O   . GLY A  1 268 ? 33.149  -76.069  17.525  1.00 13.75 ? 268  GLY A O   1 
ATOM   2092  N  N   . THR A  1 269 ? 33.162  -77.219  19.464  1.00 18.94 ? 269  THR A N   1 
ATOM   2093  C  CA  . THR A  1 269 ? 32.156  -76.432  20.156  1.00 16.47 ? 269  THR A CA  1 
ATOM   2094  C  C   . THR A  1 269 ? 32.794  -75.386  21.094  1.00 17.59 ? 269  THR A C   1 
ATOM   2095  O  O   . THR A  1 269 ? 33.990  -75.440  21.439  1.00 13.56 ? 269  THR A O   1 
ATOM   2096  C  CB  . THR A  1 269 ? 31.215  -77.368  20.936  1.00 13.97 ? 269  THR A CB  1 
ATOM   2097  O  OG1 . THR A  1 269 ? 31.983  -78.371  21.651  1.00 15.84 ? 269  THR A OG1 1 
ATOM   2098  C  CG2 . THR A  1 269 ? 30.217  -78.095  19.943  1.00 11.08 ? 269  THR A CG2 1 
ATOM   2099  N  N   . ILE A  1 270 ? 31.976  -74.436  21.538  1.00 13.30 ? 270  ILE A N   1 
ATOM   2100  C  CA  . ILE A  1 270 ? 32.541  -73.334  22.330  1.00 12.52 ? 270  ILE A CA  1 
ATOM   2101  C  C   . ILE A  1 270 ? 32.897  -73.784  23.749  1.00 10.33 ? 270  ILE A C   1 
ATOM   2102  O  O   . ILE A  1 270 ? 32.389  -74.783  24.269  1.00 13.18 ? 270  ILE A O   1 
ATOM   2103  C  CB  . ILE A  1 270 ? 31.613  -72.107  22.390  1.00 12.76 ? 270  ILE A CB  1 
ATOM   2104  C  CG1 . ILE A  1 270 ? 30.290  -72.505  23.074  1.00 12.16 ? 270  ILE A CG1 1 
ATOM   2105  C  CG2 . ILE A  1 270 ? 31.426  -71.533  21.018  1.00 12.35 ? 270  ILE A CG2 1 
ATOM   2106  C  CD1 . ILE A  1 270 ? 29.536  -71.272  23.582  1.00 15.36 ? 270  ILE A CD1 1 
ATOM   2107  N  N   . MET A  1 271 ? 33.782  -72.964  24.410  1.00 10.22 ? 271  MET A N   1 
ATOM   2108  C  CA  . MET A  1 271 ? 34.302  -73.168  25.752  1.00 13.53 ? 271  MET A CA  1 
ATOM   2109  C  C   . MET A  1 271 ? 33.536  -72.312  26.754  1.00 14.95 ? 271  MET A C   1 
ATOM   2110  O  O   . MET A  1 271 ? 33.002  -71.253  26.401  1.00 15.86 ? 271  MET A O   1 
ATOM   2111  C  CB  . MET A  1 271 ? 35.791  -72.798  25.782  1.00 14.97 ? 271  MET A CB  1 
ATOM   2112  C  CG  . MET A  1 271 ? 36.693  -73.557  24.845  1.00 16.33 ? 271  MET A CG  1 
ATOM   2113  S  SD  . MET A  1 271 ? 36.993  -75.267  25.377  1.00 19.20 ? 271  MET A SD  1 
ATOM   2114  C  CE  . MET A  1 271 ? 35.598  -76.126  24.679  1.00 19.61 ? 271  MET A CE  1 
ATOM   2115  N  N   . PRO A  1 272 ? 33.487  -72.714  28.020  1.00 13.51 ? 272  PRO A N   1 
ATOM   2116  C  CA  . PRO A  1 272 ? 33.002  -71.804  29.071  1.00 16.61 ? 272  PRO A CA  1 
ATOM   2117  C  C   . PRO A  1 272 ? 33.977  -70.649  29.312  1.00 13.68 ? 272  PRO A C   1 
ATOM   2118  O  O   . PRO A  1 272 ? 35.110  -70.661  28.854  1.00 13.98 ? 272  PRO A O   1 
ATOM   2119  C  CB  . PRO A  1 272 ? 32.890  -72.709  30.290  1.00 17.23 ? 272  PRO A CB  1 
ATOM   2120  C  CG  . PRO A  1 272 ? 33.866  -73.772  30.047  1.00 18.42 ? 272  PRO A CG  1 
ATOM   2121  C  CD  . PRO A  1 272 ? 33.988  -73.985  28.575  1.00 12.56 ? 272  PRO A CD  1 
ATOM   2122  N  N   . ALA A  1 273 ? 33.504  -69.635  30.059  1.00 11.84 ? 273  ALA A N   1 
ATOM   2123  C  CA  . ALA A  1 273 ? 34.179  -68.323  30.124  1.00 14.65 ? 273  ALA A CA  1 
ATOM   2124  C  C   . ALA A  1 273 ? 35.623  -68.417  30.609  1.00 13.76 ? 273  ALA A C   1 
ATOM   2125  O  O   . ALA A  1 273 ? 36.487  -67.673  30.138  1.00 14.39 ? 273  ALA A O   1 
ATOM   2126  C  CB  . ALA A  1 273 ? 33.391  -67.370  31.032  1.00 14.15 ? 273  ALA A CB  1 
ATOM   2127  N  N   . ARG A  1 274 ? 35.903  -69.285  31.586  1.00 11.61 ? 274  ARG A N   1 
ATOM   2128  C  CA  A ARG A  1 274 ? 37.244  -69.416  32.118  0.49 15.64 ? 274  ARG A CA  1 
ATOM   2129  C  CA  B ARG A  1 274 ? 37.252  -69.369  32.122  0.51 15.69 ? 274  ARG A CA  1 
ATOM   2130  C  C   . ARG A  1 274 ? 38.272  -69.716  31.039  1.00 15.49 ? 274  ARG A C   1 
ATOM   2131  O  O   . ARG A  1 274 ? 39.442  -69.324  31.138  1.00 12.37 ? 274  ARG A O   1 
ATOM   2132  C  CB  A ARG A  1 274 ? 37.305  -70.520  33.174  0.49 16.05 ? 274  ARG A CB  1 
ATOM   2133  C  CB  B ARG A  1 274 ? 37.340  -70.397  33.266  0.51 16.16 ? 274  ARG A CB  1 
ATOM   2134  C  CG  A ARG A  1 274 ? 38.386  -70.234  34.158  0.49 16.88 ? 274  ARG A CG  1 
ATOM   2135  C  CG  B ARG A  1 274 ? 38.663  -70.327  34.021  0.51 17.40 ? 274  ARG A CG  1 
ATOM   2136  C  CD  A ARG A  1 274 ? 38.768  -71.381  35.112  0.49 15.53 ? 274  ARG A CD  1 
ATOM   2137  C  CD  B ARG A  1 274 ? 38.810  -71.370  35.174  0.51 15.34 ? 274  ARG A CD  1 
ATOM   2138  N  NE  A ARG A  1 274 ? 39.693  -70.779  36.044  0.49 14.20 ? 274  ARG A NE  1 
ATOM   2139  N  NE  B ARG A  1 274 ? 38.038  -70.960  36.337  0.51 14.95 ? 274  ARG A NE  1 
ATOM   2140  C  CZ  A ARG A  1 274 ? 39.304  -70.123  37.139  0.49 16.69 ? 274  ARG A CZ  1 
ATOM   2141  C  CZ  B ARG A  1 274 ? 38.500  -70.171  37.308  0.51 16.67 ? 274  ARG A CZ  1 
ATOM   2142  N  NH1 A ARG A  1 274 ? 38.014  -70.041  37.443  0.49 17.08 ? 274  ARG A NH1 1 
ATOM   2143  N  NH1 B ARG A  1 274 ? 39.743  -69.694  37.279  0.51 16.46 ? 274  ARG A NH1 1 
ATOM   2144  N  NH2 A ARG A  1 274 ? 40.198  -69.557  37.931  0.49 16.35 ? 274  ARG A NH2 1 
ATOM   2145  N  NH2 B ARG A  1 274 ? 37.721  -69.859  38.320  0.51 17.31 ? 274  ARG A NH2 1 
HETATM 2146  N  N   . AGM A  1 275 ? 37.847  -70.442  30.013  1.00 13.27 ? 275  AGM A N   1 
HETATM 2147  C  CA  . AGM A  1 275 ? 38.826  -70.859  28.971  1.00 9.72  ? 275  AGM A CA  1 
HETATM 2148  C  CB  . AGM A  1 275 ? 39.250  -72.339  29.096  1.00 10.01 ? 275  AGM A CB  1 
HETATM 2149  C  CG  . AGM A  1 275 ? 38.071  -73.314  29.263  1.00 13.22 ? 275  AGM A CG  1 
HETATM 2150  C  CD  . AGM A  1 275 ? 38.537  -74.648  29.809  1.00 9.90  ? 275  AGM A CD  1 
HETATM 2151  C  CE2 . AGM A  1 275 ? 39.130  -75.556  28.757  1.00 10.66 ? 275  AGM A CE2 1 
HETATM 2152  N  NE1 . AGM A  1 275 ? 37.390  -75.369  30.310  1.00 9.64  ? 275  AGM A NE1 1 
HETATM 2153  C  CZ  . AGM A  1 275 ? 37.103  -75.495  31.705  1.00 14.03 ? 275  AGM A CZ  1 
HETATM 2154  N  NH1 . AGM A  1 275 ? 35.722  -75.900  31.846  1.00 16.44 ? 275  AGM A NH1 1 
HETATM 2155  N  NH2 . AGM A  1 275 ? 37.327  -74.313  32.498  1.00 8.58  ? 275  AGM A NH2 1 
HETATM 2156  C  C   . AGM A  1 275 ? 38.212  -70.486  27.620  1.00 11.21 ? 275  AGM A C   1 
HETATM 2157  O  O   . AGM A  1 275 ? 38.366  -71.203  26.597  1.00 13.62 ? 275  AGM A O   1 
ATOM   2158  N  N   . ALA A  1 276 ? 37.555  -69.333  27.609  1.00 13.70 ? 276  ALA A N   1 
ATOM   2159  C  CA  . ALA A  1 276 ? 36.778  -68.876  26.441  1.00 15.71 ? 276  ALA A CA  1 
ATOM   2160  C  C   . ALA A  1 276 ? 37.510  -68.971  25.100  1.00 16.59 ? 276  ALA A C   1 
ATOM   2161  O  O   . ALA A  1 276 ? 38.643  -68.524  24.951  1.00 15.63 ? 276  ALA A O   1 
ATOM   2162  C  CB  . ALA A  1 276 ? 36.296  -67.427  26.662  1.00 15.99 ? 276  ALA A CB  1 
ATOM   2163  N  N   . ARG A  1 277 ? 36.809  -69.542  24.129  1.00 13.16 ? 277  ARG A N   1 
ATOM   2164  C  CA  . ARG A  1 277 ? 37.243  -69.664  22.744  1.00 14.53 ? 277  ARG A CA  1 
ATOM   2165  C  C   . ARG A  1 277 ? 36.002  -69.854  21.896  1.00 17.53 ? 277  ARG A C   1 
ATOM   2166  O  O   . ARG A  1 277 ? 35.042  -70.485  22.336  1.00 20.10 ? 277  ARG A O   1 
ATOM   2167  C  CB  . ARG A  1 277 ? 38.166  -70.861  22.519  1.00 14.77 ? 277  ARG A CB  1 
ATOM   2168  C  CG  . ARG A  1 277 ? 39.590  -70.490  22.494  1.00 17.90 ? 277  ARG A CG  1 
ATOM   2169  C  CD  . ARG A  1 277 ? 40.317  -70.872  23.779  1.00 13.54 ? 277  ARG A CD  1 
ATOM   2170  N  NE  . ARG A  1 277 ? 41.616  -70.220  23.740  1.00 9.26  ? 277  ARG A NE  1 
ATOM   2171  C  CZ  . ARG A  1 277 ? 42.564  -70.401  24.648  1.00 12.27 ? 277  ARG A CZ  1 
ATOM   2172  N  NH1 . ARG A  1 277 ? 42.375  -71.258  25.660  1.00 13.89 ? 277  ARG A NH1 1 
ATOM   2173  N  NH2 . ARG A  1 277 ? 43.704  -69.757  24.512  1.00 10.61 ? 277  ARG A NH2 1 
ATOM   2174  N  N   . GLY A  1 278 ? 36.047  -69.384  20.660  1.00 18.38 ? 278  GLY A N   1 
ATOM   2175  C  CA  . GLY A  1 278 ? 34.950  -69.664  19.751  1.00 18.04 ? 278  GLY A CA  1 
ATOM   2176  C  C   . GLY A  1 278 ? 35.002  -71.095  19.216  1.00 18.55 ? 278  GLY A C   1 
ATOM   2177  O  O   . GLY A  1 278 ? 35.838  -71.916  19.648  1.00 15.61 ? 278  GLY A O   1 
ATOM   2178  N  N   . PRO A  1 279 ? 34.098  -71.421  18.283  1.00 12.72 ? 279  PRO A N   1 
ATOM   2179  C  CA  . PRO A  1 279 ? 34.068  -72.769  17.710  1.00 14.42 ? 279  PRO A CA  1 
ATOM   2180  C  C   . PRO A  1 279 ? 35.322  -73.029  16.889  1.00 14.26 ? 279  PRO A C   1 
ATOM   2181  O  O   . PRO A  1 279 ? 36.074  -72.107  16.565  1.00 14.32 ? 279  PRO A O   1 
ATOM   2182  C  CB  . PRO A  1 279 ? 32.831  -72.757  16.791  1.00 11.90 ? 279  PRO A CB  1 
ATOM   2183  C  CG  . PRO A  1 279 ? 32.040  -71.567  17.204  1.00 14.75 ? 279  PRO A CG  1 
ATOM   2184  C  CD  . PRO A  1 279 ? 33.060  -70.545  17.667  1.00 10.73 ? 279  PRO A CD  1 
ATOM   2185  N  N   . ASN A  1 280 ? 35.505  -74.309  16.525  1.00 9.04  ? 280  ASN A N   1 
ATOM   2186  C  CA  . ASN A  1 280 ? 36.629  -74.764  15.711  1.00 10.75 ? 280  ASN A CA  1 
ATOM   2187  C  C   . ASN A  1 280 ? 37.967  -74.395  16.339  1.00 14.34 ? 280  ASN A C   1 
ATOM   2188  O  O   . ASN A  1 280 ? 38.910  -74.042  15.640  1.00 17.14 ? 280  ASN A O   1 
ATOM   2189  C  CB  . ASN A  1 280 ? 36.550  -74.226  14.269  1.00 8.53  ? 280  ASN A CB  1 
ATOM   2190  C  CG  . ASN A  1 280 ? 35.708  -75.097  13.390  1.00 14.23 ? 280  ASN A CG  1 
ATOM   2191  O  OD1 . ASN A  1 280 ? 34.762  -75.768  13.865  1.00 15.37 ? 280  ASN A OD1 1 
ATOM   2192  N  ND2 . ASN A  1 280 ? 36.025  -75.126  12.092  1.00 12.78 ? 280  ASN A ND2 1 
ATOM   2193  N  N   . GLU A  1 281 ? 38.055  -74.505  17.657  1.00 13.20 ? 281  GLU A N   1 
ATOM   2194  C  CA  . GLU A  1 281 ? 39.329  -74.490  18.367  1.00 14.13 ? 281  GLU A CA  1 
ATOM   2195  C  C   . GLU A  1 281 ? 39.545  -75.844  19.058  1.00 11.97 ? 281  GLU A C   1 
ATOM   2196  O  O   . GLU A  1 281 ? 38.594  -76.614  19.258  1.00 13.40 ? 281  GLU A O   1 
ATOM   2197  C  CB  . GLU A  1 281 ? 39.362  -73.320  19.366  1.00 14.51 ? 281  GLU A CB  1 
ATOM   2198  C  CG  . GLU A  1 281 ? 39.257  -71.910  18.717  1.00 17.21 ? 281  GLU A CG  1 
ATOM   2199  C  CD  . GLU A  1 281 ? 40.522  -71.521  17.948  1.00 22.21 ? 281  GLU A CD  1 
ATOM   2200  O  OE1 . GLU A  1 281 ? 41.487  -72.319  17.982  1.00 19.49 ? 281  GLU A OE1 1 
ATOM   2201  O  OE2 . GLU A  1 281 ? 40.570  -70.420  17.325  1.00 22.56 ? 281  GLU A OE2 1 
ATOM   2202  N  N   . PRO A  1 282 ? 40.795  -76.195  19.400  1.00 16.95 ? 282  PRO A N   1 
ATOM   2203  C  CA  . PRO A  1 282 ? 41.063  -77.593  19.806  1.00 12.26 ? 282  PRO A CA  1 
ATOM   2204  C  C   . PRO A  1 282 ? 40.300  -78.061  21.042  1.00 10.26 ? 282  PRO A C   1 
ATOM   2205  O  O   . PRO A  1 282 ? 39.963  -79.257  21.119  1.00 14.72 ? 282  PRO A O   1 
ATOM   2206  C  CB  . PRO A  1 282 ? 42.571  -77.608  20.045  1.00 12.30 ? 282  PRO A CB  1 
ATOM   2207  C  CG  . PRO A  1 282 ? 43.114  -76.516  19.121  1.00 16.57 ? 282  PRO A CG  1 
ATOM   2208  C  CD  . PRO A  1 282 ? 42.045  -75.436  19.158  1.00 14.54 ? 282  PRO A CD  1 
ATOM   2209  N  N   . GLY A  1 283 ? 40.013  -77.177  22.011  1.00 10.96 ? 283  GLY A N   1 
ATOM   2210  C  CA  . GLY A  1 283 ? 39.352  -77.680  23.204  1.00 9.83  ? 283  GLY A CA  1 
ATOM   2211  C  C   . GLY A  1 283 ? 37.959  -78.165  22.933  1.00 11.79 ? 283  GLY A C   1 
ATOM   2212  O  O   . GLY A  1 283 ? 37.405  -78.948  23.726  1.00 12.49 ? 283  GLY A O   1 
ATOM   2213  N  N   . GLY A  1 284 ? 37.357  -77.678  21.849  1.00 12.45 ? 284  GLY A N   1 
ATOM   2214  C  CA  . GLY A  1 284 ? 36.013  -78.045  21.465  1.00 13.05 ? 284  GLY A CA  1 
ATOM   2215  C  C   . GLY A  1 284 ? 35.894  -79.302  20.606  1.00 12.81 ? 284  GLY A C   1 
ATOM   2216  O  O   . GLY A  1 284 ? 34.769  -79.755  20.342  1.00 10.72 ? 284  GLY A O   1 
ATOM   2217  N  N   . VAL A  1 285 ? 37.008  -79.896  20.198  1.00 10.60 ? 285  VAL A N   1 
ATOM   2218  C  CA  . VAL A  1 285 ? 36.975  -81.116  19.380  1.00 8.82  ? 285  VAL A CA  1 
ATOM   2219  C  C   . VAL A  1 285 ? 36.829  -82.358  20.274  1.00 9.37  ? 285  VAL A C   1 
ATOM   2220  O  O   . VAL A  1 285 ? 37.788  -82.800  20.893  1.00 11.06 ? 285  VAL A O   1 
ATOM   2221  C  CB  . VAL A  1 285 ? 38.218  -81.206  18.483  1.00 9.63  ? 285  VAL A CB  1 
ATOM   2222  C  CG1 . VAL A  1 285 ? 38.150  -82.444  17.528  1.00 9.77  ? 285  VAL A CG1 1 
ATOM   2223  C  CG2 . VAL A  1 285 ? 38.341  -79.944  17.640  1.00 9.76  ? 285  VAL A CG2 1 
ATOM   2224  N  N   . ALA A  1 286 ? 35.639  -82.983  20.274  1.00 10.03 ? 286  ALA A N   1 
ATOM   2225  C  CA  . ALA A  1 286 ? 35.453  -84.254  20.981  1.00 11.65 ? 286  ALA A CA  1 
ATOM   2226  C  C   . ALA A  1 286 ? 36.420  -85.331  20.461  1.00 11.13 ? 286  ALA A C   1 
ATOM   2227  O  O   . ALA A  1 286 ? 36.890  -85.292  19.333  1.00 8.24  ? 286  ALA A O   1 
ATOM   2228  C  CB  . ALA A  1 286 ? 34.012  -84.770  20.823  1.00 11.45 ? 286  ALA A CB  1 
ATOM   2229  N  N   . PHE A  1 287 ? 36.764  -86.258  21.333  1.00 8.03  ? 287  PHE A N   1 
ATOM   2230  C  CA  . PHE A  1 287 ? 37.731  -87.304  21.005  1.00 7.51  ? 287  PHE A CA  1 
ATOM   2231  C  C   . PHE A  1 287 ? 37.280  -88.151  19.818  1.00 7.91  ? 287  PHE A C   1 
ATOM   2232  O  O   . PHE A  1 287 ? 38.095  -88.527  18.962  1.00 12.03 ? 287  PHE A O   1 
ATOM   2233  C  CB  . PHE A  1 287 ? 37.915  -88.236  22.231  1.00 8.87  ? 287  PHE A CB  1 
ATOM   2234  C  CG  . PHE A  1 287 ? 38.401  -87.517  23.484  1.00 12.07 ? 287  PHE A CG  1 
ATOM   2235  C  CD1 . PHE A  1 287 ? 39.452  -86.613  23.422  1.00 14.20 ? 287  PHE A CD1 1 
ATOM   2236  C  CD2 . PHE A  1 287 ? 37.806  -87.758  24.689  1.00 9.15  ? 287  PHE A CD2 1 
ATOM   2237  C  CE1 . PHE A  1 287 ? 39.904  -85.901  24.543  1.00 11.85 ? 287  PHE A CE1 1 
ATOM   2238  C  CE2 . PHE A  1 287 ? 38.245  -87.080  25.840  1.00 9.01  ? 287  PHE A CE2 1 
ATOM   2239  C  CZ  . PHE A  1 287 ? 39.305  -86.164  25.782  1.00 8.18  ? 287  PHE A CZ  1 
ATOM   2240  N  N   . GLY A  1 288 ? 36.013  -88.515  19.784  1.00 7.94  ? 288  GLY A N   1 
ATOM   2241  C  CA  . GLY A  1 288 ? 35.459  -89.241  18.652  1.00 9.92  ? 288  GLY A CA  1 
ATOM   2242  C  C   . GLY A  1 288 ? 35.399  -88.415  17.381  1.00 8.79  ? 288  GLY A C   1 
ATOM   2243  O  O   . GLY A  1 288 ? 35.551  -88.970  16.288  1.00 14.59 ? 288  GLY A O   1 
ATOM   2244  N  N   . THR A  1 289 ? 35.252  -87.092  17.512  1.00 9.87  ? 289  THR A N   1 
ATOM   2245  C  CA  . THR A  1 289 ? 35.313  -86.215  16.343  1.00 10.17 ? 289  THR A CA  1 
ATOM   2246  C  C   . THR A  1 289 ? 36.711  -86.263  15.757  1.00 11.37 ? 289  THR A C   1 
ATOM   2247  O  O   . THR A  1 289 ? 36.903  -86.382  14.528  1.00 10.48 ? 289  THR A O   1 
ATOM   2248  C  CB  . THR A  1 289 ? 34.962  -84.774  16.726  1.00 12.23 ? 289  THR A CB  1 
ATOM   2249  O  OG1 . THR A  1 289 ? 33.654  -84.787  17.289  1.00 14.10 ? 289  THR A OG1 1 
ATOM   2250  C  CG2 . THR A  1 289 ? 34.871  -83.853  15.461  1.00 13.34 ? 289  THR A CG2 1 
ATOM   2251  N  N   . PHE A  1 290 ? 37.717  -86.166  16.633  1.00 11.23 ? 290  PHE A N   1 
ATOM   2252  C  CA  . PHE A  1 290 ? 39.080  -86.222  16.128  1.00 8.98  ? 290  PHE A CA  1 
ATOM   2253  C  C   . PHE A  1 290 ? 39.372  -87.576  15.492  1.00 8.71  ? 290  PHE A C   1 
ATOM   2254  O  O   . PHE A  1 290 ? 40.072  -87.649  14.472  1.00 9.03  ? 290  PHE A O   1 
ATOM   2255  C  CB  . PHE A  1 290 ? 40.110  -85.940  17.251  1.00 6.98  ? 290  PHE A CB  1 
ATOM   2256  C  CG  . PHE A  1 290 ? 41.472  -85.878  16.712  1.00 8.98  ? 290  PHE A CG  1 
ATOM   2257  C  CD1 . PHE A  1 290 ? 41.865  -84.721  16.027  1.00 8.89  ? 290  PHE A CD1 1 
ATOM   2258  C  CD2 . PHE A  1 290 ? 42.310  -86.989  16.786  1.00 9.44  ? 290  PHE A CD2 1 
ATOM   2259  C  CE1 . PHE A  1 290 ? 43.108  -84.646  15.467  1.00 13.14 ? 290  PHE A CE1 1 
ATOM   2260  C  CE2 . PHE A  1 290 ? 43.574  -86.917  16.219  1.00 7.67  ? 290  PHE A CE2 1 
ATOM   2261  C  CZ  . PHE A  1 290 ? 43.960  -85.746  15.564  1.00 10.48 ? 290  PHE A CZ  1 
ATOM   2262  N  N   . ALA A  1 291 ? 38.941  -88.683  16.126  1.00 10.12 ? 291  ALA A N   1 
ATOM   2263  C  CA  . ALA A  1 291 ? 39.165  -90.002  15.521  1.00 10.99 ? 291  ALA A CA  1 
ATOM   2264  C  C   . ALA A  1 291 ? 38.543  -90.075  14.127  1.00 13.72 ? 291  ALA A C   1 
ATOM   2265  O  O   . ALA A  1 291 ? 39.093  -90.714  13.231  1.00 11.01 ? 291  ALA A O   1 
ATOM   2266  C  CB  . ALA A  1 291 ? 38.579  -91.137  16.374  1.00 10.99 ? 291  ALA A CB  1 
ATOM   2267  N  N   . ASP A  1 292 ? 37.408  -89.405  13.927  1.00 11.26 ? 292  ASP A N   1 
ATOM   2268  C  CA  . ASP A  1 292 ? 36.814  -89.405  12.591  1.00 11.16 ? 292  ASP A CA  1 
ATOM   2269  C  C   . ASP A  1 292 ? 37.560  -88.503  11.615  1.00 13.34 ? 292  ASP A C   1 
ATOM   2270  O  O   . ASP A  1 292 ? 37.550  -88.781  10.408  1.00 11.08 ? 292  ASP A O   1 
ATOM   2271  C  CB  . ASP A  1 292 ? 35.349  -88.992  12.695  1.00 13.53 ? 292  ASP A CB  1 
ATOM   2272  C  CG  . ASP A  1 292 ? 34.498  -90.139  13.234  1.00 14.22 ? 292  ASP A CG  1 
ATOM   2273  O  OD1 . ASP A  1 292 ? 34.973  -91.318  13.128  1.00 15.08 ? 292  ASP A OD1 1 
ATOM   2274  O  OD2 . ASP A  1 292 ? 33.398  -89.874  13.738  1.00 11.60 ? 292  ASP A OD2 1 
ATOM   2275  N  N   . ILE A  1 293 ? 38.187  -87.432  12.102  1.00 11.32 ? 293  ILE A N   1 
ATOM   2276  C  CA  . ILE A  1 293 ? 38.996  -86.569  11.221  1.00 11.53 ? 293  ILE A CA  1 
ATOM   2277  C  C   . ILE A  1 293 ? 40.184  -87.338  10.666  1.00 12.82 ? 293  ILE A C   1 
ATOM   2278  O  O   . ILE A  1 293 ? 40.483  -87.273  9.478   1.00 14.34 ? 293  ILE A O   1 
ATOM   2279  C  CB  . ILE A  1 293 ? 39.438  -85.304  11.985  1.00 11.83 ? 293  ILE A CB  1 
ATOM   2280  C  CG1 . ILE A  1 293 ? 38.228  -84.396  12.193  1.00 10.68 ? 293  ILE A CG1 1 
ATOM   2281  C  CG2 . ILE A  1 293 ? 40.694  -84.547  11.321  1.00 11.18 ? 293  ILE A CG2 1 
ATOM   2282  C  CD1 . ILE A  1 293 ? 38.586  -83.228  13.139  1.00 12.99 ? 293  ILE A CD1 1 
ATOM   2283  N  N   . VAL A  1 294 ? 40.899  -88.074  11.530  1.00 10.67 ? 294  VAL A N   1 
ATOM   2284  C  CA  . VAL A  1 294 ? 42.011  -88.910  11.090  1.00 11.96 ? 294  VAL A CA  1 
ATOM   2285  C  C   . VAL A  1 294 ? 41.496  -89.996  10.147  1.00 12.59 ? 294  VAL A C   1 
ATOM   2286  O  O   . VAL A  1 294 ? 40.432  -90.586  10.371  1.00 13.13 ? 294  VAL A O   1 
ATOM   2287  C  CB  . VAL A  1 294 ? 42.686  -89.551  12.314  1.00 11.02 ? 294  VAL A CB  1 
ATOM   2288  C  CG1 . VAL A  1 294 ? 43.678  -90.636  11.874  1.00 8.19  ? 294  VAL A CG1 1 
ATOM   2289  C  CG2 . VAL A  1 294 ? 43.351  -88.448  13.157  1.00 9.35  ? 294  VAL A CG2 1 
ATOM   2290  N  N   . GLN A  1 295 ? 42.275  -90.299  9.109   1.00 12.25 ? 295  GLN A N   1 
ATOM   2291  C  CA  . GLN A  1 295 ? 41.784  -91.118  8.008   1.00 13.11 ? 295  GLN A CA  1 
ATOM   2292  C  C   . GLN A  1 295 ? 42.426  -92.516  7.961   1.00 13.09 ? 295  GLN A C   1 
ATOM   2293  O  O   . GLN A  1 295 ? 42.159  -93.277  7.025   1.00 11.73 ? 295  GLN A O   1 
ATOM   2294  C  CB  . GLN A  1 295 ? 41.993  -90.370  6.691   1.00 12.83 ? 295  GLN A CB  1 
ATOM   2295  C  CG  . GLN A  1 295 ? 41.161  -89.094  6.618   1.00 14.40 ? 295  GLN A CG  1 
ATOM   2296  C  CD  . GLN A  1 295 ? 39.679  -89.393  6.365   1.00 11.98 ? 295  GLN A CD  1 
ATOM   2297  O  OE1 . GLN A  1 295 ? 39.308  -90.033  5.350   1.00 12.70 ? 295  GLN A OE1 1 
ATOM   2298  N  NE2 . GLN A  1 295 ? 38.833  -88.971  7.311   1.00 13.45 ? 295  GLN A NE2 1 
ATOM   2299  N  N   . ALA A  1 296 ? 43.224  -92.872  8.964   1.00 13.11 ? 296  ALA A N   1 
ATOM   2300  C  CA  . ALA A  1 296 ? 43.820  -94.217  9.035   1.00 10.22 ? 296  ALA A CA  1 
ATOM   2301  C  C   . ALA A  1 296 ? 42.755  -95.299  8.947   1.00 11.06 ? 296  ALA A C   1 
ATOM   2302  O  O   . ALA A  1 296 ? 43.000  -96.365  8.391   1.00 10.92 ? 296  ALA A O   1 
ATOM   2303  C  CB  . ALA A  1 296 ? 44.636  -94.374  10.334  1.00 16.61 ? 296  ALA A CB  1 
ATOM   2304  N  N   . SER A  1 297 ? 41.570  -95.051  9.509   1.00 12.98 ? 297  SER A N   1 
ATOM   2305  C  CA  . SER A  1 297 ? 40.508  -96.070  9.468   1.00 13.31 ? 297  SER A CA  1 
ATOM   2306  C  C   . SER A  1 297 ? 40.186  -96.539  8.048   1.00 13.37 ? 297  SER A C   1 
ATOM   2307  O  O   . SER A  1 297 ? 39.735  -97.666  7.861   1.00 14.03 ? 297  SER A O   1 
ATOM   2308  C  CB  . SER A  1 297 ? 39.209  -95.519  10.071  1.00 10.18 ? 297  SER A CB  1 
ATOM   2309  O  OG  . SER A  1 297 ? 38.791  -94.383  9.299   1.00 17.45 ? 297  SER A OG  1 
ATOM   2310  N  N   . ARG A  1 298 ? 40.346  -95.694  7.035   1.00 14.40 ? 298  ARG A N   1 
ATOM   2311  C  CA  . ARG A  1 298 ? 39.888  -96.129  5.731   1.00 14.53 ? 298  ARG A CA  1 
ATOM   2312  C  C   . ARG A  1 298 ? 41.000  -96.711  4.859   1.00 18.36 ? 298  ARG A C   1 
ATOM   2313  O  O   . ARG A  1 298 ? 40.696  -97.239  3.788   1.00 18.83 ? 298  ARG A O   1 
ATOM   2314  C  CB  . ARG A  1 298 ? 39.158  -94.974  5.005   1.00 13.38 ? 298  ARG A CB  1 
ATOM   2315  C  CG  . ARG A  1 298 ? 40.023  -93.848  4.580   1.00 15.02 ? 298  ARG A CG  1 
ATOM   2316  C  CD  . ARG A  1 298 ? 39.282  -92.830  3.632   1.00 14.76 ? 298  ARG A CD  1 
ATOM   2317  N  NE  . ARG A  1 298 ? 40.193  -91.711  3.389   1.00 15.24 ? 298  ARG A NE  1 
ATOM   2318  C  CZ  . ARG A  1 298 ? 41.050  -91.699  2.372   1.00 20.52 ? 298  ARG A CZ  1 
ATOM   2319  N  NH1 . ARG A  1 298 ? 41.040  -92.698  1.493   1.00 20.13 ? 298  ARG A NH1 1 
ATOM   2320  N  NH2 . ARG A  1 298 ? 41.875  -90.696  2.218   1.00 26.84 ? 298  ARG A NH2 1 
ATOM   2321  N  N   . VAL A  1 299 ? 42.251  -96.693  5.321   1.00 16.93 ? 299  VAL A N   1 
ATOM   2322  C  CA  . VAL A  1 299 ? 43.378  -97.283  4.586   1.00 20.93 ? 299  VAL A CA  1 
ATOM   2323  C  C   . VAL A  1 299 ? 44.037  -98.429  5.338   1.00 22.69 ? 299  VAL A C   1 
ATOM   2324  O  O   . VAL A  1 299 ? 44.940  -99.071  4.796   1.00 17.88 ? 299  VAL A O   1 
ATOM   2325  C  CB  . VAL A  1 299 ? 44.440  -96.215  4.210   1.00 22.20 ? 299  VAL A CB  1 
ATOM   2326  C  CG1 . VAL A  1 299 ? 43.800  -95.170  3.281   1.00 23.43 ? 299  VAL A CG1 1 
ATOM   2327  C  CG2 . VAL A  1 299 ? 45.087  -95.546  5.414   1.00 18.46 ? 299  VAL A CG2 1 
ATOM   2328  N  N   . SER A  1 300 ? 43.593  -98.742  6.551   1.00 21.26 ? 300  SER A N   1 
ATOM   2329  C  CA  . SER A  1 300 ? 44.199  -99.831  7.302   1.00 20.93 ? 300  SER A CA  1 
ATOM   2330  C  C   . SER A  1 300 ? 43.090  -100.636 7.951   1.00 21.60 ? 300  SER A C   1 
ATOM   2331  O  O   . SER A  1 300 ? 42.121  -100.049 8.431   1.00 21.03 ? 300  SER A O   1 
ATOM   2332  C  CB  . SER A  1 300 ? 45.165  -99.270  8.367   1.00 21.79 ? 300  SER A CB  1 
ATOM   2333  O  OG  . SER A  1 300 ? 45.692  -100.315 9.184   1.00 20.03 ? 300  SER A OG  1 
ATOM   2334  N  N   . ASP A  1 301 ? 43.211  -101.971 7.976   1.00 21.71 ? 301  ASP A N   1 
ATOM   2335  C  CA  A ASP A  1 301 ? 42.289  -102.825 8.723   0.48 24.41 ? 301  ASP A CA  1 
ATOM   2336  C  CA  B ASP A  1 301 ? 42.272  -102.781 8.751   0.52 24.49 ? 301  ASP A CA  1 
ATOM   2337  C  C   . ASP A  1 301 ? 42.921  -103.396 9.987   1.00 25.38 ? 301  ASP A C   1 
ATOM   2338  O  O   . ASP A  1 301 ? 42.394  -104.365 10.552  1.00 24.12 ? 301  ASP A O   1 
ATOM   2339  C  CB  A ASP A  1 301 ? 41.771  -103.964 7.847   0.48 24.89 ? 301  ASP A CB  1 
ATOM   2340  C  CB  B ASP A  1 301 ? 41.648  -103.866 7.885   0.52 24.76 ? 301  ASP A CB  1 
ATOM   2341  C  CG  A ASP A  1 301 ? 40.769  -103.496 6.811   0.48 25.60 ? 301  ASP A CG  1 
ATOM   2342  C  CG  B ASP A  1 301 ? 42.680  -104.730 7.226   0.52 27.89 ? 301  ASP A CG  1 
ATOM   2343  O  OD1 A ASP A  1 301 ? 39.926  -102.629 7.131   0.48 28.54 ? 301  ASP A OD1 1 
ATOM   2344  O  OD1 B ASP A  1 301 ? 43.878  -104.380 7.291   0.52 26.64 ? 301  ASP A OD1 1 
ATOM   2345  O  OD2 A ASP A  1 301 ? 40.829  -104.001 5.675   0.48 24.99 ? 301  ASP A OD2 1 
ATOM   2346  O  OD2 B ASP A  1 301 ? 42.289  -105.755 6.631   0.52 34.58 ? 301  ASP A OD2 1 
ATOM   2347  N  N   . ASP A  1 302 ? 44.041  -102.839 10.426  1.00 17.56 ? 302  ASP A N   1 
ATOM   2348  C  CA  . ASP A  1 302 ? 44.756  -103.207 11.630  1.00 16.58 ? 302  ASP A CA  1 
ATOM   2349  C  C   . ASP A  1 302 ? 44.250  -102.276 12.724  1.00 15.37 ? 302  ASP A C   1 
ATOM   2350  O  O   . ASP A  1 302 ? 44.580  -101.088 12.743  1.00 17.76 ? 302  ASP A O   1 
ATOM   2351  C  CB  . ASP A  1 302 ? 46.248  -103.063 11.364  1.00 18.19 ? 302  ASP A CB  1 
ATOM   2352  C  CG  . ASP A  1 302 ? 47.124  -103.370 12.592  1.00 18.01 ? 302  ASP A CG  1 
ATOM   2353  O  OD1 . ASP A  1 302 ? 46.652  -103.427 13.755  1.00 16.22 ? 302  ASP A OD1 1 
ATOM   2354  O  OD2 . ASP A  1 302 ? 48.301  -103.587 12.351  1.00 19.24 ? 302  ASP A OD2 1 
ATOM   2355  N  N   . PRO A  1 303 ? 43.409  -102.761 13.625  1.00 17.00 ? 303  PRO A N   1 
ATOM   2356  C  CA  . PRO A  1 303 ? 42.824  -101.860 14.629  1.00 20.66 ? 303  PRO A CA  1 
ATOM   2357  C  C   . PRO A  1 303 ? 43.874  -101.223 15.536  1.00 16.29 ? 303  PRO A C   1 
ATOM   2358  O  O   . PRO A  1 303 ? 43.689  -100.090 15.984  1.00 15.20 ? 303  PRO A O   1 
ATOM   2359  C  CB  . PRO A  1 303 ? 41.859  -102.766 15.418  1.00 19.28 ? 303  PRO A CB  1 
ATOM   2360  C  CG  . PRO A  1 303 ? 42.211  -104.133 15.043  1.00 20.17 ? 303  PRO A CG  1 
ATOM   2361  C  CD  . PRO A  1 303 ? 42.934  -104.151 13.750  1.00 17.66 ? 303  PRO A CD  1 
ATOM   2362  N  N   . ALA A  1 304 ? 44.967  -101.919 15.820  1.00 17.23 ? 304  ALA A N   1 
ATOM   2363  C  CA  . ALA A  1 304 ? 46.033  -101.302 16.593  1.00 15.23 ? 304  ALA A CA  1 
ATOM   2364  C  C   . ALA A  1 304 ? 46.650  -100.148 15.817  1.00 13.02 ? 304  ALA A C   1 
ATOM   2365  O  O   . ALA A  1 304 ? 46.843  -99.063  16.369  1.00 12.30 ? 304  ALA A O   1 
ATOM   2366  C  CB  . ALA A  1 304 ? 47.081  -102.342 16.945  1.00 9.64  ? 304  ALA A CB  1 
ATOM   2367  N  N   . ASN A  1 305 ? 46.942  -100.359 14.510  1.00 11.32 ? 305  ASN A N   1 
ATOM   2368  C  CA  . ASN A  1 305 ? 47.539  -99.290  13.704  1.00 15.15 ? 305  ASN A CA  1 
ATOM   2369  C  C   . ASN A  1 305 ? 46.613  -98.072  13.617  1.00 14.74 ? 305  ASN A C   1 
ATOM   2370  O  O   . ASN A  1 305 ? 47.050  -96.912  13.764  1.00 11.44 ? 305  ASN A O   1 
ATOM   2371  C  CB  . ASN A  1 305 ? 47.862  -99.796  12.284  1.00 14.39 ? 305  ASN A CB  1 
ATOM   2372  C  CG  . ASN A  1 305 ? 48.551  -98.705  11.432  1.00 19.39 ? 305  ASN A CG  1 
ATOM   2373  O  OD1 . ASN A  1 305 ? 49.671  -98.312  11.727  1.00 21.80 ? 305  ASN A OD1 1 
ATOM   2374  N  ND2 . ASN A  1 305 ? 47.880  -98.232  10.376  1.00 18.17 ? 305  ASN A ND2 1 
ATOM   2375  N  N   . VAL A  1 306 ? 45.333  -98.315  13.357  1.00 14.24 ? 306  VAL A N   1 
ATOM   2376  C  CA  . VAL A  1 306 ? 44.377  -97.229  13.289  1.00 12.39 ? 306  VAL A CA  1 
ATOM   2377  C  C   . VAL A  1 306 ? 44.374  -96.450  14.598  1.00 14.73 ? 306  VAL A C   1 
ATOM   2378  O  O   . VAL A  1 306 ? 44.469  -95.217  14.603  1.00 12.97 ? 306  VAL A O   1 
ATOM   2379  C  CB  . VAL A  1 306 ? 42.972  -97.767  12.957  1.00 14.16 ? 306  VAL A CB  1 
ATOM   2380  C  CG1 . VAL A  1 306 ? 41.958  -96.601  12.962  1.00 13.15 ? 306  VAL A CG1 1 
ATOM   2381  C  CG2 . VAL A  1 306 ? 42.982  -98.449  11.601  1.00 9.69  ? 306  VAL A CG2 1 
ATOM   2382  N  N   . SER A  1 307 ? 44.251  -97.149  15.738  1.00 10.52 ? 307  SER A N   1 
ATOM   2383  C  CA  . SER A  1 307 ? 44.215  -96.412  17.013  1.00 12.45 ? 307  SER A CA  1 
ATOM   2384  C  C   . SER A  1 307 ? 45.502  -95.632  17.227  1.00 11.62 ? 307  SER A C   1 
ATOM   2385  O  O   . SER A  1 307 ? 45.481  -94.491  17.697  1.00 10.61 ? 307  SER A O   1 
ATOM   2386  C  CB  . SER A  1 307 ? 43.966  -97.372  18.188  1.00 14.76 ? 307  SER A CB  1 
ATOM   2387  O  OG  . SER A  1 307 ? 42.708  -98.008  18.015  1.00 17.73 ? 307  SER A OG  1 
ATOM   2388  N  N   . LEU A  1 308 ? 46.627  -96.216  16.842  1.00 13.92 ? 308  LEU A N   1 
ATOM   2389  C  CA  . LEU A  1 308 ? 47.910  -95.587  17.084  1.00 12.63 ? 308  LEU A CA  1 
ATOM   2390  C  C   . LEU A  1 308 ? 48.072  -94.333  16.242  1.00 13.95 ? 308  LEU A C   1 
ATOM   2391  O  O   . LEU A  1 308 ? 48.699  -93.365  16.695  1.00 13.05 ? 308  LEU A O   1 
ATOM   2392  C  CB  . LEU A  1 308 ? 49.038  -96.570  16.788  1.00 8.65  ? 308  LEU A CB  1 
ATOM   2393  C  CG  . LEU A  1 308 ? 49.272  -97.729  17.745  1.00 14.64 ? 308  LEU A CG  1 
ATOM   2394  C  CD1 . LEU A  1 308 ? 50.118  -98.742  17.019  1.00 10.86 ? 308  LEU A CD1 1 
ATOM   2395  C  CD2 . LEU A  1 308 ? 49.989  -97.244  19.030  1.00 15.58 ? 308  LEU A CD2 1 
ATOM   2396  N  N   . GLU A  1 309 ? 47.525  -94.338  15.003  1.00 10.02 ? 309  GLU A N   1 
ATOM   2397  C  CA  . GLU A  1 309 ? 47.594  -93.151  14.144  1.00 10.06 ? 309  GLU A CA  1 
ATOM   2398  C  C   . GLU A  1 309 ? 46.757  -92.026  14.716  1.00 10.38 ? 309  GLU A C   1 
ATOM   2399  O  O   . GLU A  1 309 ? 47.141  -90.852  14.632  1.00 9.97  ? 309  GLU A O   1 
ATOM   2400  C  CB  . GLU A  1 309 ? 47.141  -93.485  12.721  1.00 16.95 ? 309  GLU A CB  1 
ATOM   2401  C  CG  . GLU A  1 309 ? 48.126  -94.288  11.931  1.00 16.25 ? 309  GLU A CG  1 
ATOM   2402  C  CD  . GLU A  1 309 ? 49.336  -93.443  11.396  1.00 23.82 ? 309  GLU A CD  1 
ATOM   2403  O  OE1 . GLU A  1 309 ? 49.459  -92.231  11.681  1.00 15.70 ? 309  GLU A OE1 1 
ATOM   2404  O  OE2 . GLU A  1 309 ? 50.187  -94.006  10.686  1.00 27.21 ? 309  GLU A OE2 1 
ATOM   2405  N  N   . VAL A  1 310 ? 45.587  -92.361  15.276  1.00 9.37  ? 310  VAL A N   1 
ATOM   2406  C  CA  . VAL A  1 310 ? 44.770  -91.348  15.931  1.00 8.22  ? 310  VAL A CA  1 
ATOM   2407  C  C   . VAL A  1 310 ? 45.506  -90.777  17.131  1.00 7.50  ? 310  VAL A C   1 
ATOM   2408  O  O   . VAL A  1 310 ? 45.503  -89.573  17.354  1.00 11.44 ? 310  VAL A O   1 
ATOM   2409  C  CB  . VAL A  1 310 ? 43.403  -91.937  16.351  1.00 8.89  ? 310  VAL A CB  1 
ATOM   2410  C  CG1 . VAL A  1 310 ? 42.617  -90.971  17.227  1.00 7.38  ? 310  VAL A CG1 1 
ATOM   2411  C  CG2 . VAL A  1 310 ? 42.535  -92.283  15.099  1.00 7.80  ? 310  VAL A CG2 1 
ATOM   2412  N  N   . ILE A  1 311 ? 46.101  -91.642  17.952  1.00 9.76  ? 311  ILE A N   1 
ATOM   2413  C  CA  . ILE A  1 311 ? 46.798  -91.139  19.135  1.00 12.31 ? 311  ILE A CA  1 
ATOM   2414  C  C   . ILE A  1 311 ? 47.910  -90.188  18.742  1.00 8.87  ? 311  ILE A C   1 
ATOM   2415  O  O   . ILE A  1 311 ? 48.133  -89.174  19.419  1.00 10.50 ? 311  ILE A O   1 
ATOM   2416  C  CB  . ILE A  1 311 ? 47.331  -92.313  19.984  1.00 12.83 ? 311  ILE A CB  1 
ATOM   2417  C  CG1 . ILE A  1 311 ? 46.143  -93.031  20.657  1.00 10.65 ? 311  ILE A CG1 1 
ATOM   2418  C  CG2 . ILE A  1 311 ? 48.307  -91.810  21.055  1.00 12.99 ? 311  ILE A CG2 1 
ATOM   2419  C  CD1 . ILE A  1 311 ? 46.660  -94.271  21.382  1.00 11.20 ? 311  ILE A CD1 1 
ATOM   2420  N  N   . ALA A  1 312 ? 48.625  -90.473  17.630  1.00 8.99  ? 312  ALA A N   1 
ATOM   2421  C  CA  . ALA A  1 312 ? 49.708  -89.595  17.214  1.00 9.36  ? 312  ALA A CA  1 
ATOM   2422  C  C   . ALA A  1 312 ? 49.193  -88.192  16.858  1.00 10.30 ? 312  ALA A C   1 
ATOM   2423  O  O   . ALA A  1 312 ? 49.732  -87.177  17.333  1.00 8.81  ? 312  ALA A O   1 
ATOM   2424  C  CB  . ALA A  1 312 ? 50.467  -90.215  16.047  1.00 8.07  ? 312  ALA A CB  1 
ATOM   2425  N  N   . GLY A  1 313 ? 48.130  -88.117  16.044  1.00 12.48 ? 313  GLY A N   1 
ATOM   2426  C  CA  . GLY A  1 313 ? 47.582  -86.827  15.687  1.00 10.22 ? 313  GLY A CA  1 
ATOM   2427  C  C   . GLY A  1 313 ? 47.030  -86.122  16.904  1.00 13.48 ? 313  GLY A C   1 
ATOM   2428  O  O   . GLY A  1 313 ? 47.197  -84.910  17.063  1.00 14.37 ? 313  GLY A O   1 
ATOM   2429  N  N   . ALA A  1 314 ? 46.354  -86.879  17.782  1.00 11.16 ? 314  ALA A N   1 
ATOM   2430  C  CA  . ALA A  1 314 ? 45.730  -86.272  18.941  1.00 13.77 ? 314  ALA A CA  1 
ATOM   2431  C  C   . ALA A  1 314 ? 46.770  -85.797  19.941  1.00 10.62 ? 314  ALA A C   1 
ATOM   2432  O  O   . ALA A  1 314 ? 46.474  -84.914  20.751  1.00 9.48  ? 314  ALA A O   1 
ATOM   2433  C  CB  . ALA A  1 314 ? 44.791  -87.260  19.617  1.00 9.39  ? 314  ALA A CB  1 
ATOM   2434  N  N   . ALA A  1 315 ? 47.968  -86.402  19.941  1.00 8.65  ? 315  ALA A N   1 
ATOM   2435  C  CA  . ALA A  1 315 ? 49.005  -85.951  20.881  1.00 9.98  ? 315  ALA A CA  1 
ATOM   2436  C  C   . ALA A  1 315 ? 49.495  -84.591  20.431  1.00 8.21  ? 315  ALA A C   1 
ATOM   2437  O  O   . ALA A  1 315 ? 49.656  -83.661  21.238  1.00 7.05  ? 315  ALA A O   1 
ATOM   2438  C  CB  . ALA A  1 315 ? 50.146  -86.981  20.963  1.00 8.64  ? 315  ALA A CB  1 
ATOM   2439  N  N   . ALA A  1 316 ? 49.602  -84.435  19.117  1.00 10.47 ? 316  ALA A N   1 
ATOM   2440  C  CA  . ALA A  1 316 ? 49.982  -83.145  18.558  1.00 14.22 ? 316  ALA A CA  1 
ATOM   2441  C  C   . ALA A  1 316 ? 48.900  -82.127  18.852  1.00 9.97  ? 316  ALA A C   1 
ATOM   2442  O  O   . ALA A  1 316 ? 49.179  -81.028  19.321  1.00 8.20  ? 316  ALA A O   1 
ATOM   2443  C  CB  . ALA A  1 316 ? 50.235  -83.260  17.050  1.00 12.50 ? 316  ALA A CB  1 
ATOM   2444  N  N   . LEU A  1 317 ? 47.649  -82.506  18.645  1.00 9.93  ? 317  LEU A N   1 
ATOM   2445  C  CA  . LEU A  1 317 ? 46.561  -81.543  18.784  1.00 10.83 ? 317  LEU A CA  1 
ATOM   2446  C  C   . LEU A  1 317 ? 46.336  -81.148  20.231  1.00 12.82 ? 317  LEU A C   1 
ATOM   2447  O  O   . LEU A  1 317 ? 46.309  -79.952  20.568  1.00 12.29 ? 317  LEU A O   1 
ATOM   2448  C  CB  . LEU A  1 317 ? 45.248  -82.115  18.224  1.00 9.66  ? 317  LEU A CB  1 
ATOM   2449  C  CG  . LEU A  1 317 ? 44.030  -81.183  18.373  1.00 11.71 ? 317  LEU A CG  1 
ATOM   2450  C  CD1 . LEU A  1 317 ? 44.211  -79.873  17.536  1.00 15.94 ? 317  LEU A CD1 1 
ATOM   2451  C  CD2 . LEU A  1 317 ? 42.697  -81.904  17.966  1.00 15.11 ? 317  LEU A CD2 1 
ATOM   2452  N  N   . TYR A  1 318 ? 46.088  -82.138  21.084  1.00 12.40 ? 318  TYR A N   1 
ATOM   2453  C  CA  . TYR A  1 318 ? 45.626  -81.857  22.442  1.00 9.56  ? 318  TYR A CA  1 
ATOM   2454  C  C   . TYR A  1 318 ? 46.767  -81.552  23.413  1.00 10.98 ? 318  TYR A C   1 
ATOM   2455  O  O   . TYR A  1 318 ? 46.617  -80.695  24.290  1.00 7.74  ? 318  TYR A O   1 
ATOM   2456  C  CB  . TYR A  1 318 ? 44.867  -83.051  22.958  1.00 8.95  ? 318  TYR A CB  1 
ATOM   2457  C  CG  . TYR A  1 318 ? 43.574  -83.346  22.233  1.00 9.25  ? 318  TYR A CG  1 
ATOM   2458  C  CD1 . TYR A  1 318 ? 42.605  -82.335  22.015  1.00 9.29  ? 318  TYR A CD1 1 
ATOM   2459  C  CD2 . TYR A  1 318 ? 43.288  -84.646  21.810  1.00 10.92 ? 318  TYR A CD2 1 
ATOM   2460  C  CE1 . TYR A  1 318 ? 41.373  -82.695  21.375  1.00 12.20 ? 318  TYR A CE1 1 
ATOM   2461  C  CE2 . TYR A  1 318 ? 42.119  -84.968  21.180  1.00 11.61 ? 318  TYR A CE2 1 
ATOM   2462  C  CZ  . TYR A  1 318 ? 41.174  -83.991  20.974  1.00 12.40 ? 318  TYR A CZ  1 
ATOM   2463  O  OH  . TYR A  1 318 ? 39.998  -84.347  20.369  1.00 12.53 ? 318  TYR A OH  1 
ATOM   2464  N  N   . ASP A  1 319 ? 47.844  -82.363  23.410  1.00 12.79 ? 319  ASP A N   1 
ATOM   2465  C  CA  . ASP A  1 319 ? 48.886  -82.106  24.419  1.00 13.47 ? 319  ASP A CA  1 
ATOM   2466  C  C   . ASP A  1 319 ? 49.836  -80.999  23.960  1.00 12.55 ? 319  ASP A C   1 
ATOM   2467  O  O   . ASP A  1 319 ? 50.128  -80.073  24.721  1.00 7.80  ? 319  ASP A O   1 
ATOM   2468  C  CB  . ASP A  1 319 ? 49.665  -83.411  24.814  1.00 6.82  ? 319  ASP A CB  1 
ATOM   2469  C  CG  . ASP A  1 319 ? 48.957  -84.192  25.940  1.00 18.43 ? 319  ASP A CG  1 
ATOM   2470  O  OD1 . ASP A  1 319 ? 47.833  -83.774  26.364  1.00 17.40 ? 319  ASP A OD1 1 
ATOM   2471  O  OD2 . ASP A  1 319 ? 49.510  -85.212  26.410  1.00 14.59 ? 319  ASP A OD2 1 
ATOM   2472  N  N   . GLN A  1 320 ? 50.344  -81.075  22.725  1.00 10.16 ? 320  GLN A N   1 
ATOM   2473  C  CA  . GLN A  1 320 ? 51.329  -80.077  22.314  1.00 10.28 ? 320  GLN A CA  1 
ATOM   2474  C  C   . GLN A  1 320 ? 50.704  -78.707  22.059  1.00 10.27 ? 320  GLN A C   1 
ATOM   2475  O  O   . GLN A  1 320 ? 51.257  -77.675  22.471  1.00 9.27  ? 320  GLN A O   1 
ATOM   2476  C  CB  . GLN A  1 320 ? 52.080  -80.547  21.057  1.00 8.23  ? 320  GLN A CB  1 
ATOM   2477  C  CG  . GLN A  1 320 ? 52.812  -81.859  21.295  1.00 9.39  ? 320  GLN A CG  1 
ATOM   2478  C  CD  . GLN A  1 320 ? 53.672  -82.274  20.113  1.00 8.70  ? 320  GLN A CD  1 
ATOM   2479  O  OE1 . GLN A  1 320 ? 53.428  -83.296  19.508  1.00 7.80  ? 320  GLN A OE1 1 
ATOM   2480  N  NE2 . GLN A  1 320 ? 54.688  -81.464  19.781  1.00 11.87 ? 320  GLN A NE2 1 
ATOM   2481  N  N   . VAL A  1 321 ? 49.616  -78.660  21.297  1.00 12.54 ? 321  VAL A N   1 
ATOM   2482  C  CA  . VAL A  1 321 ? 49.090  -77.368  20.854  1.00 9.58  ? 321  VAL A CA  1 
ATOM   2483  C  C   . VAL A  1 321 ? 48.053  -76.840  21.834  1.00 9.85  ? 321  VAL A C   1 
ATOM   2484  O  O   . VAL A  1 321 ? 48.148  -75.695  22.290  1.00 10.62 ? 321  VAL A O   1 
ATOM   2485  C  CB  . VAL A  1 321 ? 48.492  -77.486  19.434  1.00 12.10 ? 321  VAL A CB  1 
ATOM   2486  C  CG1 . VAL A  1 321 ? 47.832  -76.151  19.048  1.00 11.41 ? 321  VAL A CG1 1 
ATOM   2487  C  CG2 . VAL A  1 321 ? 49.530  -77.832  18.424  1.00 11.83 ? 321  VAL A CG2 1 
ATOM   2488  N  N   . TRP A  1 322 ? 47.031  -77.657  22.152  1.00 7.66  ? 322  TRP A N   1 
ATOM   2489  C  CA  . TRP A  1 322 ? 45.949  -77.180  23.034  1.00 7.19  ? 322  TRP A CA  1 
ATOM   2490  C  C   . TRP A  1 322 ? 46.472  -76.925  24.454  1.00 7.92  ? 322  TRP A C   1 
ATOM   2491  O  O   . TRP A  1 322 ? 46.436  -75.792  24.963  1.00 10.02 ? 322  TRP A O   1 
ATOM   2492  C  CB  . TRP A  1 322 ? 44.797  -78.194  23.011  1.00 7.50  ? 322  TRP A CB  1 
ATOM   2493  C  CG  . TRP A  1 322 ? 43.719  -77.859  23.987  1.00 8.21  ? 322  TRP A CG  1 
ATOM   2494  C  CD1 . TRP A  1 322 ? 43.336  -78.596  25.076  1.00 6.50  ? 322  TRP A CD1 1 
ATOM   2495  C  CD2 . TRP A  1 322 ? 42.902  -76.657  23.997  1.00 8.64  ? 322  TRP A CD2 1 
ATOM   2496  N  NE1 . TRP A  1 322 ? 42.321  -77.957  25.738  1.00 7.43  ? 322  TRP A NE1 1 
ATOM   2497  C  CE2 . TRP A  1 322 ? 42.071  -76.740  25.124  1.00 10.69 ? 322  TRP A CE2 1 
ATOM   2498  C  CE3 . TRP A  1 322 ? 42.819  -75.522  23.151  1.00 13.40 ? 322  TRP A CE3 1 
ATOM   2499  C  CZ2 . TRP A  1 322 ? 41.140  -75.739  25.454  1.00 9.61  ? 322  TRP A CZ2 1 
ATOM   2500  C  CZ3 . TRP A  1 322 ? 41.865  -74.516  23.454  1.00 12.16 ? 322  TRP A CZ3 1 
ATOM   2501  C  CH2 . TRP A  1 322 ? 41.062  -74.623  24.628  1.00 12.99 ? 322  TRP A CH2 1 
ATOM   2502  N  N   . LEU A  1 323 ? 46.917  -77.980  25.145  1.00 8.89  ? 323  LEU A N   1 
ATOM   2503  C  CA  . LEU A  1 323 ? 47.337  -77.804  26.539  1.00 9.25  ? 323  LEU A CA  1 
ATOM   2504  C  C   . LEU A  1 323 ? 48.658  -77.063  26.639  1.00 7.52  ? 323  LEU A C   1 
ATOM   2505  O  O   . LEU A  1 323 ? 48.816  -76.246  27.544  1.00 7.89  ? 323  LEU A O   1 
ATOM   2506  C  CB  . LEU A  1 323 ? 47.475  -79.152  27.280  1.00 7.02  ? 323  LEU A CB  1 
ATOM   2507  C  CG  . LEU A  1 323 ? 46.063  -79.747  27.481  1.00 9.48  ? 323  LEU A CG  1 
ATOM   2508  C  CD1 . LEU A  1 323 ? 46.193  -81.140  28.161  1.00 8.47  ? 323  LEU A CD1 1 
ATOM   2509  C  CD2 . LEU A  1 323 ? 45.215  -78.744  28.343  1.00 11.37 ? 323  LEU A CD2 1 
ATOM   2510  N  N   . GLY A  1 324 ? 49.591  -77.317  25.701  1.00 10.80 ? 324  GLY A N   1 
ATOM   2511  C  CA  . GLY A  1 324 ? 50.928  -76.778  25.713  1.00 10.22 ? 324  GLY A CA  1 
ATOM   2512  C  C   . GLY A  1 324 ? 51.062  -75.359  25.233  1.00 12.55 ? 324  GLY A C   1 
ATOM   2513  O  O   . GLY A  1 324 ? 52.131  -74.762  25.419  1.00 13.30 ? 324  GLY A O   1 
ATOM   2514  N  N   . SER A  1 325 ? 50.008  -74.784  24.649  1.00 9.12  ? 325  SER A N   1 
ATOM   2515  C  CA  . SER A  1 325 ? 50.126  -73.405  24.212  1.00 12.82 ? 325  SER A CA  1 
ATOM   2516  C  C   . SER A  1 325 ? 48.848  -72.650  24.541  1.00 9.56  ? 325  SER A C   1 
ATOM   2517  O  O   . SER A  1 325 ? 48.849  -71.737  25.380  1.00 13.12 ? 325  SER A O   1 
ATOM   2518  C  CB  . SER A  1 325 ? 50.438  -73.368  22.712  1.00 15.91 ? 325  SER A CB  1 
ATOM   2519  O  OG  . SER A  1 325 ? 50.599  -72.023  22.293  1.00 17.71 ? 325  SER A OG  1 
ATOM   2520  N  N   . TYR A  1 326 ? 47.742  -73.039  23.895  1.00 9.83  ? 326  TYR A N   1 
ATOM   2521  C  CA  . TYR A  1 326 ? 46.473  -72.377  24.170  1.00 8.92  ? 326  TYR A CA  1 
ATOM   2522  C  C   . TYR A  1 326 ? 46.181  -72.236  25.652  1.00 11.31 ? 326  TYR A C   1 
ATOM   2523  O  O   . TYR A  1 326 ? 45.575  -71.237  26.072  1.00 13.47 ? 326  TYR A O   1 
ATOM   2524  C  CB  . TYR A  1 326 ? 45.313  -73.150  23.515  1.00 11.22 ? 326  TYR A CB  1 
ATOM   2525  C  CG  . TYR A  1 326 ? 45.012  -72.912  22.033  1.00 13.57 ? 326  TYR A CG  1 
ATOM   2526  C  CD1 . TYR A  1 326 ? 45.713  -73.579  21.024  1.00 7.24  ? 326  TYR A CD1 1 
ATOM   2527  C  CD2 . TYR A  1 326 ? 43.940  -72.093  21.636  1.00 9.14  ? 326  TYR A CD2 1 
ATOM   2528  C  CE1 . TYR A  1 326 ? 45.378  -73.411  19.704  1.00 12.37 ? 326  TYR A CE1 1 
ATOM   2529  C  CE2 . TYR A  1 326 ? 43.594  -71.923  20.294  1.00 11.47 ? 326  TYR A CE2 1 
ATOM   2530  C  CZ  . TYR A  1 326 ? 44.340  -72.591  19.336  1.00 13.10 ? 326  TYR A CZ  1 
ATOM   2531  O  OH  . TYR A  1 326 ? 44.066  -72.465  18.007  1.00 14.58 ? 326  TYR A OH  1 
ATOM   2532  N  N   . MET A  1 327 ? 46.438  -73.296  26.443  1.00 9.19  ? 327  MET A N   1 
ATOM   2533  C  CA  . MET A  1 327 ? 46.125  -73.311  27.861  1.00 8.99  ? 327  MET A CA  1 
ATOM   2534  C  C   . MET A  1 327 ? 47.355  -73.066  28.738  1.00 12.72 ? 327  MET A C   1 
ATOM   2535  O  O   . MET A  1 327 ? 47.214  -73.003  29.950  1.00 13.15 ? 327  MET A O   1 
ATOM   2536  C  CB  . MET A  1 327 ? 45.428  -74.644  28.269  1.00 10.04 ? 327  MET A CB  1 
ATOM   2537  C  CG  . MET A  1 327 ? 44.065  -74.878  27.628  1.00 9.36  ? 327  MET A CG  1 
ATOM   2538  S  SD  . MET A  1 327 ? 42.914  -73.511  28.022  1.00 13.96 ? 327  MET A SD  1 
ATOM   2539  C  CE  . MET A  1 327 ? 42.942  -73.486  29.829  1.00 16.19 ? 327  MET A CE  1 
ATOM   2540  N  N   . SER A  1 328 ? 48.551  -72.904  28.160  1.00 7.28  ? 328  SER A N   1 
ATOM   2541  C  CA  . SER A  1 328 ? 49.736  -72.695  29.001  1.00 11.73 ? 328  SER A CA  1 
ATOM   2542  C  C   . SER A  1 328 ? 50.752  -71.883  28.215  1.00 8.68  ? 328  SER A C   1 
ATOM   2543  O  O   . SER A  1 328 ? 50.684  -70.676  28.241  1.00 9.52  ? 328  SER A O   1 
ATOM   2544  C  CB  . SER A  1 328 ? 50.321  -74.021  29.533  1.00 10.97 ? 328  SER A CB  1 
ATOM   2545  O  OG  . SER A  1 328 ? 50.785  -74.853  28.511  1.00 8.85  ? 328  SER A OG  1 
ATOM   2546  N  N   . GLY A  1 329 ? 51.642  -72.514  27.468  1.00 11.36 ? 329  GLY A N   1 
ATOM   2547  C  CA  . GLY A  1 329 ? 52.583  -71.786  26.645  1.00 9.31  ? 329  GLY A CA  1 
ATOM   2548  C  C   . GLY A  1 329 ? 54.006  -71.898  27.205  1.00 16.49 ? 329  GLY A C   1 
ATOM   2549  O  O   . GLY A  1 329 ? 54.237  -72.340  28.330  1.00 19.28 ? 329  GLY A O   1 
ATOM   2550  N  N   . GLY A  1 330 ? 54.969  -71.456  26.380  1.00 13.12 ? 330  GLY A N   1 
ATOM   2551  C  CA  . GLY A  1 330 ? 56.379  -71.601  26.713  1.00 12.21 ? 330  GLY A CA  1 
ATOM   2552  C  C   . GLY A  1 330 ? 57.093  -72.733  26.005  1.00 14.67 ? 330  GLY A C   1 
ATOM   2553  O  O   . GLY A  1 330 ? 56.722  -73.150  24.892  1.00 13.30 ? 330  GLY A O   1 
ATOM   2554  N  N   . VAL A  1 331 ? 58.128  -73.270  26.655  1.00 9.63  ? 331  VAL A N   1 
ATOM   2555  C  CA  . VAL A  1 331 ? 58.743  -74.486  26.137  1.00 9.26  ? 331  VAL A CA  1 
ATOM   2556  C  C   . VAL A  1 331 ? 57.664  -75.561  25.925  1.00 10.96 ? 331  VAL A C   1 
ATOM   2557  O  O   . VAL A  1 331 ? 57.682  -76.298  24.936  1.00 12.57 ? 331  VAL A O   1 
ATOM   2558  C  CB  . VAL A  1 331 ? 59.877  -74.935  27.109  1.00 10.46 ? 331  VAL A CB  1 
ATOM   2559  C  CG1 . VAL A  1 331 ? 60.344  -76.375  26.789  1.00 11.70 ? 331  VAL A CG1 1 
ATOM   2560  C  CG2 . VAL A  1 331 ? 61.123  -73.972  26.961  1.00 9.59  ? 331  VAL A CG2 1 
ATOM   2561  N  N   . GLY A  1 332 ? 56.659  -75.618  26.805  1.00 9.76  ? 332  GLY A N   1 
ATOM   2562  C  CA  . GLY A  1 332 ? 55.504  -76.449  26.490  1.00 12.12 ? 332  GLY A CA  1 
ATOM   2563  C  C   . GLY A  1 332 ? 55.699  -77.954  26.692  1.00 14.39 ? 332  GLY A C   1 
ATOM   2564  O  O   . GLY A  1 332 ? 56.507  -78.409  27.522  1.00 10.25 ? 332  GLY A O   1 
ATOM   2565  N  N   . PHE A  1 333 ? 54.952  -78.746  25.912  1.00 10.88 ? 333  PHE A N   1 
ATOM   2566  C  CA  . PHE A  1 333 ? 54.722  -80.130  26.320  1.00 7.52  ? 333  PHE A CA  1 
ATOM   2567  C  C   . PHE A  1 333 ? 55.090  -81.110  25.229  1.00 12.10 ? 333  PHE A C   1 
ATOM   2568  O  O   . PHE A  1 333 ? 54.374  -82.088  24.983  1.00 13.29 ? 333  PHE A O   1 
ATOM   2569  C  CB  . PHE A  1 333 ? 53.259  -80.339  26.733  1.00 7.62  ? 333  PHE A CB  1 
ATOM   2570  C  CG  . PHE A  1 333 ? 52.811  -79.520  27.965  1.00 11.02 ? 333  PHE A CG  1 
ATOM   2571  C  CD1 . PHE A  1 333 ? 53.690  -79.260  29.016  1.00 10.69 ? 333  PHE A CD1 1 
ATOM   2572  C  CD2 . PHE A  1 333 ? 51.483  -79.084  28.055  1.00 12.18 ? 333  PHE A CD2 1 
ATOM   2573  C  CE1 . PHE A  1 333 ? 53.289  -78.588  30.136  1.00 12.14 ? 333  PHE A CE1 1 
ATOM   2574  C  CE2 . PHE A  1 333 ? 51.013  -78.370  29.169  1.00 9.36  ? 333  PHE A CE2 1 
ATOM   2575  C  CZ  . PHE A  1 333 ? 51.934  -78.121  30.246  1.00 11.24 ? 333  PHE A CZ  1 
ATOM   2576  N  N   . THR A  1 334 ? 56.183  -80.856  24.509  1.00 9.34  ? 334  THR A N   1 
ATOM   2577  C  CA  . THR A  1 334 ? 56.493  -81.717  23.372  1.00 11.04 ? 334  THR A CA  1 
ATOM   2578  C  C   . THR A  1 334 ? 56.608  -83.184  23.773  1.00 14.16 ? 334  THR A C   1 
ATOM   2579  O  O   . THR A  1 334 ? 55.965  -84.051  23.176  1.00 16.40 ? 334  THR A O   1 
ATOM   2580  C  CB  . THR A  1 334 ? 57.762  -81.233  22.684  1.00 13.26 ? 334  THR A CB  1 
ATOM   2581  O  OG1 . THR A  1 334 ? 57.599  -79.838  22.314  1.00 11.19 ? 334  THR A OG1 1 
ATOM   2582  C  CG2 . THR A  1 334 ? 58.015  -82.099  21.502  1.00 13.76 ? 334  THR A CG2 1 
ATOM   2583  N  N   . GLN A  1 335 ? 57.423  -83.494  24.794  1.00 13.79 ? 335  GLN A N   1 
ATOM   2584  C  CA  . GLN A  1 335 ? 57.723  -84.887  25.107  1.00 8.11  ? 335  GLN A CA  1 
ATOM   2585  C  C   . GLN A  1 335 ? 56.632  -85.569  25.924  1.00 11.73 ? 335  GLN A C   1 
ATOM   2586  O  O   . GLN A  1 335 ? 56.536  -86.803  25.887  1.00 9.62  ? 335  GLN A O   1 
ATOM   2587  C  CB  . GLN A  1 335 ? 59.057  -84.969  25.874  1.00 8.36  ? 335  GLN A CB  1 
ATOM   2588  C  CG  . GLN A  1 335 ? 60.236  -84.575  24.910  1.00 8.68  ? 335  GLN A CG  1 
ATOM   2589  C  CD  . GLN A  1 335 ? 61.500  -84.148  25.593  1.00 12.34 ? 335  GLN A CD  1 
ATOM   2590  O  OE1 . GLN A  1 335 ? 62.595  -84.708  25.328  1.00 14.17 ? 335  GLN A OE1 1 
ATOM   2591  N  NE2 . GLN A  1 335 ? 61.394  -83.122  26.465  1.00 10.49 ? 335  GLN A NE2 1 
ATOM   2592  N  N   . TYR A  1 336 ? 55.790  -84.814  26.638  1.00 9.91  ? 336  TYR A N   1 
ATOM   2593  C  CA  . TYR A  1 336 ? 54.580  -85.456  27.145  1.00 9.54  ? 336  TYR A CA  1 
ATOM   2594  C  C   . TYR A  1 336 ? 53.833  -86.112  26.011  1.00 11.74 ? 336  TYR A C   1 
ATOM   2595  O  O   . TYR A  1 336 ? 53.199  -87.164  26.198  1.00 11.35 ? 336  TYR A O   1 
ATOM   2596  C  CB  . TYR A  1 336 ? 53.644  -84.446  27.825  1.00 10.88 ? 336  TYR A CB  1 
ATOM   2597  C  CG  . TYR A  1 336 ? 53.981  -84.084  29.236  1.00 9.21  ? 336  TYR A CG  1 
ATOM   2598  C  CD1 . TYR A  1 336 ? 54.231  -85.079  30.216  1.00 14.83 ? 336  TYR A CD1 1 
ATOM   2599  C  CD2 . TYR A  1 336 ? 54.048  -82.743  29.605  1.00 10.42 ? 336  TYR A CD2 1 
ATOM   2600  C  CE1 . TYR A  1 336 ? 54.511  -84.697  31.518  1.00 13.16 ? 336  TYR A CE1 1 
ATOM   2601  C  CE2 . TYR A  1 336 ? 54.316  -82.345  30.890  1.00 8.42  ? 336  TYR A CE2 1 
ATOM   2602  C  CZ  . TYR A  1 336 ? 54.553  -83.318  31.847  1.00 13.52 ? 336  TYR A CZ  1 
ATOM   2603  O  OH  . TYR A  1 336 ? 54.869  -82.928  33.137  1.00 15.35 ? 336  TYR A OH  1 
ATOM   2604  N  N   . ALA A  1 337 ? 53.852  -85.476  24.833  1.00 9.83  ? 337  ALA A N   1 
ATOM   2605  C  CA  . ALA A  1 337 ? 53.120  -85.956  23.672  1.00 10.29 ? 337  ALA A CA  1 
ATOM   2606  C  C   . ALA A  1 337 ? 53.923  -86.964  22.866  1.00 9.49  ? 337  ALA A C   1 
ATOM   2607  O  O   . ALA A  1 337 ? 53.361  -87.989  22.457  1.00 7.61  ? 337  ALA A O   1 
ATOM   2608  C  CB  . ALA A  1 337 ? 52.750  -84.787  22.753  1.00 7.36  ? 337  ALA A CB  1 
ATOM   2609  N  N   . THR A  1 338 ? 55.224  -86.675  22.628  1.00 13.20 ? 338  THR A N   1 
ATOM   2610  C  CA  . THR A  1 338 ? 55.984  -87.583  21.775  1.00 14.57 ? 338  THR A CA  1 
ATOM   2611  C  C   . THR A  1 338 ? 56.100  -88.984  22.400  1.00 13.49 ? 338  THR A C   1 
ATOM   2612  O  O   . THR A  1 338 ? 56.325  -89.971  21.689  1.00 14.78 ? 338  THR A O   1 
ATOM   2613  C  CB  . THR A  1 338 ? 57.372  -87.011  21.431  1.00 15.08 ? 338  THR A CB  1 
ATOM   2614  O  OG1 . THR A  1 338 ? 58.179  -86.860  22.604  1.00 14.57 ? 338  THR A OG1 1 
ATOM   2615  C  CG2 . THR A  1 338 ? 57.242  -85.701  20.677  1.00 16.28 ? 338  THR A CG2 1 
ATOM   2616  N  N   . ALA A  1 339 ? 55.948  -89.110  23.710  1.00 12.21 ? 339  ALA A N   1 
ATOM   2617  C  CA  . ALA A  1 339 ? 56.051  -90.445  24.282  1.00 9.28  ? 339  ALA A CA  1 
ATOM   2618  C  C   . ALA A  1 339 ? 55.007  -91.382  23.673  1.00 11.57 ? 339  ALA A C   1 
ATOM   2619  O  O   . ALA A  1 339 ? 55.221  -92.608  23.627  1.00 10.64 ? 339  ALA A O   1 
ATOM   2620  C  CB  . ALA A  1 339 ? 55.912  -90.371  25.811  1.00 8.16  ? 339  ALA A CB  1 
ATOM   2621  N  N   . ALA A  1 340 ? 53.893  -90.824  23.157  1.00 7.87  ? 340  ALA A N   1 
ATOM   2622  C  CA  . ALA A  1 340 ? 52.822  -91.641  22.625  1.00 7.82  ? 340  ALA A CA  1 
ATOM   2623  C  C   . ALA A  1 340 ? 52.934  -91.839  21.132  1.00 11.94 ? 340  ALA A C   1 
ATOM   2624  O  O   . ALA A  1 340 ? 52.034  -92.422  20.553  1.00 14.59 ? 340  ALA A O   1 
ATOM   2625  C  CB  . ALA A  1 340 ? 51.447  -91.013  22.928  1.00 12.13 ? 340  ALA A CB  1 
ATOM   2626  N  N   . TYR A  1 341 ? 53.991  -91.339  20.468  1.00 12.13 ? 341  TYR A N   1 
ATOM   2627  C  CA  . TYR A  1 341 ? 54.106  -91.632  19.042  1.00 9.25  ? 341  TYR A CA  1 
ATOM   2628  C  C   . TYR A  1 341 ? 55.555  -91.753  18.594  1.00 10.77 ? 341  TYR A C   1 
ATOM   2629  O  O   . TYR A  1 341 ? 55.824  -91.617  17.400  1.00 10.25 ? 341  TYR A O   1 
ATOM   2630  C  CB  . TYR A  1 341 ? 53.360  -90.584  18.159  1.00 12.06 ? 341  TYR A CB  1 
ATOM   2631  C  CG  . TYR A  1 341 ? 53.851  -89.130  18.142  1.00 12.22 ? 341  TYR A CG  1 
ATOM   2632  C  CD1 . TYR A  1 341 ? 54.876  -88.734  17.319  1.00 12.58 ? 341  TYR A CD1 1 
ATOM   2633  C  CD2 . TYR A  1 341 ? 53.240  -88.156  18.928  1.00 11.97 ? 341  TYR A CD2 1 
ATOM   2634  C  CE1 . TYR A  1 341 ? 55.296  -87.394  17.272  1.00 13.21 ? 341  TYR A CE1 1 
ATOM   2635  C  CE2 . TYR A  1 341 ? 53.642  -86.841  18.933  1.00 9.86  ? 341  TYR A CE2 1 
ATOM   2636  C  CZ  . TYR A  1 341 ? 54.652  -86.444  18.076  1.00 16.43 ? 341  TYR A CZ  1 
ATOM   2637  O  OH  . TYR A  1 341 ? 55.048  -85.118  18.056  1.00 15.85 ? 341  TYR A OH  1 
ATOM   2638  N  N   . THR A  1 342 ? 56.488  -92.075  19.490  1.00 12.60 ? 342  THR A N   1 
ATOM   2639  C  CA  . THR A  1 342 ? 57.857  -92.277  19.067  1.00 13.40 ? 342  THR A CA  1 
ATOM   2640  C  C   . THR A  1 342 ? 58.394  -93.617  19.558  1.00 13.68 ? 342  THR A C   1 
ATOM   2641  O  O   . THR A  1 342 ? 57.863  -94.264  20.471  1.00 12.01 ? 342  THR A O   1 
ATOM   2642  C  CB  . THR A  1 342 ? 58.766  -91.127  19.577  1.00 17.26 ? 342  THR A CB  1 
ATOM   2643  O  OG1 . THR A  1 342 ? 58.605  -90.963  20.998  1.00 13.95 ? 342  THR A OG1 1 
ATOM   2644  C  CG2 . THR A  1 342 ? 58.510  -89.778  18.825  1.00 15.24 ? 342  THR A CG2 1 
ATOM   2645  N  N   . ASP A  1 343 ? 59.463  -94.027  18.920  1.00 10.90 ? 343  ASP A N   1 
ATOM   2646  C  CA  . ASP A  1 343 ? 60.259  -95.200  19.283  1.00 13.69 ? 343  ASP A CA  1 
ATOM   2647  C  C   . ASP A  1 343 ? 59.461  -96.525  19.282  1.00 13.31 ? 343  ASP A C   1 
ATOM   2648  O  O   . ASP A  1 343 ? 59.980  -97.561  19.743  1.00 14.65 ? 343  ASP A O   1 
ATOM   2649  C  CB  . ASP A  1 343 ? 60.956  -94.966  20.643  1.00 13.15 ? 343  ASP A CB  1 
ATOM   2650  C  CG  . ASP A  1 343 ? 61.903  -93.727  20.636  1.00 16.19 ? 343  ASP A CG  1 
ATOM   2651  O  OD1 . ASP A  1 343 ? 62.375  -93.313  19.556  1.00 15.24 ? 343  ASP A OD1 1 
ATOM   2652  O  OD2 . ASP A  1 343 ? 62.170  -93.181  21.749  1.00 15.51 ? 343  ASP A OD2 1 
ATOM   2653  N  N   . ASP A  1 344 ? 58.233  -96.552  18.739  1.00 13.35 ? 344  ASP A N   1 
ATOM   2654  C  CA  . ASP A  1 344 ? 57.408  -97.780  18.703  1.00 13.61 ? 344  ASP A CA  1 
ATOM   2655  C  C   . ASP A  1 344 ? 57.187  -98.368  20.096  1.00 11.55 ? 344  ASP A C   1 
ATOM   2656  O  O   . ASP A  1 344 ? 56.889  -99.553  20.231  1.00 12.88 ? 344  ASP A O   1 
ATOM   2657  C  CB  . ASP A  1 344 ? 58.004  -98.869  17.780  1.00 15.30 ? 344  ASP A CB  1 
ATOM   2658  C  CG  . ASP A  1 344 ? 57.651  -98.665  16.281  1.00 25.35 ? 344  ASP A CG  1 
ATOM   2659  O  OD1 . ASP A  1 344 ? 57.414  -97.527  15.856  1.00 23.42 ? 344  ASP A OD1 1 
ATOM   2660  O  OD2 . ASP A  1 344 ? 57.617  -99.663  15.513  1.00 32.62 ? 344  ASP A OD2 1 
ATOM   2661  N  N   . ILE A  1 345 ? 57.229  -97.553  21.141  1.00 11.60 ? 345  ILE A N   1 
ATOM   2662  C  CA  . ILE A  1 345 ? 57.023  -98.058  22.496  1.00 14.27 ? 345  ILE A CA  1 
ATOM   2663  C  C   . ILE A  1 345 ? 55.538  -98.338  22.742  1.00 10.82 ? 345  ILE A C   1 
ATOM   2664  O  O   . ILE A  1 345 ? 55.145  -99.457  23.112  1.00 10.64 ? 345  ILE A O   1 
ATOM   2665  C  CB  . ILE A  1 345 ? 57.585  -97.060  23.544  1.00 13.64 ? 345  ILE A CB  1 
ATOM   2666  C  CG1 . ILE A  1 345 ? 59.094  -96.842  23.308  1.00 12.00 ? 345  ILE A CG1 1 
ATOM   2667  C  CG2 . ILE A  1 345 ? 57.304  -97.592  24.985  1.00 9.31  ? 345  ILE A CG2 1 
ATOM   2668  C  CD1 . ILE A  1 345 ? 59.709  -95.629  23.950  1.00 11.42 ? 345  ILE A CD1 1 
ATOM   2669  N  N   . LEU A  1 346 ? 54.688  -97.317  22.580  1.00 10.04 ? 346  LEU A N   1 
ATOM   2670  C  CA  . LEU A  1 346 ? 53.246  -97.565  22.688  1.00 9.03  ? 346  LEU A CA  1 
ATOM   2671  C  C   . LEU A  1 346 ? 52.790  -98.697  21.748  1.00 15.27 ? 346  LEU A C   1 
ATOM   2672  O  O   . LEU A  1 346 ? 51.937  -99.519  22.109  1.00 12.90 ? 346  LEU A O   1 
ATOM   2673  C  CB  . LEU A  1 346 ? 52.484  -96.254  22.416  1.00 9.65  ? 346  LEU A CB  1 
ATOM   2674  C  CG  . LEU A  1 346 ? 50.959  -96.356  22.380  1.00 13.77 ? 346  LEU A CG  1 
ATOM   2675  C  CD1 . LEU A  1 346 ? 50.456  -97.100  23.609  1.00 16.40 ? 346  LEU A CD1 1 
ATOM   2676  C  CD2 . LEU A  1 346 ? 50.354  -94.928  22.274  1.00 14.82 ? 346  LEU A CD2 1 
ATOM   2677  N  N   . ASP A  1 347 ? 53.342  -98.737  20.527  1.00 12.89 ? 347  ASP A N   1 
ATOM   2678  C  CA  . ASP A  1 347 ? 53.081  -99.846  19.619  1.00 15.72 ? 347  ASP A CA  1 
ATOM   2679  C  C   . ASP A  1 347 ? 53.358  -101.190 20.284  1.00 14.95 ? 347  ASP A C   1 
ATOM   2680  O  O   . ASP A  1 347 ? 52.537  -102.114 20.230  1.00 13.10 ? 347  ASP A O   1 
ATOM   2681  C  CB  . ASP A  1 347 ? 53.951  -99.724  18.368  1.00 13.89 ? 347  ASP A CB  1 
ATOM   2682  C  CG  . ASP A  1 347 ? 53.800  -98.392  17.680  1.00 18.50 ? 347  ASP A CG  1 
ATOM   2683  O  OD1 . ASP A  1 347 ? 53.932  -97.324  18.353  1.00 17.68 ? 347  ASP A OD1 1 
ATOM   2684  O  OD2 . ASP A  1 347 ? 53.568  -98.413  16.448  1.00 17.88 ? 347  ASP A OD2 1 
ATOM   2685  N  N   . ASP A  1 348 ? 54.540  -101.344 20.882  1.00 12.73 ? 348  ASP A N   1 
ATOM   2686  C  CA  . ASP A  1 348 ? 54.812  -102.635 21.492  1.00 15.03 ? 348  ASP A CA  1 
ATOM   2687  C  C   . ASP A  1 348 ? 53.750  -102.985 22.513  1.00 15.38 ? 348  ASP A C   1 
ATOM   2688  O  O   . ASP A  1 348 ? 53.250  -104.119 22.550  1.00 17.00 ? 348  ASP A O   1 
ATOM   2689  C  CB  . ASP A  1 348 ? 56.179  -102.665 22.147  1.00 13.27 ? 348  ASP A CB  1 
ATOM   2690  C  CG  . ASP A  1 348 ? 56.496  -104.066 22.647  1.00 17.75 ? 348  ASP A CG  1 
ATOM   2691  O  OD1 . ASP A  1 348 ? 56.914  -104.914 21.801  1.00 15.76 ? 348  ASP A OD1 1 
ATOM   2692  O  OD2 . ASP A  1 348 ? 56.269  -104.313 23.862  1.00 18.20 ? 348  ASP A OD2 1 
ATOM   2693  N  N   . PHE A  1 349 ? 53.386  -102.022 23.359  1.00 12.18 ? 349  PHE A N   1 
ATOM   2694  C  CA  . PHE A  1 349 ? 52.443  -102.370 24.401  1.00 11.75 ? 349  PHE A CA  1 
ATOM   2695  C  C   . PHE A  1 349 ? 51.082  -102.689 23.808  1.00 12.04 ? 349  PHE A C   1 
ATOM   2696  O  O   . PHE A  1 349 ? 50.409  -103.601 24.275  1.00 11.49 ? 349  PHE A O   1 
ATOM   2697  C  CB  . PHE A  1 349 ? 52.307  -101.223 25.407  1.00 12.39 ? 349  PHE A CB  1 
ATOM   2698  C  CG  . PHE A  1 349 ? 53.576  -100.838 26.106  1.00 13.41 ? 349  PHE A CG  1 
ATOM   2699  C  CD1 . PHE A  1 349 ? 54.757  -101.564 25.958  1.00 10.95 ? 349  PHE A CD1 1 
ATOM   2700  C  CD2 . PHE A  1 349 ? 53.573  -99.721  26.948  1.00 14.93 ? 349  PHE A CD2 1 
ATOM   2701  C  CE1 . PHE A  1 349 ? 55.926  -101.169 26.608  1.00 11.20 ? 349  PHE A CE1 1 
ATOM   2702  C  CE2 . PHE A  1 349 ? 54.724  -99.332  27.615  1.00 14.18 ? 349  PHE A CE2 1 
ATOM   2703  C  CZ  . PHE A  1 349 ? 55.909  -100.070 27.456  1.00 12.51 ? 349  PHE A CZ  1 
ATOM   2704  N  N   . LEU A  1 350 ? 50.628  -101.909 22.814  1.00 12.88 ? 350  LEU A N   1 
ATOM   2705  C  CA  . LEU A  1 350 ? 49.278  -102.136 22.296  1.00 11.81 ? 350  LEU A CA  1 
ATOM   2706  C  C   . LEU A  1 350 ? 49.231  -103.415 21.468  1.00 9.59  ? 350  LEU A C   1 
ATOM   2707  O  O   . LEU A  1 350 ? 48.247  -104.151 21.520  1.00 11.78 ? 350  LEU A O   1 
ATOM   2708  C  CB  . LEU A  1 350 ? 48.813  -100.903 21.478  1.00 10.71 ? 350  LEU A CB  1 
ATOM   2709  C  CG  . LEU A  1 350 ? 47.431  -100.935 20.920  1.00 12.84 ? 350  LEU A CG  1 
ATOM   2710  C  CD1 . LEU A  1 350 ? 46.403  -101.150 22.033  1.00 15.80 ? 350  LEU A CD1 1 
ATOM   2711  C  CD2 . LEU A  1 350 ? 47.137  -99.574  20.252  1.00 12.57 ? 350  LEU A CD2 1 
ATOM   2712  N  N   . TYR A  1 351 ? 50.275  -103.705 20.680  1.00 11.02 ? 351  TYR A N   1 
ATOM   2713  C  CA  . TYR A  1 351 ? 50.227  -104.968 19.951  1.00 13.64 ? 351  TYR A CA  1 
ATOM   2714  C  C   . TYR A  1 351 ? 50.255  -106.155 20.917  1.00 16.20 ? 351  TYR A C   1 
ATOM   2715  O  O   . TYR A  1 351 ? 49.581  -107.152 20.669  1.00 13.83 ? 351  TYR A O   1 
ATOM   2716  C  CB  . TYR A  1 351 ? 51.346  -105.076 18.890  1.00 14.67 ? 351  TYR A CB  1 
ATOM   2717  C  CG  . TYR A  1 351 ? 50.962  -104.375 17.597  1.00 14.88 ? 351  TYR A CG  1 
ATOM   2718  C  CD1 . TYR A  1 351 ? 50.128  -105.012 16.653  1.00 17.02 ? 351  TYR A CD1 1 
ATOM   2719  C  CD2 . TYR A  1 351 ? 51.343  -103.060 17.359  1.00 17.15 ? 351  TYR A CD2 1 
ATOM   2720  C  CE1 . TYR A  1 351 ? 49.736  -104.337 15.479  1.00 17.93 ? 351  TYR A CE1 1 
ATOM   2721  C  CE2 . TYR A  1 351 ? 50.966  -102.388 16.194  1.00 18.72 ? 351  TYR A CE2 1 
ATOM   2722  C  CZ  . TYR A  1 351 ? 50.170  -103.023 15.270  1.00 18.62 ? 351  TYR A CZ  1 
ATOM   2723  O  OH  . TYR A  1 351 ? 49.798  -102.340 14.127  1.00 17.51 ? 351  TYR A OH  1 
ATOM   2724  N  N   . TYR A  1 352 ? 50.964  -106.049 22.044  1.00 12.32 ? 352  TYR A N   1 
ATOM   2725  C  CA  . TYR A  1 352 ? 50.882  -107.106 23.058  1.00 13.39 ? 352  TYR A CA  1 
ATOM   2726  C  C   . TYR A  1 352 ? 49.450  -107.310 23.518  1.00 11.38 ? 352  TYR A C   1 
ATOM   2727  O  O   . TYR A  1 352 ? 48.940  -108.444 23.589  1.00 12.60 ? 352  TYR A O   1 
ATOM   2728  C  CB  . TYR A  1 352 ? 51.760  -106.745 24.250  1.00 13.20 ? 352  TYR A CB  1 
ATOM   2729  C  CG  . TYR A  1 352 ? 51.579  -107.750 25.356  1.00 12.84 ? 352  TYR A CG  1 
ATOM   2730  C  CD1 . TYR A  1 352 ? 52.176  -109.005 25.269  1.00 15.66 ? 352  TYR A CD1 1 
ATOM   2731  C  CD2 . TYR A  1 352 ? 50.754  -107.470 26.447  1.00 11.84 ? 352  TYR A CD2 1 
ATOM   2732  C  CE1 . TYR A  1 352 ? 51.993  -109.970 26.251  1.00 19.01 ? 352  TYR A CE1 1 
ATOM   2733  C  CE2 . TYR A  1 352 ? 50.587  -108.450 27.461  1.00 16.59 ? 352  TYR A CE2 1 
ATOM   2734  C  CZ  . TYR A  1 352 ? 51.203  -109.677 27.343  1.00 19.90 ? 352  TYR A CZ  1 
ATOM   2735  O  OH  . TYR A  1 352 ? 51.055  -110.622 28.331  1.00 24.49 ? 352  TYR A OH  1 
ATOM   2736  N  N   . GLY A  1 353 ? 48.778  -106.208 23.837  1.00 10.41 ? 353  GLY A N   1 
ATOM   2737  C  CA  . GLY A  1 353 ? 47.428  -106.300 24.367  1.00 12.31 ? 353  GLY A CA  1 
ATOM   2738  C  C   . GLY A  1 353 ? 46.453  -106.811 23.336  1.00 14.28 ? 353  GLY A C   1 
ATOM   2739  O  O   . GLY A  1 353 ? 45.520  -107.560 23.662  1.00 12.25 ? 353  GLY A O   1 
ATOM   2740  N  N   . MET A  1 354 ? 46.620  -106.373 22.086  1.00 14.47 ? 354  MET A N   1 
ATOM   2741  C  CA  . MET A  1 354 ? 45.719  -106.853 21.044  1.00 16.38 ? 354  MET A CA  1 
ATOM   2742  C  C   . MET A  1 354 ? 45.914  -108.350 20.842  1.00 17.88 ? 354  MET A C   1 
ATOM   2743  O  O   . MET A  1 354 ? 44.941  -109.095 20.676  1.00 17.71 ? 354  MET A O   1 
ATOM   2744  C  CB  . MET A  1 354 ? 45.934  -106.083 19.746  1.00 15.68 ? 354  MET A CB  1 
ATOM   2745  C  CG  . MET A  1 354 ? 44.966  -106.516 18.643  1.00 17.63 ? 354  MET A CG  1 
ATOM   2746  S  SD  . MET A  1 354 ? 45.062  -105.469 17.160  1.00 20.66 ? 354  MET A SD  1 
ATOM   2747  C  CE  . MET A  1 354 ? 46.616  -106.092 16.458  1.00 16.46 ? 354  MET A CE  1 
ATOM   2748  N  N   . GLU A  1 355 ? 47.158  -108.823 20.918  1.00 17.29 ? 355  GLU A N   1 
ATOM   2749  C  CA  . GLU A  1 355 ? 47.401  -110.252 20.736  1.00 20.31 ? 355  GLU A CA  1 
ATOM   2750  C  C   . GLU A  1 355 ? 46.911  -111.053 21.928  1.00 17.89 ? 355  GLU A C   1 
ATOM   2751  O  O   . GLU A  1 355 ? 46.412  -112.163 21.747  1.00 15.88 ? 355  GLU A O   1 
ATOM   2752  C  CB  . GLU A  1 355 ? 48.888  -110.502 20.480  1.00 25.12 ? 355  GLU A CB  1 
ATOM   2753  C  CG  . GLU A  1 355 ? 49.243  -109.853 19.150  1.00 34.51 ? 355  GLU A CG  1 
ATOM   2754  C  CD  . GLU A  1 355 ? 50.730  -109.818 18.832  1.00 43.52 ? 355  GLU A CD  1 
ATOM   2755  O  OE1 . GLU A  1 355 ? 51.536  -110.453 19.562  1.00 46.24 ? 355  GLU A OE1 1 
ATOM   2756  O  OE2 . GLU A  1 355 ? 51.070  -109.096 17.861  1.00 45.99 ? 355  GLU A OE2 1 
ATOM   2757  N  N   . TYR A  1 356 ? 47.016  -110.496 23.139  1.00 14.39 ? 356  TYR A N   1 
ATOM   2758  C  CA  . TYR A  1 356 ? 46.455  -111.144 24.315  1.00 17.49 ? 356  TYR A CA  1 
ATOM   2759  C  C   . TYR A  1 356 ? 44.939  -111.254 24.186  1.00 17.23 ? 356  TYR A C   1 
ATOM   2760  O  O   . TYR A  1 356 ? 44.354  -112.297 24.517  1.00 16.82 ? 356  TYR A O   1 
ATOM   2761  C  CB  . TYR A  1 356 ? 46.831  -110.343 25.578  1.00 15.20 ? 356  TYR A CB  1 
ATOM   2762  C  CG  . TYR A  1 356 ? 46.203  -110.845 26.842  1.00 17.05 ? 356  TYR A CG  1 
ATOM   2763  C  CD1 . TYR A  1 356 ? 46.710  -111.963 27.497  1.00 17.52 ? 356  TYR A CD1 1 
ATOM   2764  C  CD2 . TYR A  1 356 ? 45.111  -110.196 27.403  1.00 17.55 ? 356  TYR A CD2 1 
ATOM   2765  C  CE1 . TYR A  1 356 ? 46.146  -112.435 28.670  1.00 18.74 ? 356  TYR A CE1 1 
ATOM   2766  C  CE2 . TYR A  1 356 ? 44.531  -110.658 28.582  1.00 19.34 ? 356  TYR A CE2 1 
ATOM   2767  C  CZ  . TYR A  1 356 ? 45.055  -111.775 29.214  1.00 20.88 ? 356  TYR A CZ  1 
ATOM   2768  O  OH  . TYR A  1 356 ? 44.484  -112.236 30.388  1.00 18.52 ? 356  TYR A OH  1 
ATOM   2769  N  N   . VAL A  1 357 ? 44.293  -110.175 23.738  1.00 11.05 ? 357  VAL A N   1 
ATOM   2770  C  CA  . VAL A  1 357 ? 42.849  -110.167 23.518  1.00 13.16 ? 357  VAL A CA  1 
ATOM   2771  C  C   . VAL A  1 357 ? 42.449  -111.174 22.443  1.00 17.71 ? 357  VAL A C   1 
ATOM   2772  O  O   . VAL A  1 357 ? 41.525  -111.970 22.636  1.00 17.68 ? 357  VAL A O   1 
ATOM   2773  C  CB  . VAL A  1 357 ? 42.389  -108.741 23.121  1.00 10.68 ? 357  VAL A CB  1 
ATOM   2774  C  CG1 . VAL A  1 357 ? 40.942  -108.773 22.560  1.00 11.77 ? 357  VAL A CG1 1 
ATOM   2775  C  CG2 . VAL A  1 357 ? 42.533  -107.807 24.337  1.00 10.20 ? 357  VAL A CG2 1 
ATOM   2776  N  N   . GLU A  1 358 ? 43.132  -111.148 21.283  1.00 16.09 ? 358  GLU A N   1 
ATOM   2777  C  CA  . GLU A  1 358 ? 42.845  -112.102 20.207  1.00 16.51 ? 358  GLU A CA  1 
ATOM   2778  C  C   . GLU A  1 358 ? 42.878  -113.542 20.713  1.00 18.36 ? 358  GLU A C   1 
ATOM   2779  O  O   . GLU A  1 358 ? 42.025  -114.370 20.361  1.00 19.12 ? 358  GLU A O   1 
ATOM   2780  C  CB  . GLU A  1 358 ? 43.862  -111.928 19.072  1.00 18.56 ? 358  GLU A CB  1 
ATOM   2781  C  CG  . GLU A  1 358 ? 43.622  -110.702 18.185  1.00 28.13 ? 358  GLU A CG  1 
ATOM   2782  C  CD  . GLU A  1 358 ? 44.801  -110.362 17.238  1.00 37.27 ? 358  GLU A CD  1 
ATOM   2783  O  OE1 . GLU A  1 358 ? 45.932  -110.863 17.435  1.00 40.61 ? 358  GLU A OE1 1 
ATOM   2784  O  OE2 . GLU A  1 358 ? 44.588  -109.584 16.289  1.00 37.71 ? 358  GLU A OE2 1 
ATOM   2785  N  N   . ASP A  1 359 ? 43.876  -113.865 21.530  1.00 16.48 ? 359  ASP A N   1 
ATOM   2786  C  CA  . ASP A  1 359 ? 44.027  -115.233 22.023  1.00 21.32 ? 359  ASP A CA  1 
ATOM   2787  C  C   . ASP A  1 359 ? 42.990  -115.609 23.078  1.00 24.44 ? 359  ASP A C   1 
ATOM   2788  O  O   . ASP A  1 359 ? 42.575  -116.769 23.140  1.00 28.35 ? 359  ASP A O   1 
ATOM   2789  C  CB  . ASP A  1 359 ? 45.424  -115.439 22.601  1.00 28.16 ? 359  ASP A CB  1 
ATOM   2790  C  CG  . ASP A  1 359 ? 46.486  -115.337 21.558  1.00 36.11 ? 359  ASP A CG  1 
ATOM   2791  O  OD1 . ASP A  1 359 ? 46.142  -115.446 20.358  1.00 37.52 ? 359  ASP A OD1 1 
ATOM   2792  O  OD2 . ASP A  1 359 ? 47.662  -115.145 21.924  1.00 42.54 ? 359  ASP A OD2 1 
ATOM   2793  N  N   . LYS A  1 360 ? 42.638  -114.696 23.978  1.00 23.54 ? 360  LYS A N   1 
ATOM   2794  C  CA  . LYS A  1 360 ? 41.835  -115.094 25.129  1.00 22.43 ? 360  LYS A CA  1 
ATOM   2795  C  C   . LYS A  1 360 ? 40.345  -114.857 24.932  1.00 23.14 ? 360  LYS A C   1 
ATOM   2796  O  O   . LYS A  1 360 ? 39.533  -115.677 25.368  1.00 21.68 ? 360  LYS A O   1 
ATOM   2797  C  CB  . LYS A  1 360 ? 42.300  -114.357 26.394  1.00 21.51 ? 360  LYS A CB  1 
ATOM   2798  C  CG  . LYS A  1 360 ? 41.649  -114.886 27.662  1.00 22.16 ? 360  LYS A CG  1 
ATOM   2799  C  CD  . LYS A  1 360 ? 42.326  -114.315 28.891  1.00 22.75 ? 360  LYS A CD  1 
ATOM   2800  C  CE  . LYS A  1 360 ? 41.872  -115.044 30.174  1.00 23.98 ? 360  LYS A CE  1 
ATOM   2801  N  NZ  . LYS A  1 360 ? 42.688  -114.616 31.359  1.00 22.77 ? 360  LYS A NZ  1 
ATOM   2802  N  N   . PHE A  1 361 ? 39.985  -113.791 24.232  1.00 20.99 ? 361  PHE A N   1 
ATOM   2803  C  CA  . PHE A  1 361 ? 38.609  -113.357 24.063  1.00 22.06 ? 361  PHE A CA  1 
ATOM   2804  C  C   . PHE A  1 361 ? 38.189  -113.314 22.614  1.00 22.24 ? 361  PHE A C   1 
ATOM   2805  O  O   . PHE A  1 361 ? 37.027  -113.571 22.318  1.00 26.09 ? 361  PHE A O   1 
ATOM   2806  C  CB  . PHE A  1 361 ? 38.396  -111.959 24.695  1.00 20.71 ? 361  PHE A CB  1 
ATOM   2807  C  CG  . PHE A  1 361 ? 38.733  -111.911 26.154  1.00 22.41 ? 361  PHE A CG  1 
ATOM   2808  C  CD1 . PHE A  1 361 ? 37.904  -112.521 27.098  1.00 22.34 ? 361  PHE A CD1 1 
ATOM   2809  C  CD2 . PHE A  1 361 ? 39.901  -111.299 26.590  1.00 20.97 ? 361  PHE A CD2 1 
ATOM   2810  C  CE1 . PHE A  1 361 ? 38.215  -112.481 28.443  1.00 21.66 ? 361  PHE A CE1 1 
ATOM   2811  C  CE2 . PHE A  1 361 ? 40.223  -111.262 27.920  1.00 19.39 ? 361  PHE A CE2 1 
ATOM   2812  C  CZ  . PHE A  1 361 ? 39.391  -111.867 28.853  1.00 24.00 ? 361  PHE A CZ  1 
ATOM   2813  N  N   . GLY A  1 362 ? 39.111  -113.038 21.703  1.00 21.58 ? 362  GLY A N   1 
ATOM   2814  C  CA  . GLY A  1 362 ? 38.734  -112.629 20.348  1.00 17.86 ? 362  GLY A CA  1 
ATOM   2815  C  C   . GLY A  1 362 ? 38.503  -111.132 20.297  1.00 17.16 ? 362  GLY A C   1 
ATOM   2816  O  O   . GLY A  1 362 ? 38.046  -110.505 21.250  1.00 15.78 ? 362  GLY A O   1 
ATOM   2817  N  N   . ILE A  1 363 ? 38.881  -110.533 19.160  1.00 17.40 ? 363  ILE A N   1 
ATOM   2818  C  CA  . ILE A  1 363 ? 38.535  -109.139 18.914  1.00 18.02 ? 363  ILE A CA  1 
ATOM   2819  C  C   . ILE A  1 363 ? 37.023  -109.045 18.810  1.00 15.68 ? 363  ILE A C   1 
ATOM   2820  O  O   . ILE A  1 363 ? 36.396  -109.805 18.060  1.00 20.06 ? 363  ILE A O   1 
ATOM   2821  C  CB  . ILE A  1 363 ? 39.208  -108.631 17.625  1.00 19.24 ? 363  ILE A CB  1 
ATOM   2822  C  CG1 . ILE A  1 363 ? 40.736  -108.679 17.741  1.00 21.34 ? 363  ILE A CG1 1 
ATOM   2823  C  CG2 . ILE A  1 363 ? 38.621  -107.263 17.200  1.00 18.16 ? 363  ILE A CG2 1 
ATOM   2824  C  CD1 . ILE A  1 363 ? 41.280  -107.758 18.745  1.00 23.67 ? 363  ILE A CD1 1 
ATOM   2825  N  N   . CYS A  1 364 ? 36.424  -108.127 19.576  1.00 14.23 ? 364  CYS A N   1 
ATOM   2826  C  CA  . CYS A  1 364 ? 34.961  -108.038 19.691  1.00 15.96 ? 364  CYS A CA  1 
ATOM   2827  C  C   . CYS A  1 364 ? 34.347  -109.359 20.152  1.00 17.55 ? 364  CYS A C   1 
ATOM   2828  O  O   . CYS A  1 364 ? 33.198  -109.669 19.857  1.00 18.67 ? 364  CYS A O   1 
ATOM   2829  C  CB  . CYS A  1 364 ? 34.321  -107.585 18.376  1.00 16.88 ? 364  CYS A CB  1 
ATOM   2830  S  SG  . CYS A  1 364 ? 34.883  -105.925 17.956  1.00 19.92 ? 364  CYS A SG  1 
ATOM   2831  N  N   . GLY A  1 365 ? 35.107  -110.146 20.897  1.00 15.76 ? 365  GLY A N   1 
ATOM   2832  C  CA  . GLY A  1 365 ? 34.602  -111.435 21.292  1.00 20.31 ? 365  GLY A CA  1 
ATOM   2833  C  C   . GLY A  1 365 ? 33.943  -111.466 22.653  1.00 21.84 ? 365  GLY A C   1 
ATOM   2834  O  O   . GLY A  1 365 ? 33.503  -112.549 23.071  1.00 21.93 ? 365  GLY A O   1 
ATOM   2835  N  N   . SER A  1 366 ? 33.863  -110.331 23.372  1.00 19.13 ? 366  SER A N   1 
ATOM   2836  C  CA  . SER A  1 366 ? 33.223  -110.311 24.683  1.00 24.01 ? 366  SER A CA  1 
ATOM   2837  C  C   . SER A  1 366 ? 32.237  -109.169 24.758  1.00 20.77 ? 366  SER A C   1 
ATOM   2838  O  O   . SER A  1 366 ? 32.489  -108.091 24.218  1.00 17.91 ? 366  SER A O   1 
ATOM   2839  C  CB  . SER A  1 366 ? 34.212  -110.117 25.836  1.00 28.04 ? 366  SER A CB  1 
ATOM   2840  O  OG  . SER A  1 366 ? 35.319  -110.972 25.679  1.00 39.03 ? 366  SER A OG  1 
ATOM   2841  N  N   . GLU A  1 367 ? 31.140  -109.400 25.472  1.00 21.27 ? 367  GLU A N   1 
ATOM   2842  C  CA  . GLU A  1 367 ? 30.353  -108.294 25.981  1.00 23.21 ? 367  GLU A CA  1 
ATOM   2843  C  C   . GLU A  1 367 ? 31.131  -107.581 27.080  1.00 20.94 ? 367  GLU A C   1 
ATOM   2844  O  O   . GLU A  1 367 ? 31.922  -108.208 27.800  1.00 18.78 ? 367  GLU A O   1 
ATOM   2845  C  CB  . GLU A  1 367 ? 29.019  -108.785 26.532  1.00 28.28 ? 367  GLU A CB  1 
ATOM   2846  C  CG  . GLU A  1 367 ? 28.173  -109.458 25.449  1.00 33.67 ? 367  GLU A CG  1 
ATOM   2847  C  CD  . GLU A  1 367 ? 27.677  -108.464 24.405  1.00 40.79 ? 367  GLU A CD  1 
ATOM   2848  O  OE1 . GLU A  1 367 ? 27.700  -107.244 24.681  1.00 41.83 ? 367  GLU A OE1 1 
ATOM   2849  O  OE2 . GLU A  1 367 ? 27.395  -108.884 23.260  1.00 45.85 ? 367  GLU A OE2 1 
ATOM   2850  N  N   . PRO A  1 368 ? 30.905  -106.279 27.268  1.00 20.27 ? 368  PRO A N   1 
ATOM   2851  C  CA  . PRO A  1 368 ? 31.596  -105.564 28.353  1.00 16.93 ? 368  PRO A CA  1 
ATOM   2852  C  C   . PRO A  1 368 ? 31.128  -106.052 29.715  1.00 18.34 ? 368  PRO A C   1 
ATOM   2853  O  O   . PRO A  1 368 ? 29.935  -106.015 30.036  1.00 20.60 ? 368  PRO A O   1 
ATOM   2854  C  CB  . PRO A  1 368 ? 31.221  -104.093 28.120  1.00 18.11 ? 368  PRO A CB  1 
ATOM   2855  C  CG  . PRO A  1 368 ? 30.094  -104.082 27.141  1.00 16.54 ? 368  PRO A CG  1 
ATOM   2856  C  CD  . PRO A  1 368 ? 30.165  -105.366 26.370  1.00 19.18 ? 368  PRO A CD  1 
ATOM   2857  N  N   . THR A  1 369 ? 32.081  -106.479 30.534  1.00 19.77 ? 369  THR A N   1 
ATOM   2858  C  CA  . THR A  1 369 ? 31.843  -106.832 31.924  1.00 18.63 ? 369  THR A CA  1 
ATOM   2859  C  C   . THR A  1 369 ? 33.049  -106.332 32.727  1.00 17.53 ? 369  THR A C   1 
ATOM   2860  O  O   . THR A  1 369 ? 34.139  -106.146 32.182  1.00 17.85 ? 369  THR A O   1 
ATOM   2861  C  CB  . THR A  1 369 ? 31.690  -108.370 32.121  1.00 19.30 ? 369  THR A CB  1 
ATOM   2862  O  OG1 . THR A  1 369 ? 32.957  -108.990 31.951  1.00 16.66 ? 369  THR A OG1 1 
ATOM   2863  C  CG2 . THR A  1 369 ? 30.661  -109.055 31.133  1.00 17.99 ? 369  THR A CG2 1 
ATOM   2864  N  N   . MET A  1 370 ? 32.870  -106.157 34.034  1.00 10.98 ? 370  MET A N   1 
ATOM   2865  C  CA  . MET A  1 370 ? 33.998  -105.751 34.871  1.00 13.86 ? 370  MET A CA  1 
ATOM   2866  C  C   . MET A  1 370 ? 35.083  -106.815 34.898  1.00 15.05 ? 370  MET A C   1 
ATOM   2867  O  O   . MET A  1 370 ? 36.274  -106.484 34.935  1.00 16.57 ? 370  MET A O   1 
ATOM   2868  C  CB  . MET A  1 370 ? 33.515  -105.446 36.291  1.00 13.53 ? 370  MET A CB  1 
ATOM   2869  C  CG  . MET A  1 370 ? 32.674  -104.113 36.350  1.00 14.82 ? 370  MET A CG  1 
ATOM   2870  S  SD  . MET A  1 370 ? 33.580  -102.648 35.845  1.00 21.16 ? 370  MET A SD  1 
ATOM   2871  C  CE  . MET A  1 370 ? 34.752  -102.540 37.249  1.00 19.53 ? 370  MET A CE  1 
ATOM   2872  N  N   . ASP A  1 371 ? 34.700  -108.098 34.870  1.00 14.71 ? 371  ASP A N   1 
ATOM   2873  C  CA  . ASP A  1 371 ? 35.678  -109.202 34.824  1.00 16.34 ? 371  ASP A CA  1 
ATOM   2874  C  C   . ASP A  1 371 ? 36.632  -109.056 33.654  1.00 17.57 ? 371  ASP A C   1 
ATOM   2875  O  O   . ASP A  1 371 ? 37.848  -109.313 33.769  1.00 15.89 ? 371  ASP A O   1 
ATOM   2876  C  CB  . ASP A  1 371 ? 34.972  -110.561 34.684  1.00 19.95 ? 371  ASP A CB  1 
ATOM   2877  C  CG  . ASP A  1 371 ? 34.557  -111.167 36.001  1.00 29.91 ? 371  ASP A CG  1 
ATOM   2878  O  OD1 . ASP A  1 371 ? 35.067  -110.709 37.036  1.00 30.87 ? 371  ASP A OD1 1 
ATOM   2879  O  OD2 . ASP A  1 371 ? 33.741  -112.136 35.978  1.00 32.28 ? 371  ASP A OD2 1 
ATOM   2880  N  N   . VAL A  1 372 ? 36.070  -108.755 32.485  1.00 13.89 ? 372  VAL A N   1 
ATOM   2881  C  CA  . VAL A  1 372 ? 36.880  -108.631 31.292  1.00 18.09 ? 372  VAL A CA  1 
ATOM   2882  C  C   . VAL A  1 372 ? 37.736  -107.379 31.377  1.00 14.09 ? 372  VAL A C   1 
ATOM   2883  O  O   . VAL A  1 372 ? 38.912  -107.407 30.997  1.00 14.76 ? 372  VAL A O   1 
ATOM   2884  C  CB  . VAL A  1 372 ? 35.997  -108.637 30.023  1.00 21.51 ? 372  VAL A CB  1 
ATOM   2885  C  CG1 . VAL A  1 372 ? 36.814  -108.176 28.752  1.00 20.03 ? 372  VAL A CG1 1 
ATOM   2886  C  CG2 . VAL A  1 372 ? 35.391  -110.035 29.828  1.00 20.79 ? 372  VAL A CG2 1 
ATOM   2887  N  N   . VAL A  1 373 ? 37.166  -106.247 31.833  1.00 13.17 ? 373  VAL A N   1 
ATOM   2888  C  CA  . VAL A  1 373 ? 37.981  -105.042 31.960  1.00 12.64 ? 373  VAL A CA  1 
ATOM   2889  C  C   . VAL A  1 373 ? 39.132  -105.303 32.920  1.00 14.26 ? 373  VAL A C   1 
ATOM   2890  O  O   . VAL A  1 373 ? 40.303  -105.003 32.626  1.00 12.42 ? 373  VAL A O   1 
ATOM   2891  C  CB  . VAL A  1 373 ? 37.140  -103.835 32.427  1.00 12.76 ? 373  VAL A CB  1 
ATOM   2892  C  CG1 . VAL A  1 373 ? 38.075  -102.641 32.802  1.00 15.44 ? 373  VAL A CG1 1 
ATOM   2893  C  CG2 . VAL A  1 373 ? 36.098  -103.434 31.347  1.00 10.46 ? 373  VAL A CG2 1 
ATOM   2894  N  N   . ARG A  1 374 ? 38.826  -105.894 34.074  1.00 11.60 ? 374  ARG A N   1 
ATOM   2895  C  CA  . ARG A  1 374 ? 39.900  -106.136 35.040  1.00 17.03 ? 374  ARG A CA  1 
ATOM   2896  C  C   . ARG A  1 374 ? 40.969  -107.059 34.468  1.00 19.08 ? 374  ARG A C   1 
ATOM   2897  O  O   . ARG A  1 374 ? 42.169  -106.820 34.653  1.00 15.43 ? 374  ARG A O   1 
ATOM   2898  C  CB  . ARG A  1 374 ? 39.355  -106.726 36.341  1.00 12.80 ? 374  ARG A CB  1 
ATOM   2899  C  CG  . ARG A  1 374 ? 38.601  -105.661 37.175  1.00 13.90 ? 374  ARG A CG  1 
ATOM   2900  C  CD  . ARG A  1 374 ? 38.212  -106.179 38.557  1.00 12.37 ? 374  ARG A CD  1 
ATOM   2901  N  NE  . ARG A  1 374 ? 37.255  -107.287 38.459  1.00 16.44 ? 374  ARG A NE  1 
ATOM   2902  C  CZ  . ARG A  1 374 ? 35.937  -107.186 38.700  1.00 18.40 ? 374  ARG A CZ  1 
ATOM   2903  N  NH1 . ARG A  1 374 ? 35.403  -106.042 39.112  1.00 17.12 ? 374  ARG A NH1 1 
ATOM   2904  N  NH2 . ARG A  1 374 ? 35.136  -108.245 38.549  1.00 20.69 ? 374  ARG A NH2 1 
ATOM   2905  N  N   . ASP A  1 375 ? 40.558  -108.094 33.731  1.00 14.67 ? 375  ASP A N   1 
ATOM   2906  C  CA  . ASP A  1 375 ? 41.521  -109.061 33.239  1.00 15.30 ? 375  ASP A CA  1 
ATOM   2907  C  C   . ASP A  1 375 ? 42.501  -108.401 32.284  1.00 14.74 ? 375  ASP A C   1 
ATOM   2908  O  O   . ASP A  1 375 ? 43.732  -108.458 32.478  1.00 14.86 ? 375  ASP A O   1 
ATOM   2909  C  CB  . ASP A  1 375 ? 40.775  -110.211 32.552  1.00 17.28 ? 375  ASP A CB  1 
ATOM   2910  C  CG  . ASP A  1 375 ? 41.707  -111.239 31.950  1.00 21.36 ? 375  ASP A CG  1 
ATOM   2911  O  OD1 . ASP A  1 375 ? 42.419  -110.956 30.969  1.00 15.61 ? 375  ASP A OD1 1 
ATOM   2912  O  OD2 . ASP A  1 375 ? 41.723  -112.350 32.454  1.00 25.58 ? 375  ASP A OD2 1 
ATOM   2913  N  N   . ILE A  1 376 ? 41.958  -107.723 31.279  1.00 11.35 ? 376  ILE A N   1 
ATOM   2914  C  CA  . ILE A  1 376 ? 42.765  -107.152 30.222  1.00 13.85 ? 376  ILE A CA  1 
ATOM   2915  C  C   . ILE A  1 376 ? 43.597  -105.984 30.738  1.00 13.36 ? 376  ILE A C   1 
ATOM   2916  O  O   . ILE A  1 376 ? 44.775  -105.873 30.409  1.00 12.51 ? 376  ILE A O   1 
ATOM   2917  C  CB  . ILE A  1 376 ? 41.873  -106.708 29.047  1.00 14.18 ? 376  ILE A CB  1 
ATOM   2918  C  CG1 . ILE A  1 376 ? 41.156  -107.917 28.435  1.00 16.74 ? 376  ILE A CG1 1 
ATOM   2919  C  CG2 . ILE A  1 376 ? 42.764  -105.911 28.020  1.00 12.12 ? 376  ILE A CG2 1 
ATOM   2920  C  CD1 . ILE A  1 376 ? 40.051  -107.529 27.451  1.00 9.99  ? 376  ILE A CD1 1 
ATOM   2921  N  N   . SER A  1 377 ? 42.995  -105.061 31.510  1.00 10.20 ? 377  SER A N   1 
ATOM   2922  C  CA  A SER A  1 377 ? 43.732  -103.876 31.918  0.54 12.68 ? 377  SER A CA  1 
ATOM   2923  C  CA  B SER A  1 377 ? 43.727  -103.876 31.924  0.46 12.56 ? 377  SER A CA  1 
ATOM   2924  C  C   . SER A  1 377 ? 44.909  -104.249 32.801  1.00 12.60 ? 377  SER A C   1 
ATOM   2925  O  O   . SER A  1 377 ? 46.014  -103.702 32.643  1.00 12.45 ? 377  SER A O   1 
ATOM   2926  C  CB  A SER A  1 377 ? 42.808  -102.913 32.654  0.54 12.35 ? 377  SER A CB  1 
ATOM   2927  C  CB  B SER A  1 377 ? 42.806  -102.922 32.676  0.46 12.49 ? 377  SER A CB  1 
ATOM   2928  O  OG  A SER A  1 377 ? 41.722  -102.599 31.820  0.54 15.22 ? 377  SER A OG  1 
ATOM   2929  O  OG  B SER A  1 377 ? 43.569  -101.848 33.166  0.46 11.72 ? 377  SER A OG  1 
ATOM   2930  N  N   . THR A  1 378 ? 44.678  -105.153 33.747  1.00 12.98 ? 378  THR A N   1 
ATOM   2931  C  CA  . THR A  1 378 ? 45.733  -105.642 34.621  1.00 14.49 ? 378  THR A CA  1 
ATOM   2932  C  C   . THR A  1 378 ? 46.863  -106.267 33.831  1.00 16.39 ? 378  THR A C   1 
ATOM   2933  O  O   . THR A  1 378 ? 48.033  -105.918 34.028  1.00 13.84 ? 378  THR A O   1 
ATOM   2934  C  CB  . THR A  1 378 ? 45.160  -106.640 35.628  1.00 12.05 ? 378  THR A CB  1 
ATOM   2935  O  OG1 . THR A  1 378 ? 44.188  -105.948 36.420  1.00 18.79 ? 378  THR A OG1 1 
ATOM   2936  C  CG2 . THR A  1 378 ? 46.285  -107.185 36.572  1.00 12.00 ? 378  THR A CG2 1 
ATOM   2937  N  N   . GLU A  1 379 ? 46.537  -107.189 32.921  1.00 12.86 ? 379  GLU A N   1 
ATOM   2938  C  CA  . GLU A  1 379 ? 47.584  -107.906 32.186  1.00 13.86 ? 379  GLU A CA  1 
ATOM   2939  C  C   . GLU A  1 379 ? 48.434  -106.956 31.345  1.00 10.88 ? 379  GLU A C   1 
ATOM   2940  O  O   . GLU A  1 379 ? 49.666  -107.031 31.349  1.00 10.22 ? 379  GLU A O   1 
ATOM   2941  C  CB  . GLU A  1 379 ? 46.953  -108.990 31.293  1.00 15.67 ? 379  GLU A CB  1 
ATOM   2942  C  CG  . GLU A  1 379 ? 47.965  -109.732 30.414  1.00 17.16 ? 379  GLU A CG  1 
ATOM   2943  C  CD  . GLU A  1 379 ? 49.071  -110.379 31.202  1.00 20.30 ? 379  GLU A CD  1 
ATOM   2944  O  OE1 . GLU A  1 379 ? 48.796  -110.860 32.318  1.00 19.86 ? 379  GLU A OE1 1 
ATOM   2945  O  OE2 . GLU A  1 379 ? 50.247  -110.350 30.747  1.00 19.96 ? 379  GLU A OE2 1 
ATOM   2946  N  N   . VAL A  1 380 ? 47.790  -106.059 30.589  1.00 11.52 ? 380  VAL A N   1 
ATOM   2947  C  CA  . VAL A  1 380 ? 48.556  -105.137 29.749  1.00 13.05 ? 380  VAL A CA  1 
ATOM   2948  C  C   . VAL A  1 380 ? 49.341  -104.127 30.581  1.00 10.94 ? 380  VAL A C   1 
ATOM   2949  O  O   . VAL A  1 380 ? 50.447  -103.733 30.193  1.00 12.09 ? 380  VAL A O   1 
ATOM   2950  C  CB  . VAL A  1 380 ? 47.627  -104.423 28.741  1.00 15.07 ? 380  VAL A CB  1 
ATOM   2951  C  CG1 . VAL A  1 380 ? 48.419  -103.390 27.914  1.00 15.26 ? 380  VAL A CG1 1 
ATOM   2952  C  CG2 . VAL A  1 380 ? 46.984  -105.479 27.841  1.00 16.89 ? 380  VAL A CG2 1 
ATOM   2953  N  N   . THR A  1 381 ? 48.804  -103.676 31.717  1.00 9.23  ? 381  THR A N   1 
ATOM   2954  C  CA  . THR A  1 381 ? 49.584  -102.813 32.603  1.00 11.14 ? 381  THR A CA  1 
ATOM   2955  C  C   . THR A  1 381 ? 50.826  -103.513 33.130  1.00 9.80  ? 381  THR A C   1 
ATOM   2956  O  O   . THR A  1 381 ? 51.919  -102.926 33.145  1.00 12.01 ? 381  THR A O   1 
ATOM   2957  C  CB  . THR A  1 381 ? 48.727  -102.340 33.782  1.00 11.14 ? 381  THR A CB  1 
ATOM   2958  O  OG1 . THR A  1 381 ? 47.535  -101.763 33.233  1.00 13.77 ? 381  THR A OG1 1 
ATOM   2959  C  CG2 . THR A  1 381 ? 49.480  -101.256 34.567  1.00 11.13 ? 381  THR A CG2 1 
ATOM   2960  N  N   . LEU A  1 382 ? 50.671  -104.736 33.660  1.00 10.38 ? 382  LEU A N   1 
ATOM   2961  C  CA  . LEU A  1 382 ? 51.850  -105.501 34.109  1.00 15.63 ? 382  LEU A CA  1 
ATOM   2962  C  C   . LEU A  1 382 ? 52.881  -105.675 32.998  1.00 15.54 ? 382  LEU A C   1 
ATOM   2963  O  O   . LEU A  1 382 ? 54.096  -105.495 33.207  1.00 14.31 ? 382  LEU A O   1 
ATOM   2964  C  CB  . LEU A  1 382 ? 51.424  -106.858 34.638  1.00 12.68 ? 382  LEU A CB  1 
ATOM   2965  C  CG  . LEU A  1 382 ? 50.559  -106.679 35.888  1.00 14.41 ? 382  LEU A CG  1 
ATOM   2966  C  CD1 . LEU A  1 382 ? 50.131  -108.061 36.350  1.00 15.40 ? 382  LEU A CD1 1 
ATOM   2967  C  CD2 . LEU A  1 382 ? 51.288  -105.955 37.082  1.00 16.49 ? 382  LEU A CD2 1 
ATOM   2968  N  N   . TYR A  1 383 ? 52.429  -106.037 31.804  1.00 13.65 ? 383  TYR A N   1 
ATOM   2969  C  CA  . TYR A  1 383 ? 53.391  -106.234 30.709  1.00 13.22 ? 383  TYR A CA  1 
ATOM   2970  C  C   . TYR A  1 383 ? 54.158  -104.935 30.467  1.00 12.08 ? 383  TYR A C   1 
ATOM   2971  O  O   . TYR A  1 383 ? 55.392  -104.941 30.429  1.00 13.61 ? 383  TYR A O   1 
ATOM   2972  C  CB  . TYR A  1 383 ? 52.677  -106.646 29.416  1.00 16.27 ? 383  TYR A CB  1 
ATOM   2973  C  CG  . TYR A  1 383 ? 53.579  -106.650 28.182  1.00 10.63 ? 383  TYR A CG  1 
ATOM   2974  C  CD1 . TYR A  1 383 ? 54.339  -107.768 27.887  1.00 15.18 ? 383  TYR A CD1 1 
ATOM   2975  C  CD2 . TYR A  1 383 ? 53.687  -105.534 27.347  1.00 10.36 ? 383  TYR A CD2 1 
ATOM   2976  C  CE1 . TYR A  1 383 ? 55.189  -107.789 26.787  1.00 14.65 ? 383  TYR A CE1 1 
ATOM   2977  C  CE2 . TYR A  1 383 ? 54.552  -105.537 26.234  1.00 10.97 ? 383  TYR A CE2 1 
ATOM   2978  C  CZ  . TYR A  1 383 ? 55.280  -106.666 25.966  1.00 12.94 ? 383  TYR A CZ  1 
ATOM   2979  O  OH  . TYR A  1 383 ? 56.128  -106.691 24.870  1.00 14.60 ? 383  TYR A OH  1 
ATOM   2980  N  N   . SER A  1 384 ? 53.432  -103.803 30.430  1.00 9.80  ? 384  SER A N   1 
ATOM   2981  C  CA  . SER A  1 384 ? 54.026  -102.490 30.125  1.00 9.57  ? 384  SER A CA  1 
ATOM   2982  C  C   . SER A  1 384 ? 55.063  -102.086 31.166  1.00 10.33 ? 384  SER A C   1 
ATOM   2983  O  O   . SER A  1 384 ? 56.202  -101.683 30.831  1.00 11.52 ? 384  SER A O   1 
ATOM   2984  C  CB  . SER A  1 384 ? 52.915  -101.439 30.045  1.00 12.67 ? 384  SER A CB  1 
ATOM   2985  O  OG  . SER A  1 384 ? 51.977  -101.800 29.037  1.00 13.53 ? 384  SER A OG  1 
ATOM   2986  N  N   . LEU A  1 385 ? 54.689  -102.189 32.454  1.00 14.03 ? 385  LEU A N   1 
ATOM   2987  C  CA  . LEU A  1 385 ? 55.635  -101.922 33.542  1.00 14.72 ? 385  LEU A CA  1 
ATOM   2988  C  C   . LEU A  1 385 ? 56.869  -102.793 33.425  1.00 15.54 ? 385  LEU A C   1 
ATOM   2989  O  O   . LEU A  1 385 ? 57.995  -102.327 33.673  1.00 16.67 ? 385  LEU A O   1 
ATOM   2990  C  CB  . LEU A  1 385 ? 54.991  -102.195 34.900  1.00 17.70 ? 385  LEU A CB  1 
ATOM   2991  C  CG  . LEU A  1 385 ? 53.762  -101.349 35.221  1.00 20.47 ? 385  LEU A CG  1 
ATOM   2992  C  CD1 . LEU A  1 385 ? 53.129  -101.764 36.531  1.00 22.37 ? 385  LEU A CD1 1 
ATOM   2993  C  CD2 . LEU A  1 385 ? 54.080  -99.956  35.239  1.00 17.46 ? 385  LEU A CD2 1 
ATOM   2994  N  N   . GLU A  1 386 ? 56.678  -104.085 33.104  1.00 11.95 ? 386  GLU A N   1 
ATOM   2995  C  CA  . GLU A  1 386 ? 57.826  -104.986 33.046  1.00 17.09 ? 386  GLU A CA  1 
ATOM   2996  C  C   . GLU A  1 386 ? 58.784  -104.558 31.946  1.00 13.63 ? 386  GLU A C   1 
ATOM   2997  O  O   . GLU A  1 386 ? 59.995  -104.744 32.060  1.00 13.52 ? 386  GLU A O   1 
ATOM   2998  C  CB  . GLU A  1 386 ? 57.330  -106.430 32.839  1.00 16.83 ? 386  GLU A CB  1 
ATOM   2999  C  CG  . GLU A  1 386 ? 56.658  -106.986 34.090  1.00 24.79 ? 386  GLU A CG  1 
ATOM   3000  C  CD  . GLU A  1 386 ? 55.913  -108.312 33.868  1.00 37.09 ? 386  GLU A CD  1 
ATOM   3001  O  OE1 . GLU A  1 386 ? 55.631  -108.646 32.697  1.00 39.05 ? 386  GLU A OE1 1 
ATOM   3002  O  OE2 . GLU A  1 386 ? 55.513  -108.953 34.882  1.00 41.78 ? 386  GLU A OE2 1 
ATOM   3003  N  N   . GLN A  1 387 ? 58.274  -103.959 30.891  1.00 16.10 ? 387  GLN A N   1 
ATOM   3004  C  CA  . GLN A  1 387 ? 59.180  -103.492 29.841  1.00 16.85 ? 387  GLN A CA  1 
ATOM   3005  C  C   . GLN A  1 387 ? 60.086  -102.381 30.371  1.00 13.82 ? 387  GLN A C   1 
ATOM   3006  O  O   . GLN A  1 387 ? 61.300  -102.392 30.122  1.00 12.56 ? 387  GLN A O   1 
ATOM   3007  C  CB  . GLN A  1 387 ? 58.378  -103.046 28.611  1.00 15.18 ? 387  GLN A CB  1 
ATOM   3008  C  CG  . GLN A  1 387 ? 57.477  -104.181 27.996  1.00 16.65 ? 387  GLN A CG  1 
ATOM   3009  C  CD  . GLN A  1 387 ? 58.161  -105.547 28.031  1.00 15.21 ? 387  GLN A CD  1 
ATOM   3010  O  OE1 . GLN A  1 387 ? 59.223  -105.715 27.455  1.00 16.02 ? 387  GLN A OE1 1 
ATOM   3011  N  NE2 . GLN A  1 387 ? 57.576  -106.505 28.731  1.00 14.29 ? 387  GLN A NE2 1 
ATOM   3012  N  N   . TYR A  1 388 ? 59.542  -101.447 31.159  1.00 15.04 ? 388  TYR A N   1 
ATOM   3013  C  CA  . TYR A  1 388 ? 60.418  -100.405 31.690  1.00 13.55 ? 388  TYR A CA  1 
ATOM   3014  C  C   . TYR A  1 388 ? 61.419  -100.984 32.699  1.00 13.66 ? 388  TYR A C   1 
ATOM   3015  O  O   . TYR A  1 388 ? 62.542  -100.452 32.889  1.00 10.90 ? 388  TYR A O   1 
ATOM   3016  C  CB  . TYR A  1 388 ? 59.553  -99.327  32.345  1.00 10.88 ? 388  TYR A CB  1 
ATOM   3017  C  CG  . TYR A  1 388 ? 58.701  -98.521  31.360  1.00 13.22 ? 388  TYR A CG  1 
ATOM   3018  C  CD1 . TYR A  1 388 ? 59.296  -97.727  30.398  1.00 11.75 ? 388  TYR A CD1 1 
ATOM   3019  C  CD2 . TYR A  1 388 ? 57.298  -98.498  31.462  1.00 11.92 ? 388  TYR A CD2 1 
ATOM   3020  C  CE1 . TYR A  1 388 ? 58.540  -96.961  29.516  1.00 11.43 ? 388  TYR A CE1 1 
ATOM   3021  C  CE2 . TYR A  1 388 ? 56.526  -97.742  30.621  1.00 10.06 ? 388  TYR A CE2 1 
ATOM   3022  C  CZ  . TYR A  1 388 ? 57.132  -96.964  29.631  1.00 9.16  ? 388  TYR A CZ  1 
ATOM   3023  O  OH  . TYR A  1 388 ? 56.365  -96.165  28.772  1.00 10.28 ? 388  TYR A OH  1 
ATOM   3024  N  N   . GLU A  1 389 ? 61.018  -102.057 33.377  1.00 14.60 ? 389  GLU A N   1 
ATOM   3025  C  CA  . GLU A  1 389 ? 61.896  -102.704 34.357  1.00 11.27 ? 389  GLU A CA  1 
ATOM   3026  C  C   . GLU A  1 389 ? 62.975  -103.560 33.695  1.00 12.71 ? 389  GLU A C   1 
ATOM   3027  O  O   . GLU A  1 389 ? 64.065  -103.733 34.268  1.00 16.17 ? 389  GLU A O   1 
ATOM   3028  C  CB  . GLU A  1 389 ? 61.049  -103.579 35.297  1.00 13.79 ? 389  GLU A CB  1 
ATOM   3029  C  CG  . GLU A  1 389 ? 60.084  -102.732 36.156  1.00 14.36 ? 389  GLU A CG  1 
ATOM   3030  C  CD  . GLU A  1 389 ? 58.970  -103.526 36.820  1.00 19.25 ? 389  GLU A CD  1 
ATOM   3031  O  OE1 . GLU A  1 389 ? 59.001  -104.785 36.826  1.00 20.33 ? 389  GLU A OE1 1 
ATOM   3032  O  OE2 . GLU A  1 389 ? 57.963  -102.863 37.194  1.00 17.67 ? 389  GLU A OE2 1 
ATOM   3033  N  N   . GLU A  1 390 ? 62.669  -104.169 32.551  1.00 13.19 ? 390  GLU A N   1 
ATOM   3034  C  CA  . GLU A  1 390 ? 63.694  -104.998 31.877  1.00 15.94 ? 390  GLU A CA  1 
ATOM   3035  C  C   . GLU A  1 390 ? 64.662  -104.180 31.032  1.00 15.87 ? 390  GLU A C   1 
ATOM   3036  O  O   . GLU A  1 390 ? 65.779  -104.652 30.769  1.00 12.81 ? 390  GLU A O   1 
ATOM   3037  C  CB  . GLU A  1 390 ? 63.074  -106.065 30.954  1.00 26.57 ? 390  GLU A CB  1 
ATOM   3038  C  CG  . GLU A  1 390 ? 61.791  -106.650 31.459  1.00 37.90 ? 390  GLU A CG  1 
ATOM   3039  C  CD  . GLU A  1 390 ? 61.199  -107.773 30.616  1.00 43.26 ? 390  GLU A CD  1 
ATOM   3040  O  OE1 . GLU A  1 390 ? 61.503  -107.856 29.397  1.00 40.94 ? 390  GLU A OE1 1 
ATOM   3041  O  OE2 . GLU A  1 390 ? 60.339  -108.517 31.164  1.00 42.67 ? 390  GLU A OE2 1 
ATOM   3042  N  N   . TYR A  1 391 ? 64.265  -102.987 30.588  1.00 11.94 ? 391  TYR A N   1 
ATOM   3043  C  CA  . TYR A  1 391 ? 65.116  -102.154 29.731  1.00 17.68 ? 391  TYR A CA  1 
ATOM   3044  C  C   . TYR A  1 391 ? 65.381  -100.804 30.383  1.00 11.77 ? 391  TYR A C   1 
ATOM   3045  O  O   . TYR A  1 391 ? 64.569  -99.850  30.223  1.00 12.14 ? 391  TYR A O   1 
ATOM   3046  C  CB  . TYR A  1 391 ? 64.512  -101.952 28.337  1.00 16.53 ? 391  TYR A CB  1 
ATOM   3047  C  CG  . TYR A  1 391 ? 64.338  -103.241 27.604  1.00 19.60 ? 391  TYR A CG  1 
ATOM   3048  C  CD1 . TYR A  1 391 ? 65.392  -103.787 26.892  1.00 25.20 ? 391  TYR A CD1 1 
ATOM   3049  C  CD2 . TYR A  1 391 ? 63.142  -103.962 27.684  1.00 18.46 ? 391  TYR A CD2 1 
ATOM   3050  C  CE1 . TYR A  1 391 ? 65.266  -104.974 26.244  1.00 25.95 ? 391  TYR A CE1 1 
ATOM   3051  C  CE2 . TYR A  1 391 ? 62.998  -105.163 27.018  1.00 16.77 ? 391  TYR A CE2 1 
ATOM   3052  C  CZ  . TYR A  1 391 ? 64.076  -105.667 26.328  1.00 23.61 ? 391  TYR A CZ  1 
ATOM   3053  O  OH  . TYR A  1 391 ? 63.981  -106.857 25.677  1.00 27.71 ? 391  TYR A OH  1 
ATOM   3054  N  N   . PRO A  1 392 ? 66.522  -100.666 31.054  1.00 12.08 ? 392  PRO A N   1 
ATOM   3055  C  CA  . PRO A  1 392 ? 66.903  -99.364  31.625  1.00 13.10 ? 392  PRO A CA  1 
ATOM   3056  C  C   . PRO A  1 392 ? 66.924  -98.274  30.580  1.00 11.74 ? 392  PRO A C   1 
ATOM   3057  O  O   . PRO A  1 392 ? 66.562  -97.132  30.881  1.00 11.54 ? 392  PRO A O   1 
ATOM   3058  C  CB  . PRO A  1 392 ? 68.298  -99.645  32.217  1.00 15.53 ? 392  PRO A CB  1 
ATOM   3059  C  CG  . PRO A  1 392 ? 68.210  -101.142 32.645  1.00 17.72 ? 392  PRO A CG  1 
ATOM   3060  C  CD  . PRO A  1 392 ? 67.403  -101.778 31.532  1.00 13.60 ? 392  PRO A CD  1 
ATOM   3061  N  N   . THR A  1 393 ? 67.301  -98.607  29.333  1.00 11.95 ? 393  THR A N   1 
ATOM   3062  C  CA  . THR A  1 393 ? 67.292  -97.559  28.320  1.00 14.20 ? 393  THR A CA  1 
ATOM   3063  C  C   . THR A  1 393 ? 65.878  -97.152  27.961  1.00 14.28 ? 393  THR A C   1 
ATOM   3064  O  O   . THR A  1 393 ? 65.658  -96.001  27.573  1.00 17.00 ? 393  THR A O   1 
ATOM   3065  C  CB  . THR A  1 393 ? 68.080  -97.975  27.051  1.00 13.13 ? 393  THR A CB  1 
ATOM   3066  O  OG1 . THR A  1 393 ? 67.610  -99.216  26.522  1.00 17.58 ? 393  THR A OG1 1 
ATOM   3067  C  CG2 . THR A  1 393 ? 69.598  -98.072  27.364  1.00 14.52 ? 393  THR A CG2 1 
ATOM   3068  N  N   . LEU A  1 394 ? 64.904  -98.062  28.087  1.00 11.48 ? 394  LEU A N   1 
ATOM   3069  C  CA  . LEU A  1 394 ? 63.531  -97.692  27.799  1.00 14.16 ? 394  LEU A CA  1 
ATOM   3070  C  C   . LEU A  1 394 ? 63.030  -96.695  28.824  1.00 14.11 ? 394  LEU A C   1 
ATOM   3071  O  O   . LEU A  1 394 ? 62.293  -95.747  28.489  1.00 11.31 ? 394  LEU A O   1 
ATOM   3072  C  CB  . LEU A  1 394 ? 62.661  -98.948  27.828  1.00 12.98 ? 394  LEU A CB  1 
ATOM   3073  C  CG  . LEU A  1 394 ? 61.223  -98.693  27.406  1.00 17.10 ? 394  LEU A CG  1 
ATOM   3074  C  CD1 . LEU A  1 394 ? 61.169  -98.165  25.990  1.00 17.11 ? 394  LEU A CD1 1 
ATOM   3075  C  CD2 . LEU A  1 394 ? 60.389  -99.995  27.546  1.00 16.52 ? 394  LEU A CD2 1 
ATOM   3076  N  N   . LEU A  1 395 ? 63.385  -96.941  30.096  1.00 13.56 ? 395  LEU A N   1 
ATOM   3077  C  CA  . LEU A  1 395 ? 62.957  -96.122  31.223  1.00 11.82 ? 395  LEU A CA  1 
ATOM   3078  C  C   . LEU A  1 395 ? 63.666  -94.758  31.221  1.00 11.24 ? 395  LEU A C   1 
ATOM   3079  O  O   . LEU A  1 395 ? 63.088  -93.754  31.662  1.00 12.48 ? 395  LEU A O   1 
ATOM   3080  C  CB  . LEU A  1 395 ? 63.230  -96.895  32.530  1.00 10.41 ? 395  LEU A CB  1 
ATOM   3081  C  CG  . LEU A  1 395 ? 62.884  -96.223  33.882  1.00 12.64 ? 395  LEU A CG  1 
ATOM   3082  C  CD1 . LEU A  1 395 ? 61.397  -95.946  33.984  1.00 10.20 ? 395  LEU A CD1 1 
ATOM   3083  C  CD2 . LEU A  1 395 ? 63.331  -97.102  35.103  1.00 12.12 ? 395  LEU A CD2 1 
ATOM   3084  N  N   . GLU A  1 396 ? 64.901  -94.701  30.697  1.00 11.50 ? 396  GLU A N   1 
ATOM   3085  C  CA  . GLU A  1 396 ? 65.596  -93.421  30.555  1.00 11.56 ? 396  GLU A CA  1 
ATOM   3086  C  C   . GLU A  1 396 ? 65.026  -92.620  29.384  1.00 15.51 ? 396  GLU A C   1 
ATOM   3087  O  O   . GLU A  1 396 ? 65.159  -91.388  29.352  1.00 14.56 ? 396  GLU A O   1 
ATOM   3088  C  CB  . GLU A  1 396 ? 67.097  -93.691  30.375  1.00 14.25 ? 396  GLU A CB  1 
ATOM   3089  C  CG  . GLU A  1 396 ? 67.946  -92.491  30.104  1.00 23.29 ? 396  GLU A CG  1 
ATOM   3090  C  CD  . GLU A  1 396 ? 69.458  -92.759  30.303  1.00 29.05 ? 396  GLU A CD  1 
ATOM   3091  O  OE1 . GLU A  1 396 ? 69.833  -93.490  31.261  1.00 25.11 ? 396  GLU A OE1 1 
ATOM   3092  O  OE2 . GLU A  1 396 ? 70.270  -92.247  29.493  1.00 31.98 ? 396  GLU A OE2 1 
ATOM   3093  N  N   . ASP A  1 397 ? 64.399  -93.318  28.435  1.00 14.01 ? 397  ASP A N   1 
ATOM   3094  C  CA  . ASP A  1 397 ? 63.718  -92.691  27.297  1.00 17.50 ? 397  ASP A CA  1 
ATOM   3095  C  C   . ASP A  1 397 ? 62.403  -92.057  27.746  1.00 14.95 ? 397  ASP A C   1 
ATOM   3096  O  O   . ASP A  1 397 ? 62.197  -90.840  27.599  1.00 13.91 ? 397  ASP A O   1 
ATOM   3097  C  CB  . ASP A  1 397 ? 63.494  -93.781  26.248  1.00 12.38 ? 397  ASP A CB  1 
ATOM   3098  C  CG  . ASP A  1 397 ? 62.924  -93.293  24.925  1.00 17.47 ? 397  ASP A CG  1 
ATOM   3099  O  OD1 . ASP A  1 397 ? 62.534  -92.102  24.720  1.00 18.47 ? 397  ASP A OD1 1 
ATOM   3100  O  OD2 . ASP A  1 397 ? 62.802  -94.196  24.074  1.00 18.62 ? 397  ASP A OD2 1 
ATOM   3101  N  N   . HIS A  1 398 ? 61.489  -92.871  28.289  1.00 10.46 ? 398  HIS A N   1 
ATOM   3102  C  CA  . HIS A  1 398 ? 60.267  -92.343  28.923  1.00 9.04  ? 398  HIS A CA  1 
ATOM   3103  C  C   . HIS A  1 398 ? 60.582  -91.984  30.376  1.00 11.28 ? 398  HIS A C   1 
ATOM   3104  O  O   . HIS A  1 398 ? 60.094  -92.627  31.332  1.00 10.13 ? 398  HIS A O   1 
ATOM   3105  C  CB  . HIS A  1 398 ? 59.104  -93.335  28.857  1.00 8.89  ? 398  HIS A CB  1 
ATOM   3106  C  CG  . HIS A  1 398 ? 58.497  -93.460  27.480  1.00 15.63 ? 398  HIS A CG  1 
ATOM   3107  N  ND1 . HIS A  1 398 ? 57.450  -94.306  27.190  1.00 13.26 ? 398  HIS A ND1 1 
ATOM   3108  C  CD2 . HIS A  1 398 ? 58.769  -92.796  26.335  1.00 16.13 ? 398  HIS A CD2 1 
ATOM   3109  C  CE1 . HIS A  1 398 ? 57.099  -94.154  25.914  1.00 12.09 ? 398  HIS A CE1 1 
ATOM   3110  N  NE2 . HIS A  1 398 ? 57.911  -93.267  25.368  1.00 14.19 ? 398  HIS A NE2 1 
ATOM   3111  N  N   . PHE A  1 399 ? 61.405  -90.916  30.519  1.00 9.38  ? 399  PHE A N   1 
ATOM   3112  C  CA  . PHE A  1 399 ? 61.986  -90.571  31.813  1.00 10.17 ? 399  PHE A CA  1 
ATOM   3113  C  C   . PHE A  1 399 ? 60.961  -89.944  32.750  1.00 12.75 ? 399  PHE A C   1 
ATOM   3114  O  O   . PHE A  1 399 ? 61.174  -89.928  33.962  1.00 11.87 ? 399  PHE A O   1 
ATOM   3115  C  CB  . PHE A  1 399 ? 63.162  -89.603  31.647  1.00 11.72 ? 399  PHE A CB  1 
ATOM   3116  C  CG  . PHE A  1 399 ? 62.813  -88.310  30.904  1.00 12.81 ? 399  PHE A CG  1 
ATOM   3117  C  CD1 . PHE A  1 399 ? 62.251  -87.225  31.580  1.00 13.24 ? 399  PHE A CD1 1 
ATOM   3118  C  CD2 . PHE A  1 399 ? 63.065  -88.193  29.550  1.00 15.26 ? 399  PHE A CD2 1 
ATOM   3119  C  CE1 . PHE A  1 399 ? 61.937  -86.038  30.895  1.00 15.92 ? 399  PHE A CE1 1 
ATOM   3120  C  CE2 . PHE A  1 399 ? 62.765  -87.013  28.838  1.00 16.17 ? 399  PHE A CE2 1 
ATOM   3121  C  CZ  . PHE A  1 399 ? 62.208  -85.922  29.515  1.00 17.60 ? 399  PHE A CZ  1 
ATOM   3122  N  N   . GLY A  1 400 ? 59.859  -89.413  32.236  1.00 8.67  ? 400  GLY A N   1 
ATOM   3123  C  CA  . GLY A  1 400 ? 58.881  -88.751  33.096  1.00 9.10  ? 400  GLY A CA  1 
ATOM   3124  C  C   . GLY A  1 400 ? 57.760  -89.734  33.372  1.00 8.28  ? 400  GLY A C   1 
ATOM   3125  O  O   . GLY A  1 400 ? 57.264  -90.377  32.456  1.00 9.94  ? 400  GLY A O   1 
ATOM   3126  N  N   . GLY A  1 401 ? 57.390  -89.863  34.647  1.00 10.26 ? 401  GLY A N   1 
ATOM   3127  C  CA  . GLY A  1 401 ? 56.335  -90.811  35.023  1.00 8.17  ? 401  GLY A CA  1 
ATOM   3128  C  C   . GLY A  1 401 ? 55.046  -90.628  34.244  1.00 11.26 ? 401  GLY A C   1 
ATOM   3129  O  O   . GLY A  1 401 ? 54.309  -91.598  33.994  1.00 11.98 ? 401  GLY A O   1 
ATOM   3130  N  N   . SER A  1 402 ? 54.700  -89.384  33.933  1.00 13.30 ? 402  SER A N   1 
ATOM   3131  C  CA  . SER A  1 402 ? 53.441  -89.117  33.251  1.00 12.11 ? 402  SER A CA  1 
ATOM   3132  C  C   . SER A  1 402 ? 53.426  -89.855  31.902  1.00 8.84  ? 402  SER A C   1 
ATOM   3133  O  O   . SER A  1 402 ? 52.408  -90.418  31.477  1.00 10.39 ? 402  SER A O   1 
ATOM   3134  C  CB  . SER A  1 402 ? 53.277  -87.611  33.019  1.00 13.76 ? 402  SER A CB  1 
ATOM   3135  O  OG  . SER A  1 402 ? 53.310  -86.885  34.214  1.00 13.95 ? 402  SER A OG  1 
HETATM 3136  N  N   . MGN A  1 403 ? 54.577  -89.775  31.212  1.00 7.65  ? 403  MGN A N   1 
HETATM 3137  C  CA  . MGN A  1 403 ? 54.764  -90.411  29.918  1.00 7.73  ? 403  MGN A CA  1 
HETATM 3138  C  CB1 . MGN A  1 403 ? 56.221  -90.263  29.447  1.00 7.97  ? 403  MGN A CB1 1 
HETATM 3139  C  CB2 . MGN A  1 403 ? 53.841  -89.685  28.905  1.00 7.53  ? 403  MGN A CB2 1 
HETATM 3140  C  CG  . MGN A  1 403 ? 56.628  -88.784  29.245  1.00 8.95  ? 403  MGN A CG  1 
HETATM 3141  C  CD  . MGN A  1 403 ? 58.086  -88.834  28.820  1.00 13.45 ? 403  MGN A CD  1 
HETATM 3142  O  OE1 . MGN A  1 403 ? 58.917  -89.446  29.486  1.00 12.86 ? 403  MGN A OE1 1 
HETATM 3143  N  NE2 . MGN A  1 403 ? 58.416  -88.192  27.692  1.00 10.38 ? 403  MGN A NE2 1 
HETATM 3144  C  C   . MGN A  1 403 ? 54.444  -91.895  30.063  1.00 12.37 ? 403  MGN A C   1 
HETATM 3145  O  O   . MGN A  1 403 ? 53.670  -92.485  29.272  1.00 8.69  ? 403  MGN A O   1 
ATOM   3146  N  N   . ARG A  1 404 ? 54.998  -92.537  31.106  1.00 11.17 ? 404  ARG A N   1 
ATOM   3147  C  CA  . ARG A  1 404 ? 54.856  -93.958  31.262  1.00 8.14  ? 404  ARG A CA  1 
ATOM   3148  C  C   . ARG A  1 404 ? 53.420  -94.339  31.620  1.00 10.37 ? 404  ARG A C   1 
ATOM   3149  O  O   . ARG A  1 404 ? 52.874  -95.330  31.155  1.00 12.48 ? 404  ARG A O   1 
ATOM   3150  C  CB  . ARG A  1 404 ? 55.842  -94.461  32.388  1.00 8.51  ? 404  ARG A CB  1 
ATOM   3151  C  CG  . ARG A  1 404 ? 57.277  -94.120  32.105  1.00 8.61  ? 404  ARG A CG  1 
ATOM   3152  C  CD  . ARG A  1 404 ? 58.263  -94.813  33.088  1.00 12.80 ? 404  ARG A CD  1 
ATOM   3153  N  NE  . ARG A  1 404 ? 58.125  -94.258  34.446  1.00 12.06 ? 404  ARG A NE  1 
ATOM   3154  C  CZ  . ARG A  1 404 ? 58.879  -93.292  34.941  1.00 10.76 ? 404  ARG A CZ  1 
ATOM   3155  N  NH1 . ARG A  1 404 ? 59.828  -92.741  34.186  1.00 9.75  ? 404  ARG A NH1 1 
ATOM   3156  N  NH2 . ARG A  1 404 ? 58.681  -92.867  36.204  1.00 9.53  ? 404  ARG A NH2 1 
ATOM   3157  N  N   . ALA A  1 405 ? 52.837  -93.538  32.487  1.00 7.80  ? 405  ALA A N   1 
ATOM   3158  C  CA  . ALA A  1 405 ? 51.495  -93.823  32.916  1.00 9.30  ? 405  ALA A CA  1 
ATOM   3159  C  C   . ALA A  1 405 ? 50.534  -93.722  31.737  1.00 9.28  ? 405  ALA A C   1 
ATOM   3160  O  O   . ALA A  1 405 ? 49.577  -94.504  31.645  1.00 9.34  ? 405  ALA A O   1 
ATOM   3161  C  CB  . ALA A  1 405 ? 51.073  -92.853  34.026  1.00 8.04  ? 405  ALA A CB  1 
ATOM   3162  N  N   . ALA A  1 406 ? 50.712  -92.710  30.887  1.00 11.38 ? 406  ALA A N   1 
ATOM   3163  C  CA  . ALA A  1 406 ? 49.824  -92.514  29.745  1.00 14.15 ? 406  ALA A CA  1 
ATOM   3164  C  C   . ALA A  1 406 ? 49.932  -93.669  28.761  1.00 14.43 ? 406  ALA A C   1 
ATOM   3165  O  O   . ALA A  1 406 ? 48.936  -94.075  28.155  1.00 12.92 ? 406  ALA A O   1 
ATOM   3166  C  CB  . ALA A  1 406 ? 50.189  -91.221  29.004  1.00 11.05 ? 406  ALA A CB  1 
ATOM   3167  N  N   . VAL A  1 407 ? 51.154  -94.112  28.495  1.00 11.00 ? 407  VAL A N   1 
ATOM   3168  C  CA  . VAL A  1 407 ? 51.398  -95.116  27.463  1.00 10.46 ? 407  VAL A CA  1 
ATOM   3169  C  C   . VAL A  1 407 ? 50.921  -96.497  27.911  1.00 11.84 ? 407  VAL A C   1 
ATOM   3170  O  O   . VAL A  1 407 ? 50.229  -97.193  27.159  1.00 13.02 ? 407  VAL A O   1 
ATOM   3171  C  CB  . VAL A  1 407 ? 52.887  -95.088  27.065  1.00 13.86 ? 407  VAL A CB  1 
ATOM   3172  C  CG1 . VAL A  1 407 ? 53.323  -96.349  26.375  1.00 20.85 ? 407  VAL A CG1 1 
ATOM   3173  C  CG2 . VAL A  1 407 ? 53.126  -93.790  26.204  1.00 12.47 ? 407  VAL A CG2 1 
ATOM   3174  N  N   . ALA A  1 408 ? 51.270  -96.920  29.146  1.00 9.30  ? 408  ALA A N   1
[truncated: 7,354,896 more chars]
