# Supplementary material for: Peptide binder design with inverse folding and protein structure prediction
Source: Commun Chem. 2023 Oct 25;6:229. doi: 10.1038/s42004-023-01029-7 (PMC10600234; doi:10.1038/s42004-023-01029-7)
Supplement: Supplementary file 9 — Supplementary Software [file 42004_2023_1029_MOESM9_ESM.zip › binder_design/data/Foldseek_results/mmcif/5n1q.cif]

data_5N1Q
# 
_entry.id   5N1Q 
# 
_audit_conform.dict_name       mmcif_pdbx.dic 
_audit_conform.dict_version    5.308 
_audit_conform.dict_location   http://mmcif.pdb.org/dictionaries/ascii/mmcif_pdbx.dic 
# 
loop_
_database_2.database_id 
_database_2.database_code 
PDB   5N1Q         
WWPDB D_1200003396 
# 
_pdbx_database_status.status_code                     REL 
_pdbx_database_status.status_code_sf                  REL 
_pdbx_database_status.status_code_mr                  ? 
_pdbx_database_status.entry_id                        5N1Q 
_pdbx_database_status.recvd_initial_deposition_date   2017-02-06 
_pdbx_database_status.SG_entry                        N 
_pdbx_database_status.deposit_site                    PDBE 
_pdbx_database_status.process_site                    PDBE 
_pdbx_database_status.status_code_cs                  ? 
_pdbx_database_status.methods_development_category    ? 
_pdbx_database_status.pdb_format_compatible           Y 
# 
loop_
_audit_author.name 
_audit_author.pdbx_ordinal 
_audit_author.identifier_ORCID 
'Wagner, T.'   1 0000-0002-3382-8969 
'Wegner, C.E.' 2 0000-0002-4339-6602 
'Ermler, U.'   3 0000-0002-9583-1418 
'Shima, S.'    4 0000-0003-1872-8705 
# 
_citation.abstract                  ? 
_citation.abstract_id_CAS           ? 
_citation.book_id_ISBN              ? 
_citation.book_publisher            ? 
_citation.book_publisher_city       ? 
_citation.book_title                ? 
_citation.coordinate_linkage        ? 
_citation.country                   US 
_citation.database_id_Medline       ? 
_citation.details                   ? 
_citation.id                        primary 
_citation.journal_abbrev            J.Bacteriol. 
_citation.journal_id_ASTM           JOBAAY 
_citation.journal_id_CSD            0767 
_citation.journal_id_ISSN           1098-5530 
_citation.journal_full              ? 
_citation.journal_issue             ? 
_citation.journal_volume            199 
_citation.language                  ? 
_citation.page_first                ? 
_citation.page_last                 ? 
_citation.title                     
;Phylogenetic and Structural Comparisons of the Three Types of Methyl Coenzyme M Reductase from Methanococcales and Methanobacteriales.
;
_citation.year                      2017 
_citation.database_id_CSD           ? 
_citation.pdbx_database_id_DOI      10.1128/JB.00197-17 
_citation.pdbx_database_id_PubMed   28559298 
_citation.unpublished_flag          ? 
# 
loop_
_citation_author.citation_id 
_citation_author.name 
_citation_author.ordinal 
_citation_author.identifier_ORCID 
primary 'Wagner, T.'   1 ? 
primary 'Wegner, C.E.' 2 ? 
primary 'Kahnt, J.'    3 ? 
primary 'Ermler, U.'   4 ? 
primary 'Shima, S.'    5 ? 
# 
_cell.angle_alpha                  90.00 
_cell.angle_alpha_esd              ? 
_cell.angle_beta                   107.01 
_cell.angle_beta_esd               ? 
_cell.angle_gamma                  90.00 
_cell.angle_gamma_esd              ? 
_cell.entry_id                     5N1Q 
_cell.details                      ? 
_cell.formula_units_Z              ? 
_cell.length_a                     111.811 
_cell.length_a_esd                 ? 
_cell.length_b                     77.224 
_cell.length_b_esd                 ? 
_cell.length_c                     145.458 
_cell.length_c_esd                 ? 
_cell.volume                       ? 
_cell.volume_esd                   ? 
_cell.Z_PDB                        4 
_cell.reciprocal_angle_alpha       ? 
_cell.reciprocal_angle_beta        ? 
_cell.reciprocal_angle_gamma       ? 
_cell.reciprocal_angle_alpha_esd   ? 
_cell.reciprocal_angle_beta_esd    ? 
_cell.reciprocal_angle_gamma_esd   ? 
_cell.reciprocal_length_a          ? 
_cell.reciprocal_length_b          ? 
_cell.reciprocal_length_c          ? 
_cell.reciprocal_length_a_esd      ? 
_cell.reciprocal_length_b_esd      ? 
_cell.reciprocal_length_c_esd      ? 
_cell.pdbx_unique_axis             ? 
# 
_symmetry.entry_id                         5N1Q 
_symmetry.cell_setting                     ? 
_symmetry.Int_Tables_number                4 
_symmetry.space_group_name_Hall            ? 
_symmetry.space_group_name_H-M             'P 1 21 1' 
_symmetry.pdbx_full_space_group_name_H-M   ? 
# 
loop_
_entity.id 
_entity.type 
_entity.src_method 
_entity.pdbx_description 
_entity.formula_weight 
_entity.pdbx_number_of_molecules 
_entity.pdbx_ec 
_entity.pdbx_mutation 
_entity.pdbx_fragment 
_entity.details 
1  polymer     nat 'METHYL-COENZYME M REDUCTASE III FROM METHANOTHERMOCOCCUS THERMOLITHOTROPHICUS SUBUNIT ALPHA' 61194.961 2    
2.8.4.1 ? ? 
;IN CHAIN A, D RESIDUE 261 IS A N1-METHYLHISTIDINE. RESIDUE 275 IS A C5-(S)-METHYLARGININE. RESIDUE 403 IS A C2-(S)-METHYLGLUTAMINE. RESIDUE 448 IS A THIOGLYCINE.
;
2  polymer     nat 'METHYL-COENZYME M REDUCTASE III FROM METHANOTHERMOCOCCUS THERMOLITHOTROPHICUS SUBUNIT BETA'  47362.211 2    
2.8.4.1 ? ? ? 
3  polymer     nat 'METHYL-COENZYME M REDUCTASE III FROM METHANOTHERMOCOCCUS THERMOLITHOTROPHICUS SUBUNIT GAMMA' 30368.537 2    
2.8.4.1 ? ? ? 
4  non-polymer syn 'Coenzyme B'                                                                                  343.334   2    ? 
? ? ? 
5  non-polymer syn 'FACTOR 430'                                                                                  906.580   2    ? 
? ? ? 
6  non-polymer syn 'POTASSIUM ION'                                                                               39.098    1    ? 
? ? ? 
7  non-polymer syn '1-THIOETHANESULFONIC ACID'                                                                   142.197   2    ? 
? ? ? 
8  non-polymer syn GLYCEROL                                                                                      92.094    3    ? 
? ? ? 
9  non-polymer syn 'MAGNESIUM ION'                                                                               24.305    1    ? 
? ? ? 
10 water       nat water                                                                                         18.015    1283 ? 
? ? ? 
# 
loop_
_entity_poly.entity_id 
_entity_poly.type 
_entity_poly.nstd_linkage 
_entity_poly.nstd_monomer 
_entity_poly.pdbx_seq_one_letter_code 
_entity_poly.pdbx_seq_one_letter_code_can 
_entity_poly.pdbx_strand_id 
_entity_poly.pdbx_target_identifier 
1 'polypeptide(L)' no yes 
;MEAEKKLFLKALKEKFEEDPKEKYTKFYTFGGWQQSARKREFVEANEKIVAEKRGGIPMYNPDIGVPLGQRKLMPYKLSG
TDYIVEGDDLHFMNNAAIQQMWDDIRRTVIVGMDTGHAVLEKRLGVEVTPETINEYMATINHSLPGGAVVQEHMVEVHPS
LAWDCYAKIFTGDDELADELDKKYLIDINKLFPEEQAEQLKAAIGKKTYQVSRVPTLVGRVCDGGTIARWSAMQIGMSFI
TAYKLCAGEAAIADFSYAAK(MHS)ADVVGVGTALPAR(AGM)SRGANEPGGIPFGVLCDIVQTTRISDDPVEQSLEVVA
VGAMLYDQVWLGSYMSGGVGFTQYATAAYTDDILDDFAYYGYEYVEKKYGINSTKPTMDVVEDIATEVTLYSLEQYDEFP
TLLEDHFGGS(MGN)RAAVAAAASGISVCMATGNSNAGVNGWYLSQIMHKEYHSRLGFY(GL3)YDLQDQCGASNSLSIR
NDEASPLELRGPNYPNYAMNVGHQGEYAGITQAAHSARKDAFAMNPLIKIAFADPSLVFDFARPRKECARGALREFEAAG
ERDVILPAK
;
;MEAEKKLFLKALKEKFEEDPKEKYTKFYTFGGWQQSARKREFVEANEKIVAEKRGGIPMYNPDIGVPLGQRKLMPYKLSG
TDYIVEGDDLHFMNNAAIQQMWDDIRRTVIVGMDTGHAVLEKRLGVEVTPETINEYMATINHSLPGGAVVQEHMVEVHPS
LAWDCYAKIFTGDDELADELDKKYLIDINKLFPEEQAEQLKAAIGKKTYQVSRVPTLVGRVCDGGTIARWSAMQIGMSFI
TAYKLCAGEAAIADFSYAAKHADVVGVGTALPARRSRGANEPGGIPFGVLCDIVQTTRISDDPVEQSLEVVAVGAMLYDQ
VWLGSYMSGGVGFTQYATAAYTDDILDDFAYYGYEYVEKKYGINSTKPTMDVVEDIATEVTLYSLEQYDEFPTLLEDHFG
GSQRAAVAAAASGISVCMATGNSNAGVNGWYLSQIMHKEYHSRLGFYGYDLQDQCGASNSLSIRNDEASPLELRGPNYPN
YAMNVGHQGEYAGITQAAHSARKDAFAMNPLIKIAFADPSLVFDFARPRKECARGALREFEAAGERDVILPAK
;
A,D ? 
2 'polypeptide(L)' no no  
;MVKYEDKISLYDAKGNLVEDGVPLEAISPLYNPTIKAMVKNIKRTVAVNLAGIENSLKTGAIGGKGCKVPGRTLDLPIVE
NAEAIMDEVEKILRITPDDDTQLRAINDGKQLVVQVPSKRLEVAAEYSVSMLNTAMALKEAIIKTFDVDLFDGSTIHAAI
VGRYPQVMDYMGGNIASLLGAPSNMEGLGYALRNIMVNHYVATTKKNLMNAVAFASIMEQTAMFEMGDAIGSFERMHLLG
LAYQGLNSDNLVIDLVKANSKGTVGTVVASVVERALEDKVIVEDKSLESGFTMYKPADVAKWNAYAAAGLVAAVIVNCGA
ARAAQNVASTILYYNDILEYETGLPGTDFGRAEGTAVGFSFFSHSIYGGGGPGIFTGNHVVTRHSKGFAIPPVCAAMCAD
AGTQMFSPEKTSALVGAVYSAIDEFREPLKYVIEGALEVKDKI
;
;MVKYEDKISLYDAKGNLVEDGVPLEAISPLYNPTIKAMVKNIKRTVAVNLAGIENSLKTGAIGGKGCKVPGRTLDLPIVE
NAEAIMDEVEKILRITPDDDTQLRAINDGKQLVVQVPSKRLEVAAEYSVSMLNTAMALKEAIIKTFDVDLFDGSTIHAAI
VGRYPQVMDYMGGNIASLLGAPSNMEGLGYALRNIMVNHYVATTKKNLMNAVAFASIMEQTAMFEMGDAIGSFERMHLLG
LAYQGLNSDNLVIDLVKANSKGTVGTVVASVVERALEDKVIVEDKSLESGFTMYKPADVAKWNAYAAAGLVAAVIVNCGA
ARAAQNVASTILYYNDILEYETGLPGTDFGRAEGTAVGFSFFSHSIYGGGGPGIFTGNHVVTRHSKGFAIPPVCAAMCAD
AGTQMFSPEKTSALVGAVYSAIDEFREPLKYVIEGALEVKDKI
;
B,E ? 
3 'polypeptide(L)' no no  
;MAYKPQFYPGATKIAQNRRDHLNPDFELEKLREIPDEELVKVMGHRQPGEDYKTVHPPLEEMDLPEDYVRDLVEPISGAK
EGHRIRYIQFADSMYFAPAQPYDRARMYMWRFRGVDTGSLSGRQVIEMRESNLEEISKNVLMDTSLFDPARIGMRGATVH
GHSLRLDENGLMFDALQRYVYDEKTGHVVYVKDQVGRPLDEPVDVGEPLPEEKLREITTIYRKDGVPMRDDEELLTVVKR
IHRARTLGGYMPVNEVFDKLL
;
;MAYKPQFYPGATKIAQNRRDHLNPDFELEKLREIPDEELVKVMGHRQPGEDYKTVHPPLEEMDLPEDYVRDLVEPISGAK
EGHRIRYIQFADSMYFAPAQPYDRARMYMWRFRGVDTGSLSGRQVIEMRESNLEEISKNVLMDTSLFDPARIGMRGATVH
GHSLRLDENGLMFDALQRYVYDEKTGHVVYVKDQVGRPLDEPVDVGEPLPEEKLREITTIYRKDGVPMRDDEELLTVVKR
IHRARTLGGYMPVNEVFDKLL
;
C,F ? 
# 
loop_
_entity_poly_seq.entity_id 
_entity_poly_seq.num 
_entity_poly_seq.mon_id 
_entity_poly_seq.hetero 
1 1   MET n 
1 2   GLU n 
1 3   ALA n 
1 4   GLU n 
1 5   LYS n 
1 6   LYS n 
1 7   LEU n 
1 8   PHE n 
1 9   LEU n 
1 10  LYS n 
1 11  ALA n 
1 12  LEU n 
1 13  LYS n 
1 14  GLU n 
1 15  LYS n 
1 16  PHE n 
1 17  GLU n 
1 18  GLU n 
1 19  ASP n 
1 20  PRO n 
1 21  LYS n 
1 22  GLU n 
1 23  LYS n 
1 24  TYR n 
1 25  THR n 
1 26  LYS n 
1 27  PHE n 
1 28  TYR n 
1 29  THR n 
1 30  PHE n 
1 31  GLY n 
1 32  GLY n 
1 33  TRP n 
1 34  GLN n 
1 35  GLN n 
1 36  SER n 
1 37  ALA n 
1 38  ARG n 
1 39  LYS n 
1 40  ARG n 
1 41  GLU n 
1 42  PHE n 
1 43  VAL n 
1 44  GLU n 
1 45  ALA n 
1 46  ASN n 
1 47  GLU n 
1 48  LYS n 
1 49  ILE n 
1 50  VAL n 
1 51  ALA n 
1 52  GLU n 
1 53  LYS n 
1 54  ARG n 
1 55  GLY n 
1 56  GLY n 
1 57  ILE n 
1 58  PRO n 
1 59  MET n 
1 60  TYR n 
1 61  ASN n 
1 62  PRO n 
1 63  ASP n 
1 64  ILE n 
1 65  GLY n 
1 66  VAL n 
1 67  PRO n 
1 68  LEU n 
1 69  GLY n 
1 70  GLN n 
1 71  ARG n 
1 72  LYS n 
1 73  LEU n 
1 74  MET n 
1 75  PRO n 
1 76  TYR n 
1 77  LYS n 
1 78  LEU n 
1 79  SER n 
1 80  GLY n 
1 81  THR n 
1 82  ASP n 
1 83  TYR n 
1 84  ILE n 
1 85  VAL n 
1 86  GLU n 
1 87  GLY n 
1 88  ASP n 
1 89  ASP n 
1 90  LEU n 
1 91  HIS n 
1 92  PHE n 
1 93  MET n 
1 94  ASN n 
1 95  ASN n 
1 96  ALA n 
1 97  ALA n 
1 98  ILE n 
1 99  GLN n 
1 100 GLN n 
1 101 MET n 
1 102 TRP n 
1 103 ASP n 
1 104 ASP n 
1 105 ILE n 
1 106 ARG n 
1 107 ARG n 
1 108 THR n 
1 109 VAL n 
1 110 ILE n 
1 111 VAL n 
1 112 GLY n 
1 113 MET n 
1 114 ASP n 
1 115 THR n 
1 116 GLY n 
1 117 HIS n 
1 118 ALA n 
1 119 VAL n 
1 120 LEU n 
1 121 GLU n 
1 122 LYS n 
1 123 ARG n 
1 124 LEU n 
1 125 GLY n 
1 126 VAL n 
1 127 GLU n 
1 128 VAL n 
1 129 THR n 
1 130 PRO n 
1 131 GLU n 
1 132 THR n 
1 133 ILE n 
1 134 ASN n 
1 135 GLU n 
1 136 TYR n 
1 137 MET n 
1 138 ALA n 
1 139 THR n 
1 140 ILE n 
1 141 ASN n 
1 142 HIS n 
1 143 SER n 
1 144 LEU n 
1 145 PRO n 
1 146 GLY n 
1 147 GLY n 
1 148 ALA n 
1 149 VAL n 
1 150 VAL n 
1 151 GLN n 
1 152 GLU n 
1 153 HIS n 
1 154 MET n 
1 155 VAL n 
1 156 GLU n 
1 157 VAL n 
1 158 HIS n 
1 159 PRO n 
1 160 SER n 
1 161 LEU n 
1 162 ALA n 
1 163 TRP n 
1 164 ASP n 
1 165 CYS n 
1 166 TYR n 
1 167 ALA n 
1 168 LYS n 
1 169 ILE n 
1 170 PHE n 
1 171 THR n 
1 172 GLY n 
1 173 ASP n 
1 174 ASP n 
1 175 GLU n 
1 176 LEU n 
1 177 ALA n 
1 178 ASP n 
1 179 GLU n 
1 180 LEU n 
1 181 ASP n 
1 182 LYS n 
1 183 LYS n 
1 184 TYR n 
1 185 LEU n 
1 186 ILE n 
1 187 ASP n 
1 188 ILE n 
1 189 ASN n 
1 190 LYS n 
1 191 LEU n 
1 192 PHE n 
1 193 PRO n 
1 194 GLU n 
1 195 GLU n 
1 196 GLN n 
1 197 ALA n 
1 198 GLU n 
1 199 GLN n 
1 200 LEU n 
1 201 LYS n 
1 202 ALA n 
1 203 ALA n 
1 204 ILE n 
1 205 GLY n 
1 206 LYS n 
1 207 LYS n 
1 208 THR n 
1 209 TYR n 
1 210 GLN n 
1 211 VAL n 
1 212 SER n 
1 213 ARG n 
1 214 VAL n 
1 215 PRO n 
1 216 THR n 
1 217 LEU n 
1 218 VAL n 
1 219 GLY n 
1 220 ARG n 
1 221 VAL n 
1 222 CYS n 
1 223 ASP n 
1 224 GLY n 
1 225 GLY n 
1 226 THR n 
1 227 ILE n 
1 228 ALA n 
1 229 ARG n 
1 230 TRP n 
1 231 SER n 
1 232 ALA n 
1 233 MET n 
1 234 GLN n 
1 235 ILE n 
1 236 GLY n 
1 237 MET n 
1 238 SER n 
1 239 PHE n 
1 240 ILE n 
1 241 THR n 
1 242 ALA n 
1 243 TYR n 
1 244 LYS n 
1 245 LEU n 
1 246 CYS n 
1 247 ALA n 
1 248 GLY n 
1 249 GLU n 
1 250 ALA n 
1 251 ALA n 
1 252 ILE n 
1 253 ALA n 
1 254 ASP n 
1 255 PHE n 
1 256 SER n 
1 257 TYR n 
1 258 ALA n 
1 259 ALA n 
1 260 LYS n 
1 261 MHS n 
1 262 ALA n 
1 263 ASP n 
1 264 VAL n 
1 265 VAL n 
1 266 GLY n 
1 267 VAL n 
1 268 GLY n 
1 269 THR n 
1 270 ALA n 
1 271 LEU n 
1 272 PRO n 
1 273 ALA n 
1 274 ARG n 
1 275 AGM n 
1 276 SER n 
1 277 ARG n 
1 278 GLY n 
1 279 ALA n 
1 280 ASN n 
1 281 GLU n 
1 282 PRO n 
1 283 GLY n 
1 284 GLY n 
1 285 ILE n 
1 286 PRO n 
1 287 PHE n 
1 288 GLY n 
1 289 VAL n 
1 290 LEU n 
1 291 CYS n 
1 292 ASP n 
1 293 ILE n 
1 294 VAL n 
1 295 GLN n 
1 296 THR n 
1 297 THR n 
1 298 ARG n 
1 299 ILE n 
1 300 SER n 
1 301 ASP n 
1 302 ASP n 
1 303 PRO n 
1 304 VAL n 
1 305 GLU n 
1 306 GLN n 
1 307 SER n 
1 308 LEU n 
1 309 GLU n 
1 310 VAL n 
1 311 VAL n 
1 312 ALA n 
1 313 VAL n 
1 314 GLY n 
1 315 ALA n 
1 316 MET n 
1 317 LEU n 
1 318 TYR n 
1 319 ASP n 
1 320 GLN n 
1 321 VAL n 
1 322 TRP n 
1 323 LEU n 
1 324 GLY n 
1 325 SER n 
1 326 TYR n 
1 327 MET n 
1 328 SER n 
1 329 GLY n 
1 330 GLY n 
1 331 VAL n 
1 332 GLY n 
1 333 PHE n 
1 334 THR n 
1 335 GLN n 
1 336 TYR n 
1 337 ALA n 
1 338 THR n 
1 339 ALA n 
1 340 ALA n 
1 341 TYR n 
1 342 THR n 
1 343 ASP n 
1 344 ASP n 
1 345 ILE n 
1 346 LEU n 
1 347 ASP n 
1 348 ASP n 
1 349 PHE n 
1 350 ALA n 
1 351 TYR n 
1 352 TYR n 
1 353 GLY n 
1 354 TYR n 
1 355 GLU n 
1 356 TYR n 
1 357 VAL n 
1 358 GLU n 
1 359 LYS n 
1 360 LYS n 
1 361 TYR n 
1 362 GLY n 
1 363 ILE n 
1 364 ASN n 
1 365 SER n 
1 366 THR n 
1 367 LYS n 
1 368 PRO n 
1 369 THR n 
1 370 MET n 
1 371 ASP n 
1 372 VAL n 
1 373 VAL n 
1 374 GLU n 
1 375 ASP n 
1 376 ILE n 
1 377 ALA n 
1 378 THR n 
1 379 GLU n 
1 380 VAL n 
1 381 THR n 
1 382 LEU n 
1 383 TYR n 
1 384 SER n 
1 385 LEU n 
1 386 GLU n 
1 387 GLN n 
1 388 TYR n 
1 389 ASP n 
1 390 GLU n 
1 391 PHE n 
1 392 PRO n 
1 393 THR n 
1 394 LEU n 
1 395 LEU n 
1 396 GLU n 
1 397 ASP n 
1 398 HIS n 
1 399 PHE n 
1 400 GLY n 
1 401 GLY n 
1 402 SER n 
1 403 MGN n 
1 404 ARG n 
1 405 ALA n 
1 406 ALA n 
1 407 VAL n 
1 408 ALA n 
1 409 ALA n 
1 410 ALA n 
1 411 ALA n 
1 412 SER n 
1 413 GLY n 
1 414 ILE n 
1 415 SER n 
1 416 VAL n 
1 417 CYS n 
1 418 MET n 
1 419 ALA n 
1 420 THR n 
1 421 GLY n 
1 422 ASN n 
1 423 SER n 
1 424 ASN n 
1 425 ALA n 
1 426 GLY n 
1 427 VAL n 
1 428 ASN n 
1 429 GLY n 
1 430 TRP n 
1 431 TYR n 
1 432 LEU n 
1 433 SER n 
1 434 GLN n 
1 435 ILE n 
1 436 MET n 
1 437 HIS n 
1 438 LYS n 
1 439 GLU n 
1 440 TYR n 
1 441 HIS n 
1 442 SER n 
1 443 ARG n 
1 444 LEU n 
1 445 GLY n 
1 446 PHE n 
1 447 TYR n 
1 448 GL3 n 
1 449 TYR n 
1 450 ASP n 
1 451 LEU n 
1 452 GLN n 
1 453 ASP n 
1 454 GLN n 
1 455 CYS n 
1 456 GLY n 
1 457 ALA n 
1 458 SER n 
1 459 ASN n 
1 460 SER n 
1 461 LEU n 
1 462 SER n 
1 463 ILE n 
1 464 ARG n 
1 465 ASN n 
1 466 ASP n 
1 467 GLU n 
1 468 ALA n 
1 469 SER n 
1 470 PRO n 
1 471 LEU n 
1 472 GLU n 
1 473 LEU n 
1 474 ARG n 
1 475 GLY n 
1 476 PRO n 
1 477 ASN n 
1 478 TYR n 
1 479 PRO n 
1 480 ASN n 
1 481 TYR n 
1 482 ALA n 
1 483 MET n 
1 484 ASN n 
1 485 VAL n 
1 486 GLY n 
1 487 HIS n 
1 488 GLN n 
1 489 GLY n 
1 490 GLU n 
1 491 TYR n 
1 492 ALA n 
1 493 GLY n 
1 494 ILE n 
1 495 THR n 
1 496 GLN n 
1 497 ALA n 
1 498 ALA n 
1 499 HIS n 
1 500 SER n 
1 501 ALA n 
1 502 ARG n 
1 503 LYS n 
1 504 ASP n 
1 505 ALA n 
1 506 PHE n 
1 507 ALA n 
1 508 MET n 
1 509 ASN n 
1 510 PRO n 
1 511 LEU n 
1 512 ILE n 
1 513 LYS n 
1 514 ILE n 
1 515 ALA n 
1 516 PHE n 
1 517 ALA n 
1 518 ASP n 
1 519 PRO n 
1 520 SER n 
1 521 LEU n 
1 522 VAL n 
1 523 PHE n 
1 524 ASP n 
1 525 PHE n 
1 526 ALA n 
1 527 ARG n 
1 528 PRO n 
1 529 ARG n 
1 530 LYS n 
1 531 GLU n 
1 532 CYS n 
1 533 ALA n 
1 534 ARG n 
1 535 GLY n 
1 536 ALA n 
1 537 LEU n 
1 538 ARG n 
1 539 GLU n 
1 540 PHE n 
1 541 GLU n 
1 542 ALA n 
1 543 ALA n 
1 544 GLY n 
1 545 GLU n 
1 546 ARG n 
1 547 ASP n 
1 548 VAL n 
1 549 ILE n 
1 550 LEU n 
1 551 PRO n 
1 552 ALA n 
1 553 LYS n 
2 1   MET n 
2 2   VAL n 
2 3   LYS n 
2 4   TYR n 
2 5   GLU n 
2 6   ASP n 
2 7   LYS n 
2 8   ILE n 
2 9   SER n 
2 10  LEU n 
2 11  TYR n 
2 12  ASP n 
2 13  ALA n 
2 14  LYS n 
2 15  GLY n 
2 16  ASN n 
2 17  LEU n 
2 18  VAL n 
2 19  GLU n 
2 20  ASP n 
2 21  GLY n 
2 22  VAL n 
2 23  PRO n 
2 24  LEU n 
2 25  GLU n 
2 26  ALA n 
2 27  ILE n 
2 28  SER n 
2 29  PRO n 
2 30  LEU n 
2 31  TYR n 
2 32  ASN n 
2 33  PRO n 
2 34  THR n 
2 35  ILE n 
2 36  LYS n 
2 37  ALA n 
2 38  MET n 
2 39  VAL n 
2 40  LYS n 
2 41  ASN n 
2 42  ILE n 
2 43  LYS n 
2 44  ARG n 
2 45  THR n 
2 46  VAL n 
2 47  ALA n 
2 48  VAL n 
2 49  ASN n 
2 50  LEU n 
2 51  ALA n 
2 52  GLY n 
2 53  ILE n 
2 54  GLU n 
2 55  ASN n 
2 56  SER n 
2 57  LEU n 
2 58  LYS n 
2 59  THR n 
2 60  GLY n 
2 61  ALA n 
2 62  ILE n 
2 63  GLY n 
2 64  GLY n 
2 65  LYS n 
2 66  GLY n 
2 67  CYS n 
2 68  LYS n 
2 69  VAL n 
2 70  PRO n 
2 71  GLY n 
2 72  ARG n 
2 73  THR n 
2 74  LEU n 
2 75  ASP n 
2 76  LEU n 
2 77  PRO n 
2 78  ILE n 
2 79  VAL n 
2 80  GLU n 
2 81  ASN n 
2 82  ALA n 
2 83  GLU n 
2 84  ALA n 
2 85  ILE n 
2 86  MET n 
2 87  ASP n 
2 88  GLU n 
2 89  VAL n 
2 90  GLU n 
2 91  LYS n 
2 92  ILE n 
2 93  LEU n 
2 94  ARG n 
2 95  ILE n 
2 96  THR n 
2 97  PRO n 
2 98  ASP n 
2 99  ASP n 
2 100 ASP n 
2 101 THR n 
2 102 GLN n 
2 103 LEU n 
2 104 ARG n 
2 105 ALA n 
2 106 ILE n 
2 107 ASN n 
2 108 ASP n 
2 109 GLY n 
2 110 LYS n 
2 111 GLN n 
2 112 LEU n 
2 113 VAL n 
2 114 VAL n 
2 115 GLN n 
2 116 VAL n 
2 117 PRO n 
2 118 SER n 
2 119 LYS n 
2 120 ARG n 
2 121 LEU n 
2 122 GLU n 
2 123 VAL n 
2 124 ALA n 
2 125 ALA n 
2 126 GLU n 
2 127 TYR n 
2 128 SER n 
2 129 VAL n 
2 130 SER n 
2 131 MET n 
2 132 LEU n 
2 133 ASN n 
2 134 THR n 
2 135 ALA n 
2 136 MET n 
2 137 ALA n 
2 138 LEU n 
2 139 LYS n 
2 140 GLU n 
2 141 ALA n 
2 142 ILE n 
2 143 ILE n 
2 144 LYS n 
2 145 THR n 
2 146 PHE n 
2 147 ASP n 
2 148 VAL n 
2 149 ASP n 
2 150 LEU n 
2 151 PHE n 
2 152 ASP n 
2 153 GLY n 
2 154 SER n 
2 155 THR n 
2 156 ILE n 
2 157 HIS n 
2 158 ALA n 
2 159 ALA n 
2 160 ILE n 
2 161 VAL n 
2 162 GLY n 
2 163 ARG n 
2 164 TYR n 
2 165 PRO n 
2 166 GLN n 
2 167 VAL n 
2 168 MET n 
2 169 ASP n 
2 170 TYR n 
2 171 MET n 
2 172 GLY n 
2 173 GLY n 
2 174 ASN n 
2 175 ILE n 
2 176 ALA n 
2 177 SER n 
2 178 LEU n 
2 179 LEU n 
2 180 GLY n 
2 181 ALA n 
2 182 PRO n 
2 183 SER n 
2 184 ASN n 
2 185 MET n 
2 186 GLU n 
2 187 GLY n 
2 188 LEU n 
2 189 GLY n 
2 190 TYR n 
2 191 ALA n 
2 192 LEU n 
2 193 ARG n 
2 194 ASN n 
2 195 ILE n 
2 196 MET n 
2 197 VAL n 
2 198 ASN n 
2 199 HIS n 
2 200 TYR n 
2 201 VAL n 
2 202 ALA n 
2 203 THR n 
2 204 THR n 
2 205 LYS n 
2 206 LYS n 
2 207 ASN n 
2 208 LEU n 
2 209 MET n 
2 210 ASN n 
2 211 ALA n 
2 212 VAL n 
2 213 ALA n 
2 214 PHE n 
2 215 ALA n 
2 216 SER n 
2 217 ILE n 
2 218 MET n 
2 219 GLU n 
2 220 GLN n 
2 221 THR n 
2 222 ALA n 
2 223 MET n 
2 224 PHE n 
2 225 GLU n 
2 226 MET n 
2 227 GLY n 
2 228 ASP n 
2 229 ALA n 
2 230 ILE n 
2 231 GLY n 
2 232 SER n 
2 233 PHE n 
2 234 GLU n 
2 235 ARG n 
2 236 MET n 
2 237 HIS n 
2 238 LEU n 
2 239 LEU n 
2 240 GLY n 
2 241 LEU n 
2 242 ALA n 
2 243 TYR n 
2 244 GLN n 
2 245 GLY n 
2 246 LEU n 
2 247 ASN n 
2 248 SER n 
2 249 ASP n 
2 250 ASN n 
2 251 LEU n 
2 252 VAL n 
2 253 ILE n 
2 254 ASP n 
2 255 LEU n 
2 256 VAL n 
2 257 LYS n 
2 258 ALA n 
2 259 ASN n 
2 260 SER n 
2 261 LYS n 
2 262 GLY n 
2 263 THR n 
2 264 VAL n 
2 265 GLY n 
2 266 THR n 
2 267 VAL n 
2 268 VAL n 
2 269 ALA n 
2 270 SER n 
2 271 VAL n 
2 272 VAL n 
2 273 GLU n 
2 274 ARG n 
2 275 ALA n 
2 276 LEU n 
2 277 GLU n 
2 278 ASP n 
2 279 LYS n 
2 280 VAL n 
2 281 ILE n 
2 282 VAL n 
2 283 GLU n 
2 284 ASP n 
2 285 LYS n 
2 286 SER n 
2 287 LEU n 
2 288 GLU n 
2 289 SER n 
2 290 GLY n 
2 291 PHE n 
2 292 THR n 
2 293 MET n 
2 294 TYR n 
2 295 LYS n 
2 296 PRO n 
2 297 ALA n 
2 298 ASP n 
2 299 VAL n 
2 300 ALA n 
2 301 LYS n 
2 302 TRP n 
2 303 ASN n 
2 304 ALA n 
2 305 TYR n 
2 306 ALA n 
2 307 ALA n 
2 308 ALA n 
2 309 GLY n 
2 310 LEU n 
2 311 VAL n 
2 312 ALA n 
2 313 ALA n 
2 314 VAL n 
2 315 ILE n 
2 316 VAL n 
2 317 ASN n 
2 318 CYS n 
2 319 GLY n 
2 320 ALA n 
2 321 ALA n 
2 322 ARG n 
2 323 ALA n 
2 324 ALA n 
2 325 GLN n 
2 326 ASN n 
2 327 VAL n 
2 328 ALA n 
2 329 SER n 
2 330 THR n 
2 331 ILE n 
2 332 LEU n 
2 333 TYR n 
2 334 TYR n 
2 335 ASN n 
2 336 ASP n 
2 337 ILE n 
2 338 LEU n 
2 339 GLU n 
2 340 TYR n 
2 341 GLU n 
2 342 THR n 
2 343 GLY n 
2 344 LEU n 
2 345 PRO n 
2 346 GLY n 
2 347 THR n 
2 348 ASP n 
2 349 PHE n 
2 350 GLY n 
2 351 ARG n 
2 352 ALA n 
2 353 GLU n 
2 354 GLY n 
2 355 THR n 
2 356 ALA n 
2 357 VAL n 
2 358 GLY n 
2 359 PHE n 
2 360 SER n 
2 361 PHE n 
2 362 PHE n 
2 363 SER n 
2 364 HIS n 
2 365 SER n 
2 366 ILE n 
2 367 TYR n 
2 368 GLY n 
2 369 GLY n 
2 370 GLY n 
2 371 GLY n 
2 372 PRO n 
2 373 GLY n 
2 374 ILE n 
2 375 PHE n 
2 376 THR n 
2 377 GLY n 
2 378 ASN n 
2 379 HIS n 
2 380 VAL n 
2 381 VAL n 
2 382 THR n 
2 383 ARG n 
2 384 HIS n 
2 385 SER n 
2 386 LYS n 
2 387 GLY n 
2 388 PHE n 
2 389 ALA n 
2 390 ILE n 
2 391 PRO n 
2 392 PRO n 
2 393 VAL n 
2 394 CYS n 
2 395 ALA n 
2 396 ALA n 
2 397 MET n 
2 398 CYS n 
2 399 ALA n 
2 400 ASP n 
2 401 ALA n 
2 402 GLY n 
2 403 THR n 
2 404 GLN n 
2 405 MET n 
2 406 PHE n 
2 407 SER n 
2 408 PRO n 
2 409 GLU n 
2 410 LYS n 
2 411 THR n 
2 412 SER n 
2 413 ALA n 
2 414 LEU n 
2 415 VAL n 
2 416 GLY n 
2 417 ALA n 
2 418 VAL n 
2 419 TYR n 
2 420 SER n 
2 421 ALA n 
2 422 ILE n 
2 423 ASP n 
2 424 GLU n 
2 425 PHE n 
2 426 ARG n 
2 427 GLU n 
2 428 PRO n 
2 429 LEU n 
2 430 LYS n 
2 431 TYR n 
2 432 VAL n 
2 433 ILE n 
2 434 GLU n 
2 435 GLY n 
2 436 ALA n 
2 437 LEU n 
2 438 GLU n 
2 439 VAL n 
2 440 LYS n 
2 441 ASP n 
2 442 LYS n 
2 443 ILE n 
3 1   MET n 
3 2   ALA n 
3 3   TYR n 
3 4   LYS n 
3 5   PRO n 
3 6   GLN n 
3 7   PHE n 
3 8   TYR n 
3 9   PRO n 
3 10  GLY n 
3 11  ALA n 
3 12  THR n 
3 13  LYS n 
3 14  ILE n 
3 15  ALA n 
3 16  GLN n 
3 17  ASN n 
3 18  ARG n 
3 19  ARG n 
3 20  ASP n 
3 21  HIS n 
3 22  LEU n 
3 23  ASN n 
3 24  PRO n 
3 25  ASP n 
3 26  PHE n 
3 27  GLU n 
3 28  LEU n 
3 29  GLU n 
3 30  LYS n 
3 31  LEU n 
3 32  ARG n 
3 33  GLU n 
3 34  ILE n 
3 35  PRO n 
3 36  ASP n 
3 37  GLU n 
3 38  GLU n 
3 39  LEU n 
3 40  VAL n 
3 41  LYS n 
3 42  VAL n 
3 43  MET n 
3 44  GLY n 
3 45  HIS n 
3 46  ARG n 
3 47  GLN n 
3 48  PRO n 
3 49  GLY n 
3 50  GLU n 
3 51  ASP n 
3 52  TYR n 
3 53  LYS n 
3 54  THR n 
3 55  VAL n 
3 56  HIS n 
3 57  PRO n 
3 58  PRO n 
3 59  LEU n 
3 60  GLU n 
3 61  GLU n 
3 62  MET n 
3 63  ASP n 
3 64  LEU n 
3 65  PRO n 
3 66  GLU n 
3 67  ASP n 
3 68  TYR n 
3 69  VAL n 
3 70  ARG n 
3 71  ASP n 
3 72  LEU n 
3 73  VAL n 
3 74  GLU n 
3 75  PRO n 
3 76  ILE n 
3 77  SER n 
3 78  GLY n 
3 79  ALA n 
3 80  LYS n 
3 81  GLU n 
3 82  GLY n 
3 83  HIS n 
3 84  ARG n 
3 85  ILE n 
3 86  ARG n 
3 87  TYR n 
3 88  ILE n 
3 89  GLN n 
3 90  PHE n 
3 91  ALA n 
3 92  ASP n 
3 93  SER n 
3 94  MET n 
3 95  TYR n 
3 96  PHE n 
3 97  ALA n 
3 98  PRO n 
3 99  ALA n 
3 100 GLN n 
3 101 PRO n 
3 102 TYR n 
3 103 ASP n 
3 104 ARG n 
3 105 ALA n 
3 106 ARG n 
3 107 MET n 
3 108 TYR n 
3 109 MET n 
3 110 TRP n 
3 111 ARG n 
3 112 PHE n 
3 113 ARG n 
3 114 GLY n 
3 115 VAL n 
3 116 ASP n 
3 117 THR n 
3 118 GLY n 
3 119 SER n 
3 120 LEU n 
3 121 SER n 
3 122 GLY n 
3 123 ARG n 
3 124 GLN n 
3 125 VAL n 
3 126 ILE n 
3 127 GLU n 
3 128 MET n 
3 129 ARG n 
3 130 GLU n 
3 131 SER n 
3 132 ASN n 
3 133 LEU n 
3 134 GLU n 
3 135 GLU n 
3 136 ILE n 
3 137 SER n 
3 138 LYS n 
3 139 ASN n 
3 140 VAL n 
3 141 LEU n 
3 142 MET n 
3 143 ASP n 
3 144 THR n 
3 145 SER n 
3 146 LEU n 
3 147 PHE n 
3 148 ASP n 
3 149 PRO n 
3 150 ALA n 
3 151 ARG n 
3 152 ILE n 
3 153 GLY n 
3 154 MET n 
3 155 ARG n 
3 156 GLY n 
3 157 ALA n 
3 158 THR n 
3 159 VAL n 
3 160 HIS n 
3 161 GLY n 
3 162 HIS n 
3 163 SER n 
3 164 LEU n 
3 165 ARG n 
3 166 LEU n 
3 167 ASP n 
3 168 GLU n 
3 169 ASN n 
3 170 GLY n 
3 171 LEU n 
3 172 MET n 
3 173 PHE n 
3 174 ASP n 
3 175 ALA n 
3 176 LEU n 
3 177 GLN n 
3 178 ARG n 
3 179 TYR n 
3 180 VAL n 
3 181 TYR n 
3 182 ASP n 
3 183 GLU n 
3 184 LYS n 
3 185 THR n 
3 186 GLY n 
3 187 HIS n 
3 188 VAL n 
3 189 VAL n 
3 190 TYR n 
3 191 VAL n 
3 192 LYS n 
3 193 ASP n 
3 194 GLN n 
3 195 VAL n 
3 196 GLY n 
3 197 ARG n 
3 198 PRO n 
3 199 LEU n 
3 200 ASP n 
3 201 GLU n 
3 202 PRO n 
3 203 VAL n 
3 204 ASP n 
3 205 VAL n 
3 206 GLY n 
3 207 GLU n 
3 208 PRO n 
3 209 LEU n 
3 210 PRO n 
3 211 GLU n 
3 212 GLU n 
3 213 LYS n 
3 214 LEU n 
3 215 ARG n 
3 216 GLU n 
3 217 ILE n 
3 218 THR n 
3 219 THR n 
3 220 ILE n 
3 221 TYR n 
3 222 ARG n 
3 223 LYS n 
3 224 ASP n 
3 225 GLY n 
3 226 VAL n 
3 227 PRO n 
3 228 MET n 
3 229 ARG n 
3 230 ASP n 
3 231 ASP n 
3 232 GLU n 
3 233 GLU n 
3 234 LEU n 
3 235 LEU n 
3 236 THR n 
3 237 VAL n 
3 238 VAL n 
3 239 LYS n 
3 240 ARG n 
3 241 ILE n 
3 242 HIS n 
3 243 ARG n 
3 244 ALA n 
3 245 ARG n 
3 246 THR n 
3 247 LEU n 
3 248 GLY n 
3 249 GLY n 
3 250 TYR n 
3 251 MET n 
3 252 PRO n 
3 253 VAL n 
3 254 ASN n 
3 255 GLU n 
3 256 VAL n 
3 257 PHE n 
3 258 ASP n 
3 259 LYS n 
3 260 LEU n 
3 261 LEU n 
# 
loop_
_entity_src_nat.entity_id 
_entity_src_nat.pdbx_src_id 
_entity_src_nat.pdbx_alt_source_flag 
_entity_src_nat.pdbx_beg_seq_num 
_entity_src_nat.pdbx_end_seq_num 
_entity_src_nat.common_name 
_entity_src_nat.pdbx_organism_scientific 
_entity_src_nat.pdbx_ncbi_taxonomy_id 
_entity_src_nat.genus 
_entity_src_nat.species 
_entity_src_nat.strain 
_entity_src_nat.tissue 
_entity_src_nat.tissue_fraction 
_entity_src_nat.pdbx_secretion 
_entity_src_nat.pdbx_fragment 
_entity_src_nat.pdbx_variant 
_entity_src_nat.pdbx_cell_line 
_entity_src_nat.pdbx_atcc 
_entity_src_nat.pdbx_cellular_location 
_entity_src_nat.pdbx_organ 
_entity_src_nat.pdbx_organelle 
_entity_src_nat.pdbx_cell 
_entity_src_nat.pdbx_plasmid_name 
_entity_src_nat.pdbx_plasmid_details 
_entity_src_nat.details 
1 1 sample 1 553 ? 'Methanothermococcus thermolithotrophicus DSM 2095' 523845 ? ? ? ? ? ? ? ? ? / ? ? ? ? ? DSMZ ? 
2 1 sample 1 443 ? 'Methanothermococcus thermolithotrophicus DSM 2095' 523845 ? ? ? ? ? ? ? ? ? / ? ? ? ? ? DSMZ ? 
3 1 sample 1 261 ? 'Methanothermococcus thermolithotrophicus DSM 2095' 523845 ? ? ? ? ? ? ? ? ? / ? ? ? ? ? DSMZ ? 
# 
loop_
_struct_ref.id 
_struct_ref.db_name 
_struct_ref.db_code 
_struct_ref.pdbx_db_accession 
_struct_ref.pdbx_db_isoform 
_struct_ref.entity_id 
_struct_ref.pdbx_seq_one_letter_code 
_struct_ref.pdbx_align_begin 
1 PDB 5N1Q 5N1Q ? 1 ? 1 
2 PDB 5N1Q 5N1Q ? 2 ? 1 
3 PDB 5N1Q 5N1Q ? 3 ? 1 
# 
loop_
_struct_ref_seq.align_id 
_struct_ref_seq.ref_id 
_struct_ref_seq.pdbx_PDB_id_code 
_struct_ref_seq.pdbx_strand_id 
_struct_ref_seq.seq_align_beg 
_struct_ref_seq.pdbx_seq_align_beg_ins_code 
_struct_ref_seq.seq_align_end 
_struct_ref_seq.pdbx_seq_align_end_ins_code 
_struct_ref_seq.pdbx_db_accession 
_struct_ref_seq.db_align_beg 
_struct_ref_seq.pdbx_db_align_beg_ins_code 
_struct_ref_seq.db_align_end 
_struct_ref_seq.pdbx_db_align_end_ins_code 
_struct_ref_seq.pdbx_auth_seq_align_beg 
_struct_ref_seq.pdbx_auth_seq_align_end 
1 1 5N1Q A 1 ? 553 ? 5N1Q 1 ? 553 ? 1 553 
2 2 5N1Q B 1 ? 443 ? 5N1Q 1 ? 443 ? 1 443 
3 3 5N1Q C 1 ? 261 ? 5N1Q 1 ? 261 ? 1 261 
4 1 5N1Q D 1 ? 553 ? 5N1Q 1 ? 553 ? 1 553 
5 2 5N1Q E 1 ? 443 ? 5N1Q 1 ? 443 ? 1 443 
6 3 5N1Q F 1 ? 261 ? 5N1Q 1 ? 261 ? 1 261 
# 
loop_
_chem_comp.id 
_chem_comp.type 
_chem_comp.mon_nstd_flag 
_chem_comp.name 
_chem_comp.pdbx_synonyms 
_chem_comp.formula 
_chem_comp.formula_weight 
AGM 'L-peptide linking' n 5-METHYL-ARGININE           ?                                     'C7 H17 N4 O2 1'      189.235 
ALA 'L-peptide linking' y ALANINE                     ?                                     'C3 H7 N O2'          89.093  
ARG 'L-peptide linking' y ARGININE                    ?                                     'C6 H15 N4 O2 1'      175.209 
ASN 'L-peptide linking' y ASPARAGINE                  ?                                     'C4 H8 N2 O3'         132.118 
ASP 'L-peptide linking' y 'ASPARTIC ACID'             ?                                     'C4 H7 N O4'          133.103 
COM non-polymer         . '1-THIOETHANESULFONIC ACID' ?                                     'C2 H6 O3 S2'         142.197 
CYS 'L-peptide linking' y CYSTEINE                    ?                                     'C3 H7 N O2 S'        121.158 
F43 non-polymer         . 'FACTOR 430'                ?                                     'C42 H51 N6 Ni O13 1' 906.580 
GL3 'L-peptide linking' n THIOGLYCIN                  ?                                     'C2 H5 N O S'         91.132  
GLN 'L-peptide linking' y GLUTAMINE                   ?                                     'C5 H10 N2 O3'        146.144 
GLU 'L-peptide linking' y 'GLUTAMIC ACID'             ?                                     'C5 H9 N O4'          147.129 
GLY 'peptide linking'   y GLYCINE                     ?                                     'C2 H5 N O2'          75.067  
GOL non-polymer         . GLYCEROL                    'GLYCERIN; PROPANE-1,2,3-TRIOL'       'C3 H8 O3'            92.094  
HIS 'L-peptide linking' y HISTIDINE                   ?                                     'C6 H10 N3 O2 1'      156.162 
HOH non-polymer         . WATER                       ?                                     'H2 O'                18.015  
ILE 'L-peptide linking' y ISOLEUCINE                  ?                                     'C6 H13 N O2'         131.173 
K   non-polymer         . 'POTASSIUM ION'             ?                                     'K 1'                 39.098  
LEU 'L-peptide linking' y LEUCINE                     ?                                     'C6 H13 N O2'         131.173 
LYS 'L-peptide linking' y LYSINE                      ?                                     'C6 H15 N2 O2 1'      147.195 
MET 'L-peptide linking' y METHIONINE                  ?                                     'C5 H11 N O2 S'       149.211 
MG  non-polymer         . 'MAGNESIUM ION'             ?                                     'Mg 2'                24.305  
MGN 'L-peptide linking' n 2-METHYL-GLUTAMINE          ?                                     'C6 H12 N2 O3'        160.171 
MHS 'L-peptide linking' n 'N1-METHYLATED HISTIDINE'   ?                                     'C7 H11 N3 O2'        169.181 
PHE 'L-peptide linking' y PHENYLALANINE               ?                                     'C9 H11 N O2'         165.189 
PRO 'L-peptide linking' y PROLINE                     ?                                     'C5 H9 N O2'          115.130 
SER 'L-peptide linking' y SERINE                      ?                                     'C3 H7 N O3'          105.093 
THR 'L-peptide linking' y THREONINE                   ?                                     'C4 H9 N O3'          119.119 
TP7 non-polymer         . 'Coenzyme B'                7-MERCAPTOHEPTANOYLTHREONINEPHOSPHATE 'C11 H22 N O7 P S'    343.334 
TRP 'L-peptide linking' y TRYPTOPHAN                  ?                                     'C11 H12 N2 O2'       204.225 
TYR 'L-peptide linking' y TYROSINE                    ?                                     'C9 H11 N O3'         181.189 
VAL 'L-peptide linking' y VALINE                      ?                                     'C5 H11 N O2'         117.146 
# 
_exptl.absorpt_coefficient_mu     ? 
_exptl.absorpt_correction_T_max   ? 
_exptl.absorpt_correction_T_min   ? 
_exptl.absorpt_correction_type    ? 
_exptl.absorpt_process_details    ? 
_exptl.entry_id                   5N1Q 
_exptl.crystals_number            1 
_exptl.details                    ? 
_exptl.method                     'X-RAY DIFFRACTION' 
_exptl.method_details             ? 
# 
_exptl_crystal.colour                      ? 
_exptl_crystal.density_diffrn              ? 
_exptl_crystal.density_Matthews            2.19 
_exptl_crystal.density_method              ? 
_exptl_crystal.density_percent_sol         43.8 
_exptl_crystal.description                 'Yellow brick' 
_exptl_crystal.F_000                       ? 
_exptl_crystal.id                          1 
_exptl_crystal.preparation                 ? 
_exptl_crystal.size_max                    ? 
_exptl_crystal.size_mid                    ? 
_exptl_crystal.size_min                    ? 
_exptl_crystal.size_rad                    ? 
_exptl_crystal.colour_lustre               ? 
_exptl_crystal.colour_modifier             ? 
_exptl_crystal.colour_primary              ? 
_exptl_crystal.density_meas                ? 
_exptl_crystal.density_meas_esd            ? 
_exptl_crystal.density_meas_gt             ? 
_exptl_crystal.density_meas_lt             ? 
_exptl_crystal.density_meas_temp           ? 
_exptl_crystal.density_meas_temp_esd       ? 
_exptl_crystal.density_meas_temp_gt        ? 
_exptl_crystal.density_meas_temp_lt        ? 
_exptl_crystal.pdbx_crystal_image_url      ? 
_exptl_crystal.pdbx_crystal_image_format   ? 
_exptl_crystal.pdbx_mosaicity              ? 
_exptl_crystal.pdbx_mosaicity_esd          ? 
# 
_exptl_crystal_grow.apparatus       ? 
_exptl_crystal_grow.atmosphere      ? 
_exptl_crystal_grow.crystal_id      1 
_exptl_crystal_grow.details         ? 
_exptl_crystal_grow.method          'VAPOR DIFFUSION, SITTING DROP' 
_exptl_crystal_grow.method_ref      ? 
_exptl_crystal_grow.pH              7.6 
_exptl_crystal_grow.pressure        ? 
_exptl_crystal_grow.pressure_esd    ? 
_exptl_crystal_grow.seeding         ? 
_exptl_crystal_grow.seeding_ref     ? 
_exptl_crystal_grow.temp            291.15 
_exptl_crystal_grow.temp_details    'grow between 290 - 293 Kelvin' 
_exptl_crystal_grow.temp_esd        ? 
_exptl_crystal_grow.time            ? 
_exptl_crystal_grow.pdbx_details    
;1 ul of MCR III from M. thermolithotrophicus with a concentration of 35 mg/ml was mixed with 1 ul of reservoir solution. Best crystals with a yellow brick morphology appeared after a few days in 19% (w/v) polyethylene glycol 3350 and 200 mM MgCl2 in the absence of buffer. The crystals were immersed in a solution containing 19% (w/v) PEG 3350 and 200 mM MgCl2, 30% glycerol (v/v) prior to freezing in liquid nitrogen.
;
_exptl_crystal_grow.pdbx_pH_range   ? 
# 
_diffrn.ambient_environment    ? 
_diffrn.ambient_temp           100 
_diffrn.ambient_temp_details   ? 
_diffrn.ambient_temp_esd       ? 
_diffrn.crystal_id             1 
_diffrn.crystal_support        ? 
_diffrn.crystal_treatment      ? 
_diffrn.details                ? 
_diffrn.id                     1 
_diffrn.ambient_pressure       ? 
_diffrn.ambient_pressure_esd   ? 
_diffrn.ambient_pressure_gt    ? 
_diffrn.ambient_pressure_lt    ? 
_diffrn.ambient_temp_gt        ? 
_diffrn.ambient_temp_lt        ? 
# 
_diffrn_detector.details                      ? 
_diffrn_detector.detector                     PIXEL 
_diffrn_detector.diffrn_id                    1 
_diffrn_detector.type                         'DECTRIS PILATUS 6M' 
_diffrn_detector.area_resol_mean              ? 
_diffrn_detector.dtime                        ? 
_diffrn_detector.pdbx_frames_total            ? 
_diffrn_detector.pdbx_collection_time_total   ? 
_diffrn_detector.pdbx_collection_date         2015-11-30 
# 
_diffrn_radiation.collimation                      ? 
_diffrn_radiation.diffrn_id                        1 
_diffrn_radiation.filter_edge                      ? 
_diffrn_radiation.inhomogeneity                    ? 
_diffrn_radiation.monochromator                    ? 
_diffrn_radiation.polarisn_norm                    ? 
_diffrn_radiation.polarisn_ratio                   ? 
_diffrn_radiation.probe                            ? 
_diffrn_radiation.type                             ? 
_diffrn_radiation.xray_symbol                      ? 
_diffrn_radiation.wavelength_id                    1 
_diffrn_radiation.pdbx_monochromatic_or_laue_m_l   M 
_diffrn_radiation.pdbx_wavelength_list             ? 
_diffrn_radiation.pdbx_wavelength                  ? 
_diffrn_radiation.pdbx_diffrn_protocol             'SINGLE WAVELENGTH' 
_diffrn_radiation.pdbx_analyzer                    ? 
_diffrn_radiation.pdbx_scattering_type             x-ray 
# 
_diffrn_radiation_wavelength.id           1 
_diffrn_radiation_wavelength.wavelength   0.99979 
_diffrn_radiation_wavelength.wt           1.0 
# 
_diffrn_source.current                     ? 
_diffrn_source.details                     ? 
_diffrn_source.diffrn_id                   1 
_diffrn_source.power                       ? 
_diffrn_source.size                        ? 
_diffrn_source.source                      SYNCHROTRON 
_diffrn_source.target                      ? 
_diffrn_source.type                        'SLS BEAMLINE X10SA' 
_diffrn_source.voltage                     ? 
_diffrn_source.take-off_angle              ? 
_diffrn_source.pdbx_wavelength_list        0.99979 
_diffrn_source.pdbx_wavelength             ? 
_diffrn_source.pdbx_synchrotron_beamline   X10SA 
_diffrn_source.pdbx_synchrotron_site       SLS 
# 
_reflns.B_iso_Wilson_estimate            31.92 
_reflns.entry_id                         5N1Q 
_reflns.data_reduction_details           ? 
_reflns.data_reduction_method            ? 
_reflns.d_resolution_high                1.9 
_reflns.d_resolution_low                 46.36 
_reflns.details                          ? 
_reflns.limit_h_max                      ? 
_reflns.limit_h_min                      ? 
_reflns.limit_k_max                      ? 
_reflns.limit_k_min                      ? 
_reflns.limit_l_max                      ? 
_reflns.limit_l_min                      ? 
_reflns.number_all                       ? 
_reflns.number_obs                       185011 
_reflns.observed_criterion               ? 
_reflns.observed_criterion_F_max         ? 
_reflns.observed_criterion_F_min         ? 
_reflns.observed_criterion_I_max         ? 
_reflns.observed_criterion_I_min         ? 
_reflns.observed_criterion_sigma_F       ? 
_reflns.observed_criterion_sigma_I       ? 
_reflns.percent_possible_obs             99.2 
_reflns.R_free_details                   ? 
_reflns.Rmerge_F_all                     ? 
_reflns.Rmerge_F_obs                     ? 
_reflns.Friedel_coverage                 ? 
_reflns.number_gt                        ? 
_reflns.threshold_expression             ? 
_reflns.pdbx_redundancy                  3.7 
_reflns.pdbx_Rmerge_I_obs                0.087 
_reflns.pdbx_Rmerge_I_all                ? 
_reflns.pdbx_Rsym_value                  ? 
_reflns.pdbx_netI_over_av_sigmaI         ? 
_reflns.pdbx_netI_over_sigmaI            8.1 
_reflns.pdbx_res_netI_over_av_sigmaI_2   ? 
_reflns.pdbx_res_netI_over_sigmaI_2      ? 
_reflns.pdbx_chi_squared                 ? 
_reflns.pdbx_scaling_rejects             ? 
_reflns.pdbx_d_res_high_opt              ? 
_reflns.pdbx_d_res_low_opt               ? 
_reflns.pdbx_d_res_opt_method            ? 
_reflns.phase_calculation_details        ? 
_reflns.pdbx_Rrim_I_all                  ? 
_reflns.pdbx_Rpim_I_all                  0.053 
_reflns.pdbx_d_opt                       ? 
_reflns.pdbx_number_measured_all         ? 
_reflns.pdbx_diffrn_id                   1 
_reflns.pdbx_ordinal                     1 
_reflns.pdbx_CC_half                     0.994 
_reflns.pdbx_R_split                     ? 
# 
_reflns_shell.d_res_high                  1.9 
_reflns_shell.d_res_low                   2.0 
_reflns_shell.meanI_over_sigI_all         ? 
_reflns_shell.meanI_over_sigI_obs         1.9 
_reflns_shell.number_measured_all         ? 
_reflns_shell.number_measured_obs         ? 
_reflns_shell.number_possible             ? 
_reflns_shell.number_unique_all           ? 
_reflns_shell.number_unique_obs           26774 
_reflns_shell.percent_possible_all        98.7 
_reflns_shell.percent_possible_obs        ? 
_reflns_shell.Rmerge_F_all                ? 
_reflns_shell.Rmerge_F_obs                ? 
_reflns_shell.Rmerge_I_all                ? 
_reflns_shell.Rmerge_I_obs                0.577 
_reflns_shell.meanI_over_sigI_gt          ? 
_reflns_shell.meanI_over_uI_all           ? 
_reflns_shell.meanI_over_uI_gt            ? 
_reflns_shell.number_measured_gt          ? 
_reflns_shell.number_unique_gt            ? 
_reflns_shell.percent_possible_gt         ? 
_reflns_shell.Rmerge_F_gt                 ? 
_reflns_shell.Rmerge_I_gt                 ? 
_reflns_shell.pdbx_redundancy             3.7 
_reflns_shell.pdbx_Rsym_value             ? 
_reflns_shell.pdbx_chi_squared            ? 
_reflns_shell.pdbx_netI_over_sigmaI_all   ? 
_reflns_shell.pdbx_netI_over_sigmaI_obs   ? 
_reflns_shell.pdbx_Rrim_I_all             ? 
_reflns_shell.pdbx_Rpim_I_all             0.346 
_reflns_shell.pdbx_rejects                ? 
_reflns_shell.pdbx_ordinal                1 
_reflns_shell.pdbx_diffrn_id              1 
_reflns_shell.pdbx_CC_half                0.804 
_reflns_shell.pdbx_R_split                ? 
# 
_refine.aniso_B[1][1]                            7.0358 
_refine.aniso_B[1][2]                            0.0000 
_refine.aniso_B[1][3]                            1.7530 
_refine.aniso_B[2][2]                            -4.8394 
_refine.aniso_B[2][3]                            0.0000 
_refine.aniso_B[3][3]                            -2.1964 
_refine.B_iso_max                                ? 
_refine.B_iso_mean                               35.43 
_refine.B_iso_min                                ? 
_refine.correlation_coeff_Fo_to_Fc               0.9567 
_refine.correlation_coeff_Fo_to_Fc_free          0.9485 
_refine.details                                  ? 
_refine.diff_density_max                         ? 
_refine.diff_density_max_esd                     ? 
_refine.diff_density_min                         ? 
_refine.diff_density_min_esd                     ? 
_refine.diff_density_rms                         ? 
_refine.diff_density_rms_esd                     ? 
_refine.entry_id                                 5N1Q 
_refine.pdbx_refine_id                           'X-RAY DIFFRACTION' 
_refine.ls_abs_structure_details                 ? 
_refine.ls_abs_structure_Flack                   ? 
_refine.ls_abs_structure_Flack_esd               ? 
_refine.ls_abs_structure_Rogers                  ? 
_refine.ls_abs_structure_Rogers_esd              ? 
_refine.ls_d_res_high                            1.90 
_refine.ls_d_res_low                             45.63 
_refine.ls_extinction_coef                       ? 
_refine.ls_extinction_coef_esd                   ? 
_refine.ls_extinction_expression                 ? 
_refine.ls_extinction_method                     ? 
_refine.ls_goodness_of_fit_all                   ? 
_refine.ls_goodness_of_fit_all_esd               ? 
_refine.ls_goodness_of_fit_obs                   ? 
_refine.ls_goodness_of_fit_obs_esd               ? 
_refine.ls_hydrogen_treatment                    ? 
_refine.ls_matrix_type                           ? 
_refine.ls_number_constraints                    ? 
_refine.ls_number_parameters                     ? 
_refine.ls_number_reflns_all                     ? 
_refine.ls_number_reflns_obs                     184823 
_refine.ls_number_reflns_R_free                  9074 
_refine.ls_number_reflns_R_work                  ? 
_refine.ls_number_restraints                     ? 
_refine.ls_percent_reflns_obs                    98.96 
_refine.ls_percent_reflns_R_free                 4.91 
_refine.ls_R_factor_all                          ? 
_refine.ls_R_factor_obs                          0.1704 
_refine.ls_R_factor_R_free                       0.1902 
_refine.ls_R_factor_R_free_error                 ? 
_refine.ls_R_factor_R_free_error_details         ? 
_refine.ls_R_factor_R_work                       0.1693 
_refine.ls_R_Fsqd_factor_obs                     ? 
_refine.ls_R_I_factor_obs                        ? 
_refine.ls_redundancy_reflns_all                 ? 
_refine.ls_redundancy_reflns_obs                 ? 
_refine.ls_restrained_S_all                      ? 
_refine.ls_restrained_S_obs                      ? 
_refine.ls_shift_over_esd_max                    ? 
_refine.ls_shift_over_esd_mean                   ? 
_refine.ls_structure_factor_coef                 ? 
_refine.ls_weighting_details                     ? 
_refine.ls_weighting_scheme                      ? 
_refine.ls_wR_factor_all                         ? 
_refine.ls_wR_factor_obs                         ? 
_refine.ls_wR_factor_R_free                      ? 
_refine.ls_wR_factor_R_work                      ? 
_refine.occupancy_max                            ? 
_refine.occupancy_min                            ? 
_refine.solvent_model_details                    ? 
_refine.solvent_model_param_bsol                 ? 
_refine.solvent_model_param_ksol                 ? 
_refine.ls_R_factor_gt                           ? 
_refine.ls_goodness_of_fit_gt                    ? 
_refine.ls_goodness_of_fit_ref                   ? 
_refine.ls_shift_over_su_max                     ? 
_refine.ls_shift_over_su_max_lt                  ? 
_refine.ls_shift_over_su_mean                    ? 
_refine.ls_shift_over_su_mean_lt                 ? 
_refine.pdbx_ls_sigma_I                          ? 
_refine.pdbx_ls_sigma_F                          0.0 
_refine.pdbx_ls_sigma_Fsqd                       ? 
_refine.pdbx_data_cutoff_high_absF               ? 
_refine.pdbx_data_cutoff_high_rms_absF           ? 
_refine.pdbx_data_cutoff_low_absF                ? 
_refine.pdbx_isotropic_thermal_model             ? 
_refine.pdbx_ls_cross_valid_method               THROUGHOUT 
_refine.pdbx_method_to_determine_struct          'MOLECULAR REPLACEMENT' 
_refine.pdbx_starting_model                      'MCR III from Methanotorris formicicus' 
_refine.pdbx_stereochemistry_target_values       ? 
_refine.pdbx_R_Free_selection_details            RANDOM 
_refine.pdbx_stereochem_target_val_spec_case     ? 
_refine.pdbx_overall_ESU_R                       ? 
_refine.pdbx_overall_ESU_R_Free                  ? 
_refine.pdbx_solvent_vdw_probe_radii             ? 
_refine.pdbx_solvent_ion_probe_radii             ? 
_refine.pdbx_solvent_shrinkage_radii             ? 
_refine.pdbx_real_space_R                        ? 
_refine.pdbx_density_correlation                 ? 
_refine.pdbx_pd_number_of_powder_patterns        ? 
_refine.pdbx_pd_number_of_points                 ? 
_refine.pdbx_pd_meas_number_of_points            ? 
_refine.pdbx_pd_proc_ls_prof_R_factor            ? 
_refine.pdbx_pd_proc_ls_prof_wR_factor           ? 
_refine.pdbx_pd_Marquardt_correlation_coeff      ? 
_refine.pdbx_pd_Fsqrd_R_factor                   ? 
_refine.pdbx_pd_ls_matrix_band_width             ? 
_refine.pdbx_overall_phase_error                 ? 
_refine.pdbx_overall_SU_R_free_Cruickshank_DPI   0.122 
_refine.pdbx_overall_SU_R_free_Blow_DPI          0.121 
_refine.pdbx_overall_SU_R_Blow_DPI               0.147 
_refine.pdbx_TLS_residual_ADP_flag               ? 
_refine.pdbx_diffrn_id                           1 
_refine.overall_SU_B                             ? 
_refine.overall_SU_ML                            ? 
_refine.overall_SU_R_Cruickshank_DPI             0.146 
_refine.overall_SU_R_free                        ? 
_refine.overall_FOM_free_R_set                   ? 
_refine.overall_FOM_work_R_set                   ? 
_refine.pdbx_average_fsc_overall                 ? 
_refine.pdbx_average_fsc_work                    ? 
_refine.pdbx_average_fsc_free                    ? 
# 
_refine_analyze.entry_id                        5N1Q 
_refine_analyze.pdbx_refine_id                  'X-RAY DIFFRACTION' 
_refine_analyze.Luzzati_coordinate_error_free   ? 
_refine_analyze.Luzzati_coordinate_error_obs    0.229 
_refine_analyze.Luzzati_d_res_low_free          ? 
_refine_analyze.Luzzati_d_res_low_obs           ? 
_refine_analyze.Luzzati_sigma_a_free            ? 
_refine_analyze.Luzzati_sigma_a_free_details    ? 
_refine_analyze.Luzzati_sigma_a_obs             ? 
_refine_analyze.Luzzati_sigma_a_obs_details     ? 
_refine_analyze.number_disordered_residues      ? 
_refine_analyze.occupancy_sum_hydrogen          ? 
_refine_analyze.occupancy_sum_non_hydrogen      ? 
_refine_analyze.RG_d_res_high                   ? 
_refine_analyze.RG_d_res_low                    ? 
_refine_analyze.RG_free                         ? 
_refine_analyze.RG_work                         ? 
_refine_analyze.RG_free_work_ratio              ? 
_refine_analyze.pdbx_Luzzati_d_res_high_obs     ? 
# 
_refine_hist.pdbx_refine_id                   'X-RAY DIFFRACTION' 
_refine_hist.cycle_id                         1 
_refine_hist.pdbx_number_atoms_protein        19352 
_refine_hist.pdbx_number_atoms_nucleic_acid   0 
_refine_hist.pdbx_number_atoms_ligand         1557 
_refine_hist.number_atoms_solvent             1283 
_refine_hist.number_atoms_total               22192 
_refine_hist.d_res_high                       1.90 
_refine_hist.d_res_low                        45.63 
# 
loop_
_refine_ls_restr.pdbx_refine_id 
_refine_ls_restr.criterion 
_refine_ls_restr.dev_ideal 
_refine_ls_restr.dev_ideal_target 
_refine_ls_restr.number 
_refine_ls_restr.rejects 
_refine_ls_restr.type 
_refine_ls_restr.weight 
_refine_ls_restr.pdbx_restraint_function 
'X-RAY DIFFRACTION' ? 0.009 ? 20034 ? t_bond_d                  2.00  HARMONIC     
'X-RAY DIFFRACTION' ? 1.04  ? 27172 ? t_angle_deg               2.00  HARMONIC     
'X-RAY DIFFRACTION' ? ?     ? 7051  ? t_dihedral_angle_d        2.00  SINUSOIDAL   
'X-RAY DIFFRACTION' ? ?     ? ?     ? t_incorr_chiral_ct        ?     ?            
'X-RAY DIFFRACTION' ? ?     ? ?     ? t_pseud_angle             ?     ?            
'X-RAY DIFFRACTION' ? ?     ? 515   ? t_trig_c_planes           2.00  HARMONIC     
'X-RAY DIFFRACTION' ? ?     ? 2938  ? t_gen_planes              5.00  HARMONIC     
'X-RAY DIFFRACTION' ? ?     ? 20034 ? t_it                      20.00 HARMONIC     
'X-RAY DIFFRACTION' ? ?     ? 2     ? t_nbd                     5.00  SEMIHARMONIC 
'X-RAY DIFFRACTION' ? 3.07  ? ?     ? t_omega_torsion           ?     ?            
'X-RAY DIFFRACTION' ? 16.83 ? ?     ? t_other_torsion           ?     ?            
'X-RAY DIFFRACTION' ? ?     ? ?     ? t_improper_torsion        ?     ?            
'X-RAY DIFFRACTION' ? ?     ? 2583  ? t_chiral_improper_torsion 5.00  SEMIHARMONIC 
'X-RAY DIFFRACTION' ? ?     ? ?     ? t_sum_occupancies         ?     ?            
'X-RAY DIFFRACTION' ? ?     ? ?     ? t_utility_distance        ?     ?            
'X-RAY DIFFRACTION' ? ?     ? ?     ? t_utility_angle           ?     ?            
'X-RAY DIFFRACTION' ? ?     ? ?     ? t_utility_torsion         ?     ?            
'X-RAY DIFFRACTION' ? ?     ? 23836 ? t_ideal_dist_contact      4.00  SEMIHARMONIC 
# 
_refine_ls_shell.pdbx_refine_id                   'X-RAY DIFFRACTION' 
_refine_ls_shell.d_res_high                       1.90 
_refine_ls_shell.d_res_low                        1.95 
_refine_ls_shell.number_reflns_all                13429 
_refine_ls_shell.number_reflns_obs                ? 
_refine_ls_shell.number_reflns_R_free             660 
_refine_ls_shell.number_reflns_R_work             12769 
_refine_ls_shell.percent_reflns_obs               98.96 
_refine_ls_shell.percent_reflns_R_free            4.91 
_refine_ls_shell.R_factor_all                     0.2485 
_refine_ls_shell.R_factor_obs                     ? 
_refine_ls_shell.R_factor_R_free                  0.2550 
_refine_ls_shell.R_factor_R_free_error            ? 
_refine_ls_shell.R_factor_R_work                  0.2481 
_refine_ls_shell.redundancy_reflns_all            ? 
_refine_ls_shell.redundancy_reflns_obs            ? 
_refine_ls_shell.wR_factor_all                    ? 
_refine_ls_shell.wR_factor_obs                    ? 
_refine_ls_shell.wR_factor_R_free                 ? 
_refine_ls_shell.wR_factor_R_work                 ? 
_refine_ls_shell.pdbx_total_number_of_bins_used   20 
_refine_ls_shell.pdbx_phase_error                 ? 
_refine_ls_shell.pdbx_fsc_work                    ? 
_refine_ls_shell.pdbx_fsc_free                    ? 
# 
_struct.entry_id                     5N1Q 
_struct.title                        
'METHYL-COENZYME M REDUCTASE III FROM METHANOTHERMOCOCCUS THERMOLITHOTROPHICUS AT 1.9 A RESOLUTION' 
_struct.pdbx_descriptor              
;METHYL-COENZYME M REDUCTASE III FROM METHANOTHERMOCOCCUS THERMOLITHOTROPHICUS SUBUNIT ALPHA (E.C.2.8.4.1), METHYL-COENZYME M REDUCTASE III FROM METHANOTHERMOCOCCUS THERMOLITHOTROPHICUS SUBUNIT BETA (E.C.2.8.4.1), METHYL-COENZYME M REDUCTASE III FROM METHANOTHERMOCOCCUS THERMOLITHOTROPHICUS SUBUNIT GAMMA (E.C.2.8.4.1)
;
_struct.pdbx_model_details           ? 
_struct.pdbx_formula_weight          ? 
_struct.pdbx_formula_weight_method   ? 
_struct.pdbx_model_type_details      ? 
_struct.pdbx_CASP_flag               N 
# 
_struct_keywords.entry_id        5N1Q 
_struct_keywords.text            
;TRANSFERASE, POST-TRANSLATIONAL MODIFICATION, BINDING SITES, CATALYSIS, COENZYMES, DISULFIDES, HYDROGEN, HYDROGEN BONDING, LIGANDS, MESNA, METALLOPORPHYRINS, METHANE, METHANOCOCCALES, NICKEL, OXIDATION-REDUCTION, OXIDOREDUCTASES, PHOSPHOTHREONINE, PROTEIN CONFORMATION, PROTEIN FOLDING, PROTEIN STRUCTURE, THERMOPHILE, AUTOTROPH
;
_struct_keywords.pdbx_keywords   TRANSFERASE 
# 
loop_
_struct_asym.id 
_struct_asym.pdbx_blank_PDB_chainid_flag 
_struct_asym.pdbx_modified 
_struct_asym.entity_id 
_struct_asym.details 
A N N 1  ? 
B N N 2  ? 
C N N 3  ? 
D N N 1  ? 
E N N 2  ? 
F N N 3  ? 
G N N 4  ? 
H N N 5  ? 
I N N 6  ? 
J N N 7  ? 
K N N 8  ? 
L N N 7  ? 
M N N 5  ? 
N N N 4  ? 
O N N 8  ? 
P N N 9  ? 
Q N N 8  ? 
R N N 10 ? 
S N N 10 ? 
T N N 10 ? 
U N N 10 ? 
V N N 10 ? 
W N N 10 ? 
# 
loop_
_struct_conf.conf_type_id 
_struct_conf.id 
_struct_conf.pdbx_PDB_helix_id 
_struct_conf.beg_label_comp_id 
_struct_conf.beg_label_asym_id 
_struct_conf.beg_label_seq_id 
_struct_conf.pdbx_beg_PDB_ins_code 
_struct_conf.end_label_comp_id 
_struct_conf.end_label_asym_id 
_struct_conf.end_label_seq_id 
_struct_conf.pdbx_end_PDB_ins_code 
_struct_conf.beg_auth_comp_id 
_struct_conf.beg_auth_asym_id 
_struct_conf.beg_auth_seq_id 
_struct_conf.end_auth_comp_id 
_struct_conf.end_auth_asym_id 
_struct_conf.end_auth_seq_id 
_struct_conf.pdbx_PDB_helix_class 
_struct_conf.details 
_struct_conf.pdbx_PDB_helix_length 
HELX_P HELX_P1   AA1 PHE A 8   ? PHE A 16  ? PHE A 8   PHE A 16  1 ? 9  
HELX_P HELX_P2   AA2 GLY A 31  ? GLN A 35  ? GLY A 31  GLN A 35  5 ? 5  
HELX_P HELX_P3   AA3 SER A 36  ? LYS A 48  ? SER A 36  LYS A 48  1 ? 13 
HELX_P HELX_P4   AA4 LYS A 48  ? ARG A 54  ? LYS A 48  ARG A 54  1 ? 7  
HELX_P HELX_P5   AA5 ASP A 88  ? ASN A 94  ? ASP A 88  ASN A 94  5 ? 7  
HELX_P HELX_P6   AA6 ASN A 95  ? ARG A 107 ? ASN A 95  ARG A 107 1 ? 13 
HELX_P HELX_P7   AA7 MET A 113 ? ARG A 123 ? MET A 113 ARG A 123 1 ? 11 
HELX_P HELX_P8   AA8 THR A 129 ? LEU A 144 ? THR A 129 LEU A 144 1 ? 16 
HELX_P HELX_P9   AA9 HIS A 158 ? ALA A 162 ? HIS A 158 ALA A 162 5 ? 5  
HELX_P HELX_P10  AB1 ASP A 173 ? LEU A 180 ? ASP A 173 LEU A 180 1 ? 8  
HELX_P HELX_P11  AB2 ASP A 187 ? PHE A 192 ? ASP A 187 PHE A 192 1 ? 6  
HELX_P HELX_P12  AB3 PRO A 193 ? GLY A 205 ? PRO A 193 GLY A 205 1 ? 13 
HELX_P HELX_P13  AB4 PRO A 215 ? CYS A 222 ? PRO A 215 CYS A 222 1 ? 8  
HELX_P HELX_P14  AB5 GLY A 225 ? TYR A 243 ? GLY A 225 TYR A 243 1 ? 19 
HELX_P HELX_P15  AB6 ALA A 251 ? MHS A 261 ? ALA A 251 MHS A 261 1 ? 11 
HELX_P HELX_P16  AB7 PRO A 272 ? SER A 276 ? PRO A 272 SER A 276 5 ? 5  
HELX_P HELX_P17  AB8 GLU A 281 ? ILE A 285 ? GLU A 281 ILE A 285 5 ? 5  
HELX_P HELX_P18  AB9 PRO A 286 ? VAL A 294 ? PRO A 286 VAL A 294 1 ? 9  
HELX_P HELX_P19  AC1 GLN A 295 ? SER A 300 ? GLN A 295 SER A 300 1 ? 6  
HELX_P HELX_P20  AC2 ASP A 302 ? ASP A 319 ? ASP A 302 ASP A 319 1 ? 18 
HELX_P HELX_P21  AC3 PHE A 333 ? ALA A 339 ? PHE A 333 ALA A 339 1 ? 7  
HELX_P HELX_P22  AC4 ASP A 344 ? TYR A 361 ? ASP A 344 TYR A 361 1 ? 18 
HELX_P HELX_P23  AC5 THR A 369 ? PHE A 391 ? THR A 369 PHE A 391 1 ? 23 
HELX_P HELX_P24  AC6 PHE A 391 ? HIS A 398 ? PHE A 391 HIS A 398 1 ? 8  
HELX_P HELX_P25  AC7 GLY A 400 ? GLY A 421 ? GLY A 400 GLY A 421 1 ? 22 
HELX_P HELX_P26  AC8 ASN A 422 ? SER A 442 ? ASN A 422 SER A 442 1 ? 21 
HELX_P HELX_P27  AC9 ASP A 450 ? CYS A 455 ? ASP A 450 CYS A 455 1 ? 6  
HELX_P HELX_P28  AD1 CYS A 455 ? LEU A 461 ? CYS A 455 LEU A 461 1 ? 7  
HELX_P HELX_P29  AD2 PRO A 470 ? ARG A 474 ? PRO A 470 ARG A 474 5 ? 5  
HELX_P HELX_P30  AD3 TYR A 478 ? ALA A 482 ? TYR A 478 ALA A 482 5 ? 5  
HELX_P HELX_P31  AD4 HIS A 487 ? ARG A 502 ? HIS A 487 ARG A 502 1 ? 16 
HELX_P HELX_P32  AD5 ASN A 509 ? PHE A 516 ? ASN A 509 PHE A 516 1 ? 8  
HELX_P HELX_P33  AD6 ARG A 527 ? LEU A 537 ? ARG A 527 LEU A 537 1 ? 11 
HELX_P HELX_P34  AD7 ARG A 546 ? LEU A 550 ? ARG A 546 LEU A 550 5 ? 5  
HELX_P HELX_P35  AD8 GLU B 25  ? SER B 28  ? GLU B 25  SER B 28  5 ? 4  
HELX_P HELX_P36  AD9 ASN B 32  ? ARG B 44  ? ASN B 32  ARG B 44  1 ? 13 
HELX_P HELX_P37  AE1 LEU B 50  ? GLY B 60  ? LEU B 50  GLY B 60  1 ? 11 
HELX_P HELX_P38  AE2 ASN B 81  ? ARG B 94  ? ASN B 81  ARG B 94  1 ? 14 
HELX_P HELX_P39  AE3 PRO B 117 ? VAL B 123 ? PRO B 117 VAL B 123 1 ? 7  
HELX_P HELX_P40  AE4 SER B 128 ? ASP B 147 ? SER B 128 ASP B 147 1 ? 20 
HELX_P HELX_P41  AE5 ASP B 149 ? PHE B 151 ? ASP B 149 PHE B 151 5 ? 3  
HELX_P HELX_P42  AE6 ASP B 152 ? GLY B 162 ? ASP B 152 GLY B 162 1 ? 11 
HELX_P HELX_P43  AE7 ALA B 181 ? MET B 185 ? ALA B 181 MET B 185 5 ? 5  
HELX_P HELX_P44  AE8 TYR B 190 ? ASN B 194 ? TYR B 190 ASN B 194 5 ? 5  
HELX_P HELX_P45  AE9 MET B 196 ? THR B 204 ? MET B 196 THR B 204 1 ? 9  
HELX_P HELX_P46  AF1 ASN B 207 ? MET B 226 ? ASN B 207 MET B 226 1 ? 20 
HELX_P HELX_P47  AF2 ILE B 230 ? SER B 232 ? ILE B 230 SER B 232 5 ? 3  
HELX_P HELX_P48  AF3 PHE B 233 ? LEU B 246 ? PHE B 233 LEU B 246 1 ? 14 
HELX_P HELX_P49  AF4 ASN B 247 ? ASP B 249 ? ASN B 247 ASP B 249 5 ? 3  
HELX_P HELX_P50  AF5 ASN B 250 ? ALA B 258 ? ASN B 250 ALA B 258 1 ? 9  
HELX_P HELX_P51  AF6 THR B 263 ? ASP B 278 ? THR B 263 ASP B 278 1 ? 16 
HELX_P HELX_P52  AF7 ASP B 298 ? ARG B 322 ? ASP B 298 ARG B 322 1 ? 25 
HELX_P HELX_P53  AF8 ALA B 323 ? GLN B 325 ? ALA B 323 GLN B 325 5 ? 3  
HELX_P HELX_P54  AF9 ASN B 326 ? GLY B 343 ? ASN B 326 GLY B 343 1 ? 18 
HELX_P HELX_P55  AG1 GLY B 346 ? PHE B 349 ? GLY B 346 PHE B 349 5 ? 4  
HELX_P HELX_P56  AG2 GLY B 350 ? PHE B 362 ? GLY B 350 PHE B 362 1 ? 13 
HELX_P HELX_P57  AG3 GLY B 371 ? PHE B 375 ? GLY B 371 PHE B 375 5 ? 5  
HELX_P HELX_P58  AG4 ALA B 389 ? ASP B 400 ? ALA B 389 ASP B 400 1 ? 12 
HELX_P HELX_P59  AG5 SER B 407 ? SER B 412 ? SER B 407 SER B 412 1 ? 6  
HELX_P HELX_P60  AG6 SER B 412 ? SER B 420 ? SER B 412 SER B 420 1 ? 9  
HELX_P HELX_P61  AG7 ILE B 422 ? GLU B 427 ? ILE B 422 GLU B 427 1 ? 6  
HELX_P HELX_P62  AG8 GLU B 427 ? LYS B 440 ? GLU B 427 LYS B 440 1 ? 14 
HELX_P HELX_P63  AG9 THR C 12  ? ASN C 23  ? THR C 12  ASN C 23  1 ? 12 
HELX_P HELX_P64  AH1 PRO C 35  ? GLY C 44  ? PRO C 35  GLY C 44  1 ? 10 
HELX_P HELX_P65  AH2 VAL C 69  ? VAL C 73  ? VAL C 69  VAL C 73  5 ? 5  
HELX_P HELX_P66  AH3 ILE C 76  ? GLU C 81  ? ILE C 76  GLU C 81  1 ? 6  
HELX_P HELX_P67  AH4 GLN C 100 ? PHE C 112 ? GLN C 100 PHE C 112 1 ? 13 
HELX_P HELX_P68  AH5 GLU C 130 ? VAL C 140 ? GLU C 130 VAL C 140 1 ? 11 
HELX_P HELX_P69  AH6 PRO C 210 ? THR C 218 ? PRO C 210 THR C 218 1 ? 9  
HELX_P HELX_P70  AH7 PRO C 227 ? ASP C 230 ? PRO C 227 ASP C 230 5 ? 4  
HELX_P HELX_P71  AH8 ASP C 231 ? MET C 251 ? ASP C 231 MET C 251 1 ? 21 
HELX_P HELX_P72  AH9 VAL C 253 ? LEU C 261 ? VAL C 253 LEU C 261 1 ? 9  
HELX_P HELX_P73  AI1 PHE D 8   ? PHE D 16  ? PHE D 8   PHE D 16  1 ? 9  
HELX_P HELX_P74  AI2 GLY D 31  ? GLN D 35  ? GLY D 31  GLN D 35  5 ? 5  
HELX_P HELX_P75  AI3 SER D 36  ? LYS D 53  ? SER D 36  LYS D 53  1 ? 18 
HELX_P HELX_P76  AI4 ASP D 88  ? ASN D 94  ? ASP D 88  ASN D 94  5 ? 7  
HELX_P HELX_P77  AI5 ASN D 95  ? ARG D 107 ? ASN D 95  ARG D 107 1 ? 13 
HELX_P HELX_P78  AI6 MET D 113 ? ARG D 123 ? MET D 113 ARG D 123 1 ? 11 
HELX_P HELX_P79  AI7 THR D 129 ? LEU D 144 ? THR D 129 LEU D 144 1 ? 16 
HELX_P HELX_P80  AI8 HIS D 158 ? ALA D 162 ? HIS D 158 ALA D 162 5 ? 5  
HELX_P HELX_P81  AI9 ASP D 173 ? LEU D 180 ? ASP D 173 LEU D 180 1 ? 8  
HELX_P HELX_P82  AJ1 ASP D 187 ? PHE D 192 ? ASP D 187 PHE D 192 1 ? 6  
HELX_P HELX_P83  AJ2 PRO D 193 ? GLY D 205 ? PRO D 193 GLY D 205 1 ? 13 
HELX_P HELX_P84  AJ3 PRO D 215 ? CYS D 222 ? PRO D 215 CYS D 222 1 ? 8  
HELX_P HELX_P85  AJ4 GLY D 225 ? TYR D 243 ? GLY D 225 TYR D 243 1 ? 19 
HELX_P HELX_P86  AJ5 ALA D 251 ? MHS D 261 ? ALA D 251 MHS D 261 1 ? 11 
HELX_P HELX_P87  AJ6 PRO D 272 ? SER D 276 ? PRO D 272 SER D 276 5 ? 5  
HELX_P HELX_P88  AJ7 GLU D 281 ? ILE D 285 ? GLU D 281 ILE D 285 5 ? 5  
HELX_P HELX_P89  AJ8 PRO D 286 ? VAL D 294 ? PRO D 286 VAL D 294 1 ? 9  
HELX_P HELX_P90  AJ9 GLN D 295 ? SER D 300 ? GLN D 295 SER D 300 1 ? 6  
HELX_P HELX_P91  AK1 ASP D 302 ? ASP D 319 ? ASP D 302 ASP D 319 1 ? 18 
HELX_P HELX_P92  AK2 PHE D 333 ? ALA D 339 ? PHE D 333 ALA D 339 1 ? 7  
HELX_P HELX_P93  AK3 ASP D 344 ? TYR D 361 ? ASP D 344 TYR D 361 1 ? 18 
HELX_P HELX_P94  AK4 THR D 369 ? PHE D 391 ? THR D 369 PHE D 391 1 ? 23 
HELX_P HELX_P95  AK5 PHE D 391 ? HIS D 398 ? PHE D 391 HIS D 398 1 ? 8  
HELX_P HELX_P96  AK6 GLY D 400 ? GLY D 421 ? GLY D 400 GLY D 421 1 ? 22 
HELX_P HELX_P97  AK7 ASN D 422 ? SER D 442 ? ASN D 422 SER D 442 1 ? 21 
HELX_P HELX_P98  AK8 ASP D 450 ? CYS D 455 ? ASP D 450 CYS D 455 1 ? 6  
HELX_P HELX_P99  AK9 CYS D 455 ? LEU D 461 ? CYS D 455 LEU D 461 1 ? 7  
HELX_P HELX_P100 AL1 PRO D 470 ? ARG D 474 ? PRO D 470 ARG D 474 5 ? 5  
HELX_P HELX_P101 AL2 TYR D 478 ? ALA D 482 ? TYR D 478 ALA D 482 5 ? 5  
HELX_P HELX_P102 AL3 HIS D 487 ? ARG D 502 ? HIS D 487 ARG D 502 1 ? 16 
HELX_P HELX_P103 AL4 ASN D 509 ? PHE D 516 ? ASN D 509 PHE D 516 1 ? 8  
HELX_P HELX_P104 AL5 ARG D 527 ? LEU D 537 ? ARG D 527 LEU D 537 1 ? 11 
HELX_P HELX_P105 AL6 ARG D 546 ? LEU D 550 ? ARG D 546 LEU D 550 5 ? 5  
HELX_P HELX_P106 AL7 GLU E 25  ? SER E 28  ? GLU E 25  SER E 28  5 ? 4  
HELX_P HELX_P107 AL8 ASN E 32  ? ARG E 44  ? ASN E 32  ARG E 44  1 ? 13 
HELX_P HELX_P108 AL9 LEU E 50  ? GLY E 60  ? LEU E 50  GLY E 60  1 ? 11 
HELX_P HELX_P109 AM1 ASN E 81  ? ARG E 94  ? ASN E 81  ARG E 94  1 ? 14 
HELX_P HELX_P110 AM2 PRO E 117 ? VAL E 123 ? PRO E 117 VAL E 123 1 ? 7  
HELX_P HELX_P111 AM3 SER E 128 ? ASP E 147 ? SER E 128 ASP E 147 1 ? 20 
HELX_P HELX_P112 AM4 ASP E 149 ? PHE E 151 ? ASP E 149 PHE E 151 5 ? 3  
HELX_P HELX_P113 AM5 ASP E 152 ? GLY E 162 ? ASP E 152 GLY E 162 1 ? 11 
HELX_P HELX_P114 AM6 ALA E 181 ? MET E 185 ? ALA E 181 MET E 185 5 ? 5  
HELX_P HELX_P115 AM7 TYR E 190 ? ASN E 194 ? TYR E 190 ASN E 194 5 ? 5  
HELX_P HELX_P116 AM8 MET E 196 ? THR E 204 ? MET E 196 THR E 204 1 ? 9  
HELX_P HELX_P117 AM9 ASN E 207 ? MET E 226 ? ASN E 207 MET E 226 1 ? 20 
HELX_P HELX_P118 AN1 ILE E 230 ? SER E 232 ? ILE E 230 SER E 232 5 ? 3  
HELX_P HELX_P119 AN2 PHE E 233 ? LEU E 246 ? PHE E 233 LEU E 246 1 ? 14 
HELX_P HELX_P120 AN3 ASN E 247 ? ASP E 249 ? ASN E 247 ASP E 249 5 ? 3  
HELX_P HELX_P121 AN4 ASN E 250 ? ALA E 258 ? ASN E 250 ALA E 258 1 ? 9  
HELX_P HELX_P122 AN5 THR E 263 ? ASP E 278 ? THR E 263 ASP E 278 1 ? 16 
HELX_P HELX_P123 AN6 ASP E 298 ? ARG E 322 ? ASP E 298 ARG E 322 1 ? 25 
HELX_P HELX_P124 AN7 ALA E 323 ? GLN E 325 ? ALA E 323 GLN E 325 5 ? 3  
HELX_P HELX_P125 AN8 ASN E 326 ? GLY E 343 ? ASN E 326 GLY E 343 1 ? 18 
HELX_P HELX_P126 AN9 GLY E 346 ? PHE E 349 ? GLY E 346 PHE E 349 5 ? 4  
HELX_P HELX_P127 AO1 GLY E 350 ? PHE E 362 ? GLY E 350 PHE E 362 1 ? 13 
HELX_P HELX_P128 AO2 GLY E 371 ? PHE E 375 ? GLY E 371 PHE E 375 5 ? 5  
HELX_P HELX_P129 AO3 ALA E 389 ? ASP E 400 ? ALA E 389 ASP E 400 1 ? 12 
HELX_P HELX_P130 AO4 SER E 407 ? SER E 412 ? SER E 407 SER E 412 1 ? 6  
HELX_P HELX_P131 AO5 SER E 412 ? SER E 420 ? SER E 412 SER E 420 1 ? 9  
HELX_P HELX_P132 AO6 ILE E 422 ? GLU E 427 ? ILE E 422 GLU E 427 1 ? 6  
HELX_P HELX_P133 AO7 GLU E 427 ? LYS E 440 ? GLU E 427 LYS E 440 1 ? 14 
HELX_P HELX_P134 AO8 THR F 12  ? ASN F 23  ? THR F 12  ASN F 23  1 ? 12 
HELX_P HELX_P135 AO9 PRO F 35  ? GLY F 44  ? PRO F 35  GLY F 44  1 ? 10 
HELX_P HELX_P136 AP1 VAL F 69  ? VAL F 73  ? VAL F 69  VAL F 73  5 ? 5  
HELX_P HELX_P137 AP2 ILE F 76  ? GLU F 81  ? ILE F 76  GLU F 81  1 ? 6  
HELX_P HELX_P138 AP3 GLN F 100 ? PHE F 112 ? GLN F 100 PHE F 112 1 ? 13 
HELX_P HELX_P139 AP4 GLU F 130 ? VAL F 140 ? GLU F 130 VAL F 140 1 ? 11 
HELX_P HELX_P140 AP5 PRO F 210 ? THR F 218 ? PRO F 210 THR F 218 1 ? 9  
HELX_P HELX_P141 AP6 PRO F 227 ? ASP F 230 ? PRO F 227 ASP F 230 5 ? 4  
HELX_P HELX_P142 AP7 ASP F 231 ? MET F 251 ? ASP F 231 MET F 251 1 ? 21 
HELX_P HELX_P143 AP8 VAL F 253 ? LEU F 261 ? VAL F 253 LEU F 261 1 ? 9  
# 
_struct_conf_type.id          HELX_P 
_struct_conf_type.criteria    ? 
_struct_conf_type.reference   ? 
# 
loop_
_struct_conn.id 
_struct_conn.conn_type_id 
_struct_conn.pdbx_leaving_atom_flag 
_struct_conn.pdbx_PDB_id 
_struct_conn.ptnr1_label_asym_id 
_struct_conn.ptnr1_label_comp_id 
_struct_conn.ptnr1_label_seq_id 
_struct_conn.ptnr1_label_atom_id 
_struct_conn.pdbx_ptnr1_label_alt_id 
_struct_conn.pdbx_ptnr1_PDB_ins_code 
_struct_conn.pdbx_ptnr1_standard_comp_id 
_struct_conn.ptnr1_symmetry 
_struct_conn.ptnr2_label_asym_id 
_struct_conn.ptnr2_label_comp_id 
_struct_conn.ptnr2_label_seq_id 
_struct_conn.ptnr2_label_atom_id 
_struct_conn.pdbx_ptnr2_label_alt_id 
_struct_conn.pdbx_ptnr2_PDB_ins_code 
_struct_conn.ptnr1_auth_asym_id 
_struct_conn.ptnr1_auth_comp_id 
_struct_conn.ptnr1_auth_seq_id 
_struct_conn.ptnr2_auth_asym_id 
_struct_conn.ptnr2_auth_comp_id 
_struct_conn.ptnr2_auth_seq_id 
_struct_conn.ptnr2_symmetry 
_struct_conn.pdbx_ptnr3_label_atom_id 
_struct_conn.pdbx_ptnr3_label_seq_id 
_struct_conn.pdbx_ptnr3_label_comp_id 
_struct_conn.pdbx_ptnr3_label_asym_id 
_struct_conn.pdbx_ptnr3_label_alt_id 
_struct_conn.pdbx_ptnr3_PDB_ins_code 
_struct_conn.details 
_struct_conn.pdbx_dist_value 
_struct_conn.pdbx_value_order 
metalc1  metalc ?    ? A GLN 151 OE1 ? ? ? 1_555 H F43 .   NI ? ? A GLN 151 A F43 602 1_555 ? ? ? ? ? ? ? 2.134 ? 
metalc2  metalc ?    ? A GLY 219 O   ? ? ? 1_555 I K   .   K  ? ? A GLY 219 A K   603 1_555 ? ? ? ? ? ? ? 2.832 ? 
metalc3  metalc ?    ? A ARG 220 O   ? ? ? 1_555 I K   .   K  ? ? A ARG 220 A K   603 1_555 ? ? ? ? ? ? ? 2.903 ? 
metalc4  metalc ?    ? A CYS 222 O   ? ? ? 1_555 I K   .   K  ? ? A CYS 222 A K   603 1_555 ? ? ? ? ? ? ? 2.731 ? 
covale1  covale both ? A LYS 260 C   ? ? ? 1_555 A MHS 261 N  ? ? A LYS 260 A MHS 261 1_555 ? ? ? ? ? ? ? 1.348 ? 
covale2  covale both ? A MHS 261 C   ? ? ? 1_555 A ALA 262 N  ? ? A MHS 261 A ALA 262 1_555 ? ? ? ? ? ? ? 1.350 ? 
covale3  covale both ? A ARG 274 C   ? ? ? 1_555 A AGM 275 N  ? ? A ARG 274 A AGM 275 1_555 ? ? ? ? ? ? ? 1.335 ? 
covale4  covale both ? A AGM 275 C   ? ? ? 1_555 A SER 276 N  ? ? A AGM 275 A SER 276 1_555 ? ? ? ? ? ? ? 1.364 ? 
covale5  covale both ? A SER 402 C   ? ? ? 1_555 A MGN 403 N  ? ? A SER 402 A MGN 403 1_555 ? ? ? ? ? ? ? 1.363 ? 
covale6  covale both ? A MGN 403 C   ? ? ? 1_555 A ARG 404 N  ? ? A MGN 403 A ARG 404 1_555 ? ? ? ? ? ? ? 1.358 ? 
covale7  covale both ? A TYR 447 C   ? ? ? 1_555 A GL3 448 N  ? ? A TYR 447 A GL3 448 1_555 ? ? ? ? ? ? ? 1.356 ? 
covale8  covale both ? A GL3 448 C   ? ? ? 1_555 A TYR 449 N  ? ? A GL3 448 A TYR 449 1_555 ? ? ? ? ? ? ? 1.335 ? 
metalc5  metalc ?    ? D GLN 151 OE1 ? ? ? 1_555 M F43 .   NI ? ? D GLN 151 D F43 602 1_555 ? ? ? ? ? ? ? 2.173 ? 
metalc6  metalc ?    ? D GLY 219 O   ? ? ? 1_555 I K   .   K  ? ? D GLY 219 A K   603 1_555 ? ? ? ? ? ? ? 2.789 ? 
metalc7  metalc ?    ? D ARG 220 O   ? ? ? 1_555 I K   .   K  ? ? D ARG 220 A K   603 1_555 ? ? ? ? ? ? ? 2.888 ? 
metalc8  metalc ?    ? D CYS 222 O   ? ? ? 1_555 I K   .   K  ? ? D CYS 222 A K   603 1_555 ? ? ? ? ? ? ? 2.742 ? 
covale9  covale both ? D LYS 260 C   ? ? ? 1_555 D MHS 261 N  ? ? D LYS 260 D MHS 261 1_555 ? ? ? ? ? ? ? 1.350 ? 
covale10 covale both ? D MHS 261 C   ? ? ? 1_555 D ALA 262 N  ? ? D MHS 261 D ALA 262 1_555 ? ? ? ? ? ? ? 1.348 ? 
covale11 covale both ? D ARG 274 C   ? ? ? 1_555 D AGM 275 N  ? ? D ARG 274 D AGM 275 1_555 ? ? ? ? ? ? ? 1.342 ? 
covale12 covale both ? D AGM 275 C   ? ? ? 1_555 D SER 276 N  ? ? D AGM 275 D SER 276 1_555 ? ? ? ? ? ? ? 1.362 ? 
covale13 covale both ? D SER 402 C   ? ? ? 1_555 D MGN 403 N  ? ? D SER 402 D MGN 403 1_555 ? ? ? ? ? ? ? 1.366 ? 
covale14 covale both ? D MGN 403 C   ? ? ? 1_555 D ARG 404 N  ? ? D MGN 403 D ARG 404 1_555 ? ? ? ? ? ? ? 1.355 ? 
covale15 covale both ? D TYR 447 C   ? ? ? 1_555 D GL3 448 N  ? ? D TYR 447 D GL3 448 1_555 ? ? ? ? ? ? ? 1.350 ? 
covale16 covale both ? D GL3 448 C   ? ? ? 1_555 D TYR 449 N  ? ? D GL3 448 D TYR 449 1_555 ? ? ? ? ? ? ? 1.330 ? 
metalc9  metalc ?    ? H F43 .   NI  ? ? ? 1_555 J COM .   S1 ? ? A F43 602 A COM 604 1_555 ? ? ? ? ? ? ? 2.562 ? 
metalc10 metalc ?    ? L COM .   S1  ? ? ? 1_555 M F43 .   NI ? ? D COM 601 D F43 602 1_555 ? ? ? ? ? ? ? 2.464 ? 
metalc11 metalc ?    ? P MG  .   MG  ? ? ? 1_555 V HOH .   O  ? ? E MG  501 E HOH 818 1_555 ? ? ? ? ? ? ? 2.250 ? 
metalc12 metalc ?    ? P MG  .   MG  ? ? ? 1_555 W HOH .   O  ? ? E MG  501 F HOH 486 1_555 ? ? ? ? ? ? ? 2.146 ? 
metalc13 metalc ?    ? P MG  .   MG  ? ? ? 1_555 V HOH .   O  ? ? E MG  501 E HOH 736 1_555 ? ? ? ? ? ? ? 2.037 ? 
metalc14 metalc ?    ? P MG  .   MG  ? ? ? 1_555 V HOH .   O  ? ? E MG  501 E HOH 644 1_555 ? ? ? ? ? ? ? 2.296 ? 
metalc15 metalc ?    ? P MG  .   MG  ? ? ? 1_555 W HOH .   O  ? ? E MG  501 F HOH 403 1_555 ? ? ? ? ? ? ? 2.016 ? 
metalc16 metalc ?    ? P MG  .   MG  ? ? ? 1_555 T HOH .   O  ? ? E MG  501 C HOH 428 1_655 ? ? ? ? ? ? ? 2.147 ? 
# 
loop_
_struct_conn_type.id 
_struct_conn_type.criteria 
_struct_conn_type.reference 
metalc ? ? 
covale ? ? 
# 
loop_
_struct_mon_prot_cis.pdbx_id 
_struct_mon_prot_cis.label_comp_id 
_struct_mon_prot_cis.label_seq_id 
_struct_mon_prot_cis.label_asym_id 
_struct_mon_prot_cis.label_alt_id 
_struct_mon_prot_cis.pdbx_PDB_ins_code 
_struct_mon_prot_cis.auth_comp_id 
_struct_mon_prot_cis.auth_seq_id 
_struct_mon_prot_cis.auth_asym_id 
_struct_mon_prot_cis.pdbx_label_comp_id_2 
_struct_mon_prot_cis.pdbx_label_seq_id_2 
_struct_mon_prot_cis.pdbx_label_asym_id_2 
_struct_mon_prot_cis.pdbx_PDB_ins_code_2 
_struct_mon_prot_cis.pdbx_auth_comp_id_2 
_struct_mon_prot_cis.pdbx_auth_seq_id_2 
_struct_mon_prot_cis.pdbx_auth_asym_id_2 
_struct_mon_prot_cis.pdbx_PDB_model_num 
_struct_mon_prot_cis.pdbx_omega_angle 
1 TYR 164 B . ? TYR 164 B PRO 165 B ? PRO 165 B 1 6.03 
2 TYR 164 E . ? TYR 164 E PRO 165 E ? PRO 165 E 1 5.95 
# 
loop_
_struct_sheet.id 
_struct_sheet.type 
_struct_sheet.number_strands 
_struct_sheet.details 
AA1 ? 2 ? 
AA2 ? 4 ? 
AA3 ? 2 ? 
AA4 ? 4 ? 
AA5 ? 2 ? 
AA6 ? 4 ? 
AA7 ? 3 ? 
AA8 ? 2 ? 
AA9 ? 4 ? 
AB1 ? 2 ? 
AB2 ? 4 ? 
AB3 ? 2 ? 
AB4 ? 4 ? 
AB5 ? 3 ? 
# 
loop_
_struct_sheet_order.sheet_id 
_struct_sheet_order.range_id_1 
_struct_sheet_order.range_id_2 
_struct_sheet_order.offset 
_struct_sheet_order.sense 
AA1 1 2 ? anti-parallel 
AA2 1 2 ? anti-parallel 
AA2 2 3 ? anti-parallel 
AA2 3 4 ? anti-parallel 
AA3 1 2 ? anti-parallel 
AA4 1 2 ? anti-parallel 
AA4 2 3 ? anti-parallel 
AA4 3 4 ? anti-parallel 
AA5 1 2 ? anti-parallel 
AA6 1 2 ? anti-parallel 
AA6 2 3 ? anti-parallel 
AA6 3 4 ? anti-parallel 
AA7 1 2 ? anti-parallel 
AA7 2 3 ? anti-parallel 
AA8 1 2 ? anti-parallel 
AA9 1 2 ? anti-parallel 
AA9 2 3 ? anti-parallel 
AA9 3 4 ? anti-parallel 
AB1 1 2 ? anti-parallel 
AB2 1 2 ? anti-parallel 
AB2 2 3 ? anti-parallel 
AB2 3 4 ? anti-parallel 
AB3 1 2 ? anti-parallel 
AB4 1 2 ? anti-parallel 
AB4 2 3 ? anti-parallel 
AB4 3 4 ? anti-parallel 
AB5 1 2 ? anti-parallel 
AB5 2 3 ? anti-parallel 
# 
loop_
_struct_sheet_range.sheet_id 
_struct_sheet_range.id 
_struct_sheet_range.beg_label_comp_id 
_struct_sheet_range.beg_label_asym_id 
_struct_sheet_range.beg_label_seq_id 
_struct_sheet_range.pdbx_beg_PDB_ins_code 
_struct_sheet_range.end_label_comp_id 
_struct_sheet_range.end_label_asym_id 
_struct_sheet_range.end_label_seq_id 
_struct_sheet_range.pdbx_end_PDB_ins_code 
_struct_sheet_range.beg_auth_comp_id 
_struct_sheet_range.beg_auth_asym_id 
_struct_sheet_range.beg_auth_seq_id 
_struct_sheet_range.end_auth_comp_id 
_struct_sheet_range.end_auth_asym_id 
_struct_sheet_range.end_auth_seq_id 
AA1 1 PRO A 75  ? LYS A 77  ? PRO A 75  LYS A 77  
AA1 2 ILE A 84  ? GLU A 86  ? ILE A 84  GLU A 86  
AA2 1 TYR A 166 ? THR A 171 ? TYR A 166 THR A 171 
AA2 2 THR A 208 ? ARG A 213 ? THR A 208 ARG A 213 
AA2 3 THR A 108 ? GLY A 112 ? THR A 108 GLY A 112 
AA2 4 VAL A 264 ? VAL A 265 ? VAL A 264 VAL A 265 
AA3 1 LYS B 7   ? TYR B 11  ? LYS B 7   TYR B 11  
AA3 2 LEU B 17  ? PRO B 23  ? LEU B 17  PRO B 23  
AA4 1 GLN B 102 ? ILE B 106 ? GLN B 102 ILE B 106 
AA4 2 GLN B 111 ? GLN B 115 ? GLN B 111 GLN B 115 
AA4 3 THR B 45  ? ASN B 49  ? THR B 45  ASN B 49  
AA4 4 ILE B 175 ? ALA B 176 ? ILE B 175 ALA B 176 
AA5 1 ILE B 281 ? SER B 286 ? ILE B 281 SER B 286 
AA5 2 THR B 292 ? PRO B 296 ? THR B 292 PRO B 296 
AA6 1 ASP C 116 ? SER C 119 ? ASP C 116 SER C 119 
AA6 2 GLN C 124 ? ARG C 129 ? GLN C 124 ARG C 129 
AA6 3 ILE C 85  ? ASP C 92  ? ILE C 85  ASP C 92  
AA6 4 ILE C 152 ? MET C 154 ? ILE C 152 MET C 154 
AA7 1 TYR C 179 ? ASP C 182 ? TYR C 179 ASP C 182 
AA7 2 HIS C 187 ? LYS C 192 ? HIS C 187 LYS C 192 
AA7 3 PRO C 198 ? ASP C 204 ? PRO C 198 ASP C 204 
AA8 1 PRO D 75  ? LYS D 77  ? PRO D 75  LYS D 77  
AA8 2 ILE D 84  ? GLU D 86  ? ILE D 84  GLU D 86  
AA9 1 TYR D 166 ? THR D 171 ? TYR D 166 THR D 171 
AA9 2 THR D 208 ? ARG D 213 ? THR D 208 ARG D 213 
AA9 3 THR D 108 ? GLY D 112 ? THR D 108 GLY D 112 
AA9 4 VAL D 264 ? VAL D 265 ? VAL D 264 VAL D 265 
AB1 1 LYS E 7   ? TYR E 11  ? LYS E 7   TYR E 11  
AB1 2 LEU E 17  ? PRO E 23  ? LEU E 17  PRO E 23  
AB2 1 GLN E 102 ? ILE E 106 ? GLN E 102 ILE E 106 
AB2 2 GLN E 111 ? GLN E 115 ? GLN E 111 GLN E 115 
AB2 3 THR E 45  ? ASN E 49  ? THR E 45  ASN E 49  
AB2 4 ILE E 175 ? ALA E 176 ? ILE E 175 ALA E 176 
AB3 1 ILE E 281 ? SER E 286 ? ILE E 281 SER E 286 
AB3 2 THR E 292 ? PRO E 296 ? THR E 292 PRO E 296 
AB4 1 ASP F 116 ? SER F 119 ? ASP F 116 SER F 119 
AB4 2 GLN F 124 ? ARG F 129 ? GLN F 124 ARG F 129 
AB4 3 ILE F 85  ? ASP F 92  ? ILE F 85  ASP F 92  
AB4 4 ILE F 152 ? MET F 154 ? ILE F 152 MET F 154 
AB5 1 TYR F 179 ? ASP F 182 ? TYR F 179 ASP F 182 
AB5 2 HIS F 187 ? LYS F 192 ? HIS F 187 LYS F 192 
AB5 3 PRO F 198 ? ASP F 204 ? PRO F 198 ASP F 204 
# 
loop_
_pdbx_struct_sheet_hbond.sheet_id 
_pdbx_struct_sheet_hbond.range_id_1 
_pdbx_struct_sheet_hbond.range_id_2 
_pdbx_struct_sheet_hbond.range_1_label_atom_id 
_pdbx_struct_sheet_hbond.range_1_label_comp_id 
_pdbx_struct_sheet_hbond.range_1_label_asym_id 
_pdbx_struct_sheet_hbond.range_1_label_seq_id 
_pdbx_struct_sheet_hbond.range_1_PDB_ins_code 
_pdbx_struct_sheet_hbond.range_1_auth_atom_id 
_pdbx_struct_sheet_hbond.range_1_auth_comp_id 
_pdbx_struct_sheet_hbond.range_1_auth_asym_id 
_pdbx_struct_sheet_hbond.range_1_auth_seq_id 
_pdbx_struct_sheet_hbond.range_2_label_atom_id 
_pdbx_struct_sheet_hbond.range_2_label_comp_id 
_pdbx_struct_sheet_hbond.range_2_label_asym_id 
_pdbx_struct_sheet_hbond.range_2_label_seq_id 
_pdbx_struct_sheet_hbond.range_2_PDB_ins_code 
_pdbx_struct_sheet_hbond.range_2_auth_atom_id 
_pdbx_struct_sheet_hbond.range_2_auth_comp_id 
_pdbx_struct_sheet_hbond.range_2_auth_asym_id 
_pdbx_struct_sheet_hbond.range_2_auth_seq_id 
AA1 1 2 N TYR A 76  ? N TYR A 76  O VAL A 85  ? O VAL A 85  
AA2 1 2 N PHE A 170 ? N PHE A 170 O TYR A 209 ? O TYR A 209 
AA2 2 3 O GLN A 210 ? O GLN A 210 N VAL A 111 ? N VAL A 111 
AA2 3 4 N ILE A 110 ? N ILE A 110 O VAL A 265 ? O VAL A 265 
AA3 1 2 N LEU B 10  ? N LEU B 10  O VAL B 18  ? O VAL B 18  
AA4 1 2 N ARG B 104 ? N ARG B 104 O VAL B 113 ? O VAL B 113 
AA4 2 3 O VAL B 114 ? O VAL B 114 N VAL B 46  ? N VAL B 46  
AA4 3 4 N ALA B 47  ? N ALA B 47  O ALA B 176 ? O ALA B 176 
AA5 1 2 N ASP B 284 ? N ASP B 284 O MET B 293 ? O MET B 293 
AA6 1 2 N ASP C 116 ? N ASP C 116 O GLU C 127 ? O GLU C 127 
AA6 2 3 O MET C 128 ? O MET C 128 N ARG C 86  ? N ARG C 86  
AA6 3 4 N ALA C 91  ? N ALA C 91  O GLY C 153 ? O GLY C 153 
AA7 1 2 N ASP C 182 ? N ASP C 182 O HIS C 187 ? O HIS C 187 
AA7 2 3 N TYR C 190 ? N TYR C 190 O VAL C 203 ? O VAL C 203 
AA8 1 2 N TYR D 76  ? N TYR D 76  O VAL D 85  ? O VAL D 85  
AA9 1 2 N PHE D 170 ? N PHE D 170 O TYR D 209 ? O TYR D 209 
AA9 2 3 O GLN D 210 ? O GLN D 210 N VAL D 111 ? N VAL D 111 
AA9 3 4 N ILE D 110 ? N ILE D 110 O VAL D 265 ? O VAL D 265 
AB1 1 2 N LEU E 10  ? N LEU E 10  O VAL E 18  ? O VAL E 18  
AB2 1 2 N ARG E 104 ? N ARG E 104 O VAL E 113 ? O VAL E 113 
AB2 2 3 O VAL E 114 ? O VAL E 114 N VAL E 46  ? N VAL E 46  
AB2 3 4 N ALA E 47  ? N ALA E 47  O ALA E 176 ? O ALA E 176 
AB3 1 2 N ASP E 284 ? N ASP E 284 O MET E 293 ? O MET E 293 
AB4 1 2 N ASP F 116 ? N ASP F 116 O GLU F 127 ? O GLU F 127 
AB4 2 3 O MET F 128 ? O MET F 128 N ARG F 86  ? N ARG F 86  
AB4 3 4 N ALA F 91  ? N ALA F 91  O GLY F 153 ? O GLY F 153 
AB5 1 2 N ASP F 182 ? N ASP F 182 O HIS F 187 ? O HIS F 187 
AB5 2 3 N TYR F 190 ? N TYR F 190 O VAL F 203 ? O VAL F 203 
# 
loop_
_struct_site.id 
_struct_site.pdbx_evidence_code 
_struct_site.pdbx_auth_asym_id 
_struct_site.pdbx_auth_comp_id 
_struct_site.pdbx_auth_seq_id 
_struct_site.pdbx_auth_ins_code 
_struct_site.pdbx_num_residues 
_struct_site.details 
AC1 Software A TP7 601 ? 20 'binding site for residue TP7 A 601'                                              
AC2 Software A F43 602 ? 37 'binding site for residue F43 A 602'                                              
AC3 Software A K   603 ? 8  'binding site for residue K A 603'                                                
AC4 Software A COM 604 ? 10 'binding site for residue COM A 604'                                              
AC5 Software B GOL 501 ? 10 'binding site for residue GOL B 501'                                              
AC6 Software D COM 601 ? 9  'binding site for residue COM D 601'                                              
AC7 Software D F43 602 ? 37 'binding site for residue F43 D 602'                                              
AC8 Software D TP7 603 ? 19 'binding site for residue TP7 D 603'                                              
AC9 Software D GOL 604 ? 8  'binding site for residue GOL D 604'                                              
AD1 Software E MG  501 ? 6  'binding site for residue MG E 501'                                               
AD2 Software F GOL 301 ? 5  'binding site for residue GOL F 301'                                              
AD3 Software A MGN 403 ? 17 'binding site for Ligand residues MGN A 403 through ARG A 404 bound to SER A 402' 
AD4 Software D MGN 403 ? 17 'binding site for Ligand residues MGN D 403 through ARG D 404 bound to SER D 402' 
AD5 Software D LYS 260 ? 12 'binding site for Di-peptide LYS D 260 and MHS D 261'                             
AD6 Software D MHS 261 ? 7  'binding site for Di-peptide MHS D 261 and ALA D 262'                             
AD7 Software D ARG 274 ? 11 'binding site for Di-peptide ARG D 274 and AGM D 275'                             
AD8 Software D AGM 275 ? 14 'binding site for Di-peptide AGM D 275 and SER D 276'                             
AD9 Software D TYR 447 ? 14 'binding site for Di-peptide TYR D 447 and GL3 D 448'                             
AE1 Software D GL3 448 ? 14 'binding site for Di-peptide GL3 D 448 and TYR D 449'                             
# 
loop_
_struct_site_gen.id 
_struct_site_gen.site_id 
_struct_site_gen.pdbx_num_res 
_struct_site_gen.label_comp_id 
_struct_site_gen.label_asym_id 
_struct_site_gen.label_seq_id 
_struct_site_gen.pdbx_auth_ins_code 
_struct_site_gen.auth_comp_id 
_struct_site_gen.auth_asym_id 
_struct_site_gen.auth_seq_id 
_struct_site_gen.label_atom_id 
_struct_site_gen.label_alt_id 
_struct_site_gen.symmetry 
_struct_site_gen.details 
1   AC1 20 ARG A 274 ? ARG A 274 . ? 1_555 ? 
2   AC1 20 LEU A 323 ? LEU A 323 . ? 1_555 ? 
3   AC1 20 MET A 327 ? MET A 327 . ? 1_555 ? 
4   AC1 20 PHE A 333 ? PHE A 333 . ? 1_555 ? 
5   AC1 20 PHE A 446 ? PHE A 446 . ? 1_555 ? 
6   AC1 20 MET A 483 ? MET A 483 . ? 1_555 ? 
7   AC1 20 ASN A 484 ? ASN A 484 . ? 1_555 ? 
8   AC1 20 VAL A 485 ? VAL A 485 . ? 1_555 ? 
9   AC1 20 HOH R .   ? HOH A 724 . ? 1_555 ? 
10  AC1 20 HOH R .   ? HOH A 781 . ? 1_555 ? 
11  AC1 20 HOH R .   ? HOH A 837 . ? 1_555 ? 
12  AC1 20 PHE B 362 ? PHE B 362 . ? 1_555 ? 
13  AC1 20 TYR B 367 ? TYR B 367 . ? 1_555 ? 
14  AC1 20 GLY B 369 ? GLY B 369 . ? 1_555 ? 
15  AC1 20 HIS B 379 ? HIS B 379 . ? 1_555 ? 
16  AC1 20 VAL B 380 ? VAL B 380 . ? 1_555 ? 
17  AC1 20 HOH S .   ? HOH B 761 . ? 1_555 ? 
18  AC1 20 ARG D 229 ? ARG D 229 . ? 1_555 ? 
19  AC1 20 LYS D 260 ? LYS D 260 . ? 1_555 ? 
20  AC1 20 MHS D 261 ? MHS D 261 . ? 1_555 ? 
21  AC2 37 ALA A 148 ? ALA A 148 . ? 1_555 ? 
22  AC2 37 VAL A 149 ? VAL A 149 . ? 1_555 ? 
23  AC2 37 VAL A 150 ? VAL A 150 . ? 1_555 ? 
24  AC2 37 GLN A 151 ? GLN A 151 . ? 1_555 ? 
25  AC2 37 GLN A 234 ? GLN A 234 . ? 1_555 ? 
26  AC2 37 MET A 237 ? MET A 237 . ? 1_555 ? 
27  AC2 37 ALA A 247 ? ALA A 247 . ? 1_555 ? 
28  AC2 37 COM J .   ? COM A 604 . ? 1_555 ? 
29  AC2 37 HOH R .   ? HOH A 735 . ? 1_555 ? 
30  AC2 37 HOH R .   ? HOH A 746 . ? 1_555 ? 
31  AC2 37 HOH R .   ? HOH A 759 . ? 1_555 ? 
32  AC2 37 HOH R .   ? HOH A 815 . ? 1_555 ? 
33  AC2 37 HOH R .   ? HOH A 900 . ? 1_555 ? 
34  AC2 37 HOH R .   ? HOH A 919 . ? 1_555 ? 
35  AC2 37 GLY D 329 ? GLY D 329 . ? 1_555 ? 
36  AC2 37 GLY D 330 ? GLY D 330 . ? 1_555 ? 
37  AC2 37 VAL D 331 ? VAL D 331 . ? 1_555 ? 
38  AC2 37 GLY D 332 ? GLY D 332 . ? 1_555 ? 
39  AC2 37 PHE D 333 ? PHE D 333 . ? 1_555 ? 
40  AC2 37 THR D 334 ? THR D 334 . ? 1_555 ? 
41  AC2 37 GLN D 335 ? GLN D 335 . ? 1_555 ? 
42  AC2 37 TYR D 336 ? TYR D 336 . ? 1_555 ? 
43  AC2 37 GLY D 400 ? GLY D 400 . ? 1_555 ? 
44  AC2 37 GLY D 445 ? GLY D 445 . ? 1_555 ? 
45  AC2 37 PHE D 446 ? PHE D 446 . ? 1_555 ? 
46  AC2 37 HOH U .   ? HOH D 817 . ? 1_555 ? 
47  AC2 37 SER E 365 ? SER E 365 . ? 1_555 ? 
48  AC2 37 ILE E 366 ? ILE E 366 . ? 1_555 ? 
49  AC2 37 TYR E 367 ? TYR E 367 . ? 1_555 ? 
50  AC2 37 LEU F 120 ? LEU F 120 . ? 1_555 ? 
51  AC2 37 SER F 121 ? SER F 121 . ? 1_555 ? 
52  AC2 37 GLY F 122 ? GLY F 122 . ? 1_555 ? 
53  AC2 37 ALA F 157 ? ALA F 157 . ? 1_555 ? 
54  AC2 37 THR F 158 ? THR F 158 . ? 1_555 ? 
55  AC2 37 VAL F 159 ? VAL F 159 . ? 1_555 ? 
56  AC2 37 HIS F 160 ? HIS F 160 . ? 1_555 ? 
57  AC2 37 HIS F 162 ? HIS F 162 . ? 1_555 ? 
58  AC3 8  ARG A 106 ? ARG A 106 . ? 1_555 ? 
59  AC3 8  GLY A 219 ? GLY A 219 . ? 1_555 ? 
60  AC3 8  ARG A 220 ? ARG A 220 . ? 1_555 ? 
61  AC3 8  CYS A 222 ? CYS A 222 . ? 1_555 ? 
62  AC3 8  ARG D 106 ? ARG D 106 . ? 1_555 ? 
63  AC3 8  GLY D 219 ? GLY D 219 . ? 1_555 ? 
64  AC3 8  ARG D 220 ? ARG D 220 . ? 1_555 ? 
65  AC3 8  CYS D 222 ? CYS D 222 . ? 1_555 ? 
66  AC4 10 F43 H .   ? F43 A 602 . ? 1_555 ? 
67  AC4 10 HOH R .   ? HOH A 742 . ? 1_555 ? 
68  AC4 10 TYR D 336 ? TYR D 336 . ? 1_555 ? 
69  AC4 10 PHE D 446 ? PHE D 446 . ? 1_555 ? 
70  AC4 10 TYR D 447 ? TYR D 447 . ? 1_555 ? 
71  AC4 10 PHE E 361 ? PHE E 361 . ? 1_555 ? 
72  AC4 10 SER E 365 ? SER E 365 . ? 1_555 ? 
73  AC4 10 TYR E 367 ? TYR E 367 . ? 1_555 ? 
74  AC4 10 LEU F 120 ? LEU F 120 . ? 1_555 ? 
75  AC4 10 ARG F 123 ? ARG F 123 . ? 1_555 ? 
76  AC5 10 LEU B 121 ? LEU B 121 . ? 1_555 ? 
77  AC5 10 GLU B 122 ? GLU B 122 . ? 1_555 ? 
78  AC5 10 ALA B 124 ? ALA B 124 . ? 1_555 ? 
79  AC5 10 HOH S .   ? HOH B 606 . ? 1_555 ? 
80  AC5 10 HOH S .   ? HOH B 680 . ? 1_555 ? 
81  AC5 10 VAL E 39  ? VAL E 39  . ? 1_555 ? 
82  AC5 10 LYS E 40  ? LYS E 40  . ? 1_555 ? 
83  AC5 10 LYS E 43  ? LYS E 43  . ? 1_555 ? 
84  AC5 10 LEU E 121 ? LEU E 121 . ? 1_555 ? 
85  AC5 10 HOH V .   ? HOH E 771 . ? 1_555 ? 
86  AC6 9  TYR A 336 ? TYR A 336 . ? 1_555 ? 
87  AC6 9  PHE A 446 ? PHE A 446 . ? 1_555 ? 
88  AC6 9  TYR A 447 ? TYR A 447 . ? 1_555 ? 
89  AC6 9  PHE B 361 ? PHE B 361 . ? 1_555 ? 
90  AC6 9  TYR B 367 ? TYR B 367 . ? 1_555 ? 
91  AC6 9  LEU C 120 ? LEU C 120 . ? 1_555 ? 
92  AC6 9  ARG C 123 ? ARG C 123 . ? 1_555 ? 
93  AC6 9  F43 M .   ? F43 D 602 . ? 1_555 ? 
94  AC6 9  HOH U .   ? HOH D 718 . ? 1_555 ? 
95  AC7 37 GLY A 329 ? GLY A 329 . ? 1_555 ? 
96  AC7 37 GLY A 330 ? GLY A 330 . ? 1_555 ? 
97  AC7 37 VAL A 331 ? VAL A 331 . ? 1_555 ? 
98  AC7 37 GLY A 332 ? GLY A 332 . ? 1_555 ? 
99  AC7 37 PHE A 333 ? PHE A 333 . ? 1_555 ? 
100 AC7 37 THR A 334 ? THR A 334 . ? 1_555 ? 
101 AC7 37 GLN A 335 ? GLN A 335 . ? 1_555 ? 
102 AC7 37 TYR A 336 ? TYR A 336 . ? 1_555 ? 
103 AC7 37 GLY A 400 ? GLY A 400 . ? 1_555 ? 
104 AC7 37 GLY A 445 ? GLY A 445 . ? 1_555 ? 
105 AC7 37 PHE A 446 ? PHE A 446 . ? 1_555 ? 
106 AC7 37 SER B 365 ? SER B 365 . ? 1_555 ? 
107 AC7 37 ILE B 366 ? ILE B 366 . ? 1_555 ? 
108 AC7 37 TYR B 367 ? TYR B 367 . ? 1_555 ? 
109 AC7 37 LEU C 120 ? LEU C 120 . ? 1_555 ? 
110 AC7 37 SER C 121 ? SER C 121 . ? 1_555 ? 
111 AC7 37 GLY C 122 ? GLY C 122 . ? 1_555 ? 
112 AC7 37 ARG C 123 ? ARG C 123 . ? 1_555 ? 
113 AC7 37 ALA C 157 ? ALA C 157 . ? 1_555 ? 
114 AC7 37 THR C 158 ? THR C 158 . ? 1_555 ? 
115 AC7 37 VAL C 159 ? VAL C 159 . ? 1_555 ? 
116 AC7 37 HIS C 160 ? HIS C 160 . ? 1_555 ? 
117 AC7 37 HIS C 162 ? HIS C 162 . ? 1_555 ? 
118 AC7 37 ALA D 148 ? ALA D 148 . ? 1_555 ? 
119 AC7 37 VAL D 149 ? VAL D 149 . ? 1_555 ? 
120 AC7 37 VAL D 150 ? VAL D 150 . ? 1_555 ? 
121 AC7 37 GLN D 151 ? GLN D 151 . ? 1_555 ? 
122 AC7 37 GLN D 234 ? GLN D 234 . ? 1_555 ? 
123 AC7 37 MET D 237 ? MET D 237 . ? 1_555 ? 
124 AC7 37 ALA D 247 ? ALA D 247 . ? 1_555 ? 
125 AC7 37 COM L .   ? COM D 601 . ? 1_555 ? 
126 AC7 37 HOH U .   ? HOH D 708 . ? 1_555 ? 
127 AC7 37 HOH U .   ? HOH D 721 . ? 1_555 ? 
128 AC7 37 HOH U .   ? HOH D 729 . ? 1_555 ? 
129 AC7 37 HOH U .   ? HOH D 741 . ? 1_555 ? 
130 AC7 37 HOH U .   ? HOH D 820 . ? 1_555 ? 
131 AC7 37 HOH U .   ? HOH D 826 . ? 1_555 ? 
132 AC8 19 ARG A 229 ? ARG A 229 . ? 1_555 ? 
133 AC8 19 LYS A 260 ? LYS A 260 . ? 1_555 ? 
134 AC8 19 MHS A 261 ? MHS A 261 . ? 1_555 ? 
135 AC8 19 ARG D 274 ? ARG D 274 . ? 1_555 ? 
136 AC8 19 LEU D 323 ? LEU D 323 . ? 1_555 ? 
137 AC8 19 MET D 327 ? MET D 327 . ? 1_555 ? 
138 AC8 19 PHE D 333 ? PHE D 333 . ? 1_555 ? 
139 AC8 19 PHE D 446 ? PHE D 446 . ? 1_555 ? 
140 AC8 19 MET D 483 ? MET D 483 . ? 1_555 ? 
141 AC8 19 ASN D 484 ? ASN D 484 . ? 1_555 ? 
142 AC8 19 VAL D 485 ? VAL D 485 . ? 1_555 ? 
143 AC8 19 HOH U .   ? HOH D 747 . ? 1_555 ? 
144 AC8 19 HOH U .   ? HOH D 762 . ? 1_555 ? 
145 AC8 19 HOH U .   ? HOH D 764 . ? 1_555 ? 
146 AC8 19 HOH U .   ? HOH D 765 . ? 1_555 ? 
147 AC8 19 TYR E 367 ? TYR E 367 . ? 1_555 ? 
148 AC8 19 GLY E 369 ? GLY E 369 . ? 1_555 ? 
149 AC8 19 HIS E 379 ? HIS E 379 . ? 1_555 ? 
150 AC8 19 VAL E 380 ? VAL E 380 . ? 1_555 ? 
151 AC9 8  LYS A 39  ? LYS A 39  . ? 1_555 ? 
152 AC9 8  LEU A 73  ? LEU A 73  . ? 1_555 ? 
153 AC9 8  MET A 74  ? MET A 74  . ? 1_555 ? 
154 AC9 8  GLY A 87  ? GLY A 87  . ? 1_555 ? 
155 AC9 8  ASP A 88  ? ASP A 88  . ? 1_555 ? 
156 AC9 8  HOH R .   ? HOH A 851 . ? 1_555 ? 
157 AC9 8  HIS D 153 ? HIS D 153 . ? 1_555 ? 
158 AC9 8  MET D 154 ? MET D 154 . ? 1_555 ? 
159 AD1 6  HOH T .   ? HOH C 428 . ? 1_655 ? 
160 AD1 6  HOH V .   ? HOH E 644 . ? 1_555 ? 
161 AD1 6  HOH V .   ? HOH E 736 . ? 1_555 ? 
162 AD1 6  HOH V .   ? HOH E 818 . ? 1_555 ? 
163 AD1 6  HOH W .   ? HOH F 403 . ? 1_555 ? 
164 AD1 6  HOH W .   ? HOH F 486 . ? 1_555 ? 
165 AD2 5  TYR A 243 ? TYR A 243 . ? 1_555 ? 
166 AD2 5  LYS A 244 ? LYS A 244 . ? 1_555 ? 
167 AD2 5  HIS F 45  ? HIS F 45  . ? 1_555 ? 
168 AD2 5  ARG F 86  ? ARG F 86  . ? 1_555 ? 
169 AD2 5  ARG F 197 ? ARG F 197 . ? 1_555 ? 
170 AD3 17 GLN A 335 ? GLN A 335 . ? 1_555 ? 
171 AD3 17 TYR A 388 ? TYR A 388 . ? 1_555 ? 
172 AD3 17 LEU A 395 ? LEU A 395 . ? 1_555 ? 
173 AD3 17 HIS A 398 ? HIS A 398 . ? 1_555 ? 
174 AD3 17 PHE A 399 ? PHE A 399 . ? 1_555 ? 
175 AD3 17 GLY A 400 ? GLY A 400 . ? 1_555 ? 
176 AD3 17 GLY A 401 ? GLY A 401 . ? 1_555 ? 
177 AD3 17 SER A 402 ? SER A 402 . ? 1_555 ? 
178 AD3 17 ALA A 405 ? ALA A 405 . ? 1_555 ? 
179 AD3 17 ALA A 406 ? ALA A 406 . ? 1_555 ? 
180 AD3 17 VAL A 407 ? VAL A 407 . ? 1_555 ? 
181 AD3 17 ALA A 408 ? ALA A 408 . ? 1_555 ? 
182 AD3 17 HOH R .   ? HOH A 791 . ? 1_555 ? 
183 AD3 17 HOH R .   ? HOH A 845 . ? 1_555 ? 
184 AD3 17 MET C 94  ? MET C 94  . ? 1_555 ? 
185 AD3 17 HIS C 162 ? HIS C 162 . ? 1_555 ? 
186 AD3 17 SER C 163 ? SER C 163 . ? 1_555 ? 
187 AD4 17 GLN D 335 ? GLN D 335 . ? 1_555 ? 
188 AD4 17 TYR D 388 ? TYR D 388 . ? 1_555 ? 
189 AD4 17 LEU D 395 ? LEU D 395 . ? 1_555 ? 
190 AD4 17 HIS D 398 ? HIS D 398 . ? 1_555 ? 
191 AD4 17 PHE D 399 ? PHE D 399 . ? 1_555 ? 
192 AD4 17 GLY D 400 ? GLY D 400 . ? 1_555 ? 
193 AD4 17 GLY D 401 ? GLY D 401 . ? 1_555 ? 
194 AD4 17 SER D 402 ? SER D 402 . ? 1_555 ? 
195 AD4 17 ALA D 405 ? ALA D 405 . ? 1_555 ? 
196 AD4 17 ALA D 406 ? ALA D 406 . ? 1_555 ? 
197 AD4 17 VAL D 407 ? VAL D 407 . ? 1_555 ? 
198 AD4 17 ALA D 408 ? ALA D 408 . ? 1_555 ? 
199 AD4 17 HOH U .   ? HOH D 810 . ? 1_555 ? 
200 AD4 17 HOH U .   ? HOH D 864 . ? 1_555 ? 
201 AD4 17 MET F 94  ? MET F 94  . ? 1_555 ? 
202 AD4 17 HIS F 162 ? HIS F 162 . ? 1_555 ? 
203 AD4 17 SER F 163 ? SER F 163 . ? 1_555 ? 
204 AD5 12 ARG A 274 ? ARG A 274 . ? 1_555 ? 
205 AD5 12 TP7 G .   ? TP7 A 601 . ? 1_555 ? 
206 AD5 12 HOH R .   ? HOH A 733 . ? 1_555 ? 
207 AD5 12 TYR B 367 ? TYR B 367 . ? 1_555 ? 
208 AD5 12 ALA D 232 ? ALA D 232 . ? 1_555 ? 
209 AD5 12 SER D 256 ? SER D 256 . ? 1_555 ? 
210 AD5 12 TYR D 257 ? TYR D 257 . ? 1_555 ? 
211 AD5 12 ALA D 258 ? ALA D 258 . ? 1_555 ? 
212 AD5 12 ALA D 259 ? ALA D 259 . ? 1_555 ? 
213 AD5 12 ALA D 262 ? ALA D 262 . ? 1_555 ? 
214 AD5 12 ASP D 263 ? ASP D 263 . ? 1_555 ? 
215 AD5 12 VAL D 264 ? VAL D 264 . ? 1_555 ? 
216 AD6 7  ARG A 274 ? ARG A 274 . ? 1_555 ? 
217 AD6 7  TP7 G .   ? TP7 A 601 . ? 1_555 ? 
218 AD6 7  LYS B 65  ? LYS B 65  . ? 1_555 ? 
219 AD6 7  TYR D 257 ? TYR D 257 . ? 1_555 ? 
220 AD6 7  ALA D 258 ? ALA D 258 . ? 1_555 ? 
221 AD6 7  LYS D 260 ? LYS D 260 . ? 1_555 ? 
222 AD6 7  ASP D 263 ? ASP D 263 . ? 1_555 ? 
223 AD7 11 ARG A 229 ? ARG A 229 . ? 1_555 ? 
224 AD7 11 MHS A 261 ? MHS A 261 . ? 1_555 ? 
225 AD7 11 LEU D 271 ? LEU D 271 . ? 1_555 ? 
226 AD7 11 PRO D 272 ? PRO D 272 . ? 1_555 ? 
227 AD7 11 ALA D 273 ? ALA D 273 . ? 1_555 ? 
228 AD7 11 SER D 276 ? SER D 276 . ? 1_555 ? 
229 AD7 11 ARG D 277 ? ARG D 277 . ? 1_555 ? 
230 AD7 11 ASN D 477 ? ASN D 477 . ? 1_555 ? 
231 AD7 11 TP7 N .   ? TP7 D 603 . ? 1_555 ? 
232 AD7 11 HOH U .   ? HOH D 764 . ? 1_555 ? 
233 AD7 11 GLU E 186 ? GLU E 186 . ? 1_555 ? 
234 AD8 14 LEU A 271 ? LEU A 271 . ? 1_555 ? 
235 AD8 14 ARG A 277 ? ARG A 277 . ? 1_555 ? 
236 AD8 14 GLY A 278 ? GLY A 278 . ? 1_555 ? 
237 AD8 14 HOH R .   ? HOH A 780 . ? 1_555 ? 
238 AD8 14 LEU D 271 ? LEU D 271 . ? 1_555 ? 
239 AD8 14 PRO D 272 ? PRO D 272 . ? 1_555 ? 
240 AD8 14 ALA D 273 ? ALA D 273 . ? 1_555 ? 
241 AD8 14 ARG D 274 ? ARG D 274 . ? 1_555 ? 
242 AD8 14 ARG D 277 ? ARG D 277 . ? 1_555 ? 
243 AD8 14 ASN D 477 ? ASN D 477 . ? 1_555 ? 
244 AD8 14 HOH U .   ? HOH D 764 . ? 1_555 ? 
245 AD8 14 HOH U .   ? HOH D 896 . ? 1_555 ? 
246 AD8 14 HOH U .   ? HOH D 901 . ? 1_555 ? 
247 AD8 14 GLU E 186 ? GLU E 186 . ? 1_555 ? 
248 AD9 14 COM J .   ? COM A 604 . ? 1_555 ? 
249 AD9 14 HOH R .   ? HOH A 884 . ? 1_555 ? 
250 AD9 14 PHE D 446 ? PHE D 446 . ? 1_555 ? 
251 AD9 14 TYR D 449 ? TYR D 449 . ? 1_555 ? 
252 AD9 14 ASP D 450 ? ASP D 450 . ? 1_555 ? 
253 AD9 14 LEU D 451 ? LEU D 451 . ? 1_555 ? 
254 AD9 14 ASN D 484 ? ASN D 484 . ? 1_555 ? 
255 AD9 14 HOH U .   ? HOH D 802 . ? 1_555 ? 
256 AD9 14 VAL E 357 ? VAL E 357 . ? 1_555 ? 
257 AD9 14 PHE E 361 ? PHE E 361 . ? 1_555 ? 
258 AD9 14 HIS E 364 ? HIS E 364 . ? 1_555 ? 
259 AD9 14 GLY F 118 ? GLY F 118 . ? 1_555 ? 
260 AD9 14 LEU F 120 ? LEU F 120 . ? 1_555 ? 
261 AD9 14 HOH W .   ? HOH F 456 . ? 1_555 ? 
262 AE1 14 SER D 402 ? SER D 402 . ? 1_555 ? 
263 AE1 14 ALA D 406 ? ALA D 406 . ? 1_555 ? 
264 AE1 14 GLN D 434 ? GLN D 434 . ? 1_555 ? 
265 AE1 14 PHE D 446 ? PHE D 446 . ? 1_555 ? 
266 AE1 14 TYR D 447 ? TYR D 447 . ? 1_555 ? 
267 AE1 14 ASP D 450 ? ASP D 450 . ? 1_555 ? 
268 AE1 14 LEU D 451 ? LEU D 451 . ? 1_555 ? 
269 AE1 14 ASP D 453 ? ASP D 453 . ? 1_555 ? 
270 AE1 14 ASN D 484 ? ASN D 484 . ? 1_555 ? 
271 AE1 14 VAL D 485 ? VAL D 485 . ? 1_555 ? 
272 AE1 14 GLY D 486 ? GLY D 486 . ? 1_555 ? 
273 AE1 14 HIS D 487 ? HIS D 487 . ? 1_555 ? 
274 AE1 14 HOH U .   ? HOH D 752 . ? 1_555 ? 
275 AE1 14 PHE E 361 ? PHE E 361 . ? 1_555 ? 
# 
_atom_sites.entry_id                    5N1Q 
_atom_sites.fract_transf_matrix[1][1]   0.008944 
_atom_sites.fract_transf_matrix[1][2]   0.000000 
_atom_sites.fract_transf_matrix[1][3]   0.002736 
_atom_sites.fract_transf_matrix[2][1]   0.000000 
_atom_sites.fract_transf_matrix[2][2]   0.012949 
_atom_sites.fract_transf_matrix[2][3]   0.000000 
_atom_sites.fract_transf_matrix[3][1]   0.000000 
_atom_sites.fract_transf_matrix[3][2]   0.000000 
_atom_sites.fract_transf_matrix[3][3]   0.007189 
_atom_sites.fract_transf_vector[1]      0.00000 
_atom_sites.fract_transf_vector[2]      0.00000 
_atom_sites.fract_transf_vector[3]      0.00000 
# 
loop_
_atom_type.symbol 
C  
K  
MG 
N  
NI 
O  
P  
S  
# 
loop_
_atom_site.group_PDB 
_atom_site.id 
_atom_site.type_symbol 
_atom_site.label_atom_id 
_atom_site.label_alt_id 
_atom_site.label_comp_id 
_atom_site.label_asym_id 
_atom_site.label_entity_id 
_atom_site.label_seq_id 
_atom_site.pdbx_PDB_ins_code 
_atom_site.Cartn_x 
_atom_site.Cartn_y 
_atom_site.Cartn_z 
_atom_site.occupancy 
_atom_site.B_iso_or_equiv 
_atom_site.pdbx_formal_charge 
_atom_site.auth_seq_id 
_atom_site.auth_comp_id 
_atom_site.auth_asym_id 
_atom_site.auth_atom_id 
_atom_site.pdbx_PDB_model_num 
ATOM   1     N  N   . LYS A 1  5   ? -15.522 -21.876 39.054  1.00 47.62  ?  5   LYS A N   1 
ATOM   2     C  CA  . LYS A 1  5   ? -14.921 -21.989 37.728  1.00 46.99  ?  5   LYS A CA  1 
ATOM   3     C  C   . LYS A 1  5   ? -13.741 -21.023 37.544  1.00 48.55  ?  5   LYS A C   1 
ATOM   4     O  O   . LYS A 1  5   ? -12.655 -21.485 37.169  1.00 49.66  ?  5   LYS A O   1 
ATOM   5     C  CB  . LYS A 1  5   ? -15.970 -21.808 36.608  1.00 50.28  ?  5   LYS A CB  1 
ATOM   6     C  CG  . LYS A 1  5   ? -15.790 -22.752 35.414  1.00 68.65  ?  5   LYS A CG  1 
ATOM   7     C  CD  . LYS A 1  5   ? -14.731 -22.282 34.398  1.00 78.52  ?  5   LYS A CD  1 
ATOM   8     C  CE  . LYS A 1  5   ? -14.656 -23.163 33.170  1.00 87.45  ?  5   LYS A CE  1 
ATOM   9     N  NZ  . LYS A 1  5   ? -14.077 -24.504 33.461  1.00 95.08  1  5   LYS A NZ  1 
ATOM   10    N  N   . LYS A 1  6   ? -13.941 -19.694 37.786  1.00 40.94  ?  6   LYS A N   1 
ATOM   11    C  CA  . LYS A 1  6   ? -12.849 -18.711 37.652  1.00 38.29  ?  6   LYS A CA  1 
ATOM   12    C  C   . LYS A 1  6   ? -11.864 -18.935 38.803  1.00 37.53  ?  6   LYS A C   1 
ATOM   13    O  O   . LYS A 1  6   ? -12.276 -18.948 39.969  1.00 35.89  ?  6   LYS A O   1 
ATOM   14    C  CB  . LYS A 1  6   ? -13.362 -17.253 37.653  1.00 40.06  ?  6   LYS A CB  1 
ATOM   15    C  CG  . LYS A 1  6   ? -14.507 -16.940 36.686  1.00 41.64  ?  6   LYS A CG  1 
ATOM   16    C  CD  . LYS A 1  6   ? -14.053 -16.792 35.255  1.00 40.25  ?  6   LYS A CD  1 
ATOM   17    C  CE  . LYS A 1  6   ? -15.240 -16.515 34.375  1.00 45.37  ?  6   LYS A CE  1 
ATOM   18    N  NZ  . LYS A 1  6   ? -14.891 -16.543 32.940  1.00 50.77  1  6   LYS A NZ  1 
ATOM   19    N  N   . LEU A 1  7   ? -10.582 -19.179 38.473  1.00 32.49  ?  7   LEU A N   1 
ATOM   20    C  CA  . LEU A 1  7   ? -9.537  -19.490 39.462  1.00 31.15  ?  7   LEU A CA  1 
ATOM   21    C  C   . LEU A 1  7   ? -9.236  -18.351 40.452  1.00 33.44  ?  7   LEU A C   1 
ATOM   22    O  O   . LEU A 1  7   ? -8.808  -18.627 41.577  1.00 32.90  ?  7   LEU A O   1 
ATOM   23    C  CB  . LEU A 1  7   ? -8.237  -19.977 38.782  1.00 30.69  ?  7   LEU A CB  1 
ATOM   24    C  CG  . LEU A 1  7   ? -8.330  -21.209 37.849  1.00 35.42  ?  7   LEU A CG  1 
ATOM   25    C  CD1 . LEU A 1  7   ? -6.958  -21.642 37.399  1.00 35.08  ?  7   LEU A CD1 1 
ATOM   26    C  CD2 . LEU A 1  7   ? -9.036  -22.394 38.514  1.00 38.20  ?  7   LEU A CD2 1 
ATOM   27    N  N   . PHE A 1  8   ? -9.493  -17.094 40.049  1.00 28.94  ?  8   PHE A N   1 
ATOM   28    C  CA  . PHE A 1  8   ? -9.261  -15.880 40.847  1.00 28.58  ?  8   PHE A CA  1 
ATOM   29    C  C   . PHE A 1  8   ? -10.395 -15.505 41.840  1.00 34.59  ?  8   PHE A C   1 
ATOM   30    O  O   . PHE A 1  8   ? -10.214 -14.585 42.648  1.00 34.08  ?  8   PHE A O   1 
ATOM   31    C  CB  . PHE A 1  8   ? -8.959  -14.685 39.911  1.00 29.31  ?  8   PHE A CB  1 
ATOM   32    C  CG  . PHE A 1  8   ? -9.988  -14.421 38.829  1.00 30.37  ?  8   PHE A CG  1 
ATOM   33    C  CD1 . PHE A 1  8   ? -11.203 -13.821 39.133  1.00 33.04  ?  8   PHE A CD1 1 
ATOM   34    C  CD2 . PHE A 1  8   ? -9.713  -14.720 37.500  1.00 31.84  ?  8   PHE A CD2 1 
ATOM   35    C  CE1 . PHE A 1  8   ? -12.147 -13.566 38.132  1.00 33.88  ?  8   PHE A CE1 1 
ATOM   36    C  CE2 . PHE A 1  8   ? -10.656 -14.464 36.497  1.00 33.97  ?  8   PHE A CE2 1 
ATOM   37    C  CZ  . PHE A 1  8   ? -11.863 -13.884 36.819  1.00 32.38  ?  8   PHE A CZ  1 
ATOM   38    N  N   . LEU A 1  9   ? -11.561 -16.178 41.764  1.00 33.07  ?  9   LEU A N   1 
ATOM   39    C  CA  . LEU A 1  9   ? -12.707 -15.862 42.621  1.00 34.37  ?  9   LEU A CA  1 
ATOM   40    C  C   . LEU A 1  9   ? -12.406 -15.940 44.109  1.00 37.44  ?  9   LEU A C   1 
ATOM   41    O  O   . LEU A 1  9   ? -12.806 -15.042 44.847  1.00 36.34  ?  9   LEU A O   1 
ATOM   42    C  CB  . LEU A 1  9   ? -13.950 -16.702 42.274  1.00 36.16  ?  9   LEU A CB  1 
ATOM   43    C  CG  . LEU A 1  9   ? -14.707 -16.323 40.996  1.00 42.98  ?  9   LEU A CG  1 
ATOM   44    C  CD1 . LEU A 1  9   ? -15.912 -17.227 40.806  1.00 44.78  ?  9   LEU A CD1 1 
ATOM   45    C  CD2 . LEU A 1  9   ? -15.177 -14.862 41.017  1.00 46.82  ?  9   LEU A CD2 1 
ATOM   46    N  N   . LYS A 1  10  ? -11.683 -16.990 44.542  1.00 35.44  ?  10  LYS A N   1 
ATOM   47    C  CA  . LYS A 1  10  ? -11.291 -17.198 45.941  1.00 36.20  ?  10  LYS A CA  1 
ATOM   48    C  C   . LYS A 1  10  ? -10.494 -15.991 46.471  1.00 39.18  ?  10  LYS A C   1 
ATOM   49    O  O   . LYS A 1  10  ? -10.815 -15.480 47.546  1.00 40.11  ?  10  LYS A O   1 
ATOM   50    C  CB  . LYS A 1  10  ? -10.502 -18.516 46.088  1.00 39.50  ?  10  LYS A CB  1 
ATOM   51    C  CG  . LYS A 1  10  ? -10.355 -19.012 47.514  1.00 59.43  ?  10  LYS A CG  1 
ATOM   52    C  CD  . LYS A 1  10  ? -9.421  -20.193 47.560  1.00 73.61  ?  10  LYS A CD  1 
ATOM   53    C  CE  . LYS A 1  10  ? -9.117  -20.575 48.973  1.00 88.37  ?  10  LYS A CE  1 
ATOM   54    N  NZ  . LYS A 1  10  ? -8.634  -21.965 49.028  1.00 97.61  1  10  LYS A NZ  1 
ATOM   55    N  N   . ALA A 1  11  ? -9.491  -15.519 45.703  1.00 33.21  ?  11  ALA A N   1 
ATOM   56    C  CA  . ALA A 1  11  ? -8.677  -14.363 46.087  1.00 32.41  ?  11  ALA A CA  1 
ATOM   57    C  C   . ALA A 1  11  ? -9.520  -13.083 46.183  1.00 35.92  ?  11  ALA A C   1 
ATOM   58    O  O   . ALA A 1  11  ? -9.396  -12.355 47.167  1.00 35.80  ?  11  ALA A O   1 
ATOM   59    C  CB  . ALA A 1  11  ? -7.518  -14.174 45.115  1.00 32.11  ?  11  ALA A CB  1 
ATOM   60    N  N   . LEU A 1  12  ? -10.414 -12.840 45.208  1.00 32.18  ?  12  LEU A N   1 
ATOM   61    C  CA  . LEU A 1  12  ? -11.281 -11.657 45.221  1.00 33.06  ?  12  LEU A CA  1 
ATOM   62    C  C   . LEU A 1  12  ? -12.198 -11.620 46.456  1.00 40.33  ?  12  LEU A C   1 
ATOM   63    O  O   . LEU A 1  12  ? -12.393 -10.552 47.039  1.00 39.62  ?  12  LEU A O   1 
ATOM   64    C  CB  . LEU A 1  12  ? -12.106 -11.552 43.931  1.00 33.13  ?  12  LEU A CB  1 
ATOM   65    C  CG  . LEU A 1  12  ? -11.356 -11.311 42.603  1.00 36.93  ?  12  LEU A CG  1 
ATOM   66    C  CD1 . LEU A 1  12  ? -12.344 -11.215 41.448  1.00 37.29  ?  12  LEU A CD1 1 
ATOM   67    C  CD2 . LEU A 1  12  ? -10.523 -10.032 42.643  1.00 39.44  ?  12  LEU A CD2 1 
ATOM   68    N  N   . LYS A 1  13  ? -12.719 -12.797 46.866  1.00 39.29  ?  13  LYS A N   1 
ATOM   69    C  CA  . LYS A 1  13  ? -13.572 -12.992 48.047  1.00 40.81  ?  13  LYS A CA  1 
ATOM   70    C  C   . LYS A 1  13  ? -12.790 -12.650 49.334  1.00 45.69  ?  13  LYS A C   1 
ATOM   71    O  O   . LYS A 1  13  ? -13.338 -12.016 50.237  1.00 45.92  ?  13  LYS A O   1 
ATOM   72    C  CB  . LYS A 1  13  ? -14.066 -14.454 48.078  1.00 44.42  ?  13  LYS A CB  1 
ATOM   73    C  CG  . LYS A 1  13  ? -14.927 -14.833 49.287  1.00 66.72  ?  13  LYS A CG  1 
ATOM   74    C  CD  . LYS A 1  13  ? -15.339 -16.316 49.292  1.00 80.72  ?  13  LYS A CD  1 
ATOM   75    C  CE  . LYS A 1  13  ? -14.220 -17.299 49.592  1.00 92.85  ?  13  LYS A CE  1 
ATOM   76    N  NZ  . LYS A 1  13  ? -13.663 -17.131 50.964  1.00 101.92 1  13  LYS A NZ  1 
ATOM   77    N  N   . GLU A 1  14  ? -11.505 -13.044 49.389  1.00 42.13  ?  14  GLU A N   1 
ATOM   78    C  CA  . GLU A 1  14  ? -10.617 -12.810 50.527  1.00 42.04  ?  14  GLU A CA  1 
ATOM   79    C  C   . GLU A 1  14  ? -10.181 -11.346 50.607  1.00 44.24  ?  14  GLU A C   1 
ATOM   80    O  O   . GLU A 1  14  ? -9.981  -10.825 51.704  1.00 44.37  ?  14  GLU A O   1 
ATOM   81    C  CB  . GLU A 1  14  ? -9.363  -13.703 50.412  1.00 43.54  ?  14  GLU A CB  1 
ATOM   82    C  CG  . GLU A 1  14  ? -9.589  -15.155 50.797  1.00 57.87  ?  14  GLU A CG  1 
ATOM   83    C  CD  . GLU A 1  14  ? -9.624  -15.431 52.289  1.00 86.24  ?  14  GLU A CD  1 
ATOM   84    O  OE1 . GLU A 1  14  ? -10.531 -16.171 52.731  1.00 82.31  ?  14  GLU A OE1 1 
ATOM   85    O  OE2 . GLU A 1  14  ? -8.726  -14.943 53.012  1.00 85.95  -1 14  GLU A OE2 1 
ATOM   86    N  N   . LYS A 1  15  ? -10.006 -10.702 49.441  1.00 38.79  ?  15  LYS A N   1 
ATOM   87    C  CA  . LYS A 1  15  ? -9.515  -9.330  49.298  1.00 37.59  ?  15  LYS A CA  1 
ATOM   88    C  C   . LYS A 1  15  ? -10.582 -8.237  49.339  1.00 41.77  ?  15  LYS A C   1 
ATOM   89    O  O   . LYS A 1  15  ? -10.273 -7.125  49.770  1.00 40.27  ?  15  LYS A O   1 
ATOM   90    C  CB  . LYS A 1  15  ? -8.709  -9.193  47.993  1.00 37.22  ?  15  LYS A CB  1 
ATOM   91    C  CG  . LYS A 1  15  ? -7.340  -9.874  48.017  1.00 38.46  ?  15  LYS A CG  1 
ATOM   92    C  CD  . LYS A 1  15  ? -6.697  -9.942  46.624  1.00 36.12  ?  15  LYS A CD  1 
ATOM   93    C  CE  . LYS A 1  15  ? -6.317  -8.587  46.078  1.00 35.81  ?  15  LYS A CE  1 
ATOM   94    N  NZ  . LYS A 1  15  ? -4.863  -8.471  45.810  1.00 28.81  1  15  LYS A NZ  1 
ATOM   95    N  N   . PHE A 1  16  ? -11.803 -8.519  48.843  1.00 38.45  ?  16  PHE A N   1 
ATOM   96    C  CA  . PHE A 1  16  ? -12.860 -7.517  48.773  1.00 38.76  ?  16  PHE A CA  1 
ATOM   97    C  C   . PHE A 1  16  ? -14.130 -7.978  49.495  1.00 46.74  ?  16  PHE A C   1 
ATOM   98    O  O   . PHE A 1  16  ? -14.581 -9.108  49.292  1.00 45.54  ?  16  PHE A O   1 
ATOM   99    C  CB  . PHE A 1  16  ? -13.151 -7.138  47.300  1.00 39.81  ?  16  PHE A CB  1 
ATOM   100   C  CG  . PHE A 1  16  ? -11.954 -6.628  46.519  1.00 39.98  ?  16  PHE A CG  1 
ATOM   101   C  CD1 . PHE A 1  16  ? -11.118 -7.508  45.837  1.00 41.73  ?  16  PHE A CD1 1 
ATOM   102   C  CD2 . PHE A 1  16  ? -11.683 -5.266  46.438  1.00 41.53  ?  16  PHE A CD2 1 
ATOM   103   C  CE1 . PHE A 1  16  ? -10.017 -7.037  45.114  1.00 41.56  ?  16  PHE A CE1 1 
ATOM   104   C  CE2 . PHE A 1  16  ? -10.585 -4.796  45.706  1.00 43.36  ?  16  PHE A CE2 1 
ATOM   105   C  CZ  . PHE A 1  16  ? -9.761  -5.684  45.047  1.00 40.71  ?  16  PHE A CZ  1 
ATOM   106   N  N   . GLU A 1  17  ? -14.688 -7.100  50.351  1.00 47.07  ?  17  GLU A N   1 
ATOM   107   C  CA  . GLU A 1  17  ? -15.896 -7.366  51.146  1.00 49.43  ?  17  GLU A CA  1 
ATOM   108   C  C   . GLU A 1  17  ? -17.162 -7.447  50.300  1.00 55.54  ?  17  GLU A C   1 
ATOM   109   O  O   . GLU A 1  17  ? -18.007 -8.308  50.547  1.00 57.04  ?  17  GLU A O   1 
ATOM   110   C  CB  . GLU A 1  17  ? -16.073 -6.320  52.259  1.00 51.54  ?  17  GLU A CB  1 
ATOM   111   C  CG  . GLU A 1  17  ? -15.041 -6.434  53.364  1.00 65.68  ?  17  GLU A CG  1 
ATOM   112   C  CD  . GLU A 1  17  ? -15.093 -5.427  54.498  1.00 97.88  ?  17  GLU A CD  1 
ATOM   113   O  OE1 . GLU A 1  17  ? -15.970 -4.530  54.513  1.00 99.83  ?  17  GLU A OE1 1 
ATOM   114   O  OE2 . GLU A 1  17  ? -14.226 -5.547  55.389  1.00 96.87  -1 17  GLU A OE2 1 
ATOM   115   N  N   . GLU A 1  18  ? -17.303 -6.538  49.322  1.00 51.78  ?  18  GLU A N   1 
ATOM   116   C  CA  . GLU A 1  18  ? -18.461 -6.470  48.426  1.00 51.65  ?  18  GLU A CA  1 
ATOM   117   C  C   . GLU A 1  18  ? -18.354 -7.545  47.348  1.00 54.04  ?  18  GLU A C   1 
ATOM   118   O  O   . GLU A 1  18  ? -17.242 -8.002  47.053  1.00 53.03  ?  18  GLU A O   1 
ATOM   119   C  CB  . GLU A 1  18  ? -18.549 -5.087  47.749  1.00 52.87  ?  18  GLU A CB  1 
ATOM   120   C  CG  . GLU A 1  18  ? -18.392 -3.902  48.691  1.00 64.33  ?  18  GLU A CG  1 
ATOM   121   C  CD  . GLU A 1  18  ? -17.074 -3.152  48.616  1.00 79.30  ?  18  GLU A CD  1 
ATOM   122   O  OE1 . GLU A 1  18  ? -16.012 -3.787  48.411  1.00 57.84  ?  18  GLU A OE1 1 
ATOM   123   O  OE2 . GLU A 1  18  ? -17.107 -1.914  48.797  1.00 73.86  -1 18  GLU A OE2 1 
ATOM   124   N  N   . ASP A 1  19  ? -19.511 -7.920  46.739  1.00 49.37  ?  19  ASP A N   1 
ATOM   125   C  CA  . ASP A 1  19  ? -19.616 -8.885  45.634  1.00 48.68  ?  19  ASP A CA  1 
ATOM   126   C  C   . ASP A 1  19  ? -18.597 -8.478  44.548  1.00 49.97  ?  19  ASP A C   1 
ATOM   127   O  O   . ASP A 1  19  ? -18.493 -7.286  44.255  1.00 49.00  ?  19  ASP A O   1 
ATOM   128   C  CB  . ASP A 1  19  ? -21.052 -8.904  45.063  1.00 50.96  ?  19  ASP A CB  1 
ATOM   129   C  CG  . ASP A 1  19  ? -21.276 -9.890  43.923  1.00 61.52  ?  19  ASP A CG  1 
ATOM   130   O  OD1 . ASP A 1  19  ? -20.927 -9.557  42.775  1.00 59.77  ?  19  ASP A OD1 1 
ATOM   131   O  OD2 . ASP A 1  19  ? -21.807 -11.000 44.185  1.00 70.82  -1 19  ASP A OD2 1 
ATOM   132   N  N   . PRO A 1  20  ? -17.804 -9.433  43.998  1.00 45.56  ?  20  PRO A N   1 
ATOM   133   C  CA  . PRO A 1  20  ? -16.756 -9.074  43.019  1.00 44.21  ?  20  PRO A CA  1 
ATOM   134   C  C   . PRO A 1  20  ? -17.205 -8.336  41.753  1.00 45.58  ?  20  PRO A C   1 
ATOM   135   O  O   . PRO A 1  20  ? -16.365 -7.705  41.105  1.00 43.50  ?  20  PRO A O   1 
ATOM   136   C  CB  . PRO A 1  20  ? -16.117 -10.425 42.672  1.00 46.19  ?  20  PRO A CB  1 
ATOM   137   C  CG  . PRO A 1  20  ? -17.136 -11.445 43.055  1.00 51.50  ?  20  PRO A CG  1 
ATOM   138   C  CD  . PRO A 1  20  ? -17.779 -10.881 44.283  1.00 47.75  ?  20  PRO A CD  1 
ATOM   139   N  N   . LYS A 1  21  ? -18.506 -8.406  41.410  1.00 41.56  ?  21  LYS A N   1 
ATOM   140   C  CA  . LYS A 1  21  ? -19.072 -7.762  40.225  1.00 40.95  ?  21  LYS A CA  1 
ATOM   141   C  C   . LYS A 1  21  ? -19.669 -6.369  40.493  1.00 44.42  ?  21  LYS A C   1 
ATOM   142   O  O   . LYS A 1  21  ? -20.058 -5.692  39.534  1.00 43.68  ?  21  LYS A O   1 
ATOM   143   C  CB  . LYS A 1  21  ? -20.098 -8.679  39.534  1.00 43.67  ?  21  LYS A CB  1 
ATOM   144   C  CG  . LYS A 1  21  ? -19.462 -9.869  38.825  1.00 53.33  ?  21  LYS A CG  1 
ATOM   145   C  CD  . LYS A 1  21  ? -20.497 -10.679 38.078  1.00 63.95  ?  21  LYS A CD  1 
ATOM   146   C  CE  . LYS A 1  21  ? -19.860 -11.827 37.351  1.00 74.54  ?  21  LYS A CE  1 
ATOM   147   N  NZ  . LYS A 1  21  ? -20.876 -12.734 36.767  1.00 86.43  1  21  LYS A NZ  1 
ATOM   148   N  N   . GLU A 1  22  ? -19.730 -5.939  41.778  1.00 40.90  ?  22  GLU A N   1 
ATOM   149   C  CA  . GLU A 1  22  ? -20.269 -4.636  42.193  1.00 40.82  ?  22  GLU A CA  1 
ATOM   150   C  C   . GLU A 1  22  ? -19.540 -3.429  41.587  1.00 44.38  ?  22  GLU A C   1 
ATOM   151   O  O   . GLU A 1  22  ? -18.310 -3.415  41.500  1.00 42.78  ?  22  GLU A O   1 
ATOM   152   C  CB  . GLU A 1  22  ? -20.330 -4.514  43.718  1.00 42.56  ?  22  GLU A CB  1 
ATOM   153   C  CG  . GLU A 1  22  ? -21.643 -4.982  44.308  1.00 52.22  ?  22  GLU A CG  1 
ATOM   154   C  CD  . GLU A 1  22  ? -21.822 -4.724  45.792  1.00 70.06  ?  22  GLU A CD  1 
ATOM   155   O  OE1 . GLU A 1  22  ? -21.274 -3.722  46.307  1.00 58.13  ?  22  GLU A OE1 1 
ATOM   156   O  OE2 . GLU A 1  22  ? -22.570 -5.498  46.428  1.00 69.62  -1 22  GLU A OE2 1 
ATOM   157   N  N   . LYS A 1  23  ? -20.323 -2.411  41.200  1.00 42.25  ?  23  LYS A N   1 
ATOM   158   C  CA  . LYS A 1  23  ? -19.890 -1.168  40.539  1.00 42.28  ?  23  LYS A CA  1 
ATOM   159   C  C   . LYS A 1  23  ? -19.323 -0.106  41.495  1.00 46.07  ?  23  LYS A C   1 
ATOM   160   O  O   . LYS A 1  23  ? -18.421 0.646   41.116  1.00 44.66  ?  23  LYS A O   1 
ATOM   161   C  CB  . LYS A 1  23  ? -21.095 -0.589  39.758  1.00 44.95  ?  23  LYS A CB  1 
ATOM   162   C  CG  . LYS A 1  23  ? -20.856 0.700   38.969  1.00 55.69  ?  23  LYS A CG  1 
ATOM   163   C  CD  . LYS A 1  23  ? -22.182 1.333   38.571  1.00 58.03  ?  23  LYS A CD  1 
ATOM   164   C  CE  . LYS A 1  23  ? -21.995 2.659   37.882  1.00 60.13  ?  23  LYS A CE  1 
ATOM   165   N  NZ  . LYS A 1  23  ? -23.280 3.180   37.351  1.00 55.34  1  23  LYS A NZ  1 
ATOM   166   N  N   . TYR A 1  24  ? -19.895 -0.006  42.699  1.00 43.67  ?  24  TYR A N   1 
ATOM   167   C  CA  . TYR A 1  24  ? -19.519 1.015   43.669  1.00 44.39  ?  24  TYR A CA  1 
ATOM   168   C  C   . TYR A 1  24  ? -18.760 0.516   44.890  1.00 48.07  ?  24  TYR A C   1 
ATOM   169   O  O   . TYR A 1  24  ? -18.784 -0.672  45.220  1.00 48.21  ?  24  TYR A O   1 
ATOM   170   C  CB  . TYR A 1  24  ? -20.775 1.770   44.146  1.00 47.04  ?  24  TYR A CB  1 
ATOM   171   C  CG  . TYR A 1  24  ? -21.561 2.463   43.059  1.00 49.88  ?  24  TYR A CG  1 
ATOM   172   C  CD1 . TYR A 1  24  ? -21.062 3.599   42.428  1.00 51.61  ?  24  TYR A CD1 1 
ATOM   173   C  CD2 . TYR A 1  24  ? -22.845 2.046   42.728  1.00 51.81  ?  24  TYR A CD2 1 
ATOM   174   C  CE1 . TYR A 1  24  ? -21.801 4.271   41.458  1.00 52.68  ?  24  TYR A CE1 1 
ATOM   175   C  CE2 . TYR A 1  24  ? -23.597 2.713   41.763  1.00 53.04  ?  24  TYR A CE2 1 
ATOM   176   C  CZ  . TYR A 1  24  ? -23.071 3.828   41.132  1.00 61.85  ?  24  TYR A CZ  1 
ATOM   177   O  OH  . TYR A 1  24  ? -23.804 4.490   40.177  1.00 64.50  ?  24  TYR A OH  1 
ATOM   178   N  N   . THR A 1  25  ? -18.111 1.464   45.580  1.00 43.72  ?  25  THR A N   1 
ATOM   179   C  CA  . THR A 1  25  ? -17.405 1.265   46.843  1.00 43.58  ?  25  THR A CA  1 
ATOM   180   C  C   . THR A 1  25  ? -17.374 2.585   47.639  1.00 47.35  ?  25  THR A C   1 
ATOM   181   O  O   . THR A 1  25  ? -17.946 3.590   47.199  1.00 46.79  ?  25  THR A O   1 
ATOM   182   C  CB  . THR A 1  25  ? -16.026 0.602   46.648  1.00 49.39  ?  25  THR A CB  1 
ATOM   183   O  OG1 . THR A 1  25  ? -15.555 0.114   47.906  1.00 46.65  ?  25  THR A OG1 1 
ATOM   184   C  CG2 . THR A 1  25  ? -15.004 1.536   46.043  1.00 46.13  ?  25  THR A CG2 1 
ATOM   185   N  N   . LYS A 1  26  ? -16.722 2.566   48.815  1.00 44.08  ?  26  LYS A N   1 
ATOM   186   C  CA  . LYS A 1  26  ? -16.579 3.729   49.683  1.00 43.95  ?  26  LYS A CA  1 
ATOM   187   C  C   . LYS A 1  26  ? -15.110 4.030   49.876  1.00 46.41  ?  26  LYS A C   1 
ATOM   188   O  O   . LYS A 1  26  ? -14.302 3.106   50.005  1.00 46.52  ?  26  LYS A O   1 
ATOM   189   C  CB  . LYS A 1  26  ? -17.294 3.507   51.032  1.00 47.95  ?  26  LYS A CB  1 
ATOM   190   C  CG  . LYS A 1  26  ? -18.815 3.484   50.899  1.00 64.62  ?  26  LYS A CG  1 
ATOM   191   C  CD  . LYS A 1  26  ? -19.506 3.130   52.209  1.00 78.12  ?  26  LYS A CD  1 
ATOM   192   C  CE  . LYS A 1  26  ? -21.001 3.038   52.029  1.00 90.79  ?  26  LYS A CE  1 
ATOM   193   N  NZ  . LYS A 1  26  ? -21.679 2.725   53.308  1.00 100.74 1  26  LYS A NZ  1 
ATOM   194   N  N   . PHE A 1  27  ? -14.758 5.320   49.850  1.00 40.94  ?  27  PHE A N   1 
ATOM   195   C  CA  . PHE A 1  27  ? -13.383 5.751   50.025  1.00 39.33  ?  27  PHE A CA  1 
ATOM   196   C  C   . PHE A 1  27  ? -13.242 6.742   51.177  1.00 43.13  ?  27  PHE A C   1 
ATOM   197   O  O   . PHE A 1  27  ? -14.237 7.210   51.732  1.00 42.75  ?  27  PHE A O   1 
ATOM   198   C  CB  . PHE A 1  27  ? -12.856 6.395   48.731  1.00 39.87  ?  27  PHE A CB  1 
ATOM   199   C  CG  . PHE A 1  27  ? -12.888 5.548   47.481  1.00 40.08  ?  27  PHE A CG  1 
ATOM   200   C  CD1 . PHE A 1  27  ? -12.020 4.470   47.328  1.00 42.17  ?  27  PHE A CD1 1 
ATOM   201   C  CD2 . PHE A 1  27  ? -13.731 5.872   46.428  1.00 41.22  ?  27  PHE A CD2 1 
ATOM   202   C  CE1 . PHE A 1  27  ? -12.013 3.717   46.151  1.00 42.48  ?  27  PHE A CE1 1 
ATOM   203   C  CE2 . PHE A 1  27  ? -13.737 5.114   45.254  1.00 43.46  ?  27  PHE A CE2 1 
ATOM   204   C  CZ  . PHE A 1  27  ? -12.866 4.055   45.117  1.00 41.03  ?  27  PHE A CZ  1 
ATOM   205   N  N   . TYR A 1  28  ? -11.978 7.064   51.501  1.00 39.24  ?  28  TYR A N   1 
ATOM   206   C  CA  . TYR A 1  28  ? -11.491 8.052   52.465  1.00 39.25  ?  28  TYR A CA  1 
ATOM   207   C  C   . TYR A 1  28  ? -11.970 7.830   53.919  1.00 44.67  ?  28  TYR A C   1 
ATOM   208   O  O   . TYR A 1  28  ? -11.984 8.780   54.708  1.00 45.19  ?  28  TYR A O   1 
ATOM   209   C  CB  . TYR A 1  28  ? -11.827 9.491   51.968  1.00 39.63  ?  28  TYR A CB  1 
ATOM   210   C  CG  . TYR A 1  28  ? -11.877 9.642   50.456  1.00 38.82  ?  28  TYR A CG  1 
ATOM   211   C  CD1 . TYR A 1  28  ? -10.731 9.487   49.678  1.00 39.37  ?  28  TYR A CD1 1 
ATOM   212   C  CD2 . TYR A 1  28  ? -13.074 9.933   49.802  1.00 39.13  ?  28  TYR A CD2 1 
ATOM   213   C  CE1 . TYR A 1  28  ? -10.780 9.592   48.288  1.00 38.35  ?  28  TYR A CE1 1 
ATOM   214   C  CE2 . TYR A 1  28  ? -13.131 10.052  48.413  1.00 38.98  ?  28  TYR A CE2 1 
ATOM   215   C  CZ  . TYR A 1  28  ? -11.979 9.882   47.660  1.00 42.77  ?  28  TYR A CZ  1 
ATOM   216   O  OH  . TYR A 1  28  ? -12.016 9.993   46.291  1.00 39.42  ?  28  TYR A OH  1 
ATOM   217   N  N   . THR A 1  29  ? -12.286 6.574   54.294  1.00 41.94  ?  29  THR A N   1 
ATOM   218   C  CA  . THR A 1  29  ? -12.792 6.252   55.641  1.00 42.46  ?  29  THR A CA  1 
ATOM   219   C  C   . THR A 1  29  ? -11.989 5.172   56.378  1.00 45.68  ?  29  THR A C   1 
ATOM   220   O  O   . THR A 1  29  ? -12.415 4.703   57.440  1.00 45.48  ?  29  THR A O   1 
ATOM   221   C  CB  . THR A 1  29  ? -14.290 5.884   55.570  1.00 50.55  ?  29  THR A CB  1 
ATOM   222   O  OG1 . THR A 1  29  ? -14.501 4.853   54.602  1.00 51.99  ?  29  THR A OG1 1 
ATOM   223   C  CG2 . THR A 1  29  ? -15.187 7.080   55.255  1.00 47.99  ?  29  THR A CG2 1 
ATOM   224   N  N   . PHE A 1  30  ? -10.803 4.828   55.858  1.00 40.47  ?  30  PHE A N   1 
ATOM   225   C  CA  . PHE A 1  30  ? -9.958  3.777   56.430  1.00 39.61  ?  30  PHE A CA  1 
ATOM   226   C  C   . PHE A 1  30  ? -8.894  4.281   57.410  1.00 43.62  ?  30  PHE A C   1 
ATOM   227   O  O   . PHE A 1  30  ? -8.210  3.468   58.040  1.00 43.64  ?  30  PHE A O   1 
ATOM   228   C  CB  . PHE A 1  30  ? -9.320  2.948   55.296  1.00 40.89  ?  30  PHE A CB  1 
ATOM   229   C  CG  . PHE A 1  30  ? -10.299 2.560   54.214  1.00 42.17  ?  30  PHE A CG  1 
ATOM   230   C  CD1 . PHE A 1  30  ? -11.259 1.579   54.441  1.00 46.05  ?  30  PHE A CD1 1 
ATOM   231   C  CD2 . PHE A 1  30  ? -10.287 3.200   52.982  1.00 43.52  ?  30  PHE A CD2 1 
ATOM   232   C  CE1 . PHE A 1  30  ? -12.181 1.239   53.449  1.00 46.70  ?  30  PHE A CE1 1 
ATOM   233   C  CE2 . PHE A 1  30  ? -11.212 2.861   51.991  1.00 45.88  ?  30  PHE A CE2 1 
ATOM   234   C  CZ  . PHE A 1  30  ? -12.146 1.877   52.228  1.00 44.27  ?  30  PHE A CZ  1 
ATOM   235   N  N   . GLY A 1  31  ? -8.768  5.599   57.536  1.00 39.07  ?  31  GLY A N   1 
ATOM   236   C  CA  . GLY A 1  31  ? -7.783  6.205   58.421  1.00 38.34  ?  31  GLY A CA  1 
ATOM   237   C  C   . GLY A 1  31  ? -6.370  6.166   57.868  1.00 39.01  ?  31  GLY A C   1 
ATOM   238   O  O   . GLY A 1  31  ? -5.410  6.134   58.643  1.00 38.20  ?  31  GLY A O   1 
ATOM   239   N  N   . GLY A 1  32  ? -6.247  6.172   56.537  1.00 32.66  ?  32  GLY A N   1 
ATOM   240   C  CA  . GLY A 1  32  ? -4.957  6.173   55.852  1.00 31.95  ?  32  GLY A CA  1 
ATOM   241   C  C   . GLY A 1  32  ? -4.101  4.949   56.117  1.00 35.05  ?  32  GLY A C   1 
ATOM   242   O  O   . GLY A 1  32  ? -4.606  3.827   56.085  1.00 33.63  ?  32  GLY A O   1 
ATOM   243   N  N   . TRP A 1  33  ? -2.799  5.164   56.409  1.00 32.53  ?  33  TRP A N   1 
ATOM   244   C  CA  . TRP A 1  33  ? -1.835  4.090   56.699  1.00 32.71  ?  33  TRP A CA  1 
ATOM   245   C  C   . TRP A 1  33  ? -2.191  3.235   57.934  1.00 37.43  ?  33  TRP A C   1 
ATOM   246   O  O   . TRP A 1  33  ? -1.779  2.077   58.009  1.00 36.10  ?  33  TRP A O   1 
ATOM   247   C  CB  . TRP A 1  33  ? -0.396  4.643   56.820  1.00 31.16  ?  33  TRP A CB  1 
ATOM   248   C  CG  . TRP A 1  33  ? -0.168  5.587   57.975  1.00 32.42  ?  33  TRP A CG  1 
ATOM   249   C  CD1 . TRP A 1  33  ? -0.209  6.950   57.934  1.00 35.32  ?  33  TRP A CD1 1 
ATOM   250   C  CD2 . TRP A 1  33  ? 0.159   5.238   59.333  1.00 32.41  ?  33  TRP A CD2 1 
ATOM   251   N  NE1 . TRP A 1  33  ? 0.047   7.472   59.184  1.00 35.10  ?  33  TRP A NE1 1 
ATOM   252   C  CE2 . TRP A 1  33  ? 0.285   6.445   60.059  1.00 36.40  ?  33  TRP A CE2 1 
ATOM   253   C  CE3 . TRP A 1  33  ? 0.338   4.019   60.013  1.00 33.55  ?  33  TRP A CE3 1 
ATOM   254   C  CZ2 . TRP A 1  33  ? 0.588   6.471   61.425  1.00 36.10  ?  33  TRP A CZ2 1 
ATOM   255   C  CZ3 . TRP A 1  33  ? 0.619   4.044   61.375  1.00 35.21  ?  33  TRP A CZ3 1 
ATOM   256   C  CH2 . TRP A 1  33  ? 0.754   5.259   62.064  1.00 36.14  ?  33  TRP A CH2 1 
ATOM   257   N  N   . GLN A 1  34  ? -2.938  3.807   58.901  1.00 36.27  ?  34  GLN A N   1 
ATOM   258   C  CA  . GLN A 1  34  ? -3.327  3.139   60.150  1.00 36.94  ?  34  GLN A CA  1 
ATOM   259   C  C   . GLN A 1  34  ? -4.181  1.864   59.951  1.00 39.06  ?  34  GLN A C   1 
ATOM   260   O  O   . GLN A 1  34  ? -4.266  1.042   60.867  1.00 37.99  ?  34  GLN A O   1 
ATOM   261   C  CB  . GLN A 1  34  ? -4.014  4.126   61.111  1.00 39.14  ?  34  GLN A CB  1 
ATOM   262   C  CG  . GLN A 1  34  ? -3.050  5.177   61.663  1.00 52.15  ?  34  GLN A CG  1 
ATOM   263   C  CD  . GLN A 1  34  ? -3.696  6.085   62.678  1.00 69.03  ?  34  GLN A CD  1 
ATOM   264   O  OE1 . GLN A 1  34  ? -4.154  5.649   63.739  1.00 67.11  ?  34  GLN A OE1 1 
ATOM   265   N  NE2 . GLN A 1  34  ? -3.699  7.378   62.393  1.00 56.98  ?  34  GLN A NE2 1 
ATOM   266   N  N   . GLN A 1  35  ? -4.759  1.679   58.743  1.00 34.92  ?  35  GLN A N   1 
ATOM   267   C  CA  . GLN A 1  35  ? -5.552  0.497   58.397  1.00 34.12  ?  35  GLN A CA  1 
ATOM   268   C  C   . GLN A 1  35  ? -4.676  -0.771  58.278  1.00 36.85  ?  35  GLN A C   1 
ATOM   269   O  O   . GLN A 1  35  ? -5.211  -1.878  58.378  1.00 36.38  ?  35  GLN A O   1 
ATOM   270   C  CB  . GLN A 1  35  ? -6.323  0.733   57.072  1.00 35.33  ?  35  GLN A CB  1 
ATOM   271   C  CG  . GLN A 1  35  ? -5.429  0.738   55.813  1.00 35.80  ?  35  GLN A CG  1 
ATOM   272   C  CD  . GLN A 1  35  ? -6.202  0.954   54.548  1.00 42.25  ?  35  GLN A CD  1 
ATOM   273   O  OE1 . GLN A 1  35  ? -6.713  0.015   53.937  1.00 39.60  ?  35  GLN A OE1 1 
ATOM   274   N  NE2 . GLN A 1  35  ? -6.303  2.194   54.124  1.00 31.96  ?  35  GLN A NE2 1 
ATOM   275   N  N   . SER A 1  36  ? -3.356  -0.604  57.988  1.00 32.38  ?  36  SER A N   1 
ATOM   276   C  CA  . SER A 1  36  ? -2.417  -1.699  57.749  1.00 32.10  ?  36  SER A CA  1 
ATOM   277   C  C   . SER A 1  36  ? -1.497  -2.017  58.920  1.00 37.82  ?  36  SER A C   1 
ATOM   278   O  O   . SER A 1  36  ? -0.781  -1.137  59.405  1.00 38.35  ?  36  SER A O   1 
ATOM   279   C  CB  . SER A 1  36  ? -1.594  -1.430  56.490  1.00 33.21  ?  36  SER A CB  1 
ATOM   280   O  OG  . SER A 1  36  ? -0.378  -2.161  56.484  1.00 40.38  ?  36  SER A OG  1 
ATOM   281   N  N   . ALA A 1  37  ? -1.481  -3.301  59.332  1.00 34.41  ?  37  ALA A N   1 
ATOM   282   C  CA  . ALA A 1  37  ? -0.634  -3.818  60.411  1.00 34.14  ?  37  ALA A CA  1 
ATOM   283   C  C   . ALA A 1  37  ? 0.856   -3.652  60.053  1.00 36.05  ?  37  ALA A C   1 
ATOM   284   O  O   . ALA A 1  37  ? 1.666   -3.362  60.932  1.00 34.74  ?  37  ALA A O   1 
ATOM   285   C  CB  . ALA A 1  37  ? -0.953  -5.282  60.663  1.00 35.18  ?  37  ALA A CB  1 
ATOM   286   N  N   . ARG A 1  38  ? 1.210   -3.806  58.763  1.00 32.63  ?  38  ARG A N   1 
ATOM   287   C  CA  . ARG A 1  38  ? 2.597   -3.631  58.313  1.00 32.12  ?  38  ARG A CA  1 
ATOM   288   C  C   . ARG A 1  38  ? 3.054   -2.173  58.404  1.00 34.79  ?  38  ARG A C   1 
ATOM   289   O  O   . ARG A 1  38  ? 4.146   -1.923  58.905  1.00 35.16  ?  38  ARG A O   1 
ATOM   290   C  CB  . ARG A 1  38  ? 2.816   -4.217  56.907  1.00 31.34  ?  38  ARG A CB  1 
ATOM   291   C  CG  . ARG A 1  38  ? 4.289   -4.434  56.534  1.00 35.30  ?  38  ARG A CG  1 
ATOM   292   C  CD  . ARG A 1  38  ? 5.075   -5.280  57.535  1.00 34.10  ?  38  ARG A CD  1 
ATOM   293   N  NE  . ARG A 1  38  ? 4.648   -6.677  57.535  1.00 33.87  ?  38  ARG A NE  1 
ATOM   294   C  CZ  . ARG A 1  38  ? 3.993   -7.274  58.522  1.00 53.16  ?  38  ARG A CZ  1 
ATOM   295   N  NH1 . ARG A 1  38  ? 3.698   -6.612  59.631  1.00 39.92  1  38  ARG A NH1 1 
ATOM   296   N  NH2 . ARG A 1  38  ? 3.640   -8.546  58.413  1.00 49.50  ?  38  ARG A NH2 1 
ATOM   297   N  N   . LYS A 1  39  ? 2.212   -1.218  57.950  1.00 31.07  ?  39  LYS A N   1 
ATOM   298   C  CA  . LYS A 1  39  ? 2.527   0.219   58.023  1.00 30.29  ?  39  LYS A CA  1 
ATOM   299   C  C   . LYS A 1  39  ? 2.671   0.665   59.495  1.00 32.80  ?  39  LYS A C   1 
ATOM   300   O  O   . LYS A 1  39  ? 3.584   1.430   59.809  1.00 31.13  ?  39  LYS A O   1 
ATOM   301   C  CB  . LYS A 1  39  ? 1.490   1.072   57.269  1.00 32.52  ?  39  LYS A CB  1 
ATOM   302   C  CG  . LYS A 1  39  ? 1.343   0.760   55.763  1.00 36.82  ?  39  LYS A CG  1 
ATOM   303   C  CD  . LYS A 1  39  ? 2.605   0.994   54.921  1.00 34.43  ?  39  LYS A CD  1 
ATOM   304   C  CE  . LYS A 1  39  ? 2.256   1.083   53.446  1.00 36.78  ?  39  LYS A CE  1 
ATOM   305   N  NZ  . LYS A 1  39  ? 3.443   0.908   52.560  1.00 30.06  1  39  LYS A NZ  1 
ATOM   306   N  N   . ARG A 1  40  ? 1.807   0.138   60.401  1.00 29.62  ?  40  ARG A N   1 
ATOM   307   C  CA  . ARG A 1  40  ? 1.879   0.425   61.842  1.00 29.53  ?  40  ARG A CA  1 
ATOM   308   C  C   . ARG A 1  40  ? 3.204   -0.093  62.419  1.00 34.56  ?  40  ARG A C   1 
ATOM   309   O  O   . ARG A 1  40  ? 3.824   0.599   63.225  1.00 34.57  ?  40  ARG A O   1 
ATOM   310   C  CB  . ARG A 1  40  ? 0.675   -0.164  62.605  1.00 29.37  ?  40  ARG A CB  1 
ATOM   311   C  CG  . ARG A 1  40  ? -0.663  0.508   62.268  1.00 37.42  ?  40  ARG A CG  1 
ATOM   312   C  CD  . ARG A 1  40  ? -1.777  0.223   63.273  1.00 41.19  ?  40  ARG A CD  1 
ATOM   313   N  NE  . ARG A 1  40  ? -1.982  -1.209  63.517  1.00 44.74  ?  40  ARG A NE  1 
ATOM   314   C  CZ  . ARG A 1  40  ? -2.783  -1.998  62.805  1.00 56.24  ?  40  ARG A CZ  1 
ATOM   315   N  NH1 . ARG A 1  40  ? -3.482  -1.507  61.788  1.00 41.22  1  40  ARG A NH1 1 
ATOM   316   N  NH2 . ARG A 1  40  ? -2.889  -3.285  63.103  1.00 43.88  ?  40  ARG A NH2 1 
ATOM   317   N  N   . GLU A 1  41  ? 3.658   -1.292  61.972  1.00 31.54  ?  41  GLU A N   1 
ATOM   318   C  CA  . GLU A 1  41  ? 4.934   -1.885  62.391  1.00 31.36  ?  41  GLU A CA  1 
ATOM   319   C  C   . GLU A 1  41  ? 6.101   -0.983  61.943  1.00 33.77  ?  41  GLU A C   1 
ATOM   320   O  O   . GLU A 1  41  ? 7.027   -0.769  62.715  1.00 33.35  ?  41  GLU A O   1 
ATOM   321   C  CB  . GLU A 1  41  ? 5.099   -3.305  61.818  1.00 32.59  ?  41  GLU A CB  1 
ATOM   322   C  CG  . GLU A 1  41  ? 6.368   -4.012  62.279  1.00 40.06  ?  41  GLU A CG  1 
ATOM   323   C  CD  . GLU A 1  41  ? 6.890   -5.169  61.444  1.00 50.93  ?  41  GLU A CD  1 
ATOM   324   O  OE1 . GLU A 1  41  ? 6.157   -5.665  60.560  1.00 43.63  ?  41  GLU A OE1 1 
ATOM   325   O  OE2 . GLU A 1  41  ? 8.055   -5.565  61.663  1.00 44.20  -1 41  GLU A OE2 1 
ATOM   326   N  N   . PHE A 1  42  ? 6.040   -0.449  60.705  1.00 29.44  ?  42  PHE A N   1 
ATOM   327   C  CA  . PHE A 1  42  ? 7.070   0.444   60.152  1.00 28.56  ?  42  PHE A CA  1 
ATOM   328   C  C   . PHE A 1  42  ? 7.196   1.748   60.949  1.00 32.39  ?  42  PHE A C   1 
ATOM   329   O  O   . PHE A 1  42  ? 8.313   2.165   61.262  1.00 33.31  ?  42  PHE A O   1 
ATOM   330   C  CB  . PHE A 1  42  ? 6.788   0.753   58.666  1.00 29.54  ?  42  PHE A CB  1 
ATOM   331   C  CG  . PHE A 1  42  ? 6.938   -0.369  57.658  1.00 30.07  ?  42  PHE A CG  1 
ATOM   332   C  CD1 . PHE A 1  42  ? 7.447   -1.610  58.035  1.00 32.60  ?  42  PHE A CD1 1 
ATOM   333   C  CD2 . PHE A 1  42  ? 6.592   -0.175  56.327  1.00 31.04  ?  42  PHE A CD2 1 
ATOM   334   C  CE1 . PHE A 1  42  ? 7.582   -2.642  57.102  1.00 33.26  ?  42  PHE A CE1 1 
ATOM   335   C  CE2 . PHE A 1  42  ? 6.733   -1.207  55.394  1.00 33.88  ?  42  PHE A CE2 1 
ATOM   336   C  CZ  . PHE A 1  42  ? 7.233   -2.432  55.786  1.00 31.70  ?  42  PHE A CZ  1 
ATOM   337   N  N   . VAL A 1  43  ? 6.046   2.380   61.287  1.00 29.49  ?  43  VAL A N   1 
ATOM   338   C  CA  . VAL A 1  43  ? 5.998   3.604   62.094  1.00 29.99  ?  43  VAL A CA  1 
ATOM   339   C  C   . VAL A 1  43  ? 6.632   3.329   63.478  1.00 35.49  ?  43  VAL A C   1 
ATOM   340   O  O   . VAL A 1  43  ? 7.518   4.083   63.897  1.00 34.65  ?  43  VAL A O   1 
ATOM   341   C  CB  . VAL A 1  43  ? 4.569   4.204   62.171  1.00 34.28  ?  43  VAL A CB  1 
ATOM   342   C  CG1 . VAL A 1  43  ? 4.502   5.369   63.168  1.00 34.62  ?  43  VAL A CG1 1 
ATOM   343   C  CG2 . VAL A 1  43  ? 4.097   4.656   60.789  1.00 33.64  ?  43  VAL A CG2 1 
ATOM   344   N  N   . GLU A 1  44  ? 6.227   2.208   64.138  1.00 33.52  ?  44  GLU A N   1 
ATOM   345   C  CA  . GLU A 1  44  ? 6.756   1.780   65.442  1.00 34.25  ?  44  GLU A CA  1 
ATOM   346   C  C   . GLU A 1  44  ? 8.264   1.475   65.382  1.00 37.86  ?  44  GLU A C   1 
ATOM   347   O  O   . GLU A 1  44  ? 8.993   1.862   66.302  1.00 37.67  ?  44  GLU A O   1 
ATOM   348   C  CB  . GLU A 1  44  ? 5.985   0.571   65.990  1.00 36.48  ?  44  GLU A CB  1 
ATOM   349   C  CG  . GLU A 1  44  ? 4.622   0.909   66.573  1.00 52.18  ?  44  GLU A CG  1 
ATOM   350   C  CD  . GLU A 1  44  ? 3.723   -0.282  66.847  1.00 82.84  ?  44  GLU A CD  1 
ATOM   351   O  OE1 . GLU A 1  44  ? 2.520   -0.205  66.506  1.00 81.47  ?  44  GLU A OE1 1 
ATOM   352   O  OE2 . GLU A 1  44  ? 4.212   -1.288  67.409  1.00 83.19  -1 44  GLU A OE2 1 
ATOM   353   N  N   . ALA A 1  45  ? 8.731   0.808   64.298  1.00 33.94  ?  45  ALA A N   1 
ATOM   354   C  CA  . ALA A 1  45  ? 10.153  0.486   64.102  1.00 33.60  ?  45  ALA A CA  1 
ATOM   355   C  C   . ALA A 1  45  ? 10.988  1.761   63.930  1.00 37.47  ?  45  ALA A C   1 
ATOM   356   O  O   . ALA A 1  45  ? 12.096  1.837   64.460  1.00 37.00  ?  45  ALA A O   1 
ATOM   357   C  CB  . ALA A 1  45  ? 10.336  -0.421  62.904  1.00 33.78  ?  45  ALA A CB  1 
ATOM   358   N  N   . ASN A 1  46  ? 10.425  2.778   63.243  1.00 34.46  ?  46  ASN A N   1 
ATOM   359   C  CA  . ASN A 1  46  ? 11.082  4.069   63.035  1.00 34.81  ?  46  ASN A CA  1 
ATOM   360   C  C   . ASN A 1  46  ? 11.339  4.785   64.366  1.00 40.52  ?  46  ASN A C   1 
ATOM   361   O  O   . ASN A 1  46  ? 12.417  5.333   64.557  1.00 39.06  ?  46  ASN A O   1 
ATOM   362   C  CB  . ASN A 1  46  ? 10.270  4.953   62.083  1.00 34.81  ?  46  ASN A CB  1 
ATOM   363   C  CG  . ASN A 1  46  ? 10.959  6.250   61.731  1.00 47.04  ?  46  ASN A CG  1 
ATOM   364   O  OD1 . ASN A 1  46  ? 12.009  6.279   61.074  1.00 35.64  ?  46  ASN A OD1 1 
ATOM   365   N  ND2 . ASN A 1  46  ? 10.386  7.357   62.181  1.00 36.88  ?  46  ASN A ND2 1 
ATOM   366   N  N   . GLU A 1  47  ? 10.362  4.745   65.288  1.00 40.51  ?  47  GLU A N   1 
ATOM   367   C  CA  . GLU A 1  47  ? 10.430  5.368   66.613  1.00 43.13  ?  47  GLU A CA  1 
ATOM   368   C  C   . GLU A 1  47  ? 11.450  4.724   67.540  1.00 51.27  ?  47  GLU A C   1 
ATOM   369   O  O   . GLU A 1  47  ? 12.152  5.443   68.249  1.00 51.67  ?  47  GLU A O   1 
ATOM   370   C  CB  . GLU A 1  47  ? 9.054   5.320   67.314  1.00 45.25  ?  47  GLU A CB  1 
ATOM   371   C  CG  . GLU A 1  47  ? 8.017   6.300   66.788  1.00 60.53  ?  47  GLU A CG  1 
ATOM   372   C  CD  . GLU A 1  47  ? 8.373   7.777   66.806  1.00 88.99  ?  47  GLU A CD  1 
ATOM   373   O  OE1 . GLU A 1  47  ? 9.001   8.240   67.786  1.00 92.04  ?  47  GLU A OE1 1 
ATOM   374   O  OE2 . GLU A 1  47  ? 7.995   8.477   65.840  1.00 81.32  -1 47  GLU A OE2 1 
ATOM   375   N  N   . LYS A 1  48  ? 11.485  3.375   67.586  1.00 50.82  ?  48  LYS A N   1 
ATOM   376   C  CA  . LYS A 1  48  ? 12.336  2.607   68.499  1.00 52.39  ?  48  LYS A CA  1 
ATOM   377   C  C   . LYS A 1  48  ? 13.778  2.438   68.023  1.00 58.06  ?  48  LYS A C   1 
ATOM   378   O  O   . LYS A 1  48  ? 14.576  3.370   68.154  1.00 57.45  ?  48  LYS A O   1 
ATOM   379   C  CB  . LYS A 1  48  ? 11.700  1.238   68.831  1.00 55.87  ?  48  LYS A CB  1 
ATOM   380   C  CG  . LYS A 1  48  ? 10.412  1.311   69.643  1.00 77.04  ?  48  LYS A CG  1 
ATOM   381   C  CD  . LYS A 1  48  ? 9.848   -0.083  69.877  1.00 90.57  ?  48  LYS A CD  1 
ATOM   382   C  CE  . LYS A 1  48  ? 8.577   -0.060  70.687  1.00 104.08 ?  48  LYS A CE  1 
ATOM   383   N  NZ  . LYS A 1  48  ? 8.053   -1.432  70.916  1.00 114.00 1  48  LYS A NZ  1 
ATOM   384   N  N   . ILE A 1  49  ? 14.107  1.231   67.503  1.00 56.13  ?  49  ILE A N   1 
ATOM   385   C  CA  . ILE A 1  49  ? 15.426  0.773   67.034  1.00 56.14  ?  49  ILE A CA  1 
ATOM   386   C  C   . ILE A 1  49  ? 16.083  1.741   66.034  1.00 58.56  ?  49  ILE A C   1 
ATOM   387   O  O   . ILE A 1  49  ? 17.291  1.952   66.114  1.00 58.02  ?  49  ILE A O   1 
ATOM   388   C  CB  . ILE A 1  49  ? 15.328  -0.690  66.473  1.00 59.64  ?  49  ILE A CB  1 
ATOM   389   C  CG1 . ILE A 1  49  ? 14.598  -1.663  67.456  1.00 61.17  ?  49  ILE A CG1 1 
ATOM   390   C  CG2 . ILE A 1  49  ? 16.693  -1.262  66.026  1.00 60.37  ?  49  ILE A CG2 1 
ATOM   391   C  CD1 . ILE A 1  49  ? 15.203  -1.820  68.950  1.00 71.76  ?  49  ILE A CD1 1 
ATOM   392   N  N   . VAL A 1  50  ? 15.298  2.327   65.114  1.00 53.68  ?  50  VAL A N   1 
ATOM   393   C  CA  . VAL A 1  50  ? 15.810  3.237   64.086  1.00 52.41  ?  50  VAL A CA  1 
ATOM   394   C  C   . VAL A 1  50  ? 16.322  4.567   64.684  1.00 55.22  ?  50  VAL A C   1 
ATOM   395   O  O   . VAL A 1  50  ? 17.478  4.924   64.445  1.00 53.61  ?  50  VAL A O   1 
ATOM   396   C  CB  . VAL A 1  50  ? 14.774  3.443   62.952  1.00 55.92  ?  50  VAL A CB  1 
ATOM   397   C  CG1 . VAL A 1  50  ? 15.133  4.627   62.061  1.00 55.48  ?  50  VAL A CG1 1 
ATOM   398   C  CG2 . VAL A 1  50  ? 14.608  2.176   62.121  1.00 55.26  ?  50  VAL A CG2 1 
ATOM   399   N  N   . ALA A 1  51  ? 15.467  5.279   65.456  1.00 51.78  ?  51  ALA A N   1 
ATOM   400   C  CA  . ALA A 1  51  ? 15.780  6.583   66.052  1.00 51.99  ?  51  ALA A CA  1 
ATOM   401   C  C   . ALA A 1  51  ? 17.062  6.628   66.886  1.00 55.28  ?  51  ALA A C   1 
ATOM   402   O  O   . ALA A 1  51  ? 17.839  7.572   66.728  1.00 55.12  ?  51  ALA A O   1 
ATOM   403   C  CB  . ALA A 1  51  ? 14.607  7.087   66.869  1.00 53.41  ?  51  ALA A CB  1 
ATOM   404   N  N   . GLU A 1  52  ? 17.293  5.609   67.750  1.00 51.02  ?  52  GLU A N   1 
ATOM   405   C  CA  . GLU A 1  52  ? 18.473  5.519   68.626  1.00 50.36  ?  52  GLU A CA  1 
ATOM   406   C  C   . GLU A 1  52  ? 19.801  5.397   67.865  1.00 50.75  ?  52  GLU A C   1 
ATOM   407   O  O   . GLU A 1  52  ? 20.845  5.762   68.407  1.00 50.07  ?  52  GLU A O   1 
ATOM   408   C  CB  . GLU A 1  52  ? 18.327  4.391   69.672  1.00 52.23  ?  52  GLU A CB  1 
ATOM   409   C  CG  . GLU A 1  52  ? 18.071  2.999   69.108  1.00 61.85  ?  52  GLU A CG  1 
ATOM   410   C  CD  . GLU A 1  52  ? 17.511  1.971   70.075  1.00 83.98  ?  52  GLU A CD  1 
ATOM   411   O  OE1 . GLU A 1  52  ? 17.858  0.776   69.935  1.00 78.07  ?  52  GLU A OE1 1 
ATOM   412   O  OE2 . GLU A 1  52  ? 16.703  2.349   70.954  1.00 80.39  -1 52  GLU A OE2 1 
ATOM   413   N  N   . LYS A 1  53  ? 19.750  4.895   66.614  1.00 44.99  ?  53  LYS A N   1 
ATOM   414   C  CA  . LYS A 1  53  ? 20.911  4.695   65.742  1.00 43.39  ?  53  LYS A CA  1 
ATOM   415   C  C   . LYS A 1  53  ? 21.203  5.903   64.832  1.00 44.15  ?  53  LYS A C   1 
ATOM   416   O  O   . LYS A 1  53  ? 22.289  5.968   64.248  1.00 42.72  ?  53  LYS A O   1 
ATOM   417   C  CB  . LYS A 1  53  ? 20.710  3.439   64.868  1.00 45.82  ?  53  LYS A CB  1 
ATOM   418   C  CG  . LYS A 1  53  ? 20.459  2.163   65.649  1.00 58.28  ?  53  LYS A CG  1 
ATOM   419   C  CD  . LYS A 1  53  ? 21.211  0.992   65.068  1.00 67.12  ?  53  LYS A CD  1 
ATOM   420   C  CE  . LYS A 1  53  ? 20.728  -0.302  65.664  1.00 75.82  ?  53  LYS A CE  1 
ATOM   421   N  NZ  . LYS A 1  53  ? 21.270  -1.476  64.934  1.00 83.76  1  53  LYS A NZ  1 
ATOM   422   N  N   . ARG A 1  54  ? 20.255  6.865   64.731  1.00 38.59  ?  54  ARG A N   1 
ATOM   423   C  CA  . ARG A 1  54  ? 20.373  8.007   63.817  1.00 36.76  ?  54  ARG A CA  1 
ATOM   424   C  C   . ARG A 1  54  ? 20.753  9.349   64.441  1.00 41.93  ?  54  ARG A C   1 
ATOM   425   O  O   . ARG A 1  54  ? 20.941  10.321  63.704  1.00 40.80  ?  54  ARG A O   1 
ATOM   426   C  CB  . ARG A 1  54  ? 19.078  8.167   63.004  1.00 30.19  ?  54  ARG A CB  1 
ATOM   427   C  CG  . ARG A 1  54  ? 18.875  7.023   62.018  1.00 30.71  ?  54  ARG A CG  1 
ATOM   428   C  CD  . ARG A 1  54  ? 17.605  7.187   61.218  1.00 30.44  ?  54  ARG A CD  1 
ATOM   429   N  NE  . ARG A 1  54  ? 17.657  8.282   60.245  1.00 27.31  ?  54  ARG A NE  1 
ATOM   430   C  CZ  . ARG A 1  54  ? 18.154  8.177   59.017  1.00 35.85  ?  54  ARG A CZ  1 
ATOM   431   N  NH1 . ARG A 1  54  ? 18.723  7.047   58.619  1.00 24.98  1  54  ARG A NH1 1 
ATOM   432   N  NH2 . ARG A 1  54  ? 18.114  9.211   58.189  1.00 24.87  ?  54  ARG A NH2 1 
ATOM   433   N  N   . GLY A 1  55  ? 20.848  9.400   65.768  1.00 40.87  ?  55  GLY A N   1 
ATOM   434   C  CA  . GLY A 1  55  ? 21.193  10.615  66.499  1.00 41.84  ?  55  GLY A CA  1 
ATOM   435   C  C   . GLY A 1  55  ? 20.297  11.801  66.195  1.00 46.78  ?  55  GLY A C   1 
ATOM   436   O  O   . GLY A 1  55  ? 20.790  12.907  65.957  1.00 46.67  ?  55  GLY A O   1 
ATOM   437   N  N   . GLY A 1  56  ? 18.987  11.552  66.147  1.00 43.73  ?  56  GLY A N   1 
ATOM   438   C  CA  . GLY A 1  56  ? 17.989  12.587  65.896  1.00 43.24  ?  56  GLY A CA  1 
ATOM   439   C  C   . GLY A 1  56  ? 17.710  12.957  64.452  1.00 45.24  ?  56  GLY A C   1 
ATOM   440   O  O   . GLY A 1  56  ? 16.872  13.832  64.207  1.00 46.73  ?  56  GLY A O   1 
ATOM   441   N  N   . ILE A 1  57  ? 18.395  12.320  63.477  1.00 37.27  ?  57  ILE A N   1 
ATOM   442   C  CA  . ILE A 1  57  ? 18.143  12.618  62.061  1.00 35.23  ?  57  ILE A CA  1 
ATOM   443   C  C   . ILE A 1  57  ? 16.880  11.847  61.650  1.00 36.68  ?  57  ILE A C   1 
ATOM   444   O  O   . ILE A 1  57  ? 16.867  10.620  61.756  1.00 34.72  ?  57  ILE A O   1 
ATOM   445   C  CB  . ILE A 1  57  ? 19.362  12.362  61.118  1.00 36.83  ?  57  ILE A CB  1 
ATOM   446   C  CG1 . ILE A 1  57  ? 20.604  13.157  61.586  1.00 37.45  ?  57  ILE A CG1 1 
ATOM   447   C  CG2 . ILE A 1  57  ? 19.001  12.720  59.666  1.00 36.31  ?  57  ILE A CG2 1 
ATOM   448   C  CD1 . ILE A 1  57  ? 21.948  12.704  60.990  1.00 39.82  ?  57  ILE A CD1 1 
ATOM   449   N  N   . PRO A 1  58  ? 15.794  12.537  61.240  1.00 34.58  ?  58  PRO A N   1 
ATOM   450   C  CA  . PRO A 1  58  ? 14.562  11.811  60.885  1.00 33.98  ?  58  PRO A CA  1 
ATOM   451   C  C   . PRO A 1  58  ? 14.706  10.901  59.679  1.00 34.08  ?  58  PRO A C   1 
ATOM   452   O  O   . PRO A 1  58  ? 15.653  11.044  58.903  1.00 30.69  ?  58  PRO A O   1 
ATOM   453   C  CB  . PRO A 1  58  ? 13.533  12.922  60.648  1.00 36.67  ?  58  PRO A CB  1 
ATOM   454   C  CG  . PRO A 1  58  ? 14.332  14.123  60.336  1.00 41.89  ?  58  PRO A CG  1 
ATOM   455   C  CD  . PRO A 1  58  ? 15.628  13.996  61.079  1.00 37.52  ?  58  PRO A CD  1 
ATOM   456   N  N   . MET A 1  59  ? 13.770  9.952   59.544  1.00 31.16  ?  59  MET A N   1 
ATOM   457   C  CA  . MET A 1  59  ? 13.789  9.024   58.431  1.00 30.95  ?  59  MET A CA  1 
ATOM   458   C  C   . MET A 1  59  ? 12.373  8.825   57.894  1.00 31.90  ?  59  MET A C   1 
ATOM   459   O  O   . MET A 1  59  ? 11.846  9.732   57.249  1.00 29.86  ?  59  MET A O   1 
ATOM   460   C  CB  . MET A 1  59  ? 14.484  7.706   58.817  1.00 33.85  ?  59  MET A CB  1 
ATOM   461   C  CG  . MET A 1  59  ? 14.955  6.925   57.602  1.00 38.22  ?  59  MET A CG  1 
ATOM   462   S  SD  . MET A 1  59  ? 15.810  5.378   57.947  1.00 43.53  ?  59  MET A SD  1 
ATOM   463   C  CE  . MET A 1  59  ? 14.531  4.436   58.548  1.00 40.10  ?  59  MET A CE  1 
ATOM   464   N  N   . TYR A 1  60  ? 11.754  7.674   58.197  1.00 28.55  ?  60  TYR A N   1 
ATOM   465   C  CA  . TYR A 1  60  ? 10.417  7.314   57.746  1.00 28.54  ?  60  TYR A CA  1 
ATOM   466   C  C   . TYR A 1  60  ? 9.373   8.274   58.312  1.00 32.76  ?  60  TYR A C   1 
ATOM   467   O  O   . TYR A 1  60  ? 9.296   8.476   59.529  1.00 33.26  ?  60  TYR A O   1 
ATOM   468   C  CB  . TYR A 1  60  ? 10.114  5.848   58.114  1.00 29.32  ?  60  TYR A CB  1 
ATOM   469   C  CG  . TYR A 1  60  ? 8.821   5.302   57.549  1.00 29.37  ?  60  TYR A CG  1 
ATOM   470   C  CD1 . TYR A 1  60  ? 8.710   4.964   56.199  1.00 30.33  ?  60  TYR A CD1 1 
ATOM   471   C  CD2 . TYR A 1  60  ? 7.727   5.064   58.372  1.00 29.76  ?  60  TYR A CD2 1 
ATOM   472   C  CE1 . TYR A 1  60  ? 7.526   4.436   55.679  1.00 30.16  ?  60  TYR A CE1 1 
ATOM   473   C  CE2 . TYR A 1  60  ? 6.543   4.526   57.868  1.00 30.52  ?  60  TYR A CE2 1 
ATOM   474   C  CZ  . TYR A 1  60  ? 6.445   4.218   56.521  1.00 34.12  ?  60  TYR A CZ  1 
ATOM   475   O  OH  . TYR A 1  60  ? 5.269   3.702   56.034  1.00 33.61  ?  60  TYR A OH  1 
ATOM   476   N  N   . ASN A 1  61  ? 8.611   8.907   57.416  1.00 29.61  ?  61  ASN A N   1 
ATOM   477   C  CA  . ASN A 1  61  ? 7.584   9.887   57.761  1.00 29.74  ?  61  ASN A CA  1 
ATOM   478   C  C   . ASN A 1  61  ? 6.375   9.752   56.809  1.00 34.01  ?  61  ASN A C   1 
ATOM   479   O  O   . ASN A 1  61  ? 6.408   10.289  55.709  1.00 31.93  ?  61  ASN A O   1 
ATOM   480   C  CB  . ASN A 1  61  ? 8.170   11.321  57.750  1.00 29.14  ?  61  ASN A CB  1 
ATOM   481   C  CG  . ASN A 1  61  ? 7.254   12.399  58.306  1.00 46.00  ?  61  ASN A CG  1 
ATOM   482   O  OD1 . ASN A 1  61  ? 6.048   12.219  58.487  1.00 36.07  ?  61  ASN A OD1 1 
ATOM   483   N  ND2 . ASN A 1  61  ? 7.811   13.561  58.584  1.00 39.92  ?  61  ASN A ND2 1 
ATOM   484   N  N   . PRO A 1  62  ? 5.288   9.068   57.246  1.00 33.14  ?  62  PRO A N   1 
ATOM   485   C  CA  . PRO A 1  62  ? 4.099   8.915   56.376  1.00 33.82  ?  62  PRO A CA  1 
ATOM   486   C  C   . PRO A 1  62  ? 3.337   10.207  56.045  1.00 38.57  ?  62  PRO A C   1 
ATOM   487   O  O   . PRO A 1  62  ? 2.432   10.178  55.204  1.00 38.15  ?  62  PRO A O   1 
ATOM   488   C  CB  . PRO A 1  62  ? 3.187   7.968   57.175  1.00 36.29  ?  62  PRO A CB  1 
ATOM   489   C  CG  . PRO A 1  62  ? 4.005   7.416   58.267  1.00 41.04  ?  62  PRO A CG  1 
ATOM   490   C  CD  . PRO A 1  62  ? 5.097   8.391   58.544  1.00 36.32  ?  62  PRO A CD  1 
ATOM   491   N  N   . ASP A 1  63  ? 3.679   11.324  56.718  1.00 35.62  ?  63  ASP A N   1 
ATOM   492   C  CA  . ASP A 1  63  ? 3.026   12.628  56.567  1.00 35.78  ?  63  ASP A CA  1 
ATOM   493   C  C   . ASP A 1  63  ? 3.689   13.599  55.582  1.00 39.55  ?  63  ASP A C   1 
ATOM   494   O  O   . ASP A 1  63  ? 3.131   14.676  55.328  1.00 39.08  ?  63  ASP A O   1 
ATOM   495   C  CB  . ASP A 1  63  ? 2.891   13.297  57.949  1.00 38.33  ?  63  ASP A CB  1 
ATOM   496   C  CG  . ASP A 1  63  ? 1.977   12.568  58.914  1.00 50.87  ?  63  ASP A CG  1 
ATOM   497   O  OD1 . ASP A 1  63  ? 1.012   11.910  58.447  1.00 51.09  ?  63  ASP A OD1 1 
ATOM   498   O  OD2 . ASP A 1  63  ? 2.194   12.686  60.138  1.00 58.64  -1 63  ASP A OD2 1 
ATOM   499   N  N   . ILE A 1  64  ? 4.863   13.242  55.030  1.00 36.43  ?  64  ILE A N   1 
ATOM   500   C  CA  . ILE A 1  64  ? 5.568   14.145  54.126  1.00 36.95  ?  64  ILE A CA  1 
ATOM   501   C  C   . ILE A 1  64  ? 4.905   14.234  52.730  1.00 39.62  ?  64  ILE A C   1 
ATOM   502   O  O   . ILE A 1  64  ? 4.627   15.346  52.280  1.00 39.44  ?  64  ILE A O   1 
ATOM   503   C  CB  . ILE A 1  64  ? 7.106   13.893  54.055  1.00 40.81  ?  64  ILE A CB  1 
ATOM   504   C  CG1 . ILE A 1  64  ? 7.827   15.132  53.530  1.00 42.10  ?  64  ILE A CG1 1 
ATOM   505   C  CG2 . ILE A 1  64  ? 7.551   12.628  53.325  1.00 42.22  ?  64  ILE A CG2 1 
ATOM   506   C  CD1 . ILE A 1  64  ? 8.561   15.876  54.590  1.00 52.58  ?  64  ILE A CD1 1 
ATOM   507   N  N   . GLY A 1  65  ? 4.621   13.098  52.094  1.00 35.11  ?  65  GLY A N   1 
ATOM   508   C  CA  . GLY A 1  65  ? 4.037   13.072  50.763  1.00 33.69  ?  65  GLY A CA  1 
ATOM   509   C  C   . GLY A 1  65  ? 2.612   12.577  50.721  1.00 36.71  ?  65  GLY A C   1 
ATOM   510   O  O   . GLY A 1  65  ? 1.774   12.994  51.535  1.00 36.17  ?  65  GLY A O   1 
ATOM   511   N  N   . VAL A 1  66  ? 2.339   11.677  49.756  1.00 31.41  ?  66  VAL A N   1 
ATOM   512   C  CA  . VAL A 1  66  ? 1.040   11.050  49.520  1.00 31.00  ?  66  VAL A CA  1 
ATOM   513   C  C   . VAL A 1  66  ? 0.471   10.386  50.795  1.00 33.28  ?  66  VAL A C   1 
ATOM   514   O  O   . VAL A 1  66  ? 1.168   9.586   51.430  1.00 31.49  ?  66  VAL A O   1 
ATOM   515   C  CB  . VAL A 1  66  ? 1.073   10.071  48.301  1.00 34.47  ?  66  VAL A CB  1 
ATOM   516   C  CG1 . VAL A 1  66  ? 2.080   8.938   48.502  1.00 34.17  ?  66  VAL A CG1 1 
ATOM   517   C  CG2 . VAL A 1  66  ? -0.309  9.504   47.993  1.00 34.29  ?  66  VAL A CG2 1 
ATOM   518   N  N   . PRO A 1  67  ? -0.775  10.725  51.199  1.00 30.01  ?  67  PRO A N   1 
ATOM   519   C  CA  . PRO A 1  67  ? -1.362  10.031  52.350  1.00 30.30  ?  67  PRO A CA  1 
ATOM   520   C  C   . PRO A 1  67  ? -1.860  8.655   51.884  1.00 34.29  ?  67  PRO A C   1 
ATOM   521   O  O   . PRO A 1  67  ? -2.979  8.539   51.375  1.00 34.01  ?  67  PRO A O   1 
ATOM   522   C  CB  . PRO A 1  67  ? -2.482  10.976  52.808  1.00 32.62  ?  67  PRO A CB  1 
ATOM   523   C  CG  . PRO A 1  67  ? -2.853  11.771  51.578  1.00 37.10  ?  67  PRO A CG  1 
ATOM   524   C  CD  . PRO A 1  67  ? -1.738  11.660  50.571  1.00 31.96  ?  67  PRO A CD  1 
ATOM   525   N  N   . LEU A 1  68  ? -0.989  7.621   51.978  1.00 30.61  ?  68  LEU A N   1 
ATOM   526   C  CA  . LEU A 1  68  ? -1.311  6.250   51.548  1.00 30.22  ?  68  LEU A CA  1 
ATOM   527   C  C   . LEU A 1  68  ? -2.585  5.725   52.233  1.00 34.92  ?  68  LEU A C   1 
ATOM   528   O  O   . LEU A 1  68  ? -2.866  6.083   53.369  1.00 35.09  ?  68  LEU A O   1 
ATOM   529   C  CB  . LEU A 1  68  ? -0.136  5.279   51.825  1.00 30.02  ?  68  LEU A CB  1 
ATOM   530   C  CG  . LEU A 1  68  ? 1.203   5.512   51.069  1.00 34.04  ?  68  LEU A CG  1 
ATOM   531   C  CD1 . LEU A 1  68  ? 2.261   4.517   51.509  1.00 32.84  ?  68  LEU A CD1 1 
ATOM   532   C  CD2 . LEU A 1  68  ? 1.034   5.367   49.561  1.00 36.16  ?  68  LEU A CD2 1 
ATOM   533   N  N   . GLY A 1  69  ? -3.354  4.913   51.528  1.00 31.64  ?  69  GLY A N   1 
ATOM   534   C  CA  . GLY A 1  69  ? -4.554  4.302   52.084  1.00 31.49  ?  69  GLY A CA  1 
ATOM   535   C  C   . GLY A 1  69  ? -5.827  5.120   52.070  1.00 35.99  ?  69  GLY A C   1 
ATOM   536   O  O   . GLY A 1  69  ? -6.644  4.994   52.990  1.00 36.41  ?  69  GLY A O   1 
ATOM   537   N  N   . GLN A 1  70  ? -6.031  5.928   51.013  1.00 32.78  ?  70  GLN A N   1 
ATOM   538   C  CA  . GLN A 1  70  ? -7.279  6.669   50.788  1.00 33.22  ?  70  GLN A CA  1 
ATOM   539   C  C   . GLN A 1  70  ? -8.309  5.648   50.297  1.00 37.00  ?  70  GLN A C   1 
ATOM   540   O  O   . GLN A 1  70  ? -9.503  5.767   50.598  1.00 36.38  ?  70  GLN A O   1 
ATOM   541   C  CB  . GLN A 1  70  ? -7.085  7.836   49.808  1.00 34.31  ?  70  GLN A CB  1 
ATOM   542   C  CG  . GLN A 1  70  ? -6.147  8.927   50.339  1.00 36.62  ?  70  GLN A CG  1 
ATOM   543   C  CD  . GLN A 1  70  ? -6.431  9.333   51.774  1.00 52.19  ?  70  GLN A CD  1 
ATOM   544   O  OE1 . GLN A 1  70  ? -7.497  9.850   52.103  1.00 46.20  ?  70  GLN A OE1 1 
ATOM   545   N  NE2 . GLN A 1  70  ? -5.493  9.072   52.668  1.00 39.88  ?  70  GLN A NE2 1 
ATOM   546   N  N   . ARG A 1  71  ? -7.813  4.614   49.567  1.00 32.98  ?  71  ARG A N   1 
ATOM   547   C  CA  . ARG A 1  71  ? -8.552  3.425   49.128  1.00 33.05  ?  71  ARG A CA  1 
ATOM   548   C  C   . ARG A 1  71  ? -8.160  2.298   50.113  1.00 37.99  ?  71  ARG A C   1 
ATOM   549   O  O   . ARG A 1  71  ? -7.207  2.472   50.882  1.00 36.53  ?  71  ARG A O   1 
ATOM   550   C  CB  . ARG A 1  71  ? -8.169  3.019   47.688  1.00 31.73  ?  71  ARG A CB  1 
ATOM   551   C  CG  . ARG A 1  71  ? -6.695  2.621   47.491  1.00 32.59  ?  71  ARG A CG  1 
ATOM   552   C  CD  . ARG A 1  71  ? -6.475  1.894   46.175  1.00 31.27  ?  71  ARG A CD  1 
ATOM   553   N  NE  . ARG A 1  71  ? -6.799  0.467   46.259  1.00 34.28  ?  71  ARG A NE  1 
ATOM   554   C  CZ  . ARG A 1  71  ? -6.763  -0.377  45.230  1.00 41.80  ?  71  ARG A CZ  1 
ATOM   555   N  NH1 . ARG A 1  71  ? -6.419  0.051   44.024  1.00 22.45  1  71  ARG A NH1 1 
ATOM   556   N  NH2 . ARG A 1  71  ? -7.087  -1.651  45.399  1.00 30.18  ?  71  ARG A NH2 1 
ATOM   557   N  N   . LYS A 1  72  ? -8.849  1.145   50.069  1.00 35.51  ?  72  LYS A N   1 
ATOM   558   C  CA  . LYS A 1  72  ? -8.500  -0.004  50.911  1.00 36.13  ?  72  LYS A CA  1 
ATOM   559   C  C   . LYS A 1  72  ? -7.177  -0.607  50.370  1.00 38.76  ?  72  LYS A C   1 
ATOM   560   O  O   . LYS A 1  72  ? -7.067  -0.846  49.161  1.00 37.49  ?  72  LYS A O   1 
ATOM   561   C  CB  . LYS A 1  72  ? -9.655  -1.030  50.893  1.00 39.86  ?  72  LYS A CB  1 
ATOM   562   C  CG  . LYS A 1  72  ? -9.443  -2.302  51.733  1.00 55.82  ?  72  LYS A CG  1 
ATOM   563   C  CD  . LYS A 1  72  ? -8.860  -3.487  50.929  1.00 66.94  ?  72  LYS A CD  1 
ATOM   564   C  CE  . LYS A 1  72  ? -9.803  -4.043  49.891  1.00 76.10  ?  72  LYS A CE  1 
ATOM   565   N  NZ  . LYS A 1  72  ? -9.086  -4.768  48.810  1.00 81.44  1  72  LYS A NZ  1 
ATOM   566   N  N   . LEU A 1  73  ? -6.167  -0.791  51.250  1.00 34.47  ?  73  LEU A N   1 
ATOM   567   C  CA  . LEU A 1  73  ? -4.873  -1.367  50.855  1.00 33.77  ?  73  LEU A CA  1 
ATOM   568   C  C   . LEU A 1  73  ? -5.061  -2.872  50.836  1.00 38.19  ?  73  LEU A C   1 
ATOM   569   O  O   . LEU A 1  73  ? -5.552  -3.433  51.820  1.00 38.37  ?  73  LEU A O   1 
ATOM   570   C  CB  . LEU A 1  73  ? -3.753  -0.949  51.828  1.00 33.58  ?  73  LEU A CB  1 
ATOM   571   C  CG  . LEU A 1  73  ? -3.416  0.553   51.915  1.00 37.67  ?  73  LEU A CG  1 
ATOM   572   C  CD1 . LEU A 1  73  ? -2.317  0.792   52.946  1.00 37.30  ?  73  LEU A CD1 1 
ATOM   573   C  CD2 . LEU A 1  73  ? -2.983  1.119   50.555  1.00 37.90  ?  73  LEU A CD2 1 
ATOM   574   N  N   . MET A 1  74  ? -4.762  -3.526  49.709  1.00 33.53  ?  74  MET A N   1 
ATOM   575   C  CA  . MET A 1  74  ? -5.085  -4.947  49.615  1.00 33.54  ?  74  MET A CA  1 
ATOM   576   C  C   . MET A 1  74  ? -3.922  -5.924  49.896  1.00 37.61  ?  74  MET A C   1 
ATOM   577   O  O   . MET A 1  74  ? -2.762  -5.631  49.587  1.00 38.06  ?  74  MET A O   1 
ATOM   578   C  CB  . MET A 1  74  ? -5.757  -5.265  48.251  1.00 35.11  ?  74  MET A CB  1 
ATOM   579   C  CG  . MET A 1  74  ? -4.869  -5.123  47.067  1.00 36.58  ?  74  MET A CG  1 
ATOM   580   S  SD  . MET A 1  74  ? -5.724  -4.964  45.473  1.00 38.83  ?  74  MET A SD  1 
ATOM   581   C  CE  . MET A 1  74  ? -4.435  -4.137  44.596  1.00 34.52  ?  74  MET A CE  1 
ATOM   582   N  N   . PRO A 1  75  ? -4.237  -7.110  50.480  1.00 32.78  ?  75  PRO A N   1 
ATOM   583   C  CA  . PRO A 1  75  ? -3.201  -8.131  50.647  1.00 31.73  ?  75  PRO A CA  1 
ATOM   584   C  C   . PRO A 1  75  ? -3.109  -8.943  49.343  1.00 33.29  ?  75  PRO A C   1 
ATOM   585   O  O   . PRO A 1  75  ? -3.831  -8.656  48.384  1.00 32.90  ?  75  PRO A O   1 
ATOM   586   C  CB  . PRO A 1  75  ? -3.723  -8.965  51.819  1.00 34.38  ?  75  PRO A CB  1 
ATOM   587   C  CG  . PRO A 1  75  ? -5.212  -8.842  51.742  1.00 39.55  ?  75  PRO A CG  1 
ATOM   588   C  CD  . PRO A 1  75  ? -5.557  -7.627  50.905  1.00 34.91  ?  75  PRO A CD  1 
ATOM   589   N  N   . TYR A 1  76  ? -2.231  -9.941  49.293  1.00 29.17  ?  76  TYR A N   1 
ATOM   590   C  CA  . TYR A 1  76  ? -2.050  -10.746 48.090  1.00 27.67  ?  76  TYR A CA  1 
ATOM   591   C  C   . TYR A 1  76  ? -1.980  -12.227 48.421  1.00 32.95  ?  76  TYR A C   1 
ATOM   592   O  O   . TYR A 1  76  ? -1.372  -12.623 49.420  1.00 32.33  ?  76  TYR A O   1 
ATOM   593   C  CB  . TYR A 1  76  ? -0.781  -10.314 47.339  1.00 26.64  ?  76  TYR A CB  1 
ATOM   594   C  CG  . TYR A 1  76  ? -0.864  -8.931  46.727  1.00 26.39  ?  76  TYR A CG  1 
ATOM   595   C  CD1 . TYR A 1  76  ? -1.496  -8.725  45.503  1.00 27.55  ?  76  TYR A CD1 1 
ATOM   596   C  CD2 . TYR A 1  76  ? -0.329  -7.826  47.376  1.00 26.57  ?  76  TYR A CD2 1 
ATOM   597   C  CE1 . TYR A 1  76  ? -1.592  -7.451  44.943  1.00 26.76  ?  76  TYR A CE1 1 
ATOM   598   C  CE2 . TYR A 1  76  ? -0.400  -6.550  46.816  1.00 27.32  ?  76  TYR A CE2 1 
ATOM   599   C  CZ  . TYR A 1  76  ? -1.029  -6.368  45.594  1.00 28.70  ?  76  TYR A CZ  1 
ATOM   600   O  OH  . TYR A 1  76  ? -1.106  -5.114  45.033  1.00 26.19  ?  76  TYR A OH  1 
ATOM   601   N  N   . LYS A 1  77  ? -2.576  -13.045 47.549  1.00 29.13  ?  77  LYS A N   1 
ATOM   602   C  CA  . LYS A 1  77  ? -2.577  -14.494 47.705  1.00 29.25  ?  77  LYS A CA  1 
ATOM   603   C  C   . LYS A 1  77  ? -1.536  -15.054 46.751  1.00 32.24  ?  77  LYS A C   1 
ATOM   604   O  O   . LYS A 1  77  ? -1.620  -14.776 45.563  1.00 31.42  ?  77  LYS A O   1 
ATOM   605   C  CB  . LYS A 1  77  ? -3.971  -15.048 47.375  1.00 31.77  ?  77  LYS A CB  1 
ATOM   606   C  CG  . LYS A 1  77  ? -4.120  -16.563 47.500  1.00 38.72  ?  77  LYS A CG  1 
ATOM   607   C  CD  . LYS A 1  77  ? -5.515  -16.984 47.006  1.00 45.13  ?  77  LYS A CD  1 
ATOM   608   C  CE  . LYS A 1  77  ? -5.757  -18.478 46.963  1.00 46.13  ?  77  LYS A CE  1 
ATOM   609   N  NZ  . LYS A 1  77  ? -4.880  -19.158 45.965  1.00 46.28  1  77  LYS A NZ  1 
ATOM   610   N  N   . LEU A 1  78  ? -0.565  -15.844 47.246  1.00 28.69  ?  78  LEU A N   1 
ATOM   611   C  CA  . LEU A 1  78  ? 0.431   -16.444 46.345  1.00 28.66  ?  78  LEU A CA  1 
ATOM   612   C  C   . LEU A 1  78  ? -0.286  -17.529 45.540  1.00 32.91  ?  78  LEU A C   1 
ATOM   613   O  O   . LEU A 1  78  ? -0.935  -18.395 46.134  1.00 32.54  ?  78  LEU A O   1 
ATOM   614   C  CB  . LEU A 1  78  ? 1.658   -17.010 47.101  1.00 28.88  ?  78  LEU A CB  1 
ATOM   615   C  CG  . LEU A 1  78  ? 2.813   -16.043 47.507  1.00 33.18  ?  78  LEU A CG  1 
ATOM   616   C  CD1 . LEU A 1  78  ? 3.503   -15.403 46.300  1.00 32.95  ?  78  LEU A CD1 1 
ATOM   617   C  CD2 . LEU A 1  78  ? 2.380   -15.012 48.552  1.00 35.17  ?  78  LEU A CD2 1 
ATOM   618   N  N   . SER A 1  79  ? -0.270  -17.406 44.193  1.00 29.13  ?  79  SER A N   1 
ATOM   619   C  CA  . SER A 1  79  ? -0.979  -18.329 43.295  1.00 28.85  ?  79  SER A CA  1 
ATOM   620   C  C   . SER A 1  79  ? -0.639  -19.792 43.528  1.00 34.86  ?  79  SER A C   1 
ATOM   621   O  O   . SER A 1  79  ? 0.532   -20.142 43.696  1.00 34.19  ?  79  SER A O   1 
ATOM   622   C  CB  . SER A 1  79  ? -0.778  -17.952 41.835  1.00 28.46  ?  79  SER A CB  1 
ATOM   623   O  OG  . SER A 1  79  ? -1.318  -16.671 41.571  1.00 29.88  ?  79  SER A OG  1 
ATOM   624   N  N   . GLY A 1  80  ? -1.688  -20.611 43.585  1.00 33.99  ?  80  GLY A N   1 
ATOM   625   C  CA  . GLY A 1  80  ? -1.596  -22.045 43.841  1.00 34.75  ?  80  GLY A CA  1 
ATOM   626   C  C   . GLY A 1  80  ? -1.394  -22.407 45.301  1.00 39.32  ?  80  GLY A C   1 
ATOM   627   O  O   . GLY A 1  80  ? -1.232  -23.586 45.619  1.00 40.44  ?  80  GLY A O   1 
ATOM   628   N  N   . THR A 1  81  ? -1.382  -21.399 46.202  1.00 35.14  ?  81  THR A N   1 
ATOM   629   C  CA  . THR A 1  81  ? -1.186  -21.589 47.652  1.00 35.17  ?  81  THR A CA  1 
ATOM   630   C  C   . THR A 1  81  ? -2.354  -20.954 48.426  1.00 40.55  ?  81  THR A C   1 
ATOM   631   O  O   . THR A 1  81  ? -3.137  -20.204 47.849  1.00 39.03  ?  81  THR A O   1 
ATOM   632   C  CB  . THR A 1  81  ? 0.147   -20.967 48.149  1.00 39.27  ?  81  THR A CB  1 
ATOM   633   O  OG1 . THR A 1  81  ? -0.049  -19.575 48.442  1.00 37.51  ?  81  THR A OG1 1 
ATOM   634   C  CG2 . THR A 1  81  ? 1.344   -21.191 47.198  1.00 34.39  ?  81  THR A CG2 1 
ATOM   635   N  N   . ASP A 1  82  ? -2.434  -21.217 49.744  1.00 38.89  ?  82  ASP A N   1 
ATOM   636   C  CA  . ASP A 1  82  ? -3.453  -20.624 50.608  1.00 39.83  ?  82  ASP A CA  1 
ATOM   637   C  C   . ASP A 1  82  ? -2.884  -19.502 51.489  1.00 42.62  ?  82  ASP A C   1 
ATOM   638   O  O   . ASP A 1  82  ? -3.570  -19.010 52.393  1.00 42.39  ?  82  ASP A O   1 
ATOM   639   C  CB  . ASP A 1  82  ? -4.172  -21.708 51.431  1.00 43.36  ?  82  ASP A CB  1 
ATOM   640   C  CG  . ASP A 1  82  ? -5.101  -22.558 50.588  1.00 60.08  ?  82  ASP A CG  1 
ATOM   641   O  OD1 . ASP A 1  82  ? -5.986  -21.976 49.903  1.00 62.11  ?  82  ASP A OD1 1 
ATOM   642   O  OD2 . ASP A 1  82  ? -4.942  -23.801 50.602  1.00 68.48  -1 82  ASP A OD2 1 
ATOM   643   N  N   . TYR A 1  83  ? -1.643  -19.065 51.188  1.00 37.32  ?  83  TYR A N   1 
ATOM   644   C  CA  . TYR A 1  83  ? -0.967  -17.999 51.915  1.00 37.13  ?  83  TYR A CA  1 
ATOM   645   C  C   . TYR A 1  83  ? -1.436  -16.626 51.435  1.00 38.93  ?  83  TYR A C   1 
ATOM   646   O  O   . TYR A 1  83  ? -1.319  -16.315 50.245  1.00 36.50  ?  83  TYR A O   1 
ATOM   647   C  CB  . TYR A 1  83  ? 0.554   -18.094 51.721  1.00 39.21  ?  83  TYR A CB  1 
ATOM   648   C  CG  . TYR A 1  83  ? 1.215   -19.331 52.290  1.00 43.76  ?  83  TYR A CG  1 
ATOM   649   C  CD1 . TYR A 1  83  ? 1.534   -19.413 53.639  1.00 46.84  ?  83  TYR A CD1 1 
ATOM   650   C  CD2 . TYR A 1  83  ? 1.639   -20.364 51.458  1.00 45.45  ?  83  TYR A CD2 1 
ATOM   651   C  CE1 . TYR A 1  83  ? 2.204   -20.520 54.160  1.00 49.59  ?  83  TYR A CE1 1 
ATOM   652   C  CE2 . TYR A 1  83  ? 2.322   -21.470 51.964  1.00 47.03  ?  83  TYR A CE2 1 
ATOM   653   C  CZ  . TYR A 1  83  ? 2.600   -21.545 53.318  1.00 57.69  ?  83  TYR A CZ  1 
ATOM   654   O  OH  . TYR A 1  83  ? 3.260   -22.639 53.824  1.00 62.49  ?  83  TYR A OH  1 
ATOM   655   N  N   . ILE A 1  84  ? -1.939  -15.803 52.370  1.00 35.40  ?  84  ILE A N   1 
ATOM   656   C  CA  . ILE A 1  84  ? -2.382  -14.426 52.117  1.00 35.56  ?  84  ILE A CA  1 
ATOM   657   C  C   . ILE A 1  84  ? -1.443  -13.527 52.908  1.00 37.34  ?  84  ILE A C   1 
ATOM   658   O  O   . ILE A 1  84  ? -1.336  -13.664 54.131  1.00 36.56  ?  84  ILE A O   1 
ATOM   659   C  CB  . ILE A 1  84  ? -3.887  -14.186 52.443  1.00 39.78  ?  84  ILE A CB  1 
ATOM   660   C  CG1 . ILE A 1  84  ? -4.786  -15.162 51.659  1.00 41.23  ?  84  ILE A CG1 1 
ATOM   661   C  CG2 . ILE A 1  84  ? -4.295  -12.727 52.157  1.00 40.66  ?  84  ILE A CG2 1 
ATOM   662   C  CD1 . ILE A 1  84  ? -5.519  -16.093 52.515  1.00 52.70  ?  84  ILE A CD1 1 
ATOM   663   N  N   . VAL A 1  85  ? -0.718  -12.652 52.197  1.00 32.79  ?  85  VAL A N   1 
ATOM   664   C  CA  . VAL A 1  85  ? 0.319   -11.794 52.782  1.00 32.34  ?  85  VAL A CA  1 
ATOM   665   C  C   . VAL A 1  85  ? 0.100   -10.318 52.450  1.00 36.70  ?  85  VAL A C   1 
ATOM   666   O  O   . VAL A 1  85  ? -0.543  -10.001 51.449  1.00 36.13  ?  85  VAL A O   1 
ATOM   667   C  CB  . VAL A 1  85  ? 1.756   -12.260 52.353  1.00 35.68  ?  85  VAL A CB  1 
ATOM   668   C  CG1 . VAL A 1  85  ? 2.019   -13.720 52.720  1.00 35.73  ?  85  VAL A CG1 1 
ATOM   669   C  CG2 . VAL A 1  85  ? 2.017   -12.017 50.859  1.00 34.68  ?  85  VAL A CG2 1 
ATOM   670   N  N   . GLU A 1  86  ? 0.691   -9.412  53.243  1.00 33.15  ?  86  GLU A N   1 
ATOM   671   C  CA  . GLU A 1  86  ? 0.622   -7.978  52.927  1.00 33.21  ?  86  GLU A CA  1 
ATOM   672   C  C   . GLU A 1  86  ? 1.610   -7.675  51.803  1.00 33.95  ?  86  GLU A C   1 
ATOM   673   O  O   . GLU A 1  86  ? 2.646   -8.335  51.715  1.00 32.88  ?  86  GLU A O   1 
ATOM   674   C  CB  . GLU A 1  86  ? 0.923   -7.119  54.156  1.00 35.38  ?  86  GLU A CB  1 
ATOM   675   C  CG  . GLU A 1  86  ? -0.231  -7.136  55.143  1.00 48.85  ?  86  GLU A CG  1 
ATOM   676   C  CD  . GLU A 1  86  ? -0.458  -5.873  55.944  1.00 72.82  ?  86  GLU A CD  1 
ATOM   677   O  OE1 . GLU A 1  86  ? -0.527  -5.994  57.185  1.00 67.11  ?  86  GLU A OE1 1 
ATOM   678   O  OE2 . GLU A 1  86  ? -0.641  -4.786  55.349  1.00 72.93  -1 86  GLU A OE2 1 
ATOM   679   N  N   . GLY A 1  87  ? 1.266   -6.706  50.951  1.00 29.68  ?  87  GLY A N   1 
ATOM   680   C  CA  . GLY A 1  87  ? 2.079   -6.290  49.806  1.00 28.03  ?  87  GLY A CA  1 
ATOM   681   C  C   . GLY A 1  87  ? 3.529   -5.985  50.118  1.00 29.71  ?  87  GLY A C   1 
ATOM   682   O  O   . GLY A 1  87  ? 4.425   -6.402  49.378  1.00 27.64  ?  87  GLY A O   1 
ATOM   683   N  N   . ASP A 1  88  ? 3.776   -5.268  51.234  1.00 27.32  ?  88  ASP A N   1 
ATOM   684   C  CA  . ASP A 1  88  ? 5.130   -4.899  51.678  1.00 26.80  ?  88  ASP A CA  1 
ATOM   685   C  C   . ASP A 1  88  ? 6.031   -6.114  51.946  1.00 29.83  ?  88  ASP A C   1 
ATOM   686   O  O   . ASP A 1  88  ? 7.247   -6.016  51.783  1.00 28.53  ?  88  ASP A O   1 
ATOM   687   C  CB  . ASP A 1  88  ? 5.090   -3.988  52.916  1.00 28.15  ?  88  ASP A CB  1 
ATOM   688   C  CG  . ASP A 1  88  ? 4.178   -2.789  52.762  1.00 34.54  ?  88  ASP A CG  1 
ATOM   689   O  OD1 . ASP A 1  88  ? 2.945   -2.958  52.915  1.00 35.23  ?  88  ASP A OD1 1 
ATOM   690   O  OD2 . ASP A 1  88  ? 4.698   -1.675  52.531  1.00 33.92  -1 88  ASP A OD2 1 
ATOM   691   N  N   . ASP A 1  89  ? 5.431   -7.261  52.328  1.00 26.42  ?  89  ASP A N   1 
ATOM   692   C  CA  . ASP A 1  89  ? 6.171   -8.500  52.608  1.00 26.46  ?  89  ASP A CA  1 
ATOM   693   C  C   . ASP A 1  89  ? 6.709   -9.157  51.323  1.00 27.74  ?  89  ASP A C   1 
ATOM   694   O  O   . ASP A 1  89  ? 7.498   -10.096 51.403  1.00 27.01  ?  89  ASP A O   1 
ATOM   695   C  CB  . ASP A 1  89  ? 5.304   -9.482  53.407  1.00 29.13  ?  89  ASP A CB  1 
ATOM   696   C  CG  . ASP A 1  89  ? 4.781   -8.932  54.719  1.00 41.93  ?  89  ASP A CG  1 
ATOM   697   O  OD1 . ASP A 1  89  ? 5.409   -8.003  55.264  1.00 42.04  ?  89  ASP A OD1 1 
ATOM   698   O  OD2 . ASP A 1  89  ? 3.753   -9.441  55.205  1.00 49.11  -1 89  ASP A OD2 1 
ATOM   699   N  N   . LEU A 1  90  ? 6.275   -8.658  50.145  1.00 24.16  ?  90  LEU A N   1 
ATOM   700   C  CA  . LEU A 1  90  ? 6.707   -9.150  48.834  1.00 23.36  ?  90  LEU A CA  1 
ATOM   701   C  C   . LEU A 1  90  ? 7.831   -8.302  48.219  1.00 26.02  ?  90  LEU A C   1 
ATOM   702   O  O   . LEU A 1  90  ? 8.397   -8.702  47.203  1.00 25.01  ?  90  LEU A O   1 
ATOM   703   C  CB  . LEU A 1  90  ? 5.511   -9.318  47.875  1.00 23.93  ?  90  LEU A CB  1 
ATOM   704   C  CG  . LEU A 1  90  ? 4.443   -10.331 48.345  1.00 29.55  ?  90  LEU A CG  1 
ATOM   705   C  CD1 . LEU A 1  90  ? 3.179   -10.227 47.527  1.00 30.59  ?  90  LEU A CD1 1 
ATOM   706   C  CD2 . LEU A 1  90  ? 4.986   -11.763 48.346  1.00 31.42  ?  90  LEU A CD2 1 
ATOM   707   N  N   . HIS A 1  91  ? 8.198   -7.162  48.847  1.00 22.62  ?  91  HIS A N   1 
ATOM   708   C  CA  . HIS A 1  91  ? 9.341   -6.349  48.356  1.00 22.08  ?  91  HIS A CA  1 
ATOM   709   C  C   . HIS A 1  91  ? 10.616  -7.183  48.559  1.00 24.30  ?  91  HIS A C   1 
ATOM   710   O  O   . HIS A 1  91  ? 10.759  -7.791  49.622  1.00 24.23  ?  91  HIS A O   1 
ATOM   711   C  CB  . HIS A 1  91  ? 9.449   -5.029  49.146  1.00 22.58  ?  91  HIS A CB  1 
ATOM   712   C  CG  . HIS A 1  91  ? 10.344  -4.011  48.505  1.00 25.23  ?  91  HIS A CG  1 
ATOM   713   N  ND1 . HIS A 1  91  ? 11.724  -4.162  48.490  1.00 26.35  ?  91  HIS A ND1 1 
ATOM   714   C  CD2 . HIS A 1  91  ? 10.028  -2.856  47.872  1.00 26.39  ?  91  HIS A CD2 1 
ATOM   715   C  CE1 . HIS A 1  91  ? 12.195  -3.109  47.840  1.00 25.28  ?  91  HIS A CE1 1 
ATOM   716   N  NE2 . HIS A 1  91  ? 11.213  -2.298  47.449  1.00 25.77  ?  91  HIS A NE2 1 
ATOM   717   N  N   . PHE A 1  92  ? 11.532  -7.233  47.562  1.00 21.58  ?  92  PHE A N   1 
ATOM   718   C  CA  . PHE A 1  92  ? 12.776  -8.023  47.689  1.00 21.66  ?  92  PHE A CA  1 
ATOM   719   C  C   . PHE A 1  92  ? 13.592  -7.673  48.944  1.00 25.44  ?  92  PHE A C   1 
ATOM   720   O  O   . PHE A 1  92  ? 14.194  -8.568  49.534  1.00 25.00  ?  92  PHE A O   1 
ATOM   721   C  CB  . PHE A 1  92  ? 13.647  -7.956  46.416  1.00 22.28  ?  92  PHE A CB  1 
ATOM   722   C  CG  . PHE A 1  92  ? 14.579  -6.772  46.308  1.00 23.21  ?  92  PHE A CG  1 
ATOM   723   C  CD1 . PHE A 1  92  ? 15.866  -6.827  46.835  1.00 25.69  ?  92  PHE A CD1 1 
ATOM   724   C  CD2 . PHE A 1  92  ? 14.160  -5.589  45.703  1.00 24.38  ?  92  PHE A CD2 1 
ATOM   725   C  CE1 . PHE A 1  92  ? 16.724  -5.722  46.756  1.00 26.04  ?  92  PHE A CE1 1 
ATOM   726   C  CE2 . PHE A 1  92  ? 15.021  -4.486  45.612  1.00 26.68  ?  92  PHE A CE2 1 
ATOM   727   C  CZ  . PHE A 1  92  ? 16.294  -4.559  46.150  1.00 24.69  ?  92  PHE A CZ  1 
ATOM   728   N  N   . MET A 1  93  ? 13.623  -6.374  49.337  1.00 23.20  ?  93  MET A N   1 
ATOM   729   C  CA  . MET A 1  93  ? 14.362  -5.909  50.524  1.00 22.70  ?  93  MET A CA  1 
ATOM   730   C  C   . MET A 1  93  ? 13.817  -6.516  51.824  1.00 27.02  ?  93  MET A C   1 
ATOM   731   O  O   . MET A 1  93  ? 14.596  -6.806  52.729  1.00 26.28  ?  93  MET A O   1 
ATOM   732   C  CB  . MET A 1  93  ? 14.354  -4.366  50.625  1.00 24.52  ?  93  MET A CB  1 
ATOM   733   C  CG  . MET A 1  93  ? 15.150  -3.665  49.529  1.00 27.17  ?  93  MET A CG  1 
ATOM   734   S  SD  . MET A 1  93  ? 16.936  -3.697  49.814  1.00 30.07  ?  93  MET A SD  1 
ATOM   735   C  CE  . MET A 1  93  ? 17.071  -2.428  51.102  1.00 26.67  ?  93  MET A CE  1 
ATOM   736   N  N   . ASN A 1  94  ? 12.481  -6.703  51.909  1.00 25.89  ?  94  ASN A N   1 
ATOM   737   C  CA  . ASN A 1  94  ? 11.777  -7.227  53.085  1.00 26.13  ?  94  ASN A CA  1 
ATOM   738   C  C   . ASN A 1  94  ? 11.535  -8.745  53.043  1.00 29.23  ?  94  ASN A C   1 
ATOM   739   O  O   . ASN A 1  94  ? 10.917  -9.291  53.970  1.00 27.30  ?  94  ASN A O   1 
ATOM   740   C  CB  . ASN A 1  94  ? 10.409  -6.514  53.242  1.00 27.99  ?  94  ASN A CB  1 
ATOM   741   C  CG  . ASN A 1  94  ? 10.456  -5.010  53.323  1.00 33.51  ?  94  ASN A CG  1 
ATOM   742   O  OD1 . ASN A 1  94  ? 11.439  -4.414  53.748  1.00 27.70  ?  94  ASN A OD1 1 
ATOM   743   N  ND2 . ASN A 1  94  ? 9.360   -4.366  52.938  1.00 23.71  ?  94  ASN A ND2 1 
ATOM   744   N  N   . ASN A 1  95  ? 11.991  -9.418  51.975  1.00 26.25  ?  95  ASN A N   1 
ATOM   745   C  CA  . ASN A 1  95  ? 11.740  -10.844 51.781  1.00 25.70  ?  95  ASN A CA  1 
ATOM   746   C  C   . ASN A 1  95  ? 13.044  -11.627 51.601  1.00 27.85  ?  95  ASN A C   1 
ATOM   747   O  O   . ASN A 1  95  ? 13.661  -11.573 50.532  1.00 24.99  ?  95  ASN A O   1 
ATOM   748   C  CB  . ASN A 1  95  ? 10.779  -11.036 50.586  1.00 27.02  ?  95  ASN A CB  1 
ATOM   749   C  CG  . ASN A 1  95  ? 10.177  -12.413 50.470  1.00 37.17  ?  95  ASN A CG  1 
ATOM   750   O  OD1 . ASN A 1  95  ? 10.869  -13.430 50.494  1.00 30.39  ?  95  ASN A OD1 1 
ATOM   751   N  ND2 . ASN A 1  95  ? 8.875   -12.472 50.278  1.00 28.73  ?  95  ASN A ND2 1 
ATOM   752   N  N   . ALA A 1  96  ? 13.446  -12.371 52.647  1.00 25.84  ?  96  ALA A N   1 
ATOM   753   C  CA  . ALA A 1  96  ? 14.679  -13.168 52.637  1.00 25.55  ?  96  ALA A CA  1 
ATOM   754   C  C   . ALA A 1  96  ? 14.665  -14.339 51.645  1.00 28.69  ?  96  ALA A C   1 
ATOM   755   O  O   . ALA A 1  96  ? 15.736  -14.746 51.199  1.00 27.99  ?  96  ALA A O   1 
ATOM   756   C  CB  . ALA A 1  96  ? 15.009  -13.656 54.039  1.00 26.71  ?  96  ALA A CB  1 
ATOM   757   N  N   . ALA A 1  97  ? 13.471  -14.887 51.301  1.00 25.02  ?  97  ALA A N   1 
ATOM   758   C  CA  . ALA A 1  97  ? 13.367  -15.977 50.323  1.00 25.02  ?  97  ALA A CA  1 
ATOM   759   C  C   . ALA A 1  97  ? 13.747  -15.478 48.920  1.00 27.15  ?  97  ALA A C   1 
ATOM   760   O  O   . ALA A 1  97  ? 14.548  -16.130 48.247  1.00 26.90  ?  97  ALA A O   1 
ATOM   761   C  CB  . ALA A 1  97  ? 11.967  -16.572 50.322  1.00 26.14  ?  97  ALA A CB  1 
ATOM   762   N  N   . ILE A 1  98  ? 13.234  -14.293 48.509  1.00 23.84  ?  98  ILE A N   1 
ATOM   763   C  CA  . ILE A 1  98  ? 13.576  -13.668 47.221  1.00 23.20  ?  98  ILE A CA  1 
ATOM   764   C  C   . ILE A 1  98  ? 15.093  -13.401 47.186  1.00 24.36  ?  98  ILE A C   1 
ATOM   765   O  O   . ILE A 1  98  ? 15.742  -13.681 46.177  1.00 22.43  ?  98  ILE A O   1 
ATOM   766   C  CB  . ILE A 1  98  ? 12.756  -12.373 46.927  1.00 26.40  ?  98  ILE A CB  1 
ATOM   767   C  CG1 . ILE A 1  98  ? 11.238  -12.676 46.827  1.00 27.22  ?  98  ILE A CG1 1 
ATOM   768   C  CG2 . ILE A 1  98  ? 13.277  -11.660 45.645  1.00 26.50  ?  98  ILE A CG2 1 
ATOM   769   C  CD1 . ILE A 1  98  ? 10.315  -11.443 46.665  1.00 34.37  ?  98  ILE A CD1 1 
ATOM   770   N  N   . GLN A 1  99  ? 15.657  -12.883 48.299  1.00 20.55  ?  99  GLN A N   1 
ATOM   771   C  CA  . GLN A 1  99  ? 17.093  -12.593 48.370  1.00 21.34  ?  99  GLN A CA  1 
ATOM   772   C  C   . GLN A 1  99  ? 17.929  -13.874 48.247  1.00 23.66  ?  99  GLN A C   1 
ATOM   773   O  O   . GLN A 1  99  ? 18.934  -13.878 47.539  1.00 23.68  ?  99  GLN A O   1 
ATOM   774   C  CB  . GLN A 1  99  ? 17.433  -11.838 49.666  1.00 23.22  ?  99  GLN A CB  1 
ATOM   775   C  CG  . GLN A 1  99  ? 16.977  -10.373 49.636  1.00 27.36  ?  99  GLN A CG  1 
ATOM   776   C  CD  . GLN A 1  99  ? 17.366  -9.635  50.892  1.00 34.05  ?  99  GLN A CD  1 
ATOM   777   O  OE1 . GLN A 1  99  ? 18.460  -9.808  51.430  1.00 28.06  ?  99  GLN A OE1 1 
ATOM   778   N  NE2 . GLN A 1  99  ? 16.476  -8.786  51.381  1.00 26.24  ?  99  GLN A NE2 1 
ATOM   779   N  N   . GLN A 1  100 ? 17.502  -14.960 48.919  1.00 20.00  ?  100 GLN A N   1 
ATOM   780   C  CA  . GLN A 1  100 ? 18.215  -16.238 48.858  1.00 20.14  ?  100 GLN A CA  1 
ATOM   781   C  C   . GLN A 1  100 ? 18.098  -16.902 47.483  1.00 24.33  ?  100 GLN A C   1 
ATOM   782   O  O   . GLN A 1  100 ? 19.058  -17.535 47.036  1.00 24.89  ?  100 GLN A O   1 
ATOM   783   C  CB  . GLN A 1  100 ? 17.772  -17.191 49.974  1.00 21.42  ?  100 GLN A CB  1 
ATOM   784   C  CG  . GLN A 1  100 ? 18.720  -18.380 50.172  1.00 23.07  ?  100 GLN A CG  1 
ATOM   785   C  CD  . GLN A 1  100 ? 20.095  -17.965 50.634  1.00 27.46  ?  100 GLN A CD  1 
ATOM   786   O  OE1 . GLN A 1  100 ? 20.253  -17.224 51.615  1.00 28.74  ?  100 GLN A OE1 1 
ATOM   787   N  NE2 . GLN A 1  100 ? 21.124  -18.421 49.929  1.00 17.75  ?  100 GLN A NE2 1 
ATOM   788   N  N   . MET A 1  101 ? 16.945  -16.726 46.806  1.00 21.97  ?  101 MET A N   1 
ATOM   789   C  CA  . MET A 1  101 ? 16.725  -17.232 45.446  1.00 22.45  ?  101 MET A CA  1 
ATOM   790   C  C   . MET A 1  101 ? 17.830  -16.633 44.552  1.00 25.37  ?  101 MET A C   1 
ATOM   791   O  O   . MET A 1  101 ? 18.545  -17.384 43.877  1.00 24.63  ?  101 MET A O   1 
ATOM   792   C  CB  . MET A 1  101 ? 15.335  -16.821 44.928  1.00 25.21  ?  101 MET A CB  1 
ATOM   793   C  CG  . MET A 1  101 ? 15.055  -17.309 43.520  1.00 29.71  ?  101 MET A CG  1 
ATOM   794   S  SD  . MET A 1  101 ? 13.584  -16.550 42.797  1.00 35.74  ?  101 MET A SD  1 
ATOM   795   C  CE  . MET A 1  101 ? 14.207  -14.922 42.394  1.00 31.08  ?  101 MET A CE  1 
ATOM   796   N  N   . TRP A 1  102 ? 18.018  -15.293 44.621  1.00 21.47  ?  102 TRP A N   1 
ATOM   797   C  CA  . TRP A 1  102 ? 19.072  -14.616 43.867  1.00 20.32  ?  102 TRP A CA  1 
ATOM   798   C  C   . TRP A 1  102 ? 20.473  -15.034 44.357  1.00 21.82  ?  102 TRP A C   1 
ATOM   799   O  O   . TRP A 1  102 ? 21.332  -15.329 43.531  1.00 20.38  ?  102 TRP A O   1 
ATOM   800   C  CB  . TRP A 1  102 ? 18.878  -13.075 43.829  1.00 19.02  ?  102 TRP A CB  1 
ATOM   801   C  CG  . TRP A 1  102 ? 20.046  -12.321 43.243  1.00 19.55  ?  102 TRP A CG  1 
ATOM   802   C  CD1 . TRP A 1  102 ? 20.734  -11.293 43.829  1.00 21.96  ?  102 TRP A CD1 1 
ATOM   803   C  CD2 . TRP A 1  102 ? 20.736  -12.617 42.011  1.00 19.26  ?  102 TRP A CD2 1 
ATOM   804   N  NE1 . TRP A 1  102 ? 21.794  -10.915 43.028  1.00 20.84  ?  102 TRP A NE1 1 
ATOM   805   C  CE2 . TRP A 1  102 ? 21.839  -11.735 41.926  1.00 22.02  ?  102 TRP A CE2 1 
ATOM   806   C  CE3 . TRP A 1  102 ? 20.573  -13.595 41.005  1.00 20.93  ?  102 TRP A CE3 1 
ATOM   807   C  CZ2 . TRP A 1  102 ? 22.758  -11.785 40.871  1.00 20.71  ?  102 TRP A CZ2 1 
ATOM   808   C  CZ3 . TRP A 1  102 ? 21.469  -13.620 39.944  1.00 22.02  ?  102 TRP A CZ3 1 
ATOM   809   C  CH2 . TRP A 1  102 ? 22.558  -12.741 39.896  1.00 22.02  ?  102 TRP A CH2 1 
ATOM   810   N  N   . ASP A 1  103 ? 20.699  -15.100 45.680  1.00 19.16  ?  103 ASP A N   1 
ATOM   811   C  CA  . ASP A 1  103 ? 22.005  -15.536 46.187  1.00 18.87  ?  103 ASP A CA  1 
ATOM   812   C  C   . ASP A 1  103 ? 22.421  -16.921 45.662  1.00 23.06  ?  103 ASP A C   1 
ATOM   813   O  O   . ASP A 1  103 ? 23.550  -17.060 45.181  1.00 21.49  ?  103 ASP A O   1 
ATOM   814   C  CB  . ASP A 1  103 ? 22.075  -15.463 47.719  1.00 20.25  ?  103 ASP A CB  1 
ATOM   815   C  CG  . ASP A 1  103 ? 22.448  -14.080 48.242  1.00 29.93  ?  103 ASP A CG  1 
ATOM   816   O  OD1 . ASP A 1  103 ? 23.379  -13.458 47.674  1.00 32.08  -1 103 ASP A OD1 1 
ATOM   817   O  OD2 . ASP A 1  103 ? 21.881  -13.663 49.274  1.00 31.81  ?  103 ASP A OD2 1 
ATOM   818   N  N   . ASP A 1  104 ? 21.492  -17.901 45.666  1.00 20.01  ?  104 ASP A N   1 
ATOM   819   C  CA  . ASP A 1  104 ? 21.745  -19.269 45.176  1.00 20.17  ?  104 ASP A CA  1 
ATOM   820   C  C   . ASP A 1  104 ? 22.073  -19.328 43.679  1.00 24.52  ?  104 ASP A C   1 
ATOM   821   O  O   . ASP A 1  104 ? 22.966  -20.081 43.281  1.00 25.29  ?  104 ASP A O   1 
ATOM   822   C  CB  . ASP A 1  104 ? 20.596  -20.220 45.543  1.00 21.68  ?  104 ASP A CB  1 
ATOM   823   C  CG  . ASP A 1  104 ? 20.599  -20.736 46.991  1.00 27.15  ?  104 ASP A CG  1 
ATOM   824   O  OD1 . ASP A 1  104 ? 21.515  -20.351 47.772  1.00 26.67  ?  104 ASP A OD1 1 
ATOM   825   O  OD2 . ASP A 1  104 ? 19.708  -21.549 47.336  1.00 27.85  -1 104 ASP A OD2 1 
ATOM   826   N  N   . ILE A 1  105 ? 21.389  -18.503 42.861  1.00 20.25  ?  105 ILE A N   1 
ATOM   827   C  CA  . ILE A 1  105 ? 21.652  -18.384 41.416  1.00 19.22  ?  105 ILE A CA  1 
ATOM   828   C  C   . ILE A 1  105 ? 23.042  -17.745 41.217  1.00 21.73  ?  105 ILE A C   1 
ATOM   829   O  O   . ILE A 1  105 ? 23.889  -18.314 40.520  1.00 21.06  ?  105 ILE A O   1 
ATOM   830   C  CB  . ILE A 1  105 ? 20.543  -17.572 40.689  1.00 21.81  ?  105 ILE A CB  1 
ATOM   831   C  CG1 . ILE A 1  105 ? 19.182  -18.316 40.711  1.00 22.11  ?  105 ILE A CG1 1 
ATOM   832   C  CG2 . ILE A 1  105 ? 20.966  -17.211 39.233  1.00 21.37  ?  105 ILE A CG2 1 
ATOM   833   C  CD1 . ILE A 1  105 ? 17.993  -17.433 40.308  1.00 22.04  ?  105 ILE A CD1 1 
ATOM   834   N  N   . ARG A 1  106 ? 23.273  -16.574 41.840  1.00 18.91  ?  106 ARG A N   1 
ATOM   835   C  CA  . ARG A 1  106 ? 24.531  -15.833 41.731  1.00 19.06  ?  106 ARG A CA  1 
ATOM   836   C  C   . ARG A 1  106 ? 25.778  -16.677 42.101  1.00 22.76  ?  106 ARG A C   1 
ATOM   837   O  O   . ARG A 1  106 ? 26.767  -16.630 41.368  1.00 20.75  ?  106 ARG A O   1 
ATOM   838   C  CB  . ARG A 1  106 ? 24.476  -14.531 42.578  1.00 21.15  ?  106 ARG A CB  1 
ATOM   839   C  CG  . ARG A 1  106 ? 25.807  -13.742 42.638  1.00 25.85  ?  106 ARG A CG  1 
ATOM   840   C  CD  . ARG A 1  106 ? 25.665  -12.313 43.162  1.00 28.25  ?  106 ARG A CD  1 
ATOM   841   N  NE  . ARG A 1  106 ? 25.130  -12.251 44.534  1.00 24.39  ?  106 ARG A NE  1 
ATOM   842   C  CZ  . ARG A 1  106 ? 24.758  -11.125 45.135  1.00 28.76  ?  106 ARG A CZ  1 
ATOM   843   N  NH1 . ARG A 1  106 ? 24.262  -11.156 46.362  1.00 16.49  1  106 ARG A NH1 1 
ATOM   844   N  NH2 . ARG A 1  106 ? 24.865  -9.957  44.505  1.00 18.49  ?  106 ARG A NH2 1 
ATOM   845   N  N   . ARG A 1  107 ? 25.720  -17.455 43.207  1.00 20.32  ?  107 ARG A N   1 
ATOM   846   C  CA  . ARG A 1  107 ? 26.884  -18.208 43.711  1.00 20.81  ?  107 ARG A CA  1 
ATOM   847   C  C   . ARG A 1  107 ? 27.155  -19.566 43.027  1.00 24.86  ?  107 ARG A C   1 
ATOM   848   O  O   . ARG A 1  107 ? 28.043  -20.291 43.479  1.00 24.27  ?  107 ARG A O   1 
ATOM   849   C  CB  . ARG A 1  107 ? 26.801  -18.380 45.239  1.00 20.81  ?  107 ARG A CB  1 
ATOM   850   C  CG  . ARG A 1  107 ? 25.711  -19.337 45.726  1.00 22.72  ?  107 ARG A CG  1 
ATOM   851   C  CD  . ARG A 1  107 ? 25.306  -19.011 47.154  1.00 22.91  ?  107 ARG A CD  1 
ATOM   852   N  NE  . ARG A 1  107 ? 24.350  -19.977 47.695  1.00 20.16  ?  107 ARG A NE  1 
ATOM   853   C  CZ  . ARG A 1  107 ? 24.674  -21.088 48.354  1.00 26.72  ?  107 ARG A CZ  1 
ATOM   854   N  NH1 . ARG A 1  107 ? 25.955  -21.402 48.547  1.00 18.18  1  107 ARG A NH1 1 
ATOM   855   N  NH2 . ARG A 1  107 ? 23.732  -21.897 48.811  1.00 22.36  ?  107 ARG A NH2 1 
ATOM   856   N  N   . THR A 1  108 ? 26.451  -19.877 41.922  1.00 22.46  ?  108 THR A N   1 
ATOM   857   C  CA  . THR A 1  108 ? 26.611  -21.148 41.188  1.00 22.22  ?  108 THR A CA  1 
ATOM   858   C  C   . THR A 1  108 ? 27.508  -21.023 39.951  1.00 24.68  ?  108 THR A C   1 
ATOM   859   O  O   . THR A 1  108 ? 27.285  -20.159 39.097  1.00 23.00  ?  108 THR A O   1 
ATOM   860   C  CB  . THR A 1  108 ? 25.221  -21.673 40.728  1.00 26.95  ?  108 THR A CB  1 
ATOM   861   O  OG1 . THR A 1  108 ? 24.395  -21.929 41.852  1.00 24.01  ?  108 THR A OG1 1 
ATOM   862   C  CG2 . THR A 1  108 ? 25.308  -22.936 39.851  1.00 28.04  ?  108 THR A CG2 1 
ATOM   863   N  N   . VAL A 1  109 ? 28.438  -21.967 39.805  1.00 22.94  ?  109 VAL A N   1 
ATOM   864   C  CA  . VAL A 1  109 ? 29.272  -22.113 38.610  1.00 22.99  ?  109 VAL A CA  1 
ATOM   865   C  C   . VAL A 1  109 ? 29.506  -23.629 38.362  1.00 25.57  ?  109 VAL A C   1 
ATOM   866   O  O   . VAL A 1  109 ? 29.590  -24.398 39.316  1.00 24.99  ?  109 VAL A O   1 
ATOM   867   C  CB  . VAL A 1  109 ? 30.552  -21.220 38.638  1.00 27.67  ?  109 VAL A CB  1 
ATOM   868   C  CG1 . VAL A 1  109 ? 31.515  -21.635 39.743  1.00 26.96  ?  109 VAL A CG1 1 
ATOM   869   C  CG2 . VAL A 1  109 ? 31.250  -21.186 37.291  1.00 27.82  ?  109 VAL A CG2 1 
ATOM   870   N  N   . ILE A 1  110 ? 29.502  -24.060 37.091  1.00 22.17  ?  110 ILE A N   1 
ATOM   871   C  CA  . ILE A 1  110 ? 29.704  -25.474 36.713  1.00 22.20  ?  110 ILE A CA  1 
ATOM   872   C  C   . ILE A 1  110 ? 31.025  -25.591 35.945  1.00 26.11  ?  110 ILE A C   1 
ATOM   873   O  O   . ILE A 1  110 ? 31.278  -24.775 35.061  1.00 26.87  ?  110 ILE A O   1 
ATOM   874   C  CB  . ILE A 1  110 ? 28.500  -26.048 35.900  1.00 24.93  ?  110 ILE A CB  1 
ATOM   875   C  CG1 . ILE A 1  110 ? 27.158  -25.836 36.647  1.00 25.30  ?  110 ILE A CG1 1 
ATOM   876   C  CG2 . ILE A 1  110 ? 28.702  -27.541 35.549  1.00 26.94  ?  110 ILE A CG2 1 
ATOM   877   C  CD1 . ILE A 1  110 ? 25.991  -25.591 35.726  1.00 25.90  ?  110 ILE A CD1 1 
ATOM   878   N  N   . VAL A 1  111 ? 31.868  -26.572 36.306  1.00 23.59  ?  111 VAL A N   1 
ATOM   879   C  CA  . VAL A 1  111 ? 33.184  -26.800 35.684  1.00 24.44  ?  111 VAL A CA  1 
ATOM   880   C  C   . VAL A 1  111 ? 33.350  -28.260 35.211  1.00 29.57  ?  111 VAL A C   1 
ATOM   881   O  O   . VAL A 1  111 ? 33.202  -29.193 36.011  1.00 29.66  ?  111 VAL A O   1 
ATOM   882   C  CB  . VAL A 1  111 ? 34.347  -26.369 36.630  1.00 28.45  ?  111 VAL A CB  1 
ATOM   883   C  CG1 . VAL A 1  111 ? 35.713  -26.647 36.003  1.00 28.49  ?  111 VAL A CG1 1 
ATOM   884   C  CG2 . VAL A 1  111 ? 34.232  -24.896 37.025  1.00 27.75  ?  111 VAL A CG2 1 
ATOM   885   N  N   . GLY A 1  112 ? 33.653  -28.431 33.921  1.00 26.51  ?  112 GLY A N   1 
ATOM   886   C  CA  . GLY A 1  112 ? 33.938  -29.736 33.326  1.00 26.94  ?  112 GLY A CA  1 
ATOM   887   C  C   . GLY A 1  112 ? 35.223  -30.292 33.919  1.00 32.78  ?  112 GLY A C   1 
ATOM   888   O  O   . GLY A 1  112 ? 36.198  -29.552 34.086  1.00 32.31  ?  112 GLY A O   1 
ATOM   889   N  N   . MET A 1  113 ? 35.213  -31.577 34.310  1.00 30.23  ?  113 MET A N   1 
ATOM   890   C  CA  . MET A 1  113 ? 36.365  -32.219 34.963  1.00 30.20  ?  113 MET A CA  1 
ATOM   891   C  C   . MET A 1  113 ? 37.247  -33.080 34.046  1.00 35.36  ?  113 MET A C   1 
ATOM   892   O  O   . MET A 1  113 ? 38.372  -33.422 34.430  1.00 34.74  ?  113 MET A O   1 
ATOM   893   C  CB  . MET A 1  113 ? 35.899  -33.061 36.168  1.00 32.82  ?  113 MET A CB  1 
ATOM   894   C  CG  . MET A 1  113 ? 35.335  -32.246 37.305  1.00 36.00  ?  113 MET A CG  1 
ATOM   895   S  SD  . MET A 1  113 ? 34.796  -33.320 38.652  1.00 40.21  ?  113 MET A SD  1 
ATOM   896   C  CE  . MET A 1  113 ? 36.348  -33.518 39.551  1.00 36.65  ?  113 MET A CE  1 
ATOM   897   N  N   . ASP A 1  114 ? 36.738  -33.449 32.862  1.00 33.36  ?  114 ASP A N   1 
ATOM   898   C  CA  . ASP A 1  114 ? 37.459  -34.318 31.923  1.00 34.92  ?  114 ASP A CA  1 
ATOM   899   C  C   . ASP A 1  114 ? 38.791  -33.728 31.417  1.00 40.50  ?  114 ASP A C   1 
ATOM   900   O  O   . ASP A 1  114 ? 39.763  -34.474 31.304  1.00 41.13  ?  114 ASP A O   1 
ATOM   901   C  CB  . ASP A 1  114 ? 36.544  -34.749 30.764  1.00 37.19  ?  114 ASP A CB  1 
ATOM   902   C  CG  . ASP A 1  114 ? 35.436  -35.682 31.233  1.00 47.14  ?  114 ASP A CG  1 
ATOM   903   O  OD1 . ASP A 1  114 ? 35.755  -36.774 31.750  1.00 49.54  ?  114 ASP A OD1 1 
ATOM   904   O  OD2 . ASP A 1  114 ? 34.259  -35.297 31.136  1.00 51.07  -1 114 ASP A OD2 1 
ATOM   905   N  N   . THR A 1  115 ? 38.864  -32.406 31.199  1.00 37.70  ?  115 THR A N   1 
ATOM   906   C  CA  . THR A 1  115 ? 40.101  -31.746 30.745  1.00 37.44  ?  115 THR A CA  1 
ATOM   907   C  C   . THR A 1  115 ? 41.204  -31.830 31.804  1.00 38.83  ?  115 THR A C   1 
ATOM   908   O  O   . THR A 1  115 ? 42.325  -32.240 31.491  1.00 38.81  ?  115 THR A O   1 
ATOM   909   C  CB  . THR A 1  115 ? 39.834  -30.316 30.263  1.00 49.06  ?  115 THR A CB  1 
ATOM   910   O  OG1 . THR A 1  115 ? 39.079  -29.617 31.250  1.00 54.96  ?  115 THR A OG1 1 
ATOM   911   C  CG2 . THR A 1  115 ? 39.154  -30.291 28.911  1.00 44.88  ?  115 THR A CG2 1 
ATOM   912   N  N   . GLY A 1  116 ? 40.859  -31.486 33.044  1.00 33.79  ?  116 GLY A N   1 
ATOM   913   C  CA  . GLY A 1  116 ? 41.759  -31.553 34.190  1.00 33.33  ?  116 GLY A CA  1 
ATOM   914   C  C   . GLY A 1  116 ? 42.285  -32.956 34.425  1.00 38.09  ?  116 GLY A C   1 
ATOM   915   O  O   . GLY A 1  116 ? 43.479  -33.140 34.692  1.00 38.63  ?  116 GLY A O   1 
ATOM   916   N  N   . HIS A 1  117 ? 41.399  -33.965 34.276  1.00 33.16  ?  117 HIS A N   1 
ATOM   917   C  CA  . HIS A 1  117 ? 41.767  -35.369 34.440  1.00 32.92  ?  117 HIS A CA  1 
ATOM   918   C  C   . HIS A 1  117 ? 42.734  -35.824 33.333  1.00 39.11  ?  117 HIS A C   1 
ATOM   919   O  O   . HIS A 1  117 ? 43.621  -36.637 33.604  1.00 38.45  ?  117 HIS A O   1 
ATOM   920   C  CB  . HIS A 1  117 ? 40.525  -36.274 34.557  1.00 32.66  ?  117 HIS A CB  1 
ATOM   921   C  CG  . HIS A 1  117 ? 39.733  -36.079 35.823  1.00 34.86  ?  117 HIS A CG  1 
ATOM   922   N  ND1 . HIS A 1  117 ? 38.417  -36.498 35.917  1.00 36.15  ?  117 HIS A ND1 1 
ATOM   923   C  CD2 . HIS A 1  117 ? 40.097  -35.527 37.005  1.00 35.60  ?  117 HIS A CD2 1 
ATOM   924   C  CE1 . HIS A 1  117 ? 38.029  -36.198 37.149  1.00 35.15  ?  117 HIS A CE1 1 
ATOM   925   N  NE2 . HIS A 1  117 ? 39.007  -35.609 37.838  1.00 35.22  ?  117 HIS A NE2 1 
ATOM   926   N  N   . ALA A 1  118 ? 42.606  -35.238 32.115  1.00 36.04  ?  118 ALA A N   1 
ATOM   927   C  CA  . ALA A 1  118 ? 43.495  -35.516 30.981  1.00 36.37  ?  118 ALA A CA  1 
ATOM   928   C  C   . ALA A 1  118 ? 44.885  -34.902 31.195  1.00 41.34  ?  118 ALA A C   1 
ATOM   929   O  O   . ALA A 1  118 ? 45.881  -35.534 30.846  1.00 41.31  ?  118 ALA A O   1 
ATOM   930   C  CB  . ALA A 1  118 ? 42.882  -35.010 29.680  1.00 37.03  ?  118 ALA A CB  1 
ATOM   931   N  N   . VAL A 1  119 ? 44.958  -33.679 31.768  1.00 39.24  ?  119 VAL A N   1 
ATOM   932   C  CA  . VAL A 1  119 ? 46.225  -33.000 32.094  1.00 39.36  ?  119 VAL A CA  1 
ATOM   933   C  C   . VAL A 1  119 ? 47.010  -33.895 33.084  1.00 43.69  ?  119 VAL A C   1 
ATOM   934   O  O   . VAL A 1  119 ? 48.192  -34.162 32.854  1.00 42.03  ?  119 VAL A O   1 
ATOM   935   C  CB  . VAL A 1  119 ? 45.997  -31.555 32.633  1.00 43.39  ?  119 VAL A CB  1 
ATOM   936   C  CG1 . VAL A 1  119 ? 47.278  -30.945 33.208  1.00 43.32  ?  119 VAL A CG1 1 
ATOM   937   C  CG2 . VAL A 1  119 ? 45.415  -30.652 31.548  1.00 42.96  ?  119 VAL A CG2 1 
ATOM   938   N  N   . LEU A 1  120 ? 46.317  -34.419 34.126  1.00 41.36  ?  120 LEU A N   1 
ATOM   939   C  CA  . LEU A 1  120 ? 46.883  -35.311 35.141  1.00 42.01  ?  120 LEU A CA  1 
ATOM   940   C  C   . LEU A 1  120 ? 47.466  -36.595 34.549  1.00 48.94  ?  120 LEU A C   1 
ATOM   941   O  O   . LEU A 1  120 ? 48.610  -36.942 34.849  1.00 48.17  ?  120 LEU A O   1 
ATOM   942   C  CB  . LEU A 1  120 ? 45.835  -35.661 36.220  1.00 41.75  ?  120 LEU A CB  1 
ATOM   943   C  CG  . LEU A 1  120 ? 45.474  -34.562 37.228  1.00 45.27  ?  120 LEU A CG  1 
ATOM   944   C  CD1 . LEU A 1  120 ? 44.172  -34.891 37.934  1.00 45.36  ?  120 LEU A CD1 1 
ATOM   945   C  CD2 . LEU A 1  120 ? 46.594  -34.349 38.247  1.00 46.45  ?  120 LEU A CD2 1 
ATOM   946   N  N   . GLU A 1  121 ? 46.688  -37.286 33.706  1.00 47.66  ?  121 GLU A N   1 
ATOM   947   C  CA  . GLU A 1  121 ? 47.105  -38.553 33.101  1.00 48.82  ?  121 GLU A CA  1 
ATOM   948   C  C   . GLU A 1  121 ? 48.120  -38.413 31.961  1.00 53.29  ?  121 GLU A C   1 
ATOM   949   O  O   . GLU A 1  121 ? 49.113  -39.139 31.961  1.00 53.45  ?  121 GLU A O   1 
ATOM   950   C  CB  . GLU A 1  121 ? 45.891  -39.381 32.641  1.00 50.65  ?  121 GLU A CB  1 
ATOM   951   C  CG  . GLU A 1  121 ? 44.976  -39.806 33.780  1.00 61.87  ?  121 GLU A CG  1 
ATOM   952   C  CD  . GLU A 1  121 ? 44.003  -40.933 33.493  1.00 83.44  ?  121 GLU A CD  1 
ATOM   953   O  OE1 . GLU A 1  121 ? 43.242  -40.830 32.503  1.00 82.25  ?  121 GLU A OE1 1 
ATOM   954   O  OE2 . GLU A 1  121 ? 43.956  -41.891 34.298  1.00 76.16  -1 121 GLU A OE2 1 
ATOM   955   N  N   . LYS A 1  122 ? 47.876  -37.508 30.990  1.00 49.51  ?  122 LYS A N   1 
ATOM   956   C  CA  . LYS A 1  122 ? 48.734  -37.364 29.811  1.00 49.52  ?  122 LYS A CA  1 
ATOM   957   C  C   . LYS A 1  122 ? 49.955  -36.429 30.018  1.00 53.12  ?  122 LYS A C   1 
ATOM   958   O  O   . LYS A 1  122 ? 51.029  -36.746 29.501  1.00 53.06  ?  122 LYS A O   1 
ATOM   959   C  CB  . LYS A 1  122 ? 47.890  -36.965 28.574  1.00 52.15  ?  122 LYS A CB  1 
ATOM   960   C  CG  . LYS A 1  122 ? 48.211  -35.623 27.923  1.00 69.84  ?  122 LYS A CG  1 
ATOM   961   C  CD  . LYS A 1  122 ? 47.035  -35.046 27.144  1.00 78.48  ?  122 LYS A CD  1 
ATOM   962   C  CE  . LYS A 1  122 ? 47.396  -33.725 26.505  1.00 83.04  ?  122 LYS A CE  1 
ATOM   963   N  NZ  . LYS A 1  122 ? 47.753  -32.695 27.519  1.00 86.83  1  122 LYS A NZ  1 
ATOM   964   N  N   . ARG A 1  123 ? 49.807  -35.295 30.741  1.00 48.48  ?  123 ARG A N   1 
ATOM   965   C  CA  . ARG A 1  123 ? 50.939  -34.381 30.909  1.00 47.73  ?  123 ARG A CA  1 
ATOM   966   C  C   . ARG A 1  123 ? 51.780  -34.718 32.138  1.00 50.81  ?  123 ARG A C   1 
ATOM   967   O  O   . ARG A 1  123 ? 53.010  -34.710 32.047  1.00 51.01  ?  123 ARG A O   1 
ATOM   968   C  CB  . ARG A 1  123 ? 50.484  -32.901 30.901  1.00 48.24  ?  123 ARG A CB  1 
ATOM   969   C  CG  . ARG A 1  123 ? 51.615  -31.900 30.688  1.00 54.89  ?  123 ARG A CG  1 
ATOM   970   C  CD  . ARG A 1  123 ? 51.124  -30.474 30.570  1.00 61.21  ?  123 ARG A CD  1 
ATOM   971   N  NE  . ARG A 1  123 ? 52.249  -29.543 30.607  1.00 63.51  ?  123 ARG A NE  1 
ATOM   972   C  CZ  . ARG A 1  123 ? 52.165  -28.238 30.370  1.00 73.67  ?  123 ARG A CZ  1 
ATOM   973   N  NH1 . ARG A 1  123 ? 53.248  -27.477 30.427  1.00 56.82  1  123 ARG A NH1 1 
ATOM   974   N  NH2 . ARG A 1  123 ? 50.995  -27.686 30.068  1.00 60.24  ?  123 ARG A NH2 1 
ATOM   975   N  N   . LEU A 1  124 ? 51.125  -35.034 33.269  1.00 46.33  ?  124 LEU A N   1 
ATOM   976   C  CA  . LEU A 1  124 ? 51.785  -35.327 34.543  1.00 45.63  ?  124 LEU A CA  1 
ATOM   977   C  C   . LEU A 1  124 ? 52.049  -36.818 34.825  1.00 50.72  ?  124 LEU A C   1 
ATOM   978   O  O   . LEU A 1  124 ? 52.893  -37.130 35.672  1.00 50.74  ?  124 LEU A O   1 
ATOM   979   C  CB  . LEU A 1  124 ? 51.003  -34.694 35.710  1.00 44.96  ?  124 LEU A CB  1 
ATOM   980   C  CG  . LEU A 1  124 ? 50.960  -33.163 35.762  1.00 48.31  ?  124 LEU A CG  1 
ATOM   981   C  CD1 . LEU A 1  124 ? 49.750  -32.685 36.525  1.00 47.71  ?  124 LEU A CD1 1 
ATOM   982   C  CD2 . LEU A 1  124 ? 52.235  -32.576 36.365  1.00 50.21  ?  124 LEU A CD2 1 
ATOM   983   N  N   . GLY A 1  125 ? 51.344  -37.711 34.131  1.00 47.22  ?  125 GLY A N   1 
ATOM   984   C  CA  . GLY A 1  125 ? 51.487  -39.156 34.316  1.00 47.16  ?  125 GLY A CA  1 
ATOM   985   C  C   . GLY A 1  125 ? 50.992  -39.650 35.662  1.00 50.03  ?  125 GLY A C   1 
ATOM   986   O  O   . GLY A 1  125 ? 51.602  -40.533 36.265  1.00 50.22  ?  125 GLY A O   1 
ATOM   987   N  N   . VAL A 1  126 ? 49.882  -39.061 36.139  1.00 45.34  ?  126 VAL A N   1 
ATOM   988   C  CA  . VAL A 1  126 ? 49.208  -39.366 37.405  1.00 44.46  ?  126 VAL A CA  1 
ATOM   989   C  C   . VAL A 1  126 ? 47.846  -39.996 37.069  1.00 46.67  ?  126 VAL A C   1 
ATOM   990   O  O   . VAL A 1  126 ? 47.059  -39.403 36.328  1.00 46.60  ?  126 VAL A O   1 
ATOM   991   C  CB  . VAL A 1  126 ? 49.064  -38.095 38.295  1.00 47.46  ?  126 VAL A CB  1 
ATOM   992   C  CG1 . VAL A 1  126 ? 48.372  -38.409 39.622  1.00 47.55  ?  126 VAL A CG1 1 
ATOM   993   C  CG2 . VAL A 1  126 ? 50.417  -37.439 38.543  1.00 46.98  ?  126 VAL A CG2 1 
ATOM   994   N  N   . GLU A 1  127 ? 47.580  -41.189 37.616  1.00 41.84  ?  127 GLU A N   1 
ATOM   995   C  CA  . GLU A 1  127 ? 46.351  -41.951 37.385  1.00 41.42  ?  127 GLU A CA  1 
ATOM   996   C  C   . GLU A 1  127 ? 45.130  -41.335 38.101  1.00 43.82  ?  127 GLU A C   1 
ATOM   997   O  O   . GLU A 1  127 ? 45.255  -40.838 39.224  1.00 43.64  ?  127 GLU A O   1 
ATOM   998   C  CB  . GLU A 1  127 ? 46.573  -43.419 37.802  1.00 43.51  ?  127 GLU A CB  1 
ATOM   999   C  CG  . GLU A 1  127 ? 45.402  -44.349 37.557  1.00 55.89  ?  127 GLU A CG  1 
ATOM   1000  C  CD  . GLU A 1  127 ? 45.673  -45.807 37.872  1.00 83.43  ?  127 GLU A CD  1 
ATOM   1001  O  OE1 . GLU A 1  127 ? 45.480  -46.633 36.956  1.00 84.12  ?  127 GLU A OE1 1 
ATOM   1002  O  OE2 . GLU A 1  127 ? 45.960  -46.141 39.046  1.00 78.39  -1 127 GLU A OE2 1 
ATOM   1003  N  N   . VAL A 1  128 ? 43.956  -41.376 37.435  1.00 38.33  ?  128 VAL A N   1 
ATOM   1004  C  CA  . VAL A 1  128 ? 42.674  -40.863 37.945  1.00 36.89  ?  128 VAL A CA  1 
ATOM   1005  C  C   . VAL A 1  128 ? 41.689  -42.038 38.050  1.00 40.24  ?  128 VAL A C   1 
ATOM   1006  O  O   . VAL A 1  128 ? 41.437  -42.730 37.061  1.00 39.63  ?  128 VAL A O   1 
ATOM   1007  C  CB  . VAL A 1  128 ? 42.104  -39.679 37.095  1.00 39.09  ?  128 VAL A CB  1 
ATOM   1008  C  CG1 . VAL A 1  128 ? 40.734  -39.230 37.602  1.00 38.17  ?  128 VAL A CG1 1 
ATOM   1009  C  CG2 . VAL A 1  128 ? 43.074  -38.503 37.064  1.00 38.27  ?  128 VAL A CG2 1 
ATOM   1010  N  N   . THR A 1  129 ? 41.155  -42.267 39.259  1.00 37.10  ?  129 THR A N   1 
ATOM   1011  C  CA  . THR A 1  129 ? 40.224  -43.361 39.557  1.00 37.92  ?  129 THR A CA  1 
ATOM   1012  C  C   . THR A 1  129 ? 39.042  -42.822 40.392  1.00 42.45  ?  129 THR A C   1 
ATOM   1013  O  O   . THR A 1  129 ? 39.193  -41.749 40.990  1.00 41.57  ?  129 THR A O   1 
ATOM   1014  C  CB  . THR A 1  129 ? 40.944  -44.475 40.379  1.00 44.92  ?  129 THR A CB  1 
ATOM   1015  O  OG1 . THR A 1  129 ? 41.256  -43.985 41.683  1.00 43.89  ?  129 THR A OG1 1 
ATOM   1016  C  CG2 . THR A 1  129 ? 42.202  -45.024 39.701  1.00 43.82  ?  129 THR A CG2 1 
ATOM   1017  N  N   . PRO A 1  130 ? 37.911  -43.568 40.547  1.00 39.89  ?  130 PRO A N   1 
ATOM   1018  C  CA  . PRO A 1  130 ? 36.828  -43.078 41.428  1.00 39.67  ?  130 PRO A CA  1 
ATOM   1019  C  C   . PRO A 1  130 ? 37.287  -42.789 42.869  1.00 42.12  ?  130 PRO A C   1 
ATOM   1020  O  O   . PRO A 1  130 ? 36.763  -41.864 43.491  1.00 40.25  ?  130 PRO A O   1 
ATOM   1021  C  CB  . PRO A 1  130 ? 35.797  -44.206 41.380  1.00 41.96  ?  130 PRO A CB  1 
ATOM   1022  C  CG  . PRO A 1  130 ? 36.061  -44.894 40.082  1.00 46.18  ?  130 PRO A CG  1 
ATOM   1023  C  CD  . PRO A 1  130 ? 37.544  -44.864 39.934  1.00 41.70  ?  130 PRO A CD  1 
ATOM   1024  N  N   . GLU A 1  131 ? 38.298  -43.544 43.377  1.00 38.58  ?  131 GLU A N   1 
ATOM   1025  C  CA  . GLU A 1  131 ? 38.864  -43.351 44.721  1.00 38.62  ?  131 GLU A CA  1 
ATOM   1026  C  C   . GLU A 1  131 ? 39.567  -41.992 44.826  1.00 39.88  ?  131 GLU A C   1 
ATOM   1027  O  O   . GLU A 1  131 ? 39.363  -41.276 45.807  1.00 39.05  ?  131 GLU A O   1 
ATOM   1028  C  CB  . GLU A 1  131 ? 39.811  -44.505 45.114  1.00 40.95  ?  131 GLU A CB  1 
ATOM   1029  C  CG  . GLU A 1  131 ? 40.333  -44.399 46.545  1.00 56.72  ?  131 GLU A CG  1 
ATOM   1030  C  CD  . GLU A 1  131 ? 41.253  -45.486 47.066  1.00 88.46  ?  131 GLU A CD  1 
ATOM   1031  O  OE1 . GLU A 1  131 ? 41.593  -46.416 46.299  1.00 85.68  ?  131 GLU A OE1 1 
ATOM   1032  O  OE2 . GLU A 1  131 ? 41.637  -45.403 48.254  1.00 88.30  -1 131 GLU A OE2 1 
ATOM   1033  N  N   . THR A 1  132 ? 40.356  -41.624 43.802  1.00 35.82  ?  132 THR A N   1 
ATOM   1034  C  CA  . THR A 1  132 ? 41.051  -40.333 43.763  1.00 34.66  ?  132 THR A CA  1 
ATOM   1035  C  C   . THR A 1  132 ? 40.044  -39.184 43.655  1.00 36.46  ?  132 THR A C   1 
ATOM   1036  O  O   . THR A 1  132 ? 40.242  -38.145 44.281  1.00 34.47  ?  132 THR A O   1 
ATOM   1037  C  CB  . THR A 1  132 ? 42.108  -40.273 42.649  1.00 41.61  ?  132 THR A CB  1 
ATOM   1038  O  OG1 . THR A 1  132 ? 41.479  -40.269 41.364  1.00 39.15  ?  132 THR A OG1 1 
ATOM   1039  C  CG2 . THR A 1  132 ? 43.171  -41.367 42.758  1.00 40.75  ?  132 THR A CG2 1 
ATOM   1040  N  N   . ILE A 1  133 ? 38.962  -39.385 42.876  1.00 33.48  ?  133 ILE A N   1 
ATOM   1041  C  CA  . ILE A 1  133 ? 37.898  -38.387 42.696  1.00 33.08  ?  133 ILE A CA  1 
ATOM   1042  C  C   . ILE A 1  133 ? 37.170  -38.160 44.033  1.00 36.45  ?  133 ILE A C   1 
ATOM   1043  O  O   . ILE A 1  133 ? 36.944  -37.006 44.412  1.00 36.31  ?  133 ILE A O   1 
ATOM   1044  C  CB  . ILE A 1  133 ? 36.940  -38.748 41.519  1.00 35.96  ?  133 ILE A CB  1 
ATOM   1045  C  CG1 . ILE A 1  133 ? 37.712  -38.777 40.170  1.00 35.67  ?  133 ILE A CG1 1 
ATOM   1046  C  CG2 . ILE A 1  133 ? 35.761  -37.765 41.452  1.00 36.13  ?  133 ILE A CG2 1 
ATOM   1047  C  CD1 . ILE A 1  133 ? 37.008  -39.517 39.018  1.00 44.55  ?  133 ILE A CD1 1 
ATOM   1048  N  N   . ASN A 1  134 ? 36.860  -39.250 44.763  1.00 32.23  ?  134 ASN A N   1 
ATOM   1049  C  CA  . ASN A 1  134 ? 36.201  -39.192 46.078  1.00 31.95  ?  134 ASN A CA  1 
ATOM   1050  C  C   . ASN A 1  134 ? 37.056  -38.432 47.097  1.00 34.71  ?  134 ASN A C   1 
ATOM   1051  O  O   . ASN A 1  134 ? 36.518  -37.637 47.872  1.00 33.72  ?  134 ASN A O   1 
ATOM   1052  C  CB  . ASN A 1  134 ? 35.850  -40.596 46.581  1.00 33.25  ?  134 ASN A CB  1 
ATOM   1053  C  CG  . ASN A 1  134 ? 34.673  -41.223 45.874  1.00 50.68  ?  134 ASN A CG  1 
ATOM   1054  O  OD1 . ASN A 1  134 ? 33.762  -40.541 45.379  1.00 42.94  ?  134 ASN A OD1 1 
ATOM   1055  N  ND2 . ASN A 1  134 ? 34.648  -42.545 45.831  1.00 39.67  ?  134 ASN A ND2 1 
ATOM   1056  N  N   . GLU A 1  135 ? 38.396  -38.637 47.041  1.00 31.34  ?  135 GLU A N   1 
ATOM   1057  C  CA  . GLU A 1  135 ? 39.392  -37.969 47.879  1.00 30.58  ?  135 GLU A CA  1 
ATOM   1058  C  C   . GLU A 1  135 ? 39.434  -36.479 47.505  1.00 32.19  ?  135 GLU A C   1 
ATOM   1059  O  O   . GLU A 1  135 ? 39.495  -35.629 48.391  1.00 30.63  ?  135 GLU A O   1 
ATOM   1060  C  CB  . GLU A 1  135 ? 40.765  -38.651 47.698  1.00 32.29  ?  135 GLU A CB  1 
ATOM   1061  C  CG  . GLU A 1  135 ? 41.958  -37.932 48.313  1.00 43.27  ?  135 GLU A CG  1 
ATOM   1062  C  CD  . GLU A 1  135 ? 42.070  -37.863 49.824  1.00 68.96  ?  135 GLU A CD  1 
ATOM   1063  O  OE1 . GLU A 1  135 ? 41.488  -38.722 50.526  1.00 64.57  ?  135 GLU A OE1 1 
ATOM   1064  O  OE2 . GLU A 1  135 ? 42.793  -36.962 50.305  1.00 67.28  -1 135 GLU A OE2 1 
ATOM   1065  N  N   . TYR A 1  136 ? 39.359  -36.177 46.194  1.00 28.74  ?  136 TYR A N   1 
ATOM   1066  C  CA  . TYR A 1  136 ? 39.320  -34.807 45.672  1.00 27.22  ?  136 TYR A CA  1 
ATOM   1067  C  C   . TYR A 1  136 ? 38.056  -34.091 46.186  1.00 29.68  ?  136 TYR A C   1 
ATOM   1068  O  O   . TYR A 1  136 ? 38.153  -32.944 46.619  1.00 28.88  ?  136 TYR A O   1 
ATOM   1069  C  CB  . TYR A 1  136 ? 39.386  -34.789 44.119  1.00 27.72  ?  136 TYR A CB  1 
ATOM   1070  C  CG  . TYR A 1  136 ? 39.049  -33.436 43.522  1.00 27.89  ?  136 TYR A CG  1 
ATOM   1071  C  CD1 . TYR A 1  136 ? 40.022  -32.453 43.385  1.00 29.18  ?  136 TYR A CD1 1 
ATOM   1072  C  CD2 . TYR A 1  136 ? 37.742  -33.114 43.158  1.00 28.48  ?  136 TYR A CD2 1 
ATOM   1073  C  CE1 . TYR A 1  136 ? 39.709  -31.190 42.883  1.00 29.58  ?  136 TYR A CE1 1 
ATOM   1074  C  CE2 . TYR A 1  136 ? 37.415  -31.847 42.677  1.00 28.30  ?  136 TYR A CE2 1 
ATOM   1075  C  CZ  . TYR A 1  136 ? 38.403  -30.889 42.545  1.00 33.95  ?  136 TYR A CZ  1 
ATOM   1076  O  OH  . TYR A 1  136 ? 38.097  -29.645 42.070  1.00 38.04  ?  136 TYR A OH  1 
ATOM   1077  N  N   . MET A 1  137 ? 36.887  -34.768 46.133  1.00 26.48  ?  137 MET A N   1 
ATOM   1078  C  CA  . MET A 1  137 ? 35.598  -34.210 46.570  1.00 26.36  ?  137 MET A CA  1 
ATOM   1079  C  C   . MET A 1  137 ? 35.588  -33.814 48.055  1.00 30.99  ?  137 MET A C   1 
ATOM   1080  O  O   . MET A 1  137 ? 35.033  -32.763 48.397  1.00 30.67  ?  137 MET A O   1 
ATOM   1081  C  CB  . MET A 1  137 ? 34.403  -35.123 46.218  1.00 28.66  ?  137 MET A CB  1 
ATOM   1082  C  CG  . MET A 1  137 ? 34.113  -35.221 44.716  1.00 31.14  ?  137 MET A CG  1 
ATOM   1083  S  SD  . MET A 1  137 ? 34.100  -33.647 43.771  1.00 34.24  ?  137 MET A SD  1 
ATOM   1084  C  CE  . MET A 1  137 ? 32.678  -32.835 44.493  1.00 30.90  ?  137 MET A CE  1 
ATOM   1085  N  N   . ALA A 1  138 ? 36.241  -34.617 48.920  1.00 28.72  ?  138 ALA A N   1 
ATOM   1086  C  CA  . ALA A 1  138 ? 36.373  -34.309 50.346  1.00 28.55  ?  138 ALA A CA  1 
ATOM   1087  C  C   . ALA A 1  138 ? 37.271  -33.067 50.535  1.00 30.08  ?  138 ALA A C   1 
ATOM   1088  O  O   . ALA A 1  138 ? 36.977  -32.225 51.389  1.00 29.55  ?  138 ALA A O   1 
ATOM   1089  C  CB  . ALA A 1  138 ? 36.952  -35.506 51.098  1.00 29.79  ?  138 ALA A CB  1 
ATOM   1090  N  N   . THR A 1  139 ? 38.333  -32.947 49.711  1.00 25.38  ?  139 THR A N   1 
ATOM   1091  C  CA  . THR A 1  139 ? 39.291  -31.837 49.748  1.00 24.69  ?  139 THR A CA  1 
ATOM   1092  C  C   . THR A 1  139 ? 38.639  -30.498 49.376  1.00 27.14  ?  139 THR A C   1 
ATOM   1093  O  O   . THR A 1  139 ? 38.783  -29.529 50.117  1.00 26.39  ?  139 THR A O   1 
ATOM   1094  C  CB  . THR A 1  139 ? 40.527  -32.163 48.886  1.00 28.51  ?  139 THR A CB  1 
ATOM   1095  O  OG1 . THR A 1  139 ? 41.046  -33.427 49.305  1.00 26.98  ?  139 THR A OG1 1 
ATOM   1096  C  CG2 . THR A 1  139 ? 41.619  -31.103 48.994  1.00 27.49  ?  139 THR A CG2 1 
ATOM   1097  N  N   . ILE A 1  140 ? 37.936  -30.449 48.232  1.00 24.56  ?  140 ILE A N   1 
ATOM   1098  C  CA  . ILE A 1  140 ? 37.279  -29.233 47.752  1.00 23.79  ?  140 ILE A CA  1 
ATOM   1099  C  C   . ILE A 1  140 ? 36.159  -28.795 48.734  1.00 27.76  ?  140 ILE A C   1 
ATOM   1100  O  O   . ILE A 1  140 ? 35.943  -27.596 48.892  1.00 26.62  ?  140 ILE A O   1 
ATOM   1101  C  CB  . ILE A 1  140 ? 36.832  -29.334 46.255  1.00 26.22  ?  140 ILE A CB  1 
ATOM   1102  C  CG1 . ILE A 1  140 ? 36.249  -28.003 45.712  1.00 26.03  ?  140 ILE A CG1 1 
ATOM   1103  C  CG2 . ILE A 1  140 ? 35.889  -30.498 45.993  1.00 26.67  ?  140 ILE A CG2 1 
ATOM   1104  C  CD1 . ILE A 1  140 ? 37.252  -26.920 45.496  1.00 31.72  ?  140 ILE A CD1 1 
ATOM   1105  N  N   . ASN A 1  141 ? 35.524  -29.738 49.459  1.00 24.64  ?  141 ASN A N   1 
ATOM   1106  C  CA  . ASN A 1  141 ? 34.511  -29.343 50.444  1.00 24.89  ?  141 ASN A CA  1 
ATOM   1107  C  C   . ASN A 1  141 ? 35.138  -28.724 51.722  1.00 28.49  ?  141 ASN A C   1 
ATOM   1108  O  O   . ASN A 1  141 ? 34.431  -28.092 52.510  1.00 28.09  ?  141 ASN A O   1 
ATOM   1109  C  CB  . ASN A 1  141 ? 33.544  -30.476 50.741  1.00 27.72  ?  141 ASN A CB  1 
ATOM   1110  C  CG  . ASN A 1  141 ? 32.433  -30.513 49.715  1.00 36.66  ?  141 ASN A CG  1 
ATOM   1111  O  OD1 . ASN A 1  141 ? 31.448  -29.771 49.802  1.00 30.34  ?  141 ASN A OD1 1 
ATOM   1112  N  ND2 . ASN A 1  141 ? 32.602  -31.318 48.676  1.00 30.31  ?  141 ASN A ND2 1 
ATOM   1113  N  N   . HIS A 1  142 ? 36.465  -28.848 51.885  1.00 25.31  ?  142 HIS A N   1 
ATOM   1114  C  CA  . HIS A 1  142 ? 37.199  -28.191 52.967  1.00 24.93  ?  142 HIS A CA  1 
ATOM   1115  C  C   . HIS A 1  142 ? 37.759  -26.853 52.436  1.00 28.27  ?  142 HIS A C   1 
ATOM   1116  O  O   . HIS A 1  142 ? 37.674  -25.832 53.121  1.00 27.21  ?  142 HIS A O   1 
ATOM   1117  C  CB  . HIS A 1  142 ? 38.319  -29.100 53.516  1.00 26.03  ?  142 HIS A CB  1 
ATOM   1118  C  CG  . HIS A 1  142 ? 39.347  -28.382 54.340  1.00 29.24  ?  142 HIS A CG  1 
ATOM   1119  N  ND1 . HIS A 1  142 ? 39.136  -28.105 55.678  1.00 31.63  ?  142 HIS A ND1 1 
ATOM   1120  C  CD2 . HIS A 1  142 ? 40.562  -27.906 53.985  1.00 30.84  ?  142 HIS A CD2 1 
ATOM   1121  C  CE1 . HIS A 1  142 ? 40.231  -27.488 56.098  1.00 31.00  ?  142 HIS A CE1 1 
ATOM   1122  N  NE2 . HIS A 1  142 ? 41.112  -27.334 55.105  1.00 30.91  ?  142 HIS A NE2 1 
ATOM   1123  N  N   . SER A 1  143 ? 38.301  -26.872 51.200  1.00 24.73  ?  143 SER A N   1 
ATOM   1124  C  CA  . SER A 1  143 ? 38.938  -25.734 50.536  1.00 24.73  ?  143 SER A CA  1 
ATOM   1125  C  C   . SER A 1  143 ? 37.965  -24.641 50.036  1.00 27.53  ?  143 SER A C   1 
ATOM   1126  O  O   . SER A 1  143 ? 38.222  -23.461 50.281  1.00 26.43  ?  143 SER A O   1 
ATOM   1127  C  CB  . SER A 1  143 ? 39.831  -26.230 49.398  1.00 29.49  ?  143 SER A CB  1 
ATOM   1128  O  OG  . SER A 1  143 ? 40.440  -25.172 48.679  1.00 37.42  ?  143 SER A OG  1 
ATOM   1129  N  N   . LEU A 1  144 ? 36.878  -25.016 49.320  1.00 24.23  ?  144 LEU A N   1 
ATOM   1130  C  CA  . LEU A 1  144 ? 35.903  -24.053 48.762  1.00 23.58  ?  144 LEU A CA  1 
ATOM   1131  C  C   . LEU A 1  144 ? 35.300  -23.101 49.827  1.00 26.66  ?  144 LEU A C   1 
ATOM   1132  O  O   . LEU A 1  144 ? 35.322  -21.890 49.574  1.00 24.55  ?  144 LEU A O   1 
ATOM   1133  C  CB  . LEU A 1  144 ? 34.804  -24.737 47.932  1.00 23.61  ?  144 LEU A CB  1 
ATOM   1134  C  CG  . LEU A 1  144 ? 33.988  -23.839 46.957  1.00 27.87  ?  144 LEU A CG  1 
ATOM   1135  C  CD1 . LEU A 1  144 ? 34.842  -23.328 45.786  1.00 27.01  ?  144 LEU A CD1 1 
ATOM   1136  C  CD2 . LEU A 1  144 ? 32.759  -24.574 46.439  1.00 30.76  ?  144 LEU A CD2 1 
ATOM   1137  N  N   . PRO A 1  145 ? 34.893  -23.569 51.047  1.00 24.12  ?  145 PRO A N   1 
ATOM   1138  C  CA  . PRO A 1  145 ? 34.384  -22.621 52.060  1.00 24.65  ?  145 PRO A CA  1 
ATOM   1139  C  C   . PRO A 1  145 ? 35.445  -21.763 52.752  1.00 30.20  ?  145 PRO A C   1 
ATOM   1140  O  O   . PRO A 1  145 ? 35.086  -20.945 53.606  1.00 31.04  ?  145 PRO A O   1 
ATOM   1141  C  CB  . PRO A 1  145 ? 33.644  -23.525 53.067  1.00 26.60  ?  145 PRO A CB  1 
ATOM   1142  C  CG  . PRO A 1  145 ? 33.563  -24.877 52.410  1.00 30.88  ?  145 PRO A CG  1 
ATOM   1143  C  CD  . PRO A 1  145 ? 34.770  -24.956 51.538  1.00 26.11  ?  145 PRO A CD  1 
ATOM   1144  N  N   . GLY A 1  146 ? 36.723  -21.947 52.401  1.00 26.43  ?  146 GLY A N   1 
ATOM   1145  C  CA  . GLY A 1  146 ? 37.819  -21.162 52.961  1.00 26.60  ?  146 GLY A CA  1 
ATOM   1146  C  C   . GLY A 1  146 ? 38.746  -21.824 53.962  1.00 30.74  ?  146 GLY A C   1 
ATOM   1147  O  O   . GLY A 1  146 ? 39.291  -21.138 54.828  1.00 29.92  ?  146 GLY A O   1 
ATOM   1148  N  N   . GLY A 1  147 ? 38.926  -23.144 53.853  1.00 28.27  ?  147 GLY A N   1 
ATOM   1149  C  CA  . GLY A 1  147 ? 39.867  -23.906 54.674  1.00 28.50  ?  147 GLY A CA  1 
ATOM   1150  C  C   . GLY A 1  147 ? 41.187  -24.046 53.932  1.00 32.24  ?  147 GLY A C   1 
ATOM   1151  O  O   . GLY A 1  147 ? 41.188  -24.095 52.703  1.00 30.80  ?  147 GLY A O   1 
ATOM   1152  N  N   . ALA A 1  148 ? 42.322  -24.099 54.650  1.00 30.28  ?  148 ALA A N   1 
ATOM   1153  C  CA  . ALA A 1  148 ? 43.659  -24.200 54.033  1.00 30.04  ?  148 ALA A CA  1 
ATOM   1154  C  C   . ALA A 1  148 ? 44.136  -25.651 53.849  1.00 34.69  ?  148 ALA A C   1 
ATOM   1155  O  O   . ALA A 1  148 ? 43.845  -26.499 54.695  1.00 33.70  ?  148 ALA A O   1 
ATOM   1156  C  CB  . ALA A 1  148 ? 44.667  -23.416 54.850  1.00 30.61  ?  148 ALA A CB  1 
ATOM   1157  N  N   . VAL A 1  149 ? 44.880  -25.927 52.749  1.00 31.12  ?  149 VAL A N   1 
ATOM   1158  C  CA  . VAL A 1  149 ? 45.349  -27.283 52.404  1.00 30.89  ?  149 VAL A CA  1 
ATOM   1159  C  C   . VAL A 1  149 ? 46.873  -27.423 52.106  1.00 34.26  ?  149 VAL A C   1 
ATOM   1160  O  O   . VAL A 1  149 ? 47.363  -28.554 52.148  1.00 34.31  ?  149 VAL A O   1 
ATOM   1161  C  CB  . VAL A 1  149 ? 44.523  -27.902 51.238  1.00 34.74  ?  149 VAL A CB  1 
ATOM   1162  C  CG1 . VAL A 1  149 ? 43.113  -28.272 51.686  1.00 34.78  ?  149 VAL A CG1 1 
ATOM   1163  C  CG2 . VAL A 1  149 ? 44.476  -26.992 50.005  1.00 34.15  ?  149 VAL A CG2 1 
ATOM   1164  N  N   . VAL A 1  150 ? 47.618  -26.327 51.814  1.00 28.77  ?  150 VAL A N   1 
ATOM   1165  C  CA  . VAL A 1  150 ? 49.048  -26.462 51.449  1.00 29.02  ?  150 VAL A CA  1 
ATOM   1166  C  C   . VAL A 1  150 ? 50.028  -25.677 52.348  1.00 32.53  ?  150 VAL A C   1 
ATOM   1167  O  O   . VAL A 1  150 ? 51.012  -26.251 52.825  1.00 33.53  ?  150 VAL A O   1 
ATOM   1168  C  CB  . VAL A 1  150 ? 49.271  -26.111 49.932  1.00 33.71  ?  150 VAL A CB  1 
ATOM   1169  C  CG1 . VAL A 1  150 ? 50.744  -25.846 49.601  1.00 33.83  ?  150 VAL A CG1 1 
ATOM   1170  C  CG2 . VAL A 1  150 ? 48.718  -27.201 49.017  1.00 33.93  ?  150 VAL A CG2 1 
ATOM   1171  N  N   . GLN A 1  151 ? 49.810  -24.369 52.515  1.00 27.72  ?  151 GLN A N   1 
ATOM   1172  C  CA  . GLN A 1  151 ? 50.757  -23.506 53.214  1.00 27.68  ?  151 GLN A CA  1 
ATOM   1173  C  C   . GLN A 1  151 ? 50.657  -23.501 54.731  1.00 31.95  ?  151 GLN A C   1 
ATOM   1174  O  O   . GLN A 1  151 ? 49.570  -23.637 55.287  1.00 31.24  ?  151 GLN A O   1 
ATOM   1175  C  CB  . GLN A 1  151 ? 50.649  -22.070 52.686  1.00 27.88  ?  151 GLN A CB  1 
ATOM   1176  C  CG  . GLN A 1  151 ? 51.183  -21.874 51.270  1.00 28.25  ?  151 GLN A CG  1 
ATOM   1177  C  CD  . GLN A 1  151 ? 51.241  -20.418 50.886  1.00 36.67  ?  151 GLN A CD  1 
ATOM   1178  O  OE1 . GLN A 1  151 ? 50.776  -20.024 49.824  1.00 25.09  ?  151 GLN A OE1 1 
ATOM   1179  N  NE2 . GLN A 1  151 ? 51.849  -19.579 51.720  1.00 32.67  ?  151 GLN A NE2 1 
ATOM   1180  N  N   . GLU A 1  152 ? 51.804  -23.329 55.396  1.00 29.24  ?  152 GLU A N   1 
ATOM   1181  C  CA  . GLU A 1  152 ? 51.863  -23.191 56.844  1.00 29.59  ?  152 GLU A CA  1 
ATOM   1182  C  C   . GLU A 1  152 ? 51.515  -21.730 57.172  1.00 33.54  ?  152 GLU A C   1 
ATOM   1183  O  O   . GLU A 1  152 ? 51.757  -20.837 56.350  1.00 32.30  ?  152 GLU A O   1 
ATOM   1184  C  CB  . GLU A 1  152 ? 53.269  -23.582 57.376  1.00 30.88  ?  152 GLU A CB  1 
ATOM   1185  C  CG  . GLU A 1  152 ? 53.560  -23.258 58.841  1.00 38.86  ?  152 GLU A CG  1 
ATOM   1186  C  CD  . GLU A 1  152 ? 52.727  -23.962 59.898  1.00 53.83  ?  152 GLU A CD  1 
ATOM   1187  O  OE1 . GLU A 1  152 ? 51.502  -23.712 59.974  1.00 40.66  ?  152 GLU A OE1 1 
ATOM   1188  O  OE2 . GLU A 1  152 ? 53.322  -24.700 60.713  1.00 44.06  -1 152 GLU A OE2 1 
ATOM   1189  N  N   . HIS A 1  153 ? 50.931  -21.499 58.365  1.00 30.72  ?  153 HIS A N   1 
ATOM   1190  C  CA  . HIS A 1  153 ? 50.544  -20.187 58.907  1.00 30.74  ?  153 HIS A CA  1 
ATOM   1191  C  C   . HIS A 1  153 ? 49.425  -19.500 58.096  1.00 32.21  ?  153 HIS A C   1 
ATOM   1192  O  O   . HIS A 1  153 ? 49.407  -18.270 57.974  1.00 32.00  ?  153 HIS A O   1 
ATOM   1193  C  CB  . HIS A 1  153 ? 51.766  -19.254 59.099  1.00 31.78  ?  153 HIS A CB  1 
ATOM   1194  C  CG  . HIS A 1  153 ? 51.628  -18.330 60.266  1.00 35.83  ?  153 HIS A CG  1 
ATOM   1195  N  ND1 . HIS A 1  153 ? 50.896  -17.158 60.176  1.00 37.45  ?  153 HIS A ND1 1 
ATOM   1196  C  CD2 . HIS A 1  153 ? 52.122  -18.443 61.523  1.00 37.82  ?  153 HIS A CD2 1 
ATOM   1197  C  CE1 . HIS A 1  153 ? 50.972  -16.596 61.375  1.00 37.03  ?  153 HIS A CE1 1 
ATOM   1198  N  NE2 . HIS A 1  153 ? 51.706  -17.329 62.215  1.00 37.56  ?  153 HIS A NE2 1 
ATOM   1199  N  N   . MET A 1  154 ? 48.461  -20.291 57.603  1.00 27.01  ?  154 MET A N   1 
ATOM   1200  C  CA  . MET A 1  154 ? 47.315  -19.756 56.864  1.00 25.58  ?  154 MET A CA  1 
ATOM   1201  C  C   . MET A 1  154 ? 46.171  -19.449 57.815  1.00 29.15  ?  154 MET A C   1 
ATOM   1202  O  O   . MET A 1  154 ? 45.914  -20.224 58.736  1.00 28.68  ?  154 MET A O   1 
ATOM   1203  C  CB  . MET A 1  154 ? 46.817  -20.757 55.809  1.00 27.13  ?  154 MET A CB  1 
ATOM   1204  C  CG  . MET A 1  154 ? 47.754  -20.967 54.631  1.00 29.81  ?  154 MET A CG  1 
ATOM   1205  S  SD  . MET A 1  154 ? 48.027  -19.507 53.583  1.00 32.27  ?  154 MET A SD  1 
ATOM   1206  C  CE  . MET A 1  154 ? 49.588  -18.873 54.304  1.00 29.93  ?  154 MET A CE  1 
ATOM   1207  N  N   . VAL A 1  155 ? 45.472  -18.337 57.572  1.00 25.92  ?  155 VAL A N   1 
ATOM   1208  C  CA  . VAL A 1  155 ? 44.260  -17.973 58.318  1.00 26.29  ?  155 VAL A CA  1 
ATOM   1209  C  C   . VAL A 1  155 ? 43.092  -18.620 57.563  1.00 31.23  ?  155 VAL A C   1 
ATOM   1210  O  O   . VAL A 1  155 ? 43.275  -19.014 56.411  1.00 32.12  ?  155 VAL A O   1 
ATOM   1211  C  CB  . VAL A 1  155 ? 44.084  -16.445 58.552  1.00 29.91  ?  155 VAL A CB  1 
ATOM   1212  C  CG1 . VAL A 1  155 ? 45.307  -15.844 59.230  1.00 30.02  ?  155 VAL A CG1 1 
ATOM   1213  C  CG2 . VAL A 1  155 ? 43.770  -15.702 57.259  1.00 29.31  ?  155 VAL A CG2 1 
ATOM   1214  N  N   . GLU A 1  156 ? 41.926  -18.798 58.198  1.00 27.69  ?  156 GLU A N   1 
ATOM   1215  C  CA  . GLU A 1  156 ? 40.794  -19.451 57.527  1.00 26.94  ?  156 GLU A CA  1 
ATOM   1216  C  C   . GLU A 1  156 ? 39.453  -18.757 57.804  1.00 30.16  ?  156 GLU A C   1 
ATOM   1217  O  O   . GLU A 1  156 ? 39.313  -18.022 58.786  1.00 29.87  ?  156 GLU A O   1 
ATOM   1218  C  CB  . GLU A 1  156 ? 40.706  -20.948 57.928  1.00 28.50  ?  156 GLU A CB  1 
ATOM   1219  C  CG  . GLU A 1  156 ? 41.879  -21.801 57.463  1.00 34.15  ?  156 GLU A CG  1 
ATOM   1220  C  CD  . GLU A 1  156 ? 42.054  -23.122 58.181  1.00 42.00  ?  156 GLU A CD  1 
ATOM   1221  O  OE1 . GLU A 1  156 ? 42.128  -23.120 59.431  1.00 33.13  ?  156 GLU A OE1 1 
ATOM   1222  O  OE2 . GLU A 1  156 ? 42.168  -24.158 57.488  1.00 34.35  -1 156 GLU A OE2 1 
ATOM   1223  N  N   . VAL A 1  157 ? 38.467  -19.020 56.939  1.00 25.78  ?  157 VAL A N   1 
ATOM   1224  C  CA  . VAL A 1  157 ? 37.112  -18.488 57.049  1.00 24.88  ?  157 VAL A CA  1 
ATOM   1225  C  C   . VAL A 1  157 ? 36.381  -19.294 58.127  1.00 29.23  ?  157 VAL A C   1 
ATOM   1226  O  O   . VAL A 1  157 ? 36.466  -20.525 58.135  1.00 28.79  ?  157 VAL A O   1 
ATOM   1227  C  CB  . VAL A 1  157 ? 36.372  -18.544 55.679  1.00 27.76  ?  157 VAL A CB  1 
ATOM   1228  C  CG1 . VAL A 1  157 ? 34.892  -18.181 55.818  1.00 27.96  ?  157 VAL A CG1 1 
ATOM   1229  C  CG2 . VAL A 1  157 ? 37.051  -17.649 54.641  1.00 26.52  ?  157 VAL A CG2 1 
ATOM   1230  N  N   . HIS A 1  158 ? 35.659  -18.597 59.025  1.00 26.08  ?  158 HIS A N   1 
ATOM   1231  C  CA  . HIS A 1  158 ? 34.867  -19.216 60.087  1.00 26.86  ?  158 HIS A CA  1 
ATOM   1232  C  C   . HIS A 1  158 ? 33.812  -20.143 59.449  1.00 30.55  ?  158 HIS A C   1 
ATOM   1233  O  O   . HIS A 1  158 ? 33.013  -19.675 58.631  1.00 29.22  ?  158 HIS A O   1 
ATOM   1234  C  CB  . HIS A 1  158 ? 34.163  -18.140 60.946  1.00 27.68  ?  158 HIS A CB  1 
ATOM   1235  C  CG  . HIS A 1  158 ? 33.685  -18.618 62.289  1.00 31.39  ?  158 HIS A CG  1 
ATOM   1236  N  ND1 . HIS A 1  158 ? 32.907  -19.764 62.424  1.00 33.55  ?  158 HIS A ND1 1 
ATOM   1237  C  CD2 . HIS A 1  158 ? 33.859  -18.069 63.511  1.00 33.40  ?  158 HIS A CD2 1 
ATOM   1238  C  CE1 . HIS A 1  158 ? 32.661  -19.884 63.721  1.00 33.20  ?  158 HIS A CE1 1 
ATOM   1239  N  NE2 . HIS A 1  158 ? 33.203  -18.882 64.413  1.00 33.61  ?  158 HIS A NE2 1 
ATOM   1240  N  N   . PRO A 1  159 ? 33.823  -21.455 59.792  1.00 27.90  ?  159 PRO A N   1 
ATOM   1241  C  CA  . PRO A 1  159 ? 32.840  -22.396 59.218  1.00 27.86  ?  159 PRO A CA  1 
ATOM   1242  C  C   . PRO A 1  159 ? 31.372  -21.997 59.383  1.00 30.31  ?  159 PRO A C   1 
ATOM   1243  O  O   . PRO A 1  159 ? 30.583  -22.268 58.476  1.00 30.07  ?  159 PRO A O   1 
ATOM   1244  C  CB  . PRO A 1  159 ? 33.149  -23.705 59.962  1.00 30.39  ?  159 PRO A CB  1 
ATOM   1245  C  CG  . PRO A 1  159 ? 34.597  -23.597 60.291  1.00 34.80  ?  159 PRO A CG  1 
ATOM   1246  C  CD  . PRO A 1  159 ? 34.741  -22.160 60.712  1.00 29.98  ?  159 PRO A CD  1 
ATOM   1247  N  N   . SER A 1  160 ? 31.008  -21.327 60.507  1.00 26.21  ?  160 SER A N   1 
ATOM   1248  C  CA  . SER A 1  160 ? 29.629  -20.876 60.774  1.00 25.88  ?  160 SER A CA  1 
ATOM   1249  C  C   . SER A 1  160 ? 29.148  -19.827 59.754  1.00 27.49  ?  160 SER A C   1 
ATOM   1250  O  O   . SER A 1  160 ? 27.944  -19.616 59.603  1.00 26.83  ?  160 SER A O   1 
ATOM   1251  C  CB  . SER A 1  160 ? 29.502  -20.313 62.187  1.00 30.62  ?  160 SER A CB  1 
ATOM   1252  O  OG  . SER A 1  160 ? 29.741  -21.304 63.172  1.00 41.26  ?  160 SER A OG  1 
ATOM   1253  N  N   . LEU A 1  161 ? 30.084  -19.158 59.083  1.00 24.51  ?  161 LEU A N   1 
ATOM   1254  C  CA  . LEU A 1  161 ? 29.777  -18.149 58.064  1.00 24.38  ?  161 LEU A CA  1 
ATOM   1255  C  C   . LEU A 1  161 ? 29.617  -18.753 56.672  1.00 30.04  ?  161 LEU A C   1 
ATOM   1256  O  O   . LEU A 1  161 ? 29.113  -18.067 55.781  1.00 31.37  ?  161 LEU A O   1 
ATOM   1257  C  CB  . LEU A 1  161 ? 30.877  -17.061 58.029  1.00 23.77  ?  161 LEU A CB  1 
ATOM   1258  C  CG  . LEU A 1  161 ? 31.050  -16.186 59.288  1.00 27.57  ?  161 LEU A CG  1 
ATOM   1259  C  CD1 . LEU A 1  161 ? 32.293  -15.322 59.163  1.00 25.91  ?  161 LEU A CD1 1 
ATOM   1260  C  CD2 . LEU A 1  161 ? 29.831  -15.309 59.541  1.00 30.02  ?  161 LEU A CD2 1 
ATOM   1261  N  N   . ALA A 1  162 ? 30.067  -20.008 56.465  1.00 27.46  ?  162 ALA A N   1 
ATOM   1262  C  CA  . ALA A 1  162 ? 30.067  -20.653 55.141  1.00 27.32  ?  162 ALA A CA  1 
ATOM   1263  C  C   . ALA A 1  162 ? 29.418  -22.054 55.072  1.00 31.40  ?  162 ALA A C   1 
ATOM   1264  O  O   . ALA A 1  162 ? 29.708  -22.797 54.131  1.00 30.61  ?  162 ALA A O   1 
ATOM   1265  C  CB  . ALA A 1  162 ? 31.502  -20.718 54.617  1.00 28.20  ?  162 ALA A CB  1 
ATOM   1266  N  N   . TRP A 1  163 ? 28.510  -22.396 56.013  1.00 27.98  ?  163 TRP A N   1 
ATOM   1267  C  CA  . TRP A 1  163 ? 27.829  -23.710 56.066  1.00 28.26  ?  163 TRP A CA  1 
ATOM   1268  C  C   . TRP A 1  163 ? 27.044  -24.079 54.784  1.00 29.76  ?  163 TRP A C   1 
ATOM   1269  O  O   . TRP A 1  163 ? 26.768  -25.258 54.547  1.00 28.67  ?  163 TRP A O   1 
ATOM   1270  C  CB  . TRP A 1  163 ? 26.911  -23.816 57.310  1.00 28.14  ?  163 TRP A CB  1 
ATOM   1271  C  CG  . TRP A 1  163 ? 25.809  -22.794 57.358  1.00 30.04  ?  163 TRP A CG  1 
ATOM   1272  C  CD1 . TRP A 1  163 ? 25.803  -21.635 58.076  1.00 32.77  ?  163 TRP A CD1 1 
ATOM   1273  C  CD2 . TRP A 1  163 ? 24.551  -22.838 56.653  1.00 30.04  ?  163 TRP A CD2 1 
ATOM   1274  N  NE1 . TRP A 1  163 ? 24.624  -20.953 57.866  1.00 32.82  ?  163 TRP A NE1 1 
ATOM   1275  C  CE2 . TRP A 1  163 ? 23.843  -21.663 56.987  1.00 34.06  ?  163 TRP A CE2 1 
ATOM   1276  C  CE3 . TRP A 1  163 ? 23.945  -23.771 55.791  1.00 31.51  ?  163 TRP A CE3 1 
ATOM   1277  C  CZ2 . TRP A 1  163 ? 22.562  -21.390 56.486  1.00 33.44  ?  163 TRP A CZ2 1 
ATOM   1278  C  CZ3 . TRP A 1  163 ? 22.689  -23.485 55.270  1.00 32.87  ?  163 TRP A CZ3 1 
ATOM   1279  C  CH2 . TRP A 1  163 ? 22.004  -22.317 55.632  1.00 33.36  ?  163 TRP A CH2 1 
ATOM   1280  N  N   . ASP A 1  164 ? 26.647  -23.060 53.994  1.00 24.96  ?  164 ASP A N   1 
ATOM   1281  C  CA  . ASP A 1  164 ? 25.870  -23.189 52.760  1.00 23.86  ?  164 ASP A CA  1 
ATOM   1282  C  C   . ASP A 1  164 ? 26.736  -23.464 51.520  1.00 26.60  ?  164 ASP A C   1 
ATOM   1283  O  O   . ASP A 1  164 ? 26.201  -23.624 50.420  1.00 26.64  ?  164 ASP A O   1 
ATOM   1284  C  CB  . ASP A 1  164 ? 25.027  -21.912 52.570  1.00 25.13  ?  164 ASP A CB  1 
ATOM   1285  C  CG  . ASP A 1  164 ? 25.874  -20.662 52.373  1.00 28.61  ?  164 ASP A CG  1 
ATOM   1286  O  OD1 . ASP A 1  164 ? 26.567  -20.247 53.336  1.00 28.15  ?  164 ASP A OD1 1 
ATOM   1287  O  OD2 . ASP A 1  164 ? 25.851  -20.107 51.272  1.00 30.54  -1 164 ASP A OD2 1 
ATOM   1288  N  N   . CYS A 1  165 ? 28.067  -23.492 51.697  1.00 24.08  ?  165 CYS A N   1 
ATOM   1289  C  CA  . CYS A 1  165 ? 29.041  -23.711 50.632  1.00 23.98  ?  165 CYS A CA  1 
ATOM   1290  C  C   . CYS A 1  165 ? 29.273  -25.200 50.391  1.00 28.71  ?  165 CYS A C   1 
ATOM   1291  O  O   . CYS A 1  165 ? 29.661  -25.918 51.313  1.00 27.68  ?  165 CYS A O   1 
ATOM   1292  C  CB  . CYS A 1  165 ? 30.351  -22.984 50.936  1.00 24.16  ?  165 CYS A CB  1 
ATOM   1293  S  SG  . CYS A 1  165 ? 31.667  -23.267 49.717  1.00 27.79  ?  165 CYS A SG  1 
ATOM   1294  N  N   . TYR A 1  166 ? 29.038  -25.663 49.156  1.00 25.56  ?  166 TYR A N   1 
ATOM   1295  C  CA  . TYR A 1  166 ? 29.259  -27.073 48.810  1.00 25.99  ?  166 TYR A CA  1 
ATOM   1296  C  C   . TYR A 1  166 ? 29.902  -27.197 47.440  1.00 29.85  ?  166 TYR A C   1 
ATOM   1297  O  O   . TYR A 1  166 ? 29.699  -26.348 46.559  1.00 29.09  ?  166 TYR A O   1 
ATOM   1298  C  CB  . TYR A 1  166 ? 27.928  -27.848 48.732  1.00 27.08  ?  166 TYR A CB  1 
ATOM   1299  C  CG  . TYR A 1  166 ? 27.080  -27.882 49.982  1.00 29.02  ?  166 TYR A CG  1 
ATOM   1300  C  CD1 . TYR A 1  166 ? 26.154  -26.876 50.244  1.00 30.71  ?  166 TYR A CD1 1 
ATOM   1301  C  CD2 . TYR A 1  166 ? 27.093  -28.989 50.826  1.00 30.39  ?  166 TYR A CD2 1 
ATOM   1302  C  CE1 . TYR A 1  166 ? 25.319  -26.931 51.360  1.00 31.14  ?  166 TYR A CE1 1 
ATOM   1303  C  CE2 . TYR A 1  166 ? 26.244  -29.068 51.931  1.00 31.41  ?  166 TYR A CE2 1 
ATOM   1304  C  CZ  . TYR A 1  166 ? 25.367  -28.029 52.200  1.00 35.57  ?  166 TYR A CZ  1 
ATOM   1305  O  OH  . TYR A 1  166 ? 24.547  -28.082 53.299  1.00 34.49  ?  166 TYR A OH  1 
ATOM   1306  N  N   . ALA A 1  167 ? 30.631  -28.296 47.249  1.00 26.17  ?  167 ALA A N   1 
ATOM   1307  C  CA  . ALA A 1  167 ? 31.174  -28.681 45.951  1.00 26.10  ?  167 ALA A CA  1 
ATOM   1308  C  C   . ALA A 1  167 ? 30.550  -30.052 45.685  1.00 30.38  ?  167 ALA A C   1 
ATOM   1309  O  O   . ALA A 1  167 ? 30.627  -30.953 46.530  1.00 29.88  ?  167 ALA A O   1 
ATOM   1310  C  CB  . ALA A 1  167 ? 32.690  -28.753 45.980  1.00 26.52  ?  167 ALA A CB  1 
ATOM   1311  N  N   . LYS A 1  168 ? 29.815  -30.153 44.578  1.00 27.12  ?  168 LYS A N   1 
ATOM   1312  C  CA  . LYS A 1  168 ? 29.104  -31.376 44.208  1.00 27.26  ?  168 LYS A CA  1 
ATOM   1313  C  C   . LYS A 1  168 ? 29.586  -31.869 42.854  1.00 31.50  ?  168 LYS A C   1 
ATOM   1314  O  O   . LYS A 1  168 ? 30.225  -31.119 42.126  1.00 30.57  ?  168 LYS A O   1 
ATOM   1315  C  CB  . LYS A 1  168 ? 27.583  -31.132 44.203  1.00 28.77  ?  168 LYS A CB  1 
ATOM   1316  C  CG  . LYS A 1  168 ? 26.996  -30.800 45.573  1.00 38.68  ?  168 LYS A CG  1 
ATOM   1317  C  CD  . LYS A 1  168 ? 26.308  -31.990 46.189  1.00 45.29  ?  168 LYS A CD  1 
ATOM   1318  C  CE  . LYS A 1  168 ? 25.750  -31.668 47.546  1.00 43.90  ?  168 LYS A CE  1 
ATOM   1319  N  NZ  . LYS A 1  168 ? 24.400  -32.252 47.744  1.00 52.40  1  168 LYS A NZ  1 
ATOM   1320  N  N   . ILE A 1  169 ? 29.291  -33.122 42.525  1.00 28.57  ?  169 ILE A N   1 
ATOM   1321  C  CA  . ILE A 1  169 ? 29.700  -33.746 41.269  1.00 28.36  ?  169 ILE A CA  1 
ATOM   1322  C  C   . ILE A 1  169 ? 28.524  -34.451 40.589  1.00 30.89  ?  169 ILE A C   1 
ATOM   1323  O  O   . ILE A 1  169 ? 27.656  -34.991 41.268  1.00 31.17  ?  169 ILE A O   1 
ATOM   1324  C  CB  . ILE A 1  169 ? 30.919  -34.695 41.515  1.00 32.26  ?  169 ILE A CB  1 
ATOM   1325  C  CG1 . ILE A 1  169 ? 31.539  -35.200 40.183  1.00 32.64  ?  169 ILE A CG1 1 
ATOM   1326  C  CG2 . ILE A 1  169 ? 30.571  -35.861 42.487  1.00 34.24  ?  169 ILE A CG2 1 
ATOM   1327  C  CD1 . ILE A 1  169 ? 32.867  -35.926 40.310  1.00 35.08  ?  169 ILE A CD1 1 
ATOM   1328  N  N   . PHE A 1  170 ? 28.480  -34.411 39.253  1.00 27.18  ?  170 PHE A N   1 
ATOM   1329  C  CA  . PHE A 1  170 ? 27.483  -35.130 38.467  1.00 27.18  ?  170 PHE A CA  1 
ATOM   1330  C  C   . PHE A 1  170 ? 28.117  -35.678 37.192  1.00 32.03  ?  170 PHE A C   1 
ATOM   1331  O  O   . PHE A 1  170 ? 29.092  -35.116 36.700  1.00 31.21  ?  170 PHE A O   1 
ATOM   1332  C  CB  . PHE A 1  170 ? 26.183  -34.336 38.216  1.00 28.01  ?  170 PHE A CB  1 
ATOM   1333  C  CG  . PHE A 1  170 ? 26.256  -33.188 37.234  1.00 27.81  ?  170 PHE A CG  1 
ATOM   1334  C  CD1 . PHE A 1  170 ? 26.110  -33.410 35.867  1.00 29.12  ?  170 PHE A CD1 1 
ATOM   1335  C  CD2 . PHE A 1  170 ? 26.369  -31.877 37.683  1.00 28.81  ?  170 PHE A CD2 1 
ATOM   1336  C  CE1 . PHE A 1  170 ? 26.132  -32.341 34.961  1.00 29.48  ?  170 PHE A CE1 1 
ATOM   1337  C  CE2 . PHE A 1  170 ? 26.406  -30.811 36.777  1.00 30.47  ?  170 PHE A CE2 1 
ATOM   1338  C  CZ  . PHE A 1  170 ? 26.289  -31.051 35.422  1.00 27.90  ?  170 PHE A CZ  1 
ATOM   1339  N  N   . THR A 1  171 ? 27.589  -36.793 36.686  1.00 30.57  ?  171 THR A N   1 
ATOM   1340  C  CA  . THR A 1  171 ? 28.137  -37.433 35.494  1.00 31.09  ?  171 THR A CA  1 
ATOM   1341  C  C   . THR A 1  171 ? 27.074  -38.108 34.643  1.00 35.03  ?  171 THR A C   1 
ATOM   1342  O  O   . THR A 1  171 ? 26.090  -38.636 35.166  1.00 34.06  ?  171 THR A O   1 
ATOM   1343  C  CB  . THR A 1  171 ? 29.291  -38.405 35.875  1.00 39.26  ?  171 THR A CB  1 
ATOM   1344  O  OG1 . THR A 1  171 ? 29.865  -38.972 34.696  1.00 38.24  ?  171 THR A OG1 1 
ATOM   1345  C  CG2 . THR A 1  171 ? 28.859  -39.507 36.834  1.00 38.77  ?  171 THR A CG2 1 
ATOM   1346  N  N   . GLY A 1  172 ? 27.309  -38.092 33.334  1.00 32.28  ?  172 GLY A N   1 
ATOM   1347  C  CA  . GLY A 1  172 ? 26.478  -38.776 32.357  1.00 32.86  ?  172 GLY A CA  1 
ATOM   1348  C  C   . GLY A 1  172 ? 26.904  -40.225 32.201  1.00 39.06  ?  172 GLY A C   1 
ATOM   1349  O  O   . GLY A 1  172 ? 26.223  -41.011 31.531  1.00 39.19  ?  172 GLY A O   1 
ATOM   1350  N  N   . ASP A 1  173 ? 28.045  -40.587 32.828  1.00 36.77  ?  173 ASP A N   1 
ATOM   1351  C  CA  . ASP A 1  173 ? 28.612  -41.936 32.843  1.00 37.28  ?  173 ASP A CA  1 
ATOM   1352  C  C   . ASP A 1  173 ? 28.055  -42.675 34.069  1.00 43.69  ?  173 ASP A C   1 
ATOM   1353  O  O   . ASP A 1  173 ? 28.537  -42.460 35.190  1.00 42.62  ?  173 ASP A O   1 
ATOM   1354  C  CB  . ASP A 1  173 ? 30.160  -41.861 32.876  1.00 38.84  ?  173 ASP A CB  1 
ATOM   1355  C  CG  . ASP A 1  173 ? 30.924  -43.181 32.791  1.00 48.90  ?  173 ASP A CG  1 
ATOM   1356  O  OD1 . ASP A 1  173 ? 30.311  -44.251 33.023  1.00 48.00  ?  173 ASP A OD1 1 
ATOM   1357  O  OD2 . ASP A 1  173 ? 32.145  -43.143 32.516  1.00 56.30  -1 173 ASP A OD2 1 
ATOM   1358  N  N   . ASP A 1  174 ? 27.043  -43.549 33.848  1.00 42.51  ?  174 ASP A N   1 
ATOM   1359  C  CA  . ASP A 1  174 ? 26.385  -44.331 34.902  1.00 43.65  ?  174 ASP A CA  1 
ATOM   1360  C  C   . ASP A 1  174 ? 27.326  -45.266 35.658  1.00 48.11  ?  174 ASP A C   1 
ATOM   1361  O  O   . ASP A 1  174 ? 27.115  -45.500 36.844  1.00 47.67  ?  174 ASP A O   1 
ATOM   1362  C  CB  . ASP A 1  174 ? 25.170  -45.102 34.360  1.00 46.27  ?  174 ASP A CB  1 
ATOM   1363  C  CG  . ASP A 1  174 ? 23.961  -44.235 34.049  1.00 55.63  ?  174 ASP A CG  1 
ATOM   1364  O  OD1 . ASP A 1  174 ? 23.697  -43.276 34.816  1.00 54.49  ?  174 ASP A OD1 1 
ATOM   1365  O  OD2 . ASP A 1  174 ? 23.252  -44.543 33.070  1.00 63.07  -1 174 ASP A OD2 1 
ATOM   1366  N  N   . GLU A 1  175 ? 28.366  -45.783 34.977  1.00 45.67  ?  175 GLU A N   1 
ATOM   1367  C  CA  . GLU A 1  175 ? 29.384  -46.675 35.546  1.00 45.92  ?  175 GLU A CA  1 
ATOM   1368  C  C   . GLU A 1  175 ? 30.215  -45.915 36.583  1.00 47.90  ?  175 GLU A C   1 
ATOM   1369  O  O   . GLU A 1  175 ? 30.533  -46.469 37.635  1.00 47.43  ?  175 GLU A O   1 
ATOM   1370  C  CB  . GLU A 1  175 ? 30.255  -47.254 34.409  1.00 47.76  ?  175 GLU A CB  1 
ATOM   1371  C  CG  . GLU A 1  175 ? 31.583  -47.869 34.801  1.00 60.35  ?  175 GLU A CG  1 
ATOM   1372  C  CD  . GLU A 1  175 ? 32.162  -48.884 33.829  1.00 89.88  ?  175 GLU A CD  1 
ATOM   1373  O  OE1 . GLU A 1  175 ? 32.898  -49.777 34.304  1.00 84.98  ?  175 GLU A OE1 1 
ATOM   1374  O  OE2 . GLU A 1  175 ? 31.888  -48.799 32.609  1.00 87.95  -1 175 GLU A OE2 1 
ATOM   1375  N  N   . LEU A 1  176 ? 30.548  -44.647 36.289  1.00 43.10  ?  176 LEU A N   1 
ATOM   1376  C  CA  . LEU A 1  176 ? 31.304  -43.801 37.211  1.00 42.02  ?  176 LEU A CA  1 
ATOM   1377  C  C   . LEU A 1  176 ? 30.409  -43.366 38.375  1.00 45.97  ?  176 LEU A C   1 
ATOM   1378  O  O   . LEU A 1  176 ? 30.842  -43.432 39.528  1.00 45.20  ?  176 LEU A O   1 
ATOM   1379  C  CB  . LEU A 1  176 ? 31.920  -42.590 36.483  1.00 41.20  ?  176 LEU A CB  1 
ATOM   1380  C  CG  . LEU A 1  176 ? 32.636  -41.538 37.353  1.00 45.30  ?  176 LEU A CG  1 
ATOM   1381  C  CD1 . LEU A 1  176 ? 33.865  -42.108 38.049  1.00 45.61  ?  176 LEU A CD1 1 
ATOM   1382  C  CD2 . LEU A 1  176 ? 33.021  -40.338 36.536  1.00 46.02  ?  176 LEU A CD2 1 
ATOM   1383  N  N   . ALA A 1  177 ? 29.152  -42.973 38.073  1.00 43.17  ?  177 ALA A N   1 
ATOM   1384  C  CA  . ALA A 1  177 ? 28.142  -42.536 39.049  1.00 43.19  ?  177 ALA A CA  1 
ATOM   1385  C  C   . ALA A 1  177 ? 27.959  -43.552 40.176  1.00 48.14  ?  177 ALA A C   1 
ATOM   1386  O  O   . ALA A 1  177 ? 27.896  -43.152 41.338  1.00 46.86  ?  177 ALA A O   1 
ATOM   1387  C  CB  . ALA A 1  177 ? 26.814  -42.275 38.359  1.00 43.67  ?  177 ALA A CB  1 
ATOM   1388  N  N   . ASP A 1  178 ? 27.924  -44.861 39.831  1.00 46.84  ?  178 ASP A N   1 
ATOM   1389  C  CA  . ASP A 1  178 ? 27.796  -45.984 40.771  1.00 47.59  ?  178 ASP A CA  1 
ATOM   1390  C  C   . ASP A 1  178 ? 28.982  -46.084 41.736  1.00 50.55  ?  178 ASP A C   1 
ATOM   1391  O  O   . ASP A 1  178 ? 28.813  -46.571 42.848  1.00 50.65  ?  178 ASP A O   1 
ATOM   1392  C  CB  . ASP A 1  178 ? 27.649  -47.317 40.008  1.00 50.62  ?  178 ASP A CB  1 
ATOM   1393  C  CG  . ASP A 1  178 ? 26.370  -47.470 39.202  1.00 66.23  ?  178 ASP A CG  1 
ATOM   1394  O  OD1 . ASP A 1  178 ? 25.384  -46.758 39.502  1.00 67.89  ?  178 ASP A OD1 1 
ATOM   1395  O  OD2 . ASP A 1  178 ? 26.348  -48.315 38.282  1.00 73.67  -1 178 ASP A OD2 1 
ATOM   1396  N  N   . GLU A 1  179 ? 30.174  -45.638 41.300  1.00 45.86  ?  179 GLU A N   1 
ATOM   1397  C  CA  . GLU A 1  179 ? 31.435  -45.681 42.046  1.00 44.56  ?  179 GLU A CA  1 
ATOM   1398  C  C   . GLU A 1  179 ? 31.740  -44.427 42.864  1.00 46.15  ?  179 GLU A C   1 
ATOM   1399  O  O   . GLU A 1  179 ? 32.666  -44.441 43.682  1.00 45.13  ?  179 GLU A O   1 
ATOM   1400  C  CB  . GLU A 1  179 ? 32.590  -45.956 41.076  1.00 45.85  ?  179 GLU A CB  1 
ATOM   1401  C  CG  . GLU A 1  179 ? 32.560  -47.326 40.422  1.00 57.36  ?  179 GLU A CG  1 
ATOM   1402  C  CD  . GLU A 1  179 ? 32.858  -48.473 41.367  1.00 80.03  ?  179 GLU A CD  1 
ATOM   1403  O  OE1 . GLU A 1  179 ? 32.000  -48.782 42.225  1.00 66.73  ?  179 GLU A OE1 1 
ATOM   1404  O  OE2 . GLU A 1  179 ? 33.977  -49.026 41.288  1.00 80.49  -1 179 GLU A OE2 1 
ATOM   1405  N  N   . LEU A 1  180 ? 31.004  -43.332 42.624  1.00 41.60  ?  180 LEU A N   1 
ATOM   1406  C  CA  . LEU A 1  180 ? 31.222  -42.081 43.348  1.00 40.22  ?  180 LEU A CA  1 
ATOM   1407  C  C   . LEU A 1  180 ? 30.482  -42.048 44.669  1.00 43.53  ?  180 LEU A C   1 
ATOM   1408  O  O   . LEU A 1  180 ? 29.381  -42.591 44.770  1.00 43.31  ?  180 LEU A O   1 
ATOM   1409  C  CB  . LEU A 1  180 ? 30.855  -40.858 42.491  1.00 39.44  ?  180 LEU A CB  1 
ATOM   1410  C  CG  . LEU A 1  180 ? 31.681  -40.623 41.218  1.00 43.26  ?  180 LEU A CG  1 
ATOM   1411  C  CD1 . LEU A 1  180 ? 31.149  -39.432 40.449  1.00 42.76  ?  180 LEU A CD1 1 
ATOM   1412  C  CD2 . LEU A 1  180 ? 33.173  -40.463 41.520  1.00 44.36  ?  180 LEU A CD2 1 
ATOM   1413  N  N   . ASP A 1  181 ? 31.090  -41.400 45.685  1.00 40.13  ?  181 ASP A N   1 
ATOM   1414  C  CA  . ASP A 1  181 ? 30.508  -41.252 47.021  1.00 39.84  ?  181 ASP A CA  1 
ATOM   1415  C  C   . ASP A 1  181 ? 29.225  -40.421 46.892  1.00 42.51  ?  181 ASP A C   1 
ATOM   1416  O  O   . ASP A 1  181 ? 29.270  -39.299 46.383  1.00 40.71  ?  181 ASP A O   1 
ATOM   1417  C  CB  . ASP A 1  181 ? 31.517  -40.584 47.968  1.00 41.27  ?  181 ASP A CB  1 
ATOM   1418  C  CG  . ASP A 1  181 ? 31.184  -40.646 49.444  1.00 47.44  ?  181 ASP A CG  1 
ATOM   1419  O  OD1 . ASP A 1  181 ? 29.991  -40.513 49.793  1.00 46.23  ?  181 ASP A OD1 1 
ATOM   1420  O  OD2 . ASP A 1  181 ? 32.124  -40.748 50.256  1.00 53.39  -1 181 ASP A OD2 1 
ATOM   1421  N  N   . LYS A 1  182 ? 28.087  -40.988 47.329  1.00 40.01  ?  182 LYS A N   1 
ATOM   1422  C  CA  . LYS A 1  182 ? 26.753  -40.374 47.233  1.00 39.69  ?  182 LYS A CA  1 
ATOM   1423  C  C   . LYS A 1  182 ? 26.593  -39.062 48.011  1.00 42.08  ?  182 LYS A C   1 
ATOM   1424  O  O   . LYS A 1  182 ? 25.712  -38.270 47.668  1.00 41.86  ?  182 LYS A O   1 
ATOM   1425  C  CB  . LYS A 1  182 ? 25.634  -41.364 47.617  1.00 43.14  ?  182 LYS A CB  1 
ATOM   1426  C  CG  . LYS A 1  182 ? 25.669  -42.717 46.894  1.00 60.13  ?  182 LYS A CG  1 
ATOM   1427  C  CD  . LYS A 1  182 ? 25.667  -42.642 45.359  1.00 69.49  ?  182 LYS A CD  1 
ATOM   1428  C  CE  . LYS A 1  182 ? 25.757  -44.042 44.802  1.00 81.07  ?  182 LYS A CE  1 
ATOM   1429  N  NZ  . LYS A 1  182 ? 26.489  -44.084 43.519  1.00 87.81  1  182 LYS A NZ  1 
ATOM   1430  N  N   . LYS A 1  183 ? 27.444  -38.816 49.033  1.00 37.60  ?  183 LYS A N   1 
ATOM   1431  C  CA  . LYS A 1  183 ? 27.424  -37.569 49.816  1.00 36.69  ?  183 LYS A CA  1 
ATOM   1432  C  C   . LYS A 1  183 ? 27.672  -36.340 48.911  1.00 39.60  ?  183 LYS A C   1 
ATOM   1433  O  O   . LYS A 1  183 ? 27.124  -35.266 49.166  1.00 38.69  ?  183 LYS A O   1 
ATOM   1434  C  CB  . LYS A 1  183 ? 28.503  -37.584 50.913  1.00 39.08  ?  183 LYS A CB  1 
ATOM   1435  C  CG  . LYS A 1  183 ? 28.291  -38.610 52.030  1.00 53.74  ?  183 LYS A CG  1 
ATOM   1436  C  CD  . LYS A 1  183 ? 29.155  -38.341 53.277  1.00 61.64  ?  183 LYS A CD  1 
ATOM   1437  C  CE  . LYS A 1  183 ? 30.657  -38.365 53.060  1.00 66.76  ?  183 LYS A CE  1 
ATOM   1438  N  NZ  . LYS A 1  183 ? 31.156  -39.722 52.727  1.00 75.00  1  183 LYS A NZ  1 
ATOM   1439  N  N   . TYR A 1  184 ? 28.511  -36.504 47.872  1.00 35.10  ?  184 TYR A N   1 
ATOM   1440  C  CA  . TYR A 1  184 ? 28.891  -35.428 46.947  1.00 34.25  ?  184 TYR A CA  1 
ATOM   1441  C  C   . TYR A 1  184 ? 28.182  -35.471 45.597  1.00 36.67  ?  184 TYR A C   1 
ATOM   1442  O  O   . TYR A 1  184 ? 28.321  -34.542 44.806  1.00 34.74  ?  184 TYR A O   1 
ATOM   1443  C  CB  . TYR A 1  184 ? 30.411  -35.454 46.717  1.00 35.59  ?  184 TYR A CB  1 
ATOM   1444  C  CG  . TYR A 1  184 ? 31.213  -35.528 47.993  1.00 37.13  ?  184 TYR A CG  1 
ATOM   1445  C  CD1 . TYR A 1  184 ? 31.343  -34.419 48.820  1.00 38.60  ?  184 TYR A CD1 1 
ATOM   1446  C  CD2 . TYR A 1  184 ? 31.835  -36.710 48.381  1.00 38.63  ?  184 TYR A CD2 1 
ATOM   1447  C  CE1 . TYR A 1  184 ? 32.078  -34.479 50.001  1.00 40.24  ?  184 TYR A CE1 1 
ATOM   1448  C  CE2 . TYR A 1  184 ? 32.571  -36.785 49.561  1.00 39.82  ?  184 TYR A CE2 1 
ATOM   1449  C  CZ  . TYR A 1  184 ? 32.692  -35.664 50.367  1.00 45.99  ?  184 TYR A CZ  1 
ATOM   1450  O  OH  . TYR A 1  184 ? 33.423  -35.725 51.527  1.00 45.58  ?  184 TYR A OH  1 
ATOM   1451  N  N   . LEU A 1  185 ? 27.446  -36.544 45.318  1.00 34.26  ?  185 LEU A N   1 
ATOM   1452  C  CA  . LEU A 1  185 ? 26.800  -36.702 44.027  1.00 33.88  ?  185 LEU A CA  1 
ATOM   1453  C  C   . LEU A 1  185 ? 25.448  -36.017 43.902  1.00 38.49  ?  185 LEU A C   1 
ATOM   1454  O  O   . LEU A 1  185 ? 24.627  -36.069 44.827  1.00 38.94  ?  185 LEU A O   1 
ATOM   1455  C  CB  . LEU A 1  185 ? 26.676  -38.205 43.695  1.00 34.42  ?  185 LEU A CB  1 
ATOM   1456  C  CG  . LEU A 1  185 ? 26.263  -38.599 42.267  1.00 39.45  ?  185 LEU A CG  1 
ATOM   1457  C  CD1 . LEU A 1  185 ? 27.445  -38.560 41.304  1.00 39.13  ?  185 LEU A CD1 1 
ATOM   1458  C  CD2 . LEU A 1  185 ? 25.623  -39.983 42.252  1.00 43.45  ?  185 LEU A CD2 1 
ATOM   1459  N  N   . ILE A 1  186 ? 25.219  -35.379 42.731  1.00 33.41  ?  186 ILE A N   1 
ATOM   1460  C  CA  . ILE A 1  186 ? 23.917  -34.861 42.325  1.00 31.98  ?  186 ILE A CA  1 
ATOM   1461  C  C   . ILE A 1  186 ? 23.457  -36.043 41.456  1.00 36.83  ?  186 ILE A C   1 
ATOM   1462  O  O   . ILE A 1  186 ? 23.956  -36.230 40.336  1.00 35.27  ?  186 ILE A O   1 
ATOM   1463  C  CB  . ILE A 1  186 ? 23.947  -33.499 41.568  1.00 33.82  ?  186 ILE A CB  1 
ATOM   1464  C  CG1 . ILE A 1  186 ? 24.437  -32.358 42.491  1.00 32.85  ?  186 ILE A CG1 1 
ATOM   1465  C  CG2 . ILE A 1  186 ? 22.554  -33.174 41.007  1.00 33.31  ?  186 ILE A CG2 1 
ATOM   1466  C  CD1 . ILE A 1  186 ? 24.745  -31.016 41.788  1.00 30.24  ?  186 ILE A CD1 1 
ATOM   1467  N  N   . ASP A 1  187 ? 22.608  -36.904 42.039  1.00 34.62  ?  187 ASP A N   1 
ATOM   1468  C  CA  . ASP A 1  187 ? 22.139  -38.141 41.424  1.00 35.20  ?  187 ASP A CA  1 
ATOM   1469  C  C   . ASP A 1  187 ? 21.029  -37.885 40.417  1.00 37.17  ?  187 ASP A C   1 
ATOM   1470  O  O   . ASP A 1  187 ? 19.868  -37.745 40.815  1.00 36.35  ?  187 ASP A O   1 
ATOM   1471  C  CB  . ASP A 1  187 ? 21.713  -39.153 42.518  1.00 38.08  ?  187 ASP A CB  1 
ATOM   1472  C  CG  . ASP A 1  187 ? 21.658  -40.604 42.073  1.00 50.10  ?  187 ASP A CG  1 
ATOM   1473  O  OD1 . ASP A 1  187 ? 21.185  -40.867 40.943  1.00 51.02  ?  187 ASP A OD1 1 
ATOM   1474  O  OD2 . ASP A 1  187 ? 22.039  -41.486 42.875  1.00 57.10  -1 187 ASP A OD2 1 
ATOM   1475  N  N   . ILE A 1  188 ? 21.382  -37.844 39.111  1.00 33.32  ?  188 ILE A N   1 
ATOM   1476  C  CA  . ILE A 1  188 ? 20.440  -37.595 38.008  1.00 33.11  ?  188 ILE A CA  1 
ATOM   1477  C  C   . ILE A 1  188 ? 19.297  -38.635 38.008  1.00 38.10  ?  188 ILE A C   1 
ATOM   1478  O  O   . ILE A 1  188 ? 18.127  -38.258 37.878  1.00 35.94  ?  188 ILE A O   1 
ATOM   1479  C  CB  . ILE A 1  188 ? 21.148  -37.485 36.613  1.00 35.56  ?  188 ILE A CB  1 
ATOM   1480  C  CG1 . ILE A 1  188 ? 22.245  -36.392 36.597  1.00 35.78  ?  188 ILE A CG1 1 
ATOM   1481  C  CG2 . ILE A 1  188 ? 20.127  -37.244 35.481  1.00 36.42  ?  188 ILE A CG2 1 
ATOM   1482  C  CD1 . ILE A 1  188 ? 23.318  -36.551 35.481  1.00 35.83  ?  188 ILE A CD1 1 
ATOM   1483  N  N   . ASN A 1  189 ? 19.647  -39.929 38.193  1.00 36.99  ?  189 ASN A N   1 
ATOM   1484  C  CA  . ASN A 1  189 ? 18.712  -41.056 38.194  1.00 37.55  ?  189 ASN A CA  1 
ATOM   1485  C  C   . ASN A 1  189 ? 17.700  -41.034 39.345  1.00 42.25  ?  189 ASN A C   1 
ATOM   1486  O  O   . ASN A 1  189 ? 16.582  -41.525 39.175  1.00 42.53  ?  189 ASN A O   1 
ATOM   1487  C  CB  . ASN A 1  189 ? 19.478  -42.385 38.148  1.00 37.95  ?  189 ASN A CB  1 
ATOM   1488  C  CG  . ASN A 1  189 ? 20.293  -42.564 36.886  1.00 51.50  ?  189 ASN A CG  1 
ATOM   1489  O  OD1 . ASN A 1  189 ? 19.778  -42.475 35.768  1.00 45.39  ?  189 ASN A OD1 1 
ATOM   1490  N  ND2 . ASN A 1  189 ? 21.587  -42.805 37.031  1.00 43.23  ?  189 ASN A ND2 1 
ATOM   1491  N  N   . LYS A 1  190 ? 18.080  -40.467 40.505  1.00 38.06  ?  190 LYS A N   1 
ATOM   1492  C  CA  . LYS A 1  190 ? 17.210  -40.392 41.684  1.00 37.76  ?  190 LYS A CA  1 
ATOM   1493  C  C   . LYS A 1  190 ? 16.365  -39.108 41.716  1.00 40.66  ?  190 LYS A C   1 
ATOM   1494  O  O   . LYS A 1  190 ? 15.214  -39.148 42.158  1.00 40.70  ?  190 LYS A O   1 
ATOM   1495  C  CB  . LYS A 1  190 ? 18.042  -40.485 42.979  1.00 40.33  ?  190 LYS A CB  1 
ATOM   1496  C  CG  . LYS A 1  190 ? 18.355  -41.897 43.520  1.00 59.32  ?  190 LYS A CG  1 
ATOM   1497  C  CD  . LYS A 1  190 ? 19.075  -42.882 42.594  1.00 71.65  ?  190 LYS A CD  1 
ATOM   1498  C  CE  . LYS A 1  190 ? 19.754  -44.009 43.352  1.00 80.93  ?  190 LYS A CE  1 
ATOM   1499  N  NZ  . LYS A 1  190 ? 20.585  -44.841 42.443  1.00 89.19  1  190 LYS A NZ  1 
ATOM   1500  N  N   . LEU A 1  191 ? 16.945  -37.963 41.293  1.00 35.20  ?  191 LEU A N   1 
ATOM   1501  C  CA  . LEU A 1  191 ? 16.286  -36.647 41.334  1.00 33.97  ?  191 LEU A CA  1 
ATOM   1502  C  C   . LEU A 1  191 ? 15.280  -36.379 40.217  1.00 36.56  ?  191 LEU A C   1 
ATOM   1503  O  O   . LEU A 1  191 ? 14.325  -35.622 40.415  1.00 35.66  ?  191 LEU A O   1 
ATOM   1504  C  CB  . LEU A 1  191 ? 17.336  -35.520 41.361  1.00 33.32  ?  191 LEU A CB  1 
ATOM   1505  C  CG  . LEU A 1  191 ? 18.254  -35.466 42.586  1.00 37.85  ?  191 LEU A CG  1 
ATOM   1506  C  CD1 . LEU A 1  191 ? 19.445  -34.588 42.322  1.00 36.98  ?  191 LEU A CD1 1 
ATOM   1507  C  CD2 . LEU A 1  191 ? 17.506  -35.017 43.835  1.00 41.36  ?  191 LEU A CD2 1 
ATOM   1508  N  N   . PHE A 1  192 ? 15.511  -36.951 39.037  1.00 32.80  ?  192 PHE A N   1 
ATOM   1509  C  CA  . PHE A 1  192 ? 14.630  -36.737 37.888  1.00 32.46  ?  192 PHE A CA  1 
ATOM   1510  C  C   . PHE A 1  192 ? 13.793  -37.974 37.554  1.00 38.91  ?  192 PHE A C   1 
ATOM   1511  O  O   . PHE A 1  192 ? 14.307  -39.087 37.695  1.00 38.23  ?  192 PHE A O   1 
ATOM   1512  C  CB  . PHE A 1  192 ? 15.464  -36.340 36.653  1.00 33.11  ?  192 PHE A CB  1 
ATOM   1513  C  CG  . PHE A 1  192 ? 16.097  -34.976 36.729  1.00 33.18  ?  192 PHE A CG  1 
ATOM   1514  C  CD1 . PHE A 1  192 ? 17.327  -34.798 37.353  1.00 35.20  ?  192 PHE A CD1 1 
ATOM   1515  C  CD2 . PHE A 1  192 ? 15.475  -33.873 36.158  1.00 34.38  ?  192 PHE A CD2 1 
ATOM   1516  C  CE1 . PHE A 1  192 ? 17.903  -33.540 37.434  1.00 35.41  ?  192 PHE A CE1 1 
ATOM   1517  C  CE2 . PHE A 1  192 ? 16.066  -32.613 36.215  1.00 36.40  ?  192 PHE A CE2 1 
ATOM   1518  C  CZ  . PHE A 1  192 ? 17.272  -32.454 36.855  1.00 34.57  ?  192 PHE A CZ  1 
ATOM   1519  N  N   . PRO A 1  193 ? 12.541  -37.815 37.036  1.00 37.32  ?  193 PRO A N   1 
ATOM   1520  C  CA  . PRO A 1  193 ? 11.792  -38.995 36.566  1.00 38.53  ?  193 PRO A CA  1 
ATOM   1521  C  C   . PRO A 1  193 ? 12.567  -39.630 35.403  1.00 44.26  ?  193 PRO A C   1 
ATOM   1522  O  O   . PRO A 1  193 ? 13.256  -38.919 34.669  1.00 43.48  ?  193 PRO A O   1 
ATOM   1523  C  CB  . PRO A 1  193 ? 10.449  -38.413 36.089  1.00 40.13  ?  193 PRO A CB  1 
ATOM   1524  C  CG  . PRO A 1  193 ? 10.383  -37.027 36.656  1.00 43.85  ?  193 PRO A CG  1 
ATOM   1525  C  CD  . PRO A 1  193 ? 11.802  -36.566 36.755  1.00 38.85  ?  193 PRO A CD  1 
ATOM   1526  N  N   . GLU A 1  194 ? 12.504  -40.968 35.283  1.00 42.32  ?  194 GLU A N   1 
ATOM   1527  C  CA  . GLU A 1  194 ? 13.212  -41.803 34.306  1.00 42.58  ?  194 GLU A CA  1 
ATOM   1528  C  C   . GLU A 1  194 ? 13.386  -41.199 32.912  1.00 43.51  ?  194 GLU A C   1 
ATOM   1529  O  O   . GLU A 1  194 ? 14.512  -41.152 32.414  1.00 42.82  ?  194 GLU A O   1 
ATOM   1530  C  CB  . GLU A 1  194 ? 12.523  -43.163 34.193  1.00 45.14  ?  194 GLU A CB  1 
ATOM   1531  C  CG  . GLU A 1  194 ? 13.281  -44.187 33.377  1.00 60.65  ?  194 GLU A CG  1 
ATOM   1532  C  CD  . GLU A 1  194 ? 12.891  -45.500 33.995  1.00 98.15  ?  194 GLU A CD  1 
ATOM   1533  O  OE1 . GLU A 1  194 ? 11.974  -46.159 33.456  1.00 97.12  ?  194 GLU A OE1 1 
ATOM   1534  O  OE2 . GLU A 1  194 ? 13.270  -45.682 35.172  1.00 101.75 -1 194 GLU A OE2 1 
ATOM   1535  N  N   . GLU A 1  195 ? 12.281  -40.789 32.278  1.00 38.36  ?  195 GLU A N   1 
ATOM   1536  C  CA  . GLU A 1  195 ? 12.289  -40.205 30.931  1.00 38.12  ?  195 GLU A CA  1 
ATOM   1537  C  C   . GLU A 1  195 ? 13.123  -38.910 30.852  1.00 40.77  ?  195 GLU A C   1 
ATOM   1538  O  O   . GLU A 1  195 ? 13.854  -38.701 29.879  1.00 40.22  ?  195 GLU A O   1 
ATOM   1539  C  CB  . GLU A 1  195 ? 10.857  -40.017 30.391  1.00 39.80  ?  195 GLU A CB  1 
ATOM   1540  C  CG  . GLU A 1  195 ? 9.986   -38.985 31.099  1.00 50.17  ?  195 GLU A CG  1 
ATOM   1541  C  CD  . GLU A 1  195 ? 9.345   -39.354 32.426  1.00 76.43  ?  195 GLU A CD  1 
ATOM   1542  O  OE1 . GLU A 1  195 ? 9.448   -40.525 32.860  1.00 66.13  ?  195 GLU A OE1 1 
ATOM   1543  O  OE2 . GLU A 1  195 ? 8.726   -38.454 33.035  1.00 73.50  -1 195 GLU A OE2 1 
ATOM   1544  N  N   . GLN A 1  196 ? 13.052  -38.082 31.910  1.00 35.80  ?  196 GLN A N   1 
ATOM   1545  C  CA  . GLN A 1  196 ? 13.803  -36.835 31.997  1.00 34.38  ?  196 GLN A CA  1 
ATOM   1546  C  C   . GLN A 1  196 ? 15.288  -37.124 32.213  1.00 37.22  ?  196 GLN A C   1 
ATOM   1547  O  O   . GLN A 1  196 ? 16.126  -36.479 31.580  1.00 36.36  ?  196 GLN A O   1 
ATOM   1548  C  CB  . GLN A 1  196 ? 13.237  -35.921 33.094  1.00 35.05  ?  196 GLN A CB  1 
ATOM   1549  C  CG  . GLN A 1  196 ? 11.927  -35.240 32.698  1.00 38.99  ?  196 GLN A CG  1 
ATOM   1550  C  CD  . GLN A 1  196 ? 11.379  -34.333 33.767  1.00 47.42  ?  196 GLN A CD  1 
ATOM   1551  O  OE1 . GLN A 1  196 ? 12.109  -33.837 34.633  1.00 38.31  ?  196 GLN A OE1 1 
ATOM   1552  N  NE2 . GLN A 1  196 ? 10.070  -34.087 33.724  1.00 36.78  ?  196 GLN A NE2 1 
ATOM   1553  N  N   . ALA A 1  197 ? 15.608  -38.136 33.057  1.00 33.85  ?  197 ALA A N   1 
ATOM   1554  C  CA  . ALA A 1  197 ? 16.980  -38.565 33.336  1.00 33.79  ?  197 ALA A CA  1 
ATOM   1555  C  C   . ALA A 1  197 ? 17.686  -39.018 32.046  1.00 36.77  ?  197 ALA A C   1 
ATOM   1556  O  O   . ALA A 1  197 ? 18.832  -38.638 31.812  1.00 34.95  ?  197 ALA A O   1 
ATOM   1557  C  CB  . ALA A 1  197 ? 16.978  -39.689 34.361  1.00 35.44  ?  197 ALA A CB  1 
ATOM   1558  N  N   . GLU A 1  198 ? 16.971  -39.773 31.186  1.00 34.80  ?  198 GLU A N   1 
ATOM   1559  C  CA  . GLU A 1  198 ? 17.487  -40.258 29.904  1.00 34.73  ?  198 GLU A CA  1 
ATOM   1560  C  C   . GLU A 1  198 ? 17.751  -39.122 28.913  1.00 34.89  ?  198 GLU A C   1 
ATOM   1561  O  O   . GLU A 1  198 ? 18.787  -39.145 28.242  1.00 33.84  ?  198 GLU A O   1 
ATOM   1562  C  CB  . GLU A 1  198 ? 16.587  -41.360 29.312  1.00 37.21  ?  198 GLU A CB  1 
ATOM   1563  C  CG  . GLU A 1  198 ? 16.529  -42.635 30.158  1.00 49.92  ?  198 GLU A CG  1 
ATOM   1564  C  CD  . GLU A 1  198 ? 17.845  -43.204 30.665  1.00 76.83  ?  198 GLU A CD  1 
ATOM   1565  O  OE1 . GLU A 1  198 ? 18.801  -43.301 29.863  1.00 77.69  ?  198 GLU A OE1 1 
ATOM   1566  O  OE2 . GLU A 1  198 ? 17.920  -43.564 31.863  1.00 71.17  -1 198 GLU A OE2 1 
ATOM   1567  N  N   . GLN A 1  199 ? 16.847  -38.117 28.843  1.00 30.28  ?  199 GLN A N   1 
ATOM   1568  C  CA  A GLN A 1  199 ? 17.052  -36.973 27.944  0.51 29.02  ?  199 GLN A CA  1 
ATOM   1569  C  CA  B GLN A 1  199 ? 17.012  -36.939 27.978  0.49 29.10  ?  199 GLN A CA  1 
ATOM   1570  C  C   . GLN A 1  199 ? 18.292  -36.176 28.371  1.00 32.56  ?  199 GLN A C   1 
ATOM   1571  O  O   . GLN A 1  199 ? 19.086  -35.791 27.509  1.00 31.63  ?  199 GLN A O   1 
ATOM   1572  C  CB  A GLN A 1  199 ? 15.806  -36.073 27.851  0.51 29.54  ?  199 GLN A CB  1 
ATOM   1573  C  CB  B GLN A 1  199 ? 15.809  -35.997 28.129  0.49 29.69  ?  199 GLN A CB  1 
ATOM   1574  C  CG  A GLN A 1  199 ? 15.931  -34.966 26.783  0.51 31.86  ?  199 GLN A CG  1 
ATOM   1575  C  CG  B GLN A 1  199 ? 14.524  -36.452 27.454  0.49 35.11  ?  199 GLN A CG  1 
ATOM   1576  C  CD  A GLN A 1  199 ? 14.710  -34.091 26.635  0.51 38.06  ?  199 GLN A CD  1 
ATOM   1577  C  CD  B GLN A 1  199 ? 13.465  -35.379 27.551  0.49 46.26  ?  199 GLN A CD  1 
ATOM   1578  O  OE1 A GLN A 1  199 ? 13.782  -34.132 27.445  0.51 31.74  ?  199 GLN A OE1 1 
ATOM   1579  O  OE1 B GLN A 1  199 ? 13.720  -34.191 27.315  0.49 41.96  ?  199 GLN A OE1 1 
ATOM   1580  N  NE2 A GLN A 1  199 ? 14.679  -33.276 25.582  0.51 24.70  ?  199 GLN A NE2 1 
ATOM   1581  N  NE2 B GLN A 1  199 ? 12.253  -35.771 27.907  0.49 31.62  ?  199 GLN A NE2 1 
ATOM   1582  N  N   . LEU A 1  200 ? 18.484  -35.953 29.696  1.00 30.47  ?  200 LEU A N   1 
ATOM   1583  C  CA  . LEU A 1  200 ? 19.639  -35.220 30.225  1.00 29.91  ?  200 LEU A CA  1 
ATOM   1584  C  C   . LEU A 1  200 ? 20.957  -35.955 29.975  1.00 34.91  ?  200 LEU A C   1 
ATOM   1585  O  O   . LEU A 1  200 ? 21.904  -35.342 29.475  1.00 34.28  ?  200 LEU A O   1 
ATOM   1586  C  CB  . LEU A 1  200 ? 19.466  -34.887 31.720  1.00 29.88  ?  200 LEU A CB  1 
ATOM   1587  C  CG  . LEU A 1  200 ? 18.353  -33.897 32.071  1.00 34.14  ?  200 LEU A CG  1 
ATOM   1588  C  CD1 . LEU A 1  200 ? 17.820  -34.170 33.442  1.00 34.65  ?  200 LEU A CD1 1 
ATOM   1589  C  CD2 . LEU A 1  200 ? 18.838  -32.442 31.969  1.00 34.79  ?  200 LEU A CD2 1 
ATOM   1590  N  N   . LYS A 1  201 ? 21.008  -37.272 30.283  1.00 33.06  ?  201 LYS A N   1 
ATOM   1591  C  CA  . LYS A 1  201 ? 22.210  -38.095 30.078  1.00 32.79  ?  201 LYS A CA  1 
ATOM   1592  C  C   . LYS A 1  201 ? 22.617  -38.174 28.602  1.00 36.80  ?  201 LYS A C   1 
ATOM   1593  O  O   . LYS A 1  201 ? 23.806  -38.048 28.296  1.00 36.31  ?  201 LYS A O   1 
ATOM   1594  C  CB  . LYS A 1  201 ? 22.072  -39.493 30.705  1.00 34.58  ?  201 LYS A CB  1 
ATOM   1595  C  CG  . LYS A 1  201 ? 22.015  -39.485 32.235  1.00 38.74  ?  201 LYS A CG  1 
ATOM   1596  C  CD  . LYS A 1  201 ? 22.049  -40.897 32.846  1.00 44.20  ?  201 LYS A CD  1 
ATOM   1597  C  CE  . LYS A 1  201 ? 20.886  -41.781 32.458  1.00 49.30  ?  201 LYS A CE  1 
ATOM   1598  N  NZ  . LYS A 1  201 ? 20.869  -43.039 33.246  1.00 53.21  1  201 LYS A NZ  1 
ATOM   1599  N  N   . ALA A 1  202 ? 21.634  -38.317 27.692  1.00 33.67  ?  202 ALA A N   1 
ATOM   1600  C  CA  . ALA A 1  202 ? 21.887  -38.336 26.244  1.00 33.89  ?  202 ALA A CA  1 
ATOM   1601  C  C   . ALA A 1  202 ? 22.455  -36.983 25.780  1.00 36.57  ?  202 ALA A C   1 
ATOM   1602  O  O   . ALA A 1  202 ? 23.353  -36.954 24.939  1.00 35.50  ?  202 ALA A O   1 
ATOM   1603  C  CB  . ALA A 1  202 ? 20.603  -38.644 25.482  1.00 35.25  ?  202 ALA A CB  1 
ATOM   1604  N  N   . ALA A 1  203 ? 21.947  -35.868 26.351  1.00 32.81  ?  203 ALA A N   1 
ATOM   1605  C  CA  . ALA A 1  203 ? 22.406  -34.521 26.000  1.00 32.21  ?  203 ALA A CA  1 
ATOM   1606  C  C   . ALA A 1  203 ? 23.835  -34.241 26.468  1.00 35.41  ?  203 ALA A C   1 
ATOM   1607  O  O   . ALA A 1  203 ? 24.608  -33.657 25.712  1.00 34.79  ?  203 ALA A O   1 
ATOM   1608  C  CB  . ALA A 1  203 ? 21.453  -33.470 26.556  1.00 32.42  ?  203 ALA A CB  1 
ATOM   1609  N  N   . ILE A 1  204 ? 24.195  -34.672 27.694  1.00 32.27  ?  204 ILE A N   1 
ATOM   1610  C  CA  . ILE A 1  204 ? 25.518  -34.372 28.269  1.00 31.95  ?  204 ILE A CA  1 
ATOM   1611  C  C   . ILE A 1  204 ? 26.601  -35.427 27.934  1.00 37.27  ?  204 ILE A C   1 
ATOM   1612  O  O   . ILE A 1  204 ? 27.791  -35.150 28.120  1.00 36.72  ?  204 ILE A O   1 
ATOM   1613  C  CB  . ILE A 1  204 ? 25.428  -34.086 29.804  1.00 34.15  ?  204 ILE A CB  1 
ATOM   1614  C  CG1 . ILE A 1  204 ? 25.129  -35.364 30.638  1.00 34.27  ?  204 ILE A CG1 1 
ATOM   1615  C  CG2 . ILE A 1  204 ? 24.404  -32.967 30.088  1.00 32.35  ?  204 ILE A CG2 1 
ATOM   1616  C  CD1 . ILE A 1  204 ? 25.390  -35.218 32.176  1.00 35.13  ?  204 ILE A CD1 1 
ATOM   1617  N  N   . GLY A 1  205 ? 26.193  -36.594 27.441  1.00 34.92  ?  205 GLY A N   1 
ATOM   1618  C  CA  . GLY A 1  205 ? 27.122  -37.663 27.092  1.00 35.76  ?  205 GLY A CA  1 
ATOM   1619  C  C   . GLY A 1  205 ? 27.759  -38.315 28.305  1.00 40.76  ?  205 GLY A C   1 
ATOM   1620  O  O   . GLY A 1  205 ? 27.157  -38.317 29.382  1.00 41.63  ?  205 GLY A O   1 
ATOM   1621  N  N   . LYS A 1  206 ? 28.985  -38.856 28.156  1.00 35.85  ?  206 LYS A N   1 
ATOM   1622  C  CA  . LYS A 1  206 ? 29.708  -39.538 29.248  1.00 35.83  ?  206 LYS A CA  1 
ATOM   1623  C  C   . LYS A 1  206 ? 30.637  -38.575 30.025  1.00 39.71  ?  206 LYS A C   1 
ATOM   1624  O  O   . LYS A 1  206 ? 31.628  -39.014 30.608  1.00 41.70  ?  206 LYS A O   1 
ATOM   1625  C  CB  . LYS A 1  206 ? 30.536  -40.718 28.695  1.00 38.68  ?  206 LYS A CB  1 
ATOM   1626  C  CG  . LYS A 1  206 ? 29.755  -41.952 28.229  1.00 54.78  ?  206 LYS A CG  1 
ATOM   1627  C  CD  . LYS A 1  206 ? 28.979  -42.695 29.278  1.00 64.12  ?  206 LYS A CD  1 
ATOM   1628  C  CE  . LYS A 1  206 ? 28.545  -44.039 28.754  1.00 74.32  ?  206 LYS A CE  1 
ATOM   1629  N  NZ  . LYS A 1  206 ? 27.221  -43.978 28.073  1.00 82.64  1  206 LYS A NZ  1 
ATOM   1630  N  N   . LYS A 1  207 ? 30.305  -37.281 30.046  1.00 33.93  ?  207 LYS A N   1 
ATOM   1631  C  CA  . LYS A 1  207 ? 31.117  -36.249 30.691  1.00 32.38  ?  207 LYS A CA  1 
ATOM   1632  C  C   . LYS A 1  207 ? 30.803  -36.062 32.174  1.00 34.41  ?  207 LYS A C   1 
ATOM   1633  O  O   . LYS A 1  207 ? 29.669  -36.282 32.610  1.00 33.55  ?  207 LYS A O   1 
ATOM   1634  C  CB  . LYS A 1  207 ? 31.017  -34.926 29.914  1.00 33.83  ?  207 LYS A CB  1 
ATOM   1635  C  CG  . LYS A 1  207 ? 31.449  -35.040 28.455  1.00 40.66  ?  207 LYS A CG  1 
ATOM   1636  C  CD  . LYS A 1  207 ? 30.873  -33.921 27.621  1.00 49.39  ?  207 LYS A CD  1 
ATOM   1637  C  CE  . LYS A 1  207 ? 31.135  -34.233 26.183  1.00 64.83  ?  207 LYS A CE  1 
ATOM   1638  N  NZ  . LYS A 1  207 ? 30.617  -33.160 25.311  1.00 74.45  1  207 LYS A NZ  1 
ATOM   1639  N  N   . THR A 1  208 ? 31.829  -35.648 32.938  1.00 30.39  ?  208 THR A N   1 
ATOM   1640  C  CA  . THR A 1  208 ? 31.786  -35.421 34.387  1.00 29.89  ?  208 THR A CA  1 
ATOM   1641  C  C   . THR A 1  208 ? 31.990  -33.941 34.706  1.00 31.59  ?  208 THR A C   1 
ATOM   1642  O  O   . THR A 1  208 ? 32.889  -33.305 34.153  1.00 30.28  ?  208 THR A O   1 
ATOM   1643  C  CB  . THR A 1  208 ? 32.774  -36.369 35.085  1.00 36.50  ?  208 THR A CB  1 
ATOM   1644  O  OG1 . THR A 1  208 ? 32.385  -37.705 34.774  1.00 34.43  ?  208 THR A OG1 1 
ATOM   1645  C  CG2 . THR A 1  208 ? 32.814  -36.185 36.603  1.00 33.70  ?  208 THR A CG2 1 
ATOM   1646  N  N   . TYR A 1  209 ? 31.145  -33.404 35.609  1.00 28.25  ?  209 TYR A N   1 
ATOM   1647  C  CA  . TYR A 1  209 ? 31.149  -31.992 35.982  1.00 26.95  ?  209 TYR A CA  1 
ATOM   1648  C  C   . TYR A 1  209 ? 31.118  -31.756 37.472  1.00 29.99  ?  209 TYR A C   1 
ATOM   1649  O  O   . TYR A 1  209 ? 30.520  -32.531 38.222  1.00 29.70  ?  209 TYR A O   1 
ATOM   1650  C  CB  . TYR A 1  209 ? 29.909  -31.295 35.373  1.00 27.35  ?  209 TYR A CB  1 
ATOM   1651  C  CG  . TYR A 1  209 ? 29.904  -31.291 33.864  1.00 28.55  ?  209 TYR A CG  1 
ATOM   1652  C  CD1 . TYR A 1  209 ? 29.366  -32.353 33.145  1.00 30.70  ?  209 TYR A CD1 1 
ATOM   1653  C  CD2 . TYR A 1  209 ? 30.448  -30.228 33.150  1.00 28.89  ?  209 TYR A CD2 1 
ATOM   1654  C  CE1 . TYR A 1  209 ? 29.383  -32.367 31.752  1.00 31.34  ?  209 TYR A CE1 1 
ATOM   1655  C  CE2 . TYR A 1  209 ? 30.477  -30.233 31.755  1.00 30.04  ?  209 TYR A CE2 1 
ATOM   1656  C  CZ  . TYR A 1  209 ? 29.943  -31.307 31.060  1.00 34.86  ?  209 TYR A CZ  1 
ATOM   1657  O  OH  . TYR A 1  209 ? 29.964  -31.330 29.685  1.00 35.68  ?  209 TYR A OH  1 
ATOM   1658  N  N   . GLN A 1  210 ? 31.740  -30.653 37.898  1.00 25.98  ?  210 GLN A N   1 
ATOM   1659  C  CA  A GLN A 1  210 ? 31.661  -30.259 39.289  0.50 25.60  ?  210 GLN A CA  1 
ATOM   1660  C  CA  B GLN A 1  210 ? 31.725  -30.220 39.292  0.50 25.64  ?  210 GLN A CA  1 
ATOM   1661  C  C   . GLN A 1  210 ? 30.857  -28.970 39.405  1.00 28.17  ?  210 GLN A C   1 
ATOM   1662  O  O   . GLN A 1  210 ? 30.930  -28.105 38.539  1.00 27.65  ?  210 GLN A O   1 
ATOM   1663  C  CB  A GLN A 1  210 ? 33.022  -30.220 40.000  0.50 26.78  ?  210 GLN A CB  1 
ATOM   1664  C  CB  B GLN A 1  210 ? 33.135  -29.927 39.824  0.50 26.82  ?  210 GLN A CB  1 
ATOM   1665  C  CG  A GLN A 1  210 ? 34.033  -29.208 39.484  0.50 30.57  ?  210 GLN A CG  1 
ATOM   1666  C  CG  B GLN A 1  210 ? 33.160  -29.664 41.335  0.50 34.11  ?  210 GLN A CG  1 
ATOM   1667  C  CD  A GLN A 1  210 ? 35.304  -29.275 40.295  0.50 37.56  ?  210 GLN A CD  1 
ATOM   1668  C  CD  B GLN A 1  210 ? 34.366  -28.887 41.785  0.50 43.06  ?  210 GLN A CD  1 
ATOM   1669  O  OE1 A GLN A 1  210 ? 35.301  -29.098 41.524  0.50 27.84  ?  210 GLN A OE1 1 
ATOM   1670  O  OE1 B GLN A 1  210 ? 35.496  -29.345 41.663  0.50 36.63  ?  210 GLN A OE1 1 
ATOM   1671  N  NE2 A GLN A 1  210 ? 36.421  -29.527 39.623  0.50 24.75  ?  210 GLN A NE2 1 
ATOM   1672  N  NE2 B GLN A 1  210 ? 34.146  -27.713 42.363  0.50 29.30  ?  210 GLN A NE2 1 
ATOM   1673  N  N   . VAL A 1  211 ? 30.035  -28.889 40.453  1.00 24.26  ?  211 VAL A N   1 
ATOM   1674  C  CA  . VAL A 1  211 ? 29.194  -27.722 40.723  1.00 23.31  ?  211 VAL A CA  1 
ATOM   1675  C  C   . VAL A 1  211 ? 29.781  -27.062 41.966  1.00 25.04  ?  211 VAL A C   1 
ATOM   1676  O  O   . VAL A 1  211 ? 29.859  -27.694 43.024  1.00 23.73  ?  211 VAL A O   1 
ATOM   1677  C  CB  . VAL A 1  211 ? 27.684  -28.061 40.928  1.00 27.84  ?  211 VAL A CB  1 
ATOM   1678  C  CG1 . VAL A 1  211 ? 26.882  -26.807 41.286  1.00 27.62  ?  211 VAL A CG1 1 
ATOM   1679  C  CG2 . VAL A 1  211 ? 27.096  -28.740 39.691  1.00 27.33  ?  211 VAL A CG2 1 
ATOM   1680  N  N   . SER A 1  212 ? 30.198  -25.801 41.835  1.00 21.14  ?  212 SER A N   1 
ATOM   1681  C  CA  . SER A 1  212 ? 30.712  -25.039 42.966  1.00 21.09  ?  212 SER A CA  1 
ATOM   1682  C  C   . SER A 1  212 ? 29.596  -24.126 43.452  1.00 25.41  ?  212 SER A C   1 
ATOM   1683  O  O   . SER A 1  212 ? 29.054  -23.331 42.664  1.00 24.74  ?  212 SER A O   1 
ATOM   1684  C  CB  . SER A 1  212 ? 31.904  -24.180 42.550  1.00 24.62  ?  212 SER A CB  1 
ATOM   1685  O  OG  . SER A 1  212 ? 33.042  -24.924 42.157  1.00 31.85  ?  212 SER A OG  1 
ATOM   1686  N  N   . ARG A 1  213 ? 29.228  -24.253 44.728  1.00 22.45  ?  213 ARG A N   1 
ATOM   1687  C  CA  . ARG A 1  213 ? 28.250  -23.359 45.331  1.00 22.61  ?  213 ARG A CA  1 
ATOM   1688  C  C   . ARG A 1  213 ? 29.052  -22.529 46.312  1.00 27.05  ?  213 ARG A C   1 
ATOM   1689  O  O   . ARG A 1  213 ? 29.283  -22.950 47.439  1.00 27.06  ?  213 ARG A O   1 
ATOM   1690  C  CB  . ARG A 1  213 ? 27.118  -24.136 46.021  1.00 24.52  ?  213 ARG A CB  1 
ATOM   1691  C  CG  . ARG A 1  213 ? 25.761  -23.453 45.887  1.00 29.71  ?  213 ARG A CG  1 
ATOM   1692  C  CD  . ARG A 1  213 ? 25.137  -23.678 44.525  1.00 31.63  ?  213 ARG A CD  1 
ATOM   1693  N  NE  . ARG A 1  213 ? 24.737  -25.071 44.362  1.00 31.90  ?  213 ARG A NE  1 
ATOM   1694  C  CZ  . ARG A 1  213 ? 24.113  -25.552 43.298  1.00 38.50  ?  213 ARG A CZ  1 
ATOM   1695  N  NH1 . ARG A 1  213 ? 23.806  -24.751 42.284  1.00 21.23  1  213 ARG A NH1 1 
ATOM   1696  N  NH2 . ARG A 1  213 ? 23.787  -26.830 43.237  1.00 27.76  ?  213 ARG A NH2 1 
ATOM   1697  N  N   . VAL A 1  214 ? 29.567  -21.385 45.837  1.00 23.17  ?  214 VAL A N   1 
ATOM   1698  C  CA  . VAL A 1  214 ? 30.426  -20.454 46.595  1.00 22.18  ?  214 VAL A CA  1 
ATOM   1699  C  C   . VAL A 1  214 ? 29.621  -19.902 47.814  1.00 24.57  ?  214 VAL A C   1 
ATOM   1700  O  O   . VAL A 1  214 ? 28.397  -19.835 47.712  1.00 22.97  ?  214 VAL A O   1 
ATOM   1701  C  CB  . VAL A 1  214 ? 30.977  -19.378 45.593  1.00 25.30  ?  214 VAL A CB  1 
ATOM   1702  C  CG1 . VAL A 1  214 ? 31.702  -18.226 46.285  1.00 25.17  ?  214 VAL A CG1 1 
ATOM   1703  C  CG2 . VAL A 1  214 ? 31.889  -20.027 44.546  1.00 24.46  ?  214 VAL A CG2 1 
ATOM   1704  N  N   . PRO A 1  215 ? 30.224  -19.595 48.997  1.00 22.30  ?  215 PRO A N   1 
ATOM   1705  C  CA  . PRO A 1  215 ? 29.390  -19.119 50.123  1.00 22.55  ?  215 PRO A CA  1 
ATOM   1706  C  C   . PRO A 1  215 ? 28.529  -17.896 49.770  1.00 24.93  ?  215 PRO A C   1 
ATOM   1707  O  O   . PRO A 1  215 ? 29.008  -17.018 49.056  1.00 23.70  ?  215 PRO A O   1 
ATOM   1708  C  CB  . PRO A 1  215 ? 30.413  -18.799 51.227  1.00 24.01  ?  215 PRO A CB  1 
ATOM   1709  C  CG  . PRO A 1  215 ? 31.649  -19.562 50.856  1.00 28.06  ?  215 PRO A CG  1 
ATOM   1710  C  CD  . PRO A 1  215 ? 31.661  -19.643 49.361  1.00 23.65  ?  215 PRO A CD  1 
ATOM   1711  N  N   . THR A 1  216 ? 27.262  -17.855 50.254  1.00 21.80  ?  216 THR A N   1 
ATOM   1712  C  CA  . THR A 1  216 ? 26.327  -16.725 50.051  1.00 21.58  ?  216 THR A CA  1 
ATOM   1713  C  C   . THR A 1  216 ? 27.004  -15.396 50.464  1.00 24.05  ?  216 THR A C   1 
ATOM   1714  O  O   . THR A 1  216 ? 26.860  -14.388 49.765  1.00 22.02  ?  216 THR A O   1 
ATOM   1715  C  CB  . THR A 1  216 ? 25.007  -16.955 50.847  1.00 27.20  ?  216 THR A CB  1 
ATOM   1716  O  OG1 . THR A 1  216 ? 24.268  -18.014 50.252  1.00 26.16  ?  216 THR A OG1 1 
ATOM   1717  C  CG2 . THR A 1  216 ? 24.115  -15.712 50.921  1.00 25.19  ?  216 THR A CG2 1 
ATOM   1718  N  N   . LEU A 1  217 ? 27.739  -15.413 51.598  1.00 21.79  ?  217 LEU A N   1 
ATOM   1719  C  CA  . LEU A 1  217 ? 28.446  -14.234 52.140  1.00 21.05  ?  217 LEU A CA  1 
ATOM   1720  C  C   . LEU A 1  217 ? 29.424  -13.596 51.133  1.00 23.82  ?  217 LEU A C   1 
ATOM   1721  O  O   . LEU A 1  217 ? 29.542  -12.366 51.111  1.00 22.68  ?  217 LEU A O   1 
ATOM   1722  C  CB  . LEU A 1  217 ? 29.147  -14.576 53.485  1.00 21.21  ?  217 LEU A CB  1 
ATOM   1723  C  CG  . LEU A 1  217 ? 29.905  -13.441 54.212  1.00 25.71  ?  217 LEU A CG  1 
ATOM   1724  C  CD1 . LEU A 1  217 ? 28.994  -12.276 54.543  1.00 25.78  ?  217 LEU A CD1 1 
ATOM   1725  C  CD2 . LEU A 1  217 ? 30.541  -13.943 55.510  1.00 27.88  ?  217 LEU A CD2 1 
ATOM   1726  N  N   . VAL A 1  218 ? 30.070  -14.413 50.275  1.00 20.86  ?  218 VAL A N   1 
ATOM   1727  C  CA  . VAL A 1  218 ? 31.014  -13.937 49.239  1.00 20.94  ?  218 VAL A CA  1 
ATOM   1728  C  C   . VAL A 1  218 ? 30.331  -12.971 48.230  1.00 25.13  ?  218 VAL A C   1 
ATOM   1729  O  O   . VAL A 1  218 ? 30.799  -11.843 48.046  1.00 24.28  ?  218 VAL A O   1 
ATOM   1730  C  CB  . VAL A 1  218 ? 31.755  -15.109 48.533  1.00 25.17  ?  218 VAL A CB  1 
ATOM   1731  C  CG1 . VAL A 1  218 ? 32.644  -14.603 47.398  1.00 24.93  ?  218 VAL A CG1 1 
ATOM   1732  C  CG2 . VAL A 1  218 ? 32.583  -15.915 49.534  1.00 25.44  ?  218 VAL A CG2 1 
ATOM   1733  N  N   . GLY A 1  219 ? 29.225  -13.414 47.637  1.00 22.19  ?  219 GLY A N   1 
ATOM   1734  C  CA  . GLY A 1  219 ? 28.448  -12.627 46.677  1.00 22.06  ?  219 GLY A CA  1 
ATOM   1735  C  C   . GLY A 1  219 ? 27.854  -11.359 47.269  1.00 24.36  ?  219 GLY A C   1 
ATOM   1736  O  O   . GLY A 1  219 ? 27.647  -10.378 46.552  1.00 21.54  ?  219 GLY A O   1 
ATOM   1737  N  N   . ARG A 1  220 ? 27.559  -11.379 48.580  1.00 21.95  ?  220 ARG A N   1 
ATOM   1738  C  CA  . ARG A 1  220 ? 27.016  -10.231 49.310  1.00 21.41  ?  220 ARG A CA  1 
ATOM   1739  C  C   . ARG A 1  220 ? 28.084  -9.159  49.536  1.00 24.28  ?  220 ARG A C   1 
ATOM   1740  O  O   . ARG A 1  220 ? 27.868  -8.004  49.167  1.00 23.40  ?  220 ARG A O   1 
ATOM   1741  C  CB  . ARG A 1  220 ? 26.306  -10.677 50.603  1.00 22.42  ?  220 ARG A CB  1 
ATOM   1742  C  CG  . ARG A 1  220 ? 25.069  -11.512 50.274  1.00 27.65  ?  220 ARG A CG  1 
ATOM   1743  C  CD  . ARG A 1  220 ? 24.275  -11.928 51.498  1.00 26.70  ?  220 ARG A CD  1 
ATOM   1744  N  NE  . ARG A 1  220 ? 23.458  -10.833 52.020  1.00 27.55  ?  220 ARG A NE  1 
ATOM   1745  C  CZ  . ARG A 1  220 ? 22.259  -10.488 51.556  1.00 39.63  ?  220 ARG A CZ  1 
ATOM   1746  N  NH1 . ARG A 1  220 ? 21.723  -11.135 50.526  1.00 23.24  1  220 ARG A NH1 1 
ATOM   1747  N  NH2 . ARG A 1  220 ? 21.590  -9.490  52.113  1.00 30.14  ?  220 ARG A NH2 1 
ATOM   1748  N  N   . VAL A 1  221 ? 29.269  -9.551  50.040  1.00 20.92  ?  221 VAL A N   1 
ATOM   1749  C  CA  . VAL A 1  221 ? 30.402  -8.621  50.223  1.00 20.93  ?  221 VAL A CA  1 
ATOM   1750  C  C   . VAL A 1  221 ? 30.883  -8.119  48.843  1.00 23.82  ?  221 VAL A C   1 
ATOM   1751  O  O   . VAL A 1  221 ? 31.149  -6.926  48.668  1.00 22.22  ?  221 VAL A O   1 
ATOM   1752  C  CB  . VAL A 1  221 ? 31.580  -9.276  51.010  1.00 24.58  ?  221 VAL A CB  1 
ATOM   1753  C  CG1 . VAL A 1  221 ? 32.806  -8.357  51.061  1.00 24.35  ?  221 VAL A CG1 1 
ATOM   1754  C  CG2 . VAL A 1  221 ? 31.149  -9.671  52.423  1.00 24.70  ?  221 VAL A CG2 1 
ATOM   1755  N  N   . CYS A 1  222 ? 30.982  -9.036  47.871  1.00 20.66  ?  222 CYS A N   1 
ATOM   1756  C  CA  . CYS A 1  222 ? 31.538  -8.708  46.570  1.00 19.88  ?  222 CYS A CA  1 
ATOM   1757  C  C   . CYS A 1  222 ? 30.487  -8.650  45.455  1.00 23.64  ?  222 CYS A C   1 
ATOM   1758  O  O   . CYS A 1  222 ? 29.545  -7.855  45.574  1.00 23.49  ?  222 CYS A O   1 
ATOM   1759  C  CB  . CYS A 1  222 ? 32.696  -9.647  46.243  1.00 20.17  ?  222 CYS A CB  1 
ATOM   1760  S  SG  . CYS A 1  222 ? 33.932  -9.768  47.571  1.00 24.35  ?  222 CYS A SG  1 
ATOM   1761  N  N   . ASP A 1  223 ? 30.632  -9.461  44.377  1.00 20.21  ?  223 ASP A N   1 
ATOM   1762  C  CA  . ASP A 1  223 ? 29.689  -9.434  43.244  1.00 19.61  ?  223 ASP A CA  1 
ATOM   1763  C  C   . ASP A 1  223 ? 29.620  -10.782 42.510  1.00 22.51  ?  223 ASP A C   1 
ATOM   1764  O  O   . ASP A 1  223 ? 30.254  -11.743 42.937  1.00 21.71  ?  223 ASP A O   1 
ATOM   1765  C  CB  . ASP A 1  223 ? 30.092  -8.293  42.274  1.00 20.85  ?  223 ASP A CB  1 
ATOM   1766  C  CG  . ASP A 1  223 ? 31.336  -8.568  41.432  1.00 27.98  ?  223 ASP A CG  1 
ATOM   1767  O  OD1 . ASP A 1  223 ? 32.165  -9.418  41.840  1.00 27.38  ?  223 ASP A OD1 1 
ATOM   1768  O  OD2 . ASP A 1  223 ? 31.488  -7.926  40.380  1.00 33.46  -1 223 ASP A OD2 1 
ATOM   1769  N  N   . GLY A 1  224 ? 28.878  -10.822 41.396  1.00 21.07  ?  224 GLY A N   1 
ATOM   1770  C  CA  . GLY A 1  224 ? 28.744  -12.009 40.557  1.00 21.09  ?  224 GLY A CA  1 
ATOM   1771  C  C   . GLY A 1  224 ? 30.040  -12.419 39.880  1.00 23.33  ?  224 GLY A C   1 
ATOM   1772  O  O   . GLY A 1  224 ? 30.303  -13.614 39.718  1.00 22.29  ?  224 GLY A O   1 
ATOM   1773  N  N   . GLY A 1  225 ? 30.846  -11.432 39.477  1.00 20.49  ?  225 GLY A N   1 
ATOM   1774  C  CA  . GLY A 1  225 ? 32.136  -11.660 38.810  1.00 19.55  ?  225 GLY A CA  1 
ATOM   1775  C  C   . GLY A 1  225 ? 33.165  -12.388 39.666  1.00 22.66  ?  225 GLY A C   1 
ATOM   1776  O  O   . GLY A 1  225 ? 34.137  -12.940 39.147  1.00 22.43  ?  225 GLY A O   1 
ATOM   1777  N  N   . THR A 1  226 ? 32.967  -12.381 40.984  1.00 20.12  ?  226 THR A N   1 
ATOM   1778  C  CA  . THR A 1  226 ? 33.846  -13.043 41.963  1.00 19.49  ?  226 THR A CA  1 
ATOM   1779  C  C   . THR A 1  226 ? 33.712  -14.575 41.906  1.00 22.95  ?  226 THR A C   1 
ATOM   1780  O  O   . THR A 1  226 ? 34.690  -15.297 42.129  1.00 22.27  ?  226 THR A O   1 
ATOM   1781  C  CB  . THR A 1  226 ? 33.461  -12.561 43.382  1.00 23.23  ?  226 THR A CB  1 
ATOM   1782  O  OG1 . THR A 1  226 ? 33.585  -11.144 43.459  1.00 21.26  ?  226 THR A OG1 1 
ATOM   1783  C  CG2 . THR A 1  226 ? 34.292  -13.212 44.499  1.00 22.68  ?  226 THR A CG2 1 
ATOM   1784  N  N   . ILE A 1  227 ? 32.481  -15.059 41.666  1.00 20.08  ?  227 ILE A N   1 
ATOM   1785  C  CA  . ILE A 1  227 ? 32.062  -16.464 41.773  1.00 19.00  ?  227 ILE A CA  1 
ATOM   1786  C  C   . ILE A 1  227 ? 32.926  -17.462 40.954  1.00 21.53  ?  227 ILE A C   1 
ATOM   1787  O  O   . ILE A 1  227 ? 33.459  -18.399 41.566  1.00 20.81  ?  227 ILE A O   1 
ATOM   1788  C  CB  . ILE A 1  227 ? 30.537  -16.604 41.491  1.00 21.13  ?  227 ILE A CB  1 
ATOM   1789  C  CG1 . ILE A 1  227 ? 29.702  -15.625 42.395  1.00 20.33  ?  227 ILE A CG1 1 
ATOM   1790  C  CG2 . ILE A 1  227 ? 30.051  -18.060 41.627  1.00 20.05  ?  227 ILE A CG2 1 
ATOM   1791  C  CD1 . ILE A 1  227 ? 29.992  -15.642 43.993  1.00 19.84  ?  227 ILE A CD1 1 
ATOM   1792  N  N   . ALA A 1  228 ? 33.055  -17.299 39.633  1.00 19.25  ?  228 ALA A N   1 
ATOM   1793  C  CA  . ALA A 1  228 ? 33.877  -18.207 38.799  1.00 19.30  ?  228 ALA A CA  1 
ATOM   1794  C  C   . ALA A 1  228 ? 35.350  -18.201 39.237  1.00 22.79  ?  228 ALA A C   1 
ATOM   1795  O  O   . ALA A 1  228 ? 36.011  -19.235 39.156  1.00 22.18  ?  228 ALA A O   1 
ATOM   1796  C  CB  . ALA A 1  228 ? 33.770  -17.829 37.325  1.00 19.58  ?  228 ALA A CB  1 
ATOM   1797  N  N   . ARG A 1  229 ? 35.857  -17.040 39.699  1.00 20.24  ?  229 ARG A N   1 
ATOM   1798  C  CA  . ARG A 1  229 ? 37.244  -16.903 40.164  1.00 20.23  ?  229 ARG A CA  1 
ATOM   1799  C  C   . ARG A 1  229 ? 37.460  -17.650 41.477  1.00 23.04  ?  229 ARG A C   1 
ATOM   1800  O  O   . ARG A 1  229 ? 38.415  -18.413 41.581  1.00 21.79  ?  229 ARG A O   1 
ATOM   1801  C  CB  . ARG A 1  229 ? 37.660  -15.424 40.274  1.00 20.65  ?  229 ARG A CB  1 
ATOM   1802  C  CG  . ARG A 1  229 ? 37.600  -14.681 38.921  1.00 23.71  ?  229 ARG A CG  1 
ATOM   1803  C  CD  . ARG A 1  229 ? 38.062  -13.241 39.057  1.00 27.37  ?  229 ARG A CD  1 
ATOM   1804  N  NE  . ARG A 1  229 ? 38.340  -12.592 37.764  1.00 25.85  ?  229 ARG A NE  1 
ATOM   1805  C  CZ  . ARG A 1  229 ? 37.543  -11.706 37.173  1.00 34.15  ?  229 ARG A CZ  1 
ATOM   1806  N  NH1 . ARG A 1  229 ? 36.380  -11.379 37.721  1.00 22.89  1  229 ARG A NH1 1 
ATOM   1807  N  NH2 . ARG A 1  229 ? 37.897  -11.146 36.025  1.00 26.55  ?  229 ARG A NH2 1 
ATOM   1808  N  N   . TRP A 1  230 ? 36.551  -17.469 42.466  1.00 20.85  ?  230 TRP A N   1 
ATOM   1809  C  CA  . TRP A 1  230 ? 36.622  -18.136 43.778  1.00 20.45  ?  230 TRP A CA  1 
ATOM   1810  C  C   . TRP A 1  230 ? 36.653  -19.676 43.580  1.00 23.81  ?  230 TRP A C   1 
ATOM   1811  O  O   . TRP A 1  230 ? 37.504  -20.369 44.150  1.00 23.05  ?  230 TRP A O   1 
ATOM   1812  C  CB  . TRP A 1  230 ? 35.439  -17.685 44.680  1.00 19.79  ?  230 TRP A CB  1 
ATOM   1813  C  CG  . TRP A 1  230 ? 35.490  -18.218 46.092  1.00 20.82  ?  230 TRP A CG  1 
ATOM   1814  C  CD1 . TRP A 1  230 ? 35.354  -19.519 46.484  1.00 23.70  ?  230 TRP A CD1 1 
ATOM   1815  C  CD2 . TRP A 1  230 ? 35.652  -17.449 47.297  1.00 20.77  ?  230 TRP A CD2 1 
ATOM   1816  N  NE1 . TRP A 1  230 ? 35.465  -19.615 47.854  1.00 22.88  ?  230 TRP A NE1 1 
ATOM   1817  C  CE2 . TRP A 1  230 ? 35.653  -18.361 48.377  1.00 24.51  ?  230 TRP A CE2 1 
ATOM   1818  C  CE3 . TRP A 1  230 ? 35.849  -16.081 47.564  1.00 21.66  ?  230 TRP A CE3 1 
ATOM   1819  C  CZ2 . TRP A 1  230 ? 35.825  -17.949 49.704  1.00 24.04  ?  230 TRP A CZ2 1 
ATOM   1820  C  CZ3 . TRP A 1  230 ? 36.033  -15.672 48.876  1.00 23.01  ?  230 TRP A CZ3 1 
ATOM   1821  C  CH2 . TRP A 1  230 ? 36.032  -16.604 49.930  1.00 24.14  ?  230 TRP A CH2 1 
ATOM   1822  N  N   . SER A 1  231 ? 35.752  -20.182 42.734  1.00 20.14  ?  231 SER A N   1 
ATOM   1823  C  CA  . SER A 1  231 ? 35.639  -21.594 42.374  1.00 20.20  ?  231 SER A CA  1 
ATOM   1824  C  C   . SER A 1  231 ? 36.959  -22.101 41.743  1.00 22.37  ?  231 SER A C   1 
ATOM   1825  O  O   . SER A 1  231 ? 37.493  -23.110 42.199  1.00 20.78  ?  231 SER A O   1 
ATOM   1826  C  CB  . SER A 1  231 ? 34.474  -21.778 41.399  1.00 23.40  ?  231 SER A CB  1 
ATOM   1827  O  OG  . SER A 1  231 ? 34.493  -23.033 40.735  1.00 31.20  ?  231 SER A OG  1 
ATOM   1828  N  N   . ALA A 1  232 ? 37.510  -21.358 40.763  1.00 20.26  ?  232 ALA A N   1 
ATOM   1829  C  CA  . ALA A 1  232 ? 38.757  -21.731 40.068  1.00 20.23  ?  232 ALA A CA  1 
ATOM   1830  C  C   . ALA A 1  232 ? 39.963  -21.837 41.006  1.00 24.62  ?  232 ALA A C   1 
ATOM   1831  O  O   . ALA A 1  232 ? 40.731  -22.796 40.890  1.00 25.17  ?  232 ALA A O   1 
ATOM   1832  C  CB  . ALA A 1  232 ? 39.051  -20.766 38.936  1.00 20.59  ?  232 ALA A CB  1 
ATOM   1833  N  N   . MET A 1  233 ? 40.131  -20.859 41.929  1.00 21.25  ?  233 MET A N   1 
ATOM   1834  C  CA  . MET A 1  233 ? 41.250  -20.854 42.886  1.00 21.05  ?  233 MET A CA  1 
ATOM   1835  C  C   . MET A 1  233 ? 41.250  -22.124 43.725  1.00 24.60  ?  233 MET A C   1 
ATOM   1836  O  O   . MET A 1  233 ? 42.288  -22.778 43.856  1.00 23.91  ?  233 MET A O   1 
ATOM   1837  C  CB  . MET A 1  233 ? 41.216  -19.628 43.843  1.00 23.03  ?  233 MET A CB  1 
ATOM   1838  C  CG  . MET A 1  233 ? 41.205  -18.266 43.167  1.00 27.16  ?  233 MET A CG  1 
ATOM   1839  S  SD  . MET A 1  233 ? 42.530  -17.959 41.998  1.00 31.45  ?  233 MET A SD  1 
ATOM   1840  C  CE  . MET A 1  233 ? 41.626  -18.122 40.395  1.00 28.22  ?  233 MET A CE  1 
ATOM   1841  N  N   . GLN A 1  234 ? 40.075  -22.479 44.287  1.00 20.86  ?  234 GLN A N   1 
ATOM   1842  C  CA  . GLN A 1  234 ? 39.975  -23.610 45.194  1.00 20.91  ?  234 GLN A CA  1 
ATOM   1843  C  C   . GLN A 1  234 ? 39.989  -24.958 44.469  1.00 24.09  ?  234 GLN A C   1 
ATOM   1844  O  O   . GLN A 1  234 ? 40.470  -25.923 45.054  1.00 24.09  ?  234 GLN A O   1 
ATOM   1845  C  CB  . GLN A 1  234 ? 38.802  -23.444 46.172  1.00 22.78  ?  234 GLN A CB  1 
ATOM   1846  C  CG  . GLN A 1  234 ? 38.898  -22.121 46.996  1.00 23.16  ?  234 GLN A CG  1 
ATOM   1847  C  CD  . GLN A 1  234 ? 40.253  -21.888 47.645  1.00 33.93  ?  234 GLN A CD  1 
ATOM   1848  O  OE1 . GLN A 1  234 ? 41.202  -21.391 47.023  1.00 31.46  ?  234 GLN A OE1 1 
ATOM   1849  N  NE2 . GLN A 1  234 ? 40.360  -22.195 48.925  1.00 24.97  ?  234 GLN A NE2 1 
ATOM   1850  N  N   . ILE A 1  235 ? 39.565  -25.009 43.196  1.00 21.44  ?  235 ILE A N   1 
ATOM   1851  C  CA  . ILE A 1  235 ? 39.674  -26.216 42.365  1.00 22.22  ?  235 ILE A CA  1 
ATOM   1852  C  C   . ILE A 1  235 ? 41.187  -26.534 42.188  1.00 25.45  ?  235 ILE A C   1 
ATOM   1853  O  O   . ILE A 1  235 ? 41.609  -27.672 42.416  1.00 23.38  ?  235 ILE A O   1 
ATOM   1854  C  CB  . ILE A 1  235 ? 38.902  -26.056 41.021  1.00 25.45  ?  235 ILE A CB  1 
ATOM   1855  C  CG1 . ILE A 1  235 ? 37.393  -26.328 41.231  1.00 26.05  ?  235 ILE A CG1 1 
ATOM   1856  C  CG2 . ILE A 1  235 ? 39.479  -26.972 39.910  1.00 27.17  ?  235 ILE A CG2 1 
ATOM   1857  C  CD1 . ILE A 1  235 ? 36.438  -25.788 40.065  1.00 30.35  ?  235 ILE A CD1 1 
ATOM   1858  N  N   . GLY A 1  236 ? 41.973  -25.502 41.858  1.00 22.75  ?  236 GLY A N   1 
ATOM   1859  C  CA  . GLY A 1  236 ? 43.423  -25.591 41.695  1.00 22.99  ?  236 GLY A CA  1 
ATOM   1860  C  C   . GLY A 1  236 ? 44.104  -26.091 42.956  1.00 27.35  ?  236 GLY A C   1 
ATOM   1861  O  O   . GLY A 1  236 ? 44.888  -27.047 42.906  1.00 27.56  ?  236 GLY A O   1 
ATOM   1862  N  N   . MET A 1  237 ? 43.756  -25.489 44.110  1.00 23.06  ?  237 MET A N   1 
ATOM   1863  C  CA  . MET A 1  237 ? 44.303  -25.876 45.413  1.00 22.72  ?  237 MET A CA  1 
ATOM   1864  C  C   . MET A 1  237 ? 43.982  -27.342 45.759  1.00 27.50  ?  237 MET A C   1 
ATOM   1865  O  O   . MET A 1  237 ? 44.857  -28.073 46.228  1.00 26.67  ?  237 MET A O   1 
ATOM   1866  C  CB  . MET A 1  237 ? 43.808  -24.928 46.531  1.00 24.30  ?  237 MET A CB  1 
ATOM   1867  C  CG  . MET A 1  237 ? 44.386  -23.516 46.471  1.00 26.42  ?  237 MET A CG  1 
ATOM   1868  S  SD  . MET A 1  237 ? 46.203  -23.397 46.244  1.00 28.72  ?  237 MET A SD  1 
ATOM   1869  C  CE  . MET A 1  237 ? 46.796  -24.316 47.630  1.00 26.18  ?  237 MET A CE  1 
ATOM   1870  N  N   . SER A 1  238 ? 42.734  -27.768 45.489  1.00 24.77  ?  238 SER A N   1 
ATOM   1871  C  CA  . SER A 1  238 ? 42.273  -29.122 45.758  1.00 24.91  ?  238 SER A CA  1 
ATOM   1872  C  C   . SER A 1  238 ? 42.964  -30.184 44.883  1.00 31.24  ?  238 SER A C   1 
ATOM   1873  O  O   . SER A 1  238 ? 43.262  -31.262 45.396  1.00 30.93  ?  238 SER A O   1 
ATOM   1874  C  CB  . SER A 1  238 ? 40.756  -29.197 45.664  1.00 28.16  ?  238 SER A CB  1 
ATOM   1875  O  OG  . SER A 1  238 ? 40.192  -28.358 46.659  1.00 28.34  ?  238 SER A OG  1 
ATOM   1876  N  N   . PHE A 1  239 ? 43.268  -29.868 43.597  1.00 30.01  ?  239 PHE A N   1 
ATOM   1877  C  CA  . PHE A 1  239 ? 44.007  -30.768 42.701  1.00 30.28  ?  239 PHE A CA  1 
ATOM   1878  C  C   . PHE A 1  239 ? 45.463  -30.950 43.176  1.00 33.96  ?  239 PHE A C   1 
ATOM   1879  O  O   . PHE A 1  239 ? 45.949  -32.087 43.209  1.00 33.61  ?  239 PHE A O   1 
ATOM   1880  C  CB  . PHE A 1  239 ? 43.973  -30.287 41.235  1.00 32.17  ?  239 PHE A CB  1 
ATOM   1881  C  CG  . PHE A 1  239 ? 42.783  -30.760 40.424  1.00 34.37  ?  239 PHE A CG  1 
ATOM   1882  C  CD1 . PHE A 1  239 ? 42.579  -32.115 40.179  1.00 37.66  ?  239 PHE A CD1 1 
ATOM   1883  C  CD2 . PHE A 1  239 ? 41.886  -29.849 39.876  1.00 37.76  ?  239 PHE A CD2 1 
ATOM   1884  C  CE1 . PHE A 1  239 ? 41.476  -32.555 39.431  1.00 39.23  ?  239 PHE A CE1 1 
ATOM   1885  C  CE2 . PHE A 1  239 ? 40.785  -30.289 39.119  1.00 40.82  ?  239 PHE A CE2 1 
ATOM   1886  C  CZ  . PHE A 1  239 ? 40.590  -31.641 38.902  1.00 38.85  ?  239 PHE A CZ  1 
ATOM   1887  N  N   . ILE A 1  240 ? 46.147  -29.838 43.546  1.00 29.45  ?  240 ILE A N   1 
ATOM   1888  C  CA  . ILE A 1  240 ? 47.531  -29.849 44.058  1.00 28.84  ?  240 ILE A CA  1 
ATOM   1889  C  C   . ILE A 1  240 ? 47.632  -30.791 45.278  1.00 32.70  ?  240 ILE A C   1 
ATOM   1890  O  O   . ILE A 1  240 ? 48.519  -31.647 45.326  1.00 31.57  ?  240 ILE A O   1 
ATOM   1891  C  CB  . ILE A 1  240 ? 48.034  -28.406 44.396  1.00 31.33  ?  240 ILE A CB  1 
ATOM   1892  C  CG1 . ILE A 1  240 ? 48.262  -27.572 43.119  1.00 31.74  ?  240 ILE A CG1 1 
ATOM   1893  C  CG2 . ILE A 1  240 ? 49.314  -28.442 45.280  1.00 33.06  ?  240 ILE A CG2 1 
ATOM   1894  C  CD1 . ILE A 1  240 ? 48.456  -26.002 43.354  1.00 31.32  ?  240 ILE A CD1 1 
ATOM   1895  N  N   . THR A 1  241 ? 46.699  -30.640 46.240  1.00 30.33  ?  241 THR A N   1 
ATOM   1896  C  CA  . THR A 1  241 ? 46.670  -31.424 47.474  1.00 30.64  ?  241 THR A CA  1 
ATOM   1897  C  C   . THR A 1  241 ? 46.293  -32.892 47.241  1.00 34.73  ?  241 THR A C   1 
ATOM   1898  O  O   . THR A 1  241 ? 47.023  -33.774 47.698  1.00 34.29  ?  241 THR A O   1 
ATOM   1899  C  CB  . THR A 1  241 ? 45.772  -30.746 48.522  1.00 40.26  ?  241 THR A CB  1 
ATOM   1900  O  OG1 . THR A 1  241 ? 46.211  -29.398 48.684  1.00 42.53  ?  241 THR A OG1 1 
ATOM   1901  C  CG2 . THR A 1  241 ? 45.798  -31.456 49.872  1.00 38.00  ?  241 THR A CG2 1 
ATOM   1902  N  N   . ALA A 1  242 ? 45.152  -33.154 46.571  1.00 31.75  ?  242 ALA A N   1 
ATOM   1903  C  CA  . ALA A 1  242 ? 44.662  -34.521 46.345  1.00 32.26  ?  242 ALA A CA  1 
ATOM   1904  C  C   . ALA A 1  242 ? 45.559  -35.400 45.467  1.00 37.51  ?  242 ALA A C   1 
ATOM   1905  O  O   . ALA A 1  242 ? 45.569  -36.620 45.648  1.00 38.83  ?  242 ALA A O   1 
ATOM   1906  C  CB  . ALA A 1  242 ? 43.252  -34.496 45.791  1.00 32.57  ?  242 ALA A CB  1 
ATOM   1907  N  N   . TYR A 1  243 ? 46.325  -34.799 44.554  1.00 32.90  ?  243 TYR A N   1 
ATOM   1908  C  CA  . TYR A 1  243 ? 47.187  -35.552 43.635  1.00 33.51  ?  243 TYR A CA  1 
ATOM   1909  C  C   . TYR A 1  243 ? 48.695  -35.357 43.878  1.00 38.66  ?  243 TYR A C   1 
ATOM   1910  O  O   . TYR A 1  243 ? 49.510  -35.845 43.082  1.00 39.46  ?  243 TYR A O   1 
ATOM   1911  C  CB  . TYR A 1  243 ? 46.799  -35.249 42.171  1.00 34.07  ?  243 TYR A CB  1 
ATOM   1912  C  CG  . TYR A 1  243 ? 45.428  -35.780 41.824  1.00 35.23  ?  243 TYR A CG  1 
ATOM   1913  C  CD1 . TYR A 1  243 ? 45.252  -37.106 41.443  1.00 37.15  ?  243 TYR A CD1 1 
ATOM   1914  C  CD2 . TYR A 1  243 ? 44.297  -34.973 41.925  1.00 35.53  ?  243 TYR A CD2 1 
ATOM   1915  C  CE1 . TYR A 1  243 ? 43.989  -37.614 41.160  1.00 36.70  ?  243 TYR A CE1 1 
ATOM   1916  C  CE2 . TYR A 1  243 ? 43.024  -35.473 41.654  1.00 36.14  ?  243 TYR A CE2 1 
ATOM   1917  C  CZ  . TYR A 1  243 ? 42.876  -36.795 41.268  1.00 40.99  ?  243 TYR A CZ  1 
ATOM   1918  O  OH  . TYR A 1  243 ? 41.633  -37.301 40.991  1.00 38.56  ?  243 TYR A OH  1 
ATOM   1919  N  N   . LYS A 1  244 ? 49.062  -34.683 44.996  1.00 34.52  ?  244 LYS A N   1 
ATOM   1920  C  CA  . LYS A 1  244 ? 50.446  -34.456 45.450  1.00 34.70  ?  244 LYS A CA  1 
ATOM   1921  C  C   . LYS A 1  244 ? 51.360  -33.892 44.343  1.00 39.20  ?  244 LYS A C   1 
ATOM   1922  O  O   . LYS A 1  244 ? 52.440  -34.422 44.094  1.00 38.21  ?  244 LYS A O   1 
ATOM   1923  C  CB  . LYS A 1  244 ? 51.048  -35.727 46.103  1.00 37.78  ?  244 LYS A CB  1 
ATOM   1924  C  CG  . LYS A 1  244 ? 50.160  -36.374 47.163  1.00 52.20  ?  244 LYS A CG  1 
ATOM   1925  C  CD  . LYS A 1  244 ? 50.887  -37.455 47.982  1.00 66.33  ?  244 LYS A CD  1 
ATOM   1926  C  CE  . LYS A 1  244 ? 50.503  -38.901 47.670  1.00 79.19  ?  244 LYS A CE  1 
ATOM   1927  N  NZ  . LYS A 1  244 ? 49.058  -39.178 47.913  1.00 87.68  1  244 LYS A NZ  1 
ATOM   1928  N  N   . LEU A 1  245 ? 50.920  -32.806 43.689  1.00 36.25  ?  245 LEU A N   1 
ATOM   1929  C  CA  . LEU A 1  245 ? 51.686  -32.168 42.612  1.00 36.45  ?  245 LEU A CA  1 
ATOM   1930  C  C   . LEU A 1  245 ? 52.632  -31.119 43.198  1.00 42.52  ?  245 LEU A C   1 
ATOM   1931  O  O   . LEU A 1  245 ? 52.532  -30.813 44.393  1.00 41.83  ?  245 LEU A O   1 
ATOM   1932  C  CB  . LEU A 1  245 ? 50.711  -31.501 41.605  1.00 36.13  ?  245 LEU A CB  1 
ATOM   1933  C  CG  . LEU A 1  245 ? 49.477  -32.316 41.159  1.00 41.04  ?  245 LEU A CG  1 
ATOM   1934  C  CD1 . LEU A 1  245 ? 48.522  -31.463 40.341  1.00 40.97  ?  245 LEU A CD1 1 
ATOM   1935  C  CD2 . LEU A 1  245 ? 49.878  -33.573 40.364  1.00 43.13  ?  245 LEU A CD2 1 
ATOM   1936  N  N   . CYS A 1  246 ? 53.550  -30.558 42.370  1.00 40.95  ?  246 CYS A N   1 
ATOM   1937  C  CA  . CYS A 1  246 ? 54.390  -29.445 42.830  1.00 40.89  ?  246 CYS A CA  1 
ATOM   1938  C  C   . CYS A 1  246 ? 53.404  -28.300 43.036  1.00 42.44  ?  246 CYS A C   1 
ATOM   1939  O  O   . CYS A 1  246 ? 52.563  -28.062 42.160  1.00 40.76  ?  246 CYS A O   1 
ATOM   1940  C  CB  . CYS A 1  246 ? 55.459  -29.076 41.805  1.00 41.80  ?  246 CYS A CB  1 
ATOM   1941  S  SG  . CYS A 1  246 ? 56.457  -27.631 42.280  1.00 45.74  ?  246 CYS A SG  1 
ATOM   1942  N  N   . ALA A 1  247 ? 53.449  -27.654 44.219  1.00 38.81  ?  247 ALA A N   1 
ATOM   1943  C  CA  . ALA A 1  247 ? 52.529  -26.568 44.550  1.00 38.57  ?  247 ALA A CA  1 
ATOM   1944  C  C   . ALA A 1  247 ? 52.873  -25.287 43.763  1.00 42.57  ?  247 ALA A C   1 
ATOM   1945  O  O   . ALA A 1  247 ? 53.401  -24.313 44.313  1.00 41.91  ?  247 ALA A O   1 
ATOM   1946  C  CB  . ALA A 1  247 ? 52.507  -26.331 46.053  1.00 39.33  ?  247 ALA A CB  1 
ATOM   1947  N  N   . GLY A 1  248 ? 52.564  -25.338 42.468  1.00 39.16  ?  248 GLY A N   1 
ATOM   1948  C  CA  . GLY A 1  248 ? 52.833  -24.291 41.496  1.00 38.80  ?  248 GLY A CA  1 
ATOM   1949  C  C   . GLY A 1  248 ? 53.856  -24.719 40.463  1.00 43.23  ?  248 GLY A C   1 
ATOM   1950  O  O   . GLY A 1  248 ? 55.049  -24.450 40.617  1.00 43.35  ?  248 GLY A O   1 
ATOM   1951  N  N   . GLU A 1  249 ? 53.390  -25.404 39.406  1.00 39.31  ?  249 GLU A N   1 
ATOM   1952  C  CA  . GLU A 1  249 ? 54.203  -25.869 38.272  1.00 38.97  ?  249 GLU A CA  1 
ATOM   1953  C  C   . GLU A 1  249 ? 53.458  -25.586 36.951  1.00 42.54  ?  249 GLU A C   1 
ATOM   1954  O  O   . GLU A 1  249 ? 52.301  -25.166 37.005  1.00 42.07  ?  249 GLU A O   1 
ATOM   1955  C  CB  . GLU A 1  249 ? 54.617  -27.352 38.420  1.00 40.52  ?  249 GLU A CB  1 
ATOM   1956  C  CG  . GLU A 1  249 ? 53.478  -28.360 38.552  1.00 47.93  ?  249 GLU A CG  1 
ATOM   1957  C  CD  . GLU A 1  249 ? 53.936  -29.805 38.458  1.00 61.71  ?  249 GLU A CD  1 
ATOM   1958  O  OE1 . GLU A 1  249 ? 54.619  -30.141 37.463  1.00 42.85  ?  249 GLU A OE1 1 
ATOM   1959  O  OE2 . GLU A 1  249 ? 53.643  -30.593 39.386  1.00 52.99  -1 249 GLU A OE2 1 
ATOM   1960  N  N   . ALA A 1  250 ? 54.112  -25.788 35.786  1.00 39.56  ?  250 ALA A N   1 
ATOM   1961  C  CA  . ALA A 1  250 ? 53.551  -25.499 34.454  1.00 39.76  ?  250 ALA A CA  1 
ATOM   1962  C  C   . ALA A 1  250 ? 52.134  -26.052 34.208  1.00 44.92  ?  250 ALA A C   1 
ATOM   1963  O  O   . ALA A 1  250 ? 51.260  -25.304 33.755  1.00 44.31  ?  250 ALA A O   1 
ATOM   1964  C  CB  . ALA A 1  250 ? 54.504  -25.966 33.361  1.00 40.75  ?  250 ALA A CB  1 
ATOM   1965  N  N   . ALA A 1  251 ? 51.898  -27.330 34.559  1.00 42.27  ?  251 ALA A N   1 
ATOM   1966  C  CA  . ALA A 1  251 ? 50.612  -28.015 34.368  1.00 41.86  ?  251 ALA A CA  1 
ATOM   1967  C  C   . ALA A 1  251 ? 49.426  -27.402 35.159  1.00 43.86  ?  251 ALA A C   1 
ATOM   1968  O  O   . ALA A 1  251 ? 48.279  -27.538 34.726  1.00 42.63  ?  251 ALA A O   1 
ATOM   1969  C  CB  . ALA A 1  251 ? 50.758  -29.497 34.668  1.00 42.93  ?  251 ALA A CB  1 
ATOM   1970  N  N   . ILE A 1  252 ? 49.707  -26.695 36.277  1.00 39.74  ?  252 ILE A N   1 
ATOM   1971  C  CA  . ILE A 1  252 ? 48.695  -26.017 37.118  1.00 39.23  ?  252 ILE A CA  1 
ATOM   1972  C  C   . ILE A 1  252 ? 47.926  -24.930 36.319  1.00 42.11  ?  252 ILE A C   1 
ATOM   1973  O  O   . ILE A 1  252 ? 46.706  -24.779 36.497  1.00 40.32  ?  252 ILE A O   1 
ATOM   1974  C  CB  . ILE A 1  252 ? 49.328  -25.457 38.437  1.00 42.30  ?  252 ILE A CB  1 
ATOM   1975  C  CG1 . ILE A 1  252 ? 50.133  -26.550 39.235  1.00 43.33  ?  252 ILE A CG1 1 
ATOM   1976  C  CG2 . ILE A 1  252 ? 48.305  -24.737 39.336  1.00 42.55  ?  252 ILE A CG2 1 
ATOM   1977  C  CD1 . ILE A 1  252 ? 49.429  -27.922 39.539  1.00 49.37  ?  252 ILE A CD1 1 
ATOM   1978  N  N   . ALA A 1  253 ? 48.648  -24.206 35.426  1.00 38.26  ?  253 ALA A N   1 
ATOM   1979  C  CA  . ALA A 1  253 ? 48.104  -23.159 34.553  1.00 37.74  ?  253 ALA A CA  1 
ATOM   1980  C  C   . ALA A 1  253 ? 46.987  -23.694 33.647  1.00 41.17  ?  253 ALA A C   1 
ATOM   1981  O  O   . ALA A 1  253 ? 46.046  -22.948 33.367  1.00 40.38  ?  253 ALA A O   1 
ATOM   1982  C  CB  . ALA A 1  253 ? 49.209  -22.535 33.715  1.00 38.35  ?  253 ALA A CB  1 
ATOM   1983  N  N   . ASP A 1  254 ? 47.087  -24.983 33.203  1.00 37.84  ?  254 ASP A N   1 
ATOM   1984  C  CA  . ASP A 1  254 ? 46.063  -25.652 32.380  1.00 37.80  ?  254 ASP A CA  1 
ATOM   1985  C  C   . ASP A 1  254 ? 44.746  -25.777 33.149  1.00 41.02  ?  254 ASP A C   1 
ATOM   1986  O  O   . ASP A 1  254 ? 43.688  -25.550 32.564  1.00 41.21  ?  254 ASP A O   1 
ATOM   1987  C  CB  . ASP A 1  254 ? 46.531  -27.041 31.890  1.00 39.95  ?  254 ASP A CB  1 
ATOM   1988  C  CG  . ASP A 1  254 ? 47.617  -27.020 30.823  1.00 51.05  ?  254 ASP A CG  1 
ATOM   1989  O  OD1 . ASP A 1  254 ? 47.770  -25.971 30.140  1.00 51.42  ?  254 ASP A OD1 1 
ATOM   1990  O  OD2 . ASP A 1  254 ? 48.283  -28.061 30.637  1.00 54.85  -1 254 ASP A OD2 1 
ATOM   1991  N  N   . PHE A 1  255 ? 44.814  -26.119 34.458  1.00 37.23  ?  255 PHE A N   1 
ATOM   1992  C  CA  . PHE A 1  255 ? 43.640  -26.236 35.326  1.00 37.47  ?  255 PHE A CA  1 
ATOM   1993  C  C   . PHE A 1  255 ? 42.933  -24.891 35.457  1.00 40.98  ?  255 PHE A C   1 
ATOM   1994  O  O   . PHE A 1  255 ? 41.703  -24.850 35.427  1.00 41.17  ?  255 PHE A O   1 
ATOM   1995  C  CB  . PHE A 1  255 ? 43.995  -26.788 36.726  1.00 39.85  ?  255 PHE A CB  1 
ATOM   1996  C  CG  . PHE A 1  255 ? 44.595  -28.177 36.809  1.00 42.41  ?  255 PHE A CG  1 
ATOM   1997  C  CD1 . PHE A 1  255 ? 44.197  -29.185 35.934  1.00 46.22  ?  255 PHE A CD1 1 
ATOM   1998  C  CD2 . PHE A 1  255 ? 45.533  -28.489 37.789  1.00 44.70  ?  255 PHE A CD2 1 
ATOM   1999  C  CE1 . PHE A 1  255 ? 44.755  -30.466 36.021  1.00 47.38  ?  255 PHE A CE1 1 
ATOM   2000  C  CE2 . PHE A 1  255 ? 46.084  -29.772 37.876  1.00 47.79  ?  255 PHE A CE2 1 
ATOM   2001  C  CZ  . PHE A 1  255 ? 45.689  -30.757 36.986  1.00 46.19  ?  255 PHE A CZ  1 
ATOM   2002  N  N   . SER A 1  256 ? 43.714  -23.787 35.596  1.00 36.54  ?  256 SER A N   1 
ATOM   2003  C  CA  . SER A 1  256 ? 43.176  -22.427 35.698  1.00 35.41  ?  256 SER A CA  1 
ATOM   2004  C  C   . SER A 1  256 ? 42.482  -22.019 34.390  1.00 37.91  ?  256 SER A C   1 
ATOM   2005  O  O   . SER A 1  256 ? 41.357  -21.506 34.434  1.00 37.17  ?  256 SER A O   1 
ATOM   2006  C  CB  . SER A 1  256 ? 44.267  -21.424 36.060  1.00 38.42  ?  256 SER A CB  1 
ATOM   2007  O  OG  . SER A 1  256 ? 43.723  -20.115 36.113  1.00 43.49  ?  256 SER A OG  1 
ATOM   2008  N  N   . TYR A 1  257 ? 43.139  -22.265 33.232  1.00 33.05  ?  257 TYR A N   1 
ATOM   2009  C  CA  . TYR A 1  257 ? 42.557  -21.938 31.923  1.00 32.41  ?  257 TYR A CA  1 
ATOM   2010  C  C   . TYR A 1  257 ? 41.244  -22.700 31.686  1.00 36.34  ?  257 TYR A C   1 
ATOM   2011  O  O   . TYR A 1  257 ? 40.283  -22.114 31.188  1.00 35.38  ?  257 TYR A O   1 
ATOM   2012  C  CB  . TYR A 1  257 ? 43.561  -22.167 30.778  1.00 32.91  ?  257 TYR A CB  1 
ATOM   2013  C  CG  . TYR A 1  257 ? 43.078  -21.599 29.460  1.00 34.51  ?  257 TYR A CG  1 
ATOM   2014  C  CD1 . TYR A 1  257 ? 43.035  -20.221 29.244  1.00 36.12  ?  257 TYR A CD1 1 
ATOM   2015  C  CD2 . TYR A 1  257 ? 42.638  -22.434 28.436  1.00 35.59  ?  257 TYR A CD2 1 
ATOM   2016  C  CE1 . TYR A 1  257 ? 42.564  -19.691 28.042  1.00 37.49  ?  257 TYR A CE1 1 
ATOM   2017  C  CE2 . TYR A 1  257 ? 42.171  -21.915 27.226  1.00 36.35  ?  257 TYR A CE2 1 
ATOM   2018  C  CZ  . TYR A 1  257 ? 42.139  -20.542 27.033  1.00 43.12  ?  257 TYR A CZ  1 
ATOM   2019  O  OH  . TYR A 1  257 ? 41.694  -20.012 25.848  1.00 43.66  ?  257 TYR A OH  1 
ATOM   2020  N  N   . ALA A 1  258 ? 41.196  -23.985 32.094  1.00 34.55  ?  258 ALA A N   1 
ATOM   2021  C  CA  . ALA A 1  258 ? 39.996  -24.814 31.968  1.00 34.81  ?  258 ALA A CA  1 
ATOM   2022  C  C   . ALA A 1  258 ? 38.874  -24.320 32.898  1.00 37.97  ?  258 ALA A C   1 
ATOM   2023  O  O   . ALA A 1  258 ? 37.755  -24.121 32.430  1.00 38.65  ?  258 ALA A O   1 
ATOM   2024  C  CB  . ALA A 1  258 ? 40.330  -26.274 32.244  1.00 36.03  ?  258 ALA A CB  1 
ATOM   2025  N  N   . ALA A 1  259 ? 39.178  -24.069 34.187  1.00 33.12  ?  259 ALA A N   1 
ATOM   2026  C  CA  . ALA A 1  259 ? 38.195  -23.608 35.176  1.00 33.03  ?  259 ALA A CA  1 
ATOM   2027  C  C   . ALA A 1  259 ? 37.720  -22.161 34.998  1.00 37.37  ?  259 ALA A C   1 
ATOM   2028  O  O   . ALA A 1  259 ? 36.661  -21.808 35.535  1.00 36.14  ?  259 ALA A O   1 
ATOM   2029  C  CB  . ALA A 1  259 ? 38.727  -23.818 36.593  1.00 33.93  ?  259 ALA A CB  1 
ATOM   2030  N  N   . LYS A 1  260 ? 38.491  -21.319 34.268  1.00 33.47  ?  260 LYS A N   1 
ATOM   2031  C  CA  . LYS A 1  260 ? 38.119  -19.917 34.060  1.00 33.09  ?  260 LYS A CA  1 
ATOM   2032  C  C   . LYS A 1  260 ? 37.653  -19.582 32.647  1.00 36.90  ?  260 LYS A C   1 
ATOM   2033  O  O   . LYS A 1  260 ? 37.022  -18.537 32.463  1.00 35.63  ?  260 LYS A O   1 
ATOM   2034  C  CB  . LYS A 1  260 ? 39.258  -18.962 34.477  1.00 34.98  ?  260 LYS A CB  1 
ATOM   2035  C  CG  . LYS A 1  260 ? 39.505  -18.923 35.983  1.00 43.50  ?  260 LYS A CG  1 
ATOM   2036  C  CD  . LYS A 1  260 ? 40.718  -18.089 36.370  1.00 45.25  ?  260 LYS A CD  1 
ATOM   2037  C  CE  . LYS A 1  260 ? 40.374  -16.638 36.559  1.00 41.48  ?  260 LYS A CE  1 
ATOM   2038  N  NZ  . LYS A 1  260 ? 41.574  -15.775 36.454  1.00 41.70  1  260 LYS A NZ  1 
HETATM 2039  N  N   . MHS A 1  261 ? 37.976  -20.423 31.644  1.00 34.70  ?  261 MHS A N   1 
HETATM 2040  C  CA  . MHS A 1  261 ? 37.624  -20.100 30.257  1.00 35.31  ?  261 MHS A CA  1 
HETATM 2041  C  C   . MHS A 1  261 ? 37.121  -21.263 29.401  1.00 40.47  ?  261 MHS A C   1 
HETATM 2042  O  O   . MHS A 1  261 ? 36.026  -21.160 28.839  1.00 40.27  ?  261 MHS A O   1 
HETATM 2043  C  CB  . MHS A 1  261 ? 38.843  -19.495 29.543  1.00 38.75  ?  261 MHS A CB  1 
HETATM 2044  C  CG  . MHS A 1  261 ? 39.305  -18.200 30.186  1.00 43.01  ?  261 MHS A CG  1 
HETATM 2045  N  ND1 . MHS A 1  261 ? 38.827  -16.949 29.995  1.00 44.85  ?  261 MHS A ND1 1 
HETATM 2046  C  CD2 . MHS A 1  261 ? 40.322  -18.119 31.130  1.00 43.83  ?  261 MHS A CD2 1 
HETATM 2047  C  CE1 . MHS A 1  261 ? 39.519  -16.116 30.783  1.00 44.78  ?  261 MHS A CE1 1 
HETATM 2048  N  NE2 . MHS A 1  261 ? 40.426  -16.824 31.490  1.00 43.81  ?  261 MHS A NE2 1 
HETATM 2049  C  CM  . MHS A 1  261 ? 37.741  -16.511 29.073  1.00 44.80  ?  261 MHS A CM  1 
ATOM   2050  N  N   . ALA A 1  262 ? 37.936  -22.328 29.250  1.00 37.63  ?  262 ALA A N   1 
ATOM   2051  C  CA  . ALA A 1  262 ? 37.671  -23.445 28.337  1.00 38.40  ?  262 ALA A CA  1 
ATOM   2052  C  C   . ALA A 1  262 ? 36.577  -24.457 28.757  1.00 42.01  ?  262 ALA A C   1 
ATOM   2053  O  O   . ALA A 1  262 ? 35.967  -25.051 27.864  1.00 41.33  ?  262 ALA A O   1 
ATOM   2054  C  CB  . ALA A 1  262 ? 38.962  -24.189 28.036  1.00 39.30  ?  262 ALA A CB  1 
ATOM   2055  N  N   . ASP A 1  263 ? 36.358  -24.696 30.064  1.00 37.71  ?  263 ASP A N   1 
ATOM   2056  C  CA  . ASP A 1  263 ? 35.360  -25.685 30.511  1.00 37.26  ?  263 ASP A CA  1 
ATOM   2057  C  C   . ASP A 1  263 ? 34.398  -25.162 31.591  1.00 38.34  ?  263 ASP A C   1 
ATOM   2058  O  O   . ASP A 1  263 ? 33.796  -25.952 32.320  1.00 37.96  ?  263 ASP A O   1 
ATOM   2059  C  CB  . ASP A 1  263 ? 36.057  -26.978 30.979  1.00 40.10  ?  263 ASP A CB  1 
ATOM   2060  C  CG  . ASP A 1  263 ? 36.952  -27.605 29.925  1.00 57.52  ?  263 ASP A CG  1 
ATOM   2061  O  OD1 . ASP A 1  263 ? 38.115  -27.175 29.813  1.00 57.90  ?  263 ASP A OD1 1 
ATOM   2062  O  OD2 . ASP A 1  263 ? 36.456  -28.468 29.155  1.00 65.85  -1 263 ASP A OD2 1 
ATOM   2063  N  N   . VAL A 1  264 ? 34.218  -23.835 31.652  1.00 31.89  ?  264 VAL A N   1 
ATOM   2064  C  CA  . VAL A 1  264 ? 33.371  -23.188 32.649  1.00 30.38  ?  264 VAL A CA  1 
ATOM   2065  C  C   . VAL A 1  264 ? 31.980  -22.827 32.088  1.00 30.77  ?  264 VAL A C   1 
ATOM   2066  O  O   . VAL A 1  264 ? 31.858  -22.382 30.938  1.00 29.31  ?  264 VAL A O   1 
ATOM   2067  C  CB  . VAL A 1  264 ? 34.117  -21.978 33.290  1.00 34.06  ?  264 VAL A CB  1 
ATOM   2068  C  CG1 . VAL A 1  264 ? 34.325  -20.829 32.297  1.00 34.13  ?  264 VAL A CG1 1 
ATOM   2069  C  CG2 . VAL A 1  264 ? 33.424  -21.490 34.554  1.00 33.57  ?  264 VAL A CG2 1 
ATOM   2070  N  N   . VAL A 1  265 ? 30.941  -23.042 32.907  1.00 25.16  ?  265 VAL A N   1 
ATOM   2071  C  CA  . VAL A 1  265 ? 29.551  -22.698 32.593  1.00 24.49  ?  265 VAL A CA  1 
ATOM   2072  C  C   . VAL A 1  265 ? 28.976  -21.942 33.812  1.00 26.85  ?  265 VAL A C   1 
ATOM   2073  O  O   . VAL A 1  265 ? 28.730  -22.542 34.860  1.00 25.61  ?  265 VAL A O   1 
ATOM   2074  C  CB  . VAL A 1  265 ? 28.685  -23.935 32.188  1.00 28.66  ?  265 VAL A CB  1 
ATOM   2075  C  CG1 . VAL A 1  265 ? 27.209  -23.563 32.033  1.00 28.47  ?  265 VAL A CG1 1 
ATOM   2076  C  CG2 . VAL A 1  265 ? 29.206  -24.596 30.910  1.00 28.75  ?  265 VAL A CG2 1 
ATOM   2077  N  N   . GLY A 1  266 ? 28.782  -20.635 33.653  1.00 22.76  ?  266 GLY A N   1 
ATOM   2078  C  CA  . GLY A 1  266 ? 28.185  -19.797 34.685  1.00 21.96  ?  266 GLY A CA  1 
ATOM   2079  C  C   . GLY A 1  266 ? 26.698  -19.679 34.431  1.00 25.34  ?  266 GLY A C   1 
ATOM   2080  O  O   . GLY A 1  266 ? 26.184  -20.311 33.500  1.00 24.16  ?  266 GLY A O   1 
ATOM   2081  N  N   . VAL A 1  267 ? 25.998  -18.859 35.226  1.00 21.89  ?  267 VAL A N   1 
ATOM   2082  C  CA  . VAL A 1  267 ? 24.569  -18.625 34.999  1.00 21.94  ?  267 VAL A CA  1 
ATOM   2083  C  C   . VAL A 1  267 ? 24.370  -17.474 34.004  1.00 26.36  ?  267 VAL A C   1 
ATOM   2084  O  O   . VAL A 1  267 ? 23.429  -17.504 33.214  1.00 26.23  ?  267 VAL A O   1 
ATOM   2085  C  CB  . VAL A 1  267 ? 23.724  -18.450 36.289  1.00 25.96  ?  267 VAL A CB  1 
ATOM   2086  C  CG1 . VAL A 1  267 ? 23.794  -19.705 37.169  1.00 26.05  ?  267 VAL A CG1 1 
ATOM   2087  C  CG2 . VAL A 1  267 ? 24.131  -17.191 37.073  1.00 25.33  ?  267 VAL A CG2 1 
ATOM   2088  N  N   . GLY A 1  268 ? 25.257  -16.476 34.054  1.00 22.84  ?  268 GLY A N   1 
ATOM   2089  C  CA  . GLY A 1  268 ? 25.164  -15.319 33.177  1.00 21.96  ?  268 GLY A CA  1 
ATOM   2090  C  C   . GLY A 1  268 ? 26.491  -14.844 32.642  1.00 24.48  ?  268 GLY A C   1 
ATOM   2091  O  O   . GLY A 1  268 ? 27.520  -15.024 33.285  1.00 24.07  ?  268 GLY A O   1 
ATOM   2092  N  N   . THR A 1  269 ? 26.460  -14.199 31.468  1.00 21.31  ?  269 THR A N   1 
ATOM   2093  C  CA  . THR A 1  269 ? 27.642  -13.633 30.809  1.00 20.50  ?  269 THR A CA  1 
ATOM   2094  C  C   . THR A 1  269 ? 27.816  -12.168 31.216  1.00 24.80  ?  269 THR A C   1 
ATOM   2095  O  O   . THR A 1  269 ? 26.840  -11.522 31.624  1.00 23.36  ?  269 THR A O   1 
ATOM   2096  C  CB  . THR A 1  269 ? 27.525  -13.786 29.280  1.00 25.29  ?  269 THR A CB  1 
ATOM   2097  O  OG1 . THR A 1  269 ? 26.251  -13.278 28.856  1.00 27.40  ?  269 THR A OG1 1 
ATOM   2098  C  CG2 . THR A 1  269 ? 27.690  -15.242 28.826  1.00 24.34  ?  269 THR A CG2 1 
ATOM   2099  N  N   . ALA A 1  270 ? 29.055  -11.644 31.116  1.00 23.03  ?  270 ALA A N   1 
ATOM   2100  C  CA  . ALA A 1  270 ? 29.357  -10.236 31.421  1.00 23.24  ?  270 ALA A CA  1 
ATOM   2101  C  C   . ALA A 1  270 ? 28.554  -9.297  30.513  1.00 27.21  ?  270 ALA A C   1 
ATOM   2102  O  O   . ALA A 1  270 ? 28.196  -9.669  29.390  1.00 27.15  ?  270 ALA A O   1 
ATOM   2103  C  CB  . ALA A 1  270 ? 30.850  -9.963  31.266  1.00 23.82  ?  270 ALA A CB  1 
ATOM   2104  N  N   . LEU A 1  271 ? 28.249  -8.097  31.011  1.00 23.22  ?  271 LEU A N   1 
ATOM   2105  C  CA  . LEU A 1  271 ? 27.484  -7.095  30.266  1.00 22.89  ?  271 LEU A CA  1 
ATOM   2106  C  C   . LEU A 1  271 ? 28.365  -5.926  29.835  1.00 26.86  ?  271 LEU A C   1 
ATOM   2107  O  O   . LEU A 1  271 ? 29.264  -5.537  30.583  1.00 24.51  ?  271 LEU A O   1 
ATOM   2108  C  CB  . LEU A 1  271 ? 26.286  -6.593  31.093  1.00 23.18  ?  271 LEU A CB  1 
ATOM   2109  C  CG  . LEU A 1  271 ? 25.288  -7.683  31.510  1.00 28.55  ?  271 LEU A CG  1 
ATOM   2110  C  CD1 . LEU A 1  271 ? 24.452  -7.235  32.675  1.00 28.82  ?  271 LEU A CD1 1 
ATOM   2111  C  CD2 . LEU A 1  271 ? 24.417  -8.122  30.335  1.00 30.75  ?  271 LEU A CD2 1 
ATOM   2112  N  N   . PRO A 1  272 ? 28.091  -5.328  28.659  1.00 26.09  ?  272 PRO A N   1 
ATOM   2113  C  CA  . PRO A 1  272 ? 28.937  -4.216  28.182  1.00 25.97  ?  272 PRO A CA  1 
ATOM   2114  C  C   . PRO A 1  272 ? 28.338  -2.817  28.403  1.00 28.66  ?  272 PRO A C   1 
ATOM   2115  O  O   . PRO A 1  272 ? 27.196  -2.671  28.858  1.00 28.27  ?  272 PRO A O   1 
ATOM   2116  C  CB  . PRO A 1  272 ? 29.001  -4.509  26.681  1.00 27.59  ?  272 PRO A CB  1 
ATOM   2117  C  CG  . PRO A 1  272 ? 27.599  -5.041  26.368  1.00 32.26  ?  272 PRO A CG  1 
ATOM   2118  C  CD  . PRO A 1  272 ? 27.077  -5.699  27.639  1.00 27.86  ?  272 PRO A CD  1 
ATOM   2119  N  N   . ALA A 1  273 ? 29.116  -1.792  28.008  1.00 26.46  ?  273 ALA A N   1 
ATOM   2120  C  CA  . ALA A 1  273 ? 28.772  -0.365  27.930  1.00 26.24  ?  273 ALA A CA  1 
ATOM   2121  C  C   . ALA A 1  273 ? 28.030  0.195   29.158  1.00 29.72  ?  273 ALA A C   1 
ATOM   2122  O  O   . ALA A 1  273 ? 28.567  0.107   30.258  1.00 28.11  ?  273 ALA A O   1 
ATOM   2123  C  CB  . ALA A 1  273 ? 27.985  -0.106  26.640  1.00 27.20  ?  273 ALA A CB  1 
ATOM   2124  N  N   . ARG A 1  274 ? 26.814  0.777   28.990  1.00 26.84  ?  274 ARG A N   1 
ATOM   2125  C  CA  . ARG A 1  274 ? 26.063  1.346   30.121  1.00 27.35  ?  274 ARG A CA  1 
ATOM   2126  C  C   . ARG A 1  274 ? 25.692  0.328   31.197  1.00 29.50  ?  274 ARG A C   1 
ATOM   2127  O  O   . ARG A 1  274 ? 25.600  0.681   32.375  1.00 29.38  ?  274 ARG A O   1 
ATOM   2128  C  CB  . ARG A 1  274 ? 24.811  2.118   29.656  1.00 28.61  ?  274 ARG A CB  1 
ATOM   2129  C  CG  . ARG A 1  274 ? 25.058  3.606   29.335  1.00 39.70  ?  274 ARG A CG  1 
ATOM   2130  C  CD  . ARG A 1  274 ? 25.459  4.450   30.552  1.00 54.29  ?  274 ARG A CD  1 
ATOM   2131  N  NE  . ARG A 1  274 ? 24.359  4.661   31.499  1.00 62.39  ?  274 ARG A NE  1 
ATOM   2132  C  CZ  . ARG A 1  274 ? 24.494  4.684   32.822  1.00 71.29  ?  274 ARG A CZ  1 
ATOM   2133  N  NH1 . ARG A 1  274 ? 25.684  4.489   33.379  1.00 50.79  1  274 ARG A NH1 1 
ATOM   2134  N  NH2 . ARG A 1  274 ? 23.439  4.890   33.600  1.00 55.62  ?  274 ARG A NH2 1 
HETATM 2135  N  N   . AGM A 1  275 ? 25.513  -0.933  30.797  1.00 25.11  ?  275 AGM A N   1 
HETATM 2136  C  CA  . AGM A 1  275 ? 25.141  -2.001  31.720  1.00 24.92  ?  275 AGM A CA  1 
HETATM 2137  C  CB  . AGM A 1  275 ? 24.160  -2.952  31.026  1.00 26.57  ?  275 AGM A CB  1 
HETATM 2138  C  CG  . AGM A 1  275 ? 22.767  -2.320  30.904  1.00 26.40  ?  275 AGM A CG  1 
HETATM 2139  C  CD  . AGM A 1  275 ? 21.841  -2.935  29.842  1.00 25.93  ?  275 AGM A CD  1 
HETATM 2140  C  CE2 . AGM A 1  275 ? 21.109  -4.162  30.387  1.00 25.44  ?  275 AGM A CE2 1 
HETATM 2141  N  NE1 . AGM A 1  275 ? 22.505  -3.277  28.584  1.00 25.17  ?  275 AGM A NE1 1 
HETATM 2142  C  CZ  . AGM A 1  275 ? 22.974  -2.421  27.663  1.00 27.52  ?  275 AGM A CZ  1 
HETATM 2143  N  NH1 . AGM A 1  275 ? 22.792  -1.105  27.768  1.00 26.34  ?  275 AGM A NH1 1 
HETATM 2144  N  NH2 . AGM A 1  275 ? 23.659  -2.899  26.623  1.00 28.20  ?  275 AGM A NH2 1 
HETATM 2145  C  C   . AGM A 1  275 ? 26.363  -2.743  32.289  1.00 28.05  ?  275 AGM A C   1 
HETATM 2146  O  O   . AGM A 1  275 ? 26.178  -3.774  32.931  1.00 28.34  ?  275 AGM A O   1 
ATOM   2147  N  N   . SER A 1  276 ? 27.598  -2.208  32.065  1.00 23.80  ?  276 SER A N   1 
ATOM   2148  C  CA  . SER A 1  276 ? 28.891  -2.748  32.506  1.00 24.12  ?  276 SER A CA  1 
ATOM   2149  C  C   . SER A 1  276 ? 28.768  -3.482  33.834  1.00 27.13  ?  276 SER A C   1 
ATOM   2150  O  O   . SER A 1  276 ? 28.397  -2.886  34.838  1.00 25.64  ?  276 SER A O   1 
ATOM   2151  C  CB  . SER A 1  276 ? 29.938  -1.638  32.598  1.00 28.73  ?  276 SER A CB  1 
ATOM   2152  O  OG  . SER A 1  276 ? 31.241  -2.169  32.776  1.00 40.40  ?  276 SER A OG  1 
ATOM   2153  N  N   . ARG A 1  277 ? 28.954  -4.802  33.791  1.00 23.67  ?  277 ARG A N   1 
ATOM   2154  C  CA  . ARG A 1  277 ? 28.831  -5.709  34.928  1.00 23.18  ?  277 ARG A CA  1 
ATOM   2155  C  C   . ARG A 1  277 ? 29.601  -6.986  34.639  1.00 26.32  ?  277 ARG A C   1 
ATOM   2156  O  O   . ARG A 1  277 ? 29.803  -7.348  33.473  1.00 24.67  ?  277 ARG A O   1 
ATOM   2157  C  CB  . ARG A 1  277 ? 27.343  -6.051  35.196  1.00 23.37  ?  277 ARG A CB  1 
ATOM   2158  C  CG  . ARG A 1  277 ? 26.797  -5.404  36.460  1.00 30.39  ?  277 ARG A CG  1 
ATOM   2159  C  CD  . ARG A 1  277 ? 25.590  -4.525  36.191  1.00 27.75  ?  277 ARG A CD  1 
ATOM   2160  N  NE  . ARG A 1  277 ? 25.212  -3.770  37.388  1.00 26.28  ?  277 ARG A NE  1 
ATOM   2161  C  CZ  . ARG A 1  277 ? 24.215  -2.897  37.457  1.00 35.67  ?  277 ARG A CZ  1 
ATOM   2162  N  NH1 . ARG A 1  277 ? 23.464  -2.650  36.389  1.00 18.55  1  277 ARG A NH1 1 
ATOM   2163  N  NH2 . ARG A 1  277 ? 23.959  -2.263  38.593  1.00 23.00  ?  277 ARG A NH2 1 
ATOM   2164  N  N   . GLY A 1  278 ? 29.978  -7.679  35.706  1.00 22.88  ?  278 GLY A N   1 
ATOM   2165  C  CA  . GLY A 1  278 ? 30.665  -8.956  35.590  1.00 23.18  ?  278 GLY A CA  1 
ATOM   2166  C  C   . GLY A 1  278 ? 29.699  -10.076 35.275  1.00 24.98  ?  278 GLY A C   1 
ATOM   2167  O  O   . GLY A 1  278 ? 28.483  -9.856  35.204  1.00 22.91  ?  278 GLY A O   1 
ATOM   2168  N  N   . ALA A 1  279 ? 30.235  -11.297 35.118  1.00 22.57  ?  279 ALA A N   1 
ATOM   2169  C  CA  . ALA A 1  279 ? 29.446  -12.505 34.872  1.00 21.85  ?  279 ALA A CA  1 
ATOM   2170  C  C   . ALA A 1  279 ? 28.607  -12.807 36.123  1.00 23.98  ?  279 ALA A C   1 
ATOM   2171  O  O   . ALA A 1  279 ? 28.848  -12.215 37.181  1.00 22.52  ?  279 ALA A O   1 
ATOM   2172  C  CB  . ALA A 1  279 ? 30.375  -13.678 34.565  1.00 22.82  ?  279 ALA A CB  1 
ATOM   2173  N  N   . ASN A 1  280 ? 27.601  -13.696 35.999  1.00 21.04  ?  280 ASN A N   1 
ATOM   2174  C  CA  . ASN A 1  280 ? 26.714  -14.094 37.097  1.00 21.17  ?  280 ASN A CA  1 
ATOM   2175  C  C   . ASN A 1  280 ? 25.959  -12.901 37.749  1.00 24.54  ?  280 ASN A C   1 
ATOM   2176  O  O   . ASN A 1  280 ? 25.786  -12.835 38.969  1.00 23.91  ?  280 ASN A O   1 
ATOM   2177  C  CB  . ASN A 1  280 ? 27.458  -14.964 38.135  1.00 20.50  ?  280 ASN A CB  1 
ATOM   2178  C  CG  . ASN A 1  280 ? 27.532  -16.422 37.735  1.00 30.81  ?  280 ASN A CG  1 
ATOM   2179  O  OD1 . ASN A 1  280 ? 27.572  -16.774 36.545  1.00 21.98  ?  280 ASN A OD1 1 
ATOM   2180  N  ND2 . ASN A 1  280 ? 27.488  -17.310 38.719  1.00 21.44  ?  280 ASN A ND2 1 
ATOM   2181  N  N   . GLU A 1  281 ? 25.492  -11.973 36.895  1.00 21.84  ?  281 GLU A N   1 
ATOM   2182  C  CA  . GLU A 1  281 ? 24.622  -10.858 37.293  1.00 20.81  ?  281 GLU A CA  1 
ATOM   2183  C  C   . GLU A 1  281 ? 23.273  -11.110 36.585  1.00 21.37  ?  281 GLU A C   1 
ATOM   2184  O  O   . GLU A 1  281 ? 23.271  -11.867 35.602  1.00 19.04  ?  281 GLU A O   1 
ATOM   2185  C  CB  . GLU A 1  281 ? 25.249  -9.479  37.013  1.00 21.84  ?  281 GLU A CB  1 
ATOM   2186  C  CG  . GLU A 1  281 ? 26.491  -9.176  37.851  1.00 28.00  ?  281 GLU A CG  1 
ATOM   2187  C  CD  . GLU A 1  281 ? 26.379  -9.047  39.366  1.00 43.45  ?  281 GLU A CD  1 
ATOM   2188  O  OE1 . GLU A 1  281 ? 25.285  -9.273  39.936  1.00 26.92  ?  281 GLU A OE1 1 
ATOM   2189  O  OE2 . GLU A 1  281 ? 27.418  -8.741  39.992  1.00 32.22  -1 281 GLU A OE2 1 
ATOM   2190  N  N   . PRO A 1  282 ? 22.113  -10.617 37.095  1.00 18.60  ?  282 PRO A N   1 
ATOM   2191  C  CA  . PRO A 1  282 ? 20.824  -11.010 36.488  1.00 18.23  ?  282 PRO A CA  1 
ATOM   2192  C  C   . PRO A 1  282 ? 20.654  -10.692 35.008  1.00 21.79  ?  282 PRO A C   1 
ATOM   2193  O  O   . PRO A 1  282 ? 20.079  -11.505 34.281  1.00 20.12  ?  282 PRO A O   1 
ATOM   2194  C  CB  . PRO A 1  282 ? 19.777  -10.304 37.357  1.00 19.91  ?  282 PRO A CB  1 
ATOM   2195  C  CG  . PRO A 1  282 ? 20.477  -10.011 38.651  1.00 24.35  ?  282 PRO A CG  1 
ATOM   2196  C  CD  . PRO A 1  282 ? 21.901  -9.722  38.257  1.00 20.10  ?  282 PRO A CD  1 
ATOM   2197  N  N   . GLY A 1  283 ? 21.204  -9.564  34.565  1.00 19.09  ?  283 GLY A N   1 
ATOM   2198  C  CA  . GLY A 1  283 ? 21.109  -9.131  33.174  1.00 18.87  ?  283 GLY A CA  1 
ATOM   2199  C  C   . GLY A 1  283 ? 21.784  -10.041 32.172  1.00 22.06  ?  283 GLY A C   1 
ATOM   2200  O  O   . GLY A 1  283 ? 21.412  -10.028 30.996  1.00 20.36  ?  283 GLY A O   1 
ATOM   2201  N  N   . GLY A 1  284 ? 22.768  -10.826 32.639  1.00 19.48  ?  284 GLY A N   1 
ATOM   2202  C  CA  . GLY A 1  284 ? 23.503  -11.765 31.792  1.00 19.64  ?  284 GLY A CA  1 
ATOM   2203  C  C   . GLY A 1  284 ? 22.838  -13.121 31.622  1.00 22.40  ?  284 GLY A C   1 
ATOM   2204  O  O   . GLY A 1  284 ? 23.332  -13.948 30.858  1.00 21.50  ?  284 GLY A O   1 
ATOM   2205  N  N   . ILE A 1  285 ? 21.723  -13.375 32.332  1.00 18.98  ?  285 ILE A N   1 
ATOM   2206  C  CA  . ILE A 1  285 ? 21.026  -14.680 32.294  1.00 18.72  ?  285 ILE A CA  1 
ATOM   2207  C  C   . ILE A 1  285 ? 20.032  -14.766 31.134  1.00 22.31  ?  285 ILE A C   1 
ATOM   2208  O  O   . ILE A 1  285 ? 18.996  -14.087 31.184  1.00 22.03  ?  285 ILE A O   1 
ATOM   2209  C  CB  . ILE A 1  285 ? 20.374  -15.039 33.665  1.00 21.94  ?  285 ILE A CB  1 
ATOM   2210  C  CG1 . ILE A 1  285 ? 21.405  -14.941 34.819  1.00 22.20  ?  285 ILE A CG1 1 
ATOM   2211  C  CG2 . ILE A 1  285 ? 19.699  -16.442 33.617  1.00 21.75  ?  285 ILE A CG2 1 
ATOM   2212  C  CD1 . ILE A 1  285 ? 20.784  -15.009 36.240  1.00 26.38  ?  285 ILE A CD1 1 
ATOM   2213  N  N   . PRO A 1  286 ? 20.285  -15.614 30.096  1.00 19.75  ?  286 PRO A N   1 
ATOM   2214  C  CA  . PRO A 1  286 ? 19.305  -15.717 28.993  1.00 19.34  ?  286 PRO A CA  1 
ATOM   2215  C  C   . PRO A 1  286 ? 18.036  -16.438 29.454  1.00 20.71  ?  286 PRO A C   1 
ATOM   2216  O  O   . PRO A 1  286 ? 18.072  -17.172 30.445  1.00 18.10  ?  286 PRO A O   1 
ATOM   2217  C  CB  . PRO A 1  286 ? 20.071  -16.464 27.896  1.00 21.41  ?  286 PRO A CB  1 
ATOM   2218  C  CG  . PRO A 1  286 ? 21.061  -17.285 28.635  1.00 25.27  ?  286 PRO A CG  1 
ATOM   2219  C  CD  . PRO A 1  286 ? 21.417  -16.546 29.901  1.00 20.54  ?  286 PRO A CD  1 
ATOM   2220  N  N   . PHE A 1  287 ? 16.913  -16.207 28.764  1.00 18.53  ?  287 PHE A N   1 
ATOM   2221  C  CA  . PHE A 1  287 ? 15.605  -16.755 29.163  1.00 18.84  ?  287 PHE A CA  1 
ATOM   2222  C  C   . PHE A 1  287 ? 15.563  -18.291 29.277  1.00 24.42  ?  287 PHE A C   1 
ATOM   2223  O  O   . PHE A 1  287 ? 14.935  -18.801 30.207  1.00 23.29  ?  287 PHE A O   1 
ATOM   2224  C  CB  . PHE A 1  287 ? 14.482  -16.225 28.257  1.00 19.87  ?  287 PHE A CB  1 
ATOM   2225  C  CG  . PHE A 1  287 ? 14.367  -14.710 28.250  1.00 20.43  ?  287 PHE A CG  1 
ATOM   2226  C  CD1 . PHE A 1  287 ? 14.471  -13.977 29.434  1.00 23.31  ?  287 PHE A CD1 1 
ATOM   2227  C  CD2 . PHE A 1  287 ? 14.085  -14.025 27.076  1.00 20.17  ?  287 PHE A CD2 1 
ATOM   2228  C  CE1 . PHE A 1  287 ? 14.358  -12.580 29.431  1.00 22.71  ?  287 PHE A CE1 1 
ATOM   2229  C  CE2 . PHE A 1  287 ? 13.950  -12.626 27.074  1.00 22.14  ?  287 PHE A CE2 1 
ATOM   2230  C  CZ  . PHE A 1  287 ? 14.075  -11.917 28.249  1.00 21.00  ?  287 PHE A CZ  1 
ATOM   2231  N  N   . GLY A 1  288 ? 16.263  -18.993 28.378  1.00 22.84  ?  288 GLY A N   1 
ATOM   2232  C  CA  . GLY A 1  288 ? 16.369  -20.454 28.387  1.00 22.44  ?  288 GLY A CA  1 
ATOM   2233  C  C   . GLY A 1  288 ? 17.066  -20.983 29.629  1.00 25.30  ?  288 GLY A C   1 
ATOM   2234  O  O   . GLY A 1  288 ? 16.672  -22.023 30.169  1.00 24.03  ?  288 GLY A O   1 
ATOM   2235  N  N   . VAL A 1  289 ? 18.099  -20.258 30.102  1.00 21.15  ?  289 VAL A N   1 
ATOM   2236  C  CA  . VAL A 1  289 ? 18.846  -20.612 31.324  1.00 20.53  ?  289 VAL A CA  1 
ATOM   2237  C  C   . VAL A 1  289 ? 17.959  -20.390 32.561  1.00 23.97  ?  289 VAL A C   1 
ATOM   2238  O  O   . VAL A 1  289 ? 17.929  -21.249 33.453  1.00 22.22  ?  289 VAL A O   1 
ATOM   2239  C  CB  . VAL A 1  289 ? 20.231  -19.920 31.399  1.00 23.58  ?  289 VAL A CB  1 
ATOM   2240  C  CG1 . VAL A 1  289 ? 20.854  -20.042 32.796  1.00 23.43  ?  289 VAL A CG1 1 
ATOM   2241  C  CG2 . VAL A 1  289 ? 21.178  -20.501 30.346  1.00 23.41  ?  289 VAL A CG2 1 
ATOM   2242  N  N   . LEU A 1  290 ? 17.207  -19.273 32.593  1.00 21.45  ?  290 LEU A N   1 
ATOM   2243  C  CA  . LEU A 1  290 ? 16.265  -19.006 33.687  1.00 22.12  ?  290 LEU A CA  1 
ATOM   2244  C  C   . LEU A 1  290 ? 15.245  -20.161 33.817  1.00 25.53  ?  290 LEU A C   1 
ATOM   2245  O  O   . LEU A 1  290 ? 15.009  -20.627 34.937  1.00 24.37  ?  290 LEU A O   1 
ATOM   2246  C  CB  . LEU A 1  290 ? 15.567  -17.635 33.517  1.00 22.39  ?  290 LEU A CB  1 
ATOM   2247  C  CG  . LEU A 1  290 ? 14.915  -16.969 34.764  1.00 27.24  ?  290 LEU A CG  1 
ATOM   2248  C  CD1 . LEU A 1  290 ? 13.533  -17.545 35.066  1.00 26.76  ?  290 LEU A CD1 1 
ATOM   2249  C  CD2 . LEU A 1  290 ? 15.833  -16.988 35.992  1.00 27.16  ?  290 LEU A CD2 1 
ATOM   2250  N  N   . CYS A 1  291 ? 14.714  -20.680 32.671  1.00 23.12  ?  291 CYS A N   1 
ATOM   2251  C  CA  . CYS A 1  291 ? 13.801  -21.839 32.655  1.00 23.31  ?  291 CYS A CA  1 
ATOM   2252  C  C   . CYS A 1  291 ? 14.445  -23.024 33.372  1.00 25.49  ?  291 CYS A C   1 
ATOM   2253  O  O   . CYS A 1  291 ? 13.805  -23.691 34.182  1.00 24.90  ?  291 CYS A O   1 
ATOM   2254  C  CB  . CYS A 1  291 ? 13.453  -22.236 31.222  1.00 23.55  ?  291 CYS A CB  1 
ATOM   2255  S  SG  . CYS A 1  291 ? 12.377  -21.073 30.359  1.00 27.02  ?  291 CYS A SG  1 
ATOM   2256  N  N   . ASP A 1  292 ? 15.701  -23.312 33.017  1.00 21.50  ?  292 ASP A N   1 
ATOM   2257  C  CA  . ASP A 1  292 ? 16.439  -24.466 33.525  1.00 21.23  ?  292 ASP A CA  1 
ATOM   2258  C  C   . ASP A 1  292 ? 16.822  -24.346 34.996  1.00 24.48  ?  292 ASP A C   1 
ATOM   2259  O  O   . ASP A 1  292 ? 16.959  -25.379 35.654  1.00 24.53  ?  292 ASP A O   1 
ATOM   2260  C  CB  . ASP A 1  292 ? 17.628  -24.771 32.613  1.00 22.65  ?  292 ASP A CB  1 
ATOM   2261  C  CG  . ASP A 1  292 ? 17.109  -25.272 31.272  1.00 25.81  ?  292 ASP A CG  1 
ATOM   2262  O  OD1 . ASP A 1  292 ? 15.960  -25.759 31.227  1.00 23.03  ?  292 ASP A OD1 1 
ATOM   2263  O  OD2 . ASP A 1  292 ? 17.841  -25.158 30.275  1.00 29.36  -1 292 ASP A OD2 1 
ATOM   2264  N  N   . ILE A 1  293 ? 16.873  -23.116 35.542  1.00 20.13  ?  293 ILE A N   1 
ATOM   2265  C  CA  . ILE A 1  293 ? 17.124  -22.910 36.979  1.00 20.49  ?  293 ILE A CA  1 
ATOM   2266  C  C   . ILE A 1  293 ? 15.890  -23.428 37.784  1.00 26.37  ?  293 ILE A C   1 
ATOM   2267  O  O   . ILE A 1  293 ? 16.053  -24.083 38.823  1.00 25.75  ?  293 ILE A O   1 
ATOM   2268  C  CB  . ILE A 1  293 ? 17.440  -21.401 37.256  1.00 22.84  ?  293 ILE A CB  1 
ATOM   2269  C  CG1 . ILE A 1  293 ? 18.865  -21.030 36.762  1.00 22.19  ?  293 ILE A CG1 1 
ATOM   2270  C  CG2 . ILE A 1  293 ? 17.243  -21.023 38.739  1.00 23.94  ?  293 ILE A CG2 1 
ATOM   2271  C  CD1 . ILE A 1  293 ? 19.169  -19.504 36.710  1.00 25.33  ?  293 ILE A CD1 1 
ATOM   2272  N  N   . VAL A 1  294 ? 14.668  -23.135 37.282  1.00 24.09  ?  294 VAL A N   1 
ATOM   2273  C  CA  . VAL A 1  294 ? 13.383  -23.534 37.892  1.00 24.46  ?  294 VAL A CA  1 
ATOM   2274  C  C   . VAL A 1  294 ? 13.234  -25.063 37.767  1.00 28.90  ?  294 VAL A C   1 
ATOM   2275  O  O   . VAL A 1  294 ? 13.601  -25.626 36.737  1.00 28.39  ?  294 VAL A O   1 
ATOM   2276  C  CB  . VAL A 1  294 ? 12.198  -22.728 37.291  1.00 28.10  ?  294 VAL A CB  1 
ATOM   2277  C  CG1 . VAL A 1  294 ? 10.870  -23.027 38.002  1.00 27.91  ?  294 VAL A CG1 1 
ATOM   2278  C  CG2 . VAL A 1  294 ? 12.488  -21.227 37.321  1.00 27.64  ?  294 VAL A CG2 1 
ATOM   2279  N  N   . GLN A 1  295 ? 12.743  -25.727 38.833  1.00 26.01  ?  295 GLN A N   1 
ATOM   2280  C  CA  . GLN A 1  295 ? 12.682  -27.195 38.923  1.00 25.89  ?  295 GLN A CA  1 
ATOM   2281  C  C   . GLN A 1  295 ? 11.272  -27.833 38.995  1.00 30.82  ?  295 GLN A C   1 
ATOM   2282  O  O   . GLN A 1  295 ? 11.170  -29.036 39.278  1.00 30.21  ?  295 GLN A O   1 
ATOM   2283  C  CB  . GLN A 1  295 ? 13.522  -27.649 40.135  1.00 27.20  ?  295 GLN A CB  1 
ATOM   2284  C  CG  . GLN A 1  295 ? 14.999  -27.232 40.058  1.00 28.69  ?  295 GLN A CG  1 
ATOM   2285  C  CD  . GLN A 1  295 ? 15.789  -28.054 39.067  1.00 31.66  ?  295 GLN A CD  1 
ATOM   2286  O  OE1 . GLN A 1  295 ? 15.726  -29.279 39.069  1.00 26.00  ?  295 GLN A OE1 1 
ATOM   2287  N  NE2 . GLN A 1  295 ? 16.556  -27.400 38.200  1.00 23.07  ?  295 GLN A NE2 1 
ATOM   2288  N  N   . THR A 1  296 ? 10.198  -27.066 38.703  1.00 26.81  ?  296 THR A N   1 
ATOM   2289  C  CA  . THR A 1  296 ? 8.818   -27.584 38.760  1.00 27.23  ?  296 THR A CA  1 
ATOM   2290  C  C   . THR A 1  296 ? 8.611   -28.757 37.773  1.00 32.02  ?  296 THR A C   1 
ATOM   2291  O  O   . THR A 1  296 ? 7.843   -29.666 38.075  1.00 30.28  ?  296 THR A O   1 
ATOM   2292  C  CB  . THR A 1  296 ? 7.801   -26.439 38.603  1.00 34.38  ?  296 THR A CB  1 
ATOM   2293  O  OG1 . THR A 1  296 ? 8.135   -25.426 39.550  1.00 35.14  ?  296 THR A OG1 1 
ATOM   2294  C  CG2 . THR A 1  296 ? 6.346   -26.892 38.817  1.00 31.29  ?  296 THR A CG2 1 
ATOM   2295  N  N   . THR A 1  297 ? 9.360   -28.761 36.641  1.00 29.38  ?  297 THR A N   1 
ATOM   2296  C  CA  . THR A 1  297 ? 9.342   -29.816 35.614  1.00 30.00  ?  297 THR A CA  1 
ATOM   2297  C  C   . THR A 1  297 ? 9.636   -31.222 36.201  1.00 35.33  ?  297 THR A C   1 
ATOM   2298  O  O   . THR A 1  297 ? 9.130   -32.207 35.660  1.00 34.58  ?  297 THR A O   1 
ATOM   2299  C  CB  . THR A 1  297 ? 10.325  -29.487 34.473  1.00 34.81  ?  297 THR A CB  1 
ATOM   2300  O  OG1 . THR A 1  297 ? 11.642  -29.347 35.019  1.00 30.93  ?  297 THR A OG1 1 
ATOM   2301  C  CG2 . THR A 1  297 ? 9.937   -28.222 33.691  1.00 33.89  ?  297 THR A CG2 1 
ATOM   2302  N  N   . ARG A 1  298 ? 10.458  -31.325 37.292  1.00 32.66  ?  298 ARG A N   1 
ATOM   2303  C  CA  . ARG A 1  298 ? 10.750  -32.635 37.905  1.00 33.48  ?  298 ARG A CA  1 
ATOM   2304  C  C   . ARG A 1  298 ? 9.674   -33.142 38.861  1.00 38.68  ?  298 ARG A C   1 
ATOM   2305  O  O   . ARG A 1  298 ? 9.637   -34.349 39.118  1.00 38.95  ?  298 ARG A O   1 
ATOM   2306  C  CB  . ARG A 1  298 ? 12.099  -32.741 38.648  1.00 34.11  ?  298 ARG A CB  1 
ATOM   2307  C  CG  . ARG A 1  298 ? 13.145  -31.666 38.533  1.00 41.37  ?  298 ARG A CG  1 
ATOM   2308  C  CD  . ARG A 1  298 ? 14.439  -32.125 39.222  1.00 39.57  ?  298 ARG A CD  1 
ATOM   2309  N  NE  . ARG A 1  298 ? 14.262  -32.648 40.580  1.00 43.84  ?  298 ARG A NE  1 
ATOM   2310  C  CZ  . ARG A 1  298 ? 14.360  -31.926 41.689  1.00 50.48  ?  298 ARG A CZ  1 
ATOM   2311  N  NH1 . ARG A 1  298 ? 14.179  -32.492 42.873  1.00 35.78  1  298 ARG A NH1 1 
ATOM   2312  N  NH2 . ARG A 1  298 ? 14.622  -30.630 41.624  1.00 35.33  ?  298 ARG A NH2 1 
ATOM   2313  N  N   . ILE A 1  299 ? 8.853   -32.245 39.446  1.00 34.94  ?  299 ILE A N   1 
ATOM   2314  C  CA  . ILE A 1  299 ? 7.831   -32.643 40.435  1.00 34.70  ?  299 ILE A CA  1 
ATOM   2315  C  C   . ILE A 1  299 ? 6.374   -32.561 39.928  1.00 38.19  ?  299 ILE A C   1 
ATOM   2316  O  O   . ILE A 1  299 ? 5.477   -33.067 40.605  1.00 37.53  ?  299 ILE A O   1 
ATOM   2317  C  CB  . ILE A 1  299 ? 8.002   -31.865 41.776  1.00 37.62  ?  299 ILE A CB  1 
ATOM   2318  C  CG1 . ILE A 1  299 ? 7.712   -30.350 41.611  1.00 37.43  ?  299 ILE A CG1 1 
ATOM   2319  C  CG2 . ILE A 1  299 ? 9.391   -32.127 42.404  1.00 38.02  ?  299 ILE A CG2 1 
ATOM   2320  C  CD1 . ILE A 1  299 ? 7.296   -29.605 42.898  1.00 40.74  ?  299 ILE A CD1 1 
ATOM   2321  N  N   . SER A 1  300 ? 6.129   -31.904 38.777  1.00 34.07  ?  300 SER A N   1 
ATOM   2322  C  CA  . SER A 1  300 ? 4.772   -31.769 38.230  1.00 34.61  ?  300 SER A CA  1 
ATOM   2323  C  C   . SER A 1  300 ? 4.736   -32.098 36.744  1.00 40.03  ?  300 SER A C   1 
ATOM   2324  O  O   . SER A 1  300 ? 5.678   -31.768 36.022  1.00 39.50  ?  300 SER A O   1 
ATOM   2325  C  CB  . SER A 1  300 ? 4.234   -30.356 38.467  1.00 38.15  ?  300 SER A CB  1 
ATOM   2326  O  OG  . SER A 1  300 ? 2.981   -30.145 37.838  1.00 46.33  ?  300 SER A OG  1 
ATOM   2327  N  N   . ASP A 1  301 ? 3.633   -32.718 36.292  1.00 37.98  ?  301 ASP A N   1 
ATOM   2328  C  CA  . ASP A 1  301 ? 3.397   -33.083 34.892  1.00 38.40  ?  301 ASP A CA  1 
ATOM   2329  C  C   . ASP A 1  301 ? 2.492   -32.054 34.186  1.00 39.28  ?  301 ASP A C   1 
ATOM   2330  O  O   . ASP A 1  301 ? 2.236   -32.188 32.988  1.00 39.09  ?  301 ASP A O   1 
ATOM   2331  C  CB  . ASP A 1  301 ? 2.768   -34.487 34.815  1.00 42.43  ?  301 ASP A CB  1 
ATOM   2332  C  CG  . ASP A 1  301 ? 1.346   -34.555 35.344  1.00 63.47  ?  301 ASP A CG  1 
ATOM   2333  O  OD1 . ASP A 1  301 ? 1.106   -34.078 36.479  1.00 67.11  ?  301 ASP A OD1 1 
ATOM   2334  O  OD2 . ASP A 1  301 ? 0.477   -35.109 34.634  1.00 71.83  -1 301 ASP A OD2 1 
ATOM   2335  N  N   . ASP A 1  302 ? 1.996   -31.051 34.931  1.00 33.20  ?  302 ASP A N   1 
ATOM   2336  C  CA  . ASP A 1  302 ? 1.123   -29.996 34.412  1.00 32.11  ?  302 ASP A CA  1 
ATOM   2337  C  C   . ASP A 1  302 ? 1.965   -28.969 33.605  1.00 34.30  ?  302 ASP A C   1 
ATOM   2338  O  O   . ASP A 1  302 ? 2.740   -28.226 34.209  1.00 32.43  ?  302 ASP A O   1 
ATOM   2339  C  CB  . ASP A 1  302 ? 0.385   -29.317 35.588  1.00 33.84  ?  302 ASP A CB  1 
ATOM   2340  C  CG  . ASP A 1  302 ? -0.718  -28.338 35.227  1.00 37.95  ?  302 ASP A CG  1 
ATOM   2341  O  OD1 . ASP A 1  302 ? -0.617  -27.684 34.161  1.00 37.40  ?  302 ASP A OD1 1 
ATOM   2342  O  OD2 . ASP A 1  302 ? -1.649  -28.176 36.038  1.00 40.40  -1 302 ASP A OD2 1 
ATOM   2343  N  N   . PRO A 1  303 ? 1.830   -28.905 32.253  1.00 30.40  ?  303 PRO A N   1 
ATOM   2344  C  CA  . PRO A 1  303 ? 2.638   -27.945 31.477  1.00 29.35  ?  303 PRO A CA  1 
ATOM   2345  C  C   . PRO A 1  303 ? 2.375   -26.472 31.809  1.00 31.53  ?  303 PRO A C   1 
ATOM   2346  O  O   . PRO A 1  303 ? 3.317   -25.671 31.750  1.00 29.80  ?  303 PRO A O   1 
ATOM   2347  C  CB  . PRO A 1  303 ? 2.295   -28.281 30.023  1.00 31.43  ?  303 PRO A CB  1 
ATOM   2348  C  CG  . PRO A 1  303 ? 0.977   -28.948 30.082  1.00 36.13  ?  303 PRO A CG  1 
ATOM   2349  C  CD  . PRO A 1  303 ? 0.952   -29.703 31.372  1.00 31.99  ?  303 PRO A CD  1 
ATOM   2350  N  N   . VAL A 1  304 ? 1.109   -26.118 32.166  1.00 27.37  ?  304 VAL A N   1 
ATOM   2351  C  CA  . VAL A 1  304 ? 0.727   -24.749 32.556  1.00 27.34  ?  304 VAL A CA  1 
ATOM   2352  C  C   . VAL A 1  304 ? 1.418   -24.390 33.883  1.00 30.47  ?  304 VAL A C   1 
ATOM   2353  O  O   . VAL A 1  304 ? 2.063   -23.345 33.967  1.00 28.01  ?  304 VAL A O   1 
ATOM   2354  C  CB  . VAL A 1  304 ? -0.811  -24.522 32.603  1.00 32.48  ?  304 VAL A CB  1 
ATOM   2355  C  CG1 . VAL A 1  304 ? -1.164  -23.123 33.122  1.00 31.93  ?  304 VAL A CG1 1 
ATOM   2356  C  CG2 . VAL A 1  304 ? -1.440  -24.745 31.233  1.00 32.18  ?  304 VAL A CG2 1 
ATOM   2357  N  N   . GLU A 1  305 ? 1.326   -25.273 34.895  1.00 27.43  ?  305 GLU A N   1 
ATOM   2358  C  CA  . GLU A 1  305 ? 1.972   -25.044 36.191  1.00 26.62  ?  305 GLU A CA  1 
ATOM   2359  C  C   . GLU A 1  305 ? 3.488   -24.862 36.043  1.00 29.03  ?  305 GLU A C   1 
ATOM   2360  O  O   . GLU A 1  305 ? 4.047   -23.968 36.682  1.00 27.61  ?  305 GLU A O   1 
ATOM   2361  C  CB  . GLU A 1  305 ? 1.639   -26.162 37.182  1.00 28.41  ?  305 GLU A CB  1 
ATOM   2362  C  CG  . GLU A 1  305 ? 2.156   -25.896 38.586  1.00 35.90  ?  305 GLU A CG  1 
ATOM   2363  C  CD  . GLU A 1  305 ? 1.907   -26.993 39.600  1.00 51.58  ?  305 GLU A CD  1 
ATOM   2364  O  OE1 . GLU A 1  305 ? 1.938   -26.684 40.812  1.00 45.62  ?  305 GLU A OE1 1 
ATOM   2365  O  OE2 . GLU A 1  305 ? 1.691   -28.157 39.192  1.00 40.10  -1 305 GLU A OE2 1 
ATOM   2366  N  N   . GLN A 1  306 ? 4.136   -25.681 35.183  1.00 25.91  ?  306 GLN A N   1 
ATOM   2367  C  CA  . GLN A 1  306 ? 5.580   -25.609 34.896  1.00 25.59  ?  306 GLN A CA  1 
ATOM   2368  C  C   . GLN A 1  306 ? 5.972   -24.210 34.375  1.00 29.17  ?  306 GLN A C   1 
ATOM   2369  O  O   . GLN A 1  306 ? 6.955   -23.630 34.846  1.00 27.18  ?  306 GLN A O   1 
ATOM   2370  C  CB  . GLN A 1  306 ? 5.980   -26.683 33.865  1.00 26.91  ?  306 GLN A CB  1 
ATOM   2371  C  CG  . GLN A 1  306 ? 6.013   -28.122 34.408  1.00 32.66  ?  306 GLN A CG  1 
ATOM   2372  C  CD  . GLN A 1  306 ? 6.254   -29.163 33.329  1.00 43.25  ?  306 GLN A CD  1 
ATOM   2373  O  OE1 . GLN A 1  306 ? 6.544   -28.857 32.174  1.00 34.08  ?  306 GLN A OE1 1 
ATOM   2374  N  NE2 . GLN A 1  306 ? 6.178   -30.436 33.683  1.00 33.65  ?  306 GLN A NE2 1 
ATOM   2375  N  N   . SER A 1  307 ? 5.180   -23.669 33.413  1.00 26.18  ?  307 SER A N   1 
ATOM   2376  C  CA  . SER A 1  307 ? 5.399   -22.357 32.795  1.00 25.56  ?  307 SER A CA  1 
ATOM   2377  C  C   . SER A 1  307 ? 5.169   -21.200 33.770  1.00 28.62  ?  307 SER A C   1 
ATOM   2378  O  O   . SER A 1  307 ? 5.919   -20.230 33.745  1.00 27.17  ?  307 SER A O   1 
ATOM   2379  C  CB  . SER A 1  307 ? 4.494   -22.185 31.577  1.00 27.54  ?  307 SER A CB  1 
ATOM   2380  O  OG  . SER A 1  307 ? 4.702   -23.239 30.652  1.00 33.61  ?  307 SER A OG  1 
ATOM   2381  N  N   . LEU A 1  308 ? 4.135   -21.296 34.615  1.00 26.66  ?  308 LEU A N   1 
ATOM   2382  C  CA  . LEU A 1  308 ? 3.803   -20.221 35.548  1.00 26.28  ?  308 LEU A CA  1 
ATOM   2383  C  C   . LEU A 1  308 ? 4.762   -20.125 36.733  1.00 28.24  ?  308 LEU A C   1 
ATOM   2384  O  O   . LEU A 1  308 ? 4.946   -19.025 37.254  1.00 26.87  ?  308 LEU A O   1 
ATOM   2385  C  CB  . LEU A 1  308 ? 2.338   -20.298 35.991  1.00 26.75  ?  308 LEU A CB  1 
ATOM   2386  C  CG  . LEU A 1  308 ? 1.317   -20.140 34.835  1.00 31.50  ?  308 LEU A CG  1 
ATOM   2387  C  CD1 . LEU A 1  308 ? -0.080  -20.125 35.345  1.00 32.89  ?  308 LEU A CD1 1 
ATOM   2388  C  CD2 . LEU A 1  308 ? 1.574   -18.887 34.019  1.00 34.30  ?  308 LEU A CD2 1 
ATOM   2389  N  N   . GLU A 1  309 ? 5.411   -21.239 37.132  1.00 24.78  ?  309 GLU A N   1 
ATOM   2390  C  CA  . GLU A 1  309 ? 6.422   -21.174 38.197  1.00 23.99  ?  309 GLU A CA  1 
ATOM   2391  C  C   . GLU A 1  309 ? 7.674   -20.456 37.646  1.00 27.18  ?  309 GLU A C   1 
ATOM   2392  O  O   . GLU A 1  309 ? 8.361   -19.750 38.395  1.00 25.42  ?  309 GLU A O   1 
ATOM   2393  C  CB  . GLU A 1  309 ? 6.763   -22.570 38.743  1.00 25.79  ?  309 GLU A CB  1 
ATOM   2394  C  CG  . GLU A 1  309 ? 5.664   -23.176 39.611  1.00 31.53  ?  309 GLU A CG  1 
ATOM   2395  C  CD  . GLU A 1  309 ? 5.593   -22.746 41.062  1.00 48.16  ?  309 GLU A CD  1 
ATOM   2396  O  OE1 . GLU A 1  309 ? 5.372   -23.624 41.924  1.00 44.95  ?  309 GLU A OE1 1 
ATOM   2397  O  OE2 . GLU A 1  309 ? 5.735   -21.537 41.345  1.00 41.22  -1 309 GLU A OE2 1 
ATOM   2398  N  N   . VAL A 1  310 ? 7.932   -20.602 36.324  1.00 25.05  ?  310 VAL A N   1 
ATOM   2399  C  CA  . VAL A 1  310 ? 9.032   -19.910 35.633  1.00 24.51  ?  310 VAL A CA  1 
ATOM   2400  C  C   . VAL A 1  310 ? 8.703   -18.401 35.578  1.00 27.38  ?  310 VAL A C   1 
ATOM   2401  O  O   . VAL A 1  310 ? 9.575   -17.588 35.871  1.00 26.84  ?  310 VAL A O   1 
ATOM   2402  C  CB  . VAL A 1  310 ? 9.358   -20.511 34.233  1.00 27.49  ?  310 VAL A CB  1 
ATOM   2403  C  CG1 . VAL A 1  310 ? 10.323  -19.614 33.453  1.00 26.66  ?  310 VAL A CG1 1 
ATOM   2404  C  CG2 . VAL A 1  310 ? 9.950   -21.915 34.373  1.00 26.94  ?  310 VAL A CG2 1 
ATOM   2405  N  N   . VAL A 1  311 ? 7.433   -18.037 35.249  1.00 24.48  ?  311 VAL A N   1 
ATOM   2406  C  CA  . VAL A 1  311 ? 6.982   -16.640 35.229  1.00 22.89  ?  311 VAL A CA  1 
ATOM   2407  C  C   . VAL A 1  311 ? 7.242   -16.000 36.623  1.00 26.34  ?  311 VAL A C   1 
ATOM   2408  O  O   . VAL A 1  311 ? 7.752   -14.887 36.690  1.00 25.07  ?  311 VAL A O   1 
ATOM   2409  C  CB  . VAL A 1  311 ? 5.497   -16.479 34.800  1.00 25.58  ?  311 VAL A CB  1 
ATOM   2410  C  CG1 . VAL A 1  311 ? 5.040   -15.029 34.925  1.00 24.78  ?  311 VAL A CG1 1 
ATOM   2411  C  CG2 . VAL A 1  311 ? 5.265   -16.969 33.372  1.00 25.03  ?  311 VAL A CG2 1 
ATOM   2412  N  N   . ALA A 1  312 ? 6.890   -16.715 37.713  1.00 24.11  ?  312 ALA A N   1 
ATOM   2413  C  CA  . ALA A 1  312 ? 7.078   -16.251 39.089  1.00 24.11  ?  312 ALA A CA  1 
ATOM   2414  C  C   . ALA A 1  312 ? 8.550   -15.912 39.367  1.00 27.46  ?  312 ALA A C   1 
ATOM   2415  O  O   . ALA A 1  312 ? 8.832   -14.790 39.789  1.00 27.86  ?  312 ALA A O   1 
ATOM   2416  C  CB  . ALA A 1  312 ? 6.583   -17.303 40.066  1.00 25.46  ?  312 ALA A CB  1 
ATOM   2417  N  N   . VAL A 1  313 ? 9.482   -16.857 39.091  1.00 23.68  ?  313 VAL A N   1 
ATOM   2418  C  CA  . VAL A 1  313 ? 10.938  -16.665 39.279  1.00 22.58  ?  313 VAL A CA  1 
ATOM   2419  C  C   . VAL A 1  313 ? 11.435  -15.512 38.395  1.00 25.18  ?  313 VAL A C   1 
ATOM   2420  O  O   . VAL A 1  313 ? 12.176  -14.646 38.866  1.00 22.81  ?  313 VAL A O   1 
ATOM   2421  C  CB  . VAL A 1  313 ? 11.751  -17.979 39.078  1.00 26.26  ?  313 VAL A CB  1 
ATOM   2422  C  CG1 . VAL A 1  313 ? 13.260  -17.738 39.116  1.00 25.66  ?  313 VAL A CG1 1 
ATOM   2423  C  CG2 . VAL A 1  313 ? 11.364  -19.019 40.122  1.00 26.25  ?  313 VAL A CG2 1 
ATOM   2424  N  N   . GLY A 1  314 ? 10.999  -15.509 37.136  1.00 21.58  ?  314 GLY A N   1 
ATOM   2425  C  CA  . GLY A 1  314 ? 11.357  -14.478 36.173  1.00 21.16  ?  314 GLY A CA  1 
ATOM   2426  C  C   . GLY A 1  314 ? 10.948  -13.084 36.611  1.00 24.66  ?  314 GLY A C   1 
ATOM   2427  O  O   . GLY A 1  314 ? 11.761  -12.169 36.553  1.00 23.79  ?  314 GLY A O   1 
ATOM   2428  N  N   . ALA A 1  315 ? 9.688   -12.911 37.080  1.00 22.04  ?  315 ALA A N   1 
ATOM   2429  C  CA  . ALA A 1  315 ? 9.173   -11.618 37.554  1.00 21.29  ?  315 ALA A CA  1 
ATOM   2430  C  C   . ALA A 1  315 ? 9.927   -11.170 38.806  1.00 24.60  ?  315 ALA A C   1 
ATOM   2431  O  O   . ALA A 1  315 ? 10.367  -10.018 38.869  1.00 21.98  ?  315 ALA A O   1 
ATOM   2432  C  CB  . ALA A 1  315 ? 7.673   -11.705 37.831  1.00 22.62  ?  315 ALA A CB  1 
ATOM   2433  N  N   . MET A 1  316 ? 10.119  -12.090 39.782  1.00 21.37  ?  316 MET A N   1 
ATOM   2434  C  CA  . MET A 1  316 ? 10.857  -11.803 41.005  1.00 21.61  ?  316 MET A CA  1 
ATOM   2435  C  C   . MET A 1  316 ? 12.300  -11.369 40.691  1.00 24.81  ?  316 MET A C   1 
ATOM   2436  O  O   . MET A 1  316 ? 12.745  -10.342 41.187  1.00 25.25  ?  316 MET A O   1 
ATOM   2437  C  CB  . MET A 1  316 ? 10.876  -13.023 41.945  1.00 24.16  ?  316 MET A CB  1 
ATOM   2438  C  CG  . MET A 1  316 ? 9.532   -13.349 42.545  1.00 28.51  ?  316 MET A CG  1 
ATOM   2439  S  SD  . MET A 1  316 ? 9.649   -14.645 43.796  1.00 33.74  ?  316 MET A SD  1 
ATOM   2440  C  CE  . MET A 1  316 ? 9.592   -16.089 42.817  1.00 31.27  ?  316 MET A CE  1 
ATOM   2441  N  N   . LEU A 1  317 ? 13.014  -12.125 39.843  1.00 20.40  ?  317 LEU A N   1 
ATOM   2442  C  CA  . LEU A 1  317 ? 14.405  -11.790 39.520  1.00 19.58  ?  317 LEU A CA  1 
ATOM   2443  C  C   . LEU A 1  317 ? 14.565  -10.605 38.576  1.00 22.45  ?  317 LEU A C   1 
ATOM   2444  O  O   . LEU A 1  317 ? 15.257  -9.649  38.909  1.00 22.49  ?  317 LEU A O   1 
ATOM   2445  C  CB  . LEU A 1  317 ? 15.168  -13.018 38.976  1.00 19.69  ?  317 LEU A CB  1 
ATOM   2446  C  CG  . LEU A 1  317 ? 16.668  -12.789 38.627  1.00 23.63  ?  317 LEU A CG  1 
ATOM   2447  C  CD1 . LEU A 1  317 ? 17.474  -12.373 39.855  1.00 24.27  ?  317 LEU A CD1 1 
ATOM   2448  C  CD2 . LEU A 1  317 ? 17.276  -14.024 37.980  1.00 26.70  ?  317 LEU A CD2 1 
ATOM   2449  N  N   . TYR A 1  318 ? 13.968  -10.687 37.386  1.00 19.07  ?  318 TYR A N   1 
ATOM   2450  C  CA  . TYR A 1  318 ? 14.132  -9.660  36.369  1.00 18.74  ?  318 TYR A CA  1 
ATOM   2451  C  C   . TYR A 1  318 ? 13.462  -8.317  36.691  1.00 21.80  ?  318 TYR A C   1 
ATOM   2452  O  O   . TYR A 1  318 ? 14.069  -7.285  36.423  1.00 20.67  ?  318 TYR A O   1 
ATOM   2453  C  CB  . TYR A 1  318 ? 13.668  -10.169 34.992  1.00 19.13  ?  318 TYR A CB  1 
ATOM   2454  C  CG  . TYR A 1  318 ? 14.436  -11.345 34.415  1.00 20.62  ?  318 TYR A CG  1 
ATOM   2455  C  CD1 . TYR A 1  318 ? 15.826  -11.321 34.316  1.00 21.42  ?  318 TYR A CD1 1 
ATOM   2456  C  CD2 . TYR A 1  318 ? 13.763  -12.432 33.856  1.00 21.47  ?  318 TYR A CD2 1 
ATOM   2457  C  CE1 . TYR A 1  318 ? 16.531  -12.378 33.734  1.00 20.94  ?  318 TYR A CE1 1 
ATOM   2458  C  CE2 . TYR A 1  318 ? 14.457  -13.471 33.232  1.00 22.62  ?  318 TYR A CE2 1 
ATOM   2459  C  CZ  . TYR A 1  318 ? 15.841  -13.436 33.167  1.00 26.54  ?  318 TYR A CZ  1 
ATOM   2460  O  OH  . TYR A 1  318 ? 16.526  -14.453 32.543  1.00 26.08  ?  318 TYR A OH  1 
ATOM   2461  N  N   . ASP A 1  319 ? 12.215  -8.316  37.216  1.00 18.33  ?  319 ASP A N   1 
ATOM   2462  C  CA  . ASP A 1  319 ? 11.541  -7.050  37.516  1.00 18.41  ?  319 ASP A CA  1 
ATOM   2463  C  C   . ASP A 1  319 ? 11.872  -6.487  38.906  1.00 22.44  ?  319 ASP A C   1 
ATOM   2464  O  O   . ASP A 1  319 ? 12.219  -5.314  39.004  1.00 22.13  ?  319 ASP A O   1 
ATOM   2465  C  CB  . ASP A 1  319 ? 10.021  -7.137  37.303  1.00 20.35  ?  319 ASP A CB  1 
ATOM   2466  C  CG  . ASP A 1  319 ? 9.607   -6.957  35.852  1.00 27.64  ?  319 ASP A CG  1 
ATOM   2467  O  OD1 . ASP A 1  319 ? 10.510  -6.815  34.985  1.00 27.08  ?  319 ASP A OD1 1 
ATOM   2468  O  OD2 . ASP A 1  319 ? 8.392   -6.988  35.579  1.00 30.35  -1 319 ASP A OD2 1 
ATOM   2469  N  N   . GLN A 1  320 ? 11.764  -7.304  39.967  1.00 18.53  ?  320 GLN A N   1 
ATOM   2470  C  CA  . GLN A 1  320 ? 12.018  -6.800  41.328  1.00 19.33  ?  320 GLN A CA  1 
ATOM   2471  C  C   . GLN A 1  320 ? 13.491  -6.518  41.646  1.00 23.69  ?  320 GLN A C   1 
ATOM   2472  O  O   . GLN A 1  320 ? 13.809  -5.426  42.131  1.00 22.65  ?  320 GLN A O   1 
ATOM   2473  C  CB  . GLN A 1  320 ? 11.415  -7.722  42.402  1.00 20.12  ?  320 GLN A CB  1 
ATOM   2474  C  CG  . GLN A 1  320 ? 9.902   -7.880  42.269  1.00 25.70  ?  320 GLN A CG  1 
ATOM   2475  C  CD  . GLN A 1  320 ? 9.281   -8.706  43.364  1.00 29.57  ?  320 GLN A CD  1 
ATOM   2476  O  OE1 . GLN A 1  320 ? 8.674   -9.750  43.117  1.00 24.88  ?  320 GLN A OE1 1 
ATOM   2477  N  NE2 . GLN A 1  320 ? 9.390   -8.243  44.601  1.00 24.35  ?  320 GLN A NE2 1 
ATOM   2478  N  N   . VAL A 1  321 ? 14.377  -7.496  41.387  1.00 20.86  ?  321 VAL A N   1 
ATOM   2479  C  CA  . VAL A 1  321 ? 15.805  -7.384  41.723  1.00 20.86  ?  321 VAL A CA  1 
ATOM   2480  C  C   . VAL A 1  321 ? 16.610  -6.649  40.634  1.00 23.57  ?  321 VAL A C   1 
ATOM   2481  O  O   . VAL A 1  321 ? 17.292  -5.674  40.934  1.00 22.49  ?  321 VAL A O   1 
ATOM   2482  C  CB  . VAL A 1  321 ? 16.410  -8.777  42.085  1.00 24.48  ?  321 VAL A CB  1 
ATOM   2483  C  CG1 . VAL A 1  321 ? 17.921  -8.697  42.317  1.00 23.77  ?  321 VAL A CG1 1 
ATOM   2484  C  CG2 . VAL A 1  321 ? 15.710  -9.380  43.303  1.00 24.91  ?  321 VAL A CG2 1 
ATOM   2485  N  N   . TRP A 1  322 ? 16.538  -7.121  39.386  1.00 19.58  ?  322 TRP A N   1 
ATOM   2486  C  CA  . TRP A 1  322 ? 17.297  -6.547  38.283  1.00 18.63  ?  322 TRP A CA  1 
ATOM   2487  C  C   . TRP A 1  322 ? 16.809  -5.143  37.868  1.00 21.69  ?  322 TRP A C   1 
ATOM   2488  O  O   . TRP A 1  322 ? 17.530  -4.173  38.094  1.00 20.69  ?  322 TRP A O   1 
ATOM   2489  C  CB  . TRP A 1  322 ? 17.346  -7.526  37.084  1.00 16.79  ?  322 TRP A CB  1 
ATOM   2490  C  CG  . TRP A 1  322 ? 18.038  -6.986  35.864  1.00 17.08  ?  322 TRP A CG  1 
ATOM   2491  C  CD1 . TRP A 1  322 ? 17.466  -6.710  34.658  1.00 19.68  ?  322 TRP A CD1 1 
ATOM   2492  C  CD2 . TRP A 1  322 ? 19.433  -6.653  35.734  1.00 16.82  ?  322 TRP A CD2 1 
ATOM   2493  N  NE1 . TRP A 1  322 ? 18.416  -6.247  33.780  1.00 18.63  ?  322 TRP A NE1 1 
ATOM   2494  C  CE2 . TRP A 1  322 ? 19.622  -6.155  34.426  1.00 20.25  ?  322 TRP A CE2 1 
ATOM   2495  C  CE3 . TRP A 1  322 ? 20.534  -6.701  36.606  1.00 18.15  ?  322 TRP A CE3 1 
ATOM   2496  C  CZ2 . TRP A 1  322 ? 20.874  -5.735  33.953  1.00 19.44  ?  322 TRP A CZ2 1 
ATOM   2497  C  CZ3 . TRP A 1  322 ? 21.771  -6.264  36.147  1.00 19.95  ?  322 TRP A CZ3 1 
ATOM   2498  C  CH2 . TRP A 1  322 ? 21.935  -5.802  34.829  1.00 19.95  ?  322 TRP A CH2 1 
ATOM   2499  N  N   . LEU A 1  323 ? 15.594  -5.023  37.283  1.00 19.27  ?  323 LEU A N   1 
ATOM   2500  C  CA  . LEU A 1  323 ? 15.143  -3.695  36.833  1.00 18.72  ?  323 LEU A CA  1 
ATOM   2501  C  C   . LEU A 1  323 ? 14.828  -2.734  37.979  1.00 22.12  ?  323 LEU A C   1 
ATOM   2502  O  O   . LEU A 1  323 ? 15.159  -1.556  37.881  1.00 20.80  ?  323 LEU A O   1 
ATOM   2503  C  CB  . LEU A 1  323 ? 13.971  -3.790  35.853  1.00 17.93  ?  323 LEU A CB  1 
ATOM   2504  C  CG  . LEU A 1  323 ? 14.280  -4.451  34.505  1.00 21.50  ?  323 LEU A CG  1 
ATOM   2505  C  CD1 . LEU A 1  323 ? 13.029  -4.630  33.699  1.00 21.01  ?  323 LEU A CD1 1 
ATOM   2506  C  CD2 . LEU A 1  323 ? 15.364  -3.684  33.713  1.00 21.75  ?  323 LEU A CD2 1 
ATOM   2507  N  N   . GLY A 1  324 ? 14.251  -3.264  39.051  1.00 19.75  ?  324 GLY A N   1 
ATOM   2508  C  CA  . GLY A 1  324 ? 13.836  -2.518  40.234  1.00 20.00  ?  324 GLY A CA  1 
ATOM   2509  C  C   . GLY A 1  324 ? 14.923  -2.060  41.170  1.00 24.05  ?  324 GLY A C   1 
ATOM   2510  O  O   . GLY A 1  324 ? 14.650  -1.233  42.043  1.00 24.43  ?  324 GLY A O   1 
ATOM   2511  N  N   . SER A 1  325 ? 16.142  -2.618  41.043  1.00 20.00  ?  325 SER A N   1 
ATOM   2512  C  CA  . SER A 1  325 ? 17.250  -2.232  41.920  1.00 19.73  ?  325 SER A CA  1 
ATOM   2513  C  C   . SER A 1  325 ? 18.549  -2.032  41.151  1.00 23.04  ?  325 SER A C   1 
ATOM   2514  O  O   . SER A 1  325 ? 18.975  -0.888  41.024  1.00 24.03  ?  325 SER A O   1 
ATOM   2515  C  CB  . SER A 1  325 ? 17.406  -3.204  43.089  1.00 22.54  ?  325 SER A CB  1 
ATOM   2516  O  OG  . SER A 1  325 ? 18.338  -2.713  44.044  1.00 21.69  ?  325 SER A OG  1 
ATOM   2517  N  N   . TYR A 1  326 ? 19.137  -3.103  40.567  1.00 18.13  ?  326 TYR A N   1 
ATOM   2518  C  CA  . TYR A 1  326 ? 20.371  -3.008  39.777  1.00 17.48  ?  326 TYR A CA  1 
ATOM   2519  C  C   . TYR A 1  326 ? 20.300  -1.894  38.719  1.00 22.05  ?  326 TYR A C   1 
ATOM   2520  O  O   . TYR A 1  326 ? 21.280  -1.169  38.533  1.00 20.06  ?  326 TYR A O   1 
ATOM   2521  C  CB  . TYR A 1  326 ? 20.675  -4.334  39.058  1.00 18.48  ?  326 TYR A CB  1 
ATOM   2522  C  CG  . TYR A 1  326 ? 21.402  -5.402  39.854  1.00 19.32  ?  326 TYR A CG  1 
ATOM   2523  C  CD1 . TYR A 1  326 ? 20.699  -6.314  40.637  1.00 20.97  ?  326 TYR A CD1 1 
ATOM   2524  C  CD2 . TYR A 1  326 ? 22.775  -5.594  39.706  1.00 20.09  ?  326 TYR A CD2 1 
ATOM   2525  C  CE1 . TYR A 1  326 ? 21.352  -7.356  41.301  1.00 21.56  ?  326 TYR A CE1 1 
ATOM   2526  C  CE2 . TYR A 1  326 ? 23.440  -6.614  40.378  1.00 21.07  ?  326 TYR A CE2 1 
ATOM   2527  C  CZ  . TYR A 1  326 ? 22.724  -7.506  41.160  1.00 26.77  ?  326 TYR A CZ  1 
ATOM   2528  O  OH  . TYR A 1  326 ? 23.389  -8.515  41.808  1.00 25.18  ?  326 TYR A OH  1 
ATOM   2529  N  N   . MET A 1  327 ? 19.136  -1.763  38.042  1.00 18.86  ?  327 MET A N   1 
ATOM   2530  C  CA  . MET A 1  327 ? 18.939  -0.793  36.961  1.00 17.74  ?  327 MET A CA  1 
ATOM   2531  C  C   . MET A 1  327 ? 18.162  0.460   37.366  1.00 23.99  ?  327 MET A C   1 
ATOM   2532  O  O   . MET A 1  327 ? 18.004  1.353   36.536  1.00 25.79  ?  327 MET A O   1 
ATOM   2533  C  CB  . MET A 1  327 ? 18.291  -1.469  35.734  1.00 18.65  ?  327 MET A CB  1 
ATOM   2534  C  CG  . MET A 1  327 ? 19.200  -2.478  35.022  1.00 21.92  ?  327 MET A CG  1 
ATOM   2535  S  SD  . MET A 1  327 ? 20.829  -1.884  34.495  1.00 24.78  ?  327 MET A SD  1 
ATOM   2536  C  CE  . MET A 1  327 ? 20.392  -0.531  33.382  1.00 22.42  ?  327 MET A CE  1 
ATOM   2537  N  N   . SER A 1  328 ? 17.682  0.545   38.620  1.00 21.26  ?  328 SER A N   1 
ATOM   2538  C  CA  . SER A 1  328 ? 16.939  1.722   39.085  1.00 20.36  ?  328 SER A CA  1 
ATOM   2539  C  C   . SER A 1  328 ? 17.093  1.910   40.588  1.00 23.98  ?  328 SER A C   1 
ATOM   2540  O  O   . SER A 1  328 ? 18.051  2.548   40.995  1.00 22.05  ?  328 SER A O   1 
ATOM   2541  C  CB  . SER A 1  328 ? 15.473  1.720   38.621  1.00 22.93  ?  328 SER A CB  1 
ATOM   2542  O  OG  . SER A 1  328 ? 14.661  0.710   39.203  1.00 26.42  ?  328 SER A OG  1 
ATOM   2543  N  N   . GLY A 1  329 ? 16.188  1.364   41.396  1.00 21.18  ?  329 GLY A N   1 
ATOM   2544  C  CA  . GLY A 1  329 ? 16.272  1.496   42.846  1.00 21.54  ?  329 GLY A CA  1 
ATOM   2545  C  C   . GLY A 1  329 ? 15.155  2.303   43.472  1.00 27.23  ?  329 GLY A C   1 
ATOM   2546  O  O   . GLY A 1  329 ? 14.360  2.936   42.770  1.00 27.96  ?  329 GLY A O   1 
ATOM   2547  N  N   . GLY A 1  330 ? 15.112  2.273   44.803  1.00 24.71  ?  330 GLY A N   1 
ATOM   2548  C  CA  . GLY A 1  330 ? 14.119  2.955   45.618  1.00 24.67  ?  330 GLY A CA  1 
ATOM   2549  C  C   . GLY A 1  330 ? 12.984  2.033   45.997  1.00 26.84  ?  330 GLY A C   1 
ATOM   2550  O  O   . GLY A 1  330 ? 13.197  0.829   46.187  1.00 26.59  ?  330 GLY A O   1 
ATOM   2551  N  N   . VAL A 1  331 ? 11.759  2.587   46.091  1.00 23.30  ?  331 VAL A N   1 
ATOM   2552  C  CA  . VAL A 1  331 ? 10.534  1.832   46.382  1.00 22.81  ?  331 VAL A CA  1 
ATOM   2553  C  C   . VAL A 1  331 ? 10.429  0.642   45.381  1.00 27.94  ?  331 VAL A C   1 
ATOM   2554  O  O   . VAL A 1  331 ? 10.107  -0.465  45.786  1.00 28.53  ?  331 VAL A O   1 
ATOM   2555  C  CB  . VAL A 1  331 ? 9.284   2.762   46.449  1.00 26.88  ?  331 VAL A CB  1 
ATOM   2556  C  CG1 . VAL A 1  331 ? 7.972   1.982   46.345  1.00 26.89  ?  331 VAL A CG1 1 
ATOM   2557  C  CG2 . VAL A 1  331 ? 9.311   3.611   47.728  1.00 26.96  ?  331 VAL A CG2 1 
ATOM   2558  N  N   . GLY A 1  332 ? 10.829  0.856   44.134  1.00 24.39  ?  332 GLY A N   1 
ATOM   2559  C  CA  . GLY A 1  332 ? 10.925  -0.219  43.156  1.00 24.21  ?  332 GLY A CA  1 
ATOM   2560  C  C   . GLY A 1  332 ? 9.658   -0.746  42.516  1.00 26.31  ?  332 GLY A C   1 
ATOM   2561  O  O   . GLY A 1  332 ? 8.642   -0.051  42.435  1.00 27.11  ?  332 GLY A O   1 
ATOM   2562  N  N   . PHE A 1  333 ? 9.736   -2.004  42.047  1.00 21.05  ?  333 PHE A N   1 
ATOM   2563  C  CA  . PHE A 1  333 ? 8.711   -2.619  41.201  1.00 20.51  ?  333 PHE A CA  1 
ATOM   2564  C  C   . PHE A 1  333 ? 8.066   -3.913  41.731  1.00 22.65  ?  333 PHE A C   1 
ATOM   2565  O  O   . PHE A 1  333 ? 7.794   -4.825  40.947  1.00 21.32  ?  333 PHE A O   1 
ATOM   2566  C  CB  . PHE A 1  333 ? 9.320   -2.864  39.800  1.00 21.79  ?  333 PHE A CB  1 
ATOM   2567  C  CG  . PHE A 1  333 ? 9.988   -1.691  39.122  1.00 23.10  ?  333 PHE A CG  1 
ATOM   2568  C  CD1 . PHE A 1  333 ? 9.406   -0.426  39.143  1.00 25.95  ?  333 PHE A CD1 1 
ATOM   2569  C  CD2 . PHE A 1  333 ? 11.147  -1.870  38.367  1.00 25.06  ?  333 PHE A CD2 1 
ATOM   2570  C  CE1 . PHE A 1  333 ? 10.005  0.654   38.480  1.00 26.30  ?  333 PHE A CE1 1 
ATOM   2571  C  CE2 . PHE A 1  333 ? 11.739  -0.791  37.695  1.00 26.96  ?  333 PHE A CE2 1 
ATOM   2572  C  CZ  . PHE A 1  333 ? 11.164  0.464   37.758  1.00 24.74  ?  333 PHE A CZ  1 
ATOM   2573  N  N   . THR A 1  334 ? 7.742   -3.968  43.029  1.00 20.29  ?  334 THR A N   1 
ATOM   2574  C  CA  . THR A 1  334 ? 7.103   -5.155  43.620  1.00 19.92  ?  334 THR A CA  1 
ATOM   2575  C  C   . THR A 1  334 ? 5.802   -5.570  42.895  1.00 25.60  ?  334 THR A C   1 
ATOM   2576  O  O   . THR A 1  334 ? 5.691   -6.717  42.459  1.00 25.98  ?  334 THR A O   1 
ATOM   2577  C  CB  . THR A 1  334 ? 6.816   -4.929  45.115  1.00 25.04  ?  334 THR A CB  1 
ATOM   2578  O  OG1 . THR A 1  334 ? 8.007   -4.528  45.783  1.00 25.55  ?  334 THR A OG1 1 
ATOM   2579  C  CG2 . THR A 1  334 ? 6.191   -6.160  45.797  1.00 22.67  ?  334 THR A CG2 1 
ATOM   2580  N  N   . GLN A 1  335 ? 4.833   -4.650  42.783  1.00 22.41  ?  335 GLN A N   1 
ATOM   2581  C  CA  . GLN A 1  335 ? 3.513   -4.946  42.222  1.00 21.92  ?  335 GLN A CA  1 
ATOM   2582  C  C   . GLN A 1  335 ? 3.512   -5.138  40.703  1.00 23.85  ?  335 GLN A C   1 
ATOM   2583  O  O   . GLN A 1  335 ? 2.640   -5.853  40.198  1.00 22.94  ?  335 GLN A O   1 
ATOM   2584  C  CB  . GLN A 1  335 ? 2.469   -3.932  42.693  1.00 23.33  ?  335 GLN A CB  1 
ATOM   2585  C  CG  . GLN A 1  335 ? 2.223   -4.111  44.194  1.00 26.74  ?  335 GLN A CG  1 
ATOM   2586  C  CD  . GLN A 1  335 ? 1.616   -2.922  44.881  1.00 32.59  ?  335 GLN A CD  1 
ATOM   2587  O  OE1 . GLN A 1  335 ? 0.583   -3.036  45.539  1.00 26.44  ?  335 GLN A OE1 1 
ATOM   2588  N  NE2 . GLN A 1  335 ? 2.299   -1.781  44.843  1.00 23.77  ?  335 GLN A NE2 1 
ATOM   2589  N  N   . TYR A 1  336 ? 4.526   -4.619  39.984  1.00 21.50  ?  336 TYR A N   1 
ATOM   2590  C  CA  . TYR A 1  336 ? 4.657   -4.869  38.542  1.00 20.46  ?  336 TYR A CA  1 
ATOM   2591  C  C   . TYR A 1  336 ? 4.914   -6.375  38.360  1.00 24.32  ?  336 TYR A C   1 
ATOM   2592  O  O   . TYR A 1  336 ? 4.479   -6.969  37.375  1.00 23.63  ?  336 TYR A O   1 
ATOM   2593  C  CB  . TYR A 1  336 ? 5.859   -4.106  37.943  1.00 20.41  ?  336 TYR A CB  1 
ATOM   2594  C  CG  . TYR A 1  336 ? 5.566   -2.703  37.472  1.00 21.84  ?  336 TYR A CG  1 
ATOM   2595  C  CD1 . TYR A 1  336 ? 4.508   -2.440  36.609  1.00 24.19  ?  336 TYR A CD1 1 
ATOM   2596  C  CD2 . TYR A 1  336 ? 6.390   -1.641  37.835  1.00 21.97  ?  336 TYR A CD2 1 
ATOM   2597  C  CE1 . TYR A 1  336 ? 4.257   -1.149  36.139  1.00 24.82  ?  336 TYR A CE1 1 
ATOM   2598  C  CE2 . TYR A 1  336 ? 6.164   -0.351  37.351  1.00 22.55  ?  336 TYR A CE2 1 
ATOM   2599  C  CZ  . TYR A 1  336 ? 5.101   -0.112  36.495  1.00 28.71  ?  336 TYR A CZ  1 
ATOM   2600  O  OH  . TYR A 1  336 ? 4.857   1.159   36.026  1.00 27.59  ?  336 TYR A OH  1 
ATOM   2601  N  N   . ALA A 1  337 ? 5.616   -6.976  39.334  1.00 21.83  ?  337 ALA A N   1 
ATOM   2602  C  CA  . ALA A 1  337 ? 5.961   -8.391  39.343  1.00 21.85  ?  337 ALA A CA  1 
ATOM   2603  C  C   . ALA A 1  337 ? 4.886   -9.272  39.985  1.00 24.16  ?  337 ALA A C   1 
ATOM   2604  O  O   . ALA A 1  337 ? 4.582   -10.325 39.425  1.00 23.81  ?  337 ALA A O   1 
ATOM   2605  C  CB  . ALA A 1  337 ? 7.295   -8.602  40.030  1.00 22.59  ?  337 ALA A CB  1 
ATOM   2606  N  N   . THR A 1  338 ? 4.301   -8.857  41.142  1.00 20.76  ?  338 THR A N   1 
ATOM   2607  C  CA  . THR A 1  338 ? 3.285   -9.664  41.840  1.00 21.84  ?  338 THR A CA  1 
ATOM   2608  C  C   . THR A 1  338 ? 2.068   -9.989  40.979  1.00 25.41  ?  338 THR A C   1 
ATOM   2609  O  O   . THR A 1  338 ? 1.482   -11.059 41.159  1.00 25.81  ?  338 THR A O   1 
ATOM   2610  C  CB  . THR A 1  338 ? 2.847   -9.068  43.199  1.00 28.81  ?  338 THR A CB  1 
ATOM   2611  O  OG1 . THR A 1  338 ? 2.169   -7.829  42.993  1.00 25.32  ?  338 THR A OG1 1 
ATOM   2612  C  CG2 . THR A 1  338 ? 4.001   -8.934  44.195  1.00 25.63  ?  338 THR A CG2 1 
ATOM   2613  N  N   . ALA A 1  339 ? 1.700   -9.097  40.031  1.00 22.31  ?  339 ALA A N   1 
ATOM   2614  C  CA  . ALA A 1  339 ? 0.562   -9.313  39.142  1.00 23.08  ?  339 ALA A CA  1 
ATOM   2615  C  C   . ALA A 1  339 ? 0.682   -10.627 38.357  1.00 28.64  ?  339 ALA A C   1 
ATOM   2616  O  O   . ALA A 1  339 ? -0.339  -11.238 38.041  1.00 29.78  ?  339 ALA A O   1 
ATOM   2617  C  CB  . ALA A 1  339 ? 0.404   -8.133  38.194  1.00 23.86  ?  339 ALA A CB  1 
ATOM   2618  N  N   . ALA A 1  340 ? 1.924   -11.076 38.102  1.00 24.99  ?  340 ALA A N   1 
ATOM   2619  C  CA  . ALA A 1  340 ? 2.238   -12.303 37.370  1.00 24.69  ?  340 ALA A CA  1 
ATOM   2620  C  C   . ALA A 1  340 ? 2.319   -13.567 38.265  1.00 28.10  ?  340 ALA A C   1 
ATOM   2621  O  O   . ALA A 1  340 ? 2.426   -14.676 37.727  1.00 27.83  ?  340 ALA A O   1 
ATOM   2622  C  CB  . ALA A 1  340 ? 3.541   -12.122 36.598  1.00 24.77  ?  340 ALA A CB  1 
ATOM   2623  N  N   . TYR A 1  341 ? 2.274   -13.417 39.609  1.00 23.90  ?  341 TYR A N   1 
ATOM   2624  C  CA  . TYR A 1  341 ? 2.391   -14.587 40.490  1.00 23.65  ?  341 TYR A CA  1 
ATOM   2625  C  C   . TYR A 1  341 ? 1.435   -14.572 41.705  1.00 27.40  ?  341 TYR A C   1 
ATOM   2626  O  O   . TYR A 1  341 ? 1.605   -15.380 42.619  1.00 26.40  ?  341 TYR A O   1 
ATOM   2627  C  CB  . TYR A 1  341 ? 3.859   -14.846 40.914  1.00 23.96  ?  341 TYR A CB  1 
ATOM   2628  C  CG  . TYR A 1  341 ? 4.546   -13.817 41.792  1.00 25.52  ?  341 TYR A CG  1 
ATOM   2629  C  CD1 . TYR A 1  341 ? 4.408   -13.855 43.177  1.00 27.63  ?  341 TYR A CD1 1 
ATOM   2630  C  CD2 . TYR A 1  341 ? 5.485   -12.934 41.261  1.00 25.24  ?  341 TYR A CD2 1 
ATOM   2631  C  CE1 . TYR A 1  341 ? 5.096   -12.968 44.001  1.00 27.14  ?  341 TYR A CE1 1 
ATOM   2632  C  CE2 . TYR A 1  341 ? 6.183   -12.038 42.078  1.00 25.82  ?  341 TYR A CE2 1 
ATOM   2633  C  CZ  . TYR A 1  341 ? 5.991   -12.068 43.451  1.00 29.06  ?  341 TYR A CZ  1 
ATOM   2634  O  OH  . TYR A 1  341 ? 6.671   -11.207 44.282  1.00 25.56  ?  341 TYR A OH  1 
ATOM   2635  N  N   . THR A 1  342 ? 0.414   -13.689 41.693  1.00 26.18  ?  342 THR A N   1 
ATOM   2636  C  CA  . THR A 1  342 ? -0.571  -13.605 42.781  1.00 26.69  ?  342 THR A CA  1 
ATOM   2637  C  C   . THR A 1  342 ? -2.025  -13.654 42.318  1.00 30.30  ?  342 THR A C   1 
ATOM   2638  O  O   . THR A 1  342 ? -2.335  -13.350 41.163  1.00 30.21  ?  342 THR A O   1 
ATOM   2639  C  CB  . THR A 1  342 ? -0.355  -12.373 43.694  1.00 32.85  ?  342 THR A CB  1 
ATOM   2640  O  OG1 . THR A 1  342 ? -0.516  -11.166 42.947  1.00 33.08  ?  342 THR A OG1 1 
ATOM   2641  C  CG2 . THR A 1  342 ? 0.967   -12.406 44.457  1.00 29.83  ?  342 THR A CG2 1 
ATOM   2642  N  N   . ASP A 1  343 ? -2.913  -14.035 43.257  1.00 26.46  ?  343 ASP A N   1 
ATOM   2643  C  CA  . ASP A 1  343 ? -4.375  -14.071 43.160  1.00 26.29  ?  343 ASP A CA  1 
ATOM   2644  C  C   . ASP A 1  343 ? -4.941  -14.999 42.060  1.00 30.34  ?  343 ASP A C   1 
ATOM   2645  O  O   . ASP A 1  343 ? -6.137  -14.908 41.764  1.00 31.07  ?  343 ASP A O   1 
ATOM   2646  C  CB  . ASP A 1  343 ? -4.936  -12.632 43.022  1.00 27.33  ?  343 ASP A CB  1 
ATOM   2647  C  CG  . ASP A 1  343 ? -4.532  -11.684 44.146  1.00 31.93  ?  343 ASP A CG  1 
ATOM   2648  O  OD1 . ASP A 1  343 ? -4.257  -12.167 45.262  1.00 30.72  ?  343 ASP A OD1 1 
ATOM   2649  O  OD2 . ASP A 1  343 ? -4.476  -10.468 43.901  1.00 33.50  -1 343 ASP A OD2 1 
ATOM   2650  N  N   . ASP A 1  344 ? -4.107  -15.918 41.509  1.00 26.02  ?  344 ASP A N   1 
ATOM   2651  C  CA  . ASP A 1  344 ? -4.463  -16.905 40.473  1.00 25.87  ?  344 ASP A CA  1 
ATOM   2652  C  C   . ASP A 1  344 ? -5.081  -16.277 39.209  1.00 29.16  ?  344 ASP A C   1 
ATOM   2653  O  O   . ASP A 1  344 ? -5.854  -16.938 38.519  1.00 28.91  ?  344 ASP A O   1 
ATOM   2654  C  CB  . ASP A 1  344 ? -5.377  -18.002 41.056  1.00 28.71  ?  344 ASP A CB  1 
ATOM   2655  C  CG  . ASP A 1  344 ? -4.873  -18.536 42.375  1.00 38.77  ?  344 ASP A CG  1 
ATOM   2656  O  OD1 . ASP A 1  344 ? -4.063  -19.482 42.356  1.00 39.28  ?  344 ASP A OD1 1 
ATOM   2657  O  OD2 . ASP A 1  344 ? -5.232  -17.956 43.424  1.00 43.48  -1 344 ASP A OD2 1 
ATOM   2658  N  N   . ILE A 1  345 ? -4.722  -15.008 38.902  1.00 26.67  ?  345 ILE A N   1 
ATOM   2659  C  CA  . ILE A 1  345 ? -5.265  -14.277 37.746  1.00 26.14  ?  345 ILE A CA  1 
ATOM   2660  C  C   . ILE A 1  345 ? -4.646  -14.802 36.466  1.00 28.92  ?  345 ILE A C   1 
ATOM   2661  O  O   . ILE A 1  345 ? -5.379  -15.284 35.602  1.00 27.18  ?  345 ILE A O   1 
ATOM   2662  C  CB  . ILE A 1  345 ? -5.178  -12.719 37.908  1.00 28.48  ?  345 ILE A CB  1 
ATOM   2663  C  CG1 . ILE A 1  345 ? -6.017  -12.268 39.135  1.00 29.25  ?  345 ILE A CG1 1 
ATOM   2664  C  CG2 . ILE A 1  345 ? -5.659  -11.996 36.629  1.00 27.10  ?  345 ILE A CG2 1 
ATOM   2665  C  CD1 . ILE A 1  345 ? -5.626  -10.950 39.765  1.00 35.29  ?  345 ILE A CD1 1 
ATOM   2666  N  N   . LEU A 1  346 ? -3.304  -14.734 36.347  1.00 26.06  ?  346 LEU A N   1 
ATOM   2667  C  CA  . LEU A 1  346 ? -2.597  -15.264 35.178  1.00 25.00  ?  346 LEU A CA  1 
ATOM   2668  C  C   . LEU A 1  346 ? -2.899  -16.768 35.006  1.00 27.00  ?  346 LEU A C   1 
ATOM   2669  O  O   . LEU A 1  346 ? -3.096  -17.211 33.880  1.00 26.44  ?  346 LEU A O   1 
ATOM   2670  C  CB  . LEU A 1  346 ? -1.080  -14.975 35.264  1.00 24.44  ?  346 LEU A CB  1 
ATOM   2671  C  CG  . LEU A 1  346 ? -0.170  -15.540 34.146  1.00 28.54  ?  346 LEU A CG  1 
ATOM   2672  C  CD1 . LEU A 1  346 ? -0.651  -15.144 32.752  1.00 28.43  ?  346 LEU A CD1 1 
ATOM   2673  C  CD2 . LEU A 1  346 ? 1.264   -15.091 34.345  1.00 29.23  ?  346 LEU A CD2 1 
ATOM   2674  N  N   . ASP A 1  347 ? -3.008  -17.520 36.122  1.00 24.71  ?  347 ASP A N   1 
ATOM   2675  C  CA  . ASP A 1  347 ? -3.374  -18.948 36.120  1.00 25.51  ?  347 ASP A CA  1 
ATOM   2676  C  C   . ASP A 1  347 ? -4.709  -19.179 35.417  1.00 29.94  ?  347 ASP A C   1 
ATOM   2677  O  O   . ASP A 1  347 ? -4.779  -20.025 34.532  1.00 29.34  ?  347 ASP A O   1 
ATOM   2678  C  CB  . ASP A 1  347 ? -3.425  -19.518 37.545  1.00 28.13  ?  347 ASP A CB  1 
ATOM   2679  C  CG  . ASP A 1  347 ? -2.125  -19.320 38.301  1.00 34.12  ?  347 ASP A CG  1 
ATOM   2680  O  OD1 . ASP A 1  347 ? -1.728  -18.149 38.501  1.00 33.03  ?  347 ASP A OD1 1 
ATOM   2681  O  OD2 . ASP A 1  347 ? -1.504  -20.335 38.690  1.00 38.19  -1 347 ASP A OD2 1 
ATOM   2682  N  N   . ASP A 1  348 ? -5.744  -18.391 35.753  1.00 26.65  ?  348 ASP A N   1 
ATOM   2683  C  CA  . ASP A 1  348 ? -7.055  -18.522 35.116  1.00 26.77  ?  348 ASP A CA  1 
ATOM   2684  C  C   . ASP A 1  348 ? -6.981  -18.319 33.598  1.00 30.01  ?  348 ASP A C   1 
ATOM   2685  O  O   . ASP A 1  348 ? -7.536  -19.124 32.845  1.00 29.50  ?  348 ASP A O   1 
ATOM   2686  C  CB  . ASP A 1  348 ? -8.071  -17.548 35.741  1.00 28.60  ?  348 ASP A CB  1 
ATOM   2687  C  CG  . ASP A 1  348 ? -9.460  -17.703 35.153  1.00 33.94  ?  348 ASP A CG  1 
ATOM   2688  O  OD1 . ASP A 1  348 ? -10.196 -18.595 35.610  1.00 36.04  ?  348 ASP A OD1 1 
ATOM   2689  O  OD2 . ASP A 1  348 ? -9.789  -16.962 34.199  1.00 35.98  -1 348 ASP A OD2 1 
ATOM   2690  N  N   . PHE A 1  349 ? -6.277  -17.264 33.155  1.00 27.09  ?  349 PHE A N   1 
ATOM   2691  C  CA  . PHE A 1  349 ? -6.148  -16.915 31.736  1.00 25.95  ?  349 PHE A CA  1 
ATOM   2692  C  C   . PHE A 1  349 ? -5.318  -17.959 30.962  1.00 29.37  ?  349 PHE A C   1 
ATOM   2693  O  O   . PHE A 1  349 ? -5.685  -18.314 29.836  1.00 27.58  ?  349 PHE A O   1 
ATOM   2694  C  CB  . PHE A 1  349 ? -5.551  -15.492 31.571  1.00 26.44  ?  349 PHE A CB  1 
ATOM   2695  C  CG  . PHE A 1  349 ? -6.231  -14.312 32.247  1.00 26.65  ?  349 PHE A CG  1 
ATOM   2696  C  CD1 . PHE A 1  349 ? -7.496  -14.443 32.827  1.00 28.31  ?  349 PHE A CD1 1 
ATOM   2697  C  CD2 . PHE A 1  349 ? -5.634  -13.056 32.251  1.00 27.13  ?  349 PHE A CD2 1 
ATOM   2698  C  CE1 . PHE A 1  349 ? -8.113  -13.355 33.445  1.00 28.18  ?  349 PHE A CE1 1 
ATOM   2699  C  CE2 . PHE A 1  349 ? -6.267  -11.957 32.852  1.00 29.23  ?  349 PHE A CE2 1 
ATOM   2700  C  CZ  . PHE A 1  349 ? -7.503  -12.117 33.446  1.00 27.43  ?  349 PHE A CZ  1 
ATOM   2701  N  N   . ALA A 1  350 ? -4.211  -18.452 31.567  1.00 25.86  ?  350 ALA A N   1 
ATOM   2702  C  CA  . ALA A 1  350 ? -3.360  -19.471 30.939  1.00 25.65  ?  350 ALA A CA  1 
ATOM   2703  C  C   . ALA A 1  350 ? -4.087  -20.826 30.852  1.00 30.07  ?  350 ALA A C   1 
ATOM   2704  O  O   . ALA A 1  350 ? -3.995  -21.492 29.822  1.00 30.67  ?  350 ALA A O   1 
ATOM   2705  C  CB  . ALA A 1  350 ? -2.043  -19.609 31.682  1.00 25.53  ?  350 ALA A CB  1 
ATOM   2706  N  N   . TYR A 1  351 ? -4.829  -21.224 31.908  1.00 26.74  ?  351 TYR A N   1 
ATOM   2707  C  CA  . TYR A 1  351 ? -5.601  -22.473 31.859  1.00 27.03  ?  351 TYR A CA  1 
ATOM   2708  C  C   . TYR A 1  351 ? -6.746  -22.394 30.824  1.00 30.62  ?  351 TYR A C   1 
ATOM   2709  O  O   . TYR A 1  351 ? -7.032  -23.399 30.172  1.00 29.27  ?  351 TYR A O   1 
ATOM   2710  C  CB  . TYR A 1  351 ? -6.114  -22.898 33.240  1.00 28.35  ?  351 TYR A CB  1 
ATOM   2711  C  CG  . TYR A 1  351 ? -5.065  -23.608 34.076  1.00 30.71  ?  351 TYR A CG  1 
ATOM   2712  C  CD1 . TYR A 1  351 ? -4.683  -24.919 33.792  1.00 33.40  ?  351 TYR A CD1 1 
ATOM   2713  C  CD2 . TYR A 1  351 ? -4.478  -22.983 35.169  1.00 31.42  ?  351 TYR A CD2 1 
ATOM   2714  C  CE1 . TYR A 1  351 ? -3.721  -25.578 34.562  1.00 34.07  ?  351 TYR A CE1 1 
ATOM   2715  C  CE2 . TYR A 1  351 ? -3.534  -23.641 35.961  1.00 32.62  ?  351 TYR A CE2 1 
ATOM   2716  C  CZ  . TYR A 1  351 ? -3.148  -24.932 35.645  1.00 39.33  ?  351 TYR A CZ  1 
ATOM   2717  O  OH  . TYR A 1  351 ? -2.199  -25.570 36.412  1.00 41.09  ?  351 TYR A OH  1 
ATOM   2718  N  N   . TYR A 1  352 ? -7.350  -21.194 30.626  1.00 27.87  ?  352 TYR A N   1 
ATOM   2719  C  CA  . TYR A 1  352 ? -8.395  -21.002 29.606  1.00 27.87  ?  352 TYR A CA  1 
ATOM   2720  C  C   . TYR A 1  352 ? -7.798  -21.216 28.208  1.00 31.21  ?  352 TYR A C   1 
ATOM   2721  O  O   . TYR A 1  352 ? -8.414  -21.886 27.372  1.00 30.07  ?  352 TYR A O   1 
ATOM   2722  C  CB  . TYR A 1  352 ? -9.064  -19.605 29.699  1.00 28.95  ?  352 TYR A CB  1 
ATOM   2723  C  CG  . TYR A 1  352 ? -9.993  -19.312 28.532  1.00 30.52  ?  352 TYR A CG  1 
ATOM   2724  C  CD1 . TYR A 1  352 ? -11.319 -19.738 28.545  1.00 32.95  ?  352 TYR A CD1 1 
ATOM   2725  C  CD2 . TYR A 1  352 ? -9.529  -18.658 27.392  1.00 30.78  ?  352 TYR A CD2 1 
ATOM   2726  C  CE1 . TYR A 1  352 ? -12.165 -19.509 27.457  1.00 32.80  ?  352 TYR A CE1 1 
ATOM   2727  C  CE2 . TYR A 1  352 ? -10.358 -18.447 26.290  1.00 31.82  ?  352 TYR A CE2 1 
ATOM   2728  C  CZ  . TYR A 1  352 ? -11.681 -18.858 26.335  1.00 37.92  ?  352 TYR A CZ  1 
ATOM   2729  O  OH  . TYR A 1  352 ? -12.506 -18.626 25.258  1.00 39.92  ?  352 TYR A OH  1 
ATOM   2730  N  N   . GLY A 1  353 ? -6.628  -20.615 27.977  1.00 28.83  ?  353 GLY A N   1 
ATOM   2731  C  CA  . GLY A 1  353 ? -5.889  -20.708 26.723  1.00 28.51  ?  353 GLY A CA  1 
ATOM   2732  C  C   . GLY A 1  353 ? -5.466  -22.125 26.401  1.00 31.50  ?  353 GLY A C   1 
ATOM   2733  O  O   . GLY A 1  353 ? -5.599  -22.562 25.254  1.00 30.03  ?  353 GLY A O   1 
ATOM   2734  N  N   . TYR A 1  354 ? -4.975  -22.859 27.423  1.00 28.94  ?  354 TYR A N   1 
ATOM   2735  C  CA  . TYR A 1  354 ? -4.570  -24.260 27.293  1.00 30.36  ?  354 TYR A CA  1 
ATOM   2736  C  C   . TYR A 1  354 ? -5.745  -25.123 26.831  1.00 34.04  ?  354 TYR A C   1 
ATOM   2737  O  O   . TYR A 1  354 ? -5.580  -25.915 25.909  1.00 33.35  ?  354 TYR A O   1 
ATOM   2738  C  CB  . TYR A 1  354 ? -4.001  -24.811 28.616  1.00 33.06  ?  354 TYR A CB  1 
ATOM   2739  C  CG  . TYR A 1  354 ? -3.540  -26.256 28.533  1.00 36.79  ?  354 TYR A CG  1 
ATOM   2740  C  CD1 . TYR A 1  354 ? -2.241  -26.573 28.145  1.00 38.92  ?  354 TYR A CD1 1 
ATOM   2741  C  CD2 . TYR A 1  354 ? -4.409  -27.305 28.823  1.00 38.67  ?  354 TYR A CD2 1 
ATOM   2742  C  CE1 . TYR A 1  354 ? -1.819  -27.899 28.051  1.00 41.49  ?  354 TYR A CE1 1 
ATOM   2743  C  CE2 . TYR A 1  354 ? -4.004  -28.634 28.717  1.00 40.46  ?  354 TYR A CE2 1 
ATOM   2744  C  CZ  . TYR A 1  354 ? -2.704  -28.927 28.336  1.00 48.77  ?  354 TYR A CZ  1 
ATOM   2745  O  OH  . TYR A 1  354 ? -2.293  -30.237 28.249  1.00 51.25  ?  354 TYR A OH  1 
ATOM   2746  N  N   . GLU A 1  355 ? -6.921  -24.964 27.463  1.00 31.62  ?  355 GLU A N   1 
ATOM   2747  C  CA  . GLU A 1  355 ? -8.127  -25.739 27.119  1.00 32.51  ?  355 GLU A CA  1 
ATOM   2748  C  C   . GLU A 1  355 ? -8.640  -25.424 25.715  1.00 34.31  ?  355 GLU A C   1 
ATOM   2749  O  O   . GLU A 1  355 ? -9.041  -26.341 24.996  1.00 34.01  ?  355 GLU A O   1 
ATOM   2750  C  CB  . GLU A 1  355 ? -9.232  -25.563 28.170  1.00 34.55  ?  355 GLU A CB  1 
ATOM   2751  C  CG  . GLU A 1  355 ? -8.943  -26.267 29.491  1.00 50.14  ?  355 GLU A CG  1 
ATOM   2752  C  CD  . GLU A 1  355 ? -8.926  -27.791 29.477  1.00 81.20  ?  355 GLU A CD  1 
ATOM   2753  O  OE1 . GLU A 1  355 ? -9.794  -28.394 28.804  1.00 81.57  ?  355 GLU A OE1 1 
ATOM   2754  O  OE2 . GLU A 1  355 ? -8.045  -28.383 30.144  1.00 79.21  -1 355 GLU A OE2 1 
ATOM   2755  N  N   . TYR A 1  356 ? -8.587  -24.142 25.311  1.00 29.70  ?  356 TYR A N   1 
ATOM   2756  C  CA  . TYR A 1  356 ? -8.986  -23.694 23.973  1.00 28.93  ?  356 TYR A CA  1 
ATOM   2757  C  C   . TYR A 1  356 ? -8.102  -24.367 22.908  1.00 32.71  ?  356 TYR A C   1 
ATOM   2758  O  O   . TYR A 1  356 ? -8.623  -24.871 21.911  1.00 32.30  ?  356 TYR A O   1 
ATOM   2759  C  CB  . TYR A 1  356 ? -8.888  -22.150 23.861  1.00 29.00  ?  356 TYR A CB  1 
ATOM   2760  C  CG  . TYR A 1  356 ? -9.102  -21.631 22.453  1.00 30.36  ?  356 TYR A CG  1 
ATOM   2761  C  CD1 . TYR A 1  356 ? -10.385 -21.489 21.929  1.00 32.27  ?  356 TYR A CD1 1 
ATOM   2762  C  CD2 . TYR A 1  356 ? -8.022  -21.281 21.644  1.00 30.04  ?  356 TYR A CD2 1 
ATOM   2763  C  CE1 . TYR A 1  356 ? -10.588 -21.027 20.630  1.00 31.73  ?  356 TYR A CE1 1 
ATOM   2764  C  CE2 . TYR A 1  356 ? -8.215  -20.811 20.343  1.00 30.82  ?  356 TYR A CE2 1 
ATOM   2765  C  CZ  . TYR A 1  356 ? -9.500  -20.684 19.841  1.00 38.10  ?  356 TYR A CZ  1 
ATOM   2766  O  OH  . TYR A 1  356 ? -9.712  -20.218 18.561  1.00 37.97  ?  356 TYR A OH  1 
ATOM   2767  N  N   . VAL A 1  357 ? -6.771  -24.347 23.124  1.00 29.74  ?  357 VAL A N   1 
ATOM   2768  C  CA  . VAL A 1  357 ? -5.760  -24.939 22.240  1.00 29.31  ?  357 VAL A CA  1 
ATOM   2769  C  C   . VAL A 1  357 ? -5.884  -26.478 22.198  1.00 33.93  ?  357 VAL A C   1 
ATOM   2770  O  O   . VAL A 1  357 ? -5.866  -27.059 21.107  1.00 34.13  ?  357 VAL A O   1 
ATOM   2771  C  CB  . VAL A 1  357 ? -4.326  -24.460 22.629  1.00 32.55  ?  357 VAL A CB  1 
ATOM   2772  C  CG1 . VAL A 1  357 ? -3.247  -25.336 21.999  1.00 32.13  ?  357 VAL A CG1 1 
ATOM   2773  C  CG2 . VAL A 1  357 ? -4.115  -22.995 22.255  1.00 31.74  ?  357 VAL A CG2 1 
ATOM   2774  N  N   . GLU A 1  358 ? -6.003  -27.126 23.375  1.00 31.18  ?  358 GLU A N   1 
ATOM   2775  C  CA  . GLU A 1  358 ? -6.120  -28.586 23.490  1.00 32.15  ?  358 GLU A CA  1 
ATOM   2776  C  C   . GLU A 1  358 ? -7.288  -29.124 22.647  1.00 36.97  ?  358 GLU A C   1 
ATOM   2777  O  O   . GLU A 1  358 ? -7.110  -30.098 21.917  1.00 36.42  ?  358 GLU A O   1 
ATOM   2778  C  CB  . GLU A 1  358 ? -6.253  -29.010 24.962  1.00 33.67  ?  358 GLU A CB  1 
ATOM   2779  C  CG  . GLU A 1  358 ? -6.180  -30.514 25.208  1.00 45.63  ?  358 GLU A CG  1 
ATOM   2780  C  CD  . GLU A 1  358 ? -6.427  -30.933 26.647  1.00 72.71  ?  358 GLU A CD  1 
ATOM   2781  O  OE1 . GLU A 1  358 ? -7.412  -30.446 27.250  1.00 75.38  ?  358 GLU A OE1 1 
ATOM   2782  O  OE2 . GLU A 1  358 ? -5.649  -31.766 27.169  1.00 64.26  -1 358 GLU A OE2 1 
ATOM   2783  N  N   . LYS A 1  359 ? -8.450  -28.454 22.705  1.00 34.78  ?  359 LYS A N   1 
ATOM   2784  C  CA  . LYS A 1  359 ? -9.651  -28.847 21.961  1.00 35.74  ?  359 LYS A CA  1 
ATOM   2785  C  C   . LYS A 1  359 ? -9.573  -28.553 20.458  1.00 40.39  ?  359 LYS A C   1 
ATOM   2786  O  O   . LYS A 1  359 ? -9.990  -29.391 19.657  1.00 41.09  ?  359 LYS A O   1 
ATOM   2787  C  CB  . LYS A 1  359 ? -10.903 -28.181 22.559  1.00 38.82  ?  359 LYS A CB  1 
ATOM   2788  C  CG  . LYS A 1  359 ? -11.346 -28.742 23.901  1.00 60.70  ?  359 LYS A CG  1 
ATOM   2789  C  CD  . LYS A 1  359 ? -12.506 -27.924 24.460  1.00 74.29  ?  359 LYS A CD  1 
ATOM   2790  C  CE  . LYS A 1  359 ? -13.127 -28.539 25.688  1.00 90.36  ?  359 LYS A CE  1 
ATOM   2791  N  NZ  . LYS A 1  359 ? -14.292 -27.745 26.153  1.00 100.56 1  359 LYS A NZ  1 
ATOM   2792  N  N   . LYS A 1  360 ? -9.080  -27.359 20.074  1.00 36.36  ?  360 LYS A N   1 
ATOM   2793  C  CA  . LYS A 1  360 ? -9.029  -26.930 18.671  1.00 36.06  ?  360 LYS A CA  1 
ATOM   2794  C  C   . LYS A 1  360 ? -7.856  -27.501 17.853  1.00 40.23  ?  360 LYS A C   1 
ATOM   2795  O  O   . LYS A 1  360 ? -8.054  -27.869 16.692  1.00 40.43  ?  360 LYS A O   1 
ATOM   2796  C  CB  . LYS A 1  360 ? -9.047  -25.392 18.571  1.00 36.93  ?  360 LYS A CB  1 
ATOM   2797  C  CG  . LYS A 1  360 ? -9.233  -24.864 17.159  1.00 41.36  ?  360 LYS A CG  1 
ATOM   2798  C  CD  . LYS A 1  360 ? -9.517  -23.381 17.130  1.00 45.17  ?  360 LYS A CD  1 
ATOM   2799  C  CE  . LYS A 1  360 ? -9.836  -22.919 15.727  1.00 48.08  ?  360 LYS A CE  1 
ATOM   2800  N  NZ  . LYS A 1  360 ? -10.259 -21.498 15.707  1.00 47.65  1  360 LYS A NZ  1 
ATOM   2801  N  N   . TYR A 1  361 ? -6.643  -27.503 18.416  1.00 35.73  ?  361 TYR A N   1 
ATOM   2802  C  CA  . TYR A 1  361 ? -5.446  -27.934 17.693  1.00 35.45  ?  361 TYR A CA  1 
ATOM   2803  C  C   . TYR A 1  361 ? -4.775  -29.175 18.261  1.00 40.32  ?  361 TYR A C   1 
ATOM   2804  O  O   . TYR A 1  361 ? -4.125  -29.912 17.521  1.00 40.86  ?  361 TYR A O   1 
ATOM   2805  C  CB  . TYR A 1  361 ? -4.404  -26.792 17.678  1.00 35.78  ?  361 TYR A CB  1 
ATOM   2806  C  CG  . TYR A 1  361 ? -4.863  -25.496 17.041  1.00 36.69  ?  361 TYR A CG  1 
ATOM   2807  C  CD1 . TYR A 1  361 ? -4.763  -25.298 15.668  1.00 39.04  ?  361 TYR A CD1 1 
ATOM   2808  C  CD2 . TYR A 1  361 ? -5.329  -24.441 17.820  1.00 36.58  ?  361 TYR A CD2 1 
ATOM   2809  C  CE1 . TYR A 1  361 ? -5.159  -24.098 15.079  1.00 40.08  ?  361 TYR A CE1 1 
ATOM   2810  C  CE2 . TYR A 1  361 ? -5.732  -23.239 17.243  1.00 37.09  ?  361 TYR A CE2 1 
ATOM   2811  C  CZ  . TYR A 1  361 ? -5.641  -23.070 15.872  1.00 43.99  ?  361 TYR A CZ  1 
ATOM   2812  O  OH  . TYR A 1  361 ? -6.025  -21.883 15.302  1.00 42.65  ?  361 TYR A OH  1 
ATOM   2813  N  N   . GLY A 1  362 ? -4.872  -29.349 19.574  1.00 36.59  ?  362 GLY A N   1 
ATOM   2814  C  CA  . GLY A 1  362 ? -4.147  -30.370 20.312  1.00 36.06  ?  362 GLY A CA  1 
ATOM   2815  C  C   . GLY A 1  362 ? -2.850  -29.751 20.804  1.00 38.46  ?  362 GLY A C   1 
ATOM   2816  O  O   . GLY A 1  362 ? -2.497  -28.640 20.388  1.00 37.05  ?  362 GLY A O   1 
ATOM   2817  N  N   . ILE A 1  363 ? -2.136  -30.437 21.699  1.00 34.29  ?  363 ILE A N   1 
ATOM   2818  C  CA  . ILE A 1  363 ? -0.876  -29.917 22.240  1.00 33.23  ?  363 ILE A CA  1 
ATOM   2819  C  C   . ILE A 1  363 ? 0.300   -30.369 21.382  1.00 36.33  ?  363 ILE A C   1 
ATOM   2820  O  O   . ILE A 1  363 ? 0.381   -31.551 21.047  1.00 37.06  ?  363 ILE A O   1 
ATOM   2821  C  CB  . ILE A 1  363 ? -0.719  -30.269 23.753  1.00 36.07  ?  363 ILE A CB  1 
ATOM   2822  C  CG1 . ILE A 1  363 ? -1.964  -29.824 24.591  1.00 36.54  ?  363 ILE A CG1 1 
ATOM   2823  C  CG2 . ILE A 1  363 ? 0.605   -29.746 24.357  1.00 35.25  ?  363 ILE A CG2 1 
ATOM   2824  C  CD1 . ILE A 1  363 ? -2.396  -28.283 24.511  1.00 42.75  ?  363 ILE A CD1 1 
ATOM   2825  N  N   . ASN A 1  364 ? 1.188   -29.419 20.997  1.00 31.69  ?  364 ASN A N   1 
ATOM   2826  C  CA  . ASN A 1  364 ? 2.391   -29.671 20.186  1.00 31.34  ?  364 ASN A CA  1 
ATOM   2827  C  C   . ASN A 1  364 ? 2.085   -30.513 18.924  1.00 36.40  ?  364 ASN A C   1 
ATOM   2828  O  O   . ASN A 1  364 ? 2.786   -31.480 18.620  1.00 36.63  ?  364 ASN A O   1 
ATOM   2829  C  CB  . ASN A 1  364 ? 3.495   -30.313 21.067  1.00 31.12  ?  364 ASN A CB  1 
ATOM   2830  C  CG  . ASN A 1  364 ? 4.830   -30.478 20.393  1.00 40.63  ?  364 ASN A CG  1 
ATOM   2831  O  OD1 . ASN A 1  364 ? 5.322   -29.583 19.703  1.00 34.44  ?  364 ASN A OD1 1 
ATOM   2832  N  ND2 . ASN A 1  364 ? 5.421   -31.652 20.545  1.00 32.21  ?  364 ASN A ND2 1 
ATOM   2833  N  N   . SER A 1  365 ? 1.018   -30.149 18.202  1.00 33.86  ?  365 SER A N   1 
ATOM   2834  C  CA  . SER A 1  365 ? 0.578   -30.890 17.016  1.00 34.82  ?  365 SER A CA  1 
ATOM   2835  C  C   . SER A 1  365 ? 0.449   -30.003 15.784  1.00 38.63  ?  365 SER A C   1 
ATOM   2836  O  O   . SER A 1  365 ? -0.020  -30.472 14.744  1.00 37.92  ?  365 SER A O   1 
ATOM   2837  C  CB  . SER A 1  365 ? -0.762  -31.570 17.297  1.00 39.33  ?  365 SER A CB  1 
ATOM   2838  O  OG  . SER A 1  365 ? -0.721  -32.379 18.460  1.00 50.15  ?  365 SER A OG  1 
ATOM   2839  N  N   . THR A 1  366 ? 0.866   -28.729 15.886  1.00 35.67  ?  366 THR A N   1 
ATOM   2840  C  CA  . THR A 1  366 ? 0.715   -27.779 14.782  1.00 34.98  ?  366 THR A CA  1 
ATOM   2841  C  C   . THR A 1  366 ? 2.006   -27.033 14.466  1.00 38.11  ?  366 THR A C   1 
ATOM   2842  O  O   . THR A 1  366 ? 2.604   -26.435 15.356  1.00 37.27  ?  366 THR A O   1 
ATOM   2843  C  CB  . THR A 1  366 ? -0.434  -26.791 15.113  1.00 39.87  ?  366 THR A CB  1 
ATOM   2844  O  OG1 . THR A 1  366 ? -1.576  -27.514 15.564  1.00 39.70  ?  366 THR A OG1 1 
ATOM   2845  C  CG2 . THR A 1  366 ? -0.818  -25.905 13.944  1.00 37.76  ?  366 THR A CG2 1 
ATOM   2846  N  N   . LYS A 1  367 ? 2.394   -27.019 13.186  1.00 35.18  ?  367 LYS A N   1 
ATOM   2847  C  CA  . LYS A 1  367 ? 3.548   -26.253 12.707  1.00 34.85  ?  367 LYS A CA  1 
ATOM   2848  C  C   . LYS A 1  367 ? 3.148   -24.763 12.770  1.00 34.56  ?  367 LYS A C   1 
ATOM   2849  O  O   . LYS A 1  367 ? 2.022   -24.436 12.381  1.00 32.89  ?  367 LYS A O   1 
ATOM   2850  C  CB  . LYS A 1  367 ? 3.907   -26.661 11.262  1.00 38.88  ?  367 LYS A CB  1 
ATOM   2851  C  CG  . LYS A 1  367 ? 4.642   -27.996 11.188  1.00 64.25  ?  367 LYS A CG  1 
ATOM   2852  C  CD  . LYS A 1  367 ? 5.132   -28.310 9.791   1.00 79.76  ?  367 LYS A CD  1 
ATOM   2853  C  CE  . LYS A 1  367 ? 5.712   -29.703 9.705   1.00 92.63  ?  367 LYS A CE  1 
ATOM   2854  N  NZ  . LYS A 1  367 ? 6.200   -30.003 8.335   1.00 101.51 1  367 LYS A NZ  1 
ATOM   2855  N  N   . PRO A 1  368 ? 3.990   -23.850 13.312  1.00 30.41  ?  368 PRO A N   1 
ATOM   2856  C  CA  . PRO A 1  368 ? 3.562   -22.442 13.400  1.00 29.26  ?  368 PRO A CA  1 
ATOM   2857  C  C   . PRO A 1  368 ? 3.322   -21.780 12.046  1.00 32.03  ?  368 PRO A C   1 
ATOM   2858  O  O   . PRO A 1  368 ? 4.080   -21.989 11.107  1.00 31.57  ?  368 PRO A O   1 
ATOM   2859  C  CB  . PRO A 1  368 ? 4.696   -21.758 14.177  1.00 30.38  ?  368 PRO A CB  1 
ATOM   2860  C  CG  . PRO A 1  368 ? 5.874   -22.633 14.006  1.00 34.99  ?  368 PRO A CG  1 
ATOM   2861  C  CD  . PRO A 1  368 ? 5.346   -24.040 13.875  1.00 31.49  ?  368 PRO A CD  1 
ATOM   2862  N  N   . THR A 1  369 ? 2.212   -21.041 11.946  1.00 28.80  ?  369 THR A N   1 
ATOM   2863  C  CA  . THR A 1  369 ? 1.808   -20.221 10.794  1.00 28.40  ?  369 THR A CA  1 
ATOM   2864  C  C   . THR A 1  369 ? 1.262   -18.916 11.389  1.00 30.51  ?  369 THR A C   1 
ATOM   2865  O  O   . THR A 1  369 ? 0.890   -18.905 12.564  1.00 29.24  ?  369 THR A O   1 
ATOM   2866  C  CB  . THR A 1  369 ? 0.712   -20.899 9.930   1.00 34.57  ?  369 THR A CB  1 
ATOM   2867  O  OG1 . THR A 1  369 ? -0.501  -20.988 10.677  1.00 33.67  ?  369 THR A OG1 1 
ATOM   2868  C  CG2 . THR A 1  369 ? 1.123   -22.275 9.379   1.00 33.03  ?  369 THR A CG2 1 
ATOM   2869  N  N   . MET A 1  370 ? 1.160   -17.844 10.579  1.00 27.10  ?  370 MET A N   1 
ATOM   2870  C  CA  . MET A 1  370 ? 0.587   -16.571 11.036  1.00 26.39  ?  370 MET A CA  1 
ATOM   2871  C  C   . MET A 1  370 ? -0.900  -16.733 11.415  1.00 29.30  ?  370 MET A C   1 
ATOM   2872  O  O   . MET A 1  370 ? -1.327  -16.153 12.408  1.00 27.97  ?  370 MET A O   1 
ATOM   2873  C  CB  . MET A 1  370 ? 0.787   -15.450 9.996   1.00 28.68  ?  370 MET A CB  1 
ATOM   2874  C  CG  . MET A 1  370 ? 2.241   -14.944 9.892   1.00 32.19  ?  370 MET A CG  1 
ATOM   2875  S  SD  . MET A 1  370 ? 3.094   -14.541 11.455  1.00 36.23  ?  370 MET A SD  1 
ATOM   2876  C  CE  . MET A 1  370 ? 2.063   -13.178 12.062  1.00 32.34  ?  370 MET A CE  1 
ATOM   2877  N  N   . ASP A 1  371 ? -1.666  -17.564 10.663  1.00 26.18  ?  371 ASP A N   1 
ATOM   2878  C  CA  . ASP A 1  371 ? -3.090  -17.831 10.955  1.00 27.08  ?  371 ASP A CA  1 
ATOM   2879  C  C   . ASP A 1  371 ? -3.276  -18.444 12.350  1.00 30.74  ?  371 ASP A C   1 
ATOM   2880  O  O   . ASP A 1  371 ? -4.158  -18.015 13.092  1.00 29.77  ?  371 ASP A O   1 
ATOM   2881  C  CB  . ASP A 1  371 ? -3.727  -18.766 9.897   1.00 29.88  ?  371 ASP A CB  1 
ATOM   2882  C  CG  . ASP A 1  371 ? -4.079  -18.127 8.560   1.00 40.39  ?  371 ASP A CG  1 
ATOM   2883  O  OD1 . ASP A 1  371 ? -4.126  -16.878 8.485   1.00 39.20  ?  371 ASP A OD1 1 
ATOM   2884  O  OD2 . ASP A 1  371 ? -4.365  -18.879 7.598   1.00 51.01  -1 371 ASP A OD2 1 
ATOM   2885  N  N   . VAL A 1  372 ? -2.440  -19.437 12.703  1.00 27.61  ?  372 VAL A N   1 
ATOM   2886  C  CA  . VAL A 1  372 ? -2.479  -20.131 13.994  1.00 27.70  ?  372 VAL A CA  1 
ATOM   2887  C  C   . VAL A 1  372 ? -2.131  -19.164 15.136  1.00 28.74  ?  372 VAL A C   1 
ATOM   2888  O  O   . VAL A 1  372 ? -2.849  -19.133 16.139  1.00 27.18  ?  372 VAL A O   1 
ATOM   2889  C  CB  . VAL A 1  372 ? -1.602  -21.419 13.979  1.00 31.99  ?  372 VAL A CB  1 
ATOM   2890  C  CG1 . VAL A 1  372 ? -1.346  -21.956 15.385  1.00 31.77  ?  372 VAL A CG1 1 
ATOM   2891  C  CG2 . VAL A 1  372 ? -2.242  -22.496 13.108  1.00 32.63  ?  372 VAL A CG2 1 
ATOM   2892  N  N   . VAL A 1  373 ? -1.050  -18.371 14.973  1.00 24.92  ?  373 VAL A N   1 
ATOM   2893  C  CA  . VAL A 1  373 ? -0.616  -17.393 15.980  1.00 23.87  ?  373 VAL A CA  1 
ATOM   2894  C  C   . VAL A 1  373 ? -1.725  -16.355 16.235  1.00 28.39  ?  373 VAL A C   1 
ATOM   2895  O  O   . VAL A 1  373 ? -2.099  -16.129 17.388  1.00 27.62  ?  373 VAL A O   1 
ATOM   2896  C  CB  . VAL A 1  373 ? 0.757   -16.737 15.640  1.00 26.52  ?  373 VAL A CB  1 
ATOM   2897  C  CG1 . VAL A 1  373 ? 1.105   -15.633 16.635  1.00 25.87  ?  373 VAL A CG1 1 
ATOM   2898  C  CG2 . VAL A 1  373 ? 1.871   -17.779 15.601  1.00 25.89  ?  373 VAL A CG2 1 
ATOM   2899  N  N   . GLU A 1  374 ? -2.274  -15.775 15.153  1.00 26.21  ?  374 GLU A N   1 
ATOM   2900  C  CA  . GLU A 1  374 ? -3.325  -14.765 15.209  1.00 26.30  ?  374 GLU A CA  1 
ATOM   2901  C  C   . GLU A 1  374 ? -4.619  -15.286 15.838  1.00 30.17  ?  374 GLU A C   1 
ATOM   2902  O  O   . GLU A 1  374 ? -5.202  -14.580 16.654  1.00 29.24  ?  374 GLU A O   1 
ATOM   2903  C  CB  . GLU A 1  374 ? -3.572  -14.138 13.828  1.00 27.72  ?  374 GLU A CB  1 
ATOM   2904  C  CG  . GLU A 1  374 ? -2.436  -13.226 13.377  1.00 29.97  ?  374 GLU A CG  1 
ATOM   2905  C  CD  . GLU A 1  374 ? -2.405  -12.866 11.901  1.00 42.94  ?  374 GLU A CD  1 
ATOM   2906  O  OE1 . GLU A 1  374 ? -3.474  -12.888 11.250  1.00 39.24  ?  374 GLU A OE1 1 
ATOM   2907  O  OE2 . GLU A 1  374 ? -1.306  -12.541 11.397  1.00 35.51  -1 374 GLU A OE2 1 
ATOM   2908  N  N   . ASP A 1  375 ? -5.027  -16.531 15.519  1.00 26.97  ?  375 ASP A N   1 
ATOM   2909  C  CA  . ASP A 1  375 ? -6.236  -17.135 16.098  1.00 27.07  ?  375 ASP A CA  1 
ATOM   2910  C  C   . ASP A 1  375 ? -6.131  -17.255 17.627  1.00 28.36  ?  375 ASP A C   1 
ATOM   2911  O  O   . ASP A 1  375 ? -7.000  -16.743 18.341  1.00 27.71  ?  375 ASP A O   1 
ATOM   2912  C  CB  . ASP A 1  375 ? -6.525  -18.506 15.461  1.00 29.15  ?  375 ASP A CB  1 
ATOM   2913  C  CG  . ASP A 1  375 ? -7.704  -19.232 16.094  1.00 41.18  ?  375 ASP A CG  1 
ATOM   2914  O  OD1 . ASP A 1  375 ? -8.860  -18.867 15.788  1.00 42.64  ?  375 ASP A OD1 1 
ATOM   2915  O  OD2 . ASP A 1  375 ? -7.468  -20.150 16.906  1.00 43.50  -1 375 ASP A OD2 1 
ATOM   2916  N  N   . ILE A 1  376 ? -5.059  -17.908 18.114  1.00 23.98  ?  376 ILE A N   1 
ATOM   2917  C  CA  . ILE A 1  376 ? -4.824  -18.175 19.544  1.00 23.62  ?  376 ILE A CA  1 
ATOM   2918  C  C   . ILE A 1  376 ? -4.646  -16.885 20.359  1.00 27.07  ?  376 ILE A C   1 
ATOM   2919  O  O   . ILE A 1  376 ? -5.355  -16.714 21.355  1.00 26.89  ?  376 ILE A O   1 
ATOM   2920  C  CB  . ILE A 1  376 ? -3.665  -19.191 19.750  1.00 26.16  ?  376 ILE A CB  1 
ATOM   2921  C  CG1 . ILE A 1  376 ? -4.011  -20.542 19.074  1.00 27.14  ?  376 ILE A CG1 1 
ATOM   2922  C  CG2 . ILE A 1  376 ? -3.353  -19.399 21.250  1.00 25.28  ?  376 ILE A CG2 1 
ATOM   2923  C  CD1 . ILE A 1  376 ? -2.854  -21.501 18.926  1.00 28.31  ?  376 ILE A CD1 1 
ATOM   2924  N  N   . ALA A 1  377 ? -3.717  -15.990 19.950  1.00 24.52  ?  377 ALA A N   1 
ATOM   2925  C  CA  . ALA A 1  377 ? -3.458  -14.737 20.672  1.00 23.80  ?  377 ALA A CA  1 
ATOM   2926  C  C   . ALA A 1  377 ? -4.692  -13.836 20.790  1.00 27.49  ?  377 ALA A C   1 
ATOM   2927  O  O   . ALA A 1  377 ? -4.934  -13.300 21.872  1.00 26.83  ?  377 ALA A O   1 
ATOM   2928  C  CB  . ALA A 1  377 ? -2.286  -13.988 20.055  1.00 24.41  ?  377 ALA A CB  1 
ATOM   2929  N  N   . THR A 1  378 ? -5.504  -13.724 19.714  1.00 25.74  ?  378 THR A N   1 
ATOM   2930  C  CA  . THR A 1  378 ? -6.743  -12.930 19.707  1.00 26.10  ?  378 THR A CA  1 
ATOM   2931  C  C   . THR A 1  378 ? -7.746  -13.466 20.738  1.00 29.32  ?  378 THR A C   1 
ATOM   2932  O  O   . THR A 1  378 ? -8.258  -12.687 21.551  1.00 27.69  ?  378 THR A O   1 
ATOM   2933  C  CB  . THR A 1  378 ? -7.378  -12.900 18.287  1.00 33.33  ?  378 THR A CB  1 
ATOM   2934  O  OG1 . THR A 1  378 ? -6.453  -12.318 17.369  1.00 31.20  ?  378 THR A OG1 1 
ATOM   2935  C  CG2 . THR A 1  378 ? -8.698  -12.130 18.244  1.00 31.72  ?  378 THR A CG2 1 
ATOM   2936  N  N   . GLU A 1  379 ? -8.024  -14.786 20.695  1.00 26.87  ?  379 GLU A N   1 
ATOM   2937  C  CA  . GLU A 1  379 ? -8.964  -15.453 21.598  1.00 27.61  ?  379 GLU A CA  1 
ATOM   2938  C  C   . GLU A 1  379 ? -8.604  -15.283 23.069  1.00 29.82  ?  379 GLU A C   1 
ATOM   2939  O  O   . GLU A 1  379 ? -9.477  -14.933 23.870  1.00 29.58  ?  379 GLU A O   1 
ATOM   2940  C  CB  . GLU A 1  379 ? -9.128  -16.949 21.242  1.00 29.53  ?  379 GLU A CB  1 
ATOM   2941  C  CG  . GLU A 1  379 ? -10.181 -17.674 22.075  1.00 37.17  ?  379 GLU A CG  1 
ATOM   2942  C  CD  . GLU A 1  379 ? -11.548 -17.012 22.122  1.00 49.23  ?  379 GLU A CD  1 
ATOM   2943  O  OE1 . GLU A 1  379 ? -12.077 -16.637 21.049  1.00 38.19  ?  379 GLU A OE1 1 
ATOM   2944  O  OE2 . GLU A 1  379 ? -12.082 -16.852 23.243  1.00 37.91  -1 379 GLU A OE2 1 
ATOM   2945  N  N   . VAL A 1  380 ? -7.334  -15.526 23.416  1.00 25.49  ?  380 VAL A N   1 
ATOM   2946  C  CA  . VAL A 1  380 ? -6.839  -15.430 24.793  1.00 24.98  ?  380 VAL A CA  1 
ATOM   2947  C  C   . VAL A 1  380 ? -6.849  -13.966 25.281  1.00 28.29  ?  380 VAL A C   1 
ATOM   2948  O  O   . VAL A 1  380 ? -7.220  -13.723 26.436  1.00 27.44  ?  380 VAL A O   1 
ATOM   2949  C  CB  . VAL A 1  380 ? -5.470  -16.148 24.990  1.00 28.25  ?  380 VAL A CB  1 
ATOM   2950  C  CG1 . VAL A 1  380 ? -4.980  -16.027 26.432  1.00 27.97  ?  380 VAL A CG1 1 
ATOM   2951  C  CG2 . VAL A 1  380 ? -5.573  -17.626 24.606  1.00 28.12  ?  380 VAL A CG2 1 
ATOM   2952  N  N   . THR A 1  381 ? -6.503  -13.000 24.395  1.00 26.02  ?  381 THR A N   1 
ATOM   2953  C  CA  . THR A 1  381 ? -6.517  -11.561 24.720  1.00 25.02  ?  381 THR A CA  1 
ATOM   2954  C  C   . THR A 1  381 ? -7.947  -11.096 25.012  1.00 27.39  ?  381 THR A C   1 
ATOM   2955  O  O   . THR A 1  381 ? -8.175  -10.467 26.046  1.00 26.20  ?  381 THR A O   1 
ATOM   2956  C  CB  . THR A 1  381 ? -5.804  -10.741 23.643  1.00 29.61  ?  381 THR A CB  1 
ATOM   2957  O  OG1 . THR A 1  381 ? -4.442  -11.170 23.607  1.00 27.17  ?  381 THR A OG1 1 
ATOM   2958  C  CG2 . THR A 1  381 ? -5.862  -9.228  23.909  1.00 29.63  ?  381 THR A CG2 1 
ATOM   2959  N  N   . LEU A 1  382 ? -8.901  -11.427 24.121  1.00 24.55  ?  382 LEU A N   1 
ATOM   2960  C  CA  . LEU A 1  382 ? -10.312 -11.083 24.304  1.00 24.75  ?  382 LEU A CA  1 
ATOM   2961  C  C   . LEU A 1  382 ? -10.866 -11.667 25.607  1.00 29.93  ?  382 LEU A C   1 
ATOM   2962  O  O   . LEU A 1  382 ? -11.463 -10.917 26.383  1.00 30.22  ?  382 LEU A O   1 
ATOM   2963  C  CB  . LEU A 1  382 ? -11.174 -11.504 23.100  1.00 25.05  ?  382 LEU A CB  1 
ATOM   2964  C  CG  . LEU A 1  382 ? -10.936 -10.778 21.761  1.00 29.29  ?  382 LEU A CG  1 
ATOM   2965  C  CD1 . LEU A 1  382 ? -11.754 -11.432 20.641  1.00 29.45  ?  382 LEU A CD1 1 
ATOM   2966  C  CD2 . LEU A 1  382 ? -11.245 -9.276  21.850  1.00 31.09  ?  382 LEU A CD2 1 
ATOM   2967  N  N   . TYR A 1  383 ? -10.613 -12.973 25.887  1.00 25.54  ?  383 TYR A N   1 
ATOM   2968  C  CA  . TYR A 1  383 ? -11.058 -13.599 27.141  1.00 24.95  ?  383 TYR A CA  1 
ATOM   2969  C  C   . TYR A 1  383 ? -10.514 -12.844 28.356  1.00 25.98  ?  383 TYR A C   1 
ATOM   2970  O  O   . TYR A 1  383 ? -11.279 -12.566 29.278  1.00 23.95  ?  383 TYR A O   1 
ATOM   2971  C  CB  . TYR A 1  383 ? -10.656 -15.094 27.233  1.00 26.18  ?  383 TYR A CB  1 
ATOM   2972  C  CG  . TYR A 1  383 ? -10.939 -15.710 28.595  1.00 28.44  ?  383 TYR A CG  1 
ATOM   2973  C  CD1 . TYR A 1  383 ? -12.201 -16.213 28.907  1.00 31.10  ?  383 TYR A CD1 1 
ATOM   2974  C  CD2 . TYR A 1  383 ? -9.956  -15.754 29.583  1.00 29.19  ?  383 TYR A CD2 1 
ATOM   2975  C  CE1 . TYR A 1  383 ? -12.472 -16.760 30.166  1.00 31.61  ?  383 TYR A CE1 1 
ATOM   2976  C  CE2 . TYR A 1  383 ? -10.221 -16.280 30.850  1.00 30.41  ?  383 TYR A CE2 1 
ATOM   2977  C  CZ  . TYR A 1  383 ? -11.481 -16.784 31.135  1.00 35.79  ?  383 TYR A CZ  1 
ATOM   2978  O  OH  . TYR A 1  383 ? -11.755 -17.307 32.375  1.00 34.76  ?  383 TYR A OH  1 
ATOM   2979  N  N   . SER A 1  384 ? -9.195  -12.555 28.367  1.00 23.79  ?  384 SER A N   1 
ATOM   2980  C  CA  . SER A 1  384 ? -8.497  -11.893 29.479  1.00 23.98  ?  384 SER A CA  1 
ATOM   2981  C  C   . SER A 1  384 ? -9.078  -10.515 29.800  1.00 26.88  ?  384 SER A C   1 
ATOM   2982  O  O   . SER A 1  384 ? -9.396  -10.232 30.959  1.00 25.77  ?  384 SER A O   1 
ATOM   2983  C  CB  . SER A 1  384 ? -6.996  -11.783 29.194  1.00 26.86  ?  384 SER A CB  1 
ATOM   2984  O  OG  . SER A 1  384 ? -6.384  -13.054 29.038  1.00 34.13  ?  384 SER A OG  1 
ATOM   2985  N  N   . LEU A 1  385 ? -9.231  -9.667  28.775  1.00 24.96  ?  385 LEU A N   1 
ATOM   2986  C  CA  . LEU A 1  385 ? -9.762  -8.314  28.962  1.00 25.14  ?  385 LEU A CA  1 
ATOM   2987  C  C   . LEU A 1  385 ? -11.248 -8.325  29.332  1.00 29.94  ?  385 LEU A C   1 
ATOM   2988  O  O   . LEU A 1  385 ? -11.680 -7.478  30.116  1.00 29.92  ?  385 LEU A O   1 
ATOM   2989  C  CB  . LEU A 1  385 ? -9.458  -7.415  27.760  1.00 25.14  ?  385 LEU A CB  1 
ATOM   2990  C  CG  . LEU A 1  385 ? -7.947  -7.319  27.382  1.00 29.45  ?  385 LEU A CG  1 
ATOM   2991  C  CD1 . LEU A 1  385 ? -7.719  -6.337  26.286  1.00 30.26  ?  385 LEU A CD1 1 
ATOM   2992  C  CD2 . LEU A 1  385 ? -7.083  -6.944  28.564  1.00 30.82  ?  385 LEU A CD2 1 
ATOM   2993  N  N   . GLU A 1  386 ? -12.009 -9.333  28.846  1.00 26.01  ?  386 GLU A N   1 
ATOM   2994  C  CA  . GLU A 1  386 ? -13.423 -9.509  29.210  1.00 25.44  ?  386 GLU A CA  1 
ATOM   2995  C  C   . GLU A 1  386 ? -13.552 -9.811  30.708  1.00 30.15  ?  386 GLU A C   1 
ATOM   2996  O  O   . GLU A 1  386 ? -14.568 -9.450  31.310  1.00 31.28  ?  386 GLU A O   1 
ATOM   2997  C  CB  . GLU A 1  386 ? -14.076 -10.627 28.386  1.00 26.77  ?  386 GLU A CB  1 
ATOM   2998  C  CG  . GLU A 1  386 ? -14.521 -10.164 27.004  1.00 30.60  ?  386 GLU A CG  1 
ATOM   2999  C  CD  . GLU A 1  386 ? -14.812 -11.260 25.994  1.00 50.29  ?  386 GLU A CD  1 
ATOM   3000  O  OE1 . GLU A 1  386 ? -15.187 -10.915 24.850  1.00 39.89  ?  386 GLU A OE1 1 
ATOM   3001  O  OE2 . GLU A 1  386 ? -14.658 -12.457 26.332  1.00 41.83  -1 386 GLU A OE2 1 
ATOM   3002  N  N   . GLN A 1  387 ? -12.516 -10.447 31.313  1.00 26.30  ?  387 GLN A N   1 
ATOM   3003  C  CA  . GLN A 1  387 ? -12.504 -10.746 32.754  1.00 26.43  ?  387 GLN A CA  1 
ATOM   3004  C  C   . GLN A 1  387 ? -12.367 -9.473  33.576  1.00 29.86  ?  387 GLN A C   1 
ATOM   3005  O  O   . GLN A 1  387 ? -13.125 -9.285  34.536  1.00 29.63  ?  387 GLN A O   1 
ATOM   3006  C  CB  . GLN A 1  387 ? -11.441 -11.803 33.137  1.00 27.78  ?  387 GLN A CB  1 
ATOM   3007  C  CG  . GLN A 1  387 ? -11.643 -13.195 32.498  1.00 33.50  ?  387 GLN A CG  1 
ATOM   3008  C  CD  . GLN A 1  387 ? -13.086 -13.587 32.304  1.00 39.88  ?  387 GLN A CD  1 
ATOM   3009  O  OE1 . GLN A 1  387 ? -13.838 -13.766 33.265  1.00 35.31  ?  387 GLN A OE1 1 
ATOM   3010  N  NE2 . GLN A 1  387 ? -13.514 -13.690 31.051  1.00 31.74  ?  387 GLN A NE2 1 
ATOM   3011  N  N   . TYR A 1  388 ? -11.449 -8.569  33.158  1.00 26.12  ?  388 TYR A N   1 
ATOM   3012  C  CA  . TYR A 1  388 ? -11.248 -7.264  33.803  1.00 25.76  ?  388 TYR A CA  1 
ATOM   3013  C  C   . TYR A 1  388 ? -12.543 -6.408  33.685  1.00 30.31  ?  388 TYR A C   1 
ATOM   3014  O  O   . TYR A 1  388 ? -12.894 -5.711  34.639  1.00 30.94  ?  388 TYR A O   1 
ATOM   3015  C  CB  . TYR A 1  388 ? -10.026 -6.524  33.215  1.00 25.31  ?  388 TYR A CB  1 
ATOM   3016  C  CG  . TYR A 1  388 ? -8.669  -7.130  33.553  1.00 25.50  ?  388 TYR A CG  1 
ATOM   3017  C  CD1 . TYR A 1  388 ? -8.232  -7.220  34.874  1.00 26.38  ?  388 TYR A CD1 1 
ATOM   3018  C  CD2 . TYR A 1  388 ? -7.779  -7.503  32.548  1.00 25.72  ?  388 TYR A CD2 1 
ATOM   3019  C  CE1 . TYR A 1  388 ? -6.971  -7.734  35.189  1.00 26.48  ?  388 TYR A CE1 1 
ATOM   3020  C  CE2 . TYR A 1  388 ? -6.513  -8.014  32.849  1.00 26.11  ?  388 TYR A CE2 1 
ATOM   3021  C  CZ  . TYR A 1  388 ? -6.114  -8.130  34.172  1.00 30.11  ?  388 TYR A CZ  1 
ATOM   3022  O  OH  . TYR A 1  388 ? -4.878  -8.647  34.472  1.00 29.74  ?  388 TYR A OH  1 
ATOM   3023  N  N   . ASP A 1  389 ? -13.265 -6.508  32.541  1.00 26.11  ?  389 ASP A N   1 
ATOM   3024  C  CA  . ASP A 1  389 ? -14.539 -5.806  32.286  1.00 26.65  ?  389 ASP A CA  1 
ATOM   3025  C  C   . ASP A 1  389 ? -15.681 -6.311  33.180  1.00 32.84  ?  389 ASP A C   1 
ATOM   3026  O  O   . ASP A 1  389 ? -16.441 -5.502  33.711  1.00 33.20  ?  389 ASP A O   1 
ATOM   3027  C  CB  . ASP A 1  389 ? -14.990 -5.966  30.819  1.00 27.70  ?  389 ASP A CB  1 
ATOM   3028  C  CG  . ASP A 1  389 ? -14.107 -5.353  29.750  1.00 34.11  ?  389 ASP A CG  1 
ATOM   3029  O  OD1 . ASP A 1  389 ? -13.305 -4.450  30.083  1.00 35.02  -1 389 ASP A OD1 1 
ATOM   3030  O  OD2 . ASP A 1  389 ? -14.267 -5.726  28.566  1.00 33.84  ?  389 ASP A OD2 1 
ATOM   3031  N  N   . GLU A 1  390 ? -15.819 -7.646  33.307  1.00 31.08  ?  390 GLU A N   1 
ATOM   3032  C  CA  . GLU A 1  390 ? -16.879 -8.340  34.072  1.00 31.74  ?  390 GLU A CA  1 
ATOM   3033  C  C   . GLU A 1  390 ? -16.701 -8.174  35.591  1.00 33.81  ?  390 GLU A C   1 
ATOM   3034  O  O   . GLU A 1  390 ? -17.696 -8.104  36.322  1.00 33.04  ?  390 GLU A O   1 
ATOM   3035  C  CB  . GLU A 1  390 ? -16.859 -9.833  33.693  1.00 33.84  ?  390 GLU A CB  1 
ATOM   3036  C  CG  . GLU A 1  390 ? -17.978 -10.712 34.241  1.00 48.81  ?  390 GLU A CG  1 
ATOM   3037  C  CD  . GLU A 1  390 ? -17.975 -12.146 33.732  1.00 76.87  ?  390 GLU A CD  1 
ATOM   3038  O  OE1 . GLU A 1  390 ? -16.882 -12.703 33.474  1.00 61.56  ?  390 GLU A OE1 1 
ATOM   3039  O  OE2 . GLU A 1  390 ? -19.076 -12.723 33.601  1.00 80.87  -1 390 GLU A OE2 1 
ATOM   3040  N  N   . PHE A 1  391 ? -15.440 -8.136  36.058  1.00 29.46  ?  391 PHE A N   1 
ATOM   3041  C  CA  . PHE A 1  391 ? -15.112 -8.036  37.485  1.00 28.72  ?  391 PHE A CA  1 
ATOM   3042  C  C   . PHE A 1  391 ? -14.418 -6.716  37.873  1.00 31.53  ?  391 PHE A C   1 
ATOM   3043  O  O   . PHE A 1  391 ? -13.189 -6.610  37.753  1.00 30.52  ?  391 PHE A O   1 
ATOM   3044  C  CB  . PHE A 1  391 ? -14.287 -9.254  37.946  1.00 30.28  ?  391 PHE A CB  1 
ATOM   3045  C  CG  . PHE A 1  391 ? -14.962 -10.585 37.747  1.00 31.97  ?  391 PHE A CG  1 
ATOM   3046  C  CD1 . PHE A 1  391 ? -15.755 -11.138 38.749  1.00 36.21  ?  391 PHE A CD1 1 
ATOM   3047  C  CD2 . PHE A 1  391 ? -14.759 -11.318 36.583  1.00 32.60  ?  391 PHE A CD2 1 
ATOM   3048  C  CE1 . PHE A 1  391 ? -16.380 -12.376 38.564  1.00 37.48  ?  391 PHE A CE1 1 
ATOM   3049  C  CE2 . PHE A 1  391 ? -15.379 -12.558 36.402  1.00 35.96  ?  391 PHE A CE2 1 
ATOM   3050  C  CZ  . PHE A 1  391 ? -16.190 -13.074 37.391  1.00 35.45  ?  391 PHE A CZ  1 
ATOM   3051  N  N   . PRO A 1  392 ? -15.173 -5.717  38.392  1.00 28.19  ?  392 PRO A N   1 
ATOM   3052  C  CA  . PRO A 1  392 ? -14.546 -4.444  38.794  1.00 27.33  ?  392 PRO A CA  1 
ATOM   3053  C  C   . PRO A 1  392 ? -13.465 -4.597  39.866  1.00 30.71  ?  392 PRO A C   1 
ATOM   3054  O  O   . PRO A 1  392 ? -12.514 -3.816  39.870  1.00 30.67  ?  392 PRO A O   1 
ATOM   3055  C  CB  . PRO A 1  392 ? -15.735 -3.622  39.308  1.00 29.26  ?  392 PRO A CB  1 
ATOM   3056  C  CG  . PRO A 1  392 ? -16.908 -4.167  38.534  1.00 34.07  ?  392 PRO A CG  1 
ATOM   3057  C  CD  . PRO A 1  392 ? -16.642 -5.646  38.562  1.00 29.98  ?  392 PRO A CD  1 
ATOM   3058  N  N   . THR A 1  393 ? -13.593 -5.611  40.755  1.00 27.18  ?  393 THR A N   1 
ATOM   3059  C  CA  . THR A 1  393 ? -12.590 -5.882  41.802  1.00 27.23  ?  393 THR A CA  1 
ATOM   3060  C  C   . THR A 1  393 ? -11.276 -6.382  41.191  1.00 32.53  ?  393 THR A C   1 
ATOM   3061  O  O   . THR A 1  393 ? -10.212 -6.088  41.730  1.00 32.80  ?  393 THR A O   1 
ATOM   3062  C  CB  . THR A 1  393 ? -13.117 -6.836  42.879  1.00 33.40  ?  393 THR A CB  1 
ATOM   3063  O  OG1 . THR A 1  393 ? -13.549 -8.051  42.267  1.00 32.17  ?  393 THR A OG1 1 
ATOM   3064  C  CG2 . THR A 1  393 ? -14.226 -6.223  43.726  1.00 33.10  ?  393 THR A CG2 1 
ATOM   3065  N  N   . LEU A 1  394 ? -11.351 -7.115  40.059  1.00 29.77  ?  394 LEU A N   1 
ATOM   3066  C  CA  . LEU A 1  394 ? -10.179 -7.620  39.330  1.00 29.21  ?  394 LEU A CA  1 
ATOM   3067  C  C   . LEU A 1  394 ? -9.401  -6.452  38.709  1.00 32.80  ?  394 LEU A C   1 
ATOM   3068  O  O   . LEU A 1  394 ? -8.169  -6.439  38.750  1.00 32.43  ?  394 LEU A O   1 
ATOM   3069  C  CB  . LEU A 1  394 ? -10.623 -8.625  38.244  1.00 29.52  ?  394 LEU A CB  1 
ATOM   3070  C  CG  . LEU A 1  394 ? -9.548  -9.536  37.649  1.00 34.27  ?  394 LEU A CG  1 
ATOM   3071  C  CD1 . LEU A 1  394 ? -9.129  -10.605 38.649  1.00 34.26  ?  394 LEU A CD1 1 
ATOM   3072  C  CD2 . LEU A 1  394 ? -10.070 -10.221 36.394  1.00 36.31  ?  394 LEU A CD2 1 
ATOM   3073  N  N   . LEU A 1  395 ? -10.130 -5.462  38.152  1.00 29.05  ?  395 LEU A N   1 
ATOM   3074  C  CA  . LEU A 1  395 ? -9.541  -4.260  37.557  1.00 27.66  ?  395 LEU A CA  1 
ATOM   3075  C  C   . LEU A 1  395 ? -8.883  -3.383  38.641  1.00 30.59  ?  395 LEU A C   1 
ATOM   3076  O  O   . LEU A 1  395 ? -7.798  -2.847  38.412  1.00 29.09  ?  395 LEU A O   1 
ATOM   3077  C  CB  . LEU A 1  395 ? -10.610 -3.476  36.774  1.00 27.57  ?  395 LEU A CB  1 
ATOM   3078  C  CG  . LEU A 1  395 ? -10.138 -2.291  35.924  1.00 31.85  ?  395 LEU A CG  1 
ATOM   3079  C  CD1 . LEU A 1  395 ? -9.256  -2.737  34.771  1.00 31.55  ?  395 LEU A CD1 1 
ATOM   3080  C  CD2 . LEU A 1  395 ? -11.310 -1.501  35.398  1.00 32.36  ?  395 LEU A CD2 1 
ATOM   3081  N  N   . GLU A 1  396 ? -9.524  -3.278  39.824  1.00 27.47  ?  396 GLU A N   1 
ATOM   3082  C  CA  . GLU A 1  396 ? -9.025  -2.540  40.991  1.00 27.99  ?  396 GLU A CA  1 
ATOM   3083  C  C   . GLU A 1  396 ? -7.778  -3.244  41.584  1.00 31.01  ?  396 GLU A C   1 
ATOM   3084  O  O   . GLU A 1  396 ? -6.945  -2.590  42.216  1.00 31.40  ?  396 GLU A O   1 
ATOM   3085  C  CB  . GLU A 1  396 ? -10.138 -2.411  42.041  1.00 30.29  ?  396 GLU A CB  1 
ATOM   3086  C  CG  . GLU A 1  396 ? -9.880  -1.348  43.098  1.00 41.50  ?  396 GLU A CG  1 
ATOM   3087  C  CD  . GLU A 1  396 ? -11.088 -0.991  43.943  1.00 60.79  ?  396 GLU A CD  1 
ATOM   3088  O  OE1 . GLU A 1  396 ? -12.106 -0.545  43.366  1.00 42.15  ?  396 GLU A OE1 1 
ATOM   3089  O  OE2 . GLU A 1  396 ? -10.995 -1.101  45.187  1.00 57.34  -1 396 GLU A OE2 1 
ATOM   3090  N  N   . ASP A 1  397 ? -7.673  -4.581  41.391  1.00 26.56  ?  397 ASP A N   1 
ATOM   3091  C  CA  . ASP A 1  397 ? -6.547  -5.413  41.829  1.00 26.08  ?  397 ASP A CA  1 
ATOM   3092  C  C   . ASP A 1  397 ? -5.340  -5.128  40.905  1.00 28.79  ?  397 ASP A C   1 
ATOM   3093  O  O   . ASP A 1  397 ? -4.289  -4.709  41.382  1.00 28.57  ?  397 ASP A O   1 
ATOM   3094  C  CB  . ASP A 1  397 ? -6.945  -6.900  41.791  1.00 27.98  ?  397 ASP A CB  1 
ATOM   3095  C  CG  . ASP A 1  397 ? -5.983  -7.897  42.411  1.00 35.84  ?  397 ASP A CG  1 
ATOM   3096  O  OD1 . ASP A 1  397 ? -4.832  -7.505  42.737  1.00 37.05  ?  397 ASP A OD1 1 
ATOM   3097  O  OD2 . ASP A 1  397 ? -6.365  -9.072  42.550  1.00 40.40  -1 397 ASP A OD2 1 
ATOM   3098  N  N   . HIS A 1  398 ? -5.504  -5.323  39.587  1.00 25.25  ?  398 HIS A N   1 
ATOM   3099  C  CA  . HIS A 1  398 ? -4.453  -5.014  38.623  1.00 23.73  ?  398 HIS A CA  1 
ATOM   3100  C  C   . HIS A 1  398 ? -4.720  -3.584  38.121  1.00 26.43  ?  398 HIS A C   1 
ATOM   3101  O  O   . HIS A 1  398 ? -5.061  -3.361  36.957  1.00 25.62  ?  398 HIS A O   1 
ATOM   3102  C  CB  . HIS A 1  398 ? -4.426  -6.062  37.496  1.00 24.50  ?  398 HIS A CB  1 
ATOM   3103  C  CG  . HIS A 1  398 ? -3.843  -7.390  37.897  1.00 27.76  ?  398 HIS A CG  1 
ATOM   3104  N  ND1 . HIS A 1  398 ? -3.729  -8.426  36.987  1.00 28.94  ?  398 HIS A ND1 1 
ATOM   3105  C  CD2 . HIS A 1  398 ? -3.341  -7.805  39.088  1.00 29.01  ?  398 HIS A CD2 1 
ATOM   3106  C  CE1 . HIS A 1  398 ? -3.166  -9.429  37.650  1.00 28.03  ?  398 HIS A CE1 1 
ATOM   3107  N  NE2 . HIS A 1  398 ? -2.929  -9.105  38.918  1.00 28.44  ?  398 HIS A NE2 1 
ATOM   3108  N  N   . PHE A 1  399 ? -4.582  -2.613  39.041  1.00 22.97  ?  399 PHE A N   1 
ATOM   3109  C  CA  . PHE A 1  399 ? -4.883  -1.194  38.815  1.00 23.07  ?  399 PHE A CA  1 
ATOM   3110  C  C   . PHE A 1  399 ? -4.026  -0.504  37.752  1.00 26.25  ?  399 PHE A C   1 
ATOM   3111  O  O   . PHE A 1  399 ? -4.473  0.479   37.168  1.00 26.40  ?  399 PHE A O   1 
ATOM   3112  C  CB  . PHE A 1  399 ? -4.836  -0.404  40.134  1.00 24.75  ?  399 PHE A CB  1 
ATOM   3113  C  CG  . PHE A 1  399 ? -3.513  -0.441  40.867  1.00 25.42  ?  399 PHE A CG  1 
ATOM   3114  C  CD1 . PHE A 1  399 ? -2.468  0.408   40.501  1.00 27.49  ?  399 PHE A CD1 1 
ATOM   3115  C  CD2 . PHE A 1  399 ? -3.324  -1.293  41.949  1.00 26.28  ?  399 PHE A CD2 1 
ATOM   3116  C  CE1 . PHE A 1  399 ? -1.258  0.393   41.197  1.00 26.95  ?  399 PHE A CE1 1 
ATOM   3117  C  CE2 . PHE A 1  399 ? -2.103  -1.323  42.630  1.00 28.65  ?  399 PHE A CE2 1 
ATOM   3118  C  CZ  . PHE A 1  399 ? -1.082  -0.478  42.253  1.00 26.33  ?  399 PHE A CZ  1 
ATOM   3119  N  N   . GLY A 1  400 ? -2.816  -1.006  37.527  1.00 22.94  ?  400 GLY A N   1 
ATOM   3120  C  CA  . GLY A 1  400 ? -1.898  -0.444  36.538  1.00 22.03  ?  400 GLY A CA  1 
ATOM   3121  C  C   . GLY A 1  400 ? -2.026  -1.155  35.213  1.00 24.34  ?  400 GLY A C   1 
ATOM   3122  O  O   . GLY A 1  400 ? -2.050  -2.384  35.174  1.00 23.48  ?  400 GLY A O   1 
ATOM   3123  N  N   . GLY A 1  401 ? -2.105  -0.389  34.130  1.00 21.17  ?  401 GLY A N   1 
ATOM   3124  C  CA  . GLY A 1  401 ? -2.237  -0.949  32.789  1.00 21.41  ?  401 GLY A CA  1 
ATOM   3125  C  C   . GLY A 1  401 ? -1.113  -1.886  32.387  1.00 25.88  ?  401 GLY A C   1 
ATOM   3126  O  O   . GLY A 1  401 ? -1.362  -2.879  31.693  1.00 24.67  ?  401 GLY A O   1 
ATOM   3127  N  N   . SER A 1  402 ? 0.138   -1.587  32.835  1.00 23.25  ?  402 SER A N   1 
ATOM   3128  C  CA  . SER A 1  402 ? 1.302   -2.425  32.530  1.00 21.55  ?  402 SER A CA  1 
ATOM   3129  C  C   . SER A 1  402 ? 1.092   -3.844  33.067  1.00 24.35  ?  402 SER A C   1 
ATOM   3130  O  O   . SER A 1  402 ? 1.392   -4.794  32.352  1.00 23.22  ?  402 SER A O   1 
ATOM   3131  C  CB  . SER A 1  402 ? 2.589   -1.839  33.111  1.00 22.17  ?  402 SER A CB  1 
ATOM   3132  O  OG  . SER A 1  402 ? 2.878   -0.538  32.628  1.00 22.73  ?  402 SER A OG  1 
HETATM 3133  N  N   . MGN A 1  403 ? 0.577   -3.976  34.322  1.00 21.25  ?  403 MGN A N   1 
HETATM 3134  C  CA  . MGN A 1  403 ? 0.285   -5.261  34.992  1.00 21.80  ?  403 MGN A CA  1 
HETATM 3135  C  CB1 . MGN A 1  403 ? -0.413  -5.004  36.342  1.00 21.05  ?  403 MGN A CB1 1 
HETATM 3136  C  CB2 . MGN A 1  403 ? 1.587   -6.056  35.212  1.00 20.77  ?  403 MGN A CB2 1 
HETATM 3137  C  CG  . MGN A 1  403 ? 0.381   -4.214  37.392  1.00 20.04  ?  403 MGN A CG  1 
HETATM 3138  C  CD  . MGN A 1  403 ? -0.457  -4.012  38.639  1.00 22.13  ?  403 MGN A CD  1 
HETATM 3139  O  OE1 . MGN A 1  403 ? -1.513  -3.393  38.585  1.00 23.60  ?  403 MGN A OE1 1 
HETATM 3140  N  NE2 . MGN A 1  403 ? 0.016   -4.534  39.777  1.00 20.61  ?  403 MGN A NE2 1 
HETATM 3141  C  C   . MGN A 1  403 ? -0.722  -6.076  34.127  1.00 26.13  ?  403 MGN A C   1 
HETATM 3142  O  O   . MGN A 1  403 ? -0.489  -7.258  33.847  1.00 25.82  ?  403 MGN A O   1 
ATOM   3143  N  N   . ARG A 1  404 ? -1.818  -5.415  33.672  1.00 23.42  ?  404 ARG A N   1 
ATOM   3144  C  CA  . ARG A 1  404 ? -2.864  -6.013  32.835  1.00 23.68  ?  404 ARG A CA  1 
ATOM   3145  C  C   . ARG A 1  404 ? -2.318  -6.476  31.478  1.00 25.58  ?  404 ARG A C   1 
ATOM   3146  O  O   . ARG A 1  404 ? -2.648  -7.577  31.040  1.00 26.08  ?  404 ARG A O   1 
ATOM   3147  C  CB  . ARG A 1  404 ? -4.051  -5.041  32.640  1.00 22.90  ?  404 ARG A CB  1 
ATOM   3148  C  CG  . ARG A 1  404 ? -4.735  -4.652  33.960  1.00 24.91  ?  404 ARG A CG  1 
ATOM   3149  C  CD  . ARG A 1  404 ? -6.050  -3.921  33.760  1.00 23.94  ?  404 ARG A CD  1 
ATOM   3150  N  NE  . ARG A 1  404 ? -5.910  -2.636  33.058  1.00 23.21  ?  404 ARG A NE  1 
ATOM   3151  C  CZ  . ARG A 1  404 ? -5.714  -1.454  33.644  1.00 28.28  ?  404 ARG A CZ  1 
ATOM   3152  N  NH1 . ARG A 1  404 ? -5.597  -1.363  34.961  1.00 19.11  1  404 ARG A NH1 1 
ATOM   3153  N  NH2 . ARG A 1  404 ? -5.631  -0.354  32.910  1.00 20.19  ?  404 ARG A NH2 1 
ATOM   3154  N  N   . ALA A 1  405 ? -1.495  -5.639  30.825  1.00 21.56  ?  405 ALA A N   1 
ATOM   3155  C  CA  . ALA A 1  405 ? -0.892  -5.936  29.520  1.00 21.01  ?  405 ALA A CA  1 
ATOM   3156  C  C   . ALA A 1  405 ? 0.042   -7.142  29.589  1.00 24.55  ?  405 ALA A C   1 
ATOM   3157  O  O   . ALA A 1  405 ? -0.036  -8.004  28.725  1.00 22.61  ?  405 ALA A O   1 
ATOM   3158  C  CB  . ALA A 1  405 ? -0.147  -4.717  28.989  1.00 21.58  ?  405 ALA A CB  1 
ATOM   3159  N  N   . ALA A 1  406 ? 0.880   -7.231  30.640  1.00 22.58  ?  406 ALA A N   1 
ATOM   3160  C  CA  . ALA A 1  406 ? 1.821   -8.348  30.843  1.00 22.01  ?  406 ALA A CA  1 
ATOM   3161  C  C   . ALA A 1  406 ? 1.086   -9.666  31.103  1.00 24.50  ?  406 ALA A C   1 
ATOM   3162  O  O   . ALA A 1  406 ? 1.473   -10.688 30.547  1.00 23.02  ?  406 ALA A O   1 
ATOM   3163  C  CB  . ALA A 1  406 ? 2.774   -8.045  31.994  1.00 22.66  ?  406 ALA A CB  1 
ATOM   3164  N  N   . VAL A 1  407 ? 0.004   -9.632  31.911  1.00 22.71  ?  407 VAL A N   1 
ATOM   3165  C  CA  . VAL A 1  407 ? -0.791  -10.812 32.260  1.00 23.20  ?  407 VAL A CA  1 
ATOM   3166  C  C   . VAL A 1  407 ? -1.556  -11.354 31.025  1.00 25.92  ?  407 VAL A C   1 
ATOM   3167  O  O   . VAL A 1  407 ? -1.423  -12.541 30.722  1.00 25.41  ?  407 VAL A O   1 
ATOM   3168  C  CB  . VAL A 1  407 ? -1.698  -10.554 33.497  1.00 27.56  ?  407 VAL A CB  1 
ATOM   3169  C  CG1 . VAL A 1  407 ? -2.689  -11.696 33.723  1.00 28.00  ?  407 VAL A CG1 1 
ATOM   3170  C  CG2 . VAL A 1  407 ? -0.839  -10.348 34.751  1.00 27.21  ?  407 VAL A CG2 1 
ATOM   3171  N  N   . ALA A 1  408 ? -2.289  -10.495 30.297  1.00 22.90  ?  408 ALA A N   1 
ATOM   3172  C  CA  . ALA A 1  408 ? -3.035  -10.923 29.101  1.00 23.21  ?  408 ALA A CA  1 
ATOM   3173  C  C   . ALA A 1  408 ? -2.113  -11.449 27.984  1.00 26.17  ?  408 ALA A C   1 
ATOM   3174  O  O   . ALA A 1  408 ? -2.410  -12.481 27.373  1.00 25.11  ?  408 ALA A O   1 
ATOM   3175  C  CB  . ALA A 1  408 ? -3.913  -9.797  28.582  1.00 23.95  ?  408 ALA A CB  1 
ATOM   3176  N  N   . ALA A 1  409 ? -0.984  -10.763 27.751  1.00 23.55  ?  409 ALA A N   1 
ATOM   3177  C  CA  . ALA A 1  409 ? -0.009  -11.154 26.724  1.00 22.55  ?  409 ALA A CA  1 
ATOM   3178  C  C   . ALA A 1  409 ? 0.753   -12.427 27.092  1.00 24.03  ?  409 ALA A C   1 
ATOM   3179  O  O   . ALA A 1  409 ? 1.041   -13.216 26.199  1.00 22.83  ?  409 ALA A O   1 
ATOM   3180  C  CB  . ALA A 1  409 ? 0.945   -10.006 26.420  1.00 22.48  ?  409 ALA A CB  1 
ATOM   3181  N  N   . ALA A 1  410 ? 1.080   -12.633 28.398  1.00 20.83  ?  410 ALA A N   1 
ATOM   3182  C  CA  . ALA A 1  410 ? 1.759   -13.857 28.855  1.00 21.12  ?  410 ALA A CA  1 
ATOM   3183  C  C   . ALA A 1  410 ? 0.858   -15.071 28.612  1.00 25.58  ?  410 ALA A C   1 
ATOM   3184  O  O   . ALA A 1  410 ? 1.320   -16.073 28.071  1.00 24.71  ?  410 ALA A O   1 
ATOM   3185  C  CB  . ALA A 1  410 ? 2.122   -13.765 30.333  1.00 22.00  ?  410 ALA A CB  1 
ATOM   3186  N  N   . ALA A 1  411 ? -0.440  -14.962 28.952  1.00 23.34  ?  411 ALA A N   1 
ATOM   3187  C  CA  . ALA A 1  411 ? -1.379  -16.061 28.712  1.00 23.74  ?  411 ALA A CA  1 
ATOM   3188  C  C   . ALA A 1  411 ? -1.496  -16.333 27.207  1.00 25.45  ?  411 ALA A C   1 
ATOM   3189  O  O   . ALA A 1  411 ? -1.530  -17.497 26.810  1.00 25.76  ?  411 ALA A O   1 
ATOM   3190  C  CB  . ALA A 1  411 ? -2.737  -15.731 29.301  1.00 24.97  ?  411 ALA A CB  1 
ATOM   3191  N  N   . SER A 1  412 ? -1.490  -15.264 26.369  1.00 19.45  ?  412 SER A N   1 
ATOM   3192  C  CA  . SER A 1  412 ? -1.570  -15.396 24.906  1.00 19.39  ?  412 SER A CA  1 
ATOM   3193  C  C   . SER A 1  412 ? -0.309  -16.088 24.334  1.00 25.43  ?  412 SER A C   1 
ATOM   3194  O  O   . SER A 1  412 ? -0.432  -17.027 23.547  1.00 26.37  ?  412 SER A O   1 
ATOM   3195  C  CB  . SER A 1  412 ? -1.781  -14.033 24.249  1.00 21.36  ?  412 SER A CB  1 
ATOM   3196  O  OG  . SER A 1  412 ? -2.975  -13.413 24.689  1.00 29.47  ?  412 SER A OG  1 
ATOM   3197  N  N   . GLY A 1  413 ? 0.872   -15.615 24.741  1.00 23.31  ?  413 GLY A N   1 
ATOM   3198  C  CA  . GLY A 1  413 ? 2.169   -16.157 24.329  1.00 21.95  ?  413 GLY A CA  1 
ATOM   3199  C  C   . GLY A 1  413 ? 2.338   -17.618 24.724  1.00 25.32  ?  413 GLY A C   1 
ATOM   3200  O  O   . GLY A 1  413 ? 2.697   -18.449 23.885  1.00 24.85  ?  413 GLY A O   1 
ATOM   3201  N  N   . ILE A 1  414 ? 2.039   -17.947 26.000  1.00 21.69  ?  414 ILE A N   1 
ATOM   3202  C  CA  . ILE A 1  414 ? 2.097   -19.325 26.529  1.00 22.03  ?  414 ILE A CA  1 
ATOM   3203  C  C   . ILE A 1  414 ? 1.181   -20.266 25.715  1.00 27.93  ?  414 ILE A C   1 
ATOM   3204  O  O   . ILE A 1  414 ? 1.628   -21.345 25.314  1.00 27.95  ?  414 ILE A O   1 
ATOM   3205  C  CB  . ILE A 1  414 ? 1.820   -19.353 28.064  1.00 24.82  ?  414 ILE A CB  1 
ATOM   3206  C  CG1 . ILE A 1  414 ? 3.044   -18.786 28.848  1.00 24.33  ?  414 ILE A CG1 1 
ATOM   3207  C  CG2 . ILE A 1  414 ? 1.424   -20.767 28.577  1.00 25.50  ?  414 ILE A CG2 1 
ATOM   3208  C  CD1 . ILE A 1  414 ? 2.715   -18.286 30.290  1.00 27.88  ?  414 ILE A CD1 1 
ATOM   3209  N  N   . SER A 1  415 ? -0.074  -19.828 25.429  1.00 23.73  ?  415 SER A N   1 
ATOM   3210  C  CA  . SER A 1  415 ? -1.044  -20.622 24.673  1.00 24.09  ?  415 SER A CA  1 
ATOM   3211  C  C   . SER A 1  415 ? -0.584  -20.929 23.236  1.00 28.53  ?  415 SER A C   1 
ATOM   3212  O  O   . SER A 1  415 ? -0.780  -22.049 22.770  1.00 28.82  ?  415 SER A O   1 
ATOM   3213  C  CB  . SER A 1  415 ? -2.423  -19.971 24.691  1.00 25.69  ?  415 SER A CB  1 
ATOM   3214  O  OG  . SER A 1  415 ? -2.873  -19.805 26.024  1.00 29.49  ?  415 SER A OG  1 
ATOM   3215  N  N   . VAL A 1  416 ? 0.065   -19.958 22.565  1.00 25.07  ?  416 VAL A N   1 
ATOM   3216  C  CA  . VAL A 1  416 ? 0.625   -20.157 21.216  1.00 25.30  ?  416 VAL A CA  1 
ATOM   3217  C  C   . VAL A 1  416 ? 1.715   -21.257 21.278  1.00 28.16  ?  416 VAL A C   1 
ATOM   3218  O  O   . VAL A 1  416 ? 1.757   -22.140 20.412  1.00 27.10  ?  416 VAL A O   1 
ATOM   3219  C  CB  . VAL A 1  416 ? 1.143   -18.837 20.573  1.00 28.47  ?  416 VAL A CB  1 
ATOM   3220  C  CG1 . VAL A 1  416 ? 1.926   -19.118 19.291  1.00 28.31  ?  416 VAL A CG1 1 
ATOM   3221  C  CG2 . VAL A 1  416 ? -0.005  -17.868 20.288  1.00 28.07  ?  416 VAL A CG2 1 
ATOM   3222  N  N   . CYS A 1  417 ? 2.555   -21.222 22.327  1.00 25.38  ?  417 CYS A N   1 
ATOM   3223  C  CA  . CYS A 1  417 ? 3.617   -22.216 22.546  1.00 25.42  ?  417 CYS A CA  1 
ATOM   3224  C  C   . CYS A 1  417 ? 3.081   -23.625 22.813  1.00 28.39  ?  417 CYS A C   1 
ATOM   3225  O  O   . CYS A 1  417 ? 3.676   -24.593 22.337  1.00 27.27  ?  417 CYS A O   1 
ATOM   3226  C  CB  . CYS A 1  417 ? 4.577   -21.759 23.638  1.00 25.35  ?  417 CYS A CB  1 
ATOM   3227  S  SG  . CYS A 1  417 ? 5.881   -20.658 23.045  1.00 28.80  ?  417 CYS A SG  1 
ATOM   3228  N  N   . MET A 1  418 ? 1.927   -23.737 23.514  1.00 25.59  ?  418 MET A N   1 
ATOM   3229  C  CA  . MET A 1  418 ? 1.251   -25.017 23.786  1.00 26.18  ?  418 MET A CA  1 
ATOM   3230  C  C   . MET A 1  418 ? 0.831   -25.720 22.487  1.00 31.23  ?  418 MET A C   1 
ATOM   3231  O  O   . MET A 1  418 ? 0.874   -26.944 22.414  1.00 30.67  ?  418 MET A O   1 
ATOM   3232  C  CB  . MET A 1  418 ? 0.042   -24.822 24.718  1.00 28.46  ?  418 MET A CB  1 
ATOM   3233  C  CG  . MET A 1  418 ? 0.431   -24.401 26.134  1.00 32.04  ?  418 MET A CG  1 
ATOM   3234  S  SD  . MET A 1  418 ? 1.402   -25.648 27.020  1.00 35.95  ?  418 MET A SD  1 
ATOM   3235  C  CE  . MET A 1  418 ? 1.835   -24.713 28.488  1.00 31.76  ?  418 MET A CE  1 
ATOM   3236  N  N   . ALA A 1  419 ? 0.483   -24.935 21.448  1.00 28.62  ?  419 ALA A N   1 
ATOM   3237  C  CA  . ALA A 1  419 ? 0.083   -25.449 20.142  1.00 28.81  ?  419 ALA A CA  1 
ATOM   3238  C  C   . ALA A 1  419 ? 1.248   -25.765 19.217  1.00 32.98  ?  419 ALA A C   1 
ATOM   3239  O  O   . ALA A 1  419 ? 1.162   -26.726 18.452  1.00 32.87  ?  419 ALA A O   1 
ATOM   3240  C  CB  . ALA A 1  419 ? -0.828  -24.447 19.454  1.00 29.08  ?  419 ALA A CB  1 
ATOM   3241  N  N   . THR A 1  420 ? 2.310   -24.929 19.239  1.00 29.26  ?  420 THR A N   1 
ATOM   3242  C  CA  . THR A 1  420 ? 3.402   -25.016 18.269  1.00 28.78  ?  420 THR A CA  1 
ATOM   3243  C  C   . THR A 1  420 ? 4.736   -25.575 18.752  1.00 33.57  ?  420 THR A C   1 
ATOM   3244  O  O   . THR A 1  420 ? 5.494   -26.084 17.926  1.00 33.76  ?  420 THR A O   1 
ATOM   3245  C  CB  . THR A 1  420 ? 3.652   -23.618 17.648  1.00 31.19  ?  420 THR A CB  1 
ATOM   3246  O  OG1 . THR A 1  420 ? 4.151   -22.731 18.658  1.00 29.13  ?  420 THR A OG1 1 
ATOM   3247  C  CG2 . THR A 1  420 ? 2.406   -23.030 16.995  1.00 28.83  ?  420 THR A CG2 1 
ATOM   3248  N  N   . GLY A 1  421 ? 5.062   -25.389 20.028  1.00 29.50  ?  421 GLY A N   1 
ATOM   3249  C  CA  . GLY A 1  421 ? 6.355   -25.795 20.563  1.00 29.37  ?  421 GLY A CA  1 
ATOM   3250  C  C   . GLY A 1  421 ? 7.503   -24.930 20.063  1.00 32.50  ?  421 GLY A C   1 
ATOM   3251  O  O   . GLY A 1  421 ? 8.665   -25.340 20.143  1.00 32.93  ?  421 GLY A O   1 
ATOM   3252  N  N   . ASN A 1  422 ? 7.189   -23.725 19.532  1.00 27.42  ?  422 ASN A N   1 
ATOM   3253  C  CA  . ASN A 1  422 ? 8.167   -22.775 19.015  1.00 25.99  ?  422 ASN A CA  1 
ATOM   3254  C  C   . ASN A 1  422 ? 8.069   -21.453 19.799  1.00 27.75  ?  422 ASN A C   1 
ATOM   3255  O  O   . ASN A 1  422 ? 7.053   -20.749 19.718  1.00 25.73  ?  422 ASN A O   1 
ATOM   3256  C  CB  . ASN A 1  422 ? 7.984   -22.572 17.498  1.00 24.06  ?  422 ASN A CB  1 
ATOM   3257  C  CG  . ASN A 1  422 ? 9.028   -21.676 16.858  1.00 38.96  ?  422 ASN A CG  1 
ATOM   3258  O  OD1 . ASN A 1  422 ? 9.192   -20.510 17.223  1.00 31.32  ?  422 ASN A OD1 1 
ATOM   3259  N  ND2 . ASN A 1  422 ? 9.714   -22.174 15.835  1.00 28.34  ?  422 ASN A ND2 1 
ATOM   3260  N  N   . SER A 1  423 ? 9.139   -21.128 20.556  1.00 24.53  ?  423 SER A N   1 
ATOM   3261  C  CA  . SER A 1  423 ? 9.244   -19.927 21.395  1.00 22.80  ?  423 SER A CA  1 
ATOM   3262  C  C   . SER A 1  423 ? 9.087   -18.588 20.635  1.00 25.39  ?  423 SER A C   1 
ATOM   3263  O  O   . SER A 1  423 ? 8.553   -17.635 21.210  1.00 24.97  ?  423 SER A O   1 
ATOM   3264  C  CB  . SER A 1  423 ? 10.542  -19.943 22.192  1.00 24.23  ?  423 SER A CB  1 
ATOM   3265  O  OG  . SER A 1  423 ? 11.669  -19.767 21.347  1.00 24.67  ?  423 SER A OG  1 
ATOM   3266  N  N   . ASN A 1  424 ? 9.560   -18.507 19.375  1.00 21.72  ?  424 ASN A N   1 
ATOM   3267  C  CA  . ASN A 1  424 ? 9.414   -17.280 18.566  1.00 21.91  ?  424 ASN A CA  1 
ATOM   3268  C  C   . ASN A 1  424 ? 7.972   -17.076 18.095  1.00 25.64  ?  424 ASN A C   1 
ATOM   3269  O  O   . ASN A 1  424 ? 7.521   -15.935 18.012  1.00 24.63  ?  424 ASN A O   1 
ATOM   3270  C  CB  . ASN A 1  424 ? 10.409  -17.218 17.415  1.00 23.15  ?  424 ASN A CB  1 
ATOM   3271  C  CG  . ASN A 1  424 ? 11.830  -17.077 17.900  1.00 34.41  ?  424 ASN A CG  1 
ATOM   3272  O  OD1 . ASN A 1  424 ? 12.404  -18.018 18.445  1.00 27.20  ?  424 ASN A OD1 1 
ATOM   3273  N  ND2 . ASN A 1  424 ? 12.398  -15.878 17.802  1.00 22.60  ?  424 ASN A ND2 1 
ATOM   3274  N  N   . ALA A 1  425 ? 7.242   -18.174 17.829  1.00 22.75  ?  425 ALA A N   1 
ATOM   3275  C  CA  . ALA A 1  425 ? 5.817   -18.108 17.476  1.00 23.15  ?  425 ALA A CA  1 
ATOM   3276  C  C   . ALA A 1  425 ? 5.066   -17.566 18.713  1.00 26.62  ?  425 ALA A C   1 
ATOM   3277  O  O   . ALA A 1  425 ? 4.193   -16.709 18.581  1.00 25.88  ?  425 ALA A O   1 
ATOM   3278  C  CB  . ALA A 1  425 ? 5.292   -19.492 17.117  1.00 24.35  ?  425 ALA A CB  1 
ATOM   3279  N  N   . GLY A 1  426 ? 5.455   -18.044 19.898  1.00 23.54  ?  426 GLY A N   1 
ATOM   3280  C  CA  . GLY A 1  426 ? 4.896   -17.598 21.171  1.00 23.19  ?  426 GLY A CA  1 
ATOM   3281  C  C   . GLY A 1  426 ? 5.107   -16.117 21.421  1.00 24.39  ?  426 GLY A C   1 
ATOM   3282  O  O   . GLY A 1  426 ? 4.159   -15.414 21.779  1.00 23.41  ?  426 GLY A O   1 
ATOM   3283  N  N   . VAL A 1  427 ? 6.343   -15.616 21.177  1.00 19.42  ?  427 VAL A N   1 
ATOM   3284  C  CA  . VAL A 1  427 ? 6.656   -14.200 21.395  1.00 19.40  ?  427 VAL A CA  1 
ATOM   3285  C  C   . VAL A 1  427 ? 5.911   -13.337 20.360  1.00 22.81  ?  427 VAL A C   1 
ATOM   3286  O  O   . VAL A 1  427 ? 5.460   -12.251 20.703  1.00 22.33  ?  427 VAL A O   1 
ATOM   3287  C  CB  . VAL A 1  427 ? 8.175   -13.885 21.518  1.00 23.17  ?  427 VAL A CB  1 
ATOM   3288  C  CG1 . VAL A 1  427 ? 8.856   -13.680 20.164  1.00 22.32  ?  427 VAL A CG1 1 
ATOM   3289  C  CG2 . VAL A 1  427 ? 8.418   -12.691 22.437  1.00 23.00  ?  427 VAL A CG2 1 
ATOM   3290  N  N   . ASN A 1  428 ? 5.712   -13.857 19.135  1.00 19.17  ?  428 ASN A N   1
[truncated: 3,507,243 more chars]
