# Supplementary material for: Peptide binder design with inverse folding and protein structure prediction
Source: Commun Chem. 2023 Oct 25;6:229. doi: 10.1038/s42004-023-01029-7 (PMC10600234; doi:10.1038/s42004-023-01029-7)
Supplement: Supplementary file 9 — Supplementary Software [file 42004_2023_1029_MOESM9_ESM.zip › binder_design/data/Foldseek_results/mmcif/5n28.cif]

data_5N28
# 
_entry.id   5N28 
# 
_audit_conform.dict_name       mmcif_pdbx.dic 
_audit_conform.dict_version    5.307 
_audit_conform.dict_location   http://mmcif.pdb.org/dictionaries/ascii/mmcif_pdbx.dic 
# 
loop_
_database_2.database_id 
_database_2.database_code 
PDB   5N28         
WWPDB D_1200003435 
# 
_pdbx_database_status.status_code                     REL 
_pdbx_database_status.status_code_sf                  REL 
_pdbx_database_status.status_code_mr                  ? 
_pdbx_database_status.entry_id                        5N28 
_pdbx_database_status.recvd_initial_deposition_date   2017-02-07 
_pdbx_database_status.SG_entry                        N 
_pdbx_database_status.deposit_site                    PDBE 
_pdbx_database_status.process_site                    PDBE 
_pdbx_database_status.status_code_cs                  ? 
_pdbx_database_status.methods_development_category    ? 
_pdbx_database_status.pdb_format_compatible           Y 
# 
loop_
_audit_author.name 
_audit_author.pdbx_ordinal 
_audit_author.identifier_ORCID 
'Wagner, T.'   1 0000-0002-3382-8969 
'Wegner, C.E.' 2 0000-0002-4339-6602 
'Ermler, U.'   3 0000-0002-9583-1418 
'Shima, S.'    4 0000-0003-1872-8705 
# 
_citation.abstract                  ? 
_citation.abstract_id_CAS           ? 
_citation.book_id_ISBN              ? 
_citation.book_publisher            ? 
_citation.book_publisher_city       ? 
_citation.book_title                ? 
_citation.coordinate_linkage        ? 
_citation.country                   US 
_citation.database_id_Medline       ? 
_citation.details                   ? 
_citation.id                        primary 
_citation.journal_abbrev            J.Bacteriol. 
_citation.journal_id_ASTM           JOBAAY 
_citation.journal_id_CSD            0767 
_citation.journal_id_ISSN           1098-5530 
_citation.journal_full              ? 
_citation.journal_issue             ? 
_citation.journal_volume            199 
_citation.language                  ? 
_citation.page_first                ? 
_citation.page_last                 ? 
_citation.title                     
;Phylogenetic and Structural Comparisons of the Three Types of Methyl Coenzyme M Reductase from Methanococcales and Methanobacteriales.
;
_citation.year                      2017 
_citation.database_id_CSD           ? 
_citation.pdbx_database_id_DOI      10.1128/JB.00197-17 
_citation.pdbx_database_id_PubMed   28559298 
_citation.unpublished_flag          ? 
# 
loop_
_citation_author.citation_id 
_citation_author.name 
_citation_author.ordinal 
_citation_author.identifier_ORCID 
primary 'Wagner, T.'   1 ? 
primary 'Wegner, C.E.' 2 ? 
primary 'Kahnt, J.'    3 ? 
primary 'Ermler, U.'   4 ? 
primary 'Shima, S.'    5 ? 
# 
_cell.angle_alpha                  90.00 
_cell.angle_alpha_esd              ? 
_cell.angle_beta                   107.80 
_cell.angle_beta_esd               ? 
_cell.angle_gamma                  90.00 
_cell.angle_gamma_esd              ? 
_cell.entry_id                     5N28 
_cell.details                      ? 
_cell.formula_units_Z              ? 
_cell.length_a                     103.680 
_cell.length_a_esd                 ? 
_cell.length_b                     81.160 
_cell.length_b_esd                 ? 
_cell.length_c                     154.950 
_cell.length_c_esd                 ? 
_cell.volume                       ? 
_cell.volume_esd                   ? 
_cell.Z_PDB                        4 
_cell.reciprocal_angle_alpha       ? 
_cell.reciprocal_angle_beta        ? 
_cell.reciprocal_angle_gamma       ? 
_cell.reciprocal_angle_alpha_esd   ? 
_cell.reciprocal_angle_beta_esd    ? 
_cell.reciprocal_angle_gamma_esd   ? 
_cell.reciprocal_length_a          ? 
_cell.reciprocal_length_b          ? 
_cell.reciprocal_length_c          ? 
_cell.reciprocal_length_a_esd      ? 
_cell.reciprocal_length_b_esd      ? 
_cell.reciprocal_length_c_esd      ? 
_cell.pdbx_unique_axis             ? 
# 
_symmetry.entry_id                         5N28 
_symmetry.cell_setting                     ? 
_symmetry.Int_Tables_number                4 
_symmetry.space_group_name_Hall            ? 
_symmetry.space_group_name_H-M             'P 1 21 1' 
_symmetry.pdbx_full_space_group_name_H-M   ? 
# 
loop_
_entity.id 
_entity.type 
_entity.src_method 
_entity.pdbx_description 
_entity.formula_weight 
_entity.pdbx_number_of_molecules 
_entity.pdbx_ec 
_entity.pdbx_mutation 
_entity.pdbx_fragment 
_entity.details 
1 polymer     nat 'Methyl-coenzyme M reductase subunit alpha'  61180.930 2  2.8.4.1 ? ? 
;IN CHAIN A AND D RESIDUE 260 IS A N1-METHYLHISTIDINE. RESIDUE 274 IS A C5-(S)-METHYLARGININE. RESIDUE 402 IS A C2-(S)-METHYLGLUTAMINE. RESIDUE 429 IS A POSSIBLE 6-HYDROXY-TRYPTOPHANE. RESIDUE 447 IS A THIOGLYCINE.
;
2 polymer     nat 'Methyl-coenzyme M reductase, beta subunit'  47541.703 2  2.8.4.1 ? ? ? 
3 polymer     nat 'Methyl-coenzyme M reductase, gamma subunit' 30274.383 2  2.8.4.1 ? ? ? 
4 non-polymer syn '1-THIOETHANESULFONIC ACID'                  142.197   2  ?       ? ? ? 
5 non-polymer syn 'Coenzyme B'                                 343.334   2  ?       ? ? ? 
6 non-polymer syn 'FACTOR 430'                                 906.580   2  ?       ? ? ? 
7 non-polymer syn 'POTASSIUM ION'                              39.098    1  ?       ? ? ? 
8 water       nat water                                        18.015    28 ?       ? ? ? 
# 
loop_
_entity_poly.entity_id 
_entity_poly.type 
_entity_poly.nstd_linkage 
_entity_poly.nstd_monomer 
_entity_poly.pdbx_seq_one_letter_code 
_entity_poly.pdbx_seq_one_letter_code_can 
_entity_poly.pdbx_strand_id 
_entity_poly.pdbx_target_identifier 
1 'polypeptide(L)' no yes 
;MGAEKKLFLKALKEKFEEDPKEKYTKFYVFGGWRQSARKREFVEAAEKLAEKRGGIPFYNPDIGVPLGQRKLMPYKLSGT
DYIVEGDDLHFMNNAAMQQFWDDIRRTVIVGMDTAHAVLEKRLGVEVTPETINEYMETINHALPGGAVVQEHMVEVHPAL
AWDCYAKIFTGDDELADEIDKKFLIDINKLFPEEQAEQLKAAIGKRTYQVSRVPTLVGRVCDGGTIARWSAMQIGMSFIT
AYKLCAGEAAIADFSYAAK(MHS)ADVIQMGTLLPAR(AGM)ARGPNEPGGIPFGILADVVQTTRVSDDPVEQSLEVVAS
GAMLYDQIWLGSYMSGGVGFTQYATASYTDDILDDFSYYGYDYVEKKYGICGAKPTMDVVEDIATEVTLYALECYDEFPA
LLEDHFGGS(MGN)RAAVAAAASGISVCMATGNSNAGLNG(TRX)YLSQILHKEYHSRLGFY(GL3)YDLQDQCGASNSL
SIRNDESSPLELRGPNYPNYAMNVGHQGEYAGITQAAHSARKDAFALNPLIKVAFADPSLVFDFSHPRKEFARGALREFE
PAGERDPIIPAH
;
;MGAEKKLFLKALKEKFEEDPKEKYTKFYVFGGWRQSARKREFVEAAEKLAEKRGGIPFYNPDIGVPLGQRKLMPYKLSGT
DYIVEGDDLHFMNNAAMQQFWDDIRRTVIVGMDTAHAVLEKRLGVEVTPETINEYMETINHALPGGAVVQEHMVEVHPAL
AWDCYAKIFTGDDELADEIDKKFLIDINKLFPEEQAEQLKAAIGKRTYQVSRVPTLVGRVCDGGTIARWSAMQIGMSFIT
AYKLCAGEAAIADFSYAAKHADVIQMGTLLPARRARGPNEPGGIPFGILADVVQTTRVSDDPVEQSLEVVASGAMLYDQI
WLGSYMSGGVGFTQYATASYTDDILDDFSYYGYDYVEKKYGICGAKPTMDVVEDIATEVTLYALECYDEFPALLEDHFGG
SQRAAVAAAASGISVCMATGNSNAGLNGWYLSQILHKEYHSRLGFYGYDLQDQCGASNSLSIRNDESSPLELRGPNYPNY
AMNVGHQGEYAGITQAAHSARKDAFALNPLIKVAFADPSLVFDFSHPRKEFARGALREFEPAGERDPIIPAH
;
A,D ? 
2 'polypeptide(L)' no no  
;MVKYEDKICLYNAKGELVEENVPLEAISPLYNPTIQKLVKDIKRTVAVNLAGIENALKTGAVGGKACVIPGRTLDLPIVE
NAETIMEYVDKLLRISPDDDTSVKLINDGKQMAVQLPSKRLEVAAEYSISMLNTAMALKEAIIKTFDVDMFDAPMVHAAI
LGRYPQVPDYMGANIASLLGAPTNLEGLGYALRNIMVNHYVATTKKNIMNAVAFASIMEQTAMFEMGDAIGSFERLHLLG
LAYQGLNADNLVIDLVKANGKNGTVGTVVASIVERALEDGVITEDKKMPSGFVLYKPVDVAKWNAYAAAGLVAAVIVNCG
AARAAQNVASTILYYNDIIEYETGLPGVDFGRAEGTAVGFSFFSHSIYGGGGPGIFNGNHIVTRHSKGFAIPPVCAAMCV
DAGTQMFSPEKTSALVGAVFSAIDEFREPLKYVIDGALAVKDKI
;
;MVKYEDKICLYNAKGELVEENVPLEAISPLYNPTIQKLVKDIKRTVAVNLAGIENALKTGAVGGKACVIPGRTLDLPIVE
NAETIMEYVDKLLRISPDDDTSVKLINDGKQMAVQLPSKRLEVAAEYSISMLNTAMALKEAIIKTFDVDMFDAPMVHAAI
LGRYPQVPDYMGANIASLLGAPTNLEGLGYALRNIMVNHYVATTKKNIMNAVAFASIMEQTAMFEMGDAIGSFERLHLLG
LAYQGLNADNLVIDLVKANGKNGTVGTVVASIVERALEDGVITEDKKMPSGFVLYKPVDVAKWNAYAAAGLVAAVIVNCG
AARAAQNVASTILYYNDIIEYETGLPGVDFGRAEGTAVGFSFFSHSIYGGGGPGIFNGNHIVTRHSKGFAIPPVCAAMCV
DAGTQMFSPEKTSALVGAVFSAIDEFREPLKYVIDGALAVKDKI
;
B,E ? 
3 'polypeptide(L)' no no  
;MAYKPQFYPGETKIAQNRRNHMNPEVELEKLREIPDEDVVKIMGHRQPGEDYKTIHPPLEEMDLPDDYVRDLVEPINGAK
EGHRIRYIQFADSMYFAPAQPYDRARTYMWRFRGVDTGTLSGRQVIEMRESDLEALSKNFLIDTAFFDPARCGIRGATVH
GHSLRLDENGLMFDALQRYVYDEKTGHVVYVKDQVGRPLDEPVDVGELLPEEKLREITTIYRKDGVPMREDKELLTIVKR
IHRARTLGGFCPTEDTFKQL
;
;MAYKPQFYPGETKIAQNRRNHMNPEVELEKLREIPDEDVVKIMGHRQPGEDYKTIHPPLEEMDLPDDYVRDLVEPINGAK
EGHRIRYIQFADSMYFAPAQPYDRARTYMWRFRGVDTGTLSGRQVIEMRESDLEALSKNFLIDTAFFDPARCGIRGATVH
GHSLRLDENGLMFDALQRYVYDEKTGHVVYVKDQVGRPLDEPVDVGELLPEEKLREITTIYRKDGVPMREDKELLTIVKR
IHRARTLGGFCPTEDTFKQL
;
C,F ? 
# 
loop_
_entity_poly_seq.entity_id 
_entity_poly_seq.num 
_entity_poly_seq.mon_id 
_entity_poly_seq.hetero 
1 1   MET n 
1 2   GLY n 
1 3   ALA n 
1 4   GLU n 
1 5   LYS n 
1 6   LYS n 
1 7   LEU n 
1 8   PHE n 
1 9   LEU n 
1 10  LYS n 
1 11  ALA n 
1 12  LEU n 
1 13  LYS n 
1 14  GLU n 
1 15  LYS n 
1 16  PHE n 
1 17  GLU n 
1 18  GLU n 
1 19  ASP n 
1 20  PRO n 
1 21  LYS n 
1 22  GLU n 
1 23  LYS n 
1 24  TYR n 
1 25  THR n 
1 26  LYS n 
1 27  PHE n 
1 28  TYR n 
1 29  VAL n 
1 30  PHE n 
1 31  GLY n 
1 32  GLY n 
1 33  TRP n 
1 34  ARG n 
1 35  GLN n 
1 36  SER n 
1 37  ALA n 
1 38  ARG n 
1 39  LYS n 
1 40  ARG n 
1 41  GLU n 
1 42  PHE n 
1 43  VAL n 
1 44  GLU n 
1 45  ALA n 
1 46  ALA n 
1 47  GLU n 
1 48  LYS n 
1 49  LEU n 
1 50  ALA n 
1 51  GLU n 
1 52  LYS n 
1 53  ARG n 
1 54  GLY n 
1 55  GLY n 
1 56  ILE n 
1 57  PRO n 
1 58  PHE n 
1 59  TYR n 
1 60  ASN n 
1 61  PRO n 
1 62  ASP n 
1 63  ILE n 
1 64  GLY n 
1 65  VAL n 
1 66  PRO n 
1 67  LEU n 
1 68  GLY n 
1 69  GLN n 
1 70  ARG n 
1 71  LYS n 
1 72  LEU n 
1 73  MET n 
1 74  PRO n 
1 75  TYR n 
1 76  LYS n 
1 77  LEU n 
1 78  SER n 
1 79  GLY n 
1 80  THR n 
1 81  ASP n 
1 82  TYR n 
1 83  ILE n 
1 84  VAL n 
1 85  GLU n 
1 86  GLY n 
1 87  ASP n 
1 88  ASP n 
1 89  LEU n 
1 90  HIS n 
1 91  PHE n 
1 92  MET n 
1 93  ASN n 
1 94  ASN n 
1 95  ALA n 
1 96  ALA n 
1 97  MET n 
1 98  GLN n 
1 99  GLN n 
1 100 PHE n 
1 101 TRP n 
1 102 ASP n 
1 103 ASP n 
1 104 ILE n 
1 105 ARG n 
1 106 ARG n 
1 107 THR n 
1 108 VAL n 
1 109 ILE n 
1 110 VAL n 
1 111 GLY n 
1 112 MET n 
1 113 ASP n 
1 114 THR n 
1 115 ALA n 
1 116 HIS n 
1 117 ALA n 
1 118 VAL n 
1 119 LEU n 
1 120 GLU n 
1 121 LYS n 
1 122 ARG n 
1 123 LEU n 
1 124 GLY n 
1 125 VAL n 
1 126 GLU n 
1 127 VAL n 
1 128 THR n 
1 129 PRO n 
1 130 GLU n 
1 131 THR n 
1 132 ILE n 
1 133 ASN n 
1 134 GLU n 
1 135 TYR n 
1 136 MET n 
1 137 GLU n 
1 138 THR n 
1 139 ILE n 
1 140 ASN n 
1 141 HIS n 
1 142 ALA n 
1 143 LEU n 
1 144 PRO n 
1 145 GLY n 
1 146 GLY n 
1 147 ALA n 
1 148 VAL n 
1 149 VAL n 
1 150 GLN n 
1 151 GLU n 
1 152 HIS n 
1 153 MET n 
1 154 VAL n 
1 155 GLU n 
1 156 VAL n 
1 157 HIS n 
1 158 PRO n 
1 159 ALA n 
1 160 LEU n 
1 161 ALA n 
1 162 TRP n 
1 163 ASP n 
1 164 CYS n 
1 165 TYR n 
1 166 ALA n 
1 167 LYS n 
1 168 ILE n 
1 169 PHE n 
1 170 THR n 
1 171 GLY n 
1 172 ASP n 
1 173 ASP n 
1 174 GLU n 
1 175 LEU n 
1 176 ALA n 
1 177 ASP n 
1 178 GLU n 
1 179 ILE n 
1 180 ASP n 
1 181 LYS n 
1 182 LYS n 
1 183 PHE n 
1 184 LEU n 
1 185 ILE n 
1 186 ASP n 
1 187 ILE n 
1 188 ASN n 
1 189 LYS n 
1 190 LEU n 
1 191 PHE n 
1 192 PRO n 
1 193 GLU n 
1 194 GLU n 
1 195 GLN n 
1 196 ALA n 
1 197 GLU n 
1 198 GLN n 
1 199 LEU n 
1 200 LYS n 
1 201 ALA n 
1 202 ALA n 
1 203 ILE n 
1 204 GLY n 
1 205 LYS n 
1 206 ARG n 
1 207 THR n 
1 208 TYR n 
1 209 GLN n 
1 210 VAL n 
1 211 SER n 
1 212 ARG n 
1 213 VAL n 
1 214 PRO n 
1 215 THR n 
1 216 LEU n 
1 217 VAL n 
1 218 GLY n 
1 219 ARG n 
1 220 VAL n 
1 221 CYS n 
1 222 ASP n 
1 223 GLY n 
1 224 GLY n 
1 225 THR n 
1 226 ILE n 
1 227 ALA n 
1 228 ARG n 
1 229 TRP n 
1 230 SER n 
1 231 ALA n 
1 232 MET n 
1 233 GLN n 
1 234 ILE n 
1 235 GLY n 
1 236 MET n 
1 237 SER n 
1 238 PHE n 
1 239 ILE n 
1 240 THR n 
1 241 ALA n 
1 242 TYR n 
1 243 LYS n 
1 244 LEU n 
1 245 CYS n 
1 246 ALA n 
1 247 GLY n 
1 248 GLU n 
1 249 ALA n 
1 250 ALA n 
1 251 ILE n 
1 252 ALA n 
1 253 ASP n 
1 254 PHE n 
1 255 SER n 
1 256 TYR n 
1 257 ALA n 
1 258 ALA n 
1 259 LYS n 
1 260 MHS n 
1 261 ALA n 
1 262 ASP n 
1 263 VAL n 
1 264 ILE n 
1 265 GLN n 
1 266 MET n 
1 267 GLY n 
1 268 THR n 
1 269 LEU n 
1 270 LEU n 
1 271 PRO n 
1 272 ALA n 
1 273 ARG n 
1 274 AGM n 
1 275 ALA n 
1 276 ARG n 
1 277 GLY n 
1 278 PRO n 
1 279 ASN n 
1 280 GLU n 
1 281 PRO n 
1 282 GLY n 
1 283 GLY n 
1 284 ILE n 
1 285 PRO n 
1 286 PHE n 
1 287 GLY n 
1 288 ILE n 
1 289 LEU n 
1 290 ALA n 
1 291 ASP n 
1 292 VAL n 
1 293 VAL n 
1 294 GLN n 
1 295 THR n 
1 296 THR n 
1 297 ARG n 
1 298 VAL n 
1 299 SER n 
1 300 ASP n 
1 301 ASP n 
1 302 PRO n 
1 303 VAL n 
1 304 GLU n 
1 305 GLN n 
1 306 SER n 
1 307 LEU n 
1 308 GLU n 
1 309 VAL n 
1 310 VAL n 
1 311 ALA n 
1 312 SER n 
1 313 GLY n 
1 314 ALA n 
1 315 MET n 
1 316 LEU n 
1 317 TYR n 
1 318 ASP n 
1 319 GLN n 
1 320 ILE n 
1 321 TRP n 
1 322 LEU n 
1 323 GLY n 
1 324 SER n 
1 325 TYR n 
1 326 MET n 
1 327 SER n 
1 328 GLY n 
1 329 GLY n 
1 330 VAL n 
1 331 GLY n 
1 332 PHE n 
1 333 THR n 
1 334 GLN n 
1 335 TYR n 
1 336 ALA n 
1 337 THR n 
1 338 ALA n 
1 339 SER n 
1 340 TYR n 
1 341 THR n 
1 342 ASP n 
1 343 ASP n 
1 344 ILE n 
1 345 LEU n 
1 346 ASP n 
1 347 ASP n 
1 348 PHE n 
1 349 SER n 
1 350 TYR n 
1 351 TYR n 
1 352 GLY n 
1 353 TYR n 
1 354 ASP n 
1 355 TYR n 
1 356 VAL n 
1 357 GLU n 
1 358 LYS n 
1 359 LYS n 
1 360 TYR n 
1 361 GLY n 
1 362 ILE n 
1 363 CYS n 
1 364 GLY n 
1 365 ALA n 
1 366 LYS n 
1 367 PRO n 
1 368 THR n 
1 369 MET n 
1 370 ASP n 
1 371 VAL n 
1 372 VAL n 
1 373 GLU n 
1 374 ASP n 
1 375 ILE n 
1 376 ALA n 
1 377 THR n 
1 378 GLU n 
1 379 VAL n 
1 380 THR n 
1 381 LEU n 
1 382 TYR n 
1 383 ALA n 
1 384 LEU n 
1 385 GLU n 
1 386 CYS n 
1 387 TYR n 
1 388 ASP n 
1 389 GLU n 
1 390 PHE n 
1 391 PRO n 
1 392 ALA n 
1 393 LEU n 
1 394 LEU n 
1 395 GLU n 
1 396 ASP n 
1 397 HIS n 
1 398 PHE n 
1 399 GLY n 
1 400 GLY n 
1 401 SER n 
1 402 MGN n 
1 403 ARG n 
1 404 ALA n 
1 405 ALA n 
1 406 VAL n 
1 407 ALA n 
1 408 ALA n 
1 409 ALA n 
1 410 ALA n 
1 411 SER n 
1 412 GLY n 
1 413 ILE n 
1 414 SER n 
1 415 VAL n 
1 416 CYS n 
1 417 MET n 
1 418 ALA n 
1 419 THR n 
1 420 GLY n 
1 421 ASN n 
1 422 SER n 
1 423 ASN n 
1 424 ALA n 
1 425 GLY n 
1 426 LEU n 
1 427 ASN n 
1 428 GLY n 
1 429 TRX n 
1 430 TYR n 
1 431 LEU n 
1 432 SER n 
1 433 GLN n 
1 434 ILE n 
1 435 LEU n 
1 436 HIS n 
1 437 LYS n 
1 438 GLU n 
1 439 TYR n 
1 440 HIS n 
1 441 SER n 
1 442 ARG n 
1 443 LEU n 
1 444 GLY n 
1 445 PHE n 
1 446 TYR n 
1 447 GL3 n 
1 448 TYR n 
1 449 ASP n 
1 450 LEU n 
1 451 GLN n 
1 452 ASP n 
1 453 GLN n 
1 454 CYS n 
1 455 GLY n 
1 456 ALA n 
1 457 SER n 
1 458 ASN n 
1 459 SER n 
1 460 LEU n 
1 461 SER n 
1 462 ILE n 
1 463 ARG n 
1 464 ASN n 
1 465 ASP n 
1 466 GLU n 
1 467 SER n 
1 468 SER n 
1 469 PRO n 
1 470 LEU n 
1 471 GLU n 
1 472 LEU n 
1 473 ARG n 
1 474 GLY n 
1 475 PRO n 
1 476 ASN n 
1 477 TYR n 
1 478 PRO n 
1 479 ASN n 
1 480 TYR n 
1 481 ALA n 
1 482 MET n 
1 483 ASN n 
1 484 VAL n 
1 485 GLY n 
1 486 HIS n 
1 487 GLN n 
1 488 GLY n 
1 489 GLU n 
1 490 TYR n 
1 491 ALA n 
1 492 GLY n 
1 493 ILE n 
1 494 THR n 
1 495 GLN n 
1 496 ALA n 
1 497 ALA n 
1 498 HIS n 
1 499 SER n 
1 500 ALA n 
1 501 ARG n 
1 502 LYS n 
1 503 ASP n 
1 504 ALA n 
1 505 PHE n 
1 506 ALA n 
1 507 LEU n 
1 508 ASN n 
1 509 PRO n 
1 510 LEU n 
1 511 ILE n 
1 512 LYS n 
1 513 VAL n 
1 514 ALA n 
1 515 PHE n 
1 516 ALA n 
1 517 ASP n 
1 518 PRO n 
1 519 SER n 
1 520 LEU n 
1 521 VAL n 
1 522 PHE n 
1 523 ASP n 
1 524 PHE n 
1 525 SER n 
1 526 HIS n 
1 527 PRO n 
1 528 ARG n 
1 529 LYS n 
1 530 GLU n 
1 531 PHE n 
1 532 ALA n 
1 533 ARG n 
1 534 GLY n 
1 535 ALA n 
1 536 LEU n 
1 537 ARG n 
1 538 GLU n 
1 539 PHE n 
1 540 GLU n 
1 541 PRO n 
1 542 ALA n 
1 543 GLY n 
1 544 GLU n 
1 545 ARG n 
1 546 ASP n 
1 547 PRO n 
1 548 ILE n 
1 549 ILE n 
1 550 PRO n 
1 551 ALA n 
1 552 HIS n 
2 1   MET n 
2 2   VAL n 
2 3   LYS n 
2 4   TYR n 
2 5   GLU n 
2 6   ASP n 
2 7   LYS n 
2 8   ILE n 
2 9   CYS n 
2 10  LEU n 
2 11  TYR n 
2 12  ASN n 
2 13  ALA n 
2 14  LYS n 
2 15  GLY n 
2 16  GLU n 
2 17  LEU n 
2 18  VAL n 
2 19  GLU n 
2 20  GLU n 
2 21  ASN n 
2 22  VAL n 
2 23  PRO n 
2 24  LEU n 
2 25  GLU n 
2 26  ALA n 
2 27  ILE n 
2 28  SER n 
2 29  PRO n 
2 30  LEU n 
2 31  TYR n 
2 32  ASN n 
2 33  PRO n 
2 34  THR n 
2 35  ILE n 
2 36  GLN n 
2 37  LYS n 
2 38  LEU n 
2 39  VAL n 
2 40  LYS n 
2 41  ASP n 
2 42  ILE n 
2 43  LYS n 
2 44  ARG n 
2 45  THR n 
2 46  VAL n 
2 47  ALA n 
2 48  VAL n 
2 49  ASN n 
2 50  LEU n 
2 51  ALA n 
2 52  GLY n 
2 53  ILE n 
2 54  GLU n 
2 55  ASN n 
2 56  ALA n 
2 57  LEU n 
2 58  LYS n 
2 59  THR n 
2 60  GLY n 
2 61  ALA n 
2 62  VAL n 
2 63  GLY n 
2 64  GLY n 
2 65  LYS n 
2 66  ALA n 
2 67  CYS n 
2 68  VAL n 
2 69  ILE n 
2 70  PRO n 
2 71  GLY n 
2 72  ARG n 
2 73  THR n 
2 74  LEU n 
2 75  ASP n 
2 76  LEU n 
2 77  PRO n 
2 78  ILE n 
2 79  VAL n 
2 80  GLU n 
2 81  ASN n 
2 82  ALA n 
2 83  GLU n 
2 84  THR n 
2 85  ILE n 
2 86  MET n 
2 87  GLU n 
2 88  TYR n 
2 89  VAL n 
2 90  ASP n 
2 91  LYS n 
2 92  LEU n 
2 93  LEU n 
2 94  ARG n 
2 95  ILE n 
2 96  SER n 
2 97  PRO n 
2 98  ASP n 
2 99  ASP n 
2 100 ASP n 
2 101 THR n 
2 102 SER n 
2 103 VAL n 
2 104 LYS n 
2 105 LEU n 
2 106 ILE n 
2 107 ASN n 
2 108 ASP n 
2 109 GLY n 
2 110 LYS n 
2 111 GLN n 
2 112 MET n 
2 113 ALA n 
2 114 VAL n 
2 115 GLN n 
2 116 LEU n 
2 117 PRO n 
2 118 SER n 
2 119 LYS n 
2 120 ARG n 
2 121 LEU n 
2 122 GLU n 
2 123 VAL n 
2 124 ALA n 
2 125 ALA n 
2 126 GLU n 
2 127 TYR n 
2 128 SER n 
2 129 ILE n 
2 130 SER n 
2 131 MET n 
2 132 LEU n 
2 133 ASN n 
2 134 THR n 
2 135 ALA n 
2 136 MET n 
2 137 ALA n 
2 138 LEU n 
2 139 LYS n 
2 140 GLU n 
2 141 ALA n 
2 142 ILE n 
2 143 ILE n 
2 144 LYS n 
2 145 THR n 
2 146 PHE n 
2 147 ASP n 
2 148 VAL n 
2 149 ASP n 
2 150 MET n 
2 151 PHE n 
2 152 ASP n 
2 153 ALA n 
2 154 PRO n 
2 155 MET n 
2 156 VAL n 
2 157 HIS n 
2 158 ALA n 
2 159 ALA n 
2 160 ILE n 
2 161 LEU n 
2 162 GLY n 
2 163 ARG n 
2 164 TYR n 
2 165 PRO n 
2 166 GLN n 
2 167 VAL n 
2 168 PRO n 
2 169 ASP n 
2 170 TYR n 
2 171 MET n 
2 172 GLY n 
2 173 ALA n 
2 174 ASN n 
2 175 ILE n 
2 176 ALA n 
2 177 SER n 
2 178 LEU n 
2 179 LEU n 
2 180 GLY n 
2 181 ALA n 
2 182 PRO n 
2 183 THR n 
2 184 ASN n 
2 185 LEU n 
2 186 GLU n 
2 187 GLY n 
2 188 LEU n 
2 189 GLY n 
2 190 TYR n 
2 191 ALA n 
2 192 LEU n 
2 193 ARG n 
2 194 ASN n 
2 195 ILE n 
2 196 MET n 
2 197 VAL n 
2 198 ASN n 
2 199 HIS n 
2 200 TYR n 
2 201 VAL n 
2 202 ALA n 
2 203 THR n 
2 204 THR n 
2 205 LYS n 
2 206 LYS n 
2 207 ASN n 
2 208 ILE n 
2 209 MET n 
2 210 ASN n 
2 211 ALA n 
2 212 VAL n 
2 213 ALA n 
2 214 PHE n 
2 215 ALA n 
2 216 SER n 
2 217 ILE n 
2 218 MET n 
2 219 GLU n 
2 220 GLN n 
2 221 THR n 
2 222 ALA n 
2 223 MET n 
2 224 PHE n 
2 225 GLU n 
2 226 MET n 
2 227 GLY n 
2 228 ASP n 
2 229 ALA n 
2 230 ILE n 
2 231 GLY n 
2 232 SER n 
2 233 PHE n 
2 234 GLU n 
2 235 ARG n 
2 236 LEU n 
2 237 HIS n 
2 238 LEU n 
2 239 LEU n 
2 240 GLY n 
2 241 LEU n 
2 242 ALA n 
2 243 TYR n 
2 244 GLN n 
2 245 GLY n 
2 246 LEU n 
2 247 ASN n 
2 248 ALA n 
2 249 ASP n 
2 250 ASN n 
2 251 LEU n 
2 252 VAL n 
2 253 ILE n 
2 254 ASP n 
2 255 LEU n 
2 256 VAL n 
2 257 LYS n 
2 258 ALA n 
2 259 ASN n 
2 260 GLY n 
2 261 LYS n 
2 262 ASN n 
2 263 GLY n 
2 264 THR n 
2 265 VAL n 
2 266 GLY n 
2 267 THR n 
2 268 VAL n 
2 269 VAL n 
2 270 ALA n 
2 271 SER n 
2 272 ILE n 
2 273 VAL n 
2 274 GLU n 
2 275 ARG n 
2 276 ALA n 
2 277 LEU n 
2 278 GLU n 
2 279 ASP n 
2 280 GLY n 
2 281 VAL n 
2 282 ILE n 
2 283 THR n 
2 284 GLU n 
2 285 ASP n 
2 286 LYS n 
2 287 LYS n 
2 288 MET n 
2 289 PRO n 
2 290 SER n 
2 291 GLY n 
2 292 PHE n 
2 293 VAL n 
2 294 LEU n 
2 295 TYR n 
2 296 LYS n 
2 297 PRO n 
2 298 VAL n 
2 299 ASP n 
2 300 VAL n 
2 301 ALA n 
2 302 LYS n 
2 303 TRP n 
2 304 ASN n 
2 305 ALA n 
2 306 TYR n 
2 307 ALA n 
2 308 ALA n 
2 309 ALA n 
2 310 GLY n 
2 311 LEU n 
2 312 VAL n 
2 313 ALA n 
2 314 ALA n 
2 315 VAL n 
2 316 ILE n 
2 317 VAL n 
2 318 ASN n 
2 319 CYS n 
2 320 GLY n 
2 321 ALA n 
2 322 ALA n 
2 323 ARG n 
2 324 ALA n 
2 325 ALA n 
2 326 GLN n 
2 327 ASN n 
2 328 VAL n 
2 329 ALA n 
2 330 SER n 
2 331 THR n 
2 332 ILE n 
2 333 LEU n 
2 334 TYR n 
2 335 TYR n 
2 336 ASN n 
2 337 ASP n 
2 338 ILE n 
2 339 ILE n 
2 340 GLU n 
2 341 TYR n 
2 342 GLU n 
2 343 THR n 
2 344 GLY n 
2 345 LEU n 
2 346 PRO n 
2 347 GLY n 
2 348 VAL n 
2 349 ASP n 
2 350 PHE n 
2 351 GLY n 
2 352 ARG n 
2 353 ALA n 
2 354 GLU n 
2 355 GLY n 
2 356 THR n 
2 357 ALA n 
2 358 VAL n 
2 359 GLY n 
2 360 PHE n 
2 361 SER n 
2 362 PHE n 
2 363 PHE n 
2 364 SER n 
2 365 HIS n 
2 366 SER n 
2 367 ILE n 
2 368 TYR n 
2 369 GLY n 
2 370 GLY n 
2 371 GLY n 
2 372 GLY n 
2 373 PRO n 
2 374 GLY n 
2 375 ILE n 
2 376 PHE n 
2 377 ASN n 
2 378 GLY n 
2 379 ASN n 
2 380 HIS n 
2 381 ILE n 
2 382 VAL n 
2 383 THR n 
2 384 ARG n 
2 385 HIS n 
2 386 SER n 
2 387 LYS n 
2 388 GLY n 
2 389 PHE n 
2 390 ALA n 
2 391 ILE n 
2 392 PRO n 
2 393 PRO n 
2 394 VAL n 
2 395 CYS n 
2 396 ALA n 
2 397 ALA n 
2 398 MET n 
2 399 CYS n 
2 400 VAL n 
2 401 ASP n 
2 402 ALA n 
2 403 GLY n 
2 404 THR n 
2 405 GLN n 
2 406 MET n 
2 407 PHE n 
2 408 SER n 
2 409 PRO n 
2 410 GLU n 
2 411 LYS n 
2 412 THR n 
2 413 SER n 
2 414 ALA n 
2 415 LEU n 
2 416 VAL n 
2 417 GLY n 
2 418 ALA n 
2 419 VAL n 
2 420 PHE n 
2 421 SER n 
2 422 ALA n 
2 423 ILE n 
2 424 ASP n 
2 425 GLU n 
2 426 PHE n 
2 427 ARG n 
2 428 GLU n 
2 429 PRO n 
2 430 LEU n 
2 431 LYS n 
2 432 TYR n 
2 433 VAL n 
2 434 ILE n 
2 435 ASP n 
2 436 GLY n 
2 437 ALA n 
2 438 LEU n 
2 439 ALA n 
2 440 VAL n 
2 441 LYS n 
2 442 ASP n 
2 443 LYS n 
2 444 ILE n 
3 1   MET n 
3 2   ALA n 
3 3   TYR n 
3 4   LYS n 
3 5   PRO n 
3 6   GLN n 
3 7   PHE n 
3 8   TYR n 
3 9   PRO n 
3 10  GLY n 
3 11  GLU n 
3 12  THR n 
3 13  LYS n 
3 14  ILE n 
3 15  ALA n 
3 16  GLN n 
3 17  ASN n 
3 18  ARG n 
3 19  ARG n 
3 20  ASN n 
3 21  HIS n 
3 22  MET n 
3 23  ASN n 
3 24  PRO n 
3 25  GLU n 
3 26  VAL n 
3 27  GLU n 
3 28  LEU n 
3 29  GLU n 
3 30  LYS n 
3 31  LEU n 
3 32  ARG n 
3 33  GLU n 
3 34  ILE n 
3 35  PRO n 
3 36  ASP n 
3 37  GLU n 
3 38  ASP n 
3 39  VAL n 
3 40  VAL n 
3 41  LYS n 
3 42  ILE n 
3 43  MET n 
3 44  GLY n 
3 45  HIS n 
3 46  ARG n 
3 47  GLN n 
3 48  PRO n 
3 49  GLY n 
3 50  GLU n 
3 51  ASP n 
3 52  TYR n 
3 53  LYS n 
3 54  THR n 
3 55  ILE n 
3 56  HIS n 
3 57  PRO n 
3 58  PRO n 
3 59  LEU n 
3 60  GLU n 
3 61  GLU n 
3 62  MET n 
3 63  ASP n 
3 64  LEU n 
3 65  PRO n 
3 66  ASP n 
3 67  ASP n 
3 68  TYR n 
3 69  VAL n 
3 70  ARG n 
3 71  ASP n 
3 72  LEU n 
3 73  VAL n 
3 74  GLU n 
3 75  PRO n 
3 76  ILE n 
3 77  ASN n 
3 78  GLY n 
3 79  ALA n 
3 80  LYS n 
3 81  GLU n 
3 82  GLY n 
3 83  HIS n 
3 84  ARG n 
3 85  ILE n 
3 86  ARG n 
3 87  TYR n 
3 88  ILE n 
3 89  GLN n 
3 90  PHE n 
3 91  ALA n 
3 92  ASP n 
3 93  SER n 
3 94  MET n 
3 95  TYR n 
3 96  PHE n 
3 97  ALA n 
3 98  PRO n 
3 99  ALA n 
3 100 GLN n 
3 101 PRO n 
3 102 TYR n 
3 103 ASP n 
3 104 ARG n 
3 105 ALA n 
3 106 ARG n 
3 107 THR n 
3 108 TYR n 
3 109 MET n 
3 110 TRP n 
3 111 ARG n 
3 112 PHE n 
3 113 ARG n 
3 114 GLY n 
3 115 VAL n 
3 116 ASP n 
3 117 THR n 
3 118 GLY n 
3 119 THR n 
3 120 LEU n 
3 121 SER n 
3 122 GLY n 
3 123 ARG n 
3 124 GLN n 
3 125 VAL n 
3 126 ILE n 
3 127 GLU n 
3 128 MET n 
3 129 ARG n 
3 130 GLU n 
3 131 SER n 
3 132 ASP n 
3 133 LEU n 
3 134 GLU n 
3 135 ALA n 
3 136 LEU n 
3 137 SER n 
3 138 LYS n 
3 139 ASN n 
3 140 PHE n 
3 141 LEU n 
3 142 ILE n 
3 143 ASP n 
3 144 THR n 
3 145 ALA n 
3 146 PHE n 
3 147 PHE n 
3 148 ASP n 
3 149 PRO n 
3 150 ALA n 
3 151 ARG n 
3 152 CYS n 
3 153 GLY n 
3 154 ILE n 
3 155 ARG n 
3 156 GLY n 
3 157 ALA n 
3 158 THR n 
3 159 VAL n 
3 160 HIS n 
3 161 GLY n 
3 162 HIS n 
3 163 SER n 
3 164 LEU n 
3 165 ARG n 
3 166 LEU n 
3 167 ASP n 
3 168 GLU n 
3 169 ASN n 
3 170 GLY n 
3 171 LEU n 
3 172 MET n 
3 173 PHE n 
3 174 ASP n 
3 175 ALA n 
3 176 LEU n 
3 177 GLN n 
3 178 ARG n 
3 179 TYR n 
3 180 VAL n 
3 181 TYR n 
3 182 ASP n 
3 183 GLU n 
3 184 LYS n 
3 185 THR n 
3 186 GLY n 
3 187 HIS n 
3 188 VAL n 
3 189 VAL n 
3 190 TYR n 
3 191 VAL n 
3 192 LYS n 
3 193 ASP n 
3 194 GLN n 
3 195 VAL n 
3 196 GLY n 
3 197 ARG n 
3 198 PRO n 
3 199 LEU n 
3 200 ASP n 
3 201 GLU n 
3 202 PRO n 
3 203 VAL n 
3 204 ASP n 
3 205 VAL n 
3 206 GLY n 
3 207 GLU n 
3 208 LEU n 
3 209 LEU n 
3 210 PRO n 
3 211 GLU n 
3 212 GLU n 
3 213 LYS n 
3 214 LEU n 
3 215 ARG n 
3 216 GLU n 
3 217 ILE n 
3 218 THR n 
3 219 THR n 
3 220 ILE n 
3 221 TYR n 
3 222 ARG n 
3 223 LYS n 
3 224 ASP n 
3 225 GLY n 
3 226 VAL n 
3 227 PRO n 
3 228 MET n 
3 229 ARG n 
3 230 GLU n 
3 231 ASP n 
3 232 LYS n 
3 233 GLU n 
3 234 LEU n 
3 235 LEU n 
3 236 THR n 
3 237 ILE n 
3 238 VAL n 
3 239 LYS n 
3 240 ARG n 
3 241 ILE n 
3 242 HIS n 
3 243 ARG n 
3 244 ALA n 
3 245 ARG n 
3 246 THR n 
3 247 LEU n 
3 248 GLY n 
3 249 GLY n 
3 250 PHE n 
3 251 CYS n 
3 252 PRO n 
3 253 THR n 
3 254 GLU n 
3 255 ASP n 
3 256 THR n 
3 257 PHE n 
3 258 LYS n 
3 259 GLN n 
3 260 LEU n 
# 
loop_
_entity_src_nat.entity_id 
_entity_src_nat.pdbx_src_id 
_entity_src_nat.pdbx_alt_source_flag 
_entity_src_nat.pdbx_beg_seq_num 
_entity_src_nat.pdbx_end_seq_num 
_entity_src_nat.common_name 
_entity_src_nat.pdbx_organism_scientific 
_entity_src_nat.pdbx_ncbi_taxonomy_id 
_entity_src_nat.genus 
_entity_src_nat.species 
_entity_src_nat.strain 
_entity_src_nat.tissue 
_entity_src_nat.tissue_fraction 
_entity_src_nat.pdbx_secretion 
_entity_src_nat.pdbx_fragment 
_entity_src_nat.pdbx_variant 
_entity_src_nat.pdbx_cell_line 
_entity_src_nat.pdbx_atcc 
_entity_src_nat.pdbx_cellular_location 
_entity_src_nat.pdbx_organ 
_entity_src_nat.pdbx_organelle 
_entity_src_nat.pdbx_cell 
_entity_src_nat.pdbx_plasmid_name 
_entity_src_nat.pdbx_plasmid_details 
_entity_src_nat.details 
1 1 sample 1 552 ? 'Methanotorris formicicus Mc-S-70' 647171 ? ? ? / ? ? ? Wild-type / / ? / ? ? ? DSMZ ? 
2 1 sample 1 444 ? 'Methanotorris formicicus Mc-S-70' 647171 ? ? ? / ? ? ? Wild-type / / ? / ? ? ? DSMZ ? 
3 1 sample 1 260 ? 'Methanotorris formicicus Mc-S-70' 647171 ? ? ? / ? ? ? Wild-type / / ? / ? ? ? DSMZ ? 
# 
loop_
_struct_ref.id 
_struct_ref.db_name 
_struct_ref.db_code 
_struct_ref.pdbx_db_accession 
_struct_ref.pdbx_db_isoform 
_struct_ref.entity_id 
_struct_ref.pdbx_seq_one_letter_code 
_struct_ref.pdbx_align_begin 
1 UNP H1KXL5_9EURY H1KXL5 ? 1 
;MGAEKKLFLKALKEKFEEDPKEKYTKFYVFGGWRQSARKREFVEAAEKLAEKRGGIPFYNPDIGVPLGQRKLMPYKLSGT
DYIVEGDDLHFMNNAAMQQFWDDIRRTVIVGMDTAHAVLEKRLGVEVTPETINEYMETINHALPGGAVVQEHMVEVHPAL
AWDCYAKIFTGDDELADEIDKKFLIDINKLFPEEQAEQLKAAIGKRTYQVSRVPTLVGRVCDGGTIARWSAMQIGMSFIT
AYKLCAGEAAIADFSYAAKHADVIQMGTLLPARRARGPNEPGGIPFGILADVVQTTRVSDDPVEQSLEVVASGAMLYDQI
WLGSYMSGGVGFTQYATASYTDDILDDFSYYGYDYVEKKYGICGAKPTMDVVEDIATEVTLYALECYDEFPALLEDHFGG
SQRAAVAAAASGISVCMATGNSNAGLNGWYLSQILHKEYHSRLGFYGYDLQDQCGASNSLSIRNDESSPLELRGPNYPNY
AMNVGHQGEYAGITQAAHSARKDAFALNPLIKVAFADPSLVFDFSHPRKEFARGALREFEPAGERDPIIPAH
;
1 
2 UNP H1KXL9_9EURY H1KXL9 ? 2 
;MVKYEDKICLYNAKGELVEENVPLEAISPLYNPTIQKLVKDIKRTVAVNLAGIENALKTGAVGGKACVIPGRTLDLPIVE
NAETIMEYVDKLLRISPDDDTSVKLINDGKQMAVQLPSKRLEVAAEYSISMLNTAMALKEAIIKTFDVDMFDAPMVHAAI
LGRYPQVPDYMGANIASLLGAPTNLEGLGYALRNIMVNHYVATTKKNIMNAVAFASIMEQTAMFEMGDAIGSFERLHLLG
LAYQGLNADNLVIDLVKANGKNGTVGTVVASIVERALEDGVITEDKKMPSGFVLYKPVDVAKWNAYAAAGLVAAVIVNCG
AARAAQNVASTILYYNDIIEYETGLPGVDFGRAEGTAVGFSFFSHSIYGGGGPGIFNGNHIVTRHSKGFAIPPVCAAMCV
DAGTQMFSPEKTSALVGAVFSAIDEFREPLKYVIDGALAVKDKI
;
1 
3 UNP H1KXL6_9EURY H1KXL6 ? 3 
;MAYKPQFYPGETKIAQNRRNHMNPEVELEKLREIPDEDVVKIMGHRQPGEDYKTIHPPLEEMDLPDDYVRDLVEPINGAK
EGHRIRYIQFADSMYFAPAQPYDRARTYMWRFRGVDTGTLSGRQVIEMRESDLEALSKNFLIDTAFFDPARCGIRGATVH
GHSLRLDENGLMFDALQRYVYDEKTGHVVYVKDQVGRPLDEPVDVGELLPEEKLREITTIYRKDGVPMREDKELLTIVKR
IHRARTLGGFCPTEDTFKQL
;
1 
# 
loop_
_struct_ref_seq.align_id 
_struct_ref_seq.ref_id 
_struct_ref_seq.pdbx_PDB_id_code 
_struct_ref_seq.pdbx_strand_id 
_struct_ref_seq.seq_align_beg 
_struct_ref_seq.pdbx_seq_align_beg_ins_code 
_struct_ref_seq.seq_align_end 
_struct_ref_seq.pdbx_seq_align_end_ins_code 
_struct_ref_seq.pdbx_db_accession 
_struct_ref_seq.db_align_beg 
_struct_ref_seq.pdbx_db_align_beg_ins_code 
_struct_ref_seq.db_align_end 
_struct_ref_seq.pdbx_db_align_end_ins_code 
_struct_ref_seq.pdbx_auth_seq_align_beg 
_struct_ref_seq.pdbx_auth_seq_align_end 
1 1 5N28 A 1 ? 552 ? H1KXL5 1 ? 552 ? 1 552 
2 2 5N28 B 1 ? 444 ? H1KXL9 1 ? 444 ? 1 444 
3 3 5N28 C 1 ? 260 ? H1KXL6 1 ? 260 ? 1 260 
4 1 5N28 D 1 ? 552 ? H1KXL5 1 ? 552 ? 1 552 
5 2 5N28 E 1 ? 444 ? H1KXL9 1 ? 444 ? 1 444 
6 3 5N28 F 1 ? 260 ? H1KXL6 1 ? 260 ? 1 260 
# 
loop_
_chem_comp.id 
_chem_comp.type 
_chem_comp.mon_nstd_flag 
_chem_comp.name 
_chem_comp.pdbx_synonyms 
_chem_comp.formula 
_chem_comp.formula_weight 
AGM 'L-peptide linking' n 5-METHYL-ARGININE           ?                                     'C7 H17 N4 O2 1'      189.235 
ALA 'L-peptide linking' y ALANINE                     ?                                     'C3 H7 N O2'          89.093  
ARG 'L-peptide linking' y ARGININE                    ?                                     'C6 H15 N4 O2 1'      175.209 
ASN 'L-peptide linking' y ASPARAGINE                  ?                                     'C4 H8 N2 O3'         132.118 
ASP 'L-peptide linking' y 'ASPARTIC ACID'             ?                                     'C4 H7 N O4'          133.103 
COM non-polymer         . '1-THIOETHANESULFONIC ACID' ?                                     'C2 H6 O3 S2'         142.197 
CYS 'L-peptide linking' y CYSTEINE                    ?                                     'C3 H7 N O2 S'        121.158 
F43 non-polymer         . 'FACTOR 430'                ?                                     'C42 H51 N6 Ni O13 1' 906.580 
GL3 'L-peptide linking' n THIOGLYCIN                  ?                                     'C2 H5 N O S'         91.132  
GLN 'L-peptide linking' y GLUTAMINE                   ?                                     'C5 H10 N2 O3'        146.144 
GLU 'L-peptide linking' y 'GLUTAMIC ACID'             ?                                     'C5 H9 N O4'          147.129 
GLY 'peptide linking'   y GLYCINE                     ?                                     'C2 H5 N O2'          75.067  
HIS 'L-peptide linking' y HISTIDINE                   ?                                     'C6 H10 N3 O2 1'      156.162 
HOH non-polymer         . WATER                       ?                                     'H2 O'                18.015  
ILE 'L-peptide linking' y ISOLEUCINE                  ?                                     'C6 H13 N O2'         131.173 
K   non-polymer         . 'POTASSIUM ION'             ?                                     'K 1'                 39.098  
LEU 'L-peptide linking' y LEUCINE                     ?                                     'C6 H13 N O2'         131.173 
LYS 'L-peptide linking' y LYSINE                      ?                                     'C6 H15 N2 O2 1'      147.195 
MET 'L-peptide linking' y METHIONINE                  ?                                     'C5 H11 N O2 S'       149.211 
MGN 'L-peptide linking' n 2-METHYL-GLUTAMINE          ?                                     'C6 H12 N2 O3'        160.171 
MHS 'L-peptide linking' n 'N1-METHYLATED HISTIDINE'   ?                                     'C7 H11 N3 O2'        169.181 
PHE 'L-peptide linking' y PHENYLALANINE               ?                                     'C9 H11 N O2'         165.189 
PRO 'L-peptide linking' y PROLINE                     ?                                     'C5 H9 N O2'          115.130 
SER 'L-peptide linking' y SERINE                      ?                                     'C3 H7 N O3'          105.093 
THR 'L-peptide linking' y THREONINE                   ?                                     'C4 H9 N O3'          119.119 
TP7 non-polymer         . 'Coenzyme B'                7-MERCAPTOHEPTANOYLTHREONINEPHOSPHATE 'C11 H22 N O7 P S'    343.334 
TRP 'L-peptide linking' y TRYPTOPHAN                  ?                                     'C11 H12 N2 O2'       204.225 
TRX 'L-peptide linking' n 6-HYDROXYTRYPTOPHAN         ?                                     'C11 H12 N2 O3'       220.225 
TYR 'L-peptide linking' y TYROSINE                    ?                                     'C9 H11 N O3'         181.189 
VAL 'L-peptide linking' y VALINE                      ?                                     'C5 H11 N O2'         117.146 
# 
_exptl.absorpt_coefficient_mu     ? 
_exptl.absorpt_correction_T_max   ? 
_exptl.absorpt_correction_T_min   ? 
_exptl.absorpt_correction_type    ? 
_exptl.absorpt_process_details    ? 
_exptl.entry_id                   5N28 
_exptl.crystals_number            1 
_exptl.details                    ? 
_exptl.method                     'X-RAY DIFFRACTION' 
_exptl.method_details             ? 
# 
_exptl_crystal.colour                      ? 
_exptl_crystal.density_diffrn              ? 
_exptl_crystal.density_Matthews            2.27 
_exptl_crystal.density_method              ? 
_exptl_crystal.density_percent_sol         45.8 
_exptl_crystal.description                 'Yellow rod-shaped crystals' 
_exptl_crystal.F_000                       ? 
_exptl_crystal.id                          1 
_exptl_crystal.preparation                 ? 
_exptl_crystal.size_max                    ? 
_exptl_crystal.size_mid                    ? 
_exptl_crystal.size_min                    ? 
_exptl_crystal.size_rad                    ? 
_exptl_crystal.colour_lustre               ? 
_exptl_crystal.colour_modifier             ? 
_exptl_crystal.colour_primary              ? 
_exptl_crystal.density_meas                ? 
_exptl_crystal.density_meas_esd            ? 
_exptl_crystal.density_meas_gt             ? 
_exptl_crystal.density_meas_lt             ? 
_exptl_crystal.density_meas_temp           ? 
_exptl_crystal.density_meas_temp_esd       ? 
_exptl_crystal.density_meas_temp_gt        ? 
_exptl_crystal.density_meas_temp_lt        ? 
_exptl_crystal.pdbx_crystal_image_url      ? 
_exptl_crystal.pdbx_crystal_image_format   ? 
_exptl_crystal.pdbx_mosaicity              ? 
_exptl_crystal.pdbx_mosaicity_esd          ? 
# 
_exptl_crystal_grow.apparatus       ? 
_exptl_crystal_grow.atmosphere      ? 
_exptl_crystal_grow.crystal_id      1 
_exptl_crystal_grow.details         ? 
_exptl_crystal_grow.method          'VAPOR DIFFUSION, SITTING DROP' 
_exptl_crystal_grow.method_ref      ? 
_exptl_crystal_grow.pH              7.0 
_exptl_crystal_grow.pressure        ? 
_exptl_crystal_grow.pressure_esd    ? 
_exptl_crystal_grow.seeding         ? 
_exptl_crystal_grow.seeding_ref     ? 
_exptl_crystal_grow.temp            291 
_exptl_crystal_grow.temp_details    / 
_exptl_crystal_grow.temp_esd        ? 
_exptl_crystal_grow.time            ? 
_exptl_crystal_grow.pdbx_details    
;2 ul of MCR III from M. formicicus (35 mg/ml) and 1 ul of reservoir solution containing 20% PEG 8000 (w/v), 100 mM MES pH 7.0. The cryoprotection solution contains 20% PEG 8000 (w/v), 100 mM  MES pH 7.0, 25% ethylene glycol (v/v).
;
_exptl_crystal_grow.pdbx_pH_range   / 
# 
_diffrn.ambient_environment    ? 
_diffrn.ambient_temp           100 
_diffrn.ambient_temp_details   ? 
_diffrn.ambient_temp_esd       ? 
_diffrn.crystal_id             1 
_diffrn.crystal_support        ? 
_diffrn.crystal_treatment      ? 
_diffrn.details                ? 
_diffrn.id                     1 
_diffrn.ambient_pressure       ? 
_diffrn.ambient_pressure_esd   ? 
_diffrn.ambient_pressure_gt    ? 
_diffrn.ambient_pressure_lt    ? 
_diffrn.ambient_temp_gt        ? 
_diffrn.ambient_temp_lt        ? 
# 
_diffrn_detector.details                      ? 
_diffrn_detector.detector                     PIXEL 
_diffrn_detector.diffrn_id                    1 
_diffrn_detector.type                         'DECTRIS PILATUS 6M' 
_diffrn_detector.area_resol_mean              ? 
_diffrn_detector.dtime                        ? 
_diffrn_detector.pdbx_frames_total            ? 
_diffrn_detector.pdbx_collection_time_total   ? 
_diffrn_detector.pdbx_collection_date         2014-05-22 
# 
_diffrn_radiation.collimation                      ? 
_diffrn_radiation.diffrn_id                        1 
_diffrn_radiation.filter_edge                      ? 
_diffrn_radiation.inhomogeneity                    ? 
_diffrn_radiation.monochromator                    ? 
_diffrn_radiation.polarisn_norm                    ? 
_diffrn_radiation.polarisn_ratio                   ? 
_diffrn_radiation.probe                            ? 
_diffrn_radiation.type                             ? 
_diffrn_radiation.xray_symbol                      ? 
_diffrn_radiation.wavelength_id                    1 
_diffrn_radiation.pdbx_monochromatic_or_laue_m_l   M 
_diffrn_radiation.pdbx_wavelength_list             ? 
_diffrn_radiation.pdbx_wavelength                  ? 
_diffrn_radiation.pdbx_diffrn_protocol             'SINGLE WAVELENGTH' 
_diffrn_radiation.pdbx_analyzer                    ? 
_diffrn_radiation.pdbx_scattering_type             x-ray 
# 
_diffrn_radiation_wavelength.id           1 
_diffrn_radiation_wavelength.wavelength   0.99998 
_diffrn_radiation_wavelength.wt           1.0 
# 
_diffrn_source.current                     ? 
_diffrn_source.details                     ? 
_diffrn_source.diffrn_id                   1 
_diffrn_source.power                       ? 
_diffrn_source.size                        ? 
_diffrn_source.source                      SYNCHROTRON 
_diffrn_source.target                      ? 
_diffrn_source.type                        'SLS BEAMLINE X10SA' 
_diffrn_source.voltage                     ? 
_diffrn_source.take-off_angle              ? 
_diffrn_source.pdbx_wavelength_list        0.99998 
_diffrn_source.pdbx_wavelength             ? 
_diffrn_source.pdbx_synchrotron_beamline   X10SA 
_diffrn_source.pdbx_synchrotron_site       SLS 
# 
_reflns.B_iso_Wilson_estimate            79.71 
_reflns.entry_id                         5N28 
_reflns.data_reduction_details           ? 
_reflns.data_reduction_method            ? 
_reflns.d_resolution_high                2.80 
_reflns.d_resolution_low                 49.36 
_reflns.details                          ? 
_reflns.limit_h_max                      ? 
_reflns.limit_h_min                      ? 
_reflns.limit_k_max                      ? 
_reflns.limit_k_min                      ? 
_reflns.limit_l_max                      ? 
_reflns.limit_l_min                      ? 
_reflns.number_all                       ? 
_reflns.number_obs                       60676 
_reflns.observed_criterion               ? 
_reflns.observed_criterion_F_max         ? 
_reflns.observed_criterion_F_min         ? 
_reflns.observed_criterion_I_max         ? 
_reflns.observed_criterion_I_min         ? 
_reflns.observed_criterion_sigma_F       ? 
_reflns.observed_criterion_sigma_I       ? 
_reflns.percent_possible_obs             99.9 
_reflns.R_free_details                   ? 
_reflns.Rmerge_F_all                     ? 
_reflns.Rmerge_F_obs                     ? 
_reflns.Friedel_coverage                 ? 
_reflns.number_gt                        ? 
_reflns.threshold_expression             ? 
_reflns.pdbx_redundancy                  5.0 
_reflns.pdbx_Rmerge_I_obs                0.103 
_reflns.pdbx_Rmerge_I_all                ? 
_reflns.pdbx_Rsym_value                  ? 
_reflns.pdbx_netI_over_av_sigmaI         ? 
_reflns.pdbx_netI_over_sigmaI            10.8 
_reflns.pdbx_res_netI_over_av_sigmaI_2   ? 
_reflns.pdbx_res_netI_over_sigmaI_2      ? 
_reflns.pdbx_chi_squared                 ? 
_reflns.pdbx_scaling_rejects             ? 
_reflns.pdbx_d_res_high_opt              ? 
_reflns.pdbx_d_res_low_opt               ? 
_reflns.pdbx_d_res_opt_method            ? 
_reflns.phase_calculation_details        ? 
_reflns.pdbx_Rrim_I_all                  ? 
_reflns.pdbx_Rpim_I_all                  0.050 
_reflns.pdbx_d_opt                       ? 
_reflns.pdbx_number_measured_all         ? 
_reflns.pdbx_diffrn_id                   1 
_reflns.pdbx_ordinal                     1 
_reflns.pdbx_CC_half                     0.997 
_reflns.pdbx_R_split                     ? 
# 
_reflns_shell.d_res_high                  2.80 
_reflns_shell.d_res_low                   2.95 
_reflns_shell.meanI_over_sigI_all         ? 
_reflns_shell.meanI_over_sigI_obs         2.1 
_reflns_shell.number_measured_all         ? 
_reflns_shell.number_measured_obs         ? 
_reflns_shell.number_possible             ? 
_reflns_shell.number_unique_all           8783 
_reflns_shell.number_unique_obs           8783 
_reflns_shell.percent_possible_all        100.0 
_reflns_shell.percent_possible_obs        ? 
_reflns_shell.Rmerge_F_all                ? 
_reflns_shell.Rmerge_F_obs                ? 
_reflns_shell.Rmerge_I_all                ? 
_reflns_shell.Rmerge_I_obs                0.755 
_reflns_shell.meanI_over_sigI_gt          ? 
_reflns_shell.meanI_over_uI_all           ? 
_reflns_shell.meanI_over_uI_gt            ? 
_reflns_shell.number_measured_gt          ? 
_reflns_shell.number_unique_gt            ? 
_reflns_shell.percent_possible_gt         ? 
_reflns_shell.Rmerge_F_gt                 ? 
_reflns_shell.Rmerge_I_gt                 ? 
_reflns_shell.pdbx_redundancy             5.0 
_reflns_shell.pdbx_Rsym_value             ? 
_reflns_shell.pdbx_chi_squared            ? 
_reflns_shell.pdbx_netI_over_sigmaI_all   ? 
_reflns_shell.pdbx_netI_over_sigmaI_obs   ? 
_reflns_shell.pdbx_Rrim_I_all             ? 
_reflns_shell.pdbx_Rpim_I_all             0.371 
_reflns_shell.pdbx_rejects                ? 
_reflns_shell.pdbx_ordinal                1 
_reflns_shell.pdbx_diffrn_id              1 
_reflns_shell.pdbx_CC_half                0.317 
_reflns_shell.pdbx_R_split                ? 
# 
_refine.aniso_B[1][1]                            0.9682 
_refine.aniso_B[1][2]                            0.0000 
_refine.aniso_B[1][3]                            -2.6958 
_refine.aniso_B[2][2]                            1.3006 
_refine.aniso_B[2][3]                            0.0000 
_refine.aniso_B[3][3]                            -2.2688 
_refine.B_iso_max                                ? 
_refine.B_iso_mean                               94.18 
_refine.B_iso_min                                ? 
_refine.correlation_coeff_Fo_to_Fc               0.9471 
_refine.correlation_coeff_Fo_to_Fc_free          0.9445 
_refine.details                                  ? 
_refine.diff_density_max                         ? 
_refine.diff_density_max_esd                     ? 
_refine.diff_density_min                         ? 
_refine.diff_density_min_esd                     ? 
_refine.diff_density_rms                         ? 
_refine.diff_density_rms_esd                     ? 
_refine.entry_id                                 5N28 
_refine.pdbx_refine_id                           'X-RAY DIFFRACTION' 
_refine.ls_abs_structure_details                 ? 
_refine.ls_abs_structure_Flack                   ? 
_refine.ls_abs_structure_Flack_esd               ? 
_refine.ls_abs_structure_Rogers                  ? 
_refine.ls_abs_structure_Rogers_esd              ? 
_refine.ls_d_res_high                            2.80 
_refine.ls_d_res_low                             48.43 
_refine.ls_extinction_coef                       ? 
_refine.ls_extinction_coef_esd                   ? 
_refine.ls_extinction_expression                 ? 
_refine.ls_extinction_method                     ? 
_refine.ls_goodness_of_fit_all                   ? 
_refine.ls_goodness_of_fit_all_esd               ? 
_refine.ls_goodness_of_fit_obs                   ? 
_refine.ls_goodness_of_fit_obs_esd               ? 
_refine.ls_hydrogen_treatment                    ? 
_refine.ls_matrix_type                           ? 
_refine.ls_number_constraints                    ? 
_refine.ls_number_parameters                     ? 
_refine.ls_number_reflns_all                     ? 
_refine.ls_number_reflns_obs                     60657 
_refine.ls_number_reflns_R_free                  3016 
_refine.ls_number_reflns_R_work                  ? 
_refine.ls_number_restraints                     ? 
_refine.ls_percent_reflns_obs                    99.90 
_refine.ls_percent_reflns_R_free                 4.97 
_refine.ls_R_factor_all                          ? 
_refine.ls_R_factor_obs                          0.1936 
_refine.ls_R_factor_R_free                       0.2043 
_refine.ls_R_factor_R_free_error                 ? 
_refine.ls_R_factor_R_free_error_details         ? 
_refine.ls_R_factor_R_work                       0.1931 
_refine.ls_R_Fsqd_factor_obs                     ? 
_refine.ls_R_I_factor_obs                        ? 
_refine.ls_redundancy_reflns_all                 ? 
_refine.ls_redundancy_reflns_obs                 ? 
_refine.ls_restrained_S_all                      ? 
_refine.ls_restrained_S_obs                      ? 
_refine.ls_shift_over_esd_max                    ? 
_refine.ls_shift_over_esd_mean                   ? 
_refine.ls_structure_factor_coef                 ? 
_refine.ls_weighting_details                     ? 
_refine.ls_weighting_scheme                      ? 
_refine.ls_wR_factor_all                         ? 
_refine.ls_wR_factor_obs                         ? 
_refine.ls_wR_factor_R_free                      ? 
_refine.ls_wR_factor_R_work                      ? 
_refine.occupancy_max                            ? 
_refine.occupancy_min                            ? 
_refine.solvent_model_details                    ? 
_refine.solvent_model_param_bsol                 ? 
_refine.solvent_model_param_ksol                 ? 
_refine.ls_R_factor_gt                           ? 
_refine.ls_goodness_of_fit_gt                    ? 
_refine.ls_goodness_of_fit_ref                   ? 
_refine.ls_shift_over_su_max                     ? 
_refine.ls_shift_over_su_max_lt                  ? 
_refine.ls_shift_over_su_mean                    ? 
_refine.ls_shift_over_su_mean_lt                 ? 
_refine.pdbx_ls_sigma_I                          ? 
_refine.pdbx_ls_sigma_F                          0.0 
_refine.pdbx_ls_sigma_Fsqd                       ? 
_refine.pdbx_data_cutoff_high_absF               ? 
_refine.pdbx_data_cutoff_high_rms_absF           ? 
_refine.pdbx_data_cutoff_low_absF                ? 
_refine.pdbx_isotropic_thermal_model             ? 
_refine.pdbx_ls_cross_valid_method               THROUGHOUT 
_refine.pdbx_method_to_determine_struct          'MOLECULAR REPLACEMENT' 
_refine.pdbx_starting_model                      'MCRII from Methanothermobacter wolfeii PDB:5A8W' 
_refine.pdbx_stereochemistry_target_values       ? 
_refine.pdbx_R_Free_selection_details            RANDOM 
_refine.pdbx_stereochem_target_val_spec_case     ? 
_refine.pdbx_overall_ESU_R                       ? 
_refine.pdbx_overall_ESU_R_Free                  ? 
_refine.pdbx_solvent_vdw_probe_radii             ? 
_refine.pdbx_solvent_ion_probe_radii             ? 
_refine.pdbx_solvent_shrinkage_radii             ? 
_refine.pdbx_real_space_R                        ? 
_refine.pdbx_density_correlation                 ? 
_refine.pdbx_pd_number_of_powder_patterns        ? 
_refine.pdbx_pd_number_of_points                 ? 
_refine.pdbx_pd_meas_number_of_points            ? 
_refine.pdbx_pd_proc_ls_prof_R_factor            ? 
_refine.pdbx_pd_proc_ls_prof_wR_factor           ? 
_refine.pdbx_pd_Marquardt_correlation_coeff      ? 
_refine.pdbx_pd_Fsqrd_R_factor                   ? 
_refine.pdbx_pd_ls_matrix_band_width             ? 
_refine.pdbx_overall_phase_error                 ? 
_refine.pdbx_overall_SU_R_free_Cruickshank_DPI   ? 
_refine.pdbx_overall_SU_R_free_Blow_DPI          0.312 
_refine.pdbx_overall_SU_R_Blow_DPI               ? 
_refine.pdbx_TLS_residual_ADP_flag               ? 
_refine.pdbx_diffrn_id                           1 
_refine.overall_SU_B                             ? 
_refine.overall_SU_ML                            ? 
_refine.overall_SU_R_Cruickshank_DPI             ? 
_refine.overall_SU_R_free                        ? 
_refine.overall_FOM_free_R_set                   ? 
_refine.overall_FOM_work_R_set                   ? 
_refine.pdbx_average_fsc_overall                 ? 
_refine.pdbx_average_fsc_work                    ? 
_refine.pdbx_average_fsc_free                    ? 
# 
_refine_analyze.entry_id                        5N28 
_refine_analyze.pdbx_refine_id                  'X-RAY DIFFRACTION' 
_refine_analyze.Luzzati_coordinate_error_free   ? 
_refine_analyze.Luzzati_coordinate_error_obs    0.477 
_refine_analyze.Luzzati_d_res_low_free          ? 
_refine_analyze.Luzzati_d_res_low_obs           ? 
_refine_analyze.Luzzati_sigma_a_free            ? 
_refine_analyze.Luzzati_sigma_a_free_details    ? 
_refine_analyze.Luzzati_sigma_a_obs             ? 
_refine_analyze.Luzzati_sigma_a_obs_details     ? 
_refine_analyze.number_disordered_residues      ? 
_refine_analyze.occupancy_sum_hydrogen          ? 
_refine_analyze.occupancy_sum_non_hydrogen      ? 
_refine_analyze.RG_d_res_high                   ? 
_refine_analyze.RG_d_res_low                    ? 
_refine_analyze.RG_free                         ? 
_refine_analyze.RG_work                         ? 
_refine_analyze.RG_free_work_ratio              ? 
_refine_analyze.pdbx_Luzzati_d_res_high_obs     ? 
# 
_refine_hist.pdbx_refine_id                   'X-RAY DIFFRACTION' 
_refine_hist.cycle_id                         1 
_refine_hist.pdbx_number_atoms_protein        19266 
_refine_hist.pdbx_number_atoms_nucleic_acid   0 
_refine_hist.pdbx_number_atoms_ligand         181 
_refine_hist.number_atoms_solvent             28 
_refine_hist.number_atoms_total               19475 
_refine_hist.d_res_high                       2.80 
_refine_hist.d_res_low                        48.43 
# 
loop_
_refine_ls_restr.pdbx_refine_id 
_refine_ls_restr.criterion 
_refine_ls_restr.dev_ideal 
_refine_ls_restr.dev_ideal_target 
_refine_ls_restr.number 
_refine_ls_restr.rejects 
_refine_ls_restr.type 
_refine_ls_restr.weight 
_refine_ls_restr.pdbx_restraint_function 
'X-RAY DIFFRACTION' ? 0.008 ? 19978 ? t_bond_d                  2.00  HARMONIC     
'X-RAY DIFFRACTION' ? 1.05  ? 27112 ? t_angle_deg               2.00  HARMONIC     
'X-RAY DIFFRACTION' ? ?     ? 6977  ? t_dihedral_angle_d        2.00  SINUSOIDAL   
'X-RAY DIFFRACTION' ? ?     ? ?     ? t_incorr_chiral_ct        ?     ?            
'X-RAY DIFFRACTION' ? ?     ? ?     ? t_pseud_angle             ?     ?            
'X-RAY DIFFRACTION' ? ?     ? 505   ? t_trig_c_planes           2.00  HARMONIC     
'X-RAY DIFFRACTION' ? ?     ? 2927  ? t_gen_planes              5.00  HARMONIC     
'X-RAY DIFFRACTION' ? ?     ? 19978 ? t_it                      20.00 HARMONIC     
'X-RAY DIFFRACTION' ? ?     ? 0     ? t_nbd                     5.00  SEMIHARMONIC 
'X-RAY DIFFRACTION' ? 2.34  ? ?     ? t_omega_torsion           ?     ?            
'X-RAY DIFFRACTION' ? 17.27 ? ?     ? t_other_torsion           ?     ?            
'X-RAY DIFFRACTION' ? ?     ? ?     ? t_improper_torsion        ?     ?            
'X-RAY DIFFRACTION' ? ?     ? 2583  ? t_chiral_improper_torsion 5.00  SEMIHARMONIC 
'X-RAY DIFFRACTION' ? ?     ? ?     ? t_sum_occupancies         ?     ?            
'X-RAY DIFFRACTION' ? ?     ? ?     ? t_utility_distance        ?     ?            
'X-RAY DIFFRACTION' ? ?     ? ?     ? t_utility_angle           ?     ?            
'X-RAY DIFFRACTION' ? ?     ? ?     ? t_utility_torsion         ?     ?            
'X-RAY DIFFRACTION' ? ?     ? 23466 ? t_ideal_dist_contact      4.00  SEMIHARMONIC 
# 
_refine_ls_shell.pdbx_refine_id                   'X-RAY DIFFRACTION' 
_refine_ls_shell.d_res_high                       2.80 
_refine_ls_shell.d_res_low                        2.87 
_refine_ls_shell.number_reflns_all                4457 
_refine_ls_shell.number_reflns_obs                ? 
_refine_ls_shell.number_reflns_R_free             214 
_refine_ls_shell.number_reflns_R_work             4243 
_refine_ls_shell.percent_reflns_obs               99.90 
_refine_ls_shell.percent_reflns_R_free            4.80 
_refine_ls_shell.R_factor_all                     0.2541 
_refine_ls_shell.R_factor_obs                     ? 
_refine_ls_shell.R_factor_R_free                  0.2487 
_refine_ls_shell.R_factor_R_free_error            ? 
_refine_ls_shell.R_factor_R_work                  0.2544 
_refine_ls_shell.redundancy_reflns_all            ? 
_refine_ls_shell.redundancy_reflns_obs            ? 
_refine_ls_shell.wR_factor_all                    ? 
_refine_ls_shell.wR_factor_obs                    ? 
_refine_ls_shell.wR_factor_R_free                 ? 
_refine_ls_shell.wR_factor_R_work                 ? 
_refine_ls_shell.pdbx_total_number_of_bins_used   20 
_refine_ls_shell.pdbx_phase_error                 ? 
_refine_ls_shell.pdbx_fsc_work                    ? 
_refine_ls_shell.pdbx_fsc_free                    ? 
# 
_struct.entry_id                     5N28 
_struct.title                        'METHYL-COENZYME M REDUCTASE III FROM METHANOTORRIS FORMICICUS MONOCLINIC FORM' 
_struct.pdbx_descriptor              
;METHYL-COENZYME M REDUCTASE III FROM METHANOTHERMOCOCCUS THERMOLITHOTROPHICUS SUBUNIT ALPHA (E.C.2.8.4.1), METHYL-COENZYME M REDUCTASE III FROM METHANOTHERMOCOCCUS THERMOLITHOTROPHICUS SUBUNIT BETA (E.C.2.8.4.1), METHYL-COENZYME M REDUCTASE III FROM METHANOTHERMOCOCCUS THERMOLITHOTROPHICUS SUBUNIT GAMMA (E.C.2.8.4.1)
;
_struct.pdbx_model_details           ? 
_struct.pdbx_formula_weight          ? 
_struct.pdbx_formula_weight_method   ? 
_struct.pdbx_model_type_details      ? 
_struct.pdbx_CASP_flag               N 
# 
_struct_keywords.entry_id        5N28 
_struct_keywords.text            
;TRANSFERASE, POST-TRANSLATIONAL MODIFICATION, BINDING SITES, CATALYSIS, COENZYMES, DISULFIDES, HYDROGEN, HYDROGEN BONDING, LIGANDS, MESNA, METALLOPORPHYRINS, METHANE, METHANOCOCCALES, NICKEL, OXIDATION-REDUCTION, OXIDOREDUCTASES, PHOSPHOTHREONINE, PROTEIN CONFORMATION, PROTEIN FOLDING, PROTEIN STRUCTURE, THERMOPHILE, AUTOTROPH, HYDROXY-TRYPTOPHANE
;
_struct_keywords.pdbx_keywords   TRANSFERASE 
# 
loop_
_struct_asym.id 
_struct_asym.pdbx_blank_PDB_chainid_flag 
_struct_asym.pdbx_modified 
_struct_asym.entity_id 
_struct_asym.details 
A N N 1 ? 
B N N 2 ? 
C N N 3 ? 
D N N 1 ? 
E N N 2 ? 
F N N 3 ? 
G N N 4 ? 
H N N 5 ? 
I N N 5 ? 
J N N 6 ? 
K N N 7 ? 
L N N 6 ? 
M N N 4 ? 
N N N 8 ? 
O N N 8 ? 
P N N 8 ? 
Q N N 8 ? 
R N N 8 ? 
# 
loop_
_struct_conf.conf_type_id 
_struct_conf.id 
_struct_conf.pdbx_PDB_helix_id 
_struct_conf.beg_label_comp_id 
_struct_conf.beg_label_asym_id 
_struct_conf.beg_label_seq_id 
_struct_conf.pdbx_beg_PDB_ins_code 
_struct_conf.end_label_comp_id 
_struct_conf.end_label_asym_id 
_struct_conf.end_label_seq_id 
_struct_conf.pdbx_end_PDB_ins_code 
_struct_conf.beg_auth_comp_id 
_struct_conf.beg_auth_asym_id 
_struct_conf.beg_auth_seq_id 
_struct_conf.end_auth_comp_id 
_struct_conf.end_auth_asym_id 
_struct_conf.end_auth_seq_id 
_struct_conf.pdbx_PDB_helix_class 
_struct_conf.details 
_struct_conf.pdbx_PDB_helix_length 
HELX_P HELX_P1   AA1 PHE A 8   ? LYS A 13  ? PHE A 8   LYS A 13  1 ? 6  
HELX_P HELX_P2   AA2 GLY A 31  ? GLN A 35  ? GLY A 31  GLN A 35  5 ? 5  
HELX_P HELX_P3   AA3 SER A 36  ? LEU A 49  ? SER A 36  LEU A 49  1 ? 14 
HELX_P HELX_P4   AA4 ALA A 50  ? LYS A 52  ? ALA A 50  LYS A 52  5 ? 3  
HELX_P HELX_P5   AA5 GLU A 85  ? HIS A 90  ? GLU A 85  HIS A 90  5 ? 6  
HELX_P HELX_P6   AA6 ASN A 94  ? ARG A 106 ? ASN A 94  ARG A 106 1 ? 13 
HELX_P HELX_P7   AA7 MET A 112 ? ARG A 122 ? MET A 112 ARG A 122 1 ? 11 
HELX_P HELX_P8   AA8 THR A 128 ? LEU A 143 ? THR A 128 LEU A 143 1 ? 16 
HELX_P HELX_P9   AA9 HIS A 157 ? ALA A 161 ? HIS A 157 ALA A 161 5 ? 5  
HELX_P HELX_P10  AB1 ASP A 172 ? ASP A 177 ? ASP A 172 ASP A 177 1 ? 6  
HELX_P HELX_P11  AB2 ASP A 186 ? PHE A 191 ? ASP A 186 PHE A 191 1 ? 6  
HELX_P HELX_P12  AB3 PRO A 192 ? GLY A 204 ? PRO A 192 GLY A 204 1 ? 13 
HELX_P HELX_P13  AB4 PRO A 214 ? CYS A 221 ? PRO A 214 CYS A 221 1 ? 8  
HELX_P HELX_P14  AB5 ASP A 222 ? GLY A 224 ? ASP A 222 GLY A 224 5 ? 3  
HELX_P HELX_P15  AB6 THR A 225 ? LYS A 243 ? THR A 225 LYS A 243 1 ? 19 
HELX_P HELX_P16  AB7 ALA A 250 ? MHS A 260 ? ALA A 250 MHS A 260 1 ? 11 
HELX_P HELX_P17  AB8 PRO A 271 ? ALA A 275 ? PRO A 271 ALA A 275 5 ? 5  
HELX_P HELX_P18  AB9 GLU A 280 ? ILE A 284 ? GLU A 280 ILE A 284 5 ? 5  
HELX_P HELX_P19  AC1 PRO A 285 ? VAL A 293 ? PRO A 285 VAL A 293 1 ? 9  
HELX_P HELX_P20  AC2 GLN A 294 ? VAL A 298 ? GLN A 294 VAL A 298 5 ? 5  
HELX_P HELX_P21  AC3 ASP A 301 ? GLN A 319 ? ASP A 301 GLN A 319 1 ? 19 
HELX_P HELX_P22  AC4 PHE A 332 ? THR A 341 ? PHE A 332 THR A 341 1 ? 10 
HELX_P HELX_P23  AC5 ASP A 343 ? LYS A 358 ? ASP A 343 LYS A 358 1 ? 16 
HELX_P HELX_P24  AC6 THR A 368 ? PHE A 390 ? THR A 368 PHE A 390 1 ? 23 
HELX_P HELX_P25  AC7 PHE A 390 ? HIS A 397 ? PHE A 390 HIS A 397 1 ? 8  
HELX_P HELX_P26  AC8 GLY A 399 ? GLY A 420 ? GLY A 399 GLY A 420 1 ? 22 
HELX_P HELX_P27  AC9 ASN A 421 ? SER A 441 ? ASN A 421 SER A 441 1 ? 21 
HELX_P HELX_P28  AD1 ASP A 449 ? CYS A 454 ? ASP A 449 CYS A 454 1 ? 6  
HELX_P HELX_P29  AD2 CYS A 454 ? LEU A 460 ? CYS A 454 LEU A 460 1 ? 7  
HELX_P HELX_P30  AD3 PRO A 469 ? ARG A 473 ? PRO A 469 ARG A 473 5 ? 5  
HELX_P HELX_P31  AD4 TYR A 477 ? ALA A 481 ? TYR A 477 ALA A 481 5 ? 5  
HELX_P HELX_P32  AD5 HIS A 486 ? ALA A 500 ? HIS A 486 ALA A 500 1 ? 15 
HELX_P HELX_P33  AD6 ASN A 508 ? PHE A 515 ? ASN A 508 PHE A 515 1 ? 8  
HELX_P HELX_P34  AD7 HIS A 526 ? LEU A 536 ? HIS A 526 LEU A 536 1 ? 11 
HELX_P HELX_P35  AD8 ARG A 545 ? ILE A 549 ? ARG A 545 ILE A 549 5 ? 5  
HELX_P HELX_P36  AD9 GLU B 25  ? SER B 28  ? GLU B 25  SER B 28  5 ? 4  
HELX_P HELX_P37  AE1 ASN B 32  ? ARG B 44  ? ASN B 32  ARG B 44  1 ? 13 
HELX_P HELX_P38  AE2 ASN B 49  ? GLY B 60  ? ASN B 49  GLY B 60  1 ? 12 
HELX_P HELX_P39  AE3 ASN B 81  ? ARG B 94  ? ASN B 81  ARG B 94  1 ? 14 
HELX_P HELX_P40  AE4 PRO B 117 ? VAL B 123 ? PRO B 117 VAL B 123 1 ? 7  
HELX_P HELX_P41  AE5 SER B 128 ? ASP B 147 ? SER B 128 ASP B 147 1 ? 20 
HELX_P HELX_P42  AE6 ALA B 153 ? GLY B 162 ? ALA B 153 GLY B 162 1 ? 10 
HELX_P HELX_P43  AE7 ALA B 181 ? LEU B 185 ? ALA B 181 LEU B 185 5 ? 5  
HELX_P HELX_P44  AE8 TYR B 190 ? ASN B 194 ? TYR B 190 ASN B 194 5 ? 5  
HELX_P HELX_P45  AE9 MET B 196 ? THR B 204 ? MET B 196 THR B 204 1 ? 9  
HELX_P HELX_P46  AF1 ASN B 207 ? MET B 226 ? ASN B 207 MET B 226 1 ? 20 
HELX_P HELX_P47  AF2 ILE B 230 ? SER B 232 ? ILE B 230 SER B 232 5 ? 3  
HELX_P HELX_P48  AF3 PHE B 233 ? GLY B 245 ? PHE B 233 GLY B 245 1 ? 13 
HELX_P HELX_P49  AF4 ASN B 247 ? ASP B 249 ? ASN B 247 ASP B 249 5 ? 3  
HELX_P HELX_P50  AF5 ASN B 250 ? GLY B 260 ? ASN B 250 GLY B 260 1 ? 11 
HELX_P HELX_P51  AF6 THR B 264 ? ASP B 279 ? THR B 264 ASP B 279 1 ? 16 
HELX_P HELX_P52  AF7 PRO B 289 ? GLY B 291 ? PRO B 289 GLY B 291 5 ? 3  
HELX_P HELX_P53  AF8 ASP B 299 ? ARG B 323 ? ASP B 299 ARG B 323 1 ? 25 
HELX_P HELX_P54  AF9 ALA B 324 ? GLN B 326 ? ALA B 324 GLN B 326 5 ? 3  
HELX_P HELX_P55  AG1 ASN B 327 ? GLY B 344 ? ASN B 327 GLY B 344 1 ? 18 
HELX_P HELX_P56  AG2 GLY B 347 ? PHE B 350 ? GLY B 347 PHE B 350 5 ? 4  
HELX_P HELX_P57  AG3 GLY B 351 ? PHE B 363 ? GLY B 351 PHE B 363 1 ? 13 
HELX_P HELX_P58  AG4 GLY B 372 ? PHE B 376 ? GLY B 372 PHE B 376 5 ? 5  
HELX_P HELX_P59  AG5 ALA B 390 ? ASP B 401 ? ALA B 390 ASP B 401 1 ? 12 
HELX_P HELX_P60  AG6 SER B 408 ? SER B 413 ? SER B 408 SER B 413 1 ? 6  
HELX_P HELX_P61  AG7 SER B 413 ? SER B 421 ? SER B 413 SER B 421 1 ? 9  
HELX_P HELX_P62  AG8 ILE B 423 ? GLU B 428 ? ILE B 423 GLU B 428 1 ? 6  
HELX_P HELX_P63  AG9 GLU B 428 ? LYS B 441 ? GLU B 428 LYS B 441 1 ? 14 
HELX_P HELX_P64  AH1 THR C 12  ? ASN C 23  ? THR C 12  ASN C 23  1 ? 12 
HELX_P HELX_P65  AH2 PRO C 35  ? GLY C 44  ? PRO C 35  GLY C 44  1 ? 10 
HELX_P HELX_P66  AH3 PRO C 58  ? MET C 62  ? PRO C 58  MET C 62  5 ? 5  
HELX_P HELX_P67  AH4 VAL C 69  ? VAL C 73  ? VAL C 69  VAL C 73  5 ? 5  
HELX_P HELX_P68  AH5 ILE C 76  ? GLU C 81  ? ILE C 76  GLU C 81  1 ? 6  
HELX_P HELX_P69  AH6 GLN C 100 ? PHE C 112 ? GLN C 100 PHE C 112 1 ? 13 
HELX_P HELX_P70  AH7 GLU C 130 ? PHE C 140 ? GLU C 130 PHE C 140 1 ? 11 
HELX_P HELX_P71  AH8 PRO C 210 ? GLU C 216 ? PRO C 210 GLU C 216 1 ? 7  
HELX_P HELX_P72  AH9 PRO C 227 ? GLU C 230 ? PRO C 227 GLU C 230 5 ? 4  
HELX_P HELX_P73  AI1 ASP C 231 ? CYS C 251 ? ASP C 231 CYS C 251 1 ? 21 
HELX_P HELX_P74  AI2 ASP C 255 ? LEU C 260 ? ASP C 255 LEU C 260 5 ? 6  
HELX_P HELX_P75  AI3 PHE D 8   ? LYS D 13  ? PHE D 8   LYS D 13  1 ? 6  
HELX_P HELX_P76  AI4 GLY D 31  ? GLN D 35  ? GLY D 31  GLN D 35  5 ? 5  
HELX_P HELX_P77  AI5 SER D 36  ? LEU D 49  ? SER D 36  LEU D 49  1 ? 14 
HELX_P HELX_P78  AI6 GLU D 85  ? HIS D 90  ? GLU D 85  HIS D 90  5 ? 6  
HELX_P HELX_P79  AI7 ASN D 94  ? ARG D 106 ? ASN D 94  ARG D 106 1 ? 13 
HELX_P HELX_P80  AI8 MET D 112 ? ARG D 122 ? MET D 112 ARG D 122 1 ? 11 
HELX_P HELX_P81  AI9 THR D 128 ? LEU D 143 ? THR D 128 LEU D 143 1 ? 16 
HELX_P HELX_P82  AJ1 HIS D 157 ? ALA D 161 ? HIS D 157 ALA D 161 5 ? 5  
HELX_P HELX_P83  AJ2 ASP D 172 ? ASP D 177 ? ASP D 172 ASP D 177 1 ? 6  
HELX_P HELX_P84  AJ3 ASP D 186 ? PHE D 191 ? ASP D 186 PHE D 191 1 ? 6  
HELX_P HELX_P85  AJ4 PRO D 192 ? GLY D 204 ? PRO D 192 GLY D 204 1 ? 13 
HELX_P HELX_P86  AJ5 PRO D 214 ? CYS D 221 ? PRO D 214 CYS D 221 1 ? 8  
HELX_P HELX_P87  AJ6 ASP D 222 ? GLY D 224 ? ASP D 222 GLY D 224 5 ? 3  
HELX_P HELX_P88  AJ7 THR D 225 ? TYR D 242 ? THR D 225 TYR D 242 1 ? 18 
HELX_P HELX_P89  AJ8 ALA D 250 ? MHS D 260 ? ALA D 250 MHS D 260 1 ? 11 
HELX_P HELX_P90  AJ9 PRO D 271 ? ALA D 275 ? PRO D 271 ALA D 275 5 ? 5  
HELX_P HELX_P91  AK1 GLU D 280 ? ILE D 284 ? GLU D 280 ILE D 284 5 ? 5  
HELX_P HELX_P92  AK2 PRO D 285 ? VAL D 293 ? PRO D 285 VAL D 293 1 ? 9  
HELX_P HELX_P93  AK3 GLN D 294 ? VAL D 298 ? GLN D 294 VAL D 298 5 ? 5  
HELX_P HELX_P94  AK4 ASP D 301 ? GLN D 319 ? ASP D 301 GLN D 319 1 ? 19 
HELX_P HELX_P95  AK5 PHE D 332 ? ALA D 338 ? PHE D 332 ALA D 338 1 ? 7  
HELX_P HELX_P96  AK6 ASP D 343 ? TYR D 360 ? ASP D 343 TYR D 360 1 ? 18 
HELX_P HELX_P97  AK7 THR D 368 ? PHE D 390 ? THR D 368 PHE D 390 1 ? 23 
HELX_P HELX_P98  AK8 PHE D 390 ? HIS D 397 ? PHE D 390 HIS D 397 1 ? 8  
HELX_P HELX_P99  AK9 GLY D 399 ? GLY D 420 ? GLY D 399 GLY D 420 1 ? 22 
HELX_P HELX_P100 AL1 ASN D 421 ? SER D 441 ? ASN D 421 SER D 441 1 ? 21 
HELX_P HELX_P101 AL2 ASP D 449 ? CYS D 454 ? ASP D 449 CYS D 454 1 ? 6  
HELX_P HELX_P102 AL3 CYS D 454 ? LEU D 460 ? CYS D 454 LEU D 460 1 ? 7  
HELX_P HELX_P103 AL4 PRO D 469 ? ARG D 473 ? PRO D 469 ARG D 473 5 ? 5  
HELX_P HELX_P104 AL5 TYR D 477 ? ALA D 481 ? TYR D 477 ALA D 481 5 ? 5  
HELX_P HELX_P105 AL6 HIS D 486 ? ALA D 500 ? HIS D 486 ALA D 500 1 ? 15 
HELX_P HELX_P106 AL7 ASN D 508 ? PHE D 515 ? ASN D 508 PHE D 515 1 ? 8  
HELX_P HELX_P107 AL8 HIS D 526 ? LEU D 536 ? HIS D 526 LEU D 536 1 ? 11 
HELX_P HELX_P108 AL9 ARG D 545 ? ILE D 549 ? ARG D 545 ILE D 549 5 ? 5  
HELX_P HELX_P109 AM1 GLU E 25  ? SER E 28  ? GLU E 25  SER E 28  5 ? 4  
HELX_P HELX_P110 AM2 ASN E 32  ? ARG E 44  ? ASN E 32  ARG E 44  1 ? 13 
HELX_P HELX_P111 AM3 ASN E 49  ? GLY E 60  ? ASN E 49  GLY E 60  1 ? 12 
HELX_P HELX_P112 AM4 ASN E 81  ? ARG E 94  ? ASN E 81  ARG E 94  1 ? 14 
HELX_P HELX_P113 AM5 PRO E 117 ? VAL E 123 ? PRO E 117 VAL E 123 1 ? 7  
HELX_P HELX_P114 AM6 SER E 128 ? ASP E 147 ? SER E 128 ASP E 147 1 ? 20 
HELX_P HELX_P115 AM7 ALA E 153 ? GLY E 162 ? ALA E 153 GLY E 162 1 ? 10 
HELX_P HELX_P116 AM8 ALA E 181 ? LEU E 185 ? ALA E 181 LEU E 185 5 ? 5  
HELX_P HELX_P117 AM9 TYR E 190 ? ASN E 194 ? TYR E 190 ASN E 194 5 ? 5  
HELX_P HELX_P118 AN1 MET E 196 ? THR E 204 ? MET E 196 THR E 204 1 ? 9  
HELX_P HELX_P119 AN2 ASN E 207 ? MET E 226 ? ASN E 207 MET E 226 1 ? 20 
HELX_P HELX_P120 AN3 ILE E 230 ? SER E 232 ? ILE E 230 SER E 232 5 ? 3  
HELX_P HELX_P121 AN4 PHE E 233 ? GLY E 245 ? PHE E 233 GLY E 245 1 ? 13 
HELX_P HELX_P122 AN5 ASN E 247 ? ASP E 249 ? ASN E 247 ASP E 249 5 ? 3  
HELX_P HELX_P123 AN6 ASN E 250 ? GLY E 260 ? ASN E 250 GLY E 260 1 ? 11 
HELX_P HELX_P124 AN7 THR E 264 ? ASP E 279 ? THR E 264 ASP E 279 1 ? 16 
HELX_P HELX_P125 AN8 PRO E 289 ? GLY E 291 ? PRO E 289 GLY E 291 5 ? 3  
HELX_P HELX_P126 AN9 ASP E 299 ? ARG E 323 ? ASP E 299 ARG E 323 1 ? 25 
HELX_P HELX_P127 AO1 ALA E 324 ? GLN E 326 ? ALA E 324 GLN E 326 5 ? 3  
HELX_P HELX_P128 AO2 ASN E 327 ? GLY E 344 ? ASN E 327 GLY E 344 1 ? 18 
HELX_P HELX_P129 AO3 GLY E 347 ? PHE E 350 ? GLY E 347 PHE E 350 5 ? 4  
HELX_P HELX_P130 AO4 GLY E 351 ? PHE E 363 ? GLY E 351 PHE E 363 1 ? 13 
HELX_P HELX_P131 AO5 GLY E 372 ? PHE E 376 ? GLY E 372 PHE E 376 5 ? 5  
HELX_P HELX_P132 AO6 ALA E 390 ? ASP E 401 ? ALA E 390 ASP E 401 1 ? 12 
HELX_P HELX_P133 AO7 SER E 408 ? SER E 413 ? SER E 408 SER E 413 1 ? 6  
HELX_P HELX_P134 AO8 SER E 413 ? SER E 421 ? SER E 413 SER E 421 1 ? 9  
HELX_P HELX_P135 AO9 ILE E 423 ? GLU E 428 ? ILE E 423 GLU E 428 1 ? 6  
HELX_P HELX_P136 AP1 GLU E 428 ? LYS E 441 ? GLU E 428 LYS E 441 1 ? 14 
HELX_P HELX_P137 AP2 THR F 12  ? ASN F 23  ? THR F 12  ASN F 23  1 ? 12 
HELX_P HELX_P138 AP3 PRO F 35  ? GLY F 44  ? PRO F 35  GLY F 44  1 ? 10 
HELX_P HELX_P139 AP4 PRO F 58  ? MET F 62  ? PRO F 58  MET F 62  5 ? 5  
HELX_P HELX_P140 AP5 VAL F 69  ? VAL F 73  ? VAL F 69  VAL F 73  5 ? 5  
HELX_P HELX_P141 AP6 ILE F 76  ? GLU F 81  ? ILE F 76  GLU F 81  1 ? 6  
HELX_P HELX_P142 AP7 GLN F 100 ? PHE F 112 ? GLN F 100 PHE F 112 1 ? 13 
HELX_P HELX_P143 AP8 GLU F 130 ? PHE F 140 ? GLU F 130 PHE F 140 1 ? 11 
HELX_P HELX_P144 AP9 PRO F 210 ? ARG F 215 ? PRO F 210 ARG F 215 1 ? 6  
HELX_P HELX_P145 AQ1 PRO F 227 ? GLU F 230 ? PRO F 227 GLU F 230 5 ? 4  
HELX_P HELX_P146 AQ2 ASP F 231 ? CYS F 251 ? ASP F 231 CYS F 251 1 ? 21 
HELX_P HELX_P147 AQ3 ASP F 255 ? LEU F 260 ? ASP F 255 LEU F 260 5 ? 6  
# 
_struct_conf_type.id          HELX_P 
_struct_conf_type.criteria    ? 
_struct_conf_type.reference   ? 
# 
loop_
_struct_conn.id 
_struct_conn.conn_type_id 
_struct_conn.pdbx_leaving_atom_flag 
_struct_conn.pdbx_PDB_id 
_struct_conn.ptnr1_label_asym_id 
_struct_conn.ptnr1_label_comp_id 
_struct_conn.ptnr1_label_seq_id 
_struct_conn.ptnr1_label_atom_id 
_struct_conn.pdbx_ptnr1_label_alt_id 
_struct_conn.pdbx_ptnr1_PDB_ins_code 
_struct_conn.pdbx_ptnr1_standard_comp_id 
_struct_conn.ptnr1_symmetry 
_struct_conn.ptnr2_label_asym_id 
_struct_conn.ptnr2_label_comp_id 
_struct_conn.ptnr2_label_seq_id 
_struct_conn.ptnr2_label_atom_id 
_struct_conn.pdbx_ptnr2_label_alt_id 
_struct_conn.pdbx_ptnr2_PDB_ins_code 
_struct_conn.ptnr1_auth_asym_id 
_struct_conn.ptnr1_auth_comp_id 
_struct_conn.ptnr1_auth_seq_id 
_struct_conn.ptnr2_auth_asym_id 
_struct_conn.ptnr2_auth_comp_id 
_struct_conn.ptnr2_auth_seq_id 
_struct_conn.ptnr2_symmetry 
_struct_conn.pdbx_ptnr3_label_atom_id 
_struct_conn.pdbx_ptnr3_label_seq_id 
_struct_conn.pdbx_ptnr3_label_comp_id 
_struct_conn.pdbx_ptnr3_label_asym_id 
_struct_conn.pdbx_ptnr3_label_alt_id 
_struct_conn.pdbx_ptnr3_PDB_ins_code 
_struct_conn.details 
_struct_conn.pdbx_dist_value 
_struct_conn.pdbx_value_order 
metalc1  metalc ?    ? A GLN 150 OE1 ? ? ? 1_555 J F43 .   NI ? ? A GLN 150 A F43 604 1_555 ? ? ? ? ? ? ? 2.080 ? 
metalc2  metalc ?    ? A GLY 218 O   ? ? ? 1_555 K K   .   K  ? ? A GLY 218 A K   605 1_555 ? ? ? ? ? ? ? 2.702 ? 
metalc3  metalc ?    ? A ARG 219 O   ? ? ? 1_555 K K   .   K  ? ? A ARG 219 A K   605 1_555 ? ? ? ? ? ? ? 2.897 ? 
metalc4  metalc ?    ? A CYS 221 O   ? ? ? 1_555 K K   .   K  ? ? A CYS 221 A K   605 1_555 ? ? ? ? ? ? ? 2.433 ? 
covale1  covale both ? A LYS 259 C   ? ? ? 1_555 A MHS 260 N  ? ? A LYS 259 A MHS 260 1_555 ? ? ? ? ? ? ? 1.353 ? 
covale2  covale both ? A MHS 260 C   ? ? ? 1_555 A ALA 261 N  ? ? A MHS 260 A ALA 261 1_555 ? ? ? ? ? ? ? 1.349 ? 
covale3  covale both ? A ARG 273 C   ? ? ? 1_555 A AGM 274 N  ? ? A ARG 273 A AGM 274 1_555 ? ? ? ? ? ? ? 1.335 ? 
covale4  covale both ? A AGM 274 C   ? ? ? 1_555 A ALA 275 N  ? ? A AGM 274 A ALA 275 1_555 ? ? ? ? ? ? ? 1.347 ? 
covale5  covale both ? A SER 401 C   ? ? ? 1_555 A MGN 402 N  ? ? A SER 401 A MGN 402 1_555 ? ? ? ? ? ? ? 1.366 ? 
covale6  covale both ? A MGN 402 C   ? ? ? 1_555 A ARG 403 N  ? ? A MGN 402 A ARG 403 1_555 ? ? ? ? ? ? ? 1.353 ? 
covale7  covale both ? A GLY 428 C   ? ? ? 1_555 A TRX 429 N  ? ? A GLY 428 A TRX 429 1_555 ? ? ? ? ? ? ? 1.342 ? 
covale8  covale both ? A TRX 429 C   ? ? ? 1_555 A TYR 430 N  ? ? A TRX 429 A TYR 430 1_555 ? ? ? ? ? ? ? 1.348 ? 
covale9  covale both ? A TYR 446 C   ? ? ? 1_555 A GL3 447 N  ? ? A TYR 446 A GL3 447 1_555 ? ? ? ? ? ? ? 1.342 ? 
covale10 covale both ? A GL3 447 C   ? ? ? 1_555 A TYR 448 N  ? ? A GL3 447 A TYR 448 1_555 ? ? ? ? ? ? ? 1.336 ? 
metalc5  metalc ?    ? D GLN 150 OE1 ? ? ? 1_555 L F43 .   NI ? ? D GLN 150 D F43 601 1_555 ? ? ? ? ? ? ? 2.127 ? 
metalc6  metalc ?    ? D GLY 218 O   ? ? ? 1_555 K K   .   K  ? ? D GLY 218 A K   605 1_555 ? ? ? ? ? ? ? 2.992 ? 
metalc7  metalc ?    ? D ARG 219 O   ? ? ? 1_555 K K   .   K  ? ? D ARG 219 A K   605 1_555 ? ? ? ? ? ? ? 2.972 ? 
metalc8  metalc ?    ? D CYS 221 O   ? ? ? 1_555 K K   .   K  ? ? D CYS 221 A K   605 1_555 ? ? ? ? ? ? ? 2.716 ? 
covale11 covale both ? D LYS 259 C   ? ? ? 1_555 D MHS 260 N  ? ? D LYS 259 D MHS 260 1_555 ? ? ? ? ? ? ? 1.349 ? 
covale12 covale both ? D MHS 260 C   ? ? ? 1_555 D ALA 261 N  ? ? D MHS 260 D ALA 261 1_555 ? ? ? ? ? ? ? 1.344 ? 
covale13 covale both ? D ARG 273 C   ? ? ? 1_555 D AGM 274 N  ? ? D ARG 273 D AGM 274 1_555 ? ? ? ? ? ? ? 1.331 ? 
covale14 covale both ? D AGM 274 C   ? ? ? 1_555 D ALA 275 N  ? ? D AGM 274 D ALA 275 1_555 ? ? ? ? ? ? ? 1.349 ? 
covale15 covale both ? D SER 401 C   ? ? ? 1_555 D MGN 402 N  ? ? D SER 401 D MGN 402 1_555 ? ? ? ? ? ? ? 1.353 ? 
covale16 covale both ? D MGN 402 C   ? ? ? 1_555 D ARG 403 N  ? ? D MGN 402 D ARG 403 1_555 ? ? ? ? ? ? ? 1.355 ? 
covale17 covale both ? D GLY 428 C   ? ? ? 1_555 D TRX 429 N  ? ? D GLY 428 D TRX 429 1_555 ? ? ? ? ? ? ? 1.349 ? 
covale18 covale both ? D TRX 429 C   ? ? ? 1_555 D TYR 430 N  ? ? D TRX 429 D TYR 430 1_555 ? ? ? ? ? ? ? 1.350 ? 
covale19 covale both ? D TYR 446 C   ? ? ? 1_555 D GL3 447 N  ? ? D TYR 446 D GL3 447 1_555 ? ? ? ? ? ? ? 1.341 ? 
covale20 covale both ? D GL3 447 C   ? ? ? 1_555 D TYR 448 N  ? ? D GL3 447 D TYR 448 1_555 ? ? ? ? ? ? ? 1.336 ? 
# 
loop_
_struct_conn_type.id 
_struct_conn_type.criteria 
_struct_conn_type.reference 
metalc ? ? 
covale ? ? 
# 
loop_
_struct_mon_prot_cis.pdbx_id 
_struct_mon_prot_cis.label_comp_id 
_struct_mon_prot_cis.label_seq_id 
_struct_mon_prot_cis.label_asym_id 
_struct_mon_prot_cis.label_alt_id 
_struct_mon_prot_cis.pdbx_PDB_ins_code 
_struct_mon_prot_cis.auth_comp_id 
_struct_mon_prot_cis.auth_seq_id 
_struct_mon_prot_cis.auth_asym_id 
_struct_mon_prot_cis.pdbx_label_comp_id_2 
_struct_mon_prot_cis.pdbx_label_seq_id_2 
_struct_mon_prot_cis.pdbx_label_asym_id_2 
_struct_mon_prot_cis.pdbx_PDB_ins_code_2 
_struct_mon_prot_cis.pdbx_auth_comp_id_2 
_struct_mon_prot_cis.pdbx_auth_seq_id_2 
_struct_mon_prot_cis.pdbx_auth_asym_id_2 
_struct_mon_prot_cis.pdbx_PDB_model_num 
_struct_mon_prot_cis.pdbx_omega_angle 
1 TYR 164 B . ? TYR 164 B PRO 165 B ? PRO 165 B 1 5.79 
2 TYR 164 E . ? TYR 164 E PRO 165 E ? PRO 165 E 1 5.77 
# 
loop_
_struct_sheet.id 
_struct_sheet.type 
_struct_sheet.number_strands 
_struct_sheet.details 
AA1 ? 2 ? 
AA2 ? 4 ? 
AA3 ? 2 ? 
AA4 ? 4 ? 
AA5 ? 2 ? 
AA6 ? 4 ? 
AA7 ? 3 ? 
AA8 ? 2 ? 
AA9 ? 4 ? 
AB1 ? 2 ? 
AB2 ? 4 ? 
AB3 ? 2 ? 
AB4 ? 4 ? 
AB5 ? 3 ? 
# 
loop_
_struct_sheet_order.sheet_id 
_struct_sheet_order.range_id_1 
_struct_sheet_order.range_id_2 
_struct_sheet_order.offset 
_struct_sheet_order.sense 
AA1 1 2 ? anti-parallel 
AA2 1 2 ? anti-parallel 
AA2 2 3 ? anti-parallel 
AA2 3 4 ? anti-parallel 
AA3 1 2 ? anti-parallel 
AA4 1 2 ? anti-parallel 
AA4 2 3 ? anti-parallel 
AA4 3 4 ? anti-parallel 
AA5 1 2 ? anti-parallel 
AA6 1 2 ? anti-parallel 
AA6 2 3 ? anti-parallel 
AA6 3 4 ? anti-parallel 
AA7 1 2 ? anti-parallel 
AA7 2 3 ? anti-parallel 
AA8 1 2 ? anti-parallel 
AA9 1 2 ? anti-parallel 
AA9 2 3 ? anti-parallel 
AA9 3 4 ? anti-parallel 
AB1 1 2 ? anti-parallel 
AB2 1 2 ? anti-parallel 
AB2 2 3 ? anti-parallel 
AB2 3 4 ? anti-parallel 
AB3 1 2 ? anti-parallel 
AB4 1 2 ? anti-parallel 
AB4 2 3 ? anti-parallel 
AB4 3 4 ? anti-parallel 
AB5 1 2 ? anti-parallel 
AB5 2 3 ? anti-parallel 
# 
loop_
_struct_sheet_range.sheet_id 
_struct_sheet_range.id 
_struct_sheet_range.beg_label_comp_id 
_struct_sheet_range.beg_label_asym_id 
_struct_sheet_range.beg_label_seq_id 
_struct_sheet_range.pdbx_beg_PDB_ins_code 
_struct_sheet_range.end_label_comp_id 
_struct_sheet_range.end_label_asym_id 
_struct_sheet_range.end_label_seq_id 
_struct_sheet_range.pdbx_end_PDB_ins_code 
_struct_sheet_range.beg_auth_comp_id 
_struct_sheet_range.beg_auth_asym_id 
_struct_sheet_range.beg_auth_seq_id 
_struct_sheet_range.end_auth_comp_id 
_struct_sheet_range.end_auth_asym_id 
_struct_sheet_range.end_auth_seq_id 
AA1 1 TYR A 75  ? LYS A 76  ? TYR A 75  LYS A 76  
AA1 2 ILE A 83  ? VAL A 84  ? ILE A 83  VAL A 84  
AA2 1 TYR A 165 ? THR A 170 ? TYR A 165 THR A 170 
AA2 2 THR A 207 ? ARG A 212 ? THR A 207 ARG A 212 
AA2 3 THR A 107 ? GLY A 111 ? THR A 107 GLY A 111 
AA2 4 VAL A 263 ? GLN A 265 ? VAL A 263 GLN A 265 
AA3 1 LYS B 7   ? TYR B 11  ? LYS B 7   TYR B 11  
AA3 2 LEU B 17  ? PRO B 23  ? LEU B 17  PRO B 23  
AA4 1 SER B 102 ? ILE B 106 ? SER B 102 ILE B 106 
AA4 2 GLN B 111 ? GLN B 115 ? GLN B 111 GLN B 115 
AA4 3 THR B 45  ? VAL B 48  ? THR B 45  VAL B 48  
AA4 4 ILE B 175 ? ALA B 176 ? ILE B 175 ALA B 176 
AA5 1 ILE B 282 ? LYS B 287 ? ILE B 282 LYS B 287 
AA5 2 VAL B 293 ? PRO B 297 ? VAL B 293 PRO B 297 
AA6 1 ASP C 116 ? THR C 119 ? ASP C 116 THR C 119 
AA6 2 GLN C 124 ? ARG C 129 ? GLN C 124 ARG C 129 
AA6 3 ILE C 85  ? ASP C 92  ? ILE C 85  ASP C 92  
AA6 4 CYS C 152 ? ILE C 154 ? CYS C 152 ILE C 154 
AA7 1 TYR C 179 ? TYR C 181 ? TYR C 179 TYR C 181 
AA7 2 VAL C 188 ? LYS C 192 ? VAL C 188 LYS C 192 
AA7 3 PRO C 198 ? ASP C 204 ? PRO C 198 ASP C 204 
AA8 1 TYR D 75  ? LYS D 76  ? TYR D 75  LYS D 76  
AA8 2 ILE D 83  ? VAL D 84  ? ILE D 83  VAL D 84  
AA9 1 TYR D 165 ? THR D 170 ? TYR D 165 THR D 170 
AA9 2 THR D 207 ? ARG D 212 ? THR D 207 ARG D 212 
AA9 3 THR D 107 ? GLY D 111 ? THR D 107 GLY D 111 
AA9 4 VAL D 263 ? GLN D 265 ? VAL D 263 GLN D 265 
AB1 1 LYS E 7   ? TYR E 11  ? LYS E 7   TYR E 11  
AB1 2 LEU E 17  ? PRO E 23  ? LEU E 17  PRO E 23  
AB2 1 SER E 102 ? ILE E 106 ? SER E 102 ILE E 106 
AB2 2 GLN E 111 ? GLN E 115 ? GLN E 111 GLN E 115 
AB2 3 THR E 45  ? VAL E 48  ? THR E 45  VAL E 48  
AB2 4 ILE E 175 ? ALA E 176 ? ILE E 175 ALA E 176 
AB3 1 ILE E 282 ? LYS E 287 ? ILE E 282 LYS E 287 
AB3 2 VAL E 293 ? PRO E 297 ? VAL E 293 PRO E 297 
AB4 1 ASP F 116 ? THR F 119 ? ASP F 116 THR F 119 
AB4 2 GLN F 124 ? ARG F 129 ? GLN F 124 ARG F 129 
AB4 3 ILE F 85  ? ASP F 92  ? ILE F 85  ASP F 92  
AB4 4 CYS F 152 ? ILE F 154 ? CYS F 152 ILE F 154 
AB5 1 TYR F 179 ? VAL F 180 ? TYR F 179 VAL F 180 
AB5 2 VAL F 188 ? LYS F 192 ? VAL F 188 LYS F 192 
AB5 3 PRO F 198 ? GLY F 206 ? PRO F 198 GLY F 206 
# 
loop_
_pdbx_struct_sheet_hbond.sheet_id 
_pdbx_struct_sheet_hbond.range_id_1 
_pdbx_struct_sheet_hbond.range_id_2 
_pdbx_struct_sheet_hbond.range_1_label_atom_id 
_pdbx_struct_sheet_hbond.range_1_label_comp_id 
_pdbx_struct_sheet_hbond.range_1_label_asym_id 
_pdbx_struct_sheet_hbond.range_1_label_seq_id 
_pdbx_struct_sheet_hbond.range_1_PDB_ins_code 
_pdbx_struct_sheet_hbond.range_1_auth_atom_id 
_pdbx_struct_sheet_hbond.range_1_auth_comp_id 
_pdbx_struct_sheet_hbond.range_1_auth_asym_id 
_pdbx_struct_sheet_hbond.range_1_auth_seq_id 
_pdbx_struct_sheet_hbond.range_2_label_atom_id 
_pdbx_struct_sheet_hbond.range_2_label_comp_id 
_pdbx_struct_sheet_hbond.range_2_label_asym_id 
_pdbx_struct_sheet_hbond.range_2_label_seq_id 
_pdbx_struct_sheet_hbond.range_2_PDB_ins_code 
_pdbx_struct_sheet_hbond.range_2_auth_atom_id 
_pdbx_struct_sheet_hbond.range_2_auth_comp_id 
_pdbx_struct_sheet_hbond.range_2_auth_asym_id 
_pdbx_struct_sheet_hbond.range_2_auth_seq_id 
AA1 1 2 N TYR A 75  ? N TYR A 75  O VAL A 84  ? O VAL A 84  
AA2 1 2 N LYS A 167 ? N LYS A 167 O VAL A 210 ? O VAL A 210 
AA2 2 3 O GLN A 209 ? O GLN A 209 N VAL A 110 ? N VAL A 110 
AA2 3 4 N ILE A 109 ? N ILE A 109 O ILE A 264 ? O ILE A 264 
AA3 1 2 N LEU B 10  ? N LEU B 10  O VAL B 18  ? O VAL B 18  
AA4 1 2 N ILE B 106 ? N ILE B 106 O GLN B 111 ? O GLN B 111 
AA4 2 3 O MET B 112 ? O MET B 112 N VAL B 48  ? N VAL B 48  
AA4 3 4 N ALA B 47  ? N ALA B 47  O ALA B 176 ? O ALA B 176 
AA5 1 2 N LYS B 286 ? N LYS B 286 O LEU B 294 ? O LEU B 294 
AA6 1 2 N ASP C 116 ? N ASP C 116 O GLU C 127 ? O GLU C 127 
AA6 2 3 O MET C 128 ? O MET C 128 N ARG C 86  ? N ARG C 86  
AA6 3 4 N ALA C 91  ? N ALA C 91  O GLY C 153 ? O GLY C 153 
AA7 1 2 N VAL C 180 ? N VAL C 180 O VAL C 189 ? O VAL C 189 
AA7 2 3 N TYR C 190 ? N TYR C 190 O VAL C 203 ? O VAL C 203 
AA8 1 2 N TYR D 75  ? N TYR D 75  O VAL D 84  ? O VAL D 84  
AA9 1 2 N LYS D 167 ? N LYS D 167 O VAL D 210 ? O VAL D 210 
AA9 2 3 O GLN D 209 ? O GLN D 209 N VAL D 110 ? N VAL D 110 
AA9 3 4 N ILE D 109 ? N ILE D 109 O ILE D 264 ? O ILE D 264 
AB1 1 2 N LEU E 10  ? N LEU E 10  O VAL E 18  ? O VAL E 18  
AB2 1 2 N ILE E 106 ? N ILE E 106 O GLN E 111 ? O GLN E 111 
AB2 2 3 O MET E 112 ? O MET E 112 N VAL E 48  ? N VAL E 48  
AB2 3 4 N ALA E 47  ? N ALA E 47  O ALA E 176 ? O ALA E 176 
AB3 1 2 N LYS E 286 ? N LYS E 286 O LEU E 294 ? O LEU E 294 
AB4 1 2 N ASP F 116 ? N ASP F 116 O GLU F 127 ? O GLU F 127 
AB4 2 3 O MET F 128 ? O MET F 128 N ARG F 86  ? N ARG F 86  
AB4 3 4 N ALA F 91  ? N ALA F 91  O GLY F 153 ? O GLY F 153 
AB5 1 2 N VAL F 180 ? N VAL F 180 O VAL F 189 ? O VAL F 189 
AB5 2 3 N VAL F 188 ? N VAL F 188 O VAL F 205 ? O VAL F 205 
# 
loop_
_struct_site.id 
_struct_site.pdbx_evidence_code 
_struct_site.pdbx_auth_asym_id 
_struct_site.pdbx_auth_comp_id 
_struct_site.pdbx_auth_seq_id 
_struct_site.pdbx_auth_ins_code 
_struct_site.pdbx_num_residues 
_struct_site.details 
AC1 Software A COM 601 ? 9  'binding site for residue COM A 601' 
AC2 Software A TP7 602 ? 14 'binding site for residue TP7 A 602' 
AC3 Software A TP7 603 ? 16 'binding site for residue TP7 A 603' 
AC4 Software A F43 604 ? 30 'binding site for residue F43 A 604' 
AC5 Software A K   605 ? 7  'binding site for residue K A 605'   
AC6 Software D F43 601 ? 32 'binding site for residue F43 D 601' 
AC7 Software D COM 602 ? 9  'binding site for residue COM D 602' 
# 
loop_
_struct_site_gen.id 
_struct_site_gen.site_id 
_struct_site_gen.pdbx_num_res 
_struct_site_gen.label_comp_id 
_struct_site_gen.label_asym_id 
_struct_site_gen.label_seq_id 
_struct_site_gen.pdbx_auth_ins_code 
_struct_site_gen.auth_comp_id 
_struct_site_gen.auth_asym_id 
_struct_site_gen.auth_seq_id 
_struct_site_gen.label_atom_id 
_struct_site_gen.label_alt_id 
_struct_site_gen.symmetry 
_struct_site_gen.details 
1   AC1 9  TYR A 335 ? TYR A 335 . ? 1_555 ? 
2   AC1 9  PHE A 445 ? PHE A 445 . ? 1_555 ? 
3   AC1 9  TYR A 446 ? TYR A 446 . ? 1_555 ? 
4   AC1 9  PHE B 362 ? PHE B 362 . ? 1_555 ? 
5   AC1 9  SER B 366 ? SER B 366 . ? 1_555 ? 
6   AC1 9  TYR B 368 ? TYR B 368 . ? 1_555 ? 
7   AC1 9  LEU C 120 ? LEU C 120 . ? 1_555 ? 
8   AC1 9  ARG C 123 ? ARG C 123 . ? 1_555 ? 
9   AC1 9  F43 L .   ? F43 D 601 . ? 1_555 ? 
10  AC2 14 ARG A 228 ? ARG A 228 . ? 1_555 ? 
11  AC2 14 LYS A 259 ? LYS A 259 . ? 1_555 ? 
12  AC2 14 MHS A 260 ? MHS A 260 . ? 1_555 ? 
13  AC2 14 HOH N .   ? HOH A 706 . ? 1_555 ? 
14  AC2 14 ARG D 273 ? ARG D 273 . ? 1_555 ? 
15  AC2 14 LEU D 322 ? LEU D 322 . ? 1_555 ? 
16  AC2 14 MET D 326 ? MET D 326 . ? 1_555 ? 
17  AC2 14 PHE D 445 ? PHE D 445 . ? 1_555 ? 
18  AC2 14 MET D 482 ? MET D 482 . ? 1_555 ? 
19  AC2 14 ASN D 483 ? ASN D 483 . ? 1_555 ? 
20  AC2 14 TYR E 368 ? TYR E 368 . ? 1_555 ? 
21  AC2 14 GLY E 370 ? GLY E 370 . ? 1_555 ? 
22  AC2 14 HIS E 380 ? HIS E 380 . ? 1_555 ? 
23  AC2 14 ILE E 381 ? ILE E 381 . ? 1_555 ? 
24  AC3 16 ARG A 273 ? ARG A 273 . ? 1_555 ? 
25  AC3 16 LEU A 322 ? LEU A 322 . ? 1_555 ? 
26  AC3 16 MET A 326 ? MET A 326 . ? 1_555 ? 
27  AC3 16 PHE A 332 ? PHE A 332 . ? 1_555 ? 
28  AC3 16 PHE A 445 ? PHE A 445 . ? 1_555 ? 
29  AC3 16 MET A 482 ? MET A 482 . ? 1_555 ? 
30  AC3 16 ASN A 483 ? ASN A 483 . ? 1_555 ? 
31  AC3 16 VAL A 484 ? VAL A 484 . ? 1_555 ? 
32  AC3 16 TYR B 368 ? TYR B 368 . ? 1_555 ? 
33  AC3 16 GLY B 370 ? GLY B 370 . ? 1_555 ? 
34  AC3 16 HIS B 380 ? HIS B 380 . ? 1_555 ? 
35  AC3 16 ILE B 381 ? ILE B 381 . ? 1_555 ? 
36  AC3 16 HOH O .   ? HOH B 503 . ? 1_555 ? 
37  AC3 16 ARG D 228 ? ARG D 228 . ? 1_555 ? 
38  AC3 16 LYS D 259 ? LYS D 259 . ? 1_555 ? 
39  AC3 16 MHS D 260 ? MHS D 260 . ? 1_555 ? 
40  AC4 30 ALA A 147 ? ALA A 147 . ? 1_555 ? 
41  AC4 30 VAL A 148 ? VAL A 148 . ? 1_555 ? 
42  AC4 30 VAL A 149 ? VAL A 149 . ? 1_555 ? 
43  AC4 30 GLN A 150 ? GLN A 150 . ? 1_555 ? 
44  AC4 30 MET A 153 ? MET A 153 . ? 1_555 ? 
45  AC4 30 GLN A 233 ? GLN A 233 . ? 1_555 ? 
46  AC4 30 ALA A 246 ? ALA A 246 . ? 1_555 ? 
47  AC4 30 GLY D 328 ? GLY D 328 . ? 1_555 ? 
48  AC4 30 GLY D 329 ? GLY D 329 . ? 1_555 ? 
49  AC4 30 VAL D 330 ? VAL D 330 . ? 1_555 ? 
50  AC4 30 GLY D 331 ? GLY D 331 . ? 1_555 ? 
51  AC4 30 PHE D 332 ? PHE D 332 . ? 1_555 ? 
52  AC4 30 THR D 333 ? THR D 333 . ? 1_555 ? 
53  AC4 30 GLN D 334 ? GLN D 334 . ? 1_555 ? 
54  AC4 30 TYR D 335 ? TYR D 335 . ? 1_555 ? 
55  AC4 30 GLY D 399 ? GLY D 399 . ? 1_555 ? 
56  AC4 30 GLY D 444 ? GLY D 444 . ? 1_555 ? 
57  AC4 30 PHE D 445 ? PHE D 445 . ? 1_555 ? 
58  AC4 30 COM M .   ? COM D 602 . ? 1_555 ? 
59  AC4 30 SER E 366 ? SER E 366 . ? 1_555 ? 
60  AC4 30 ILE E 367 ? ILE E 367 . ? 1_555 ? 
61  AC4 30 TYR E 368 ? TYR E 368 . ? 1_555 ? 
62  AC4 30 LEU F 120 ? LEU F 120 . ? 1_555 ? 
63  AC4 30 SER F 121 ? SER F 121 . ? 1_555 ? 
64  AC4 30 GLY F 122 ? GLY F 122 . ? 1_555 ? 
65  AC4 30 ALA F 157 ? ALA F 157 . ? 1_555 ? 
66  AC4 30 THR F 158 ? THR F 158 . ? 1_555 ? 
67  AC4 30 VAL F 159 ? VAL F 159 . ? 1_555 ? 
68  AC4 30 HIS F 160 ? HIS F 160 . ? 1_555 ? 
69  AC4 30 HIS F 162 ? HIS F 162 . ? 1_555 ? 
70  AC5 7  GLY A 218 ? GLY A 218 . ? 1_555 ? 
71  AC5 7  ARG A 219 ? ARG A 219 . ? 1_555 ? 
72  AC5 7  CYS A 221 ? CYS A 221 . ? 1_555 ? 
73  AC5 7  ARG D 105 ? ARG D 105 . ? 1_555 ? 
74  AC5 7  GLY D 218 ? GLY D 218 . ? 1_555 ? 
75  AC5 7  ARG D 219 ? ARG D 219 . ? 1_555 ? 
76  AC5 7  CYS D 221 ? CYS D 221 . ? 1_555 ? 
77  AC6 32 GLY A 328 ? GLY A 328 . ? 1_555 ? 
78  AC6 32 GLY A 329 ? GLY A 329 . ? 1_555 ? 
79  AC6 32 VAL A 330 ? VAL A 330 . ? 1_555 ? 
80  AC6 32 GLY A 331 ? GLY A 331 . ? 1_555 ? 
81  AC6 32 PHE A 332 ? PHE A 332 . ? 1_555 ? 
82  AC6 32 THR A 333 ? THR A 333 . ? 1_555 ? 
83  AC6 32 GLN A 334 ? GLN A 334 . ? 1_555 ? 
84  AC6 32 TYR A 335 ? TYR A 335 . ? 1_555 ? 
85  AC6 32 PHE A 398 ? PHE A 398 . ? 1_555 ? 
86  AC6 32 GLY A 399 ? GLY A 399 . ? 1_555 ? 
87  AC6 32 GLY A 444 ? GLY A 444 . ? 1_555 ? 
88  AC6 32 PHE A 445 ? PHE A 445 . ? 1_555 ? 
89  AC6 32 COM G .   ? COM A 601 . ? 1_555 ? 
90  AC6 32 SER B 366 ? SER B 366 . ? 1_555 ? 
91  AC6 32 ILE B 367 ? ILE B 367 . ? 1_555 ? 
92  AC6 32 TYR B 368 ? TYR B 368 . ? 1_555 ? 
93  AC6 32 LEU C 120 ? LEU C 120 . ? 1_555 ? 
94  AC6 32 SER C 121 ? SER C 121 . ? 1_555 ? 
95  AC6 32 GLY C 122 ? GLY C 122 . ? 1_555 ? 
96  AC6 32 ALA C 157 ? ALA C 157 . ? 1_555 ? 
97  AC6 32 THR C 158 ? THR C 158 . ? 1_555 ? 
98  AC6 32 VAL C 159 ? VAL C 159 . ? 1_555 ? 
99  AC6 32 HIS C 160 ? HIS C 160 . ? 1_555 ? 
100 AC6 32 HIS C 162 ? HIS C 162 . ? 1_555 ? 
101 AC6 32 ALA D 147 ? ALA D 147 . ? 1_555 ? 
102 AC6 32 VAL D 148 ? VAL D 148 . ? 1_555 ? 
103 AC6 32 VAL D 149 ? VAL D 149 . ? 1_555 ? 
104 AC6 32 GLN D 150 ? GLN D 150 . ? 1_555 ? 
105 AC6 32 MET D 153 ? MET D 153 . ? 1_555 ? 
106 AC6 32 GLN D 233 ? GLN D 233 . ? 1_555 ? 
107 AC6 32 MET D 236 ? MET D 236 . ? 1_555 ? 
108 AC6 32 ALA D 246 ? ALA D 246 . ? 1_555 ? 
109 AC7 9  F43 J .   ? F43 A 604 . ? 1_555 ? 
110 AC7 9  TYR D 335 ? TYR D 335 . ? 1_555 ? 
111 AC7 9  PHE D 445 ? PHE D 445 . ? 1_555 ? 
112 AC7 9  TYR D 446 ? TYR D 446 . ? 1_555 ? 
113 AC7 9  PHE E 362 ? PHE E 362 . ? 1_555 ? 
114 AC7 9  SER E 366 ? SER E 366 . ? 1_555 ? 
115 AC7 9  TYR E 368 ? TYR E 368 . ? 1_555 ? 
116 AC7 9  LEU F 120 ? LEU F 120 . ? 1_555 ? 
117 AC7 9  ARG F 123 ? ARG F 123 . ? 1_555 ? 
# 
_atom_sites.entry_id                    5N28 
_atom_sites.fract_transf_matrix[1][1]   0.009645 
_atom_sites.fract_transf_matrix[1][2]   0.000000 
_atom_sites.fract_transf_matrix[1][3]   0.003097 
_atom_sites.fract_transf_matrix[2][1]   0.000000 
_atom_sites.fract_transf_matrix[2][2]   0.012321 
_atom_sites.fract_transf_matrix[2][3]   0.000000 
_atom_sites.fract_transf_matrix[3][1]   0.000000 
_atom_sites.fract_transf_matrix[3][2]   0.000000 
_atom_sites.fract_transf_matrix[3][3]   0.006778 
_atom_sites.fract_transf_vector[1]      0.00000 
_atom_sites.fract_transf_vector[2]      0.00000 
_atom_sites.fract_transf_vector[3]      0.00000 
# 
loop_
_atom_type.symbol 
C  
K  
N  
NI 
O  
P  
S  
# 
loop_
_atom_site.group_PDB 
_atom_site.id 
_atom_site.type_symbol 
_atom_site.label_atom_id 
_atom_site.label_alt_id 
_atom_site.label_comp_id 
_atom_site.label_asym_id 
_atom_site.label_entity_id 
_atom_site.label_seq_id 
_atom_site.pdbx_PDB_ins_code 
_atom_site.Cartn_x 
_atom_site.Cartn_y 
_atom_site.Cartn_z 
_atom_site.occupancy 
_atom_site.B_iso_or_equiv 
_atom_site.pdbx_formal_charge 
_atom_site.auth_seq_id 
_atom_site.auth_comp_id 
_atom_site.auth_asym_id 
_atom_site.auth_atom_id 
_atom_site.pdbx_PDB_model_num 
ATOM   1     N  N   . GLU A 1 4   ? 38.665  -13.599 45.493  1.00 128.62 ? 4   GLU A N   1 
ATOM   2     C  CA  . GLU A 1 4   ? 38.448  -13.793 44.060  1.00 128.40 ? 4   GLU A CA  1 
ATOM   3     C  C   . GLU A 1 4   ? 38.221  -12.454 43.330  1.00 131.19 ? 4   GLU A C   1 
ATOM   4     O  O   . GLU A 1 4   ? 38.028  -11.417 43.973  1.00 130.19 ? 4   GLU A O   1 
ATOM   5     C  CB  . GLU A 1 4   ? 37.271  -14.767 43.817  1.00 129.11 ? 4   GLU A CB  1 
ATOM   6     C  CG  . GLU A 1 4   ? 37.325  -15.496 42.476  1.00 141.81 ? 4   GLU A CG  1 
ATOM   7     C  CD  . GLU A 1 4   ? 36.142  -16.368 42.089  1.00 166.78 ? 4   GLU A CD  1 
ATOM   8     O  OE1 . GLU A 1 4   ? 35.286  -16.655 42.958  1.00 164.05 ? 4   GLU A OE1 1 
ATOM   9     O  OE2 . GLU A 1 4   ? 36.088  -16.791 40.911  1.00 164.55 ? 4   GLU A OE2 1 
ATOM   10    N  N   . LYS A 1 5   ? 38.261  -12.492 41.982  1.00 127.07 ? 5   LYS A N   1 
ATOM   11    C  CA  . LYS A 1 5   ? 38.036  -11.361 41.081  1.00 125.90 ? 5   LYS A CA  1 
ATOM   12    C  C   . LYS A 1 5   ? 36.555  -10.973 41.102  1.00 126.63 ? 5   LYS A C   1 
ATOM   13    O  O   . LYS A 1 5   ? 35.682  -11.847 41.067  1.00 125.35 ? 5   LYS A O   1 
ATOM   14    C  CB  . LYS A 1 5   ? 38.461  -11.747 39.650  1.00 129.01 ? 5   LYS A CB  1 
ATOM   15    C  CG  . LYS A 1 5   ? 38.380  -10.621 38.620  1.00 143.24 ? 5   LYS A CG  1 
ATOM   16    C  CD  . LYS A 1 5   ? 37.782  -11.116 37.308  1.00 153.66 ? 5   LYS A CD  1 
ATOM   17    C  CE  . LYS A 1 5   ? 38.061  -10.183 36.155  1.00 164.89 ? 5   LYS A CE  1 
ATOM   18    N  NZ  . LYS A 1 5   ? 37.472  -10.681 34.883  1.00 173.25 ? 5   LYS A NZ  1 
ATOM   19    N  N   . LYS A 1 6   ? 36.279  -9.663  41.145  1.00 121.15 ? 6   LYS A N   1 
ATOM   20    C  CA  . LYS A 1 6   ? 34.912  -9.148  41.125  1.00 118.56 ? 6   LYS A CA  1 
ATOM   21    C  C   . LYS A 1 6   ? 34.437  -9.017  39.671  1.00 121.86 ? 6   LYS A C   1 
ATOM   22    O  O   . LYS A 1 6   ? 35.259  -8.882  38.761  1.00 122.74 ? 6   LYS A O   1 
ATOM   23    C  CB  . LYS A 1 6   ? 34.786  -7.831  41.906  1.00 119.07 ? 6   LYS A CB  1 
ATOM   24    C  CG  . LYS A 1 6   ? 35.342  -7.872  43.331  1.00 120.61 ? 6   LYS A CG  1 
ATOM   25    C  CD  . LYS A 1 6   ? 34.283  -8.228  44.350  1.00 121.87 ? 6   LYS A CD  1 
ATOM   26    C  CE  . LYS A 1 6   ? 34.823  -8.253  45.758  1.00 124.88 ? 6   LYS A CE  1 
ATOM   27    N  NZ  . LYS A 1 6   ? 35.223  -9.621  46.175  1.00 130.43 ? 6   LYS A NZ  1 
ATOM   28    N  N   . LEU A 1 7   ? 33.116  -9.098  39.457  1.00 116.15 ? 7   LEU A N   1 
ATOM   29    C  CA  . LEU A 1 7   ? 32.472  -9.094  38.138  1.00 115.17 ? 7   LEU A CA  1 
ATOM   30    C  C   . LEU A 1 7   ? 32.113  -7.714  37.580  1.00 118.01 ? 7   LEU A C   1 
ATOM   31    O  O   . LEU A 1 7   ? 32.009  -7.558  36.360  1.00 117.43 ? 7   LEU A O   1 
ATOM   32    C  CB  . LEU A 1 7   ? 31.223  -9.997  38.141  1.00 114.33 ? 7   LEU A CB  1 
ATOM   33    C  CG  . LEU A 1 7   ? 31.433  -11.511 38.313  1.00 119.69 ? 7   LEU A CG  1 
ATOM   34    C  CD1 . LEU A 1 7   ? 30.130  -12.207 38.350  1.00 118.94 ? 7   LEU A CD1 1 
ATOM   35    C  CD2 . LEU A 1 7   ? 32.338  -12.108 37.265  1.00 123.51 ? 7   LEU A CD2 1 
ATOM   36    N  N   . PHE A 1 8   ? 31.913  -6.722  38.459  1.00 113.79 ? 8   PHE A N   1 
ATOM   37    C  CA  . PHE A 1 8   ? 31.525  -5.365  38.065  1.00 113.01 ? 8   PHE A CA  1 
ATOM   38    C  C   . PHE A 1 8   ? 32.686  -4.453  37.666  1.00 118.72 ? 8   PHE A C   1 
ATOM   39    O  O   . PHE A 1 8   ? 32.442  -3.328  37.230  1.00 117.80 ? 8   PHE A O   1 
ATOM   40    C  CB  . PHE A 1 8   ? 30.666  -4.696  39.151  1.00 113.46 ? 8   PHE A CB  1 
ATOM   41    C  CG  . PHE A 1 8   ? 31.197  -4.804  40.558  1.00 114.80 ? 8   PHE A CG  1 
ATOM   42    C  CD1 . PHE A 1 8   ? 32.140  -3.901  41.035  1.00 118.52 ? 8   PHE A CD1 1 
ATOM   43    C  CD2 . PHE A 1 8   ? 30.731  -5.788  41.419  1.00 116.07 ? 8   PHE A CD2 1 
ATOM   44    C  CE1 . PHE A 1 8   ? 32.625  -3.994  42.343  1.00 119.65 ? 8   PHE A CE1 1 
ATOM   45    C  CE2 . PHE A 1 8   ? 31.217  -5.883  42.729  1.00 119.19 ? 8   PHE A CE2 1 
ATOM   46    C  CZ  . PHE A 1 8   ? 32.162  -4.986  43.183  1.00 118.20 ? 8   PHE A CZ  1 
ATOM   47    N  N   . LEU A 1 9   ? 33.931  -4.934  37.793  1.00 117.13 ? 9   LEU A N   1 
ATOM   48    C  CA  . LEU A 1 9   ? 35.154  -4.187  37.465  1.00 118.40 ? 9   LEU A CA  1 
ATOM   49    C  C   . LEU A 1 9   ? 35.278  -3.914  35.962  1.00 123.00 ? 9   LEU A C   1 
ATOM   50    O  O   . LEU A 1 9   ? 35.608  -2.793  35.569  1.00 122.74 ? 9   LEU A O   1 
ATOM   51    C  CB  . LEU A 1 9   ? 36.384  -4.950  37.994  1.00 119.49 ? 9   LEU A CB  1 
ATOM   52    C  CG  . LEU A 1 9   ? 36.762  -4.764  39.475  1.00 124.09 ? 9   LEU A CG  1 
ATOM   53    C  CD1 . LEU A 1 9   ? 35.613  -4.967  40.421  1.00 125.20 ? 9   LEU A CD1 1 
ATOM   54    C  CD2 . LEU A 1 9   ? 37.902  -5.675  39.864  1.00 125.44 ? 9   LEU A CD2 1 
ATOM   55    N  N   . LYS A 1 10  ? 34.937  -4.923  35.125  1.00 120.17 ? 10  LYS A N   1 
ATOM   56    C  CA  . LYS A 1 10  ? 34.954  -4.879  33.656  1.00 120.61 ? 10  LYS A CA  1 
ATOM   57    C  C   . LYS A 1 10  ? 34.045  -3.774  33.095  1.00 125.39 ? 10  LYS A C   1 
ATOM   58    O  O   . LYS A 1 10  ? 34.291  -3.276  31.996  1.00 125.56 ? 10  LYS A O   1 
ATOM   59    C  CB  . LYS A 1 10  ? 34.527  -6.243  33.095  1.00 122.71 ? 10  LYS A CB  1 
ATOM   60    C  CG  . LYS A 1 10  ? 35.468  -6.796  32.041  1.00 131.45 ? 10  LYS A CG  1 
ATOM   61    C  CD  . LYS A 1 10  ? 35.078  -8.215  31.652  1.00 137.56 ? 10  LYS A CD  1 
ATOM   62    C  CE  . LYS A 1 10  ? 36.026  -8.825  30.647  1.00 144.94 ? 10  LYS A CE  1 
ATOM   63    N  NZ  . LYS A 1 10  ? 37.336  -9.179  31.256  1.00 151.23 ? 10  LYS A NZ  1 
ATOM   64    N  N   . ALA A 1 11  ? 33.005  -3.397  33.863  1.00 121.58 ? 11  ALA A N   1 
ATOM   65    C  CA  . ALA A 1 11  ? 32.031  -2.372  33.512  1.00 121.13 ? 11  ALA A CA  1 
ATOM   66    C  C   . ALA A 1 11  ? 32.334  -1.026  34.182  1.00 125.42 ? 11  ALA A C   1 
ATOM   67    O  O   . ALA A 1 11  ? 31.975  0.009   33.626  1.00 124.59 ? 11  ALA A O   1 
ATOM   68    C  CB  . ALA A 1 11  ? 30.640  -2.842  33.886  1.00 120.74 ? 11  ALA A CB  1 
ATOM   69    N  N   . LEU A 1 12  ? 32.973  -1.047  35.382  1.00 122.59 ? 12  LEU A N   1 
ATOM   70    C  CA  . LEU A 1 12  ? 33.348  0.139   36.166  1.00 122.90 ? 12  LEU A CA  1 
ATOM   71    C  C   . LEU A 1 12  ? 34.556  0.867   35.591  1.00 128.67 ? 12  LEU A C   1 
ATOM   72    O  O   . LEU A 1 12  ? 34.517  2.088   35.453  1.00 128.55 ? 12  LEU A O   1 
ATOM   73    C  CB  . LEU A 1 12  ? 33.574  -0.189  37.664  1.00 122.79 ? 12  LEU A CB  1 
ATOM   74    C  CG  . LEU A 1 12  ? 32.334  -0.194  38.583  1.00 126.13 ? 12  LEU A CG  1 
ATOM   75    C  CD1 . LEU A 1 12  ? 32.717  -0.483  40.022  1.00 126.35 ? 12  LEU A CD1 1 
ATOM   76    C  CD2 . LEU A 1 12  ? 31.610  1.141   38.558  1.00 127.91 ? 12  LEU A CD2 1 
ATOM   77    N  N   . LYS A 1 13  ? 35.625  0.120   35.252  1.00 126.60 ? 13  LYS A N   1 
ATOM   78    C  CA  . LYS A 1 13  ? 36.851  0.663   34.656  1.00 127.84 ? 13  LYS A CA  1 
ATOM   79    C  C   . LYS A 1 13  ? 36.554  1.206   33.258  1.00 131.92 ? 13  LYS A C   1 
ATOM   80    O  O   . LYS A 1 13  ? 37.150  2.199   32.841  1.00 132.65 ? 13  LYS A O   1 
ATOM   81    C  CB  . LYS A 1 13  ? 37.952  -0.405  34.612  1.00 131.38 ? 13  LYS A CB  1 
ATOM   82    C  CG  . LYS A 1 13  ? 38.432  -0.824  35.996  1.00 143.72 ? 13  LYS A CG  1 
ATOM   83    C  CD  . LYS A 1 13  ? 39.610  -1.786  35.942  1.00 153.29 ? 13  LYS A CD  1 
ATOM   84    C  CE  . LYS A 1 13  ? 40.092  -2.189  37.319  1.00 163.67 ? 13  LYS A CE  1 
ATOM   85    N  NZ  . LYS A 1 13  ? 40.723  -1.058  38.057  1.00 172.10 ? 13  LYS A NZ  1 
ATOM   86    N  N   . GLU A 1 14  ? 35.594  0.572   32.563  1.00 126.90 ? 14  GLU A N   1 
ATOM   87    C  CA  . GLU A 1 14  ? 35.121  0.949   31.234  1.00 126.48 ? 14  GLU A CA  1 
ATOM   88    C  C   . GLU A 1 14  ? 34.161  2.160   31.323  1.00 129.18 ? 14  GLU A C   1 
ATOM   89    O  O   . GLU A 1 14  ? 33.907  2.821   30.314  1.00 128.64 ? 14  GLU A O   1 
ATOM   90    C  CB  . GLU A 1 14  ? 34.463  -0.280  30.574  1.00 127.29 ? 14  GLU A CB  1 
ATOM   91    C  CG  . GLU A 1 14  ? 34.074  -0.153  29.110  1.00 137.90 ? 14  GLU A CG  1 
ATOM   92    C  CD  . GLU A 1 14  ? 35.113  0.263   28.082  1.00 161.65 ? 14  GLU A CD  1 
ATOM   93    O  OE1 . GLU A 1 14  ? 36.330  0.077   28.323  1.00 162.49 ? 14  GLU A OE1 1 
ATOM   94    O  OE2 . GLU A 1 14  ? 34.695  0.747   27.006  1.00 157.03 ? 14  GLU A OE2 1 
ATOM   95    N  N   . LYS A 1 15  ? 33.673  2.468   32.542  1.00 125.31 ? 15  LYS A N   1 
ATOM   96    C  CA  . LYS A 1 15  ? 32.770  3.586   32.826  1.00 124.49 ? 15  LYS A CA  1 
ATOM   97    C  C   . LYS A 1 15  ? 33.532  4.808   33.341  1.00 130.81 ? 15  LYS A C   1 
ATOM   98    O  O   . LYS A 1 15  ? 33.306  5.917   32.857  1.00 130.58 ? 15  LYS A O   1 
ATOM   99    C  CB  . LYS A 1 15  ? 31.708  3.164   33.855  1.00 124.50 ? 15  LYS A CB  1 
ATOM   100   C  CG  . LYS A 1 15  ? 30.566  4.164   34.046  1.00 127.78 ? 15  LYS A CG  1 
ATOM   101   C  CD  . LYS A 1 15  ? 29.399  3.583   34.854  1.00 127.93 ? 15  LYS A CD  1 
ATOM   102   C  CE  . LYS A 1 15  ? 28.676  2.484   34.106  1.00 124.47 ? 15  LYS A CE  1 
ATOM   103   N  NZ  . LYS A 1 15  ? 27.251  2.376   34.494  1.00 121.84 ? 15  LYS A NZ  1 
ATOM   104   N  N   . PHE A 1 16  ? 34.402  4.603   34.346  1.00 129.26 ? 16  PHE A N   1 
ATOM   105   C  CA  . PHE A 1 16  ? 35.166  5.663   34.993  1.00 130.69 ? 16  PHE A CA  1 
ATOM   106   C  C   . PHE A 1 16  ? 36.655  5.665   34.670  1.00 136.62 ? 16  PHE A C   1 
ATOM   107   O  O   . PHE A 1 16  ? 37.281  4.609   34.535  1.00 136.46 ? 16  PHE A O   1 
ATOM   108   C  CB  . PHE A 1 16  ? 34.947  5.644   36.516  1.00 132.25 ? 16  PHE A CB  1 
ATOM   109   C  CG  . PHE A 1 16  ? 33.547  5.970   36.990  1.00 132.93 ? 16  PHE A CG  1 
ATOM   110   C  CD1 . PHE A 1 16  ? 32.824  7.013   36.421  1.00 135.90 ? 16  PHE A CD1 1 
ATOM   111   C  CD2 . PHE A 1 16  ? 32.977  5.275   38.048  1.00 134.10 ? 16  PHE A CD2 1 
ATOM   112   C  CE1 . PHE A 1 16  ? 31.539  7.321   36.871  1.00 135.77 ? 16  PHE A CE1 1 
ATOM   113   C  CE2 . PHE A 1 16  ? 31.697  5.593   38.508  1.00 135.97 ? 16  PHE A CE2 1 
ATOM   114   C  CZ  . PHE A 1 16  ? 30.986  6.613   37.916  1.00 134.01 ? 16  PHE A CZ  1 
ATOM   115   N  N   . GLU A 1 17  ? 37.216  6.877   34.574  1.00 134.40 ? 17  GLU A N   1 
ATOM   116   C  CA  . GLU A 1 17  ? 38.626  7.132   34.295  1.00 135.84 ? 17  GLU A CA  1 
ATOM   117   C  C   . GLU A 1 17  ? 39.502  6.943   35.532  1.00 139.68 ? 17  GLU A C   1 
ATOM   118   O  O   . GLU A 1 17  ? 40.704  6.709   35.397  1.00 140.42 ? 17  GLU A O   1 
ATOM   119   C  CB  . GLU A 1 17  ? 38.804  8.549   33.739  1.00 138.16 ? 17  GLU A CB  1 
ATOM   120   C  CG  . GLU A 1 17  ? 38.695  8.627   32.227  1.00 149.67 ? 17  GLU A CG  1 
ATOM   121   C  CD  . GLU A 1 17  ? 39.299  9.867   31.592  1.00 172.13 ? 17  GLU A CD  1 
ATOM   122   O  OE1 . GLU A 1 17  ? 40.345  10.349  32.085  1.00 168.66 ? 17  GLU A OE1 1 
ATOM   123   O  OE2 . GLU A 1 17  ? 38.746  10.334  30.570  1.00 168.84 ? 17  GLU A OE2 1 
ATOM   124   N  N   . GLU A 1 18  ? 38.910  7.069   36.731  1.00 134.72 ? 18  GLU A N   1 
ATOM   125   C  CA  . GLU A 1 18  ? 39.619  6.919   38.007  1.00 134.60 ? 18  GLU A CA  1 
ATOM   126   C  C   . GLU A 1 18  ? 39.631  5.473   38.482  1.00 137.91 ? 18  GLU A C   1 
ATOM   127   O  O   . GLU A 1 18  ? 38.908  4.636   37.928  1.00 136.50 ? 18  GLU A O   1 
ATOM   128   C  CB  . GLU A 1 18  ? 38.984  7.817   39.083  1.00 135.35 ? 18  GLU A CB  1 
ATOM   129   C  CG  . GLU A 1 18  ? 39.113  9.295   38.775  1.00 144.61 ? 18  GLU A CG  1 
ATOM   130   C  CD  . GLU A 1 18  ? 37.853  10.030  38.357  1.00 159.31 ? 18  GLU A CD  1 
ATOM   131   O  OE1 . GLU A 1 18  ? 37.861  11.269  38.491  1.00 152.52 ? 18  GLU A OE1 1 
ATOM   132   O  OE2 . GLU A 1 18  ? 36.891  9.401   37.859  1.00 152.41 ? 18  GLU A OE2 1 
ATOM   133   N  N   . ASP A 1 19  ? 40.438  5.184   39.525  1.00 134.91 ? 19  ASP A N   1 
ATOM   134   C  CA  . ASP A 1 19  ? 40.516  3.848   40.124  1.00 134.45 ? 19  ASP A CA  1 
ATOM   135   C  C   . ASP A 1 19  ? 39.231  3.619   40.924  1.00 136.87 ? 19  ASP A C   1 
ATOM   136   O  O   . ASP A 1 19  ? 38.874  4.489   41.724  1.00 136.34 ? 19  ASP A O   1 
ATOM   137   C  CB  . ASP A 1 19  ? 41.762  3.701   41.023  1.00 137.37 ? 19  ASP A CB  1 
ATOM   138   C  CG  . ASP A 1 19  ? 41.951  2.314   41.639  1.00 146.01 ? 19  ASP A CG  1 
ATOM   139   O  OD1 . ASP A 1 19  ? 41.914  1.317   40.888  1.00 146.44 ? 19  ASP A OD1 1 
ATOM   140   O  OD2 . ASP A 1 19  ? 42.189  2.233   42.861  1.00 151.15 ? 19  ASP A OD2 1 
ATOM   141   N  N   . PRO A 1 20  ? 38.508  2.485   40.712  1.00 131.83 ? 20  PRO A N   1 
ATOM   142   C  CA  . PRO A 1 20  ? 37.233  2.268   41.423  1.00 130.13 ? 20  PRO A CA  1 
ATOM   143   C  C   . PRO A 1 20  ? 37.257  2.424   42.942  1.00 133.00 ? 20  PRO A C   1 
ATOM   144   O  O   . PRO A 1 20  ? 36.211  2.700   43.523  1.00 131.63 ? 20  PRO A O   1 
ATOM   145   C  CB  . PRO A 1 20  ? 36.842  0.848   41.012  1.00 131.40 ? 20  PRO A CB  1 
ATOM   146   C  CG  . PRO A 1 20  ? 37.448  0.681   39.677  1.00 136.60 ? 20  PRO A CG  1 
ATOM   147   C  CD  . PRO A 1 20  ? 38.772  1.381   39.768  1.00 133.38 ? 20  PRO A CD  1 
ATOM   148   N  N   . LYS A 1 21  ? 38.438  2.284   43.569  1.00 129.34 ? 21  LYS A N   1 
ATOM   149   C  CA  . LYS A 1 21  ? 38.637  2.402   45.017  1.00 128.55 ? 21  LYS A CA  1 
ATOM   150   C  C   . LYS A 1 21  ? 38.875  3.838   45.498  1.00 131.57 ? 21  LYS A C   1 
ATOM   151   O  O   . LYS A 1 21  ? 38.892  4.096   46.704  1.00 130.89 ? 21  LYS A O   1 
ATOM   152   C  CB  . LYS A 1 21  ? 39.778  1.484   45.475  1.00 131.71 ? 21  LYS A CB  1 
ATOM   153   C  CG  . LYS A 1 21  ? 39.436  0.004   45.387  1.00 140.79 ? 21  LYS A CG  1 
ATOM   154   C  CD  . LYS A 1 21  ? 40.584  -0.870  45.845  1.00 147.77 ? 21  LYS A CD  1 
ATOM   155   C  CE  . LYS A 1 21  ? 40.342  -2.312  45.478  1.00 153.42 ? 21  LYS A CE  1 
ATOM   156   N  NZ  . LYS A 1 21  ? 41.510  -3.165  45.813  1.00 161.55 ? 21  LYS A NZ  1 
ATOM   157   N  N   . GLU A 1 22  ? 39.070  4.765   44.566  1.00 128.29 ? 22  GLU A N   1 
ATOM   158   C  CA  . GLU A 1 22  ? 39.319  6.154   44.910  1.00 128.57 ? 22  GLU A CA  1 
ATOM   159   C  C   . GLU A 1 22  ? 38.013  6.853   45.260  1.00 130.01 ? 22  GLU A C   1 
ATOM   160   O  O   . GLU A 1 22  ? 37.055  6.782   44.488  1.00 128.77 ? 22  GLU A O   1 
ATOM   161   C  CB  . GLU A 1 22  ? 40.080  6.858   43.771  1.00 131.20 ? 22  GLU A CB  1 
ATOM   162   C  CG  . GLU A 1 22  ? 40.602  8.250   44.101  1.00 144.69 ? 22  GLU A CG  1 
ATOM   163   C  CD  . GLU A 1 22  ? 41.572  8.406   45.260  1.00 170.09 ? 22  GLU A CD  1 
ATOM   164   O  OE1 . GLU A 1 22  ? 42.289  7.435   45.596  1.00 168.73 ? 22  GLU A OE1 1 
ATOM   165   O  OE2 . GLU A 1 22  ? 41.638  9.527   45.812  1.00 166.15 ? 22  GLU A OE2 1 
ATOM   166   N  N   . LYS A 1 23  ? 37.972  7.491   46.451  1.00 125.77 ? 23  LYS A N   1 
ATOM   167   C  CA  . LYS A 1 23  ? 36.805  8.212   46.978  1.00 123.73 ? 23  LYS A CA  1 
ATOM   168   C  C   . LYS A 1 23  ? 36.805  9.704   46.631  1.00 127.98 ? 23  LYS A C   1 
ATOM   169   O  O   . LYS A 1 23  ? 35.965  10.450  47.139  1.00 126.25 ? 23  LYS A O   1 
ATOM   170   C  CB  . LYS A 1 23  ? 36.631  7.979   48.497  1.00 124.27 ? 23  LYS A CB  1 
ATOM   171   C  CG  . LYS A 1 23  ? 37.842  8.326   49.371  1.00 129.37 ? 23  LYS A CG  1 
ATOM   172   C  CD  . LYS A 1 23  ? 37.608  8.004   50.851  1.00 132.84 ? 23  LYS A CD  1 
ATOM   173   C  CE  . LYS A 1 23  ? 37.676  6.523   51.164  1.00 137.43 ? 23  LYS A CE  1 
ATOM   174   N  NZ  . LYS A 1 23  ? 37.329  6.242   52.580  1.00 142.75 ? 23  LYS A NZ  1 
ATOM   175   N  N   . TYR A 1 24  ? 37.725  10.128  45.749  1.00 125.99 ? 24  TYR A N   1 
ATOM   176   C  CA  . TYR A 1 24  ? 37.859  11.525  45.334  1.00 126.64 ? 24  TYR A CA  1 
ATOM   177   C  C   . TYR A 1 24  ? 37.808  11.712  43.820  1.00 130.66 ? 24  TYR A C   1 
ATOM   178   O  O   . TYR A 1 24  ? 38.321  10.868  43.079  1.00 130.51 ? 24  TYR A O   1 
ATOM   179   C  CB  . TYR A 1 24  ? 39.149  12.136  45.901  1.00 129.30 ? 24  TYR A CB  1 
ATOM   180   C  CG  . TYR A 1 24  ? 39.169  12.255  47.408  1.00 130.89 ? 24  TYR A CG  1 
ATOM   181   C  CD1 . TYR A 1 24  ? 38.575  13.337  48.050  1.00 132.61 ? 24  TYR A CD1 1 
ATOM   182   C  CD2 . TYR A 1 24  ? 39.820  11.308  48.193  1.00 132.12 ? 24  TYR A CD2 1 
ATOM   183   C  CE1 . TYR A 1 24  ? 38.601  13.460  49.438  1.00 134.13 ? 24  TYR A CE1 1 
ATOM   184   C  CE2 . TYR A 1 24  ? 39.859  11.424  49.584  1.00 133.28 ? 24  TYR A CE2 1 
ATOM   185   C  CZ  . TYR A 1 24  ? 39.245  12.501  50.201  1.00 140.82 ? 24  TYR A CZ  1 
ATOM   186   O  OH  . TYR A 1 24  ? 39.273  12.621  51.571  1.00 142.00 ? 24  TYR A OH  1 
ATOM   187   N  N   . THR A 1 25  ? 37.201  12.838  43.377  1.00 127.77 ? 25  THR A N   1 
ATOM   188   C  CA  . THR A 1 25  ? 37.045  13.254  41.981  1.00 128.26 ? 25  THR A CA  1 
ATOM   189   C  C   . THR A 1 25  ? 36.688  14.741  41.876  1.00 132.65 ? 25  THR A C   1 
ATOM   190   O  O   . THR A 1 25  ? 36.307  15.360  42.872  1.00 131.67 ? 25  THR A O   1 
ATOM   191   C  CB  . THR A 1 25  ? 36.011  12.379  41.240  1.00 137.73 ? 25  THR A CB  1 
ATOM   192   O  OG1 . THR A 1 25  ? 36.075  12.689  39.860  1.00 140.72 ? 25  THR A OG1 1 
ATOM   193   C  CG2 . THR A 1 25  ? 34.590  12.600  41.725  1.00 135.26 ? 25  THR A CG2 1 
ATOM   194   N  N   . LYS A 1 26  ? 36.797  15.295  40.655  1.00 130.16 ? 26  LYS A N   1 
ATOM   195   C  CA  . LYS A 1 26  ? 36.412  16.666  40.353  1.00 130.80 ? 26  LYS A CA  1 
ATOM   196   C  C   . LYS A 1 26  ? 35.025  16.711  39.729  1.00 133.74 ? 26  LYS A C   1 
ATOM   197   O  O   . LYS A 1 26  ? 34.608  15.751  39.084  1.00 132.22 ? 26  LYS A O   1 
ATOM   198   C  CB  . LYS A 1 26  ? 37.466  17.383  39.491  1.00 135.37 ? 26  LYS A CB  1 
ATOM   199   C  CG  . LYS A 1 26  ? 38.687  17.732  40.342  1.00 151.13 ? 26  LYS A CG  1 
ATOM   200   C  CD  . LYS A 1 26  ? 39.635  18.768  39.776  1.00 163.50 ? 26  LYS A CD  1 
ATOM   201   C  CE  . LYS A 1 26  ? 40.674  19.131  40.821  1.00 176.66 ? 26  LYS A CE  1 
ATOM   202   N  NZ  . LYS A 1 26  ? 41.729  20.037  40.300  1.00 188.01 ? 26  LYS A NZ  1 
ATOM   203   N  N   . PHE A 1 27  ? 34.299  17.811  39.963  1.00 130.43 ? 27  PHE A N   1 
ATOM   204   C  CA  . PHE A 1 27  ? 32.953  18.011  39.449  1.00 129.38 ? 27  PHE A CA  1 
ATOM   205   C  C   . PHE A 1 27  ? 32.812  19.373  38.778  1.00 134.45 ? 27  PHE A C   1 
ATOM   206   O  O   . PHE A 1 27  ? 33.753  20.167  38.781  1.00 135.58 ? 27  PHE A O   1 
ATOM   207   C  CB  . PHE A 1 27  ? 31.917  17.876  40.584  1.00 129.91 ? 27  PHE A CB  1 
ATOM   208   C  CG  . PHE A 1 27  ? 31.756  16.504  41.188  1.00 130.42 ? 27  PHE A CG  1 
ATOM   209   C  CD1 . PHE A 1 27  ? 31.256  15.448  40.431  1.00 132.94 ? 27  PHE A CD1 1 
ATOM   210   C  CD2 . PHE A 1 27  ? 32.008  16.288  42.539  1.00 132.46 ? 27  PHE A CD2 1 
ATOM   211   C  CE1 . PHE A 1 27  ? 31.087  14.179  40.990  1.00 132.96 ? 27  PHE A CE1 1 
ATOM   212   C  CE2 . PHE A 1 27  ? 31.835  15.019  43.103  1.00 134.37 ? 27  PHE A CE2 1 
ATOM   213   C  CZ  . PHE A 1 27  ? 31.368  13.974  42.325  1.00 131.79 ? 27  PHE A CZ  1 
ATOM   214   N  N   . TYR A 1 28  ? 31.610  19.645  38.223  1.00 130.25 ? 28  TYR A N   1 
ATOM   215   C  CA  . TYR A 1 28  ? 31.199  20.902  37.584  1.00 131.01 ? 28  TYR A CA  1 
ATOM   216   C  C   . TYR A 1 28  ? 32.124  21.325  36.421  1.00 135.58 ? 28  TYR A C   1 
ATOM   217   O  O   . TYR A 1 28  ? 32.227  22.518  36.111  1.00 136.68 ? 28  TYR A O   1 
ATOM   218   C  CB  . TYR A 1 28  ? 31.035  22.025  38.646  1.00 133.24 ? 28  TYR A CB  1 
ATOM   219   C  CG  . TYR A 1 28  ? 30.611  21.536  40.021  1.00 134.70 ? 28  TYR A CG  1 
ATOM   220   C  CD1 . TYR A 1 28  ? 29.309  21.100  40.259  1.00 135.55 ? 28  TYR A CD1 1 
ATOM   221   C  CD2 . TYR A 1 28  ? 31.506  21.529  41.087  1.00 135.80 ? 28  TYR A CD2 1 
ATOM   222   C  CE1 . TYR A 1 28  ? 28.921  20.633  41.515  1.00 135.32 ? 28  TYR A CE1 1 
ATOM   223   C  CE2 . TYR A 1 28  ? 31.125  21.074  42.350  1.00 135.63 ? 28  TYR A CE2 1 
ATOM   224   C  CZ  . TYR A 1 28  ? 29.828  20.637  42.562  1.00 142.15 ? 28  TYR A CZ  1 
ATOM   225   O  OH  . TYR A 1 28  ? 29.443  20.199  43.805  1.00 142.51 ? 28  TYR A OH  1 
ATOM   226   N  N   . VAL A 1 29  ? 32.778  20.336  35.768  1.00 131.84 ? 29  VAL A N   1 
ATOM   227   C  CA  . VAL A 1 29  ? 33.730  20.548  34.666  1.00 132.54 ? 29  VAL A CA  1 
ATOM   228   C  C   . VAL A 1 29  ? 33.480  19.603  33.459  1.00 135.88 ? 29  VAL A C   1 
ATOM   229   O  O   . VAL A 1 29  ? 34.424  19.238  32.757  1.00 135.81 ? 29  VAL A O   1 
ATOM   230   C  CB  . VAL A 1 29  ? 35.212  20.493  35.162  1.00 137.47 ? 29  VAL A CB  1 
ATOM   231   C  CG1 . VAL A 1 29  ? 35.580  21.737  35.964  1.00 138.24 ? 29  VAL A CG1 1 
ATOM   232   C  CG2 . VAL A 1 29  ? 35.509  19.225  35.966  1.00 136.39 ? 29  VAL A CG2 1 
ATOM   233   N  N   . PHE A 1 30  ? 32.210  19.249  33.199  1.00 131.05 ? 30  PHE A N   1 
ATOM   234   C  CA  . PHE A 1 30  ? 31.829  18.332  32.118  1.00 130.15 ? 30  PHE A CA  1 
ATOM   235   C  C   . PHE A 1 30  ? 31.009  19.003  31.011  1.00 133.88 ? 30  PHE A C   1 
ATOM   236   O  O   . PHE A 1 30  ? 30.670  18.362  30.018  1.00 132.39 ? 30  PHE A O   1 
ATOM   237   C  CB  . PHE A 1 30  ? 31.114  17.089  32.690  1.00 130.29 ? 30  PHE A CB  1 
ATOM   238   C  CG  . PHE A 1 30  ? 31.817  16.491  33.889  1.00 131.61 ? 30  PHE A CG  1 
ATOM   239   C  CD1 . PHE A 1 30  ? 32.849  15.576  33.728  1.00 135.15 ? 30  PHE A CD1 1 
ATOM   240   C  CD2 . PHE A 1 30  ? 31.471  16.870  35.177  1.00 133.29 ? 30  PHE A CD2 1 
ATOM   241   C  CE1 . PHE A 1 30  ? 33.542  15.067  34.841  1.00 136.08 ? 30  PHE A CE1 1 
ATOM   242   C  CE2 . PHE A 1 30  ? 32.149  16.354  36.285  1.00 136.18 ? 30  PHE A CE2 1 
ATOM   243   C  CZ  . PHE A 1 30  ? 33.186  15.460  36.114  1.00 134.81 ? 30  PHE A CZ  1 
ATOM   244   N  N   . GLY A 1 31  ? 30.742  20.293  31.176  1.00 131.00 ? 31  GLY A N   1 
ATOM   245   C  CA  . GLY A 1 31  ? 29.974  21.088  30.229  1.00 130.94 ? 31  GLY A CA  1 
ATOM   246   C  C   . GLY A 1 31  ? 28.481  20.871  30.354  1.00 132.88 ? 31  GLY A C   1 
ATOM   247   O  O   . GLY A 1 31  ? 27.729  21.198  29.433  1.00 132.48 ? 31  GLY A O   1 
ATOM   248   N  N   . GLY A 1 32  ? 28.052  20.336  31.496  1.00 127.81 ? 32  GLY A N   1 
ATOM   249   C  CA  . GLY A 1 32  ? 26.652  20.042  31.767  1.00 125.83 ? 32  GLY A CA  1 
ATOM   250   C  C   . GLY A 1 32  ? 26.117  18.933  30.887  1.00 127.49 ? 32  GLY A C   1 
ATOM   251   O  O   . GLY A 1 32  ? 26.794  17.918  30.700  1.00 126.74 ? 32  GLY A O   1 
ATOM   252   N  N   . TRP A 1 33  ? 24.903  19.129  30.338  1.00 123.40 ? 33  TRP A N   1 
ATOM   253   C  CA  . TRP A 1 33  ? 24.204  18.170  29.474  1.00 122.23 ? 33  TRP A CA  1 
ATOM   254   C  C   . TRP A 1 33  ? 24.932  17.896  28.159  1.00 125.14 ? 33  TRP A C   1 
ATOM   255   O  O   . TRP A 1 33  ? 24.802  16.803  27.601  1.00 123.93 ? 33  TRP A O   1 
ATOM   256   C  CB  . TRP A 1 33  ? 22.767  18.635  29.203  1.00 120.70 ? 33  TRP A CB  1 
ATOM   257   C  CG  . TRP A 1 33  ? 22.672  19.974  28.537  1.00 123.08 ? 33  TRP A CG  1 
ATOM   258   C  CD1 . TRP A 1 33  ? 22.593  21.190  29.148  1.00 126.52 ? 33  TRP A CD1 1 
ATOM   259   C  CD2 . TRP A 1 33  ? 22.628  20.229  27.128  1.00 123.96 ? 33  TRP A CD2 1 
ATOM   260   N  NE1 . TRP A 1 33  ? 22.507  22.188  28.207  1.00 127.17 ? 33  TRP A NE1 1 
ATOM   261   C  CE2 . TRP A 1 33  ? 22.525  21.626  26.957  1.00 128.95 ? 33  TRP A CE2 1 
ATOM   262   C  CE3 . TRP A 1 33  ? 22.671  19.410  25.987  1.00 125.28 ? 33  TRP A CE3 1 
ATOM   263   C  CZ2 . TRP A 1 33  ? 22.463  22.222  25.695  1.00 129.51 ? 33  TRP A CZ2 1 
ATOM   264   C  CZ3 . TRP A 1 33  ? 22.623  20.005  24.738  1.00 127.76 ? 33  TRP A CZ3 1 
ATOM   265   C  CH2 . TRP A 1 33  ? 22.521  21.394  24.601  1.00 129.49 ? 33  TRP A CH2 1 
ATOM   266   N  N   . ARG A 1 34  ? 25.694  18.899  27.681  1.00 122.20 ? 34  ARG A N   1 
ATOM   267   C  CA  . ARG A 1 34  ? 26.513  18.901  26.462  1.00 122.80 ? 34  ARG A CA  1 
ATOM   268   C  C   . ARG A 1 34  ? 27.462  17.694  26.350  1.00 125.20 ? 34  ARG A C   1 
ATOM   269   O  O   . ARG A 1 34  ? 27.943  17.407  25.255  1.00 125.45 ? 34  ARG A O   1 
ATOM   270   C  CB  . ARG A 1 34  ? 27.349  20.196  26.380  1.00 124.74 ? 34  ARG A CB  1 
ATOM   271   C  CG  . ARG A 1 34  ? 26.567  21.505  26.471  1.00 134.91 ? 34  ARG A CG  1 
ATOM   272   C  CD  . ARG A 1 34  ? 26.228  22.068  25.111  1.00 144.52 ? 34  ARG A CD  1 
ATOM   273   N  NE  . ARG A 1 34  ? 25.538  23.351  25.217  1.00 151.01 ? 34  ARG A NE  1 
ATOM   274   C  CZ  . ARG A 1 34  ? 25.112  24.060  24.177  1.00 164.80 ? 34  ARG A CZ  1 
ATOM   275   N  NH1 . ARG A 1 34  ? 25.310  23.622  22.938  1.00 152.29 ? 34  ARG A NH1 1 
ATOM   276   N  NH2 . ARG A 1 34  ? 24.487  25.215  24.365  1.00 150.87 ? 34  ARG A NH2 1 
ATOM   277   N  N   . GLN A 1 35  ? 27.760  17.020  27.478  1.00 119.58 ? 35  GLN A N   1 
ATOM   278   C  CA  . GLN A 1 35  ? 28.655  15.861  27.545  1.00 118.87 ? 35  GLN A CA  1 
ATOM   279   C  C   . GLN A 1 35  ? 28.080  14.599  26.881  1.00 121.93 ? 35  GLN A C   1 
ATOM   280   O  O   . GLN A 1 35  ? 28.842  13.723  26.469  1.00 121.77 ? 35  GLN A O   1 
ATOM   281   C  CB  . GLN A 1 35  ? 29.067  15.566  29.004  1.00 119.37 ? 35  GLN A CB  1 
ATOM   282   C  CG  . GLN A 1 35  ? 27.948  15.035  29.902  1.00 123.16 ? 35  GLN A CG  1 
ATOM   283   C  CD  . GLN A 1 35  ? 28.462  14.550  31.232  1.00 133.12 ? 35  GLN A CD  1 
ATOM   284   O  OE1 . GLN A 1 35  ? 29.011  13.455  31.352  1.00 127.64 ? 35  GLN A OE1 1 
ATOM   285   N  NE2 . GLN A 1 35  ? 28.228  15.322  32.274  1.00 121.64 ? 35  GLN A NE2 1 
ATOM   286   N  N   . SER A 1 36  ? 26.742  14.499  26.806  1.00 117.36 ? 36  SER A N   1 
ATOM   287   C  CA  . SER A 1 36  ? 26.036  13.350  26.241  1.00 116.08 ? 36  SER A CA  1 
ATOM   288   C  C   . SER A 1 36  ? 25.615  13.559  24.789  1.00 120.48 ? 36  SER A C   1 
ATOM   289   O  O   . SER A 1 36  ? 25.132  14.634  24.425  1.00 120.68 ? 36  SER A O   1 
ATOM   290   C  CB  . SER A 1 36  ? 24.833  12.993  27.108  1.00 117.77 ? 36  SER A CB  1 
ATOM   291   O  OG  . SER A 1 36  ? 23.989  12.026  26.502  1.00 123.91 ? 36  SER A OG  1 
ATOM   292   N  N   . ALA A 1 37  ? 25.777  12.506  23.975  1.00 116.71 ? 37  ALA A N   1 
ATOM   293   C  CA  . ALA A 1 37  ? 25.396  12.488  22.563  1.00 116.89 ? 37  ALA A CA  1 
ATOM   294   C  C   . ALA A 1 37  ? 23.875  12.414  22.414  1.00 118.56 ? 37  ALA A C   1 
ATOM   295   O  O   . ALA A 1 37  ? 23.328  12.996  21.474  1.00 118.87 ? 37  ALA A O   1 
ATOM   296   C  CB  . ALA A 1 37  ? 26.045  11.301  21.864  1.00 118.00 ? 37  ALA A CB  1 
ATOM   297   N  N   . ARG A 1 38  ? 23.192  11.707  23.343  1.00 112.52 ? 38  ARG A N   1 
ATOM   298   C  CA  . ARG A 1 38  ? 21.736  11.562  23.313  1.00 110.64 ? 38  ARG A CA  1 
ATOM   299   C  C   . ARG A 1 38  ? 21.017  12.841  23.703  1.00 111.95 ? 38  ARG A C   1 
ATOM   300   O  O   . ARG A 1 38  ? 20.020  13.175  23.067  1.00 110.92 ? 38  ARG A O   1 
ATOM   301   C  CB  . ARG A 1 38  ? 21.255  10.359  24.136  1.00 110.37 ? 38  ARG A CB  1 
ATOM   302   C  CG  . ARG A 1 38  ? 21.606  9.005   23.520  1.00 123.32 ? 38  ARG A CG  1 
ATOM   303   C  CD  . ARG A 1 38  ? 20.962  8.742   22.168  1.00 137.25 ? 38  ARG A CD  1 
ATOM   304   N  NE  . ARG A 1 38  ? 21.440  7.486   21.589  1.00 149.63 ? 38  ARG A NE  1 
ATOM   305   C  CZ  . ARG A 1 38  ? 21.525  7.241   20.284  1.00 167.91 ? 38  ARG A CZ  1 
ATOM   306   N  NH1 . ARG A 1 38  ? 21.170  8.169   19.403  1.00 158.28 ? 38  ARG A NH1 1 
ATOM   307   N  NH2 . ARG A 1 38  ? 21.971  6.069   19.851  1.00 155.12 ? 38  ARG A NH2 1 
ATOM   308   N  N   . LYS A 1 39  ? 21.543  13.586  24.699  1.00 107.16 ? 39  LYS A N   1 
ATOM   309   C  CA  . LYS A 1 39  ? 20.975  14.867  25.136  1.00 106.56 ? 39  LYS A CA  1 
ATOM   310   C  C   . LYS A 1 39  ? 21.062  15.888  24.004  1.00 112.45 ? 39  LYS A C   1 
ATOM   311   O  O   . LYS A 1 39  ? 20.147  16.695  23.838  1.00 111.93 ? 39  LYS A O   1 
ATOM   312   C  CB  . LYS A 1 39  ? 21.676  15.401  26.401  1.00 108.07 ? 39  LYS A CB  1 
ATOM   313   C  CG  . LYS A 1 39  ? 21.608  14.486  27.626  1.00 111.05 ? 39  LYS A CG  1 
ATOM   314   C  CD  . LYS A 1 39  ? 20.237  14.425  28.306  1.00 111.76 ? 39  LYS A CD  1 
ATOM   315   C  CE  . LYS A 1 39  ? 20.220  13.354  29.381  1.00 108.63 ? 39  LYS A CE  1 
ATOM   316   N  NZ  . LYS A 1 39  ? 18.886  13.213  30.009  1.00 109.09 ? 39  LYS A NZ  1 
ATOM   317   N  N   . ARG A 1 40  ? 22.151  15.823  23.208  1.00 110.69 ? 40  ARG A N   1 
ATOM   318   C  CA  . ARG A 1 40  ? 22.382  16.679  22.044  1.00 112.18 ? 40  ARG A CA  1 
ATOM   319   C  C   . ARG A 1 40  ? 21.353  16.373  20.944  1.00 116.16 ? 40  ARG A C   1 
ATOM   320   O  O   . ARG A 1 40  ? 20.843  17.300  20.314  1.00 116.18 ? 40  ARG A O   1 
ATOM   321   C  CB  . ARG A 1 40  ? 23.814  16.502  21.516  1.00 114.36 ? 40  ARG A CB  1 
ATOM   322   C  CG  . ARG A 1 40  ? 24.873  17.200  22.367  1.00 126.31 ? 40  ARG A CG  1 
ATOM   323   C  CD  . ARG A 1 40  ? 26.221  17.267  21.668  1.00 137.89 ? 40  ARG A CD  1 
ATOM   324   N  NE  . ARG A 1 40  ? 27.270  16.566  22.412  1.00 145.51 ? 40  ARG A NE  1 
ATOM   325   C  CZ  . ARG A 1 40  ? 27.818  15.413  22.038  1.00 158.14 ? 40  ARG A CZ  1 
ATOM   326   N  NH1 . ARG A 1 40  ? 27.428  14.815  20.918  1.00 144.46 ? 40  ARG A NH1 1 
ATOM   327   N  NH2 . ARG A 1 40  ? 28.768  14.851  22.777  1.00 143.39 ? 40  ARG A NH2 1 
ATOM   328   N  N   . GLU A 1 41  ? 21.044  15.070  20.732  1.00 112.13 ? 41  GLU A N   1 
ATOM   329   C  CA  . GLU A 1 41  ? 20.050  14.599  19.763  1.00 111.97 ? 41  GLU A CA  1 
ATOM   330   C  C   . GLU A 1 41  ? 18.658  15.063  20.202  1.00 116.31 ? 41  GLU A C   1 
ATOM   331   O  O   . GLU A 1 41  ? 17.856  15.456  19.357  1.00 116.18 ? 41  GLU A O   1 
ATOM   332   C  CB  . GLU A 1 41  ? 20.090  13.063  19.640  1.00 112.39 ? 41  GLU A CB  1 
ATOM   333   C  CG  . GLU A 1 41  ? 19.283  12.510  18.473  1.00 121.09 ? 41  GLU A CG  1 
ATOM   334   C  CD  . GLU A 1 41  ? 18.952  11.027  18.493  1.00 135.92 ? 41  GLU A CD  1 
ATOM   335   O  OE1 . GLU A 1 41  ? 19.335  10.323  19.457  1.00 127.18 ? 41  GLU A OE1 1 
ATOM   336   O  OE2 . GLU A 1 41  ? 18.283  10.572  17.537  1.00 131.02 ? 41  GLU A OE2 1 
ATOM   337   N  N   . PHE A 1 42  ? 18.392  15.040  21.525  1.00 112.57 ? 42  PHE A N   1 
ATOM   338   C  CA  . PHE A 1 42  ? 17.121  15.458  22.113  1.00 111.57 ? 42  PHE A CA  1 
ATOM   339   C  C   . PHE A 1 42  ? 16.903  16.954  21.903  1.00 116.30 ? 42  PHE A C   1 
ATOM   340   O  O   . PHE A 1 42  ? 15.868  17.333  21.357  1.00 115.86 ? 42  PHE A O   1 
ATOM   341   C  CB  . PHE A 1 42  ? 17.041  15.084  23.612  1.00 112.13 ? 42  PHE A CB  1 
ATOM   342   C  CG  . PHE A 1 42  ? 16.968  13.616  23.994  1.00 112.48 ? 42  PHE A CG  1 
ATOM   343   C  CD1 . PHE A 1 42  ? 16.693  12.637  23.039  1.00 115.30 ? 42  PHE A CD1 1 
ATOM   344   C  CD2 . PHE A 1 42  ? 17.144  13.216  25.313  1.00 113.43 ? 42  PHE A CD2 1 
ATOM   345   C  CE1 . PHE A 1 42  ? 16.619  11.288  23.393  1.00 115.18 ? 42  PHE A CE1 1 
ATOM   346   C  CE2 . PHE A 1 42  ? 17.062  11.866  25.668  1.00 115.25 ? 42  PHE A CE2 1 
ATOM   347   C  CZ  . PHE A 1 42  ? 16.796  10.912  24.703  1.00 113.34 ? 42  PHE A CZ  1 
ATOM   348   N  N   . VAL A 1 43  ? 17.903  17.788  22.256  1.00 113.39 ? 43  VAL A N   1 
ATOM   349   C  CA  . VAL A 1 43  ? 17.849  19.245  22.095  1.00 114.32 ? 43  VAL A CA  1 
ATOM   350   C  C   . VAL A 1 43  ? 17.770  19.664  20.604  1.00 119.40 ? 43  VAL A C   1 
ATOM   351   O  O   . VAL A 1 43  ? 17.235  20.732  20.302  1.00 119.50 ? 43  VAL A O   1 
ATOM   352   C  CB  . VAL A 1 43  ? 19.002  19.944  22.868  1.00 118.75 ? 43  VAL A CB  1 
ATOM   353   C  CG1 . VAL A 1 43  ? 20.299  19.962  22.069  1.00 119.70 ? 43  VAL A CG1 1 
ATOM   354   C  CG2 . VAL A 1 43  ? 18.608  21.350  23.304  1.00 119.24 ? 43  VAL A CG2 1 
ATOM   355   N  N   . GLU A 1 44  ? 18.284  18.811  19.686  1.00 116.42 ? 44  GLU A N   1 
ATOM   356   C  CA  . GLU A 1 44  ? 18.263  19.057  18.245  1.00 117.53 ? 44  GLU A CA  1 
ATOM   357   C  C   . GLU A 1 44  ? 16.933  18.661  17.629  1.00 120.56 ? 44  GLU A C   1 
ATOM   358   O  O   . GLU A 1 44  ? 16.398  19.421  16.822  1.00 120.94 ? 44  GLU A O   1 
ATOM   359   C  CB  . GLU A 1 44  ? 19.434  18.364  17.532  1.00 119.68 ? 44  GLU A CB  1 
ATOM   360   C  CG  . GLU A 1 44  ? 20.625  19.281  17.292  1.00 134.10 ? 44  GLU A CG  1 
ATOM   361   C  CD  . GLU A 1 44  ? 20.399  20.436  16.329  1.00 159.41 ? 44  GLU A CD  1 
ATOM   362   O  OE1 . GLU A 1 44  ? 20.729  21.586  16.700  1.00 155.00 ? 44  GLU A OE1 1 
ATOM   363   O  OE2 . GLU A 1 44  ? 19.886  20.196  15.212  1.00 156.87 ? 44  GLU A OE2 1 
ATOM   364   N  N   . ALA A 1 45  ? 16.384  17.485  18.023  1.00 115.51 ? 45  ALA A N   1 
ATOM   365   C  CA  . ALA A 1 45  ? 15.082  16.998  17.553  1.00 114.49 ? 45  ALA A CA  1 
ATOM   366   C  C   . ALA A 1 45  ? 13.954  17.900  18.069  1.00 117.36 ? 45  ALA A C   1 
ATOM   367   O  O   . ALA A 1 45  ? 12.940  18.049  17.392  1.00 116.78 ? 45  ALA A O   1 
ATOM   368   C  CB  . ALA A 1 45  ? 14.856  15.567  18.008  1.00 113.86 ? 45  ALA A CB  1 
ATOM   369   N  N   . ALA A 1 46  ? 14.153  18.524  19.250  1.00 113.63 ? 46  ALA A N   1 
ATOM   370   C  CA  . ALA A 1 46  ? 13.214  19.455  19.876  1.00 113.45 ? 46  ALA A CA  1 
ATOM   371   C  C   . ALA A 1 46  ? 13.205  20.788  19.130  1.00 119.42 ? 46  ALA A C   1 
ATOM   372   O  O   . ALA A 1 46  ? 12.205  21.503  19.164  1.00 119.14 ? 46  ALA A O   1 
ATOM   373   C  CB  . ALA A 1 46  ? 13.591  19.676  21.332  1.00 113.54 ? 46  ALA A CB  1 
ATOM   374   N  N   . GLU A 1 47  ? 14.328  21.117  18.468  1.00 117.37 ? 47  GLU A N   1 
ATOM   375   C  CA  . GLU A 1 47  ? 14.523  22.328  17.672  1.00 118.65 ? 47  GLU A CA  1 
ATOM   376   C  C   . GLU A 1 47  ? 13.897  22.147  16.284  1.00 121.89 ? 47  GLU A C   1 
ATOM   377   O  O   . GLU A 1 47  ? 13.253  23.070  15.786  1.00 122.32 ? 47  GLU A O   1 
ATOM   378   C  CB  . GLU A 1 47  ? 16.022  22.635  17.558  1.00 121.32 ? 47  GLU A CB  1 
ATOM   379   C  CG  . GLU A 1 47  ? 16.334  24.025  17.032  1.00 135.94 ? 47  GLU A CG  1 
ATOM   380   C  CD  . GLU A 1 47  ? 17.800  24.414  17.014  1.00 163.49 ? 47  GLU A CD  1 
ATOM   381   O  OE1 . GLU A 1 47  ? 18.591  23.835  17.795  1.00 159.80 ? 47  GLU A OE1 1 
ATOM   382   O  OE2 . GLU A 1 47  ? 18.151  25.332  16.240  1.00 163.76 ? 47  GLU A OE2 1 
ATOM   383   N  N   . LYS A 1 48  ? 14.093  20.953  15.669  1.00 117.76 ? 48  LYS A N   1 
ATOM   384   C  CA  . LYS A 1 48  ? 13.556  20.571  14.356  1.00 118.01 ? 48  LYS A CA  1 
ATOM   385   C  C   . LYS A 1 48  ? 12.024  20.509  14.388  1.00 121.62 ? 48  LYS A C   1 
ATOM   386   O  O   . LYS A 1 48  ? 11.373  20.954  13.441  1.00 121.56 ? 48  LYS A O   1 
ATOM   387   C  CB  . LYS A 1 48  ? 14.118  19.203  13.901  1.00 119.78 ? 48  LYS A CB  1 
ATOM   388   C  CG  . LYS A 1 48  ? 15.603  19.203  13.573  1.00 129.42 ? 48  LYS A CG  1 
ATOM   389   C  CD  . LYS A 1 48  ? 16.113  17.828  13.173  1.00 135.94 ? 48  LYS A CD  1 
ATOM   390   C  CE  . LYS A 1 48  ? 17.575  17.868  12.798  1.00 145.27 ? 48  LYS A CE  1 
ATOM   391   N  NZ  . LYS A 1 48  ? 17.968  16.631  12.065  1.00 153.59 ? 48  LYS A NZ  1 
ATOM   392   N  N   . LEU A 1 49  ? 11.457  19.941  15.475  1.00 117.25 ? 49  LEU A N   1 
ATOM   393   C  CA  . LEU A 1 49  ? 10.012  19.765  15.653  1.00 116.31 ? 49  LEU A CA  1 
ATOM   394   C  C   . LEU A 1 49  ? 9.278   20.999  16.166  1.00 120.30 ? 49  LEU A C   1 
ATOM   395   O  O   . LEU A 1 49  ? 8.044   21.023  16.117  1.00 119.23 ? 49  LEU A O   1 
ATOM   396   C  CB  . LEU A 1 49  ? 9.703   18.558  16.550  1.00 114.56 ? 49  LEU A CB  1 
ATOM   397   C  CG  . LEU A 1 49  ? 9.933   17.174  15.958  1.00 118.54 ? 49  LEU A CG  1 
ATOM   398   C  CD1 . LEU A 1 49  ? 9.911   16.151  17.040  1.00 116.80 ? 49  LEU A CD1 1 
ATOM   399   C  CD2 . LEU A 1 49  ? 8.885   16.827  14.904  1.00 121.08 ? 49  LEU A CD2 1 
ATOM   400   N  N   . ALA A 1 50  ? 10.023  22.025  16.650  1.00 117.56 ? 50  ALA A N   1 
ATOM   401   C  CA  . ALA A 1 50  ? 9.460   23.288  17.144  1.00 117.79 ? 50  ALA A CA  1 
ATOM   402   C  C   . ALA A 1 50  ? 8.517   23.923  16.107  1.00 122.18 ? 50  ALA A C   1 
ATOM   403   O  O   . ALA A 1 50  ? 7.580   24.622  16.486  1.00 121.50 ? 50  ALA A O   1 
ATOM   404   C  CB  . ALA A 1 50  ? 10.574  24.257  17.514  1.00 119.60 ? 50  ALA A CB  1 
ATOM   405   N  N   . GLU A 1 51  ? 8.741   23.628  14.810  1.00 119.36 ? 51  GLU A N   1 
ATOM   406   C  CA  . GLU A 1 51  ? 7.936   24.098  13.679  1.00 120.05 ? 51  GLU A CA  1 
ATOM   407   C  C   . GLU A 1 51  ? 6.547   23.436  13.654  1.00 121.02 ? 51  GLU A C   1 
ATOM   408   O  O   . GLU A 1 51  ? 5.547   24.121  13.429  1.00 120.94 ? 51  GLU A O   1 
ATOM   409   C  CB  . GLU A 1 51  ? 8.656   23.804  12.345  1.00 122.73 ? 51  GLU A CB  1 
ATOM   410   C  CG  . GLU A 1 51  ? 9.937   24.590  12.103  1.00 138.51 ? 51  GLU A CG  1 
ATOM   411   C  CD  . GLU A 1 51  ? 10.457  24.622  10.672  1.00 168.91 ? 51  GLU A CD  1 
ATOM   412   O  OE1 . GLU A 1 51  ? 10.073  23.746  9.861   1.00 169.25 ? 51  GLU A OE1 1 
ATOM   413   O  OE2 . GLU A 1 51  ? 11.261  25.531  10.362  1.00 167.55 ? 51  GLU A OE2 1 
ATOM   414   N  N   . LYS A 1 52  ? 6.505   22.099  13.859  1.00 115.11 ? 52  LYS A N   1 
ATOM   415   C  CA  . LYS A 1 52  ? 5.314   21.240  13.815  1.00 113.13 ? 52  LYS A CA  1 
ATOM   416   C  C   . LYS A 1 52  ? 4.290   21.490  14.931  1.00 115.30 ? 52  LYS A C   1 
ATOM   417   O  O   . LYS A 1 52  ? 3.092   21.304  14.711  1.00 113.86 ? 52  LYS A O   1 
ATOM   418   C  CB  . LYS A 1 52  ? 5.739   19.764  13.800  1.00 113.74 ? 52  LYS A CB  1 
ATOM   419   C  CG  . LYS A 1 52  ? 4.720   18.836  13.154  1.00 119.20 ? 52  LYS A CG  1 
ATOM   420   C  CD  . LYS A 1 52  ? 5.173   17.388  13.193  1.00 122.80 ? 52  LYS A CD  1 
ATOM   421   C  CE  . LYS A 1 52  ? 4.150   16.453  12.594  1.00 125.17 ? 52  LYS A CE  1 
ATOM   422   N  NZ  . LYS A 1 52  ? 4.086   16.543  11.113  1.00 129.71 ? 52  LYS A NZ  1 
ATOM   423   N  N   . ARG A 1 53  ? 4.760   21.886  16.123  1.00 110.56 ? 53  ARG A N   1 
ATOM   424   C  CA  . ARG A 1 53  ? 3.904   22.141  17.283  1.00 109.04 ? 53  ARG A CA  1 
ATOM   425   C  C   . ARG A 1 53  ? 3.267   23.530  17.270  1.00 114.49 ? 53  ARG A C   1 
ATOM   426   O  O   . ARG A 1 53  ? 2.405   23.801  18.097  1.00 113.74 ? 53  ARG A O   1 
ATOM   427   C  CB  . ARG A 1 53  ? 4.720   22.031  18.582  1.00 107.16 ? 53  ARG A CB  1 
ATOM   428   C  CG  . ARG A 1 53  ? 5.438   20.719  18.821  1.00 111.60 ? 53  ARG A CG  1 
ATOM   429   C  CD  . ARG A 1 53  ? 6.456   20.893  19.933  1.00 112.23 ? 53  ARG A CD  1 
ATOM   430   N  NE  . ARG A 1 53  ? 5.845   21.289  21.205  1.00 108.91 ? 53  ARG A NE  1 
ATOM   431   C  CZ  . ARG A 1 53  ? 5.305   20.438  22.071  1.00 114.49 ? 53  ARG A CZ  1 
ATOM   432   N  NH1 . ARG A 1 53  ? 5.293   19.137  21.814  1.00 96.01  ? 53  ARG A NH1 1 
ATOM   433   N  NH2 . ARG A 1 53  ? 4.770   20.883  23.199  1.00 100.33 ? 53  ARG A NH2 1 
ATOM   434   N  N   . GLY A 1 54  ? 3.705   24.405  16.373  1.00 113.41 ? 54  GLY A N   1 
ATOM   435   C  CA  . GLY A 1 54  ? 3.284   25.801  16.390  1.00 114.64 ? 54  GLY A CA  1 
ATOM   436   C  C   . GLY A 1 54  ? 4.251   26.531  17.304  1.00 118.31 ? 54  GLY A C   1 
ATOM   437   O  O   . GLY A 1 54  ? 5.388   26.085  17.459  1.00 117.93 ? 54  GLY A O   1 
ATOM   438   N  N   . GLY A 1 55  ? 3.825   27.619  17.934  1.00 115.67 ? 55  GLY A N   1 
ATOM   439   C  CA  . GLY A 1 55  ? 4.697   28.368  18.839  1.00 116.27 ? 55  GLY A CA  1 
ATOM   440   C  C   . GLY A 1 55  ? 4.922   27.718  20.194  1.00 119.04 ? 55  GLY A C   1 
ATOM   441   O  O   . GLY A 1 55  ? 5.710   28.221  21.002  1.00 118.39 ? 55  GLY A O   1 
ATOM   442   N  N   . ILE A 1 56  ? 4.230   26.587  20.445  1.00 113.33 ? 56  ILE A N   1 
ATOM   443   C  CA  . ILE A 1 56  ? 4.235   25.822  21.692  1.00 111.17 ? 56  ILE A CA  1 
ATOM   444   C  C   . ILE A 1 56  ? 5.636   25.315  22.095  1.00 113.85 ? 56  ILE A C   1 
ATOM   445   O  O   . ILE A 1 56  ? 6.235   24.529  21.356  1.00 112.96 ? 56  ILE A O   1 
ATOM   446   C  CB  . ILE A 1 56  ? 3.191   24.663  21.684  1.00 113.05 ? 56  ILE A CB  1 
ATOM   447   C  CG1 . ILE A 1 56  ? 1.835   25.095  21.064  1.00 114.29 ? 56  ILE A CG1 1 
ATOM   448   C  CG2 . ILE A 1 56  ? 3.007   24.065  23.092  1.00 111.97 ? 56  ILE A CG2 1 
ATOM   449   C  CD1 . ILE A 1 56  ? 0.898   23.922  20.691  1.00 121.64 ? 56  ILE A CD1 1 
ATOM   450   N  N   . PRO A 1 57  ? 6.119   25.708  23.304  1.00 109.64 ? 57  PRO A N   1 
ATOM   451   C  CA  . PRO A 1 57  ? 7.423   25.228  23.787  1.00 108.90 ? 57  PRO A CA  1 
ATOM   452   C  C   . PRO A 1 57  ? 7.500   23.713  23.933  1.00 111.15 ? 57  PRO A C   1 
ATOM   453   O  O   . PRO A 1 57  ? 6.493   23.027  24.105  1.00 109.24 ? 57  PRO A O   1 
ATOM   454   C  CB  . PRO A 1 57  ? 7.569   25.907  25.155  1.00 110.18 ? 57  PRO A CB  1 
ATOM   455   C  CG  . PRO A 1 57  ? 6.697   27.083  25.085  1.00 115.43 ? 57  PRO A CG  1 
ATOM   456   C  CD  . PRO A 1 57  ? 5.520   26.638  24.277  1.00 110.83 ? 57  PRO A CD  1 
ATOM   457   N  N   . PHE A 1 58  ? 8.729   23.210  23.876  1.00 107.65 ? 58  PHE A N   1 
ATOM   458   C  CA  . PHE A 1 58  ? 9.044   21.796  23.923  1.00 106.16 ? 58  PHE A CA  1 
ATOM   459   C  C   . PHE A 1 58  ? 10.329  21.579  24.718  1.00 109.34 ? 58  PHE A C   1 
ATOM   460   O  O   . PHE A 1 58  ? 10.895  22.551  25.226  1.00 109.81 ? 58  PHE A O   1 
ATOM   461   C  CB  . PHE A 1 58  ? 9.208   21.305  22.475  1.00 108.78 ? 58  PHE A CB  1 
ATOM   462   C  CG  . PHE A 1 58  ? 8.973   19.842  22.207  1.00 109.52 ? 58  PHE A CG  1 
ATOM   463   C  CD1 . PHE A 1 58  ? 9.425   19.257  21.033  1.00 113.15 ? 58  PHE A CD1 1 
ATOM   464   C  CD2 . PHE A 1 58  ? 8.292   19.048  23.123  1.00 110.57 ? 58  PHE A CD2 1 
ATOM   465   C  CE1 . PHE A 1 58  ? 9.183   17.911  20.770  1.00 113.15 ? 58  PHE A CE1 1 
ATOM   466   C  CE2 . PHE A 1 58  ? 8.065   17.698  22.866  1.00 112.39 ? 58  PHE A CE2 1 
ATOM   467   C  CZ  . PHE A 1 58  ? 8.507   17.141  21.690  1.00 110.89 ? 58  PHE A CZ  1 
ATOM   468   N  N   . TYR A 1 59  ? 10.787  20.309  24.823  1.00 104.57 ? 59  TYR A N   1 
ATOM   469   C  CA  . TYR A 1 59  ? 11.987  19.893  25.547  1.00 104.14 ? 59  TYR A CA  1 
ATOM   470   C  C   . TYR A 1 59  ? 13.081  20.961  25.588  1.00 109.13 ? 59  TYR A C   1 
ATOM   471   O  O   . TYR A 1 59  ? 13.558  21.395  24.544  1.00 109.88 ? 59  TYR A O   1 
ATOM   472   C  CB  . TYR A 1 59  ? 12.536  18.558  25.003  1.00 104.90 ? 59  TYR A CB  1 
ATOM   473   C  CG  . TYR A 1 59  ? 13.813  18.127  25.683  1.00 106.38 ? 59  TYR A CG  1 
ATOM   474   C  CD1 . TYR A 1 59  ? 13.790  17.554  26.948  1.00 107.17 ? 59  TYR A CD1 1 
ATOM   475   C  CD2 . TYR A 1 59  ? 15.052  18.338  25.084  1.00 108.20 ? 59  TYR A CD2 1 
ATOM   476   C  CE1 . TYR A 1 59  ? 14.967  17.203  27.604  1.00 108.33 ? 59  TYR A CE1 1 
ATOM   477   C  CE2 . TYR A 1 59  ? 16.234  17.989  25.730  1.00 108.95 ? 59  TYR A CE2 1 
ATOM   478   C  CZ  . TYR A 1 59  ? 16.187  17.407  26.985  1.00 114.37 ? 59  TYR A CZ  1 
ATOM   479   O  OH  . TYR A 1 59  ? 17.347  17.039  27.624  1.00 114.19 ? 59  TYR A OH  1 
ATOM   480   N  N   . ASN A 1 60  ? 13.450  21.402  26.799  1.00 105.75 ? 60  ASN A N   1 
ATOM   481   C  CA  . ASN A 1 60  ? 14.477  22.414  27.009  1.00 107.01 ? 60  ASN A CA  1 
ATOM   482   C  C   . ASN A 1 60  ? 15.279  22.152  28.294  1.00 111.67 ? 60  ASN A C   1 
ATOM   483   O  O   . ASN A 1 60  ? 14.720  22.231  29.393  1.00 110.65 ? 60  ASN A O   1 
ATOM   484   C  CB  . ASN A 1 60  ? 13.871  23.816  26.951  1.00 107.79 ? 60  ASN A CB  1 
ATOM   485   C  CG  . ASN A 1 60  ? 14.821  24.975  27.163  1.00 129.09 ? 60  ASN A CG  1 
ATOM   486   O  OD1 . ASN A 1 60  ? 16.058  24.908  27.056  1.00 124.75 ? 60  ASN A OD1 1 
ATOM   487   N  ND2 . ASN A 1 60  ? 14.264  26.068  27.602  1.00 120.13 ? 60  ASN A ND2 1 
ATOM   488   N  N   . PRO A 1 61  ? 16.595  21.833  28.158  1.00 109.28 ? 61  PRO A N   1 
ATOM   489   C  CA  . PRO A 1 61  ? 17.418  21.531  29.344  1.00 108.95 ? 61  PRO A CA  1 
ATOM   490   C  C   . PRO A 1 61  ? 17.699  22.706  30.276  1.00 114.32 ? 61  PRO A C   1 
ATOM   491   O  O   . PRO A 1 61  ? 18.130  22.487  31.403  1.00 113.56 ? 61  PRO A O   1 
ATOM   492   C  CB  . PRO A 1 61  ? 18.707  20.970  28.745  1.00 111.38 ? 61  PRO A CB  1 
ATOM   493   C  CG  . PRO A 1 61  ? 18.806  21.619  27.420  1.00 117.27 ? 61  PRO A CG  1 
ATOM   494   C  CD  . PRO A 1 61  ? 17.388  21.695  26.919  1.00 112.10 ? 61  PRO A CD  1 
ATOM   495   N  N   . ASP A 1 62  ? 17.442  23.941  29.815  1.00 112.64 ? 62  ASP A N   1 
ATOM   496   C  CA  . ASP A 1 62  ? 17.619  25.152  30.619  1.00 113.55 ? 62  ASP A CA  1 
ATOM   497   C  C   . ASP A 1 62  ? 16.523  25.252  31.692  1.00 116.60 ? 62  ASP A C   1 
ATOM   498   O  O   . ASP A 1 62  ? 16.699  25.975  32.673  1.00 116.61 ? 62  ASP A O   1 
ATOM   499   C  CB  . ASP A 1 62  ? 17.621  26.413  29.734  1.00 117.08 ? 62  ASP A CB  1 
ATOM   500   C  CG  . ASP A 1 62  ? 18.633  26.449  28.604  1.00 129.12 ? 62  ASP A CG  1 
ATOM   501   O  OD1 . ASP A 1 62  ? 19.599  25.648  28.636  1.00 129.72 ? 62  ASP A OD1 1 
ATOM   502   O  OD2 . ASP A 1 62  ? 18.506  27.334  27.731  1.00 136.65 ? 62  ASP A OD2 1 
ATOM   503   N  N   . ILE A 1 63  ? 15.396  24.526  31.504  1.00 112.13 ? 63  ILE A N   1 
ATOM   504   C  CA  . ILE A 1 63  ? 14.280  24.481  32.453  1.00 110.57 ? 63  ILE A CA  1 
ATOM   505   C  C   . ILE A 1 63  ? 14.640  23.520  33.588  1.00 112.99 ? 63  ILE A C   1 
ATOM   506   O  O   . ILE A 1 63  ? 15.009  22.366  33.338  1.00 111.88 ? 63  ILE A O   1 
ATOM   507   C  CB  . ILE A 1 63  ? 12.919  24.109  31.776  1.00 112.89 ? 63  ILE A CB  1 
ATOM   508   C  CG1 . ILE A 1 63  ? 12.631  25.008  30.547  1.00 114.71 ? 63  ILE A CG1 1 
ATOM   509   C  CG2 . ILE A 1 63  ? 11.752  24.137  32.795  1.00 112.39 ? 63  ILE A CG2 1 
ATOM   510   C  CD1 . ILE A 1 63  ? 11.437  24.587  29.659  1.00 120.77 ? 63  ILE A CD1 1 
ATOM   511   N  N   . GLY A 1 64  ? 14.549  24.027  34.814  1.00 109.27 ? 64  GLY A N   1 
ATOM   512   C  CA  . GLY A 1 64  ? 14.812  23.272  36.029  1.00 108.15 ? 64  GLY A CA  1 
ATOM   513   C  C   . GLY A 1 64  ? 16.263  22.991  36.353  1.00 112.84 ? 64  GLY A C   1 
ATOM   514   O  O   . GLY A 1 64  ? 17.073  23.913  36.475  1.00 113.66 ? 64  GLY A O   1 
ATOM   515   N  N   . VAL A 1 65  ? 16.594  21.710  36.517  1.00 109.32 ? 65  VAL A N   1 
ATOM   516   C  CA  . VAL A 1 65  ? 17.928  21.291  36.919  1.00 109.66 ? 65  VAL A CA  1 
ATOM   517   C  C   . VAL A 1 65  ? 18.901  21.179  35.736  1.00 114.84 ? 65  VAL A C   1 
ATOM   518   O  O   . VAL A 1 65  ? 18.611  20.501  34.743  1.00 113.91 ? 65  VAL A O   1 
ATOM   519   C  CB  . VAL A 1 65  ? 17.869  20.013  37.802  1.00 112.46 ? 65  VAL A CB  1 
ATOM   520   C  CG1 . VAL A 1 65  ? 19.121  19.140  37.678  1.00 112.43 ? 65  VAL A CG1 1 
ATOM   521   C  CG2 . VAL A 1 65  ? 17.652  20.433  39.242  1.00 112.08 ? 65  VAL A CG2 1 
ATOM   522   N  N   . PRO A 1 66  ? 20.080  21.838  35.866  1.00 112.88 ? 66  PRO A N   1 
ATOM   523   C  CA  . PRO A 1 66  ? 21.108  21.701  34.831  1.00 113.99 ? 66  PRO A CA  1 
ATOM   524   C  C   . PRO A 1 66  ? 21.767  20.322  34.951  1.00 117.23 ? 66  PRO A C   1 
ATOM   525   O  O   . PRO A 1 66  ? 22.610  20.098  35.826  1.00 116.33 ? 66  PRO A O   1 
ATOM   526   C  CB  . PRO A 1 66  ? 22.072  22.857  35.120  1.00 117.21 ? 66  PRO A CB  1 
ATOM   527   C  CG  . PRO A 1 66  ? 21.894  23.171  36.544  1.00 120.92 ? 66  PRO A CG  1 
ATOM   528   C  CD  . PRO A 1 66  ? 20.556  22.663  36.997  1.00 114.78 ? 66  PRO A CD  1 
ATOM   529   N  N   . LEU A 1 67  ? 21.312  19.374  34.110  1.00 113.31 ? 67  LEU A N   1 
ATOM   530   C  CA  . LEU A 1 67  ? 21.829  18.003  34.076  1.00 112.62 ? 67  LEU A CA  1 
ATOM   531   C  C   . LEU A 1 67  ? 23.276  18.002  33.603  1.00 118.05 ? 67  LEU A C   1 
ATOM   532   O  O   . LEU A 1 67  ? 23.692  18.908  32.878  1.00 119.64 ? 67  LEU A O   1 
ATOM   533   C  CB  . LEU A 1 67  ? 20.980  17.097  33.153  1.00 111.87 ? 67  LEU A CB  1 
ATOM   534   C  CG  . LEU A 1 67  ? 19.502  16.891  33.517  1.00 115.17 ? 67  LEU A CG  1 
ATOM   535   C  CD1 . LEU A 1 67  ? 18.755  16.235  32.353  1.00 114.73 ? 67  LEU A CD1 1 
ATOM   536   C  CD2 . LEU A 1 67  ? 19.337  16.076  34.802  1.00 116.60 ? 67  LEU A CD2 1 
ATOM   537   N  N   . GLY A 1 68  ? 24.031  16.991  34.005  1.00 114.37 ? 68  GLY A N   1 
ATOM   538   C  CA  . GLY A 1 68  ? 25.423  16.868  33.597  1.00 115.46 ? 68  GLY A CA  1 
ATOM   539   C  C   . GLY A 1 68  ? 26.450  17.515  34.502  1.00 119.95 ? 68  GLY A C   1 
ATOM   540   O  O   . GLY A 1 68  ? 27.604  17.653  34.087  1.00 120.41 ? 68  GLY A O   1 
ATOM   541   N  N   . GLN A 1 69  ? 26.042  17.927  35.733  1.00 115.62 ? 69  GLN A N   1 
ATOM   542   C  CA  . GLN A 1 69  ? 26.930  18.483  36.769  1.00 116.09 ? 69  GLN A CA  1 
ATOM   543   C  C   . GLN A 1 69  ? 27.795  17.319  37.259  1.00 119.53 ? 69  GLN A C   1 
ATOM   544   O  O   . GLN A 1 69  ? 28.988  17.477  37.519  1.00 120.35 ? 69  GLN A O   1 
ATOM   545   C  CB  . GLN A 1 69  ? 26.124  19.066  37.949  1.00 116.89 ? 69  GLN A CB  1 
ATOM   546   C  CG  . GLN A 1 69  ? 25.394  20.384  37.666  1.00 131.12 ? 69  GLN A CG  1 
ATOM   547   C  CD  . GLN A 1 69  ? 26.279  21.476  37.112  1.00 153.43 ? 69  GLN A CD  1 
ATOM   548   O  OE1 . GLN A 1 69  ? 27.372  21.755  37.620  1.00 150.88 ? 69  GLN A OE1 1 
ATOM   549   N  NE2 . GLN A 1 69  ? 25.821  22.115  36.047  1.00 145.89 ? 69  GLN A NE2 1 
ATOM   550   N  N   . ARG A 1 70  ? 27.162  16.142  37.350  1.00 114.74 ? 70  ARG A N   1 
ATOM   551   C  CA  . ARG A 1 70  ? 27.744  14.855  37.684  1.00 113.93 ? 70  ARG A CA  1 
ATOM   552   C  C   . ARG A 1 70  ? 28.203  14.215  36.361  1.00 118.13 ? 70  ARG A C   1 
ATOM   553   O  O   . ARG A 1 70  ? 27.702  14.591  35.294  1.00 117.85 ? 70  ARG A O   1 
ATOM   554   C  CB  . ARG A 1 70  ? 26.654  13.971  38.320  1.00 112.35 ? 70  ARG A CB  1 
ATOM   555   C  CG  . ARG A 1 70  ? 27.202  12.730  38.997  1.00 120.58 ? 70  ARG A CG  1 
ATOM   556   C  CD  . ARG A 1 70  ? 26.121  11.744  39.353  1.00 127.01 ? 70  ARG A CD  1 
ATOM   557   N  NE  . ARG A 1 70  ? 26.697  10.457  39.736  1.00 129.62 ? 70  ARG A NE  1 
ATOM   558   C  CZ  . ARG A 1 70  ? 26.894  9.452   38.890  1.00 138.14 ? 70  ARG A CZ  1 
ATOM   559   N  NH1 . ARG A 1 70  ? 26.554  9.574   37.619  1.00 123.57 ? 70  ARG A NH1 1 
ATOM   560   N  NH2 . ARG A 1 70  ? 27.436  8.321   39.307  1.00 121.45 ? 70  ARG A NH2 1 
ATOM   561   N  N   . LYS A 1 71  ? 29.140  13.241  36.436  1.00 114.46 ? 71  LYS A N   1 
ATOM   562   C  CA  . LYS A 1 71  ? 29.610  12.452  35.292  1.00 114.27 ? 71  LYS A CA  1 
ATOM   563   C  C   . LYS A 1 71  ? 28.403  11.647  34.830  1.00 115.17 ? 71  LYS A C   1 
ATOM   564   O  O   . LYS A 1 71  ? 27.864  10.867  35.616  1.00 113.88 ? 71  LYS A O   1 
ATOM   565   C  CB  . LYS A 1 71  ? 30.714  11.466  35.723  1.00 117.57 ? 71  LYS A CB  1 
ATOM   566   C  CG  . LYS A 1 71  ? 32.015  12.114  36.130  1.00 137.01 ? 71  LYS A CG  1 
ATOM   567   C  CD  . LYS A 1 71  ? 33.149  11.102  36.286  1.00 147.31 ? 71  LYS A CD  1 
ATOM   568   C  CE  . LYS A 1 71  ? 34.453  11.772  36.644  1.00 158.01 ? 71  LYS A CE  1 
ATOM   569   N  NZ  . LYS A 1 71  ? 34.307  12.647  37.834  1.00 166.96 ? 71  LYS A NZ  1 
ATOM   570   N  N   . LEU A 1 72  ? 27.925  11.882  33.601  1.00 110.25 ? 72  LEU A N   1 
ATOM   571   C  CA  . LEU A 1 72  ? 26.749  11.147  33.145  1.00 108.16 ? 72  LEU A CA  1 
ATOM   572   C  C   . LEU A 1 72  ? 27.165  9.782   32.660  1.00 110.36 ? 72  LEU A C   1 
ATOM   573   O  O   . LEU A 1 72  ? 27.956  9.661   31.722  1.00 110.90 ? 72  LEU A O   1 
ATOM   574   C  CB  . LEU A 1 72  ? 25.905  11.920  32.123  1.00 108.30 ? 72  LEU A CB  1 
ATOM   575   C  CG  . LEU A 1 72  ? 25.324  13.270  32.566  1.00 113.23 ? 72  LEU A CG  1 
ATOM   576   C  CD1 . LEU A 1 72  ? 24.409  13.819  31.500  1.00 113.64 ? 72  LEU A CD1 1 
ATOM   577   C  CD2 . LEU A 1 72  ? 24.589  13.186  33.924  1.00 114.34 ? 72  LEU A CD2 1 
ATOM   578   N  N   . MET A 1 73  ? 26.692  8.758   33.366  1.00 104.19 ? 73  MET A N   1 
ATOM   579   C  CA  . MET A 1 73  ? 27.079  7.380   33.119  1.00 102.87 ? 73  MET A CA  1 
ATOM   580   C  C   . MET A 1 73  ? 26.341  6.673   32.001  1.00 103.59 ? 73  MET A C   1 
ATOM   581   O  O   . MET A 1 73  ? 25.103  6.656   31.995  1.00 102.03 ? 73  MET A O   1 
ATOM   582   C  CB  . MET A 1 73  ? 26.930  6.522   34.389  1.00 104.59 ? 73  MET A CB  1 
ATOM   583   C  CG  . MET A 1 73  ? 27.624  7.055   35.616  1.00 109.07 ? 73  MET A CG  1 
ATOM   584   S  SD  . MET A 1 73  ? 27.375  5.962   37.036  1.00 112.49 ? 73  MET A SD  1 
ATOM   585   C  CE  . MET A 1 73  ? 25.591  6.003   37.203  1.00 107.20 ? 73  MET A CE  1 
ATOM   586   N  N   . PRO A 1 74  ? 27.075  5.927   31.140  1.00 98.62  ? 74  PRO A N   1 
ATOM   587   C  CA  . PRO A 1 74  ? 26.389  5.043   30.190  1.00 97.22  ? 74  PRO A CA  1 
ATOM   588   C  C   . PRO A 1 74  ? 26.054  3.757   30.967  1.00 98.07  ? 74  PRO A C   1 
ATOM   589   O  O   . PRO A 1 74  ? 26.276  3.709   32.181  1.00 97.13  ? 74  PRO A O   1 
ATOM   590   C  CB  . PRO A 1 74  ? 27.443  4.800   29.096  1.00 100.02 ? 74  PRO A CB  1 
ATOM   591   C  CG  . PRO A 1 74  ? 28.705  5.432   29.570  1.00 105.39 ? 74  PRO A CG  1 
ATOM   592   C  CD  . PRO A 1 74  ? 28.539  5.768   31.028  1.00 100.62 ? 74  PRO A CD  1 
ATOM   593   N  N   . TYR A 1 75  ? 25.511  2.732   30.309  1.00 92.19  ? 75  TYR A N   1 
ATOM   594   C  CA  . TYR A 1 75  ? 25.173  1.489   30.994  1.00 90.30  ? 75  TYR A CA  1 
ATOM   595   C  C   . TYR A 1 75  ? 25.541  0.267   30.182  1.00 93.75  ? 75  TYR A C   1 
ATOM   596   O  O   . TYR A 1 75  ? 25.215  0.184   28.997  1.00 93.38  ? 75  TYR A O   1 
ATOM   597   C  CB  . TYR A 1 75  ? 23.690  1.465   31.428  1.00 89.77  ? 75  TYR A CB  1 
ATOM   598   C  CG  . TYR A 1 75  ? 23.394  2.378   32.599  1.00 90.02  ? 75  TYR A CG  1 
ATOM   599   C  CD1 . TYR A 1 75  ? 23.721  2.004   33.900  1.00 91.27  ? 75  TYR A CD1 1 
ATOM   600   C  CD2 . TYR A 1 75  ? 22.815  3.630   32.406  1.00 90.54  ? 75  TYR A CD2 1 
ATOM   601   C  CE1 . TYR A 1 75  ? 23.481  2.853   34.978  1.00 91.77  ? 75  TYR A CE1 1 
ATOM   602   C  CE2 . TYR A 1 75  ? 22.567  4.488   33.477  1.00 90.92  ? 75  TYR A CE2 1 
ATOM   603   C  CZ  . TYR A 1 75  ? 22.901  4.094   34.761  1.00 98.30  ? 75  TYR A CZ  1 
ATOM   604   O  OH  . TYR A 1 75  ? 22.654  4.935   35.815  1.00 100.46 ? 75  TYR A OH  1 
ATOM   605   N  N   . LYS A 1 76  ? 26.248  -0.669  30.817  1.00 90.22  ? 76  LYS A N   1 
ATOM   606   C  CA  . LYS A 1 76  ? 26.632  -1.922  30.186  1.00 90.38  ? 76  LYS A CA  1 
ATOM   607   C  C   . LYS A 1 76  ? 25.692  -2.992  30.709  1.00 94.08  ? 76  LYS A C   1 
ATOM   608   O  O   . LYS A 1 76  ? 25.668  -3.253  31.909  1.00 93.47  ? 76  LYS A O   1 
ATOM   609   C  CB  . LYS A 1 76  ? 28.103  -2.282  30.464  1.00 93.52  ? 76  LYS A CB  1 
ATOM   610   C  CG  . LYS A 1 76  ? 28.541  -3.586  29.799  1.00 103.97 ? 76  LYS A CG  1 
ATOM   611   C  CD  . LYS A 1 76  ? 30.003  -3.935  30.124  1.00 111.60 ? 76  LYS A CD  1 
ATOM   612   C  CE  . LYS A 1 76  ? 30.263  -5.331  30.694  1.00 114.45 ? 76  LYS A CE  1 
ATOM   613   N  NZ  . LYS A 1 76  ? 29.042  -6.156  30.965  1.00 117.22 ? 76  LYS A NZ  1 
ATOM   614   N  N   . LEU A 1 77  ? 24.901  -3.586  29.812  1.00 90.56  ? 77  LEU A N   1 
ATOM   615   C  CA  . LEU A 1 77  ? 23.940  -4.633  30.156  1.00 89.80  ? 77  LEU A CA  1 
ATOM   616   C  C   . LEU A 1 77  ? 24.687  -5.889  30.592  1.00 94.68  ? 77  LEU A C   1 
ATOM   617   O  O   . LEU A 1 77  ? 25.636  -6.301  29.924  1.00 95.17  ? 77  LEU A O   1 
ATOM   618   C  CB  . LEU A 1 77  ? 22.982  -4.909  28.981  1.00 89.71  ? 77  LEU A CB  1 
ATOM   619   C  CG  . LEU A 1 77  ? 22.099  -3.718  28.576  1.00 94.65  ? 77  LEU A CG  1 
ATOM   620   C  CD1 . LEU A 1 77  ? 22.691  -2.961  27.397  1.00 95.71  ? 77  LEU A CD1 1 
ATOM   621   C  CD2 . LEU A 1 77  ? 20.695  -4.153  28.272  1.00 96.16  ? 77  LEU A CD2 1 
ATOM   622   N  N   . SER A 1 78  ? 24.313  -6.436  31.758  1.00 91.01  ? 78  SER A N   1 
ATOM   623   C  CA  . SER A 1 78  ? 24.935  -7.608  32.370  1.00 91.09  ? 78  SER A CA  1 
ATOM   624   C  C   . SER A 1 78  ? 24.945  -8.830  31.458  1.00 95.00  ? 78  SER A C   1 
ATOM   625   O  O   . SER A 1 78  ? 23.968  -9.086  30.754  1.00 94.33  ? 78  SER A O   1 
ATOM   626   C  CB  . SER A 1 78  ? 24.249  -7.938  33.690  1.00 94.39  ? 78  SER A CB  1 
ATOM   627   O  OG  . SER A 1 78  ? 24.302  -6.852  34.601  1.00 103.21 ? 78  SER A OG  1 
ATOM   628   N  N   . GLY A 1 79  ? 26.069  -9.539  31.455  1.00 93.13  ? 79  GLY A N   1 
ATOM   629   C  CA  . GLY A 1 79  ? 26.275  -10.732 30.637  1.00 94.12  ? 79  GLY A CA  1 
ATOM   630   C  C   . GLY A 1 79  ? 26.571  -10.450 29.173  1.00 99.09  ? 79  GLY A C   1 
ATOM   631   O  O   . GLY A 1 79  ? 26.854  -11.378 28.410  1.00 99.24  ? 79  GLY A O   1 
ATOM   632   N  N   . THR A 1 80  ? 26.488  -9.173  28.760  1.00 96.57  ? 80  THR A N   1 
ATOM   633   C  CA  . THR A 1 80  ? 26.747  -8.736  27.387  1.00 97.66  ? 80  THR A CA  1 
ATOM   634   C  C   . THR A 1 80  ? 27.908  -7.721  27.344  1.00 103.52 ? 80  THR A C   1 
ATOM   635   O  O   . THR A 1 80  ? 28.248  -7.123  28.370  1.00 102.11 ? 80  THR A O   1 
ATOM   636   C  CB  . THR A 1 80  ? 25.467  -8.151  26.730  1.00 102.96 ? 80  THR A CB  1 
ATOM   637   O  OG1 . THR A 1 80  ? 25.164  -6.883  27.309  1.00 102.04 ? 80  THR A OG1 1 
ATOM   638   C  CG2 . THR A 1 80  ? 24.259  -9.086  26.811  1.00 100.30 ? 80  THR A CG2 1 
ATOM   639   N  N   . ASP A 1 81  ? 28.494  -7.526  26.145  1.00 101.13 ? 81  ASP A N   1 
ATOM   640   C  CA  . ASP A 1 81  ? 29.582  -6.580  25.891  1.00 102.10 ? 81  ASP A CA  1 
ATOM   641   C  C   . ASP A 1 81  ? 29.037  -5.273  25.262  1.00 105.44 ? 81  ASP A C   1 
ATOM   642   O  O   . ASP A 1 81  ? 29.765  -4.509  24.620  1.00 105.39 ? 81  ASP A O   1 
ATOM   643   C  CB  . ASP A 1 81  ? 30.664  -7.249  25.017  1.00 105.54 ? 81  ASP A CB  1 
ATOM   644   C  CG  . ASP A 1 81  ? 31.506  -8.300  25.732  1.00 114.70 ? 81  ASP A CG  1 
ATOM   645   O  OD1 . ASP A 1 81  ? 31.580  -8.261  26.985  1.00 114.53 ? 81  ASP A OD1 1 
ATOM   646   O  OD2 . ASP A 1 81  ? 32.151  -9.118  25.037  1.00 120.43 ? 81  ASP A OD2 1 
ATOM   647   N  N   . TYR A 1 82  ? 27.730  -5.041  25.438  1.00 100.73 ? 82  TYR A N   1 
ATOM   648   C  CA  . TYR A 1 82  ? 27.024  -3.876  24.922  1.00 99.74  ? 82  TYR A CA  1 
ATOM   649   C  C   . TYR A 1 82  ? 27.009  -2.757  25.958  1.00 102.06 ? 82  TYR A C   1 
ATOM   650   O  O   . TYR A 1 82  ? 26.539  -2.957  27.079  1.00 98.74  ? 82  TYR A O   1 
ATOM   651   C  CB  . TYR A 1 82  ? 25.586  -4.251  24.507  1.00 99.04  ? 82  TYR A CB  1 
ATOM   652   C  CG  . TYR A 1 82  ? 25.495  -5.128  23.277  1.00 101.46 ? 82  TYR A CG  1 
ATOM   653   C  CD1 . TYR A 1 82  ? 25.342  -4.572  22.010  1.00 103.80 ? 82  TYR A CD1 1 
ATOM   654   C  CD2 . TYR A 1 82  ? 25.529  -6.515  23.381  1.00 103.07 ? 82  TYR A CD2 1 
ATOM   655   C  CE1 . TYR A 1 82  ? 25.263  -5.374  20.873  1.00 107.20 ? 82  TYR A CE1 1 
ATOM   656   C  CE2 . TYR A 1 82  ? 25.436  -7.328  22.253  1.00 105.01 ? 82  TYR A CE2 1 
ATOM   657   C  CZ  . TYR A 1 82  ? 25.309  -6.753  21.001  1.00 112.79 ? 82  TYR A CZ  1 
ATOM   658   O  OH  . TYR A 1 82  ? 25.215  -7.562  19.895  1.00 114.92 ? 82  TYR A OH  1 
ATOM   659   N  N   . ILE A 1 83  ? 27.550  -1.585  25.585  1.00 96.63  ? 83  ILE A N   1 
ATOM   660   C  CA  . ILE A 1 83  ? 27.591  -0.396  26.443  1.00 94.84  ? 83  ILE A CA  1 
ATOM   661   C  C   . ILE A 1 83  ? 26.724  0.669   25.775  1.00 98.04  ? 83  ILE A C   1 
ATOM   662   O  O   . ILE A 1 83  ? 27.136  1.284   24.789  1.00 99.84  ? 83  ILE A O   1 
ATOM   663   C  CB  . ILE A 1 83  ? 29.039  0.090   26.742  1.00 98.66  ? 83  ILE A CB  1 
ATOM   664   C  CG1 . ILE A 1 83  ? 29.923  -1.075  27.252  1.00 99.77  ? 83  ILE A CG1 1 
ATOM   665   C  CG2 . ILE A 1 83  ? 29.030  1.260   27.740  1.00 98.66  ? 83  ILE A CG2 1 
ATOM   666   C  CD1 . ILE A 1 83  ? 31.401  -1.010  26.763  1.00 104.64 ? 83  ILE A CD1 1 
ATOM   667   N  N   . VAL A 1 84  ? 25.505  0.846   26.290  1.00 93.55  ? 84  VAL A N   1 
ATOM   668   C  CA  . VAL A 1 84  ? 24.523  1.778   25.735  1.00 92.58  ? 84  VAL A CA  1 
ATOM   669   C  C   . VAL A 1 84  ? 24.391  3.052   26.570  1.00 95.84  ? 84  VAL A C   1 
ATOM   670   O  O   . VAL A 1 84  ? 24.861  3.094   27.704  1.00 94.65  ? 84  VAL A O   1 
ATOM   671   C  CB  . VAL A 1 84  ? 23.144  1.091   25.501  1.00 95.03  ? 84  VAL A CB  1 
ATOM   672   C  CG1 . VAL A 1 84  ? 23.280  -0.154  24.624  1.00 95.00  ? 84  VAL A CG1 1 
ATOM   673   C  CG2 . VAL A 1 84  ? 22.446  0.755   26.822  1.00 93.47  ? 84  VAL A CG2 1 
ATOM   674   N  N   . GLU A 1 85  ? 23.748  4.086   26.006  1.00 93.23  ? 85  GLU A N   1 
ATOM   675   C  CA  . GLU A 1 85  ? 23.474  5.341   26.702  1.00 93.44  ? 85  GLU A CA  1 
ATOM   676   C  C   . GLU A 1 85  ? 22.296  5.113   27.657  1.00 95.91  ? 85  GLU A C   1 
ATOM   677   O  O   . GLU A 1 85  ? 21.444  4.255   27.388  1.00 94.30  ? 85  GLU A O   1 
ATOM   678   C  CB  . GLU A 1 85  ? 23.142  6.445   25.695  1.00 95.66  ? 85  GLU A CB  1 
ATOM   679   C  CG  . GLU A 1 85  ? 24.360  7.210   25.203  1.00 109.85 ? 85  GLU A CG  1 
ATOM   680   C  CD  . GLU A 1 85  ? 24.648  8.540   25.878  1.00 136.19 ? 85  GLU A CD  1 
ATOM   681   O  OE1 . GLU A 1 85  ? 23.858  8.965   26.753  1.00 135.43 ? 85  GLU A OE1 1 
ATOM   682   O  OE2 . GLU A 1 85  ? 25.669  9.167   25.516  1.00 132.05 ? 85  GLU A OE2 1 
ATOM   683   N  N   . GLY A 1 86  ? 22.271  5.870   28.757  1.00 91.91  ? 86  GLY A N   1 
ATOM   684   C  CA  . GLY A 1 86  ? 21.241  5.781   29.792  1.00 90.25  ? 86  GLY A CA  1 
ATOM   685   C  C   . GLY A 1 86  ? 19.814  5.964   29.311  1.00 92.17  ? 86  GLY A C   1 
ATOM   686   O  O   . GLY A 1 86  ? 18.929  5.193   29.693  1.00 90.89  ? 86  GLY A O   1 
ATOM   687   N  N   . ASP A 1 87  ? 19.593  6.976   28.453  1.00 87.93  ? 87  ASP A N   1 
ATOM   688   C  CA  . ASP A 1 87  ? 18.295  7.348   27.883  1.00 86.59  ? 87  ASP A CA  1 
ATOM   689   C  C   . ASP A 1 87  ? 17.697  6.287   26.940  1.00 89.07  ? 87  ASP A C   1 
ATOM   690   O  O   . ASP A 1 87  ? 16.485  6.284   26.720  1.00 87.73  ? 87  ASP A O   1 
ATOM   691   C  CB  . ASP A 1 87  ? 18.404  8.708   27.168  1.00 89.17  ? 87  ASP A CB  1 
ATOM   692   C  CG  . ASP A 1 87  ? 19.061  9.805   27.983  1.00 98.15  ? 87  ASP A CG  1 
ATOM   693   O  OD1 . ASP A 1 87  ? 20.298  9.800   28.090  1.00 99.47  ? 87  ASP A OD1 1 
ATOM   694   O  OD2 . ASP A 1 87  ? 18.334  10.665  28.510  1.00 103.02 ? 87  ASP A OD2 1 
ATOM   695   N  N   . ASP A 1 88  ? 18.545  5.393   26.388  1.00 85.32  ? 88  ASP A N   1 
ATOM   696   C  CA  . ASP A 1 88  ? 18.137  4.323   25.473  1.00 84.64  ? 88  ASP A CA  1 
ATOM   697   C  C   . ASP A 1 88  ? 17.555  3.099   26.193  1.00 85.24  ? 88  ASP A C   1 
ATOM   698   O  O   . ASP A 1 88  ? 16.997  2.208   25.541  1.00 84.60  ? 88  ASP A O   1 
ATOM   699   C  CB  . ASP A 1 88  ? 19.299  3.932   24.546  1.00 87.91  ? 88  ASP A CB  1 
ATOM   700   C  CG  . ASP A 1 88  ? 19.689  4.995   23.533  1.00 100.72 ? 88  ASP A CG  1 
ATOM   701   O  OD1 . ASP A 1 88  ? 18.783  5.717   23.045  1.00 102.03 ? 88  ASP A OD1 1 
ATOM   702   O  OD2 . ASP A 1 88  ? 20.889  5.068   23.183  1.00 107.03 ? 88  ASP A OD2 1 
ATOM   703   N  N   . LEU A 1 89  ? 17.673  3.068   27.535  1.00 78.93  ? 89  LEU A N   1 
ATOM   704   C  CA  . LEU A 1 89  ? 17.116  2.002   28.360  1.00 76.95  ? 89  LEU A CA  1 
ATOM   705   C  C   . LEU A 1 89  ? 15.717  2.364   28.880  1.00 78.04  ? 89  LEU A C   1 
ATOM   706   O  O   . LEU A 1 89  ? 15.075  1.558   29.558  1.00 77.12  ? 89  LEU A O   1 
ATOM   707   C  CB  . LEU A 1 89  ? 18.077  1.564   29.480  1.00 76.94  ? 89  LEU A CB  1 
ATOM   708   C  CG  . LEU A 1 89  ? 19.318  0.790   29.022  1.00 82.44  ? 89  LEU A CG  1 
ATOM   709   C  CD1 . LEU A 1 89  ? 20.203  0.439   30.191  1.00 83.07  ? 89  LEU A CD1 1 
ATOM   710   C  CD2 . LEU A 1 89  ? 18.955  -0.481  28.262  1.00 84.87  ? 89  LEU A CD2 1 
ATOM   711   N  N   . HIS A 1 90  ? 15.236  3.576   28.533  1.00 72.16  ? 90  HIS A N   1 
ATOM   712   C  CA  . HIS A 1 90  ? 13.889  4.030   28.852  1.00 69.98  ? 90  HIS A CA  1 
ATOM   713   C  C   . HIS A 1 90  ? 12.973  3.288   27.878  1.00 71.94  ? 90  HIS A C   1 
ATOM   714   O  O   . HIS A 1 90  ? 13.259  3.254   26.679  1.00 72.63  ? 90  HIS A O   1 
ATOM   715   C  CB  . HIS A 1 90  ? 13.761  5.547   28.668  1.00 71.01  ? 90  HIS A CB  1 
ATOM   716   C  CG  . HIS A 1 90  ? 12.495  6.100   29.247  1.00 73.60  ? 90  HIS A CG  1 
ATOM   717   N  ND1 . HIS A 1 90  ? 11.281  5.961   28.597  1.00 75.05  ? 90  HIS A ND1 1 
ATOM   718   C  CD2 . HIS A 1 90  ? 12.288  6.750   30.416  1.00 74.38  ? 90  HIS A CD2 1 
ATOM   719   C  CE1 . HIS A 1 90  ? 10.382  6.529   29.387  1.00 73.51  ? 90  HIS A CE1 1 
ATOM   720   N  NE2 . HIS A 1 90  ? 10.943  7.029   30.484  1.00 73.54  ? 90  HIS A NE2 1 
ATOM   721   N  N   . PHE A 1 91  ? 11.906  2.660   28.392  1.00 66.62  ? 91  PHE A N   1 
ATOM   722   C  CA  . PHE A 1 91  ? 10.982  1.842   27.601  1.00 65.96  ? 91  PHE A CA  1 
ATOM   723   C  C   . PHE A 1 91  ? 10.337  2.584   26.412  1.00 68.95  ? 91  PHE A C   1 
ATOM   724   O  O   . PHE A 1 91  ? 10.036  1.952   25.401  1.00 68.36  ? 91  PHE A O   1 
ATOM   725   C  CB  . PHE A 1 91  ? 9.920   1.189   28.503  1.00 66.81  ? 91  PHE A CB  1 
ATOM   726   C  CG  . PHE A 1 91  ? 8.743   2.066   28.847  1.00 68.08  ? 91  PHE A CG  1 
ATOM   727   C  CD1 . PHE A 1 91  ? 7.576   2.018   28.090  1.00 70.46  ? 91  PHE A CD1 1 
ATOM   728   C  CD2 . PHE A 1 91  ? 8.805   2.955   29.917  1.00 69.83  ? 91  PHE A CD2 1 
ATOM   729   C  CE1 . PHE A 1 91  ? 6.493   2.841   28.396  1.00 70.56  ? 91  PHE A CE1 1 
ATOM   730   C  CE2 . PHE A 1 91  ? 7.719   3.776   30.222  1.00 71.51  ? 91  PHE A CE2 1 
ATOM   731   C  CZ  . PHE A 1 91  ? 6.575   3.718   29.454  1.00 69.12  ? 91  PHE A CZ  1 
ATOM   732   N  N   . MET A 1 92  ? 10.123  3.906   26.540  1.00 65.48  ? 92  MET A N   1 
ATOM   733   C  CA  . MET A 1 92  ? 9.523   4.741   25.493  1.00 65.89  ? 92  MET A CA  1 
ATOM   734   C  C   . MET A 1 92  ? 10.457  4.895   24.294  1.00 71.11  ? 92  MET A C   1 
ATOM   735   O  O   . MET A 1 92  ? 9.986   5.019   23.163  1.00 71.29  ? 92  MET A O   1 
ATOM   736   C  CB  . MET A 1 92  ? 9.145   6.119   26.040  1.00 68.09  ? 92  MET A CB  1 
ATOM   737   C  CG  . MET A 1 92  ? 7.929   6.109   26.937  1.00 70.66  ? 92  MET A CG  1 
ATOM   738   S  SD  . MET A 1 92  ? 6.348   6.327   26.060  1.00 75.10  ? 92  MET A SD  1 
ATOM   739   C  CE  . MET A 1 92  ? 6.516   7.987   25.442  1.00 72.83  ? 92  MET A CE  1 
ATOM   740   N  N   . ASN A 1 93  ? 11.778  4.874   24.546  1.00 67.73  ? 93  ASN A N   1 
ATOM   741   C  CA  . ASN A 1 93  ? 12.830  5.010   23.535  1.00 68.19  ? 93  ASN A CA  1 
ATOM   742   C  C   . ASN A 1 93  ? 13.387  3.649   23.100  1.00 72.96  ? 93  ASN A C   1 
ATOM   743   O  O   . ASN A 1 93  ? 14.191  3.585   22.168  1.00 74.24  ? 93  ASN A O   1 
ATOM   744   C  CB  . ASN A 1 93  ? 13.951  5.910   24.070  1.00 66.89  ? 93  ASN A CB  1 
ATOM   745   C  CG  . ASN A 1 93  ? 13.478  7.234   24.631  1.00 81.30  ? 93  ASN A CG  1 
ATOM   746   O  OD1 . ASN A 1 93  ? 12.503  7.838   24.166  1.00 72.51  ? 93  ASN A OD1 1 
ATOM   747   N  ND2 . ASN A 1 93  ? 14.169  7.712   25.649  1.00 71.63  ? 93  ASN A ND2 1 
ATOM   748   N  N   . ASN A 1 94  ? 12.952  2.564   23.765  1.00 68.65  ? 94  ASN A N   1 
ATOM   749   C  CA  . ASN A 1 94  ? 13.398  1.208   23.474  1.00 68.46  ? 94  ASN A CA  1 
ATOM   750   C  C   . ASN A 1 94  ? 12.267  0.373   22.877  1.00 73.18  ? 94  ASN A C   1 
ATOM   751   O  O   . ASN A 1 94  ? 11.293  0.052   23.561  1.00 72.53  ? 94  ASN A O   1 
ATOM   752   C  CB  . ASN A 1 94  ? 13.978  0.561   24.727  1.00 67.34  ? 94  ASN A CB  1 
ATOM   753   C  CG  . ASN A 1 94  ? 14.774  -0.689  24.466  1.00 85.20  ? 94  ASN A CG  1 
ATOM   754   O  OD1 . ASN A 1 94  ? 14.277  -1.680  23.917  1.00 74.44  ? 94  ASN A OD1 1 
ATOM   755   N  ND2 . ASN A 1 94  ? 16.016  -0.686  24.914  1.00 79.99  ? 94  ASN A ND2 1 
ATOM   756   N  N   . ALA A 1 95  ? 12.411  0.014   21.597  1.00 70.66  ? 95  ALA A N   1 
ATOM   757   C  CA  . ALA A 1 95  ? 11.430  -0.775  20.849  1.00 70.19  ? 95  ALA A CA  1 
ATOM   758   C  C   . ALA A 1 95  ? 11.360  -2.235  21.296  1.00 72.51  ? 95  ALA A C   1 
ATOM   759   O  O   . ALA A 1 95  ? 10.275  -2.820  21.260  1.00 71.96  ? 95  ALA A O   1 
ATOM   760   C  CB  . ALA A 1 95  ? 11.723  -0.696  19.361  1.00 71.96  ? 95  ALA A CB  1 
ATOM   761   N  N   . ALA A 1 96  ? 12.506  -2.822  21.702  1.00 67.67  ? 96  ALA A N   1 
ATOM   762   C  CA  . ALA A 1 96  ? 12.586  -4.214  22.161  1.00 66.78  ? 96  ALA A CA  1 
ATOM   763   C  C   . ALA A 1 96  ? 11.773  -4.431  23.424  1.00 68.33  ? 96  ALA A C   1 
ATOM   764   O  O   . ALA A 1 96  ? 11.087  -5.445  23.543  1.00 67.54  ? 96  ALA A O   1 
ATOM   765   C  CB  . ALA A 1 96  ? 14.030  -4.606  22.409  1.00 68.09  ? 96  ALA A CB  1 
ATOM   766   N  N   . MET A 1 97  ? 11.843  -3.461  24.358  1.00 63.83  ? 97  MET A N   1 
ATOM   767   C  CA  . MET A 1 97  ? 11.122  -3.457  25.628  1.00 62.53  ? 97  MET A CA  1 
ATOM   768   C  C   . MET A 1 97  ? 9.616   -3.386  25.378  1.00 66.26  ? 97  MET A C   1 
ATOM   769   O  O   . MET A 1 97  ? 8.844   -4.086  26.035  1.00 65.57  ? 97  MET A O   1 
ATOM   770   C  CB  . MET A 1 97  ? 11.578  -2.277  26.497  1.00 64.49  ? 97  MET A CB  1 
ATOM   771   C  CG  . MET A 1 97  ? 12.969  -2.443  27.054  1.00 67.91  ? 97  MET A CG  1 
ATOM   772   S  SD  . MET A 1 97  ? 13.479  -1.042  28.077  1.00 71.75  ? 97  MET A SD  1 
ATOM   773   C  CE  . MET A 1 97  ? 15.031  -1.664  28.679  1.00 69.27  ? 97  MET A CE  1 
ATOM   774   N  N   . GLN A 1 98  ? 9.208   -2.563  24.404  1.00 62.61  ? 98  GLN A N   1 
ATOM   775   C  CA  . GLN A 1 98  ? 7.809   -2.396  24.021  1.00 62.40  ? 98  GLN A CA  1 
ATOM   776   C  C   . GLN A 1 98  ? 7.268   -3.662  23.379  1.00 67.40  ? 98  GLN A C   1 
ATOM   777   O  O   . GLN A 1 98  ? 6.142   -4.057  23.674  1.00 67.39  ? 98  GLN A O   1 
ATOM   778   C  CB  . GLN A 1 98  ? 7.651   -1.206  23.079  1.00 64.25  ? 98  GLN A CB  1 
ATOM   779   C  CG  . GLN A 1 98  ? 7.857   0.123   23.792  1.00 72.76  ? 98  GLN A CG  1 
ATOM   780   C  CD  . GLN A 1 98  ? 7.649   1.308   22.894  1.00 87.77  ? 98  GLN A CD  1 
ATOM   781   O  OE1 . GLN A 1 98  ? 7.060   1.212   21.818  1.00 84.41  ? 98  GLN A OE1 1 
ATOM   782   N  NE2 . GLN A 1 98  ? 8.089   2.465   23.342  1.00 76.76  ? 98  GLN A NE2 1 
ATOM   783   N  N   . GLN A 1 99  ? 8.089   -4.318  22.540  1.00 64.03  ? 99  GLN A N   1 
ATOM   784   C  CA  . GLN A 1 99  ? 7.739   -5.560  21.867  1.00 63.61  ? 99  GLN A CA  1 
ATOM   785   C  C   . GLN A 1 99  ? 7.704   -6.734  22.842  1.00 67.48  ? 99  GLN A C   1 
ATOM   786   O  O   . GLN A 1 99  ? 6.917   -7.660  22.639  1.00 66.94  ? 99  GLN A O   1 
ATOM   787   C  CB  . GLN A 1 99  ? 8.689   -5.827  20.695  1.00 65.37  ? 99  GLN A CB  1 
ATOM   788   C  CG  . GLN A 1 99  ? 8.190   -6.880  19.708  1.00 67.77  ? 99  GLN A CG  1 
ATOM   789   C  CD  . GLN A 1 99  ? 6.831   -6.585  19.113  1.00 80.30  ? 99  GLN A CD  1 
ATOM   790   O  OE1 . GLN A 1 99  ? 6.594   -5.530  18.520  1.00 75.11  ? 99  GLN A OE1 1 
ATOM   791   N  NE2 . GLN A 1 99  ? 5.910   -7.524  19.255  1.00 70.72  ? 99  GLN A NE2 1 
ATOM   792   N  N   . PHE A 1 100 ? 8.551   -6.695  23.898  1.00 63.43  ? 100 PHE A N   1 
ATOM   793   C  CA  . PHE A 1 100 ? 8.591   -7.708  24.957  1.00 62.29  ? 100 PHE A CA  1 
ATOM   794   C  C   . PHE A 1 100 ? 7.197   -7.737  25.583  1.00 65.76  ? 100 PHE A C   1 
ATOM   795   O  O   . PHE A 1 100 ? 6.567   -8.799  25.635  1.00 65.65  ? 100 PHE A O   1 
ATOM   796   C  CB  . PHE A 1 100 ? 9.653   -7.334  26.017  1.00 63.68  ? 100 PHE A CB  1 
ATOM   797   C  CG  . PHE A 1 100 ? 9.598   -8.112  27.313  1.00 64.72  ? 100 PHE A CG  1 
ATOM   798   C  CD1 . PHE A 1 100 ? 8.791   -7.691  28.367  1.00 66.86  ? 100 PHE A CD1 1 
ATOM   799   C  CD2 . PHE A 1 100 ? 10.377  -9.247  27.494  1.00 67.33  ? 100 PHE A CD2 1 
ATOM   800   C  CE1 . PHE A 1 100 ? 8.744   -8.410  29.565  1.00 67.09  ? 100 PHE A CE1 1 
ATOM   801   C  CE2 . PHE A 1 100 ? 10.333  -9.962  28.692  1.00 69.24  ? 100 PHE A CE2 1 
ATOM   802   C  CZ  . PHE A 1 100 ? 9.514   -9.542  29.716  1.00 66.29  ? 100 PHE A CZ  1 
ATOM   803   N  N   . TRP A 1 101 ? 6.712   -6.548  26.022  1.00 61.00  ? 101 TRP A N   1 
ATOM   804   C  CA  . TRP A 1 101 ? 5.394   -6.383  26.619  1.00 59.64  ? 101 TRP A CA  1 
ATOM   805   C  C   . TRP A 1 101 ? 4.288   -6.698  25.618  1.00 63.59  ? 101 TRP A C   1 
ATOM   806   O  O   . TRP A 1 101 ? 3.370   -7.451  25.952  1.00 62.83  ? 101 TRP A O   1 
ATOM   807   C  CB  . TRP A 1 101 ? 5.217   -4.998  27.276  1.00 57.76  ? 101 TRP A CB  1 
ATOM   808   C  CG  . TRP A 1 101 ? 3.796   -4.674  27.646  1.00 58.09  ? 101 TRP A CG  1 
ATOM   809   C  CD1 . TRP A 1 101 ? 3.086   -3.572  27.273  1.00 60.89  ? 101 TRP A CD1 1 
ATOM   810   C  CD2 . TRP A 1 101 ? 2.891   -5.499  28.398  1.00 57.32  ? 101 TRP A CD2 1 
ATOM   811   N  NE1 . TRP A 1 101 ? 1.800   -3.652  27.752  1.00 59.75  ? 101 TRP A NE1 1 
ATOM   812   C  CE2 . TRP A 1 101 ? 1.644   -4.837  28.422  1.00 60.89  ? 101 TRP A CE2 1 
ATOM   813   C  CE3 . TRP A 1 101 ? 3.003   -6.751  29.030  1.00 58.41  ? 101 TRP A CE3 1 
ATOM   814   C  CZ2 . TRP A 1 101 ? 0.525   -5.374  29.069  1.00 59.59  ? 101 TRP A CZ2 1 
ATOM   815   C  CZ3 . TRP A 1 101 ? 1.889   -7.288  29.653  1.00 59.36  ? 101 TRP A CZ3 1 
ATOM   816   C  CH2 . TRP A 1 101 ? 0.674   -6.595  29.685  1.00 59.60  ? 101 TRP A CH2 1 
ATOM   817   N  N   . ASP A 1 102 ? 4.402   -6.173  24.381  1.00 60.37  ? 102 ASP A N   1 
ATOM   818   C  CA  . ASP A 1 102 ? 3.418   -6.423  23.327  1.00 60.33  ? 102 ASP A CA  1 
ATOM   819   C  C   . ASP A 1 102 ? 3.232   -7.910  23.044  1.00 64.50  ? 102 ASP A C   1 
ATOM   820   O  O   . ASP A 1 102 ? 2.090   -8.345  22.924  1.00 63.11  ? 102 ASP A O   1 
ATOM   821   C  CB  . ASP A 1 102 ? 3.746   -5.652  22.042  1.00 62.92  ? 102 ASP A CB  1 
ATOM   822   C  CG  . ASP A 1 102 ? 3.302   -4.192  22.058  1.00 76.01  ? 102 ASP A CG  1 
ATOM   823   O  OD1 . ASP A 1 102 ? 4.149   -3.307  21.780  1.00 77.53  ? 102 ASP A OD1 1 
ATOM   824   O  OD2 . ASP A 1 102 ? 2.059   -3.933  22.148  1.00 82.40  ? 102 ASP A OD2 1 
ATOM   825   N  N   . ASP A 1 103 ? 4.339   -8.694  22.996  1.00 61.88  ? 103 ASP A N   1 
ATOM   826   C  CA  . ASP A 1 103 ? 4.272   -10.138 22.763  1.00 61.96  ? 103 ASP A CA  1 
ATOM   827   C  C   . ASP A 1 103 ? 3.550   -10.859 23.890  1.00 64.07  ? 103 ASP A C   1 
ATOM   828   O  O   . ASP A 1 103 ? 2.701   -11.698 23.594  1.00 63.03  ? 103 ASP A O   1 
ATOM   829   C  CB  . ASP A 1 103 ? 5.654   -10.754 22.480  1.00 64.88  ? 103 ASP A CB  1 
ATOM   830   C  CG  . ASP A 1 103 ? 6.185   -10.541 21.068  1.00 76.28  ? 103 ASP A CG  1 
ATOM   831   O  OD1 . ASP A 1 103 ? 5.389   -10.142 20.179  1.00 77.13  ? 103 ASP A OD1 1 
ATOM   832   O  OD2 . ASP A 1 103 ? 7.387   -10.813 20.840  1.00 81.74  ? 103 ASP A OD2 1 
ATOM   833   N  N   . ILE A 1 104 ? 3.824   -10.485 25.167  1.00 59.56  ? 104 ILE A N   1 
ATOM   834   C  CA  . ILE A 1 104 ? 3.145   -11.059 26.337  1.00 58.08  ? 104 ILE A CA  1 
ATOM   835   C  C   . ILE A 1 104 ? 1.651   -10.695 26.282  1.00 59.64  ? 104 ILE A C   1 
ATOM   836   O  O   . ILE A 1 104 ? 0.813   -11.590 26.326  1.00 58.02  ? 104 ILE A O   1 
ATOM   837   C  CB  . ILE A 1 104 ? 3.795   -10.647 27.692  1.00 60.84  ? 104 ILE A CB  1 
ATOM   838   C  CG1 . ILE A 1 104 ? 5.266   -11.108 27.791  1.00 61.87  ? 104 ILE A CG1 1 
ATOM   839   C  CG2 . ILE A 1 104 ? 2.963   -11.165 28.883  1.00 60.79  ? 104 ILE A CG2 1 
ATOM   840   C  CD1 . ILE A 1 104 ? 6.018   -10.600 29.032  1.00 68.17  ? 104 ILE A CD1 1 
ATOM   841   N  N   . ARG A 1 105 ? 1.330   -9.389  26.147  1.00 55.66  ? 105 ARG A N   1 
ATOM   842   C  CA  . ARG A 1 105 ? -0.044  -8.881  26.085  1.00 54.79  ? 105 ARG A CA  1 
ATOM   843   C  C   . ARG A 1 105 ? -0.890  -9.563  24.995  1.00 59.74  ? 105 ARG A C   1 
ATOM   844   O  O   . ARG A 1 105 ? -2.023  -9.939  25.275  1.00 58.34  ? 105 ARG A O   1 
ATOM   845   C  CB  . ARG A 1 105 ? -0.065  -7.344  25.957  1.00 52.06  ? 105 ARG A CB  1 
ATOM   846   C  CG  . ARG A 1 105 ? -1.466  -6.728  25.813  1.00 56.96  ? 105 ARG A CG  1 
ATOM   847   C  CD  . ARG A 1 105 ? -1.500  -5.211  25.986  1.00 61.73  ? 105 ARG A CD  1 
ATOM   848   N  NE  . ARG A 1 105 ? -0.621  -4.522  25.046  1.00 60.48  ? 105 ARG A NE  1 
ATOM   849   C  CZ  . ARG A 1 105 ? -0.445  -3.206  24.997  1.00 73.70  ? 105 ARG A CZ  1 
ATOM   850   N  NH1 . ARG A 1 105 ? 0.435   -2.683  24.157  1.00 67.33  ? 105 ARG A NH1 1 
ATOM   851   N  NH2 . ARG A 1 105 ? -1.021  -2.417  25.899  1.00 53.27  ? 105 ARG A NH2 1 
ATOM   852   N  N   . ARG A 1 106 ? -0.339  -9.773  23.789  1.00 58.28  ? 106 ARG A N   1 
ATOM   853   C  CA  . ARG A 1 106 ? -1.095  -10.390 22.698  1.00 58.83  ? 106 ARG A CA  1 
ATOM   854   C  C   . ARG A 1 106 ? -1.197  -11.949 22.789  1.00 64.14  ? 106 ARG A C   1 
ATOM   855   O  O   . ARG A 1 106 ? -1.862  -12.566 21.950  1.00 64.27  ? 106 ARG A O   1 
ATOM   856   C  CB  . ARG A 1 106 ? -0.568  -9.918  21.331  1.00 59.40  ? 106 ARG A CB  1 
ATOM   857   C  CG  . ARG A 1 106 ? 0.814   -10.420 20.941  1.00 68.61  ? 106 ARG A CG  1 
ATOM   858   C  CD  . ARG A 1 106 ? 1.432   -9.512  19.896  1.00 72.18  ? 106 ARG A CD  1 
ATOM   859   N  NE  . ARG A 1 106 ? 2.701   -10.040 19.395  1.00 79.26  ? 106 ARG A NE  1 
ATOM   860   C  CZ  . ARG A 1 106 ? 2.817   -10.895 18.386  1.00 87.38  ? 106 ARG A CZ  1 
ATOM   861   N  NH1 . ARG A 1 106 ? 1.735   -11.331 17.746  1.00 68.52  ? 106 ARG A NH1 1 
ATOM   862   N  NH2 . ARG A 1 106 ? 4.014   -11.325 18.006  1.00 73.77  ? 106 ARG A NH2 1 
ATOM   863   N  N   . THR A 1 107 ? -0.585  -12.571 23.818  1.00 60.82  ? 107 THR A N   1 
ATOM   864   C  CA  . THR A 1 107 ? -0.644  -14.024 24.013  1.00 61.03  ? 107 THR A CA  1 
ATOM   865   C  C   . THR A 1 107 ? -1.888  -14.432 24.815  1.00 64.60  ? 107 THR A C   1 
ATOM   866   O  O   . THR A 1 107 ? -2.248  -13.783 25.803  1.00 62.51  ? 107 THR A O   1 
ATOM   867   C  CB  . THR A 1 107 ? 0.666   -14.569 24.650  1.00 69.15  ? 107 THR A CB  1 
ATOM   868   O  OG1 . THR A 1 107 ? 1.789   -14.137 23.890  1.00 69.49  ? 107 THR A OG1 1 
ATOM   869   C  CG2 . THR A 1 107 ? 0.707   -16.093 24.729  1.00 67.44  ? 107 THR A CG2 1 
ATOM   870   N  N   . VAL A 1 108 ? -2.520  -15.535 24.380  1.00 62.70  ? 108 VAL A N   1 
ATOM   871   C  CA  . VAL A 1 108 ? -3.676  -16.181 25.004  0.96 62.66  ? 108 VAL A CA  1 
ATOM   872   C  C   . VAL A 1 108 ? -3.671  -17.689 24.652  1.00 68.33  ? 108 VAL A C   1 
ATOM   873   O  O   . VAL A 1 108 ? -3.372  -18.055 23.513  1.00 68.65  ? 108 VAL A O   1 
ATOM   874   C  CB  . VAL A 1 108 ? -5.018  -15.439 24.710  1.00 66.35  ? 108 VAL A CB  1 
ATOM   875   C  CG1 . VAL A 1 108 ? -5.323  -15.372 23.222  1.00 67.00  ? 108 VAL A CG1 1 
ATOM   876   C  CG2 . VAL A 1 108 ? -6.185  -16.035 25.488  1.00 65.72  ? 108 VAL A CG2 1 
ATOM   877   N  N   . ILE A 1 109 ? -3.921  -18.555 25.657  1.00 64.85  ? 109 ILE A N   1 
ATOM   878   C  CA  . ILE A 1 109 ? -3.933  -20.015 25.488  1.00 65.05  ? 109 ILE A CA  1 
ATOM   879   C  C   . ILE A 1 109 ? -5.353  -20.557 25.692  1.00 69.92  ? 109 ILE A C   1 
ATOM   880   O  O   . ILE A 1 109 ? -5.988  -20.243 26.694  1.00 68.33  ? 109 ILE A O   1 
ATOM   881   C  CB  . ILE A 1 109 ? -2.881  -20.719 26.402  1.00 67.90  ? 109 ILE A CB  1 
ATOM   882   C  CG1 . ILE A 1 109 ? -1.457  -20.151 26.177  1.00 67.91  ? 109 ILE A CG1 1 
ATOM   883   C  CG2 . ILE A 1 109 ? -2.906  -22.253 26.221  1.00 69.43  ? 109 ILE A CG2 1 
ATOM   884   C  CD1 . ILE A 1 109 ? -0.474  -20.353 27.344  1.00 72.04  ? 109 ILE A CD1 1 
ATOM   885   N  N   . VAL A 1 110 ? -5.854  -21.349 24.731  1.00 69.10  ? 110 VAL A N   1 
ATOM   886   C  CA  . VAL A 1 110 ? -7.202  -21.927 24.801  1.00 69.95  ? 110 VAL A CA  1 
ATOM   887   C  C   . VAL A 1 110 ? -7.141  -23.457 24.712  1.00 77.76  ? 110 VAL A C   1 
ATOM   888   O  O   . VAL A 1 110 ? -6.524  -23.991 23.789  1.00 78.36  ? 110 VAL A O   1 
ATOM   889   C  CB  . VAL A 1 110 ? -8.156  -21.330 23.722  1.00 73.82  ? 110 VAL A CB  1 
ATOM   890   C  CG1 . VAL A 1 110 ? -9.581  -21.851 23.891  1.00 73.62  ? 110 VAL A CG1 1 
ATOM   891   C  CG2 . VAL A 1 110 ? -8.141  -19.805 23.740  1.00 72.95  ? 110 VAL A CG2 1 
ATOM   892   N  N   . GLY A 1 111 ? -7.796  -24.134 25.660  1.00 76.80  ? 111 GLY A N   1 
ATOM   893   C  CA  . GLY A 1 111 ? -7.908  -25.590 25.691  1.00 78.48  ? 111 GLY A CA  1 
ATOM   894   C  C   . GLY A 1 111 ? -8.824  -26.063 24.580  1.00 85.72  ? 111 GLY A C   1 
ATOM   895   O  O   . GLY A 1 111 ? -9.958  -25.589 24.467  1.00 85.03  ? 111 GLY A O   1 
ATOM   896   N  N   . MET A 1 112 ? -8.326  -26.959 23.729  1.00 85.46  ? 112 MET A N   1 
ATOM   897   C  CA  . MET A 1 112 ? -9.082  -27.432 22.563  1.00 86.99  ? 112 MET A CA  1 
ATOM   898   C  C   . MET A 1 112 ? -9.915  -28.694 22.803  1.00 93.57  ? 112 MET A C   1 
ATOM   899   O  O   . MET A 1 112 ? -10.849 -28.958 22.045  1.00 93.43  ? 112 MET A O   1 
ATOM   900   C  CB  . MET A 1 112 ? -8.156  -27.628 21.365  1.00 90.37  ? 112 MET A CB  1 
ATOM   901   C  CG  . MET A 1 112 ? -7.483  -26.360 20.912  1.00 94.35  ? 112 MET A CG  1 
ATOM   902   S  SD  . MET A 1 112 ? -6.333  -26.782 19.625  1.00 100.38 ? 112 MET A SD  1 
ATOM   903   C  CE  . MET A 1 112 ? -7.453  -27.025 18.205  1.00 97.33  ? 112 MET A CE  1 
ATOM   904   N  N   . ASP A 1 113 ? -9.575  -29.470 23.845  1.00 92.18  ? 113 ASP A N   1 
ATOM   905   C  CA  . ASP A 1 113 ? -10.248 -30.724 24.200  1.00 93.57  ? 113 ASP A CA  1 
ATOM   906   C  C   . ASP A 1 113 ? -11.760 -30.569 24.424  1.00 98.57  ? 113 ASP A C   1 
ATOM   907   O  O   . ASP A 1 113 ? -12.541 -31.368 23.898  1.00 98.89  ? 113 ASP A O   1 
ATOM   908   C  CB  . ASP A 1 113 ? -9.567  -31.387 25.410  1.00 95.66  ? 113 ASP A CB  1 
ATOM   909   C  CG  . ASP A 1 113 ? -8.057  -31.474 25.301  1.00 108.60 ? 113 ASP A CG  1 
ATOM   910   O  OD1 . ASP A 1 113 ? -7.565  -32.229 24.431  1.00 110.00 ? 113 ASP A OD1 1 
ATOM   911   O  OD2 . ASP A 1 113 ? -7.367  -30.792 26.090  1.00 116.14 ? 113 ASP A OD2 1 
ATOM   912   N  N   . THR A 1 114 ? -12.166 -29.527 25.172  1.00 95.06  ? 114 THR A N   1 
ATOM   913   C  CA  . THR A 1 114 ? -13.571 -29.232 25.485  1.00 94.87  ? 114 THR A CA  1 
ATOM   914   C  C   . THR A 1 114 ? -14.375 -28.929 24.217  1.00 99.51  ? 114 THR A C   1 
ATOM   915   O  O   . THR A 1 114 ? -15.504 -29.405 24.082  1.00 99.36  ? 114 THR A O   1 
ATOM   916   C  CB  . THR A 1 114 ? -13.660 -28.114 26.541  1.00 101.90 ? 114 THR A CB  1 
ATOM   917   O  OG1 . THR A 1 114 ? -12.731 -28.398 27.590  1.00 103.12 ? 114 THR A OG1 1 
ATOM   918   C  CG2 . THR A 1 114 ? -15.060 -27.973 27.133  1.00 99.47  ? 114 THR A CG2 1 
ATOM   919   N  N   . ALA A 1 115 ? -13.777 -28.153 23.290  1.00 95.88  ? 115 ALA A N   1 
ATOM   920   C  CA  . ALA A 1 115 ? -14.378 -27.779 22.009  1.00 96.07  ? 115 ALA A CA  1 
ATOM   921   C  C   . ALA A 1 115 ? -14.560 -29.002 21.105  1.00 100.77 ? 115 ALA A C   1 
ATOM   922   O  O   . ALA A 1 115 ? -15.592 -29.115 20.445  1.00 100.42 ? 115 ALA A O   1 
ATOM   923   C  CB  . ALA A 1 115 ? -13.526 -26.728 21.319  1.00 96.57  ? 115 ALA A CB  1 
ATOM   924   N  N   . HIS A 1 116 ? -13.577 -29.934 21.114  1.00 98.29  ? 116 HIS A N   1 
ATOM   925   C  CA  . HIS A 1 116 ? -13.620 -31.183 20.349  1.00 99.08  ? 116 HIS A CA  1 
ATOM   926   C  C   . HIS A 1 116 ? -14.703 -32.102 20.918  1.00 103.48 ? 116 HIS A C   1 
ATOM   927   O  O   . HIS A 1 116 ? -15.352 -32.835 20.162  1.00 103.77 ? 116 HIS A O   1 
ATOM   928   C  CB  . HIS A 1 116 ? -12.259 -31.892 20.391  1.00 100.13 ? 116 HIS A CB  1 
ATOM   929   C  CG  . HIS A 1 116 ? -11.145 -31.209 19.654  1.00 103.21 ? 116 HIS A CG  1 
ATOM   930   N  ND1 . HIS A 1 116 ? -11.366 -30.123 18.833  1.00 104.49 ? 116 HIS A ND1 1 
ATOM   931   C  CD2 . HIS A 1 116 ? -9.830  -31.506 19.631  1.00 105.10 ? 116 HIS A CD2 1 
ATOM   932   C  CE1 . HIS A 1 116 ? -10.184 -29.803 18.331  1.00 103.99 ? 116 HIS A CE1 1 
ATOM   933   N  NE2 . HIS A 1 116 ? -9.231  -30.587 18.804  1.00 104.68 ? 116 HIS A NE2 1 
ATOM   934   N  N   . ALA A 1 117 ? -14.906 -32.035 22.253  1.00 99.19  ? 117 ALA A N   1 
ATOM   935   C  CA  . ALA A 1 117 ? -15.933 -32.792 22.964  1.00 99.29  ? 117 ALA A CA  1 
ATOM   936   C  C   . ALA A 1 117 ? -17.332 -32.313 22.572  1.00 102.83 ? 117 ALA A C   1 
ATOM   937   O  O   . ALA A 1 117 ? -18.228 -33.135 22.416  1.00 103.16 ? 117 ALA A O   1 
ATOM   938   C  CB  . ALA A 1 117 ? -15.731 -32.693 24.472  1.00 99.24  ? 117 ALA A CB  1 
ATOM   939   N  N   . VAL A 1 118 ? -17.504 -30.994 22.357  1.00 99.08  ? 118 VAL A N   1 
ATOM   940   C  CA  . VAL A 1 118 ? -18.775 -30.396 21.910  1.00 98.93  ? 118 VAL A CA  1 
ATOM   941   C  C   . VAL A 1 118 ? -19.109 -30.937 20.502  1.00 104.12 ? 118 VAL A C   1 
ATOM   942   O  O   . VAL A 1 118 ? -20.242 -31.360 20.262  1.00 104.18 ? 118 VAL A O   1 
ATOM   943   C  CB  . VAL A 1 118 ? -18.751 -28.832 21.957  1.00 101.80 ? 118 VAL A CB  1 
ATOM   944   C  CG1 . VAL A 1 118 ? -20.003 -28.220 21.321  1.00 101.59 ? 118 VAL A CG1 1 
ATOM   945   C  CG2 . VAL A 1 118 ? -18.581 -28.321 23.387  1.00 100.64 ? 118 VAL A CG2 1 
ATOM   946   N  N   . LEU A 1 119 ? -18.103 -30.967 19.606  1.00 100.44 ? 119 LEU A N   1 
ATOM   947   C  CA  . LEU A 1 119 ? -18.235 -31.457 18.236  1.00 101.15 ? 119 LEU A CA  1 
ATOM   948   C  C   . LEU A 1 119 ? -18.684 -32.915 18.142  1.00 105.87 ? 119 LEU A C   1 
ATOM   949   O  O   . LEU A 1 119 ? -19.626 -33.194 17.409  1.00 106.01 ? 119 LEU A O   1 
ATOM   950   C  CB  . LEU A 1 119 ? -16.932 -31.243 17.432  1.00 101.28 ? 119 LEU A CB  1 
ATOM   951   C  CG  . LEU A 1 119 ? -16.585 -29.807 17.024  1.00 104.67 ? 119 LEU A CG  1 
ATOM   952   C  CD1 . LEU A 1 119 ? -15.143 -29.709 16.558  1.00 105.01 ? 119 LEU A CD1 1 
ATOM   953   C  CD2 . LEU A 1 119 ? -17.540 -29.274 15.944  1.00 106.66 ? 119 LEU A CD2 1 
ATOM   954   N  N   . GLU A 1 120 ? -18.019 -33.845 18.866  1.00 102.54 ? 120 GLU A N   1 
ATOM   955   C  CA  . GLU A 1 120 ? -18.313 -35.289 18.836  1.00 103.53 ? 120 GLU A CA  1 
ATOM   956   C  C   . GLU A 1 120 ? -19.510 -35.739 19.691  1.00 107.63 ? 120 GLU A C   1 
ATOM   957   O  O   . GLU A 1 120 ? -20.261 -36.619 19.262  1.00 108.21 ? 120 GLU A O   1 
ATOM   958   C  CB  . GLU A 1 120 ? -17.073 -36.119 19.231  1.00 105.31 ? 120 GLU A CB  1 
ATOM   959   C  CG  . GLU A 1 120 ? -15.882 -36.027 18.286  1.00 116.08 ? 120 GLU A CG  1 
ATOM   960   C  CD  . GLU A 1 120 ? -14.604 -36.710 18.742  1.00 137.40 ? 120 GLU A CD  1 
ATOM   961   O  OE1 . GLU A 1 120 ? -14.518 -37.111 19.926  1.00 137.23 ? 120 GLU A OE1 1 
ATOM   962   O  OE2 . GLU A 1 120 ? -13.677 -36.835 17.911  1.00 133.17 ? 120 GLU A OE2 1 
ATOM   963   N  N   . LYS A 1 121 ? -19.644 -35.197 20.918  1.00 102.80 ? 121 LYS A N   1 
ATOM   964   C  CA  . LYS A 1 121 ? -20.701 -35.592 21.853  1.00 102.36 ? 121 LYS A CA  1 
ATOM   965   C  C   . LYS A 1 121 ? -22.055 -34.941 21.593  1.00 106.32 ? 121 LYS A C   1 
ATOM   966   O  O   . LYS A 1 121 ? -23.074 -35.622 21.702  1.00 106.92 ? 121 LYS A O   1 
ATOM   967   C  CB  . LYS A 1 121 ? -20.264 -35.364 23.304  1.00 103.86 ? 121 LYS A CB  1 
ATOM   968   C  CG  . LYS A 1 121 ? -19.032 -36.177 23.696  1.00 115.17 ? 121 LYS A CG  1 
ATOM   969   C  CD  . LYS A 1 121 ? -18.375 -35.685 24.963  1.00 123.31 ? 121 LYS A CD  1 
ATOM   970   C  CE  . LYS A 1 121 ? -17.056 -36.398 25.171  1.00 134.87 ? 121 LYS A CE  1 
ATOM   971   N  NZ  . LYS A 1 121 ? -16.469 -36.121 26.505  1.00 142.45 ? 121 LYS A NZ  1 
ATOM   972   N  N   . ARG A 1 122 ? -22.078 -33.634 21.278  1.00 102.99 ? 122 ARG A N   1 
ATOM   973   C  CA  . ARG A 1 122 ? -23.316 -32.896 21.031  1.00 102.79 ? 122 ARG A CA  1 
ATOM   974   C  C   . ARG A 1 122 ? -23.689 -32.803 19.549  1.00 109.77 ? 122 ARG A C   1 
ATOM   975   O  O   . ARG A 1 122 ? -24.820 -33.128 19.193  1.00 109.75 ? 122 ARG A O   1 
ATOM   976   C  CB  . ARG A 1 122 ? -23.265 -31.507 21.685  1.00 99.40  ? 122 ARG A CB  1 
ATOM   977   C  CG  . ARG A 1 122 ? -24.600 -30.770 21.665  1.00 104.09 ? 122 ARG A CG  1 
ATOM   978   C  CD  . ARG A 1 122 ? -24.512 -29.428 22.357  1.00 102.11 ? 122 ARG A CD  1 
ATOM   979   N  NE  . ARG A 1 122 ? -25.802 -28.741 22.342  1.00 102.99 ? 122 ARG A NE  1 
ATOM   980   C  CZ  . ARG A 1 122 ? -26.106 -27.691 23.097  1.00 111.40 ? 122 ARG A CZ  1 
ATOM   981   N  NH1 . ARG A 1 122 ? -27.309 -27.138 23.019  1.00 96.84  ? 122 ARG A NH1 1 
ATOM   982   N  NH2 . ARG A 1 122 ? -25.216 -27.195 23.949  1.00 94.93  ? 122 ARG A NH2 1 
ATOM   983   N  N   . LEU A 1 123 ? -22.761 -32.341 18.698  1.00 107.41 ? 123 LEU A N   1 
ATOM   984   C  CA  . LEU A 1 123 ? -23.033 -32.194 17.274  1.00 108.91 ? 123 LEU A CA  1 
ATOM   985   C  C   . LEU A 1 123 ? -22.921 -33.509 16.487  1.00 116.08 ? 123 LEU A C   1 
ATOM   986   O  O   . LEU A 1 123 ? -23.649 -33.699 15.525  1.00 116.73 ? 123 LEU A O   1 
ATOM   987   C  CB  . LEU A 1 123 ? -22.181 -31.089 16.649  1.00 108.39 ? 123 LEU A CB  1 
ATOM   988   C  CG  . LEU A 1 123 ? -22.599 -29.663 17.014  1.00 111.47 ? 123 LEU A CG  1 
ATOM   989   C  CD1 . LEU A 1 123 ? -21.475 -28.688 16.694  1.00 110.84 ? 123 LEU A CD1 1 
ATOM   990   C  CD2 . LEU A 1 123 ? -23.963 -29.253 16.369  1.00 113.93 ? 123 LEU A CD2 1 
ATOM   991   N  N   . GLY A 1 124 ? -22.046 -34.410 16.912  1.00 114.47 ? 124 GLY A N   1 
ATOM   992   C  CA  . GLY A 1 124 ? -21.840 -35.685 16.235  1.00 116.49 ? 124 GLY A CA  1 
ATOM   993   C  C   . GLY A 1 124 ? -20.772 -35.650 15.158  1.00 122.01 ? 124 GLY A C   1 
ATOM   994   O  O   . GLY A 1 124 ? -20.531 -36.665 14.497  1.00 123.13 ? 124 GLY A O   1 
ATOM   995   N  N   . VAL A 1 125 ? -20.126 -34.484 14.969  1.00 118.08 ? 125 VAL A N   1 
ATOM   996   C  CA  . VAL A 1 125 ? -19.057 -34.310 13.986  1.00 118.48 ? 125 VAL A CA  1 
ATOM   997   C  C   . VAL A 1 125 ? -17.756 -34.866 14.584  1.00 123.50 ? 125 VAL A C   1 
ATOM   998   O  O   . VAL A 1 125 ? -17.339 -34.429 15.660  1.00 122.20 ? 125 VAL A O   1 
ATOM   999   C  CB  . VAL A 1 125 ? -18.907 -32.831 13.528  1.00 121.37 ? 125 VAL A CB  1 
ATOM   1000  C  CG1 . VAL A 1 125 ? -17.795 -32.686 12.489  1.00 121.56 ? 125 VAL A CG1 1 
ATOM   1001  C  CG2 . VAL A 1 125 ? -20.221 -32.269 12.991  1.00 121.28 ? 125 VAL A CG2 1 
ATOM   1002  N  N   . GLU A 1 126 ? -17.135 -35.838 13.892  1.00 121.97 ? 126 GLU A N   1 
ATOM   1003  C  CA  . GLU A 1 126 ? -15.893 -36.491 14.315  1.00 122.45 ? 126 GLU A CA  1 
ATOM   1004  C  C   . GLU A 1 126 ? -14.698 -35.540 14.184  1.00 126.82 ? 126 GLU A C   1 
ATOM   1005  O  O   . GLU A 1 126 ? -14.580 -34.841 13.176  1.00 126.30 ? 126 GLU A O   1 
ATOM   1006  C  CB  . GLU A 1 126 ? -15.654 -37.763 13.484  1.00 125.42 ? 126 GLU A CB  1 
ATOM   1007  C  CG  . GLU A 1 126 ? -14.522 -38.648 13.992  1.00 136.00 ? 126 GLU A CG  1 
ATOM   1008  C  CD  . GLU A 1 126 ? -14.168 -39.850 13.136  1.00 154.57 ? 126 GLU A CD  1 
ATOM   1009  O  OE1 . GLU A 1 126 ? -13.023 -40.343 13.253  1.00 146.18 ? 126 GLU A OE1 1 
ATOM   1010  O  OE2 . GLU A 1 126 ? -15.034 -40.310 12.359  1.00 148.53 ? 126 GLU A OE2 1 
ATOM   1011  N  N   . VAL A 1 127 ? -13.816 -35.525 15.202  1.00 123.67 ? 127 VAL A N   1 
ATOM   1012  C  CA  . VAL A 1 127 ? -12.609 -34.695 15.206  1.00 123.16 ? 127 VAL A CA  1 
ATOM   1013  C  C   . VAL A 1 127 ? -11.429 -35.599 14.847  1.00 128.16 ? 127 VAL A C   1 
ATOM   1014  O  O   . VAL A 1 127 ? -11.145 -36.567 15.562  1.00 127.81 ? 127 VAL A O   1 
ATOM   1015  C  CB  . VAL A 1 127 ? -12.380 -33.929 16.543  1.00 126.04 ? 127 VAL A CB  1 
ATOM   1016  C  CG1 . VAL A 1 127 ? -11.223 -32.940 16.418  1.00 125.27 ? 127 VAL A CG1 1 
ATOM   1017  C  CG2 . VAL A 1 127 ? -13.643 -33.204 16.996  1.00 125.14 ? 127 VAL A CG2 1 
ATOM   1018  N  N   . THR A 1 128 ? -10.784 -35.307 13.705  1.00 125.45 ? 128 THR A N   1 
ATOM   1019  C  CA  . THR A 1 128 ? -9.632  -36.057 13.191  1.00 126.22 ? 128 THR A CA  1 
ATOM   1020  C  C   . THR A 1 128 ? -8.452  -35.092 12.962  1.00 129.40 ? 128 THR A C   1 
ATOM   1021  O  O   . THR A 1 128 ? -8.701  -33.911 12.692  1.00 127.89 ? 128 THR A O   1 
ATOM   1022  C  CB  . THR A 1 128 ? -9.984  -36.816 11.878  1.00 135.29 ? 128 THR A CB  1 
ATOM   1023  O  OG1 . THR A 1 128 ? -9.989  -35.921 10.764  1.00 134.79 ? 128 THR A OG1 1 
ATOM   1024  C  CG2 . THR A 1 128 ? -11.298 -37.589 11.957  1.00 135.14 ? 128 THR A CG2 1 
ATOM   1025  N  N   . PRO A 1 129 ? -7.173  -35.564 12.991  1.00 126.22 ? 129 PRO A N   1 
ATOM   1026  C  CA  . PRO A 1 129 ? -6.038  -34.654 12.729  1.00 125.78 ? 129 PRO A CA  1 
ATOM   1027  C  C   . PRO A 1 129 ? -6.162  -33.852 11.437  1.00 130.06 ? 129 PRO A C   1 
ATOM   1028  O  O   . PRO A 1 129 ? -5.687  -32.718 11.377  1.00 128.84 ? 129 PRO A O   1 
ATOM   1029  C  CB  . PRO A 1 129 ? -4.846  -35.605 12.670  1.00 128.39 ? 129 PRO A CB  1 
ATOM   1030  C  CG  . PRO A 1 129 ? -5.240  -36.722 13.554  1.00 132.84 ? 129 PRO A CG  1 
ATOM   1031  C  CD  . PRO A 1 129 ? -6.691  -36.926 13.293  1.00 128.52 ? 129 PRO A CD  1 
ATOM   1032  N  N   . GLU A 1 130 ? -6.827  -34.439 10.423  1.00 127.70 ? 130 GLU A N   1 
ATOM   1033  C  CA  . GLU A 1 130 ? -7.109  -33.819 9.136   1.00 127.85 ? 130 GLU A CA  1 
ATOM   1034  C  C   . GLU A 1 130 ? -7.964  -32.559 9.318   1.00 129.69 ? 130 GLU A C   1 
ATOM   1035  O  O   . GLU A 1 130 ? -7.668  -31.534 8.699   1.00 129.11 ? 130 GLU A O   1 
ATOM   1036  C  CB  . GLU A 1 130 ? -7.798  -34.822 8.190   1.00 130.81 ? 130 GLU A CB  1 
ATOM   1037  C  CG  . GLU A 1 130 ? -7.896  -34.343 6.745   1.00 144.48 ? 130 GLU A CG  1 
ATOM   1038  C  CD  . GLU A 1 130 ? -6.574  -34.231 6.003   1.00 171.44 ? 130 GLU A CD  1 
ATOM   1039  O  OE1 . GLU A 1 130 ? -5.784  -33.298 6.284   1.00 169.63 ? 130 GLU A OE1 1 
ATOM   1040  O  OE2 . GLU A 1 130 ? -6.332  -35.090 5.127   1.00 169.04 ? 130 GLU A OE2 1 
ATOM   1041  N  N   . THR A 1 131 ? -9.001  -32.635 10.180  1.00 125.18 ? 131 THR A N   1 
ATOM   1042  C  CA  . THR A 1 131 ? -9.882  -31.499 10.476  1.00 123.55 ? 131 THR A CA  1 
ATOM   1043  C  C   . THR A 1 131 ? -9.165  -30.450 11.332  1.00 124.11 ? 131 THR A C   1 
ATOM   1044  O  O   . THR A 1 131 ? -9.439  -29.260 11.180  1.00 122.84 ? 131 THR A O   1 
ATOM   1045  C  CB  . THR A 1 131 ? -11.232 -31.943 11.063  1.00 132.64 ? 131 THR A CB  1 
ATOM   1046  O  OG1 . THR A 1 131 ? -11.034 -32.614 12.306  1.00 132.30 ? 131 THR A OG1 1 
ATOM   1047  C  CG2 . THR A 1 131 ? -12.037 -32.814 10.101  1.00 133.16 ? 131 THR A CG2 1 
ATOM   1048  N  N   . ILE A 1 132 ? -8.229  -30.896 12.204  1.00 118.84 ? 132 ILE A N   1 
ATOM   1049  C  CA  . ILE A 1 132 ? -7.400  -30.051 13.073  1.00 116.61 ? 132 ILE A CA  1 
ATOM   1050  C  C   . ILE A 1 132 ? -6.480  -29.169 12.203  1.00 118.14 ? 132 ILE A C   1 
ATOM   1051  O  O   . ILE A 1 132 ? -6.461  -27.951 12.387  1.00 116.46 ? 132 ILE A O   1 
ATOM   1052  C  CB  . ILE A 1 132 ? -6.615  -30.886 14.136  1.00 119.79 ? 132 ILE A CB  1 
ATOM   1053  C  CG1 . ILE A 1 132 ? -7.572  -31.611 15.112  1.00 120.47 ? 132 ILE A CG1 1 
ATOM   1054  C  CG2 . ILE A 1 132 ? -5.609  -30.009 14.907  1.00 119.32 ? 132 ILE A CG2 1 
ATOM   1055  C  CD1 . ILE A 1 132 ? -6.914  -32.706 16.028  1.00 129.27 ? 132 ILE A CD1 1 
ATOM   1056  N  N   . ASN A 1 133 ? -5.736  -29.786 11.256  1.00 114.41 ? 133 ASN A N   1 
ATOM   1057  C  CA  . ASN A 1 133 ? -4.832  -29.101 10.323  1.00 113.80 ? 133 ASN A CA  1 
ATOM   1058  C  C   . ASN A 1 133 ? -5.578  -28.069 9.462   1.00 115.48 ? 133 ASN A C   1 
ATOM   1059  O  O   . ASN A 1 133 ? -5.050  -26.983 9.215   1.00 114.31 ? 133 ASN A O   1 
ATOM   1060  C  CB  . ASN A 1 133 ? -4.081  -30.108 9.440   1.00 115.69 ? 133 ASN A CB  1 
ATOM   1061  C  CG  . ASN A 1 133 ? -3.076  -30.964 10.183  1.00 137.18 ? 133 ASN A CG  1 
ATOM   1062  O  OD1 . ASN A 1 133 ? -2.110  -30.476 10.776  1.00 131.22 ? 133 ASN A OD1 1 
ATOM   1063  N  ND2 . ASN A 1 133 ? -3.262  -32.271 10.111  1.00 129.33 ? 133 ASN A ND2 1 
ATOM   1064  N  N   . GLU A 1 134 ? -6.823  -28.408 9.035   1.00 110.89 ? 134 GLU A N   1 
ATOM   1065  C  CA  . GLU A 1 134 ? -7.709  -27.539 8.254   1.00 110.14 ? 134 GLU A CA  1 
ATOM   1066  C  C   . GLU A 1 134 ? -8.143  -26.356 9.120   1.00 111.91 ? 134 GLU A C   1 
ATOM   1067  O  O   . GLU A 1 134 ? -8.107  -25.214 8.650   1.00 110.70 ? 134 GLU A O   1 
ATOM   1068  C  CB  . GLU A 1 134 ? -8.940  -28.314 7.744   1.00 112.17 ? 134 GLU A CB  1 
ATOM   1069  C  CG  . GLU A 1 134 ? -9.822  -27.505 6.800   1.00 122.00 ? 134 GLU A CG  1 
ATOM   1070  C  CD  . GLU A 1 134 ? -11.019 -28.204 6.183   1.00 139.04 ? 134 GLU A CD  1 
ATOM   1071  O  OE1 . GLU A 1 134 ? -11.991 -27.500 5.827   1.00 130.59 ? 134 GLU A OE1 1 
ATOM   1072  O  OE2 . GLU A 1 134 ? -10.976 -29.445 6.019   1.00 135.49 ? 134 GLU A OE2 1 
ATOM   1073  N  N   . TYR A 1 135 ? -8.544  -26.636 10.388  1.00 106.18 ? 135 TYR A N   1 
ATOM   1074  C  CA  . TYR A 1 135 ? -8.934  -25.622 11.374  1.00 104.18 ? 135 TYR A CA  1 
ATOM   1075  C  C   . TYR A 1 135 ? -7.771  -24.661 11.579  1.00 104.75 ? 135 TYR A C   1 
ATOM   1076  O  O   . TYR A 1 135 ? -7.965  -23.444 11.580  1.00 104.65 ? 135 TYR A O   1 
ATOM   1077  C  CB  . TYR A 1 135 ? -9.361  -26.271 12.718  1.00 105.27 ? 135 TYR A CB  1 
ATOM   1078  C  CG  . TYR A 1 135 ? -9.426  -25.294 13.873  1.00 105.73 ? 135 TYR A CG  1 
ATOM   1079  C  CD1 . TYR A 1 135 ? -10.553 -24.510 14.084  1.00 106.84 ? 135 TYR A CD1 1 
ATOM   1080  C  CD2 . TYR A 1 135 ? -8.342  -25.124 14.733  1.00 106.05 ? 135 TYR A CD2 1 
ATOM   1081  C  CE1 . TYR A 1 135 ? -10.606 -23.586 15.126  1.00 106.87 ? 135 TYR A CE1 1 
ATOM   1082  C  CE2 . TYR A 1 135 ? -8.378  -24.190 15.767  1.00 105.82 ? 135 TYR A CE2 1 
ATOM   1083  C  CZ  . TYR A 1 135 ? -9.514  -23.423 15.957  1.00 112.90 ? 135 TYR A CZ  1 
ATOM   1084  O  OH  . TYR A 1 135 ? -9.578  -22.505 16.971  1.00 112.63 ? 135 TYR A OH  1 
ATOM   1085  N  N   . MET A 1 136 ? -6.560  -25.226 11.730  1.00 99.52  ? 136 MET A N   1 
ATOM   1086  C  CA  . MET A 1 136 ? -5.329  -24.481 11.944  1.00 98.60  ? 136 MET A CA  1 
ATOM   1087  C  C   . MET A 1 136 ? -4.932  -23.654 10.718  1.00 102.47 ? 136 MET A C   1 
ATOM   1088  O  O   . MET A 1 136 ? -4.290  -22.617 10.872  1.00 101.88 ? 136 MET A O   1 
ATOM   1089  C  CB  . MET A 1 136 ? -4.212  -25.407 12.432  1.00 100.74 ? 136 MET A CB  1 
ATOM   1090  C  CG  . MET A 1 136 ? -4.405  -25.863 13.874  1.00 102.52 ? 136 MET A CG  1 
ATOM   1091  S  SD  . MET A 1 136 ? -4.303  -24.476 15.026  1.00 104.98 ? 136 MET A SD  1 
ATOM   1092  C  CE  . MET A 1 136 ? -4.908  -25.168 16.427  1.00 102.57 ? 136 MET A CE  1 
ATOM   1093  N  N   . GLU A 1 137 ? -5.369  -24.074 9.515   1.00 99.60  ? 137 GLU A N   1 
ATOM   1094  C  CA  . GLU A 1 137 ? -5.134  -23.349 8.267   1.00 100.09 ? 137 GLU A CA  1 
ATOM   1095  C  C   . GLU A 1 137 ? -6.109  -22.173 8.179   1.00 102.34 ? 137 GLU A C   1 
ATOM   1096  O  O   . GLU A 1 137 ? -5.736  -21.098 7.703   1.00 101.53 ? 137 GLU A O   1 
ATOM   1097  C  CB  . GLU A 1 137 ? -5.279  -24.289 7.053   1.00 103.03 ? 137 GLU A CB  1 
ATOM   1098  C  CG  . GLU A 1 137 ? -3.955  -24.863 6.573   1.00 115.75 ? 137 GLU A CG  1 
ATOM   1099  C  CD  . GLU A 1 137 ? -3.959  -26.082 5.665   1.00 142.95 ? 137 GLU A CD  1 
ATOM   1100  O  OE1 . GLU A 1 137 ? -4.983  -26.331 4.988   1.00 144.95 ? 137 GLU A OE1 1 
ATOM   1101  O  OE2 . GLU A 1 137 ? -2.910  -26.764 5.594   1.00 137.26 ? 137 GLU A OE2 1 
ATOM   1102  N  N   . THR A 1 138 ? -7.347  -22.384 8.678   1.00 98.42  ? 138 THR A N   1 
ATOM   1103  C  CA  . THR A 1 138 ? -8.441  -21.411 8.684   1.00 97.78  ? 138 THR A CA  1 
ATOM   1104  C  C   . THR A 1 138 ? -8.204  -20.313 9.729   1.00 99.20  ? 138 THR A C   1 
ATOM   1105  O  O   . THR A 1 138 ? -8.403  -19.137 9.417   1.00 98.40  ? 138 THR A O   1 
ATOM   1106  C  CB  . THR A 1 138 ? -9.793  -22.132 8.874   1.00 107.74 ? 138 THR A CB  1 
ATOM   1107  O  OG1 . THR A 1 138 ? -9.879  -23.220 7.951   1.00 110.66 ? 138 THR A OG1 1 
ATOM   1108  C  CG2 . THR A 1 138 ? -10.989 -21.208 8.677   1.00 105.89 ? 138 THR A CG2 1 
ATOM   1109  N  N   . ILE A 1 139 ? -7.784  -20.695 10.960  1.00 94.06  ? 139 ILE A N   1 
ATOM   1110  C  CA  . ILE A 1 139 ? -7.537  -19.744 12.050  1.00 92.00  ? 139 ILE A CA  1 
ATOM   1111  C  C   . ILE A 1 139 ? -6.399  -18.773 11.689  1.00 93.54  ? 139 ILE A C   1 
ATOM   1112  O  O   . ILE A 1 139 ? -6.538  -17.581 11.978  1.00 93.54  ? 139 ILE A O   1 
ATOM   1113  C  CB  . ILE A 1 139 ? -7.367  -20.405 13.462  1.00 94.37  ? 139 ILE A CB  1 
ATOM   1114  C  CG1 . ILE A 1 139 ? -7.359  -19.362 14.610  1.00 93.72  ? 139 ILE A CG1 1 
ATOM   1115  C  CG2 . ILE A 1 139 ? -6.143  -21.322 13.561  1.00 95.18  ? 139 ILE A CG2 1 
ATOM   1116  C  CD1 . ILE A 1 139 ? -8.683  -18.714 14.918  1.00 101.28 ? 139 ILE A CD1 1 
ATOM   1117  N  N   . ASN A 1 140 ? -5.336  -19.249 10.991  1.00 87.89  ? 140 ASN A N   1 
ATOM   1118  C  CA  . ASN A 1 140 ? -4.217  -18.392 10.579  1.00 86.94  ? 140 ASN A CA  1 
ATOM   1119  C  C   . ASN A 1 140 ? -4.597  -17.403 9.453   1.00 89.14  ? 140 ASN A C   1 
ATOM   1120  O  O   . ASN A 1 140 ? -3.773  -16.574 9.057   1.00 88.43  ? 140 ASN A O   1 
ATOM   1121  C  CB  . ASN A 1 140 ? -2.972  -19.208 10.240  1.00 87.19  ? 140 ASN A CB  1 
ATOM   1122  C  CG  . ASN A 1 140 ? -2.286  -19.733 11.472  1.00 104.55 ? 140 ASN A CG  1 
ATOM   1123  O  OD1 . ASN A 1 140 ? -2.708  -20.730 12.047  1.00 98.99  ? 140 ASN A OD1 1 
ATOM   1124  N  ND2 . ASN A 1 140 ? -1.254  -19.063 11.947  1.00 95.30  ? 140 ASN A ND2 1 
ATOM   1125  N  N   . HIS A 1 141 ? -5.858  -17.465 8.982   1.00 84.42  ? 141 HIS A N   1 
ATOM   1126  C  CA  . HIS A 1 141 ? -6.435  -16.558 7.991   1.00 84.26  ? 141 HIS A CA  1 
ATOM   1127  C  C   . HIS A 1 141 ? -7.433  -15.615 8.698   1.00 88.50  ? 141 HIS A C   1 
ATOM   1128  O  O   . HIS A 1 141 ? -7.442  -14.418 8.409   1.00 88.07  ? 141 HIS A O   1 
ATOM   1129  C  CB  . HIS A 1 141 ? -7.095  -17.340 6.839   1.00 85.71  ? 141 HIS A CB  1 
ATOM   1130  C  CG  . HIS A 1 141 ? -8.028  -16.532 5.987   1.00 89.35  ? 141 HIS A CG  1 
ATOM   1131  N  ND1 . HIS A 1 141 ? -7.562  -15.557 5.128   1.00 91.53  ? 141 HIS A ND1 1 
ATOM   1132  C  CD2 . HIS A 1 141 ? -9.376  -16.584 5.892   1.00 90.67  ? 141 HIS A CD2 1 
ATOM   1133  C  CE1 . HIS A 1 141 ? -8.635  -15.043 4.549   1.00 90.83  ? 141 HIS A CE1 1 
ATOM   1134  N  NE2 . HIS A 1 141 ? -9.748  -15.634 4.971   1.00 90.81  ? 141 HIS A NE2 1 
ATOM   1135  N  N   . ALA A 1 142 ? -8.231  -16.155 9.652   1.00 84.74  ? 142 ALA A N   1 
ATOM   1136  C  CA  . ALA A 1 142 ? -9.233  -15.416 10.427  1.00 83.66  ? 142 ALA A CA  1 
ATOM   1137  C  C   . ALA A 1 142 ? -8.637  -14.541 11.536  1.00 86.61  ? 142 ALA A C   1 
ATOM   1138  O  O   . ALA A 1 142 ? -9.045  -13.386 11.659  1.00 85.40  ? 142 ALA A O   1 
ATOM   1139  C  CB  . ALA A 1 142 ? -10.262 -16.376 11.010  1.00 84.17  ? 142 ALA A CB  1 
ATOM   1140  N  N   . LEU A 1 143 ? -7.679  -15.084 12.336  1.00 83.00  ? 143 LEU A N   1 
ATOM   1141  C  CA  . LEU A 1 143 ? -7.016  -14.372 13.443  1.00 81.92  ? 143 LEU A CA  1 
ATOM   1142  C  C   . LEU A 1 143 ? -6.365  -13.041 12.997  1.00 86.35  ? 143 LEU A C   1 
ATOM   1143  O  O   . LEU A 1 143 ? -6.623  -12.040 13.675  1.00 84.80  ? 143 LEU A O   1 
ATOM   1144  C  CB  . LEU A 1 143 ? -6.029  -15.256 14.227  1.00 81.54  ? 143 LEU A CB  1 
ATOM   1145  C  CG  . LEU A 1 143 ? -5.765  -14.863 15.691  1.00 84.83  ? 143 LEU A CG  1 
ATOM   1146  C  CD1 . LEU A 1 143 ? -6.993  -15.015 16.557  1.00 86.59  ? 143 LEU A CD1 1 
ATOM   1147  C  CD2 . LEU A 1 143 ? -4.604  -15.628 16.282  1.00 84.69  ? 143 LEU A CD2 1 
ATOM   1148  N  N   . PRO A 1 144 ? -5.625  -12.941 11.847  1.00 84.01  ? 144 PRO A N   1 
ATOM   1149  C  CA  . PRO A 1 144 ? -5.124  -11.614 11.439  1.00 84.11  ? 144 PRO A CA  1 
ATOM   1150  C  C   . PRO A 1 144 ? -6.204  -10.689 10.849  1.00 87.79  ? 144 PRO A C   1 
ATOM   1151  O  O   . PRO A 1 144 ? -5.895  -9.544  10.519  1.00 87.65  ? 144 PRO A O   1 
ATOM   1152  C  CB  . PRO A 1 144 ? -3.999  -11.928 10.449  1.00 86.76  ? 144 PRO A CB  1 
ATOM   1153  C  CG  . PRO A 1 144 ? -3.994  -13.403 10.271  1.00 91.34  ? 144 PRO A CG  1 
ATOM   1154  C  CD  . PRO A 1 144 ? -5.207  -13.981 10.883  1.00 85.94  ? 144 PRO A CD  1 
ATOM   1155  N  N   . GLY A 1 145 ? -7.444  -11.177 10.743  1.00 84.08  ? 145 GLY A N   1 
ATOM   1156  C  CA  . GLY A 1 145 ? -8.576  -10.405 10.243  1.00 84.52  ? 145 GLY A CA  1 
ATOM   1157  C  C   . GLY A 1 145 ? -9.018  -10.727 8.832   1.00 91.18  ? 145 GLY A C   1 
ATOM   1158  O  O   . GLY A 1 145 ? -9.117  -9.826  7.996   1.00 90.83  ? 145 GLY A O   1 
ATOM   1159  N  N   . GLY A 1 146 ? -9.309  -12.002 8.573   1.00 89.34  ? 146 GLY A N   1 
ATOM   1160  C  CA  . GLY A 1 146 ? -9.773  -12.474 7.270   1.00 90.92  ? 146 GLY A CA  1 
ATOM   1161  C  C   . GLY A 1 146 ? -11.162 -13.077 7.318   1.00 96.93  ? 146 GLY A C   1 
ATOM   1162  O  O   . GLY A 1 146 ? -11.483 -13.810 8.258   1.00 96.14  ? 146 GLY A O   1 
ATOM   1163  N  N   . ALA A 1 147 ? -11.999 -12.770 6.303   1.00 95.84  ? 147 ALA A N   1 
ATOM   1164  C  CA  . ALA A 1 147 ? -13.383 -13.259 6.193   1.00 96.35  ? 147 ALA A CA  1 
ATOM   1165  C  C   . ALA A 1 147 ? -13.443 -14.717 5.726   1.00 102.37 ? 147 ALA A C   1 
ATOM   1166  O  O   . ALA A 1 147 ? -12.615 -15.126 4.908   1.00 102.78 ? 147 ALA A O   1 
ATOM   1167  C  CB  . ALA A 1 147 ? -14.181 -12.374 5.259   1.00 97.74  ? 147 ALA A CB  1 
ATOM   1168  N  N   . VAL A 1 148 ? -14.416 -15.503 6.259   1.00 99.99  ? 148 VAL A N   1 
ATOM   1169  C  CA  . VAL A 1 148 ? -14.564 -16.944 5.988   1.00 100.76 ? 148 VAL A CA  1 
ATOM   1170  C  C   . VAL A 1 148 ? -16.009 -17.429 5.725   1.00 106.78 ? 148 VAL A C   1 
ATOM   1171  O  O   . VAL A 1 148 ? -16.175 -18.485 5.109   1.00 107.74 ? 148 VAL A O   1 
ATOM   1172  C  CB  . VAL A 1 148 ? -13.913 -17.831 7.097   1.00 103.97 ? 148 VAL A CB  1 
ATOM   1173  C  CG1 . VAL A 1 148 ? -12.401 -17.653 7.160   1.00 103.50 ? 148 VAL A CG1 1 
ATOM   1174  C  CG2 . VAL A 1 148 ? -14.555 -17.603 8.470   1.00 102.71 ? 148 VAL A CG2 1 
ATOM   1175  N  N   . VAL A 1 149 ? -17.040 -16.707 6.202   1.00 103.78 ? 149 VAL A N   1 
ATOM   1176  C  CA  . VAL A 1 149 ? -18.435 -17.160 6.035   1.00 104.51 ? 149 VAL A CA  1 
ATOM   1177  C  C   . VAL A 1 149 ? -19.366 -16.070 5.474   1.00 109.74 ? 149 VAL A C   1 
ATOM   1178  O  O   . VAL A 1 149 ? -20.323 -16.413 4.774   1.00 109.65 ? 149 VAL A O   1 
ATOM   1179  C  CB  . VAL A 1 149 ? -18.976 -17.792 7.359   1.00 107.59 ? 149 VAL A CB  1 
ATOM   1180  C  CG1 . VAL A 1 149 ? -18.491 -17.023 8.566   1.00 106.23 ? 149 VAL A CG1 1 
ATOM   1181  C  CG2 . VAL A 1 149 ? -20.510 -17.902 7.400   1.00 107.63 ? 149 VAL A CG2 1 
ATOM   1182  N  N   . GLN A 1 150 ? -19.101 -14.788 5.739   1.00 106.81 ? 150 GLN A N   1 
ATOM   1183  C  CA  . GLN A 1 150 ? -20.020 -13.776 5.231   1.00 107.67 ? 150 GLN A CA  1 
ATOM   1184  C  C   . GLN A 1 150 ? -19.576 -13.075 3.945   1.00 113.16 ? 150 GLN A C   1 
ATOM   1185  O  O   . GLN A 1 150 ? -18.388 -12.830 3.738   1.00 112.56 ? 150 GLN A O   1 
ATOM   1186  C  CB  . GLN A 1 150 ? -20.356 -12.759 6.312   1.00 108.08 ? 150 GLN A CB  1 
ATOM   1187  C  CG  . GLN A 1 150 ? -21.509 -13.217 7.180   1.00 122.22 ? 150 GLN A CG  1 
ATOM   1188  C  CD  . GLN A 1 150 ? -22.092 -12.053 7.915   1.00 141.30 ? 150 GLN A CD  1 
ATOM   1189  O  OE1 . GLN A 1 150 ? -21.899 -11.915 9.106   1.00 136.82 ? 150 GLN A OE1 1 
ATOM   1190  N  NE2 . GLN A 1 150 ? -22.760 -11.153 7.209   1.00 133.59 ? 150 GLN A NE2 1 
ATOM   1191  N  N   . GLU A 1 151 ? -20.560 -12.760 3.087   1.00 111.11 ? 151 GLU A N   1 
ATOM   1192  C  CA  . GLU A 1 151 ? -20.377 -12.046 1.828   1.00 112.19 ? 151 GLU A CA  1 
ATOM   1193  C  C   . GLU A 1 151 ? -20.282 -10.546 2.127   1.00 115.29 ? 151 GLU A C   1 
ATOM   1194  O  O   . GLU A 1 151 ? -20.872 -10.082 3.105   1.00 114.26 ? 151 GLU A O   1 
ATOM   1195  C  CB  . GLU A 1 151 ? -21.549 -12.347 0.863   1.00 114.87 ? 151 GLU A CB  1 
ATOM   1196  C  CG  . GLU A 1 151 ? -21.532 -11.659 -0.504  1.00 127.55 ? 151 GLU A CG  1 
ATOM   1197  C  CD  . GLU A 1 151 ? -20.282 -11.814 -1.348  1.00 150.38 ? 151 GLU A CD  1 
ATOM   1198  O  OE1 . GLU A 1 151 ? -20.263 -12.709 -2.221  1.00 147.41 ? 151 GLU A OE1 1 
ATOM   1199  O  OE2 . GLU A 1 151 ? -19.339 -11.012 -1.173  1.00 147.71 ? 151 GLU A OE2 1 
ATOM   1200  N  N   . HIS A 1 152 ? -19.537 -9.797  1.285   1.00 112.09 ? 152 HIS A N   1 
ATOM   1201  C  CA  . HIS A 1 152 ? -19.326 -8.349  1.358   1.00 111.63 ? 152 HIS A CA  1 
ATOM   1202  C  C   . HIS A 1 152 ? -18.637 -7.924  2.665   1.00 113.03 ? 152 HIS A C   1 
ATOM   1203  O  O   . HIS A 1 152 ? -19.011 -6.909  3.262   1.00 112.03 ? 152 HIS A O   1 
ATOM   1204  C  CB  . HIS A 1 152 ? -20.652 -7.585  1.134   1.00 112.96 ? 152 HIS A CB  1 
ATOM   1205  C  CG  . HIS A 1 152 ? -20.501 -6.224  0.528   1.00 117.06 ? 152 HIS A CG  1 
ATOM   1206  N  ND1 . HIS A 1 152 ? -19.627 -5.281  1.048   1.00 118.29 ? 152 HIS A ND1 1 
ATOM   1207  C  CD2 . HIS A 1 152 ? -21.161 -5.674  -0.512  1.00 119.87 ? 152 HIS A CD2 1 
ATOM   1208  C  CE1 . HIS A 1 152 ? -19.760 -4.210  0.286   1.00 118.54 ? 152 HIS A CE1 1 
ATOM   1209  N  NE2 . HIS A 1 152 ? -20.673 -4.398  -0.662  1.00 119.89 ? 152 HIS A NE2 1 
ATOM   1210  N  N   . MET A 1 153 ? -17.634 -8.698  3.114   1.00 107.42 ? 153 MET A N   1 
ATOM   1211  C  CA  . MET A 1 153 ? -16.912 -8.363  4.339   1.00 105.61 ? 153 MET A CA  1 
ATOM   1212  C  C   . MET A 1 153 ? -15.668 -7.571  4.032   1.00 108.48 ? 153 MET A C   1 
ATOM   1213  O  O   . MET A 1 153 ? -14.981 -7.846  3.046   1.00 109.60 ? 153 MET A O   1 
ATOM   1214  C  CB  . MET A 1 153 ? -16.534 -9.611  5.151   1.00 107.16 ? 153 MET A CB  1 
ATOM   1215  C  CG  . MET A 1 153 ? -17.700 -10.337 5.777   1.00 110.20 ? 153 MET A CG  1 
ATOM   1216  S  SD  . MET A 1 153 ? -18.559 -9.460  7.099   1.00 113.05 ? 153 MET A SD  1 
ATOM   1217  C  CE  . MET A 1 153 ? -20.060 -9.026  6.267   1.00 111.04 ? 153 MET A CE  1 
ATOM   1218  N  N   . VAL A 1 154 ? -15.358 -6.604  4.899   1.00 102.72 ? 154 VAL A N   1 
ATOM   1219  C  CA  . VAL A 1 154 ? -14.134 -5.819  4.788   1.00 101.83 ? 154 VAL A CA  1 
ATOM   1220  C  C   . VAL A 1 154 ? -13.022 -6.678  5.412   1.00 103.58 ? 154 VAL A C   1 
ATOM   1221  O  O   . VAL A 1 154 ? -13.332 -7.701  6.018   1.00 102.55 ? 154 VAL A O   1 
ATOM   1222  C  CB  . VAL A 1 154 ? -14.255 -4.406  5.429   1.00 105.25 ? 154 VAL A CB  1 
ATOM   1223  C  CG1 . VAL A 1 154 ? -15.390 -3.609  4.796   1.00 105.77 ? 154 VAL A CG1 1 
ATOM   1224  C  CG2 . VAL A 1 154 ? -14.425 -4.484  6.945   1.00 103.72 ? 154 VAL A CG2 1 
ATOM   1225  N  N   . GLU A 1 155 ? -11.750 -6.303  5.250   1.00 99.18  ? 155 GLU A N   1 
ATOM   1226  C  CA  . GLU A 1 155 ? -10.654 -7.084  5.826   1.00 98.15  ? 155 GLU A CA  1 
ATOM   1227  C  C   . GLU A 1 155 ? -9.520  -6.211  6.323   1.00 100.97 ? 155 GLU A C   1 
ATOM   1228  O  O   . GLU A 1 155 ? -9.342  -5.098  5.832   1.00 101.45 ? 155 GLU A O   1 
ATOM   1229  C  CB  . GLU A 1 155 ? -10.138 -8.135  4.832   1.00 100.47 ? 155 GLU A CB  1 
ATOM   1230  C  CG  . GLU A 1 155 ? -10.812 -9.491  4.987   1.00 110.58 ? 155 GLU A CG  1 
ATOM   1231  C  CD  . GLU A 1 155 ? -10.952 -10.343 3.739   1.00 129.07 ? 155 GLU A CD  1 
ATOM   1232  O  OE1 . GLU A 1 155 ? -10.811 -9.806  2.617   1.00 119.94 ? 155 GLU A OE1 1 
ATOM   1233  O  OE2 . GLU A 1 155 ? -11.188 -11.563 3.884   1.00 125.73 ? 155 GLU A OE2 1 
ATOM   1234  N  N   . VAL A 1 156 ? -8.759  -6.716  7.305   1.00 96.49  ? 156 VAL A N   1 
ATOM   1235  C  CA  . VAL A 1 156 ? -7.604  -6.026  7.881   1.00 95.58  ? 156 VAL A CA  1 
ATOM   1236  C  C   . VAL A 1 156 ? -6.430  -6.227  6.918   1.00 100.48 ? 156 VAL A C   1 
ATOM   1237  O  O   . VAL A 1 156 ? -6.256  -7.325  6.387   1.00 100.39 ? 156 VAL A O   1 
ATOM   1238  C  CB  . VAL A 1 156 ? -7.291  -6.535  9.318   1.00 98.01  ? 156 VAL A CB  1 
ATOM   1239  C  CG1 . VAL A 1 156 ? -6.059  -5.850  9.906   1.00 97.39  ? 156 VAL A CG1 1 
ATOM   1240  C  CG2 . VAL A 1 156 ? -8.494  -6.356  10.240  1.00 96.96  ? 156 VAL A CG2 1 
ATOM   1241  N  N   . HIS A 1 157 ? -5.653  -5.156  6.672   1.00 97.10  ? 157 HIS A N   1 
ATOM   1242  C  CA  . HIS A 1 157 ? -4.489  -5.169  5.789   1.00 97.52  ? 157 HIS A CA  1 
ATOM   1243  C  C   . HIS A 1 157 ? -3.435  -6.126  6.346   1.00 99.11  ? 157 HIS A C   1 
ATOM   1244  O  O   . HIS A 1 157 ? -2.963  -5.919  7.467   1.00 97.03  ? 157 HIS A O   1 
ATOM   1245  C  CB  . HIS A 1 157 ? -3.916  -3.754  5.628   1.00 99.01  ? 157 HIS A CB  1 
ATOM   1246  C  CG  . HIS A 1 157 ? -3.072  -3.586  4.407   1.00 103.92 ? 157 HIS A CG  1 
ATOM   1247  N  ND1 . HIS A 1 157 ? -1.817  -4.156  4.312   1.00 105.88 ? 157 HIS A ND1 1 
ATOM   1248  C  CD2 . HIS A 1 157 ? -3.321  -2.891  3.275   1.00 106.70 ? 157 HIS A CD2 1 
ATOM   1249  C  CE1 . HIS A 1 157 ? -1.352  -3.799  3.129   1.00 106.35 ? 157 HIS A CE1 1 
ATOM   1250  N  NE2 . HIS A 1 157 ? -2.221  -3.039  2.472   1.00 107.30 ? 157 HIS A NE2 1 
ATOM   1251  N  N   . PRO A 1 158 ? -3.082  -7.193  5.593   1.00 95.86  ? 158 PRO A N   1 
ATOM   1252  C  CA  . PRO A 1 158 ? -2.114  -8.182  6.105   1.00 95.45  ? 158 PRO A CA  1 
ATOM   1253  C  C   . PRO A 1 158 ? -0.736  -7.634  6.491   1.00 99.89  ? 158 PRO A C   1 
ATOM   1254  O  O   . PRO A 1 158 ? -0.075  -8.232  7.341   1.00 98.98  ? 158 PRO A O   1 
ATOM   1255  C  CB  . PRO A 1 158 ? -2.027  -9.211  4.975   1.00 98.09  ? 158 PRO A CB  1 
ATOM   1256  C  CG  . PRO A 1 158 ? -3.299  -9.060  4.223   1.00 102.94 ? 158 PRO A CG  1 
ATOM   1257  C  CD  . PRO A 1 158 ? -3.581  -7.589  4.263   1.00 98.39  ? 158 PRO A CD  1 
ATOM   1258  N  N   . ALA A 1 159 ? -0.324  -6.482  5.926   1.00 97.18  ? 159 ALA A N   1 
ATOM   1259  C  CA  . ALA A 1 159 ? 0.968   -5.865  6.246   1.00 97.17  ? 159 ALA A CA  1 
ATOM   1260  C  C   . ALA A 1 159 ? 1.046   -5.260  7.659   1.00 100.02 ? 159 ALA A C   1 
ATOM   1261  O  O   . ALA A 1 159 ? 2.130   -4.880  8.111   1.00 100.02 ? 159 ALA A O   1 
ATOM   1262  C  CB  . ALA A 1 159 ? 1.349   -4.844  5.189   1.00 99.08  ? 159 ALA A CB  1 
ATOM   1263  N  N   . LEU A 1 160 ? -0.102  -5.212  8.360   1.00 94.93  ? 160 LEU A N   1 
ATOM   1264  C  CA  . LEU A 1 160 ? -0.221  -4.710  9.728   1.00 93.14  ? 160 LEU A CA  1 
ATOM   1265  C  C   . LEU A 1 160 ? -0.378  -5.869  10.725  1.00 95.52  ? 160 LEU A C   1 
ATOM   1266  O  O   . LEU A 1 160 ? -0.251  -5.654  11.933  1.00 94.09  ? 160 LEU A O   1 
ATOM   1267  C  CB  . LEU A 1 160 ? -1.429  -3.751  9.837   1.00 92.81  ? 160 LEU A CB  1 
ATOM   1268  C  CG  . LEU A 1 160 ? -1.427  -2.487  8.964   1.00 97.92  ? 160 LEU A CG  1 
ATOM   1269  C  CD1 . LEU A 1 160 ? -2.803  -1.864  8.911   1.00 97.66  ? 160 LEU A CD1 1 
ATOM   1270  C  CD2 . LEU A 1 160 ? -0.413  -1.461  9.457   1.00 99.83  ? 160 LEU A CD2 1 
ATOM   1271  N  N   . ALA A 1 161 ? -0.645  -7.095  10.216  1.00 91.53  ? 161 ALA A N   1 
ATOM   1272  C  CA  . ALA A 1 161 ? -0.875  -8.284  11.036  1.00 90.32  ? 161 ALA A CA  1 
ATOM   1273  C  C   . ALA A 1 161 ? -0.001  -9.509  10.678  1.00 92.86  ? 161 ALA A C   1 
ATOM   1274  O  O   . ALA A 1 161 ? -0.428  -10.649 10.884  1.00 92.01  ? 161 ALA A O   1 
ATOM   1275  C  CB  . ALA A 1 161 ? -2.356  -8.646  11.000  1.00 90.94  ? 161 ALA A CB  1 
ATOM   1276  N  N   . TRP A 1 162 ? 1.240   -9.271  10.197  1.00 89.00  ? 162 TRP A N   1 
ATOM   1277  C  CA  . TRP A 1 162 ? 2.204   -10.331 9.846   1.00 88.46  ? 162 TRP A CA  1 
ATOM   1278  C  C   . TRP A 1 162 ? 2.704   -11.084 11.083  1.00 90.87  ? 162 TRP A C   1 
ATOM   1279  O  O   . TRP A 1 162 ? 3.061   -12.260 11.003  1.00 90.75  ? 162 TRP A O   1 
ATOM   1280  C  CB  . TRP A 1 162 ? 3.383   -9.765  9.022   1.00 87.53  ? 162 TRP A CB  1 
ATOM   1281  C  CG  . TRP A 1 162 ? 4.118   -8.633  9.682   1.00 87.61  ? 162 TRP A CG  1 
ATOM   1282  C  CD1 . TRP A 1 162 ? 3.896   -7.299  9.503   1.00 90.51  ? 162 TRP A CD1 1 
ATOM   1283  C  CD2 . TRP A 1 162 ? 5.194   -8.738  10.628  1.00 86.73  ? 162 TRP A CD2 1 
ATOM   1284  N  NE1 . TRP A 1 162 ? 4.764   -6.565  10.280  1.00 89.37  ? 162 TRP A NE1 1 
ATOM   1285  C  CE2 . TRP A 1 162 ? 5.570   -7.424  10.982  1.00 90.28  ? 162 TRP A CE2 1 
ATOM   1286  C  CE3 . TRP A 1 162 ? 5.880   -9.819  11.214  1.00 87.52  ? 162 TRP A CE3 1 
ATOM   1287  C  CZ2 . TRP A 1 162 ? 6.598   -7.161  11.896  1.00 89.13  ? 162 TRP A CZ2 1 
ATOM   1288  C  CZ3 . TRP A 1 162 ? 6.883   -9.556  12.134  1.00 88.40  ? 162 TRP A CZ3 1 
ATOM   1289  C  CH2 . TRP A 1 162 ? 7.235   -8.242  12.464  1.00 88.84  ? 162 TRP A CH2 1 
ATOM   1290  N  N   . ASP A 1 163 ? 2.737   -10.389 12.222  1.00 85.88  ? 163 ASP A N   1 
ATOM   1291  C  CA  . ASP A 1 163 ? 3.178   -10.911 13.512  1.00 84.66  ? 163 ASP A CA  1 
ATOM   1292  C  C   . ASP A 1 163 ? 2.134   -11.832 14.153  1.00 87.48  ? 163 ASP A C   1 
ATOM   1293  O  O   . ASP A 1 163 ? 2.463   -12.585 15.069  1.00 85.96  ? 163 ASP A O   1 
ATOM   1294  C  CB  . ASP A 1 163 ? 3.526   -9.743  14.446  1.00 85.74  ? 163 ASP A CB  1 
ATOM   1295  C  CG  . ASP A 1 163 ? 2.379   -8.783  14.730  1.00 93.09  ? 163 ASP A CG  1 
ATOM   1296  O  OD1 . ASP A 1 163 ? 1.726   -8.325  13.762  1.00 93.32  ? 163 ASP A OD1 1 
ATOM   1297  O  OD2 . ASP A 1 163 ? 2.165   -8.458  15.909  1.00 97.63  ? 163 ASP A OD2 1 
ATOM   1298  N  N   . CYS A 1 164 ? 0.877   -11.754 13.670  1.00 84.55  ? 164 CYS A N   1 
ATOM   1299  C  CA  . CYS A 1 164 ? -0.256  -12.545 14.135  1.00 84.10  ? 164 CYS A CA  1 
ATOM   1300  C  C   . CYS A 1 164 ? -0.245  -13.935 13.527  1.00 88.22  ? 164 CYS A C   1 
ATOM   1301  O  O   . CYS A 1 164 ? -0.037  -14.091 12.320  1.00 89.18  ? 164 CYS A O   1 
ATOM   1302  C  CB  . CYS A 1 164 ? -1.572  -11.830 13.848  1.00 84.53  ? 164 CYS A CB  1 
ATOM   1303  S  SG  . CYS A 1 164 ? -3.051  -12.824 14.194  1.00 88.15  ? 164 CYS A SG  1 
ATOM   1304  N  N   . TYR A 1 165 ? -0.509  -14.936 14.372  1.00 83.56  ? 165 TYR A N   1 
ATOM   1305  C  CA  . TYR A 1 165 ? -0.573  -16.356 14.024  1.00 83.57  ? 165 TYR A CA  1 
ATOM   1306  C  C   . TYR A 1 165 ? -1.229  -17.125 15.171  1.00 85.02  ? 165 TYR A C   1 
ATOM   1307  O  O   . TYR A 1 165 ? -1.444  -16.566 16.248  1.00 83.57  ? 165 TYR A O   1 
ATOM   1308  C  CB  . TYR A 1 165 ? 0.842   -16.918 13.751  1.00 85.59  ? 165 TYR A CB  1 
ATOM   1309  C  CG  . TYR A 1 165 ? 1.753   -16.893 14.962  1.00 87.28  ? 165 TYR A CG  1 
ATOM   1310  C  CD1 . TYR A 1 165 ? 1.812   -17.971 15.836  1.00 88.88  ? 165 TYR A CD1 1 
ATOM   1311  C  CD2 . TYR A 1 165 ? 2.551   -15.788 15.236  1.00 88.27  ? 165 TYR A CD2 1 
ATOM   1312  C  CE1 . TYR A 1 165 ? 2.626   -17.944 16.967  1.00 89.53  ? 165 TYR A CE1 1 
ATOM   1313  C  CE2 . TYR A 1 165 ? 3.376   -15.751 16.361  1.00 89.02  ? 165 TYR A CE2 1 
ATOM   1314  C  CZ  . TYR A 1 165 ? 3.414   -16.834 17.224  1.00 96.96  ? 165 TYR A CZ  1 
ATOM   1315  O  OH  . TYR A 1 165 ? 4.240   -16.810 18.326  1.00 98.33  ? 165 TYR A OH  1 
ATOM   1316  N  N   . ALA A 1 166 ? -1.494  -18.416 14.955  1.00 80.74  ? 166 ALA A N   1 
ATOM   1317  C  CA  . ALA A 1 166 ? -2.055  -19.311 15.958  1.00 79.42  ? 166 ALA A CA  1 
ATOM   1318  C  C   . ALA A 1 166 ? -1.368  -20.665 15.827  1.00 82.55  ? 166 ALA A C   1 
ATOM   1319  O  O   . ALA A 1 166 ? -1.434  -21.296 14.766  1.00 83.09  ? 166 ALA A O   1 
ATOM   1320  C  CB  . ALA A 1 166 ? -3.560  -19.442 15.777  1.00 80.07  ? 166 ALA A CB  1 
ATOM   1321  N  N   . LYS A 1 167 ? -0.648  -21.080 16.878  1.00 78.17  ? 167 LYS A N   1 
ATOM   1322  C  CA  . LYS A 1 167 ? 0.035   -22.369 16.890  1.00 78.22  ? 167 LYS A CA  1 
ATOM   1323  C  C   . LYS A 1 167 ? -0.678  -23.329 17.830  1.00 82.11  ? 167 LYS A C   1 
ATOM   1324  O  O   . LYS A 1 167 ? -1.552  -22.918 18.599  1.00 80.19  ? 167 LYS A O   1 
ATOM   1325  C  CB  . LYS A 1 167 ? 1.510   -22.226 17.268  1.00 80.23  ? 167 LYS A CB  1 
ATOM   1326  C  CG  . LYS A 1 167 ? 2.320   -21.435 16.273  1.00 87.88  ? 167 LYS A CG  1 
ATOM   1327  C  CD  . LYS A 1 167 ? 3.739   -21.924 16.204  1.00 94.77  ? 167 LYS A CD  1 
ATOM   1328  C  CE  . LYS A 1 167 ? 4.265   -21.966 14.777  1.00 102.58 ? 167 LYS A CE  1 
ATOM   1329  N  NZ  . LYS A 1 167 ? 4.466   -20.664 14.144  1.00 108.87 ? 167 LYS A NZ  1 
ATOM   1330  N  N   . ILE A 1 168 ? -0.318  -24.608 17.755  1.00 80.54  ? 168 ILE A N   1 
ATOM   1331  C  CA  . ILE A 1 168 ? -0.883  -25.668 18.589  1.00 80.53  ? 168 ILE A CA  1 
ATOM   1332  C  C   . ILE A 1 168 ? 0.251   -26.437 19.279  1.00 85.58  ? 168 ILE A C   1 
ATOM   1333  O  O   . ILE A 1 168 ? 1.343   -26.552 18.729  1.00 85.69  ? 168 ILE A O   1 
ATOM   1334  C  CB  . ILE A 1 168 ? -1.857  -26.573 17.772  1.00 84.35  ? 168 ILE A CB  1 
ATOM   1335  C  CG1 . ILE A 1 168 ? -2.650  -27.549 18.672  1.00 85.19  ? 168 ILE A CG1 1 
ATOM   1336  C  CG2 . ILE A 1 168 ? -1.168  -27.302 16.608  1.00 86.31  ? 168 ILE A CG2 1 
ATOM   1337  C  CD1 . ILE A 1 168 ? -3.693  -28.413 17.957  1.00 94.44  ? 168 ILE A CD1 1 
ATOM   1338  N  N   . PHE A 1 169 ? 0.006   -26.897 20.503  1.00 82.53  ? 169 PHE A N   1 
ATOM   1339  C  CA  . PHE A 1 169 ? 0.940   -27.704 21.277  1.00 83.54  ? 169 PHE A CA  1 
ATOM   1340  C  C   . PHE A 1 169 ? 0.162   -28.723 22.092  1.00 89.05  ? 169 PHE A C   1 
ATOM   1341  O  O   . PHE A 1 169 ? -0.985  -28.468 22.471  1.00 87.13  ? 169 PHE A O   1 
ATOM   1342  C  CB  . PHE A 1 169 ? 1.893   -26.855 22.144  1.00 85.03  ? 169 PHE A CB  1 
ATOM   1343  C  CG  . PHE A 1 169 ? 1.343   -26.307 23.442  1.00 86.14  ? 169 PHE A CG  1 
ATOM   1344  C  CD1 . PHE A 1 169 ? 1.443   -27.036 24.624  1.00 89.50  ? 169 PHE A CD1 1 
ATOM   1345  C  CD2 . PHE A 1 169 ? 0.784   -25.038 23.496  1.00 87.43  ? 169 PHE A CD2 1 
ATOM   1346  C  CE1 . PHE A 1 169 ? 0.958   -26.516 25.827  1.00 89.24  ? 169 PHE A CE1 1 
ATOM   1347  C  CE2 . PHE A 1 169 ? 0.308   -24.518 24.701  1.00 89.01  ? 169 PHE A CE2 1 
ATOM   1348  C  CZ  . PHE A 1 169 ? 0.400   -25.258 25.857  1.00 87.00  ? 169 PHE A CZ  1 
ATOM   1349  N  N   . THR A 1 170 ? 0.779   -29.880 22.349  1.00 88.60  ? 170 THR A N   1 
ATOM   1350  C  CA  . THR A 1 170 ? 0.139   -30.961 23.095  1.00 89.44  ? 170 THR A CA  1 
ATOM   1351  C  C   . THR A 1 170 ? 1.137   -31.831 23.842  1.00 95.94  ? 170 THR A C   1 
ATOM   1352  O  O   . THR A 1 170 ? 2.287   -31.973 23.418  1.00 95.97  ? 170 THR A O   1 
ATOM   1353  C  CB  . THR A 1 170 ? -0.789  -31.796 22.180  1.00 94.94  ? 170 THR A CB  1 
ATOM   1354  O  OG1 . THR A 1 170 ? -1.360  -32.870 22.930  1.00 93.48  ? 170 THR A OG1 1 
ATOM   1355  C  CG2 . THR A 1 170 ? -0.085  -32.330 20.938  1.00 93.38  ? 170 THR A CG2 1 
ATOM   1356  N  N   . GLY A 1 171 ? 0.666   -32.414 24.939  1.00 94.77  ? 171 GLY A N   1 
ATOM   1357  C  CA  . GLY A 1 171 ? 1.431   -33.344 25.755  1.00 96.42  ? 171 GLY A CA  1 
ATOM   1358  C  C   . GLY A 1 171 ? 1.331   -34.745 25.189  1.00 104.06 ? 171 GLY A C   1 
ATOM   1359  O  O   . GLY A 1 171 ? 2.136   -35.610 25.539  1.00 104.20 ? 171 GLY A O   1 
ATOM   1360  N  N   . ASP A 1 172 ? 0.333   -34.980 24.301  1.00 102.81 ? 172 ASP A N   1 
ATOM   1361  C  CA  . ASP A 1 172 ? 0.122   -36.266 23.634  1.00 105.15 ? 172 ASP A CA  1 
ATOM   1362  C  C   . ASP A 1 172 ? 0.902   -36.304 22.315  1.00 111.19 ? 172 ASP A C   1 
ATOM   1363  O  O   . ASP A 1 172 ? 0.556   -35.621 21.347  1.00 110.37 ? 172 ASP A O   1 
ATOM   1364  C  CB  . ASP A 1 172 ? -1.378  -36.578 23.467  1.00 107.31 ? 172 ASP A CB  1 
ATOM   1365  C  CG  . ASP A 1 172 ? -1.740  -37.836 22.692  1.00 119.55 ? 172 ASP A CG  1 
ATOM   1366  O  OD1 . ASP A 1 172 ? -1.049  -38.868 22.852  1.00 121.66 ? 172 ASP A OD1 1 
ATOM   1367  O  OD2 . ASP A 1 172 ? -2.700  -37.784 21.915  1.00 125.14 ? 172 ASP A OD2 1 
ATOM   1368  N  N   . ASP A 1 173 ? 1.988   -37.089 22.315  1.00 110.07 ? 173 ASP A N   1 
ATOM   1369  C  CA  . ASP A 1 173 ? 2.910   -37.257 21.195  1.00 111.61 ? 173 ASP A CA  1 
ATOM   1370  C  C   . ASP A 1 173 ? 2.282   -37.952 19.989  1.00 118.07 ? 173 ASP A C   1 
ATOM   1371  O  O   . ASP A 1 173 ? 2.757   -37.754 18.871  1.00 117.59 ? 173 ASP A O   1 
ATOM   1372  C  CB  . ASP A 1 173 ? 4.208   -37.956 21.643  1.00 114.26 ? 173 ASP A CB  1 
ATOM   1373  C  CG  . ASP A 1 173 ? 4.900   -37.270 22.804  1.00 122.71 ? 173 ASP A CG  1 
ATOM   1374  O  OD1 . ASP A 1 173 ? 4.645   -37.664 23.957  1.00 122.27 ? 173 ASP A OD1 1 
ATOM   1375  O  OD2 . ASP A 1 173 ? 5.677   -36.324 22.559  1.00 128.57 ? 173 ASP A OD2 1 
ATOM   1376  N  N   . GLU A 1 174 ? 1.197   -38.722 20.197  1.00 116.73 ? 174 GLU A N   1 
ATOM   1377  C  CA  . GLU A 1 174 ? 0.478   -39.370 19.100  1.00 118.20 ? 174 GLU A CA  1 
ATOM   1378  C  C   . GLU A 1 174 ? -0.236  -38.320 18.247  1.00 122.06 ? 174 GLU A C   1 
ATOM   1379  O  O   . GLU A 1 174 ? -0.318  -38.464 17.027  1.00 122.38 ? 174 GLU A O   1 
ATOM   1380  C  CB  . GLU A 1 174 ? -0.529  -40.408 19.632  1.00 120.30 ? 174 GLU A CB  1 
ATOM   1381  C  CG  . GLU A 1 174 ? -1.264  -41.208 18.554  1.00 134.70 ? 174 GLU A CG  1 
ATOM   1382  C  CD  . GLU A 1 174 ? -0.438  -41.860 17.456  1.00 160.94 ? 174 GLU A CD  1 
ATOM   1383  O  OE1 . GLU A 1 174 ? 0.719   -42.263 17.722  1.00 161.43 ? 174 GLU A OE1 1 
ATOM   1384  O  OE2 . GLU A 1 174 ? -0.957  -41.975 16.323  1.00 158.27 ? 174 GLU A OE2 1 
ATOM   1385  N  N   . LEU A 1 175 ? -0.728  -37.260 18.902  1.00 117.57 ? 175 LEU A N   1 
ATOM   1386  C  CA  . LEU A 1 175 ? -1.457  -36.170 18.261  1.00 116.65 ? 175 LEU A CA  1 
ATOM   1387  C  C   . LEU A 1 175 ? -0.507  -35.157 17.623  1.00 119.69 ? 175 LEU A C   1 
ATOM   1388  O  O   . LEU A 1 175 ? -0.836  -34.595 16.577  1.00 118.97 ? 175 LEU A O   1 
ATOM   1389  C  CB  . LEU A 1 175 ? -2.394  -35.498 19.295  1.00 115.49 ? 175 LEU A CB  1 
ATOM   1390  C  CG  . LEU A 1 175 ? -3.561  -34.591 18.827  1.00 119.41 ? 175 LEU A CG  1 
ATOM   1391  C  CD1 . LEU A 1 175 ? -3.164  -33.141 18.784  1.00 118.39 ? 175 LEU A CD1 1 
ATOM   1392  C  CD2 . LEU A 1 175 ? -4.207  -35.068 17.542  1.00 123.04 ? 175 LEU A CD2 1 
ATOM   1393  N  N   . ALA A 1 176 ? 0.665   -34.937 18.248  1.00 115.87 ? 176 ALA A N   1 
ATOM   1394  C  CA  . ALA A 1 176 ? 1.687   -33.998 17.785  1.00 115.60 ? 176 ALA A CA  1 
ATOM   1395  C  C   . ALA A 1 176 ? 2.266   -34.377 16.415  1.00 121.28 ? 176 ALA A C   1 
ATOM   1396  O  O   . ALA A 1 176 ? 2.436   -33.512 15.555  1.00 120.58 ? 176 ALA A O   1 
ATOM   1397  C  CB  . ALA A 1 176 ? 2.798   -33.884 18.816  1.00 115.96 ? 176 ALA A CB  1 
ATOM   1398  N  N   . ASP A 1 177 ? 2.545   -35.669 16.204  1.00 119.83 ? 177 ASP A N   1 
ATOM   1399  C  CA  . ASP A 1 177 ? 3.116   -36.179 14.956  1.00 121.29 ? 177 ASP A CA  1 
ATOM   1400  C  C   . ASP A 1 177 ? 2.166   -36.077 13.765  1.00 125.66 ? 177 ASP A C   1 
ATOM   1401  O  O   . ASP A 1 177 ? 2.624   -35.983 12.625  1.00 125.72 ? 177 ASP A O   1 
ATOM   1402  C  CB  . ASP A 1 177 ? 3.607   -37.621 15.138  1.00 124.53 ? 177 ASP A CB  1 
ATOM   1403  C  CG  . ASP A 1 177 ? 4.649   -37.801 16.227  1.00 135.17 ? 177 ASP A CG  1 
ATOM   1404  O  OD1 . ASP A 1 177 ? 5.457   -36.870 16.441  1.00 134.98 ? 177 ASP A OD1 1 
ATOM   1405  O  OD2 . ASP A 1 177 ? 4.676   -38.885 16.845  1.00 142.45 ? 177 ASP A OD2 1 
ATOM   1406  N  N   . GLU A 1 178 ? 0.848   -36.096 14.041  1.00 121.95 ? 178 GLU A N   1 
ATOM   1407  C  CA  . GLU A 1 178 ? -0.235  -36.005 13.057  1.00 121.99 ? 178 GLU A CA  1 
ATOM   1408  C  C   . GLU A 1 178 ? -0.533  -34.549 12.640  1.00 123.80 ? 178 GLU A C   1 
ATOM   1409  O  O   . GLU A 1 178 ? -1.431  -34.315 11.826  1.00 123.98 ? 178 GLU A O   1 
ATOM   1410  C  CB  . GLU A 1 178 ? -1.498  -36.686 13.606  1.00 123.60 ? 178 GLU A CB  1 
ATOM   1411  C  CG  . GLU A 1 178 ? -1.365  -38.188 13.787  1.00 137.79 ? 178 GLU A CG  1 
ATOM   1412  C  CD  . GLU A 1 178 ? -2.591  -38.876 14.359  1.00 165.07 ? 178 GLU A CD  1 
ATOM   1413  O  OE1 . GLU A 1 178 ? -3.032  -38.495 15.469  1.00 163.88 ? 178 GLU A OE1 1 
ATOM   1414  O  OE2 . GLU A 1 178 ? -3.111  -39.802 13.695  1.00 164.73 ? 178 GLU A OE2 1 
ATOM   1415  N  N   . ILE A 1 179 ? 0.230   -33.582 13.182  1.00 119.06 ? 179 ILE A N   1 
ATOM   1416  C  CA  . ILE A 1 179 ? 0.084   -32.158 12.872  1.00 117.52 ? 179 ILE A CA  1 
ATOM   1417  C  C   . ILE A 1 179 ? 1.336   -31.666 12.129  1.00 120.34 ? 179 ILE A C   1 
ATOM   1418  O  O   . ILE A 1 179 ? 2.446   -32.098 12.459  1.00 119.80 ? 179 ILE A O   1 
ATOM   1419  C  CB  . ILE A 1 179 ? -0.195  -31.331 14.165  1.00 119.06 ? 179 ILE A CB  1 
ATOM   1420  C  CG1 . ILE A 1 179 ? -1.531  -31.730 14.826  1.00 119.11 ? 179 ILE A CG1 1 
ATOM   1421  C  CG2 . ILE A 1 179 ? -0.161  -29.817 13.890  1.00 118.54 ? 179 ILE A CG2 1 
ATOM   1422  C  CD1 . ILE A 1 179 ? -1.729  -31.158 16.198  1.00 126.51 ? 179 ILE A CD1 1 
ATOM   1423  N  N   . ASP A 1 180 ? 1.146   -30.758 11.136  1.00 115.65 ? 180 ASP A N   1 
ATOM   1424  C  CA  . ASP A 1 180 ? 2.213   -30.132 10.346  1.00 115.71 ? 180 ASP A CA  1 
ATOM   1425  C  C   . ASP A 1 180 ? 3.139   -29.318 11.248  1.00 117.07 ? 180 ASP A C   1 
ATOM   1426  O  O   . ASP A 1 180 ? 2.670   -28.678 12.195  1.00 115.38 ? 180 ASP A O   1 
ATOM   1427  C  CB  . ASP A 1 180 ? 1.633   -29.228 9.240   1.00 118.08 ? 180 ASP A CB  1 
ATOM   1428  C  CG  . ASP A 1 180 ? 0.840   -29.929 8.145   1.00 132.69 ? 180 ASP A CG  1 
ATOM   1429  O  OD1 . ASP A 1 180 ? 1.035   -31.155 7.953   1.00 135.99 ? 180 ASP A OD1 1 
ATOM   1430  O  OD2 . ASP A 1 180 ? 0.044   -29.248 7.462   1.00 137.54 ? 180 ASP A OD2 1 
ATOM   1431  N  N   . LYS A 1 181 ? 4.454   -29.355 10.953  1.00 113.09 ? 181 LYS A N   1 
ATOM   1432  C  CA  . LYS A 1 181 ? 5.510   -28.672 11.705  1.00 111.59 ? 181 LYS A CA  1 
ATOM   1433  C  C   . LYS A 1 181 ? 5.351   -27.160 11.724  1.00 112.96 ? 181 LYS A C   1 
ATOM   1434  O  O   . LYS A 1 181 ? 5.826   -26.499 12.654  1.00 111.49 ? 181 LYS A O   1 
ATOM   1435  C  CB  . LYS A 1 181 ? 6.893   -29.086 11.201  1.00 114.70 ? 181 LYS A CB  1 
ATOM   1436  C  CG  . LYS A 1 181 ? 7.173   -30.556 11.471  1.00 128.01 ? 181 LYS A CG  1 
ATOM   1437  C  CD  . LYS A 1 181 ? 8.442   -31.001 10.815  1.00 137.28 ? 181 LYS A CD  1 
ATOM   1438  C  CE  . LYS A 1 181 ? 8.654   -32.477 11.026  1.00 146.28 ? 181 LYS A CE  1 
ATOM   1439  N  NZ  . LYS A 1 181 ? 9.708   -32.997 10.128  1.00 155.31 ? 181 LYS A NZ  1 
ATOM   1440  N  N   . LYS A 1 182 ? 4.655   -26.627 10.710  1.00 108.32 ? 182 LYS A N   1 
ATOM   1441  C  CA  . LYS A 1 182 ? 4.353   -25.205 10.588  1.00 106.66 ? 182 LYS A CA  1 
ATOM   1442  C  C   . LYS A 1 182 ? 3.438   -24.718 11.718  1.00 108.03 ? 182 LYS A C   1 
ATOM   1443  O  O   . LYS A 1 182 ? 3.717   -23.690 12.313  1.00 105.96 ? 182 LYS A O   1 
ATOM   1444  C  CB  . LYS A 1 182 ? 3.769   -24.864 9.194   1.00 109.34 ? 182 LYS A CB  1 
ATOM   1445  C  CG  . LYS A 1 182 ? 2.437   -25.552 8.849   1.00 122.06 ? 182 LYS A CG  1 
ATOM   1446  C  CD  . LYS A 1 182 ? 1.930   -25.228 7.444   1.00 131.42 ? 182 LYS A CD  1 
ATOM   1447  C  CE  . LYS A 1 182 ? 2.520   -26.089 6.361   1.00 141.47 ? 182 LYS A CE  1 
ATOM   1448  N  NZ  . LYS A 1 182 ? 1.779   -25.906 5.085   1.00 152.41 ? 182 LYS A NZ  1 
ATOM   1449  N  N   . PHE A 1 183 ? 2.387   -25.486 12.038  1.00 103.85 ? 183 PHE A N   1 
ATOM   1450  C  CA  . PHE A 1 183 ? 1.382   -25.147 13.048  1.00 102.12 ? 183 PHE A CA  1 
ATOM   1451  C  C   . PHE A 1 183 ? 1.710   -25.580 14.465  1.00 104.45 ? 183 PHE A C   1 
ATOM   1452  O  O   . PHE A 1 183 ? 0.994   -25.206 15.392  1.00 102.48 ? 183 PHE A O   1 
ATOM   1453  C  CB  . PHE A 1 183 ? 0.029   -25.774 12.664  1.00 104.23 ? 183 PHE A CB  1 
ATOM   1454  C  CG  . PHE A 1 183 ? -0.595  -25.267 11.389  1.00 106.59 ? 183 PHE A CG  1 
ATOM   1455  C  CD1 . PHE A 1 183 ? -0.467  -23.932 11.015  1.00 109.63 ? 183 PHE A CD1 1 
ATOM   1456  C  CD2 . PHE A 1 183 ? -1.344  -26.116 10.577  1.00 110.01 ? 183 PHE A CD2 1 
ATOM   1457  C  CE1 . PHE A 1 183 ? -1.061  -23.462 9.853   1.00 111.15 ? 183 PHE A CE1 1 
ATOM   1458  C  CE2 . PHE A 1 183 ? -1.961  -25.636 9.424   1.00 113.45 ? 183 PHE A CE2 1 
ATOM   1459  C  CZ  . PHE A 1 183 ? -1.791  -24.319 9.058   1.00 111.30 ? 183 PHE A CZ  1 
ATOM   1460  N  N   . LEU A 1 184 ? 2.749   -26.389 14.639  1.00 101.19 ? 184 LEU A N   1 
ATOM   1461  C  CA  . LEU A 1 184 ? 3.062   -26.961 15.935  1.00 100.38 ? 184 LEU A CA  1 
ATOM   1462  C  C   . LEU A 1 184 ? 4.291   -26.362 16.629  1.00 103.50 ? 184 LEU A C   1 
ATOM   1463  O  O   . LEU A 1 184 ? 5.325   -26.121 15.999  1.00 104.07 ? 184 LEU A O   1 
ATOM   1464  C  CB  . LEU A 1 184 ? 3.196   -28.476 15.716  1.00 101.48 ? 184 LEU A CB  1 
ATOM   1465  C  CG  . LEU A 1 184 ? 3.447   -29.428 16.855  1.00 106.05 ? 184 LEU A CG  1 
ATOM   1466  C  CD1 . LEU A 1 184 ? 2.678   -30.666 16.643  1.00 106.94 ? 184 LEU A CD1 1 
ATOM   1467  C  CD2 . LEU A 1 184 ? 4.843   -29.821 16.838  1.00 108.93 ? 184 LEU A CD2 1 
ATOM   1468  N  N   . ILE A 1 185 ? 4.148   -26.136 17.945  1.00 98.12  ? 185 ILE A N   1 
ATOM   1469  C  CA  . ILE A 1 185 ? 5.207   -25.714 18.855  1.00 97.60  ? 185 ILE A CA  1 
ATOM   1470  C  C   . ILE A 1 185 ? 5.644   -27.073 19.418  1.00 102.13 ? 185 ILE A C   1 
ATOM   1471  O  O   . ILE A 1 185 ? 4.954   -27.629 20.280  1.00 101.59 ? 185 ILE A O   1 
ATOM   1472  C  CB  . ILE A 1 185 ? 4.718   -24.748 19.996  1.00 99.25  ? 185 ILE A CB  1 
ATOM   1473  C  CG1 . ILE A 1 185 ? 4.069   -23.469 19.442  1.00 98.86  ? 185 ILE A CG1 1 
ATOM   1474  C  CG2 . ILE A 1 185 ? 5.861   -24.404 20.978  1.00 98.89  ? 185 ILE A CG2 1 
ATOM   1475  C  CD1 . ILE A 1 185 ? 3.422   -22.513 20.506  1.00 104.61 ? 185 ILE A CD1 1 
ATOM   1476  N  N   . ASP A 1 186 ? 6.733   -27.639 18.878  1.00 99.23  ? 186 ASP A N   1 
ATOM   1477  C  CA  . ASP A 1 186 ? 7.212   -28.950 19.311  1.00 99.45  ? 186 ASP A CA  1 
ATOM   1478  C  C   . ASP A 1 186 ? 7.966   -28.841 20.627  1.00 101.46 ? 186 ASP A C   1 
ATOM   1479  O  O   . ASP A 1 186 ? 8.989   -28.160 20.693  1.00 101.05 ? 186 ASP A O   1 
ATOM   1480  C  CB  . ASP A 1 186 ? 8.089   -29.596 18.222  1.00 102.85 ? 186 ASP A CB  1 
ATOM   1481  C  CG  . ASP A 1 186 ? 8.115   -31.118 18.215  1.00 114.70 ? 186 ASP A CG  1 
ATOM   1482  O  OD1 . ASP A 1 186 ? 8.032   -31.724 19.310  1.00 114.96 ? 186 ASP A OD1 1 
ATOM   1483  O  OD2 . ASP A 1 186 ? 8.276   -31.702 17.121  1.00 122.81 ? 186 ASP A OD2 1 
ATOM   1484  N  N   . ILE A 1 187 ? 7.447   -29.505 21.678  1.00 97.29  ? 187 ILE A N   1 
ATOM   1485  C  CA  . ILE A 1 187 ? 8.052   -29.507 23.013  1.00 96.59  ? 187 ILE A CA  1 
ATOM   1486  C  C   . ILE A 1 187 ? 9.396   -30.261 22.986  1.00 99.55  ? 187 ILE A C   1 
ATOM   1487  O  O   . ILE A 1 187 ? 10.373  -29.803 23.578  1.00 98.26  ? 187 ILE A O   1 
ATOM   1488  C  CB  . ILE A 1 187 ? 7.071   -30.015 24.122  1.00 99.52  ? 187 ILE A CB  1 
ATOM   1489  C  CG1 . ILE A 1 187 ? 5.650   -29.385 23.974  1.00 99.17  ? 187 ILE A CG1 1 
ATOM   1490  C  CG2 . ILE A 1 187 ? 7.651   -29.755 25.527  1.00 99.56  ? 187 ILE A CG2 1 
ATOM   1491  C  CD1 . ILE A 1 187 ? 4.533   -29.941 24.918  1.00 105.23 ? 187 ILE A CD1 1 
ATOM   1492  N  N   . ASN A 1 188 ? 9.445   -31.378 22.243  1.00 97.12  ? 188 ASN A N   1 
ATOM   1493  C  CA  . ASN A 1 188 ? 10.623  -32.237 22.080  1.00 97.89  ? 188 ASN A CA  1 
ATOM   1494  C  C   . ASN A 1 188 ? 11.760  -31.552 21.309  1.00 102.53 ? 188 ASN A C   1 
ATOM   1495  O  O   . ASN A 1 188 ? 12.926  -31.724 21.676  1.00 102.50 ? 188 ASN A O   1 
ATOM   1496  C  CB  . ASN A 1 188 ? 10.238  -33.552 21.394  1.00 96.92  ? 188 ASN A CB  1 
ATOM   1497  C  CG  . ASN A 1 188 ? 9.048   -34.244 22.005  1.00 110.23 ? 188 ASN A CG  1 
ATOM   1498  O  OD1 . ASN A 1 188 ? 9.134   -34.851 23.076  1.00 103.96 ? 188 ASN A OD1 1 
ATOM   1499  N  ND2 . ASN A 1 188 ? 7.912   -34.173 21.327  1.00 98.96  ? 188 ASN A ND2 1 
ATOM   1500  N  N   . LYS A 1 189 ? 11.420  -30.793 20.239  1.00 98.80  ? 189 LYS A N   1 
ATOM   1501  C  CA  . LYS A 1 189 ? 12.394  -30.082 19.401  1.00 99.07  ? 189 LYS A CA  1 
ATOM   1502  C  C   . LYS A 1 189 ? 12.929  -28.809 20.060  1.00 102.54 ? 189 LYS A C   1 
ATOM   1503  O  O   . LYS A 1 189 ? 14.042  -28.390 19.745  1.00 102.53 ? 189 LYS A O   1 
ATOM   1504  C  CB  . LYS A 1 189 ? 11.807  -29.726 18.021  1.00 102.16 ? 189 LYS A CB  1 
ATOM   1505  C  CG  . LYS A 1 189 ? 11.549  -30.903 17.073  1.00 118.44 ? 189 LYS A CG  1 
ATOM   1506  C  CD  . LYS A 1 189 ? 11.470  -30.489 15.581  1.00 129.50 ? 189 LYS A CD  1 
ATOM   1507  C  CE  . LYS A 1 189 ? 10.224  -29.728 15.150  1.00 141.75 ? 189 LYS A CE  1 
ATOM   1508  N  NZ  . LYS A 1 189 ? 10.292  -28.274 15.476  1.00 150.16 ? 189 LYS A NZ  1 
ATOM   1509  N  N   . LEU A 1 190 ? 12.134  -28.176 20.941  1.00 98.11  ? 190 LEU A N   1 
ATOM   1510  C  CA  . LEU A 1 190 ? 12.507  -26.913 21.584  0.52 97.06  ? 190 LEU A CA  1 
ATOM   1511  C  C   . LEU A 1 190 ? 13.134  -27.054 22.969  1.00 101.15 ? 190 LEU A C   1 
ATOM   1512  O  O   . LEU A 1 190 ? 14.011  -26.257 23.320  1.00 100.20 ? 190 LEU A O   1 
ATOM   1513  C  CB  . LEU A 1 190 ? 11.301  -25.969 21.656  1.00 95.89  ? 190 LEU A CB  1 
ATOM   1514  C  CG  . LEU A 1 190 ? 10.961  -25.142 20.422  1.00 100.66 ? 190 LEU A CG  1 
ATOM   1515  C  CD1 . LEU A 1 190 ? 9.554   -24.728 20.479  1.00 99.97  ? 190 LEU A CD1 1 
ATOM   1516  C  CD2 . LEU A 1 190 ? 11.955  -24.011 20.183  1.00 103.33 ? 190 LEU A CD2 1 
ATOM   1517  N  N   . PHE A 1 191 ? 12.678  -28.042 23.758  1.00 98.14  ? 191 PHE A N   1 
ATOM   1518  C  CA  . PHE A 1 191 ? 13.154  -28.266 25.124  1.00 98.02  ? 191 PHE A CA  1 
ATOM   1519  C  C   . PHE A 1 191 ? 14.080  -29.473 25.281  1.00 103.63 ? 191 PHE A C   1 
ATOM   1520  O  O   . PHE A 1 191 ? 13.860  -30.497 24.623  1.00 104.27 ? 191 PHE A O   1 
ATOM   1521  C  CB  . PHE A 1 191 ? 11.963  -28.437 26.084  1.00 99.14  ? 191 PHE A CB  1 
ATOM   1522  C  CG  . PHE A 1 191 ? 11.211  -27.167 26.405  1.00 99.49  ? 191 PHE A CG  1 
ATOM   1523  C  CD1 . PHE A 1 191 ? 10.117  -26.777 25.647  1.00 102.08 ? 191 PHE A CD1 1 
ATOM   1524  C  CD2 . PHE A 1 191 ? 11.577  -26.377 27.485  1.00 100.84 ? 191 PHE A CD2 1 
ATOM   1525  C  CE1 . PHE A 1 191 ? 9.415   -25.607 25.954  1.00 101.87 ? 191 PHE A CE1 1 
ATOM   1526  C  CE2 . PHE A 1 191 ? 10.878  -25.203 27.787  1.00 102.58 ? 191 PHE A CE2 1 
ATOM   1527  C  CZ  . PHE A 1 191 ? 9.805   -24.822 27.017  1.00 100.21 ? 191 PHE A CZ  1 
ATOM   1528  N  N   . PRO A 1 192 ? 15.064  -29.411 26.220  1.00 100.00 ? 192 PRO A N   1 
ATOM   1529  C  CA  . PRO A 1 192 ? 15.916  -30.580 26.478  1.00 101.05 ? 192 PRO A CA  1 
ATOM   1530  C  C   . PRO A 1 192 ? 15.071  -31.751 26.973  1.00 105.63 ? 192 PRO A C   1 
ATOM   1531  O  O   . PRO A 1 192 ? 13.994  -31.537 27.527  1.00 104.30 ? 192 PRO A O   1 
ATOM   1532  C  CB  . PRO A 1 192 ? 16.865  -30.091 27.582  1.00 102.43 ? 192 PRO A CB  1 
ATOM   1533  C  CG  . PRO A 1 192 ? 16.828  -28.628 27.519  1.00 105.76 ? 192 PRO A CG  1 
ATOM   1534  C  CD  . PRO A 1 192 ? 15.439  -28.289 27.104  1.00 100.40 ? 192 PRO A CD  1 
ATOM   1535  N  N   . GLU A 1 193 ? 15.565  -32.977 26.760  1.00 103.91 ? 193 GLU A N   1 
ATOM   1536  C  CA  . GLU A 1 193 ? 14.951  -34.272 27.115  1.00 104.60 ? 193 GLU A CA  1 
ATOM   1537  C  C   . GLU A 1 193 ? 14.215  -34.305 28.460  1.00 107.73 ? 193 GLU A C   1 
ATOM   1538  O  O   . GLU A 1 193 ? 13.029  -34.648 28.486  1.00 107.14 ? 193 GLU A O   1 
ATOM   1539  C  CB  . GLU A 1 193 ? 16.001  -35.390 27.143  1.00 107.68 ? 193 GLU A CB  1 
ATOM   1540  C  CG  . GLU A 1 193 ? 16.569  -35.809 25.805  1.00 120.53 ? 193 GLU A CG  1 
ATOM   1541  C  CD  . GLU A 1 193 ? 17.564  -36.957 25.826  1.00 144.20 ? 193 GLU A CD  1 
ATOM   1542  O  OE1 . GLU A 1 193 ? 17.815  -37.500 24.729  1.00 143.39 ? 193 GLU A OE1 1 
ATOM   1543  O  OE2 . GLU A 1 193 ? 18.096  -37.318 26.904  1.00 138.59 ? 193 GLU A OE2 1 
ATOM   1544  N  N   . GLU A 1 194 ? 14.939  -34.000 29.579  1.00 103.75 ? 194 GLU A N   1 
ATOM   1545  C  CA  . GLU A 1 194 ? 14.432  -33.973 30.966  1.00 102.80 ? 194 GLU A CA  1 
ATOM   1546  C  C   . GLU A 1 194 ? 13.271  -32.995 31.096  1.00 103.72 ? 194 GLU A C   1 
ATOM   1547  O  O   . GLU A 1 194 ? 12.218  -33.354 31.636  1.00 102.91 ? 194 GLU A O   1 
ATOM   1548  C  CB  . GLU A 1 194 ? 15.560  -33.571 31.960  1.00 104.42 ? 194 GLU A CB  1 
ATOM   1549  C  CG  . GLU A 1 194 ? 15.151  -33.420 33.430  1.00 117.52 ? 194 GLU A CG  1 
ATOM   1550  C  CD  . GLU A 1 194 ? 14.523  -32.105 33.878  1.00 141.70 ? 194 GLU A CD  1 
ATOM   1551  O  OE1 . GLU A 1 194 ? 15.243  -31.080 33.934  1.00 139.85 ? 194 GLU A OE1 1 
ATOM   1552  O  OE2 . GLU A 1 194 ? 13.316  -32.111 34.215  1.00 134.84 ? 194 GLU A OE2 1 
ATOM   1553  N  N   . GLN A 1 195 ? 13.509  -31.739 30.661  1.00 97.96  ? 195 GLN A N   1 
ATOM   1554  C  CA  . GLN A 1 195 ? 12.563  -30.635 30.749  1.00 95.80  ? 195 GLN A CA  1 
ATOM   1555  C  C   . GLN A 1 195 ? 11.294  -30.911 29.958  1.00 98.63  ? 195 GLN A C   1 
ATOM   1556  O  O   . GLN A 1 195 ? 10.203  -30.713 30.497  1.00 97.51  ? 195 GLN A O   1 
ATOM   1557  C  CB  . GLN A 1 195 ? 13.222  -29.316 30.317  1.00 96.45  ? 195 GLN A CB  1 
ATOM   1558  C  CG  . GLN A 1 195 ? 14.204  -28.740 31.354  1.00 104.04 ? 195 GLN A CG  1 
ATOM   1559  C  CD  . GLN A 1 195 ? 14.876  -27.470 30.879  1.00 116.99 ? 195 GLN A CD  1 
ATOM   1560  O  OE1 . GLN A 1 195 ? 14.771  -27.057 29.737  1.00 109.04 ? 195 GLN A OE1 1 
ATOM   1561  N  NE2 . GLN A 1 195 ? 15.387  -26.675 31.795  1.00 110.88 ? 195 GLN A NE2 1 
ATOM   1562  N  N   . ALA A 1 196 ? 11.436  -31.424 28.707  1.00 95.09  ? 196 ALA A N   1 
ATOM   1563  C  CA  . ALA A 1 196 ? 10.329  -31.793 27.813  1.00 94.51  ? 196 ALA A CA  1 
ATOM   1564  C  C   . ALA A 1 196 ? 9.468   -32.904 28.424  1.00 97.56  ? 196 ALA A C   1 
ATOM   1565  O  O   . ALA A 1 196 ? 8.252   -32.906 28.243  1.00 96.55  ? 196 ALA A O   1 
ATOM   1566  C  CB  . ALA A 1 196 ? 10.868  -32.228 26.458  1.00 96.33  ? 196 ALA A CB  1 
ATOM   1567  N  N   . GLU A 1 197 ? 10.104  -33.827 29.171  1.00 94.45  ? 197 GLU A N   1 
ATOM   1568  C  CA  . GLU A 1 197 ? 9.446   -34.941 29.857  1.00 94.58  ? 197 GLU A CA  1 
ATOM   1569  C  C   . GLU A 1 197 ? 8.681   -34.432 31.085  1.00 96.26  ? 197 GLU A C   1 
ATOM   1570  O  O   . GLU A 1 197 ? 7.557   -34.874 31.319  1.00 95.55  ? 197 GLU A O   1 
ATOM   1571  C  CB  . GLU A 1 197 ? 10.477  -36.042 30.214  1.00 97.42  ? 197 GLU A CB  1 
ATOM   1572  C  CG  . GLU A 1 197 ? 9.941   -37.244 30.985  1.00 111.70 ? 197 GLU A CG  1 
ATOM   1573  C  CD  . GLU A 1 197 ? 10.681  -38.576 30.942  1.00 144.40 ? 197 GLU A CD  1 
ATOM   1574  O  OE1 . GLU A 1 197 ? 10.171  -39.527 31.577  1.00 148.39 ? 197 GLU A OE1 1 
ATOM   1575  O  OE2 . GLU A 1 197 ? 11.747  -38.691 30.289  1.00 141.29 ? 197 GLU A OE2 1 
ATOM   1576  N  N   . GLN A 1 198 ? 9.279   -33.481 31.843  1.00 90.82  ? 198 GLN A N   1 
ATOM   1577  C  CA  . GLN A 1 198 ? 8.658   -32.872 33.021  1.00 88.77  ? 198 GLN A CA  1 
ATOM   1578  C  C   . GLN A 1 198 ? 7.443   -32.042 32.589  1.00 89.88  ? 198 GLN A C   1 
ATOM   1579  O  O   . GLN A 1 198 ? 6.401   -32.118 33.242  1.00 88.81  ? 198 GLN A O   1 
ATOM   1580  C  CB  . GLN A 1 198 ? 9.671   -32.011 33.805  1.00 89.60  ? 198 GLN A CB  1 
ATOM   1581  C  CG  . GLN A 1 198 ? 9.154   -31.525 35.174  1.00 102.08 ? 198 GLN A CG  1 
ATOM   1582  C  CD  . GLN A 1 198 ? 10.136  -30.693 35.981  1.00 114.35 ? 198 GLN A CD  1 
ATOM   1583  O  OE1 . GLN A 1 198 ? 11.345  -30.664 35.723  1.00 111.16 ? 198 GLN A OE1 1 
ATOM   1584  N  NE2 . GLN A 1 198 ? 9.634   -30.027 37.014  1.00 97.86  ? 198 GLN A NE2 1 
ATOM   1585  N  N   . LEU A 1 199 ? 7.570   -31.287 31.470  1.00 84.95  ? 199 LEU A N   1 
ATOM   1586  C  CA  . LEU A 1 199 ? 6.490   -30.459 30.924  1.00 83.42  ? 199 LEU A CA  1 
ATOM   1587  C  C   . LEU A 1 199 ? 5.305   -31.308 30.477  1.00 86.89  ? 199 LEU A C   1 
ATOM   1588  O  O   . LEU A 1 199 ? 4.191   -31.047 30.926  1.00 85.24  ? 199 LEU A O   1 
ATOM   1589  C  CB  . LEU A 1 199 ? 6.968   -29.552 29.774  1.00 83.17  ? 199 LEU A CB  1 
ATOM   1590  C  CG  . LEU A 1 199 ? 7.929   -28.404 30.101  1.00 87.09  ? 199 LEU A CG  1 
ATOM   1591  C  CD1 . LEU A 1 199 ? 8.432   -27.768 28.836  1.00 87.34  ? 199 LEU A CD1 1 
ATOM   1592  C  CD2 . LEU A 1 199 ? 7.283   -27.343 30.975  1.00 87.90  ? 199 LEU A CD2 1 
ATOM   1593  N  N   . LYS A 1 200 ? 5.549   -32.350 29.641  1.00 84.32  ? 200 LYS A N   1 
ATOM   1594  C  CA  . LYS A 1 200 ? 4.512   -33.268 29.148  1.00 84.54  ? 200 LYS A CA  1 
ATOM   1595  C  C   . LYS A 1 200 ? 3.833   -34.037 30.286  1.00 88.68  ? 200 LYS A C   1 
ATOM   1596  O  O   . LYS A 1 200 ? 2.650   -34.363 30.175  1.00 88.14  ? 200 LYS A O   1 
ATOM   1597  C  CB  . LYS A 1 200 ? 5.072   -34.245 28.109  1.00 88.40  ? 200 LYS A CB  1 
ATOM   1598  C  CG  . LYS A 1 200 ? 5.361   -33.632 26.740  1.00 99.66  ? 200 LYS A CG  1 
ATOM   1599  C  CD  . LYS A 1 200 ? 5.758   -34.697 25.710  1.00 108.69 ? 200 LYS A CD  1 
ATOM   1600  C  CE  . LYS A 1 200 ? 7.102   -35.358 25.972  1.00 121.14 ? 200 LYS A CE  1 
ATOM   1601  N  NZ  . LYS A 1 200 ? 7.328   -36.524 25.074  1.00 132.23 ? 200 LYS A NZ  1 
ATOM   1602  N  N   . ALA A 1 201 ? 4.581   -34.315 31.378  1.00 85.48  ? 201 ALA A N   1 
ATOM   1603  C  CA  . ALA A 1 201 ? 4.069   -34.983 32.577  1.00 85.37  ? 201 ALA A CA  1 
ATOM   1604  C  C   . ALA A 1 201 ? 3.115   -34.047 33.330  1.00 87.78  ? 201 ALA A C   1 
ATOM   1605  O  O   . ALA A 1 201 ? 2.134   -34.513 33.913  1.00 87.32  ? 201 ALA A O   1 
ATOM   1606  C  CB  . ALA A 1 201 ? 5.219   -35.390 33.484  1.00 86.72  ? 201 ALA A CB  1 
ATOM   1607  N  N   . ALA A 1 202 ? 3.406   -32.729 33.305  1.00 82.88  ? 202 ALA A N   1 
ATOM   1608  C  CA  . ALA A 1 202 ? 2.591   -31.703 33.952  1.00 81.48  ? 202 ALA A CA  1 
ATOM   1609  C  C   . ALA A 1 202 ? 1.371   -31.349 33.111  1.00 83.87  ? 202 ALA A C   1 
ATOM   1610  O  O   . ALA A 1 202 ? 0.287   -31.184 33.670  1.00 83.20  ? 202 ALA A O   1 
ATOM   1611  C  CB  . ALA A 1 202 ? 3.420   -30.462 34.213  1.00 81.54  ? 202 ALA A CB  1 
ATOM   1612  N  N   . ILE A 1 203 ? 1.546   -31.233 31.773  1.00 79.94  ? 203 ILE A N   1 
ATOM   1613  C  CA  . ILE A 1 203 ? 0.479   -30.905 30.819  1.00 79.64  ? 203 ILE A CA  1 
ATOM   1614  C  C   . ILE A 1 203 ? -0.497  -32.080 30.691  1.00 84.80  ? 203 ILE A C   1 
ATOM   1615  O  O   . ILE A 1 203 ? -1.709  -31.881 30.780  1.00 83.77  ? 203 ILE A O   1 
ATOM   1616  C  CB  . ILE A 1 203 ? 1.039   -30.450 29.426  1.00 82.23  ? 203 ILE A CB  1 
ATOM   1617  C  CG1 . ILE A 1 203 ? 1.918   -29.180 29.539  1.00 81.15  ? 203 ILE A CG1 1 
ATOM   1618  C  CG2 . ILE A 1 203 ? -0.087  -30.246 28.398  1.00 80.64  ? 203 ILE A CG2 1 
ATOM   1619  C  CD1 . ILE A 1 203 ? 2.927   -28.975 28.378  1.00 88.70  ? 203 ILE A CD1 1 
ATOM   1620  N  N   . GLY A 1 204 ? 0.042   -33.279 30.480  1.00 83.21  ? 204 GLY A N   1 
ATOM   1621  C  CA  . GLY A 1 204 ? -0.751  -34.483 30.279  1.00 84.61  ? 204 GLY A CA  1 
ATOM   1622  C  C   . GLY A 1 204 ? -1.253  -34.568 28.852  1.00 90.33  ? 204 GLY A C   1 
ATOM   1623  O  O   . GLY A 1 204 ? -0.842  -33.776 27.999  1.00 89.35  ? 204 GLY A O   1 
ATOM   1624  N  N   . LYS A 1 205 ? -2.161  -35.511 28.577  1.00 88.64  ? 205 LYS A N   1 
ATOM   1625  C  CA  . LYS A 1 205 ? -2.713  -35.691 27.232  1.00 89.29  ? 205 LYS A CA  1 
ATOM   1626  C  C   . LYS A 1 205 ? -3.819  -34.666 26.952  1.00 92.80  ? 205 LYS A C   1 
ATOM   1627  O  O   . LYS A 1 205 ? -4.996  -35.014 26.809  1.00 92.72  ? 205 LYS A O   1 
ATOM   1628  C  CB  . LYS A 1 205 ? -3.137  -37.154 26.990  1.00 93.35  ? 205 LYS A CB  1 
ATOM   1629  C  CG  . LYS A 1 205 ? -1.935  -38.091 26.867  1.00 107.08 ? 205 LYS A CG  1 
ATOM   1630  C  CD  . LYS A 1 205 ? -2.314  -39.561 26.822  1.00 117.69 ? 205 LYS A CD  1 
ATOM   1631  C  CE  . LYS A 1 205 ? -1.086  -40.439 26.876  1.00 131.89 ? 205 LYS A CE  1 
ATOM   1632  N  NZ  . LYS A 1 205 ? -1.371  -41.827 26.407  1.00 142.66 ? 205 LYS A NZ  1 
ATOM   1633  N  N   . ARG A 1 206 ? -3.416  -33.385 26.894  1.00 88.57  ? 206 ARG A N   1 
ATOM   1634  C  CA  . ARG A 1 206 ? -4.304  -32.253 26.653  1.00 87.68  ? 206 ARG A CA  1 
ATOM   1635  C  C   . ARG A 1 206 ? -3.746  -31.356 25.540  1.00 91.48  ? 206 ARG A C   1 
ATOM   1636  O  O   . ARG A 1 206 ? -2.554  -31.025 25.550  1.00 91.21  ? 206 ARG A O   1 
ATOM   1637  C  CB  . ARG A 1 206 ? -4.563  -31.475 27.957  1.00 87.04  ? 206 ARG A CB  1 
ATOM   1638  C  CG  . ARG A 1 206 ? -5.460  -32.210 28.938  1.00 98.32  ? 206 ARG A CG  1 
ATOM   1639  C  CD  . ARG A 1 206 ? -5.514  -31.513 30.273  1.00 112.25 ? 206 ARG A CD  1 
ATOM   1640  N  NE  . ARG A 1 206 ? -6.303  -32.278 31.229  1.00 124.01 ? 206 ARG A NE  1 
ATOM   1641  C  CZ  . ARG A 1 206 ? -6.667  -31.853 32.424  1.00 138.56 ? 206 ARG A CZ  1 
ATOM   1642  N  NH1 . ARG A 1 206 ? -6.315  -30.636 32.843  1.00 123.64 ? 206 ARG A NH1 1 
ATOM   1643  N  NH2 . ARG A 1 206 ? -7.391  -32.624 33.226  1.00 126.21 ? 206 ARG A NH2 1 
ATOM   1644  N  N   . THR A 1 207 ? -4.606  -31.015 24.552  1.00 88.21  ? 207 THR A N   1 
ATOM   1645  C  CA  . THR A 1 207 ? -4.236  -30.194 23.391  1.00 87.83  ? 207 THR A CA  1 
ATOM   1646  C  C   . THR A 1 207 ? -4.641  -28.731 23.603  1.00 88.32  ? 207 THR A C   1 
ATOM   1647  O  O   . THR A 1 207 ? -5.807  -28.446 23.890  1.00 86.71  ? 207 THR A O   1 
ATOM   1648  C  CB  . THR A 1 207 ? -4.779  -30.791 22.065  1.00 100.08 ? 207 THR A CB  1 
ATOM   1649  O  OG1 . THR A 1 207 ? -6.175  -30.517 21.929  1.00 103.65 ? 207 THR A OG1 1 
ATOM   1650  C  CG2 . THR A 1 207 ? -4.543  -32.286 21.947  1.00 99.96  ? 207 THR A CG2 1 
ATOM   1651  N  N   . TYR A 1 208 ? -3.670  -27.814 23.473  1.00 83.02  ? 208 TYR A N   1 
ATOM   1652  C  CA  . TYR A 1 208 ? -3.868  -26.375 23.657  1.00 80.78  ? 208 TYR A CA  1 
ATOM   1653  C  C   . TYR A 1 208 ? -3.505  -25.568 22.426  1.00 82.62  ? 208 TYR A C   1 
ATOM   1654  O  O   . TYR A 1 208 ? -2.528  -25.873 21.740  1.00 82.45  ? 208 TYR A O   1 
ATOM   1655  C  CB  . TYR A 1 208 ? -3.063  -25.859 24.862  1.00 81.01  ? 208 TYR A CB  1 
ATOM   1656  C  CG  . TYR A 1 208 ? -3.500  -26.428 26.193  1.00 82.24  ? 208 TYR A CG  1 
ATOM   1657  C  CD1 . TYR A 1 208 ? -4.473  -25.793 26.958  1.00 82.81  ? 208 TYR A CD1 1 
ATOM   1658  C  CD2 . TYR A 1 208 ? -2.923  -27.587 26.701  1.00 84.03  ? 208 TYR A CD2 1 
ATOM   1659  C  CE1 . TYR A 1 208 ? -4.889  -26.320 28.181  1.00 84.10  ? 208 TYR A CE1 1 
ATOM   1660  C  CE2 . TYR A 1 208 ? -3.323  -28.119 27.926  1.00 84.93  ? 208 TYR A CE2 1 
ATOM   1661  C  CZ  . TYR A 1 208 ? -4.303  -27.478 28.667  1.00 91.77  ? 208 TYR A CZ  1 
ATOM   1662  O  OH  . TYR A 1 208 ? -4.698  -27.998 29.875  1.00 92.97  ? 208 TYR A OH  1 
ATOM   1663  N  N   . GLN A 1 209 ? -4.280  -24.511 22.172  1.00 77.38  ? 209 GLN A N   1 
ATOM   1664  C  CA  . GLN A 1 209 ? -4.056  -23.572 21.076  1.00 76.81  ? 209 GLN A CA  1 
ATOM   1665  C  C   . GLN A 1 209 ? -3.470  -22.291 21.646  1.00 79.48  ? 209 GLN A C   1 
ATOM   1666  O  O   . GLN A 1 209 ? -3.995  -21.755 22.623  1.00 78.37  ? 209 GLN A O   1 
ATOM   1667  C  CB  . GLN A 1 209 ? -5.378  -23.251 20.361  1.00 77.89  ? 209 GLN A CB  1 
ATOM   1668  C  CG  . GLN A 1 209 ? -5.232  -22.338 19.144  1.00 84.76  ? 209 GLN A CG  1 
ATOM   1669  C  CD  . GLN A 1 209 ? -6.557  -21.832 18.621  1.00 96.68  ? 209 GLN A CD  1 
ATOM   1670  O  OE1 . GLN A 1 209 ? -7.619  -22.437 18.832  1.00 92.11  ? 209 GLN A OE1 1 
ATOM   1671  N  NE2 . GLN A 1 209 ? -6.526  -20.705 17.933  1.00 85.53  ? 209 GLN A NE2 1 
ATOM   1672  N  N   . VAL A 1 210 ? -2.388  -21.803 21.039  1.00 75.35  ? 210 VAL A N   1 
ATOM   1673  C  CA  . VAL A 1 210 ? -1.772  -20.545 21.437  1.00 73.99  ? 210 VAL A CA  1 
ATOM   1674  C  C   . VAL A 1 210 ? -2.066  -19.557 20.322  1.00 76.94  ? 210 VAL A C   1 
ATOM   1675  O  O   . VAL A 1 210 ? -1.585  -19.734 19.205  1.00 77.56  ? 210 VAL A O   1 
ATOM   1676  C  CB  . VAL A 1 210 ? -0.255  -20.662 21.741  1.00 78.10  ? 210 VAL A CB  1 
ATOM   1677  C  CG1 . VAL A 1 210 ? 0.352   -19.289 22.003  1.00 77.42  ? 210 VAL A CG1 1 
ATOM   1678  C  CG2 . VAL A 1 210 ? -0.010  -21.571 22.934  1.00 77.70  ? 210 VAL A CG2 1 
ATOM   1679  N  N   . SER A 1 211 ? -2.881  -18.546 20.612  1.00 72.67  ? 211 SER A N   1 
ATOM   1680  C  CA  . SER A 1 211 ? -3.243  -17.517 19.643  1.00 72.38  ? 211 SER A CA  1 
ATOM   1681  C  C   . SER A 1 211 ? -2.498  -16.236 19.968  1.00 75.87  ? 211 SER A C   1 
ATOM   1682  O  O   . SER A 1 211 ? -2.542  -15.762 21.112  1.00 74.75  ? 211 SER A O   1 
ATOM   1683  C  CB  . SER A 1 211 ? -4.754  -17.270 19.646  1.00 75.22  ? 211 SER A CB  1 
ATOM   1684  O  OG  . SER A 1 211 ? -5.325  -17.838 20.806  1.00 83.41  ? 211 SER A OG  1 
ATOM   1685  N  N   . ARG A 1 212 ? -1.798  -15.694 18.966  1.00 72.49  ? 212 ARG A N   1 
ATOM   1686  C  CA  . ARG A 1 212 ? -1.114  -14.421 19.098  1.00 71.90  ? 212 ARG A CA  1 
ATOM   1687  C  C   . ARG A 1 212 ? -1.811  -13.414 18.201  1.00 76.52  ? 212 ARG A C   1 
ATOM   1688  O  O   . ARG A 1 212 ? -1.742  -13.509 16.978  1.00 76.69  ? 212 ARG A O   1 
ATOM   1689  C  CB  . ARG A 1 212 ? 0.386   -14.544 18.820  1.00 71.75  ? 212 ARG A CB  1 
ATOM   1690  C  CG  . ARG A 1 212 ? 1.216   -14.489 20.092  1.00 79.21  ? 212 ARG A CG  1 
ATOM   1691  C  CD  . ARG A 1 212 ? 1.428   -15.864 20.685  1.00 80.90  ? 212 ARG A CD  1 
ATOM   1692  N  NE  . ARG A 1 212 ? 2.405   -15.839 21.770  1.00 84.32  ? 212 ARG A NE  1 
ATOM   1693  C  CZ  . ARG A 1 212 ? 3.189   -16.862 22.095  1.00 97.04  ? 212 ARG A CZ  1 
ATOM   1694  N  NH1 . ARG A 1 212 ? 4.043   -16.757 23.102  1.00 91.40  ? 212 ARG A NH1 1 
ATOM   1695  N  NH2 . ARG A 1 212 ? 3.139   -17.991 21.402  1.00 74.75  ? 212 ARG A NH2 1 
ATOM   1696  N  N   . VAL A 1 213 ? -2.564  -12.502 18.823  1.00 72.90  ? 213 VAL A N   1 
ATOM   1697  C  CA  . VAL A 1 213 ? -3.364  -11.462 18.157  1.00 73.00  ? 213 VAL A CA  1 
ATOM   1698  C  C   . VAL A 1 213 ? -2.385  -10.373 17.628  1.00 76.96  ? 213 VAL A C   1 
ATOM   1699  O  O   . VAL A 1 213 ? -1.275  -10.276 18.164  1.00 75.80  ? 213 VAL A O   1 
ATOM   1700  C  CB  . VAL A 1 213 ? -4.437  -10.972 19.192  1.00 76.18  ? 213 VAL A CB  1 
ATOM   1701  C  CG1 . VAL A 1 213 ? -5.205  -9.707  18.843  1.00 76.10  ? 213 VAL A CG1 1 
ATOM   1702  C  CG2 . VAL A 1 213 ? -5.397  -12.092 19.583  1.00 75.92  ? 213 VAL A CG2 1 
ATOM   1703  N  N   . PRO A 1 214 ? -2.690  -9.632  16.530  1.00 74.86  ? 214 PRO A N   1 
ATOM   1704  C  CA  . PRO A 1 214 ? -1.720  -8.630  16.040  1.00 75.35  ? 214 PRO A CA  1 
ATOM   1705  C  C   . PRO A 1 214 ? -1.384  -7.571  17.089  1.00 78.74  ? 214 PRO A C   1 
ATOM   1706  O  O   . PRO A 1 214 ? -2.276  -7.142  17.824  1.00 76.76  ? 214 PRO A O   1 
ATOM   1707  C  CB  . PRO A 1 214 ? -2.418  -7.990  14.833  1.00 77.62  ? 214 PRO A CB  1 
ATOM   1708  C  CG  . PRO A 1 214 ? -3.601  -8.803  14.559  1.00 81.93  ? 214 PRO A CG  1 
ATOM   1709  C  CD  . PRO A 1 214 ? -3.934  -9.627  15.730  1.00 76.45  ? 214 PRO A CD  1 
ATOM   1710  N  N   . THR A 1 215 ? -0.094  -7.161  17.155  1.00 75.89  ? 215 THR A N   1 
ATOM   1711  C  CA  . THR A 1 215 ? 0.418   -6.149  18.089  1.00 75.10  ? 215 THR A CA  1 
ATOM   1712  C  C   . THR A 1 215 ? -0.434  -4.874  18.051  1.00 78.41  ? 215 THR A C   1 
ATOM   1713  O  O   . THR A 1 215 ? -0.789  -4.340  19.109  1.00 76.39  ? 215 THR A O   1 
ATOM   1714  C  CB  . THR A 1 215 ? 1.921   -5.900  17.839  1.00 82.10  ? 215 THR A CB  1 
ATOM   1715  O  OG1 . THR A 1 215 ? 2.657   -7.077  18.187  1.00 82.46  ? 215 THR A OG1 1 
ATOM   1716  C  CG2 . THR A 1 215 ? 2.468   -4.723  18.642  1.00 80.62  ? 215 THR A CG2 1 
ATOM   1717  N  N   . LEU A 1 216 ? -0.805  -4.435  16.827  1.00 75.31  ? 216 LEU A N   1 
ATOM   1718  C  CA  . LEU A 1 216 ? -1.626  -3.250  16.565  1.00 75.10  ? 216 LEU A CA  1 
ATOM   1719  C  C   . LEU A 1 216 ? -2.914  -3.199  17.407  1.00 77.24  ? 216 LEU A C   1 
ATOM   1720  O  O   . LEU A 1 216 ? -3.264  -2.122  17.898  1.00 76.77  ? 216 LEU A O   1 
ATOM   1721  C  CB  . LEU A 1 216 ? -1.926  -3.126  15.057  1.00 76.07  ? 216 LEU A CB  1 
ATOM   1722  C  CG  . LEU A 1 216 ? -2.526  -1.806  14.545  1.00 80.63  ? 216 LEU A CG  1 
ATOM   1723  C  CD1 . LEU A 1 216 ? -1.618  -0.622  14.838  1.00 83.29  ? 216 LEU A CD1 1 
ATOM   1724  C  CD2 . LEU A 1 216 ? -2.781  -1.877  13.061  1.00 81.65  ? 216 LEU A CD2 1 
ATOM   1725  N  N   . VAL A 1 217 ? -3.573  -4.362  17.613  1.00 71.69  ? 217 VAL A N   1 
ATOM   1726  C  CA  . VAL A 1 217 ? -4.800  -4.510  18.409  1.00 70.16  ? 217 VAL A CA  1 
ATOM   1727  C  C   . VAL A 1 217 ? -4.584  -4.032  19.858  1.00 71.97  ? 217 VAL A C   1 
ATOM   1728  O  O   . VAL A 1 217 ? -5.283  -3.124  20.305  1.00 71.45  ? 217 VAL A O   1 
ATOM   1729  C  CB  . VAL A 1 217 ? -5.377  -5.954  18.349  1.00 74.17  ? 217 VAL A CB  1 
ATOM   1730  C  CG1 . VAL A 1 217 ? -6.682  -6.047  19.123  1.00 73.41  ? 217 VAL A CG1 1 
ATOM   1731  C  CG2 . VAL A 1 217 ? -5.574  -6.424  16.907  1.00 74.93  ? 217 VAL A CG2 1 
ATOM   1732  N  N   . GLY A 1 218 ? -3.606  -4.625  20.549  1.00 67.45  ? 218 GLY A N   1 
ATOM   1733  C  CA  . GLY A 1 218 ? -3.246  -4.257  21.918  1.00 66.28  ? 218 GLY A CA  1 
ATOM   1734  C  C   . GLY A 1 218 ? -2.777  -2.818  22.045  1.00 69.10  ? 218 GLY A C   1 
ATOM   1735  O  O   . GLY A 1 218 ? -2.917  -2.210  23.107  1.00 68.18  ? 218 GLY A O   1 
ATOM   1736  N  N   . ARG A 1 219 ? -2.238  -2.258  20.947  1.00 65.90  ? 219 ARG A N   1 
ATOM   1737  C  CA  . ARG A 1 219 ? -1.761  -0.876  20.878  1.00 65.72  ? 219 ARG A CA  1 
ATOM   1738  C  C   . ARG A 1 219 ? -2.927  0.126   20.753  1.00 69.32  ? 219 ARG A C   1 
ATOM   1739  O  O   . ARG A 1 219 ? -3.016  1.064   21.549  1.00 68.33  ? 219 ARG A O   1 
ATOM   1740  C  CB  . ARG A 1 219 ? -0.705  -0.701  19.774  1.00 65.53  ? 219 ARG A CB  1 
ATOM   1741  C  CG  . ARG A 1 219 ? 0.590   -1.480  20.057  1.00 69.81  ? 219 ARG A CG  1 
ATOM   1742  C  CD  . ARG A 1 219 ? 1.719   -1.137  19.101  1.00 71.49  ? 219 ARG A CD  1 
ATOM   1743  N  NE  . ARG A 1 219 ? 2.312   0.174   19.377  1.00 76.50  ? 219 ARG A NE  1 
ATOM   1744  C  CZ  . ARG A 1 219 ? 3.265   0.399   20.275  1.00 87.72  ? 219 ARG A CZ  1 
ATOM   1745  N  NH1 . ARG A 1 219 ? 3.738   -0.594  21.016  1.00 73.27  ? 219 ARG A NH1 1 
ATOM   1746  N  NH2 . ARG A 1 219 ? 3.738   1.625   20.455  1.00 73.44  ? 219 ARG A NH2 1 
ATOM   1747  N  N   . VAL A 1 220 ? -3.844  -0.106  19.799  1.00 65.29  ? 220 VAL A N   1 
ATOM   1748  C  CA  . VAL A 1 220 ? -5.037  0.724   19.593  1.00 64.97  ? 220 VAL A CA  1 
ATOM   1749  C  C   . VAL A 1 220 ? -5.982  0.575   20.805  1.00 66.35  ? 220 VAL A C   1 
ATOM   1750  O  O   . VAL A 1 220 ? -6.430  1.574   21.364  1.00 65.95  ? 220 VAL A O   1 
ATOM   1751  C  CB  . VAL A 1 220 ? -5.747  0.371   18.249  1.00 69.78  ? 220 VAL A CB  1 
ATOM   1752  C  CG1 . VAL A 1 220 ? -7.088  1.090   18.109  1.00 69.83  ? 220 VAL A CG1 1 
ATOM   1753  C  CG2 . VAL A 1 220 ? -4.852  0.683   17.059  1.00 70.63  ? 220 VAL A CG2 1 
ATOM   1754  N  N   . CYS A 1 221 ? -6.251  -0.678  21.209  1.00 61.21  ? 221 CYS A N   1 
ATOM   1755  C  CA  . CYS A 1 221 ? -7.138  -1.032  22.317  1.00 59.52  ? 221 CYS A CA  1 
ATOM   1756  C  C   . CYS A 1 221 ? -6.363  -1.301  23.621  1.00 62.55  ? 221 CYS A C   1 
ATOM   1757  O  O   . CYS A 1 221 ? -5.520  -0.481  23.997  1.00 62.31  ? 221 CYS A O   1 
ATOM   1758  C  CB  . CYS A 1 221 ? -8.043  -2.199  21.929  1.00 59.23  ? 221 CYS A CB  1 
ATOM   1759  S  SG  . CYS A 1 221 ? -8.952  -1.943  20.381  1.00 63.70  ? 221 CYS A SG  1 
ATOM   1760  N  N   . ASP A 1 222 ? -6.658  -2.427  24.310  1.00 58.03  ? 222 ASP A N   1 
ATOM   1761  C  CA  . ASP A 1 222 ? -6.039  -2.826  25.579  1.00 57.01  ? 222 ASP A CA  1 
ATOM   1762  C  C   . ASP A 1 222 ? -5.856  -4.356  25.653  1.00 60.03  ? 222 ASP A C   1 
ATOM   1763  O  O   . ASP A 1 222 ? -6.269  -5.067  24.736  1.00 59.53  ? 222 ASP A O   1 
ATOM   1764  C  CB  . ASP A 1 222 ? -6.899  -2.319  26.764  1.00 58.18  ? 222 ASP A CB  1 
ATOM   1765  C  CG  . ASP A 1 222 ? -8.213  -3.060  26.993  1.00 70.45  ? 222 ASP A CG  1 
ATOM   1766  O  OD1 . ASP A 1 222 ? -8.859  -3.457  25.996  1.00 72.25  ? 222 ASP A OD1 1 
ATOM   1767  O  OD2 . ASP A 1 222 ? -8.608  -3.214  28.165  1.00 77.55  ? 222 ASP A OD2 1 
ATOM   1768  N  N   . GLY A 1 223 ? -5.277  -4.835  26.757  1.00 56.24  ? 223 GLY A N   1 
ATOM   1769  C  CA  . GLY A 1 223 ? -5.054  -6.257  27.010  1.00 56.19  ? 223 GLY A CA  1 
ATOM   1770  C  C   . GLY A 1 223 ? -6.324  -7.085  27.114  1.00 59.65  ? 223 GLY A C   1 
ATOM   1771  O  O   . GLY A 1 223 ? -6.330  -8.257  26.723  1.00 57.88  ? 223 GLY A O   1 
ATOM   1772  N  N   . GLY A 1 224 ? -7.402  -6.469  27.622  1.00 55.57  ? 224 GLY A N   1 
ATOM   1773  C  CA  . GLY A 1 224 ? -8.713  -7.098  27.776  1.00 54.80  ? 224 GLY A CA  1 
ATOM   1774  C  C   . GLY A 1 224 ? -9.385  -7.486  26.469  1.00 58.33  ? 224 GLY A C   1 
ATOM   1775  O  O   . GLY A 1 224 ? -10.360 -8.242  26.471  1.00 58.21  ? 224 GLY A O   1 
ATOM   1776  N  N   . THR A 1 225 ? -8.861  -6.968  25.348  1.00 55.84  ? 225 THR A N   1 
ATOM   1777  C  CA  . THR A 1 225 ? -9.342  -7.217  23.992  1.00 56.74  ? 225 THR A CA  1 
ATOM   1778  C  C   . THR A 1 225 ? -8.863  -8.585  23.483  1.00 61.98  ? 225 THR A C   1 
ATOM   1779  O  O   . THR A 1 225 ? -9.635  -9.290  22.836  1.00 61.61  ? 225 THR A O   1 
ATOM   1780  C  CB  . THR A 1 225 ? -8.868  -6.068  23.075  1.00 66.09  ? 225 THR A CB  1 
ATOM   1781  O  OG1 . THR A 1 225 ? -9.318  -4.825  23.610  1.00 71.16  ? 225 THR A OG1 1 
ATOM   1782  C  CG2 . THR A 1 225 ? -9.344  -6.204  21.653  1.00 64.04  ? 225 THR A CG2 1 
ATOM   1783  N  N   . ILE A 1 226 ? -7.591  -8.938  23.767  1.00 57.83  ? 226 ILE A N   1 
ATOM   1784  C  CA  . ILE A 1 226 ? -6.876  -10.137 23.313  1.00 57.83  ? 226 ILE A CA  1 
ATOM   1785  C  C   . ILE A 1 226 ? -7.701  -11.442 23.425  1.00 62.32  ? 226 ILE A C   1 
ATOM   1786  O  O   . ILE A 1 226 ? -7.945  -12.068 22.390  1.00 62.01  ? 226 ILE A O   1 
ATOM   1787  C  CB  . ILE A 1 226 ? -5.488  -10.260 24.013  1.00 60.57  ? 226 ILE A CB  1 
ATOM   1788  C  CG1 . ILE A 1 226 ? -4.671  -8.916  23.977  1.00 61.31  ? 226 ILE A CG1 1 
ATOM   1789  C  CG2 . ILE A 1 226 ? -4.681  -11.449 23.487  1.00 60.95  ? 226 ILE A CG2 1 
ATOM   1790  C  CD1 . ILE A 1 226 ? -4.481  -8.111  22.627  1.00 67.05  ? 226 ILE A CD1 1 
ATOM   1791  N  N   . ALA A 1 227 ? -8.123  -11.850 24.651  1.00 58.70  ? 227 ALA A N   1 
ATOM   1792  C  CA  . ALA A 1 227 ? -8.903  -13.087 24.847  1.00 58.27  ? 227 ALA A CA  1 
ATOM   1793  C  C   . ALA A 1 227 ? -10.213 -13.071 24.075  1.00 61.65  ? 227 ALA A C   1 
ATOM   1794  O  O   . ALA A 1 227 ? -10.657 -14.117 23.616  1.00 61.25  ? 227 ALA A O   1 
ATOM   1795  C  CB  . ALA A 1 227 ? -9.166  -13.338 26.323  1.00 58.28  ? 227 ALA A CB  1 
ATOM   1796  N  N   . ARG A 1 228 ? -10.811 -11.877 23.907  1.00 58.79  ? 228 ARG A N   1 
ATOM   1797  C  CA  . ARG A 1 228 ? -12.051 -11.680 23.157  1.00 59.09  ? 228 ARG A CA  1 
ATOM   1798  C  C   . ARG A 1 228 ? -11.806 -11.824 21.646  1.00 64.70  ? 228 ARG A C   1 
ATOM   1799  O  O   . ARG A 1 228 ? -12.554 -12.548 20.992  1.00 64.57  ? 228 ARG A O   1 
ATOM   1800  C  CB  . ARG A 1 228 ? -12.704 -10.330 23.496  1.00 57.88  ? 228 ARG A CB  1 
ATOM   1801  C  CG  . ARG A 1 228 ? -13.216 -10.247 24.930  1.00 63.85  ? 228 ARG A CG  1 
ATOM   1802  C  CD  . ARG A 1 228 ? -14.039 -8.996  25.147  1.00 64.78  ? 228 ARG A CD  1 
ATOM   1803  N  NE  . ARG A 1 228 ? -14.699 -8.975  26.453  1.00 65.78  ? 228 ARG A NE  1 
ATOM   1804  C  CZ  . ARG A 1 228 ? -14.217 -8.360  27.532  1.00 73.30  ? 228 ARG A CZ  1 
ATOM   1805  N  NH1 . ARG A 1 228 ? -13.055 -7.723  27.479  1.00 52.04  ? 228 ARG A NH1 1 
ATOM   1806  N  NH2 . ARG A 1 228 ? -14.894 -8.381  28.672  1.00 56.48  ? 228 ARG A NH2 1 
ATOM   1807  N  N   . TRP A 1 229 ? -10.754 -11.149 21.103  1.00 61.82  ? 229 TRP A N   1 
ATOM   1808  C  CA  . TRP A 1 229 ? -10.355 -11.190 19.687  1.00 62.31  ? 229 TRP A CA  1 
ATOM   1809  C  C   . TRP A 1 229 ? -10.108 -12.640 19.258  1.00 66.86  ? 229 TRP A C   1 
ATOM   1810  O  O   . TRP A 1 229 ? -10.623 -13.073 18.224  1.00 67.18  ? 229 TRP A O   1 
ATOM   1811  C  CB  . TRP A 1 229 ? -9.095  -10.314 19.436  1.00 61.11  ? 229 TRP A CB  1 
ATOM   1812  C  CG  . TRP A 1 229 ? -8.710  -10.143 17.987  1.00 63.19  ? 229 TRP A CG  1 
ATOM   1813  C  CD1 . TRP A 1 229 ? -8.142  -11.079 17.172  1.00 66.76  ? 229 TRP A CD1 1 
ATOM   1814  C  CD2 . TRP A 1 229 ? -8.793  -8.940  17.214  1.00 63.39  ? 229 TRP A CD2 1 
ATOM   1815  N  NE1 . TRP A 1 229 ? -7.931  -10.554 15.921  1.00 66.91  ? 229 TRP A NE1 1 
ATOM   1816  C  CE2 . TRP A 1 229 ? -8.320  -9.241  15.918  1.00 68.14  ? 229 TRP A CE2 1 
ATOM   1817  C  CE3 . TRP A 1 229 ? -9.258  -7.638  17.478  1.00 64.47  ? 229 TRP A CE3 1 
ATOM   1818  C  CZ2 . TRP A 1 229 ? -8.292  -8.292  14.891  1.00 68.23  ? 229 TRP A CZ2 1 
ATOM   1819  C  CZ3 . TRP A 1 229 ? -9.241  -6.701  16.456  1.00 66.53  ? 229 TRP A CZ3 1 
ATOM   1820  C  CH2 . TRP A 1 229 ? -8.756  -7.028  15.183  1.00 68.15  ? 229 TRP A CH2 1 
ATOM   1821  N  N   . SER A 1 230 ? -9.345  -13.388 20.073  1.00 63.00  ? 230 SER A N   1 
ATOM   1822  C  CA  . SER A 1 230 ? -9.004  -14.789 19.846  1.00 63.18  ? 230 SER A CA  1 
ATOM   1823  C  C   . SER A 1 230 ? -10.261 -15.652 19.802  1.00 67.63  ? 230 SER A C   1 
ATOM   1824  O  O   . SER A 1 230 ? -10.430 -16.431 18.864  1.00 68.01  ? 230 SER A O   1 
ATOM   1825  C  CB  . SER A 1 230 ? -8.065  -15.278 20.943  1.00 66.18  ? 230 SER A CB  1 
ATOM   1826  O  OG  . SER A 1 230 ? -7.859  -16.678 20.893  1.00 76.30  ? 230 SER A OG  1 
ATOM   1827  N  N   . ALA A 1 231 ? -11.151 -15.485 20.801  1.00 63.47  ? 231 ALA A N   1 
ATOM   1828  C  CA  . ALA A 1 231 ? -12.400 -16.237 20.952  1.00 63.52  ? 231 ALA A CA  1 
ATOM   1829  C  C   . ALA A 1 231 ? -13.353 -16.152 19.759  1.00 68.67  ? 231 ALA A C   1 
ATOM   1830  O  O   . ALA A 1 231 ? -13.930 -17.178 19.384  1.00 68.30  ? 231 ALA A O   1 
ATOM   1831  C  CB  . ALA A 1 231 ? -13.111 -15.812 22.213  1.00 63.18  ? 231 ALA A CB  1 
ATOM   1832  N  N   . MET A 1 232 ? -13.515 -14.939 19.166  1.00 65.69  ? 232 MET A N   1 
ATOM   1833  C  CA  . MET A 1 232 ? -14.396 -14.707 18.017  1.00 66.20  ? 232 MET A CA  1 
ATOM   1834  C  C   . MET A 1 232 ? -13.935 -15.524 16.834  1.00 72.65  ? 232 MET A C   1 
ATOM   1835  O  O   . MET A 1 232 ? -14.725 -16.280 16.270  1.00 72.77  ? 232 MET A O   1 
ATOM   1836  C  CB  . MET A 1 232 ? -14.445 -13.218 17.611  1.00 68.51  ? 232 MET A CB  1 
ATOM   1837  C  CG  . MET A 1 232 ? -14.953 -12.267 18.684  1.00 71.56  ? 232 MET A CG  1 
ATOM   1838  S  SD  . MET A 1 232 ? -16.586 -12.610 19.394  1.00 75.59  ? 232 MET A SD  1 
ATOM   1839  C  CE  . MET A 1 232 ? -16.103 -13.211 21.019  1.00 70.79  ? 232 MET A CE  1 
ATOM   1840  N  N   . GLN A 1 233 ? -12.641 -15.395 16.484  1.00 70.39  ? 233 GLN A N   1 
ATOM   1841  C  CA  . GLN A 1 233 ? -12.020 -16.072 15.348  1.00 71.59  ? 233 GLN A CA  1 
ATOM   1842  C  C   . GLN A 1 233 ? -11.947 -17.579 15.530  1.00 76.79  ? 233 GLN A C   1 
ATOM   1843  O  O   . GLN A 1 233 ? -12.111 -18.299 14.545  1.00 77.09  ? 233 GLN A O   1 
ATOM   1844  C  CB  . GLN A 1 233 ? -10.654 -15.451 15.003  1.00 72.76  ? 233 GLN A CB  1 
ATOM   1845  C  CG  . GLN A 1 233 ? -10.704 -13.940 14.721  1.00 82.46  ? 233 GLN A CG  1 
ATOM   1846  C  CD  . GLN A 1 233 ? -11.890 -13.501 13.884  1.00 93.99  ? 233 GLN A CD  1 
ATOM   1847  O  OE1 . GLN A 1 233 ? -12.974 -13.217 14.404  1.00 86.50  ? 233 GLN A OE1 1 
ATOM   1848  N  NE2 . GLN A 1 233 ? -11.697 -13.401 12.579  1.00 86.96  ? 233 GLN A NE2 1 
ATOM   1849  N  N   . ILE A 1 234 ? -11.746 -18.059 16.786  1.00 73.47  ? 234 ILE A N   1 
ATOM   1850  C  CA  . ILE A 1 234 ? -11.746 -19.491 17.114  1.00 73.91  ? 234 ILE A CA  1 
ATOM   1851  C  C   . ILE A 1 234 ? -13.143 -20.021 16.773  1.00 79.32  ? 234 ILE A C   1 
ATOM   1852  O  O   . ILE A 1 234 ? -13.259 -21.012 16.050  1.00 79.91  ? 234 ILE A O   1 
ATOM   1853  C  CB  . ILE A 1 234 ? -11.348 -19.756 18.603  1.00 75.97  ? 234 ILE A CB  1 
ATOM   1854  C  CG1 . ILE A 1 234 ? -9.815  -19.692 18.785  1.00 75.88  ? 234 ILE A CG1 1 
ATOM   1855  C  CG2 . ILE A 1 234 ? -11.909 -21.099 19.117  1.00 76.55  ? 234 ILE A CG2 1 
ATOM   1856  C  CD1 . ILE A 1 234 ? -9.338  -19.614 20.239  1.00 78.78  ? 234 ILE A CD1 1 
ATOM   1857  N  N   . GLY A 1 235 ? -14.168 -19.302 17.235  1.00 76.22  ? 235 GLY A N   1 
ATOM   1858  C  CA  . GLY A 1 235 ? -15.568 -19.614 16.981  1.00 76.71  ? 235 GLY A CA  1 
ATOM   1859  C  C   . GLY A 1 235 ? -15.901 -19.659 15.502  1.00 83.17  ? 235 GLY A C   1 
ATOM   1860  O  O   . GLY A 1 235 ? -16.631 -20.555 15.066  1.00 83.67  ? 235 GLY A O   1 
ATOM   1861  N  N   . MET A 1 236 ? -15.326 -18.709 14.715  1.00 80.98  ? 236 MET A N   1 
ATOM   1862  C  CA  . MET A 1 236 ? -15.505 -18.600 13.264  1.00 82.24  ? 236 MET A CA  1 
ATOM   1863  C  C   . MET A 1 236 ? -14.866 -19.764 12.517  1.00 88.99  ? 236 MET A C   1 
ATOM   1864  O  O   . MET A 1 236 ? -15.441 -20.271 11.550  1.00 89.61  ? 236 MET A O   1 
ATOM   1865  C  CB  . MET A 1 236 ? -14.926 -17.277 12.718  1.00 84.61  ? 236 MET A CB  1 
ATOM   1866  C  CG  . MET A 1 236 ? -15.702 -16.028 13.103  1.00 88.30  ? 236 MET A CG  1 
ATOM   1867  S  SD  . MET A 1 236 ? -17.504 -16.173 13.206  1.00 93.34  ? 236 MET A SD  1 
ATOM   1868  C  CE  . MET A 1 236 ? -17.901 -16.361 11.555  1.00 90.97  ? 236 MET A CE  1 
ATOM   1869  N  N   . SER A 1 237 ? -13.672 -20.177 12.962  1.00 86.41  ? 237 SER A N   1 
ATOM   1870  C  CA  . SER A 1 237 ? -12.926 -21.270 12.362  1.00 87.18  ? 237 SER A CA  1 
ATOM   1871  C  C   . SER A 1 237 ? -13.624 -22.622 12.549  1.00 92.80  ? 237 SER A C   1 
ATOM   1872  O  O   . SER A 1 237 ? -13.608 -23.427 11.621  1.00 93.75  ? 237 SER A O   1 
ATOM   1873  C  CB  . SER A 1 237 ? -11.507 -21.301 12.908  1.00 90.51  ? 237 SER A CB  1 
ATOM   1874  O  OG  . SER A 1 237 ? -10.811 -20.098 12.632  1.00 99.18  ? 237 SER A OG  1 
ATOM   1875  N  N   . PHE A 1 238 ? -14.268 -22.858 13.714  1.00 89.24  ? 238 PHE A N   1 
ATOM   1876  C  CA  . PHE A 1 238 ? -15.007 -24.103 13.959  1.00 90.20  ? 238 PHE A CA  1 
ATOM   1877  C  C   . PHE A 1 238 ? -16.246 -24.173 13.064  1.00 95.80  ? 238 PHE A C   1 
ATOM   1878  O  O   . PHE A 1 238 ? -16.642 -25.264 12.661  1.00 96.02  ? 238 PHE A O   1 
ATOM   1879  C  CB  . PHE A 1 238 ? -15.387 -24.277 15.444  1.00 91.30  ? 238 PHE A CB  1 
ATOM   1880  C  CG  . PHE A 1 238 ? -14.293 -24.827 16.332  1.00 92.47  ? 238 PHE A CG  1 
ATOM   1881  C  CD1 . PHE A 1 238 ? -13.616 -24.001 17.219  1.00 94.15  ? 238 PHE A CD1 1 
ATOM   1882  C  CD2 . PHE A 1 238 ? -13.954 -26.175 16.295  1.00 95.17  ? 238 PHE A CD2 1 
ATOM   1883  C  CE1 . PHE A 1 238 ? -12.607 -24.510 18.043  1.00 94.64  ? 238 PHE A CE1 1 
ATOM   1884  C  CE2 . PHE A 1 238 ? -12.942 -26.682 17.116  1.00 97.67  ? 238 PHE A CE2 1 
ATOM   1885  C  CZ  . PHE A 1 238 ? -12.273 -25.844 17.983  1.00 94.58  ? 238 PHE A CZ  1 
ATOM   1886  N  N   . ILE A 1 239 ? -16.828 -23.006 12.724  1.00 93.44  ? 239 ILE A N   1 
ATOM   1887  C  CA  . ILE A 1 239 ? -17.993 -22.899 11.840  1.00 94.81  ? 239 ILE A CA  1 
ATOM   1888  C  C   . ILE A 1 239 ? -17.593 -23.252 10.391  1.00 101.87 ? 239 ILE A C   1 
ATOM   1889  O  O   . ILE A 1 239 ? -18.303 -24.005 9.733   1.00 102.19 ? 239 ILE A O   1 
ATOM   1890  C  CB  . ILE A 1 239 ? -18.695 -21.506 11.960  1.00 97.14  ? 239 ILE A CB  1 
ATOM   1891  C  CG1 . ILE A 1 239 ? -19.301 -21.293 13.372  1.00 96.22  ? 239 ILE A CG1 1 
ATOM   1892  C  CG2 . ILE A 1 239 ? -19.770 -21.317 10.878  1.00 98.64  ? 239 ILE A CG2 1 
ATOM   1893  C  CD1 . ILE A 1 239 ? -19.878 -19.839 13.685  1.00 101.41 ? 239 ILE A CD1 1 
ATOM   1894  N  N   . THR A 1 240 ? -16.443 -22.733 9.921   1.00 99.95  ? 240 THR A N   1 
ATOM   1895  C  CA  . THR A 1 240 ? -15.931 -22.943 8.563   1.00 101.44 ? 240 THR A CA  1 
ATOM   1896  C  C   . THR A 1 240 ? -15.266 -24.310 8.380   1.00 107.54 ? 240 THR A C   1 
ATOM   1897  O  O   . THR A 1 240 ? -15.697 -25.060 7.507   1.00 108.06 ? 240 THR A O   1 
ATOM   1898  C  CB  . THR A 1 240 ? -15.021 -21.772 8.156   1.00 108.72 ? 240 THR A CB  1 
ATOM   1899  O  OG1 . THR A 1 240 ? -15.660 -20.559 8.544   1.00 109.81 ? 240 THR A OG1 1 
ATOM   1900  C  CG2 . THR A 1 240 ? -14.751 -21.733 6.660   1.00 107.92 ? 240 THR A CG2 1 
ATOM   1901  N  N   . ALA A 1 241 ? -14.238 -24.636 9.184   1.00 104.63 ? 241 ALA A N   1 
ATOM   1902  C  CA  . ALA A 1 241 ? -13.505 -25.901 9.075   1.00 105.70 ? 241 ALA A CA  1 
ATOM   1903  C  C   . ALA A 1 241 ? -14.319 -27.160 9.411   1.00 111.65 ? 241 ALA A C   1 
ATOM   1904  O  O   . ALA A 1 241 ? -13.845 -28.268 9.148   1.00 111.90 ? 241 ALA A O   1 
ATOM   1905  C  CB  . ALA A 1 241 ? -12.241 -25.851 9.912   1.00 105.69 ? 241 ALA A CB  1 
ATOM   1906  N  N   . TYR A 1 242 ? -15.532 -27.003 9.969   1.00 108.91 ? 242 TYR A N   1 
ATOM   1907  C  CA  . TYR A 1 242 ? -16.393 -28.140 10.296  1.00 109.66 ? 242 TYR A CA  1 
ATOM   1908  C  C   . TYR A 1 242 ? -17.762 -28.057 9.610   1.00 115.26 ? 242 TYR A C   1 
ATOM   1909  O  O   . TYR A 1 242 ? -18.536 -29.016 9.670   1.00 115.13 ? 242 TYR A O   1 
ATOM   1910  C  CB  . TYR A 1 242 ? -16.504 -28.324 11.830  1.00 109.96 ? 242 TYR A CB  1 
ATOM   1911  C  CG  . TYR A 1 242 ? -15.230 -28.845 12.453  1.00 111.74 ? 242 TYR A CG  1 
ATOM   1912  C  CD1 . TYR A 1 242 ? -15.034 -30.207 12.652  1.00 114.40 ? 242 TYR A CD1 1 
ATOM   1913  C  CD2 . TYR A 1 242 ? -14.204 -27.976 12.817  1.00 111.80 ? 242 TYR A CD2 1 
ATOM   1914  C  CE1 . TYR A 1 242 ? -13.853 -30.696 13.206  1.00 115.03 ? 242 TYR A CE1 1 
ATOM   1915  C  CE2 . TYR A 1 242 ? -13.010 -28.455 13.357  1.00 112.64 ? 242 TYR A CE2 1 
ATOM   1916  C  CZ  . TYR A 1 242 ? -12.842 -29.816 13.554  1.00 120.37 ? 242 TYR A CZ  1 
ATOM   1917  O  OH  . TYR A 1 242 ? -11.677 -30.301 14.093  1.00 120.81 ? 242 TYR A OH  1 
ATOM   1918  N  N   . LYS A 1 243 ? -18.029 -26.928 8.933   1.00 113.43 ? 243 LYS A N   1 
ATOM   1919  C  CA  . LYS A 1 243 ? -19.262 -26.599 8.214   1.00 114.44 ? 243 LYS A CA  1 
ATOM   1920  C  C   . LYS A 1 243 ? -20.519 -26.860 9.044   1.00 119.31 ? 243 LYS A C   1 
ATOM   1921  O  O   . LYS A 1 243 ? -21.418 -27.614 8.649   1.00 119.51 ? 243 LYS A O   1 
ATOM   1922  C  CB  . LYS A 1 243 ? -19.308 -27.258 6.836   1.00 118.56 ? 243 LYS A CB  1 
ATOM   1923  C  CG  . LYS A 1 243 ? -18.289 -26.629 5.886   1.00 131.61 ? 243 LYS A CG  1 
ATOM   1924  C  CD  . LYS A 1 243 ? -18.357 -27.207 4.502   1.00 141.96 ? 243 LYS A CD  1 
ATOM   1925  C  CE  . LYS A 1 243 ? -17.552 -28.466 4.401   1.00 151.97 ? 243 LYS A CE  1 
ATOM   1926  N  NZ  . LYS A 1 243 ? -17.466 -28.886 2.979   1.00 161.41 ? 243 LYS A NZ  1 
ATOM   1927  N  N   . LEU A 1 244 ? -20.574 -26.204 10.206  1.00 115.48 ? 244 LEU A N   1 
ATOM   1928  C  CA  . LEU A 1 244 ? -21.723 -26.254 11.102  1.00 115.10 ? 244 LEU A CA  1 
ATOM   1929  C  C   . LEU A 1 244 ? -22.624 -25.095 10.676  1.00 119.59 ? 244 LEU A C   1 
ATOM   1930  O  O   . LEU A 1 244 ? -22.241 -24.312 9.799   1.00 119.27 ? 244 LEU A O   1 
ATOM   1931  C  CB  . LEU A 1 244 ? -21.295 -26.066 12.580  1.00 113.76 ? 244 LEU A CB  1 
ATOM   1932  C  CG  . LEU A 1 244 ? -19.979 -26.691 13.075  1.00 117.86 ? 244 LEU A CG  1 
ATOM   1933  C  CD1 . LEU A 1 244 ? -19.611 -26.138 14.431  1.00 116.34 ? 244 LEU A CD1 1 
ATOM   1934  C  CD2 . LEU A 1 244 ? -20.071 -28.209 13.163  1.00 121.18 ? 244 LEU A CD2 1 
ATOM   1935  N  N   . CYS A 1 245 ? -23.811 -24.982 11.292  1.00 116.89 ? 245 CYS A N   1 
ATOM   1936  C  CA  . CYS A 1 245 ? -24.737 -23.880 11.050  1.00 117.38 ? 245 CYS A CA  1 
ATOM   1937  C  C   . CYS A 1 245 ? -24.048 -22.617 11.556  1.00 121.16 ? 245 CYS A C   1 
ATOM   1938  O  O   . CYS A 1 245 ? -23.426 -22.652 12.625  1.00 120.07 ? 245 CYS A O   1 
ATOM   1939  C  CB  . CYS A 1 245 ? -26.057 -24.116 11.778  1.00 117.76 ? 245 CYS A CB  1 
ATOM   1940  S  SG  . CYS A 1 245 ? -27.257 -22.768 11.603  1.00 121.45 ? 245 CYS A SG  1 
ATOM   1941  N  N   . ALA A 1 246 ? -24.125 -21.524 10.781  1.00 118.21 ? 246 ALA A N   1 
ATOM   1942  C  CA  . ALA A 1 246 ? -23.498 -20.248 11.126  1.00 117.39 ? 246 ALA A CA  1 
ATOM   1943  C  C   . ALA A 1 246 ? -24.264 -19.523 12.256  1.00 120.43 ? 246 ALA A C   1 
ATOM   1944  O  O   . ALA A 1 246 ? -24.738 -18.395 12.083  1.00 120.23 ? 246 ALA A O   1 
ATOM   1945  C  CB  . ALA A 1 246 ? -23.389 -19.376 9.885   1.00 118.88 ? 246 ALA A CB  1 
ATOM   1946  N  N   . GLY A 1 247 ? -24.368 -20.198 13.401  1.00 116.80 ? 247 GLY A N   1 
ATOM   1947  C  CA  . GLY A 1 247 ? -25.058 -19.710 14.584  1.00 115.82 ? 247 GLY A CA  1 
ATOM   1948  C  C   . GLY A 1 247 ? -26.138 -20.643 15.093  1.00 119.04 ? 247 GLY A C   1 
ATOM   1949  O  O   . GLY A 1 247 ? -27.293 -20.544 14.673  1.00 118.78 ? 247 GLY A O   1 
ATOM   1950  N  N   . GLU A 1 248 ? -25.762 -21.552 16.012  1.00 114.79 ? 248 GLU A N   1 
ATOM   1951  C  CA  . GLU A 1 248 ? -26.672 -22.497 16.668  1.00 114.69 ? 248 GLU A CA  1 
ATOM   1952  C  C   . GLU A 1 248 ? -26.312 -22.699 18.154  1.00 117.13 ? 248 GLU A C   1 
ATOM   1953  O  O   . GLU A 1 248 ? -25.344 -22.104 18.621  1.00 115.97 ? 248 GLU A O   1 
ATOM   1954  C  CB  . GLU A 1 248 ? -26.795 -23.819 15.893  1.00 117.23 ? 248 GLU A CB  1 
ATOM   1955  C  CG  . GLU A 1 248 ? -25.560 -24.699 15.871  1.00 127.56 ? 248 GLU A CG  1 
ATOM   1956  C  CD  . GLU A 1 248 ? -25.881 -26.115 15.434  1.00 146.00 ? 248 GLU A CD  1 
ATOM   1957  O  OE1 . GLU A 1 248 ? -26.459 -26.872 16.248  1.00 140.71 ? 248 GLU A OE1 1 
ATOM   1958  O  OE2 . GLU A 1 248 ? -25.600 -26.458 14.263  1.00 139.04 ? 248 GLU A OE2 1 
ATOM   1959  N  N   . ALA A 1 249 ? -27.104 -23.503 18.892  1.00 113.11 ? 249 ALA A N   1 
ATOM   1960  C  CA  . ALA A 1 249 ? -26.942 -23.752 20.331  1.00 111.70 ? 249 ALA A CA  1 
ATOM   1961  C  C   . ALA A 1 249 ? -25.535 -24.192 20.771  1.00 113.03 ? 249 ALA A C   1 
ATOM   1962  O  O   . ALA A 1 249 ? -25.031 -23.666 21.763  1.00 111.77 ? 249 ALA A O   1 
ATOM   1963  C  CB  . ALA A 1 249 ? -27.982 -24.746 20.816  1.00 113.10 ? 249 ALA A CB  1 
ATOM   1964  N  N   . ALA A 1 250 ? -24.894 -25.118 20.029  1.00 108.25 ? 250 ALA A N   1 
ATOM   1965  C  CA  . ALA A 1 250 ? -23.553 -25.632 20.345  1.00 106.94 ? 250 ALA A CA  1 
ATOM   1966  C  C   . ALA A 1 250 ? -22.413 -24.605 20.210  1.00 107.84 ? 250 ALA A C   1 
ATOM   1967  O  O   . ALA A 1 250 ? -21.350 -24.793 20.806  1.00 106.52 ? 250 ALA A O   1 
ATOM   1968  C  CB  . ALA A 1 250 ? -23.254 -26.867 19.513  1.00 108.78 ? 250 ALA A CB  1 
ATOM   1969  N  N   . ILE A 1 251 ? -22.639 -23.527 19.437  1.00 102.73 ? 251 ILE A N   1 
ATOM   1970  C  CA  . ILE A 1 251 ? -21.679 -22.438 19.206  1.00 100.92 ? 251 ILE A CA  1 
ATOM   1971  C  C   . ILE A 1 251 ? -21.416 -21.663 20.501  1.00 101.61 ? 251 ILE A C   1 
ATOM   1972  O  O   . ILE A 1 251 ? -20.276 -21.267 20.755  1.00 100.71 ? 251 ILE A O   1 
ATOM   1973  C  CB  . ILE A 1 251 ? -22.172 -21.507 18.056  1.00 104.33 ? 251 ILE A CB  1 
ATOM   1974  C  CG1 . ILE A 1 251 ? -22.431 -22.282 16.733  1.00 106.39 ? 251 ILE A CG1 1 
ATOM   1975  C  CG2 . ILE A 1 251 ? -21.250 -20.311 17.836  1.00 103.89 ? 251 ILE A CG2 1 
ATOM   1976  C  CD1 . ILE A 1 251 ? -21.227 -23.013 16.077  1.00 114.35 ? 251 ILE A CD1 1 
ATOM   1977  N  N   . ALA A 1 252 ? -22.473 -21.463 21.316  1.00 95.59  ? 252 ALA A N   1 
ATOM   1978  C  CA  . ALA A 1 252 ? -22.430 -20.776 22.608  1.00 93.06  ? 252 ALA A CA  1 
ATOM   1979  C  C   . ALA A 1 252 ? -21.488 -21.491 23.587  1.00 93.08  ? 252 ALA A C   1 
ATOM   1980  O  O   . ALA A 1 252 ? -20.857 -20.833 24.416  1.00 91.69  ? 252 ALA A O   1 
ATOM   1981  C  CB  . ALA A 1 252 ? -23.824 -20.692 23.188  1.00 93.65  ? 252 ALA A CB  1 
ATOM   1982  N  N   . ASP A 1 253 ? -21.380 -22.837 23.464  1.00 87.32  ? 253 ASP A N   1 
ATOM   1983  C  CA  . ASP A 1 253 ? -20.488 -23.677 24.264  1.00 85.64  ? 253 ASP A CA  1 
ATOM   1984  C  C   . ASP A 1 253 ? -19.029 -23.402 23.887  1.00 86.11  ? 253 ASP A C   1 
ATOM   1985  O  O   . ASP A 1 253 ? -18.169 -23.387 24.773  1.00 85.02  ? 253 ASP A O   1 
ATOM   1986  C  CB  . ASP A 1 253 ? -20.827 -25.170 24.084  1.00 88.36  ? 253 ASP A CB  1 
ATOM   1987  C  CG  . ASP A 1 253 ? -22.139 -25.641 24.697  1.00 97.78  ? 253 ASP A CG  1 
ATOM   1988  O  OD1 . ASP A 1 253 ? -22.794 -24.839 25.407  1.00 96.62  ? 253 ASP A OD1 1 
ATOM   1989  O  OD2 . ASP A 1 253 ? -22.497 -26.818 24.491  1.00 105.65 ? 253 ASP A OD2 1 
ATOM   1990  N  N   . PHE A 1 254 ? -18.755 -23.164 22.579  1.00 80.35  ? 254 PHE A N   1 
ATOM   1991  C  CA  . PHE A 1 254 ? -17.414 -22.836 22.079  1.00 78.88  ? 254 PHE A CA  1 
ATOM   1992  C  C   . PHE A 1 254 ? -16.967 -21.497 22.646  1.00 80.26  ? 254 PHE A C   1 
ATOM   1993  O  O   . PHE A 1 254 ? -15.821 -21.370 23.070  1.00 79.57  ? 254 PHE A O   1 
ATOM   1994  C  CB  . PHE A 1 254 ? -17.368 -22.790 20.539  1.00 81.18  ? 254 PHE A CB  1 
ATOM   1995  C  CG  . PHE A 1 254 ? -17.564 -24.091 19.804  1.00 83.63  ? 254 PHE A CG  1 
ATOM   1996  C  CD1 . PHE A 1 254 ? -16.985 -25.265 20.269  1.00 86.93  ? 254 PHE A CD1 1 
ATOM   1997  C  CD2 . PHE A 1 254 ? -18.254 -24.128 18.598  1.00 86.48  ? 254 PHE A CD2 1 
ATOM   1998  C  CE1 . PHE A 1 254 ? -17.143 -26.460 19.574  1.00 88.88  ? 254 PHE A CE1 1 
ATOM   1999  C  CE2 . PHE A 1 254 ? -18.402 -25.326 17.895  1.00 90.27  ? 254 PHE A CE2 1 
ATOM   2000  C  CZ  . PHE A 1 254 ? -17.850 -26.485 18.391  1.00 88.80  ? 254 PHE A CZ  1 
ATOM   2001  N  N   . SER A 1 255 ? -17.893 -20.514 22.683  1.00 75.21  ? 255 SER A N   1 
ATOM   2002  C  CA  . SER A 1 255 ? -17.692 -19.173 23.226  1.00 73.61  ? 255 SER A CA  1 
ATOM   2003  C  C   . SER A 1 255 ? -17.377 -19.213 24.725  1.00 75.77  ? 255 SER A C   1 
ATOM   2004  O  O   . SER A 1 255 ? -16.449 -18.529 25.164  1.00 74.69  ? 255 SER A O   1 
ATOM   2005  C  CB  . SER A 1 255 ? -18.927 -18.313 22.982  1.00 76.42  ? 255 SER A CB  1 
ATOM   2006  O  OG  . SER A 1 255 ? -18.780 -17.057 23.614  1.00 81.96  ? 255 SER A OG  1 
ATOM   2007  N  N   . TYR A 1 256 ? -18.153 -20.007 25.504  1.00 71.15  ? 256 TYR A N   1 
ATOM   2008  C  CA  . TYR A 1 256 ? -17.965 -20.151 26.950  1.00 69.50  ? 256 TYR A CA  1 
ATOM   2009  C  C   . TYR A 1 256 ? -16.620 -20.800 27.275  1.00 72.47  ? 256 TYR A C   1 
ATOM   2010  O  O   . TYR A 1 256 ? -15.936 -20.344 28.191  1.00 71.28  ? 256 TYR A O   1 
ATOM   2011  C  CB  . TYR A 1 256 ? -19.140 -20.906 27.606  1.00 70.13  ? 256 TYR A CB  1 
ATOM   2012  C  CG  . TYR A 1 256 ? -19.069 -20.932 29.117  1.00 69.90  ? 256 TYR A CG  1 
ATOM   2013  C  CD1 . TYR A 1 256 ? -19.337 -19.788 29.869  1.00 70.22  ? 256 TYR A CD1 1 
ATOM   2014  C  CD2 . TYR A 1 256 ? -18.713 -22.093 29.798  1.00 70.41  ? 256 TYR A CD2 1 
ATOM   2015  C  CE1 . TYR A 1 256 ? -19.241 -19.798 31.259  1.00 69.26  ? 256 TYR A CE1 1 
ATOM   2016  C  CE2 . TYR A 1 256 ? -18.627 -22.118 31.189  1.00 70.48  ? 256 TYR A CE2 1 
ATOM   2017  C  CZ  . TYR A 1 256 ? -18.882 -20.965 31.916  1.00 75.53  ? 256 TYR A CZ  1 
ATOM   2018  O  OH  . TYR A 1 256 ? -18.794 -20.985 33.288  1.00 74.45  ? 256 TYR A OH  1 
ATOM   2019  N  N   . ALA A 1 257 ? -16.226 -21.831 26.510  1.00 69.01  ? 257 ALA A N   1 
ATOM   2020  C  CA  . ALA A 1 257 ? -14.943 -22.505 26.700  1.00 68.69  ? 257 ALA A CA  1 
ATOM   2021  C  C   . ALA A 1 257 ? -13.759 -21.595 26.319  1.00 71.59  ? 257 ALA A C   1 
ATOM   2022  O  O   . ALA A 1 257 ? -12.809 -21.491 27.092  1.00 70.64  ? 257 ALA A O   1 
ATOM   2023  C  CB  . ALA A 1 257 ? -14.906 -23.804 25.912  1.00 70.33  ? 257 ALA A CB  1 
ATOM   2024  N  N   . ALA A 1 258 ? -13.845 -20.898 25.163  1.00 67.70  ? 258 ALA A N   1 
ATOM   2025  C  CA  . ALA A 1 258 ? -12.800 -19.995 24.664  1.00 67.03  ? 258 ALA A CA  1 
ATOM   2026  C  C   . ALA A 1 258 ? -12.609 -18.715 25.489  1.00 70.55  ? 258 ALA A C   1 
ATOM   2027  O  O   . ALA A 1 258 ? -11.492 -18.194 25.533  1.00 70.15  ? 258 ALA A O   1 
ATOM   2028  C  CB  . ALA A 1 258 ? -13.056 -19.642 23.207  1.00 68.04  ? 258 ALA A CB  1 
ATOM   2029  N  N   . LYS A 1 259 ? -13.692 -18.199 26.118  1.00 66.45  ? 259 LYS A N   1 
ATOM   2030  C  CA  . LYS A 1 259 ? -13.683 -16.958 26.906  1.00 65.35  ? 259 LYS A CA  1 
ATOM   2031  C  C   . LYS A 1 259 ? -13.616 -17.163 28.423  1.00 69.61  ? 259 LYS A C   1 
ATOM   2032  O  O   . LYS A 1 259 ? -13.213 -16.236 29.135  1.00 68.61  ? 259 LYS A O   1 
ATOM   2033  C  CB  . LYS A 1 259 ? -14.910 -16.093 26.587  1.00 67.03  ? 259 LYS A CB  1 
ATOM   2034  C  CG  . LYS A 1 259 ? -14.905 -15.460 25.202  1.00 71.72  ? 259 LYS A CG  1 
ATOM   2035  C  CD  . LYS A 1 259 ? -16.176 -14.677 24.910  1.00 74.28  ? 259 LYS A CD  1 
ATOM   2036  C  CE  . LYS A 1 259 ? -16.109 -13.257 25.414  1.00 77.95  ? 259 LYS A CE  1 
ATOM   2037  N  NZ  . LYS A 1 259 ? -17.423 -12.590 25.287  1.00 85.80  ? 259 LYS A NZ  1 
HETATM 2038  N  N   . MHS A 1 260 ? -14.056 -18.336 28.933  1.00 66.95  ? 260 MHS A N   1 
HETATM 2039  C  CA  . MHS A 1 260 ? -14.079 -18.559 30.382  1.00 66.71  ? 260 MHS A CA  1 
HETATM 2040  C  C   . MHS A 1 260 ? -13.554 -19.911 30.868  1.00 71.64  ? 260 MHS A C   1 
HETATM 2041  O  O   . MHS A 1 260 ? -12.635 -19.929 31.684  1.00 71.47  ? 260 MHS A O   1 
HETATM 2042  C  CB  . MHS A 1 260 ? -15.517 -18.392 30.891  1.00 66.43  ? 260 MHS A CB  1 
HETATM 2043  C  CG  . MHS A 1 260 ? -15.988 -16.962 30.735  1.00 66.13  ? 260 MHS A CG  1 
HETATM 2044  N  ND1 . MHS A 1 260 ? -15.757 -15.919 31.555  1.00 65.44  ? 260 MHS A ND1 1 
HETATM 2045  C  CD2 . MHS A 1 260 ? -16.745 -16.502 29.668  1.00 65.84  ? 260 MHS A CD2 1 
HETATM 2046  C  CE1 . MHS A 1 260 ? -16.354 -14.841 31.028  1.00 65.29  ? 260 MHS A CE1 1 
HETATM 2047  N  NE2 . MHS A 1 260 ? -16.944 -15.184 29.865  1.00 65.26  ? 260 MHS A NE2 1 
HETATM 2048  C  CM  . MHS A 1 260 ? -15.026 -15.923 32.851  1.00 65.20  ? 260 MHS A CM  1 
ATOM   2049  N  N   . ALA A 1 261 ? -14.161 -21.026 30.413  1.00 68.25  ? 261 ALA A N   1 
ATOM   2050  C  CA  . ALA A 1 261 ? -13.893 -22.385 30.882  1.00 68.31  ? 261 ALA A CA  1 
ATOM   2051  C  C   . ALA A 1 261 ? -12.503 -22.970 30.579  1.00 72.05  ? 261 ALA A C   1 
ATOM   2052  O  O   . ALA A 1 261 ? -11.981 -23.700 31.423  1.00 71.73  ? 261 ALA A O   1 
ATOM   2053  C  CB  . ALA A 1 261 ? -14.965 -23.331 30.371  1.00 69.72  ? 261 ALA A CB  1 
ATOM   2054  N  N   . ASP A 1 262 ? -11.922 -22.702 29.399  1.00 68.59  ? 262 ASP A N   1 
ATOM   2055  C  CA  . ASP A 1 262 ? -10.626 -23.289 29.029  1.00 69.11  ? 262 ASP A CA  1 
ATOM   2056  C  C   . ASP A 1 262 ? -9.547  -22.277 28.641  1.00 71.92  ? 262 ASP A C   1 
ATOM   2057  O  O   . ASP A 1 262 ? -8.497  -22.663 28.119  1.00 72.29  ? 262 ASP A O   1 
ATOM   2058  C  CB  . ASP A 1 262 ? -10.823 -24.325 27.916  1.00 72.29  ? 262 ASP A CB  1 
ATOM   2059  C  CG  . ASP A 1 262 ? -11.636 -25.507 28.382  1.00 85.41  ? 262 ASP A CG  1 
ATOM   2060  O  OD1 . ASP A 1 262 ? -12.880 -25.383 28.445  1.00 85.96  ? 262 ASP A OD1 1 
ATOM   2061  O  OD2 . ASP A 1 262 ? -11.024 -26.537 28.754  1.00 93.69  ? 262 ASP A OD2 1 
ATOM   2062  N  N   . VAL A 1 263 ? -9.782  -20.996 28.944  1.00 67.16  ? 263 VAL A N   1 
ATOM   2063  C  CA  . VAL A 1 263 ? -8.856  -19.916 28.633  1.00 66.01  ? 263 VAL A CA  1 
ATOM   2064  C  C   . VAL A 1 263 ? -7.763  -19.758 29.719  1.00 68.84  ? 263 VAL A C   1 
ATOM   2065  O  O   . VAL A 1 263 ? -8.016  -19.948 30.910  1.00 67.81  ? 263 VAL A O   1 
ATOM   2066  C  CB  . VAL A 1 263 ? -9.631  -18.602 28.328  1.00 69.19  ? 263 VAL A CB  1 
ATOM   2067  C  CG1 . VAL A 1 263 ? -10.265 -17.996 29.581  1.00 68.28  ? 263 VAL A CG1 1 
ATOM   2068  C  CG2 . VAL A 1 263 ? -8.760  -17.587 27.602  1.00 68.97  ? 263 VAL A CG2 1 
ATOM   2069  N  N   . ILE A 1 264 ? -6.543  -19.446 29.267  1.00 65.47  ? 264 ILE A N   1 
ATOM   2070  C  CA  . ILE A 1 264 ? -5.361  -19.155 30.072  1.00 64.72  ? 264 ILE A CA  1 
ATOM   2071  C  C   . ILE A 1 264 ? -4.876  -17.784 29.630  1.00 68.20  ? 264 ILE A C   1 
ATOM   2072  O  O   . ILE A 1 264 ? -4.471  -17.595 28.475  1.00 68.37  ? 264 ILE A O   1 
ATOM   2073  C  CB  . ILE A 1 264 ? -4.269  -20.253 29.985  1.00 68.05  ? 264 ILE A CB  1 
ATOM   2074  C  CG1 . ILE A 1 264 ? -4.759  -21.621 30.556  1.00 68.93  ? 264 ILE A CG1 1 
ATOM   2075  C  CG2 . ILE A 1 264 ? -2.951  -19.801 30.623  1.00 67.36  ? 264 ILE A CG2 1 
ATOM   2076  C  CD1 . ILE A 1 264 ? -5.226  -21.729 32.095  1.00 75.54  ? 264 ILE A CD1 1 
ATOM   2077  N  N   . GLN A 1 265 ? -4.994  -16.820 30.538  1.00 62.88  ? 265 GLN A N   1 
ATOM   2078  C  CA  . GLN A 1 265 ? -4.610  -15.439 30.276  1.00 62.27  ? 265 GLN A CA  1 
ATOM   2079  C  C   . GLN A 1 265 ? -3.309  -15.132 30.996  1.00 65.23  ? 265 GLN A C   1 
ATOM   2080  O  O   . GLN A 1 265 ? -2.973  -15.803 31.983  1.00 65.38  ? 265 GLN A O   1 
ATOM   2081  C  CB  . GLN A 1 265 ? -5.734  -14.469 30.690  1.00 63.12  ? 265 GLN A CB  1 
ATOM   2082  C  CG  . GLN A 1 265 ? -7.068  -14.751 29.988  1.00 74.07  ? 265 GLN A CG  1 
ATOM   2083  C  CD  . GLN A 1 265 ? -7.879  -13.516 29.722  1.00 84.52  ? 265 GLN A CD  1 
ATOM   2084  O  OE1 . GLN A 1 265 ? -9.019  -13.400 30.167  1.00 80.67  ? 265 GLN A OE1 1 
ATOM   2085  N  NE2 . GLN A 1 265 ? -7.263  -12.545 29.069  1.00 70.10  ? 265 GLN A NE2 1 
ATOM   2086  N  N   . MET A 1 266 ? -2.558  -14.150 30.481  1.00 60.94  ? 266 MET A N   1 
ATOM   2087  C  CA  . MET A 1 266 ? -1.274  -13.751 31.054  1.00 60.30  ? 266 MET A CA  1 
ATOM   2088  C  C   . MET A 1 266 ? -1.463  -13.109 32.415  1.00 64.93  ? 266 MET A C   1 
ATOM   2089  O  O   . MET A 1 266 ? -0.742  -13.437 33.362  1.00 63.36  ? 266 MET A O   1 
ATOM   2090  C  CB  . MET A 1 266 ? -0.511  -12.820 30.099  1.00 62.28  ? 266 MET A CB  1 
ATOM   2091  C  CG  . MET A 1 266 ? -0.233  -13.433 28.738  1.00 65.84  ? 266 MET A CG  1 
ATOM   2092  S  SD  . MET A 1 266 ? 0.618   -15.022 28.789  1.00 69.93  ? 266 MET A SD  1 
ATOM   2093  C  CE  . MET A 1 266 ? -0.703  -16.102 28.235  1.00 66.79  ? 266 MET A CE  1 
ATOM   2094  N  N   . GLY A 1 267 ? -2.464  -12.236 32.496  1.00 62.48  ? 267 GLY A N   1 
ATOM   2095  C  CA  . GLY A 1 267 ? -2.821  -11.506 33.704  1.00 61.84  ? 267 GLY A CA  1 
ATOM   2096  C  C   . GLY A 1 267 ? -4.308  -11.477 33.982  1.00 65.75  ? 267 GLY A C   1 
ATOM   2097  O  O   . GLY A 1 267 ? -5.115  -11.541 33.053  1.00 66.01  ? 267 GLY A O   1 
ATOM   2098  N  N   . THR A 1 268 ? -4.674  -11.384 35.269  1.00 61.86  ? 268 THR A N   1 
ATOM   2099  C  CA  . THR A 1 268 ? -6.065  -11.317 35.730  1.00 61.22  ? 268 THR A CA  1 
ATOM   2100  C  C   . THR A 1 268 ? -6.509  -9.851  35.859  1.00 63.49  ? 268 THR A C   1 
ATOM   2101  O  O   . THR A 1 268 ? -5.674  -8.948  35.755  1.00 63.11  ? 268 THR A O   1 
ATOM   2102  C  CB  . THR A 1 268 ? -6.238  -12.069 37.065  1.00 71.49  ? 268 THR A CB  1 
ATOM   2103  O  OG1 . THR A 1 268 ? -5.470  -11.430 38.088  1.00 73.33  ? 268 THR A OG1 1 
ATOM   2104  C  CG2 . THR A 1 268 ? -5.881  -13.538 36.964  1.00 70.11  ? 268 THR A CG2 1 
ATOM   2105  N  N   . LEU A 1 269 ? -7.815  -9.617  36.097  1.00 58.30  ? 269 LEU A N   1 
ATOM   2106  C  CA  . LEU A 1 269 ? -8.362  -8.273  36.301  1.00 57.53  ? 269 LEU A CA  1 
ATOM   2107  C  C   . LEU A 1 269 ? -7.898  -7.673  37.651  1.00 59.86  ? 269 LEU A C   1 
ATOM   2108  O  O   . LEU A 1 269 ? -7.385  -8.404  38.506  1.00 59.83  ? 269 LEU A O   1 
ATOM   2109  C  CB  . LEU A 1 269 ? -9.906  -8.225  36.109  1.00 57.42  ? 269 LEU A CB  1 
ATOM   2110  C  CG  . LEU A 1 269 ? -10.895 -8.816  37.158  1.00 61.58  ? 269 LEU A CG  1 
ATOM   2111  C  CD1 . LEU A 1 269 ? -10.477 -10.177 37.705  1.00 63.89  ? 269 LEU A CD1 1 
ATOM   2112  C  CD2 . LEU A 1 269 ? -11.245 -7.829  38.234  1.00 61.36  ? 269 LEU A CD2 1 
ATOM   2113  N  N   . LEU A 1 270 ? -8.056  -6.353  37.824  1.00 54.27  ? 270 LEU A N   1 
ATOM   2114  C  CA  . LEU A 1 270 ? -7.614  -5.657  39.031  1.00 53.28  ? 270 LEU A CA  1 
ATOM   2115  C  C   . LEU A 1 270 ? -8.741  -4.889  39.746  1.00 56.09  ? 270 LEU A C   1 
ATOM   2116  O  O   . LEU A 1 270 ? -9.705  -4.483  39.086  1.00 55.51  ? 270 LEU A O   1 
ATOM   2117  C  CB  . LEU A 1 270 ? -6.460  -4.691  38.684  1.00 53.54  ? 270 LEU A CB  1 
ATOM   2118  C  CG  . LEU A 1 270 ? -5.179  -5.309  38.105  1.00 58.41  ? 270 LEU A CG  1 
ATOM   2119  C  CD1 . LEU A 1 270 ? -4.314  -4.260  37.479  1.00 58.92  ? 270 LEU A CD1 1 
ATOM   2120  C  CD2 . LEU A 1 270 ? -4.398  -6.079  39.154  1.00 59.67  ? 270 LEU A CD2 1 
ATOM   2121  N  N   . PRO A 1 271 ? -8.615  -4.628  41.078  1.00 51.38  ? 271 PRO A N   1 
ATOM   2122  C  CA  . PRO A 1 271 ? -9.658  -3.853  41.783  1.00 50.55  ? 271 PRO A CA  1 
ATOM   2123  C  C   . PRO A 1 271 ? -9.813  -2.403  41.276  1.00 54.41  ? 271 PRO A C   1 
ATOM   2124  O  O   . PRO A 1 271 ? -8.932  -1.895  40.582  1.00 54.39  ? 271 PRO A O   1 
ATOM   2125  C  CB  . PRO A 1 271 ? -9.206  -3.902  43.250  1.00 51.83  ? 271 PRO A CB  1 
ATOM   2126  C  CG  . PRO A 1 271 ? -7.754  -4.160  43.195  1.00 56.38  ? 271 PRO A CG  1 
ATOM   2127  C  CD  . PRO A 1 271 ? -7.543  -5.040  42.009  1.00 52.48  ? 271 PRO A CD  1 
ATOM   2128  N  N   . ALA A 1 272 ? -10.939 -1.749  41.641  1.00 49.77  ? 272 ALA A N   1 
ATOM   2129  C  CA  . ALA A 1 272 ? -11.372 -0.410  41.237  1.00 48.97  ? 272 ALA A CA  1 
ATOM   2130  C  C   . ALA A 1 272 ? -10.309 0.697   41.280  1.00 51.30  ? 272 ALA A C   1 
ATOM   2131  O  O   . ALA A 1 272 ? -10.247 1.486   40.337  1.00 51.15  ? 272 ALA A O   1 
ATOM   2132  C  CB  . ALA A 1 272 ? -12.582 0.019   42.048  1.00 49.58  ? 272 ALA A CB  1 
ATOM   2133  N  N   . ARG A 1 273 ? -9.500  0.781   42.360  1.00 46.47  ? 273 ARG A N   1 
ATOM   2134  C  CA  . ARG A 1 273 ? -8.480  1.832   42.479  1.00 46.15  ? 273 ARG A CA  1 
ATOM   2135  C  C   . ARG A 1 273 ? -7.424  1.809   41.350  1.00 50.91  ? 273 ARG A C   1 
ATOM   2136  O  O   . ARG A 1 273 ? -6.899  2.860   40.973  1.00 51.15  ? 273 ARG A O   1 
ATOM   2137  C  CB  . ARG A 1 273 ? -7.821  1.807   43.856  1.00 45.24  ? 273 ARG A CB  1 
ATOM   2138  C  CG  . ARG A 1 273 ? -6.972  3.042   44.135  1.00 54.11  ? 273 ARG A CG  1 
ATOM   2139  C  CD  . ARG A 1 273 ? -6.228  2.957   45.445  1.00 60.70  ? 273 ARG A CD  1 
ATOM   2140  N  NE  . ARG A 1 273 ? -7.138  2.990   46.580  1.00 63.95  ? 273 ARG A NE  1 
ATOM   2141  C  CZ  . ARG A 1 273 ? -7.577  4.105   47.144  1.00 77.42  ? 273 ARG A CZ  1 
ATOM   2142  N  NH1 . ARG A 1 273 ? -7.194  5.287   46.679  1.00 57.46  ? 273 ARG A NH1 1 
ATOM   2143  N  NH2 . ARG A 1 273 ? -8.409  4.052   48.172  1.00 71.78  ? 273 ARG A NH2 1 
HETATM 2144  N  N   . AGM A 1 274 ? -7.113  0.620   40.829  1.00 47.58  ? 274 AGM A N   1 
HETATM 2145  C  CA  . AGM A 1 274 ? -6.169  0.439   39.729  1.00 47.90  ? 274 AGM A CA  1 
HETATM 2146  C  CB  . AGM A 1 274 ? -4.837  -0.118  40.235  1.00 48.89  ? 274 AGM A CB  1 
HETATM 2147  C  CG  . AGM A 1 274 ? -4.981  -1.407  41.044  1.00 48.38  ? 274 AGM A CG  1 
HETATM 2148  C  CD  . AGM A 1 274 ? -3.782  -1.671  41.952  1.00 48.62  ? 274 AGM A CD  1 
HETATM 2149  C  CE2 . AGM A 1 274 ? -2.588  -2.197  41.167  1.00 48.13  ? 274 AGM A CE2 1 
HETATM 2150  N  NE1 . AGM A 1 274 ? -4.158  -2.693  42.912  1.00 48.19  ? 274 AGM A NE1 1 
HETATM 2151  C  CZ  . AGM A 1 274 ? -4.672  -2.478  44.124  1.00 49.27  ? 274 AGM A CZ  1 
HETATM 2152  N  NH1 . AGM A 1 274 ? -4.883  -3.517  44.922  1.00 50.21  ? 274 AGM A NH1 1 
HETATM 2153  N  NH2 . AGM A 1 274 ? -4.975  -1.253  44.552  1.00 50.08  ? 274 AGM A NH2 1 
HETATM 2154  C  C   . AGM A 1 274 ? -6.829  -0.384  38.621  1.00 51.56  ? 274 AGM A C   1 
HETATM 2155  O  O   . AGM A 1 274 ? -6.187  -1.235  37.989  1.00 51.31  ? 274 AGM A O   1 
ATOM   2156  N  N   . ALA A 1 275 ? -8.136  -0.128  38.418  1.00 48.06  ? 275 ALA A N   1 
ATOM   2157  C  CA  . ALA A 1 275 ? -9.014  -0.794  37.458  1.00 48.43  ? 275 ALA A CA  1 
ATOM   2158  C  C   . ALA A 1 275 ? -8.371  -1.006  36.096  1.00 54.56  ? 275 ALA A C   1 
ATOM   2159  O  O   . ALA A 1 275 ? -7.913  -0.051  35.464  1.00 55.77  ? 275 ALA A O   1 
ATOM   2160  C  CB  . ALA A 1 275 ? -10.324 -0.029  37.318  1.00 49.01  ? 275 ALA A CB  1 
ATOM   2161  N  N   . ARG A 1 276 ? -8.290  -2.279  35.687  1.00 51.20  ? 276 ARG A N   1 
ATOM   2162  C  CA  . ARG A 1 276 ? -7.740  -2.741  34.414  1.00 51.98  ? 276 ARG A CA  1 
ATOM   2163  C  C   . ARG A 1 276 ? -8.310  -4.111  34.105  1.00 57.76  ? 276 ARG A C   1 
ATOM   2164  O  O   . ARG A 1 276 ? -8.631  -4.872  35.024  1.00 56.53  ? 276 ARG A O   1 
ATOM   2165  C  CB  . ARG A 1 276 ? -6.206  -2.829  34.466  1.00 50.82  ? 276 ARG A CB  1 
ATOM   2166  C  CG  . ARG A 1 276 ? -5.505  -1.680  33.760  1.00 55.93  ? 276 ARG A CG  1 
ATOM   2167  C  CD  . ARG A 1 276 ? -4.803  -0.777  34.739  1.00 58.27  ? 276 ARG A CD  1 
ATOM   2168  N  NE  . ARG A 1 276 ? -4.218  0.376   34.057  1.00 62.43  ? 276 ARG A NE  1 
ATOM   2169  C  CZ  . ARG A 1 276 ? -3.651  1.397   34.684  1.00 67.69  ? 276 ARG A CZ  1 
ATOM   2170  N  NH1 . ARG A 1 276 ? -3.613  1.435   35.999  1.00 46.15  ? 276 ARG A NH1 1 
ATOM   2171  N  NH2 . ARG A 1 276 ? -3.137  2.400   33.993  1.00 55.79  ? 276 ARG A NH2 1 
ATOM   2172  N  N   . GLY A 1 277 ? -8.404  -4.430  32.820  1.00 55.65  ? 277 GLY A N   1 
ATOM   2173  C  CA  . GLY A 1 277 ? -8.896  -5.729  32.386  1.00 55.63  ? 277 GLY A CA  1 
ATOM   2174  C  C   . GLY A 1 277 ? -7.819  -6.792  32.485  1.00 59.46  ? 277 GLY A C   1 
ATOM   2175  O  O   . GLY A 1 277 ? -6.701  -6.508  32.938  1.00 58.81  ? 277 GLY A O   1 
ATOM   2176  N  N   . PRO A 1 278 ? -8.104  -8.035  32.041  1.00 56.18  ? 278 PRO A N   1 
ATOM   2177  C  CA  . PRO A 1 278 ? -7.050  -9.068  32.054  1.00 56.46  ? 278 PRO A CA  1 
ATOM   2178  C  C   . PRO A 1 278 ? -5.958  -8.724  31.032  1.00 61.51  ? 278 PRO A C   1 
ATOM   2179  O  O   . PRO A 1 278 ? -6.146  -7.814  30.223  1.00 61.40  ? 278 PRO A O   1 
ATOM   2180  C  CB  . PRO A 1 278 ? -7.806  -10.359 31.721  1.00 58.18  ? 278 PRO A CB  1 
ATOM   2181  C  CG  . PRO A 1 278 ? -9.002  -9.914  30.969  1.00 62.28  ? 278 PRO A CG  1 
ATOM   2182  C  CD  . PRO A 1 278 ? -9.361  -8.538  31.451  1.00 57.27  ? 278 PRO A CD  1 
ATOM   2183  N  N   . ASN A 1 279 ? -4.807  -9.407  31.103  1.00 58.27  ? 279 ASN A N   1 
ATOM   2184  C  CA  . ASN A 1 279 ? -3.639  -9.178  30.236  1.00 58.71  ? 279 ASN A CA  1 
ATOM   2185  C  C   . ASN A 1 279 ? -2.980  -7.791  30.443  1.00 62.00  ? 279 ASN A C   1 
ATOM   2186  O  O   . ASN A 1 279 ? -2.410  -7.228  29.504  1.00 61.79  ? 279 ASN A O   1 
ATOM   2187  C  CB  . ASN A 1 279 ? -3.940  -9.455  28.746  1.00 60.84  ? 279 ASN A CB  1 
ATOM   2188  C  CG  . ASN A 1 279 ? -3.832  -10.911 28.361  1.00 80.15  ? 279 ASN A CG  1 
ATOM   2189  O  OD1 . ASN A 1 279 ? -3.825  -11.812 29.211  1.00 73.58  ? 279 ASN A OD1 1 
ATOM   2190  N  ND2 . ASN A 1 279 ? -3.727  -11.179 27.068  1.00 70.93  ? 279 ASN A ND2 1 
ATOM   2191  N  N   . GLU A 1 280 ? -3.024  -7.258  31.677  1.00 57.69  ? 280 GLU A N   1 
ATOM   2192  C  CA  . GLU A 1 280 ? -2.310  -6.024  32.024  1.00 56.87  ? 280 GLU A CA  1 
ATOM   2193  C  C   . GLU A 1 280 ? -1.141  -6.421  32.948  1.00 59.40  ? 280 GLU A C   1 
ATOM   2194  O  O   . GLU A 1 280 ? -1.215  -7.514  33.520  1.00 58.94  ? 280 GLU A O   1 
ATOM   2195  C  CB  . GLU A 1 280 ? -3.234  -4.943  32.602  1.00 57.71  ? 280 GLU A CB  1 
ATOM   2196  C  CG  . GLU A 1 280 ? -4.310  -4.470  31.630  1.00 66.99  ? 280 GLU A CG  1 
ATOM   2197  C  CD  . GLU A 1 280 ? -3.906  -3.941  30.262  1.00 81.94  ? 280 GLU A CD  1 
ATOM   2198  O  OE1 . GLU A 1 280 ? -2.739  -3.522  30.077  1.00 71.15  ? 280 GLU A OE1 1 
ATOM   2199  O  OE2 . GLU A 1 280 ? -4.787  -3.916  29.374  1.00 77.55  ? 280 GLU A OE2 1 
ATOM   2200  N  N   . PRO A 1 281 ? -0.018  -5.669  33.041  1.00 54.81  ? 281 PRO A N   1 
ATOM   2201  C  CA  . PRO A 1 281 ? 1.124   -6.165  33.836  1.00 54.15  ? 281 PRO A CA  1 
ATOM   2202  C  C   . PRO A 1 281 ? 0.821   -6.487  35.298  1.00 56.69  ? 281 PRO A C   1 
ATOM   2203  O  O   . PRO A 1 281 ? 1.372   -7.450  35.823  1.00 56.69  ? 281 PRO A O   1 
ATOM   2204  C  CB  . PRO A 1 281 ? 2.171   -5.056  33.684  1.00 56.27  ? 281 PRO A CB  1 
ATOM   2205  C  CG  . PRO A 1 281 ? 1.794   -4.342  32.436  1.00 61.11  ? 281 PRO A CG  1 
ATOM   2206  C  CD  . PRO A 1 281 ? 0.295   -4.357  32.436  1.00 56.44  ? 281 PRO A CD  1 
ATOM   2207  N  N   . GLY A 1 282 ? -0.080  -5.711  35.909  1.00 52.14  ? 282 GLY A N   1 
ATOM   2208  C  CA  . GLY A 1 282 ? -0.512  -5.865  37.295  1.00 50.99  ? 282 GLY A CA  1 
ATOM   2209  C  C   . GLY A 1 282 ? -1.139  -7.201  37.649  1.00 54.24  ? 282 GLY A C   1 
ATOM   2210  O  O   . GLY A 1 282 ? -0.989  -7.676  38.774  1.00 53.52  ? 282 GLY A O   1 
ATOM   2211  N  N   . GLY A 1 283 ? -1.833  -7.800  36.691  1.00 50.93  ? 283 GLY A N   1 
ATOM   2212  C  CA  . GLY A 1 283 ? -2.479  -9.096  36.863  1.00 50.61  ? 283 GLY A CA  1 
ATOM   2213  C  C   . GLY A 1 283 ? -1.571  -10.291 36.643  1.00 54.75  ? 283 GLY A C   1 
ATOM   2214  O  O   . GLY A 1 283 ? -2.003  -11.427 36.855  1.00 55.01  ? 283 GLY A O   1 
ATOM   2215  N  N   . ILE A 1 284 ? -0.314  -10.066 36.205  1.00 50.04  ? 284 ILE A N   1 
ATOM   2216  C  CA  . ILE A 1 284 ? 0.639   -11.150 35.951  1.00 49.81  ? 284 ILE A CA  1 
ATOM   2217  C  C   . ILE A 1 284 ? 1.360   -11.593 37.246  1.00 54.24  ? 284 ILE A C   1 
ATOM   2218  O  O   . ILE A 1 284 ? 2.173   -10.827 37.761  1.00 54.71  ? 284 ILE A O   1 
ATOM   2219  C  CB  . ILE A 1 284 ? 1.642   -10.816 34.800  1.00 53.03  ? 284 ILE A CB  1 
ATOM   2220  C  CG1 . ILE A 1 284 ? 0.903   -10.439 33.487  1.00 53.03  ? 284 ILE A CG1 1 
ATOM   2221  C  CG2 . ILE A 1 284 ? 2.626   -11.987 34.577  1.00 54.58  ? 284 ILE A CG2 1 
ATOM   2222  C  CD1 . ILE A 1 284 ? 1.800   -9.820  32.374  1.00 54.62  ? 284 ILE A CD1 1 
ATOM   2223  N  N   . PRO A 1 285 ? 1.119   -12.820 37.772  1.00 50.09  ? 285 PRO A N   1 
ATOM   2224  C  CA  . PRO A 1 285 ? 1.866   -13.258 38.967  1.00 50.04  ? 285 PRO A CA  1 
ATOM   2225  C  C   . PRO A 1 285 ? 3.329   -13.569 38.655  1.00 56.35  ? 285 PRO A C   1 
ATOM   2226  O  O   . PRO A 1 285 ? 3.652   -13.907 37.511  1.00 56.76  ? 285 PRO A O   1 
ATOM   2227  C  CB  . PRO A 1 285 ? 1.116   -14.502 39.453  1.00 51.70  ? 285 PRO A CB  1 
ATOM   2228  C  CG  . PRO A 1 285 ? 0.171   -14.866 38.389  1.00 56.31  ? 285 PRO A CG  1 
ATOM   2229  C  CD  . PRO A 1 285 ? 0.225   -13.880 37.268  1.00 52.04  ? 285 PRO A CD  1 
ATOM   2230  N  N   . PHE A 1 286 ? 4.211   -13.443 39.675  1.00 52.78  ? 286 PHE A N   1 
ATOM   2231  C  CA  . PHE A 1 286 ? 5.659   -13.653 39.570  1.00 52.76  ? 286 PHE A CA  1 
ATOM   2232  C  C   . PHE A 1 286 ? 6.030   -14.997 38.950  1.00 59.44  ? 286 PHE A C   1 
ATOM   2233  O  O   . PHE A 1 286 ? 6.957   -15.051 38.143  1.00 60.50  ? 286 PHE A O   1 
ATOM   2234  C  CB  . PHE A 1 286 ? 6.362   -13.436 40.921  1.00 54.02  ? 286 PHE A CB  1 
ATOM   2235  C  CG  . PHE A 1 286 ? 6.066   -12.116 41.608  1.00 54.68  ? 286 PHE A CG  1 
ATOM   2236  C  CD1 . PHE A 1 286 ? 6.128   -10.913 40.906  1.00 57.12  ? 286 PHE A CD1 1 
ATOM   2237  C  CD2 . PHE A 1 286 ? 5.764   -12.072 42.964  1.00 56.67  ? 286 PHE A CD2 1 
ATOM   2238  C  CE1 . PHE A 1 286 ? 5.842   -9.698  41.537  1.00 57.09  ? 286 PHE A CE1 1 
ATOM   2239  C  CE2 . PHE A 1 286 ? 5.489   -10.853 43.598  1.00 58.57  ? 286 PHE A CE2 1 
ATOM   2240  C  CZ  . PHE A 1 286 ? 5.548   -9.673  42.884  1.00 55.98  ? 286 PHE A CZ  1 
ATOM   2241  N  N   . GLY A 1 287 ? 5.275   -16.042 39.286  1.00 56.84  ? 287 GLY A N   1 
ATOM   2242  C  CA  . GLY A 1 287 ? 5.459   -17.386 38.739  1.00 57.69  ? 287 GLY A CA  1 
ATOM   2243  C  C   . GLY A 1 287 ? 5.243   -17.457 37.239  1.00 62.70  ? 287 GLY A C   1 
ATOM   2244  O  O   . GLY A 1 287 ? 6.042   -18.072 36.530  1.00 63.09  ? 287 GLY A O   1 
ATOM   2245  N  N   . ILE A 1 288 ? 4.173   -16.806 36.741  1.00 60.57  ? 288 ILE A N   1 
ATOM   2246  C  CA  . ILE A 1 288 ? 3.842   -16.764 35.315  1.00 61.40  ? 288 ILE A CA  1 
ATOM   2247  C  C   . ILE A 1 288 ? 4.933   -16.019 34.529  1.00 66.41  ? 288 ILE A C   1 
ATOM   2248  O  O   . ILE A 1 288 ? 5.382   -16.536 33.504  1.00 67.14  ? 288 ILE A O   1 
ATOM   2249  C  CB  . ILE A 1 288 ? 2.398   -16.240 35.043  1.00 63.79  ? 288 ILE A CB  1 
ATOM   2250  C  CG1 . ILE A 1 288 ? 1.364   -17.334 35.401  1.00 64.36  ? 288 ILE A CG1 1 
ATOM   2251  C  CG2 . ILE A 1 288 ? 2.216   -15.783 33.587  1.00 63.78  ? 288 ILE A CG2 1 
ATOM   2252  C  CD1 . ILE A 1 288 ? -0.178  -16.980 35.254  1.00 74.11  ? 288 ILE A CD1 1 
ATOM   2253  N  N   . LEU A 1 289 ? 5.392   -14.849 35.026  1.00 61.96  ? 289 LEU A N   1 
ATOM   2254  C  CA  . LEU A 1 289 ? 6.451   -14.079 34.361  1.00 62.40  ? 289 LEU A CA  1 
ATOM   2255  C  C   . LEU A 1 289 ? 7.773   -14.860 34.300  1.00 67.70  ? 289 LEU A C   1 
ATOM   2256  O  O   . LEU A 1 289 ? 8.464   -14.806 33.284  1.00 67.82  ? 289 LEU A O   1 
ATOM   2257  C  CB  . LEU A 1 289 ? 6.649   -12.702 35.015  1.00 61.92  ? 289 LEU A CB  1 
ATOM   2258  C  CG  . LEU A 1 289 ? 7.732   -11.826 34.386  1.00 67.03  ? 289 LEU A CG  1 
ATOM   2259  C  CD1 . LEU A 1 289 ? 7.216   -11.076 33.173  1.00 67.04  ? 289 LEU A CD1 1 
ATOM   2260  C  CD2 . LEU A 1 289 ? 8.284   -10.885 35.382  1.00 69.68  ? 289 LEU A CD2 1 
ATOM   2261  N  N   . ALA A 1 290 ? 8.095   -15.608 35.374  1.00 64.73  ? 290 ALA A N   1 
ATOM   2262  C  CA  . ALA A 1 290 ? 9.286   -16.453 35.445  1.00 65.47  ? 290 ALA A CA  1 
ATOM   2263  C  C   . ALA A 1 290 ? 9.205   -17.542 34.373  1.00 70.84  ? 290 ALA A C   1 
ATOM   2264  O  O   . ALA A 1 290 ? 10.235  -17.971 33.853  1.00 71.73  ? 290 ALA A O   1 
ATOM   2265  C  CB  . ALA A 1 290 ? 9.403   -17.089 36.823  1.00 66.11  ? 290 ALA A CB  1 
ATOM   2266  N  N   . ASP A 1 291 ? 7.973   -17.965 34.030  1.00 67.06  ? 291 ASP A N   1 
ATOM   2267  C  CA  . ASP A 1 291 ? 7.708   -18.974 33.010  1.00 67.42  ? 291 ASP A CA  1 
ATOM   2268  C  C   . ASP A 1 291 ? 7.633   -18.389 31.599  1.00 71.01  ? 291 ASP A C   1 
ATOM   2269  O  O   . ASP A 1 291 ? 7.686   -19.150 30.632  1.00 71.56  ? 291 ASP A O   1 
ATOM   2270  C  CB  . ASP A 1 291 ? 6.466   -19.797 33.362  1.00 69.08  ? 291 ASP A CB  1 
ATOM   2271  C  CG  . ASP A 1 291 ? 6.713   -20.759 34.508  1.00 78.82  ? 291 ASP A CG  1 
ATOM   2272  O  OD1 . ASP A 1 291 ? 7.898   -21.072 34.778  1.00 80.28  ? 291 ASP A OD1 1 
ATOM   2273  O  OD2 . ASP A 1 291 ? 5.724   -21.218 35.118  1.00 83.13  ? 291 ASP A OD2 1 
ATOM   2274  N  N   . VAL A 1 292 ? 7.545   -17.051 31.479  1.00 66.22  ? 292 VAL A N   1 
ATOM   2275  C  CA  . VAL A 1 292 ? 7.545   -16.365 30.185  1.00 66.06  ? 292 VAL A CA  1 
ATOM   2276  C  C   . VAL A 1 292 ? 8.990   -16.394 29.666  1.00 71.39  ? 292 VAL A C   1 
ATOM   2277  O  O   . VAL A 1 292 ? 9.217   -16.759 28.510  1.00 72.00  ? 292 VAL A O   1 
ATOM   2278  C  CB  . VAL A 1 292 ? 6.968   -14.927 30.280  1.00 68.78  ? 292 VAL A CB  1 
ATOM   2279  C  CG1 . VAL A 1 292 ? 7.290   -14.112 29.036  1.00 68.86  ? 292 VAL A CG1 1 
ATOM   2280  C  CG2 . VAL A 1 292 ? 5.465   -14.956 30.516  1.00 67.96  ? 292 VAL A CG2 1 
ATOM   2281  N  N   . VAL A 1 293 ? 9.958   -16.054 30.551  1.00 68.65  ? 293 VAL A N   1 
ATOM   2282  C  CA  . VAL A 1 293 ? 11.403  -16.044 30.283  1.00 69.42  ? 293 VAL A CA  1 
ATOM   2283  C  C   . VAL A 1 293 ? 11.858  -17.474 29.960  1.00 75.04  ? 293 VAL A C   1 
ATOM   2284  O  O   . VAL A 1 293 ? 11.569  -18.401 30.720  1.00 74.22  ? 293 VAL A O   1 
ATOM   2285  C  CB  . VAL A 1 293 ? 12.210  -15.415 31.453  1.00 72.86  ? 293 VAL A CB  1 
ATOM   2286  C  CG1 . VAL A 1 293 ? 13.665  -15.198 31.066  1.00 73.50  ? 293 VAL A CG1 1 
ATOM   2287  C  CG2 . VAL A 1 293 ? 11.588  -14.101 31.904  1.00 71.79  ? 293 VAL A CG2 1 
ATOM   2288  N  N   . GLN A 1 294 ? 12.534  -17.643 28.807  1.00 72.96  ? 294 GLN A N   1 
ATOM   2289  C  CA  . GLN A 1 294 ? 12.968  -18.941 28.280  1.00 73.97  ? 294 GLN A CA  1 
ATOM   2290  C  C   . GLN A 1 294 ? 14.459  -19.266 28.485  1.00 79.96  ? 294 GLN A C   1 
ATOM   2291  O  O   . GLN A 1 294 ? 14.969  -20.193 27.845  1.00 80.41  ? 294 GLN A O   1 
ATOM   2292  C  CB  . GLN A 1 294 ? 12.588  -19.045 26.790  1.00 75.59  ? 294 GLN A CB  1 
ATOM   2293  C  CG  . GLN A 1 294 ? 11.087  -18.950 26.516  1.00 81.42  ? 294 GLN A CG  1 
ATOM   2294  C  CD  . GLN A 1 294 ? 10.313  -20.145 27.020  1.00 99.77  ? 294 GLN A CD  1 
ATOM   2295  O  OE1 . GLN A 1 294 ? 10.671  -21.303 26.775  1.00 99.61  ? 294 GLN A OE1 1 
ATOM   2296  N  NE2 . GLN A 1 294 ? 9.231   -19.887 27.739  1.00 87.20  ? 294 GLN A NE2 1 
ATOM   2297  N  N   . THR A 1 295 ? 15.149  -18.540 29.390  1.00 77.99  ? 295 THR A N   1 
ATOM   2298  C  CA  . THR A 1 295 ? 16.577  -18.758 29.658  1.00 79.34  ? 295 THR A CA  1 
ATOM   2299  C  C   . THR A 1 295 ? 16.864  -20.152 30.248  1.00 84.97  ? 295 THR A C   1 
ATOM   2300  O  O   . THR A 1 295 ? 17.946  -20.687 30.020  1.00 85.77  ? 295 THR A O   1 
ATOM   2301  C  CB  . THR A 1 295 ? 17.190  -17.605 30.488  1.00 87.47  ? 295 THR A CB  1 
ATOM   2302  O  OG1 . THR A 1 295 ? 18.595  -17.793 30.670  1.00 85.60  ? 295 THR A OG1 1 
ATOM   2303  C  CG2 . THR A 1 295 ? 16.506  -17.339 31.815  1.00 87.29  ? 295 THR A CG2 1 
ATOM   2304  N  N   . THR A 1 296 ? 15.877  -20.753 30.938  1.00 82.20  ? 296 THR A N   1 
ATOM   2305  C  CA  . THR A 1 296 ? 15.969  -22.079 31.565  1.00 83.24  ? 296 THR A CA  1 
ATOM   2306  C  C   . THR A 1 296 ? 16.332  -23.202 30.587  1.00 89.03  ? 296 THR A C   1 
ATOM   2307  O  O   . THR A 1 296 ? 17.099  -24.097 30.948  1.00 89.22  ? 296 THR A O   1 
ATOM   2308  C  CB  . THR A 1 296 ? 14.682  -22.407 32.341  1.00 90.75  ? 296 THR A CB  1 
ATOM   2309  O  OG1 . THR A 1 296 ? 13.620  -22.655 31.418  1.00 90.37  ? 296 THR A OG1 1 
ATOM   2310  C  CG2 . THR A 1 296 ? 14.279  -21.299 33.314  1.00 89.07  ? 296 THR A CG2 1 
ATOM   2311  N  N   . ARG A 1 297 ? 15.765  -23.167 29.361  1.00 86.29  ? 297 ARG A N   1 
ATOM   2312  C  CA  . ARG A 1 297 ? 15.969  -24.197 28.336  1.00 87.37  ? 297 ARG A CA  1 
ATOM   2313  C  C   . ARG A 1 297 ? 17.171  -23.941 27.392  1.00 94.20  ? 297 ARG A C   1 
ATOM   2314  O  O   . ARG A 1 297 ? 17.395  -24.736 26.472  1.00 94.67  ? 297 ARG A O   1 
ATOM   2315  C  CB  . ARG A 1 297 ? 14.674  -24.449 27.531  1.00 85.29  ? 297 ARG A CB  1 
ATOM   2316  C  CG  . ARG A 1 297 ? 14.205  -23.280 26.689  1.00 89.07  ? 297 ARG A CG  1 
ATOM   2317  C  CD  . ARG A 1 297 ? 13.299  -23.739 25.566  1.00 93.64  ? 297 ARG A CD  1 
ATOM   2318  N  NE  . ARG A 1 297 ? 12.870  -22.620 24.730  1.00 97.07  ? 297 ARG A NE  1 
ATOM   2319  C  CZ  . ARG A 1 297 ? 13.504  -22.224 23.630  1.00 108.24 ? 297 ARG A CZ  1 
ATOM   2320  N  NH1 . ARG A 1 297 ? 14.602  -22.855 23.227  1.00 96.65  ? 297 ARG A NH1 1 
ATOM   2321  N  NH2 . ARG A 1 297 ? 13.051  -21.197 22.926  1.00 91.43  ? 297 ARG A NH2 1 
ATOM   2322  N  N   . VAL A 1 298 ? 17.924  -22.848 27.605  1.00 91.55  ? 298 VAL A N   1 
ATOM   2323  C  CA  . VAL A 1 298 ? 19.087  -22.506 26.777  1.00 92.44  ? 298 VAL A CA  1 
ATOM   2324  C  C   . VAL A 1 298 ? 20.376  -22.430 27.613  1.00 98.52  ? 298 VAL A C   1 
ATOM   2325  O  O   . VAL A 1 298 ? 21.462  -22.243 27.052  1.00 99.80  ? 298 VAL A O   1 
ATOM   2326  C  CB  . VAL A 1 298 ? 18.883  -21.238 25.886  1.00 95.95  ? 298 VAL A CB  1 
ATOM   2327  C  CG1 . VAL A 1 298 ? 17.743  -21.429 24.888  1.00 95.60  ? 298 VAL A CG1 1 
ATOM   2328  C  CG2 . VAL A 1 298 ? 18.681  -19.975 26.716  1.00 94.84  ? 298 VAL A CG2 1 
ATOM   2329  N  N   . SER A 1 299 ? 20.253  -22.578 28.945  1.00 95.36  ? 299 SER A N   1 
ATOM   2330  C  CA  . SER A 1 299 ? 21.375  -22.509 29.878  1.00 95.79  ? 299 SER A CA  1 
ATOM   2331  C  C   . SER A 1 299 ? 21.171  -23.422 31.080  1.00 100.51 ? 299 SER A C   1 
ATOM   2332  O  O   . SER A 1 299 ? 20.051  -23.553 31.577  1.00 99.64  ? 299 SER A O   1 
ATOM   2333  C  CB  . SER A 1 299 ? 21.581  -21.072 30.351  1.00 98.39  ? 299 SER A CB  1 
ATOM   2334  O  OG  . SER A 1 299 ? 22.589  -20.978 31.344  1.00 107.03 ? 299 SER A OG  1 
ATOM   2335  N  N   . ASP A 1 300 ? 22.265  -24.034 31.553  1.00 97.74  ? 300 ASP A N   1 
ATOM   2336  C  CA  . ASP A 1 300 ? 22.283  -24.901 32.732  1.00 97.62  ? 300 ASP A CA  1 
ATOM   2337  C  C   . ASP A 1 300 ? 22.754  -24.111 33.962  1.00 99.31  ? 300 ASP A C   1 
ATOM   2338  O  O   . ASP A 1 300 ? 22.850  -24.669 35.060  1.00 98.78  ? 300 ASP A O   1 
ATOM   2339  C  CB  . ASP A 1 300 ? 23.159  -26.143 32.483  1.00 101.33 ? 300 ASP A CB  1 
ATOM   2340  C  CG  . ASP A 1 300 ? 22.586  -27.130 31.480  1.00 114.63 ? 300 ASP A CG  1 
ATOM   2341  O  OD1 . ASP A 1 300 ? 21.343  -27.125 31.274  1.00 115.29 ? 300 ASP A OD1 1 
ATOM   2342  O  OD2 . ASP A 1 300 ? 23.370  -27.929 30.921  1.00 122.04 ? 300 ASP A OD2 1 
ATOM   2343  N  N   . ASP A 1 301 ? 23.019  -22.801 33.769  1.00 93.91  ? 301 ASP A N   1 
ATOM   2344  C  CA  . ASP A 1 301 ? 23.451  -21.869 34.806  1.00 92.58  ? 301 ASP A CA  1 
ATOM   2345  C  C   . ASP A 1 301 ? 22.221  -21.379 35.590  1.00 94.02  ? 301 ASP A C   1 
ATOM   2346  O  O   . ASP A 1 301 ? 21.372  -20.682 35.025  1.00 92.67  ? 301 ASP A O   1 
ATOM   2347  C  CB  . ASP A 1 301 ? 24.222  -20.699 34.177  1.00 94.22  ? 301 ASP A CB  1 
ATOM   2348  C  CG  . ASP A 1 301 ? 24.978  -19.807 35.138  1.00 101.41 ? 301 ASP A CG  1 
ATOM   2349  O  OD1 . ASP A 1 301 ? 24.935  -20.073 36.362  1.00 100.68 ? 301 ASP A OD1 1 
ATOM   2350  O  OD2 . ASP A 1 301 ? 25.653  -18.877 34.664  1.00 108.27 ? 301 ASP A OD2 1 
ATOM   2351  N  N   . PRO A 1 302 ? 22.092  -21.764 36.881  1.00 89.20  ? 302 PRO A N   1 
ATOM   2352  C  CA  . PRO A 1 302 ? 20.904  -21.368 37.658  1.00 87.57  ? 302 PRO A CA  1 
ATOM   2353  C  C   . PRO A 1 302 ? 20.821  -19.877 37.980  1.00 89.14  ? 302 PRO A C   1 
ATOM   2354  O  O   . PRO A 1 302 ? 19.725  -19.317 37.963  1.00 87.49  ? 302 PRO A O   1 
ATOM   2355  C  CB  . PRO A 1 302 ? 21.009  -22.225 38.919  1.00 89.68  ? 302 PRO A CB  1 
ATOM   2356  C  CG  . PRO A 1 302 ? 22.454  -22.500 39.070  1.00 95.20  ? 302 PRO A CG  1 
ATOM   2357  C  CD  . PRO A 1 302 ? 23.004  -22.604 37.684  1.00 91.18  ? 302 PRO A CD  1 
ATOM   2358  N  N   . VAL A 1 303 ? 21.975  -19.245 38.252  1.00 85.02  ? 303 VAL A N   1 
ATOM   2359  C  CA  . VAL A 1 303 ? 22.109  -17.824 38.568  1.00 83.91  ? 303 VAL A CA  1 
ATOM   2360  C  C   . VAL A 1 303 ? 21.702  -16.986 37.349  1.00 86.76  ? 303 VAL A C   1 
ATOM   2361  O  O   . VAL A 1 303 ? 20.911  -16.058 37.508  1.00 86.20  ? 303 VAL A O   1 
ATOM   2362  C  CB  . VAL A 1 303 ? 23.527  -17.486 39.094  1.00 88.64  ? 303 VAL A CB  1 
ATOM   2363  C  CG1 . VAL A 1 303 ? 23.678  -16.003 39.407  1.00 87.91  ? 303 VAL A CG1 1 
ATOM   2364  C  CG2 . VAL A 1 303 ? 23.860  -18.316 40.330  1.00 88.95  ? 303 VAL A CG2 1 
ATOM   2365  N  N   . GLU A 1 304 ? 22.186  -17.349 36.141  1.00 82.87  ? 304 GLU A N   1 
ATOM   2366  C  CA  . GLU A 1 304 ? 21.855  -16.676 34.877  1.00 82.15  ? 304 GLU A CA  1 
ATOM   2367  C  C   . GLU A 1 304 ? 20.336  -16.678 34.649  1.00 83.86  ? 304 GLU A C   1 
ATOM   2368  O  O   . GLU A 1 304 ? 19.776  -15.623 34.358  1.00 83.04  ? 304 GLU A O   1 
ATOM   2369  C  CB  . GLU A 1 304 ? 22.591  -17.335 33.692  1.00 84.62  ? 304 GLU A CB  1 
ATOM   2370  C  CG  . GLU A 1 304 ? 22.402  -16.632 32.353  1.00 95.73  ? 304 GLU A CG  1 
ATOM   2371  C  CD  . GLU A 1 304 ? 22.985  -17.308 31.124  1.00 118.34 ? 304 GLU A CD  1 
ATOM   2372  O  OE1 . GLU A 1 304 ? 23.549  -18.419 31.246  1.00 110.68 ? 304 GLU A OE1 1 
ATOM   2373  O  OE2 . GLU A 1 304 ? 22.869  -16.719 30.027  1.00 118.18 ? 304 GLU A OE2 1 
ATOM   2374  N  N   . GLN A 1 305 ? 19.675  -17.843 34.838  1.00 79.05  ? 305 GLN A N   1 
ATOM   2375  C  CA  . GLN A 1 305 ? 18.223  -18.022 34.702  1.00 77.54  ? 305 GLN A CA  1 
ATOM   2376  C  C   . GLN A 1 305 ? 17.448  -17.042 35.591  1.00 79.10  ? 305 GLN A C   1 
ATOM   2377  O  O   . GLN A 1 305 ? 16.582  -16.315 35.096  1.00 78.02  ? 305 GLN A O   1 
ATOM   2378  C  CB  . GLN A 1 305 ? 17.805  -19.459 35.043  1.00 78.96  ? 305 GLN A CB  1 
ATOM   2379  C  CG  . GLN A 1 305 ? 18.249  -20.522 34.046  1.00 88.82  ? 305 GLN A CG  1 
ATOM   2380  C  CD  . GLN A 1 305 ? 18.059  -21.926 34.583  1.00 103.71 ? 305 GLN A CD  1 
ATOM   2381  O  OE1 . GLN A 1 305 ? 17.374  -22.161 35.584  1.00 97.30  ? 305 GLN A OE1 1 
ATOM   2382  N  NE2 . GLN A 1 305 ? 18.665  -22.897 33.923  1.00 95.57  ? 305 GLN A NE2 1 
ATOM   2383  N  N   . SER A 1 306 ? 17.793  -17.014 36.893  1.00 74.73  ? 306 SER A N   1 
ATOM   2384  C  CA  . SER A 1 306 ? 17.203  -16.155 37.920  1.00 73.69  ? 306 SER A CA  1 
ATOM   2385  C  C   . SER A 1 306 ? 17.373  -14.678 37.580  1.00 76.87  ? 306 SER A C   1 
ATOM   2386  O  O   . SER A 1 306 ? 16.380  -13.955 37.567  1.00 75.66  ? 306 SER A O   1 
ATOM   2387  C  CB  . SER A 1 306 ? 17.816  -16.457 39.284  1.00 77.24  ? 306 SER A CB  1 
ATOM   2388  O  OG  . SER A 1 306 ? 17.723  -17.839 39.584  1.00 87.40  ? 306 SER A OG  1 
ATOM   2389  N  N   . LEU A 1 307 ? 18.609  -14.258 37.226  1.00 73.43  ? 307 LEU A N   1 
ATOM   2390  C  CA  . LEU A 1 307 ? 18.959  -12.875 36.881  1.00 73.14  ? 307 LEU A CA  1 
ATOM   2391  C  C   . LEU A 1 307 ? 18.357  -12.392 35.571  1.00 77.90  ? 307 LEU A C   1 
ATOM   2392  O  O   . LEU A 1 307 ? 18.118  -11.191 35.424  1.00 77.22  ? 307 LEU A O   1 
ATOM   2393  C  CB  . LEU A 1 307 ? 20.478  -12.648 36.892  1.00 73.93  ? 307 LEU A CB  1 
ATOM   2394  C  CG  . LEU A 1 307 ? 21.215  -12.941 38.209  1.00 78.68  ? 307 LEU A CG  1 
ATOM   2395  C  CD1 . LEU A 1 307 ? 22.665  -12.692 38.063  1.00 79.74  ? 307 LEU A CD1 1 
ATOM   2396  C  CD2 . LEU A 1 307 ? 20.671  -12.140 39.372  1.00 79.74  ? 307 LEU A CD2 1 
ATOM   2397  N  N   . GLU A 1 308 ? 18.096  -13.317 34.625  1.00 75.29  ? 308 GLU A N   1 
ATOM   2398  C  CA  . GLU A 1 308 ? 17.451  -12.984 33.354  1.00 75.02  ? 308 GLU A CA  1 
ATOM   2399  C  C   . GLU A 1 308 ? 15.985  -12.681 33.626  1.00 77.84  ? 308 GLU A C   1 
ATOM   2400  O  O   . GLU A 1 308 ? 15.414  -11.789 32.995  1.00 77.61  ? 308 GLU A O   1 
ATOM   2401  C  CB  . GLU A 1 308 ? 17.573  -14.128 32.340  1.00 77.22  ? 308 GLU A CB  1 
ATOM   2402  C  CG  . GLU A 1 308 ? 18.892  -14.166 31.581  1.00 90.81  ? 308 GLU A CG  1 
ATOM   2403  C  CD  . GLU A 1 308 ? 19.099  -13.101 30.526  1.00 114.36 ? 308 GLU A CD  1 
ATOM   2404  O  OE1 . GLU A 1 308 ? 20.119  -13.166 29.806  1.00 116.44 ? 308 GLU A OE1 1 
ATOM   2405  O  OE2 . GLU A 1 308 ? 18.224  -12.218 30.390  1.00 110.02 ? 308 GLU A OE2 1 
ATOM   2406  N  N   . VAL A 1 309 ? 15.386  -13.424 34.587  1.00 72.76  ? 309 VAL A N   1 
ATOM   2407  C  CA  . VAL A 1 309 ? 14.015  -13.231 35.037  1.00 70.80  ? 309 VAL A CA  1 
ATOM   2408  C  C   . VAL A 1 309 ? 13.952  -11.886 35.807  1.00 72.13  ? 309 VAL A C   1 
ATOM   2409  O  O   . VAL A 1 309 ? 12.992  -11.138 35.619  1.00 71.51  ? 309 VAL A O   1 
ATOM   2410  C  CB  . VAL A 1 309 ? 13.492  -14.447 35.854  1.00 74.48  ? 309 VAL A CB  1 
ATOM   2411  C  CG1 . VAL A 1 309 ? 12.320  -14.054 36.720  1.00 73.59  ? 309 VAL A CG1 1 
ATOM   2412  C  CG2 . VAL A 1 309 ? 13.098  -15.615 34.949  1.00 74.55  ? 309 VAL A CG2 1 
ATOM   2413  N  N   . VAL A 1 310 ? 15.001  -11.556 36.615  1.00 67.62  ? 310 VAL A N   1 
ATOM   2414  C  CA  . VAL A 1 310 ? 15.092  -10.279 37.347  1.00 66.44  ? 310 VAL A CA  1 
ATOM   2415  C  C   . VAL A 1 310 ? 15.057  -9.124  36.333  1.00 70.23  ? 310 VAL A C   1 
ATOM   2416  O  O   . VAL A 1 310 ? 14.310  -8.166  36.536  1.00 69.86  ? 310 VAL A O   1 
ATOM   2417  C  CB  . VAL A 1 310 ? 16.338  -10.172 38.277  1.00 70.04  ? 310 VAL A CB  1 
ATOM   2418  C  CG1 . VAL A 1 310 ? 16.402  -8.810  38.964  1.00 69.40  ? 310 VAL A CG1 1 
ATOM   2419  C  CG2 . VAL A 1 310 ? 16.355  -11.275 39.323  1.00 69.59  ? 310 VAL A CG2 1 
ATOM   2420  N  N   . ALA A 1 311 ? 15.839  -9.244  35.234  1.00 66.15  ? 311 ALA A N   1 
ATOM   2421  C  CA  . ALA A 1 311 ? 15.931  -8.265  34.150  1.00 65.83  ? 311 ALA A CA  1 
ATOM   2422  C  C   . ALA A 1 311 ? 14.564  -7.987  33.531  1.00 68.58  ? 311 ALA A C   1 
ATOM   2423  O  O   . ALA A 1 311 ? 14.154  -6.826  33.447  1.00 68.01  ? 311 ALA A O   1 
ATOM   2424  C  CB  . ALA A 1 311 ? 16.887  -8.766  33.082  1.00 67.55  ? 311 ALA A CB  1 
ATOM   2425  N  N   . SER A 1 312 ? 13.859  -9.060  33.125  1.00 64.26  ? 312 SER A N   1 
ATOM   2426  C  CA  . SER A 1 312 ? 12.530  -9.008  32.514  1.00 63.44  ? 312 SER A CA  1 
ATOM   2427  C  C   . SER A 1 312 ? 11.493  -8.448  33.490  1.00 66.27  ? 312 SER A C   1 
ATOM   2428  O  O   . SER A 1 312 ? 10.637  -7.663  33.088  1.00 65.67  ? 312 SER A O   1 
ATOM   2429  C  CB  . SER A 1 312 ? 12.106  -10.402 32.063  1.00 66.23  ? 312 SER A CB  1 
ATOM   2430  O  OG  . SER A 1 312 ? 13.072  -10.997 31.216  1.00 73.16  ? 312 SER A OG  1 
ATOM   2431  N  N   . GLY A 1 313 ? 11.604  -8.849  34.756  1.00 61.74  ? 313 GLY A N   1 
ATOM   2432  C  CA  . GLY A 1 313 ? 10.717  -8.441  35.833  1.00 60.49  ? 313 GLY A CA  1 
ATOM   2433  C  C   . GLY A 1 313 ? 10.823  -6.982  36.206  1.00 63.77  ? 313 GLY A C   1 
ATOM   2434  O  O   . GLY A 1 313 ? 9.803   -6.295  36.268  1.00 62.45  ? 313 GLY A O   1 
ATOM   2435  N  N   . ALA A 1 314 ? 12.057  -6.508  36.487  1.00 60.42  ? 314 ALA A N   1 
ATOM   2436  C  CA  . ALA A 1 314 ? 12.331  -5.121  36.872  1.00 60.03  ? 314 ALA A CA  1 
ATOM   2437  C  C   . ALA A 1 314 ? 11.948  -4.171  35.755  1.00 64.03  ? 314 ALA A C   1 
ATOM   2438  O  O   . ALA A 1 314 ? 11.416  -3.095  36.023  1.00 63.48  ? 314 ALA A O   1 
ATOM   2439  C  CB  . ALA A 1 314 ? 13.793  -4.948  37.227  1.00 61.32  ? 314 ALA A CB  1 
ATOM   2440  N  N   . MET A 1 315 ? 12.162  -4.594  34.504  1.00 60.26  ? 315 MET A N   1 
ATOM   2441  C  CA  . MET A 1 315 ? 11.803  -3.797  33.348  1.00 60.82  ? 315 MET A CA  1 
ATOM   2442  C  C   . MET A 1 315 ? 10.278  -3.731  33.192  1.00 63.98  ? 315 MET A C   1 
ATOM   2443  O  O   . MET A 1 315 ? 9.742   -2.641  32.973  1.00 65.11  ? 315 MET A O   1 
ATOM   2444  C  CB  . MET A 1 315 ? 12.551  -4.286  32.084  1.00 64.18  ? 315 MET A CB  1 
ATOM   2445  C  CG  . MET A 1 315 ? 11.673  -4.740  30.948  1.00 67.54  ? 315 MET A CG  1 
ATOM   2446  S  SD  . MET A 1 315 ? 10.911  -3.382  30.039  1.00 71.69  ? 315 MET A SD  1 
ATOM   2447  C  CE  . MET A 1 315 ? 9.764   -4.291  29.119  1.00 69.23  ? 315 MET A CE  1 
ATOM   2448  N  N   . LEU A 1 316 ? 9.576   -4.871  33.320  1.00 57.54  ? 316 LEU A N   1 
ATOM   2449  C  CA  . LEU A 1 316 ? 8.126   -4.877  33.146  1.00 55.89  ? 316 LEU A CA  1 
ATOM   2450  C  C   . LEU A 1 316 ? 7.398   -4.210  34.288  1.00 58.15  ? 316 LEU A C   1 
ATOM   2451  O  O   . LEU A 1 316 ? 6.589   -3.315  34.058  1.00 56.76  ? 316 LEU A O   1 
ATOM   2452  C  CB  . LEU A 1 316 ? 7.567   -6.291  32.880  1.00 55.58  ? 316 LEU A CB  1 
ATOM   2453  C  CG  . LEU A 1 316 ? 6.096   -6.356  32.419  1.00 58.98  ? 316 LEU A CG  1 
ATOM   2454  C  CD1 . LEU A 1 316 ? 5.875   -5.588  31.134  1.00 62.02  ? 316 LEU A CD1 1 
ATOM   2455  C  CD2 . LEU A 1 316 ? 5.623   -7.778  32.234  1.00 58.28  ? 316 LEU A CD2 1 
ATOM   2456  N  N   . TYR A 1 317 ? 7.695   -4.635  35.517  1.00 54.78  ? 317 TYR A N   1 
ATOM   2457  C  CA  . TYR A 1 317 ? 7.025   -4.144  36.706  1.00 53.66  ? 317 TYR A CA  1 
ATOM   2458  C  C   . TYR A 1 317 ? 7.409   -2.731  37.113  1.00 57.80  ? 317 TYR A C   1 
ATOM   2459  O  O   . TYR A 1 317 ? 6.512   -1.961  37.434  1.00 56.85  ? 317 TYR A O   1 
ATOM   2460  C  CB  . TYR A 1 317 ? 7.199   -5.120  37.868  1.00 54.35  ? 317 TYR A CB  1 
ATOM   2461  C  CG  . TYR A 1 317 ? 6.628   -6.504  37.623  1.00 56.84  ? 317 TYR A CG  1 
ATOM   2462  C  CD1 . TYR A 1 317 ? 5.377   -6.673  37.032  1.00 58.77  ? 317 TYR A CD1 1 
ATOM   2463  C  CD2 . TYR A 1 317 ? 7.313   -7.645  38.034  1.00 58.31  ? 317 TYR A CD2 1 
ATOM   2464  C  CE1 . TYR A 1 317 ? 4.845   -7.945  36.811  1.00 60.69  ? 317 TYR A CE1 1 
ATOM   2465  C  CE2 . TYR A 1 317 ? 6.774   -8.919  37.857  1.00 59.21  ? 317 TYR A CE2 1 
ATOM   2466  C  CZ  . TYR A 1 317 ? 5.543   -9.066  37.235  1.00 67.12  ? 317 TYR A CZ  1 
ATOM   2467  O  OH  . TYR A 1 317 ? 5.014   -10.321 37.040  1.00 67.68  ? 317 TYR A OH  1 
ATOM   2468  N  N   . ASP A 1 318 ? 8.702   -2.371  37.103  1.00 55.81  ? 318 ASP A N   1 
ATOM   2469  C  CA  . ASP A 1 318 ? 9.087   -1.021  37.524  1.00 56.50  ? 318 ASP A CA  1 
ATOM   2470  C  C   . ASP A 1 318 ? 9.046   0.026   36.404  1.00 59.98  ? 318 ASP A C   1 
ATOM   2471  O  O   . ASP A 1 318 ? 8.607   1.147   36.664  1.00 59.28  ? 318 ASP A O   1 
ATOM   2472  C  CB  . ASP A 1 318 ? 10.449  -1.008  38.240  1.00 59.43  ? 318 ASP A CB  1 
ATOM   2473  C  CG  . ASP A 1 318 ? 10.505  -1.749  39.569  1.00 72.98  ? 318 ASP A CG  1 
ATOM   2474  O  OD1 . ASP A 1 318 ? 11.622  -1.994  40.058  1.00 74.33  ? 318 ASP A OD1 1 
ATOM   2475  O  OD2 . ASP A 1 318 ? 9.425   -2.046  40.139  1.00 80.37  ? 318 ASP A OD2 1 
ATOM   2476  N  N   . GLN A 1 319 ? 9.490   -0.321  35.175  1.00 56.57  ? 319 GLN A N   1 
ATOM   2477  C  CA  . GLN A 1 319 ? 9.504   0.645   34.069  1.00 56.67  ? 319 GLN A CA  1 
ATOM   2478  C  C   . GLN A 1 319 ? 8.146   0.830   33.387  1.00 60.18  ? 319 GLN A C   1 
ATOM   2479  O  O   . GLN A 1 319 ? 7.652   1.957   33.328  1.00 59.52  ? 319 GLN A O   1 
ATOM   2480  C  CB  . GLN A 1 319 ? 10.590  0.311   33.033  1.00 58.56  ? 319 GLN A CB  1 
ATOM   2481  C  CG  . GLN A 1 319 ? 12.014  0.389   33.559  1.00 66.52  ? 319 GLN A CG  1 
ATOM   2482  C  CD  . GLN A 1 319 ? 13.039  0.047   32.506  1.00 85.03  ? 319 GLN A CD  1 
ATOM   2483  O  OE1 . GLN A 1 319 ? 13.817  -0.900  32.650  1.00 86.14  ? 319 GLN A OE1 1 
ATOM   2484  N  NE2 . GLN A 1 319 ? 13.076  0.811   31.429  1.00 71.24  ? 319 GLN A NE2 1 
ATOM   2485  N  N   . ILE A 1 320 ? 7.559   -0.262  32.853  1.00 57.52  ? 320 ILE A N   1 
ATOM   2486  C  CA  . ILE A 1 320 ? 6.271   -0.217  32.146  1.00 57.69  ? 320 ILE A CA  1 
ATOM   2487  C  C   . ILE A 1 320 ? 5.098   -0.030  33.113  1.00 61.90  ? 320 ILE A C   1 
ATOM   2488  O  O   . ILE A 1 320 ? 4.319   0.906   32.944  1.00 61.64  ? 320 ILE A O   1 
ATOM   2489  C  CB  . ILE A 1 320 ? 6.026   -1.471  31.252  1.00 60.95  ? 320 ILE A CB  1 
ATOM   2490  C  CG1 . ILE A 1 320 ? 7.281   -1.873  30.437  1.00 62.21  ? 320 ILE A CG1 1 
ATOM   2491  C  CG2 . ILE A 1 320 ? 4.775   -1.301  30.364  1.00 61.15  ? 320 ILE A CG2 1 
ATOM   2492  C  CD1 . ILE A 1 320 ? 7.345   -1.423  28.990  1.00 70.58  ? 320 ILE A CD1 1 
ATOM   2493  N  N   . TRP A 1 321 ? 4.953   -0.953  34.084  1.00 57.34  ? 321 TRP A N   1 
ATOM   2494  C  CA  . TRP A 1 321 ? 3.840   -1.013  35.027  1.00 56.16  ? 321 TRP A CA  1 
ATOM   2495  C  C   . TRP A 1 321 ? 3.825   0.129   36.057  1.00 57.53  ? 321 TRP A C   1 
ATOM   2496  O  O   . TRP A 1 321 ? 2.906   0.950   36.030  1.00 55.27  ? 321 TRP A O   1 
ATOM   2497  C  CB  . TRP A 1 321 ? 3.779   -2.405  35.708  1.00 55.02  ? 321 TRP A CB  1 
ATOM   2498  C  CG  . TRP A 1 321 ? 2.732   -2.534  36.777  1.00 55.51  ? 321 TRP A CG  1 
ATOM   2499  C  CD1 . TRP A 1 321 ? 2.942   -2.708  38.112  1.00 58.21  ? 321 TRP A CD1 1 
ATOM   2500  C  CD2 . TRP A 1 321 ? 1.314   -2.392  36.606  1.00 54.88  ? 321 TRP A CD2 1 
ATOM   2501  N  NE1 . TRP A 1 321 ? 1.742   -2.717  38.783  1.00 57.08  ? 321 TRP A NE1 1 
ATOM   2502  C  CE2 . TRP A 1 321 ? 0.726   -2.513  37.883  1.00 58.18  ? 321 TRP A CE2 1 
ATOM   2503  C  CE3 . TRP A 1 321 ? 0.479   -2.195  35.493  1.00 56.29  ? 321 TRP A CE3 1 
ATOM   2504  C  CZ2 . TRP A 1 321 ? -0.659  -2.442  38.075  1.00 56.97  ? 321 TRP A CZ2 1 
ATOM   2505  C  CZ3 . TRP A 1 321 ? -0.888  -2.099  35.691  1.00 57.43  ? 321 TRP A CZ3 1 
ATOM   2506  C  CH2 . TRP A 1 321 ? -1.446  -2.252  36.964  1.00 57.47  ? 321 TRP A CH2 1 
ATOM   2507  N  N   . LEU A 1 322 ? 4.797   0.164   36.981  1.00 54.35  ? 322 LEU A N   1 
ATOM   2508  C  CA  . LEU A 1 322 ? 4.828   1.199   38.017  1.00 53.83  ? 322 LEU A CA  1 
ATOM   2509  C  C   . LEU A 1 322 ? 5.280   2.556   37.485  1.00 58.25  ? 322 LEU A C   1 
ATOM   2510  O  O   . LEU A 1 322 ? 4.802   3.574   37.970  1.00 57.04  ? 322 LEU A O   1 
ATOM   2511  C  CB  . LEU A 1 322 ? 5.658   0.777   39.242  1.00 53.61  ? 322 LEU A CB  1 
ATOM   2512  C  CG  . LEU A 1 322 ? 5.135   -0.406  40.075  1.00 57.68  ? 322 LEU A CG  1 
ATOM   2513  C  CD1 . LEU A 1 322 ? 6.201   -0.914  41.006  1.00 57.98  ? 322 LEU A CD1 1 
ATOM   2514  C  CD2 . LEU A 1 322 ? 3.885   -0.040  40.869  1.00 59.76  ? 322 LEU A CD2 1 
ATOM   2515  N  N   . GLY A 1 323 ? 6.162   2.548   36.484  1.00 55.74  ? 323 GLY A N   1 
ATOM   2516  C  CA  . GLY A 1 323 ? 6.715   3.749   35.861  1.00 55.92  ? 323 GLY A CA  1 
ATOM   2517  C  C   . GLY A 1 323 ? 5.831   4.460   34.861  1.00 60.09  ? 323 GLY A C   1 
ATOM   2518  O  O   . GLY A 1 323 ? 6.075   5.630   34.555  1.00 60.12  ? 323 GLY A O   1 
ATOM   2519  N  N   . SER A 1 324 ? 4.820   3.759   34.318  1.00 57.66  ? 324 SER A N   1 
ATOM   2520  C  CA  . SER A 1 324 ? 3.900   4.356   33.352  1.00 57.92  ? 324 SER A CA  1 
ATOM   2521  C  C   . SER A 1 324 ? 2.437   4.162   33.740  1.00 59.51  ? 324 SER A C   1 
ATOM   2522  O  O   . SER A 1 324 ? 1.804   5.142   34.148  1.00 58.87  ? 324 SER A O   1 
ATOM   2523  C  CB  . SER A 1 324 ? 4.188   3.870   31.937  1.00 62.86  ? 324 SER A CB  1 
ATOM   2524  O  OG  . SER A 1 324 ? 3.451   4.619   30.985  1.00 74.17  ? 324 SER A OG  1 
ATOM   2525  N  N   . TYR A 1 325 ? 1.912   2.913   33.648  1.00 54.54  ? 325 TYR A N   1 
ATOM   2526  C  CA  . TYR A 1 325 ? 0.528   2.547   33.989  1.00 53.88  ? 325 TYR A CA  1 
ATOM   2527  C  C   . TYR A 1 325 ? 0.066   3.155   35.330  1.00 56.76  ? 325 TYR A C   1 
ATOM   2528  O  O   . TYR A 1 325 ? -1.021  3.734   35.401  1.00 55.14  ? 325 TYR A O   1 
ATOM   2529  C  CB  . TYR A 1 325 ? 0.396   1.019   34.092  1.00 54.83  ? 325 TYR A CB  1 
ATOM   2530  C  CG  . TYR A 1 325 ? 0.155   0.274   32.802  1.00 56.62  ? 325 TYR A CG  1 
ATOM   2531  C  CD1 . TYR A 1 325 ? 1.218   -0.191  32.034  1.00 59.08  ? 325 TYR A CD1 1 
ATOM   2532  C  CD2 . TYR A 1 325 ? -1.133  -0.089  32.418  1.00 57.03  ? 325 TYR A CD2 1 
ATOM   2533  C  CE1 . TYR A 1 325 ? 1.004   -0.934  30.874  1.00 59.60  ? 325 TYR A CE1 1 
ATOM   2534  C  CE2 . TYR A 1 325 ? -1.362  -0.818  31.253  1.00 58.12  ? 325 TYR A CE2 1 
ATOM   2535  C  CZ  . TYR A 1 325 ? -0.289  -1.255  30.494  1.00 65.44  ? 325 TYR A CZ  1 
ATOM   2536  O  OH  . TYR A 1 325 ? -0.509  -1.981  29.352  1.00 66.07  ? 325 TYR A OH  1 
ATOM   2537  N  N   . MET A 1 326 ? 0.912   3.024   36.373  1.00 52.96  ? 326 MET A N   1 
ATOM   2538  C  CA  . MET A 1 326 ? 0.645   3.484   37.730  1.00 52.04  ? 326 MET A CA  1 
ATOM   2539  C  C   . MET A 1 326 ? 1.187   4.882   38.059  1.00 57.20  ? 326 MET A C   1 
ATOM   2540  O  O   . MET A 1 326 ? 0.715   5.493   39.023  1.00 57.50  ? 326 MET A O   1 
ATOM   2541  C  CB  . MET A 1 326 ? 1.149   2.448   38.744  1.00 53.86  ? 326 MET A CB  1 
ATOM   2542  C  CG  . MET A 1 326 ? 0.345   1.156   38.763  1.00 56.99  ? 326 MET A CG  1 
ATOM   2543  S  SD  . MET A 1 326 ? -1.375  1.391   39.224  1.00 60.15  ? 326 MET A SD  1 
ATOM   2544  C  CE  . MET A 1 326 ? -2.096  0.956   37.870  1.00 56.31  ? 326 MET A CE  1 
ATOM   2545  N  N   . SER A 1 327 ? 2.153   5.400   37.280  1.00 55.13  ? 327 SER A N   1 
ATOM   2546  C  CA  . SER A 1 327 ? 2.674   6.746   37.530  1.00 55.85  ? 327 SER A CA  1 
ATOM   2547  C  C   . SER A 1 327 ? 2.752   7.589   36.252  1.00 62.17  ? 327 SER A C   1 
ATOM   2548  O  O   . SER A 1 327 ? 1.891   8.438   36.050  1.00 62.31  ? 327 SER A O   1 
ATOM   2549  C  CB  . SER A 1 327 ? 3.997   6.722   38.295  1.00 58.53  ? 327 SER A CB  1 
ATOM   2550  O  OG  . SER A 1 327 ? 5.085   6.241   37.523  1.00 66.25  ? 327 SER A OG  1 
ATOM   2551  N  N   . GLY A 1 328 ? 3.739   7.331   35.398  1.00 59.43  ? 328 GLY A N   1 
ATOM   2552  C  CA  . GLY A 1 328 ? 3.950   8.105   34.185  1.00 60.49  ? 328 GLY A CA  1 
ATOM   2553  C  C   . GLY A 1 328 ? 5.047   9.144   34.349  1.00 66.32  ? 328 GLY A C   1 
ATOM   2554  O  O   . GLY A 1 328 ? 5.666   9.246   35.416  1.00 65.75  ? 328 GLY A O   1 
ATOM   2555  N  N   . GLY A 1 329 ? 5.282   9.917   33.293  1.00 63.81  ? 329 GLY A N   1 
ATOM   2556  C  CA  . GLY A 1 329 ? 6.321   10.941  33.264  1.00 64.24  ? 329 GLY A CA  1 
ATOM   2557  C  C   . GLY A 1 329 ? 7.677   10.384  32.870  1.00 67.42  ? 329 GLY A C   1 
ATOM   2558  O  O   . GLY A 1 329 ? 7.749   9.503   32.006  1.00 66.96  ? 329 GLY A O   1 
ATOM   2559  N  N   . VAL A 1 330 ? 8.761   10.873  33.519  1.00 63.70  ? 330 VAL A N   1 
ATOM   2560  C  CA  . VAL A 1 330 ? 10.148  10.426  33.287  1.00 63.39  ? 330 VAL A CA  1 
ATOM   2561  C  C   . VAL A 1 330 ? 10.304  8.921   33.608  1.00 65.86  ? 330 VAL A C   1 
ATOM   2562  O  O   . VAL A 1 330 ? 11.101  8.230   32.972  1.00 66.19  ? 330 VAL A O   1 
ATOM   2563  C  CB  . VAL A 1 330 ? 11.198  11.317  34.031  1.00 67.72  ? 330 VAL A CB  1 
ATOM   2564  C  CG1 . VAL A 1 330 ? 12.627  10.818  33.823  1.00 67.90  ? 330 VAL A CG1 1 
ATOM   2565  C  CG2 . VAL A 1 330 ? 11.087  12.782  33.616  1.00 68.28  ? 330 VAL A CG2 1 
ATOM   2566  N  N   . GLY A 1 331 ? 9.536   8.441   34.580  1.00 61.43  ? 331 GLY A N   1 
ATOM   2567  C  CA  . GLY A 1 331 ? 9.503   7.029   34.946  1.00 60.76  ? 331 GLY A CA  1 
ATOM   2568  C  C   . GLY A 1 331 ? 10.593  6.529   35.871  1.00 63.94  ? 331 GLY A C   1 
ATOM   2569  O  O   . GLY A 1 331 ? 11.282  7.312   36.535  1.00 64.08  ? 331 GLY A O   1 
ATOM   2570  N  N   . PHE A 1 332 ? 10.733  5.196   35.919  1.00 59.09  ? 332 PHE A N   1 
ATOM   2571  C  CA  . PHE A 1 332 ? 11.667  4.493   36.795  1.00 58.57  ? 332 PHE A CA  1 
ATOM   2572  C  C   . PHE A 1 332 ? 12.641  3.578   36.028  1.00 63.78  ? 332 PHE A C   1 
ATOM   2573  O  O   . PHE A 1 332 ? 12.710  2.371   36.288  1.00 63.84  ? 332 PHE A O   1 
ATOM   2574  C  CB  . PHE A 1 332 ? 10.894  3.721   37.891  1.00 59.16  ? 332 PHE A CB  1 
ATOM   2575  C  CG  . PHE A 1 332 ? 9.803   4.491   38.605  1.00 59.63  ? 332 PHE A CG  1 
ATOM   2576  C  CD1 . PHE A 1 332 ? 10.078  5.704   39.232  1.00 63.06  ? 332 PHE A CD1 1 
ATOM   2577  C  CD2 . PHE A 1 332 ? 8.513   3.990   38.679  1.00 59.45  ? 332 PHE A CD2 1 
ATOM   2578  C  CE1 . PHE A 1 332 ? 9.073   6.411   39.896  1.00 62.90  ? 332 PHE A CE1 1 
ATOM   2579  C  CE2 . PHE A 1 332 ? 7.509   4.696   39.348  1.00 61.75  ? 332 PHE A CE2 1 
ATOM   2580  C  CZ  . PHE A 1 332 ? 7.795   5.902   39.951  1.00 60.47  ? 332 PHE A CZ  1 
ATOM   2581  N  N   . THR A 1 333 ? 13.413  4.174   35.101  1.00 61.83  ? 333 THR A N   1 
ATOM   2582  C  CA  . THR A 1 333 ? 14.398  3.472   34.282  1.00 62.62  ? 333 THR A CA  1 
ATOM   2583  C  C   . THR A 1 333 ? 15.594  2.993   35.125  1.00 67.75  ? 333 THR A C   1 
ATOM   2584  O  O   . THR A 1 333 ? 15.909  1.799   35.124  1.00 67.07  ? 333 THR A O   1 
ATOM   2585  C  CB  . THR A 1 333 ? 14.792  4.341   33.071  1.00 68.55  ? 333 THR A CB  1 
ATOM   2586  O  OG1 . THR A 1 333 ? 13.619  4.610   32.301  1.00 67.81  ? 333 THR A OG1 1 
ATOM   2587  C  CG2 . THR A 1 333 ? 15.850  3.685   32.181  1.00 67.07  ? 333 THR A CG2 1 
ATOM   2588  N  N   . GLN A 1 334 ? 16.225  3.901   35.858  1.00 64.75  ? 334 GLN A N   1 
ATOM   2589  C  CA  . GLN A 1 334 ? 17.399  3.579   36.659  1.00 65.02  ? 334 GLN A CA  1 
ATOM   2590  C  C   . GLN A 1 334 ? 17.103  2.686   37.856  1.00 67.58  ? 334 GLN A C   1 
ATOM   2591  O  O   . GLN A 1 334 ? 17.964  1.889   38.242  1.00 67.75  ? 334 GLN A O   1 
ATOM   2592  C  CB  . GLN A 1 334 ? 18.139  4.842   37.046  1.00 67.38  ? 334 GLN A CB  1 
ATOM   2593  C  CG  . GLN A 1 334 ? 18.840  5.392   35.811  1.00 88.02  ? 334 GLN A CG  1 
ATOM   2594  C  CD  . GLN A 1 334 ? 19.426  6.744   36.030  1.00 109.93 ? 334 GLN A CD  1 
ATOM   2595  O  OE1 . GLN A 1 334 ? 20.381  6.915   36.787  1.00 107.20 ? 334 GLN A OE1 1 
ATOM   2596  N  NE2 . GLN A 1 334 ? 18.906  7.716   35.310  1.00 102.31 ? 334 GLN A NE2 1 
ATOM   2597  N  N   . TYR A 1 335 ? 15.867  2.752   38.383  1.00 62.19  ? 335 TYR A N   1 
ATOM   2598  C  CA  . TYR A 1 335 ? 15.412  1.873   39.458  1.00 60.46  ? 335 TYR A CA  1 
ATOM   2599  C  C   . TYR A 1 335 ? 15.480  0.416   38.995  1.00 63.69  ? 335 TYR A C   1 
ATOM   2600  O  O   . TYR A 1 335 ? 15.775  -0.471  39.800  1.00 63.07  ? 335 TYR A O   1 
ATOM   2601  C  CB  . TYR A 1 335 ? 13.968  2.203   39.847  1.00 60.24  ? 335 TYR A CB  1 
ATOM   2602  C  CG  . TYR A 1 335 ? 13.812  3.298   40.880  1.00 61.14  ? 335 TYR A CG  1 
ATOM   2603  C  CD1 . TYR A 1 335 ? 14.431  3.213   42.121  1.00 62.95  ? 335 TYR A CD1 1 
ATOM   2604  C  CD2 . TYR A 1 335 ? 12.941  4.365   40.658  1.00 61.12  ? 335 TYR A CD2 1 
ATOM   2605  C  CE1 . TYR A 1 335 ? 14.245  4.192   43.095  1.00 63.13  ? 335 TYR A CE1 1 
ATOM   2606  C  CE2 . TYR A 1 335 ? 12.724  5.335   41.637  1.00 61.26  ? 335 TYR A CE2 1 
ATOM   2607  C  CZ  . TYR A 1 335 ? 13.390  5.255   42.847  1.00 67.50  ? 335 TYR A CZ  1 
ATOM   2608  O  OH  . TYR A 1 335 ? 13.196  6.216   43.811  1.00 67.08  ? 335 TYR A OH  1 
ATOM   2609  N  N   . ALA A 1 336 ? 15.206  0.182   37.693  1.00 59.65  ? 336 ALA A N   1 
ATOM   2610  C  CA  . ALA A 1 336 ? 15.236  -1.136  37.073  1.00 59.40  ? 336 ALA A CA  1 
ATOM   2611  C  C   . ALA A 1 336 ? 16.616  -1.508  36.549  1.00 63.69  ? 336 ALA A C   1 
ATOM   2612  O  O   . ALA A 1 336 ? 17.040  -2.641  36.780  1.00 63.34  ? 336 ALA A O   1 
ATOM   2613  C  CB  . ALA A 1 336 ? 14.218  -1.214  35.958  1.00 59.89  ? 336 ALA A CB  1 
ATOM   2614  N  N   . THR A 1 337 ? 17.325  -0.565  35.863  1.00 61.23  ? 337 THR A N   1 
ATOM   2615  C  CA  . THR A 1 337 ? 18.656  -0.800  35.273  1.00 62.06  ? 337 THR A CA  1 
ATOM   2616  C  C   . THR A 1 337 ? 19.636  -1.385  36.275  1.00 66.57  ? 337 THR A C   1 
ATOM   2617  O  O   . THR A 1 337 ? 20.348  -2.323  35.928  1.00 66.29  ? 337 THR A O   1 
ATOM   2618  C  CB  . THR A 1 337 ? 19.239  0.438   34.565  1.00 69.47  ? 337 THR A CB  1 
ATOM   2619  O  OG1 . THR A 1 337 ? 19.454  1.492   35.502  1.00 66.86  ? 337 THR A OG1 1 
ATOM   2620  C  CG2 . THR A 1 337 ? 18.397  0.903   33.381  1.00 67.51  ? 337 THR A CG2 1 
ATOM   2621  N  N   . ALA A 1 338 ? 19.616  -0.883  37.532  1.00 63.22  ? 338 ALA A N   1 
ATOM   2622  C  CA  . ALA A 1 338 ? 20.459  -1.333  38.644  1.00 63.86  ? 338 ALA A CA  1 
ATOM   2623  C  C   . ALA A 1 338 ? 20.454  -2.856  38.846  1.00 70.47  ? 338 ALA A C   1 
ATOM   2624  O  O   . ALA A 1 338 ? 21.461  -3.412  39.291  1.00 70.91  ? 338 ALA A O   1 
ATOM   2625  C  CB  . ALA A 1 338 ? 20.038  -0.639  39.923  1.00 64.03  ? 338 ALA A CB  1 
ATOM   2626  N  N   . SER A 1 339 ? 19.336  -3.523  38.490  1.00 68.39  ? 339 SER A N   1 
ATOM   2627  C  CA  . SER A 1 339 ? 19.153  -4.967  38.620  1.00 69.00  ? 339 SER A CA  1 
ATOM   2628  C  C   . SER A 1 339 ? 19.722  -5.787  37.446  1.00 76.33  ? 339 SER A C   1 
ATOM   2629  O  O   . SER A 1 339 ? 19.975  -6.982  37.616  1.00 75.99  ? 339 SER A O   1 
ATOM   2630  C  CB  . SER A 1 339 ? 17.676  -5.289  38.822  1.00 70.77  ? 339 SER A CB  1 
ATOM   2631  O  OG  . SER A 1 339 ? 16.970  -5.235  37.593  1.00 76.30  ? 339 SER A OG  1 
ATOM   2632  N  N   . TYR A 1 340 ? 19.893  -5.175  36.257  1.00 75.40  ? 340 TYR A N   1 
ATOM   2633  C  CA  . TYR A 1 340 ? 20.390  -5.915  35.092  1.00 76.90  ? 340 TYR A CA  1 
ATOM   2634  C  C   . TYR A 1 340 ? 21.565  -5.239  34.347  1.00 83.08  ? 340 TYR A C   1 
ATOM   2635  O  O   . TYR A 1 340 ? 21.873  -5.622  33.212  1.00 83.43  ? 340 TYR A O   1 
ATOM   2636  C  CB  . TYR A 1 340 ? 19.237  -6.251  34.126  1.00 77.89  ? 340 TYR A CB  1 
ATOM   2637  C  CG  . TYR A 1 340 ? 18.507  -5.055  33.549  1.00 79.37  ? 340 TYR A CG  1 
ATOM   2638  C  CD1 . TYR A 1 340 ? 18.923  -4.474  32.349  1.00 81.90  ? 340 TYR A CD1 1 
ATOM   2639  C  CD2 . TYR A 1 340 ? 17.362  -4.550  34.156  1.00 79.29  ? 340 TYR A CD2 1 
ATOM   2640  C  CE1 . TYR A 1 340 ? 18.251  -3.379  31.807  1.00 82.11  ? 340 TYR A CE1 1 
ATOM   2641  C  CE2 . TYR A 1 340 ? 16.669  -3.468  33.613  1.00 79.85  ? 340 TYR A CE2 1 
ATOM   2642  C  CZ  . TYR A 1 340 ? 17.124  -2.880  32.441  1.00 87.46  ? 340 TYR A CZ  1 
ATOM   2643  O  OH  . TYR A 1 340 ? 16.451  -1.814  31.894  1.00 87.39  ? 340 TYR A OH  1 
ATOM   2644  N  N   . THR A 1 341 ? 22.239  -4.267  34.990  1.00 80.51  ? 341 THR A N   1 
ATOM   2645  C  CA  . THR A 1 341 ? 23.392  -3.579  34.400  1.00 81.35  ? 341 THR A CA  1 
ATOM   2646  C  C   . THR A 1 341 ? 24.658  -3.706  35.257  1.00 85.93  ? 341 THR A C   1 
ATOM   2647  O  O   . THR A 1 341 ? 24.581  -3.905  36.472  1.00 85.15  ? 341 THR A O   1 
ATOM   2648  C  CB  . THR A 1 341 ? 23.094  -2.105  34.039  1.00 89.58  ? 341 THR A CB  1 
ATOM   2649  O  OG1 . THR A 1 341 ? 22.798  -1.366  35.225  1.00 89.49  ? 341 THR A OG1 1 
ATOM   2650  C  CG2 . THR A 1 341 ? 21.984  -1.952  32.995  1.00 87.07  ? 341 THR A CG2 1 
ATOM   2651  N  N   . ASP A 1 342 ? 25.821  -3.606  34.586  1.00 83.11  ? 342 ASP A N   1 
ATOM   2652  C  CA  . ASP A 1 342 ? 27.195  -3.621  35.092  1.00 83.60  ? 342 ASP A CA  1 
ATOM   2653  C  C   . ASP A 1 342 ? 27.586  -4.876  35.902  1.00 87.66  ? 342 ASP A C   1 
ATOM   2654  O  O   . ASP A 1 342 ? 28.590  -4.838  36.612  1.00 87.89  ? 342 ASP A O   1 
ATOM   2655  C  CB  . ASP A 1 342 ? 27.506  -2.336  35.887  1.00 85.34  ? 342 ASP A CB  1 
ATOM   2656  C  CG  . ASP A 1 342 ? 27.107  -1.035  35.213  1.00 94.10  ? 342 ASP A CG  1 
ATOM   2657  O  OD1 . ASP A 1 342 ? 27.032  -1.008  33.966  1.00 94.47  ? 342 ASP A OD1 1 
ATOM   2658  O  OD2 . ASP A 1 342 ? 26.879  -0.046  35.931  1.00 99.34  ? 342 ASP A OD2 1 
ATOM   2659  N  N   . ASP A 1 343 ? 26.841  -5.994  35.748  1.00 83.41  ? 343 ASP A N   1 
ATOM   2660  C  CA  . ASP A 1 343 ? 27.085  -7.294  36.399  1.00 83.23  ? 343 ASP A CA  1 
ATOM   2661  C  C   . ASP A 1 343 ? 27.251  -7.198  37.941  1.00 86.11  ? 343 ASP A C   1 
ATOM   2662  O  O   . ASP A 1 343 ? 27.950  -8.015  38.547  1.00 86.12  ? 343 ASP A O   1 
ATOM   2663  C  CB  . ASP A 1 343 ? 28.275  -8.034  35.738  1.00 86.35  ? 343 ASP A CB  1 
ATOM   2664  C  CG  . ASP A 1 343 ? 28.253  -8.017  34.220  1.00 96.98  ? 343 ASP A CG  1 
ATOM   2665  O  OD1 . ASP A 1 343 ? 27.804  -9.022  33.620  1.00 97.62  ? 343 ASP A OD1 1 
ATOM   2666  O  OD2 . ASP A 1 343 ? 28.675  -6.991  33.631  1.00 103.28 ? 343 ASP A OD2 1 
ATOM   2667  N  N   . ILE A 1 344 ? 26.581  -6.208  38.567  1.00 81.97  ? 344 ILE A N   1 
ATOM   2668  C  CA  . ILE A 1 344 ? 26.642  -5.972  40.013  1.00 81.41  ? 344 ILE A CA  1 
ATOM   2669  C  C   . ILE A 1 344 ? 25.810  -7.011  40.754  1.00 84.73  ? 344 ILE A C   1 
ATOM   2670  O  O   . ILE A 1 344 ? 26.331  -7.661  41.665  1.00 84.22  ? 344 ILE A O   1 
ATOM   2671  C  CB  . ILE A 1 344 ? 26.285  -4.510  40.387  1.00 83.72  ? 344 ILE A CB  1 
ATOM   2672  C  CG1 . ILE A 1 344 ? 27.091  -3.516  39.514  1.00 84.38  ? 344 ILE A CG1 1 
ATOM   2673  C  CG2 . ILE A 1 344 ? 26.521  -4.264  41.885  1.00 83.85  ? 344 ILE A CG2 1 
ATOM   2674  C  CD1 . ILE A 1 344 ? 26.540  -2.121  39.397  1.00 90.60  ? 344 ILE A CD1 1 
ATOM   2675  N  N   . LEU A 1 345 ? 24.537  -7.199  40.337  1.00 80.86  ? 345 LEU A N   1 
ATOM   2676  C  CA  . LEU A 1 345 ? 23.655  -8.214  40.916  1.00 80.20  ? 345 LEU A CA  1 
ATOM   2677  C  C   . LEU A 1 345 ? 24.207  -9.607  40.586  1.00 85.73  ? 345 LEU A C   1 
ATOM   2678  O  O   . LEU A 1 345 ? 24.071  -10.519 41.400  1.00 84.95  ? 345 LEU A O   1 
ATOM   2679  C  CB  . LEU A 1 345 ? 22.195  -8.035  40.449  1.00 78.94  ? 345 LEU A CB  1 
ATOM   2680  C  CG  . LEU A 1 345 ? 21.126  -8.978  41.036  1.00 82.21  ? 345 LEU A CG  1 
ATOM   2681  C  CD1 . LEU A 1 345 ? 21.195  -9.075  42.549  1.00 81.64  ? 345 LEU A CD1 1 
ATOM   2682  C  CD2 . LEU A 1 345 ? 19.746  -8.571  40.604  1.00 83.57  ? 345 LEU A CD2 1 
ATOM   2683  N  N   . ASP A 1 346 ? 24.898  -9.733  39.432  1.00 84.14  ? 346 ASP A N   1 
ATOM   2684  C  CA  . ASP A 1 346 ? 25.566  -10.958 38.993  1.00 85.42  ? 346 ASP A CA  1 
ATOM   2685  C  C   . ASP A 1 346 ? 26.650  -11.350 39.990  1.00 90.42  ? 346 ASP A C   1 
ATOM   2686  O  O   . ASP A 1 346 ? 26.620  -12.469 40.497  1.00 89.85  ? 346 ASP A O   1 
ATOM   2687  C  CB  . ASP A 1 346 ? 26.142  -10.799 37.574  1.00 88.19  ? 346 ASP A CB  1 
ATOM   2688  C  CG  . ASP A 1 346 ? 25.082  -10.567 36.511  1.00 98.01  ? 346 ASP A CG  1 
ATOM   2689  O  OD1 . ASP A 1 346 ? 24.397  -9.518  36.574  1.00 97.50  ? 346 ASP A OD1 1 
ATOM   2690  O  OD2 . ASP A 1 346 ? 24.927  -11.441 35.624  1.00 103.97 ? 346 ASP A OD2 1 
ATOM   2691  N  N   . ASP A 1 347 ? 27.537  -10.397 40.340  1.00 88.09  ? 347 ASP A N   1 
ATOM   2692  C  CA  . ASP A 1 347 ? 28.622  -10.586 41.304  1.00 89.01  ? 347 ASP A CA  1 
ATOM   2693  C  C   . ASP A 1 347 ? 28.103  -11.013 42.673  1.00 91.82  ? 347 ASP A C   1 
ATOM   2694  O  O   . ASP A 1 347 ? 28.663  -11.931 43.273  1.00 91.91  ? 347 ASP A O   1 
ATOM   2695  C  CB  . ASP A 1 347 ? 29.478  -9.307  41.412  1.00 91.57  ? 347 ASP A CB  1 
ATOM   2696  C  CG  . ASP A 1 347 ? 30.657  -9.427  42.357  1.00 104.31 ? 347 ASP A CG  1 
ATOM   2697  O  OD1 . ASP A 1 347 ? 31.734  -9.876  41.906  1.00 106.41 ? 347 ASP A OD1 1 
ATOM   2698  O  OD2 . ASP A 1 347 ? 30.501  -9.074  43.552  1.00 109.34 ? 347 ASP A OD2 1 
ATOM   2699  N  N   . PHE A 1 348 ? 27.039  -10.343 43.155  1.00 86.81  ? 348 PHE A N   1 
ATOM   2700  C  CA  . PHE A 1 348 ? 26.422  -10.591 44.456  1.00 85.55  ? 348 PHE A CA  1 
ATOM   2701  C  C   . PHE A 1 348 ? 25.715  -11.958 44.504  1.00 87.52  ? 348 PHE A C   1 
ATOM   2702  O  O   . PHE A 1 348 ? 25.867  -12.680 45.493  1.00 87.17  ? 348 PHE A O   1 
ATOM   2703  C  CB  . PHE A 1 348 ? 25.469  -9.434  44.837  1.00 86.40  ? 348 PHE A CB  1 
ATOM   2704  C  CG  . PHE A 1 348 ? 26.049  -8.030  45.005  1.00 88.12  ? 348 PHE A CG  1 
ATOM   2705  C  CD1 . PHE A 1 348 ? 27.414  -7.788  44.840  1.00 92.30  ? 348 PHE A CD1 1 
ATOM   2706  C  CD2 . PHE A 1 348 ? 25.224  -6.955  45.311  1.00 89.08  ? 348 PHE A CD2 1 
ATOM   2707  C  CE1 . PHE A 1 348 ? 27.933  -6.496  44.951  1.00 93.35  ? 348 PHE A CE1 1 
ATOM   2708  C  CE2 . PHE A 1 348 ? 25.746  -5.666  45.460  1.00 92.02  ? 348 PHE A CE2 1 
ATOM   2709  C  CZ  . PHE A 1 348 ? 27.107  -5.449  45.313  1.00 91.44  ? 348 PHE A CZ  1 
ATOM   2710  N  N   . SER A 1 349 ? 24.998  -12.328 43.417  1.00 83.36  ? 349 SER A N   1 
ATOM   2711  C  CA  . SER A 1 349 ? 24.286  -13.606 43.284  1.00 82.92  ? 349 SER A CA  1 
ATOM   2712  C  C   . SER A 1 349 ? 25.259  -14.781 43.120  1.00 87.62  ? 349 SER A C   1 
ATOM   2713  O  O   . SER A 1 349 ? 24.986  -15.862 43.648  1.00 86.79  ? 349 SER A O   1 
ATOM   2714  C  CB  . SER A 1 349 ? 23.298  -13.566 42.123  1.00 85.48  ? 349 SER A CB  1 
ATOM   2715  O  OG  . SER A 1 349 ? 22.366  -12.505 42.259  1.00 92.82  ? 349 SER A OG  1 
ATOM   2716  N  N   . TYR A 1 350 ? 26.397  -14.567 42.408  1.00 84.45  ? 350 TYR A N   1 
ATOM   2717  C  CA  . TYR A 1 350 ? 27.428  -15.597 42.218  1.00 84.83  ? 350 TYR A CA  1 
ATOM   2718  C  C   . TYR A 1 350 ? 28.184  -15.868 43.503  1.00 89.16  ? 350 TYR A C   1 
ATOM   2719  O  O   . TYR A 1 350 ? 28.498  -17.026 43.785  1.00 89.07  ? 350 TYR A O   1 
ATOM   2720  C  CB  . TYR A 1 350 ? 28.389  -15.270 41.064  1.00 85.94  ? 350 TYR A CB  1 
ATOM   2721  C  CG  . TYR A 1 350 ? 27.839  -15.633 39.701  1.00 85.86  ? 350 TYR A CG  1 
ATOM   2722  C  CD1 . TYR A 1 350 ? 27.571  -16.956 39.364  1.00 87.69  ? 350 TYR A CD1 1 
ATOM   2723  C  CD2 . TYR A 1 350 ? 27.607  -14.656 38.740  1.00 86.11  ? 350 TYR A CD2 1 
ATOM   2724  C  CE1 . TYR A 1 350 ? 27.055  -17.294 38.116  1.00 88.05  ? 350 TYR A CE1 1 
ATOM   2725  C  CE2 . TYR A 1 350 ? 27.085  -14.980 37.490  1.00 86.96  ? 350 TYR A CE2 1 
ATOM   2726  C  CZ  . TYR A 1 350 ? 26.815  -16.302 37.180  1.00 93.94  ? 350 TYR A CZ  1 
ATOM   2727  O  OH  . TYR A 1 350 ? 26.311  -16.614 35.945  1.00 93.54  ? 350 TYR A OH  1 
ATOM   2728  N  N   . TYR A 1 351 ? 28.455  -14.809 44.293  1.00 85.99  ? 351 TYR A N   1 
ATOM   2729  C  CA  . TYR A 1 351 ? 29.118  -14.923 45.593  1.00 86.81  ? 351 TYR A CA  1 
ATOM   2730  C  C   . TYR A 1 351 ? 28.235  -15.748 46.534  1.00 92.11  ? 351 TYR A C   1 
ATOM   2731  O  O   . TYR A 1 351 ? 28.736  -16.632 47.228  1.00 91.25  ? 351 TYR A O   1 
ATOM   2732  C  CB  . TYR A 1 351 ? 29.410  -13.536 46.207  1.00 87.34  ? 351 TYR A CB  1 
ATOM   2733  C  CG  . TYR A 1 351 ? 29.902  -13.627 47.637  1.00 89.56  ? 351 TYR A CG  1 
ATOM   2734  C  CD1 . TYR A 1 351 ? 31.235  -13.896 47.921  1.00 92.94  ? 351 TYR A CD1 1 
ATOM   2735  C  CD2 . TYR A 1 351 ? 29.019  -13.504 48.706  1.00 89.49  ? 351 TYR A CD2 1 
ATOM   2736  C  CE1 . TYR A 1 351 ? 31.686  -14.023 49.234  1.00 93.70  ? 351 TYR A CE1 1 
ATOM   2737  C  CE2 . TYR A 1 351 ? 29.454  -13.650 50.022  1.00 90.75  ? 351 TYR A CE2 1 
ATOM   2738  C  CZ  . TYR A 1 351 ? 30.793  -13.889 50.281  1.00 98.67  ? 351 TYR A CZ  1 
ATOM   2739  O  OH  . TYR A 1 351 ? 31.236  -14.004 51.572  1.00 100.27 ? 351 TYR A OH  1 
ATOM   2740  N  N   . GLY A 1 352 ? 26.941  -15.430 46.544  1.00 88.25  ? 352 GLY A N   1 
ATOM   2741  C  CA  . GLY A 1 352 ? 25.939  -16.115 47.349  1.00 87.71  ? 352 GLY A CA  1 
ATOM   2742  C  C   . GLY A 1 352 ? 25.795  -17.571 46.961  1.00 93.58  ? 352 GLY A C   1 
ATOM   2743  O  O   . GLY A 1 352 ? 25.672  -18.432 47.835  1.00 93.36  ? 352 GLY A O   1 
ATOM   2744  N  N   . TYR A 1 353 ? 25.840  -17.855 45.640  1.00 91.63  ? 353 TYR A N   1 
ATOM   2745  C  CA  . TYR A 1 353 ? 25.749  -19.207 45.077  1.00 92.34  ? 353 TYR A CA  1 
ATOM   2746  C  C   . TYR A 1 353 ? 26.951  -20.048 45.509  1.00 98.62  ? 353 TYR A C   1 
ATOM   2747  O  O   . TYR A 1 353 ? 26.794  -21.222 45.843  1.00 98.44  ? 353 TYR A O   1 
ATOM   2748  C  CB  . TYR A 1 353 ? 25.637  -19.156 43.540  1.00 93.24  ? 353 TYR A CB  1 
ATOM   2749  C  CG  . TYR A 1 353 ? 25.578  -20.518 42.883  1.00 96.72  ? 353 TYR A CG  1 
ATOM   2750  C  CD1 . TYR A 1 353 ? 24.403  -21.261 42.877  1.00 98.50  ? 353 TYR A CD1 1 
ATOM   2751  C  CD2 . TYR A 1 353 ? 26.702  -21.065 42.270  1.00 98.95  ? 353 TYR A CD2 1 
ATOM   2752  C  CE1 . TYR A 1 353 ? 24.353  -22.527 42.296  1.00 100.81 ? 353 TYR A CE1 1 
ATOM   2753  C  CE2 . TYR A 1 353 ? 26.662  -22.324 41.679  1.00 100.59 ? 353 TYR A CE2 1 
ATOM   2754  C  CZ  . TYR A 1 353 ? 25.488  -23.057 41.703  1.00 107.69 ? 353 TYR A CZ  1 
ATOM   2755  O  OH  . TYR A 1 353 ? 25.433  -24.296 41.118  1.00 109.49 ? 353 TYR A OH  1 
ATOM   2756  N  N   . ASP A 1 354 ? 28.148  -19.444 45.492  1.00 96.21  ? 354 ASP A N   1 
ATOM   2757  C  CA  . ASP A 1 354 ? 29.393  -20.087 45.898  1.00 97.74  ? 354 ASP A CA  1 
ATOM   2758  C  C   . ASP A 1 354 ? 29.451  -20.264 47.412  1.00 101.72 ? 354 ASP A C   1 
ATOM   2759  O  O   . ASP A 1 354 ? 30.099  -21.194 47.880  1.00 102.51 ? 354 ASP A O   1 
ATOM   2760  C  CB  . ASP A 1 354 ? 30.611  -19.314 45.359  1.00 100.45 ? 354 ASP A CB  1 
ATOM   2761  C  CG  . ASP A 1 354 ? 30.823  -19.441 43.852  1.00 113.49 ? 354 ASP A CG  1 
ATOM   2762  O  OD1 . ASP A 1 354 ? 30.001  -20.105 43.184  1.00 113.93 ? 354 ASP A OD1 1 
ATOM   2763  O  OD2 . ASP A 1 354 ? 31.817  -18.891 43.345  1.00 120.99 ? 354 ASP A OD2 1 
ATOM   2764  N  N   . TYR A 1 355 ? 28.755  -19.399 48.175  1.00 97.43  ? 355 TYR A N   1 
ATOM   2765  C  CA  . TYR A 1 355 ? 28.686  -19.506 49.635  1.00 97.52  ? 355 TYR A CA  1 
ATOM   2766  C  C   . TYR A 1 355 ? 27.761  -20.660 50.011  1.00 101.97 ? 355 TYR A C   1 
ATOM   2767  O  O   . TYR A 1 355 ? 28.072  -21.418 50.929  1.00 102.10 ? 355 TYR A O   1 
ATOM   2768  C  CB  . TYR A 1 355 ? 28.206  -18.185 50.276  1.00 97.72  ? 355 TYR A CB  1 
ATOM   2769  C  CG  . TYR A 1 355 ? 27.985  -18.263 51.775  1.00 99.63  ? 355 TYR A CG  1 
ATOM   2770  C  CD1 . TYR A 1 355 ? 29.056  -18.212 52.661  1.00 102.72 ? 355 TYR A CD1 1 
ATOM   2771  C  CD2 . TYR A 1 355 ? 26.701  -18.375 52.308  1.00 99.34  ? 355 TYR A CD2 1 
ATOM   2772  C  CE1 . TYR A 1 355 ? 28.861  -18.301 54.040  1.00 103.46 ? 355 TYR A CE1 1 
ATOM   2773  C  CE2 . TYR A 1 355 ? 26.494  -18.458 53.686  1.00 100.21 ? 355 TYR A CE2 1 
ATOM   2774  C  CZ  . TYR A 1 355 ? 27.577  -18.411 54.549  1.00 107.69 ? 355 TYR A CZ  1 
ATOM   2775  O  OH  . TYR A 1 355 ? 27.385  -18.478 55.911  1.00 106.95 ? 355 TYR A OH  1 
ATOM   2776  N  N   . VAL A 1 356 ? 26.618  -20.775 49.304  1.00 98.62  ? 356 VAL A N   1 
ATOM   2777  C  CA  . VAL A 1 356 ? 25.607  -21.814 49.502  1.00 98.36  ? 356 VAL A CA  1 
ATOM   2778  C  C   . VAL A 1 356 ? 26.185  -23.204 49.186  1.00 104.18 ? 356 VAL A C   1 
ATOM   2779  O  O   . VAL A 1 356 ? 26.095  -24.094 50.028  1.00 104.21 ? 356 VAL A O   1 
ATOM   2780  C  CB  . VAL A 1 356 ? 24.301  -21.477 48.720  1.00 101.04 ? 356 VAL A CB  1 
ATOM   2781  C  CG1 . VAL A 1 356 ? 23.467  -22.721 48.414  1.00 100.99 ? 356 VAL A CG1 1 
ATOM   2782  C  CG2 . VAL A 1 356 ? 23.475  -20.441 49.470  1.00 99.72  ? 356 VAL A CG2 1 
ATOM   2783  N  N   . GLU A 1 357 ? 26.814  -23.357 48.005  1.00 101.61 ? 357 GLU A N   1 
ATOM   2784  C  CA  . GLU A 1 357 ? 27.431  -24.585 47.505  1.00 102.89 ? 357 GLU A CA  1 
ATOM   2785  C  C   . GLU A 1 357 ? 28.463  -25.184 48.484  1.00 108.11 ? 357 GLU A C   1 
ATOM   2786  O  O   . GLU A 1 357 ? 28.502  -26.402 48.680  1.00 108.79 ? 357 GLU A O   1 
ATOM   2787  C  CB  . GLU A 1 357 ? 28.097  -24.295 46.151  1.00 104.74 ? 357 GLU A CB  1 
ATOM   2788  C  CG  . GLU A 1 357 ? 27.917  -25.387 45.095  1.00 116.39 ? 357 GLU A CG  1 
ATOM   2789  C  CD  . GLU A 1 357 ? 28.673  -25.177 43.783  1.00 134.82 ? 357 GLU A CD  1 
ATOM   2790  O  OE1 . GLU A 1 357 ? 29.527  -24.264 43.718  1.00 127.39 ? 357 GLU A OE1 1 
ATOM   2791  O  OE2 . GLU A 1 357 ? 28.376  -25.883 42.795  1.00 126.09 ? 357 GLU A OE2 1 
ATOM   2792  N  N   . LYS A 1 358 ? 29.313  -24.316 49.062  1.00 104.80 ? 358 LYS A N   1 
ATOM   2793  C  CA  . LYS A 1 358 ? 30.414  -24.642 49.973  1.00 105.94 ? 358 LYS A CA  1 
ATOM   2794  C  C   . LYS A 1 358 ? 29.976  -24.776 51.441  1.00 109.27 ? 358 LYS A C   1 
ATOM   2795  O  O   . LYS A 1 358 ? 30.819  -25.018 52.308  1.00 110.00 ? 358 LYS A O   1 
ATOM   2796  C  CB  . LYS A 1 358 ? 31.503  -23.560 49.844  1.00 109.47 ? 358 LYS A CB  1 
ATOM   2797  C  CG  . LYS A 1 358 ? 32.934  -24.075 50.000  1.00 130.50 ? 358 LYS A CG  1 
ATOM   2798  C  CD  . LYS A 1 358 ? 33.941  -22.942 50.161  1.00 141.82 ? 358 LYS A CD  1 
ATOM   2799  C  CE  . LYS A 1 358 ? 34.274  -22.254 48.858  1.00 152.73 ? 358 LYS A CE  1 
ATOM   2800  N  NZ  . LYS A 1 358 ? 35.079  -21.029 49.078  1.00 162.21 ? 358 LYS A NZ  1 
ATOM   2801  N  N   . LYS A 1 359 ? 28.679  -24.622 51.731  1.00 103.98 ? 359 LYS A N   1 
ATOM   2802  C  CA  . LYS A 1 359 ? 28.198  -24.696 53.109  1.00 103.15 ? 359 LYS A CA  1 
ATOM   2803  C  C   . LYS A 1 359 ? 27.015  -25.640 53.286  1.00 106.51 ? 359 LYS A C   1 
ATOM   2804  O  O   . LYS A 1 359 ? 27.038  -26.505 54.163  1.00 106.63 ? 359 LYS A O   1 
ATOM   2805  C  CB  . LYS A 1 359 ? 27.889  -23.279 53.625  1.00 104.01 ? 359 LYS A CB  1 
ATOM   2806  C  CG  . LYS A 1 359 ? 27.337  -23.211 55.039  1.00 113.96 ? 359 LYS A CG  1 
ATOM   2807  C  CD  . LYS A 1 359 ? 28.398  -23.371 56.112  1.00 123.53 ? 359 LYS A CD  1 
ATOM   2808  C  CE  . LYS A 1 359 ? 28.315  -22.261 57.128  1.00 130.21 ? 359 LYS A CE  1 
ATOM   2809  N  NZ  . LYS A 1 359 ? 27.005  -22.242 57.835  1.00 134.39 ? 359 LYS A NZ  1 
ATOM   2810  N  N   . TYR A 1 360 ? 25.980  -25.449 52.463  1.00 102.05 ? 360 TYR A N   1 
ATOM   2811  C  CA  . TYR A 1 360 ? 24.751  -26.236 52.476  1.00 101.71 ? 360 TYR A CA  1 
ATOM   2812  C  C   . TYR A 1 360 ? 24.611  -27.141 51.261  1.00 105.68 ? 360 TYR A C   1 
ATOM   2813  O  O   . TYR A 1 360 ? 24.066  -28.239 51.380  1.00 105.88 ? 360 TYR A O   1 
ATOM   2814  C  CB  . TYR A 1 360 ? 23.524  -25.303 52.543  1.00 101.59 ? 360 TYR A CB  1 
ATOM   2815  C  CG  . TYR A 1 360 ? 23.534  -24.368 53.729  1.00 102.98 ? 360 TYR A CG  1 
ATOM   2816  C  CD1 . TYR A 1 360 ? 23.100  -24.789 54.981  1.00 105.15 ? 360 TYR A CD1 1 
ATOM   2817  C  CD2 . TYR A 1 360 ? 23.962  -23.050 53.593  1.00 103.10 ? 360 TYR A CD2 1 
ATOM   2818  C  CE1 . TYR A 1 360 ? 23.113  -23.934 56.079  1.00 105.51 ? 360 TYR A CE1 1 
ATOM   2819  C  CE2 . TYR A 1 360 ? 23.981  -22.183 54.684  1.00 103.65 ? 360 TYR A CE2 1 
ATOM   2820  C  CZ  . TYR A 1 360 ? 23.551  -22.628 55.926  1.00 111.07 ? 360 TYR A CZ  1 
ATOM   2821  O  OH  . TYR A 1 360 ? 23.551  -21.786 57.014  1.00 111.19 ? 360 TYR A OH  1 
ATOM   2822  N  N   . GLY A 1 361 ? 25.046  -26.647 50.104  1.00 101.68 ? 361 GLY A N   1 
ATOM   2823  C  CA  . GLY A 1 361 ? 24.885  -27.309 48.819  1.00 101.53 ? 361 GLY A CA  1 
ATOM   2824  C  C   . GLY A 1 361 ? 23.543  -26.906 48.235  1.00 103.41 ? 361 GLY A C   1 
ATOM   2825  O  O   . GLY A 1 361 ? 22.604  -26.609 48.984  1.00 101.56 ? 361 GLY A O   1 
ATOM   2826  N  N   . ILE A 1 362 ? 23.441  -26.871 46.899  1.00 99.32  ? 362 ILE A N   1 
ATOM   2827  C  CA  . ILE A 1 362 ? 22.200  -26.486 46.220  1.00 97.65  ? 362 ILE A CA  1 
ATOM   2828  C  C   . ILE A 1 362 ? 21.089  -27.516 46.526  1.00 100.94 ? 362 ILE A C   1 
ATOM   2829  O  O   . ILE A 1 362 ? 21.313  -28.719 46.379  1.00 100.83 ? 362 ILE A O   1 
ATOM   2830  C  CB  . ILE A 1 362 ? 22.403  -26.164 44.711  1.00 100.61 ? 362 ILE A CB  1 
ATOM   2831  C  CG1 . ILE A 1 362 ? 22.961  -27.361 43.908  1.00 103.03 ? 362 ILE A CG1 1 
ATOM   2832  C  CG2 . ILE A 1 362 ? 23.302  -24.932 44.569  1.00 100.06 ? 362 ILE A CG2 1 
ATOM   2833  C  CD1 . ILE A 1 362 ? 22.818  -27.260 42.368  1.00 112.03 ? 362 ILE A CD1 1 
ATOM   2834  N  N   . CYS A 1 363 ? 19.945  -27.027 47.086  1.00 96.33  ? 363 CYS A N   1 
ATOM   2835  C  CA  . CYS A 1 363 ? 18.800  -27.822 47.579  1.00 95.30  ? 363 CYS A CA  1 
ATOM   2836  C  C   . CYS A 1 363 ? 19.214  -28.782 48.728  1.00 99.10  ? 363 CYS A C   1 
ATOM   2837  O  O   . CYS A 1 363 ? 18.477  -29.721 49.058  1.00 99.02  ? 363 CYS A O   1 
ATOM   2838  C  CB  . CYS A 1 363 ? 18.076  -28.558 46.452  1.00 95.30  ? 363 CYS A CB  1 
ATOM   2839  S  SG  . CYS A 1 363 ? 17.157  -27.480 45.331  1.00 97.52  ? 363 CYS A SG  1 
ATOM   2840  N  N   . GLY A 1 364 ? 20.383  -28.516 49.320  1.00 94.66  ? 364 GLY A N   1 
ATOM   2841  C  CA  . GLY A 1 364 ? 20.964  -29.301 50.402  1.00 95.20  ? 364 GLY A CA  1 
ATOM   2842  C  C   . GLY A 1 364 ? 20.345  -29.099 51.771  1.00 98.01  ? 364 GLY A C   1 
ATOM   2843  O  O   . GLY A 1 364 ? 20.450  -29.983 52.626  1.00 98.47  ? 364 GLY A O   1 
ATOM   2844  N  N   . ALA A 1 365 ? 19.735  -27.927 52.017  1.00 92.76  ? 365 ALA A N   1 
ATOM   2845  C  CA  . ALA A 1 365 ? 19.121  -27.644 53.313  1.00 92.27  ? 365 ALA A CA  1 
ATOM   2846  C  C   . ALA A 1 365 ? 17.610  -27.425 53.255  1.00 95.53  ? 365 ALA A C   1 
ATOM   2847  O  O   . ALA A 1 365 ? 17.111  -26.735 52.360  1.00 93.43  ? 365 ALA A O   1 
ATOM   2848  C  CB  . ALA A 1 365 ? 19.801  -26.465 53.977  1.00 92.56  ? 365 ALA A CB  1 
ATOM   2849  N  N   . LYS A 1 366 ? 16.886  -28.025 54.220  1.00 91.50  ? 366 LYS A N   1 
ATOM   2850  C  CA  . LYS A 1 366 ? 15.444  -27.860 54.370  1.00 90.06  ? 366 LYS A CA  1 
ATOM   2851  C  C   . LYS A 1 366 ? 15.222  -26.468 54.981  1.00 92.16  ? 366 LYS A C   1 
ATOM   2852  O  O   . LYS A 1 366 ? 16.010  -26.076 55.852  1.00 92.22  ? 366 LYS A O   1 
ATOM   2853  C  CB  . LYS A 1 366 ? 14.848  -28.958 55.272  1.00 93.68  ? 366 LYS A CB  1 
ATOM   2854  C  CG  . LYS A 1 366 ? 14.640  -30.290 54.556  1.00 112.63 ? 366 LYS A CG  1 
ATOM   2855  C  CD  . LYS A 1 366 ? 13.902  -31.304 55.415  1.00 124.59 ? 366 LYS A CD  1 
ATOM   2856  C  CE  . LYS A 1 366 ? 13.821  -32.650 54.728  1.00 137.68 ? 366 LYS A CE  1 
ATOM   2857  N  NZ  . LYS A 1 366 ? 13.068  -33.645 55.532  1.00 150.24 ? 366 LYS A NZ  1 
ATOM   2858  N  N   . PRO A 1 367 ? 14.206  -25.685 54.530  1.00 86.23  ? 367 PRO A N   1 
ATOM   2859  C  CA  . PRO A 1 367 ? 14.034  -24.327 55.076  1.00 84.42  ? 367 PRO A CA  1 
ATOM   2860  C  C   . PRO A 1 367 ? 13.767  -24.251 56.583  1.00 86.53  ? 367 PRO A C   1 
ATOM   2861  O  O   . PRO A 1 367 ? 12.799  -24.820 57.095  1.00 86.00  ? 367 PRO A O   1 
ATOM   2862  C  CB  . PRO A 1 367 ? 12.891  -23.745 54.238  1.00 84.90  ? 367 PRO A CB  1 
ATOM   2863  C  CG  . PRO A 1 367 ? 12.162  -24.929 53.714  1.00 89.58  ? 367 PRO A CG  1 
ATOM   2864  C  CD  . PRO A 1 367 ? 13.209  -25.966 53.476  1.00 86.65  ? 367 PRO A CD  1 
ATOM   2865  N  N   . THR A 1 368 ? 14.698  -23.580 57.291  1.00 82.39  ? 368 THR A N   1 
ATOM   2866  C  CA  . THR A 1 368 ? 14.661  -23.301 58.729  1.00 81.85  ? 368 THR A CA  1 
ATOM   2867  C  C   . THR A 1 368 ? 15.073  -21.845 58.932  1.00 84.88  ? 368 THR A C   1 
ATOM   2868  O  O   . THR A 1 368 ? 15.793  -21.288 58.092  1.00 83.89  ? 368 THR A O   1 
ATOM   2869  C  CB  . THR A 1 368 ? 15.577  -24.241 59.547  1.00 93.89  ? 368 THR A CB  1 
ATOM   2870  O  OG1 . THR A 1 368 ? 16.945  -23.947 59.280  1.00 94.64  ? 368 THR A OG1 1 
ATOM   2871  C  CG2 . THR A 1 368 ? 15.274  -25.734 59.336  1.00 94.66  ? 368 THR A CG2 1 
ATOM   2872  N  N   . MET A 1 369 ? 14.632  -21.239 60.057  1.00 81.48  ? 369 MET A N   1 
ATOM   2873  C  CA  . MET A 1 369 ? 14.932  -19.853 60.450  1.00 80.04  ? 369 MET A CA  1 
ATOM   2874  C  C   . MET A 1 369 ? 16.428  -19.574 60.479  1.00 84.43  ? 369 MET A C   1 
ATOM   2875  O  O   . MET A 1 369 ? 16.862  -18.532 59.985  1.00 83.27  ? 369 MET A O   1 
ATOM   2876  C  CB  . MET A 1 369 ? 14.323  -19.520 61.825  1.00 82.37  ? 369 MET A CB  1 
ATOM   2877  C  CG  . MET A 1 369 ? 13.158  -18.581 61.782  1.00 86.08  ? 369 MET A CG  1 
ATOM   2878  S  SD  . MET A 1 369 ? 13.186  -17.204 60.563  1.00 89.78  ? 369 MET A SD  1 
ATOM   2879  C  CE  . MET A 1 369 ? 11.950  -17.792 59.516  1.00 84.74  ? 369 MET A CE  1 
ATOM   2880  N  N   . ASP A 1 370 ? 17.211  -20.519 61.039  1.00 82.31  ? 370 ASP A N   1 
ATOM   2881  C  CA  . ASP A 1 370 ? 18.665  -20.426 61.163  1.00 82.79  ? 370 ASP A CA  1 
ATOM   2882  C  C   . ASP A 1 370 ? 19.381  -20.368 59.807  1.00 86.47  ? 370 ASP A C   1 
ATOM   2883  O  O   . ASP A 1 370 ? 20.326  -19.587 59.655  1.00 85.80  ? 370 ASP A O   1 
ATOM   2884  C  CB  . ASP A 1 370 ? 19.218  -21.568 62.036  1.00 85.83  ? 370 ASP A CB  1 
ATOM   2885  C  CG  . ASP A 1 370 ? 18.732  -21.603 63.482  1.00 97.07  ? 370 ASP A CG  1 
ATOM   2886  O  OD1 . ASP A 1 370 ? 18.060  -20.652 63.910  1.00 96.96  ? 370 ASP A OD1 1 
ATOM   2887  O  OD2 . ASP A 1 370 ? 19.039  -22.580 64.185  1.00 104.19 ? 370 ASP A OD2 1 
ATOM   2888  N  N   . VAL A 1 371 ? 18.922  -21.179 58.828  1.00 82.16  ? 371 VAL A N   1 
ATOM   2889  C  CA  . VAL A 1 371 ? 19.464  -21.239 57.462  1.00 81.61  ? 371 VAL A CA  1 
ATOM   2890  C  C   . VAL A 1 371 ? 19.221  -19.895 56.761  1.00 84.25  ? 371 VAL A C   1 
ATOM   2891  O  O   . VAL A 1 371 ? 20.176  -19.286 56.267  1.00 84.87  ? 371 VAL A O   1 
ATOM   2892  C  CB  . VAL A 1 371 ? 18.888  -22.449 56.662  1.00 85.68  ? 371 VAL A CB  1 
ATOM   2893  C  CG1 . VAL A 1 371 ? 19.177  -22.338 55.172  1.00 85.39  ? 371 VAL A CG1 1 
ATOM   2894  C  CG2 . VAL A 1 371 ? 19.422  -23.769 57.201  1.00 86.87  ? 371 VAL A CG2 1 
ATOM   2895  N  N   . VAL A 1 372 ? 17.946  -19.434 56.758  1.00 79.43  ? 372 VAL A N   1 
ATOM   2896  C  CA  . VAL A 1 372 ? 17.488  -18.164 56.178  1.00 77.85  ? 372 VAL A CA  1 
ATOM   2897  C  C   . VAL A 1 372 ? 18.333  -17.014 56.747  1.00 81.09  ? 372 VAL A C   1 
ATOM   2898  O  O   . VAL A 1 372 ? 18.946  -16.271 55.976  1.00 79.99  ? 372 VAL A O   1 
ATOM   2899  C  CB  . VAL A 1 372 ? 15.957  -17.954 56.404  1.00 80.46  ? 372 VAL A CB  1 
ATOM   2900  C  CG1 . VAL A 1 372 ? 15.514  -16.543 56.023  1.00 79.00  ? 372 VAL A CG1 1 
ATOM   2901  C  CG2 . VAL A 1 372 ? 15.137  -18.998 55.649  1.00 80.17  ? 372 VAL A CG2 1 
ATOM   2902  N  N   . GLU A 1 373 ? 18.406  -16.925 58.094  1.00 77.57  ? 373 GLU A N   1 
ATOM   2903  C  CA  . GLU A 1 373 ? 19.168  -15.908 58.818  1.00 77.63  ? 373 GLU A CA  1 
ATOM   2904  C  C   . GLU A 1 373 ? 20.658  -15.896 58.471  1.00 81.99  ? 373 GLU A C   1 
ATOM   2905  O  O   . GLU A 1 373 ? 21.212  -14.815 58.284  1.00 81.52  ? 373 GLU A O   1 
ATOM   2906  C  CB  . GLU A 1 373 ? 18.951  -16.015 60.335  1.00 79.36  ? 373 GLU A CB  1 
ATOM   2907  C  CG  . GLU A 1 373 ? 17.673  -15.338 60.819  1.00 88.08  ? 373 GLU A CG  1 
ATOM   2908  C  CD  . GLU A 1 373 ? 17.307  -15.566 62.275  1.00 107.05 ? 373 GLU A CD  1 
ATOM   2909  O  OE1 . GLU A 1 373 ? 18.221  -15.607 63.132  1.00 103.87 ? 373 GLU A OE1 1 
ATOM   2910  O  OE2 . GLU A 1 373 ? 16.094  -15.681 62.569  1.00 100.52 ? 373 GLU A OE2 1 
ATOM   2911  N  N   . ASP A 1 374 ? 21.288  -17.081 58.352  1.00 78.60  ? 374 ASP A N   1 
ATOM   2912  C  CA  . ASP A 1 374 ? 22.711  -17.191 58.018  1.00 78.85  ? 374 ASP A CA  1 
ATOM   2913  C  C   . ASP A 1 374 ? 23.039  -16.710 56.596  1.00 80.39  ? 374 ASP A C   1 
ATOM   2914  O  O   . ASP A 1 374 ? 23.914  -15.851 56.432  1.00 80.01  ? 374 ASP A O   1 
ATOM   2915  C  CB  . ASP A 1 374 ? 23.250  -18.613 58.275  1.00 82.17  ? 374 ASP A CB  1 
ATOM   2916  C  CG  . ASP A 1 374 ? 24.676  -18.842 57.789  1.00 93.13  ? 374 ASP A CG  1 
ATOM   2917  O  OD1 . ASP A 1 374 ? 25.618  -18.415 58.486  1.00 94.46  ? 374 ASP A OD1 1 
ATOM   2918  O  OD2 . ASP A 1 374 ? 24.843  -19.390 56.682  1.00 98.94  ? 374 ASP A OD2 1 
ATOM   2919  N  N   . ILE A 1 375 ? 22.340  -17.254 55.578  1.00 75.18  ? 375 ILE A N   1 
ATOM   2920  C  CA  . ILE A 1 375 ? 22.572  -16.914 54.166  1.00 74.16  ? 375 ILE A CA  1 
ATOM   2921  C  C   . ILE A 1 375 ? 22.261  -15.443 53.879  1.00 77.28  ? 375 ILE A C   1 
ATOM   2922  O  O   . ILE A 1 375 ? 23.130  -14.745 53.357  1.00 76.58  ? 375 ILE A O   1 
ATOM   2923  C  CB  . ILE A 1 375 ? 21.854  -17.877 53.186  1.00 76.54  ? 375 ILE A CB  1 
ATOM   2924  C  CG1 . ILE A 1 375 ? 22.177  -19.344 53.509  1.00 77.50  ? 375 ILE A CG1 1 
ATOM   2925  C  CG2 . ILE A 1 375 ? 22.216  -17.548 51.734  1.00 76.52  ? 375 ILE A CG2 1 
ATOM   2926  C  CD1 . ILE A 1 375 ? 21.238  -20.324 52.923  1.00 83.44  ? 375 ILE A CD1 1 
ATOM   2927  N  N   . ALA A 1 376 ? 21.048  -14.967 54.238  1.00 73.59  ? 376 ALA A N   1 
ATOM   2928  C  CA  . ALA A 1 376 ? 20.634  -13.579 54.016  1.00 72.86  ? 376 ALA A CA  1 
ATOM   2929  C  C   . ALA A 1 376 ? 21.595  -12.580 54.657  1.00 76.35  ? 376 ALA A C   1 
ATOM   2930  O  O   . ALA A 1 376 ? 21.906  -11.568 54.030  1.00 75.89  ? 376 ALA A O   1 
ATOM   2931  C  CB  . ALA A 1 376 ? 19.223  -13.355 54.531  1.00 72.74  ? 376 ALA A CB  1 
ATOM   2932  N  N   . THR A 1 377 ? 22.094  -12.877 55.874  1.00 73.16  ? 377 THR A N   1 
ATOM   2933  C  CA  . THR A 1 377 ? 23.042  -11.988 56.545  1.00 73.75  ? 377 THR A CA  1 
ATOM   2934  C  C   . THR A 1 377 ? 24.363  -11.912 55.758  1.00 80.41  ? 377 THR A C   1 
ATOM   2935  O  O   . THR A 1 377 ? 24.796  -10.809 55.428  1.00 79.80  ? 377 THR A O   1 
ATOM   2936  C  CB  . THR A 1 377 ? 23.206  -12.364 58.027  1.00 78.12  ? 377 THR A CB  1 
ATOM   2937  O  OG1 . THR A 1 377 ? 21.941  -12.264 58.671  1.00 76.00  ? 377 THR A OG1 1 
ATOM   2938  C  CG2 . THR A 1 377 ? 24.194  -11.474 58.757  1.00 77.13  ? 377 THR A CG2 1 
ATOM   2939  N  N   . GLU A 1 378 ? 24.965  -13.078 55.425  1.00 78.41  ? 378 GLU A N   1 
ATOM   2940  C  CA  . GLU A 1 378 ? 26.230  -13.175 54.694  1.00 79.16  ? 378 GLU A CA  1 
ATOM   2941  C  C   . GLU A 1 378 ? 26.218  -12.441 53.339  1.00 82.89  ? 378 GLU A C   1 
ATOM   2942  O  O   . GLU A 1 378 ? 27.119  -11.637 53.089  1.00 83.59  ? 378 GLU A O   1 
ATOM   2943  C  CB  . GLU A 1 378 ? 26.667  -14.645 54.539  1.00 81.46  ? 378 GLU A CB  1 
ATOM   2944  C  CG  . GLU A 1 378 ? 28.030  -14.839 53.881  1.00 93.15  ? 378 GLU A CG  1 
ATOM   2945  C  CD  . GLU A 1 378 ? 29.174  -14.013 54.438  1.00 107.81 ? 378 GLU A CD  1 
ATOM   2946  O  OE1 . GLU A 1 378 ? 29.497  -14.166 55.637  1.00 101.03 ? 378 GLU A OE1 1 
ATOM   2947  O  OE2 . GLU A 1 378 ? 29.732  -13.190 53.679  1.00 96.04  ? 378 GLU A OE2 1 
ATOM   2948  N  N   . VAL A 1 379 ? 25.207  -12.704 52.487  1.00 78.93  ? 379 VAL A N   1 
ATOM   2949  C  CA  . VAL A 1 379 ? 25.081  -12.088 51.158  1.00 78.36  ? 379 VAL A CA  1 
ATOM   2950  C  C   . VAL A 1 379 ? 24.901  -10.558 51.265  1.00 82.51  ? 379 VAL A C   1 
ATOM   2951  O  O   . VAL A 1 379 ? 25.545  -9.823  50.517  1.00 81.81  ? 379 VAL A O   1 
ATOM   2952  C  CB  . VAL A 1 379 ? 23.996  -12.777 50.276  1.00 81.37  ? 379 VAL A CB  1 
ATOM   2953  C  CG1 . VAL A 1 379 ? 23.993  -12.213 48.859  1.00 80.75  ? 379 VAL A CG1 1 
ATOM   2954  C  CG2 . VAL A 1 379 ? 24.200  -14.291 50.232  1.00 81.84  ? 379 VAL A CG2 1 
ATOM   2955  N  N   . THR A 1 380 ? 24.079  -10.090 52.231  1.00 79.40  ? 380 THR A N   1 
ATOM   2956  C  CA  . THR A 1 380 ? 23.840  -8.659  52.483  1.00 79.19  ? 380 THR A CA  1 
ATOM   2957  C  C   . THR A 1 380 ? 25.127  -7.965  52.920  1.00 84.29  ? 380 THR A C   1 
ATOM   2958  O  O   . THR A 1 380 ? 25.446  -6.897  52.393  1.00 83.47  ? 380 THR A O   1 
ATOM   2959  C  CB  . THR A 1 380 ? 22.694  -8.467  53.495  1.00 87.90  ? 380 THR A CB  1 
ATOM   2960  O  OG1 . THR A 1 380 ? 21.544  -9.123  52.979  1.00 89.23  ? 380 THR A OG1 1 
ATOM   2961  C  CG2 . THR A 1 380 ? 22.366  -6.998  53.762  1.00 85.49  ? 380 THR A CG2 1 
ATOM   2962  N  N   . LEU A 1 381 ? 25.869  -8.581  53.867  1.00 82.21  ? 381 LEU A N   1 
ATOM   2963  C  CA  . LEU A 1 381 ? 27.131  -8.046  54.381  1.00 83.32  ? 381 LEU A CA  1 
ATOM   2964  C  C   . LEU A 1 381 ? 28.167  -7.885  53.271  1.00 88.80  ? 381 LEU A C   1 
ATOM   2965  O  O   . LEU A 1 381 ? 28.796  -6.833  53.197  1.00 89.18  ? 381 LEU A O   1 
ATOM   2966  C  CB  . LEU A 1 381 ? 27.691  -8.887  55.543  1.00 84.09  ? 381 LEU A CB  1 
ATOM   2967  C  CG  . LEU A 1 381 ? 26.932  -8.856  56.878  1.00 87.99  ? 381 LEU A CG  1 
ATOM   2968  C  CD1 . LEU A 1 381 ? 27.501  -9.876  57.835  1.00 88.97  ? 381 LEU A CD1 1 
ATOM   2969  C  CD2 . LEU A 1 381 ? 26.942  -7.468  57.519  1.00 89.80  ? 381 LEU A CD2 1 
ATOM   2970  N  N   . TYR A 1 382 ? 28.293  -8.889  52.379  1.00 85.58  ? 382 TYR A N   1 
ATOM   2971  C  CA  . TYR A 1 382 ? 29.203  -8.862  51.234  1.00 86.15  ? 382 TYR A CA  1 
ATOM   2972  C  C   . TYR A 1 382 ? 28.838  -7.714  50.305  1.00 89.31  ? 382 TYR A C   1 
ATOM   2973  O  O   . TYR A 1 382 ? 29.714  -6.952  49.898  1.00 89.47  ? 382 TYR A O   1 
ATOM   2974  C  CB  . TYR A 1 382 ? 29.132  -10.193 50.455  1.00 87.93  ? 382 TYR A CB  1 
ATOM   2975  C  CG  . TYR A 1 382 ? 29.898  -10.186 49.151  1.00 91.03  ? 382 TYR A CG  1 
ATOM   2976  C  CD1 . TYR A 1 382 ? 31.266  -10.431 49.122  1.00 94.22  ? 382 TYR A CD1 1 
ATOM   2977  C  CD2 . TYR A 1 382 ? 29.250  -9.964  47.943  1.00 91.44  ? 382 TYR A CD2 1 
ATOM   2978  C  CE1 . TYR A 1 382 ? 31.978  -10.420 47.924  1.00 95.27  ? 382 TYR A CE1 1 
ATOM   2979  C  CE2 . TYR A 1 382 ? 29.951  -9.953  46.737  1.00 93.01  ? 382 TYR A CE2 1 
ATOM   2980  C  CZ  . TYR A 1 382 ? 31.316  -10.178 46.735  1.00 100.48 ? 382 TYR A CZ  1 
ATOM   2981  O  OH  . TYR A 1 382 ? 32.013  -10.185 45.556  1.00 100.91 ? 382 TYR A OH  1 
ATOM   2982  N  N   . ALA A 1 383 ? 27.539  -7.620  49.962  1.00 85.25  ? 383 ALA A N   1 
ATOM   2983  C  CA  . ALA A 1 383 ? 26.961  -6.620  49.075  1.00 84.75  ? 383 ALA A CA  1 
ATOM   2984  C  C   . ALA A 1 383 ? 27.252  -5.205  49.554  1.00 89.97  ? 383 ALA A C   1 
ATOM   2985  O  O   . ALA A 1 383 ? 27.748  -4.400  48.768  1.00 89.51  ? 383 ALA A O   1 
ATOM   2986  C  CB  . ALA A 1 383 ? 25.461  -6.841  48.959  1.00 84.35  ? 383 ALA A CB  1 
ATOM   2987  N  N   . LEU A 1 384 ? 26.992  -4.916  50.841  1.00 87.59  ? 384 LEU A N   1 
ATOM   2988  C  CA  . LEU A 1 384 ? 27.208  -3.584  51.400  1.00 88.18  ? 384 LEU A CA  1 
ATOM   2989  C  C   . LEU A 1 384 ? 28.681  -3.251  51.638  1.00 92.88  ? 384 LEU A C   1 
ATOM   2990  O  O   . LEU A 1 384 ? 29.040  -2.073  51.698  1.00 92.52  ? 384 LEU A O   1 
ATOM   2991  C  CB  . LEU A 1 384 ? 26.355  -3.352  52.653  1.00 87.89  ? 384 LEU A CB  1 
ATOM   2992  C  CG  . LEU A 1 384 ? 24.840  -3.377  52.404  1.00 91.53  ? 384 LEU A CG  1 
ATOM   2993  C  CD1 . LEU A 1 384 ? 24.086  -3.141  53.663  1.00 91.16  ? 384 LEU A CD1 1 
ATOM   2994  C  CD2 . LEU A 1 384 ? 24.423  -2.365  51.365  1.00 94.29  ? 384 LEU A CD2 1 
ATOM   2995  N  N   . GLU A 1 385 ? 29.536  -4.273  51.728  1.00 90.22  ? 385 GLU A N   1 
ATOM   2996  C  CA  . GLU A 1 385 ? 30.969  -4.062  51.882  1.00 91.06  ? 385 GLU A CA  1 
ATOM   2997  C  C   . GLU A 1 385 ? 31.607  -3.793  50.528  1.00 94.78  ? 385 GLU A C   1 
ATOM   2998  O  O   . GLU A 1 385 ? 32.667  -3.179  50.465  1.00 95.37  ? 385 GLU A O   1 
ATOM   2999  C  CB  . GLU A 1 385 ? 31.633  -5.251  52.572  1.00 93.16  ? 385 GLU A CB  1 
ATOM   3000  C  CG  . GLU A 1 385 ? 31.519  -5.184  54.081  1.00 103.61 ? 385 GLU A CG  1 
ATOM   3001  C  CD  . GLU A 1 385 ? 31.929  -6.441  54.819  0.81 121.66 ? 385 GLU A CD  1 
ATOM   3002  O  OE1 . GLU A 1 385 ? 31.719  -6.486  56.052  1.00 120.78 ? 385 GLU A OE1 1 
ATOM   3003  O  OE2 . GLU A 1 385 ? 32.451  -7.380  54.176  1.00 112.66 ? 385 GLU A OE2 1 
ATOM   3004  N  N   . CYS A 1 386 ? 30.949  -4.241  49.447  1.00 90.60  ? 386 CYS A N   1 
ATOM   3005  C  CA  . CYS A 1 386 ? 31.379  -4.016  48.070  1.00 90.65  ? 386 CYS A CA  1 
ATOM   3006  C  C   . CYS A 1 386 ? 31.135  -2.557  47.690  1.00 94.72  ? 386 CYS A C   1 
ATOM   3007  O  O   . CYS A 1 386 ? 31.915  -1.999  46.928  1.00 94.48  ? 386 CYS A O   1 
ATOM   3008  C  CB  . CYS A 1 386 ? 30.659  -4.958  47.110  1.00 90.31  ? 386 CYS A CB  1 
ATOM   3009  S  SG  . CYS A 1 386 ? 31.382  -6.609  47.001  1.00 95.00  ? 386 CYS A SG  1 
ATOM   3010  N  N   . TYR A 1 387 ? 30.047  -1.942  48.216  1.00 91.17  ? 387 TYR A N   1 
ATOM   3011  C  CA  . TYR A 1 387 ? 29.731  -0.532  47.981  1.00 91.13  ? 387 TYR A CA  1 
ATOM   3012  C  C   . TYR A 1 387 ? 30.722  0.341   48.762  1.00 97.63  ? 387 TYR A C   1 
ATOM   3013  O  O   . TYR A 1 387 ? 31.058  1.434   48.312  1.00 97.52  ? 387 TYR A O   1 
ATOM   3014  C  CB  . TYR A 1 387 ? 28.272  -0.199  48.387  1.00 90.55  ? 387 TYR A CB  1 
ATOM   3015  C  CG  . TYR A 1 387 ? 27.205  -0.731  47.445  1.00 90.03  ? 387 TYR A CG  1 
ATOM   3016  C  CD1 . TYR A 1 387 ? 27.059  -0.226  46.160  1.00 91.30  ? 387 TYR A CD1 1 
ATOM   3017  C  CD2 . TYR A 1 387 ? 26.271  -1.670  47.883  1.00 89.81  ? 387 TYR A CD2 1 
ATOM   3018  C  CE1 . TYR A 1 387 ? 26.057  -0.688  45.303  1.00 90.52  ? 387 TYR A CE1 1 
ATOM   3019  C  CE2 . TYR A 1 387 ? 25.265  -2.142  47.034  1.00 89.60  ? 387 TYR A CE2 1 
ATOM   3020  C  CZ  . TYR A 1 387 ? 25.162  -1.649  45.744  1.00 95.08  ? 387 TYR A CZ  1 
ATOM   3021  O  OH  . TYR A 1 387 ? 24.171  -2.107  44.904  1.00 92.55  ? 387 TYR A OH  1 
ATOM   3022  N  N   . ASP A 1 388 ? 31.198  -0.164  49.920  1.00 96.14  ? 388 ASP A N   1 
ATOM   3023  C  CA  . ASP A 1 388 ? 32.154  0.508   50.802  1.00 97.76  ? 388 ASP A CA  1 
ATOM   3024  C  C   . ASP A 1 388 ? 33.597  0.473   50.261  1.00 104.49 ? 388 ASP A C   1 
ATOM   3025  O  O   . ASP A 1 388 ? 34.318  1.464   50.392  1.00 104.87 ? 388 ASP A O   1 
ATOM   3026  C  CB  . ASP A 1 388 ? 32.096  -0.086  52.225  1.00 99.66  ? 388 ASP A CB  1 
ATOM   3027  C  CG  . ASP A 1 388 ? 30.811  0.166   52.978  1.00 109.74 ? 388 ASP A CG  1 
ATOM   3028  O  OD1 . ASP A 1 388 ? 30.100  1.137   52.633  1.00 110.08 ? 388 ASP A OD1 1 
ATOM   3029  O  OD2 . ASP A 1 388 ? 30.523  -0.594  53.929  1.00 115.13 ? 388 ASP A OD2 1 
ATOM   3030  N  N   . GLU A 1 389 ? 34.018  -0.669  49.661  1.00 102.24 ? 389 GLU A N   1 
ATOM   3031  C  CA  . GLU A 1 389 ? 35.364  -0.874  49.093  1.00 103.57 ? 389 GLU A CA  1 
ATOM   3032  C  C   . GLU A 1 389 ? 35.492  -0.201  47.732  1.00 107.94 ? 389 GLU A C   1 
ATOM   3033  O  O   . GLU A 1 389 ? 36.604  -0.051  47.228  1.00 108.77 ? 389 GLU A O   1 
ATOM   3034  C  CB  . GLU A 1 389 ? 35.675  -2.383  48.951  1.00 105.32 ? 389 GLU A CB  1 
ATOM   3035  C  CG  . GLU A 1 389 ? 35.930  -3.092  50.270  1.00 117.20 ? 389 GLU A CG  1 
ATOM   3036  C  CD  . GLU A 1 389 ? 35.832  -4.601  50.277  1.00 139.22 ? 389 GLU A CD  1 
ATOM   3037  O  OE1 . GLU A 1 389 ? 35.548  -5.198  49.213  1.00 134.91 ? 389 GLU A OE1 1 
ATOM   3038  O  OE2 . GLU A 1 389 ? 36.094  -5.186  51.352  1.00 136.04 ? 389 GLU A OE2 1 
ATOM   3039  N  N   . PHE A 1 390 ? 34.359  0.184   47.113  1.00 103.19 ? 390 PHE A N   1 
ATOM   3040  C  CA  . PHE A 1 390 ? 34.342  0.782   45.782  1.00 102.76 ? 390 PHE A CA  1 
ATOM   3041  C  C   . PHE A 1 390 ? 33.433  2.033   45.714  1.00 105.23 ? 390 PHE A C   1 
ATOM   3042  O  O   . PHE A 1 390 ? 32.236  1.901   45.436  1.00 104.15 ? 390 PHE A O   1 
ATOM   3043  C  CB  . PHE A 1 390 ? 33.955  -0.279  44.722  1.00 104.25 ? 390 PHE A CB  1 
ATOM   3044  C  CG  . PHE A 1 390 ? 34.857  -1.493  44.649  1.00 106.88 ? 390 PHE A CG  1 
ATOM   3045  C  CD1 . PHE A 1 390 ? 35.859  -1.577  43.692  1.00 111.33 ? 390 PHE A CD1 1 
ATOM   3046  C  CD2 . PHE A 1 390 ? 34.681  -2.566  45.515  1.00 109.03 ? 390 PHE A CD2 1 
ATOM   3047  C  CE1 . PHE A 1 390 ? 36.690  -2.700  43.623  1.00 113.13 ? 390 PHE A CE1 1 
ATOM   3048  C  CE2 . PHE A 1 390 ? 35.527  -3.677  45.463  1.00 112.88 ? 390 PHE A CE2 1 
ATOM   3049  C  CZ  . PHE A 1 390 ? 36.518  -3.743  44.510  1.00 112.05 ? 390 PHE A CZ  1 
ATOM   3050  N  N   . PRO A 1 391 ? 33.999  3.246   45.969  1.00 101.17 ? 391 PRO A N   1 
ATOM   3051  C  CA  . PRO A 1 391 ? 33.211  4.498   45.907  1.00 99.94  ? 391 PRO A CA  1 
ATOM   3052  C  C   . PRO A 1 391 ? 32.552  4.748   44.548  1.00 101.36 ? 391 PRO A C   1 
ATOM   3053  O  O   . PRO A 1 391 ? 31.486  5.369   44.487  1.00 100.41 ? 391 PRO A O   1 
ATOM   3054  C  CB  . PRO A 1 391 ? 34.268  5.570   46.193  1.00 102.96 ? 391 PRO A CB  1 
ATOM   3055  C  CG  . PRO A 1 391 ? 35.290  4.870   47.000  1.00 108.40 ? 391 PRO A CG  1 
ATOM   3056  C  CD  . PRO A 1 391 ? 35.389  3.528   46.372  1.00 103.78 ? 391 PRO A CD  1 
ATOM   3057  N  N   . ALA A 1 392 ? 33.194  4.245   43.470  1.00 96.65  ? 392 ALA A N   1 
ATOM   3058  C  CA  . ALA A 1 392 ? 32.722  4.315   42.090  1.00 95.60  ? 392 ALA A CA  1 
ATOM   3059  C  C   . ALA A 1 392 ? 31.464  3.457   41.894  1.00 96.64  ? 392 ALA A C   1 
ATOM   3060  O  O   . ALA A 1 392 ? 30.548  3.885   41.192  1.00 95.54  ? 392 ALA A O   1 
ATOM   3061  C  CB  . ALA A 1 392 ? 33.821  3.866   41.145  1.00 97.32  ? 392 ALA A CB  1 
ATOM   3062  N  N   . LEU A 1 393 ? 31.416  2.259   42.529  1.00 91.40  ? 393 LEU A N   1 
ATOM   3063  C  CA  . LEU A 1 393 ? 30.269  1.341   42.494  1.00 89.40  ? 393 LEU A CA  1 
ATOM   3064  C  C   . LEU A 1 393 ? 29.081  1.984   43.219  1.00 90.52  ? 393 LEU A C   1 
ATOM   3065  O  O   . LEU A 1 393 ? 27.956  1.900   42.730  1.00 89.00  ? 393 LEU A O   1 
ATOM   3066  C  CB  . LEU A 1 393 ? 30.627  -0.013  43.151  1.00 89.27  ? 393 LEU A CB  1 
ATOM   3067  C  CG  . LEU A 1 393 ? 29.537  -1.084  43.208  1.00 92.12  ? 393 LEU A CG  1 
ATOM   3068  C  CD1 . LEU A 1 393 ? 29.367  -1.759  41.867  1.00 91.98  ? 393 LEU A CD1 1 
ATOM   3069  C  CD2 . LEU A 1 393 ? 29.849  -2.119  44.266  1.00 93.66  ? 393 LEU A CD2 1 
ATOM   3070  N  N   . LEU A 1 394 ? 29.348  2.644   44.371  1.00 86.26  ? 394 LEU A N   1 
ATOM   3071  C  CA  . LEU A 1 394 ? 28.361  3.373   45.165  1.00 85.08  ? 394 LEU A CA  1 
ATOM   3072  C  C   . LEU A 1 394 ? 27.851  4.565   44.356  1.00 89.07  ? 394 LEU A C   1 
ATOM   3073  O  O   . LEU A 1 394 ? 26.674  4.908   44.457  1.00 88.25  ? 394 LEU A O   1 
ATOM   3074  C  CB  . LEU A 1 394 ? 28.970  3.831   46.510  1.00 85.40  ? 394 LEU A CB  1 
ATOM   3075  C  CG  . LEU A 1 394 ? 28.082  4.669   47.450  1.00 89.10  ? 394 LEU A CG  1 
ATOM   3076  C  CD1 . LEU A 1 394 ? 26.931  3.862   48.002  1.00 87.85  ? 394 LEU A CD1 1 
ATOM   3077  C  CD2 . LEU A 1 394 ? 28.890  5.236   48.587  1.00 92.27  ? 394 LEU A CD2 1 
ATOM   3078  N  N   . GLU A 1 395 ? 28.730  5.169   43.531  1.00 86.17  ? 395 GLU A N   1 
ATOM   3079  C  CA  . GLU A 1 395 ? 28.377  6.283   42.658  1.00 85.90  ? 395 GLU A CA  1 
ATOM   3080  C  C   . GLU A 1 395 ? 27.451  5.800   41.523  1.00 88.31  ? 395 GLU A C   1 
ATOM   3081  O  O   . GLU A 1 395 ? 26.534  6.530   41.150  1.00 87.71  ? 395 GLU A O   1 
ATOM   3082  C  CB  . GLU A 1 395 ? 29.633  6.997   42.128  1.00 88.64  ? 395 GLU A CB  1 
ATOM   3083  C  CG  . GLU A 1 395 ? 29.351  8.414   41.666  1.00 100.36 ? 395 GLU A CG  1 
ATOM   3084  C  CD  . GLU A 1 395 ? 30.550  9.324   41.486  1.00 122.39 ? 395 GLU A CD  1 
ATOM   3085  O  OE1 . GLU A 1 395 ? 31.069  9.804   42.517  1.00 113.83 ? 395 GLU A OE1 1 
ATOM   3086  O  OE2 . GLU A 1 395 ? 30.942  9.596   40.327  1.00 118.33 ? 395 GLU A OE2 1 
ATOM   3087  N  N   . ASP A 1 396 ? 27.647  4.550   41.031  1.00 83.99  ? 396 ASP A N   1 
ATOM   3088  C  CA  . ASP A 1 396 ? 26.799  3.942   39.995  1.00 83.06  ? 396 ASP A CA  1 
ATOM   3089  C  C   . ASP A 1 396 ? 25.372  3.723   40.520  1.00 84.30  ? 396 ASP A C   1 
ATOM   3090  O  O   . ASP A 1 396 ? 24.413  4.167   39.883  1.00 84.21  ? 396 ASP A O   1 
ATOM   3091  C  CB  . ASP A 1 396 ? 27.404  2.635   39.449  1.00 85.46  ? 396 ASP A CB  1 
ATOM   3092  C  CG  . ASP A 1 396 ? 26.631  2.066   38.275  1.00 97.58  ? 396 ASP A CG  1 
ATOM   3093  O  OD1 . ASP A 1 396 ? 26.733  2.631   37.171  1.00 99.63  ? 396 ASP A OD1 1 
ATOM   3094  O  OD2 . ASP A 1 396 ? 25.899  1.078   38.472  1.00 103.28 ? 396 ASP A OD2 1 
ATOM   3095  N  N   . HIS A 1 397 ? 25.247  3.078   41.695  1.00 78.29  ? 397 HIS A N   1 
ATOM   3096  C  CA  . HIS A 1 397 ? 23.981  2.845   42.381  1.00 75.92  ? 397 HIS A CA  1 
ATOM   3097  C  C   . HIS A 1 397 ? 23.826  3.932   43.443  1.00 79.35  ? 397 HIS A C   1 
ATOM   3098  O  O   . HIS A 1 397 ? 23.939  3.663   44.643  1.00 78.58  ? 397 HIS A O   1 
ATOM   3099  C  CB  . HIS A 1 397 ? 23.939  1.437   42.990  1.00 75.71  ? 397 HIS A CB  1 
ATOM   3100  C  CG  . HIS A 1 397 ? 23.780  0.338   41.987  1.00 78.53  ? 397 HIS A CG  1 
ATOM   3101  N  ND1 . HIS A 1 397 ? 23.799  -0.986  42.376  1.00 79.97  ? 397 HIS A ND1 1 
ATOM   3102  C  CD2 . HIS A 1 397 ? 23.592  0.394   40.646  1.00 79.95  ? 397 HIS A CD2 1 
ATOM   3103  C  CE1 . HIS A 1 397 ? 23.625  -1.688  41.271  1.00 79.13  ? 397 HIS A CE1 1 
ATOM   3104  N  NE2 . HIS A 1 397 ? 23.503  -0.900  40.205  1.00 79.58  ? 397 HIS A NE2 1 
ATOM   3105  N  N   . PHE A 1 398 ? 23.636  5.182   42.980  1.00 76.06  ? 398 PHE A N   1 
ATOM   3106  C  CA  . PHE A 1 398 ? 23.504  6.370   43.824  1.00 75.96  ? 398 PHE A CA  1 
ATOM   3107  C  C   . PHE A 1 398 ? 22.283  6.342   44.727  1.00 79.25  ? 398 PHE A C   1 
ATOM   3108  O  O   . PHE A 1 398 ? 22.379  6.753   45.880  1.00 79.61  ? 398 PHE A O   1 
ATOM   3109  C  CB  . PHE A 1 398 ? 23.550  7.666   42.999  1.00 78.16  ? 398 PHE A CB  1 
ATOM   3110  C  CG  . PHE A 1 398 ? 22.553  7.769   41.870  1.00 78.85  ? 398 PHE A CG  1 
ATOM   3111  C  CD1 . PHE A 1 398 ? 21.304  8.341   42.075  1.00 80.42  ? 398 PHE A CD1 1 
ATOM   3112  C  CD2 . PHE A 1 398 ? 22.876  7.322   40.593  1.00 81.08  ? 398 PHE A CD2 1 
ATOM   3113  C  CE1 . PHE A 1 398 ? 20.382  8.435   41.032  1.00 80.82  ? 398 PHE A CE1 1 
ATOM   3114  C  CE2 . PHE A 1 398 ? 21.955  7.420   39.549  1.00 83.53  ? 398 PHE A CE2 1 
ATOM   3115  C  CZ  . PHE A 1 398 ? 20.715  7.979   39.775  1.00 80.76  ? 398 PHE A CZ  1 
ATOM   3116  N  N   . GLY A 1 399 ? 21.162  5.852   44.209  1.00 75.02  ? 399 GLY A N   1 
ATOM   3117  C  CA  . GLY A 1 399 ? 19.917  5.727   44.959  1.00 73.88  ? 399 GLY A CA  1 
ATOM   3118  C  C   . GLY A 1 399 ? 19.965  4.560   45.925  1.00 76.07  ? 399 GLY A C   1 
ATOM   3119  O  O   . GLY A 1 399 ? 20.380  3.462   45.549  1.00 75.97  ? 399 GLY A O   1 
ATOM   3120  N  N   . GLY A 1 400 ? 19.549  4.799   47.164  1.00 71.03  ? 400 GLY A N   1 
ATOM   3121  C  CA  . GLY A 1 400 ? 19.520  3.779   48.207  1.00 70.46  ? 400 GLY A CA  1 
ATOM   3122  C  C   . GLY A 1 400 ? 18.606  2.615   47.899  1.00 73.94  ? 400 GLY A C   1 
ATOM   3123  O  O   . GLY A 1 400 ? 18.906  1.479   48.279  1.00 74.14  ? 400 GLY A O   1 
ATOM   3124  N  N   . SER A 1 401 ? 17.495  2.896   47.195  1.00 69.08  ? 401 SER A N   1 
ATOM   3125  C  CA  . SER A 1 401 ? 16.498  1.913   46.767  1.00 67.86  ? 401 SER A CA  1 
ATOM   3126  C  C   . SER A 1 401 ? 17.153  0.854   45.877  1.00 71.39  ? 401 SER A C   1 
ATOM   3127  O  O   . SER A 1 401 ? 17.010  -0.337  46.162  1.00 70.47  ? 401 SER A O   1 
ATOM   3128  C  CB  . SER A 1 401 ? 15.349  2.597   46.029  1.00 70.25  ? 401 SER A CB  1 
ATOM   3129  O  OG  . SER A 1 401 ? 14.892  3.761   46.699  1.00 76.73  ? 401 SER A OG  1 
HETATM 3130  N  N   . MGN A 1 402 ? 17.922  1.297   44.838  1.00 68.46  ? 402 MGN A N   1 
HETATM 3131  C  CA  . MGN A 1 402 ? 18.661  0.456   43.874  1.00 68.57  ? 402 MGN A CA  1 
HETATM 3132  C  CB1 . MGN A 1 402 ? 19.581  1.344   43.018  1.00 69.82  ? 402 MGN A CB1 1 
HETATM 3133  C  CB2 . MGN A 1 402 ? 17.676  -0.301  42.966  1.00 68.06  ? 402 MGN A CB2 1 
HETATM 3134  C  CG  . MGN A 1 402 ? 18.908  2.428   42.165  1.00 70.76  ? 402 MGN A CG  1 
HETATM 3135  C  CD  . MGN A 1 402 ? 19.932  3.302   41.473  1.00 72.24  ? 402 MGN A CD  1 
HETATM 3136  O  OE1 . MGN A 1 402 ? 20.765  3.939   42.116  1.00 72.66  ? 402 MGN A OE1 1 
HETATM 3137  N  NE2 . MGN A 1 402 ? 19.862  3.345   40.140  1.00 72.53  ? 402 MGN A NE2 1 
HETATM 3138  C  C   . MGN A 1 402 ? 19.596  -0.535  44.627  1.00 71.02  ? 402 MGN A C   1 
HETATM 3139  O  O   . MGN A 1 402 ? 19.613  -1.728  44.320  1.00 69.79  ? 402 MGN A O   1 
ATOM   3140  N  N   . ARG A 1 403 ? 20.352  -0.023  45.626  1.00 66.49  ? 403 ARG A N   1 
ATOM   3141  C  CA  . ARG A 1 403 ? 21.294  -0.797  46.446  1.00 66.30  ? 403 ARG A CA  1 
ATOM   3142  C  C   . ARG A 1 403 ? 20.566  -1.843  47.277  1.00 69.61  ? 403 ARG A C   1 
ATOM   3143  O  O   . ARG A 1 403 ? 20.973  -3.004  47.288  1.00 68.94  ? 403 ARG A O   1 
ATOM   3144  C  CB  . ARG A 1 403 ? 22.117  0.120   47.371  1.00 65.58  ? 403 ARG A CB  1 
ATOM   3145  C  CG  . ARG A 1 403 ? 22.965  1.159   46.651  1.00 68.46  ? 403 ARG A CG  1 
ATOM   3146  C  CD  . ARG A 1 403 ? 23.955  1.843   47.578  1.00 68.64  ? 403 ARG A CD  1 
ATOM   3147  N  NE  . ARG A 1 403 ? 23.321  2.712   48.579  1.00 72.44  ? 403 ARG A NE  1 
ATOM   3148  C  CZ  . ARG A 1 403 ? 23.133  4.022   48.440  1.00 83.69  ? 403 ARG A CZ  1 
ATOM   3149  N  NH1 . ARG A 1 403 ? 23.512  4.643   47.331  1.00 69.01  ? 403 ARG A NH1 1 
ATOM   3150  N  NH2 . ARG A 1 403 ? 22.559  4.723   49.414  1.00 69.38  ? 403 ARG A NH2 1 
ATOM   3151  N  N   . ALA A 1 404 ? 19.483  -1.425  47.964  1.00 66.04  ? 404 ALA A N   1 
ATOM   3152  C  CA  . ALA A 1 404 ? 18.648  -2.284  48.801  1.00 65.11  ? 404 ALA A CA  1 
ATOM   3153  C  C   . ALA A 1 404 ? 17.994  -3.385  47.979  1.00 68.58  ? 404 ALA A C   1 
ATOM   3154  O  O   . ALA A 1 404 ? 17.973  -4.531  48.424  1.00 68.28  ? 404 ALA A O   1 
ATOM   3155  C  CB  . ALA A 1 404 ? 17.594  -1.454  49.518  1.00 65.07  ? 404 ALA A CB  1 
ATOM   3156  N  N   . ALA A 1 405 ? 17.508  -3.049  46.764  1.00 64.73  ? 405 ALA A N   1 
ATOM   3157  C  CA  . ALA A 1 405 ? 16.875  -4.006  45.862  1.00 64.56  ? 405 ALA A CA  1 
ATOM   3158  C  C   . ALA A 1 405 ? 17.864  -5.066  45.394  1.00 70.53  ? 405 ALA A C   1 
ATOM   3159  O  O   . ALA A 1 405 ? 17.547  -6.251  45.480  1.00 71.00  ? 405 ALA A O   1 
ATOM   3160  C  CB  . ALA A 1 405 ? 16.252  -3.293  44.674  1.00 65.01  ? 405 ALA A CB  1 
ATOM   3161  N  N   . VAL A 1 406 ? 19.073  -4.648  44.968  1.00 67.85  ? 406 VAL A N   1 
ATOM   3162  C  CA  . VAL A 1 406 ? 20.138  -5.533  44.487  1.00 68.09  ? 406 VAL A CA  1 
ATOM   3163  C  C   . VAL A 1 406 ? 20.661  -6.446  45.611  1.00 72.16  ? 406 VAL A C   1 
ATOM   3164  O  O   . VAL A 1 406 ? 20.685  -7.664  45.428  1.00 71.73  ? 406 VAL A O   1 
ATOM   3165  C  CB  . VAL A 1 406 ? 21.254  -4.728  43.766  1.00 72.62  ? 406 VAL A CB  1 
ATOM   3166  C  CG1 . VAL A 1 406 ? 22.468  -5.595  43.463  1.00 73.44  ? 406 VAL A CG1 1 
ATOM   3167  C  CG2 . VAL A 1 406 ? 20.724  -4.113  42.478  1.00 72.26  ? 406 VAL A CG2 1 
ATOM   3168  N  N   . ALA A 1 407 ? 21.032  -5.866  46.775  1.00 68.75  ? 407 ALA A N   1 
ATOM   3169  C  CA  . ALA A 1 407 ? 21.530  -6.608  47.941  1.00 69.25  ? 407 ALA A CA  1 
ATOM   3170  C  C   . ALA A 1 407 ? 20.526  -7.658  48.422  1.00 73.95  ? 407 ALA A C   1 
ATOM   3171  O  O   . ALA A 1 407 ? 20.911  -8.808  48.650  1.00 74.23  ? 407 ALA A O   1 
ATOM   3172  C  CB  . ALA A 1 407 ? 21.862  -5.651  49.072  1.00 70.04  ? 407 ALA A CB  1 
ATOM   3173  N  N   . ALA A 1 408 ? 19.240  -7.269  48.545  1.00 69.94  ? 408 ALA A N   1 
ATOM   3174  C  CA  . ALA A 1 408 ? 18.168  -8.162  48.976  1.00 69.20  ? 408 ALA A CA  1 
ATOM   3175  C  C   . ALA A 1 408 ? 17.805  -9.210  47.926  1.00 72.97  ? 408 ALA A C   1 
ATOM   3176  O  O   . ALA A 1 408 ? 17.404  -10.312 48.301  1.00 72.60  ? 408 ALA A O   1 
ATOM   3177  C  CB  . ALA A 1 408 ? 16.947  -7.363  49.395  1.00 69.10  ? 408 ALA A CB  1 
ATOM   3178  N  N   . ALA A 1 409 ? 17.940  -8.874  46.621  1.00 69.51  ? 409 ALA A N   1 
ATOM   3179  C  CA  . ALA A 1 409 ? 17.643  -9.794  45.521  1.00 69.65  ? 409 ALA A CA  1 
ATOM   3180  C  C   . ALA A 1 409 ? 18.586  -10.970 45.574  1.00 75.24  ? 409 ALA A C   1 
ATOM   3181  O  O   . ALA A 1 409 ? 18.128  -12.112 45.597  1.00 75.09  ? 409 ALA A O   1 
ATOM   3182  C  CB  . ALA A 1 409 ? 17.771  -9.090  44.182  1.00 70.51  ? 409 ALA A CB  1 
ATOM   3183  N  N   . ALA A 1 410 ? 19.902  -10.685 45.656  1.00 72.62  ? 410 ALA A N   1 
ATOM   3184  C  CA  . ALA A 1 410 ? 20.964  -11.683 45.743  1.00 73.16  ? 410 ALA A CA  1 
ATOM   3185  C  C   . ALA A 1 410 ? 20.833  -12.512 47.012  1.00 76.31  ? 410 ALA A C   1 
ATOM   3186  O  O   . ALA A 1 410 ? 21.033  -13.722 46.952  1.00 76.67  ? 410 ALA A O   1 
ATOM   3187  C  CB  . ALA A 1 410 ? 22.318  -11.008 45.692  1.00 74.66  ? 410 ALA A CB  1 
ATOM   3188  N  N   . SER A 1 411 ? 20.451  -11.871 48.140  1.00 71.90  ? 411 SER A N   1 
ATOM   3189  C  CA  . SER A 1 411 ? 20.234  -12.532 49.429  1.00 71.72  ? 411 SER A CA  1 
ATOM   3190  C  C   . SER A 1 411 ? 19.115  -13.561 49.322  1.00 75.47  ? 411 SER A C   1 
ATOM   3191  O  O   . SER A 1 411 ? 19.304  -14.707 49.722  1.00 75.40  ? 411 SER A O   1 
ATOM   3192  C  CB  . SER A 1 411 ? 19.906  -11.512 50.513  1.00 74.59  ? 411 SER A CB  1 
ATOM   3193  O  OG  . SER A 1 411 ? 20.983  -10.613 50.711  1.00 83.88  ? 411 SER A OG  1 
ATOM   3194  N  N   . GLY A 1 412 ? 17.988  -13.148 48.736  1.00 72.14  ? 412 GLY A N   1 
ATOM   3195  C  CA  . GLY A 1 412 ? 16.807  -13.978 48.520  1.00 71.99  ? 412 GLY A CA  1 
ATOM   3196  C  C   . GLY A 1 412 ? 17.035  -15.122 47.554  1.00 77.31  ? 412 GLY A C   1 
ATOM   3197  O  O   . GLY A 1 412 ? 16.591  -16.244 47.815  1.00 76.54  ? 412 GLY A O   1 
ATOM   3198  N  N   . ILE A 1 413 ? 17.736  -14.839 46.430  1.00 74.72  ? 413 ILE A N   1 
ATOM   3199  C  CA  . ILE A 1 413 ? 18.084  -15.820 45.398  1.00 75.34  ? 413 ILE A CA  1 
ATOM   3200  C  C   . ILE A 1 413 ? 18.927  -16.943 46.027  1.00 80.31  ? 413 ILE A C   1 
ATOM   3201  O  O   . ILE A 1 413 ? 18.618  -18.120 45.834  1.00 80.43  ? 413 ILE A O   1 
ATOM   3202  C  CB  . ILE A 1 413 ? 18.761  -15.136 44.161  1.00 78.58  ? 413 ILE A CB  1 
ATOM   3203  C  CG1 . ILE A 1 413 ? 17.704  -14.410 43.284  1.00 77.90  ? 413 ILE A CG1 1 
ATOM   3204  C  CG2 . ILE A 1 413 ? 19.591  -16.133 43.321  1.00 80.01  ? 413 ILE A CG2 1 
ATOM   3205  C  CD1 . ILE A 1 413 ? 18.259  -13.390 42.227  1.00 81.47  ? 413 ILE A CD1 1 
ATOM   3206  N  N   . SER A 1 414 ? 19.937  -16.559 46.833  1.00 77.04  ? 414 SER A N   1 
ATOM   3207  C  CA  . SER A 1 414 ? 20.847  -17.458 47.544  1.00 77.47  ? 414 SER A CA  1 
ATOM   3208  C  C   . SER A 1 414 ? 20.115  -18.395 48.506  1.00 81.17  ? 414 SER A C   1 
ATOM   3209  O  O   . SER A 1 414 ? 20.419  -19.585 48.524  1.00 82.54  ? 414 SER A O   1 
ATOM   3210  C  CB  . SER A 1 414 ? 21.915  -16.656 48.277  1.00 80.83  ? 414 SER A CB  1 
ATOM   3211  O  OG  . SER A 1 414 ? 22.639  -15.832 47.380  1.00 87.89  ? 414 SER A OG  1 
ATOM   3212  N  N   . VAL A 1 415 ? 19.133  -17.874 49.272  1.00 76.30  ? 415 VAL A N   1 
ATOM   3213  C  CA  . VAL A 1 415 ? 18.315  -18.666 50.208  1.00 75.78  ? 415 VAL A CA  1 
ATOM   3214  C  C   . VAL A 1 415 ? 17.498  -19.699 49.411  1.00 79.98  ? 415 VAL A C   1 
ATOM   3215  O  O   . VAL A 1 415 ? 17.386  -20.853 49.833  1.00 79.47  ? 415 VAL A O   1 
ATOM   3216  C  CB  . VAL A 1 415 ? 17.433  -17.777 51.131  1.00 78.25  ? 415 VAL A CB  1 
ATOM   3217  C  CG1 . VAL A 1 415 ? 16.501  -18.617 52.000  1.00 78.00  ? 415 VAL A CG1 1 
ATOM   3218  C  CG2 . VAL A 1 415 ? 18.299  -16.880 52.010  1.00 78.08  ? 415 VAL A CG2 1 
ATOM   3219  N  N   . CYS A 1 416 ? 16.996  -19.293 48.229  1.00 74.62  ? 416 CYS A N   1 
ATOM   3220  C  CA  . CYS A 1 416 ? 16.260  -20.165 47.318  1.00 74.57  ? 416 CYS A CA  1 
ATOM   3221  C  C   . CYS A 1 416 ? 17.180  -21.206 46.691  1.00 79.09  ? 416 CYS A C   1 
ATOM   3222  O  O   . CYS A 1 416 ? 16.732  -22.319 46.417  1.00 80.55  ? 416 CYS A O   1 
ATOM   3223  C  CB  . CYS A 1 416 ? 15.528  -19.352 46.258  1.00 74.58  ? 416 CYS A CB  1 
ATOM   3224  S  SG  . CYS A 1 416 ? 13.876  -18.810 46.759  1.00 77.55  ? 416 CYS A SG  1 
ATOM   3225  N  N   . MET A 1 417 ? 18.472  -20.859 46.491  1.00 75.83  ? 417 MET A N   1 
ATOM   3226  C  CA  . MET A 1 417 ? 19.476  -21.781 45.947  1.00 76.64  ? 417 MET A CA  1 
ATOM   3227  C  C   . MET A 1 417 ? 19.762  -22.912 46.941  1.00 80.14  ? 417 MET A C   1 
ATOM   3228  O  O   . MET A 1 417 ? 20.032  -24.040 46.528  1.00 80.98  ? 417 MET A O   1 
ATOM   3229  C  CB  . MET A 1 417 ? 20.775  -21.051 45.556  1.00 79.23  ? 417 MET A CB  1 
ATOM   3230  C  CG  . MET A 1 417 ? 20.658  -20.207 44.303  1.00 81.90  ? 417 MET A CG  1 
ATOM   3231  S  SD  . MET A 1 417 ? 20.202  -21.146 42.827  1.00 86.79  ? 417 MET A SD  1 
ATOM   3232  C  CE  . MET A 1 417 ? 20.156  -19.828 41.618  1.00 83.89  ? 417 MET A CE  1 
ATOM   3233  N  N   . ALA A 1 418 ? 19.647  -22.618 48.248  1.00 75.24  ? 418 ALA A N   1 
ATOM   3234  C  CA  . ALA A 1 418 ? 19.888  -23.578 49.324  1.00 76.13  ? 418 ALA A CA  1 
ATOM   3235  C  C   . ALA A 1 418 ? 18.651  -24.362 49.757  1.00 79.94  ? 418 ALA A C   1 
ATOM   3236  O  O   . ALA A 1 418 ? 18.781  -25.529 50.140  1.00 79.92  ? 418 ALA A O   1 
ATOM   3237  C  CB  . ALA A 1 418 ? 20.486  -22.869 50.523  1.00 76.98  ? 418 ALA A CB  1 
ATOM   3238  N  N   . THR A 1 419 ? 17.464  -23.720 49.729  1.00 75.31  ? 419 THR A N   1 
ATOM   3239  C  CA  . THR A 1 419 ? 16.213  -24.331 50.193  1.00 74.62  ? 419 THR A CA  1 
ATOM   3240  C  C   . THR A 1 419 ? 15.288  -24.845 49.085  1.00 78.03  ? 419 THR A C   1 
ATOM   3241  O  O   . THR A 1 419 ? 14.648  -25.884 49.269  1.00 77.96  ? 419 THR A O   1 
ATOM   3242  C  CB  . THR A 1 419 ? 15.451  -23.368 51.120  1.00 81.64  ? 419 THR A CB  1 
ATOM   3243  O  OG1 . THR A 1 419 ? 15.076  -22.200 50.385  1.00 81.58  ? 419 THR A OG1 1 
ATOM   3244  C  CG2 . THR A 1 419 ? 16.260  -22.975 52.357  1.00 78.62  ? 419 THR A CG2 1 
ATOM   3245  N  N   . GLY A 1 420 ? 15.183  -24.098 47.991  1.00 74.28  ? 420 GLY A N   1 
ATOM   3246  C  CA  . GLY A 1 420 ? 14.274  -24.425 46.896  1.00 73.92  ? 420 GLY A CA  1 
ATOM   3247  C  C   . GLY A 1 420 ? 12.843  -24.003 47.203  1.00 76.04  ? 420 GLY A C   1 
ATOM   3248  O  O   . GLY A 1 420 ? 11.904  -24.420 46.514  1.00 74.96  ? 420 GLY A O   1 
ATOM   3249  N  N   . ASN A 1 421 ? 12.674  -23.170 48.257  1.00 71.35  ? 421 ASN A N   1 
ATOM   3250  C  CA  . ASN A 1 421 ? 11.389  -22.652 48.731  1.00 69.65  ? 421 ASN A CA  1 
ATOM   3251  C  C   . ASN A 1 421 ? 11.321  -21.144 48.506  1.00 71.00  ? 421 ASN A C   1 
ATOM   3252  O  O   . ASN A 1 421 ? 12.107  -20.384 49.081  1.00 70.01  ? 421 ASN A O   1 
ATOM   3253  C  CB  . ASN A 1 421 ? 11.182  -22.994 50.214  1.00 69.53  ? 421 ASN A CB  1 
ATOM   3254  C  CG  . ASN A 1 421 ? 9.767   -22.850 50.712  1.00 90.42  ? 421 ASN A CG  1 
ATOM   3255  O  OD1 . ASN A 1 421 ? 9.097   -21.828 50.513  1.00 90.96  ? 421 ASN A OD1 1 
ATOM   3256  N  ND2 . ASN A 1 421 ? 9.302   -23.853 51.436  1.00 77.98  ? 421 ASN A ND2 1 
ATOM   3257  N  N   . SER A 1 422 ? 10.367  -20.724 47.663  1.00 66.25  ? 422 SER A N   1 
ATOM   3258  C  CA  . SER A 1 422 ? 10.123  -19.329 47.296  1.00 65.02  ? 422 SER A CA  1 
ATOM   3259  C  C   . SER A 1 422 ? 9.889   -18.436 48.518  1.00 67.43  ? 422 SER A C   1 
ATOM   3260  O  O   . SER A 1 422 ? 10.452  -17.344 48.585  1.00 66.43  ? 422 SER A O   1 
ATOM   3261  C  CB  . SER A 1 422 ? 8.941   -19.240 46.339  1.00 68.03  ? 422 SER A CB  1 
ATOM   3262  O  OG  . SER A 1 422 ? 7.783   -19.821 46.917  1.00 77.65  ? 422 SER A OG  1 
ATOM   3263  N  N   . ASN A 1 423 ? 9.088   -18.920 49.489  1.00 63.84  ? 423 ASN A N   1 
ATOM   3264  C  CA  . ASN A 1 423 ? 8.766   -18.198 50.721  1.00 63.34  ? 423 ASN A CA  1 
ATOM   3265  C  C   . ASN A 1 423 ? 9.961   -18.051 51.661  1.00 67.28  ? 423 ASN A C   1 
ATOM   3266  O  O   . ASN A 1 423 ? 10.019  -17.074 52.410  1.00 66.41  ? 423 ASN A O   1 
ATOM   3267  C  CB  . ASN A 1 423 ? 7.576   -18.831 51.431  1.00 64.07  ? 423 ASN A CB  1 
ATOM   3268  C  CG  . ASN A 1 423 ? 6.289   -18.666 50.667  1.00 88.42  ? 423 ASN A CG  1 
ATOM   3269  O  OD1 . ASN A 1 423 ? 5.962   -19.465 49.791  1.00 87.31  ? 423 ASN A OD1 1 
ATOM   3270  N  ND2 . ASN A 1 423 ? 5.541   -17.619 50.970  1.00 77.83  ? 423 ASN A ND2 1 
ATOM   3271  N  N   . ALA A 1 424 ? 10.917  -19.005 51.608  1.00 64.28  ? 424 ALA A N   1 
ATOM   3272  C  CA  . ALA A 1 424 ? 12.148  -18.960 52.402  1.00 64.65  ? 424 ALA A CA  1 
ATOM   3273  C  C   . ALA A 1 424 ? 13.039  -17.832 51.872  1.00 67.50  ? 424 ALA A C   1 
ATOM   3274  O  O   . ALA A 1 424 ? 13.545  -17.032 52.663  1.00 66.57  ? 424 ALA A O   1 
ATOM   3275  C  CB  . ALA A 1 424 ? 12.883  -20.294 52.336  1.00 66.52  ? 424 ALA A CB  1 
ATOM   3276  N  N   . GLY A 1 425 ? 13.176  -17.759 50.544  1.00 63.68  ? 425 GLY A N   1 
ATOM   3277  C  CA  . GLY A 1 425 ? 13.930  -16.714 49.860  1.00 63.33  ? 425 GLY A CA  1 
ATOM   3278  C  C   . GLY A 1 425 ? 13.317  -15.350 50.106  1.00 65.75  ? 425 GLY A C   1 
ATOM   3279  O  O   . GLY A 1 425 ? 14.036  -14.370 50.318  1.00 65.13  ? 425 GLY A O   1 
ATOM   3280  N  N   . LEU A 1 426 ? 11.966  -15.305 50.135  1.00 60.90  ? 426 LEU A N   1 
ATOM   3281  C  CA  . LEU A 1 426 ? 11.167  -14.113 50.402  1.00 59.38  ? 426 LEU A CA  1 
ATOM   3282  C  C   . LEU A 1 426 ? 11.449  -13.593 51.811  1.00 63.08  ? 426 LEU A C   1 
ATOM   3283  O  O   . LEU A 1 426 ? 11.609  -12.387 51.986  1.00 62.90  ? 426 LEU A O   1 
ATOM   3284  C  CB  . LEU A 1 426 ? 9.668   -14.416 50.204  1.00 58.56  ? 426 LEU A CB  1 
ATOM   3285  C  CG  . LEU A 1 426 ? 8.674   -13.256 50.359  1.00 61.52  ? 426 LEU A CG  1 
ATOM   3286  C  CD1 . LEU A 1 426 ? 8.915   -12.163 49.327  1.00 62.89  ? 426 LEU A CD1 1 
ATOM   3287  C  CD2 . LEU A 1 426 ? 7.260   -13.754 50.251  1.00 60.81  ? 426 LEU A CD2 1 
ATOM   3288  N  N   . ASN A 1 427 ? 11.559  -14.506 52.798  1.00 59.82  ? 427 ASN A N   1 
ATOM   3289  C  CA  . ASN A 1 427 ? 11.877  -14.166 54.189  1.00 59.68  ? 427 ASN A CA  1 
ATOM   3290  C  C   . ASN A 1 427 ? 13.315  -13.625 54.290  1.00 64.47  ? 427 ASN A C   1 
ATOM   3291  O  O   . ASN A 1 427 ? 13.572  -12.702 55.064  1.00 63.27  ? 427 ASN A O   1 
ATOM   3292  C  CB  . ASN A 1 427 ? 11.690  -15.390 55.093  1.00 59.48  ? 427 ASN A CB  1 
ATOM   3293  C  CG  . ASN A 1 427 ? 11.637  -15.066 56.567  1.00 74.32  ? 427 ASN A CG  1 
ATOM   3294  O  OD1 . ASN A 1 427 ? 12.592  -15.289 57.316  1.00 73.91  ? 427 ASN A OD1 1 
ATOM   3295  N  ND2 . ASN A 1 427 ? 10.505  -14.568 57.023  1.00 61.59  ? 427 ASN A ND2 1 
ATOM   3296  N  N   . GLY A 1 428 ? 14.217  -14.194 53.481  1.00 62.23  ? 428 GLY A N   1 
ATOM   3297  C  CA  . GLY A 1 428 ? 15.619  -13.795 53.398  1.00 62.73  ? 428 GLY A CA  1 
ATOM   3298  C  C   . GLY A 1 428 ? 15.762  -12.374 52.897  1.00 65.83  ? 428 GLY A C   1 
ATOM   3299  O  O   . GLY A 1 428 ? 16.560  -11.596 53.429  1.00 65.66  ? 428 GLY A O   1 
HETATM 3300  N  N   . TRX A 1 429 ? 14.945  -12.029 51.890  1.00 60.88  ? 429 TRX A N   1 
HETATM 3301  C  CA  . TRX A 1 429 ? 14.860  -10.709 51.286  1.00 59.94  ? 429 TRX A CA  1 
HETATM 3302  C  C   . TRX A 1 429 ? 14.542  -9.664  52.367  1.00 63.36  ? 429 TRX A C   1 
HETATM 3303  O  O   . TRX A 1 429 ? 15.201  -8.622  52.414  1.00 63.50  ? 429 TRX A O   1 
HETATM 3304  C  CB  . TRX A 1 429 ? 13.741  -10.756 50.237  1.00 58.51  ? 429 TRX A CB  1 
HETATM 3305  C  CG  . TRX A 1 429 ? 13.283  -9.374  49.821  1.00 57.12  ? 429 TRX A CG  1 
HETATM 3306  C  CD1 . TRX A 1 429 ? 12.426  -8.510  50.495  1.00 56.06  ? 429 TRX A CD1 1 
HETATM 3307  C  CD2 . TRX A 1 429 ? 13.655  -8.642  48.598  1.00 56.59  ? 429 TRX A CD2 1 
HETATM 3308  N  NE1 . TRX A 1 429 ? 12.243  -7.346  49.814  1.00 56.93  ? 429 TRX A NE1 1 
HETATM 3309  C  CE2 . TRX A 1 429 ? 12.943  -7.346  48.670  1.00 57.13  ? 429 TRX A CE2 1 
HETATM 3310  C  CE3 . TRX A 1 429 ? 14.473  -8.962  47.525  1.00 55.66  ? 429 TRX A CE3 1 
HETATM 3311  C  CZ2 . TRX A 1 429 ? 13.112  -6.436  47.627  1.00 56.62  ? 429 TRX A CZ2 1 
HETATM 3312  C  CZ3 . TRX A 1 429 ? 14.609  -8.013  46.509  1.00 56.15  ? 429 TRX A CZ3 1 
HETATM 3313  C  CH2 . TRX A 1 429 ? 13.943  -6.779  46.558  1.00 56.17  ? 429 TRX A CH2 1 
HETATM 3314  O  OH2 . TRX A 1 429 ? 14.102  -5.889  45.547  1.00 55.02  ? 429 TRX A OH2 1 
ATOM   3315  N  N   . TYR A 1 430 ? 13.525  -9.934  53.209  1.00 58.39  ? 430 TYR A N   1 
ATOM   3316  C  CA  . TYR A 1 430 ? 13.085  -8.988  54.233  1.00 57.81  ? 430 TYR A CA  1 
ATOM   3317  C  C   . TYR A 1 430 ? 14.122  -8.784  55.332  1.00 64.03  ? 430 TYR A C   1 
ATOM   3318  O  O   . TYR A 1 430 ? 14.273  -7.650  55.794  1.00 63.99  ? 430 TYR A O   1 
ATOM   3319  C  CB  . TYR A 1 430 ? 11.690  -9.341  54.787  1.00 57.56  ? 430 TYR A CB  1 
ATOM   3320  C  CG  . TYR A 1 430 ? 10.612  -9.258  53.724  1.00 57.35  ? 430 TYR A CG  1 
ATOM   3321  C  CD1 . TYR A 1 430 ? 10.362  -8.066  53.046  1.00 58.62  ? 430 TYR A CD1 1 
ATOM   3322  C  CD2 . TYR A 1 430 ? 9.859   -10.372 53.377  1.00 57.32  ? 430 TYR A CD2 1 
ATOM   3323  C  CE1 . TYR A 1 430 ? 9.398   -7.993  52.041  1.00 57.11  ? 430 TYR A CE1 1 
ATOM   3324  C  CE2 . TYR A 1 430 ? 8.877   -10.305 52.390  1.00 57.23  ? 430 TYR A CE2 1 
ATOM   3325  C  CZ  . TYR A 1 430 ? 8.652   -9.114  51.722  1.00 61.72  ? 430 TYR A CZ  1 
ATOM   3326  O  OH  . TYR A 1 430 ? 7.691   -9.057  50.743  1.00 58.97  ? 430 TYR A OH  1 
ATOM   3327  N  N   . LEU A 1 431 ? 14.889  -9.835  55.691  1.00 61.47  ? 431 LEU A N   1 
ATOM   3328  C  CA  . LEU A 1 431 ? 15.966  -9.720  56.683  1.00 61.98  ? 431 LEU A CA  1 
ATOM   3329  C  C   . LEU A 1 431 ? 17.078  -8.835  56.120  1.00 66.33  ? 431 LEU A C   1 
ATOM   3330  O  O   . LEU A 1 431 ? 17.608  -7.991  56.847  1.00 66.26  ? 431 LEU A O   1 
ATOM   3331  C  CB  . LEU A 1 431 ? 16.515  -11.099 57.080  1.00 62.88  ? 431 LEU A CB  1 
ATOM   3332  C  CG  . LEU A 1 431 ? 17.776  -11.124 57.961  1.00 68.26  ? 431 LEU A CG  1 
ATOM   3333  C  CD1 . LEU A 1 431 ? 17.549  -10.443 59.309  1.00 67.96  ? 431 LEU A CD1 1 
ATOM   3334  C  CD2 . LEU A 1 431 ? 18.236  -12.523 58.171  1.00 71.17  ? 431 LEU A CD2 1 
ATOM   3335  N  N   . SER A 1 432 ? 17.401  -9.012  54.819  1.00 63.64  ? 432 SER A N   1 
ATOM   3336  C  CA  . SER A 1 432 ? 18.401  -8.221  54.098  1.00 64.03  ? 432 SER A CA  1 
ATOM   3337  C  C   . SER A 1 432 ? 18.038  -6.732  54.173  1.00 69.19  ? 432 SER A C   1 
ATOM   3338  O  O   . SER A 1 432 ? 18.916  -5.909  54.432  1.00 69.92  ? 432 SER A O   1 
ATOM   3339  C  CB  . SER A 1 432 ? 18.485  -8.666  52.642  1.00 66.41  ? 432 SER A CB  1 
ATOM   3340  O  OG  . SER A 1 432 ? 19.399  -7.861  51.914  1.00 72.80  ? 432 SER A OG  1 
ATOM   3341  N  N   . GLN A 1 433 ? 16.737  -6.403  53.991  1.00 64.01  ? 433 GLN A N   1 
ATOM   3342  C  CA  . GLN A 1 433 ? 16.220  -5.038  54.049  1.00 63.13  ? 433 GLN A CA  1 
ATOM   3343  C  C   . GLN A 1 433 ? 16.402  -4.439  55.452  1.00 67.81  ? 433 GLN A C   1 
ATOM   3344  O  O   . GLN A 1 433 ? 16.902  -3.319  55.564  1.00 67.85  ? 433 GLN A O   1 
ATOM   3345  C  CB  . GLN A 1 433 ? 14.740  -4.985  53.605  1.00 63.58  ? 433 GLN A CB  1 
ATOM   3346  C  CG  . GLN A 1 433 ? 14.482  -5.373  52.140  1.00 66.24  ? 433 GLN A CG  1 
ATOM   3347  C  CD  . GLN A 1 433 ? 14.820  -4.307  51.121  1.00 79.35  ? 433 GLN A CD  1 
ATOM   3348  O  OE1 . GLN A 1 433 ? 15.235  -3.189  51.443  1.00 74.66  ? 433 GLN A OE1 1 
ATOM   3349  N  NE2 . GLN A 1 433 ? 14.639  -4.635  49.852  1.00 71.27  ? 433 GLN A NE2 1 
ATOM   3350  N  N   . ILE A 1 434 ? 16.034  -5.195  56.517  1.00 65.36  ? 434 ILE A N   1 
ATOM   3351  C  CA  . ILE A 1 434 ? 16.167  -4.761  57.918  1.00 65.88  ? 434 ILE A CA  1 
ATOM   3352  C  C   . ILE A 1 434 ? 17.642  -4.529  58.275  1.00 70.74  ? 434 ILE A C   1 
ATOM   3353  O  O   . ILE A 1 434 ? 17.956  -3.525  58.916  1.00 70.15  ? 434 ILE A O   1 
ATOM   3354  C  CB  . ILE A 1 434 ? 15.433  -5.709  58.921  1.00 69.05  ? 434 ILE A CB  1 
ATOM   3355  C  CG1 . ILE A 1 434 ? 13.961  -5.976  58.512  1.00 68.74  ? 434 ILE A CG1 1 
ATOM   3356  C  CG2 . ILE A 1 434 ? 15.513  -5.195  60.363  1.00 70.40  ? 434 ILE A CG2 1 
ATOM   3357  C  CD1 . ILE A 1 434 ? 13.008  -4.701  58.290  1.00 75.17  ? 434 ILE A CD1 1 
ATOM   3358  N  N   . LEU A 1 435 ? 18.537  -5.438  57.832  1.00 68.21  ? 435 LEU A N   1 
ATOM   3359  C  CA  . LEU A 1 435 ? 19.982  -5.341  58.057  1.00 69.69  ? 435 LEU A CA  1 
ATOM   3360  C  C   . LEU A 1 435 ? 20.583  -4.134  57.345  1.00 72.61  ? 435 LEU A C   1 
ATOM   3361  O  O   . LEU A 1 435 ? 21.330  -3.379  57.968  1.00 72.19  ? 435 LEU A O   1 
ATOM   3362  C  CB  . LEU A 1 435 ? 20.705  -6.632  57.625  1.00 70.96  ? 435 LEU A CB  1 
ATOM   3363  C  CG  . LEU A 1 435 ? 20.756  -7.765  58.648  1.00 76.85  ? 435 LEU A CG  1 
ATOM   3364  C  CD1 . LEU A 1 435 ? 21.177  -9.049  57.999  1.00 77.59  ? 435 LEU A CD1 1 
ATOM   3365  C  CD2 . LEU A 1 435 ? 21.711  -7.447  59.780  1.00 81.14  ? 435 LEU A CD2 1 
ATOM   3366  N  N   . HIS A 1 436 ? 20.229  -3.941  56.050  1.00 67.67  ? 436 HIS A N   1 
ATOM   3367  C  CA  . HIS A 1 436 ? 20.672  -2.826  55.204  1.00 66.72  ? 436 HIS A CA  1 
ATOM   3368  C  C   . HIS A 1 436 ? 20.307  -1.482  55.848  1.00 69.53  ? 436 HIS A C   1 
ATOM   3369  O  O   . HIS A 1 436 ? 21.110  -0.547  55.797  1.00 69.47  ? 436 HIS A O   1 
ATOM   3370  C  CB  . HIS A 1 436 ? 20.051  -2.952  53.803  1.00 66.57  ? 436 HIS A CB  1 
ATOM   3371  C  CG  . HIS A 1 436 ? 20.657  -2.087  52.739  1.00 69.96  ? 436 HIS A CG  1 
ATOM   3372  N  ND1 . HIS A 1 436 ? 21.020  -0.772  52.980  1.00 71.78  ? 436 HIS A ND1 1 
ATOM   3373  C  CD2 . HIS A 1 436 ? 20.875  -2.366  51.435  1.00 71.74  ? 436 HIS A CD2 1 
ATOM   3374  C  CE1 . HIS A 1 436 ? 21.481  -0.310  51.830  1.00 71.49  ? 436 HIS A CE1 1 
ATOM   3375  N  NE2 . HIS A 1 436 ? 21.400  -1.229  50.868  1.00 71.74  ? 436 HIS A NE2 1 
ATOM   3376  N  N   . LYS A 1 437 ? 19.105  -1.398  56.463  1.00 65.20  ? 437 LYS A N   1 
ATOM   3377  C  CA  . LYS A 1 437 ? 18.612  -0.202  57.148  1.00 65.00  ? 437 LYS A CA  1 
ATOM   3378  C  C   . LYS A 1 437 ? 19.512  0.177   58.338  1.00 72.08  ? 437 LYS A C   1 
ATOM   3379  O  O   . LYS A 1 437 ? 19.760  1.361   58.556  1.00 72.51  ? 437 LYS A O   1 
ATOM   3380  C  CB  . LYS A 1 437 ? 17.159  -0.399  57.614  1.00 65.44  ? 437 LYS A CB  1 
ATOM   3381  C  CG  . LYS A 1 437 ? 16.540  0.856   58.213  1.00 61.26  ? 437 LYS A CG  1 
ATOM   3382  C  CD  . LYS A 1 437 ? 15.233  0.584   58.918  1.00 62.91  ? 437 LYS A CD  1 
ATOM   3383  C  CE  . LYS A 1 437 ? 14.899  1.701   59.868  1.00 62.22  ? 437 LYS A CE  1 
ATOM   3384  N  NZ  . LYS A 1 437 ? 13.489  1.631   60.311  1.00 69.68  ? 437 LYS A NZ  1 
ATOM   3385  N  N   . GLU A 1 438 ? 19.992  -0.822  59.102  1.00 69.49  ? 438 GLU A N   1 
ATOM   3386  C  CA  . GLU A 1 438 ? 20.844  -0.584  60.272  1.00 70.20  ? 438 GLU A CA  1 
ATOM   3387  C  C   . GLU A 1 438 ? 22.331  -0.442  59.928  1.00 75.67  ? 438 GLU A C   1 
ATOM   3388  O  O   . GLU A 1 438 ? 23.100  0.068   60.748  1.00 75.54  ? 438 GLU A O   1 
ATOM   3389  C  CB  . GLU A 1 438 ? 20.626  -1.652  61.361  1.00 71.52  ? 438 GLU A CB  1 
ATOM   3390  C  CG  . GLU A 1 438 ? 19.212  -1.718  61.913  1.00 79.75  ? 438 GLU A CG  1 
ATOM   3391  C  CD  . GLU A 1 438 ? 18.570  -0.413  62.354  1.00 95.53  ? 438 GLU A CD  1 
ATOM   3392  O  OE1 . GLU A 1 438 ? 19.128  0.265   63.246  1.00 83.32  ? 438 GLU A OE1 1 
ATOM   3393  O  OE2 . GLU A 1 438 ? 17.480  -0.088  61.831  1.00 88.46  ? 438 GLU A OE2 1 
ATOM   3394  N  N   . TYR A 1 439 ? 22.730  -0.883  58.723  1.00 72.82  ? 439 TYR A N   1 
ATOM   3395  C  CA  . TYR A 1 439 ? 24.109  -0.811  58.246  1.00 73.66  ? 439 TYR A CA  1 
ATOM   3396  C  C   . TYR A 1 439 ? 24.499  0.648   57.965  1.00 78.29  ? 439 TYR A C   1 
ATOM   3397  O  O   . TYR A 1 439 ? 25.370  1.185   58.649  1.00 78.54  ? 439 TYR A O   1 
ATOM   3398  C  CB  . TYR A 1 439 ? 24.295  -1.671  56.973  1.00 74.73  ? 439 TYR A CB  1 
ATOM   3399  C  CG  . TYR A 1 439 ? 25.729  -2.045  56.663  1.00 77.63  ? 439 TYR A CG  1 
ATOM   3400  C  CD1 . TYR A 1 439 ? 26.605  -1.118  56.110  1.00 80.56  ? 439 TYR A CD1 1 
ATOM   3401  C  CD2 . TYR A 1 439 ? 26.188  -3.341  56.854  1.00 78.70  ? 439 TYR A CD2 1 
ATOM   3402  C  CE1 . TYR A 1 439 ? 27.930  -1.450  55.842  1.00 82.70  ? 439 TYR A CE1 1 
ATOM   3403  C  CE2 . TYR A 1 439 ? 27.507  -3.687  56.587  1.00 80.90  ? 439 TYR A CE2 1 
ATOM   3404  C  CZ  . TYR A 1 439 ? 28.373  -2.738  56.072  1.00 89.84  ? 439 TYR A CZ  1 
ATOM   3405  O  OH  . TYR A 1 439 ? 29.672  -3.065  55.789  1.00 92.60  ? 439 TYR A OH  1 
ATOM   3406  N  N   . HIS A 1 440 ? 23.842  1.283   56.971  1.00 74.19  ? 440 HIS A N   1 
ATOM   3407  C  CA  . HIS A 1 440 ? 24.118  2.656   56.543  1.00 73.98  ? 440 HIS A CA  1 
ATOM   3408  C  C   . HIS A 1 440 ? 23.193  3.723   57.156  1.00 75.37  ? 440 HIS A C   1 
ATOM   3409  O  O   . HIS A 1 440 ? 23.301  4.894   56.781  1.00 75.37  ? 440 HIS A O   1 
ATOM   3410  C  CB  . HIS A 1 440 ? 24.090  2.747   55.008  1.00 74.93  ? 440 HIS A CB  1 
ATOM   3411  C  CG  . HIS A 1 440 ? 25.120  1.917   54.305  1.00 79.22  ? 440 HIS A CG  1 
ATOM   3412  N  ND1 . HIS A 1 440 ? 26.474  2.097   54.533  1.00 82.09  ? 440 HIS A ND1 1 
ATOM   3413  C  CD2 . HIS A 1 440 ? 24.963  0.988   53.334  1.00 80.77  ? 440 HIS A CD2 1 
ATOM   3414  C  CE1 . HIS A 1 440 ? 27.089  1.248   53.727  1.00 81.74  ? 440 HIS A CE1 1 
ATOM   3415  N  NE2 . HIS A 1 440 ? 26.224  0.555   52.992  1.00 81.40  ? 440 HIS A NE2 1 
ATOM   3416  N  N   . SER A 1 441 ? 22.297  3.327   58.094  1.00 70.08  ? 441 SER A N   1 
ATOM   3417  C  CA  . SER A 1 441 ? 21.307  4.205   58.747  1.00 68.96  ? 441 SER A CA  1 
ATOM   3418  C  C   . SER A 1 441 ? 20.389  4.888   57.700  1.00 70.46  ? 441 SER A C   1 
ATOM   3419  O  O   . SER A 1 441 ? 19.946  6.027   57.873  1.00 69.47  ? 441 SER A O   1 
ATOM   3420  C  CB  . SER A 1 441 ? 21.980  5.193   59.700  1.00 73.13  ? 441 SER A CB  1 
ATOM   3421  O  OG  . SER A 1 441 ? 21.035  6.004   60.377  1.00 82.00  ? 441 SER A OG  1 
ATOM   3422  N  N   . ARG A 1 442 ? 20.119  4.142   56.608  1.00 65.39  ? 442 ARG A N   1 
ATOM   3423  C  CA  . ARG A 1 442 ? 19.304  4.506   55.450  1.00 64.49  ? 442 ARG A CA  1 
ATOM   3424  C  C   . ARG A 1 442 ? 18.928  3.247   54.668  1.00 68.71  ? 442 ARG A C   1 
ATOM   3425  O  O   . ARG A 1 442 ? 19.641  2.240   54.736  1.00 68.82  ? 442 ARG A O   1 
ATOM   3426  C  CB  . ARG A 1 442 ? 20.056  5.487   54.526  1.00 64.57  ? 442 ARG A CB  1 
ATOM   3427  C  CG  . ARG A 1 442 ? 21.363  4.931   53.950  1.00 74.33  ? 442 ARG A CG  1 
ATOM   3428  C  CD  . ARG A 1 442 ? 21.959  5.749   52.817  1.00 81.35  ? 442 ARG A CD  1 
ATOM   3429  N  NE  . ARG A 1 442 ? 22.065  7.180   53.121  1.00 86.36  ? 442 ARG A NE  1 
ATOM   3430  C  CZ  . ARG A 1 442 ? 22.994  7.736   53.896  1.00 99.42  ? 442 ARG A CZ  1 
ATOM   3431  N  NH1 . ARG A 1 442 ? 23.905  6.982   54.503  1.00 86.41  ? 442 ARG A NH1 1 
ATOM   3432  N  NH2 . ARG A 1 442 ? 23.008  9.047   54.087  1.00 85.79  ? 442 ARG A NH2 1 
ATOM   3433  N  N   . LEU A 1 443 ? 17.825  3.315   53.907  1.00 64.38  ? 443 LEU A N   1 
ATOM   3434  C  CA  . LEU A 1 443 ? 17.395  2.213   53.055  1.00 63.63  ? 443 LEU A CA  1 
ATOM   3435  C  C   . LEU A 1 443 ? 17.088  2.759   51.666  1.00 67.85  ? 443 LEU A C   1 
ATOM   3436  O  O   . LEU A 1 443 ? 18.020  3.081   50.931  1.00 68.93  ? 443 LEU A O   1 
ATOM   3437  C  CB  . LEU A 1 443 ? 16.228  1.409   53.674  1.00 62.88  ? 443 LEU A CB  1 
ATOM   3438  C  CG  . LEU A 1 443 ? 15.959  0.026   53.062  1.00 66.93  ? 443 LEU A CG  1 
ATOM   3439  C  CD1 . LEU A 1 443 ? 17.105  -0.917  53.308  1.00 67.87  ? 443 LEU A CD1 1 
ATOM   3440  C  CD2 . LEU A 1 443 ? 14.704  -0.572  53.618  1.00 67.55  ? 443 LEU A CD2 1 
ATOM   3441  N  N   . GLY A 1 444 ? 15.811  2.913   51.347  1.00 63.89  ? 444 GLY A N   1 
ATOM   3442  C  CA  . GLY A 1 444 ? 15.386  3.422   50.056  1.00 63.64  ? 444 GLY A CA  1 
ATOM   3443  C  C   . GLY A 1 444 ? 14.786  4.802   50.158  1.00 66.25  ? 444 GLY A C   1 
ATOM   3444  O  O   . GLY A 1 444 ? 15.162  5.595   51.031  1.00 66.11  ? 444 GLY A O   1 
ATOM   3445  N  N   . PHE A 1 445 ? 13.832  5.083   49.258  1.00 60.56  ? 445 PHE A N   1 
ATOM   3446  C  CA  . PHE A 1 445 ? 13.121  6.351   49.222  1.00 59.50  ? 445 PHE A CA  1 
ATOM   3447  C  C   . PHE A 1 445 ? 12.139  6.449   50.402  1.00 64.06  ? 445 PHE A C   1 
ATOM   3448  O  O   . PHE A 1 445 ? 12.096  5.546   51.240  1.00 63.16  ? 445 PHE A O   1 
ATOM   3449  C  CB  . PHE A 1 445 ? 12.451  6.565   47.853  1.00 60.55  ? 445 PHE A CB  1 
ATOM   3450  C  CG  . PHE A 1 445 ? 11.399  5.554   47.473  1.00 61.29  ? 445 PHE A CG  1 
ATOM   3451  C  CD1 . PHE A 1 445 ? 11.740  4.405   46.771  1.00 64.33  ? 445 PHE A CD1 1 
ATOM   3452  C  CD2 . PHE A 1 445 ? 10.062  5.762   47.792  1.00 62.04  ? 445 PHE A CD2 1 
ATOM   3453  C  CE1 . PHE A 1 445 ? 10.768  3.464   46.425  1.00 64.30  ? 445 PHE A CE1 1 
ATOM   3454  C  CE2 . PHE A 1 445 ? 9.091   4.823   47.442  1.00 63.97  ? 445 PHE A CE2 1 
ATOM   3455  C  CZ  . PHE A 1 445 ? 9.454   3.674   46.775  1.00 62.22  ? 445 PHE A CZ  1 
ATOM   3456  N  N   . TYR A 1 446 ? 11.365  7.545   50.469  1.00 60.97  ? 446 TYR A N   1 
ATOM   3457  C  CA  . TYR A 1 446 ? 10.408  7.854   51.531  1.00 60.04  ? 446 TYR A CA  1 
ATOM   3458  C  C   . TYR A 1 446 ? 9.546   6.673   51.956  1.00 64.37  ? 446 TYR A C   1 
ATOM   3459  O  O   . TYR A 1 446 ? 9.407   6.439   53.156  1.00 64.49  ? 446 TYR A O   1
[truncated: 3,284,728 more chars]
