# Supplementary material for: Peptide binder design with inverse folding and protein structure prediction
Source: Commun Chem. 2023 Oct 25;6:229. doi: 10.1038/s42004-023-01029-7 (PMC10600234; doi:10.1038/s42004-023-01029-7)
Supplement: Supplementary file 9 — Supplementary Software [file 42004_2023_1029_MOESM9_ESM.zip › binder_design/data/Foldseek_results/mmcif/5n2a.cif]

data_5N2A
# 
_entry.id   5N2A 
# 
_audit_conform.dict_name       mmcif_pdbx.dic 
_audit_conform.dict_version    5.307 
_audit_conform.dict_location   http://mmcif.pdb.org/dictionaries/ascii/mmcif_pdbx.dic 
# 
loop_
_database_2.database_id 
_database_2.database_code 
PDB   5N2A         
WWPDB D_1200003447 
# 
_pdbx_database_status.status_code                     REL 
_pdbx_database_status.status_code_sf                  REL 
_pdbx_database_status.status_code_mr                  ? 
_pdbx_database_status.entry_id                        5N2A 
_pdbx_database_status.recvd_initial_deposition_date   2017-02-07 
_pdbx_database_status.SG_entry                        N 
_pdbx_database_status.deposit_site                    PDBE 
_pdbx_database_status.process_site                    PDBE 
_pdbx_database_status.status_code_cs                  ? 
_pdbx_database_status.methods_development_category    ? 
_pdbx_database_status.pdb_format_compatible           Y 
# 
loop_
_audit_author.name 
_audit_author.pdbx_ordinal 
_audit_author.identifier_ORCID 
'Wagner, T.'   1 0000-0002-3382-8969 
'Wegner, C.E.' 2 0000-0002-4339-6602 
'Ermler, U.'   3 0000-0002-9583-1418 
'Shima, S.'    4 0000-0003-1872-8705 
# 
_citation.abstract                  ? 
_citation.abstract_id_CAS           ? 
_citation.book_id_ISBN              ? 
_citation.book_publisher            ? 
_citation.book_publisher_city       ? 
_citation.book_title                ? 
_citation.coordinate_linkage        ? 
_citation.country                   US 
_citation.database_id_Medline       ? 
_citation.details                   ? 
_citation.id                        primary 
_citation.journal_abbrev            J.Bacteriol. 
_citation.journal_id_ASTM           JOBAAY 
_citation.journal_id_CSD            0767 
_citation.journal_id_ISSN           1098-5530 
_citation.journal_full              ? 
_citation.journal_issue             ? 
_citation.journal_volume            199 
_citation.language                  ? 
_citation.page_first                ? 
_citation.page_last                 ? 
_citation.title                     
;Phylogenetic and Structural Comparisons of the Three Types of Methyl Coenzyme M Reductase from Methanococcales and Methanobacteriales.
;
_citation.year                      2017 
_citation.database_id_CSD           ? 
_citation.pdbx_database_id_DOI      10.1128/JB.00197-17 
_citation.pdbx_database_id_PubMed   28559298 
_citation.unpublished_flag          ? 
# 
loop_
_citation_author.citation_id 
_citation_author.name 
_citation_author.ordinal 
_citation_author.identifier_ORCID 
primary 'Wagner, T.'   1 ? 
primary 'Wegner, C.E.' 2 ? 
primary 'Kahnt, J.'    3 ? 
primary 'Ermler, U.'   4 ? 
primary 'Shima, S.'    5 ? 
# 
_cell.angle_alpha                  90.00 
_cell.angle_alpha_esd              ? 
_cell.angle_beta                   90.00 
_cell.angle_beta_esd               ? 
_cell.angle_gamma                  120.00 
_cell.angle_gamma_esd              ? 
_cell.entry_id                     5N2A 
_cell.details                      ? 
_cell.formula_units_Z              ? 
_cell.length_a                     127.699 
_cell.length_a_esd                 ? 
_cell.length_b                     127.699 
_cell.length_b_esd                 ? 
_cell.length_c                     160.376 
_cell.length_c_esd                 ? 
_cell.volume                       ? 
_cell.volume_esd                   ? 
_cell.Z_PDB                        6 
_cell.reciprocal_angle_alpha       ? 
_cell.reciprocal_angle_beta        ? 
_cell.reciprocal_angle_gamma       ? 
_cell.reciprocal_angle_alpha_esd   ? 
_cell.reciprocal_angle_beta_esd    ? 
_cell.reciprocal_angle_gamma_esd   ? 
_cell.reciprocal_length_a          ? 
_cell.reciprocal_length_b          ? 
_cell.reciprocal_length_c          ? 
_cell.reciprocal_length_a_esd      ? 
_cell.reciprocal_length_b_esd      ? 
_cell.reciprocal_length_c_esd      ? 
_cell.pdbx_unique_axis             ? 
# 
_symmetry.entry_id                         5N2A 
_symmetry.cell_setting                     ? 
_symmetry.Int_Tables_number                154 
_symmetry.space_group_name_Hall            ? 
_symmetry.space_group_name_H-M             'P 32 2 1' 
_symmetry.pdbx_full_space_group_name_H-M   ? 
# 
loop_
_entity.id 
_entity.type 
_entity.src_method 
_entity.pdbx_description 
_entity.formula_weight 
_entity.pdbx_number_of_molecules 
_entity.pdbx_ec 
_entity.pdbx_mutation 
_entity.pdbx_fragment 
_entity.details 
1 polymer     nat 'Methyl-coenzyme M reductase subunit alpha'  61180.930 1 2.8.4.1 ? ? 
;IN CHAIN A, RESIDUE 260 IS A N1-METHYLHISTIDINE. RESIDUE 274 IS A C5-(S)-METHYLARGININE. RESIDUE 402 IS A C2-(S)-METHYLGLUTAMINE. RESIDUE 429 IS A POSSIBLE 6-HYDROXY-TRYPTOPHANE. RESIDUE 447 IS A THIOGLYCINE.
;
2 polymer     nat 'Methyl-coenzyme M reductase, beta subunit'  47541.703 1 2.8.4.1 ? ? ? 
3 polymer     nat 'Methyl-coenzyme M reductase, gamma subunit' 30274.383 1 2.8.4.1 ? ? ? 
4 non-polymer syn '1-THIOETHANESULFONIC ACID'                  142.197   1 ?       ? ? ? 
5 non-polymer syn 'Coenzyme B'                                 343.334   1 ?       ? ? ? 
6 non-polymer syn 'FACTOR 430'                                 906.580   1 ?       ? ? ? 
7 non-polymer syn 'POTASSIUM ION'                              39.098    1 ?       ? ? ? 
8 non-polymer syn 'BROMIDE ION'                                79.904    1 ?       ? ? ? 
# 
loop_
_entity_poly.entity_id 
_entity_poly.type 
_entity_poly.nstd_linkage 
_entity_poly.nstd_monomer 
_entity_poly.pdbx_seq_one_letter_code 
_entity_poly.pdbx_seq_one_letter_code_can 
_entity_poly.pdbx_strand_id 
_entity_poly.pdbx_target_identifier 
1 'polypeptide(L)' no yes 
;MGAEKKLFLKALKEKFEEDPKEKYTKFYVFGGWRQSARKREFVEAAEKLAEKRGGIPFYNPDIGVPLGQRKLMPYKLSGT
DYIVEGDDLHFMNNAAMQQFWDDIRRTVIVGMDTAHAVLEKRLGVEVTPETINEYMETINHALPGGAVVQEHMVEVHPAL
AWDCYAKIFTGDDELADEIDKKFLIDINKLFPEEQAEQLKAAIGKRTYQVSRVPTLVGRVCDGGTIARWSAMQIGMSFIT
AYKLCAGEAAIADFSYAAK(MHS)ADVIQMGTLLPAR(AGM)ARGPNEPGGIPFGILADVVQTTRVSDDPVEQSLEVVAS
GAMLYDQIWLGSYMSGGVGFTQYATASYTDDILDDFSYYGYDYVEKKYGICGAKPTMDVVEDIATEVTLYALECYDEFPA
LLEDHFGGS(MGN)RAAVAAAASGISVCMATGNSNAGLNG(TRX)YLSQILHKEYHSRLGFY(GL3)YDLQDQCGASNSL
SIRNDESSPLELRGPNYPNYAMNVGHQGEYAGITQAAHSARKDAFALNPLIKVAFADPSLVFDFSHPRKEFARGALREFE
PAGERDPIIPAH
;
;MGAEKKLFLKALKEKFEEDPKEKYTKFYVFGGWRQSARKREFVEAAEKLAEKRGGIPFYNPDIGVPLGQRKLMPYKLSGT
DYIVEGDDLHFMNNAAMQQFWDDIRRTVIVGMDTAHAVLEKRLGVEVTPETINEYMETINHALPGGAVVQEHMVEVHPAL
AWDCYAKIFTGDDELADEIDKKFLIDINKLFPEEQAEQLKAAIGKRTYQVSRVPTLVGRVCDGGTIARWSAMQIGMSFIT
AYKLCAGEAAIADFSYAAKHADVIQMGTLLPARRARGPNEPGGIPFGILADVVQTTRVSDDPVEQSLEVVASGAMLYDQI
WLGSYMSGGVGFTQYATASYTDDILDDFSYYGYDYVEKKYGICGAKPTMDVVEDIATEVTLYALECYDEFPALLEDHFGG
SQRAAVAAAASGISVCMATGNSNAGLNGWYLSQILHKEYHSRLGFYGYDLQDQCGASNSLSIRNDESSPLELRGPNYPNY
AMNVGHQGEYAGITQAAHSARKDAFALNPLIKVAFADPSLVFDFSHPRKEFARGALREFEPAGERDPIIPAH
;
A ? 
2 'polypeptide(L)' no no  
;MVKYEDKICLYNAKGELVEENVPLEAISPLYNPTIQKLVKDIKRTVAVNLAGIENALKTGAVGGKACVIPGRTLDLPIVE
NAETIMEYVDKLLRISPDDDTSVKLINDGKQMAVQLPSKRLEVAAEYSISMLNTAMALKEAIIKTFDVDMFDAPMVHAAI
LGRYPQVPDYMGANIASLLGAPTNLEGLGYALRNIMVNHYVATTKKNIMNAVAFASIMEQTAMFEMGDAIGSFERLHLLG
LAYQGLNADNLVIDLVKANGKNGTVGTVVASIVERALEDGVITEDKKMPSGFVLYKPVDVAKWNAYAAAGLVAAVIVNCG
AARAAQNVASTILYYNDIIEYETGLPGVDFGRAEGTAVGFSFFSHSIYGGGGPGIFNGNHIVTRHSKGFAIPPVCAAMCV
DAGTQMFSPEKTSALVGAVFSAIDEFREPLKYVIDGALAVKDKI
;
;MVKYEDKICLYNAKGELVEENVPLEAISPLYNPTIQKLVKDIKRTVAVNLAGIENALKTGAVGGKACVIPGRTLDLPIVE
NAETIMEYVDKLLRISPDDDTSVKLINDGKQMAVQLPSKRLEVAAEYSISMLNTAMALKEAIIKTFDVDMFDAPMVHAAI
LGRYPQVPDYMGANIASLLGAPTNLEGLGYALRNIMVNHYVATTKKNIMNAVAFASIMEQTAMFEMGDAIGSFERLHLLG
LAYQGLNADNLVIDLVKANGKNGTVGTVVASIVERALEDGVITEDKKMPSGFVLYKPVDVAKWNAYAAAGLVAAVIVNCG
AARAAQNVASTILYYNDIIEYETGLPGVDFGRAEGTAVGFSFFSHSIYGGGGPGIFNGNHIVTRHSKGFAIPPVCAAMCV
DAGTQMFSPEKTSALVGAVFSAIDEFREPLKYVIDGALAVKDKI
;
B ? 
3 'polypeptide(L)' no no  
;MAYKPQFYPGETKIAQNRRNHMNPEVELEKLREIPDEDVVKIMGHRQPGEDYKTIHPPLEEMDLPDDYVRDLVEPINGAK
EGHRIRYIQFADSMYFAPAQPYDRARTYMWRFRGVDTGTLSGRQVIEMRESDLEALSKNFLIDTAFFDPARCGIRGATVH
GHSLRLDENGLMFDALQRYVYDEKTGHVVYVKDQVGRPLDEPVDVGELLPEEKLREITTIYRKDGVPMREDKELLTIVKR
IHRARTLGGFCPTEDTFKQL
;
;MAYKPQFYPGETKIAQNRRNHMNPEVELEKLREIPDEDVVKIMGHRQPGEDYKTIHPPLEEMDLPDDYVRDLVEPINGAK
EGHRIRYIQFADSMYFAPAQPYDRARTYMWRFRGVDTGTLSGRQVIEMRESDLEALSKNFLIDTAFFDPARCGIRGATVH
GHSLRLDENGLMFDALQRYVYDEKTGHVVYVKDQVGRPLDEPVDVGELLPEEKLREITTIYRKDGVPMREDKELLTIVKR
IHRARTLGGFCPTEDTFKQL
;
C ? 
# 
loop_
_entity_poly_seq.entity_id 
_entity_poly_seq.num 
_entity_poly_seq.mon_id 
_entity_poly_seq.hetero 
1 1   MET n 
1 2   GLY n 
1 3   ALA n 
1 4   GLU n 
1 5   LYS n 
1 6   LYS n 
1 7   LEU n 
1 8   PHE n 
1 9   LEU n 
1 10  LYS n 
1 11  ALA n 
1 12  LEU n 
1 13  LYS n 
1 14  GLU n 
1 15  LYS n 
1 16  PHE n 
1 17  GLU n 
1 18  GLU n 
1 19  ASP n 
1 20  PRO n 
1 21  LYS n 
1 22  GLU n 
1 23  LYS n 
1 24  TYR n 
1 25  THR n 
1 26  LYS n 
1 27  PHE n 
1 28  TYR n 
1 29  VAL n 
1 30  PHE n 
1 31  GLY n 
1 32  GLY n 
1 33  TRP n 
1 34  ARG n 
1 35  GLN n 
1 36  SER n 
1 37  ALA n 
1 38  ARG n 
1 39  LYS n 
1 40  ARG n 
1 41  GLU n 
1 42  PHE n 
1 43  VAL n 
1 44  GLU n 
1 45  ALA n 
1 46  ALA n 
1 47  GLU n 
1 48  LYS n 
1 49  LEU n 
1 50  ALA n 
1 51  GLU n 
1 52  LYS n 
1 53  ARG n 
1 54  GLY n 
1 55  GLY n 
1 56  ILE n 
1 57  PRO n 
1 58  PHE n 
1 59  TYR n 
1 60  ASN n 
1 61  PRO n 
1 62  ASP n 
1 63  ILE n 
1 64  GLY n 
1 65  VAL n 
1 66  PRO n 
1 67  LEU n 
1 68  GLY n 
1 69  GLN n 
1 70  ARG n 
1 71  LYS n 
1 72  LEU n 
1 73  MET n 
1 74  PRO n 
1 75  TYR n 
1 76  LYS n 
1 77  LEU n 
1 78  SER n 
1 79  GLY n 
1 80  THR n 
1 81  ASP n 
1 82  TYR n 
1 83  ILE n 
1 84  VAL n 
1 85  GLU n 
1 86  GLY n 
1 87  ASP n 
1 88  ASP n 
1 89  LEU n 
1 90  HIS n 
1 91  PHE n 
1 92  MET n 
1 93  ASN n 
1 94  ASN n 
1 95  ALA n 
1 96  ALA n 
1 97  MET n 
1 98  GLN n 
1 99  GLN n 
1 100 PHE n 
1 101 TRP n 
1 102 ASP n 
1 103 ASP n 
1 104 ILE n 
1 105 ARG n 
1 106 ARG n 
1 107 THR n 
1 108 VAL n 
1 109 ILE n 
1 110 VAL n 
1 111 GLY n 
1 112 MET n 
1 113 ASP n 
1 114 THR n 
1 115 ALA n 
1 116 HIS n 
1 117 ALA n 
1 118 VAL n 
1 119 LEU n 
1 120 GLU n 
1 121 LYS n 
1 122 ARG n 
1 123 LEU n 
1 124 GLY n 
1 125 VAL n 
1 126 GLU n 
1 127 VAL n 
1 128 THR n 
1 129 PRO n 
1 130 GLU n 
1 131 THR n 
1 132 ILE n 
1 133 ASN n 
1 134 GLU n 
1 135 TYR n 
1 136 MET n 
1 137 GLU n 
1 138 THR n 
1 139 ILE n 
1 140 ASN n 
1 141 HIS n 
1 142 ALA n 
1 143 LEU n 
1 144 PRO n 
1 145 GLY n 
1 146 GLY n 
1 147 ALA n 
1 148 VAL n 
1 149 VAL n 
1 150 GLN n 
1 151 GLU n 
1 152 HIS n 
1 153 MET n 
1 154 VAL n 
1 155 GLU n 
1 156 VAL n 
1 157 HIS n 
1 158 PRO n 
1 159 ALA n 
1 160 LEU n 
1 161 ALA n 
1 162 TRP n 
1 163 ASP n 
1 164 CYS n 
1 165 TYR n 
1 166 ALA n 
1 167 LYS n 
1 168 ILE n 
1 169 PHE n 
1 170 THR n 
1 171 GLY n 
1 172 ASP n 
1 173 ASP n 
1 174 GLU n 
1 175 LEU n 
1 176 ALA n 
1 177 ASP n 
1 178 GLU n 
1 179 ILE n 
1 180 ASP n 
1 181 LYS n 
1 182 LYS n 
1 183 PHE n 
1 184 LEU n 
1 185 ILE n 
1 186 ASP n 
1 187 ILE n 
1 188 ASN n 
1 189 LYS n 
1 190 LEU n 
1 191 PHE n 
1 192 PRO n 
1 193 GLU n 
1 194 GLU n 
1 195 GLN n 
1 196 ALA n 
1 197 GLU n 
1 198 GLN n 
1 199 LEU n 
1 200 LYS n 
1 201 ALA n 
1 202 ALA n 
1 203 ILE n 
1 204 GLY n 
1 205 LYS n 
1 206 ARG n 
1 207 THR n 
1 208 TYR n 
1 209 GLN n 
1 210 VAL n 
1 211 SER n 
1 212 ARG n 
1 213 VAL n 
1 214 PRO n 
1 215 THR n 
1 216 LEU n 
1 217 VAL n 
1 218 GLY n 
1 219 ARG n 
1 220 VAL n 
1 221 CYS n 
1 222 ASP n 
1 223 GLY n 
1 224 GLY n 
1 225 THR n 
1 226 ILE n 
1 227 ALA n 
1 228 ARG n 
1 229 TRP n 
1 230 SER n 
1 231 ALA n 
1 232 MET n 
1 233 GLN n 
1 234 ILE n 
1 235 GLY n 
1 236 MET n 
1 237 SER n 
1 238 PHE n 
1 239 ILE n 
1 240 THR n 
1 241 ALA n 
1 242 TYR n 
1 243 LYS n 
1 244 LEU n 
1 245 CYS n 
1 246 ALA n 
1 247 GLY n 
1 248 GLU n 
1 249 ALA n 
1 250 ALA n 
1 251 ILE n 
1 252 ALA n 
1 253 ASP n 
1 254 PHE n 
1 255 SER n 
1 256 TYR n 
1 257 ALA n 
1 258 ALA n 
1 259 LYS n 
1 260 MHS n 
1 261 ALA n 
1 262 ASP n 
1 263 VAL n 
1 264 ILE n 
1 265 GLN n 
1 266 MET n 
1 267 GLY n 
1 268 THR n 
1 269 LEU n 
1 270 LEU n 
1 271 PRO n 
1 272 ALA n 
1 273 ARG n 
1 274 AGM n 
1 275 ALA n 
1 276 ARG n 
1 277 GLY n 
1 278 PRO n 
1 279 ASN n 
1 280 GLU n 
1 281 PRO n 
1 282 GLY n 
1 283 GLY n 
1 284 ILE n 
1 285 PRO n 
1 286 PHE n 
1 287 GLY n 
1 288 ILE n 
1 289 LEU n 
1 290 ALA n 
1 291 ASP n 
1 292 VAL n 
1 293 VAL n 
1 294 GLN n 
1 295 THR n 
1 296 THR n 
1 297 ARG n 
1 298 VAL n 
1 299 SER n 
1 300 ASP n 
1 301 ASP n 
1 302 PRO n 
1 303 VAL n 
1 304 GLU n 
1 305 GLN n 
1 306 SER n 
1 307 LEU n 
1 308 GLU n 
1 309 VAL n 
1 310 VAL n 
1 311 ALA n 
1 312 SER n 
1 313 GLY n 
1 314 ALA n 
1 315 MET n 
1 316 LEU n 
1 317 TYR n 
1 318 ASP n 
1 319 GLN n 
1 320 ILE n 
1 321 TRP n 
1 322 LEU n 
1 323 GLY n 
1 324 SER n 
1 325 TYR n 
1 326 MET n 
1 327 SER n 
1 328 GLY n 
1 329 GLY n 
1 330 VAL n 
1 331 GLY n 
1 332 PHE n 
1 333 THR n 
1 334 GLN n 
1 335 TYR n 
1 336 ALA n 
1 337 THR n 
1 338 ALA n 
1 339 SER n 
1 340 TYR n 
1 341 THR n 
1 342 ASP n 
1 343 ASP n 
1 344 ILE n 
1 345 LEU n 
1 346 ASP n 
1 347 ASP n 
1 348 PHE n 
1 349 SER n 
1 350 TYR n 
1 351 TYR n 
1 352 GLY n 
1 353 TYR n 
1 354 ASP n 
1 355 TYR n 
1 356 VAL n 
1 357 GLU n 
1 358 LYS n 
1 359 LYS n 
1 360 TYR n 
1 361 GLY n 
1 362 ILE n 
1 363 CYS n 
1 364 GLY n 
1 365 ALA n 
1 366 LYS n 
1 367 PRO n 
1 368 THR n 
1 369 MET n 
1 370 ASP n 
1 371 VAL n 
1 372 VAL n 
1 373 GLU n 
1 374 ASP n 
1 375 ILE n 
1 376 ALA n 
1 377 THR n 
1 378 GLU n 
1 379 VAL n 
1 380 THR n 
1 381 LEU n 
1 382 TYR n 
1 383 ALA n 
1 384 LEU n 
1 385 GLU n 
1 386 CYS n 
1 387 TYR n 
1 388 ASP n 
1 389 GLU n 
1 390 PHE n 
1 391 PRO n 
1 392 ALA n 
1 393 LEU n 
1 394 LEU n 
1 395 GLU n 
1 396 ASP n 
1 397 HIS n 
1 398 PHE n 
1 399 GLY n 
1 400 GLY n 
1 401 SER n 
1 402 MGN n 
1 403 ARG n 
1 404 ALA n 
1 405 ALA n 
1 406 VAL n 
1 407 ALA n 
1 408 ALA n 
1 409 ALA n 
1 410 ALA n 
1 411 SER n 
1 412 GLY n 
1 413 ILE n 
1 414 SER n 
1 415 VAL n 
1 416 CYS n 
1 417 MET n 
1 418 ALA n 
1 419 THR n 
1 420 GLY n 
1 421 ASN n 
1 422 SER n 
1 423 ASN n 
1 424 ALA n 
1 425 GLY n 
1 426 LEU n 
1 427 ASN n 
1 428 GLY n 
1 429 TRX n 
1 430 TYR n 
1 431 LEU n 
1 432 SER n 
1 433 GLN n 
1 434 ILE n 
1 435 LEU n 
1 436 HIS n 
1 437 LYS n 
1 438 GLU n 
1 439 TYR n 
1 440 HIS n 
1 441 SER n 
1 442 ARG n 
1 443 LEU n 
1 444 GLY n 
1 445 PHE n 
1 446 TYR n 
1 447 GL3 n 
1 448 TYR n 
1 449 ASP n 
1 450 LEU n 
1 451 GLN n 
1 452 ASP n 
1 453 GLN n 
1 454 CYS n 
1 455 GLY n 
1 456 ALA n 
1 457 SER n 
1 458 ASN n 
1 459 SER n 
1 460 LEU n 
1 461 SER n 
1 462 ILE n 
1 463 ARG n 
1 464 ASN n 
1 465 ASP n 
1 466 GLU n 
1 467 SER n 
1 468 SER n 
1 469 PRO n 
1 470 LEU n 
1 471 GLU n 
1 472 LEU n 
1 473 ARG n 
1 474 GLY n 
1 475 PRO n 
1 476 ASN n 
1 477 TYR n 
1 478 PRO n 
1 479 ASN n 
1 480 TYR n 
1 481 ALA n 
1 482 MET n 
1 483 ASN n 
1 484 VAL n 
1 485 GLY n 
1 486 HIS n 
1 487 GLN n 
1 488 GLY n 
1 489 GLU n 
1 490 TYR n 
1 491 ALA n 
1 492 GLY n 
1 493 ILE n 
1 494 THR n 
1 495 GLN n 
1 496 ALA n 
1 497 ALA n 
1 498 HIS n 
1 499 SER n 
1 500 ALA n 
1 501 ARG n 
1 502 LYS n 
1 503 ASP n 
1 504 ALA n 
1 505 PHE n 
1 506 ALA n 
1 507 LEU n 
1 508 ASN n 
1 509 PRO n 
1 510 LEU n 
1 511 ILE n 
1 512 LYS n 
1 513 VAL n 
1 514 ALA n 
1 515 PHE n 
1 516 ALA n 
1 517 ASP n 
1 518 PRO n 
1 519 SER n 
1 520 LEU n 
1 521 VAL n 
1 522 PHE n 
1 523 ASP n 
1 524 PHE n 
1 525 SER n 
1 526 HIS n 
1 527 PRO n 
1 528 ARG n 
1 529 LYS n 
1 530 GLU n 
1 531 PHE n 
1 532 ALA n 
1 533 ARG n 
1 534 GLY n 
1 535 ALA n 
1 536 LEU n 
1 537 ARG n 
1 538 GLU n 
1 539 PHE n 
1 540 GLU n 
1 541 PRO n 
1 542 ALA n 
1 543 GLY n 
1 544 GLU n 
1 545 ARG n 
1 546 ASP n 
1 547 PRO n 
1 548 ILE n 
1 549 ILE n 
1 550 PRO n 
1 551 ALA n 
1 552 HIS n 
2 1   MET n 
2 2   VAL n 
2 3   LYS n 
2 4   TYR n 
2 5   GLU n 
2 6   ASP n 
2 7   LYS n 
2 8   ILE n 
2 9   CYS n 
2 10  LEU n 
2 11  TYR n 
2 12  ASN n 
2 13  ALA n 
2 14  LYS n 
2 15  GLY n 
2 16  GLU n 
2 17  LEU n 
2 18  VAL n 
2 19  GLU n 
2 20  GLU n 
2 21  ASN n 
2 22  VAL n 
2 23  PRO n 
2 24  LEU n 
2 25  GLU n 
2 26  ALA n 
2 27  ILE n 
2 28  SER n 
2 29  PRO n 
2 30  LEU n 
2 31  TYR n 
2 32  ASN n 
2 33  PRO n 
2 34  THR n 
2 35  ILE n 
2 36  GLN n 
2 37  LYS n 
2 38  LEU n 
2 39  VAL n 
2 40  LYS n 
2 41  ASP n 
2 42  ILE n 
2 43  LYS n 
2 44  ARG n 
2 45  THR n 
2 46  VAL n 
2 47  ALA n 
2 48  VAL n 
2 49  ASN n 
2 50  LEU n 
2 51  ALA n 
2 52  GLY n 
2 53  ILE n 
2 54  GLU n 
2 55  ASN n 
2 56  ALA n 
2 57  LEU n 
2 58  LYS n 
2 59  THR n 
2 60  GLY n 
2 61  ALA n 
2 62  VAL n 
2 63  GLY n 
2 64  GLY n 
2 65  LYS n 
2 66  ALA n 
2 67  CYS n 
2 68  VAL n 
2 69  ILE n 
2 70  PRO n 
2 71  GLY n 
2 72  ARG n 
2 73  THR n 
2 74  LEU n 
2 75  ASP n 
2 76  LEU n 
2 77  PRO n 
2 78  ILE n 
2 79  VAL n 
2 80  GLU n 
2 81  ASN n 
2 82  ALA n 
2 83  GLU n 
2 84  THR n 
2 85  ILE n 
2 86  MET n 
2 87  GLU n 
2 88  TYR n 
2 89  VAL n 
2 90  ASP n 
2 91  LYS n 
2 92  LEU n 
2 93  LEU n 
2 94  ARG n 
2 95  ILE n 
2 96  SER n 
2 97  PRO n 
2 98  ASP n 
2 99  ASP n 
2 100 ASP n 
2 101 THR n 
2 102 SER n 
2 103 VAL n 
2 104 LYS n 
2 105 LEU n 
2 106 ILE n 
2 107 ASN n 
2 108 ASP n 
2 109 GLY n 
2 110 LYS n 
2 111 GLN n 
2 112 MET n 
2 113 ALA n 
2 114 VAL n 
2 115 GLN n 
2 116 LEU n 
2 117 PRO n 
2 118 SER n 
2 119 LYS n 
2 120 ARG n 
2 121 LEU n 
2 122 GLU n 
2 123 VAL n 
2 124 ALA n 
2 125 ALA n 
2 126 GLU n 
2 127 TYR n 
2 128 SER n 
2 129 ILE n 
2 130 SER n 
2 131 MET n 
2 132 LEU n 
2 133 ASN n 
2 134 THR n 
2 135 ALA n 
2 136 MET n 
2 137 ALA n 
2 138 LEU n 
2 139 LYS n 
2 140 GLU n 
2 141 ALA n 
2 142 ILE n 
2 143 ILE n 
2 144 LYS n 
2 145 THR n 
2 146 PHE n 
2 147 ASP n 
2 148 VAL n 
2 149 ASP n 
2 150 MET n 
2 151 PHE n 
2 152 ASP n 
2 153 ALA n 
2 154 PRO n 
2 155 MET n 
2 156 VAL n 
2 157 HIS n 
2 158 ALA n 
2 159 ALA n 
2 160 ILE n 
2 161 LEU n 
2 162 GLY n 
2 163 ARG n 
2 164 TYR n 
2 165 PRO n 
2 166 GLN n 
2 167 VAL n 
2 168 PRO n 
2 169 ASP n 
2 170 TYR n 
2 171 MET n 
2 172 GLY n 
2 173 ALA n 
2 174 ASN n 
2 175 ILE n 
2 176 ALA n 
2 177 SER n 
2 178 LEU n 
2 179 LEU n 
2 180 GLY n 
2 181 ALA n 
2 182 PRO n 
2 183 THR n 
2 184 ASN n 
2 185 LEU n 
2 186 GLU n 
2 187 GLY n 
2 188 LEU n 
2 189 GLY n 
2 190 TYR n 
2 191 ALA n 
2 192 LEU n 
2 193 ARG n 
2 194 ASN n 
2 195 ILE n 
2 196 MET n 
2 197 VAL n 
2 198 ASN n 
2 199 HIS n 
2 200 TYR n 
2 201 VAL n 
2 202 ALA n 
2 203 THR n 
2 204 THR n 
2 205 LYS n 
2 206 LYS n 
2 207 ASN n 
2 208 ILE n 
2 209 MET n 
2 210 ASN n 
2 211 ALA n 
2 212 VAL n 
2 213 ALA n 
2 214 PHE n 
2 215 ALA n 
2 216 SER n 
2 217 ILE n 
2 218 MET n 
2 219 GLU n 
2 220 GLN n 
2 221 THR n 
2 222 ALA n 
2 223 MET n 
2 224 PHE n 
2 225 GLU n 
2 226 MET n 
2 227 GLY n 
2 228 ASP n 
2 229 ALA n 
2 230 ILE n 
2 231 GLY n 
2 232 SER n 
2 233 PHE n 
2 234 GLU n 
2 235 ARG n 
2 236 LEU n 
2 237 HIS n 
2 238 LEU n 
2 239 LEU n 
2 240 GLY n 
2 241 LEU n 
2 242 ALA n 
2 243 TYR n 
2 244 GLN n 
2 245 GLY n 
2 246 LEU n 
2 247 ASN n 
2 248 ALA n 
2 249 ASP n 
2 250 ASN n 
2 251 LEU n 
2 252 VAL n 
2 253 ILE n 
2 254 ASP n 
2 255 LEU n 
2 256 VAL n 
2 257 LYS n 
2 258 ALA n 
2 259 ASN n 
2 260 GLY n 
2 261 LYS n 
2 262 ASN n 
2 263 GLY n 
2 264 THR n 
2 265 VAL n 
2 266 GLY n 
2 267 THR n 
2 268 VAL n 
2 269 VAL n 
2 270 ALA n 
2 271 SER n 
2 272 ILE n 
2 273 VAL n 
2 274 GLU n 
2 275 ARG n 
2 276 ALA n 
2 277 LEU n 
2 278 GLU n 
2 279 ASP n 
2 280 GLY n 
2 281 VAL n 
2 282 ILE n 
2 283 THR n 
2 284 GLU n 
2 285 ASP n 
2 286 LYS n 
2 287 LYS n 
2 288 MET n 
2 289 PRO n 
2 290 SER n 
2 291 GLY n 
2 292 PHE n 
2 293 VAL n 
2 294 LEU n 
2 295 TYR n 
2 296 LYS n 
2 297 PRO n 
2 298 VAL n 
2 299 ASP n 
2 300 VAL n 
2 301 ALA n 
2 302 LYS n 
2 303 TRP n 
2 304 ASN n 
2 305 ALA n 
2 306 TYR n 
2 307 ALA n 
2 308 ALA n 
2 309 ALA n 
2 310 GLY n 
2 311 LEU n 
2 312 VAL n 
2 313 ALA n 
2 314 ALA n 
2 315 VAL n 
2 316 ILE n 
2 317 VAL n 
2 318 ASN n 
2 319 CYS n 
2 320 GLY n 
2 321 ALA n 
2 322 ALA n 
2 323 ARG n 
2 324 ALA n 
2 325 ALA n 
2 326 GLN n 
2 327 ASN n 
2 328 VAL n 
2 329 ALA n 
2 330 SER n 
2 331 THR n 
2 332 ILE n 
2 333 LEU n 
2 334 TYR n 
2 335 TYR n 
2 336 ASN n 
2 337 ASP n 
2 338 ILE n 
2 339 ILE n 
2 340 GLU n 
2 341 TYR n 
2 342 GLU n 
2 343 THR n 
2 344 GLY n 
2 345 LEU n 
2 346 PRO n 
2 347 GLY n 
2 348 VAL n 
2 349 ASP n 
2 350 PHE n 
2 351 GLY n 
2 352 ARG n 
2 353 ALA n 
2 354 GLU n 
2 355 GLY n 
2 356 THR n 
2 357 ALA n 
2 358 VAL n 
2 359 GLY n 
2 360 PHE n 
2 361 SER n 
2 362 PHE n 
2 363 PHE n 
2 364 SER n 
2 365 HIS n 
2 366 SER n 
2 367 ILE n 
2 368 TYR n 
2 369 GLY n 
2 370 GLY n 
2 371 GLY n 
2 372 GLY n 
2 373 PRO n 
2 374 GLY n 
2 375 ILE n 
2 376 PHE n 
2 377 ASN n 
2 378 GLY n 
2 379 ASN n 
2 380 HIS n 
2 381 ILE n 
2 382 VAL n 
2 383 THR n 
2 384 ARG n 
2 385 HIS n 
2 386 SER n 
2 387 LYS n 
2 388 GLY n 
2 389 PHE n 
2 390 ALA n 
2 391 ILE n 
2 392 PRO n 
2 393 PRO n 
2 394 VAL n 
2 395 CYS n 
2 396 ALA n 
2 397 ALA n 
2 398 MET n 
2 399 CYS n 
2 400 VAL n 
2 401 ASP n 
2 402 ALA n 
2 403 GLY n 
2 404 THR n 
2 405 GLN n 
2 406 MET n 
2 407 PHE n 
2 408 SER n 
2 409 PRO n 
2 410 GLU n 
2 411 LYS n 
2 412 THR n 
2 413 SER n 
2 414 ALA n 
2 415 LEU n 
2 416 VAL n 
2 417 GLY n 
2 418 ALA n 
2 419 VAL n 
2 420 PHE n 
2 421 SER n 
2 422 ALA n 
2 423 ILE n 
2 424 ASP n 
2 425 GLU n 
2 426 PHE n 
2 427 ARG n 
2 428 GLU n 
2 429 PRO n 
2 430 LEU n 
2 431 LYS n 
2 432 TYR n 
2 433 VAL n 
2 434 ILE n 
2 435 ASP n 
2 436 GLY n 
2 437 ALA n 
2 438 LEU n 
2 439 ALA n 
2 440 VAL n 
2 441 LYS n 
2 442 ASP n 
2 443 LYS n 
2 444 ILE n 
3 1   MET n 
3 2   ALA n 
3 3   TYR n 
3 4   LYS n 
3 5   PRO n 
3 6   GLN n 
3 7   PHE n 
3 8   TYR n 
3 9   PRO n 
3 10  GLY n 
3 11  GLU n 
3 12  THR n 
3 13  LYS n 
3 14  ILE n 
3 15  ALA n 
3 16  GLN n 
3 17  ASN n 
3 18  ARG n 
3 19  ARG n 
3 20  ASN n 
3 21  HIS n 
3 22  MET n 
3 23  ASN n 
3 24  PRO n 
3 25  GLU n 
3 26  VAL n 
3 27  GLU n 
3 28  LEU n 
3 29  GLU n 
3 30  LYS n 
3 31  LEU n 
3 32  ARG n 
3 33  GLU n 
3 34  ILE n 
3 35  PRO n 
3 36  ASP n 
3 37  GLU n 
3 38  ASP n 
3 39  VAL n 
3 40  VAL n 
3 41  LYS n 
3 42  ILE n 
3 43  MET n 
3 44  GLY n 
3 45  HIS n 
3 46  ARG n 
3 47  GLN n 
3 48  PRO n 
3 49  GLY n 
3 50  GLU n 
3 51  ASP n 
3 52  TYR n 
3 53  LYS n 
3 54  THR n 
3 55  ILE n 
3 56  HIS n 
3 57  PRO n 
3 58  PRO n 
3 59  LEU n 
3 60  GLU n 
3 61  GLU n 
3 62  MET n 
3 63  ASP n 
3 64  LEU n 
3 65  PRO n 
3 66  ASP n 
3 67  ASP n 
3 68  TYR n 
3 69  VAL n 
3 70  ARG n 
3 71  ASP n 
3 72  LEU n 
3 73  VAL n 
3 74  GLU n 
3 75  PRO n 
3 76  ILE n 
3 77  ASN n 
3 78  GLY n 
3 79  ALA n 
3 80  LYS n 
3 81  GLU n 
3 82  GLY n 
3 83  HIS n 
3 84  ARG n 
3 85  ILE n 
3 86  ARG n 
3 87  TYR n 
3 88  ILE n 
3 89  GLN n 
3 90  PHE n 
3 91  ALA n 
3 92  ASP n 
3 93  SER n 
3 94  MET n 
3 95  TYR n 
3 96  PHE n 
3 97  ALA n 
3 98  PRO n 
3 99  ALA n 
3 100 GLN n 
3 101 PRO n 
3 102 TYR n 
3 103 ASP n 
3 104 ARG n 
3 105 ALA n 
3 106 ARG n 
3 107 THR n 
3 108 TYR n 
3 109 MET n 
3 110 TRP n 
3 111 ARG n 
3 112 PHE n 
3 113 ARG n 
3 114 GLY n 
3 115 VAL n 
3 116 ASP n 
3 117 THR n 
3 118 GLY n 
3 119 THR n 
3 120 LEU n 
3 121 SER n 
3 122 GLY n 
3 123 ARG n 
3 124 GLN n 
3 125 VAL n 
3 126 ILE n 
3 127 GLU n 
3 128 MET n 
3 129 ARG n 
3 130 GLU n 
3 131 SER n 
3 132 ASP n 
3 133 LEU n 
3 134 GLU n 
3 135 ALA n 
3 136 LEU n 
3 137 SER n 
3 138 LYS n 
3 139 ASN n 
3 140 PHE n 
3 141 LEU n 
3 142 ILE n 
3 143 ASP n 
3 144 THR n 
3 145 ALA n 
3 146 PHE n 
3 147 PHE n 
3 148 ASP n 
3 149 PRO n 
3 150 ALA n 
3 151 ARG n 
3 152 CYS n 
3 153 GLY n 
3 154 ILE n 
3 155 ARG n 
3 156 GLY n 
3 157 ALA n 
3 158 THR n 
3 159 VAL n 
3 160 HIS n 
3 161 GLY n 
3 162 HIS n 
3 163 SER n 
3 164 LEU n 
3 165 ARG n 
3 166 LEU n 
3 167 ASP n 
3 168 GLU n 
3 169 ASN n 
3 170 GLY n 
3 171 LEU n 
3 172 MET n 
3 173 PHE n 
3 174 ASP n 
3 175 ALA n 
3 176 LEU n 
3 177 GLN n 
3 178 ARG n 
3 179 TYR n 
3 180 VAL n 
3 181 TYR n 
3 182 ASP n 
3 183 GLU n 
3 184 LYS n 
3 185 THR n 
3 186 GLY n 
3 187 HIS n 
3 188 VAL n 
3 189 VAL n 
3 190 TYR n 
3 191 VAL n 
3 192 LYS n 
3 193 ASP n 
3 194 GLN n 
3 195 VAL n 
3 196 GLY n 
3 197 ARG n 
3 198 PRO n 
3 199 LEU n 
3 200 ASP n 
3 201 GLU n 
3 202 PRO n 
3 203 VAL n 
3 204 ASP n 
3 205 VAL n 
3 206 GLY n 
3 207 GLU n 
3 208 LEU n 
3 209 LEU n 
3 210 PRO n 
3 211 GLU n 
3 212 GLU n 
3 213 LYS n 
3 214 LEU n 
3 215 ARG n 
3 216 GLU n 
3 217 ILE n 
3 218 THR n 
3 219 THR n 
3 220 ILE n 
3 221 TYR n 
3 222 ARG n 
3 223 LYS n 
3 224 ASP n 
3 225 GLY n 
3 226 VAL n 
3 227 PRO n 
3 228 MET n 
3 229 ARG n 
3 230 GLU n 
3 231 ASP n 
3 232 LYS n 
3 233 GLU n 
3 234 LEU n 
3 235 LEU n 
3 236 THR n 
3 237 ILE n 
3 238 VAL n 
3 239 LYS n 
3 240 ARG n 
3 241 ILE n 
3 242 HIS n 
3 243 ARG n 
3 244 ALA n 
3 245 ARG n 
3 246 THR n 
3 247 LEU n 
3 248 GLY n 
3 249 GLY n 
3 250 PHE n 
3 251 CYS n 
3 252 PRO n 
3 253 THR n 
3 254 GLU n 
3 255 ASP n 
3 256 THR n 
3 257 PHE n 
3 258 LYS n 
3 259 GLN n 
3 260 LEU n 
# 
loop_
_entity_src_nat.entity_id 
_entity_src_nat.pdbx_src_id 
_entity_src_nat.pdbx_alt_source_flag 
_entity_src_nat.pdbx_beg_seq_num 
_entity_src_nat.pdbx_end_seq_num 
_entity_src_nat.common_name 
_entity_src_nat.pdbx_organism_scientific 
_entity_src_nat.pdbx_ncbi_taxonomy_id 
_entity_src_nat.genus 
_entity_src_nat.species 
_entity_src_nat.strain 
_entity_src_nat.tissue 
_entity_src_nat.tissue_fraction 
_entity_src_nat.pdbx_secretion 
_entity_src_nat.pdbx_fragment 
_entity_src_nat.pdbx_variant 
_entity_src_nat.pdbx_cell_line 
_entity_src_nat.pdbx_atcc 
_entity_src_nat.pdbx_cellular_location 
_entity_src_nat.pdbx_organ 
_entity_src_nat.pdbx_organelle 
_entity_src_nat.pdbx_cell 
_entity_src_nat.pdbx_plasmid_name 
_entity_src_nat.pdbx_plasmid_details 
_entity_src_nat.details 
1 1 sample 1 552 ? 'Methanotorris formicicus Mc-S-70' 647171 ? ? ? / ? ? ? Wild-type / / ? / ? ? ? DSMZ ? 
2 1 sample 1 444 ? 'Methanotorris formicicus Mc-S-70' 647171 ? ? ? / ? ? ? Wild-type / / ? / ? ? ? DSMZ ? 
3 1 sample 1 260 ? 'Methanotorris formicicus Mc-S-70' 647171 ? ? ? / ? ? ? Wild-type / / ? / ? ? ? DSMZ ? 
# 
loop_
_struct_ref.id 
_struct_ref.db_name 
_struct_ref.db_code 
_struct_ref.pdbx_db_accession 
_struct_ref.pdbx_db_isoform 
_struct_ref.entity_id 
_struct_ref.pdbx_seq_one_letter_code 
_struct_ref.pdbx_align_begin 
1 UNP H1KXL5_9EURY H1KXL5 ? 1 
;MGAEKKLFLKALKEKFEEDPKEKYTKFYVFGGWRQSARKREFVEAAEKLAEKRGGIPFYNPDIGVPLGQRKLMPYKLSGT
DYIVEGDDLHFMNNAAMQQFWDDIRRTVIVGMDTAHAVLEKRLGVEVTPETINEYMETINHALPGGAVVQEHMVEVHPAL
AWDCYAKIFTGDDELADEIDKKFLIDINKLFPEEQAEQLKAAIGKRTYQVSRVPTLVGRVCDGGTIARWSAMQIGMSFIT
AYKLCAGEAAIADFSYAAKHADVIQMGTLLPARRARGPNEPGGIPFGILADVVQTTRVSDDPVEQSLEVVASGAMLYDQI
WLGSYMSGGVGFTQYATASYTDDILDDFSYYGYDYVEKKYGICGAKPTMDVVEDIATEVTLYALECYDEFPALLEDHFGG
SQRAAVAAAASGISVCMATGNSNAGLNGWYLSQILHKEYHSRLGFYGYDLQDQCGASNSLSIRNDESSPLELRGPNYPNY
AMNVGHQGEYAGITQAAHSARKDAFALNPLIKVAFADPSLVFDFSHPRKEFARGALREFEPAGERDPIIPAH
;
1 
2 UNP H1KXL9_9EURY H1KXL9 ? 2 
;MVKYEDKICLYNAKGELVEENVPLEAISPLYNPTIQKLVKDIKRTVAVNLAGIENALKTGAVGGKACVIPGRTLDLPIVE
NAETIMEYVDKLLRISPDDDTSVKLINDGKQMAVQLPSKRLEVAAEYSISMLNTAMALKEAIIKTFDVDMFDAPMVHAAI
LGRYPQVPDYMGANIASLLGAPTNLEGLGYALRNIMVNHYVATTKKNIMNAVAFASIMEQTAMFEMGDAIGSFERLHLLG
LAYQGLNADNLVIDLVKANGKNGTVGTVVASIVERALEDGVITEDKKMPSGFVLYKPVDVAKWNAYAAAGLVAAVIVNCG
AARAAQNVASTILYYNDIIEYETGLPGVDFGRAEGTAVGFSFFSHSIYGGGGPGIFNGNHIVTRHSKGFAIPPVCAAMCV
DAGTQMFSPEKTSALVGAVFSAIDEFREPLKYVIDGALAVKDKI
;
1 
3 UNP H1KXL6_9EURY H1KXL6 ? 3 
;MAYKPQFYPGETKIAQNRRNHMNPEVELEKLREIPDEDVVKIMGHRQPGEDYKTIHPPLEEMDLPDDYVRDLVEPINGAK
EGHRIRYIQFADSMYFAPAQPYDRARTYMWRFRGVDTGTLSGRQVIEMRESDLEALSKNFLIDTAFFDPARCGIRGATVH
GHSLRLDENGLMFDALQRYVYDEKTGHVVYVKDQVGRPLDEPVDVGELLPEEKLREITTIYRKDGVPMREDKELLTIVKR
IHRARTLGGFCPTEDTFKQL
;
1 
# 
loop_
_struct_ref_seq.align_id 
_struct_ref_seq.ref_id 
_struct_ref_seq.pdbx_PDB_id_code 
_struct_ref_seq.pdbx_strand_id 
_struct_ref_seq.seq_align_beg 
_struct_ref_seq.pdbx_seq_align_beg_ins_code 
_struct_ref_seq.seq_align_end 
_struct_ref_seq.pdbx_seq_align_end_ins_code 
_struct_ref_seq.pdbx_db_accession 
_struct_ref_seq.db_align_beg 
_struct_ref_seq.pdbx_db_align_beg_ins_code 
_struct_ref_seq.db_align_end 
_struct_ref_seq.pdbx_db_align_end_ins_code 
_struct_ref_seq.pdbx_auth_seq_align_beg 
_struct_ref_seq.pdbx_auth_seq_align_end 
1 1 5N2A A 1 ? 552 ? H1KXL5 1 ? 552 ? 1 552 
2 2 5N2A B 1 ? 444 ? H1KXL9 1 ? 444 ? 1 444 
3 3 5N2A C 1 ? 260 ? H1KXL6 1 ? 260 ? 1 260 
# 
loop_
_chem_comp.id 
_chem_comp.type 
_chem_comp.mon_nstd_flag 
_chem_comp.name 
_chem_comp.pdbx_synonyms 
_chem_comp.formula 
_chem_comp.formula_weight 
AGM 'L-peptide linking' n 5-METHYL-ARGININE           ?                                     'C7 H17 N4 O2 1'      189.235 
ALA 'L-peptide linking' y ALANINE                     ?                                     'C3 H7 N O2'          89.093  
ARG 'L-peptide linking' y ARGININE                    ?                                     'C6 H15 N4 O2 1'      175.209 
ASN 'L-peptide linking' y ASPARAGINE                  ?                                     'C4 H8 N2 O3'         132.118 
ASP 'L-peptide linking' y 'ASPARTIC ACID'             ?                                     'C4 H7 N O4'          133.103 
BR  non-polymer         . 'BROMIDE ION'               ?                                     'Br -1'               79.904  
COM non-polymer         . '1-THIOETHANESULFONIC ACID' ?                                     'C2 H6 O3 S2'         142.197 
CYS 'L-peptide linking' y CYSTEINE                    ?                                     'C3 H7 N O2 S'        121.158 
F43 non-polymer         . 'FACTOR 430'                ?                                     'C42 H51 N6 Ni O13 1' 906.580 
GL3 'L-peptide linking' n THIOGLYCIN                  ?                                     'C2 H5 N O S'         91.132  
GLN 'L-peptide linking' y GLUTAMINE                   ?                                     'C5 H10 N2 O3'        146.144 
GLU 'L-peptide linking' y 'GLUTAMIC ACID'             ?                                     'C5 H9 N O4'          147.129 
GLY 'peptide linking'   y GLYCINE                     ?                                     'C2 H5 N O2'          75.067  
HIS 'L-peptide linking' y HISTIDINE                   ?                                     'C6 H10 N3 O2 1'      156.162 
ILE 'L-peptide linking' y ISOLEUCINE                  ?                                     'C6 H13 N O2'         131.173 
K   non-polymer         . 'POTASSIUM ION'             ?                                     'K 1'                 39.098  
LEU 'L-peptide linking' y LEUCINE                     ?                                     'C6 H13 N O2'         131.173 
LYS 'L-peptide linking' y LYSINE                      ?                                     'C6 H15 N2 O2 1'      147.195 
MET 'L-peptide linking' y METHIONINE                  ?                                     'C5 H11 N O2 S'       149.211 
MGN 'L-peptide linking' n 2-METHYL-GLUTAMINE          ?                                     'C6 H12 N2 O3'        160.171 
MHS 'L-peptide linking' n 'N1-METHYLATED HISTIDINE'   ?                                     'C7 H11 N3 O2'        169.181 
PHE 'L-peptide linking' y PHENYLALANINE               ?                                     'C9 H11 N O2'         165.189 
PRO 'L-peptide linking' y PROLINE                     ?                                     'C5 H9 N O2'          115.130 
SER 'L-peptide linking' y SERINE                      ?                                     'C3 H7 N O3'          105.093 
THR 'L-peptide linking' y THREONINE                   ?                                     'C4 H9 N O3'          119.119 
TP7 non-polymer         . 'Coenzyme B'                7-MERCAPTOHEPTANOYLTHREONINEPHOSPHATE 'C11 H22 N O7 P S'    343.334 
TRP 'L-peptide linking' y TRYPTOPHAN                  ?                                     'C11 H12 N2 O2'       204.225 
TRX 'L-peptide linking' n 6-HYDROXYTRYPTOPHAN         ?                                     'C11 H12 N2 O3'       220.225 
TYR 'L-peptide linking' y TYROSINE                    ?                                     'C9 H11 N O3'         181.189 
VAL 'L-peptide linking' y VALINE                      ?                                     'C5 H11 N O2'         117.146 
# 
_exptl.absorpt_coefficient_mu     ? 
_exptl.absorpt_correction_T_max   ? 
_exptl.absorpt_correction_T_min   ? 
_exptl.absorpt_correction_type    ? 
_exptl.absorpt_process_details    ? 
_exptl.entry_id                   5N2A 
_exptl.crystals_number            1 
_exptl.details                    ? 
_exptl.method                     'X-RAY DIFFRACTION' 
_exptl.method_details             ? 
# 
_exptl_crystal.colour                      ? 
_exptl_crystal.density_diffrn              ? 
_exptl_crystal.density_Matthews            2.75 
_exptl_crystal.density_method              ? 
_exptl_crystal.density_percent_sol         55.34 
_exptl_crystal.description                 'Yellow cubic crystals' 
_exptl_crystal.F_000                       ? 
_exptl_crystal.id                          1 
_exptl_crystal.preparation                 ? 
_exptl_crystal.size_max                    ? 
_exptl_crystal.size_mid                    ? 
_exptl_crystal.size_min                    ? 
_exptl_crystal.size_rad                    ? 
_exptl_crystal.colour_lustre               ? 
_exptl_crystal.colour_modifier             ? 
_exptl_crystal.colour_primary              ? 
_exptl_crystal.density_meas                ? 
_exptl_crystal.density_meas_esd            ? 
_exptl_crystal.density_meas_gt             ? 
_exptl_crystal.density_meas_lt             ? 
_exptl_crystal.density_meas_temp           ? 
_exptl_crystal.density_meas_temp_esd       ? 
_exptl_crystal.density_meas_temp_gt        ? 
_exptl_crystal.density_meas_temp_lt        ? 
_exptl_crystal.pdbx_crystal_image_url      ? 
_exptl_crystal.pdbx_crystal_image_format   ? 
_exptl_crystal.pdbx_mosaicity              ? 
_exptl_crystal.pdbx_mosaicity_esd          ? 
# 
_exptl_crystal_grow.apparatus       ? 
_exptl_crystal_grow.atmosphere      ? 
_exptl_crystal_grow.crystal_id      1 
_exptl_crystal_grow.details         ? 
_exptl_crystal_grow.method          'VAPOR DIFFUSION, SITTING DROP' 
_exptl_crystal_grow.method_ref      ? 
_exptl_crystal_grow.pH              6.5 
_exptl_crystal_grow.pressure        ? 
_exptl_crystal_grow.pressure_esd    ? 
_exptl_crystal_grow.seeding         ? 
_exptl_crystal_grow.seeding_ref     ? 
_exptl_crystal_grow.temp            291 
_exptl_crystal_grow.temp_details    ? 
_exptl_crystal_grow.temp_esd        ? 
_exptl_crystal_grow.time            ? 
_exptl_crystal_grow.pdbx_details    
;Three single crystals appeared after one year and could be immediately fished. The drop contained a mixture of 0.8 ul of 35 mg/ml of MCR III Methanotorris formicicus and 0.8 ul of the reservoir solution containing 200 mM potassium bromide, 200 mM potassium thiocyanate, 100 mM Na cacodylate pH 6.5, 3% (w/v) PGA-LM, and 30% PEG 400 (v/v).
;
_exptl_crystal_grow.pdbx_pH_range   ? 
# 
_diffrn.ambient_environment    ? 
_diffrn.ambient_temp           100 
_diffrn.ambient_temp_details   ? 
_diffrn.ambient_temp_esd       ? 
_diffrn.crystal_id             1 
_diffrn.crystal_support        ? 
_diffrn.crystal_treatment      ? 
_diffrn.details                ? 
_diffrn.id                     1 
_diffrn.ambient_pressure       ? 
_diffrn.ambient_pressure_esd   ? 
_diffrn.ambient_pressure_gt    ? 
_diffrn.ambient_pressure_lt    ? 
_diffrn.ambient_temp_gt        ? 
_diffrn.ambient_temp_lt        ? 
# 
_diffrn_detector.details                      ? 
_diffrn_detector.detector                     PIXEL 
_diffrn_detector.diffrn_id                    1 
_diffrn_detector.type                         'DECTRIS PILATUS3 6M' 
_diffrn_detector.area_resol_mean              ? 
_diffrn_detector.dtime                        ? 
_diffrn_detector.pdbx_frames_total            ? 
_diffrn_detector.pdbx_collection_time_total   ? 
_diffrn_detector.pdbx_collection_date         2014-05-22 
# 
_diffrn_radiation.collimation                      ? 
_diffrn_radiation.diffrn_id                        1 
_diffrn_radiation.filter_edge                      ? 
_diffrn_radiation.inhomogeneity                    ? 
_diffrn_radiation.monochromator                    ? 
_diffrn_radiation.polarisn_norm                    ? 
_diffrn_radiation.polarisn_ratio                   ? 
_diffrn_radiation.probe                            ? 
_diffrn_radiation.type                             ? 
_diffrn_radiation.xray_symbol                      ? 
_diffrn_radiation.wavelength_id                    1 
_diffrn_radiation.pdbx_monochromatic_or_laue_m_l   M 
_diffrn_radiation.pdbx_wavelength_list             ? 
_diffrn_radiation.pdbx_wavelength                  ? 
_diffrn_radiation.pdbx_diffrn_protocol             'SINGLE WAVELENGTH' 
_diffrn_radiation.pdbx_analyzer                    ? 
_diffrn_radiation.pdbx_scattering_type             x-ray 
# 
_diffrn_radiation_wavelength.id           1 
_diffrn_radiation_wavelength.wavelength   0.99998 
_diffrn_radiation_wavelength.wt           1.0 
# 
_diffrn_source.current                     ? 
_diffrn_source.details                     ? 
_diffrn_source.diffrn_id                   1 
_diffrn_source.power                       ? 
_diffrn_source.size                        ? 
_diffrn_source.source                      SYNCHROTRON 
_diffrn_source.target                      ? 
_diffrn_source.type                        'SLS BEAMLINE X10SA' 
_diffrn_source.voltage                     ? 
_diffrn_source.take-off_angle              ? 
_diffrn_source.pdbx_wavelength_list        0.99998 
_diffrn_source.pdbx_wavelength             ? 
_diffrn_source.pdbx_synchrotron_beamline   X10SA 
_diffrn_source.pdbx_synchrotron_site       SLS 
# 
_reflns.B_iso_Wilson_estimate            62.56 
_reflns.entry_id                         5N2A 
_reflns.data_reduction_details           ? 
_reflns.data_reduction_method            ? 
_reflns.d_resolution_high                2.80 
_reflns.d_resolution_low                 48.13 
_reflns.details                          ? 
_reflns.limit_h_max                      ? 
_reflns.limit_h_min                      ? 
_reflns.limit_k_max                      ? 
_reflns.limit_k_min                      ? 
_reflns.limit_l_max                      ? 
_reflns.limit_l_min                      ? 
_reflns.number_all                       ? 
_reflns.number_obs                       37773 
_reflns.observed_criterion               ? 
_reflns.observed_criterion_F_max         ? 
_reflns.observed_criterion_F_min         ? 
_reflns.observed_criterion_I_max         ? 
_reflns.observed_criterion_I_min         ? 
_reflns.observed_criterion_sigma_F       ? 
_reflns.observed_criterion_sigma_I       ? 
_reflns.percent_possible_obs             99.9 
_reflns.R_free_details                   ? 
_reflns.Rmerge_F_all                     ? 
_reflns.Rmerge_F_obs                     ? 
_reflns.Friedel_coverage                 ? 
_reflns.number_gt                        ? 
_reflns.threshold_expression             ? 
_reflns.pdbx_redundancy                  5.0 
_reflns.pdbx_Rmerge_I_obs                0.188 
_reflns.pdbx_Rmerge_I_all                ? 
_reflns.pdbx_Rsym_value                  ? 
_reflns.pdbx_netI_over_av_sigmaI         ? 
_reflns.pdbx_netI_over_sigmaI            7.4 
_reflns.pdbx_res_netI_over_av_sigmaI_2   ? 
_reflns.pdbx_res_netI_over_sigmaI_2      ? 
_reflns.pdbx_chi_squared                 ? 
_reflns.pdbx_scaling_rejects             ? 
_reflns.pdbx_d_res_high_opt              ? 
_reflns.pdbx_d_res_low_opt               ? 
_reflns.pdbx_d_res_opt_method            ? 
_reflns.phase_calculation_details        ? 
_reflns.pdbx_Rrim_I_all                  ? 
_reflns.pdbx_Rpim_I_all                  0.094 
_reflns.pdbx_d_opt                       ? 
_reflns.pdbx_number_measured_all         ? 
_reflns.pdbx_diffrn_id                   1 
_reflns.pdbx_ordinal                     1 
_reflns.pdbx_CC_half                     0.987 
_reflns.pdbx_R_split                     ? 
# 
_reflns_shell.d_res_high                  2.80 
_reflns_shell.d_res_low                   2.95 
_reflns_shell.meanI_over_sigI_all         ? 
_reflns_shell.meanI_over_sigI_obs         2.3 
_reflns_shell.number_measured_all         ? 
_reflns_shell.number_measured_obs         ? 
_reflns_shell.number_possible             ? 
_reflns_shell.number_unique_all           ? 
_reflns_shell.number_unique_obs           5454 
_reflns_shell.percent_possible_all        100.0 
_reflns_shell.percent_possible_obs        ? 
_reflns_shell.Rmerge_F_all                ? 
_reflns_shell.Rmerge_F_obs                ? 
_reflns_shell.Rmerge_I_all                ? 
_reflns_shell.Rmerge_I_obs                0.739 
_reflns_shell.meanI_over_sigI_gt          ? 
_reflns_shell.meanI_over_uI_all           ? 
_reflns_shell.meanI_over_uI_gt            ? 
_reflns_shell.number_measured_gt          ? 
_reflns_shell.number_unique_gt            ? 
_reflns_shell.percent_possible_gt         ? 
_reflns_shell.Rmerge_F_gt                 ? 
_reflns_shell.Rmerge_I_gt                 ? 
_reflns_shell.pdbx_redundancy             4.9 
_reflns_shell.pdbx_Rsym_value             ? 
_reflns_shell.pdbx_chi_squared            ? 
_reflns_shell.pdbx_netI_over_sigmaI_all   ? 
_reflns_shell.pdbx_netI_over_sigmaI_obs   ? 
_reflns_shell.pdbx_Rrim_I_all             ? 
_reflns_shell.pdbx_Rpim_I_all             0.371 
_reflns_shell.pdbx_rejects                ? 
_reflns_shell.pdbx_ordinal                1 
_reflns_shell.pdbx_diffrn_id              1 
_reflns_shell.pdbx_CC_half                0.334 
_reflns_shell.pdbx_R_split                ? 
# 
_refine.aniso_B[1][1]                            3.1879 
_refine.aniso_B[1][2]                            0.0000 
_refine.aniso_B[1][3]                            0.0000 
_refine.aniso_B[2][2]                            3.1879 
_refine.aniso_B[2][3]                            0.0000 
_refine.aniso_B[3][3]                            -6.3758 
_refine.B_iso_max                                ? 
_refine.B_iso_mean                               61.19 
_refine.B_iso_min                                ? 
_refine.correlation_coeff_Fo_to_Fc               0.9180 
_refine.correlation_coeff_Fo_to_Fc_free          0.8968 
_refine.details                                  ? 
_refine.diff_density_max                         ? 
_refine.diff_density_max_esd                     ? 
_refine.diff_density_min                         ? 
_refine.diff_density_min_esd                     ? 
_refine.diff_density_rms                         ? 
_refine.diff_density_rms_esd                     ? 
_refine.entry_id                                 5N2A 
_refine.pdbx_refine_id                           'X-RAY DIFFRACTION' 
_refine.ls_abs_structure_details                 ? 
_refine.ls_abs_structure_Flack                   ? 
_refine.ls_abs_structure_Flack_esd               ? 
_refine.ls_abs_structure_Rogers                  ? 
_refine.ls_abs_structure_Rogers_esd              ? 
_refine.ls_d_res_high                            2.80 
_refine.ls_d_res_low                             39.85 
_refine.ls_extinction_coef                       ? 
_refine.ls_extinction_coef_esd                   ? 
_refine.ls_extinction_expression                 ? 
_refine.ls_extinction_method                     ? 
_refine.ls_goodness_of_fit_all                   ? 
_refine.ls_goodness_of_fit_all_esd               ? 
_refine.ls_goodness_of_fit_obs                   ? 
_refine.ls_goodness_of_fit_obs_esd               ? 
_refine.ls_hydrogen_treatment                    ? 
_refine.ls_matrix_type                           ? 
_refine.ls_number_constraints                    ? 
_refine.ls_number_parameters                     ? 
_refine.ls_number_reflns_all                     ? 
_refine.ls_number_reflns_obs                     37735 
_refine.ls_number_reflns_R_free                  1898 
_refine.ls_number_reflns_R_work                  ? 
_refine.ls_number_restraints                     ? 
_refine.ls_percent_reflns_obs                    99.88 
_refine.ls_percent_reflns_R_free                 5.03 
_refine.ls_R_factor_all                          ? 
_refine.ls_R_factor_obs                          0.1991 
_refine.ls_R_factor_R_free                       0.2208 
_refine.ls_R_factor_R_free_error                 ? 
_refine.ls_R_factor_R_free_error_details         ? 
_refine.ls_R_factor_R_work                       0.1980 
_refine.ls_R_Fsqd_factor_obs                     ? 
_refine.ls_R_I_factor_obs                        ? 
_refine.ls_redundancy_reflns_all                 ? 
_refine.ls_redundancy_reflns_obs                 ? 
_refine.ls_restrained_S_all                      ? 
_refine.ls_restrained_S_obs                      ? 
_refine.ls_shift_over_esd_max                    ? 
_refine.ls_shift_over_esd_mean                   ? 
_refine.ls_structure_factor_coef                 ? 
_refine.ls_weighting_details                     ? 
_refine.ls_weighting_scheme                      ? 
_refine.ls_wR_factor_all                         ? 
_refine.ls_wR_factor_obs                         ? 
_refine.ls_wR_factor_R_free                      ? 
_refine.ls_wR_factor_R_work                      ? 
_refine.occupancy_max                            ? 
_refine.occupancy_min                            ? 
_refine.solvent_model_details                    ? 
_refine.solvent_model_param_bsol                 ? 
_refine.solvent_model_param_ksol                 ? 
_refine.ls_R_factor_gt                           ? 
_refine.ls_goodness_of_fit_gt                    ? 
_refine.ls_goodness_of_fit_ref                   ? 
_refine.ls_shift_over_su_max                     ? 
_refine.ls_shift_over_su_max_lt                  ? 
_refine.ls_shift_over_su_mean                    ? 
_refine.ls_shift_over_su_mean_lt                 ? 
_refine.pdbx_ls_sigma_I                          ? 
_refine.pdbx_ls_sigma_F                          0.0 
_refine.pdbx_ls_sigma_Fsqd                       ? 
_refine.pdbx_data_cutoff_high_absF               ? 
_refine.pdbx_data_cutoff_high_rms_absF           ? 
_refine.pdbx_data_cutoff_low_absF                ? 
_refine.pdbx_isotropic_thermal_model             ? 
_refine.pdbx_ls_cross_valid_method               THROUGHOUT 
_refine.pdbx_method_to_determine_struct          'MOLECULAR REPLACEMENT' 
_refine.pdbx_starting_model                      5A8W 
_refine.pdbx_stereochemistry_target_values       ? 
_refine.pdbx_R_Free_selection_details            RANDOM 
_refine.pdbx_stereochem_target_val_spec_case     ? 
_refine.pdbx_overall_ESU_R                       ? 
_refine.pdbx_overall_ESU_R_Free                  ? 
_refine.pdbx_solvent_vdw_probe_radii             ? 
_refine.pdbx_solvent_ion_probe_radii             ? 
_refine.pdbx_solvent_shrinkage_radii             ? 
_refine.pdbx_real_space_R                        ? 
_refine.pdbx_density_correlation                 ? 
_refine.pdbx_pd_number_of_powder_patterns        ? 
_refine.pdbx_pd_number_of_points                 ? 
_refine.pdbx_pd_meas_number_of_points            ? 
_refine.pdbx_pd_proc_ls_prof_R_factor            ? 
_refine.pdbx_pd_proc_ls_prof_wR_factor           ? 
_refine.pdbx_pd_Marquardt_correlation_coeff      ? 
_refine.pdbx_pd_Fsqrd_R_factor                   ? 
_refine.pdbx_pd_ls_matrix_band_width             ? 
_refine.pdbx_overall_phase_error                 ? 
_refine.pdbx_overall_SU_R_free_Cruickshank_DPI   ? 
_refine.pdbx_overall_SU_R_free_Blow_DPI          0.306 
_refine.pdbx_overall_SU_R_Blow_DPI               ? 
_refine.pdbx_TLS_residual_ADP_flag               ? 
_refine.pdbx_diffrn_id                           1 
_refine.overall_SU_B                             ? 
_refine.overall_SU_ML                            ? 
_refine.overall_SU_R_Cruickshank_DPI             ? 
_refine.overall_SU_R_free                        ? 
_refine.overall_FOM_free_R_set                   ? 
_refine.overall_FOM_work_R_set                   ? 
_refine.pdbx_average_fsc_overall                 ? 
_refine.pdbx_average_fsc_work                    ? 
_refine.pdbx_average_fsc_free                    ? 
# 
_refine_analyze.entry_id                        5N2A 
_refine_analyze.pdbx_refine_id                  'X-RAY DIFFRACTION' 
_refine_analyze.Luzzati_coordinate_error_free   ? 
_refine_analyze.Luzzati_coordinate_error_obs    0.369 
_refine_analyze.Luzzati_d_res_low_free          ? 
_refine_analyze.Luzzati_d_res_low_obs           ? 
_refine_analyze.Luzzati_sigma_a_free            ? 
_refine_analyze.Luzzati_sigma_a_free_details    ? 
_refine_analyze.Luzzati_sigma_a_obs             ? 
_refine_analyze.Luzzati_sigma_a_obs_details     ? 
_refine_analyze.number_disordered_residues      ? 
_refine_analyze.occupancy_sum_hydrogen          ? 
_refine_analyze.occupancy_sum_non_hydrogen      ? 
_refine_analyze.RG_d_res_high                   ? 
_refine_analyze.RG_d_res_low                    ? 
_refine_analyze.RG_free                         ? 
_refine_analyze.RG_work                         ? 
_refine_analyze.RG_free_work_ratio              ? 
_refine_analyze.pdbx_Luzzati_d_res_high_obs     ? 
# 
_refine_hist.pdbx_refine_id                   'X-RAY DIFFRACTION' 
_refine_hist.cycle_id                         1 
_refine_hist.pdbx_number_atoms_protein        9662 
_refine_hist.pdbx_number_atoms_nucleic_acid   0 
_refine_hist.pdbx_number_atoms_ligand         92 
_refine_hist.number_atoms_solvent             0 
_refine_hist.number_atoms_total               9754 
_refine_hist.d_res_high                       2.80 
_refine_hist.d_res_low                        39.85 
# 
loop_
_refine_ls_restr.pdbx_refine_id 
_refine_ls_restr.criterion 
_refine_ls_restr.dev_ideal 
_refine_ls_restr.dev_ideal_target 
_refine_ls_restr.number 
_refine_ls_restr.rejects 
_refine_ls_restr.type 
_refine_ls_restr.weight 
_refine_ls_restr.pdbx_restraint_function 
'X-RAY DIFFRACTION' ? 0.008 ? 10019 ? t_bond_d                  2.00  HARMONIC     
'X-RAY DIFFRACTION' ? 1.01  ? 13597 ? t_angle_deg               2.00  HARMONIC     
'X-RAY DIFFRACTION' ? ?     ? 3500  ? t_dihedral_angle_d        2.00  SINUSOIDAL   
'X-RAY DIFFRACTION' ? ?     ? ?     ? t_incorr_chiral_ct        ?     ?            
'X-RAY DIFFRACTION' ? ?     ? ?     ? t_pseud_angle             ?     ?            
'X-RAY DIFFRACTION' ? ?     ? 254   ? t_trig_c_planes           2.00  HARMONIC     
'X-RAY DIFFRACTION' ? ?     ? 1468  ? t_gen_planes              5.00  HARMONIC     
'X-RAY DIFFRACTION' ? ?     ? 10019 ? t_it                      20.00 HARMONIC     
'X-RAY DIFFRACTION' ? ?     ? 0     ? t_nbd                     5.00  SEMIHARMONIC 
'X-RAY DIFFRACTION' ? 2.55  ? ?     ? t_omega_torsion           ?     ?            
'X-RAY DIFFRACTION' ? 18.64 ? ?     ? t_other_torsion           ?     ?            
'X-RAY DIFFRACTION' ? ?     ? ?     ? t_improper_torsion        ?     ?            
'X-RAY DIFFRACTION' ? ?     ? 1295  ? t_chiral_improper_torsion 5.00  SEMIHARMONIC 
'X-RAY DIFFRACTION' ? ?     ? ?     ? t_sum_occupancies         ?     ?            
'X-RAY DIFFRACTION' ? ?     ? ?     ? t_utility_distance        ?     ?            
'X-RAY DIFFRACTION' ? ?     ? ?     ? t_utility_angle           ?     ?            
'X-RAY DIFFRACTION' ? ?     ? ?     ? t_utility_torsion         ?     ?            
'X-RAY DIFFRACTION' ? ?     ? 11999 ? t_ideal_dist_contact      4.00  SEMIHARMONIC 
# 
_refine_ls_shell.pdbx_refine_id                   'X-RAY DIFFRACTION' 
_refine_ls_shell.d_res_high                       2.80 
_refine_ls_shell.d_res_low                        2.88 
_refine_ls_shell.number_reflns_all                2914 
_refine_ls_shell.number_reflns_obs                ? 
_refine_ls_shell.number_reflns_R_free             142 
_refine_ls_shell.number_reflns_R_work             2772 
_refine_ls_shell.percent_reflns_obs               99.88 
_refine_ls_shell.percent_reflns_R_free            4.87 
_refine_ls_shell.R_factor_all                     0.2448 
_refine_ls_shell.R_factor_obs                     ? 
_refine_ls_shell.R_factor_R_free                  0.2537 
_refine_ls_shell.R_factor_R_free_error            ? 
_refine_ls_shell.R_factor_R_work                  0.2444 
_refine_ls_shell.redundancy_reflns_all            ? 
_refine_ls_shell.redundancy_reflns_obs            ? 
_refine_ls_shell.wR_factor_all                    ? 
_refine_ls_shell.wR_factor_obs                    ? 
_refine_ls_shell.wR_factor_R_free                 ? 
_refine_ls_shell.wR_factor_R_work                 ? 
_refine_ls_shell.pdbx_total_number_of_bins_used   19 
_refine_ls_shell.pdbx_phase_error                 ? 
_refine_ls_shell.pdbx_fsc_work                    ? 
_refine_ls_shell.pdbx_fsc_free                    ? 
# 
_struct.entry_id                     5N2A 
_struct.title                        'METHYL-COENZYME M REDUCTASE III FROM METHANOTORRIS FORMICICUS TRIGONAL FORM' 
_struct.pdbx_descriptor              
;METHYL-COENZYME M REDUCTASE III FROM METHANOTHERMOCOCCUS THERMOLITHOTROPHICUS SUBUNIT ALPHA (E.C.2.8.4.1), METHYL-COENZYME M REDUCTASE III FROM METHANOTHERMOCOCCUS THERMOLITHOTROPHICUS SUBUNIT BETA (E.C.2.8.4.1), METHYL-COENZYME M REDUCTASE III FROM METHANOTHERMOCOCCUS THERMOLITHOTROPHICUS SUBUNIT GAMMA (E.C.2.8.4.1)
;
_struct.pdbx_model_details           ? 
_struct.pdbx_formula_weight          ? 
_struct.pdbx_formula_weight_method   ? 
_struct.pdbx_model_type_details      ? 
_struct.pdbx_CASP_flag               N 
# 
_struct_keywords.entry_id        5N2A 
_struct_keywords.text            
;TRANSFERASE, POST-TRANSLATIONAL MODIFICATION, BINDING SITES, CATALYSIS, COENZYMES, DISULFIDES, HYDROGEN, HYDROGEN BONDING, LIGANDS, MESNA, METALLOPORPHYRINS, METHANE, METHANOCOCCALES, NICKEL, OXIDATION-REDUCTION, OXIDOREDUCTASES, PHOSPHOTHREONINE, PROTEIN CONFORMATION, PROTEIN FOLDING, PROTEIN STRUCTURE, THERMOPHILE, AUTOTROPH, HYDROXY-TRYPTOPHANE
;
_struct_keywords.pdbx_keywords   TRANSFERASE 
# 
loop_
_struct_asym.id 
_struct_asym.pdbx_blank_PDB_chainid_flag 
_struct_asym.pdbx_modified 
_struct_asym.entity_id 
_struct_asym.details 
A N N 1 ? 
B N N 2 ? 
C N N 3 ? 
D N N 4 ? 
E N N 5 ? 
F N N 6 ? 
G N N 7 ? 
H N N 8 ? 
# 
loop_
_struct_conf.conf_type_id 
_struct_conf.id 
_struct_conf.pdbx_PDB_helix_id 
_struct_conf.beg_label_comp_id 
_struct_conf.beg_label_asym_id 
_struct_conf.beg_label_seq_id 
_struct_conf.pdbx_beg_PDB_ins_code 
_struct_conf.end_label_comp_id 
_struct_conf.end_label_asym_id 
_struct_conf.end_label_seq_id 
_struct_conf.pdbx_end_PDB_ins_code 
_struct_conf.beg_auth_comp_id 
_struct_conf.beg_auth_asym_id 
_struct_conf.beg_auth_seq_id 
_struct_conf.end_auth_comp_id 
_struct_conf.end_auth_asym_id 
_struct_conf.end_auth_seq_id 
_struct_conf.pdbx_PDB_helix_class 
_struct_conf.details 
_struct_conf.pdbx_PDB_helix_length 
HELX_P HELX_P1  AA1 PHE A 8   ? PHE A 16  ? PHE A 8   PHE A 16  1 ? 9  
HELX_P HELX_P2  AA2 GLY A 31  ? GLN A 35  ? GLY A 31  GLN A 35  5 ? 5  
HELX_P HELX_P3  AA3 SER A 36  ? LEU A 49  ? SER A 36  LEU A 49  1 ? 14 
HELX_P HELX_P4  AA4 GLU A 85  ? ASN A 93  ? GLU A 85  ASN A 93  5 ? 9  
HELX_P HELX_P5  AA5 ASN A 94  ? ARG A 106 ? ASN A 94  ARG A 106 1 ? 13 
HELX_P HELX_P6  AA6 MET A 112 ? ARG A 122 ? MET A 112 ARG A 122 1 ? 11 
HELX_P HELX_P7  AA7 THR A 128 ? LEU A 143 ? THR A 128 LEU A 143 1 ? 16 
HELX_P HELX_P8  AA8 HIS A 157 ? ALA A 161 ? HIS A 157 ALA A 161 5 ? 5  
HELX_P HELX_P9  AA9 ASP A 172 ? GLU A 178 ? ASP A 172 GLU A 178 1 ? 7  
HELX_P HELX_P10 AB1 ASP A 186 ? PHE A 191 ? ASP A 186 PHE A 191 1 ? 6  
HELX_P HELX_P11 AB2 PRO A 192 ? GLY A 204 ? PRO A 192 GLY A 204 1 ? 13 
HELX_P HELX_P12 AB3 PRO A 214 ? CYS A 221 ? PRO A 214 CYS A 221 1 ? 8  
HELX_P HELX_P13 AB4 GLY A 224 ? LYS A 243 ? GLY A 224 LYS A 243 1 ? 20 
HELX_P HELX_P14 AB5 ALA A 250 ? MHS A 260 ? ALA A 250 MHS A 260 1 ? 11 
HELX_P HELX_P15 AB6 PRO A 271 ? ALA A 275 ? PRO A 271 ALA A 275 5 ? 5  
HELX_P HELX_P16 AB7 GLU A 280 ? ILE A 284 ? GLU A 280 ILE A 284 5 ? 5  
HELX_P HELX_P17 AB8 PRO A 285 ? VAL A 293 ? PRO A 285 VAL A 293 1 ? 9  
HELX_P HELX_P18 AB9 GLN A 294 ? VAL A 298 ? GLN A 294 VAL A 298 5 ? 5  
HELX_P HELX_P19 AC1 ASP A 301 ? GLN A 319 ? ASP A 301 GLN A 319 1 ? 19 
HELX_P HELX_P20 AC2 PHE A 332 ? ALA A 338 ? PHE A 332 ALA A 338 1 ? 7  
HELX_P HELX_P21 AC3 ASP A 343 ? TYR A 360 ? ASP A 343 TYR A 360 1 ? 18 
HELX_P HELX_P22 AC4 THR A 368 ? PHE A 390 ? THR A 368 PHE A 390 1 ? 23 
HELX_P HELX_P23 AC5 PHE A 390 ? HIS A 397 ? PHE A 390 HIS A 397 1 ? 8  
HELX_P HELX_P24 AC6 GLY A 399 ? GLY A 420 ? GLY A 399 GLY A 420 1 ? 22 
HELX_P HELX_P25 AC7 ASN A 421 ? SER A 441 ? ASN A 421 SER A 441 1 ? 21 
HELX_P HELX_P26 AC8 ASP A 449 ? CYS A 454 ? ASP A 449 CYS A 454 1 ? 6  
HELX_P HELX_P27 AC9 CYS A 454 ? LEU A 460 ? CYS A 454 LEU A 460 1 ? 7  
HELX_P HELX_P28 AD1 PRO A 469 ? ARG A 473 ? PRO A 469 ARG A 473 5 ? 5  
HELX_P HELX_P29 AD2 TYR A 477 ? ALA A 481 ? TYR A 477 ALA A 481 5 ? 5  
HELX_P HELX_P30 AD3 HIS A 486 ? ALA A 500 ? HIS A 486 ALA A 500 1 ? 15 
HELX_P HELX_P31 AD4 ASN A 508 ? PHE A 515 ? ASN A 508 PHE A 515 1 ? 8  
HELX_P HELX_P32 AD5 HIS A 526 ? LEU A 536 ? HIS A 526 LEU A 536 1 ? 11 
HELX_P HELX_P33 AD6 ARG A 545 ? ILE A 549 ? ARG A 545 ILE A 549 5 ? 5  
HELX_P HELX_P34 AD7 GLU B 25  ? SER B 28  ? GLU B 25  SER B 28  5 ? 4  
HELX_P HELX_P35 AD8 ASN B 32  ? ARG B 44  ? ASN B 32  ARG B 44  1 ? 13 
HELX_P HELX_P36 AD9 ASN B 49  ? GLY B 60  ? ASN B 49  GLY B 60  1 ? 12 
HELX_P HELX_P37 AE1 ILE B 78  ? GLU B 80  ? ILE B 78  GLU B 80  5 ? 3  
HELX_P HELX_P38 AE2 ASN B 81  ? ARG B 94  ? ASN B 81  ARG B 94  1 ? 14 
HELX_P HELX_P39 AE3 PRO B 117 ? VAL B 123 ? PRO B 117 VAL B 123 1 ? 7  
HELX_P HELX_P40 AE4 SER B 128 ? ASP B 147 ? SER B 128 ASP B 147 1 ? 20 
HELX_P HELX_P41 AE5 ASP B 152 ? GLY B 162 ? ASP B 152 GLY B 162 1 ? 11 
HELX_P HELX_P42 AE6 ALA B 181 ? LEU B 185 ? ALA B 181 LEU B 185 5 ? 5  
HELX_P HELX_P43 AE7 GLY B 189 ? ASN B 194 ? GLY B 189 ASN B 194 5 ? 6  
HELX_P HELX_P44 AE8 MET B 196 ? THR B 204 ? MET B 196 THR B 204 1 ? 9  
HELX_P HELX_P45 AE9 ASN B 207 ? MET B 226 ? ASN B 207 MET B 226 1 ? 20 
HELX_P HELX_P46 AF1 ILE B 230 ? SER B 232 ? ILE B 230 SER B 232 5 ? 3  
HELX_P HELX_P47 AF2 PHE B 233 ? GLY B 245 ? PHE B 233 GLY B 245 1 ? 13 
HELX_P HELX_P48 AF3 ASN B 247 ? ASP B 249 ? ASN B 247 ASP B 249 5 ? 3  
HELX_P HELX_P49 AF4 ASN B 250 ? GLY B 260 ? ASN B 250 GLY B 260 1 ? 11 
HELX_P HELX_P50 AF5 THR B 264 ? ASP B 279 ? THR B 264 ASP B 279 1 ? 16 
HELX_P HELX_P51 AF6 ASP B 299 ? ARG B 323 ? ASP B 299 ARG B 323 1 ? 25 
HELX_P HELX_P52 AF7 ASN B 327 ? GLY B 344 ? ASN B 327 GLY B 344 1 ? 18 
HELX_P HELX_P53 AF8 GLY B 347 ? PHE B 350 ? GLY B 347 PHE B 350 5 ? 4  
HELX_P HELX_P54 AF9 GLY B 351 ? SER B 364 ? GLY B 351 SER B 364 1 ? 14 
HELX_P HELX_P55 AG1 GLY B 372 ? PHE B 376 ? GLY B 372 PHE B 376 5 ? 5  
HELX_P HELX_P56 AG2 ALA B 390 ? ASP B 401 ? ALA B 390 ASP B 401 1 ? 12 
HELX_P HELX_P57 AG3 SER B 408 ? SER B 413 ? SER B 408 SER B 413 1 ? 6  
HELX_P HELX_P58 AG4 SER B 413 ? SER B 421 ? SER B 413 SER B 421 1 ? 9  
HELX_P HELX_P59 AG5 ILE B 423 ? GLU B 428 ? ILE B 423 GLU B 428 1 ? 6  
HELX_P HELX_P60 AG6 GLU B 428 ? LYS B 441 ? GLU B 428 LYS B 441 1 ? 14 
HELX_P HELX_P61 AG7 THR C 12  ? ASN C 23  ? THR C 12  ASN C 23  1 ? 12 
HELX_P HELX_P62 AG8 PRO C 35  ? GLY C 44  ? PRO C 35  GLY C 44  1 ? 10 
HELX_P HELX_P63 AG9 PRO C 58  ? MET C 62  ? PRO C 58  MET C 62  5 ? 5  
HELX_P HELX_P64 AH1 VAL C 69  ? VAL C 73  ? VAL C 69  VAL C 73  5 ? 5  
HELX_P HELX_P65 AH2 ILE C 76  ? GLU C 81  ? ILE C 76  GLU C 81  1 ? 6  
HELX_P HELX_P66 AH3 GLN C 100 ? PHE C 112 ? GLN C 100 PHE C 112 1 ? 13 
HELX_P HELX_P67 AH4 GLU C 130 ? PHE C 140 ? GLU C 130 PHE C 140 1 ? 11 
HELX_P HELX_P68 AH5 PRO C 210 ? THR C 218 ? PRO C 210 THR C 218 1 ? 9  
HELX_P HELX_P69 AH6 ASP C 231 ? CYS C 251 ? ASP C 231 CYS C 251 1 ? 21 
HELX_P HELX_P70 AH7 ASP C 255 ? LEU C 260 ? ASP C 255 LEU C 260 5 ? 6  
# 
_struct_conf_type.id          HELX_P 
_struct_conf_type.criteria    ? 
_struct_conf_type.reference   ? 
# 
loop_
_struct_conn.id 
_struct_conn.conn_type_id 
_struct_conn.pdbx_leaving_atom_flag 
_struct_conn.pdbx_PDB_id 
_struct_conn.ptnr1_label_asym_id 
_struct_conn.ptnr1_label_comp_id 
_struct_conn.ptnr1_label_seq_id 
_struct_conn.ptnr1_label_atom_id 
_struct_conn.pdbx_ptnr1_label_alt_id 
_struct_conn.pdbx_ptnr1_PDB_ins_code 
_struct_conn.pdbx_ptnr1_standard_comp_id 
_struct_conn.ptnr1_symmetry 
_struct_conn.ptnr2_label_asym_id 
_struct_conn.ptnr2_label_comp_id 
_struct_conn.ptnr2_label_seq_id 
_struct_conn.ptnr2_label_atom_id 
_struct_conn.pdbx_ptnr2_label_alt_id 
_struct_conn.pdbx_ptnr2_PDB_ins_code 
_struct_conn.ptnr1_auth_asym_id 
_struct_conn.ptnr1_auth_comp_id 
_struct_conn.ptnr1_auth_seq_id 
_struct_conn.ptnr2_auth_asym_id 
_struct_conn.ptnr2_auth_comp_id 
_struct_conn.ptnr2_auth_seq_id 
_struct_conn.ptnr2_symmetry 
_struct_conn.pdbx_ptnr3_label_atom_id 
_struct_conn.pdbx_ptnr3_label_seq_id 
_struct_conn.pdbx_ptnr3_label_comp_id 
_struct_conn.pdbx_ptnr3_label_asym_id 
_struct_conn.pdbx_ptnr3_label_alt_id 
_struct_conn.pdbx_ptnr3_PDB_ins_code 
_struct_conn.details 
_struct_conn.pdbx_dist_value 
_struct_conn.pdbx_value_order 
metalc1  metalc ?    ? A GLY 218 O   ? ? ? 1_555 G K   .   K  ? ? A GLY 218 A K   604 1_555 ? ? ? ? ? ? ? 2.705 ? 
metalc2  metalc ?    ? A ARG 219 O   ? ? ? 1_555 G K   .   K  ? ? A ARG 219 A K   604 1_555 ? ? ? ? ? ? ? 3.178 ? 
metalc3  metalc ?    ? A CYS 221 O   ? ? ? 1_555 G K   .   K  ? ? A CYS 221 A K   604 1_555 ? ? ? ? ? ? ? 2.783 ? 
covale1  covale both ? A LYS 259 C   ? ? ? 1_555 A MHS 260 N  ? ? A LYS 259 A MHS 260 1_555 ? ? ? ? ? ? ? 1.359 ? 
covale2  covale both ? A MHS 260 C   ? ? ? 1_555 A ALA 261 N  ? ? A MHS 260 A ALA 261 1_555 ? ? ? ? ? ? ? 1.349 ? 
covale3  covale both ? A ARG 273 C   ? ? ? 1_555 A AGM 274 N  ? ? A ARG 273 A AGM 274 1_555 ? ? ? ? ? ? ? 1.331 ? 
covale4  covale both ? A AGM 274 C   ? ? ? 1_555 A ALA 275 N  ? ? A AGM 274 A ALA 275 1_555 ? ? ? ? ? ? ? 1.364 ? 
covale5  covale both ? A SER 401 C   ? ? ? 1_555 A MGN 402 N  ? ? A SER 401 A MGN 402 1_555 ? ? ? ? ? ? ? 1.362 ? 
covale6  covale both ? A MGN 402 C   ? ? ? 1_555 A ARG 403 N  ? ? A MGN 402 A ARG 403 1_555 ? ? ? ? ? ? ? 1.355 ? 
covale7  covale both ? A GLY 428 C   ? ? ? 1_555 A TRX 429 N  ? ? A GLY 428 A TRX 429 1_555 ? ? ? ? ? ? ? 1.343 ? 
covale8  covale both ? A TRX 429 C   ? ? ? 1_555 A TYR 430 N  ? ? A TRX 429 A TYR 430 1_555 ? ? ? ? ? ? ? 1.348 ? 
covale9  covale both ? A TYR 446 C   ? ? ? 1_555 A GL3 447 N  ? ? A TYR 446 A GL3 447 1_555 ? ? ? ? ? ? ? 1.349 ? 
covale10 covale both ? A GL3 447 C   ? ? ? 1_555 A TYR 448 N  ? ? A GL3 447 A TYR 448 1_555 ? ? ? ? ? ? ? 1.337 ? 
metalc4  metalc ?    ? A GLN 150 OE1 ? ? ? 1_555 F F43 .   NI ? ? A GLN 150 A F43 603 5_555 ? ? ? ? ? ? ? 2.196 ? 
metalc5  metalc ?    ? A GLY 218 O   ? ? ? 1_555 G K   .   K  ? ? A GLY 218 A K   604 5_555 ? ? ? ? ? ? ? 2.732 ? 
metalc6  metalc ?    ? A ARG 219 O   ? ? ? 1_555 G K   .   K  ? ? A ARG 219 A K   604 5_555 ? ? ? ? ? ? ? 3.155 ? 
metalc7  metalc ?    ? A CYS 221 O   ? ? ? 1_555 G K   .   K  ? ? A CYS 221 A K   604 5_555 ? ? ? ? ? ? ? 2.762 ? 
# 
loop_
_struct_conn_type.id 
_struct_conn_type.criteria 
_struct_conn_type.reference 
metalc ? ? 
covale ? ? 
# 
_struct_mon_prot_cis.pdbx_id                1 
_struct_mon_prot_cis.label_comp_id          TYR 
_struct_mon_prot_cis.label_seq_id           164 
_struct_mon_prot_cis.label_asym_id          B 
_struct_mon_prot_cis.label_alt_id           . 
_struct_mon_prot_cis.pdbx_PDB_ins_code      ? 
_struct_mon_prot_cis.auth_comp_id           TYR 
_struct_mon_prot_cis.auth_seq_id            164 
_struct_mon_prot_cis.auth_asym_id           B 
_struct_mon_prot_cis.pdbx_label_comp_id_2   PRO 
_struct_mon_prot_cis.pdbx_label_seq_id_2    165 
_struct_mon_prot_cis.pdbx_label_asym_id_2   B 
_struct_mon_prot_cis.pdbx_PDB_ins_code_2    ? 
_struct_mon_prot_cis.pdbx_auth_comp_id_2    PRO 
_struct_mon_prot_cis.pdbx_auth_seq_id_2     165 
_struct_mon_prot_cis.pdbx_auth_asym_id_2    B 
_struct_mon_prot_cis.pdbx_PDB_model_num     1 
_struct_mon_prot_cis.pdbx_omega_angle       7.61 
# 
loop_
_struct_sheet.id 
_struct_sheet.type 
_struct_sheet.number_strands 
_struct_sheet.details 
AA1 ? 2 ? 
AA2 ? 4 ? 
AA3 ? 2 ? 
AA4 ? 4 ? 
AA5 ? 2 ? 
AA6 ? 3 ? 
AA7 ? 4 ? 
AA8 ? 3 ? 
# 
loop_
_struct_sheet_order.sheet_id 
_struct_sheet_order.range_id_1 
_struct_sheet_order.range_id_2 
_struct_sheet_order.offset 
_struct_sheet_order.sense 
AA1 1 2 ? anti-parallel 
AA2 1 2 ? anti-parallel 
AA2 2 3 ? anti-parallel 
AA2 3 4 ? anti-parallel 
AA3 1 2 ? anti-parallel 
AA4 1 2 ? anti-parallel 
AA4 2 3 ? anti-parallel 
AA4 3 4 ? anti-parallel 
AA5 1 2 ? anti-parallel 
AA6 1 2 ? anti-parallel 
AA6 2 3 ? anti-parallel 
AA7 1 2 ? anti-parallel 
AA7 2 3 ? anti-parallel 
AA7 3 4 ? anti-parallel 
AA8 1 2 ? anti-parallel 
AA8 2 3 ? anti-parallel 
# 
loop_
_struct_sheet_range.sheet_id 
_struct_sheet_range.id 
_struct_sheet_range.beg_label_comp_id 
_struct_sheet_range.beg_label_asym_id 
_struct_sheet_range.beg_label_seq_id 
_struct_sheet_range.pdbx_beg_PDB_ins_code 
_struct_sheet_range.end_label_comp_id 
_struct_sheet_range.end_label_asym_id 
_struct_sheet_range.end_label_seq_id 
_struct_sheet_range.pdbx_end_PDB_ins_code 
_struct_sheet_range.beg_auth_comp_id 
_struct_sheet_range.beg_auth_asym_id 
_struct_sheet_range.beg_auth_seq_id 
_struct_sheet_range.end_auth_comp_id 
_struct_sheet_range.end_auth_asym_id 
_struct_sheet_range.end_auth_seq_id 
AA1 1 TYR A 75  ? LYS A 76  ? TYR A 75  LYS A 76  
AA1 2 ILE A 83  ? VAL A 84  ? ILE A 83  VAL A 84  
AA2 1 TYR A 165 ? THR A 170 ? TYR A 165 THR A 170 
AA2 2 THR A 207 ? ARG A 212 ? THR A 207 ARG A 212 
AA2 3 THR A 107 ? GLY A 111 ? THR A 107 GLY A 111 
AA2 4 VAL A 263 ? ILE A 264 ? VAL A 263 ILE A 264 
AA3 1 LYS B 7   ? TYR B 11  ? LYS B 7   TYR B 11  
AA3 2 LEU B 17  ? PRO B 23  ? LEU B 17  PRO B 23  
AA4 1 SER B 102 ? ILE B 106 ? SER B 102 ILE B 106 
AA4 2 GLN B 111 ? GLN B 115 ? GLN B 111 GLN B 115 
AA4 3 THR B 45  ? VAL B 48  ? THR B 45  VAL B 48  
AA4 4 ILE B 175 ? ALA B 176 ? ILE B 175 ALA B 176 
AA5 1 ILE B 282 ? LYS B 287 ? ILE B 282 LYS B 287 
AA5 2 VAL B 293 ? PRO B 297 ? VAL B 293 PRO B 297 
AA6 1 ILE C 85  ? ARG C 86  ? ILE C 85  ARG C 86  
AA6 2 GLN C 124 ? ARG C 129 ? GLN C 124 ARG C 129 
AA6 3 ASP C 116 ? THR C 119 ? ASP C 116 THR C 119 
AA7 1 ILE C 85  ? ARG C 86  ? ILE C 85  ARG C 86  
AA7 2 GLN C 124 ? ARG C 129 ? GLN C 124 ARG C 129 
AA7 3 GLN C 89  ? ASP C 92  ? GLN C 89  ASP C 92  
AA7 4 CYS C 152 ? ILE C 154 ? CYS C 152 ILE C 154 
AA8 1 TYR C 179 ? TYR C 181 ? TYR C 179 TYR C 181 
AA8 2 HIS C 187 ? LYS C 192 ? HIS C 187 LYS C 192 
AA8 3 PRO C 198 ? GLU C 207 ? PRO C 198 GLU C 207 
# 
loop_
_pdbx_struct_sheet_hbond.sheet_id 
_pdbx_struct_sheet_hbond.range_id_1 
_pdbx_struct_sheet_hbond.range_id_2 
_pdbx_struct_sheet_hbond.range_1_label_atom_id 
_pdbx_struct_sheet_hbond.range_1_label_comp_id 
_pdbx_struct_sheet_hbond.range_1_label_asym_id 
_pdbx_struct_sheet_hbond.range_1_label_seq_id 
_pdbx_struct_sheet_hbond.range_1_PDB_ins_code 
_pdbx_struct_sheet_hbond.range_1_auth_atom_id 
_pdbx_struct_sheet_hbond.range_1_auth_comp_id 
_pdbx_struct_sheet_hbond.range_1_auth_asym_id 
_pdbx_struct_sheet_hbond.range_1_auth_seq_id 
_pdbx_struct_sheet_hbond.range_2_label_atom_id 
_pdbx_struct_sheet_hbond.range_2_label_comp_id 
_pdbx_struct_sheet_hbond.range_2_label_asym_id 
_pdbx_struct_sheet_hbond.range_2_label_seq_id 
_pdbx_struct_sheet_hbond.range_2_PDB_ins_code 
_pdbx_struct_sheet_hbond.range_2_auth_atom_id 
_pdbx_struct_sheet_hbond.range_2_auth_comp_id 
_pdbx_struct_sheet_hbond.range_2_auth_asym_id 
_pdbx_struct_sheet_hbond.range_2_auth_seq_id 
AA1 1 2 N TYR A 75  ? N TYR A 75  O VAL A 84  ? O VAL A 84  
AA2 1 2 N LYS A 167 ? N LYS A 167 O VAL A 210 ? O VAL A 210 
AA2 2 3 O GLN A 209 ? O GLN A 209 N VAL A 110 ? N VAL A 110 
AA2 3 4 N ILE A 109 ? N ILE A 109 O ILE A 264 ? O ILE A 264 
AA3 1 2 N ILE B 8   ? N ILE B 8   O VAL B 22  ? O VAL B 22  
AA4 1 2 N LYS B 104 ? N LYS B 104 O ALA B 113 ? O ALA B 113 
AA4 2 3 O MET B 112 ? O MET B 112 N VAL B 48  ? N VAL B 48  
AA4 3 4 N ALA B 47  ? N ALA B 47  O ALA B 176 ? O ALA B 176 
AA5 1 2 N LYS B 286 ? N LYS B 286 O LEU B 294 ? O LEU B 294 
AA6 1 2 N ARG C 86  ? N ARG C 86  O MET C 128 ? O MET C 128 
AA6 2 3 O GLU C 127 ? O GLU C 127 N ASP C 116 ? N ASP C 116 
AA7 1 2 N ARG C 86  ? N ARG C 86  O MET C 128 ? O MET C 128 
AA7 2 3 O GLN C 124 ? O GLN C 124 N PHE C 90  ? N PHE C 90  
AA7 3 4 N ALA C 91  ? N ALA C 91  O GLY C 153 ? O GLY C 153 
AA8 1 2 N VAL C 180 ? N VAL C 180 O VAL C 189 ? O VAL C 189 
AA8 2 3 N VAL C 188 ? N VAL C 188 O VAL C 205 ? O VAL C 205 
# 
loop_
_struct_site.id 
_struct_site.pdbx_evidence_code 
_struct_site.pdbx_auth_asym_id 
_struct_site.pdbx_auth_comp_id 
_struct_site.pdbx_auth_seq_id 
_struct_site.pdbx_auth_ins_code 
_struct_site.pdbx_num_residues 
_struct_site.details 
AC1 Software A COM 601 ? 8  'binding site for residue COM A 601' 
AC2 Software A TP7 602 ? 14 'binding site for residue TP7 A 602' 
AC3 Software A F43 603 ? 29 'binding site for residue F43 A 603' 
AC4 Software A K   604 ? 6  'binding site for residue K A 604'   
AC5 Software C BR  301 ? 2  'binding site for residue BR C 301'  
# 
loop_
_struct_site_gen.id 
_struct_site_gen.site_id 
_struct_site_gen.pdbx_num_res 
_struct_site_gen.label_comp_id 
_struct_site_gen.label_asym_id 
_struct_site_gen.label_seq_id 
_struct_site_gen.pdbx_auth_ins_code 
_struct_site_gen.auth_comp_id 
_struct_site_gen.auth_asym_id 
_struct_site_gen.auth_seq_id 
_struct_site_gen.label_atom_id 
_struct_site_gen.label_alt_id 
_struct_site_gen.symmetry 
_struct_site_gen.details 
1  AC1 8  TYR A 335 ? TYR A 335 . ? 1_555 ? 
2  AC1 8  PHE A 445 ? PHE A 445 . ? 1_555 ? 
3  AC1 8  TYR A 446 ? TYR A 446 . ? 1_555 ? 
4  AC1 8  F43 F .   ? F43 A 603 . ? 1_555 ? 
5  AC1 8  PHE B 362 ? PHE B 362 . ? 1_555 ? 
6  AC1 8  TYR B 368 ? TYR B 368 . ? 1_555 ? 
7  AC1 8  LEU C 120 ? LEU C 120 . ? 1_555 ? 
8  AC1 8  ARG C 123 ? ARG C 123 . ? 1_555 ? 
9  AC2 14 ARG A 228 ? ARG A 228 . ? 5_555 ? 
10 AC2 14 LYS A 259 ? LYS A 259 . ? 5_555 ? 
11 AC2 14 MHS A 260 ? MHS A 260 . ? 5_555 ? 
12 AC2 14 ARG A 273 ? ARG A 273 . ? 1_555 ? 
13 AC2 14 LEU A 322 ? LEU A 322 . ? 1_555 ? 
14 AC2 14 MET A 326 ? MET A 326 . ? 1_555 ? 
15 AC2 14 PHE A 332 ? PHE A 332 . ? 1_555 ? 
16 AC2 14 PHE A 445 ? PHE A 445 . ? 1_555 ? 
17 AC2 14 MET A 482 ? MET A 482 . ? 1_555 ? 
18 AC2 14 PHE B 363 ? PHE B 363 . ? 1_555 ? 
19 AC2 14 TYR B 368 ? TYR B 368 . ? 1_555 ? 
20 AC2 14 GLY B 370 ? GLY B 370 . ? 1_555 ? 
21 AC2 14 HIS B 380 ? HIS B 380 . ? 1_555 ? 
22 AC2 14 ILE B 381 ? ILE B 381 . ? 1_555 ? 
23 AC3 29 ALA A 147 ? ALA A 147 . ? 5_555 ? 
24 AC3 29 VAL A 148 ? VAL A 148 . ? 5_555 ? 
25 AC3 29 VAL A 149 ? VAL A 149 . ? 5_555 ? 
26 AC3 29 GLN A 150 ? GLN A 150 . ? 5_555 ? 
27 AC3 29 MET A 153 ? MET A 153 . ? 5_555 ? 
28 AC3 29 GLN A 233 ? GLN A 233 . ? 5_555 ? 
29 AC3 29 MET A 236 ? MET A 236 . ? 5_555 ? 
30 AC3 29 ALA A 246 ? ALA A 246 . ? 5_555 ? 
31 AC3 29 GLY A 328 ? GLY A 328 . ? 1_555 ? 
32 AC3 29 VAL A 330 ? VAL A 330 . ? 1_555 ? 
33 AC3 29 GLY A 331 ? GLY A 331 . ? 1_555 ? 
34 AC3 29 PHE A 332 ? PHE A 332 . ? 1_555 ? 
35 AC3 29 THR A 333 ? THR A 333 . ? 1_555 ? 
36 AC3 29 GLN A 334 ? GLN A 334 . ? 1_555 ? 
37 AC3 29 TYR A 335 ? TYR A 335 . ? 1_555 ? 
38 AC3 29 PHE A 398 ? PHE A 398 . ? 1_555 ? 
39 AC3 29 GLY A 399 ? GLY A 399 . ? 1_555 ? 
40 AC3 29 GLY A 444 ? GLY A 444 . ? 1_555 ? 
41 AC3 29 PHE A 445 ? PHE A 445 . ? 1_555 ? 
42 AC3 29 COM D .   ? COM A 601 . ? 1_555 ? 
43 AC3 29 ILE B 367 ? ILE B 367 . ? 1_555 ? 
44 AC3 29 TYR B 368 ? TYR B 368 . ? 1_555 ? 
45 AC3 29 SER C 121 ? SER C 121 . ? 1_555 ? 
46 AC3 29 GLY C 122 ? GLY C 122 . ? 1_555 ? 
47 AC3 29 ALA C 157 ? ALA C 157 . ? 1_555 ? 
48 AC3 29 THR C 158 ? THR C 158 . ? 1_555 ? 
49 AC3 29 VAL C 159 ? VAL C 159 . ? 1_555 ? 
50 AC3 29 HIS C 160 ? HIS C 160 . ? 1_555 ? 
51 AC3 29 HIS C 162 ? HIS C 162 . ? 1_555 ? 
52 AC4 6  GLY A 218 ? GLY A 218 . ? 1_555 ? 
53 AC4 6  GLY A 218 ? GLY A 218 . ? 5_555 ? 
54 AC4 6  ARG A 219 ? ARG A 219 . ? 5_555 ? 
55 AC4 6  ARG A 219 ? ARG A 219 . ? 1_555 ? 
56 AC4 6  CYS A 221 ? CYS A 221 . ? 5_555 ? 
57 AC4 6  CYS A 221 ? CYS A 221 . ? 1_555 ? 
58 AC5 2  LYS C 13  ? LYS C 13  . ? 1_555 ? 
59 AC5 2  ARG C 215 ? ARG C 215 . ? 1_555 ? 
# 
_atom_sites.entry_id                    5N2A 
_atom_sites.fract_transf_matrix[1][1]   0.007831 
_atom_sites.fract_transf_matrix[1][2]   0.004521 
_atom_sites.fract_transf_matrix[1][3]   0.000000 
_atom_sites.fract_transf_matrix[2][1]   0.000000 
_atom_sites.fract_transf_matrix[2][2]   0.009042 
_atom_sites.fract_transf_matrix[2][3]   0.000000 
_atom_sites.fract_transf_matrix[3][1]   0.000000 
_atom_sites.fract_transf_matrix[3][2]   0.000000 
_atom_sites.fract_transf_matrix[3][3]   0.006235 
_atom_sites.fract_transf_vector[1]      0.00000 
_atom_sites.fract_transf_vector[2]      0.00000 
_atom_sites.fract_transf_vector[3]      0.00000 
# 
loop_
_atom_type.symbol 
BR 
C  
K  
N  
NI 
O  
P  
S  
# 
loop_
_atom_site.group_PDB 
_atom_site.id 
_atom_site.type_symbol 
_atom_site.label_atom_id 
_atom_site.label_alt_id 
_atom_site.label_comp_id 
_atom_site.label_asym_id 
_atom_site.label_entity_id 
_atom_site.label_seq_id 
_atom_site.pdbx_PDB_ins_code 
_atom_site.Cartn_x 
_atom_site.Cartn_y 
_atom_site.Cartn_z 
_atom_site.occupancy 
_atom_site.B_iso_or_equiv 
_atom_site.pdbx_formal_charge 
_atom_site.auth_seq_id 
_atom_site.auth_comp_id 
_atom_site.auth_asym_id 
_atom_site.auth_atom_id 
_atom_site.pdbx_PDB_model_num 
ATOM   1    N  N   . GLU A 1 4   ? -11.488 37.986  6.450   1.00 77.88  ? 4   GLU A N   1 
ATOM   2    C  CA  . GLU A 1 4   ? -11.895 38.874  5.360   1.00 77.80  ? 4   GLU A CA  1 
ATOM   3    C  C   . GLU A 1 4   ? -12.958 38.201  4.474   1.00 79.71  ? 4   GLU A C   1 
ATOM   4    O  O   . GLU A 1 4   ? -12.793 37.043  4.082   1.00 79.01  ? 4   GLU A O   1 
ATOM   5    C  CB  . GLU A 1 4   ? -10.663 39.330  4.553   1.00 80.15  ? 4   GLU A CB  1 
ATOM   6    C  CG  . GLU A 1 4   ? -10.952 40.275  3.393   1.00 93.37  ? 4   GLU A CG  1 
ATOM   7    C  CD  . GLU A 1 4   ? -10.881 39.641  2.013   1.00 120.06 ? 4   GLU A CD  1 
ATOM   8    O  OE1 . GLU A 1 4   ? -10.726 40.394  1.025   1.00 115.56 ? 4   GLU A OE1 1 
ATOM   9    O  OE2 . GLU A 1 4   ? -10.967 38.393  1.911   1.00 116.34 ? 4   GLU A OE2 1 
ATOM   10   N  N   . LYS A 1 5   ? -14.041 38.954  4.161   1.00 75.11  ? 5   LYS A N   1 
ATOM   11   C  CA  . LYS A 1 5   ? -15.229 38.532  3.399   1.00 74.02  ? 5   LYS A CA  1 
ATOM   12   C  C   . LYS A 1 5   ? -16.021 37.473  4.194   1.00 75.63  ? 5   LYS A C   1 
ATOM   13   O  O   . LYS A 1 5   ? -16.393 37.737  5.344   1.00 75.09  ? 5   LYS A O   1 
ATOM   14   C  CB  . LYS A 1 5   ? -14.883 38.080  1.965   1.00 76.95  ? 5   LYS A CB  1 
ATOM   15   C  CG  . LYS A 1 5   ? -14.584 39.226  1.010   1.00 90.17  ? 5   LYS A CG  1 
ATOM   16   C  CD  . LYS A 1 5   ? -13.999 38.694  -0.290  1.00 99.31  ? 5   LYS A CD  1 
ATOM   17   C  CE  . LYS A 1 5   ? -13.488 39.806  -1.185  1.00 109.21 ? 5   LYS A CE  1 
ATOM   18   N  NZ  . LYS A 1 5   ? -12.730 39.271  -2.341  1.00 117.02 ? 5   LYS A NZ  1 
ATOM   19   N  N   . LYS A 1 6   ? -16.267 36.284  3.600   1.00 70.07  ? 6   LYS A N   1 
ATOM   20   C  CA  . LYS A 1 6   ? -16.983 35.179  4.251   1.00 68.24  ? 6   LYS A CA  1 
ATOM   21   C  C   . LYS A 1 6   ? -16.017 34.412  5.172   1.00 71.02  ? 6   LYS A C   1 
ATOM   22   O  O   . LYS A 1 6   ? -14.837 34.271  4.824   1.00 71.53  ? 6   LYS A O   1 
ATOM   23   C  CB  . LYS A 1 6   ? -17.585 34.230  3.202   1.00 69.58  ? 6   LYS A CB  1 
ATOM   24   C  CG  . LYS A 1 6   ? -18.342 34.904  2.050   1.00 69.30  ? 6   LYS A CG  1 
ATOM   25   C  CD  . LYS A 1 6   ? -19.719 35.402  2.458   1.00 69.96  ? 6   LYS A CD  1 
ATOM   26   C  CE  . LYS A 1 6   ? -20.537 35.864  1.271   1.00 71.24  ? 6   LYS A CE  1 
ATOM   27   N  NZ  . LYS A 1 6   ? -20.666 37.339  1.225   1.00 76.09  ? 6   LYS A NZ  1 
ATOM   28   N  N   . LEU A 1 7   ? -16.509 33.922  6.336   1.00 65.39  ? 7   LEU A N   1 
ATOM   29   C  CA  . LEU A 1 7   ? -15.696 33.196  7.332   1.00 64.20  ? 7   LEU A CA  1 
ATOM   30   C  C   . LEU A 1 7   ? -15.131 31.860  6.849   1.00 65.60  ? 7   LEU A C   1 
ATOM   31   O  O   . LEU A 1 7   ? -14.062 31.442  7.294   1.00 65.43  ? 7   LEU A O   1 
ATOM   32   C  CB  . LEU A 1 7   ? -16.479 32.968  8.642   1.00 63.65  ? 7   LEU A CB  1 
ATOM   33   C  CG  . LEU A 1 7   ? -16.736 34.171  9.553   1.00 68.20  ? 7   LEU A CG  1 
ATOM   34   C  CD1 . LEU A 1 7   ? -17.707 33.808  10.664  1.00 67.78  ? 7   LEU A CD1 1 
ATOM   35   C  CD2 . LEU A 1 7   ? -15.443 34.698  10.163  1.00 71.32  ? 7   LEU A CD2 1 
ATOM   36   N  N   . PHE A 1 8   ? -15.865 31.185  5.967   1.00 59.94  ? 8   PHE A N   1 
ATOM   37   C  CA  . PHE A 1 8   ? -15.507 29.873  5.451   1.00 59.03  ? 8   PHE A CA  1 
ATOM   38   C  C   . PHE A 1 8   ? -14.410 29.847  4.387   1.00 62.92  ? 8   PHE A C   1 
ATOM   39   O  O   . PHE A 1 8   ? -13.870 28.771  4.111   1.00 62.43  ? 8   PHE A O   1 
ATOM   40   C  CB  . PHE A 1 8   ? -16.757 29.155  4.927   1.00 60.08  ? 8   PHE A CB  1 
ATOM   41   C  CG  . PHE A 1 8   ? -17.567 29.896  3.897   1.00 61.15  ? 8   PHE A CG  1 
ATOM   42   C  CD1 . PHE A 1 8   ? -17.143 29.968  2.577   1.00 64.18  ? 8   PHE A CD1 1 
ATOM   43   C  CD2 . PHE A 1 8   ? -18.771 30.494  4.239   1.00 62.72  ? 8   PHE A CD2 1 
ATOM   44   C  CE1 . PHE A 1 8   ? -17.899 30.640  1.619   1.00 64.95  ? 8   PHE A CE1 1 
ATOM   45   C  CE2 . PHE A 1 8   ? -19.529 31.166  3.281   1.00 65.35  ? 8   PHE A CE2 1 
ATOM   46   C  CZ  . PHE A 1 8   ? -19.091 31.230  1.976   1.00 63.68  ? 8   PHE A CZ  1 
ATOM   47   N  N   . LEU A 1 9   ? -14.120 30.992  3.754   1.00 59.59  ? 9   LEU A N   1 
ATOM   48   C  CA  . LEU A 1 9   ? -13.142 31.060  2.671   1.00 60.06  ? 9   LEU A CA  1 
ATOM   49   C  C   . LEU A 1 9   ? -11.751 30.593  3.059   1.00 64.07  ? 9   LEU A C   1 
ATOM   50   O  O   . LEU A 1 9   ? -11.103 29.926  2.253   1.00 64.18  ? 9   LEU A O   1 
ATOM   51   C  CB  . LEU A 1 9   ? -13.092 32.443  2.016   1.00 60.51  ? 9   LEU A CB  1 
ATOM   52   C  CG  . LEU A 1 9   ? -14.284 32.803  1.119   1.00 65.00  ? 9   LEU A CG  1 
ATOM   53   C  CD1 . LEU A 1 9   ? -14.009 34.072  0.349   1.00 65.50  ? 9   LEU A CD1 1 
ATOM   54   C  CD2 . LEU A 1 9   ? -14.621 31.667  0.157   1.00 67.37  ? 9   LEU A CD2 1 
ATOM   55   N  N   . LYS A 1 10  ? -11.309 30.914  4.286   1.00 60.48  ? 10  LYS A N   1 
ATOM   56   C  CA  . LYS A 1 10  ? -10.014 30.486  4.810   1.00 60.74  ? 10  LYS A CA  1 
ATOM   57   C  C   . LYS A 1 10  ? -9.927  28.960  4.770   1.00 64.97  ? 10  LYS A C   1 
ATOM   58   O  O   . LYS A 1 10  ? -8.986  28.416  4.184   1.00 64.80  ? 10  LYS A O   1 
ATOM   59   C  CB  . LYS A 1 10  ? -9.818  31.014  6.247   1.00 63.31  ? 10  LYS A CB  1 
ATOM   60   C  CG  . LYS A 1 10  ? -8.413  30.821  6.818   1.00 81.31  ? 10  LYS A CG  1 
ATOM   61   C  CD  . LYS A 1 10  ? -8.349  31.272  8.276   1.00 92.30  ? 10  LYS A CD  1 
ATOM   62   C  CE  . LYS A 1 10  ? -6.944  31.300  8.841   1.00 102.37 ? 10  LYS A CE  1 
ATOM   63   N  NZ  . LYS A 1 10  ? -6.374  29.937  9.023   1.00 110.81 ? 10  LYS A NZ  1 
ATOM   64   N  N   . ALA A 1 11  ? -10.946 28.282  5.350   1.00 61.24  ? 11  ALA A N   1 
ATOM   65   C  CA  . ALA A 1 11  ? -11.072 26.827  5.415   1.00 60.70  ? 11  ALA A CA  1 
ATOM   66   C  C   . ALA A 1 11  ? -11.128 26.177  4.031   1.00 65.02  ? 11  ALA A C   1 
ATOM   67   O  O   . ALA A 1 11  ? -10.458 25.161  3.817   1.00 64.96  ? 11  ALA A O   1 
ATOM   68   C  CB  . ALA A 1 11  ? -12.295 26.450  6.233   1.00 60.64  ? 11  ALA A CB  1 
ATOM   69   N  N   . LEU A 1 12  ? -11.915 26.759  3.092   1.00 61.53  ? 12  LEU A N   1 
ATOM   70   C  CA  . LEU A 1 12  ? -12.046 26.239  1.724   1.00 61.99  ? 12  LEU A CA  1 
ATOM   71   C  C   . LEU A 1 12  ? -10.702 26.284  0.971   1.00 68.26  ? 12  LEU A C   1 
ATOM   72   O  O   . LEU A 1 12  ? -10.360 25.329  0.271   1.00 67.93  ? 12  LEU A O   1 
ATOM   73   C  CB  . LEU A 1 12  ? -13.135 26.985  0.917   1.00 61.77  ? 12  LEU A CB  1 
ATOM   74   C  CG  . LEU A 1 12  ? -14.619 26.750  1.268   1.00 65.47  ? 12  LEU A CG  1 
ATOM   75   C  CD1 . LEU A 1 12  ? -15.525 27.584  0.380   1.00 65.26  ? 12  LEU A CD1 1 
ATOM   76   C  CD2 . LEU A 1 12  ? -15.019 25.283  1.123   1.00 67.47  ? 12  LEU A CD2 1 
ATOM   77   N  N   . LYS A 1 13  ? -9.943  27.389  1.124   1.00 66.60  ? 13  LYS A N   1 
ATOM   78   C  CA  . LYS A 1 13  ? -8.635  27.582  0.486   1.00 67.74  ? 13  LYS A CA  1 
ATOM   79   C  C   . LYS A 1 13  ? -7.598  26.569  0.993   1.00 73.43  ? 13  LYS A C   1 
ATOM   80   O  O   . LYS A 1 13  ? -6.622  26.276  0.298   1.00 73.89  ? 13  LYS A O   1 
ATOM   81   C  CB  . LYS A 1 13  ? -8.125  29.014  0.714   1.00 70.48  ? 13  LYS A CB  1 
ATOM   82   C  CG  . LYS A 1 13  ? -8.814  30.074  -0.133  1.00 81.93  ? 13  LYS A CG  1 
ATOM   83   C  CD  . LYS A 1 13  ? -8.134  31.428  0.034   1.00 90.43  ? 13  LYS A CD  1 
ATOM   84   C  CE  . LYS A 1 13  ? -9.093  32.602  -0.058  1.00 97.17  ? 13  LYS A CE  1 
ATOM   85   N  NZ  . LYS A 1 13  ? -9.592  32.848  -1.439  1.00 103.06 ? 13  LYS A NZ  1 
ATOM   86   N  N   . GLU A 1 14  ? -7.806  26.056  2.211   1.00 70.18  ? 14  GLU A N   1 
ATOM   87   C  CA  . GLU A 1 14  ? -6.933  25.069  2.836   1.00 70.49  ? 14  GLU A CA  1 
ATOM   88   C  C   . GLU A 1 14  ? -7.337  23.655  2.408   1.00 75.05  ? 14  GLU A C   1 
ATOM   89   O  O   . GLU A 1 14  ? -6.469  22.799  2.231   1.00 75.11  ? 14  GLU A O   1 
ATOM   90   C  CB  . GLU A 1 14  ? -6.961  25.240  4.360   1.00 71.52  ? 14  GLU A CB  1 
ATOM   91   C  CG  . GLU A 1 14  ? -6.284  26.524  4.805   1.00 84.54  ? 14  GLU A CG  1 
ATOM   92   C  CD  . GLU A 1 14  ? -6.338  26.866  6.280   1.00 111.16 ? 14  GLU A CD  1 
ATOM   93   O  OE1 . GLU A 1 14  ? -6.586  25.958  7.103   1.00 106.16 ? 14  GLU A OE1 1 
ATOM   94   O  OE2 . GLU A 1 14  ? -6.100  28.047  6.621   1.00 109.77 ? 14  GLU A OE2 1 
ATOM   95   N  N   . LYS A 1 15  ? -8.649  23.422  2.219   1.00 71.81  ? 15  LYS A N   1 
ATOM   96   C  CA  . LYS A 1 15  ? -9.207  22.142  1.784   1.00 71.83  ? 15  LYS A CA  1 
ATOM   97   C  C   . LYS A 1 15  ? -8.917  21.867  0.308   1.00 78.51  ? 15  LYS A C   1 
ATOM   98   O  O   . LYS A 1 15  ? -8.599  20.732  -0.051  1.00 78.49  ? 15  LYS A O   1 
ATOM   99   C  CB  . LYS A 1 15  ? -10.720 22.114  2.024   1.00 72.80  ? 15  LYS A CB  1 
ATOM   100  C  CG  . LYS A 1 15  ? -11.133 21.852  3.457   1.00 79.20  ? 15  LYS A CG  1 
ATOM   101  C  CD  . LYS A 1 15  ? -12.638 22.026  3.653   1.00 84.44  ? 15  LYS A CD  1 
ATOM   102  C  CE  . LYS A 1 15  ? -13.454 20.987  2.920   1.00 92.48  ? 15  LYS A CE  1 
ATOM   103  N  NZ  . LYS A 1 15  ? -14.431 20.317  3.814   1.00 100.95 ? 15  LYS A NZ  1 
ATOM   104  N  N   . PHE A 1 16  ? -9.058  22.896  -0.547  1.00 76.80  ? 16  PHE A N   1 
ATOM   105  C  CA  . PHE A 1 16  ? -8.844  22.813  -1.994  1.00 77.81  ? 16  PHE A CA  1 
ATOM   106  C  C   . PHE A 1 16  ? -7.811  23.865  -2.386  1.00 82.49  ? 16  PHE A C   1 
ATOM   107  O  O   . PHE A 1 16  ? -7.910  25.020  -1.958  1.00 82.42  ? 16  PHE A O   1 
ATOM   108  C  CB  . PHE A 1 16  ? -10.165 23.054  -2.768  1.00 79.74  ? 16  PHE A CB  1 
ATOM   109  C  CG  . PHE A 1 16  ? -11.416 22.438  -2.185  1.00 81.01  ? 16  PHE A CG  1 
ATOM   110  C  CD1 . PHE A 1 16  ? -11.746 21.116  -2.451  1.00 84.17  ? 16  PHE A CD1 1 
ATOM   111  C  CD2 . PHE A 1 16  ? -12.284 23.197  -1.414  1.00 82.83  ? 16  PHE A CD2 1 
ATOM   112  C  CE1 . PHE A 1 16  ? -12.912 20.556  -1.929  1.00 84.61  ? 16  PHE A CE1 1 
ATOM   113  C  CE2 . PHE A 1 16  ? -13.451 22.637  -0.895  1.00 85.09  ? 16  PHE A CE2 1 
ATOM   114  C  CZ  . PHE A 1 16  ? -13.757 21.321  -1.155  1.00 83.13  ? 16  PHE A CZ  1 
ATOM   115  N  N   . GLU A 1 17  ? -6.843  23.496  -3.228  1.00 79.17  ? 17  GLU A N   1 
ATOM   116  C  CA  . GLU A 1 17  ? -5.808  24.445  -3.654  1.00 79.44  ? 17  GLU A CA  1 
ATOM   117  C  C   . GLU A 1 17  ? -6.229  25.252  -4.895  1.00 81.76  ? 17  GLU A C   1 
ATOM   118  O  O   . GLU A 1 17  ? -5.395  25.820  -5.602  1.00 82.35  ? 17  GLU A O   1 
ATOM   119  C  CB  . GLU A 1 17  ? -4.448  23.738  -3.832  1.00 81.70  ? 17  GLU A CB  1 
ATOM   120  C  CG  . GLU A 1 17  ? -4.061  22.824  -2.675  1.00 93.25  ? 17  GLU A CG  1 
ATOM   121  C  CD  . GLU A 1 17  ? -3.757  23.443  -1.319  1.00 112.84 ? 17  GLU A CD  1 
ATOM   122  O  OE1 . GLU A 1 17  ? -4.285  24.536  -1.009  1.00 106.13 ? 17  GLU A OE1 1 
ATOM   123  O  OE2 . GLU A 1 17  ? -3.006  22.804  -0.547  1.00 106.11 ? 17  GLU A OE2 1 
ATOM   124  N  N   . GLU A 1 18  ? -7.548  25.325  -5.130  1.00 75.74  ? 18  GLU A N   1 
ATOM   125  C  CA  . GLU A 1 18  ? -8.154  26.047  -6.249  1.00 74.93  ? 18  GLU A CA  1 
ATOM   126  C  C   . GLU A 1 18  ? -8.988  27.221  -5.725  1.00 76.57  ? 18  GLU A C   1 
ATOM   127  O  O   . GLU A 1 18  ? -9.253  27.302  -4.524  1.00 75.32  ? 18  GLU A O   1 
ATOM   128  C  CB  . GLU A 1 18  ? -9.020  25.091  -7.107  1.00 76.12  ? 18  GLU A CB  1 
ATOM   129  C  CG  . GLU A 1 18  ? -8.580  23.632  -7.046  1.00 87.91  ? 18  GLU A CG  1 
ATOM   130  C  CD  . GLU A 1 18  ? -8.929  22.720  -8.206  1.00 108.68 ? 18  GLU A CD  1 
ATOM   131  O  OE1 . GLU A 1 18  ? -8.839  21.486  -8.022  1.00 99.84  ? 18  GLU A OE1 1 
ATOM   132  O  OE2 . GLU A 1 18  ? -9.243  23.223  -9.309  1.00 103.59 ? 18  GLU A OE2 1 
ATOM   133  N  N   . ASP A 1 19  ? -9.383  28.143  -6.625  1.00 72.37  ? 19  ASP A N   1 
ATOM   134  C  CA  . ASP A 1 19  ? -10.218 29.302  -6.296  1.00 71.37  ? 19  ASP A CA  1 
ATOM   135  C  C   . ASP A 1 19  ? -11.602 28.772  -5.896  1.00 73.44  ? 19  ASP A C   1 
ATOM   136  O  O   . ASP A 1 19  ? -12.182 27.980  -6.657  1.00 73.20  ? 19  ASP A O   1 
ATOM   137  C  CB  . ASP A 1 19  ? -10.318 30.243  -7.519  1.00 73.58  ? 19  ASP A CB  1 
ATOM   138  C  CG  . ASP A 1 19  ? -11.089 31.541  -7.322  1.00 82.32  ? 19  ASP A CG  1 
ATOM   139  O  OD1 . ASP A 1 19  ? -12.170 31.506  -6.692  1.00 81.91  ? 19  ASP A OD1 1 
ATOM   140  O  OD2 . ASP A 1 19  ? -10.649 32.581  -7.867  1.00 88.75  ? 19  ASP A OD2 1 
ATOM   141  N  N   . PRO A 1 20  ? -12.172 29.161  -4.705  1.00 68.23  ? 20  PRO A N   1 
ATOM   142  C  CA  . PRO A 1 20  ? -13.501 28.615  -4.340  1.00 67.07  ? 20  PRO A CA  1 
ATOM   143  C  C   . PRO A 1 20  ? -14.605 28.920  -5.338  1.00 70.39  ? 20  PRO A C   1 
ATOM   144  O  O   . PRO A 1 20  ? -15.538 28.142  -5.440  1.00 70.25  ? 20  PRO A O   1 
ATOM   145  C  CB  . PRO A 1 20  ? -13.788 29.255  -2.983  1.00 68.26  ? 20  PRO A CB  1 
ATOM   146  C  CG  . PRO A 1 20  ? -12.908 30.465  -2.938  1.00 73.12  ? 20  PRO A CG  1 
ATOM   147  C  CD  . PRO A 1 20  ? -11.671 30.072  -3.647  1.00 69.30  ? 20  PRO A CD  1 
ATOM   148  N  N   . LYS A 1 21  ? -14.467 30.011  -6.101  1.00 66.45  ? 21  LYS A N   1 
ATOM   149  C  CA  . LYS A 1 21  ? -15.453 30.429  -7.097  1.00 65.71  ? 21  LYS A CA  1 
ATOM   150  C  C   . LYS A 1 21  ? -15.324 29.669  -8.436  1.00 70.01  ? 21  LYS A C   1 
ATOM   151  O  O   . LYS A 1 21  ? -16.212 29.796  -9.283  1.00 69.39  ? 21  LYS A O   1 
ATOM   152  C  CB  . LYS A 1 21  ? -15.428 31.956  -7.300  1.00 68.11  ? 21  LYS A CB  1 
ATOM   153  C  CG  . LYS A 1 21  ? -15.303 32.730  -5.995  1.00 81.22  ? 21  LYS A CG  1 
ATOM   154  C  CD  . LYS A 1 21  ? -15.436 34.218  -6.169  1.00 91.76  ? 21  LYS A CD  1 
ATOM   155  C  CE  . LYS A 1 21  ? -14.679 34.937  -5.074  1.00 104.21 ? 21  LYS A CE  1 
ATOM   156  N  NZ  . LYS A 1 21  ? -15.396 36.151  -4.607  1.00 113.21 ? 21  LYS A NZ  1 
ATOM   157  N  N   . GLU A 1 22  ? -14.246 28.855  -8.614  1.00 66.97  ? 22  GLU A N   1 
ATOM   158  C  CA  . GLU A 1 22  ? -14.007 28.056  -9.825  1.00 67.20  ? 22  GLU A CA  1 
ATOM   159  C  C   . GLU A 1 22  ? -15.014 26.911  -10.024 1.00 68.29  ? 22  GLU A C   1 
ATOM   160  O  O   . GLU A 1 22  ? -15.096 26.009  -9.190  1.00 68.05  ? 22  GLU A O   1 
ATOM   161  C  CB  . GLU A 1 22  ? -12.564 27.507  -9.869  1.00 69.48  ? 22  GLU A CB  1 
ATOM   162  C  CG  . GLU A 1 22  ? -11.565 28.446  -10.510 1.00 85.33  ? 22  GLU A CG  1 
ATOM   163  C  CD  . GLU A 1 22  ? -10.108 28.012  -10.505 1.00 117.36 ? 22  GLU A CD  1 
ATOM   164  O  OE1 . GLU A 1 22  ? -9.845  26.813  -10.256 1.00 119.07 ? 22  GLU A OE1 1 
ATOM   165  O  OE2 . GLU A 1 22  ? -9.232  28.860  -10.780 1.00 113.56 ? 22  GLU A OE2 1 
ATOM   166  N  N   . LYS A 1 23  ? -15.781 26.966  -11.126 1.00 62.49  ? 23  LYS A N   1 
ATOM   167  C  CA  . LYS A 1 23  ? -16.813 25.990  -11.514 1.00 61.31  ? 23  LYS A CA  1 
ATOM   168  C  C   . LYS A 1 23  ? -16.263 24.654  -12.018 1.00 63.94  ? 23  LYS A C   1 
ATOM   169  O  O   . LYS A 1 23  ? -16.977 23.644  -12.018 1.00 63.16  ? 23  LYS A O   1 
ATOM   170  C  CB  . LYS A 1 23  ? -17.715 26.619  -12.598 1.00 63.40  ? 23  LYS A CB  1 
ATOM   171  C  CG  . LYS A 1 23  ? -19.065 25.931  -12.814 1.00 72.85  ? 23  LYS A CG  1 
ATOM   172  C  CD  . LYS A 1 23  ? -19.852 26.551  -13.969 1.00 80.25  ? 23  LYS A CD  1 
ATOM   173  C  CE  . LYS A 1 23  ? -20.559 27.837  -13.604 1.00 87.00  ? 23  LYS A CE  1 
ATOM   174  N  NZ  . LYS A 1 23  ? -20.699 28.737  -14.784 1.00 93.57  ? 23  LYS A NZ  1 
ATOM   175  N  N   . TYR A 1 24  ? -15.012 24.653  -12.487 1.00 60.29  ? 24  TYR A N   1 
ATOM   176  C  CA  . TYR A 1 24  ? -14.378 23.474  -13.084 1.00 60.07  ? 24  TYR A CA  1 
ATOM   177  C  C   . TYR A 1 24  ? -13.157 22.987  -12.308 1.00 63.83  ? 24  TYR A C   1 
ATOM   178  O  O   . TYR A 1 24  ? -12.443 23.802  -11.721 1.00 63.36  ? 24  TYR A O   1 
ATOM   179  C  CB  . TYR A 1 24  ? -14.019 23.775  -14.554 1.00 61.75  ? 24  TYR A CB  1 
ATOM   180  C  CG  . TYR A 1 24  ? -15.141 24.427  -15.344 1.00 62.32  ? 24  TYR A CG  1 
ATOM   181  C  CD1 . TYR A 1 24  ? -15.320 25.808  -15.329 1.00 63.79  ? 24  TYR A CD1 1 
ATOM   182  C  CD2 . TYR A 1 24  ? -16.025 23.662  -16.098 1.00 62.97  ? 24  TYR A CD2 1 
ATOM   183  C  CE1 . TYR A 1 24  ? -16.357 26.408  -16.036 1.00 64.23  ? 24  TYR A CE1 1 
ATOM   184  C  CE2 . TYR A 1 24  ? -17.068 24.253  -16.813 1.00 63.74  ? 24  TYR A CE2 1 
ATOM   185  C  CZ  . TYR A 1 24  ? -17.227 25.628  -16.780 1.00 69.89  ? 24  TYR A CZ  1 
ATOM   186  O  OH  . TYR A 1 24  ? -18.252 26.219  -17.472 1.00 69.65  ? 24  TYR A OH  1 
ATOM   187  N  N   . THR A 1 25  ? -12.915 21.666  -12.308 1.00 60.40  ? 25  THR A N   1 
ATOM   188  C  CA  . THR A 1 25  ? -11.779 21.042  -11.616 1.00 60.57  ? 25  THR A CA  1 
ATOM   189  C  C   . THR A 1 25  ? -11.330 19.736  -12.306 1.00 66.08  ? 25  THR A C   1 
ATOM   190  O  O   . THR A 1 25  ? -11.944 19.301  -13.284 1.00 66.13  ? 25  THR A O   1 
ATOM   191  C  CB  . THR A 1 25  ? -12.068 20.857  -10.101 1.00 66.54  ? 25  THR A CB  1 
ATOM   192  O  OG1 . THR A 1 25  ? -10.883 20.435  -9.424  1.00 65.67  ? 25  THR A OG1 1 
ATOM   193  C  CG2 . THR A 1 25  ? -13.201 19.877  -9.833  1.00 64.11  ? 25  THR A CG2 1 
ATOM   194  N  N   . LYS A 1 26  ? -10.246 19.132  -11.784 1.00 63.37  ? 26  LYS A N   1 
ATOM   195  C  CA  . LYS A 1 26  ? -9.653  17.876  -12.248 1.00 63.80  ? 26  LYS A CA  1 
ATOM   196  C  C   . LYS A 1 26  ? -10.071 16.721  -11.319 1.00 66.24  ? 26  LYS A C   1 
ATOM   197  O  O   . LYS A 1 26  ? -10.068 16.868  -10.092 1.00 65.13  ? 26  LYS A O   1 
ATOM   198  C  CB  . LYS A 1 26  ? -8.109  17.990  -12.337 1.00 67.50  ? 26  LYS A CB  1 
ATOM   199  C  CG  . LYS A 1 26  ? -7.425  18.379  -11.012 1.00 82.43  ? 26  LYS A CG  1 
ATOM   200  C  CD  . LYS A 1 26  ? -5.907  18.438  -11.100 1.00 91.77  ? 26  LYS A CD  1 
ATOM   201  C  CE  . LYS A 1 26  ? -5.282  18.657  -9.730  1.00 98.97  ? 26  LYS A CE  1 
ATOM   202  N  NZ  . LYS A 1 26  ? -5.605  19.989  -9.150  1.00 105.29 ? 26  LYS A NZ  1 
ATOM   203  N  N   . PHE A 1 27  ? -10.442 15.584  -11.907 1.00 62.28  ? 27  PHE A N   1 
ATOM   204  C  CA  . PHE A 1 27  ? -10.846 14.400  -11.148 1.00 61.08  ? 27  PHE A CA  1 
ATOM   205  C  C   . PHE A 1 27  ? -10.056 13.183  -11.618 1.00 65.92  ? 27  PHE A C   1 
ATOM   206  O  O   . PHE A 1 27  ? -9.319  13.269  -12.597 1.00 66.43  ? 27  PHE A O   1 
ATOM   207  C  CB  . PHE A 1 27  ? -12.358 14.127  -11.312 1.00 62.00  ? 27  PHE A CB  1 
ATOM   208  C  CG  . PHE A 1 27  ? -13.315 15.154  -10.762 1.00 62.66  ? 27  PHE A CG  1 
ATOM   209  C  CD1 . PHE A 1 27  ? -13.309 15.485  -9.411  1.00 65.40  ? 27  PHE A CD1 1 
ATOM   210  C  CD2 . PHE A 1 27  ? -14.304 15.705  -11.567 1.00 64.45  ? 27  PHE A CD2 1 
ATOM   211  C  CE1 . PHE A 1 27  ? -14.230 16.399  -8.893  1.00 65.65  ? 27  PHE A CE1 1 
ATOM   212  C  CE2 . PHE A 1 27  ? -15.229 16.611  -11.048 1.00 66.73  ? 27  PHE A CE2 1 
ATOM   213  C  CZ  . PHE A 1 27  ? -15.192 16.947  -9.714  1.00 64.40  ? 27  PHE A CZ  1 
ATOM   214  N  N   . TYR A 1 28  ? -10.214 12.048  -10.911 1.00 62.38  ? 28  TYR A N   1 
ATOM   215  C  CA  . TYR A 1 28  ? -9.635  10.733  -11.225 1.00 62.57  ? 28  TYR A CA  1 
ATOM   216  C  C   . TYR A 1 28  ? -8.090  10.719  -11.313 1.00 67.43  ? 28  TYR A C   1 
ATOM   217  O  O   . TYR A 1 28  ? -7.512  9.789   -11.882 1.00 67.69  ? 28  TYR A O   1 
ATOM   218  C  CB  . TYR A 1 28  ? -10.272 10.150  -12.514 1.00 64.03  ? 28  TYR A CB  1 
ATOM   219  C  CG  . TYR A 1 28  ? -11.693 10.604  -12.786 1.00 65.11  ? 28  TYR A CG  1 
ATOM   220  C  CD1 . TYR A 1 28  ? -12.733 10.277  -11.920 1.00 66.19  ? 28  TYR A CD1 1 
ATOM   221  C  CD2 . TYR A 1 28  ? -12.006 11.318  -13.936 1.00 66.21  ? 28  TYR A CD2 1 
ATOM   222  C  CE1 . TYR A 1 28  ? -14.041 10.680  -12.171 1.00 66.12  ? 28  TYR A CE1 1 
ATOM   223  C  CE2 . TYR A 1 28  ? -13.317 11.713  -14.210 1.00 66.79  ? 28  TYR A CE2 1 
ATOM   224  C  CZ  . TYR A 1 28  ? -14.332 11.393  -13.323 1.00 73.83  ? 28  TYR A CZ  1 
ATOM   225  O  OH  . TYR A 1 28  ? -15.625 11.784  -13.577 1.00 74.62  ? 28  TYR A OH  1 
ATOM   226  N  N   . VAL A 1 29  ? -7.433  11.736  -10.735 1.00 64.10  ? 29  VAL A N   1 
ATOM   227  C  CA  . VAL A 1 29  ? -5.976  11.888  -10.758 1.00 64.87  ? 29  VAL A CA  1 
ATOM   228  C  C   . VAL A 1 29  ? -5.326  11.736  -9.378  1.00 70.05  ? 29  VAL A C   1 
ATOM   229  O  O   . VAL A 1 29  ? -4.116  11.921  -9.245  1.00 70.64  ? 29  VAL A O   1 
ATOM   230  C  CB  . VAL A 1 29  ? -5.566  13.227  -11.431 1.00 69.07  ? 29  VAL A CB  1 
ATOM   231  C  CG1 . VAL A 1 29  ? -5.918  13.231  -12.916 1.00 69.53  ? 29  VAL A CG1 1 
ATOM   232  C  CG2 . VAL A 1 29  ? -6.172  14.437  -10.716 1.00 68.12  ? 29  VAL A CG2 1 
ATOM   233  N  N   . PHE A 1 30  ? -6.129  11.383  -8.360  1.00 66.47  ? 30  PHE A N   1 
ATOM   234  C  CA  . PHE A 1 30  ? -5.709  11.308  -6.955  1.00 66.07  ? 30  PHE A CA  1 
ATOM   235  C  C   . PHE A 1 30  ? -5.231  9.934   -6.465  1.00 69.50  ? 30  PHE A C   1 
ATOM   236  O  O   . PHE A 1 30  ? -4.859  9.813   -5.296  1.00 68.64  ? 30  PHE A O   1 
ATOM   237  C  CB  . PHE A 1 30  ? -6.830  11.836  -6.050  1.00 67.12  ? 30  PHE A CB  1 
ATOM   238  C  CG  . PHE A 1 30  ? -7.446  13.128  -6.531  1.00 68.93  ? 30  PHE A CG  1 
ATOM   239  C  CD1 . PHE A 1 30  ? -6.850  14.349  -6.248  1.00 72.38  ? 30  PHE A CD1 1 
ATOM   240  C  CD2 . PHE A 1 30  ? -8.626  13.122  -7.265  1.00 71.02  ? 30  PHE A CD2 1 
ATOM   241  C  CE1 . PHE A 1 30  ? -7.417  15.537  -6.696  1.00 73.35  ? 30  PHE A CE1 1 
ATOM   242  C  CE2 . PHE A 1 30  ? -9.191  14.312  -7.714  1.00 73.82  ? 30  PHE A CE2 1 
ATOM   243  C  CZ  . PHE A 1 30  ? -8.582  15.511  -7.427  1.00 72.17  ? 30  PHE A CZ  1 
ATOM   244  N  N   . GLY A 1 31  ? -5.222  8.943   -7.352  1.00 66.08  ? 31  GLY A N   1 
ATOM   245  C  CA  . GLY A 1 31  ? -4.762  7.592   -7.047  1.00 65.64  ? 31  GLY A CA  1 
ATOM   246  C  C   . GLY A 1 31  ? -5.599  6.818   -6.042  1.00 67.68  ? 31  GLY A C   1 
ATOM   247  O  O   . GLY A 1 31  ? -5.070  5.990   -5.300  1.00 66.86  ? 31  GLY A O   1 
ATOM   248  N  N   . GLY A 1 32  ? -6.901  7.084   -6.040  1.00 62.89  ? 32  GLY A N   1 
ATOM   249  C  CA  . GLY A 1 32  ? -7.864  6.430   -5.161  1.00 61.40  ? 32  GLY A CA  1 
ATOM   250  C  C   . GLY A 1 32  ? -7.670  6.751   -3.694  1.00 64.42  ? 32  GLY A C   1 
ATOM   251  O  O   . GLY A 1 32  ? -7.252  7.861   -3.335  1.00 64.25  ? 32  GLY A O   1 
ATOM   252  N  N   . TRP A 1 33  ? -7.949  5.758   -2.831  1.00 59.88  ? 33  TRP A N   1 
ATOM   253  C  CA  . TRP A 1 33  ? -7.876  5.855   -1.369  1.00 58.54  ? 33  TRP A CA  1 
ATOM   254  C  C   . TRP A 1 33  ? -6.489  6.206   -0.822  1.00 60.19  ? 33  TRP A C   1 
ATOM   255  O  O   . TRP A 1 33  ? -6.371  6.632   0.325   1.00 59.28  ? 33  TRP A O   1 
ATOM   256  C  CB  . TRP A 1 33  ? -8.398  4.562   -0.736  1.00 56.93  ? 33  TRP A CB  1 
ATOM   257  C  CG  . TRP A 1 33  ? -7.723  3.303   -1.195  1.00 58.53  ? 33  TRP A CG  1 
ATOM   258  C  CD1 . TRP A 1 33  ? -8.176  2.428   -2.142  1.00 61.69  ? 33  TRP A CD1 1 
ATOM   259  C  CD2 . TRP A 1 33  ? -6.491  2.753   -0.700  1.00 58.78  ? 33  TRP A CD2 1 
ATOM   260  N  NE1 . TRP A 1 33  ? -7.317  1.360   -2.250  1.00 61.68  ? 33  TRP A NE1 1 
ATOM   261  C  CE2 . TRP A 1 33  ? -6.271  1.536   -1.383  1.00 63.08  ? 33  TRP A CE2 1 
ATOM   262  C  CE3 . TRP A 1 33  ? -5.552  3.175   0.253   1.00 60.12  ? 33  TRP A CE3 1 
ATOM   263  C  CZ2 . TRP A 1 33  ? -5.145  0.743   -1.149  1.00 62.78  ? 33  TRP A CZ2 1 
ATOM   264  C  CZ3 . TRP A 1 33  ? -4.431  2.393   0.481   1.00 62.10  ? 33  TRP A CZ3 1 
ATOM   265  C  CH2 . TRP A 1 33  ? -4.244  1.192   -0.211  1.00 63.15  ? 33  TRP A CH2 1 
ATOM   266  N  N   . ARG A 1 34  ? -5.446  6.019   -1.649  1.00 56.19  ? 34  ARG A N   1 
ATOM   267  C  CA  . ARG A 1 34  ? -4.036  6.268   -1.324  1.00 55.68  ? 34  ARG A CA  1 
ATOM   268  C  C   . ARG A 1 34  ? -3.732  7.731   -0.967  1.00 58.19  ? 34  ARG A C   1 
ATOM   269  O  O   . ARG A 1 34  ? -2.798  7.988   -0.208  1.00 57.24  ? 34  ARG A O   1 
ATOM   270  C  CB  . ARG A 1 34  ? -3.146  5.768   -2.473  1.00 55.93  ? 34  ARG A CB  1 
ATOM   271  C  CG  . ARG A 1 34  ? -3.324  4.274   -2.725  1.00 62.33  ? 34  ARG A CG  1 
ATOM   272  C  CD  . ARG A 1 34  ? -2.261  3.690   -3.629  1.00 71.27  ? 34  ARG A CD  1 
ATOM   273  N  NE  . ARG A 1 34  ? -2.417  2.247   -3.749  1.00 80.27  ? 34  ARG A NE  1 
ATOM   274  C  CZ  . ARG A 1 34  ? -1.624  1.346   -3.180  1.00 94.69  ? 34  ARG A CZ  1 
ATOM   275  N  NH1 . ARG A 1 34  ? -0.579  1.740   -2.449  1.00 84.22  ? 34  ARG A NH1 1 
ATOM   276  N  NH2 . ARG A 1 34  ? -1.849  0.053   -3.343  1.00 79.75  ? 34  ARG A NH2 1 
ATOM   277  N  N   . GLN A 1 35  ? -4.568  8.687   -1.458  1.00 54.40  ? 35  GLN A N   1 
ATOM   278  C  CA  . GLN A 1 35  ? -4.455  10.128  -1.178  1.00 53.92  ? 35  GLN A CA  1 
ATOM   279  C  C   . GLN A 1 35  ? -4.669  10.463  0.310   1.00 58.55  ? 35  GLN A C   1 
ATOM   280  O  O   . GLN A 1 35  ? -4.242  11.523  0.779   1.00 59.61  ? 35  GLN A O   1 
ATOM   281  C  CB  . GLN A 1 35  ? -5.448  10.932  -2.053  1.00 54.54  ? 35  GLN A CB  1 
ATOM   282  C  CG  . GLN A 1 35  ? -6.922  10.813  -1.632  1.00 51.66  ? 35  GLN A CG  1 
ATOM   283  C  CD  . GLN A 1 35  ? -7.814  11.816  -2.341  1.00 57.99  ? 35  GLN A CD  1 
ATOM   284  O  OE1 . GLN A 1 35  ? -7.770  13.035  -2.091  1.00 44.67  ? 35  GLN A OE1 1 
ATOM   285  N  NE2 . GLN A 1 35  ? -8.675  11.303  -3.206  1.00 51.55  ? 35  GLN A NE2 1 
ATOM   286  N  N   . SER A 1 36  ? -5.367  9.577   1.033   1.00 53.79  ? 36  SER A N   1 
ATOM   287  C  CA  . SER A 1 36  ? -5.695  9.742   2.441   1.00 52.39  ? 36  SER A CA  1 
ATOM   288  C  C   . SER A 1 36  ? -4.687  9.013   3.320   1.00 54.47  ? 36  SER A C   1 
ATOM   289  O  O   . SER A 1 36  ? -4.502  7.797   3.184   1.00 54.05  ? 36  SER A O   1 
ATOM   290  C  CB  . SER A 1 36  ? -7.114  9.237   2.700   1.00 55.09  ? 36  SER A CB  1 
ATOM   291  O  OG  . SER A 1 36  ? -7.457  9.225   4.076   1.00 62.95  ? 36  SER A OG  1 
ATOM   292  N  N   . ALA A 1 37  ? -4.043  9.757   4.229   1.00 50.04  ? 37  ALA A N   1 
ATOM   293  C  CA  . ALA A 1 37  ? -3.107  9.183   5.205   1.00 50.18  ? 37  ALA A CA  1 
ATOM   294  C  C   . ALA A 1 37  ? -3.861  8.281   6.185   1.00 53.69  ? 37  ALA A C   1 
ATOM   295  O  O   . ALA A 1 37  ? -3.271  7.378   6.788   1.00 53.35  ? 37  ALA A O   1 
ATOM   296  C  CB  . ALA A 1 37  ? -2.409  10.292  5.972   1.00 51.14  ? 37  ALA A CB  1 
ATOM   297  N  N   . ARG A 1 38  ? -5.181  8.528   6.325   1.00 49.22  ? 38  ARG A N   1 
ATOM   298  C  CA  . ARG A 1 38  ? -6.079  7.759   7.188   1.00 47.71  ? 38  ARG A CA  1 
ATOM   299  C  C   . ARG A 1 38  ? -6.517  6.424   6.582   1.00 50.78  ? 38  ARG A C   1 
ATOM   300  O  O   . ARG A 1 38  ? -6.523  5.417   7.299   1.00 50.27  ? 38  ARG A O   1 
ATOM   301  C  CB  . ARG A 1 38  ? -7.286  8.594   7.619   1.00 45.90  ? 38  ARG A CB  1 
ATOM   302  C  CG  . ARG A 1 38  ? -8.039  8.037   8.815   1.00 49.19  ? 38  ARG A CG  1 
ATOM   303  C  CD  . ARG A 1 38  ? -7.159  7.645   9.995   1.00 55.19  ? 38  ARG A CD  1 
ATOM   304  N  NE  . ARG A 1 38  ? -6.602  8.802   10.697  1.00 62.13  ? 38  ARG A NE  1 
ATOM   305  C  CZ  . ARG A 1 38  ? -5.327  9.167   10.644  1.00 75.19  ? 38  ARG A CZ  1 
ATOM   306  N  NH1 . ARG A 1 38  ? -4.458  8.478   9.921   1.00 58.19  ? 38  ARG A NH1 1 
ATOM   307  N  NH2 . ARG A 1 38  ? -4.909  10.226  11.324  1.00 68.56  ? 38  ARG A NH2 1 
ATOM   308  N  N   . LYS A 1 39  ? -6.867  6.409   5.269   1.00 46.13  ? 39  LYS A N   1 
ATOM   309  C  CA  . LYS A 1 39  ? -7.239  5.180   4.557   1.00 45.57  ? 39  LYS A CA  1 
ATOM   310  C  C   . LYS A 1 39  ? -6.005  4.272   4.452   1.00 51.35  ? 39  LYS A C   1 
ATOM   311  O  O   . LYS A 1 39  ? -6.148  3.050   4.502   1.00 50.60  ? 39  LYS A O   1 
ATOM   312  C  CB  . LYS A 1 39  ? -7.804  5.472   3.150   1.00 47.23  ? 39  LYS A CB  1 
ATOM   313  C  CG  . LYS A 1 39  ? -9.049  6.360   3.095   1.00 48.22  ? 39  LYS A CG  1 
ATOM   314  C  CD  . LYS A 1 39  ? -10.320 5.693   3.585   1.00 49.77  ? 39  LYS A CD  1 
ATOM   315  C  CE  . LYS A 1 39  ? -11.501 6.593   3.325   1.00 51.53  ? 39  LYS A CE  1 
ATOM   316  N  NZ  . LYS A 1 39  ? -12.520 6.518   4.399   1.00 54.43  ? 39  LYS A NZ  1 
ATOM   317  N  N   . ARG A 1 40  ? -4.794  4.882   4.333   1.00 49.74  ? 40  ARG A N   1 
ATOM   318  C  CA  . ARG A 1 40  ? -3.499  4.190   4.289   1.00 50.32  ? 40  ARG A CA  1 
ATOM   319  C  C   . ARG A 1 40  ? -3.280  3.444   5.613   1.00 53.71  ? 40  ARG A C   1 
ATOM   320  O  O   . ARG A 1 40  ? -2.863  2.286   5.594   1.00 53.52  ? 40  ARG A O   1 
ATOM   321  C  CB  . ARG A 1 40  ? -2.341  5.186   4.079   1.00 51.29  ? 40  ARG A CB  1 
ATOM   322  C  CG  . ARG A 1 40  ? -2.058  5.585   2.630   1.00 62.75  ? 40  ARG A CG  1 
ATOM   323  C  CD  . ARG A 1 40  ? -0.581  5.904   2.355   1.00 73.92  ? 40  ARG A CD  1 
ATOM   324  N  NE  . ARG A 1 40  ? 0.104   6.524   3.493   1.00 87.70  ? 40  ARG A NE  1 
ATOM   325  C  CZ  . ARG A 1 40  ? 1.236   6.074   4.029   1.00 103.87 ? 40  ARG A CZ  1 
ATOM   326  N  NH1 . ARG A 1 40  ? 1.841   5.007   3.516   1.00 91.31  ? 40  ARG A NH1 1 
ATOM   327  N  NH2 . ARG A 1 40  ? 1.777   6.691   5.069   1.00 90.27  ? 40  ARG A NH2 1 
ATOM   328  N  N   . GLU A 1 41  ? -3.569  4.115   6.755   1.00 49.36  ? 41  GLU A N   1 
ATOM   329  C  CA  . GLU A 1 41  ? -3.433  3.559   8.104   1.00 48.91  ? 41  GLU A CA  1 
ATOM   330  C  C   . GLU A 1 41  ? -4.346  2.357   8.280   1.00 53.19  ? 41  GLU A C   1 
ATOM   331  O  O   . GLU A 1 41  ? -3.906  1.318   8.781   1.00 53.15  ? 41  GLU A O   1 
ATOM   332  C  CB  . GLU A 1 41  ? -3.752  4.626   9.172   1.00 49.83  ? 41  GLU A CB  1 
ATOM   333  C  CG  . GLU A 1 41  ? -3.921  4.056   10.578  1.00 56.96  ? 41  GLU A CG  1 
ATOM   334  C  CD  . GLU A 1 41  ? -4.103  5.045   11.714  1.00 66.14  ? 41  GLU A CD  1 
ATOM   335  O  OE1 . GLU A 1 41  ? -4.616  6.160   11.470  1.00 52.71  ? 41  GLU A OE1 1 
ATOM   336  O  OE2 . GLU A 1 41  ? -3.751  4.690   12.862  1.00 53.85  ? 41  GLU A OE2 1 
ATOM   337  N  N   . PHE A 1 42  ? -5.626  2.517   7.884   1.00 49.26  ? 42  PHE A N   1 
ATOM   338  C  CA  . PHE A 1 42  ? -6.670  1.494   7.968   1.00 48.24  ? 42  PHE A CA  1 
ATOM   339  C  C   . PHE A 1 42  ? -6.269  0.213   7.217   1.00 53.54  ? 42  PHE A C   1 
ATOM   340  O  O   . PHE A 1 42  ? -6.497  -0.885  7.733   1.00 53.96  ? 42  PHE A O   1 
ATOM   341  C  CB  . PHE A 1 42  ? -8.024  2.038   7.462   1.00 49.18  ? 42  PHE A CB  1 
ATOM   342  C  CG  . PHE A 1 42  ? -8.709  3.128   8.271   1.00 49.42  ? 42  PHE A CG  1 
ATOM   343  C  CD1 . PHE A 1 42  ? -8.262  3.465   9.548   1.00 51.77  ? 42  PHE A CD1 1 
ATOM   344  C  CD2 . PHE A 1 42  ? -9.816  3.798   7.762   1.00 50.56  ? 42  PHE A CD2 1 
ATOM   345  C  CE1 . PHE A 1 42  ? -8.904  4.469   10.284  1.00 52.06  ? 42  PHE A CE1 1 
ATOM   346  C  CE2 . PHE A 1 42  ? -10.457 4.798   8.500   1.00 52.80  ? 42  PHE A CE2 1 
ATOM   347  C  CZ  . PHE A 1 42  ? -10.003 5.123   9.757   1.00 50.74  ? 42  PHE A CZ  1 
ATOM   348  N  N   . VAL A 1 43  ? -5.644  0.352   6.024   1.00 50.39  ? 43  VAL A N   1 
ATOM   349  C  CA  . VAL A 1 43  ? -5.177  -0.783  5.215   1.00 50.76  ? 43  VAL A CA  1 
ATOM   350  C  C   . VAL A 1 43  ? -3.999  -1.465  5.929   1.00 55.49  ? 43  VAL A C   1 
ATOM   351  O  O   . VAL A 1 43  ? -4.048  -2.673  6.160   1.00 54.56  ? 43  VAL A O   1 
ATOM   352  C  CB  . VAL A 1 43  ? -4.865  -0.373  3.745   1.00 55.09  ? 43  VAL A CB  1 
ATOM   353  C  CG1 . VAL A 1 43  ? -4.195  -1.508  2.975   1.00 55.48  ? 43  VAL A CG1 1 
ATOM   354  C  CG2 . VAL A 1 43  ? -6.137  0.068   3.021   1.00 54.56  ? 43  VAL A CG2 1 
ATOM   355  N  N   . GLU A 1 44  ? -2.991  -0.673  6.349   1.00 53.03  ? 44  GLU A N   1 
ATOM   356  C  CA  . GLU A 1 44  ? -1.819  -1.130  7.111   1.00 53.13  ? 44  GLU A CA  1 
ATOM   357  C  C   . GLU A 1 44  ? -2.239  -1.830  8.411   1.00 55.70  ? 44  GLU A C   1 
ATOM   358  O  O   . GLU A 1 44  ? -1.525  -2.716  8.872   1.00 56.04  ? 44  GLU A O   1 
ATOM   359  C  CB  . GLU A 1 44  ? -0.869  0.045   7.420   1.00 55.01  ? 44  GLU A CB  1 
ATOM   360  C  CG  . GLU A 1 44  ? -0.006  0.478   6.236   1.00 68.07  ? 44  GLU A CG  1 
ATOM   361  C  CD  . GLU A 1 44  ? 0.635   1.862   6.310   1.00 94.55  ? 44  GLU A CD  1 
ATOM   362  O  OE1 . GLU A 1 44  ? 0.809   2.401   7.429   1.00 93.03  ? 44  GLU A OE1 1 
ATOM   363  O  OE2 . GLU A 1 44  ? 0.987   2.404   5.235   1.00 87.68  ? 44  GLU A OE2 1 
ATOM   364  N  N   . ALA A 1 45  ? -3.392  -1.444  8.991   1.00 50.88  ? 45  ALA A N   1 
ATOM   365  C  CA  . ALA A 1 45  ? -3.942  -2.066  10.200  1.00 49.76  ? 45  ALA A CA  1 
ATOM   366  C  C   . ALA A 1 45  ? -4.603  -3.403  9.873   1.00 52.70  ? 45  ALA A C   1 
ATOM   367  O  O   . ALA A 1 45  ? -4.316  -4.407  10.533  1.00 51.60  ? 45  ALA A O   1 
ATOM   368  C  CB  . ALA A 1 45  ? -4.956  -1.131  10.845  1.00 49.88  ? 45  ALA A CB  1 
ATOM   369  N  N   . ALA A 1 46  ? -5.496  -3.407  8.856   1.00 49.21  ? 46  ALA A N   1 
ATOM   370  C  CA  . ALA A 1 46  ? -6.234  -4.586  8.389   1.00 48.54  ? 46  ALA A CA  1 
ATOM   371  C  C   . ALA A 1 46  ? -5.300  -5.700  7.915   1.00 52.65  ? 46  ALA A C   1 
ATOM   372  O  O   . ALA A 1 46  ? -5.569  -6.875  8.171   1.00 51.62  ? 46  ALA A O   1 
ATOM   373  C  CB  . ALA A 1 46  ? -7.195  -4.187  7.277   1.00 49.28  ? 46  ALA A CB  1 
ATOM   374  N  N   . GLU A 1 47  ? -4.194  -5.319  7.252   1.00 50.18  ? 47  GLU A N   1 
ATOM   375  C  CA  . GLU A 1 47  ? -3.150  -6.226  6.774   1.00 50.73  ? 47  GLU A CA  1 
ATOM   376  C  C   . GLU A 1 47  ? -2.433  -6.869  7.974   1.00 54.47  ? 47  GLU A C   1 
ATOM   377  O  O   . GLU A 1 47  ? -2.276  -8.089  8.020   1.00 54.14  ? 47  GLU A O   1 
ATOM   378  C  CB  . GLU A 1 47  ? -2.166  -5.444  5.886   1.00 52.98  ? 47  GLU A CB  1 
ATOM   379  C  CG  . GLU A 1 47  ? -0.967  -6.224  5.387   1.00 64.77  ? 47  GLU A CG  1 
ATOM   380  C  CD  . GLU A 1 47  ? 0.110   -5.352  4.771   1.00 86.28  ? 47  GLU A CD  1 
ATOM   381  O  OE1 . GLU A 1 47  ? 0.444   -4.306  5.374   1.00 79.15  ? 47  GLU A OE1 1 
ATOM   382  O  OE2 . GLU A 1 47  ? 0.631   -5.714  3.694   1.00 82.55  ? 47  GLU A OE2 1 
ATOM   383  N  N   . LYS A 1 48  ? -2.037  -6.038  8.949   1.00 50.92  ? 48  LYS A N   1 
ATOM   384  C  CA  . LYS A 1 48  ? -1.370  -6.430  10.192  1.00 50.78  ? 48  LYS A CA  1 
ATOM   385  C  C   . LYS A 1 48  ? -2.265  -7.351  11.047  0.86 55.00  ? 48  LYS A C   1 
ATOM   386  O  O   . LYS A 1 48  ? -1.750  -8.231  11.732  1.00 54.54  ? 48  LYS A O   1 
ATOM   387  C  CB  . LYS A 1 48  ? -1.018  -5.162  10.989  1.00 53.15  ? 48  LYS A CB  1 
ATOM   388  C  CG  . LYS A 1 48  ? 0.154   -5.287  11.951  1.00 66.97  ? 48  LYS A CG  1 
ATOM   389  C  CD  . LYS A 1 48  ? 0.187   -4.127  12.973  1.00 75.87  ? 48  LYS A CD  1 
ATOM   390  C  CE  . LYS A 1 48  ? 0.743   -2.823  12.440  1.00 81.58  ? 48  LYS A CE  1 
ATOM   391  N  NZ  . LYS A 1 48  ? 0.641   -1.740  13.455  1.00 84.27  ? 48  LYS A NZ  1 
ATOM   392  N  N   . LEU A 1 49  ? -3.594  -7.148  11.010  1.00 51.92  ? 49  LEU A N   1 
ATOM   393  C  CA  . LEU A 1 49  ? -4.539  -7.942  11.804  1.00 51.25  ? 49  LEU A CA  1 
ATOM   394  C  C   . LEU A 1 49  ? -5.044  -9.230  11.132  1.00 55.31  ? 49  LEU A C   1 
ATOM   395  O  O   . LEU A 1 49  ? -5.825  -9.959  11.754  1.00 54.19  ? 49  LEU A O   1 
ATOM   396  C  CB  . LEU A 1 49  ? -5.732  -7.083  12.259  1.00 50.51  ? 49  LEU A CB  1 
ATOM   397  C  CG  . LEU A 1 49  ? -5.455  -6.009  13.303  1.00 55.01  ? 49  LEU A CG  1 
ATOM   398  C  CD1 . LEU A 1 49  ? -6.613  -5.063  13.402  1.00 54.47  ? 49  LEU A CD1 1 
ATOM   399  C  CD2 . LEU A 1 49  ? -5.151  -6.614  14.665  1.00 57.13  ? 49  LEU A CD2 1 
ATOM   400  N  N   . ALA A 1 50  ? -4.594  -9.529  9.892   1.00 52.65  ? 50  ALA A N   1 
ATOM   401  C  CA  . ALA A 1 50  ? -5.008  -10.746 9.171   1.00 52.74  ? 50  ALA A CA  1 
ATOM   402  C  C   . ALA A 1 50  ? -4.761  -12.031 9.978   1.00 57.06  ? 50  ALA A C   1 
ATOM   403  O  O   . ALA A 1 50  ? -5.629  -12.904 10.011  1.00 55.29  ? 50  ALA A O   1 
ATOM   404  C  CB  . ALA A 1 50  ? -4.299  -10.829 7.827   1.00 54.27  ? 50  ALA A CB  1 
ATOM   405  N  N   . GLU A 1 51  ? -3.601  -12.111 10.672  1.00 55.33  ? 51  GLU A N   1 
ATOM   406  C  CA  . GLU A 1 51  ? -3.190  -13.261 11.484  1.00 55.50  ? 51  GLU A CA  1 
ATOM   407  C  C   . GLU A 1 51  ? -4.194  -13.582 12.592  1.00 58.49  ? 51  GLU A C   1 
ATOM   408  O  O   . GLU A 1 51  ? -4.585  -14.743 12.729  1.00 58.42  ? 51  GLU A O   1 
ATOM   409  C  CB  . GLU A 1 51  ? -1.797  -13.029 12.086  1.00 57.57  ? 51  GLU A CB  1 
ATOM   410  C  CG  . GLU A 1 51  ? -1.173  -14.279 12.689  1.00 69.81  ? 51  GLU A CG  1 
ATOM   411  C  CD  . GLU A 1 51  ? -0.059  -14.038 13.692  1.00 97.30  ? 51  GLU A CD  1 
ATOM   412  O  OE1 . GLU A 1 51  ? 0.534   -15.038 14.157  1.00 97.08  ? 51  GLU A OE1 1 
ATOM   413  O  OE2 . GLU A 1 51  ? 0.219   -12.861 14.020  1.00 93.35  ? 51  GLU A OE2 1 
ATOM   414  N  N   . LYS A 1 52  ? -4.591  -12.556 13.381  1.00 53.77  ? 52  LYS A N   1 
ATOM   415  C  CA  . LYS A 1 52  ? -5.530  -12.654 14.501  1.00 52.50  ? 52  LYS A CA  1 
ATOM   416  C  C   . LYS A 1 52  ? -6.889  -13.231 14.050  1.00 55.51  ? 52  LYS A C   1 
ATOM   417  O  O   . LYS A 1 52  ? -7.410  -14.142 14.696  1.00 54.69  ? 52  LYS A O   1 
ATOM   418  C  CB  . LYS A 1 52  ? -5.704  -11.272 15.168  1.00 54.16  ? 52  LYS A CB  1 
ATOM   419  C  CG  . LYS A 1 52  ? -6.684  -11.243 16.342  1.00 64.83  ? 52  LYS A CG  1 
ATOM   420  C  CD  . LYS A 1 52  ? -6.104  -10.616 17.618  1.00 73.77  ? 52  LYS A CD  1 
ATOM   421  C  CE  . LYS A 1 52  ? -5.995  -9.106  17.571  1.00 82.53  ? 52  LYS A CE  1 
ATOM   422  N  NZ  . LYS A 1 52  ? -5.986  -8.520  18.938  1.00 88.88  ? 52  LYS A NZ  1 
ATOM   423  N  N   . ARG A 1 53  ? -7.421  -12.749 12.913  1.00 51.40  ? 53  ARG A N   1 
ATOM   424  C  CA  . ARG A 1 53  ? -8.701  -13.213 12.378  1.00 50.36  ? 53  ARG A CA  1 
ATOM   425  C  C   . ARG A 1 53  ? -8.577  -14.556 11.644  1.00 55.23  ? 53  ARG A C   1 
ATOM   426  O  O   . ARG A 1 53  ? -9.575  -15.071 11.144  1.00 54.88  ? 53  ARG A O   1 
ATOM   427  C  CB  . ARG A 1 53  ? -9.333  -12.163 11.442  1.00 48.74  ? 53  ARG A CB  1 
ATOM   428  C  CG  . ARG A 1 53  ? -8.881  -10.713 11.650  1.00 52.55  ? 53  ARG A CG  1 
ATOM   429  C  CD  . ARG A 1 53  ? -9.975  -9.676  11.403  1.00 48.11  ? 53  ARG A CD  1 
ATOM   430  N  NE  . ARG A 1 53  ? -10.909 -10.062 10.346  1.00 44.62  ? 53  ARG A NE  1 
ATOM   431  C  CZ  . ARG A 1 53  ? -12.211 -10.245 10.526  1.00 54.27  ? 53  ARG A CZ  1 
ATOM   432  N  NH1 . ARG A 1 53  ? -12.759 -10.045 11.720  1.00 36.27  ? 53  ARG A NH1 1 
ATOM   433  N  NH2 . ARG A 1 53  ? -12.981 -10.610 9.511   1.00 45.82  ? 53  ARG A NH2 1 
ATOM   434  N  N   . GLY A 1 54  ? -7.370  -15.110 11.575  1.00 52.23  ? 54  GLY A N   1 
ATOM   435  C  CA  . GLY A 1 54  ? -7.129  -16.361 10.867  1.00 52.24  ? 54  GLY A CA  1 
ATOM   436  C  C   . GLY A 1 54  ? -7.261  -16.157 9.373   1.00 56.14  ? 54  GLY A C   1 
ATOM   437  O  O   . GLY A 1 54  ? -6.638  -15.257 8.808   1.00 56.92  ? 54  GLY A O   1 
ATOM   438  N  N   . GLY A 1 55  ? -8.111  -16.945 8.752   1.00 51.89  ? 55  GLY A N   1 
ATOM   439  C  CA  . GLY A 1 55  ? -8.345  -16.828 7.320   1.00 52.26  ? 55  GLY A CA  1 
ATOM   440  C  C   . GLY A 1 55  ? -9.348  -15.764 6.928   1.00 55.67  ? 55  GLY A C   1 
ATOM   441  O  O   . GLY A 1 55  ? -9.269  -15.229 5.816   1.00 55.80  ? 55  GLY A O   1 
ATOM   442  N  N   . ILE A 1 56  ? -10.304 -15.459 7.831   1.00 51.23  ? 56  ILE A N   1 
ATOM   443  C  CA  . ILE A 1 56  ? -11.413 -14.523 7.603   1.00 50.70  ? 56  ILE A CA  1 
ATOM   444  C  C   . ILE A 1 56  ? -10.986 -13.188 6.968   1.00 54.39  ? 56  ILE A C   1 
ATOM   445  O  O   . ILE A 1 56  ? -10.187 -12.466 7.557   1.00 54.60  ? 56  ILE A O   1 
ATOM   446  C  CB  . ILE A 1 56  ? -12.288 -14.261 8.861   1.00 53.06  ? 56  ILE A CB  1 
ATOM   447  C  CG1 . ILE A 1 56  ? -12.417 -15.502 9.768   1.00 53.46  ? 56  ILE A CG1 1 
ATOM   448  C  CG2 . ILE A 1 56  ? -13.674 -13.760 8.434   1.00 53.30  ? 56  ILE A CG2 1 
ATOM   449  C  CD1 . ILE A 1 56  ? -12.827 -15.161 11.237  1.00 59.17  ? 56  ILE A CD1 1 
ATOM   450  N  N   . PRO A 1 57  ? -11.542 -12.850 5.777   1.00 50.09  ? 57  PRO A N   1 
ATOM   451  C  CA  . PRO A 1 57  ? -11.201 -11.562 5.146   1.00 49.92  ? 57  PRO A CA  1 
ATOM   452  C  C   . PRO A 1 57  ? -11.762 -10.418 5.974   1.00 52.52  ? 57  PRO A C   1 
ATOM   453  O  O   . PRO A 1 57  ? -12.703 -10.618 6.746   1.00 51.84  ? 57  PRO A O   1 
ATOM   454  C  CB  . PRO A 1 57  ? -11.883 -11.645 3.778   1.00 51.87  ? 57  PRO A CB  1 
ATOM   455  C  CG  . PRO A 1 57  ? -12.976 -12.620 3.943   1.00 56.01  ? 57  PRO A CG  1 
ATOM   456  C  CD  . PRO A 1 57  ? -12.470 -13.630 4.947   1.00 51.55  ? 57  PRO A CD  1 
ATOM   457  N  N   . PHE A 1 58  ? -11.183 -9.229  5.811   1.00 48.29  ? 58  PHE A N   1 
ATOM   458  C  CA  . PHE A 1 58  ? -11.536 -8.047  6.588   1.00 46.91  ? 58  PHE A CA  1 
ATOM   459  C  C   . PHE A 1 58  ? -11.776 -6.825  5.683   1.00 49.94  ? 58  PHE A C   1 
ATOM   460  O  O   . PHE A 1 58  ? -12.281 -6.963  4.568   1.00 49.41  ? 58  PHE A O   1 
ATOM   461  C  CB  . PHE A 1 58  ? -10.392 -7.798  7.602   1.00 48.24  ? 58  PHE A CB  1 
ATOM   462  C  CG  . PHE A 1 58  ? -10.689 -7.017  8.855   1.00 48.39  ? 58  PHE A CG  1 
ATOM   463  C  CD1 . PHE A 1 58  ? -11.994 -6.855  9.301   1.00 50.33  ? 58  PHE A CD1 1 
ATOM   464  C  CD2 . PHE A 1 58  ? -9.661  -6.467  9.607   1.00 50.10  ? 58  PHE A CD2 1 
ATOM   465  C  CE1 . PHE A 1 58  ? -12.262 -6.151  10.469  1.00 50.57  ? 58  PHE A CE1 1 
ATOM   466  C  CE2 . PHE A 1 58  ? -9.931  -5.765  10.776  1.00 52.34  ? 58  PHE A CE2 1 
ATOM   467  C  CZ  . PHE A 1 58  ? -11.231 -5.598  11.189  1.00 49.81  ? 58  PHE A CZ  1 
ATOM   468  N  N   . TYR A 1 59  ? -11.433 -5.632  6.187   1.00 46.06  ? 59  TYR A N   1 
ATOM   469  C  CA  . TYR A 1 59  ? -11.553 -4.362  5.481   1.00 46.10  ? 59  TYR A CA  1 
ATOM   470  C  C   . TYR A 1 59  ? -10.638 -4.342  4.263   1.00 52.55  ? 59  TYR A C   1 
ATOM   471  O  O   . TYR A 1 59  ? -9.435  -4.580  4.391   1.00 52.08  ? 59  TYR A O   1 
ATOM   472  C  CB  . TYR A 1 59  ? -11.210 -3.206  6.436   1.00 46.30  ? 59  TYR A CB  1 
ATOM   473  C  CG  . TYR A 1 59  ? -10.972 -1.869  5.766   1.00 47.29  ? 59  TYR A CG  1 
ATOM   474  C  CD1 . TYR A 1 59  ? -9.685  -1.438  5.467   1.00 49.58  ? 59  TYR A CD1 1 
ATOM   475  C  CD2 . TYR A 1 59  ? -12.028 -1.015  5.477   1.00 47.31  ? 59  TYR A CD2 1 
ATOM   476  C  CE1 . TYR A 1 59  ? -9.457  -0.207  4.865   1.00 50.06  ? 59  TYR A CE1 1 
ATOM   477  C  CE2 . TYR A 1 59  ? -11.815 0.218   4.874   1.00 48.10  ? 59  TYR A CE2 1 
ATOM   478  C  CZ  . TYR A 1 59  ? -10.527 0.621   4.572   1.00 55.12  ? 59  TYR A CZ  1 
ATOM   479  O  OH  . TYR A 1 59  ? -10.308 1.836   3.980   1.00 55.34  ? 59  TYR A OH  1 
ATOM   480  N  N   . ASN A 1 60  ? -11.220 -4.056  3.087   1.00 51.08  ? 60  ASN A N   1 
ATOM   481  C  CA  . ASN A 1 60  ? -10.516 -3.948  1.808   1.00 51.99  ? 60  ASN A CA  1 
ATOM   482  C  C   . ASN A 1 60  ? -11.195 -2.854  0.970   1.00 56.68  ? 60  ASN A C   1 
ATOM   483  O  O   . ASN A 1 60  ? -12.364 -3.025  0.621   1.00 55.80  ? 60  ASN A O   1 
ATOM   484  C  CB  . ASN A 1 60  ? -10.506 -5.296  1.072   1.00 52.88  ? 60  ASN A CB  1 
ATOM   485  C  CG  . ASN A 1 60  ? -9.756  -5.260  -0.241  1.00 75.29  ? 60  ASN A CG  1 
ATOM   486  O  OD1 . ASN A 1 60  ? -8.647  -4.728  -0.342  1.00 78.14  ? 60  ASN A OD1 1 
ATOM   487  N  ND2 . ASN A 1 60  ? -10.346 -5.844  -1.266  1.00 62.04  ? 60  ASN A ND2 1 
ATOM   488  N  N   . PRO A 1 61  ? -10.520 -1.716  0.668   1.00 54.60  ? 61  PRO A N   1 
ATOM   489  C  CA  . PRO A 1 61  ? -11.193 -0.649  -0.103  1.00 54.75  ? 61  PRO A CA  1 
ATOM   490  C  C   . PRO A 1 61  ? -11.527 -1.002  -1.546  1.00 59.13  ? 61  PRO A C   1 
ATOM   491  O  O   . PRO A 1 61  ? -12.259 -0.266  -2.207  1.00 59.48  ? 61  PRO A O   1 
ATOM   492  C  CB  . PRO A 1 61  ? -10.239 0.549   -0.023  1.00 57.04  ? 61  PRO A CB  1 
ATOM   493  C  CG  . PRO A 1 61  ? -9.057  0.108   0.729   1.00 61.45  ? 61  PRO A CG  1 
ATOM   494  C  CD  . PRO A 1 61  ? -9.127  -1.356  1.009   1.00 56.86  ? 61  PRO A CD  1 
ATOM   495  N  N   . ASP A 1 62  ? -11.006 -2.131  -2.029  1.00 55.55  ? 62  ASP A N   1 
ATOM   496  C  CA  . ASP A 1 62  ? -11.255 -2.594  -3.389  1.00 55.52  ? 62  ASP A CA  1 
ATOM   497  C  C   . ASP A 1 62  ? -12.637 -3.223  -3.552  1.00 58.44  ? 62  ASP A C   1 
ATOM   498  O  O   . ASP A 1 62  ? -13.078 -3.427  -4.683  1.00 58.14  ? 62  ASP A O   1 
ATOM   499  C  CB  . ASP A 1 62  ? -10.137 -3.528  -3.871  1.00 57.85  ? 62  ASP A CB  1 
ATOM   500  C  CG  . ASP A 1 62  ? -8.751  -2.912  -3.791  1.00 66.78  ? 62  ASP A CG  1 
ATOM   501  O  OD1 . ASP A 1 62  ? -8.613  -1.702  -4.124  1.00 67.16  ? 62  ASP A OD1 1 
ATOM   502  O  OD2 . ASP A 1 62  ? -7.804  -3.633  -3.394  1.00 71.81  ? 62  ASP A OD2 1 
ATOM   503  N  N   . ILE A 1 63  ? -13.335 -3.492  -2.433  1.00 53.97  ? 63  ILE A N   1 
ATOM   504  C  CA  . ILE A 1 63  ? -14.695 -4.028  -2.459  1.00 53.25  ? 63  ILE A CA  1 
ATOM   505  C  C   . ILE A 1 63  ? -15.666 -2.859  -2.691  1.00 58.01  ? 63  ILE A C   1 
ATOM   506  O  O   . ILE A 1 63  ? -15.580 -1.832  -2.012  1.00 57.46  ? 63  ILE A O   1 
ATOM   507  C  CB  . ILE A 1 63  ? -15.009 -4.863  -1.183  1.00 55.33  ? 63  ILE A CB  1 
ATOM   508  C  CG1 . ILE A 1 63  ? -14.151 -6.156  -1.169  1.00 55.79  ? 63  ILE A CG1 1 
ATOM   509  C  CG2 . ILE A 1 63  ? -16.511 -5.177  -1.064  1.00 55.54  ? 63  ILE A CG2 1 
ATOM   510  C  CD1 . ILE A 1 63  ? -14.307 -7.082  0.056   1.00 60.46  ? 63  ILE A CD1 1 
ATOM   511  N  N   . GLY A 1 64  ? -16.520 -3.015  -3.700  1.00 55.92  ? 64  GLY A N   1 
ATOM   512  C  CA  . GLY A 1 64  ? -17.522 -2.036  -4.104  1.00 56.55  ? 64  GLY A CA  1 
ATOM   513  C  C   . GLY A 1 64  ? -16.958 -0.790  -4.772  1.00 63.43  ? 64  GLY A C   1 
ATOM   514  O  O   . GLY A 1 64  ? -16.109 -0.878  -5.666  1.00 63.92  ? 64  GLY A O   1 
ATOM   515  N  N   . VAL A 1 65  ? -17.447 0.385   -4.345  1.00 60.86  ? 65  VAL A N   1 
ATOM   516  C  CA  . VAL A 1 65  ? -17.076 1.697   -4.877  1.00 61.57  ? 65  VAL A CA  1 
ATOM   517  C  C   . VAL A 1 65  ? -15.598 2.042   -4.594  1.00 65.60  ? 65  VAL A C   1 
ATOM   518  O  O   . VAL A 1 65  ? -15.139 1.840   -3.466  1.00 65.10  ? 65  VAL A O   1 
ATOM   519  C  CB  . VAL A 1 65  ? -18.056 2.793   -4.374  1.00 65.45  ? 65  VAL A CB  1 
ATOM   520  C  CG1 . VAL A 1 65  ? -17.884 3.067   -2.877  1.00 64.53  ? 65  VAL A CG1 1 
ATOM   521  C  CG2 . VAL A 1 65  ? -17.934 4.073   -5.189  1.00 65.67  ? 65  VAL A CG2 1 
ATOM   522  N  N   . PRO A 1 66  ? -14.839 2.582   -5.581  1.00 62.55  ? 66  PRO A N   1 
ATOM   523  C  CA  . PRO A 1 66  ? -13.446 2.955   -5.287  1.00 62.44  ? 66  PRO A CA  1 
ATOM   524  C  C   . PRO A 1 66  ? -13.371 4.380   -4.738  1.00 64.54  ? 66  PRO A C   1 
ATOM   525  O  O   . PRO A 1 66  ? -13.440 5.344   -5.507  1.00 64.65  ? 66  PRO A O   1 
ATOM   526  C  CB  . PRO A 1 66  ? -12.743 2.793   -6.643  1.00 65.39  ? 66  PRO A CB  1 
ATOM   527  C  CG  . PRO A 1 66  ? -13.830 2.879   -7.675  1.00 70.10  ? 66  PRO A CG  1 
ATOM   528  C  CD  . PRO A 1 66  ? -15.182 2.861   -6.984  1.00 65.11  ? 66  PRO A CD  1 
ATOM   529  N  N   . LEU A 1 67  ? -13.294 4.517   -3.399  1.00 59.13  ? 67  LEU A N   1 
ATOM   530  C  CA  . LEU A 1 67  ? -13.206 5.822   -2.732  1.00 57.97  ? 67  LEU A CA  1 
ATOM   531  C  C   . LEU A 1 67  ? -11.938 6.538   -3.180  1.00 62.71  ? 67  LEU A C   1 
ATOM   532  O  O   . LEU A 1 67  ? -10.889 5.897   -3.310  1.00 63.12  ? 67  LEU A O   1 
ATOM   533  C  CB  . LEU A 1 67  ? -13.162 5.670   -1.199  1.00 56.83  ? 67  LEU A CB  1 
ATOM   534  C  CG  . LEU A 1 67  ? -14.344 5.017   -0.494  1.00 59.99  ? 67  LEU A CG  1 
ATOM   535  C  CD1 . LEU A 1 67  ? -14.001 4.755   0.953   1.00 59.43  ? 67  LEU A CD1 1 
ATOM   536  C  CD2 . LEU A 1 67  ? -15.585 5.877   -0.579  1.00 61.31  ? 67  LEU A CD2 1 
ATOM   537  N  N   . GLY A 1 68  ? -12.047 7.841   -3.419  1.00 58.90  ? 68  GLY A N   1 
ATOM   538  C  CA  . GLY A 1 68  ? -10.908 8.659   -3.813  1.00 59.16  ? 68  GLY A CA  1 
ATOM   539  C  C   . GLY A 1 68  ? -10.874 9.116   -5.255  1.00 63.69  ? 68  GLY A C   1 
ATOM   540  O  O   . GLY A 1 68  ? -9.855  9.673   -5.670  1.00 64.33  ? 68  GLY A O   1 
ATOM   541  N  N   . GLN A 1 69  ? -11.973 8.916   -6.028  1.00 59.72  ? 69  GLN A N   1 
ATOM   542  C  CA  . GLN A 1 69  ? -12.064 9.371   -7.425  1.00 59.71  ? 69  GLN A CA  1 
ATOM   543  C  C   . GLN A 1 69  ? -12.185 10.896  -7.496  1.00 62.74  ? 69  GLN A C   1 
ATOM   544  O  O   . GLN A 1 69  ? -11.809 11.515  -8.494  1.00 63.12  ? 69  GLN A O   1 
ATOM   545  C  CB  . GLN A 1 69  ? -13.204 8.664   -8.188  1.00 61.06  ? 69  GLN A CB  1 
ATOM   546  C  CG  . GLN A 1 69  ? -12.971 7.165   -8.418  1.00 79.35  ? 69  GLN A CG  1 
ATOM   547  C  CD  . GLN A 1 69  ? -11.866 6.873   -9.416  1.00 101.84 ? 69  GLN A CD  1 
ATOM   548  O  OE1 . GLN A 1 69  ? -10.667 6.982   -9.118  1.00 96.95  ? 69  GLN A OE1 1 
ATOM   549  N  NE2 . GLN A 1 69  ? -12.250 6.447   -10.609 1.00 96.71  ? 69  GLN A NE2 1 
ATOM   550  N  N   . ARG A 1 70  ? -12.692 11.494  -6.415  1.00 57.71  ? 70  ARG A N   1 
ATOM   551  C  CA  . ARG A 1 70  ? -12.763 12.933  -6.180  1.00 57.03  ? 70  ARG A CA  1 
ATOM   552  C  C   . ARG A 1 70  ? -11.704 13.236  -5.106  1.00 60.55  ? 70  ARG A C   1 
ATOM   553  O  O   . ARG A 1 70  ? -10.966 12.328  -4.707  1.00 59.75  ? 70  ARG A O   1 
ATOM   554  C  CB  . ARG A 1 70  ? -14.177 13.342  -5.721  1.00 55.85  ? 70  ARG A CB  1 
ATOM   555  C  CG  . ARG A 1 70  ? -14.630 12.726  -4.392  1.00 60.54  ? 70  ARG A CG  1 
ATOM   556  C  CD  . ARG A 1 70  ? -15.727 13.537  -3.732  1.00 61.44  ? 70  ARG A CD  1 
ATOM   557  N  NE  . ARG A 1 70  ? -15.241 14.851  -3.302  1.00 63.59  ? 70  ARG A NE  1 
ATOM   558  C  CZ  . ARG A 1 70  ? -15.992 15.783  -2.725  1.00 72.84  ? 70  ARG A CZ  1 
ATOM   559  N  NH1 . ARG A 1 70  ? -17.282 15.559  -2.497  1.00 57.07  ? 70  ARG A NH1 1 
ATOM   560  N  NH2 . ARG A 1 70  ? -15.461 16.943  -2.368  1.00 59.07  ? 70  ARG A NH2 1 
ATOM   561  N  N   . LYS A 1 71  ? -11.617 14.485  -4.633  1.00 57.24  ? 71  LYS A N   1 
ATOM   562  C  CA  . LYS A 1 71  ? -10.637 14.803  -3.597  1.00 56.89  ? 71  LYS A CA  1 
ATOM   563  C  C   . LYS A 1 71  ? -11.241 14.497  -2.231  1.00 59.79  ? 71  LYS A C   1 
ATOM   564  O  O   . LYS A 1 71  ? -12.249 15.105  -1.861  1.00 59.20  ? 71  LYS A O   1 
ATOM   565  C  CB  . LYS A 1 71  ? -10.162 16.263  -3.703  1.00 59.49  ? 71  LYS A CB  1 
ATOM   566  C  CG  . LYS A 1 71  ? -8.693  16.459  -3.319  1.00 73.15  ? 71  LYS A CG  1 
ATOM   567  C  CD  . LYS A 1 71  ? -8.506  16.709  -1.826  1.00 84.27  ? 71  LYS A CD  1 
ATOM   568  C  CE  . LYS A 1 71  ? -7.064  16.570  -1.389  1.00 97.22  ? 71  LYS A CE  1 
ATOM   569  N  NZ  . LYS A 1 71  ? -6.928  16.588  0.094   1.00 105.99 ? 71  LYS A NZ  1 
ATOM   570  N  N   . LEU A 1 72  ? -10.641 13.543  -1.496  1.00 55.64  ? 72  LEU A N   1 
ATOM   571  C  CA  . LEU A 1 72  ? -11.065 13.195  -0.140  1.00 54.37  ? 72  LEU A CA  1 
ATOM   572  C  C   . LEU A 1 72  ? -10.635 14.348  0.773   1.00 58.32  ? 72  LEU A C   1 
ATOM   573  O  O   . LEU A 1 72  ? -9.509  14.368  1.288   1.00 58.24  ? 72  LEU A O   1 
ATOM   574  C  CB  . LEU A 1 72  ? -10.459 11.848  0.312   1.00 54.09  ? 72  LEU A CB  1 
ATOM   575  C  CG  . LEU A 1 72  ? -10.811 10.604  -0.515  1.00 58.35  ? 72  LEU A CG  1 
ATOM   576  C  CD1 . LEU A 1 72  ? -10.014 9.398   -0.063  1.00 58.26  ? 72  LEU A CD1 1 
ATOM   577  C  CD2 . LEU A 1 72  ? -12.301 10.301  -0.461  1.00 60.17  ? 72  LEU A CD2 1 
ATOM   578  N  N   . MET A 1 73  ? -11.535 15.348  0.911   1.00 54.34  ? 73  MET A N   1 
ATOM   579  C  CA  . MET A 1 73  ? -11.290 16.616  1.609   1.00 53.76  ? 73  MET A CA  1 
ATOM   580  C  C   . MET A 1 73  ? -11.222 16.495  3.138   1.00 55.54  ? 73  MET A C   1 
ATOM   581  O  O   . MET A 1 73  ? -11.999 15.744  3.736   1.00 54.19  ? 73  MET A O   1 
ATOM   582  C  CB  . MET A 1 73  ? -12.307 17.694  1.180   1.00 56.16  ? 73  MET A CB  1 
ATOM   583  C  CG  . MET A 1 73  ? -13.738 17.385  1.577   1.00 59.45  ? 73  MET A CG  1 
ATOM   584  S  SD  . MET A 1 73  ? -14.956 18.380  0.681   1.00 63.86  ? 73  MET A SD  1 
ATOM   585  C  CE  . MET A 1 73  ? -16.378 17.331  0.856   1.00 59.87  ? 73  MET A CE  1 
ATOM   586  N  N   . PRO A 1 74  ? -10.313 17.249  3.793   1.00 51.84  ? 74  PRO A N   1 
ATOM   587  C  CA  . PRO A 1 74  ? -10.265 17.217  5.258   1.00 50.96  ? 74  PRO A CA  1 
ATOM   588  C  C   . PRO A 1 74  ? -11.269 18.213  5.843   1.00 53.88  ? 74  PRO A C   1 
ATOM   589  O  O   . PRO A 1 74  ? -11.950 18.919  5.090   1.00 53.26  ? 74  PRO A O   1 
ATOM   590  C  CB  . PRO A 1 74  ? -8.812  17.572  5.574   1.00 53.31  ? 74  PRO A CB  1 
ATOM   591  C  CG  . PRO A 1 74  ? -8.291  18.284  4.353   1.00 58.63  ? 74  PRO A CG  1 
ATOM   592  C  CD  . PRO A 1 74  ? -9.317  18.195  3.250   1.00 54.07  ? 74  PRO A CD  1 
ATOM   593  N  N   . TYR A 1 75  ? -11.376 18.277  7.174   1.00 49.86  ? 75  TYR A N   1 
ATOM   594  C  CA  . TYR A 1 75  ? -12.338 19.178  7.803   1.00 49.01  ? 75  TYR A CA  1 
ATOM   595  C  C   . TYR A 1 75  ? -11.697 20.062  8.863   1.00 52.33  ? 75  TYR A C   1 
ATOM   596  O  O   . TYR A 1 75  ? -11.047 19.553  9.775   1.00 51.95  ? 75  TYR A O   1 
ATOM   597  C  CB  . TYR A 1 75  ? -13.553 18.395  8.360   1.00 49.57  ? 75  TYR A CB  1 
ATOM   598  C  CG  . TYR A 1 75  ? -14.421 17.780  7.285   1.00 51.07  ? 75  TYR A CG  1 
ATOM   599  C  CD1 . TYR A 1 75  ? -15.271 18.566  6.513   1.00 53.01  ? 75  TYR A CD1 1 
ATOM   600  C  CD2 . TYR A 1 75  ? -14.403 16.407  7.045   1.00 51.75  ? 75  TYR A CD2 1 
ATOM   601  C  CE1 . TYR A 1 75  ? -16.067 18.007  5.516   1.00 53.59  ? 75  TYR A CE1 1 
ATOM   602  C  CE2 . TYR A 1 75  ? -15.208 15.835  6.063   1.00 52.70  ? 75  TYR A CE2 1 
ATOM   603  C  CZ  . TYR A 1 75  ? -16.032 16.642  5.294   1.00 60.33  ? 75  TYR A CZ  1 
ATOM   604  O  OH  . TYR A 1 75  ? -16.823 16.088  4.316   1.00 61.13  ? 75  TYR A OH  1 
ATOM   605  N  N   . LYS A 1 76  ? -11.876 21.383  8.740   1.00 48.32  ? 76  LYS A N   1 
ATOM   606  C  CA  . LYS A 1 76  ? -11.374 22.332  9.730   1.00 48.06  ? 76  LYS A CA  1 
ATOM   607  C  C   . LYS A 1 76  ? -12.496 22.505  10.759  1.00 50.72  ? 76  LYS A C   1 
ATOM   608  O  O   . LYS A 1 76  ? -13.619 22.794  10.364  1.00 49.40  ? 76  LYS A O   1 
ATOM   609  C  CB  . LYS A 1 76  ? -11.013 23.688  9.079   1.00 50.72  ? 76  LYS A CB  1 
ATOM   610  C  CG  . LYS A 1 76  ? -10.562 24.740  10.096  1.00 60.83  ? 76  LYS A CG  1 
ATOM   611  C  CD  . LYS A 1 76  ? -9.976  25.995  9.446   1.00 70.94  ? 76  LYS A CD  1 
ATOM   612  C  CE  . LYS A 1 76  ? -10.837 27.237  9.609   1.00 80.65  ? 76  LYS A CE  1 
ATOM   613  N  NZ  . LYS A 1 76  ? -11.277 27.454  11.015  1.00 85.59  ? 76  LYS A NZ  1 
ATOM   614  N  N   . LEU A 1 77  ? -12.214 22.298  12.058  1.00 47.62  ? 77  LEU A N   1 
ATOM   615  C  CA  . LEU A 1 77  ? -13.234 22.471  13.105  1.00 47.43  ? 77  LEU A CA  1 
ATOM   616  C  C   . LEU A 1 77  ? -13.550 23.965  13.236  1.00 53.16  ? 77  LEU A C   1 
ATOM   617  O  O   . LEU A 1 77  ? -12.620 24.780  13.229  1.00 53.86  ? 77  LEU A O   1 
ATOM   618  C  CB  . LEU A 1 77  ? -12.766 21.906  14.473  1.00 47.15  ? 77  LEU A CB  1 
ATOM   619  C  CG  . LEU A 1 77  ? -12.917 20.395  14.769  1.00 51.45  ? 77  LEU A CG  1 
ATOM   620  C  CD1 . LEU A 1 77  ? -14.374 19.947  14.801  1.00 51.00  ? 77  LEU A CD1 1 
ATOM   621  C  CD2 . LEU A 1 77  ? -12.063 19.539  13.852  1.00 54.60  ? 77  LEU A CD2 1 
ATOM   622  N  N   . SER A 1 78  ? -14.851 24.324  13.300  1.00 49.32  ? 78  SER A N   1 
ATOM   623  C  CA  . SER A 1 78  ? -15.292 25.714  13.403  1.00 49.15  ? 78  SER A CA  1 
ATOM   624  C  C   . SER A 1 78  ? -14.764 26.370  14.673  1.00 53.37  ? 78  SER A C   1 
ATOM   625  O  O   . SER A 1 78  ? -14.870 25.799  15.766  1.00 52.64  ? 78  SER A O   1 
ATOM   626  C  CB  . SER A 1 78  ? -16.809 25.807  13.332  1.00 52.59  ? 78  SER A CB  1 
ATOM   627  O  OG  . SER A 1 78  ? -17.285 25.439  12.047  1.00 61.49  ? 78  SER A OG  1 
ATOM   628  N  N   . GLY A 1 79  ? -14.138 27.530  14.493  1.00 50.70  ? 79  GLY A N   1 
ATOM   629  C  CA  . GLY A 1 79  ? -13.525 28.295  15.570  1.00 51.00  ? 79  GLY A CA  1 
ATOM   630  C  C   . GLY A 1 79  ? -12.156 27.789  15.988  1.00 56.14  ? 79  GLY A C   1 
ATOM   631  O  O   . GLY A 1 79  ? -11.646 28.205  17.031  1.00 56.36  ? 79  GLY A O   1 
ATOM   632  N  N   . THR A 1 80  ? -11.557 26.858  15.208  1.00 52.74  ? 80  THR A N   1 
ATOM   633  C  CA  . THR A 1 80  ? -10.221 26.303  15.498  1.00 53.19  ? 80  THR A CA  1 
ATOM   634  C  C   . THR A 1 80  ? -9.359  26.227  14.226  1.00 58.57  ? 80  THR A C   1 
ATOM   635  O  O   . THR A 1 80  ? -9.890  26.186  13.113  1.00 58.41  ? 80  THR A O   1 
ATOM   636  C  CB  . THR A 1 80  ? -10.274 24.890  16.151  1.00 59.34  ? 80  THR A CB  1 
ATOM   637  O  OG1 . THR A 1 80  ? -10.387 23.882  15.143  1.00 57.74  ? 80  THR A OG1 1 
ATOM   638  C  CG2 . THR A 1 80  ? -11.352 24.741  17.212  1.00 57.91  ? 80  THR A CG2 1 
ATOM   639  N  N   . ASP A 1 81  ? -8.025  26.151  14.406  1.00 55.93  ? 81  ASP A N   1 
ATOM   640  C  CA  . ASP A 1 81  ? -7.074  26.011  13.303  1.00 56.56  ? 81  ASP A CA  1 
ATOM   641  C  C   . ASP A 1 81  ? -6.666  24.540  13.112  1.00 61.12  ? 81  ASP A C   1 
ATOM   642  O  O   . ASP A 1 81  ? -5.621  24.253  12.513  1.00 61.00  ? 81  ASP A O   1 
ATOM   643  C  CB  . ASP A 1 81  ? -5.850  26.917  13.513  1.00 58.91  ? 81  ASP A CB  1 
ATOM   644  C  CG  . ASP A 1 81  ? -6.062  28.353  13.085  1.00 68.66  ? 81  ASP A CG  1 
ATOM   645  O  OD1 . ASP A 1 81  ? -6.399  28.580  11.900  1.00 69.22  ? 81  ASP A OD1 1 
ATOM   646  O  OD2 . ASP A 1 81  ? -5.847  29.255  13.922  1.00 74.01  ? 81  ASP A OD2 1 
ATOM   647  N  N   . TYR A 1 82  ? -7.510  23.613  13.604  1.00 57.36  ? 82  TYR A N   1 
ATOM   648  C  CA  . TYR A 1 82  ? -7.252  22.180  13.503  1.00 57.18  ? 82  TYR A CA  1 
ATOM   649  C  C   . TYR A 1 82  ? -7.986  21.565  12.324  1.00 58.63  ? 82  TYR A C   1 
ATOM   650  O  O   . TYR A 1 82  ? -9.215  21.549  12.289  1.00 57.29  ? 82  TYR A O   1 
ATOM   651  C  CB  . TYR A 1 82  ? -7.565  21.442  14.828  1.00 58.72  ? 82  TYR A CB  1 
ATOM   652  C  CG  . TYR A 1 82  ? -6.806  21.956  16.041  1.00 62.53  ? 82  TYR A CG  1 
ATOM   653  C  CD1 . TYR A 1 82  ? -5.592  22.627  15.900  1.00 66.10  ? 82  TYR A CD1 1 
ATOM   654  C  CD2 . TYR A 1 82  ? -7.285  21.739  17.326  1.00 63.09  ? 82  TYR A CD2 1 
ATOM   655  C  CE1 . TYR A 1 82  ? -4.902  23.112  17.003  1.00 68.97  ? 82  TYR A CE1 1 
ATOM   656  C  CE2 . TYR A 1 82  ? -6.594  22.203  18.445  1.00 64.57  ? 82  TYR A CE2 1 
ATOM   657  C  CZ  . TYR A 1 82  ? -5.403  22.893  18.279  1.00 77.42  ? 82  TYR A CZ  1 
ATOM   658  O  OH  . TYR A 1 82  ? -4.722  23.354  19.375  1.00 82.84  ? 82  TYR A OH  1 
ATOM   659  N  N   . ILE A 1 83  ? -7.207  21.100  11.337  1.00 54.94  ? 83  ILE A N   1 
ATOM   660  C  CA  . ILE A 1 83  ? -7.681  20.456  10.110  1.00 54.22  ? 83  ILE A CA  1 
ATOM   661  C  C   . ILE A 1 83  ? -7.367  18.967  10.259  1.00 57.55  ? 83  ILE A C   1 
ATOM   662  O  O   . ILE A 1 83  ? -6.205  18.580  10.396  1.00 57.79  ? 83  ILE A O   1 
ATOM   663  C  CB  . ILE A 1 83  ? -7.052  21.079  8.828   1.00 57.90  ? 83  ILE A CB  1 
ATOM   664  C  CG1 . ILE A 1 83  ? -7.525  22.529  8.606   1.00 58.60  ? 83  ILE A CG1 1 
ATOM   665  C  CG2 . ILE A 1 83  ? -7.376  20.249  7.602   1.00 58.44  ? 83  ILE A CG2 1 
ATOM   666  C  CD1 . ILE A 1 83  ? -6.664  23.600  9.271   1.00 68.32  ? 83  ILE A CD1 1 
ATOM   667  N  N   . VAL A 1 84  ? -8.414  18.150  10.277  1.00 53.14  ? 84  VAL A N   1 
ATOM   668  C  CA  . VAL A 1 84  ? -8.340  16.708  10.478  1.00 52.39  ? 84  VAL A CA  1 
ATOM   669  C  C   . VAL A 1 84  ? -8.992  15.968  9.305   1.00 56.01  ? 84  VAL A C   1 
ATOM   670  O  O   . VAL A 1 84  ? -9.792  16.558  8.576   1.00 55.49  ? 84  VAL A O   1 
ATOM   671  C  CB  . VAL A 1 84  ? -8.991  16.311  11.830  1.00 55.52  ? 84  VAL A CB  1 
ATOM   672  C  CG1 . VAL A 1 84  ? -8.249  16.945  12.998  1.00 55.63  ? 84  VAL A CG1 1 
ATOM   673  C  CG2 . VAL A 1 84  ? -10.473 16.680  11.871  1.00 54.67  ? 84  VAL A CG2 1 
ATOM   674  N  N   . GLU A 1 85  ? -8.688  14.670  9.150   1.00 52.09  ? 85  GLU A N   1 
ATOM   675  C  CA  . GLU A 1 85  ? -9.329  13.863  8.116   1.00 51.49  ? 85  GLU A CA  1 
ATOM   676  C  C   . GLU A 1 85  ? -10.750 13.554  8.588   1.00 53.71  ? 85  GLU A C   1 
ATOM   677  O  O   . GLU A 1 85  ? -10.990 13.484  9.794   1.00 53.00  ? 85  GLU A O   1 
ATOM   678  C  CB  . GLU A 1 85  ? -8.543  12.562  7.853   1.00 53.21  ? 85  GLU A CB  1 
ATOM   679  C  CG  . GLU A 1 85  ? -7.141  12.793  7.312   1.00 64.94  ? 85  GLU A CG  1 
ATOM   680  C  CD  . GLU A 1 85  ? -6.750  11.957  6.108   1.00 85.20  ? 85  GLU A CD  1 
ATOM   681  O  OE1 . GLU A 1 85  ? -7.636  11.625  5.291   1.00 72.99  ? 85  GLU A OE1 1 
ATOM   682  O  OE2 . GLU A 1 85  ? -5.545  11.648  5.968   1.00 82.08  ? 85  GLU A OE2 1 
ATOM   683  N  N   . GLY A 1 86  ? -11.673 13.401  7.638   1.00 49.46  ? 86  GLY A N   1 
ATOM   684  C  CA  . GLY A 1 86  ? -13.076 13.111  7.917   1.00 48.37  ? 86  GLY A CA  1 
ATOM   685  C  C   . GLY A 1 86  ? -13.283 11.928  8.841   1.00 51.59  ? 86  GLY A C   1 
ATOM   686  O  O   . GLY A 1 86  ? -14.091 12.009  9.767   1.00 50.99  ? 86  GLY A O   1 
ATOM   687  N  N   . ASP A 1 87  ? -12.520 10.837  8.603   1.00 48.28  ? 87  ASP A N   1 
ATOM   688  C  CA  . ASP A 1 87  ? -12.541 9.582   9.373   1.00 47.68  ? 87  ASP A CA  1 
ATOM   689  C  C   . ASP A 1 87  ? -12.261 9.791   10.873  1.00 49.10  ? 87  ASP A C   1 
ATOM   690  O  O   . ASP A 1 87  ? -12.757 9.023   11.699  1.00 47.53  ? 87  ASP A O   1 
ATOM   691  C  CB  . ASP A 1 87  ? -11.508 8.583   8.823   1.00 50.21  ? 87  ASP A CB  1 
ATOM   692  C  CG  . ASP A 1 87  ? -11.627 8.262   7.346   1.00 60.31  ? 87  ASP A CG  1 
ATOM   693  O  OD1 . ASP A 1 87  ? -10.984 8.968   6.529   1.00 61.75  ? 87  ASP A OD1 1 
ATOM   694  O  OD2 . ASP A 1 87  ? -12.286 7.262   7.013   1.00 64.29  ? 87  ASP A OD2 1 
ATOM   695  N  N   . ASP A 1 88  ? -11.463 10.819  11.217  1.00 45.55  ? 88  ASP A N   1 
ATOM   696  C  CA  . ASP A 1 88  ? -11.114 11.187  12.593  1.00 45.38  ? 88  ASP A CA  1 
ATOM   697  C  C   . ASP A 1 88  ? -12.300 11.788  13.362  1.00 47.71  ? 88  ASP A C   1 
ATOM   698  O  O   . ASP A 1 88  ? -12.276 11.842  14.595  1.00 46.23  ? 88  ASP A O   1 
ATOM   699  C  CB  . ASP A 1 88  ? -9.917  12.150  12.599  1.00 48.32  ? 88  ASP A CB  1 
ATOM   700  C  CG  . ASP A 1 88  ? -8.667  11.584  11.950  1.00 59.98  ? 88  ASP A CG  1 
ATOM   701  O  OD1 . ASP A 1 88  ? -8.436  10.357  12.079  1.00 60.61  ? 88  ASP A OD1 1 
ATOM   702  O  OD2 . ASP A 1 88  ? -7.919  12.364  11.317  1.00 66.08  ? 88  ASP A OD2 1 
ATOM   703  N  N   . LEU A 1 89  ? -13.337 12.221  12.629  1.00 43.86  ? 89  LEU A N   1 
ATOM   704  C  CA  . LEU A 1 89  ? -14.548 12.797  13.199  1.00 42.58  ? 89  LEU A CA  1 
ATOM   705  C  C   . LEU A 1 89  ? -15.697 11.780  13.335  1.00 44.25  ? 89  LEU A C   1 
ATOM   706  O  O   . LEU A 1 89  ? -16.804 12.165  13.695  1.00 43.93  ? 89  LEU A O   1 
ATOM   707  C  CB  . LEU A 1 89  ? -14.972 14.061  12.423  1.00 42.68  ? 89  LEU A CB  1 
ATOM   708  C  CG  . LEU A 1 89  ? -13.977 15.244  12.415  1.00 47.28  ? 89  LEU A CG  1 
ATOM   709  C  CD1 . LEU A 1 89  ? -14.532 16.419  11.638  1.00 47.58  ? 89  LEU A CD1 1 
ATOM   710  C  CD2 . LEU A 1 89  ? -13.610 15.692  13.823  1.00 47.97  ? 89  LEU A CD2 1 
ATOM   711  N  N   . HIS A 1 90  ? -15.431 10.485  13.061  1.00 38.85  ? 90  HIS A N   1 
ATOM   712  C  CA  . HIS A 1 90  ? -16.394 9.389   13.249  1.00 37.40  ? 90  HIS A CA  1 
ATOM   713  C  C   . HIS A 1 90  ? -16.332 9.020   14.728  1.00 41.20  ? 90  HIS A C   1 
ATOM   714  O  O   . HIS A 1 90  ? -15.230 8.823   15.261  1.00 41.85  ? 90  HIS A O   1 
ATOM   715  C  CB  . HIS A 1 90  ? -16.021 8.166   12.389  1.00 37.91  ? 90  HIS A CB  1 
ATOM   716  C  CG  . HIS A 1 90  ? -17.107 7.117   12.298  1.00 40.49  ? 90  HIS A CG  1 
ATOM   717  N  ND1 . HIS A 1 90  ? -17.541 6.436   13.416  1.00 41.61  ? 90  HIS A ND1 1 
ATOM   718  C  CD2 . HIS A 1 90  ? -17.763 6.647   11.216  1.00 41.61  ? 90  HIS A CD2 1 
ATOM   719  C  CE1 . HIS A 1 90  ? -18.472 5.596   12.988  1.00 40.45  ? 90  HIS A CE1 1 
ATOM   720  N  NE2 . HIS A 1 90  ? -18.640 5.689   11.674  1.00 40.88  ? 90  HIS A NE2 1 
ATOM   721  N  N   . PHE A 1 91  ? -17.506 8.931   15.397  1.00 36.38  ? 91  PHE A N   1 
ATOM   722  C  CA  . PHE A 1 91  ? -17.593 8.660   16.839  1.00 35.13  ? 91  PHE A CA  1 
ATOM   723  C  C   . PHE A 1 91  ? -16.778 7.434   17.270  1.00 37.83  ? 91  PHE A C   1 
ATOM   724  O  O   . PHE A 1 91  ? -16.124 7.488   18.312  1.00 37.83  ? 91  PHE A O   1 
ATOM   725  C  CB  . PHE A 1 91  ? -19.062 8.576   17.326  1.00 36.27  ? 91  PHE A CB  1 
ATOM   726  C  CG  . PHE A 1 91  ? -19.722 7.214   17.221  1.00 37.62  ? 91  PHE A CG  1 
ATOM   727  C  CD1 . PHE A 1 91  ? -19.594 6.276   18.247  1.00 40.14  ? 91  PHE A CD1 1 
ATOM   728  C  CD2 . PHE A 1 91  ? -20.491 6.879   16.114  1.00 39.65  ? 91  PHE A CD2 1 
ATOM   729  C  CE1 . PHE A 1 91  ? -20.179 5.015   18.141  1.00 40.26  ? 91  PHE A CE1 1 
ATOM   730  C  CE2 . PHE A 1 91  ? -21.083 5.618   16.018  1.00 41.99  ? 91  PHE A CE2 1 
ATOM   731  C  CZ  . PHE A 1 91  ? -20.921 4.698   17.035  1.00 39.36  ? 91  PHE A CZ  1 
ATOM   732  N  N   . MET A 1 92  ? -16.781 6.356   16.450  1.00 32.68  ? 92  MET A N   1 
ATOM   733  C  CA  . MET A 1 92  ? -16.040 5.120   16.721  1.00 31.66  ? 92  MET A CA  1 
ATOM   734  C  C   . MET A 1 92  ? -14.539 5.386   16.816  1.00 36.17  ? 92  MET A C   1 
ATOM   735  O  O   . MET A 1 92  ? -13.871 4.835   17.689  1.00 36.27  ? 92  MET A O   1 
ATOM   736  C  CB  . MET A 1 92  ? -16.324 4.080   15.620  1.00 33.45  ? 92  MET A CB  1 
ATOM   737  C  CG  . MET A 1 92  ? -17.718 3.487   15.678  1.00 35.97  ? 92  MET A CG  1 
ATOM   738  S  SD  . MET A 1 92  ? -17.948 2.349   17.057  1.00 39.10  ? 92  MET A SD  1 
ATOM   739  C  CE  . MET A 1 92  ? -17.035 0.924   16.460  1.00 35.79  ? 92  MET A CE  1 
ATOM   740  N  N   . ASN A 1 93  ? -14.026 6.260   15.938  1.00 32.61  ? 93  ASN A N   1 
ATOM   741  C  CA  . ASN A 1 93  ? -12.613 6.607   15.839  1.00 32.58  ? 93  ASN A CA  1 
ATOM   742  C  C   . ASN A 1 93  ? -12.193 7.783   16.737  1.00 37.74  ? 93  ASN A C   1 
ATOM   743  O  O   . ASN A 1 93  ? -11.004 8.077   16.824  1.00 38.02  ? 93  ASN A O   1 
ATOM   744  C  CB  . ASN A 1 93  ? -12.259 6.898   14.387  1.00 30.62  ? 93  ASN A CB  1 
ATOM   745  C  CG  . ASN A 1 93  ? -12.642 5.801   13.418  1.00 48.37  ? 93  ASN A CG  1 
ATOM   746  O  OD1 . ASN A 1 93  ? -12.762 4.620   13.760  1.00 43.60  ? 93  ASN A OD1 1 
ATOM   747  N  ND2 . ASN A 1 93  ? -12.815 6.179   12.174  1.00 38.56  ? 93  ASN A ND2 1 
ATOM   748  N  N   . ASN A 1 94  ? -13.148 8.430   17.427  1.00 33.87  ? 94  ASN A N   1 
ATOM   749  C  CA  . ASN A 1 94  ? -12.911 9.614   18.256  1.00 33.27  ? 94  ASN A CA  1 
ATOM   750  C  C   . ASN A 1 94  ? -13.263 9.353   19.761  1.00 37.25  ? 94  ASN A C   1 
ATOM   751  O  O   . ASN A 1 94  ? -14.443 9.221   20.110  1.00 36.70  ? 94  ASN A O   1 
ATOM   752  C  CB  . ASN A 1 94  ? -13.726 10.767  17.677  1.00 30.65  ? 94  ASN A CB  1 
ATOM   753  C  CG  . ASN A 1 94  ? -13.286 12.130  18.127  1.00 44.63  ? 94  ASN A CG  1 
ATOM   754  O  OD1 . ASN A 1 94  ? -13.421 12.498  19.288  1.00 40.19  ? 94  ASN A OD1 1 
ATOM   755  N  ND2 . ASN A 1 94  ? -12.865 12.947  17.184  1.00 35.81  ? 94  ASN A ND2 1 
ATOM   756  N  N   . ALA A 1 95  ? -12.238 9.289   20.636  1.00 33.79  ? 95  ALA A N   1 
ATOM   757  C  CA  . ALA A 1 95  ? -12.412 9.052   22.074  1.00 33.24  ? 95  ALA A CA  1 
ATOM   758  C  C   . ALA A 1 95  ? -13.054 10.238  22.821  1.00 37.08  ? 95  ALA A C   1 
ATOM   759  O  O   . ALA A 1 95  ? -13.655 10.028  23.891  1.00 35.78  ? 95  ALA A O   1 
ATOM   760  C  CB  . ALA A 1 95  ? -11.078 8.698   22.719  1.00 34.12  ? 95  ALA A CB  1 
ATOM   761  N  N   . ALA A 1 96  ? -12.918 11.465  22.288  1.00 34.61  ? 96  ALA A N   1 
ATOM   762  C  CA  . ALA A 1 96  ? -13.533 12.641  22.899  1.00 34.71  ? 96  ALA A CA  1 
ATOM   763  C  C   . ALA A 1 96  ? -15.048 12.605  22.715  1.00 38.44  ? 96  ALA A C   1 
ATOM   764  O  O   . ALA A 1 96  ? -15.785 12.858  23.669  1.00 38.22  ? 96  ALA A O   1 
ATOM   765  C  CB  . ALA A 1 96  ? -12.954 13.914  22.305  1.00 35.64  ? 96  ALA A CB  1 
ATOM   766  N  N   . MET A 1 97  ? -15.510 12.230  21.507  1.00 34.17  ? 97  MET A N   1 
ATOM   767  C  CA  . MET A 1 97  ? -16.934 12.105  21.201  1.00 33.34  ? 97  MET A CA  1 
ATOM   768  C  C   . MET A 1 97  ? -17.549 11.028  22.069  1.00 37.10  ? 97  MET A C   1 
ATOM   769  O  O   . MET A 1 97  ? -18.666 11.204  22.555  1.00 37.17  ? 97  MET A O   1 
ATOM   770  C  CB  . MET A 1 97  ? -17.163 11.805  19.711  1.00 35.69  ? 97  MET A CB  1 
ATOM   771  C  CG  . MET A 1 97  ? -16.859 12.982  18.810  1.00 39.77  ? 97  MET A CG  1 
ATOM   772  S  SD  . MET A 1 97  ? -17.034 12.604  17.057  1.00 44.11  ? 97  MET A SD  1 
ATOM   773  C  CE  . MET A 1 97  ? -16.822 14.227  16.383  1.00 41.20  ? 97  MET A CE  1 
ATOM   774  N  N   . GLN A 1 98  ? -16.797 9.931   22.300  1.00 32.99  ? 98  GLN A N   1 
ATOM   775  C  CA  . GLN A 1 98  ? -17.220 8.805   23.136  1.00 32.14  ? 98  GLN A CA  1 
ATOM   776  C  C   . GLN A 1 98  ? -17.320 9.220   24.594  1.00 36.22  ? 98  GLN A C   1 
ATOM   777  O  O   . GLN A 1 98  ? -18.253 8.809   25.277  1.00 36.05  ? 98  GLN A O   1 
ATOM   778  C  CB  . GLN A 1 98  ? -16.273 7.616   22.969  1.00 33.11  ? 98  GLN A CB  1 
ATOM   779  C  CG  . GLN A 1 98  ? -16.418 6.955   21.607  1.00 38.95  ? 98  GLN A CG  1 
ATOM   780  C  CD  . GLN A 1 98  ? -15.702 5.629   21.489  1.00 46.99  ? 98  GLN A CD  1 
ATOM   781  O  OE1 . GLN A 1 98  ? -15.520 4.895   22.465  1.00 39.74  ? 98  GLN A OE1 1 
ATOM   782  N  NE2 . GLN A 1 98  ? -15.357 5.269   20.268  1.00 38.39  ? 98  GLN A NE2 1 
ATOM   783  N  N   . GLN A 1 99  ? -16.396 10.069  25.058  1.00 33.85  ? 99  GLN A N   1 
ATOM   784  C  CA  . GLN A 1 99  ? -16.432 10.572  26.427  1.00 34.18  ? 99  GLN A CA  1 
ATOM   785  C  C   . GLN A 1 99  ? -17.510 11.642  26.618  1.00 39.11  ? 99  GLN A C   1 
ATOM   786  O  O   . GLN A 1 99  ? -18.064 11.744  27.714  1.00 38.96  ? 99  GLN A O   1 
ATOM   787  C  CB  . GLN A 1 99  ? -15.060 11.073  26.875  1.00 35.81  ? 99  GLN A CB  1 
ATOM   788  C  CG  . GLN A 1 99  ? -14.905 11.185  28.396  1.00 44.41  ? 99  GLN A CG  1 
ATOM   789  C  CD  . GLN A 1 99  ? -15.047 9.861   29.123  1.00 55.10  ? 99  GLN A CD  1 
ATOM   790  O  OE1 . GLN A 1 99  ? -14.342 8.888   28.846  1.00 50.66  ? 99  GLN A OE1 1 
ATOM   791  N  NE2 . GLN A 1 99  ? -15.957 9.803   30.084  1.00 41.42  ? 99  GLN A NE2 1 
ATOM   792  N  N   . PHE A 1 100 ? -17.825 12.424  25.556  1.00 35.83  ? 100 PHE A N   1 
ATOM   793  C  CA  . PHE A 1 100 ? -18.908 13.412  25.594  1.00 35.36  ? 100 PHE A CA  1 
ATOM   794  C  C   . PHE A 1 100 ? -20.152 12.685  26.031  1.00 37.79  ? 100 PHE A C   1 
ATOM   795  O  O   . PHE A 1 100 ? -20.781 13.087  27.007  1.00 37.35  ? 100 PHE A O   1 
ATOM   796  C  CB  . PHE A 1 100 ? -19.138 14.077  24.209  1.00 37.21  ? 100 PHE A CB  1 
ATOM   797  C  CG  . PHE A 1 100 ? -20.374 14.952  24.123  1.00 38.49  ? 100 PHE A CG  1 
ATOM   798  C  CD1 . PHE A 1 100 ? -21.617 14.408  23.814  1.00 41.17  ? 100 PHE A CD1 1 
ATOM   799  C  CD2 . PHE A 1 100 ? -20.299 16.318  24.368  1.00 40.95  ? 100 PHE A CD2 1 
ATOM   800  C  CE1 . PHE A 1 100 ? -22.756 15.213  23.754  1.00 42.11  ? 100 PHE A CE1 1 
ATOM   801  C  CE2 . PHE A 1 100 ? -21.441 17.121  24.308  1.00 43.54  ? 100 PHE A CE2 1 
ATOM   802  C  CZ  . PHE A 1 100 ? -22.660 16.561  24.011  1.00 41.18  ? 100 PHE A CZ  1 
ATOM   803  N  N   . TRP A 1 101 ? -20.494 11.599  25.314  1.00 33.99  ? 101 TRP A N   1 
ATOM   804  C  CA  . TRP A 1 101 ? -21.679 10.808  25.618  1.00 33.46  ? 101 TRP A CA  1 
ATOM   805  C  C   . TRP A 1 101 ? -21.554 10.086  26.956  1.00 36.42  ? 101 TRP A C   1 
ATOM   806  O  O   . TRP A 1 101 ? -22.465 10.189  27.784  1.00 36.11  ? 101 TRP A O   1 
ATOM   807  C  CB  . TRP A 1 101 ? -22.065 9.860   24.467  1.00 31.96  ? 101 TRP A CB  1 
ATOM   808  C  CG  . TRP A 1 101 ? -23.085 8.832   24.858  1.00 32.75  ? 101 TRP A CG  1 
ATOM   809  C  CD1 . TRP A 1 101 ? -22.952 7.481   24.763  1.00 35.64  ? 101 TRP A CD1 1 
ATOM   810  C  CD2 . TRP A 1 101 ? -24.353 9.069   25.493  1.00 32.43  ? 101 TRP A CD2 1 
ATOM   811  N  NE1 . TRP A 1 101 ? -24.072 6.856   25.263  1.00 34.95  ? 101 TRP A NE1 1 
ATOM   812  C  CE2 . TRP A 1 101 ? -24.937 7.807   25.743  1.00 36.39  ? 101 TRP A CE2 1 
ATOM   813  C  CE3 . TRP A 1 101 ? -25.048 10.225  25.899  1.00 33.47  ? 101 TRP A CE3 1 
ATOM   814  C  CZ2 . TRP A 1 101 ? -26.189 7.668   26.356  1.00 35.33  ? 101 TRP A CZ2 1 
ATOM   815  C  CZ3 . TRP A 1 101 ? -26.276 10.083  26.518  1.00 34.72  ? 101 TRP A CZ3 1 
ATOM   816  C  CH2 . TRP A 1 101 ? -26.841 8.818   26.733  1.00 35.24  ? 101 TRP A CH2 1 
ATOM   817  N  N   . ASP A 1 102 ? -20.419 9.408   27.183  1.00 31.96  ? 102 ASP A N   1 
ATOM   818  C  CA  . ASP A 1 102 ? -20.160 8.696   28.433  1.00 31.07  ? 102 ASP A CA  1 
ATOM   819  C  C   . ASP A 1 102 ? -20.356 9.574   29.672  1.00 33.92  ? 102 ASP A C   1 
ATOM   820  O  O   . ASP A 1 102 ? -20.994 9.123   30.620  1.00 33.44  ? 102 ASP A O   1 
ATOM   821  C  CB  . ASP A 1 102 ? -18.764 8.073   28.442  1.00 33.34  ? 102 ASP A CB  1 
ATOM   822  C  CG  . ASP A 1 102 ? -18.721 6.603   28.080  1.00 46.61  ? 102 ASP A CG  1 
ATOM   823  O  OD1 . ASP A 1 102 ? -19.601 5.843   28.553  1.00 47.74  ? 102 ASP A OD1 1 
ATOM   824  O  OD2 . ASP A 1 102 ? -17.755 6.194   27.410  1.00 53.28  ? 102 ASP A OD2 1 
ATOM   825  N  N   . ASP A 1 103 ? -19.860 10.834  29.643  1.00 29.70  ? 103 ASP A N   1 
ATOM   826  C  CA  . ASP A 1 103 ? -20.015 11.786  30.744  1.00 29.39  ? 103 ASP A CA  1 
ATOM   827  C  C   . ASP A 1 103 ? -21.471 12.170  30.990  1.00 32.31  ? 103 ASP A C   1 
ATOM   828  O  O   . ASP A 1 103 ? -21.810 12.481  32.123  1.00 31.85  ? 103 ASP A O   1 
ATOM   829  C  CB  . ASP A 1 103 ? -19.120 13.028  30.565  1.00 31.87  ? 103 ASP A CB  1 
ATOM   830  C  CG  . ASP A 1 103 ? -17.665 12.861  31.013  1.00 45.96  ? 103 ASP A CG  1 
ATOM   831  O  OD1 . ASP A 1 103 ? -17.308 11.749  31.503  1.00 46.06  ? 103 ASP A OD1 1 
ATOM   832  O  OD2 . ASP A 1 103 ? -16.890 13.840  30.903  1.00 53.67  ? 103 ASP A OD2 1 
ATOM   833  N  N   . ILE A 1 104 ? -22.341 12.125  29.949  1.00 28.20  ? 104 ILE A N   1 
ATOM   834  C  CA  . ILE A 1 104 ? -23.778 12.419  30.118  1.00 27.39  ? 104 ILE A CA  1 
ATOM   835  C  C   . ILE A 1 104 ? -24.455 11.182  30.699  1.00 32.91  ? 104 ILE A C   1 
ATOM   836  O  O   . ILE A 1 104 ? -25.133 11.278  31.727  1.00 32.66  ? 104 ILE A O   1 
ATOM   837  C  CB  . ILE A 1 104 ? -24.490 12.905  28.818  1.00 29.21  ? 104 ILE A CB  1 
ATOM   838  C  CG1 . ILE A 1 104 ? -23.878 14.219  28.298  1.00 28.90  ? 104 ILE A CG1 1 
ATOM   839  C  CG2 . ILE A 1 104 ? -25.991 13.052  29.046  1.00 28.63  ? 104 ILE A CG2 1 
ATOM   840  C  CD1 . ILE A 1 104 ? -24.373 14.635  26.974  1.00 30.18  ? 104 ILE A CD1 1 
ATOM   841  N  N   . ARG A 1 105 ? -24.275 10.017  30.024  1.00 29.82  ? 105 ARG A N   1 
ATOM   842  C  CA  . ARG A 1 105 ? -24.866 8.735   30.417  1.00 29.53  ? 105 ARG A CA  1 
ATOM   843  C  C   . ARG A 1 105 ? -24.645 8.431   31.906  1.00 35.25  ? 105 ARG A C   1 
ATOM   844  O  O   . ARG A 1 105 ? -25.619 8.187   32.606  1.00 36.14  ? 105 ARG A O   1 
ATOM   845  C  CB  . ARG A 1 105 ? -24.382 7.596   29.509  1.00 28.76  ? 105 ARG A CB  1 
ATOM   846  C  CG  . ARG A 1 105 ? -24.871 6.197   29.932  1.00 33.58  ? 105 ARG A CG  1 
ATOM   847  C  CD  . ARG A 1 105 ? -24.766 5.147   28.823  1.00 28.89  ? 105 ARG A CD  1 
ATOM   848  N  NE  . ARG A 1 105 ? -23.385 4.908   28.403  1.00 27.05  ? 105 ARG A NE  1 
ATOM   849  C  CZ  . ARG A 1 105 ? -23.040 4.211   27.324  1.00 38.22  ? 105 ARG A CZ  1 
ATOM   850  N  NH1 . ARG A 1 105 ? -21.759 4.046   27.009  1.00 25.39  ? 105 ARG A NH1 1 
ATOM   851  N  NH2 . ARG A 1 105 ? -23.978 3.662   26.555  1.00 22.15  ? 105 ARG A NH2 1 
ATOM   852  N  N   . ARG A 1 106 ? -23.397 8.559   32.400  1.00 31.63  ? 106 ARG A N   1 
ATOM   853  C  CA  . ARG A 1 106 ? -23.027 8.315   33.795  1.00 31.55  ? 106 ARG A CA  1 
ATOM   854  C  C   . ARG A 1 106 ? -23.477 9.434   34.789  1.00 38.67  ? 106 ARG A C   1 
ATOM   855  O  O   . ARG A 1 106 ? -23.142 9.351   35.978  1.00 38.40  ? 106 ARG A O   1 
ATOM   856  C  CB  . ARG A 1 106 ? -21.510 8.040   33.909  1.00 28.99  ? 106 ARG A CB  1 
ATOM   857  C  CG  . ARG A 1 106 ? -20.612 9.258   33.683  1.00 30.22  ? 106 ARG A CG  1 
ATOM   858  C  CD  . ARG A 1 106 ? -19.192 8.843   33.354  1.00 33.74  ? 106 ARG A CD  1 
ATOM   859  N  NE  . ARG A 1 106 ? -18.232 9.944   33.469  1.00 39.78  ? 106 ARG A NE  1 
ATOM   860  C  CZ  . ARG A 1 106 ? -17.519 10.205  34.563  1.00 52.11  ? 106 ARG A CZ  1 
ATOM   861  N  NH1 . ARG A 1 106 ? -17.654 9.452   35.652  1.00 33.90  ? 106 ARG A NH1 1 
ATOM   862  N  NH2 . ARG A 1 106 ? -16.657 11.218  34.573  1.00 44.94  ? 106 ARG A NH2 1 
ATOM   863  N  N   . THR A 1 107 ? -24.221 10.465  34.317  1.00 37.21  ? 107 THR A N   1 
ATOM   864  C  CA  . THR A 1 107 ? -24.717 11.547  35.178  1.00 38.14  ? 107 THR A CA  1 
ATOM   865  C  C   . THR A 1 107 ? -26.160 11.324  35.607  1.00 43.85  ? 107 THR A C   1 
ATOM   866  O  O   . THR A 1 107 ? -27.019 10.982  34.782  1.00 43.55  ? 107 THR A O   1 
ATOM   867  C  CB  . THR A 1 107 ? -24.575 12.922  34.513  1.00 44.05  ? 107 THR A CB  1 
ATOM   868  O  OG1 . THR A 1 107 ? -23.190 13.172  34.310  1.00 44.32  ? 107 THR A OG1 1 
ATOM   869  C  CG2 . THR A 1 107 ? -25.170 14.056  35.373  1.00 41.11  ? 107 THR A CG2 1 
ATOM   870  N  N   . VAL A 1 108 ? -26.420 11.602  36.891  1.00 41.32  ? 108 VAL A N   1 
ATOM   871  C  CA  . VAL A 1 108 ? -27.732 11.555  37.524  1.00 41.19  ? 108 VAL A CA  1 
ATOM   872  C  C   . VAL A 1 108 ? -27.741 12.476  38.757  1.00 45.20  ? 108 VAL A C   1 
ATOM   873  O  O   . VAL A 1 108 ? -26.901 12.330  39.652  1.00 44.87  ? 108 VAL A O   1 
ATOM   874  C  CB  . VAL A 1 108 ? -28.183 10.092  37.798  1.00 44.93  ? 108 VAL A CB  1 
ATOM   875  C  CG1 . VAL A 1 108 ? -27.127 9.311   38.572  1.00 44.88  ? 108 VAL A CG1 1 
ATOM   876  C  CG2 . VAL A 1 108 ? -29.523 10.034  38.498  1.00 44.79  ? 108 VAL A CG2 1 
ATOM   877  N  N   . ILE A 1 109 ? -28.658 13.455  38.762  1.00 41.90  ? 109 ILE A N   1 
ATOM   878  C  CA  . ILE A 1 109 ? -28.801 14.435  39.851  1.00 42.35  ? 109 ILE A CA  1 
ATOM   879  C  C   . ILE A 1 109 ? -29.897 13.978  40.828  1.00 46.89  ? 109 ILE A C   1 
ATOM   880  O  O   . ILE A 1 109 ? -31.002 13.650  40.394  1.00 46.32  ? 109 ILE A O   1 
ATOM   881  C  CB  . ILE A 1 109 ? -29.085 15.862  39.297  1.00 45.45  ? 109 ILE A CB  1 
ATOM   882  C  CG1 . ILE A 1 109 ? -28.073 16.242  38.198  1.00 45.29  ? 109 ILE A CG1 1 
ATOM   883  C  CG2 . ILE A 1 109 ? -29.105 16.913  40.423  1.00 46.81  ? 109 ILE A CG2 1 
ATOM   884  C  CD1 . ILE A 1 109 ? -28.607 17.200  37.196  1.00 50.93  ? 109 ILE A CD1 1 
ATOM   885  N  N   . VAL A 1 110 ? -29.584 13.939  42.135  1.00 44.23  ? 110 VAL A N   1 
ATOM   886  C  CA  . VAL A 1 110 ? -30.517 13.522  43.191  1.00 44.68  ? 110 VAL A CA  1 
ATOM   887  C  C   . VAL A 1 110 ? -30.690 14.628  44.255  1.00 50.88  ? 110 VAL A C   1 
ATOM   888  O  O   . VAL A 1 110 ? -29.710 15.227  44.692  1.00 50.61  ? 110 VAL A O   1 
ATOM   889  C  CB  . VAL A 1 110 ? -30.083 12.165  43.828  1.00 48.29  ? 110 VAL A CB  1 
ATOM   890  C  CG1 . VAL A 1 110 ? -31.074 11.705  44.899  1.00 48.22  ? 110 VAL A CG1 1 
ATOM   891  C  CG2 . VAL A 1 110 ? -29.914 11.074  42.766  1.00 47.55  ? 110 VAL A CG2 1 
ATOM   892  N  N   . GLY A 1 111 ? -31.936 14.871  44.661  1.00 48.86  ? 111 GLY A N   1 
ATOM   893  C  CA  . GLY A 1 111 ? -32.282 15.823  45.713  1.00 49.75  ? 111 GLY A CA  1 
ATOM   894  C  C   . GLY A 1 111 ? -31.886 15.290  47.072  1.00 55.54  ? 111 GLY A C   1 
ATOM   895  O  O   . GLY A 1 111 ? -31.900 14.080  47.289  1.00 54.13  ? 111 GLY A O   1 
ATOM   896  N  N   . MET A 1 112 ? -31.510 16.178  47.992  1.00 55.41  ? 112 MET A N   1 
ATOM   897  C  CA  . MET A 1 112 ? -31.048 15.764  49.316  1.00 56.67  ? 112 MET A CA  1 
ATOM   898  C  C   . MET A 1 112 ? -31.946 16.212  50.465  1.00 62.56  ? 112 MET A C   1 
ATOM   899  O  O   . MET A 1 112 ? -31.894 15.617  51.542  1.00 62.72  ? 112 MET A O   1 
ATOM   900  C  CB  . MET A 1 112 ? -29.600 16.213  49.548  1.00 59.47  ? 112 MET A CB  1 
ATOM   901  C  CG  . MET A 1 112 ? -28.627 15.608  48.559  1.00 63.26  ? 112 MET A CG  1 
ATOM   902  S  SD  . MET A 1 112 ? -27.163 14.894  49.343  1.00 68.41  ? 112 MET A SD  1 
ATOM   903  C  CE  . MET A 1 112 ? -26.320 16.320  49.763  1.00 65.42  ? 112 MET A CE  1 
ATOM   904  N  N   . ASP A 1 113 ? -32.772 17.245  50.230  1.00 60.36  ? 113 ASP A N   1 
ATOM   905  C  CA  . ASP A 1 113 ? -33.686 17.820  51.221  1.00 61.39  ? 113 ASP A CA  1 
ATOM   906  C  C   . ASP A 1 113 ? -34.684 16.795  51.756  1.00 67.48  ? 113 ASP A C   1 
ATOM   907  O  O   . ASP A 1 113 ? -34.888 16.726  52.973  1.00 67.43  ? 113 ASP A O   1 
ATOM   908  C  CB  . ASP A 1 113 ? -34.414 19.047  50.649  1.00 63.40  ? 113 ASP A CB  1 
ATOM   909  C  CG  . ASP A 1 113 ? -33.497 20.024  49.932  1.00 76.14  ? 113 ASP A CG  1 
ATOM   910  O  OD1 . ASP A 1 113 ? -32.724 20.730  50.621  1.00 77.14  ? 113 ASP A OD1 1 
ATOM   911  O  OD2 . ASP A 1 113 ? -33.525 20.058  48.683  1.00 83.15  ? 113 ASP A OD2 1 
ATOM   912  N  N   . THR A 1 114 ? -35.272 15.978  50.854  1.00 65.04  ? 114 THR A N   1 
ATOM   913  C  CA  . THR A 1 114 ? -36.242 14.931  51.188  1.00 65.51  ? 114 THR A CA  1 
ATOM   914  C  C   . THR A 1 114 ? -35.659 13.946  52.190  1.00 71.19  ? 114 THR A C   1 
ATOM   915  O  O   . THR A 1 114 ? -36.319 13.637  53.176  1.00 70.98  ? 114 THR A O   1 
ATOM   916  C  CB  . THR A 1 114 ? -36.747 14.252  49.903  1.00 74.56  ? 114 THR A CB  1 
ATOM   917  O  OG1 . THR A 1 114 ? -37.237 15.266  49.022  1.00 77.17  ? 114 THR A OG1 1 
ATOM   918  C  CG2 . THR A 1 114 ? -37.857 13.236  50.167  1.00 72.63  ? 114 THR A CG2 1 
ATOM   919  N  N   . ALA A 1 115 ? -34.413 13.490  51.955  1.00 68.97  ? 115 ALA A N   1 
ATOM   920  C  CA  . ALA A 1 115 ? -33.693 12.553  52.819  1.00 69.29  ? 115 ALA A CA  1 
ATOM   921  C  C   . ALA A 1 115 ? -33.395 13.184  54.169  1.00 74.71  ? 115 ALA A C   1 
ATOM   922  O  O   . ALA A 1 115 ? -33.665 12.580  55.202  1.00 74.76  ? 115 ALA A O   1 
ATOM   923  C  CB  . ALA A 1 115 ? -32.399 12.124  52.150  1.00 69.66  ? 115 ALA A CB  1 
ATOM   924  N  N   . HIS A 1 116 ? -32.863 14.416  54.157  1.00 72.24  ? 116 HIS A N   1 
ATOM   925  C  CA  . HIS A 1 116 ? -32.548 15.194  55.354  1.00 73.16  ? 116 HIS A CA  1 
ATOM   926  C  C   . HIS A 1 116 ? -33.794 15.429  56.207  1.00 80.57  ? 116 HIS A C   1 
ATOM   927  O  O   . HIS A 1 116 ? -33.687 15.488  57.436  1.00 81.08  ? 116 HIS A O   1 
ATOM   928  C  CB  . HIS A 1 116 ? -31.894 16.531  54.970  1.00 73.57  ? 116 HIS A CB  1 
ATOM   929  C  CG  . HIS A 1 116 ? -30.509 16.401  54.388  1.00 76.00  ? 116 HIS A CG  1 
ATOM   930  N  ND1 . HIS A 1 116 ? -29.889 15.172  54.248  1.00 77.00  ? 116 HIS A ND1 1 
ATOM   931  C  CD2 . HIS A 1 116 ? -29.667 17.356  53.945  1.00 77.36  ? 116 HIS A CD2 1 
ATOM   932  C  CE1 . HIS A 1 116 ? -28.704 15.415  53.723  1.00 76.06  ? 116 HIS A CE1 1 
ATOM   933  N  NE2 . HIS A 1 116 ? -28.524 16.716  53.524  1.00 76.71  ? 116 HIS A NE2 1 
ATOM   934  N  N   . ALA A 1 117 ? -34.979 15.541  55.557  1.00 78.47  ? 117 ALA A N   1 
ATOM   935  C  CA  . ALA A 1 117 ? -36.256 15.703  56.254  1.00 79.26  ? 117 ALA A CA  1 
ATOM   936  C  C   . ALA A 1 117 ? -36.627 14.398  56.956  1.00 83.68  ? 117 ALA A C   1 
ATOM   937  O  O   . ALA A 1 117 ? -36.980 14.431  58.134  1.00 84.08  ? 117 ALA A O   1 
ATOM   938  C  CB  . ALA A 1 117 ? -37.345 16.111  55.272  1.00 79.74  ? 117 ALA A CB  1 
ATOM   939  N  N   . VAL A 1 118 ? -36.484 13.250  56.259  1.00 80.19  ? 118 VAL A N   1 
ATOM   940  C  CA  . VAL A 1 118 ? -36.771 11.923  56.826  1.00 80.51  ? 118 VAL A CA  1 
ATOM   941  C  C   . VAL A 1 118 ? -35.862 11.675  58.035  1.00 86.20  ? 118 VAL A C   1 
ATOM   942  O  O   . VAL A 1 118 ? -36.329 11.174  59.061  1.00 86.51  ? 118 VAL A O   1 
ATOM   943  C  CB  . VAL A 1 118 ? -36.678 10.776  55.777  1.00 83.79  ? 118 VAL A CB  1 
ATOM   944  C  CG1 . VAL A 1 118 ? -37.097 9.429   56.380  1.00 83.59  ? 118 VAL A CG1 1 
ATOM   945  C  CG2 . VAL A 1 118 ? -37.524 11.079  54.540  1.00 83.19  ? 118 VAL A CG2 1 
ATOM   946  N  N   . LEU A 1 119 ? -34.579 12.071  57.918  1.00 83.14  ? 119 LEU A N   1 
ATOM   947  C  CA  . LEU A 1 119 ? -33.580 11.957  58.981  1.00 83.32  ? 119 LEU A CA  1 
ATOM   948  C  C   . LEU A 1 119 ? -34.003 12.720  60.233  1.00 87.83  ? 119 LEU A C   1 
ATOM   949  O  O   . LEU A 1 119 ? -33.968 12.156  61.322  1.00 87.96  ? 119 LEU A O   1 
ATOM   950  C  CB  . LEU A 1 119 ? -32.196 12.447  58.505  1.00 83.14  ? 119 LEU A CB  1 
ATOM   951  C  CG  . LEU A 1 119 ? -31.410 11.532  57.557  1.00 86.93  ? 119 LEU A CG  1 
ATOM   952  C  CD1 . LEU A 1 119 ? -30.232 12.262  56.946  1.00 87.01  ? 119 LEU A CD1 1 
ATOM   953  C  CD2 . LEU A 1 119 ? -30.917 10.289  58.275  1.00 89.11  ? 119 LEU A CD2 1 
ATOM   954  N  N   . GLU A 1 120 ? -34.428 13.985  60.073  1.00 84.31  ? 120 GLU A N   1 
ATOM   955  C  CA  . GLU A 1 120 ? -34.816 14.849  61.190  1.00 85.00  ? 120 GLU A CA  1 
ATOM   956  C  C   . GLU A 1 120 ? -36.250 14.656  61.713  1.00 89.21  ? 120 GLU A C   1 
ATOM   957  O  O   . GLU A 1 120 ? -36.531 15.088  62.835  1.00 89.64  ? 120 GLU A O   1 
ATOM   958  C  CB  . GLU A 1 120 ? -34.566 16.331  60.850  1.00 86.55  ? 120 GLU A CB  1 
ATOM   959  C  CG  . GLU A 1 120 ? -33.102 16.626  60.558  1.00 96.25  ? 120 GLU A CG  1 
ATOM   960  C  CD  . GLU A 1 120 ? -32.697 18.084  60.660  1.00 117.77 ? 120 GLU A CD  1 
ATOM   961  O  OE1 . GLU A 1 120 ? -31.935 18.421  61.592  1.00 109.07 ? 120 GLU A OE1 1 
ATOM   962  O  OE2 . GLU A 1 120 ? -33.103 18.889  59.790  1.00 115.47 ? 120 GLU A OE2 1 
ATOM   963  N  N   . LYS A 1 121 ? -37.148 14.029  60.931  1.00 85.15  ? 121 LYS A N   1 
ATOM   964  C  CA  . LYS A 1 121 ? -38.538 13.865  61.368  1.00 85.30  ? 121 LYS A CA  1 
ATOM   965  C  C   . LYS A 1 121 ? -38.859 12.472  61.917  1.00 89.03  ? 121 LYS A C   1 
ATOM   966  O  O   . LYS A 1 121 ? -39.110 12.344  63.119  1.00 89.54  ? 121 LYS A O   1 
ATOM   967  C  CB  . LYS A 1 121 ? -39.538 14.280  60.278  1.00 87.53  ? 121 LYS A CB  1 
ATOM   968  C  CG  . LYS A 1 121 ? -39.616 15.802  60.122  1.00 102.66 ? 121 LYS A CG  1 
ATOM   969  C  CD  . LYS A 1 121 ? -40.884 16.280  59.422  1.00 110.58 ? 121 LYS A CD  1 
ATOM   970  C  CE  . LYS A 1 121 ? -40.582 16.873  58.062  1.00 113.33 ? 121 LYS A CE  1 
ATOM   971  N  NZ  . LYS A 1 121 ? -41.650 17.799  57.611  1.00 118.21 ? 121 LYS A NZ  1 
ATOM   972  N  N   . ARG A 1 122 ? -38.871 11.435  61.060  1.00 84.61  ? 122 ARG A N   1 
ATOM   973  C  CA  . ARG A 1 122 ? -39.224 10.087  61.516  1.00 84.33  ? 122 ARG A CA  1 
ATOM   974  C  C   . ARG A 1 122 ? -38.057 9.361   62.200  1.00 88.41  ? 122 ARG A C   1 
ATOM   975  O  O   . ARG A 1 122 ? -38.278 8.619   63.158  1.00 88.40  ? 122 ARG A O   1 
ATOM   976  C  CB  . ARG A 1 122 ? -39.838 9.248   60.372  1.00 83.38  ? 122 ARG A CB  1 
ATOM   977  C  CG  . ARG A 1 122 ? -41.030 9.915   59.639  1.00 93.19  ? 122 ARG A CG  1 
ATOM   978  C  CD  . ARG A 1 122 ? -42.249 10.236  60.529  1.00 102.73 ? 122 ARG A CD  1 
ATOM   979  N  NE  . ARG A 1 122 ? -43.384 10.730  59.736  1.00 109.34 ? 122 ARG A NE  1 
ATOM   980  C  CZ  . ARG A 1 122 ? -44.454 11.343  60.238  1.00 120.76 ? 122 ARG A CZ  1 
ATOM   981  N  NH1 . ARG A 1 122 ? -45.427 11.752  59.428  1.00 102.01 ? 122 ARG A NH1 1 
ATOM   982  N  NH2 . ARG A 1 122 ? -44.559 11.572  61.539  1.00 109.91 ? 122 ARG A NH2 1 
ATOM   983  N  N   . LEU A 1 123 ? -36.813 9.599   61.738  1.00 84.48  ? 123 LEU A N   1 
ATOM   984  C  CA  . LEU A 1 123 ? -35.613 8.967   62.304  1.00 84.10  ? 123 LEU A CA  1 
ATOM   985  C  C   . LEU A 1 123 ? -35.041 9.683   63.534  1.00 88.99  ? 123 LEU A C   1 
ATOM   986  O  O   . LEU A 1 123 ? -34.386 9.039   64.356  1.00 88.80  ? 123 LEU A O   1 
ATOM   987  C  CB  . LEU A 1 123 ? -34.537 8.784   61.229  1.00 83.27  ? 123 LEU A CB  1 
ATOM   988  C  CG  . LEU A 1 123 ? -34.834 7.727   60.169  1.00 87.19  ? 123 LEU A CG  1 
ATOM   989  C  CD1 . LEU A 1 123 ? -34.050 8.008   58.919  1.00 86.87  ? 123 LEU A CD1 1 
ATOM   990  C  CD2 . LEU A 1 123 ? -34.553 6.321   60.683  1.00 89.52  ? 123 LEU A CD2 1 
ATOM   991  N  N   . GLY A 1 124 ? -35.290 10.988  63.649  1.00 86.03  ? 124 GLY A N   1 
ATOM   992  C  CA  . GLY A 1 124 ? -34.825 11.802  64.766  1.00 86.67  ? 124 GLY A CA  1 
ATOM   993  C  C   . GLY A 1 124 ? -33.320 11.983  64.836  1.00 90.15  ? 124 GLY A C   1 
ATOM   994  O  O   . GLY A 1 124 ? -32.751 12.062  65.926  1.00 90.60  ? 124 GLY A O   1 
ATOM   995  N  N   . VAL A 1 125 ? -32.676 12.038  63.670  1.00 85.39  ? 125 VAL A N   1 
ATOM   996  C  CA  . VAL A 1 125 ? -31.238 12.245  63.526  1.00 84.97  ? 125 VAL A CA  1 
ATOM   997  C  C   . VAL A 1 125 ? -31.036 13.650  62.956  1.00 88.42  ? 125 VAL A C   1 
ATOM   998  O  O   . VAL A 1 125 ? -31.597 13.972  61.906  1.00 87.36  ? 125 VAL A O   1 
ATOM   999  C  CB  . VAL A 1 125 ? -30.580 11.146  62.637  1.00 88.03  ? 125 VAL A CB  1 
ATOM   1000 C  CG1 . VAL A 1 125 ? -29.087 11.420  62.428  1.00 87.67  ? 125 VAL A CG1 1 
ATOM   1001 C  CG2 . VAL A 1 125 ? -30.784 9.756   63.239  1.00 87.74  ? 125 VAL A CG2 1 
ATOM   1002 N  N   . GLU A 1 126 ? -30.266 14.489  63.669  1.00 85.47  ? 126 GLU A N   1 
ATOM   1003 C  CA  . GLU A 1 126 ? -29.975 15.862  63.253  1.00 85.28  ? 126 GLU A CA  1 
ATOM   1004 C  C   . GLU A 1 126 ? -29.002 15.844  62.071  1.00 86.77  ? 126 GLU A C   1 
ATOM   1005 O  O   . GLU A 1 126 ? -28.095 15.010  62.029  1.00 85.94  ? 126 GLU A O   1 
ATOM   1006 C  CB  . GLU A 1 126 ? -29.401 16.679  64.432  1.00 87.79  ? 126 GLU A CB  1 
ATOM   1007 C  CG  . GLU A 1 126 ? -29.422 18.192  64.245  1.00 100.35 ? 126 GLU A CG  1 
ATOM   1008 C  CD  . GLU A 1 126 ? -30.543 18.925  64.964  1.00 128.60 ? 126 GLU A CD  1 
ATOM   1009 O  OE1 . GLU A 1 126 ? -30.350 19.308  66.141  1.00 123.53 ? 126 GLU A OE1 1 
ATOM   1010 O  OE2 . GLU A 1 126 ? -31.603 19.155  64.338  1.00 127.44 ? 126 GLU A OE2 1 
ATOM   1011 N  N   . VAL A 1 127 ? -29.233 16.732  61.095  1.00 81.87  ? 127 VAL A N   1 
ATOM   1012 C  CA  . VAL A 1 127 ? -28.398 16.911  59.904  1.00 80.39  ? 127 VAL A CA  1 
ATOM   1013 C  C   . VAL A 1 127 ? -27.619 18.217  60.115  1.00 83.74  ? 127 VAL A C   1 
ATOM   1014 O  O   . VAL A 1 127 ? -28.210 19.241  60.459  1.00 83.96  ? 127 VAL A O   1 
ATOM   1015 C  CB  . VAL A 1 127 ? -29.221 16.903  58.588  1.00 83.57  ? 127 VAL A CB  1 
ATOM   1016 C  CG1 . VAL A 1 127 ? -28.311 16.990  57.367  1.00 82.83  ? 127 VAL A CG1 1 
ATOM   1017 C  CG2 . VAL A 1 127 ? -30.103 15.664  58.501  1.00 82.87  ? 127 VAL A CG2 1 
ATOM   1018 N  N   . THR A 1 128 ? -26.295 18.160  59.962  1.00 79.28  ? 128 THR A N   1 
ATOM   1019 C  CA  . THR A 1 128 ? -25.381 19.270  60.224  1.00 79.32  ? 128 THR A CA  1 
ATOM   1020 C  C   . THR A 1 128 ? -24.300 19.318  59.120  1.00 81.97  ? 128 THR A C   1 
ATOM   1021 O  O   . THR A 1 128 ? -23.941 18.260  58.617  1.00 80.81  ? 128 THR A O   1 
ATOM   1022 C  CB  . THR A 1 128 ? -24.792 19.042  61.641  1.00 88.31  ? 128 THR A CB  1 
ATOM   1023 O  OG1 . THR A 1 128 ? -25.879 18.958  62.578  1.00 88.83  ? 128 THR A OG1 1 
ATOM   1024 C  CG2 . THR A 1 128 ? -23.832 20.137  62.075  1.00 87.73  ? 128 THR A CG2 1 
ATOM   1025 N  N   . PRO A 1 129 ? -23.748 20.506  58.739  1.00 78.32  ? 129 PRO A N   1 
ATOM   1026 C  CA  . PRO A 1 129 ? -22.718 20.536  57.673  1.00 77.43  ? 129 PRO A CA  1 
ATOM   1027 C  C   . PRO A 1 129 ? -21.615 19.493  57.805  1.00 80.62  ? 129 PRO A C   1 
ATOM   1028 O  O   . PRO A 1 129 ? -21.263 18.878  56.807  1.00 79.55  ? 129 PRO A O   1 
ATOM   1029 C  CB  . PRO A 1 129 ? -22.158 21.959  57.771  1.00 79.85  ? 129 PRO A CB  1 
ATOM   1030 C  CG  . PRO A 1 129 ? -23.262 22.769  58.275  1.00 84.97  ? 129 PRO A CG  1 
ATOM   1031 C  CD  . PRO A 1 129 ? -24.134 21.867  59.140  1.00 80.35  ? 129 PRO A CD  1 
ATOM   1032 N  N   . GLU A 1 130 ? -21.106 19.274  59.028  1.00 77.44  ? 130 GLU A N   1 
ATOM   1033 C  CA  . GLU A 1 130 ? -20.068 18.289  59.322  1.00 76.93  ? 130 GLU A CA  1 
ATOM   1034 C  C   . GLU A 1 130 ? -20.508 16.865  58.959  1.00 78.80  ? 130 GLU A C   1 
ATOM   1035 O  O   . GLU A 1 130 ? -19.681 16.083  58.489  1.00 78.12  ? 130 GLU A O   1 
ATOM   1036 C  CB  . GLU A 1 130 ? -19.611 18.393  60.792  1.00 79.31  ? 130 GLU A CB  1 
ATOM   1037 C  CG  . GLU A 1 130 ? -20.713 18.209  61.836  1.00 92.44  ? 130 GLU A CG  1 
ATOM   1038 C  CD  . GLU A 1 130 ? -20.315 18.366  63.298  1.00 115.65 ? 130 GLU A CD  1 
ATOM   1039 O  OE1 . GLU A 1 130 ? -21.227 18.536  64.137  1.00 108.97 ? 130 GLU A OE1 1 
ATOM   1040 O  OE2 . GLU A 1 130 ? -19.103 18.308  63.615  1.00 111.03 ? 130 GLU A OE2 1 
ATOM   1041 N  N   . THR A 1 131 ? -21.814 16.544  59.151  1.00 74.02  ? 131 THR A N   1 
ATOM   1042 C  CA  . THR A 1 131 ? -22.394 15.241  58.815  1.00 72.70  ? 131 THR A CA  1 
ATOM   1043 C  C   . THR A 1 131 ? -22.517 15.097  57.298  1.00 75.10  ? 131 THR A C   1 
ATOM   1044 O  O   . THR A 1 131 ? -22.254 14.022  56.756  1.00 73.96  ? 131 THR A O   1 
ATOM   1045 C  CB  . THR A 1 131 ? -23.734 14.997  59.538  1.00 79.51  ? 131 THR A CB  1 
ATOM   1046 O  OG1 . THR A 1 131 ? -24.794 15.716  58.899  1.00 79.18  ? 131 THR A OG1 1 
ATOM   1047 C  CG2 . THR A 1 131 ? -23.674 15.325  61.024  1.00 78.13  ? 131 THR A CG2 1 
ATOM   1048 N  N   . ILE A 1 132 ? -22.911 16.187  56.620  1.00 71.19  ? 132 ILE A N   1 
ATOM   1049 C  CA  . ILE A 1 132 ? -23.038 16.243  55.162  1.00 70.03  ? 132 ILE A CA  1 
ATOM   1050 C  C   . ILE A 1 132 ? -21.650 15.970  54.556  1.00 72.89  ? 132 ILE A C   1 
ATOM   1051 O  O   . ILE A 1 132 ? -21.530 15.145  53.651  1.00 72.13  ? 132 ILE A O   1 
ATOM   1052 C  CB  . ILE A 1 132 ? -23.636 17.608  54.713  1.00 73.43  ? 132 ILE A CB  1 
ATOM   1053 C  CG1 . ILE A 1 132 ? -25.101 17.749  55.190  1.00 74.13  ? 132 ILE A CG1 1 
ATOM   1054 C  CG2 . ILE A 1 132 ? -23.531 17.816  53.197  1.00 73.65  ? 132 ILE A CG2 1 
ATOM   1055 C  CD1 . ILE A 1 132 ? -25.637 19.191  55.269  1.00 83.17  ? 132 ILE A CD1 1 
ATOM   1056 N  N   . ASN A 1 133 ? -20.604 16.601  55.116  1.00 69.00  ? 133 ASN A N   1 
ATOM   1057 C  CA  . ASN A 1 133 ? -19.213 16.410  54.702  1.00 68.35  ? 133 ASN A CA  1 
ATOM   1058 C  C   . ASN A 1 133 ? -18.745 14.957  54.876  1.00 70.88  ? 133 ASN A C   1 
ATOM   1059 O  O   . ASN A 1 133 ? -17.974 14.467  54.049  1.00 70.55  ? 133 ASN A O   1 
ATOM   1060 C  CB  . ASN A 1 133 ? -18.296 17.355  55.467  1.00 70.14  ? 133 ASN A CB  1 
ATOM   1061 C  CG  . ASN A 1 133 ? -18.256 18.754  54.888  1.00 92.82  ? 133 ASN A CG  1 
ATOM   1062 O  OD1 . ASN A 1 133 ? -17.450 19.062  54.017  1.00 86.34  ? 133 ASN A OD1 1 
ATOM   1063 N  ND2 . ASN A 1 133 ? -19.113 19.633  55.364  1.00 85.40  ? 133 ASN A ND2 1 
ATOM   1064 N  N   . GLU A 1 134 ? -19.227 14.276  55.937  1.00 66.11  ? 134 GLU A N   1 
ATOM   1065 C  CA  . GLU A 1 134 ? -18.917 12.873  56.232  1.00 64.91  ? 134 GLU A CA  1 
ATOM   1066 C  C   . GLU A 1 134 ? -19.601 11.968  55.219  1.00 65.06  ? 134 GLU A C   1 
ATOM   1067 O  O   . GLU A 1 134 ? -18.983 11.020  54.730  1.00 64.14  ? 134 GLU A O   1 
ATOM   1068 C  CB  . GLU A 1 134 ? -19.345 12.504  57.665  1.00 67.12  ? 134 GLU A CB  1 
ATOM   1069 C  CG  . GLU A 1 134 ? -19.208 11.023  58.002  1.00 81.56  ? 134 GLU A CG  1 
ATOM   1070 C  CD  . GLU A 1 134 ? -19.668 10.606  59.387  1.00 111.76 ? 134 GLU A CD  1 
ATOM   1071 O  OE1 . GLU A 1 134 ? -18.960 9.793   60.022  1.00 106.21 ? 134 GLU A OE1 1 
ATOM   1072 O  OE2 . GLU A 1 134 ? -20.736 11.083  59.834  1.00 111.87 ? 134 GLU A OE2 1 
ATOM   1073 N  N   . TYR A 1 135 ? -20.880 12.261  54.916  1.00 59.48  ? 135 TYR A N   1 
ATOM   1074 C  CA  . TYR A 1 135 ? -21.674 11.530  53.929  1.00 57.69  ? 135 TYR A CA  1 
ATOM   1075 C  C   . TYR A 1 135 ? -20.973 11.616  52.577  1.00 58.06  ? 135 TYR A C   1 
ATOM   1076 O  O   . TYR A 1 135 ? -20.790 10.594  51.903  1.00 56.19  ? 135 TYR A O   1 
ATOM   1077 C  CB  . TYR A 1 135 ? -23.103 12.111  53.829  1.00 58.94  ? 135 TYR A CB  1 
ATOM   1078 C  CG  . TYR A 1 135 ? -23.863 11.644  52.608  1.00 59.96  ? 135 TYR A CG  1 
ATOM   1079 C  CD1 . TYR A 1 135 ? -24.469 10.389  52.578  1.00 61.64  ? 135 TYR A CD1 1 
ATOM   1080 C  CD2 . TYR A 1 135 ? -23.931 12.433  51.460  1.00 60.51  ? 135 TYR A CD2 1 
ATOM   1081 C  CE1 . TYR A 1 135 ? -25.137 9.937   51.445  1.00 61.86  ? 135 TYR A CE1 1 
ATOM   1082 C  CE2 . TYR A 1 135 ? -24.581 11.980  50.311  1.00 60.98  ? 135 TYR A CE2 1 
ATOM   1083 C  CZ  . TYR A 1 135 ? -25.184 10.730  50.312  1.00 69.16  ? 135 TYR A CZ  1 
ATOM   1084 O  OH  . TYR A 1 135 ? -25.852 10.268  49.199  1.00 70.23  ? 135 TYR A OH  1 
ATOM   1085 N  N   . MET A 1 136 ? -20.564 12.840  52.205  1.00 53.84  ? 136 MET A N   1 
ATOM   1086 C  CA  . MET A 1 136 ? -19.878 13.131  50.955  1.00 53.06  ? 136 MET A CA  1 
ATOM   1087 C  C   . MET A 1 136 ? -18.566 12.372  50.785  1.00 55.83  ? 136 MET A C   1 
ATOM   1088 O  O   . MET A 1 136 ? -18.196 12.047  49.656  1.00 55.80  ? 136 MET A O   1 
ATOM   1089 C  CB  . MET A 1 136 ? -19.670 14.640  50.762  1.00 55.99  ? 136 MET A CB  1 
ATOM   1090 C  CG  . MET A 1 136 ? -20.975 15.410  50.464  1.00 59.46  ? 136 MET A CG  1 
ATOM   1091 S  SD  . MET A 1 136 ? -22.069 14.623  49.256  1.00 62.77  ? 136 MET A SD  1 
ATOM   1092 C  CE  . MET A 1 136 ? -21.094 14.775  47.781  1.00 58.99  ? 136 MET A CE  1 
ATOM   1093 N  N   . GLU A 1 137 ? -17.878 12.064  51.894  1.00 50.74  ? 137 GLU A N   1 
ATOM   1094 C  CA  . GLU A 1 137 ? -16.642 11.289  51.821  1.00 49.29  ? 137 GLU A CA  1 
ATOM   1095 C  C   . GLU A 1 137 ? -16.968 9.791   51.682  1.00 49.69  ? 137 GLU A C   1 
ATOM   1096 O  O   . GLU A 1 137 ? -16.245 9.069   50.985  1.00 48.70  ? 137 GLU A O   1 
ATOM   1097 C  CB  . GLU A 1 137 ? -15.725 11.569  53.014  1.00 51.24  ? 137 GLU A CB  1 
ATOM   1098 C  CG  . GLU A 1 137 ? -14.284 11.177  52.740  1.00 60.32  ? 137 GLU A CG  1 
ATOM   1099 C  CD  . GLU A 1 137 ? -13.214 11.917  53.521  1.00 73.80  ? 137 GLU A CD  1 
ATOM   1100 O  OE1 . GLU A 1 137 ? -12.172 11.288  53.812  1.00 56.08  ? 137 GLU A OE1 1 
ATOM   1101 O  OE2 . GLU A 1 137 ? -13.386 13.122  53.815  1.00 67.13  ? 137 GLU A OE2 1 
ATOM   1102 N  N   . THR A 1 138 ? -18.069 9.338   52.324  1.00 43.95  ? 138 THR A N   1 
ATOM   1103 C  CA  . THR A 1 138 ? -18.536 7.948   52.286  1.00 42.18  ? 138 THR A CA  1 
ATOM   1104 C  C   . THR A 1 138 ? -18.998 7.568   50.887  1.00 44.21  ? 138 THR A C   1 
ATOM   1105 O  O   . THR A 1 138 ? -18.670 6.483   50.419  1.00 42.68  ? 138 THR A O   1 
ATOM   1106 C  CB  . THR A 1 138 ? -19.619 7.715   53.360  1.00 46.73  ? 138 THR A CB  1 
ATOM   1107 O  OG1 . THR A 1 138 ? -19.141 8.219   54.607  1.00 44.02  ? 138 THR A OG1 1 
ATOM   1108 C  CG2 . THR A 1 138 ? -19.995 6.242   53.517  1.00 45.03  ? 138 THR A CG2 1 
ATOM   1109 N  N   . ILE A 1 139 ? -19.742 8.465   50.219  1.00 40.82  ? 139 ILE A N   1 
ATOM   1110 C  CA  . ILE A 1 139 ? -20.255 8.246   48.865  1.00 39.62  ? 139 ILE A CA  1 
ATOM   1111 C  C   . ILE A 1 139 ? -19.124 8.210   47.828  1.00 43.05  ? 139 ILE A C   1 
ATOM   1112 O  O   . ILE A 1 139 ? -19.251 7.516   46.818  1.00 42.05  ? 139 ILE A O   1 
ATOM   1113 C  CB  . ILE A 1 139 ? -21.388 9.248   48.501  1.00 42.56  ? 139 ILE A CB  1 
ATOM   1114 C  CG1 . ILE A 1 139 ? -22.132 8.864   47.213  1.00 42.49  ? 139 ILE A CG1 1 
ATOM   1115 C  CG2 . ILE A 1 139 ? -20.909 10.686  48.440  1.00 43.20  ? 139 ILE A CG2 1 
ATOM   1116 C  CD1 . ILE A 1 139 ? -22.917 7.608   47.244  1.00 46.87  ? 139 ILE A CD1 1 
ATOM   1117 N  N   . ASN A 1 140 ? -17.999 8.903   48.100  1.00 39.61  ? 140 ASN A N   1 
ATOM   1118 C  CA  . ASN A 1 140 ? -16.859 8.906   47.179  1.00 38.86  ? 140 ASN A CA  1 
ATOM   1119 C  C   . ASN A 1 140 ? -16.027 7.624   47.273  1.00 41.86  ? 140 ASN A C   1 
ATOM   1120 O  O   . ASN A 1 140 ? -15.196 7.363   46.408  1.00 41.81  ? 140 ASN A O   1 
ATOM   1121 C  CB  . ASN A 1 140 ? -16.023 10.171  47.348  1.00 39.78  ? 140 ASN A CB  1 
ATOM   1122 C  CG  . ASN A 1 140 ? -16.519 11.297  46.461  1.00 60.36  ? 140 ASN A CG  1 
ATOM   1123 O  OD1 . ASN A 1 140 ? -16.255 11.323  45.255  1.00 55.46  ? 140 ASN A OD1 1 
ATOM   1124 N  ND2 . ASN A 1 140 ? -17.298 12.215  47.021  1.00 49.43  ? 140 ASN A ND2 1 
ATOM   1125 N  N   . HIS A 1 141 ? -16.261 6.820   48.316  1.00 37.84  ? 141 HIS A N   1 
ATOM   1126 C  CA  . HIS A 1 141 ? -15.671 5.497   48.496  1.00 37.32  ? 141 HIS A CA  1 
ATOM   1127 C  C   . HIS A 1 141 ? -16.669 4.435   47.982  1.00 41.88  ? 141 HIS A C   1 
ATOM   1128 O  O   . HIS A 1 141 ? -16.263 3.539   47.241  1.00 41.45  ? 141 HIS A O   1 
ATOM   1129 C  CB  . HIS A 1 141 ? -15.315 5.282   49.980  1.00 38.43  ? 141 HIS A CB  1 
ATOM   1130 C  CG  . HIS A 1 141 ? -15.140 3.839   50.377  1.00 41.62  ? 141 HIS A CG  1 
ATOM   1131 N  ND1 . HIS A 1 141 ? -13.963 3.159   50.126  1.00 43.25  ? 141 HIS A ND1 1 
ATOM   1132 C  CD2 . HIS A 1 141 ? -16.012 2.997   50.967  1.00 43.14  ? 141 HIS A CD2 1 
ATOM   1133 C  CE1 . HIS A 1 141 ? -14.156 1.930   50.572  1.00 42.48  ? 141 HIS A CE1 1 
ATOM   1134 N  NE2 . HIS A 1 141 ? -15.373 1.788   51.086  1.00 42.69  ? 141 HIS A NE2 1 
ATOM   1135 N  N   . ALA A 1 142 ? -17.976 4.584   48.326  1.00 38.74  ? 142 ALA A N   1 
ATOM   1136 C  CA  . ALA A 1 142 ? -19.073 3.681   47.947  1.00 38.01  ? 142 ALA A CA  1 
ATOM   1137 C  C   . ALA A 1 142 ? -19.424 3.685   46.453  1.00 43.14  ? 142 ALA A C   1 
ATOM   1138 O  O   . ALA A 1 142 ? -19.513 2.610   45.851  1.00 42.26  ? 142 ALA A O   1 
ATOM   1139 C  CB  . ALA A 1 142 ? -20.311 3.979   48.781  1.00 38.45  ? 142 ALA A CB  1 
ATOM   1140 N  N   . LEU A 1 143 ? -19.650 4.877   45.860  1.00 40.83  ? 143 LEU A N   1 
ATOM   1141 C  CA  . LEU A 1 143 ? -20.025 5.002   44.450  1.00 40.80  ? 143 LEU A CA  1 
ATOM   1142 C  C   . LEU A 1 143 ? -19.080 4.248   43.484  1.00 46.30  ? 143 LEU A C   1 
ATOM   1143 O  O   . LEU A 1 143 ? -19.590 3.518   42.640  1.00 45.78  ? 143 LEU A O   1 
ATOM   1144 C  CB  . LEU A 1 143 ? -20.201 6.482   44.040  1.00 40.88  ? 143 LEU A CB  1 
ATOM   1145 C  CG  . LEU A 1 143 ? -21.076 6.818   42.822  1.00 44.58  ? 143 LEU A CG  1 
ATOM   1146 C  CD1 . LEU A 1 143 ? -22.555 6.587   43.113  1.00 44.78  ? 143 LEU A CD1 1 
ATOM   1147 C  CD2 . LEU A 1 143 ? -20.889 8.273   42.410  1.00 45.04  ? 143 LEU A CD2 1 
ATOM   1148 N  N   . PRO A 1 144 ? -17.734 4.334   43.607  1.00 43.66  ? 144 PRO A N   1 
ATOM   1149 C  CA  . PRO A 1 144 ? -16.863 3.572   42.680  1.00 43.43  ? 144 PRO A CA  1 
ATOM   1150 C  C   . PRO A 1 144 ? -16.788 2.048   42.889  1.00 47.52  ? 144 PRO A C   1 
ATOM   1151 O  O   . PRO A 1 144 ? -16.106 1.363   42.124  1.00 46.49  ? 144 PRO A O   1 
ATOM   1152 C  CB  . PRO A 1 144 ? -15.491 4.225   42.877  1.00 45.70  ? 144 PRO A CB  1 
ATOM   1153 C  CG  . PRO A 1 144 ? -15.713 5.457   43.652  1.00 50.51  ? 144 PRO A CG  1 
ATOM   1154 C  CD  . PRO A 1 144 ? -16.926 5.201   44.484  1.00 45.87  ? 144 PRO A CD  1 
ATOM   1155 N  N   . GLY A 1 145 ? -17.494 1.545   43.900  1.00 45.11  ? 145 GLY A N   1 
ATOM   1156 C  CA  . GLY A 1 145 ? -17.549 0.125   44.218  1.00 45.25  ? 145 GLY A CA  1 
ATOM   1157 C  C   . GLY A 1 145 ? -16.827 -0.267  45.493  1.00 51.59  ? 145 GLY A C   1 
ATOM   1158 O  O   . GLY A 1 145 ? -16.256 -1.357  45.555  1.00 50.90  ? 145 GLY A O   1 
ATOM   1159 N  N   . GLY A 1 146 ? -16.889 0.598   46.515  1.00 50.11  ? 146 GLY A N   1 
ATOM   1160 C  CA  . GLY A 1 146 ? -16.272 0.359   47.823  1.00 50.69  ? 146 GLY A CA  1 
ATOM   1161 C  C   . GLY A 1 146 ? -17.259 -0.036  48.907  1.00 55.00  ? 146 GLY A C   1 
ATOM   1162 O  O   . GLY A 1 146 ? -18.364 0.513   48.963  1.00 54.67  ? 146 GLY A O   1 
ATOM   1163 N  N   . ALA A 1 147 ? -16.862 -0.993  49.774  1.00 51.40  ? 147 ALA A N   1 
ATOM   1164 C  CA  . ALA A 1 147 ? -17.685 -1.545  50.850  1.00 51.19  ? 147 ALA A CA  1 
ATOM   1165 C  C   . ALA A 1 147 ? -17.718 -0.661  52.093  1.00 55.26  ? 147 ALA A C   1 
ATOM   1166 O  O   . ALA A 1 147 ? -16.676 -0.172  52.540  1.00 55.66  ? 147 ALA A O   1 
ATOM   1167 C  CB  . ALA A 1 147 ? -17.211 -2.946  51.210  1.00 51.86  ? 147 ALA A CB  1 
ATOM   1168 N  N   . VAL A 1 148 ? -18.920 -0.486  52.663  1.00 51.39  ? 148 VAL A N   1 
ATOM   1169 C  CA  . VAL A 1 148 ? -19.159 0.383   53.820  1.00 51.91  ? 148 VAL A CA  1 
ATOM   1170 C  C   . VAL A 1 148 ? -19.953 -0.275  54.970  1.00 55.63  ? 148 VAL A C   1 
ATOM   1171 O  O   . VAL A 1 148 ? -19.934 0.258   56.082  1.00 55.91  ? 148 VAL A O   1 
ATOM   1172 C  CB  . VAL A 1 148 ? -19.826 1.731   53.412  1.00 56.17  ? 148 VAL A CB  1 
ATOM   1173 C  CG1 . VAL A 1 148 ? -18.863 2.637   52.668  1.00 56.08  ? 148 VAL A CG1 1 
ATOM   1174 C  CG2 . VAL A 1 148 ? -21.117 1.530   52.621  1.00 55.62  ? 148 VAL A CG2 1 
ATOM   1175 N  N   . VAL A 1 149 ? -20.685 -1.390  54.720  1.00 51.06  ? 149 VAL A N   1 
ATOM   1176 C  CA  . VAL A 1 149 ? -21.545 -1.962  55.771  1.00 50.41  ? 149 VAL A CA  1 
ATOM   1177 C  C   . VAL A 1 149 ? -21.298 -3.458  56.070  1.00 52.35  ? 149 VAL A C   1 
ATOM   1178 O  O   . VAL A 1 149 ? -21.227 -3.836  57.244  1.00 52.11  ? 149 VAL A O   1 
ATOM   1179 C  CB  . VAL A 1 149 ? -23.039 -1.683  55.451  1.00 54.13  ? 149 VAL A CB  1 
ATOM   1180 C  CG1 . VAL A 1 149 ? -23.977 -2.686  56.121  1.00 53.99  ? 149 VAL A CG1 1 
ATOM   1181 C  CG2 . VAL A 1 149 ? -23.419 -0.258  55.821  1.00 54.28  ? 149 VAL A CG2 1 
ATOM   1182 N  N   . GLN A 1 150 ? -21.211 -4.308  55.036  1.00 47.03  ? 150 GLN A N   1 
ATOM   1183 C  CA  . GLN A 1 150 ? -21.088 -5.752  55.232  1.00 45.87  ? 150 GLN A CA  1 
ATOM   1184 C  C   . GLN A 1 150 ? -19.673 -6.306  55.260  1.00 49.10  ? 150 GLN A C   1 
ATOM   1185 O  O   . GLN A 1 150 ? -18.782 -5.756  54.628  1.00 48.72  ? 150 GLN A O   1 
ATOM   1186 C  CB  . GLN A 1 150 ? -21.911 -6.488  54.178  1.00 46.26  ? 150 GLN A CB  1 
ATOM   1187 C  CG  . GLN A 1 150 ? -23.267 -6.937  54.675  1.00 59.97  ? 150 GLN A CG  1 
ATOM   1188 C  CD  . GLN A 1 150 ? -23.918 -7.814  53.647  1.00 76.83  ? 150 GLN A CD  1 
ATOM   1189 O  OE1 . GLN A 1 150 ? -24.554 -7.338  52.721  1.00 70.42  ? 150 GLN A OE1 1 
ATOM   1190 N  NE2 . GLN A 1 150 ? -23.691 -9.105  53.742  1.00 72.21  ? 150 GLN A NE2 1 
ATOM   1191 N  N   . GLU A 1 151 ? -19.493 -7.416  55.986  1.00 45.18  ? 151 GLU A N   1 
ATOM   1192 C  CA  . GLU A 1 151 ? -18.220 -8.119  56.101  1.00 44.60  ? 151 GLU A CA  1 
ATOM   1193 C  C   . GLU A 1 151 ? -18.111 -9.120  54.952  1.00 48.01  ? 151 GLU A C   1 
ATOM   1194 O  O   . GLU A 1 151 ? -19.131 -9.652  54.506  1.00 47.00  ? 151 GLU A O   1 
ATOM   1195 C  CB  . GLU A 1 151 ? -18.115 -8.815  57.477  1.00 45.97  ? 151 GLU A CB  1 
ATOM   1196 C  CG  . GLU A 1 151 ? -16.910 -9.737  57.691  1.00 53.67  ? 151 GLU A CG  1 
ATOM   1197 C  CD  . GLU A 1 151 ? -15.543 -9.071  57.694  1.00 67.34  ? 151 GLU A CD  1 
ATOM   1198 O  OE1 . GLU A 1 151 ? -14.759 -9.315  56.751  1.00 41.60  ? 151 GLU A OE1 1 
ATOM   1199 O  OE2 . GLU A 1 151 ? -15.238 -8.339  58.664  1.00 66.61  ? 151 GLU A OE2 1 
ATOM   1200 N  N   . HIS A 1 152 ? -16.869 -9.359  54.475  1.00 44.88  ? 152 HIS A N   1 
ATOM   1201 C  CA  . HIS A 1 152 ? -16.519 -10.279 53.393  1.00 44.07  ? 152 HIS A CA  1 
ATOM   1202 C  C   . HIS A 1 152 ? -17.040 -9.791  52.036  1.00 45.72  ? 152 HIS A C   1 
ATOM   1203 O  O   . HIS A 1 152 ? -17.472 -10.586 51.194  1.00 44.40  ? 152 HIS A O   1 
ATOM   1204 C  CB  . HIS A 1 152 ? -16.935 -11.725 53.711  1.00 44.88  ? 152 HIS A CB  1 
ATOM   1205 C  CG  . HIS A 1 152 ? -16.107 -12.760 53.009  1.00 48.10  ? 152 HIS A CG  1 
ATOM   1206 N  ND1 . HIS A 1 152 ? -14.834 -13.075 53.432  1.00 50.28  ? 152 HIS A ND1 1 
ATOM   1207 C  CD2 . HIS A 1 152 ? -16.401 -13.511 51.933  1.00 49.58  ? 152 HIS A CD2 1 
ATOM   1208 C  CE1 . HIS A 1 152 ? -14.398 -14.002 52.604  1.00 49.47  ? 152 HIS A CE1 1 
ATOM   1209 N  NE2 . HIS A 1 152 ? -15.301 -14.284 51.674  1.00 49.38  ? 152 HIS A NE2 1 
ATOM   1210 N  N   . MET A 1 153 ? -16.967 -8.468  51.823  1.00 41.53  ? 153 MET A N   1 
ATOM   1211 C  CA  . MET A 1 153 ? -17.394 -7.861  50.574  1.00 40.66  ? 153 MET A CA  1 
ATOM   1212 C  C   . MET A 1 153 ? -16.216 -7.728  49.635  1.00 43.54  ? 153 MET A C   1 
ATOM   1213 O  O   . MET A 1 153 ? -15.119 -7.319  50.044  1.00 42.93  ? 153 MET A O   1 
ATOM   1214 C  CB  . MET A 1 153 ? -18.046 -6.481  50.796  1.00 43.27  ? 153 MET A CB  1 
ATOM   1215 C  CG  . MET A 1 153 ? -19.377 -6.531  51.519  1.00 46.97  ? 153 MET A CG  1 
ATOM   1216 S  SD  . MET A 1 153 ? -20.717 -7.316  50.597  1.00 50.48  ? 153 MET A SD  1 
ATOM   1217 C  CE  . MET A 1 153 ? -20.832 -8.865  51.457  1.00 47.08  ? 153 MET A CE  1 
ATOM   1218 N  N   . VAL A 1 154 ? -16.444 -8.103  48.374  1.00 39.41  ? 154 VAL A N   1 
ATOM   1219 C  CA  . VAL A 1 154 ? -15.479 -7.931  47.284  1.00 38.85  ? 154 VAL A CA  1 
ATOM   1220 C  C   . VAL A 1 154 ? -15.708 -6.518  46.715  1.00 41.35  ? 154 VAL A C   1 
ATOM   1221 O  O   . VAL A 1 154 ? -16.810 -5.991  46.823  1.00 40.38  ? 154 VAL A O   1 
ATOM   1222 C  CB  . VAL A 1 154 ? -15.582 -9.054  46.204  1.00 42.17  ? 154 VAL A CB  1 
ATOM   1223 C  CG1 . VAL A 1 154 ? -15.437 -10.436 46.839  1.00 41.63  ? 154 VAL A CG1 1 
ATOM   1224 C  CG2 . VAL A 1 154 ? -16.892 -8.968  45.415  1.00 41.72  ? 154 VAL A CG2 1 
ATOM   1225 N  N   . GLU A 1 155 ? -14.678 -5.893  46.148  1.00 37.45  ? 155 GLU A N   1 
ATOM   1226 C  CA  . GLU A 1 155 ? -14.808 -4.515  45.670  1.00 36.95  ? 155 GLU A CA  1 
ATOM   1227 C  C   . GLU A 1 155 ? -14.313 -4.301  44.246  1.00 39.19  ? 155 GLU A C   1 
ATOM   1228 O  O   . GLU A 1 155 ? -13.517 -5.092  43.753  1.00 37.90  ? 155 GLU A O   1 
ATOM   1229 C  CB  . GLU A 1 155 ? -14.102 -3.549  46.638  1.00 38.76  ? 155 GLU A CB  1 
ATOM   1230 C  CG  . GLU A 1 155 ? -14.780 -3.432  47.995  1.00 46.07  ? 155 GLU A CG  1 
ATOM   1231 C  CD  . GLU A 1 155 ? -13.873 -2.934  49.103  1.00 66.69  ? 155 GLU A CD  1 
ATOM   1232 O  OE1 . GLU A 1 155 ? -12.739 -3.455  49.226  1.00 62.59  ? 155 GLU A OE1 1 
ATOM   1233 O  OE2 . GLU A 1 155 ? -14.297 -2.020  49.846  1.00 59.76  ? 155 GLU A OE2 1 
ATOM   1234 N  N   . VAL A 1 156 ? -14.791 -3.219  43.592  1.00 36.16  ? 156 VAL A N   1 
ATOM   1235 C  CA  . VAL A 1 156 ? -14.397 -2.797  42.234  1.00 35.85  ? 156 VAL A CA  1 
ATOM   1236 C  C   . VAL A 1 156 ? -13.014 -2.120  42.341  1.00 40.77  ? 156 VAL A C   1 
ATOM   1237 O  O   . VAL A 1 156 ? -12.790 -1.317  43.253  1.00 40.60  ? 156 VAL A O   1 
ATOM   1238 C  CB  . VAL A 1 156 ? -15.455 -1.844  41.596  1.00 39.18  ? 156 VAL A CB  1 
ATOM   1239 C  CG1 . VAL A 1 156 ? -15.004 -1.335  40.228  1.00 38.90  ? 156 VAL A CG1 1 
ATOM   1240 C  CG2 . VAL A 1 156 ? -16.830 -2.508  41.494  1.00 38.37  ? 156 VAL A CG2 1 
ATOM   1241 N  N   . HIS A 1 157 ? -12.097 -2.463  41.413  1.00 37.66  ? 157 HIS A N   1 
ATOM   1242 C  CA  . HIS A 1 157 ? -10.731 -1.936  41.359  1.00 37.57  ? 157 HIS A CA  1 
ATOM   1243 C  C   . HIS A 1 157 ? -10.743 -0.409  41.191  1.00 42.91  ? 157 HIS A C   1 
ATOM   1244 O  O   . HIS A 1 157 ? -11.277 0.083   40.193  1.00 42.52  ? 157 HIS A O   1 
ATOM   1245 C  CB  . HIS A 1 157 ? -9.946  -2.598  40.212  1.00 37.66  ? 157 HIS A CB  1 
ATOM   1246 C  CG  . HIS A 1 157 ? -8.446  -2.513  40.352  1.00 41.07  ? 157 HIS A CG  1 
ATOM   1247 N  ND1 . HIS A 1 157 ? -7.813  -1.331  40.691  1.00 43.02  ? 157 HIS A ND1 1 
ATOM   1248 C  CD2 . HIS A 1 157 ? -7.507  -3.458  40.142  1.00 42.32  ? 157 HIS A CD2 1 
ATOM   1249 C  CE1 . HIS A 1 157 ? -6.522  -1.602  40.701  1.00 42.53  ? 157 HIS A CE1 1 
ATOM   1250 N  NE2 . HIS A 1 157 ? -6.292  -2.867  40.369  1.00 42.52  ? 157 HIS A NE2 1 
ATOM   1251 N  N   . PRO A 1 158 ? -10.172 0.352   42.155  1.00 41.05  ? 158 PRO A N   1 
ATOM   1252 C  CA  . PRO A 1 158 ? -10.177 1.825   42.060  1.00 41.32  ? 158 PRO A CA  1 
ATOM   1253 C  C   . PRO A 1 158 ? -9.544  2.384   40.783  1.00 45.61  ? 158 PRO A C   1 
ATOM   1254 O  O   . PRO A 1 158 ? -9.947  3.464   40.342  1.00 45.64  ? 158 PRO A O   1 
ATOM   1255 C  CB  . PRO A 1 158 ? -9.399  2.260   43.309  1.00 43.52  ? 158 PRO A CB  1 
ATOM   1256 C  CG  . PRO A 1 158 ? -9.577  1.149   44.268  1.00 47.74  ? 158 PRO A CG  1 
ATOM   1257 C  CD  . PRO A 1 158 ? -9.534  -0.085  43.414  1.00 43.01  ? 158 PRO A CD  1 
ATOM   1258 N  N   . ALA A 1 159 ? -8.610  1.640   40.167  1.00 41.96  ? 159 ALA A N   1 
ATOM   1259 C  CA  . ALA A 1 159 ? -7.950  2.048   38.929  1.00 41.49  ? 159 ALA A CA  1 
ATOM   1260 C  C   . ALA A 1 159 ? -8.848  2.007   37.702  1.00 44.36  ? 159 ALA A C   1 
ATOM   1261 O  O   . ALA A 1 159 ? -8.527  2.625   36.684  1.00 43.66  ? 159 ALA A O   1 
ATOM   1262 C  CB  . ALA A 1 159 ? -6.691  1.233   38.706  1.00 42.33  ? 159 ALA A CB  1 
ATOM   1263 N  N   . LEU A 1 160 ? -9.982  1.308   37.801  1.00 41.07  ? 160 LEU A N   1 
ATOM   1264 C  CA  . LEU A 1 160 ? -10.968 1.238   36.716  1.00 40.83  ? 160 LEU A CA  1 
ATOM   1265 C  C   . LEU A 1 160 ? -12.025 2.344   36.871  1.00 46.46  ? 160 LEU A C   1 
ATOM   1266 O  O   . LEU A 1 160 ? -12.702 2.702   35.895  1.00 46.47  ? 160 LEU A O   1 
ATOM   1267 C  CB  . LEU A 1 160 ? -11.651 -0.143  36.694  1.00 40.02  ? 160 LEU A CB  1 
ATOM   1268 C  CG  . LEU A 1 160 ? -10.796 -1.337  36.298  1.00 43.89  ? 160 LEU A CG  1 
ATOM   1269 C  CD1 . LEU A 1 160 ? -11.405 -2.637  36.760  1.00 43.18  ? 160 LEU A CD1 1 
ATOM   1270 C  CD2 . LEU A 1 160 ? -10.532 -1.366  34.797  1.00 45.55  ? 160 LEU A CD2 1 
ATOM   1271 N  N   . ALA A 1 161 ? -12.149 2.888   38.104  1.00 43.24  ? 161 ALA A N   1 
ATOM   1272 C  CA  . ALA A 1 161 ? -13.169 3.867   38.465  1.00 42.81  ? 161 ALA A CA  1 
ATOM   1273 C  C   . ALA A 1 161 ? -12.620 5.197   39.021  1.00 47.33  ? 161 ALA A C   1 
ATOM   1274 O  O   . ALA A 1 161 ? -13.273 5.837   39.848  1.00 47.36  ? 161 ALA A O   1 
ATOM   1275 C  CB  . ALA A 1 161 ? -14.160 3.239   39.440  1.00 43.20  ? 161 ALA A CB  1 
ATOM   1276 N  N   . TRP A 1 162 ? -11.446 5.637   38.528  1.00 44.18  ? 162 TRP A N   1 
ATOM   1277 C  CA  . TRP A 1 162 ? -10.810 6.898   38.932  1.00 44.15  ? 162 TRP A CA  1 
ATOM   1278 C  C   . TRP A 1 162 ? -11.659 8.130   38.552  1.00 47.15  ? 162 TRP A C   1 
ATOM   1279 O  O   . TRP A 1 162 ? -11.536 9.185   39.174  1.00 47.59  ? 162 TRP A O   1 
ATOM   1280 C  CB  . TRP A 1 162 ? -9.388  6.994   38.354  1.00 43.32  ? 162 TRP A CB  1 
ATOM   1281 C  CG  . TRP A 1 162 ? -9.325  6.886   36.860  1.00 44.25  ? 162 TRP A CG  1 
ATOM   1282 C  CD1 . TRP A 1 162 ? -9.090  5.761   36.126  1.00 46.99  ? 162 TRP A CD1 1 
ATOM   1283 C  CD2 . TRP A 1 162 ? -9.518  7.951   35.918  1.00 44.18  ? 162 TRP A CD2 1 
ATOM   1284 N  NE1 . TRP A 1 162 ? -9.125  6.057   34.782  1.00 46.56  ? 162 TRP A NE1 1 
ATOM   1285 C  CE2 . TRP A 1 162 ? -9.389  7.395   34.626  1.00 48.12  ? 162 TRP A CE2 1 
ATOM   1286 C  CE3 . TRP A 1 162 ? -9.789  9.328   36.040  1.00 45.49  ? 162 TRP A CE3 1 
ATOM   1287 C  CZ2 . TRP A 1 162 ? -9.528  8.164   33.462  1.00 47.42  ? 162 TRP A CZ2 1 
ATOM   1288 C  CZ3 . TRP A 1 162 ? -9.930  10.083  34.888  1.00 46.86  ? 162 TRP A CZ3 1 
ATOM   1289 C  CH2 . TRP A 1 162 ? -9.794  9.504   33.617  1.00 47.37  ? 162 TRP A CH2 1 
ATOM   1290 N  N   . ASP A 1 163 ? -12.524 7.987   37.544  1.00 41.93  ? 163 ASP A N   1 
ATOM   1291 C  CA  . ASP A 1 163 ? -13.411 9.040   37.051  1.00 40.85  ? 163 ASP A CA  1 
ATOM   1292 C  C   . ASP A 1 163 ? -14.738 9.075   37.817  1.00 44.62  ? 163 ASP A C   1 
ATOM   1293 O  O   . ASP A 1 163 ? -15.612 9.891   37.505  1.00 44.13  ? 163 ASP A O   1 
ATOM   1294 C  CB  . ASP A 1 163 ? -13.664 8.836   35.551  1.00 41.57  ? 163 ASP A CB  1 
ATOM   1295 C  CG  . ASP A 1 163 ? -14.491 7.596   35.235  1.00 45.83  ? 163 ASP A CG  1 
ATOM   1296 O  OD1 . ASP A 1 163 ? -14.039 6.477   35.567  1.00 45.90  ? 163 ASP A OD1 1 
ATOM   1297 O  OD2 . ASP A 1 163 ? -15.560 7.741   34.620  1.00 48.89  ? 163 ASP A OD2 1 
ATOM   1298 N  N   . CYS A 1 164 ? -14.899 8.168   38.797  1.00 41.24  ? 164 CYS A N   1 
ATOM   1299 C  CA  . CYS A 1 164 ? -16.138 8.075   39.569  1.00 40.79  ? 164 CYS A CA  1 
ATOM   1300 C  C   . CYS A 1 164 ? -16.084 8.895   40.842  1.00 45.34  ? 164 CYS A C   1 
ATOM   1301 O  O   . CYS A 1 164 ? -15.210 8.700   41.697  1.00 46.04  ? 164 CYS A O   1 
ATOM   1302 C  CB  . CYS A 1 164 ? -16.502 6.630   39.850  1.00 40.81  ? 164 CYS A CB  1 
ATOM   1303 S  SG  . CYS A 1 164 ? -17.976 6.420   40.887  1.00 44.72  ? 164 CYS A SG  1 
ATOM   1304 N  N   . TYR A 1 165 ? -17.030 9.814   40.956  1.00 41.59  ? 165 TYR A N   1 
ATOM   1305 C  CA  . TYR A 1 165 ? -17.142 10.716  42.088  1.00 41.71  ? 165 TYR A CA  1 
ATOM   1306 C  C   . TYR A 1 165 ? -18.569 11.203  42.278  1.00 44.83  ? 165 TYR A C   1 
ATOM   1307 O  O   . TYR A 1 165 ? -19.364 11.190  41.341  1.00 43.27  ? 165 TYR A O   1 
ATOM   1308 C  CB  . TYR A 1 165 ? -16.208 11.921  41.889  1.00 43.21  ? 165 TYR A CB  1 
ATOM   1309 C  CG  . TYR A 1 165 ? -16.661 12.891  40.820  1.00 44.69  ? 165 TYR A CG  1 
ATOM   1310 C  CD1 . TYR A 1 165 ? -17.440 13.996  41.141  1.00 46.86  ? 165 TYR A CD1 1 
ATOM   1311 C  CD2 . TYR A 1 165 ? -16.272 12.730  39.497  1.00 45.30  ? 165 TYR A CD2 1 
ATOM   1312 C  CE1 . TYR A 1 165 ? -17.868 14.884  40.164  1.00 47.64  ? 165 TYR A CE1 1 
ATOM   1313 C  CE2 . TYR A 1 165 ? -16.687 13.621  38.506  1.00 46.28  ? 165 TYR A CE2 1 
ATOM   1314 C  CZ  . TYR A 1 165 ? -17.476 14.707  38.847  1.00 53.51  ? 165 TYR A CZ  1 
ATOM   1315 O  OH  . TYR A 1 165 ? -17.851 15.627  37.894  1.00 51.88  ? 165 TYR A OH  1 
ATOM   1316 N  N   . ALA A 1 166 ? -18.860 11.713  43.471  1.00 42.55  ? 166 ALA A N   1 
ATOM   1317 C  CA  . ALA A 1 166 ? -20.149 12.313  43.782  1.00 42.60  ? 166 ALA A CA  1 
ATOM   1318 C  C   . ALA A 1 166 ? -19.885 13.671  44.395  1.00 47.06  ? 166 ALA A C   1 
ATOM   1319 O  O   . ALA A 1 166 ? -19.048 13.791  45.288  1.00 47.05  ? 166 ALA A O   1 
ATOM   1320 C  CB  . ALA A 1 166 ? -20.942 11.436  44.741  1.00 43.21  ? 166 ALA A CB  1 
ATOM   1321 N  N   . LYS A 1 167 ? -20.554 14.699  43.874  1.00 44.18  ? 167 LYS A N   1 
ATOM   1322 C  CA  . LYS A 1 167 ? -20.426 16.068  44.362  1.00 44.57  ? 167 LYS A CA  1 
ATOM   1323 C  C   . LYS A 1 167 ? -21.776 16.643  44.818  1.00 49.91  ? 167 LYS A C   1 
ATOM   1324 O  O   . LYS A 1 167 ? -22.799 15.958  44.744  1.00 48.81  ? 167 LYS A O   1 
ATOM   1325 C  CB  . LYS A 1 167 ? -19.716 16.971  43.341  1.00 46.56  ? 167 LYS A CB  1 
ATOM   1326 C  CG  . LYS A 1 167 ? -18.201 16.913  43.485  1.00 53.17  ? 167 LYS A CG  1 
ATOM   1327 C  CD  . LYS A 1 167 ? -17.480 18.010  42.725  1.00 58.75  ? 167 LYS A CD  1 
ATOM   1328 C  CE  . LYS A 1 167 ? -16.024 17.646  42.560  1.00 65.63  ? 167 LYS A CE  1 
ATOM   1329 N  NZ  . LYS A 1 167 ? -15.293 18.625  41.714  1.00 72.45  ? 167 LYS A NZ  1 
ATOM   1330 N  N   . ILE A 1 168 ? -21.760 17.881  45.337  1.00 48.34  ? 168 ILE A N   1 
ATOM   1331 C  CA  . ILE A 1 168 ? -22.927 18.577  45.867  1.00 49.09  ? 168 ILE A CA  1 
ATOM   1332 C  C   . ILE A 1 168 ? -22.941 20.012  45.323  1.00 54.01  ? 168 ILE A C   1 
ATOM   1333 O  O   . ILE A 1 168 ? -21.902 20.537  44.918  1.00 53.72  ? 168 ILE A O   1 
ATOM   1334 C  CB  . ILE A 1 168 ? -22.890 18.533  47.425  1.00 53.15  ? 168 ILE A CB  1 
ATOM   1335 C  CG1 . ILE A 1 168 ? -24.265 18.859  48.051  1.00 54.10  ? 168 ILE A CG1 1 
ATOM   1336 C  CG2 . ILE A 1 168 ? -21.781 19.412  48.001  1.00 54.96  ? 168 ILE A CG2 1 
ATOM   1337 C  CD1 . ILE A 1 168 ? -24.255 18.912  49.564  1.00 63.37  ? 168 ILE A CD1 1 
ATOM   1338 N  N   . PHE A 1 169 ? -24.120 20.622  45.306  1.00 51.19  ? 169 PHE A N   1 
ATOM   1339 C  CA  . PHE A 1 169 ? -24.338 22.008  44.931  1.00 51.75  ? 169 PHE A CA  1 
ATOM   1340 C  C   . PHE A 1 169 ? -25.613 22.492  45.594  1.00 57.01  ? 169 PHE A C   1 
ATOM   1341 O  O   . PHE A 1 169 ? -26.510 21.681  45.855  1.00 56.14  ? 169 PHE A O   1 
ATOM   1342 C  CB  . PHE A 1 169 ? -24.327 22.223  43.402  1.00 53.15  ? 169 PHE A CB  1 
ATOM   1343 C  CG  . PHE A 1 169 ? -25.542 21.768  42.631  1.00 54.16  ? 169 PHE A CG  1 
ATOM   1344 C  CD1 . PHE A 1 169 ? -26.639 22.609  42.470  1.00 57.09  ? 169 PHE A CD1 1 
ATOM   1345 C  CD2 . PHE A 1 169 ? -25.556 20.541  41.987  1.00 55.77  ? 169 PHE A CD2 1 
ATOM   1346 C  CE1 . PHE A 1 169 ? -27.750 22.212  41.723  1.00 57.51  ? 169 PHE A CE1 1 
ATOM   1347 C  CE2 . PHE A 1 169 ? -26.667 20.146  41.229  1.00 58.18  ? 169 PHE A CE2 1 
ATOM   1348 C  CZ  . PHE A 1 169 ? -27.756 20.989  41.095  1.00 56.23  ? 169 PHE A CZ  1 
ATOM   1349 N  N   . THR A 1 170 ? -25.683 23.792  45.910  1.00 55.45  ? 170 THR A N   1 
ATOM   1350 C  CA  . THR A 1 170 ? -26.863 24.336  46.576  1.00 56.24  ? 170 THR A CA  1 
ATOM   1351 C  C   . THR A 1 170 ? -27.112 25.795  46.219  1.00 63.03  ? 170 THR A C   1 
ATOM   1352 O  O   . THR A 1 170 ? -26.177 26.556  45.942  1.00 62.84  ? 170 THR A O   1 
ATOM   1353 C  CB  . THR A 1 170 ? -26.805 24.101  48.107  1.00 61.55  ? 170 THR A CB  1 
ATOM   1354 O  OG1 . THR A 1 170 ? -27.994 24.603  48.709  1.00 61.14  ? 170 THR A OG1 1 
ATOM   1355 C  CG2 . THR A 1 170 ? -25.579 24.719  48.769  1.00 59.26  ? 170 THR A CG2 1 
ATOM   1356 N  N   . GLY A 1 171 ? -28.382 26.174  46.229  1.00 61.86  ? 171 GLY A N   1 
ATOM   1357 C  CA  . GLY A 1 171 ? -28.794 27.555  46.010  1.00 63.06  ? 171 GLY A CA  1 
ATOM   1358 C  C   . GLY A 1 171 ? -28.658 28.346  47.298  1.00 69.36  ? 171 GLY A C   1 
ATOM   1359 O  O   . GLY A 1 171 ? -28.536 29.570  47.265  1.00 69.99  ? 171 GLY A O   1 
ATOM   1360 N  N   . ASP A 1 172 ? -28.684 27.634  48.444  1.00 66.55  ? 172 ASP A N   1 
ATOM   1361 C  CA  . ASP A 1 172 ? -28.515 28.180  49.791  1.00 67.59  ? 172 ASP A CA  1 
ATOM   1362 C  C   . ASP A 1 172 ? -27.033 28.534  49.982  1.00 71.52  ? 172 ASP A C   1 
ATOM   1363 O  O   . ASP A 1 172 ? -26.210 27.660  50.279  1.00 70.70  ? 172 ASP A O   1 
ATOM   1364 C  CB  . ASP A 1 172 ? -28.989 27.144  50.824  1.00 69.80  ? 172 ASP A CB  1 
ATOM   1365 C  CG  . ASP A 1 172 ? -29.152 27.621  52.258  1.00 83.03  ? 172 ASP A CG  1 
ATOM   1366 O  OD1 . ASP A 1 172 ? -28.411 28.539  52.674  1.00 84.37  ? 172 ASP A OD1 1 
ATOM   1367 O  OD2 . ASP A 1 172 ? -29.968 27.021  52.989  1.00 89.59  ? 172 ASP A OD2 1 
ATOM   1368 N  N   . ASP A 1 173 ? -26.697 29.824  49.793  1.00 68.99  ? 173 ASP A N   1 
ATOM   1369 C  CA  . ASP A 1 173 ? -25.324 30.334  49.904  1.00 69.24  ? 173 ASP A CA  1 
ATOM   1370 C  C   . ASP A 1 173 ? -24.689 30.120  51.279  1.00 74.41  ? 173 ASP A C   1 
ATOM   1371 O  O   . ASP A 1 173 ? -23.472 29.971  51.367  1.00 73.99  ? 173 ASP A O   1 
ATOM   1372 C  CB  . ASP A 1 173 ? -25.252 31.810  49.493  1.00 71.58  ? 173 ASP A CB  1 
ATOM   1373 C  CG  . ASP A 1 173 ? -25.410 32.036  48.001  1.00 81.06  ? 173 ASP A CG  1 
ATOM   1374 O  OD1 . ASP A 1 173 ? -24.658 31.403  47.220  1.00 81.04  ? 173 ASP A OD1 1 
ATOM   1375 O  OD2 . ASP A 1 173 ? -26.278 32.849  47.611  1.00 87.24  ? 173 ASP A OD2 1 
ATOM   1376 N  N   . GLU A 1 174 ? -25.520 30.081  52.342  1.00 71.73  ? 174 GLU A N   1 
ATOM   1377 C  CA  . GLU A 1 174 ? -25.099 29.865  53.731  1.00 72.46  ? 174 GLU A CA  1 
ATOM   1378 C  C   . GLU A 1 174 ? -24.544 28.446  53.925  1.00 75.71  ? 174 GLU A C   1 
ATOM   1379 O  O   . GLU A 1 174 ? -23.529 28.277  54.606  1.00 75.36  ? 174 GLU A O   1 
ATOM   1380 C  CB  . GLU A 1 174 ? -26.273 30.123  54.699  1.00 74.57  ? 174 GLU A CB  1 
ATOM   1381 C  CG  . GLU A 1 174 ? -26.831 31.540  54.629  1.00 88.28  ? 174 GLU A CG  1 
ATOM   1382 C  CD  . GLU A 1 174 ? -28.324 31.661  54.890  1.00 113.97 ? 174 GLU A CD  1 
ATOM   1383 O  OE1 . GLU A 1 174 ? -28.697 32.328  55.882  1.00 111.88 ? 174 GLU A OE1 1 
ATOM   1384 O  OE2 . GLU A 1 174 ? -29.123 31.109  54.098  1.00 108.17 ? 174 GLU A OE2 1 
ATOM   1385 N  N   . LEU A 1 175 ? -25.200 27.432  53.318  1.00 71.54  ? 175 LEU A N   1 
ATOM   1386 C  CA  . LEU A 1 175 ? -24.771 26.033  53.381  1.00 70.63  ? 175 LEU A CA  1 
ATOM   1387 C  C   . LEU A 1 175 ? -23.540 25.791  52.506  1.00 73.94  ? 175 LEU A C   1 
ATOM   1388 O  O   . LEU A 1 175 ? -22.758 24.891  52.799  1.00 73.30  ? 175 LEU A O   1 
ATOM   1389 C  CB  . LEU A 1 175 ? -25.932 25.103  52.970  1.00 69.97  ? 175 LEU A CB  1 
ATOM   1390 C  CG  . LEU A 1 175 ? -25.793 23.588  53.234  1.00 73.87  ? 175 LEU A CG  1 
ATOM   1391 C  CD1 . LEU A 1 175 ? -25.756 23.276  54.719  1.00 74.76  ? 175 LEU A CD1 1 
ATOM   1392 C  CD2 . LEU A 1 175 ? -26.925 22.823  52.592  1.00 74.77  ? 175 LEU A CD2 1 
ATOM   1393 N  N   . ALA A 1 176 ? -23.376 26.587  51.435  1.00 70.95  ? 176 ALA A N   1 
ATOM   1394 C  CA  . ALA A 1 176 ? -22.268 26.468  50.486  1.00 70.93  ? 176 ALA A CA  1 
ATOM   1395 C  C   . ALA A 1 176 ? -20.917 26.773  51.132  1.00 76.26  ? 176 ALA A C   1 
ATOM   1396 O  O   . ALA A 1 176 ? -19.978 25.982  50.983  1.00 75.78  ? 176 ALA A O   1 
ATOM   1397 C  CB  . ALA A 1 176 ? -22.501 27.376  49.287  1.00 71.48  ? 176 ALA A CB  1 
ATOM   1398 N  N   . ASP A 1 177 ? -20.833 27.896  51.886  1.00 74.11  ? 177 ASP A N   1 
ATOM   1399 C  CA  . ASP A 1 177 ? -19.620 28.302  52.602  1.00 74.79  ? 177 ASP A CA  1 
ATOM   1400 C  C   . ASP A 1 177 ? -19.224 27.262  53.655  1.00 78.52  ? 177 ASP A C   1 
ATOM   1401 O  O   . ASP A 1 177 ? -18.054 27.180  54.023  1.00 78.44  ? 177 ASP A O   1 
ATOM   1402 C  CB  . ASP A 1 177 ? -19.823 29.671  53.289  1.00 77.76  ? 177 ASP A CB  1 
ATOM   1403 C  CG  . ASP A 1 177 ? -19.902 30.875  52.376  1.00 89.57  ? 177 ASP A CG  1 
ATOM   1404 O  OD1 . ASP A 1 177 ? -19.355 30.806  51.251  1.00 90.26  ? 177 ASP A OD1 1 
ATOM   1405 O  OD2 . ASP A 1 177 ? -20.427 31.919  52.820  1.00 96.36  ? 177 ASP A OD2 1 
ATOM   1406 N  N   . GLU A 1 178 ? -20.208 26.474  54.135  1.00 74.13  ? 178 GLU A N   1 
ATOM   1407 C  CA  . GLU A 1 178 ? -20.029 25.488  55.203  1.00 73.86  ? 178 GLU A CA  1 
ATOM   1408 C  C   . GLU A 1 178 ? -19.746 24.056  54.711  1.00 76.34  ? 178 GLU A C   1 
ATOM   1409 O  O   . GLU A 1 178 ? -19.649 23.150  55.538  1.00 76.51  ? 178 GLU A O   1 
ATOM   1410 C  CB  . GLU A 1 178 ? -21.211 25.512  56.195  1.00 75.70  ? 178 GLU A CB  1 
ATOM   1411 C  CG  . GLU A 1 178 ? -21.381 26.814  56.945  1.00 90.48  ? 178 GLU A CG  1 
ATOM   1412 C  CD  . GLU A 1 178 ? -20.141 27.481  57.476  1.00 118.09 ? 178 GLU A CD  1 
ATOM   1413 O  OE1 . GLU A 1 178 ? -19.342 26.770  58.124  1.00 116.75 ? 178 GLU A OE1 1 
ATOM   1414 O  OE2 . GLU A 1 178 ? -19.991 28.710  57.280  1.00 114.85 ? 178 GLU A OE2 1 
ATOM   1415 N  N   . ILE A 1 179 ? -19.623 23.847  53.386  1.00 70.93  ? 179 ILE A N   1 
ATOM   1416 C  CA  . ILE A 1 179 ? -19.309 22.538  52.812  1.00 69.15  ? 179 ILE A CA  1 
ATOM   1417 C  C   . ILE A 1 179 ? -17.895 22.607  52.220  1.00 71.70  ? 179 ILE A C   1 
ATOM   1418 O  O   . ILE A 1 179 ? -17.533 23.636  51.642  1.00 71.78  ? 179 ILE A O   1 
ATOM   1419 C  CB  . ILE A 1 179 ? -20.406 22.085  51.792  1.00 71.16  ? 179 ILE A CB  1 
ATOM   1420 C  CG1 . ILE A 1 179 ? -21.688 21.659  52.543  1.00 71.45  ? 179 ILE A CG1 1 
ATOM   1421 C  CG2 . ILE A 1 179 ? -19.919 20.963  50.853  1.00 70.78  ? 179 ILE A CG2 1 
ATOM   1422 C  CD1 . ILE A 1 179 ? -22.977 21.712  51.700  1.00 77.45  ? 179 ILE A CD1 1 
ATOM   1423 N  N   . ASP A 1 180 ? -17.088 21.531  52.403  1.00 66.70  ? 180 ASP A N   1 
ATOM   1424 C  CA  . ASP A 1 180 ? -15.718 21.432  51.895  1.00 66.40  ? 180 ASP A CA  1 
ATOM   1425 C  C   . ASP A 1 180 ? -15.722 21.673  50.402  1.00 68.05  ? 180 ASP A C   1 
ATOM   1426 O  O   . ASP A 1 180 ? -16.552 21.100  49.691  1.00 67.36  ? 180 ASP A O   1 
ATOM   1427 C  CB  . ASP A 1 180 ? -15.128 20.041  52.178  1.00 68.32  ? 180 ASP A CB  1 
ATOM   1428 C  CG  . ASP A 1 180 ? -13.711 20.029  52.708  1.00 84.40  ? 180 ASP A CG  1 
ATOM   1429 O  OD1 . ASP A 1 180 ? -12.840 20.693  52.099  1.00 85.78  ? 180 ASP A OD1 1 
ATOM   1430 O  OD2 . ASP A 1 180 ? -13.455 19.308  53.693  1.00 93.31  ? 180 ASP A OD2 1 
ATOM   1431 N  N   . LYS A 1 181 ? -14.812 22.538  49.931  1.00 63.48  ? 181 LYS A N   1 
ATOM   1432 C  CA  . LYS A 1 181 ? -14.714 22.914  48.516  1.00 62.23  ? 181 LYS A CA  1 
ATOM   1433 C  C   . LYS A 1 181 ? -14.506 21.716  47.570  1.00 63.92  ? 181 LYS A C   1 
ATOM   1434 O  O   . LYS A 1 181 ? -14.978 21.768  46.432  1.00 62.72  ? 181 LYS A O   1 
ATOM   1435 C  CB  . LYS A 1 181 ? -13.650 23.999  48.295  1.00 64.99  ? 181 LYS A CB  1 
ATOM   1436 C  CG  . LYS A 1 181 ? -13.844 25.262  49.144  1.00 81.25  ? 181 LYS A CG  1 
ATOM   1437 C  CD  . LYS A 1 181 ? -15.110 26.047  48.796  1.00 91.68  ? 181 LYS A CD  1 
ATOM   1438 C  CE  . LYS A 1 181 ? -15.711 26.726  50.016  1.00 101.81 ? 181 LYS A CE  1 
ATOM   1439 N  NZ  . LYS A 1 181 ? -17.033 27.338  49.723  1.00 107.43 ? 181 LYS A NZ  1 
ATOM   1440 N  N   . LYS A 1 182 ? -13.849 20.635  48.051  1.00 59.43  ? 182 LYS A N   1 
ATOM   1441 C  CA  . LYS A 1 182 ? -13.587 19.423  47.265  1.00 58.30  ? 182 LYS A CA  1 
ATOM   1442 C  C   . LYS A 1 182 ? -14.861 18.663  46.866  1.00 60.90  ? 182 LYS A C   1 
ATOM   1443 O  O   . LYS A 1 182 ? -14.882 18.032  45.808  1.00 59.93  ? 182 LYS A O   1 
ATOM   1444 C  CB  . LYS A 1 182 ? -12.578 18.491  47.969  1.00 60.87  ? 182 LYS A CB  1 
ATOM   1445 C  CG  . LYS A 1 182 ? -12.981 18.035  49.375  1.00 73.11  ? 182 LYS A CG  1 
ATOM   1446 C  CD  . LYS A 1 182 ? -11.965 17.063  49.982  1.00 81.86  ? 182 LYS A CD  1 
ATOM   1447 C  CE  . LYS A 1 182 ? -10.751 17.745  50.574  1.00 92.23  ? 182 LYS A CE  1 
ATOM   1448 N  NZ  . LYS A 1 182 ? -9.866  16.769  51.255  1.00 101.06 ? 182 LYS A NZ  1 
ATOM   1449 N  N   . PHE A 1 183 ? -15.908 18.728  47.706  1.00 56.98  ? 183 PHE A N   1 
ATOM   1450 C  CA  . PHE A 1 183 ? -17.186 18.070  47.459  1.00 55.98  ? 183 PHE A CA  1 
ATOM   1451 C  C   . PHE A 1 183 ? -18.197 18.981  46.765  1.00 59.21  ? 183 PHE A C   1 
ATOM   1452 O  O   . PHE A 1 183 ? -19.218 18.492  46.295  1.00 58.53  ? 183 PHE A O   1 
ATOM   1453 C  CB  . PHE A 1 183 ? -17.804 17.580  48.780  1.00 58.02  ? 183 PHE A CB  1 
ATOM   1454 C  CG  . PHE A 1 183 ? -16.985 16.598  49.573  1.00 59.96  ? 183 PHE A CG  1 
ATOM   1455 C  CD1 . PHE A 1 183 ? -16.583 15.390  49.010  1.00 62.64  ? 183 PHE A CD1 1 
ATOM   1456 C  CD2 . PHE A 1 183 ? -16.696 16.833  50.911  1.00 63.03  ? 183 PHE A CD2 1 
ATOM   1457 C  CE1 . PHE A 1 183 ? -15.876 14.455  49.756  1.00 63.58  ? 183 PHE A CE1 1 
ATOM   1458 C  CE2 . PHE A 1 183 ? -15.987 15.895  51.659  1.00 66.21  ? 183 PHE A CE2 1 
ATOM   1459 C  CZ  . PHE A 1 183 ? -15.575 14.713  51.072  1.00 63.76  ? 183 PHE A CZ  1 
ATOM   1460 N  N   . LEU A 1 184 ? -17.930 20.289  46.699  1.00 55.46  ? 184 LEU A N   1 
ATOM   1461 C  CA  . LEU A 1 184 ? -18.872 21.269  46.164  1.00 54.87  ? 184 LEU A CA  1 
ATOM   1462 C  C   . LEU A 1 184 ? -18.606 21.739  44.741  1.00 58.16  ? 184 LEU A C   1 
ATOM   1463 O  O   . LEU A 1 184 ? -17.466 22.040  44.372  1.00 58.38  ? 184 LEU A O   1 
ATOM   1464 C  CB  . LEU A 1 184 ? -18.928 22.480  47.122  1.00 55.62  ? 184 LEU A CB  1 
ATOM   1465 C  CG  . LEU A 1 184 ? -19.941 23.598  46.823  1.00 59.84  ? 184 LEU A CG  1 
ATOM   1466 C  CD1 . LEU A 1 184 ? -21.356 23.131  47.067  1.00 59.54  ? 184 LEU A CD1 1 
ATOM   1467 C  CD2 . LEU A 1 184 ? -19.652 24.802  47.680  1.00 62.65  ? 184 LEU A CD2 1 
ATOM   1468 N  N   . ILE A 1 185 ? -19.698 21.864  43.981  1.00 53.49  ? 185 ILE A N   1 
ATOM   1469 C  CA  . ILE A 1 185 ? -19.750 22.444  42.647  1.00 52.71  ? 185 ILE A CA  1 
ATOM   1470 C  C   . ILE A 1 185 ? -20.197 23.873  43.012  1.00 57.19  ? 185 ILE A C   1 
ATOM   1471 O  O   . ILE A 1 185 ? -21.360 24.070  43.373  1.00 56.77  ? 185 ILE A O   1 
ATOM   1472 C  CB  . ILE A 1 185 ? -20.791 21.723  41.724  1.00 55.04  ? 185 ILE A CB  1 
ATOM   1473 C  CG1 . ILE A 1 185 ? -20.476 20.219  41.575  1.00 54.89  ? 185 ILE A CG1 1 
ATOM   1474 C  CG2 . ILE A 1 185 ? -20.879 22.413  40.358  1.00 55.20  ? 185 ILE A CG2 1 
ATOM   1475 C  CD1 . ILE A 1 185 ? -21.649 19.352  41.034  1.00 60.56  ? 185 ILE A CD1 1 
ATOM   1476 N  N   . ASP A 1 186 ? -19.263 24.837  43.011  1.00 54.16  ? 186 ASP A N   1 
ATOM   1477 C  CA  . ASP A 1 186 ? -19.557 26.217  43.415  1.00 54.35  ? 186 ASP A CA  1 
ATOM   1478 C  C   . ASP A 1 186 ? -20.141 27.061  42.290  1.00 57.92  ? 186 ASP A C   1 
ATOM   1479 O  O   . ASP A 1 186 ? -19.418 27.457  41.370  1.00 58.18  ? 186 ASP A O   1 
ATOM   1480 C  CB  . ASP A 1 186 ? -18.308 26.901  44.021  1.00 57.11  ? 186 ASP A CB  1 
ATOM   1481 C  CG  . ASP A 1 186 ? -18.580 28.107  44.921  1.00 69.40  ? 186 ASP A CG  1 
ATOM   1482 O  OD1 . ASP A 1 186 ? -19.570 28.833  44.669  1.00 70.14  ? 186 ASP A OD1 1 
ATOM   1483 O  OD2 . ASP A 1 186 ? -17.771 28.357  45.842  1.00 75.30  ? 186 ASP A OD2 1 
ATOM   1484 N  N   . ILE A 1 187 ? -21.449 27.358  42.396  1.00 53.41  ? 187 ILE A N   1 
ATOM   1485 C  CA  . ILE A 1 187 ? -22.216 28.181  41.451  1.00 52.52  ? 187 ILE A CA  1 
ATOM   1486 C  C   . ILE A 1 187 ? -21.612 29.594  41.359  1.00 56.47  ? 187 ILE A C   1 
ATOM   1487 O  O   . ILE A 1 187 ? -21.486 30.141  40.262  1.00 55.64  ? 187 ILE A O   1 
ATOM   1488 C  CB  . ILE A 1 187 ? -23.729 28.219  41.840  1.00 55.35  ? 187 ILE A CB  1 
ATOM   1489 C  CG1 . ILE A 1 187 ? -24.332 26.799  41.876  1.00 55.00  ? 187 ILE A CG1 1 
ATOM   1490 C  CG2 . ILE A 1 187 ? -24.537 29.144  40.915  1.00 56.24  ? 187 ILE A CG2 1 
ATOM   1491 C  CD1 . ILE A 1 187 ? -25.760 26.684  42.426  1.00 61.99  ? 187 ILE A CD1 1 
ATOM   1492 N  N   . ASN A 1 188 ? -21.200 30.154  42.511  1.00 53.92  ? 188 ASN A N   1 
ATOM   1493 C  CA  . ASN A 1 188 ? -20.612 31.496  42.616  1.00 54.20  ? 188 ASN A CA  1 
ATOM   1494 C  C   . ASN A 1 188 ? -19.214 31.606  41.982  1.00 57.77  ? 188 ASN A C   1 
ATOM   1495 O  O   . ASN A 1 188 ? -18.806 32.706  41.610  1.00 57.46  ? 188 ASN A O   1 
ATOM   1496 C  CB  . ASN A 1 188 ? -20.561 31.953  44.084  1.00 54.25  ? 188 ASN A CB  1 
ATOM   1497 C  CG  . ASN A 1 188 ? -21.919 32.127  44.745  1.00 74.87  ? 188 ASN A CG  1 
ATOM   1498 O  OD1 . ASN A 1 188 ? -22.879 32.634  44.149  1.00 67.29  ? 188 ASN A OD1 1 
ATOM   1499 N  ND2 . ASN A 1 188 ? -21.997 31.785  46.020  1.00 68.00  ? 188 ASN A ND2 1 
ATOM   1500 N  N   . LYS A 1 189 ? -18.489 30.484  41.839  1.00 53.67  ? 189 LYS A N   1 
ATOM   1501 C  CA  . LYS A 1 189 ? -17.137 30.505  41.264  1.00 53.49  ? 189 LYS A CA  1 
ATOM   1502 C  C   . LYS A 1 189 ? -17.044 30.033  39.819  1.00 56.86  ? 189 LYS A C   1 
ATOM   1503 O  O   . LYS A 1 189 ? -16.132 30.451  39.104  1.00 56.55  ? 189 LYS A O   1 
ATOM   1504 C  CB  . LYS A 1 189 ? -16.167 29.706  42.139  1.00 56.32  ? 189 LYS A CB  1 
ATOM   1505 C  CG  . LYS A 1 189 ? -15.779 30.421  43.423  1.00 75.53  ? 189 LYS A CG  1 
ATOM   1506 C  CD  . LYS A 1 189 ? -14.771 29.654  44.194  1.00 87.75  ? 189 LYS A CD  1 
ATOM   1507 C  CE  . LYS A 1 189 ? -14.339 30.384  45.444  1.00 103.48 ? 189 LYS A CE  1 
ATOM   1508 N  NZ  . LYS A 1 189 ? -13.146 29.717  46.058  1.00 115.36 ? 189 LYS A NZ  1 
ATOM   1509 N  N   . LEU A 1 190 ? -17.969 29.171  39.383  1.00 52.66  ? 190 LEU A N   1 
ATOM   1510 C  CA  . LEU A 1 190 ? -17.946 28.655  38.014  0.59 52.07  ? 190 LEU A CA  1 
ATOM   1511 C  C   . LEU A 1 190 ? -18.734 29.514  37.007  1.00 56.17  ? 190 LEU A C   1 
ATOM   1512 O  O   . LEU A 1 190 ? -18.386 29.525  35.821  1.00 55.86  ? 190 LEU A O   1 
ATOM   1513 C  CB  . LEU A 1 190 ? -18.399 27.181  37.960  1.00 51.52  ? 190 LEU A CB  1 
ATOM   1514 C  CG  . LEU A 1 190 ? -17.653 26.179  38.859  1.00 56.15  ? 190 LEU A CG  1 
ATOM   1515 C  CD1 . LEU A 1 190 ? -18.380 24.855  38.907  1.00 55.70  ? 190 LEU A CD1 1 
ATOM   1516 C  CD2 . LEU A 1 190 ? -16.213 25.986  38.420  1.00 58.37  ? 190 LEU A CD2 1 
ATOM   1517 N  N   . PHE A 1 191 ? -19.760 30.253  37.481  1.00 52.42  ? 191 PHE A N   1 
ATOM   1518 C  CA  . PHE A 1 191 ? -20.642 31.094  36.660  1.00 51.78  ? 191 PHE A CA  1 
ATOM   1519 C  C   . PHE A 1 191 ? -20.475 32.607  36.904  1.00 57.77  ? 191 PHE A C   1 
ATOM   1520 O  O   . PHE A 1 191 ? -20.252 33.003  38.046  1.00 57.70  ? 191 PHE A O   1 
ATOM   1521 C  CB  . PHE A 1 191 ? -22.110 30.718  36.925  1.00 52.80  ? 191 PHE A CB  1 
ATOM   1522 C  CG  . PHE A 1 191 ? -22.520 29.339  36.487  1.00 53.29  ? 191 PHE A CG  1 
ATOM   1523 C  CD1 . PHE A 1 191 ? -22.379 28.249  37.343  1.00 55.72  ? 191 PHE A CD1 1 
ATOM   1524 C  CD2 . PHE A 1 191 ? -23.070 29.129  35.224  1.00 54.50  ? 191 PHE A CD2 1 
ATOM   1525 C  CE1 . PHE A 1 191 ? -22.777 26.973  36.940  1.00 55.85  ? 191 PHE A CE1 1 
ATOM   1526 C  CE2 . PHE A 1 191 ? -23.464 27.857  34.818  1.00 56.49  ? 191 PHE A CE2 1 
ATOM   1527 C  CZ  . PHE A 1 191 ? -23.309 26.785  35.675  1.00 54.44  ? 191 PHE A CZ  1 
ATOM   1528 N  N   . PRO A 1 192 ? -20.679 33.466  35.869  1.00 55.94  ? 192 PRO A N   1 
ATOM   1529 C  CA  . PRO A 1 192 ? -20.655 34.929  36.087  1.00 56.64  ? 192 PRO A CA  1 
ATOM   1530 C  C   . PRO A 1 192 ? -21.796 35.288  37.040  1.00 62.38  ? 192 PRO A C   1 
ATOM   1531 O  O   . PRO A 1 192 ? -22.859 34.653  36.967  1.00 62.03  ? 192 PRO A O   1 
ATOM   1532 C  CB  . PRO A 1 192 ? -20.914 35.496  34.685  1.00 58.05  ? 192 PRO A CB  1 
ATOM   1533 C  CG  . PRO A 1 192 ? -20.583 34.413  33.744  1.00 62.05  ? 192 PRO A CG  1 
ATOM   1534 C  CD  . PRO A 1 192 ? -20.964 33.148  34.459  1.00 57.37  ? 192 PRO A CD  1 
ATOM   1535 N  N   . GLU A 1 193 ? -21.570 36.237  37.971  1.00 60.30  ? 193 GLU A N   1 
ATOM   1536 C  CA  . GLU A 1 193 ? -22.546 36.572  39.030  1.00 60.67  ? 193 GLU A CA  1 
ATOM   1537 C  C   . GLU A 1 193 ? -23.940 36.995  38.528  1.00 63.78  ? 193 GLU A C   1 
ATOM   1538 O  O   . GLU A 1 193 ? -24.901 36.914  39.296  1.00 63.39  ? 193 GLU A O   1 
ATOM   1539 C  CB  . GLU A 1 193 ? -21.997 37.604  40.031  1.00 62.98  ? 193 GLU A CB  1 
ATOM   1540 C  CG  . GLU A 1 193 ? -21.427 38.874  39.424  1.00 75.28  ? 193 GLU A CG  1 
ATOM   1541 C  CD  . GLU A 1 193 ? -21.192 39.934  40.485  1.00 100.91 ? 193 GLU A CD  1 
ATOM   1542 O  OE1 . GLU A 1 193 ? -22.044 40.840  40.621  1.00 96.95  ? 193 GLU A OE1 1 
ATOM   1543 O  OE2 . GLU A 1 193 ? -20.190 39.826  41.227  1.00 98.73  ? 193 GLU A OE2 1 
ATOM   1544 N  N   . GLU A 1 194 ? -24.056 37.391  37.247  1.00 59.82  ? 194 GLU A N   1 
ATOM   1545 C  CA  . GLU A 1 194 ? -25.346 37.720  36.630  1.00 59.47  ? 194 GLU A CA  1 
ATOM   1546 C  C   . GLU A 1 194 ? -26.114 36.400  36.468  1.00 62.45  ? 194 GLU A C   1 
ATOM   1547 O  O   . GLU A 1 194 ? -27.291 36.318  36.832  1.00 61.48  ? 194 GLU A O   1 
ATOM   1548 C  CB  . GLU A 1 194 ? -25.152 38.375  35.247  1.00 60.90  ? 194 GLU A CB  1 
ATOM   1549 C  CG  . GLU A 1 194 ? -24.413 39.706  35.265  1.00 74.88  ? 194 GLU A CG  1 
ATOM   1550 C  CD  . GLU A 1 194 ? -22.895 39.659  35.269  1.00 100.65 ? 194 GLU A CD  1 
ATOM   1551 O  OE1 . GLU A 1 194 ? -22.320 38.545  35.246  1.00 93.86  ? 194 GLU A OE1 1 
ATOM   1552 O  OE2 . GLU A 1 194 ? -22.279 40.749  35.299  1.00 99.09  ? 194 GLU A OE2 1 
ATOM   1553 N  N   . GLN A 1 195 ? -25.412 35.359  35.948  1.00 58.59  ? 195 GLN A N   1 
ATOM   1554 C  CA  . GLN A 1 195 ? -25.936 34.007  35.721  1.00 57.66  ? 195 GLN A CA  1 
ATOM   1555 C  C   . GLN A 1 195 ? -26.140 33.244  37.015  1.00 61.49  ? 195 GLN A C   1 
ATOM   1556 O  O   . GLN A 1 195 ? -27.132 32.517  37.137  1.00 60.70  ? 195 GLN A O   1 
ATOM   1557 C  CB  . GLN A 1 195 ? -24.994 33.203  34.815  1.00 58.37  ? 195 GLN A CB  1 
ATOM   1558 C  CG  . GLN A 1 195 ? -25.088 33.571  33.345  1.00 65.98  ? 195 GLN A CG  1 
ATOM   1559 C  CD  . GLN A 1 195 ? -24.278 32.669  32.444  1.00 76.38  ? 195 GLN A CD  1 
ATOM   1560 O  OE1 . GLN A 1 195 ? -24.004 31.501  32.751  1.00 71.47  ? 195 GLN A OE1 1 
ATOM   1561 N  NE2 . GLN A 1 195 ? -23.912 33.192  31.290  1.00 63.47  ? 195 GLN A NE2 1 
ATOM   1562 N  N   . ALA A 1 196 ? -25.174 33.361  37.955  1.00 58.67  ? 196 ALA A N   1 
ATOM   1563 C  CA  . ALA A 1 196 ? -25.193 32.673  39.251  1.00 58.91  ? 196 ALA A CA  1 
ATOM   1564 C  C   . ALA A 1 196 ? -26.421 33.061  40.072  1.00 62.90  ? 196 ALA A C   1 
ATOM   1565 O  O   . ALA A 1 196 ? -26.997 32.203  40.749  1.00 62.47  ? 196 ALA A O   1 
ATOM   1566 C  CB  . ALA A 1 196 ? -23.921 32.984  40.029  1.00 60.30  ? 196 ALA A CB  1 
ATOM   1567 N  N   . GLU A 1 197 ? -26.844 34.342  39.979  1.00 59.18  ? 197 GLU A N   1 
ATOM   1568 C  CA  . GLU A 1 197 ? -28.032 34.835  40.669  1.00 58.96  ? 197 GLU A CA  1 
ATOM   1569 C  C   . GLU A 1 197 ? -29.314 34.297  40.041  1.00 60.43  ? 197 GLU A C   1 
ATOM   1570 O  O   . GLU A 1 197 ? -30.265 34.017  40.770  1.00 60.18  ? 197 GLU A O   1 
ATOM   1571 C  CB  . GLU A 1 197 ? -28.027 36.371  40.754  1.00 61.14  ? 197 GLU A CB  1 
ATOM   1572 C  CG  . GLU A 1 197 ? -28.421 36.906  42.131  1.00 76.55  ? 197 GLU A CG  1 
ATOM   1573 C  CD  . GLU A 1 197 ? -27.712 36.253  43.317  1.00 105.09 ? 197 GLU A CD  1 
ATOM   1574 O  OE1 . GLU A 1 197 ? -26.469 36.366  43.418  1.00 102.19 ? 197 GLU A OE1 1 
ATOM   1575 O  OE2 . GLU A 1 197 ? -28.405 35.618  44.146  1.00 101.39 ? 197 GLU A OE2 1 
ATOM   1576 N  N   . GLN A 1 198 ? -29.333 34.130  38.701  1.00 54.91  ? 198 GLN A N   1 
ATOM   1577 C  CA  . GLN A 1 198 ? -30.480 33.583  37.967  1.00 53.50  ? 198 GLN A CA  1 
ATOM   1578 C  C   . GLN A 1 198 ? -30.653 32.086  38.242  1.00 56.14  ? 198 GLN A C   1 
ATOM   1579 O  O   . GLN A 1 198 ? -31.785 31.609  38.363  1.00 55.51  ? 198 GLN A O   1 
ATOM   1580 C  CB  . GLN A 1 198 ? -30.342 33.843  36.459  1.00 54.33  ? 198 GLN A CB  1 
ATOM   1581 C  CG  . GLN A 1 198 ? -31.609 33.524  35.665  1.00 63.09  ? 198 GLN A CG  1 
ATOM   1582 C  CD  . GLN A 1 198 ? -31.421 33.604  34.167  1.00 75.94  ? 198 GLN A CD  1 
ATOM   1583 O  OE1 . GLN A 1 198 ? -30.358 33.971  33.661  1.00 72.87  ? 198 GLN A OE1 1 
ATOM   1584 N  NE2 . GLN A 1 198 ? -32.471 33.280  33.426  1.00 63.77  ? 198 GLN A NE2 1 
ATOM   1585 N  N   . LEU A 1 199 ? -29.536 31.348  38.347  1.00 52.12  ? 199 LEU A N   1 
ATOM   1586 C  CA  . LEU A 1 199 ? -29.566 29.921  38.658  1.00 51.73  ? 199 LEU A CA  1 
ATOM   1587 C  C   . LEU A 1 199 ? -30.111 29.706  40.070  1.00 56.71  ? 199 LEU A C   1 
ATOM   1588 O  O   . LEU A 1 199 ? -31.072 28.952  40.238  1.00 56.35  ? 199 LEU A O   1 
ATOM   1589 C  CB  . LEU A 1 199 ? -28.171 29.286  38.529  1.00 51.60  ? 199 LEU A CB  1 
ATOM   1590 C  CG  . LEU A 1 199 ? -27.643 29.100  37.110  1.00 55.74  ? 199 LEU A CG  1 
ATOM   1591 C  CD1 . LEU A 1 199 ? -26.154 28.943  37.119  1.00 55.84  ? 199 LEU A CD1 1 
ATOM   1592 C  CD2 . LEU A 1 199 ? -28.293 27.915  36.418  1.00 57.31  ? 199 LEU A CD2 1 
ATOM   1593 N  N   . LYS A 1 200 ? -29.516 30.394  41.079  1.00 53.97  ? 200 LYS A N   1 
ATOM   1594 C  CA  . LYS A 1 200 ? -29.908 30.295  42.495  1.00 54.01  ? 200 LYS A CA  1 
ATOM   1595 C  C   . LYS A 1 200 ? -31.357 30.710  42.722  1.00 58.25  ? 200 LYS A C   1 
ATOM   1596 O  O   . LYS A 1 200 ? -32.033 30.118  43.568  1.00 58.08  ? 200 LYS A O   1 
ATOM   1597 C  CB  . LYS A 1 200 ? -28.980 31.118  43.396  1.00 56.86  ? 200 LYS A CB  1 
ATOM   1598 C  CG  . LYS A 1 200 ? -27.589 30.519  43.562  1.00 67.03  ? 200 LYS A CG  1 
ATOM   1599 C  CD  . LYS A 1 200 ? -26.719 31.315  44.524  1.00 76.42  ? 200 LYS A CD  1 
ATOM   1600 C  CE  . LYS A 1 200 ? -26.196 32.604  43.947  1.00 84.94  ? 200 LYS A CE  1 
ATOM   1601 N  NZ  . LYS A 1 200 ? -25.429 33.382  44.961  1.00 93.08  ? 200 LYS A NZ  1 
ATOM   1602 N  N   . ALA A 1 201 ? -31.836 31.713  41.963  1.00 54.78  ? 201 ALA A N   1 
ATOM   1603 C  CA  . ALA A 1 201 ? -33.217 32.177  42.042  1.00 55.11  ? 201 ALA A CA  1 
ATOM   1604 C  C   . ALA A 1 201 ? -34.170 31.079  41.588  1.00 59.90  ? 201 ALA A C   1 
ATOM   1605 O  O   . ALA A 1 201 ? -35.201 30.864  42.224  1.00 60.05  ? 201 ALA A O   1 
ATOM   1606 C  CB  . ALA A 1 201 ? -33.405 33.409  41.176  1.00 55.92  ? 201 ALA A CB  1 
ATOM   1607 N  N   . ALA A 1 202 ? -33.815 30.376  40.496  1.00 56.48  ? 202 ALA A N   1 
ATOM   1608 C  CA  . ALA A 1 202 ? -34.612 29.288  39.933  1.00 55.86  ? 202 ALA A CA  1 
ATOM   1609 C  C   . ALA A 1 202 ? -34.530 28.011  40.753  1.00 60.68  ? 202 ALA A C   1 
ATOM   1610 O  O   . ALA A 1 202 ? -35.531 27.307  40.880  1.00 60.55  ? 202 ALA A O   1 
ATOM   1611 C  CB  . ALA A 1 202 ? -34.185 29.015  38.510  1.00 55.97  ? 202 ALA A CB  1 
ATOM   1612 N  N   . ILE A 1 203 ? -33.344 27.695  41.287  1.00 57.87  ? 203 ILE A N   1 
ATOM   1613 C  CA  . ILE A 1 203 ? -33.133 26.488  42.098  1.00 57.97  ? 203 ILE A CA  1 
ATOM   1614 C  C   . ILE A 1 203 ? -33.753 26.633  43.499  1.00 62.92  ? 203 ILE A C   1 
ATOM   1615 O  O   . ILE A 1 203 ? -34.374 25.692  43.995  1.00 62.88  ? 203 ILE A O   1 
ATOM   1616 C  CB  . ILE A 1 203 ? -31.624 26.088  42.152  1.00 61.12  ? 203 ILE A CB  1 
ATOM   1617 C  CG1 . ILE A 1 203 ? -31.101 25.682  40.751  1.00 61.17  ? 203 ILE A CG1 1 
ATOM   1618 C  CG2 . ILE A 1 203 ? -31.353 24.973  43.175  1.00 61.64  ? 203 ILE A CG2 1 
ATOM   1619 C  CD1 . ILE A 1 203 ? -29.553 25.759  40.594  1.00 69.33  ? 203 ILE A CD1 1 
ATOM   1620 N  N   . GLY A 1 204 ? -33.597 27.812  44.101  1.00 59.84  ? 204 GLY A N   1 
ATOM   1621 C  CA  . GLY A 1 204 ? -34.084 28.088  45.446  1.00 60.15  ? 204 GLY A CA  1 
ATOM   1622 C  C   . GLY A 1 204 ? -33.011 27.741  46.457  1.00 64.35  ? 204 GLY A C   1 
ATOM   1623 O  O   . GLY A 1 204 ? -31.848 27.567  46.080  1.00 63.78  ? 204 GLY A O   1 
ATOM   1624 N  N   . LYS A 1 205 ? -33.379 27.609  47.746  1.00 60.99  ? 205 LYS A N   1 
ATOM   1625 C  CA  . LYS A 1 205 ? -32.404 27.263  48.789  1.00 60.74  ? 205 LYS A CA  1 
ATOM   1626 C  C   . LYS A 1 205 ? -32.194 25.734  48.899  1.00 62.86  ? 205 LYS A C   1 
ATOM   1627 O  O   . LYS A 1 205 ? -31.551 25.271  49.841  1.00 63.55  ? 205 LYS A O   1 
ATOM   1628 C  CB  . LYS A 1 205 ? -32.799 27.870  50.155  1.00 64.26  ? 205 LYS A CB  1 
ATOM   1629 C  CG  . LYS A 1 205 ? -32.888 29.403  50.207  1.00 78.26  ? 205 LYS A CG  1 
ATOM   1630 C  CD  . LYS A 1 205 ? -31.525 30.087  50.325  1.00 87.23  ? 205 LYS A CD  1 
ATOM   1631 C  CE  . LYS A 1 205 ? -31.619 31.493  50.880  1.00 96.87  ? 205 LYS A CE  1 
ATOM   1632 N  NZ  . LYS A 1 205 ? -31.625 31.503  52.363  1.00 106.62 ? 205 LYS A NZ  1 
ATOM   1633 N  N   . ARG A 1 206 ? -32.716 24.964  47.925  1.00 56.68  ? 206 ARG A N   1 
ATOM   1634 C  CA  . ARG A 1 206 ? -32.634 23.502  47.885  1.00 54.95  ? 206 ARG A CA  1 
ATOM   1635 C  C   . ARG A 1 206 ? -31.209 22.977  47.649  1.00 56.83  ? 206 ARG A C   1 
ATOM   1636 O  O   . ARG A 1 206 ? -30.381 23.692  47.101  1.00 56.28  ? 206 ARG A O   1 
ATOM   1637 C  CB  . ARG A 1 206 ? -33.623 22.945  46.853  1.00 53.43  ? 206 ARG A CB  1 
ATOM   1638 C  CG  . ARG A 1 206 ? -35.074 23.091  47.289  1.00 60.45  ? 206 ARG A CG  1 
ATOM   1639 C  CD  . ARG A 1 206 ? -36.031 22.689  46.192  1.00 69.40  ? 206 ARG A CD  1 
ATOM   1640 N  NE  . ARG A 1 206 ? -37.124 21.866  46.713  1.00 77.71  ? 206 ARG A NE  1 
ATOM   1641 C  CZ  . ARG A 1 206 ? -37.106 20.536  46.769  1.00 89.73  ? 206 ARG A CZ  1 
ATOM   1642 N  NH1 . ARG A 1 206 ? -36.044 19.859  46.341  1.00 73.37  ? 206 ARG A NH1 1 
ATOM   1643 N  NH2 . ARG A 1 206 ? -38.147 19.872  47.258  1.00 78.12  ? 206 ARG A NH2 1 
ATOM   1644 N  N   . THR A 1 207 ? -30.924 21.737  48.096  1.00 52.24  ? 207 THR A N   1 
ATOM   1645 C  CA  . THR A 1 207 ? -29.607 21.092  47.977  1.00 51.15  ? 207 THR A CA  1 
ATOM   1646 C  C   . THR A 1 207 ? -29.664 19.818  47.127  1.00 51.92  ? 207 THR A C   1 
ATOM   1647 O  O   . THR A 1 207 ? -30.512 18.957  47.365  1.00 50.56  ? 207 THR A O   1 
ATOM   1648 C  CB  . THR A 1 207 ? -28.999 20.860  49.374  1.00 60.76  ? 207 THR A CB  1 
ATOM   1649 O  OG1 . THR A 1 207 ? -29.046 22.095  50.102  1.00 62.45  ? 207 THR A OG1 1 
ATOM   1650 C  CG2 . THR A 1 207 ? -27.565 20.374  49.302  1.00 58.75  ? 207 THR A CG2 1 
ATOM   1651 N  N   . TYR A 1 208 ? -28.747 19.704  46.144  1.00 47.15  ? 208 TYR A N   1 
ATOM   1652 C  CA  . TYR A 1 208 ? -28.699 18.584  45.207  1.00 45.49  ? 208 TYR A CA  1 
ATOM   1653 C  C   . TYR A 1 208 ? -27.353 17.868  45.148  1.00 47.50  ? 208 TYR A C   1 
ATOM   1654 O  O   . TYR A 1 208 ? -26.302 18.493  45.273  1.00 46.85  ? 208 TYR A O   1 
ATOM   1655 C  CB  . TYR A 1 208 ? -29.142 19.021  43.801  1.00 46.23  ? 208 TYR A CB  1 
ATOM   1656 C  CG  . TYR A 1 208 ? -30.563 19.533  43.745  1.00 47.81  ? 208 TYR A CG  1 
ATOM   1657 C  CD1 . TYR A 1 208 ? -31.626 18.668  43.512  1.00 49.31  ? 208 TYR A CD1 1 
ATOM   1658 C  CD2 . TYR A 1 208 ? -30.845 20.881  43.940  1.00 48.95  ? 208 TYR A CD2 1 
ATOM   1659 C  CE1 . TYR A 1 208 ? -32.937 19.129  43.483  1.00 50.10  ? 208 TYR A CE1 1 
ATOM   1660 C  CE2 . TYR A 1 208 ? -32.152 21.353  43.925  1.00 49.98  ? 208 TYR A CE2 1 
ATOM   1661 C  CZ  . TYR A 1 208 ? -33.197 20.475  43.690  1.00 56.97  ? 208 TYR A CZ  1 
ATOM   1662 O  OH  . TYR A 1 208 ? -34.492 20.939  43.663  1.00 57.83  ? 208 TYR A OH  1 
ATOM   1663 N  N   . GLN A 1 209 ? -27.404 16.548  44.939  1.00 42.99  ? 209 GLN A N   1 
ATOM   1664 C  CA  . GLN A 1 209 ? -26.234 15.695  44.784  1.00 42.27  ? 209 GLN A CA  1 
ATOM   1665 C  C   . GLN A 1 209 ? -26.119 15.219  43.340  1.00 44.89  ? 209 GLN A C   1 
ATOM   1666 O  O   . GLN A 1 209 ? -27.070 14.668  42.787  1.00 43.29  ? 209 GLN A O   1 
ATOM   1667 C  CB  . GLN A 1 209 ? -26.279 14.486  45.732  1.00 43.38  ? 209 GLN A CB  1 
ATOM   1668 C  CG  . GLN A 1 209 ? -25.042 13.589  45.593  1.00 57.81  ? 209 GLN A CG  1 
ATOM   1669 C  CD  . GLN A 1 209 ? -25.287 12.165  46.023  1.00 72.70  ? 209 GLN A CD  1 
ATOM   1670 O  OE1 . GLN A 1 209 ? -25.914 11.903  47.055  1.00 68.34  ? 209 GLN A OE1 1 
ATOM   1671 N  NE2 . GLN A 1 209 ? -24.751 11.219  45.259  1.00 60.24  ? 209 GLN A NE2 1 
ATOM   1672 N  N   . VAL A 1 210 ? -24.938 15.416  42.750  1.00 41.84  ? 210 VAL A N   1 
ATOM   1673 C  CA  . VAL A 1 210 ? -24.614 14.939  41.411  1.00 41.30  ? 210 VAL A CA  1 
ATOM   1674 C  C   . VAL A 1 210 ? -23.735 13.706  41.584  1.00 46.32  ? 210 VAL A C   1 
ATOM   1675 O  O   . VAL A 1 210 ? -22.626 13.794  42.135  1.00 46.47  ? 210 VAL A O   1 
ATOM   1676 C  CB  . VAL A 1 210 ? -23.927 16.023  40.547  1.00 44.63  ? 210 VAL A CB  1 
ATOM   1677 C  CG1 . VAL A 1 210 ? -23.423 15.426  39.245  1.00 43.57  ? 210 VAL A CG1 1 
ATOM   1678 C  CG2 . VAL A 1 210 ? -24.889 17.176  40.267  1.00 44.68  ? 210 VAL A CG2 1 
ATOM   1679 N  N   . SER A 1 211 ? -24.244 12.555  41.140  1.00 42.28  ? 211 SER A N   1 
ATOM   1680 C  CA  . SER A 1 211 ? -23.514 11.295  41.234  1.00 41.66  ? 211 SER A CA  1 
ATOM   1681 C  C   . SER A 1 211 ? -23.014 10.894  39.864  1.00 44.36  ? 211 SER A C   1 
ATOM   1682 O  O   . SER A 1 211 ? -23.784 10.855  38.900  1.00 44.25  ? 211 SER A O   1 
ATOM   1683 C  CB  . SER A 1 211 ? -24.372 10.200  41.860  1.00 45.68  ? 211 SER A CB  1 
ATOM   1684 O  OG  . SER A 1 211 ? -25.725 10.273  41.432  1.00 56.34  ? 211 SER A OG  1 
ATOM   1685 N  N   . ARG A 1 212 ? -21.704 10.670  39.765  1.00 40.02  ? 212 ARG A N   1 
ATOM   1686 C  CA  . ARG A 1 212 ? -21.069 10.255  38.521  1.00 38.99  ? 212 ARG A CA  1 
ATOM   1687 C  C   . ARG A 1 212 ? -20.624 8.831   38.682  1.00 42.27  ? 212 ARG A C   1 
ATOM   1688 O  O   . ARG A 1 212 ? -19.612 8.557   39.321  1.00 41.90  ? 212 ARG A O   1 
ATOM   1689 C  CB  . ARG A 1 212 ? -19.889 11.156  38.155  1.00 38.87  ? 212 ARG A CB  1 
ATOM   1690 C  CG  . ARG A 1 212 ? -20.270 12.605  38.071  1.00 46.11  ? 212 ARG A CG  1 
ATOM   1691 C  CD  . ARG A 1 212 ? -20.129 13.138  36.679  1.00 50.56  ? 212 ARG A CD  1 
ATOM   1692 N  NE  . ARG A 1 212 ? -20.117 14.597  36.730  1.00 58.65  ? 212 ARG A NE  1 
ATOM   1693 C  CZ  . ARG A 1 212 ? -21.182 15.347  36.528  1.00 71.07  ? 212 ARG A CZ  1 
ATOM   1694 N  NH1 . ARG A 1 212 ? -22.357 14.810  36.239  1.00 57.47  ? 212 ARG A NH1 1 
ATOM   1695 N  NH2 . ARG A 1 212 ? -21.093 16.675  36.618  1.00 56.49  ? 212 ARG A NH2 1 
ATOM   1696 N  N   . VAL A 1 213 ? -21.427 7.922   38.126  1.00 38.34  ? 213 VAL A N   1 
ATOM   1697 C  CA  . VAL A 1 213 ? -21.222 6.473   38.100  1.00 37.75  ? 213 VAL A CA  1 
ATOM   1698 C  C   . VAL A 1 213 ? -19.970 6.229   37.204  1.00 41.58  ? 213 VAL A C   1 
ATOM   1699 O  O   . VAL A 1 213 ? -19.718 7.059   36.330  1.00 40.84  ? 213 VAL A O   1 
ATOM   1700 C  CB  . VAL A 1 213 ? -22.539 5.821   37.586  1.00 41.09  ? 213 VAL A CB  1 
ATOM   1701 C  CG1 . VAL A 1 213 ? -22.404 4.331   37.320  1.00 40.54  ? 213 VAL A CG1 1 
ATOM   1702 C  CG2 . VAL A 1 213 ? -23.686 6.079   38.559  1.00 40.92  ? 213 VAL A CG2 1 
ATOM   1703 N  N   . PRO A 1 214 ? -19.108 5.207   37.425  1.00 39.34  ? 214 PRO A N   1 
ATOM   1704 C  CA  . PRO A 1 214 ? -17.915 5.074   36.565  1.00 39.44  ? 214 PRO A CA  1 
ATOM   1705 C  C   . PRO A 1 214 ? -18.270 4.793   35.112  1.00 41.93  ? 214 PRO A C   1 
ATOM   1706 O  O   . PRO A 1 214 ? -19.234 4.071   34.856  1.00 41.43  ? 214 PRO A O   1 
ATOM   1707 C  CB  . PRO A 1 214 ? -17.118 3.915   37.177  1.00 41.36  ? 214 PRO A CB  1 
ATOM   1708 C  CG  . PRO A 1 214 ? -17.792 3.546   38.421  1.00 46.15  ? 214 PRO A CG  1 
ATOM   1709 C  CD  . PRO A 1 214 ? -19.166 4.138   38.446  1.00 41.44  ? 214 PRO A CD  1 
ATOM   1710 N  N   . THR A 1 215 ? -17.494 5.377   34.175  1.00 37.39  ? 215 THR A N   1 
ATOM   1711 C  CA  . THR A 1 215 ? -17.637 5.238   32.723  1.00 35.94  ? 215 THR A CA  1 
ATOM   1712 C  C   . THR A 1 215 ? -17.846 3.789   32.318  1.00 37.88  ? 215 THR A C   1 
ATOM   1713 O  O   . THR A 1 215 ? -18.740 3.500   31.522  1.00 37.31  ? 215 THR A O   1 
ATOM   1714 C  CB  . THR A 1 215 ? -16.411 5.861   32.006  1.00 40.28  ? 215 THR A CB  1 
ATOM   1715 O  OG1 . THR A 1 215 ? -16.412 7.276   32.209  1.00 40.30  ? 215 THR A OG1 1 
ATOM   1716 C  CG2 . THR A 1 215 ? -16.383 5.575   30.516  1.00 36.19  ? 215 THR A CG2 1 
ATOM   1717 N  N   . LEU A 1 216 ? -17.030 2.879   32.888  1.00 33.09  ? 216 LEU A N   1 
ATOM   1718 C  CA  . LEU A 1 216 ? -17.022 1.445   32.592  1.00 32.21  ? 216 LEU A CA  1 
ATOM   1719 C  C   . LEU A 1 216 ? -18.392 0.783   32.746  1.00 36.47  ? 216 LEU A C   1 
ATOM   1720 O  O   . LEU A 1 216 ? -18.750 -0.076  31.935  1.00 35.05  ? 216 LEU A O   1 
ATOM   1721 C  CB  . LEU A 1 216 ? -15.949 0.749   33.443  1.00 32.01  ? 216 LEU A CB  1 
ATOM   1722 C  CG  . LEU A 1 216 ? -15.645 -0.721  33.180  1.00 36.03  ? 216 LEU A CG  1 
ATOM   1723 C  CD1 . LEU A 1 216 ? -15.202 -0.952  31.752  1.00 36.43  ? 216 LEU A CD1 1 
ATOM   1724 C  CD2 . LEU A 1 216 ? -14.579 -1.223  34.125  1.00 37.57  ? 216 LEU A CD2 1 
ATOM   1725 N  N   . VAL A 1 217 ? -19.173 1.234   33.757  1.00 34.31  ? 217 VAL A N   1 
ATOM   1726 C  CA  . VAL A 1 217 ? -20.527 0.742   34.071  1.00 34.30  ? 217 VAL A CA  1 
ATOM   1727 C  C   . VAL A 1 217 ? -21.471 0.885   32.870  1.00 39.44  ? 217 VAL A C   1 
ATOM   1728 O  O   . VAL A 1 217 ? -22.128 -0.084  32.489  1.00 39.56  ? 217 VAL A O   1 
ATOM   1729 C  CB  . VAL A 1 217 ? -21.107 1.428   35.332  1.00 38.05  ? 217 VAL A CB  1 
ATOM   1730 C  CG1 . VAL A 1 217 ? -22.549 1.002   35.576  1.00 37.47  ? 217 VAL A CG1 1 
ATOM   1731 C  CG2 . VAL A 1 217 ? -20.237 1.150   36.557  1.00 38.13  ? 217 VAL A CG2 1 
ATOM   1732 N  N   . GLY A 1 218 ? -21.543 2.087   32.302  1.00 35.86  ? 218 GLY A N   1 
ATOM   1733 C  CA  . GLY A 1 218 ? -22.400 2.361   31.152  1.00 35.54  ? 218 GLY A CA  1 
ATOM   1734 C  C   . GLY A 1 218 ? -21.911 1.678   29.891  1.00 38.85  ? 218 GLY A C   1 
ATOM   1735 O  O   . GLY A 1 218 ? -22.694 1.449   28.965  1.00 39.09  ? 218 GLY A O   1 
ATOM   1736 N  N   . ARG A 1 219 ? -20.613 1.349   29.856  1.00 34.03  ? 219 ARG A N   1 
ATOM   1737 C  CA  . ARG A 1 219 ? -19.973 0.657   28.738  1.00 33.25  ? 219 ARG A CA  1 
ATOM   1738 C  C   . ARG A 1 219 ? -20.285 -0.838  28.765  1.00 37.00  ? 219 ARG A C   1 
ATOM   1739 O  O   . ARG A 1 219 ? -20.590 -1.424  27.733  1.00 36.75  ? 219 ARG A O   1 
ATOM   1740 C  CB  . ARG A 1 219 ? -18.469 0.945   28.708  1.00 32.26  ? 219 ARG A CB  1 
ATOM   1741 C  CG  . ARG A 1 219 ? -18.154 2.421   28.484  1.00 36.41  ? 219 ARG A CG  1 
ATOM   1742 C  CD  . ARG A 1 219 ? -16.685 2.682   28.216  1.00 45.09  ? 219 ARG A CD  1 
ATOM   1743 N  NE  . ARG A 1 219 ? -16.268 2.301   26.867  1.00 49.13  ? 219 ARG A NE  1 
ATOM   1744 C  CZ  . ARG A 1 219 ? -16.525 3.002   25.770  1.00 61.95  ? 219 ARG A CZ  1 
ATOM   1745 N  NH1 . ARG A 1 219 ? -17.228 4.127   25.837  1.00 47.35  ? 219 ARG A NH1 1 
ATOM   1746 N  NH2 . ARG A 1 219 ? -16.098 2.574   24.588  1.00 52.06  ? 219 ARG A NH2 1 
ATOM   1747 N  N   . VAL A 1 220 ? -20.248 -1.445  29.945  1.00 34.01  ? 220 VAL A N   1 
ATOM   1748 C  CA  . VAL A 1 220 ? -20.584 -2.856  30.122  1.00 33.66  ? 220 VAL A CA  1 
ATOM   1749 C  C   . VAL A 1 220 ? -22.114 -3.012  30.037  1.00 38.31  ? 220 VAL A C   1 
ATOM   1750 O  O   . VAL A 1 220 ? -22.612 -3.893  29.337  1.00 38.47  ? 220 VAL A O   1 
ATOM   1751 C  CB  . VAL A 1 220 ? -20.012 -3.409  31.461  1.00 37.47  ? 220 VAL A CB  1 
ATOM   1752 C  CG1 . VAL A 1 220 ? -20.502 -4.828  31.740  1.00 36.93  ? 220 VAL A CG1 1 
ATOM   1753 C  CG2 . VAL A 1 220 ? -18.486 -3.347  31.478  1.00 37.51  ? 220 VAL A CG2 1 
ATOM   1754 N  N   . CYS A 1 221 ? -22.841 -2.127  30.726  1.00 34.95  ? 221 CYS A N   1 
ATOM   1755 C  CA  . CYS A 1 221 ? -24.295 -2.164  30.836  1.00 34.61  ? 221 CYS A CA  1 
ATOM   1756 C  C   . CYS A 1 221 ? -25.004 -1.131  29.954  1.00 38.77  ? 221 CYS A C   1 
ATOM   1757 O  O   . CYS A 1 221 ? -24.766 -1.121  28.750  1.00 38.66  ? 221 CYS A O   1 
ATOM   1758 C  CB  . CYS A 1 221 ? -24.707 -2.058  32.298  1.00 34.80  ? 221 CYS A CB  1 
ATOM   1759 S  SG  . CYS A 1 221 ? -23.735 -3.106  33.418  1.00 38.62  ? 221 CYS A SG  1 
ATOM   1760 N  N   . ASP A 1 222 ? -25.904 -0.304  30.528  1.00 34.84  ? 222 ASP A N   1 
ATOM   1761 C  CA  . ASP A 1 222 ? -26.650 0.711   29.773  1.00 34.23  ? 222 ASP A CA  1 
ATOM   1762 C  C   . ASP A 1 222 ? -26.963 1.965   30.620  1.00 37.23  ? 222 ASP A C   1 
ATOM   1763 O  O   . ASP A 1 222 ? -26.531 2.060   31.770  1.00 36.58  ? 222 ASP A O   1 
ATOM   1764 C  CB  . ASP A 1 222 ? -27.938 0.101   29.170  1.00 35.87  ? 222 ASP A CB  1 
ATOM   1765 C  CG  . ASP A 1 222 ? -29.081 -0.154  30.145  1.00 46.34  ? 222 ASP A CG  1 
ATOM   1766 O  OD1 . ASP A 1 222 ? -28.809 -0.421  31.327  1.00 48.42  ? 222 ASP A OD1 1 
ATOM   1767 O  OD2 . ASP A 1 222 ? -30.246 -0.076  29.724  1.00 53.09  ? 222 ASP A OD2 1 
ATOM   1768 N  N   . GLY A 1 223 ? -27.694 2.913   30.026  1.00 32.82  ? 223 GLY A N   1 
ATOM   1769 C  CA  . GLY A 1 223 ? -28.086 4.161   30.670  1.00 32.77  ? 223 GLY A CA  1 
ATOM   1770 C  C   . GLY A 1 223 ? -29.055 3.997   31.829  1.00 36.61  ? 223 GLY A C   1 
ATOM   1771 O  O   . GLY A 1 223 ? -29.093 4.852   32.717  1.00 36.56  ? 223 GLY A O   1 
ATOM   1772 N  N   . GLY A 1 224 ? -29.840 2.913   31.811  1.00 32.83  ? 224 GLY A N   1 
ATOM   1773 C  CA  . GLY A 1 224 ? -30.794 2.599   32.871  1.00 32.50  ? 224 GLY A CA  1 
ATOM   1774 C  C   . GLY A 1 224 ? -30.147 2.152   34.165  1.00 35.61  ? 224 GLY A C   1 
ATOM   1775 O  O   . GLY A 1 224 ? -30.752 2.254   35.235  1.00 35.65  ? 224 GLY A O   1 
ATOM   1776 N  N   . THR A 1 225 ? -28.915 1.654   34.073  1.00 31.52  ? 225 THR A N   1 
ATOM   1777 C  CA  . THR A 1 225 ? -28.100 1.192   35.203  1.00 31.20  ? 225 THR A CA  1 
ATOM   1778 C  C   . THR A 1 225 ? -27.701 2.350   36.132  1.00 35.14  ? 225 THR A C   1 
ATOM   1779 O  O   . THR A 1 225 ? -27.622 2.177   37.352  1.00 34.40  ? 225 THR A O   1 
ATOM   1780 C  CB  . THR A 1 225 ? -26.830 0.550   34.637  1.00 34.10  ? 225 THR A CB  1 
ATOM   1781 O  OG1 . THR A 1 225 ? -27.194 -0.396  33.628  1.00 34.52  ? 225 THR A OG1 1 
ATOM   1782 C  CG2 . THR A 1 225 ? -25.987 -0.105  35.689  1.00 29.92  ? 225 THR A CG2 1 
ATOM   1783 N  N   . ILE A 1 226 ? -27.432 3.519   35.528  1.00 31.52  ? 226 ILE A N   1 
ATOM   1784 C  CA  . ILE A 1 226 ? -26.887 4.722   36.142  1.00 31.84  ? 226 ILE A CA  1 
ATOM   1785 C  C   . ILE A 1 226 ? -27.665 5.218   37.379  1.00 37.26  ? 226 ILE A C   1 
ATOM   1786 O  O   . ILE A 1 226 ? -27.055 5.411   38.436  1.00 36.07  ? 226 ILE A O   1 
ATOM   1787 C  CB  . ILE A 1 226 ? -26.720 5.816   35.063  1.00 34.82  ? 226 ILE A CB  1 
ATOM   1788 C  CG1 . ILE A 1 226 ? -25.935 5.262   33.851  1.00 34.91  ? 226 ILE A CG1 1 
ATOM   1789 C  CG2 . ILE A 1 226 ? -26.097 7.096   35.644  1.00 35.68  ? 226 ILE A CG2 1 
ATOM   1790 C  CD1 . ILE A 1 226 ? -24.520 4.561   34.157  1.00 40.26  ? 226 ILE A CD1 1 
ATOM   1791 N  N   . ALA A 1 227 ? -28.987 5.456   37.242  1.00 35.09  ? 227 ALA A N   1 
ATOM   1792 C  CA  . ALA A 1 227 ? -29.811 5.943   38.348  1.00 35.22  ? 227 ALA A CA  1 
ATOM   1793 C  C   . ALA A 1 227 ? -29.865 4.929   39.487  1.00 40.89  ? 227 ALA A C   1 
ATOM   1794 O  O   . ALA A 1 227 ? -29.827 5.317   40.661  1.00 41.24  ? 227 ALA A O   1 
ATOM   1795 C  CB  . ALA A 1 227 ? -31.212 6.264   37.858  1.00 35.65  ? 227 ALA A CB  1 
ATOM   1796 N  N   . ARG A 1 228 ? -29.895 3.631   39.135  1.00 37.61  ? 228 ARG A N   1 
ATOM   1797 C  CA  . ARG A 1 228 ? -29.937 2.530   40.097  1.00 37.32  ? 228 ARG A CA  1 
ATOM   1798 C  C   . ARG A 1 228 ? -28.626 2.417   40.853  1.00 41.22  ? 228 ARG A C   1 
ATOM   1799 O  O   . ARG A 1 228 ? -28.652 2.365   42.078  1.00 41.53  ? 228 ARG A O   1 
ATOM   1800 C  CB  . ARG A 1 228 ? -30.322 1.208   39.420  1.00 36.55  ? 228 ARG A CB  1 
ATOM   1801 C  CG  . ARG A 1 228 ? -31.823 1.087   39.206  1.00 42.77  ? 228 ARG A CG  1 
ATOM   1802 C  CD  . ARG A 1 228 ? -32.154 0.339   37.939  1.00 45.61  ? 228 ARG A CD  1 
ATOM   1803 N  NE  . ARG A 1 228 ? -33.596 0.117   37.783  1.00 43.70  ? 228 ARG A NE  1 
ATOM   1804 C  CZ  . ARG A 1 228 ? -34.175 -0.044  36.601  1.00 49.68  ? 228 ARG A CZ  1 
ATOM   1805 N  NH1 . ARG A 1 228 ? -33.468 0.018   35.481  1.00 30.50  ? 228 ARG A NH1 1 
ATOM   1806 N  NH2 . ARG A 1 228 ? -35.491 -0.257  36.531  1.00 38.98  ? 228 ARG A NH2 1 
ATOM   1807 N  N   . TRP A 1 229 ? -27.483 2.413   40.136  1.00 37.35  ? 229 TRP A N   1 
ATOM   1808 C  CA  . TRP A 1 229 ? -26.135 2.364   40.719  1.00 36.66  ? 229 TRP A CA  1 
ATOM   1809 C  C   . TRP A 1 229 ? -25.962 3.475   41.741  1.00 39.65  ? 229 TRP A C   1 
ATOM   1810 O  O   . TRP A 1 229 ? -25.487 3.221   42.847  1.00 39.45  ? 229 TRP A O   1 
ATOM   1811 C  CB  . TRP A 1 229 ? -25.064 2.475   39.620  1.00 35.15  ? 229 TRP A CB  1 
ATOM   1812 C  CG  . TRP A 1 229 ? -23.657 2.243   40.108  1.00 36.03  ? 229 TRP A CG  1 
ATOM   1813 C  CD1 . TRP A 1 229 ? -22.914 3.073   40.894  1.00 39.30  ? 229 TRP A CD1 1 
ATOM   1814 C  CD2 . TRP A 1 229 ? -22.811 1.132   39.788  1.00 35.47  ? 229 TRP A CD2 1 
ATOM   1815 N  NE1 . TRP A 1 229 ? -21.672 2.533   41.113  1.00 38.89  ? 229 TRP A NE1 1 
ATOM   1816 C  CE2 . TRP A 1 229 ? -21.581 1.341   40.449  1.00 39.82  ? 229 TRP A CE2 1 
ATOM   1817 C  CE3 . TRP A 1 229 ? -22.977 -0.029  39.013  1.00 36.12  ? 229 TRP A CE3 1 
ATOM   1818 C  CZ2 . TRP A 1 229 ? -20.529 0.430   40.371  1.00 39.06  ? 229 TRP A CZ2 1 
ATOM   1819 C  CZ3 . TRP A 1 229 ? -21.943 -0.939  38.957  1.00 37.52  ? 229 TRP A CZ3 1 
ATOM   1820 C  CH2 . TRP A 1 229 ? -20.732 -0.706  39.625  1.00 38.54  ? 229 TRP A CH2 1 
ATOM   1821 N  N   . SER A 1 230 ? -26.362 4.698   41.365  1.00 36.28  ? 230 SER A N   1 
ATOM   1822 C  CA  . SER A 1 230 ? -26.314 5.897   42.198  1.00 36.65  ? 230 SER A CA  1 
ATOM   1823 C  C   . SER A 1 230 ? -27.185 5.746   43.461  1.00 42.20  ? 230 SER A C   1 
ATOM   1824 O  O   . SER A 1 230 ? -26.683 5.934   44.568  1.00 41.60  ? 230 SER A O   1 
ATOM   1825 C  CB  . SER A 1 230 ? -26.730 7.110   41.375  1.00 39.11  ? 230 SER A CB  1 
ATOM   1826 O  OG  . SER A 1 230 ? -27.384 8.116   42.126  1.00 47.47  ? 230 SER A OG  1 
ATOM   1827 N  N   . ALA A 1 231 ? -28.470 5.369   43.288  1.00 39.96  ? 231 ALA A N   1 
ATOM   1828 C  CA  . ALA A 1 231 ? -29.431 5.165   44.377  1.00 40.25  ? 231 ALA A CA  1 
ATOM   1829 C  C   . ALA A 1 231 ? -28.982 4.081   45.342  1.00 45.09  ? 231 ALA A C   1 
ATOM   1830 O  O   . ALA A 1 231 ? -29.147 4.226   46.553  1.00 44.22  ? 231 ALA A O   1 
ATOM   1831 C  CB  . ALA A 1 231 ? -30.792 4.809   43.802  1.00 40.68  ? 231 ALA A CB  1 
ATOM   1832 N  N   . MET A 1 232 ? -28.410 2.995   44.793  1.00 43.42  ? 232 MET A N   1 
ATOM   1833 C  CA  . MET A 1 232 ? -27.923 1.841   45.546  1.00 43.90  ? 232 MET A CA  1 
ATOM   1834 C  C   . MET A 1 232 ? -26.830 2.267   46.517  1.00 48.42  ? 232 MET A C   1 
ATOM   1835 O  O   . MET A 1 232 ? -26.863 1.877   47.685  1.00 48.71  ? 232 MET A O   1 
ATOM   1836 C  CB  . MET A 1 232 ? -27.391 0.772   44.584  1.00 46.25  ? 232 MET A CB  1 
ATOM   1837 C  CG  . MET A 1 232 ? -28.047 -0.590  44.751  1.00 50.75  ? 232 MET A CG  1 
ATOM   1838 S  SD  . MET A 1 232 ? -29.839 -0.619  44.967  1.00 56.03  ? 232 MET A SD  1 
ATOM   1839 C  CE  . MET A 1 232 ? -30.421 -0.157  43.340  1.00 52.88  ? 232 MET A CE  1 
ATOM   1840 N  N   . GLN A 1 233 ? -25.896 3.104   46.046  1.00 44.37  ? 233 GLN A N   1 
ATOM   1841 C  CA  . GLN A 1 233 ? -24.773 3.574   46.842  1.00 43.86  ? 233 GLN A CA  1 
ATOM   1842 C  C   . GLN A 1 233 ? -25.098 4.802   47.696  1.00 48.11  ? 233 GLN A C   1 
ATOM   1843 O  O   . GLN A 1 233 ? -24.431 5.018   48.711  1.00 48.83  ? 233 GLN A O   1 
ATOM   1844 C  CB  . GLN A 1 233 ? -23.542 3.795   45.951  1.00 44.77  ? 233 GLN A CB  1 
ATOM   1845 C  CG  . GLN A 1 233 ? -23.065 2.518   45.234  1.00 45.91  ? 233 GLN A CG  1 
ATOM   1846 C  CD  . GLN A 1 233 ? -22.957 1.308   46.139  1.00 54.70  ? 233 GLN A CD  1 
ATOM   1847 O  OE1 . GLN A 1 233 ? -23.876 0.503   46.247  1.00 48.12  ? 233 GLN A OE1 1 
ATOM   1848 N  NE2 . GLN A 1 233 ? -21.807 1.123   46.749  1.00 51.38  ? 233 GLN A NE2 1 
ATOM   1849 N  N   . ILE A 1 234 ? -26.128 5.590   47.312  1.00 43.64  ? 234 ILE A N   1 
ATOM   1850 C  CA  . ILE A 1 234 ? -26.580 6.752   48.093  1.00 43.16  ? 234 ILE A CA  1 
ATOM   1851 C  C   . ILE A 1 234 ? -27.161 6.246   49.415  1.00 47.27  ? 234 ILE A C   1 
ATOM   1852 O  O   . ILE A 1 234 ? -26.823 6.768   50.476  1.00 47.89  ? 234 ILE A O   1 
ATOM   1853 C  CB  . ILE A 1 234 ? -27.566 7.658   47.287  1.00 45.49  ? 234 ILE A CB  1 
ATOM   1854 C  CG1 . ILE A 1 234 ? -26.794 8.615   46.363  1.00 45.25  ? 234 ILE A CG1 1 
ATOM   1855 C  CG2 . ILE A 1 234 ? -28.511 8.447   48.204  1.00 46.40  ? 234 ILE A CG2 1 
ATOM   1856 C  CD1 . ILE A 1 234 ? -27.615 9.211   45.224  1.00 49.94  ? 234 ILE A CD1 1 
ATOM   1857 N  N   . GLY A 1 235 ? -27.988 5.204   49.323  1.00 42.94  ? 235 GLY A N   1 
ATOM   1858 C  CA  . GLY A 1 235 ? -28.640 4.562   50.459  1.00 42.81  ? 235 GLY A CA  1 
ATOM   1859 C  C   . GLY A 1 235 ? -27.658 3.983   51.455  1.00 46.55  ? 235 GLY A C   1 
ATOM   1860 O  O   . GLY A 1 235 ? -27.811 4.184   52.663  1.00 47.18  ? 235 GLY A O   1 
ATOM   1861 N  N   . MET A 1 236 ? -26.623 3.297   50.946  1.00 42.33  ? 236 MET A N   1 
ATOM   1862 C  CA  . MET A 1 236 ? -25.575 2.693   51.768  1.00 42.28  ? 236 MET A CA  1 
ATOM   1863 C  C   . MET A 1 236 ? -24.770 3.740   52.513  1.00 48.96  ? 236 MET A C   1 
ATOM   1864 O  O   . MET A 1 236 ? -24.447 3.554   53.694  1.00 48.21  ? 236 MET A O   1 
ATOM   1865 C  CB  . MET A 1 236 ? -24.629 1.830   50.911  1.00 43.79  ? 236 MET A CB  1 
ATOM   1866 C  CG  . MET A 1 236 ? -25.268 0.577   50.332  1.00 46.36  ? 236 MET A CG  1 
ATOM   1867 S  SD  . MET A 1 236 ? -26.281 -0.358  51.507  1.00 49.25  ? 236 MET A SD  1 
ATOM   1868 C  CE  . MET A 1 236 ? -25.047 -0.957  52.562  1.00 46.26  ? 236 MET A CE  1 
ATOM   1869 N  N   . SER A 1 237 ? -24.450 4.849   51.813  1.00 47.50  ? 237 SER A N   1 
ATOM   1870 C  CA  . SER A 1 237 ? -23.685 5.961   52.367  1.00 48.50  ? 237 SER A CA  1 
ATOM   1871 C  C   . SER A 1 237 ? -24.491 6.661   53.444  1.00 55.29  ? 237 SER A C   1 
ATOM   1872 O  O   . SER A 1 237 ? -23.915 7.084   54.447  1.00 55.94  ? 237 SER A O   1 
ATOM   1873 C  CB  . SER A 1 237 ? -23.272 6.934   51.268  1.00 51.24  ? 237 SER A CB  1 
ATOM   1874 O  OG  . SER A 1 237 ? -22.555 6.256   50.253  1.00 58.27  ? 237 SER A OG  1 
ATOM   1875 N  N   . PHE A 1 238 ? -25.827 6.739   53.267  1.00 52.90  ? 238 PHE A N   1 
ATOM   1876 C  CA  . PHE A 1 238 ? -26.710 7.326   54.271  1.00 53.88  ? 238 PHE A CA  1 
ATOM   1877 C  C   . PHE A 1 238 ? -26.789 6.432   55.514  1.00 58.74  ? 238 PHE A C   1 
ATOM   1878 O  O   . PHE A 1 238 ? -26.787 6.947   56.633  1.00 59.25  ? 238 PHE A O   1 
ATOM   1879 C  CB  . PHE A 1 238 ? -28.106 7.647   53.696  1.00 55.49  ? 238 PHE A CB  1 
ATOM   1880 C  CG  . PHE A 1 238 ? -28.275 9.038   53.124  1.00 57.33  ? 238 PHE A CG  1 
ATOM   1881 C  CD1 . PHE A 1 238 ? -27.802 10.155  53.806  1.00 61.30  ? 238 PHE A CD1 1 
ATOM   1882 C  CD2 . PHE A 1 238 ? -28.955 9.239   51.932  1.00 58.96  ? 238 PHE A CD2 1 
ATOM   1883 C  CE1 . PHE A 1 238 ? -27.962 11.439  53.279  1.00 62.34  ? 238 PHE A CE1 1 
ATOM   1884 C  CE2 . PHE A 1 238 ? -29.123 10.523  51.414  1.00 61.86  ? 238 PHE A CE2 1 
ATOM   1885 C  CZ  . PHE A 1 238 ? -28.631 11.615  52.093  1.00 60.50  ? 238 PHE A CZ  1 
ATOM   1886 N  N   . ILE A 1 239 ? -26.827 5.092   55.314  1.00 54.82  ? 239 ILE A N   1 
ATOM   1887 C  CA  . ILE A 1 239 ? -26.831 4.100   56.404  1.00 54.95  ? 239 ILE A CA  1 
ATOM   1888 C  C   . ILE A 1 239 ? -25.552 4.247   57.230  1.00 59.89  ? 239 ILE A C   1 
ATOM   1889 O  O   . ILE A 1 239 ? -25.626 4.330   58.448  1.00 59.75  ? 239 ILE A O   1 
ATOM   1890 C  CB  . ILE A 1 239 ? -27.022 2.642   55.871  1.00 57.20  ? 239 ILE A CB  1 
ATOM   1891 C  CG1 . ILE A 1 239 ? -28.472 2.403   55.385  1.00 57.09  ? 239 ILE A CG1 1 
ATOM   1892 C  CG2 . ILE A 1 239 ? -26.634 1.597   56.926  1.00 57.71  ? 239 ILE A CG2 1 
ATOM   1893 C  CD1 . ILE A 1 239 ? -28.695 1.089   54.583  1.00 60.16  ? 239 ILE A CD1 1 
ATOM   1894 N  N   . THR A 1 240 ? -24.393 4.297   56.556  1.00 57.31  ? 240 THR A N   1 
ATOM   1895 C  CA  . THR A 1 240 ? -23.076 4.394   57.175  1.00 58.05  ? 240 THR A CA  1 
ATOM   1896 C  C   . THR A 1 240 ? -22.865 5.725   57.901  1.00 64.64  ? 240 THR A C   1 
ATOM   1897 O  O   . THR A 1 240 ? -22.658 5.713   59.114  1.00 64.82  ? 240 THR A O   1 
ATOM   1898 C  CB  . THR A 1 240 ? -21.983 4.110   56.126  1.00 65.75  ? 240 THR A CB  1 
ATOM   1899 O  OG1 . THR A 1 240 ? -22.224 2.829   55.550  1.00 65.47  ? 240 THR A OG1 1 
ATOM   1900 C  CG2 . THR A 1 240 ? -20.579 4.148   56.717  1.00 65.36  ? 240 THR A CG2 1 
ATOM   1901 N  N   . ALA A 1 241 ? -22.903 6.854   57.165  1.00 62.78  ? 241 ALA A N   1 
ATOM   1902 C  CA  . ALA A 1 241 ? -22.649 8.188   57.699  1.00 64.10  ? 241 ALA A CA  1 
ATOM   1903 C  C   . ALA A 1 241 ? -23.508 8.573   58.891  1.00 70.42  ? 241 ALA A C   1 
ATOM   1904 O  O   . ALA A 1 241 ? -22.993 9.185   59.822  1.00 70.98  ? 241 ALA A O   1 
ATOM   1905 C  CB  . ALA A 1 241 ? -22.775 9.229   56.601  1.00 64.78  ? 241 ALA A CB  1 
ATOM   1906 N  N   . TYR A 1 242 ? -24.796 8.204   58.880  1.00 68.13  ? 242 TYR A N   1 
ATOM   1907 C  CA  . TYR A 1 242 ? -25.711 8.550   59.962  1.00 69.31  ? 242 TYR A CA  1 
ATOM   1908 C  C   . TYR A 1 242 ? -25.973 7.401   60.955  1.00 74.55  ? 242 TYR A C   1 
ATOM   1909 O  O   . TYR A 1 242 ? -26.679 7.605   61.952  1.00 75.00  ? 242 TYR A O   1 
ATOM   1910 C  CB  . TYR A 1 242 ? -27.014 9.127   59.396  1.00 70.89  ? 242 TYR A CB  1 
ATOM   1911 C  CG  . TYR A 1 242 ? -26.815 10.470  58.723  1.00 73.62  ? 242 TYR A CG  1 
ATOM   1912 C  CD1 . TYR A 1 242 ? -26.745 11.641  59.468  1.00 76.56  ? 242 TYR A CD1 1 
ATOM   1913 C  CD2 . TYR A 1 242 ? -26.680 10.564  57.344  1.00 74.07  ? 242 TYR A CD2 1 
ATOM   1914 C  CE1 . TYR A 1 242 ? -26.560 12.879  58.858  1.00 77.94  ? 242 TYR A CE1 1 
ATOM   1915 C  CE2 . TYR A 1 242 ? -26.495 11.796  56.716  1.00 75.34  ? 242 TYR A CE2 1 
ATOM   1916 C  CZ  . TYR A 1 242 ? -26.431 12.954  57.478  1.00 84.96  ? 242 TYR A CZ  1 
ATOM   1917 O  OH  . TYR A 1 242 ? -26.244 14.171  56.878  1.00 87.52  ? 242 TYR A OH  1 
ATOM   1918 N  N   . LYS A 1 243 ? -25.358 6.219   60.711  1.00 71.19  ? 243 LYS A N   1 
ATOM   1919 C  CA  . LYS A 1 243 ? -25.404 5.028   61.577  1.00 71.61  ? 243 LYS A CA  1 
ATOM   1920 C  C   . LYS A 1 243 ? -26.834 4.540   61.851  1.00 76.89  ? 243 LYS A C   1 
ATOM   1921 O  O   . LYS A 1 243 ? -27.206 4.249   62.987  1.00 76.77  ? 243 LYS A O   1 
ATOM   1922 C  CB  . LYS A 1 243 ? -24.599 5.232   62.870  1.00 74.70  ? 243 LYS A CB  1 
ATOM   1923 C  CG  . LYS A 1 243 ? -23.088 5.348   62.654  1.00 88.56  ? 243 LYS A CG  1 
ATOM   1924 C  CD  . LYS A 1 243 ? -22.393 5.733   63.938  1.00 99.70  ? 243 LYS A CD  1 
ATOM   1925 C  CE  . LYS A 1 243 ? -20.892 5.841   63.784  1.00 111.30 ? 243 LYS A CE  1 
ATOM   1926 N  NZ  . LYS A 1 243 ? -20.227 6.095   65.092  1.00 120.02 ? 243 LYS A NZ  1 
ATOM   1927 N  N   . LEU A 1 244 ? -27.623 4.453   60.771  1.00 74.68  ? 244 LEU A N   1 
ATOM   1928 C  CA  . LEU A 1 244 ? -29.008 3.976   60.759  1.00 75.12  ? 244 LEU A CA  1 
ATOM   1929 C  C   . LEU A 1 244 ? -28.994 2.446   60.709  1.00 80.77  ? 244 LEU A C   1 
ATOM   1930 O  O   . LEU A 1 244 ? -27.934 1.856   60.472  1.00 80.25  ? 244 LEU A O   1 
ATOM   1931 C  CB  . LEU A 1 244 ? -29.711 4.525   59.501  1.00 74.78  ? 244 LEU A CB  1 
ATOM   1932 C  CG  . LEU A 1 244 ? -30.445 5.877   59.588  1.00 80.01  ? 244 LEU A CG  1 
ATOM   1933 C  CD1 . LEU A 1 244 ? -29.744 6.877   60.506  1.00 80.98  ? 244 LEU A CD1 1 
ATOM   1934 C  CD2 . LEU A 1 244 ? -30.611 6.466   58.209  1.00 81.67  ? 244 LEU A CD2 1 
ATOM   1935 N  N   . CYS A 1 245 ? -30.159 1.804   60.921  1.00 79.05  ? 245 CYS A N   1 
ATOM   1936 C  CA  . CYS A 1 245 ? -30.267 0.342   60.879  1.00 79.24  ? 245 CYS A CA  1 
ATOM   1937 C  C   . CYS A 1 245 ? -30.070 -0.179  59.454  1.00 84.36  ? 245 CYS A C   1 
ATOM   1938 O  O   . CYS A 1 245 ? -30.649 0.363   58.512  1.00 83.88  ? 245 CYS A O   1 
ATOM   1939 C  CB  . CYS A 1 245 ? -31.589 -0.123  61.454  1.00 79.70  ? 245 CYS A CB  1 
ATOM   1940 S  SG  . CYS A 1 245 ? -32.055 -1.815  60.972  1.00 82.83  ? 245 CYS A SG  1 
ATOM   1941 N  N   . ALA A 1 246 ? -29.291 -1.256  59.312  1.00 82.04  ? 246 ALA A N   1 
ATOM   1942 C  CA  . ALA A 1 246 ? -29.030 -1.894  58.026  1.00 81.88  ? 246 ALA A CA  1 
ATOM   1943 C  C   . ALA A 1 246 ? -30.269 -2.703  57.586  1.00 87.09  ? 246 ALA A C   1 
ATOM   1944 O  O   . ALA A 1 246 ? -30.297 -3.933  57.703  1.00 86.87  ? 246 ALA A O   1 
ATOM   1945 C  CB  . ALA A 1 246 ? -27.801 -2.789  58.138  1.00 82.47  ? 246 ALA A CB  1 
ATOM   1946 N  N   . GLY A 1 247 ? -31.293 -1.986  57.122  1.00 84.39  ? 247 GLY A N   1 
ATOM   1947 C  CA  . GLY A 1 247 ? -32.561 -2.564  56.696  1.00 84.44  ? 247 GLY A CA  1 
ATOM   1948 C  C   . GLY A 1 247 ? -33.668 -2.313  57.702  1.00 90.18  ? 247 GLY A C   1 
ATOM   1949 O  O   . GLY A 1 247 ? -34.000 -3.185  58.510  1.00 89.56  ? 247 GLY A O   1 
ATOM   1950 N  N   . GLU A 1 248 ? -34.229 -1.097  57.660  1.00 88.76  ? 248 GLU A N   1 
ATOM   1951 C  CA  . GLU A 1 248 ? -35.312 -0.611  58.522  1.00 89.81  ? 248 GLU A CA  1 
ATOM   1952 C  C   . GLU A 1 248 ? -36.465 -0.152  57.610  1.00 94.65  ? 248 GLU A C   1 
ATOM   1953 O  O   . GLU A 1 248 ? -36.274 -0.089  56.391  1.00 94.05  ? 248 GLU A O   1 
ATOM   1954 C  CB  . GLU A 1 248 ? -34.793 0.568   59.364  1.00 91.83  ? 248 GLU A CB  1 
ATOM   1955 C  CG  . GLU A 1 248 ? -35.477 0.728   60.710  1.00 102.98 ? 248 GLU A CG  1 
ATOM   1956 C  CD  . GLU A 1 248 ? -34.934 1.853   61.576  1.00 124.42 ? 248 GLU A CD  1 
ATOM   1957 O  OE1 . GLU A 1 248 ? -33.881 2.434   61.222  1.00 115.80 ? 248 GLU A OE1 1 
ATOM   1958 O  OE2 . GLU A 1 248 ? -35.557 2.146   62.622  1.00 118.17 ? 248 GLU A OE2 1 
ATOM   1959 N  N   . ALA A 1 249 ? -37.650 0.168   58.186  1.00 92.03  ? 249 ALA A N   1 
ATOM   1960 C  CA  . ALA A 1 249 ? -38.824 0.632   57.427  1.00 91.88  ? 249 ALA A CA  1 
ATOM   1961 C  C   . ALA A 1 249 ? -38.574 1.952   56.689  1.00 95.92  ? 249 ALA A C   1 
ATOM   1962 O  O   . ALA A 1 249 ? -39.014 2.110   55.544  1.00 94.80  ? 249 ALA A O   1 
ATOM   1963 C  CB  . ALA A 1 249 ? -40.014 0.777   58.356  1.00 93.24  ? 249 ALA A CB  1 
ATOM   1964 N  N   . ALA A 1 250 ? -37.854 2.886   57.343  1.00 93.32  ? 250 ALA A N   1 
ATOM   1965 C  CA  . ALA A 1 250 ? -37.534 4.223   56.838  1.00 93.27  ? 250 ALA A CA  1 
ATOM   1966 C  C   . ALA A 1 250 ? -36.601 4.230   55.625  1.00 96.30  ? 250 ALA A C   1 
ATOM   1967 O  O   . ALA A 1 250 ? -36.615 5.191   54.852  1.00 96.02  ? 250 ALA A O   1 
ATOM   1968 C  CB  . ALA A 1 250 ? -36.933 5.065   57.951  1.00 94.65  ? 250 ALA A CB  1 
ATOM   1969 N  N   . ILE A 1 251 ? -35.809 3.162   55.451  1.00 91.92  ? 251 ILE A N   1 
ATOM   1970 C  CA  . ILE A 1 251 ? -34.862 3.013   54.340  1.00 90.94  ? 251 ILE A CA  1 
ATOM   1971 C  C   . ILE A 1 251 ? -35.570 3.068   52.971  1.00 92.98  ? 251 ILE A C   1 
ATOM   1972 O  O   . ILE A 1 251 ? -35.057 3.686   52.037  1.00 92.43  ? 251 ILE A O   1 
ATOM   1973 C  CB  . ILE A 1 251 ? -34.031 1.705   54.528  1.00 93.71  ? 251 ILE A CB  1 
ATOM   1974 C  CG1 . ILE A 1 251 ? -33.261 1.683   55.880  1.00 94.71  ? 251 ILE A CG1 1 
ATOM   1975 C  CG2 . ILE A 1 251 ? -33.105 1.418   53.337  1.00 93.79  ? 251 ILE A CG2 1 
ATOM   1976 C  CD1 . ILE A 1 251 ? -32.225 2.836   56.158  1.00 103.35 ? 251 ILE A CD1 1 
ATOM   1977 N  N   . ALA A 1 252 ? -36.761 2.449   52.887  1.00 88.24  ? 252 ALA A N   1 
ATOM   1978 C  CA  . ALA A 1 252 ? -37.613 2.351   51.700  1.00 86.85  ? 252 ALA A CA  1 
ATOM   1979 C  C   . ALA A 1 252 ? -38.043 3.715   51.140  1.00 88.41  ? 252 ALA A C   1 
ATOM   1980 O  O   . ALA A 1 252 ? -38.334 3.810   49.945  1.00 87.20  ? 252 ALA A O   1 
ATOM   1981 C  CB  . ALA A 1 252 ? -38.835 1.514   52.024  1.00 87.75  ? 252 ALA A CB  1 
ATOM   1982 N  N   . ASP A 1 253 ? -38.069 4.758   52.001  1.00 84.13  ? 253 ASP A N   1 
ATOM   1983 C  CA  . ASP A 1 253 ? -38.391 6.144   51.638  1.00 83.57  ? 253 ASP A CA  1 
ATOM   1984 C  C   . ASP A 1 253 ? -37.232 6.749   50.840  1.00 83.56  ? 253 ASP A C   1 
ATOM   1985 O  O   . ASP A 1 253 ? -37.458 7.586   49.961  1.00 82.03  ? 253 ASP A O   1 
ATOM   1986 C  CB  . ASP A 1 253 ? -38.655 6.991   52.903  1.00 86.43  ? 253 ASP A CB  1 
ATOM   1987 C  CG  . ASP A 1 253 ? -39.739 6.475   53.830  1.00 98.88  ? 253 ASP A CG  1 
ATOM   1988 O  OD1 . ASP A 1 253 ? -40.807 6.063   53.327  1.00 99.99  ? 253 ASP A OD1 1 
ATOM   1989 O  OD2 . ASP A 1 253 ? -39.546 6.546   55.062  1.00 105.51 ? 253 ASP A OD2 1 
ATOM   1990 N  N   . PHE A 1 254 ? -35.992 6.332   51.171  1.00 78.35  ? 254 PHE A N   1 
ATOM   1991 C  CA  . PHE A 1 254 ? -34.783 6.815   50.515  1.00 77.36  ? 254 PHE A CA  1 
ATOM   1992 C  C   . PHE A 1 254 ? -34.652 6.208   49.123  1.00 80.49  ? 254 PHE A C   1 
ATOM   1993 O  O   . PHE A 1 254 ? -34.298 6.926   48.188  1.00 79.89  ? 254 PHE A O   1 
ATOM   1994 C  CB  . PHE A 1 254 ? -33.524 6.509   51.344  1.00 79.20  ? 254 PHE A CB  1 
ATOM   1995 C  CG  . PHE A 1 254 ? -33.443 7.004   52.772  1.00 81.39  ? 254 PHE A CG  1 
ATOM   1996 C  CD1 . PHE A 1 254 ? -34.233 8.065   53.211  1.00 85.10  ? 254 PHE A CD1 1 
ATOM   1997 C  CD2 . PHE A 1 254 ? -32.526 6.454   53.662  1.00 83.48  ? 254 PHE A CD2 1 
ATOM   1998 C  CE1 . PHE A 1 254 ? -34.140 8.525   54.526  1.00 86.52  ? 254 PHE A CE1 1 
ATOM   1999 C  CE2 . PHE A 1 254 ? -32.431 6.920   54.974  1.00 86.93  ? 254 PHE A CE2 1 
ATOM   2000 C  CZ  . PHE A 1 254 ? -33.235 7.952   55.396  1.00 85.57  ? 254 PHE A CZ  1 
ATOM   2001 N  N   . SER A 1 255 ? -34.928 4.885   48.985  1.00 76.78  ? 255 SER A N   1 
ATOM   2002 C  CA  . SER A 1 255 ? -34.847 4.155   47.709  1.00 75.73  ? 255 SER A CA  1 
ATOM   2003 C  C   . SER A 1 255 ? -35.845 4.695   46.673  1.00 78.43  ? 255 SER A C   1 
ATOM   2004 O  O   . SER A 1 255 ? -35.478 4.881   45.511  1.00 77.11  ? 255 SER A O   1 
ATOM   2005 C  CB  . SER A 1 255 ? -35.039 2.654   47.919  1.00 78.67  ? 255 SER A CB  1 
ATOM   2006 O  OG  . SER A 1 255 ? -36.280 2.348   48.539  1.00 87.37  ? 255 SER A OG  1 
ATOM   2007 N  N   . TYR A 1 256 ? -37.092 4.974   47.102  1.00 75.11  ? 256 TYR A N   1 
ATOM   2008 C  CA  . TYR A 1 256 ? -38.134 5.521   46.228  1.00 74.76  ? 256 TYR A CA  1 
ATOM   2009 C  C   . TYR A 1 256 ? -37.822 6.956   45.824  1.00 78.53  ? 256 TYR A C   1 
ATOM   2010 O  O   . TYR A 1 256 ? -38.065 7.329   44.675  1.00 77.83  ? 256 TYR A O   1 
ATOM   2011 C  CB  . TYR A 1 256 ? -39.524 5.429   46.889  1.00 76.38  ? 256 TYR A CB  1 
ATOM   2012 C  CG  . TYR A 1 256 ? -40.671 5.820   45.981  1.00 78.09  ? 256 TYR A CG  1 
ATOM   2013 C  CD1 . TYR A 1 256 ? -41.026 5.027   44.894  1.00 79.51  ? 256 TYR A CD1 1 
ATOM   2014 C  CD2 . TYR A 1 256 ? -41.402 6.983   46.212  1.00 79.45  ? 256 TYR A CD2 1 
ATOM   2015 C  CE1 . TYR A 1 256 ? -42.069 5.390   44.047  1.00 80.64  ? 256 TYR A CE1 1 
ATOM   2016 C  CE2 . TYR A 1 256 ? -42.451 7.352   45.376  1.00 80.47  ? 256 TYR A CE2 1 
ATOM   2017 C  CZ  . TYR A 1 256 ? -42.781 6.553   44.294  1.00 87.56  ? 256 TYR A CZ  1 
ATOM   2018 O  OH  . TYR A 1 256 ? -43.816 6.915   43.467  1.00 87.49  ? 256 TYR A OH  1 
ATOM   2019 N  N   . ALA A 1 257 ? -37.292 7.763   46.763  1.00 75.17  ? 257 ALA A N   1 
ATOM   2020 C  CA  . ALA A 1 257 ? -36.920 9.151   46.502  1.00 74.65  ? 257 ALA A CA  1 
ATOM   2021 C  C   . ALA A 1 257 ? -35.746 9.200   45.530  1.00 76.95  ? 257 ALA A C   1 
ATOM   2022 O  O   . ALA A 1 257 ? -35.830 9.903   44.517  1.00 76.00  ? 257 ALA A O   1 
ATOM   2023 C  CB  . ALA A 1 257 ? -36.567 9.857   47.806  1.00 75.89  ? 257 ALA A CB  1 
ATOM   2024 N  N   . ALA A 1 258 ? -34.687 8.409   45.802  1.00 72.93  ? 258 ALA A N   1 
ATOM   2025 C  CA  . ALA A 1 258 ? -33.475 8.361   44.983  1.00 72.51  ? 258 ALA A CA  1 
ATOM   2026 C  C   . ALA A 1 258 ? -33.656 7.716   43.597  1.00 76.34  ? 258 ALA A C   1 
ATOM   2027 O  O   . ALA A 1 258 ? -32.802 7.911   42.727  1.00 76.22  ? 258 ALA A O   1 
ATOM   2028 C  CB  . ALA A 1 258 ? -32.349 7.677   45.751  1.00 73.23  ? 258 ALA A CB  1 
ATOM   2029 N  N   . LYS A 1 259 ? -34.768 6.975   43.380  1.00 72.50  ? 259 LYS A N   1 
ATOM   2030 C  CA  . LYS A 1 259 ? -35.069 6.302   42.105  1.00 71.49  ? 259 LYS A CA  1 
ATOM   2031 C  C   . LYS A 1 259 ? -36.308 6.830   41.353  1.00 74.57  ? 259 LYS A C   1 
ATOM   2032 O  O   . LYS A 1 259 ? -36.435 6.548   40.155  1.00 73.90  ? 259 LYS A O   1 
ATOM   2033 C  CB  . LYS A 1 259 ? -35.189 4.786   42.312  1.00 73.54  ? 259 LYS A CB  1 
ATOM   2034 C  CG  . LYS A 1 259 ? -33.863 4.051   42.175  1.00 81.10  ? 259 LYS A CG  1 
ATOM   2035 C  CD  . LYS A 1 259 ? -33.936 2.572   42.549  1.00 87.78  ? 259 LYS A CD  1 
ATOM   2036 C  CE  . LYS A 1 259 ? -34.633 1.735   41.505  1.00 96.74  ? 259 LYS A CE  1 
ATOM   2037 N  NZ  . LYS A 1 259 ? -34.513 0.280   41.789  1.00 105.56 ? 259 LYS A NZ  1 
HETATM 2038 N  N   . MHS A 1 260 ? -37.207 7.590   42.032  1.00 70.60  ? 260 MHS A N   1 
HETATM 2039 C  CA  . MHS A 1 260 ? -38.420 8.121   41.392  1.00 70.03  ? 260 MHS A CA  1 
HETATM 2040 C  C   . MHS A 1 260 ? -38.773 9.565   41.759  1.00 71.60  ? 260 MHS A C   1 
HETATM 2041 O  O   . MHS A 1 260 ? -38.920 10.395  40.853  1.00 71.34  ? 260 MHS A O   1 
HETATM 2042 C  CB  . MHS A 1 260 ? -39.631 7.236   41.727  1.00 72.28  ? 260 MHS A CB  1 
HETATM 2043 C  CG  . MHS A 1 260 ? -39.496 5.830   41.172  1.00 74.29  ? 260 MHS A CG  1 
HETATM 2044 N  ND1 . MHS A 1 260 ? -39.721 5.399   39.911  1.00 74.95  ? 260 MHS A ND1 1 
HETATM 2045 C  CD2 . MHS A 1 260 ? -39.103 4.734   41.924  1.00 74.71  ? 260 MHS A CD2 1 
HETATM 2046 C  CE1 . MHS A 1 260 ? -39.471 4.083   39.869  1.00 74.78  ? 260 MHS A CE1 1 
HETATM 2047 N  NE2 . MHS A 1 260 ? -39.091 3.669   41.098  1.00 74.63  ? 260 MHS A NE2 1 
HETATM 2048 C  CM  . MHS A 1 260 ? -40.170 6.188   38.730  1.00 74.93  ? 260 MHS A CM  1 
ATOM   2049 N  N   . ALA A 1 261 ? -38.952 9.857   43.064  1.00 66.30  ? 261 ALA A N   1 
ATOM   2050 C  CA  . ALA A 1 261 ? -39.400 11.153  43.571  1.00 65.49  ? 261 ALA A CA  1 
ATOM   2051 C  C   . ALA A 1 261 ? -38.472 12.371  43.375  1.00 66.34  ? 261 ALA A C   1 
ATOM   2052 O  O   . ALA A 1 261 ? -38.945 13.386  42.838  1.00 66.53  ? 261 ALA A O   1 
ATOM   2053 C  CB  . ALA A 1 261 ? -39.775 11.042  45.044  1.00 66.71  ? 261 ALA A CB  1 
ATOM   2054 N  N   . ASP A 1 262 ? -37.218 12.300  43.830  1.00 59.30  ? 262 ASP A N   1 
ATOM   2055 C  CA  . ASP A 1 262 ? -36.314 13.459  43.765  1.00 57.48  ? 262 ASP A CA  1 
ATOM   2056 C  C   . ASP A 1 262 ? -35.072 13.227  42.909  1.00 55.99  ? 262 ASP A C   1 
ATOM   2057 O  O   . ASP A 1 262 ? -34.009 13.796  43.158  1.00 54.71  ? 262 ASP A O   1 
ATOM   2058 C  CB  . ASP A 1 262 ? -35.954 13.925  45.176  1.00 59.69  ? 262 ASP A CB  1 
ATOM   2059 C  CG  . ASP A 1 262 ? -37.185 14.010  46.055  1.00 70.55  ? 262 ASP A CG  1 
ATOM   2060 O  OD1 . ASP A 1 262 ? -37.894 15.039  45.987  1.00 71.96  ? 262 ASP A OD1 1 
ATOM   2061 O  OD2 . ASP A 1 262 ? -37.494 13.003  46.738  1.00 74.51  ? 262 ASP A OD2 1 
ATOM   2062 N  N   . VAL A 1 263 ? -35.240 12.427  41.858  1.00 49.79  ? 263 VAL A N   1 
ATOM   2063 C  CA  . VAL A 1 263 ? -34.183 12.077  40.931  1.00 48.08  ? 263 VAL A CA  1 
ATOM   2064 C  C   . VAL A 1 263 ? -34.408 12.772  39.579  1.00 49.19  ? 263 VAL A C   1 
ATOM   2065 O  O   . VAL A 1 263 ? -35.540 12.871  39.098  1.00 48.46  ? 263 VAL A O   1 
ATOM   2066 C  CB  . VAL A 1 263 ? -34.003 10.540  40.828  1.00 51.70  ? 263 VAL A CB  1 
ATOM   2067 C  CG1 . VAL A 1 263 ? -35.191 9.864   40.140  1.00 51.30  ? 263 VAL A CG1 1 
ATOM   2068 C  CG2 . VAL A 1 263 ? -32.693 10.179  40.147  1.00 51.18  ? 263 VAL A CG2 1 
ATOM   2069 N  N   . ILE A 1 264 ? -33.322 13.292  38.999  1.00 43.89  ? 264 ILE A N   1 
ATOM   2070 C  CA  . ILE A 1 264 ? -33.320 13.991  37.717  1.00 42.57  ? 264 ILE A CA  1 
ATOM   2071 C  C   . ILE A 1 264 ? -32.359 13.259  36.788  1.00 44.28  ? 264 ILE A C   1 
ATOM   2072 O  O   . ILE A 1 264 ? -31.139 13.265  37.001  1.00 42.95  ? 264 ILE A O   1 
ATOM   2073 C  CB  . ILE A 1 264 ? -32.987 15.507  37.864  1.00 45.71  ? 264 ILE A CB  1 
ATOM   2074 C  CG1 . ILE A 1 264 ? -34.021 16.230  38.763  1.00 46.51  ? 264 ILE A CG1 1 
ATOM   2075 C  CG2 . ILE A 1 264 ? -32.882 16.196  36.494  1.00 45.00  ? 264 ILE A CG2 1 
ATOM   2076 C  CD1 . ILE A 1 264 ? -33.662 16.236  40.248  1.00 51.85  ? 264 ILE A CD1 1 
ATOM   2077 N  N   . GLN A 1 265 ? -32.931 12.596  35.779  1.00 40.10  ? 265 GLN A N   1 
ATOM   2078 C  CA  . GLN A 1 265 ? -32.176 11.858  34.776  1.00 39.21  ? 265 GLN A CA  1 
ATOM   2079 C  C   . GLN A 1 265 ? -31.897 12.761  33.581  1.00 42.70  ? 265 GLN A C   1 
ATOM   2080 O  O   . GLN A 1 265 ? -32.518 13.820  33.455  1.00 42.71  ? 265 GLN A O   1 
ATOM   2081 C  CB  . GLN A 1 265 ? -32.922 10.582  34.361  1.00 40.15  ? 265 GLN A CB  1 
ATOM   2082 C  CG  . GLN A 1 265 ? -32.725 9.461   35.379  1.00 55.65  ? 265 GLN A CG  1 
ATOM   2083 C  CD  . GLN A 1 265 ? -33.612 8.260   35.162  1.00 77.11  ? 265 GLN A CD  1 
ATOM   2084 O  OE1 . GLN A 1 265 ? -33.191 7.120   35.368  1.00 73.88  ? 265 GLN A OE1 1 
ATOM   2085 N  NE2 . GLN A 1 265 ? -34.866 8.488   34.793  1.00 71.03  ? 265 GLN A NE2 1 
ATOM   2086 N  N   . MET A 1 266 ? -30.928 12.378  32.739  1.00 38.22  ? 266 MET A N   1 
ATOM   2087 C  CA  . MET A 1 266 ? -30.572 13.147  31.546  1.00 37.80  ? 266 MET A CA  1 
ATOM   2088 C  C   . MET A 1 266 ? -31.588 12.886  30.441  1.00 42.47  ? 266 MET A C   1 
ATOM   2089 O  O   . MET A 1 266 ? -32.083 13.833  29.823  1.00 42.75  ? 266 MET A O   1 
ATOM   2090 C  CB  . MET A 1 266 ? -29.135 12.836  31.096  1.00 39.74  ? 266 MET A CB  1 
ATOM   2091 C  CG  . MET A 1 266 ? -28.093 12.956  32.221  1.00 43.00  ? 266 MET A CG  1 
ATOM   2092 S  SD  . MET A 1 266 ? -27.848 14.643  32.835  1.00 47.14  ? 266 MET A SD  1 
ATOM   2093 C  CE  . MET A 1 266 ? -28.755 14.579  34.387  1.00 43.74  ? 266 MET A CE  1 
ATOM   2094 N  N   . GLY A 1 267 ? -31.920 11.607  30.245  1.00 38.68  ? 267 GLY A N   1 
ATOM   2095 C  CA  . GLY A 1 267 ? -32.921 11.144  29.292  1.00 38.23  ? 267 GLY A CA  1 
ATOM   2096 C  C   . GLY A 1 267 ? -33.960 10.272  29.964  1.00 42.00  ? 267 GLY A C   1 
ATOM   2097 O  O   . GLY A 1 267 ? -33.674 9.658   30.995  1.00 41.63  ? 267 GLY A O   1 
ATOM   2098 N  N   . THR A 1 268 ? -35.175 10.225  29.400  1.00 38.11  ? 268 THR A N   1 
ATOM   2099 C  CA  . THR A 1 268 ? -36.272 9.383   29.904  1.00 37.55  ? 268 THR A CA  1 
ATOM   2100 C  C   . THR A 1 268 ? -36.432 8.158   28.985  1.00 40.91  ? 268 THR A C   1 
ATOM   2101 O  O   . THR A 1 268 ? -35.851 8.145   27.896  1.00 40.06  ? 268 THR A O   1 
ATOM   2102 C  CB  . THR A 1 268 ? -37.580 10.187  29.952  1.00 43.76  ? 268 THR A CB  1 
ATOM   2103 O  OG1 . THR A 1 268 ? -37.836 10.725  28.653  1.00 48.11  ? 268 THR A OG1 1 
ATOM   2104 C  CG2 . THR A 1 268 ? -37.543 11.303  30.997  1.00 37.22  ? 268 THR A CG2 1 
ATOM   2105 N  N   . LEU A 1 269 ? -37.221 7.144   29.410  1.00 37.51  ? 269 LEU A N   1 
ATOM   2106 C  CA  . LEU A 1 269 ? -37.462 5.940   28.602  1.00 37.38  ? 269 LEU A CA  1 
ATOM   2107 C  C   . LEU A 1 269 ? -38.150 6.214   27.259  1.00 40.82  ? 269 LEU A C   1 
ATOM   2108 O  O   . LEU A 1 269 ? -38.792 7.248   27.087  1.00 41.13  ? 269 LEU A O   1 
ATOM   2109 C  CB  . LEU A 1 269 ? -38.220 4.852   29.387  1.00 37.76  ? 269 LEU A CB  1 
ATOM   2110 C  CG  . LEU A 1 269 ? -39.545 5.231   30.067  1.00 43.15  ? 269 LEU A CG  1 
ATOM   2111 C  CD1 . LEU A 1 269 ? -40.719 5.124   29.110  1.00 43.50  ? 269 LEU A CD1 1 
ATOM   2112 C  CD2 . LEU A 1 269 ? -39.818 4.323   31.239  1.00 46.40  ? 269 LEU A CD2 1 
ATOM   2113 N  N   . LEU A 1 270 ? -38.049 5.259   26.331  1.00 36.79  ? 270 LEU A N   1 
ATOM   2114 C  CA  . LEU A 1 270 ? -38.631 5.378   24.991  1.00 36.48  ? 270 LEU A CA  1 
ATOM   2115 C  C   . LEU A 1 270 ? -39.711 4.320   24.740  1.00 41.58  ? 270 LEU A C   1 
ATOM   2116 O  O   . LEU A 1 270 ? -39.675 3.270   25.383  1.00 41.05  ? 270 LEU A O   1 
ATOM   2117 C  CB  . LEU A 1 270 ? -37.538 5.318   23.907  1.00 35.88  ? 270 LEU A CB  1 
ATOM   2118 C  CG  . LEU A 1 270 ? -36.527 6.474   23.965  1.00 39.84  ? 270 LEU A CG  1 
ATOM   2119 C  CD1 . LEU A 1 270 ? -35.396 6.228   23.027  1.00 39.95  ? 270 LEU A CD1 1 
ATOM   2120 C  CD2 . LEU A 1 270 ? -37.179 7.793   23.657  1.00 41.44  ? 270 LEU A CD2 1 
ATOM   2121 N  N   . PRO A 1 271 ? -40.694 4.553   23.824  1.00 39.34  ? 271 PRO A N   1 
ATOM   2122 C  CA  . PRO A 1 271 ? -41.742 3.542   23.585  1.00 39.90  ? 271 PRO A CA  1 
ATOM   2123 C  C   . PRO A 1 271 ? -41.196 2.225   23.040  1.00 45.19  ? 271 PRO A C   1 
ATOM   2124 O  O   . PRO A 1 271 ? -40.086 2.213   22.518  1.00 45.48  ? 271 PRO A O   1 
ATOM   2125 C  CB  . PRO A 1 271 ? -42.680 4.234   22.585  1.00 41.85  ? 271 PRO A CB  1 
ATOM   2126 C  CG  . PRO A 1 271 ? -41.818 5.217   21.887  1.00 45.61  ? 271 PRO A CG  1 
ATOM   2127 C  CD  . PRO A 1 271 ? -40.900 5.726   22.952  1.00 40.92  ? 271 PRO A CD  1 
ATOM   2128 N  N   . ALA A 1 272 ? -41.992 1.137   23.132  1.00 42.42  ? 272 ALA A N   1 
ATOM   2129 C  CA  . ALA A 1 272 ? -41.647 -0.228  22.720  1.00 42.39  ? 272 ALA A CA  1 
ATOM   2130 C  C   . ALA A 1 272 ? -41.007 -0.360  21.336  1.00 46.32  ? 272 ALA A C   1 
ATOM   2131 O  O   . ALA A 1 272 ? -40.078 -1.148  21.206  1.00 45.64  ? 272 ALA A O   1 
ATOM   2132 C  CB  . ALA A 1 272 ? -42.859 -1.133  22.821  1.00 43.43  ? 272 ALA A CB  1 
ATOM   2133 N  N   . ARG A 1 273 ? -41.470 0.394   20.310  1.00 43.88  ? 273 ARG A N   1 
ATOM   2134 C  CA  . ARG A 1 273 ? -40.864 0.285   18.977  1.00 44.36  ? 273 ARG A CA  1 
ATOM   2135 C  C   . ARG A 1 273 ? -39.374 0.593   19.009  1.00 49.53  ? 273 ARG A C   1 
ATOM   2136 O  O   . ARG A 1 273 ? -38.582 -0.166  18.448  1.00 50.81  ? 273 ARG A O   1 
ATOM   2137 C  CB  . ARG A 1 273 ? -41.586 1.133   17.925  1.00 45.87  ? 273 ARG A CB  1 
ATOM   2138 C  CG  . ARG A 1 273 ? -41.071 0.855   16.508  1.00 58.11  ? 273 ARG A CG  1 
ATOM   2139 C  CD  . ARG A 1 273 ? -41.718 1.728   15.455  1.00 69.53  ? 273 ARG A CD  1 
ATOM   2140 N  NE  . ARG A 1 273 ? -43.132 1.411   15.258  1.00 76.51  ? 273 ARG A NE  1 
ATOM   2141 C  CZ  . ARG A 1 273 ? -43.590 0.522   14.384  1.00 89.40  ? 273 ARG A CZ  1 
ATOM   2142 N  NH1 . ARG A 1 273 ? -42.747 -0.158  13.613  1.00 72.56  ? 273 ARG A NH1 1 
ATOM   2143 N  NH2 . ARG A 1 273 ? -44.893 0.298   14.279  1.00 79.11  ? 273 ARG A NH2 1 
HETATM 2144 N  N   . AGM A 1 274 ? -38.992 1.670   19.691  1.00 45.30  ? 274 AGM A N   1 
HETATM 2145 C  CA  . AGM A 1 274 ? -37.591 2.031   19.837  1.00 44.71  ? 274 AGM A CA  1 
HETATM 2146 C  CB  . AGM A 1 274 ? -37.253 3.365   19.165  1.00 45.50  ? 274 AGM A CB  1 
HETATM 2147 C  CG  . AGM A 1 274 ? -37.991 4.573   19.735  1.00 45.79  ? 274 AGM A CG  1 
HETATM 2148 C  CD  . AGM A 1 274 ? -38.128 5.662   18.674  1.00 47.01  ? 274 AGM A CD  1 
HETATM 2149 C  CE2 . AGM A 1 274 ? -36.918 6.593   18.661  1.00 47.03  ? 274 AGM A CE2 1 
HETATM 2150 N  NE1 . AGM A 1 274 ? -39.322 6.452   18.928  1.00 46.74  ? 274 AGM A NE1 1 
HETATM 2151 C  CZ  . AGM A 1 274 ? -40.551 6.182   18.489  1.00 44.79  ? 274 AGM A CZ  1 
HETATM 2152 N  NH1 . AGM A 1 274 ? -41.535 6.996   18.860  1.00 44.40  ? 274 AGM A NH1 1 
HETATM 2153 N  NH2 . AGM A 1 274 ? -40.815 5.127   17.717  1.00 43.42  ? 274 AGM A NH2 1 
HETATM 2154 C  C   . AGM A 1 274 ? -37.215 1.881   21.321  1.00 46.73  ? 274 AGM A C   1 
HETATM 2155 O  O   . AGM A 1 274 ? -36.515 2.734   21.888  1.00 46.42  ? 274 AGM A O   1 
ATOM   2156 N  N   . ALA A 1 275 ? -37.711 0.775   21.947  1.00 41.74  ? 275 ALA A N   1 
ATOM   2157 C  CA  . ALA A 1 275 ? -37.527 0.439   23.365  1.00 40.95  ? 275 ALA A CA  1 
ATOM   2158 C  C   . ALA A 1 275 ? -36.106 0.649   23.855  1.00 44.00  ? 275 ALA A C   1 
ATOM   2159 O  O   . ALA A 1 275 ? -35.146 0.169   23.242  1.00 44.40  ? 275 ALA A O   1 
ATOM   2160 C  CB  . ALA A 1 275 ? -37.980 -0.987  23.648  1.00 41.54  ? 275 ALA A CB  1 
ATOM   2161 N  N   . ARG A 1 276 ? -35.986 1.445   24.913  1.00 38.10  ? 276 ARG A N   1 
ATOM   2162 C  CA  . ARG A 1 276 ? -34.727 1.798   25.549  1.00 36.67  ? 276 ARG A CA  1 
ATOM   2163 C  C   . ARG A 1 276 ? -35.031 2.358   26.928  1.00 41.33  ? 276 ARG A C   1 
ATOM   2164 O  O   . ARG A 1 276 ? -36.076 2.983   27.119  1.00 41.55  ? 276 ARG A O   1 
ATOM   2165 C  CB  . ARG A 1 276 ? -33.987 2.849   24.717  1.00 32.84  ? 276 ARG A CB  1 
ATOM   2166 C  CG  . ARG A 1 276 ? -32.761 2.294   24.048  1.00 34.45  ? 276 ARG A CG  1 
ATOM   2167 C  CD  . ARG A 1 276 ? -32.593 2.829   22.644  1.00 40.26  ? 276 ARG A CD  1 
ATOM   2168 N  NE  . ARG A 1 276 ? -31.744 1.948   21.851  1.00 39.77  ? 276 ARG A NE  1 
ATOM   2169 C  CZ  . ARG A 1 276 ? -31.864 1.779   20.542  1.00 50.21  ? 276 ARG A CZ  1 
ATOM   2170 N  NH1 . ARG A 1 276 ? -32.803 2.440   19.863  1.00 41.21  ? 276 ARG A NH1 1 
ATOM   2171 N  NH2 . ARG A 1 276 ? -31.055 0.952   19.895  1.00 30.42  ? 276 ARG A NH2 1 
ATOM   2172 N  N   . GLY A 1 277 ? -34.118 2.145   27.867  1.00 37.71  ? 277 GLY A N   1 
ATOM   2173 C  CA  . GLY A 1 277 ? -34.255 2.673   29.214  1.00 37.23  ? 277 GLY A CA  1 
ATOM   2174 C  C   . GLY A 1 277 ? -33.942 4.155   29.277  1.00 39.59  ? 277 GLY A C   1 
ATOM   2175 O  O   . GLY A 1 277 ? -33.613 4.768   28.255  1.00 39.29  ? 277 GLY A O   1 
ATOM   2176 N  N   . PRO A 1 278 ? -34.023 4.766   30.478  1.00 34.22  ? 278 PRO A N   1 
ATOM   2177 C  CA  . PRO A 1 278 ? -33.683 6.194   30.605  1.00 33.70  ? 278 PRO A CA  1 
ATOM   2178 C  C   . PRO A 1 278 ? -32.176 6.405   30.425  1.00 37.94  ? 278 PRO A C   1 
ATOM   2179 O  O   . PRO A 1 278 ? -31.428 5.427   30.356  1.00 37.83  ? 278 PRO A O   1 
ATOM   2180 C  CB  . PRO A 1 278 ? -34.160 6.557   32.017  1.00 35.30  ? 278 PRO A CB  1 
ATOM   2181 C  CG  . PRO A 1 278 ? -34.199 5.304   32.753  1.00 39.70  ? 278 PRO A CG  1 
ATOM   2182 C  CD  . PRO A 1 278 ? -34.449 4.191   31.766  1.00 35.38  ? 278 PRO A CD  1 
ATOM   2183 N  N   . ASN A 1 279 ? -31.733 7.669   30.319  1.00 33.96  ? 279 ASN A N   1 
ATOM   2184 C  CA  . ASN A 1 279 ? -30.326 8.052   30.116  1.00 33.30  ? 279 ASN A CA  1 
ATOM   2185 C  C   . ASN A 1 279 ? -29.708 7.467   28.820  1.00 36.60  ? 279 ASN A C   1 
ATOM   2186 O  O   . ASN A 1 279 ? -28.553 7.043   28.804  1.00 35.22  ? 279 ASN A O   1 
ATOM   2187 C  CB  . ASN A 1 279 ? -29.470 7.755   31.354  1.00 31.03  ? 279 ASN A CB  1 
ATOM   2188 C  CG  . ASN A 1 279 ? -29.347 8.924   32.314  1.00 47.65  ? 279 ASN A CG  1 
ATOM   2189 O  OD1 . ASN A 1 279 ? -30.260 9.726   32.485  1.00 45.09  ? 279 ASN A OD1 1 
ATOM   2190 N  ND2 . ASN A 1 279 ? -28.218 9.021   32.992  1.00 37.56  ? 279 ASN A ND2 1 
ATOM   2191 N  N   . GLU A 1 280 ? -30.497 7.498   27.723  1.00 33.65  ? 280 GLU A N   1 
ATOM   2192 C  CA  . GLU A 1 280 ? -30.108 7.125   26.359  1.00 33.15  ? 280 GLU A CA  1 
ATOM   2193 C  C   . GLU A 1 280 ? -30.275 8.400   25.535  1.00 37.52  ? 280 GLU A C   1 
ATOM   2194 O  O   . GLU A 1 280 ? -31.038 9.267   25.969  1.00 37.45  ? 280 GLU A O   1 
ATOM   2195 C  CB  . GLU A 1 280 ? -30.975 5.983   25.795  1.00 34.29  ? 280 GLU A CB  1 
ATOM   2196 C  CG  . GLU A 1 280 ? -30.790 4.626   26.466  1.00 45.20  ? 280 GLU A CG  1 
ATOM   2197 C  CD  . GLU A 1 280 ? -29.385 4.063   26.624  1.00 61.21  ? 280 GLU A CD  1 
ATOM   2198 O  OE1 . GLU A 1 280 ? -28.465 4.522   25.911  1.00 40.40  ? 280 GLU A OE1 1 
ATOM   2199 O  OE2 . GLU A 1 280 ? -29.214 3.127   27.434  1.00 60.19  ? 280 GLU A OE2 1 
ATOM   2200 N  N   . PRO A 1 281 ? -29.600 8.587   24.377  1.00 34.49  ? 281 PRO A N   1 
ATOM   2201 C  CA  . PRO A 1 281 ? -29.740 9.858   23.645  1.00 34.61  ? 281 PRO A CA  1 
ATOM   2202 C  C   . PRO A 1 281 ? -31.151 10.195  23.144  1.00 39.32  ? 281 PRO A C   1 
ATOM   2203 O  O   . PRO A 1 281 ? -31.469 11.377  23.007  1.00 40.00  ? 281 PRO A O   1 
ATOM   2204 C  CB  . PRO A 1 281 ? -28.741 9.728   22.495  1.00 36.43  ? 281 PRO A CB  1 
ATOM   2205 C  CG  . PRO A 1 281 ? -27.802 8.635   22.915  1.00 40.62  ? 281 PRO A CG  1 
ATOM   2206 C  CD  . PRO A 1 281 ? -28.648 7.688   23.690  1.00 35.94  ? 281 PRO A CD  1 
ATOM   2207 N  N   . GLY A 1 282 ? -31.979 9.182   22.900  1.00 35.12  ? 282 GLY A N   1 
ATOM   2208 C  CA  . GLY A 1 282 ? -33.342 9.368   22.416  1.00 34.42  ? 282 GLY A CA  1 
ATOM   2209 C  C   . GLY A 1 282 ? -34.287 10.022  23.394  1.00 37.09  ? 282 GLY A C   1 
ATOM   2210 O  O   . GLY A 1 282 ? -35.254 10.670  22.979  1.00 36.71  ? 282 GLY A O   1 
ATOM   2211 N  N   . GLY A 1 283 ? -34.015 9.850   24.683  1.00 32.34  ? 283 GLY A N   1 
ATOM   2212 C  CA  . GLY A 1 283 ? -34.831 10.416  25.748  1.00 31.71  ? 283 GLY A CA  1 
ATOM   2213 C  C   . GLY A 1 283 ? -34.428 11.795  26.240  1.00 33.72  ? 283 GLY A C   1 
ATOM   2214 O  O   . GLY A 1 283 ? -35.112 12.348  27.105  1.00 33.30  ? 283 GLY A O   1 
ATOM   2215 N  N   . ILE A 1 284 ? -33.320 12.355  25.720  1.00 29.28  ? 284 ILE A N   1 
ATOM   2216 C  CA  . ILE A 1 284 ? -32.807 13.673  26.129  1.00 29.16  ? 284 ILE A CA  1 
ATOM   2217 C  C   . ILE A 1 284 ? -33.530 14.824  25.401  1.00 34.25  ? 284 ILE A C   1 
ATOM   2218 O  O   . ILE A 1 284 ? -33.329 14.985  24.192  1.00 33.50  ? 284 ILE A O   1 
ATOM   2219 C  CB  . ILE A 1 284 ? -31.265 13.796  25.962  1.00 31.77  ? 284 ILE A CB  1 
ATOM   2220 C  CG1 . ILE A 1 284 ? -30.512 12.628  26.626  1.00 31.50  ? 284 ILE A CG1 1 
ATOM   2221 C  CG2 . ILE A 1 284 ? -30.780 15.150  26.487  1.00 32.60  ? 284 ILE A CG2 1 
ATOM   2222 C  CD1 . ILE A 1 284 ? -29.050 12.501  26.196  1.00 34.62  ? 284 ILE A CD1 1 
ATOM   2223 N  N   . PRO A 1 285 ? -34.298 15.678  26.108  1.00 31.93  ? 285 PRO A N   1 
ATOM   2224 C  CA  . PRO A 1 285 ? -34.959 16.799  25.418  1.00 32.08  ? 285 PRO A CA  1 
ATOM   2225 C  C   . PRO A 1 285 ? -33.935 17.841  24.965  1.00 36.01  ? 285 PRO A C   1 
ATOM   2226 O  O   . PRO A 1 285 ? -32.855 17.934  25.551  1.00 35.84  ? 285 PRO A O   1 
ATOM   2227 C  CB  . PRO A 1 285 ? -35.936 17.343  26.467  1.00 33.89  ? 285 PRO A CB  1 
ATOM   2228 C  CG  . PRO A 1 285 ? -35.992 16.309  27.537  1.00 37.74  ? 285 PRO A CG  1 
ATOM   2229 C  CD  . PRO A 1 285 ? -34.650 15.657  27.534  1.00 33.31  ? 285 PRO A CD  1 
ATOM   2230 N  N   . PHE A 1 286 ? -34.268 18.609  23.914  1.00 32.26  ? 286 PHE A N   1 
ATOM   2231 C  CA  . PHE A 1 286 ? -33.359 19.580  23.317  1.00 32.57  ? 286 PHE A CA  1 
ATOM   2232 C  C   . PHE A 1 286 ? -32.846 20.617  24.313  1.00 38.51  ? 286 PHE A C   1 
ATOM   2233 O  O   . PHE A 1 286 ? -31.649 20.916  24.307  1.00 39.14  ? 286 PHE A O   1 
ATOM   2234 C  CB  . PHE A 1 286 ? -33.972 20.238  22.075  1.00 34.48  ? 286 PHE A CB  1 
ATOM   2235 C  CG  . PHE A 1 286 ? -34.341 19.297  20.965  1.00 35.60  ? 286 PHE A CG  1 
ATOM   2236 C  CD1 . PHE A 1 286 ? -33.474 18.286  20.574  1.00 38.16  ? 286 PHE A CD1 1 
ATOM   2237 C  CD2 . PHE A 1 286 ? -35.545 19.434  20.295  1.00 37.44  ? 286 PHE A CD2 1 
ATOM   2238 C  CE1 . PHE A 1 286 ? -33.821 17.401  19.551  1.00 38.83  ? 286 PHE A CE1 1 
ATOM   2239 C  CE2 . PHE A 1 286 ? -35.891 18.556  19.264  1.00 40.14  ? 286 PHE A CE2 1 
ATOM   2240 C  CZ  . PHE A 1 286 ? -35.018 17.554  18.885  1.00 37.88  ? 286 PHE A CZ  1 
ATOM   2241 N  N   . GLY A 1 287 ? -33.731 21.132  25.170  1.00 35.50  ? 287 GLY A N   1 
ATOM   2242 C  CA  . GLY A 1 287 ? -33.371 22.104  26.199  1.00 35.49  ? 287 GLY A CA  1 
ATOM   2243 C  C   . GLY A 1 287 ? -32.391 21.526  27.195  1.00 40.03  ? 287 GLY A C   1 
ATOM   2244 O  O   . GLY A 1 287 ? -31.451 22.220  27.598  1.00 39.79  ? 287 GLY A O   1 
ATOM   2245 N  N   . ILE A 1 288 ? -32.591 20.244  27.593  1.00 36.63  ? 288 ILE A N   1 
ATOM   2246 C  CA  . ILE A 1 288 ? -31.690 19.564  28.521  1.00 36.75  ? 288 ILE A CA  1 
ATOM   2247 C  C   . ILE A 1 288 ? -30.280 19.481  27.914  1.00 41.53  ? 288 ILE A C   1 
ATOM   2248 O  O   . ILE A 1 288 ? -29.301 19.788  28.607  1.00 41.35  ? 288 ILE A O   1 
ATOM   2249 C  CB  . ILE A 1 288 ? -32.236 18.199  29.042  1.00 39.60  ? 288 ILE A CB  1 
ATOM   2250 C  CG1 . ILE A 1 288 ? -33.305 18.433  30.139  1.00 40.67  ? 288 ILE A CG1 1 
ATOM   2251 C  CG2 . ILE A 1 288 ? -31.116 17.284  29.564  1.00 39.03  ? 288 ILE A CG2 1 
ATOM   2252 C  CD1 . ILE A 1 288 ? -33.905 17.151  30.834  1.00 49.83  ? 288 ILE A CD1 1 
ATOM   2253 N  N   . LEU A 1 289 ? -30.184 19.135  26.618  1.00 38.06  ? 289 LEU A N   1 
ATOM   2254 C  CA  . LEU A 1 289 ? -28.882 19.068  25.956  1.00 38.10  ? 289 LEU A CA  1 
ATOM   2255 C  C   . LEU A 1 289 ? -28.225 20.447  25.842  1.00 41.99  ? 289 LEU A C   1 
ATOM   2256 O  O   . LEU A 1 289 ? -27.002 20.557  25.995  1.00 42.00  ? 289 LEU A O   1 
ATOM   2257 C  CB  . LEU A 1 289 ? -28.940 18.360  24.595  1.00 37.90  ? 289 LEU A CB  1 
ATOM   2258 C  CG  . LEU A 1 289 ? -27.557 18.105  24.003  1.00 42.41  ? 289 LEU A CG  1 
ATOM   2259 C  CD1 . LEU A 1 289 ? -27.190 16.658  24.063  1.00 42.18  ? 289 LEU A CD1 1 
ATOM   2260 C  CD2 . LEU A 1 289 ? -27.423 18.724  22.639  1.00 45.23  ? 289 LEU A CD2 1 
ATOM   2261 N  N   . ALA A 1 290 ? -29.030 21.498  25.594  1.00 37.81  ? 290 ALA A N   1 
ATOM   2262 C  CA  . ALA A 1 290 ? -28.508 22.861  25.532  1.00 37.36  ? 290 ALA A CA  1 
ATOM   2263 C  C   . ALA A 1 290 ? -27.877 23.206  26.886  1.00 40.96  ? 290 ALA A C   1 
ATOM   2264 O  O   . ALA A 1 290 ? -26.775 23.751  26.929  1.00 41.14  ? 290 ALA A O   1 
ATOM   2265 C  CB  . ALA A 1 290 ? -29.628 23.834  25.197  1.00 37.92  ? 290 ALA A CB  1 
ATOM   2266 N  N   . ASP A 1 291 ? -28.533 22.797  27.981  1.00 36.95  ? 291 ASP A N   1 
ATOM   2267 C  CA  . ASP A 1 291 ? -28.049 23.032  29.339  1.00 37.55  ? 291 ASP A CA  1 
ATOM   2268 C  C   . ASP A 1 291 ? -26.800 22.219  29.720  1.00 42.95  ? 291 ASP A C   1 
ATOM   2269 O  O   . ASP A 1 291 ? -26.074 22.620  30.629  1.00 42.31  ? 291 ASP A O   1 
ATOM   2270 C  CB  . ASP A 1 291 ? -29.173 22.830  30.349  1.00 39.56  ? 291 ASP A CB  1 
ATOM   2271 C  CG  . ASP A 1 291 ? -30.202 23.935  30.276  1.00 51.93  ? 291 ASP A CG  1 
ATOM   2272 O  OD1 . ASP A 1 291 ? -29.806 25.102  30.017  1.00 52.84  ? 291 ASP A OD1 1 
ATOM   2273 O  OD2 . ASP A 1 291 ? -31.409 23.639  30.459  1.00 58.35  ? 291 ASP A OD2 1 
ATOM   2274 N  N   . VAL A 1 292 ? -26.528 21.104  29.006  1.00 40.69  ? 292 VAL A N   1 
ATOM   2275 C  CA  . VAL A 1 292 ? -25.326 20.281  29.214  1.00 40.78  ? 292 VAL A CA  1 
ATOM   2276 C  C   . VAL A 1 292 ? -24.101 21.071  28.718  1.00 46.03  ? 292 VAL A C   1 
ATOM   2277 O  O   . VAL A 1 292 ? -23.062 21.075  29.390  1.00 47.07  ? 292 VAL A O   1 
ATOM   2278 C  CB  . VAL A 1 292 ? -25.446 18.888  28.525  1.00 44.22  ? 292 VAL A CB  1 
ATOM   2279 C  CG1 . VAL A 1 292 ? -24.115 18.132  28.541  1.00 44.03  ? 292 VAL A CG1 1 
ATOM   2280 C  CG2 . VAL A 1 292 ? -26.540 18.045  29.172  1.00 43.60  ? 292 VAL A CG2 1 
ATOM   2281 N  N   . VAL A 1 293 ? -24.236 21.761  27.567  1.00 42.07  ? 293 VAL A N   1 
ATOM   2282 C  CA  . VAL A 1 293 ? -23.169 22.589  26.983  1.00 41.79  ? 293 VAL A CA  1 
ATOM   2283 C  C   . VAL A 1 293 ? -22.912 23.788  27.925  1.00 46.37  ? 293 VAL A C   1 
ATOM   2284 O  O   . VAL A 1 293 ? -23.866 24.372  28.449  1.00 46.89  ? 293 VAL A O   1 
ATOM   2285 C  CB  . VAL A 1 293 ? -23.498 23.009  25.522  1.00 44.86  ? 293 VAL A CB  1 
ATOM   2286 C  CG1 . VAL A 1 293 ? -22.340 23.781  24.893  1.00 44.72  ? 293 VAL A CG1 1 
ATOM   2287 C  CG2 . VAL A 1 293 ? -23.842 21.788  24.661  1.00 44.23  ? 293 VAL A CG2 1 
ATOM   2288 N  N   . GLN A 1 294 ? -21.629 24.109  28.175  1.00 42.04  ? 294 GLN A N   1 
ATOM   2289 C  CA  . GLN A 1 294 ? -21.220 25.137  29.134  1.00 41.92  ? 294 GLN A CA  1 
ATOM   2290 C  C   . GLN A 1 294 ? -20.652 26.428  28.553  1.00 46.33  ? 294 GLN A C   1 
ATOM   2291 O  O   . GLN A 1 294 ? -20.150 27.262  29.314  1.00 46.94  ? 294 GLN A O   1 
ATOM   2292 C  CB  . GLN A 1 294 ? -20.209 24.541  30.126  1.00 43.35  ? 294 GLN A CB  1 
ATOM   2293 C  CG  . GLN A 1 294 ? -20.763 23.387  30.944  1.00 44.85  ? 294 GLN A CG  1 
ATOM   2294 C  CD  . GLN A 1 294 ? -21.872 23.825  31.849  1.00 49.01  ? 294 GLN A CD  1 
ATOM   2295 O  OE1 . GLN A 1 294 ? -21.716 24.737  32.651  1.00 47.50  ? 294 GLN A OE1 1 
ATOM   2296 N  NE2 . GLN A 1 294 ? -23.022 23.209  31.705  1.00 32.73  ? 294 GLN A NE2 1 
ATOM   2297 N  N   . THR A 1 295 ? -20.750 26.626  27.233  1.00 42.45  ? 295 THR A N   1 
ATOM   2298 C  CA  . THR A 1 295 ? -20.211 27.827  26.571  1.00 42.58  ? 295 THR A CA  1 
ATOM   2299 C  C   . THR A 1 295 ? -20.900 29.141  27.041  1.00 46.13  ? 295 THR A C   1 
ATOM   2300 O  O   . THR A 1 295 ? -20.304 30.215  26.932  1.00 45.51  ? 295 THR A O   1 
ATOM   2301 C  CB  . THR A 1 295 ? -20.242 27.617  25.042  1.00 46.90  ? 295 THR A CB  1 
ATOM   2302 O  OG1 . THR A 1 295 ? -19.760 26.296  24.784  1.00 43.47  ? 295 THR A OG1 1 
ATOM   2303 C  CG2 . THR A 1 295 ? -19.386 28.633  24.285  1.00 43.90  ? 295 THR A CG2 1 
ATOM   2304 N  N   . THR A 1 296 ? -22.111 29.032  27.610  1.00 42.63  ? 296 THR A N   1 
ATOM   2305 C  CA  . THR A 1 296 ? -22.880 30.168  28.126  1.00 42.67  ? 296 THR A CA  1 
ATOM   2306 C  C   . THR A 1 296 ? -22.138 30.911  29.240  1.00 47.76  ? 296 THR A C   1 
ATOM   2307 O  O   . THR A 1 296 ? -22.235 32.136  29.322  1.00 47.87  ? 296 THR A O   1 
ATOM   2308 C  CB  . THR A 1 296 ? -24.287 29.747  28.560  1.00 47.79  ? 296 THR A CB  1 
ATOM   2309 O  OG1 . THR A 1 296 ? -24.196 28.864  29.678  1.00 48.80  ? 296 THR A OG1 1 
ATOM   2310 C  CG2 . THR A 1 296 ? -25.089 29.108  27.425  1.00 44.15  ? 296 THR A CG2 1 
ATOM   2311 N  N   . ARG A 1 297 ? -21.379 30.179  30.076  1.00 44.61  ? 297 ARG A N   1 
ATOM   2312 C  CA  . ARG A 1 297 ? -20.608 30.756  31.188  1.00 45.06  ? 297 ARG A CA  1 
ATOM   2313 C  C   . ARG A 1 297 ? -19.141 31.055  30.829  1.00 49.56  ? 297 ARG A C   1 
ATOM   2314 O  O   . ARG A 1 297 ? -18.371 31.490  31.689  1.00 49.88  ? 297 ARG A O   1 
ATOM   2315 C  CB  . ARG A 1 297 ? -20.709 29.877  32.457  1.00 45.12  ? 297 ARG A CB  1 
ATOM   2316 C  CG  . ARG A 1 297 ? -20.296 28.430  32.266  1.00 50.70  ? 297 ARG A CG  1 
ATOM   2317 C  CD  . ARG A 1 297 ? -20.085 27.723  33.590  1.00 56.93  ? 297 ARG A CD  1 
ATOM   2318 N  NE  . ARG A 1 297 ? -19.306 26.494  33.434  1.00 59.79  ? 297 ARG A NE  1 
ATOM   2319 C  CZ  . ARG A 1 297 ? -17.982 26.425  33.482  1.00 71.82  ? 297 ARG A CZ  1 
ATOM   2320 N  NH1 . ARG A 1 297 ? -17.257 27.528  33.675  1.00 59.74  ? 297 ARG A NH1 1 
ATOM   2321 N  NH2 . ARG A 1 297 ? -17.361 25.265  33.333  1.00 59.04  ? 297 ARG A NH2 1 
ATOM   2322 N  N   . VAL A 1 298 ? -18.767 30.852  29.562  1.00 46.01  ? 298 VAL A N   1 
ATOM   2323 C  CA  . VAL A 1 298 ? -17.388 31.051  29.099  1.00 45.93  ? 298 VAL A CA  1 
ATOM   2324 C  C   . VAL A 1 298 ? -17.296 32.156  28.024  1.00 49.90  ? 298 VAL A C   1 
ATOM   2325 O  O   . VAL A 1 298 ? -16.383 32.982  28.069  1.00 49.59  ? 298 VAL A O   1 
ATOM   2326 C  CB  . VAL A 1 298 ? -16.769 29.700  28.666  1.00 49.38  ? 298 VAL A CB  1 
ATOM   2327 C  CG1 . VAL A 1 298 ? -15.700 29.846  27.602  1.00 49.51  ? 298 VAL A CG1 1 
ATOM   2328 C  CG2 . VAL A 1 298 ? -16.252 28.944  29.864  1.00 49.17  ? 298 VAL A CG2 1 
ATOM   2329 N  N   . SER A 1 299 ? -18.257 32.182  27.086  1.00 46.72  ? 299 SER A N   1 
ATOM   2330 C  CA  . SER A 1 299 ? -18.324 33.151  25.989  1.00 46.67  ? 299 SER A CA  1 
ATOM   2331 C  C   . SER A 1 299 ? -19.455 34.156  26.212  1.00 51.66  ? 299 SER A C   1 
ATOM   2332 O  O   . SER A 1 299 ? -20.491 33.810  26.787  1.00 51.27  ? 299 SER A O   1 
ATOM   2333 C  CB  . SER A 1 299 ? -18.541 32.420  24.666  1.00 48.53  ? 299 SER A CB  1 
ATOM   2334 O  OG  . SER A 1 299 ? -18.728 33.326  23.589  1.00 53.51  ? 299 SER A OG  1 
ATOM   2335 N  N   . ASP A 1 300 ? -19.267 35.382  25.718  1.00 49.16  ? 300 ASP A N   1 
ATOM   2336 C  CA  . ASP A 1 300 ? -20.281 36.441  25.780  1.00 49.14  ? 300 ASP A CA  1 
ATOM   2337 C  C   . ASP A 1 300 ? -21.005 36.555  24.421  1.00 52.02  ? 300 ASP A C   1 
ATOM   2338 O  O   . ASP A 1 300 ? -21.941 37.343  24.277  1.00 51.40  ? 300 ASP A O   1 
ATOM   2339 C  CB  . ASP A 1 300 ? -19.659 37.786  26.217  1.00 52.06  ? 300 ASP A CB  1 
ATOM   2340 C  CG  . ASP A 1 300 ? -18.407 38.181  25.457  1.00 67.91  ? 300 ASP A CG  1 
ATOM   2341 O  OD1 . ASP A 1 300 ? -17.394 37.426  25.535  1.00 69.51  ? 300 ASP A OD1 1 
ATOM   2342 O  OD2 . ASP A 1 300 ? -18.412 39.266  24.835  1.00 75.44  ? 300 ASP A OD2 1 
ATOM   2343 N  N   . ASP A 1 301 ? -20.580 35.732  23.441  1.00 47.74  ? 301 ASP A N   1 
ATOM   2344 C  CA  . ASP A 1 301 ? -21.100 35.681  22.069  1.00 47.06  ? 301 ASP A CA  1 
ATOM   2345 C  C   . ASP A 1 301 ? -22.358 34.769  21.990  1.00 49.15  ? 301 ASP A C   1 
ATOM   2346 O  O   . ASP A 1 301 ? -22.235 33.555  22.163  1.00 48.72  ? 301 ASP A O   1 
ATOM   2347 C  CB  . ASP A 1 301 ? -19.978 35.185  21.127  1.00 49.03  ? 301 ASP A CB  1 
ATOM   2348 C  CG  . ASP A 1 301 ? -20.257 35.269  19.636  1.00 59.01  ? 301 ASP A CG  1 
ATOM   2349 O  OD1 . ASP A 1 301 ? -21.387 34.913  19.215  1.00 59.76  ? 301 ASP A OD1 1 
ATOM   2350 O  OD2 . ASP A 1 301 ? -19.310 35.583  18.875  1.00 62.88  ? 301 ASP A OD2 1 
ATOM   2351 N  N   . PRO A 1 302 ? -23.564 35.322  21.725  1.00 44.47  ? 302 PRO A N   1 
ATOM   2352 C  CA  . PRO A 1 302 ? -24.771 34.472  21.661  1.00 43.57  ? 302 PRO A CA  1 
ATOM   2353 C  C   . PRO A 1 302 ? -24.814 33.516  20.469  1.00 45.95  ? 302 PRO A C   1 
ATOM   2354 O  O   . PRO A 1 302 ? -25.488 32.483  20.544  1.00 44.96  ? 302 PRO A O   1 
ATOM   2355 C  CB  . PRO A 1 302 ? -25.927 35.485  21.615  1.00 45.46  ? 302 PRO A CB  1 
ATOM   2356 C  CG  . PRO A 1 302 ? -25.324 36.809  21.952  1.00 50.44  ? 302 PRO A CG  1 
ATOM   2357 C  CD  . PRO A 1 302 ? -23.902 36.733  21.486  1.00 46.44  ? 302 PRO A CD  1 
ATOM   2358 N  N   . VAL A 1 303 ? -24.097 33.855  19.379  1.00 41.77  ? 303 VAL A N   1 
ATOM   2359 C  CA  . VAL A 1 303 ? -24.001 33.027  18.175  1.00 40.93  ? 303 VAL A CA  1 
ATOM   2360 C  C   . VAL A 1 303 ? -23.098 31.835  18.488  1.00 45.42  ? 303 VAL A C   1 
ATOM   2361 O  O   . VAL A 1 303 ? -23.465 30.693  18.194  1.00 44.74  ? 303 VAL A O   1 
ATOM   2362 C  CB  . VAL A 1 303 ? -23.465 33.842  16.974  1.00 44.61  ? 303 VAL A CB  1 
ATOM   2363 C  CG1 . VAL A 1 303 ? -23.455 33.015  15.695  1.00 44.10  ? 303 VAL A CG1 1 
ATOM   2364 C  CG2 . VAL A 1 303 ? -24.263 35.121  16.776  1.00 44.51  ? 303 VAL A CG2 1 
ATOM   2365 N  N   . GLU A 1 304 ? -21.934 32.097  19.116  1.00 42.67  ? 304 GLU A N   1 
ATOM   2366 C  CA  . GLU A 1 304 ? -20.972 31.057  19.490  1.00 42.89  ? 304 GLU A CA  1 
ATOM   2367 C  C   . GLU A 1 304 ? -21.620 30.021  20.409  1.00 46.94  ? 304 GLU A C   1 
ATOM   2368 O  O   . GLU A 1 304 ? -21.443 28.822  20.192  1.00 46.72  ? 304 GLU A O   1 
ATOM   2369 C  CB  . GLU A 1 304 ? -19.741 31.678  20.157  1.00 44.64  ? 304 GLU A CB  1 
ATOM   2370 C  CG  . GLU A 1 304 ? -18.644 30.679  20.469  1.00 54.83  ? 304 GLU A CG  1 
ATOM   2371 C  CD  . GLU A 1 304 ? -17.392 31.244  21.102  1.00 77.24  ? 304 GLU A CD  1 
ATOM   2372 O  OE1 . GLU A 1 304 ? -17.338 32.468  21.359  1.00 76.47  ? 304 GLU A OE1 1 
ATOM   2373 O  OE2 . GLU A 1 304 ? -16.453 30.450  21.338  1.00 71.79  ? 304 GLU A OE2 1 
ATOM   2374 N  N   . GLN A 1 305 ? -22.399 30.494  21.406  1.00 42.94  ? 305 GLN A N   1 
ATOM   2375 C  CA  . GLN A 1 305 ? -23.145 29.670  22.359  1.00 42.33  ? 305 GLN A CA  1 
ATOM   2376 C  C   . GLN A 1 305 ? -24.124 28.732  21.651  1.00 44.33  ? 305 GLN A C   1 
ATOM   2377 O  O   . GLN A 1 305 ? -24.157 27.542  21.965  1.00 43.34  ? 305 GLN A O   1 
ATOM   2378 C  CB  . GLN A 1 305 ? -23.905 30.563  23.347  1.00 43.99  ? 305 GLN A CB  1 
ATOM   2379 C  CG  . GLN A 1 305 ? -23.039 31.212  24.413  1.00 54.35  ? 305 GLN A CG  1 
ATOM   2380 C  CD  . GLN A 1 305 ? -23.772 32.309  25.155  1.00 75.11  ? 305 GLN A CD  1 
ATOM   2381 O  OE1 . GLN A 1 305 ? -24.964 32.565  24.945  1.00 73.11  ? 305 GLN A OE1 1 
ATOM   2382 N  NE2 . GLN A 1 305 ? -23.071 32.997  26.031  1.00 66.08  ? 305 GLN A NE2 1 
ATOM   2383 N  N   . SER A 1 306 ? -24.909 29.267  20.693  1.00 40.23  ? 306 SER A N   1 
ATOM   2384 C  CA  . SER A 1 306 ? -25.898 28.511  19.910  1.00 39.49  ? 306 SER A CA  1 
ATOM   2385 C  C   . SER A 1 306 ? -25.223 27.466  19.020  1.00 41.37  ? 306 SER A C   1 
ATOM   2386 O  O   . SER A 1 306 ? -25.650 26.310  18.994  1.00 39.57  ? 306 SER A O   1 
ATOM   2387 C  CB  . SER A 1 306 ? -26.736 29.459  19.053  1.00 43.83  ? 306 SER A CB  1 
ATOM   2388 O  OG  . SER A 1 306 ? -27.242 30.537  19.822  1.00 55.03  ? 306 SER A OG  1 
ATOM   2389 N  N   . LEU A 1 307 ? -24.147 27.868  18.321  1.00 37.64  ? 307 LEU A N   1 
ATOM   2390 C  CA  . LEU A 1 307 ? -23.404 26.991  17.414  1.00 37.06  ? 307 LEU A CA  1 
ATOM   2391 C  C   . LEU A 1 307 ? -22.565 25.928  18.120  1.00 40.40  ? 307 LEU A C   1 
ATOM   2392 O  O   . LEU A 1 307 ? -22.148 24.953  17.488  1.00 39.78  ? 307 LEU A O   1 
ATOM   2393 C  CB  . LEU A 1 307 ? -22.553 27.800  16.427  1.00 37.01  ? 307 LEU A CB  1 
ATOM   2394 C  CG  . LEU A 1 307 ? -23.324 28.824  15.582  1.00 40.79  ? 307 LEU A CG  1 
ATOM   2395 C  CD1 . LEU A 1 307 ? -22.391 29.567  14.662  1.00 40.71  ? 307 LEU A CD1 1 
ATOM   2396 C  CD2 . LEU A 1 307 ? -24.492 28.193  14.834  1.00 41.37  ? 307 LEU A CD2 1 
ATOM   2397 N  N   . GLU A 1 308 ? -22.332 26.114  19.425  1.00 36.94  ? 308 GLU A N   1 
ATOM   2398 C  CA  . GLU A 1 308 ? -21.605 25.155  20.256  1.00 36.79  ? 308 GLU A CA  1 
ATOM   2399 C  C   . GLU A 1 308 ? -22.559 24.017  20.662  1.00 40.68  ? 308 GLU A C   1 
ATOM   2400 O  O   . GLU A 1 308 ? -22.136 22.864  20.782  1.00 39.44  ? 308 GLU A O   1 
ATOM   2401 C  CB  . GLU A 1 308 ? -21.026 25.865  21.478  1.00 38.21  ? 308 GLU A CB  1 
ATOM   2402 C  CG  . GLU A 1 308 ? -19.631 25.408  21.846  1.00 48.13  ? 308 GLU A CG  1 
ATOM   2403 C  CD  . GLU A 1 308 ? -18.536 25.584  20.811  1.00 69.62  ? 308 GLU A CD  1 
ATOM   2404 O  OE1 . GLU A 1 308 ? -18.396 26.702  20.263  1.00 66.82  ? 308 GLU A OE1 1 
ATOM   2405 O  OE2 . GLU A 1 308 ? -17.752 24.630  20.616  1.00 64.75  ? 308 GLU A OE2 1 
ATOM   2406 N  N   . VAL A 1 309 ? -23.858 24.350  20.834  1.00 38.22  ? 309 VAL A N   1 
ATOM   2407 C  CA  . VAL A 1 309 ? -24.927 23.388  21.132  1.00 37.77  ? 309 VAL A CA  1 
ATOM   2408 C  C   . VAL A 1 309 ? -25.272 22.605  19.848  1.00 41.71  ? 309 VAL A C   1 
ATOM   2409 O  O   . VAL A 1 309 ? -25.531 21.400  19.933  1.00 41.47  ? 309 VAL A O   1 
ATOM   2410 C  CB  . VAL A 1 309 ? -26.169 24.046  21.776  1.00 41.51  ? 309 VAL A CB  1 
ATOM   2411 C  CG1 . VAL A 1 309 ? -27.244 23.005  22.076  1.00 41.10  ? 309 VAL A CG1 1 
ATOM   2412 C  CG2 . VAL A 1 309 ? -25.790 24.788  23.052  1.00 41.56  ? 309 VAL A CG2 1 
ATOM   2413 N  N   . VAL A 1 310 ? -25.236 23.275  18.664  1.00 37.83  ? 310 VAL A N   1 
ATOM   2414 C  CA  . VAL A 1 310 ? -25.479 22.623  17.370  1.00 37.27  ? 310 VAL A CA  1 
ATOM   2415 C  C   . VAL A 1 310 ? -24.457 21.495  17.165  1.00 42.09  ? 310 VAL A C   1 
ATOM   2416 O  O   . VAL A 1 310 ? -24.841 20.383  16.800  1.00 41.61  ? 310 VAL A O   1 
ATOM   2417 C  CB  . VAL A 1 310 ? -25.462 23.606  16.170  1.00 40.92  ? 310 VAL A CB  1 
ATOM   2418 C  CG1 . VAL A 1 310 ? -25.690 22.864  14.855  1.00 40.45  ? 310 VAL A CG1 1 
ATOM   2419 C  CG2 . VAL A 1 310 ? -26.502 24.707  16.332  1.00 40.69  ? 310 VAL A CG2 1 
ATOM   2420 N  N   . ALA A 1 311 ? -23.162 21.784  17.424  1.00 38.69  ? 311 ALA A N   1 
ATOM   2421 C  CA  . ALA A 1 311 ? -22.046 20.845  17.298  1.00 38.14  ? 311 ALA A CA  1 
ATOM   2422 C  C   . ALA A 1 311 ? -22.263 19.604  18.153  1.00 41.53  ? 311 ALA A C   1 
ATOM   2423 O  O   . ALA A 1 311 ? -22.255 18.493  17.623  1.00 41.01  ? 311 ALA A O   1 
ATOM   2424 C  CB  . ALA A 1 311 ? -20.754 21.537  17.697  1.00 39.13  ? 311 ALA A CB  1 
ATOM   2425 N  N   . SER A 1 312 ? -22.504 19.806  19.470  1.00 37.90  ? 312 SER A N   1 
ATOM   2426 C  CA  . SER A 1 312 ? -22.761 18.762  20.470  1.00 37.15  ? 312 SER A CA  1 
ATOM   2427 C  C   . SER A 1 312 ? -24.002 17.940  20.109  1.00 40.43  ? 312 SER A C   1 
ATOM   2428 O  O   . SER A 1 312 ? -23.979 16.706  20.161  1.00 40.44  ? 312 SER A O   1 
ATOM   2429 C  CB  . SER A 1 312 ? -22.947 19.397  21.848  1.00 40.93  ? 312 SER A CB  1 
ATOM   2430 O  OG  . SER A 1 312 ? -21.968 20.387  22.120  1.00 50.13  ? 312 SER A OG  1 
ATOM   2431 N  N   . GLY A 1 313 ? -25.067 18.640  19.722  1.00 35.94  ? 313 GLY A N   1 
ATOM   2432 C  CA  . GLY A 1 313 ? -26.325 18.026  19.312  1.00 34.76  ? 313 GLY A CA  1 
ATOM   2433 C  C   . GLY A 1 313 ? -26.198 17.196  18.054  1.00 36.30  ? 313 GLY A C   1 
ATOM   2434 O  O   . GLY A 1 313 ? -26.684 16.067  18.010  1.00 34.34  ? 313 GLY A O   1 
ATOM   2435 N  N   . ALA A 1 314 ? -25.550 17.752  17.014  1.00 33.22  ? 314 ALA A N   1 
ATOM   2436 C  CA  . ALA A 1 314 ? -25.355 17.057  15.736  1.00 32.96  ? 314 ALA A CA  1 
ATOM   2437 C  C   . ALA A 1 314 ? -24.585 15.760  15.936  1.00 36.81  ? 314 ALA A C   1 
ATOM   2438 O  O   . ALA A 1 314 ? -24.959 14.717  15.395  1.00 35.08  ? 314 ALA A O   1 
ATOM   2439 C  CB  . ALA A 1 314 ? -24.615 17.950  14.761  1.00 33.82  ? 314 ALA A CB  1 
ATOM   2440 N  N   . MET A 1 315 ? -23.531 15.831  16.763  1.00 35.38  ? 315 MET A N   1 
ATOM   2441 C  CA  . MET A 1 315 ? -22.671 14.709  17.098  1.00 35.77  ? 315 MET A CA  1 
ATOM   2442 C  C   . MET A 1 315 ? -23.462 13.651  17.860  1.00 39.07  ? 315 MET A C   1 
ATOM   2443 O  O   . MET A 1 315 ? -23.569 12.517  17.398  1.00 39.03  ? 315 MET A O   1 
ATOM   2444 C  CB  . MET A 1 315 ? -21.454 15.206  17.896  1.00 38.93  ? 315 MET A CB  1 
ATOM   2445 C  CG  . MET A 1 315 ? -20.304 14.245  17.913  1.00 43.79  ? 315 MET A CG  1 
ATOM   2446 S  SD  . MET A 1 315 ? -20.617 12.825  18.983  1.00 48.87  ? 315 MET A SD  1 
ATOM   2447 C  CE  . MET A 1 315 ? -20.438 13.583  20.609  1.00 45.65  ? 315 MET A CE  1 
ATOM   2448 N  N   . LEU A 1 316 ? -24.038 14.014  19.018  1.00 34.32  ? 316 LEU A N   1 
ATOM   2449 C  CA  . LEU A 1 316 ? -24.787 13.038  19.803  1.00 32.83  ? 316 LEU A CA  1 
ATOM   2450 C  C   . LEU A 1 316 ? -25.977 12.459  19.063  1.00 36.72  ? 316 LEU A C   1 
ATOM   2451 O  O   . LEU A 1 316 ? -26.107 11.234  18.987  1.00 37.85  ? 316 LEU A O   1 
ATOM   2452 C  CB  . LEU A 1 316 ? -25.214 13.590  21.172  1.00 32.19  ? 316 LEU A CB  1 
ATOM   2453 C  CG  . LEU A 1 316 ? -25.954 12.583  22.072  1.00 35.71  ? 316 LEU A CG  1 
ATOM   2454 C  CD1 . LEU A 1 316 ? -25.074 11.404  22.451  1.00 35.59  ? 316 LEU A CD1 1 
ATOM   2455 C  CD2 . LEU A 1 316 ? -26.469 13.245  23.306  1.00 37.61  ? 316 LEU A CD2 1 
ATOM   2456 N  N   . TYR A 1 317 ? -26.850 13.323  18.531  1.00 31.87  ? 317 TYR A N   1 
ATOM   2457 C  CA  . TYR A 1 317 ? -28.097 12.877  17.916  1.00 30.94  ? 317 TYR A CA  1 
ATOM   2458 C  C   . TYR A 1 317 ? -27.928 12.172  16.584  1.00 35.61  ? 317 TYR A C   1 
ATOM   2459 O  O   . TYR A 1 317 ? -28.576 11.158  16.366  1.00 35.40  ? 317 TYR A O   1 
ATOM   2460 C  CB  . TYR A 1 317 ? -29.091 14.030  17.785  1.00 31.77  ? 317 TYR A CB  1 
ATOM   2461 C  CG  . TYR A 1 317 ? -29.553 14.621  19.098  1.00 33.27  ? 317 TYR A CG  1 
ATOM   2462 C  CD1 . TYR A 1 317 ? -30.023 13.807  20.126  1.00 35.31  ? 317 TYR A CD1 1 
ATOM   2463 C  CD2 . TYR A 1 317 ? -29.611 16.001  19.278  1.00 33.79  ? 317 TYR A CD2 1 
ATOM   2464 C  CE1 . TYR A 1 317 ? -30.483 14.350  21.324  1.00 36.78  ? 317 TYR A CE1 1 
ATOM   2465 C  CE2 . TYR A 1 317 ? -30.073 16.559  20.469  1.00 34.46  ? 317 TYR A CE2 1 
ATOM   2466 C  CZ  . TYR A 1 317 ? -30.520 15.731  21.489  1.00 42.93  ? 317 TYR A CZ  1 
ATOM   2467 O  OH  . TYR A 1 317 ? -30.979 16.288  22.665  1.00 44.94  ? 317 TYR A OH  1 
ATOM   2468 N  N   . ASP A 1 318 ? -27.109 12.713  15.666  1.00 32.33  ? 318 ASP A N   1 
ATOM   2469 C  CA  . ASP A 1 318 ? -26.990 12.107  14.339  1.00 32.04  ? 318 ASP A CA  1 
ATOM   2470 C  C   . ASP A 1 318 ? -25.841 11.103  14.190  1.00 34.97  ? 318 ASP A C   1 
ATOM   2471 O  O   . ASP A 1 318 ? -25.992 10.160  13.418  1.00 35.06  ? 318 ASP A O   1 
ATOM   2472 C  CB  . ASP A 1 318 ? -26.915 13.195  13.253  1.00 34.39  ? 318 ASP A CB  1 
ATOM   2473 C  CG  . ASP A 1 318 ? -28.154 14.067  13.130  1.00 47.13  ? 318 ASP A CG  1 
ATOM   2474 O  OD1 . ASP A 1 318 ? -29.222 13.657  13.638  1.00 48.92  ? 318 ASP A OD1 1 
ATOM   2475 O  OD2 . ASP A 1 318 ? -28.063 15.145  12.497  1.00 53.11  ? 318 ASP A OD2 1 
ATOM   2476 N  N   . GLN A 1 319 ? -24.710 11.280  14.903  1.00 30.41  ? 319 GLN A N   1 
ATOM   2477 C  CA  . GLN A 1 319 ? -23.582 10.348  14.782  1.00 29.94  ? 319 GLN A CA  1 
ATOM   2478 C  C   . GLN A 1 319 ? -23.737 9.122   15.682  1.00 34.44  ? 319 GLN A C   1 
ATOM   2479 O  O   . GLN A 1 319 ? -23.611 7.994   15.194  1.00 33.98  ? 319 GLN A O   1 
ATOM   2480 C  CB  . GLN A 1 319 ? -22.232 11.045  15.016  1.00 31.29  ? 319 GLN A CB  1 
ATOM   2481 C  CG  . GLN A 1 319 ? -21.928 12.149  14.016  1.00 46.23  ? 319 GLN A CG  1 
ATOM   2482 C  CD  . GLN A 1 319 ? -20.586 12.799  14.248  1.00 67.93  ? 319 GLN A CD  1 
ATOM   2483 O  OE1 . GLN A 1 319 ? -20.493 13.994  14.535  1.00 64.86  ? 319 GLN A OE1 1 
ATOM   2484 N  NE2 . GLN A 1 319 ? -19.519 12.028  14.114  1.00 60.13  ? 319 GLN A NE2 1 
ATOM   2485 N  N   . ILE A 1 320 ? -23.995 9.337   16.996  1.00 31.03  ? 320 ILE A N   1 
ATOM   2486 C  CA  . ILE A 1 320 ? -24.162 8.261   17.975  1.00 30.53  ? 320 ILE A CA  1 
ATOM   2487 C  C   . ILE A 1 320 ? -25.585 7.714   17.943  1.00 35.78  ? 320 ILE A C   1 
ATOM   2488 O  O   . ILE A 1 320 ? -25.766 6.531   17.667  1.00 35.94  ? 320 ILE A O   1 
ATOM   2489 C  CB  . ILE A 1 320 ? -23.738 8.699   19.409  1.00 33.28  ? 320 ILE A CB  1 
ATOM   2490 C  CG1 . ILE A 1 320 ? -22.222 8.987   19.483  1.00 34.36  ? 320 ILE A CG1 1 
ATOM   2491 C  CG2 . ILE A 1 320 ? -24.173 7.675   20.470  1.00 32.34  ? 320 ILE A CG2 1 
ATOM   2492 C  CD1 . ILE A 1 320 ? -21.808 9.900   20.641  1.00 41.28  ? 320 ILE A CD1 1 
ATOM   2493 N  N   . TRP A 1 321 ? -26.589 8.566   18.252  1.00 32.57  ? 321 TRP A N   1 
ATOM   2494 C  CA  . TRP A 1 321 ? -27.988 8.150   18.343  1.00 32.26  ? 321 TRP A CA  1 
ATOM   2495 C  C   . TRP A 1 321 ? -28.513 7.581   17.014  1.00 37.77  ? 321 TRP A C   1 
ATOM   2496 O  O   . TRP A 1 321 ? -28.603 6.366   16.882  1.00 36.50  ? 321 TRP A O   1 
ATOM   2497 C  CB  . TRP A 1 321 ? -28.873 9.277   18.913  1.00 30.62  ? 321 TRP A CB  1 
ATOM   2498 C  CG  . TRP A 1 321 ? -30.341 8.973   18.926  1.00 31.29  ? 321 TRP A CG  1 
ATOM   2499 C  CD1 . TRP A 1 321 ? -31.316 9.632   18.243  1.00 34.30  ? 321 TRP A CD1 1 
ATOM   2500 C  CD2 . TRP A 1 321 ? -30.990 7.899   19.619  1.00 30.96  ? 321 TRP A CD2 1 
ATOM   2501 N  NE1 . TRP A 1 321 ? -32.540 9.055   18.488  1.00 33.65  ? 321 TRP A NE1 1 
ATOM   2502 C  CE2 . TRP A 1 321 ? -32.365 7.964   19.299  1.00 34.75  ? 321 TRP A CE2 1 
ATOM   2503 C  CE3 . TRP A 1 321 ? -30.544 6.890   20.493  1.00 32.02  ? 321 TRP A CE3 1 
ATOM   2504 C  CZ2 . TRP A 1 321 ? -33.295 7.052   19.804  1.00 33.79  ? 321 TRP A CZ2 1 
ATOM   2505 C  CZ3 . TRP A 1 321 ? -31.466 5.978   20.984  1.00 33.18  ? 321 TRP A CZ3 1 
ATOM   2506 C  CH2 . TRP A 1 321 ? -32.822 6.072   20.655  1.00 33.85  ? 321 TRP A CH2 1 
ATOM   2507 N  N   . LEU A 1 322 ? -28.809 8.433   16.022  1.00 36.43  ? 322 LEU A N   1 
ATOM   2508 C  CA  . LEU A 1 322 ? -29.331 7.972   14.734  1.00 36.56  ? 322 LEU A CA  1 
ATOM   2509 C  C   . LEU A 1 322 ? -28.320 7.181   13.924  1.00 39.39  ? 322 LEU A C   1 
ATOM   2510 O  O   . LEU A 1 322 ? -28.733 6.265   13.229  1.00 39.23  ? 322 LEU A O   1 
ATOM   2511 C  CB  . LEU A 1 322 ? -29.897 9.132   13.904  1.00 37.11  ? 322 LEU A CB  1 
ATOM   2512 C  CG  . LEU A 1 322 ? -31.146 9.846   14.451  1.00 42.10  ? 322 LEU A CG  1 
ATOM   2513 C  CD1 . LEU A 1 322 ? -31.462 11.056  13.595  1.00 42.85  ? 322 LEU A CD1 1 
ATOM   2514 C  CD2 . LEU A 1 322 ? -32.366 8.920   14.502  1.00 43.75  ? 322 LEU A CD2 1 
ATOM   2515 N  N   . GLY A 1 323 ? -27.033 7.510   14.050  1.00 34.59  ? 323 GLY A N   1 
ATOM   2516 C  CA  . GLY A 1 323 ? -25.947 6.855   13.325  1.00 34.11  ? 323 GLY A CA  1 
ATOM   2517 C  C   . GLY A 1 323 ? -25.588 5.449   13.764  1.00 37.42  ? 323 GLY A C   1 
ATOM   2518 O  O   . GLY A 1 323 ? -25.148 4.644   12.938  1.00 36.61  ? 323 GLY A O   1 
ATOM   2519 N  N   . SER A 1 324 ? -25.738 5.147   15.057  1.00 34.15  ? 324 SER A N   1 
ATOM   2520 C  CA  . SER A 1 324 ? -25.434 3.813   15.572  1.00 34.04  ? 324 SER A CA  1 
ATOM   2521 C  C   . SER A 1 324 ? -26.678 3.181   16.192  1.00 37.60  ? 324 SER A C   1 
ATOM   2522 O  O   . SER A 1 324 ? -27.277 2.311   15.559  1.00 37.74  ? 324 SER A O   1 
ATOM   2523 C  CB  . SER A 1 324 ? -24.262 3.852   16.545  1.00 38.70  ? 324 SER A CB  1 
ATOM   2524 O  OG  . SER A 1 324 ? -23.895 2.557   16.994  1.00 49.23  ? 324 SER A OG  1 
ATOM   2525 N  N   . TYR A 1 325 ? -27.094 3.637   17.399  1.00 33.32  ? 325 TYR A N   1 
ATOM   2526 C  CA  . TYR A 1 325 ? -28.285 3.162   18.135  1.00 32.51  ? 325 TYR A CA  1 
ATOM   2527 C  C   . TYR A 1 325 ? -29.471 2.838   17.240  1.00 36.95  ? 325 TYR A C   1 
ATOM   2528 O  O   . TYR A 1 325 ? -30.138 1.820   17.431  1.00 36.73  ? 325 TYR A O   1 
ATOM   2529 C  CB  . TYR A 1 325 ? -28.779 4.230   19.111  1.00 33.20  ? 325 TYR A CB  1 
ATOM   2530 C  CG  . TYR A 1 325 ? -28.097 4.279   20.453  1.00 34.51  ? 325 TYR A CG  1 
ATOM   2531 C  CD1 . TYR A 1 325 ? -26.977 5.075   20.653  1.00 37.11  ? 325 TYR A CD1 1 
ATOM   2532 C  CD2 . TYR A 1 325 ? -28.652 3.647   21.558  1.00 34.78  ? 325 TYR A CD2 1 
ATOM   2533 C  CE1 . TYR A 1 325 ? -26.374 5.174   21.903  1.00 38.39  ? 325 TYR A CE1 1 
ATOM   2534 C  CE2 . TYR A 1 325 ? -28.065 3.741   22.815  1.00 35.50  ? 325 TYR A CE2 1 
ATOM   2535 C  CZ  . TYR A 1 325 ? -26.924 4.509   22.985  1.00 42.33  ? 325 TYR A CZ  1 
ATOM   2536 O  OH  . TYR A 1 325 ? -26.323 4.596   24.208  1.00 41.85  ? 325 TYR A OH  1 
ATOM   2537 N  N   . MET A 1 326 ? -29.769 3.738   16.306  1.00 34.19  ? 326 MET A N   1 
ATOM   2538 C  CA  . MET A 1 326 ? -30.910 3.588   15.425  1.00 34.49  ? 326 MET A CA  1 
ATOM   2539 C  C   . MET A 1 326 ? -30.547 3.082   14.028  1.00 38.04  ? 326 MET A C   1 
ATOM   2540 O  O   . MET A 1 326 ? -31.444 2.684   13.282  1.00 38.46  ? 326 MET A O   1 
ATOM   2541 C  CB  . MET A 1 326 ? -31.708 4.893   15.373  1.00 37.38  ? 326 MET A CB  1 
ATOM   2542 C  CG  . MET A 1 326 ? -32.358 5.266   16.706  1.00 41.34  ? 326 MET A CG  1 
ATOM   2543 S  SD  . MET A 1 326 ? -33.719 4.178   17.198  1.00 45.90  ? 326 MET A SD  1 
ATOM   2544 C  CE  . MET A 1 326 ? -34.973 4.677   16.037  1.00 42.84  ? 326 MET A CE  1 
ATOM   2545 N  N   . SER A 1 327 ? -29.250 3.050   13.679  1.00 33.49  ? 327 SER A N   1 
ATOM   2546 C  CA  . SER A 1 327 ? -28.833 2.543   12.376  1.00 33.11  ? 327 SER A CA  1 
ATOM   2547 C  C   . SER A 1 327 ? -27.599 1.641   12.452  1.00 37.69  ? 327 SER A C   1 
ATOM   2548 O  O   . SER A 1 327 ? -27.750 0.428   12.588  1.00 37.71  ? 327 SER A O   1 
ATOM   2549 C  CB  . SER A 1 327 ? -28.664 3.665   11.359  1.00 35.75  ? 327 SER A CB  1 
ATOM   2550 O  OG  . SER A 1 327 ? -27.571 4.522   11.640  1.00 41.29  ? 327 SER A OG  1 
ATOM   2551 N  N   . GLY A 1 328 ? -26.409 2.231   12.398  1.00 33.93  ? 328 GLY A N   1 
ATOM   2552 C  CA  . GLY A 1 328 ? -25.149 1.506   12.444  1.00 33.53  ? 328 GLY A CA  1 
ATOM   2553 C  C   . GLY A 1 328 ? -24.405 1.476   11.127  1.00 36.66  ? 328 GLY A C   1 
ATOM   2554 O  O   . GLY A 1 328 ? -24.936 1.893   10.095  1.00 36.29  ? 328 GLY A O   1 
ATOM   2555 N  N   . GLY A 1 329 ? -23.177 0.972   11.183  1.00 33.57  ? 329 GLY A N   1 
ATOM   2556 C  CA  . GLY A 1 329 ? -22.271 0.840   10.046  1.00 34.12  ? 329 GLY A CA  1 
ATOM   2557 C  C   . GLY A 1 329 ? -21.356 2.029   9.871   1.00 38.38  ? 329 GLY A C   1 
ATOM   2558 O  O   . GLY A 1 329 ? -20.780 2.524   10.845  1.00 37.54  ? 329 GLY A O   1 
ATOM   2559 N  N   . VAL A 1 330 ? -21.239 2.514   8.626   1.00 35.91  ? 330 VAL A N   1 
ATOM   2560 C  CA  . VAL A 1 330 ? -20.443 3.701   8.280   1.00 36.13  ? 330 VAL A CA  1 
ATOM   2561 C  C   . VAL A 1 330 ? -21.009 4.948   9.004   1.00 41.46  ? 330 VAL A C   1 
ATOM   2562 O  O   . VAL A 1 330 ? -20.237 5.801   9.441   1.00 42.07  ? 330 VAL A O   1 
ATOM   2563 C  CB  . VAL A 1 330 ? -20.293 3.857   6.743   1.00 39.98  ? 330 VAL A CB  1 
ATOM   2564 C  CG1 . VAL A 1 330 ? -19.760 5.229   6.364   1.00 40.00  ? 330 VAL A CG1 1 
ATOM   2565 C  CG2 . VAL A 1 330 ? -19.391 2.767   6.165   1.00 40.07  ? 330 VAL A CG2 1 
ATOM   2566 N  N   . GLY A 1 331 ? -22.336 4.984   9.193   1.00 37.89  ? 331 GLY A N   1 
ATOM   2567 C  CA  . GLY A 1 331 ? -23.039 5.994   9.983   1.00 37.74  ? 331 GLY A CA  1 
ATOM   2568 C  C   . GLY A 1 331 ? -23.282 7.328   9.316   1.00 42.65  ? 331 GLY A C   1 
ATOM   2569 O  O   . GLY A 1 331 ? -23.243 7.438   8.084   1.00 43.08  ? 331 GLY A O   1 
ATOM   2570 N  N   . PHE A 1 332 ? -23.535 8.364   10.148  1.00 38.19  ? 332 PHE A N   1 
ATOM   2571 C  CA  . PHE A 1 332 ? -23.841 9.720   9.687   1.00 37.33  ? 332 PHE A CA  1 
ATOM   2572 C  C   . PHE A 1 332 ? -22.871 10.757  10.228  1.00 41.86  ? 332 PHE A C   1 
ATOM   2573 O  O   . PHE A 1 332 ? -23.288 11.700  10.906  1.00 42.02  ? 332 PHE A O   1 
ATOM   2574 C  CB  . PHE A 1 332 ? -25.295 10.100  10.030  1.00 38.17  ? 332 PHE A CB  1 
ATOM   2575 C  CG  . PHE A 1 332 ? -26.339 9.062   9.705   1.00 39.17  ? 332 PHE A CG  1 
ATOM   2576 C  CD1 . PHE A 1 332 ? -26.503 8.598   8.406   1.00 41.99  ? 332 PHE A CD1 1 
ATOM   2577 C  CD2 . PHE A 1 332 ? -27.183 8.569   10.691  1.00 40.49  ? 332 PHE A CD2 1 
ATOM   2578 C  CE1 . PHE A 1 332 ? -27.484 7.659   8.108   1.00 42.44  ? 332 PHE A CE1 1 
ATOM   2579 C  CE2 . PHE A 1 332 ? -28.167 7.632   10.388  1.00 42.62  ? 332 PHE A CE2 1 
ATOM   2580 C  CZ  . PHE A 1 332 ? -28.308 7.182   9.102   1.00 40.73  ? 332 PHE A CZ  1 
ATOM   2581 N  N   . THR A 1 333 ? -21.579 10.606  9.895   1.00 38.14  ? 333 THR A N   1 
ATOM   2582 C  CA  . THR A 1 333 ? -20.516 11.509  10.348  1.00 37.62  ? 333 THR A CA  1 
ATOM   2583 C  C   . THR A 1 333 ? -20.627 12.872  9.649   1.00 41.04  ? 333 THR A C   1 
ATOM   2584 O  O   . THR A 1 333 ? -20.761 13.888  10.325  1.00 39.68  ? 333 THR A O   1 
ATOM   2585 C  CB  . THR A 1 333 ? -19.149 10.828  10.181  1.00 42.96  ? 333 THR A CB  1 
ATOM   2586 O  OG1 . THR A 1 333 ? -19.088 9.731   11.086  1.00 41.52  ? 333 THR A OG1 1 
ATOM   2587 C  CG2 . THR A 1 333 ? -17.993 11.777  10.422  1.00 41.06  ? 333 THR A CG2 1 
ATOM   2588 N  N   . GLN A 1 334 ? -20.615 12.883  8.291   1.00 38.62  ? 334 GLN A N   1 
ATOM   2589 C  CA  . GLN A 1 334 ? -20.706 14.103  7.468   1.00 38.61  ? 334 GLN A CA  1 
ATOM   2590 C  C   . GLN A 1 334 ? -22.109 14.739  7.431   1.00 41.13  ? 334 GLN A C   1 
ATOM   2591 O  O   . GLN A 1 334 ? -22.252 15.855  6.939   1.00 40.03  ? 334 GLN A O   1 
ATOM   2592 C  CB  . GLN A 1 334 ? -20.169 13.841  6.057   1.00 40.44  ? 334 GLN A CB  1 
ATOM   2593 C  CG  . GLN A 1 334 ? -18.663 13.651  6.054   1.00 44.19  ? 334 GLN A CG  1 
ATOM   2594 C  CD  . GLN A 1 334 ? -18.152 12.877  4.876   1.00 50.32  ? 334 GLN A CD  1 
ATOM   2595 O  OE1 . GLN A 1 334 ? -17.229 13.311  4.208   1.00 47.87  ? 334 GLN A OE1 1 
ATOM   2596 N  NE2 . GLN A 1 334 ? -18.714 11.708  4.621   1.00 35.01  ? 334 GLN A NE2 1 
ATOM   2597 N  N   . TYR A 1 335 ? -23.134 14.048  7.976   1.00 36.93  ? 335 TYR A N   1 
ATOM   2598 C  CA  . TYR A 1 335 ? -24.461 14.648  8.124   1.00 35.85  ? 335 TYR A CA  1 
ATOM   2599 C  C   . TYR A 1 335 ? -24.373 15.638  9.285   1.00 40.34  ? 335 TYR A C   1 
ATOM   2600 O  O   . TYR A 1 335 ? -25.127 16.616  9.319   1.00 40.17  ? 335 TYR A O   1 
ATOM   2601 C  CB  . TYR A 1 335 ? -25.530 13.583  8.416   1.00 36.01  ? 335 TYR A CB  1 
ATOM   2602 C  CG  . TYR A 1 335 ? -26.247 13.045  7.199   1.00 36.67  ? 335 TYR A CG  1 
ATOM   2603 C  CD1 . TYR A 1 335 ? -26.804 13.906  6.251   1.00 38.76  ? 335 TYR A CD1 1 
ATOM   2604 C  CD2 . TYR A 1 335 ? -26.424 11.680  7.023   1.00 36.91  ? 335 TYR A CD2 1 
ATOM   2605 C  CE1 . TYR A 1 335 ? -27.478 13.415  5.138   1.00 38.99  ? 335 TYR A CE1 1 
ATOM   2606 C  CE2 . TYR A 1 335 ? -27.111 11.172  5.915   1.00 37.79  ? 335 TYR A CE2 1 
ATOM   2607 C  CZ  . TYR A 1 335 ? -27.640 12.045  4.976   1.00 44.68  ? 335 TYR A CZ  1 
ATOM   2608 O  OH  . TYR A 1 335 ? -28.308 11.555  3.874   1.00 42.75  ? 335 TYR A OH  1 
ATOM   2609 N  N   . ALA A 1 336 ? -23.443 15.388  10.231  1.00 36.91  ? 336 ALA A N   1 
ATOM   2610 C  CA  . ALA A 1 336 ? -23.249 16.230  11.408  1.00 36.69  ? 336 ALA A CA  1 
ATOM   2611 C  C   . ALA A 1 336 ? -22.111 17.237  11.243  1.00 41.04  ? 336 ALA A C   1 
ATOM   2612 O  O   . ALA A 1 336 ? -22.277 18.396  11.632  1.00 40.23  ? 336 ALA A O   1 
ATOM   2613 C  CB  . ALA A 1 336 ? -23.015 15.365  12.635  1.00 37.11  ? 336 ALA A CB  1 
ATOM   2614 N  N   . THR A 1 337 ? -20.955 16.801  10.677  1.00 38.14  ? 337 THR A N   1 
ATOM   2615 C  CA  . THR A 1 337 ? -19.767 17.656  10.493  1.00 38.19  ? 337 THR A CA  1 
ATOM   2616 C  C   . THR A 1 337 ? -20.102 18.962  9.782   1.00 41.27  ? 337 THR A C   1 
ATOM   2617 O  O   . THR A 1 337 ? -19.548 20.000  10.139  1.00 40.02  ? 337 THR A O   1 
ATOM   2618 C  CB  . THR A 1 337 ? -18.629 16.941  9.752   1.00 46.38  ? 337 THR A CB  1 
ATOM   2619 O  OG1 . THR A 1 337 ? -19.074 16.569  8.455   1.00 47.37  ? 337 THR A OG1 1 
ATOM   2620 C  CG2 . THR A 1 337 ? -18.074 15.748  10.509  1.00 43.46  ? 337 THR A CG2 1 
ATOM   2621 N  N   . ALA A 1 338 ? -21.034 18.906  8.805   1.00 38.02  ? 338 ALA A N   1 
ATOM   2622 C  CA  . ALA A 1 338 ? -21.509 20.057  8.035   1.00 37.94  ? 338 ALA A CA  1 
ATOM   2623 C  C   . ALA A 1 338 ? -21.936 21.231  8.928   1.00 41.16  ? 338 ALA A C   1 
ATOM   2624 O  O   . ALA A 1 338 ? -21.673 22.382  8.589   1.00 41.32  ? 338 ALA A O   1 
ATOM   2625 C  CB  . ALA A 1 338 ? -22.661 19.632  7.136   1.00 38.41  ? 338 ALA A CB  1 
ATOM   2626 N  N   . SER A 1 339 ? -22.552 20.928  10.080  1.00 37.23  ? 339 SER A N   1 
ATOM   2627 C  CA  . SER A 1 339 ? -23.037 21.900  11.057  1.00 37.22  ? 339 SER A CA  1 
ATOM   2628 C  C   . SER A 1 339 ? -21.961 22.452  12.020  1.00 42.33  ? 339 SER A C   1 
ATOM   2629 O  O   . SER A 1 339 ? -22.243 23.419  12.726  1.00 41.85  ? 339 SER A O   1 
ATOM   2630 C  CB  . SER A 1 339 ? -24.203 21.310  11.846  1.00 40.20  ? 339 SER A CB  1 
ATOM   2631 O  OG  . SER A 1 339 ? -23.756 20.356  12.795  1.00 46.83  ? 339 SER A OG  1 
ATOM   2632 N  N   . TYR A 1 340 ? -20.752 21.856  12.064  1.00 40.36  ? 340 TYR A N   1 
ATOM   2633 C  CA  . TYR A 1 340 ? -19.698 22.351  12.957  1.00 40.80  ? 340 TYR A CA  1 
ATOM   2634 C  C   . TYR A 1 340 ? -18.290 22.379  12.321  1.00 45.76  ? 340 TYR A C   1 
ATOM   2635 O  O   . TYR A 1 340 ? -17.300 22.481  13.040  1.00 45.45  ? 340 TYR A O   1 
ATOM   2636 C  CB  . TYR A 1 340 ? -19.702 21.601  14.304  1.00 41.75  ? 340 TYR A CB  1 
ATOM   2637 C  CG  . TYR A 1 340 ? -19.429 20.117  14.219  1.00 43.16  ? 340 TYR A CG  1 
ATOM   2638 C  CD1 . TYR A 1 340 ? -18.132 19.625  14.280  1.00 45.29  ? 340 TYR A CD1 1 
ATOM   2639 C  CD2 . TYR A 1 340 ? -20.472 19.200  14.175  1.00 43.45  ? 340 TYR A CD2 1 
ATOM   2640 C  CE1 . TYR A 1 340 ? -17.870 18.260  14.231  1.00 45.58  ? 340 TYR A CE1 1 
ATOM   2641 C  CE2 . TYR A 1 340 ? -20.228 17.828  14.129  1.00 44.19  ? 340 TYR A CE2 1 
ATOM   2642 C  CZ  . TYR A 1 340 ? -18.920 17.360  14.151  1.00 50.34  ? 340 TYR A CZ  1 
ATOM   2643 O  OH  . TYR A 1 340 ? -18.652 16.017  14.100  1.00 49.46  ? 340 TYR A OH  1 
ATOM   2644 N  N   . THR A 1 341 ? -18.198 22.302  10.986  1.00 43.23  ? 341 THR A N   1 
ATOM   2645 C  CA  . THR A 1 341 ? -16.897 22.364  10.313  1.00 43.92  ? 341 THR A CA  1 
ATOM   2646 C  C   . THR A 1 341 ? -16.852 23.456  9.224   1.00 49.12  ? 341 THR A C   1 
ATOM   2647 O  O   . THR A 1 341 ? -17.876 23.841  8.654   1.00 48.70  ? 341 THR A O   1 
ATOM   2648 C  CB  . THR A 1 341 ? -16.419 20.981  9.786   1.00 52.28  ? 341 THR A CB  1 
ATOM   2649 O  OG1 . THR A 1 341 ? -17.290 20.498  8.765   1.00 53.74  ? 341 THR A OG1 1 
ATOM   2650 C  CG2 . THR A 1 341 ? -16.220 19.943  10.891  1.00 49.15  ? 341 THR A CG2 1 
ATOM   2651 N  N   . ASP A 1 342 ? -15.646 23.986  9.003   1.00 46.94  ? 342 ASP A N   1 
ATOM   2652 C  CA  . ASP A 1 342 ? -15.267 24.980  7.996   1.00 47.74  ? 342 ASP A CA  1 
ATOM   2653 C  C   . ASP A 1 342 ? -15.926 26.376  8.166   1.00 51.65  ? 342 ASP A C   1 
ATOM   2654 O  O   . ASP A 1 342 ? -15.828 27.191  7.252   1.00 50.87  ? 342 ASP A O   1 
ATOM   2655 C  CB  . ASP A 1 342 ? -15.493 24.412  6.576   1.00 49.48  ? 342 ASP A CB  1 
ATOM   2656 C  CG  . ASP A 1 342 ? -14.918 23.012  6.363   1.00 59.78  ? 342 ASP A CG  1 
ATOM   2657 O  OD1 . ASP A 1 342 ? -13.922 22.661  7.043   1.00 60.58  ? 342 ASP A OD1 1 
ATOM   2658 O  OD2 . ASP A 1 342 ? -15.473 22.260  5.537   1.00 66.41  ? 342 ASP A OD2 1 
ATOM   2659 N  N   . ASP A 1 343 ? -16.529 26.664  9.346   1.00 48.20  ? 343 ASP A N   1 
ATOM   2660 C  CA  . ASP A 1 343 ? -17.176 27.941  9.709   1.00 47.71  ? 343 ASP A CA  1 
ATOM   2661 C  C   . ASP A 1 343 ? -18.310 28.375  8.756   1.00 51.71  ? 343 ASP A C   1 
ATOM   2662 O  O   . ASP A 1 343 ? -18.622 29.569  8.678   1.00 52.27  ? 343 ASP A O   1 
ATOM   2663 C  CB  . ASP A 1 343 ? -16.137 29.069  9.872   1.00 49.88  ? 343 ASP A CB  1 
ATOM   2664 C  CG  . ASP A 1 343 ? -14.977 28.719  10.783  1.00 62.14  ? 343 ASP A CG  1 
ATOM   2665 O  OD1 . ASP A 1 343 ? -15.058 29.027  11.992  1.00 63.20  ? 343 ASP A OD1 1 
ATOM   2666 O  OD2 . ASP A 1 343 ? -13.988 28.142  10.287  1.00 68.50  ? 343 ASP A OD2 1 
ATOM   2667 N  N   . ILE A 1 344 ? -18.939 27.404  8.058   1.00 46.90  ? 344 ILE A N   1 
ATOM   2668 C  CA  . ILE A 1 344 ? -20.023 27.640  7.091   1.00 46.22  ? 344 ILE A CA  1 
ATOM   2669 C  C   . ILE A 1 344 ? -21.310 28.057  7.791   1.00 50.50  ? 344 ILE A C   1 
ATOM   2670 O  O   . ILE A 1 344 ? -21.877 29.101  7.450   1.00 50.45  ? 344 ILE A O   1 
ATOM   2671 C  CB  . ILE A 1 344 ? -20.223 26.444  6.117   1.00 48.76  ? 344 ILE A CB  1 
ATOM   2672 C  CG1 . ILE A 1 344 ? -18.899 26.112  5.387   1.00 49.33  ? 344 ILE A CG1 1 
ATOM   2673 C  CG2 . ILE A 1 344 ? -21.367 26.717  5.124   1.00 48.58  ? 344 ILE A CG2 1 
ATOM   2674 C  CD1 . ILE A 1 344 ? -18.835 24.781  4.736   1.00 53.96  ? 344 ILE A CD1 1 
ATOM   2675 N  N   . LEU A 1 345 ? -21.757 27.265  8.786   1.00 46.97  ? 345 LEU A N   1 
ATOM   2676 C  CA  . LEU A 1 345 ? -22.938 27.603  9.585   1.00 46.21  ? 345 LEU A CA  1 
ATOM   2677 C  C   . LEU A 1 345 ? -22.622 28.833  10.421  1.00 49.82  ? 345 LEU A C   1 
ATOM   2678 O  O   . LEU A 1 345 ? -23.512 29.629  10.692  1.00 48.92  ? 345 LEU A O   1 
ATOM   2679 C  CB  . LEU A 1 345 ? -23.386 26.418  10.476  1.00 45.68  ? 345 LEU A CB  1 
ATOM   2680 C  CG  . LEU A 1 345 ? -24.632 26.639  11.366  1.00 49.64  ? 345 LEU A CG  1 
ATOM   2681 C  CD1 . LEU A 1 345 ? -25.856 26.993  10.549  1.00 49.54  ? 345 LEU A CD1 1 
ATOM   2682 C  CD2 . LEU A 1 345 ? -24.921 25.447  12.225  1.00 51.63  ? 345 LEU A CD2 1 
ATOM   2683 N  N   . ASP A 1 346 ? -21.340 29.006  10.784  1.00 47.38  ? 346 ASP A N   1 
ATOM   2684 C  CA  . ASP A 1 346 ? -20.864 30.152  11.550  1.00 48.09  ? 346 ASP A CA  1 
ATOM   2685 C  C   . ASP A 1 346 ? -21.079 31.455  10.783  1.00 52.22  ? 346 ASP A C   1 
ATOM   2686 O  O   . ASP A 1 346 ? -21.715 32.364  11.311  1.00 51.31  ? 346 ASP A O   1 
ATOM   2687 C  CB  . ASP A 1 346 ? -19.397 29.966  11.967  1.00 50.83  ? 346 ASP A CB  1 
ATOM   2688 C  CG  . ASP A 1 346 ? -19.178 28.802  12.922  1.00 64.64  ? 346 ASP A CG  1 
ATOM   2689 O  OD1 . ASP A 1 346 ? -19.341 27.634  12.486  1.00 65.12  ? 346 ASP A OD1 1 
ATOM   2690 O  OD2 . ASP A 1 346 ? -18.849 29.055  14.102  1.00 71.95  ? 346 ASP A OD2 1 
ATOM   2691 N  N   . ASP A 1 347 ? -20.650 31.500  9.510   1.00 49.48  ? 347 ASP A N   1 
ATOM   2692 C  CA  . ASP A 1 347 ? -20.812 32.660  8.640   1.00 49.80  ? 347 ASP A CA  1 
ATOM   2693 C  C   . ASP A 1 347 ? -22.288 33.050  8.452   1.00 53.56  ? 347 ASP A C   1 
ATOM   2694 O  O   . ASP A 1 347 ? -22.641 34.225  8.618   1.00 54.02  ? 347 ASP A O   1 
ATOM   2695 C  CB  . ASP A 1 347 ? -20.138 32.398  7.285   1.00 52.20  ? 347 ASP A CB  1 
ATOM   2696 C  CG  . ASP A 1 347 ? -20.230 33.579  6.341   1.00 65.05  ? 347 ASP A CG  1 
ATOM   2697 O  OD1 . ASP A 1 347 ? -19.491 34.561  6.547   1.00 67.21  ? 347 ASP A OD1 1 
ATOM   2698 O  OD2 . ASP A 1 347 ? -21.087 33.546  5.434   1.00 70.06  ? 347 ASP A OD2 1 
ATOM   2699 N  N   . PHE A 1 348 ? -23.144 32.062  8.126   1.00 48.63  ? 348 PHE A N   1 
ATOM   2700 C  CA  . PHE A 1 348 ? -24.582 32.264  7.914   1.00 47.54  ? 348 PHE A CA  1 
ATOM   2701 C  C   . PHE A 1 348 ? -25.275 32.795  9.181   1.00 49.74  ? 348 PHE A C   1 
ATOM   2702 O  O   . PHE A 1 348 ? -26.107 33.697  9.093   1.00 48.67  ? 348 PHE A O   1 
ATOM   2703 C  CB  . PHE A 1 348 ? -25.267 30.960  7.449   1.00 48.96  ? 348 PHE A CB  1 
ATOM   2704 C  CG  . PHE A 1 348 ? -24.811 30.309  6.164   1.00 50.46  ? 348 PHE A CG  1 
ATOM   2705 C  CD1 . PHE A 1 348 ? -24.095 31.025  5.214   1.00 53.90  ? 348 PHE A CD1 1 
ATOM   2706 C  CD2 . PHE A 1 348 ? -25.135 28.988  5.887   1.00 52.20  ? 348 PHE A CD2 1 
ATOM   2707 C  CE1 . PHE A 1 348 ? -23.678 30.416  4.027   1.00 55.12  ? 348 PHE A CE1 1 
ATOM   2708 C  CE2 . PHE A 1 348 ? -24.730 28.384  4.698   1.00 55.29  ? 348 PHE A CE2 1 
ATOM   2709 C  CZ  . PHE A 1 348 ? -24.005 29.099  3.774   1.00 53.93  ? 348 PHE A CZ  1 
ATOM   2710 N  N   . SER A 1 349 ? -24.935 32.228  10.352  1.00 46.04  ? 349 SER A N   1 
ATOM   2711 C  CA  . SER A 1 349 ? -25.506 32.598  11.650  1.00 45.07  ? 349 SER A CA  1 
ATOM   2712 C  C   . SER A 1 349 ? -25.106 34.007  12.068  1.00 47.75  ? 349 SER A C   1 
ATOM   2713 O  O   . SER A 1 349 ? -25.932 34.743  12.617  1.00 47.57  ? 349 SER A O   1 
ATOM   2714 C  CB  . SER A 1 349 ? -25.082 31.590  12.708  1.00 48.15  ? 349 SER A CB  1 
ATOM   2715 O  OG  . SER A 1 349 ? -25.495 30.290  12.327  1.00 56.09  ? 349 SER A OG  1 
ATOM   2716 N  N   . TYR A 1 350 ? -23.842 34.385  11.797  1.00 42.92  ? 350 TYR A N   1 
ATOM   2717 C  CA  . TYR A 1 350 ? -23.353 35.723  12.095  1.00 42.11  ? 350 TYR A CA  1 
ATOM   2718 C  C   . TYR A 1 350 ? -24.024 36.750  11.195  1.00 46.61  ? 350 TYR A C   1 
ATOM   2719 O  O   . TYR A 1 350 ? -24.356 37.836  11.675  1.00 46.33  ? 350 TYR A O   1 
ATOM   2720 C  CB  . TYR A 1 350 ? -21.816 35.783  12.032  1.00 42.74  ? 350 TYR A CB  1 
ATOM   2721 C  CG  . TYR A 1 350 ? -21.163 35.274  13.304  1.00 43.46  ? 350 TYR A CG  1 
ATOM   2722 C  CD1 . TYR A 1 350 ? -21.290 35.971  14.507  1.00 45.24  ? 350 TYR A CD1 1 
ATOM   2723 C  CD2 . TYR A 1 350 ? -20.408 34.102  13.306  1.00 43.82  ? 350 TYR A CD2 1 
ATOM   2724 C  CE1 . TYR A 1 350 ? -20.691 35.514  15.679  1.00 45.43  ? 350 TYR A CE1 1 
ATOM   2725 C  CE2 . TYR A 1 350 ? -19.807 33.625  14.478  1.00 44.45  ? 350 TYR A CE2 1 
ATOM   2726 C  CZ  . TYR A 1 350 ? -19.953 34.335  15.663  1.00 51.00  ? 350 TYR A CZ  1 
ATOM   2727 O  OH  . TYR A 1 350 ? -19.357 33.881  16.819  1.00 49.61  ? 350 TYR A OH  1 
ATOM   2728 N  N   . TYR A 1 351 ? -24.297 36.384  9.918   1.00 43.22  ? 351 TYR A N   1 
ATOM   2729 C  CA  . TYR A 1 351 ? -25.026 37.241  8.976   1.00 43.10  ? 351 TYR A CA  1 
ATOM   2730 C  C   . TYR A 1 351 ? -26.424 37.542  9.521   1.00 46.04  ? 351 TYR A C   1 
ATOM   2731 O  O   . TYR A 1 351 ? -26.868 38.697  9.508   1.00 45.25  ? 351 TYR A O   1 
ATOM   2732 C  CB  . TYR A 1 351 ? -25.165 36.568  7.592   1.00 44.67  ? 351 TYR A CB  1 
ATOM   2733 C  CG  . TYR A 1 351 ? -26.053 37.348  6.642   1.00 46.74  ? 351 TYR A CG  1 
ATOM   2734 C  CD1 . TYR A 1 351 ? -25.547 38.415  5.905   1.00 48.81  ? 351 TYR A CD1 1 
ATOM   2735 C  CD2 . TYR A 1 351 ? -27.414 37.066  6.535   1.00 47.43  ? 351 TYR A CD2 1 
ATOM   2736 C  CE1 . TYR A 1 351 ? -26.366 39.166  5.063   1.00 49.44  ? 351 TYR A CE1 1 
ATOM   2737 C  CE2 . TYR A 1 351 ? -28.247 37.819  5.711   1.00 48.44  ? 351 TYR A CE2 1 
ATOM   2738 C  CZ  . TYR A 1 351 ? -27.716 38.862  4.965   1.00 56.35  ? 351 TYR A CZ  1 
ATOM   2739 O  OH  . TYR A 1 351 ? -28.530 39.592  4.134   1.00 58.35  ? 351 TYR A OH  1 
ATOM   2740 N  N   . GLY A 1 352 ? -27.108 36.478  9.942   1.00 42.18  ? 352 GLY A N   1 
ATOM   2741 C  CA  . GLY A 1 352 ? -28.455 36.542  10.491  1.00 42.01  ? 352 GLY A CA  1 
ATOM   2742 C  C   . GLY A 1 352 ? -28.507 37.366  11.756  1.00 47.41  ? 352 GLY A C   1 
ATOM   2743 O  O   . GLY A 1 352 ? -29.441 38.155  11.933  1.00 47.29  ? 352 GLY A O   1 
ATOM   2744 N  N   . TYR A 1 353 ? -27.485 37.215  12.626  1.00 44.81  ? 353 TYR A N   1 
ATOM   2745 C  CA  . TYR A 1 353 ? -27.367 37.989  13.863  1.00 45.05  ? 353 TYR A CA  1 
ATOM   2746 C  C   . TYR A 1 353 ? -27.247 39.470  13.529  1.00 49.31  ? 353 TYR A C   1 
ATOM   2747 O  O   . TYR A 1 353 ? -27.956 40.277  14.123  1.00 49.45  ? 353 TYR A O   1 
ATOM   2748 C  CB  . TYR A 1 353 ? -26.158 37.529  14.698  1.00 46.68  ? 353 TYR A CB  1 
ATOM   2749 C  CG  . TYR A 1 353 ? -25.964 38.302  15.992  1.00 49.19  ? 353 TYR A CG  1 
ATOM   2750 C  CD1 . TYR A 1 353 ? -25.253 39.497  16.012  1.00 51.51  ? 353 TYR A CD1 1 
ATOM   2751 C  CD2 . TYR A 1 353 ? -26.498 37.837  17.193  1.00 50.05  ? 353 TYR A CD2 1 
ATOM   2752 C  CE1 . TYR A 1 353 ? -25.082 40.217  17.193  1.00 52.58  ? 353 TYR A CE1 1 
ATOM   2753 C  CE2 . TYR A 1 353 ? -26.308 38.531  18.383  1.00 51.19  ? 353 TYR A CE2 1 
ATOM   2754 C  CZ  . TYR A 1 353 ? -25.609 39.729  18.376  1.00 59.63  ? 353 TYR A CZ  1 
ATOM   2755 O  OH  . TYR A 1 353 ? -25.426 40.432  19.539  1.00 62.27  ? 353 TYR A OH  1 
ATOM   2756 N  N   . ASP A 1 354 ? -26.365 39.820  12.582  1.00 45.98  ? 354 ASP A N   1 
ATOM   2757 C  CA  . ASP A 1 354 ? -26.147 41.197  12.145  1.00 46.05  ? 354 ASP A CA  1 
ATOM   2758 C  C   . ASP A 1 354 ? -27.397 41.772  11.498  1.00 48.73  ? 354 ASP A C   1 
ATOM   2759 O  O   . ASP A 1 354 ? -27.780 42.901  11.810  1.00 48.37  ? 354 ASP A O   1 
ATOM   2760 C  CB  . ASP A 1 354 ? -24.939 41.289  11.205  1.00 48.54  ? 354 ASP A CB  1 
ATOM   2761 C  CG  . ASP A 1 354 ? -24.743 42.669  10.628  1.00 61.36  ? 354 ASP A CG  1 
ATOM   2762 O  OD1 . ASP A 1 354 ? -25.239 42.916  9.507   1.00 62.68  ? 354 ASP A OD1 1 
ATOM   2763 O  OD2 . ASP A 1 354 ? -24.129 43.515  11.313  1.00 67.87  ? 354 ASP A OD2 1 
ATOM   2764 N  N   . TYR A 1 355 ? -28.053 40.989  10.626  1.00 44.82  ? 355 TYR A N   1 
ATOM   2765 C  CA  . TYR A 1 355 ? -29.312 41.399  9.997   1.00 44.53  ? 355 TYR A CA  1 
ATOM   2766 C  C   . TYR A 1 355 ? -30.313 41.809  11.086  1.00 49.50  ? 355 TYR A C   1 
ATOM   2767 O  O   . TYR A 1 355 ? -30.760 42.960  11.119  1.00 49.27  ? 355 TYR A O   1 
ATOM   2768 C  CB  . TYR A 1 355 ? -29.877 40.265  9.102   1.00 44.97  ? 355 TYR A CB  1 
ATOM   2769 C  CG  . TYR A 1 355 ? -31.244 40.560  8.523   1.00 45.78  ? 355 TYR A CG  1 
ATOM   2770 C  CD1 . TYR A 1 355 ? -31.401 41.475  7.486   1.00 47.55  ? 355 TYR A CD1 1 
ATOM   2771 C  CD2 . TYR A 1 355 ? -32.390 39.933  9.022   1.00 46.25  ? 355 TYR A CD2 1 
ATOM   2772 C  CE1 . TYR A 1 355 ? -32.665 41.770  6.962   1.00 47.46  ? 355 TYR A CE1 1 
ATOM   2773 C  CE2 . TYR A 1 355 ? -33.650 40.213  8.500   1.00 47.00  ? 355 TYR A CE2 1 
ATOM   2774 C  CZ  . TYR A 1 355 ? -33.782 41.132  7.470   1.00 53.53  ? 355 TYR A CZ  1 
ATOM   2775 O  OH  . TYR A 1 355 ? -35.019 41.409  6.941   1.00 52.55  ? 355 TYR A OH  1 
ATOM   2776 N  N   . VAL A 1 356 ? -30.585 40.878  12.016  1.00 46.48  ? 356 VAL A N   1 
ATOM   2777 C  CA  . VAL A 1 356 ? -31.518 41.036  13.123  1.00 46.32  ? 356 VAL A CA  1 
ATOM   2778 C  C   . VAL A 1 356 ? -31.148 42.219  14.028  1.00 50.89  ? 356 VAL A C   1 
ATOM   2779 O  O   . VAL A 1 356 ? -31.987 43.088  14.259  1.00 50.87  ? 356 VAL A O   1 
ATOM   2780 C  CB  . VAL A 1 356 ? -31.664 39.702  13.888  1.00 50.02  ? 356 VAL A CB  1 
ATOM   2781 C  CG1 . VAL A 1 356 ? -32.177 39.913  15.319  1.00 49.92  ? 356 VAL A CG1 1 
ATOM   2782 C  CG2 . VAL A 1 356 ? -32.562 38.752  13.107  1.00 49.46  ? 356 VAL A CG2 1 
ATOM   2783 N  N   . GLU A 1 357 ? -29.880 42.264  14.507  1.00 47.21  ? 357 GLU A N   1 
ATOM   2784 C  CA  . GLU A 1 357 ? -29.346 43.299  15.407  1.00 46.64  ? 357 GLU A CA  1 
ATOM   2785 C  C   . GLU A 1 357 ? -29.658 44.713  14.922  1.00 49.20  ? 357 GLU A C   1 
ATOM   2786 O  O   . GLU A 1 357 ? -30.006 45.571  15.732  1.00 49.19  ? 357 GLU A O   1 
ATOM   2787 C  CB  . GLU A 1 357 ? -27.828 43.122  15.562  1.00 48.10  ? 357 GLU A CB  1 
ATOM   2788 C  CG  . GLU A 1 357 ? -27.208 43.956  16.663  1.00 59.49  ? 357 GLU A CG  1 
ATOM   2789 C  CD  . GLU A 1 357 ? -25.692 43.981  16.658  1.00 80.90  ? 357 GLU A CD  1 
ATOM   2790 O  OE1 . GLU A 1 357 ? -25.107 44.451  15.655  1.00 75.85  ? 357 GLU A OE1 1 
ATOM   2791 O  OE2 . GLU A 1 357 ? -25.087 43.555  17.669  1.00 73.68  ? 357 GLU A OE2 1 
ATOM   2792 N  N   . LYS A 1 358 ? -29.554 44.938  13.604  1.00 44.26  ? 358 LYS A N   1 
ATOM   2793 C  CA  . LYS A 1 358 ? -29.748 46.241  12.977  1.00 43.42  ? 358 LYS A CA  1 
ATOM   2794 C  C   . LYS A 1 358 ? -31.188 46.542  12.576  1.00 46.88  ? 358 LYS A C   1 
ATOM   2795 O  O   . LYS A 1 358 ? -31.547 47.714  12.523  1.00 46.52  ? 358 LYS A O   1 
ATOM   2796 C  CB  . LYS A 1 358 ? -28.791 46.406  11.793  1.00 45.10  ? 358 LYS A CB  1 
ATOM   2797 C  CG  . LYS A 1 358 ? -27.377 46.672  12.278  1.00 47.63  ? 358 LYS A CG  1 
ATOM   2798 C  CD  . LYS A 1 358 ? -26.348 46.689  11.180  1.00 49.74  ? 358 LYS A CD  1 
ATOM   2799 C  CE  . LYS A 1 358 ? -25.020 47.245  11.663  1.00 57.60  ? 358 LYS A CE  1 
ATOM   2800 N  NZ  . LYS A 1 358 ? -24.410 46.453  12.770  1.00 64.76  ? 358 LYS A NZ  1 
ATOM   2801 N  N   . LYS A 1 359 ? -32.016 45.514  12.307  1.00 43.59  ? 359 LYS A N   1 
ATOM   2802 C  CA  . LYS A 1 359 ? -33.421 45.743  11.939  1.00 43.55  ? 359 LYS A CA  1 
ATOM   2803 C  C   . LYS A 1 359 ? -34.367 45.726  13.159  1.00 49.43  ? 359 LYS A C   1 
ATOM   2804 O  O   . LYS A 1 359 ? -35.165 46.655  13.323  1.00 49.65  ? 359 LYS A O   1 
ATOM   2805 C  CB  . LYS A 1 359 ? -33.893 44.765  10.842  1.00 45.10  ? 359 LYS A CB  1 
ATOM   2806 C  CG  . LYS A 1 359 ? -35.312 45.050  10.337  1.00 51.67  ? 359 LYS A CG  1 
ATOM   2807 C  CD  . LYS A 1 359 ? -35.713 44.168  9.166   1.00 58.46  ? 359 LYS A CD  1 
ATOM   2808 C  CE  . LYS A 1 359 ? -37.147 44.427  8.768   1.00 63.29  ? 359 LYS A CE  1 
ATOM   2809 N  NZ  . LYS A 1 359 ? -37.484 43.792  7.470   1.00 68.39  ? 359 LYS A NZ  1 
ATOM   2810 N  N   . TYR A 1 360 ? -34.279 44.673  13.998  1.00 46.63  ? 360 TYR A N   1 
ATOM   2811 C  CA  . TYR A 1 360 ? -35.117 44.483  15.186  1.00 46.88  ? 360 TYR A CA  1 
ATOM   2812 C  C   . TYR A 1 360 ? -34.382 44.679  16.509  1.00 52.72  ? 360 TYR A C   1 
ATOM   2813 O  O   . TYR A 1 360 ? -35.018 45.002  17.516  1.00 52.90  ? 360 TYR A O   1 
ATOM   2814 C  CB  . TYR A 1 360 ? -35.748 43.078  15.177  1.00 47.56  ? 360 TYR A CB  1 
ATOM   2815 C  CG  . TYR A 1 360 ? -36.594 42.788  13.957  1.00 48.70  ? 360 TYR A CG  1 
ATOM   2816 C  CD1 . TYR A 1 360 ? -36.055 42.143  12.848  1.00 50.36  ? 360 TYR A CD1 1 
ATOM   2817 C  CD2 . TYR A 1 360 ? -37.930 43.170  13.906  1.00 49.31  ? 360 TYR A CD2 1 
ATOM   2818 C  CE1 . TYR A 1 360 ? -36.825 41.875  11.722  1.00 50.56  ? 360 TYR A CE1 1 
ATOM   2819 C  CE2 . TYR A 1 360 ? -38.716 42.908  12.785  1.00 50.00  ? 360 TYR A CE2 1 
ATOM   2820 C  CZ  . TYR A 1 360 ? -38.160 42.262  11.689  1.00 56.21  ? 360 TYR A CZ  1 
ATOM   2821 O  OH  . TYR A 1 360 ? -38.927 42.007  10.575  1.00 55.41  ? 360 TYR A OH  1 
ATOM   2822 N  N   . GLY A 1 361 ? -33.077 44.419  16.516  1.00 49.82  ? 361 GLY A N   1 
ATOM   2823 C  CA  . GLY A 1 361 ? -32.281 44.433  17.737  1.00 50.00  ? 361 GLY A CA  1 
ATOM   2824 C  C   . GLY A 1 361 ? -32.409 43.099  18.442  1.00 54.36  ? 361 GLY A C   1 
ATOM   2825 O  O   . GLY A 1 361 ? -33.474 42.478  18.381  1.00 54.23  ? 361 GLY A O   1 
ATOM   2826 N  N   . ILE A 1 362 ? -31.334 42.635  19.098  1.00 50.71  ? 362 ILE A N   1 
ATOM   2827 C  CA  . ILE A 1 362 ? -31.351 41.349  19.803  1.00 50.30  ? 362 ILE A CA  1 
ATOM   2828 C  C   . ILE A 1 362 ? -32.420 41.380  20.902  1.00 54.80  ? 362 ILE A C   1 
ATOM   2829 O  O   . ILE A 1 362 ? -32.372 42.246  21.781  1.00 55.53  ? 362 ILE A O   1 
ATOM   2830 C  CB  . ILE A 1 362 ? -29.945 40.921  20.301  1.00 53.41  ? 362 ILE A CB  1 
ATOM   2831 C  CG1 . ILE A 1 362 ? -28.880 41.004  19.175  1.00 53.89  ? 362 ILE A CG1 1 
ATOM   2832 C  CG2 . ILE A 1 362 ? -29.974 39.546  20.972  1.00 54.06  ? 362 ILE A CG2 1 
ATOM   2833 C  CD1 . ILE A 1 362 ? -29.226 40.304  17.782  1.00 63.30  ? 362 ILE A CD1 1 
ATOM   2834 N  N   . CYS A 1 363 ? -33.422 40.474  20.792  1.00 50.49  ? 363 CYS A N   1 
ATOM   2835 C  CA  . CYS A 1 363 ? -34.592 40.369  21.684  1.00 50.01  ? 363 CYS A CA  1 
ATOM   2836 C  C   . CYS A 1 363 ? -35.429 41.673  21.639  1.00 53.47  ? 363 CYS A C   1 
ATOM   2837 O  O   . CYS A 1 363 ? -35.886 42.166  22.676  1.00 53.72  ? 363 CYS A O   1 
ATOM   2838 C  CB  . CYS A 1 363 ? -34.186 39.984  23.100  1.00 50.68  ? 363 CYS A CB  1 
ATOM   2839 S  SG  . CYS A 1 363 ? -35.507 39.224  24.086  1.00 54.74  ? 363 CYS A SG  1 
ATOM   2840 N  N   . GLY A 1 364 ? -35.618 42.209  20.438  1.00 48.58  ? 364 GLY A N   1 
ATOM   2841 C  CA  . GLY A 1 364 ? -36.346 43.457  20.235  1.00 48.33  ? 364 GLY A CA  1 
ATOM   2842 C  C   . GLY A 1 364 ? -37.680 43.349  19.519  1.00 51.59  ? 364 GLY A C   1 
ATOM   2843 O  O   . GLY A 1 364 ? -38.356 44.364  19.320  1.00 51.43  ? 364 GLY A O   1 
ATOM   2844 N  N   . ALA A 1 365 ? -38.083 42.132  19.135  1.00 47.28  ? 365 ALA A N   1 
ATOM   2845 C  CA  . ALA A 1 365 ? -39.337 41.916  18.423  1.00 46.81  ? 365 ALA A CA  1 
ATOM   2846 C  C   . ALA A 1 365 ? -40.162 40.792  19.065  1.00 51.87  ? 365 ALA A C   1 
ATOM   2847 O  O   . ALA A 1 365 ? -39.663 39.676  19.209  1.00 50.95  ? 365 ALA A O   1 
ATOM   2848 C  CB  . ALA A 1 365 ? -39.056 41.604  16.960  1.00 47.13  ? 365 ALA A CB  1 
ATOM   2849 N  N   . LYS A 1 366 ? -41.416 41.085  19.466  1.00 50.24  ? 366 LYS A N   1 
ATOM   2850 C  CA  . LYS A 1 366 ? -42.316 40.057  20.003  1.00 50.65  ? 366 LYS A CA  1 
ATOM   2851 C  C   . LYS A 1 366 ? -42.706 39.135  18.835  1.00 54.70  ? 366 LYS A C   1 
ATOM   2852 O  O   . LYS A 1 366 ? -42.911 39.633  17.727  1.00 53.96  ? 366 LYS A O   1 
ATOM   2853 C  CB  . LYS A 1 366 ? -43.554 40.663  20.697  1.00 54.31  ? 366 LYS A CB  1 
ATOM   2854 C  CG  . LYS A 1 366 ? -43.258 41.149  22.115  1.00 76.71  ? 366 LYS A CG  1 
ATOM   2855 C  CD  . LYS A 1 366 ? -44.460 41.787  22.794  1.00 90.02  ? 366 LYS A CD  1 
ATOM   2856 C  CE  . LYS A 1 366 ? -44.107 42.432  24.122  1.00 100.41 ? 366 LYS A CE  1 
ATOM   2857 N  NZ  . LYS A 1 366 ? -45.298 43.005  24.794  1.00 108.98 ? 366 LYS A NZ  1 
ATOM   2858 N  N   . PRO A 1 367 ? -42.727 37.790  19.034  1.00 51.02  ? 367 PRO A N   1 
ATOM   2859 C  CA  . PRO A 1 367 ? -42.993 36.891  17.900  1.00 50.26  ? 367 PRO A CA  1 
ATOM   2860 C  C   . PRO A 1 367 ? -44.346 37.065  17.229  1.00 53.96  ? 367 PRO A C   1 
ATOM   2861 O  O   . PRO A 1 367 ? -45.407 36.997  17.866  1.00 53.73  ? 367 PRO A O   1 
ATOM   2862 C  CB  . PRO A 1 367 ? -42.801 35.493  18.491  1.00 51.69  ? 367 PRO A CB  1 
ATOM   2863 C  CG  . PRO A 1 367 ? -42.974 35.663  19.941  1.00 56.50  ? 367 PRO A CG  1 
ATOM   2864 C  CD  . PRO A 1 367 ? -42.456 37.029  20.265  1.00 52.45  ? 367 PRO A CD  1 
ATOM   2865 N  N   . THR A 1 368 ? -44.266 37.351  15.926  1.00 50.42  ? 368 THR A N   1 
ATOM   2866 C  CA  . THR A 1 368 ? -45.369 37.454  14.978  1.00 50.61  ? 368 THR A CA  1 
ATOM   2867 C  C   . THR A 1 368 ? -44.941 36.839  13.657  1.00 55.10  ? 368 THR A C   1 
ATOM   2868 O  O   . THR A 1 368 ? -43.746 36.761  13.364  1.00 54.64  ? 368 THR A O   1 
ATOM   2869 C  CB  . THR A 1 368 ? -45.914 38.889  14.857  1.00 58.67  ? 368 THR A CB  1 
ATOM   2870 O  OG1 . THR A 1 368 ? -47.003 38.901  13.938  1.00 62.11  ? 368 THR A OG1 1 
ATOM   2871 C  CG2 . THR A 1 368 ? -44.877 39.885  14.378  1.00 53.95  ? 368 THR A CG2 1 
ATOM   2872 N  N   . MET A 1 369 ? -45.924 36.394  12.867  1.00 52.22  ? 369 MET A N   1 
ATOM   2873 C  CA  . MET A 1 369 ? -45.703 35.743  11.573  1.00 51.95  ? 369 MET A CA  1 
ATOM   2874 C  C   . MET A 1 369 ? -44.918 36.623  10.592  1.00 54.97  ? 369 MET A C   1 
ATOM   2875 O  O   . MET A 1 369 ? -44.120 36.090  9.826   1.00 54.66  ? 369 MET A O   1 
ATOM   2876 C  CB  . MET A 1 369 ? -47.044 35.254  10.992  1.00 54.51  ? 369 MET A CB  1 
ATOM   2877 C  CG  . MET A 1 369 ? -47.006 33.885  10.298  1.00 58.07  ? 369 MET A CG  1 
ATOM   2878 S  SD  . MET A 1 369 ? -46.203 32.459  11.092  1.00 62.20  ? 369 MET A SD  1 
ATOM   2879 C  CE  . MET A 1 369 ? -47.014 32.420  12.624  1.00 58.60  ? 369 MET A CE  1 
ATOM   2880 N  N   . ASP A 1 370 ? -45.090 37.959  10.660  1.00 51.04  ? 370 ASP A N   1 
ATOM   2881 C  CA  . ASP A 1 370 ? -44.354 38.906  9.810   1.00 50.07  ? 370 ASP A CA  1 
ATOM   2882 C  C   . ASP A 1 370 ? -42.858 38.945  10.136  1.00 51.66  ? 370 ASP A C   1 
ATOM   2883 O  O   . ASP A 1 370 ? -42.042 39.085  9.219   1.00 51.58  ? 370 ASP A O   1 
ATOM   2884 C  CB  . ASP A 1 370 ? -44.962 40.321  9.884   1.00 52.09  ? 370 ASP A CB  1 
ATOM   2885 C  CG  . ASP A 1 370 ? -46.351 40.434  9.284   1.00 62.06  ? 370 ASP A CG  1 
ATOM   2886 O  OD1 . ASP A 1 370 ? -46.621 39.738  8.278   1.00 62.75  ? 370 ASP A OD1 1 
ATOM   2887 O  OD2 . ASP A 1 370 ? -47.160 41.233  9.802   1.00 67.74  ? 370 ASP A OD2 1 
ATOM   2888 N  N   . VAL A 1 371 ? -42.497 38.816  11.430  1.00 45.61  ? 371 VAL A N   1 
ATOM   2889 C  CA  . VAL A 1 371 ? -41.093 38.835  11.850  1.00 44.36  ? 371 VAL A CA  1 
ATOM   2890 C  C   . VAL A 1 371 ? -40.410 37.548  11.382  1.00 47.05  ? 371 VAL A C   1 
ATOM   2891 O  O   . VAL A 1 371 ? -39.389 37.606  10.680  1.00 46.43  ? 371 VAL A O   1 
ATOM   2892 C  CB  . VAL A 1 371 ? -40.915 39.079  13.380  1.00 47.67  ? 371 VAL A CB  1 
ATOM   2893 C  CG1 . VAL A 1 371 ? -39.444 39.027  13.781  1.00 47.06  ? 371 VAL A CG1 1 
ATOM   2894 C  CG2 . VAL A 1 371 ? -41.523 40.410  13.800  1.00 47.61  ? 371 VAL A CG2 1 
ATOM   2895 N  N   . VAL A 1 372 ? -41.003 36.391  11.762  1.00 42.35  ? 372 VAL A N   1 
ATOM   2896 C  CA  . VAL A 1 372 ? -40.513 35.044  11.459  1.00 41.17  ? 372 VAL A CA  1 
ATOM   2897 C  C   . VAL A 1 372 ? -40.269 34.896  9.964   1.00 43.71  ? 372 VAL A C   1 
ATOM   2898 O  O   . VAL A 1 372 ? -39.159 34.541  9.571   1.00 43.47  ? 372 VAL A O   1 
ATOM   2899 C  CB  . VAL A 1 372 ? -41.459 33.940  12.012  1.00 44.78  ? 372 VAL A CB  1 
ATOM   2900 C  CG1 . VAL A 1 372 ? -40.925 32.547  11.697  1.00 44.25  ? 372 VAL A CG1 1 
ATOM   2901 C  CG2 . VAL A 1 372 ? -41.679 34.093  13.519  1.00 44.40  ? 372 VAL A CG2 1 
ATOM   2902 N  N   . GLU A 1 373 ? -41.282 35.246  9.142   1.00 38.73  ? 373 GLU A N   1 
ATOM   2903 C  CA  . GLU A 1 373 ? -41.232 35.187  7.679   1.00 37.63  ? 373 GLU A CA  1 
ATOM   2904 C  C   . GLU A 1 373 ? -40.189 36.123  7.049   1.00 40.61  ? 373 GLU A C   1 
ATOM   2905 O  O   . GLU A 1 373 ? -39.656 35.800  5.994   1.00 39.07  ? 373 GLU A O   1 
ATOM   2906 C  CB  . GLU A 1 373 ? -42.624 35.411  7.065   1.00 38.80  ? 373 GLU A CB  1 
ATOM   2907 C  CG  . GLU A 1 373 ? -43.462 34.141  7.074   1.00 45.69  ? 373 GLU A CG  1 
ATOM   2908 C  CD  . GLU A 1 373 ? -44.970 34.264  6.915   1.00 60.68  ? 373 GLU A CD  1 
ATOM   2909 O  OE1 . GLU A 1 373 ? -45.681 33.360  7.403   1.00 59.43  ? 373 GLU A OE1 1 
ATOM   2910 O  OE2 . GLU A 1 373 ? -45.447 35.229  6.275   1.00 53.11  ? 373 GLU A OE2 1 
ATOM   2911 N  N   . ASP A 1 374 ? -39.893 37.266  7.689   1.00 38.47  ? 374 ASP A N   1 
ATOM   2912 C  CA  . ASP A 1 374 ? -38.906 38.231  7.193   1.00 38.85  ? 374 ASP A CA  1 
ATOM   2913 C  C   . ASP A 1 374 ? -37.478 37.745  7.414   1.00 41.24  ? 374 ASP A C   1 
ATOM   2914 O  O   . ASP A 1 374 ? -36.667 37.768  6.481   1.00 40.52  ? 374 ASP A O   1 
ATOM   2915 C  CB  . ASP A 1 374 ? -39.125 39.617  7.837   1.00 41.17  ? 374 ASP A CB  1 
ATOM   2916 C  CG  . ASP A 1 374 ? -38.019 40.621  7.566   1.00 50.62  ? 374 ASP A CG  1 
ATOM   2917 O  OD1 . ASP A 1 374 ? -37.728 40.886  6.377   1.00 52.06  ? 374 ASP A OD1 1 
ATOM   2918 O  OD2 . ASP A 1 374 ? -37.453 41.154  8.545   1.00 54.31  ? 374 ASP A OD2 1 
ATOM   2919 N  N   . ILE A 1 375 ? -37.171 37.326  8.660   1.00 36.67  ? 375 ILE A N   1 
ATOM   2920 C  CA  . ILE A 1 375 ? -35.843 36.845  9.033   1.00 36.01  ? 375 ILE A CA  1 
ATOM   2921 C  C   . ILE A 1 375 ? -35.549 35.551  8.299   1.00 39.52  ? 375 ILE A C   1 
ATOM   2922 O  O   . ILE A 1 375 ? -34.573 35.501  7.553   1.00 38.92  ? 375 ILE A O   1 
ATOM   2923 C  CB  . ILE A 1 375 ? -35.675 36.698  10.570  1.00 38.78  ? 375 ILE A CB  1 
ATOM   2924 C  CG1 . ILE A 1 375 ? -35.850 38.054  11.276  1.00 39.05  ? 375 ILE A CG1 1 
ATOM   2925 C  CG2 . ILE A 1 375 ? -34.320 36.078  10.915  1.00 39.46  ? 375 ILE A CG2 1 
ATOM   2926 C  CD1 . ILE A 1 375 ? -36.234 37.934  12.674  1.00 44.83  ? 375 ILE A CD1 1 
ATOM   2927 N  N   . ALA A 1 376 ? -36.405 34.521  8.493   1.00 36.21  ? 376 ALA A N   1 
ATOM   2928 C  CA  . ALA A 1 376 ? -36.253 33.189  7.895   1.00 35.99  ? 376 ALA A CA  1 
ATOM   2929 C  C   . ALA A 1 376 ? -36.026 33.197  6.386   1.00 40.61  ? 376 ALA A C   1 
ATOM   2930 O  O   . ALA A 1 376 ? -35.210 32.421  5.907   1.00 39.71  ? 376 ALA A O   1 
ATOM   2931 C  CB  . ALA A 1 376 ? -37.437 32.316  8.252   1.00 36.59  ? 376 ALA A CB  1 
ATOM   2932 N  N   . THR A 1 377 ? -36.707 34.112  5.633   1.00 38.46  ? 377 THR A N   1 
ATOM   2933 C  CA  . THR A 1 377 ? -36.510 34.252  4.183   1.00 38.84  ? 377 THR A CA  1 
ATOM   2934 C  C   . THR A 1 377 ? -35.161 34.909  3.881   1.00 43.78  ? 377 THR A C   1 
ATOM   2935 O  O   . THR A 1 377 ? -34.456 34.477  2.968   1.00 43.37  ? 377 THR A O   1 
ATOM   2936 C  CB  . THR A 1 377 ? -37.690 35.019  3.551   1.00 43.45  ? 377 THR A CB  1 
ATOM   2937 O  OG1 . THR A 1 377 ? -38.893 34.331  3.897   1.00 42.86  ? 377 THR A OG1 1 
ATOM   2938 C  CG2 . THR A 1 377 ? -37.589 35.105  2.031   1.00 40.47  ? 377 THR A CG2 1 
ATOM   2939 N  N   . GLU A 1 378 ? -34.806 35.936  4.652   1.00 41.08  ? 378 GLU A N   1 
ATOM   2940 C  CA  . GLU A 1 378 ? -33.558 36.661  4.463   1.00 41.70  ? 378 GLU A CA  1 
ATOM   2941 C  C   . GLU A 1 378 ? -32.308 35.794  4.622   1.00 46.71  ? 378 GLU A C   1 
ATOM   2942 O  O   . GLU A 1 378 ? -31.482 35.747  3.711   1.00 46.41  ? 378 GLU A O   1 
ATOM   2943 C  CB  . GLU A 1 378 ? -33.509 37.887  5.384   1.00 43.02  ? 378 GLU A CB  1 
ATOM   2944 C  CG  . GLU A 1 378 ? -32.397 38.871  5.075   1.00 54.46  ? 378 GLU A CG  1 
ATOM   2945 C  CD  . GLU A 1 378 ? -32.051 39.047  3.608   1.00 74.99  ? 378 GLU A CD  1 
ATOM   2946 O  OE1 . GLU A 1 378 ? -32.906 39.528  2.828   1.00 61.59  ? 378 GLU A OE1 1 
ATOM   2947 O  OE2 . GLU A 1 378 ? -30.921 38.655  3.238   1.00 64.15  ? 378 GLU A OE2 1 
ATOM   2948 N  N   . VAL A 1 379 ? -32.203 35.077  5.751   1.00 43.95  ? 379 VAL A N   1 
ATOM   2949 C  CA  . VAL A 1 379 ? -31.069 34.205  6.073   1.00 43.65  ? 379 VAL A CA  1 
ATOM   2950 C  C   . VAL A 1 379 ? -30.955 33.053  5.068   1.00 47.49  ? 379 VAL A C   1 
ATOM   2951 O  O   . VAL A 1 379 ? -29.848 32.787  4.596   1.00 47.95  ? 379 VAL A O   1 
ATOM   2952 C  CB  . VAL A 1 379 ? -31.102 33.733  7.549   1.00 47.28  ? 379 VAL A CB  1 
ATOM   2953 C  CG1 . VAL A 1 379 ? -29.786 33.068  7.941   1.00 47.10  ? 379 VAL A CG1 1 
ATOM   2954 C  CG2 . VAL A 1 379 ? -31.394 34.906  8.486   1.00 47.10  ? 379 VAL A CG2 1 
ATOM   2955 N  N   . THR A 1 380 ? -32.092 32.412  4.703   1.00 43.01  ? 380 THR A N   1 
ATOM   2956 C  CA  . THR A 1 380 ? -32.159 31.309  3.732   1.00 42.22  ? 380 THR A CA  1 
ATOM   2957 C  C   . THR A 1 380 ? -31.622 31.734  2.369   1.00 45.35  ? 380 THR A C   1 
ATOM   2958 O  O   . THR A 1 380 ? -30.696 31.103  1.868   1.00 45.03  ? 380 THR A O   1 
ATOM   2959 C  CB  . THR A 1 380 ? -33.591 30.758  3.669   1.00 48.17  ? 380 THR A CB  1 
ATOM   2960 O  OG1 . THR A 1 380 ? -33.917 30.229  4.957   1.00 46.74  ? 380 THR A OG1 1 
ATOM   2961 C  CG2 . THR A 1 380 ? -33.762 29.674  2.613   1.00 46.38  ? 380 THR A CG2 1 
ATOM   2962 N  N   . LEU A 1 381 ? -32.170 32.828  1.797   1.00 41.32  ? 381 LEU A N   1 
ATOM   2963 C  CA  . LEU A 1 381 ? -31.739 33.375  0.507   1.00 41.08  ? 381 LEU A CA  1 
ATOM   2964 C  C   . LEU A 1 381 ? -30.239 33.663  0.518   1.00 44.43  ? 381 LEU A C   1 
ATOM   2965 O  O   . LEU A 1 381 ? -29.562 33.348  -0.458  1.00 44.36  ? 381 LEU A O   1 
ATOM   2966 C  CB  . LEU A 1 381 ? -32.530 34.637  0.110   1.00 41.15  ? 381 LEU A CB  1 
ATOM   2967 C  CG  . LEU A 1 381 ? -33.982 34.422  -0.375  1.00 45.94  ? 381 LEU A CG  1 
ATOM   2968 C  CD1 . LEU A 1 381 ? -34.717 35.735  -0.459  1.00 46.13  ? 381 LEU A CD1 1 
ATOM   2969 C  CD2 . LEU A 1 381 ? -34.045 33.721  -1.733  1.00 48.65  ? 381 LEU A CD2 1 
ATOM   2970 N  N   . TYR A 1 382 ? -29.712 34.198  1.647   1.00 40.02  ? 382 TYR A N   1 
ATOM   2971 C  CA  . TYR A 1 382 ? -28.285 34.488  1.799   1.00 39.85  ? 382 TYR A CA  1 
ATOM   2972 C  C   . TYR A 1 382 ? -27.446 33.210  1.766   1.00 44.16  ? 382 TYR A C   1 
ATOM   2973 O  O   . TYR A 1 382 ? -26.413 33.186  1.094   1.00 44.20  ? 382 TYR A O   1 
ATOM   2974 C  CB  . TYR A 1 382 ? -28.003 35.277  3.094   1.00 40.62  ? 382 TYR A CB  1 
ATOM   2975 C  CG  . TYR A 1 382 ? -26.525 35.409  3.413   1.00 42.26  ? 382 TYR A CG  1 
ATOM   2976 C  CD1 . TYR A 1 382 ? -25.725 36.326  2.740   1.00 44.58  ? 382 TYR A CD1 1 
ATOM   2977 C  CD2 . TYR A 1 382 ? -25.925 34.598  4.365   1.00 42.73  ? 382 TYR A CD2 1 
ATOM   2978 C  CE1 . TYR A 1 382 ? -24.367 36.439  3.014   1.00 45.29  ? 382 TYR A CE1 1 
ATOM   2979 C  CE2 . TYR A 1 382 ? -24.560 34.682  4.634   1.00 43.89  ? 382 TYR A CE2 1 
ATOM   2980 C  CZ  . TYR A 1 382 ? -23.786 35.617  3.968   1.00 51.32  ? 382 TYR A CZ  1 
ATOM   2981 O  OH  . TYR A 1 382 ? -22.452 35.726  4.256   1.00 51.47  ? 382 TYR A OH  1 
ATOM   2982 N  N   . ALA A 1 383 ? -27.857 32.181  2.533   1.00 40.48  ? 383 ALA A N   1 
ATOM   2983 C  CA  . ALA A 1 383 ? -27.153 30.906  2.652   1.00 40.73  ? 383 ALA A CA  1 
ATOM   2984 C  C   . ALA A 1 383 ? -26.987 30.207  1.295   1.00 45.48  ? 383 ALA A C   1 
ATOM   2985 O  O   . ALA A 1 383 ? -25.862 29.886  0.904   1.00 45.24  ? 383 ALA A O   1 
ATOM   2986 C  CB  . ALA A 1 383 ? -27.887 30.000  3.633   1.00 41.08  ? 383 ALA A CB  1 
ATOM   2987 N  N   . LEU A 1 384 ? -28.100 30.028  0.564   1.00 41.89  ? 384 LEU A N   1 
ATOM   2988 C  CA  . LEU A 1 384 ? -28.123 29.375  -0.737  1.00 41.88  ? 384 LEU A CA  1 
ATOM   2989 C  C   . LEU A 1 384 ? -27.341 30.152  -1.790  1.00 46.37  ? 384 LEU A C   1 
ATOM   2990 O  O   . LEU A 1 384 ? -26.780 29.545  -2.696  1.00 46.27  ? 384 LEU A O   1 
ATOM   2991 C  CB  . LEU A 1 384 ? -29.571 29.079  -1.171  1.00 41.78  ? 384 LEU A CB  1 
ATOM   2992 C  CG  . LEU A 1 384 ? -30.217 27.862  -0.490  1.00 45.87  ? 384 LEU A CG  1 
ATOM   2993 C  CD1 . LEU A 1 384 ? -30.934 28.256  0.766   1.00 45.84  ? 384 LEU A CD1 1 
ATOM   2994 C  CD2 . LEU A 1 384 ? -31.225 27.219  -1.379  1.00 47.77  ? 384 LEU A CD2 1 
ATOM   2995 N  N   . GLU A 1 385 ? -27.280 31.489  -1.656  1.00 43.79  ? 385 GLU A N   1 
ATOM   2996 C  CA  . GLU A 1 385 ? -26.531 32.374  -2.554  1.00 44.29  ? 385 GLU A CA  1 
ATOM   2997 C  C   . GLU A 1 385 ? -25.032 32.161  -2.404  1.00 50.35  ? 385 GLU A C   1 
ATOM   2998 O  O   . GLU A 1 385 ? -24.314 32.211  -3.403  1.00 51.20  ? 385 GLU A O   1 
ATOM   2999 C  CB  . GLU A 1 385 ? -26.900 33.840  -2.329  1.00 45.16  ? 385 GLU A CB  1 
ATOM   3000 C  CG  . GLU A 1 385 ? -28.028 34.283  -3.244  1.00 51.89  ? 385 GLU A CG  1 
ATOM   3001 C  CD  . GLU A 1 385 ? -28.832 35.499  -2.803  0.66 63.03  ? 385 GLU A CD  1 
ATOM   3002 O  OE1 . GLU A 1 385 ? -29.981 35.640  -3.275  1.00 47.76  ? 385 GLU A OE1 1 
ATOM   3003 O  OE2 . GLU A 1 385 ? -28.331 36.323  -2.003  0.94 54.55  ? 385 GLU A OE2 1 
ATOM   3004 N  N   . CYS A 1 386 ? -24.563 31.889  -1.162  1.00 46.87  ? 386 CYS A N   1 
ATOM   3005 C  CA  . CYS A 1 386 ? -23.154 31.596  -0.870  1.00 46.93  ? 386 CYS A CA  1 
ATOM   3006 C  C   . CYS A 1 386 ? -22.785 30.297  -1.589  1.00 50.95  ? 386 CYS A C   1 
ATOM   3007 O  O   . CYS A 1 386 ? -21.691 30.199  -2.146  1.00 50.94  ? 386 CYS A O   1 
ATOM   3008 C  CB  . CYS A 1 386 ? -22.912 31.496  0.628   1.00 47.29  ? 386 CYS A CB  1 
ATOM   3009 S  SG  . CYS A 1 386 ? -23.058 33.071  1.512   1.00 51.38  ? 386 CYS A SG  1 
ATOM   3010 N  N   . TYR A 1 387 ? -23.718 29.313  -1.607  1.00 47.20  ? 387 TYR A N   1 
ATOM   3011 C  CA  . TYR A 1 387 ? -23.541 28.040  -2.307  1.00 47.28  ? 387 TYR A CA  1 
ATOM   3012 C  C   . TYR A 1 387 ? -23.472 28.247  -3.828  1.00 53.26  ? 387 TYR A C   1 
ATOM   3013 O  O   . TYR A 1 387 ? -22.790 27.487  -4.517  1.00 53.85  ? 387 TYR A O   1 
ATOM   3014 C  CB  . TYR A 1 387 ? -24.657 27.052  -1.943  1.00 47.61  ? 387 TYR A CB  1 
ATOM   3015 C  CG  . TYR A 1 387 ? -24.577 26.494  -0.537  1.00 48.52  ? 387 TYR A CG  1 
ATOM   3016 C  CD1 . TYR A 1 387 ? -23.543 25.637  -0.161  1.00 50.61  ? 387 TYR A CD1 1 
ATOM   3017 C  CD2 . TYR A 1 387 ? -25.585 26.747  0.392   1.00 48.48  ? 387 TYR A CD2 1 
ATOM   3018 C  CE1 . TYR A 1 387 ? -23.476 25.106  1.128   1.00 50.97  ? 387 TYR A CE1 1 
ATOM   3019 C  CE2 . TYR A 1 387 ? -25.533 26.216  1.678   1.00 48.70  ? 387 TYR A CE2 1 
ATOM   3020 C  CZ  . TYR A 1 387 ? -24.476 25.397  2.043   1.00 54.86  ? 387 TYR A CZ  1 
ATOM   3021 O  OH  . TYR A 1 387 ? -24.425 24.870  3.315   1.00 52.28  ? 387 TYR A OH  1 
ATOM   3022 N  N   . ASP A 1 388 ? -24.163 29.276  -4.348  1.00 50.18  ? 388 ASP A N   1 
ATOM   3023 C  CA  . ASP A 1 388 ? -24.124 29.618  -5.771  1.00 50.53  ? 388 ASP A CA  1 
ATOM   3024 C  C   . ASP A 1 388 ? -22.810 30.311  -6.150  1.00 55.17  ? 388 ASP A C   1 
ATOM   3025 O  O   . ASP A 1 388 ? -22.227 29.996  -7.191  1.00 55.02  ? 388 ASP A O   1 
ATOM   3026 C  CB  . ASP A 1 388 ? -25.327 30.497  -6.170  1.00 52.37  ? 388 ASP A CB  1 
ATOM   3027 C  CG  . ASP A 1 388 ? -26.683 29.875  -5.902  1.00 62.39  ? 388 ASP A CG  1 
ATOM   3028 O  OD1 . ASP A 1 388 ? -26.790 28.632  -5.968  1.00 63.50  ? 388 ASP A OD1 1 
ATOM   3029 O  OD2 . ASP A 1 388 ? -27.648 30.636  -5.656  1.00 67.32  ? 388 ASP A OD2 1 
ATOM   3030 N  N   . GLU A 1 389 ? -22.354 31.260  -5.300  1.00 51.94  ? 389 GLU A N   1 
ATOM   3031 C  CA  . GLU A 1 389 ? -21.129 32.054  -5.481  1.00 52.45  ? 389 GLU A CA  1 
ATOM   3032 C  C   . GLU A 1 389 ? -19.876 31.185  -5.486  1.00 55.42  ? 389 GLU A C   1 
ATOM   3033 O  O   . GLU A 1 389 ? -18.968 31.425  -6.277  1.00 55.02  ? 389 GLU A O   1 
ATOM   3034 C  CB  . GLU A 1 389 ? -20.973 33.078  -4.346  1.00 53.99  ? 389 GLU A CB  1 
ATOM   3035 C  CG  . GLU A 1 389 ? -21.985 34.212  -4.337  1.00 68.36  ? 389 GLU A CG  1 
ATOM   3036 C  CD  . GLU A 1 389 ? -21.789 35.182  -3.176  1.00 96.26  ? 389 GLU A CD  1 
ATOM   3037 O  OE1 . GLU A 1 389 ? -20.734 35.857  -3.129  1.00 91.05  ? 389 GLU A OE1 1 
ATOM   3038 O  OE2 . GLU A 1 389 ? -22.695 35.285  -2.312  1.00 90.57  ? 389 GLU A OE2 1 
ATOM   3039 N  N   . PHE A 1 390 ? -19.815 30.192  -4.574  1.00 51.66  ? 390 PHE A N   1 
ATOM   3040 C  CA  . PHE A 1 390 ? -18.632 29.368  -4.352  1.00 51.17  ? 390 PHE A CA  1 
ATOM   3041 C  C   . PHE A 1 390 ? -18.846 27.873  -4.651  1.00 53.82  ? 390 PHE A C   1 
ATOM   3042 O  O   . PHE A 1 390 ? -19.215 27.115  -3.760  1.00 52.90  ? 390 PHE A O   1 
ATOM   3043 C  CB  . PHE A 1 390 ? -18.086 29.589  -2.925  1.00 52.50  ? 390 PHE A CB  1 
ATOM   3044 C  CG  . PHE A 1 390 ? -17.869 31.031  -2.551  1.00 54.04  ? 390 PHE A CG  1 
ATOM   3045 C  CD1 . PHE A 1 390 ? -16.702 31.691  -2.916  1.00 57.73  ? 390 PHE A CD1 1 
ATOM   3046 C  CD2 . PHE A 1 390 ? -18.823 31.728  -1.818  1.00 55.93  ? 390 PHE A CD2 1 
ATOM   3047 C  CE1 . PHE A 1 390 ? -16.496 33.029  -2.572  1.00 58.53  ? 390 PHE A CE1 1 
ATOM   3048 C  CE2 . PHE A 1 390 ? -18.617 33.070  -1.471  1.00 58.78  ? 390 PHE A CE2 1 
ATOM   3049 C  CZ  . PHE A 1 390 ? -17.450 33.710  -1.849  1.00 57.19  ? 390 PHE A CZ  1 
ATOM   3050 N  N   . PRO A 1 391 ? -18.535 27.418  -5.891  1.00 50.65  ? 391 PRO A N   1 
ATOM   3051 C  CA  . PRO A 1 391 ? -18.648 25.979  -6.202  1.00 50.53  ? 391 PRO A CA  1 
ATOM   3052 C  C   . PRO A 1 391 ? -17.966 25.002  -5.227  1.00 54.27  ? 391 PRO A C   1 
ATOM   3053 O  O   . PRO A 1 391 ? -18.430 23.863  -5.106  1.00 53.39  ? 391 PRO A O   1 
ATOM   3054 C  CB  . PRO A 1 391 ? -18.022 25.907  -7.594  1.00 52.84  ? 391 PRO A CB  1 
ATOM   3055 C  CG  . PRO A 1 391 ? -18.342 27.176  -8.209  1.00 57.07  ? 391 PRO A CG  1 
ATOM   3056 C  CD  . PRO A 1 391 ? -18.213 28.186  -7.102  1.00 52.21  ? 391 PRO A CD  1 
ATOM   3057 N  N   . ALA A 1 392 ? -16.887 25.429  -4.547  1.00 51.26  ? 392 ALA A N   1 
ATOM   3058 C  CA  . ALA A 1 392 ? -16.159 24.605  -3.574  1.00 51.02  ? 392 ALA A CA  1 
ATOM   3059 C  C   . ALA A 1 392 ? -16.933 24.436  -2.262  1.00 54.58  ? 392 ALA A C   1 
ATOM   3060 O  O   . ALA A 1 392 ? -16.763 23.425  -1.576  1.00 53.83  ? 392 ALA A O   1 
ATOM   3061 C  CB  . ALA A 1 392 ? -14.796 25.210  -3.296  1.00 51.98  ? 392 ALA A CB  1 
ATOM   3062 N  N   . LEU A 1 393 ? -17.767 25.430  -1.914  1.00 51.05  ? 393 LEU A N   1 
ATOM   3063 C  CA  . LEU A 1 393 ? -18.648 25.409  -0.753  1.00 50.13  ? 393 LEU A CA  1 
ATOM   3064 C  C   . LEU A 1 393 ? -19.768 24.396  -1.005  1.00 54.67  ? 393 LEU A C   1 
ATOM   3065 O  O   . LEU A 1 393 ? -20.221 23.721  -0.075  1.00 54.59  ? 393 LEU A O   1 
ATOM   3066 C  CB  . LEU A 1 393 ? -19.216 26.817  -0.527  1.00 49.77  ? 393 LEU A CB  1 
ATOM   3067 C  CG  . LEU A 1 393 ? -20.123 26.999  0.687   1.00 53.76  ? 393 LEU A CG  1 
ATOM   3068 C  CD1 . LEU A 1 393 ? -19.318 27.126  1.939   1.00 53.65  ? 393 LEU A CD1 1 
ATOM   3069 C  CD2 . LEU A 1 393 ? -20.976 28.207  0.530   1.00 56.16  ? 393 LEU A CD2 1 
ATOM   3070 N  N   . LEU A 1 394 ? -20.214 24.302  -2.272  1.00 50.73  ? 394 LEU A N   1 
ATOM   3071 C  CA  . LEU A 1 394 ? -21.243 23.358  -2.707  1.00 49.89  ? 394 LEU A CA  1 
ATOM   3072 C  C   . LEU A 1 394 ? -20.651 21.943  -2.770  1.00 53.59  ? 394 LEU A C   1 
ATOM   3073 O  O   . LEU A 1 394 ? -21.336 20.985  -2.416  1.00 51.99  ? 394 LEU A O   1 
ATOM   3074 C  CB  . LEU A 1 394 ? -21.817 23.792  -4.073  1.00 49.98  ? 394 LEU A CB  1 
ATOM   3075 C  CG  . LEU A 1 394 ? -23.038 23.045  -4.608  1.00 54.04  ? 394 LEU A CG  1 
ATOM   3076 C  CD1 . LEU A 1 394 ? -24.311 23.508  -3.936  1.00 53.35  ? 394 LEU A CD1 1 
ATOM   3077 C  CD2 . LEU A 1 394 ? -23.165 23.226  -6.108  1.00 57.42  ? 394 LEU A CD2 1 
ATOM   3078 N  N   . GLU A 1 395 ? -19.377 21.821  -3.214  1.00 51.26  ? 395 GLU A N   1 
ATOM   3079 C  CA  . GLU A 1 395 ? -18.651 20.549  -3.293  1.00 51.16  ? 395 GLU A CA  1 
ATOM   3080 C  C   . GLU A 1 395 ? -18.401 19.998  -1.880  1.00 54.02  ? 395 GLU A C   1 
ATOM   3081 O  O   . GLU A 1 395 ? -18.458 18.783  -1.674  1.00 54.08  ? 395 GLU A O   1 
ATOM   3082 C  CB  . GLU A 1 395 ? -17.337 20.713  -4.078  1.00 53.21  ? 395 GLU A CB  1 
ATOM   3083 C  CG  . GLU A 1 395 ? -16.590 19.400  -4.302  1.00 62.59  ? 395 GLU A CG  1 
ATOM   3084 C  CD  . GLU A 1 395 ? -15.700 19.320  -5.538  1.00 76.66  ? 395 GLU A CD  1 
ATOM   3085 O  OE1 . GLU A 1 395 ? -14.569 18.799  -5.418  1.00 63.53  ? 395 GLU A OE1 1 
ATOM   3086 O  OE2 . GLU A 1 395 ? -16.133 19.751  -6.632  1.00 68.37  ? 395 GLU A OE2 1 
ATOM   3087 N  N   . ASP A 1 396 ? -18.157 20.905  -0.913  1.00 49.18  ? 396 ASP A N   1 
ATOM   3088 C  CA  . ASP A 1 396 ? -17.981 20.605  0.510   1.00 48.19  ? 396 ASP A CA  1 
ATOM   3089 C  C   . ASP A 1 396 ? -19.285 20.018  1.059   1.00 49.94  ? 396 ASP A C   1 
ATOM   3090 O  O   . ASP A 1 396 ? -19.329 18.843  1.425   1.00 49.36  ? 396 ASP A O   1 
ATOM   3091 C  CB  . ASP A 1 396 ? -17.587 21.895  1.256   1.00 50.48  ? 396 ASP A CB  1 
ATOM   3092 C  CG  . ASP A 1 396 ? -17.132 21.769  2.706   1.00 62.57  ? 396 ASP A CG  1 
ATOM   3093 O  OD1 . ASP A 1 396 ? -17.148 20.638  3.252   1.00 62.89  ? 396 ASP A OD1 1 
ATOM   3094 O  OD2 . ASP A 1 396 ? -16.736 22.796  3.285   1.00 69.41  ? 396 ASP A OD2 1 
ATOM   3095 N  N   . HIS A 1 397 ? -20.356 20.821  1.067   1.00 45.15  ? 397 HIS A N   1 
ATOM   3096 C  CA  . HIS A 1 397 ? -21.682 20.370  1.489   1.00 43.70  ? 397 HIS A CA  1 
ATOM   3097 C  C   . HIS A 1 397 ? -22.393 19.743  0.284   1.00 48.23  ? 397 HIS A C   1 
ATOM   3098 O  O   . HIS A 1 397 ? -23.393 20.276  -0.216  1.00 47.80  ? 397 HIS A O   1 
ATOM   3099 C  CB  . HIS A 1 397 ? -22.482 21.520  2.119   1.00 43.36  ? 397 HIS A CB  1 
ATOM   3100 C  CG  . HIS A 1 397 ? -21.970 21.927  3.477   1.00 45.76  ? 397 HIS A CG  1 
ATOM   3101 N  ND1 . HIS A 1 397 ? -22.538 22.970  4.172   1.00 47.00  ? 397 HIS A ND1 1 
ATOM   3102 C  CD2 . HIS A 1 397 ? -20.967 21.407  4.226   1.00 46.76  ? 397 HIS A CD2 1 
ATOM   3103 C  CE1 . HIS A 1 397 ? -21.878 23.052  5.317   1.00 45.93  ? 397 HIS A CE1 1 
ATOM   3104 N  NE2 . HIS A 1 397 ? -20.924 22.131  5.393   1.00 46.23  ? 397 HIS A NE2 1 
ATOM   3105 N  N   . PHE A 1 398 ? -21.821 18.620  -0.205  1.00 45.02  ? 398 PHE A N   1 
ATOM   3106 C  CA  . PHE A 1 398 ? -22.304 17.892  -1.384  1.00 45.16  ? 398 PHE A CA  1 
ATOM   3107 C  C   . PHE A 1 398 ? -23.727 17.358  -1.221  1.00 48.63  ? 398 PHE A C   1 
ATOM   3108 O  O   . PHE A 1 398 ? -24.542 17.495  -2.134  1.00 48.88  ? 398 PHE A O   1 
ATOM   3109 C  CB  . PHE A 1 398 ? -21.321 16.780  -1.819  1.00 47.32  ? 398 PHE A CB  1 
ATOM   3110 C  CG  . PHE A 1 398 ? -20.948 15.775  -0.742  1.00 48.43  ? 398 PHE A CG  1 
ATOM   3111 C  CD1 . PHE A 1 398 ? -21.678 14.599  -0.581  1.00 50.70  ? 398 PHE A CD1 1 
ATOM   3112 C  CD2 . PHE A 1 398 ? -19.835 15.978  0.069   1.00 50.35  ? 398 PHE A CD2 1 
ATOM   3113 C  CE1 . PHE A 1 398 ? -21.322 13.665  0.396   1.00 51.00  ? 398 PHE A CE1 1 
ATOM   3114 C  CE2 . PHE A 1 398 ? -19.482 15.044  1.045   1.00 52.60  ? 398 PHE A CE2 1 
ATOM   3115 C  CZ  . PHE A 1 398 ? -20.226 13.893  1.198   1.00 50.19  ? 398 PHE A CZ  1 
ATOM   3116 N  N   . GLY A 1 399 ? -24.022 16.791  -0.061  1.00 43.87  ? 399 GLY A N   1 
ATOM   3117 C  CA  . GLY A 1 399 ? -25.352 16.280  0.236   1.00 42.70  ? 399 GLY A CA  1 
ATOM   3118 C  C   . GLY A 1 399 ? -26.301 17.425  0.516   1.00 44.47  ? 399 GLY A C   1 
ATOM   3119 O  O   . GLY A 1 399 ? -26.013 18.275  1.368   1.00 42.87  ? 399 GLY A O   1 
ATOM   3120 N  N   . GLY A 1 400 ? -27.415 17.453  -0.216  1.00 41.20  ? 400 GLY A N   1 
ATOM   3121 C  CA  . GLY A 1 400 ? -28.453 18.468  -0.052  1.00 41.06  ? 400 GLY A CA  1 
ATOM   3122 C  C   . GLY A 1 400 ? -29.048 18.553  1.342   1.00 44.61  ? 400 GLY A C   1 
ATOM   3123 O  O   . GLY A 1 400 ? -29.485 19.632  1.751   1.00 43.78  ? 400 GLY A O   1 
ATOM   3124 N  N   . SER A 1 401 ? -29.062 17.423  2.085   1.00 40.91  ? 401 SER A N   1 
ATOM   3125 C  CA  . SER A 1 401 ? -29.575 17.359  3.452   1.00 40.19  ? 401 SER A CA  1 
ATOM   3126 C  C   . SER A 1 401 ? -28.710 18.227  4.363   1.00 43.74  ? 401 SER A C   1 
ATOM   3127 O  O   . SER A 1 401 ? -29.252 18.981  5.179   1.00 43.35  ? 401 SER A O   1 
ATOM   3128 C  CB  . SER A 1 401 ? -29.604 15.922  3.968   1.00 43.63  ? 401 SER A CB  1 
ATOM   3129 O  OG  . SER A 1 401 ? -29.984 14.973  2.979   1.00 51.77  ? 401 SER A OG  1 
HETATM 3130 N  N   . MGN A 1 402 ? -27.361 18.135  4.196   1.00 40.12  ? 402 MGN A N   1 
HETATM 3131 C  CA  . MGN A 1 402 ? -26.355 18.924  4.939   1.00 40.02  ? 402 MGN A CA  1 
HETATM 3132 C  CB1 . MGN A 1 402 ? -24.934 18.730  4.368   1.00 42.14  ? 402 MGN A CB1 1 
HETATM 3133 C  CB2 . MGN A 1 402 ? -26.360 18.533  6.425   1.00 40.06  ? 402 MGN A CB2 1 
HETATM 3134 C  CG  . MGN A 1 402 ? -24.396 17.293  4.275   1.00 44.09  ? 402 MGN A CG  1 
HETATM 3135 C  CD  . MGN A 1 402 ? -23.029 17.275  3.614   1.00 46.00  ? 402 MGN A CD  1 
HETATM 3136 O  OE1 . MGN A 1 402 ? -22.904 17.464  2.420   1.00 47.31  ? 402 MGN A OE1 1 
HETATM 3137 N  NE2 . MGN A 1 402 ? -21.982 17.020  4.388   1.00 46.58  ? 402 MGN A NE2 1 
HETATM 3138 C  C   . MGN A 1 402 ? -26.677 20.420  4.734   1.00 42.78  ? 402 MGN A C   1 
HETATM 3139 O  O   . MGN A 1 402 ? -26.711 21.194  5.697   1.00 41.77  ? 402 MGN A O   1 
ATOM   3140 N  N   . ARG A 1 403 ? -26.941 20.813  3.464   1.00 38.42  ? 403 ARG A N   1 
ATOM   3141 C  CA  . ARG A 1 403 ? -27.262 22.184  3.067   1.00 37.83  ? 403 ARG A CA  1 
ATOM   3142 C  C   . ARG A 1 403 ? -28.588 22.627  3.669   1.00 42.24  ? 403 ARG A C   1 
ATOM   3143 O  O   . ARG A 1 403 ? -28.655 23.702  4.264   1.00 42.26  ? 403 ARG A O   1 
ATOM   3144 C  CB  . ARG A 1 403 ? -27.318 22.316  1.548   1.00 36.91  ? 403 ARG A CB  1 
ATOM   3145 C  CG  . ARG A 1 403 ? -26.001 22.019  0.855   1.00 40.48  ? 403 ARG A CG  1 
ATOM   3146 C  CD  . ARG A 1 403 ? -26.016 22.510  -0.576  1.00 37.70  ? 403 ARG A CD  1 
ATOM   3147 N  NE  . ARG A 1 403 ? -26.958 21.759  -1.409  1.00 37.84  ? 403 ARG A NE  1 
ATOM   3148 C  CZ  . ARG A 1 403 ? -26.618 20.699  -2.136  1.00 55.97  ? 403 ARG A CZ  1 
ATOM   3149 N  NH1 . ARG A 1 403 ? -25.368 20.257  -2.143  1.00 43.64  ? 403 ARG A NH1 1 
ATOM   3150 N  NH2 . ARG A 1 403 ? -27.536 20.069  -2.868  1.00 46.92  ? 403 ARG A NH2 1 
ATOM   3151 N  N   . ALA A 1 404 ? -29.635 21.794  3.525   1.00 39.02  ? 404 ALA A N   1 
ATOM   3152 C  CA  . ALA A 1 404 ? -30.958 22.033  4.096   1.00 38.78  ? 404 ALA A CA  1 
ATOM   3153 C  C   . ALA A 1 404 ? -30.867 22.265  5.613   1.00 42.84  ? 404 ALA A C   1 
ATOM   3154 O  O   . ALA A 1 404 ? -31.441 23.234  6.107   1.00 42.29  ? 404 ALA A O   1 
ATOM   3155 C  CB  . ALA A 1 404 ? -31.876 20.855  3.789   1.00 39.24  ? 404 ALA A CB  1 
ATOM   3156 N  N   . ALA A 1 405 ? -30.096 21.414  6.342   1.00 39.33  ? 405 ALA A N   1 
ATOM   3157 C  CA  . ALA A 1 405 ? -29.901 21.541  7.796   1.00 38.71  ? 405 ALA A CA  1 
ATOM   3158 C  C   . ALA A 1 405 ? -29.202 22.850  8.182   1.00 42.89  ? 405 ALA A C   1 
ATOM   3159 O  O   . ALA A 1 405 ? -29.699 23.583  9.036   1.00 42.30  ? 405 ALA A O   1 
ATOM   3160 C  CB  . ALA A 1 405 ? -29.116 20.351  8.330   1.00 39.11  ? 405 ALA A CB  1 
ATOM   3161 N  N   . VAL A 1 406 ? -28.060 23.140  7.532   1.00 39.66  ? 406 VAL A N   1 
ATOM   3162 C  CA  . VAL A 1 406 ? -27.224 24.310  7.780   1.00 39.29  ? 406 VAL A CA  1 
ATOM   3163 C  C   . VAL A 1 406 ? -27.993 25.605  7.491   1.00 44.05  ? 406 VAL A C   1 
ATOM   3164 O  O   . VAL A 1 406 ? -28.100 26.457  8.376   1.00 43.64  ? 406 VAL A O   1 
ATOM   3165 C  CB  . VAL A 1 406 ? -25.868 24.198  7.030   1.00 43.09  ? 406 VAL A CB  1 
ATOM   3166 C  CG1 . VAL A 1 406 ? -25.166 25.545  6.917   1.00 42.97  ? 406 VAL A CG1 1 
ATOM   3167 C  CG2 . VAL A 1 406 ? -24.963 23.177  7.713   1.00 42.73  ? 406 VAL A CG2 1 
ATOM   3168 N  N   . ALA A 1 407 ? -28.563 25.740  6.276   1.00 41.18  ? 407 ALA A N   1 
ATOM   3169 C  CA  . ALA A 1 407 ? -29.342 26.920  5.890   1.00 41.07  ? 407 ALA A CA  1 
ATOM   3170 C  C   . ALA A 1 407 ? -30.543 27.163  6.811   1.00 44.93  ? 407 ALA A C   1 
ATOM   3171 O  O   . ALA A 1 407 ? -30.830 28.315  7.138   1.00 45.11  ? 407 ALA A O   1 
ATOM   3172 C  CB  . ALA A 1 407 ? -29.806 26.785  4.453   1.00 41.91  ? 407 ALA A CB  1 
ATOM   3173 N  N   . ALA A 1 408 ? -31.225 26.089  7.249   1.00 40.71  ? 408 ALA A N   1 
ATOM   3174 C  CA  . ALA A 1 408 ? -32.383 26.222  8.130   1.00 40.21  ? 408 ALA A CA  1 
ATOM   3175 C  C   . ALA A 1 408 ? -32.006 26.539  9.579   1.00 44.32  ? 408 ALA A C   1 
ATOM   3176 O  O   . ALA A 1 408 ? -32.736 27.281  10.245  1.00 43.55  ? 408 ALA A O   1 
ATOM   3177 C  CB  . ALA A 1 408 ? -33.247 24.981  8.053   1.00 40.67  ? 408 ALA A CB  1 
ATOM   3178 N  N   . ALA A 1 409 ? -30.874 25.975  10.065  1.00 41.07  ? 409 ALA A N   1 
ATOM   3179 C  CA  . ALA A 1 409 ? -30.355 26.211  11.417  1.00 40.38  ? 409 ALA A CA  1 
ATOM   3180 C  C   . ALA A 1 409 ? -30.016 27.682  11.589  1.00 44.61  ? 409 ALA A C   1 
ATOM   3181 O  O   . ALA A 1 409 ? -30.413 28.283  12.591  1.00 44.63  ? 409 ALA A O   1 
ATOM   3182 C  CB  . ALA A 1 409 ? -29.122 25.360  11.665  1.00 40.93  ? 409 ALA A CB  1 
ATOM   3183 N  N   . ALA A 1 410 ? -29.344 28.276  10.581  1.00 40.70  ? 410 ALA A N   1 
ATOM   3184 C  CA  . ALA A 1 410 ? -28.999 29.694  10.560  1.00 40.50  ? 410 ALA A CA  1 
ATOM   3185 C  C   . ALA A 1 410 ? -30.261 30.554  10.606  1.00 43.67  ? 410 ALA A C   1 
ATOM   3186 O  O   . ALA A 1 410 ? -30.317 31.496  11.393  1.00 42.82  ? 410 ALA A O   1 
ATOM   3187 C  CB  . ALA A 1 410 ? -28.201 30.008  9.309   1.00 41.63  ? 410 ALA A CB  1 
ATOM   3188 N  N   . SER A 1 411 ? -31.295 30.188  9.804   1.00 40.25  ? 411 SER A N   1 
ATOM   3189 C  CA  . SER A 1 411 ? -32.596 30.872  9.751   1.00 39.60  ? 411 SER A CA  1 
ATOM   3190 C  C   . SER A 1 411 ? -33.298 30.838  11.115  1.00 42.61  ? 411 SER A C   1 
ATOM   3191 O  O   . SER A 1 411 ? -33.670 31.887  11.633  1.00 41.93  ? 411 SER A O   1 
ATOM   3192 C  CB  . SER A 1 411 ? -33.486 30.252  8.675   1.00 42.57  ? 411 SER A CB  1 
ATOM   3193 O  OG  . SER A 1 411 ? -32.828 30.171  7.421   1.00 49.13  ? 411 SER A OG  1 
ATOM   3194 N  N   . GLY A 1 412 ? -33.408 29.645  11.701  1.00 39.37  ? 412 GLY A N   1 
ATOM   3195 C  CA  . GLY A 1 412 ? -34.018 29.420  13.014  1.00 39.16  ? 412 GLY A CA  1 
ATOM   3196 C  C   . GLY A 1 412 ? -33.349 30.150  14.167  1.00 42.23  ? 412 GLY A C   1 
ATOM   3197 O  O   . GLY A 1 412 ? -34.031 30.799  14.968  1.00 41.80  ? 412 GLY A O   1 
ATOM   3198 N  N   . ILE A 1 413 ? -32.002 30.061  14.254  1.00 37.45  ? 413 ILE A N   1 
ATOM   3199 C  CA  . ILE A 1 413 ? -31.210 30.749  15.280  1.00 36.73  ? 413 ILE A CA  1 
ATOM   3200 C  C   . ILE A 1 413 ? -31.422 32.273  15.174  1.00 41.22  ? 413 ILE A C   1 
ATOM   3201 O  O   . ILE A 1 413 ? -31.577 32.950  16.190  1.00 40.81  ? 413 ILE A O   1 
ATOM   3202 C  CB  . ILE A 1 413 ? -29.703 30.326  15.215  1.00 39.20  ? 413 ILE A CB  1 
ATOM   3203 C  CG1 . ILE A 1 413 ? -29.513 28.889  15.739  1.00 38.82  ? 413 ILE A CG1 1 
ATOM   3204 C  CG2 . ILE A 1 413 ? -28.787 31.296  15.975  1.00 39.29  ? 413 ILE A CG2 1 
ATOM   3205 C  CD1 . ILE A 1 413 ? -28.310 28.170  15.204  1.00 38.79  ? 413 ILE A CD1 1 
ATOM   3206 N  N   . SER A 1 414 ? -31.480 32.792  13.943  1.00 38.50  ? 414 SER A N   1 
ATOM   3207 C  CA  . SER A 1 414 ? -31.672 34.216  13.682  1.00 38.69  ? 414 SER A CA  1 
ATOM   3208 C  C   . SER A 1 414 ? -33.062 34.714  14.062  1.00 43.66  ? 414 SER A C   1 
ATOM   3209 O  O   . SER A 1 414 ? -33.190 35.851  14.523  1.00 43.31  ? 414 SER A O   1 
ATOM   3210 C  CB  . SER A 1 414 ? -31.336 34.539  12.237  1.00 41.31  ? 414 SER A CB  1 
ATOM   3211 O  OG  . SER A 1 414 ? -29.997 34.142  11.980  1.00 47.23  ? 414 SER A OG  1 
ATOM   3212 N  N   . VAL A 1 415 ? -34.092 33.859  13.917  1.00 41.37  ? 415 VAL A N   1 
ATOM   3213 C  CA  . VAL A 1 415 ? -35.464 34.211  14.313  1.00 41.44  ? 415 VAL A CA  1 
ATOM   3214 C  C   . VAL A 1 415 ? -35.526 34.285  15.850  1.00 45.65  ? 415 VAL A C   1 
ATOM   3215 O  O   . VAL A 1 415 ? -36.138 35.199  16.408  1.00 46.29  ? 415 VAL A O   1 
ATOM   3216 C  CB  . VAL A 1 415 ? -36.539 33.265  13.692  1.00 44.89  ? 415 VAL A CB  1 
ATOM   3217 C  CG1 . VAL A 1 415 ? -37.942 33.634  14.165  1.00 44.87  ? 415 VAL A CG1 1 
ATOM   3218 C  CG2 . VAL A 1 415 ? -36.484 33.298  12.167  1.00 44.56  ? 415 VAL A CG2 1 
ATOM   3219 N  N   . CYS A 1 416 ? -34.814 33.373  16.521  1.00 41.48  ? 416 CYS A N   1 
ATOM   3220 C  CA  . CYS A 1 416 ? -34.720 33.319  17.983  1.00 40.93  ? 416 CYS A CA  1 
ATOM   3221 C  C   . CYS A 1 416 ? -33.951 34.514  18.549  1.00 45.63  ? 416 CYS A C   1 
ATOM   3222 O  O   . CYS A 1 416 ? -34.223 34.942  19.674  1.00 45.67  ? 416 CYS A O   1 
ATOM   3223 C  CB  . CYS A 1 416 ? -34.118 32.007  18.442  1.00 40.69  ? 416 CYS A CB  1 
ATOM   3224 S  SG  . CYS A 1 416 ? -35.333 30.702  18.696  1.00 44.28  ? 416 CYS A SG  1 
ATOM   3225 N  N   . MET A 1 417 ? -32.998 35.053  17.764  1.00 41.72  ? 417 MET A N   1 
ATOM   3226 C  CA  . MET A 1 417 ? -32.195 36.216  18.145  1.00 41.27  ? 417 MET A CA  1 
ATOM   3227 C  C   . MET A 1 417 ? -33.052 37.473  18.269  1.00 45.01  ? 417 MET A C   1 
ATOM   3228 O  O   . MET A 1 417 ? -32.765 38.336  19.100  1.00 44.99  ? 417 MET A O   1 
ATOM   3229 C  CB  . MET A 1 417 ? -31.056 36.426  17.137  1.00 43.37  ? 417 MET A CB  1 
ATOM   3230 C  CG  . MET A 1 417 ? -29.919 35.447  17.304  1.00 46.68  ? 417 MET A CG  1 
ATOM   3231 S  SD  . MET A 1 417 ? -29.174 35.479  18.948  1.00 51.19  ? 417 MET A SD  1 
ATOM   3232 C  CE  . MET A 1 417 ? -28.039 34.119  18.813  1.00 47.51  ? 417 MET A CE  1 
ATOM   3233 N  N   . ALA A 1 418 ? -34.130 37.562  17.474  1.00 41.34  ? 418 ALA A N   1 
ATOM   3234 C  CA  . ALA A 1 418 ? -35.037 38.706  17.507  1.00 41.37  ? 418 ALA A CA  1 
ATOM   3235 C  C   . ALA A 1 418 ? -36.194 38.521  18.476  1.00 46.03  ? 418 ALA A C   1 
ATOM   3236 O  O   . ALA A 1 418 ? -36.638 39.496  19.097  1.00 45.51  ? 418 ALA A O   1 
ATOM   3237 C  CB  . ALA A 1 418 ? -35.578 38.977  16.112  1.00 41.81  ? 418 ALA A CB  1 
ATOM   3238 N  N   . THR A 1 419 ? -36.710 37.279  18.577  1.00 42.85  ? 419 THR A N   1 
ATOM   3239 C  CA  . THR A 1 419 ? -37.916 36.973  19.339  1.00 42.68  ? 419 THR A CA  1 
ATOM   3240 C  C   . THR A 1 419 ? -37.693 36.436  20.749  1.00 47.41  ? 419 THR A C   1 
ATOM   3241 O  O   . THR A 1 419 ? -38.463 36.786  21.646  1.00 47.78  ? 419 THR A O   1 
ATOM   3242 C  CB  . THR A 1 419 ? -38.799 36.013  18.530  1.00 47.34  ? 419 THR A CB  1 
ATOM   3243 O  OG1 . THR A 1 419 ? -38.056 34.817  18.311  1.00 49.71  ? 419 THR A OG1 1 
ATOM   3244 C  CG2 . THR A 1 419 ? -39.227 36.599  17.203  1.00 43.00  ? 419 THR A CG2 1 
ATOM   3245 N  N   . GLY A 1 420 ? -36.712 35.550  20.923  1.00 43.51  ? 420 GLY A N   1 
ATOM   3246 C  CA  . GLY A 1 420 ? -36.455 34.905  22.208  1.00 43.17  ? 420 GLY A CA  1 
ATOM   3247 C  C   . GLY A 1 420 ? -37.464 33.811  22.510  1.00 46.87  ? 420 GLY A C   1 
ATOM   3248 O  O   . GLY A 1 420 ? -37.624 33.412  23.666  1.00 46.83  ? 420 GLY A O   1 
ATOM   3249 N  N   . ASN A 1 421 ? -38.153 33.322  21.461  1.00 42.52  ? 421 ASN A N   1 
ATOM   3250 C  CA  . ASN A 1 421 ? -39.182 32.289  21.526  1.00 41.67  ? 421 ASN A CA  1 
ATOM   3251 C  C   . ASN A 1 421 ? -38.699 31.113  20.667  1.00 44.95  ? 421 ASN A C   1 
ATOM   3252 O  O   . ASN A 1 421 ? -38.417 31.296  19.475  1.00 44.09  ? 421 ASN A O   1 
ATOM   3253 C  CB  . ASN A 1 421 ? -40.506 32.842  21.001  1.00 40.84  ? 421 ASN A CB  1 
ATOM   3254 C  CG  . ASN A 1 421 ? -41.695 31.944  21.244  1.00 53.34  ? 421 ASN A CG  1 
ATOM   3255 O  OD1 . ASN A 1 421 ? -41.810 30.851  20.679  1.00 46.35  ? 421 ASN A OD1 1 
ATOM   3256 N  ND2 . ASN A 1 421 ? -42.640 32.423  22.040  1.00 42.44  ? 421 ASN A ND2 1 
ATOM   3257 N  N   . SER A 1 422 ? -38.552 29.925  21.297  1.00 40.97  ? 422 SER A N   1 
ATOM   3258 C  CA  . SER A 1 422 ? -38.039 28.716  20.652  1.00 40.11  ? 422 SER A CA  1 
ATOM   3259 C  C   . SER A 1 422 ? -38.953 28.195  19.541  1.00 42.66  ? 422 SER A C   1 
ATOM   3260 O  O   . SER A 1 422 ? -38.445 27.691  18.538  1.00 42.22  ? 422 SER A O   1 
ATOM   3261 C  CB  . SER A 1 422 ? -37.747 27.632  21.686  1.00 43.93  ? 422 SER A CB  1 
ATOM   3262 O  OG  . SER A 1 422 ? -38.937 27.065  22.209  1.00 54.36  ? 422 SER A OG  1 
ATOM   3263 N  N   . ASN A 1 423 ? -40.285 28.322  19.713  1.00 38.20  ? 423 ASN A N   1 
ATOM   3264 C  CA  . ASN A 1 423 ? -41.276 27.914  18.715  1.00 37.72  ? 423 ASN A CA  1 
ATOM   3265 C  C   . ASN A 1 423 ? -41.290 28.853  17.518  1.00 41.93  ? 423 ASN A C   1 
ATOM   3266 O  O   . ASN A 1 423 ? -41.630 28.418  16.413  1.00 42.18  ? 423 ASN A O   1 
ATOM   3267 C  CB  . ASN A 1 423 ? -42.672 27.823  19.328  1.00 36.98  ? 423 ASN A CB  1 
ATOM   3268 C  CG  . ASN A 1 423 ? -42.827 26.673  20.298  1.00 51.28  ? 423 ASN A CG  1 
ATOM   3269 O  OD1 . ASN A 1 423 ? -42.444 26.764  21.465  1.00 46.40  ? 423 ASN A OD1 1 
ATOM   3270 N  ND2 . ASN A 1 423 ? -43.327 25.548  19.816  1.00 38.39  ? 423 ASN A ND2 1 
ATOM   3271 N  N   . ALA A 1 424 ? -40.934 30.136  17.732  1.00 37.76  ? 424 ALA A N   1 
ATOM   3272 C  CA  . ALA A 1 424 ? -40.866 31.136  16.668  1.00 37.31  ? 424 ALA A CA  1 
ATOM   3273 C  C   . ALA A 1 424 ? -39.705 30.790  15.743  1.00 41.05  ? 424 ALA A C   1 
ATOM   3274 O  O   . ALA A 1 424 ? -39.865 30.806  14.523  1.00 41.65  ? 424 ALA A O   1 
ATOM   3275 C  CB  . ALA A 1 424 ? -40.680 32.532  17.254  1.00 38.08  ? 424 ALA A CB  1 
ATOM   3276 N  N   . GLY A 1 425 ? -38.578 30.400  16.336  1.00 36.66  ? 425 GLY A N   1 
ATOM   3277 C  CA  . GLY A 1 425 ? -37.387 29.972  15.606  1.00 35.97  ? 425 GLY A CA  1 
ATOM   3278 C  C   . GLY A 1 425 ? -37.613 28.640  14.926  1.00 39.03  ? 425 GLY A C   1 
ATOM   3279 O  O   . GLY A 1 425 ? -37.102 28.405  13.825  1.00 38.03  ? 425 GLY A O   1 
ATOM   3280 N  N   . LEU A 1 426 ? -38.403 27.765  15.586  1.00 35.55  ? 426 LEU A N   1 
ATOM   3281 C  CA  . LEU A 1 426 ? -38.810 26.467  15.066  1.00 35.15  ? 426 LEU A CA  1 
ATOM   3282 C  C   . LEU A 1 426 ? -39.641 26.683  13.813  1.00 40.08  ? 426 LEU A C   1 
ATOM   3283 O  O   . LEU A 1 426 ? -39.380 26.034  12.799  1.00 40.10  ? 426 LEU A O   1 
ATOM   3284 C  CB  . LEU A 1 426 ? -39.605 25.677  16.126  1.00 34.88  ? 426 LEU A CB  1 
ATOM   3285 C  CG  . LEU A 1 426 ? -40.083 24.271  15.739  1.00 38.93  ? 426 LEU A CG  1 
ATOM   3286 C  CD1 . LEU A 1 426 ? -38.919 23.350  15.428  1.00 38.99  ? 426 LEU A CD1 1 
ATOM   3287 C  CD2 . LEU A 1 426 ? -40.945 23.675  16.819  1.00 40.45  ? 426 LEU A CD2 1 
ATOM   3288 N  N   . ASN A 1 427 ? -40.614 27.620  13.870  1.00 36.87  ? 427 ASN A N   1 
ATOM   3289 C  CA  . ASN A 1 427 ? -41.461 27.978  12.730  1.00 37.11  ? 427 ASN A CA  1 
ATOM   3290 C  C   . ASN A 1 427 ? -40.621 28.532  11.580  1.00 42.48  ? 427 ASN A C   1 
ATOM   3291 O  O   . ASN A 1 427 ? -40.895 28.223  10.419  1.00 42.81  ? 427 ASN A O   1 
ATOM   3292 C  CB  . ASN A 1 427 ? -42.555 28.972  13.151  1.00 37.02  ? 427 ASN A CB  1 
ATOM   3293 C  CG  . ASN A 1 427 ? -43.553 29.289  12.044  1.00 47.31  ? 427 ASN A CG  1 
ATOM   3294 O  OD1 . ASN A 1 427 ? -43.469 30.324  11.375  1.00 34.33  ? 427 ASN A OD1 1 
ATOM   3295 N  ND2 . ASN A 1 427 ? -44.501 28.391  11.817  1.00 37.87  ? 427 ASN A ND2 1 
ATOM   3296 N  N   . GLY A 1 428 ? -39.595 29.317  11.923  1.00 39.16  ? 428 GLY A N   1 
ATOM   3297 C  CA  . GLY A 1 428 ? -38.653 29.913  10.979  1.00 38.99  ? 428 GLY A CA  1 
ATOM   3298 C  C   . GLY A 1 428 ? -37.908 28.888  10.160  1.00 42.48  ? 428 GLY A C   1 
ATOM   3299 O  O   . GLY A 1 428 ? -37.783 29.039  8.943   1.00 41.88  ? 428 GLY A O   1 
HETATM 3300 N  N   . TRX A 1 429 ? -37.456 27.815  10.830  1.00 39.40  ? 429 TRX A N   1 
HETATM 3301 C  CA  . TRX A 1 429 ? -36.756 26.659  10.253  1.00 39.49  ? 429 TRX A CA  1 
HETATM 3302 C  C   . TRX A 1 429 ? -37.594 26.018  9.138   1.00 42.90  ? 429 TRX A C   1 
HETATM 3303 O  O   . TRX A 1 429 ? -37.065 25.746  8.057   1.00 42.37  ? 429 TRX A O   1 
HETATM 3304 C  CB  . TRX A 1 429 ? -36.449 25.691  11.409  1.00 41.25  ? 429 TRX A CB  1 
HETATM 3305 C  CG  . TRX A 1 429 ? -36.058 24.281  10.991  1.00 42.82  ? 429 TRX A CG  1 
HETATM 3306 C  CD1 . TRX A 1 429 ? -36.900 23.279  10.515  1.00 44.07  ? 429 TRX A CD1 1 
HETATM 3307 C  CD2 . TRX A 1 429 ? -34.714 23.650  11.001  1.00 43.45  ? 429 TRX A CD2 1 
HETATM 3308 N  NE1 . TRX A 1 429 ? -36.228 22.129  10.233  1.00 45.32  ? 429 TRX A NE1 1 
HETATM 3309 C  CE2 . TRX A 1 429 ? -34.915 22.269  10.496  1.00 44.83  ? 429 TRX A CE2 1 
HETATM 3310 C  CE3 . TRX A 1 429 ? -33.452 24.110  11.365  1.00 42.44  ? 429 TRX A CE3 1 
HETATM 3311 C  CZ2 . TRX A 1 429 ? -33.808 21.425  10.390  1.00 44.50  ? 429 TRX A CZ2 1 
HETATM 3312 C  CZ3 . TRX A 1 429 ? -32.379 23.225  11.236  1.00 43.13  ? 429 TRX A CZ3 1 
HETATM 3313 C  CH2 . TRX A 1 429 ? -32.548 21.909  10.761  1.00 43.56  ? 429 TRX A CH2 1 
HETATM 3314 O  OH2 . TRX A 1 429 ? -31.474 21.078  10.654  1.00 41.88  ? 429 TRX A OH2 1 
ATOM   3315 N  N   . TYR A 1 430 ? -38.895 25.786  9.403   1.00 39.28  ? 430 TYR A N   1 
ATOM   3316 C  CA  . TYR A 1 430 ? -39.797 25.119  8.465   1.00 38.87  ? 430 TYR A CA  1 
ATOM   3317 C  C   . TYR A 1 430 ? -40.126 25.944  7.220   1.00 43.42  ? 430 TYR A C   1 
ATOM   3318 O  O   . TYR A 1 430 ? -40.390 25.364  6.165   1.00 42.99  ? 430 TYR A O   1 
ATOM   3319 C  CB  . TYR A 1 430 ? -41.074 24.643  9.180   1.00 39.93  ? 430 TYR A CB  1 
ATOM   3320 C  CG  . TYR A 1 430 ? -40.783 23.615  10.246  1.00 40.86  ? 430 TYR A CG  1 
ATOM   3321 C  CD1 . TYR A 1 430 ? -40.081 22.457  9.946   1.00 42.72  ? 430 TYR A CD1 1 
ATOM   3322 C  CD2 . TYR A 1 430 ? -41.206 23.801  11.555  1.00 41.21  ? 430 TYR A CD2 1 
ATOM   3323 C  CE1 . TYR A 1 430 ? -39.799 21.510  10.918  1.00 42.77  ? 430 TYR A CE1 1 
ATOM   3324 C  CE2 . TYR A 1 430 ? -40.940 22.852  12.542  1.00 41.75  ? 430 TYR A CE2 1 
ATOM   3325 C  CZ  . TYR A 1 430 ? -40.228 21.709  12.220  1.00 48.08  ? 430 TYR A CZ  1 
ATOM   3326 O  OH  . TYR A 1 430 ? -39.943 20.779  13.190  1.00 49.02  ? 430 TYR A OH  1 
ATOM   3327 N  N   . LEU A 1 431 ? -40.069 27.289  7.321   1.00 40.46  ? 431 LEU A N   1 
ATOM   3328 C  CA  . LEU A 1 431 ? -40.249 28.156  6.152   1.00 40.26  ? 431 LEU A CA  1 
ATOM   3329 C  C   . LEU A 1 431 ? -38.996 28.068  5.289   1.00 43.35  ? 431 LEU A C   1 
ATOM   3330 O  O   . LEU A 1 431 ? -39.101 28.015  4.064   1.00 43.78  ? 431 LEU A O   1 
ATOM   3331 C  CB  . LEU A 1 431 ? -40.516 29.608  6.581   1.00 40.39  ? 431 LEU A CB  1 
ATOM   3332 C  CG  . LEU A 1 431 ? -40.445 30.681  5.476   1.00 45.24  ? 431 LEU A CG  1 
ATOM   3333 C  CD1 . LEU A 1 431 ? -41.578 30.552  4.486   1.00 45.66  ? 431 LEU A CD1 1 
ATOM   3334 C  CD2 . LEU A 1 431 ? -40.432 32.053  6.060   1.00 47.45  ? 431 LEU A CD2 1 
ATOM   3335 N  N   . SER A 1 432 ? -37.814 28.034  5.938   1.00 38.56  ? 432 SER A N   1 
ATOM   3336 C  CA  . SER A 1 432 ? -36.510 27.913  5.284   1.00 37.99  ? 432 SER A CA  1 
ATOM   3337 C  C   . SER A 1 432 ? -36.476 26.680  4.391   1.00 40.42  ? 432 SER A C   1 
ATOM   3338 O  O   . SER A 1 432 ? -36.078 26.773  3.228   1.00 39.01  ? 432 SER A O   1 
ATOM   3339 C  CB  . SER A 1 432 ? -35.394 27.842  6.327   1.00 40.91  ? 432 SER A CB  1 
ATOM   3340 O  OG  . SER A 1 432 ? -34.146 27.567  5.711   1.00 48.67  ? 432 SER A OG  1 
ATOM   3341 N  N   . GLN A 1 433 ? -36.953 25.542  4.942   1.00 36.70  ? 433 GLN A N   1 
ATOM   3342 C  CA  . GLN A 1 433 ? -36.998 24.230  4.289   1.00 36.49  ? 433 GLN A CA  1 
ATOM   3343 C  C   . GLN A 1 433 ? -37.810 24.237  2.991   1.00 41.75  ? 433 GLN A C   1 
ATOM   3344 O  O   . GLN A 1 433 ? -37.293 23.828  1.950   1.00 41.66  ? 433 GLN A O   1 
ATOM   3345 C  CB  . GLN A 1 433 ? -37.528 23.158  5.251   1.00 37.29  ? 433 GLN A CB  1 
ATOM   3346 C  CG  . GLN A 1 433 ? -36.616 22.914  6.458   1.00 46.31  ? 433 GLN A CG  1 
ATOM   3347 C  CD  . GLN A 1 433 ? -35.414 22.044  6.175   1.00 59.37  ? 433 GLN A CD  1 
ATOM   3348 O  OE1 . GLN A 1 433 ? -35.174 21.596  5.051   1.00 53.81  ? 433 GLN A OE1 1 
ATOM   3349 N  NE2 . GLN A 1 433 ? -34.655 21.766  7.214   1.00 51.49  ? 433 GLN A NE2 1 
ATOM   3350 N  N   . ILE A 1 434 ? -39.045 24.746  3.045   1.00 39.03  ? 434 ILE A N   1 
ATOM   3351 C  CA  . ILE A 1 434 ? -39.929 24.825  1.893   1.00 39.33  ? 434 ILE A CA  1 
ATOM   3352 C  C   . ILE A 1 434 ? -39.480 25.909  0.893   1.00 43.76  ? 434 ILE A C   1 
ATOM   3353 O  O   . ILE A 1 434 ? -39.829 25.818  -0.282  1.00 43.49  ? 434 ILE A O   1 
ATOM   3354 C  CB  . ILE A 1 434 ? -41.425 24.951  2.292   1.00 42.63  ? 434 ILE A CB  1 
ATOM   3355 C  CG1 . ILE A 1 434 ? -41.712 26.252  3.077   1.00 43.11  ? 434 ILE A CG1 1 
ATOM   3356 C  CG2 . ILE A 1 434 ? -41.888 23.694  3.066   1.00 42.57  ? 434 ILE A CG2 1 
ATOM   3357 C  CD1 . ILE A 1 434 ? -43.162 26.727  2.982   1.00 49.75  ? 434 ILE A CD1 1 
ATOM   3358 N  N   . LEU A 1 435 ? -38.685 26.903  1.344   1.00 40.77  ? 435 LEU A N   1 
ATOM   3359 C  CA  . LEU A 1 435 ? -38.100 27.927  0.471   1.00 41.08  ? 435 LEU A CA  1 
ATOM   3360 C  C   . LEU A 1 435 ? -36.928 27.317  -0.297  1.00 44.47  ? 435 LEU A C   1 
ATOM   3361 O  O   . LEU A 1 435 ? -36.786 27.570  -1.488  1.00 43.95  ? 435 LEU A O   1 
ATOM   3362 C  CB  . LEU A 1 435 ? -37.587 29.132  1.279   1.00 41.25  ? 435 LEU A CB  1 
ATOM   3363 C  CG  . LEU A 1 435 ? -38.565 30.276  1.546   1.00 46.28  ? 435 LEU A CG  1 
ATOM   3364 C  CD1 . LEU A 1 435 ? -38.015 31.201  2.611   1.00 46.37  ? 435 LEU A CD1 1 
ATOM   3365 C  CD2 . LEU A 1 435 ? -38.861 31.056  0.280   1.00 48.44  ? 435 LEU A CD2 1 
ATOM   3366 N  N   . HIS A 1 436 ? -36.069 26.553  0.418   1.00 40.81  ? 436 HIS A N   1 
ATOM   3367 C  CA  . HIS A 1 436 ? -34.881 25.849  -0.077  1.00 40.67  ? 436 HIS A CA  1 
ATOM   3368 C  C   . HIS A 1 436 ? -35.291 24.853  -1.168  1.00 43.78  ? 436 HIS A C   1 
ATOM   3369 O  O   . HIS A 1 436 ? -34.584 24.702  -2.168  1.00 43.50  ? 436 HIS A O   1 
ATOM   3370 C  CB  . HIS A 1 436 ? -34.205 25.114  1.102   1.00 41.29  ? 436 HIS A CB  1 
ATOM   3371 C  CG  . HIS A 1 436 ? -32.814 24.590  0.829   1.00 44.83  ? 436 HIS A CG  1 
ATOM   3372 N  ND1 . HIS A 1 436 ? -32.570 23.613  -0.126  1.00 46.73  ? 436 HIS A ND1 1 
ATOM   3373 C  CD2 . HIS A 1 436 ? -31.653 24.858  1.463   1.00 46.63  ? 436 HIS A CD2 1 
ATOM   3374 C  CE1 . HIS A 1 436 ? -31.276 23.365  -0.076  1.00 46.27  ? 436 HIS A CE1 1 
ATOM   3375 N  NE2 . HIS A 1 436 ? -30.683 24.089  0.866   1.00 46.55  ? 436 HIS A NE2 1 
ATOM   3376 N  N   . LYS A 1 437 ? -36.441 24.178  -0.967  1.00 39.59  ? 437 LYS A N   1 
ATOM   3377 C  CA  . LYS A 1 437 ? -36.986 23.207  -1.914  1.00 39.55  ? 437 LYS A CA  1 
ATOM   3378 C  C   . LYS A 1 437 ? -37.331 23.900  -3.243  1.00 44.74  ? 437 LYS A C   1 
ATOM   3379 O  O   . LYS A 1 437 ? -36.975 23.388  -4.299  1.00 45.06  ? 437 LYS A O   1 
ATOM   3380 C  CB  . LYS A 1 437 ? -38.217 22.496  -1.318  1.00 41.06  ? 437 LYS A CB  1 
ATOM   3381 C  CG  . LYS A 1 437 ? -38.869 21.460  -2.246  1.00 48.07  ? 437 LYS A CG  1 
ATOM   3382 C  CD  . LYS A 1 437 ? -40.146 20.906  -1.638  1.00 53.85  ? 437 LYS A CD  1 
ATOM   3383 C  CE  . LYS A 1 437 ? -40.995 20.181  -2.650  1.00 57.24  ? 437 LYS A CE  1 
ATOM   3384 N  NZ  . LYS A 1 437 ? -42.201 19.608  -2.006  1.00 65.04  ? 437 LYS A NZ  1 
ATOM   3385 N  N   . GLU A 1 438 ? -37.991 25.069  -3.186  1.00 41.30  ? 438 GLU A N   1 
ATOM   3386 C  CA  . GLU A 1 438 ? -38.398 25.805  -4.382  1.00 41.71  ? 438 GLU A CA  1 
ATOM   3387 C  C   . GLU A 1 438 ? -37.247 26.533  -5.067  1.00 46.97  ? 438 GLU A C   1 
ATOM   3388 O  O   . GLU A 1 438 ? -37.363 26.867  -6.244  1.00 46.52  ? 438 GLU A O   1 
ATOM   3389 C  CB  . GLU A 1 438 ? -39.542 26.789  -4.078  1.00 43.06  ? 438 GLU A CB  1 
ATOM   3390 C  CG  . GLU A 1 438 ? -40.809 26.158  -3.518  1.00 51.88  ? 438 GLU A CG  1 
ATOM   3391 C  CD  . GLU A 1 438 ? -41.212 24.835  -4.138  1.00 71.08  ? 438 GLU A CD  1 
ATOM   3392 O  OE1 . GLU A 1 438 ? -41.506 24.815  -5.356  1.00 68.61  ? 438 GLU A OE1 1 
ATOM   3393 O  OE2 . GLU A 1 438 ? -41.272 23.826  -3.395  1.00 61.76  ? 438 GLU A OE2 1 
ATOM   3394 N  N   . TYR A 1 439 ? -36.149 26.793  -4.329  1.00 44.37  ? 439 TYR A N   1 
ATOM   3395 C  CA  . TYR A 1 439 ? -34.971 27.479  -4.841  1.00 44.65  ? 439 TYR A CA  1 
ATOM   3396 C  C   . TYR A 1 439 ? -34.197 26.543  -5.775  1.00 50.20  ? 439 TYR A C   1 
ATOM   3397 O  O   . TYR A 1 439 ? -34.110 26.818  -6.981  1.00 51.68  ? 439 TYR A O   1 
ATOM   3398 C  CB  . TYR A 1 439 ? -34.087 27.962  -3.674  1.00 45.18  ? 439 TYR A CB  1 
ATOM   3399 C  CG  . TYR A 1 439 ? -33.020 29.003  -3.982  1.00 46.98  ? 439 TYR A CG  1 
ATOM   3400 C  CD1 . TYR A 1 439 ? -32.102 28.812  -5.014  1.00 49.36  ? 439 TYR A CD1 1 
ATOM   3401 C  CD2 . TYR A 1 439 ? -32.835 30.104  -3.149  1.00 47.54  ? 439 TYR A CD2 1 
ATOM   3402 C  CE1 . TYR A 1 439 ? -31.092 29.738  -5.264  1.00 50.99  ? 439 TYR A CE1 1 
ATOM   3403 C  CE2 . TYR A 1 439 ? -31.824 31.033  -3.387  1.00 48.39  ? 439 TYR A CE2 1 
ATOM   3404 C  CZ  . TYR A 1 439 ? -30.954 30.844  -4.445  1.00 56.79  ? 439 TYR A CZ  1 
ATOM   3405 O  OH  . TYR A 1 439 ? -29.947 31.747  -4.690  1.00 57.75  ? 439 TYR A OH  1 
ATOM   3406 N  N   . HIS A 1 440 ? -33.627 25.451  -5.226  1.00 45.39  ? 440 HIS A N   1 
ATOM   3407 C  CA  . HIS A 1 440 ? -32.794 24.515  -5.984  1.00 45.16  ? 440 HIS A CA  1 
ATOM   3408 C  C   . HIS A 1 440 ? -33.535 23.312  -6.587  1.00 47.91  ? 440 HIS A C   1 
ATOM   3409 O  O   . HIS A 1 440 ? -32.890 22.439  -7.176  1.00 47.18  ? 440 HIS A O   1 
ATOM   3410 C  CB  . HIS A 1 440 ? -31.614 24.040  -5.122  1.00 45.79  ? 440 HIS A CB  1 
ATOM   3411 C  CG  . HIS A 1 440 ? -30.561 25.086  -4.852  1.00 49.48  ? 440 HIS A CG  1 
ATOM   3412 N  ND1 . HIS A 1 440 ? -29.863 25.106  -3.658  1.00 51.06  ? 440 HIS A ND1 1 
ATOM   3413 C  CD2 . HIS A 1 440 ? -30.087 26.068  -5.646  1.00 51.62  ? 440 HIS A CD2 1 
ATOM   3414 C  CE1 . HIS A 1 440 ? -29.012 26.115  -3.752  1.00 50.55  ? 440 HIS A CE1 1 
ATOM   3415 N  NE2 . HIS A 1 440 ? -29.117 26.727  -4.925  1.00 51.29  ? 440 HIS A NE2 1 
ATOM   3416 N  N   . SER A 1 441 ? -34.883 23.267  -6.448  1.00 43.83  ? 441 SER A N   1 
ATOM   3417 C  CA  . SER A 1 441 ? -35.772 22.189  -6.932  1.00 43.37  ? 441 SER A CA  1 
ATOM   3418 C  C   . SER A 1 441 ? -35.345 20.807  -6.408  1.00 46.06  ? 441 SER A C   1 
ATOM   3419 O  O   . SER A 1 441 ? -35.447 19.785  -7.089  1.00 45.06  ? 441 SER A O   1 
ATOM   3420 C  CB  . SER A 1 441 ? -35.919 22.218  -8.452  1.00 47.11  ? 441 SER A CB  1 
ATOM   3421 O  OG  . SER A 1 441 ? -36.878 21.268  -8.891  1.00 54.35  ? 441 SER A OG  1 
ATOM   3422 N  N   . ARG A 1 442 ? -34.879 20.815  -5.161  1.00 42.69  ? 442 ARG A N   1 
ATOM   3423 C  CA  . ARG A 1 442 ? -34.390 19.674  -4.391  1.00 42.54  ? 442 ARG A CA  1 
ATOM   3424 C  C   . ARG A 1 442 ? -34.254 20.118  -2.940  1.00 46.37  ? 442 ARG A C   1 
ATOM   3425 O  O   . ARG A 1 442 ? -34.214 21.323  -2.659  1.00 45.99  ? 442 ARG A O   1 
ATOM   3426 C  CB  . ARG A 1 442 ? -33.035 19.159  -4.922  1.00 42.59  ? 442 ARG A CB  1 
ATOM   3427 C  CG  . ARG A 1 442 ? -31.912 20.183  -4.882  1.00 49.20  ? 442 ARG A CG  1 
ATOM   3428 C  CD  . ARG A 1 442 ? -30.556 19.537  -5.091  1.00 55.93  ? 442 ARG A CD  1 
ATOM   3429 N  NE  . ARG A 1 442 ? -30.414 18.883  -6.396  1.00 58.10  ? 442 ARG A NE  1 
ATOM   3430 C  CZ  . ARG A 1 442 ? -30.366 19.519  -7.561  1.00 65.70  ? 442 ARG A CZ  1 
ATOM   3431 N  NH1 . ARG A 1 442 ? -30.500 20.838  -7.614  1.00 53.00  ? 442 ARG A NH1 1 
ATOM   3432 N  NH2 . ARG A 1 442 ? -30.204 18.839  -8.686  1.00 48.43  ? 442 ARG A NH2 1 
ATOM   3433 N  N   . LEU A 1 443 ? -34.170 19.149  -2.025  1.00 42.83  ? 443 LEU A N   1 
ATOM   3434 C  CA  . LEU A 1 443 ? -34.000 19.433  -0.603  1.00 42.60  ? 443 LEU A CA  1 
ATOM   3435 C  C   . LEU A 1 443 ? -32.958 18.464  -0.019  1.00 45.67  ? 443 LEU A C   1 
ATOM   3436 O  O   . LEU A 1 443 ? -31.770 18.621  -0.298  1.00 45.63  ? 443 LEU A O   1 
ATOM   3437 C  CB  . LEU A 1 443 ? -35.361 19.419  0.144   1.00 42.75  ? 443 LEU A CB  1 
ATOM   3438 C  CG  . LEU A 1 443 ? -35.413 20.036  1.556   1.00 47.36  ? 443 LEU A CG  1 
ATOM   3439 C  CD1 . LEU A 1 443 ? -34.903 21.462  1.560   1.00 47.83  ? 443 LEU A CD1 1 
ATOM   3440 C  CD2 . LEU A 1 443 ? -36.819 20.012  2.096   1.00 49.54  ? 443 LEU A CD2 1 
ATOM   3441 N  N   . GLY A 1 444 ? -33.404 17.467  0.738   1.00 41.37  ? 444 GLY A N   1 
ATOM   3442 C  CA  . GLY A 1 444 ? -32.524 16.476  1.337   1.00 40.52  ? 444 GLY A CA  1 
ATOM   3443 C  C   . GLY A 1 444 ? -32.605 15.141  0.642   1.00 42.63  ? 444 GLY A C   1 
ATOM   3444 O  O   . GLY A 1 444 ? -32.859 15.077  -0.562  1.00 42.43  ? 444 GLY A O   1 
ATOM   3445 N  N   . PHE A 1 445 ? -32.391 14.065  1.404   1.00 37.69  ? 445 PHE A N   1 
ATOM   3446 C  CA  . PHE A 1 445 ? -32.493 12.700  0.900   1.00 36.95  ? 445 PHE A CA  1 
ATOM   3447 C  C   . PHE A 1 445 ? -33.979 12.327  0.696   1.00 41.02  ? 445 PHE A C   1 
ATOM   3448 O  O   . PHE A 1 445 ? -34.865 13.111  1.057   1.00 39.66  ? 445 PHE A O   1 
ATOM   3449 C  CB  . PHE A 1 445 ? -31.744 11.718  1.829   1.00 37.93  ? 445 PHE A CB  1 
ATOM   3450 C  CG  . PHE A 1 445 ? -32.292 11.588  3.223   1.00 38.53  ? 445 PHE A CG  1 
ATOM   3451 C  CD1 . PHE A 1 445 ? -31.891 12.457  4.230   1.00 41.44  ? 445 PHE A CD1 1 
ATOM   3452 C  CD2 . PHE A 1 445 ? -33.189 10.581  3.541   1.00 39.46  ? 445 PHE A CD2 1 
ATOM   3453 C  CE1 . PHE A 1 445 ? -32.408 12.341  5.520   1.00 41.66  ? 445 PHE A CE1 1 
ATOM   3454 C  CE2 . PHE A 1 445 ? -33.711 10.474  4.825   1.00 41.66  ? 445 PHE A CE2 1 
ATOM   3455 C  CZ  . PHE A 1 445 ? -33.326 11.358  5.805   1.00 39.68  ? 445 PHE A CZ  1 
ATOM   3456 N  N   . TYR A 1 446 ? -34.236 11.144  0.102   1.00 39.51  ? 446 TYR A N   1 
ATOM   3457 C  CA  . TYR A 1 446 ? -35.576 10.599  -0.195  1.00 40.05  ? 446 TYR A CA  1 
ATOM   3458 C  C   . TYR A 1 446 ? -36.647 10.946  0.856   1.00 44.24  ? 446 TYR A C   1 
ATOM   3459 O  O   . TYR A 1 446 ? -37.745 11.395  0.475   1.00 44.06  ? 446 TYR A O   1 
ATOM   3460 C  CB  . TYR A 1 446 ? -35.507 9.075   -0.368  1.00 41.76  ? 446 TYR A CB  1 
ATOM   3461 C  CG  . TYR A 1 446 ? -36.361 8.462   -1.461  1.00 44.92  ? 446 TYR A CG  1 
ATOM   3462 C  CD1 . TYR A 1 446 ? -37.570 9.049   -1.847  1.00 47.12  ? 446 TYR A CD1 1 
ATOM   3463 C  CD2 . TYR A 1 446 ? -36.001 7.260   -2.063  1.00 46.17  ? 446 TYR A CD2 1 
ATOM   3464 C  CE1 . TYR A 1 446 ? -38.367 8.473   -2.833  1.00 48.59  ? 446 TYR A CE1 1 
ATOM   3465 C  CE2 . TYR A 1 446 ? -36.780 6.687   -3.061  1.00 47.47  ? 446 TYR A CE2 1 
ATOM   3466 C  CZ  . TYR A 1 446 ? -37.966 7.290   -3.435  1.00 56.54  ? 446 TYR A CZ  1 
ATOM   3467 O  OH  . TYR A 1 446 ? -38.740 6.710   -4.407  1.00 59.89  ? 446 TYR A OH  1 
HETATM 3468 C  CA  . GL3 A 1 447 ? -37.299 10.985  3.214   1.00 40.35  ? 447 GL3 A CA  1 
HETATM 3469 N  N   . GL3 A 1 447 ? -36.332 10.737  2.151   1.00 40.57  ? 447 GL3 A N   1 
HETATM 3470 C  C   . GL3 A 1 447 ? -36.809 11.951  4.305   1.00 44.16  ? 447 GL3 A C   1 
HETATM 3471 S  S   . GL3 A 1 447 ? -37.602 11.859  5.736   1.00 45.09  ? 447 GL3 A S   1 
ATOM   3472 N  N   . TYR A 1 448 ? -36.265 13.079  3.837   1.00 40.31  ? 448 TYR A N   1 
ATOM   3473 C  CA  . TYR A 1 448 ? -35.703 14.062  4.735   1.00 39.75  ? 448 TYR A CA  1 
ATOM   3474 C  C   . TYR A 1 448 ? -36.758 15.009  5.330   1.00 45.88  ? 448 TYR A C   1 
ATOM   3475 O  O   . TYR A 1 448 ? -36.750 15.236  6.542   1.00 46.22  ? 448 TYR A O   1 
ATOM   3476 C  CB  . TYR A 1 448 ? -34.580 14.855  4.027   1.00 40.03  ? 448 TYR A CB  1 
ATOM   3477 C  CG  . TYR A 1 448 ? -34.044 16.020  4.836   1.00 39.92  ? 448 TYR A CG  1 
ATOM   3478 C  CD1 . TYR A 1 448 ? -33.024 15.837  5.770   1.00 41.69  ? 448 TYR A CD1 1 
ATOM   3479 C  CD2 . TYR A 1 448 ? -34.545 17.310  4.655   1.00 39.77  ? 448 TYR A CD2 1 
ATOM   3480 C  CE1 . TYR A 1 448 ? -32.510 16.910  6.502   1.00 41.93  ? 448 TYR A CE1 1 
ATOM   3481 C  CE2 . TYR A 1 448 ? -34.065 18.383  5.405   1.00 39.98  ? 448 TYR A CE2 1 
ATOM   3482 C  CZ  . TYR A 1 448 ? -33.039 18.180  6.320   1.00 46.91  ? 448 TYR A CZ  1 
ATOM   3483 O  OH  . TYR A 1 448 ? -32.561 19.241  7.050   1.00 46.89  ? 448 TYR A OH  1 
ATOM   3484 N  N   . ASP A 1 449 ? -37.650 15.553  4.490   1.00 42.79  ? 449 ASP A N   1 
ATOM   3485 C  CA  . ASP A 1 449 ? -38.631 16.543  4.922   1.00 42.25  ? 449 ASP A CA  1 
ATOM   3486 C  C   . ASP A 1 449 ? -39.987 15.982  5.404   1.00 44.98  ? 449 ASP A C   1 
ATOM   3487 O  O   . ASP A 1 449 ? -41.012 16.630  5.202   1.00 43.92  ? 449 ASP A O   1 
ATOM   3488 C  CB  . ASP A 1 449 ? -38.835 17.620  3.840   1.00 44.56  ? 449 ASP A CB  1 
ATOM   3489 C  CG  . ASP A 1 449 ? -39.200 17.121  2.453   1.00 56.95  ? 449 ASP A CG  1 
ATOM   3490 O  OD1 . ASP A 1 449 ? -38.623 16.102  2.007   1.00 58.67  ? 449 ASP A OD1 1 
ATOM   3491 O  OD2 . ASP A 1 449 ? -39.996 17.805  1.774   1.00 62.83  ? 449 ASP A OD2 1 
ATOM   3492 N  N   . LEU A 1 450 ? -39.982 14.839  6.127   1.00 41.46  ? 450 LEU A N   1 
ATOM   3493 C  CA  . LEU A 1 450 ? -41.203 14.304  6.748   1.00 40.91  ? 450 LEU A CA  1 
ATOM   3494 C  C   . LEU A 1 450 ? -41.606 15.313  7.815   1.00 44.44  ? 450 LEU A C   1 
ATOM   3495 O  O   . LEU A 1 450 ? -42.717 15.852  7.773   1.00 44.51  ? 450 LEU A O   1 
ATOM   3496 C  CB  . LEU A 1 450 ? -40.979 12.906  7.384   1.00 40.59  ? 450 LEU A CB  1 
ATOM   3497 C  CG  . LEU A 1 450 ? -42.142 12.318  8.232   1.00 44.89  ? 450 LEU A CG  1 
ATOM   3498 C  CD1 . LEU A 1 450 ? -42.245 10.829  8.064   1.00 45.31  ? 450 LEU A CD1 1 
ATOM   3499 C  CD2 . LEU A 1 450 ? -42.011 12.629  9.712   1.00 45.87  ? 450 LEU A CD2 1 
ATOM   3500 N  N   . GLN A 1 451 ? -40.677 15.599  8.739   1.00 40.52  ? 451 GLN A N   1 
ATOM   3501 C  CA  . GLN A 1 451 ? -40.893 16.539  9.844   1.00 40.21  ? 451 GLN A CA  1 
ATOM   3502 C  C   . GLN A 1 451 ? -40.999 18.000  9.422   1.00 44.29  ? 451 GLN A C   1 
ATOM   3503 O  O   . GLN A 1 451 ? -41.508 18.809  10.199  1.00 44.23  ? 451 GLN A O   1 
ATOM   3504 C  CB  . GLN A 1 451 ? -39.838 16.384  10.944  1.00 41.17  ? 451 GLN A CB  1 
ATOM   3505 C  CG  . GLN A 1 451 ? -38.402 16.313  10.464  1.00 50.84  ? 451 GLN A CG  1 
ATOM   3506 C  CD  . GLN A 1 451 ? -37.451 16.184  11.623  1.00 64.84  ? 451 GLN A CD  1 
ATOM   3507 O  OE1 . GLN A 1 451 ? -37.265 17.123  12.392  1.00 56.92  ? 451 GLN A OE1 1 
ATOM   3508 N  NE2 . GLN A 1 451 ? -36.783 15.042  11.733  1.00 59.61  ? 451 GLN A NE2 1 
ATOM   3509 N  N   . ASP A 1 452 ? -40.501 18.343  8.218   1.00 40.72  ? 452 ASP A N   1 
ATOM   3510 C  CA  . ASP A 1 452 ? -40.520 19.720  7.723   1.00 40.70  ? 452 ASP A CA  1 
ATOM   3511 C  C   . ASP A 1 452 ? -41.857 20.095  7.068   1.00 44.93  ? 452 ASP A C   1 
ATOM   3512 O  O   . ASP A 1 452 ? -42.323 21.225  7.237   1.00 44.33  ? 452 ASP A O   1 
ATOM   3513 C  CB  . ASP A 1 452 ? -39.325 19.986  6.789   1.00 42.61  ? 452 ASP A CB  1 
ATOM   3514 C  CG  . ASP A 1 452 ? -37.972 19.662  7.420   1.00 50.58  ? 452 ASP A CG  1 
ATOM   3515 O  OD1 . ASP A 1 452 ? -37.606 20.313  8.443   1.00 50.10  ? 452 ASP A OD1 1 
ATOM   3516 O  OD2 . ASP A 1 452 ? -37.268 18.772  6.875   1.00 54.44  ? 452 ASP A OD2 1 
ATOM   3517 N  N   . GLN A 1 453 ? -42.488 19.135  6.355   1.00 41.49  ? 453 GLN A N   1 
ATOM   3518 C  CA  . GLN A 1 453 ? -43.808 19.322  5.748   1.00 41.45  ? 453 GLN A CA  1 
ATOM   3519 C  C   . GLN A 1 453 ? -44.886 19.303  6.843   1.00 47.07  ? 453 GLN A C   1 
ATOM   3520 O  O   . GLN A 1 453 ? -45.881 20.022  6.737   1.00 47.22  ? 453 GLN A O   1 
ATOM   3521 C  CB  . GLN A 1 453 ? -44.077 18.279  4.649   1.00 42.56  ? 453 GLN A CB  1 
ATOM   3522 C  CG  . GLN A 1 453 ? -43.063 18.268  3.496   1.00 48.65  ? 453 GLN A CG  1 
ATOM   3523 C  CD  . GLN A 1 453 ? -43.087 19.504  2.610   1.00 63.47  ? 453 GLN A CD  1 
ATOM   3524 O  OE1 . GLN A 1 453 ? -44.073 20.235  2.534   1.00 58.48  ? 453 GLN A OE1 1 
ATOM   3525 N  NE2 . GLN A 1 453 ? -42.001 19.742  1.902   1.00 53.42  ? 453 GLN A NE2 1 
ATOM   3526 N  N   . CYS A 1 454 ? -44.674 18.512  7.909   1.00 44.32  ? 454 CYS A N   1 
ATOM   3527 C  CA  . CYS A 1 454 ? -45.566 18.453  9.080   1.00 44.66  ? 454 CYS A CA  1 
ATOM   3528 C  C   . CYS A 1 454 ? -45.265 19.650  9.979   1.00 48.02  ? 454 CYS A C   1 
ATOM   3529 O  O   . CYS A 1 454 ? -46.102 20.039  10.794  1.00 47.74  ? 454 CYS A O   1 
ATOM   3530 C  CB  . CYS A 1 454 ? -45.359 17.164  9.861   1.00 45.11  ? 454 CYS A CB  1 
ATOM   3531 S  SG  . CYS A 1 454 ? -45.860 15.651  9.007   1.00 49.36  ? 454 CYS A SG  1 
ATOM   3532 N  N   . GLY A 1 455 ? -44.032 20.147  9.870   1.00 43.51  ? 455 GLY A N   1 
ATOM   3533 C  CA  . GLY A 1 455 ? -43.447 21.203  10.689  1.00 43.07  ? 455 GLY A CA  1 
ATOM   3534 C  C   . GLY A 1 455 ? -44.251 22.467  10.925  1.00 46.95  ? 455 GLY A C   1 
ATOM   3535 O  O   . GLY A 1 455 ? -44.535 22.803  12.081  1.00 45.79  ? 455 GLY A O   1 
ATOM   3536 N  N   . ALA A 1 456 ? -44.569 23.219  9.849   1.00 44.33  ? 456 ALA A N   1 
ATOM   3537 C  CA  . ALA A 1 456 ? -45.310 24.477  9.949   1.00 44.07  ? 456 ALA A CA  1 
ATOM   3538 C  C   . ALA A 1 456 ? -46.617 24.343  10.743  1.00 47.53  ? 456 ALA A C   1 
ATOM   3539 O  O   . ALA A 1 456 ? -46.854 25.151  11.640  1.00 47.35  ? 456 ALA A O   1 
ATOM   3540 C  CB  . ALA A 1 456 ? -45.568 25.041  8.569   1.00 45.03  ? 456 ALA A CB  1 
ATOM   3541 N  N   . SER A 1 457 ? -47.411 23.288  10.478  1.00 43.73  ? 457 SER A N   1 
ATOM   3542 C  CA  . SER A 1 457 ? -48.664 23.025  11.192  1.00 43.82  ? 457 SER A CA  1 
ATOM   3543 C  C   . SER A 1 457 ? -48.477 22.612  12.664  1.00 47.72  ? 457 SER A C   1 
ATOM   3544 O  O   . SER A 1 457 ? -49.220 23.097  13.523  1.00 47.76  ? 457 SER A O   1 
ATOM   3545 C  CB  . SER A 1 457 ? -49.519 22.003  10.451  1.00 47.95  ? 457 SER A CB  1 
ATOM   3546 O  OG  . SER A 1 457 ? -48.755 20.897  9.991   1.00 57.05  ? 457 SER A OG  1 
ATOM   3547 N  N   . ASN A 1 458 ? -47.498 21.727  12.960  1.00 43.22  ? 458 ASN A N   1 
ATOM   3548 C  CA  . ASN A 1 458 ? -47.258 21.263  14.332  1.00 42.51  ? 458 ASN A CA  1 
ATOM   3549 C  C   . ASN A 1 458 ? -46.381 22.195  15.188  1.00 46.74  ? 458 ASN A C   1 
ATOM   3550 O  O   . ASN A 1 458 ? -46.315 21.999  16.405  1.00 46.69  ? 458 ASN A O   1 
ATOM   3551 C  CB  . ASN A 1 458 ? -46.691 19.837  14.347  1.00 40.97  ? 458 ASN A CB  1 
ATOM   3552 C  CG  . ASN A 1 458 ? -47.617 18.772  13.797  1.00 56.02  ? 458 ASN A CG  1 
ATOM   3553 O  OD1 . ASN A 1 458 ? -48.845 18.866  13.845  1.00 48.73  ? 458 ASN A OD1 1 
ATOM   3554 N  ND2 . ASN A 1 458 ? -47.030 17.713  13.279  1.00 46.51  ? 458 ASN A ND2 1 
ATOM   3555 N  N   . SER A 1 459 ? -45.715 23.196  14.569  1.00 43.29  ? 459 SER A N   1 
ATOM   3556 C  CA  . SER A 1 459 ? -44.827 24.144  15.268  1.00 42.44  ? 459 SER A CA  1 
ATOM   3557 C  C   . SER A 1 459 ? -45.566 24.994  16.291  1.00 45.37  ? 459 SER A C   1 
ATOM   3558 O  O   . SER A 1 459 ? -45.037 25.252  17.367  1.00 44.67  ? 459 SER A O   1 
ATOM   3559 C  CB  . SER A 1 459 ? -44.098 25.050  14.277  1.00 45.01  ? 459 SER A CB  1 
ATOM   3560 O  OG  . SER A 1 459 ? -45.013 25.778  13.473  1.00 50.81  ? 459 SER A OG  1 
ATOM   3561 N  N   . LEU A 1 460 ? -46.775 25.444  15.951  1.00 41.98  ? 460 LEU A N   1 
ATOM   3562 C  CA  . LEU A 1 460 ? -47.581 26.273  16.839  1.00 41.65  ? 460 LEU A CA  1 
ATOM   3563 C  C   . LEU A 1 460 ? -48.912 25.601  17.191  1.00 46.09  ? 460 LEU A C   1 
ATOM   3564 O  O   . LEU A 1 460 ? -49.837 26.262  17.665  1.00 46.49  ? 460 LEU A O   1 
ATOM   3565 C  CB  . LEU A 1 460 ? -47.762 27.698  16.273  1.00 41.49  ? 460 LEU A CB  1 
ATOM   3566 C  CG  . LEU A 1 460 ? -46.488 28.550  16.139  1.00 45.55  ? 460 LEU A CG  1 
ATOM   3567 C  CD1 . LEU A 1 460 ? -46.782 29.840  15.432  1.00 46.15  ? 460 LEU A CD1 1 
ATOM   3568 C  CD2 . LEU A 1 460 ? -45.873 28.856  17.489  1.00 47.60  ? 460 LEU A CD2 1 
ATOM   3569 N  N   . SER A 1 461 ? -48.976 24.266  17.020  1.00 42.23  ? 461 SER A N   1 
ATOM   3570 C  CA  . SER A 1 461 ? -50.157 23.461  17.332  1.00 42.13  ? 461 SER A CA  1 
ATOM   3571 C  C   . SER A 1 461 ? -50.393 23.360  18.835  1.00 46.86  ? 461 SER A C   1 
ATOM   3572 O  O   . SER A 1 461 ? -49.507 23.673  19.630  1.00 46.47  ? 461 SER A O   1 
ATOM   3573 C  CB  . SER A 1 461 ? -50.041 22.068  16.724  1.00 44.99  ? 461 SER A CB  1 
ATOM   3574 O  OG  . SER A 1 461 ? -51.193 21.291  17.006  1.00 53.38  ? 461 SER A OG  1 
ATOM   3575 N  N   . ILE A 1 462 ? -51.614 22.954  19.213  1.00 44.22  ? 462 ILE A N   1 
ATOM   3576 C  CA  . ILE A 1 462 ? -52.041 22.796  20.604  1.00 43.79  ? 462 ILE A CA  1 
ATOM   3577 C  C   . ILE A 1 462 ? -52.496 21.364  20.893  1.00 45.06  ? 462 ILE A C   1 
ATOM   3578 O  O   . ILE A 1 462 ? -52.702 21.011  22.054  1.00 45.03  ? 462 ILE A O   1 
ATOM   3579 C  CB  . ILE A 1 462 ? -53.092 23.845  21.030  1.00 47.94  ? 462 ILE A CB  1 
ATOM   3580 C  CG1 . ILE A 1 462 ? -54.272 23.937  20.029  1.00 49.37  ? 462 ILE A CG1 1 
ATOM   3581 C  CG2 . ILE A 1 462 ? -52.407 25.206  21.208  1.00 48.64  ? 462 ILE A CG2 1 
ATOM   3582 C  CD1 . ILE A 1 462 ? -55.569 24.591  20.589  1.00 62.03  ? 462 ILE A CD1 1 
ATOM   3583 N  N   . ARG A 1 463 ? -52.596 20.533  19.842  1.00 39.54  ? 463 ARG A N   1 
ATOM   3584 C  CA  . ARG A 1 463 ? -53.003 19.128  19.926  1.00 38.64  ? 463 ARG A CA  1 
ATOM   3585 C  C   . ARG A 1 463 ? -51.964 18.303  20.697  1.00 42.84  ? 463 ARG A C   1 
ATOM   3586 O  O   . ARG A 1 463 ? -50.774 18.612  20.654  1.00 42.68  ? 463 ARG A O   1 
ATOM   3587 C  CB  . ARG A 1 463 ? -53.298 18.541  18.538  1.00 36.30  ? 463 ARG A CB  1 
ATOM   3588 C  CG  . ARG A 1 463 ? -54.345 19.361  17.782  1.00 39.90  ? 463 ARG A CG  1 
ATOM   3589 C  CD  . ARG A 1 463 ? -55.230 18.506  16.897  1.00 44.99  ? 463 ARG A CD  1 
ATOM   3590 N  NE  . ARG A 1 463 ? -54.612 18.237  15.605  1.00 49.26  ? 463 ARG A NE  1 
ATOM   3591 C  CZ  . ARG A 1 463 ? -55.258 17.714  14.572  1.00 60.89  ? 463 ARG A CZ  1 
ATOM   3592 N  NH1 . ARG A 1 463 ? -56.552 17.408  14.671  1.00 52.84  ? 463 ARG A NH1 1 
ATOM   3593 N  NH2 . ARG A 1 463 ? -54.620 17.496  13.423  1.00 39.40  ? 463 ARG A NH2 1 
ATOM   3594 N  N   . ASN A 1 464 ? -52.444 17.274  21.417  1.00 38.74  ? 464 ASN A N   1 
ATOM   3595 C  CA  . ASN A 1 464 ? -51.696 16.434  22.352  1.00 37.66  ? 464 ASN A CA  1 
ATOM   3596 C  C   . ASN A 1 464 ? -50.360 15.895  21.827  1.00 41.64  ? 464 ASN A C   1 
ATOM   3597 O  O   . ASN A 1 464 ? -49.360 16.023  22.528  1.00 41.18  ? 464 ASN A O   1 
ATOM   3598 C  CB  . ASN A 1 464 ? -52.585 15.290  22.849  1.00 35.71  ? 464 ASN A CB  1 
ATOM   3599 C  CG  . ASN A 1 464 ? -53.809 15.770  23.600  1.00 45.62  ? 464 ASN A CG  1 
ATOM   3600 O  OD1 . ASN A 1 464 ? -53.755 16.723  24.378  1.00 28.95  ? 464 ASN A OD1 1 
ATOM   3601 N  ND2 . ASN A 1 464 ? -54.942 15.133  23.363  1.00 40.88  ? 464 ASN A ND2 1 
ATOM   3602 N  N   . ASP A 1 465 ? -50.313 15.295  20.612  1.00 38.21  ? 465 ASP A N   1 
ATOM   3603 C  CA  . ASP A 1 465 ? -49.040 14.750  20.111  1.00 37.92  ? 465 ASP A CA  1 
ATOM   3604 C  C   . ASP A 1 465 ? -48.358 15.668  19.103  1.00 41.40  ? 465 ASP A C   1 
ATOM   3605 O  O   . ASP A 1 465 ? -47.352 15.285  18.489  1.00 41.02  ? 465 ASP A O   1 
ATOM   3606 C  CB  . ASP A 1 465 ? -49.230 13.331  19.562  1.00 40.32  ? 465 ASP A CB  1 
ATOM   3607 C  CG  . ASP A 1 465 ? -50.164 13.242  18.372  1.00 60.53  ? 465 ASP A CG  1 
ATOM   3608 O  OD1 . ASP A 1 465 ? -51.328 13.713  18.487  1.00 63.14  ? 465 ASP A OD1 1 
ATOM   3609 O  OD2 . ASP A 1 465 ? -49.738 12.702  17.324  1.00 69.05  ? 465 ASP A OD2 1 
ATOM   3610 N  N   . GLU A 1 466 ? -48.857 16.917  18.999  1.00 37.22  ? 466 GLU A N   1 
ATOM   3611 C  CA  . GLU A 1 466 ? -48.332 17.933  18.077  1.00 36.07  ? 466 GLU A CA  1 
ATOM   3612 C  C   . GLU A 1 466 ? -47.722 19.124  18.815  1.00 38.96  ? 466 GLU A C   1 
ATOM   3613 O  O   . GLU A 1 466 ? -46.816 19.776  18.305  1.00 38.03  ? 466 GLU A O   1 
ATOM   3614 C  CB  . GLU A 1 466 ? -49.448 18.440  17.159  1.00 37.57  ? 466 GLU A CB  1 
ATOM   3615 C  CG  . GLU A 1 466 ? -50.265 17.352  16.468  1.00 46.14  ? 466 GLU A CG  1 
ATOM   3616 C  CD  . GLU A 1 466 ? -51.356 17.827  15.512  1.00 62.18  ? 466 GLU A CD  1 
ATOM   3617 O  OE1 . GLU A 1 466 ? -51.728 19.024  15.559  1.00 50.04  ? 466 GLU A OE1 1 
ATOM   3618 O  OE2 . GLU A 1 466 ? -51.866 16.988  14.733  1.00 53.34  ? 466 GLU A OE2 1 
ATOM   3619 N  N   . SER A 1 467 ? -48.244 19.446  19.992  1.00 35.82  ? 467 SER A N   1 
ATOM   3620 C  CA  . SER A 1 467 ? -47.772 20.605  20.733  1.00 36.06  ? 467 SER A CA  1 
ATOM   3621 C  C   . SER A 1 467 ? -46.636 20.316  21.666  1.00 40.90  ? 467 SER A C   1 
ATOM   3622 O  O   . SER A 1 467 ? -46.550 19.210  22.211  1.00 41.53  ? 467 SER A O   1 
ATOM   3623 C  CB  . SER A 1 467 ? -48.914 21.235  21.518  1.00 40.11  ? 467 SER A CB  1 
ATOM   3624 O  OG  . SER A 1 467 ? -48.578 22.558  21.907  1.00 48.06  ? 467 SER A OG  1 
ATOM   3625 N  N   . SER A 1 468 ? -45.787 21.335  21.891  1.00 36.82  ? 468 SER A N   1 
ATOM   3626 C  CA  . SER A 1 468 ? -44.677 21.353  22.831  1.00 36.03  ? 468 SER A CA  1 
ATOM   3627 C  C   . SER A 1 468 ? -43.748 22.511  22.564  1.00 39.65  ? 468 SER A C   1 
ATOM   3628 O  O   . SER A 1 468 ? -43.390 22.770  21.401  1.00 39.61  ? 468 SER A O   1 
ATOM   3629 C  CB  . SER A 1 468 ? -43.871 20.058  22.792  1.00 38.99  ? 468 SER A CB  1 
ATOM   3630 O  OG  . SER A 1 468 ? -44.112 19.263  23.939  1.00 47.84  ? 468 SER A OG  1 
ATOM   3631 N  N   . PRO A 1 469 ? -43.275 23.201  23.639  1.00 35.27  ? 469 PRO A N   1
[truncated: 1,463,282 more chars]
