# Supplementary material for: Peptide binder design with inverse folding and protein structure prediction
Source: Commun Chem. 2023 Oct 25;6:229. doi: 10.1038/s42004-023-01029-7 (PMC10600234; doi:10.1038/s42004-023-01029-7)
Supplement: Supplementary file 9 — Supplementary Software [file 42004_2023_1029_MOESM9_ESM.zip › binder_design/data/Foldseek_results/mmcif/7b2c.cif]

data_7B2C
# 
_entry.id   7B2C 
# 
_audit_conform.dict_name       mmcif_pdbx.dic 
_audit_conform.dict_version    5.345 
_audit_conform.dict_location   http://mmcif.pdb.org/dictionaries/ascii/mmcif_pdbx.dic 
# 
loop_
_database_2.database_id 
_database_2.database_code 
_database_2.pdbx_database_accession 
_database_2.pdbx_DOI 
PDB   7B2C         ? ? 
WWPDB D_1292112495 ? ? 
# 
_pdbx_database_status.status_code                     REL 
_pdbx_database_status.status_code_sf                  REL 
_pdbx_database_status.status_code_mr                  ? 
_pdbx_database_status.entry_id                        7B2C 
_pdbx_database_status.recvd_initial_deposition_date   2020-11-26 
_pdbx_database_status.SG_entry                        N 
_pdbx_database_status.deposit_site                    PDBE 
_pdbx_database_status.process_site                    PDBE 
_pdbx_database_status.status_code_cs                  ? 
_pdbx_database_status.status_code_nmr_data            ? 
_pdbx_database_status.methods_development_category    ? 
_pdbx_database_status.pdb_format_compatible           Y 
# 
loop_
_audit_author.name 
_audit_author.pdbx_ordinal 
_audit_author.identifier_ORCID 
'Wagner, T.'     1 0000-0002-3382-8969 
'Lemaire, O.N.'  2 0000-0002-4389-5786 
'Engilberge, S.' 3 0000-0001-8680-6790 
# 
_citation.abstract                  ? 
_citation.abstract_id_CAS           ? 
_citation.book_id_ISBN              ? 
_citation.book_publisher            ? 
_citation.book_publisher_city       ? 
_citation.book_title                ? 
_citation.coordinate_linkage        ? 
_citation.country                   US 
_citation.database_id_Medline       ? 
_citation.details                   ? 
_citation.id                        primary 
_citation.journal_abbrev            Science 
_citation.journal_id_ASTM           SCIEAS 
_citation.journal_id_CSD            0038 
_citation.journal_id_ISSN           1095-9203 
_citation.journal_full              ? 
_citation.journal_issue             ? 
_citation.journal_volume            373 
_citation.language                  ? 
_citation.page_first                118 
_citation.page_last                 121 
_citation.title                     'Crystal structure of a key enzyme for anaerobic ethane activation.' 
_citation.year                      2021 
_citation.database_id_CSD           ? 
_citation.pdbx_database_id_DOI      10.1126/science.abg1765 
_citation.pdbx_database_id_PubMed   34210888 
_citation.pdbx_database_id_patent   ? 
_citation.unpublished_flag          ? 
# 
loop_
_citation_author.citation_id 
_citation_author.name 
_citation_author.ordinal 
_citation_author.identifier_ORCID 
primary 'Hahn, C.J.'     1 0000-0002-2581-7215 
primary 'Lemaire, O.N.'  2 0000-0002-4389-5786 
primary 'Kahnt, J.'      3 ?                   
primary 'Engilberge, S.' 4 0000-0001-8680-6790 
primary 'Wegener, G.'    5 0000-0002-6819-373X 
primary 'Wagner, T.'     6 0000-0002-3382-8969 
# 
_cell.angle_alpha                  90.000 
_cell.angle_alpha_esd              ? 
_cell.angle_beta                   107.200 
_cell.angle_beta_esd               ? 
_cell.angle_gamma                  90.000 
_cell.angle_gamma_esd              ? 
_cell.entry_id                     7B2C 
_cell.details                      ? 
_cell.formula_units_Z              ? 
_cell.length_a                     83.791 
_cell.length_a_esd                 ? 
_cell.length_b                     147.186 
_cell.length_b_esd                 ? 
_cell.length_c                     113.376 
_cell.length_c_esd                 ? 
_cell.volume                       ? 
_cell.volume_esd                   ? 
_cell.Z_PDB                        4 
_cell.reciprocal_angle_alpha       ? 
_cell.reciprocal_angle_beta        ? 
_cell.reciprocal_angle_gamma       ? 
_cell.reciprocal_angle_alpha_esd   ? 
_cell.reciprocal_angle_beta_esd    ? 
_cell.reciprocal_angle_gamma_esd   ? 
_cell.reciprocal_length_a          ? 
_cell.reciprocal_length_b          ? 
_cell.reciprocal_length_c          ? 
_cell.reciprocal_length_a_esd      ? 
_cell.reciprocal_length_b_esd      ? 
_cell.reciprocal_length_c_esd      ? 
_cell.pdbx_unique_axis             ? 
# 
_symmetry.entry_id                         7B2C 
_symmetry.cell_setting                     ? 
_symmetry.Int_Tables_number                4 
_symmetry.space_group_name_Hall            ? 
_symmetry.space_group_name_H-M             'P 1 21 1' 
_symmetry.pdbx_full_space_group_name_H-M   ? 
# 
loop_
_entity.id 
_entity.type 
_entity.src_method 
_entity.pdbx_description 
_entity.formula_weight 
_entity.pdbx_number_of_molecules 
_entity.pdbx_ec 
_entity.pdbx_mutation 
_entity.pdbx_fragment 
_entity.details 
1  polymer     nat 'Ethyl-Coenzyme M reductase alpha subunit'                   66344.344 2    2.8.4.1 wild-type ? 
;Seven post-translational modifications exist in the subunit: N1-methylhistidine291 5(S)-methylarginine305 S-methylcysteine354 3-methylisoleucine377 2(S)-methylglutamine445 Thioglycine490 N2-methylhistidine491
;
2  polymer     nat 'Ethyl-Coenzyme M reductase beta subunit'                    49874.453 2    2.8.4.1 wild-type ? ? 
3  polymer     nat 'Ethyl-Coenzyme M reductase gamma subunit'                   30578.789 2    2.8.4.1 wild-type ? ? 
4  non-polymer syn 'Dimethylated-F430 cofactor'                                 934.633   2    ?       ?         ? ? 
5  non-polymer syn GLYCEROL                                                     92.094    6    ?       ?         ? ? 
6  non-polymer syn 'SODIUM ION'                                                 22.990    5    ?       ?         ? ? 
7  non-polymer syn 'Coenzyme B'                                                 343.334   2    ?       ?         ? ? 
8  non-polymer syn '1-THIOETHANESULFONIC ACID'                                  142.197   2    ?       ?         ? ? 
9  non-polymer syn 'POTASSIUM ION'                                              39.098    17   ?       ?         ? ? 
10 non-polymer syn XENON                                                        131.293   16   ?       ?         ? ? 
11 non-polymer syn 'CHLORIDE ION'                                               35.453    5    ?       ?         ? ? 
12 non-polymer syn '(2R)-2-[(2S)-2-[(2S)-2-oxidanylpropoxy]propoxy]propan-1-ol' 192.253   2    ?       ?         ? ? 
13 non-polymer nat 'MAGNESIUM ION'                                              24.305    1    ?       ?         ? ? 
14 non-polymer syn 2-AMINO-2-HYDROXYMETHYL-PROPANE-1,3-DIOL                     122.143   1    ?       ?         ? ? 
15 water       nat water                                                        18.015    2346 ?       ?         ? ? 
# 
loop_
_entity_poly.entity_id 
_entity_poly.type 
_entity_poly.nstd_linkage 
_entity_poly.nstd_monomer 
_entity_poly.pdbx_seq_one_letter_code 
_entity_poly.pdbx_seq_one_letter_code_can 
_entity_poly.pdbx_strand_id 
_entity_poly.pdbx_target_identifier 
1 'polypeptide(L)' no yes 
;MVKYPKQLFLESKNSKMNSIEMKYGQDPAINRAEFHVYGGVRQSKRKSEAWEAAKRITKERGIPNYNPDLHLKGAQMGQK
VLQTYRITGLDREWAGGEDTPAHKGWKPGTDIAGLEMDDLNYENNPAMQQCYDDMRRTAINGLSIAHETIERRFGKEVTP
ETINLYFEMLNHNIGAGAIMMEHTAETNPELVKDSYAKCFTGNDELADALDQRFLIDINKMFPKYQADQIKAEVGDRIFQ
VARIPTMAVRTSDGGLSRAWVGQQASLAFLCAYDIPAGDAVTSDFVFTIK(MHS)GDVVFMGTQLPYR(AGM)AQRNNSA
GGIALGYYSDCNQTSRTPEALEGLDGGIDPVKVIVEALTPG(SMC)VITDQGWLHNYLAGGSSGWSNY(I2M)ISVYTDE
VLEDYGYHGAIYAMDKWKCGVGEVPNTYENMMTIAEEVSRWSQKNYDEYPGLMEAHFGGS(MGN)RYSIQAAASGAAVGA
MTGDPDLGNAAWHYNTPLCKEHYLRLGFY(GL3)(HIC)DLQDQQNMGHTYSYRSDQGIPYELKGPNYPDFAMNVGHMGG
YIGIIAGAAHARGAAYSTNPIIKAAFADPNLQFDFRYPRREFGIGGLRQFMPAGERDAVIPPH
;
;MVKYPKQLFLESKNSKMNSIEMKYGQDPAINRAEFHVYGGVRQSKRKSEAWEAAKRITKERGIPNYNPDLHLKGAQMGQK
VLQTYRITGLDREWAGGEDTPAHKGWKPGTDIAGLEMDDLNYENNPAMQQCYDDMRRTAINGLSIAHETIERRFGKEVTP
ETINLYFEMLNHNIGAGAIMMEHTAETNPELVKDSYAKCFTGNDELADALDQRFLIDINKMFPKYQADQIKAEVGDRIFQ
VARIPTMAVRTSDGGLSRAWVGQQASLAFLCAYDIPAGDAVTSDFVFTIKHGDVVFMGTQLPYRRAQRNNSAGGIALGYY
SDCNQTSRTPEALEGLDGGIDPVKVIVEALTPGCVITDQGWLHNYLAGGSSGWSNYIISVYTDEVLEDYGYHGAIYAMDK
WKCGVGEVPNTYENMMTIAEEVSRWSQKNYDEYPGLMEAHFGGSQRYSIQAAASGAAVGAMTGDPDLGNAAWHYNTPLCK
EHYLRLGFYGHDLQDQQNMGHTYSYRSDQGIPYELKGPNYPDFAMNVGHMGGYIGIIAGAAHARGAAYSTNPIIKAAFAD
PNLQFDFRYPRREFGIGGLRQFMPAGERDAVIPPH
;
A,D ? 
2 'polypeptide(L)' no no  
;MAYLTEKIDLYGDNGKVLESDIPLEAVTPVQNPAVRELASIFKRSVAVNLGGAQKALSTGHYANEYIHFPDIPNKDKLGI
KSSPGGKYPPKSVKVRTMDLPLVDDADDIAARLKERLQVNPDDGTEVRVMKKGNVLYVKISEQLANTGVEYTTALTTTAQ
AMTDLVMEKYDLDFHASPLVHCAFYGRYPQTYEFMGGNVISLLAASCANEGPGFAMRNIMANHIVAATRKRTLEAVALSS
TLEAIGHVEMGDAIGRWRRWQALVHACQGLNANNVVYDLVKEAGHGCTGDVVAATVGRALEDGIISVKKTLPSGYKFYTA
NDPSMWNAYVCAGLVAAVIVNQGAARAAQGVSSTLLYFNDLIEHETGLPHAGYGDGMGNGVSFSFFSHAIYGGGSPGIFS
GNHIVTRHSKGFAIPVIAAAVSLDSGTAVYGPEATSGLVGDIFGEVDLIRRPMEAIASAAAEIKDKF
;
;MAYLTEKIDLYGDNGKVLESDIPLEAVTPVQNPAVRELASIFKRSVAVNLGGAQKALSTGHYANEYIHFPDIPNKDKLGI
KSSPGGKYPPKSVKVRTMDLPLVDDADDIAARLKERLQVNPDDGTEVRVMKKGNVLYVKISEQLANTGVEYTTALTTTAQ
AMTDLVMEKYDLDFHASPLVHCAFYGRYPQTYEFMGGNVISLLAASCANEGPGFAMRNIMANHIVAATRKRTLEAVALSS
TLEAIGHVEMGDAIGRWRRWQALVHACQGLNANNVVYDLVKEAGHGCTGDVVAATVGRALEDGIISVKKTLPSGYKFYTA
NDPSMWNAYVCAGLVAAVIVNQGAARAAQGVSSTLLYFNDLIEHETGLPHAGYGDGMGNGVSFSFFSHAIYGGGSPGIFS
GNHIVTRHSKGFAIPVIAAAVSLDSGTAVYGPEATSGLVGDIFGEVDLIRRPMEAIASAAAEIKDKF
;
B,E ? 
3 'polypeptide(L)' no no  
;MVYQRQFLPADDRVTKNRKKVVDPSVKLEKIRTLSDKDFLTLIGHRHLGEAYRSVNPPLAEIGEPEDPIRELVPPTEGAK
AGDRVCTIIMTDSVYNPPIAHYTRAWMYHNRFRGIDNGVYSGRVTLEMRERDLEEACRTLFETEICDASRDQVRQYTCTG
HSCRLDPDGMMFDPIERCIMSGGNVVYQKDSFGNPVDTPINMGKPLSEEELIERTVVYRTDRGEPMTREGDPGAPDEEVR
EALQWSRRIQWLRMLGNMVPDKIKGM
;
;MVYQRQFLPADDRVTKNRKKVVDPSVKLEKIRTLSDKDFLTLIGHRHLGEAYRSVNPPLAEIGEPEDPIRELVPPTEGAK
AGDRVCTIIMTDSVYNPPIAHYTRAWMYHNRFRGIDNGVYSGRVTLEMRERDLEEACRTLFETEICDASRDQVRQYTCTG
HSCRLDPDGMMFDPIERCIMSGGNVVYQKDSFGNPVDTPINMGKPLSEEELIERTVVYRTDRGEPMTREGDPGAPDEEVR
EALQWSRRIQWLRMLGNMVPDKIKGM
;
C,F ? 
# 
loop_
_entity_poly_seq.entity_id 
_entity_poly_seq.num 
_entity_poly_seq.mon_id 
_entity_poly_seq.hetero 
1 1   MET n 
1 2   VAL n 
1 3   LYS n 
1 4   TYR n 
1 5   PRO n 
1 6   LYS n 
1 7   GLN n 
1 8   LEU n 
1 9   PHE n 
1 10  LEU n 
1 11  GLU n 
1 12  SER n 
1 13  LYS n 
1 14  ASN n 
1 15  SER n 
1 16  LYS n 
1 17  MET n 
1 18  ASN n 
1 19  SER n 
1 20  ILE n 
1 21  GLU n 
1 22  MET n 
1 23  LYS n 
1 24  TYR n 
1 25  GLY n 
1 26  GLN n 
1 27  ASP n 
1 28  PRO n 
1 29  ALA n 
1 30  ILE n 
1 31  ASN n 
1 32  ARG n 
1 33  ALA n 
1 34  GLU n 
1 35  PHE n 
1 36  HIS n 
1 37  VAL n 
1 38  TYR n 
1 39  GLY n 
1 40  GLY n 
1 41  VAL n 
1 42  ARG n 
1 43  GLN n 
1 44  SER n 
1 45  LYS n 
1 46  ARG n 
1 47  LYS n 
1 48  SER n 
1 49  GLU n 
1 50  ALA n 
1 51  TRP n 
1 52  GLU n 
1 53  ALA n 
1 54  ALA n 
1 55  LYS n 
1 56  ARG n 
1 57  ILE n 
1 58  THR n 
1 59  LYS n 
1 60  GLU n 
1 61  ARG n 
1 62  GLY n 
1 63  ILE n 
1 64  PRO n 
1 65  ASN n 
1 66  TYR n 
1 67  ASN n 
1 68  PRO n 
1 69  ASP n 
1 70  LEU n 
1 71  HIS n 
1 72  LEU n 
1 73  LYS n 
1 74  GLY n 
1 75  ALA n 
1 76  GLN n 
1 77  MET n 
1 78  GLY n 
1 79  GLN n 
1 80  LYS n 
1 81  VAL n 
1 82  LEU n 
1 83  GLN n 
1 84  THR n 
1 85  TYR n 
1 86  ARG n 
1 87  ILE n 
1 88  THR n 
1 89  GLY n 
1 90  LEU n 
1 91  ASP n 
1 92  ARG n 
1 93  GLU n 
1 94  TRP n 
1 95  ALA n 
1 96  GLY n 
1 97  GLY n 
1 98  GLU n 
1 99  ASP n 
1 100 THR n 
1 101 PRO n 
1 102 ALA n 
1 103 HIS n 
1 104 LYS n 
1 105 GLY n 
1 106 TRP n 
1 107 LYS n 
1 108 PRO n 
1 109 GLY n 
1 110 THR n 
1 111 ASP n 
1 112 ILE n 
1 113 ALA n 
1 114 GLY n 
1 115 LEU n 
1 116 GLU n 
1 117 MET n 
1 118 ASP n 
1 119 ASP n 
1 120 LEU n 
1 121 ASN n 
1 122 TYR n 
1 123 GLU n 
1 124 ASN n 
1 125 ASN n 
1 126 PRO n 
1 127 ALA n 
1 128 MET n 
1 129 GLN n 
1 130 GLN n 
1 131 CYS n 
1 132 TYR n 
1 133 ASP n 
1 134 ASP n 
1 135 MET n 
1 136 ARG n 
1 137 ARG n 
1 138 THR n 
1 139 ALA n 
1 140 ILE n 
1 141 ASN n 
1 142 GLY n 
1 143 LEU n 
1 144 SER n 
1 145 ILE n 
1 146 ALA n 
1 147 HIS n 
1 148 GLU n 
1 149 THR n 
1 150 ILE n 
1 151 GLU n 
1 152 ARG n 
1 153 ARG n 
1 154 PHE n 
1 155 GLY n 
1 156 LYS n 
1 157 GLU n 
1 158 VAL n 
1 159 THR n 
1 160 PRO n 
1 161 GLU n 
1 162 THR n 
1 163 ILE n 
1 164 ASN n 
1 165 LEU n 
1 166 TYR n 
1 167 PHE n 
1 168 GLU n 
1 169 MET n 
1 170 LEU n 
1 171 ASN n 
1 172 HIS n 
1 173 ASN n 
1 174 ILE n 
1 175 GLY n 
1 176 ALA n 
1 177 GLY n 
1 178 ALA n 
1 179 ILE n 
1 180 MET n 
1 181 MET n 
1 182 GLU n 
1 183 HIS n 
1 184 THR n 
1 185 ALA n 
1 186 GLU n 
1 187 THR n 
1 188 ASN n 
1 189 PRO n 
1 190 GLU n 
1 191 LEU n 
1 192 VAL n 
1 193 LYS n 
1 194 ASP n 
1 195 SER n 
1 196 TYR n 
1 197 ALA n 
1 198 LYS n 
1 199 CYS n 
1 200 PHE n 
1 201 THR n 
1 202 GLY n 
1 203 ASN n 
1 204 ASP n 
1 205 GLU n 
1 206 LEU n 
1 207 ALA n 
1 208 ASP n 
1 209 ALA n 
1 210 LEU n 
1 211 ASP n 
1 212 GLN n 
1 213 ARG n 
1 214 PHE n 
1 215 LEU n 
1 216 ILE n 
1 217 ASP n 
1 218 ILE n 
1 219 ASN n 
1 220 LYS n 
1 221 MET n 
1 222 PHE n 
1 223 PRO n 
1 224 LYS n 
1 225 TYR n 
1 226 GLN n 
1 227 ALA n 
1 228 ASP n 
1 229 GLN n 
1 230 ILE n 
1 231 LYS n 
1 232 ALA n 
1 233 GLU n 
1 234 VAL n 
1 235 GLY n 
1 236 ASP n 
1 237 ARG n 
1 238 ILE n 
1 239 PHE n 
1 240 GLN n 
1 241 VAL n 
1 242 ALA n 
1 243 ARG n 
1 244 ILE n 
1 245 PRO n 
1 246 THR n 
1 247 MET n 
1 248 ALA n 
1 249 VAL n 
1 250 ARG n 
1 251 THR n 
1 252 SER n 
1 253 ASP n 
1 254 GLY n 
1 255 GLY n 
1 256 LEU n 
1 257 SER n 
1 258 ARG n 
1 259 ALA n 
1 260 TRP n 
1 261 VAL n 
1 262 GLY n 
1 263 GLN n 
1 264 GLN n 
1 265 ALA n 
1 266 SER n 
1 267 LEU n 
1 268 ALA n 
1 269 PHE n 
1 270 LEU n 
1 271 CYS n 
1 272 ALA n 
1 273 TYR n 
1 274 ASP n 
1 275 ILE n 
1 276 PRO n 
1 277 ALA n 
1 278 GLY n 
1 279 ASP n 
1 280 ALA n 
1 281 VAL n 
1 282 THR n 
1 283 SER n 
1 284 ASP n 
1 285 PHE n 
1 286 VAL n 
1 287 PHE n 
1 288 THR n 
1 289 ILE n 
1 290 LYS n 
1 291 MHS n 
1 292 GLY n 
1 293 ASP n 
1 294 VAL n 
1 295 VAL n 
1 296 PHE n 
1 297 MET n 
1 298 GLY n 
1 299 THR n 
1 300 GLN n 
1 301 LEU n 
1 302 PRO n 
1 303 TYR n 
1 304 ARG n 
1 305 AGM n 
1 306 ALA n 
1 307 GLN n 
1 308 ARG n 
1 309 ASN n 
1 310 ASN n 
1 311 SER n 
1 312 ALA n 
1 313 GLY n 
1 314 GLY n 
1 315 ILE n 
1 316 ALA n 
1 317 LEU n 
1 318 GLY n 
1 319 TYR n 
1 320 TYR n 
1 321 SER n 
1 322 ASP n 
1 323 CYS n 
1 324 ASN n 
1 325 GLN n 
1 326 THR n 
1 327 SER n 
1 328 ARG n 
1 329 THR n 
1 330 PRO n 
1 331 GLU n 
1 332 ALA n 
1 333 LEU n 
1 334 GLU n 
1 335 GLY n 
1 336 LEU n 
1 337 ASP n 
1 338 GLY n 
1 339 GLY n 
1 340 ILE n 
1 341 ASP n 
1 342 PRO n 
1 343 VAL n 
1 344 LYS n 
1 345 VAL n 
1 346 ILE n 
1 347 VAL n 
1 348 GLU n 
1 349 ALA n 
1 350 LEU n 
1 351 THR n 
1 352 PRO n 
1 353 GLY n 
1 354 SMC n 
1 355 VAL n 
1 356 ILE n 
1 357 THR n 
1 358 ASP n 
1 359 GLN n 
1 360 GLY n 
1 361 TRP n 
1 362 LEU n 
1 363 HIS n 
1 364 ASN n 
1 365 TYR n 
1 366 LEU n 
1 367 ALA n 
1 368 GLY n 
1 369 GLY n 
1 370 SER n 
1 371 SER n 
1 372 GLY n 
1 373 TRP n 
1 374 SER n 
1 375 ASN n 
1 376 TYR n 
1 377 I2M n 
1 378 ILE n 
1 379 SER n 
1 380 VAL n 
1 381 TYR n 
1 382 THR n 
1 383 ASP n 
1 384 GLU n 
1 385 VAL n 
1 386 LEU n 
1 387 GLU n 
1 388 ASP n 
1 389 TYR n 
1 390 GLY n 
1 391 TYR n 
1 392 HIS n 
1 393 GLY n 
1 394 ALA n 
1 395 ILE n 
1 396 TYR n 
1 397 ALA n 
1 398 MET n 
1 399 ASP n 
1 400 LYS n 
1 401 TRP n 
1 402 LYS n 
1 403 CYS n 
1 404 GLY n 
1 405 VAL n 
1 406 GLY n 
1 407 GLU n 
1 408 VAL n 
1 409 PRO n 
1 410 ASN n 
1 411 THR n 
1 412 TYR n 
1 413 GLU n 
1 414 ASN n 
1 415 MET n 
1 416 MET n 
1 417 THR n 
1 418 ILE n 
1 419 ALA n 
1 420 GLU n 
1 421 GLU n 
1 422 VAL n 
1 423 SER n 
1 424 ARG n 
1 425 TRP n 
1 426 SER n 
1 427 GLN n 
1 428 LYS n 
1 429 ASN n 
1 430 TYR n 
1 431 ASP n 
1 432 GLU n 
1 433 TYR n 
1 434 PRO n 
1 435 GLY n 
1 436 LEU n 
1 437 MET n 
1 438 GLU n 
1 439 ALA n 
1 440 HIS n 
1 441 PHE n 
1 442 GLY n 
1 443 GLY n 
1 444 SER n 
1 445 MGN n 
1 446 ARG n 
1 447 TYR n 
1 448 SER n 
1 449 ILE n 
1 450 GLN n 
1 451 ALA n 
1 452 ALA n 
1 453 ALA n 
1 454 SER n 
1 455 GLY n 
1 456 ALA n 
1 457 ALA n 
1 458 VAL n 
1 459 GLY n 
1 460 ALA n 
1 461 MET n 
1 462 THR n 
1 463 GLY n 
1 464 ASP n 
1 465 PRO n 
1 466 ASP n 
1 467 LEU n 
1 468 GLY n 
1 469 ASN n 
1 470 ALA n 
1 471 ALA n 
1 472 TRP n 
1 473 HIS n 
1 474 TYR n 
1 475 ASN n 
1 476 THR n 
1 477 PRO n 
1 478 LEU n 
1 479 CYS n 
1 480 LYS n 
1 481 GLU n 
1 482 HIS n 
1 483 TYR n 
1 484 LEU n 
1 485 ARG n 
1 486 LEU n 
1 487 GLY n 
1 488 PHE n 
1 489 TYR n 
1 490 GL3 n 
1 491 HIC n 
1 492 ASP n 
1 493 LEU n 
1 494 GLN n 
1 495 ASP n 
1 496 GLN n 
1 497 GLN n 
1 498 ASN n 
1 499 MET n 
1 500 GLY n 
1 501 HIS n 
1 502 THR n 
1 503 TYR n 
1 504 SER n 
1 505 TYR n 
1 506 ARG n 
1 507 SER n 
1 508 ASP n 
1 509 GLN n 
1 510 GLY n 
1 511 ILE n 
1 512 PRO n 
1 513 TYR n 
1 514 GLU n 
1 515 LEU n 
1 516 LYS n 
1 517 GLY n 
1 518 PRO n 
1 519 ASN n 
1 520 TYR n 
1 521 PRO n 
1 522 ASP n 
1 523 PHE n 
1 524 ALA n 
1 525 MET n 
1 526 ASN n 
1 527 VAL n 
1 528 GLY n 
1 529 HIS n 
1 530 MET n 
1 531 GLY n 
1 532 GLY n 
1 533 TYR n 
1 534 ILE n 
1 535 GLY n 
1 536 ILE n 
1 537 ILE n 
1 538 ALA n 
1 539 GLY n 
1 540 ALA n 
1 541 ALA n 
1 542 HIS n 
1 543 ALA n 
1 544 ARG n 
1 545 GLY n 
1 546 ALA n 
1 547 ALA n 
1 548 TYR n 
1 549 SER n 
1 550 THR n 
1 551 ASN n 
1 552 PRO n 
1 553 ILE n 
1 554 ILE n 
1 555 LYS n 
1 556 ALA n 
1 557 ALA n 
1 558 PHE n 
1 559 ALA n 
1 560 ASP n 
1 561 PRO n 
1 562 ASN n 
1 563 LEU n 
1 564 GLN n 
1 565 PHE n 
1 566 ASP n 
1 567 PHE n 
1 568 ARG n 
1 569 TYR n 
1 570 PRO n 
1 571 ARG n 
1 572 ARG n 
1 573 GLU n 
1 574 PHE n 
1 575 GLY n 
1 576 ILE n 
1 577 GLY n 
1 578 GLY n 
1 579 LEU n 
1 580 ARG n 
1 581 GLN n 
1 582 PHE n 
1 583 MET n 
1 584 PRO n 
1 585 ALA n 
1 586 GLY n 
1 587 GLU n 
1 588 ARG n 
1 589 ASP n 
1 590 ALA n 
1 591 VAL n 
1 592 ILE n 
1 593 PRO n 
1 594 PRO n 
1 595 HIS n 
2 1   MET n 
2 2   ALA n 
2 3   TYR n 
2 4   LEU n 
2 5   THR n 
2 6   GLU n 
2 7   LYS n 
2 8   ILE n 
2 9   ASP n 
2 10  LEU n 
2 11  TYR n 
2 12  GLY n 
2 13  ASP n 
2 14  ASN n 
2 15  GLY n 
2 16  LYS n 
2 17  VAL n 
2 18  LEU n 
2 19  GLU n 
2 20  SER n 
2 21  ASP n 
2 22  ILE n 
2 23  PRO n 
2 24  LEU n 
2 25  GLU n 
2 26  ALA n 
2 27  VAL n 
2 28  THR n 
2 29  PRO n 
2 30  VAL n 
2 31  GLN n 
2 32  ASN n 
2 33  PRO n 
2 34  ALA n 
2 35  VAL n 
2 36  ARG n 
2 37  GLU n 
2 38  LEU n 
2 39  ALA n 
2 40  SER n 
2 41  ILE n 
2 42  PHE n 
2 43  LYS n 
2 44  ARG n 
2 45  SER n 
2 46  VAL n 
2 47  ALA n 
2 48  VAL n 
2 49  ASN n 
2 50  LEU n 
2 51  GLY n 
2 52  GLY n 
2 53  ALA n 
2 54  GLN n 
2 55  LYS n 
2 56  ALA n 
2 57  LEU n 
2 58  SER n 
2 59  THR n 
2 60  GLY n 
2 61  HIS n 
2 62  TYR n 
2 63  ALA n 
2 64  ASN n 
2 65  GLU n 
2 66  TYR n 
2 67  ILE n 
2 68  HIS n 
2 69  PHE n 
2 70  PRO n 
2 71  ASP n 
2 72  ILE n 
2 73  PRO n 
2 74  ASN n 
2 75  LYS n 
2 76  ASP n 
2 77  LYS n 
2 78  LEU n 
2 79  GLY n 
2 80  ILE n 
2 81  LYS n 
2 82  SER n 
2 83  SER n 
2 84  PRO n 
2 85  GLY n 
2 86  GLY n 
2 87  LYS n 
2 88  TYR n 
2 89  PRO n 
2 90  PRO n 
2 91  LYS n 
2 92  SER n 
2 93  VAL n 
2 94  LYS n 
2 95  VAL n 
2 96  ARG n 
2 97  THR n 
2 98  MET n 
2 99  ASP n 
2 100 LEU n 
2 101 PRO n 
2 102 LEU n 
2 103 VAL n 
2 104 ASP n 
2 105 ASP n 
2 106 ALA n 
2 107 ASP n 
2 108 ASP n 
2 109 ILE n 
2 110 ALA n 
2 111 ALA n 
2 112 ARG n 
2 113 LEU n 
2 114 LYS n 
2 115 GLU n 
2 116 ARG n 
2 117 LEU n 
2 118 GLN n 
2 119 VAL n 
2 120 ASN n 
2 121 PRO n 
2 122 ASP n 
2 123 ASP n 
2 124 GLY n 
2 125 THR n 
2 126 GLU n 
2 127 VAL n 
2 128 ARG n 
2 129 VAL n 
2 130 MET n 
2 131 LYS n 
2 132 LYS n 
2 133 GLY n 
2 134 ASN n 
2 135 VAL n 
2 136 LEU n 
2 137 TYR n 
2 138 VAL n 
2 139 LYS n 
2 140 ILE n 
2 141 SER n 
2 142 GLU n 
2 143 GLN n 
2 144 LEU n 
2 145 ALA n 
2 146 ASN n 
2 147 THR n 
2 148 GLY n 
2 149 VAL n 
2 150 GLU n 
2 151 TYR n 
2 152 THR n 
2 153 THR n 
2 154 ALA n 
2 155 LEU n 
2 156 THR n 
2 157 THR n 
2 158 THR n 
2 159 ALA n 
2 160 GLN n 
2 161 ALA n 
2 162 MET n 
2 163 THR n 
2 164 ASP n 
2 165 LEU n 
2 166 VAL n 
2 167 MET n 
2 168 GLU n 
2 169 LYS n 
2 170 TYR n 
2 171 ASP n 
2 172 LEU n 
2 173 ASP n 
2 174 PHE n 
2 175 HIS n 
2 176 ALA n 
2 177 SER n 
2 178 PRO n 
2 179 LEU n 
2 180 VAL n 
2 181 HIS n 
2 182 CYS n 
2 183 ALA n 
2 184 PHE n 
2 185 TYR n 
2 186 GLY n 
2 187 ARG n 
2 188 TYR n 
2 189 PRO n 
2 190 GLN n 
2 191 THR n 
2 192 TYR n 
2 193 GLU n 
2 194 PHE n 
2 195 MET n 
2 196 GLY n 
2 197 GLY n 
2 198 ASN n 
2 199 VAL n 
2 200 ILE n 
2 201 SER n 
2 202 LEU n 
2 203 LEU n 
2 204 ALA n 
2 205 ALA n 
2 206 SER n 
2 207 CYS n 
2 208 ALA n 
2 209 ASN n 
2 210 GLU n 
2 211 GLY n 
2 212 PRO n 
2 213 GLY n 
2 214 PHE n 
2 215 ALA n 
2 216 MET n 
2 217 ARG n 
2 218 ASN n 
2 219 ILE n 
2 220 MET n 
2 221 ALA n 
2 222 ASN n 
2 223 HIS n 
2 224 ILE n 
2 225 VAL n 
2 226 ALA n 
2 227 ALA n 
2 228 THR n 
2 229 ARG n 
2 230 LYS n 
2 231 ARG n 
2 232 THR n 
2 233 LEU n 
2 234 GLU n 
2 235 ALA n 
2 236 VAL n 
2 237 ALA n 
2 238 LEU n 
2 239 SER n 
2 240 SER n 
2 241 THR n 
2 242 LEU n 
2 243 GLU n 
2 244 ALA n 
2 245 ILE n 
2 246 GLY n 
2 247 HIS n 
2 248 VAL n 
2 249 GLU n 
2 250 MET n 
2 251 GLY n 
2 252 ASP n 
2 253 ALA n 
2 254 ILE n 
2 255 GLY n 
2 256 ARG n 
2 257 TRP n 
2 258 ARG n 
2 259 ARG n 
2 260 TRP n 
2 261 GLN n 
2 262 ALA n 
2 263 LEU n 
2 264 VAL n 
2 265 HIS n 
2 266 ALA n 
2 267 CYS n 
2 268 GLN n 
2 269 GLY n 
2 270 LEU n 
2 271 ASN n 
2 272 ALA n 
2 273 ASN n 
2 274 ASN n 
2 275 VAL n 
2 276 VAL n 
2 277 TYR n 
2 278 ASP n 
2 279 LEU n 
2 280 VAL n 
2 281 LYS n 
2 282 GLU n 
2 283 ALA n 
2 284 GLY n 
2 285 HIS n 
2 286 GLY n 
2 287 CYS n 
2 288 THR n 
2 289 GLY n 
2 290 ASP n 
2 291 VAL n 
2 292 VAL n 
2 293 ALA n 
2 294 ALA n 
2 295 THR n 
2 296 VAL n 
2 297 GLY n 
2 298 ARG n 
2 299 ALA n 
2 300 LEU n 
2 301 GLU n 
2 302 ASP n 
2 303 GLY n 
2 304 ILE n 
2 305 ILE n 
2 306 SER n 
2 307 VAL n 
2 308 LYS n 
2 309 LYS n 
2 310 THR n 
2 311 LEU n 
2 312 PRO n 
2 313 SER n 
2 314 GLY n 
2 315 TYR n 
2 316 LYS n 
2 317 PHE n 
2 318 TYR n 
2 319 THR n 
2 320 ALA n 
2 321 ASN n 
2 322 ASP n 
2 323 PRO n 
2 324 SER n 
2 325 MET n 
2 326 TRP n 
2 327 ASN n 
2 328 ALA n 
2 329 TYR n 
2 330 VAL n 
2 331 CYS n 
2 332 ALA n 
2 333 GLY n 
2 334 LEU n 
2 335 VAL n 
2 336 ALA n 
2 337 ALA n 
2 338 VAL n 
2 339 ILE n 
2 340 VAL n 
2 341 ASN n 
2 342 GLN n 
2 343 GLY n 
2 344 ALA n 
2 345 ALA n 
2 346 ARG n 
2 347 ALA n 
2 348 ALA n 
2 349 GLN n 
2 350 GLY n 
2 351 VAL n 
2 352 SER n 
2 353 SER n 
2 354 THR n 
2 355 LEU n 
2 356 LEU n 
2 357 TYR n 
2 358 PHE n 
2 359 ASN n 
2 360 ASP n 
2 361 LEU n 
2 362 ILE n 
2 363 GLU n 
2 364 HIS n 
2 365 GLU n 
2 366 THR n 
2 367 GLY n 
2 368 LEU n 
2 369 PRO n 
2 370 HIS n 
2 371 ALA n 
2 372 GLY n 
2 373 TYR n 
2 374 GLY n 
2 375 ASP n 
2 376 GLY n 
2 377 MET n 
2 378 GLY n 
2 379 ASN n 
2 380 GLY n 
2 381 VAL n 
2 382 SER n 
2 383 PHE n 
2 384 SER n 
2 385 PHE n 
2 386 PHE n 
2 387 SER n 
2 388 HIS n 
2 389 ALA n 
2 390 ILE n 
2 391 TYR n 
2 392 GLY n 
2 393 GLY n 
2 394 GLY n 
2 395 SER n 
2 396 PRO n 
2 397 GLY n 
2 398 ILE n 
2 399 PHE n 
2 400 SER n 
2 401 GLY n 
2 402 ASN n 
2 403 HIS n 
2 404 ILE n 
2 405 VAL n 
2 406 THR n 
2 407 ARG n 
2 408 HIS n 
2 409 SER n 
2 410 LYS n 
2 411 GLY n 
2 412 PHE n 
2 413 ALA n 
2 414 ILE n 
2 415 PRO n 
2 416 VAL n 
2 417 ILE n 
2 418 ALA n 
2 419 ALA n 
2 420 ALA n 
2 421 VAL n 
2 422 SER n 
2 423 LEU n 
2 424 ASP n 
2 425 SER n 
2 426 GLY n 
2 427 THR n 
2 428 ALA n 
2 429 VAL n 
2 430 TYR n 
2 431 GLY n 
2 432 PRO n 
2 433 GLU n 
2 434 ALA n 
2 435 THR n 
2 436 SER n 
2 437 GLY n 
2 438 LEU n 
2 439 VAL n 
2 440 GLY n 
2 441 ASP n 
2 442 ILE n 
2 443 PHE n 
2 444 GLY n 
2 445 GLU n 
2 446 VAL n 
2 447 ASP n 
2 448 LEU n 
2 449 ILE n 
2 450 ARG n 
2 451 ARG n 
2 452 PRO n 
2 453 MET n 
2 454 GLU n 
2 455 ALA n 
2 456 ILE n 
2 457 ALA n 
2 458 SER n 
2 459 ALA n 
2 460 ALA n 
2 461 ALA n 
2 462 GLU n 
2 463 ILE n 
2 464 LYS n 
2 465 ASP n 
2 466 LYS n 
2 467 PHE n 
3 1   MET n 
3 2   VAL n 
3 3   TYR n 
3 4   GLN n 
3 5   ARG n 
3 6   GLN n 
3 7   PHE n 
3 8   LEU n 
3 9   PRO n 
3 10  ALA n 
3 11  ASP n 
3 12  ASP n 
3 13  ARG n 
3 14  VAL n 
3 15  THR n 
3 16  LYS n 
3 17  ASN n 
3 18  ARG n 
3 19  LYS n 
3 20  LYS n 
3 21  VAL n 
3 22  VAL n 
3 23  ASP n 
3 24  PRO n 
3 25  SER n 
3 26  VAL n 
3 27  LYS n 
3 28  LEU n 
3 29  GLU n 
3 30  LYS n 
3 31  ILE n 
3 32  ARG n 
3 33  THR n 
3 34  LEU n 
3 35  SER n 
3 36  ASP n 
3 37  LYS n 
3 38  ASP n 
3 39  PHE n 
3 40  LEU n 
3 41  THR n 
3 42  LEU n 
3 43  ILE n 
3 44  GLY n 
3 45  HIS n 
3 46  ARG n 
3 47  HIS n 
3 48  LEU n 
3 49  GLY n 
3 50  GLU n 
3 51  ALA n 
3 52  TYR n 
3 53  ARG n 
3 54  SER n 
3 55  VAL n 
3 56  ASN n 
3 57  PRO n 
3 58  PRO n 
3 59  LEU n 
3 60  ALA n 
3 61  GLU n 
3 62  ILE n 
3 63  GLY n 
3 64  GLU n 
3 65  PRO n 
3 66  GLU n 
3 67  ASP n 
3 68  PRO n 
3 69  ILE n 
3 70  ARG n 
3 71  GLU n 
3 72  LEU n 
3 73  VAL n 
3 74  PRO n 
3 75  PRO n 
3 76  THR n 
3 77  GLU n 
3 78  GLY n 
3 79  ALA n 
3 80  LYS n 
3 81  ALA n 
3 82  GLY n 
3 83  ASP n 
3 84  ARG n 
3 85  VAL n 
3 86  CYS n 
3 87  THR n 
3 88  ILE n 
3 89  ILE n 
3 90  MET n 
3 91  THR n 
3 92  ASP n 
3 93  SER n 
3 94  VAL n 
3 95  TYR n 
3 96  ASN n 
3 97  PRO n 
3 98  PRO n 
3 99  ILE n 
3 100 ALA n 
3 101 HIS n 
3 102 TYR n 
3 103 THR n 
3 104 ARG n 
3 105 ALA n 
3 106 TRP n 
3 107 MET n 
3 108 TYR n 
3 109 HIS n 
3 110 ASN n 
3 111 ARG n 
3 112 PHE n 
3 113 ARG n 
3 114 GLY n 
3 115 ILE n 
3 116 ASP n 
3 117 ASN n 
3 118 GLY n 
3 119 VAL n 
3 120 TYR n 
3 121 SER n 
3 122 GLY n 
3 123 ARG n 
3 124 VAL n 
3 125 THR n 
3 126 LEU n 
3 127 GLU n 
3 128 MET n 
3 129 ARG n 
3 130 GLU n 
3 131 ARG n 
3 132 ASP n 
3 133 LEU n 
3 134 GLU n 
3 135 GLU n 
3 136 ALA n 
3 137 CYS n 
3 138 ARG n 
3 139 THR n 
3 140 LEU n 
3 141 PHE n 
3 142 GLU n 
3 143 THR n 
3 144 GLU n 
3 145 ILE n 
3 146 CYS n 
3 147 ASP n 
3 148 ALA n 
3 149 SER n 
3 150 ARG n 
3 151 ASP n 
3 152 GLN n 
3 153 VAL n 
3 154 ARG n 
3 155 GLN n 
3 156 TYR n 
3 157 THR n 
3 158 CYS n 
3 159 THR n 
3 160 GLY n 
3 161 HIS n 
3 162 SER n 
3 163 CYS n 
3 164 ARG n 
3 165 LEU n 
3 166 ASP n 
3 167 PRO n 
3 168 ASP n 
3 169 GLY n 
3 170 MET n 
3 171 MET n 
3 172 PHE n 
3 173 ASP n 
3 174 PRO n 
3 175 ILE n 
3 176 GLU n 
3 177 ARG n 
3 178 CYS n 
3 179 ILE n 
3 180 MET n 
3 181 SER n 
3 182 GLY n 
3 183 GLY n 
3 184 ASN n 
3 185 VAL n 
3 186 VAL n 
3 187 TYR n 
3 188 GLN n 
3 189 LYS n 
3 190 ASP n 
3 191 SER n 
3 192 PHE n 
3 193 GLY n 
3 194 ASN n 
3 195 PRO n 
3 196 VAL n 
3 197 ASP n 
3 198 THR n 
3 199 PRO n 
3 200 ILE n 
3 201 ASN n 
3 202 MET n 
3 203 GLY n 
3 204 LYS n 
3 205 PRO n 
3 206 LEU n 
3 207 SER n 
3 208 GLU n 
3 209 GLU n 
3 210 GLU n 
3 211 LEU n 
3 212 ILE n 
3 213 GLU n 
3 214 ARG n 
3 215 THR n 
3 216 VAL n 
3 217 VAL n 
3 218 TYR n 
3 219 ARG n 
3 220 THR n 
3 221 ASP n 
3 222 ARG n 
3 223 GLY n 
3 224 GLU n 
3 225 PRO n 
3 226 MET n 
3 227 THR n 
3 228 ARG n 
3 229 GLU n 
3 230 GLY n 
3 231 ASP n 
3 232 PRO n 
3 233 GLY n 
3 234 ALA n 
3 235 PRO n 
3 236 ASP n 
3 237 GLU n 
3 238 GLU n 
3 239 VAL n 
3 240 ARG n 
3 241 GLU n 
3 242 ALA n 
3 243 LEU n 
3 244 GLN n 
3 245 TRP n 
3 246 SER n 
3 247 ARG n 
3 248 ARG n 
3 249 ILE n 
3 250 GLN n 
3 251 TRP n 
3 252 LEU n 
3 253 ARG n 
3 254 MET n 
3 255 LEU n 
3 256 GLY n 
3 257 ASN n 
3 258 MET n 
3 259 VAL n 
3 260 PRO n 
3 261 ASP n 
3 262 LYS n 
3 263 ILE n 
3 264 LYS n 
3 265 GLY n 
3 266 MET n 
# 
loop_
_entity_src_nat.entity_id 
_entity_src_nat.pdbx_src_id 
_entity_src_nat.pdbx_alt_source_flag 
_entity_src_nat.pdbx_beg_seq_num 
_entity_src_nat.pdbx_end_seq_num 
_entity_src_nat.common_name 
_entity_src_nat.pdbx_organism_scientific 
_entity_src_nat.pdbx_ncbi_taxonomy_id 
_entity_src_nat.genus 
_entity_src_nat.species 
_entity_src_nat.strain 
_entity_src_nat.tissue 
_entity_src_nat.tissue_fraction 
_entity_src_nat.pdbx_secretion 
_entity_src_nat.pdbx_fragment 
_entity_src_nat.pdbx_variant 
_entity_src_nat.pdbx_cell_line 
_entity_src_nat.pdbx_atcc 
_entity_src_nat.pdbx_cellular_location 
_entity_src_nat.pdbx_organ 
_entity_src_nat.pdbx_organelle 
_entity_src_nat.pdbx_cell 
_entity_src_nat.pdbx_plasmid_name 
_entity_src_nat.pdbx_plasmid_details 
_entity_src_nat.details 
1 1 sample 1 595 ? 'Candidatus Ethanoperedens thermophilum' 2766897 ? ? ? / ? ? ? / / / ? / ? ? ? 'Culture enrichment' ? 
2 1 sample 1 467 ? 'Candidatus Ethanoperedens thermophilum' 2766897 ? ? ? / ? ? ? / / / ? / ? ? ? 'Culture enrichment' ? 
3 1 sample 1 266 ? 'Candidatus Ethanoperedens thermophilum' 2766897 ? ? ? / ? ? ? / / / ? / ? ? ? 'Culture enrichment' ? 
# 
loop_
_struct_ref.id 
_struct_ref.db_name 
_struct_ref.db_code 
_struct_ref.pdbx_db_accession 
_struct_ref.pdbx_db_isoform 
_struct_ref.entity_id 
_struct_ref.pdbx_seq_one_letter_code 
_struct_ref.pdbx_align_begin 
1 PDB 7B2C 7B2C ? 1 ? 1 
2 PDB 7B2C 7B2C ? 2 ? 1 
3 PDB 7B2C 7B2C ? 3 ? 1 
# 
loop_
_struct_ref_seq.align_id 
_struct_ref_seq.ref_id 
_struct_ref_seq.pdbx_PDB_id_code 
_struct_ref_seq.pdbx_strand_id 
_struct_ref_seq.seq_align_beg 
_struct_ref_seq.pdbx_seq_align_beg_ins_code 
_struct_ref_seq.seq_align_end 
_struct_ref_seq.pdbx_seq_align_end_ins_code 
_struct_ref_seq.pdbx_db_accession 
_struct_ref_seq.db_align_beg 
_struct_ref_seq.pdbx_db_align_beg_ins_code 
_struct_ref_seq.db_align_end 
_struct_ref_seq.pdbx_db_align_end_ins_code 
_struct_ref_seq.pdbx_auth_seq_align_beg 
_struct_ref_seq.pdbx_auth_seq_align_end 
1 1 7B2C A 1 ? 595 ? 7B2C 1 ? 595 ? 1 595 
2 2 7B2C B 1 ? 467 ? 7B2C 1 ? 467 ? 1 467 
3 3 7B2C C 1 ? 266 ? 7B2C 1 ? 266 ? 1 266 
4 1 7B2C D 1 ? 595 ? 7B2C 1 ? 595 ? 1 595 
5 2 7B2C E 1 ? 467 ? 7B2C 1 ? 467 ? 1 467 
6 3 7B2C F 1 ? 266 ? 7B2C 1 ? 266 ? 1 266 
# 
loop_
_chem_comp.id 
_chem_comp.type 
_chem_comp.mon_nstd_flag 
_chem_comp.name 
_chem_comp.pdbx_synonyms 
_chem_comp.formula 
_chem_comp.formula_weight 
AGM 'L-peptide linking' n 5-METHYL-ARGININE                                            ? 'C7 H17 N4 O2 1'    189.235 
ALA 'L-peptide linking' y ALANINE                                                      ? 'C3 H7 N O2'        89.093  
ARG 'L-peptide linking' y ARGININE                                                     ? 'C6 H15 N4 O2 1'    175.209 
ASN 'L-peptide linking' y ASPARAGINE                                                   ? 'C4 H8 N2 O3'       132.118 
ASP 'L-peptide linking' y 'ASPARTIC ACID'                                              ? 'C4 H7 N O4'        133.103 
CL  non-polymer         . 'CHLORIDE ION'                                               ? 'Cl -1'             35.453  
COM non-polymer         . '1-THIOETHANESULFONIC ACID'                                  ? 'C2 H6 O3 S2'       142.197 
CYS 'L-peptide linking' y CYSTEINE                                                     ? 'C3 H7 N O2 S'      121.158 
GL3 'L-peptide linking' n THIOGLYCIN                                                   ? 'C2 H5 N O S'       91.132  
GLN 'L-peptide linking' y GLUTAMINE                                                    ? 'C5 H10 N2 O3'      146.144 
GLU 'L-peptide linking' y 'GLUTAMIC ACID'                                              ? 'C5 H9 N O4'        147.129 
GLY 'peptide linking'   y GLYCINE                                                      ? 'C2 H5 N O2'        75.067  
GOL non-polymer         . GLYCEROL                                                     'GLYCERIN; PROPANE-1,2,3-TRIOL' 'C3 H8 O3' 
92.094  
HIC 'L-peptide linking' n 4-METHYL-HISTIDINE                                           ? 'C7 H11 N3 O2'      169.181 
HIS 'L-peptide linking' y HISTIDINE                                                    ? 'C6 H10 N3 O2 1'    156.162 
HOH non-polymer         . WATER                                                        ? 'H2 O'              18.015  
I2M 'L-peptide linking' n 3-methyl-L-alloisoleucine                                    beta-methylisoleucine 'C7 H15 N O2'       
145.199 
ILE 'L-peptide linking' y ISOLEUCINE                                                   ? 'C6 H13 N O2'       131.173 
K   non-polymer         . 'POTASSIUM ION'                                              ? 'K 1'               39.098  
LEU 'L-peptide linking' y LEUCINE                                                      ? 'C6 H13 N O2'       131.173 
LYS 'L-peptide linking' y LYSINE                                                       ? 'C6 H15 N2 O2 1'    147.195 
MET 'L-peptide linking' y METHIONINE                                                   ? 'C5 H11 N O2 S'     149.211 
MG  non-polymer         . 'MAGNESIUM ION'                                              ? 'Mg 2'              24.305  
MGN 'L-peptide linking' n 2-METHYL-GLUTAMINE                                           ? 'C6 H12 N2 O3'      160.171 
MHS 'L-peptide linking' n 'N1-METHYLATED HISTIDINE'                                    ? 'C7 H11 N3 O2'      169.181 
NA  non-polymer         . 'SODIUM ION'                                                 ? 'Na 1'              22.990  
PHE 'L-peptide linking' y PHENYLALANINE                                                ? 'C9 H11 N O2'       165.189 
PRO 'L-peptide linking' y PROLINE                                                      ? 'C5 H9 N O2'        115.130 
SER 'L-peptide linking' y SERINE                                                       ? 'C3 H7 N O3'        105.093 
SMC 'L-peptide linking' n S-METHYLCYSTEINE                                             ? 'C4 H9 N O2 S'      135.185 
THR 'L-peptide linking' y THREONINE                                                    ? 'C4 H9 N O3'        119.119 
TP7 non-polymer         . 'Coenzyme B'                                                 7-MERCAPTOHEPTANOYLTHREONINEPHOSPHATE 
'C11 H22 N O7 P S'  343.334 
TRP 'L-peptide linking' y TRYPTOPHAN                                                   ? 'C11 H12 N2 O2'     204.225 
TRS non-polymer         . 2-AMINO-2-HYDROXYMETHYL-PROPANE-1,3-DIOL                     'TRIS BUFFER' 'C4 H12 N O3 1'     122.143 
TYR 'L-peptide linking' y TYROSINE                                                     ? 'C9 H11 N O3'       181.189 
USN non-polymer         . 'Dimethylated-F430 cofactor'                                 ? 'C44 H55 N6 Ni O13' 934.633 
UWT non-polymer         . '(2R)-2-[(2S)-2-[(2S)-2-oxidanylpropoxy]propoxy]propan-1-ol' 
'(2~{R})-2-[(2~{S})-2-[(2~{S})-2-oxidanylpropoxy]propoxy]propan-1-ol' 'C9 H20 O4'         192.253 
VAL 'L-peptide linking' y VALINE                                                       ? 'C5 H11 N O2'       117.146 
XE  non-polymer         . XENON                                                        ? Xe                  131.293 
# 
_exptl.absorpt_coefficient_mu     ? 
_exptl.absorpt_correction_T_max   ? 
_exptl.absorpt_correction_T_min   ? 
_exptl.absorpt_correction_type    ? 
_exptl.absorpt_process_details    ? 
_exptl.entry_id                   7B2C 
_exptl.crystals_number            1 
_exptl.details                    ? 
_exptl.method                     'X-RAY DIFFRACTION' 
_exptl.method_details             ? 
# 
_exptl_crystal.colour                      ? 
_exptl_crystal.density_diffrn              ? 
_exptl_crystal.density_Matthews            2.28 
_exptl_crystal.density_method              ? 
_exptl_crystal.density_percent_sol         46.06 
_exptl_crystal.description                 'Yellow brick of 200 um long' 
_exptl_crystal.F_000                       ? 
_exptl_crystal.id                          1 
_exptl_crystal.preparation                 ? 
_exptl_crystal.size_max                    ? 
_exptl_crystal.size_mid                    ? 
_exptl_crystal.size_min                    ? 
_exptl_crystal.size_rad                    ? 
_exptl_crystal.colour_lustre               ? 
_exptl_crystal.colour_modifier             ? 
_exptl_crystal.colour_primary              ? 
_exptl_crystal.density_meas                ? 
_exptl_crystal.density_meas_esd            ? 
_exptl_crystal.density_meas_gt             ? 
_exptl_crystal.density_meas_lt             ? 
_exptl_crystal.density_meas_temp           ? 
_exptl_crystal.density_meas_temp_esd       ? 
_exptl_crystal.density_meas_temp_gt        ? 
_exptl_crystal.density_meas_temp_lt        ? 
_exptl_crystal.pdbx_crystal_image_url      ? 
_exptl_crystal.pdbx_crystal_image_format   ? 
_exptl_crystal.pdbx_mosaicity              ? 
_exptl_crystal.pdbx_mosaicity_esd          ? 
# 
_exptl_crystal_grow.apparatus       ? 
_exptl_crystal_grow.atmosphere      ? 
_exptl_crystal_grow.crystal_id      1 
_exptl_crystal_grow.details         ? 
_exptl_crystal_grow.method          'VAPOR DIFFUSION, SITTING DROP' 
_exptl_crystal_grow.method_ref      ? 
_exptl_crystal_grow.pH              8.5 
_exptl_crystal_grow.pressure        ? 
_exptl_crystal_grow.pressure_esd    ? 
_exptl_crystal_grow.seeding         ? 
_exptl_crystal_grow.seeding_ref     ? 
_exptl_crystal_grow.temp            293.15 
_exptl_crystal_grow.temp_details    / 
_exptl_crystal_grow.temp_esd        ? 
_exptl_crystal_grow.time            ? 
_exptl_crystal_grow.pdbx_details    
;Crystals were obtained by initial screening at 20 degree Celsius using the sitting drop method on a 96-Well MRC 2-Drop Crystallization Plates in polystyrene (SWISSCI). The crystallization reservoir contained 90 ul of mother liquor, crystallization drop contained a mixture of 0.6 ul protein at 16.22 mg.ml-1 and 0.6 ul precipitant.
The crystal was obtained by initial screening using the JBScreen Pentaerythritol screen from Jena Bioscience in a Coy tent under an N2/H2 atmosphere (95:5 %). The crystallization reservoir contained 45 % (w/v) Pentaerythritol Propoxylate (5/4 PO/OH), 100 mM Tris pH 8.5 and 400 mM potassium chloride.
Crystal was harvested using a MiTeGen MicroRT loop. In order to protect the crystal during xenon pressurisation, a part of the plastic capillary, usually used for room temperature diffraction experiments, was placed around it. The loop was then mounted in an Oxford Xcell xenon chamber. Xenon pressure was gradually increased using a manual pump to reach 25 bars. After 7 min, pressure was slowly released and the crystal immediately plunged in liquid nitrogen.
;
_exptl_crystal_grow.pdbx_pH_range   '7.5 - 8.5' 
# 
_diffrn.ambient_environment              ? 
_diffrn.ambient_temp                     100 
_diffrn.ambient_temp_details             ? 
_diffrn.ambient_temp_esd                 ? 
_diffrn.crystal_id                       1 
_diffrn.crystal_support                  ? 
_diffrn.crystal_treatment                ? 
_diffrn.details                          ? 
_diffrn.id                               1 
_diffrn.ambient_pressure                 ? 
_diffrn.ambient_pressure_esd             ? 
_diffrn.ambient_pressure_gt              ? 
_diffrn.ambient_pressure_lt              ? 
_diffrn.ambient_temp_gt                  ? 
_diffrn.ambient_temp_lt                  ? 
_diffrn.pdbx_serial_crystal_experiment   N 
# 
_diffrn_detector.details                      ? 
_diffrn_detector.detector                     PIXEL 
_diffrn_detector.diffrn_id                    1 
_diffrn_detector.type                         'DECTRIS PILATUS 2M-F' 
_diffrn_detector.area_resol_mean              ? 
_diffrn_detector.dtime                        ? 
_diffrn_detector.pdbx_frames_total            ? 
_diffrn_detector.pdbx_collection_time_total   ? 
_diffrn_detector.pdbx_collection_date         2019-09-29 
_diffrn_detector.pdbx_frequency               ? 
# 
_diffrn_radiation.collimation                      ? 
_diffrn_radiation.diffrn_id                        1 
_diffrn_radiation.filter_edge                      ? 
_diffrn_radiation.inhomogeneity                    ? 
_diffrn_radiation.monochromator                    ? 
_diffrn_radiation.polarisn_norm                    ? 
_diffrn_radiation.polarisn_ratio                   ? 
_diffrn_radiation.probe                            ? 
_diffrn_radiation.type                             ? 
_diffrn_radiation.xray_symbol                      ? 
_diffrn_radiation.wavelength_id                    1 
_diffrn_radiation.pdbx_monochromatic_or_laue_m_l   M 
_diffrn_radiation.pdbx_wavelength_list             ? 
_diffrn_radiation.pdbx_wavelength                  ? 
_diffrn_radiation.pdbx_diffrn_protocol             'SINGLE WAVELENGTH' 
_diffrn_radiation.pdbx_analyzer                    ? 
_diffrn_radiation.pdbx_scattering_type             x-ray 
# 
_diffrn_radiation_wavelength.id           1 
_diffrn_radiation_wavelength.wavelength   1.54981 
_diffrn_radiation_wavelength.wt           1.0 
# 
_diffrn_source.current                     ? 
_diffrn_source.details                     ? 
_diffrn_source.diffrn_id                   1 
_diffrn_source.power                       ? 
_diffrn_source.size                        ? 
_diffrn_source.source                      SYNCHROTRON 
_diffrn_source.target                      ? 
_diffrn_source.type                        'SLS BEAMLINE X06DA' 
_diffrn_source.voltage                     ? 
_diffrn_source.take-off_angle              ? 
_diffrn_source.pdbx_wavelength_list        1.54981 
_diffrn_source.pdbx_wavelength             ? 
_diffrn_source.pdbx_synchrotron_beamline   X06DA 
_diffrn_source.pdbx_synchrotron_site       SLS 
# 
_reflns.B_iso_Wilson_estimate                          ? 
_reflns.entry_id                                       7B2C 
_reflns.data_reduction_details                         ? 
_reflns.data_reduction_method                          ? 
_reflns.d_resolution_high                              1.800 
_reflns.d_resolution_low                               60.870 
_reflns.details                                        ? 
_reflns.limit_h_max                                    ? 
_reflns.limit_h_min                                    ? 
_reflns.limit_k_max                                    ? 
_reflns.limit_k_min                                    ? 
_reflns.limit_l_max                                    ? 
_reflns.limit_l_min                                    ? 
_reflns.number_all                                     ? 
_reflns.number_obs                                     232772 
_reflns.observed_criterion                             ? 
_reflns.observed_criterion_F_max                       ? 
_reflns.observed_criterion_F_min                       ? 
_reflns.observed_criterion_I_max                       ? 
_reflns.observed_criterion_I_min                       ? 
_reflns.observed_criterion_sigma_F                     ? 
_reflns.observed_criterion_sigma_I                     ? 
_reflns.percent_possible_obs                           98.100 
_reflns.R_free_details                                 ? 
_reflns.Rmerge_F_all                                   ? 
_reflns.Rmerge_F_obs                                   ? 
_reflns.Friedel_coverage                               ? 
_reflns.number_gt                                      ? 
_reflns.threshold_expression                           ? 
_reflns.pdbx_redundancy                                6.000 
_reflns.pdbx_Rmerge_I_obs                              0.105 
_reflns.pdbx_Rmerge_I_all                              ? 
_reflns.pdbx_Rsym_value                                ? 
_reflns.pdbx_netI_over_av_sigmaI                       ? 
_reflns.pdbx_netI_over_sigmaI                          11.700 
_reflns.pdbx_res_netI_over_av_sigmaI_2                 ? 
_reflns.pdbx_res_netI_over_sigmaI_2                    ? 
_reflns.pdbx_chi_squared                               ? 
_reflns.pdbx_scaling_rejects                           ? 
_reflns.pdbx_d_res_high_opt                            ? 
_reflns.pdbx_d_res_low_opt                             ? 
_reflns.pdbx_d_res_opt_method                          ? 
_reflns.phase_calculation_details                      ? 
_reflns.pdbx_Rrim_I_all                                ? 
_reflns.pdbx_Rpim_I_all                                0.046 
_reflns.pdbx_d_opt                                     ? 
_reflns.pdbx_number_measured_all                       ? 
_reflns.pdbx_diffrn_id                                 1 
_reflns.pdbx_ordinal                                   1 
_reflns.pdbx_CC_half                                   0.997 
_reflns.pdbx_CC_star                                   ? 
_reflns.pdbx_R_split                                   ? 
_reflns.pdbx_aniso_diffraction_limit_axis_1_ortho[1]   ? 
_reflns.pdbx_aniso_diffraction_limit_axis_1_ortho[2]   ? 
_reflns.pdbx_aniso_diffraction_limit_axis_1_ortho[3]   ? 
_reflns.pdbx_aniso_diffraction_limit_axis_2_ortho[1]   ? 
_reflns.pdbx_aniso_diffraction_limit_axis_2_ortho[2]   ? 
_reflns.pdbx_aniso_diffraction_limit_axis_2_ortho[3]   ? 
_reflns.pdbx_aniso_diffraction_limit_axis_3_ortho[1]   ? 
_reflns.pdbx_aniso_diffraction_limit_axis_3_ortho[2]   ? 
_reflns.pdbx_aniso_diffraction_limit_axis_3_ortho[3]   ? 
_reflns.pdbx_aniso_diffraction_limit_1                 ? 
_reflns.pdbx_aniso_diffraction_limit_2                 ? 
_reflns.pdbx_aniso_diffraction_limit_3                 ? 
_reflns.pdbx_aniso_B_tensor_eigenvector_1_ortho[1]     ? 
_reflns.pdbx_aniso_B_tensor_eigenvector_1_ortho[2]     ? 
_reflns.pdbx_aniso_B_tensor_eigenvector_1_ortho[3]     ? 
_reflns.pdbx_aniso_B_tensor_eigenvector_2_ortho[1]     ? 
_reflns.pdbx_aniso_B_tensor_eigenvector_2_ortho[2]     ? 
_reflns.pdbx_aniso_B_tensor_eigenvector_2_ortho[3]     ? 
_reflns.pdbx_aniso_B_tensor_eigenvector_3_ortho[1]     ? 
_reflns.pdbx_aniso_B_tensor_eigenvector_3_ortho[2]     ? 
_reflns.pdbx_aniso_B_tensor_eigenvector_3_ortho[3]     ? 
_reflns.pdbx_aniso_B_tensor_eigenvalue_1               ? 
_reflns.pdbx_aniso_B_tensor_eigenvalue_2               ? 
_reflns.pdbx_aniso_B_tensor_eigenvalue_3               ? 
_reflns.pdbx_orthogonalization_convention              ? 
_reflns.pdbx_percent_possible_ellipsoidal              ? 
_reflns.pdbx_percent_possible_spherical                ? 
_reflns.pdbx_percent_possible_ellipsoidal_anomalous    ? 
_reflns.pdbx_percent_possible_spherical_anomalous      ? 
_reflns.pdbx_redundancy_anomalous                      ? 
_reflns.pdbx_CC_half_anomalous                         ? 
_reflns.pdbx_absDiff_over_sigma_anomalous              ? 
_reflns.pdbx_percent_possible_anomalous                ? 
_reflns.pdbx_observed_signal_threshold                 ? 
_reflns.pdbx_signal_type                               ? 
_reflns.pdbx_signal_details                            ? 
_reflns.pdbx_signal_software_id                        ? 
# 
_reflns_shell.d_res_high                                    1.800 
_reflns_shell.d_res_low                                     1.840 
_reflns_shell.meanI_over_sigI_all                           ? 
_reflns_shell.meanI_over_sigI_obs                           2.000 
_reflns_shell.number_measured_all                           ? 
_reflns_shell.number_measured_obs                           ? 
_reflns_shell.number_possible                               ? 
_reflns_shell.number_unique_all                             ? 
_reflns_shell.number_unique_obs                             11640 
_reflns_shell.percent_possible_all                          94.600 
_reflns_shell.percent_possible_obs                          ? 
_reflns_shell.Rmerge_F_all                                  ? 
_reflns_shell.Rmerge_F_obs                                  ? 
_reflns_shell.Rmerge_I_all                                  ? 
_reflns_shell.Rmerge_I_obs                                  0.652 
_reflns_shell.meanI_over_sigI_gt                            ? 
_reflns_shell.meanI_over_uI_all                             ? 
_reflns_shell.meanI_over_uI_gt                              ? 
_reflns_shell.number_measured_gt                            ? 
_reflns_shell.number_unique_gt                              ? 
_reflns_shell.percent_possible_gt                           ? 
_reflns_shell.Rmerge_F_gt                                   ? 
_reflns_shell.Rmerge_I_gt                                   ? 
_reflns_shell.pdbx_redundancy                               4.5 
_reflns_shell.pdbx_Rsym_value                               ? 
_reflns_shell.pdbx_chi_squared                              ? 
_reflns_shell.pdbx_netI_over_sigmaI_all                     ? 
_reflns_shell.pdbx_netI_over_sigmaI_obs                     ? 
_reflns_shell.pdbx_Rrim_I_all                               ? 
_reflns_shell.pdbx_Rpim_I_all                               0.331 
_reflns_shell.pdbx_rejects                                  ? 
_reflns_shell.pdbx_ordinal                                  1 
_reflns_shell.pdbx_diffrn_id                                1 
_reflns_shell.pdbx_CC_half                                  0.739 
_reflns_shell.pdbx_CC_star                                  ? 
_reflns_shell.pdbx_R_split                                  ? 
_reflns_shell.pdbx_percent_possible_ellipsoidal             ? 
_reflns_shell.pdbx_percent_possible_spherical               ? 
_reflns_shell.pdbx_percent_possible_ellipsoidal_anomalous   ? 
_reflns_shell.pdbx_percent_possible_spherical_anomalous     ? 
_reflns_shell.pdbx_redundancy_anomalous                     ? 
_reflns_shell.pdbx_CC_half_anomalous                        ? 
_reflns_shell.pdbx_absDiff_over_sigma_anomalous             ? 
_reflns_shell.pdbx_percent_possible_anomalous               ? 
# 
_refine.aniso_B[1][1]                            6.5101 
_refine.aniso_B[1][2]                            0.0000 
_refine.aniso_B[1][3]                            -3.9016 
_refine.aniso_B[2][2]                            -4.8187 
_refine.aniso_B[2][3]                            0.0000 
_refine.aniso_B[3][3]                            -1.6913 
_refine.B_iso_max                                91.960 
_refine.B_iso_mean                               17.6600 
_refine.B_iso_min                                3.000 
_refine.correlation_coeff_Fo_to_Fc               0.9070 
_refine.correlation_coeff_Fo_to_Fc_free          0.8880 
_refine.details                                  
'LAST REFINEMENT CYCLES WERE PERFORMED WITH HYDROGENS. HYDROGENS WERE OMITTED IN THE FINAL DEPOSITED MODEL.' 
_refine.diff_density_max                         ? 
_refine.diff_density_max_esd                     ? 
_refine.diff_density_min                         ? 
_refine.diff_density_min_esd                     ? 
_refine.diff_density_rms                         ? 
_refine.diff_density_rms_esd                     ? 
_refine.entry_id                                 7B2C 
_refine.pdbx_refine_id                           'X-RAY DIFFRACTION' 
_refine.ls_abs_structure_details                 ? 
_refine.ls_abs_structure_Flack                   ? 
_refine.ls_abs_structure_Flack_esd               ? 
_refine.ls_abs_structure_Rogers                  ? 
_refine.ls_abs_structure_Rogers_esd              ? 
_refine.ls_d_res_high                            1.8000 
_refine.ls_d_res_low                             35.9000 
_refine.ls_extinction_coef                       ? 
_refine.ls_extinction_coef_esd                   ? 
_refine.ls_extinction_expression                 ? 
_refine.ls_extinction_method                     ? 
_refine.ls_goodness_of_fit_all                   ? 
_refine.ls_goodness_of_fit_all_esd               ? 
_refine.ls_goodness_of_fit_obs                   ? 
_refine.ls_goodness_of_fit_obs_esd               ? 
_refine.ls_hydrogen_treatment                    ? 
_refine.ls_matrix_type                           ? 
_refine.ls_number_constraints                    ? 
_refine.ls_number_parameters                     ? 
_refine.ls_number_reflns_all                     ? 
_refine.ls_number_reflns_obs                     232696 
_refine.ls_number_reflns_R_free                  11690 
_refine.ls_number_reflns_R_work                  ? 
_refine.ls_number_restraints                     ? 
_refine.ls_percent_reflns_obs                    96.2000 
_refine.ls_percent_reflns_R_free                 5.0200 
_refine.ls_R_factor_all                          ? 
_refine.ls_R_factor_obs                          0.176 
_refine.ls_R_factor_R_free                       0.201 
_refine.ls_R_factor_R_free_error                 ? 
_refine.ls_R_factor_R_free_error_details         ? 
_refine.ls_R_factor_R_work                       0.174 
_refine.ls_R_Fsqd_factor_obs                     ? 
_refine.ls_R_I_factor_obs                        ? 
_refine.ls_redundancy_reflns_all                 ? 
_refine.ls_redundancy_reflns_obs                 ? 
_refine.ls_restrained_S_all                      ? 
_refine.ls_restrained_S_obs                      ? 
_refine.ls_shift_over_esd_max                    ? 
_refine.ls_shift_over_esd_mean                   ? 
_refine.ls_structure_factor_coef                 ? 
_refine.ls_weighting_details                     ? 
_refine.ls_weighting_scheme                      ? 
_refine.ls_wR_factor_all                         ? 
_refine.ls_wR_factor_obs                         ? 
_refine.ls_wR_factor_R_free                      ? 
_refine.ls_wR_factor_R_work                      ? 
_refine.occupancy_max                            ? 
_refine.occupancy_min                            ? 
_refine.solvent_model_details                    ? 
_refine.solvent_model_param_bsol                 ? 
_refine.solvent_model_param_ksol                 ? 
_refine.pdbx_R_complete                          ? 
_refine.ls_R_factor_gt                           ? 
_refine.ls_goodness_of_fit_gt                    ? 
_refine.ls_goodness_of_fit_ref                   ? 
_refine.ls_shift_over_su_max                     ? 
_refine.ls_shift_over_su_max_lt                  ? 
_refine.ls_shift_over_su_mean                    ? 
_refine.ls_shift_over_su_mean_lt                 ? 
_refine.pdbx_ls_sigma_I                          ? 
_refine.pdbx_ls_sigma_F                          0.000 
_refine.pdbx_ls_sigma_Fsqd                       ? 
_refine.pdbx_data_cutoff_high_absF               ? 
_refine.pdbx_data_cutoff_high_rms_absF           ? 
_refine.pdbx_data_cutoff_low_absF                ? 
_refine.pdbx_isotropic_thermal_model             ? 
_refine.pdbx_ls_cross_valid_method               THROUGHOUT 
_refine.pdbx_method_to_determine_struct          'MOLECULAR REPLACEMENT' 
_refine.pdbx_starting_model                      7B1S 
_refine.pdbx_stereochemistry_target_values       ? 
_refine.pdbx_R_Free_selection_details            RANDOM 
_refine.pdbx_stereochem_target_val_spec_case     ? 
_refine.pdbx_overall_ESU_R                       ? 
_refine.pdbx_overall_ESU_R_Free                  ? 
_refine.pdbx_solvent_vdw_probe_radii             ? 
_refine.pdbx_solvent_ion_probe_radii             ? 
_refine.pdbx_solvent_shrinkage_radii             ? 
_refine.pdbx_real_space_R                        ? 
_refine.pdbx_density_correlation                 ? 
_refine.pdbx_pd_number_of_powder_patterns        ? 
_refine.pdbx_pd_number_of_points                 ? 
_refine.pdbx_pd_meas_number_of_points            ? 
_refine.pdbx_pd_proc_ls_prof_R_factor            ? 
_refine.pdbx_pd_proc_ls_prof_wR_factor           ? 
_refine.pdbx_pd_Marquardt_correlation_coeff      ? 
_refine.pdbx_pd_Fsqrd_R_factor                   ? 
_refine.pdbx_pd_ls_matrix_band_width             ? 
_refine.pdbx_overall_phase_error                 ? 
_refine.pdbx_overall_SU_R_free_Cruickshank_DPI   0.1160 
_refine.pdbx_overall_SU_R_free_Blow_DPI          0.1180 
_refine.pdbx_overall_SU_R_Blow_DPI               0.1350 
_refine.pdbx_TLS_residual_ADP_flag               ? 
_refine.pdbx_diffrn_id                           1 
_refine.overall_SU_B                             ? 
_refine.overall_SU_ML                            ? 
_refine.overall_SU_R_Cruickshank_DPI             0.1980 
_refine.overall_SU_R_free                        ? 
_refine.overall_FOM_free_R_set                   ? 
_refine.overall_FOM_work_R_set                   ? 
_refine.pdbx_average_fsc_overall                 ? 
_refine.pdbx_average_fsc_work                    ? 
_refine.pdbx_average_fsc_free                    ? 
# 
_refine_analyze.entry_id                        7B2C 
_refine_analyze.pdbx_refine_id                  'X-RAY DIFFRACTION' 
_refine_analyze.Luzzati_coordinate_error_free   ? 
_refine_analyze.Luzzati_coordinate_error_obs    0.220 
_refine_analyze.Luzzati_d_res_low_free          ? 
_refine_analyze.Luzzati_d_res_low_obs           ? 
_refine_analyze.Luzzati_sigma_a_free            ? 
_refine_analyze.Luzzati_sigma_a_free_details    ? 
_refine_analyze.Luzzati_sigma_a_obs             ? 
_refine_analyze.Luzzati_sigma_a_obs_details     ? 
_refine_analyze.number_disordered_residues      ? 
_refine_analyze.occupancy_sum_hydrogen          ? 
_refine_analyze.occupancy_sum_non_hydrogen      ? 
_refine_analyze.RG_d_res_high                   ? 
_refine_analyze.RG_d_res_low                    ? 
_refine_analyze.RG_free                         ? 
_refine_analyze.RG_work                         ? 
_refine_analyze.RG_free_work_ratio              ? 
_refine_analyze.pdbx_Luzzati_d_res_high_obs     ? 
# 
_refine_hist.pdbx_refine_id                   'X-RAY DIFFRACTION' 
_refine_hist.cycle_id                         final 
_refine_hist.details                          ? 
_refine_hist.d_res_high                       1.8000 
_refine_hist.d_res_low                        35.9000 
_refine_hist.number_atoms_solvent             2346 
_refine_hist.number_atoms_total               23165 
_refine_hist.number_reflns_all                ? 
_refine_hist.number_reflns_obs                ? 
_refine_hist.number_reflns_R_free             ? 
_refine_hist.number_reflns_R_work             ? 
_refine_hist.R_factor_all                     ? 
_refine_hist.R_factor_obs                     ? 
_refine_hist.R_factor_R_free                  ? 
_refine_hist.R_factor_R_work                  ? 
_refine_hist.pdbx_number_residues_total       2646 
_refine_hist.pdbx_B_iso_mean_ligand           19.49 
_refine_hist.pdbx_B_iso_mean_solvent          24.32 
_refine_hist.pdbx_number_atoms_protein        20523 
_refine_hist.pdbx_number_atoms_nucleic_acid   0 
_refine_hist.pdbx_number_atoms_ligand         296 
_refine_hist.pdbx_number_atoms_lipid          ? 
_refine_hist.pdbx_number_atoms_carb           ? 
_refine_hist.pdbx_pseudo_atom_details         ? 
# 
loop_
_refine_ls_restr.pdbx_refine_id 
_refine_ls_restr.criterion 
_refine_ls_restr.dev_ideal 
_refine_ls_restr.dev_ideal_target 
_refine_ls_restr.number 
_refine_ls_restr.rejects 
_refine_ls_restr.type 
_refine_ls_restr.weight 
_refine_ls_restr.pdbx_restraint_function 
'X-RAY DIFFRACTION' ? ?      ? 12439 ? t_dihedral_angle_d        2.000  SINUSOIDAL   
'X-RAY DIFFRACTION' ? ?      ? ?     ? t_trig_c_planes           ?      ?            
'X-RAY DIFFRACTION' ? ?      ? 6797  ? t_gen_planes              20.000 HARMONIC     
'X-RAY DIFFRACTION' ? ?      ? 21381 ? t_it                      10.000 HARMONIC     
'X-RAY DIFFRACTION' ? ?      ? ?     ? t_nbd                     ?      ?            
'X-RAY DIFFRACTION' ? ?      ? ?     ? t_improper_torsion        ?      ?            
'X-RAY DIFFRACTION' ? ?      ? ?     ? t_pseud_angle             ?      ?            
'X-RAY DIFFRACTION' ? ?      ? 2729  ? t_chiral_improper_torsion 5.000  SEMIHARMONIC 
'X-RAY DIFFRACTION' ? ?      ? ?     ? t_sum_occupancies         ?      ?            
'X-RAY DIFFRACTION' ? ?      ? ?     ? t_utility_distance        ?      ?            
'X-RAY DIFFRACTION' ? ?      ? ?     ? t_utility_angle           ?      ?            
'X-RAY DIFFRACTION' ? ?      ? ?     ? t_utility_torsion         ?      ?            
'X-RAY DIFFRACTION' ? ?      ? 38301 ? t_ideal_dist_contact      4.000  SEMIHARMONIC 
'X-RAY DIFFRACTION' ? 0.008  ? 41351 ? t_bond_d                  5.000  HARMONIC     
'X-RAY DIFFRACTION' ? 0.990  ? 74433 ? t_angle_deg               5.000  HARMONIC     
'X-RAY DIFFRACTION' ? 2.810  ? ?     ? t_omega_torsion           ?      ?            
'X-RAY DIFFRACTION' ? 15.550 ? ?     ? t_other_torsion           ?      ?            
# 
_refine_ls_shell.pdbx_refine_id                   'X-RAY DIFFRACTION' 
_refine_ls_shell.d_res_high                       1.8000 
_refine_ls_shell.d_res_low                        1.8200 
_refine_ls_shell.number_reflns_all                4654 
_refine_ls_shell.number_reflns_obs                ? 
_refine_ls_shell.number_reflns_R_free             212 
_refine_ls_shell.number_reflns_R_work             4442 
_refine_ls_shell.percent_reflns_obs               69.9000 
_refine_ls_shell.percent_reflns_R_free            4.5600 
_refine_ls_shell.R_factor_all                     0.2109 
_refine_ls_shell.R_factor_obs                     ? 
_refine_ls_shell.R_factor_R_free                  0.2452 
_refine_ls_shell.R_factor_R_free_error            0.0000 
_refine_ls_shell.R_factor_R_work                  0.2093 
_refine_ls_shell.redundancy_reflns_all            ? 
_refine_ls_shell.redundancy_reflns_obs            ? 
_refine_ls_shell.wR_factor_all                    ? 
_refine_ls_shell.wR_factor_obs                    ? 
_refine_ls_shell.wR_factor_R_free                 ? 
_refine_ls_shell.wR_factor_R_work                 ? 
_refine_ls_shell.pdbx_R_complete                  ? 
_refine_ls_shell.pdbx_total_number_of_bins_used   51 
_refine_ls_shell.pdbx_phase_error                 ? 
_refine_ls_shell.pdbx_fsc_work                    ? 
_refine_ls_shell.pdbx_fsc_free                    ? 
# 
_struct.entry_id                     7B2C 
_struct.title                        
'Crystal structure of the ethyl-coenzyme M reductase from Candidatus Ethanoperedens thermophilum gassed with xenon' 
_struct.pdbx_model_details           ? 
_struct.pdbx_formula_weight          ? 
_struct.pdbx_formula_weight_method   ? 
_struct.pdbx_model_type_details      ? 
_struct.pdbx_CASP_flag               N 
# 
_struct_keywords.entry_id        7B2C 
_struct_keywords.text            
;Ethyl-CoM reductase, Methyl-CoM reductase, xenon-derivatization, ethane-oxidizers, F430-cofactor, post-translational modification, gas channel, coenzyme M, coenzyme B, true atomic resolution, thermophile, archaea., TRANSFERASE
;
_struct_keywords.pdbx_keywords   TRANSFERASE 
# 
loop_
_struct_asym.id 
_struct_asym.pdbx_blank_PDB_chainid_flag 
_struct_asym.pdbx_modified 
_struct_asym.entity_id 
_struct_asym.details 
A  N N 1  ? 
B  N N 2  ? 
C  N N 3  ? 
D  N N 1  ? 
E  N N 2  ? 
F  N N 3  ? 
G  N N 4  ? 
H  N N 5  ? 
I  N N 6  ? 
J  N N 7  ? 
K  N N 8  ? 
L  N N 9  ? 
M  N N 9  ? 
N  N N 10 ? 
O  N N 10 ? 
P  N N 10 ? 
Q  N N 5  ? 
R  N N 5  ? 
S  N N 9  ? 
T  N N 9  ? 
U  N N 11 ? 
V  N N 11 ? 
W  N N 9  ? 
X  N N 9  ? 
Y  N N 9  ? 
Z  N N 10 ? 
AA N N 10 ? 
BA N N 10 ? 
CA N N 12 ? 
DA N N 6  ? 
EA N N 9  ? 
FA N N 10 ? 
GA N N 10 ? 
HA N N 7  ? 
IA N N 5  ? 
JA N N 5  ? 
KA N N 6  ? 
LA N N 6  ? 
MA N N 6  ? 
NA N N 9  ? 
OA N N 10 ? 
PA N N 10 ? 
QA N N 10 ? 
RA N N 13 ? 
SA N N 14 ? 
TA N N 9  ? 
UA N N 11 ? 
VA N N 11 ? 
WA N N 11 ? 
XA N N 9  ? 
YA N N 9  ? 
ZA N N 9  ? 
AB N N 9  ? 
BB N N 9  ? 
CB N N 9  ? 
DB N N 10 ? 
EB N N 10 ? 
FB N N 10 ? 
GB N N 4  ? 
HB N N 8  ? 
IB N N 12 ? 
JB N N 9  ? 
KB N N 10 ? 
LB N N 10 ? 
MB N N 5  ? 
NB N N 15 ? 
OB N N 15 ? 
PB N N 15 ? 
QB N N 15 ? 
RB N N 15 ? 
SB N N 15 ? 
# 
loop_
_struct_conf.conf_type_id 
_struct_conf.id 
_struct_conf.pdbx_PDB_helix_id 
_struct_conf.beg_label_comp_id 
_struct_conf.beg_label_asym_id 
_struct_conf.beg_label_seq_id 
_struct_conf.pdbx_beg_PDB_ins_code 
_struct_conf.end_label_comp_id 
_struct_conf.end_label_asym_id 
_struct_conf.end_label_seq_id 
_struct_conf.pdbx_end_PDB_ins_code 
_struct_conf.beg_auth_comp_id 
_struct_conf.beg_auth_asym_id 
_struct_conf.beg_auth_seq_id 
_struct_conf.end_auth_comp_id 
_struct_conf.end_auth_asym_id 
_struct_conf.end_auth_seq_id 
_struct_conf.pdbx_PDB_helix_class 
_struct_conf.details 
_struct_conf.pdbx_PDB_helix_length 
HELX_P HELX_P1   AA1 ILE A 20  ? GLY A 25  ? ILE A 20  GLY A 25  1 ? 6  
HELX_P HELX_P2   AA2 GLY A 39  ? GLN A 43  ? GLY A 39  GLN A 43  5 ? 5  
HELX_P HELX_P3   AA3 SER A 44  ? GLY A 62  ? SER A 44  GLY A 62  1 ? 19 
HELX_P HELX_P4   AA4 ASN A 67  ? ALA A 75  ? ASN A 67  ALA A 75  5 ? 9  
HELX_P HELX_P5   AA5 GLY A 89  ? GLU A 93  ? GLY A 89  GLU A 93  5 ? 5  
HELX_P HELX_P6   AA6 GLU A 116 ? ASN A 121 ? GLU A 116 ASN A 121 5 ? 6  
HELX_P HELX_P7   AA7 ASN A 125 ? ARG A 137 ? ASN A 125 ARG A 137 1 ? 13 
HELX_P HELX_P8   AA8 LEU A 143 ? ARG A 153 ? LEU A 143 ARG A 153 1 ? 11 
HELX_P HELX_P9   AA9 THR A 159 ? ILE A 174 ? THR A 159 ILE A 174 1 ? 16 
HELX_P HELX_P10  AB1 ASN A 188 ? VAL A 192 ? ASN A 188 VAL A 192 5 ? 5  
HELX_P HELX_P11  AB2 ASN A 203 ? LEU A 210 ? ASN A 203 LEU A 210 1 ? 8  
HELX_P HELX_P12  AB3 ASP A 211 ? LEU A 215 ? ASP A 211 LEU A 215 5 ? 5  
HELX_P HELX_P13  AB4 ASP A 217 ? PHE A 222 ? ASP A 217 PHE A 222 1 ? 6  
HELX_P HELX_P14  AB5 PRO A 223 ? GLY A 235 ? PRO A 223 GLY A 235 1 ? 13 
HELX_P HELX_P15  AB6 PRO A 245 ? THR A 251 ? PRO A 245 THR A 251 1 ? 7  
HELX_P HELX_P16  AB7 SER A 252 ? GLY A 254 ? SER A 252 GLY A 254 5 ? 3  
HELX_P HELX_P17  AB8 GLY A 255 ? TYR A 273 ? GLY A 255 TYR A 273 1 ? 19 
HELX_P HELX_P18  AB9 VAL A 281 ? MHS A 291 ? VAL A 281 MHS A 291 1 ? 11 
HELX_P HELX_P19  AC1 PRO A 302 ? ALA A 306 ? PRO A 302 ALA A 306 5 ? 5  
HELX_P HELX_P20  AC2 SER A 311 ? ILE A 315 ? SER A 311 ILE A 315 5 ? 5  
HELX_P HELX_P21  AC3 ALA A 316 ? ASN A 324 ? ALA A 316 ASN A 324 1 ? 9  
HELX_P HELX_P22  AC4 GLN A 325 ? ARG A 328 ? GLN A 325 ARG A 328 5 ? 4  
HELX_P HELX_P23  AC5 THR A 329 ? GLY A 335 ? THR A 329 GLY A 335 1 ? 7  
HELX_P HELX_P24  AC6 ASP A 341 ? GLN A 359 ? ASP A 341 GLN A 359 1 ? 19 
HELX_P HELX_P25  AC7 TRP A 373 ? SER A 379 ? TRP A 373 SER A 379 1 ? 7  
HELX_P HELX_P26  AC8 GLU A 384 ? LYS A 402 ? GLU A 384 LYS A 402 1 ? 19 
HELX_P HELX_P27  AC9 THR A 411 ? TYR A 433 ? THR A 411 TYR A 433 1 ? 23 
HELX_P HELX_P28  AD1 TYR A 433 ? HIS A 440 ? TYR A 433 HIS A 440 1 ? 8  
HELX_P HELX_P29  AD2 GLY A 442 ? GLY A 463 ? GLY A 442 GLY A 463 1 ? 22 
HELX_P HELX_P30  AD3 ASP A 464 ? LEU A 484 ? ASP A 464 LEU A 484 1 ? 21 
HELX_P HELX_P31  AD4 ASP A 492 ? THR A 502 ? ASP A 492 THR A 502 1 ? 11 
HELX_P HELX_P32  AD5 PRO A 512 ? LYS A 516 ? PRO A 512 LYS A 516 5 ? 5  
HELX_P HELX_P33  AD6 TYR A 520 ? ALA A 524 ? TYR A 520 ALA A 524 5 ? 5  
HELX_P HELX_P34  AD7 HIS A 529 ? ARG A 544 ? HIS A 529 ARG A 544 1 ? 16 
HELX_P HELX_P35  AD8 ASN A 551 ? PHE A 558 ? ASN A 551 PHE A 558 1 ? 8  
HELX_P HELX_P36  AD9 TYR A 569 ? LEU A 579 ? TYR A 569 LEU A 579 1 ? 11 
HELX_P HELX_P37  AE1 ARG A 588 ? ILE A 592 ? ARG A 588 ILE A 592 5 ? 5  
HELX_P HELX_P38  AE2 GLU B 25  ? THR B 28  ? GLU B 25  THR B 28  5 ? 4  
HELX_P HELX_P39  AE3 ASN B 32  ? ARG B 44  ? ASN B 32  ARG B 44  1 ? 13 
HELX_P HELX_P40  AE4 LEU B 50  ? GLY B 60  ? LEU B 50  GLY B 60  1 ? 11 
HELX_P HELX_P41  AE5 ASN B 74  ? LEU B 78  ? ASN B 74  LEU B 78  5 ? 5  
HELX_P HELX_P42  AE6 SER B 83  ? LYS B 87  ? SER B 83  LYS B 87  5 ? 5  
HELX_P HELX_P43  AE7 ASP B 105 ? GLN B 118 ? ASP B 105 GLN B 118 1 ? 14 
HELX_P HELX_P44  AE8 LYS B 131 ? GLY B 133 ? LYS B 131 GLY B 133 5 ? 3  
HELX_P HELX_P45  AE9 SER B 141 ? ASN B 146 ? SER B 141 ASN B 146 1 ? 6  
HELX_P HELX_P46  AF1 THR B 152 ? TYR B 170 ? THR B 152 TYR B 170 1 ? 19 
HELX_P HELX_P47  AF2 HIS B 175 ? GLY B 186 ? HIS B 175 GLY B 186 1 ? 12 
HELX_P HELX_P48  AF3 PHE B 214 ? ASN B 218 ? PHE B 214 ASN B 218 5 ? 5  
HELX_P HELX_P49  AF4 MET B 220 ? ARG B 229 ? MET B 220 ARG B 229 1 ? 10 
HELX_P HELX_P50  AF5 ARG B 231 ? MET B 250 ? ARG B 231 MET B 250 1 ? 20 
HELX_P HELX_P51  AF6 ILE B 254 ? ARG B 256 ? ILE B 254 ARG B 256 5 ? 3  
HELX_P HELX_P52  AF7 TRP B 257 ? LEU B 270 ? TRP B 257 LEU B 270 1 ? 14 
HELX_P HELX_P53  AF8 ASN B 271 ? ASN B 273 ? ASN B 271 ASN B 273 5 ? 3  
HELX_P HELX_P54  AF9 ASN B 274 ? GLY B 284 ? ASN B 274 GLY B 284 1 ? 11 
HELX_P HELX_P55  AG1 CYS B 287 ? ASP B 302 ? CYS B 287 ASP B 302 1 ? 16 
HELX_P HELX_P56  AG2 ASP B 322 ? ARG B 346 ? ASP B 322 ARG B 346 1 ? 25 
HELX_P HELX_P57  AG3 ALA B 347 ? GLN B 349 ? ALA B 347 GLN B 349 5 ? 3  
HELX_P HELX_P58  AG4 GLY B 350 ? GLY B 367 ? GLY B 350 GLY B 367 1 ? 18 
HELX_P HELX_P59  AG5 HIS B 370 ? TYR B 373 ? HIS B 370 TYR B 373 5 ? 4  
HELX_P HELX_P60  AG6 GLY B 374 ? PHE B 386 ? GLY B 374 PHE B 386 1 ? 13 
HELX_P HELX_P61  AG7 SER B 395 ? PHE B 399 ? SER B 395 PHE B 399 5 ? 5  
HELX_P HELX_P62  AG8 ALA B 413 ? ASP B 424 ? ALA B 413 ASP B 424 1 ? 12 
HELX_P HELX_P63  AG9 GLY B 431 ? PHE B 443 ? GLY B 431 PHE B 443 1 ? 13 
HELX_P HELX_P64  AH1 VAL B 446 ? ARG B 451 ? VAL B 446 ARG B 451 1 ? 6  
HELX_P HELX_P65  AH2 ARG B 451 ? ILE B 463 ? ARG B 451 ILE B 463 1 ? 13 
HELX_P HELX_P66  AH3 LYS B 464 ? PHE B 467 ? LYS B 464 PHE B 467 5 ? 4  
HELX_P HELX_P67  AH4 ASP C 12  ? ASP C 23  ? ASP C 12  ASP C 23  1 ? 12 
HELX_P HELX_P68  AH5 SER C 35  ? GLY C 44  ? SER C 35  GLY C 44  1 ? 10 
HELX_P HELX_P69  AH6 PRO C 58  ? ILE C 62  ? PRO C 58  ILE C 62  5 ? 5  
HELX_P HELX_P70  AH7 ILE C 69  ? VAL C 73  ? ILE C 69  VAL C 73  5 ? 5  
HELX_P HELX_P71  AH8 THR C 76  ? GLY C 82  ? THR C 76  GLY C 82  1 ? 7  
HELX_P HELX_P72  AH9 ALA C 100 ? PHE C 112 ? ALA C 100 PHE C 112 1 ? 13 
HELX_P HELX_P73  AI1 GLU C 130 ? THR C 143 ? GLU C 130 THR C 143 1 ? 14 
HELX_P HELX_P74  AI2 SER C 207 ? THR C 215 ? SER C 207 THR C 215 1 ? 9  
HELX_P HELX_P75  AI3 ARG C 219 ? GLY C 223 ? ARG C 219 GLY C 223 5 ? 5  
HELX_P HELX_P76  AI4 PRO C 235 ? VAL C 239 ? PRO C 235 VAL C 239 5 ? 5  
HELX_P HELX_P77  AI5 ARG C 240 ? VAL C 259 ? ARG C 240 VAL C 259 1 ? 20 
HELX_P HELX_P78  AI6 PRO C 260 ? LYS C 264 ? PRO C 260 LYS C 264 5 ? 5  
HELX_P HELX_P79  AI7 ILE D 20  ? GLY D 25  ? ILE D 20  GLY D 25  1 ? 6  
HELX_P HELX_P80  AI8 GLY D 39  ? GLN D 43  ? GLY D 39  GLN D 43  5 ? 5  
HELX_P HELX_P81  AI9 SER D 44  ? GLY D 62  ? SER D 44  GLY D 62  1 ? 19 
HELX_P HELX_P82  AJ1 ASN D 67  ? ALA D 75  ? ASN D 67  ALA D 75  5 ? 9  
HELX_P HELX_P83  AJ2 GLY D 89  ? GLU D 93  ? GLY D 89  GLU D 93  5 ? 5  
HELX_P HELX_P84  AJ3 ASP D 118 ? ASN D 121 ? ASP D 118 ASN D 121 5 ? 4  
HELX_P HELX_P85  AJ4 ASN D 125 ? ARG D 137 ? ASN D 125 ARG D 137 1 ? 13 
HELX_P HELX_P86  AJ5 LEU D 143 ? ARG D 153 ? LEU D 143 ARG D 153 1 ? 11 
HELX_P HELX_P87  AJ6 THR D 159 ? ILE D 174 ? THR D 159 ILE D 174 1 ? 16 
HELX_P HELX_P88  AJ7 ASN D 188 ? VAL D 192 ? ASN D 188 VAL D 192 5 ? 5  
HELX_P HELX_P89  AJ8 ASN D 203 ? LEU D 210 ? ASN D 203 LEU D 210 1 ? 8  
HELX_P HELX_P90  AJ9 ASP D 211 ? LEU D 215 ? ASP D 211 LEU D 215 5 ? 5  
HELX_P HELX_P91  AK1 ASP D 217 ? PHE D 222 ? ASP D 217 PHE D 222 1 ? 6  
HELX_P HELX_P92  AK2 PRO D 223 ? GLY D 235 ? PRO D 223 GLY D 235 1 ? 13 
HELX_P HELX_P93  AK3 PRO D 245 ? THR D 251 ? PRO D 245 THR D 251 1 ? 7  
HELX_P HELX_P94  AK4 SER D 252 ? GLY D 254 ? SER D 252 GLY D 254 5 ? 3  
HELX_P HELX_P95  AK5 GLY D 255 ? TYR D 273 ? GLY D 255 TYR D 273 1 ? 19 
HELX_P HELX_P96  AK6 VAL D 281 ? MHS D 291 ? VAL D 281 MHS D 291 1 ? 11 
HELX_P HELX_P97  AK7 PRO D 302 ? ALA D 306 ? PRO D 302 ALA D 306 5 ? 5  
HELX_P HELX_P98  AK8 SER D 311 ? ILE D 315 ? SER D 311 ILE D 315 5 ? 5  
HELX_P HELX_P99  AK9 ALA D 316 ? ASN D 324 ? ALA D 316 ASN D 324 1 ? 9  
HELX_P HELX_P100 AL1 GLN D 325 ? ARG D 328 ? GLN D 325 ARG D 328 5 ? 4  
HELX_P HELX_P101 AL2 THR D 329 ? GLY D 335 ? THR D 329 GLY D 335 1 ? 7  
HELX_P HELX_P102 AL3 ASP D 341 ? GLN D 359 ? ASP D 341 GLN D 359 1 ? 19 
HELX_P HELX_P103 AL4 TRP D 373 ? SER D 379 ? TRP D 373 SER D 379 1 ? 7  
HELX_P HELX_P104 AL5 GLU D 384 ? LYS D 402 ? GLU D 384 LYS D 402 1 ? 19 
HELX_P HELX_P105 AL6 THR D 411 ? TYR D 433 ? THR D 411 TYR D 433 1 ? 23 
HELX_P HELX_P106 AL7 TYR D 433 ? HIS D 440 ? TYR D 433 HIS D 440 1 ? 8  
HELX_P HELX_P107 AL8 GLY D 442 ? GLY D 463 ? GLY D 442 GLY D 463 1 ? 22 
HELX_P HELX_P108 AL9 ASP D 464 ? LEU D 484 ? ASP D 464 LEU D 484 1 ? 21 
HELX_P HELX_P109 AM1 ASP D 492 ? THR D 502 ? ASP D 492 THR D 502 1 ? 11 
HELX_P HELX_P110 AM2 PRO D 512 ? LYS D 516 ? PRO D 512 LYS D 516 5 ? 5  
HELX_P HELX_P111 AM3 TYR D 520 ? ALA D 524 ? TYR D 520 ALA D 524 5 ? 5  
HELX_P HELX_P112 AM4 HIS D 529 ? ARG D 544 ? HIS D 529 ARG D 544 1 ? 16 
HELX_P HELX_P113 AM5 ASN D 551 ? PHE D 558 ? ASN D 551 PHE D 558 1 ? 8  
HELX_P HELX_P114 AM6 TYR D 569 ? LEU D 579 ? TYR D 569 LEU D 579 1 ? 11 
HELX_P HELX_P115 AM7 ARG D 588 ? ILE D 592 ? ARG D 588 ILE D 592 5 ? 5  
HELX_P HELX_P116 AM8 GLU E 25  ? THR E 28  ? GLU E 25  THR E 28  5 ? 4  
HELX_P HELX_P117 AM9 ASN E 32  ? ARG E 44  ? ASN E 32  ARG E 44  1 ? 13 
HELX_P HELX_P118 AN1 LEU E 50  ? GLY E 60  ? LEU E 50  GLY E 60  1 ? 11 
HELX_P HELX_P119 AN2 ASN E 74  ? LEU E 78  ? ASN E 74  LEU E 78  5 ? 5  
HELX_P HELX_P120 AN3 SER E 83  ? LYS E 87  ? SER E 83  LYS E 87  5 ? 5  
HELX_P HELX_P121 AN4 ASP E 105 ? GLN E 118 ? ASP E 105 GLN E 118 1 ? 14 
HELX_P HELX_P122 AN5 LYS E 131 ? GLY E 133 ? LYS E 131 GLY E 133 5 ? 3  
HELX_P HELX_P123 AN6 SER E 141 ? ASN E 146 ? SER E 141 ASN E 146 1 ? 6  
HELX_P HELX_P124 AN7 THR E 152 ? TYR E 170 ? THR E 152 TYR E 170 1 ? 19 
HELX_P HELX_P125 AN8 HIS E 175 ? GLY E 186 ? HIS E 175 GLY E 186 1 ? 12 
HELX_P HELX_P126 AN9 PHE E 214 ? ASN E 218 ? PHE E 214 ASN E 218 5 ? 5  
HELX_P HELX_P127 AO1 MET E 220 ? ARG E 229 ? MET E 220 ARG E 229 1 ? 10 
HELX_P HELX_P128 AO2 ARG E 231 ? MET E 250 ? ARG E 231 MET E 250 1 ? 20 
HELX_P HELX_P129 AO3 ILE E 254 ? ARG E 256 ? ILE E 254 ARG E 256 5 ? 3  
HELX_P HELX_P130 AO4 TRP E 257 ? LEU E 270 ? TRP E 257 LEU E 270 1 ? 14 
HELX_P HELX_P131 AO5 ASN E 271 ? ASN E 273 ? ASN E 271 ASN E 273 5 ? 3  
HELX_P HELX_P132 AO6 ASN E 274 ? GLY E 284 ? ASN E 274 GLY E 284 1 ? 11 
HELX_P HELX_P133 AO7 CYS E 287 ? ASP E 302 ? CYS E 287 ASP E 302 1 ? 16 
HELX_P HELX_P134 AO8 ASP E 322 ? ARG E 346 ? ASP E 322 ARG E 346 1 ? 25 
HELX_P HELX_P135 AO9 ALA E 347 ? GLN E 349 ? ALA E 347 GLN E 349 5 ? 3  
HELX_P HELX_P136 AP1 GLY E 350 ? GLY E 367 ? GLY E 350 GLY E 367 1 ? 18 
HELX_P HELX_P137 AP2 HIS E 370 ? TYR E 373 ? HIS E 370 TYR E 373 5 ? 4  
HELX_P HELX_P138 AP3 GLY E 374 ? PHE E 386 ? GLY E 374 PHE E 386 1 ? 13 
HELX_P HELX_P139 AP4 SER E 395 ? PHE E 399 ? SER E 395 PHE E 399 5 ? 5  
HELX_P HELX_P140 AP5 ALA E 413 ? ASP E 424 ? ALA E 413 ASP E 424 1 ? 12 
HELX_P HELX_P141 AP6 GLY E 431 ? PHE E 443 ? GLY E 431 PHE E 443 1 ? 13 
HELX_P HELX_P142 AP7 VAL E 446 ? ARG E 451 ? VAL E 446 ARG E 451 1 ? 6  
HELX_P HELX_P143 AP8 ARG E 451 ? ILE E 463 ? ARG E 451 ILE E 463 1 ? 13 
HELX_P HELX_P144 AP9 LYS E 464 ? PHE E 467 ? LYS E 464 PHE E 467 5 ? 4  
HELX_P HELX_P145 AQ1 ASP F 12  ? ASP F 23  ? ASP F 12  ASP F 23  1 ? 12 
HELX_P HELX_P146 AQ2 SER F 35  ? GLY F 44  ? SER F 35  GLY F 44  1 ? 10 
HELX_P HELX_P147 AQ3 PRO F 58  ? ILE F 62  ? PRO F 58  ILE F 62  5 ? 5  
HELX_P HELX_P148 AQ4 ILE F 69  ? VAL F 73  ? ILE F 69  VAL F 73  5 ? 5  
HELX_P HELX_P149 AQ5 THR F 76  ? GLY F 82  ? THR F 76  GLY F 82  1 ? 7  
HELX_P HELX_P150 AQ6 ALA F 100 ? PHE F 112 ? ALA F 100 PHE F 112 1 ? 13 
HELX_P HELX_P151 AQ7 GLU F 130 ? THR F 143 ? GLU F 130 THR F 143 1 ? 14 
HELX_P HELX_P152 AQ8 SER F 207 ? THR F 215 ? SER F 207 THR F 215 1 ? 9  
HELX_P HELX_P153 AQ9 PRO F 235 ? VAL F 239 ? PRO F 235 VAL F 239 5 ? 5  
HELX_P HELX_P154 AR1 ARG F 240 ? ASN F 257 ? ARG F 240 ASN F 257 1 ? 18 
HELX_P HELX_P155 AR2 VAL F 259 ? LYS F 264 ? VAL F 259 LYS F 264 5 ? 6  
# 
_struct_conf_type.id          HELX_P 
_struct_conf_type.criteria    ? 
_struct_conf_type.reference   ? 
# 
loop_
_struct_conn.id 
_struct_conn.conn_type_id 
_struct_conn.pdbx_leaving_atom_flag 
_struct_conn.pdbx_PDB_id 
_struct_conn.ptnr1_label_asym_id 
_struct_conn.ptnr1_label_comp_id 
_struct_conn.ptnr1_label_seq_id 
_struct_conn.ptnr1_label_atom_id 
_struct_conn.pdbx_ptnr1_label_alt_id 
_struct_conn.pdbx_ptnr1_PDB_ins_code 
_struct_conn.pdbx_ptnr1_standard_comp_id 
_struct_conn.ptnr1_symmetry 
_struct_conn.ptnr2_label_asym_id 
_struct_conn.ptnr2_label_comp_id 
_struct_conn.ptnr2_label_seq_id 
_struct_conn.ptnr2_label_atom_id 
_struct_conn.pdbx_ptnr2_label_alt_id 
_struct_conn.pdbx_ptnr2_PDB_ins_code 
_struct_conn.ptnr1_auth_asym_id 
_struct_conn.ptnr1_auth_comp_id 
_struct_conn.ptnr1_auth_seq_id 
_struct_conn.ptnr2_auth_asym_id 
_struct_conn.ptnr2_auth_comp_id 
_struct_conn.ptnr2_auth_seq_id 
_struct_conn.ptnr2_symmetry 
_struct_conn.pdbx_ptnr3_label_atom_id 
_struct_conn.pdbx_ptnr3_label_seq_id 
_struct_conn.pdbx_ptnr3_label_comp_id 
_struct_conn.pdbx_ptnr3_label_asym_id 
_struct_conn.pdbx_ptnr3_label_alt_id 
_struct_conn.pdbx_ptnr3_PDB_ins_code 
_struct_conn.details 
_struct_conn.pdbx_dist_value 
_struct_conn.pdbx_value_order 
_struct_conn.pdbx_role 
covale1  covale both ? A  LYS 290 C   ? ? ? 1_555 A  MHS 291 N  ? ? A LYS 290  A MHS 291  1_555 ? ? ? ? ? ? ? 1.335 ? ? 
covale2  covale both ? A  MHS 291 C   ? ? ? 1_555 A  GLY 292 N  ? ? A MHS 291  A GLY 292  1_555 ? ? ? ? ? ? ? 1.329 ? ? 
covale3  covale both ? A  ARG 304 C   ? ? ? 1_555 A  AGM 305 N  ? ? A ARG 304  A AGM 305  1_555 ? ? ? ? ? ? ? 1.329 ? ? 
covale4  covale both ? A  AGM 305 C   ? ? ? 1_555 A  ALA 306 N  ? ? A AGM 305  A ALA 306  1_555 ? ? ? ? ? ? ? 1.353 ? ? 
covale5  covale both ? A  GLY 353 C   ? ? ? 1_555 A  SMC 354 N  ? ? A GLY 353  A SMC 354  1_555 ? ? ? ? ? ? ? 1.343 ? ? 
covale6  covale both ? A  SMC 354 C   ? ? ? 1_555 A  VAL 355 N  ? ? A SMC 354  A VAL 355  1_555 ? ? ? ? ? ? ? 1.344 ? ? 
covale7  covale both ? A  TYR 376 C   ? ? ? 1_555 A  I2M 377 N  ? ? A TYR 376  A I2M 377  1_555 ? ? ? ? ? ? ? 1.326 ? ? 
covale8  covale both ? A  I2M 377 C   ? ? ? 1_555 A  ILE 378 N  ? ? A I2M 377  A ILE 378  1_555 ? ? ? ? ? ? ? 1.331 ? ? 
covale9  covale both ? A  SER 444 C   ? ? ? 1_555 A  MGN 445 N  ? ? A SER 444  A MGN 445  1_555 ? ? ? ? ? ? ? 1.331 ? ? 
covale10 covale both ? A  MGN 445 C   ? ? ? 1_555 A  ARG 446 N  ? ? A MGN 445  A ARG 446  1_555 ? ? ? ? ? ? ? 1.323 ? ? 
covale11 covale both ? A  TYR 489 C   ? ? ? 1_555 A  GL3 490 N  ? ? A TYR 489  A GL3 490  1_555 ? ? ? ? ? ? ? 1.343 ? ? 
covale12 covale both ? A  GL3 490 C   ? ? ? 1_555 A  HIC 491 N  ? ? A GL3 490  A HIC 491  1_555 ? ? ? ? ? ? ? 1.337 ? ? 
covale13 covale both ? A  HIC 491 C   ? ? ? 1_555 A  ASP 492 N  ? ? A HIC 491  A ASP 492  1_555 ? ? ? ? ? ? ? 1.357 ? ? 
covale14 covale both ? D  LYS 290 C   ? ? ? 1_555 D  MHS 291 N  ? ? D LYS 290  D MHS 291  1_555 ? ? ? ? ? ? ? 1.337 ? ? 
covale15 covale both ? D  MHS 291 C   ? ? ? 1_555 D  GLY 292 N  ? ? D MHS 291  D GLY 292  1_555 ? ? ? ? ? ? ? 1.330 ? ? 
covale16 covale both ? D  ARG 304 C   ? ? ? 1_555 D  AGM 305 N  ? ? D ARG 304  D AGM 305  1_555 ? ? ? ? ? ? ? 1.331 ? ? 
covale17 covale both ? D  AGM 305 C   ? ? ? 1_555 D  ALA 306 N  ? ? D AGM 305  D ALA 306  1_555 ? ? ? ? ? ? ? 1.357 ? ? 
covale18 covale both ? D  GLY 353 C   ? ? ? 1_555 D  SMC 354 N  ? ? D GLY 353  D SMC 354  1_555 ? ? ? ? ? ? ? 1.344 ? ? 
covale19 covale both ? D  SMC 354 C   ? ? ? 1_555 D  VAL 355 N  ? ? D SMC 354  D VAL 355  1_555 ? ? ? ? ? ? ? 1.335 ? ? 
covale20 covale both ? D  TYR 376 C   ? ? ? 1_555 D  I2M 377 N  ? ? D TYR 376  D I2M 377  1_555 ? ? ? ? ? ? ? 1.338 ? ? 
covale21 covale both ? D  I2M 377 C   ? ? ? 1_555 D  ILE 378 N  ? ? D I2M 377  D ILE 378  1_555 ? ? ? ? ? ? ? 1.333 ? ? 
covale22 covale both ? D  SER 444 C   ? ? ? 1_555 D  MGN 445 N  ? ? D SER 444  D MGN 445  1_555 ? ? ? ? ? ? ? 1.324 ? ? 
covale23 covale both ? D  MGN 445 C   ? ? ? 1_555 D  ARG 446 N  ? ? D MGN 445  D ARG 446  1_555 ? ? ? ? ? ? ? 1.326 ? ? 
covale24 covale both ? D  TYR 489 C   ? ? ? 1_555 D  GL3 490 N  ? ? D TYR 489  D GL3 490  1_555 ? ? ? ? ? ? ? 1.334 ? ? 
covale25 covale both ? D  GL3 490 C   ? ? ? 1_555 D  HIC 491 N  ? ? D GL3 490  D HIC 491  1_555 ? ? ? ? ? ? ? 1.352 ? ? 
covale26 covale both ? D  HIC 491 C   ? ? ? 1_555 D  ASP 492 N  ? ? D HIC 491  D ASP 492  1_555 ? ? ? ? ? ? ? 1.366 ? ? 
metalc1  metalc ?    ? A  GLY 74  O   ? ? ? 1_555 L  K   .   K  ? ? A GLY 74   A K   1206 1_555 ? ? ? ? ? ? ? 2.963 ? ? 
metalc2  metalc ?    ? A  GLN 212 O   A ? ? 1_555 M  K   .   K  ? ? A GLN 212  A K   1207 1_555 ? ? ? ? ? ? ? 2.500 ? ? 
metalc3  metalc ?    ? A  GLN 212 O   B ? ? 1_555 M  K   .   K  ? ? A GLN 212  A K   1207 1_555 ? ? ? ? ? ? ? 2.491 ? ? 
metalc4  metalc ?    ? A  LEU 215 O   ? ? ? 1_555 M  K   .   K  ? ? A LEU 215  A K   1207 1_555 ? ? ? ? ? ? ? 2.913 ? ? 
metalc5  metalc ?    ? A  ASP 589 OD1 ? ? ? 1_555 RA MG  .   MG ? ? A ASP 589  D MG  711  1_555 ? ? ? ? ? ? ? 1.979 ? ? 
metalc6  metalc ?    ? G  USN .   NI  ? ? ? 1_555 K  COM .   S1 ? ? A USN 1201 A COM 1205 1_555 ? ? ? ? ? ? ? 2.421 ? ? 
metalc7  metalc ?    ? I  NA  .   NA  ? ? ? 1_555 NB HOH .   O  B ? A NA  1203 A HOH 1671 1_555 ? ? ? ? ? ? ? 3.016 ? ? 
metalc8  metalc ?    ? I  NA  .   NA  ? ? ? 1_555 NB HOH .   O  ? ? A NA  1203 A HOH 1724 1_555 ? ? ? ? ? ? ? 3.108 ? ? 
metalc9  metalc ?    ? L  K   .   K   ? ? ? 1_555 NB HOH .   O  ? ? A K   1206 A HOH 1522 1_555 ? ? ? ? ? ? ? 2.680 ? ? 
metalc10 metalc ?    ? L  K   .   K   ? ? ? 1_555 NB HOH .   O  ? ? A K   1206 A HOH 1702 1_555 ? ? ? ? ? ? ? 2.844 ? ? 
metalc11 metalc ?    ? L  K   .   K   ? ? ? 1_555 NB HOH .   O  ? ? A K   1206 A HOH 1722 1_555 ? ? ? ? ? ? ? 2.960 ? ? 
metalc12 metalc ?    ? L  K   .   K   ? ? ? 1_555 NB HOH .   O  ? ? A K   1206 A HOH 1723 1_555 ? ? ? ? ? ? ? 2.549 ? ? 
metalc13 metalc ?    ? M  K   .   K   ? ? ? 1_555 NB HOH .   O  ? ? A K   1207 A HOH 1348 1_555 ? ? ? ? ? ? ? 2.994 ? ? 
metalc14 metalc ?    ? M  K   .   K   ? ? ? 1_555 NB HOH .   O  ? ? A K   1207 A HOH 1636 1_555 ? ? ? ? ? ? ? 2.696 ? ? 
metalc15 metalc ?    ? M  K   .   K   ? ? ? 1_555 NB HOH .   O  ? ? A K   1207 A HOH 1674 1_555 ? ? ? ? ? ? ? 2.549 ? ? 
metalc16 metalc ?    ? M  K   .   K   ? ? ? 1_555 NB HOH .   O  A ? A K   1207 A HOH 1682 1_555 ? ? ? ? ? ? ? 2.152 ? ? 
metalc17 metalc ?    ? M  K   .   K   ? ? ? 1_555 NB HOH .   O  ? ? A K   1207 A HOH 1755 1_555 ? ? ? ? ? ? ? 2.819 ? ? 
metalc18 metalc ?    ? NB HOH .   O   ? ? ? 1_555 RA MG  .   MG ? ? A HOH 1376 D MG  711  1_555 ? ? ? ? ? ? ? 2.303 ? ? 
metalc19 metalc ?    ? B  GLU 115 O   ? ? ? 1_555 T  K   .   K  ? ? B GLU 115  B K   503  1_555 ? ? ? ? ? ? ? 2.526 ? ? 
metalc20 metalc ?    ? B  GLN 118 O   ? ? ? 1_555 T  K   .   K  ? ? B GLN 118  B K   503  1_555 ? ? ? ? ? ? ? 2.596 ? ? 
metalc21 metalc ?    ? B  ASN 146 OD1 ? ? ? 1_555 ZA K   .   K  ? ? B ASN 146  E K   508  1_555 ? ? ? ? ? ? ? 3.322 ? ? 
metalc22 metalc ?    ? B  SER 201 O   ? ? ? 1_555 Y  K   .   K  ? ? B SER 201  B K   508  1_555 ? ? ? ? ? ? ? 2.775 ? ? 
metalc23 metalc ?    ? B  LEU 203 O   ? ? ? 1_555 Y  K   .   K  ? ? B LEU 203  B K   508  1_555 ? ? ? ? ? ? ? 2.569 ? ? 
metalc24 metalc ?    ? B  SER 324 OG  ? ? ? 1_555 W  K   .   K  ? ? B SER 324  B K   506  1_555 ? ? ? ? ? ? ? 2.986 ? ? 
metalc25 metalc ?    ? T  K   .   K   ? ? ? 1_555 OB HOH .   O  ? ? B K   503  B HOH 800  1_555 ? ? ? ? ? ? ? 3.203 ? ? 
metalc26 metalc ?    ? T  K   .   K   ? ? ? 1_555 OB HOH .   O  ? ? B K   503  B HOH 937  1_555 ? ? ? ? ? ? ? 2.643 ? ? 
metalc27 metalc ?    ? T  K   .   K   ? ? ? 1_555 RB HOH .   O  ? ? B K   503  E HOH 937  1_555 ? ? ? ? ? ? ? 2.601 ? ? 
metalc28 metalc ?    ? W  K   .   K   ? ? ? 1_555 OB HOH .   O  ? ? B K   506  B HOH 661  1_555 ? ? ? ? ? ? ? 3.187 ? ? 
metalc29 metalc ?    ? W  K   .   K   ? ? ? 1_555 OB HOH .   O  ? ? B K   506  B HOH 854  1_555 ? ? ? ? ? ? ? 2.986 ? ? 
metalc30 metalc ?    ? W  K   .   K   ? ? ? 1_555 OB HOH .   O  ? ? B K   506  B HOH 859  1_555 ? ? ? ? ? ? ? 3.221 ? ? 
metalc31 metalc ?    ? W  K   .   K   ? ? ? 1_555 OB HOH .   O  ? ? B K   506  B HOH 953  1_555 ? ? ? ? ? ? ? 3.045 ? ? 
metalc32 metalc ?    ? Y  K   .   K   ? ? ? 1_555 OB HOH .   O  ? ? B K   508  B HOH 846  1_555 ? ? ? ? ? ? ? 2.810 ? ? 
metalc33 metalc ?    ? Y  K   .   K   ? ? ? 1_555 OB HOH .   O  ? ? B K   508  B HOH 863  1_555 ? ? ? ? ? ? ? 3.175 ? ? 
metalc34 metalc ?    ? Y  K   .   K   ? ? ? 1_555 OB HOH .   O  ? ? B K   508  B HOH 895  1_555 ? ? ? ? ? ? ? 3.033 ? ? 
metalc35 metalc ?    ? Y  K   .   K   ? ? ? 1_555 OB HOH .   O  ? ? B K   508  B HOH 925  1_555 ? ? ? ? ? ? ? 2.801 ? ? 
metalc36 metalc ?    ? OB HOH .   O   ? ? ? 1_555 ZA K   .   K  ? ? B HOH 639  E K   508  1_555 ? ? ? ? ? ? ? 2.770 ? ? 
metalc37 metalc ?    ? OB HOH .   O   ? ? ? 1_555 LA NA  .   NA ? ? B HOH 814  D NA  705  1_555 ? ? ? ? ? ? ? 2.943 ? ? 
metalc38 metalc ?    ? OB HOH .   O   ? ? ? 1_555 YA K   .   K  ? ? B HOH 897  E K   507  1_555 ? ? ? ? ? ? ? 2.695 ? ? 
metalc39 metalc ?    ? C  SER 35  OG  ? ? ? 1_555 DA NA  .   NA ? ? C SER 35   C NA  302  1_555 ? ? ? ? ? ? ? 3.006 ? ? 
metalc40 metalc ?    ? C  GLU 237 O   ? ? ? 1_555 EA K   .   K  ? ? C GLU 237  C K   303  1_555 ? ? ? ? ? ? ? 2.888 ? ? 
metalc41 metalc ?    ? C  VAL 239 O   ? ? ? 1_555 EA K   .   K  ? ? C VAL 239  C K   303  1_555 ? ? ? ? ? ? ? 2.567 ? ? 
metalc42 metalc ?    ? DA NA  .   NA  ? ? ? 1_454 F  SER 35  OG ? ? C NA  302  F SER 35   1_555 ? ? ? ? ? ? ? 2.917 ? ? 
metalc43 metalc ?    ? EA K   .   K   ? ? ? 1_555 PB HOH .   O  ? ? C K   303  C HOH 594  1_555 ? ? ? ? ? ? ? 3.420 ? ? 
metalc44 metalc ?    ? EA K   .   K   ? ? ? 1_555 PB HOH .   O  ? ? C K   303  C HOH 640  1_555 ? ? ? ? ? ? ? 3.463 ? ? 
metalc45 metalc ?    ? D  GLY 74  O   ? ? ? 1_555 NA K   .   K  ? ? D GLY 74   D K   707  1_555 ? ? ? ? ? ? ? 3.098 ? ? 
metalc46 metalc ?    ? D  GLN 212 O   ? ? ? 1_555 KA NA  .   NA ? ? D GLN 212  D NA  704  1_555 ? ? ? ? ? ? ? 2.619 ? ? 
metalc47 metalc ?    ? D  LEU 215 O   ? ? ? 1_555 KA NA  .   NA ? ? D LEU 215  D NA  704  1_555 ? ? ? ? ? ? ? 2.995 ? ? 
metalc48 metalc ?    ? D  ASN 219 O   ? ? ? 1_555 MA NA  .   NA ? ? D ASN 219  D NA  706  1_555 ? ? ? ? ? ? ? 2.759 ? ? 
metalc49 metalc ?    ? D  PHE 222 O   ? ? ? 1_555 MA NA  .   NA ? ? D PHE 222  D NA  706  1_555 ? ? ? ? ? ? ? 2.808 ? ? 
metalc50 metalc ?    ? D  ASP 589 OD1 ? ? ? 1_555 RA MG  .   MG ? ? D ASP 589  D MG  711  1_555 ? ? ? ? ? ? ? 1.822 ? ? 
metalc51 metalc ?    ? KA NA  .   NA  ? ? ? 1_555 QB HOH .   O  ? ? D NA  704  D HOH 866  1_555 ? ? ? ? ? ? ? 3.126 ? ? 
metalc52 metalc ?    ? KA NA  .   NA  ? ? ? 1_555 QB HOH .   O  ? ? D NA  704  D HOH 1048 1_555 ? ? ? ? ? ? ? 2.472 ? ? 
metalc53 metalc ?    ? KA NA  .   NA  ? ? ? 1_555 QB HOH .   O  ? ? D NA  704  D HOH 1160 1_555 ? ? ? ? ? ? ? 2.611 ? ? 
metalc54 metalc ?    ? KA NA  .   NA  ? ? ? 1_555 QB HOH .   O  ? ? D NA  704  D HOH 1239 1_555 ? ? ? ? ? ? ? 2.640 ? ? 
metalc55 metalc ?    ? MA NA  .   NA  ? ? ? 1_555 QB HOH .   O  ? ? D NA  706  D HOH 1211 1_555 ? ? ? ? ? ? ? 2.712 ? ? 
metalc56 metalc ?    ? MA NA  .   NA  ? ? ? 1_555 QB HOH .   O  ? ? D NA  706  D HOH 1215 1_555 ? ? ? ? ? ? ? 2.955 ? ? 
metalc57 metalc ?    ? NA K   .   K   ? ? ? 1_555 QB HOH .   O  ? ? D K   707  D HOH 995  1_555 ? ? ? ? ? ? ? 2.908 ? ? 
metalc58 metalc ?    ? NA K   .   K   ? ? ? 1_555 QB HOH .   O  ? ? D K   707  D HOH 1203 1_555 ? ? ? ? ? ? ? 3.065 ? ? 
metalc59 metalc ?    ? NA K   .   K   ? ? ? 1_555 QB HOH .   O  ? ? D K   707  D HOH 1237 1_555 ? ? ? ? ? ? ? 3.066 ? ? 
metalc60 metalc ?    ? RA MG  .   MG  ? ? ? 1_555 QB HOH .   O  ? ? D MG  711  D HOH 921  1_555 ? ? ? ? ? ? ? 2.259 ? ? 
metalc61 metalc ?    ? E  ASP 104 O   ? ? ? 1_555 AB K   .   K  ? ? E ASP 104  E K   509  1_555 ? ? ? ? ? ? ? 2.996 ? ? 
metalc62 metalc ?    ? E  ASP 105 OD1 ? ? ? 1_555 AB K   .   K  ? ? E ASP 105  E K   509  1_555 ? ? ? ? ? ? ? 2.699 ? ? 
metalc63 metalc ?    ? E  GLU 115 O   ? ? ? 1_555 YA K   .   K  ? ? E GLU 115  E K   507  1_555 ? ? ? ? ? ? ? 2.460 ? ? 
metalc64 metalc ?    ? E  GLU 115 OE1 ? ? ? 1_555 YA K   .   K  ? ? E GLU 115  E K   507  1_555 ? ? ? ? ? ? ? 3.015 ? ? 
metalc65 metalc ?    ? E  GLN 118 O   ? ? ? 1_555 YA K   .   K  ? ? E GLN 118  E K   507  1_555 ? ? ? ? ? ? ? 2.585 ? ? 
metalc66 metalc ?    ? E  ASN 146 OD1 ? ? ? 1_555 ZA K   .   K  ? ? E ASN 146  E K   508  1_555 ? ? ? ? ? ? ? 2.350 ? ? 
metalc67 metalc ?    ? E  SER 201 O   ? ? ? 1_555 CB K   .   K  ? ? E SER 201  E K   511  1_555 ? ? ? ? ? ? ? 2.736 ? ? 
metalc68 metalc ?    ? E  LEU 203 O   ? ? ? 1_555 CB K   .   K  ? ? E LEU 203  E K   511  1_555 ? ? ? ? ? ? ? 2.640 ? ? 
metalc69 metalc ?    ? E  GLU 445 O   ? ? ? 1_555 XA K   .   K  ? ? E GLU 445  E K   506  1_555 ? ? ? ? ? ? ? 2.669 ? ? 
metalc70 metalc ?    ? E  ASP 447 OD1 ? ? ? 1_555 XA K   .   K  ? ? E ASP 447  E K   506  1_555 ? ? ? ? ? ? ? 2.539 ? ? 
metalc71 metalc ?    ? TA K   .   K   ? ? ? 1_555 RB HOH .   O  ? ? E K   502  E HOH 766  1_555 ? ? ? ? ? ? ? 2.919 ? ? 
metalc72 metalc ?    ? XA K   .   K   ? ? ? 1_555 RB HOH .   O  ? ? E K   506  E HOH 626  1_555 ? ? ? ? ? ? ? 2.706 ? ? 
metalc73 metalc ?    ? XA K   .   K   ? ? ? 1_555 RB HOH .   O  ? ? E K   506  E HOH 888  1_555 ? ? ? ? ? ? ? 3.301 ? ? 
metalc74 metalc ?    ? YA K   .   K   ? ? ? 1_555 RB HOH .   O  ? ? E K   507  E HOH 797  1_555 ? ? ? ? ? ? ? 3.480 ? ? 
metalc75 metalc ?    ? YA K   .   K   ? ? ? 1_555 RB HOH .   O  ? ? E K   507  E HOH 970  1_555 ? ? ? ? ? ? ? 3.391 ? ? 
metalc76 metalc ?    ? ZA K   .   K   ? ? ? 1_555 RB HOH .   O  ? ? E K   508  E HOH 609  1_555 ? ? ? ? ? ? ? 3.167 ? ? 
metalc77 metalc ?    ? AB K   .   K   ? ? ? 1_555 RB HOH .   O  ? ? E K   509  E HOH 851  1_555 ? ? ? ? ? ? ? 3.078 ? ? 
metalc78 metalc ?    ? AB K   .   K   ? ? ? 1_555 RB HOH .   O  ? ? E K   509  E HOH 920  1_555 ? ? ? ? ? ? ? 3.389 ? ? 
metalc79 metalc ?    ? AB K   .   K   ? ? ? 1_555 RB HOH .   O  ? ? E K   509  E HOH 1002 1_555 ? ? ? ? ? ? ? 2.557 ? ? 
metalc80 metalc ?    ? BB K   .   K   ? ? ? 1_555 RB HOH .   O  ? ? E K   510  E HOH 682  1_555 ? ? ? ? ? ? ? 3.354 ? ? 
metalc81 metalc ?    ? BB K   .   K   ? ? ? 1_555 RB HOH .   O  ? ? E K   510  E HOH 687  1_555 ? ? ? ? ? ? ? 2.395 ? ? 
metalc82 metalc ?    ? BB K   .   K   ? ? ? 1_555 RB HOH .   O  ? ? E K   510  E HOH 778  1_555 ? ? ? ? ? ? ? 3.015 ? ? 
metalc83 metalc ?    ? BB K   .   K   ? ? ? 1_555 RB HOH .   O  ? ? E K   510  E HOH 863  1_555 ? ? ? ? ? ? ? 3.176 ? ? 
metalc84 metalc ?    ? CB K   .   K   ? ? ? 1_555 RB HOH .   O  ? ? E K   511  E HOH 707  1_555 ? ? ? ? ? ? ? 3.371 ? ? 
metalc85 metalc ?    ? CB K   .   K   ? ? ? 1_555 RB HOH .   O  ? ? E K   511  E HOH 867  1_555 ? ? ? ? ? ? ? 2.812 ? ? 
metalc86 metalc ?    ? CB K   .   K   ? ? ? 1_555 RB HOH .   O  ? ? E K   511  E HOH 932  1_555 ? ? ? ? ? ? ? 2.959 ? ? 
metalc87 metalc ?    ? CB K   .   K   ? ? ? 1_555 RB HOH .   O  ? ? E K   511  E HOH 951  1_555 ? ? ? ? ? ? ? 2.714 ? ? 
metalc88 metalc ?    ? CB K   .   K   ? ? ? 1_555 RB HOH .   O  ? ? E K   511  E HOH 1027 1_555 ? ? ? ? ? ? ? 3.300 ? ? 
metalc89 metalc ?    ? F  GLU 237 O   ? ? ? 1_555 JB K   .   K  ? ? F GLU 237  F K   1104 1_555 ? ? ? ? ? ? ? 3.123 ? ? 
metalc90 metalc ?    ? F  VAL 239 O   ? ? ? 1_555 JB K   .   K  ? ? F VAL 239  F K   1104 1_555 ? ? ? ? ? ? ? 2.568 ? ? 
metalc91 metalc ?    ? GB USN .   NI  ? ? ? 1_555 HB COM .   S1 ? ? F USN 1101 F COM 1102 1_555 ? ? ? ? ? ? ? 2.456 ? ? 
metalc92 metalc ?    ? JB K   .   K   ? ? ? 1_555 SB HOH .   O  ? ? F K   1104 F HOH 1291 1_555 ? ? ? ? ? ? ? 2.976 ? ? 
metalc93 metalc ?    ? JB K   .   K   ? ? ? 1_555 SB HOH .   O  ? ? F K   1104 F HOH 1378 1_555 ? ? ? ? ? ? ? 3.047 ? ? 
metalc94 metalc ?    ? JB K   .   K   ? ? ? 1_555 SB HOH .   O  ? ? F K   1104 F HOH 1401 1_555 ? ? ? ? ? ? ? 2.872 ? ? 
metalc95 metalc ?    ? JB K   .   K   ? ? ? 1_555 SB HOH .   O  ? ? F K   1104 F HOH 1464 1_555 ? ? ? ? ? ? ? 2.947 ? ? 
# 
loop_
_struct_conn_type.id 
_struct_conn_type.criteria 
_struct_conn_type.reference 
covale ? ? 
metalc ? ? 
# 
loop_
_struct_mon_prot_cis.pdbx_id 
_struct_mon_prot_cis.label_comp_id 
_struct_mon_prot_cis.label_seq_id 
_struct_mon_prot_cis.label_asym_id 
_struct_mon_prot_cis.label_alt_id 
_struct_mon_prot_cis.pdbx_PDB_ins_code 
_struct_mon_prot_cis.auth_comp_id 
_struct_mon_prot_cis.auth_seq_id 
_struct_mon_prot_cis.auth_asym_id 
_struct_mon_prot_cis.pdbx_label_comp_id_2 
_struct_mon_prot_cis.pdbx_label_seq_id_2 
_struct_mon_prot_cis.pdbx_label_asym_id_2 
_struct_mon_prot_cis.pdbx_PDB_ins_code_2 
_struct_mon_prot_cis.pdbx_auth_comp_id_2 
_struct_mon_prot_cis.pdbx_auth_seq_id_2 
_struct_mon_prot_cis.pdbx_auth_asym_id_2 
_struct_mon_prot_cis.pdbx_PDB_model_num 
_struct_mon_prot_cis.pdbx_omega_angle 
1 TYR 188 B . ? TYR 188 B PRO 189 B ? PRO 189 B 1 7.65 
2 TYR 188 E . ? TYR 188 E PRO 189 E ? PRO 189 E 1 9.24 
# 
loop_
_struct_sheet.id 
_struct_sheet.type 
_struct_sheet.number_strands 
_struct_sheet.details 
AA1 ? 4 ? 
AA2 ? 2 ? 
AA3 ? 4 ? 
AA4 ? 2 ? 
AA5 ? 4 ? 
AA6 ? 3 ? 
AA7 ? 2 ? 
AA8 ? 4 ? 
AA9 ? 2 ? 
AB1 ? 4 ? 
AB2 ? 2 ? 
AB3 ? 4 ? 
AB4 ? 3 ? 
# 
loop_
_struct_sheet_order.sheet_id 
_struct_sheet_order.range_id_1 
_struct_sheet_order.range_id_2 
_struct_sheet_order.offset 
_struct_sheet_order.sense 
AA1 1 2 ? anti-parallel 
AA1 2 3 ? anti-parallel 
AA1 3 4 ? anti-parallel 
AA2 1 2 ? anti-parallel 
AA3 1 2 ? anti-parallel 
AA3 2 3 ? anti-parallel 
AA3 3 4 ? anti-parallel 
AA4 1 2 ? anti-parallel 
AA5 1 2 ? anti-parallel 
AA5 2 3 ? anti-parallel 
AA5 3 4 ? anti-parallel 
AA6 1 2 ? anti-parallel 
AA6 2 3 ? anti-parallel 
AA7 1 2 ? anti-parallel 
AA8 1 2 ? anti-parallel 
AA8 2 3 ? anti-parallel 
AA8 3 4 ? anti-parallel 
AA9 1 2 ? anti-parallel 
AB1 1 2 ? anti-parallel 
AB1 2 3 ? anti-parallel 
AB1 3 4 ? anti-parallel 
AB2 1 2 ? anti-parallel 
AB3 1 2 ? anti-parallel 
AB3 2 3 ? anti-parallel 
AB3 3 4 ? anti-parallel 
AB4 1 2 ? anti-parallel 
AB4 2 3 ? anti-parallel 
# 
loop_
_struct_sheet_range.sheet_id 
_struct_sheet_range.id 
_struct_sheet_range.beg_label_comp_id 
_struct_sheet_range.beg_label_asym_id 
_struct_sheet_range.beg_label_seq_id 
_struct_sheet_range.pdbx_beg_PDB_ins_code 
_struct_sheet_range.end_label_comp_id 
_struct_sheet_range.end_label_asym_id 
_struct_sheet_range.end_label_seq_id 
_struct_sheet_range.pdbx_end_PDB_ins_code 
_struct_sheet_range.beg_auth_comp_id 
_struct_sheet_range.beg_auth_asym_id 
_struct_sheet_range.beg_auth_seq_id 
_struct_sheet_range.end_auth_comp_id 
_struct_sheet_range.end_auth_asym_id 
_struct_sheet_range.end_auth_seq_id 
AA1 1 TYR A 196 ? THR A 201 ? TYR A 196 THR A 201 
AA1 2 ILE A 238 ? ARG A 243 ? ILE A 238 ARG A 243 
AA1 3 THR A 138 ? GLY A 142 ? THR A 138 GLY A 142 
AA1 4 VAL A 294 ? VAL A 295 ? VAL A 294 VAL A 295 
AA2 1 LYS B 7   ? TYR B 11  ? LYS B 7   TYR B 11  
AA2 2 VAL B 17  ? PRO B 23  ? VAL B 17  PRO B 23  
AA3 1 GLU B 126 ? MET B 130 ? GLU B 126 MET B 130 
AA3 2 VAL B 135 ? LYS B 139 ? VAL B 135 LYS B 139 
AA3 3 SER B 45  ? ASN B 49  ? SER B 45  ASN B 49  
AA3 4 VAL B 199 ? SER B 201 ? VAL B 199 SER B 201 
AA4 1 ILE B 305 ? THR B 310 ? ILE B 305 THR B 310 
AA4 2 LYS B 316 ? ALA B 320 ? LYS B 316 ALA B 320 
AA5 1 ASP C 116 ? VAL C 119 ? ASP C 116 VAL C 119 
AA5 2 VAL C 124 ? ARG C 129 ? VAL C 124 ARG C 129 
AA5 3 VAL C 85  ? ASP C 92  ? VAL C 85  ASP C 92  
AA5 4 ASP C 151 ? VAL C 153 ? ASP C 151 VAL C 153 
AA6 1 CYS C 178 ? SER C 181 ? CYS C 178 SER C 181 
AA6 2 ASN C 184 ? LYS C 189 ? ASN C 184 LYS C 189 
AA6 3 PRO C 195 ? GLY C 203 ? PRO C 195 GLY C 203 
AA7 1 THR D 84  ? TYR D 85  ? THR D 84  TYR D 85  
AA7 2 LEU D 115 ? GLU D 116 ? LEU D 115 GLU D 116 
AA8 1 TYR D 196 ? THR D 201 ? TYR D 196 THR D 201 
AA8 2 ILE D 238 ? ARG D 243 ? ILE D 238 ARG D 243 
AA8 3 THR D 138 ? GLY D 142 ? THR D 138 GLY D 142 
AA8 4 VAL D 294 ? VAL D 295 ? VAL D 294 VAL D 295 
AA9 1 LYS E 7   ? TYR E 11  ? LYS E 7   TYR E 11  
AA9 2 VAL E 17  ? PRO E 23  ? VAL E 17  PRO E 23  
AB1 1 GLU E 126 ? MET E 130 ? GLU E 126 MET E 130 
AB1 2 VAL E 135 ? LYS E 139 ? VAL E 135 LYS E 139 
AB1 3 SER E 45  ? ASN E 49  ? SER E 45  ASN E 49  
AB1 4 VAL E 199 ? SER E 201 ? VAL E 199 SER E 201 
AB2 1 ILE E 305 ? THR E 310 ? ILE E 305 THR E 310 
AB2 2 LYS E 316 ? ALA E 320 ? LYS E 316 ALA E 320 
AB3 1 ASP F 116 ? VAL F 119 ? ASP F 116 VAL F 119 
AB3 2 VAL F 124 ? ARG F 129 ? VAL F 124 ARG F 129 
AB3 3 VAL F 85  ? ASP F 92  ? VAL F 85  ASP F 92  
AB3 4 ASP F 151 ? VAL F 153 ? ASP F 151 VAL F 153 
AB4 1 CYS F 178 ? SER F 181 ? CYS F 178 SER F 181 
AB4 2 ASN F 184 ? LYS F 189 ? ASN F 184 LYS F 189 
AB4 3 PRO F 195 ? GLY F 203 ? PRO F 195 GLY F 203 
# 
loop_
_pdbx_struct_sheet_hbond.sheet_id 
_pdbx_struct_sheet_hbond.range_id_1 
_pdbx_struct_sheet_hbond.range_id_2 
_pdbx_struct_sheet_hbond.range_1_label_atom_id 
_pdbx_struct_sheet_hbond.range_1_label_comp_id 
_pdbx_struct_sheet_hbond.range_1_label_asym_id 
_pdbx_struct_sheet_hbond.range_1_label_seq_id 
_pdbx_struct_sheet_hbond.range_1_PDB_ins_code 
_pdbx_struct_sheet_hbond.range_1_auth_atom_id 
_pdbx_struct_sheet_hbond.range_1_auth_comp_id 
_pdbx_struct_sheet_hbond.range_1_auth_asym_id 
_pdbx_struct_sheet_hbond.range_1_auth_seq_id 
_pdbx_struct_sheet_hbond.range_2_label_atom_id 
_pdbx_struct_sheet_hbond.range_2_label_comp_id 
_pdbx_struct_sheet_hbond.range_2_label_asym_id 
_pdbx_struct_sheet_hbond.range_2_label_seq_id 
_pdbx_struct_sheet_hbond.range_2_PDB_ins_code 
_pdbx_struct_sheet_hbond.range_2_auth_atom_id 
_pdbx_struct_sheet_hbond.range_2_auth_comp_id 
_pdbx_struct_sheet_hbond.range_2_auth_asym_id 
_pdbx_struct_sheet_hbond.range_2_auth_seq_id 
AA1 1 2 N TYR A 196 ? N TYR A 196 O ARG A 243 ? O ARG A 243 
AA1 2 3 O GLN A 240 ? O GLN A 240 N ASN A 141 ? N ASN A 141 
AA1 3 4 N ILE A 140 ? N ILE A 140 O VAL A 295 ? O VAL A 295 
AA2 1 2 N LEU B 10  ? N LEU B 10  O GLU B 19  ? O GLU B 19  
AA3 1 2 N ARG B 128 ? N ARG B 128 O TYR B 137 ? O TYR B 137 
AA3 2 3 O VAL B 138 ? O VAL B 138 N VAL B 46  ? N VAL B 46  
AA3 3 4 N ALA B 47  ? N ALA B 47  O ILE B 200 ? O ILE B 200 
AA4 1 2 N LYS B 308 ? N LYS B 308 O PHE B 317 ? O PHE B 317 
AA5 1 2 N ASP C 116 ? N ASP C 116 O GLU C 127 ? O GLU C 127 
AA5 2 3 O MET C 128 ? O MET C 128 N CYS C 86  ? N CYS C 86  
AA5 3 4 N THR C 91  ? N THR C 91  O GLN C 152 ? O GLN C 152 
AA6 1 2 N SER C 181 ? N SER C 181 O ASN C 184 ? O ASN C 184 
AA6 2 3 N VAL C 185 ? N VAL C 185 O MET C 202 ? O MET C 202 
AA7 1 2 N TYR D 85  ? N TYR D 85  O LEU D 115 ? O LEU D 115 
AA8 1 2 N TYR D 196 ? N TYR D 196 O ARG D 243 ? O ARG D 243 
AA8 2 3 O GLN D 240 ? O GLN D 240 N ASN D 141 ? N ASN D 141 
AA8 3 4 N ILE D 140 ? N ILE D 140 O VAL D 295 ? O VAL D 295 
AA9 1 2 N LEU E 10  ? N LEU E 10  O LEU E 18  ? O LEU E 18  
AB1 1 2 N MET E 130 ? N MET E 130 O VAL E 135 ? O VAL E 135 
AB1 2 3 O VAL E 138 ? O VAL E 138 N VAL E 46  ? N VAL E 46  
AB1 3 4 N ALA E 47  ? N ALA E 47  O ILE E 200 ? O ILE E 200 
AB2 1 2 N LYS E 308 ? N LYS E 308 O PHE E 317 ? O PHE E 317 
AB3 1 2 N ASP F 116 ? N ASP F 116 O GLU F 127 ? O GLU F 127 
AB3 2 3 O MET F 128 ? O MET F 128 N CYS F 86  ? N CYS F 86  
AB3 3 4 N THR F 91  ? N THR F 91  O GLN F 152 ? O GLN F 152 
AB4 1 2 N SER F 181 ? N SER F 181 O ASN F 184 ? O ASN F 184 
AB4 2 3 N VAL F 185 ? N VAL F 185 O MET F 202 ? O MET F 202 
# 
_atom_sites.entry_id                    7B2C 
_atom_sites.Cartn_transf_matrix[1][1]   ? 
_atom_sites.Cartn_transf_matrix[1][2]   ? 
_atom_sites.Cartn_transf_matrix[1][3]   ? 
_atom_sites.Cartn_transf_matrix[2][1]   ? 
_atom_sites.Cartn_transf_matrix[2][2]   ? 
_atom_sites.Cartn_transf_matrix[2][3]   ? 
_atom_sites.Cartn_transf_matrix[3][1]   ? 
_atom_sites.Cartn_transf_matrix[3][2]   ? 
_atom_sites.Cartn_transf_matrix[3][3]   ? 
_atom_sites.Cartn_transf_vector[1]      ? 
_atom_sites.Cartn_transf_vector[2]      ? 
_atom_sites.Cartn_transf_vector[3]      ? 
_atom_sites.fract_transf_matrix[1][1]   0.011934 
_atom_sites.fract_transf_matrix[1][2]   0.000000 
_atom_sites.fract_transf_matrix[1][3]   0.003694 
_atom_sites.fract_transf_matrix[2][1]   0.000000 
_atom_sites.fract_transf_matrix[2][2]   0.006794 
_atom_sites.fract_transf_matrix[2][3]   0.000000 
_atom_sites.fract_transf_matrix[3][1]   0.000000 
_atom_sites.fract_transf_matrix[3][2]   0.000000 
_atom_sites.fract_transf_matrix[3][3]   0.009233 
_atom_sites.fract_transf_vector[1]      0.000000 
_atom_sites.fract_transf_vector[2]      0.000000 
_atom_sites.fract_transf_vector[3]      0.000000 
_atom_sites.solution_primary            ? 
_atom_sites.solution_secondary          ? 
_atom_sites.solution_hydrogens          ? 
_atom_sites.special_details             ? 
# 
loop_
_atom_type.symbol 
C  
CL 
K  
MG 
N  
NA 
NI 
O  
P  
S  
XE 
# 
loop_
_atom_site.group_PDB 
_atom_site.id 
_atom_site.type_symbol 
_atom_site.label_atom_id 
_atom_site.label_alt_id 
_atom_site.label_comp_id 
_atom_site.label_asym_id 
_atom_site.label_entity_id 
_atom_site.label_seq_id 
_atom_site.pdbx_PDB_ins_code 
_atom_site.Cartn_x 
_atom_site.Cartn_y 
_atom_site.Cartn_z 
_atom_site.occupancy 
_atom_site.B_iso_or_equiv 
_atom_site.pdbx_formal_charge 
_atom_site.auth_seq_id 
_atom_site.auth_comp_id 
_atom_site.auth_asym_id 
_atom_site.auth_atom_id 
_atom_site.pdbx_PDB_model_num 
ATOM   1     N  N   . PRO A  1  5   ? -33.594 16.675  70.523  1.00 33.00 ? 5    PRO A N   1 
ATOM   2     C  CA  . PRO A  1  5   ? -33.360 15.931  69.271  1.00 32.29 ? 5    PRO A CA  1 
ATOM   3     C  C   . PRO A  1  5   ? -31.923 15.398  69.179  1.00 31.34 ? 5    PRO A C   1 
ATOM   4     O  O   . PRO A  1  5   ? -30.997 16.083  68.730  1.00 31.64 ? 5    PRO A O   1 
ATOM   5     C  CB  . PRO A  1  5   ? -33.705 16.943  68.172  1.00 32.58 ? 5    PRO A CB  1 
ATOM   6     C  CG  . PRO A  1  5   ? -33.529 18.278  68.797  1.00 33.42 ? 5    PRO A CG  1 
ATOM   7     C  CD  . PRO A  1  5   ? -33.762 18.123  70.287  1.00 32.09 ? 5    PRO A CD  1 
ATOM   8     N  N   . LYS A  1  6   ? -31.757 14.150  69.614  1.00 28.50 ? 6    LYS A N   1 
ATOM   9     C  CA  . LYS A  1  6   ? -30.476 13.454  69.644  1.00 25.07 ? 6    LYS A CA  1 
ATOM   10    C  C   . LYS A  1  6   ? -29.763 13.367  68.290  1.00 21.75 ? 6    LYS A C   1 
ATOM   11    O  O   . LYS A  1  6   ? -30.378 13.514  67.224  1.00 22.46 ? 6    LYS A O   1 
ATOM   12    C  CB  . LYS A  1  6   ? -30.678 12.024  70.188  1.00 26.30 ? 6    LYS A CB  1 
ATOM   13    C  CG  . LYS A  1  6   ? -30.988 11.965  71.668  1.00 31.58 ? 6    LYS A CG  1 
ATOM   14    C  CD  . LYS A  1  6   ? -31.210 10.536  72.126  1.00 37.44 ? 6    LYS A CD  1 
ATOM   15    C  CE  . LYS A  1  6   ? -32.191 10.447  73.268  1.00 44.04 ? 6    LYS A CE  1 
ATOM   16    N  NZ  . LYS A  1  6   ? -33.566 10.865  72.874  1.00 49.35 ? 6    LYS A NZ  1 
ATOM   17    N  N   . GLN A  1  7   ? -28.454 13.075  68.352  1.00 17.93 ? 7    GLN A N   1 
ATOM   18    C  CA  . GLN A  1  7   ? -27.589 12.893  67.195  1.00 16.03 ? 7    GLN A CA  1 
ATOM   19    C  C   . GLN A  1  7   ? -28.087 11.662  66.410  1.00 15.69 ? 7    GLN A C   1 
ATOM   20    O  O   . GLN A  1  7   ? -28.641 10.753  67.021  1.00 14.99 ? 7    GLN A O   1 
ATOM   21    C  CB  . GLN A  1  7   ? -26.140 12.672  67.655  1.00 15.85 ? 7    GLN A CB  1 
ATOM   22    C  CG  . GLN A  1  7   ? -25.541 13.866  68.387  1.00 15.78 ? 7    GLN A CG  1 
ATOM   23    C  CD  . GLN A  1  7   ? -25.678 13.731  69.890  1.00 20.94 ? 7    GLN A CD  1 
ATOM   24    O  OE1 . GLN A  1  7   ? -26.781 13.546  70.425  1.00 20.62 ? 7    GLN A OE1 1 
ATOM   25    N  NE2 . GLN A  1  7   ? -24.558 13.820  70.611  1.00 18.06 ? 7    GLN A NE2 1 
ATOM   26    N  N   . LEU A  1  8   ? -27.903 11.624  65.072  1.00 14.40 ? 8    LEU A N   1 
ATOM   27    C  CA  . LEU A  1  8   ? -28.406 10.486  64.298  1.00 14.26 ? 8    LEU A CA  1 
ATOM   28    C  C   . LEU A  1  8   ? -27.735 9.180   64.655  1.00 13.64 ? 8    LEU A C   1 
ATOM   29    O  O   . LEU A  1  8   ? -28.335 8.117   64.434  1.00 14.16 ? 8    LEU A O   1 
ATOM   30    C  CB  . LEU A  1  8   ? -28.264 10.741  62.789  1.00 15.55 ? 8    LEU A CB  1 
ATOM   31    C  CG  . LEU A  1  8   ? -29.017 11.944  62.244  1.00 16.87 ? 8    LEU A CG  1 
ATOM   32    C  CD1 . LEU A  1  8   ? -28.555 12.273  60.826  1.00 16.11 ? 8    LEU A CD1 1 
ATOM   33    C  CD2 . LEU A  1  8   ? -30.554 11.705  62.299  1.00 18.53 ? 8    LEU A CD2 1 
ATOM   34    N  N   . PHE A  1  9   ? -26.491 9.222   65.181  1.00 13.74 ? 9    PHE A N   1 
ATOM   35    C  CA  . PHE A  1  9   ? -25.790 7.972   65.553  1.00 13.88 ? 9    PHE A CA  1 
ATOM   36    C  C   . PHE A  1  9   ? -26.295 7.407   66.888  1.00 14.41 ? 9    PHE A C   1 
ATOM   37    O  O   . PHE A  1  9   ? -25.977 6.272   67.225  1.00 14.48 ? 9    PHE A O   1 
ATOM   38    C  CB  . PHE A  1  9   ? -24.249 8.122   65.524  1.00 12.16 ? 9    PHE A CB  1 
ATOM   39    C  CG  . PHE A  1  9   ? -23.721 9.184   66.448  1.00 11.48 ? 9    PHE A CG  1 
ATOM   40    C  CD1 . PHE A  1  9   ? -23.536 8.924   67.796  1.00 11.40 ? 9    PHE A CD1 1 
ATOM   41    C  CD2 . PHE A  1  9   ? -23.514 10.471  65.996  1.00 12.55 ? 9    PHE A CD2 1 
ATOM   42    C  CE1 . PHE A  1  9   ? -23.084 9.913   68.655  1.00 11.33 ? 9    PHE A CE1 1 
ATOM   43    C  CE2 . PHE A  1  9   ? -23.071 11.468  66.865  1.00 12.97 ? 9    PHE A CE2 1 
ATOM   44    C  CZ  . PHE A  1  9   ? -22.877 11.187  68.189  1.00 12.64 ? 9    PHE A CZ  1 
ATOM   45    N  N   . LEU A  1  10  ? -27.109 8.171   67.627  1.00 15.26 ? 10   LEU A N   1 
ATOM   46    C  CA  . LEU A  1  10  ? -27.718 7.706   68.877  1.00 17.29 ? 10   LEU A CA  1 
ATOM   47    C  C   . LEU A  1  10  ? -29.201 7.390   68.672  1.00 18.00 ? 10   LEU A C   1 
ATOM   48    O  O   . LEU A  1  10  ? -29.789 6.653   69.465  1.00 18.23 ? 10   LEU A O   1 
ATOM   49    C  CB  . LEU A  1  10  ? -27.575 8.770   69.972  1.00 18.01 ? 10   LEU A CB  1 
ATOM   50    C  CG  . LEU A  1  10  ? -26.141 9.090   70.375  1.00 20.78 ? 10   LEU A CG  1 
ATOM   51    C  CD1 . LEU A  1  10  ? -26.122 10.115  71.493  1.00 21.77 ? 10   LEU A CD1 1 
ATOM   52    C  CD2 . LEU A  1  10  ? -25.395 7.825   70.820  1.00 20.95 ? 10   LEU A CD2 1 
ATOM   53    N  N   . GLU A  1  11  ? -29.799 7.927   67.609  1.00 18.12 ? 11   GLU A N   1 
ATOM   54    C  CA  . GLU A  1  11  ? -31.198 7.706   67.298  1.00 18.13 ? 11   GLU A CA  1 
ATOM   55    C  C   . GLU A  1  11  ? -31.482 8.038   65.826  1.00 17.70 ? 11   GLU A C   1 
ATOM   56    O  O   . GLU A  1  11  ? -31.555 9.219   65.459  1.00 16.70 ? 11   GLU A O   1 
ATOM   57    C  CB  . GLU A  1  11  ? -32.059 8.598   68.201  1.00 21.57 ? 11   GLU A CB  1 
ATOM   58    C  CG  . GLU A  1  11  ? -33.549 8.339   68.099  1.00 26.28 ? 11   GLU A CG  1 
ATOM   59    C  CD  . GLU A  1  11  ? -34.330 9.286   68.986  1.00 32.80 ? 11   GLU A CD  1 
ATOM   60    O  OE1 . GLU A  1  11  ? -34.463 8.988   70.193  1.00 36.07 ? 11   GLU A OE1 1 
ATOM   61    O  OE2 . GLU A  1  11  ? -34.792 10.334  68.480  1.00 34.62 ? 11   GLU A OE2 1 
ATOM   62    N  N   . SER A  1  12  ? -31.674 6.997   64.994  1.00 16.95 ? 12   SER A N   1 
ATOM   63    C  CA  . SER A  1  12  ? -31.988 7.178   63.573  1.00 18.91 ? 12   SER A CA  1 
ATOM   64    C  C   . SER A  1  12  ? -33.324 7.925   63.495  1.00 21.14 ? 12   SER A C   1 
ATOM   65    O  O   . SER A  1  12  ? -34.175 7.756   64.374  1.00 22.96 ? 12   SER A O   1 
ATOM   66    C  CB  . SER A  1  12  ? -32.047 5.831   62.854  1.00 19.98 ? 12   SER A CB  1 
ATOM   67    O  OG  . SER A  1  12  ? -33.057 4.983   63.369  1.00 20.54 ? 12   SER A OG  1 
ATOM   68    N  N   . LYS A  1  13  ? -33.475 8.807   62.509  1.00 20.53 ? 13   LYS A N   1 
ATOM   69    C  CA  . LYS A  1  13  ? -34.649 9.663   62.404  1.00 20.84 ? 13   LYS A CA  1 
ATOM   70    C  C   . LYS A  1  13  ? -35.999 8.978   62.517  1.00 20.44 ? 13   LYS A C   1 
ATOM   71    O  O   . LYS A  1  13  ? -36.867 9.471   63.240  1.00 19.99 ? 13   LYS A O   1 
ATOM   72    C  CB  . LYS A  1  13  ? -34.601 10.457  61.096  1.00 25.26 ? 13   LYS A CB  1 
ATOM   73    C  CG  . LYS A  1  13  ? -35.585 11.625  61.041  1.00 30.62 ? 13   LYS A CG  1 
ATOM   74    C  CD  . LYS A  1  13  ? -35.008 12.870  61.659  1.00 38.91 ? 13   LYS A CD  1 
ATOM   75    C  CE  . LYS A  1  13  ? -35.804 14.104  61.298  1.00 45.67 ? 13   LYS A CE  1 
ATOM   76    N  NZ  . LYS A  1  13  ? -35.389 14.684  59.995  1.00 46.74 ? 13   LYS A NZ  1 
ATOM   77    N  N   . ASN A  1  14  ? -36.214 7.875   61.789  1.00 20.52 ? 14   ASN A N   1 
ATOM   78    C  CA  . ASN A  1  14  ? -37.516 7.214   61.771  1.00 20.32 ? 14   ASN A CA  1 
ATOM   79    C  C   . ASN A  1  14  ? -37.563 5.895   62.530  1.00 20.41 ? 14   ASN A C   1 
ATOM   80    O  O   . ASN A  1  14  ? -38.513 5.676   63.283  1.00 21.41 ? 14   ASN A O   1 
ATOM   81    C  CB  . ASN A  1  14  ? -37.960 6.997   60.323  1.00 21.92 ? 14   ASN A CB  1 
ATOM   82    C  CG  . ASN A  1  14  ? -38.223 8.280   59.569  1.00 25.00 ? 14   ASN A CG  1 
ATOM   83    O  OD1 . ASN A  1  14  ? -37.869 8.399   58.395  1.00 26.63 ? 14   ASN A OD1 1 
ATOM   84    N  ND2 . ASN A  1  14  ? -38.866 9.269   60.173  1.00 25.45 ? 14   ASN A ND2 1 
ATOM   85    N  N   . SER A  1  15  ? -36.568 5.015   62.349  1.00 19.61 ? 15   SER A N   1 
ATOM   86    C  CA  . SER A  1  15  ? -36.586 3.737   63.073  1.00 19.67 ? 15   SER A CA  1 
ATOM   87    C  C   . SER A  1  15  ? -36.177 3.900   64.534  1.00 20.11 ? 15   SER A C   1 
ATOM   88    O  O   . SER A  1  15  ? -36.410 2.982   65.318  1.00 20.92 ? 15   SER A O   1 
ATOM   89    C  CB  . SER A  1  15  ? -35.702 2.704   62.390  1.00 18.65 ? 15   SER A CB  1 
ATOM   90    O  OG  . SER A  1  15  ? -34.394 3.218   62.223  1.00 19.18 ? 15   SER A OG  1 
ATOM   91    N  N   . LYS A  1  16  ? -35.557 5.039   64.898  1.00 20.27 ? 16   LYS A N   1 
ATOM   92    C  CA  . LYS A  1  16  ? -35.123 5.340   66.266  1.00 21.81 ? 16   LYS A CA  1 
ATOM   93    C  C   . LYS A  1  16  ? -34.113 4.325   66.800  1.00 21.62 ? 16   LYS A C   1 
ATOM   94    O  O   . LYS A  1  16  ? -34.067 4.069   68.001  1.00 20.57 ? 16   LYS A O   1 
ATOM   95    C  CB  . LYS A  1  16  ? -36.327 5.450   67.221  1.00 24.81 ? 16   LYS A CB  1 
ATOM   96    C  CG  . LYS A  1  16  ? -37.498 6.272   66.664  1.00 28.43 ? 16   LYS A CG  1 
ATOM   97    C  CD  . LYS A  1  16  ? -37.118 7.732   66.444  1.00 31.82 ? 16   LYS A CD  1 
ATOM   98    C  CE  . LYS A  1  16  ? -38.333 8.601   66.198  1.00 36.77 ? 16   LYS A CE  1 
ATOM   99    N  NZ  . LYS A  1  16  ? -37.949 9.986   65.802  1.00 38.90 ? 16   LYS A NZ  1 
ATOM   100   N  N   . MET A  1  17  ? -33.268 3.778   65.916  1.00 20.70 ? 17   MET A N   1 
ATOM   101   C  CA  . MET A  1  17  ? -32.254 2.824   66.332  1.00 19.27 ? 17   MET A CA  1 
ATOM   102   C  C   . MET A  1  17  ? -31.037 3.572   66.859  1.00 18.40 ? 17   MET A C   1 
ATOM   103   O  O   . MET A  1  17  ? -30.678 4.635   66.335  1.00 18.04 ? 17   MET A O   1 
ATOM   104   C  CB  . MET A  1  17  ? -31.815 1.941   65.157  1.00 19.33 ? 17   MET A CB  1 
ATOM   105   C  CG  . MET A  1  17  ? -32.857 0.948   64.717  1.00 22.41 ? 17   MET A CG  1 
ATOM   106   S  SD  . MET A  1  17  ? -32.185 -0.118  63.419  1.00 29.34 ? 17   MET A SD  1 
ATOM   107   C  CE  . MET A  1  17  ? -32.127 -1.665  64.274  1.00 27.28 ? 17   MET A CE  1 
ATOM   108   N  N   . ASN A  1  18  ? -30.386 3.004   67.881  1.00 17.61 ? 18   ASN A N   1 
ATOM   109   C  CA  . ASN A  1  18  ? -29.188 3.604   68.439  1.00 16.29 ? 18   ASN A CA  1 
ATOM   110   C  C   . ASN A  1  18  ? -28.019 2.831   67.855  1.00 14.74 ? 18   ASN A C   1 
ATOM   111   O  O   . ASN A  1  18  ? -27.626 1.794   68.378  1.00 16.30 ? 18   ASN A O   1 
ATOM   112   C  CB  . ASN A  1  18  ? -29.217 3.556   69.954  1.00 18.18 ? 18   ASN A CB  1 
ATOM   113   C  CG  . ASN A  1  18  ? -28.074 4.325   70.543  1.00 20.64 ? 18   ASN A CG  1 
ATOM   114   O  OD1 . ASN A  1  18  ? -26.972 4.368   69.977  1.00 21.04 ? 18   ASN A OD1 1 
ATOM   115   N  ND2 . ASN A  1  18  ? -28.299 4.948   71.693  1.00 20.15 ? 18   ASN A ND2 1 
ATOM   116   N  N   . SER A  1  19  ? -27.497 3.301   66.731  1.00 13.77 ? 19   SER A N   1 
ATOM   117   C  CA  . SER A  1  19  ? -26.423 2.607   66.027  1.00 12.94 ? 19   SER A CA  1 
ATOM   118   C  C   . SER A  1  19  ? -25.157 2.340   66.842  1.00 12.59 ? 19   SER A C   1 
ATOM   119   O  O   . SER A  1  19  ? -24.524 1.300   66.634  1.00 13.37 ? 19   SER A O   1 
ATOM   120   C  CB  . SER A  1  19  ? -26.058 3.362   64.756  1.00 14.41 ? 19   SER A CB  1 
ATOM   121   O  OG  . SER A  1  19  ? -27.205 3.553   63.938  1.00 11.64 ? 19   SER A OG  1 
ATOM   122   N  N   . ILE A  1  20  ? -24.755 3.260   67.750  1.00 13.45 ? 20   ILE A N   1 
ATOM   123   C  CA  . ILE A  1  20  ? -23.531 3.025   68.521  1.00 12.80 ? 20   ILE A CA  1 
ATOM   124   C  C   . ILE A  1  20  ? -23.832 2.084   69.663  1.00 15.40 ? 20   ILE A C   1 
ATOM   125   O  O   . ILE A  1  20  ? -23.075 1.136   69.896  1.00 15.40 ? 20   ILE A O   1 
ATOM   126   C  CB  . ILE A  1  20  ? -22.880 4.340   69.014  1.00 12.65 ? 20   ILE A CB  1 
ATOM   127   C  CG1 . ILE A  1  20  ? -22.673 5.329   67.835  1.00 14.22 ? 20   ILE A CG1 1 
ATOM   128   C  CG2 . ILE A  1  20  ? -21.544 4.046   69.727  1.00 11.84 ? 20   ILE A CG2 1 
ATOM   129   C  CD1 . ILE A  1  20  ? -21.905 4.744   66.557  1.00 17.10 ? 20   ILE A CD1 1 
ATOM   130   N  N   . GLU A  1  21  ? -24.935 2.328   70.385  1.00 15.81 ? 21   GLU A N   1 
ATOM   131   C  CA  . GLU A  1  21  ? -25.269 1.472   71.517  1.00 16.87 ? 21   GLU A CA  1 
ATOM   132   C  C   . GLU A  1  21  ? -25.441 0.008   71.113  1.00 17.16 ? 21   GLU A C   1 
ATOM   133   O  O   . GLU A  1  21  ? -25.009 -0.881  71.855  1.00 18.93 ? 21   GLU A O   1 
ATOM   134   C  CB  . GLU A  1  21  ? -26.525 1.992   72.230  1.00 20.46 ? 21   GLU A CB  1 
ATOM   135   C  CG  . GLU A  1  21  ? -26.922 1.185   73.456  1.00 27.70 ? 21   GLU A CG  1 
ATOM   136   C  CD  . GLU A  1  21  ? -27.641 -0.122  73.165  1.00 43.38 ? 21   GLU A CD  1 
ATOM   137   O  OE1 . GLU A  1  21  ? -27.520 -1.058  73.989  1.00 46.66 ? 21   GLU A OE1 1 
ATOM   138   O  OE2 . GLU A  1  21  ? -28.317 -0.215  72.116  1.00 47.65 ? 21   GLU A OE2 1 
ATOM   139   N  N   . MET A  1  22  ? -26.079 -0.247  69.954  1.00 16.38 ? 22   MET A N   1 
ATOM   140   C  CA  . MET A  1  22  ? -26.316 -1.609  69.465  1.00 16.92 ? 22   MET A CA  1 
ATOM   141   C  C   . MET A  1  22  ? -25.020 -2.412  69.320  1.00 14.63 ? 22   MET A C   1 
ATOM   142   O  O   . MET A  1  22  ? -25.063 -3.650  69.295  1.00 15.37 ? 22   MET A O   1 
ATOM   143   C  CB  . MET A  1  22  ? -27.016 -1.551  68.091  1.00 19.55 ? 22   MET A CB  1 
ATOM   144   C  CG  . MET A  1  22  ? -28.457 -1.105  68.145  1.00 24.27 ? 22   MET A CG  1 
ATOM   145   S  SD  . MET A  1  22  ? -29.125 -0.603  66.508  1.00 35.03 ? 22   MET A SD  1 
ATOM   146   C  CE  . MET A  1  22  ? -28.358 -1.761  65.438  1.00 29.78 ? 22   MET A CE  1 
ATOM   147   N  N   . LYS A  1  23  ? -23.866 -1.735  69.201  1.00 13.10 ? 23   LYS A N   1 
ATOM   148   C  CA  . LYS A  1  23  ? -22.591 -2.460  69.045  1.00 13.01 ? 23   LYS A CA  1 
ATOM   149   C  C   . LYS A  1  23  ? -22.148 -3.090  70.355  1.00 14.63 ? 23   LYS A C   1 
ATOM   150   O  O   . LYS A  1  23  ? -21.493 -4.114  70.316  1.00 15.90 ? 23   LYS A O   1 
ATOM   151   C  CB  . LYS A  1  23  ? -21.462 -1.525  68.575  1.00 10.19 ? 23   LYS A CB  1 
ATOM   152   C  CG  . LYS A  1  23  ? -21.653 -0.944  67.182  1.00 9.30  ? 23   LYS A CG  1 
ATOM   153   C  CD  . LYS A  1  23  ? -20.689 0.225   66.954  1.00 10.98 ? 23   LYS A CD  1 
ATOM   154   C  CE  . LYS A  1  23  ? -20.919 0.905   65.617  1.00 10.38 ? 23   LYS A CE  1 
ATOM   155   N  NZ  . LYS A  1  23  ? -20.638 -0.006  64.479  1.00 9.34  ? 23   LYS A NZ  1 
ATOM   156   N  N   . TYR A  1  24  ? -22.523 -2.506  71.494  1.00 16.08 ? 24   TYR A N   1 
ATOM   157   C  CA  . TYR A  1  24  ? -22.065 -2.981  72.799  1.00 18.49 ? 24   TYR A CA  1 
ATOM   158   C  C   . TYR A  1  24  ? -23.112 -3.436  73.806  1.00 21.36 ? 24   TYR A C   1 
ATOM   159   O  O   . TYR A  1  24  ? -22.767 -4.179  74.726  1.00 22.30 ? 24   TYR A O   1 
ATOM   160   C  CB  . TYR A  1  24  ? -21.301 -1.830  73.467  1.00 18.34 ? 24   TYR A CB  1 
ATOM   161   C  CG  . TYR A  1  24  ? -20.316 -1.155  72.552  1.00 17.69 ? 24   TYR A CG  1 
ATOM   162   C  CD1 . TYR A  1  24  ? -19.166 -1.808  72.136  1.00 18.44 ? 24   TYR A CD1 1 
ATOM   163   C  CD2 . TYR A  1  24  ? -20.559 0.121   72.058  1.00 18.12 ? 24   TYR A CD2 1 
ATOM   164   C  CE1 . TYR A  1  24  ? -18.266 -1.201  71.268  1.00 19.61 ? 24   TYR A CE1 1 
ATOM   165   C  CE2 . TYR A  1  24  ? -19.650 0.752   71.220  1.00 18.94 ? 24   TYR A CE2 1 
ATOM   166   C  CZ  . TYR A  1  24  ? -18.504 0.087   70.825  1.00 20.00 ? 24   TYR A CZ  1 
ATOM   167   O  OH  . TYR A  1  24  ? -17.605 0.695   69.985  1.00 22.46 ? 24   TYR A OH  1 
ATOM   168   N  N   . GLY A  1  25  ? -24.341 -2.952  73.685  1.00 22.39 ? 25   GLY A N   1 
ATOM   169   C  CA  . GLY A  1  25  ? -25.365 -3.263  74.671  1.00 23.30 ? 25   GLY A CA  1 
ATOM   170   C  C   . GLY A  1  25  ? -25.038 -2.518  75.960  1.00 24.04 ? 25   GLY A C   1 
ATOM   171   O  O   . GLY A  1  25  ? -25.339 -2.983  77.067  1.00 24.50 ? 25   GLY A O   1 
ATOM   172   N  N   . GLN A  1  26  ? -24.399 -1.340  75.809  1.00 23.03 ? 26   GLN A N   1 
ATOM   173   C  CA  . GLN A  1  26  ? -23.996 -0.483  76.914  1.00 23.10 ? 26   GLN A CA  1 
ATOM   174   C  C   . GLN A  1  26  ? -24.050 0.959   76.439  1.00 22.25 ? 26   GLN A C   1 
ATOM   175   O  O   . GLN A  1  26  ? -23.834 1.225   75.249  1.00 22.39 ? 26   GLN A O   1 
ATOM   176   C  CB  . GLN A  1  26  ? -22.556 -0.829  77.338  1.00 27.51 ? 26   GLN A CB  1 
ATOM   177   C  CG  . GLN A  1  26  ? -22.000 0.063   78.445  1.00 35.36 ? 26   GLN A CG  1 
ATOM   178   C  CD  . GLN A  1  26  ? -20.649 -0.420  78.913  1.00 42.53 ? 26   GLN A CD  1 
ATOM   179   O  OE1 . GLN A  1  26  ? -20.516 -1.505  79.496  1.00 44.27 ? 26   GLN A OE1 1 
ATOM   180   N  NE2 . GLN A  1  26  ? -19.615 0.380   78.681  1.00 42.49 ? 26   GLN A NE2 1 
ATOM   181   N  N   . ASP A  1  27  ? -24.309 1.898   77.363  1.00 20.62 ? 27   ASP A N   1 
ATOM   182   C  CA  . ASP A  1  27  ? -24.375 3.324   77.046  1.00 20.45 ? 27   ASP A CA  1 
ATOM   183   C  C   . ASP A  1  27  ? -23.056 3.770   76.417  1.00 20.08 ? 27   ASP A C   1 
ATOM   184   O  O   . ASP A  1  27  ? -22.016 3.652   77.060  1.00 20.60 ? 27   ASP A O   1 
ATOM   185   C  CB  . ASP A  1  27  ? -24.646 4.120   78.330  1.00 23.19 ? 27   ASP A CB  1 
ATOM   186   C  CG  . ASP A  1  27  ? -24.783 5.615   78.146  1.00 29.91 ? 27   ASP A CG  1 
ATOM   187   O  OD1 . ASP A  1  27  ? -24.327 6.131   77.106  1.00 29.60 ? 27   ASP A OD1 1 
ATOM   188   O  OD2 . ASP A  1  27  ? -25.337 6.271   79.049  1.00 35.61 ? 27   ASP A OD2 1 
ATOM   189   N  N   . PRO A  1  28  ? -23.058 4.258   75.167  1.00 20.55 ? 28   PRO A N   1 
ATOM   190   C  CA  . PRO A  1  28  ? -21.783 4.659   74.541  1.00 20.16 ? 28   PRO A CA  1 
ATOM   191   C  C   . PRO A  1  28  ? -21.079 5.856   75.181  1.00 18.51 ? 28   PRO A C   1 
ATOM   192   O  O   . PRO A  1  28  ? -19.936 6.142   74.820  1.00 18.18 ? 28   PRO A O   1 
ATOM   193   C  CB  . PRO A  1  28  ? -22.166 4.926   73.086  1.00 20.91 ? 28   PRO A CB  1 
ATOM   194   C  CG  . PRO A  1  28  ? -23.632 5.206   73.112  1.00 22.45 ? 28   PRO A CG  1 
ATOM   195   C  CD  . PRO A  1  28  ? -24.203 4.438   74.248  1.00 20.42 ? 28   PRO A CD  1 
ATOM   196   N  N   . ALA A  1  29  ? -21.735 6.555   76.118  1.00 16.28 ? 29   ALA A N   1 
ATOM   197   C  CA  . ALA A  1  29  ? -21.104 7.691   76.800  1.00 16.82 ? 29   ALA A CA  1 
ATOM   198   C  C   . ALA A  1  29  ? -20.180 7.227   77.945  1.00 17.83 ? 29   ALA A C   1 
ATOM   199   O  O   . ALA A  1  29  ? -19.375 8.024   78.436  1.00 17.85 ? 29   ALA A O   1 
ATOM   200   C  CB  . ALA A  1  29  ? -22.171 8.625   77.350  1.00 17.42 ? 29   ALA A CB  1 
ATOM   201   N  N   . ILE A  1  30  ? -20.295 5.953   78.382  1.00 17.20 ? 30   ILE A N   1 
ATOM   202   C  CA  . ILE A  1  30  ? -19.490 5.423   79.484  1.00 18.64 ? 30   ILE A CA  1 
ATOM   203   C  C   . ILE A  1  30  ? -18.099 5.003   79.029  1.00 19.32 ? 30   ILE A C   1 
ATOM   204   O  O   . ILE A  1  30  ? -17.967 4.213   78.081  1.00 19.18 ? 30   ILE A O   1 
ATOM   205   C  CB  . ILE A  1  30  ? -20.227 4.240   80.167  1.00 18.97 ? 30   ILE A CB  1 
ATOM   206   C  CG1 . ILE A  1  30  ? -21.555 4.726   80.794  1.00 21.59 ? 30   ILE A CG1 1 
ATOM   207   C  CG2 . ILE A  1  30  ? -19.327 3.580   81.229  1.00 18.54 ? 30   ILE A CG2 1 
ATOM   208   C  CD1 . ILE A  1  30  ? -22.422 3.616   81.443  1.00 24.42 ? 30   ILE A CD1 1 
ATOM   209   N  N   . ASN A  1  31  ? -17.051 5.498   79.723  1.00 17.20 ? 31   ASN A N   1 
ATOM   210   C  CA  . ASN A  1  31  ? -15.682 5.129   79.364  1.00 16.32 ? 31   ASN A CA  1 
ATOM   211   C  C   . ASN A  1  31  ? -15.243 3.907   80.146  1.00 16.09 ? 31   ASN A C   1 
ATOM   212   O  O   . ASN A  1  31  ? -14.416 4.011   81.049  1.00 17.80 ? 31   ASN A O   1 
ATOM   213   C  CB  . ASN A  1  31  ? -14.699 6.280   79.585  1.00 15.70 ? 31   ASN A CB  1 
ATOM   214   C  CG  . ASN A  1  31  ? -13.367 6.043   78.903  1.00 16.30 ? 31   ASN A CG  1 
ATOM   215   O  OD1 . ASN A  1  31  ? -13.150 5.038   78.220  1.00 15.28 ? 31   ASN A OD1 1 
ATOM   216   N  ND2 . ASN A  1  31  ? -12.440 6.964   79.075  1.00 18.28 ? 31   ASN A ND2 1 
ATOM   217   N  N   . ARG A  1  32  ? -15.802 2.748   79.818  1.00 15.98 ? 32   ARG A N   1 
ATOM   218   C  CA  . ARG A  1  32  ? -15.452 1.515   80.508  1.00 16.93 ? 32   ARG A CA  1 
ATOM   219   C  C   . ARG A  1  32  ? -15.814 0.328   79.644  1.00 17.50 ? 32   ARG A C   1 
ATOM   220   O  O   . ARG A  1  32  ? -16.864 0.326   79.018  1.00 18.61 ? 32   ARG A O   1 
ATOM   221   C  CB  . ARG A  1  32  ? -16.217 1.420   81.848  1.00 20.16 ? 32   ARG A CB  1 
ATOM   222   C  CG  . ARG A  1  32  ? -15.854 0.196   82.682  1.00 25.40 ? 32   ARG A CG  1 
ATOM   223   C  CD  . ARG A  1  32  ? -16.758 0.070   83.892  1.00 28.35 ? 32   ARG A CD  1 
ATOM   224   N  NE  . ARG A  1  32  ? -16.454 -1.112  84.695  1.00 32.65 ? 32   ARG A NE  1 
ATOM   225   C  CZ  . ARG A  1  32  ? -16.830 -2.354  84.401  1.00 36.83 ? 32   ARG A CZ  1 
ATOM   226   N  NH1 . ARG A  1  32  ? -17.537 -2.601  83.304  1.00 37.07 ? 32   ARG A NH1 1 
ATOM   227   N  NH2 . ARG A  1  32  ? -16.500 -3.359  85.202  1.00 37.24 ? 32   ARG A NH2 1 
ATOM   228   N  N   . ALA A  1  33  ? -14.965 -0.672  79.616  1.00 16.06 ? 33   ALA A N   1 
ATOM   229   C  CA  . ALA A  1  33  ? -15.227 -1.884  78.857  1.00 16.34 ? 33   ALA A CA  1 
ATOM   230   C  C   . ALA A  1  33  ? -14.436 -3.020  79.444  1.00 17.25 ? 33   ALA A C   1 
ATOM   231   O  O   . ALA A  1  33  ? -13.381 -2.794  80.038  1.00 19.16 ? 33   ALA A O   1 
ATOM   232   C  CB  . ALA A  1  33  ? -14.838 -1.696  77.383  1.00 14.95 ? 33   ALA A CB  1 
ATOM   233   N  N   . GLU A  1  34  ? -14.928 -4.245  79.249  1.00 16.79 ? 34   GLU A N   1 
ATOM   234   C  CA  . GLU A  1  34  ? -14.249 -5.455  79.676  1.00 19.24 ? 34   GLU A CA  1 
ATOM   235   C  C   . GLU A  1  34  ? -13.647 -6.052  78.411  1.00 20.76 ? 34   GLU A C   1 
ATOM   236   O  O   . GLU A  1  34  ? -14.331 -6.145  77.381  1.00 21.18 ? 34   GLU A O   1 
ATOM   237   C  CB  . GLU A  1  34  ? -15.228 -6.457  80.307  1.00 23.12 ? 34   GLU A CB  1 
ATOM   238   C  CG  . GLU A  1  34  ? -15.318 -6.393  81.821  1.00 36.30 ? 34   GLU A CG  1 
ATOM   239   C  CD  . GLU A  1  34  ? -16.597 -7.010  82.353  1.00 51.10 ? 34   GLU A CD  1 
ATOM   240   O  OE1 . GLU A  1  34  ? -17.307 -6.333  83.133  1.00 58.13 ? 34   GLU A OE1 1 
ATOM   241   O  OE2 . GLU A  1  34  ? -16.895 -8.168  81.980  1.00 51.70 ? 34   GLU A OE2 1 
ATOM   242   N  N   . PHE A  1  35  ? -12.372 -6.429  78.462  1.00 19.30 ? 35   PHE A N   1 
ATOM   243   C  CA  . PHE A  1  35  ? -11.718 -7.008  77.300  1.00 18.98 ? 35   PHE A CA  1 
ATOM   244   C  C   . PHE A  1  35  ? -11.336 -8.458  77.593  1.00 20.10 ? 35   PHE A C   1 
ATOM   245   O  O   . PHE A  1  35  ? -11.378 -8.895  78.749  1.00 18.61 ? 35   PHE A O   1 
ATOM   246   C  CB  . PHE A  1  35  ? -10.489 -6.159  76.922  1.00 17.27 ? 35   PHE A CB  1 
ATOM   247   C  CG  . PHE A  1  35  ? -10.841 -4.728  76.565  1.00 14.52 ? 35   PHE A CG  1 
ATOM   248   C  CD1 . PHE A  1  35  ? -11.319 -4.408  75.305  1.00 14.23 ? 35   PHE A CD1 1 
ATOM   249   C  CD2 . PHE A  1  35  ? -10.686 -3.708  77.487  1.00 13.90 ? 35   PHE A CD2 1 
ATOM   250   C  CE1 . PHE A  1  35  ? -11.634 -3.095  74.975  1.00 13.17 ? 35   PHE A CE1 1 
ATOM   251   C  CE2 . PHE A  1  35  ? -11.012 -2.398  77.159  1.00 14.64 ? 35   PHE A CE2 1 
ATOM   252   C  CZ  . PHE A  1  35  ? -11.475 -2.096  75.903  1.00 11.89 ? 35   PHE A CZ  1 
ATOM   253   N  N   . HIS A  1  36  ? -10.987 -9.205  76.540  1.00 20.19 ? 36   HIS A N   1 
ATOM   254   C  CA  . HIS A  1  36  ? -10.553 -10.601 76.636  1.00 21.06 ? 36   HIS A CA  1 
ATOM   255   C  C   . HIS A  1  36  ? -11.630 -11.537 77.168  1.00 21.91 ? 36   HIS A C   1 
ATOM   256   O  O   . HIS A  1  36  ? -11.289 -12.598 77.695  1.00 22.32 ? 36   HIS A O   1 
ATOM   257   C  CB  . HIS A  1  36  ? -9.286  -10.701 77.506  1.00 19.54 ? 36   HIS A CB  1 
ATOM   258   C  CG  . HIS A  1  36  ? -8.288  -9.623  77.212  1.00 19.22 ? 36   HIS A CG  1 
ATOM   259   N  ND1 . HIS A  1  36  ? -7.504  -9.654  76.075  1.00 21.93 ? 36   HIS A ND1 1 
ATOM   260   C  CD2 . HIS A  1  36  ? -8.016  -8.490  77.897  1.00 19.10 ? 36   HIS A CD2 1 
ATOM   261   C  CE1 . HIS A  1  36  ? -6.765  -8.555  76.112  1.00 21.84 ? 36   HIS A CE1 1 
ATOM   262   N  NE2 . HIS A  1  36  ? -7.039  -7.823  77.194  1.00 20.28 ? 36   HIS A NE2 1 
ATOM   263   N  N   . VAL A  1  37  ? -12.914 -11.174 77.017  1.00 20.37 ? 37   VAL A N   1 
ATOM   264   C  CA  . VAL A  1  37  ? -14.009 -12.012 77.506  1.00 21.65 ? 37   VAL A CA  1 
ATOM   265   C  C   . VAL A  1  37  ? -15.000 -12.403 76.403  1.00 22.05 ? 37   VAL A C   1 
ATOM   266   O  O   . VAL A  1  37  ? -16.110 -12.812 76.736  1.00 21.99 ? 37   VAL A O   1 
ATOM   267   C  CB  . VAL A  1  37  ? -14.760 -11.282 78.648  1.00 24.40 ? 37   VAL A CB  1 
ATOM   268   C  CG1 . VAL A  1  37  ? -13.871 -11.129 79.879  1.00 25.63 ? 37   VAL A CG1 1 
ATOM   269   C  CG2 . VAL A  1  37  ? -15.269 -9.919  78.185  1.00 25.10 ? 37   VAL A CG2 1 
ATOM   270   N  N   . TYR A  1  38  ? -14.625 -12.293 75.110  1.00 21.93 ? 38   TYR A N   1 
ATOM   271   C  CA  . TYR A  1  38  ? -15.558 -12.605 74.012  1.00 21.82 ? 38   TYR A CA  1 
ATOM   272   C  C   . TYR A  1  38  ? -15.319 -13.914 73.272  1.00 22.21 ? 38   TYR A C   1 
ATOM   273   O  O   . TYR A  1  38  ? -16.064 -14.209 72.344  1.00 23.71 ? 38   TYR A O   1 
ATOM   274   C  CB  . TYR A  1  38  ? -15.558 -11.449 73.003  1.00 21.51 ? 38   TYR A CB  1 
ATOM   275   C  CG  . TYR A  1  38  ? -15.773 -10.110 73.668  1.00 24.25 ? 38   TYR A CG  1 
ATOM   276   C  CD1 . TYR A  1  38  ? -17.044 -9.692  74.040  1.00 26.65 ? 38   TYR A CD1 1 
ATOM   277   C  CD2 . TYR A  1  38  ? -14.700 -9.289  73.982  1.00 23.74 ? 38   TYR A CD2 1 
ATOM   278   C  CE1 . TYR A  1  38  ? -17.241 -8.483  74.693  1.00 27.78 ? 38   TYR A CE1 1 
ATOM   279   C  CE2 . TYR A  1  38  ? -14.886 -8.071  74.614  1.00 25.67 ? 38   TYR A CE2 1 
ATOM   280   C  CZ  . TYR A  1  38  ? -16.157 -7.678  74.982  1.00 29.53 ? 38   TYR A CZ  1 
ATOM   281   O  OH  . TYR A  1  38  ? -16.347 -6.471  75.615  1.00 35.81 ? 38   TYR A OH  1 
ATOM   282   N  N   . GLY A  1  39  ? -14.312 -14.682 73.664  1.00 21.60 ? 39   GLY A N   1 
ATOM   283   C  CA  . GLY A  1  39  ? -14.000 -15.946 73.001  1.00 21.64 ? 39   GLY A CA  1 
ATOM   284   C  C   . GLY A  1  39  ? -13.258 -15.760 71.683  1.00 22.00 ? 39   GLY A C   1 
ATOM   285   O  O   . GLY A  1  39  ? -13.217 -16.670 70.851  1.00 23.32 ? 39   GLY A O   1 
ATOM   286   N  N   . GLY A  1  40  ? -12.640 -14.599 71.495  1.00 20.08 ? 40   GLY A N   1 
ATOM   287   C  CA  . GLY A  1  40  ? -11.894 -14.319 70.277  1.00 18.88 ? 40   GLY A CA  1 
ATOM   288   C  C   . GLY A  1  40  ? -12.812 -14.298 69.077  1.00 18.22 ? 40   GLY A C   1 
ATOM   289   O  O   . GLY A  1  40  ? -13.877 -13.681 69.130  1.00 18.61 ? 40   GLY A O   1 
ATOM   290   N  N   . VAL A  1  41  ? -12.426 -14.985 67.988  1.00 17.64 ? 41   VAL A N   1 
ATOM   291   C  CA  . VAL A  1  41  ? -13.255 -15.012 66.777  1.00 17.78 ? 41   VAL A CA  1 
ATOM   292   C  C   . VAL A  1  41  ? -14.591 -15.720 66.998  1.00 19.10 ? 41   VAL A C   1 
ATOM   293   O  O   . VAL A  1  41  ? -15.440 -15.637 66.122  1.00 19.08 ? 41   VAL A O   1 
ATOM   294   C  CB  . VAL A  1  41  ? -12.523 -15.630 65.560  1.00 18.87 ? 41   VAL A CB  1 
ATOM   295   C  CG1 . VAL A  1  41  ? -11.286 -14.819 65.196  1.00 19.53 ? 41   VAL A CG1 1 
ATOM   296   C  CG2 . VAL A  1  41  ? -12.167 -17.100 65.805  1.00 18.52 ? 41   VAL A CG2 1 
ATOM   297   N  N   . ARG A  1  42  ? -14.789 -16.430 68.132  1.00 19.98 ? 42   ARG A N   1 
ATOM   298   C  CA  . ARG A  1  42  ? -16.050 -17.124 68.400  1.00 23.43 ? 42   ARG A CA  1 
ATOM   299   C  C   . ARG A  1  42  ? -17.251 -16.162 68.400  1.00 22.62 ? 42   ARG A C   1 
ATOM   300   O  O   . ARG A  1  42  ? -18.373 -16.583 68.094  1.00 22.99 ? 42   ARG A O   1 
ATOM   301   C  CB  . ARG A  1  42  ? -15.975 -17.884 69.736  1.00 28.82 ? 42   ARG A CB  1 
ATOM   302   C  CG  . ARG A  1  42  ? -17.213 -18.726 70.061  1.00 38.35 ? 42   ARG A CG  1 
ATOM   303   C  CD  . ARG A  1  42  ? -17.413 -19.896 69.109  1.00 44.72 ? 42   ARG A CD  1 
ATOM   304   N  NE  . ARG A  1  42  ? -18.580 -19.718 68.241  1.00 50.62 ? 42   ARG A NE  1 
ATOM   305   C  CZ  . ARG A  1  42  ? -19.061 -20.656 67.428  1.00 54.87 ? 42   ARG A CZ  1 
ATOM   306   N  NH1 . ARG A  1  42  ? -20.125 -20.408 66.672  1.00 55.58 ? 42   ARG A NH1 1 
ATOM   307   N  NH2 . ARG A  1  42  ? -18.482 -21.851 67.365  1.00 55.16 ? 42   ARG A NH2 1 
ATOM   308   N  N   . GLN A  1  43  ? -17.014 -14.874 68.720  1.00 18.33 ? 43   GLN A N   1 
ATOM   309   C  CA  . GLN A  1  43  ? -18.069 -13.873 68.738  1.00 17.41 ? 43   GLN A CA  1 
ATOM   310   C  C   . GLN A  1  43  ? -18.538 -13.499 67.322  1.00 17.26 ? 43   GLN A C   1 
ATOM   311   O  O   . GLN A  1  43  ? -19.588 -12.888 67.172  1.00 16.98 ? 43   GLN A O   1 
ATOM   312   C  CB  . GLN A  1  43  ? -17.575 -12.605 69.463  1.00 19.22 ? 43   GLN A CB  1 
ATOM   313   C  CG  . GLN A  1  43  ? -16.537 -11.816 68.680  1.00 18.97 ? 43   GLN A CG  1 
ATOM   314   C  CD  . GLN A  1  43  ? -16.063 -10.597 69.432  1.00 17.03 ? 43   GLN A CD  1 
ATOM   315   O  OE1 . GLN A  1  43  ? -16.819 -9.630  69.611  1.00 17.35 ? 43   GLN A OE1 1 
ATOM   316   N  NE2 . GLN A  1  43  ? -14.802 -10.600 69.859  1.00 13.72 ? 43   GLN A NE2 1 
ATOM   317   N  N   . SER A  1  44  ? -17.759 -13.852 66.292  1.00 15.46 ? 44   SER A N   1 
ATOM   318   C  CA  . SER A  1  44  ? -18.082 -13.536 64.902  1.00 14.97 ? 44   SER A CA  1 
ATOM   319   C  C   . SER A  1  44  ? -18.695 -14.736 64.187  1.00 16.25 ? 44   SER A C   1 
ATOM   320   O  O   . SER A  1  44  ? -18.058 -15.780 64.102  1.00 15.84 ? 44   SER A O   1 
ATOM   321   C  CB  . SER A  1  44  ? -16.810 -13.126 64.166  1.00 13.42 ? 44   SER A CB  1 
ATOM   322   O  OG  . SER A  1  44  ? -17.047 -13.052 62.769  1.00 12.65 ? 44   SER A OG  1 
ATOM   323   N  N   . LYS A  1  45  ? -19.911 -14.590 63.642  1.00 16.70 ? 45   LYS A N   1 
ATOM   324   C  CA  . LYS A  1  45  ? -20.557 -15.682 62.903  1.00 15.79 ? 45   LYS A CA  1 
ATOM   325   C  C   . LYS A  1  45  ? -19.750 -15.978 61.610  1.00 11.89 ? 45   LYS A C   1 
ATOM   326   O  O   . LYS A  1  45  ? -19.487 -17.138 61.296  1.00 12.38 ? 45   LYS A O   1 
ATOM   327   C  CB  . LYS A  1  45  ? -22.017 -15.281 62.577  1.00 18.87 ? 45   LYS A CB  1 
ATOM   328   C  CG  . LYS A  1  45  ? -22.746 -16.165 61.558  1.00 26.28 ? 45   LYS A CG  1 
ATOM   329   C  CD  . LYS A  1  45  ? -24.024 -15.498 60.975  1.00 32.23 ? 45   LYS A CD  1 
ATOM   330   C  CE  . LYS A  1  45  ? -23.732 -14.195 60.245  1.00 36.69 ? 45   LYS A CE  1 
ATOM   331   N  NZ  . LYS A  1  45  ? -24.751 -13.835 59.218  1.00 35.83 ? 45   LYS A NZ  1 
ATOM   332   N  N   . ARG A  1  46  ? -19.353 -14.942 60.880  1.00 10.18 ? 46   ARG A N   1 
ATOM   333   C  CA  . ARG A  1  46  ? -18.608 -15.141 59.634  1.00 10.56 ? 46   ARG A CA  1 
ATOM   334   C  C   . ARG A  1  46  ? -17.222 -15.755 59.854  1.00 12.10 ? 46   ARG A C   1 
ATOM   335   O  O   . ARG A  1  46  ? -16.855 -16.669 59.112  1.00 15.44 ? 46   ARG A O   1 
ATOM   336   C  CB  . ARG A  1  46  ? -18.483 -13.814 58.843  1.00 11.87 ? 46   ARG A CB  1 
ATOM   337   C  CG  . ARG A  1  46  ? -19.814 -13.234 58.324  1.00 12.20 ? 46   ARG A CG  1 
ATOM   338   C  CD  . ARG A  1  46  ? -20.571 -14.183 57.435  1.00 13.27 ? 46   ARG A CD  1 
ATOM   339   N  NE  . ARG A  1  46  ? -21.802 -13.572 56.933  1.00 14.58 ? 46   ARG A NE  1 
ATOM   340   C  CZ  . ARG A  1  46  ? -22.939 -14.225 56.712  1.00 19.64 ? 46   ARG A CZ  1 
ATOM   341   N  NH1 . ARG A  1  46  ? -23.023 -15.535 56.945  1.00 18.71 ? 46   ARG A NH1 1 
ATOM   342   N  NH2 . ARG A  1  46  ? -24.003 -13.579 56.252  1.00 17.54 ? 46   ARG A NH2 1 
ATOM   343   N  N   . LYS A  1  47  ? -16.451 -15.291 60.859  1.00 10.30 ? 47   LYS A N   1 
ATOM   344   C  CA  . LYS A  1  47  ? -15.117 -15.877 61.083  1.00 9.62  ? 47   LYS A CA  1 
ATOM   345   C  C   . LYS A  1  47  ? -15.236 -17.290 61.665  1.00 9.95  ? 47   LYS A C   1 
ATOM   346   O  O   . LYS A  1  47  ? -14.416 -18.146 61.348  1.00 10.93 ? 47   LYS A O   1 
ATOM   347   C  CB  . LYS A  1  47  ? -14.233 -14.986 61.963  1.00 9.57  ? 47   LYS A CB  1 
ATOM   348   C  CG  . LYS A  1  47  ? -14.129 -13.558 61.404  1.00 7.88  ? 47   LYS A CG  1 
ATOM   349   C  CD  . LYS A  1  47  ? -13.303 -12.664 62.286  1.00 12.47 ? 47   LYS A CD  1 
ATOM   350   C  CE  . LYS A  1  47  ? -13.341 -11.227 61.814  1.00 14.75 ? 47   LYS A CE  1 
ATOM   351   N  NZ  . LYS A  1  47  ? -12.775 -11.088 60.442  1.00 12.90 ? 47   LYS A NZ  1 
ATOM   352   N  N   . SER A  1  48  ? -16.247 -17.548 62.499  1.00 9.34  ? 48   SER A N   1 
ATOM   353   C  CA  . SER A  1  48  ? -16.435 -18.898 63.052  1.00 10.53 ? 48   SER A CA  1 
ATOM   354   C  C   . SER A  1  48  ? -16.786 -19.867 61.900  1.00 13.07 ? 48   SER A C   1 
ATOM   355   O  O   . SER A  1  48  ? -16.223 -20.966 61.815  1.00 14.49 ? 48   SER A O   1 
ATOM   356   C  CB  . SER A  1  48  ? -17.541 -18.885 64.100  1.00 14.56 ? 48   SER A CB  1 
ATOM   357   O  OG  . SER A  1  48  ? -17.080 -18.176 65.237  1.00 16.25 ? 48   SER A OG  1 
ATOM   358   N  N   . GLU A  1  49  ? -17.703 -19.465 61.011  1.00 12.19 ? 49   GLU A N   1 
ATOM   359   C  CA  . GLU A  1  49  ? -18.076 -20.287 59.859  1.00 11.10 ? 49   GLU A CA  1 
ATOM   360   C  C   . GLU A  1  49  ? -16.850 -20.451 58.940  1.00 11.71 ? 49   GLU A C   1 
ATOM   361   O  O   . GLU A  1  49  ? -16.629 -21.524 58.378  1.00 12.38 ? 49   GLU A O   1 
ATOM   362   C  CB  . GLU A  1  49  ? -19.238 -19.630 59.077  1.00 13.63 ? 49   GLU A CB  1 
ATOM   363   C  CG  . GLU A  1  49  ? -20.592 -19.742 59.774  1.00 19.64 ? 49   GLU A CG  1 
ATOM   364   C  CD  . GLU A  1  49  ? -21.660 -18.752 59.329  1.00 33.37 ? 49   GLU A CD  1 
ATOM   365   O  OE1 . GLU A  1  49  ? -21.399 -17.933 58.413  1.00 30.42 ? 49   GLU A OE1 1 
ATOM   366   O  OE2 . GLU A  1  49  ? -22.767 -18.795 59.912  1.00 37.35 ? 49   GLU A OE2 1 
ATOM   367   N  N   . ALA A  1  50  ? -16.058 -19.384 58.775  1.00 11.47 ? 50   ALA A N   1 
ATOM   368   C  CA  . ALA A  1  50  ? -14.863 -19.440 57.927  1.00 12.42 ? 50   ALA A CA  1 
ATOM   369   C  C   . ALA A  1  50  ? -13.868 -20.464 58.456  1.00 13.53 ? 50   ALA A C   1 
ATOM   370   O  O   . ALA A  1  50  ? -13.211 -21.160 57.682  1.00 13.90 ? 50   ALA A O   1 
ATOM   371   C  CB  . ALA A  1  50  ? -14.204 -18.074 57.886  1.00 11.61 ? 50   ALA A CB  1 
ATOM   372   N  N   . TRP A  1  51  ? -13.745 -20.557 59.777  1.00 13.56 ? 51   TRP A N   1 
ATOM   373   C  CA  . TRP A  1  51  ? -12.823 -21.508 60.370  1.00 14.00 ? 51   TRP A CA  1 
ATOM   374   C  C   . TRP A  1  51  ? -13.239 -22.936 60.048  1.00 13.43 ? 51   TRP A C   1 
ATOM   375   O  O   . TRP A  1  51  ? -12.391 -23.752 59.694  1.00 14.32 ? 51   TRP A O   1 
ATOM   376   C  CB  . TRP A  1  51  ? -12.752 -21.323 61.900  1.00 14.22 ? 51   TRP A CB  1 
ATOM   377   C  CG  . TRP A  1  51  ? -11.491 -21.843 62.525  1.00 15.33 ? 51   TRP A CG  1 
ATOM   378   C  CD1 . TRP A  1  51  ? -10.508 -22.589 61.932  1.00 16.17 ? 51   TRP A CD1 1 
ATOM   379   C  CD2 . TRP A  1  51  ? -11.054 -21.593 63.861  1.00 16.33 ? 51   TRP A CD2 1 
ATOM   380   N  NE1 . TRP A  1  51  ? -9.486  -22.809 62.814  1.00 16.85 ? 51   TRP A NE1 1 
ATOM   381   C  CE2 . TRP A  1  51  ? -9.798  -22.215 64.012  1.00 17.42 ? 51   TRP A CE2 1 
ATOM   382   C  CE3 . TRP A  1  51  ? -11.577 -20.854 64.929  1.00 17.55 ? 51   TRP A CE3 1 
ATOM   383   C  CZ2 . TRP A  1  51  ? -9.079  -22.153 65.203  1.00 18.88 ? 51   TRP A CZ2 1 
ATOM   384   C  CZ3 . TRP A  1  51  ? -10.873 -20.815 66.118  1.00 19.18 ? 51   TRP A CZ3 1 
ATOM   385   C  CH2 . TRP A  1  51  ? -9.639  -21.454 66.243  1.00 19.73 ? 51   TRP A CH2 1 
ATOM   386   N  N   . GLU A  1  52  ? -14.529 -23.242 60.149  1.00 14.05 ? 52   GLU A N   1 
ATOM   387   C  CA  . GLU A  1  52  ? -15.001 -24.601 59.863  1.00 14.46 ? 52   GLU A CA  1 
ATOM   388   C  C   . GLU A  1  52  ? -14.867 -24.940 58.378  1.00 15.19 ? 52   GLU A C   1 
ATOM   389   O  O   . GLU A  1  52  ? -14.560 -26.089 58.039  1.00 14.45 ? 52   GLU A O   1 
ATOM   390   C  CB  . GLU A  1  52  ? -16.444 -24.765 60.350  1.00 19.28 ? 52   GLU A CB  1 
ATOM   391   C  CG  . GLU A  1  52  ? -16.567 -24.551 61.853  1.00 28.99 ? 52   GLU A CG  1 
ATOM   392   C  CD  . GLU A  1  52  ? -15.655 -25.436 62.690  1.00 39.31 ? 52   GLU A CD  1 
ATOM   393   O  OE1 . GLU A  1  52  ? -15.742 -26.678 62.546  1.00 41.64 ? 52   GLU A OE1 1 
ATOM   394   O  OE2 . GLU A  1  52  ? -14.847 -24.890 63.478  1.00 37.12 ? 52   GLU A OE2 1 
ATOM   395   N  N   . ALA A  1  53  ? -15.098 -23.957 57.497  1.00 14.52 ? 53   ALA A N   1 
ATOM   396   C  CA  . ALA A  1  53  ? -14.962 -24.166 56.048  1.00 13.69 ? 53   ALA A CA  1 
ATOM   397   C  C   . ALA A  1  53  ? -13.485 -24.405 55.715  1.00 14.12 ? 53   ALA A C   1 
ATOM   398   O  O   . ALA A  1  53  ? -13.152 -25.250 54.888  1.00 15.12 ? 53   ALA A O   1 
ATOM   399   C  CB  . ALA A  1  53  ? -15.460 -22.937 55.299  1.00 13.26 ? 53   ALA A CB  1 
ATOM   400   N  N   . ALA A  1  54  ? -12.600 -23.642 56.355  1.00 12.31 ? 54   ALA A N   1 
ATOM   401   C  CA  . ALA A  1  54  ? -11.160 -23.740 56.126  1.00 12.73 ? 54   ALA A CA  1 
ATOM   402   C  C   . ALA A  1  54  ? -10.653 -25.148 56.433  1.00 13.35 ? 54   ALA A C   1 
ATOM   403   O  O   . ALA A  1  54  ? -9.797  -25.651 55.705  1.00 16.66 ? 54   ALA A O   1 
ATOM   404   C  CB  . ALA A  1  54  ? -10.444 -22.733 57.004  1.00 12.53 ? 54   ALA A CB  1 
ATOM   405   N  N   . LYS A  1  55  ? -11.176 -25.799 57.476  1.00 12.28 ? 55   LYS A N   1 
ATOM   406   C  CA  . LYS A  1  55  ? -10.734 -27.153 57.829  1.00 11.96 ? 55   LYS A CA  1 
ATOM   407   C  C   . LYS A  1  55  ? -11.103 -28.130 56.731  1.00 14.66 ? 55   LYS A C   1 
ATOM   408   O  O   . LYS A  1  55  ? -10.311 -29.016 56.413  1.00 16.51 ? 55   LYS A O   1 
ATOM   409   C  CB  . LYS A  1  55  ? -11.318 -27.589 59.188  1.00 14.36 ? 55   LYS A CB  1 
ATOM   410   C  CG  . LYS A  1  55  ? -10.807 -26.758 60.350  1.00 20.36 ? 55   LYS A CG  1 
ATOM   411   C  CD  . LYS A  1  55  ? -11.634 -27.005 61.612  1.00 28.54 ? 55   LYS A CD  1 
ATOM   412   C  CE  . LYS A  1  55  ? -11.200 -26.140 62.768  1.00 34.94 ? 55   LYS A CE  1 
ATOM   413   N  NZ  . LYS A  1  55  ? -12.141 -26.248 63.907  1.00 39.91 ? 55   LYS A NZ  1 
ATOM   414   N  N   . ARG A  1  56  ? -12.285 -27.975 56.130  1.00 14.88 ? 56   ARG A N   1 
ATOM   415   C  CA  . ARG A  1  56  ? -12.714 -28.848 55.039  1.00 14.35 ? 56   ARG A CA  1 
ATOM   416   C  C   . ARG A  1  56  ? -11.820 -28.600 53.820  1.00 13.84 ? 56   ARG A C   1 
ATOM   417   O  O   . ARG A  1  56  ? -11.340 -29.542 53.214  1.00 15.24 ? 56   ARG A O   1 
ATOM   418   C  CB  . ARG A  1  56  ? -14.178 -28.551 54.679  1.00 17.59 ? 56   ARG A CB  1 
ATOM   419   C  CG  . ARG A  1  56  ? -14.770 -29.540 53.689  1.00 24.73 ? 56   ARG A CG  1 
ATOM   420   C  CD  . ARG A  1  56  ? -16.012 -28.992 53.044  1.00 28.68 ? 56   ARG A CD  1 
ATOM   421   N  NE  . ARG A  1  56  ? -15.670 -28.218 51.853  1.00 29.72 ? 56   ARG A NE  1 
ATOM   422   C  CZ  . ARG A  1  56  ? -15.797 -26.899 51.713  1.00 29.25 ? 56   ARG A CZ  1 
ATOM   423   N  NH1 . ARG A  1  56  ? -16.271 -26.153 52.712  1.00 24.36 ? 56   ARG A NH1 1 
ATOM   424   N  NH2 . ARG A  1  56  ? -15.456 -26.313 50.573  1.00 30.27 ? 56   ARG A NH2 1 
ATOM   425   N  N   . ILE A  1  57  ? -11.583 -27.325 53.486  1.00 11.08 ? 57   ILE A N   1 
ATOM   426   C  CA  . ILE A  1  57  ? -10.734 -26.925 52.357  1.00 11.73 ? 57   ILE A CA  1 
ATOM   427   C  C   . ILE A  1  57  ? -9.330  -27.522 52.503  1.00 11.75 ? 57   ILE A C   1 
ATOM   428   O  O   . ILE A  1  57  ? -8.797  -28.097 51.557  1.00 13.53 ? 57   ILE A O   1 
ATOM   429   C  CB  . ILE A  1  57  ? -10.699 -25.364 52.277  1.00 12.00 ? 57   ILE A CB  1 
ATOM   430   C  CG1 . ILE A  1  57  ? -12.100 -24.836 51.866  1.00 10.70 ? 57   ILE A CG1 1 
ATOM   431   C  CG2 . ILE A  1  57  ? -9.605  -24.884 51.309  1.00 10.91 ? 57   ILE A CG2 1 
ATOM   432   C  CD1 . ILE A  1  57  ? -12.301 -23.333 52.081  1.00 11.09 ? 57   ILE A CD1 1 
ATOM   433   N  N   . THR A  1  58  ? -8.731  -27.396 53.685  1.00 10.81 ? 58   THR A N   1 
ATOM   434   C  CA  . THR A  1  58  ? -7.388  -27.939 53.941  1.00 12.39 ? 58   THR A CA  1 
ATOM   435   C  C   . THR A  1  58  ? -7.358  -29.454 53.671  1.00 14.06 ? 58   THR A C   1 
ATOM   436   O  O   . THR A  1  58  ? -6.423  -29.962 53.049  1.00 14.27 ? 58   THR A O   1 
ATOM   437   C  CB  . THR A  1  58  ? -7.005  -27.690 55.405  1.00 13.80 ? 58   THR A CB  1 
ATOM   438   O  OG1 . THR A  1  58  ? -6.900  -26.280 55.610  1.00 13.81 ? 58   THR A OG1 1 
ATOM   439   C  CG2 . THR A  1  58  ? -5.715  -28.405 55.802  1.00 14.32 ? 58   THR A CG2 1 
ATOM   440   N  N   . LYS A  1  59  ? -8.395  -30.125 54.117  1.00 15.85 ? 59   LYS A N   1 
ATOM   441   C  CA  . LYS A  1  59  ? -8.472  -31.609 53.940  1.00 18.31 ? 59   LYS A CA  1 
ATOM   442   C  C   . LYS A  1  59  ? -8.587  -31.967 52.458  1.00 19.19 ? 59   LYS A C   1 
ATOM   443   O  O   . LYS A  1  59  ? -7.978  -32.912 52.017  1.00 20.47 ? 59   LYS A O   1 
ATOM   444   C  CB  . LYS A  1  59  ? -9.721  -32.098 54.634  1.00 20.91 ? 59   LYS A CB  1 
ATOM   445   C  CG  . LYS A  1  59  ? -10.221 -33.460 54.204  1.00 28.18 ? 59   LYS A CG  1 
ATOM   446   C  CD  . LYS A  1  59  ? -11.543 -33.728 54.911  1.00 34.66 ? 59   LYS A CD  1 
ATOM   447   C  CE  . LYS A  1  59  ? -12.772 -33.308 54.147  1.00 38.87 ? 59   LYS A CE  1 
ATOM   448   N  NZ  . LYS A  1  59  ? -14.006 -33.375 54.963  1.00 41.46 ? 59   LYS A NZ  1 
ATOM   449   N  N   . GLU A  1  60  ? -9.333  -31.179 51.713  1.00 16.77 ? 60   GLU A N   1 
ATOM   450   C  CA  . GLU A  1  60  ? -9.540  -31.456 50.296  1.00 17.12 ? 60   GLU A CA  1 
ATOM   451   C  C   . GLU A  1  60  ? -8.312  -31.167 49.449  1.00 17.25 ? 60   GLU A C   1 
ATOM   452   O  O   . GLU A  1  60  ? -7.947  -31.977 48.600  1.00 16.86 ? 60   GLU A O   1 
ATOM   453   C  CB  . GLU A  1  60  ? -10.739 -30.642 49.769  1.00 18.49 ? 60   GLU A CB  1 
ATOM   454   C  CG  . GLU A  1  60  ? -12.066 -30.994 50.418  1.00 28.32 ? 60   GLU A CG  1 
ATOM   455   C  CD  . GLU A  1  60  ? -13.255 -30.146 49.994  1.00 41.95 ? 60   GLU A CD  1 
ATOM   456   O  OE1 . GLU A  1  60  ? -14.398 -30.648 50.090  1.00 45.24 ? 60   GLU A OE1 1 
ATOM   457   O  OE2 . GLU A  1  60  ? -13.050 -28.984 49.573  1.00 46.05 ? 60   GLU A OE2 1 
ATOM   458   N  N   . ARG A  1  61  ? -7.679  -30.003 49.653  1.00 15.81 ? 61   ARG A N   1 
ATOM   459   C  CA  . ARG A  1  61  ? -6.562  -29.607 48.802  1.00 14.41 ? 61   ARG A CA  1 
ATOM   460   C  C   . ARG A  1  61  ? -5.154  -29.974 49.295  1.00 14.67 ? 61   ARG A C   1 
ATOM   461   O  O   . ARG A  1  61  ? -4.214  -29.915 48.503  1.00 14.89 ? 61   ARG A O   1 
ATOM   462   C  CB  . ARG A  1  61  ? -6.659  -28.093 48.506  1.00 11.02 ? 61   ARG A CB  1 
ATOM   463   C  CG  . ARG A  1  61  ? -6.228  -27.240 49.677  1.00 10.34 ? 61   ARG A CG  1 
ATOM   464   C  CD  . ARG A  1  61  ? -6.440  -25.744 49.438  1.00 9.77  ? 61   ARG A CD  1 
ATOM   465   N  NE  . ARG A  1  61  ? -5.584  -24.985 50.341  1.00 12.79 ? 61   ARG A NE  1 
ATOM   466   C  CZ  . ARG A  1  61  ? -5.259  -23.710 50.188  1.00 13.61 ? 61   ARG A CZ  1 
ATOM   467   N  NH1 . ARG A  1  61  ? -5.728  -23.020 49.165  1.00 9.29  ? 61   ARG A NH1 1 
ATOM   468   N  NH2 . ARG A  1  61  ? -4.448  -23.117 51.055  1.00 13.55 ? 61   ARG A NH2 1 
ATOM   469   N  N   . GLY A  1  62  ? -5.007  -30.334 50.566  1.00 16.38 ? 62   GLY A N   1 
ATOM   470   C  CA  . GLY A  1  62  ? -3.710  -30.724 51.110  1.00 15.77 ? 62   GLY A CA  1 
ATOM   471   C  C   . GLY A  1  62  ? -2.759  -29.589 51.462  1.00 14.42 ? 62   GLY A C   1 
ATOM   472   O  O   . GLY A  1  62  ? -1.542  -29.810 51.600  1.00 12.33 ? 62   GLY A O   1 
ATOM   473   N  N   . ILE A  1  63  ? -3.301  -28.369 51.630  1.00 12.37 ? 63   ILE A N   1 
ATOM   474   C  CA  . ILE A  1  63  ? -2.514  -27.196 52.009  1.00 12.99 ? 63   ILE A CA  1 
ATOM   475   C  C   . ILE A  1  63  ? -3.372  -26.431 53.020  1.00 13.16 ? 63   ILE A C   1 
ATOM   476   O  O   . ILE A  1  63  ? -4.549  -26.183 52.749  1.00 13.68 ? 63   ILE A O   1 
ATOM   477   C  CB  . ILE A  1  63  ? -2.185  -26.256 50.812  1.00 12.18 ? 63   ILE A CB  1 
ATOM   478   C  CG1 . ILE A  1  63  ? -1.639  -27.041 49.610  1.00 13.38 ? 63   ILE A CG1 1 
ATOM   479   C  CG2 . ILE A  1  63  ? -1.217  -25.161 51.229  1.00 11.29 ? 63   ILE A CG2 1 
ATOM   480   C  CD1 . ILE A  1  63  ? -1.564  -26.188 48.320  1.00 11.51 ? 63   ILE A CD1 1 
ATOM   481   N  N   . PRO A  1  64  ? -2.814  -26.053 54.176  1.00 12.03 ? 64   PRO A N   1 
ATOM   482   C  CA  . PRO A  1  64  ? -3.620  -25.315 55.154  1.00 11.29 ? 64   PRO A CA  1 
ATOM   483   C  C   . PRO A  1  64  ? -3.951  -23.928 54.627  1.00 12.33 ? 64   PRO A C   1 
ATOM   484   O  O   . PRO A  1  64  ? -3.276  -23.436 53.723  1.00 13.15 ? 64   PRO A O   1 
ATOM   485   C  CB  . PRO A  1  64  ? -2.705  -25.238 56.386  1.00 12.94 ? 64   PRO A CB  1 
ATOM   486   C  CG  . PRO A  1  64  ? -1.333  -25.348 55.849  1.00 14.30 ? 64   PRO A CG  1 
ATOM   487   C  CD  . PRO A  1  64  ? -1.429  -26.253 54.648  1.00 12.03 ? 64   PRO A CD  1 
ATOM   488   N  N   . ASN A  1  65  ? -4.987  -23.304 55.174  1.00 12.35 ? 65   ASN A N   1 
ATOM   489   C  CA  . ASN A  1  65  ? -5.370  -21.964 54.747  1.00 13.10 ? 65   ASN A CA  1 
ATOM   490   C  C   . ASN A  1  65  ? -5.776  -21.150 55.999  1.00 13.08 ? 65   ASN A C   1 
ATOM   491   O  O   . ASN A  1  65  ? -4.964  -21.036 56.926  1.00 11.23 ? 65   ASN A O   1 
ATOM   492   C  CB  . ASN A  1  65  ? -6.444  -22.034 53.623  1.00 11.85 ? 65   ASN A CB  1 
ATOM   493   C  CG  . ASN A  1  65  ? -7.772  -22.629 54.034  1.00 14.95 ? 65   ASN A CG  1 
ATOM   494   O  OD1 . ASN A  1  65  ? -8.776  -21.922 54.090  1.00 13.55 ? 65   ASN A OD1 1 
ATOM   495   N  ND2 . ASN A  1  65  ? -7.807  -23.937 54.355  1.00 14.43 ? 65   ASN A ND2 1 
ATOM   496   N  N   . TYR A  1  66  ? -7.002  -20.597 56.053  1.00 12.47 ? 66   TYR A N   1 
ATOM   497   C  CA  . TYR A  1  66  ? -7.456  -19.795 57.199  1.00 10.94 ? 66   TYR A CA  1 
ATOM   498   C  C   . TYR A  1  66  ? -7.300  -20.548 58.534  1.00 12.23 ? 66   TYR A C   1 
ATOM   499   O  O   . TYR A  1  66  ? -7.777  -21.674 58.681  1.00 13.36 ? 66   TYR A O   1 
ATOM   500   C  CB  . TYR A  1  66  ? -8.918  -19.382 56.968  1.00 11.37 ? 66   TYR A CB  1 
ATOM   501   C  CG  . TYR A  1  66  ? -9.475  -18.415 57.987  1.00 12.18 ? 66   TYR A CG  1 
ATOM   502   C  CD1 . TYR A  1  66  ? -8.976  -17.127 58.093  1.00 11.58 ? 66   TYR A CD1 1 
ATOM   503   C  CD2 . TYR A  1  66  ? -10.546 -18.767 58.802  1.00 11.96 ? 66   TYR A CD2 1 
ATOM   504   C  CE1 . TYR A  1  66  ? -9.519  -16.217 58.987  1.00 12.99 ? 66   TYR A CE1 1 
ATOM   505   C  CE2 . TYR A  1  66  ? -11.076 -17.874 59.723  1.00 11.38 ? 66   TYR A CE2 1 
ATOM   506   C  CZ  . TYR A  1  66  ? -10.579 -16.590 59.793  1.00 12.53 ? 66   TYR A CZ  1 
ATOM   507   O  OH  . TYR A  1  66  ? -11.107 -15.700 60.690  1.00 11.16 ? 66   TYR A OH  1 
ATOM   508   N  N   . ASN A  1  67  ? -6.592  -19.951 59.485  1.00 10.88 ? 67   ASN A N   1 
ATOM   509   C  CA  . ASN A  1  67  ? -6.355  -20.568 60.790  1.00 10.90 ? 67   ASN A CA  1 
ATOM   510   C  C   . ASN A  1  67  ? -6.200  -19.480 61.847  1.00 12.45 ? 67   ASN A C   1 
ATOM   511   O  O   . ASN A  1  67  ? -5.084  -19.065 62.116  1.00 15.21 ? 67   ASN A O   1 
ATOM   512   C  CB  . ASN A  1  67  ? -5.104  -21.457 60.765  1.00 9.52  ? 67   ASN A CB  1 
ATOM   513   C  CG  . ASN A  1  67  ? -4.855  -22.154 62.093  1.00 11.98 ? 67   ASN A CG  1 
ATOM   514   O  OD1 . ASN A  1  67  ? -5.650  -22.045 63.023  1.00 9.81  ? 67   ASN A OD1 1 
ATOM   515   N  ND2 . ASN A  1  67  ? -3.746  -22.866 62.205  1.00 14.60 ? 67   ASN A ND2 1 
ATOM   516   N  N   . PRO A  1  68  ? -7.305  -19.041 62.468  1.00 13.40 ? 68   PRO A N   1 
ATOM   517   C  CA  . PRO A  1  68  ? -7.227  -17.986 63.492  1.00 14.72 ? 68   PRO A CA  1 
ATOM   518   C  C   . PRO A  1  68  ? -6.239  -18.202 64.633  1.00 14.66 ? 68   PRO A C   1 
ATOM   519   O  O   . PRO A  1  68  ? -5.851  -17.222 65.253  1.00 14.41 ? 68   PRO A O   1 
ATOM   520   C  CB  . PRO A  1  68  ? -8.654  -17.928 64.046  1.00 16.06 ? 68   PRO A CB  1 
ATOM   521   C  CG  . PRO A  1  68  ? -9.504  -18.381 62.913  1.00 16.24 ? 68   PRO A CG  1 
ATOM   522   C  CD  . PRO A  1  68  ? -8.702  -19.441 62.211  1.00 14.50 ? 68   PRO A CD  1 
ATOM   523   N  N   . ASP A  1  69  ? -5.875  -19.453 64.946  1.00 16.48 ? 69   ASP A N   1 
ATOM   524   C  CA  . ASP A  1  69  ? -4.914  -19.700 66.020  1.00 19.02 ? 69   ASP A CA  1 
ATOM   525   C  C   . ASP A  1  69  ? -3.497  -19.243 65.650  1.00 19.12 ? 69   ASP A C   1 
ATOM   526   O  O   . ASP A  1  69  ? -2.624  -19.275 66.511  1.00 19.92 ? 69   ASP A O   1 
ATOM   527   C  CB  . ASP A  1  69  ? -4.939  -21.170 66.473  1.00 21.08 ? 69   ASP A CB  1 
ATOM   528   C  CG  . ASP A  1  69  ? -6.115  -21.480 67.386  1.00 25.25 ? 69   ASP A CG  1 
ATOM   529   O  OD1 . ASP A  1  69  ? -6.610  -20.546 68.061  1.00 25.54 ? 69   ASP A OD1 1 
ATOM   530   O  OD2 . ASP A  1  69  ? -6.535  -22.649 67.434  1.00 27.66 ? 69   ASP A OD2 1 
ATOM   531   N  N   . LEU A  1  70  ? -3.261  -18.790 64.402  1.00 16.78 ? 70   LEU A N   1 
ATOM   532   C  CA  . LEU A  1  70  ? -1.948  -18.278 64.021  1.00 16.59 ? 70   LEU A CA  1 
ATOM   533   C  C   . LEU A  1  70  ? -1.768  -16.824 64.493  1.00 18.11 ? 70   LEU A C   1 
ATOM   534   O  O   . LEU A  1  70  ? -0.647  -16.306 64.408  1.00 17.81 ? 70   LEU A O   1 
ATOM   535   C  CB  . LEU A  1  70  ? -1.777  -18.318 62.489  1.00 16.97 ? 70   LEU A CB  1 
ATOM   536   C  CG  . LEU A  1  70  ? -1.545  -19.692 61.883  1.00 17.37 ? 70   LEU A CG  1 
ATOM   537   C  CD1 . LEU A  1  70  ? -1.455  -19.603 60.357  1.00 17.08 ? 70   LEU A CD1 1 
ATOM   538   C  CD2 . LEU A  1  70  ? -0.265  -20.303 62.415  1.00 17.79 ? 70   LEU A CD2 1 
ATOM   539   N  N   . HIS A  1  71  ? -2.834  -16.191 65.004  1.00 17.72 ? 71   HIS A N   1 
ATOM   540   C  CA  . HIS A  1  71  ? -2.757  -14.778 65.481  1.00 18.80 ? 71   HIS A CA  1 
ATOM   541   C  C   . HIS A  1  71  ? -1.579  -14.601 66.451  1.00 19.75 ? 71   HIS A C   1 
ATOM   542   O  O   . HIS A  1  71  ? -1.406  -15.441 67.354  1.00 18.78 ? 71   HIS A O   1 
ATOM   543   C  CB  . HIS A  1  71  ? -4.107  -14.257 65.994  1.00 19.79 ? 71   HIS A CB  1 
ATOM   544   C  CG  . HIS A  1  71  ? -4.305  -12.798 65.741  1.00 21.87 ? 71   HIS A CG  1 
ATOM   545   N  ND1 . HIS A  1  71  ? -3.899  -11.829 66.636  1.00 25.23 ? 71   HIS A ND1 1 
ATOM   546   C  CD2 . HIS A  1  71  ? -4.851  -12.139 64.699  1.00 22.74 ? 71   HIS A CD2 1 
ATOM   547   C  CE1 . HIS A  1  71  ? -4.199  -10.638 66.166  1.00 24.89 ? 71   HIS A CE1 1 
ATOM   548   N  NE2 . HIS A  1  71  ? -4.782  -10.801 64.973  1.00 24.60 ? 71   HIS A NE2 1 
ATOM   549   N  N   . LEU A  1  72  ? -0.793  -13.544 66.240  1.00 20.39 ? 72   LEU A N   1 
ATOM   550   C  CA  . LEU A  1  72  ? 0.457   -13.244 66.999  1.00 20.67 ? 72   LEU A CA  1 
ATOM   551   C  C   . LEU A  1  72  ? 0.339   -13.442 68.518  1.00 20.44 ? 72   LEU A C   1 
ATOM   552   O  O   . LEU A  1  72  ? -0.664  -12.999 69.113  1.00 19.20 ? 72   LEU A O   1 
ATOM   553   C  CB  . LEU A  1  72  ? 0.896   -11.812 66.672  1.00 21.62 ? 72   LEU A CB  1 
ATOM   554   C  CG  . LEU A  1  72  ? 1.570   -11.625 65.315  1.00 23.76 ? 72   LEU A CG  1 
ATOM   555   C  CD1 . LEU A  1  72  ? 2.413   -10.360 65.300  1.00 24.32 ? 72   LEU A CD1 1 
ATOM   556   C  CD2 . LEU A  1  72  ? 2.420   -12.836 64.963  1.00 22.81 ? 72   LEU A CD2 1 
ATOM   557   N  N   . LYS A  1  73  ? 1.361   -14.094 69.088  1.00 19.34 ? 73   LYS A N   1 
ATOM   558   C  CA  . LYS A  1  73  ? 1.599   -14.306 70.540  1.00 19.29 ? 73   LYS A CA  1 
ATOM   559   C  C   . LYS A  1  73  ? 0.365   -14.843 71.274  1.00 18.99 ? 73   LYS A C   1 
ATOM   560   O  O   . LYS A  1  73  ? 0.069   -14.345 72.377  1.00 17.15 ? 73   LYS A O   1 
ATOM   561   C  CB  . LYS A  1  73  ? 2.130   -12.996 71.124  1.00 21.05 ? 73   LYS A CB  1 
ATOM   562   C  CG  . LYS A  1  73  ? 3.436   -12.537 70.494  1.00 24.53 ? 73   LYS A CG  1 
ATOM   563   C  CD  . LYS A  1  73  ? 4.572   -13.496 70.762  1.00 26.76 ? 73   LYS A CD  1 
ATOM   564   C  CE  . LYS A  1  73  ? 5.795   -13.217 69.922  1.00 29.07 ? 73   LYS A CE  1 
ATOM   565   N  NZ  . LYS A  1  73  ? 6.606   -14.440 69.731  1.00 27.08 ? 73   LYS A NZ  1 
ATOM   566   N  N   . GLY A  1  74  ? -0.300  -15.840 70.690  1.00 19.80 ? 74   GLY A N   1 
ATOM   567   C  CA  . GLY A  1  74  ? -1.451  -16.484 71.309  1.00 20.68 ? 74   GLY A CA  1 
ATOM   568   C  C   . GLY A  1  74  ? -2.675  -15.627 71.506  1.00 22.74 ? 74   GLY A C   1 
ATOM   569   O  O   . GLY A  1  74  ? -3.606  -16.053 72.192  1.00 24.49 ? 74   GLY A O   1 
ATOM   570   N  N   . ALA A  1  75  ? -2.698  -14.417 70.927  1.00 21.84 ? 75   ALA A N   1 
ATOM   571   C  CA  . ALA A  1  75  ? -3.840  -13.528 71.074  1.00 21.71 ? 75   ALA A CA  1 
ATOM   572   C  C   . ALA A  1  75  ? -4.725  -13.600 69.843  1.00 21.99 ? 75   ALA A C   1 
ATOM   573   O  O   . ALA A  1  75  ? -4.487  -12.879 68.868  1.00 23.37 ? 75   ALA A O   1 
ATOM   574   C  CB  . ALA A  1  75  ? -3.373  -12.094 71.268  1.00 21.87 ? 75   ALA A CB  1 
ATOM   575   N  N   . GLN A  1  76  ? -5.769  -14.417 69.889  1.00 19.32 ? 76   GLN A N   1 
ATOM   576   C  CA  . GLN A  1  76  ? -6.699  -14.514 68.763  1.00 19.32 ? 76   GLN A CA  1 
ATOM   577   C  C   . GLN A  1  76  ? -7.325  -13.153 68.508  1.00 17.21 ? 76   GLN A C   1 
ATOM   578   O  O   . GLN A  1  76  ? -7.462  -12.363 69.446  1.00 16.83 ? 76   GLN A O   1 
ATOM   579   C  CB  . GLN A  1  76  ? -7.827  -15.484 69.120  1.00 22.29 ? 76   GLN A CB  1 
ATOM   580   C  CG  . GLN A  1  76  ? -8.303  -16.326 67.965  1.00 24.44 ? 76   GLN A CG  1 
ATOM   581   C  CD  . GLN A  1  76  ? -9.253  -17.366 68.453  1.00 21.82 ? 76   GLN A CD  1 
ATOM   582   O  OE1 . GLN A  1  76  ? -10.387 -17.054 68.855  1.00 20.69 ? 76   GLN A OE1 1 
ATOM   583   N  NE2 . GLN A  1  76  ? -8.816  -18.622 68.430  1.00 19.30 ? 76   GLN A NE2 1 
ATOM   584   N  N   . MET A  1  77  ? -7.746  -12.867 67.268  1.00 15.98 ? 77   MET A N   1 
ATOM   585   C  CA  . MET A  1  77  ? -8.442  -11.597 66.995  1.00 14.38 ? 77   MET A CA  1 
ATOM   586   C  C   . MET A  1  77  ? -9.751  -11.677 67.813  1.00 11.12 ? 77   MET A C   1 
ATOM   587   O  O   . MET A  1  77  ? -10.229 -12.781 68.089  1.00 10.45 ? 77   MET A O   1 
ATOM   588   C  CB  . MET A  1  77  ? -8.785  -11.481 65.506  1.00 13.44 ? 77   MET A CB  1 
ATOM   589   C  CG  . MET A  1  77  ? -9.232  -10.102 65.086  1.00 14.48 ? 77   MET A CG  1 
ATOM   590   S  SD  . MET A  1  77  ? -9.986  -10.150 63.435  1.00 15.28 ? 77   MET A SD  1 
ATOM   591   C  CE  . MET A  1  77  ? -8.595  -10.732 62.482  1.00 12.39 ? 77   MET A CE  1 
ATOM   592   N  N   . GLY A  1  78  ? -10.275 -10.556 68.231  1.00 10.58 ? 78   GLY A N   1 
ATOM   593   C  CA  . GLY A  1  78  ? -11.500 -10.546 69.020  1.00 13.56 ? 78   GLY A CA  1 
ATOM   594   C  C   . GLY A  1  78  ? -11.254 -10.399 70.515  1.00 16.04 ? 78   GLY A C   1 
ATOM   595   O  O   . GLY A  1  78  ? -12.070 -10.853 71.325  1.00 17.14 ? 78   GLY A O   1 
ATOM   596   N  N   . GLN A  1  79  ? -10.141 -9.755  70.905  1.00 15.87 ? 79   GLN A N   1 
ATOM   597   C  CA  . GLN A  1  79  ? -9.881  -9.495  72.331  1.00 15.27 ? 79   GLN A CA  1 
ATOM   598   C  C   . GLN A  1  79  ? -10.787 -8.337  72.803  1.00 16.23 ? 79   GLN A C   1 
ATOM   599   O  O   . GLN A  1  79  ? -10.969 -8.133  74.003  1.00 16.85 ? 79   GLN A O   1 
ATOM   600   C  CB  . GLN A  1  79  ? -8.390  -9.188  72.568  1.00 14.87 ? 79   GLN A CB  1 
ATOM   601   C  CG  . GLN A  1  79  ? -7.463  -10.336 72.170  1.00 11.69 ? 79   GLN A CG  1 
ATOM   602   C  CD  . GLN A  1  79  ? -7.830  -11.606 72.907  1.00 17.41 ? 79   GLN A CD  1 
ATOM   603   O  OE1 . GLN A  1  79  ? -8.014  -11.604 74.132  1.00 17.30 ? 79   GLN A OE1 1 
ATOM   604   N  NE2 . GLN A  1  79  ? -7.940  -12.715 72.184  1.00 20.22 ? 79   GLN A NE2 1 
ATOM   605   N  N   . LYS A  1  80  ? -11.342 -7.571  71.855  1.00 15.25 ? 80   LYS A N   1 
ATOM   606   C  CA  . LYS A  1  80  ? -12.305 -6.513  72.116  1.00 14.50 ? 80   LYS A CA  1 
ATOM   607   C  C   . LYS A  1  80  ? -13.535 -6.892  71.251  1.00 14.65 ? 80   LYS A C   1 
ATOM   608   O  O   . LYS A  1  80  ? -13.477 -7.850  70.461  1.00 15.53 ? 80   LYS A O   1 
ATOM   609   C  CB  . LYS A  1  80  ? -11.753 -5.138  71.704  1.00 15.26 ? 80   LYS A CB  1 
ATOM   610   C  CG  . LYS A  1  80  ? -11.665 -4.955  70.186  1.00 16.42 ? 80   LYS A CG  1 
ATOM   611   C  CD  . LYS A  1  80  ? -11.298 -3.533  69.773  1.00 19.28 ? 80   LYS A CD  1 
ATOM   612   C  CE  . LYS A  1  80  ? -12.327 -2.495  70.145  1.00 26.11 ? 80   LYS A CE  1 
ATOM   613   N  NZ  . LYS A  1  80  ? -13.736 -2.913  69.864  1.00 28.73 ? 80   LYS A NZ  1 
ATOM   614   N  N   . VAL A  1  81  ? -14.621 -6.137  71.361  1.00 12.07 ? 81   VAL A N   1 
ATOM   615   C  CA  . VAL A  1  81  ? -15.804 -6.419  70.550  1.00 10.85 ? 81   VAL A CA  1 
ATOM   616   C  C   . VAL A  1  81  ? -15.474 -6.225  69.055  1.00 10.74 ? 81   VAL A C   1 
ATOM   617   O  O   . VAL A  1  81  ? -14.868 -5.223  68.668  1.00 9.74  ? 81   VAL A O   1 
ATOM   618   C  CB  . VAL A  1  81  ? -16.976 -5.512  70.976  1.00 12.72 ? 81   VAL A CB  1 
ATOM   619   C  CG1 . VAL A  1  81  ? -18.125 -5.575  69.978  1.00 12.80 ? 81   VAL A CG1 1 
ATOM   620   C  CG2 . VAL A  1  81  ? -17.459 -5.875  72.379  1.00 13.80 ? 81   VAL A CG2 1 
ATOM   621   N  N   . LEU A  1  82  ? -15.831 -7.239  68.264  1.00 11.40 ? 82   LEU A N   1 
ATOM   622   C  CA  . LEU A  1  82  ? -15.740 -7.159  66.786  1.00 11.84 ? 82   LEU A CA  1 
ATOM   623   C  C   . LEU A  1  82  ? -17.107 -6.596  66.385  1.00 11.87 ? 82   LEU A C   1 
ATOM   624   O  O   . LEU A  1  82  ? -18.044 -7.383  66.189  1.00 12.00 ? 82   LEU A O   1 
ATOM   625   C  CB  . LEU A  1  82  ? -15.502 -8.562  66.222  1.00 12.25 ? 82   LEU A CB  1 
ATOM   626   C  CG  . LEU A  1  82  ? -14.154 -9.182  66.596  1.00 12.23 ? 82   LEU A CG  1 
ATOM   627   C  CD1 . LEU A  1  82  ? -14.005 -10.576 66.004  1.00 11.89 ? 82   LEU A CD1 1 
ATOM   628   C  CD2 . LEU A  1  82  ? -13.008 -8.288  66.160  1.00 12.25 ? 82   LEU A CD2 1 
ATOM   629   N  N   . GLN A  1  83  ? -17.207 -5.266  66.348  1.00 10.66 ? 83   GLN A N   1 
ATOM   630   C  CA  . GLN A  1  83  ? -18.477 -4.596  66.143  1.00 10.26 ? 83   GLN A CA  1 
ATOM   631   C  C   . GLN A  1  83  ? -19.240 -4.952  64.881  1.00 10.01 ? 83   GLN A C   1 
ATOM   632   O  O   . GLN A  1  83  ? -18.637 -5.271  63.844  1.00 10.00 ? 83   GLN A O   1 
ATOM   633   C  CB  . GLN A  1  83  ? -18.274 -3.065  66.166  1.00 12.14 ? 83   GLN A CB  1 
ATOM   634   C  CG  . GLN A  1  83  ? -17.695 -2.520  64.852  1.00 12.11 ? 83   GLN A CG  1 
ATOM   635   C  CD  . GLN A  1  83  ? -17.136 -1.133  65.008  1.00 14.11 ? 83   GLN A CD  1 
ATOM   636   O  OE1 . GLN A  1  83  ? -17.850 -0.144  64.888  1.00 20.98 ? 83   GLN A OE1 1 
ATOM   637   N  NE2 . GLN A  1  83  ? -15.842 -1.025  65.269  1.00 16.39 ? 83   GLN A NE2 1 
ATOM   638   N  N   . THR A  1  84  ? -20.576 -4.852  64.972  1.00 9.59  ? 84   THR A N   1 
ATOM   639   C  CA  . THR A  1  84  ? -21.446 -5.029  63.815  1.00 11.94 ? 84   THR A CA  1 
ATOM   640   C  C   . THR A  1  84  ? -21.774 -3.594  63.356  1.00 12.16 ? 84   THR A C   1 
ATOM   641   O  O   . THR A  1  84  ? -21.476 -2.612  64.079  1.00 10.78 ? 84   THR A O   1 
ATOM   642   C  CB  . THR A  1  84  ? -22.705 -5.793  64.150  1.00 14.18 ? 84   THR A CB  1 
ATOM   643   O  OG1 . THR A  1  84  ? -23.407 -5.074  65.160  1.00 16.07 ? 84   THR A OG1 1 
ATOM   644   C  CG2 . THR A  1  84  ? -22.439 -7.234  64.554  1.00 13.56 ? 84   THR A CG2 1 
ATOM   645   N  N   . TYR A  1  85  ? -22.382 -3.467  62.170  1.00 11.70 ? 85   TYR A N   1 
ATOM   646   C  CA  . TYR A  1  85  ? -22.691 -2.165  61.590  1.00 11.32 ? 85   TYR A CA  1 
ATOM   647   C  C   . TYR A  1  85  ? -24.103 -2.047  61.044  1.00 13.14 ? 85   TYR A C   1 
ATOM   648   O  O   . TYR A  1  85  ? -24.690 -3.035  60.584  1.00 12.43 ? 85   TYR A O   1 
ATOM   649   C  CB  . TYR A  1  85  ? -21.749 -1.912  60.419  1.00 10.58 ? 85   TYR A CB  1 
ATOM   650   C  CG  . TYR A  1  85  ? -20.292 -1.824  60.799  1.00 10.91 ? 85   TYR A CG  1 
ATOM   651   C  CD1 . TYR A  1  85  ? -19.733 -0.620  61.205  1.00 12.67 ? 85   TYR A CD1 1 
ATOM   652   C  CD2 . TYR A  1  85  ? -19.449 -2.922  60.666  1.00 10.30 ? 85   TYR A CD2 1 
ATOM   653   C  CE1 . TYR A  1  85  ? -18.384 -0.519  61.519  1.00 13.80 ? 85   TYR A CE1 1 
ATOM   654   C  CE2 . TYR A  1  85  ? -18.103 -2.840  61.003  1.00 11.18 ? 85   TYR A CE2 1 
ATOM   655   C  CZ  . TYR A  1  85  ? -17.571 -1.631  61.417  1.00 13.91 ? 85   TYR A CZ  1 
ATOM   656   O  OH  . TYR A  1  85  ? -16.240 -1.519  61.738  1.00 17.07 ? 85   TYR A OH  1 
ATOM   657   N  N   . ARG A  1  86  ? -24.599 -0.800  61.002  1.00 11.91 ? 86   ARG A N   1 
ATOM   658   C  CA  . ARG A  1  86  ? -25.915 -0.474  60.474  1.00 11.30 ? 86   ARG A CA  1 
ATOM   659   C  C   . ARG A  1  86  ? -25.724 0.467   59.307  1.00 12.61 ? 86   ARG A C   1 
ATOM   660   O  O   . ARG A  1  86  ? -25.033 1.463   59.450  1.00 12.58 ? 86   ARG A O   1 
ATOM   661   C  CB  . ARG A  1  86  ? -26.788 0.206   61.558  1.00 10.53 ? 86   ARG A CB  1 
ATOM   662   C  CG  . ARG A  1  86  ? -28.146 0.630   61.024  1.00 11.68 ? 86   ARG A CG  1 
ATOM   663   C  CD  . ARG A  1  86  ? -29.099 1.172   62.099  1.00 10.63 ? 86   ARG A CD  1 
ATOM   664   N  NE  . ARG A  1  86  ? -30.186 1.920   61.468  1.00 10.33 ? 86   ARG A NE  1 
ATOM   665   C  CZ  . ARG A  1  86  ? -30.109 3.202   61.093  1.00 13.52 ? 86   ARG A CZ  1 
ATOM   666   N  NH1 . ARG A  1  86  ? -28.999 3.901   61.305  1.00 13.97 ? 86   ARG A NH1 1 
ATOM   667   N  NH2 . ARG A  1  86  ? -31.141 3.789   60.497  1.00 13.30 ? 86   ARG A NH2 1 
ATOM   668   N  N   . ILE A  1  87  ? -26.356 0.180   58.162  1.00 13.28 ? 87   ILE A N   1 
ATOM   669   C  CA  . ILE A  1  87  ? -26.227 1.055   56.999  1.00 11.26 ? 87   ILE A CA  1 
ATOM   670   C  C   . ILE A  1  87  ? -26.914 2.384   57.321  1.00 10.85 ? 87   ILE A C   1 
ATOM   671   O  O   . ILE A  1  87  ? -28.056 2.383   57.747  1.00 12.99 ? 87   ILE A O   1 
ATOM   672   C  CB  . ILE A  1  87  ? -26.854 0.441   55.731  1.00 8.95  ? 87   ILE A CB  1 
ATOM   673   C  CG1 . ILE A  1  87  ? -26.250 -0.943  55.401  1.00 10.21 ? 87   ILE A CG1 1 
ATOM   674   C  CG2 . ILE A  1  87  ? -26.655 1.417   54.559  1.00 7.89  ? 87   ILE A CG2 1 
ATOM   675   C  CD1 . ILE A  1  87  ? -24.690 -0.923  55.005  1.00 11.54 ? 87   ILE A CD1 1 
ATOM   676   N  N   . THR A  1  88  ? -26.231 3.502   57.115  1.00 10.75 ? 88   THR A N   1 
ATOM   677   C  CA  . THR A  1  88  ? -26.815 4.807   57.390  1.00 11.25 ? 88   THR A CA  1 
ATOM   678   C  C   . THR A  1  88  ? -28.021 5.127   56.513  1.00 13.61 ? 88   THR A C   1 
ATOM   679   O  O   . THR A  1  88  ? -28.031 4.838   55.318  1.00 13.81 ? 88   THR A O   1 
ATOM   680   C  CB  . THR A  1  88  ? -25.780 5.900   57.120  1.00 11.41 ? 88   THR A CB  1 
ATOM   681   O  OG1 . THR A  1  88  ? -24.681 5.744   58.016  1.00 13.13 ? 88   THR A OG1 1 
ATOM   682   C  CG2 . THR A  1  88  ? -26.354 7.313   57.259  1.00 11.05 ? 88   THR A CG2 1 
ATOM   683   N  N   . GLY A  1  89  ? -28.990 5.795   57.126  1.00 14.42 ? 89   GLY A N   1 
ATOM   684   C  CA  . GLY A  1  89  ? -30.164 6.377   56.494  1.00 13.63 ? 89   GLY A CA  1 
ATOM   685   C  C   . GLY A  1  89  ? -31.157 5.541   55.735  1.00 13.86 ? 89   GLY A C   1 
ATOM   686   O  O   . GLY A  1  89  ? -32.032 6.127   55.098  1.00 12.26 ? 89   GLY A O   1 
ATOM   687   N  N   . LEU A  1  90  ? -31.085 4.194   55.809  1.00 13.05 ? 90   LEU A N   1 
ATOM   688   C  CA  . LEU A  1  90  ? -32.060 3.377   55.083  1.00 13.26 ? 90   LEU A CA  1 
ATOM   689   C  C   . LEU A  1  90  ? -33.486 3.603   55.592  1.00 14.05 ? 90   LEU A C   1 
ATOM   690   O  O   . LEU A  1  90  ? -34.429 3.426   54.833  1.00 14.95 ? 90   LEU A O   1 
ATOM   691   C  CB  . LEU A  1  90  ? -31.678 1.891   55.160  1.00 12.43 ? 90   LEU A CB  1 
ATOM   692   C  CG  . LEU A  1  90  ? -30.340 1.505   54.507  1.00 10.22 ? 90   LEU A CG  1 
ATOM   693   C  CD1 . LEU A  1  90  ? -30.220 -0.008  54.374  1.00 9.20  ? 90   LEU A CD1 1 
ATOM   694   C  CD2 . LEU A  1  90  ? -30.159 2.159   53.134  1.00 9.94  ? 90   LEU A CD2 1 
ATOM   695   N  N   . ASP A  1  91  ? -33.645 4.003   56.853  1.00 14.18 ? 91   ASP A N   1 
ATOM   696   C  CA  . ASP A  1  91  ? -34.965 4.257   57.427  1.00 13.97 ? 91   ASP A CA  1 
ATOM   697   C  C   . ASP A  1  91  ? -35.556 5.595   56.948  1.00 15.45 ? 91   ASP A C   1 
ATOM   698   O  O   . ASP A  1  91  ? -36.737 5.870   57.202  1.00 16.89 ? 91   ASP A O   1 
ATOM   699   C  CB  . ASP A  1  91  ? -34.891 4.216   58.966  1.00 16.73 ? 91   ASP A CB  1 
ATOM   700   C  CG  . ASP A  1  91  ? -34.078 5.350   59.554  1.00 18.95 ? 91   ASP A CG  1 
ATOM   701   O  OD1 . ASP A  1  91  ? -33.005 5.667   58.993  1.00 20.60 ? 91   ASP A OD1 1 
ATOM   702   O  OD2 . ASP A  1  91  ? -34.510 5.918   60.570  1.00 22.05 ? 91   ASP A OD2 1 
ATOM   703   N  N   . ARG A  1  92  ? -34.761 6.424   56.264  1.00 15.81 ? 92   ARG A N   1 
ATOM   704   C  CA  . ARG A  1  92  ? -35.253 7.707   55.742  1.00 15.67 ? 92   ARG A CA  1 
ATOM   705   C  C   . ARG A  1  92  ? -35.563 7.623   54.243  1.00 16.56 ? 92   ARG A C   1 
ATOM   706   O  O   . ARG A  1  92  ? -35.929 8.635   53.647  1.00 17.25 ? 92   ARG A O   1 
ATOM   707   C  CB  . ARG A  1  92  ? -34.253 8.829   56.022  1.00 15.24 ? 92   ARG A CB  1 
ATOM   708   C  CG  . ARG A  1  92  ? -34.349 9.368   57.450  1.00 18.96 ? 92   ARG A CG  1 
ATOM   709   C  CD  . ARG A  1  92  ? -33.370 10.496  57.721  1.00 16.92 ? 92   ARG A CD  1 
ATOM   710   N  NE  . ARG A  1  92  ? -31.994 10.007  57.847  1.00 13.58 ? 92   ARG A NE  1 
ATOM   711   C  CZ  . ARG A  1  92  ? -31.019 10.197  56.957  1.00 12.45 ? 92   ARG A CZ  1 
ATOM   712   N  NH1 . ARG A  1  92  ? -29.812 9.705   57.177  1.00 10.37 ? 92   ARG A NH1 1 
ATOM   713   N  NH2 . ARG A  1  92  ? -31.249 10.872  55.837  1.00 12.08 ? 92   ARG A NH2 1 
ATOM   714   N  N   . GLU A  1  93  ? -35.438 6.429   53.626  1.00 14.46 ? 93   GLU A N   1 
ATOM   715   C  CA  . GLU A  1  93  ? -35.743 6.272   52.215  1.00 13.70 ? 93   GLU A CA  1 
ATOM   716   C  C   . GLU A  1  93  ? -37.216 5.912   52.051  1.00 14.42 ? 93   GLU A C   1 
ATOM   717   O  O   . GLU A  1  93  ? -37.782 5.215   52.887  1.00 15.93 ? 93   GLU A O   1 
ATOM   718   C  CB  . GLU A  1  93  ? -34.880 5.180   51.587  1.00 12.05 ? 93   GLU A CB  1 
ATOM   719   C  CG  . GLU A  1  93  ? -33.413 5.545   51.533  1.00 11.22 ? 93   GLU A CG  1 
ATOM   720   C  CD  . GLU A  1  93  ? -32.525 4.465   50.951  1.00 17.48 ? 93   GLU A CD  1 
ATOM   721   O  OE1 . GLU A  1  93  ? -33.002 3.318   50.791  1.00 16.69 ? 93   GLU A OE1 1 
ATOM   722   O  OE2 . GLU A  1  93  ? -31.341 4.762   50.672  1.00 16.34 ? 93   GLU A OE2 1 
ATOM   723   N  N   . TRP A  1  94  ? -37.828 6.389   50.975  1.00 13.10 ? 94   TRP A N   1 
ATOM   724   C  CA  . TRP A  1  94  ? -39.228 6.128   50.697  1.00 13.77 ? 94   TRP A CA  1 
ATOM   725   C  C   . TRP A  1  94  ? -39.478 5.760   49.234  1.00 13.83 ? 94   TRP A C   1 
ATOM   726   O  O   . TRP A  1  94  ? -40.613 5.435   48.890  1.00 13.99 ? 94   TRP A O   1 
ATOM   727   C  CB  . TRP A  1  94  ? -40.061 7.349   51.080  1.00 14.82 ? 94   TRP A CB  1 
ATOM   728   C  CG  . TRP A  1  94  ? -39.928 8.529   50.158  1.00 17.34 ? 94   TRP A CG  1 
ATOM   729   C  CD1 . TRP A  1  94  ? -40.575 8.713   48.969  1.00 19.90 ? 94   TRP A CD1 1 
ATOM   730   C  CD2 . TRP A  1  94  ? -39.225 9.753   50.423  1.00 17.51 ? 94   TRP A CD2 1 
ATOM   731   N  NE1 . TRP A  1  94  ? -40.285 9.958   48.459  1.00 19.68 ? 94   TRP A NE1 1 
ATOM   732   C  CE2 . TRP A  1  94  ? -39.455 10.615  49.332  1.00 18.90 ? 94   TRP A CE2 1 
ATOM   733   C  CE3 . TRP A  1  94  ? -38.391 10.192  51.464  1.00 18.64 ? 94   TRP A CE3 1 
ATOM   734   C  CZ2 . TRP A  1  94  ? -38.910 11.895  49.265  1.00 20.13 ? 94   TRP A CZ2 1 
ATOM   735   C  CZ3 . TRP A  1  94  ? -37.832 11.450  51.381  1.00 19.76 ? 94   TRP A CZ3 1 
ATOM   736   C  CH2 . TRP A  1  94  ? -38.104 12.293  50.301  1.00 19.27 ? 94   TRP A CH2 1 
ATOM   737   N  N   . ALA A  1  95  ? -38.441 5.786   48.370  1.00 11.46 ? 95   ALA A N   1 
ATOM   738   C  CA  . ALA A  1  95  ? -38.618 5.459   46.960  1.00 13.24 ? 95   ALA A CA  1 
ATOM   739   C  C   . ALA A  1  95  ? -37.618 4.348   46.567  1.00 14.08 ? 95   ALA A C   1 
ATOM   740   O  O   . ALA A  1  95  ? -36.894 3.853   47.443  1.00 14.42 ? 95   ALA A O   1 
ATOM   741   C  CB  . ALA A  1  95  ? -38.400 6.723   46.126  1.00 13.66 ? 95   ALA A CB  1 
ATOM   742   N  N   . GLY A  1  96  ? -37.626 3.925   45.298  1.00 13.76 ? 96   GLY A N   1 
ATOM   743   C  CA  . GLY A  1  96  ? -36.706 2.910   44.802  1.00 14.21 ? 96   GLY A CA  1 
ATOM   744   C  C   . GLY A  1  96  ? -37.086 1.483   45.143  1.00 15.99 ? 96   GLY A C   1 
ATOM   745   O  O   . GLY A  1  96  ? -36.216 0.617   45.238  1.00 17.21 ? 96   GLY A O   1 
ATOM   746   N  N   . GLY A  1  97  ? -38.381 1.220   45.267  1.00 17.13 ? 97   GLY A N   1 
ATOM   747   C  CA  . GLY A  1  97  ? -38.859 -0.121  45.592  1.00 17.86 ? 97   GLY A CA  1 
ATOM   748   C  C   . GLY A  1  97  ? -39.049 -1.057  44.411  1.00 18.17 ? 97   GLY A C   1 
ATOM   749   O  O   . GLY A  1  97  ? -39.629 -2.137  44.569  1.00 18.22 ? 97   GLY A O   1 
ATOM   750   N  N   . GLU A  1  98  ? -38.554 -0.680  43.224  1.00 16.95 ? 98   GLU A N   1 
ATOM   751   C  CA  . GLU A  1  98  ? -38.713 -1.517  42.030  1.00 16.73 ? 98   GLU A CA  1 
ATOM   752   C  C   . GLU A  1  98  ? -37.779 -2.727  42.035  1.00 16.66 ? 98   GLU A C   1 
ATOM   753   O  O   . GLU A  1  98  ? -36.665 -2.671  42.563  1.00 14.64 ? 98   GLU A O   1 
ATOM   754   C  CB  . GLU A  1  98  ? -38.419 -0.705  40.751  1.00 17.10 ? 98   GLU A CB  1 
ATOM   755   C  CG  . GLU A  1  98  ? -39.165 0.613   40.654  1.00 18.69 ? 98   GLU A CG  1 
ATOM   756   C  CD  . GLU A  1  98  ? -38.466 1.813   41.263  1.00 20.27 ? 98   GLU A CD  1 
ATOM   757   O  OE1 . GLU A  1  98  ? -37.469 1.617   41.990  1.00 17.34 ? 98   GLU A OE1 1 
ATOM   758   O  OE2 . GLU A  1  98  ? -38.926 2.951   41.024  1.00 20.30 ? 98   GLU A OE2 1 
ATOM   759   N  N   . ASP A  1  99  ? -38.203 -3.814  41.383  1.00 16.73 ? 99   ASP A N   1 
ATOM   760   C  CA  . ASP A  1  99  ? -37.355 -5.001  41.262  1.00 16.28 ? 99   ASP A CA  1 
ATOM   761   C  C   . ASP A  1  99  ? -36.175 -4.589  40.391  1.00 15.96 ? 99   ASP A C   1 
ATOM   762   O  O   . ASP A  1  99  ? -36.346 -3.745  39.510  1.00 15.55 ? 99   ASP A O   1 
ATOM   763   C  CB  . ASP A  1  99  ? -38.095 -6.135  40.525  1.00 18.80 ? 99   ASP A CB  1 
ATOM   764   C  CG  . ASP A  1  99  ? -39.241 -6.750  41.299  1.00 25.38 ? 99   ASP A CG  1 
ATOM   765   O  OD1 . ASP A  1  99  ? -39.268 -6.600  42.531  1.00 26.86 ? 99   ASP A OD1 1 
ATOM   766   O  OD2 . ASP A  1  99  ? -40.114 -7.380  40.667  1.00 27.21 ? 99   ASP A OD2 1 
ATOM   767   N  N   . THR A  1  100 ? -34.994 -5.138  40.647  1.00 14.98 ? 100  THR A N   1 
ATOM   768   C  CA  . THR A  1  100 ? -33.817 -4.822  39.847  1.00 15.26 ? 100  THR A CA  1 
ATOM   769   C  C   . THR A  1  100 ? -33.287 -6.127  39.305  1.00 14.06 ? 100  THR A C   1 
ATOM   770   O  O   . THR A  1  100 ? -33.722 -7.197  39.736  1.00 12.75 ? 100  THR A O   1 
ATOM   771   C  CB  . THR A  1  100 ? -32.734 -4.120  40.681  1.00 18.04 ? 100  THR A CB  1 
ATOM   772   O  OG1 . THR A  1  100 ? -31.997 -5.103  41.409  1.00 21.49 ? 100  THR A OG1 1 
ATOM   773   C  CG2 . THR A  1  100 ? -33.302 -3.079  41.652  1.00 19.20 ? 100  THR A CG2 1 
ATOM   774   N  N   . PRO A  1  101 ? -32.326 -6.084  38.376  1.00 13.65 ? 101  PRO A N   1 
ATOM   775   C  CA  . PRO A  1  101 ? -31.791 -7.345  37.847  1.00 12.75 ? 101  PRO A CA  1 
ATOM   776   C  C   . PRO A  1  101 ? -31.046 -8.157  38.917  1.00 13.31 ? 101  PRO A C   1 
ATOM   777   O  O   . PRO A  1  101 ? -30.853 -9.362  38.751  1.00 13.93 ? 101  PRO A O   1 
ATOM   778   C  CB  . PRO A  1  101 ? -30.856 -6.885  36.711  1.00 12.24 ? 101  PRO A CB  1 
ATOM   779   C  CG  . PRO A  1  101 ? -31.269 -5.463  36.396  1.00 11.98 ? 101  PRO A CG  1 
ATOM   780   C  CD  . PRO A  1  101 ? -31.696 -4.915  37.733  1.00 12.31 ? 101  PRO A CD  1 
ATOM   781   N  N   . ALA A  1  102 ? -30.644 -7.513  40.024  1.00 10.99 ? 102  ALA A N   1 
ATOM   782   C  CA  . ALA A  1  102 ? -29.875 -8.167  41.084  1.00 11.03 ? 102  ALA A CA  1 
ATOM   783   C  C   . ALA A  1  102 ? -30.687 -8.621  42.279  1.00 11.53 ? 102  ALA A C   1 
ATOM   784   O  O   . ALA A  1  102 ? -30.187 -9.429  43.060  1.00 10.51 ? 102  ALA A O   1 
ATOM   785   C  CB  . ALA A  1  102 ? -28.789 -7.227  41.558  1.00 10.25 ? 102  ALA A CB  1 
ATOM   786   N  N   . HIS A  1  103 ? -31.909 -8.111  42.451  1.00 11.70 ? 103  HIS A N   1 
ATOM   787   C  CA  . HIS A  1  103 ? -32.709 -8.501  43.601  1.00 12.44 ? 103  HIS A CA  1 
ATOM   788   C  C   . HIS A  1  103 ? -34.147 -8.032  43.479  1.00 14.18 ? 103  HIS A C   1 
ATOM   789   O  O   . HIS A  1  103 ? -34.445 -7.056  42.783  1.00 14.01 ? 103  HIS A O   1 
ATOM   790   C  CB  . HIS A  1  103 ? -32.090 -7.918  44.883  1.00 11.27 ? 103  HIS A CB  1 
ATOM   791   C  CG  . HIS A  1  103 ? -31.940 -6.414  44.874  1.00 13.34 ? 103  HIS A CG  1 
ATOM   792   N  ND1 . HIS A  1  103 ? -33.018 -5.575  45.071  1.00 17.75 ? 103  HIS A ND1 1 
ATOM   793   C  CD2 . HIS A  1  103 ? -30.833 -5.658  44.704  1.00 15.48 ? 103  HIS A CD2 1 
ATOM   794   C  CE1 . HIS A  1  103 ? -32.541 -4.338  45.019  1.00 18.92 ? 103  HIS A CE1 1 
ATOM   795   N  NE2 . HIS A  1  103 ? -31.226 -4.340  44.808  1.00 17.56 ? 103  HIS A NE2 1 
ATOM   796   N  N   . LYS A  1  104 ? -35.033 -8.696  44.197  1.00 14.94 ? 104  LYS A N   1 
ATOM   797   C  CA  . LYS A  1  104 ? -36.451 -8.273  44.220  1.00 16.61 ? 104  LYS A CA  1 
ATOM   798   C  C   . LYS A  1  104 ? -36.464 -6.851  44.813  1.00 15.56 ? 104  LYS A C   1 
ATOM   799   O  O   . LYS A  1  104 ? -35.556 -6.521  45.500  1.00 16.00 ? 104  LYS A O   1 
ATOM   800   C  CB  . LYS A  1  104 ? -37.302 -9.259  45.010  1.00 20.51 ? 104  LYS A CB  1 
ATOM   801   C  CG  . LYS A  1  104 ? -36.724 -9.649  46.346  1.00 30.60 ? 104  LYS A CG  1 
ATOM   802   C  CD  . LYS A  1  104 ? -37.690 -10.332 47.305  1.00 36.11 ? 104  LYS A CD  1 
ATOM   803   C  CE  . LYS A  1  104 ? -37.425 -9.974  48.753  1.00 40.39 ? 104  LYS A CE  1 
ATOM   804   N  NZ  . LYS A  1  104 ? -36.726 -11.063 49.477  1.00 44.25 ? 104  LYS A NZ  1 
ATOM   805   N  N   . GLY A  1  105 ? -37.568 -6.144  44.675  1.00 15.03 ? 105  GLY A N   1 
ATOM   806   C  CA  . GLY A  1  105 ? -37.662 -4.756  45.107  1.00 15.51 ? 105  GLY A CA  1 
ATOM   807   C  C   . GLY A  1  105 ? -37.437 -4.617  46.596  1.00 17.28 ? 105  GLY A C   1 
ATOM   808   O  O   . GLY A  1  105 ? -37.999 -5.375  47.384  1.00 17.22 ? 105  GLY A O   1 
ATOM   809   N  N   . TRP A  1  106 ? -36.557 -3.685  46.967  1.00 17.82 ? 106  TRP A N   1 
ATOM   810   C  CA  . TRP A  1  106 ? -36.280 -3.423  48.401  1.00 18.74 ? 106  TRP A CA  1 
ATOM   811   C  C   . TRP A  1  106 ? -37.496 -2.684  48.964  1.00 19.16 ? 106  TRP A C   1 
ATOM   812   O  O   . TRP A  1  106 ? -38.103 -1.921  48.208  1.00 18.88 ? 106  TRP A O   1 
ATOM   813   C  CB  . TRP A  1  106 ? -34.999 -2.589  48.545  1.00 18.03 ? 106  TRP A CB  1 
ATOM   814   C  CG  . TRP A  1  106 ? -34.613 -2.270  49.956  1.00 16.88 ? 106  TRP A CG  1 
ATOM   815   C  CD1 . TRP A  1  106 ? -34.690 -1.057  50.578  1.00 17.64 ? 106  TRP A CD1 1 
ATOM   816   C  CD2 . TRP A  1  106 ? -34.084 -3.185  50.930  1.00 16.11 ? 106  TRP A CD2 1 
ATOM   817   N  NE1 . TRP A  1  106 ? -34.252 -1.155  51.870  1.00 17.03 ? 106  TRP A NE1 1 
ATOM   818   C  CE2 . TRP A  1  106 ? -33.869 -2.448  52.113  1.00 17.00 ? 106  TRP A CE2 1 
ATOM   819   C  CE3 . TRP A  1  106 ? -33.770 -4.547  50.917  1.00 17.16 ? 106  TRP A CE3 1 
ATOM   820   C  CZ2 . TRP A  1  106 ? -33.362 -3.035  53.270  1.00 17.74 ? 106  TRP A CZ2 1 
ATOM   821   C  CZ3 . TRP A  1  106 ? -33.270 -5.125  52.061  1.00 18.62 ? 106  TRP A CZ3 1 
ATOM   822   C  CH2 . TRP A  1  106 ? -33.065 -4.376  53.220  1.00 18.36 ? 106  TRP A CH2 1 
ATOM   823   N  N   . LYS A  1  107 ? -37.869 -2.943  50.219  1.00 18.59 ? 107  LYS A N   1 
ATOM   824   C  CA  . LYS A  1  107 ? -38.995 -2.170  50.796  1.00 19.14 ? 107  LYS A CA  1 
ATOM   825   C  C   . LYS A  1  107 ? -38.356 -0.892  51.338  1.00 17.91 ? 107  LYS A C   1 
ATOM   826   O  O   . LYS A  1  107 ? -37.665 -0.977  52.364  1.00 16.54 ? 107  LYS A O   1 
ATOM   827   C  CB  . LYS A  1  107 ? -39.689 -2.957  51.911  1.00 22.49 ? 107  LYS A CB  1 
ATOM   828   C  CG  . LYS A  1  107 ? -40.985 -2.339  52.416  1.00 29.86 ? 107  LYS A CG  1 
ATOM   829   C  CD  . LYS A  1  107 ? -41.633 -3.115  53.540  1.00 37.93 ? 107  LYS A CD  1 
ATOM   830   C  CE  . LYS A  1  107 ? -42.704 -2.331  54.269  1.00 43.91 ? 107  LYS A CE  1 
ATOM   831   N  NZ  . LYS A  1  107 ? -43.970 -2.265  53.502  1.00 45.67 ? 107  LYS A NZ  1 
ATOM   832   N  N   . PRO A  1  108 ? -38.593 0.289   50.729  1.00 18.35 ? 108  PRO A N   1 
ATOM   833   C  CA  . PRO A  1  108 ? -37.913 1.505   51.154  1.00 17.94 ? 108  PRO A CA  1 
ATOM   834   C  C   . PRO A  1  108 ? -38.267 1.809   52.613  1.00 17.58 ? 108  PRO A C   1 
ATOM   835   O  O   . PRO A  1  108 ? -39.420 1.703   52.970  1.00 18.34 ? 108  PRO A O   1 
ATOM   836   C  CB  . PRO A  1  108 ? -38.445 2.577   50.189  1.00 18.84 ? 108  PRO A CB  1 
ATOM   837   C  CG  . PRO A  1  108 ? -38.955 1.782   49.011  1.00 20.02 ? 108  PRO A CG  1 
ATOM   838   C  CD  . PRO A  1  108 ? -39.544 0.546   49.653  1.00 18.51 ? 108  PRO A CD  1 
ATOM   839   N  N   . GLY A  1  109 ? -37.255 2.174   53.400  1.00 15.50 ? 109  GLY A N   1 
ATOM   840   C  CA  . GLY A  1  109 ? -37.455 2.487   54.825  1.00 15.51 ? 109  GLY A CA  1 
ATOM   841   C  C   . GLY A  1  109 ? -37.038 1.330   55.715  1.00 15.06 ? 109  GLY A C   1 
ATOM   842   O  O   . GLY A  1  109 ? -37.035 1.513   56.934  1.00 15.83 ? 109  GLY A O   1 
ATOM   843   N  N   . THR A  1  110 ? -36.699 0.180   55.121  1.00 14.04 ? 110  THR A N   1 
ATOM   844   C  CA  . THR A  1  110 ? -36.280 -0.981  55.907  1.00 14.33 ? 110  THR A CA  1 
ATOM   845   C  C   . THR A  1  110 ? -34.788 -0.852  56.228  1.00 14.38 ? 110  THR A C   1 
ATOM   846   O  O   . THR A  1  110 ? -33.992 -0.627  55.311  1.00 16.56 ? 110  THR A O   1 
ATOM   847   C  CB  . THR A  1  110 ? -36.473 -2.272  55.066  1.00 15.02 ? 110  THR A CB  1 
ATOM   848   O  OG1 . THR A  1  110 ? -37.820 -2.347  54.607  1.00 17.17 ? 110  THR A OG1 1 
ATOM   849   C  CG2 . THR A  1  110 ? -36.138 -3.536  55.848  1.00 15.27 ? 110  THR A CG2 1 
ATOM   850   N  N   . ASP A  1  111 ? -34.394 -1.039  57.490  1.00 12.09 ? 111  ASP A N   1 
ATOM   851   C  CA  . ASP A  1  111 ? -32.986 -0.943  57.854  1.00 12.43 ? 111  ASP A CA  1 
ATOM   852   C  C   . ASP A  1  111 ? -32.219 -2.218  57.554  1.00 13.58 ? 111  ASP A C   1 
ATOM   853   O  O   . ASP A  1  111 ? -32.799 -3.292  57.388  1.00 14.98 ? 111  ASP A O   1 
ATOM   854   C  CB  . ASP A  1  111 ? -32.830 -0.677  59.365  1.00 13.97 ? 111  ASP A CB  1 
ATOM   855   C  CG  . ASP A  1  111 ? -33.093 0.753   59.749  1.00 15.12 ? 111  ASP A CG  1 
ATOM   856   O  OD1 . ASP A  1  111 ? -32.342 1.630   59.301  1.00 13.59 ? 111  ASP A OD1 1 
ATOM   857   O  OD2 . ASP A  1  111 ? -34.066 0.993   60.477  1.00 18.03 ? 111  ASP A OD2 1 
ATOM   858   N  N   . ILE A  1  112 ? -30.888 -2.095  57.538  1.00 13.12 ? 112  ILE A N   1 
ATOM   859   C  CA  . ILE A  1  112 ? -29.989 -3.229  57.413  1.00 13.75 ? 112  ILE A CA  1 
ATOM   860   C  C   . ILE A  1  112 ? -29.025 -3.028  58.572  1.00 14.83 ? 112  ILE A C   1 
ATOM   861   O  O   . ILE A  1  112 ? -28.169 -2.160  58.500  1.00 14.81 ? 112  ILE A O   1 
ATOM   862   C  CB  . ILE A  1  112 ? -29.260 -3.290  56.068  1.00 12.82 ? 112  ILE A CB  1 
ATOM   863   C  CG1 . ILE A  1  112 ? -30.291 -3.480  54.937  1.00 13.86 ? 112  ILE A CG1 1 
ATOM   864   C  CG2 . ILE A  1  112 ? -28.262 -4.455  56.110  1.00 12.79 ? 112  ILE A CG2 1 
ATOM   865   C  CD1 . ILE A  1  112 ? -29.692 -3.597  53.511  1.00 14.25 ? 112  ILE A CD1 1 
ATOM   866   N  N   . ALA A  1  113 ? -29.212 -3.778  59.665  1.00 15.69 ? 113  ALA A N   1 
ATOM   867   C  CA  . ALA A  1  113 ? -28.386 -3.649  60.856  1.00 15.75 ? 113  ALA A CA  1 
ATOM   868   C  C   . ALA A  1  113 ? -27.762 -5.002  61.232  1.00 17.66 ? 113  ALA A C   1 
ATOM   869   O  O   . ALA A  1  113 ? -28.187 -6.043  60.726  1.00 17.48 ? 113  ALA A O   1 
ATOM   870   C  CB  . ALA A  1  113 ? -29.238 -3.098  61.999  1.00 15.16 ? 113  ALA A CB  1 
ATOM   871   N  N   . GLY A  1  114 ? -26.741 -4.978  62.085  1.00 16.94 ? 114  GLY A N   1 
ATOM   872   C  CA  . GLY A  1  114 ? -26.091 -6.205  62.522  1.00 15.51 ? 114  GLY A CA  1 
ATOM   873   C  C   . GLY A  1  114 ? -25.140 -6.806  61.500  1.00 13.70 ? 114  GLY A C   1 
ATOM   874   O  O   . GLY A  1  114 ? -24.770 -7.980  61.622  1.00 12.03 ? 114  GLY A O   1 
ATOM   875   N  N   . LEU A  1  115 ? -24.750 -6.038  60.456  1.00 12.02 ? 115  LEU A N   1 
ATOM   876   C  CA  . LEU A  1  115 ? -23.825 -6.582  59.454  1.00 11.34 ? 115  LEU A CA  1 
ATOM   877   C  C   . LEU A  1  115 ? -22.449 -6.725  60.082  1.00 13.45 ? 115  LEU A C   1 
ATOM   878   O  O   . LEU A  1  115 ? -22.023 -5.843  60.831  1.00 13.91 ? 115  LEU A O   1 
ATOM   879   C  CB  . LEU A  1  115 ? -23.682 -5.639  58.249  1.00 10.89 ? 115  LEU A CB  1 
ATOM   880   C  CG  . LEU A  1  115 ? -24.863 -5.582  57.312  1.00 12.04 ? 115  LEU A CG  1 
ATOM   881   C  CD1 . LEU A  1  115 ? -24.614 -4.571  56.202  1.00 12.43 ? 115  LEU A CD1 1 
ATOM   882   C  CD2 . LEU A  1  115 ? -25.180 -6.965  56.732  1.00 12.15 ? 115  LEU A CD2 1 
ATOM   883   N  N   . GLU A  1  116 ? -21.749 -7.822  59.777  1.00 12.95 ? 116  GLU A N   1 
ATOM   884   C  CA  . GLU A  1  116 ? -20.401 -7.996  60.287  1.00 12.39 ? 116  GLU A CA  1 
ATOM   885   C  C   . GLU A  1  116 ? -19.442 -7.331  59.308  1.00 12.12 ? 116  GLU A C   1 
ATOM   886   O  O   . GLU A  1  116 ? -19.790 -7.104  58.140  1.00 11.05 ? 116  GLU A O   1 
ATOM   887   C  CB  . GLU A  1  116 ? -20.071 -9.485  60.476  1.00 12.97 ? 116  GLU A CB  1 
ATOM   888   C  CG  . GLU A  1  116 ? -20.756 -10.052 61.704  1.00 15.13 ? 116  GLU A CG  1 
ATOM   889   C  CD  . GLU A  1  116 ? -20.349 -11.453 62.107  1.00 23.16 ? 116  GLU A CD  1 
ATOM   890   O  OE1 . GLU A  1  116 ? -21.014 -12.024 63.002  1.00 26.00 ? 116  GLU A OE1 1 
ATOM   891   O  OE2 . GLU A  1  116 ? -19.366 -11.981 61.543  1.00 24.47 ? 116  GLU A OE2 1 
ATOM   892   N  N   . MET A  1  117 ? -18.236 -6.986  59.779  1.00 10.08 ? 117  MET A N   1 
ATOM   893   C  CA  . MET A  1  117 ? -17.236 -6.322  58.938  1.00 9.33  ? 117  MET A CA  1 
ATOM   894   C  C   . MET A  1  117 ? -16.946 -7.132  57.642  1.00 11.84 ? 117  MET A C   1 
ATOM   895   O  O   . MET A  1  117 ? -16.772 -6.559  56.576  1.00 12.35 ? 117  MET A O   1 
ATOM   896   C  CB  . MET A  1  117 ? -15.946 -6.123  59.749  1.00 7.81  ? 117  MET A CB  1 
ATOM   897   C  CG  . MET A  1  117 ? -15.290 -7.444  60.166  1.00 8.48  ? 117  MET A CG  1 
ATOM   898   S  SD  . MET A  1  117 ? -13.820 -7.184  61.191  1.00 14.28 ? 117  MET A SD  1 
ATOM   899   C  CE  . MET A  1  117 ? -14.575 -6.706  62.663  1.00 10.28 ? 117  MET A CE  1 
ATOM   900   N  N   . ASP A  1  118 ? -16.915 -8.461  57.738  1.00 11.57 ? 118  ASP A N   1 
ATOM   901   C  CA  . ASP A  1  118 ? -16.621 -9.290  56.570  1.00 10.75 ? 118  ASP A CA  1 
ATOM   902   C  C   . ASP A  1  118 ? -17.721 -9.238  55.515  1.00 11.05 ? 118  ASP A C   1 
ATOM   903   O  O   . ASP A  1  118 ? -17.442 -9.500  54.348  1.00 9.85  ? 118  ASP A O   1 
ATOM   904   C  CB  . ASP A  1  118 ? -16.281 -10.719 57.009  1.00 12.06 ? 118  ASP A CB  1 
ATOM   905   C  CG  . ASP A  1  118 ? -15.041 -10.746 57.913  1.00 14.00 ? 118  ASP A CG  1 
ATOM   906   O  OD1 . ASP A  1  118 ? -14.291 -9.767  57.910  1.00 12.25 ? 118  ASP A OD1 1 
ATOM   907   O  OD2 . ASP A  1  118 ? -14.831 -11.755 58.610  1.00 11.98 ? 118  ASP A OD2 1 
ATOM   908   N  N   . ASP A  1  119 ? -18.963 -8.886  55.903  1.00 10.57 ? 119  ASP A N   1 
ATOM   909   C  CA  . ASP A  1  119 ? -20.064 -8.754  54.946  1.00 11.63 ? 119  ASP A CA  1 
ATOM   910   C  C   . ASP A  1  119 ? -19.885 -7.495  54.070  1.00 10.16 ? 119  ASP A C   1 
ATOM   911   O  O   . ASP A  1  119 ? -20.486 -7.395  52.999  1.00 10.17 ? 119  ASP A O   1 
ATOM   912   C  CB  . ASP A  1  119 ? -21.394 -8.638  55.713  1.00 12.43 ? 119  ASP A CB  1 
ATOM   913   C  CG  . ASP A  1  119 ? -21.746 -9.882  56.480  1.00 12.77 ? 119  ASP A CG  1 
ATOM   914   O  OD1 . ASP A  1  119 ? -21.408 -10.985 56.009  1.00 15.96 ? 119  ASP A OD1 1 
ATOM   915   O  OD2 . ASP A  1  119 ? -22.384 -9.762  57.538  1.00 16.36 ? 119  ASP A OD2 1 
ATOM   916   N  N   . LEU A  1  120 ? -19.101 -6.515  54.542  1.00 9.37  ? 120  LEU A N   1 
ATOM   917   C  CA  . LEU A  1  120 ? -18.882 -5.276  53.781  1.00 8.19  ? 120  LEU A CA  1 
ATOM   918   C  C   . LEU A  1  120 ? -17.428 -5.182  53.272  1.00 8.13  ? 120  LEU A C   1 
ATOM   919   O  O   . LEU A  1  120 ? -16.897 -4.080  53.046  1.00 9.06  ? 120  LEU A O   1 
ATOM   920   C  CB  . LEU A  1  120 ? -19.266 -4.058  54.625  1.00 8.31  ? 120  LEU A CB  1 
ATOM   921   C  CG  . LEU A  1  120 ? -20.755 -3.988  54.980  1.00 11.36 ? 120  LEU A CG  1 
ATOM   922   C  CD1 . LEU A  1  120 ? -21.040 -2.813  55.907  1.00 12.74 ? 120  LEU A CD1 1 
ATOM   923   C  CD2 . LEU A  1  120 ? -21.625 -3.866  53.719  1.00 13.42 ? 120  LEU A CD2 1 
ATOM   924   N  N   . ASN A  1  121 ? -16.818 -6.347  53.055  1.00 7.05  ? 121  ASN A N   1 
ATOM   925   C  CA  . ASN A  1  121 ? -15.477 -6.479  52.527  1.00 7.51  ? 121  ASN A CA  1 
ATOM   926   C  C   . ASN A  1  121 ? -15.686 -6.621  51.010  1.00 9.72  ? 121  ASN A C   1 
ATOM   927   O  O   . ASN A  1  121 ? -16.454 -7.481  50.580  1.00 8.19  ? 121  ASN A O   1 
ATOM   928   C  CB  . ASN A  1  121 ? -14.807 -7.752  53.083  1.00 7.14  ? 121  ASN A CB  1 
ATOM   929   C  CG  . ASN A  1  121 ? -13.412 -8.042  52.550  1.00 11.69 ? 121  ASN A CG  1 
ATOM   930   O  OD1 . ASN A  1  121 ? -12.959 -7.450  51.564  1.00 12.03 ? 121  ASN A OD1 1 
ATOM   931   N  ND2 . ASN A  1  121 ? -12.702 -8.995  53.181  1.00 10.03 ? 121  ASN A ND2 1 
ATOM   932   N  N   . TYR A  1  122 ? -14.980 -5.822  50.212  1.00 9.07  ? 122  TYR A N   1 
ATOM   933   C  CA  . TYR A  1  122 ? -15.112 -5.868  48.744  1.00 7.69  ? 122  TYR A CA  1 
ATOM   934   C  C   . TYR A  1  122 ? -14.919 -7.279  48.189  1.00 8.92  ? 122  TYR A C   1 
ATOM   935   O  O   . TYR A  1  122 ? -15.601 -7.691  47.227  1.00 8.19  ? 122  TYR A O   1 
ATOM   936   C  CB  . TYR A  1  122 ? -14.084 -4.908  48.145  1.00 7.39  ? 122  TYR A CB  1 
ATOM   937   C  CG  . TYR A  1  122 ? -14.150 -4.770  46.640  1.00 8.11  ? 122  TYR A CG  1 
ATOM   938   C  CD1 . TYR A  1  122 ? -14.993 -3.842  46.048  1.00 8.68  ? 122  TYR A CD1 1 
ATOM   939   C  CD2 . TYR A  1  122 ? -13.278 -5.476  45.819  1.00 9.66  ? 122  TYR A CD2 1 
ATOM   940   C  CE1 . TYR A  1  122 ? -15.027 -3.674  44.672  1.00 9.97  ? 122  TYR A CE1 1 
ATOM   941   C  CE2 . TYR A  1  122 ? -13.289 -5.302  44.438  1.00 10.41 ? 122  TYR A CE2 1 
ATOM   942   C  CZ  . TYR A  1  122 ? -14.166 -4.398  43.870  1.00 11.24 ? 122  TYR A CZ  1 
ATOM   943   O  OH  . TYR A  1  122 ? -14.190 -4.200  42.516  1.00 10.88 ? 122  TYR A OH  1 
ATOM   944   N  N   . GLU A  1  123 ? -14.050 -8.052  48.824  1.00 9.86  ? 123  GLU A N   1 
ATOM   945   C  CA  . GLU A  1  123 ? -13.798 -9.430  48.348  1.00 9.32  ? 123  GLU A CA  1 
ATOM   946   C  C   . GLU A  1  123 ? -15.036 -10.304 48.527  1.00 9.04  ? 123  GLU A C   1 
ATOM   947   O  O   . GLU A  1  123 ? -15.272 -11.197 47.729  1.00 10.49 ? 123  GLU A O   1 
ATOM   948   C  CB  . GLU A  1  123 ? -12.610 -10.072 49.096  1.00 11.66 ? 123  GLU A CB  1 
ATOM   949   C  CG  . GLU A  1  123 ? -11.371 -9.193  49.267  1.00 12.25 ? 123  GLU A CG  1 
ATOM   950   C  CD  . GLU A  1  123 ? -10.907 -8.465  48.021  1.00 15.45 ? 123  GLU A CD  1 
ATOM   951   O  OE1 . GLU A  1  123 ? -11.022 -9.038  46.916  1.00 12.01 ? 123  GLU A OE1 1 
ATOM   952   O  OE2 . GLU A  1  123 ? -10.427 -7.316  48.151  1.00 14.49 ? 123  GLU A OE2 1 
ATOM   953   N  N   . ASN A  1  124 ? -15.814 -10.092 49.614  1.00 10.57 ? 124  ASN A N   1 
ATOM   954   C  CA  . ASN A  1  124 ? -16.997 -10.921 49.915  1.00 10.55 ? 124  ASN A CA  1 
ATOM   955   C  C   . ASN A  1  124 ? -18.319 -10.329 49.490  1.00 10.72 ? 124  ASN A C   1 
ATOM   956   O  O   . ASN A  1  124 ? -19.345 -10.976 49.687  1.00 10.21 ? 124  ASN A O   1 
ATOM   957   C  CB  . ASN A  1  124 ? -17.100 -11.116 51.429  1.00 10.53 ? 124  ASN A CB  1 
ATOM   958   C  CG  . ASN A  1  124 ? -15.893 -11.744 52.045  1.00 11.72 ? 124  ASN A CG  1 
ATOM   959   O  OD1 . ASN A  1  124 ? -15.239 -12.605 51.442  1.00 10.96 ? 124  ASN A OD1 1 
ATOM   960   N  ND2 . ASN A  1  124 ? -15.566 -11.316 53.268  1.00 11.77 ? 124  ASN A ND2 1 
ATOM   961   N  N   . ASN A  1  125 ? -18.317 -9.100  48.960  1.00 10.37 ? 125  ASN A N   1 
ATOM   962   C  CA  . ASN A  1  125 ? -19.547 -8.403  48.619  1.00 10.03 ? 125  ASN A CA  1 
ATOM   963   C  C   . ASN A  1  125 ? -19.746 -8.199  47.118  1.00 10.45 ? 125  ASN A C   1 
ATOM   964   O  O   . ASN A  1  125 ? -19.223 -7.250  46.541  1.00 10.72 ? 125  ASN A O   1 
ATOM   965   C  CB  . ASN A  1  125 ? -19.537 -7.052  49.343  1.00 9.32  ? 125  ASN A CB  1 
ATOM   966   C  CG  . ASN A  1  125 ? -20.878 -6.408  49.379  1.00 13.28 ? 125  ASN A CG  1 
ATOM   967   O  OD1 . ASN A  1  125 ? -21.533 -6.248  48.345  1.00 13.76 ? 125  ASN A OD1 1 
ATOM   968   N  ND2 . ASN A  1  125 ? -21.347 -6.040  50.572  1.00 14.88 ? 125  ASN A ND2 1 
ATOM   969   N  N   . PRO A  1  126 ? -20.536 -9.060  46.462  1.00 12.22 ? 126  PRO A N   1 
ATOM   970   C  CA  . PRO A  1  126 ? -20.752 -8.907  45.015  1.00 11.31 ? 126  PRO A CA  1 
ATOM   971   C  C   . PRO A  1  126 ? -21.427 -7.601  44.554  1.00 11.92 ? 126  PRO A C   1 
ATOM   972   O  O   . PRO A  1  126 ? -21.307 -7.248  43.377  1.00 10.71 ? 126  PRO A O   1 
ATOM   973   C  CB  . PRO A  1  126 ? -21.594 -10.131 44.667  1.00 14.27 ? 126  PRO A CB  1 
ATOM   974   C  CG  . PRO A  1  126 ? -21.269 -11.129 45.769  1.00 14.26 ? 126  PRO A CG  1 
ATOM   975   C  CD  . PRO A  1  126 ? -21.199 -10.271 46.977  1.00 12.11 ? 126  PRO A CD  1 
ATOM   976   N  N   . ALA A  1  127 ? -22.141 -6.894  45.422  1.00 11.09 ? 127  ALA A N   1 
ATOM   977   C  CA  . ALA A  1  127 ? -22.751 -5.615  45.011  1.00 11.93 ? 127  ALA A CA  1 
ATOM   978   C  C   . ALA A  1  127 ? -21.630 -4.605  44.753  1.00 11.25 ? 127  ALA A C   1 
ATOM   979   O  O   . ALA A  1  127 ? -21.703 -3.842  43.798  1.00 11.61 ? 127  ALA A O   1 
ATOM   980   C  CB  . ALA A  1  127 ? -23.681 -5.089  46.099  1.00 12.00 ? 127  ALA A CB  1 
ATOM   981   N  N   . MET A  1  128 ? -20.584 -4.599  45.601  1.00 10.63 ? 128  MET A N   1 
ATOM   982   C  CA  . MET A  1  128 ? -19.467 -3.668  45.422  1.00 9.06  ? 128  MET A CA  1 
ATOM   983   C  C   . MET A  1  128 ? -18.715 -3.997  44.149  1.00 9.29  ? 128  MET A C   1 
ATOM   984   O  O   . MET A  1  128 ? -18.379 -3.101  43.359  1.00 8.46  ? 128  MET A O   1 
ATOM   985   C  CB  . MET A  1  128 ? -18.523 -3.738  46.622  1.00 9.55  ? 128  MET A CB  1 
ATOM   986   C  CG  . MET A  1  128 ? -19.170 -3.326  47.919  1.00 9.74  ? 128  MET A CG  1 
ATOM   987   S  SD  . MET A  1  128 ? -18.116 -3.661  49.370  1.00 9.56  ? 128  MET A SD  1 
ATOM   988   C  CE  . MET A  1  128 ? -19.181 -2.972  50.653  1.00 6.83  ? 128  MET A CE  1 
ATOM   989   N  N   . GLN A  1  129 ? -18.474 -5.297  43.912  1.00 6.78  ? 129  GLN A N   1 
ATOM   990   C  CA  . GLN A  1  129 ? -17.775 -5.699  42.701  1.00 7.10  ? 129  GLN A CA  1 
ATOM   991   C  C   . GLN A  1  129 ? -18.606 -5.362  41.466  1.00 8.05  ? 129  GLN A C   1 
ATOM   992   O  O   . GLN A  1  129 ? -18.063 -4.848  40.482  1.00 11.21 ? 129  GLN A O   1 
ATOM   993   C  CB  . GLN A  1  129 ? -17.489 -7.208  42.741  1.00 6.84  ? 129  GLN A CB  1 
ATOM   994   C  CG  . GLN A  1  129 ? -16.499 -7.582  43.826  1.00 10.04 ? 129  GLN A CG  1 
ATOM   995   C  CD  . GLN A  1  129 ? -16.167 -9.058  43.794  1.00 8.91  ? 129  GLN A CD  1 
ATOM   996   O  OE1 . GLN A  1  129 ? -16.256 -9.725  42.765  1.00 8.44  ? 129  GLN A OE1 1 
ATOM   997   N  NE2 . GLN A  1  129 ? -15.743 -9.590  44.923  1.00 9.42  ? 129  GLN A NE2 1 
ATOM   998   N  N   . GLN A  1  130 ? -19.919 -5.632  41.504  1.00 6.80  ? 130  GLN A N   1 
ATOM   999   C  CA  . GLN A  1  130 ? -20.767 -5.333  40.340  1.00 6.81  ? 130  GLN A CA  1 
ATOM   1000  C  C   . GLN A  1  130 ? -20.806 -3.839  40.086  1.00 7.61  ? 130  GLN A C   1 
ATOM   1001  O  O   . GLN A  1  130 ? -20.872 -3.421  38.935  1.00 8.18  ? 130  GLN A O   1 
ATOM   1002  C  CB  . GLN A  1  130 ? -22.198 -5.826  40.544  1.00 6.83  ? 130  GLN A CB  1 
ATOM   1003  C  CG  . GLN A  1  130 ? -23.037 -5.733  39.274  1.00 7.18  ? 130  GLN A CG  1 
ATOM   1004  C  CD  . GLN A  1  130 ? -22.520 -6.648  38.190  1.00 9.10  ? 130  GLN A CD  1 
ATOM   1005  O  OE1 . GLN A  1  130 ? -22.251 -7.837  38.443  1.00 11.62 ? 130  GLN A OE1 1 
ATOM   1006  N  NE2 . GLN A  1  130 ? -22.366 -6.144  36.956  1.00 7.08  ? 130  GLN A NE2 1 
ATOM   1007  N  N   . CYS A  1  131 ? -20.759 -3.022  41.163  1.00 6.75  ? 131  CYS A N   1 
ATOM   1008  C  CA  . CYS A  1  131 ? -20.783 -1.571  41.023  1.00 6.73  ? 131  CYS A CA  1 
ATOM   1009  C  C   . CYS A  1  131 ? -19.665 -1.142  40.091  1.00 7.48  ? 131  CYS A C   1 
ATOM   1010  O  O   . CYS A  1  131 ? -19.910 -0.447  39.107  1.00 8.16  ? 131  CYS A O   1 
ATOM   1011  C  CB  . CYS A  1  131 ? -20.680 -0.901  42.391  1.00 6.71  ? 131  CYS A CB  1 
ATOM   1012  S  SG  . CYS A  1  131 ? -20.566 0.903   42.326  1.00 10.86 ? 131  CYS A SG  1 
ATOM   1013  N  N   . TYR A  1  132 ? -18.447 -1.633  40.351  1.00 6.73  ? 132  TYR A N   1 
ATOM   1014  C  CA  . TYR A  1  132 ? -17.293 -1.327  39.510  1.00 7.82  ? 132  TYR A CA  1 
ATOM   1015  C  C   . TYR A  1  132 ? -17.438 -1.928  38.125  1.00 6.95  ? 132  TYR A C   1 
ATOM   1016  O  O   . TYR A  1  132 ? -17.198 -1.245  37.124  1.00 6.76  ? 132  TYR A O   1 
ATOM   1017  C  CB  . TYR A  1  132 ? -16.013 -1.860  40.185  1.00 6.79  ? 132  TYR A CB  1 
ATOM   1018  C  CG  . TYR A  1  132 ? -14.757 -1.607  39.373  1.00 6.75  ? 132  TYR A CG  1 
ATOM   1019  C  CD1 . TYR A  1  132 ? -14.529 -0.375  38.777  1.00 6.71  ? 132  TYR A CD1 1 
ATOM   1020  C  CD2 . TYR A  1  132 ? -13.810 -2.600  39.196  1.00 6.75  ? 132  TYR A CD2 1 
ATOM   1021  C  CE1 . TYR A  1  132 ? -13.399 -0.144  38.008  1.00 8.89  ? 132  TYR A CE1 1 
ATOM   1022  C  CE2 . TYR A  1  132 ? -12.651 -2.370  38.459  1.00 7.33  ? 132  TYR A CE2 1 
ATOM   1023  C  CZ  . TYR A  1  132 ? -12.455 -1.141  37.858  1.00 8.44  ? 132  TYR A CZ  1 
ATOM   1024  O  OH  . TYR A  1  132 ? -11.336 -0.875  37.110  1.00 10.24 ? 132  TYR A OH  1 
ATOM   1025  N  N   . ASP A  1  133 ? -17.818 -3.212  38.039  1.00 6.78  ? 133  ASP A N   1 
ATOM   1026  C  CA  . ASP A  1  133 ? -17.983 -3.852  36.731  1.00 6.82  ? 133  ASP A CA  1 
ATOM   1027  C  C   . ASP A  1  133 ? -18.971 -3.107  35.831  1.00 7.03  ? 133  ASP A C   1 
ATOM   1028  O  O   . ASP A  1  133 ? -18.729 -3.028  34.613  1.00 6.88  ? 133  ASP A O   1 
ATOM   1029  C  CB  . ASP A  1  133 ? -18.408 -5.328  36.879  1.00 6.85  ? 133  ASP A CB  1 
ATOM   1030  C  CG  . ASP A  1  133 ? -17.364 -6.225  37.533  1.00 9.04  ? 133  ASP A CG  1 
ATOM   1031  O  OD1 . ASP A  1  133 ? -16.202 -5.774  37.693  1.00 9.90  ? 133  ASP A OD1 1 
ATOM   1032  O  OD2 . ASP A  1  133 ? -17.701 -7.400  37.863  1.00 10.00 ? 133  ASP A OD2 1 
ATOM   1033  N  N   . ASP A  1  134 ? -20.085 -2.568  36.395  1.00 6.83  ? 134  ASP A N   1 
ATOM   1034  C  CA  . ASP A  1  134 ? -21.067 -1.812  35.593  1.00 6.87  ? 134  ASP A CA  1 
ATOM   1035  C  C   . ASP A  1  134 ? -20.446 -0.525  35.058  1.00 7.76  ? 134  ASP A C   1 
ATOM   1036  O  O   . ASP A  1  134 ? -20.773 -0.123  33.943  1.00 6.91  ? 134  ASP A O   1 
ATOM   1037  C  CB  . ASP A  1  134 ? -22.333 -1.470  36.411  1.00 7.87  ? 134  ASP A CB  1 
ATOM   1038  C  CG  . ASP A  1  134 ? -23.357 -2.587  36.472  1.00 10.54 ? 134  ASP A CG  1 
ATOM   1039  O  OD1 . ASP A  1  134 ? -23.111 -3.657  35.856  1.00 7.41  ? 134  ASP A OD1 1 
ATOM   1040  O  OD2 . ASP A  1  134 ? -24.404 -2.392  37.122  1.00 9.62  ? 134  ASP A OD2 1 
ATOM   1041  N  N   . MET A  1  135 ? -19.538 0.100   35.823  1.00 7.16  ? 135  MET A N   1 
ATOM   1042  C  CA  . MET A  1  135 ? -18.868 1.310   35.344  1.00 8.93  ? 135  MET A CA  1 
ATOM   1043  C  C   . MET A  1  135 ? -17.939 0.987   34.168  1.00 10.62 ? 135  MET A C   1 
ATOM   1044  O  O   . MET A  1  135 ? -18.006 1.643   33.124  1.00 11.43 ? 135  MET A O   1 
ATOM   1045  C  CB  . MET A  1  135 ? -17.985 1.912   36.445  1.00 9.07  ? 135  MET A CB  1 
ATOM   1046  C  CG  . MET A  1  135 ? -18.739 2.492   37.591  1.00 9.70  ? 135  MET A CG  1 
ATOM   1047  S  SD  . MET A  1  135 ? -17.544 3.127   38.797  1.00 12.71 ? 135  MET A SD  1 
ATOM   1048  C  CE  . MET A  1  135 ? -18.668 3.587   40.091  1.00 10.97 ? 135  MET A CE  1 
ATOM   1049  N  N   . ARG A  1  136 ? -17.034 0.011   34.362  1.00 8.33  ? 136  ARG A N   1 
ATOM   1050  C  CA  . ARG A  1  136 ? -16.023 -0.310  33.365  1.00 7.37  ? 136  ARG A CA  1 
ATOM   1051  C  C   . ARG A  1  136 ? -16.508 -1.067  32.139  1.00 7.93  ? 136  ARG A C   1 
ATOM   1052  O  O   . ARG A  1  136 ? -15.842 -0.981  31.095  1.00 9.41  ? 136  ARG A O   1 
ATOM   1053  C  CB  . ARG A  1  136 ? -14.835 -1.023  34.020  1.00 7.20  ? 136  ARG A CB  1 
ATOM   1054  C  CG  . ARG A  1  136 ? -15.030 -2.506  34.355  1.00 6.83  ? 136  ARG A CG  1 
ATOM   1055  C  CD  . ARG A  1  136 ? -14.253 -2.831  35.623  1.00 6.81  ? 136  ARG A CD  1 
ATOM   1056  N  NE  . ARG A  1  136 ? -14.355 -4.235  36.068  1.00 6.80  ? 136  ARG A NE  1 
ATOM   1057  C  CZ  . ARG A  1  136 ? -13.464 -5.190  35.849  1.00 8.36  ? 136  ARG A CZ  1 
ATOM   1058  N  NH1 . ARG A  1  136 ? -12.344 -4.927  35.176  1.00 13.34 ? 136  ARG A NH1 1 
ATOM   1059  N  NH2 . ARG A  1  136 ? -13.675 -6.425  36.312  1.00 6.86  ? 136  ARG A NH2 1 
ATOM   1060  N  N   . ARG A  1  137 ? -17.654 -1.773  32.218  1.00 6.93  ? 137  ARG A N   1 
ATOM   1061  C  CA  . ARG A  1  137 ? -18.156 -2.475  31.030  1.00 7.00  ? 137  ARG A CA  1 
ATOM   1062  C  C   . ARG A  1  137 ? -19.030 -1.558  30.139  1.00 7.33  ? 137  ARG A C   1 
ATOM   1063  O  O   . ARG A  1  137 ? -19.535 -2.028  29.135  1.00 8.49  ? 137  ARG A O   1 
ATOM   1064  C  CB  . ARG A  1  137 ? -18.943 -3.745  31.415  1.00 7.01  ? 137  ARG A CB  1 
ATOM   1065  C  CG  . ARG A  1  137 ? -20.358 -3.509  31.962  1.00 7.02  ? 137  ARG A CG  1 
ATOM   1066  C  CD  . ARG A  1  137 ? -20.821 -4.718  32.791  1.00 7.01  ? 137  ARG A CD  1 
ATOM   1067  N  NE  . ARG A  1  137 ? -22.171 -4.569  33.355  1.00 7.01  ? 137  ARG A NE  1 
ATOM   1068  C  CZ  . ARG A  1  137 ? -23.309 -4.855  32.725  1.00 12.33 ? 137  ARG A CZ  1 
ATOM   1069  N  NH1 . ARG A  1  137 ? -23.292 -5.308  31.468  1.00 9.12  ? 137  ARG A NH1 1 
ATOM   1070  N  NH2 . ARG A  1  137 ? -24.476 -4.680  33.339  1.00 9.07  ? 137  ARG A NH2 1 
ATOM   1071  N  N   . THR A  1  138 ? -19.164 -0.260  30.493  1.00 7.42  ? 138  THR A N   1 
ATOM   1072  C  CA  . THR A  1  138 ? -19.958 0.707   29.756  1.00 7.79  ? 138  THR A CA  1 
ATOM   1073  C  C   . THR A  1  138 ? -19.135 1.415   28.681  1.00 7.45  ? 138  THR A C   1 
ATOM   1074  O  O   . THR A  1  138 ? -17.999 1.834   28.922  1.00 7.22  ? 138  THR A O   1 
ATOM   1075  C  CB  . THR A  1  138 ? -20.566 1.736   30.744  1.00 11.31 ? 138  THR A CB  1 
ATOM   1076  O  OG1 . THR A  1  138 ? -21.560 1.091   31.562  1.00 12.89 ? 138  THR A OG1 1 
ATOM   1077  C  CG2 . THR A  1  138 ? -21.185 2.931   30.044  1.00 9.01  ? 138  THR A CG2 1 
ATOM   1078  N  N   . ALA A  1  139 ? -19.720 1.531   27.500  1.00 7.22  ? 139  ALA A N   1 
ATOM   1079  C  CA  . ALA A  1  139 ? -19.107 2.195   26.344  1.00 8.28  ? 139  ALA A CA  1 
ATOM   1080  C  C   . ALA A  1  139 ? -20.116 3.224   25.872  1.00 8.62  ? 139  ALA A C   1 
ATOM   1081  O  O   . ALA A  1  139 ? -21.302 2.897   25.722  1.00 9.26  ? 139  ALA A O   1 
ATOM   1082  C  CB  . ALA A  1  139 ? -18.836 1.188   25.245  1.00 9.08  ? 139  ALA A CB  1 
ATOM   1083  N  N   . ILE A  1  140 ? -19.680 4.471   25.657  1.00 7.45  ? 140  ILE A N   1 
ATOM   1084  C  CA  . ILE A  1  140 ? -20.607 5.536   25.270  1.00 8.84  ? 140  ILE A CA  1 
ATOM   1085  C  C   . ILE A  1  140 ? -20.105 6.223   24.026  1.00 7.99  ? 140  ILE A C   1 
ATOM   1086  O  O   . ILE A  1  140 ? -18.922 6.542   23.955  1.00 7.52  ? 140  ILE A O   1 
ATOM   1087  C  CB  . ILE A  1  140 ? -20.698 6.565   26.413  1.00 8.96  ? 140  ILE A CB  1 
ATOM   1088  C  CG1 . ILE A  1  140 ? -21.205 5.895   27.713  1.00 9.16  ? 140  ILE A CG1 1 
ATOM   1089  C  CG2 . ILE A  1  140 ? -21.588 7.729   25.976  1.00 9.63  ? 140  ILE A CG2 1 
ATOM   1090  C  CD1 . ILE A  1  140 ? -20.938 6.739   29.024  1.00 13.89 ? 140  ILE A CD1 1 
ATOM   1091  N  N   . ASN A  1  141 ? -21.005 6.467   23.064  1.00 7.68  ? 141  ASN A N   1 
ATOM   1092  C  CA  . ASN A  1  141 ? -20.610 7.087   21.809  1.00 8.55  ? 141  ASN A CA  1 
ATOM   1093  C  C   . ASN A  1  141 ? -21.675 7.927   21.182  1.00 10.02 ? 141  ASN A C   1 
ATOM   1094  O  O   . ASN A  1  141 ? -22.846 7.592   21.255  1.00 10.27 ? 141  ASN A O   1 
ATOM   1095  C  CB  . ASN A  1  141 ? -20.366 5.992   20.792  1.00 9.15  ? 141  ASN A CB  1 
ATOM   1096  C  CG  . ASN A  1  141 ? -19.139 5.200   21.063  1.00 13.77 ? 141  ASN A CG  1 
ATOM   1097  O  OD1 . ASN A  1  141 ? -19.200 4.078   21.585  1.00 15.09 ? 141  ASN A OD1 1 
ATOM   1098  N  ND2 . ASN A  1  141 ? -18.009 5.764   20.708  1.00 11.70 ? 141  ASN A ND2 1 
ATOM   1099  N  N   . GLY A  1  142 ? -21.262 8.979   20.505  1.00 12.02 ? 142  GLY A N   1 
ATOM   1100  C  CA  . GLY A  1  142 ? -22.191 9.770   19.722  1.00 11.94 ? 142  GLY A CA  1 
ATOM   1101  C  C   . GLY A  1  142 ? -22.332 8.979   18.425  1.00 12.77 ? 142  GLY A C   1 
ATOM   1102  O  O   . GLY A  1  142 ? -21.343 8.385   17.974  1.00 12.96 ? 142  GLY A O   1 
ATOM   1103  N  N   . LEU A  1  143 ? -23.534 8.905   17.826  1.00 12.37 ? 143  LEU A N   1 
ATOM   1104  C  CA  . LEU A  1  143 ? -23.671 8.143   16.568  1.00 12.45 ? 143  LEU A CA  1 
ATOM   1105  C  C   . LEU A  1  143 ? -23.701 9.048   15.318  1.00 13.19 ? 143  LEU A C   1 
ATOM   1106  O  O   . LEU A  1  143 ? -23.768 8.534   14.200  1.00 13.81 ? 143  LEU A O   1 
ATOM   1107  C  CB  . LEU A  1  143 ? -24.939 7.277   16.595  1.00 13.17 ? 143  LEU A CB  1 
ATOM   1108  C  CG  . LEU A  1  143 ? -24.997 6.178   17.670  1.00 14.64 ? 143  LEU A CG  1 
ATOM   1109  C  CD1 . LEU A  1  143 ? -26.333 5.430   17.598  1.00 17.24 ? 143  LEU A CD1 1 
ATOM   1110  C  CD2 . LEU A  1  143 ? -23.840 5.210   17.536  1.00 13.75 ? 143  LEU A CD2 1 
ATOM   1111  N  N   . SER A  1  144 ? -23.640 10.383  15.488  1.00 11.63 ? 144  SER A N   1 
ATOM   1112  C  CA  . SER A  1  144 ? -23.713 11.318  14.359  1.00 13.36 ? 144  SER A CA  1 
ATOM   1113  C  C   . SER A  1  144 ? -22.770 10.997  13.201  1.00 14.49 ? 144  SER A C   1 
ATOM   1114  O  O   . SER A  1  144 ? -23.202 10.983  12.040  1.00 12.73 ? 144  SER A O   1 
ATOM   1115  C  CB  . SER A  1  144 ? -23.464 12.747  14.835  1.00 15.06 ? 144  SER A CB  1 
ATOM   1116  O  OG  . SER A  1  144 ? -22.136 12.891  15.298  1.00 23.75 ? 144  SER A OG  1 
ATOM   1117  N  N   . ILE A  1  145 ? -21.486 10.734  13.501  1.00 15.09 ? 145  ILE A N   1 
ATOM   1118  C  CA  . ILE A  1  145 ? -20.518 10.455  12.450  1.00 15.35 ? 145  ILE A CA  1 
ATOM   1119  C  C   . ILE A  1  145 ? -20.770 9.132   11.731  1.00 13.61 ? 145  ILE A C   1 
ATOM   1120  O  O   . ILE A  1  145 ? -20.537 9.056   10.516  1.00 13.09 ? 145  ILE A O   1 
ATOM   1121  C  CB  . ILE A  1  145 ? -19.076 10.567  12.976  1.00 17.52 ? 145  ILE A CB  1 
ATOM   1122  C  CG1 . ILE A  1  145 ? -18.842 11.994  13.526  1.00 19.08 ? 145  ILE A CG1 1 
ATOM   1123  C  CG2 . ILE A  1  145 ? -18.079 10.257  11.851  1.00 17.73 ? 145  ILE A CG2 1 
ATOM   1124  C  CD1 . ILE A  1  145 ? -17.481 12.214  14.184  1.00 20.67 ? 145  ILE A CD1 1 
ATOM   1125  N  N   . ALA A  1  146 ? -21.218 8.078   12.442  1.00 12.37 ? 146  ALA A N   1 
ATOM   1126  C  CA  . ALA A  1  146 ? -21.488 6.810   11.761  1.00 13.17 ? 146  ALA A CA  1 
ATOM   1127  C  C   . ALA A  1  146 ? -22.686 7.023   10.816  1.00 14.16 ? 146  ALA A C   1 
ATOM   1128  O  O   . ALA A  1  146 ? -22.643 6.607   9.653   1.00 14.25 ? 146  ALA A O   1 
ATOM   1129  C  CB  . ALA A  1  146 ? -21.787 5.714   12.772  1.00 13.42 ? 146  ALA A CB  1 
ATOM   1130  N  N   . HIS A  1  147 ? -23.734 7.726   11.288  1.00 13.42 ? 147  HIS A N   1 
ATOM   1131  C  CA  . HIS A  1  147 ? -24.904 8.023   10.454  1.00 13.78 ? 147  HIS A CA  1 
ATOM   1132  C  C   . HIS A  1  147 ? -24.525 8.927   9.266   1.00 16.74 ? 147  HIS A C   1 
ATOM   1133  O  O   . HIS A  1  147 ? -25.044 8.750   8.170   1.00 15.84 ? 147  HIS A O   1 
ATOM   1134  C  CB  . HIS A  1  147 ? -26.008 8.681   11.306  1.00 12.01 ? 147  HIS A CB  1 
ATOM   1135  C  CG  . HIS A  1  147 ? -26.650 7.727   12.279  1.00 11.98 ? 147  HIS A CG  1 
ATOM   1136  N  ND1 . HIS A  1  147 ? -27.312 8.178   13.411  1.00 13.35 ? 147  HIS A ND1 1 
ATOM   1137  C  CD2 . HIS A  1  147 ? -26.690 6.373   12.261  1.00 10.51 ? 147  HIS A CD2 1 
ATOM   1138  C  CE1 . HIS A  1  147 ? -27.743 7.085   14.028  1.00 12.53 ? 147  HIS A CE1 1 
ATOM   1139  N  NE2 . HIS A  1  147 ? -27.397 5.982   13.369  1.00 10.93 ? 147  HIS A NE2 1 
ATOM   1140  N  N   . GLU A  1  148 ? -23.618 9.877   9.487   1.00 18.93 ? 148  GLU A N   1 
ATOM   1141  C  CA  . GLU A  1  148 ? -23.148 10.781  8.446   1.00 20.42 ? 148  GLU A CA  1 
ATOM   1142  C  C   . GLU A  1  148 ? -22.428 9.985   7.356   1.00 21.26 ? 148  GLU A C   1 
ATOM   1143  O  O   . GLU A  1  148 ? -22.686 10.195  6.177   1.00 21.41 ? 148  GLU A O   1 
ATOM   1144  C  CB  . GLU A  1  148 ? -22.178 11.822  9.053   1.00 25.08 ? 148  GLU A CB  1 
ATOM   1145  C  CG  . GLU A  1  148 ? -21.588 12.769  8.021   1.00 33.79 ? 148  GLU A CG  1 
ATOM   1146  C  CD  . GLU A  1  148 ? -20.634 13.811  8.572   1.00 38.47 ? 148  GLU A CD  1 
ATOM   1147  O  OE1 . GLU A  1  148 ? -20.463 13.882  9.813   1.00 39.94 ? 148  GLU A OE1 1 
ATOM   1148  O  OE2 . GLU A  1  148 ? -20.053 14.562  7.755   1.00 36.73 ? 148  GLU A OE2 1 
ATOM   1149  N  N   . THR A  1  149 ? -21.539 9.079   7.760   1.00 21.06 ? 149  THR A N   1 
ATOM   1150  C  CA  . THR A  1  149 ? -20.779 8.274   6.772   1.00 20.61 ? 149  THR A CA  1 
ATOM   1151  C  C   . THR A  1  149 ? -21.740 7.400   5.949   1.00 18.62 ? 149  THR A C   1 
ATOM   1152  O  O   . THR A  1  149 ? -21.522 7.303   4.733   1.00 15.68 ? 149  THR A O   1 
ATOM   1153  C  CB  . THR A  1  149 ? -19.596 7.561   7.437   1.00 24.24 ? 149  THR A CB  1 
ATOM   1154  O  OG1 . THR A  1  149 ? -18.644 7.264   6.417   1.00 28.88 ? 149  THR A OG1 1 
ATOM   1155  C  CG2 . THR A  1  149 ? -19.990 6.307   8.181   1.00 25.77 ? 149  THR A CG2 1 
ATOM   1156  N  N   . ILE A  1  150 ? -22.764 6.814   6.583   1.00 18.33 ? 150  ILE A N   1 
ATOM   1157  C  CA  . ILE A  1  150 ? -23.730 5.970   5.858   1.00 17.60 ? 150  ILE A CA  1 
ATOM   1158  C  C   . ILE A  1  150 ? -24.464 6.810   4.811   1.00 17.75 ? 150  ILE A C   1 
ATOM   1159  O  O   . ILE A  1  150 ? -24.642 6.370   3.677   1.00 16.67 ? 150  ILE A O   1 
ATOM   1160  C  CB  . ILE A  1  150 ? -24.744 5.309   6.828   1.00 17.27 ? 150  ILE A CB  1 
ATOM   1161  C  CG1 . ILE A  1  150 ? -24.049 4.218   7.689   1.00 17.11 ? 150  ILE A CG1 1 
ATOM   1162  C  CG2 . ILE A  1  150 ? -25.938 4.710   6.063   1.00 17.43 ? 150  ILE A CG2 1 
ATOM   1163  C  CD1 . ILE A  1  150 ? -24.942 3.735   8.791   1.00 18.98 ? 150  ILE A CD1 1 
ATOM   1164  N  N   . GLU A  1  151 ? -24.920 8.002   5.202   1.00 17.92 ? 151  GLU A N   1 
ATOM   1165  C  CA  . GLU A  1  151 ? -25.654 8.866   4.289   1.00 19.20 ? 151  GLU A CA  1 
ATOM   1166  C  C   . GLU A  1  151 ? -24.779 9.480   3.183   1.00 19.61 ? 151  GLU A C   1 
ATOM   1167  O  O   . GLU A  1  151 ? -25.191 9.478   2.030   1.00 19.00 ? 151  GLU A O   1 
ATOM   1168  C  CB  . GLU A  1  151 ? -26.394 9.964   5.084   1.00 20.71 ? 151  GLU A CB  1 
ATOM   1169  C  CG  . GLU A  1  151 ? -27.489 9.407   5.983   1.00 22.94 ? 151  GLU A CG  1 
ATOM   1170  C  CD  . GLU A  1  151 ? -28.476 10.448  6.473   1.00 32.11 ? 151  GLU A CD  1 
ATOM   1171  O  OE1 . GLU A  1  151 ? -28.051 11.609  6.667   1.00 39.05 ? 151  GLU A OE1 1 
ATOM   1172  O  OE2 . GLU A  1  151 ? -29.671 10.110  6.656   1.00 26.49 ? 151  GLU A OE2 1 
ATOM   1173  N  N   A ARG A  1  152 ? -23.578 9.989   3.525   0.50 20.04 ? 152  ARG A N   1 
ATOM   1174  N  N   B ARG A  1  152 ? -23.583 9.974   3.525   0.50 20.23 ? 152  ARG A N   1 
ATOM   1175  C  CA  A ARG A  1  152 ? -22.672 10.641  2.561   0.50 21.02 ? 152  ARG A CA  1 
ATOM   1176  C  CA  B ARG A  1  152 ? -22.682 10.619  2.563   0.50 21.43 ? 152  ARG A CA  1 
ATOM   1177  C  C   A ARG A  1  152 ? -21.800 9.684   1.732   0.50 22.82 ? 152  ARG A C   1 
ATOM   1178  C  C   B ARG A  1  152 ? -21.823 9.662   1.727   0.50 23.00 ? 152  ARG A C   1 
ATOM   1179  O  O   A ARG A  1  152 ? -21.637 9.907   0.536   0.50 23.43 ? 152  ARG A O   1 
ATOM   1180  O  O   B ARG A  1  152 ? -21.695 9.860   0.522   0.50 23.61 ? 152  ARG A O   1 
ATOM   1181  C  CB  A ARG A  1  152 ? -21.760 11.656  3.287   0.50 22.40 ? 152  ARG A CB  1 
ATOM   1182  C  CB  B ARG A  1  152 ? -21.771 11.614  3.295   0.50 23.32 ? 152  ARG A CB  1 
ATOM   1183  C  CG  A ARG A  1  152 ? -21.326 12.849  2.419   0.50 26.04 ? 152  ARG A CG  1 
ATOM   1184  C  CG  B ARG A  1  152 ? -22.553 12.681  4.050   0.50 28.14 ? 152  ARG A CG  1 
ATOM   1185  C  CD  A ARG A  1  152 ? -20.346 13.781  3.120   0.50 28.34 ? 152  ARG A CD  1 
ATOM   1186  C  CD  B ARG A  1  152 ? -21.705 13.870  4.472   0.50 35.08 ? 152  ARG A CD  1 
ATOM   1187  N  NE  A ARG A  1  152 ? -19.072 13.129  3.423   0.50 32.46 ? 152  ARG A NE  1 
ATOM   1188  N  NE  B ARG A  1  152 ? -22.450 15.126  4.362   0.50 41.81 ? 152  ARG A NE  1 
ATOM   1189  C  CZ  A ARG A  1  152 ? -18.082 12.944  2.554   0.50 35.79 ? 152  ARG A CZ  1 
ATOM   1190  C  CZ  B ARG A  1  152 ? -22.074 16.280  4.906   0.50 47.35 ? 152  ARG A CZ  1 
ATOM   1191  N  NH1 A ARG A  1  152 ? -18.200 13.363  1.301   0.50 33.55 ? 152  ARG A NH1 1 
ATOM   1192  N  NH1 B ARG A  1  152 ? -20.953 16.356  5.614   0.50 48.91 ? 152  ARG A NH1 1 
ATOM   1193  N  NH2 A ARG A  1  152 ? -16.966 12.333  2.930   0.50 37.92 ? 152  ARG A NH2 1 
ATOM   1194  N  NH2 B ARG A  1  152 ? -22.818 17.368  4.748   0.50 47.38 ? 152  ARG A NH2 1 
ATOM   1195  N  N   . ARG A  1  153 ? -21.210 8.654   2.355   1.00 22.76 ? 153  ARG A N   1 
ATOM   1196  C  CA  . ARG A  1  153 ? -20.339 7.716   1.636   1.00 24.13 ? 153  ARG A CA  1 
ATOM   1197  C  C   . ARG A  1  153 ? -21.090 6.544   1.078   1.00 27.36 ? 153  ARG A C   1 
ATOM   1198  O  O   . ARG A  1  153 ? -20.907 6.191   -0.096  1.00 27.74 ? 153  ARG A O   1 
ATOM   1199  C  CB  . ARG A  1  153 ? -19.233 7.176   2.560   1.00 24.40 ? 153  ARG A CB  1 
ATOM   1200  C  CG  . ARG A  1  153 ? -18.259 8.227   3.082   1.00 26.65 ? 153  ARG A CG  1 
ATOM   1201  C  CD  . ARG A  1  153 ? -17.129 7.562   3.852   1.00 27.68 ? 153  ARG A CD  1 
ATOM   1202  N  NE  . ARG A  1  153 ? -16.296 6.687   3.022   1.00 26.27 ? 153  ARG A NE  1 
ATOM   1203  C  CZ  . ARG A  1  153 ? -15.220 6.043   3.467   1.00 25.32 ? 153  ARG A CZ  1 
ATOM   1204  N  NH1 . ARG A  1  153 ? -14.842 6.162   4.734   1.00 21.74 ? 153  ARG A NH1 1 
ATOM   1205  N  NH2 . ARG A  1  153 ? -14.514 5.275   2.648   1.00 21.45 ? 153  ARG A NH2 1 
ATOM   1206  N  N   . PHE A  1  154 ? -21.911 5.896   1.920   1.00 29.09 ? 154  PHE A N   1 
ATOM   1207  C  CA  . PHE A  1  154 ? -22.636 4.715   1.469   1.00 30.43 ? 154  PHE A CA  1 
ATOM   1208  C  C   . PHE A  1  154 ? -23.865 5.074   0.624   1.00 30.96 ? 154  PHE A C   1 
ATOM   1209  O  O   . PHE A  1  154 ? -24.152 4.383   -0.345  1.00 32.28 ? 154  PHE A O   1 
ATOM   1210  C  CB  . PHE A  1  154 ? -22.982 3.791   2.638   1.00 29.32 ? 154  PHE A CB  1 
ATOM   1211  C  CG  . PHE A  1  154 ? -23.497 2.463   2.156   1.00 29.42 ? 154  PHE A CG  1 
ATOM   1212  C  CD1 . PHE A  1  154 ? -22.710 1.645   1.361   1.00 29.43 ? 154  PHE A CD1 1 
ATOM   1213  C  CD2 . PHE A  1  154 ? -24.786 2.055   2.447   1.00 30.55 ? 154  PHE A CD2 1 
ATOM   1214  C  CE1 . PHE A  1  154 ? -23.206 0.446   0.868   1.00 30.68 ? 154  PHE A CE1 1 
ATOM   1215  C  CE2 . PHE A  1  154 ? -25.285 0.859   1.941   1.00 30.92 ? 154  PHE A CE2 1 
ATOM   1216  C  CZ  . PHE A  1  154 ? -24.485 0.053   1.170   1.00 30.44 ? 154  PHE A CZ  1 
ATOM   1217  N  N   . GLY A  1  155 ? -24.555 6.149   0.973   1.00 30.81 ? 155  GLY A N   1 
ATOM   1218  C  CA  . GLY A  1  155 ? -25.719 6.622   0.228   1.00 32.01 ? 155  GLY A CA  1 
ATOM   1219  C  C   . GLY A  1  155 ? -27.089 6.163   0.702   1.00 32.31 ? 155  GLY A C   1 
ATOM   1220  O  O   . GLY A  1  155 ? -28.052 6.250   -0.060  1.00 34.42 ? 155  GLY A O   1 
ATOM   1221  N  N   . LYS A  1  156 ? -27.216 5.709   1.958   1.00 29.36 ? 156  LYS A N   1 
ATOM   1222  C  CA  . LYS A  1  156 ? -28.495 5.228   2.494   1.00 27.33 ? 156  LYS A CA  1 
ATOM   1223  C  C   . LYS A  1  156 ? -29.065 6.195   3.538   1.00 25.27 ? 156  LYS A C   1 
ATOM   1224  O  O   . LYS A  1  156 ? -28.300 6.818   4.273   1.00 24.12 ? 156  LYS A O   1 
ATOM   1225  C  CB  . LYS A  1  156 ? -28.280 3.841   3.129   1.00 29.54 ? 156  LYS A CB  1 
ATOM   1226  C  CG  . LYS A  1  156 ? -29.556 3.034   3.341   1.00 35.04 ? 156  LYS A CG  1 
ATOM   1227  C  CD  . LYS A  1  156 ? -29.305 1.519   3.329   1.00 40.04 ? 156  LYS A CD  1 
ATOM   1228  C  CE  . LYS A  1  156 ? -29.122 0.954   1.934   1.00 45.21 ? 156  LYS A CE  1 
ATOM   1229  N  NZ  . LYS A  1  156 ? -28.978 -0.529  1.944   1.00 47.26 ? 156  LYS A NZ  1 
ATOM   1230  N  N   . GLU A  1  157 ? -30.401 6.288   3.635   1.00 23.44 ? 157  GLU A N   1 
ATOM   1231  C  CA  . GLU A  1  157 ? -31.052 7.181   4.604   1.00 22.36 ? 157  GLU A CA  1 
ATOM   1232  C  C   . GLU A  1  157 ? -31.124 6.559   6.013   1.00 19.21 ? 157  GLU A C   1 
ATOM   1233  O  O   . GLU A  1  157 ? -31.389 5.369   6.156   1.00 18.54 ? 157  GLU A O   1 
ATOM   1234  C  CB  . GLU A  1  157 ? -32.482 7.517   4.143   1.00 24.69 ? 157  GLU A CB  1 
ATOM   1235  C  CG  . GLU A  1  157 ? -33.168 8.526   5.057   1.00 33.57 ? 157  GLU A CG  1 
ATOM   1236  C  CD  . GLU A  1  157 ? -34.602 8.874   4.696   1.00 42.84 ? 157  GLU A CD  1 
ATOM   1237  O  OE1 . GLU A  1  157 ? -35.216 8.124   3.902   1.00 45.80 ? 157  GLU A OE1 1 
ATOM   1238  O  OE2 . GLU A  1  157 ? -35.117 9.893   5.212   1.00 41.92 ? 157  GLU A OE2 1 
ATOM   1239  N  N   . VAL A  1  158 ? -30.912 7.376   7.047   1.00 17.02 ? 158  VAL A N   1 
ATOM   1240  C  CA  . VAL A  1  158 ? -31.002 6.912   8.428   1.00 17.31 ? 158  VAL A CA  1 
ATOM   1241  C  C   . VAL A  1  158 ? -32.324 7.422   8.951   1.00 16.46 ? 158  VAL A C   1 
ATOM   1242  O  O   . VAL A  1  158 ? -32.550 8.621   8.918   1.00 16.20 ? 158  VAL A O   1 
ATOM   1243  C  CB  . VAL A  1  158 ? -29.822 7.422   9.286   1.00 17.62 ? 158  VAL A CB  1 
ATOM   1244  C  CG1 . VAL A  1  158 ? -30.090 7.199   10.770  1.00 19.52 ? 158  VAL A CG1 1 
ATOM   1245  C  CG2 . VAL A  1  158 ? -28.517 6.749   8.860   1.00 17.53 ? 158  VAL A CG2 1 
ATOM   1246  N  N   . THR A  1  159 ? -33.193 6.528   9.426   1.00 15.93 ? 159  THR A N   1 
ATOM   1247  C  CA  . THR A  1  159 ? -34.515 6.887   9.929   1.00 15.60 ? 159  THR A CA  1 
ATOM   1248  C  C   . THR A  1  159 ? -34.762 6.211   11.268  1.00 16.60 ? 159  THR A C   1 
ATOM   1249  O  O   . THR A  1  159 ? -34.035 5.271   11.623  1.00 16.14 ? 159  THR A O   1 
ATOM   1250  C  CB  . THR A  1  159 ? -35.566 6.344   8.942   1.00 14.60 ? 159  THR A CB  1 
ATOM   1251  O  OG1 . THR A  1  159 ? -35.584 4.908   9.054   1.00 12.67 ? 159  THR A OG1 1 
ATOM   1252  C  CG2 . THR A  1  159 ? -35.285 6.752   7.499   1.00 15.74 ? 159  THR A CG2 1 
ATOM   1253  N  N   . PRO A  1  160 ? -35.830 6.576   12.008  1.00 16.29 ? 160  PRO A N   1 
ATOM   1254  C  CA  . PRO A  1  160 ? -36.097 5.862   13.266  1.00 14.96 ? 160  PRO A CA  1 
ATOM   1255  C  C   . PRO A  1  160 ? -36.173 4.357   13.047  1.00 16.62 ? 160  PRO A C   1 
ATOM   1256  O  O   . PRO A  1  160 ? -35.718 3.567   13.878  1.00 17.02 ? 160  PRO A O   1 
ATOM   1257  C  CB  . PRO A  1  160 ? -37.446 6.428   13.718  1.00 15.89 ? 160  PRO A CB  1 
ATOM   1258  C  CG  . PRO A  1  160 ? -37.493 7.821   13.108  1.00 16.92 ? 160  PRO A CG  1 
ATOM   1259  C  CD  . PRO A  1  160 ? -36.828 7.642   11.762  1.00 16.53 ? 160  PRO A CD  1 
ATOM   1260  N  N   . GLU A  1  161 ? -36.731 3.945   11.902  1.00 16.99 ? 161  GLU A N   1 
ATOM   1261  C  CA  . GLU A  1  161 ? -36.876 2.532   11.584  1.00 15.88 ? 161  GLU A CA  1 
ATOM   1262  C  C   . GLU A  1  161 ? -35.525 1.839   11.423  1.00 14.88 ? 161  GLU A C   1 
ATOM   1263  O  O   . GLU A  1  161 ? -35.363 0.725   11.925  1.00 14.36 ? 161  GLU A O   1 
ATOM   1264  C  CB  . GLU A  1  161 ? -37.743 2.364   10.324  1.00 20.39 ? 161  GLU A CB  1 
ATOM   1265  C  CG  . GLU A  1  161 ? -39.197 2.763   10.540  1.00 27.98 ? 161  GLU A CG  1 
ATOM   1266  C  CD  . GLU A  1  161 ? -39.483 4.239   10.781  1.00 36.04 ? 161  GLU A CD  1 
ATOM   1267  O  OE1 . GLU A  1  161 ? -38.807 5.098   10.170  1.00 33.47 ? 161  GLU A OE1 1 
ATOM   1268  O  OE2 . GLU A  1  161 ? -40.403 4.537   11.578  1.00 42.74 ? 161  GLU A OE2 1 
ATOM   1269  N  N   . THR A  1  162 ? -34.559 2.464   10.730  1.00 14.23 ? 162  THR A N   1 
ATOM   1270  C  CA  . THR A  1  162 ? -33.245 1.819   10.567  1.00 13.90 ? 162  THR A CA  1 
ATOM   1271  C  C   . THR A  1  162 ? -32.503 1.840   11.916  1.00 12.60 ? 162  THR A C   1 
ATOM   1272  O  O   . THR A  1  162 ? -31.759 0.914   12.213  1.00 13.76 ? 162  THR A O   1 
ATOM   1273  C  CB  . THR A  1  162 ? -32.426 2.468   9.444   1.00 13.21 ? 162  THR A CB  1 
ATOM   1274  O  OG1 . THR A  1  162 ? -32.090 3.813   9.825   1.00 11.49 ? 162  THR A OG1 1 
ATOM   1275  C  CG2 . THR A  1  162 ? -33.155 2.445   8.092   1.00 13.66 ? 162  THR A CG2 1 
ATOM   1276  N  N   . ILE A  1  163 ? -32.700 2.875   12.733  1.00 10.67 ? 163  ILE A N   1 
ATOM   1277  C  CA  . ILE A  1  163 ? -32.046 2.940   14.046  1.00 10.20 ? 163  ILE A CA  1 
ATOM   1278  C  C   . ILE A  1  163 ? -32.591 1.829   14.931  1.00 10.72 ? 163  ILE A C   1 
ATOM   1279  O  O   . ILE A  1  163 ? -31.818 1.191   15.639  1.00 11.58 ? 163  ILE A O   1 
ATOM   1280  C  CB  . ILE A  1  163 ? -32.245 4.331   14.691  1.00 11.02 ? 163  ILE A CB  1 
ATOM   1281  C  CG1 . ILE A  1  163 ? -31.456 5.396   13.901  1.00 12.48 ? 163  ILE A CG1 1 
ATOM   1282  C  CG2 . ILE A  1  163 ? -31.821 4.296   16.179  1.00 10.75 ? 163  ILE A CG2 1 
ATOM   1283  C  CD1 . ILE A  1  163 ? -31.911 6.864   14.165  1.00 14.92 ? 163  ILE A CD1 1 
ATOM   1284  N  N   . ASN A  1  164 ? -33.912 1.581   14.896  1.00 10.09 ? 164  ASN A N   1 
ATOM   1285  C  CA  . ASN A  1  164 ? -34.529 0.512   15.682  1.00 11.87 ? 164  ASN A CA  1 
ATOM   1286  C  C   . ASN A  1  164 ? -34.003 -0.851  15.268  1.00 12.42 ? 164  ASN A C   1 
ATOM   1287  O  O   . ASN A  1  164 ? -33.769 -1.690  16.138  1.00 14.29 ? 164  ASN A O   1 
ATOM   1288  C  CB  . ASN A  1  164 ? -36.046 0.482   15.488  1.00 14.38 ? 164  ASN A CB  1 
ATOM   1289  C  CG  . ASN A  1  164 ? -36.780 1.469   16.336  1.00 18.21 ? 164  ASN A CG  1 
ATOM   1290  O  OD1 . ASN A  1  164 ? -36.272 1.918   17.364  1.00 16.47 ? 164  ASN A OD1 1 
ATOM   1291  N  ND2 . ASN A  1  164 ? -38.003 1.819   15.920  1.00 18.69 ? 164  ASN A ND2 1 
ATOM   1292  N  N   . LEU A  1  165 ? -33.879 -1.105  13.959  1.00 10.81 ? 165  LEU A N   1 
ATOM   1293  C  CA  . LEU A  1  165 ? -33.360 -2.397  13.493  1.00 10.60 ? 165  LEU A CA  1 
ATOM   1294  C  C   . LEU A  1  165 ? -31.892 -2.528  13.921  1.00 10.03 ? 165  LEU A C   1 
ATOM   1295  O  O   . LEU A  1  165 ? -31.461 -3.608  14.310  1.00 10.95 ? 165  LEU A O   1 
ATOM   1296  C  CB  . LEU A  1  165 ? -33.464 -2.493  11.958  1.00 10.68 ? 165  LEU A CB  1 
ATOM   1297  C  CG  . LEU A  1  165 ? -32.859 -3.757  11.355  1.00 10.61 ? 165  LEU A CG  1 
ATOM   1298  C  CD1 . LEU A  1  165 ? -33.521 -5.009  11.900  1.00 10.75 ? 165  LEU A CD1 1 
ATOM   1299  C  CD2 . LEU A  1  165 ? -32.905 -3.719  9.842   1.00 10.95 ? 165  LEU A CD2 1 
ATOM   1300  N  N   . TYR A  1  166 ? -31.127 -1.428  13.848  1.00 9.79  ? 166  TYR A N   1 
ATOM   1301  C  CA  . TYR A  1  166 ? -29.708 -1.409  14.256  1.00 9.92  ? 166  TYR A CA  1 
ATOM   1302  C  C   . TYR A  1  166 ? -29.600 -1.794  15.725  1.00 10.50 ? 166  TYR A C   1 
ATOM   1303  O  O   . TYR A  1  166 ? -28.748 -2.596  16.075  1.00 11.21 ? 166  TYR A O   1 
ATOM   1304  C  CB  . TYR A  1  166 ? -29.108 0.010   14.021  1.00 9.53  ? 166  TYR A CB  1 
ATOM   1305  C  CG  . TYR A  1  166 ? -27.829 0.279   14.785  1.00 10.33 ? 166  TYR A CG  1 
ATOM   1306  C  CD1 . TYR A  1  166 ? -26.603 -0.167  14.316  1.00 11.03 ? 166  TYR A CD1 1 
ATOM   1307  C  CD2 . TYR A  1  166 ? -27.851 0.960   15.993  1.00 9.86  ? 166  TYR A CD2 1 
ATOM   1308  C  CE1 . TYR A  1  166 ? -25.430 0.050   15.039  1.00 11.48 ? 166  TYR A CE1 1 
ATOM   1309  C  CE2 . TYR A  1  166 ? -26.684 1.195   16.713  1.00 10.04 ? 166  TYR A CE2 1 
ATOM   1310  C  CZ  . TYR A  1  166 ? -25.474 0.742   16.232  1.00 9.99  ? 166  TYR A CZ  1 
ATOM   1311  O  OH  . TYR A  1  166 ? -24.317 0.988   16.942  1.00 11.24 ? 166  TYR A OH  1 
ATOM   1312  N  N   . PHE A  1  167 ? -30.476 -1.233  16.588  1.00 9.91  ? 167  PHE A N   1 
ATOM   1313  C  CA  . PHE A  1  167 ? -30.422 -1.564  18.011  1.00 10.28 ? 167  PHE A CA  1 
ATOM   1314  C  C   . PHE A  1  167 ? -30.894 -2.984  18.280  1.00 10.49 ? 167  PHE A C   1 
ATOM   1315  O  O   . PHE A  1  167 ? -30.368 -3.636  19.188  1.00 9.27  ? 167  PHE A O   1 
ATOM   1316  C  CB  . PHE A  1  167 ? -31.210 -0.537  18.850  1.00 11.05 ? 167  PHE A CB  1 
ATOM   1317  C  CG  . PHE A  1  167 ? -30.313 0.586   19.273  1.00 9.63  ? 167  PHE A CG  1 
ATOM   1318  C  CD1 . PHE A  1  167 ? -29.396 0.409   20.290  1.00 10.21 ? 167  PHE A CD1 1 
ATOM   1319  C  CD2 . PHE A  1  167 ? -30.284 1.773   18.566  1.00 10.97 ? 167  PHE A CD2 1 
ATOM   1320  C  CE1 . PHE A  1  167 ? -28.502 1.416   20.629  1.00 10.70 ? 167  PHE A CE1 1 
ATOM   1321  C  CE2 . PHE A  1  167 ? -29.378 2.780   18.899  1.00 11.83 ? 167  PHE A CE2 1 
ATOM   1322  C  CZ  . PHE A  1  167 ? -28.499 2.597   19.937  1.00 11.79 ? 167  PHE A CZ  1 
ATOM   1323  N  N   . GLU A  1  168 ? -31.874 -3.487  17.504  1.00 10.91 ? 168  GLU A N   1 
ATOM   1324  C  CA  . GLU A  1  168 ? -32.323 -4.878  17.708  1.00 10.42 ? 168  GLU A CA  1 
ATOM   1325  C  C   . GLU A  1  168 ? -31.160 -5.808  17.363  1.00 10.68 ? 168  GLU A C   1 
ATOM   1326  O  O   . GLU A  1  168 ? -30.872 -6.778  18.094  1.00 11.93 ? 168  GLU A O   1 
ATOM   1327  C  CB  . GLU A  1  168 ? -33.552 -5.188  16.845  1.00 12.03 ? 168  GLU A CB  1 
ATOM   1328  C  CG  . GLU A  1  168 ? -34.124 -6.557  17.124  1.00 16.83 ? 168  GLU A CG  1 
ATOM   1329  C  CD  . GLU A  1  168 ? -35.439 -6.824  16.416  1.00 26.41 ? 168  GLU A CD  1 
ATOM   1330  O  OE1 . GLU A  1  168 ? -35.677 -6.191  15.361  1.00 26.35 ? 168  GLU A OE1 1 
ATOM   1331  O  OE2 . GLU A  1  168 ? -36.226 -7.663  16.914  1.00 21.19 ? 168  GLU A OE2 1 
ATOM   1332  N  N   . MET A  1  169 ? -30.448 -5.493  16.278  1.00 9.31  ? 169  MET A N   1 
ATOM   1333  C  CA  . MET A  1  169 ? -29.296 -6.292  15.862  1.00 9.62  ? 169  MET A CA  1 
ATOM   1334  C  C   . MET A  1  169 ? -28.142 -6.163  16.849  1.00 9.60  ? 169  MET A C   1 
ATOM   1335  O  O   . MET A  1  169 ? -27.520 -7.167  17.193  1.00 8.72  ? 169  MET A O   1 
ATOM   1336  C  CB  . MET A  1  169 ? -28.850 -5.867  14.460  1.00 11.91 ? 169  MET A CB  1 
ATOM   1337  C  CG  . MET A  1  169 ? -29.781 -6.388  13.387  1.00 12.47 ? 169  MET A CG  1 
ATOM   1338  S  SD  . MET A  1  169 ? -29.273 -5.869  11.744  1.00 17.25 ? 169  MET A SD  1 
ATOM   1339  C  CE  . MET A  1  169 ? -30.245 -6.983  10.766  1.00 10.29 ? 169  MET A CE  1 
ATOM   1340  N  N   . LEU A  1  170 ? -27.863 -4.950  17.335  1.00 8.67  ? 170  LEU A N   1 
ATOM   1341  C  CA  . LEU A  1  170 ? -26.782 -4.767  18.304  1.00 8.65  ? 170  LEU A CA  1 
ATOM   1342  C  C   . LEU A  1  170 ? -27.111 -5.495  19.594  1.00 9.84  ? 170  LEU A C   1 
ATOM   1343  O  O   . LEU A  1  170 ? -26.213 -6.046  20.221  1.00 9.95  ? 170  LEU A O   1 
ATOM   1344  C  CB  . LEU A  1  170 ? -26.569 -3.277  18.597  1.00 9.81  ? 170  LEU A CB  1 
ATOM   1345  C  CG  . LEU A  1  170 ? -25.435 -2.931  19.578  1.00 9.91  ? 170  LEU A CG  1 
ATOM   1346  C  CD1 . LEU A  1  170 ? -24.131 -3.605  19.193  1.00 12.25 ? 170  LEU A CD1 1 
ATOM   1347  C  CD2 . LEU A  1  170 ? -25.225 -1.433  19.623  1.00 8.72  ? 170  LEU A CD2 1 
ATOM   1348  N  N   . ASN A  1  171 ? -28.391 -5.537  19.999  1.00 8.42  ? 171  ASN A N   1 
ATOM   1349  C  CA  . ASN A  1  171 ? -28.732 -6.250  21.225  1.00 8.30  ? 171  ASN A CA  1 
ATOM   1350  C  C   . ASN A  1  171 ? -28.638 -7.763  21.014  1.00 8.38  ? 171  ASN A C   1 
ATOM   1351  O  O   . ASN A  1  171 ? -28.486 -8.496  21.979  1.00 8.31  ? 171  ASN A O   1 
ATOM   1352  C  CB  . ASN A  1  171 ? -30.104 -5.810  21.749  1.00 8.49  ? 171  ASN A CB  1 
ATOM   1353  C  CG  . ASN A  1  171 ? -29.958 -4.575  22.600  1.00 10.27 ? 171  ASN A CG  1 
ATOM   1354  O  OD1 . ASN A  1  171 ? -29.548 -4.679  23.753  1.00 8.15  ? 171  ASN A OD1 1 
ATOM   1355  N  ND2 . ASN A  1  171 ? -30.240 -3.393  22.062  1.00 10.61 ? 171  ASN A ND2 1 
ATOM   1356  N  N   . HIS A  1  172 ? -28.687 -8.222  19.773  1.00 8.50  ? 172  HIS A N   1 
ATOM   1357  C  CA  . HIS A  1  172 ? -28.559 -9.655  19.475  1.00 8.59  ? 172  HIS A CA  1 
ATOM   1358  C  C   . HIS A  1  172 ? -27.090 -10.026 19.499  1.00 8.94  ? 172  HIS A C   1 
ATOM   1359  O  O   . HIS A  1  172 ? -26.739 -11.088 20.012  1.00 9.11  ? 172  HIS A O   1 
ATOM   1360  C  CB  . HIS A  1  172 ? -29.148 -9.955  18.067  1.00 9.42  ? 172  HIS A CB  1 
ATOM   1361  C  CG  . HIS A  1  172 ? -28.665 -11.209 17.399  1.00 9.19  ? 172  HIS A CG  1 
ATOM   1362  N  ND1 . HIS A  1  172 ? -29.273 -12.427 17.628  1.00 10.92 ? 172  HIS A ND1 1 
ATOM   1363  C  CD2 . HIS A  1  172 ? -27.661 -11.382 16.506  1.00 9.40  ? 172  HIS A CD2 1 
ATOM   1364  C  CE1 . HIS A  1  172 ? -28.619 -13.312 16.888  1.00 9.92  ? 172  HIS A CE1 1 
ATOM   1365  N  NE2 . HIS A  1  172 ? -27.638 -12.728 16.189  1.00 10.67 ? 172  HIS A NE2 1 
ATOM   1366  N  N   . ASN A  1  173 ? -26.226 -9.199  18.902  1.00 8.33  ? 173  ASN A N   1 
ATOM   1367  C  CA  . ASN A  1  173 ? -24.804 -9.563  18.822  1.00 9.83  ? 173  ASN A CA  1 
ATOM   1368  C  C   . ASN A  1  173 ? -23.885 -9.008  19.922  1.00 9.58  ? 173  ASN A C   1 
ATOM   1369  O  O   . ASN A  1  173 ? -22.747 -9.470  20.013  1.00 10.51 ? 173  ASN A O   1 
ATOM   1370  C  CB  . ASN A  1  173 ? -24.262 -9.199  17.430  1.00 11.03 ? 173  ASN A CB  1 
ATOM   1371  C  CG  . ASN A  1  173 ? -23.964 -7.734  17.247  1.00 13.31 ? 173  ASN A CG  1 
ATOM   1372  O  OD1 . ASN A  1  173 ? -24.109 -6.924  18.186  1.00 13.21 ? 173  ASN A OD1 1 
ATOM   1373  N  ND2 . ASN A  1  173 ? -23.539 -7.367  16.030  1.00 12.31 ? 173  ASN A ND2 1 
ATOM   1374  N  N   . ILE A  1  174 ? -24.325 -8.057  20.753  1.00 8.01  ? 174  ILE A N   1 
ATOM   1375  C  CA  . ILE A  1  174 ? -23.410 -7.515  21.765  1.00 7.86  ? 174  ILE A CA  1 
ATOM   1376  C  C   . ILE A  1  174 ? -22.938 -8.577  22.751  1.00 8.94  ? 174  ILE A C   1 
ATOM   1377  O  O   . ILE A  1  174 ? -21.769 -8.574  23.147  1.00 9.88  ? 174  ILE A O   1 
ATOM   1378  C  CB  . ILE A  1  174 ? -23.951 -6.242  22.472  1.00 8.62  ? 174  ILE A CB  1 
ATOM   1379  C  CG1 . ILE A  1  174 ? -22.843 -5.615  23.333  1.00 8.29  ? 174  ILE A CG1 1 
ATOM   1380  C  CG2 . ILE A  1  174 ? -25.205 -6.548  23.287  1.00 9.82  ? 174  ILE A CG2 1 
ATOM   1381  C  CD1 . ILE A  1  174 ? -23.108 -4.177  23.721  1.00 10.75 ? 174  ILE A CD1 1 
ATOM   1382  N  N   . GLY A  1  175 ? -23.819 -9.497  23.119  1.00 9.48  ? 175  GLY A N   1 
ATOM   1383  C  CA  . GLY A  1  175 ? -23.438 -10.570 24.016  1.00 9.45  ? 175  GLY A CA  1 
ATOM   1384  C  C   . GLY A  1  175 ? -23.471 -11.961 23.413  1.00 10.71 ? 175  GLY A C   1 
ATOM   1385  O  O   . GLY A  1  175 ? -22.537 -12.735 23.611  1.00 10.09 ? 175  GLY A O   1 
ATOM   1386  N  N   . ALA A  1  176 ? -24.547 -12.310 22.685  1.00 10.00 ? 176  ALA A N   1 
ATOM   1387  C  CA  . ALA A  1  176 ? -24.733 -13.691 22.225  1.00 10.14 ? 176  ALA A CA  1 
ATOM   1388  C  C   . ALA A  1  176 ? -24.506 -14.082 20.751  1.00 9.63  ? 176  ALA A C   1 
ATOM   1389  O  O   . ALA A  1  176 ? -23.858 -15.097 20.509  1.00 9.16  ? 176  ALA A O   1 
ATOM   1390  C  CB  . ALA A  1  176 ? -26.154 -14.126 22.600  1.00 8.38  ? 176  ALA A CB  1 
ATOM   1391  N  N   . GLY A  1  177 ? -25.095 -13.371 19.796  1.00 9.40  ? 177  GLY A N   1 
ATOM   1392  C  CA  . GLY A  1  177 ? -25.123 -13.854 18.419  1.00 10.01 ? 177  GLY A CA  1 
ATOM   1393  C  C   . GLY A  1  177 ? -24.360 -13.249 17.283  1.00 10.50 ? 177  GLY A C   1 
ATOM   1394  O  O   . GLY A  1  177 ? -23.655 -12.256 17.438  1.00 10.12 ? 177  GLY A O   1 
ATOM   1395  N  N   . ALA A  1  178 ? -24.569 -13.888 16.101  1.00 10.77 ? 178  ALA A N   1 
ATOM   1396  C  CA  . ALA A  1  178 ? -24.008 -13.547 14.786  1.00 11.61 ? 178  ALA A CA  1 
ATOM   1397  C  C   . ALA A  1  178 ? -25.189 -13.253 13.834  1.00 11.90 ? 178  ALA A C   1 
ATOM   1398  O  O   . ALA A  1  178 ? -26.287 -13.785 14.020  1.00 9.53  ? 178  ALA A O   1 
ATOM   1399  C  CB  . ALA A  1  178 ? -23.223 -14.732 14.235  1.00 10.97 ? 178  ALA A CB  1 
ATOM   1400  N  N   . ILE A  1  179 ? -24.966 -12.422 12.817  1.00 12.93 ? 179  ILE A N   1 
ATOM   1401  C  CA  . ILE A  1  179 ? -26.028 -12.045 11.880  1.00 12.10 ? 179  ILE A CA  1 
ATOM   1402  C  C   . ILE A  1  179 ? -25.669 -12.259 10.420  1.00 13.76 ? 179  ILE A C   1 
ATOM   1403  O  O   . ILE A  1  179 ? -26.508 -12.689 9.640   1.00 15.06 ? 179  ILE A O   1 
ATOM   1404  C  CB  . ILE A  1  179 ? -26.331 -10.537 12.090  1.00 11.89 ? 179  ILE A CB  1 
ATOM   1405  C  CG1 . ILE A  1  179 ? -26.639 -10.214 13.557  1.00 10.39 ? 179  ILE A CG1 1 
ATOM   1406  C  CG2 . ILE A  1  179 ? -27.503 -10.075 11.187  1.00 11.67 ? 179  ILE A CG2 1 
ATOM   1407  C  CD1 . ILE A  1  179 ? -26.528 -8.695  13.848  1.00 11.85 ? 179  ILE A CD1 1 
ATOM   1408  N  N   . MET A  1  180 ? -24.451 -11.909 10.037  1.00 12.60 ? 180  MET A N   1 
ATOM   1409  C  CA  . MET A  1  180 ? -24.027 -11.932 8.638   1.00 12.88 ? 180  MET A CA  1 
ATOM   1410  C  C   . MET A  1  180 ? -23.415 -13.228 8.153   1.00 13.23 ? 180  MET A C   1 
ATOM   1411  O  O   . MET A  1  180 ? -23.588 -13.565 6.975   1.00 12.93 ? 180  MET A O   1 
ATOM   1412  C  CB  . MET A  1  180 ? -22.969 -10.809 8.443   1.00 13.50 ? 180  MET A CB  1 
ATOM   1413  C  CG  . MET A  1  180 ? -22.408 -10.708 7.041   1.00 16.30 ? 180  MET A CG  1 
ATOM   1414  S  SD  . MET A  1  180 ? -21.456 -9.198  6.740   1.00 20.50 ? 180  MET A SD  1 
ATOM   1415  C  CE  . MET A  1  180 ? -22.778 -8.000  6.460   1.00 18.36 ? 180  MET A CE  1 
ATOM   1416  N  N   . MET A  1  181 ? -22.642 -13.926 9.018   1.00 11.23 ? 181  MET A N   1 
ATOM   1417  C  CA  . MET A  1  181 ? -21.923 -15.111 8.583   1.00 10.56 ? 181  MET A CA  1 
ATOM   1418  C  C   . MET A  1  181 ? -22.529 -16.459 8.863   1.00 12.07 ? 181  MET A C   1 
ATOM   1419  O  O   . MET A  1  181 ? -23.255 -16.656 9.829   1.00 15.02 ? 181  MET A O   1 
ATOM   1420  C  CB  . MET A  1  181 ? -20.521 -15.103 9.210   1.00 11.76 ? 181  MET A CB  1 
ATOM   1421  C  CG  . MET A  1  181 ? -19.661 -13.973 8.727   1.00 13.62 ? 181  MET A CG  1 
ATOM   1422  S  SD  . MET A  1  181 ? -17.939 -14.273 9.119   1.00 12.05 ? 181  MET A SD  1 
ATOM   1423  C  CE  . MET A  1  181 ? -17.612 -15.687 8.038   1.00 9.52  ? 181  MET A CE  1 
ATOM   1424  N  N   . GLU A  1  182 ? -22.151 -17.403 8.021   1.00 10.32 ? 182  GLU A N   1 
ATOM   1425  C  CA  . GLU A  1  182 ? -22.515 -18.800 8.146   1.00 11.22 ? 182  GLU A CA  1 
ATOM   1426  C  C   . GLU A  1  182 ? -21.527 -19.428 9.155   1.00 11.65 ? 182  GLU A C   1 
ATOM   1427  O  O   . GLU A  1  182 ? -20.448 -18.883 9.377   1.00 11.85 ? 182  GLU A O   1 
ATOM   1428  C  CB  . GLU A  1  182 ? -22.319 -19.478 6.775   1.00 10.88 ? 182  GLU A CB  1 
ATOM   1429  C  CG  . GLU A  1  182 ? -22.707 -20.944 6.709   1.00 13.58 ? 182  GLU A CG  1 
ATOM   1430  C  CD  . GLU A  1  182 ? -24.079 -21.244 7.270   1.00 15.67 ? 182  GLU A CD  1 
ATOM   1431  O  OE1 . GLU A  1  182 ? -25.062 -21.231 6.501   1.00 19.21 ? 182  GLU A OE1 1 
ATOM   1432  O  OE2 . GLU A  1  182 ? -24.170 -21.497 8.490   1.00 14.41 ? 182  GLU A OE2 1 
ATOM   1433  N  N   . HIS A  1  183 ? -21.874 -20.587 9.746   1.00 12.37 ? 183  HIS A N   1 
ATOM   1434  C  CA  . HIS A  1  183 ? -21.003 -21.370 10.617  1.00 11.09 ? 183  HIS A CA  1 
ATOM   1435  C  C   . HIS A  1  183 ? -20.144 -20.530 11.567  1.00 13.61 ? 183  HIS A C   1 
ATOM   1436  O  O   . HIS A  1  183 ? -18.910 -20.579 11.506  1.00 15.60 ? 183  HIS A O   1 
ATOM   1437  C  CB  . HIS A  1  183 ? -20.123 -22.257 9.719   1.00 10.51 ? 183  HIS A CB  1 
ATOM   1438  C  CG  . HIS A  1  183 ? -19.584 -23.483 10.413  1.00 11.54 ? 183  HIS A CG  1 
ATOM   1439  N  ND1 . HIS A  1  183 ? -18.639 -23.386 11.412  1.00 12.33 ? 183  HIS A ND1 1 
ATOM   1440  C  CD2 . HIS A  1  183 ? -19.878 -24.791 10.218  1.00 12.63 ? 183  HIS A CD2 1 
ATOM   1441  C  CE1 . HIS A  1  183 ? -18.391 -24.631 11.805  1.00 12.51 ? 183  HIS A CE1 1 
ATOM   1442  N  NE2 . HIS A  1  183 ? -19.112 -25.508 11.115  1.00 13.00 ? 183  HIS A NE2 1 
ATOM   1443  N  N   . THR A  1  184 ? -20.802 -19.760 12.435  1.00 10.69 ? 184  THR A N   1 
ATOM   1444  C  CA  . THR A  1  184 ? -20.117 -18.873 13.372  1.00 10.98 ? 184  THR A CA  1 
ATOM   1445  C  C   . THR A  1  184 ? -20.469 -19.237 14.816  1.00 11.46 ? 184  THR A C   1 
ATOM   1446  O  O   . THR A  1  184 ? -21.630 -19.487 15.123  1.00 12.70 ? 184  THR A O   1 
ATOM   1447  C  CB  . THR A  1  184 ? -20.503 -17.412 13.035  1.00 13.01 ? 184  THR A CB  1 
ATOM   1448  O  OG1 . THR A  1  184 ? -19.936 -17.064 11.771  1.00 14.35 ? 184  THR A OG1 1 
ATOM   1449  C  CG2 . THR A  1  184 ? -20.044 -16.425 14.092  1.00 13.71 ? 184  THR A CG2 1 
ATOM   1450  N  N   . ALA A  1  185 ? -19.471 -19.260 15.691  1.00 11.53 ? 185  ALA A N   1 
ATOM   1451  C  CA  . ALA A  1  185 ? -19.676 -19.581 17.101  1.00 10.46 ? 185  ALA A CA  1 
ATOM   1452  C  C   . ALA A  1  185 ? -20.380 -18.418 17.789  1.00 10.10 ? 185  ALA A C   1 
ATOM   1453  O  O   . ALA A  1  185 ? -20.263 -17.270 17.359  1.00 9.07  ? 185  ALA A O   1 
ATOM   1454  C  CB  . ALA A  1  185 ? -18.338 -19.849 17.775  1.00 9.86  ? 185  ALA A CB  1 
ATOM   1455  N  N   . GLU A  1  186 ? -21.113 -18.715 18.858  1.00 9.04  ? 186  GLU A N   1 
ATOM   1456  C  CA  . GLU A  1  186 ? -21.859 -17.693 19.578  1.00 8.82  ? 186  GLU A CA  1 
ATOM   1457  C  C   . GLU A  1  186 ? -21.758 -17.948 21.058  1.00 8.94  ? 186  GLU A C   1 
ATOM   1458  O  O   . GLU A  1  186 ? -21.360 -19.046 21.472  1.00 8.99  ? 186  GLU A O   1 
ATOM   1459  C  CB  . GLU A  1  186 ? -23.332 -17.740 19.119  1.00 8.82  ? 186  GLU A CB  1 
ATOM   1460  C  CG  . GLU A  1  186 ? -23.482 -17.383 17.650  1.00 13.17 ? 186  GLU A CG  1 
ATOM   1461  C  CD  . GLU A  1  186 ? -24.851 -17.591 17.045  1.00 12.69 ? 186  GLU A CD  1 
ATOM   1462  O  OE1 . GLU A  1  186 ? -25.377 -18.728 17.118  1.00 12.83 ? 186  GLU A OE1 1 
ATOM   1463  O  OE2 . GLU A  1  186 ? -25.374 -16.623 16.447  1.00 10.84 ? 186  GLU A OE2 1 
ATOM   1464  N  N   . THR A  1  187 ? -22.128 -16.967 21.871  1.00 8.19  ? 187  THR A N   1 
ATOM   1465  C  CA  . THR A  1  187 ? -22.051 -17.132 23.319  1.00 9.01  ? 187  THR A CA  1 
ATOM   1466  C  C   . THR A  1  187 ? -23.404 -17.530 23.893  1.00 8.75  ? 187  THR A C   1 
ATOM   1467  O  O   . THR A  1  187 ? -24.451 -17.090 23.410  1.00 8.33  ? 187  THR A O   1 
ATOM   1468  C  CB  . THR A  1  187 ? -21.540 -15.837 23.986  1.00 10.88 ? 187  THR A CB  1 
ATOM   1469  O  OG1 . THR A  1  187 ? -20.236 -15.536 23.486  1.00 10.26 ? 187  THR A OG1 1 
ATOM   1470  C  CG2 . THR A  1  187 ? -21.468 -15.961 25.516  1.00 11.30 ? 187  THR A CG2 1 
ATOM   1471  N  N   . ASN A  1  188 ? -23.367 -18.334 24.964  1.00 8.21  ? 188  ASN A N   1 
ATOM   1472  C  CA  . ASN A  1  188 ? -24.553 -18.782 25.668  1.00 8.37  ? 188  ASN A CA  1 
ATOM   1473  C  C   . ASN A  1  188 ? -25.288 -17.564 26.221  1.00 9.58  ? 188  ASN A C   1 
ATOM   1474  O  O   . ASN A  1  188 ? -24.717 -16.836 27.052  1.00 8.35  ? 188  ASN A O   1 
ATOM   1475  C  CB  . ASN A  1  188 ? -24.150 -19.695 26.832  1.00 8.47  ? 188  ASN A CB  1 
ATOM   1476  C  CG  . ASN A  1  188 ? -25.309 -20.341 27.514  1.00 11.67 ? 188  ASN A CG  1 
ATOM   1477  O  OD1 . ASN A  1  188 ? -26.369 -19.729 27.688  1.00 11.03 ? 188  ASN A OD1 1 
ATOM   1478  N  ND2 . ASN A  1  188 ? -25.137 -21.609 27.915  1.00 10.52 ? 188  ASN A ND2 1 
ATOM   1479  N  N   . PRO A  1  189 ? -26.545 -17.309 25.795  1.00 9.81  ? 189  PRO A N   1 
ATOM   1480  C  CA  . PRO A  1  189 ? -27.259 -16.128 26.299  1.00 9.90  ? 189  PRO A CA  1 
ATOM   1481  C  C   . PRO A  1  189 ? -27.288 -15.994 27.817  1.00 9.98  ? 189  PRO A C   1 
ATOM   1482  O  O   . PRO A  1  189 ? -27.351 -14.874 28.329  1.00 10.29 ? 189  PRO A O   1 
ATOM   1483  C  CB  . PRO A  1  189 ? -28.658 -16.297 25.715  1.00 10.06 ? 189  PRO A CB  1 
ATOM   1484  C  CG  . PRO A  1  189 ? -28.420 -17.019 24.425  1.00 10.52 ? 189  PRO A CG  1 
ATOM   1485  C  CD  . PRO A  1  189 ? -27.340 -18.017 24.773  1.00 8.92  ? 189  PRO A CD  1 
ATOM   1486  N  N   . GLU A  1  190 ? -27.260 -17.117 28.545  1.00 9.39  ? 190  GLU A N   1 
ATOM   1487  C  CA  . GLU A  1  190 ? -27.311 -17.067 30.009  1.00 9.79  ? 190  GLU A CA  1 
ATOM   1488  C  C   . GLU A  1  190 ? -26.098 -16.390 30.598  1.00 11.32 ? 190  GLU A C   1 
ATOM   1489  O  O   . GLU A  1  190 ? -26.194 -15.783 31.663  1.00 11.25 ? 190  GLU A O   1 
ATOM   1490  C  CB  . GLU A  1  190 ? -27.381 -18.494 30.602  1.00 12.42 ? 190  GLU A CB  1 
ATOM   1491  C  CG  . GLU A  1  190 ? -28.619 -19.273 30.187  1.00 25.17 ? 190  GLU A CG  1 
ATOM   1492  C  CD  . GLU A  1  190 ? -29.895 -18.880 30.904  1.00 30.98 ? 190  GLU A CD  1 
ATOM   1493  O  OE1 . GLU A  1  190 ? -30.864 -19.669 30.838  1.00 35.02 ? 190  GLU A OE1 1 
ATOM   1494  O  OE2 . GLU A  1  190 ? -29.936 -17.791 31.523  1.00 28.54 ? 190  GLU A OE2 1 
ATOM   1495  N  N   . LEU A  1  191 ? -24.937 -16.512 29.935  1.00 10.63 ? 191  LEU A N   1 
ATOM   1496  C  CA  . LEU A  1  191 ? -23.711 -15.916 30.435  1.00 9.15  ? 191  LEU A CA  1 
ATOM   1497  C  C   . LEU A  1  191 ? -23.618 -14.417 30.185  1.00 8.05  ? 191  LEU A C   1 
ATOM   1498  O  O   . LEU A  1  191 ? -22.791 -13.755 30.812  1.00 7.49  ? 191  LEU A O   1 
ATOM   1499  C  CB  . LEU A  1  191 ? -22.523 -16.611 29.768  1.00 9.85  ? 191  LEU A CB  1 
ATOM   1500  C  CG  . LEU A  1  191 ? -22.399 -18.097 30.081  1.00 10.14 ? 191  LEU A CG  1 
ATOM   1501  C  CD1 . LEU A  1  191 ? -21.334 -18.746 29.212  1.00 11.19 ? 191  LEU A CD1 1 
ATOM   1502  C  CD2 . LEU A  1  191 ? -22.108 -18.309 31.573  1.00 10.55 ? 191  LEU A CD2 1 
ATOM   1503  N  N   . VAL A  1  192 ? -24.450 -13.878 29.295  1.00 8.32  ? 192  VAL A N   1 
ATOM   1504  C  CA  . VAL A  1  192 ? -24.377 -12.453 28.920  1.00 7.70  ? 192  VAL A CA  1 
ATOM   1505  C  C   . VAL A  1  192 ? -25.709 -11.724 29.003  1.00 8.66  ? 192  VAL A C   1 
ATOM   1506  O  O   . VAL A  1  192 ? -25.862 -10.662 28.380  1.00 9.08  ? 192  VAL A O   1 
ATOM   1507  C  CB  . VAL A  1  192 ? -23.795 -12.355 27.491  1.00 7.74  ? 192  VAL A CB  1 
ATOM   1508  C  CG1 . VAL A  1  192 ? -22.388 -12.955 27.445  1.00 7.62  ? 192  VAL A CG1 1 
ATOM   1509  C  CG2 . VAL A  1  192 ? -24.691 -13.067 26.478  1.00 9.39  ? 192  VAL A CG2 1 
ATOM   1510  N  N   . LYS A  1  193 ? -26.642 -12.218 29.816  1.00 8.40  ? 193  LYS A N   1 
ATOM   1511  C  CA  . LYS A  1  193 ? -27.960 -11.583 29.943  1.00 9.39  ? 193  LYS A CA  1 
ATOM   1512  C  C   . LYS A  1  193 ? -27.929 -10.168 30.500  1.00 10.58 ? 193  LYS A C   1 
ATOM   1513  O  O   . LYS A  1  193 ? -28.956 -9.472  30.469  1.00 10.72 ? 193  LYS A O   1 
ATOM   1514  C  CB  . LYS A  1  193 ? -28.900 -12.460 30.774  1.00 11.73 ? 193  LYS A CB  1 
ATOM   1515  C  CG  . LYS A  1  193 ? -28.551 -12.563 32.237  1.00 15.38 ? 193  LYS A CG  1 
ATOM   1516  C  CD  . LYS A  1  193 ? -29.444 -13.604 32.922  1.00 17.86 ? 193  LYS A CD  1 
ATOM   1517  C  CE  . LYS A  1  193 ? -29.136 -13.737 34.391  1.00 19.69 ? 193  LYS A CE  1 
ATOM   1518  N  NZ  . LYS A  1  193 ? -29.781 -14.935 34.988  1.00 20.80 ? 193  LYS A NZ  1 
ATOM   1519  N  N   . ASP A  1  194 ? -26.764 -9.746  31.020  1.00 8.41  ? 194  ASP A N   1 
ATOM   1520  C  CA  . ASP A  1  194 ? -26.568 -8.408  31.558  1.00 8.06  ? 194  ASP A CA  1 
ATOM   1521  C  C   . ASP A  1  194 ? -26.049 -7.431  30.493  1.00 7.51  ? 194  ASP A C   1 
ATOM   1522  O  O   . ASP A  1  194 ? -25.889 -6.243  30.803  1.00 7.28  ? 194  ASP A O   1 
ATOM   1523  C  CB  . ASP A  1  194 ? -25.559 -8.464  32.717  1.00 12.32 ? 194  ASP A CB  1 
ATOM   1524  C  CG  . ASP A  1  194 ? -24.215 -9.026  32.300  1.00 10.32 ? 194  ASP A CG  1 
ATOM   1525  O  OD1 . ASP A  1  194 ? -24.187 -10.167 31.785  1.00 7.32  ? 194  ASP A OD1 1 
ATOM   1526  O  OD2 . ASP A  1  194 ? -23.202 -8.327  32.486  1.00 11.58 ? 194  ASP A OD2 1 
ATOM   1527  N  N   . SER A  1  195 ? -25.745 -7.927  29.277  1.00 7.41  ? 195  SER A N   1 
ATOM   1528  C  CA  . SER A  1  195 ? -25.200 -7.138  28.183  1.00 9.01  ? 195  SER A CA  1 
ATOM   1529  C  C   . SER A  1  195 ? -26.304 -6.708  27.250  1.00 7.87  ? 195  SER A C   1 
ATOM   1530  O  O   . SER A  1  195 ? -27.155 -7.517  26.854  1.00 7.65  ? 195  SER A O   1 
ATOM   1531  C  CB  . SER A  1  195 ? -24.159 -7.954  27.420  1.00 10.98 ? 195  SER A CB  1 
ATOM   1532  O  OG  . SER A  1  195 ? -23.489 -7.173  26.442  1.00 11.93 ? 195  SER A OG  1 
ATOM   1533  N  N   . TYR A  1  196 ? -26.306 -5.424  26.895  1.00 8.09  ? 196  TYR A N   1 
ATOM   1534  C  CA  . TYR A  1  196 ? -27.334 -4.859  26.024  1.00 8.75  ? 196  TYR A CA  1 
ATOM   1535  C  C   . TYR A  1  196 ? -26.904 -3.442  25.615  1.00 9.28  ? 196  TYR A C   1 
ATOM   1536  O  O   . TYR A  1  196 ? -25.901 -2.936  26.129  1.00 7.54  ? 196  TYR A O   1 
ATOM   1537  C  CB  . TYR A  1  196 ? -28.674 -4.793  26.793  1.00 7.68  ? 196  TYR A CB  1 
ATOM   1538  C  CG  . TYR A  1  196 ? -28.581 -3.924  28.032  1.00 7.58  ? 196  TYR A CG  1 
ATOM   1539  C  CD1 . TYR A  1  196 ? -28.814 -2.555  27.965  1.00 7.74  ? 196  TYR A CD1 1 
ATOM   1540  C  CD2 . TYR A  1  196 ? -28.195 -4.459  29.246  1.00 7.49  ? 196  TYR A CD2 1 
ATOM   1541  C  CE1 . TYR A  1  196 ? -28.673 -1.746  29.083  1.00 8.04  ? 196  TYR A CE1 1 
ATOM   1542  C  CE2 . TYR A  1  196 ? -28.053 -3.657  30.376  1.00 7.67  ? 196  TYR A CE2 1 
ATOM   1543  C  CZ  . TYR A  1  196 ? -28.273 -2.301  30.284  1.00 8.24  ? 196  TYR A CZ  1 
ATOM   1544  O  OH  . TYR A  1  196 ? -28.138 -1.518  31.407  1.00 11.21 ? 196  TYR A OH  1 
ATOM   1545  N  N   . ALA A  1  197 ? -27.659 -2.815  24.716  1.00 9.04  ? 197  ALA A N   1 
ATOM   1546  C  CA  . ALA A  1  197 ? -27.359 -1.462  24.254  1.00 9.03  ? 197  ALA A CA  1 
ATOM   1547  C  C   . ALA A  1  197 ? -28.607 -0.613  24.161  1.00 10.05 ? 197  ALA A C   1 
ATOM   1548  O  O   . ALA A  1  197 ? -29.679 -1.088  23.784  1.00 12.31 ? 197  ALA A O   1 
ATOM   1549  C  CB  . ALA A  1  197 ? -26.666 -1.501  22.895  1.00 7.87  ? 197  ALA A CB  1 
ATOM   1550  N  N   . LYS A  1  198 ? -28.458 0.672   24.480  1.00 9.28  ? 198  LYS A N   1 
ATOM   1551  C  CA  . LYS A  1  198 ? -29.571 1.606   24.424  1.00 9.44  ? 198  LYS A CA  1 
ATOM   1552  C  C   . LYS A  1  198 ? -29.074 2.928   23.872  1.00 9.75  ? 198  LYS A C   1 
ATOM   1553  O  O   . LYS A  1  198 ? -27.899 3.062   23.557  1.00 10.43 ? 198  LYS A O   1 
ATOM   1554  C  CB  . LYS A  1  198 ? -30.137 1.832   25.836  1.00 10.20 ? 198  LYS A CB  1 
ATOM   1555  C  CG  . LYS A  1  198 ? -30.752 0.579   26.460  1.00 11.24 ? 198  LYS A CG  1 
ATOM   1556  C  CD  . LYS A  1  198 ? -31.306 0.911   27.833  1.00 9.39  ? 198  LYS A CD  1 
ATOM   1557  C  CE  . LYS A  1  198 ? -32.132 -0.221  28.384  1.00 12.85 ? 198  LYS A CE  1 
ATOM   1558  N  NZ  . LYS A  1  198 ? -32.720 0.128   29.705  1.00 16.51 ? 198  LYS A NZ  1 
ATOM   1559  N  N   . CYS A  1  199 ? -29.966 3.908   23.762  1.00 8.83  ? 199  CYS A N   1 
ATOM   1560  C  CA  . CYS A  1  199 ? -29.574 5.228   23.290  1.00 9.51  ? 199  CYS A CA  1 
ATOM   1561  C  C   . CYS A  1  199 ? -30.416 6.256   23.991  1.00 9.34  ? 199  CYS A C   1 
ATOM   1562  O  O   . CYS A  1  199 ? -31.453 5.921   24.541  1.00 10.83 ? 199  CYS A O   1 
ATOM   1563  C  CB  . CYS A  1  199 ? -29.747 5.328   21.780  1.00 10.42 ? 199  CYS A CB  1 
ATOM   1564  S  SG  . CYS A  1  199 ? -31.467 5.182   21.222  1.00 13.68 ? 199  CYS A SG  1 
ATOM   1565  N  N   . PHE A  1  200 ? -29.983 7.520   23.962  1.00 9.45  ? 200  PHE A N   1 
ATOM   1566  C  CA  . PHE A  1  200 ? -30.778 8.611   24.500  1.00 8.68  ? 200  PHE A CA  1 
ATOM   1567  C  C   . PHE A  1  200 ? -30.599 9.781   23.549  1.00 9.69  ? 200  PHE A C   1 
ATOM   1568  O  O   . PHE A  1  200 ? -29.659 9.792   22.765  1.00 9.47  ? 200  PHE A O   1 
ATOM   1569  C  CB  . PHE A  1  200 ? -30.415 8.999   25.939  1.00 8.84  ? 200  PHE A CB  1 
ATOM   1570  C  CG  . PHE A  1  200 ? -28.983 9.395   26.198  1.00 9.72  ? 200  PHE A CG  1 
ATOM   1571  C  CD1 . PHE A  1  200 ? -28.571 10.711  26.037  1.00 10.89 ? 200  PHE A CD1 1 
ATOM   1572  C  CD2 . PHE A  1  200 ? -28.083 8.486   26.720  1.00 12.64 ? 200  PHE A CD2 1 
ATOM   1573  C  CE1 . PHE A  1  200 ? -27.256 11.083  26.304  1.00 11.42 ? 200  PHE A CE1 1 
ATOM   1574  C  CE2 . PHE A  1  200 ? -26.780 8.865   27.020  1.00 13.23 ? 200  PHE A CE2 1 
ATOM   1575  C  CZ  . PHE A  1  200 ? -26.374 10.164  26.811  1.00 12.29 ? 200  PHE A CZ  1 
ATOM   1576  N  N   . THR A  1  201 ? -31.501 10.756  23.609  1.00 10.21 ? 201  THR A N   1 
ATOM   1577  C  CA  . THR A  1  201 ? -31.429 11.929  22.736  1.00 10.38 ? 201  THR A CA  1 
ATOM   1578  C  C   . THR A  1  201 ? -32.161 13.096  23.380  1.00 10.63 ? 201  THR A C   1 
ATOM   1579  O  O   . THR A  1  201 ? -33.073 12.898  24.180  1.00 9.75  ? 201  THR A O   1 
ATOM   1580  C  CB  . THR A  1  201 ? -32.068 11.599  21.361  1.00 12.21 ? 201  THR A CB  1 
ATOM   1581  O  OG1 . THR A  1  201 ? -31.978 12.736  20.485  1.00 15.27 ? 201  THR A OG1 1 
ATOM   1582  C  CG2 . THR A  1  201 ? -33.536 11.191  21.473  1.00 12.05 ? 201  THR A CG2 1 
ATOM   1583  N  N   . GLY A  1  202 ? -31.782 14.307  22.996  1.00 11.17 ? 202  GLY A N   1 
ATOM   1584  C  CA  . GLY A  1  202 ? -32.447 15.504  23.475  1.00 11.19 ? 202  GLY A CA  1 
ATOM   1585  C  C   . GLY A  1  202 ? -33.663 15.827  22.618  1.00 14.49 ? 202  GLY A C   1 
ATOM   1586  O  O   . GLY A  1  202 ? -34.438 16.717  22.962  1.00 15.96 ? 202  GLY A O   1 
ATOM   1587  N  N   . ASN A  1  203 ? -33.827 15.137  21.470  1.00 14.62 ? 203  ASN A N   1 
ATOM   1588  C  CA  . ASN A  1  203 ? -34.941 15.319  20.537  1.00 15.88 ? 203  ASN A CA  1 
ATOM   1589  C  C   . ASN A  1  203 ? -36.121 14.445  20.983  1.00 14.83 ? 203  ASN A C   1 
ATOM   1590  O  O   . ASN A  1  203 ? -36.113 13.228  20.778  1.00 14.69 ? 203  ASN A O   1 
ATOM   1591  C  CB  . ASN A  1  203 ? -34.479 14.949  19.125  1.00 18.38 ? 203  ASN A CB  1 
ATOM   1592  C  CG  . ASN A  1  203 ? -35.521 15.109  18.032  1.00 24.14 ? 203  ASN A CG  1 
ATOM   1593  O  OD1 . ASN A  1  203 ? -36.733 15.180  18.269  1.00 23.65 ? 203  ASN A OD1 1 
ATOM   1594  N  ND2 . ASN A  1  203 ? -35.062 15.136  16.791  1.00 27.70 ? 203  ASN A ND2 1 
ATOM   1595  N  N   . ASP A  1  204 ? -37.141 15.067  21.595  1.00 14.05 ? 204  ASP A N   1 
ATOM   1596  C  CA  . ASP A  1  204 ? -38.303 14.326  22.083  1.00 15.08 ? 204  ASP A CA  1 
ATOM   1597  C  C   . ASP A  1  204 ? -39.085 13.602  20.968  1.00 16.05 ? 204  ASP A C   1 
ATOM   1598  O  O   . ASP A  1  204 ? -39.619 12.513  21.209  1.00 16.28 ? 204  ASP A O   1 
ATOM   1599  C  CB  . ASP A  1  204 ? -39.229 15.257  22.870  1.00 15.74 ? 204  ASP A CB  1 
ATOM   1600  C  CG  . ASP A  1  204 ? -38.611 15.711  24.173  1.00 22.42 ? 204  ASP A CG  1 
ATOM   1601  O  OD1 . ASP A  1  204 ? -37.849 14.914  24.783  1.00 20.86 ? 204  ASP A OD1 1 
ATOM   1602  O  OD2 . ASP A  1  204 ? -38.875 16.862  24.586  1.00 25.95 ? 204  ASP A OD2 1 
ATOM   1603  N  N   . GLU A  1  205 ? -39.141 14.182  19.757  1.00 13.55 ? 205  GLU A N   1 
ATOM   1604  C  CA  . GLU A  1  205 ? -39.855 13.540  18.653  1.00 14.18 ? 205  GLU A CA  1 
ATOM   1605  C  C   . GLU A  1  205 ? -39.132 12.266  18.238  1.00 13.94 ? 205  GLU A C   1 
ATOM   1606  O  O   . GLU A  1  205 ? -39.778 11.242  17.976  1.00 15.30 ? 205  GLU A O   1 
ATOM   1607  C  CB  . GLU A  1  205 ? -39.999 14.506  17.469  1.00 18.50 ? 205  GLU A CB  1 
ATOM   1608  C  CG  . GLU A  1  205 ? -40.874 15.708  17.782  1.00 28.10 ? 205  GLU A CG  1 
ATOM   1609  C  CD  . GLU A  1  205 ? -40.268 16.749  18.711  1.00 39.28 ? 205  GLU A CD  1 
ATOM   1610  O  OE1 . GLU A  1  205 ? -39.083 17.106  18.519  1.00 39.44 ? 205  GLU A OE1 1 
ATOM   1611  O  OE2 . GLU A  1  205 ? -40.983 17.211  19.630  1.00 44.85 ? 205  GLU A OE2 1 
ATOM   1612  N  N   . LEU A  1  206 ? -37.788 12.305  18.183  1.00 14.56 ? 206  LEU A N   1 
ATOM   1613  C  CA  . LEU A  1  206 ? -37.015 11.110  17.840  1.00 14.70 ? 206  LEU A CA  1 
ATOM   1614  C  C   . LEU A  1  206 ? -37.172 10.076  18.956  1.00 14.52 ? 206  LEU A C   1 
ATOM   1615  O  O   . LEU A  1  206 ? -37.390 8.896   18.681  1.00 13.71 ? 206  LEU A O   1 
ATOM   1616  C  CB  . LEU A  1  206 ? -35.521 11.445  17.674  1.00 17.03 ? 206  LEU A CB  1 
ATOM   1617  C  CG  . LEU A  1  206 ? -34.617 10.258  17.361  1.00 19.91 ? 206  LEU A CG  1 
ATOM   1618  C  CD1 . LEU A  1  206 ? -35.067 9.549   16.100  1.00 18.55 ? 206  LEU A CD1 1 
ATOM   1619  C  CD2 . LEU A  1  206 ? -33.170 10.700  17.235  1.00 23.48 ? 206  LEU A CD2 1 
ATOM   1620  N  N   . ALA A  1  207 ? -37.057 10.507  20.227  1.00 14.29 ? 207  ALA A N   1 
ATOM   1621  C  CA  . ALA A  1  207 ? -37.201 9.583   21.361  1.00 15.74 ? 207  ALA A CA  1 
ATOM   1622  C  C   . ALA A  1  207 ? -38.539 8.813   21.273  1.00 16.74 ? 207  ALA A C   1 
ATOM   1623  O  O   . ALA A  1  207 ? -38.551 7.582   21.393  1.00 15.80 ? 207  ALA A O   1 
ATOM   1624  C  CB  . ALA A  1  207 ? -37.123 10.357  22.678  1.00 16.60 ? 207  ALA A CB  1 
ATOM   1625  N  N   . ASP A  1  208 ? -39.647 9.537   21.012  1.00 17.01 ? 208  ASP A N   1 
ATOM   1626  C  CA  . ASP A  1  208 ? -40.982 8.941   20.901  1.00 17.51 ? 208  ASP A CA  1 
ATOM   1627  C  C   . ASP A  1  208 ? -41.149 8.028   19.683  1.00 17.86 ? 208  ASP A C   1 
ATOM   1628  O  O   . ASP A  1  208 ? -42.083 7.233   19.666  1.00 18.60 ? 208  ASP A O   1 
ATOM   1629  C  CB  . ASP A  1  208 ? -42.044 10.049  20.844  1.00 21.13 ? 208  ASP A CB  1 
ATOM   1630  C  CG  . ASP A  1  208 ? -42.340 10.692  22.194  1.00 25.05 ? 208  ASP A CG  1 
ATOM   1631  O  OD1 . ASP A  1  208 ? -41.841 10.179  23.222  1.00 23.86 ? 208  ASP A OD1 1 
ATOM   1632  O  OD2 . ASP A  1  208 ? -43.085 11.698  22.222  1.00 28.45 ? 208  ASP A OD2 1 
ATOM   1633  N  N   . ALA A  1  209 ? -40.277 8.150   18.661  1.00 16.48 ? 209  ALA A N   1 
ATOM   1634  C  CA  . ALA A  1  209 ? -40.341 7.331   17.443  1.00 16.25 ? 209  ALA A CA  1 
ATOM   1635  C  C   . ALA A  1  209 ? -39.583 6.009   17.562  1.00 17.37 ? 209  ALA A C   1 
ATOM   1636  O  O   . ALA A  1  209 ? -39.761 5.131   16.730  1.00 18.67 ? 209  ALA A O   1 
ATOM   1637  C  CB  . ALA A  1  209 ? -39.770 8.124   16.278  1.00 15.19 ? 209  ALA A CB  1 
ATOM   1638  N  N   . LEU A  1  210 ? -38.713 5.872   18.557  1.00 16.80 ? 210  LEU A N   1 
ATOM   1639  C  CA  . LEU A  1  210 ? -37.922 4.661   18.722  1.00 15.55 ? 210  LEU A CA  1 
ATOM   1640  C  C   . LEU A  1  210 ? -38.603 3.616   19.600  1.00 14.10 ? 210  LEU A C   1 
ATOM   1641  O  O   . LEU A  1  210 ? -39.508 3.929   20.384  1.00 12.57 ? 210  LEU A O   1 
ATOM   1642  C  CB  . LEU A  1  210 ? -36.551 5.038   19.323  1.00 15.08 ? 210  LEU A CB  1 
ATOM   1643  C  CG  . LEU A  1  210 ? -35.730 6.014   18.490  1.00 18.84 ? 210  LEU A CG  1 
ATOM   1644  C  CD1 . LEU A  1  210 ? -34.514 6.518   19.263  1.00 21.02 ? 210  LEU A CD1 1 
ATOM   1645  C  CD2 . LEU A  1  210 ? -35.311 5.378   17.166  1.00 20.56 ? 210  LEU A CD2 1 
ATOM   1646  N  N   . ASP A  1  211 ? -38.153 2.355   19.465  1.00 11.98 ? 211  ASP A N   1 
ATOM   1647  C  CA  . ASP A  1  211 ? -38.632 1.237   20.288  1.00 11.20 ? 211  ASP A CA  1 
ATOM   1648  C  C   . ASP A  1  211 ? -38.132 1.587   21.709  1.00 11.45 ? 211  ASP A C   1 
ATOM   1649  O  O   . ASP A  1  211 ? -36.925 1.680   21.910  1.00 13.83 ? 211  ASP A O   1 
ATOM   1650  C  CB  . ASP A  1  211 ? -38.011 -0.072  19.764  1.00 11.02 ? 211  ASP A CB  1 
ATOM   1651  C  CG  . ASP A  1  211 ? -38.487 -1.310  20.478  1.00 15.56 ? 211  ASP A CG  1 
ATOM   1652  O  OD1 . ASP A  1  211 ? -38.779 -1.221  21.682  1.00 15.60 ? 211  ASP A OD1 1 
ATOM   1653  O  OD2 . ASP A  1  211 ? -38.575 -2.376  19.825  1.00 14.90 ? 211  ASP A OD2 1 
ATOM   1654  N  N   A GLN A  1  212 ? -39.043 1.848   22.664  0.53 10.72 ? 212  GLN A N   1 
ATOM   1655  N  N   B GLN A  1  212 ? -39.048 1.847   22.665  0.47 10.90 ? 212  GLN A N   1 
ATOM   1656  C  CA  A GLN A  1  212 ? -38.632 2.275   24.008  0.53 10.53 ? 212  GLN A CA  1 
ATOM   1657  C  CA  B GLN A  1  212 ? -38.657 2.256   24.023  0.47 10.90 ? 212  GLN A CA  1 
ATOM   1658  C  C   A GLN A  1  212 ? -37.765 1.250   24.747  0.53 11.75 ? 212  GLN A C   1 
ATOM   1659  C  C   B GLN A  1  212 ? -37.781 1.242   24.756  0.47 11.95 ? 212  GLN A C   1 
ATOM   1660  O  O   A GLN A  1  212 ? -37.099 1.607   25.731  0.53 12.41 ? 212  GLN A O   1 
ATOM   1661  O  O   B GLN A  1  212 ? -37.128 1.599   25.746  0.47 12.54 ? 212  GLN A O   1 
ATOM   1662  C  CB  A GLN A  1  212 ? -39.846 2.673   24.867  0.53 8.95  ? 212  GLN A CB  1 
ATOM   1663  C  CB  B GLN A  1  212 ? -39.889 2.622   24.874  0.47 9.87  ? 212  GLN A CB  1 
ATOM   1664  C  CG  A GLN A  1  212 ? -40.748 3.754   24.263  0.53 10.29 ? 212  GLN A CG  1 
ATOM   1665  C  CG  B GLN A  1  212 ? -40.862 1.476   25.106  0.47 12.02 ? 212  GLN A CG  1 
ATOM   1666  C  CD  A GLN A  1  212 ? -40.114 5.106   24.013  0.53 9.79  ? 212  GLN A CD  1 
ATOM   1667  C  CD  B GLN A  1  212 ? -40.699 0.754   26.420  0.47 13.66 ? 212  GLN A CD  1 
ATOM   1668  O  OE1 A GLN A  1  212 ? -40.027 5.960   24.904  0.53 8.94  ? 212  GLN A OE1 1 
ATOM   1669  O  OE1 B GLN A  1  212 ? -40.238 1.307   27.413  0.47 18.44 ? 212  GLN A OE1 1 
ATOM   1670  N  NE2 A GLN A  1  212 ? -39.715 5.366   22.765  0.53 9.37  ? 212  GLN A NE2 1 
ATOM   1671  N  NE2 B GLN A  1  212 ? -41.093 -0.509  26.457  0.47 8.84  ? 212  GLN A NE2 1 
ATOM   1672  N  N   . ARG A  1  213 ? -37.756 -0.014  24.287  1.00 12.57 ? 213  ARG A N   1 
ATOM   1673  C  CA  . ARG A  1  213 ? -36.930 -1.025  24.919  1.00 11.63 ? 213  ARG A CA  1 
ATOM   1674  C  C   . ARG A  1  213 ? -35.438 -0.664  24.729  1.00 13.33 ? 213  ARG A C   1 
ATOM   1675  O  O   . ARG A  1  213 ? -34.619 -1.115  25.509  1.00 12.80 ? 213  ARG A O   1 
ATOM   1676  C  CB  . ARG A  1  213 ? -37.206 -2.408  24.329  1.00 12.00 ? 213  ARG A CB  1 
ATOM   1677  C  CG  . ARG A  1  213 ? -38.619 -2.895  24.602  1.00 15.29 ? 213  ARG A CG  1 
ATOM   1678  C  CD  . ARG A  1  213 ? -38.893 -4.248  23.954  1.00 13.95 ? 213  ARG A CD  1 
ATOM   1679  N  NE  . ARG A  1  213 ? -38.759 -4.178  22.493  1.00 15.61 ? 213  ARG A NE  1 
ATOM   1680  C  CZ  . ARG A  1  213 ? -38.685 -5.242  21.704  1.00 15.93 ? 213  ARG A CZ  1 
ATOM   1681  N  NH1 . ARG A  1  213 ? -38.741 -6.468  22.223  1.00 13.52 ? 213  ARG A NH1 1 
ATOM   1682  N  NH2 . ARG A  1  213 ? -38.543 -5.093  20.393  1.00 17.36 ? 213  ARG A NH2 1 
ATOM   1683  N  N   . PHE A  1  214 ? -35.089 0.142   23.703  1.00 12.92 ? 214  PHE A N   1 
ATOM   1684  C  CA  . PHE A  1  214 ? -33.699 0.538   23.468  1.00 11.75 ? 214  PHE A CA  1 
ATOM   1685  C  C   . PHE A  1  214 ? -33.437 1.972   23.911  1.00 12.70 ? 214  PHE A C   1 
ATOM   1686  O  O   . PHE A  1  214 ? -32.407 2.519   23.536  1.00 13.14 ? 214  PHE A O   1 
ATOM   1687  C  CB  . PHE A  1  214 ? -33.385 0.463   21.960  1.00 9.50  ? 214  PHE A CB  1 
ATOM   1688  C  CG  . PHE A  1  214 ? -33.771 -0.863  21.344  1.00 9.77  ? 214  PHE A CG  1 
ATOM   1689  C  CD1 . PHE A  1  214 ? -33.406 -2.055  21.944  1.00 9.08  ? 214  PHE A CD1 1 
ATOM   1690  C  CD2 . PHE A  1  214 ? -34.493 -0.915  20.168  1.00 10.04 ? 214  PHE A CD2 1 
ATOM   1691  C  CE1 . PHE A  1  214 ? -33.743 -3.278  21.363  1.00 10.52 ? 214  PHE A CE1 1 
ATOM   1692  C  CE2 . PHE A  1  214 ? -34.839 -2.133  19.597  1.00 12.41 ? 214  PHE A CE2 1 
ATOM   1693  C  CZ  . PHE A  1  214 ? -34.481 -3.308  20.208  1.00 11.83 ? 214  PHE A CZ  1 
ATOM   1694  N  N   . LEU A  1  215 ? -34.338 2.590   24.674  1.00 11.20 ? 215  LEU A N   1 
ATOM   1695  C  CA  . LEU A  1  215 ? -34.169 3.993   25.037  1.00 11.16 ? 215  LEU A CA  1 
ATOM   1696  C  C   . LEU A  1  215 ? -33.942 4.215   26.510  1.00 12.85 ? 215  LEU A C   1 
ATOM   1697  O  O   . LEU A  1  215 ? -34.577 3.595   27.351  1.00 14.13 ? 215  LEU A O   1 
ATOM   1698  C  CB  . LEU A  1  215 ? -35.438 4.767   24.596  1.00 11.86 ? 215  LEU A CB  1 
ATOM   1699  C  CG  . LEU A  1  215 ? -35.381 6.309   24.698  1.00 15.93 ? 215  LEU A CG  1 
ATOM   1700  C  CD1 . LEU A  1  215 ? -34.708 6.912   23.479  1.00 15.53 ? 215  LEU A CD1 1 
ATOM   1701  C  CD2 . LEU A  1  215 ? -36.787 6.902   24.865  1.00 17.00 ? 215  LEU A CD2 1 
ATOM   1702  N  N   . ILE A  1  216 ? -33.002 5.120   26.780  1.00 10.76 ? 216  ILE A N   1 
ATOM   1703  C  CA  . ILE A  1  216 ? -32.770 5.657   28.147  1.00 11.00 ? 216  ILE A CA  1 
ATOM   1704  C  C   . ILE A  1  216 ? -33.638 6.910   28.037  1.00 12.24 ? 216  ILE A C   1 
ATOM   1705  O  O   . ILE A  1  216 ? -33.320 7.768   27.199  1.00 12.17 ? 216  ILE A O   1 
ATOM   1706  C  CB  . ILE A  1  216 ? -31.273 5.936   28.401  1.00 11.24 ? 216  ILE A CB  1 
ATOM   1707  C  CG1 . ILE A  1  216 ? -30.518 4.659   28.781  1.00 12.28 ? 216  ILE A CG1 1 
ATOM   1708  C  CG2 . ILE A  1  216 ? -31.102 7.018   29.454  1.00 11.29 ? 216  ILE A CG2 1 
ATOM   1709  C  CD1 . ILE A  1  216 ? -29.033 4.719   28.502  1.00 12.73 ? 216  ILE A CD1 1 
ATOM   1710  N  N   . ASP A  1  217 ? -34.759 6.918   28.754  1.00 12.87 ? 217  ASP A N   1 
ATOM   1711  C  CA  . ASP A  1  217 ? -35.773 8.005   28.694  1.00 13.19 ? 217  ASP A CA  1 
ATOM   1712  C  C   . ASP A  1  217 ? -35.428 9.120   29.686  1.00 12.64 ? 217  ASP A C   1 
ATOM   1713  O  O   . ASP A  1  217 ? -35.754 8.972   30.877  1.00 11.59 ? 217  ASP A O   1 
ATOM   1714  C  CB  . ASP A  1  217 ? -37.173 7.432   28.933  1.00 17.24 ? 217  ASP A CB  1 
ATOM   1715  C  CG  . ASP A  1  217 ? -38.301 8.426   28.729  1.00 20.49 ? 217  ASP A CG  1 
ATOM   1716  O  OD1 . ASP A  1  217 ? -38.054 9.635   28.878  1.00 21.07 ? 217  ASP A OD1 1 
ATOM   1717  O  OD2 . ASP A  1  217 ? -39.422 7.973   28.433  1.00 21.63 ? 217  ASP A OD2 1 
ATOM   1718  N  N   . ILE A  1  218 ? -34.828 10.205  29.189  1.00 12.62 ? 218  ILE A N   1 
ATOM   1719  C  CA  . ILE A  1  218 ? -34.444 11.326  30.036  1.00 12.98 ? 218  ILE A CA  1 
ATOM   1720  C  C   . ILE A  1  218 ? -35.659 11.961  30.718  1.00 14.28 ? 218  ILE A C   1 
ATOM   1721  O  O   . ILE A  1  218 ? -35.580 12.361  31.885  1.00 14.00 ? 218  ILE A O   1 
ATOM   1722  C  CB  . ILE A  1  218 ? -33.619 12.367  29.224  1.00 12.97 ? 218  ILE A CB  1 
ATOM   1723  C  CG1 . ILE A  1  218 ? -32.299 11.759  28.705  1.00 12.51 ? 218  ILE A CG1 1 
ATOM   1724  C  CG2 . ILE A  1  218 ? -33.319 13.594  30.096  1.00 11.08 ? 218  ILE A CG2 1 
ATOM   1725  C  CD1 . ILE A  1  218 ? -31.645 12.562  27.582  1.00 13.02 ? 218  ILE A CD1 1 
ATOM   1726  N  N   . ASN A  1  219 ? -36.778 12.050  30.011  1.00 15.60 ? 219  ASN A N   1 
ATOM   1727  C  CA  . ASN A  1  219 ? -37.990 12.640  30.570  1.00 14.62 ? 219  ASN A CA  1 
ATOM   1728  C  C   . ASN A  1  219 ? -38.539 11.809  31.724  1.00 13.42 ? 219  ASN A C   1 
ATOM   1729  O  O   . ASN A  1  219 ? -39.020 12.365  32.700  1.00 15.12 ? 219  ASN A O   1 
ATOM   1730  C  CB  . ASN A  1  219 ? -39.037 12.822  29.479  1.00 14.68 ? 219  ASN A CB  1 
ATOM   1731  C  CG  . ASN A  1  219 ? -38.585 13.784  28.404  1.00 17.07 ? 219  ASN A CG  1 
ATOM   1732  O  OD1 . ASN A  1  219 ? -38.335 14.972  28.663  1.00 15.72 ? 219  ASN A OD1 1 
ATOM   1733  N  ND2 . ASN A  1  219 ? -38.453 13.291  27.175  1.00 16.30 ? 219  ASN A ND2 1 
ATOM   1734  N  N   . LYS A  1  220 ? -38.441 10.497  31.633  1.00 11.16 ? 220  LYS A N   1 
ATOM   1735  C  CA  . LYS A  1  220 ? -38.934 9.612   32.683  1.00 11.69 ? 220  LYS A CA  1 
ATOM   1736  C  C   . LYS A  1  220 ? -37.980 9.526   33.865  1.00 12.91 ? 220  LYS A C   1 
ATOM   1737  O  O   . LYS A  1  220 ? -38.397 9.607   35.021  1.00 13.23 ? 220  LYS A O   1 
ATOM   1738  C  CB  . LYS A  1  220 ? -39.147 8.209   32.094  1.00 15.84 ? 220  LYS A CB  1 
ATOM   1739  C  CG  . LYS A  1  220 ? -39.488 7.115   33.117  1.00 27.73 ? 220  LYS A CG  1 
ATOM   1740  C  CD  . LYS A  1  220 ? -40.711 7.440   33.968  1.00 35.54 ? 220  LYS A CD  1 
ATOM   1741  C  CE  . LYS A  1  220 ? -41.093 6.276   34.851  1.00 42.85 ? 220  LYS A CE  1 
ATOM   1742  N  NZ  . LYS A  1  220 ? -42.396 6.514   35.532  1.00 47.44 ? 220  LYS A NZ  1 
ATOM   1743  N  N   . MET A  1  221 ? -36.695 9.356   33.584  1.00 12.20 ? 221  MET A N   1 
ATOM   1744  C  CA  . MET A  1  221 ? -35.717 9.162   34.637  1.00 11.69 ? 221  MET A CA  1 
ATOM   1745  C  C   . MET A  1  221 ? -35.452 10.381  35.484  1.00 11.43 ? 221  MET A C   1 
ATOM   1746  O  O   . MET A  1  221 ? -35.161 10.221  36.671  1.00 13.28 ? 221  MET A O   1 
ATOM   1747  C  CB  . MET A  1  221 ? -34.392 8.675   34.046  1.00 11.45 ? 221  MET A CB  1 
ATOM   1748  C  CG  . MET A  1  221 ? -34.484 7.327   33.341  1.00 14.18 ? 221  MET A CG  1 
ATOM   1749  S  SD  . MET A  1  221 ? -34.534 5.949   34.526  1.00 21.28 ? 221  MET A SD  1 
ATOM   1750  C  CE  . MET A  1  221 ? -36.308 5.613   34.543  1.00 20.16 ? 221  MET A CE  1 
ATOM   1751  N  N   . PHE A  1  222 ? -35.526 11.586  34.906  1.00 11.52 ? 222  PHE A N   1 
ATOM   1752  C  CA  . PHE A  1  222 ? -35.199 12.809  35.637  1.00 10.39 ? 222  PHE A CA  1 
ATOM   1753  C  C   . PHE A  1  222 ? -36.335 13.751  35.914  1.00 12.18 ? 222  PHE A C   1 
ATOM   1754  O  O   . PHE A  1  222 ? -37.282 13.832  35.125  1.00 14.15 ? 222  PHE A O   1 
ATOM   1755  C  CB  . PHE A  1  222 ? -34.179 13.590  34.799  1.00 10.99 ? 222  PHE A CB  1 
ATOM   1756  C  CG  . PHE A  1  222 ? -32.855 12.876  34.653  1.00 10.95 ? 222  PHE A CG  1 
ATOM   1757  C  CD1 . PHE A  1  222 ? -32.635 12.005  33.603  1.00 9.84  ? 222  PHE A CD1 1 
ATOM   1758  C  CD2 . PHE A  1  222 ? -31.827 13.096  35.556  1.00 13.06 ? 222  PHE A CD2 1 
ATOM   1759  C  CE1 . PHE A  1  222 ? -31.432 11.318  33.492  1.00 10.78 ? 222  PHE A CE1 1 
ATOM   1760  C  CE2 . PHE A  1  222 ? -30.623 12.415  35.437  1.00 11.39 ? 222  PHE A CE2 1 
ATOM   1761  C  CZ  . PHE A  1  222 ? -30.429 11.544  34.398  1.00 9.16  ? 222  PHE A CZ  1 
ATOM   1762  N  N   . PRO A  1  223 ? -36.233 14.549  36.996  1.00 11.17 ? 223  PRO A N   1 
ATOM   1763  C  CA  . PRO A  1  223 ? -37.275 15.563  37.230  1.00 12.91 ? 223  PRO A CA  1 
ATOM   1764  C  C   . PRO A  1  223 ? -37.186 16.600  36.098  1.00 13.60 ? 223  PRO A C   1 
ATOM   1765  O  O   . PRO A  1  223 ? -36.140 16.763  35.477  1.00 13.72 ? 223  PRO A O   1 
ATOM   1766  C  CB  . PRO A  1  223 ? -36.923 16.147  38.600  1.00 12.69 ? 223  PRO A CB  1 
ATOM   1767  C  CG  . PRO A  1  223 ? -35.453 15.918  38.747  1.00 11.93 ? 223  PRO A CG  1 
ATOM   1768  C  CD  . PRO A  1  223 ? -35.164 14.612  38.018  1.00 9.96  ? 223  PRO A CD  1 
ATOM   1769  N  N   . LYS A  1  224 ? -38.283 17.274  35.816  1.00 13.45 ? 224  LYS A N   1 
ATOM   1770  C  CA  . LYS A  1  224 ? -38.370 18.260  34.731  1.00 14.11 ? 224  LYS A CA  1 
ATOM   1771  C  C   . LYS A  1  224 ? -37.168 19.224  34.625  1.00 13.59 ? 224  LYS A C   1 
ATOM   1772  O  O   . LYS A  1  224 ? -36.568 19.329  33.555  1.00 14.25 ? 224  LYS A O   1 
ATOM   1773  C  CB  . LYS A  1  224 ? -39.686 19.049  34.873  1.00 16.05 ? 224  LYS A CB  1 
ATOM   1774  C  CG  . LYS A  1  224 ? -39.888 20.136  33.823  1.00 22.40 ? 224  LYS A CG  1 
ATOM   1775  C  CD  . LYS A  1  224 ? -40.057 19.572  32.417  1.00 26.65 ? 224  LYS A CD  1 
ATOM   1776  C  CE  . LYS A  1  224 ? -40.840 20.534  31.542  1.00 29.18 ? 224  LYS A CE  1 
ATOM   1777  N  NZ  . LYS A  1  224 ? -40.255 21.903  31.569  1.00 31.05 ? 224  LYS A NZ  1 
ATOM   1778  N  N   . TYR A  1  225 ? -36.806 19.911  35.713  1.00 13.12 ? 225  TYR A N   1 
ATOM   1779  C  CA  . TYR A  1  225 ? -35.698 20.867  35.656  1.00 12.71 ? 225  TYR A CA  1 
ATOM   1780  C  C   . TYR A  1  225 ? -34.355 20.237  35.278  1.00 13.40 ? 225  TYR A C   1 
ATOM   1781  O  O   . TYR A  1  225 ? -33.535 20.885  34.623  1.00 13.99 ? 225  TYR A O   1 
ATOM   1782  C  CB  . TYR A  1  225 ? -35.593 21.668  36.954  1.00 11.75 ? 225  TYR A CB  1 
ATOM   1783  C  CG  . TYR A  1  225 ? -34.743 21.020  38.029  1.00 9.84  ? 225  TYR A CG  1 
ATOM   1784  C  CD1 . TYR A  1  225 ? -35.302 20.140  38.945  1.00 10.93 ? 225  TYR A CD1 1 
ATOM   1785  C  CD2 . TYR A  1  225 ? -33.414 21.379  38.201  1.00 9.45  ? 225  TYR A CD2 1 
ATOM   1786  C  CE1 . TYR A  1  225 ? -34.541 19.573  39.957  1.00 11.98 ? 225  TYR A CE1 1 
ATOM   1787  C  CE2 . TYR A  1  225 ? -32.646 20.837  39.222  1.00 10.30 ? 225  TYR A CE2 1 
ATOM   1788  C  CZ  . TYR A  1  225 ? -33.209 19.920  40.090  1.00 12.60 ? 225  TYR A CZ  1 
ATOM   1789  O  OH  . TYR A  1  225 ? -32.451 19.366  41.097  1.00 14.32 ? 225  TYR A OH  1 
ATOM   1790  N  N   . GLN A  1  226 ? -34.127 18.987  35.680  1.00 11.39 ? 226  GLN A N   1 
ATOM   1791  C  CA  . GLN A  1  226 ? -32.888 18.283  35.352  1.00 10.75 ? 226  GLN A CA  1 
ATOM   1792  C  C   . GLN A  1  226 ? -32.964 17.738  33.933  1.00 11.44 ? 226  GLN A C   1 
ATOM   1793  O  O   . GLN A  1  226 ? -31.987 17.787  33.195  1.00 12.72 ? 226  GLN A O   1 
ATOM   1794  C  CB  . GLN A  1  226 ? -32.666 17.124  36.333  1.00 9.62  ? 226  GLN A CB  1 
ATOM   1795  C  CG  . GLN A  1  226 ? -32.279 17.592  37.731  1.00 9.63  ? 226  GLN A CG  1 
ATOM   1796  C  CD  . GLN A  1  226 ? -32.001 16.452  38.673  1.00 13.03 ? 226  GLN A CD  1 
ATOM   1797  O  OE1 . GLN A  1  226 ? -31.886 15.287  38.258  1.00 12.37 ? 226  GLN A OE1 1 
ATOM   1798  N  NE2 . GLN A  1  226 ? -31.888 16.765  39.983  1.00 9.81  ? 226  GLN A NE2 1 
ATOM   1799  N  N   . ALA A  1  227 ? -34.126 17.232  33.528  1.00 9.64  ? 227  ALA A N   1 
ATOM   1800  C  CA  . ALA A  1  227 ? -34.302 16.740  32.161  1.00 9.69  ? 227  ALA A CA  1 
ATOM   1801  C  C   . ALA A  1  227 ? -34.067 17.909  31.185  1.00 10.19 ? 227  ALA A C   1 
ATOM   1802  O  O   . ALA A  1  227 ? -33.372 17.744  30.189  1.00 12.15 ? 227  ALA A O   1 
ATOM   1803  C  CB  . ALA A  1  227 ? -35.699 16.187  31.988  1.00 13.00 ? 227  ALA A CB  1 
ATOM   1804  N  N   . ASP A  1  228 ? -34.580 19.109  31.507  1.00 9.43  ? 228  ASP A N   1 
ATOM   1805  C  CA  . ASP A  1  228 ? -34.375 20.276  30.642  1.00 9.56  ? 228  ASP A CA  1 
ATOM   1806  C  C   . ASP A  1  228 ? -32.880 20.570  30.486  1.00 9.90  ? 228  ASP A C   1 
ATOM   1807  O  O   . ASP A  1  228 ? -32.438 20.841  29.380  1.00 13.16 ? 228  ASP A O   1 
ATOM   1808  C  CB  . ASP A  1  228 ? -35.059 21.528  31.227  1.00 12.55 ? 228  ASP A CB  1 
ATOM   1809  C  CG  . ASP A  1  228 ? -36.581 21.560  31.123  1.00 19.19 ? 228  ASP A CG  1 
ATOM   1810  O  OD1 . ASP A  1  228 ? -37.141 20.773  30.339  1.00 17.58 ? 228  ASP A OD1 1 
ATOM   1811  O  OD2 . ASP A  1  228 ? -37.205 22.386  31.822  1.00 22.67 ? 228  ASP A OD2 1 
ATOM   1812  N  N   . GLN A  1  229 ? -32.108 20.563  31.582  1.00 9.66  ? 229  GLN A N   1 
ATOM   1813  C  CA  . GLN A  1  229 ? -30.667 20.848  31.513  1.00 10.01 ? 229  GLN A CA  1 
ATOM   1814  C  C   . GLN A  1  229 ? -29.918 19.803  30.685  1.00 11.82 ? 229  GLN A C   1 
ATOM   1815  O  O   . GLN A  1  229 ? -29.047 20.150  29.884  1.00 12.95 ? 229  GLN A O   1 
ATOM   1816  C  CB  . GLN A  1  229 ? -30.052 20.884  32.932  1.00 9.67  ? 229  GLN A CB  1 
ATOM   1817  C  CG  . GLN A  1  229 ? -30.455 22.126  33.718  1.00 9.97  ? 229  GLN A CG  1 
ATOM   1818  C  CD  . GLN A  1  229 ? -29.887 22.108  35.115  1.00 21.73 ? 229  GLN A CD  1 
ATOM   1819  O  OE1 . GLN A  1  229 ? -28.819 21.540  35.368  1.00 25.96 ? 229  GLN A OE1 1 
ATOM   1820  N  NE2 . GLN A  1  229 ? -30.583 22.752  36.049  1.00 22.13 ? 229  GLN A NE2 1 
ATOM   1821  N  N   . ILE A  1  230 ? -30.210 18.529  30.913  1.00 11.36 ? 230  ILE A N   1 
ATOM   1822  C  CA  . ILE A  1  230 ? -29.496 17.462  30.203  1.00 10.50 ? 230  ILE A CA  1 
ATOM   1823  C  C   . ILE A  1  230 ? -29.821 17.489  28.718  1.00 12.16 ? 230  ILE A C   1 
ATOM   1824  O  O   . ILE A  1  230 ? -28.915 17.421  27.892  1.00 14.15 ? 230  ILE A O   1 
ATOM   1825  C  CB  . ILE A  1  230 ? -29.791 16.087  30.839  1.00 10.53 ? 230  ILE A CB  1 
ATOM   1826  C  CG1 . ILE A  1  230 ? -29.183 16.013  32.261  1.00 12.20 ? 230  ILE A CG1 1 
ATOM   1827  C  CG2 . ILE A  1  230 ? -29.244 14.945  29.959  1.00 10.29 ? 230  ILE A CG2 1 
ATOM   1828  C  CD1 . ILE A  1  230 ? -29.544 14.776  33.004  1.00 13.71 ? 230  ILE A CD1 1 
ATOM   1829  N  N   . LYS A  1  231 ? -31.106 17.580  28.364  1.00 12.91 ? 231  LYS A N   1 
ATOM   1830  C  CA  . LYS A  1  231 ? -31.531 17.611  26.958  1.00 13.17 ? 231  LYS A CA  1 
ATOM   1831  C  C   . LYS A  1  231 ? -30.938 18.838  26.232  1.00 12.49 ? 231  LYS A C   1 
ATOM   1832  O  O   . LYS A  1  231 ? -30.622 18.748  25.048  1.00 12.36 ? 231  LYS A O   1 
ATOM   1833  C  CB  . LYS A  1  231 ? -33.067 17.634  26.876  1.00 15.65 ? 231  LYS A CB  1 
ATOM   1834  C  CG  . LYS A  1  231 ? -33.735 16.370  27.454  1.00 18.12 ? 231  LYS A CG  1 
ATOM   1835  C  CD  . LYS A  1  231 ? -35.209 16.589  27.843  1.00 20.39 ? 231  LYS A CD  1 
ATOM   1836  C  CE  . LYS A  1  231 ? -36.062 17.076  26.707  1.00 23.83 ? 231  LYS A CE  1 
ATOM   1837  N  NZ  . LYS A  1  231 ? -37.515 17.115  27.060  1.00 23.21 ? 231  LYS A NZ  1 
ATOM   1838  N  N   . ALA A  1  232 ? -30.787 19.978  26.922  1.00 12.59 ? 232  ALA A N   1 
ATOM   1839  C  CA  . ALA A  1  232 ? -30.198 21.174  26.300  1.00 12.96 ? 232  ALA A CA  1 
ATOM   1840  C  C   . ALA A  1  232 ? -28.730 20.886  25.916  1.00 14.74 ? 232  ALA A C   1 
ATOM   1841  O  O   . ALA A  1  232 ? -28.261 21.343  24.874  1.00 15.11 ? 232  ALA A O   1 
ATOM   1842  C  CB  . ALA A  1  232 ? -30.277 22.356  27.247  1.00 13.43 ? 232  ALA A CB  1 
ATOM   1843  N  N   . GLU A  1  233 ? -28.006 20.089  26.730  1.00 14.94 ? 233  GLU A N   1 
ATOM   1844  C  CA  . GLU A  1  233 ? -26.613 19.742  26.406  1.00 13.87 ? 233  GLU A CA  1 
ATOM   1845  C  C   . GLU A  1  233 ? -26.555 18.674  25.338  1.00 13.84 ? 233  GLU A C   1 
ATOM   1846  O  O   . GLU A  1  233 ? -25.735 18.771  24.416  1.00 14.10 ? 233  GLU A O   1 
ATOM   1847  C  CB  . GLU A  1  233 ? -25.862 19.244  27.656  1.00 13.40 ? 233  GLU A CB  1 
ATOM   1848  C  CG  . GLU A  1  233 ? -25.489 20.368  28.599  1.00 12.48 ? 233  GLU A CG  1 
ATOM   1849  C  CD  . GLU A  1  233 ? -24.455 21.302  28.015  1.00 20.13 ? 233  GLU A CD  1 
ATOM   1850  O  OE1 . GLU A  1  233 ? -23.365 20.821  27.639  1.00 19.13 ? 233  GLU A OE1 1 
ATOM   1851  O  OE2 . GLU A  1  233 ? -24.743 22.517  27.913  1.00 22.61 ? 233  GLU A OE2 1 
ATOM   1852  N  N   . VAL A  1  234 ? -27.397 17.636  25.455  1.00 12.47 ? 234  VAL A N   1 
ATOM   1853  C  CA  . VAL A  1  234 ? -27.397 16.559  24.463  1.00 13.25 ? 234  VAL A CA  1 
ATOM   1854  C  C   . VAL A  1  234 ? -27.824 17.111  23.098  1.00 15.99 ? 234  VAL A C   1 
ATOM   1855  O  O   . VAL A  1  234 ? -27.250 16.750  22.070  1.00 17.36 ? 234  VAL A O   1 
ATOM   1856  C  CB  . VAL A  1  234 ? -28.314 15.389  24.894  1.00 12.59 ? 234  VAL A CB  1 
ATOM   1857  C  CG1 . VAL A  1  234 ? -28.347 14.300  23.817  1.00 12.19 ? 234  VAL A CG1 1 
ATOM   1858  C  CG2 . VAL A  1  234 ? -27.863 14.803  26.217  1.00 12.71 ? 234  VAL A CG2 1 
ATOM   1859  N  N   . GLY A  1  235 ? -28.836 17.971  23.104  1.00 15.89 ? 235  GLY A N   1 
ATOM   1860  C  CA  . GLY A  1  235 ? -29.349 18.580  21.882  1.00 17.89 ? 235  GLY A CA  1 
ATOM   1861  C  C   . GLY A  1  235 ? -29.947 17.564  20.939  1.00 18.83 ? 235  GLY A C   1 
ATOM   1862  O  O   . GLY A  1  235 ? -30.339 16.472  21.359  1.00 18.89 ? 235  GLY A O   1 
ATOM   1863  N  N   . ASP A  1  236 ? -30.017 17.911  19.661  1.00 18.76 ? 236  ASP A N   1 
ATOM   1864  C  CA  . ASP A  1  236 ? -30.589 17.032  18.647  1.00 19.86 ? 236  ASP A CA  1 
ATOM   1865  C  C   . ASP A  1  236 ? -29.523 16.066  18.169  1.00 18.28 ? 236  ASP A C   1 
ATOM   1866  O  O   . ASP A  1  236 ? -29.046 16.133  17.033  1.00 18.01 ? 236  ASP A O   1 
ATOM   1867  C  CB  . ASP A  1  236 ? -31.171 17.859  17.498  1.00 25.93 ? 236  ASP A CB  1 
ATOM   1868  C  CG  . ASP A  1  236 ? -32.282 18.773  17.970  1.00 38.99 ? 236  ASP A CG  1 
ATOM   1869  O  OD1 . ASP A  1  236 ? -33.121 18.320  18.794  1.00 39.24 ? 236  ASP A OD1 1 
ATOM   1870  O  OD2 . ASP A  1  236 ? -32.316 19.944  17.526  1.00 46.96 ? 236  ASP A OD2 1 
ATOM   1871  N  N   . ARG A  1  237 ? -29.132 15.181  19.070  1.00 15.72 ? 237  ARG A N   1 
ATOM   1872  C  CA  . ARG A  1  237 ? -28.112 14.184  18.798  1.00 14.26 ? 237  ARG A CA  1 
ATOM   1873  C  C   . ARG A  1  237 ? -28.529 12.883  19.444  1.00 13.29 ? 237  ARG A C   1 
ATOM   1874  O  O   . ARG A  1  237 ? -29.343 12.888  20.376  1.00 14.31 ? 237  ARG A O   1 
ATOM   1875  C  CB  . ARG A  1  237 ? -26.771 14.644  19.403  1.00 14.33 ? 237  ARG A CB  1 
ATOM   1876  C  CG  . ARG A  1  237 ? -26.246 15.949  18.799  1.00 13.76 ? 237  ARG A CG  1 
ATOM   1877  C  CD  . ARG A  1  237 ? -24.847 16.268  19.268  1.00 17.74 ? 237  ARG A CD  1 
ATOM   1878  N  NE  . ARG A  1  237 ? -24.837 16.796  20.634  1.00 20.62 ? 237  ARG A NE  1 
ATOM   1879  C  CZ  . ARG A  1  237 ? -23.794 17.401  21.194  1.00 24.12 ? 237  ARG A CZ  1 
ATOM   1880  N  NH1 . ARG A  1  237 ? -22.665 17.564  20.512  1.00 22.53 ? 237  ARG A NH1 1 
ATOM   1881  N  NH2 . ARG A  1  237 ? -23.872 17.855  22.439  1.00 24.85 ? 237  ARG A NH2 1 
ATOM   1882  N  N   . ILE A  1  238 ? -27.969 11.773  18.959  1.00 11.78 ? 238  ILE A N   1 
ATOM   1883  C  CA  . ILE A  1  238 ? -28.241 10.463  19.534  1.00 13.38 ? 238  ILE A CA  1 
ATOM   1884  C  C   . ILE A  1  238 ? -26.966 9.978   20.171  1.00 11.51 ? 238  ILE A C   1 
ATOM   1885  O  O   . ILE A  1  238 ? -25.929 10.033  19.523  1.00 13.21 ? 238  ILE A O   1 
ATOM   1886  C  CB  . ILE A  1  238 ? -28.618 9.401   18.488  1.00 15.37 ? 238  ILE A CB  1 
ATOM   1887  C  CG1 . ILE A  1  238 ? -29.585 9.924   17.453  1.00 18.22 ? 238  ILE A CG1 1 
ATOM   1888  C  CG2 . ILE A  1  238 ? -29.172 8.151   19.194  1.00 17.51 ? 238  ILE A CG2 1 
ATOM   1889  C  CD1 . ILE A  1  238 ? -29.745 8.969   16.294  1.00 19.94 ? 238  ILE A CD1 1 
ATOM   1890  N  N   . PHE A  1  239 ? -27.027 9.477   21.410  1.00 10.45 ? 239  PHE A N   1 
ATOM   1891  C  CA  . PHE A  1  239 ? -25.846 8.906   22.081  1.00 9.47  ? 239  PHE A CA  1 
ATOM   1892  C  C   . PHE A  1  239 ? -26.169 7.449   22.385  1.00 11.16 ? 239  PHE A C   1 
ATOM   1893  O  O   . PHE A  1  239 ? -27.293 7.146   22.789  1.00 12.94 ? 239  PHE A O   1 
ATOM   1894  C  CB  . PHE A  1  239 ? -25.506 9.651   23.375  1.00 8.25  ? 239  PHE A CB  1 
ATOM   1895  C  CG  . PHE A  1  239 ? -24.768 10.942  23.100  1.00 8.91  ? 239  PHE A CG  1 
ATOM   1896  C  CD1 . PHE A  1  239 ? -25.458 12.112  22.848  1.00 8.70  ? 239  PHE A CD1 1 
ATOM   1897  C  CD2 . PHE A  1  239 ? -23.386 10.961  23.007  1.00 9.51  ? 239  PHE A CD2 1 
ATOM   1898  C  CE1 . PHE A  1  239 ? -24.780 13.293  22.556  1.00 8.88  ? 239  PHE A CE1 1 
ATOM   1899  C  CE2 . PHE A  1  239 ? -22.713 12.135  22.694  1.00 10.95 ? 239  PHE A CE2 1 
ATOM   1900  C  CZ  . PHE A  1  239 ? -23.411 13.292  22.462  1.00 9.57  ? 239  PHE A CZ  1 
ATOM   1901  N  N   . GLN A  1  240 ? -25.218 6.547   22.145  1.00 9.24  ? 240  GLN A N   1 
ATOM   1902  C  CA  . GLN A  1  240 ? -25.421 5.133   22.404  1.00 7.92  ? 240  GLN A CA  1 
ATOM   1903  C  C   . GLN A  1  240 ? -24.742 4.795   23.705  1.00 7.82  ? 240  GLN A C   1 
ATOM   1904  O  O   . GLN A  1  240 ? -23.637 5.273   23.956  1.00 8.44  ? 240  GLN A O   1 
ATOM   1905  C  CB  . GLN A  1  240 ? -24.811 4.301   21.252  1.00 7.99  ? 240  GLN A CB  1 
ATOM   1906  C  CG  . GLN A  1  240 ? -24.698 2.801   21.523  1.00 7.93  ? 240  GLN A CG  1 
ATOM   1907  C  CD  . GLN A  1  240 ? -24.125 2.141   20.302  1.00 8.34  ? 240  GLN A CD  1 
ATOM   1908  O  OE1 . GLN A  1  240 ? -24.792 2.051   19.266  1.00 8.22  ? 240  GLN A OE1 1 
ATOM   1909  N  NE2 . GLN A  1  240 ? -22.864 1.696   20.369  1.00 7.94  ? 240  GLN A NE2 1 
ATOM   1910  N  N   . VAL A  1  241 ? -25.386 3.965   24.528  1.00 7.70  ? 241  VAL A N   1 
ATOM   1911  C  CA  . VAL A  1  241 ? -24.834 3.500   25.797  1.00 8.82  ? 241  VAL A CA  1 
ATOM   1912  C  C   . VAL A  1  241 ? -24.893 1.986   25.692  1.00 10.35 ? 241  VAL A C   1 
ATOM   1913  O  O   . VAL A  1  241 ? -25.978 1.408   25.644  1.00 10.50 ? 241  VAL A O   1 
ATOM   1914  C  CB  . VAL A  1  241 ? -25.631 3.992   27.013  1.00 10.92 ? 241  VAL A CB  1 
ATOM   1915  C  CG1 . VAL A  1  241 ? -25.069 3.387   28.295  1.00 11.70 ? 241  VAL A CG1 1 
ATOM   1916  C  CG2 . VAL A  1  241 ? -25.637 5.515   27.087  1.00 12.49 ? 241  VAL A CG2 1 
ATOM   1917  N  N   . ALA A  1  242 ? -23.736 1.345   25.598  1.00 9.03  ? 242  ALA A N   1 
ATOM   1918  C  CA  . ALA A  1  242 ? -23.689 -0.112  25.452  1.00 7.51  ? 242  ALA A CA  1 
ATOM   1919  C  C   . ALA A  1  242 ? -22.959 -0.694  26.617  1.00 9.52  ? 242  ALA A C   1 
ATOM   1920  O  O   . ALA A  1  242 ? -21.969 -0.119  27.047  1.00 11.82 ? 242  ALA A O   1 
ATOM   1921  C  CB  . ALA A  1  242 ? -23.006 -0.477  24.153  1.00 8.45  ? 242  ALA A CB  1 
ATOM   1922  N  N   . ARG A  1  243 ? -23.451 -1.817  27.164  1.00 8.27  ? 243  ARG A N   1 
ATOM   1923  C  CA  . ARG A  1  243 ? -22.822 -2.471  28.298  1.00 8.16  ? 243  ARG A CA  1 
ATOM   1924  C  C   . ARG A  1  243 ? -22.419 -3.841  27.854  1.00 7.51  ? 243  ARG A C   1 
ATOM   1925  O  O   . ARG A  1  243 ? -23.282 -4.650  27.560  1.00 7.36  ? 243  ARG A O   1 
ATOM   1926  C  CB  . ARG A  1  243 ? -23.774 -2.607  29.472  1.00 12.76 ? 243  ARG A CB  1 
ATOM   1927  C  CG  . ARG A  1  243 ? -24.676 -1.422  29.625  1.00 19.39 ? 243  ARG A CG  1 
ATOM   1928  C  CD  . ARG A  1  243 ? -24.360 -0.587  30.818  1.00 19.34 ? 243  ARG A CD  1 
ATOM   1929  N  NE  . ARG A  1  243 ? -25.504 0.282   31.034  1.00 20.57 ? 243  ARG A NE  1 
ATOM   1930  C  CZ  . ARG A  1  243 ? -25.458 1.581   31.299  1.00 17.55 ? 243  ARG A CZ  1 
ATOM   1931  N  NH1 . ARG A  1  243 ? -24.289 2.203   31.448  1.00 11.13 ? 243  ARG A NH1 1 
ATOM   1932  N  NH2 . ARG A  1  243 ? -26.574 2.268   31.440  1.00 14.58 ? 243  ARG A NH2 1 
ATOM   1933  N  N   . ILE A  1  244 ? -21.108 -4.105  27.811  1.00 7.26  ? 244  ILE A N   1 
ATOM   1934  C  CA  . ILE A  1  244 ? -20.616 -5.400  27.363  1.00 7.38  ? 244  ILE A CA  1 
ATOM   1935  C  C   . ILE A  1  244 ? -20.753 -6.379  28.529  1.00 7.25  ? 244  ILE A C   1 
ATOM   1936  O  O   . ILE A  1  244 ? -20.984 -5.965  29.667  1.00 7.19  ? 244  ILE A O   1 
ATOM   1937  C  CB  . ILE A  1  244 ? -19.173 -5.302  26.774  1.00 7.44  ? 244  ILE A CB  1 
ATOM   1938  C  CG1 . ILE A  1  244 ? -18.084 -5.249  27.890  1.00 8.18  ? 244  ILE A CG1 1 
ATOM   1939  C  CG2 . ILE A  1  244 ? -19.063 -4.071  25.844  1.00 8.24  ? 244  ILE A CG2 1 
ATOM   1940  C  CD1 . ILE A  1  244 ? -16.703 -5.736  27.420  1.00 7.49  ? 244  ILE A CD1 1 
ATOM   1941  N  N   . PRO A  1  245 ? -20.619 -7.682  28.293  1.00 7.30  ? 245  PRO A N   1 
ATOM   1942  C  CA  . PRO A  1  245 ? -20.822 -8.621  29.404  1.00 7.27  ? 245  PRO A CA  1 
ATOM   1943  C  C   . PRO A  1  245 ? -19.908 -8.422  30.593  1.00 8.13  ? 245  PRO A C   1 
ATOM   1944  O  O   . PRO A  1  245 ? -18.699 -8.216  30.442  1.00 8.51  ? 245  PRO A O   1 
ATOM   1945  C  CB  . PRO A  1  245 ? -20.633 -10.003 28.764  1.00 7.35  ? 245  PRO A CB  1 
ATOM   1946  C  CG  . PRO A  1  245 ? -20.836 -9.772  27.275  1.00 7.44  ? 245  PRO A CG  1 
ATOM   1947  C  CD  . PRO A  1  245 ? -20.363 -8.378  27.013  1.00 7.38  ? 245  PRO A CD  1 
ATOM   1948  N  N   . THR A  1  246 ? -20.473 -8.527  31.814  1.00 7.14  ? 246  THR A N   1 
ATOM   1949  C  CA  . THR A  1  246 ? -19.661 -8.431  33.035  1.00 7.08  ? 246  THR A CA  1 
ATOM   1950  C  C   . THR A  1  246 ? -18.619 -9.559  32.987  1.00 7.62  ? 246  THR A C   1 
ATOM   1951  O  O   . THR A  1  246 ? -17.468 -9.353  33.331  1.00 8.95  ? 246  THR A O   1 
ATOM   1952  C  CB  . THR A  1  246 ? -20.555 -8.605  34.270  1.00 7.43  ? 246  THR A CB  1 
ATOM   1953  O  OG1 . THR A  1  246 ? -21.448 -7.492  34.363  1.00 8.15  ? 246  THR A OG1 1 
ATOM   1954  C  CG2 . THR A  1  246 ? -19.749 -8.750  35.567  1.00 11.02 ? 246  THR A CG2 1 
ATOM   1955  N  N   . MET A  1  247 ? -19.020 -10.763 32.514  1.00 8.92  ? 247  MET A N   1 
ATOM   1956  C  CA  . MET A  1  247 ? -18.089 -11.888 32.443  1.00 8.69  ? 247  MET A CA  1 
ATOM   1957  C  C   . MET A  1  247 ? -16.889 -11.533 31.565  1.00 9.79  ? 247  MET A C   1 
ATOM   1958  O  O   . MET A  1  247 ? -15.765 -11.933 31.887  1.00 12.23 ? 247  MET A O   1 
ATOM   1959  C  CB  . MET A  1  247 ? -18.768 -13.149 31.882  1.00 7.82  ? 247  MET A CB  1 
ATOM   1960  C  CG  . MET A  1  247 ? -17.847 -14.358 31.879  1.00 10.38 ? 247  MET A CG  1 
ATOM   1961  S  SD  . MET A  1  247 ? -18.544 -15.763 30.994  1.00 12.92 ? 247  MET A SD  1 
ATOM   1962  C  CE  . MET A  1  247 ? -18.775 -15.018 29.363  1.00 11.15 ? 247  MET A CE  1 
ATOM   1963  N  N   . ALA A  1  248 ? -17.104 -10.777 30.481  1.00 7.22  ? 248  ALA A N   1 
ATOM   1964  C  CA  . ALA A  1  248 ? -16.001 -10.413 29.589  1.00 7.30  ? 248  ALA A CA  1 
ATOM   1965  C  C   . ALA A  1  248 ? -14.986 -9.490  30.250  1.00 8.30  ? 248  ALA A C   1 
ATOM   1966  O  O   . ALA A  1  248 ? -13.778 -9.701  30.078  1.00 10.90 ? 248  ALA A O   1 
ATOM   1967  C  CB  . ALA A  1  248 ? -16.532 -9.765  28.323  1.00 7.25  ? 248  ALA A CB  1 
ATOM   1968  N  N   . VAL A  1  249 ? -15.437 -8.434  30.969  1.00 7.68  ? 249  VAL A N   1 
ATOM   1969  C  CA  . VAL A  1  249 ? -14.462 -7.563  31.619  1.00 7.01  ? 249  VAL A CA  1 
ATOM   1970  C  C   . VAL A  1  249 ? -13.734 -8.347  32.723  1.00 7.74  ? 249  VAL A C   1 
ATOM   1971  O  O   . VAL A  1  249 ? -12.564 -8.086  32.979  1.00 7.66  ? 249  VAL A O   1 
ATOM   1972  C  CB  . VAL A  1  249 ? -15.008 -6.207  32.126  1.00 6.96  ? 249  VAL A CB  1 
ATOM   1973  C  CG1 . VAL A  1  249 ? -15.465 -5.337  30.952  1.00 6.99  ? 249  VAL A CG1 1 
ATOM   1974  C  CG2 . VAL A  1  249 ? -16.124 -6.392  33.147  1.00 6.95  ? 249  VAL A CG2 1 
ATOM   1975  N  N   . ARG A  1  250 ? -14.398 -9.348  33.328  1.00 7.48  ? 250  ARG A N   1 
ATOM   1976  C  CA  . ARG A  1  250 ? -13.757 -10.159 34.359  1.00 9.46  ? 250  ARG A CA  1 
ATOM   1977  C  C   . ARG A  1  250 ? -12.636 -11.078 33.784  1.00 9.24  ? 250  ARG A C   1 
ATOM   1978  O  O   . ARG A  1  250 ? -11.788 -11.552 34.548  1.00 7.53  ? 250  ARG A O   1 
ATOM   1979  C  CB  . ARG A  1  250 ? -14.827 -10.915 35.156  1.00 8.30  ? 250  ARG A CB  1 
ATOM   1980  C  CG  . ARG A  1  250 ? -15.603 -9.940  36.061  1.00 9.96  ? 250  ARG A CG  1 
ATOM   1981  C  CD  . ARG A  1  250 ? -16.687 -10.618 36.901  1.00 13.01 ? 250  ARG A CD  1 
ATOM   1982  N  NE  . ARG A  1  250 ? -16.170 -11.196 38.147  1.00 13.11 ? 250  ARG A NE  1 
ATOM   1983  C  CZ  . ARG A  1  250 ? -15.846 -10.511 39.247  1.00 11.02 ? 250  ARG A CZ  1 
ATOM   1984  N  NH1 . ARG A  1  250 ? -15.382 -11.144 40.315  1.00 8.25  ? 250  ARG A NH1 1 
ATOM   1985  N  NH2 . ARG A  1  250 ? -15.964 -9.182  39.278  1.00 7.01  ? 250  ARG A NH2 1 
ATOM   1986  N  N   . THR A  1  251 ? -12.605 -11.297 32.463  1.00 7.09  ? 251  THR A N   1 
ATOM   1987  C  CA  . THR A  1  251 ? -11.509 -12.056 31.854  1.00 7.13  ? 251  THR A CA  1 
ATOM   1988  C  C   . THR A  1  251 ? -10.418 -11.108 31.313  1.00 7.09  ? 251  THR A C   1 
ATOM   1989  O  O   . THR A  1  251 ? -9.440  -11.571 30.760  1.00 8.07  ? 251  THR A O   1 
ATOM   1990  C  CB  . THR A  1  251 ? -12.012 -12.837 30.627  1.00 7.57  ? 251  THR A CB  1 
ATOM   1991  O  OG1 . THR A  1  251 ? -12.383 -11.916 29.587  1.00 7.42  ? 251  THR A OG1 1 
ATOM   1992  C  CG2 . THR A  1  251 ? -13.144 -13.758 30.954  1.00 8.42  ? 251  THR A CG2 1 
ATOM   1993  N  N   A SER A  1  252 ? -10.589 -9.786  31.464  0.61 7.03  ? 252  SER A N   1 
ATOM   1994  N  N   B SER A  1  252 ? -10.621 -9.796  31.422  0.39 7.03  ? 252  SER A N   1 
ATOM   1995  C  CA  A SER A  1  252 ? -9.635  -8.838  30.929  0.61 7.00  ? 252  SER A CA  1 
ATOM   1996  C  CA  B SER A  1  252 ? -9.716  -8.844  30.832  0.39 7.00  ? 252  SER A CA  1 
ATOM   1997  C  C   A SER A  1  252 ? -9.718  -7.500  31.664  0.61 7.86  ? 252  SER A C   1 
ATOM   1998  C  C   B SER A  1  252 ? -9.760  -7.524  31.619  0.39 7.90  ? 252  SER A C   1 
ATOM   1999  O  O   A SER A  1  252 ? -9.405  -7.467  32.857  0.61 9.21  ? 252  SER A O   1 
ATOM   2000  O  O   B SER A  1  252 ? -9.463  -7.541  32.811  0.39 8.93  ? 252  SER A O   1 
ATOM   2001  C  CB  A SER A  1  252 ? -9.850  -8.687  29.424  0.61 7.09  ? 252  SER A CB  1 
ATOM   2002  C  CB  B SER A  1  252 ? -10.095 -8.722  29.351  0.39 7.05  ? 252  SER A CB  1 
ATOM   2003  O  OG  A SER A  1  252 ? -11.152 -8.221  29.130  0.61 7.07  ? 252  SER A OG  1 
ATOM   2004  O  OG  B SER A  1  252 ? -9.875  -7.468  28.733  0.39 7.05  ? 252  SER A OG  1 
ATOM   2005  N  N   . ASP A  1  253 ? -10.111 -6.405  30.995  1.00 8.26  ? 253  ASP A N   1 
ATOM   2006  C  CA  . ASP A  1  253 ? -10.174 -5.108  31.672  1.00 8.54  ? 253  ASP A CA  1 
ATOM   2007  C  C   . ASP A  1  253 ? -11.294 -4.267  31.059  1.00 8.66  ? 253  ASP A C   1 
ATOM   2008  O  O   . ASP A  1  253 ? -11.938 -4.695  30.098  1.00 6.95  ? 253  ASP A O   1 
ATOM   2009  C  CB  . ASP A  1  253 ? -8.801  -4.391  31.526  1.00 10.58 ? 253  ASP A CB  1 
ATOM   2010  C  CG  . ASP A  1  253 ? -8.356  -4.101  30.093  1.00 14.70 ? 253  ASP A CG  1 
ATOM   2011  O  OD1 . ASP A  1  253 ? -9.205  -4.148  29.189  1.00 12.65 ? 253  ASP A OD1 1 
ATOM   2012  O  OD2 . ASP A  1  253 ? -7.149  -3.813  29.888  1.00 15.97 ? 253  ASP A OD2 1 
ATOM   2013  N  N   . GLY A  1  254 ? -11.504 -3.077  31.609  1.00 7.48  ? 254  GLY A N   1 
ATOM   2014  C  CA  . GLY A  1  254 ? -12.502 -2.153  31.094  1.00 8.98  ? 254  GLY A CA  1 
ATOM   2015  C  C   . GLY A  1  254 ? -12.154 -1.575  29.734  1.00 8.36  ? 254  GLY A C   1 
ATOM   2016  O  O   . GLY A  1  254 ? -13.040 -1.093  29.020  1.00 7.82  ? 254  GLY A O   1 
ATOM   2017  N  N   . GLY A  1  255 ? -10.874 -1.571  29.378  1.00 7.99  ? 255  GLY A N   1 
ATOM   2018  C  CA  . GLY A  1  255 ? -10.457 -1.116  28.057  1.00 7.16  ? 255  GLY A CA  1 
ATOM   2019  C  C   . GLY A  1  255 ? -11.010 -2.011  26.959  1.00 7.19  ? 255  GLY A C   1 
ATOM   2020  O  O   . GLY A  1  255 ? -10.990 -1.649  25.778  1.00 7.57  ? 255  GLY A O   1 
ATOM   2021  N  N   . LEU A  1  256 ? -11.512 -3.209  27.321  1.00 7.03  ? 256  LEU A N   1 
ATOM   2022  C  CA  . LEU A  1  256 ? -12.130 -4.087  26.320  1.00 8.89  ? 256  LEU A CA  1 
ATOM   2023  C  C   . LEU A  1  256 ? -13.422 -3.471  25.782  1.00 8.88  ? 256  LEU A C   1 
ATOM   2024  O  O   . LEU A  1  256 ? -13.767 -3.684  24.628  1.00 9.85  ? 256  LEU A O   1 
ATOM   2025  C  CB  . LEU A  1  256 ? -12.499 -5.447  26.969  1.00 7.11  ? 256  LEU A CB  1 
ATOM   2026  C  CG  . LEU A  1  256 ? -13.280 -6.421  26.070  1.00 7.28  ? 256  LEU A CG  1 
ATOM   2027  C  CD1 . LEU A  1  256 ? -12.510 -6.740  24.783  1.00 7.81  ? 256  LEU A CD1 1 
ATOM   2028  C  CD2 . LEU A  1  256 ? -13.626 -7.737  26.838  1.00 7.76  ? 256  LEU A CD2 1 
ATOM   2029  N  N   . SER A  1  257 ? -14.174 -2.760  26.632  1.00 7.14  ? 257  SER A N   1 
ATOM   2030  C  CA  . SER A  1  257 ? -15.482 -2.236  26.245  1.00 7.19  ? 257  SER A CA  1 
ATOM   2031  C  C   . SER A  1  257 ? -15.537 -1.462  24.916  1.00 7.58  ? 257  SER A C   1 
ATOM   2032  O  O   . SER A  1  257 ? -16.392 -1.766  24.075  1.00 7.33  ? 257  SER A O   1 
ATOM   2033  C  CB  . SER A  1  257 ? -16.065 -1.374  27.368  1.00 8.48  ? 257  SER A CB  1 
ATOM   2034  O  OG  . SER A  1  257 ? -15.983 -2.063  28.608  1.00 9.79  ? 257  SER A OG  1 
ATOM   2035  N  N   . ARG A  1  258 ? -14.668 -0.468  24.732  1.00 7.38  ? 258  ARG A N   1 
ATOM   2036  C  CA  . ARG A  1  258 ? -14.756 0.336   23.481  1.00 7.36  ? 258  ARG A CA  1 
ATOM   2037  C  C   . ARG A  1  258 ? -14.360 -0.525  22.274  1.00 7.56  ? 258  ARG A C   1 
ATOM   2038  O  O   . ARG A  1  258 ? -14.936 -0.339  21.193  1.00 8.32  ? 258  ARG A O   1 
ATOM   2039  C  CB  . ARG A  1  258 ? -13.983 1.652   23.615  1.00 7.29  ? 258  ARG A CB  1 
ATOM   2040  C  CG  . ARG A  1  258 ? -12.577 1.629   23.041  1.00 10.50 ? 258  ARG A CG  1 
ATOM   2041  C  CD  . ARG A  1  258 ? -11.492 1.295   24.048  1.00 12.50 ? 258  ARG A CD  1 
ATOM   2042  N  NE  . ARG A  1  258 ? -10.198 1.456   23.411  1.00 11.96 ? 258  ARG A NE  1 
ATOM   2043  C  CZ  . ARG A  1  258 ? -9.320  0.483   23.210  1.00 14.90 ? 258  ARG A CZ  1 
ATOM   2044  N  NH1 . ARG A  1  258 ? -9.578  -0.740  23.639  1.00 10.06 ? 258  ARG A NH1 1 
ATOM   2045  N  NH2 . ARG A  1  258 ? -8.181  0.744   22.597  1.00 15.67 ? 258  ARG A NH2 1 
ATOM   2046  N  N   . ALA A  1  259 ? -13.424 -1.450  22.467  1.00 9.26  ? 259  ALA A N   1 
ATOM   2047  C  CA  . ALA A  1  259 ? -12.984 -2.316  21.376  1.00 10.46 ? 259  ALA A CA  1 
ATOM   2048  C  C   . ALA A  1  259 ? -14.121 -3.287  20.994  1.00 10.91 ? 259  ALA A C   1 
ATOM   2049  O  O   . ALA A  1  259 ? -14.411 -3.468  19.802  1.00 10.23 ? 259  ALA A O   1 
ATOM   2050  C  CB  . ALA A  1  259 ? -11.753 -3.095  21.805  1.00 11.83 ? 259  ALA A CB  1 
ATOM   2051  N  N   . TRP A  1  260 ? -14.749 -3.895  22.012  1.00 9.03  ? 260  TRP A N   1 
ATOM   2052  C  CA  . TRP A  1  260 ? -15.845 -4.862  21.888  1.00 8.22  ? 260  TRP A CA  1 
ATOM   2053  C  C   . TRP A  1  260 ? -17.044 -4.227  21.198  1.00 9.46  ? 260  TRP A C   1 
ATOM   2054  O  O   . TRP A  1  260 ? -17.568 -4.784  20.236  1.00 7.69  ? 260  TRP A O   1 
ATOM   2055  C  CB  . TRP A  1  260 ? -16.236 -5.359  23.298  1.00 8.11  ? 260  TRP A CB  1 
ATOM   2056  C  CG  . TRP A  1  260 ? -17.301 -6.407  23.332  1.00 7.48  ? 260  TRP A CG  1 
ATOM   2057  C  CD1 . TRP A  1  260 ? -18.619 -6.255  23.031  1.00 8.59  ? 260  TRP A CD1 1 
ATOM   2058  C  CD2 . TRP A  1  260 ? -17.140 -7.761  23.773  1.00 7.78  ? 260  TRP A CD2 1 
ATOM   2059  N  NE1 . TRP A  1  260 ? -19.288 -7.446  23.230  1.00 10.80 ? 260  TRP A NE1 1 
ATOM   2060  C  CE2 . TRP A  1  260 ? -18.403 -8.383  23.689  1.00 10.13 ? 260  TRP A CE2 1 
ATOM   2061  C  CE3 . TRP A  1  260 ? -16.047 -8.509  24.217  1.00 7.43  ? 260  TRP A CE3 1 
ATOM   2062  C  CZ2 . TRP A  1  260 ? -18.599 -9.727  24.039  1.00 10.43 ? 260  TRP A CZ2 1 
ATOM   2063  C  CZ3 . TRP A  1  260 ? -16.238 -9.839  24.552  1.00 7.46  ? 260  TRP A CZ3 1 
ATOM   2064  C  CH2 . TRP A  1  260 ? -17.503 -10.429 24.469  1.00 9.35  ? 260  TRP A CH2 1 
ATOM   2065  N  N   . VAL A  1  261 ? -17.469 -3.042  21.674  1.00 8.58  ? 261  VAL A N   1 
ATOM   2066  C  CA  . VAL A  1  261 ? -18.565 -2.333  21.052  1.00 8.96  ? 261  VAL A CA  1 
ATOM   2067  C  C   . VAL A  1  261 ? -18.120 -1.878  19.650  1.00 8.67  ? 261  VAL A C   1 
ATOM   2068  O  O   . VAL A  1  261 ? -18.929 -1.871  18.751  1.00 9.13  ? 261  VAL A O   1 
ATOM   2069  C  CB  . VAL A  1  261 ? -19.078 -1.183  21.945  1.00 10.33 ? 261  VAL A CB  1 
ATOM   2070  C  CG1 . VAL A  1  261 ? -20.161 -0.377  21.242  1.00 12.32 ? 261  VAL A CG1 1 
ATOM   2071  C  CG2 . VAL A  1  261 ? -19.616 -1.748  23.263  1.00 10.34 ? 261  VAL A CG2 1 
ATOM   2072  N  N   . GLY A  1  262 ? -16.832 -1.603  19.441  1.00 8.14  ? 262  GLY A N   1 
ATOM   2073  C  CA  . GLY A  1  262 ? -16.342 -1.244  18.108  1.00 8.04  ? 262  GLY A CA  1 
ATOM   2074  C  C   . GLY A  1  262 ? -16.610 -2.350  17.111  1.00 9.12  ? 262  GLY A C   1 
ATOM   2075  O  O   . GLY A  1  262 ? -17.054 -2.094  15.989  1.00 12.54 ? 262  GLY A O   1 
ATOM   2076  N  N   . GLN A  1  263 ? -16.431 -3.591  17.547  1.00 7.87  ? 263  GLN A N   1 
ATOM   2077  C  CA  . GLN A  1  263 ? -16.676 -4.739  16.674  1.00 7.97  ? 263  GLN A CA  1 
ATOM   2078  C  C   . GLN A  1  263 ? -18.177 -4.906  16.426  1.00 9.25  ? 263  GLN A C   1 
ATOM   2079  O  O   . GLN A  1  263 ? -18.609 -4.989  15.273  1.00 8.19  ? 263  GLN A O   1 
ATOM   2080  C  CB  . GLN A  1  263 ? -16.171 -6.067  17.298  1.00 7.90  ? 263  GLN A CB  1 
ATOM   2081  C  CG  . GLN A  1  263 ? -14.852 -6.041  18.092  1.00 11.14 ? 263  GLN A CG  1 
ATOM   2082  C  CD  . GLN A  1  263 ? -13.694 -5.677  17.209  1.00 12.54 ? 263  GLN A CD  1 
ATOM   2083  O  OE1 . GLN A  1  263 ? -13.389 -6.396  16.255  1.00 11.65 ? 263  GLN A OE1 1 
ATOM   2084  N  NE2 . GLN A  1  263 ? -13.017 -4.558  17.513  1.00 9.58  ? 263  GLN A NE2 1 
ATOM   2085  N  N   . GLN A  1  264 ? -18.977 -4.991  17.523  1.00 8.42  ? 264  GLN A N   1 
ATOM   2086  C  CA  . GLN A  1  264 ? -20.398 -5.306  17.415  1.00 8.79  ? 264  GLN A CA  1 
ATOM   2087  C  C   . GLN A  1  264 ? -21.254 -4.192  16.822  1.00 8.88  ? 264  GLN A C   1 
ATOM   2088  O  O   . GLN A  1  264 ? -22.163 -4.484  16.048  1.00 8.48  ? 264  GLN A O   1 
ATOM   2089  C  CB  . GLN A  1  264 ? -20.948 -5.804  18.753  1.00 7.98  ? 264  GLN A CB  1 
ATOM   2090  C  CG  . GLN A  1  264 ? -20.102 -6.933  19.372  1.00 7.90  ? 264  GLN A CG  1 
ATOM   2091  C  CD  . GLN A  1  264 ? -19.776 -8.053  18.419  1.00 9.35  ? 264  GLN A CD  1 
ATOM   2092  O  OE1 . GLN A  1  264 ? -18.741 -8.038  17.732  1.00 10.35 ? 264  GLN A OE1 1 
ATOM   2093  N  NE2 . GLN A  1  264 ? -20.612 -9.071  18.384  1.00 8.85  ? 264  GLN A NE2 1 
ATOM   2094  N  N   . ALA A  1  265 ? -20.979 -2.932  17.175  1.00 8.10  ? 265  ALA A N   1 
ATOM   2095  C  CA  . ALA A  1  265 ? -21.709 -1.818  16.592  1.00 8.20  ? 265  ALA A CA  1 
ATOM   2096  C  C   . ALA A  1  265 ? -21.375 -1.757  15.083  1.00 8.36  ? 265  ALA A C   1 
ATOM   2097  O  O   . ALA A  1  265 ? -22.267 -1.564  14.279  1.00 8.50  ? 265  ALA A O   1 
ATOM   2098  C  CB  . ALA A  1  265 ? -21.297 -0.518  17.269  1.00 8.12  ? 265  ALA A CB  1 
ATOM   2099  N  N   . SER A  1  266 ? -20.105 -1.952  14.690  1.00 8.32  ? 266  SER A N   1 
ATOM   2100  C  CA  . SER A  1  266 ? -19.741 -1.952  13.263  1.00 8.48  ? 266  SER A CA  1 
ATOM   2101  C  C   . SER A  1  266 ? -20.547 -3.012  12.531  1.00 9.86  ? 266  SER A C   1 
ATOM   2102  O  O   . SER A  1  266 ? -21.136 -2.727  11.500  1.00 10.22 ? 266  SER A O   1 
ATOM   2103  C  CB  . SER A  1  266 ? -18.255 -2.237  13.067  1.00 8.44  ? 266  SER A CB  1 
ATOM   2104  O  OG  . SER A  1  266 ? -17.455 -1.175  13.559  1.00 11.46 ? 266  SER A OG  1 
ATOM   2105  N  N   . LEU A  1  267 ? -20.596 -4.228  13.080  1.00 9.65  ? 267  LEU A N   1 
ATOM   2106  C  CA  . LEU A  1  267 ? -21.371 -5.303  12.462  1.00 9.09  ? 267  LEU A CA  1 
ATOM   2107  C  C   . LEU A  1  267 ? -22.861 -4.969  12.390  1.00 8.80  ? 267  LEU A C   1 
ATOM   2108  O  O   . LEU A  1  267 ? -23.476 -5.233  11.360  1.00 9.13  ? 267  LEU A O   1 
ATOM   2109  C  CB  . LEU A  1  267 ? -21.193 -6.588  13.271  1.00 8.67  ? 267  LEU A CB  1 
ATOM   2110  C  CG  . LEU A  1  267 ? -19.854 -7.271  13.116  1.00 9.50  ? 267  LEU A CG  1 
ATOM   2111  C  CD1 . LEU A  1  267 ? -19.629 -8.243  14.274  1.00 9.29  ? 267  LEU A CD1 1 
ATOM   2112  C  CD2 . LEU A  1  267 ? -19.772 -8.033  11.784  1.00 8.75  ? 267  LEU A CD2 1 
ATOM   2113  N  N   . ALA A  1  268 ? -23.454 -4.412  13.461  1.00 8.69  ? 268  ALA A N   1 
ATOM   2114  C  CA  . ALA A  1  268 ? -24.882 -4.071  13.421  1.00 9.16  ? 268  ALA A CA  1 
ATOM   2115  C  C   . ALA A  1  268 ? -25.124 -2.985  12.340  1.00 10.27 ? 268  ALA A C   1 
ATOM   2116  O  O   . ALA A  1  268 ? -26.176 -3.005  11.703  1.00 10.30 ? 268  ALA A O   1 
ATOM   2117  C  CB  . ALA A  1  268 ? -25.365 -3.588  14.785  1.00 8.92  ? 268  ALA A CB  1 
ATOM   2118  N  N   . PHE A  1  269 ? -24.143 -2.065  12.106  1.00 9.87  ? 269  PHE A N   1 
ATOM   2119  C  CA  . PHE A  1  269 ? -24.299 -1.062  11.049  1.00 11.23 ? 269  PHE A CA  1 
ATOM   2120  C  C   . PHE A  1  269 ? -24.235 -1.760  9.696   1.00 11.58 ? 269  PHE A C   1 
ATOM   2121  O  O   . PHE A  1  269 ? -25.030 -1.448  8.808   1.00 11.11 ? 269  PHE A O   1 
ATOM   2122  C  CB  . PHE A  1  269 ? -23.201 0.013   11.105  1.00 12.61 ? 269  PHE A CB  1 
ATOM   2123  C  CG  . PHE A  1  269 ? -23.456 1.102   12.116  1.00 12.52 ? 269  PHE A CG  1 
ATOM   2124  C  CD1 . PHE A  1  269 ? -24.571 1.912   12.015  1.00 14.80 ? 269  PHE A CD1 1 
ATOM   2125  C  CD2 . PHE A  1  269 ? -22.555 1.346   13.138  1.00 13.11 ? 269  PHE A CD2 1 
ATOM   2126  C  CE1 . PHE A  1  269 ? -24.788 2.936   12.930  1.00 13.86 ? 269  PHE A CE1 1 
ATOM   2127  C  CE2 . PHE A  1  269 ? -22.784 2.359   14.059  1.00 14.23 ? 269  PHE A CE2 1 
ATOM   2128  C  CZ  . PHE A  1  269 ? -23.900 3.145   13.948  1.00 13.61 ? 269  PHE A CZ  1 
ATOM   2129  N  N   . LEU A  1  270 ? -23.302 -2.701  9.524   1.00 11.69 ? 270  LEU A N   1 
ATOM   2130  C  CA  . LEU A  1  270 ? -23.186 -3.412  8.243   1.00 11.34 ? 270  LEU A CA  1 
ATOM   2131  C  C   . LEU A  1  270 ? -24.474 -4.167  7.918   1.00 13.45 ? 270  LEU A C   1 
ATOM   2132  O  O   . LEU A  1  270 ? -24.923 -4.186  6.764   1.00 12.67 ? 270  LEU A O   1 
ATOM   2133  C  CB  . LEU A  1  270 ? -22.056 -4.450  8.300   1.00 11.73 ? 270  LEU A CB  1 
ATOM   2134  C  CG  . LEU A  1  270 ? -20.624 -3.967  8.467   1.00 12.95 ? 270  LEU A CG  1 
ATOM   2135  C  CD1 . LEU A  1  270 ? -19.673 -5.162  8.438   1.00 12.95 ? 270  LEU A CD1 1 
ATOM   2136  C  CD2 . LEU A  1  270 ? -20.236 -2.989  7.379   1.00 11.90 ? 270  LEU A CD2 1 
ATOM   2137  N  N   . CYS A  1  271 ? -25.047 -4.839  8.933   1.00 12.32 ? 271  CYS A N   1 
ATOM   2138  C  CA  . CYS A  1  271 ? -26.232 -5.663  8.731   1.00 12.54 ? 271  CYS A CA  1 
ATOM   2139  C  C   . CYS A  1  271 ? -27.529 -4.892  8.638   1.00 14.00 ? 271  CYS A C   1 
ATOM   2140  O  O   . CYS A  1  271 ? -28.427 -5.300  7.894   1.00 14.97 ? 271  CYS A O   1 
ATOM   2141  C  CB  . CYS A  1  271 ? -26.294 -6.723  9.820   1.00 13.03 ? 271  CYS A CB  1 
ATOM   2142  S  SG  . CYS A  1  271 ? -24.885 -7.843  9.826   1.00 15.85 ? 271  CYS A SG  1 
ATOM   2143  N  N   . ALA A  1  272 ? -27.658 -3.795  9.393   1.00 13.09 ? 272  ALA A N   1 
ATOM   2144  C  CA  . ALA A  1  272 ? -28.888 -3.015  9.369   1.00 13.98 ? 272  ALA A CA  1 
ATOM   2145  C  C   . ALA A  1  272 ? -28.968 -2.169  8.087   1.00 13.56 ? 272  ALA A C   1 
ATOM   2146  O  O   . ALA A  1  272 ? -30.063 -1.847  7.657   1.00 15.28 ? 272  ALA A O   1 
ATOM   2147  C  CB  . ALA A  1  272 ? -28.961 -2.112  10.590  1.00 15.49 ? 272  ALA A CB  1 
ATOM   2148  N  N   . TYR A  1  273 ? -27.816 -1.811  7.476   1.00 11.36 ? 273  TYR A N   1 
ATOM   2149  C  CA  . TYR A  1  273 ? -27.795 -0.988  6.269   1.00 11.70 ? 273  TYR A CA  1 
ATOM   2150  C  C   . TYR A  1  273 ? -27.328 -1.734  5.009   1.00 11.95 ? 273  TYR A C   1 
ATOM   2151  O  O   . TYR A  1  273 ? -27.145 -1.104  3.969   1.00 14.40 ? 273  TYR A O   1 
ATOM   2152  C  CB  . TYR A  1  273 ? -26.943 0.255   6.542   1.00 11.99 ? 273  TYR A CB  1 
ATOM   2153  C  CG  . TYR A  1  273 ? -27.546 1.102   7.646   1.00 11.76 ? 273  TYR A CG  1 
ATOM   2154  C  CD1 . TYR A  1  273 ? -27.333 0.794   8.984   1.00 14.11 ? 273  TYR A CD1 1 
ATOM   2155  C  CD2 . TYR A  1  273 ? -28.389 2.158   7.356   1.00 13.91 ? 273  TYR A CD2 1 
ATOM   2156  C  CE1 . TYR A  1  273 ? -27.923 1.541   10.005  1.00 14.96 ? 273  TYR A CE1 1 
ATOM   2157  C  CE2 . TYR A  1  273 ? -28.978 2.918   8.368   1.00 14.62 ? 273  TYR A CE2 1 
ATOM   2158  C  CZ  . TYR A  1  273 ? -28.751 2.597   9.691   1.00 16.16 ? 273  TYR A CZ  1 
ATOM   2159  O  OH  . TYR A  1  273 ? -29.346 3.364   10.664  1.00 17.69 ? 273  TYR A OH  1 
ATOM   2160  N  N   . ASP A  1  274 ? -27.197 -3.055  5.071   1.00 11.05 ? 274  ASP A N   1 
ATOM   2161  C  CA  . ASP A  1  274 ? -26.780 -3.872  3.927   1.00 13.15 ? 274  ASP A CA  1 
ATOM   2162  C  C   . ASP A  1  274 ? -25.501 -3.367  3.242   1.00 13.14 ? 274  ASP A C   1 
ATOM   2163  O  O   . ASP A  1  274 ? -25.482 -3.138  2.031   1.00 13.77 ? 274  ASP A O   1 
ATOM   2164  C  CB  . ASP A  1  274 ? -27.933 -3.995  2.909   1.00 16.80 ? 274  ASP A CB  1 
ATOM   2165  C  CG  . ASP A  1  274 ? -29.163 -4.701  3.464   1.00 28.49 ? 274  ASP A CG  1 
ATOM   2166  O  OD1 . ASP A  1  274 ? -29.034 -5.428  4.477   1.00 29.45 ? 274  ASP A OD1 1 
ATOM   2167  O  OD2 . ASP A  1  274 ? -30.257 -4.524  2.882   1.00 34.57 ? 274  ASP A OD2 1 
ATOM   2168  N  N   . ILE A  1  275 ? -24.433 -3.200  4.011   1.00 12.43 ? 275  ILE A N   1 
ATOM   2169  C  CA  . ILE A  1  275 ? -23.153 -2.723  3.472   1.00 12.70 ? 275  ILE A CA  1 
ATOM   2170  C  C   . ILE A  1  275 ? -22.297 -3.931  3.085   1.00 11.75 ? 275  ILE A C   1 
ATOM   2171  O  O   . ILE A  1  275 ? -22.199 -4.865  3.876   1.00 11.91 ? 275  ILE A O   1 
ATOM   2172  C  CB  . ILE A  1  275 ? -22.443 -1.848  4.508   1.00 13.93 ? 275  ILE A CB  1 
ATOM   2173  C  CG1 . ILE A  1  275 ? -23.242 -0.527  4.748   1.00 15.62 ? 275  ILE A CG1 1 
ATOM   2174  C  CG2 . ILE A  1  275 ? -20.990 -1.555  4.078   1.00 14.58 ? 275  ILE A CG2 1 
ATOM   2175  C  CD1 . ILE A  1  275 ? -22.891 0.166   6.058   1.00 18.14 ? 275  ILE A CD1 1 
ATOM   2176  N  N   . PRO A  1  276 ? -21.655 -3.945  1.900   1.00 12.23 ? 276  PRO A N   1 
ATOM   2177  C  CA  . PRO A  1  276 ? -20.862 -5.128  1.522   1.00 11.13 ? 276  PRO A CA  1 
ATOM   2178  C  C   . PRO A  1  276 ? -19.724 -5.438  2.496   1.00 10.76 ? 276  PRO A C   1 
ATOM   2179  O  O   . PRO A  1  276 ? -19.122 -4.535  3.057   1.00 10.59 ? 276  PRO A O   1 
ATOM   2180  C  CB  . PRO A  1  276 ? -20.321 -4.757  0.134   1.00 11.46 ? 276  PRO A CB  1 
ATOM   2181  C  CG  . PRO A  1  276 ? -21.271 -3.758  -0.389  1.00 12.23 ? 276  PRO A CG  1 
ATOM   2182  C  CD  . PRO A  1  276 ? -21.652 -2.940  0.814   1.00 11.90 ? 276  PRO A CD  1 
ATOM   2183  N  N   . ALA A  1  277 ? -19.439 -6.730  2.690   1.00 10.62 ? 277  ALA A N   1 
ATOM   2184  C  CA  . ALA A  1  277 ? -18.391 -7.197  3.579   1.00 10.96 ? 277  ALA A CA  1 
ATOM   2185  C  C   . ALA A  1  277 ? -17.018 -6.807  3.036   1.00 11.78 ? 277  ALA A C   1 
ATOM   2186  O  O   . ALA A  1  277 ? -16.530 -7.423  2.087   1.00 11.20 ? 277  ALA A O   1 
ATOM   2187  C  CB  . ALA A  1  277 ? -18.479 -8.715  3.720   1.00 10.20 ? 277  ALA A CB  1 
ATOM   2188  N  N   . GLY A  1  278 ? -16.387 -5.809  3.655   1.00 10.36 ? 278  GLY A N   1 
ATOM   2189  C  CA  . GLY A  1  278 ? -15.078 -5.343  3.226   1.00 10.12 ? 278  GLY A CA  1 
ATOM   2190  C  C   . GLY A  1  278 ? -15.105 -3.957  2.607   1.00 10.80 ? 278  GLY A C   1 
ATOM   2191  O  O   . GLY A  1  278 ? -14.086 -3.500  2.071   1.00 10.46 ? 278  GLY A O   1 
ATOM   2192  N  N   . ASP A  1  279 ? -16.258 -3.281  2.657   1.00 10.47 ? 279  ASP A N   1 
ATOM   2193  C  CA  . ASP A  1  279 ? -16.378 -1.937  2.100   1.00 11.06 ? 279  ASP A CA  1 
ATOM   2194  C  C   . ASP A  1  279 ? -15.536 -1.003  2.951   1.00 10.65 ? 279  ASP A C   1 
ATOM   2195  O  O   . ASP A  1  279 ? -15.491 -1.173  4.168   1.00 10.18 ? 279  ASP A O   1 
ATOM   2196  C  CB  . ASP A  1  279 ? -17.844 -1.462  2.118   1.00 12.69 ? 279  ASP A CB  1 
ATOM   2197  C  CG  . ASP A  1  279 ? -18.024 -0.181  1.338   1.00 16.64 ? 279  ASP A CG  1 
ATOM   2198  O  OD1 . ASP A  1  279 ? -17.804 0.922   1.930   1.00 14.41 ? 279  ASP A OD1 1 
ATOM   2199  O  OD2 . ASP A  1  279 ? -18.339 -0.263  0.127   1.00 15.29 ? 279  ASP A OD2 1 
ATOM   2200  N  N   . ALA A  1  280 ? -14.879 -0.008  2.322   1.00 10.73 ? 280  ALA A N   1 
ATOM   2201  C  CA  . ALA A  1  280 ? -14.031 0.923   3.051   1.00 10.93 ? 280  ALA A CA  1 
ATOM   2202  C  C   . ALA A  1  280 ? -14.732 1.644   4.197   1.00 10.56 ? 280  ALA A C   1 
ATOM   2203  O  O   . ALA A  1  280 ? -14.058 2.025   5.156   1.00 11.70 ? 280  ALA A O   1 
ATOM   2204  C  CB  . ALA A  1  280 ? -13.454 1.942   2.090   1.00 13.24 ? 280  ALA A CB  1 
ATOM   2205  N  N   . VAL A  1  281 ? -16.057 1.851   4.121   1.00 10.44 ? 281  VAL A N   1 
ATOM   2206  C  CA  . VAL A  1  281 ? -16.790 2.584   5.171   1.00 10.28 ? 281  VAL A CA  1 
ATOM   2207  C  C   . VAL A  1  281 ? -16.730 1.881   6.502   1.00 9.77  ? 281  VAL A C   1 
ATOM   2208  O  O   . VAL A  1  281 ? -16.864 2.516   7.541   1.00 10.13 ? 281  VAL A O   1 
ATOM   2209  C  CB  . VAL A  1  281 ? -18.268 2.802   4.748   1.00 12.19 ? 281  VAL A CB  1 
ATOM   2210  C  CG1 . VAL A  1  281 ? -19.037 1.490   4.758   1.00 14.50 ? 281  VAL A CG1 1 
ATOM   2211  C  CG2 . VAL A  1  281 ? -18.959 3.829   5.658   1.00 13.33 ? 281  VAL A CG2 1 
ATOM   2212  N  N   . THR A  1  282 ? -16.567 0.554   6.500   1.00 9.58  ? 282  THR A N   1 
ATOM   2213  C  CA  . THR A  1  282 ? -16.519 -0.210  7.743   1.00 9.45  ? 282  THR A CA  1 
ATOM   2214  C  C   . THR A  1  282 ? -15.521 0.358   8.763   1.00 10.05 ? 282  THR A C   1 
ATOM   2215  O  O   . THR A  1  282 ? -15.833 0.418   9.950   1.00 12.14 ? 282  THR A O   1 
ATOM   2216  C  CB  . THR A  1  282 ? -16.139 -1.666  7.453   1.00 10.88 ? 282  THR A CB  1 
ATOM   2217  O  OG1 . THR A  1  282 ? -16.868 -2.149  6.317   1.00 10.96 ? 282  THR A OG1 1 
ATOM   2218  C  CG2 . THR A  1  282 ? -16.416 -2.570  8.642   1.00 12.89 ? 282  THR A CG2 1 
ATOM   2219  N  N   . SER A  1  283 ? -14.330 0.772   8.305   1.00 8.99  ? 283  SER A N   1 
ATOM   2220  C  CA  . SER A  1  283 ? -13.307 1.294   9.219   1.00 9.66  ? 283  SER A CA  1 
ATOM   2221  C  C   . SER A  1  283 ? -13.736 2.582   9.909   1.00 10.46 ? 283  SER A C   1 
ATOM   2222  O  O   . SER A  1  283 ? -13.219 2.872   10.981  1.00 9.78  ? 283  SER A O   1 
ATOM   2223  C  CB  . SER A  1  283 ? -11.989 1.497   8.482   1.00 11.23 ? 283  SER A CB  1 
ATOM   2224  O  OG  . SER A  1  283 ? -12.143 2.418   7.414   1.00 11.33 ? 283  SER A OG  1 
ATOM   2225  N  N   . ASP A  1  284 ? -14.675 3.365   9.314   1.00 11.90 ? 284  ASP A N   1 
ATOM   2226  C  CA  . ASP A  1  284 ? -15.150 4.588   9.974   1.00 11.07 ? 284  ASP A CA  1 
ATOM   2227  C  C   . ASP A  1  284 ? -16.015 4.248   11.202  1.00 11.46 ? 284  ASP A C   1 
ATOM   2228  O  O   . ASP A  1  284 ? -16.117 5.062   12.125  1.00 12.58 ? 284  ASP A O   1 
ATOM   2229  C  CB  . ASP A  1  284 ? -16.017 5.437   9.037   1.00 12.71 ? 284  ASP A CB  1 
ATOM   2230  C  CG  . ASP A  1  284 ? -15.269 6.328   8.066   1.00 20.29 ? 284  ASP A CG  1 
ATOM   2231  O  OD1 . ASP A  1  284 ? -14.025 6.451   8.198   1.00 17.11 ? 284  ASP A OD1 1 
ATOM   2232  O  OD2 . ASP A  1  284 ? -15.922 6.904   7.168   1.00 26.57 ? 284  ASP A OD2 1 
ATOM   2233  N  N   . PHE A  1  285 ? -16.692 3.095   11.196  1.00 9.92  ? 285  PHE A N   1 
ATOM   2234  C  CA  . PHE A  1  285 ? -17.563 2.728   12.312  1.00 9.23  ? 285  PHE A CA  1 
ATOM   2235  C  C   . PHE A  1  285 ? -16.683 2.392   13.526  1.00 8.95  ? 285  PHE A C   1 
ATOM   2236  O  O   . PHE A  1  285 ? -16.843 2.992   14.587  1.00 8.25  ? 285  PHE A O   1 
ATOM   2237  C  CB  . PHE A  1  285 ? -18.469 1.530   11.935  1.00 9.94  ? 285  PHE A CB  1 
ATOM   2238  C  CG  . PHE A  1  285 ? -19.384 1.746   10.748  1.00 10.76 ? 285  PHE A CG  1 
ATOM   2239  C  CD1 . PHE A  1  285 ? -20.020 2.958   10.551  1.00 11.14 ? 285  PHE A CD1 1 
ATOM   2240  C  CD2 . PHE A  1  285 ? -19.620 0.731   9.838   1.00 11.27 ? 285  PHE A CD2 1 
ATOM   2241  C  CE1 . PHE A  1  285 ? -20.850 3.161   9.447   1.00 12.40 ? 285  PHE A CE1 1 
ATOM   2242  C  CE2 . PHE A  1  285 ? -20.446 0.935   8.736   1.00 11.33 ? 285  PHE A CE2 1 
ATOM   2243  C  CZ  . PHE A  1  285 ? -21.074 2.144   8.560   1.00 12.99 ? 285  PHE A CZ  1 
ATOM   2244  N  N   . VAL A  1  286 ? -15.742 1.450   13.376  1.00 10.29 ? 286  VAL A N   1 
ATOM   2245  C  CA  . VAL A  1  286 ? -14.853 1.111   14.502  1.00 9.65  ? 286  VAL A CA  1 
ATOM   2246  C  C   . VAL A  1  286 ? -14.019 2.321   14.953  1.00 11.79 ? 286  VAL A C   1 
ATOM   2247  O  O   . VAL A  1  286 ? -13.825 2.510   16.161  1.00 11.71 ? 286  VAL A O   1 
ATOM   2248  C  CB  . VAL A  1  286 ? -13.974 -0.130  14.228  1.00 11.06 ? 286  VAL A CB  1 
ATOM   2249  C  CG1 . VAL A  1  286 ? -13.003 0.132   13.086  1.00 12.03 ? 286  VAL A CG1 1 
ATOM   2250  C  CG2 . VAL A  1  286 ? -13.220 -0.550  15.500  1.00 9.07  ? 286  VAL A CG2 1 
ATOM   2251  N  N   . PHE A  1  287 ? -13.526 3.152   14.022  1.00 11.91 ? 287  PHE A N   1 
ATOM   2252  C  CA  . PHE A  1  287 ? -12.751 4.338   14.423  1.00 9.36  ? 287  PHE A CA  1 
ATOM   2253  C  C   . PHE A  1  287 ? -13.637 5.293   15.235  1.00 8.96  ? 287  PHE A C   1 
ATOM   2254  O  O   . PHE A  1  287 ? -13.208 5.825   16.256  1.00 8.76  ? 287  PHE A O   1 
ATOM   2255  C  CB  . PHE A  1  287 ? -12.160 5.081   13.209  1.00 9.76  ? 287  PHE A CB  1 
ATOM   2256  C  CG  . PHE A  1  287 ? -11.247 6.212   13.631  1.00 11.00 ? 287  PHE A CG  1 
ATOM   2257  C  CD1 . PHE A  1  287 ? -9.958  5.955   14.081  1.00 12.60 ? 287  PHE A CD1 1 
ATOM   2258  C  CD2 . PHE A  1  287 ? -11.715 7.514   13.697  1.00 10.90 ? 287  PHE A CD2 1 
ATOM   2259  C  CE1 . PHE A  1  287 ? -9.131  6.992   14.514  1.00 11.48 ? 287  PHE A CE1 1 
ATOM   2260  C  CE2 . PHE A  1  287 ? -10.891 8.545   14.140  1.00 9.95  ? 287  PHE A CE2 1 
ATOM   2261  C  CZ  . PHE A  1  287 ? -9.603  8.282   14.536  1.00 10.00 ? 287  PHE A CZ  1 
ATOM   2262  N  N   . THR A  1  288 ? -14.895 5.472   14.814  1.00 8.72  ? 288  THR A N   1 
ATOM   2263  C  CA  . THR A  1  288 ? -15.810 6.348   15.537  1.00 8.89  ? 288  THR A CA  1 
ATOM   2264  C  C   . THR A  1  288 ? -16.045 5.824   16.951  1.00 9.23  ? 288  THR A C   1 
ATOM   2265  O  O   . THR A  1  288 ? -15.971 6.584   17.922  1.00 8.47  ? 288  THR A O   1 
ATOM   2266  C  CB  . THR A  1  288 ? -17.129 6.511   14.754  1.00 11.80 ? 288  THR A CB  1 
ATOM   2267  O  OG1 . THR A  1  288 ? -16.843 7.052   13.447  1.00 9.89  ? 288  THR A OG1 1 
ATOM   2268  C  CG2 . THR A  1  288 ? -18.110 7.404   15.481  1.00 11.44 ? 288  THR A CG2 1 
ATOM   2269  N  N   . ILE A  1  289 ? -16.309 4.530   17.077  1.00 7.98  ? 289  ILE A N   1 
ATOM   2270  C  CA  . ILE A  1  289 ? -16.565 3.943   18.383  1.00 8.76  ? 289  ILE A CA  1 
ATOM   2271  C  C   . ILE A  1  289 ? -15.348 3.977   19.321  1.00 8.94  ? 289  ILE A C   1 
ATOM   2272  O  O   . ILE A  1  289 ? -15.499 4.238   20.531  1.00 7.86  ? 289  ILE A O   1 
ATOM   2273  C  CB  . ILE A  1  289 ? -17.044 2.475   18.206  1.00 11.11 ? 289  ILE A CB  1 
ATOM   2274  C  CG1 . ILE A  1  289 ? -18.371 2.414   17.387  1.00 12.48 ? 289  ILE A CG1 1 
ATOM   2275  C  CG2 . ILE A  1  289 ? -17.198 1.799   19.579  1.00 11.31 ? 289  ILE A CG2 1 
ATOM   2276  C  CD1 . ILE A  1  289 ? -19.538 3.182   18.018  1.00 15.94 ? 289  ILE A CD1 1 
ATOM   2277  N  N   . LYS A  1  290 ? -14.165 3.650   18.796  1.00 7.70  ? 290  LYS A N   1 
ATOM   2278  C  CA  . LYS A  1  290 ? -12.968 3.572   19.642  1.00 8.17  ? 290  LYS A CA  1 
ATOM   2279  C  C   . LYS A  1  290 ? -12.272 4.903   19.856  1.00 8.04  ? 290  LYS A C   1 
ATOM   2280  O  O   . LYS A  1  290 ? -11.600 5.077   20.877  1.00 8.61  ? 290  LYS A O   1 
ATOM   2281  C  CB  . LYS A  1  290 ? -11.961 2.610   19.007  1.00 8.85  ? 290  LYS A CB  1 
ATOM   2282  C  CG  . LYS A  1  290 ? -12.396 1.146   19.079  1.00 7.63  ? 290  LYS A CG  1 
ATOM   2283  C  CD  . LYS A  1  290 ? -11.259 0.197   18.664  1.00 9.48  ? 290  LYS A CD  1 
ATOM   2284  C  CE  . LYS A  1  290 ? -10.160 0.061   19.714  1.00 11.07 ? 290  LYS A CE  1 
ATOM   2285  N  NZ  . LYS A  1  290 ? -8.925  -0.556  19.120  1.00 9.87  ? 290  LYS A NZ  1 
HETATM 2286  N  N   . MHS A  1  291 ? -12.410 5.834   18.909  1.00 8.16  ? 291  MHS A N   1 
HETATM 2287  C  CA  . MHS A  1  291 ? -11.691 7.098   19.021  1.00 8.63  ? 291  MHS A CA  1 
HETATM 2288  C  C   . MHS A  1  291 ? -12.388 8.380   18.554  1.00 9.78  ? 291  MHS A C   1 
HETATM 2289  O  O   . MHS A  1  291 ? -12.237 9.412   19.203  1.00 9.45  ? 291  MHS A O   1 
HETATM 2290  C  CB  . MHS A  1  291 ? -10.472 6.983   18.087  1.00 10.00 ? 291  MHS A CB  1 
HETATM 2291  C  CG  . MHS A  1  291 ? -9.589  5.784   18.349  1.00 11.80 ? 291  MHS A CG  1 
HETATM 2292  N  ND1 . MHS A  1  291 ? -8.682  5.670   19.340  1.00 12.86 ? 291  MHS A ND1 1 
HETATM 2293  C  CD2 . MHS A  1  291 ? -9.549  4.622   17.586  1.00 13.34 ? 291  MHS A CD2 1 
HETATM 2294  C  CE1 . MHS A  1  291 ? -8.104  4.466   19.232  1.00 13.37 ? 291  MHS A CE1 1 
HETATM 2295  N  NE2 . MHS A  1  291 ? -8.622  3.822   18.156  1.00 14.12 ? 291  MHS A NE2 1 
HETATM 2296  C  CM  . MHS A  1  291 ? -8.384  6.694   20.387  1.00 10.12 ? 291  MHS A CM  1 
ATOM   2297  N  N   . GLY A  1  292 ? -13.081 8.337   17.421  1.00 12.10 ? 292  GLY A N   1 
ATOM   2298  C  CA  . GLY A  1  292 ? -13.705 9.517   16.820  1.00 12.83 ? 292  GLY A CA  1 
ATOM   2299  C  C   . GLY A  1  292 ? -14.756 10.262  17.617  1.00 12.36 ? 292  GLY A C   1 
ATOM   2300  O  O   . GLY A  1  292 ? -14.743 11.501  17.636  1.00 12.20 ? 292  GLY A O   1 
ATOM   2301  N  N   . ASP A  1  293 ? -15.707 9.549   18.231  1.00 9.46  ? 293  ASP A N   1 
ATOM   2302  C  CA  . ASP A  1  293 ? -16.775 10.222  18.992  1.00 10.58 ? 293  ASP A CA  1 
ATOM   2303  C  C   . ASP A  1  293 ? -17.103 9.316   20.160  1.00 12.50 ? 293  ASP A C   1 
ATOM   2304  O  O   . ASP A  1  293 ? -18.085 8.566   20.132  1.00 12.70 ? 293  ASP A O   1 
ATOM   2305  C  CB  . ASP A  1  293 ? -18.000 10.455  18.099  1.00 12.86 ? 293  ASP A CB  1 
ATOM   2306  C  CG  . ASP A  1  293 ? -18.998 11.441  18.672  1.00 18.01 ? 293  ASP A CG  1 
ATOM   2307  O  OD1 . ASP A  1  293 ? -18.888 11.768  19.870  1.00 18.12 ? 293  ASP A OD1 1 
ATOM   2308  O  OD2 . ASP A  1  293 ? -19.887 11.880  17.923  1.00 18.93 ? 293  ASP A OD2 1 
ATOM   2309  N  N   . VAL A  1  294 ? -16.239 9.344   21.172  1.00 12.03 ? 294  VAL A N   1 
ATOM   2310  C  CA  . VAL A  1  294 ? -16.380 8.436   22.290  1.00 11.87 ? 294  VAL A CA  1 
ATOM   2311  C  C   . VAL A  1  294 ? -16.233 9.120   23.616  1.00 12.11 ? 294  VAL A C   1 
ATOM   2312  O  O   . VAL A  1  294 ? -15.518 10.118  23.733  1.00 11.94 ? 294  VAL A O   1 
ATOM   2313  C  CB  . VAL A  1  294 ? -15.334 7.304   22.106  1.00 12.89 ? 294  VAL A CB  1 
ATOM   2314  C  CG1 . VAL A  1  294 ? -13.923 7.870   21.992  1.00 15.05 ? 294  VAL A CG1 1 
ATOM   2315  C  CG2 . VAL A  1  294 ? -15.415 6.269   23.237  1.00 10.94 ? 294  VAL A CG2 1 
ATOM   2316  N  N   . VAL A  1  295 ? -16.934 8.586   24.617  1.00 9.22  ? 295  VAL A N   1 
ATOM   2317  C  CA  . VAL A  1  295 ? -16.860 9.066   25.981  1.00 8.13  ? 295  VAL A CA  1 
ATOM   2318  C  C   . VAL A  1  295 ? -16.447 7.848   26.817  1.00 9.07  ? 295  VAL A C   1 
ATOM   2319  O  O   . VAL A  1  295 ? -17.041 6.765   26.703  1.00 7.28  ? 295  VAL A O   1 
ATOM   2320  C  CB  . VAL A  1  295 ? -18.179 9.707   26.457  1.00 7.44  ? 295  VAL A CB  1 
ATOM   2321  C  CG1 . VAL A  1  295 ? -18.123 10.018  27.940  1.00 7.85  ? 295  VAL A CG1 1 
ATOM   2322  C  CG2 . VAL A  1  295 ? -18.482 10.965  25.645  1.00 7.64  ? 295  VAL A CG2 1 
ATOM   2323  N  N   . PHE A  1  296 ? -15.386 8.000   27.586  1.00 9.11  ? 296  PHE A N   1 
ATOM   2324  C  CA  . PHE A  1  296 ? -14.862 6.924   28.417  1.00 7.62  ? 296  PHE A CA  1 
ATOM   2325  C  C   . PHE A  1  296 ? -15.157 7.214   29.853  1.00 8.06  ? 296  PHE A C   1 
ATOM   2326  O  O   . PHE A  1  296 ? -15.185 8.385   30.252  1.00 8.41  ? 296  PHE A O   1 
ATOM   2327  C  CB  . PHE A  1  296 ? -13.334 6.856   28.291  1.00 7.09  ? 296  PHE A CB  1 
ATOM   2328  C  CG  . PHE A  1  296 ? -12.846 6.429   26.936  1.00 7.75  ? 296  PHE A CG  1 
ATOM   2329  C  CD1 . PHE A  1  296 ? -12.973 5.116   26.520  1.00 7.55  ? 296  PHE A CD1 1 
ATOM   2330  C  CD2 . PHE A  1  296 ? -12.319 7.356   26.047  1.00 9.37  ? 296  PHE A CD2 1 
ATOM   2331  C  CE1 . PHE A  1  296 ? -12.533 4.725   25.259  1.00 8.55  ? 296  PHE A CE1 1 
ATOM   2332  C  CE2 . PHE A  1  296 ? -11.859 6.957   24.802  1.00 10.29 ? 296  PHE A CE2 1 
ATOM   2333  C  CZ  . PHE A  1  296 ? -11.974 5.647   24.414  1.00 9.19  ? 296  PHE A CZ  1 
ATOM   2334  N  N   . MET A  1  297 ? -15.322 6.175   30.659  1.00 7.00  ? 297  MET A N   1 
ATOM   2335  C  CA  . MET A  1  297 ? -15.497 6.427   32.097  1.00 9.37  ? 297  MET A CA  1 
ATOM   2336  C  C   . MET A  1  297 ? -14.101 6.809   32.638  1.00 9.09  ? 297  MET A C   1 
ATOM   2337  O  O   . MET A  1  297 ? -13.982 7.727   33.446  1.00 8.47  ? 297  MET A O   1 
ATOM   2338  C  CB  . MET A  1  297 ? -16.045 5.188   32.841  1.00 9.92  ? 297  MET A CB  1 
ATOM   2339  C  CG  . MET A  1  297 ? -17.572 5.132   32.854  1.00 14.02 ? 297  MET A CG  1 
ATOM   2340  S  SD  . MET A  1  297 ? -18.225 6.512   33.834  1.00 18.41 ? 297  MET A SD  1 
ATOM   2341  C  CE  . MET A  1  297 ? -18.067 5.872   35.501  1.00 13.49 ? 297  MET A CE  1 
ATOM   2342  N  N   . GLY A  1  298 ? -13.062 6.151   32.140  1.00 6.89  ? 298  GLY A N   1 
ATOM   2343  C  CA  . GLY A  1  298 ? -11.708 6.443   32.580  1.00 6.86  ? 298  GLY A CA  1 
ATOM   2344  C  C   . GLY A  1  298 ? -10.703 6.620   31.469  1.00 8.82  ? 298  GLY A C   1 
ATOM   2345  O  O   . GLY A  1  298 ? -10.723 5.886   30.475  1.00 6.90  ? 298  GLY A O   1 
ATOM   2346  N  N   . THR A  1  299 ? -9.773  7.562   31.672  1.00 7.33  ? 299  THR A N   1 
ATOM   2347  C  CA  . THR A  1  299 ? -8.696  7.836   30.731  1.00 8.00  ? 299  THR A CA  1 
ATOM   2348  C  C   . THR A  1  299 ? -7.509  6.920   31.040  1.00 8.19  ? 299  THR A C   1 
ATOM   2349  O  O   . THR A  1  299 ? -7.443  6.299   32.120  1.00 6.80  ? 299  THR A O   1 
ATOM   2350  C  CB  . THR A  1  299 ? -8.302  9.348   30.810  1.00 9.40  ? 299  THR A CB  1 
ATOM   2351  O  OG1 . THR A  1  299 ? -8.273  9.782   32.173  1.00 10.41 ? 299  THR A OG1 1 
ATOM   2352  C  CG2 . THR A  1  299 ? -9.264  10.236  30.046  1.00 9.70  ? 299  THR A CG2 1 
ATOM   2353  N  N   . GLN A  1  300 ? -6.567  6.821   30.091  1.00 8.03  ? 300  GLN A N   1 
ATOM   2354  C  CA  . GLN A  1  300 ? -5.376  5.983   30.266  1.00 7.87  ? 300  GLN A CA  1 
ATOM   2355  C  C   . GLN A  1  300 ? -4.475  6.475   31.393  1.00 9.79  ? 300  GLN A C   1 
ATOM   2356  O  O   . GLN A  1  300 ? -4.487  7.671   31.752  1.00 9.11  ? 300  GLN A O   1 
ATOM   2357  C  CB  . GLN A  1  300 ? -4.582  5.918   28.957  1.00 6.87  ? 300  GLN A CB  1 
ATOM   2358  C  CG  . GLN A  1  300 ? -5.350  5.218   27.833  1.00 6.94  ? 300  GLN A CG  1 
ATOM   2359  C  CD  . GLN A  1  300 ? -4.457  4.514   26.832  1.00 12.43 ? 300  GLN A CD  1 
ATOM   2360  O  OE1 . GLN A  1  300 ? -4.633  4.629   25.604  1.00 13.04 ? 300  GLN A OE1 1 
ATOM   2361  N  NE2 . GLN A  1  300 ? -3.498  3.732   27.301  1.00 15.94 ? 300  GLN A NE2 1 
ATOM   2362  N  N   . LEU A  1  301 ? -3.681  5.552   31.935  1.00 8.08  ? 301  LEU A N   1 
ATOM   2363  C  CA  . LEU A  1  301 ? -2.745  5.844   33.030  1.00 6.81  ? 301  LEU A CA  1 
ATOM   2364  C  C   . LEU A  1  301 ? -1.304  5.651   32.576  1.00 8.60  ? 301  LEU A C   1 
ATOM   2365  O  O   . LEU A  1  301 ? -1.052  4.810   31.715  1.00 11.17 ? 301  LEU A O   1 
ATOM   2366  C  CB  . LEU A  1  301 ? -3.029  4.909   34.200  1.00 6.72  ? 301  LEU A CB  1 
ATOM   2367  C  CG  . LEU A  1  301 ? -4.356  5.164   34.916  1.00 9.71  ? 301  LEU A CG  1 
ATOM   2368  C  CD1 . LEU A  1  301 ? -4.579  4.154   36.044  1.00 7.41  ? 301  LEU A CD1 1 
ATOM   2369  C  CD2 . LEU A  1  301 ? -4.409  6.571   35.481  1.00 9.44  ? 301  LEU A CD2 1 
ATOM   2370  N  N   . PRO A  1  302 ? -0.357  6.387   33.175  1.00 9.83  ? 302  PRO A N   1 
ATOM   2371  C  CA  . PRO A  1  302 ? 1.065   6.227   32.799  1.00 12.10 ? 302  PRO A CA  1 
ATOM   2372  C  C   . PRO A  1  302 ? 1.722   4.902   33.230  1.00 11.19 ? 302  PRO A C   1 
ATOM   2373  O  O   . PRO A  1  302 ? 1.180   4.135   34.023  1.00 6.70  ? 302  PRO A O   1 
ATOM   2374  C  CB  . PRO A  1  302 ? 1.735   7.454   33.429  1.00 12.86 ? 302  PRO A CB  1 
ATOM   2375  C  CG  . PRO A  1  302 ? 0.915   7.756   34.607  1.00 13.15 ? 302  PRO A CG  1 
ATOM   2376  C  CD  . PRO A  1  302 ? -0.518  7.405   34.235  1.00 11.72 ? 302  PRO A CD  1 
ATOM   2377  N  N   . TYR A  1  303 ? 2.931   4.641   32.677  1.00 12.99 ? 303  TYR A N   1 
ATOM   2378  C  CA  . TYR A  1  303 ? 3.669   3.381   32.812  1.00 11.00 ? 303  TYR A CA  1 
ATOM   2379  C  C   . TYR A  1  303 ? 3.727   2.719   34.178  1.00 10.68 ? 303  TYR A C   1 
ATOM   2380  O  O   . TYR A  1  303 ? 3.541   1.497   34.265  1.00 11.16 ? 303  TYR A O   1 
ATOM   2381  C  CB  . TYR A  1  303 ? 5.101   3.542   32.304  1.00 11.34 ? 303  TYR A CB  1 
ATOM   2382  C  CG  . TYR A  1  303 ? 5.692   2.268   31.734  1.00 11.44 ? 303  TYR A CG  1 
ATOM   2383  C  CD1 . TYR A  1  303 ? 5.164   1.685   30.592  1.00 11.79 ? 303  TYR A CD1 1 
ATOM   2384  C  CD2 . TYR A  1  303 ? 6.837   1.701   32.283  1.00 11.15 ? 303  TYR A CD2 1 
ATOM   2385  C  CE1 . TYR A  1  303 ? 5.711   0.526   30.051  1.00 11.68 ? 303  TYR A CE1 1 
ATOM   2386  C  CE2 . TYR A  1  303 ? 7.401   0.546   31.743  1.00 11.56 ? 303  TYR A CE2 1 
ATOM   2387  C  CZ  . TYR A  1  303 ? 6.858   -0.017  30.604  1.00 12.00 ? 303  TYR A CZ  1 
ATOM   2388  O  OH  . TYR A  1  303 ? 7.405   -1.152  30.039  1.00 11.87 ? 303  TYR A OH  1 
ATOM   2389  N  N   . ARG A  1  304 ? 3.978   3.481   35.253  1.00 10.99 ? 304  ARG A N   1 
ATOM   2390  C  CA  . ARG A  1  304 ? 4.080   2.830   36.577  1.00 11.40 ? 304  ARG A CA  1 
ATOM   2391  C  C   . ARG A  1  304 ? 2.786   2.119   36.943  1.00 11.79 ? 304  ARG A C   1 
ATOM   2392  O  O   . ARG A  1  304 ? 2.820   1.055   37.556  1.00 14.81 ? 304  ARG A O   1 
ATOM   2393  C  CB  . ARG A  1  304 ? 4.454   3.851   37.666  1.00 9.16  ? 304  ARG A CB  1 
ATOM   2394  C  CG  . ARG A  1  304 ? 4.947   3.170   38.931  1.00 11.54 ? 304  ARG A CG  1 
ATOM   2395  C  CD  . ARG A  1  304 ? 5.313   4.132   40.055  1.00 14.71 ? 304  ARG A CD  1 
ATOM   2396  N  NE  . ARG A  1  304 ? 6.318   3.484   40.885  1.00 18.55 ? 304  ARG A NE  1 
ATOM   2397  C  CZ  . ARG A  1  304 ? 7.635   3.567   40.712  1.00 21.35 ? 304  ARG A CZ  1 
ATOM   2398  N  NH1 . ARG A  1  304 ? 8.143   4.355   39.767  1.00 15.31 ? 304  ARG A NH1 1 
ATOM   2399  N  NH2 . ARG A  1  304 ? 8.454   2.880   41.495  1.00 19.49 ? 304  ARG A NH2 1 
HETATM 2400  N  N   . AGM A  1  305 ? 1.648   2.698   36.573  1.00 8.83  ? 305  AGM A N   1 
HETATM 2401  C  CA  . AGM A  1  305 ? 0.335   2.124   36.891  1.00 8.90  ? 305  AGM A CA  1 
HETATM 2402  C  CB  . AGM A  1  305 ? -0.376  2.966   37.962  1.00 6.71  ? 305  AGM A CB  1 
HETATM 2403  C  CG  . AGM A  1  305 ? -0.383  4.463   37.639  1.00 6.77  ? 305  AGM A CG  1 
HETATM 2404  C  CD  . AGM A  1  305 ? -0.635  5.318   38.883  1.00 8.24  ? 305  AGM A CD  1 
HETATM 2405  C  CE2 . AGM A  1  305 ? -2.056  5.205   39.419  1.00 11.33 ? 305  AGM A CE2 1 
HETATM 2406  N  NE1 . AGM A  1  305 ? -0.373  6.721   38.627  1.00 8.91  ? 305  AGM A NE1 1 
HETATM 2407  C  CZ  . AGM A  1  305 ? 0.857   7.230   38.547  1.00 7.92  ? 305  AGM A CZ  1 
HETATM 2408  N  NH1 . AGM A  1  305 ? 1.917   6.525   38.940  1.00 6.74  ? 305  AGM A NH1 1 
HETATM 2409  N  NH2 . AGM A  1  305 ? 1.015   8.469   38.061  1.00 7.63  ? 305  AGM A NH2 1 
HETATM 2410  C  C   . AGM A  1  305 ? -0.447  1.953   35.576  1.00 9.03  ? 305  AGM A C   1 
HETATM 2411  O  O   . AGM A  1  305 ? -1.665  2.140   35.524  1.00 8.10  ? 305  AGM A O   1 
ATOM   2412  N  N   . ALA A  1  306 ? 0.279   1.547   34.509  1.00 9.20  ? 306  ALA A N   1 
ATOM   2413  C  CA  . ALA A  1  306 ? -0.251  1.391   33.160  1.00 8.83  ? 306  ALA A CA  1 
ATOM   2414  C  C   . ALA A  1  306 ? -1.653  0.817   33.051  1.00 7.98  ? 306  ALA A C   1 
ATOM   2415  O  O   . ALA A  1  306 ? -1.905  -0.300  33.485  1.00 6.71  ? 306  ALA A O   1 
ATOM   2416  C  CB  . ALA A  1  306 ? 0.692   0.540   32.328  1.00 8.20  ? 306  ALA A CB  1 
ATOM   2417  N  N   . GLN A  1  307 ? -2.545  1.552   32.399  1.00 6.72  ? 307  GLN A N   1 
ATOM   2418  C  CA  . GLN A  1  307 ? -3.896  1.069   32.135  1.00 7.08  ? 307  GLN A CA  1 
ATOM   2419  C  C   . GLN A  1  307 ? -4.427  1.710   30.868  1.00 8.00  ? 307  GLN A C   1 
ATOM   2420  O  O   . GLN A  1  307 ? -4.165  2.880   30.576  1.00 7.64  ? 307  GLN A O   1 
ATOM   2421  C  CB  . GLN A  1  307 ? -4.887  1.378   33.272  1.00 6.72  ? 307  GLN A CB  1 
ATOM   2422  C  CG  . GLN A  1  307 ? -4.573  0.731   34.624  1.00 7.95  ? 307  GLN A CG  1 
ATOM   2423  C  CD  . GLN A  1  307 ? -4.745  -0.766  34.633  1.00 13.13 ? 307  GLN A CD  1 
ATOM   2424  O  OE1 . GLN A  1  307 ? -5.393  -1.355  33.752  1.00 14.86 ? 307  GLN A OE1 1 
ATOM   2425  N  NE2 . GLN A  1  307 ? -4.155  -1.418  35.618  1.00 13.61 ? 307  GLN A NE2 1 
ATOM   2426  N  N   . ARG A  1  308 ? -5.191  0.937   30.125  1.00 6.79  ? 308  ARG A N   1 
ATOM   2427  C  CA  . ARG A  1  308 ? -5.918  1.409   28.951  1.00 7.24  ? 308  ARG A CA  1 
ATOM   2428  C  C   . ARG A  1  308 ? -7.125  2.184   29.531  1.00 6.84  ? 308  ARG A C   1 
ATOM   2429  O  O   . ARG A  1  308 ? -7.193  2.409   30.754  1.00 6.80  ? 308  ARG A O   1 
ATOM   2430  C  CB  . ARG A  1  308 ? -6.421  0.200   28.137  1.00 7.11  ? 308  ARG A CB  1 
ATOM   2431  C  CG  . ARG A  1  308 ? -5.310  -0.614  27.540  1.00 10.80 ? 308  ARG A CG  1 
ATOM   2432  C  CD  . ARG A  1  308 ? -5.855  -1.456  26.383  1.00 8.36  ? 308  ARG A CD  1 
ATOM   2433  N  NE  . ARG A  1  308 ? -6.845  -2.438  26.840  1.00 11.69 ? 308  ARG A NE  1 
ATOM   2434  C  CZ  . ARG A  1  308 ? -7.536  -3.237  26.026  1.00 11.10 ? 308  ARG A CZ  1 
ATOM   2435  N  NH1 . ARG A  1  308 ? -7.346  -3.181  24.712  1.00 7.07  ? 308  ARG A NH1 1 
ATOM   2436  N  NH2 . ARG A  1  308 ? -8.412  -4.110  26.523  1.00 7.03  ? 308  ARG A NH2 1 
ATOM   2437  N  N   . ASN A  1  309 ? -8.070  2.590   28.687  1.00 6.89  ? 309  ASN A N   1 
ATOM   2438  C  CA  . ASN A  1  309 ? -9.250  3.304   29.169  1.00 7.53  ? 309  ASN A CA  1 
ATOM   2439  C  C   . ASN A  1  309 ? -10.094 2.434   30.103  1.00 8.99  ? 309  ASN A C   1 
ATOM   2440  O  O   . ASN A  1  309 ? -10.040 1.203   30.070  1.00 8.32  ? 309  ASN A O   1 
ATOM   2441  C  CB  . ASN A  1  309 ? -10.136 3.735   27.990  1.00 7.38  ? 309  ASN A CB  1 
ATOM   2442  C  CG  . ASN A  1  309 ? -9.542  4.827   27.153  1.00 8.52  ? 309  ASN A CG  1 
ATOM   2443  O  OD1 . ASN A  1  309 ? -9.050  4.606   26.028  1.00 7.06  ? 309  ASN A OD1 1 
ATOM   2444  N  ND2 . ASN A  1  309 ? -9.580  6.039   27.695  1.00 7.00  ? 309  ASN A ND2 1 
ATOM   2445  N  N   . ASN A  1  310 ? -10.919 3.083   30.884  1.00 7.60  ? 310  ASN A N   1 
ATOM   2446  C  CA  . ASN A  1  310 ? -11.888 2.445   31.767  1.00 6.84  ? 310  ASN A CA  1 
ATOM   2447  C  C   . ASN A  1  310 ? -11.343 1.611   32.915  1.00 7.50  ? 310  ASN A C   1 
ATOM   2448  O  O   . ASN A  1  310 ? -11.953 0.603   33.290  1.00 8.77  ? 310  ASN A O   1 
ATOM   2449  C  CB  . ASN A  1  310 ? -12.928 1.645   30.938  1.00 7.10  ? 310  ASN A CB  1 
ATOM   2450  C  CG  . ASN A  1  310 ? -14.113 2.444   30.492  1.00 9.61  ? 310  ASN A CG  1 
ATOM   2451  O  OD1 . ASN A  1  310 ? -14.043 3.664   30.321  1.00 14.40 ? 310  ASN A OD1 1 
ATOM   2452  N  ND2 . ASN A  1  310 ? -15.252 1.782   30.317  1.00 11.15 ? 310  ASN A ND2 1 
ATOM   2453  N  N   . SER A  1  311 ? -10.252 2.052   33.547  1.00 6.76  ? 311  SER A N   1 
ATOM   2454  C  CA  . SER A  1  311 ? -9.805  1.406   34.770  1.00 8.53  ? 311  SER A CA  1 
ATOM   2455  C  C   . SER A  1  311 ? -10.286 2.404   35.829  1.00 8.18  ? 311  SER A C   1 
ATOM   2456  O  O   . SER A  1  311 ? -10.425 3.602   35.523  1.00 6.73  ? 311  SER A O   1 
ATOM   2457  C  CB  . SER A  1  311 ? -8.288  1.276   34.840  1.00 10.27 ? 311  SER A CB  1 
ATOM   2458  O  OG  . SER A  1  311 ? -7.694  2.516   35.178  1.00 12.23 ? 311  SER A OG  1 
ATOM   2459  N  N   . ALA A  1  312 ? -10.500 1.949   37.059  1.00 8.78  ? 312  ALA A N   1 
ATOM   2460  C  CA  . ALA A  1  312 ? -10.953 2.861   38.115  1.00 10.42 ? 312  ALA A CA  1 
ATOM   2461  C  C   . ALA A  1  312 ? -10.002 4.049   38.320  1.00 9.52  ? 312  ALA A C   1 
ATOM   2462  O  O   . ALA A  1  312 ? -10.439 5.132   38.724  1.00 7.19  ? 312  ALA A O   1 
ATOM   2463  C  CB  . ALA A  1  312 ? -11.109 2.098   39.415  1.00 12.74 ? 312  ALA A CB  1 
ATOM   2464  N  N   . GLY A  1  313 ? -8.712  3.833   38.061  1.00 8.32  ? 313  GLY A N   1 
ATOM   2465  C  CA  . GLY A  1  313 ? -7.703  4.867   38.232  1.00 8.37  ? 313  GLY A CA  1 
ATOM   2466  C  C   . GLY A  1  313 ? -7.821  6.045   37.288  1.00 9.60  ? 313  GLY A C   1 
ATOM   2467  O  O   . GLY A  1  313 ? -7.374  7.151   37.600  1.00 8.91  ? 313  GLY A O   1 
ATOM   2468  N  N   . GLY A  1  314 ? -8.399  5.808   36.115  1.00 8.89  ? 314  GLY A N   1 
ATOM   2469  C  CA  . GLY A  1  314 ? -8.551  6.865   35.124  1.00 7.86  ? 314  GLY A CA  1 
ATOM   2470  C  C   . GLY A  1  314 ? -9.869  7.606   35.222  1.00 7.51  ? 314  GLY A C   1 
ATOM   2471  O  O   . GLY A  1  314 ? -10.092 8.553   34.463  1.00 6.82  ? 314  GLY A O   1 
ATOM   2472  N  N   . ILE A  1  315 ? -10.750 7.198   36.149  1.00 6.77  ? 315  ILE A N   1 
ATOM   2473  C  CA  . ILE A  1  315 ? -12.048 7.835   36.268  1.00 6.80  ? 315  ILE A CA  1 
ATOM   2474  C  C   . ILE A  1  315 ? -11.934 9.134   37.035  1.00 6.81  ? 315  ILE A C   1 
ATOM   2475  O  O   . ILE A  1  315 ? -11.574 9.139   38.202  1.00 8.02  ? 315  ILE A O   1 
ATOM   2476  C  CB  . ILE A  1  315 ? -13.092 6.881   36.890  1.00 6.78  ? 315  ILE A CB  1 
ATOM   2477  C  CG1 . ILE A  1  315 ? -13.249 5.616   36.023  1.00 7.94  ? 315  ILE A CG1 1 
ATOM   2478  C  CG2 . ILE A  1  315 ? -14.463 7.596   37.021  1.00 7.53  ? 315  ILE A CG2 1 
ATOM   2479  C  CD1 . ILE A  1  315 ? -14.166 4.523   36.685  1.00 7.41  ? 315  ILE A CD1 1 
ATOM   2480  N  N   . ALA A  1  316 ? -12.258 10.244  36.387  1.00 6.86  ? 316  ALA A N   1 
ATOM   2481  C  CA  . ALA A  1  316 ? -12.198 11.538  37.044  1.00 7.35  ? 316  ALA A CA  1 
ATOM   2482  C  C   . ALA A  1  316 ? -13.200 11.560  38.192  1.00 8.24  ? 316  ALA A C   1 
ATOM   2483  O  O   . ALA A  1  316 ? -14.267 10.943  38.100  1.00 7.83  ? 316  ALA A O   1 
ATOM   2484  C  CB  . ALA A  1  316 ? -12.527 12.633  36.046  1.00 7.02  ? 316  ALA A CB  1 
ATOM   2485  N  N   . LEU A  1  317 ? -12.884 12.292  39.263  1.00 7.92  ? 317  LEU A N   1 
ATOM   2486  C  CA  . LEU A  1  317 ? -13.774 12.400  40.412  1.00 8.06  ? 317  LEU A CA  1 
ATOM   2487  C  C   . LEU A  1  317 ? -15.195 12.826  39.983  1.00 9.19  ? 317  LEU A C   1 
ATOM   2488  O  O   . LEU A  1  317 ? -16.173 12.264  40.479  1.00 8.81  ? 317  LEU A O   1 
ATOM   2489  C  CB  . LEU A  1  317 ? -13.211 13.411  41.428  1.00 6.92  ? 317  LEU A CB  1 
ATOM   2490  C  CG  . LEU A  1  317 ? -11.801 13.143  41.976  1.00 7.02  ? 317  LEU A CG  1 
ATOM   2491  C  CD1 . LEU A  1  317 ? -11.485 14.110  43.148  1.00 6.96  ? 317  LEU A CD1 1 
ATOM   2492  C  CD2 . LEU A  1  317 ? -11.627 11.703  42.483  1.00 6.85  ? 317  LEU A CD2 1 
ATOM   2493  N  N   . GLY A  1  318 ? -15.292 13.796  39.068  1.00 8.79  ? 318  GLY A N   1 
ATOM   2494  C  CA  . GLY A  1  318 ? -16.585 14.260  38.570  1.00 8.48  ? 318  GLY A CA  1 
ATOM   2495  C  C   . GLY A  1  318 ? -17.380 13.177  37.854  1.00 9.55  ? 318  GLY A C   1 
ATOM   2496  O  O   . GLY A  1  318 ? -18.617 13.190  37.888  1.00 10.16 ? 318  GLY A O   1 
ATOM   2497  N  N   . TYR A  1  319 ? -16.691 12.230  37.185  1.00 9.57  ? 319  TYR A N   1 
ATOM   2498  C  CA  . TYR A  1  319 ? -17.371 11.120  36.504  1.00 9.57  ? 319  TYR A CA  1 
ATOM   2499  C  C   . TYR A  1  319 ? -17.916 10.142  37.555  1.00 10.87 ? 319  TYR A C   1 
ATOM   2500  O  O   . TYR A  1  319 ? -18.992 9.587   37.364  1.00 9.77  ? 319  TYR A O   1 
ATOM   2501  C  CB  . TYR A  1  319 ? -16.448 10.383  35.532  1.00 6.95  ? 319  TYR A CB  1 
ATOM   2502  C  CG  . TYR A  1  319 ? -16.258 11.088  34.195  1.00 7.02  ? 319  TYR A CG  1 
ATOM   2503  C  CD1 . TYR A  1  319 ? -16.087 12.461  34.127  1.00 7.07  ? 319  TYR A CD1 1 
ATOM   2504  C  CD2 . TYR A  1  319 ? -16.163 10.367  33.019  1.00 7.03  ? 319  TYR A CD2 1 
ATOM   2505  C  CE1 . TYR A  1  319 ? -15.876 13.105  32.906  1.00 8.19  ? 319  TYR A CE1 1 
ATOM   2506  C  CE2 . TYR A  1  319 ? -15.922 10.992  31.804  1.00 7.10  ? 319  TYR A CE2 1 
ATOM   2507  C  CZ  . TYR A  1  319 ? -15.769 12.360  31.750  1.00 7.81  ? 319  TYR A CZ  1 
ATOM   2508  O  OH  . TYR A  1  319 ? -15.552 12.962  30.530  1.00 7.49  ? 319  TYR A OH  1 
ATOM   2509  N  N   . TYR A  1  320 ? -17.183 9.926   38.670  1.00 10.22 ? 320  TYR A N   1 
ATOM   2510  C  CA  . TYR A  1  320 ? -17.697 9.089   39.762  1.00 8.11  ? 320  TYR A CA  1 
ATOM   2511  C  C   . TYR A  1  320 ? -18.915 9.814   40.355  1.00 7.11  ? 320  TYR A C   1 
ATOM   2512  O  O   . TYR A  1  320 ? -19.879 9.184   40.726  1.00 6.84  ? 320  TYR A O   1 
ATOM   2513  C  CB  . TYR A  1  320 ? -16.658 8.927   40.879  1.00 7.33  ? 320  TYR A CB  1 
ATOM   2514  C  CG  . TYR A  1  320 ? -15.624 7.849   40.636  1.00 7.89  ? 320  TYR A CG  1 
ATOM   2515  C  CD1 . TYR A  1  320 ? -15.947 6.504   40.780  1.00 9.90  ? 320  TYR A CD1 1 
ATOM   2516  C  CD2 . TYR A  1  320 ? -14.289 8.175   40.444  1.00 8.07  ? 320  TYR A CD2 1 
ATOM   2517  C  CE1 . TYR A  1  320 ? -14.989 5.511   40.632  1.00 8.69  ? 320  TYR A CE1 1 
ATOM   2518  C  CE2 . TYR A  1  320 ? -13.317 7.191   40.300  1.00 7.15  ? 320  TYR A CE2 1 
ATOM   2519  C  CZ  . TYR A  1  320 ? -13.676 5.858   40.375  1.00 8.36  ? 320  TYR A CZ  1 
ATOM   2520  O  OH  . TYR A  1  320 ? -12.737 4.874   40.197  1.00 6.71  ? 320  TYR A OH  1 
ATOM   2521  N  N   . SER A  1  321 ? -18.856 11.157  40.421  1.00 8.03  ? 321  SER A N   1 
ATOM   2522  C  CA  . SER A  1  321 ? -19.947 11.959  40.927  1.00 9.63  ? 321  SER A CA  1 
ATOM   2523  C  C   . SER A  1  321 ? -21.186 11.809  40.054  1.00 9.40  ? 321  SER A C   1 
ATOM   2524  O  O   . SER A  1  321 ? -22.286 11.614  40.566  1.00 11.40 ? 321  SER A O   1 
ATOM   2525  C  CB  . SER A  1  321 ? -19.556 13.441  40.931  1.00 9.51  ? 321  SER A CB  1 
ATOM   2526  O  OG  . SER A  1  321 ? -18.537 13.688  41.881  1.00 13.50 ? 321  SER A OG  1 
ATOM   2527  N  N   . ASP A  1  322 ? -21.011 11.925  38.734  1.00 8.52  ? 322  ASP A N   1 
ATOM   2528  C  CA  . ASP A  1  322 ? -22.128 11.905  37.814  1.00 7.06  ? 322  ASP A CA  1 
ATOM   2529  C  C   . ASP A  1  322 ? -22.689 10.517  37.514  1.00 8.44  ? 322  ASP A C   1 
ATOM   2530  O  O   . ASP A  1  322 ? -23.892 10.444  37.187  1.00 9.04  ? 322  ASP A O   1 
ATOM   2531  C  CB  . ASP A  1  322 ? -21.776 12.674  36.531  1.00 7.13  ? 322  ASP A CB  1 
ATOM   2532  C  CG  . ASP A  1  322 ? -21.676 14.169  36.765  1.00 8.50  ? 322  ASP A CG  1 
ATOM   2533  O  OD1 . ASP A  1  322 ? -22.007 14.627  37.887  1.00 8.80  ? 322  ASP A OD1 1 
ATOM   2534  O  OD2 . ASP A  1  322 ? -21.260 14.887  35.839  1.00 11.30 ? 322  ASP A OD2 1 
ATOM   2535  N  N   . CYS A  1  323 ? -21.901 9.435   37.657  1.00 7.10  ? 323  CYS A N   1 
ATOM   2536  C  CA  . CYS A  1  323 ? -22.509 8.119   37.423  1.00 8.30  ? 323  CYS A CA  1 
ATOM   2537  C  C   . CYS A  1  323 ? -23.455 7.775   38.596  1.00 9.35  ? 323  CYS A C   1 
ATOM   2538  O  O   . CYS A  1  323 ? -24.404 7.014   38.409  1.00 10.17 ? 323  CYS A O   1 
ATOM   2539  C  CB  . CYS A  1  323 ? -21.487 7.023   37.136  1.00 10.70 ? 323  CYS A CB  1 
ATOM   2540  S  SG  . CYS A  1  323 ? -20.590 6.432   38.587  1.00 15.43 ? 323  CYS A SG  1 
ATOM   2541  N  N   . ASN A  1  324 ? -23.259 8.383   39.786  1.00 10.54 ? 324  ASN A N   1 
ATOM   2542  C  CA  . ASN A  1  324 ? -24.186 8.196   40.905  1.00 10.29 ? 324  ASN A CA  1 
ATOM   2543  C  C   . ASN A  1  324 ? -25.521 8.792   40.467  1.00 10.42 ? 324  ASN A C   1 
ATOM   2544  O  O   . ASN A  1  324 ? -25.554 9.819   39.760  1.00 10.80 ? 324  ASN A O   1 
ATOM   2545  C  CB  . ASN A  1  324 ? -23.674 8.893   42.175  1.00 9.77  ? 324  ASN A CB  1 
ATOM   2546  C  CG  . ASN A  1  324 ? -24.723 9.008   43.252  1.00 11.63 ? 324  ASN A CG  1 
ATOM   2547  O  OD1 . ASN A  1  324 ? -25.341 10.051  43.407  1.00 11.88 ? 324  ASN A OD1 1 
ATOM   2548  N  ND2 . ASN A  1  324 ? -24.958 7.931   44.009  1.00 8.52  ? 324  ASN A ND2 1 
ATOM   2549  N  N   . GLN A  1  325 ? -26.626 8.147   40.836  1.00 8.41  ? 325  GLN A N   1 
ATOM   2550  C  CA  . GLN A  1  325 ? -27.944 8.621   40.401  1.00 8.42  ? 325  GLN A CA  1 
ATOM   2551  C  C   . GLN A  1  325 ? -28.816 9.114   41.548  1.00 8.39  ? 325  GLN A C   1 
ATOM   2552  O  O   . GLN A  1  325 ? -30.017 9.309   41.350  1.00 9.26  ? 325  GLN A O   1 
ATOM   2553  C  CB  . GLN A  1  325 ? -28.652 7.510   39.621  1.00 10.88 ? 325  GLN A CB  1 
ATOM   2554  C  CG  . GLN A  1  325 ? -27.889 7.087   38.350  1.00 11.12 ? 325  GLN A CG  1 
ATOM   2555  C  CD  . GLN A  1  325 ? -27.944 8.127   37.260  1.00 15.27 ? 325  GLN A CD  1 
ATOM   2556  O  OE1 . GLN A  1  325 ? -29.022 8.584   36.882  1.00 16.61 ? 325  GLN A OE1 1 
ATOM   2557  N  NE2 . GLN A  1  325 ? -26.797 8.521   36.706  1.00 13.68 ? 325  GLN A NE2 1 
ATOM   2558  N  N   . THR A  1  326 ? -28.232 9.335   42.734  1.00 8.11  ? 326  THR A N   1 
ATOM   2559  C  CA  . THR A  1  326 ? -28.996 9.822   43.883  1.00 8.80  ? 326  THR A CA  1 
ATOM   2560  C  C   . THR A  1  326 ? -29.539 11.212  43.598  1.00 9.99  ? 326  THR A C   1 
ATOM   2561  O  O   . THR A  1  326 ? -30.587 11.576  44.127  1.00 10.47 ? 326  THR A O   1 
ATOM   2562  C  CB  . THR A  1  326 ? -28.118 9.816   45.139  1.00 11.26 ? 326  THR A CB  1 
ATOM   2563  O  OG1 . THR A  1  326 ? -27.599 8.495   45.329  1.00 11.25 ? 326  THR A OG1 1 
ATOM   2564  C  CG2 . THR A  1  326 ? -28.886 10.247  46.380  1.00 12.20 ? 326  THR A CG2 1 
ATOM   2565  N  N   . SER A  1  327 ? -28.847 11.983  42.738  1.00 8.23  ? 327  SER A N   1 
ATOM   2566  C  CA  . SER A  1  327 ? -29.281 13.333  42.362  1.00 8.49  ? 327  SER A CA  1 
ATOM   2567  C  C   . SER A  1  327 ? -30.719 13.384  41.772  1.00 8.77  ? 327  SER A C   1 
ATOM   2568  O  O   . SER A  1  327 ? -31.364 14.424  41.853  1.00 8.34  ? 327  SER A O   1 
ATOM   2569  C  CB  . SER A  1  327 ? -28.304 13.918  41.341  1.00 8.66  ? 327  SER A CB  1 
ATOM   2570  O  OG  . SER A  1  327 ? -28.101 13.010  40.268  1.00 9.09  ? 327  SER A OG  1 
ATOM   2571  N  N   . ARG A  1  328 ? -31.204 12.290  41.156  1.00 8.29  ? 328  ARG A N   1 
ATOM   2572  C  CA  . ARG A  1  328 ? -32.543 12.290  40.557  1.00 9.61  ? 328  ARG A CA  1 
ATOM   2573  C  C   . ARG A  1  328 ? -33.603 11.546  41.390  1.00 10.61 ? 328  ARG A C   1 
ATOM   2574  O  O   . ARG A  1  328 ? -34.693 11.300  40.881  1.00 10.98 ? 328  ARG A O   1 
ATOM   2575  C  CB  . ARG A  1  328 ? -32.496 11.747  39.111  1.00 9.27  ? 328  ARG A CB  1 
ATOM   2576  C  CG  . ARG A  1  328 ? -32.225 10.248  38.999  1.00 8.28  ? 328  ARG A CG  1 
ATOM   2577  C  CD  . ARG A  1  328 ? -32.055 9.804   37.546  1.00 9.06  ? 328  ARG A CD  1 
ATOM   2578  N  NE  . ARG A  1  328 ? -31.741 8.374   37.469  1.00 10.92 ? 328  ARG A NE  1 
ATOM   2579  C  CZ  . ARG A  1  328 ? -32.632 7.389   37.540  1.00 16.11 ? 328  ARG A CZ  1 
ATOM   2580  N  NH1 . ARG A  1  328 ? -33.930 7.662   37.662  1.00 16.23 ? 328  ARG A NH1 1 
ATOM   2581  N  NH2 . ARG A  1  328 ? -32.237 6.123   37.484  1.00 15.38 ? 328  ARG A NH2 1 
ATOM   2582  N  N   . THR A  1  329 ? -33.307 11.208  42.657  1.00 11.15 ? 329  THR A N   1 
ATOM   2583  C  CA  . THR A  1  329 ? -34.259 10.488  43.490  1.00 11.21 ? 329  THR A CA  1 
ATOM   2584  C  C   . THR A  1  329 ? -35.146 11.434  44.276  1.00 13.05 ? 329  THR A C   1 
ATOM   2585  O  O   . THR A  1  329 ? -34.728 12.564  44.571  1.00 13.29 ? 329  THR A O   1 
ATOM   2586  C  CB  . THR A  1  329 ? -33.506 9.587   44.490  1.00 13.50 ? 329  THR A CB  1 
ATOM   2587  O  OG1 . THR A  1  329 ? -32.724 10.399  45.398  1.00 12.62 ? 329  THR A OG1 1 
ATOM   2588  C  CG2 . THR A  1  329 ? -32.619 8.567   43.786  1.00 12.34 ? 329  THR A CG2 1 
ATOM   2589  N  N   . PRO A  1  330 ? -36.357 11.005  44.680  1.00 12.91 ? 330  PRO A N   1 
ATOM   2590  C  CA  . PRO A  1  330 ? -37.197 11.892  45.490  1.00 13.02 ? 330  PRO A CA  1 
ATOM   2591  C  C   . PRO A  1  330 ? -36.514 12.295  46.801  1.00 14.16 ? 330  PRO A C   1 
ATOM   2592  O  O   . PRO A  1  330 ? -36.702 13.420  47.289  1.00 13.52 ? 330  PRO A O   1 
ATOM   2593  C  CB  . PRO A  1  330 ? -38.445 11.044  45.761  1.00 14.05 ? 330  PRO A CB  1 
ATOM   2594  C  CG  . PRO A  1  330 ? -38.477 10.036  44.624  1.00 15.29 ? 330  PRO A CG  1 
ATOM   2595  C  CD  . PRO A  1  330 ? -37.025 9.710   44.423  1.00 13.13 ? 330  PRO A CD  1 
ATOM   2596  N  N   . GLU A  1  331 ? -35.703 11.390  47.387  1.00 12.40 ? 331  GLU A N   1 
ATOM   2597  C  CA  . GLU A  1  331 ? -35.010 11.728  48.639  1.00 12.85 ? 331  GLU A CA  1 
ATOM   2598  C  C   . GLU A  1  331 ? -34.095 12.926  48.446  1.00 13.96 ? 331  GLU A C   1 
ATOM   2599  O  O   . GLU A  1  331 ? -34.060 13.803  49.305  1.00 14.85 ? 331  GLU A O   1 
ATOM   2600  C  CB  . GLU A  1  331 ? -34.225 10.530  49.154  1.00 13.78 ? 331  GLU A CB  1 
ATOM   2601  C  CG  . GLU A  1  331 ? -35.139 9.419   49.621  1.00 11.77 ? 331  GLU A CG  1 
ATOM   2602  C  CD  . GLU A  1  331 ? -35.563 8.432   48.560  1.00 12.60 ? 331  GLU A CD  1 
ATOM   2603  O  OE1 . GLU A  1  331 ? -35.362 8.700   47.352  1.00 11.97 ? 331  GLU A OE1 1 
ATOM   2604  O  OE2 . GLU A  1  331 ? -36.090 7.370   48.952  1.00 11.06 ? 331  GLU A OE2 1 
ATOM   2605  N  N   . ALA A  1  332 ? -33.409 13.003  47.293  1.00 13.39 ? 332  ALA A N   1 
ATOM   2606  C  CA  . ALA A  1  332 ? -32.520 14.132  47.025  1.00 13.32 ? 332  ALA A CA  1 
ATOM   2607  C  C   . ALA A  1  332 ? -33.274 15.385  46.529  1.00 12.44 ? 332  ALA A C   1 
ATOM   2608  O  O   . ALA A  1  332 ? -32.723 16.488  46.588  1.00 13.92 ? 332  ALA A O   1 
ATOM   2609  C  CB  . ALA A  1  332 ? -31.488 13.722  45.981  1.00 13.68 ? 332  ALA A CB  1 
ATOM   2610  N  N   . LEU A  1  333 ? -34.505 15.226  46.019  1.00 12.81 ? 333  LEU A N   1 
ATOM   2611  C  CA  . LEU A  1  333 ? -35.273 16.356  45.492  1.00 15.31 ? 333  LEU A CA  1 
ATOM   2612  C  C   . LEU A  1  333 ? -36.215 16.991  46.509  1.00 17.17 ? 333  LEU A C   1 
ATOM   2613  O  O   . LEU A  1  333 ? -36.492 18.182  46.389  1.00 18.12 ? 333  LEU A O   1 
ATOM   2614  C  CB  . LEU A  1  333 ? -36.054 15.915  44.245  1.00 15.35 ? 333  LEU A CB  1 
ATOM   2615  C  CG  . LEU A  1  333 ? -35.166 15.405  43.096  1.00 15.43 ? 333  LEU A CG  1 
ATOM   2616  C  CD1 . LEU A  1  333 ? -35.980 14.617  42.085  1.00 15.44 ? 333  LEU A CD1 1 
ATOM   2617  C  CD2 . LEU A  1  333 ? -34.450 16.573  42.400  1.00 16.19 ? 333  LEU A CD2 1 
ATOM   2618  N  N   . GLU A  1  334 ? -36.682 16.243  47.514  1.00 17.63 ? 334  GLU A N   1 
ATOM   2619  C  CA  . GLU A  1  334 ? -37.585 16.891  48.506  1.00 20.66 ? 334  GLU A CA  1 
ATOM   2620  C  C   . GLU A  1  334 ? -37.323 16.405  49.938  1.00 21.16 ? 334  GLU A C   1 
ATOM   2621  O  O   . GLU A  1  334 ? -38.196 16.609  50.788  1.00 21.12 ? 334  GLU A O   1 
ATOM   2622  C  CB  . GLU A  1  334 ? -39.054 16.764  48.092  1.00 26.23 ? 334  GLU A CB  1 
ATOM   2623  C  CG  . GLU A  1  334 ? -39.524 15.337  47.914  1.00 35.12 ? 334  GLU A CG  1 
ATOM   2624  C  CD  . GLU A  1  334 ? -40.532 15.140  46.795  1.00 43.94 ? 334  GLU A CD  1 
ATOM   2625  O  OE1 . GLU A  1  334 ? -41.127 16.141  46.350  1.00 45.07 ? 334  GLU A OE1 1 
ATOM   2626  O  OE2 . GLU A  1  334 ? -40.713 13.988  46.365  1.00 46.41 ? 334  GLU A OE2 1 
ATOM   2627  N  N   . GLY A  1  335 ? -36.153 15.817  50.192  1.00 21.85 ? 335  GLY A N   1 
ATOM   2628  C  CA  . GLY A  1  335 ? -35.802 15.315  51.515  1.00 22.30 ? 335  GLY A CA  1 
ATOM   2629  C  C   . GLY A  1  335 ? -35.537 16.332  52.600  1.00 23.18 ? 335  GLY A C   1 
ATOM   2630  O  O   . GLY A  1  335 ? -35.713 16.019  53.785  1.00 23.31 ? 335  GLY A O   1 
ATOM   2631  N  N   . LEU A  1  336 ? -35.077 17.522  52.214  1.00 23.21 ? 336  LEU A N   1 
ATOM   2632  C  CA  . LEU A  1  336 ? -34.775 18.584  53.210  1.00 25.87 ? 336  LEU A CA  1 
ATOM   2633  C  C   . LEU A  1  336 ? -36.049 19.398  53.447  1.00 29.80 ? 336  LEU A C   1 
ATOM   2634  O  O   . LEU A  1  336 ? -36.080 20.565  53.031  1.00 30.51 ? 336  LEU A O   1 
ATOM   2635  C  CB  . LEU A  1  336 ? -33.640 19.456  52.668  1.00 26.48 ? 336  LEU A CB  1 
ATOM   2636  C  CG  . LEU A  1  336 ? -32.669 20.025  53.702  1.00 27.78 ? 336  LEU A CG  1 
ATOM   2637  C  CD1 . LEU A  1  336 ? -32.041 18.923  54.534  1.00 29.35 ? 336  LEU A CD1 1 
ATOM   2638  C  CD2 . LEU A  1  336 ? -31.589 20.854  53.027  1.00 27.34 ? 336  LEU A CD2 1 
ATOM   2639  N  N   . ASP A  1  337 ? -37.057 18.770  54.065  1.00 31.42 ? 337  ASP A N   1 
ATOM   2640  C  CA  . ASP A  1  337 ? -38.355 19.395  54.354  1.00 32.99 ? 337  ASP A CA  1 
ATOM   2641  C  C   . ASP A  1  337 ? -38.980 19.963  53.077  1.00 32.67 ? 337  ASP A C   1 
ATOM   2642  O  O   . ASP A  1  337 ? -39.270 21.158  52.990  1.00 34.17 ? 337  ASP A O   1 
ATOM   2643  C  CB  . ASP A  1  337 ? -38.216 20.482  55.434  1.00 37.51 ? 337  ASP A CB  1 
ATOM   2644  C  CG  . ASP A  1  337 ? -39.495 20.780  56.203  1.00 48.54 ? 337  ASP A CG  1 
ATOM   2645  O  OD1 . ASP A  1  337 ? -40.591 20.426  55.702  1.00 50.97 ? 337  ASP A OD1 1 
ATOM   2646  O  OD2 . ASP A  1  337 ? -39.401 21.373  57.303  1.00 52.55 ? 337  ASP A OD2 1 
ATOM   2647  N  N   . GLY A  1  338 ? -39.181 19.099  52.094  1.00 29.57 ? 338  GLY A N   1 
ATOM   2648  C  CA  . GLY A  1  338 ? -39.765 19.501  50.822  1.00 28.77 ? 338  GLY A CA  1 
ATOM   2649  C  C   . GLY A  1  338 ? -38.788 20.118  49.838  1.00 27.10 ? 338  GLY A C   1 
ATOM   2650  O  O   . GLY A  1  338 ? -39.135 20.315  48.672  1.00 27.75 ? 338  GLY A O   1 
ATOM   2651  N  N   . GLY A  1  339 ? -37.579 20.435  50.303  1.00 24.29 ? 339  GLY A N   1 
ATOM   2652  C  CA  . GLY A  1  339 ? -36.552 21.042  49.472  1.00 22.99 ? 339  GLY A CA  1 
ATOM   2653  C  C   . GLY A  1  339 ? -35.466 20.070  49.060  1.00 20.76 ? 339  GLY A C   1 
ATOM   2654  O  O   . GLY A  1  339 ? -35.352 18.975  49.621  1.00 20.20 ? 339  GLY A O   1 
ATOM   2655  N  N   . ILE A  1  340 ? -34.635 20.469  48.087  1.00 18.40 ? 340  ILE A N   1 
ATOM   2656  C  CA  . ILE A  1  340 ? -33.551 19.613  47.633  1.00 16.09 ? 340  ILE A CA  1 
ATOM   2657  C  C   . ILE A  1  340 ? -32.606 19.311  48.792  1.00 14.75 ? 340  ILE A C   1 
ATOM   2658  O  O   . ILE A  1  340 ? -32.377 20.149  49.669  1.00 13.52 ? 340  ILE A O   1 
ATOM   2659  C  CB  . ILE A  1  340 ? -32.800 20.187  46.407  1.00 17.48 ? 340  ILE A CB  1 
ATOM   2660  C  CG1 . ILE A  1  340 ? -32.143 21.540  46.723  1.00 17.84 ? 340  ILE A CG1 1 
ATOM   2661  C  CG2 . ILE A  1  340 ? -33.734 20.311  45.209  1.00 17.63 ? 340  ILE A CG2 1 
ATOM   2662  C  CD1 . ILE A  1  340 ? -31.077 21.921  45.750  1.00 18.94 ? 340  ILE A CD1 1 
ATOM   2663  N  N   . ASP A  1  341 ? -32.099 18.096  48.814  1.00 13.82 ? 341  ASP A N   1 
ATOM   2664  C  CA  . ASP A  1  341 ? -31.212 17.663  49.869  1.00 14.05 ? 341  ASP A CA  1 
ATOM   2665  C  C   . ASP A  1  341 ? -29.845 17.316  49.302  1.00 14.16 ? 341  ASP A C   1 
ATOM   2666  O  O   . ASP A  1  341 ? -29.595 16.159  48.991  1.00 14.13 ? 341  ASP A O   1 
ATOM   2667  C  CB  . ASP A  1  341 ? -31.812 16.453  50.585  1.00 14.20 ? 341  ASP A CB  1 
ATOM   2668  C  CG  . ASP A  1  341 ? -31.050 16.081  51.833  1.00 19.36 ? 341  ASP A CG  1 
ATOM   2669  O  OD1 . ASP A  1  341 ? -29.878 16.525  51.972  1.00 20.41 ? 341  ASP A OD1 1 
ATOM   2670  O  OD2 . ASP A  1  341 ? -31.612 15.333  52.669  1.00 19.38 ? 341  ASP A OD2 1 
ATOM   2671  N  N   . PRO A  1  342 ? -28.946 18.295  49.148  1.00 14.44 ? 342  PRO A N   1 
ATOM   2672  C  CA  . PRO A  1  342 ? -27.607 17.977  48.608  1.00 14.91 ? 342  PRO A CA  1 
ATOM   2673  C  C   . PRO A  1  342 ? -26.790 17.059  49.512  1.00 14.18 ? 342  PRO A C   1 
ATOM   2674  O  O   . PRO A  1  342 ? -25.834 16.436  49.042  1.00 14.78 ? 342  PRO A O   1 
ATOM   2675  C  CB  . PRO A  1  342 ? -26.940 19.346  48.439  1.00 16.60 ? 342  PRO A CB  1 
ATOM   2676  C  CG  . PRO A  1  342 ? -27.728 20.289  49.280  1.00 17.34 ? 342  PRO A CG  1 
ATOM   2677  C  CD  . PRO A  1  342 ? -29.101 19.729  49.470  1.00 14.44 ? 342  PRO A CD  1 
ATOM   2678  N  N   . VAL A  1  343 ? -27.128 16.984  50.807  1.00 13.20 ? 343  VAL A N   1 
ATOM   2679  C  CA  . VAL A  1  343 ? -26.380 16.144  51.742  1.00 13.04 ? 343  VAL A CA  1 
ATOM   2680  C  C   . VAL A  1  343 ? -26.655 14.675  51.416  1.00 13.46 ? 343  VAL A C   1 
ATOM   2681  O  O   . VAL A  1  343 ? -25.722 13.870  51.427  1.00 14.20 ? 343  VAL A O   1 
ATOM   2682  C  CB  . VAL A  1  343 ? -26.692 16.504  53.210  1.00 15.23 ? 343  VAL A CB  1 
ATOM   2683  C  CG1 . VAL A  1  343 ? -25.935 15.589  54.174  1.00 14.10 ? 343  VAL A CG1 1 
ATOM   2684  C  CG2 . VAL A  1  343 ? -26.352 17.970  53.481  1.00 15.60 ? 343  VAL A CG2 1 
ATOM   2685  N  N   . LYS A  1  344 ? -27.908 14.319  51.091  1.00 11.78 ? 344  LYS A N   1 
ATOM   2686  C  CA  . LYS A  1  344 ? -28.263 12.941  50.696  1.00 11.34 ? 344  LYS A CA  1 
ATOM   2687  C  C   . LYS A  1  344 ? -27.423 12.566  49.453  1.00 12.28 ? 344  LYS A C   1 
ATOM   2688  O  O   . LYS A  1  344 ? -26.927 11.448  49.348  1.00 13.91 ? 344  LYS A O   1 
ATOM   2689  C  CB  . LYS A  1  344 ? -29.770 12.843  50.361  1.00 10.65 ? 344  LYS A CB  1 
ATOM   2690  C  CG  . LYS A  1  344 ? -30.217 11.486  49.784  1.00 8.93  ? 344  LYS A CG  1 
ATOM   2691  C  CD  . LYS A  1  344 ? -30.060 10.303  50.753  1.00 10.52 ? 344  LYS A CD  1 
ATOM   2692  C  CE  . LYS A  1  344 ? -30.637 9.027   50.148  1.00 12.06 ? 344  LYS A CE  1 
ATOM   2693  N  NZ  . LYS A  1  344 ? -30.324 7.799   50.969  1.00 15.49 ? 344  LYS A NZ  1 
ATOM   2694  N  N   . VAL A  1  345 ? -27.256 13.511  48.523  1.00 10.79 ? 345  VAL A N   1 
ATOM   2695  C  CA  . VAL A  1  345 ? -26.473 13.263  47.314  1.00 10.11 ? 345  VAL A CA  1 
ATOM   2696  C  C   . VAL A  1  345 ? -24.999 13.030  47.684  1.00 9.58  ? 345  VAL A C   1 
ATOM   2697  O  O   . VAL A  1  345 ? -24.379 12.136  47.140  1.00 9.31  ? 345  VAL A O   1 
ATOM   2698  C  CB  . VAL A  1  345 ? -26.587 14.443  46.321  1.00 9.33  ? 345  VAL A CB  1 
ATOM   2699  C  CG1 . VAL A  1  345 ? -25.635 14.246  45.137  1.00 10.55 ? 345  VAL A CG1 1 
ATOM   2700  C  CG2 . VAL A  1  345 ? -28.030 14.624  45.834  1.00 9.71  ? 345  VAL A CG2 1 
ATOM   2701  N  N   . ILE A  1  346 ? -24.430 13.861  48.573  1.00 8.66  ? 346  ILE A N   1 
ATOM   2702  C  CA  . ILE A  1  346 ? -23.011 13.724  48.957  1.00 9.40  ? 346  ILE A CA  1 
ATOM   2703  C  C   . ILE A  1  346 ? -22.765 12.383  49.626  1.00 10.70 ? 346  ILE A C   1 
ATOM   2704  O  O   . ILE A  1  346 ? -21.829 11.676  49.252  1.00 12.26 ? 346  ILE A O   1 
ATOM   2705  C  CB  . ILE A  1  346 ? -22.604 14.871  49.930  1.00 9.17  ? 346  ILE A CB  1 
ATOM   2706  C  CG1 . ILE A  1  346 ? -22.706 16.212  49.231  1.00 8.07  ? 346  ILE A CG1 1 
ATOM   2707  C  CG2 . ILE A  1  346 ? -21.205 14.648  50.533  1.00 11.34 ? 346  ILE A CG2 1 
ATOM   2708  C  CD1 . ILE A  1  346 ? -22.575 17.402  50.116  1.00 8.31  ? 346  ILE A CD1 1 
ATOM   2709  N  N   . VAL A  1  347 ? -23.573 12.056  50.652  1.00 9.70  ? 347  VAL A N   1 
ATOM   2710  C  CA  . VAL A  1  347 ? -23.359 10.850  51.449  1.00 9.74  ? 347  VAL A CA  1 
ATOM   2711  C  C   . VAL A  1  347 ? -23.572 9.571   50.662  1.00 11.61 ? 347  VAL A C   1 
ATOM   2712  O  O   . VAL A  1  347 ? -22.950 8.541   50.990  1.00 12.12 ? 347  VAL A O   1 
ATOM   2713  C  CB  . VAL A  1  347 ? -24.149 10.903  52.780  1.00 10.74 ? 347  VAL A CB  1 
ATOM   2714  C  CG1 . VAL A  1  347 ? -23.765 12.148  53.578  1.00 10.79 ? 347  VAL A CG1 1 
ATOM   2715  C  CG2 . VAL A  1  347 ? -25.656 10.867  52.549  1.00 11.33 ? 347  VAL A CG2 1 
ATOM   2716  N  N   . GLU A  1  348 ? -24.386 9.613   49.599  1.00 10.31 ? 348  GLU A N   1 
ATOM   2717  C  CA  . GLU A  1  348 ? -24.578 8.432   48.760  1.00 9.32  ? 348  GLU A CA  1 
ATOM   2718  C  C   . GLU A  1  348 ? -23.491 8.374   47.695  1.00 10.45 ? 348  GLU A C   1 
ATOM   2719  O  O   . GLU A  1  348 ? -22.906 7.317   47.476  1.00 9.67  ? 348  GLU A O   1 
ATOM   2720  C  CB  . GLU A  1  348 ? -25.961 8.468   48.083  1.00 9.81  ? 348  GLU A CB  1 
ATOM   2721  C  CG  . GLU A  1  348 ? -27.100 8.189   49.027  1.00 13.85 ? 348  GLU A CG  1 
ATOM   2722  C  CD  . GLU A  1  348 ? -27.245 6.751   49.479  1.00 16.29 ? 348  GLU A CD  1 
ATOM   2723  O  OE1 . GLU A  1  348 ? -26.586 5.870   48.880  1.00 15.01 ? 348  GLU A OE1 1 
ATOM   2724  O  OE2 . GLU A  1  348 ? -28.034 6.500   50.426  1.00 12.63 ? 348  GLU A OE2 1 
ATOM   2725  N  N   . ALA A  1  349 ? -23.207 9.507   47.023  1.00 10.12 ? 349  ALA A N   1 
ATOM   2726  C  CA  . ALA A  1  349 ? -22.189 9.505   45.971  1.00 10.85 ? 349  ALA A CA  1 
ATOM   2727  C  C   . ALA A  1  349 ? -20.809 9.128   46.520  1.00 9.80  ? 349  ALA A C   1 
ATOM   2728  O  O   . ALA A  1  349 ? -20.023 8.497   45.812  1.00 10.37 ? 349  ALA A O   1 
ATOM   2729  C  CB  . ALA A  1  349 ? -22.131 10.873  45.283  1.00 10.74 ? 349  ALA A CB  1 
ATOM   2730  N  N   . LEU A  1  350 ? -20.512 9.483   47.782  1.00 7.78  ? 350  LEU A N   1 
ATOM   2731  C  CA  . LEU A  1  350 ? -19.202 9.130   48.347  1.00 7.60  ? 350  LEU A CA  1 
ATOM   2732  C  C   . LEU A  1  350 ? -19.121 7.645   48.713  1.00 7.80  ? 350  LEU A C   1 
ATOM   2733  O  O   . LEU A  1  350 ? -18.022 7.153   48.925  1.00 8.30  ? 350  LEU A O   1 
ATOM   2734  C  CB  . LEU A  1  350 ? -18.844 10.019  49.564  1.00 8.94  ? 350  LEU A CB  1 
ATOM   2735  C  CG  . LEU A  1  350 ? -19.625 9.813   50.864  1.00 11.90 ? 350  LEU A CG  1 
ATOM   2736  C  CD1 . LEU A  1  350 ? -19.174 8.526   51.611  1.00 11.55 ? 350  LEU A CD1 1 
ATOM   2737  C  CD2 . LEU A  1  350 ? -19.425 11.010  51.814  1.00 9.30  ? 350  LEU A CD2 1 
ATOM   2738  N  N   . THR A  1  351 ? -20.256 6.921   48.778  1.00 8.48  ? 351  THR A N   1 
ATOM   2739  C  CA  . THR A  1  351 ? -20.204 5.512   49.165  1.00 9.92  ? 351  THR A CA  1 
ATOM   2740  C  C   . THR A  1  351 ? -19.517 4.712   48.038  1.00 9.40  ? 351  THR A C   1 
ATOM   2741  O  O   . THR A  1  351 ? -18.431 4.176   48.302  1.00 10.28 ? 351  THR A O   1 
ATOM   2742  C  CB  . THR A  1  351 ? -21.577 5.021   49.635  1.00 14.16 ? 351  THR A CB  1 
ATOM   2743  O  OG1 . THR A  1  351 ? -21.968 5.809   50.775  1.00 15.89 ? 351  THR A OG1 1 
ATOM   2744  C  CG2 . THR A  1  351 ? -21.556 3.542   50.020  1.00 15.65 ? 351  THR A CG2 1 
ATOM   2745  N  N   . PRO A  1  352 ? -20.024 4.647   46.772  1.00 7.92  ? 352  PRO A N   1 
ATOM   2746  C  CA  . PRO A  1  352 ? -19.228 3.970   45.734  1.00 8.88  ? 352  PRO A CA  1 
ATOM   2747  C  C   . PRO A  1  352 ? -17.940 4.746   45.485  1.00 8.33  ? 352  PRO A C   1 
ATOM   2748  O  O   . PRO A  1  352 ? -16.943 4.167   45.115  1.00 8.19  ? 352  PRO A O   1 
ATOM   2749  C  CB  . PRO A  1  352 ? -20.120 4.005   44.483  1.00 11.11 ? 352  PRO A CB  1 
ATOM   2750  C  CG  . PRO A  1  352 ? -21.464 4.359   44.956  1.00 11.04 ? 352  PRO A CG  1 
ATOM   2751  C  CD  . PRO A  1  352 ? -21.249 5.210   46.194  1.00 9.36  ? 352  PRO A CD  1 
ATOM   2752  N  N   . GLY A  1  353 ? -17.954 6.071   45.704  1.00 8.49  ? 353  GLY A N   1 
ATOM   2753  C  CA  . GLY A  1  353 ? -16.753 6.876   45.510  1.00 8.39  ? 353  GLY A CA  1 
ATOM   2754  C  C   . GLY A  1  353 ? -15.607 6.363   46.354  1.00 9.39  ? 353  GLY A C   1 
ATOM   2755  O  O   . GLY A  1  353 ? -14.500 6.206   45.857  1.00 11.42 ? 353  GLY A O   1 
HETATM 2756  N  N   . SMC A  1  354 ? -15.880 6.070   47.636  1.00 7.34  ? 354  SMC A N   1 
HETATM 2757  C  CA  . SMC A  1  354 ? -14.895 5.525   48.584  1.00 7.00  ? 354  SMC A CA  1 
HETATM 2758  C  CB  . SMC A  1  354 ? -15.371 5.704   50.021  1.00 7.54  ? 354  SMC A CB  1 
HETATM 2759  S  SG  . SMC A  1  354 ? -15.259 7.373   50.602  1.00 9.66  ? 354  SMC A SG  1 
HETATM 2760  C  CS  . SMC A  1  354 ? -13.595 7.477   51.220  1.00 8.38  ? 354  SMC A CS  1 
HETATM 2761  C  C   . SMC A  1  354 ? -14.614 4.065   48.318  1.00 8.50  ? 354  SMC A C   1 
HETATM 2762  O  O   . SMC A  1  354 ? -13.454 3.678   48.240  1.00 11.59 ? 354  SMC A O   1 
ATOM   2763  N  N   . VAL A  1  355 ? -15.669 3.240   48.205  1.00 7.70  ? 355  VAL A N   1 
ATOM   2764  C  CA  . VAL A  1  355 ? -15.477 1.802   48.022  1.00 6.75  ? 355  VAL A CA  1 
ATOM   2765  C  C   . VAL A  1  355 ? -14.787 1.452   46.703  1.00 8.69  ? 355  VAL A C   1 
ATOM   2766  O  O   . VAL A  1  355 ? -13.930 0.568   46.684  1.00 8.87  ? 355  VAL A O   1 
ATOM   2767  C  CB  . VAL A  1  355 ? -16.814 1.052   48.177  1.00 7.13  ? 355  VAL A CB  1 
ATOM   2768  C  CG1 . VAL A  1  355 ? -16.666 -0.425  47.784  1.00 6.75  ? 355  VAL A CG1 1 
ATOM   2769  C  CG2 . VAL A  1  355 ? -17.339 1.170   49.616  1.00 7.87  ? 355  VAL A CG2 1 
ATOM   2770  N  N   . ILE A  1  356 ? -15.145 2.108   45.617  1.00 6.89  ? 356  ILE A N   1 
ATOM   2771  C  CA  . ILE A  1  356 ? -14.507 1.769   44.336  1.00 7.48  ? 356  ILE A CA  1 
ATOM   2772  C  C   . ILE A  1  356 ? -13.060 2.283   44.295  1.00 6.70  ? 356  ILE A C   1 
ATOM   2773  O  O   . ILE A  1  356 ? -12.183 1.519   43.953  1.00 7.08  ? 356  ILE A O   1 
ATOM   2774  C  CB  . ILE A  1  356 ? -15.323 2.212   43.087  1.00 7.06  ? 356  ILE A CB  1 
ATOM   2775  C  CG1 . ILE A  1  356 ? -16.771 1.640   43.095  1.00 6.70  ? 356  ILE A CG1 1 
ATOM   2776  C  CG2 . ILE A  1  356 ? -14.602 1.758   41.806  1.00 10.26 ? 356  ILE A CG2 1 
ATOM   2777  C  CD1 . ILE A  1  356 ? -16.877 0.158   43.466  1.00 9.05  ? 356  ILE A CD1 1 
ATOM   2778  N  N   . THR A  1  357 ? -12.793 3.566   44.606  1.00 6.83  ? 357  THR A N   1 
ATOM   2779  C  CA  . THR A  1  357 ? -11.409 4.046   44.558  1.00 6.87  ? 357  THR A CA  1 
ATOM   2780  C  C   . THR A  1  357 ? -10.519 3.390   45.609  1.00 7.95  ? 357  THR A C   1 
ATOM   2781  O  O   . THR A  1  357 ? -9.358  3.114   45.305  1.00 10.69 ? 357  THR A O   1 
ATOM   2782  C  CB  . THR A  1  357 ? -11.316 5.556   44.699  1.00 9.09  ? 357  THR A CB  1 
ATOM   2783  O  OG1 . THR A  1  357 ? -11.890 5.943   45.954  1.00 9.58  ? 357  THR A OG1 1 
ATOM   2784  C  CG2 . THR A  1  357 ? -11.961 6.291   43.551  1.00 11.05 ? 357  THR A CG2 1 
ATOM   2785  N  N   . ASP A  1  358 ? -11.024 3.140   46.827  1.00 6.76  ? 358  ASP A N   1 
ATOM   2786  C  CA  . ASP A  1  358 ? -10.169 2.554   47.871  1.00 7.79  ? 358  ASP A CA  1 
ATOM   2787  C  C   . ASP A  1  358 ? -10.130 1.024   47.858  1.00 9.51  ? 358  ASP A C   1 
ATOM   2788  O  O   . ASP A  1  358 ? -9.038  0.445   47.873  1.00 10.83 ? 358  ASP A O   1 
ATOM   2789  C  CB  . ASP A  1  358 ? -10.562 3.072   49.256  1.00 8.65  ? 358  ASP A CB  1 
ATOM   2790  C  CG  . ASP A  1  358 ? -10.328 4.562   49.417  1.00 15.38 ? 358  ASP A CG  1 
ATOM   2791  O  OD1 . ASP A  1  358 ? -9.576  5.147   48.582  1.00 14.99 ? 358  ASP A OD1 1 
ATOM   2792  O  OD2 . ASP A  1  358 ? -10.901 5.156   50.373  1.00 18.97 ? 358  ASP A OD2 1 
ATOM   2793  N  N   . GLN A  1  359 ? -11.290 0.359   47.824  1.00 7.91  ? 359  GLN A N   1 
ATOM   2794  C  CA  . GLN A  1  359 ? -11.274 -1.105  47.820  1.00 8.16  ? 359  GLN A CA  1 
ATOM   2795  C  C   . GLN A  1  359 ? -11.127 -1.652  46.420  1.00 8.76  ? 359  GLN A C   1 
ATOM   2796  O  O   . GLN A  1  359 ? -10.320 -2.565  46.196  1.00 10.39 ? 359  GLN A O   1 
ATOM   2797  C  CB  . GLN A  1  359 ? -12.515 -1.674  48.479  1.00 8.77  ? 359  GLN A CB  1 
ATOM   2798  C  CG  . GLN A  1  359 ? -12.697 -1.154  49.905  1.00 12.10 ? 359  GLN A CG  1 
ATOM   2799  C  CD  . GLN A  1  359 ? -13.869 -1.808  50.560  1.00 11.97 ? 359  GLN A CD  1 
ATOM   2800  O  OE1 . GLN A  1  359 ? -15.005 -1.361  50.391  1.00 12.38 ? 359  GLN A OE1 1 
ATOM   2801  N  NE2 . GLN A  1  359 ? -13.627 -2.887  51.316  1.00 6.93  ? 359  GLN A NE2 1 
ATOM   2802  N  N   . GLY A  1  360 ? -11.906 -1.116  45.481  1.00 7.77  ? 360  GLY A N   1 
ATOM   2803  C  CA  . GLY A  1  360 ? -11.845 -1.631  44.116  1.00 9.10  ? 360  GLY A CA  1 
ATOM   2804  C  C   . GLY A  1  360 ? -10.523 -1.347  43.434  1.00 10.23 ? 360  GLY A C   1 
ATOM   2805  O  O   . GLY A  1  360 ? -10.031 -2.166  42.663  1.00 9.57  ? 360  GLY A O   1 
ATOM   2806  N  N   . TRP A  1  361 ? -9.957  -0.150  43.684  1.00 7.39  ? 361  TRP A N   1 
ATOM   2807  C  CA  . TRP A  1  361 ? -8.754  0.291   42.972  1.00 6.72  ? 361  TRP A CA  1 
ATOM   2808  C  C   . TRP A  1  361 ? -7.461  0.275   43.780  1.00 7.48  ? 361  TRP A C   1 
ATOM   2809  O  O   . TRP A  1  361 ? -6.530  -0.470  43.441  1.00 6.75  ? 361  TRP A O   1 
ATOM   2810  C  CB  . TRP A  1  361 ? -9.027  1.710   42.394  1.00 6.70  ? 361  TRP A CB  1 
ATOM   2811  C  CG  . TRP A  1  361 ? -7.841  2.376   41.790  1.00 6.77  ? 361  TRP A CG  1 
ATOM   2812  C  CD1 . TRP A  1  361 ? -7.125  3.406   42.325  1.00 7.12  ? 361  TRP A CD1 1 
ATOM   2813  C  CD2 . TRP A  1  361 ? -7.158  1.992   40.591  1.00 6.69  ? 361  TRP A CD2 1 
ATOM   2814  N  NE1 . TRP A  1  361 ? -6.061  3.706   41.511  1.00 7.35  ? 361  TRP A NE1 1 
ATOM   2815  C  CE2 . TRP A  1  361 ? -6.057  2.852   40.443  1.00 6.80  ? 361  TRP A CE2 1 
ATOM   2816  C  CE3 . TRP A  1  361 ? -7.390  1.025   39.614  1.00 7.28  ? 361  TRP A CE3 1 
ATOM   2817  C  CZ2 . TRP A  1  361 ? -5.189  2.771   39.358  1.00 8.81  ? 361  TRP A CZ2 1 
ATOM   2818  C  CZ3 . TRP A  1  361 ? -6.545  0.963   38.525  1.00 8.37  ? 361  TRP A CZ3 1 
ATOM   2819  C  CH2 . TRP A  1  361 ? -5.459  1.825   38.404  1.00 7.92  ? 361  TRP A CH2 1 
ATOM   2820  N  N   . LEU A  1  362 ? -7.348  1.108   44.831  1.00 6.76  ? 362  LEU A N   1 
ATOM   2821  C  CA  . LEU A  1  362 ? -6.099  1.134   45.590  1.00 6.79  ? 362  LEU A CA  1 
ATOM   2822  C  C   . LEU A  1  362 ? -5.787  -0.262  46.131  1.00 6.95  ? 362  LEU A C   1 
ATOM   2823  O  O   . LEU A  1  362 ? -4.656  -0.738  45.999  1.00 7.41  ? 362  LEU A O   1 
ATOM   2824  C  CB  . LEU A  1  362 ? -6.164  2.182   46.707  1.00 6.82  ? 362  LEU A CB  1 
ATOM   2825  C  CG  . LEU A  1  362 ? -6.219  3.624   46.209  1.00 6.81  ? 362  LEU A CG  1 
ATOM   2826  C  CD1 . LEU A  1  362 ? -6.279  4.596   47.380  1.00 7.72  ? 362  LEU A CD1 1 
ATOM   2827  C  CD2 . LEU A  1  362 ? -5.026  3.944   45.325  1.00 8.47  ? 362  LEU A CD2 1 
ATOM   2828  N  N   . HIS A  1  363 ? -6.796  -0.934  46.644  1.00 6.83  ? 363  HIS A N   1 
ATOM   2829  C  CA  . HIS A  1  363 ? -6.604  -2.284  47.177  1.00 7.24  ? 363  HIS A CA  1 
ATOM   2830  C  C   . HIS A  1  363 ? -6.585  -3.334  46.072  1.00 8.52  ? 363  HIS A C   1 
ATOM   2831  O  O   . HIS A  1  363 ? -5.544  -3.980  45.870  1.00 8.48  ? 363  HIS A O   1 
ATOM   2832  C  CB  . HIS A  1  363 ? -7.696  -2.623  48.211  1.00 6.90  ? 363  HIS A CB  1 
ATOM   2833  C  CG  . HIS A  1  363 ? -7.515  -3.957  48.892  1.00 6.96  ? 363  HIS A CG  1 
ATOM   2834  N  ND1 . HIS A  1  363 ? -7.848  -5.154  48.259  1.00 8.73  ? 363  HIS A ND1 1 
ATOM   2835  C  CD2 . HIS A  1  363 ? -7.080  -4.233  50.140  1.00 7.03  ? 363  HIS A CD2 1 
ATOM   2836  C  CE1 . HIS A  1  363 ? -7.598  -6.118  49.137  1.00 7.04  ? 363  HIS A CE1 1 
ATOM   2837  N  NE2 . HIS A  1  363 ? -7.124  -5.607  50.287  1.00 9.21  ? 363  HIS A NE2 1 
ATOM   2838  N  N   . ASN A  1  364 ? -7.717  -3.528  45.350  1.00 7.41  ? 364  ASN A N   1 
ATOM   2839  C  CA  . ASN A  1  364 ? -7.745  -4.592  44.342  1.00 6.86  ? 364  ASN A CA  1 
ATOM   2840  C  C   . ASN A  1  364 ? -6.908  -4.348  43.084  1.00 7.84  ? 364  ASN A C   1 
ATOM   2841  O  O   . ASN A  1  364 ? -6.858  -5.247  42.273  1.00 7.67  ? 364  ASN A O   1 
ATOM   2842  C  CB  . ASN A  1  364 ? -9.174  -5.041  44.001  1.00 7.63  ? 364  ASN A CB  1 
ATOM   2843  C  CG  . ASN A  1  364 ? -9.642  -6.156  44.933  1.00 12.12 ? 364  ASN A CG  1 
ATOM   2844  O  OD1 . ASN A  1  364 ? -9.420  -6.085  46.155  1.00 15.58 ? 364  ASN A OD1 1 
ATOM   2845  N  ND2 . ASN A  1  364 ? -10.249 -7.221  44.403  1.00 6.90  ? 364  ASN A ND2 1 
ATOM   2846  N  N   . TYR A  1  365 ? -6.238  -3.195  42.911  1.00 7.39  ? 365  TYR A N   1 
ATOM   2847  C  CA  . TYR A  1  365 ? -5.308  -3.049  41.787  1.00 8.41  ? 365  TYR A CA  1 
ATOM   2848  C  C   . TYR A  1  365 ? -3.891  -2.760  42.300  1.00 8.90  ? 365  TYR A C   1 
ATOM   2849  O  O   . TYR A  1  365 ? -2.941  -3.387  41.857  1.00 11.12 ? 365  TYR A O   1 
ATOM   2850  C  CB  . TYR A  1  365 ? -5.674  -1.926  40.807  1.00 7.63  ? 365  TYR A CB  1 
ATOM   2851  C  CG  . TYR A  1  365 ? -6.703  -2.298  39.772  1.00 7.12  ? 365  TYR A CG  1 
ATOM   2852  C  CD1 . TYR A  1  365 ? -8.054  -2.303  40.085  1.00 6.73  ? 365  TYR A CD1 1 
ATOM   2853  C  CD2 . TYR A  1  365 ? -6.339  -2.512  38.442  1.00 6.73  ? 365  TYR A CD2 1 
ATOM   2854  C  CE1 . TYR A  1  365 ? -9.020  -2.514  39.112  1.00 7.64  ? 365  TYR A CE1 1 
ATOM   2855  C  CE2 . TYR A  1  365 ? -7.294  -2.792  37.472  1.00 6.73  ? 365  TYR A CE2 1 
ATOM   2856  C  CZ  . TYR A  1  365 ? -8.636  -2.776  37.811  1.00 7.48  ? 365  TYR A CZ  1 
ATOM   2857  O  OH  . TYR A  1  365 ? -9.619  -2.984  36.863  1.00 8.11  ? 365  TYR A OH  1 
ATOM   2858  N  N   . LEU A  1  366 ? -3.733  -1.741  43.163  1.00 7.07  ? 366  LEU A N   1 
ATOM   2859  C  CA  . LEU A  1  366 ? -2.406  -1.300  43.563  1.00 6.84  ? 366  LEU A CA  1 
ATOM   2860  C  C   . LEU A  1  366 ? -1.765  -2.000  44.756  1.00 6.87  ? 366  LEU A C   1 
ATOM   2861  O  O   . LEU A  1  366 ? -0.546  -1.926  44.873  1.00 6.89  ? 366  LEU A O   1 
ATOM   2862  C  CB  . LEU A  1  366 ? -2.420  0.236   43.784  1.00 6.80  ? 366  LEU A CB  1 
ATOM   2863  C  CG  . LEU A  1  366 ? -2.847  1.085   42.569  1.00 6.76  ? 366  LEU A CG  1 
ATOM   2864  C  CD1 . LEU A  1  366 ? -2.547  2.583   42.812  1.00 7.86  ? 366  LEU A CD1 1 
ATOM   2865  C  CD2 . LEU A  1  366 ? -2.152  0.629   41.287  1.00 6.74  ? 366  LEU A CD2 1 
ATOM   2866  N  N   . ALA A  1  367 ? -2.533  -2.691  45.623  1.00 6.91  ? 367  ALA A N   1 
ATOM   2867  C  CA  . ALA A  1  367 ? -1.917  -3.339  46.777  1.00 7.16  ? 367  ALA A CA  1 
ATOM   2868  C  C   . ALA A  1  367 ? -2.594  -4.721  46.984  1.00 9.84  ? 367  ALA A C   1 
ATOM   2869  O  O   . ALA A  1  367 ? -2.229  -5.644  46.245  1.00 11.31 ? 367  ALA A O   1 
ATOM   2870  C  CB  . ALA A  1  367 ? -1.977  -2.405  48.011  1.00 8.93  ? 367  ALA A CB  1 
ATOM   2871  N  N   . GLY A  1  368 ? -3.574  -4.872  47.877  1.00 8.69  ? 368  GLY A N   1 
ATOM   2872  C  CA  . GLY A  1  368 ? -4.267  -6.143  47.998  1.00 8.13  ? 368  GLY A CA  1 
ATOM   2873  C  C   . GLY A  1  368 ? -4.216  -6.830  49.334  1.00 8.16  ? 368  GLY A C   1 
ATOM   2874  O  O   . GLY A  1  368 ? -3.831  -6.257  50.362  1.00 9.34  ? 368  GLY A O   1 
ATOM   2875  N  N   . GLY A  1  369 ? -4.627  -8.083  49.304  1.00 7.48  ? 369  GLY A N   1 
ATOM   2876  C  CA  . GLY A  1  369 ? -4.663  -8.890  50.504  1.00 7.85  ? 369  GLY A CA  1 
ATOM   2877  C  C   . GLY A  1  369 ? -6.087  -9.258  50.873  1.00 9.07  ? 369  GLY A C   1 
ATOM   2878  O  O   . GLY A  1  369 ? -7.059  -8.844  50.229  1.00 7.90  ? 369  GLY A O   1 
ATOM   2879  N  N   . SER A  1  370 ? -6.205  -10.014 51.934  1.00 7.37  ? 370  SER A N   1 
ATOM   2880  C  CA  . SER A  1  370 ? -7.483  -10.553 52.365  1.00 9.55  ? 370  SER A CA  1 
ATOM   2881  C  C   . SER A  1  370 ? -8.443  -9.629  53.109  1.00 11.16 ? 370  SER A C   1 
ATOM   2882  O  O   . SER A  1  370 ? -9.581  -10.022 53.295  1.00 13.04 ? 370  SER A O   1 
ATOM   2883  C  CB  . SER A  1  370 ? -7.207  -11.764 53.245  1.00 12.08 ? 370  SER A CB  1 
ATOM   2884  O  OG  . SER A  1  370 ? -6.413  -11.321 54.334  1.00 14.83 ? 370  SER A OG  1 
ATOM   2885  N  N   . SER A  1  371 ? -8.008  -8.459  53.587  1.00 10.90 ? 371  SER A N   1 
ATOM   2886  C  CA  . SER A  1  371 ? -8.896  -7.588  54.367  1.00 10.04 ? 371  SER A CA  1 
ATOM   2887  C  C   . SER A  1  371 ? -9.787  -6.626  53.568  1.00 9.20  ? 371  SER A C   1 
ATOM   2888  O  O   . SER A  1  371 ? -10.817 -6.194  54.093  1.00 10.26 ? 371  SER A O   1 
ATOM   2889  C  CB  . SER A  1  371 ? -8.065  -6.744  55.331  1.00 12.28 ? 371  SER A CB  1 
ATOM   2890  O  OG  . SER A  1  371 ? -7.451  -5.664  54.638  1.00 13.12 ? 371  SER A OG  1 
ATOM   2891  N  N   . GLY A  1  372 ? -9.362  -6.228  52.375  1.00 7.30  ? 372  GLY A N   1 
ATOM   2892  C  CA  . GLY A  1  372 ? -10.095 -5.225  51.620  1.00 7.07  ? 372  GLY A CA  1 
ATOM   2893  C  C   . GLY A  1  372 ? -10.061 -3.873  52.333  1.00 8.52  ? 372  GLY A C   1 
ATOM   2894  O  O   . GLY A  1  372 ? -10.791 -2.950  51.933  1.00 9.90  ? 372  GLY A O   1 
ATOM   2895  N  N   . TRP A  1  373 ? -9.223  -3.721  53.410  1.00 7.13  ? 373  TRP A N   1 
ATOM   2896  C  CA  . TRP A  1  373 ? -9.142  -2.482  54.232  1.00 7.63  ? 373  TRP A CA  1 
ATOM   2897  C  C   . TRP A  1  373 ? -10.583 -2.061  54.599  1.00 8.54  ? 373  TRP A C   1 
ATOM   2898  O  O   . TRP A  1  373 ? -10.902 -0.874  54.671  1.00 9.05  ? 373  TRP A O   1 
ATOM   2899  C  CB  . TRP A  1  373 ? -8.497  -1.352  53.406  1.00 7.17  ? 373  TRP A CB  1 
ATOM   2900  C  CG  . TRP A  1  373 ? -7.120  -1.660  52.870  1.00 7.11  ? 373  TRP A CG  1 
ATOM   2901  C  CD1 . TRP A  1  373 ? -6.250  -2.602  53.321  1.00 8.90  ? 373  TRP A CD1 1 
ATOM   2902  C  CD2 . TRP A  1  373 ? -6.530  -1.098  51.693  1.00 8.15  ? 373  TRP A CD2 1 
ATOM   2903  N  NE1 . TRP A  1  373 ? -5.108  -2.598  52.549  1.00 9.32  ? 373  TRP A NE1 1 
ATOM   2904  C  CE2 . TRP A  1  373 ? -5.251  -1.671  51.548  1.00 8.86  ? 373  TRP A CE2 1 
ATOM   2905  C  CE3 . TRP A  1  373 ? -6.938  -0.116  50.777  1.00 9.60  ? 373  TRP A CE3 1 
ATOM   2906  C  CZ2 . TRP A  1  373 ? -4.398  -1.336  50.495  1.00 10.92 ? 373  TRP A CZ2 1 
ATOM   2907  C  CZ3 . TRP A  1  373 ? -6.089  0.228   49.744  1.00 12.23 ? 373  TRP A CZ3 1 
ATOM   2908  C  CH2 . TRP A  1  373 ? -4.830  -0.371  49.611  1.00 11.81 ? 373  TRP A CH2 1 
ATOM   2909  N  N   . SER A  1  374 ? -11.453 -3.042  54.783  1.00 8.46  ? 374  SER A N   1 
ATOM   2910  C  CA  . SER A  1  374 ? -12.884 -2.804  54.940  1.00 10.49 ? 374  SER A CA  1 
ATOM   2911  C  C   . SER A  1  374 ? -13.306 -1.880  56.082  1.00 10.74 ? 374  SER A C   1 
ATOM   2912  O  O   . SER A  1  374 ? -14.076 -0.955  55.841  1.00 13.26 ? 374  SER A O   1 
ATOM   2913  C  CB  . SER A  1  374 ? -13.636 -4.129  55.018  1.00 11.39 ? 374  SER A CB  1 
ATOM   2914  O  OG  . SER A  1  374 ? -13.259 -4.933  53.910  1.00 12.82 ? 374  SER A OG  1 
ATOM   2915  N  N   . ASN A  1  375 ? -12.845 -2.112  57.320  1.00 10.34 ? 375  ASN A N   1 
ATOM   2916  C  CA  . ASN A  1  375 ? -13.266 -1.241  58.432  1.00 8.61  ? 375  ASN A CA  1 
ATOM   2917  C  C   . ASN A  1  375 ? -12.930 0.232   58.182  1.00 10.40 ? 375  ASN A C   1 
ATOM   2918  O  O   . ASN A  1  375 ? -13.704 1.101   58.566  1.00 9.31  ? 375  ASN A O   1 
ATOM   2919  C  CB  . ASN A  1  375 ? -12.701 -1.719  59.757  1.00 9.82  ? 375  ASN A CB  1 
ATOM   2920  C  CG  . ASN A  1  375 ? -13.362 -2.999  60.219  1.00 12.57 ? 375  ASN A CG  1 
ATOM   2921  O  OD1 . ASN A  1  375 ? -14.527 -3.006  60.653  1.00 11.30 ? 375  ASN A OD1 1 
ATOM   2922  N  ND2 . ASN A  1  375 ? -12.645 -4.103  60.116  1.00 15.61 ? 375  ASN A ND2 1 
ATOM   2923  N  N   . TYR A  1  376 ? -11.809 0.535   57.511  1.00 11.30 ? 376  TYR A N   1 
ATOM   2924  C  CA  . TYR A  1  376 ? -11.485 1.945   57.212  1.00 11.44 ? 376  TYR A CA  1 
ATOM   2925  C  C   . TYR A  1  376 ? -12.658 2.644   56.514  1.00 11.32 ? 376  TYR A C   1 
ATOM   2926  O  O   . TYR A  1  376 ? -13.100 3.731   56.916  1.00 11.67 ? 376  TYR A O   1 
ATOM   2927  C  CB  . TYR A  1  376 ? -10.336 2.016   56.204  1.00 12.52 ? 376  TYR A CB  1 
ATOM   2928  C  CG  . TYR A  1  376 ? -8.947  2.074   56.793  1.00 13.07 ? 376  TYR A CG  1 
ATOM   2929  C  CD1 . TYR A  1  376 ? -8.517  3.190   57.502  1.00 15.15 ? 376  TYR A CD1 1 
ATOM   2930  C  CD2 . TYR A  1  376 ? -8.041  1.051   56.577  1.00 14.20 ? 376  TYR A CD2 1 
ATOM   2931  C  CE1 . TYR A  1  376 ? -7.232  3.256   58.026  1.00 15.63 ? 376  TYR A CE1 1 
ATOM   2932  C  CE2 . TYR A  1  376 ? -6.769  1.091   57.117  1.00 15.51 ? 376  TYR A CE2 1 
ATOM   2933  C  CZ  . TYR A  1  376 ? -6.360  2.203   57.828  1.00 16.43 ? 376  TYR A CZ  1 
ATOM   2934  O  OH  . TYR A  1  376 ? -5.073  2.276   58.284  1.00 14.48 ? 376  TYR A OH  1 
HETATM 2935  N  N   . I2M A  1  377 ? -13.135 2.014   55.449  1.00 8.14  ? 377  I2M A N   1 
HETATM 2936  C  CA  . I2M A  1  377 ? -14.187 2.588   54.592  1.00 10.23 ? 377  I2M A CA  1 
HETATM 2937  C  CB  . I2M A  1  377 ? -13.867 2.245   53.134  1.00 9.87  ? 377  I2M A CB  1 
HETATM 2938  C  CG3 . I2M A  1  377 ? -14.069 0.755   52.883  1.00 8.93  ? 377  I2M A CG3 1 
HETATM 2939  C  CG2 . I2M A  1  377 ? -14.773 3.024   52.199  1.00 9.69  ? 377  I2M A CG2 1 
HETATM 2940  C  CG1 . I2M A  1  377 ? -12.409 2.603   52.833  1.00 10.94 ? 377  I2M A CG1 1 
HETATM 2941  C  CD1 . I2M A  1  377 ? -12.089 4.046   53.164  1.00 10.55 ? 377  I2M A CD1 1 
HETATM 2942  C  C   . I2M A  1  377 ? -15.598 2.333   55.062  1.00 9.69  ? 377  I2M A C   1 
HETATM 2943  O  O   . I2M A  1  377 ? -16.475 3.161   54.850  1.00 9.36  ? 377  I2M A O   1 
ATOM   2944  N  N   . ILE A  1  378 ? -15.836 1.243   55.787  1.00 8.54  ? 378  ILE A N   1 
ATOM   2945  C  CA  . ILE A  1  378 ? -17.181 0.998   56.304  1.00 7.81  ? 378  ILE A CA  1 
ATOM   2946  C  C   . ILE A  1  378 ? -17.668 2.181   57.155  1.00 9.88  ? 378  ILE A C   1 
ATOM   2947  O  O   . ILE A  1  378 ? -18.857 2.520   57.127  1.00 10.26 ? 378  ILE A O   1 
ATOM   2948  C  CB  . ILE A  1  378 ? -17.204 -0.310  57.147  1.00 8.51  ? 378  ILE A CB  1 
ATOM   2949  C  CG1 . ILE A  1  378 ? -17.050 -1.539  56.221  1.00 8.71  ? 378  ILE A CG1 1 
ATOM   2950  C  CG2 . ILE A  1  378 ? -18.533 -0.406  57.930  1.00 8.94  ? 378  ILE A CG2 1 
ATOM   2951  C  CD1 . ILE A  1  378 ? -16.841 -2.894  56.977  1.00 9.34  ? 378  ILE A CD1 1 
ATOM   2952  N  N   . SER A  1  379 ? -16.752 2.787   57.915  1.00 9.76  ? 379  SER A N   1 
ATOM   2953  C  CA  . SER A  1  379 ? -17.091 3.900   58.797  1.00 11.54 ? 379  SER A CA  1 
ATOM   2954  C  C   . SER A  1  379 ? -17.750 5.080   58.114  1.00 11.75 ? 379  SER A C   1 
ATOM   2955  O  O   . SER A  1  379 ? -18.401 5.876   58.808  1.00 11.03 ? 379  SER A O   1 
ATOM   2956  C  CB  . SER A  1  379 ? -15.837 4.394   59.512  1.00 13.25 ? 379  SER A CB  1 
ATOM   2957  O  OG  . SER A  1  379 ? -14.885 4.875   58.571  1.00 14.56 ? 379  SER A OG  1 
ATOM   2958  N  N   . VAL A  1  380 ? -17.581 5.246   56.782  1.00 11.16 ? 380  VAL A N   1 
ATOM   2959  C  CA  . VAL A  1  380 ? -18.143 6.431   56.100  1.00 9.46  ? 380  VAL A CA  1 
ATOM   2960  C  C   . VAL A  1  380 ? -19.575 6.282   55.637  1.00 9.87  ? 380  VAL A C   1 
ATOM   2961  O  O   . VAL A  1  380 ? -20.149 7.278   55.187  1.00 11.23 ? 380  VAL A O   1 
ATOM   2962  C  CB  . VAL A  1  380 ? -17.249 6.913   54.937  1.00 9.86  ? 380  VAL A CB  1 
ATOM   2963  C  CG1 . VAL A  1  380 ? -15.790 7.006   55.374  1.00 10.34 ? 380  VAL A CG1 1 
ATOM   2964  C  CG2 . VAL A  1  380 ? -17.391 6.021   53.719  1.00 11.22 ? 380  VAL A CG2 1 
ATOM   2965  N  N   . TYR A  1  381 ? -20.162 5.069   55.698  1.00 9.72  ? 381  TYR A N   1 
ATOM   2966  C  CA  . TYR A  1  381 ? -21.544 4.906   55.251  1.00 9.12  ? 381  TYR A CA  1 
ATOM   2967  C  C   . TYR A  1  381 ? -22.388 4.112   56.233  1.00 10.71 ? 381  TYR A C   1 
ATOM   2968  O  O   . TYR A  1  381 ? -23.489 3.676   55.871  1.00 13.19 ? 381  TYR A O   1 
ATOM   2969  C  CB  . TYR A  1  381 ? -21.621 4.313   53.828  1.00 8.61  ? 381  TYR A CB  1 
ATOM   2970  C  CG  . TYR A  1  381 ? -21.006 2.939   53.675  1.00 9.08  ? 381  TYR A CG  1 
ATOM   2971  C  CD1 . TYR A  1  381 ? -19.658 2.790   53.362  1.00 8.67  ? 381  TYR A CD1 1 
ATOM   2972  C  CD2 . TYR A  1  381 ? -21.793 1.799   53.704  1.00 10.03 ? 381  TYR A CD2 1 
ATOM   2973  C  CE1 . TYR A  1  381 ? -19.098 1.530   53.165  1.00 10.10 ? 381  TYR A CE1 1 
ATOM   2974  C  CE2 . TYR A  1  381 ? -21.246 0.536   53.497  1.00 9.57  ? 381  TYR A CE2 1 
ATOM   2975  C  CZ  . TYR A  1  381 ? -19.896 0.406   53.240  1.00 10.89 ? 381  TYR A CZ  1 
ATOM   2976  O  OH  . TYR A  1  381 ? -19.362 -0.849  53.034  1.00 13.32 ? 381  TYR A OH  1 
ATOM   2977  N  N   . THR A  1  382 ? -21.935 4.011   57.501  1.00 10.21 ? 382  THR A N   1 
ATOM   2978  C  CA  . THR A  1  382 ? -22.669 3.288   58.514  1.00 11.11 ? 382  THR A CA  1 
ATOM   2979  C  C   . THR A  1  382 ? -22.844 4.089   59.815  1.00 11.29 ? 382  THR A C   1 
ATOM   2980  O  O   . THR A  1  382 ? -22.084 5.012   60.099  1.00 11.29 ? 382  THR A O   1 
ATOM   2981  C  CB  . THR A  1  382 ? -21.945 1.980   58.836  1.00 13.15 ? 382  THR A CB  1 
ATOM   2982  O  OG1 . THR A  1  382 ? -20.608 2.274   59.260  1.00 17.03 ? 382  THR A OG1 1 
ATOM   2983  C  CG2 . THR A  1  382 ? -21.936 1.015   57.657  1.00 10.10 ? 382  THR A CG2 1 
ATOM   2984  N  N   . ASP A  1  383 ? -23.882 3.714   60.575  1.00 10.36 ? 383  ASP A N   1 
ATOM   2985  C  CA  . ASP A  1  383 ? -24.209 4.215   61.904  1.00 9.14  ? 383  ASP A CA  1 
ATOM   2986  C  C   . ASP A  1  383 ? -24.492 5.705   62.009  1.00 9.29  ? 383  ASP A C   1 
ATOM   2987  O  O   . ASP A  1  383 ? -24.479 6.234   63.121  1.00 10.95 ? 383  ASP A O   1 
ATOM   2988  C  CB  . ASP A  1  383 ? -23.094 3.810   62.885  1.00 9.92  ? 383  ASP A CB  1 
ATOM   2989  C  CG  . ASP A  1  383 ? -22.755 2.323   62.822  1.00 14.90 ? 383  ASP A CG  1 
ATOM   2990  O  OD1 . ASP A  1  383 ? -23.700 1.500   62.737  1.00 13.75 ? 383  ASP A OD1 1 
ATOM   2991  O  OD2 . ASP A  1  383 ? -21.548 1.986   62.843  1.00 15.96 ? 383  ASP A OD2 1 
ATOM   2992  N  N   . GLU A  1  384 ? -24.779 6.368   60.891  1.00 8.20  ? 384  GLU A N   1 
ATOM   2993  C  CA  . GLU A  1  384 ? -25.135 7.792   60.886  1.00 9.29  ? 384  GLU A CA  1 
ATOM   2994  C  C   . GLU A  1  384 ? -24.131 8.737   61.466  1.00 9.15  ? 384  GLU A C   1 
ATOM   2995  O  O   . GLU A  1  384 ? -24.497 9.884   61.761  1.00 9.83  ? 384  GLU A O   1 
ATOM   2996  C  CB  . GLU A  1  384 ? -26.464 8.009   61.637  1.00 12.31 ? 384  GLU A CB  1 
ATOM   2997  C  CG  . GLU A  1  384 ? -27.517 6.943   61.406  1.00 14.74 ? 384  GLU A CG  1 
ATOM   2998  C  CD  . GLU A  1  384 ? -28.482 7.225   60.270  1.00 18.14 ? 384  GLU A CD  1 
ATOM   2999  O  OE1 . GLU A  1  384 ? -28.617 8.400   59.859  1.00 17.53 ? 384  GLU A OE1 1 
ATOM   3000  O  OE2 . GLU A  1  384 ? -29.125 6.260   59.803  1.00 15.39 ? 384  GLU A OE2 1 
ATOM   3001  N  N   . VAL A  1  385 ? -22.850 8.348   61.550  1.00 10.14 ? 385  VAL A N   1 
ATOM   3002  C  CA  . VAL A  1  385 ? -21.865 9.232   62.163  1.00 10.01 ? 385  VAL A CA  1 
ATOM   3003  C  C   . VAL A  1  385 ? -21.560 10.425  61.277  1.00 11.07 ? 385  VAL A C   1 
ATOM   3004  O  O   . VAL A  1  385 ? -21.804 11.579  61.661  1.00 11.38 ? 385  VAL A O   1 
ATOM   3005  C  CB  . VAL A  1  385 ? -20.583 8.482   62.593  1.00 10.26 ? 385  VAL A CB  1 
ATOM   3006  C  CG1 . VAL A  1  385 ? -19.582 9.468   63.190  1.00 11.28 ? 385  VAL A CG1 1 
ATOM   3007  C  CG2 . VAL A  1  385 ? -20.908 7.366   63.580  1.00 10.04 ? 385  VAL A CG2 1 
ATOM   3008  N  N   . LEU A  1  386 ? -20.998 10.155  60.095  1.00 11.89 ? 386  LEU A N   1 
ATOM   3009  C  CA  . LEU A  1  386 ? -20.674 11.200  59.129  1.00 12.31 ? 386  LEU A CA  1 
ATOM   3010  C  C   . LEU A  1  386 ? -21.971 11.919  58.749  1.00 12.83 ? 386  LEU A C   1 
ATOM   3011  O  O   . LEU A  1  386 ? -21.961 13.131  58.528  1.00 12.22 ? 386  LEU A O   1 
ATOM   3012  C  CB  . LEU A  1  386 ? -19.991 10.553  57.895  1.00 12.70 ? 386  LEU A CB  1 
ATOM   3013  C  CG  . LEU A  1  386 ? -19.851 11.411  56.645  1.00 13.16 ? 386  LEU A CG  1 
ATOM   3014  C  CD1 . LEU A  1  386 ? -19.187 12.723  56.949  1.00 11.28 ? 386  LEU A CD1 1 
ATOM   3015  C  CD2 . LEU A  1  386 ? -19.057 10.660  55.572  1.00 13.68 ? 386  LEU A CD2 1 
ATOM   3016  N  N   . GLU A  1  387 ? -23.110 11.177  58.746  1.00 12.62 ? 387  GLU A N   1 
ATOM   3017  C  CA  . GLU A  1  387 ? -24.418 11.740  58.455  1.00 12.72 ? 387  GLU A CA  1 
ATOM   3018  C  C   . GLU A  1  387 ? -24.720 12.848  59.456  1.00 12.14 ? 387  GLU A C   1 
ATOM   3019  O  O   . GLU A  1  387 ? -25.073 13.946  59.041  1.00 12.93 ? 387  GLU A O   1 
ATOM   3020  C  CB  . GLU A  1  387 ? -25.502 10.662  58.556  1.00 12.28 ? 387  GLU A CB  1 
ATOM   3021  C  CG  . GLU A  1  387 ? -26.726 10.941  57.708  1.00 10.33 ? 387  GLU A CG  1 
ATOM   3022  C  CD  . GLU A  1  387 ? -26.594 10.431  56.284  1.00 14.88 ? 387  GLU A CD  1 
ATOM   3023  O  OE1 . GLU A  1  387 ? -25.442 10.208  55.833  1.00 14.76 ? 387  GLU A OE1 1 
ATOM   3024  O  OE2 . GLU A  1  387 ? -27.643 10.240  55.627  1.00 14.22 ? 387  GLU A OE2 1 
ATOM   3025  N  N   . ASP A  1  388 ? -24.580 12.566  60.773  1.00 11.08 ? 388  ASP A N   1 
ATOM   3026  C  CA  . ASP A  1  388 ? -24.876 13.585  61.784  1.00 10.46 ? 388  ASP A CA  1 
ATOM   3027  C  C   . ASP A  1  388 ? -24.011 14.804  61.628  1.00 11.18 ? 388  ASP A C   1 
ATOM   3028  O  O   . ASP A  1  388 ? -24.523 15.940  61.672  1.00 12.13 ? 388  ASP A O   1 
ATOM   3029  C  CB  . ASP A  1  388 ? -24.708 13.034  63.197  1.00 12.53 ? 388  ASP A CB  1 
ATOM   3030  C  CG  . ASP A  1  388 ? -25.265 13.987  64.231  1.00 16.29 ? 388  ASP A CG  1 
ATOM   3031  O  OD1 . ASP A  1  388 ? -26.514 13.991  64.435  1.00 16.43 ? 388  ASP A OD1 1 
ATOM   3032  O  OD2 . ASP A  1  388 ? -24.479 14.753  64.802  1.00 20.63 ? 388  ASP A OD2 1 
ATOM   3033  N  N   . TYR A  1  389 ? -22.686 14.594  61.434  1.00 9.30  ? 389  TYR A N   1 
ATOM   3034  C  CA  . TYR A  1  389 ? -21.761 15.718  61.306  1.00 10.67 ? 389  TYR A CA  1 
ATOM   3035  C  C   . TYR A  1  389 ? -22.068 16.568  60.073  1.00 9.55  ? 389  TYR A C   1 
ATOM   3036  O  O   . TYR A  1  389 ? -22.019 17.803  60.139  1.00 9.91  ? 389  TYR A O   1 
ATOM   3037  C  CB  . TYR A  1  389 ? -20.300 15.212  61.251  1.00 10.50 ? 389  TYR A CB  1 
ATOM   3038  C  CG  . TYR A  1  389 ? -19.839 14.366  62.426  1.00 11.61 ? 389  TYR A CG  1 
ATOM   3039  C  CD1 . TYR A  1  389 ? -20.618 14.239  63.570  1.00 11.50 ? 389  TYR A CD1 1 
ATOM   3040  C  CD2 . TYR A  1  389 ? -18.606 13.727  62.404  1.00 10.41 ? 389  TYR A CD2 1 
ATOM   3041  C  CE1 . TYR A  1  389 ? -20.198 13.463  64.647  1.00 13.46 ? 389  TYR A CE1 1 
ATOM   3042  C  CE2 . TYR A  1  389 ? -18.168 12.961  63.477  1.00 11.70 ? 389  TYR A CE2 1 
ATOM   3043  C  CZ  . TYR A  1  389 ? -18.965 12.832  64.601  1.00 13.23 ? 389  TYR A CZ  1 
ATOM   3044  O  OH  . TYR A  1  389 ? -18.521 12.094  65.675  1.00 12.28 ? 389  TYR A OH  1 
ATOM   3045  N  N   . GLY A  1  390 ? -22.374 15.924  58.963  1.00 9.49  ? 390  GLY A N   1 
ATOM   3046  C  CA  . GLY A  1  390 ? -22.684 16.649  57.729  1.00 10.60 ? 390  GLY A CA  1 
ATOM   3047  C  C   . GLY A  1  390 ? -23.929 17.500  57.847  1.00 11.95 ? 390  GLY A C   1 
ATOM   3048  O  O   . GLY A  1  390 ? -23.932 18.677  57.466  1.00 13.54 ? 390  GLY A O   1 
ATOM   3049  N  N   . TYR A  1  391 ? -25.008 16.915  58.357  1.00 11.60 ? 391  TYR A N   1 
ATOM   3050  C  CA  . TYR A  1  391 ? -26.246 17.674  58.522  1.00 13.66 ? 391  TYR A CA  1 
ATOM   3051  C  C   . TYR A  1  391 ? -26.070 18.778  59.553  1.00 14.49 ? 391  TYR A C   1 
ATOM   3052  O  O   . TYR A  1  391 ? -26.688 19.844  59.414  1.00 14.28 ? 391  TYR A O   1 
ATOM   3053  C  CB  . TYR A  1  391 ? -27.405 16.759  58.891  1.00 13.83 ? 391  TYR A CB  1 
ATOM   3054  C  CG  . TYR A  1  391 ? -28.016 16.076  57.680  1.00 14.23 ? 391  TYR A CG  1 
ATOM   3055  C  CD1 . TYR A  1  391 ? -28.726 16.800  56.738  1.00 13.53 ? 391  TYR A CD1 1 
ATOM   3056  C  CD2 . TYR A  1  391 ? -27.898 14.706  57.496  1.00 14.57 ? 391  TYR A CD2 1 
ATOM   3057  C  CE1 . TYR A  1  391 ? -29.301 16.180  55.641  1.00 15.65 ? 391  TYR A CE1 1 
ATOM   3058  C  CE2 . TYR A  1  391 ? -28.473 14.075  56.405  1.00 14.72 ? 391  TYR A CE2 1 
ATOM   3059  C  CZ  . TYR A  1  391 ? -29.176 14.814  55.481  1.00 16.46 ? 391  TYR A CZ  1 
ATOM   3060  O  OH  . TYR A  1  391 ? -29.732 14.188  54.395  1.00 17.27 ? 391  TYR A OH  1 
ATOM   3061  N  N   . HIS A  1  392 ? -25.221 18.546  60.583  1.00 13.10 ? 392  HIS A N   1 
ATOM   3062  C  CA  . HIS A  1  392 ? -24.940 19.574  61.572  1.00 12.97 ? 392  HIS A CA  1 
ATOM   3063  C  C   . HIS A  1  392 ? -24.405 20.861  60.883  1.00 14.29 ? 392  HIS A C   1 
ATOM   3064  O  O   . HIS A  1  392 ? -24.854 21.948  61.224  1.00 14.45 ? 392  HIS A O   1 
ATOM   3065  C  CB  . HIS A  1  392 ? -23.927 19.069  62.620  1.00 13.37 ? 392  HIS A CB  1 
ATOM   3066  C  CG  . HIS A  1  392 ? -23.537 20.138  63.616  1.00 13.86 ? 392  HIS A CG  1 
ATOM   3067  N  ND1 . HIS A  1  392 ? -24.331 20.425  64.726  1.00 14.19 ? 392  HIS A ND1 1 
ATOM   3068  C  CD2 . HIS A  1  392 ? -22.482 20.988  63.606  1.00 14.26 ? 392  HIS A CD2 1 
ATOM   3069  C  CE1 . HIS A  1  392 ? -23.724 21.418  65.366  1.00 11.14 ? 392  HIS A CE1 1 
ATOM   3070  N  NE2 . HIS A  1  392 ? -22.612 21.797  64.727  1.00 14.63 ? 392  HIS A NE2 1 
ATOM   3071  N  N   . GLY A  1  393 ? -23.442 20.717  59.953  1.00 15.94 ? 393  GLY A N   1 
ATOM   3072  C  CA  . GLY A  1  393 ? -22.841 21.839  59.235  1.00 17.19 ? 393  GLY A CA  1 
ATOM   3073  C  C   . GLY A  1  393 ? -23.845 22.572  58.375  1.00 18.32 ? 393  GLY A C   1 
ATOM   3074  O  O   . GLY A  1  393 ? -23.821 23.801  58.306  1.00 20.36 ? 393  GLY A O   1 
ATOM   3075  N  N   . ALA A  1  394 ? -24.742 21.825  57.718  1.00 17.77 ? 394  ALA A N   1 
ATOM   3076  C  CA  . ALA A  1  394 ? -25.787 22.412  56.869  1.00 18.96 ? 394  ALA A CA  1 
ATOM   3077  C  C   . ALA A  1  394 ? -26.777 23.226  57.710  1.00 18.70 ? 394  ALA A C   1 
ATOM   3078  O  O   . ALA A  1  394 ? -27.053 24.378  57.377  1.00 19.20 ? 394  ALA A O   1 
ATOM   3079  C  CB  . ALA A  1  394 ? -26.527 21.305  56.114  1.00 19.14 ? 394  ALA A CB  1 
ATOM   3080  N  N   . ILE A  1  395 ? -27.305 22.640  58.802  1.00 18.58 ? 395  ILE A N   1 
ATOM   3081  C  CA  . ILE A  1  395 ? -28.260 23.333  59.675  1.00 19.19 ? 395  ILE A CA  1 
ATOM   3082  C  C   . ILE A  1  395 ? -27.606 24.568  60.287  1.00 18.13 ? 395  ILE A C   1 
ATOM   3083  O  O   . ILE A  1  395 ? -28.231 25.625  60.350  1.00 20.48 ? 395  ILE A O   1 
ATOM   3084  C  CB  . ILE A  1  395 ? -28.796 22.364  60.756  1.00 20.62 ? 395  ILE A CB  1 
ATOM   3085  C  CG1 . ILE A  1  395 ? -29.683 21.279  60.103  1.00 21.52 ? 395  ILE A CG1 1 
ATOM   3086  C  CG2 . ILE A  1  395 ? -29.579 23.124  61.836  1.00 22.31 ? 395  ILE A CG2 1 
ATOM   3087  C  CD1 . ILE A  1  395 ? -29.761 19.978  60.850  1.00 23.81 ? 395  ILE A CD1 1 
ATOM   3088  N  N   . TYR A  1  396 ? -26.341 24.444  60.711  1.00 15.43 ? 396  TYR A N   1 
ATOM   3089  C  CA  . TYR A  1  396 ? -25.590 25.550  61.285  1.00 14.38 ? 396  TYR A CA  1 
ATOM   3090  C  C   . TYR A  1  396 ? -25.493 26.709  60.290  1.00 15.02 ? 396  TYR A C   1 
ATOM   3091  O  O   . TYR A  1  396 ? -25.760 27.850  60.660  1.00 14.75 ? 396  TYR A O   1 
ATOM   3092  C  CB  . TYR A  1  396 ? -24.167 25.075  61.675  1.00 12.77 ? 396  TYR A CB  1 
ATOM   3093  C  CG  . TYR A  1  396 ? -23.174 26.190  61.956  1.00 13.96 ? 396  TYR A CG  1 
ATOM   3094  C  CD1 . TYR A  1  396 ? -23.184 26.868  63.166  1.00 16.21 ? 396  TYR A CD1 1 
ATOM   3095  C  CD2 . TYR A  1  396 ? -22.197 26.530  61.031  1.00 14.93 ? 396  TYR A CD2 1 
ATOM   3096  C  CE1 . TYR A  1  396 ? -22.267 27.875  63.438  1.00 15.92 ? 396  TYR A CE1 1 
ATOM   3097  C  CE2 . TYR A  1  396 ? -21.267 27.529  61.295  1.00 15.31 ? 396  TYR A CE2 1 
ATOM   3098  C  CZ  . TYR A  1  396 ? -21.310 28.203  62.500  1.00 17.13 ? 396  TYR A CZ  1 
ATOM   3099  O  OH  . TYR A  1  396 ? -20.386 29.181  62.785  1.00 19.44 ? 396  TYR A OH  1 
ATOM   3100  N  N   . ALA A  1  397 ? -25.091 26.418  59.038  1.00 13.97 ? 397  ALA A N   1 
ATOM   3101  C  CA  . ALA A  1  397 ? -24.901 27.440  58.008  1.00 14.63 ? 397  ALA A CA  1 
ATOM   3102  C  C   . ALA A  1  397 ? -26.212 28.056  57.561  1.00 15.42 ? 397  ALA A C   1 
ATOM   3103  O  O   . ALA A  1  397 ? -26.281 29.274  57.338  1.00 15.89 ? 397  ALA A O   1 
ATOM   3104  C  CB  . ALA A  1  397 ? -24.186 26.836  56.811  1.00 14.86 ? 397  ALA A CB  1 
ATOM   3105  N  N   . MET A  1  398 ? -27.264 27.236  57.414  1.00 14.02 ? 398  MET A N   1 
ATOM   3106  C  CA  . MET A  1  398 ? -28.568 27.772  57.015  1.00 16.45 ? 398  MET A CA  1 
ATOM   3107  C  C   . MET A  1  398 ? -29.070 28.762  58.042  1.00 16.25 ? 398  MET A C   1 
ATOM   3108  O  O   . MET A  1  398 ? -29.601 29.803  57.675  1.00 16.44 ? 398  MET A O   1 
ATOM   3109  C  CB  . MET A  1  398 ? -29.581 26.634  56.796  1.00 18.24 ? 398  MET A CB  1 
ATOM   3110  C  CG  . MET A  1  398 ? -29.307 25.887  55.501  1.00 23.60 ? 398  MET A CG  1 
ATOM   3111  S  SD  . MET A  1  398 ? -30.521 24.634  55.100  1.00 29.27 ? 398  MET A SD  1 
ATOM   3112  C  CE  . MET A  1  398 ? -30.273 23.508  56.435  1.00 29.53 ? 398  MET A CE  1 
ATOM   3113  N  N   A ASP A  1  399 ? -28.870 28.458  59.336  0.42 16.78 ? 399  ASP A N   1 
ATOM   3114  N  N   B ASP A  1  399 ? -28.879 28.470  59.330  0.58 17.04 ? 399  ASP A N   1 
ATOM   3115  C  CA  A ASP A  1  399 ? -29.281 29.339  60.435  0.42 16.93 ? 399  ASP A CA  1 
ATOM   3116  C  CA  B ASP A  1  399 ? -29.318 29.379  60.388  0.58 17.09 ? 399  ASP A CA  1 
ATOM   3117  C  C   A ASP A  1  399 ? -28.420 30.604  60.484  0.42 18.38 ? 399  ASP A C   1 
ATOM   3118  C  C   B ASP A  1  399 ? -28.418 30.620  60.484  0.58 18.63 ? 399  ASP A C   1 
ATOM   3119  O  O   A ASP A  1  399 ? -28.948 31.696  60.674  0.42 19.00 ? 399  ASP A O   1 
ATOM   3120  O  O   B ASP A  1  399 ? -28.926 31.719  60.685  0.58 19.44 ? 399  ASP A O   1 
ATOM   3121  C  CB  A ASP A  1  399 ? -29.115 28.622  61.788  0.42 18.28 ? 399  ASP A CB  1 
ATOM   3122  C  CB  B ASP A  1  399 ? -29.334 28.647  61.732  0.58 19.13 ? 399  ASP A CB  1 
ATOM   3123  C  CG  A ASP A  1  399 ? -30.084 27.497  62.074  0.42 21.45 ? 399  ASP A CG  1 
ATOM   3124  C  CG  B ASP A  1  399 ? -29.824 29.516  62.870  0.58 23.05 ? 399  ASP A CG  1 
ATOM   3125  O  OD1 A ASP A  1  399 ? -31.130 27.435  61.408  0.42 24.68 ? 399  ASP A OD1 1 
ATOM   3126  O  OD1 B ASP A  1  399 ? -31.017 29.876  62.865  0.58 23.43 ? 399  ASP A OD1 1 
ATOM   3127  O  OD2 A ASP A  1  399 ? -29.796 26.684  62.974  0.42 21.47 ? 399  ASP A OD2 1 
ATOM   3128  O  OD2 B ASP A  1  399 ? -29.009 29.842  63.759  0.58 25.59 ? 399  ASP A OD2 1 
ATOM   3129  N  N   . LYS A  1  400 ? -27.091 30.454  60.354  1.00 18.49 ? 400  LYS A N   1 
ATOM   3130  C  CA  . LYS A  1  400 ? -26.149 31.572  60.448  1.00 18.59 ? 400  LYS A CA  1 
ATOM   3131  C  C   . LYS A  1  400 ? -26.256 32.552  59.296  1.00 17.53 ? 400  LYS A C   1 
ATOM   3132  O  O   . LYS A  1  400 ? -26.301 33.762  59.517  1.00 17.26 ? 400  LYS A O   1 
ATOM   3133  C  CB  . LYS A  1  400 ? -24.709 31.035  60.537  1.00 19.17 ? 400  LYS A CB  1 
ATOM   3134  C  CG  . LYS A  1  400 ? -23.659 32.115  60.754  1.00 21.11 ? 400  LYS A CG  1 
ATOM   3135  C  CD  . LYS A  1  400 ? -22.293 31.508  61.070  1.00 23.80 ? 400  LYS A CD  1 
ATOM   3136  C  CE  . LYS A  1  400 ? -21.233 32.542  61.381  1.00 27.42 ? 400  LYS A CE  1 
ATOM   3137  N  NZ  . LYS A  1  400 ? -21.673 33.509  62.412  1.00 29.00 ? 400  LYS A NZ  1 
ATOM   3138  N  N   . TRP A  1  401 ? -26.282 32.040  58.065  1.00 16.62 ? 401  TRP A N   1 
ATOM   3139  C  CA  . TRP A  1  401 ? -26.354 32.881  56.890  1.00 17.30 ? 401  TRP A CA  1 
ATOM   3140  C  C   . TRP A  1  401 ? -27.778 33.169  56.429  1.00 18.16 ? 401  TRP A C   1 
ATOM   3141  O  O   . TRP A  1  401 ? -27.953 33.936  55.482  1.00 17.97 ? 401  TRP A O   1 
ATOM   3142  C  CB  . TRP A  1  401 ? -25.516 32.267  55.760  1.00 17.67 ? 401  TRP A CB  1 
ATOM   3143  C  CG  . TRP A  1  401 ? -24.057 32.577  55.918  1.00 18.14 ? 401  TRP A CG  1 
ATOM   3144  C  CD1 . TRP A  1  401 ? -23.427 33.732  55.561  1.00 18.16 ? 401  TRP A CD1 1 
ATOM   3145  C  CD2 . TRP A  1  401 ? -23.073 31.775  56.590  1.00 17.28 ? 401  TRP A CD2 1 
ATOM   3146  N  NE1 . TRP A  1  401 ? -22.100 33.674  55.910  1.00 17.24 ? 401  TRP A NE1 1 
ATOM   3147  C  CE2 . TRP A  1  401 ? -21.860 32.491  56.562  1.00 17.63 ? 401  TRP A CE2 1 
ATOM   3148  C  CE3 . TRP A  1  401 ? -23.100 30.524  57.210  1.00 17.86 ? 401  TRP A CE3 1 
ATOM   3149  C  CZ2 . TRP A  1  401 ? -20.678 31.976  57.085  1.00 18.00 ? 401  TRP A CZ2 1 
ATOM   3150  C  CZ3 . TRP A  1  401 ? -21.919 30.005  57.713  1.00 18.92 ? 401  TRP A CZ3 1 
ATOM   3151  C  CH2 . TRP A  1  401 ? -20.729 30.736  57.661  1.00 18.30 ? 401  TRP A CH2 1 
ATOM   3152  N  N   . LYS A  1  402 ? -28.803 32.583  57.095  1.00 17.54 ? 402  LYS A N   1 
ATOM   3153  C  CA  . LYS A  1  402 ? -30.209 32.802  56.749  1.00 16.87 ? 402  LYS A CA  1 
ATOM   3154  C  C   . LYS A  1  402 ? -30.447 32.640  55.261  1.00 17.03 ? 402  LYS A C   1 
ATOM   3155  O  O   . LYS A  1  402 ? -30.837 33.576  54.573  1.00 17.95 ? 402  LYS A O   1 
ATOM   3156  C  CB  . LYS A  1  402 ? -30.662 34.185  57.242  1.00 19.41 ? 402  LYS A CB  1 
ATOM   3157  C  CG  . LYS A  1  402 ? -30.544 34.314  58.758  1.00 26.09 ? 402  LYS A CG  1 
ATOM   3158  C  CD  . LYS A  1  402 ? -30.642 35.761  59.229  1.00 34.90 ? 402  LYS A CD  1 
ATOM   3159  C  CE  . LYS A  1  402 ? -29.320 36.486  59.151  1.00 42.54 ? 402  LYS A CE  1 
ATOM   3160  N  NZ  . LYS A  1  402 ? -29.420 37.867  59.702  1.00 47.72 ? 402  LYS A NZ  1 
ATOM   3161  N  N   . CYS A  1  403 ? -30.170 31.443  54.753  1.00 15.53 ? 403  CYS A N   1 
ATOM   3162  C  CA  . CYS A  1  403 ? -30.337 31.174  53.341  1.00 15.26 ? 403  CYS A CA  1 
ATOM   3163  C  C   . CYS A  1  403 ? -30.475 29.675  53.153  1.00 16.18 ? 403  CYS A C   1 
ATOM   3164  O  O   . CYS A  1  403 ? -30.417 28.919  54.127  1.00 16.38 ? 403  CYS A O   1 
ATOM   3165  C  CB  . CYS A  1  403 ? -29.150 31.733  52.556  1.00 19.74 ? 403  CYS A CB  1 
ATOM   3166  S  SG  . CYS A  1  403 ? -27.575 30.897  52.888  1.00 23.33 ? 403  CYS A SG  1 
ATOM   3167  N  N   . GLY A  1  404 ? -30.666 29.258  51.919  1.00 16.57 ? 404  GLY A N   1 
ATOM   3168  C  CA  . GLY A  1  404 ? -30.808 27.849  51.612  1.00 16.48 ? 404  GLY A CA  1 
ATOM   3169  C  C   . GLY A  1  404 ? -29.497 27.259  51.164  1.00 16.45 ? 404  GLY A C   1 
ATOM   3170  O  O   . GLY A  1  404 ? -28.452 27.921  51.183  1.00 17.15 ? 404  GLY A O   1 
ATOM   3171  N  N   . VAL A  1  405 ? -29.541 25.994  50.738  1.00 13.89 ? 405  VAL A N   1 
ATOM   3172  C  CA  . VAL A  1  405 ? -28.342 25.333  50.259  1.00 13.35 ? 405  VAL A CA  1 
ATOM   3173  C  C   . VAL A  1  405 ? -27.849 26.017  48.985  1.00 12.73 ? 405  VAL A C   1 
ATOM   3174  O  O   . VAL A  1  405 ? -28.652 26.538  48.210  1.00 13.70 ? 405  VAL A O   1 
ATOM   3175  C  CB  . VAL A  1  405 ? -28.585 23.816  50.044  1.00 14.48 ? 405  VAL A CB  1 
ATOM   3176  C  CG1 . VAL A  1  405 ? -29.031 23.152  51.344  1.00 14.39 ? 405  VAL A CG1 1 
ATOM   3177  C  CG2 . VAL A  1  405 ? -29.603 23.570  48.938  1.00 15.21 ? 405  VAL A CG2 1 
ATOM   3178  N  N   . GLY A  1  406 ? -26.541 26.003  48.793  1.00 13.24 ? 406  GLY A N   1 
ATOM   3179  C  CA  . GLY A  1  406 ? -25.889 26.590  47.635  1.00 14.29 ? 406  GLY A CA  1 
ATOM   3180  C  C   . GLY A  1  406 ? -25.890 28.101  47.600  1.00 15.30 ? 406  GLY A C   1 
ATOM   3181  O  O   . GLY A  1  406 ? -25.478 28.673  46.593  1.00 16.10 ? 406  GLY A O   1 
ATOM   3182  N  N   . GLU A  1  407 ? -26.309 28.768  48.690  1.00 13.79 ? 407  GLU A N   1 
ATOM   3183  C  CA  . GLU A  1  407 ? -26.401 30.226  48.687  1.00 14.19 ? 407  GLU A CA  1 
ATOM   3184  C  C   . GLU A  1  407 ? -25.483 30.961  49.645  1.00 14.68 ? 407  GLU A C   1 
ATOM   3185  O  O   . GLU A  1  407 ? -25.515 32.192  49.651  1.00 17.84 ? 407  GLU A O   1 
ATOM   3186  C  CB  . GLU A  1  407 ? -27.853 30.628  48.920  1.00 17.45 ? 407  GLU A CB  1 
ATOM   3187  C  CG  . GLU A  1  407 ? -28.729 30.102  47.803  1.00 21.08 ? 407  GLU A CG  1 
ATOM   3188  C  CD  . GLU A  1  407 ? -30.175 29.880  48.149  1.00 26.54 ? 407  GLU A CD  1 
ATOM   3189  O  OE1 . GLU A  1  407 ? -30.615 30.359  49.220  1.00 20.00 ? 407  GLU A OE1 1 
ATOM   3190  O  OE2 . GLU A  1  407 ? -30.874 29.239  47.324  1.00 30.75 ? 407  GLU A OE2 1 
ATOM   3191  N  N   . VAL A  1  408 ? -24.627 30.257  50.397  1.00 12.30 ? 408  VAL A N   1 
ATOM   3192  C  CA  . VAL A  1  408 ? -23.681 30.940  51.282  1.00 11.36 ? 408  VAL A CA  1 
ATOM   3193  C  C   . VAL A  1  408 ? -22.608 31.508  50.373  1.00 12.18 ? 408  VAL A C   1 
ATOM   3194  O  O   . VAL A  1  408 ? -22.052 30.745  49.579  1.00 13.33 ? 408  VAL A O   1 
ATOM   3195  C  CB  . VAL A  1  408 ? -23.071 29.979  52.328  1.00 11.06 ? 408  VAL A CB  1 
ATOM   3196  C  CG1 . VAL A  1  408 ? -21.844 30.606  52.999  1.00 11.16 ? 408  VAL A CG1 1 
ATOM   3197  C  CG2 . VAL A  1  408 ? -24.121 29.563  53.369  1.00 10.32 ? 408  VAL A CG2 1 
ATOM   3198  N  N   . PRO A  1  409 ? -22.307 32.825  50.404  1.00 11.76 ? 409  PRO A N   1 
ATOM   3199  C  CA  . PRO A  1  409 ? -21.254 33.349  49.511  1.00 12.89 ? 409  PRO A CA  1 
ATOM   3200  C  C   . PRO A  1  409 ? -19.961 32.522  49.618  1.00 14.11 ? 409  PRO A C   1 
ATOM   3201  O  O   . PRO A  1  409 ? -19.507 32.220  50.712  1.00 16.22 ? 409  PRO A O   1 
ATOM   3202  C  CB  . PRO A  1  409 ? -21.083 34.807  49.973  1.00 13.07 ? 409  PRO A CB  1 
ATOM   3203  C  CG  . PRO A  1  409 ? -22.415 35.157  50.601  1.00 11.78 ? 409  PRO A CG  1 
ATOM   3204  C  CD  . PRO A  1  409 ? -22.878 33.891  51.256  1.00 11.03 ? 409  PRO A CD  1 
ATOM   3205  N  N   . ASN A  1  410 ? -19.400 32.128  48.477  1.00 13.53 ? 410  ASN A N   1 
ATOM   3206  C  CA  . ASN A  1  410 ? -18.227 31.257  48.417  1.00 12.95 ? 410  ASN A CA  1 
ATOM   3207  C  C   . ASN A  1  410 ? -16.891 31.946  48.751  1.00 14.18 ? 410  ASN A C   1 
ATOM   3208  O  O   . ASN A  1  410 ? -15.948 31.873  47.968  1.00 15.63 ? 410  ASN A O   1 
ATOM   3209  C  CB  . ASN A  1  410 ? -18.165 30.545  47.047  1.00 10.99 ? 410  ASN A CB  1 
ATOM   3210  C  CG  . ASN A  1  410 ? -17.944 31.473  45.871  1.00 13.40 ? 410  ASN A CG  1 
ATOM   3211  O  OD1 . ASN A  1  410 ? -18.274 32.664  45.923  1.00 15.30 ? 410  ASN A OD1 1 
ATOM   3212  N  ND2 . ASN A  1  410 ? -17.369 30.951  44.784  1.00 12.22 ? 410  ASN A ND2 1 
ATOM   3213  N  N   . THR A  1  411 ? -16.798 32.597  49.922  1.00 12.41 ? 411  THR A N   1 
ATOM   3214  C  CA  . THR A  1  411 ? -15.563 33.246  50.309  1.00 11.53 ? 411  THR A CA  1 
ATOM   3215  C  C   . THR A  1  411 ? -14.699 32.289  51.102  1.00 11.66 ? 411  THR A C   1 
ATOM   3216  O  O   . THR A  1  411 ? -15.206 31.373  51.759  1.00 11.29 ? 411  THR A O   1 
ATOM   3217  C  CB  . THR A  1  411 ? -15.838 34.492  51.121  1.00 12.72 ? 411  THR A CB  1 
ATOM   3218  O  OG1 . THR A  1  411 ? -16.540 34.124  52.317  1.00 12.49 ? 411  THR A OG1 1 
ATOM   3219  C  CG2 . THR A  1  411 ? -16.614 35.545  50.324  1.00 12.27 ? 411  THR A CG2 1 
ATOM   3220  N  N   . TYR A  1  412 ? -13.383 32.539  51.100  1.00 11.60 ? 412  TYR A N   1 
ATOM   3221  C  CA  . TYR A  1  412 ? -12.472 31.705  51.871  1.00 11.57 ? 412  TYR A CA  1 
ATOM   3222  C  C   . TYR A  1  412 ? -12.826 31.776  53.356  1.00 11.55 ? 412  TYR A C   1 
ATOM   3223  O  O   . TYR A  1  412 ? -12.786 30.759  54.046  1.00 11.42 ? 412  TYR A O   1 
ATOM   3224  C  CB  . TYR A  1  412 ? -11.016 32.138  51.611  1.00 12.12 ? 412  TYR A CB  1 
ATOM   3225  C  CG  . TYR A  1  412 ? -10.024 31.014  51.790  1.00 13.44 ? 412  TYR A CG  1 
ATOM   3226  C  CD1 . TYR A  1  412 ? -9.902  30.008  50.838  1.00 13.42 ? 412  TYR A CD1 1 
ATOM   3227  C  CD2 . TYR A  1  412 ? -9.219  30.947  52.912  1.00 14.08 ? 412  TYR A CD2 1 
ATOM   3228  C  CE1 . TYR A  1  412 ? -8.982  28.984  50.989  1.00 14.35 ? 412  TYR A CE1 1
[truncated: 3,957,975 more chars]
