# Supplementary material for: Peptide binder design with inverse folding and protein structure prediction
Source: Commun Chem. 2023 Oct 25;6:229. doi: 10.1038/s42004-023-01029-7 (PMC10600234; doi:10.1038/s42004-023-01029-7)
Supplement: Supplementary file 9 — Supplementary Software [file 42004_2023_1029_MOESM9_ESM.zip › binder_design/data/Foldseek_results/mmcif/7b2h.cif]

data_7B2H
# 
_entry.id   7B2H 
# 
_audit_conform.dict_name       mmcif_pdbx.dic 
_audit_conform.dict_version    5.345 
_audit_conform.dict_location   http://mmcif.pdb.org/dictionaries/ascii/mmcif_pdbx.dic 
# 
loop_
_database_2.database_id 
_database_2.database_code 
PDB   7B2H         
WWPDB D_1292112496 
# 
_pdbx_database_status.status_code                     REL 
_pdbx_database_status.status_code_sf                  REL 
_pdbx_database_status.status_code_mr                  ? 
_pdbx_database_status.entry_id                        7B2H 
_pdbx_database_status.recvd_initial_deposition_date   2020-11-27 
_pdbx_database_status.SG_entry                        N 
_pdbx_database_status.deposit_site                    PDBE 
_pdbx_database_status.process_site                    PDBE 
_pdbx_database_status.status_code_cs                  ? 
_pdbx_database_status.status_code_nmr_data            ? 
_pdbx_database_status.methods_development_category    ? 
_pdbx_database_status.pdb_format_compatible           Y 
# 
loop_
_audit_author.name 
_audit_author.pdbx_ordinal 
_audit_author.identifier_ORCID 
'Wagner, T.'     1 0000-0002-3382-8969 
'Lemaire, O.N.'  2 0000-0002-4389-5786 
'Engilberge, S.' 3 0000-0001-8680-6790 
# 
_citation.abstract                  ? 
_citation.abstract_id_CAS           ? 
_citation.book_id_ISBN              ? 
_citation.book_publisher            ? 
_citation.book_publisher_city       ? 
_citation.book_title                ? 
_citation.coordinate_linkage        ? 
_citation.country                   US 
_citation.database_id_Medline       ? 
_citation.details                   ? 
_citation.id                        primary 
_citation.journal_abbrev            Science 
_citation.journal_id_ASTM           SCIEAS 
_citation.journal_id_CSD            0038 
_citation.journal_id_ISSN           1095-9203 
_citation.journal_full              ? 
_citation.journal_issue             ? 
_citation.journal_volume            373 
_citation.language                  ? 
_citation.page_first                118 
_citation.page_last                 121 
_citation.title                     'Crystal structure of a key enzyme for anaerobic ethane activation.' 
_citation.year                      2021 
_citation.database_id_CSD           ? 
_citation.pdbx_database_id_DOI      10.1126/science.abg1765 
_citation.pdbx_database_id_PubMed   34210888 
_citation.unpublished_flag          ? 
# 
loop_
_citation_author.citation_id 
_citation_author.name 
_citation_author.ordinal 
_citation_author.identifier_ORCID 
primary 'Hahn, C.J.'     1 0000-0002-2581-7215 
primary 'Lemaire, O.N.'  2 0000-0002-4389-5786 
primary 'Kahnt, J.'      3 ?                   
primary 'Engilberge, S.' 4 0000-0001-8680-6790 
primary 'Wegener, G.'    5 0000-0002-6819-373X 
primary 'Wagner, T.'     6 0000-0002-3382-8969 
# 
_cell.angle_alpha                  90.000 
_cell.angle_alpha_esd              ? 
_cell.angle_beta                   92.360 
_cell.angle_beta_esd               ? 
_cell.angle_gamma                  90.000 
_cell.angle_gamma_esd              ? 
_cell.entry_id                     7B2H 
_cell.details                      ? 
_cell.formula_units_Z              ? 
_cell.length_a                     81.719 
_cell.length_a_esd                 ? 
_cell.length_b                     116.386 
_cell.length_b_esd                 ? 
_cell.length_c                     123.070 
_cell.length_c_esd                 ? 
_cell.volume                       ? 
_cell.volume_esd                   ? 
_cell.Z_PDB                        4 
_cell.reciprocal_angle_alpha       ? 
_cell.reciprocal_angle_beta        ? 
_cell.reciprocal_angle_gamma       ? 
_cell.reciprocal_angle_alpha_esd   ? 
_cell.reciprocal_angle_beta_esd    ? 
_cell.reciprocal_angle_gamma_esd   ? 
_cell.reciprocal_length_a          ? 
_cell.reciprocal_length_b          ? 
_cell.reciprocal_length_c          ? 
_cell.reciprocal_length_a_esd      ? 
_cell.reciprocal_length_b_esd      ? 
_cell.reciprocal_length_c_esd      ? 
_cell.pdbx_unique_axis             ? 
# 
_symmetry.entry_id                         7B2H 
_symmetry.cell_setting                     ? 
_symmetry.Int_Tables_number                4 
_symmetry.space_group_name_Hall            ? 
_symmetry.space_group_name_H-M             'P 1 21 1' 
_symmetry.pdbx_full_space_group_name_H-M   ? 
# 
loop_
_entity.id 
_entity.type 
_entity.src_method 
_entity.pdbx_description 
_entity.formula_weight 
_entity.pdbx_number_of_molecules 
_entity.pdbx_ec 
_entity.pdbx_mutation 
_entity.pdbx_fragment 
_entity.details 
1  polymer     nat 'Methyl-coenzyme M reductase I subunit alpha' 60637.648 2   2.8.4.1 wild-type ? 
;The alpha subunit contains six modified amino acids near the active site region. Methylated His-257, Arg-271, Gln-400 and Cys-452. A thioglycine at position 445, forming a thiopeptide bond. A didehydroaspartate residue at position 450. A methylated Arg-271
;
2  polymer     nat 'Methyl-coenzyme M reductase I subunit beta'  47279.676 2   2.8.4.1 wild-type ? ? 
3  polymer     nat 'Methyl-coenzyme M reductase I subunit gamma' 28797.234 2   2.8.4.1 wild-type ? ? 
4  non-polymer syn '1-THIOETHANESULFONIC ACID'                   142.197   2   ?       ?         ? ? 
5  non-polymer syn 'Coenzyme B'                                  343.334   2   ?       ?         ? ? 
6  non-polymer syn 'POTASSIUM ION'                               39.098    4   ?       ?         ? ? 
7  non-polymer syn 'DI(HYDROXYETHYL)ETHER'                       106.120   9   ?       ?         ? ? 
8  non-polymer syn GLYCEROL                                      92.094    1   ?       ?         ? ? 
9  non-polymer syn 1,2-ETHANEDIOL                                62.068    1   ?       ?         ? ? 
10 non-polymer syn 'FACTOR 430'                                  906.580   2   ?       ?         ? ? 
11 non-polymer syn 'MAGNESIUM ION'                               24.305    15  ?       ?         ? ? 
12 non-polymer syn XENON                                         131.293   12  ?       ?         ? ? 
13 non-polymer syn 'SULFATE ION'                                 96.063    1   ?       ?         ? ? 
14 non-polymer syn 'CHLORIDE ION'                                35.453    2   ?       ?         ? ? 
15 water       nat water                                         18.015    772 ?       ?         ? ? 
# 
loop_
_entity_name_com.entity_id 
_entity_name_com.name 
1 'MCR I alpha,Coenzyme-B sulfoethylthiotransferase alpha' 
2 'MCR I beta,Coenzyme-B sulfoethylthiotransferase beta'   
3 'MCR I gamma,Coenzyme-B sulfoethylthiotransferase gamma' 
# 
loop_
_entity_poly.entity_id 
_entity_poly.type 
_entity_poly.nstd_linkage 
_entity_poly.nstd_monomer 
_entity_poly.pdbx_seq_one_letter_code 
_entity_poly.pdbx_seq_one_letter_code_can 
_entity_poly.pdbx_strand_id 
_entity_poly.pdbx_target_identifier 
1 'polypeptide(L)' no yes 
;MADKLFINALKKKFEESPEEKKTTFYTLGGWKQSERKTEFVNAGKEVAAKRGIPQYNPDIGTPLGQRVLMPYQVSTTDTY
VEGDDLHFVNNAAMQQMWDDIRRTVIVGLNHAHAVIEKRLGKEVTPETITHYLETVNHAMPGAAVVQEHMVETHPALVAD
SYVKVFTGNDEIADEIDPAFVIDINKQFPEDQAETLKAEVGDGIWQVVRIPTIVSRTCDGATTSRWSAMQIGMSMISAYK
QAAGEAATGDFAYAAK(MHS)AEVIHMGTYLPVR(AGM)ARGENEPGGVPFGYLADICQSSRVNYEDPVRVSLDVVATGA
MLYDQIWLGSYMSGGVGFTQYATAAYTDNILDDFTYFGKEYVEDKYGLCEAPNNMDTVLDVATEVTFYGLEQYEEYPALL
EDQFGGS(MGN)RAAVVAAAAGCSTAFATGNAQTGLSGWYLSMYLHKEQHSRLGFY(GL3)YDLQ(DYA)Q(SMC)GASN
VFSIRGDEGLPLELRGPNYPNYAMNVGHQGEYAGISQAPHAARGDAFVFNPLVKIAFADDNLVFDFTNVRGEFAKGALRE
FEPAGERALITPAK
;
;MADKLFINALKKKFEESPEEKKTTFYTLGGWKQSERKTEFVNAGKEVAAKRGIPQYNPDIGTPLGQRVLMPYQVSTTDTY
VEGDDLHFVNNAAMQQMWDDIRRTVIVGLNHAHAVIEKRLGKEVTPETITHYLETVNHAMPGAAVVQEHMVETHPALVAD
SYVKVFTGNDEIADEIDPAFVIDINKQFPEDQAETLKAEVGDGIWQVVRIPTIVSRTCDGATTSRWSAMQIGMSMISAYK
QAAGEAATGDFAYAAKHAEVIHMGTYLPVRRARGENEPGGVPFGYLADICQSSRVNYEDPVRVSLDVVATGAMLYDQIWL
GSYMSGGVGFTQYATAAYTDNILDDFTYFGKEYVEDKYGLCEAPNNMDTVLDVATEVTFYGLEQYEEYPALLEDQFGGSQ
RAAVVAAAAGCSTAFATGNAQTGLSGWYLSMYLHKEQHSRLGFYGYDLQDQCGASNVFSIRGDEGLPLELRGPNYPNYAM
NVGHQGEYAGISQAPHAARGDAFVFNPLVKIAFADDNLVFDFTNVRGEFAKGALREFEPAGERALITPAK
;
A,D ? 
2 'polypeptide(L)' no no  
;MAKFEDKVDLYDDRGNLVEEQVPLEALSPLRNPAIKSIVQGIKRTVAVNLEGIENALKTAKVGGPACKIMGRELDLDIVG
NAESIAAAAKEMIQVTEDDDTNVELLGGGKRALVQVPSARFDVAAEYSAAPLVTATAFVQAIINEFDVSMYDANMVKAAV
LGRYPQSVEYMGANIATMLDIPQKLEGPGYALRNIMVNHVVAATLKNTLQAAALSTILEQTAMFEMGDAVGAFERMHLLG
LAYQGMNADNLVFDLVKANGKEGTVGSVIADLVERALEDGVIKVEKELTDYKVYGTDDLAMWNAYAAAGLMAATMVNQGA
ARAAQGVSSTLLYYNDLIEFETGLPSVDFGKVEGTAVGFSFFSHSIYGGGGPGIFNGNHIVTRHSKGFAIPCVAAAMALD
AGTQMFSPEATSGLIKEVFSQVDEFREPLKYVVEAAAEIKNEI
;
;MAKFEDKVDLYDDRGNLVEEQVPLEALSPLRNPAIKSIVQGIKRTVAVNLEGIENALKTAKVGGPACKIMGRELDLDIVG
NAESIAAAAKEMIQVTEDDDTNVELLGGGKRALVQVPSARFDVAAEYSAAPLVTATAFVQAIINEFDVSMYDANMVKAAV
LGRYPQSVEYMGANIATMLDIPQKLEGPGYALRNIMVNHVVAATLKNTLQAAALSTILEQTAMFEMGDAVGAFERMHLLG
LAYQGMNADNLVFDLVKANGKEGTVGSVIADLVERALEDGVIKVEKELTDYKVYGTDDLAMWNAYAAAGLMAATMVNQGA
ARAAQGVSSTLLYYNDLIEFETGLPSVDFGKVEGTAVGFSFFSHSIYGGGGPGIFNGNHIVTRHSKGFAIPCVAAAMALD
AGTQMFSPEATSGLIKEVFSQVDEFREPLKYVVEAAAEIKNEI
;
B,E ? 
3 'polypeptide(L)' no no  
;MAQYYPGTTKVAQNRRNFCNPEYELEKLREISDEDVVKILGHRAPGEEYPSVHPPLEEMDEPEDAIREMVEPIDGAKAGD
RVRYIQFTDSMYFAPAQPYVRSRAYLCRYRGADAGTLSGRQIIETRERDLEKISKELLETEFFDPARSGVRGKSVHGHSL
RLDEDGMMFDMLRRQIYNKDTGRVEMVKNQIGDELDEPVDLGEPLDEETLMEKTTIYRVDGEAYRDDVEAVEIMQRIHVL
RSQGGFNLE
;
;MAQYYPGTTKVAQNRRNFCNPEYELEKLREISDEDVVKILGHRAPGEEYPSVHPPLEEMDEPEDAIREMVEPIDGAKAGD
RVRYIQFTDSMYFAPAQPYVRSRAYLCRYRGADAGTLSGRQIIETRERDLEKISKELLETEFFDPARSGVRGKSVHGHSL
RLDEDGMMFDMLRRQIYNKDTGRVEMVKNQIGDELDEPVDLGEPLDEETLMEKTTIYRVDGEAYRDDVEAVEIMQRIHVL
RSQGGFNLE
;
C,F ? 
# 
loop_
_entity_poly_seq.entity_id 
_entity_poly_seq.num 
_entity_poly_seq.mon_id 
_entity_poly_seq.hetero 
1 1   MET n 
1 2   ALA n 
1 3   ASP n 
1 4   LYS n 
1 5   LEU n 
1 6   PHE n 
1 7   ILE n 
1 8   ASN n 
1 9   ALA n 
1 10  LEU n 
1 11  LYS n 
1 12  LYS n 
1 13  LYS n 
1 14  PHE n 
1 15  GLU n 
1 16  GLU n 
1 17  SER n 
1 18  PRO n 
1 19  GLU n 
1 20  GLU n 
1 21  LYS n 
1 22  LYS n 
1 23  THR n 
1 24  THR n 
1 25  PHE n 
1 26  TYR n 
1 27  THR n 
1 28  LEU n 
1 29  GLY n 
1 30  GLY n 
1 31  TRP n 
1 32  LYS n 
1 33  GLN n 
1 34  SER n 
1 35  GLU n 
1 36  ARG n 
1 37  LYS n 
1 38  THR n 
1 39  GLU n 
1 40  PHE n 
1 41  VAL n 
1 42  ASN n 
1 43  ALA n 
1 44  GLY n 
1 45  LYS n 
1 46  GLU n 
1 47  VAL n 
1 48  ALA n 
1 49  ALA n 
1 50  LYS n 
1 51  ARG n 
1 52  GLY n 
1 53  ILE n 
1 54  PRO n 
1 55  GLN n 
1 56  TYR n 
1 57  ASN n 
1 58  PRO n 
1 59  ASP n 
1 60  ILE n 
1 61  GLY n 
1 62  THR n 
1 63  PRO n 
1 64  LEU n 
1 65  GLY n 
1 66  GLN n 
1 67  ARG n 
1 68  VAL n 
1 69  LEU n 
1 70  MET n 
1 71  PRO n 
1 72  TYR n 
1 73  GLN n 
1 74  VAL n 
1 75  SER n 
1 76  THR n 
1 77  THR n 
1 78  ASP n 
1 79  THR n 
1 80  TYR n 
1 81  VAL n 
1 82  GLU n 
1 83  GLY n 
1 84  ASP n 
1 85  ASP n 
1 86  LEU n 
1 87  HIS n 
1 88  PHE n 
1 89  VAL n 
1 90  ASN n 
1 91  ASN n 
1 92  ALA n 
1 93  ALA n 
1 94  MET n 
1 95  GLN n 
1 96  GLN n 
1 97  MET n 
1 98  TRP n 
1 99  ASP n 
1 100 ASP n 
1 101 ILE n 
1 102 ARG n 
1 103 ARG n 
1 104 THR n 
1 105 VAL n 
1 106 ILE n 
1 107 VAL n 
1 108 GLY n 
1 109 LEU n 
1 110 ASN n 
1 111 HIS n 
1 112 ALA n 
1 113 HIS n 
1 114 ALA n 
1 115 VAL n 
1 116 ILE n 
1 117 GLU n 
1 118 LYS n 
1 119 ARG n 
1 120 LEU n 
1 121 GLY n 
1 122 LYS n 
1 123 GLU n 
1 124 VAL n 
1 125 THR n 
1 126 PRO n 
1 127 GLU n 
1 128 THR n 
1 129 ILE n 
1 130 THR n 
1 131 HIS n 
1 132 TYR n 
1 133 LEU n 
1 134 GLU n 
1 135 THR n 
1 136 VAL n 
1 137 ASN n 
1 138 HIS n 
1 139 ALA n 
1 140 MET n 
1 141 PRO n 
1 142 GLY n 
1 143 ALA n 
1 144 ALA n 
1 145 VAL n 
1 146 VAL n 
1 147 GLN n 
1 148 GLU n 
1 149 HIS n 
1 150 MET n 
1 151 VAL n 
1 152 GLU n 
1 153 THR n 
1 154 HIS n 
1 155 PRO n 
1 156 ALA n 
1 157 LEU n 
1 158 VAL n 
1 159 ALA n 
1 160 ASP n 
1 161 SER n 
1 162 TYR n 
1 163 VAL n 
1 164 LYS n 
1 165 VAL n 
1 166 PHE n 
1 167 THR n 
1 168 GLY n 
1 169 ASN n 
1 170 ASP n 
1 171 GLU n 
1 172 ILE n 
1 173 ALA n 
1 174 ASP n 
1 175 GLU n 
1 176 ILE n 
1 177 ASP n 
1 178 PRO n 
1 179 ALA n 
1 180 PHE n 
1 181 VAL n 
1 182 ILE n 
1 183 ASP n 
1 184 ILE n 
1 185 ASN n 
1 186 LYS n 
1 187 GLN n 
1 188 PHE n 
1 189 PRO n 
1 190 GLU n 
1 191 ASP n 
1 192 GLN n 
1 193 ALA n 
1 194 GLU n 
1 195 THR n 
1 196 LEU n 
1 197 LYS n 
1 198 ALA n 
1 199 GLU n 
1 200 VAL n 
1 201 GLY n 
1 202 ASP n 
1 203 GLY n 
1 204 ILE n 
1 205 TRP n 
1 206 GLN n 
1 207 VAL n 
1 208 VAL n 
1 209 ARG n 
1 210 ILE n 
1 211 PRO n 
1 212 THR n 
1 213 ILE n 
1 214 VAL n 
1 215 SER n 
1 216 ARG n 
1 217 THR n 
1 218 CYS n 
1 219 ASP n 
1 220 GLY n 
1 221 ALA n 
1 222 THR n 
1 223 THR n 
1 224 SER n 
1 225 ARG n 
1 226 TRP n 
1 227 SER n 
1 228 ALA n 
1 229 MET n 
1 230 GLN n 
1 231 ILE n 
1 232 GLY n 
1 233 MET n 
1 234 SER n 
1 235 MET n 
1 236 ILE n 
1 237 SER n 
1 238 ALA n 
1 239 TYR n 
1 240 LYS n 
1 241 GLN n 
1 242 ALA n 
1 243 ALA n 
1 244 GLY n 
1 245 GLU n 
1 246 ALA n 
1 247 ALA n 
1 248 THR n 
1 249 GLY n 
1 250 ASP n 
1 251 PHE n 
1 252 ALA n 
1 253 TYR n 
1 254 ALA n 
1 255 ALA n 
1 256 LYS n 
1 257 MHS n 
1 258 ALA n 
1 259 GLU n 
1 260 VAL n 
1 261 ILE n 
1 262 HIS n 
1 263 MET n 
1 264 GLY n 
1 265 THR n 
1 266 TYR n 
1 267 LEU n 
1 268 PRO n 
1 269 VAL n 
1 270 ARG n 
1 271 AGM n 
1 272 ALA n 
1 273 ARG n 
1 274 GLY n 
1 275 GLU n 
1 276 ASN n 
1 277 GLU n 
1 278 PRO n 
1 279 GLY n 
1 280 GLY n 
1 281 VAL n 
1 282 PRO n 
1 283 PHE n 
1 284 GLY n 
1 285 TYR n 
1 286 LEU n 
1 287 ALA n 
1 288 ASP n 
1 289 ILE n 
1 290 CYS n 
1 291 GLN n 
1 292 SER n 
1 293 SER n 
1 294 ARG n 
1 295 VAL n 
1 296 ASN n 
1 297 TYR n 
1 298 GLU n 
1 299 ASP n 
1 300 PRO n 
1 301 VAL n 
1 302 ARG n 
1 303 VAL n 
1 304 SER n 
1 305 LEU n 
1 306 ASP n 
1 307 VAL n 
1 308 VAL n 
1 309 ALA n 
1 310 THR n 
1 311 GLY n 
1 312 ALA n 
1 313 MET n 
1 314 LEU n 
1 315 TYR n 
1 316 ASP n 
1 317 GLN n 
1 318 ILE n 
1 319 TRP n 
1 320 LEU n 
1 321 GLY n 
1 322 SER n 
1 323 TYR n 
1 324 MET n 
1 325 SER n 
1 326 GLY n 
1 327 GLY n 
1 328 VAL n 
1 329 GLY n 
1 330 PHE n 
1 331 THR n 
1 332 GLN n 
1 333 TYR n 
1 334 ALA n 
1 335 THR n 
1 336 ALA n 
1 337 ALA n 
1 338 TYR n 
1 339 THR n 
1 340 ASP n 
1 341 ASN n 
1 342 ILE n 
1 343 LEU n 
1 344 ASP n 
1 345 ASP n 
1 346 PHE n 
1 347 THR n 
1 348 TYR n 
1 349 PHE n 
1 350 GLY n 
1 351 LYS n 
1 352 GLU n 
1 353 TYR n 
1 354 VAL n 
1 355 GLU n 
1 356 ASP n 
1 357 LYS n 
1 358 TYR n 
1 359 GLY n 
1 360 LEU n 
1 361 CYS n 
1 362 GLU n 
1 363 ALA n 
1 364 PRO n 
1 365 ASN n 
1 366 ASN n 
1 367 MET n 
1 368 ASP n 
1 369 THR n 
1 370 VAL n 
1 371 LEU n 
1 372 ASP n 
1 373 VAL n 
1 374 ALA n 
1 375 THR n 
1 376 GLU n 
1 377 VAL n 
1 378 THR n 
1 379 PHE n 
1 380 TYR n 
1 381 GLY n 
1 382 LEU n 
1 383 GLU n 
1 384 GLN n 
1 385 TYR n 
1 386 GLU n 
1 387 GLU n 
1 388 TYR n 
1 389 PRO n 
1 390 ALA n 
1 391 LEU n 
1 392 LEU n 
1 393 GLU n 
1 394 ASP n 
1 395 GLN n 
1 396 PHE n 
1 397 GLY n 
1 398 GLY n 
1 399 SER n 
1 400 MGN n 
1 401 ARG n 
1 402 ALA n 
1 403 ALA n 
1 404 VAL n 
1 405 VAL n 
1 406 ALA n 
1 407 ALA n 
1 408 ALA n 
1 409 ALA n 
1 410 GLY n 
1 411 CYS n 
1 412 SER n 
1 413 THR n 
1 414 ALA n 
1 415 PHE n 
1 416 ALA n 
1 417 THR n 
1 418 GLY n 
1 419 ASN n 
1 420 ALA n 
1 421 GLN n 
1 422 THR n 
1 423 GLY n 
1 424 LEU n 
1 425 SER n 
1 426 GLY n 
1 427 TRP n 
1 428 TYR n 
1 429 LEU n 
1 430 SER n 
1 431 MET n 
1 432 TYR n 
1 433 LEU n 
1 434 HIS n 
1 435 LYS n 
1 436 GLU n 
1 437 GLN n 
1 438 HIS n 
1 439 SER n 
1 440 ARG n 
1 441 LEU n 
1 442 GLY n 
1 443 PHE n 
1 444 TYR n 
1 445 GL3 n 
1 446 TYR n 
1 447 ASP n 
1 448 LEU n 
1 449 GLN n 
1 450 DYA n 
1 451 GLN n 
1 452 SMC n 
1 453 GLY n 
1 454 ALA n 
1 455 SER n 
1 456 ASN n 
1 457 VAL n 
1 458 PHE n 
1 459 SER n 
1 460 ILE n 
1 461 ARG n 
1 462 GLY n 
1 463 ASP n 
1 464 GLU n 
1 465 GLY n 
1 466 LEU n 
1 467 PRO n 
1 468 LEU n 
1 469 GLU n 
1 470 LEU n 
1 471 ARG n 
1 472 GLY n 
1 473 PRO n 
1 474 ASN n 
1 475 TYR n 
1 476 PRO n 
1 477 ASN n 
1 478 TYR n 
1 479 ALA n 
1 480 MET n 
1 481 ASN n 
1 482 VAL n 
1 483 GLY n 
1 484 HIS n 
1 485 GLN n 
1 486 GLY n 
1 487 GLU n 
1 488 TYR n 
1 489 ALA n 
1 490 GLY n 
1 491 ILE n 
1 492 SER n 
1 493 GLN n 
1 494 ALA n 
1 495 PRO n 
1 496 HIS n 
1 497 ALA n 
1 498 ALA n 
1 499 ARG n 
1 500 GLY n 
1 501 ASP n 
1 502 ALA n 
1 503 PHE n 
1 504 VAL n 
1 505 PHE n 
1 506 ASN n 
1 507 PRO n 
1 508 LEU n 
1 509 VAL n 
1 510 LYS n 
1 511 ILE n 
1 512 ALA n 
1 513 PHE n 
1 514 ALA n 
1 515 ASP n 
1 516 ASP n 
1 517 ASN n 
1 518 LEU n 
1 519 VAL n 
1 520 PHE n 
1 521 ASP n 
1 522 PHE n 
1 523 THR n 
1 524 ASN n 
1 525 VAL n 
1 526 ARG n 
1 527 GLY n 
1 528 GLU n 
1 529 PHE n 
1 530 ALA n 
1 531 LYS n 
1 532 GLY n 
1 533 ALA n 
1 534 LEU n 
1 535 ARG n 
1 536 GLU n 
1 537 PHE n 
1 538 GLU n 
1 539 PRO n 
1 540 ALA n 
1 541 GLY n 
1 542 GLU n 
1 543 ARG n 
1 544 ALA n 
1 545 LEU n 
1 546 ILE n 
1 547 THR n 
1 548 PRO n 
1 549 ALA n 
1 550 LYS n 
2 1   MET n 
2 2   ALA n 
2 3   LYS n 
2 4   PHE n 
2 5   GLU n 
2 6   ASP n 
2 7   LYS n 
2 8   VAL n 
2 9   ASP n 
2 10  LEU n 
2 11  TYR n 
2 12  ASP n 
2 13  ASP n 
2 14  ARG n 
2 15  GLY n 
2 16  ASN n 
2 17  LEU n 
2 18  VAL n 
2 19  GLU n 
2 20  GLU n 
2 21  GLN n 
2 22  VAL n 
2 23  PRO n 
2 24  LEU n 
2 25  GLU n 
2 26  ALA n 
2 27  LEU n 
2 28  SER n 
2 29  PRO n 
2 30  LEU n 
2 31  ARG n 
2 32  ASN n 
2 33  PRO n 
2 34  ALA n 
2 35  ILE n 
2 36  LYS n 
2 37  SER n 
2 38  ILE n 
2 39  VAL n 
2 40  GLN n 
2 41  GLY n 
2 42  ILE n 
2 43  LYS n 
2 44  ARG n 
2 45  THR n 
2 46  VAL n 
2 47  ALA n 
2 48  VAL n 
2 49  ASN n 
2 50  LEU n 
2 51  GLU n 
2 52  GLY n 
2 53  ILE n 
2 54  GLU n 
2 55  ASN n 
2 56  ALA n 
2 57  LEU n 
2 58  LYS n 
2 59  THR n 
2 60  ALA n 
2 61  LYS n 
2 62  VAL n 
2 63  GLY n 
2 64  GLY n 
2 65  PRO n 
2 66  ALA n 
2 67  CYS n 
2 68  LYS n 
2 69  ILE n 
2 70  MET n 
2 71  GLY n 
2 72  ARG n 
2 73  GLU n 
2 74  LEU n 
2 75  ASP n 
2 76  LEU n 
2 77  ASP n 
2 78  ILE n 
2 79  VAL n 
2 80  GLY n 
2 81  ASN n 
2 82  ALA n 
2 83  GLU n 
2 84  SER n 
2 85  ILE n 
2 86  ALA n 
2 87  ALA n 
2 88  ALA n 
2 89  ALA n 
2 90  LYS n 
2 91  GLU n 
2 92  MET n 
2 93  ILE n 
2 94  GLN n 
2 95  VAL n 
2 96  THR n 
2 97  GLU n 
2 98  ASP n 
2 99  ASP n 
2 100 ASP n 
2 101 THR n 
2 102 ASN n 
2 103 VAL n 
2 104 GLU n 
2 105 LEU n 
2 106 LEU n 
2 107 GLY n 
2 108 GLY n 
2 109 GLY n 
2 110 LYS n 
2 111 ARG n 
2 112 ALA n 
2 113 LEU n 
2 114 VAL n 
2 115 GLN n 
2 116 VAL n 
2 117 PRO n 
2 118 SER n 
2 119 ALA n 
2 120 ARG n 
2 121 PHE n 
2 122 ASP n 
2 123 VAL n 
2 124 ALA n 
2 125 ALA n 
2 126 GLU n 
2 127 TYR n 
2 128 SER n 
2 129 ALA n 
2 130 ALA n 
2 131 PRO n 
2 132 LEU n 
2 133 VAL n 
2 134 THR n 
2 135 ALA n 
2 136 THR n 
2 137 ALA n 
2 138 PHE n 
2 139 VAL n 
2 140 GLN n 
2 141 ALA n 
2 142 ILE n 
2 143 ILE n 
2 144 ASN n 
2 145 GLU n 
2 146 PHE n 
2 147 ASP n 
2 148 VAL n 
2 149 SER n 
2 150 MET n 
2 151 TYR n 
2 152 ASP n 
2 153 ALA n 
2 154 ASN n 
2 155 MET n 
2 156 VAL n 
2 157 LYS n 
2 158 ALA n 
2 159 ALA n 
2 160 VAL n 
2 161 LEU n 
2 162 GLY n 
2 163 ARG n 
2 164 TYR n 
2 165 PRO n 
2 166 GLN n 
2 167 SER n 
2 168 VAL n 
2 169 GLU n 
2 170 TYR n 
2 171 MET n 
2 172 GLY n 
2 173 ALA n 
2 174 ASN n 
2 175 ILE n 
2 176 ALA n 
2 177 THR n 
2 178 MET n 
2 179 LEU n 
2 180 ASP n 
2 181 ILE n 
2 182 PRO n 
2 183 GLN n 
2 184 LYS n 
2 185 LEU n 
2 186 GLU n 
2 187 GLY n 
2 188 PRO n 
2 189 GLY n 
2 190 TYR n 
2 191 ALA n 
2 192 LEU n 
2 193 ARG n 
2 194 ASN n 
2 195 ILE n 
2 196 MET n 
2 197 VAL n 
2 198 ASN n 
2 199 HIS n 
2 200 VAL n 
2 201 VAL n 
2 202 ALA n 
2 203 ALA n 
2 204 THR n 
2 205 LEU n 
2 206 LYS n 
2 207 ASN n 
2 208 THR n 
2 209 LEU n 
2 210 GLN n 
2 211 ALA n 
2 212 ALA n 
2 213 ALA n 
2 214 LEU n 
2 215 SER n 
2 216 THR n 
2 217 ILE n 
2 218 LEU n 
2 219 GLU n 
2 220 GLN n 
2 221 THR n 
2 222 ALA n 
2 223 MET n 
2 224 PHE n 
2 225 GLU n 
2 226 MET n 
2 227 GLY n 
2 228 ASP n 
2 229 ALA n 
2 230 VAL n 
2 231 GLY n 
2 232 ALA n 
2 233 PHE n 
2 234 GLU n 
2 235 ARG n 
2 236 MET n 
2 237 HIS n 
2 238 LEU n 
2 239 LEU n 
2 240 GLY n 
2 241 LEU n 
2 242 ALA n 
2 243 TYR n 
2 244 GLN n 
2 245 GLY n 
2 246 MET n 
2 247 ASN n 
2 248 ALA n 
2 249 ASP n 
2 250 ASN n 
2 251 LEU n 
2 252 VAL n 
2 253 PHE n 
2 254 ASP n 
2 255 LEU n 
2 256 VAL n 
2 257 LYS n 
2 258 ALA n 
2 259 ASN n 
2 260 GLY n 
2 261 LYS n 
2 262 GLU n 
2 263 GLY n 
2 264 THR n 
2 265 VAL n 
2 266 GLY n 
2 267 SER n 
2 268 VAL n 
2 269 ILE n 
2 270 ALA n 
2 271 ASP n 
2 272 LEU n 
2 273 VAL n 
2 274 GLU n 
2 275 ARG n 
2 276 ALA n 
2 277 LEU n 
2 278 GLU n 
2 279 ASP n 
2 280 GLY n 
2 281 VAL n 
2 282 ILE n 
2 283 LYS n 
2 284 VAL n 
2 285 GLU n 
2 286 LYS n 
2 287 GLU n 
2 288 LEU n 
2 289 THR n 
2 290 ASP n 
2 291 TYR n 
2 292 LYS n 
2 293 VAL n 
2 294 TYR n 
2 295 GLY n 
2 296 THR n 
2 297 ASP n 
2 298 ASP n 
2 299 LEU n 
2 300 ALA n 
2 301 MET n 
2 302 TRP n 
2 303 ASN n 
2 304 ALA n 
2 305 TYR n 
2 306 ALA n 
2 307 ALA n 
2 308 ALA n 
2 309 GLY n 
2 310 LEU n 
2 311 MET n 
2 312 ALA n 
2 313 ALA n 
2 314 THR n 
2 315 MET n 
2 316 VAL n 
2 317 ASN n 
2 318 GLN n 
2 319 GLY n 
2 320 ALA n 
2 321 ALA n 
2 322 ARG n 
2 323 ALA n 
2 324 ALA n 
2 325 GLN n 
2 326 GLY n 
2 327 VAL n 
2 328 SER n 
2 329 SER n 
2 330 THR n 
2 331 LEU n 
2 332 LEU n 
2 333 TYR n 
2 334 TYR n 
2 335 ASN n 
2 336 ASP n 
2 337 LEU n 
2 338 ILE n 
2 339 GLU n 
2 340 PHE n 
2 341 GLU n 
2 342 THR n 
2 343 GLY n 
2 344 LEU n 
2 345 PRO n 
2 346 SER n 
2 347 VAL n 
2 348 ASP n 
2 349 PHE n 
2 350 GLY n 
2 351 LYS n 
2 352 VAL n 
2 353 GLU n 
2 354 GLY n 
2 355 THR n 
2 356 ALA n 
2 357 VAL n 
2 358 GLY n 
2 359 PHE n 
2 360 SER n 
2 361 PHE n 
2 362 PHE n 
2 363 SER n 
2 364 HIS n 
2 365 SER n 
2 366 ILE n 
2 367 TYR n 
2 368 GLY n 
2 369 GLY n 
2 370 GLY n 
2 371 GLY n 
2 372 PRO n 
2 373 GLY n 
2 374 ILE n 
2 375 PHE n 
2 376 ASN n 
2 377 GLY n 
2 378 ASN n 
2 379 HIS n 
2 380 ILE n 
2 381 VAL n 
2 382 THR n 
2 383 ARG n 
2 384 HIS n 
2 385 SER n 
2 386 LYS n 
2 387 GLY n 
2 388 PHE n 
2 389 ALA n 
2 390 ILE n 
2 391 PRO n 
2 392 CYS n 
2 393 VAL n 
2 394 ALA n 
2 395 ALA n 
2 396 ALA n 
2 397 MET n 
2 398 ALA n 
2 399 LEU n 
2 400 ASP n 
2 401 ALA n 
2 402 GLY n 
2 403 THR n 
2 404 GLN n 
2 405 MET n 
2 406 PHE n 
2 407 SER n 
2 408 PRO n 
2 409 GLU n 
2 410 ALA n 
2 411 THR n 
2 412 SER n 
2 413 GLY n 
2 414 LEU n 
2 415 ILE n 
2 416 LYS n 
2 417 GLU n 
2 418 VAL n 
2 419 PHE n 
2 420 SER n 
2 421 GLN n 
2 422 VAL n 
2 423 ASP n 
2 424 GLU n 
2 425 PHE n 
2 426 ARG n 
2 427 GLU n 
2 428 PRO n 
2 429 LEU n 
2 430 LYS n 
2 431 TYR n 
2 432 VAL n 
2 433 VAL n 
2 434 GLU n 
2 435 ALA n 
2 436 ALA n 
2 437 ALA n 
2 438 GLU n 
2 439 ILE n 
2 440 LYS n 
2 441 ASN n 
2 442 GLU n 
2 443 ILE n 
3 1   MET n 
3 2   ALA n 
3 3   GLN n 
3 4   TYR n 
3 5   TYR n 
3 6   PRO n 
3 7   GLY n 
3 8   THR n 
3 9   THR n 
3 10  LYS n 
3 11  VAL n 
3 12  ALA n 
3 13  GLN n 
3 14  ASN n 
3 15  ARG n 
3 16  ARG n 
3 17  ASN n 
3 18  PHE n 
3 19  CYS n 
3 20  ASN n 
3 21  PRO n 
3 22  GLU n 
3 23  TYR n 
3 24  GLU n 
3 25  LEU n 
3 26  GLU n 
3 27  LYS n 
3 28  LEU n 
3 29  ARG n 
3 30  GLU n 
3 31  ILE n 
3 32  SER n 
3 33  ASP n 
3 34  GLU n 
3 35  ASP n 
3 36  VAL n 
3 37  VAL n 
3 38  LYS n 
3 39  ILE n 
3 40  LEU n 
3 41  GLY n 
3 42  HIS n 
3 43  ARG n 
3 44  ALA n 
3 45  PRO n 
3 46  GLY n 
3 47  GLU n 
3 48  GLU n 
3 49  TYR n 
3 50  PRO n 
3 51  SER n 
3 52  VAL n 
3 53  HIS n 
3 54  PRO n 
3 55  PRO n 
3 56  LEU n 
3 57  GLU n 
3 58  GLU n 
3 59  MET n 
3 60  ASP n 
3 61  GLU n 
3 62  PRO n 
3 63  GLU n 
3 64  ASP n 
3 65  ALA n 
3 66  ILE n 
3 67  ARG n 
3 68  GLU n 
3 69  MET n 
3 70  VAL n 
3 71  GLU n 
3 72  PRO n 
3 73  ILE n 
3 74  ASP n 
3 75  GLY n 
3 76  ALA n 
3 77  LYS n 
3 78  ALA n 
3 79  GLY n 
3 80  ASP n 
3 81  ARG n 
3 82  VAL n 
3 83  ARG n 
3 84  TYR n 
3 85  ILE n 
3 86  GLN n 
3 87  PHE n 
3 88  THR n 
3 89  ASP n 
3 90  SER n 
3 91  MET n 
3 92  TYR n 
3 93  PHE n 
3 94  ALA n 
3 95  PRO n 
3 96  ALA n 
3 97  GLN n 
3 98  PRO n 
3 99  TYR n 
3 100 VAL n 
3 101 ARG n 
3 102 SER n 
3 103 ARG n 
3 104 ALA n 
3 105 TYR n 
3 106 LEU n 
3 107 CYS n 
3 108 ARG n 
3 109 TYR n 
3 110 ARG n 
3 111 GLY n 
3 112 ALA n 
3 113 ASP n 
3 114 ALA n 
3 115 GLY n 
3 116 THR n 
3 117 LEU n 
3 118 SER n 
3 119 GLY n 
3 120 ARG n 
3 121 GLN n 
3 122 ILE n 
3 123 ILE n 
3 124 GLU n 
3 125 THR n 
3 126 ARG n 
3 127 GLU n 
3 128 ARG n 
3 129 ASP n 
3 130 LEU n 
3 131 GLU n 
3 132 LYS n 
3 133 ILE n 
3 134 SER n 
3 135 LYS n 
3 136 GLU n 
3 137 LEU n 
3 138 LEU n 
3 139 GLU n 
3 140 THR n 
3 141 GLU n 
3 142 PHE n 
3 143 PHE n 
3 144 ASP n 
3 145 PRO n 
3 146 ALA n 
3 147 ARG n 
3 148 SER n 
3 149 GLY n 
3 150 VAL n 
3 151 ARG n 
3 152 GLY n 
3 153 LYS n 
3 154 SER n 
3 155 VAL n 
3 156 HIS n 
3 157 GLY n 
3 158 HIS n 
3 159 SER n 
3 160 LEU n 
3 161 ARG n 
3 162 LEU n 
3 163 ASP n 
3 164 GLU n 
3 165 ASP n 
3 166 GLY n 
3 167 MET n 
3 168 MET n 
3 169 PHE n 
3 170 ASP n 
3 171 MET n 
3 172 LEU n 
3 173 ARG n 
3 174 ARG n 
3 175 GLN n 
3 176 ILE n 
3 177 TYR n 
3 178 ASN n 
3 179 LYS n 
3 180 ASP n 
3 181 THR n 
3 182 GLY n 
3 183 ARG n 
3 184 VAL n 
3 185 GLU n 
3 186 MET n 
3 187 VAL n 
3 188 LYS n 
3 189 ASN n 
3 190 GLN n 
3 191 ILE n 
3 192 GLY n 
3 193 ASP n 
3 194 GLU n 
3 195 LEU n 
3 196 ASP n 
3 197 GLU n 
3 198 PRO n 
3 199 VAL n 
3 200 ASP n 
3 201 LEU n 
3 202 GLY n 
3 203 GLU n 
3 204 PRO n 
3 205 LEU n 
3 206 ASP n 
3 207 GLU n 
3 208 GLU n 
3 209 THR n 
3 210 LEU n 
3 211 MET n 
3 212 GLU n 
3 213 LYS n 
3 214 THR n 
3 215 THR n 
3 216 ILE n 
3 217 TYR n 
3 218 ARG n 
3 219 VAL n 
3 220 ASP n 
3 221 GLY n 
3 222 GLU n 
3 223 ALA n 
3 224 TYR n 
3 225 ARG n 
3 226 ASP n 
3 227 ASP n 
3 228 VAL n 
3 229 GLU n 
3 230 ALA n 
3 231 VAL n 
3 232 GLU n 
3 233 ILE n 
3 234 MET n 
3 235 GLN n 
3 236 ARG n 
3 237 ILE n 
3 238 HIS n 
3 239 VAL n 
3 240 LEU n 
3 241 ARG n 
3 242 SER n 
3 243 GLN n 
3 244 GLY n 
3 245 GLY n 
3 246 PHE n 
3 247 ASN n 
3 248 LEU n 
3 249 GLU n 
# 
loop_
_entity_src_nat.entity_id 
_entity_src_nat.pdbx_src_id 
_entity_src_nat.pdbx_alt_source_flag 
_entity_src_nat.pdbx_beg_seq_num 
_entity_src_nat.pdbx_end_seq_num 
_entity_src_nat.common_name 
_entity_src_nat.pdbx_organism_scientific 
_entity_src_nat.pdbx_ncbi_taxonomy_id 
_entity_src_nat.genus 
_entity_src_nat.species 
_entity_src_nat.strain 
_entity_src_nat.tissue 
_entity_src_nat.tissue_fraction 
_entity_src_nat.pdbx_secretion 
_entity_src_nat.pdbx_fragment 
_entity_src_nat.pdbx_variant 
_entity_src_nat.pdbx_cell_line 
_entity_src_nat.pdbx_atcc 
_entity_src_nat.pdbx_cellular_location 
_entity_src_nat.pdbx_organ 
_entity_src_nat.pdbx_organelle 
_entity_src_nat.pdbx_cell 
_entity_src_nat.pdbx_plasmid_name 
_entity_src_nat.pdbx_plasmid_details 
_entity_src_nat.details 
1 1 sample 1 550 ? 
'Methanothermobacter marburgensis (strain ATCC BAA-927 / DSM 2133 / JCM 14651 / NBRC 100331 / OCM 82 / Marburg)' 79929 ? ? 
'ATCC BAA-927 / DSM 2133 / JCM 14651 / NBRC 100331 / OCM 82 / Marburg' / ? ? ? / / / ? / ? ? ? / ? 
2 1 sample 1 443 ? 
'Methanothermobacter marburgensis (strain ATCC BAA-927 / DSM 2133 / JCM 14651 / NBRC 100331 / OCM 82 / Marburg)' 79929 ? ? 
'ATCC BAA-927 / DSM 2133 / JCM 14651 / NBRC 100331 / OCM 82 / Marburg' / ? ? ? / / / ? / ? ? ? / ? 
3 1 sample 1 249 ? 
'Methanothermobacter marburgensis (strain ATCC BAA-927 / DSM 2133 / JCM 14651 / NBRC 100331 / OCM 82 / Marburg)' 79929 ? ? 
'ATCC BAA-927 / DSM 2133 / JCM 14651 / NBRC 100331 / OCM 82 / Marburg' / ? ? ? / / / ? / ? ? ? / ? 
# 
loop_
_struct_ref.id 
_struct_ref.db_name 
_struct_ref.db_code 
_struct_ref.pdbx_db_accession 
_struct_ref.pdbx_db_isoform 
_struct_ref.entity_id 
_struct_ref.pdbx_seq_one_letter_code 
_struct_ref.pdbx_align_begin 
1 UNP MCRA_METTM P11558 ? 1 
;MADKLFINALKKKFEESPEEKKTTFYTLGGWKQSERKTEFVNAGKEVAAKRGIPQYNPDIGTPLGQRVLMPYQVSTTDTY
VEGDDLHFVNNAAMQQMWDDIRRTVIVGLNHAHAVIEKRLGKEVTPETITHYLETVNHAMPGAAVVQEHMVETHPALVAD
SYVKVFTGNDEIADEIDPAFVIDINKQFPEDQAETLKAEVGDGIWQVVRIPTIVSRTCDGATTSRWSAMQIGMSMISAYK
QAAGEAATGDFAYAAKHAEVIHMGTYLPVRRARGENEPGGVPFGYLADICQSSRVNYEDPVRVSLDVVATGAMLYDQIWL
GSYMSGGVGFTQYATAAYTDNILDDFTYFGKEYVEDKYGLCEAPNNMDTVLDVATEVTFYGLEQYEEYPALLEDQFGGSQ
RAAVVAAAAGCSTAFATGNAQTGLSGWYLSMYLHKEQHSRLGFYGYDLQDQCGASNVFSIRGDEGLPLELRGPNYPNYAM
NVGHQGEYAGISQAPHAARGDAFVFNPLVKIAFADDNLVFDFTNVRGEFAKGALREFEPAGERALITPAK
;
1 
2 UNP MCRB_METTM P11560 ? 2 
;MAKFEDKVDLYDDRGNLVEEQVPLEALSPLRNPAIKSIVQGIKRTVAVNLEGIENALKTAKVGGPACKIMGRELDLDIVG
NAESIAAAAKEMIQVTEDDDTNVELLGGGKRALVQVPSARFDVAAEYSAAPLVTATAFVQAIINEFDVSMYDANMVKAAV
LGRYPQSVEYMGANIATMLDIPQKLEGPGYALRNIMVNHVVAATLKNTLQAAALSTILEQTAMFEMGDAVGAFERMHLLG
LAYQGMNADNLVFDLVKANGKEGTVGSVIADLVERALEDGVIKVEKELTDYKVYGTDDLAMWNAYAAAGLMAATMVNQGA
ARAAQGVSSTLLYYNDLIEFETGLPSVDFGKVEGTAVGFSFFSHSIYGGGGPGIFNGNHIVTRHSKGFAIPCVAAAMALD
AGTQMFSPEATSGLIKEVFSQVDEFREPLKYVVEAAAEIKNEI
;
1 
3 UNP MCRG_METTM P11562 ? 3 
;MAQYYPGTTKVAQNRRNFCNPEYELEKLREISDEDVVKILGHRAPGEEYPSVHPPLEEMDEPEDAIREMVEPIDGAKAGD
RVRYIQFTDSMYFAPAQPYVRSRAYLCRYRGADAGTLSGRQIIETRERDLEKISKELLETEFFDPARSGVRGKSVHGHSL
RLDEDGMMFDMLRRQIYNKDTGRVEMVKNQIGDELDEPVDLGEPLDEETLMEKTTIYRVDGEAYRDDVEAVEIMQRIHVL
RSQGGFNLE
;
1 
# 
loop_
_struct_ref_seq.align_id 
_struct_ref_seq.ref_id 
_struct_ref_seq.pdbx_PDB_id_code 
_struct_ref_seq.pdbx_strand_id 
_struct_ref_seq.seq_align_beg 
_struct_ref_seq.pdbx_seq_align_beg_ins_code 
_struct_ref_seq.seq_align_end 
_struct_ref_seq.pdbx_seq_align_end_ins_code 
_struct_ref_seq.pdbx_db_accession 
_struct_ref_seq.db_align_beg 
_struct_ref_seq.pdbx_db_align_beg_ins_code 
_struct_ref_seq.db_align_end 
_struct_ref_seq.pdbx_db_align_end_ins_code 
_struct_ref_seq.pdbx_auth_seq_align_beg 
_struct_ref_seq.pdbx_auth_seq_align_end 
1 1 7B2H A 1 ? 550 ? P11558 1 ? 550 ? 1 550 
2 2 7B2H B 1 ? 443 ? P11560 1 ? 443 ? 1 443 
3 3 7B2H C 1 ? 249 ? P11562 1 ? 249 ? 1 249 
4 1 7B2H D 1 ? 550 ? P11558 1 ? 550 ? 1 550 
5 2 7B2H E 1 ? 443 ? P11560 1 ? 443 ? 1 443 
6 3 7B2H F 1 ? 249 ? P11562 1 ? 249 ? 1 249 
# 
loop_
_chem_comp.id 
_chem_comp.type 
_chem_comp.mon_nstd_flag 
_chem_comp.name 
_chem_comp.pdbx_synonyms 
_chem_comp.formula 
_chem_comp.formula_weight 
AGM 'L-peptide linking' n 5-METHYL-ARGININE           ?                                     'C7 H17 N4 O2 1'      189.235 
ALA 'L-peptide linking' y ALANINE                     ?                                     'C3 H7 N O2'          89.093  
ARG 'L-peptide linking' y ARGININE                    ?                                     'C6 H15 N4 O2 1'      175.209 
ASN 'L-peptide linking' y ASPARAGINE                  ?                                     'C4 H8 N2 O3'         132.118 
ASP 'L-peptide linking' y 'ASPARTIC ACID'             ?                                     'C4 H7 N O4'          133.103 
CL  non-polymer         . 'CHLORIDE ION'              ?                                     'Cl -1'               35.453  
COM non-polymer         . '1-THIOETHANESULFONIC ACID' ?                                     'C2 H6 O3 S2'         142.197 
CYS 'L-peptide linking' y CYSTEINE                    ?                                     'C3 H7 N O2 S'        121.158 
DYA 'L-peptide linking' n DIDEHYDROASPARTATE          ?                                     'C4 H5 N O4'          131.087 
EDO non-polymer         . 1,2-ETHANEDIOL              'ETHYLENE GLYCOL'                     'C2 H6 O2'            62.068  
F43 non-polymer         . 'FACTOR 430'                ?                                     'C42 H51 N6 Ni O13 1' 906.580 
GL3 'L-peptide linking' n THIOGLYCIN                  ?                                     'C2 H5 N O S'         91.132  
GLN 'L-peptide linking' y GLUTAMINE                   ?                                     'C5 H10 N2 O3'        146.144 
GLU 'L-peptide linking' y 'GLUTAMIC ACID'             ?                                     'C5 H9 N O4'          147.129 
GLY 'peptide linking'   y GLYCINE                     ?                                     'C2 H5 N O2'          75.067  
GOL non-polymer         . GLYCEROL                    'GLYCERIN; PROPANE-1,2,3-TRIOL'       'C3 H8 O3'            92.094  
HIS 'L-peptide linking' y HISTIDINE                   ?                                     'C6 H10 N3 O2 1'      156.162 
HOH non-polymer         . WATER                       ?                                     'H2 O'                18.015  
ILE 'L-peptide linking' y ISOLEUCINE                  ?                                     'C6 H13 N O2'         131.173 
K   non-polymer         . 'POTASSIUM ION'             ?                                     'K 1'                 39.098  
LEU 'L-peptide linking' y LEUCINE                     ?                                     'C6 H13 N O2'         131.173 
LYS 'L-peptide linking' y LYSINE                      ?                                     'C6 H15 N2 O2 1'      147.195 
MET 'L-peptide linking' y METHIONINE                  ?                                     'C5 H11 N O2 S'       149.211 
MG  non-polymer         . 'MAGNESIUM ION'             ?                                     'Mg 2'                24.305  
MGN 'L-peptide linking' n 2-METHYL-GLUTAMINE          ?                                     'C6 H12 N2 O3'        160.171 
MHS 'L-peptide linking' n 'N1-METHYLATED HISTIDINE'   ?                                     'C7 H11 N3 O2'        169.181 
PEG non-polymer         . 'DI(HYDROXYETHYL)ETHER'     ?                                     'C4 H10 O3'           106.120 
PHE 'L-peptide linking' y PHENYLALANINE               ?                                     'C9 H11 N O2'         165.189 
PRO 'L-peptide linking' y PROLINE                     ?                                     'C5 H9 N O2'          115.130 
SER 'L-peptide linking' y SERINE                      ?                                     'C3 H7 N O3'          105.093 
SMC 'L-peptide linking' n S-METHYLCYSTEINE            ?                                     'C4 H9 N O2 S'        135.185 
SO4 non-polymer         . 'SULFATE ION'               ?                                     'O4 S -2'             96.063  
THR 'L-peptide linking' y THREONINE                   ?                                     'C4 H9 N O3'          119.119 
TP7 non-polymer         . 'Coenzyme B'                7-MERCAPTOHEPTANOYLTHREONINEPHOSPHATE 'C11 H22 N O7 P S'    343.334 
TRP 'L-peptide linking' y TRYPTOPHAN                  ?                                     'C11 H12 N2 O2'       204.225 
TYR 'L-peptide linking' y TYROSINE                    ?                                     'C9 H11 N O3'         181.189 
VAL 'L-peptide linking' y VALINE                      ?                                     'C5 H11 N O2'         117.146 
XE  non-polymer         . XENON                       ?                                     Xe                    131.293 
# 
_exptl.absorpt_coefficient_mu     ? 
_exptl.absorpt_correction_T_max   ? 
_exptl.absorpt_correction_T_min   ? 
_exptl.absorpt_correction_type    ? 
_exptl.absorpt_process_details    ? 
_exptl.entry_id                   7B2H 
_exptl.crystals_number            1 
_exptl.details                    ? 
_exptl.method                     'X-RAY DIFFRACTION' 
_exptl.method_details             ? 
# 
_exptl_crystal.colour                      ? 
_exptl_crystal.density_diffrn              ? 
_exptl_crystal.density_Matthews            2.14 
_exptl_crystal.density_method              ? 
_exptl_crystal.density_percent_sol         42.52 
_exptl_crystal.description                 'Butterfly intense yellow color' 
_exptl_crystal.F_000                       ? 
_exptl_crystal.id                          1 
_exptl_crystal.preparation                 ? 
_exptl_crystal.size_max                    ? 
_exptl_crystal.size_mid                    ? 
_exptl_crystal.size_min                    ? 
_exptl_crystal.size_rad                    ? 
_exptl_crystal.colour_lustre               ? 
_exptl_crystal.colour_modifier             ? 
_exptl_crystal.colour_primary              ? 
_exptl_crystal.density_meas                ? 
_exptl_crystal.density_meas_esd            ? 
_exptl_crystal.density_meas_gt             ? 
_exptl_crystal.density_meas_lt             ? 
_exptl_crystal.density_meas_temp           ? 
_exptl_crystal.density_meas_temp_esd       ? 
_exptl_crystal.density_meas_temp_gt        ? 
_exptl_crystal.density_meas_temp_lt        ? 
_exptl_crystal.pdbx_crystal_image_url      ? 
_exptl_crystal.pdbx_crystal_image_format   ? 
_exptl_crystal.pdbx_mosaicity              ? 
_exptl_crystal.pdbx_mosaicity_esd          ? 
# 
_exptl_crystal_grow.apparatus       ? 
_exptl_crystal_grow.atmosphere      ? 
_exptl_crystal_grow.crystal_id      1 
_exptl_crystal_grow.details         ? 
_exptl_crystal_grow.method          'VAPOR DIFFUSION' 
_exptl_crystal_grow.method_ref      ? 
_exptl_crystal_grow.pH              7.5 
_exptl_crystal_grow.pressure        ? 
_exptl_crystal_grow.pressure_esd    ? 
_exptl_crystal_grow.seeding         ? 
_exptl_crystal_grow.seeding_ref     ? 
_exptl_crystal_grow.temp            291.15 
_exptl_crystal_grow.temp_details    / 
_exptl_crystal_grow.temp_esd        ? 
_exptl_crystal_grow.time            ? 
_exptl_crystal_grow.pdbx_details    
;Crystal was obtained under aerobic condition using a crystallisation reservoir containing 27.5 % (v/v) polyethylene glycol 400, 100 mM 4-(2-hydroxyethyl)-1-piperazineethanesulfonic acid (HEPES) pH 7.5, 250 mM MgCl2, 200 mM NaCl and 20 mM 2-oxoglutarate. The protein sample was in 25 mM Tris-HCl pH 7.6, 10% glycerol and 2 mM DTT at a protein concentration of 25 mg ml-1.
;
_exptl_crystal_grow.pdbx_pH_range   '7 - 8' 
# 
_diffrn.ambient_environment              ? 
_diffrn.ambient_temp                     100 
_diffrn.ambient_temp_details             ? 
_diffrn.ambient_temp_esd                 ? 
_diffrn.crystal_id                       1 
_diffrn.crystal_support                  ? 
_diffrn.crystal_treatment                ? 
_diffrn.details                          ? 
_diffrn.id                               1 
_diffrn.ambient_pressure                 ? 
_diffrn.ambient_pressure_esd             ? 
_diffrn.ambient_pressure_gt              ? 
_diffrn.ambient_pressure_lt              ? 
_diffrn.ambient_temp_gt                  ? 
_diffrn.ambient_temp_lt                  ? 
_diffrn.pdbx_serial_crystal_experiment   N 
# 
_diffrn_detector.details                      ? 
_diffrn_detector.detector                     PIXEL 
_diffrn_detector.diffrn_id                    1 
_diffrn_detector.type                         'DECTRIS PILATUS 2M-F' 
_diffrn_detector.area_resol_mean              ? 
_diffrn_detector.dtime                        ? 
_diffrn_detector.pdbx_frames_total            ? 
_diffrn_detector.pdbx_collection_time_total   ? 
_diffrn_detector.pdbx_collection_date         2019-11-08 
_diffrn_detector.pdbx_frequency               ? 
# 
_diffrn_radiation.collimation                      ? 
_diffrn_radiation.diffrn_id                        1 
_diffrn_radiation.filter_edge                      ? 
_diffrn_radiation.inhomogeneity                    ? 
_diffrn_radiation.monochromator                    ? 
_diffrn_radiation.polarisn_norm                    ? 
_diffrn_radiation.polarisn_ratio                   ? 
_diffrn_radiation.probe                            ? 
_diffrn_radiation.type                             ? 
_diffrn_radiation.xray_symbol                      ? 
_diffrn_radiation.wavelength_id                    1 
_diffrn_radiation.pdbx_monochromatic_or_laue_m_l   M 
_diffrn_radiation.pdbx_wavelength_list             ? 
_diffrn_radiation.pdbx_wavelength                  ? 
_diffrn_radiation.pdbx_diffrn_protocol             'SINGLE WAVELENGTH' 
_diffrn_radiation.pdbx_analyzer                    ? 
_diffrn_radiation.pdbx_scattering_type             x-ray 
# 
_diffrn_radiation_wavelength.id           1 
_diffrn_radiation_wavelength.wavelength   2.07 
_diffrn_radiation_wavelength.wt           1.0 
# 
_diffrn_source.current                     ? 
_diffrn_source.details                     ? 
_diffrn_source.diffrn_id                   1 
_diffrn_source.power                       ? 
_diffrn_source.size                        ? 
_diffrn_source.source                      SYNCHROTRON 
_diffrn_source.target                      ? 
_diffrn_source.type                        'SLS BEAMLINE X06DA' 
_diffrn_source.voltage                     ? 
_diffrn_source.take-off_angle              ? 
_diffrn_source.pdbx_wavelength_list        2.07 
_diffrn_source.pdbx_wavelength             ? 
_diffrn_source.pdbx_synchrotron_beamline   X06DA 
_diffrn_source.pdbx_synchrotron_site       SLS 
# 
_reflns.B_iso_Wilson_estimate            ? 
_reflns.entry_id                         7B2H 
_reflns.data_reduction_details           ? 
_reflns.data_reduction_method            ? 
_reflns.d_resolution_high                2.120 
_reflns.d_resolution_low                 48.17 
_reflns.details                          ? 
_reflns.limit_h_max                      ? 
_reflns.limit_h_min                      ? 
_reflns.limit_k_max                      ? 
_reflns.limit_k_min                      ? 
_reflns.limit_l_max                      ? 
_reflns.limit_l_min                      ? 
_reflns.number_all                       ? 
_reflns.number_obs                       116190 
_reflns.observed_criterion               ? 
_reflns.observed_criterion_F_max         ? 
_reflns.observed_criterion_F_min         ? 
_reflns.observed_criterion_I_max         ? 
_reflns.observed_criterion_I_min         ? 
_reflns.observed_criterion_sigma_F       ? 
_reflns.observed_criterion_sigma_I       ? 
_reflns.percent_possible_obs             89.36 
_reflns.R_free_details                   ? 
_reflns.Rmerge_F_all                     ? 
_reflns.Rmerge_F_obs                     ? 
_reflns.Friedel_coverage                 ? 
_reflns.number_gt                        ? 
_reflns.threshold_expression             ? 
_reflns.pdbx_redundancy                  6.5 
_reflns.pdbx_Rmerge_I_obs                0.0902 
_reflns.pdbx_Rmerge_I_all                ? 
_reflns.pdbx_Rsym_value                  ? 
_reflns.pdbx_netI_over_av_sigmaI         ? 
_reflns.pdbx_netI_over_sigmaI            14.24 
_reflns.pdbx_res_netI_over_av_sigmaI_2   ? 
_reflns.pdbx_res_netI_over_sigmaI_2      ? 
_reflns.pdbx_chi_squared                 ? 
_reflns.pdbx_scaling_rejects             ? 
_reflns.pdbx_d_res_high_opt              ? 
_reflns.pdbx_d_res_low_opt               ? 
_reflns.pdbx_d_res_opt_method            ? 
_reflns.phase_calculation_details        ? 
_reflns.pdbx_Rrim_I_all                  0.09807 
_reflns.pdbx_Rpim_I_all                  0.03796 
_reflns.pdbx_d_opt                       ? 
_reflns.pdbx_number_measured_all         ? 
_reflns.pdbx_diffrn_id                   1 
_reflns.pdbx_ordinal                     1 
_reflns.pdbx_CC_half                     0.998 
_reflns.pdbx_CC_star                     ? 
_reflns.pdbx_R_split                     ? 
# 
_reflns_shell.d_res_high                  2.120 
_reflns_shell.d_res_low                   2.198 
_reflns_shell.meanI_over_sigI_all         ? 
_reflns_shell.meanI_over_sigI_obs         1.01 
_reflns_shell.number_measured_all         ? 
_reflns_shell.number_measured_obs         ? 
_reflns_shell.number_possible             ? 
_reflns_shell.number_unique_all           ? 
_reflns_shell.number_unique_obs           7094 
_reflns_shell.percent_possible_all        54.62 
_reflns_shell.percent_possible_obs        ? 
_reflns_shell.Rmerge_F_all                ? 
_reflns_shell.Rmerge_F_obs                ? 
_reflns_shell.Rmerge_I_all                ? 
_reflns_shell.Rmerge_I_obs                1.173 
_reflns_shell.meanI_over_sigI_gt          ? 
_reflns_shell.meanI_over_uI_all           ? 
_reflns_shell.meanI_over_uI_gt            ? 
_reflns_shell.number_measured_gt          ? 
_reflns_shell.number_unique_gt            ? 
_reflns_shell.percent_possible_gt         ? 
_reflns_shell.Rmerge_F_gt                 ? 
_reflns_shell.Rmerge_I_gt                 ? 
_reflns_shell.pdbx_redundancy             4.3 
_reflns_shell.pdbx_Rsym_value             ? 
_reflns_shell.pdbx_chi_squared            ? 
_reflns_shell.pdbx_netI_over_sigmaI_all   ? 
_reflns_shell.pdbx_netI_over_sigmaI_obs   ? 
_reflns_shell.pdbx_Rrim_I_all             1.339 
_reflns_shell.pdbx_Rpim_I_all             0.6248 
_reflns_shell.pdbx_rejects                ? 
_reflns_shell.pdbx_ordinal                1 
_reflns_shell.pdbx_diffrn_id              1 
_reflns_shell.pdbx_CC_half                0.511 
_reflns_shell.pdbx_CC_star                ? 
_reflns_shell.pdbx_R_split                ? 
# 
_refine.aniso_B[1][1]                            ? 
_refine.aniso_B[1][2]                            ? 
_refine.aniso_B[1][3]                            ? 
_refine.aniso_B[2][2]                            ? 
_refine.aniso_B[2][3]                            ? 
_refine.aniso_B[3][3]                            ? 
_refine.B_iso_max                                150.210 
_refine.B_iso_mean                               50.8390 
_refine.B_iso_min                                22.160 
_refine.correlation_coeff_Fo_to_Fc               ? 
_refine.correlation_coeff_Fo_to_Fc_free          ? 
_refine.details                                  
'Riding hydrogens were added for the last refinement cycles but omitted in the deposited model' 
_refine.diff_density_max                         ? 
_refine.diff_density_max_esd                     ? 
_refine.diff_density_min                         ? 
_refine.diff_density_min_esd                     ? 
_refine.diff_density_rms                         ? 
_refine.diff_density_rms_esd                     ? 
_refine.entry_id                                 7B2H 
_refine.pdbx_refine_id                           'X-RAY DIFFRACTION' 
_refine.ls_abs_structure_details                 ? 
_refine.ls_abs_structure_Flack                   ? 
_refine.ls_abs_structure_Flack_esd               ? 
_refine.ls_abs_structure_Rogers                  ? 
_refine.ls_abs_structure_Rogers_esd              ? 
_refine.ls_d_res_high                            2.1200 
_refine.ls_d_res_low                             48.1700 
_refine.ls_extinction_coef                       ? 
_refine.ls_extinction_coef_esd                   ? 
_refine.ls_extinction_expression                 ? 
_refine.ls_extinction_method                     ? 
_refine.ls_goodness_of_fit_all                   ? 
_refine.ls_goodness_of_fit_all_esd               ? 
_refine.ls_goodness_of_fit_obs                   ? 
_refine.ls_goodness_of_fit_obs_esd               ? 
_refine.ls_hydrogen_treatment                    ? 
_refine.ls_matrix_type                           ? 
_refine.ls_number_constraints                    ? 
_refine.ls_number_parameters                     ? 
_refine.ls_number_reflns_all                     ? 
_refine.ls_number_reflns_obs                     116155 
_refine.ls_number_reflns_R_free                  11331 
_refine.ls_number_reflns_R_work                  214664 
_refine.ls_number_restraints                     ? 
_refine.ls_percent_reflns_obs                    88.1200 
_refine.ls_percent_reflns_R_free                 5.0100 
_refine.ls_R_factor_all                          ? 
_refine.ls_R_factor_obs                          0.1786 
_refine.ls_R_factor_R_free                       0.2042 
_refine.ls_R_factor_R_free_error                 ? 
_refine.ls_R_factor_R_free_error_details         ? 
_refine.ls_R_factor_R_work                       0.1772 
_refine.ls_R_Fsqd_factor_obs                     ? 
_refine.ls_R_I_factor_obs                        ? 
_refine.ls_redundancy_reflns_all                 ? 
_refine.ls_redundancy_reflns_obs                 ? 
_refine.ls_restrained_S_all                      ? 
_refine.ls_restrained_S_obs                      ? 
_refine.ls_shift_over_esd_max                    ? 
_refine.ls_shift_over_esd_mean                   ? 
_refine.ls_structure_factor_coef                 ? 
_refine.ls_weighting_details                     ? 
_refine.ls_weighting_scheme                      ? 
_refine.ls_wR_factor_all                         ? 
_refine.ls_wR_factor_obs                         ? 
_refine.ls_wR_factor_R_free                      ? 
_refine.ls_wR_factor_R_work                      ? 
_refine.occupancy_max                            ? 
_refine.occupancy_min                            ? 
_refine.solvent_model_details                    'FLAT BULK SOLVENT MODEL' 
_refine.solvent_model_param_bsol                 ? 
_refine.solvent_model_param_ksol                 ? 
_refine.pdbx_R_complete                          ? 
_refine.ls_R_factor_gt                           ? 
_refine.ls_goodness_of_fit_gt                    ? 
_refine.ls_goodness_of_fit_ref                   ? 
_refine.ls_shift_over_su_max                     ? 
_refine.ls_shift_over_su_max_lt                  ? 
_refine.ls_shift_over_su_mean                    ? 
_refine.ls_shift_over_su_mean_lt                 ? 
_refine.pdbx_ls_sigma_I                          ? 
_refine.pdbx_ls_sigma_F                          0.890 
_refine.pdbx_ls_sigma_Fsqd                       ? 
_refine.pdbx_data_cutoff_high_absF               ? 
_refine.pdbx_data_cutoff_high_rms_absF           ? 
_refine.pdbx_data_cutoff_low_absF                ? 
_refine.pdbx_isotropic_thermal_model             ? 
_refine.pdbx_ls_cross_valid_method               THROUGHOUT 
_refine.pdbx_method_to_determine_struct          'MOLECULAR REPLACEMENT' 
_refine.pdbx_starting_model                      5A0Y 
_refine.pdbx_stereochemistry_target_values       ML 
_refine.pdbx_R_Free_selection_details            ? 
_refine.pdbx_stereochem_target_val_spec_case     ? 
_refine.pdbx_overall_ESU_R                       ? 
_refine.pdbx_overall_ESU_R_Free                  ? 
_refine.pdbx_solvent_vdw_probe_radii             1.1100 
_refine.pdbx_solvent_ion_probe_radii             ? 
_refine.pdbx_solvent_shrinkage_radii             0.9000 
_refine.pdbx_real_space_R                        ? 
_refine.pdbx_density_correlation                 ? 
_refine.pdbx_pd_number_of_powder_patterns        ? 
_refine.pdbx_pd_number_of_points                 ? 
_refine.pdbx_pd_meas_number_of_points            ? 
_refine.pdbx_pd_proc_ls_prof_R_factor            ? 
_refine.pdbx_pd_proc_ls_prof_wR_factor           ? 
_refine.pdbx_pd_Marquardt_correlation_coeff      ? 
_refine.pdbx_pd_Fsqrd_R_factor                   ? 
_refine.pdbx_pd_ls_matrix_band_width             ? 
_refine.pdbx_overall_phase_error                 23.0200 
_refine.pdbx_overall_SU_R_free_Cruickshank_DPI   ? 
_refine.pdbx_overall_SU_R_free_Blow_DPI          ? 
_refine.pdbx_overall_SU_R_Blow_DPI               ? 
_refine.pdbx_TLS_residual_ADP_flag               ? 
_refine.pdbx_diffrn_id                           1 
_refine.overall_SU_B                             ? 
_refine.overall_SU_ML                            0.2300 
_refine.overall_SU_R_Cruickshank_DPI             ? 
_refine.overall_SU_R_free                        ? 
_refine.overall_FOM_free_R_set                   ? 
_refine.overall_FOM_work_R_set                   ? 
_refine.pdbx_average_fsc_overall                 ? 
_refine.pdbx_average_fsc_work                    ? 
_refine.pdbx_average_fsc_free                    ? 
# 
_refine_hist.pdbx_refine_id                   'X-RAY DIFFRACTION' 
_refine_hist.cycle_id                         final 
_refine_hist.details                          ? 
_refine_hist.d_res_high                       2.1200 
_refine_hist.d_res_low                        48.1700 
_refine_hist.number_atoms_solvent             775 
_refine_hist.number_atoms_total               19994 
_refine_hist.number_reflns_all                ? 
_refine_hist.number_reflns_obs                ? 
_refine_hist.number_reflns_R_free             ? 
_refine_hist.number_reflns_R_work             ? 
_refine_hist.R_factor_all                     ? 
_refine_hist.R_factor_obs                     ? 
_refine_hist.R_factor_R_free                  ? 
_refine_hist.R_factor_R_work                  ? 
_refine_hist.pdbx_number_residues_total       2465 
_refine_hist.pdbx_B_iso_mean_ligand           51.79 
_refine_hist.pdbx_B_iso_mean_solvent          51.89 
_refine_hist.pdbx_number_atoms_protein        18937 
_refine_hist.pdbx_number_atoms_nucleic_acid   0 
_refine_hist.pdbx_number_atoms_ligand         282 
_refine_hist.pdbx_number_atoms_lipid          ? 
_refine_hist.pdbx_number_atoms_carb           ? 
_refine_hist.pdbx_pseudo_atom_details         ? 
# 
loop_
_refine_ls_shell.pdbx_refine_id 
_refine_ls_shell.d_res_high 
_refine_ls_shell.d_res_low 
_refine_ls_shell.number_reflns_all 
_refine_ls_shell.number_reflns_obs 
_refine_ls_shell.number_reflns_R_free 
_refine_ls_shell.number_reflns_R_work 
_refine_ls_shell.percent_reflns_obs 
_refine_ls_shell.percent_reflns_R_free 
_refine_ls_shell.R_factor_all 
_refine_ls_shell.R_factor_obs 
_refine_ls_shell.R_factor_R_free 
_refine_ls_shell.R_factor_R_free_error 
_refine_ls_shell.R_factor_R_work 
_refine_ls_shell.redundancy_reflns_all 
_refine_ls_shell.redundancy_reflns_obs 
_refine_ls_shell.wR_factor_all 
_refine_ls_shell.wR_factor_obs 
_refine_ls_shell.wR_factor_R_free 
_refine_ls_shell.wR_factor_R_work 
_refine_ls_shell.pdbx_R_complete 
_refine_ls_shell.pdbx_total_number_of_bins_used 
_refine_ls_shell.pdbx_phase_error 
_refine_ls_shell.pdbx_fsc_work 
_refine_ls_shell.pdbx_fsc_free 
'X-RAY DIFFRACTION' 2.1200 2.1500  3411 . 173 3238 40.0000 . . . 0.3189 0.0000 0.3451 . . . . . . . 30 . . . 
'X-RAY DIFFRACTION' 2.1500 2.1700  4428 . 224 4204 52.0000 . . . 0.3606 0.0000 0.3247 . . . . . . . 30 . . . 
'X-RAY DIFFRACTION' 2.1700 2.2000  5383 . 271 5112 62.0000 . . . 0.3102 0.0000 0.3154 . . . . . . . 30 . . . 
'X-RAY DIFFRACTION' 2.2000 2.2300  6710 . 334 6376 79.0000 . . . 0.3033 0.0000 0.2871 . . . . . . . 30 . . . 
'X-RAY DIFFRACTION' 2.2300 2.2500  6825 . 346 6479 80.0000 . . . 0.3202 0.0000 0.2998 . . . . . . . 30 . . . 
'X-RAY DIFFRACTION' 2.2500 2.2900  7190 . 364 6826 84.0000 . . . 0.2865 0.0000 0.2906 . . . . . . . 30 . . . 
'X-RAY DIFFRACTION' 2.2900 2.3200  7437 . 373 7064 87.0000 . . . 0.3175 0.0000 0.2644 . . . . . . . 30 . . . 
'X-RAY DIFFRACTION' 2.3200 2.3500  7496 . 376 7120 88.0000 . . . 0.2845 0.0000 0.2531 . . . . . . . 30 . . . 
'X-RAY DIFFRACTION' 2.3500 2.3900  7678 . 387 7291 89.0000 . . . 0.2545 0.0000 0.2432 . . . . . . . 30 . . . 
'X-RAY DIFFRACTION' 2.3900 2.4300  7579 . 374 7205 90.0000 . . . 0.2637 0.0000 0.2402 . . . . . . . 30 . . . 
'X-RAY DIFFRACTION' 2.4300 2.4700  7912 . 395 7517 91.0000 . . . 0.2362 0.0000 0.2241 . . . . . . . 30 . . . 
'X-RAY DIFFRACTION' 2.4700 2.5200  7774 . 390 7384 92.0000 . . . 0.2520 0.0000 0.2066 . . . . . . . 30 . . . 
'X-RAY DIFFRACTION' 2.5200 2.5600  7916 . 398 7518 92.0000 . . . 0.2280 0.0000 0.2032 . . . . . . . 30 . . . 
'X-RAY DIFFRACTION' 2.5600 2.6200  7870 . 398 7472 93.0000 . . . 0.2263 0.0000 0.1989 . . . . . . . 30 . . . 
'X-RAY DIFFRACTION' 2.6200 2.6700  7942 . 397 7545 93.0000 . . . 0.2300 0.0000 0.2027 . . . . . . . 30 . . . 
'X-RAY DIFFRACTION' 2.6700 2.7400  8054 . 404 7650 93.0000 . . . 0.2106 0.0000 0.1877 . . . . . . . 30 . . . 
'X-RAY DIFFRACTION' 2.7400 2.8000  7965 . 400 7565 94.0000 . . . 0.2015 0.0000 0.1837 . . . . . . . 30 . . . 
'X-RAY DIFFRACTION' 2.8000 2.8800  7989 . 396 7593 94.0000 . . . 0.2080 0.0000 0.1865 . . . . . . . 30 . . . 
'X-RAY DIFFRACTION' 2.8800 2.9600  8148 . 409 7739 95.0000 . . . 0.2117 0.0000 0.1711 . . . . . . . 30 . . . 
'X-RAY DIFFRACTION' 2.9600 3.0600  8079 . 405 7674 95.0000 . . . 0.1832 0.0000 0.1749 . . . . . . . 30 . . . 
'X-RAY DIFFRACTION' 3.0600 3.1700  8141 . 407 7734 95.0000 . . . 0.2046 0.0000 0.1756 . . . . . . . 30 . . . 
'X-RAY DIFFRACTION' 3.1700 3.3000  8131 . 406 7725 95.0000 . . . 0.1755 0.0000 0.1676 . . . . . . . 30 . . . 
'X-RAY DIFFRACTION' 3.3000 3.4500  8155 . 408 7747 95.0000 . . . 0.2050 0.0000 0.1644 . . . . . . . 30 . . . 
'X-RAY DIFFRACTION' 3.4500 3.6300  8136 . 410 7726 95.0000 . . . 0.1961 0.0000 0.1497 . . . . . . . 30 . . . 
'X-RAY DIFFRACTION' 3.6300 3.8500  8228 . 409 7819 96.0000 . . . 0.1591 0.0000 0.1419 . . . . . . . 30 . . . 
'X-RAY DIFFRACTION' 3.8500 4.1500  8142 . 409 7733 96.0000 . . . 0.1748 0.0000 0.1348 . . . . . . . 30 . . . 
'X-RAY DIFFRACTION' 4.1500 4.5700  8259 . 411 7848 96.0000 . . . 0.1479 0.0000 0.1357 . . . . . . . 30 . . . 
'X-RAY DIFFRACTION' 4.5700 5.2300  8275 . 408 7867 97.0000 . . . 0.1667 0.0000 0.1462 . . . . . . . 30 . . . 
'X-RAY DIFFRACTION' 5.2300 6.5900  8353 . 425 7928 98.0000 . . . 0.2015 0.0000 0.1760 . . . . . . . 30 . . . 
'X-RAY DIFFRACTION' 6.5900 48.1700 8389 . 424 7965 98.0000 . . . 0.2403 0.0000 0.1964 . . . . . . . 30 . . . 
# 
_struct.entry_id                     7B2H 
_struct.title                        
'Crystal structure of the methyl-coenzyme M reductase from Methanothermobacter Marburgensis derivatized with xenon' 
_struct.pdbx_model_details           ? 
_struct.pdbx_formula_weight          ? 
_struct.pdbx_formula_weight_method   ? 
_struct.pdbx_model_type_details      ? 
_struct.pdbx_CASP_flag               N 
# 
_struct_keywords.entry_id        7B2H 
_struct_keywords.text            
;Ethyl-CoM reductase, Methyl-CoM reductase, xenon-derivatization, F430-cofactor, post-translational modification, coenzyme M, coenzyme B, thermophile, archaea., TRANSFERASE
;
_struct_keywords.pdbx_keywords   TRANSFERASE 
# 
loop_
_struct_asym.id 
_struct_asym.pdbx_blank_PDB_chainid_flag 
_struct_asym.pdbx_modified 
_struct_asym.entity_id 
_struct_asym.details 
A  N N 1  ? 
B  N N 2  ? 
C  N N 3  ? 
D  N N 1  ? 
E  N N 2  ? 
F  N N 3  ? 
G  N N 4  ? 
H  N N 5  ? 
I  N N 6  ? 
J  N N 7  ? 
K  N N 7  ? 
L  N N 8  ? 
M  N N 9  ? 
N  N N 10 ? 
O  N N 11 ? 
P  N N 11 ? 
Q  N N 11 ? 
R  N N 11 ? 
S  N N 12 ? 
T  N N 13 ? 
U  N N 6  ? 
V  N N 11 ? 
W  N N 7  ? 
X  N N 7  ? 
Y  N N 11 ? 
Z  N N 11 ? 
AA N N 11 ? 
BA N N 12 ? 
CA N N 12 ? 
DA N N 12 ? 
EA N N 12 ? 
FA N N 12 ? 
GA N N 14 ? 
HA N N 6  ? 
IA N N 10 ? 
JA N N 4  ? 
KA N N 5  ? 
LA N N 11 ? 
MA N N 7  ? 
NA N N 7  ? 
OA N N 7  ? 
PA N N 11 ? 
QA N N 12 ? 
RA N N 6  ? 
SA N N 11 ? 
TA N N 7  ? 
UA N N 11 ? 
VA N N 11 ? 
WA N N 11 ? 
XA N N 12 ? 
YA N N 12 ? 
ZA N N 12 ? 
AB N N 12 ? 
BB N N 14 ? 
CB N N 11 ? 
DB N N 7  ? 
EB N N 12 ? 
FB N N 15 ? 
GB N N 15 ? 
HB N N 15 ? 
IB N N 15 ? 
JB N N 15 ? 
KB N N 15 ? 
# 
loop_
_struct_conf.conf_type_id 
_struct_conf.id 
_struct_conf.pdbx_PDB_helix_id 
_struct_conf.beg_label_comp_id 
_struct_conf.beg_label_asym_id 
_struct_conf.beg_label_seq_id 
_struct_conf.pdbx_beg_PDB_ins_code 
_struct_conf.end_label_comp_id 
_struct_conf.end_label_asym_id 
_struct_conf.end_label_seq_id 
_struct_conf.pdbx_end_PDB_ins_code 
_struct_conf.beg_auth_comp_id 
_struct_conf.beg_auth_asym_id 
_struct_conf.beg_auth_seq_id 
_struct_conf.end_auth_comp_id 
_struct_conf.end_auth_asym_id 
_struct_conf.end_auth_seq_id 
_struct_conf.pdbx_PDB_helix_class 
_struct_conf.details 
_struct_conf.pdbx_PDB_helix_length 
HELX_P HELX_P1   AA1 PHE A 6   ? PHE A 14  ? PHE A 6   PHE A 14  1 ? 9  
HELX_P HELX_P2   AA2 GLY A 29  ? GLN A 33  ? GLY A 29  GLN A 33  5 ? 5  
HELX_P HELX_P3   AA3 SER A 34  ? GLY A 52  ? SER A 34  GLY A 52  1 ? 19 
HELX_P HELX_P4   AA4 ASP A 84  ? ASN A 90  ? ASP A 84  ASN A 90  5 ? 7  
HELX_P HELX_P5   AA5 ASN A 91  ? ARG A 103 ? ASN A 91  ARG A 103 1 ? 13 
HELX_P HELX_P6   AA6 LEU A 109 ? ARG A 119 ? LEU A 109 ARG A 119 1 ? 11 
HELX_P HELX_P7   AA7 THR A 125 ? MET A 140 ? THR A 125 MET A 140 1 ? 16 
HELX_P HELX_P8   AA8 HIS A 154 ? ALA A 159 ? HIS A 154 ALA A 159 5 ? 6  
HELX_P HELX_P9   AA9 ASN A 169 ? ILE A 176 ? ASN A 169 ILE A 176 1 ? 8  
HELX_P HELX_P10  AB1 ASP A 177 ? VAL A 181 ? ASP A 177 VAL A 181 5 ? 5  
HELX_P HELX_P11  AB2 ASP A 183 ? PHE A 188 ? ASP A 183 PHE A 188 1 ? 6  
HELX_P HELX_P12  AB3 PRO A 189 ? GLY A 201 ? PRO A 189 GLY A 201 1 ? 13 
HELX_P HELX_P13  AB4 PRO A 211 ? CYS A 218 ? PRO A 211 CYS A 218 1 ? 8  
HELX_P HELX_P14  AB5 ALA A 221 ? TYR A 239 ? ALA A 221 TYR A 239 1 ? 19 
HELX_P HELX_P15  AB6 GLU A 245 ? MHS A 257 ? GLU A 245 MHS A 257 1 ? 13 
HELX_P HELX_P16  AB7 PRO A 268 ? ALA A 272 ? PRO A 268 ALA A 272 5 ? 5  
HELX_P HELX_P17  AB8 GLU A 277 ? VAL A 281 ? GLU A 277 VAL A 281 5 ? 5  
HELX_P HELX_P18  AB9 PRO A 282 ? CYS A 290 ? PRO A 282 CYS A 290 1 ? 9  
HELX_P HELX_P19  AC1 GLN A 291 ? VAL A 295 ? GLN A 291 VAL A 295 5 ? 5  
HELX_P HELX_P20  AC2 ASP A 299 ? GLN A 317 ? ASP A 299 GLN A 317 1 ? 19 
HELX_P HELX_P21  AC3 PHE A 330 ? ALA A 336 ? PHE A 330 ALA A 336 1 ? 7  
HELX_P HELX_P22  AC4 ASN A 341 ? TYR A 358 ? ASN A 341 TYR A 358 1 ? 18 
HELX_P HELX_P23  AC5 ASN A 366 ? TYR A 388 ? ASN A 366 TYR A 388 1 ? 23 
HELX_P HELX_P24  AC6 TYR A 388 ? GLN A 395 ? TYR A 388 GLN A 395 1 ? 8  
HELX_P HELX_P25  AC7 GLY A 397 ? GLY A 418 ? GLY A 397 GLY A 418 1 ? 22 
HELX_P HELX_P26  AC8 ASN A 419 ? SER A 439 ? ASN A 419 SER A 439 1 ? 21 
HELX_P HELX_P27  AC9 ASP A 447 ? PHE A 458 ? ASP A 447 PHE A 458 1 ? 12 
HELX_P HELX_P28  AD1 PRO A 467 ? ARG A 471 ? PRO A 467 ARG A 471 5 ? 5  
HELX_P HELX_P29  AD2 TYR A 475 ? ALA A 479 ? TYR A 475 ALA A 479 5 ? 5  
HELX_P HELX_P30  AD3 HIS A 484 ? GLY A 500 ? HIS A 484 GLY A 500 1 ? 17 
HELX_P HELX_P31  AD4 ASN A 506 ? PHE A 513 ? ASN A 506 PHE A 513 1 ? 8  
HELX_P HELX_P32  AD5 ASN A 524 ? LEU A 534 ? ASN A 524 LEU A 534 1 ? 11 
HELX_P HELX_P33  AD6 ARG A 543 ? THR A 547 ? ARG A 543 THR A 547 5 ? 5  
HELX_P HELX_P34  AD7 GLU B 25  ? SER B 28  ? GLU B 25  SER B 28  5 ? 4  
HELX_P HELX_P35  AD8 ASN B 32  ? ARG B 44  ? ASN B 32  ARG B 44  1 ? 13 
HELX_P HELX_P36  AD9 ASN B 49  ? ALA B 60  ? ASN B 49  ALA B 60  1 ? 12 
HELX_P HELX_P37  AE1 ILE B 78  ? GLY B 80  ? ILE B 78  GLY B 80  5 ? 3  
HELX_P HELX_P38  AE2 ASN B 81  ? GLN B 94  ? ASN B 81  GLN B 94  1 ? 14 
HELX_P HELX_P39  AE3 GLY B 107 ? LYS B 110 ? GLY B 107 LYS B 110 5 ? 4  
HELX_P HELX_P40  AE4 PRO B 117 ? VAL B 123 ? PRO B 117 VAL B 123 1 ? 7  
HELX_P HELX_P41  AE5 SER B 128 ? ASP B 147 ? SER B 128 ASP B 147 1 ? 20 
HELX_P HELX_P42  AE6 ASP B 152 ? GLY B 162 ? ASP B 152 GLY B 162 1 ? 11 
HELX_P HELX_P43  AE7 ILE B 181 ? LEU B 185 ? ILE B 181 LEU B 185 5 ? 5  
HELX_P HELX_P44  AE8 TYR B 190 ? ASN B 194 ? TYR B 190 ASN B 194 5 ? 5  
HELX_P HELX_P45  AE9 MET B 196 ? THR B 204 ? MET B 196 THR B 204 1 ? 9  
HELX_P HELX_P46  AF1 ASN B 207 ? MET B 226 ? ASN B 207 MET B 226 1 ? 20 
HELX_P HELX_P47  AF2 VAL B 230 ? ALA B 232 ? VAL B 230 ALA B 232 5 ? 3  
HELX_P HELX_P48  AF3 PHE B 233 ? MET B 246 ? PHE B 233 MET B 246 1 ? 14 
HELX_P HELX_P49  AF4 ASN B 247 ? ASP B 249 ? ASN B 247 ASP B 249 5 ? 3  
HELX_P HELX_P50  AF5 ASN B 250 ? GLY B 260 ? ASN B 250 GLY B 260 1 ? 11 
HELX_P HELX_P51  AF6 THR B 264 ? ASP B 279 ? THR B 264 ASP B 279 1 ? 16 
HELX_P HELX_P52  AF7 ASP B 298 ? ARG B 322 ? ASP B 298 ARG B 322 1 ? 25 
HELX_P HELX_P53  AF8 ALA B 323 ? GLN B 325 ? ALA B 323 GLN B 325 5 ? 3  
HELX_P HELX_P54  AF9 GLY B 326 ? GLY B 343 ? GLY B 326 GLY B 343 1 ? 18 
HELX_P HELX_P55  AG1 SER B 346 ? PHE B 349 ? SER B 346 PHE B 349 5 ? 4  
HELX_P HELX_P56  AG2 GLY B 350 ? PHE B 362 ? GLY B 350 PHE B 362 1 ? 13 
HELX_P HELX_P57  AG3 GLY B 371 ? PHE B 375 ? GLY B 371 PHE B 375 5 ? 5  
HELX_P HELX_P58  AG4 ALA B 389 ? ASP B 400 ? ALA B 389 ASP B 400 1 ? 12 
HELX_P HELX_P59  AG5 SER B 407 ? SER B 412 ? SER B 407 SER B 412 1 ? 6  
HELX_P HELX_P60  AG6 SER B 412 ? PHE B 419 ? SER B 412 PHE B 419 1 ? 8  
HELX_P HELX_P61  AG7 VAL B 422 ? GLU B 427 ? VAL B 422 GLU B 427 1 ? 6  
HELX_P HELX_P62  AG8 GLU B 427 ? ILE B 439 ? GLU B 427 ILE B 439 1 ? 13 
HELX_P HELX_P63  AG9 THR C 9   ? ASN C 20  ? THR C 9   ASN C 20  1 ? 12 
HELX_P HELX_P64  AH1 SER C 32  ? GLY C 41  ? SER C 32  GLY C 41  1 ? 10 
HELX_P HELX_P65  AH2 ASP C 64  ? VAL C 70  ? ASP C 64  VAL C 70  1 ? 7  
HELX_P HELX_P66  AH3 ILE C 73  ? GLY C 79  ? ILE C 73  GLY C 79  1 ? 7  
HELX_P HELX_P67  AH4 GLN C 97  ? TYR C 109 ? GLN C 97  TYR C 109 1 ? 13 
HELX_P HELX_P68  AH5 GLU C 127 ? THR C 140 ? GLU C 127 THR C 140 1 ? 14 
HELX_P HELX_P69  AH6 ASP C 206 ? THR C 214 ? ASP C 206 THR C 214 1 ? 9  
HELX_P HELX_P70  AH7 ALA C 223 ? ASP C 226 ? ALA C 223 ASP C 226 5 ? 4  
HELX_P HELX_P71  AH8 ASP C 227 ? ASN C 247 ? ASP C 227 ASN C 247 1 ? 21 
HELX_P HELX_P72  AH9 PHE D 6   ? PHE D 14  ? PHE D 6   PHE D 14  1 ? 9  
HELX_P HELX_P73  AI1 GLY D 29  ? GLN D 33  ? GLY D 29  GLN D 33  5 ? 5  
HELX_P HELX_P74  AI2 SER D 34  ? GLY D 52  ? SER D 34  GLY D 52  1 ? 19 
HELX_P HELX_P75  AI3 ASP D 84  ? ASN D 90  ? ASP D 84  ASN D 90  5 ? 7  
HELX_P HELX_P76  AI4 ASN D 91  ? ARG D 103 ? ASN D 91  ARG D 103 1 ? 13 
HELX_P HELX_P77  AI5 LEU D 109 ? ARG D 119 ? LEU D 109 ARG D 119 1 ? 11 
HELX_P HELX_P78  AI6 THR D 125 ? MET D 140 ? THR D 125 MET D 140 1 ? 16 
HELX_P HELX_P79  AI7 HIS D 154 ? ALA D 159 ? HIS D 154 ALA D 159 5 ? 6  
HELX_P HELX_P80  AI8 ASN D 169 ? ILE D 176 ? ASN D 169 ILE D 176 1 ? 8  
HELX_P HELX_P81  AI9 ASP D 177 ? VAL D 181 ? ASP D 177 VAL D 181 5 ? 5  
HELX_P HELX_P82  AJ1 ASP D 183 ? PHE D 188 ? ASP D 183 PHE D 188 1 ? 6  
HELX_P HELX_P83  AJ2 PRO D 189 ? GLY D 201 ? PRO D 189 GLY D 201 1 ? 13 
HELX_P HELX_P84  AJ3 PRO D 211 ? CYS D 218 ? PRO D 211 CYS D 218 1 ? 8  
HELX_P HELX_P85  AJ4 ALA D 221 ? TYR D 239 ? ALA D 221 TYR D 239 1 ? 19 
HELX_P HELX_P86  AJ5 GLU D 245 ? MHS D 257 ? GLU D 245 MHS D 257 1 ? 13 
HELX_P HELX_P87  AJ6 PRO D 268 ? ALA D 272 ? PRO D 268 ALA D 272 5 ? 5  
HELX_P HELX_P88  AJ7 GLU D 277 ? VAL D 281 ? GLU D 277 VAL D 281 5 ? 5  
HELX_P HELX_P89  AJ8 PRO D 282 ? CYS D 290 ? PRO D 282 CYS D 290 1 ? 9  
HELX_P HELX_P90  AJ9 GLN D 291 ? ASN D 296 ? GLN D 291 ASN D 296 1 ? 6  
HELX_P HELX_P91  AK1 ASP D 299 ? ILE D 318 ? ASP D 299 ILE D 318 1 ? 20 
HELX_P HELX_P92  AK2 PHE D 330 ? ALA D 336 ? PHE D 330 ALA D 336 1 ? 7  
HELX_P HELX_P93  AK3 ASN D 341 ? TYR D 358 ? ASN D 341 TYR D 358 1 ? 18 
HELX_P HELX_P94  AK4 ASN D 366 ? TYR D 388 ? ASN D 366 TYR D 388 1 ? 23 
HELX_P HELX_P95  AK5 TYR D 388 ? GLN D 395 ? TYR D 388 GLN D 395 1 ? 8  
HELX_P HELX_P96  AK6 GLY D 397 ? GLY D 418 ? GLY D 397 GLY D 418 1 ? 22 
HELX_P HELX_P97  AK7 ASN D 419 ? SER D 439 ? ASN D 419 SER D 439 1 ? 21 
HELX_P HELX_P98  AK8 ASP D 447 ? PHE D 458 ? ASP D 447 PHE D 458 1 ? 12 
HELX_P HELX_P99  AK9 PRO D 467 ? ARG D 471 ? PRO D 467 ARG D 471 5 ? 5  
HELX_P HELX_P100 AL1 TYR D 475 ? ALA D 479 ? TYR D 475 ALA D 479 5 ? 5  
HELX_P HELX_P101 AL2 HIS D 484 ? GLY D 500 ? HIS D 484 GLY D 500 1 ? 17 
HELX_P HELX_P102 AL3 ASN D 506 ? PHE D 513 ? ASN D 506 PHE D 513 1 ? 8  
HELX_P HELX_P103 AL4 ASN D 524 ? LEU D 534 ? ASN D 524 LEU D 534 1 ? 11 
HELX_P HELX_P104 AL5 ARG D 543 ? THR D 547 ? ARG D 543 THR D 547 5 ? 5  
HELX_P HELX_P105 AL6 GLU E 25  ? SER E 28  ? GLU E 25  SER E 28  5 ? 4  
HELX_P HELX_P106 AL7 ASN E 32  ? ARG E 44  ? ASN E 32  ARG E 44  1 ? 13 
HELX_P HELX_P107 AL8 ASN E 49  ? ALA E 60  ? ASN E 49  ALA E 60  1 ? 12 
HELX_P HELX_P108 AL9 ILE E 78  ? GLY E 80  ? ILE E 78  GLY E 80  5 ? 3  
HELX_P HELX_P109 AM1 ASN E 81  ? GLN E 94  ? ASN E 81  GLN E 94  1 ? 14 
HELX_P HELX_P110 AM2 GLY E 107 ? LYS E 110 ? GLY E 107 LYS E 110 5 ? 4  
HELX_P HELX_P111 AM3 PRO E 117 ? VAL E 123 ? PRO E 117 VAL E 123 1 ? 7  
HELX_P HELX_P112 AM4 SER E 128 ? ASP E 147 ? SER E 128 ASP E 147 1 ? 20 
HELX_P HELX_P113 AM5 ASP E 152 ? GLY E 162 ? ASP E 152 GLY E 162 1 ? 11 
HELX_P HELX_P114 AM6 ILE E 181 ? LEU E 185 ? ILE E 181 LEU E 185 5 ? 5  
HELX_P HELX_P115 AM7 TYR E 190 ? ASN E 194 ? TYR E 190 ASN E 194 5 ? 5  
HELX_P HELX_P116 AM8 MET E 196 ? THR E 204 ? MET E 196 THR E 204 1 ? 9  
HELX_P HELX_P117 AM9 ASN E 207 ? MET E 226 ? ASN E 207 MET E 226 1 ? 20 
HELX_P HELX_P118 AN1 VAL E 230 ? ALA E 232 ? VAL E 230 ALA E 232 5 ? 3  
HELX_P HELX_P119 AN2 PHE E 233 ? MET E 246 ? PHE E 233 MET E 246 1 ? 14 
HELX_P HELX_P120 AN3 ASN E 247 ? ASP E 249 ? ASN E 247 ASP E 249 5 ? 3  
HELX_P HELX_P121 AN4 ASN E 250 ? GLY E 260 ? ASN E 250 GLY E 260 1 ? 11 
HELX_P HELX_P122 AN5 THR E 264 ? ASP E 279 ? THR E 264 ASP E 279 1 ? 16 
HELX_P HELX_P123 AN6 ASP E 298 ? ARG E 322 ? ASP E 298 ARG E 322 1 ? 25 
HELX_P HELX_P124 AN7 ALA E 323 ? GLN E 325 ? ALA E 323 GLN E 325 5 ? 3  
HELX_P HELX_P125 AN8 GLY E 326 ? GLY E 343 ? GLY E 326 GLY E 343 1 ? 18 
HELX_P HELX_P126 AN9 SER E 346 ? PHE E 349 ? SER E 346 PHE E 349 5 ? 4  
HELX_P HELX_P127 AO1 GLY E 350 ? PHE E 362 ? GLY E 350 PHE E 362 1 ? 13 
HELX_P HELX_P128 AO2 GLY E 371 ? PHE E 375 ? GLY E 371 PHE E 375 5 ? 5  
HELX_P HELX_P129 AO3 ALA E 389 ? ASP E 400 ? ALA E 389 ASP E 400 1 ? 12 
HELX_P HELX_P130 AO4 SER E 407 ? SER E 412 ? SER E 407 SER E 412 1 ? 6  
HELX_P HELX_P131 AO5 SER E 412 ? PHE E 419 ? SER E 412 PHE E 419 1 ? 8  
HELX_P HELX_P132 AO6 VAL E 422 ? GLU E 427 ? VAL E 422 GLU E 427 1 ? 6  
HELX_P HELX_P133 AO7 GLU E 427 ? ILE E 439 ? GLU E 427 ILE E 439 1 ? 13 
HELX_P HELX_P134 AO8 THR F 9   ? ASN F 20  ? THR F 9   ASN F 20  1 ? 12 
HELX_P HELX_P135 AO9 SER F 32  ? GLY F 41  ? SER F 32  GLY F 41  1 ? 10 
HELX_P HELX_P136 AP1 ASP F 64  ? VAL F 70  ? ASP F 64  VAL F 70  1 ? 7  
HELX_P HELX_P137 AP2 ILE F 73  ? GLY F 79  ? ILE F 73  GLY F 79  1 ? 7  
HELX_P HELX_P138 AP3 GLN F 97  ? TYR F 109 ? GLN F 97  TYR F 109 1 ? 13 
HELX_P HELX_P139 AP4 GLU F 127 ? THR F 140 ? GLU F 127 THR F 140 1 ? 14 
HELX_P HELX_P140 AP5 ASP F 206 ? THR F 214 ? ASP F 206 THR F 214 1 ? 9  
HELX_P HELX_P141 AP6 ALA F 223 ? ASP F 226 ? ALA F 223 ASP F 226 5 ? 4  
HELX_P HELX_P142 AP7 ASP F 227 ? ASN F 247 ? ASP F 227 ASN F 247 1 ? 21 
# 
_struct_conf_type.id          HELX_P 
_struct_conf_type.criteria    ? 
_struct_conf_type.reference   ? 
# 
loop_
_struct_conn.id 
_struct_conn.conn_type_id 
_struct_conn.pdbx_leaving_atom_flag 
_struct_conn.pdbx_PDB_id 
_struct_conn.ptnr1_label_asym_id 
_struct_conn.ptnr1_label_comp_id 
_struct_conn.ptnr1_label_seq_id 
_struct_conn.ptnr1_label_atom_id 
_struct_conn.pdbx_ptnr1_label_alt_id 
_struct_conn.pdbx_ptnr1_PDB_ins_code 
_struct_conn.pdbx_ptnr1_standard_comp_id 
_struct_conn.ptnr1_symmetry 
_struct_conn.ptnr2_label_asym_id 
_struct_conn.ptnr2_label_comp_id 
_struct_conn.ptnr2_label_seq_id 
_struct_conn.ptnr2_label_atom_id 
_struct_conn.pdbx_ptnr2_label_alt_id 
_struct_conn.pdbx_ptnr2_PDB_ins_code 
_struct_conn.ptnr1_auth_asym_id 
_struct_conn.ptnr1_auth_comp_id 
_struct_conn.ptnr1_auth_seq_id 
_struct_conn.ptnr2_auth_asym_id 
_struct_conn.ptnr2_auth_comp_id 
_struct_conn.ptnr2_auth_seq_id 
_struct_conn.ptnr2_symmetry 
_struct_conn.pdbx_ptnr3_label_atom_id 
_struct_conn.pdbx_ptnr3_label_seq_id 
_struct_conn.pdbx_ptnr3_label_comp_id 
_struct_conn.pdbx_ptnr3_label_asym_id 
_struct_conn.pdbx_ptnr3_label_alt_id 
_struct_conn.pdbx_ptnr3_PDB_ins_code 
_struct_conn.details 
_struct_conn.pdbx_dist_value 
_struct_conn.pdbx_value_order 
_struct_conn.pdbx_role 
covale1  covale both ? A  LYS 256 C   ? ? ? 1_555 A  MHS 257 N   ? ? A LYS 256 A MHS 257 1_555 ? ? ? ? ? ? ? 1.331 ? ? 
covale2  covale both ? A  MHS 257 C   ? ? ? 1_555 A  ALA 258 N   ? ? A MHS 257 A ALA 258 1_555 ? ? ? ? ? ? ? 1.331 ? ? 
covale3  covale both ? A  ARG 270 C   ? ? ? 1_555 A  AGM 271 N   ? ? A ARG 270 A AGM 271 1_555 ? ? ? ? ? ? ? 1.330 ? ? 
covale4  covale both ? A  AGM 271 C   ? ? ? 1_555 A  ALA 272 N   ? ? A AGM 271 A ALA 272 1_555 ? ? ? ? ? ? ? 1.331 ? ? 
covale5  covale both ? A  SER 399 C   ? ? ? 1_555 A  MGN 400 N   ? ? A SER 399 A MGN 400 1_555 ? ? ? ? ? ? ? 1.330 ? ? 
covale6  covale both ? A  MGN 400 C   ? ? ? 1_555 A  ARG 401 N   ? ? A MGN 400 A ARG 401 1_555 ? ? ? ? ? ? ? 1.327 ? ? 
covale7  covale both ? A  TYR 444 C   ? ? ? 1_555 A  GL3 445 N   ? ? A TYR 444 A GL3 445 1_555 ? ? ? ? ? ? ? 1.336 ? ? 
covale8  covale both ? A  GL3 445 C   ? ? ? 1_555 A  TYR 446 N   ? ? A GL3 445 A TYR 446 1_555 ? ? ? ? ? ? ? 1.350 ? ? 
covale9  covale one  ? A  GLN 449 C   ? ? ? 1_555 A  DYA 450 N   ? ? A GLN 449 A DYA 450 1_555 ? ? ? ? ? ? ? 1.330 ? ? 
covale10 covale both ? A  DYA 450 C   ? ? ? 1_555 A  GLN 451 N   ? ? A DYA 450 A GLN 451 1_555 ? ? ? ? ? ? ? 1.331 ? ? 
covale11 covale both ? A  GLN 451 C   ? ? ? 1_555 A  SMC 452 N   ? ? A GLN 451 A SMC 452 1_555 ? ? ? ? ? ? ? 1.331 ? ? 
covale12 covale both ? A  SMC 452 C   ? ? ? 1_555 A  GLY 453 N   ? ? A SMC 452 A GLY 453 1_555 ? ? ? ? ? ? ? 1.329 ? ? 
covale13 covale both ? D  LYS 256 C   ? ? ? 1_555 D  MHS 257 N   ? ? D LYS 256 D MHS 257 1_555 ? ? ? ? ? ? ? 1.328 ? ? 
covale14 covale both ? D  MHS 257 C   ? ? ? 1_555 D  ALA 258 N   ? ? D MHS 257 D ALA 258 1_555 ? ? ? ? ? ? ? 1.330 ? ? 
covale15 covale both ? D  ARG 270 C   ? ? ? 1_555 D  AGM 271 N   ? ? D ARG 270 D AGM 271 1_555 ? ? ? ? ? ? ? 1.317 ? ? 
covale16 covale both ? D  AGM 271 C   ? ? ? 1_555 D  ALA 272 N   ? ? D AGM 271 D ALA 272 1_555 ? ? ? ? ? ? ? 1.332 ? ? 
covale17 covale both ? D  SER 399 C   ? ? ? 1_555 D  MGN 400 N   ? ? D SER 399 D MGN 400 1_555 ? ? ? ? ? ? ? 1.329 ? ? 
covale18 covale both ? D  MGN 400 C   ? ? ? 1_555 D  ARG 401 N   ? ? D MGN 400 D ARG 401 1_555 ? ? ? ? ? ? ? 1.329 ? ? 
covale19 covale both ? D  TYR 444 C   ? ? ? 1_555 D  GL3 445 N   ? ? D TYR 444 D GL3 445 1_555 ? ? ? ? ? ? ? 1.337 ? ? 
covale20 covale both ? D  GL3 445 C   ? ? ? 1_555 D  TYR 446 N   ? ? D GL3 445 D TYR 446 1_555 ? ? ? ? ? ? ? 1.350 ? ? 
covale21 covale one  ? D  GLN 449 C   ? ? ? 1_555 D  DYA 450 N   ? ? D GLN 449 D DYA 450 1_555 ? ? ? ? ? ? ? 1.330 ? ? 
covale22 covale both ? D  DYA 450 C   ? ? ? 1_555 D  GLN 451 N   ? ? D DYA 450 D GLN 451 1_555 ? ? ? ? ? ? ? 1.331 ? ? 
covale23 covale both ? D  GLN 451 C   ? ? ? 1_555 D  SMC 452 N   ? ? D GLN 451 D SMC 452 1_555 ? ? ? ? ? ? ? 1.332 ? ? 
covale24 covale both ? D  SMC 452 C   ? ? ? 1_555 D  GLY 453 N   ? ? D SMC 452 D GLY 453 1_555 ? ? ? ? ? ? ? 1.328 ? ? 
metalc1  metalc ?    ? A  GLU 19  OE2 ? ? ? 1_555 P  MG  .   MG  ? ? A GLU 19  A MG  610 1_555 ? ? ? ? ? ? ? 2.866 ? ? 
metalc2  metalc ?    ? A  GLU 20  OE1 ? ? ? 1_555 O  MG  .   MG  ? ? A GLU 20  A MG  609 1_555 ? ? ? ? ? ? ? 2.647 ? ? 
metalc3  metalc ?    ? A  PRO 58  O   ? ? ? 1_555 U  K   .   K   ? ? A PRO 58  A K   615 1_555 ? ? ? ? ? ? ? 2.714 ? ? 
metalc4  metalc ?    ? A  ILE 60  O   ? ? ? 1_555 U  K   .   K   ? ? A ILE 60  A K   615 1_555 ? ? ? ? ? ? ? 2.541 ? ? 
metalc5  metalc ?    ? A  THR 62  O   ? ? ? 1_555 U  K   .   K   ? ? A THR 62  A K   615 1_555 ? ? ? ? ? ? ? 2.636 ? ? 
metalc6  metalc ?    ? A  ALA 144 O   ? ? ? 1_555 RA K   .   K   ? ? A ALA 144 D K   610 1_555 ? ? ? ? ? ? ? 2.791 ? ? 
metalc7  metalc ?    ? A  GLN 147 OE1 ? ? ? 1_555 IA F43 .   NI  ? ? A GLN 147 D F43 601 1_555 ? ? ? ? ? ? ? 2.204 ? ? 
metalc8  metalc ?    ? A  SER 215 O   ? ? ? 1_555 I  K   .   K   ? ? A SER 215 A K   603 1_555 ? ? ? ? ? ? ? 3.382 ? ? 
metalc9  metalc ?    ? A  ARG 216 O   ? ? ? 1_555 I  K   .   K   ? ? A ARG 216 A K   603 1_555 ? ? ? ? ? ? ? 2.877 ? ? 
metalc10 metalc ?    ? A  CYS 218 O   ? ? ? 1_555 I  K   .   K   ? ? A CYS 218 A K   603 1_555 ? ? ? ? ? ? ? 2.837 ? ? 
metalc11 metalc ?    ? A  VAL 269 O   ? ? ? 1_555 Q  MG  .   MG  ? ? A VAL 269 A MG  611 1_555 ? ? ? ? ? ? ? 2.975 ? ? 
metalc12 metalc ?    ? A  ASP 356 OD1 ? ? ? 1_555 R  MG  .   MG  ? ? A ASP 356 A MG  612 1_555 ? ? ? ? ? ? ? 2.862 ? ? 
metalc13 metalc ?    ? I  K   .   K   ? ? ? 1_555 D  SER 215 O   ? ? A K   603 D SER 215 1_555 ? ? ? ? ? ? ? 3.395 ? ? 
metalc14 metalc ?    ? I  K   .   K   ? ? ? 1_555 D  ARG 216 O   ? ? A K   603 D ARG 216 1_555 ? ? ? ? ? ? ? 2.943 ? ? 
metalc15 metalc ?    ? I  K   .   K   ? ? ? 1_555 D  CYS 218 O   ? ? A K   603 D CYS 218 1_555 ? ? ? ? ? ? ? 2.622 ? ? 
metalc16 metalc ?    ? N  F43 .   NI  ? ? ? 1_555 D  GLN 147 OE1 ? ? A F43 608 D GLN 147 1_555 ? ? ? ? ? ? ? 2.429 ? ? 
metalc17 metalc ?    ? O  MG  .   MG  ? ? ? 1_555 FB HOH .   O   ? ? A MG  609 A HOH 885 1_555 ? ? ? ? ? ? ? 2.062 ? ? 
metalc18 metalc ?    ? O  MG  .   MG  ? ? ? 1_555 FB HOH .   O   ? ? A MG  609 A HOH 901 1_555 ? ? ? ? ? ? ? 2.304 ? ? 
metalc19 metalc ?    ? O  MG  .   MG  ? ? ? 2_655 D  ASP 202 OD2 ? ? A MG  609 D ASP 202 1_555 ? ? ? ? ? ? ? 2.622 ? ? 
metalc20 metalc ?    ? P  MG  .   MG  ? ? ? 2_655 D  GLU 127 OE2 ? ? A MG  610 D GLU 127 1_555 ? ? ? ? ? ? ? 2.303 ? ? 
metalc21 metalc ?    ? Q  MG  .   MG  ? ? ? 1_555 D  GLU 275 OE2 ? ? A MG  611 D GLU 275 1_555 ? ? ? ? ? ? ? 2.412 ? ? 
metalc22 metalc ?    ? Q  MG  .   MG  ? ? ? 1_555 IB HOH .   O   ? ? A MG  611 D HOH 722 1_555 ? ? ? ? ? ? ? 2.829 ? ? 
metalc23 metalc ?    ? Q  MG  .   MG  ? ? ? 1_555 IB HOH .   O   ? ? A MG  611 D HOH 886 1_555 ? ? ? ? ? ? ? 2.365 ? ? 
metalc24 metalc ?    ? U  K   .   K   ? ? ? 1_555 FB HOH .   O   ? ? A K   615 A HOH 836 1_555 ? ? ? ? ? ? ? 2.600 ? ? 
metalc25 metalc ?    ? FB HOH .   O   ? ? ? 1_555 RA K   .   K   ? ? A HOH 751 D K   610 1_555 ? ? ? ? ? ? ? 3.150 ? ? 
metalc26 metalc ?    ? FB HOH .   O   ? ? ? 2_654 PA MG  .   MG  ? ? A HOH 903 D MG  608 1_555 ? ? ? ? ? ? ? 2.399 ? ? 
metalc27 metalc ?    ? B  LYS 3   O   ? ? ? 1_555 AA MG  .   MG  ? ? B LYS 3   B MG  506 1_555 ? ? ? ? ? ? ? 2.457 ? ? 
metalc28 metalc ?    ? B  ASP 13  OD2 ? ? ? 1_555 Z  MG  .   MG  ? ? B ASP 13  B MG  505 1_555 ? ? ? ? ? ? ? 2.229 ? ? 
metalc29 metalc ?    ? B  ASP 147 OD1 ? ? ? 1_555 Y  MG  .   MG  ? ? B ASP 147 B MG  504 1_555 ? ? ? ? ? ? ? 2.352 ? ? 
metalc30 metalc ?    ? B  ASP 271 OD1 ? ? ? 1_555 V  MG  .   MG  ? ? B ASP 271 B MG  501 1_555 ? ? ? ? ? ? ? 2.330 ? ? 
metalc31 metalc ?    ? B  ASN 303 OD1 ? ? ? 1_555 HA K   .   K   ? ? B ASN 303 B K   513 1_555 ? ? ? ? ? ? ? 2.997 ? ? 
metalc32 metalc ?    ? B  PRO 345 O   ? ? ? 1_555 HA K   .   K   ? ? B PRO 345 B K   513 1_555 ? ? ? ? ? ? ? 3.470 ? ? 
metalc33 metalc ?    ? B  SER 346 O   ? ? ? 1_555 HA K   .   K   ? ? B SER 346 B K   513 1_555 ? ? ? ? ? ? ? 3.084 ? ? 
metalc34 metalc ?    ? V  MG  .   MG  ? ? ? 1_555 GB HOH .   O   ? ? B MG  501 B HOH 673 1_555 ? ? ? ? ? ? ? 2.304 ? ? 
metalc35 metalc ?    ? V  MG  .   MG  ? ? ? 1_555 GB HOH .   O   ? ? B MG  501 B HOH 687 1_555 ? ? ? ? ? ? ? 2.188 ? ? 
metalc36 metalc ?    ? Y  MG  .   MG  ? ? ? 1_555 KB HOH .   O   ? ? B MG  504 F HOH 717 1_555 ? ? ? ? ? ? ? 2.675 ? ? 
metalc37 metalc ?    ? AA MG  .   MG  ? ? ? 1_555 GB HOH .   O   ? ? B MG  506 B HOH 679 1_555 ? ? ? ? ? ? ? 2.303 ? ? 
metalc38 metalc ?    ? C  GLU 249 O   ? ? ? 1_555 SA MG  .   MG  ? ? C GLU 249 E MG  501 1_555 ? ? ? ? ? ? ? 2.665 ? ? 
metalc39 metalc ?    ? D  LYS 11  O   ? ? ? 1_555 LA MG  .   MG  ? ? D LYS 11  D MG  604 1_555 ? ? ? ? ? ? ? 2.096 ? ? 
metalc40 metalc ?    ? D  PHE 14  O   ? ? ? 1_555 LA MG  .   MG  ? ? D PHE 14  D MG  604 1_555 ? ? ? ? ? ? ? 2.249 ? ? 
metalc41 metalc ?    ? D  ILE 60  O   ? ? ? 1_555 RA K   .   K   ? ? D ILE 60  D K   610 1_555 ? ? ? ? ? ? ? 3.319 ? ? 
metalc42 metalc ?    ? D  THR 62  O   ? ? ? 1_555 RA K   .   K   ? ? D THR 62  D K   610 1_555 ? ? ? ? ? ? ? 2.835 ? ? 
metalc43 metalc ?    ? D  GLU 383 OE2 ? ? ? 1_555 PA MG  .   MG  ? ? D GLU 383 D MG  608 1_555 ? ? ? ? ? ? ? 2.320 ? ? 
metalc44 metalc ?    ? E  ASP 13  OD1 ? ? ? 1_555 VA MG  .   MG  ? ? E ASP 13  E MG  504 1_555 ? ? ? ? ? ? ? 2.964 ? ? 
metalc45 metalc ?    ? E  ASP 13  OD2 ? ? ? 1_555 VA MG  .   MG  ? ? E ASP 13  E MG  504 1_555 ? ? ? ? ? ? ? 2.569 ? ? 
metalc46 metalc ?    ? E  GLU 19  OE1 ? ? ? 1_555 UA MG  .   MG  ? ? E GLU 19  E MG  503 1_555 ? ? ? ? ? ? ? 2.862 ? ? 
metalc47 metalc ?    ? E  ASP 147 OD1 ? ? ? 1_555 SA MG  .   MG  ? ? E ASP 147 E MG  501 1_555 ? ? ? ? ? ? ? 2.240 ? ? 
metalc48 metalc ?    ? E  ASP 271 OD2 ? ? ? 1_555 WA MG  .   MG  ? ? E ASP 271 E MG  505 1_555 ? ? ? ? ? ? ? 2.944 ? ? 
metalc49 metalc ?    ? SA MG  .   MG  ? ? ? 1_555 JB HOH .   O   ? ? E MG  501 E HOH 623 1_555 ? ? ? ? ? ? ? 1.954 ? ? 
metalc50 metalc ?    ? SA MG  .   MG  ? ? ? 1_555 JB HOH .   O   ? ? E MG  501 E HOH 648 1_555 ? ? ? ? ? ? ? 2.241 ? ? 
metalc51 metalc ?    ? VA MG  .   MG  ? ? ? 1_555 JB HOH .   O   ? ? E MG  504 E HOH 630 1_555 ? ? ? ? ? ? ? 2.303 ? ? 
metalc52 metalc ?    ? WA MG  .   MG  ? ? ? 1_555 JB HOH .   O   ? ? E MG  505 E HOH 669 1_555 ? ? ? ? ? ? ? 2.259 ? ? 
metalc53 metalc ?    ? F  GLU 30  OE2 ? ? ? 1_555 CB MG  .   MG  ? ? F GLU 30  F MG  301 1_555 ? ? ? ? ? ? ? 1.828 ? ? 
metalc54 metalc ?    ? CB MG  .   MG  ? ? ? 1_555 KB HOH .   O   ? ? F MG  301 F HOH 729 1_555 ? ? ? ? ? ? ? 2.234 ? ? 
# 
loop_
_struct_conn_type.id 
_struct_conn_type.criteria 
_struct_conn_type.reference 
covale ? ? 
metalc ? ? 
# 
loop_
_struct_mon_prot_cis.pdbx_id 
_struct_mon_prot_cis.label_comp_id 
_struct_mon_prot_cis.label_seq_id 
_struct_mon_prot_cis.label_asym_id 
_struct_mon_prot_cis.label_alt_id 
_struct_mon_prot_cis.pdbx_PDB_ins_code 
_struct_mon_prot_cis.auth_comp_id 
_struct_mon_prot_cis.auth_seq_id 
_struct_mon_prot_cis.auth_asym_id 
_struct_mon_prot_cis.pdbx_label_comp_id_2 
_struct_mon_prot_cis.pdbx_label_seq_id_2 
_struct_mon_prot_cis.pdbx_label_asym_id_2 
_struct_mon_prot_cis.pdbx_PDB_ins_code_2 
_struct_mon_prot_cis.pdbx_auth_comp_id_2 
_struct_mon_prot_cis.pdbx_auth_seq_id_2 
_struct_mon_prot_cis.pdbx_auth_asym_id_2 
_struct_mon_prot_cis.pdbx_PDB_model_num 
_struct_mon_prot_cis.pdbx_omega_angle 
1 TYR 164 B . ? TYR 164 B PRO 165 B ? PRO 165 B 1 7.97 
2 TYR 164 E . ? TYR 164 E PRO 165 E ? PRO 165 E 1 7.61 
# 
loop_
_struct_sheet.id 
_struct_sheet.type 
_struct_sheet.number_strands 
_struct_sheet.details 
AA1 ? 2 ? 
AA2 ? 4 ? 
AA3 ? 2 ? 
AA4 ? 4 ? 
AA5 ? 2 ? 
AA6 ? 4 ? 
AA7 ? 3 ? 
AA8 ? 2 ? 
AA9 ? 4 ? 
AB1 ? 2 ? 
AB2 ? 4 ? 
AB3 ? 2 ? 
AB4 ? 4 ? 
AB5 ? 3 ? 
# 
loop_
_struct_sheet_order.sheet_id 
_struct_sheet_order.range_id_1 
_struct_sheet_order.range_id_2 
_struct_sheet_order.offset 
_struct_sheet_order.sense 
AA1 1 2 ? anti-parallel 
AA2 1 2 ? anti-parallel 
AA2 2 3 ? anti-parallel 
AA2 3 4 ? anti-parallel 
AA3 1 2 ? anti-parallel 
AA4 1 2 ? anti-parallel 
AA4 2 3 ? anti-parallel 
AA4 3 4 ? anti-parallel 
AA5 1 2 ? anti-parallel 
AA6 1 2 ? anti-parallel 
AA6 2 3 ? anti-parallel 
AA6 3 4 ? anti-parallel 
AA7 1 2 ? anti-parallel 
AA7 2 3 ? anti-parallel 
AA8 1 2 ? anti-parallel 
AA9 1 2 ? anti-parallel 
AA9 2 3 ? anti-parallel 
AA9 3 4 ? anti-parallel 
AB1 1 2 ? anti-parallel 
AB2 1 2 ? anti-parallel 
AB2 2 3 ? anti-parallel 
AB2 3 4 ? anti-parallel 
AB3 1 2 ? anti-parallel 
AB4 1 2 ? anti-parallel 
AB4 2 3 ? anti-parallel 
AB4 3 4 ? anti-parallel 
AB5 1 2 ? anti-parallel 
AB5 2 3 ? anti-parallel 
# 
loop_
_struct_sheet_range.sheet_id 
_struct_sheet_range.id 
_struct_sheet_range.beg_label_comp_id 
_struct_sheet_range.beg_label_asym_id 
_struct_sheet_range.beg_label_seq_id 
_struct_sheet_range.pdbx_beg_PDB_ins_code 
_struct_sheet_range.end_label_comp_id 
_struct_sheet_range.end_label_asym_id 
_struct_sheet_range.end_label_seq_id 
_struct_sheet_range.pdbx_end_PDB_ins_code 
_struct_sheet_range.beg_auth_comp_id 
_struct_sheet_range.beg_auth_asym_id 
_struct_sheet_range.beg_auth_seq_id 
_struct_sheet_range.end_auth_comp_id 
_struct_sheet_range.end_auth_asym_id 
_struct_sheet_range.end_auth_seq_id 
AA1 1 PRO A 71  ? GLN A 73  ? PRO A 71  GLN A 73  
AA1 2 TYR A 80  ? GLU A 82  ? TYR A 80  GLU A 82  
AA2 1 TYR A 162 ? THR A 167 ? TYR A 162 THR A 167 
AA2 2 ILE A 204 ? ARG A 209 ? ILE A 204 ARG A 209 
AA2 3 THR A 104 ? GLY A 108 ? THR A 104 GLY A 108 
AA2 4 VAL A 260 ? ILE A 261 ? VAL A 260 ILE A 261 
AA3 1 LYS B 7   ? TYR B 11  ? LYS B 7   TYR B 11  
AA3 2 LEU B 17  ? PRO B 23  ? LEU B 17  PRO B 23  
AA4 1 ASN B 102 ? LEU B 106 ? ASN B 102 LEU B 106 
AA4 2 ARG B 111 ? GLN B 115 ? ARG B 111 GLN B 115 
AA4 3 THR B 45  ? VAL B 48  ? THR B 45  VAL B 48  
AA4 4 ILE B 175 ? ALA B 176 ? ILE B 175 ALA B 176 
AA5 1 LYS B 283 ? LEU B 288 ? LYS B 283 LEU B 288 
AA5 2 TYR B 291 ? GLY B 295 ? TYR B 291 GLY B 295 
AA6 1 ASP C 113 ? THR C 116 ? ASP C 113 THR C 116 
AA6 2 GLN C 121 ? ARG C 126 ? GLN C 121 ARG C 126 
AA6 3 VAL C 82  ? ASP C 89  ? VAL C 82  ASP C 89  
AA6 4 SER C 148 ? VAL C 150 ? SER C 148 VAL C 150 
AA7 1 GLN C 175 ? ASN C 178 ? GLN C 175 ASN C 178 
AA7 2 ARG C 183 ? LYS C 188 ? ARG C 183 LYS C 188 
AA7 3 GLU C 194 ? ASP C 200 ? GLU C 194 ASP C 200 
AA8 1 PRO D 71  ? GLN D 73  ? PRO D 71  GLN D 73  
AA8 2 TYR D 80  ? GLU D 82  ? TYR D 80  GLU D 82  
AA9 1 TYR D 162 ? THR D 167 ? TYR D 162 THR D 167 
AA9 2 ILE D 204 ? ARG D 209 ? ILE D 204 ARG D 209 
AA9 3 THR D 104 ? GLY D 108 ? THR D 104 GLY D 108 
AA9 4 VAL D 260 ? ILE D 261 ? VAL D 260 ILE D 261 
AB1 1 LYS E 7   ? TYR E 11  ? LYS E 7   TYR E 11  
AB1 2 LEU E 17  ? PRO E 23  ? LEU E 17  PRO E 23  
AB2 1 ASN E 102 ? LEU E 106 ? ASN E 102 LEU E 106 
AB2 2 ARG E 111 ? GLN E 115 ? ARG E 111 GLN E 115 
AB2 3 THR E 45  ? VAL E 48  ? THR E 45  VAL E 48  
AB2 4 ILE E 175 ? ALA E 176 ? ILE E 175 ALA E 176 
AB3 1 LYS E 283 ? LEU E 288 ? LYS E 283 LEU E 288 
AB3 2 TYR E 291 ? GLY E 295 ? TYR E 291 GLY E 295 
AB4 1 ASP F 113 ? THR F 116 ? ASP F 113 THR F 116 
AB4 2 GLN F 121 ? ARG F 126 ? GLN F 121 ARG F 126 
AB4 3 VAL F 82  ? ASP F 89  ? VAL F 82  ASP F 89  
AB4 4 SER F 148 ? VAL F 150 ? SER F 148 VAL F 150 
AB5 1 GLN F 175 ? TYR F 177 ? GLN F 175 TYR F 177 
AB5 2 VAL F 184 ? LYS F 188 ? VAL F 184 LYS F 188 
AB5 3 GLU F 194 ? ASP F 200 ? GLU F 194 ASP F 200 
# 
loop_
_pdbx_struct_sheet_hbond.sheet_id 
_pdbx_struct_sheet_hbond.range_id_1 
_pdbx_struct_sheet_hbond.range_id_2 
_pdbx_struct_sheet_hbond.range_1_label_atom_id 
_pdbx_struct_sheet_hbond.range_1_label_comp_id 
_pdbx_struct_sheet_hbond.range_1_label_asym_id 
_pdbx_struct_sheet_hbond.range_1_label_seq_id 
_pdbx_struct_sheet_hbond.range_1_PDB_ins_code 
_pdbx_struct_sheet_hbond.range_1_auth_atom_id 
_pdbx_struct_sheet_hbond.range_1_auth_comp_id 
_pdbx_struct_sheet_hbond.range_1_auth_asym_id 
_pdbx_struct_sheet_hbond.range_1_auth_seq_id 
_pdbx_struct_sheet_hbond.range_2_label_atom_id 
_pdbx_struct_sheet_hbond.range_2_label_comp_id 
_pdbx_struct_sheet_hbond.range_2_label_asym_id 
_pdbx_struct_sheet_hbond.range_2_label_seq_id 
_pdbx_struct_sheet_hbond.range_2_PDB_ins_code 
_pdbx_struct_sheet_hbond.range_2_auth_atom_id 
_pdbx_struct_sheet_hbond.range_2_auth_comp_id 
_pdbx_struct_sheet_hbond.range_2_auth_asym_id 
_pdbx_struct_sheet_hbond.range_2_auth_seq_id 
AA1 1 2 N TYR A 72  ? N TYR A 72  O VAL A 81  ? O VAL A 81  
AA2 1 2 N LYS A 164 ? N LYS A 164 O VAL A 207 ? O VAL A 207 
AA2 2 3 O GLN A 206 ? O GLN A 206 N VAL A 107 ? N VAL A 107 
AA2 3 4 N ILE A 106 ? N ILE A 106 O ILE A 261 ? O ILE A 261 
AA3 1 2 N LEU B 10  ? N LEU B 10  O VAL B 18  ? O VAL B 18  
AA4 1 2 N ASN B 102 ? N ASN B 102 O GLN B 115 ? O GLN B 115 
AA4 2 3 O VAL B 114 ? O VAL B 114 N VAL B 46  ? N VAL B 46  
AA4 3 4 N ALA B 47  ? N ALA B 47  O ALA B 176 ? O ALA B 176 
AA5 1 2 N LEU B 288 ? N LEU B 288 O TYR B 291 ? O TYR B 291 
AA6 1 2 N GLY C 115 ? N GLY C 115 O ILE C 122 ? O ILE C 122 
AA6 2 3 O GLN C 121 ? O GLN C 121 N PHE C 87  ? N PHE C 87  
AA6 3 4 N THR C 88  ? N THR C 88  O GLY C 149 ? O GLY C 149 
AA7 1 2 N ILE C 176 ? N ILE C 176 O GLU C 185 ? O GLU C 185 
AA7 2 3 N VAL C 187 ? N VAL C 187 O LEU C 195 ? O LEU C 195 
AA8 1 2 N TYR D 72  ? N TYR D 72  O VAL D 81  ? O VAL D 81  
AA9 1 2 N LYS D 164 ? N LYS D 164 O VAL D 207 ? O VAL D 207 
AA9 2 3 O GLN D 206 ? O GLN D 206 N VAL D 107 ? N VAL D 107 
AA9 3 4 N ILE D 106 ? N ILE D 106 O ILE D 261 ? O ILE D 261 
AB1 1 2 N LEU E 10  ? N LEU E 10  O VAL E 18  ? O VAL E 18  
AB2 1 2 N GLU E 104 ? N GLU E 104 O LEU E 113 ? O LEU E 113 
AB2 2 3 O VAL E 114 ? O VAL E 114 N VAL E 46  ? N VAL E 46  
AB2 3 4 N ALA E 47  ? N ALA E 47  O ALA E 176 ? O ALA E 176 
AB3 1 2 N LEU E 288 ? N LEU E 288 O TYR E 291 ? O TYR E 291 
AB4 1 2 N GLY F 115 ? N GLY F 115 O ILE F 122 ? O ILE F 122 
AB4 2 3 O GLN F 121 ? O GLN F 121 N PHE F 87  ? N PHE F 87  
AB4 3 4 N THR F 88  ? N THR F 88  O GLY F 149 ? O GLY F 149 
AB5 1 2 N ILE F 176 ? N ILE F 176 O GLU F 185 ? O GLU F 185 
AB5 2 3 N VAL F 187 ? N VAL F 187 O LEU F 195 ? O LEU F 195 
# 
_atom_sites.entry_id                    7B2H 
_atom_sites.Cartn_transf_matrix[1][1]   ? 
_atom_sites.Cartn_transf_matrix[1][2]   ? 
_atom_sites.Cartn_transf_matrix[1][3]   ? 
_atom_sites.Cartn_transf_matrix[2][1]   ? 
_atom_sites.Cartn_transf_matrix[2][2]   ? 
_atom_sites.Cartn_transf_matrix[2][3]   ? 
_atom_sites.Cartn_transf_matrix[3][1]   ? 
_atom_sites.Cartn_transf_matrix[3][2]   ? 
_atom_sites.Cartn_transf_matrix[3][3]   ? 
_atom_sites.Cartn_transf_vector[1]      ? 
_atom_sites.Cartn_transf_vector[2]      ? 
_atom_sites.Cartn_transf_vector[3]      ? 
_atom_sites.fract_transf_matrix[1][1]   0.012237 
_atom_sites.fract_transf_matrix[1][2]   0.000000 
_atom_sites.fract_transf_matrix[1][3]   0.000504 
_atom_sites.fract_transf_matrix[2][1]   0.000000 
_atom_sites.fract_transf_matrix[2][2]   0.008592 
_atom_sites.fract_transf_matrix[2][3]   0.000000 
_atom_sites.fract_transf_matrix[3][1]   0.000000 
_atom_sites.fract_transf_matrix[3][2]   0.000000 
_atom_sites.fract_transf_matrix[3][3]   0.008132 
_atom_sites.fract_transf_vector[1]      0.000000 
_atom_sites.fract_transf_vector[2]      0.000000 
_atom_sites.fract_transf_vector[3]      0.000000 
_atom_sites.solution_primary            ? 
_atom_sites.solution_secondary          ? 
_atom_sites.solution_hydrogens          ? 
_atom_sites.special_details             ? 
# 
loop_
_atom_type.symbol 
C  
CL 
K  
MG 
N  
NI 
O  
P  
S  
XE 
# 
loop_
_atom_site.group_PDB 
_atom_site.id 
_atom_site.type_symbol 
_atom_site.label_atom_id 
_atom_site.label_alt_id 
_atom_site.label_comp_id 
_atom_site.label_asym_id 
_atom_site.label_entity_id 
_atom_site.label_seq_id 
_atom_site.pdbx_PDB_ins_code 
_atom_site.Cartn_x 
_atom_site.Cartn_y 
_atom_site.Cartn_z 
_atom_site.occupancy 
_atom_site.B_iso_or_equiv 
_atom_site.pdbx_formal_charge 
_atom_site.auth_seq_id 
_atom_site.auth_comp_id 
_atom_site.auth_asym_id 
_atom_site.auth_atom_id 
_atom_site.pdbx_PDB_model_num 
ATOM   1     N  N   . ASP A  1  3   ? 29.687  -1.946 -3.998  1.00 122.32 ? 3   ASP A N   1 
ATOM   2     C  CA  . ASP A  1  3   ? 29.881  -0.639 -3.315  1.00 119.05 ? 3   ASP A CA  1 
ATOM   3     C  C   . ASP A  1  3   ? 29.362  0.487  -4.213  1.00 112.27 ? 3   ASP A C   1 
ATOM   4     O  O   . ASP A  1  3   ? 29.020  0.209  -5.377  1.00 114.53 ? 3   ASP A O   1 
ATOM   5     C  CB  . ASP A  1  3   ? 31.355  -0.390 -2.985  1.00 123.41 ? 3   ASP A CB  1 
ATOM   6     C  CG  . ASP A  1  3   ? 31.903  -1.290 -1.894  1.00 126.58 ? 3   ASP A CG  1 
ATOM   7     O  OD1 . ASP A  1  3   ? 31.096  -1.985 -1.246  1.00 127.99 ? 3   ASP A OD1 1 
ATOM   8     O  OD2 . ASP A  1  3   ? 33.133  -1.287 -1.701  1.00 127.47 ? 3   ASP A OD2 1 
ATOM   9     N  N   . LYS A  1  4   ? 29.298  1.706  -3.671  1.00 96.64  ? 4   LYS A N   1 
ATOM   10    C  CA  . LYS A  1  4   ? 28.846  2.892  -4.443  1.00 80.11  ? 4   LYS A CA  1 
ATOM   11    C  C   . LYS A  1  4   ? 29.877  3.167  -5.543  1.00 69.60  ? 4   LYS A C   1 
ATOM   12    O  O   . LYS A  1  4   ? 31.083  3.074  -5.255  1.00 71.01  ? 4   LYS A O   1 
ATOM   13    C  CB  . LYS A  1  4   ? 28.665  4.079  -3.492  1.00 78.08  ? 4   LYS A CB  1 
ATOM   14    C  CG  . LYS A  1  4   ? 27.689  3.833  -2.349  1.00 77.80  ? 4   LYS A CG  1 
ATOM   15    C  CD  . LYS A  1  4   ? 26.290  3.503  -2.825  1.00 77.54  ? 4   LYS A CD  1 
ATOM   16    C  CE  . LYS A  1  4   ? 25.453  2.801  -1.777  1.00 78.66  ? 4   LYS A CE  1 
ATOM   17    N  NZ  . LYS A  1  4   ? 25.495  3.504  -0.474  1.00 79.14  ? 4   LYS A NZ  1 
ATOM   18    N  N   . LEU A  1  5   ? 29.409  3.532  -6.740  1.00 62.59  ? 5   LEU A N   1 
ATOM   19    C  CA  . LEU A  1  5   ? 30.301  3.780  -7.904  1.00 56.12  ? 5   LEU A CA  1 
ATOM   20    C  C   . LEU A  1  5   ? 31.272  4.935  -7.628  1.00 53.61  ? 5   LEU A C   1 
ATOM   21    O  O   . LEU A  1  5   ? 32.249  5.056  -8.385  1.00 52.93  ? 5   LEU A O   1 
ATOM   22    C  CB  . LEU A  1  5   ? 29.445  4.075  -9.139  1.00 52.67  ? 5   LEU A CB  1 
ATOM   23    C  CG  . LEU A  1  5   ? 28.338  3.064  -9.430  1.00 52.75  ? 5   LEU A CG  1 
ATOM   24    C  CD1 . LEU A  1  5   ? 27.641  3.392  -10.741 1.00 51.89  ? 5   LEU A CD1 1 
ATOM   25    C  CD2 . LEU A  1  5   ? 28.890  1.649  -9.463  1.00 52.52  ? 5   LEU A CD2 1 
ATOM   26    N  N   . PHE A  1  6   ? 31.013  5.753  -6.603  1.00 52.98  ? 6   PHE A N   1 
ATOM   27    C  CA  . PHE A  1  6   ? 31.892  6.881  -6.330  1.00 52.96  ? 6   PHE A CA  1 
ATOM   28    C  C   . PHE A  1  6   ? 32.921  6.601  -5.241  1.00 52.96  ? 6   PHE A C   1 
ATOM   29    O  O   . PHE A  1  6   ? 33.749  7.471  -4.957  1.00 51.98  ? 6   PHE A O   1 
ATOM   30    C  CB  . PHE A  1  6   ? 31.065  8.113  -5.941  1.00 52.39  ? 6   PHE A CB  1 
ATOM   31    C  CG  . PHE A  1  6   ? 30.074  7.859  -4.848  1.00 52.41  ? 6   PHE A CG  1 
ATOM   32    C  CD1 . PHE A  1  6   ? 30.468  7.850  -3.522  1.00 53.01  ? 6   PHE A CD1 1 
ATOM   33    C  CD2 . PHE A  1  6   ? 28.742  7.626  -5.148  1.00 53.00  ? 6   PHE A CD2 1 
ATOM   34    C  CE1 . PHE A  1  6   ? 29.558  7.613  -2.515  1.00 52.85  ? 6   PHE A CE1 1 
ATOM   35    C  CE2 . PHE A  1  6   ? 27.826  7.390  -4.145  1.00 52.81  ? 6   PHE A CE2 1 
ATOM   36    C  CZ  . PHE A  1  6   ? 28.236  7.385  -2.828  1.00 52.65  ? 6   PHE A CZ  1 
ATOM   37    N  N   . ILE A  1  7   ? 32.893  5.414  -4.630  1.00 54.76  ? 7   ILE A N   1 
ATOM   38    C  CA  . ILE A  1  7   ? 33.761  5.133  -3.489  1.00 57.03  ? 7   ILE A CA  1 
ATOM   39    C  C   . ILE A  1  7   ? 35.231  5.232  -3.885  1.00 58.58  ? 7   ILE A C   1 
ATOM   40    O  O   . ILE A  1  7   ? 36.058  5.754  -3.126  1.00 57.78  ? 7   ILE A O   1 
ATOM   41    C  CB  . ILE A  1  7   ? 33.427  3.746  -2.905  1.00 58.35  ? 7   ILE A CB  1 
ATOM   42    C  CG1 . ILE A  1  7   ? 32.057  3.755  -2.219  1.00 59.43  ? 7   ILE A CG1 1 
ATOM   43    C  CG2 . ILE A  1  7   ? 34.501  3.297  -1.927  1.00 59.62  ? 7   ILE A CG2 1 
ATOM   44    C  CD1 . ILE A  1  7   ? 31.975  4.637  -0.981  1.00 59.68  ? 7   ILE A CD1 1 
ATOM   45    N  N   . ASN A  1  8   ? 35.557  4.714  -5.073  1.00 60.18  ? 8   ASN A N   1 
ATOM   46    C  CA  . ASN A  1  8   ? 36.954  4.711  -5.587  1.00 62.78  ? 8   ASN A CA  1 
ATOM   47    C  C   . ASN A  1  8   ? 37.514  6.137  -5.632  1.00 59.77  ? 8   ASN A C   1 
ATOM   48    O  O   . ASN A  1  8   ? 38.605  6.359  -5.075  1.00 59.74  ? 8   ASN A O   1 
ATOM   49    C  CB  . ASN A  1  8   ? 37.047  4.043  -6.961  1.00 67.55  ? 8   ASN A CB  1 
ATOM   50    C  CG  . ASN A  1  8   ? 37.035  2.531  -6.886  1.00 71.64  ? 8   ASN A CG  1 
ATOM   51    O  OD1 . ASN A  1  8   ? 37.283  1.956  -5.829  1.00 73.15  ? 8   ASN A OD1 1 
ATOM   52    N  ND2 . ASN A  1  8   ? 36.753  1.880  -8.002  1.00 72.81  ? 8   ASN A ND2 1 
ATOM   53    N  N   . ALA A  1  9   ? 36.780  7.067  -6.250  1.00 57.12  ? 9   ALA A N   1 
ATOM   54    C  CA  . ALA A  1  9   ? 37.241  8.468  -6.389  1.00 54.11  ? 9   ALA A CA  1 
ATOM   55    C  C   . ALA A  1  9   ? 37.425  9.107  -5.008  1.00 52.54  ? 9   ALA A C   1 
ATOM   56    O  O   . ALA A  1  9   ? 38.439  9.800  -4.810  1.00 51.64  ? 9   ALA A O   1 
ATOM   57    C  CB  . ALA A  1  9   ? 36.245  9.242  -7.218  1.00 52.38  ? 9   ALA A CB  1 
ATOM   58    N  N   . LEU A  1  10  ? 36.496  8.846  -4.085  1.00 52.17  ? 10  LEU A N   1 
ATOM   59    C  CA  . LEU A  1  10  ? 36.561  9.430  -2.718  1.00 53.71  ? 10  LEU A CA  1 
ATOM   60    C  C   . LEU A  1  10  ? 37.829  8.955  -1.996  1.00 56.63  ? 10  LEU A C   1 
ATOM   61    O  O   . LEU A  1  10  ? 38.501  9.800  -1.377  1.00 55.91  ? 10  LEU A O   1 
ATOM   62    C  CB  . LEU A  1  10  ? 35.302  9.025  -1.946  1.00 52.94  ? 10  LEU A CB  1 
ATOM   63    C  CG  . LEU A  1  10  ? 34.007  9.681  -2.421  1.00 52.36  ? 10  LEU A CG  1 
ATOM   64    C  CD1 . LEU A  1  10  ? 32.840  9.287  -1.529  1.00 52.74  ? 10  LEU A CD1 1 
ATOM   65    C  CD2 . LEU A  1  10  ? 34.153  11.194 -2.466  1.00 50.63  ? 10  LEU A CD2 1 
ATOM   66    N  N   . LYS A  1  11  ? 38.156  7.664  -2.098  1.00 58.83  ? 11  LYS A N   1 
ATOM   67    C  CA  . LYS A  1  11  ? 39.324  7.127  -1.405  1.00 65.41  ? 11  LYS A CA  1 
ATOM   68    C  C   . LYS A  1  11  ? 40.626  7.689  -1.970  1.00 72.13  ? 11  LYS A C   1 
ATOM   69    O  O   . LYS A  1  11  ? 41.595  7.854  -1.222  1.00 66.80  ? 11  LYS A O   1 
ATOM   70    C  CB  . LYS A  1  11  ? 39.328  5.602  -1.471  1.00 64.92  ? 11  LYS A CB  1 
ATOM   71    C  CG  . LYS A  1  11  ? 38.254  4.963  -0.606  1.00 66.73  ? 11  LYS A CG  1 
ATOM   72    C  CD  . LYS A  1  11  ? 38.374  3.449  -0.581  1.00 70.20  ? 11  LYS A CD  1 
ATOM   73    C  CE  . LYS A  1  11  ? 38.109  2.848  -1.953  1.00 70.96  ? 11  LYS A CE  1 
ATOM   74    N  NZ  . LYS A  1  11  ? 37.906  1.372  -1.880  1.00 72.33  ? 11  LYS A NZ  1 
ATOM   75    N  N   . LYS A  1  12  ? 40.654  7.926  -3.284  1.00 83.69  ? 12  LYS A N   1 
ATOM   76    C  CA  . LYS A  1  12  ? 41.873  8.446  -3.959  1.00 82.65  ? 12  LYS A CA  1 
ATOM   77    C  C   . LYS A  1  12  ? 41.944  9.967  -3.796  1.00 81.67  ? 12  LYS A C   1 
ATOM   78    O  O   . LYS A  1  12  ? 42.965  10.555 -4.196  1.00 84.01  ? 12  LYS A O   1 
ATOM   79    C  CB  . LYS A  1  12  ? 41.880  8.066  -5.440  1.00 85.01  ? 12  LYS A CB  1 
ATOM   80    C  CG  . LYS A  1  12  ? 41.904  6.567  -5.697  1.00 85.74  ? 12  LYS A CG  1 
ATOM   81    C  CD  . LYS A  1  12  ? 43.226  5.954  -5.268  1.00 86.76  ? 12  LYS A CD  1 
ATOM   82    C  CE  . LYS A  1  12  ? 43.251  4.456  -5.524  1.00 87.15  ? 12  LYS A CE  1 
ATOM   83    N  NZ  . LYS A  1  12  ? 43.184  4.140  -6.978  1.00 86.36  ? 12  LYS A NZ  1 
ATOM   84    N  N   . LYS A  1  13  ? 40.894  10.566 -3.224  1.00 73.49  ? 13  LYS A N   1 
ATOM   85    C  CA  . LYS A  1  13  ? 40.831  12.041 -3.037  1.00 64.46  ? 13  LYS A CA  1 
ATOM   86    C  C   . LYS A  1  13  ? 41.275  12.419 -1.619  1.00 61.05  ? 13  LYS A C   1 
ATOM   87    O  O   . LYS A  1  13  ? 42.020  13.410 -1.486  1.00 61.58  ? 13  LYS A O   1 
ATOM   88    C  CB  . LYS A  1  13  ? 39.414  12.552 -3.319  1.00 62.36  ? 13  LYS A CB  1 
ATOM   89    C  CG  . LYS A  1  13  ? 39.135  12.935 -4.766  1.00 61.05  ? 13  LYS A CG  1 
ATOM   90    C  CD  . LYS A  1  13  ? 37.682  12.772 -5.160  1.00 60.77  ? 13  LYS A CD  1 
ATOM   91    C  CE  . LYS A  1  13  ? 36.931  14.086 -5.214  1.00 61.24  ? 13  LYS A CE  1 
ATOM   92    N  NZ  . LYS A  1  13  ? 37.176  14.805 -6.487  1.00 61.50  ? 13  LYS A NZ  1 
ATOM   93    N  N   . PHE A  1  14  ? 40.836  11.665 -0.605  1.00 60.73  ? 14  PHE A N   1 
ATOM   94    C  CA  . PHE A  1  14  ? 41.207  11.997 0.799   1.00 59.25  ? 14  PHE A CA  1 
ATOM   95    C  C   . PHE A  1  14  ? 41.806  10.808 1.559   1.00 60.22  ? 14  PHE A C   1 
ATOM   96    O  O   . PHE A  1  14  ? 41.557  9.651  1.210   1.00 60.49  ? 14  PHE A O   1 
ATOM   97    C  CB  . PHE A  1  14  ? 39.991  12.494 1.585   1.00 58.14  ? 14  PHE A CB  1 
ATOM   98    C  CG  . PHE A  1  14  ? 39.061  13.412 0.834   1.00 58.29  ? 14  PHE A CG  1 
ATOM   99    C  CD1 . PHE A  1  14  ? 39.266  14.781 0.826   1.00 57.95  ? 14  PHE A CD1 1 
ATOM   100   C  CD2 . PHE A  1  14  ? 37.969  12.906 0.146   1.00 57.21  ? 14  PHE A CD2 1 
ATOM   101   C  CE1 . PHE A  1  14  ? 38.406  15.623 0.140   1.00 56.95  ? 14  PHE A CE1 1 
ATOM   102   C  CE2 . PHE A  1  14  ? 37.110  13.749 -0.540  1.00 55.35  ? 14  PHE A CE2 1 
ATOM   103   C  CZ  . PHE A  1  14  ? 37.330  15.106 -0.542  1.00 55.82  ? 14  PHE A CZ  1 
ATOM   104   N  N   . GLU A  1  15  ? 42.570  11.128 2.605   1.00 63.36  ? 15  GLU A N   1 
ATOM   105   C  CA  . GLU A  1  15  ? 43.207  10.155 3.481   1.00 67.55  ? 15  GLU A CA  1 
ATOM   106   C  C   . GLU A  1  15  ? 42.174  9.325  4.224   1.00 64.49  ? 15  GLU A C   1 
ATOM   107   O  O   . GLU A  1  15  ? 42.275  8.094  4.290   1.00 62.15  ? 15  GLU A O   1 
ATOM   108   C  CB  . GLU A  1  15  ? 44.069  10.909 4.492   1.00 75.62  ? 15  GLU A CB  1 
ATOM   109   C  CG  . GLU A  1  15  ? 44.788  10.057 5.508   1.00 87.07  ? 15  GLU A CG  1 
ATOM   110   C  CD  . GLU A  1  15  ? 45.623  10.903 6.453   1.00 95.86  ? 15  GLU A CD  1 
ATOM   111   O  OE1 . GLU A  1  15  ? 45.618  12.144 6.298   1.00 98.35  ? 15  GLU A OE1 1 
ATOM   112   O  OE2 . GLU A  1  15  ? 46.268  10.334 7.358   1.00 99.19  ? 15  GLU A OE2 1 
ATOM   113   N  N   . GLU A  1  16  ? 41.188  9.991  4.812   1.00 63.86  ? 16  GLU A N   1 
ATOM   114   C  CA  . GLU A  1  16  ? 40.168  9.322  5.599   1.00 64.93  ? 16  GLU A CA  1 
ATOM   115   C  C   . GLU A  1  16  ? 39.338  8.370  4.745   1.00 65.35  ? 16  GLU A C   1 
ATOM   116   O  O   . GLU A  1  16  ? 39.298  8.458  3.516   1.00 61.53  ? 16  GLU A O   1 
ATOM   117   C  CB  . GLU A  1  16  ? 39.268  10.366 6.256   1.00 63.54  ? 16  GLU A CB  1 
ATOM   118   C  CG  . GLU A  1  16  ? 40.014  11.302 7.194   1.00 63.40  ? 16  GLU A CG  1 
ATOM   119   C  CD  . GLU A  1  16  ? 40.601  12.511 6.485   1.00 62.10  ? 16  GLU A CD  1 
ATOM   120   O  OE1 . GLU A  1  16  ? 40.422  12.637 5.255   1.00 61.63  ? 16  GLU A OE1 1 
ATOM   121   O  OE2 . GLU A  1  16  ? 41.250  13.335 7.162   1.00 61.76  ? 16  GLU A OE2 1 
ATOM   122   N  N   . SER A  1  17  ? 38.686  7.428  5.425   1.00 67.33  ? 17  SER A N   1 
ATOM   123   C  CA  . SER A  1  17  ? 37.677  6.603  4.781   1.00 68.33  ? 17  SER A CA  1 
ATOM   124   C  C   . SER A  1  17  ? 36.477  7.488  4.437   1.00 63.84  ? 17  SER A C   1 
ATOM   125   O  O   . SER A  1  17  ? 36.198  8.464  5.138   1.00 66.52  ? 17  SER A O   1 
ATOM   126   C  CB  . SER A  1  17  ? 37.266  5.453  5.693   1.00 71.82  ? 17  SER A CB  1 
ATOM   127   O  OG  . SER A  1  17  ? 36.479  4.495  5.002   1.00 72.66  ? 17  SER A OG  1 
ATOM   128   N  N   . PRO A  1  18  ? 35.754  7.179  3.358   1.00 57.31  ? 18  PRO A N   1 
ATOM   129   C  CA  . PRO A  1  18  ? 34.699  8.105  2.903   1.00 53.06  ? 18  PRO A CA  1 
ATOM   130   C  C   . PRO A  1  18  ? 33.641  8.415  3.949   1.00 50.67  ? 18  PRO A C   1 
ATOM   131   O  O   . PRO A  1  18  ? 33.014  9.477  3.873   1.00 47.25  ? 18  PRO A O   1 
ATOM   132   C  CB  . PRO A  1  18  ? 34.080  7.381  1.695   1.00 52.09  ? 18  PRO A CB  1 
ATOM   133   C  CG  . PRO A  1  18  ? 35.099  6.379  1.266   1.00 53.67  ? 18  PRO A CG  1 
ATOM   134   C  CD  . PRO A  1  18  ? 35.834  5.970  2.516   1.00 54.94  ? 18  PRO A CD  1 
ATOM   135   N  N   . GLU A  1  19  ? 33.434  7.539  4.932   1.00 53.33  ? 19  GLU A N   1 
ATOM   136   C  CA  . GLU A  1  19  ? 32.392  7.743  5.929   1.00 54.31  ? 19  GLU A CA  1 
ATOM   137   C  C   . GLU A  1  19  ? 32.799  8.690  7.048   1.00 53.88  ? 19  GLU A C   1 
ATOM   138   O  O   . GLU A  1  19  ? 31.930  9.135  7.805   1.00 52.74  ? 19  GLU A O   1 
ATOM   139   C  CB  . GLU A  1  19  ? 31.995  6.398  6.545   1.00 56.48  ? 19  GLU A CB  1 
ATOM   140   C  CG  . GLU A  1  19  ? 31.389  5.415  5.559   1.00 57.78  ? 19  GLU A CG  1 
ATOM   141   C  CD  . GLU A  1  19  ? 32.430  4.548  4.871   1.00 58.26  ? 19  GLU A CD  1 
ATOM   142   O  OE1 . GLU A  1  19  ? 33.634  4.699  5.169   1.00 58.85  ? 19  GLU A OE1 1 
ATOM   143   O  OE2 . GLU A  1  19  ? 32.039  3.712  4.028   1.00 57.76  ? 19  GLU A OE2 1 
ATOM   144   N  N   . GLU A  1  20  ? 34.081  9.019  7.159   1.00 54.17  ? 20  GLU A N   1 
ATOM   145   C  CA  . GLU A  1  20  ? 34.578  9.746  8.318   1.00 56.51  ? 20  GLU A CA  1 
ATOM   146   C  C   . GLU A  1  20  ? 34.079  11.184 8.328   1.00 58.68  ? 20  GLU A C   1 
ATOM   147   O  O   . GLU A  1  20  ? 33.976  11.833 7.285   1.00 56.36  ? 20  GLU A O   1 
ATOM   148   C  CB  . GLU A  1  20  ? 36.102  9.701  8.327   1.00 56.32  ? 20  GLU A CB  1 
ATOM   149   C  CG  . GLU A  1  20  ? 36.643  8.423  8.938   1.00 58.20  ? 20  GLU A CG  1 
ATOM   150   C  CD  . GLU A  1  20  ? 38.151  8.385  8.970   1.00 58.59  ? 20  GLU A CD  1 
ATOM   151   O  OE1 . GLU A  1  20  ? 38.749  9.166  9.740   1.00 58.04  ? 20  GLU A OE1 1 
ATOM   152   O  OE2 . GLU A  1  20  ? 38.737  7.587  8.208   1.00 58.56  ? 20  GLU A OE2 1 
ATOM   153   N  N   . LYS A  1  21  ? 33.787  11.685 9.530   1.00 61.06  ? 21  LYS A N   1 
ATOM   154   C  CA  . LYS A  1  21  ? 33.146  12.979 9.713   1.00 62.84  ? 21  LYS A CA  1 
ATOM   155   C  C   . LYS A  1  21  ? 34.116  14.106 10.051  1.00 62.91  ? 21  LYS A C   1 
ATOM   156   O  O   . LYS A  1  21  ? 33.718  15.275 9.994   1.00 61.52  ? 21  LYS A O   1 
ATOM   157   C  CB  . LYS A  1  21  ? 32.089  12.874 10.824  1.00 66.15  ? 21  LYS A CB  1 
ATOM   158   C  CG  . LYS A  1  21  ? 31.012  13.944 10.777  1.00 68.13  ? 21  LYS A CG  1 
ATOM   159   C  CD  . LYS A  1  21  ? 29.848  13.621 11.714  1.00 70.11  ? 21  LYS A CD  1 
ATOM   160   C  CE  . LYS A  1  21  ? 29.040  12.420 11.233  1.00 71.09  ? 21  LYS A CE  1 
ATOM   161   N  NZ  . LYS A  1  21  ? 27.783  12.242 12.016  1.00 72.37  ? 21  LYS A NZ  1 
ATOM   162   N  N   . LYS A  1  22  ? 35.365  13.797 10.395  1.00 64.83  ? 22  LYS A N   1 
ATOM   163   C  CA  . LYS A  1  22  ? 36.349  14.814 10.743  1.00 65.70  ? 22  LYS A CA  1 
ATOM   164   C  C   . LYS A  1  22  ? 37.613  14.631 9.914   1.00 61.92  ? 22  LYS A C   1 
ATOM   165   O  O   . LYS A  1  22  ? 37.930  13.529 9.461   1.00 62.58  ? 22  LYS A O   1 
ATOM   166   C  CB  . LYS A  1  22  ? 36.701  14.778 12.243  1.00 70.63  ? 22  LYS A CB  1 
ATOM   167   C  CG  . LYS A  1  22  ? 35.516  15.064 13.155  1.00 75.19  ? 22  LYS A CG  1 
ATOM   168   C  CD  . LYS A  1  22  ? 35.905  15.067 14.626  1.00 80.88  ? 22  LYS A CD  1 
ATOM   169   C  CE  . LYS A  1  22  ? 34.696  15.368 15.508  1.00 83.72  ? 22  LYS A CE  1 
ATOM   170   N  NZ  . LYS A  1  22  ? 35.015  15.310 16.963  1.00 86.63  ? 22  LYS A NZ  1 
ATOM   171   N  N   . THR A  1  23  ? 38.320  15.740 9.706   1.00 59.73  ? 23  THR A N   1 
ATOM   172   C  CA  . THR A  1  23  ? 39.599  15.747 9.009   1.00 59.30  ? 23  THR A CA  1 
ATOM   173   C  C   . THR A  1  23  ? 40.473  16.815 9.663   1.00 59.51  ? 23  THR A C   1 
ATOM   174   O  O   . THR A  1  23  ? 40.169  17.307 10.754  1.00 58.96  ? 23  THR A O   1 
ATOM   175   C  CB  . THR A  1  23  ? 39.397  15.995 7.507   1.00 57.70  ? 23  THR A CB  1 
ATOM   176   O  OG1 . THR A  1  23  ? 40.668  16.038 6.846   1.00 57.76  ? 23  THR A OG1 1 
ATOM   177   C  CG2 . THR A  1  23  ? 38.659  17.304 7.272   1.00 56.60  ? 23  THR A CG2 1 
ATOM   178   N  N   . THR A  1  24  ? 41.568  17.184 9.000   1.00 60.80  ? 24  THR A N   1 
ATOM   179   C  CA  . THR A  1  24  ? 42.403  18.290 9.451   1.00 64.64  ? 24  THR A CA  1 
ATOM   180   C  C   . THR A  1  24  ? 42.722  19.198 8.270   1.00 63.12  ? 24  THR A C   1 
ATOM   181   O  O   . THR A  1  24  ? 42.930  18.725 7.147   1.00 62.28  ? 24  THR A O   1 
ATOM   182   C  CB  . THR A  1  24  ? 43.710  17.802 10.107  1.00 68.23  ? 24  THR A CB  1 
ATOM   183   O  OG1 . THR A  1  24  ? 44.608  17.308 9.105   1.00 68.76  ? 24  THR A OG1 1 
ATOM   184   C  CG2 . THR A  1  24  ? 43.424  16.706 11.129  1.00 69.83  ? 24  THR A CG2 1 
ATOM   185   N  N   . PHE A  1  25  ? 42.746  20.502 8.530   1.00 61.81  ? 25  PHE A N   1 
ATOM   186   C  CA  . PHE A  1  25  ? 42.953  21.518 7.514   1.00 59.14  ? 25  PHE A CA  1 
ATOM   187   C  C   . PHE A  1  25  ? 44.198  22.342 7.839   1.00 59.08  ? 25  PHE A C   1 
ATOM   188   O  O   . PHE A  1  25  ? 44.904  22.091 8.819   1.00 60.35  ? 25  PHE A O   1 
ATOM   189   C  CB  . PHE A  1  25  ? 41.739  22.453 7.407   1.00 57.76  ? 25  PHE A CB  1 
ATOM   190   C  CG  . PHE A  1  25  ? 40.434  21.744 7.187   1.00 55.83  ? 25  PHE A CG  1 
ATOM   191   C  CD1 . PHE A  1  25  ? 40.057  21.341 5.919   1.00 54.52  ? 25  PHE A CD1 1 
ATOM   192   C  CD2 . PHE A  1  25  ? 39.571  21.509 8.245   1.00 55.84  ? 25  PHE A CD2 1 
ATOM   193   C  CE1 . PHE A  1  25  ? 38.851  20.695 5.713   1.00 53.94  ? 25  PHE A CE1 1 
ATOM   194   C  CE2 . PHE A  1  25  ? 38.364  20.866 8.043   1.00 55.20  ? 25  PHE A CE2 1 
ATOM   195   C  CZ  . PHE A  1  25  ? 38.004  20.461 6.776   1.00 54.12  ? 25  PHE A CZ  1 
ATOM   196   N  N   . TYR A  1  26  ? 44.457  23.340 6.990   1.00 58.25  ? 26  TYR A N   1 
ATOM   197   C  CA  . TYR A  1  26  ? 45.392  24.420 7.279   1.00 58.61  ? 26  TYR A CA  1 
ATOM   198   C  C   . TYR A  1  26  ? 46.854  23.988 7.296   1.00 59.59  ? 26  TYR A C   1 
ATOM   199   O  O   . TYR A  1  26  ? 47.749  24.840 7.318   1.00 59.82  ? 26  TYR A O   1 
ATOM   200   C  CB  . TYR A  1  26  ? 45.034  25.062 8.628   1.00 58.34  ? 26  TYR A CB  1 
ATOM   201   C  CG  . TYR A  1  26  ? 43.548  25.274 8.836   1.00 57.27  ? 26  TYR A CG  1 
ATOM   202   C  CD1 . TYR A  1  26  ? 42.772  25.902 7.870   1.00 55.92  ? 26  TYR A CD1 1 
ATOM   203   C  CD2 . TYR A  1  26  ? 42.918  24.826 9.992   1.00 57.05  ? 26  TYR A CD2 1 
ATOM   204   C  CE1 . TYR A  1  26  ? 41.412  26.090 8.054   1.00 56.00  ? 26  TYR A CE1 1 
ATOM   205   C  CE2 . TYR A  1  26  ? 41.559  25.008 10.185  1.00 56.32  ? 26  TYR A CE2 1 
ATOM   206   C  CZ  . TYR A  1  26  ? 40.812  25.639 9.214   1.00 56.40  ? 26  TYR A CZ  1 
ATOM   207   O  OH  . TYR A  1  26  ? 39.460  25.820 9.402   1.00 55.23  ? 26  TYR A OH  1 
ATOM   208   N  N   . THR A  1  27  ? 47.118  22.681 7.276   1.00 60.90  ? 27  THR A N   1 
ATOM   209   C  CA  . THR A  1  27  ? 48.478  22.163 7.373   1.00 65.11  ? 27  THR A CA  1 
ATOM   210   C  C   . THR A  1  27  ? 48.938  21.483 6.086   1.00 65.29  ? 27  THR A C   1 
ATOM   211   O  O   . THR A  1  27  ? 49.823  20.624 6.115   1.00 64.58  ? 27  THR A O   1 
ATOM   212   C  CB  . THR A  1  27  ? 48.586  21.186 8.544   1.00 66.79  ? 27  THR A CB  1 
ATOM   213   O  OG1 . THR A  1  27  ? 47.616  20.140 8.386   1.00 67.34  ? 27  THR A OG1 1 
ATOM   214   C  CG2 . THR A  1  27  ? 48.343  21.903 9.864   1.00 67.24  ? 27  THR A CG2 1 
ATOM   215   N  N   . LEU A  1  28  ? 48.359  21.868 4.949   1.00 64.27  ? 28  LEU A N   1 
ATOM   216   C  CA  . LEU A  1  28  ? 48.680  21.247 3.672   1.00 64.73  ? 28  LEU A CA  1 
ATOM   217   C  C   . LEU A  1  28  ? 49.683  22.046 2.848   1.00 65.27  ? 28  LEU A C   1 
ATOM   218   O  O   . LEU A  1  28  ? 50.156  21.543 1.823   1.00 65.91  ? 28  LEU A O   1 
ATOM   219   C  CB  . LEU A  1  28  ? 47.406  21.042 2.841   1.00 64.06  ? 28  LEU A CB  1 
ATOM   220   C  CG  . LEU A  1  28  ? 46.312  20.145 3.423   1.00 64.45  ? 28  LEU A CG  1 
ATOM   221   C  CD1 . LEU A  1  28  ? 45.484  20.869 4.477   1.00 63.99  ? 28  LEU A CD1 1 
ATOM   222   C  CD2 . LEU A  1  28  ? 45.413  19.611 2.312   1.00 64.51  ? 28  LEU A CD2 1 
ATOM   223   N  N   . GLY A  1  29  ? 50.014  23.266 3.262   1.00 65.05  ? 29  GLY A N   1 
ATOM   224   C  CA  . GLY A  1  29  ? 50.906  24.115 2.502   1.00 62.91  ? 29  GLY A CA  1 
ATOM   225   C  C   . GLY A  1  29  ? 50.233  25.025 1.499   1.00 59.04  ? 29  GLY A C   1 
ATOM   226   O  O   . GLY A  1  29  ? 50.927  25.623 0.668   1.00 60.27  ? 29  GLY A O   1 
ATOM   227   N  N   . GLY A  1  30  ? 48.912  25.149 1.544   1.00 55.03  ? 30  GLY A N   1 
ATOM   228   C  CA  . GLY A  1  30  ? 48.237  26.030 0.604   1.00 51.04  ? 30  GLY A CA  1 
ATOM   229   C  C   . GLY A  1  30  ? 48.351  25.511 -0.816  1.00 49.37  ? 30  GLY A C   1 
ATOM   230   O  O   . GLY A  1  30  ? 48.112  24.330 -1.093  1.00 46.36  ? 30  GLY A O   1 
ATOM   231   N  N   . TRP A  1  31  ? 48.716  26.409 -1.736  1.00 49.85  ? 31  TRP A N   1 
ATOM   232   C  CA  . TRP A  1  31  ? 48.843  26.035 -3.139  1.00 51.06  ? 31  TRP A CA  1 
ATOM   233   C  C   . TRP A  1  31  ? 50.007  25.087 -3.393  1.00 53.25  ? 31  TRP A C   1 
ATOM   234   O  O   . TRP A  1  31  ? 50.025  24.416 -4.431  1.00 51.72  ? 31  TRP A O   1 
ATOM   235   C  CB  . TRP A  1  31  ? 49.003  27.290 -4.003  1.00 50.27  ? 31  TRP A CB  1 
ATOM   236   C  CG  . TRP A  1  31  ? 50.195  28.142 -3.651  1.00 49.80  ? 31  TRP A CG  1 
ATOM   237   C  CD1 . TRP A  1  31  ? 50.204  29.241 -2.842  1.00 49.52  ? 31  TRP A CD1 1 
ATOM   238   C  CD2 . TRP A  1  31  ? 51.543  27.974 -4.112  1.00 49.74  ? 31  TRP A CD2 1 
ATOM   239   N  NE1 . TRP A  1  31  ? 51.470  29.765 -2.766  1.00 50.64  ? 31  TRP A NE1 1 
ATOM   240   C  CE2 . TRP A  1  31  ? 52.313  29.006 -3.534  1.00 50.40  ? 31  TRP A CE2 1 
ATOM   241   C  CE3 . TRP A  1  31  ? 52.174  27.052 -4.953  1.00 48.93  ? 31  TRP A CE3 1 
ATOM   242   C  CZ2 . TRP A  1  31  ? 53.682  29.139 -3.767  1.00 49.34  ? 31  TRP A CZ2 1 
ATOM   243   C  CZ3 . TRP A  1  31  ? 53.535  27.187 -5.182  1.00 50.14  ? 31  TRP A CZ3 1 
ATOM   244   C  CH2 . TRP A  1  31  ? 54.273  28.223 -4.592  1.00 49.12  ? 31  TRP A CH2 1 
ATOM   245   N  N   . LYS A  1  32  ? 50.974  25.009 -2.477  1.00 55.68  ? 32  LYS A N   1 
ATOM   246   C  CA  . LYS A  1  32  ? 52.125  24.140 -2.687  1.00 57.86  ? 32  LYS A CA  1 
ATOM   247   C  C   . LYS A  1  32  ? 51.754  22.662 -2.658  1.00 55.39  ? 32  LYS A C   1 
ATOM   248   O  O   . LYS A  1  32  ? 52.533  21.832 -3.139  1.00 56.15  ? 32  LYS A O   1 
ATOM   249   C  CB  . LYS A  1  32  ? 53.197  24.438 -1.637  1.00 63.07  ? 32  LYS A CB  1 
ATOM   250   C  CG  . LYS A  1  32  ? 53.722  25.867 -1.693  1.00 67.15  ? 32  LYS A CG  1 
ATOM   251   C  CD  . LYS A  1  32  ? 54.547  26.226 -0.462  1.00 71.22  ? 32  LYS A CD  1 
ATOM   252   C  CE  . LYS A  1  32  ? 54.760  27.733 -0.359  1.00 73.59  ? 32  LYS A CE  1 
ATOM   253   N  NZ  . LYS A  1  32  ? 55.873  28.087 0.573   1.00 75.80  ? 32  LYS A NZ  1 
ATOM   254   N  N   . GLN A  1  33  ? 50.582  22.314 -2.120  1.00 53.56  ? 33  GLN A N   1 
ATOM   255   C  CA  . GLN A  1  33  ? 50.144  20.925 -2.121  1.00 52.41  ? 33  GLN A CA  1 
ATOM   256   C  C   . GLN A  1  33  ? 49.882  20.400 -3.528  1.00 51.82  ? 33  GLN A C   1 
ATOM   257   O  O   . GLN A  1  33  ? 49.842  19.181 -3.725  1.00 51.99  ? 33  GLN A O   1 
ATOM   258   C  CB  . GLN A  1  33  ? 48.860  20.767 -1.299  1.00 50.98  ? 33  GLN A CB  1 
ATOM   259   C  CG  . GLN A  1  33  ? 47.604  21.279 -2.025  1.00 49.42  ? 33  GLN A CG  1 
ATOM   260   C  CD  . GLN A  1  33  ? 46.337  21.150 -1.194  1.00 48.45  ? 33  GLN A CD  1 
ATOM   261   O  OE1 . GLN A  1  33  ? 45.683  20.108 -1.196  1.00 49.06  ? 33  GLN A OE1 1 
ATOM   262   N  NE2 . GLN A  1  33  ? 45.978  22.220 -0.493  1.00 47.89  ? 33  GLN A NE2 1 
ATOM   263   N  N   . SER A  1  34  ? 49.691  21.288 -4.498  1.00 50.40  ? 34  SER A N   1 
ATOM   264   C  CA  . SER A  1  34  ? 49.166  20.937 -5.810  1.00 50.34  ? 34  SER A CA  1 
ATOM   265   C  C   . SER A  1  34  ? 50.235  21.096 -6.879  1.00 52.75  ? 34  SER A C   1 
ATOM   266   O  O   . SER A  1  34  ? 50.909  22.129 -6.943  1.00 50.78  ? 34  SER A O   1 
ATOM   267   C  CB  . SER A  1  34  ? 47.951  21.812 -6.143  1.00 47.69  ? 34  SER A CB  1 
ATOM   268   O  OG  . SER A  1  34  ? 47.755  21.930 -7.541  1.00 47.33  ? 34  SER A OG  1 
ATOM   269   N  N   . GLU A  1  35  ? 50.382  20.066 -7.718  1.00 56.74  ? 35  GLU A N   1 
ATOM   270   C  CA  . GLU A  1  35  ? 51.294  20.164 -8.851  1.00 60.57  ? 35  GLU A CA  1 
ATOM   271   C  C   . GLU A  1  35  ? 50.837  21.248 -9.819  1.00 54.52  ? 35  GLU A C   1 
ATOM   272   O  O   . GLU A  1  35  ? 51.659  21.969 -10.397 1.00 53.46  ? 35  GLU A O   1 
ATOM   273   C  CB  . GLU A  1  35  ? 51.370  18.822 -9.583  1.00 71.87  ? 35  GLU A CB  1 
ATOM   274   C  CG  . GLU A  1  35  ? 51.694  17.623 -8.707  1.00 84.42  ? 35  GLU A CG  1 
ATOM   275   C  CD  . GLU A  1  35  ? 53.134  17.604 -8.242  1.00 95.41  ? 35  GLU A CD  1 
ATOM   276   O  OE1 . GLU A  1  35  ? 54.038  17.653 -9.103  1.00 98.85  ? 35  GLU A OE1 1 
ATOM   277   O  OE2 . GLU A  1  35  ? 53.362  17.542 -7.015  1.00 99.72  ? 35  GLU A OE2 1 
ATOM   278   N  N   . ARG A  1  36  ? 49.523  21.378 -10.008 1.00 49.87  ? 36  ARG A N   1 
ATOM   279   C  CA  . ARG A  1  36  ? 48.998  22.322 -10.989 1.00 44.80  ? 36  ARG A CA  1 
ATOM   280   C  C   . ARG A  1  36  ? 49.124  23.760 -10.499 1.00 41.27  ? 36  ARG A C   1 
ATOM   281   O  O   . ARG A  1  36  ? 49.535  24.648 -11.253 1.00 39.11  ? 36  ARG A O   1 
ATOM   282   C  CB  . ARG A  1  36  ? 47.541  21.981 -11.301 1.00 44.84  ? 36  ARG A CB  1 
ATOM   283   C  CG  . ARG A  1  36  ? 46.983  22.676 -12.534 1.00 44.35  ? 36  ARG A CG  1 
ATOM   284   C  CD  . ARG A  1  36  ? 47.746  22.312 -13.807 1.00 44.30  ? 36  ARG A CD  1 
ATOM   285   N  NE  . ARG A  1  36  ? 47.585  20.903 -14.150 1.00 45.17  ? 36  ARG A NE  1 
ATOM   286   C  CZ  . ARG A  1  36  ? 48.565  20.004 -14.182 1.00 46.97  ? 36  ARG A CZ  1 
ATOM   287   N  NH1 . ARG A  1  36  ? 49.817  20.348 -13.907 1.00 47.96  ? 36  ARG A NH1 1 
ATOM   288   N  NH2 . ARG A  1  36  ? 48.288  18.748 -14.501 1.00 48.37  ? 36  ARG A NH2 1 
ATOM   289   N  N   . LYS A  1  37  ? 48.761  24.014 -9.240  1.00 41.69  ? 37  LYS A N   1 
ATOM   290   C  CA  . LYS A  1  37  ? 48.927  25.358 -8.699  1.00 42.73  ? 37  LYS A CA  1 
ATOM   291   C  C   . LYS A  1  37  ? 50.396  25.770 -8.684  1.00 41.73  ? 37  LYS A C   1 
ATOM   292   O  O   . LYS A  1  37  ? 50.714  26.945 -8.892  1.00 41.13  ? 37  LYS A O   1 
ATOM   293   C  CB  . LYS A  1  37  ? 48.331  25.445 -7.293  1.00 44.31  ? 37  LYS A CB  1 
ATOM   294   C  CG  . LYS A  1  37  ? 46.837  25.113 -7.198  1.00 46.26  ? 37  LYS A CG  1 
ATOM   295   C  CD  . LYS A  1  37  ? 45.984  25.895 -8.196  1.00 43.64  ? 37  LYS A CD  1 
ATOM   296   C  CE  . LYS A  1  37  ? 44.496  25.691 -7.918  1.00 44.25  ? 37  LYS A CE  1 
ATOM   297   N  NZ  . LYS A  1  37  ? 43.611  26.364 -8.912  1.00 43.30  ? 37  LYS A NZ  1 
ATOM   298   N  N   . THR A  1  38  ? 51.306  24.823 -8.446  1.00 40.82  ? 38  THR A N   1 
ATOM   299   C  CA  . THR A  1  38  ? 52.728  25.147 -8.504  1.00 42.59  ? 38  THR A CA  1 
ATOM   300   C  C   . THR A  1  38  ? 53.134  25.530 -9.922  1.00 42.55  ? 38  THR A C   1 
ATOM   301   O  O   . THR A  1  38  ? 53.850  26.516 -10.131 1.00 41.44  ? 38  THR A O   1 
ATOM   302   C  CB  . THR A  1  38  ? 53.564  23.967 -8.009  1.00 44.61  ? 38  THR A CB  1 
ATOM   303   O  OG1 . THR A  1  38  ? 53.112  23.571 -6.709  1.00 43.74  ? 38  THR A OG1 1 
ATOM   304   C  CG2 . THR A  1  38  ? 55.039  24.351 -7.925  1.00 45.56  ? 38  THR A CG2 1 
ATOM   305   N  N   . GLU A  1  39  ? 52.683  24.756 -10.913 1.00 43.06  ? 39  GLU A N   1 
ATOM   306   C  CA  . GLU A  1  39  ? 52.923  25.120 -12.305 1.00 44.77  ? 39  GLU A CA  1 
ATOM   307   C  C   . GLU A  1  39  ? 52.377  26.510 -12.606 1.00 44.97  ? 39  GLU A C   1 
ATOM   308   O  O   . GLU A  1  39  ? 53.042  27.319 -13.264 1.00 44.14  ? 39  GLU A O   1 
ATOM   309   C  CB  . GLU A  1  39  ? 52.286  24.082 -13.234 1.00 45.81  ? 39  GLU A CB  1 
ATOM   310   C  CG  . GLU A  1  39  ? 52.490  24.357 -14.718 1.00 47.10  ? 39  GLU A CG  1 
ATOM   311   C  CD  . GLU A  1  39  ? 51.685  23.423 -15.610 1.00 47.35  ? 39  GLU A CD  1 
ATOM   312   O  OE1 . GLU A  1  39  ? 50.741  22.778 -15.107 1.00 48.36  ? 39  GLU A OE1 1 
ATOM   313   O  OE2 . GLU A  1  39  ? 51.999  23.335 -16.815 1.00 46.28  ? 39  GLU A OE2 1 
ATOM   314   N  N   . PHE A  1  40  ? 51.163  26.803 -12.134 1.00 44.86  ? 40  PHE A N   1 
ATOM   315   C  CA  . PHE A  1  40  ? 50.562  28.106 -12.397 1.00 43.14  ? 40  PHE A CA  1 
ATOM   316   C  C   . PHE A  1  40  ? 51.380  29.229 -11.765 1.00 42.71  ? 40  PHE A C   1 
ATOM   317   O  O   . PHE A  1  40  ? 51.575  30.285 -12.378 1.00 42.03  ? 40  PHE A O   1 
ATOM   318   C  CB  . PHE A  1  40  ? 49.123  28.134 -11.882 1.00 41.85  ? 40  PHE A CB  1 
ATOM   319   C  CG  . PHE A  1  40  ? 48.160  27.296 -12.694 1.00 42.21  ? 40  PHE A CG  1 
ATOM   320   C  CD1 . PHE A  1  40  ? 48.591  26.565 -13.793 1.00 42.25  ? 40  PHE A CD1 1 
ATOM   321   C  CD2 . PHE A  1  40  ? 46.818  27.248 -12.353 1.00 41.86  ? 40  PHE A CD2 1 
ATOM   322   C  CE1 . PHE A  1  40  ? 47.698  25.802 -14.532 1.00 41.54  ? 40  PHE A CE1 1 
ATOM   323   C  CE2 . PHE A  1  40  ? 45.923  26.487 -13.087 1.00 40.80  ? 40  PHE A CE2 1 
ATOM   324   C  CZ  . PHE A  1  40  ? 46.364  25.764 -14.176 1.00 40.34  ? 40  PHE A CZ  1 
ATOM   325   N  N   . VAL A  1  41  ? 51.859  29.027 -10.535 1.00 44.75  ? 41  VAL A N   1 
ATOM   326   C  CA  . VAL A  1  41  ? 52.627  30.073 -9.860  1.00 45.12  ? 41  VAL A CA  1 
ATOM   327   C  C   . VAL A  1  41  ? 53.884  30.409 -10.654 1.00 46.98  ? 41  VAL A C   1 
ATOM   328   O  O   . VAL A  1  41  ? 54.195  31.583 -10.887 1.00 45.72  ? 41  VAL A O   1 
ATOM   329   C  CB  . VAL A  1  41  ? 52.963  29.648 -8.420  1.00 44.39  ? 41  VAL A CB  1 
ATOM   330   C  CG1 . VAL A  1  41  ? 54.013  30.574 -7.814  1.00 44.84  ? 41  VAL A CG1 1 
ATOM   331   C  CG2 . VAL A  1  41  ? 51.705  29.655 -7.567  1.00 43.19  ? 41  VAL A CG2 1 
ATOM   332   N  N   . ASN A  1  42  ? 54.608  29.392 -11.101 1.00 50.19  ? 42  ASN A N   1 
ATOM   333   C  CA  . ASN A  1  42  ? 55.855  29.576 -11.881 1.00 53.58  ? 42  ASN A CA  1 
ATOM   334   C  C   . ASN A  1  42  ? 55.504  30.211 -13.223 1.00 48.83  ? 42  ASN A C   1 
ATOM   335   O  O   . ASN A  1  42  ? 56.212  31.111 -13.625 1.00 50.15  ? 42  ASN A O   1 
ATOM   336   C  CB  . ASN A  1  42  ? 56.652  28.281 -12.011 1.00 62.01  ? 42  ASN A CB  1 
ATOM   337   C  CG  . ASN A  1  42  ? 57.430  27.966 -10.753 1.00 68.73  ? 42  ASN A CG  1 
ATOM   338   O  OD1 . ASN A  1  42  ? 57.154  26.979 -10.083 1.00 70.73  ? 42  ASN A OD1 1 
ATOM   339   N  ND2 . ASN A  1  42  ? 58.373  28.820 -10.402 1.00 71.11  ? 42  ASN A ND2 1 
ATOM   340   N  N   . ALA A  1  43  ? 54.424  29.791 -13.868 1.00 43.91  ? 43  ALA A N   1 
ATOM   341   C  CA  . ALA A  1  43  ? 54.029  30.391 -15.138 1.00 38.17  ? 43  ALA A CA  1 
ATOM   342   C  C   . ALA A  1  43  ? 53.720  31.871 -14.965 1.00 35.89  ? 43  ALA A C   1 
ATOM   343   O  O   . ALA A  1  43  ? 54.200  32.713 -15.733 1.00 34.06  ? 43  ALA A O   1 
ATOM   344   C  CB  . ALA A  1  43  ? 52.820  29.654 -15.715 1.00 35.70  ? 43  ALA A CB  1 
ATOM   345   N  N   . GLY A  1  44  ? 52.925  32.208 -13.945 1.00 36.45  ? 44  GLY A N   1 
ATOM   346   C  CA  . GLY A  1  44  ? 52.623  33.606 -13.682 1.00 37.24  ? 44  GLY A CA  1 
ATOM   347   C  C   . GLY A  1  44  ? 53.864  34.451 -13.462 1.00 39.70  ? 44  GLY A C   1 
ATOM   348   O  O   . GLY A  1  44  ? 53.940  35.591 -13.926 1.00 39.49  ? 44  GLY A O   1 
ATOM   349   N  N   . LYS A  1  45  ? 54.882  33.897 -12.813 1.00 43.04  ? 45  LYS A N   1 
ATOM   350   C  CA  . LYS A  1  45  ? 56.151  34.624 -12.557 1.00 45.25  ? 45  LYS A CA  1 
ATOM   351   C  C   . LYS A  1  45  ? 56.814  34.908 -13.906 1.00 44.54  ? 45  LYS A C   1 
ATOM   352   O  O   . LYS A  1  45  ? 57.143  36.044 -14.148 1.00 43.37  ? 45  LYS A O   1 
ATOM   353   C  CB  . LYS A  1  45  ? 57.052  33.849 -11.590 1.00 50.11  ? 45  LYS A CB  1 
ATOM   354   C  CG  . LYS A  1  45  ? 56.627  33.898 -10.135 1.00 54.47  ? 45  LYS A CG  1 
ATOM   355   C  CD  . LYS A  1  45  ? 57.604  33.302 -9.152  1.00 61.71  ? 45  LYS A CD  1 
ATOM   356   C  CE  . LYS A  1  45  ? 57.312  33.735 -7.727  1.00 66.86  ? 45  LYS A CE  1 
ATOM   357   N  NZ  . LYS A  1  45  ? 57.258  32.595 -6.785  1.00 69.95  ? 45  LYS A NZ  1 
ATOM   358   N  N   . GLU A  1  46  ? 56.936  33.903 -14.764 1.00 46.22  ? 46  GLU A N   1 
ATOM   359   C  CA  . GLU A  1  46  ? 57.578  34.035 -16.091 1.00 50.14  ? 46  GLU A CA  1 
ATOM   360   C  C   . GLU A  1  46  ? 56.759  34.985 -16.965 1.00 45.09  ? 46  GLU A C   1 
ATOM   361   O  O   . GLU A  1  46  ? 57.355  35.824 -17.604 1.00 42.37  ? 46  GLU A O   1 
ATOM   362   C  CB  . GLU A  1  46  ? 57.782  32.678 -16.760 1.00 62.25  ? 46  GLU A CB  1 
ATOM   363   C  CG  . GLU A  1  46  ? 58.777  32.748 -17.920 1.00 77.43  ? 46  GLU A CG  1 
ATOM   364   C  CD  . GLU A  1  46  ? 58.468  31.929 -19.168 1.00 89.79  ? 46  GLU A CD  1 
ATOM   365   O  OE1 . GLU A  1  46  ? 57.415  32.169 -19.800 1.00 93.26  ? 46  GLU A OE1 1 
ATOM   366   O  OE2 . GLU A  1  46  ? 59.284  31.052 -19.521 1.00 94.81  ? 46  GLU A OE2 1 
ATOM   367   N  N   . VAL A  1  47  ? 55.435  34.907 -16.897 1.00 40.61  ? 47  VAL A N   1 
ATOM   368   C  CA  . VAL A  1  47  ? 54.506  35.717 -17.728 1.00 39.22  ? 47  VAL A CA  1 
ATOM   369   C  C   . VAL A  1  47  ? 54.609  37.170 -17.298 1.00 39.12  ? 47  VAL A C   1 
ATOM   370   O  O   . VAL A  1  47  ? 54.816  37.995 -18.152 1.00 37.32  ? 47  VAL A O   1 
ATOM   371   C  CB  . VAL A  1  47  ? 53.055  35.213 -17.647 1.00 38.87  ? 47  VAL A CB  1 
ATOM   372   C  CG1 . VAL A  1  47  ? 52.080  36.254 -18.142 1.00 37.57  ? 47  VAL A CG1 1 
ATOM   373   C  CG2 . VAL A  1  47  ? 52.871  33.922 -18.404 1.00 38.83  ? 47  VAL A CG2 1 
ATOM   374   N  N   . ALA A  1  48  ? 54.462  37.459 -16.014 1.00 41.09  ? 48  ALA A N   1 
ATOM   375   C  CA  . ALA A  1  48  ? 54.546  38.832 -15.527 1.00 42.07  ? 48  ALA A CA  1 
ATOM   376   C  C   . ALA A  1  48  ? 55.887  39.458 -15.887 1.00 41.58  ? 48  ALA A C   1 
ATOM   377   O  O   . ALA A  1  48  ? 55.943  40.572 -16.422 1.00 42.08  ? 48  ALA A O   1 
ATOM   378   C  CB  . ALA A  1  48  ? 54.330  38.860 -14.013 1.00 42.13  ? 48  ALA A CB  1 
ATOM   379   N  N   . ALA A  1  49  ? 56.982  38.748 -15.608 1.00 42.10  ? 49  ALA A N   1 
ATOM   380   C  CA  . ALA A  1  49  ? 58.306  39.265 -15.938 1.00 40.69  ? 49  ALA A CA  1 
ATOM   381   C  C   . ALA A  1  49  ? 58.428  39.565 -17.427 1.00 41.26  ? 49  ALA A C   1 
ATOM   382   O  O   . ALA A  1  49  ? 58.977  40.603 -17.816 1.00 40.36  ? 49  ALA A O   1 
ATOM   383   C  CB  . ALA A  1  49  ? 59.379  38.264 -15.510 1.00 40.25  ? 49  ALA A CB  1 
ATOM   384   N  N   . LYS A  1  50  ? 57.903  38.676 -18.274 1.00 43.89  ? 50  LYS A N   1 
ATOM   385   C  CA  . LYS A  1  50  ? 58.118  38.802 -19.711 1.00 48.90  ? 50  LYS A CA  1 
ATOM   386   C  C   . LYS A  1  50  ? 57.362  39.994 -20.281 1.00 46.13  ? 50  LYS A C   1 
ATOM   387   O  O   . LYS A  1  50  ? 57.886  40.715 -21.138 1.00 44.61  ? 50  LYS A O   1 
ATOM   388   C  CB  . LYS A  1  50  ? 57.681  37.511 -20.416 1.00 54.86  ? 50  LYS A CB  1 
ATOM   389   C  CG  . LYS A  1  50  ? 57.750  37.558 -21.944 1.00 60.74  ? 50  LYS A CG  1 
ATOM   390   C  CD  . LYS A  1  50  ? 56.686  36.670 -22.608 1.00 65.10  ? 50  LYS A CD  1 
ATOM   391   C  CE  . LYS A  1  50  ? 55.263  37.095 -22.233 1.00 66.82  ? 50  LYS A CE  1 
ATOM   392   N  NZ  . LYS A  1  50  ? 54.228  36.563 -23.165 1.00 66.79  ? 50  LYS A NZ  1 
ATOM   393   N  N   . ARG A  1  51  ? 56.133  40.215 -19.828 1.00 44.49  ? 51  ARG A N   1 
ATOM   394   C  CA  . ARG A  1  51  ? 55.285  41.257 -20.387 1.00 42.72  ? 51  ARG A CA  1 
ATOM   395   C  C   . ARG A  1  51  ? 55.376  42.573 -19.627 1.00 42.08  ? 51  ARG A C   1 
ATOM   396   O  O   . ARG A  1  51  ? 54.854  43.585 -20.109 1.00 42.41  ? 51  ARG A O   1 
ATOM   397   C  CB  . ARG A  1  51  ? 53.831  40.782 -20.410 1.00 41.02  ? 51  ARG A CB  1 
ATOM   398   C  CG  . ARG A  1  51  ? 53.223  40.651 -19.028 1.00 41.38  ? 51  ARG A CG  1 
ATOM   399   C  CD  . ARG A  1  51  ? 51.873  39.960 -19.072 1.00 39.98  ? 51  ARG A CD  1 
ATOM   400   N  NE  . ARG A  1  51  ? 51.063  40.320 -17.912 1.00 41.21  ? 51  ARG A NE  1 
ATOM   401   C  CZ  . ARG A  1  51  ? 49.751  40.138 -17.827 1.00 39.40  ? 51  ARG A CZ  1 
ATOM   402   N  NH1 . ARG A  1  51  ? 49.086  39.592 -18.835 1.00 38.70  ? 51  ARG A NH1 1 
ATOM   403   N  NH2 . ARG A  1  51  ? 49.103  40.507 -16.733 1.00 39.13  ? 51  ARG A NH2 1 
ATOM   404   N  N   . GLY A  1  52  ? 56.013  42.587 -18.460 1.00 41.45  ? 52  GLY A N   1 
ATOM   405   C  CA  . GLY A  1  52  ? 56.118  43.807 -17.689 1.00 40.53  ? 52  GLY A CA  1 
ATOM   406   C  C   . GLY A  1  52  ? 54.869  44.197 -16.934 1.00 41.07  ? 52  GLY A C   1 
ATOM   407   O  O   . GLY A  1  52  ? 54.748  45.354 -16.521 1.00 40.37  ? 52  GLY A O   1 
ATOM   408   N  N   . ILE A  1  53  ? 53.932  43.273 -16.743 1.00 42.25  ? 53  ILE A N   1 
ATOM   409   C  CA  . ILE A  1  53  ? 52.723  43.558 -15.975 1.00 42.40  ? 53  ILE A CA  1 
ATOM   410   C  C   . ILE A  1  53  ? 52.449  42.398 -15.023 1.00 40.90  ? 53  ILE A C   1 
ATOM   411   O  O   . ILE A  1  53  ? 52.425  41.236 -15.459 1.00 38.92  ? 53  ILE A O   1 
ATOM   412   C  CB  . ILE A  1  53  ? 51.503  43.777 -16.883 1.00 41.48  ? 53  ILE A CB  1 
ATOM   413   C  CG1 . ILE A  1  53  ? 51.806  44.752 -18.016 1.00 41.66  ? 53  ILE A CG1 1 
ATOM   414   C  CG2 . ILE A  1  53  ? 50.335  44.302 -16.054 1.00 41.58  ? 53  ILE A CG2 1 
ATOM   415   C  CD1 . ILE A  1  53  ? 50.751  44.735 -19.112 1.00 40.78  ? 53  ILE A CD1 1 
ATOM   416   N  N   . PRO A  1  54  ? 52.205  42.657 -13.738 1.00 40.94  ? 54  PRO A N   1 
ATOM   417   C  CA  . PRO A  1  54  ? 51.845  41.563 -12.828 1.00 40.73  ? 54  PRO A CA  1 
ATOM   418   C  C   . PRO A  1  54  ? 50.685  40.743 -13.371 1.00 39.84  ? 54  PRO A C   1 
ATOM   419   O  O   . PRO A  1  54  ? 49.779  41.268 -14.022 1.00 39.06  ? 54  PRO A O   1 
ATOM   420   C  CB  . PRO A  1  54  ? 51.469  42.293 -11.533 1.00 41.50  ? 54  PRO A CB  1 
ATOM   421   C  CG  . PRO A  1  54  ? 52.270  43.559 -11.578 1.00 42.32  ? 54  PRO A CG  1 
ATOM   422   C  CD  . PRO A  1  54  ? 52.317  43.950 -13.037 1.00 41.59  ? 54  PRO A CD  1 
ATOM   423   N  N   . GLN A  1  55  ? 50.728  39.436 -13.112 1.00 41.37  ? 55  GLN A N   1 
ATOM   424   C  CA  . GLN A  1  55  ? 49.662  38.537 -13.539 1.00 41.88  ? 55  GLN A CA  1 
ATOM   425   C  C   . GLN A  1  55  ? 49.294  37.584 -12.402 1.00 41.75  ? 55  GLN A C   1 
ATOM   426   O  O   . GLN A  1  55  ? 49.001  38.033 -11.290 1.00 42.68  ? 55  GLN A O   1 
ATOM   427   C  CB  . GLN A  1  55  ? 50.089  37.771 -14.795 1.00 43.02  ? 55  GLN A CB  1 
ATOM   428   C  CG  . GLN A  1  55  ? 48.934  37.138 -15.570 1.00 41.51  ? 55  GLN A CG  1 
ATOM   429   C  CD  . GLN A  1  55  ? 49.286  35.764 -16.125 1.00 42.47  ? 55  GLN A CD  1 
ATOM   430   O  OE1 . GLN A  1  55  ? 50.169  35.082 -15.609 1.00 44.20  ? 55  GLN A OE1 1 
ATOM   431   N  NE2 . GLN A  1  55  ? 48.600  35.358 -17.187 1.00 44.06  ? 55  GLN A NE2 1 
ATOM   432   N  N   . TYR A  1  56  ? 49.308  36.278 -12.665 1.00 41.89  ? 56  TYR A N   1 
ATOM   433   C  CA  . TYR A  1  56  ? 48.950  35.299 -11.642 1.00 41.32  ? 56  TYR A CA  1 
ATOM   434   C  C   . TYR A  1  56  ? 49.904  35.392 -10.458 1.00 42.80  ? 56  TYR A C   1 
ATOM   435   O  O   . TYR A  1  56  ? 51.128  35.346 -10.616 1.00 41.78  ? 56  TYR A O   1 
ATOM   436   C  CB  . TYR A  1  56  ? 48.963  33.891 -12.242 1.00 40.58  ? 56  TYR A CB  1 
ATOM   437   C  CG  . TYR A  1  56  ? 48.419  32.803 -11.337 1.00 40.31  ? 56  TYR A CG  1 
ATOM   438   C  CD1 . TYR A  1  56  ? 49.223  32.214 -10.367 1.00 41.45  ? 56  TYR A CD1 1 
ATOM   439   C  CD2 . TYR A  1  56  ? 47.113  32.351 -11.464 1.00 39.30  ? 56  TYR A CD2 1 
ATOM   440   C  CE1 . TYR A  1  56  ? 48.737  31.214 -9.543  1.00 41.35  ? 56  TYR A CE1 1 
ATOM   441   C  CE2 . TYR A  1  56  ? 46.617  31.350 -10.643 1.00 40.61  ? 56  TYR A CE2 1 
ATOM   442   C  CZ  . TYR A  1  56  ? 47.435  30.784 -9.685  1.00 41.70  ? 56  TYR A CZ  1 
ATOM   443   O  OH  . TYR A  1  56  ? 46.950  29.788 -8.862  1.00 40.52  ? 56  TYR A OH  1 
ATOM   444   N  N   . ASN A  1  57  ? 49.326  35.529 -9.265  1.00 43.81  ? 57  ASN A N   1 
ATOM   445   C  CA  . ASN A  1  57  ? 50.052  35.763 -8.022  1.00 43.36  ? 57  ASN A CA  1 
ATOM   446   C  C   . ASN A  1  57  ? 49.279  35.110 -6.883  1.00 43.08  ? 57  ASN A C   1 
ATOM   447   O  O   . ASN A  1  57  ? 48.180  35.568 -6.542  1.00 43.19  ? 57  ASN A O   1 
ATOM   448   C  CB  . ASN A  1  57  ? 50.217  37.265 -7.777  1.00 43.45  ? 57  ASN A CB  1 
ATOM   449   C  CG  . ASN A  1  57  ? 51.022  37.569 -6.526  1.00 43.66  ? 57  ASN A CG  1 
ATOM   450   O  OD1 . ASN A  1  57  ? 51.287  36.684 -5.709  1.00 42.97  ? 57  ASN A OD1 1 
ATOM   451   N  ND2 . ASN A  1  57  ? 51.404  38.829 -6.364  1.00 43.33  ? 57  ASN A ND2 1 
ATOM   452   N  N   . PRO A  1  58  ? 49.800  34.036 -6.279  1.00 43.74  ? 58  PRO A N   1 
ATOM   453   C  CA  . PRO A  1  58  ? 49.033  33.354 -5.221  1.00 44.58  ? 58  PRO A CA  1 
ATOM   454   C  C   . PRO A  1  58  ? 48.819  34.201 -3.978  1.00 48.05  ? 58  PRO A C   1 
ATOM   455   O  O   . PRO A  1  58  ? 47.958  33.859 -3.158  1.00 45.25  ? 58  PRO A O   1 
ATOM   456   C  CB  . PRO A  1  58  ? 49.883  32.112 -4.913  1.00 43.03  ? 58  PRO A CB  1 
ATOM   457   C  CG  . PRO A  1  58  ? 51.275  32.516 -5.285  1.00 44.50  ? 58  PRO A CG  1 
ATOM   458   C  CD  . PRO A  1  58  ? 51.132  33.429 -6.476  1.00 43.63  ? 58  PRO A CD  1 
ATOM   459   N  N   . ASP A  1  59  ? 49.565  35.291 -3.809  1.00 52.29  ? 59  ASP A N   1 
ATOM   460   C  CA  . ASP A  1  59  ? 49.399  36.153 -2.646  1.00 55.56  ? 59  ASP A CA  1 
ATOM   461   C  C   . ASP A  1  59  ? 48.295  37.187 -2.830  1.00 53.50  ? 59  ASP A C   1 
ATOM   462   O  O   . ASP A  1  59  ? 48.026  37.951 -1.897  1.00 53.15  ? 59  ASP A O   1 
ATOM   463   C  CB  . ASP A  1  59  ? 50.717  36.855 -2.315  1.00 60.90  ? 59  ASP A CB  1 
ATOM   464   C  CG  . ASP A  1  59  ? 51.816  35.882 -1.934  1.00 64.41  ? 59  ASP A CG  1 
ATOM   465   O  OD1 . ASP A  1  59  ? 51.494  34.770 -1.460  1.00 65.30  ? 59  ASP A OD1 1 
ATOM   466   O  OD2 . ASP A  1  59  ? 53.002  36.230 -2.107  1.00 66.13  ? 59  ASP A OD2 1 
ATOM   467   N  N   . ILE A  1  60  ? 47.664  37.237 -3.999  1.00 51.25  ? 60  ILE A N   1 
ATOM   468   C  CA  . ILE A  1  60  ? 46.507  38.098 -4.208  1.00 49.17  ? 60  ILE A CA  1 
ATOM   469   C  C   . ILE A  1  60  ? 45.277  37.408 -3.634  1.00 49.36  ? 60  ILE A C   1 
ATOM   470   O  O   . ILE A  1  60  ? 45.067  36.204 -3.833  1.00 49.22  ? 60  ILE A O   1 
ATOM   471   C  CB  . ILE A  1  60  ? 46.323  38.410 -5.704  1.00 48.35  ? 60  ILE A CB  1 
ATOM   472   C  CG1 . ILE A  1  60  ? 47.475  39.274 -6.229  1.00 49.85  ? 60  ILE A CG1 1 
ATOM   473   C  CG2 . ILE A  1  60  ? 44.977  39.094 -5.951  1.00 48.26  ? 60  ILE A CG2 1 
ATOM   474   C  CD1 . ILE A  1  60  ? 47.447  40.715 -5.744  1.00 50.10  ? 60  ILE A CD1 1 
ATOM   475   N  N   . GLY A  1  61  ? 44.453  38.170 -2.921  1.00 49.35  ? 61  GLY A N   1 
ATOM   476   C  CA  . GLY A  1  61  ? 43.231  37.597 -2.400  1.00 48.67  ? 61  GLY A CA  1 
ATOM   477   C  C   . GLY A  1  61  ? 43.495  36.590 -1.293  1.00 47.49  ? 61  GLY A C   1 
ATOM   478   O  O   . GLY A  1  61  ? 44.459  36.692 -0.531  1.00 48.37  ? 61  GLY A O   1 
ATOM   479   N  N   . THR A  1  62  ? 42.613  35.595 -1.212  1.00 45.28  ? 62  THR A N   1 
ATOM   480   C  CA  . THR A  1  62  ? 42.651  34.596 -0.157  1.00 44.91  ? 62  THR A CA  1 
ATOM   481   C  C   . THR A  1  62  ? 43.511  33.406 -0.563  1.00 45.03  ? 62  THR A C   1 
ATOM   482   O  O   . THR A  1  62  ? 43.664  33.116 -1.754  1.00 43.31  ? 62  THR A O   1 
ATOM   483   C  CB  . THR A  1  62  ? 41.240  34.124 0.162   1.00 45.08  ? 62  THR A CB  1 
ATOM   484   O  OG1 . THR A  1  62  ? 40.598  33.680 -1.041  1.00 42.44  ? 62  THR A OG1 1 
ATOM   485   C  CG2 . THR A  1  62  ? 40.434  35.264 0.762   1.00 46.03  ? 62  THR A CG2 1 
ATOM   486   N  N   . PRO A  1  63  ? 44.097  32.685 0.399   1.00 45.96  ? 63  PRO A N   1 
ATOM   487   C  CA  . PRO A  1  63  ? 45.059  31.621 0.055   1.00 46.11  ? 63  PRO A CA  1 
ATOM   488   C  C   . PRO A  1  63  ? 44.376  30.292 -0.240  1.00 46.98  ? 63  PRO A C   1 
ATOM   489   O  O   . PRO A  1  63  ? 43.911  29.604 0.660   1.00 45.68  ? 63  PRO A O   1 
ATOM   490   C  CB  . PRO A  1  63  ? 45.935  31.539 1.319   1.00 46.38  ? 63  PRO A CB  1 
ATOM   491   C  CG  . PRO A  1  63  ? 44.976  31.873 2.431   1.00 46.29  ? 63  PRO A CG  1 
ATOM   492   C  CD  . PRO A  1  63  ? 44.006  32.897 1.863   1.00 46.52  ? 63  PRO A CD  1 
ATOM   493   N  N   . LEU A  1  64  ? 44.398  29.904 -1.523  1.00 48.13  ? 64  LEU A N   1 
ATOM   494   C  CA  . LEU A  1  64  ? 43.812  28.621 -1.906  1.00 49.07  ? 64  LEU A CA  1 
ATOM   495   C  C   . LEU A  1  64  ? 44.512  27.462 -1.200  1.00 51.69  ? 64  LEU A C   1 
ATOM   496   O  O   . LEU A  1  64  ? 45.701  27.527 -0.874  1.00 52.12  ? 64  LEU A O   1 
ATOM   497   C  CB  . LEU A  1  64  ? 43.905  28.415 -3.419  1.00 47.77  ? 64  LEU A CB  1 
ATOM   498   C  CG  . LEU A  1  64  ? 43.095  29.333 -4.331  1.00 45.46  ? 64  LEU A CG  1 
ATOM   499   C  CD1 . LEU A  1  64  ? 43.353  28.972 -5.790  1.00 43.80  ? 64  LEU A CD1 1 
ATOM   500   C  CD2 . LEU A  1  64  ? 41.612  29.255 -4.011  1.00 44.08  ? 64  LEU A CD2 1 
ATOM   501   N  N   . GLY A  1  65  ? 43.759  26.388 -0.969  1.00 51.71  ? 65  GLY A N   1 
ATOM   502   C  CA  . GLY A  1  65  ? 44.338  25.166 -0.458  1.00 51.81  ? 65  GLY A CA  1 
ATOM   503   C  C   . GLY A  1  65  ? 44.444  25.065 1.043   1.00 50.91  ? 65  GLY A C   1 
ATOM   504   O  O   . GLY A  1  65  ? 45.378  24.427 1.544   1.00 49.39  ? 65  GLY A O   1 
ATOM   505   N  N   . GLN A  1  66  ? 43.528  25.686 1.787   1.00 50.55  ? 66  GLN A N   1 
ATOM   506   C  CA  . GLN A  1  66  ? 43.428  25.400 3.214   1.00 49.40  ? 66  GLN A CA  1 
ATOM   507   C  C   . GLN A  1  66  ? 42.802  24.037 3.458   1.00 49.38  ? 66  GLN A C   1 
ATOM   508   O  O   . GLN A  1  66  ? 42.972  23.465 4.540   1.00 49.67  ? 66  GLN A O   1 
ATOM   509   C  CB  . GLN A  1  66  ? 42.618  26.487 3.915   1.00 48.94  ? 66  GLN A CB  1 
ATOM   510   C  CG  . GLN A  1  66  ? 43.186  27.877 3.720   1.00 51.48  ? 66  GLN A CG  1 
ATOM   511   C  CD  . GLN A  1  66  ? 44.679  27.926 3.983   1.00 53.05  ? 66  GLN A CD  1 
ATOM   512   O  OE1 . GLN A  1  66  ? 45.164  27.359 4.963   1.00 52.98  ? 66  GLN A OE1 1 
ATOM   513   N  NE2 . GLN A  1  66  ? 45.417  28.588 3.099   1.00 53.41  ? 66  GLN A NE2 1 
ATOM   514   N  N   . ARG A  1  67  ? 42.084  23.518 2.474   1.00 49.20  ? 67  ARG A N   1 
ATOM   515   C  CA  . ARG A  1  67  ? 41.585  22.158 2.434   1.00 49.52  ? 67  ARG A CA  1 
ATOM   516   C  C   . ARG A  1  67  ? 42.345  21.392 1.357   1.00 48.80  ? 67  ARG A C   1 
ATOM   517   O  O   . ARG A  1  67  ? 43.237  21.926 0.692   1.00 49.15  ? 67  ARG A O   1 
ATOM   518   C  CB  . ARG A  1  67  ? 40.082  22.154 2.156   1.00 49.49  ? 67  ARG A CB  1 
ATOM   519   C  CG  . ARG A  1  67  ? 39.705  22.934 0.903   1.00 47.83  ? 67  ARG A CG  1 
ATOM   520   C  CD  . ARG A  1  67  ? 38.359  22.501 0.362   1.00 47.64  ? 67  ARG A CD  1 
ATOM   521   N  NE  . ARG A  1  67  ? 38.385  21.107 -0.068  1.00 48.48  ? 67  ARG A NE  1 
ATOM   522   C  CZ  . ARG A  1  67  ? 37.322  20.434 -0.493  1.00 47.37  ? 67  ARG A CZ  1 
ATOM   523   N  NH1 . ARG A  1  67  ? 36.137  21.026 -0.544  1.00 45.86  ? 67  ARG A NH1 1 
ATOM   524   N  NH2 . ARG A  1  67  ? 37.445  19.166 -0.862  1.00 48.02  ? 67  ARG A NH2 1 
ATOM   525   N  N   . VAL A  1  68  ? 41.975  20.127 1.176   1.00 48.63  ? 68  VAL A N   1 
ATOM   526   C  CA  . VAL A  1  68  ? 42.551  19.330 0.100   1.00 49.11  ? 68  VAL A CA  1 
ATOM   527   C  C   . VAL A  1  68  ? 42.056  19.870 -1.235  1.00 48.52  ? 68  VAL A C   1 
ATOM   528   O  O   . VAL A  1  68  ? 40.846  19.974 -1.468  1.00 43.85  ? 68  VAL A O   1 
ATOM   529   C  CB  . VAL A  1  68  ? 42.189  17.848 0.261   1.00 49.79  ? 68  VAL A CB  1 
ATOM   530   C  CG1 . VAL A  1  68  ? 42.528  17.075 -1.010  1.00 50.42  ? 68  VAL A CG1 1 
ATOM   531   C  CG2 . VAL A  1  68  ? 42.909  17.257 1.462   1.00 50.28  ? 68  VAL A CG2 1 
ATOM   532   N  N   . LEU A  1  69  ? 42.989  20.222 -2.118  1.00 49.26  ? 69  LEU A N   1 
ATOM   533   C  CA  . LEU A  1  69  ? 42.654  20.521 -3.508  1.00 48.33  ? 69  LEU A CA  1 
ATOM   534   C  C   . LEU A  1  69  ? 42.513  19.192 -4.241  1.00 49.65  ? 69  LEU A C   1 
ATOM   535   O  O   . LEU A  1  69  ? 43.507  18.502 -4.495  1.00 50.66  ? 69  LEU A O   1 
ATOM   536   C  CB  . LEU A  1  69  ? 43.708  21.416 -4.146  1.00 47.04  ? 69  LEU A CB  1 
ATOM   537   C  CG  . LEU A  1  69  ? 43.860  22.794 -3.501  1.00 47.03  ? 69  LEU A CG  1 
ATOM   538   C  CD1 . LEU A  1  69  ? 44.925  23.603 -4.218  1.00 46.85  ? 69  LEU A CD1 1 
ATOM   539   C  CD2 . LEU A  1  69  ? 42.534  23.550 -3.496  1.00 46.79  ? 69  LEU A CD2 1 
ATOM   540   N  N   . MET A  1  70  ? 41.283  18.835 -4.573  1.00 50.03  ? 70  MET A N   1 
ATOM   541   C  CA  . MET A  1  70  ? 40.964  17.453 -4.897  1.00 50.74  ? 70  MET A CA  1 
ATOM   542   C  C   . MET A  1  70  ? 41.355  17.115 -6.331  1.00 49.44  ? 70  MET A C   1 
ATOM   543   O  O   . MET A  1  70  ? 41.243  17.956 -7.223  1.00 47.14  ? 70  MET A O   1 
ATOM   544   C  CB  . MET A  1  70  ? 39.468  17.202 -4.722  1.00 51.41  ? 70  MET A CB  1 
ATOM   545   C  CG  . MET A  1  70  ? 38.949  17.411 -3.319  1.00 51.91  ? 70  MET A CG  1 
ATOM   546   S  SD  . MET A  1  70  ? 37.167  17.181 -3.252  1.00 53.46  ? 70  MET A SD  1 
ATOM   547   C  CE  . MET A  1  70  ? 36.594  18.601 -4.185  1.00 50.00  ? 70  MET A CE  1 
ATOM   548   N  N   . PRO A  1  71  ? 41.808  15.891 -6.575  1.00 50.28  ? 71  PRO A N   1 
ATOM   549   C  CA  . PRO A  1  71  ? 41.735  15.336 -7.927  1.00 48.98  ? 71  PRO A CA  1 
ATOM   550   C  C   . PRO A  1  71  ? 40.305  14.918 -8.234  1.00 47.00  ? 71  PRO A C   1 
ATOM   551   O  O   . PRO A  1  71  ? 39.484  14.699 -7.341  1.00 46.88  ? 71  PRO A O   1 
ATOM   552   C  CB  . PRO A  1  71  ? 42.673  14.127 -7.871  1.00 49.74  ? 71  PRO A CB  1 
ATOM   553   C  CG  . PRO A  1  71  ? 42.613  13.687 -6.444  1.00 51.28  ? 71  PRO A CG  1 
ATOM   554   C  CD  . PRO A  1  71  ? 42.429  14.946 -5.623  1.00 51.01  ? 71  PRO A CD  1 
ATOM   555   N  N   . TYR A  1  72  ? 40.012  14.826 -9.524  1.00 43.62  ? 72  TYR A N   1 
ATOM   556   C  CA  . TYR A  1  72  ? 38.711  14.380 -9.994  1.00 43.68  ? 72  TYR A CA  1 
ATOM   557   C  C   . TYR A  1  72  ? 38.884  13.178 -10.908 1.00 43.99  ? 72  TYR A C   1 
ATOM   558   O  O   . TYR A  1  72  ? 39.722  13.199 -11.815 1.00 44.44  ? 72  TYR A O   1 
ATOM   559   C  CB  . TYR A  1  72  ? 37.980  15.492 -10.749 1.00 41.35  ? 72  TYR A CB  1 
ATOM   560   C  CG  . TYR A  1  72  ? 37.500  16.633 -9.886  1.00 39.83  ? 72  TYR A CG  1 
ATOM   561   C  CD1 . TYR A  1  72  ? 36.327  16.525 -9.152  1.00 39.83  ? 72  TYR A CD1 1 
ATOM   562   C  CD2 . TYR A  1  72  ? 38.213  17.822 -9.812  1.00 38.86  ? 72  TYR A CD2 1 
ATOM   563   C  CE1 . TYR A  1  72  ? 35.877  17.567 -8.366  1.00 40.09  ? 72  TYR A CE1 1 
ATOM   564   C  CE2 . TYR A  1  72  ? 37.773  18.871 -9.027  1.00 39.13  ? 72  TYR A CE2 1 
ATOM   565   C  CZ  . TYR A  1  72  ? 36.603  18.739 -8.307  1.00 39.49  ? 72  TYR A CZ  1 
ATOM   566   O  OH  . TYR A  1  72  ? 36.158  19.779 -7.524  1.00 39.40  ? 72  TYR A OH  1 
ATOM   567   N  N   . GLN A  1  73  ? 38.100  12.135 -10.663 1.00 44.70  ? 73  GLN A N   1 
ATOM   568   C  CA  . GLN A  1  73  ? 37.964  11.060 -11.630 1.00 46.15  ? 73  GLN A CA  1 
ATOM   569   C  C   . GLN A  1  73  ? 36.976  11.491 -12.704 1.00 44.58  ? 73  GLN A C   1 
ATOM   570   O  O   . GLN A  1  73  ? 35.856  11.905 -12.393 1.00 42.41  ? 73  GLN A O   1 
ATOM   571   C  CB  . GLN A  1  73  ? 37.469  9.778  -10.966 1.00 49.53  ? 73  GLN A CB  1 
ATOM   572   C  CG  . GLN A  1  73  ? 37.210  8.637  -11.948 1.00 52.44  ? 73  GLN A CG  1 
ATOM   573   C  CD  . GLN A  1  73  ? 36.489  7.467  -11.307 1.00 56.47  ? 73  GLN A CD  1 
ATOM   574   O  OE1 . GLN A  1  73  ? 35.867  7.607  -10.254 1.00 57.10  ? 73  GLN A OE1 1 
ATOM   575   N  NE2 . GLN A  1  73  ? 36.575  6.300  -11.938 1.00 58.10  ? 73  GLN A NE2 1 
ATOM   576   N  N   . VAL A  1  74  ? 37.379  11.318 -13.963 1.00 44.78  ? 74  VAL A N   1 
ATOM   577   C  CA  . VAL A  1  74  ? 36.430  11.541 -15.089 1.00 44.96  ? 74  VAL A CA  1 
ATOM   578   C  C   . VAL A  1  74  ? 35.564  10.278 -15.095 1.00 45.04  ? 74  VAL A C   1 
ATOM   579   O  O   . VAL A  1  74  ? 36.139  9.179  -15.159 1.00 43.06  ? 74  VAL A O   1 
ATOM   580   C  CB  . VAL A  1  74  ? 37.168  11.738 -16.425 1.00 44.35  ? 74  VAL A CB  1 
ATOM   581   C  CG1 . VAL A  1  74  ? 36.199  11.837 -17.592 1.00 44.20  ? 74  VAL A CG1 1 
ATOM   582   C  CG2 . VAL A  1  74  ? 38.083  12.951 -16.385 1.00 44.16  ? 74  VAL A CG2 1 
ATOM   583   N  N   . SER A  1  75  ? 34.239  10.427 -15.048 1.00 46.97  ? 75  SER A N   1 
ATOM   584   C  CA  . SER A  1  75  ? 33.331  9.252  -14.964 1.00 47.40  ? 75  SER A CA  1 
ATOM   585   C  C   . SER A  1  75  ? 33.517  8.332  -16.177 1.00 47.93  ? 75  SER A C   1 
ATOM   586   O  O   . SER A  1  75  ? 33.692  8.862  -17.293 1.00 47.86  ? 75  SER A O   1 
ATOM   587   C  CB  . SER A  1  75  ? 31.903  9.700  -14.821 1.00 45.82  ? 75  SER A CB  1 
ATOM   588   O  OG  . SER A  1  75  ? 31.725  10.417 -13.610 1.00 43.67  ? 75  SER A OG  1 
ATOM   589   N  N   . THR A  1  76  ? 33.460  7.014  -15.924 1.00 48.67  ? 76  THR A N   1 
ATOM   590   C  CA  . THR A  1  76  ? 33.604  5.885  -16.894 1.00 49.82  ? 76  THR A CA  1 
ATOM   591   C  C   . THR A  1  76  ? 35.072  5.699  -17.300 1.00 49.61  ? 76  THR A C   1 
ATOM   592   O  O   . THR A  1  76  ? 35.333  4.880  -18.200 1.00 52.05  ? 76  THR A O   1 
ATOM   593   C  CB  . THR A  1  76  ? 32.615  5.951  -18.070 1.00 49.90  ? 76  THR A CB  1 
ATOM   594   O  OG1 . THR A  1  76  ? 33.106  6.894  -19.023 1.00 49.35  ? 76  THR A OG1 1 
ATOM   595   C  CG2 . THR A  1  76  ? 31.210  6.317  -17.647 1.00 49.38  ? 76  THR A CG2 1 
ATOM   596   N  N   . THR A  1  77  ? 35.989  6.394  -16.624 1.00 48.68  ? 77  THR A N   1 
ATOM   597   C  CA  . THR A  1  77  ? 37.427  6.293  -16.909 1.00 50.24  ? 77  THR A CA  1 
ATOM   598   C  C   . THR A  1  77  ? 38.126  6.017  -15.581 1.00 54.49  ? 77  THR A C   1 
ATOM   599   O  O   . THR A  1  77  ? 37.531  6.026  -14.556 1.00 55.70  ? 77  THR A O   1 
ATOM   600   C  CB  . THR A  1  77  ? 38.008  7.563  -17.550 1.00 46.80  ? 77  THR A CB  1 
ATOM   601   O  OG1 . THR A  1  77  ? 38.294  8.546  -16.560 1.00 45.30  ? 77  THR A OG1 1 
ATOM   602   C  CG2 . THR A  1  77  ? 37.116  8.164  -18.607 1.00 44.98  ? 77  THR A CG2 1 
ATOM   603   N  N   . ASP A  1  78  ? 39.400  5.759  -15.658 1.00 57.80  ? 78  ASP A N   1 
ATOM   604   C  CA  . ASP A  1  78  ? 40.302  5.653  -14.519 1.00 63.72  ? 78  ASP A CA  1 
ATOM   605   C  C   . ASP A  1  78  ? 41.309  6.796  -14.523 1.00 62.37  ? 78  ASP A C   1 
ATOM   606   O  O   . ASP A  1  78  ? 42.396  6.672  -13.950 1.00 63.09  ? 78  ASP A O   1 
ATOM   607   C  CB  . ASP A  1  78  ? 41.007  4.298  -14.530 1.00 70.53  ? 78  ASP A CB  1 
ATOM   608   C  CG  . ASP A  1  78  ? 40.091  3.165  -14.103 1.00 74.40  ? 78  ASP A CG  1 
ATOM   609   O  OD1 . ASP A  1  78  ? 39.587  3.203  -12.959 1.00 75.30  ? 78  ASP A OD1 1 
ATOM   610   O  OD2 . ASP A  1  78  ? 39.861  2.247  -14.918 1.00 75.70  ? 78  ASP A OD2 1 
ATOM   611   N  N   . THR A  1  79  ? 40.950  7.911  -15.160 1.00 59.13  ? 79  THR A N   1 
ATOM   612   C  CA  . THR A  1  79  ? 41.810  9.081  -15.251 1.00 55.25  ? 79  THR A CA  1 
ATOM   613   C  C   . THR A  1  79  ? 41.457  10.047 -14.128 1.00 52.86  ? 79  THR A C   1 
ATOM   614   O  O   . THR A  1  79  ? 40.289  10.412 -13.954 1.00 52.70  ? 79  THR A O   1 
ATOM   615   C  CB  . THR A  1  79  ? 41.647  9.764  -16.614 1.00 54.80  ? 79  THR A CB  1 
ATOM   616   O  OG1 . THR A  1  79  ? 42.149  8.905  -17.648 1.00 56.30  ? 79  THR A OG1 1 
ATOM   617   C  CG2 . THR A  1  79  ? 42.395  11.095 -16.648 1.00 54.07  ? 79  THR A CG2 1 
ATOM   618   N  N   . TYR A  1  80  ? 42.471  10.455 -13.371 1.00 51.59  ? 80  TYR A N   1 
ATOM   619   C  CA  . TYR A  1  80  ? 42.320  11.364 -12.246 1.00 50.22  ? 80  TYR A CA  1 
ATOM   620   C  C   . TYR A  1  80  ? 43.139  12.609 -12.537 1.00 49.70  ? 80  TYR A C   1 
ATOM   621   O  O   . TYR A  1  80  ? 44.340  12.514 -12.816 1.00 49.72  ? 80  TYR A O   1 
ATOM   622   C  CB  . TYR A  1  80  ? 42.790  10.726 -10.939 1.00 50.64  ? 80  TYR A CB  1 
ATOM   623   C  CG  . TYR A  1  80  ? 41.831  9.718  -10.353 1.00 50.80  ? 80  TYR A CG  1 
ATOM   624   C  CD1 . TYR A  1  80  ? 41.845  8.398  -10.780 1.00 52.27  ? 80  TYR A CD1 1 
ATOM   625   C  CD2 . TYR A  1  80  ? 40.922  10.082 -9.371  1.00 50.63  ? 80  TYR A CD2 1 
ATOM   626   C  CE1 . TYR A  1  80  ? 40.981  7.468  -10.245 1.00 53.47  ? 80  TYR A CE1 1 
ATOM   627   C  CE2 . TYR A  1  80  ? 40.064  9.153  -8.816  1.00 51.87  ? 80  TYR A CE2 1 
ATOM   628   C  CZ  . TYR A  1  80  ? 40.088  7.852  -9.268  1.00 54.09  ? 80  TYR A CZ  1 
ATOM   629   O  OH  . TYR A  1  80  ? 39.224  6.926  -8.729  1.00 56.82  ? 80  TYR A OH  1 
ATOM   630   N  N   . VAL A  1  81  ? 42.494  13.772 -12.480 1.00 48.19  ? 81  VAL A N   1 
ATOM   631   C  CA  . VAL A  1  81  ? 43.143  15.039 -12.782 1.00 48.22  ? 81  VAL A CA  1 
ATOM   632   C  C   . VAL A  1  81  ? 42.679  16.081 -11.777 1.00 46.32  ? 81  VAL A C   1 
ATOM   633   O  O   . VAL A  1  81  ? 41.619  15.959 -11.162 1.00 47.99  ? 81  VAL A O   1 
ATOM   634   C  CB  . VAL A  1  81  ? 42.848  15.506 -14.225 1.00 48.41  ? 81  VAL A CB  1 
ATOM   635   C  CG1 . VAL A  1  81  ? 43.392  14.499 -15.225 1.00 49.48  ? 81  VAL A CG1 1 
ATOM   636   C  CG2 . VAL A  1  81  ? 41.352  15.688 -14.435 1.00 47.82  ? 81  VAL A CG2 1 
ATOM   637   N  N   . GLU A  1  82  ? 43.499  17.112 -11.607 1.00 44.29  ? 82  GLU A N   1 
ATOM   638   C  CA  . GLU A  1  82  ? 43.077  18.270 -10.834 1.00 43.47  ? 82  GLU A CA  1 
ATOM   639   C  C   . GLU A  1  82  ? 42.037  19.057 -11.624 1.00 42.38  ? 82  GLU A C   1 
ATOM   640   O  O   . GLU A  1  82  ? 42.017  19.039 -12.857 1.00 40.02  ? 82  GLU A O   1 
ATOM   641   C  CB  . GLU A  1  82  ? 44.275  19.147 -10.491 1.00 44.29  ? 82  GLU A CB  1 
ATOM   642   C  CG  . GLU A  1  82  ? 45.348  18.405 -9.718  1.00 45.61  ? 82  GLU A CG  1 
ATOM   643   C  CD  . GLU A  1  82  ? 46.374  19.332 -9.112  1.00 47.51  ? 82  GLU A CD  1 
ATOM   644   O  OE1 . GLU A  1  82  ? 45.971  20.253 -8.372  1.00 47.35  ? 82  GLU A OE1 1 
ATOM   645   O  OE2 . GLU A  1  82  ? 47.581  19.143 -9.380  1.00 49.41  ? 82  GLU A OE2 1 
ATOM   646   N  N   . GLY A  1  83  ? 41.157  19.745 -10.898 1.00 41.89  ? 83  GLY A N   1 
ATOM   647   C  CA  . GLY A  1  83  ? 40.035  20.399 -11.548 1.00 40.37  ? 83  GLY A CA  1 
ATOM   648   C  C   . GLY A  1  83  ? 40.448  21.392 -12.614 1.00 39.26  ? 83  GLY A C   1 
ATOM   649   O  O   . GLY A  1  83  ? 39.708  21.618 -13.573 1.00 39.38  ? 83  GLY A O   1 
ATOM   650   N  N   . ASP A  1  84  ? 41.629  21.997 -12.467 1.00 39.38  ? 84  ASP A N   1 
ATOM   651   C  CA  . ASP A  1  84  ? 42.087  22.960 -13.460 1.00 37.99  ? 84  ASP A CA  1 
ATOM   652   C  C   . ASP A  1  84  ? 42.253  22.317 -14.830 1.00 35.64  ? 84  ASP A C   1 
ATOM   653   O  O   . ASP A  1  84  ? 42.116  22.993 -15.854 1.00 32.93  ? 84  ASP A O   1 
ATOM   654   C  CB  . ASP A  1  84  ? 43.414  23.585 -13.019 1.00 38.19  ? 84  ASP A CB  1 
ATOM   655   C  CG  . ASP A  1  84  ? 43.415  23.982 -11.556 1.00 39.70  ? 84  ASP A CG  1 
ATOM   656   O  OD1 . ASP A  1  84  ? 43.406  23.070 -10.702 1.00 40.51  ? 84  ASP A OD1 1 
ATOM   657   O  OD2 . ASP A  1  84  ? 43.431  25.195 -11.259 1.00 40.09  ? 84  ASP A OD2 1 
ATOM   658   N  N   . ASP A  1  85  ? 42.559  21.020 -14.872 1.00 38.48  ? 85  ASP A N   1 
ATOM   659   C  CA  . ASP A  1  85  ? 42.728  20.334 -16.144 1.00 38.93  ? 85  ASP A CA  1 
ATOM   660   C  C   . ASP A  1  85  ? 41.408  20.138 -16.873 1.00 38.17  ? 85  ASP A C   1 
ATOM   661   O  O   . ASP A  1  85  ? 41.418  19.769 -18.053 1.00 36.12  ? 85  ASP A O   1 
ATOM   662   C  CB  . ASP A  1  85  ? 43.404  18.979 -15.932 1.00 41.80  ? 85  ASP A CB  1 
ATOM   663   C  CG  . ASP A  1  85  ? 44.745  19.097 -15.230 1.00 43.38  ? 85  ASP A CG  1 
ATOM   664   O  OD1 . ASP A  1  85  ? 45.313  20.208 -15.207 1.00 43.05  ? 85  ASP A OD1 1 
ATOM   665   O  OD2 . ASP A  1  85  ? 45.242  18.073 -14.717 1.00 45.44  ? 85  ASP A OD2 1 
ATOM   666   N  N   . LEU A  1  86  ? 40.281  20.374 -16.205 1.00 37.60  ? 86  LEU A N   1 
ATOM   667   C  CA  . LEU A  1  86  ? 38.972  20.296 -16.831 1.00 37.98  ? 86  LEU A CA  1 
ATOM   668   C  C   . LEU A  1  86  ? 38.390  21.674 -17.121 1.00 36.58  ? 86  LEU A C   1 
ATOM   669   O  O   . LEU A  1  86  ? 37.237  21.771 -17.546 1.00 34.90  ? 86  LEU A O   1 
ATOM   670   C  CB  . LEU A  1  86  ? 38.016  19.490 -15.953 1.00 36.20  ? 86  LEU A CB  1 
ATOM   671   C  CG  . LEU A  1  86  ? 38.441  18.040 -15.712 1.00 35.74  ? 86  LEU A CG  1 
ATOM   672   C  CD1 . LEU A  1  86  ? 37.542  17.401 -14.664 1.00 37.46  ? 86  LEU A CD1 1 
ATOM   673   C  CD2 . LEU A  1  86  ? 38.442  17.225 -16.993 1.00 34.92  ? 86  LEU A CD2 1 
ATOM   674   N  N   . HIS A  1  87  ? 39.157  22.738 -16.889 1.00 36.12  ? 87  HIS A N   1 
ATOM   675   C  CA  . HIS A  1  87  ? 38.771  24.057 -17.376 1.00 36.03  ? 87  HIS A CA  1 
ATOM   676   C  C   . HIS A  1  87  ? 38.883  24.072 -18.898 1.00 35.92  ? 87  HIS A C   1 
ATOM   677   O  O   . HIS A  1  87  ? 39.882  23.604 -19.459 1.00 35.82  ? 87  HIS A O   1 
ATOM   678   C  CB  . HIS A  1  87  ? 39.662  25.134 -16.763 1.00 36.69  ? 87  HIS A CB  1 
ATOM   679   C  CG  . HIS A  1  87  ? 39.074  26.509 -16.823 1.00 37.36  ? 87  HIS A CG  1 
ATOM   680   N  ND1 . HIS A  1  87  ? 38.902  27.195 -18.006 1.00 36.18  ? 87  HIS A ND1 1 
ATOM   681   C  CD2 . HIS A  1  87  ? 38.615  27.326 -15.844 1.00 37.06  ? 87  HIS A CD2 1 
ATOM   682   C  CE1 . HIS A  1  87  ? 38.363  28.375 -17.754 1.00 36.20  ? 87  HIS A CE1 1 
ATOM   683   N  NE2 . HIS A  1  87  ? 38.178  28.479 -16.450 1.00 36.41  ? 87  HIS A NE2 1 
ATOM   684   N  N   . PHE A  1  88  ? 37.854  24.598 -19.572 1.00 32.44  ? 88  PHE A N   1 
ATOM   685   C  CA  . PHE A  1  88  ? 37.829  24.532 -21.032 1.00 29.41  ? 88  PHE A CA  1 
ATOM   686   C  C   . PHE A  1  88  ? 39.013  25.262 -21.653 1.00 29.12  ? 88  PHE A C   1 
ATOM   687   O  O   . PHE A  1  88  ? 39.496  24.861 -22.718 1.00 29.72  ? 88  PHE A O   1 
ATOM   688   C  CB  . PHE A  1  88  ? 36.502  25.086 -21.568 1.00 29.27  ? 88  PHE A CB  1 
ATOM   689   C  CG  . PHE A  1  88  ? 36.454  26.585 -21.686 1.00 27.61  ? 88  PHE A CG  1 
ATOM   690   C  CD1 . PHE A  1  88  ? 36.922  27.226 -22.823 1.00 27.51  ? 88  PHE A CD1 1 
ATOM   691   C  CD2 . PHE A  1  88  ? 35.916  27.352 -20.667 1.00 27.28  ? 88  PHE A CD2 1 
ATOM   692   C  CE1 . PHE A  1  88  ? 36.870  28.604 -22.929 1.00 26.87  ? 88  PHE A CE1 1 
ATOM   693   C  CE2 . PHE A  1  88  ? 35.861  28.727 -20.771 1.00 26.30  ? 88  PHE A CE2 1 
ATOM   694   C  CZ  . PHE A  1  88  ? 36.333  29.352 -21.907 1.00 25.96  ? 88  PHE A CZ  1 
ATOM   695   N  N   . VAL A  1  89  ? 39.507  26.317 -21.005 1.00 30.35  ? 89  VAL A N   1 
ATOM   696   C  CA  . VAL A  1  89  ? 40.659  27.032 -21.548 1.00 29.86  ? 89  VAL A CA  1 
ATOM   697   C  C   . VAL A  1  89  ? 41.891  26.139 -21.543 1.00 31.88  ? 89  VAL A C   1 
ATOM   698   O  O   . VAL A  1  89  ? 42.732  26.230 -22.446 1.00 35.02  ? 89  VAL A O   1 
ATOM   699   C  CB  . VAL A  1  89  ? 40.897  28.333 -20.759 1.00 29.31  ? 89  VAL A CB  1 
ATOM   700   C  CG1 . VAL A  1  89  ? 42.241  28.952 -21.124 1.00 30.32  ? 89  VAL A CG1 1 
ATOM   701   C  CG2 . VAL A  1  89  ? 39.767  29.323 -21.012 1.00 28.25  ? 89  VAL A CG2 1 
ATOM   702   N  N   . ASN A  1  90  ? 42.024  25.270 -20.541 1.00 31.49  ? 90  ASN A N   1 
ATOM   703   C  CA  . ASN A  1  90  ? 43.186  24.405 -20.402 1.00 34.35  ? 90  ASN A CA  1 
ATOM   704   C  C   . ASN A  1  90  ? 42.995  23.044 -21.060 1.00 34.16  ? 90  ASN A C   1 
ATOM   705   O  O   . ASN A  1  90  ? 43.860  22.176 -20.917 1.00 34.14  ? 90  ASN A O   1 
ATOM   706   C  CB  . ASN A  1  90  ? 43.519  24.185 -18.922 1.00 34.84  ? 90  ASN A CB  1 
ATOM   707   C  CG  . ASN A  1  90  ? 43.723  25.478 -18.165 1.00 34.02  ? 90  ASN A CG  1 
ATOM   708   O  OD1 . ASN A  1  90  ? 44.101  26.499 -18.739 1.00 32.29  ? 90  ASN A OD1 1 
ATOM   709   N  ND2 . ASN A  1  90  ? 43.477  25.437 -16.859 1.00 35.46  ? 90  ASN A ND2 1 
ATOM   710   N  N   . ASN A  1  91  ? 41.887  22.835 -21.764 1.00 33.72  ? 91  ASN A N   1 
ATOM   711   C  CA  . ASN A  1  91  ? 41.491  21.509 -22.235 1.00 33.10  ? 91  ASN A CA  1 
ATOM   712   C  C   . ASN A  1  91  ? 41.146  21.602 -23.719 1.00 33.47  ? 91  ASN A C   1 
ATOM   713   O  O   . ASN A  1  91  ? 40.048  22.033 -24.086 1.00 31.57  ? 91  ASN A O   1 
ATOM   714   C  CB  . ASN A  1  91  ? 40.317  20.992 -21.406 1.00 32.60  ? 91  ASN A CB  1 
ATOM   715   C  CG  . ASN A  1  91  ? 40.042  19.527 -21.635 1.00 33.14  ? 91  ASN A CG  1 
ATOM   716   O  OD1 . ASN A  1  91  ? 39.857  19.087 -22.767 1.00 33.59  ? 91  ASN A OD1 1 
ATOM   717   N  ND2 . ASN A  1  91  ? 40.020  18.756 -20.554 1.00 35.04  ? 91  ASN A ND2 1 
ATOM   718   N  N   . ALA A  1  92  ? 42.091  21.191 -24.572 1.00 33.75  ? 92  ALA A N   1 
ATOM   719   C  CA  . ALA A  1  92  ? 41.902  21.343 -26.011 1.00 32.36  ? 92  ALA A CA  1 
ATOM   720   C  C   . ALA A  1  92  ? 40.776  20.461 -26.529 1.00 32.37  ? 92  ALA A C   1 
ATOM   721   O  O   . ALA A  1  92  ? 40.132  20.807 -27.526 1.00 31.91  ? 92  ALA A O   1 
ATOM   722   C  CB  . ALA A  1  92  ? 43.200  21.022 -26.753 1.00 32.07  ? 92  ALA A CB  1 
ATOM   723   N  N   . ALA A  1  93  ? 40.529  19.323 -25.874 1.00 31.74  ? 93  ALA A N   1 
ATOM   724   C  CA  . ALA A  1  93  ? 39.423  18.462 -26.274 1.00 32.01  ? 93  ALA A CA  1 
ATOM   725   C  C   . ALA A  1  93  ? 38.089  19.178 -26.119 1.00 32.84  ? 93  ALA A C   1 
ATOM   726   O  O   . ALA A  1  93  ? 37.217  19.079 -26.990 1.00 33.13  ? 93  ALA A O   1 
ATOM   727   C  CB  . ALA A  1  93  ? 39.438  17.175 -25.450 1.00 33.00  ? 93  ALA A CB  1 
ATOM   728   N  N   . MET A  1  94  ? 37.908  19.897 -25.009 1.00 33.82  ? 94  MET A N   1 
ATOM   729   C  CA  . MET A  1  94  ? 36.670  20.643 -24.806 1.00 32.56  ? 94  MET A CA  1 
ATOM   730   C  C   . MET A  1  94  ? 36.510  21.739 -25.850 1.00 32.33  ? 94  MET A C   1 
ATOM   731   O  O   . MET A  1  94  ? 35.405  21.972 -26.355 1.00 33.07  ? 94  MET A O   1 
ATOM   732   C  CB  . MET A  1  94  ? 36.645  21.236 -23.399 1.00 32.26  ? 94  MET A CB  1 
ATOM   733   C  CG  . MET A  1  94  ? 36.588  20.188 -22.307 1.00 33.24  ? 94  MET A CG  1 
ATOM   734   S  SD  . MET A  1  94  ? 36.626  20.878 -20.645 1.00 33.53  ? 94  MET A SD  1 
ATOM   735   C  CE  . MET A  1  94  ? 36.343  19.398 -19.685 1.00 34.97  ? 94  MET A CE  1 
ATOM   736   N  N   . GLN A  1  95  ? 37.601  22.427 -26.187 1.00 31.68  ? 95  GLN A N   1 
ATOM   737   C  CA  . GLN A  1  95  ? 37.517  23.466 -27.207 1.00 30.60  ? 95  GLN A CA  1 
ATOM   738   C  C   . GLN A  1  95  ? 37.196  22.866 -28.567 1.00 30.43  ? 95  GLN A C   1 
ATOM   739   O  O   . GLN A  1  95  ? 36.411  23.436 -29.335 1.00 31.98  ? 95  GLN A O   1 
ATOM   740   C  CB  . GLN A  1  95  ? 38.824  24.250 -27.265 1.00 30.64  ? 95  GLN A CB  1 
ATOM   741   C  CG  . GLN A  1  95  ? 39.059  25.119 -26.051 1.00 30.46  ? 95  GLN A CG  1 
ATOM   742   C  CD  . GLN A  1  95  ? 40.428  25.769 -26.050 1.00 31.51  ? 95  GLN A CD  1 
ATOM   743   O  OE1 . GLN A  1  95  ? 40.893  26.271 -27.074 1.00 33.34  ? 95  GLN A OE1 1 
ATOM   744   N  NE2 . GLN A  1  95  ? 41.080  25.763 -24.898 1.00 31.08  ? 95  GLN A NE2 1 
ATOM   745   N  N   . GLN A  1  96  ? 37.785  21.712 -28.880 1.00 29.33  ? 96  GLN A N   1 
ATOM   746   C  CA  . GLN A  1  96  ? 37.520  21.093 -30.170 1.00 30.12  ? 96  GLN A CA  1 
ATOM   747   C  C   . GLN A  1  96  ? 36.094  20.564 -30.256 1.00 30.19  ? 96  GLN A C   1 
ATOM   748   O  O   . GLN A  1  96  ? 35.496  20.587 -31.335 1.00 31.55  ? 96  GLN A O   1 
ATOM   749   C  CB  . GLN A  1  96  ? 38.519  19.970 -30.437 1.00 30.83  ? 96  GLN A CB  1 
ATOM   750   C  CG  . GLN A  1  96  ? 38.488  19.473 -31.869 1.00 30.95  ? 96  GLN A CG  1 
ATOM   751   C  CD  . GLN A  1  96  ? 38.908  20.548 -32.856 1.00 31.27  ? 96  GLN A CD  1 
ATOM   752   O  OE1 . GLN A  1  96  ? 39.962  21.165 -32.703 1.00 32.33  ? 96  GLN A OE1 1 
ATOM   753   N  NE2 . GLN A  1  96  ? 38.078  20.786 -33.867 1.00 31.65  ? 96  GLN A NE2 1 
ATOM   754   N  N   . MET A  1  97  ? 35.534  20.078 -29.145 1.00 30.38  ? 97  MET A N   1 
ATOM   755   C  CA  . MET A  1  97  ? 34.148  19.626 -29.173 1.00 31.50  ? 97  MET A CA  1 
ATOM   756   C  C   . MET A  1  97  ? 33.226  20.744 -29.646 1.00 31.32  ? 97  MET A C   1 
ATOM   757   O  O   . MET A  1  97  ? 32.350  20.532 -30.492 1.00 30.83  ? 97  MET A O   1 
ATOM   758   C  CB  . MET A  1  97  ? 33.705  19.133 -27.796 1.00 31.25  ? 97  MET A CB  1 
ATOM   759   C  CG  . MET A  1  97  ? 32.448  18.277 -27.863 1.00 32.36  ? 97  MET A CG  1 
ATOM   760   S  SD  . MET A  1  97  ? 31.604  18.044 -26.292 1.00 33.43  ? 97  MET A SD  1 
ATOM   761   C  CE  . MET A  1  97  ? 30.674  19.573 -26.196 1.00 30.13  ? 97  MET A CE  1 
ATOM   762   N  N   . TRP A  1  98  ? 33.409  21.949 -29.102 1.00 29.95  ? 98  TRP A N   1 
ATOM   763   C  CA  . TRP A  1  98  ? 32.552  23.059 -29.497 1.00 28.91  ? 98  TRP A CA  1 
ATOM   764   C  C   . TRP A  1  98  ? 32.843  23.494 -30.928 1.00 29.60  ? 98  TRP A C   1 
ATOM   765   O  O   . TRP A  1  98  ? 31.917  23.787 -31.694 1.00 30.00  ? 98  TRP A O   1 
ATOM   766   C  CB  . TRP A  1  98  ? 32.722  24.227 -28.525 1.00 28.49  ? 98  TRP A CB  1 
ATOM   767   C  CG  . TRP A  1  98  ? 32.096  25.487 -29.028 1.00 27.43  ? 98  TRP A CG  1 
ATOM   768   C  CD1 . TRP A  1  98  ? 32.677  26.719 -29.102 1.00 24.51  ? 98  TRP A CD1 1 
ATOM   769   C  CD2 . TRP A  1  98  ? 30.772  25.636 -29.549 1.00 25.02  ? 98  TRP A CD2 1 
ATOM   770   N  NE1 . TRP A  1  98  ? 31.793  27.626 -29.629 1.00 23.68  ? 98  TRP A NE1 1 
ATOM   771   C  CE2 . TRP A  1  98  ? 30.615  26.985 -29.911 1.00 22.98  ? 98  TRP A CE2 1 
ATOM   772   C  CE3 . TRP A  1  98  ? 29.701  24.759 -29.738 1.00 27.27  ? 98  TRP A CE3 1 
ATOM   773   C  CZ2 . TRP A  1  98  ? 29.436  27.477 -30.459 1.00 24.21  ? 98  TRP A CZ2 1 
ATOM   774   C  CZ3 . TRP A  1  98  ? 28.527  25.251 -30.276 1.00 27.87  ? 98  TRP A CZ3 1 
ATOM   775   C  CH2 . TRP A  1  98  ? 28.404  26.597 -30.632 1.00 26.72  ? 98  TRP A CH2 1 
ATOM   776   N  N   . ASP A  1  99  ? 34.123  23.536 -31.309 1.00 30.26  ? 99  ASP A N   1 
ATOM   777   C  CA  . ASP A  1  99  ? 34.473  23.890 -32.680 1.00 30.70  ? 99  ASP A CA  1 
ATOM   778   C  C   . ASP A  1  99  ? 33.838  22.931 -33.681 1.00 31.90  ? 99  ASP A C   1 
ATOM   779   O  O   . ASP A  1  99  ? 33.363  23.357 -34.739 1.00 31.69  ? 99  ASP A O   1 
ATOM   780   C  CB  . ASP A  1  99  ? 35.992  23.905 -32.855 1.00 31.59  ? 99  ASP A CB  1 
ATOM   781   C  CG  . ASP A  1  99  ? 36.639  25.144 -32.264 1.00 33.23  ? 99  ASP A CG  1 
ATOM   782   O  OD1 . ASP A  1  99  ? 35.947  26.171 -32.117 1.00 33.72  ? 99  ASP A OD1 1 
ATOM   783   O  OD2 . ASP A  1  99  ? 37.847  25.092 -31.958 1.00 32.62  ? 99  ASP A OD2 1 
ATOM   784   N  N   . ASP A  1  100 ? 33.825  21.630 -33.371 1.00 32.58  ? 100 ASP A N   1 
ATOM   785   C  CA  . ASP A  1  100 ? 33.248  20.658 -34.298 1.00 32.06  ? 100 ASP A CA  1 
ATOM   786   C  C   . ASP A  1  100 ? 31.746  20.851 -34.463 1.00 30.19  ? 100 ASP A C   1 
ATOM   787   O  O   . ASP A  1  100 ? 31.201  20.567 -35.534 1.00 32.01  ? 100 ASP A O   1 
ATOM   788   C  CB  . ASP A  1  100 ? 33.544  19.234 -33.829 1.00 34.10  ? 100 ASP A CB  1 
ATOM   789   C  CG  . ASP A  1  100 ? 34.912  18.746 -34.269 1.00 35.77  ? 100 ASP A CG  1 
ATOM   790   O  OD1 . ASP A  1  100 ? 35.688  19.565 -34.806 1.00 36.61  ? 100 ASP A OD1 1 
ATOM   791   O  OD2 . ASP A  1  100 ? 35.214  17.549 -34.071 1.00 35.86  ? 100 ASP A OD2 1 
ATOM   792   N  N   . ILE A  1  101 ? 31.059  21.297 -33.413 1.00 28.89  ? 101 ILE A N   1 
ATOM   793   C  CA  . ILE A  1  101 ? 29.650  21.656 -33.531 1.00 29.19  ? 101 ILE A CA  1 
ATOM   794   C  C   . ILE A  1  101 ? 29.495  22.992 -34.248 1.00 28.24  ? 101 ILE A C   1 
ATOM   795   O  O   . ILE A  1  101 ? 28.721  23.118 -35.204 1.00 26.62  ? 101 ILE A O   1 
ATOM   796   C  CB  . ILE A  1  101 ? 28.997  21.688 -32.136 1.00 28.03  ? 101 ILE A CB  1 
ATOM   797   C  CG1 . ILE A  1  101 ? 29.118  20.317 -31.467 1.00 27.10  ? 101 ILE A CG1 1 
ATOM   798   C  CG2 . ILE A  1  101 ? 27.542  22.119 -32.233 1.00 25.75  ? 101 ILE A CG2 1 
ATOM   799   C  CD1 . ILE A  1  101 ? 28.693  20.303 -30.014 1.00 26.79  ? 101 ILE A CD1 1 
ATOM   800   N  N   . ARG A  1  102 ? 30.231  24.009 -33.793 1.00 28.92  ? 102 ARG A N   1 
ATOM   801   C  CA  . ARG A  1  102 ? 30.072  25.349 -34.344 1.00 29.33  ? 102 ARG A CA  1 
ATOM   802   C  C   . ARG A  1  102 ? 30.293  25.369 -35.851 1.00 30.12  ? 102 ARG A C   1 
ATOM   803   O  O   . ARG A  1  102 ? 29.630  26.125 -36.572 1.00 30.25  ? 102 ARG A O   1 
ATOM   804   C  CB  . ARG A  1  102 ? 31.041  26.317 -33.660 1.00 29.18  ? 102 ARG A CB  1 
ATOM   805   C  CG  . ARG A  1  102 ? 30.967  27.727 -34.212 1.00 28.48  ? 102 ARG A CG  1 
ATOM   806   C  CD  . ARG A  1  102 ? 31.652  28.736 -33.310 1.00 29.21  ? 102 ARG A CD  1 
ATOM   807   N  NE  . ARG A  1  102 ? 33.059  28.419 -33.081 1.00 29.94  ? 102 ARG A NE  1 
ATOM   808   C  CZ  . ARG A  1  102 ? 33.865  29.124 -32.291 1.00 28.99  ? 102 ARG A CZ  1 
ATOM   809   N  NH1 . ARG A  1  102 ? 33.408  30.193 -31.655 1.00 29.37  ? 102 ARG A NH1 1 
ATOM   810   N  NH2 . ARG A  1  102 ? 35.130  28.760 -32.138 1.00 29.29  ? 102 ARG A NH2 1 
ATOM   811   N  N   . ARG A  1  103 ? 31.232  24.568 -36.343 1.00 29.11  ? 103 ARG A N   1 
ATOM   812   C  CA  . ARG A  1  103 ? 31.622  24.605 -37.745 1.00 29.72  ? 103 ARG A CA  1 
ATOM   813   C  C   . ARG A  1  103 ? 30.851  23.609 -38.600 1.00 30.84  ? 103 ARG A C   1 
ATOM   814   O  O   . ARG A  1  103 ? 31.223  23.391 -39.757 1.00 31.90  ? 103 ARG A O   1 
ATOM   815   C  CB  . ARG A  1  103 ? 33.125  24.355 -37.873 1.00 31.01  ? 103 ARG A CB  1 
ATOM   816   C  CG  . ARG A  1  103 ? 33.554  22.919 -37.645 1.00 31.96  ? 103 ARG A CG  1 
ATOM   817   C  CD  . ARG A  1  103 ? 35.034  22.854 -37.293 1.00 32.38  ? 103 ARG A CD  1 
ATOM   818   N  NE  . ARG A  1  103 ? 35.485  21.494 -37.031 1.00 34.73  ? 103 ARG A NE  1 
ATOM   819   C  CZ  . ARG A  1  103 ? 35.885  20.639 -37.967 1.00 35.66  ? 103 ARG A CZ  1 
ATOM   820   N  NH1 . ARG A  1  103 ? 35.888  20.998 -39.241 1.00 36.48  ? 103 ARG A NH1 1 
ATOM   821   N  NH2 . ARG A  1  103 ? 36.281  19.423 -37.624 1.00 35.95  ? 103 ARG A NH2 1 
ATOM   822   N  N   . THR A  1  104 ? 29.778  23.030 -38.073 1.00 29.87  ? 104 THR A N   1 
ATOM   823   C  CA  . THR A  1  104 ? 28.976  22.051 -38.789 1.00 30.57  ? 104 THR A CA  1 
ATOM   824   C  C   . THR A  1  104 ? 27.630  22.650 -39.179 1.00 30.69  ? 104 THR A C   1 
ATOM   825   O  O   . THR A  1  104 ? 26.985  23.339 -38.382 1.00 30.21  ? 104 THR A O   1 
ATOM   826   C  CB  . THR A  1  104 ? 28.755  20.797 -37.933 1.00 32.39  ? 104 THR A CB  1 
ATOM   827   O  OG1 . THR A  1  104 ? 29.995  20.097 -37.778 1.00 36.54  ? 104 THR A OG1 1 
ATOM   828   C  CG2 . THR A  1  104 ? 27.729  19.864 -38.568 1.00 33.56  ? 104 THR A CG2 1 
ATOM   829   N  N   . VAL A  1  105 ? 27.214  22.464 -40.428 1.00 32.21  ? 105 VAL A N   1 
ATOM   830   C  CA  . VAL A  1  105 ? 25.854  22.799 -40.887 1.00 32.43  ? 105 VAL A CA  1 
ATOM   831   C  C   . VAL A  1  105 ? 25.399  21.634 -41.778 1.00 33.61  ? 105 VAL A C   1 
ATOM   832   O  O   . VAL A  1  105 ? 26.228  21.001 -42.383 1.00 33.62  ? 105 VAL A O   1 
ATOM   833   C  CB  . VAL A  1  105 ? 25.808  24.141 -41.625 1.00 33.27  ? 105 VAL A CB  1 
ATOM   834   C  CG1 . VAL A  1  105 ? 26.651  24.109 -42.875 1.00 33.86  ? 105 VAL A CG1 1 
ATOM   835   C  CG2 . VAL A  1  105 ? 24.397  24.568 -41.932 1.00 35.88  ? 105 VAL A CG2 1 
ATOM   836   N  N   . ILE A  1  106 ? 24.116  21.339 -41.790 1.00 33.36  ? 106 ILE A N   1 
ATOM   837   C  CA  . ILE A  1  106 ? 23.497  20.314 -42.622 1.00 33.39  ? 106 ILE A CA  1 
ATOM   838   C  C   . ILE A  1  106 ? 22.753  21.025 -43.743 1.00 33.70  ? 106 ILE A C   1 
ATOM   839   O  O   . ILE A  1  106 ? 21.971  21.948 -43.487 1.00 33.68  ? 106 ILE A O   1 
ATOM   840   C  CB  . ILE A  1  106 ? 22.538  19.423 -41.816 1.00 35.28  ? 106 ILE A CB  1 
ATOM   841   C  CG1 . ILE A  1  106 ? 23.253  18.782 -40.629 1.00 36.87  ? 106 ILE A CG1 1 
ATOM   842   C  CG2 . ILE A  1  106 ? 21.941  18.340 -42.717 1.00 36.82  ? 106 ILE A CG2 1 
ATOM   843   C  CD1 . ILE A  1  106 ? 22.300  18.151 -39.633 1.00 37.56  ? 106 ILE A CD1 1 
ATOM   844   N  N   . VAL A  1  107 ? 22.995  20.605 -44.980 1.00 35.76  ? 107 VAL A N   1 
ATOM   845   C  CA  . VAL A  1  107 ? 22.426  21.269 -46.146 1.00 37.01  ? 107 VAL A CA  1 
ATOM   846   C  C   . VAL A  1  107 ? 21.886  20.201 -47.083 1.00 38.27  ? 107 VAL A C   1 
ATOM   847   O  O   . VAL A  1  107 ? 22.629  19.308 -47.508 1.00 37.64  ? 107 VAL A O   1 
ATOM   848   C  CB  . VAL A  1  107 ? 23.453  22.153 -46.875 1.00 36.23  ? 107 VAL A CB  1 
ATOM   849   C  CG1 . VAL A  1  107 ? 22.755  22.995 -47.944 1.00 35.71  ? 107 VAL A CG1 1 
ATOM   850   C  CG2 . VAL A  1  107 ? 24.205  23.031 -45.887 1.00 35.59  ? 107 VAL A CG2 1 
ATOM   851   N  N   . GLY A  1  108 ? 20.599  20.292 -47.403 1.00 40.92  ? 108 GLY A N   1 
ATOM   852   C  CA  . GLY A  1  108 ? 20.021  19.365 -48.346 1.00 42.25  ? 108 GLY A CA  1 
ATOM   853   C  C   . GLY A  1  108 ? 20.522  19.607 -49.756 1.00 43.65  ? 108 GLY A C   1 
ATOM   854   O  O   . GLY A  1  108 ? 20.986  20.691 -50.111 1.00 42.19  ? 108 GLY A O   1 
ATOM   855   N  N   . LEU A  1  109 ? 20.447  18.554 -50.566 1.00 46.12  ? 109 LEU A N   1 
ATOM   856   C  CA  . LEU A  1  109 ? 20.702  18.641 -51.995 1.00 47.89  ? 109 LEU A CA  1 
ATOM   857   C  C   . LEU A  1  109 ? 19.436  18.445 -52.816 1.00 48.43  ? 109 LEU A C   1 
ATOM   858   O  O   . LEU A  1  109 ? 19.511  18.416 -54.049 1.00 49.24  ? 109 LEU A O   1 
ATOM   859   C  CB  . LEU A  1  109 ? 21.752  17.606 -52.413 1.00 47.47  ? 109 LEU A CB  1 
ATOM   860   C  CG  . LEU A  1  109 ? 23.204  17.958 -52.087 1.00 46.77  ? 109 LEU A CG  1 
ATOM   861   C  CD1 . LEU A  1  109 ? 24.113  16.757 -52.293 1.00 47.05  ? 109 LEU A CD1 1 
ATOM   862   C  CD2 . LEU A  1  109 ? 23.672  19.125 -52.942 1.00 45.54  ? 109 LEU A CD2 1 
ATOM   863   N  N   . ASN A  1  110 ? 18.277  18.323 -52.165 1.00 48.32  ? 110 ASN A N   1 
ATOM   864   C  CA  . ASN A  1  110 ? 17.059  17.937 -52.872 1.00 49.61  ? 110 ASN A CA  1 
ATOM   865   C  C   . ASN A  1  110 ? 16.508  19.093 -53.698 1.00 51.16  ? 110 ASN A C   1 
ATOM   866   O  O   . ASN A  1  110 ? 16.240  18.939 -54.895 1.00 51.63  ? 110 ASN A O   1 
ATOM   867   C  CB  . ASN A  1  110 ? 16.022  17.440 -51.865 1.00 48.26  ? 110 ASN A CB  1 
ATOM   868   C  CG  . ASN A  1  110 ? 16.636  16.558 -50.788 1.00 48.06  ? 110 ASN A CG  1 
ATOM   869   O  OD1 . ASN A  1  110 ? 17.033  15.425 -51.048 1.00 47.74  ? 110 ASN A OD1 1 
ATOM   870   N  ND2 . ASN A  1  110 ? 16.714  17.081 -49.570 1.00 48.12  ? 110 ASN A ND2 1 
ATOM   871   N  N   . HIS A  1  111 ? 16.331  20.263 -53.080 1.00 52.49  ? 111 HIS A N   1 
ATOM   872   C  CA  . HIS A  1  111 ? 15.934  21.440 -53.847 1.00 54.01  ? 111 HIS A CA  1 
ATOM   873   C  C   . HIS A  1  111 ? 16.946  21.741 -54.946 1.00 51.76  ? 111 HIS A C   1 
ATOM   874   O  O   . HIS A  1  111 ? 16.568  22.036 -56.086 1.00 52.87  ? 111 HIS A O   1 
ATOM   875   C  CB  . HIS A  1  111 ? 15.782  22.650 -52.925 1.00 56.76  ? 111 HIS A CB  1 
ATOM   876   C  CG  . HIS A  1  111 ? 14.554  22.613 -52.068 1.00 59.38  ? 111 HIS A CG  1 
ATOM   877   N  ND1 . HIS A  1  111 ? 14.293  23.565 -51.105 1.00 59.83  ? 111 HIS A ND1 1 
ATOM   878   C  CD2 . HIS A  1  111 ? 13.515  21.746 -52.032 1.00 60.80  ? 111 HIS A CD2 1 
ATOM   879   C  CE1 . HIS A  1  111 ? 13.146  23.284 -50.512 1.00 60.13  ? 111 HIS A CE1 1 
ATOM   880   N  NE2 . HIS A  1  111 ? 12.654  22.185 -51.055 1.00 60.45  ? 111 HIS A NE2 1 
ATOM   881   N  N   . ALA A  1  112 ? 18.238  21.679 -54.618 1.00 49.43  ? 112 ALA A N   1 
ATOM   882   C  CA  . ALA A  1  112 ? 19.275  21.972 -55.603 1.00 46.81  ? 112 ALA A CA  1 
ATOM   883   C  C   . ALA A  1  112 ? 19.139  21.074 -56.826 1.00 47.05  ? 112 ALA A C   1 
ATOM   884   O  O   . ALA A  1  112 ? 19.151  21.550 -57.967 1.00 45.13  ? 112 ALA A O   1 
ATOM   885   C  CB  . ALA A  1  112 ? 20.656  21.813 -54.964 1.00 44.98  ? 112 ALA A CB  1 
ATOM   886   N  N   . HIS A  1  113 ? 19.005  19.765 -56.607 1.00 47.68  ? 113 HIS A N   1 
ATOM   887   C  CA  . HIS A  1  113 ? 18.874  18.849 -57.733 1.00 49.68  ? 113 HIS A CA  1 
ATOM   888   C  C   . HIS A  1  113 ? 17.602  19.115 -58.527 1.00 51.50  ? 113 HIS A C   1 
ATOM   889   O  O   . HIS A  1  113 ? 17.563  18.863 -59.737 1.00 51.57  ? 113 HIS A O   1 
ATOM   890   C  CB  . HIS A  1  113 ? 18.909  17.404 -57.235 1.00 48.64  ? 113 HIS A CB  1 
ATOM   891   C  CG  . HIS A  1  113 ? 20.233  16.997 -56.665 1.00 46.29  ? 113 HIS A CG  1 
ATOM   892   N  ND1 . HIS A  1  113 ? 20.406  15.840 -55.935 1.00 46.29  ? 113 HIS A ND1 1 
ATOM   893   C  CD2 . HIS A  1  113 ? 21.448  17.590 -56.722 1.00 45.32  ? 113 HIS A CD2 1 
ATOM   894   C  CE1 . HIS A  1  113 ? 21.670  15.740 -55.565 1.00 45.68  ? 113 HIS A CE1 1 
ATOM   895   N  NE2 . HIS A  1  113 ? 22.324  16.789 -56.030 1.00 45.89  ? 113 HIS A NE2 1 
ATOM   896   N  N   . ALA A  1  114 ? 16.556  19.630 -57.875 1.00 52.03  ? 114 ALA A N   1 
ATOM   897   C  CA  . ALA A  1  114 ? 15.339  19.977 -58.603 1.00 53.43  ? 114 ALA A CA  1 
ATOM   898   C  C   . ALA A  1  114 ? 15.558  21.196 -59.494 1.00 55.28  ? 114 ALA A C   1 
ATOM   899   O  O   . ALA A  1  114 ? 15.059  21.243 -60.624 1.00 56.30  ? 114 ALA A O   1 
ATOM   900   C  CB  . ALA A  1  114 ? 14.193  20.227 -57.624 1.00 53.26  ? 114 ALA A CB  1 
ATOM   901   N  N   . VAL A  1  115 ? 16.292  22.197 -59.001 1.00 56.18  ? 115 VAL A N   1 
ATOM   902   C  CA  . VAL A  1  115 ? 16.655  23.329 -59.848 1.00 57.99  ? 115 VAL A CA  1 
ATOM   903   C  C   . VAL A  1  115 ? 17.437  22.840 -61.060 1.00 58.03  ? 115 VAL A C   1 
ATOM   904   O  O   . VAL A  1  115 ? 17.165  23.232 -62.202 1.00 61.30  ? 115 VAL A O   1 
ATOM   905   C  CB  . VAL A  1  115 ? 17.463  24.367 -59.047 1.00 59.34  ? 115 VAL A CB  1 
ATOM   906   C  CG1 . VAL A  1  115 ? 17.887  25.530 -59.946 1.00 59.22  ? 115 VAL A CG1 1 
ATOM   907   C  CG2 . VAL A  1  115 ? 16.663  24.871 -57.852 1.00 59.15  ? 115 VAL A CG2 1 
ATOM   908   N  N   . ILE A  1  116 ? 18.419  21.964 -60.825 1.00 55.90  ? 116 ILE A N   1 
ATOM   909   C  CA  . ILE A  1  116 ? 19.264  21.474 -61.911 1.00 53.27  ? 116 ILE A CA  1 
ATOM   910   C  C   . ILE A  1  116 ? 18.409  20.850 -63.005 1.00 55.24  ? 116 ILE A C   1 
ATOM   911   O  O   . ILE A  1  116 ? 18.587  21.132 -64.195 1.00 55.27  ? 116 ILE A O   1 
ATOM   912   C  CB  . ILE A  1  116 ? 20.304  20.473 -61.370 1.00 50.00  ? 116 ILE A CB  1 
ATOM   913   C  CG1 . ILE A  1  116 ? 21.286  21.187 -60.436 1.00 47.44  ? 116 ILE A CG1 1 
ATOM   914   C  CG2 . ILE A  1  116 ? 21.050  19.793 -62.511 1.00 50.06  ? 116 ILE A CG2 1 
ATOM   915   C  CD1 . ILE A  1  116 ? 22.200  20.251 -59.671 1.00 46.33  ? 116 ILE A CD1 1 
ATOM   916   N  N   . GLU A  1  117 ? 17.468  19.997 -62.625 1.00 56.84  ? 117 GLU A N   1 
ATOM   917   C  CA  . GLU A  1  117 ? 16.703  19.268 -63.627 1.00 61.05  ? 117 GLU A CA  1 
ATOM   918   C  C   . GLU A  1  117 ? 15.518  20.077 -64.138 1.00 61.14  ? 117 GLU A C   1 
ATOM   919   O  O   . GLU A  1  117 ? 15.243  20.074 -65.343 1.00 60.68  ? 117 GLU A O   1 
ATOM   920   C  CB  . GLU A  1  117 ? 16.246  17.923 -63.051 1.00 63.51  ? 117 GLU A CB  1 
ATOM   921   C  CG  . GLU A  1  117 ? 17.413  17.069 -62.560 1.00 66.61  ? 117 GLU A CG  1 
ATOM   922   C  CD  . GLU A  1  117 ? 17.092  15.591 -62.529 1.00 70.51  ? 117 GLU A CD  1 
ATOM   923   O  OE1 . GLU A  1  117 ? 15.967  15.233 -62.122 1.00 71.80  ? 117 GLU A OE1 1 
ATOM   924   O  OE2 . GLU A  1  117 ? 17.964  14.786 -62.921 1.00 72.45  ? 117 GLU A OE2 1 
ATOM   925   N  N   . LYS A  1  118 ? 14.830  20.799 -63.255 1.00 61.03  ? 118 LYS A N   1 
ATOM   926   C  CA  . LYS A  1  118 ? 13.623  21.503 -63.670 1.00 60.96  ? 118 LYS A CA  1 
ATOM   927   C  C   . LYS A  1  118 ? 13.943  22.860 -64.290 1.00 61.63  ? 118 LYS A C   1 
ATOM   928   O  O   . LYS A  1  118 ? 13.413  23.200 -65.354 1.00 65.03  ? 118 LYS A O   1 
ATOM   929   C  CB  . LYS A  1  118 ? 12.679  21.667 -62.478 1.00 60.73  ? 118 LYS A CB  1 
ATOM   930   N  N   . ARG A  1  119 ? 14.794  23.654 -63.655 0.88 60.11  ? 119 ARG A N   1 
ATOM   931   C  CA  . ARG A  1  119 ? 15.086  25.031 -64.118 0.88 58.91  ? 119 ARG A CA  1 
ATOM   932   C  C   . ARG A  1  119 ? 16.199  25.047 -65.157 0.88 61.67  ? 119 ARG A C   1 
ATOM   933   O  O   . ARG A  1  119 ? 16.047  25.762 -66.131 0.88 58.72  ? 119 ARG A O   1 
ATOM   934   C  CB  . ARG A  1  119 ? 15.480  25.922 -62.948 0.88 56.50  ? 119 ARG A CB  1 
ATOM   935   C  CG  . ARG A  1  119 ? 15.663  27.377 -63.336 0.88 55.48  ? 119 ARG A CG  1 
ATOM   936   C  CD  . ARG A  1  119 ? 15.237  28.363 -62.278 0.88 54.15  ? 119 ARG A CD  1 
ATOM   937   N  NE  . ARG A  1  119 ? 15.622  29.701 -62.680 0.88 53.06  ? 119 ARG A NE  1 
ATOM   938   C  CZ  . ARG A  1  119 ? 15.333  30.812 -62.031 0.88 51.01  ? 119 ARG A CZ  1 
ATOM   939   N  NH1 . ARG A  1  119 ? 14.666  30.773 -60.895 0.88 50.17  ? 119 ARG A NH1 1 
ATOM   940   N  NH2 . ARG A  1  119 ? 15.721  31.963 -62.529 0.88 50.20  ? 119 ARG A NH2 1 
ATOM   941   N  N   . LEU A  1  120 ? 17.298  24.340 -64.930 1.00 65.78  ? 120 LEU A N   1 
ATOM   942   C  CA  . LEU A  1  120 ? 18.390  24.298 -65.898 1.00 69.04  ? 120 LEU A CA  1 
ATOM   943   C  C   . LEU A  1  120 ? 18.198  23.232 -66.971 1.00 68.67  ? 120 LEU A C   1 
ATOM   944   O  O   . LEU A  1  120 ? 18.810  23.334 -68.040 1.00 70.43  ? 120 LEU A O   1 
ATOM   945   C  CB  . LEU A  1  120 ? 19.729  24.049 -65.192 1.00 71.33  ? 120 LEU A CB  1 
ATOM   946   C  CG  . LEU A  1  120 ? 20.221  25.096 -64.194 1.00 71.57  ? 120 LEU A CG  1 
ATOM   947   C  CD1 . LEU A  1  120 ? 21.306  24.529 -63.295 1.00 71.66  ? 120 LEU A CD1 1 
ATOM   948   C  CD2 . LEU A  1  120 ? 20.758  26.311 -64.936 1.00 71.19  ? 120 LEU A CD2 1 
ATOM   949   N  N   . GLY A  1  121 ? 17.371  22.224 -66.720 1.00 67.51  ? 121 GLY A N   1 
ATOM   950   C  CA  . GLY A  1  121 ? 17.154  21.177 -67.702 1.00 66.07  ? 121 GLY A CA  1 
ATOM   951   C  C   . GLY A  1  121 ? 18.343  20.261 -67.895 1.00 64.97  ? 121 GLY A C   1 
ATOM   952   O  O   . GLY A  1  121 ? 18.595  19.807 -69.019 1.00 64.91  ? 121 GLY A O   1 
ATOM   953   N  N   . LYS A  1  122 ? 19.083  19.984 -66.828 1.00 64.02  ? 122 LYS A N   1 
ATOM   954   C  CA  . LYS A  1  122 ? 20.204  19.056 -66.841 1.00 63.57  ? 122 LYS A CA  1 
ATOM   955   C  C   . LYS A  1  122 ? 19.873  17.852 -65.969 1.00 62.64  ? 122 LYS A C   1 
ATOM   956   O  O   . LYS A  1  122 ? 18.927  17.871 -65.181 1.00 63.66  ? 122 LYS A O   1 
ATOM   957   C  CB  . LYS A  1  122 ? 21.480  19.737 -66.339 1.00 63.77  ? 122 LYS A CB  1 
ATOM   958   C  CG  . LYS A  1  122 ? 21.915  20.931 -67.170 1.00 64.15  ? 122 LYS A CG  1 
ATOM   959   C  CD  . LYS A  1  122 ? 22.891  21.803 -66.395 1.00 64.45  ? 122 LYS A CD  1 
ATOM   960   C  CE  . LYS A  1  122 ? 23.498  22.905 -67.258 1.00 65.23  ? 122 LYS A CE  1 
ATOM   961   N  NZ  . LYS A  1  122 ? 23.432  22.623 -68.720 1.00 66.07  ? 122 LYS A NZ  1 
ATOM   962   N  N   . GLU A  1  123 ? 20.654  16.790 -66.118 1.00 63.60  ? 123 GLU A N   1 
ATOM   963   C  CA  . GLU A  1  123 ? 20.407  15.563 -65.376 1.00 65.17  ? 123 GLU A CA  1 
ATOM   964   C  C   . GLU A  1  123 ? 21.298  15.503 -64.143 1.00 60.48  ? 123 GLU A C   1 
ATOM   965   O  O   . GLU A  1  123 ? 22.472  15.883 -64.189 1.00 58.00  ? 123 GLU A O   1 
ATOM   966   C  CB  . GLU A  1  123 ? 20.650  14.326 -66.243 1.00 72.39  ? 123 GLU A CB  1 
ATOM   967   C  CG  . GLU A  1  123 ? 20.146  13.036 -65.604 1.00 79.83  ? 123 GLU A CG  1 
ATOM   968   C  CD  . GLU A  1  123 ? 20.444  11.807 -66.440 1.00 87.06  ? 123 GLU A CD  1 
ATOM   969   O  OE1 . GLU A  1  123 ? 21.160  11.936 -67.456 1.00 88.91  ? 123 GLU A OE1 1 
ATOM   970   O  OE2 . GLU A  1  123 ? 19.966  10.710 -66.079 1.00 89.56  ? 123 GLU A OE2 1 
ATOM   971   N  N   . VAL A  1  124 ? 20.726  15.028 -63.039 1.00 58.92  ? 124 VAL A N   1 
ATOM   972   C  CA  . VAL A  1  124 ? 21.465  14.716 -61.822 1.00 58.00  ? 124 VAL A CA  1 
ATOM   973   C  C   . VAL A  1  124 ? 21.491  13.201 -61.684 1.00 57.96  ? 124 VAL A C   1 
ATOM   974   O  O   . VAL A  1  124 ? 20.449  12.543 -61.798 1.00 57.71  ? 124 VAL A O   1 
ATOM   975   C  CB  . VAL A  1  124 ? 20.839  15.368 -60.579 1.00 57.38  ? 124 VAL A CB  1 
ATOM   976   C  CG1 . VAL A  1  124 ? 21.621  14.976 -59.330 1.00 57.15  ? 124 VAL A CG1 1 
ATOM   977   C  CG2 . VAL A  1  124 ? 20.794  16.880 -60.733 1.00 56.81  ? 124 VAL A CG2 1 
ATOM   978   N  N   . THR A  1  125 ? 22.678  12.655 -61.459 1.00 57.72  ? 125 THR A N   1 
ATOM   979   C  CA  . THR A  1  125 ? 22.856  11.218 -61.309 1.00 58.64  ? 125 THR A CA  1 
ATOM   980   C  C   . THR A  1  125 ? 23.851  10.966 -60.186 1.00 59.93  ? 125 THR A C   1 
ATOM   981   O  O   . THR A  1  125 ? 24.558  11.898 -59.762 1.00 57.86  ? 125 THR A O   1 
ATOM   982   C  CB  . THR A  1  125 ? 23.359  10.576 -62.599 1.00 58.61  ? 125 THR A CB  1 
ATOM   983   O  OG1 . THR A  1  125 ? 24.658  11.092 -62.919 1.00 58.42  ? 125 THR A OG1 1 
ATOM   984   C  CG2 . THR A  1  125 ? 22.407  10.847 -63.752 1.00 57.66  ? 125 THR A CG2 1 
ATOM   985   N  N   . PRO A  1  126 ? 23.944  9.742  -59.680 1.00 63.10  ? 126 PRO A N   1 
ATOM   986   C  CA  . PRO A  1  126 ? 25.025  9.423  -58.739 1.00 63.95  ? 126 PRO A CA  1 
ATOM   987   C  C   . PRO A  1  126 ? 26.387  9.799  -59.283 1.00 64.91  ? 126 PRO A C   1 
ATOM   988   O  O   . PRO A  1  126 ? 27.291  10.136 -58.507 1.00 64.06  ? 126 PRO A O   1 
ATOM   989   C  CB  . PRO A  1  126 ? 24.883  7.907  -58.542 1.00 65.41  ? 126 PRO A CB  1 
ATOM   990   C  CG  . PRO A  1  126 ? 23.445  7.621  -58.855 1.00 66.24  ? 126 PRO A CG  1 
ATOM   991   C  CD  . PRO A  1  126 ? 23.083  8.577  -59.961 1.00 65.48  ? 126 PRO A CD  1 
ATOM   992   N  N   . GLU A  1  127 ? 26.559  9.754  -60.606 1.00 66.85  ? 127 GLU A N   1 
ATOM   993   C  CA  . GLU A  1  127 ? 27.836  10.127 -61.201 1.00 67.55  ? 127 GLU A CA  1 
ATOM   994   C  C   . GLU A  1  127 ? 28.090  11.624 -61.060 1.00 62.57  ? 127 GLU A C   1 
ATOM   995   O  O   . GLU A  1  127 ? 29.195  12.043 -60.700 1.00 63.36  ? 127 GLU A O   1 
ATOM   996   C  CB  . GLU A  1  127 ? 27.867  9.716  -62.676 1.00 72.34  ? 127 GLU A CB  1 
ATOM   997   C  CG  . GLU A  1  127 ? 27.774  8.213  -62.925 1.00 76.24  ? 127 GLU A CG  1 
ATOM   998   C  CD  . GLU A  1  127 ? 26.357  7.677  -62.805 1.00 78.29  ? 127 GLU A CD  1 
ATOM   999   O  OE1 . GLU A  1  127 ? 25.404  8.455  -63.018 1.00 78.61  ? 127 GLU A OE1 1 
ATOM   1000  O  OE2 . GLU A  1  127 ? 26.195  6.477  -62.499 1.00 79.44  ? 127 GLU A OE2 1 
ATOM   1001  N  N   . THR A  1  128 ? 27.077  12.450 -61.347 1.00 58.62  ? 128 THR A N   1 
ATOM   1002  C  CA  . THR A  1  128 ? 27.238  13.891 -61.178 1.00 54.08  ? 128 THR A CA  1 
ATOM   1003  C  C   . THR A  1  128 ? 27.359  14.270 -59.707 1.00 53.06  ? 128 THR A C   1 
ATOM   1004  O  O   . THR A  1  128 ? 28.071  15.222 -59.368 1.00 50.65  ? 128 THR A O   1 
ATOM   1005  C  CB  . THR A  1  128 ? 26.066  14.650 -61.806 1.00 53.02  ? 128 THR A CB  1 
ATOM   1006  O  OG1 . THR A  1  128 ? 24.874  14.415 -61.047 1.00 52.04  ? 128 THR A OG1 1 
ATOM   1007  C  CG2 . THR A  1  128 ? 25.844  14.208 -63.248 1.00 55.00  ? 128 THR A CG2 1 
ATOM   1008  N  N   . ILE A  1  129 ? 26.673  13.541 -58.824 1.00 53.44  ? 129 ILE A N   1 
ATOM   1009  C  CA  . ILE A  1  129 ? 26.749  13.838 -57.398 1.00 53.77  ? 129 ILE A CA  1 
ATOM   1010  C  C   . ILE A  1  129 ? 28.158  13.587 -56.881 1.00 54.96  ? 129 ILE A C   1 
ATOM   1011  O  O   . ILE A  1  129 ? 28.702  14.387 -56.111 1.00 54.43  ? 129 ILE A O   1 
ATOM   1012  C  CB  . ILE A  1  129 ? 25.698  13.012 -56.631 1.00 53.96  ? 129 ILE A CB  1 
ATOM   1013  C  CG1 . ILE A  1  129 ? 24.290  13.486 -57.004 1.00 53.09  ? 129 ILE A CG1 1 
ATOM   1014  C  CG2 . ILE A  1  129 ? 25.921  13.108 -55.123 1.00 54.04  ? 129 ILE A CG2 1 
ATOM   1015  C  CD1 . ILE A  1  129 ? 23.191  12.506 -56.647 1.00 54.03  ? 129 ILE A CD1 1 
ATOM   1016  N  N   . THR A  1  130 ? 28.767  12.472 -57.285 1.00 55.76  ? 130 THR A N   1 
ATOM   1017  C  CA  . THR A  1  130 ? 30.141  12.195 -56.879 1.00 56.52  ? 130 THR A CA  1 
ATOM   1018  C  C   . THR A  1  130 ? 31.084  13.274 -57.404 1.00 56.47  ? 130 THR A C   1 
ATOM   1019  O  O   . THR A  1  130 ? 31.933  13.788 -56.665 1.00 56.13  ? 130 THR A O   1 
ATOM   1020  C  CB  . THR A  1  130 ? 30.563  10.812 -57.375 1.00 58.11  ? 130 THR A CB  1 
ATOM   1021  O  OG1 . THR A  1  130 ? 29.641  9.828  -56.891 1.00 58.88  ? 130 THR A OG1 1 
ATOM   1022  C  CG2 . THR A  1  130 ? 31.959  10.463 -56.880 1.00 58.22  ? 130 THR A CG2 1 
ATOM   1023  N  N   . HIS A  1  131 ? 30.941  13.637 -58.682 1.00 56.43  ? 131 HIS A N   1 
ATOM   1024  C  CA  . HIS A  1  131 ? 31.768  14.699 -59.246 1.00 55.02  ? 131 HIS A CA  1 
ATOM   1025  C  C   . HIS A  1  131 ? 31.595  15.999 -58.470 1.00 52.53  ? 131 HIS A C   1 
ATOM   1026  O  O   . HIS A  1  131 ? 32.576  16.667 -58.124 1.00 51.43  ? 131 HIS A O   1 
ATOM   1027  C  CB  . HIS A  1  131 ? 31.416  14.907 -60.719 1.00 56.28  ? 131 HIS A CB  1 
ATOM   1028  C  CG  . HIS A  1  131 ? 32.173  16.023 -61.369 1.00 58.30  ? 131 HIS A CG  1 
ATOM   1029  N  ND1 . HIS A  1  131 ? 33.546  16.126 -61.308 1.00 59.44  ? 131 HIS A ND1 1 
ATOM   1030  C  CD2 . HIS A  1  131 ? 31.748  17.089 -62.086 1.00 58.94  ? 131 HIS A CD2 1 
ATOM   1031  C  CE1 . HIS A  1  131 ? 33.934  17.205 -61.964 1.00 59.38  ? 131 HIS A CE1 1 
ATOM   1032  N  NE2 . HIS A  1  131 ? 32.862  17.808 -62.446 1.00 58.99  ? 131 HIS A NE2 1 
ATOM   1033  N  N   . TYR A  1  132 ? 30.346  16.374 -58.186 1.00 50.71  ? 132 TYR A N   1 
ATOM   1034  C  CA  . TYR A  1  132 ? 30.103  17.548 -57.355 1.00 49.01  ? 132 TYR A CA  1 
ATOM   1035  C  C   . TYR A  1  132 ? 30.791  17.414 -56.002 1.00 48.75  ? 132 TYR A C   1 
ATOM   1036  O  O   . TYR A  1  132 ? 31.347  18.386 -55.479 1.00 47.24  ? 132 TYR A O   1 
ATOM   1037  C  CB  . TYR A  1  132 ? 28.601  17.761 -57.168 1.00 47.09  ? 132 TYR A CB  1 
ATOM   1038  C  CG  . TYR A  1  132 ? 28.267  18.657 -56.000 1.00 44.08  ? 132 TYR A CG  1 
ATOM   1039  C  CD1 . TYR A  1  132 ? 28.325  20.037 -56.121 1.00 41.47  ? 132 TYR A CD1 1 
ATOM   1040  C  CD2 . TYR A  1  132 ? 27.897  18.122 -54.773 1.00 43.92  ? 132 TYR A CD2 1 
ATOM   1041  C  CE1 . TYR A  1  132 ? 28.024  20.859 -55.054 1.00 40.98  ? 132 TYR A CE1 1 
ATOM   1042  C  CE2 . TYR A  1  132 ? 27.596  18.938 -53.699 1.00 42.60  ? 132 TYR A CE2 1 
ATOM   1043  C  CZ  . TYR A  1  132 ? 27.662  20.306 -53.847 1.00 41.17  ? 132 TYR A CZ  1 
ATOM   1044  O  OH  . TYR A  1  132 ? 27.362  21.121 -52.785 1.00 41.18  ? 132 TYR A OH  1 
ATOM   1045  N  N   . LEU A  1  133 ? 30.750  16.219 -55.410 1.00 49.41  ? 133 LEU A N   1 
ATOM   1046  C  CA  . LEU A  1  133 ? 31.326  16.037 -54.082 1.00 49.15  ? 133 LEU A CA  1 
ATOM   1047  C  C   . LEU A  1  133 ? 32.847  16.131 -54.117 1.00 50.39  ? 133 LEU A C   1 
ATOM   1048  O  O   . LEU A  1  133 ? 33.463  16.637 -53.172 1.00 50.71  ? 133 LEU A O   1 
ATOM   1049  C  CB  . LEU A  1  133 ? 30.882  14.696 -53.503 1.00 49.03  ? 133 LEU A CB  1 
ATOM   1050  C  CG  . LEU A  1  133 ? 29.461  14.671 -52.938 1.00 48.19  ? 133 LEU A CG  1 
ATOM   1051  C  CD1 . LEU A  1  133 ? 29.056  13.252 -52.580 1.00 48.63  ? 133 LEU A CD1 1 
ATOM   1052  C  CD2 . LEU A  1  133 ? 29.341  15.584 -51.724 1.00 47.55  ? 133 LEU A CD2 1 
ATOM   1053  N  N   . GLU A  1  134 ? 33.476  15.650 -55.192 1.00 52.20  ? 134 GLU A N   1 
ATOM   1054  C  CA  . GLU A  1  134 ? 34.918  15.829 -55.317 1.00 54.59  ? 134 GLU A CA  1 
ATOM   1055  C  C   . GLU A  1  134 ? 35.266  17.302 -55.506 1.00 48.69  ? 134 GLU A C   1 
ATOM   1056  O  O   . GLU A  1  134 ? 36.276  17.783 -54.976 1.00 46.76  ? 134 GLU A O   1 
ATOM   1057  C  CB  . GLU A  1  134 ? 35.459  15.000 -56.479 1.00 63.68  ? 134 GLU A CB  1 
ATOM   1058  C  CG  . GLU A  1  134 ? 36.967  14.824 -56.439 1.00 73.41  ? 134 GLU A CG  1 
ATOM   1059  C  CD  . GLU A  1  134 ? 37.482  13.932 -57.546 1.00 82.11  ? 134 GLU A CD  1 
ATOM   1060  O  OE1 . GLU A  1  134 ? 36.659  13.456 -58.356 1.00 84.83  ? 134 GLU A OE1 1 
ATOM   1061  O  OE2 . GLU A  1  134 ? 38.710  13.703 -57.603 1.00 85.27  ? 134 GLU A OE2 1 
ATOM   1062  N  N   . THR A  1  135 ? 34.432  18.033 -56.251 1.00 44.66  ? 135 THR A N   1 
ATOM   1063  C  CA  . THR A  1  135 ? 34.661  19.460 -56.437 1.00 42.18  ? 135 THR A CA  1 
ATOM   1064  C  C   . THR A  1  135 ? 34.486  20.219 -55.128 1.00 40.25  ? 135 THR A C   1 
ATOM   1065  O  O   . THR A  1  135 ? 35.285  21.106 -54.806 1.00 39.03  ? 135 THR A O   1 
ATOM   1066  C  CB  . THR A  1  135 ? 33.706  20.012 -57.500 1.00 41.67  ? 135 THR A CB  1 
ATOM   1067  O  OG1 . THR A  1  135 ? 33.921  19.334 -58.745 1.00 44.03  ? 135 THR A OG1 1 
ATOM   1068  C  CG2 . THR A  1  135 ? 33.917  21.508 -57.699 1.00 39.53  ? 135 THR A CG2 1 
ATOM   1069  N  N   . VAL A  1  136 ? 33.444  19.890 -54.361 1.00 39.35  ? 136 VAL A N   1 
ATOM   1070  C  CA  . VAL A  1  136 ? 33.149  20.658 -53.160 1.00 38.84  ? 136 VAL A CA  1 
ATOM   1071  C  C   . VAL A  1  136 ? 34.145  20.382 -52.041 1.00 39.91  ? 136 VAL A C   1 
ATOM   1072  O  O   . VAL A  1  136 ? 34.327  21.231 -51.161 1.00 37.85  ? 136 VAL A O   1 
ATOM   1073  C  CB  . VAL A  1  136 ? 31.706  20.376 -52.692 1.00 37.79  ? 136 VAL A CB  1 
ATOM   1074  C  CG1 . VAL A  1  136 ? 31.613  19.044 -51.960 1.00 37.34  ? 136 VAL A CG1 1 
ATOM   1075  C  CG2 . VAL A  1  136 ? 31.205  21.515 -51.823 1.00 37.92  ? 136 VAL A CG2 1 
ATOM   1076  N  N   . ASN A  1  137 ? 34.801  19.221 -52.041 1.00 41.07  ? 137 ASN A N   1 
ATOM   1077  C  CA  . ASN A  1  137 ? 35.811  18.950 -51.025 1.00 42.93  ? 137 ASN A CA  1 
ATOM   1078  C  C   . ASN A  1  137 ? 37.142  19.615 -51.345 1.00 42.16  ? 137 ASN A C   1 
ATOM   1079  O  O   . ASN A  1  137 ? 37.948  19.831 -50.433 1.00 44.71  ? 137 ASN A O   1 
ATOM   1080  C  CB  . ASN A  1  137 ? 35.994  17.445 -50.849 1.00 44.89  ? 137 ASN A CB  1 
ATOM   1081  C  CG  . ASN A  1  137 ? 34.964  16.849 -49.911 1.00 45.77  ? 137 ASN A CG  1 
ATOM   1082  O  OD1 . ASN A  1  137 ? 35.112  16.913 -48.692 1.00 46.54  ? 137 ASN A OD1 1 
ATOM   1083  N  ND2 . ASN A  1  137 ? 33.905  16.276 -50.474 1.00 45.83  ? 137 ASN A ND2 1 
ATOM   1084  N  N   . HIS A  1  138 ? 37.385  19.941 -52.616 1.00 39.14  ? 138 HIS A N   1 
ATOM   1085  C  CA  . HIS A  1  138 ? 38.451  20.877 -52.948 1.00 37.14  ? 138 HIS A CA  1 
ATOM   1086  C  C   . HIS A  1  138 ? 38.064  22.297 -52.554 1.00 36.65  ? 138 HIS A C   1 
ATOM   1087  O  O   . HIS A  1  138 ? 38.878  23.041 -51.992 1.00 36.89  ? 138 HIS A O   1 
ATOM   1088  C  CB  . HIS A  1  138 ? 38.757  20.810 -54.443 1.00 37.14  ? 138 HIS A CB  1 
ATOM   1089  C  CG  . HIS A  1  138 ? 39.663  21.899 -54.925 1.00 37.05  ? 138 HIS A CG  1 
ATOM   1090  N  ND1 . HIS A  1  138 ? 41.034  21.805 -54.862 1.00 36.82  ? 138 HIS A ND1 1 
ATOM   1091  C  CD2 . HIS A  1  138 ? 39.396  23.111 -55.468 1.00 36.53  ? 138 HIS A CD2 1 
ATOM   1092  C  CE1 . HIS A  1  138 ? 41.577  22.903 -55.354 1.00 37.11  ? 138 HIS A CE1 1 
ATOM   1093  N  NE2 . HIS A  1  138 ? 40.604  23.714 -55.728 1.00 37.23  ? 138 HIS A NE2 1 
ATOM   1094  N  N   . ALA A  1  139 ? 36.815  22.682 -52.826 1.00 35.63  ? 139 ALA A N   1 
ATOM   1095  C  CA  . ALA A  1  139 ? 36.403  24.070 -52.666 1.00 35.03  ? 139 ALA A CA  1 
ATOM   1096  C  C   . ALA A  1  139 ? 36.144  24.433 -51.208 1.00 34.73  ? 139 ALA A C   1 
ATOM   1097  O  O   . ALA A  1  139 ? 36.458  25.551 -50.782 1.00 35.02  ? 139 ALA A O   1 
ATOM   1098  C  CB  . ALA A  1  139 ? 35.146  24.334 -53.499 1.00 37.14  ? 139 ALA A CB  1 
ATOM   1099  N  N   . MET A  1  140 ? 35.569  23.518 -50.431 1.00 33.68  ? 140 MET A N   1 
ATOM   1100  C  CA  . MET A  1  140 ? 35.076  23.900 -49.112 1.00 33.79  ? 140 MET A CA  1 
ATOM   1101  C  C   . MET A  1  140 ? 36.180  24.404 -48.187 1.00 34.59  ? 140 MET A C   1 
ATOM   1102  O  O   . MET A  1  140 ? 35.934  25.384 -47.462 1.00 34.24  ? 140 MET A O   1 
ATOM   1103  C  CB  . MET A  1  140 ? 34.325  22.722 -48.477 1.00 34.60  ? 140 MET A CB  1 
ATOM   1104  C  CG  . MET A  1  140 ? 33.645  23.047 -47.153 1.00 33.40  ? 140 MET A CG  1 
ATOM   1105  S  SD  . MET A  1  140 ? 32.382  24.332 -47.293 1.00 35.44  ? 140 MET A SD  1 
ATOM   1106  C  CE  . MET A  1  140 ? 31.223  23.594 -48.442 1.00 37.06  ? 140 MET A CE  1 
ATOM   1107  N  N   . PRO A  1  141 ? 37.381  23.813 -48.147 1.00 34.44  ? 141 PRO A N   1 
ATOM   1108  C  CA  . PRO A  1  141 ? 38.434  24.365 -47.278 1.00 35.37  ? 141 PRO A CA  1 
ATOM   1109  C  C   . PRO A  1  141 ? 38.962  25.720 -47.724 1.00 36.58  ? 141 PRO A C   1 
ATOM   1110  O  O   . PRO A  1  141 ? 39.699  26.352 -46.953 1.00 36.38  ? 141 PRO A O   1 
ATOM   1111  C  CB  . PRO A  1  141 ? 39.538  23.297 -47.331 1.00 35.23  ? 141 PRO A CB  1 
ATOM   1112  C  CG  . PRO A  1  141 ? 38.842  22.046 -47.724 1.00 33.64  ? 141 PRO A CG  1 
ATOM   1113  C  CD  . PRO A  1  141 ? 37.761  22.495 -48.685 1.00 34.73  ? 141 PRO A CD  1 
ATOM   1114  N  N   . GLY A  1  142 ? 38.618  26.185 -48.925 1.00 37.95  ? 142 GLY A N   1 
ATOM   1115  C  CA  . GLY A  1  142 ? 39.013  27.508 -49.369 1.00 38.14  ? 142 GLY A CA  1 
ATOM   1116  C  C   . GLY A  1  142 ? 39.884  27.534 -50.610 1.00 37.16  ? 142 GLY A C   1 
ATOM   1117  O  O   . GLY A  1  142 ? 40.838  28.315 -50.681 1.00 37.86  ? 142 GLY A O   1 
ATOM   1118  N  N   . ALA A  1  143 ? 39.562  26.704 -51.599 1.00 37.82  ? 143 ALA A N   1 
ATOM   1119  C  CA  . ALA A  1  143 ? 40.302  26.635 -52.851 1.00 39.40  ? 143 ALA A CA  1 
ATOM   1120  C  C   . ALA A  1  143 ? 39.367  26.907 -54.027 1.00 39.96  ? 143 ALA A C   1 
ATOM   1121  O  O   . ALA A  1  143 ? 38.145  26.771 -53.925 1.00 39.58  ? 143 ALA A O   1 
ATOM   1122  C  CB  . ALA A  1  143 ? 40.985  25.272 -53.018 1.00 40.04  ? 143 ALA A CB  1 
ATOM   1123  N  N   . ALA A  1  144 ? 39.911  27.361 -55.145 1.00 41.13  ? 144 ALA A N   1 
ATOM   1124  C  CA  . ALA A  1  144 ? 39.175  27.861 -56.329 1.00 43.57  ? 144 ALA A CA  1 
ATOM   1125  C  C   . ALA A  1  144 ? 38.861  26.788 -57.384 1.00 45.94  ? 144 ALA A C   1 
ATOM   1126  O  O   . ALA A  1  144 ? 39.651  25.919 -57.575 1.00 45.75  ? 144 ALA A O   1 
ATOM   1127  C  CB  . ALA A  1  144 ? 39.998  28.954 -56.943 1.00 43.06  ? 144 ALA A CB  1 
ATOM   1128  N  N   . VAL A  1  145 ? 37.771  26.983 -58.132 1.00 47.11  ? 145 VAL A N   1 
ATOM   1129  C  CA  . VAL A  1  145 ? 37.380  26.002 -59.187 1.00 49.15  ? 145 VAL A CA  1 
ATOM   1130  C  C   . VAL A  1  145 ? 37.009  26.720 -60.492 1.00 49.79  ? 145 VAL A C   1 
ATOM   1131  O  O   . VAL A  1  145 ? 36.932  26.028 -61.522 1.00 51.66  ? 145 VAL A O   1 
ATOM   1132  C  CB  . VAL A  1  145 ? 36.218  25.108 -58.711 1.00 49.93  ? 145 VAL A CB  1 
ATOM   1133  C  CG1 . VAL A  1  145 ? 36.605  24.251 -57.517 1.00 49.45  ? 145 VAL A CG1 1 
ATOM   1134  C  CG2 . VAL A  1  145 ? 34.973  25.925 -58.403 1.00 49.34  ? 145 VAL A CG2 1 
ATOM   1135  N  N   . VAL A  1  146 ? 36.776  28.037 -60.466 1.00 49.10  ? 146 VAL A N   1 
ATOM   1136  C  CA  . VAL A  1  146 ? 36.317  28.712 -61.720 1.00 48.51  ? 146 VAL A CA  1 
ATOM   1137  C  C   . VAL A  1  146 ? 37.259  29.818 -62.222 1.00 48.58  ? 146 VAL A C   1 
ATOM   1138  O  O   . VAL A  1  146 ? 37.646  29.755 -63.404 1.00 50.40  ? 146 VAL A O   1 
ATOM   1139  C  CB  . VAL A  1  146 ? 34.886  29.259 -61.551 1.00 47.81  ? 146 VAL A CB  1 
ATOM   1140  C  CG1 . VAL A  1  146 ? 34.511  30.210 -62.675 1.00 48.81  ? 146 VAL A CG1 1 
ATOM   1141  C  CG2 . VAL A  1  146 ? 33.865  28.140 -61.427 1.00 47.98  ? 146 VAL A CG2 1 
ATOM   1142  N  N   . GLN A  1  147 ? 37.631  30.775 -61.367 1.00 47.09  ? 147 GLN A N   1 
ATOM   1143  C  CA  . GLN A  1  147 ? 38.403  31.962 -61.832 1.00 45.86  ? 147 GLN A CA  1 
ATOM   1144  C  C   . GLN A  1  147 ? 39.920  31.748 -61.893 1.00 45.59  ? 147 GLN A C   1 
ATOM   1145  O  O   . GLN A  1  147 ? 40.435  30.820 -61.246 1.00 47.18  ? 147 GLN A O   1 
ATOM   1146  C  CB  . GLN A  1  147 ? 38.152  33.162 -60.914 1.00 45.18  ? 147 GLN A CB  1 
ATOM   1147  C  CG  . GLN A  1  147 ? 36.701  33.614 -60.839 1.00 45.52  ? 147 GLN A CG  1 
ATOM   1148  C  CD  . GLN A  1  147 ? 36.567  34.920 -60.094 1.00 43.81  ? 147 GLN A CD  1 
ATOM   1149  O  OE1 . GLN A  1  147 ? 35.581  35.170 -59.404 1.00 40.76  ? 147 GLN A OE1 1 
ATOM   1150  N  NE2 . GLN A  1  147 ? 37.571  35.770 -60.226 1.00 44.54  ? 147 GLN A NE2 1 
ATOM   1151  N  N   . GLU A  1  148 ? 40.573  32.594 -62.700 1.00 44.82  ? 148 GLU A N   1 
ATOM   1152  C  CA  . GLU A  1  148 ? 42.016  32.711 -62.828 1.00 46.85  ? 148 GLU A CA  1 
ATOM   1153  C  C   . GLU A  1  148 ? 42.570  33.645 -61.758 1.00 46.62  ? 148 GLU A C   1 
ATOM   1154  O  O   . GLU A  1  148 ? 41.930  34.619 -61.353 1.00 44.65  ? 148 GLU A O   1 
ATOM   1155  C  CB  . GLU A  1  148 ? 42.370  33.231 -64.223 1.00 48.27  ? 148 GLU A CB  1 
ATOM   1156  C  CG  . GLU A  1  148 ? 43.837  33.566 -64.454 1.00 49.30  ? 148 GLU A CG  1 
ATOM   1157  C  CD  . GLU A  1  148 ? 44.746  32.358 -64.344 1.00 51.61  ? 148 GLU A CD  1 
ATOM   1158  O  OE1 . GLU A  1  148 ? 44.901  31.834 -63.221 1.00 51.51  ? 148 GLU A OE1 1 
ATOM   1159  O  OE2 . GLU A  1  148 ? 45.301  31.930 -65.380 1.00 51.65  ? 148 GLU A OE2 1 
ATOM   1160  N  N   . HIS A  1  149 ? 43.780  33.333 -61.302 1.00 47.41  ? 149 HIS A N   1 
ATOM   1161  C  CA  . HIS A  1  149 ? 44.513  34.182 -60.363 1.00 46.27  ? 149 HIS A CA  1 
ATOM   1162  C  C   . HIS A  1  149 ? 43.801  34.290 -59.017 1.00 43.41  ? 149 HIS A C   1 
ATOM   1163  O  O   . HIS A  1  149 ? 43.734  35.362 -58.410 1.00 42.24  ? 149 HIS A O   1 
ATOM   1164  C  CB  . HIS A  1  149 ? 44.753  35.569 -60.960 1.00 47.35  ? 149 HIS A CB  1 
ATOM   1165  C  CG  . HIS A  1  149 ? 46.030  36.201 -60.508 1.00 49.17  ? 149 HIS A CG  1 
ATOM   1166  N  ND1 . HIS A  1  149 ? 46.198  36.722 -59.243 1.00 48.72  ? 149 HIS A ND1 1 
ATOM   1167  C  CD2 . HIS A  1  149 ? 47.210  36.376 -61.148 1.00 50.32  ? 149 HIS A CD2 1 
ATOM   1168  C  CE1 . HIS A  1  149 ? 47.423  37.202 -59.127 1.00 49.44  ? 149 HIS A CE1 1 
ATOM   1169  N  NE2 . HIS A  1  149 ? 48.057  37.005 -60.269 1.00 50.17  ? 149 HIS A NE2 1 
ATOM   1170  N  N   . MET A  1  150 ? 43.327  33.149 -58.519 1.00 41.52  ? 150 MET A N   1 
ATOM   1171  C  CA  . MET A  1  150 ? 42.669  33.114 -57.190 1.00 39.42  ? 150 MET A CA  1 
ATOM   1172  C  C   . MET A  1  150 ? 43.712  32.709 -56.142 1.00 40.85  ? 150 MET A C   1 
ATOM   1173  O  O   . MET A  1  150 ? 44.500  31.793 -56.424 1.00 41.67  ? 150 MET A O   1 
ATOM   1174  C  CB  . MET A  1  150 ? 41.522  32.101 -57.178 1.00 38.86  ? 150 MET A CB  1 
ATOM   1175  C  CG  . MET A  1  150 ? 40.356  32.504 -58.053 1.00 39.12  ? 150 MET A CG  1 
ATOM   1176  S  SD  . MET A  1  150 ? 39.437  33.906 -57.381 1.00 38.47  ? 150 MET A SD  1 
ATOM   1177  C  CE  . MET A  1  150 ? 40.232  35.261 -58.239 1.00 39.32  ? 150 MET A CE  1 
ATOM   1178  N  N   . VAL A  1  151 ? 43.738  33.405 -55.002 1.00 39.71  ? 151 VAL A N   1 
ATOM   1179  C  CA  . VAL A  1  151 ? 44.665  33.045 -53.888 1.00 39.49  ? 151 VAL A CA  1 
ATOM   1180  C  C   . VAL A  1  151 ? 43.839  32.210 -52.905 1.00 38.38  ? 151 VAL A C   1 
ATOM   1181  O  O   . VAL A  1  151 ? 42.721  32.645 -52.565 1.00 37.82  ? 151 VAL A O   1 
ATOM   1182  C  CB  . VAL A  1  151 ? 45.283  34.290 -53.226 1.00 40.48  ? 151 VAL A CB  1 
ATOM   1183  C  CG1 . VAL A  1  151 ? 46.020  35.158 -54.234 1.00 41.47  ? 151 VAL A CG1 1 
ATOM   1184  C  CG2 . VAL A  1  151 ? 44.242  35.105 -52.474 1.00 39.65  ? 151 VAL A CG2 1 
ATOM   1185  N  N   . GLU A  1  152 ? 44.364  31.061 -52.471 1.00 38.35  ? 152 GLU A N   1 
ATOM   1186  C  CA  . GLU A  1  152 ? 43.558  30.145 -51.624 1.00 38.62  ? 152 GLU A CA  1 
ATOM   1187  C  C   . GLU A  1  152 ? 44.204  29.885 -50.261 1.00 37.67  ? 152 GLU A C   1 
ATOM   1188  O  O   . GLU A  1  152 ? 45.351  30.306 -50.041 1.00 39.93  ? 152 GLU A O   1 
ATOM   1189  C  CB  . GLU A  1  152 ? 43.365  28.827 -52.374 1.00 41.39  ? 152 GLU A CB  1 
ATOM   1190  C  CG  . GLU A  1  152 ? 43.242  29.012 -53.876 1.00 43.37  ? 152 GLU A CG  1 
ATOM   1191  C  CD  . GLU A  1  152 ? 43.641  27.813 -54.716 1.00 45.16  ? 152 GLU A CD  1 
ATOM   1192  O  OE1 . GLU A  1  152 ? 44.850  27.584 -54.876 1.00 46.38  ? 152 GLU A OE1 1 
ATOM   1193  O  OE2 . GLU A  1  152 ? 42.740  27.118 -55.209 1.00 45.44  ? 152 GLU A OE2 1 
ATOM   1194  N  N   . THR A  1  153 ? 43.444  29.213 -49.392 1.00 34.79  ? 153 THR A N   1 
ATOM   1195  C  CA  . THR A  1  153 ? 43.856  28.813 -48.058 1.00 32.41  ? 153 THR A CA  1 
ATOM   1196  C  C   . THR A  1  153 ? 44.897  27.703 -48.140 1.00 33.15  ? 153 THR A C   1 
ATOM   1197  O  O   . THR A  1  153 ? 44.873  26.864 -49.043 1.00 34.44  ? 153 THR A O   1 
ATOM   1198  C  CB  . THR A  1  153 ? 42.655  28.329 -47.244 1.00 31.58  ? 153 THR A CB  1 
ATOM   1199  O  OG1 . THR A  1  153 ? 42.013  27.242 -47.926 1.00 34.58  ? 153 THR A OG1 1 
ATOM   1200  C  CG2 . THR A  1  153 ? 41.657  29.449 -47.041 1.00 30.46  ? 153 THR A CG2 1 
ATOM   1201  N  N   . HIS A  1  154 ? 45.811  27.700 -47.183 1.00 33.34  ? 154 HIS A N   1 
ATOM   1202  C  CA  . HIS A  1  154 ? 46.820  26.650 -47.121 1.00 34.20  ? 154 HIS A CA  1 
ATOM   1203  C  C   . HIS A  1  154 ? 46.149  25.323 -46.794 1.00 36.01  ? 154 HIS A C   1 
ATOM   1204  O  O   . HIS A  1  154 ? 45.519  25.205 -45.735 1.00 36.95  ? 154 HIS A O   1 
ATOM   1205  C  CB  . HIS A  1  154 ? 47.879  26.984 -46.076 1.00 34.93  ? 154 HIS A CB  1 
ATOM   1206  C  CG  . HIS A  1  154 ? 49.090  26.110 -46.156 1.00 37.77  ? 154 HIS A CG  1 
ATOM   1207  N  ND1 . HIS A  1  154 ? 49.010  24.735 -46.174 1.00 38.38  ? 154 HIS A ND1 1 
ATOM   1208  C  CD2 . HIS A  1  154 ? 50.408  26.412 -46.241 1.00 38.87  ? 154 HIS A CD2 1 
ATOM   1209  C  CE1 . HIS A  1  154 ? 50.226  24.225 -46.263 1.00 39.81  ? 154 HIS A CE1 1 
ATOM   1210  N  NE2 . HIS A  1  154 ? 51.092  25.222 -46.303 1.00 40.07  ? 154 HIS A NE2 1 
ATOM   1211  N  N   . PRO A  1  155 ? 46.244  24.310 -47.658 1.00 36.00  ? 155 PRO A N   1 
ATOM   1212  C  CA  . PRO A  1  155 ? 45.500  23.065 -47.406 1.00 36.73  ? 155 PRO A CA  1 
ATOM   1213  C  C   . PRO A  1  155 ? 45.769  22.442 -46.048 1.00 37.40  ? 155 PRO A C   1 
ATOM   1214  O  O   . PRO A  1  155 ? 44.860  21.834 -45.466 1.00 36.44  ? 155 PRO A O   1 
ATOM   1215  C  CB  . PRO A  1  155 ? 45.965  22.148 -48.551 1.00 37.27  ? 155 PRO A CB  1 
ATOM   1216  C  CG  . PRO A  1  155 ? 46.332  23.088 -49.651 1.00 36.46  ? 155 PRO A CG  1 
ATOM   1217  C  CD  . PRO A  1  155 ? 46.950  24.277 -48.954 1.00 36.99  ? 155 PRO A CD  1 
ATOM   1218  N  N   . ALA A  1  156 ? 46.993  22.571 -45.522 1.00 37.37  ? 156 ALA A N   1 
ATOM   1219  C  CA  . ALA A  1  156 ? 47.321  21.975 -44.233 1.00 38.04  ? 156 ALA A CA  1 
ATOM   1220  C  C   . ALA A  1  156 ? 46.698  22.725 -43.061 1.00 37.87  ? 156 ALA A C   1 
ATOM   1221  O  O   . ALA A  1  156 ? 46.515  22.132 -41.993 1.00 39.45  ? 156 ALA A O   1 
ATOM   1222  C  CB  . ALA A  1  156 ? 48.838  21.919 -44.053 1.00 38.91  ? 156 ALA A CB  1 
ATOM   1223  N  N   . LEU A  1  157 ? 46.370  24.008 -43.232 1.00 36.63  ? 157 LEU A N   1 
ATOM   1224  C  CA  . LEU A  1  157 ? 45.709  24.765 -42.178 1.00 34.50  ? 157 LEU A CA  1 
ATOM   1225  C  C   . LEU A  1  157 ? 44.218  24.466 -42.089 1.00 35.80  ? 157 LEU A C   1 
ATOM   1226  O  O   . LEU A  1  157 ? 43.591  24.789 -41.073 1.00 36.50  ? 157 LEU A O   1 
ATOM   1227  C  CB  . LEU A  1  157 ? 45.901  26.267 -42.409 1.00 32.33  ? 157 LEU A CB  1 
ATOM   1228  C  CG  . LEU A  1  157 ? 47.313  26.826 -42.218 1.00 32.50  ? 157 LEU A CG  1 
ATOM   1229  C  CD1 . LEU A  1  157 ? 47.319  28.331 -42.445 1.00 30.96  ? 157 LEU A CD1 1 
ATOM   1230  C  CD2 . LEU A  1  157 ? 47.863  26.488 -40.842 1.00 31.99  ? 157 LEU A CD2 1 
ATOM   1231  N  N   . VAL A  1  158 ? 43.641  23.867 -43.129 1.00 36.46  ? 158 VAL A N   1 
ATOM   1232  C  CA  . VAL A  1  158 ? 42.201  23.659 -43.212 1.00 34.76  ? 158 VAL A CA  1 
ATOM   1233  C  C   . VAL A  1  158 ? 41.907  22.190 -43.492 1.00 34.23  ? 158 VAL A C   1 
ATOM   1234  O  O   . VAL A  1  158 ? 40.905  21.856 -44.136 1.00 35.66  ? 158 VAL A O   1 
ATOM   1235  C  CB  . VAL A  1  158 ? 41.589  24.567 -44.293 1.00 34.67  ? 158 VAL A CB  1 
ATOM   1236  C  CG1 . VAL A  1  158 ? 41.698  26.026 -43.886 1.00 33.11  ? 158 VAL A CG1 1 
ATOM   1237  C  CG2 . VAL A  1  158 ? 42.283  24.343 -45.630 1.00 35.80  ? 158 VAL A CG2 1 
ATOM   1238  N  N   . ALA A  1  159 ? 42.773  21.304 -43.001 1.00 32.49  ? 159 ALA A N   1 
ATOM   1239  C  CA  . ALA A  1  159 ? 42.654  19.884 -43.308 1.00 34.16  ? 159 ALA A CA  1 
ATOM   1240  C  C   . ALA A  1  159 ? 41.429  19.240 -42.669 1.00 36.36  ? 159 ALA A C   1 
ATOM   1241  O  O   . ALA A  1  159 ? 41.050  18.132 -43.069 1.00 36.22  ? 159 ALA A O   1 
ATOM   1242  C  CB  . ALA A  1  159 ? 43.917  19.147 -42.857 1.00 33.53  ? 159 ALA A CB  1 
ATOM   1243  N  N   . ASP A  1  160 ? 40.810  19.895 -41.692 1.00 35.55  ? 160 ASP A N   1 
ATOM   1244  C  CA  . ASP A  1  160 ? 39.650  19.351 -40.999 1.00 35.50  ? 160 ASP A CA  1 
ATOM   1245  C  C   . ASP A  1  160 ? 38.328  19.707 -41.674 1.00 35.70  ? 160 ASP A C   1 
ATOM   1246  O  O   . ASP A  1  160 ? 37.271  19.304 -41.178 1.00 34.81  ? 160 ASP A O   1 
ATOM   1247  C  CB  . ASP A  1  160 ? 39.632  19.844 -39.547 1.00 34.34  ? 160 ASP A CB  1 
ATOM   1248  C  CG  . ASP A  1  160 ? 39.618  21.356 -39.444 1.00 36.43  ? 160 ASP A CG  1 
ATOM   1249  O  OD1 . ASP A  1  160 ? 40.359  22.009 -40.207 1.00 37.73  ? 160 ASP A OD1 1 
ATOM   1250  O  OD2 . ASP A  1  160 ? 38.872  21.894 -38.599 1.00 36.24  ? 160 ASP A OD2 1 
ATOM   1251  N  N   . SER A  1  161 ? 38.357  20.444 -42.779 1.00 35.08  ? 161 SER A N   1 
ATOM   1252  C  CA  . SER A  1  161 ? 37.150  20.870 -43.475 1.00 34.92  ? 161 SER A CA  1 
ATOM   1253  C  C   . SER A  1  161 ? 36.874  19.943 -44.652 1.00 36.54  ? 161 SER A C   1 
ATOM   1254  O  O   . SER A  1  161 ? 37.789  19.576 -45.395 1.00 36.57  ? 161 SER A O   1 
ATOM   1255  C  CB  . SER A  1  161 ? 37.287  22.312 -43.964 1.00 33.89  ? 161 SER A CB  1 
ATOM   1256  O  OG  . SER A  1  161 ? 36.138  22.721 -44.685 1.00 35.37  ? 161 SER A OG  1 
ATOM   1257  N  N   . TYR A  1  162 ? 35.609  19.569 -44.817 1.00 35.95  ? 162 TYR A N   1 
ATOM   1258  C  CA  . TYR A  1  162 ? 35.207  18.622 -45.852 1.00 38.87  ? 162 TYR A CA  1 
ATOM   1259  C  C   . TYR A  1  162 ? 33.685  18.621 -45.932 1.00 38.15  ? 162 TYR A C   1 
ATOM   1260  O  O   . TYR A  1  162 ? 33.003  19.328 -45.183 1.00 37.49  ? 162 TYR A O   1 
ATOM   1261  C  CB  . TYR A  1  162 ? 35.752  17.226 -45.552 1.00 39.22  ? 162 TYR A CB  1 
ATOM   1262  C  CG  . TYR A  1  162 ? 35.231  16.634 -44.260 1.00 38.60  ? 162 TYR A CG  1 
ATOM   1263  C  CD1 . TYR A  1  162 ? 34.055  15.894 -44.235 1.00 38.45  ? 162 TYR A CD1 1 
ATOM   1264  C  CD2 . TYR A  1  162 ? 35.906  16.828 -43.064 1.00 38.42  ? 162 TYR A CD2 1 
ATOM   1265  C  CE1 . TYR A  1  162 ? 33.574  15.353 -43.056 1.00 38.34  ? 162 TYR A CE1 1 
ATOM   1266  C  CE2 . TYR A  1  162 ? 35.433  16.294 -41.881 1.00 38.59  ? 162 TYR A CE2 1 
ATOM   1267  C  CZ  . TYR A  1  162 ? 34.266  15.558 -41.883 1.00 38.39  ? 162 TYR A CZ  1 
ATOM   1268  O  OH  . TYR A  1  162 ? 33.793  15.025 -40.707 1.00 37.15  ? 162 TYR A OH  1 
ATOM   1269  N  N   . VAL A  1  163 ? 33.157  17.825 -46.859 1.00 36.74  ? 163 VAL A N   1 
ATOM   1270  C  CA  . VAL A  1  163 ? 31.718  17.648 -47.023 1.00 36.55  ? 163 VAL A CA  1 
ATOM   1271  C  C   . VAL A  1  163 ? 31.442  16.168 -47.250 1.00 36.74  ? 163 VAL A C   1 
ATOM   1272  O  O   . VAL A  1  163 ? 32.058  15.545 -48.121 1.00 38.79  ? 163 VAL A O   1 
ATOM   1273  C  CB  . VAL A  1  163 ? 31.154  18.477 -48.195 1.00 37.50  ? 163 VAL A CB  1 
ATOM   1274  C  CG1 . VAL A  1  163 ? 29.640  18.299 -48.296 1.00 37.32  ? 163 VAL A CG1 1 
ATOM   1275  C  CG2 . VAL A  1  163 ? 31.506  19.943 -48.035 1.00 36.67  ? 163 VAL A CG2 1 
ATOM   1276  N  N   . LYS A  1  164 ? 30.519  15.610 -46.474 1.00 35.22  ? 164 LYS A N   1 
ATOM   1277  C  CA  . LYS A  1  164 ? 29.999  14.271 -46.701 1.00 37.05  ? 164 LYS A CA  1 
ATOM   1278  C  C   . LYS A  1  164 ? 28.496  14.353 -46.931 1.00 37.28  ? 164 LYS A C   1 
ATOM   1279  O  O   . LYS A  1  164 ? 27.862  15.379 -46.673 1.00 35.11  ? 164 LYS A O   1 
ATOM   1280  C  CB  . LYS A  1  164 ? 30.300  13.340 -45.520 1.00 37.17  ? 164 LYS A CB  1 
ATOM   1281  C  CG  . LYS A  1  164 ? 31.757  12.926 -45.402 1.00 38.18  ? 164 LYS A CG  1 
ATOM   1282  C  CD  . LYS A  1  164 ? 31.949  11.892 -44.302 1.00 39.60  ? 164 LYS A CD  1 
ATOM   1283  C  CE  . LYS A  1  164 ? 33.418  11.553 -44.117 1.00 42.20  ? 164 LYS A CE  1 
ATOM   1284  N  NZ  . LYS A  1  164 ? 33.639  10.521 -43.065 1.00 43.63  ? 164 LYS A NZ  1 
ATOM   1285  N  N   . VAL A  1  165 ? 27.923  13.248 -47.408 1.00 39.28  ? 165 VAL A N   1 
ATOM   1286  C  CA  . VAL A  1  165 ? 26.484  13.142 -47.600 1.00 42.14  ? 165 VAL A CA  1 
ATOM   1287  C  C   . VAL A  1  165 ? 25.989  11.841 -46.981 1.00 43.70  ? 165 VAL A C   1 
ATOM   1288  O  O   . VAL A  1  165 ? 26.749  10.898 -46.758 1.00 45.19  ? 165 VAL A O   1 
ATOM   1289  C  CB  . VAL A  1  165 ? 26.084  13.204 -49.092 1.00 44.18  ? 165 VAL A CB  1 
ATOM   1290  C  CG1 . VAL A  1  165 ? 26.534  14.519 -49.707 1.00 43.85  ? 165 VAL A CG1 1 
ATOM   1291  C  CG2 . VAL A  1  165 ? 26.665  12.021 -49.855 1.00 45.44  ? 165 VAL A CG2 1 
ATOM   1292  N  N   . PHE A  1  166 ? 24.689  11.807 -46.699 1.00 44.16  ? 166 PHE A N   1 
ATOM   1293  C  CA  . PHE A  1  166 ? 24.012  10.580 -46.308 1.00 43.79  ? 166 PHE A CA  1 
ATOM   1294  C  C   . PHE A  1  166 ? 22.626  10.573 -46.935 1.00 45.19  ? 166 PHE A C   1 
ATOM   1295  O  O   . PHE A  1  166 ? 22.079  11.618 -47.295 1.00 45.58  ? 166 PHE A O   1 
ATOM   1296  C  CB  . PHE A  1  166 ? 23.915  10.429 -44.783 1.00 42.55  ? 166 PHE A CB  1 
ATOM   1297  C  CG  . PHE A  1  166 ? 23.164  11.539 -44.100 1.00 42.35  ? 166 PHE A CG  1 
ATOM   1298  C  CD1 . PHE A  1  166 ? 21.787  11.481 -43.962 1.00 43.14  ? 166 PHE A CD1 1 
ATOM   1299  C  CD2 . PHE A  1  166 ? 23.837  12.634 -43.582 1.00 41.24  ? 166 PHE A CD2 1 
ATOM   1300  C  CE1 . PHE A  1  166 ? 21.097  12.495 -43.328 1.00 41.72  ? 166 PHE A CE1 1 
ATOM   1301  C  CE2 . PHE A  1  166 ? 23.150  13.650 -42.948 1.00 40.63  ? 166 PHE A CE2 1 
ATOM   1302  C  CZ  . PHE A  1  166 ? 21.779  13.580 -42.822 1.00 39.93  ? 166 PHE A CZ  1 
ATOM   1303  N  N   . THR A  1  167 ? 22.069  9.374  -47.076 1.00 47.14  ? 167 THR A N   1 
ATOM   1304  C  CA  . THR A  1  167 ? 20.730  9.215  -47.625 1.00 47.58  ? 167 THR A CA  1 
ATOM   1305  C  C   . THR A  1  167 ? 20.149  7.906  -47.115 1.00 49.62  ? 167 THR A C   1 
ATOM   1306  O  O   . THR A  1  167 ? 20.871  6.924  -46.923 1.00 51.20  ? 167 THR A O   1 
ATOM   1307  C  CB  . THR A  1  167 ? 20.747  9.229  -49.160 1.00 46.86  ? 167 THR A CB  1 
ATOM   1308  O  OG1 . THR A  1  167 ? 19.422  9.009  -49.663 1.00 45.78  ? 167 THR A OG1 1 
ATOM   1309  C  CG2 . THR A  1  167 ? 21.677  8.148  -49.701 1.00 47.28  ? 167 THR A CG2 1 
ATOM   1310  N  N   . GLY A  1  168 ? 18.831  7.900  -46.916 1.00 50.11  ? 168 GLY A N   1 
ATOM   1311  C  CA  . GLY A  1  168 ? 18.152  6.692  -46.489 1.00 51.21  ? 168 GLY A CA  1 
ATOM   1312  C  C   . GLY A  1  168 ? 17.989  5.649  -47.572 1.00 50.70  ? 168 GLY A C   1 
ATOM   1313  O  O   . GLY A  1  168 ? 17.591  4.521  -47.264 1.00 52.22  ? 168 GLY A O   1 
ATOM   1314  N  N   . ASN A  1  169 ? 18.285  5.994  -48.820 1.00 50.69  ? 169 ASN A N   1 
ATOM   1315  C  CA  . ASN A  1  169 ? 18.166  5.065  -49.940 1.00 51.71  ? 169 ASN A CA  1 
ATOM   1316  C  C   . ASN A  1  169 ? 19.489  4.324  -50.093 1.00 52.29  ? 169 ASN A C   1 
ATOM   1317  O  O   . ASN A  1  169 ? 20.472  4.886  -50.586 1.00 48.46  ? 169 ASN A O   1 
ATOM   1318  C  CB  . ASN A  1  169 ? 17.789  5.806  -51.218 1.00 52.87  ? 169 ASN A CB  1 
ATOM   1319  C  CG  . ASN A  1  169 ? 17.503  4.869  -52.370 1.00 55.98  ? 169 ASN A CG  1 
ATOM   1320  O  OD1 . ASN A  1  169 ? 18.288  3.967  -52.661 1.00 57.57  ? 169 ASN A OD1 1 
ATOM   1321  N  ND2 . ASN A  1  169 ? 16.361  5.064  -53.021 1.00 56.40  ? 169 ASN A ND2 1 
ATOM   1322  N  N   . ASP A  1  170 ? 19.509  3.057  -49.671 1.00 56.32  ? 170 ASP A N   1 
ATOM   1323  C  CA  . ASP A  1  170 ? 20.752  2.294  -49.676 1.00 61.51  ? 170 ASP A CA  1 
ATOM   1324  C  C   . ASP A  1  170 ? 21.350  2.205  -51.074 1.00 64.89  ? 170 ASP A C   1 
ATOM   1325  O  O   . ASP A  1  170 ? 22.575  2.260  -51.236 1.00 64.58  ? 170 ASP A O   1 
ATOM   1326  C  CB  . ASP A  1  170 ? 20.510  0.894  -49.111 1.00 63.07  ? 170 ASP A CB  1 
ATOM   1327  C  CG  . ASP A  1  170 ? 20.258  0.904  -47.619 1.00 63.99  ? 170 ASP A CG  1 
ATOM   1328  O  OD1 . ASP A  1  170 ? 20.982  1.619  -46.896 1.00 63.79  ? 170 ASP A OD1 1 
ATOM   1329  O  OD2 . ASP A  1  170 ? 19.337  0.194  -47.166 1.00 65.56  ? 170 ASP A OD2 1 
ATOM   1330  N  N   . GLU A  1  171 ? 20.512  2.104  -52.106 1.00 67.47  ? 171 GLU A N   1 
ATOM   1331  C  CA  . GLU A  1  171 ? 20.970  1.995  -53.514 1.00 70.50  ? 171 GLU A CA  1 
ATOM   1332  C  C   . GLU A  1  171 ? 21.723  3.257  -53.905 1.00 68.82  ? 171 GLU A C   1 
ATOM   1333  O  O   . GLU A  1  171 ? 22.840  3.135  -54.365 1.00 67.62  ? 171 GLU A O   1 
ATOM   1334  C  CB  . GLU A  1  171 ? 19.816  1.765  -54.486 1.00 75.69  ? 171 GLU A CB  1 
ATOM   1335  C  CG  . GLU A  1  171 ? 19.410  0.320  -54.589 1.00 81.55  ? 171 GLU A CG  1 
ATOM   1336  C  CD  . GLU A  1  171 ? 18.922  -0.218 -53.270 1.00 86.09  ? 171 GLU A CD  1 
ATOM   1337  O  OE1 . GLU A  1  171 ? 17.874  0.235  -52.821 1.00 87.23  ? 171 GLU A OE1 1 
ATOM   1338  O  OE2 . GLU A  1  171 ? 19.620  -1.060 -52.687 1.00 88.28  ? 171 GLU A OE2 1 
ATOM   1339  N  N   . ILE A  1  172 ? 21.154  4.429  -53.659 1.00 68.44  ? 172 ILE A N   1 
ATOM   1340  C  CA  . ILE A  1  172 ? 21.820  5.712  -54.017 1.00 67.80  ? 172 ILE A CA  1 
ATOM   1341  C  C   . ILE A  1  172 ? 23.101  5.823  -53.196 1.00 63.84  ? 172 ILE A C   1 
ATOM   1342  O  O   . ILE A  1  172 ? 24.117  6.104  -53.783 1.00 63.85  ? 172 ILE A O   1 
ATOM   1343  C  CB  . ILE A  1  172 ? 20.880  6.918  -53.851 1.00 69.28  ? 172 ILE A CB  1 
ATOM   1344  C  CG1 . ILE A  1  172 ? 19.665  6.797  -54.767 1.00 71.18  ? 172 ILE A CG1 1 
ATOM   1345  C  CG2 . ILE A  1  172 ? 21.614  8.216  -54.108 1.00 68.29  ? 172 ILE A CG2 1 
ATOM   1346  C  CD1 . ILE A  1  172 ? 20.023  6.587  -56.214 1.00 71.96  ? 172 ILE A CD1 1 
ATOM   1347  N  N   . ALA A  1  173 ? 23.082  5.441  -51.928 1.00 62.44  ? 173 ALA A N   1 
ATOM   1348  C  CA  . ALA A  1  173 ? 24.264  5.525  -51.050 1.00 61.25  ? 173 ALA A CA  1 
ATOM   1349  C  C   . ALA A  1  173 ? 25.403  4.692  -51.634 1.00 63.06  ? 173 ALA A C   1 
ATOM   1350  O  O   . ALA A  1  173 ? 26.521  5.175  -51.610 1.00 62.20  ? 173 ALA A O   1 
ATOM   1351  C  CB  . ALA A  1  173 ? 23.907  5.048  -49.677 1.00 59.81  ? 173 ALA A CB  1 
ATOM   1352  N  N   . ASP A  1  174 ? 25.111  3.497  -52.153 1.00 66.76  ? 174 ASP A N   1 
ATOM   1353  C  CA  . ASP A  1  174 ? 26.105  2.555  -52.734 1.00 70.83  ? 174 ASP A CA  1 
ATOM   1354  C  C   . ASP A  1  174 ? 26.659  3.109  -54.045 1.00 68.41  ? 174 ASP A C   1 
ATOM   1355  O  O   . ASP A  1  174 ? 27.774  2.774  -54.398 1.00 65.35  ? 174 ASP A O   1 
ATOM   1356  C  CB  . ASP A  1  174 ? 25.537  1.144  -52.823 1.00 79.08  ? 174 ASP A CB  1 
ATOM   1357  C  CG  . ASP A  1  174 ? 25.602  0.424  -51.494 1.00 86.38  ? 174 ASP A CG  1 
ATOM   1358  O  OD1 . ASP A  1  174 ? 26.006  1.051  -50.515 1.00 88.18  ? 174 ASP A OD1 1 
ATOM   1359  O  OD2 . ASP A  1  174 ? 25.231  -0.743 -51.448 1.00 89.81  ? 174 ASP A OD2 1 
ATOM   1360  N  N   . GLU A  1  175 ? 25.863  3.888  -54.755 1.00 68.92  ? 175 GLU A N   1 
ATOM   1361  C  CA  . GLU A  1  175 ? 26.231  4.508  -56.041 1.00 71.49  ? 175 GLU A CA  1 
ATOM   1362  C  C   . GLU A  1  175 ? 27.253  5.628  -55.840 1.00 67.41  ? 175 GLU A C   1 
ATOM   1363  O  O   . GLU A  1  175 ? 28.020  5.867  -56.768 1.00 67.45  ? 175 GLU A O   1 
ATOM   1364  C  CB  . GLU A  1  175 ? 24.986  5.056  -56.729 1.00 76.33  ? 175 GLU A CB  1 
ATOM   1365  C  CG  . GLU A  1  175 ? 24.027  3.996  -57.222 1.00 80.98  ? 175 GLU A CG  1 
ATOM   1366  C  CD  . GLU A  1  175 ? 24.459  3.271  -58.479 1.00 85.23  ? 175 GLU A CD  1 
ATOM   1367  O  OE1 . GLU A  1  175 ? 24.368  3.847  -59.573 1.00 86.22  ? 175 GLU A OE1 1 
ATOM   1368  O  OE2 . GLU A  1  175 ? 24.881  2.135  -58.344 1.00 87.26  ? 175 GLU A OE2 1 
ATOM   1369  N  N   . ILE A  1  176 ? 27.256  6.303  -54.692 1.00 63.19  ? 176 ILE A N   1 
ATOM   1370  C  CA  . ILE A  1  176 ? 28.157  7.419  -54.428 1.00 58.72  ? 176 ILE A CA  1 
ATOM   1371  C  C   . ILE A  1  176 ? 29.460  6.872  -53.868 1.00 56.71  ? 176 ILE A C   1 
ATOM   1372  O  O   . ILE A  1  176 ? 29.461  5.906  -53.093 1.00 56.85  ? 176 ILE A O   1 
ATOM   1373  C  CB  . ILE A  1  176 ? 27.511  8.427  -53.458 1.00 56.86  ? 176 ILE A CB  1 
ATOM   1374  C  CG1 . ILE A  1  176 ? 26.270  9.054  -54.098 1.00 55.66  ? 176 ILE A CG1 1 
ATOM   1375  C  CG2 . ILE A  1  176 ? 28.503  9.513  -53.068 1.00 56.60  ? 176 ILE A CG2 1 
ATOM   1376  C  CD1 . ILE A  1  176 ? 25.371  9.787  -53.122 1.00 55.04  ? 176 ILE A CD1 1 
ATOM   1377  N  N   . ASP A  1  177 ? 30.572  7.474  -54.273 1.00 55.06  ? 177 ASP A N   1 
ATOM   1378  C  CA  . ASP A  1  177 ? 31.883  7.087  -53.773 1.00 54.68  ? 177 ASP A CA  1 
ATOM   1379  C  C   . ASP A  1  177 ? 31.852  7.026  -52.246 1.00 51.79  ? 177 ASP A C   1 
ATOM   1380  O  O   . ASP A  1  177 ? 31.501  8.024  -51.602 1.00 47.55  ? 177 ASP A O   1 
ATOM   1381  C  CB  . ASP A  1  177 ? 32.938  8.083  -54.249 1.00 56.52  ? 177 ASP A CB  1 
ATOM   1382  C  CG  . ASP A  1  177 ? 34.346  7.706  -53.812 1.00 59.30  ? 177 ASP A CG  1 
ATOM   1383  O  OD1 . ASP A  1  177 ? 34.501  6.979  -52.810 1.00 59.96  ? 177 ASP A OD1 1 
ATOM   1384  O  OD2 . ASP A  1  177 ? 35.307  8.151  -54.473 1.00 61.67  ? 177 ASP A OD2 1 
ATOM   1385  N  N   . PRO A  1  178 ? 32.186  5.885  -51.635 1.00 52.43  ? 178 PRO A N   1 
ATOM   1386  C  CA  . PRO A  1  178 ? 32.053  5.778  -50.171 1.00 51.35  ? 178 PRO A CA  1 
ATOM   1387  C  C   . PRO A  1  178 ? 32.897  6.777  -49.400 1.00 49.33  ? 178 PRO A C   1 
ATOM   1388  O  O   . PRO A  1  178 ? 32.613  7.021  -48.220 1.00 48.84  ? 178 PRO A O   1 
ATOM   1389  C  CB  . PRO A  1  178 ? 32.494  4.336  -49.875 1.00 52.92  ? 178 PRO A CB  1 
ATOM   1390  C  CG  . PRO A  1  178 ? 33.254  3.894  -51.087 1.00 54.22  ? 178 PRO A CG  1 
ATOM   1391  C  CD  . PRO A  1  178 ? 32.643  4.621  -52.244 1.00 53.22  ? 178 PRO A CD  1 
ATOM   1392  N  N   . ALA A  1  179 ? 33.919  7.369  -50.021 1.00 48.33  ? 179 ALA A N   1 
ATOM   1393  C  CA  . ALA A  1  179 ? 34.739  8.345  -49.313 1.00 46.97  ? 179 ALA A CA  1 
ATOM   1394  C  C   . ALA A  1  179 ? 33.915  9.535  -48.838 1.00 47.02  ? 179 ALA A C   1 
ATOM   1395  O  O   . ALA A  1  179 ? 34.270  10.175 -47.841 1.00 45.21  ? 179 ALA A O   1 
ATOM   1396  C  CB  . ALA A  1  179 ? 35.883  8.819  -50.209 1.00 45.59  ? 179 ALA A CB  1 
ATOM   1397  N  N   . PHE A  1  180 ? 32.813  9.841  -49.524 1.00 47.78  ? 180 PHE A N   1 
ATOM   1398  C  CA  . PHE A  1  180 ? 31.994  11.000 -49.205 1.00 46.93  ? 180 PHE A CA  1 
ATOM   1399  C  C   . PHE A  1  180 ? 30.720  10.643 -48.451 1.00 45.33  ? 180 PHE A C   1 
ATOM   1400  O  O   . PHE A  1  180 ? 29.870  11.515 -48.252 1.00 46.35  ? 180 PHE A O   1 
ATOM   1401  C  CB  . PHE A  1  180 ? 31.610  11.750 -50.485 1.00 48.01  ? 180 PHE A CB  1 
ATOM   1402  C  CG  . PHE A  1  180 ? 32.775  12.114 -51.358 1.00 48.88  ? 180 PHE A CG  1 
ATOM   1403  C  CD1 . PHE A  1  180 ? 33.713  13.042 -50.936 1.00 48.76  ? 180 PHE A CD1 1 
ATOM   1404  C  CD2 . PHE A  1  180 ? 32.929  11.533 -52.604 1.00 49.67  ? 180 PHE A CD2 1 
ATOM   1405  C  CE1 . PHE A  1  180 ? 34.782  13.381 -51.741 1.00 48.84  ? 180 PHE A CE1 1 
ATOM   1406  C  CE2 . PHE A  1  180 ? 33.998  11.866 -53.413 1.00 50.26  ? 180 PHE A CE2 1 
ATOM   1407  C  CZ  . PHE A  1  180 ? 34.925  12.791 -52.981 1.00 49.49  ? 180 PHE A CZ  1 
ATOM   1408  N  N   . VAL A  1  181 ? 30.565  9.394  -48.022 1.00 44.94  ? 181 VAL A N   1 
ATOM   1409  C  CA  . VAL A  1  181 ? 29.290  8.893  -47.524 1.00 44.54  ? 181 VAL A CA  1 
ATOM   1410  C  C   . VAL A  1  181 ? 29.425  8.527  -46.054 1.00 44.95  ? 181 VAL A C   1 
ATOM   1411  O  O   . VAL A  1  181 ? 30.330  7.775  -45.674 1.00 44.93  ? 181 VAL A O   1 
ATOM   1412  C  CB  . VAL A  1  181 ? 28.811  7.675  -48.341 1.00 44.75  ? 181 VAL A CB  1 
ATOM   1413  C  CG1 . VAL A  1  181 ? 27.549  7.072  -47.737 1.00 43.53  ? 181 VAL A CG1 1 
ATOM   1414  C  CG2 . VAL A  1  181 ? 28.572  8.072  -49.789 1.00 46.47  ? 181 VAL A CG2 1 
ATOM   1415  N  N   . ILE A  1  182 ? 28.520  9.059  -45.237 1.00 45.40  ? 182 ILE A N   1 
ATOM   1416  C  CA  . ILE A  1  182 ? 28.274  8.543  -43.894 1.00 46.38  ? 182 ILE A CA  1 
ATOM   1417  C  C   . ILE A  1  182 ? 27.297  7.381  -44.049 1.00 48.41  ? 182 ILE A C   1 
ATOM   1418  O  O   . ILE A  1  182 ? 26.111  7.590  -44.308 1.00 48.00  ? 182 ILE A O   1 
ATOM   1419  C  CB  . ILE A  1  182 ? 27.713  9.625  -42.965 1.00 46.53  ? 182 ILE A CB  1 
ATOM   1420  C  CG1 . ILE A  1  182 ? 28.743  10.742 -42.773 1.00 46.46  ? 182 ILE A CG1 1 
ATOM   1421  C  CG2 . ILE A  1  182 ? 27.305  9.024  -41.620 1.00 46.21  ? 182 ILE A CG2 1 
ATOM   1422  C  CD1 . ILE A  1  182 ? 28.219  11.940 -41.998 1.00 45.71  ? 182 ILE A CD1 1 
ATOM   1423  N  N   . ASP A  1  183 ? 27.791  6.155  -43.901 1.00 51.79  ? 183 ASP A N   1 
ATOM   1424  C  CA  . ASP A  1  183 ? 26.968  4.971  -44.130 1.00 55.21  ? 183 ASP A CA  1 
ATOM   1425  C  C   . ASP A  1  183 ? 26.144  4.689  -42.879 1.00 52.64  ? 183 ASP A C   1 
ATOM   1426  O  O   . ASP A  1  183 ? 26.680  4.249  -41.856 1.00 51.80  ? 183 ASP A O   1 
ATOM   1427  C  CB  . ASP A  1  183 ? 27.836  3.776  -44.507 1.00 60.83  ? 183 ASP A CB  1 
ATOM   1428  C  CG  . ASP A  1  183 ? 27.013  2.564  -44.897 1.00 65.65  ? 183 ASP A CG  1 
ATOM   1429  O  OD1 . ASP A  1  183 ? 25.775  2.611  -44.736 1.00 66.39  ? 183 ASP A OD1 1 
ATOM   1430  O  OD2 . ASP A  1  183 ? 27.602  1.570  -45.375 1.00 68.42  ? 183 ASP A OD2 1 
ATOM   1431  N  N   . ILE A  1  184 ? 24.836  4.939  -42.966 1.00 51.37  ? 184 ILE A N   1 
ATOM   1432  C  CA  . ILE A  1  184 ? 23.950  4.723  -41.827 1.00 50.88  ? 184 ILE A CA  1 
ATOM   1433  C  C   . ILE A  1  184 ? 24.011  3.272  -41.366 1.00 52.29  ? 184 ILE A C   1 
ATOM   1434  O  O   . ILE A  1  184 ? 23.954  2.984  -40.165 1.00 53.31  ? 184 ILE A O   1 
ATOM   1435  C  CB  . ILE A  1  184 ? 22.511  5.137  -42.194 1.00 48.85  ? 184 ILE A CB  1 
ATOM   1436  C  CG1 . ILE A  1  184 ? 22.465  6.627  -42.545 1.00 46.81  ? 184 ILE A CG1 1 
ATOM   1437  C  CG2 . ILE A  1  184 ? 21.552  4.807  -41.056 1.00 48.45  ? 184 ILE A CG2 1 
ATOM   1438  C  CD1 . ILE A  1  184 ? 21.145  7.082  -43.136 1.00 47.11  ? 184 ILE A CD1 1 
ATOM   1439  N  N   . ASN A  1  185 ? 24.116  2.337  -42.311 1.00 52.73  ? 185 ASN A N   1 
ATOM   1440  C  CA  . ASN A  1  185 ? 24.122  0.924  -41.953 1.00 54.12  ? 185 ASN A CA  1 
ATOM   1441  C  C   . ASN A  1  185 ? 25.369  0.549  -41.167 1.00 57.23  ? 185 ASN A C   1 
ATOM   1442  O  O   . ASN A  1  185 ? 25.333  -0.389 -40.360 1.00 54.76  ? 185 ASN A O   1 
ATOM   1443  C  CB  . ASN A  1  185 ? 24.013  0.069  -43.214 1.00 53.00  ? 185 ASN A CB  1 
ATOM   1444  C  CG  . ASN A  1  185 ? 22.799  0.421  -44.048 1.00 52.20  ? 185 ASN A CG  1 
ATOM   1445  O  OD1 . ASN A  1  185 ? 21.664  0.160  -43.653 1.00 51.90  ? 185 ASN A OD1 1 
ATOM   1446  N  ND2 . ASN A  1  185 ? 23.033  1.017  -45.210 1.00 53.49  ? 185 ASN A ND2 1 
ATOM   1447  N  N   . LYS A  1  186 ? 26.478  1.222  -41.408 1.00 61.87  ? 186 LYS A N   1 
ATOM   1448  C  CA  . LYS A  1  186 ? 27.763  0.860  -40.775 1.00 68.26  ? 186 LYS A CA  1 
ATOM   1449  C  C   . LYS A  1  186 ? 27.943  1.545  -39.419 1.00 65.21  ? 186 LYS A C   1 
ATOM   1450  O  O   . LYS A  1  186 ? 28.674  1.006  -38.616 1.00 64.50  ? 186 LYS A O   1 
ATOM   1451  C  CB  . LYS A  1  186 ? 28.904  1.184  -41.741 1.00 75.43  ? 186 LYS A CB  1 
ATOM   1452  C  CG  . LYS A  1  186 ? 30.301  1.060  -41.159 1.00 82.00  ? 186 LYS A CG  1 
ATOM   1453  C  CD  . LYS A  1  186 ? 31.404  1.057  -42.201 1.00 87.31  ? 186 LYS A CD  1 
ATOM   1454  C  CE  . LYS A  1  186 ? 31.515  -0.251 -42.961 1.00 91.23  ? 186 LYS A CE  1 
ATOM   1455  N  NZ  . LYS A  1  186 ? 32.732  -0.319 -43.801 1.00 93.02  ? 186 LYS A NZ  1 
ATOM   1456  N  N   . GLN A  1  187 ? 27.274  2.662  -39.162 1.00 62.84  ? 187 GLN A N   1 
ATOM   1457  C  CA  . GLN A  1  187 ? 27.493  3.458  -37.927 1.00 60.99  ? 187 GLN A CA  1 
ATOM   1458  C  C   . GLN A  1  187 ? 26.384  3.265  -36.893 1.00 56.51  ? 187 GLN A C   1 
ATOM   1459  O  O   . GLN A  1  187 ? 26.539  3.764  -35.808 1.00 57.12  ? 187 GLN A O   1 
ATOM   1460  C  CB  . GLN A  1  187 ? 27.591  4.939  -38.280 1.00 61.85  ? 187 GLN A CB  1 
ATOM   1461  C  CG  . GLN A  1  187 ? 28.755  5.290  -39.187 1.00 62.14  ? 187 GLN A CG  1 
ATOM   1462  C  CD  . GLN A  1  187 ? 30.076  4.923  -38.573 1.00 62.98  ? 187 GLN A CD  1 
ATOM   1463  O  OE1 . GLN A  1  187 ? 30.176  4.671  -37.390 1.00 62.70  ? 187 GLN A OE1 1 
ATOM   1464  N  NE2 . GLN A  1  187 ? 31.102  4.858  -39.394 1.00 64.27  ? 187 GLN A NE2 1 
ATOM   1465  N  N   . PHE A  1  188 ? 25.302  2.577  -37.214 1.00 54.09  ? 188 PHE A N   1 
ATOM   1466  C  CA  . PHE A  1  188 ? 24.200  2.406  -36.282 1.00 50.55  ? 188 PHE A CA  1 
ATOM   1467  C  C   . PHE A  1  188 ? 23.783  0.947  -36.207 1.00 50.92  ? 188 PHE A C   1 
ATOM   1468  O  O   . PHE A  1  188 ? 23.897  0.213  -37.192 1.00 52.21  ? 188 PHE A O   1 
ATOM   1469  C  CB  . PHE A  1  188 ? 22.993  3.262  -36.701 1.00 48.49  ? 188 PHE A CB  1 
ATOM   1470  C  CG  . PHE A  1  188 ? 23.242  4.744  -36.620 1.00 47.07  ? 188 PHE A CG  1 
ATOM   1471  C  CD1 . PHE A  1  188 ? 23.842  5.417  -37.672 1.00 46.51  ? 188 PHE A CD1 1 
ATOM   1472  C  CD2 . PHE A  1  188 ? 22.877  5.464  -35.492 1.00 46.66  ? 188 PHE A CD2 1 
ATOM   1473  C  CE1 . PHE A  1  188 ? 24.077  6.779  -37.601 1.00 44.88  ? 188 PHE A CE1 1 
ATOM   1474  C  CE2 . PHE A  1  188 ? 23.111  6.828  -35.416 1.00 44.48  ? 188 PHE A CE2 1 
ATOM   1475  C  CZ  . PHE A  1  188 ? 23.711  7.484  -36.472 1.00 43.77  ? 188 PHE A CZ  1 
ATOM   1476  N  N   . PRO A  1  189 ? 23.295  0.500  -35.049 1.00 51.44  ? 189 PRO A N   1 
ATOM   1477  C  CA  . PRO A  1  189 ? 22.735  -0.855 -34.961 1.00 53.06  ? 189 PRO A CA  1 
ATOM   1478  C  C   . PRO A  1  189 ? 21.520  -0.984 -35.869 1.00 54.80  ? 189 PRO A C   1 
ATOM   1479  O  O   . PRO A  1  189 ? 20.948  0.001  -36.339 1.00 51.93  ? 189 PRO A O   1 
ATOM   1480  C  CB  . PRO A  1  189 ? 22.374  -1.006 -33.480 1.00 52.58  ? 189 PRO A CB  1 
ATOM   1481  C  CG  . PRO A  1  189 ? 22.198  0.394  -32.987 1.00 51.72  ? 189 PRO A CG  1 
ATOM   1482  C  CD  . PRO A  1  189 ? 23.158  1.241  -33.780 1.00 50.76  ? 189 PRO A CD  1 
ATOM   1483  N  N   . GLU A  1  190 ? 21.119  -2.233 -36.111 1.00 59.54  ? 190 GLU A N   1 
ATOM   1484  C  CA  . GLU A  1  190 ? 20.173  -2.503 -37.188 1.00 62.97  ? 190 GLU A CA  1 
ATOM   1485  C  C   . GLU A  1  190 ? 18.863  -1.749 -36.989 1.00 60.31  ? 190 GLU A C   1 
ATOM   1486  O  O   . GLU A  1  190 ? 18.384  -1.070 -37.903 1.00 58.39  ? 190 GLU A O   1 
ATOM   1487  C  CB  . GLU A  1  190 ? 19.912  -4.005 -37.291 1.00 71.22  ? 190 GLU A CB  1 
ATOM   1488  C  CG  . GLU A  1  190 ? 18.999  -4.384 -38.445 1.00 78.96  ? 190 GLU A CG  1 
ATOM   1489  C  CD  . GLU A  1  190 ? 18.396  -5.758 -38.278 1.00 86.91  ? 190 GLU A CD  1 
ATOM   1490  O  OE1 . GLU A  1  190 ? 19.112  -6.672 -37.816 1.00 89.98  ? 190 GLU A OE1 1 
ATOM   1491  O  OE2 . GLU A  1  190 ? 17.197  -5.921 -38.593 1.00 89.47  ? 190 GLU A OE2 1 
ATOM   1492  N  N   . ASP A  1  191 ? 18.259  -1.866 -35.806 1.00 61.89  ? 191 ASP A N   1 
ATOM   1493  C  CA  . ASP A  1  191 ? 16.971  -1.216 -35.581 1.00 65.53  ? 191 ASP A CA  1 
ATOM   1494  C  C   . ASP A  1  191 ? 17.083  0.300  -35.697 1.00 60.68  ? 191 ASP A C   1 
ATOM   1495  O  O   . ASP A  1  191 ? 16.210  0.949  -36.286 1.00 58.35  ? 191 ASP A O   1 
ATOM   1496  C  CB  . ASP A  1  191 ? 16.398  -1.621 -34.223 1.00 74.86  ? 191 ASP A CB  1 
ATOM   1497  C  CG  . ASP A  1  191 ? 15.771  -3.005 -34.247 1.00 85.44  ? 191 ASP A CG  1 
ATOM   1498  O  OD1 . ASP A  1  191 ? 16.105  -3.798 -35.154 1.00 89.36  ? 191 ASP A OD1 1 
ATOM   1499  O  OD2 . ASP A  1  191 ? 14.929  -3.294 -33.368 1.00 88.85  ? 191 ASP A OD2 1 
ATOM   1500  N  N   . GLN A  1  192 ? 18.146  0.887  -35.141 1.00 57.85  ? 192 GLN A N   1 
ATOM   1501  C  CA  . GLN A  1  192 ? 18.320  2.332  -35.259 1.00 55.31  ? 192 GLN A CA  1 
ATOM   1502  C  C   . GLN A  1  192 ? 18.557  2.740  -36.708 1.00 52.23  ? 192 GLN A C   1 
ATOM   1503  O  O   . GLN A  1  192 ? 17.996  3.737  -37.179 1.00 50.29  ? 192 GLN A O   1 
ATOM   1504  C  CB  . GLN A  1  192 ? 19.481  2.804  -34.383 1.00 53.69  ? 192 GLN A CB  1 
ATOM   1505  C  CG  . GLN A  1  192 ? 19.227  2.719  -32.885 1.00 52.53  ? 192 GLN A CG  1 
ATOM   1506  C  CD  . GLN A  1  192 ? 20.392  3.260  -32.071 1.00 51.21  ? 192 GLN A CD  1 
ATOM   1507  O  OE1 . GLN A  1  192 ? 21.310  3.874  -32.615 1.00 50.44  ? 192 GLN A OE1 1 
ATOM   1508  N  NE2 . GLN A  1  192 ? 20.356  3.040  -30.763 1.00 50.68  ? 192 GLN A NE2 1 
ATOM   1509  N  N   . ALA A  1  193 ? 19.393  1.986  -37.428 1.00 51.73  ? 193 ALA A N   1 
ATOM   1510  C  CA  . ALA A  1  193 ? 19.661  2.307  -38.825 1.00 52.65  ? 193 ALA A CA  1 
ATOM   1511  C  C   . ALA A  1  193 ? 18.382  2.285  -39.652 1.00 55.08  ? 193 ALA A C   1 
ATOM   1512  O  O   . ALA A  1  193 ? 18.182  3.139  -40.524 1.00 53.10  ? 193 ALA A O   1 
ATOM   1513  C  CB  . ALA A  1  193 ? 20.688  1.330  -39.397 1.00 52.24  ? 193 ALA A CB  1 
ATOM   1514  N  N   . GLU A  1  194 ? 17.504  1.313  -39.398 1.00 58.24  ? 194 GLU A N   1 
ATOM   1515  C  CA  . GLU A  1  194 ? 16.255  1.238  -40.148 1.00 61.80  ? 194 GLU A CA  1 
ATOM   1516  C  C   . GLU A  1  194 ? 15.356  2.431  -39.846 1.00 57.13  ? 194 GLU A C   1 
ATOM   1517  O  O   . GLU A  1  194 ? 14.720  2.982  -40.752 1.00 56.60  ? 194 GLU A O   1 
ATOM   1518  C  CB  . GLU A  1  194 ? 15.527  -0.071 -39.834 1.00 68.37  ? 194 GLU A CB  1 
ATOM   1519  C  CG  . GLU A  1  194 ? 16.235  -1.326 -40.331 1.00 74.46  ? 194 GLU A CG  1 
ATOM   1520  C  CD  . GLU A  1  194 ? 16.543  -1.282 -41.819 1.00 79.02  ? 194 GLU A CD  1 
ATOM   1521  O  OE1 . GLU A  1  194 ? 15.737  -0.706 -42.580 1.00 79.57  ? 194 GLU A OE1 1 
ATOM   1522  O  OE2 . GLU A  1  194 ? 17.597  -1.819 -42.225 1.00 81.02  ? 194 GLU A OE2 1 
ATOM   1523  N  N   . THR A  1  195 ? 15.283  2.839  -38.577 1.00 53.70  ? 195 THR A N   1 
ATOM   1524  C  CA  . THR A  1  195 ? 14.506  4.022  -38.220 1.00 51.09  ? 195 THR A CA  1 
ATOM   1525  C  C   . THR A  1  195 ? 15.072  5.265  -38.898 1.00 49.33  ? 195 THR A C   1 
ATOM   1526  O  O   . THR A  1  195 ? 14.333  6.045  -39.509 1.00 48.01  ? 195 THR A O   1 
ATOM   1527  C  CB  . THR A  1  195 ? 14.485  4.195  -36.701 1.00 52.08  ? 195 THR A CB  1 
ATOM   1528  O  OG1 . THR A  1  195 ? 13.775  3.102  -36.104 1.00 53.30  ? 195 THR A OG1 1 
ATOM   1529  C  CG2 . THR A  1  195 ? 13.803  5.500  -36.311 1.00 51.71  ? 195 THR A CG2 1 
ATOM   1530  N  N   . LEU A  1  196 ? 16.388  5.466  -38.793 1.00 48.92  ? 196 LEU A N   1 
ATOM   1531  C  CA  . LEU A  1  196 ? 17.007  6.656  -39.368 1.00 48.87  ? 196 LEU A CA  1 
ATOM   1532  C  C   . LEU A  1  196 ? 16.815  6.699  -40.881 1.00 50.91  ? 196 LEU A C   1 
ATOM   1533  O  O   . LEU A  1  196 ? 16.460  7.742  -41.443 1.00 50.62  ? 196 LEU A O   1 
ATOM   1534  C  CB  . LEU A  1  196 ? 18.494  6.695  -39.009 1.00 47.13  ? 196 LEU A CB  1 
ATOM   1535  C  CG  . LEU A  1  196 ? 18.835  6.946  -37.539 1.00 45.98  ? 196 LEU A CG  1 
ATOM   1536  C  CD1 . LEU A  1  196 ? 20.311  6.715  -37.275 1.00 45.89  ? 196 LEU A CD1 1 
ATOM   1537  C  CD2 . LEU A  1  196 ? 18.456  8.365  -37.132 1.00 44.65  ? 196 LEU A CD2 1 
ATOM   1538  N  N   . LYS A  1  197 ? 17.032  5.569  -41.560 1.00 52.62  ? 197 LYS A N   1 
ATOM   1539  C  CA  . LYS A  1  197 ? 16.876  5.547  -43.011 1.00 54.04  ? 197 LYS A CA  1 
ATOM   1540  C  C   . LYS A  1  197 ? 15.434  5.822  -43.423 1.00 53.12  ? 197 LYS A C   1 
ATOM   1541  O  O   . LYS A  1  197 ? 15.187  6.468  -44.448 1.00 51.87  ? 197 LYS A O   1 
ATOM   1542  C  CB  . LYS A  1  197 ? 17.341  4.205  -43.574 1.00 56.77  ? 197 LYS A CB  1 
ATOM   1543  C  CG  . LYS A  1  197 ? 18.851  4.020  -43.590 1.00 58.05  ? 197 LYS A CG  1 
ATOM   1544  C  CD  . LYS A  1  197 ? 19.249  2.738  -44.317 1.00 59.13  ? 197 LYS A CD  1 
ATOM   1545  C  CE  . LYS A  1  197 ? 18.704  1.502  -43.622 1.00 60.52  ? 197 LYS A CE  1 
ATOM   1546  N  NZ  . LYS A  1  197 ? 19.011  0.253  -44.374 1.00 61.60  ? 197 LYS A NZ  1 
ATOM   1547  N  N   . ALA A  1  198 ? 14.466  5.334  -42.643 1.00 52.16  ? 198 ALA A N   1 
ATOM   1548  C  CA  . ALA A  1  198 ? 13.070  5.623  -42.952 1.00 51.85  ? 198 ALA A CA  1 
ATOM   1549  C  C   . ALA A  1  198 ? 12.749  7.100  -42.755 1.00 50.13  ? 198 ALA A C   1 
ATOM   1550  O  O   . ALA A  1  198 ? 11.918  7.654  -43.483 1.00 50.36  ? 198 ALA A O   1 
ATOM   1551  C  CB  . ALA A  1  198 ? 12.149  4.763  -42.087 1.00 52.86  ? 198 ALA A CB  1 
ATOM   1552  N  N   . GLU A  1  199 ? 13.395  7.752  -41.785 1.00 48.04  ? 199 GLU A N   1 
ATOM   1553  C  CA  . GLU A  1  199 ? 13.181  9.180  -41.583 1.00 47.64  ? 199 GLU A CA  1 
ATOM   1554  C  C   . GLU A  1  199 ? 13.733  9.989  -42.750 1.00 46.86  ? 199 GLU A C   1 
ATOM   1555  O  O   . GLU A  1  199 ? 13.131  10.987 -43.164 1.00 46.21  ? 199 GLU A O   1 
ATOM   1556  C  CB  . GLU A  1  199 ? 13.834  9.628  -40.272 1.00 47.86  ? 199 GLU A CB  1 
ATOM   1557  C  CG  . GLU A  1  199 ? 13.132  9.129  -39.015 1.00 48.73  ? 199 GLU A CG  1 
ATOM   1558  C  CD  . GLU A  1  199 ? 11.748  9.727  -38.845 1.00 47.84  ? 199 GLU A CD  1 
ATOM   1559  O  OE1 . GLU A  1  199 ? 11.508  10.830 -39.375 1.00 48.09  ? 199 GLU A OE1 1 
ATOM   1560  O  OE2 . GLU A  1  199 ? 10.898  9.090  -38.191 1.00 47.49  ? 199 GLU A OE2 1 
ATOM   1561  N  N   . VAL A  1  200 ? 14.877  9.570  -43.294 1.00 47.02  ? 200 VAL A N   1 
ATOM   1562  C  CA  . VAL A  1  200 ? 15.526  10.342 -44.347 1.00 46.99  ? 200 VAL A CA  1 
ATOM   1563  C  C   . VAL A  1  200 ? 14.944  10.009 -45.716 1.00 48.56  ? 200 VAL A C   1 
ATOM   1564  O  O   . VAL A  1  200 ? 14.861  10.884 -46.583 1.00 47.76  ? 200 VAL A O   1 
ATOM   1565  C  CB  . VAL A  1  200 ? 17.045  10.100 -44.306 1.00 46.54  ? 200 VAL A CB  1 
ATOM   1566  C  CG1 . VAL A  1  200 ? 17.750  10.932 -45.364 1.00 46.77  ? 200 VAL A CG1 1 
ATOM   1567  C  CG2 . VAL A  1  200 ? 17.593  10.415 -42.926 1.00 46.27  ? 200 VAL A CG2 1 
ATOM   1568  N  N   . GLY A  1  201 ? 14.536  8.762  -45.936 1.00 50.83  ? 201 GLY A N   1 
ATOM   1569  C  CA  . GLY A  1  201 ? 13.995  8.375  -47.229 1.00 51.52  ? 201 GLY A CA  1 
ATOM   1570  C  C   . GLY A  1  201 ? 14.957  8.677  -48.361 1.00 51.71  ? 201 GLY A C   1 
ATOM   1571  O  O   . GLY A  1  201 ? 16.181  8.567  -48.219 1.00 52.79  ? 201 GLY A O   1 
ATOM   1572  N  N   . ASP A  1  202 ? 14.396  9.067  -49.509 1.00 51.83  ? 202 ASP A N   1 
ATOM   1573  C  CA  . ASP A  1  202 ? 15.189  9.366  -50.695 1.00 52.15  ? 202 ASP A CA  1 
ATOM   1574  C  C   . ASP A  1  202 ? 15.927  10.693 -50.607 1.00 51.09  ? 202 ASP A C   1 
ATOM   1575  O  O   . ASP A  1  202 ? 16.656  11.033 -51.545 1.00 48.43  ? 202 ASP A O   1 
ATOM   1576  C  CB  . ASP A  1  202 ? 14.299  9.370  -51.939 1.00 54.13  ? 202 ASP A CB  1 
ATOM   1577  C  CG  . ASP A  1  202 ? 13.902  7.977  -52.375 1.00 57.94  ? 202 ASP A CG  1 
ATOM   1578  O  OD1 . ASP A  1  202 ? 14.427  7.003  -51.797 1.00 59.42  ? 202 ASP A OD1 1 
ATOM   1579  O  OD2 . ASP A  1  202 ? 13.073  7.857  -53.303 1.00 59.54  ? 202 ASP A OD2 1 
ATOM   1580  N  N   . GLY A  1  203 ? 15.759  11.450 -49.526 1.00 51.95  ? 203 GLY A N   1 
ATOM   1581  C  CA  . GLY A  1  203 ? 16.484  12.698 -49.396 1.00 52.28  ? 203 GLY A CA  1 
ATOM   1582  C  C   . GLY A  1  203 ? 17.982  12.471 -49.334 1.00 51.08  ? 203 GLY A C   1 
ATOM   1583  O  O   . GLY A  1  203 ? 18.459  11.442 -48.853 1.00 51.05  ? 203 GLY A O   1 
ATOM   1584  N  N   . ILE A  1  204 ? 18.728  13.446 -49.848 1.00 49.60  ? 204 ILE A N   1 
ATOM   1585  C  CA  . ILE A  1  204 ? 20.186  13.442 -49.807 1.00 49.21  ? 204 ILE A CA  1 
ATOM   1586  C  C   . ILE A  1  204 ? 20.629  14.705 -49.082 1.00 46.87  ? 204 ILE A C   1 
ATOM   1587  O  O   . ILE A  1  204 ? 20.228  15.813 -49.455 1.00 45.89  ? 204 ILE A O   1 
ATOM   1588  C  CB  . ILE A  1  204 ? 20.794  13.366 -51.220 1.00 48.70  ? 204 ILE A CB  1 
ATOM   1589  C  CG1 . ILE A  1  204 ? 20.298  12.104 -51.930 1.00 49.05  ? 204 ILE A CG1 1 
ATOM   1590  C  CG2 . ILE A  1  204 ? 22.315  13.370 -51.146 1.00 47.62  ? 204 ILE A CG2 1 
ATOM   1591  C  CD1 . ILE A  1  204 ? 20.757  11.973 -53.369 1.00 48.84  ? 204 ILE A CD1 1 
ATOM   1592  N  N   . TRP A  1  205 ? 21.457  14.537 -48.056 1.00 46.95  ? 205 TRP A N   1 
ATOM   1593  C  CA  . TRP A  1  205 ? 21.832  15.629 -47.171 1.00 44.85  ? 205 TRP A CA  1 
ATOM   1594  C  C   . TRP A  1  205 ? 23.339  15.698 -47.029 1.00 42.63  ? 205 TRP A C   1 
ATOM   1595  O  O   . TRP A  1  205 ? 24.002  14.674 -46.849 1.00 43.06  ? 205 TRP A O   1 
ATOM   1596  C  CB  . TRP A  1  205 ? 21.187  15.456 -45.791 1.00 43.36  ? 205 TRP A CB  1 
ATOM   1597  C  CG  . TRP A  1  205 ? 19.710  15.507 -45.870 1.00 44.90  ? 205 TRP A CG  1 
ATOM   1598  C  CD1 . TRP A  1  205 ? 18.872  14.481 -46.186 1.00 44.63  ? 205 TRP A CD1 1 
ATOM   1599  C  CD2 . TRP A  1  205 ? 18.881  16.652 -45.649 1.00 44.78  ? 205 TRP A CD2 1 
ATOM   1600  N  NE1 . TRP A  1  205 ? 17.572  14.915 -46.175 1.00 45.40  ? 205 TRP A NE1 1 
ATOM   1601  C  CE2 . TRP A  1  205 ? 17.549  16.245 -45.848 1.00 44.43  ? 205 TRP A CE2 1 
ATOM   1602  C  CE3 . TRP A  1  205 ? 19.136  17.981 -45.303 1.00 43.22  ? 205 TRP A CE3 1 
ATOM   1603  C  CZ2 . TRP A  1  205 ? 16.472  17.117 -45.707 1.00 43.47  ? 205 TRP A CZ2 1 
ATOM   1604  C  CZ3 . TRP A  1  205 ? 18.066  18.847 -45.166 1.00 42.95  ? 205 TRP A CZ3 1 
ATOM   1605  C  CH2 . TRP A  1  205 ? 16.753  18.412 -45.367 1.00 43.04  ? 205 TRP A CH2 1 
ATOM   1606  N  N   . GLN A  1  206 ? 23.871  16.912 -47.112 1.00 41.36  ? 206 GLN A N   1 
ATOM   1607  C  CA  . GLN A  1  206 ? 25.289  17.147 -46.906 1.00 42.38  ? 206 GLN A CA  1 
ATOM   1608  C  C   . GLN A  1  206 ? 25.556  17.487 -45.448 1.00 41.42  ? 206 GLN A C   1 
ATOM   1609  O  O   . GLN A  1  206 ? 24.810  18.252 -44.829 1.00 40.23  ? 206 GLN A O   1 
ATOM   1610  C  CB  . GLN A  1  206 ? 25.783  18.301 -47.775 1.00 41.84  ? 206 GLN A CB  1 
ATOM   1611  C  CG  . GLN A  1  206 ? 25.493  18.165 -49.245 1.00 41.17  ? 206 GLN A CG  1 
ATOM   1612  C  CD  . GLN A  1  206 ? 25.629  19.488 -49.957 1.00 39.77  ? 206 GLN A CD  1 
ATOM   1613  O  OE1 . GLN A  1  206 ? 26.578  19.712 -50.707 1.00 40.36  ? 206 GLN A OE1 1 
ATOM   1614  N  NE2 . GLN A  1  206 ? 24.679  20.384 -49.718 1.00 39.78  ? 206 GLN A NE2 1 
ATOM   1615  N  N   . VAL A  1  207 ? 26.632  16.927 -44.911 1.00 41.45  ? 207 VAL A N   1 
ATOM   1616  C  CA  . VAL A  1  207 ? 27.200  17.369 -43.646 1.00 40.61  ? 207 VAL A CA  1 
ATOM   1617  C  C   . VAL A  1  207 ? 28.434  18.185 -44.001 1.00 39.48  ? 207 VAL A C   1 
ATOM   1618  O  O   . VAL A  1  207 ? 29.434  17.637 -44.475 1.00 42.09  ? 207 VAL A O   1 
ATOM   1619  C  CB  . VAL A  1  207 ? 27.545  16.193 -42.726 1.00 41.90  ? 207 VAL A CB  1 
ATOM   1620  C  CG1 . VAL A  1  207 ? 28.080  16.704 -41.394 1.00 41.29  ? 207 VAL A CG1 1 
ATOM   1621  C  CG2 . VAL A  1  207 ? 26.321  15.314 -42.510 1.00 43.79  ? 207 VAL A CG2 1 
ATOM   1622  N  N   . VAL A  1  208 ? 28.363  19.495 -43.804 1.00 37.74  ? 208 VAL A N   1 
ATOM   1623  C  CA  . VAL A  1  208 ? 29.460  20.397 -44.122 1.00 35.53  ? 208 VAL A CA  1 
ATOM   1624  C  C   . VAL A  1  208 ? 30.156  20.787 -42.827 1.00 35.62  ? 208 VAL A C   1 
ATOM   1625  O  O   . VAL A  1  208 ? 29.502  21.184 -41.856 1.00 35.40  ? 208 VAL A O   1 
ATOM   1626  C  CB  . VAL A  1  208 ? 28.961  21.647 -44.866 1.00 34.45  ? 208 VAL A CB  1 
ATOM   1627  C  CG1 . VAL A  1  208 ? 30.137  22.537 -45.259 1.00 34.48  ? 208 VAL A CG1 1 
ATOM   1628  C  CG2 . VAL A  1  208 ? 28.150  21.256 -46.084 1.00 37.01  ? 208 VAL A CG2 1 
ATOM   1629  N  N   . ARG A  1  209 ? 31.480  20.680 -42.814 1.00 35.73  ? 209 ARG A N   1 
ATOM   1630  C  CA  . ARG A  1  209 ? 32.301  21.161 -41.710 1.00 35.04  ? 209 ARG A CA  1 
ATOM   1631  C  C   . ARG A  1  209 ? 33.320  22.134 -42.281 1.00 32.56  ? 209 ARG A C   1 
ATOM   1632  O  O   . ARG A  1  209 ? 34.155  21.751 -43.106 1.00 32.07  ? 209 ARG A O   1 
ATOM   1633  C  CB  . ARG A  1  209 ? 32.988  20.001 -40.989 1.00 36.43  ? 209 ARG A CB  1 
ATOM   1634  C  CG  . ARG A  1  209 ? 32.028  18.880 -40.641 1.00 37.71  ? 209 ARG A CG  1 
ATOM   1635  C  CD  . ARG A  1  209 ? 32.495  18.070 -39.456 1.00 38.60  ? 209 ARG A CD  1 
ATOM   1636  N  NE  . ARG A  1  209 ? 31.912  16.732 -39.483 1.00 40.46  ? 209 ARG A NE  1 
ATOM   1637  C  CZ  . ARG A  1  209 ? 30.707  16.421 -39.015 1.00 37.94  ? 209 ARG A CZ  1 
ATOM   1638  N  NH1 . ARG A  1  209 ? 29.935  17.351 -38.470 1.00 35.11  ? 209 ARG A NH1 1 
ATOM   1639  N  NH2 . ARG A  1  209 ? 30.276  15.171 -39.094 1.00 39.73  ? 209 ARG A NH2 1 
ATOM   1640  N  N   . ILE A  1  210 ? 33.238  23.390 -41.862 1.00 31.04  ? 210 ILE A N   1 
ATOM   1641  C  CA  . ILE A  1  210 ? 34.179  24.404 -42.333 1.00 30.49  ? 210 ILE A CA  1 
ATOM   1642  C  C   . ILE A  1  210 ? 35.410  24.327 -41.434 1.00 30.32  ? 210 ILE A C   1 
ATOM   1643  O  O   . ILE A  1  210 ? 35.391  23.605 -40.427 1.00 29.20  ? 210 ILE A O   1 
ATOM   1644  C  CB  . ILE A  1  210 ? 33.540  25.799 -42.359 1.00 29.50  ? 210 ILE A CB  1 
ATOM   1645  C  CG1 . ILE A  1  210 ? 33.422  26.410 -40.967 1.00 29.89  ? 210 ILE A CG1 1 
ATOM   1646  C  CG2 . ILE A  1  210 ? 32.149  25.718 -42.997 1.00 30.08  ? 210 ILE A CG2 1 
ATOM   1647  C  CD1 . ILE A  1  210 ? 33.196  27.908 -40.999 1.00 29.40  ? 210 ILE A CD1 1 
ATOM   1648  N  N   . PRO A  1  211 ? 36.497  25.025 -41.757 1.00 31.43  ? 211 PRO A N   1 
ATOM   1649  C  CA  . PRO A  1  211 ? 37.737  24.842 -40.991 1.00 31.24  ? 211 PRO A CA  1 
ATOM   1650  C  C   . PRO A  1  211 ? 37.642  25.399 -39.578 1.00 31.59  ? 211 PRO A C   1 
ATOM   1651  O  O   . PRO A  1  211 ? 37.072  26.467 -39.344 1.00 31.49  ? 211 PRO A O   1 
ATOM   1652  C  CB  . PRO A  1  211 ? 38.784  25.603 -41.819 1.00 31.02  ? 211 PRO A CB  1 
ATOM   1653  C  CG  . PRO A  1  211 ? 38.167  25.762 -43.188 1.00 31.30  ? 211 PRO A CG  1 
ATOM   1654  C  CD  . PRO A  1  211 ? 36.696  25.890 -42.934 1.00 30.48  ? 211 PRO A CD  1 
ATOM   1655  N  N   . THR A  1  212 ? 38.226  24.659 -38.631 1.00 32.12  ? 212 THR A N   1 
ATOM   1656  C  CA  . THR A  1  212 ? 38.307  25.141 -37.256 1.00 33.26  ? 212 THR A CA  1 
ATOM   1657  C  C   . THR A  1  212 ? 38.989  26.505 -37.192 1.00 33.00  ? 212 THR A C   1 
ATOM   1658  O  O   . THR A  1  212 ? 38.580  27.375 -36.415 1.00 33.02  ? 212 THR A O   1 
ATOM   1659  C  CB  . THR A  1  212 ? 39.065  24.129 -36.390 1.00 32.68  ? 212 THR A CB  1 
ATOM   1660  O  OG1 . THR A  1  212 ? 38.317  22.908 -36.305 1.00 31.34  ? 212 THR A OG1 1 
ATOM   1661  C  CG2 . THR A  1  212 ? 39.305  24.672 -34.979 1.00 32.75  ? 212 THR A CG2 1 
ATOM   1662  N  N   . ILE A  1  213 ? 40.029  26.712 -38.005 1.00 30.97  ? 213 ILE A N   1 
ATOM   1663  C  CA  . ILE A  1  213 ? 40.766  27.972 -37.952 1.00 32.16  ? 213 ILE A CA  1 
ATOM   1664  C  C   . ILE A  1  213 ? 39.869  29.138 -38.343 1.00 32.71  ? 213 ILE A C   1 
ATOM   1665  O  O   . ILE A  1  213 ? 40.009  30.247 -37.809 1.00 33.38  ? 213 ILE A O   1 
ATOM   1666  C  CB  . ILE A  1  213 ? 42.024  27.890 -38.844 1.00 33.34  ? 213 ILE A CB  1 
ATOM   1667  C  CG1 . ILE A  1  213 ? 42.959  29.070 -38.562 1.00 33.80  ? 213 ILE A CG1 1 
ATOM   1668  C  CG2 . ILE A  1  213 ? 41.645  27.855 -40.326 1.00 33.48  ? 213 ILE A CG2 1 
ATOM   1669  C  CD1 . ILE A  1  213 ? 44.345  28.920 -39.176 1.00 33.72  ? 213 ILE A CD1 1 
ATOM   1670  N  N   . VAL A  1  214 ? 38.934  28.914 -39.268 1.00 31.73  ? 214 VAL A N   1 
ATOM   1671  C  CA  . VAL A  1  214 ? 37.991  29.964 -39.639 1.00 28.88  ? 214 VAL A CA  1 
ATOM   1672  C  C   . VAL A  1  214 ? 36.971  30.173 -38.527 1.00 27.77  ? 214 VAL A C   1 
ATOM   1673  O  O   . VAL A  1  214 ? 36.667  31.309 -38.143 1.00 28.88  ? 214 VAL A O   1 
ATOM   1674  C  CB  . VAL A  1  214 ? 37.300  29.616 -40.971 1.00 28.40  ? 214 VAL A CB  1 
ATOM   1675  C  CG1 . VAL A  1  214 ? 36.189  30.616 -41.281 1.00 29.00  ? 214 VAL A CG1 1 
ATOM   1676  C  CG2 . VAL A  1  214 ? 38.316  29.571 -42.104 1.00 28.80  ? 214 VAL A CG2 1 
ATOM   1677  N  N   . SER A  1  215 ? 36.428  29.076 -37.998 1.00 27.42  ? 215 SER A N   1 
ATOM   1678  C  CA  . SER A  1  215 ? 35.443  29.170 -36.927 1.00 28.37  ? 215 SER A CA  1 
ATOM   1679  C  C   . SER A  1  215 ? 36.003  29.924 -35.729 1.00 29.84  ? 215 SER A C   1 
ATOM   1680  O  O   . SER A  1  215 ? 35.294  30.712 -35.092 1.00 30.65  ? 215 SER A O   1 
ATOM   1681  C  CB  . SER A  1  215 ? 34.996  27.766 -36.518 1.00 29.97  ? 215 SER A CB  1 
ATOM   1682  O  OG  . SER A  1  215 ? 33.780  27.804 -35.798 1.00 32.00  ? 215 SER A OG  1 
ATOM   1683  N  N   . ARG A  1  216 ? 37.278  29.706 -35.411 1.00 28.93  ? 216 ARG A N   1 
ATOM   1684  C  CA  . ARG A  1  216 ? 37.882  30.386 -34.274 1.00 28.97  ? 216 ARG A CA  1 
ATOM   1685  C  C   . ARG A  1  216 ? 38.174  31.848 -34.589 1.00 28.94  ? 216 ARG A C   1 
ATOM   1686  O  O   . ARG A  1  216 ? 38.040  32.709 -33.713 1.00 28.96  ? 216 ARG A O   1 
ATOM   1687  C  CB  . ARG A  1  216 ? 39.151  29.638 -33.845 1.00 27.87  ? 216 ARG A CB  1 
ATOM   1688  C  CG  . ARG A  1  216 ? 38.849  28.268 -33.236 1.00 26.81  ? 216 ARG A CG  1 
ATOM   1689  C  CD  . ARG A  1  216 ? 40.096  27.516 -32.783 1.00 26.77  ? 216 ARG A CD  1 
ATOM   1690  N  NE  . ARG A  1  216 ? 40.670  28.047 -31.552 1.00 26.76  ? 216 ARG A NE  1 
ATOM   1691  C  CZ  . ARG A  1  216 ? 40.198  27.808 -30.332 1.00 29.31  ? 216 ARG A CZ  1 
ATOM   1692  N  NH1 . ARG A  1  216 ? 39.124  27.048 -30.161 1.00 28.81  ? 216 ARG A NH1 1 
ATOM   1693  N  NH2 . ARG A  1  216 ? 40.804  28.332 -29.278 1.00 32.51  ? 216 ARG A NH2 1 
ATOM   1694  N  N   . THR A  1  217 ? 38.561  32.149 -35.828 1.00 28.50  ? 217 THR A N   1 
ATOM   1695  C  CA  . THR A  1  217 ? 38.754  33.542 -36.217 1.00 25.81  ? 217 THR A CA  1 
ATOM   1696  C  C   . THR A  1  217 ? 37.432  34.311 -36.241 1.00 25.14  ? 217 THR A C   1 
ATOM   1697  O  O   . THR A  1  217 ? 37.400  35.504 -35.918 1.00 25.89  ? 217 THR A O   1 
ATOM   1698  C  CB  . THR A  1  217 ? 39.426  33.617 -37.592 1.00 26.58  ? 217 THR A CB  1 
ATOM   1699  O  OG1 . THR A  1  217 ? 40.725  33.017 -37.533 1.00 25.59  ? 217 THR A OG1 1 
ATOM   1700  C  CG2 . THR A  1  217 ? 39.569  35.062 -38.054 1.00 27.83  ? 217 THR A CG2 1 
ATOM   1701  N  N   . CYS A  1  218 ? 36.342  33.663 -36.629 1.00 25.97  ? 218 CYS A N   1 
ATOM   1702  C  CA  . CYS A  1  218 ? 35.081  34.343 -36.913 1.00 26.53  ? 218 CYS A CA  1 
ATOM   1703  C  C   . CYS A  1  218 ? 34.035  33.918 -35.871 1.00 27.34  ? 218 CYS A C   1 
ATOM   1704  O  O   . CYS A  1  218 ? 34.305  34.080 -34.677 1.00 27.49  ? 218 CYS A O   1 
ATOM   1705  C  CB  . CYS A  1  218 ? 34.679  34.071 -38.358 1.00 27.52  ? 218 CYS A CB  1 
ATOM   1706  S  SG  . CYS A  1  218 ? 35.934  34.516 -39.581 1.00 27.98  ? 218 CYS A SG  1 
ATOM   1707  N  N   . ASP A  1  219 ? 32.866  33.416 -36.267 1.00 25.97  ? 219 ASP A N   1 
ATOM   1708  C  CA  . ASP A  1  219 ? 31.830  33.049 -35.312 1.00 27.22  ? 219 ASP A CA  1 
ATOM   1709  C  C   . ASP A  1  219 ? 30.983  31.930 -35.903 1.00 28.96  ? 219 ASP A C   1 
ATOM   1710  O  O   . ASP A  1  219 ? 31.241  31.444 -37.007 1.00 31.12  ? 219 ASP A O   1 
ATOM   1711  C  CB  . ASP A  1  219 ? 30.968  34.261 -34.933 1.00 27.52  ? 219 ASP A CB  1 
ATOM   1712  C  CG  . ASP A  1  219 ? 30.118  34.770 -36.091 1.00 27.81  ? 219 ASP A CG  1 
ATOM   1713  O  OD1 . ASP A  1  219 ? 30.281  34.280 -37.231 1.00 27.17  ? 219 ASP A OD1 1 
ATOM   1714  O  OD2 . ASP A  1  219 ? 29.279  35.662 -35.849 1.00 27.24  ? 219 ASP A OD2 1 
ATOM   1715  N  N   . GLY A  1  220 ? 29.966  31.510 -35.144 1.00 26.93  ? 220 GLY A N   1 
ATOM   1716  C  CA  . GLY A  1  220 ? 29.126  30.413 -35.592 1.00 25.17  ? 220 GLY A CA  1 
ATOM   1717  C  C   . GLY A  1  220 ? 28.255  30.761 -36.784 1.00 25.29  ? 220 GLY A C   1 
ATOM   1718  O  O   . GLY A  1  220 ? 28.003  29.908 -37.641 1.00 28.18  ? 220 GLY A O   1 
ATOM   1719  N  N   . ALA A  1  221 ? 27.795  32.011 -36.867 1.00 23.57  ? 221 ALA A N   1 
ATOM   1720  C  CA  . ALA A  1  221 ? 26.997  32.434 -38.011 1.00 25.51  ? 221 ALA A CA  1 
ATOM   1721  C  C   . ALA A  1  221 ? 27.788  32.400 -39.310 1.00 28.33  ? 221 ALA A C   1 
ATOM   1722  O  O   . ALA A  1  221 ? 27.189  32.513 -40.386 1.00 29.71  ? 221 ALA A O   1 
ATOM   1723  C  CB  . ALA A  1  221 ? 26.442  33.838 -37.771 1.00 27.27  ? 221 ALA A CB  1 
ATOM   1724  N  N   . THR A  1  222 ? 29.115  32.257 -39.233 1.00 29.64  ? 222 THR A N   1 
ATOM   1725  C  CA  . THR A  1  222 ? 29.934  32.116 -40.433 1.00 28.36  ? 222 THR A CA  1 
ATOM   1726  C  C   . THR A  1  222 ? 29.686  30.783 -41.126 1.00 29.23  ? 222 THR A C   1 
ATOM   1727  O  O   . THR A  1  222 ? 29.792  30.690 -42.355 1.00 29.89  ? 222 THR A O   1 
ATOM   1728  C  CB  . THR A  1  222 ? 31.412  32.253 -40.055 1.00 27.24  ? 222 THR A CB  1 
ATOM   1729  O  OG1 . THR A  1  222 ? 31.645  33.553 -39.495 1.00 27.27  ? 222 THR A OG1 1 
ATOM   1730  C  CG2 . THR A  1  222 ? 32.313  32.050 -41.264 1.00 29.64  ? 222 THR A CG2 1 
ATOM   1731  N  N   . THR A  1  223 ? 29.350  29.749 -40.357 1.00 30.42  ? 223 THR A N   1 
ATOM   1732  C  CA  . THR A  1  223 ? 29.350  28.386 -40.876 1.00 31.70  ? 223 THR A CA  1 
ATOM   1733  C  C   . THR A  1  223 ? 28.407  28.231 -42.067 1.00 31.34  ? 223 THR A C   1 
ATOM   1734  O  O   . THR A  1  223 ? 28.816  27.767 -43.137 1.00 32.57  ? 223 THR A O   1 
ATOM   1735  C  CB  . THR A  1  223 ? 28.984  27.416 -39.750 1.00 32.33  ? 223 THR A CB  1 
ATOM   1736  O  OG1 . THR A  1  223 ? 29.944  27.542 -38.691 1.00 33.48  ? 223 THR A OG1 1 
ATOM   1737  C  CG2 . THR A  1  223 ? 28.975  25.987 -40.255 1.00 33.13  ? 223 THR A CG2 1 
ATOM   1738  N  N   . SER A  1  224 ? 27.131  28.580 -41.895 1.00 30.21  ? 224 SER A N   1 
ATOM   1739  C  CA  . SER A  1  224 ? 26.172  28.341 -42.973 1.00 29.97  ? 224 SER A CA  1 
ATOM   1740  C  C   . SER A  1  224 ? 26.449  29.224 -44.187 1.00 29.96  ? 224 SER A C   1 
ATOM   1741  O  O   . SER A  1  224 ? 26.126  28.839 -45.317 1.00 32.24  ? 224 SER A O   1 
ATOM   1742  C  CB  . SER A  1  224 ? 24.745  28.564 -42.479 1.00 31.37  ? 224 SER A CB  1 
ATOM   1743  O  OG  . SER A  1  224 ? 24.498  29.936 -42.242 1.00 33.17  ? 224 SER A OG  1 
ATOM   1744  N  N   . ARG A  1  225 ? 27.040  30.402 -43.981 1.00 28.77  ? 225 ARG A N   1 
ATOM   1745  C  CA  . ARG A  1  225 ? 27.411  31.244 -45.112 1.00 28.13  ? 225 ARG A CA  1 
ATOM   1746  C  C   . ARG A  1  225 ? 28.605  30.659 -45.854 1.00 30.14  ? 225 ARG A C   1 
ATOM   1747  O  O   . ARG A  1  225 ? 28.559  30.472 -47.075 1.00 31.45  ? 225 ARG A O   1 
ATOM   1748  C  CB  . ARG A  1  225 ? 27.715  32.661 -44.633 1.00 29.01  ? 225 ARG A CB  1 
ATOM   1749  C  CG  . ARG A  1  225 ? 26.494  33.404 -44.126 1.00 30.46  ? 225 ARG A CG  1 
ATOM   1750  C  CD  . ARG A  1  225 ? 26.830  34.839 -43.774 1.00 32.33  ? 225 ARG A CD  1 
ATOM   1751  N  NE  . ARG A  1  225 ? 25.646  35.608 -43.407 1.00 34.73  ? 225 ARG A NE  1 
ATOM   1752  C  CZ  . ARG A  1  225 ? 25.163  35.701 -42.172 1.00 36.17  ? 225 ARG A CZ  1 
ATOM   1753  N  NH1 . ARG A  1  225 ? 25.753  35.065 -41.170 1.00 38.19  ? 225 ARG A NH1 1 
ATOM   1754  N  NH2 . ARG A  1  225 ? 24.084  36.434 -41.941 1.00 37.63  ? 225 ARG A NH2 1 
ATOM   1755  N  N   . TRP A  1  226 ? 29.680  30.351 -45.126 1.00 31.04  ? 226 TRP A N   1 
ATOM   1756  C  CA  . TRP A  1  226 ? 30.845  29.728 -45.743 1.00 31.16  ? 226 TRP A CA  1 
ATOM   1757  C  C   . TRP A  1  226 ? 30.435  28.483 -46.521 1.00 30.60  ? 226 TRP A C   1 
ATOM   1758  O  O   . TRP A  1  226 ? 30.828  28.296 -47.678 1.00 30.67  ? 226 TRP A O   1 
ATOM   1759  C  CB  . TRP A  1  226 ? 31.873  29.382 -44.664 1.00 29.28  ? 226 TRP A CB  1 
ATOM   1760  C  CG  . TRP A  1  226 ? 33.151  28.805 -45.191 1.00 30.28  ? 226 TRP A CG  1 
ATOM   1761  C  CD1 . TRP A  1  226 ? 33.321  27.590 -45.784 1.00 30.87  ? 226 TRP A CD1 1 
ATOM   1762  C  CD2 . TRP A  1  226 ? 34.446  29.416 -45.148 1.00 31.45  ? 226 TRP A CD2 1 
ATOM   1763  N  NE1 . TRP A  1  226 ? 34.643  27.410 -46.127 1.00 32.82  ? 226 TRP A NE1 1 
ATOM   1764  C  CE2 . TRP A  1  226 ? 35.353  28.519 -45.747 1.00 31.23  ? 226 TRP A CE2 1 
ATOM   1765  C  CE3 . TRP A  1  226 ? 34.925  30.641 -44.667 1.00 31.43  ? 226 TRP A CE3 1 
ATOM   1766  C  CZ2 . TRP A  1  226 ? 36.710  28.805 -45.876 1.00 29.93  ? 226 TRP A CZ2 1 
ATOM   1767  C  CZ3 . TRP A  1  226 ? 36.273  30.923 -44.799 1.00 29.59  ? 226 TRP A CZ3 1 
ATOM   1768  C  CH2 . TRP A  1  226 ? 37.149  30.010 -45.400 1.00 28.69  ? 226 TRP A CH2 1 
ATOM   1769  N  N   . SER A  1  227 ? 29.636  27.619 -45.892 1.00 29.47  ? 227 SER A N   1 
ATOM   1770  C  CA  . SER A  1  227 ? 29.138  26.427 -46.568 1.00 29.97  ? 227 SER A CA  1 
ATOM   1771  C  C   . SER A  1  227 ? 28.419  26.777 -47.865 1.00 31.69  ? 227 SER A C   1 
ATOM   1772  O  O   . SER A  1  227 ? 28.631  26.130 -48.897 1.00 32.25  ? 227 SER A O   1 
ATOM   1773  C  CB  . SER A  1  227 ? 28.208  25.659 -45.625 1.00 30.28  ? 227 SER A CB  1 
ATOM   1774  O  OG  . SER A  1  227 ? 27.320  24.820 -46.343 1.00 35.39  ? 227 SER A OG  1 
ATOM   1775  N  N   . ALA A  1  228 ? 27.570  27.808 -47.836 1.00 31.81  ? 228 ALA A N   1 
ATOM   1776  C  CA  . ALA A  1  228 ? 26.753  28.125 -49.002 1.00 33.92  ? 228 ALA A CA  1 
ATOM   1777  C  C   . ALA A  1  228 ? 27.598  28.644 -50.161 1.00 35.12  ? 228 ALA A C   1 
ATOM   1778  O  O   . ALA A  1  228 ? 27.296  28.360 -51.325 1.00 35.08  ? 228 ALA A O   1 
ATOM   1779  C  CB  . ALA A  1  228 ? 25.681  29.149 -48.627 1.00 34.14  ? 228 ALA A CB  1 
ATOM   1780  N  N   . MET A  1  229 ? 28.652  29.414 -49.871 1.00 35.03  ? 229 MET A N   1 
ATOM   1781  C  CA  . MET A  1  229 ? 29.476  29.958 -50.947 1.00 36.43  ? 229 MET A CA  1 
ATOM   1782  C  C   . MET A  1  229 ? 30.123  28.836 -51.754 1.00 37.23  ? 229 MET A C   1 
ATOM   1783  O  O   . MET A  1  229 ? 30.135  28.867 -52.991 1.00 38.10  ? 229 MET A O   1 
ATOM   1784  C  CB  . MET A  1  229 ? 30.557  30.885 -50.384 1.00 36.85  ? 229 MET A CB  1 
ATOM   1785  C  CG  . MET A  1  229 ? 30.057  32.048 -49.544 1.00 37.46  ? 229 MET A CG  1 
ATOM   1786  S  SD  . MET A  1  229 ? 28.808  33.068 -50.349 1.00 37.60  ? 229 MET A SD  1 
ATOM   1787  C  CE  . MET A  1  229 ? 27.311  32.422 -49.600 1.00 37.36  ? 229 MET A CE  1 
ATOM   1788  N  N   . GLN A  1  230 ? 30.677  27.838 -51.062 1.00 35.29  ? 230 GLN A N   1 
ATOM   1789  C  CA  . GLN A  1  230 ? 31.425  26.782 -51.734 1.00 35.67  ? 230 GLN A CA  1 
ATOM   1790  C  C   . GLN A  1  230 ? 30.509  25.723 -52.335 1.00 35.71  ? 230 GLN A C   1 
ATOM   1791  O  O   . GLN A  1  230 ? 30.849  25.129 -53.365 1.00 34.62  ? 230 GLN A O   1 
ATOM   1792  C  CB  . GLN A  1  230 ? 32.410  26.150 -50.753 1.00 33.61  ? 230 GLN A CB  1 
ATOM   1793  C  CG  . GLN A  1  230 ? 33.422  27.141 -50.194 1.00 33.26  ? 230 GLN A CG  1 
ATOM   1794  C  CD  . GLN A  1  230 ? 33.961  28.079 -51.253 1.00 32.97  ? 230 GLN A CD  1 
ATOM   1795  O  OE1 . GLN A  1  230 ? 33.327  29.079 -51.590 1.00 33.95  ? 230 GLN A OE1 1 
ATOM   1796  N  NE2 . GLN A  1  230 ? 35.119  27.749 -51.801 1.00 33.45  ? 230 GLN A NE2 1 
ATOM   1797  N  N   . ILE A  1  231 ? 29.356  25.471 -51.714 1.00 36.11  ? 231 ILE A N   1 
ATOM   1798  C  CA  . ILE A  1  231 ? 28.302  24.721 -52.393 1.00 37.05  ? 231 ILE A CA  1 
ATOM   1799  C  C   . ILE A  1  231 ? 27.941  25.409 -53.702 1.00 37.59  ? 231 ILE A C   1 
ATOM   1800  O  O   . ILE A  1  231 ? 27.878  24.779 -54.764 1.00 37.82  ? 231 ILE A O   1 
ATOM   1801  C  CB  . ILE A  1  231 ? 27.074  24.575 -51.475 1.00 34.41  ? 231 ILE A CB  1 
ATOM   1802  C  CG1 . ILE A  1  231 ? 27.392  23.617 -50.324 1.00 33.37  ? 231 ILE A CG1 1 
ATOM   1803  C  CG2 . ILE A  1  231 ? 25.858  24.095 -52.265 1.00 34.31  ? 231 ILE A CG2 1 
ATOM   1804  C  CD1 . ILE A  1  231 ? 26.351  23.607 -49.230 1.00 33.57  ? 231 ILE A CD1 1 
ATOM   1805  N  N   . GLY A  1  232 ? 27.711  26.722 -53.645 1.00 39.68  ? 232 GLY A N   1 
ATOM   1806  C  CA  . GLY A  1  232 ? 27.344  27.449 -54.849 1.00 40.55  ? 232 GLY A CA  1 
ATOM   1807  C  C   . GLY A  1  232 ? 28.421  27.396 -55.914 1.00 42.19  ? 232 GLY A C   1 
ATOM   1808  O  O   . GLY A  1  232 ? 28.127  27.213 -57.098 1.00 43.45  ? 232 GLY A O   1 
ATOM   1809  N  N   . MET A  1  233 ? 29.684  27.557 -55.511 1.00 41.48  ? 233 MET A N   1 
ATOM   1810  C  CA  . MET A  1  233 ? 30.776  27.509 -56.478 1.00 40.38  ? 233 MET A CA  1 
ATOM   1811  C  C   . MET A  1  233 ? 30.927  26.112 -57.069 1.00 39.83  ? 233 MET A C   1 
ATOM   1812  O  O   . MET A  1  233 ? 31.252  25.964 -58.252 1.00 40.90  ? 233 MET A O   1 
ATOM   1813  C  CB  . MET A  1  233 ? 32.080  27.958 -55.820 1.00 40.29  ? 233 MET A CB  1 
ATOM   1814  C  CG  . MET A  1  233 ? 32.153  29.453 -55.554 1.00 40.52  ? 233 MET A CG  1 
ATOM   1815  S  SD  . MET A  1  233 ? 31.884  30.464 -57.025 1.00 41.10  ? 233 MET A SD  1 
ATOM   1816  C  CE  . MET A  1  233 ? 33.041  29.724 -58.177 1.00 41.37  ? 233 MET A CE  1 
ATOM   1817  N  N   . SER A  1  234 ? 30.716  25.076 -56.256 1.00 39.62  ? 234 SER A N   1 
ATOM   1818  C  CA  . SER A  1  234 ? 30.835  23.712 -56.757 1.00 40.89  ? 234 SER A CA  1 
ATOM   1819  C  C   . SER A  1  234 ? 29.650  23.329 -57.633 1.00 43.60  ? 234 SER A C   1 
ATOM   1820  O  O   . SER A  1  234 ? 29.808  22.543 -58.575 1.00 43.26  ? 234 SER A O   1 
ATOM   1821  C  CB  . SER A  1  234 ? 30.972  22.738 -55.588 1.00 38.66  ? 234 SER A CB  1 
ATOM   1822  O  OG  . SER A  1  234 ? 32.114  23.049 -54.814 1.00 39.24  ? 234 SER A OG  1 
ATOM   1823  N  N   . MET A  1  235 ? 28.460  23.863 -57.344 1.00 44.78  ? 235 MET A N   1 
ATOM   1824  C  CA  . MET A  1  235 ? 27.322  23.633 -58.229 1.00 46.48  ? 235 MET A CA  1 
ATOM   1825  C  C   . MET A  1  235 ? 27.558  24.265 -59.594 1.00 47.97  ? 235 MET A C   1 
ATOM   1826  O  O   . MET A  1  235 ? 27.278  23.649 -60.627 1.00 49.01  ? 235 MET A O   1 
ATOM   1827  C  CB  . MET A  1  235 ? 26.043  24.191 -57.606 1.00 46.15  ? 235 MET A CB  1 
ATOM   1828  C  CG  . MET A  1  235 ? 25.470  23.347 -56.482 1.00 47.18  ? 235 MET A CG  1 
ATOM   1829  S  SD  . MET A  1  235 ? 24.797  21.778 -57.057 1.00 48.63  ? 235 MET A SD  1 
ATOM   1830  C  CE  . MET A  1  235 ? 24.387  21.006 -55.495 1.00 48.88  ? 235 MET A CE  1 
ATOM   1831  N  N   . ILE A  1  236 ? 28.078  25.495 -59.618 1.00 48.73  ? 236 ILE A N   1 
ATOM   1832  C  CA  . ILE A  1  236 ? 28.434  26.129 -60.887 1.00 48.62  ? 236 ILE A CA  1 
ATOM   1833  C  C   . ILE A  1  236 ? 29.389  25.232 -61.667 1.00 49.31  ? 236 ILE A C   1 
ATOM   1834  O  O   . ILE A  1  236 ? 29.220  25.008 -62.871 1.00 50.07  ? 236 ILE A O   1 
ATOM   1835  C  CB  . ILE A  1  236 ? 29.054  27.517 -60.639 1.00 48.59  ? 236 ILE A CB  1 
ATOM   1836  C  CG1 . ILE A  1  236 ? 27.986  28.503 -60.162 1.00 49.09  ? 236 ILE A CG1 1 
ATOM   1837  C  CG2 . ILE A  1  236 ? 29.730  28.040 -61.905 1.00 49.52  ? 236 ILE A CG2 1 
ATOM   1838  C  CD1 . ILE A  1  236 ? 28.543  29.841 -59.706 1.00 48.36  ? 236 ILE A CD1 1 
ATOM   1839  N  N   . SER A  1  237 ? 30.412  24.712 -60.987 1.00 48.37  ? 237 SER A N   1 
ATOM   1840  C  CA  . SER A  1  237 ? 31.471  23.981 -61.674 1.00 48.59  ? 237 SER A CA  1 
ATOM   1841  C  C   . SER A  1  237 ? 30.985  22.617 -62.149 1.00 47.46  ? 237 SER A C   1 
ATOM   1842  O  O   . SER A  1  237 ? 31.079  22.289 -63.338 1.00 47.80  ? 237 SER A O   1 
ATOM   1843  C  CB  . SER A  1  237 ? 32.679  23.831 -60.745 1.00 50.32  ? 237 SER A CB  1 
ATOM   1844  O  OG  . SER A  1  237 ? 33.793  23.299 -61.440 1.00 51.62  ? 237 SER A OG  1 
ATOM   1845  N  N   . ALA A  1  238 ? 30.453  21.808 -61.231 1.00 47.16  ? 238 ALA A N   1 
ATOM   1846  C  CA  . ALA A  1  238 ? 30.137  20.423 -61.561 1.00 48.16  ? 238 ALA A CA  1 
ATOM   1847  C  C   . ALA A  1  238 ? 28.990  20.313 -62.558 1.00 49.78  ? 238 ALA A C   1 
ATOM   1848  O  O   . ALA A  1  238 ? 28.957  19.368 -63.355 1.00 49.27  ? 238 ALA A O   1 
ATOM   1849  C  CB  . ALA A  1  238 ? 29.806  19.646 -60.286 1.00 46.32  ? 238 ALA A CB  1 
ATOM   1850  N  N   . TYR A  1  239 ? 28.047  21.254 -62.539 1.00 52.02  ? 239 TYR A N   1 
ATOM   1851  C  CA  . TYR A  1  239 ? 26.864  21.184 -63.388 1.00 55.19  ? 239 TYR A CA  1 
ATOM   1852  C  C   . TYR A  1  239 ? 26.872  22.212 -64.511 1.00 58.24  ? 239 TYR A C   1 
ATOM   1853  O  O   . TYR A  1  239 ? 25.838  22.425 -65.151 1.00 57.93  ? 239 TYR A O   1 
ATOM   1854  C  CB  . TYR A  1  239 ? 25.604  21.321 -62.536 1.00 53.83  ? 239 TYR A CB  1 
ATOM   1855  C  CG  . TYR A  1  239 ? 25.332  20.076 -61.724 1.00 54.17  ? 239 TYR A CG  1 
ATOM   1856  C  CD1 . TYR A  1  239 ? 24.684  18.986 -62.294 1.00 54.61  ? 239 TYR A CD1 1 
ATOM   1857  C  CD2 . TYR A  1  239 ? 25.750  19.973 -60.405 1.00 52.92  ? 239 TYR A CD2 1 
ATOM   1858  C  CE1 . TYR A  1  239 ? 24.441  17.839 -61.566 1.00 55.37  ? 239 TYR A CE1 1 
ATOM   1859  C  CE2 . TYR A  1  239 ? 25.512  18.830 -59.669 1.00 53.81  ? 239 TYR A CE2 1 
ATOM   1860  C  CZ  . TYR A  1  239 ? 24.860  17.766 -60.253 1.00 54.94  ? 239 TYR A CZ  1 
ATOM   1861  O  OH  . TYR A  1  239 ? 24.621  16.625 -59.523 1.00 54.79  ? 239 TYR A OH  1 
ATOM   1862  N  N   . LYS A  1  240 ? 28.012  22.845 -64.765 1.00 61.32  ? 240 LYS A N   1 
ATOM   1863  C  CA  . LYS A  1  240 ? 28.243  23.600 -65.993 1.00 67.44  ? 240 LYS A CA  1 
ATOM   1864  C  C   . LYS A  1  240 ? 27.137  24.616 -66.266 1.00 68.69  ? 240 LYS A C   1 
ATOM   1865  O  O   . LYS A  1  240 ? 26.621  24.724 -67.380 1.00 68.80  ? 240 LYS A O   1 
ATOM   1866  C  CB  . LYS A  1  240 ? 28.387  22.640 -67.177 1.00 72.21  ? 240 LYS A CB  1 
ATOM   1867  C  CG  . LYS A  1  240 ? 29.550  21.668 -67.069 1.00 76.06  ? 240 LYS A CG  1 
ATOM   1868  C  CD  . LYS A  1  240 ? 30.806  22.212 -67.727 1.00 80.01  ? 240 LYS A CD  1 
ATOM   1869  C  CE  . LYS A  1  240 ? 31.646  21.087 -68.319 1.00 83.93  ? 240 LYS A CE  1 
ATOM   1870  N  NZ  . LYS A  1  240 ? 30.864  20.249 -69.279 1.00 86.05  ? 240 LYS A NZ  1 
ATOM   1871  N  N   . GLN A  1  241 ? 26.763  25.365 -65.236 1.00 68.18  ? 241 GLN A N   1 
ATOM   1872  C  CA  . GLN A  1  241 ? 25.917  26.529 -65.448 1.00 67.90  ? 241 GLN A CA  1 
ATOM   1873  C  C   . GLN A  1  241 ? 26.803  27.756 -65.660 1.00 64.50  ? 241 GLN A C   1 
ATOM   1874  O  O   . GLN A  1  241 ? 28.012  27.728 -65.420 1.00 67.00  ? 241 GLN A O   1 
ATOM   1875  C  CB  . GLN A  1  241 ? 24.969  26.751 -64.271 1.00 69.75  ? 241 GLN A CB  1 
ATOM   1876  C  CG  . GLN A  1  241 ? 25.631  27.381 -63.063 1.00 70.24  ? 241 GLN A CG  1 
ATOM   1877  C  CD  . GLN A  1  241 ? 24.712  27.469 -61.860 1.00 70.57  ? 241 GLN A CD  1 
ATOM   1878  O  OE1 . GLN A  1  241 ? 24.038  28.476 -61.645 1.00 70.37  ? 241 GLN A OE1 1 
ATOM   1879  N  NE2 . GLN A  1  241 ? 24.700  26.414 -61.052 1.00 71.27  ? 241 GLN A NE2 1 
ATOM   1880  N  N   . ALA A  1  242 ? 26.191  28.846 -66.114 1.00 61.18  ? 242 ALA A N   1 
ATOM   1881  C  CA  . ALA A  1  242 ? 26.915  30.107 -66.201 1.00 56.73  ? 242 ALA A CA  1 
ATOM   1882  C  C   . ALA A  1  242 ? 27.378  30.530 -64.812 1.00 52.12  ? 242 ALA A C   1 
ATOM   1883  O  O   . ALA A  1  242 ? 26.637  30.416 -63.834 1.00 51.92  ? 242 ALA A O   1 
ATOM   1884  C  CB  . ALA A  1  242 ? 26.036  31.192 -66.817 1.00 56.85  ? 242 ALA A CB  1 
ATOM   1885  N  N   . ALA A  1  243 ? 28.610  31.031 -64.729 1.00 48.57  ? 243 ALA A N   1 
ATOM   1886  C  CA  . ALA A  1  243 ? 29.194  31.435 -63.449 1.00 45.35  ? 243 ALA A CA  1 
ATOM   1887  C  C   . ALA A  1  243 ? 28.548  32.744 -63.011 1.00 43.00  ? 243 ALA A C   1 
ATOM   1888  O  O   . ALA A  1  243 ? 29.125  33.830 -63.118 1.00 42.65  ? 243 ALA A O   1 
ATOM   1889  C  CB  . ALA A  1  243 ? 30.708  31.558 -63.557 1.00 45.29  ? 243 ALA A CB  1 
ATOM   1890  N  N   . GLY A  1  244 ? 27.318  32.627 -62.511 1.00 42.92  ? 244 GLY A N   1 
ATOM   1891  C  CA  . GLY A  1  244 ? 26.542  33.782 -62.109 1.00 45.55  ? 244 GLY A CA  1 
ATOM   1892  C  C   . GLY A  1  244 ? 25.449  34.137 -63.095 1.00 49.21  ? 244 GLY A C   1 
ATOM   1893  O  O   . GLY A  1  244 ? 25.572  35.104 -63.854 1.00 46.47  ? 244 GLY A O   1 
ATOM   1894  N  N   . GLU A  1  245 ? 24.380  33.347 -63.096 1.00 53.22  ? 245 GLU A N   1 
ATOM   1895  C  CA  . GLU A  1  245 ? 23.160  33.627 -63.840 1.00 57.55  ? 245 GLU A CA  1 
ATOM   1896  C  C   . GLU A  1  245 ? 21.995  33.598 -62.855 1.00 55.30  ? 245 GLU A C   1 
ATOM   1897  O  O   . GLU A  1  245 ? 22.182  33.418 -61.647 1.00 59.43  ? 245 GLU A O   1 
ATOM   1898  C  CB  . GLU A  1  245 ? 22.960  32.630 -64.989 1.00 61.48  ? 245 GLU A CB  1 
ATOM   1899  C  CG  . GLU A  1  245 ? 22.822  31.179 -64.558 1.00 63.12  ? 245 GLU A CG  1 
ATOM   1900  C  CD  . GLU A  1  245 ? 22.457  30.260 -65.713 1.00 64.52  ? 245 GLU A CD  1 
ATOM   1901  O  OE1 . GLU A  1  245 ? 21.319  30.363 -66.217 1.00 64.76  ? 245 GLU A OE1 1 
ATOM   1902  O  OE2 . GLU A  1  245 ? 23.306  29.436 -66.115 1.00 64.30  ? 245 GLU A OE2 1 
ATOM   1903  N  N   . ALA A  1  246 ? 20.781  33.785 -63.372 1.00 50.98  ? 246 ALA A N   1 
ATOM   1904  C  CA  . ALA A  1  246 ? 19.614  33.869 -62.501 1.00 48.13  ? 246 ALA A CA  1 
ATOM   1905  C  C   . ALA A  1  246 ? 19.504  32.639 -61.606 1.00 49.14  ? 246 ALA A C   1 
ATOM   1906  O  O   . ALA A  1  246 ? 19.267  32.751 -60.399 1.00 44.98  ? 246 ALA A O   1 
ATOM   1907  C  CB  . ALA A  1  246 ? 18.343  34.044 -63.336 1.00 44.76  ? 246 ALA A CB  1 
ATOM   1908  N  N   . ALA A  1  247 ? 19.685  31.447 -62.185 1.00 51.71  ? 247 ALA A N   1 
ATOM   1909  C  CA  . ALA A  1  247 ? 19.505  30.222 -61.412 1.00 55.32  ? 247 ALA A CA  1 
ATOM   1910  C  C   . ALA A  1  247 ? 20.519  30.112 -60.282 1.00 56.03  ? 247 ALA A C   1 
ATOM   1911  O  O   . ALA A  1  247 ? 20.229  29.502 -59.247 1.00 57.78  ? 247 ALA A O   1 
ATOM   1912  C  CB  . ALA A  1  247 ? 19.600  29.004 -62.332 1.00 57.96  ? 247 ALA A CB  1 
ATOM   1913  N  N   . THR A  1  248 ? 21.709  30.692 -60.455 1.00 54.71  ? 248 THR A N   1 
ATOM   1914  C  CA  . THR A  1  248 ? 22.699  30.670 -59.384 1.00 53.51  ? 248 THR A CA  1 
ATOM   1915  C  C   . THR A  1  248 ? 22.107  31.180 -58.076 1.00 54.19  ? 248 THR A C   1 
ATOM   1916  O  O   . THR A  1  248 ? 22.483  30.710 -56.994 1.00 53.07  ? 248 THR A O   1 
ATOM   1917  C  CB  . THR A  1  248 ? 23.916  31.510 -59.780 1.00 52.32  ? 248 THR A CB  1 
ATOM   1918  O  OG1 . THR A  1  248 ? 24.373  31.102 -61.077 1.00 51.62  ? 248 THR A OG1 1 
ATOM   1919  C  CG2 . THR A  1  248 ? 25.047  31.337 -58.762 1.00 51.01  ? 248 THR A CG2 1 
ATOM   1920  N  N   . GLY A  1  249 ? 21.182  32.140 -58.154 1.00 53.81  ? 249 GLY A N   1 
ATOM   1921  C  CA  . GLY A  1  249 ? 20.557  32.651 -56.946 1.00 51.03  ? 249 GLY A CA  1 
ATOM   1922  C  C   . GLY A  1  249 ? 19.693  31.619 -56.247 1.00 49.80  ? 249 GLY A C   1 
ATOM   1923  O  O   . GLY A  1  249 ? 19.645  31.572 -55.013 1.00 50.32  ? 249 GLY A O   1 
ATOM   1924  N  N   . ASP A  1  250 ? 19.000  30.777 -57.019 1.00 48.10  ? 250 ASP A N   1 
ATOM   1925  C  CA  . ASP A  1  250 ? 18.193  29.722 -56.411 1.00 46.78  ? 250 ASP A CA  1 
ATOM   1926  C  C   . ASP A  1  250 ? 19.045  28.813 -55.536 1.00 44.63  ? 250 ASP A C   1 
ATOM   1927  O  O   . ASP A  1  250 ? 18.623  28.414 -54.445 1.00 42.03  ? 250 ASP A O   1 
ATOM   1928  C  CB  . ASP A  1  250 ? 17.488  28.900 -57.492 1.00 45.60  ? 250 ASP A CB  1 
ATOM   1929  C  CG  . ASP A  1  250 ? 16.387  29.672 -58.183 1.00 49.49  ? 250 ASP A CG  1 
ATOM   1930  O  OD1 . ASP A  1  250 ? 15.930  30.686 -57.619 1.00 51.10  ? 250 ASP A OD1 1 
ATOM   1931  O  OD2 . ASP A  1  250 ? 15.971  29.267 -59.290 1.00 51.95  ? 250 ASP A OD2 1 
ATOM   1932  N  N   . PHE A  1  251 ? 20.252  28.477 -55.996 1.00 45.32  ? 251 PHE A N   1 
ATOM   1933  C  CA  . PHE A  1  251 ? 21.114  27.603 -55.210 1.00 47.38  ? 251 PHE A CA  1 
ATOM   1934  C  C   . PHE A  1  251 ? 21.528  28.274 -53.906 1.00 47.29  ? 251 PHE A C   1 
ATOM   1935  O  O   . PHE A  1  251 ? 21.556  27.629 -52.852 1.00 46.94  ? 251 PHE A O   1 
ATOM   1936  C  CB  . PHE A  1  251 ? 22.342  27.202 -56.029 1.00 48.54  ? 251 PHE A CB  1 
ATOM   1937  C  CG  . PHE A  1  251 ? 22.024  26.327 -57.212 1.00 50.02  ? 251 PHE A CG  1 
ATOM   1938  C  CD1 . PHE A  1  251 ? 21.710  24.988 -57.035 1.00 51.06  ? 251 PHE A CD1 1 
ATOM   1939  C  CD2 . PHE A  1  251 ? 22.036  26.842 -58.499 1.00 50.07  ? 251 PHE A CD2 1 
ATOM   1940  C  CE1 . PHE A  1  251 ? 21.415  24.181 -58.119 1.00 52.01  ? 251 PHE A CE1 1 
ATOM   1941  C  CE2 . PHE A  1  251 ? 21.739  26.039 -59.587 1.00 50.95  ? 251 PHE A CE2 1 
ATOM   1942  C  CZ  . PHE A  1  251 ? 21.430  24.708 -59.397 1.00 51.63  ? 251 PHE A CZ  1 
ATOM   1943  N  N   . ALA A  1  252 ? 21.835  29.572 -53.954 1.00 48.26  ? 252 ALA A N   1 
ATOM   1944  C  CA  . ALA A  1  252 ? 22.227  30.282 -52.741 1.00 48.69  ? 252 ALA A CA  1 
ATOM   1945  C  C   . ALA A  1  252 ? 21.075  30.343 -51.746 1.00 47.90  ? 252 ALA A C   1 
ATOM   1946  O  O   . ALA A  1  252 ? 21.269  30.125 -50.543 1.00 46.38  ? 252 ALA A O   1 
ATOM   1947  C  CB  . ALA A  1  252 ? 22.714  31.689 -53.088 1.00 48.39  ? 252 ALA A CB  1 
ATOM   1948  N  N   . TYR A  1  253 ? 19.867  30.628 -52.237 1.00 46.53  ? 253 TYR A N   1 
ATOM   1949  C  CA  . TYR A  1  253 ? 18.694  30.715 -51.329 1.00 44.78  ? 253 TYR A CA  1 
ATOM   1950  C  C   . TYR A  1  253 ? 18.443  29.353 -50.673 1.00 44.95  ? 253 TYR A C   1 
ATOM   1951  O  O   . TYR A  1  253 ? 18.174  29.308 -49.462 1.00 44.79  ? 253 TYR A O   1 
ATOM   1952  C  CB  . TYR A  1  253 ? 17.450  31.202 -52.074 1.00 44.49  ? 253 TYR A CB  1 
ATOM   1953  C  CG  . TYR A  1  253 ? 16.227  31.326 -51.202 1.00 43.58  ? 253 TYR A CG  1 
ATOM   1954  C  CD1 . TYR A  1  253 ? 16.065  32.407 -50.354 1.00 43.99  ? 253 TYR A CD1 1 
ATOM   1955  C  CD2 . TYR A  1  253 ? 15.241  30.355 -51.209 1.00 43.76  ? 253 TYR A CD2 1 
ATOM   1956  C  CE1 . TYR A  1  253 ? 14.951  32.528 -49.541 1.00 44.21  ? 253 TYR A CE1 1 
ATOM   1957  C  CE2 . TYR A  1  253 ? 14.121  30.459 -50.403 1.00 43.76  ? 253 TYR A CE2 1 
ATOM   1958  C  CZ  . TYR A  1  253 ? 13.975  31.550 -49.566 1.00 45.22  ? 253 TYR A CZ  1 
ATOM   1959  O  OH  . TYR A  1  253 ? 12.875  31.666 -48.769 1.00 48.22  ? 253 TYR A OH  1 
ATOM   1960  N  N   . ALA A  1  254 ? 18.507  28.281 -51.466 1.00 45.45  ? 254 ALA A N   1 
ATOM   1961  C  CA  . ALA A  1  254 ? 18.274  26.914 -50.944 1.00 46.93  ? 254 ALA A CA  1 
ATOM   1962  C  C   . ALA A  1  254 ? 19.351  26.539 -49.918 1.00 46.55  ? 254 ALA A C   1 
ATOM   1963  O  O   . ALA A  1  254 ? 18.996  25.973 -48.872 1.00 47.05  ? 254 ALA A O   1 
ATOM   1964  C  CB  . ALA A  1  254 ? 18.249  25.933 -52.089 1.00 48.17  ? 254 ALA A CB  1 
ATOM   1965  N  N   . ALA A  1  255 ? 20.610  26.879 -50.204 1.00 45.46  ? 255 ALA A N   1 
ATOM   1966  C  CA  . ALA A  1  255 ? 21.746  26.514 -49.325 1.00 45.63  ? 255 ALA A CA  1 
ATOM   1967  C  C   . ALA A  1  255 ? 21.789  27.386 -48.066 1.00 44.80  ? 255 ALA A C   1 
ATOM   1968  O  O   . ALA A  1  255 ? 22.204  26.871 -47.015 1.00 43.77  ? 255 ALA A O   1 
ATOM   1969  C  CB  . ALA A  1  255 ? 23.038  26.599 -50.099 1.00 45.63  ? 255 ALA A CB  1 
ATOM   1970  N  N   . LYS A  1  256 ? 21.364  28.648 -48.167 1.00 45.33  ? 256 LYS A N   1 
ATOM   1971  C  CA  . LYS A  1  256 ? 21.428  29.554 -47.028 1.00 45.36  ? 256 LYS A CA  1 
ATOM   1972  C  C   . LYS A  1  256 ? 20.120  29.622 -46.241 1.00 48.26  ? 256 LYS A C   1 
ATOM   1973  O  O   . LYS A  1  256 ? 20.093  30.148 -45.129 1.00 46.96  ? 256 LYS A O   1 
ATOM   1974  C  CB  . LYS A  1  256 ? 21.801  30.974 -47.483 1.00 41.77  ? 256 LYS A CB  1 
ATOM   1975  C  CG  . LYS A  1  256 ? 23.168  31.098 -48.133 1.00 39.23  ? 256 LYS A CG  1 
ATOM   1976  C  CD  . LYS A  1  256 ? 23.479  32.547 -48.476 1.00 38.09  ? 256 LYS A CD  1 
ATOM   1977  C  CE  . LYS A  1  256 ? 23.872  33.335 -47.231 1.00 36.42  ? 256 LYS A CE  1 
ATOM   1978  N  NZ  . LYS A  1  256 ? 23.716  34.807 -47.426 1.00 35.57  ? 256 LYS A NZ  1 
HETATM 1979  N  N   . MHS A  1  257 ? 19.035  29.107 -46.814 1.00 50.20  ? 257 MHS A N   1 
HETATM 1980  C  CA  . MHS A  1  257 ? 17.707  29.210 -46.141 1.00 52.48  ? 257 MHS A CA  1 
HETATM 1981  C  C   . MHS A  1  257 ? 16.759  28.050 -46.348 1.00 52.78  ? 257 MHS A C   1 
HETATM 1982  O  O   . MHS A  1  257 ? 16.100  27.650 -45.362 1.00 55.15  ? 257 MHS A O   1 
HETATM 1983  C  CB  . MHS A  1  257 ? 16.994  30.484 -46.597 1.00 53.67  ? 257 MHS A CB  1 
HETATM 1984  C  CG  . MHS A  1  257 ? 17.831  31.717 -46.333 1.00 53.08  ? 257 MHS A CG  1 
HETATM 1985  N  ND1 . MHS A  1  257 ? 17.966  32.343 -45.157 1.00 52.67  ? 257 MHS A ND1 1 
HETATM 1986  C  CD2 . MHS A  1  257 ? 18.599  32.403 -47.262 1.00 53.10  ? 257 MHS A CD2 1 
HETATM 1987  C  CE1 . MHS A  1  257 ? 18.787  33.389 -45.323 1.00 52.44  ? 257 MHS A CE1 1 
HETATM 1988  N  NE2 . MHS A  1  257 ? 19.181  33.435 -46.614 1.00 52.77  ? 257 MHS A NE2 1 
HETATM 1989  C  CM  . MHS A  1  257 ? 17.319  31.947 -43.880 1.00 51.35  ? 257 MHS A CM  1 
ATOM   1990  N  N   . ALA A  1  258 ? 16.661  27.503 -47.557 1.00 50.49  ? 258 ALA A N   1 
ATOM   1991  C  CA  . ALA A  1  258 ? 15.546  26.606 -47.866 1.00 47.02  ? 258 ALA A CA  1 
ATOM   1992  C  C   . ALA A  1  258 ? 15.738  25.176 -47.371 1.00 42.51  ? 258 ALA A C   1 
ATOM   1993  O  O   . ALA A  1  258 ? 14.769  24.525 -46.989 1.00 43.19  ? 258 ALA A O   1 
ATOM   1994  C  CB  . ALA A  1  258 ? 15.284  26.588 -49.369 1.00 48.00  ? 258 ALA A CB  1 
ATOM   1995  N  N   A GLU A  1  259 ? 16.981  24.686 -47.378 0.52 40.25  ? 259 GLU A N   1 
ATOM   1996  N  N   B GLU A  1  259 ? 16.979  24.690 -47.381 0.48 40.22  ? 259 GLU A N   1 
ATOM   1997  C  CA  A GLU A  1  259 ? 17.254  23.334 -46.906 0.52 39.49  ? 259 GLU A CA  1 
ATOM   1998  C  CA  B GLU A  1  259 ? 17.282  23.334 -46.930 0.48 39.48  ? 259 GLU A CA  1 
ATOM   1999  C  C   A GLU A  1  259 ? 18.486  23.293 -46.007 0.52 36.31  ? 259 GLU A C   1 
ATOM   2000  C  C   B GLU A  1  259 ? 18.539  23.320 -46.067 0.48 36.10  ? 259 GLU A C   1 
ATOM   2001  O  O   A GLU A  1  259 ? 19.234  22.307 -46.008 0.52 35.70  ? 259 GLU A O   1 
ATOM   2002  O  O   B GLU A  1  259 ? 19.356  22.397 -46.140 0.48 35.78  ? 259 GLU A O   1 
ATOM   2003  C  CB  A GLU A  1  259 ? 17.417  22.366 -48.079 0.52 38.23  ? 259 GLU A CB  1 
ATOM   2004  C  CB  B GLU A  1  259 ? 17.421  22.374 -48.114 0.48 38.23  ? 259 GLU A CB  1 
ATOM   2005  C  CG  A GLU A  1  259 ? 16.160  21.557 -48.372 0.52 39.13  ? 259 GLU A CG  1 
ATOM   2006  C  CG  B GLU A  1  259 ? 18.276  22.870 -49.278 0.48 37.69  ? 259 GLU A CG  1 
ATOM   2007  C  CD  A GLU A  1  259 ? 16.435  20.326 -49.212 0.52 39.32  ? 259 GLU A CD  1 
ATOM   2008  C  CD  B GLU A  1  259 ? 18.255  21.905 -50.456 0.48 38.12  ? 259 GLU A CD  1 
ATOM   2009  O  OE1 A GLU A  1  259 ? 17.332  20.378 -50.079 0.52 39.50  ? 259 GLU A OE1 1 
ATOM   2010  O  OE1 B GLU A  1  259 ? 17.595  20.851 -50.347 0.48 38.96  ? 259 GLU A OE1 1 
ATOM   2011  O  OE2 A GLU A  1  259 ? 15.756  19.300 -48.999 0.52 39.60  ? 259 GLU A OE2 1 
ATOM   2012  O  OE2 B GLU A  1  259 ? 18.888  22.195 -51.493 0.48 37.58  ? 259 GLU A OE2 1 
ATOM   2013  N  N   . VAL A  1  260 ? 18.701  24.343 -45.222 1.00 36.93  ? 260 VAL A N   1 
ATOM   2014  C  CA  . VAL A  1  260 ? 19.800  24.414 -44.266 1.00 38.23  ? 260 VAL A CA  1 
ATOM   2015  C  C   . VAL A  1  260 ? 19.259  24.095 -42.880 1.00 38.37  ? 260 VAL A C   1 
ATOM   2016  O  O   . VAL A  1  260 ? 18.149  24.512 -42.525 1.00 39.01  ? 260 VAL A O   1 
ATOM   2017  C  CB  . VAL A  1  260 ? 20.474  25.799 -44.286 1.00 39.45  ? 260 VAL A CB  1 
ATOM   2018  C  CG1 . VAL A  1  260 ? 19.471  26.899 -43.955 1.00 40.54  ? 260 VAL A CG1 1 
ATOM   2019  C  CG2 . VAL A  1  260 ? 21.633  25.835 -43.301 1.00 39.12  ? 260 VAL A CG2 1 
ATOM   2020  N  N   . ILE A  1  261 ? 20.050  23.379 -42.085 1.00 37.54  ? 261 ILE A N   1 
ATOM   2021  C  CA  . ILE A  1  261 ? 19.700  23.046 -40.710 1.00 37.83  ? 261 ILE A CA  1 
ATOM   2022  C  C   . ILE A  1  261 ? 20.855  23.532 -39.842 1.00 36.24  ? 261 ILE A C   1 
ATOM   2023  O  O   . ILE A  1  261 ? 21.929  22.916 -39.832 1.00 34.83  ? 261 ILE A O   1 
ATOM   2024  C  CB  . ILE A  1  261 ? 19.475  21.540 -40.509 1.00 39.67  ? 261 ILE A CB  1 
ATOM   2025  C  CG1 . ILE A  1  261 ? 18.331  21.035 -41.398 1.00 42.29  ? 261 ILE A CG1 1 
ATOM   2026  C  CG2 . ILE A  1  261 ? 19.199  21.255 -39.032 1.00 39.10  ? 261 ILE A CG2 1 
ATOM   2027  C  CD1 . ILE A  1  261 ? 17.018  20.810 -40.705 1.00 44.01  ? 261 ILE A CD1 1 
ATOM   2028  N  N   . HIS A  1  262 ? 20.642  24.620 -39.112 1.00 36.02  ? 262 HIS A N   1 
ATOM   2029  C  CA  . HIS A  1  262 ? 21.667  25.120 -38.209 1.00 35.22  ? 262 HIS A CA  1 
ATOM   2030  C  C   . HIS A  1  262 ? 21.724  24.278 -36.938 1.00 34.42  ? 262 HIS A C   1 
ATOM   2031  O  O   . HIS A  1  262 ? 20.726  23.688 -36.508 1.00 32.94  ? 262 HIS A O   1 
ATOM   2032  C  CB  . HIS A  1  262 ? 21.404  26.582 -37.849 1.00 34.51  ? 262 HIS A CB  1 
ATOM   2033  C  CG  . HIS A  1  262 ? 21.517  27.522 -39.008 1.00 37.45  ? 262 HIS A CG  1 
ATOM   2034  N  ND1 . HIS A  1  262 ? 20.419  28.006 -39.685 1.00 38.59  ? 262 HIS A ND1 1 
ATOM   2035  C  CD2 . HIS A  1  262 ? 22.600  28.061 -39.616 1.00 38.45  ? 262 HIS A CD2 1 
ATOM   2036  C  CE1 . HIS A  1  262 ? 20.819  28.806 -40.657 1.00 37.71  ? 262 HIS A CE1 1 
ATOM   2037  N  NE2 . HIS A  1  262 ? 22.138  28.856 -40.637 1.00 37.95  ? 262 HIS A NE2 1 
ATOM   2038  N  N   . MET A  1  263 ? 22.917  24.216 -36.341 1.00 31.94  ? 263 MET A N   1 
ATOM   2039  C  CA  . MET A  1  263 ? 23.042  23.618 -35.016 1.00 29.66  ? 263 MET A CA  1 
ATOM   2040  C  C   . MET A  1  263 ? 22.326  24.466 -33.971 1.00 29.27  ? 263 MET A C   1 
ATOM   2041  O  O   . MET A  1  263 ? 21.687  23.933 -33.056 1.00 30.22  ? 263 MET A O   1 
ATOM   2042  C  CB  . MET A  1  263 ? 24.516  23.454 -34.646 1.00 28.83  ? 263 MET A CB  1 
ATOM   2043  C  CG  . MET A  1  263 ? 25.317  22.587 -35.607 1.00 29.67  ? 263 MET A CG  1 
ATOM   2044  S  SD  . MET A  1  263 ? 24.703  20.892 -35.708 1.00 31.25  ? 263 MET A SD  1 
ATOM   2045  C  CE  . MET A  1  263 ? 23.741  20.981 -37.213 1.00 31.46  ? 263 MET A CE  1 
ATOM   2046  N  N   . GLY A  1  264 ? 22.433  25.786 -34.086 1.00 28.97  ? 264 GLY A N   1 
ATOM   2047  C  CA  . GLY A  1  264 ? 21.746  26.689 -33.190 1.00 28.42  ? 264 GLY A CA  1 
ATOM   2048  C  C   . GLY A  1  264 ? 21.104  27.857 -33.909 1.00 28.26  ? 264 GLY A C   1 
ATOM   2049  O  O   . GLY A  1  264 ? 21.650  28.378 -34.886 1.00 29.84  ? 264 GLY A O   1 
ATOM   2050  N  N   . THR A  1  265 ? 19.935  28.270 -33.439 1.00 28.51  ? 265 THR A N   1 
ATOM   2051  C  CA  . THR A  1  265 ? 19.239  29.437 -33.959 1.00 27.85  ? 265 THR A CA  1 
ATOM   2052  C  C   . THR A  1  265 ? 19.759  30.700 -33.277 1.00 27.83  ? 265 THR A C   1 
ATOM   2053  O  O   . THR A  1  265 ? 20.304  30.654 -32.173 1.00 28.82  ? 265 THR A O   1 
ATOM   2054  C  CB  . THR A  1  265 ? 17.738  29.287 -33.740 1.00 29.37  ? 265 THR A CB  1 
ATOM   2055  O  OG1 . THR A  1  265 ? 17.491  28.907 -32.380 1.00 30.57  ? 265 THR A OG1 1 
ATOM   2056  C  CG2 . THR A  1  265 ? 17.188  28.207 -34.657 1.00 29.31  ? 265 THR A CG2 1 
ATOM   2057  N  N   . TYR A  1  266 ? 19.597  31.835 -33.953 1.00 27.17  ? 266 TYR A N   1 
ATOM   2058  C  CA  . TYR A  1  266 ? 20.117  33.084 -33.415 1.00 28.93  ? 266 TYR A CA  1 
ATOM   2059  C  C   . TYR A  1  266 ? 19.383  33.457 -32.125 1.00 29.91  ? 266 TYR A C   1 
ATOM   2060  O  O   . TYR A  1  266 ? 18.337  32.899 -31.781 1.00 28.90  ? 266 TYR A O   1 
ATOM   2061  C  CB  . TYR A  1  266 ? 20.020  34.204 -34.451 1.00 30.97  ? 266 TYR A CB  1 
ATOM   2062  C  CG  . TYR A  1  266 ? 18.618  34.576 -34.865 1.00 33.34  ? 266 TYR A CG  1 
ATOM   2063  C  CD1 . TYR A  1  266 ? 17.871  35.486 -34.129 1.00 34.70  ? 266 TYR A CD1 1 
ATOM   2064  C  CD2 . TYR A  1  266 ? 18.043  34.024 -36.000 1.00 35.18  ? 266 TYR A CD2 1 
ATOM   2065  C  CE1 . TYR A  1  266 ? 16.589  35.828 -34.507 1.00 35.79  ? 266 TYR A CE1 1 
ATOM   2066  C  CE2 . TYR A  1  266 ? 16.763  34.359 -36.386 1.00 36.07  ? 266 TYR A CE2 1 
ATOM   2067  C  CZ  . TYR A  1  266 ? 16.040  35.262 -35.637 1.00 36.32  ? 266 TYR A CZ  1 
ATOM   2068  O  OH  . TYR A  1  266 ? 14.761  35.599 -36.024 1.00 38.39  ? 266 TYR A OH  1 
ATOM   2069  N  N   . LEU A  1  267 ? 19.959  34.412 -31.399 1.00 30.38  ? 267 LEU A N   1 
ATOM   2070  C  CA  A LEU A  1  267 ? 19.477  34.792 -30.084 0.56 28.94  ? 267 LEU A CA  1 
ATOM   2071  C  CA  B LEU A  1  267 ? 19.514  34.804 -30.070 0.44 28.93  ? 267 LEU A CA  1 
ATOM   2072  C  C   . LEU A  1  267 ? 18.981  36.230 -30.069 1.00 30.42  ? 267 LEU A C   1 
ATOM   2073  O  O   . LEU A  1  267 ? 19.357  37.044 -30.920 1.00 33.47  ? 267 LEU A O   1 
ATOM   2074  C  CB  A LEU A  1  267 ? 20.587  34.609 -29.040 0.56 28.69  ? 267 LEU A CB  1 
ATOM   2075  C  CB  B LEU A  1  267 ? 20.665  34.707 -29.059 0.44 28.68  ? 267 LEU A CB  1 
ATOM   2076  C  CG  A LEU A  1  267 ? 21.016  33.156 -28.816 0.56 27.83  ? 267 LEU A CG  1 
ATOM   2077  C  CG  B LEU A  1  267 ? 21.031  33.347 -28.460 0.44 27.90  ? 267 LEU A CG  1 
ATOM   2078  C  CD1 A LEU A  1  267 ? 22.163  33.082 -27.827 0.56 27.51  ? 267 LEU A CD1 1 
ATOM   2079  C  CD1 B LEU A  1  267 ? 19.804  32.656 -27.875 0.44 28.27  ? 267 LEU A CD1 1 
ATOM   2080  C  CD2 A LEU A  1  267 ? 19.847  32.308 -28.333 0.56 28.24  ? 267 LEU A CD2 1 
ATOM   2081  C  CD2 B LEU A  1  267 ? 21.720  32.463 -29.486 0.44 27.75  ? 267 LEU A CD2 1 
ATOM   2082  N  N   . PRO A  1  268 ? 18.107  36.576 -29.107 1.00 29.54  ? 268 PRO A N   1 
ATOM   2083  C  CA  . PRO A  1  268 ? 17.593  37.953 -29.031 1.00 28.68  ? 268 PRO A CA  1 
ATOM   2084  C  C   . PRO A  1  268 ? 18.657  38.926 -28.543 1.00 30.74  ? 268 PRO A C   1 
ATOM   2085  O  O   . PRO A  1  268 ? 19.766  38.519 -28.194 1.00 31.43  ? 268 PRO A O   1 
ATOM   2086  C  CB  . PRO A  1  268 ? 16.413  37.845 -28.056 1.00 27.24  ? 268 PRO A CB  1 
ATOM   2087  C  CG  . PRO A  1  268 ? 16.653  36.619 -27.271 1.00 26.24  ? 268 PRO A CG  1 
ATOM   2088  C  CD  . PRO A  1  268 ? 17.539  35.701 -28.065 1.00 26.49  ? 268 PRO A CD  1 
ATOM   2089  N  N   . VAL A  1  269 ? 18.316  40.215 -28.499 1.00 31.99  ? 269 VAL A N   1 
ATOM   2090  C  CA  . VAL A  1  269 ? 19.344  41.250 -28.489 1.00 34.84  ? 269 VAL A CA  1 
ATOM   2091  C  C   . VAL A  1  269 ? 20.137  41.247 -27.188 1.00 35.63  ? 269 VAL A C   1 
ATOM   2092  O  O   . VAL A  1  269 ? 21.363  41.397 -27.206 1.00 34.77  ? 269 VAL A O   1 
ATOM   2093  C  CB  . VAL A  1  269 ? 18.706  42.625 -28.757 1.00 35.87  ? 269 VAL A CB  1 
ATOM   2094  C  CG1 . VAL A  1  269 ? 19.617  43.739 -28.281 1.00 35.48  ? 269 VAL A CG1 1 
ATOM   2095  C  CG2 . VAL A  1  269 ? 18.420  42.776 -30.234 1.00 36.82  ? 269 VAL A CG2 1 
ATOM   2096  N  N   . ARG A  1  270 ? 19.471  41.090 -26.048 1.00 35.00  ? 270 ARG A N   1 
ATOM   2097  C  CA  . ARG A  1  270 ? 20.174  41.187 -24.769 1.00 34.30  ? 270 ARG A CA  1 
ATOM   2098  C  C   . ARG A  1  270 ? 21.337  40.190 -24.741 1.00 34.31  ? 270 ARG A C   1 
ATOM   2099  O  O   . ARG A  1  270 ? 22.395  40.473 -24.179 1.00 35.65  ? 270 ARG A O   1 
ATOM   2100  C  CB  . ARG A  1  270 ? 19.234  40.950 -23.587 1.00 34.88  ? 270 ARG A CB  1 
ATOM   2101  C  CG  . ARG A  1  270 ? 19.936  41.080 -22.229 1.00 34.55  ? 270 ARG A CG  1 
ATOM   2102  C  CD  . ARG A  1  270 ? 18.963  41.098 -21.055 1.00 34.90  ? 270 ARG A CD  1 
ATOM   2103  N  NE  . ARG A  1  270 ? 18.026  42.215 -21.119 1.00 36.09  ? 270 ARG A NE  1 
ATOM   2104  C  CZ  . ARG A  1  270 ? 18.270  43.438 -20.655 1.00 38.62  ? 270 ARG A CZ  1 
ATOM   2105  N  NH1 . ARG A  1  270 ? 19.432  43.726 -20.078 1.00 38.37  ? 270 ARG A NH1 1 
ATOM   2106  N  NH2 . ARG A  1  270 ? 17.344  44.379 -20.770 1.00 40.30  ? 270 ARG A NH2 1 
HETATM 2107  N  N   . AGM A  1  271 ? 21.137  39.029 -25.358 1.00 31.93  ? 271 AGM A N   1 
HETATM 2108  C  CA  . AGM A  1  271 ? 22.244  38.048 -25.543 1.00 32.59  ? 271 AGM A CA  1 
HETATM 2109  C  CB  . AGM A  1  271 ? 21.915  36.713 -24.873 1.00 31.44  ? 271 AGM A CB  1 
HETATM 2110  C  CG  . AGM A  1  271 ? 20.468  36.283 -25.079 1.00 30.86  ? 271 AGM A CG  1 
HETATM 2111  C  CD  . AGM A  1  271 ? 20.015  35.337 -23.967 1.00 30.27  ? 271 AGM A CD  1 
HETATM 2112  C  CE2 . AGM A  1  271 ? 20.839  34.055 -23.941 1.00 29.56  ? 271 AGM A CE2 1 
HETATM 2113  N  NE1 . AGM A  1  271 ? 18.617  35.008 -24.144 1.00 33.08  ? 271 AGM A NE1 1 
HETATM 2114  C  CZ  . AGM A  1  271 ? 17.663  35.906 -23.904 1.00 33.68  ? 271 AGM A CZ  1 
HETATM 2115  N  NH1 . AGM A  1  271 ? 17.971  37.062 -23.320 1.00 29.99  ? 271 AGM A NH1 1 
HETATM 2116  N  NH2 . AGM A  1  271 ? 16.402  35.648 -24.255 1.00 32.80  ? 271 AGM A NH2 1 
HETATM 2117  C  C   . AGM A  1  271 ? 22.503  37.885 -27.016 1.00 33.10  ? 271 AGM A C   1 
HETATM 2118  O  O   . AGM A  1  271 ? 22.662  36.745 -27.509 1.00 36.20  ? 271 AGM A O   1 
ATOM   2119  N  N   . ALA A  1  272 ? 22.562  39.011 -27.724 1.00 30.94  ? 272 ALA A N   1 
ATOM   2120  C  CA  . ALA A  1  272 ? 22.750  39.021 -29.168 1.00 29.28  ? 272 ALA A CA  1 
ATOM   2121  C  C   . ALA A  1  272 ? 23.857  38.075 -29.627 1.00 28.13  ? 272 ALA A C   1 
ATOM   2122  O  O   . ALA A  1  272 ? 25.011  38.194 -29.215 1.00 25.85  ? 272 ALA A O   1 
ATOM   2123  C  CB  . ALA A  1  272 ? 23.051  40.443 -29.638 1.00 28.71  ? 272 ALA A CB  1 
ATOM   2124  N  N   . ARG A  1  273 ? 23.482  37.138 -30.495 1.00 28.85  ? 273 ARG A N   1 
ATOM   2125  C  CA  . ARG A  1  273 ? 24.405  36.166 -31.059 1.00 28.27  ? 273 ARG A CA  1 
ATOM   2126  C  C   . ARG A  1  273 ? 23.797  35.610 -32.338 1.00 27.71  ? 273 ARG A C   1 
ATOM   2127  O  O   . ARG A  1  273 ? 22.575  35.481 -32.455 1.00 27.95  ? 273 ARG A O   1 
ATOM   2128  C  CB  . ARG A  1  273 ? 24.698  35.018 -30.087 1.00 29.40  ? 273 ARG A CB  1 
ATOM   2129  C  CG  . ARG A  1  273 ? 26.078  35.062 -29.468 1.00 28.13  ? 273 ARG A CG  1 
ATOM   2130  C  CD  . ARG A  1  273 ? 26.010  35.449 -28.004 1.00 28.59  ? 273 ARG A CD  1 
ATOM   2131  N  NE  . ARG A  1  273 ? 27.336  35.720 -27.466 1.00 26.66  ? 273 ARG A NE  1 
ATOM   2132  C  CZ  . ARG A  1  273 ? 27.605  35.895 -26.177 1.00 28.04  ? 273 ARG A CZ  1 
ATOM   2133  N  NH1 . ARG A  1  273 ? 26.633  35.821 -25.276 1.00 28.95  ? 273 ARG A NH1 1 
ATOM   2134  N  NH2 . ARG A  1  273 ? 28.851  36.144 -25.792 1.00 27.15  ? 273 ARG A NH2 1 
ATOM   2135  N  N   . GLY A  1  274 ? 24.663  35.275 -33.287 1.00 27.75  ? 274 GLY A N   1 
ATOM   2136  C  CA  . GLY A  1  274 ? 24.236  34.683 -34.533 1.00 27.30  ? 274 GLY A CA  1 
ATOM   2137  C  C   . GLY A  1  274 ? 23.935  33.207 -34.376 1.00 29.08  ? 274 GLY A C   1 
ATOM   2138  O  O   . GLY A  1  274 ? 23.927  32.649 -33.277 1.00 30.99  ? 274 GLY A O   1 
ATOM   2139  N  N   . GLU A  1  275 ? 23.683  32.565 -35.514 1.00 28.37  ? 275 GLU A N   1 
ATOM   2140  C  CA  . GLU A  1  275 ? 23.413  31.137 -35.519 1.00 28.29  ? 275 GLU A CA  1 
ATOM   2141  C  C   . GLU A  1  275 ? 24.644  30.353 -35.073 1.00 27.92  ? 275 GLU A C   1 
ATOM   2142  O  O   . GLU A  1  275 ? 25.771  30.855 -35.072 1.00 28.41  ? 275 GLU A O   1 
ATOM   2143  C  CB  . GLU A  1  275 ? 22.994  30.670 -36.912 1.00 28.65  ? 275 GLU A CB  1 
ATOM   2144  C  CG  . GLU A  1  275 ? 21.663  31.209 -37.379 1.00 31.89  ? 275 GLU A CG  1 
ATOM   2145  C  CD  . GLU A  1  275 ? 21.770  32.606 -37.953 1.00 37.30  ? 275 GLU A CD  1 
ATOM   2146  O  OE1 . GLU A  1  275 ? 22.876  33.193 -37.908 1.00 35.27  ? 275 GLU A OE1 1 
ATOM   2147  O  OE2 . GLU A  1  275 ? 20.745  33.119 -38.451 1.00 43.06  ? 275 GLU A OE2 1 
ATOM   2148  N  N   . ASN A  1  276 ? 24.412  29.094 -34.707 1.00 27.89  ? 276 ASN A N   1 
ATOM   2149  C  CA  . ASN A  1  276 ? 25.484  28.159 -34.363 1.00 29.79  ? 276 ASN A CA  1 
ATOM   2150  C  C   . ASN A  1  276 ? 26.336  28.674 -33.207 1.00 28.84  ? 276 ASN A C   1 
ATOM   2151  O  O   . ASN A  1  276 ? 27.562  28.554 -33.209 1.00 29.35  ? 276 ASN A O   1 
ATOM   2152  C  CB  . ASN A  1  276 ? 26.354  27.848 -35.582 1.00 29.41  ? 276 ASN A CB  1 
ATOM   2153  C  CG  . ASN A  1  276 ? 25.852  26.649 -36.358 1.00 30.56  ? 276 ASN A CG  1 
ATOM   2154  O  OD1 . ASN A  1  276 ? 24.645  26.415 -36.454 1.00 31.65  ? 276 ASN A OD1 1 
ATOM   2155  N  ND2 . ASN A  1  276 ? 26.778  25.868 -36.900 1.00 31.88  ? 276 ASN A ND2 1 
ATOM   2156  N  N   . GLU A  1  277 ? 25.680  29.246 -32.211 1.00 28.48  ? 277 GLU A N   1 
ATOM   2157  C  CA  . GLU A  1  277 ? 26.270  29.509 -30.911 1.00 29.58  ? 277 GLU A CA  1 
ATOM   2158  C  C   . GLU A  1  277 ? 25.587  28.632 -29.864 1.00 28.38  ? 277 GLU A C   1 
ATOM   2159  O  O   . GLU A  1  277 ? 24.457  28.175 -30.064 1.00 27.51  ? 277 GLU A O   1 
ATOM   2160  C  CB  . GLU A  1  277 ? 26.141  30.987 -30.533 1.00 29.51  ? 277 GLU A CB  1 
ATOM   2161  C  CG  . GLU A  1  277 ? 26.806  31.946 -31.526 1.00 29.17  ? 277 GLU A CG  1 
ATOM   2162  C  CD  . GLU A  1  277 ? 28.312  31.762 -31.629 1.00 29.41  ? 277 GLU A CD  1 
ATOM   2163  O  OE1 . GLU A  1  277 ? 28.883  31.005 -30.817 1.00 30.53  ? 277 GLU A OE1 1 
ATOM   2164  O  OE2 . GLU A  1  277 ? 28.928  32.374 -32.527 1.00 28.71  ? 277 GLU A OE2 1 
ATOM   2165  N  N   . PRO A  1  278 ? 26.250  28.362 -28.738 1.00 25.67  ? 278 PRO A N   1 
ATOM   2166  C  CA  . PRO A  1  278 ? 25.700  27.360 -27.806 1.00 27.05  ? 278 PRO A CA  1 
ATOM   2167  C  C   . PRO A  1  278 ? 24.281  27.660 -27.350 1.00 28.88  ? 278 PRO A C   1 
ATOM   2168  O  O   . PRO A  1  278 ? 23.481  26.733 -27.170 1.00 29.92  ? 278 PRO A O   1 
ATOM   2169  C  CB  . PRO A  1  278 ? 26.691  27.393 -26.630 1.00 25.72  ? 278 PRO A CB  1 
ATOM   2170  C  CG  . PRO A  1  278 ? 27.941  28.015 -27.182 1.00 25.49  ? 278 PRO A CG  1 
ATOM   2171  C  CD  . PRO A  1  278 ? 27.472  28.997 -28.218 1.00 26.21  ? 278 PRO A CD  1 
ATOM   2172  N  N   . GLY A  1  279 ? 23.939  28.935 -27.166 1.00 27.25  ? 279 GLY A N   1 
ATOM   2173  C  CA  . GLY A  1  279 ? 22.619  29.282 -26.675 1.00 26.28  ? 279 GLY A CA  1 
ATOM   2174  C  C   . GLY A  1  279 ? 21.496  28.897 -27.615 1.00 29.70  ? 279 GLY A C   1 
ATOM   2175  O  O   . GLY A  1  279 ? 20.350  28.755 -27.174 1.00 29.59  ? 279 GLY A O   1 
ATOM   2176  N  N   . GLY A  1  280 ? 21.794  28.730 -28.899 1.00 30.68  ? 280 GLY A N   1 
ATOM   2177  C  CA  . GLY A  1  280 ? 20.792  28.352 -29.867 1.00 30.36  ? 280 GLY A CA  1 
ATOM   2178  C  C   . GLY A  1  280 ? 20.604  26.869 -30.068 1.00 30.78  ? 280 GLY A C   1 
ATOM   2179  O  O   . GLY A  1  280 ? 19.703  26.469 -30.811 1.00 29.08  ? 280 GLY A O   1 
ATOM   2180  N  N   . VAL A  1  281 ? 21.409  26.032 -29.419 1.00 31.40  ? 281 VAL A N   1 
ATOM   2181  C  CA  . VAL A  1  281 ? 21.341  24.582 -29.600 1.00 31.79  ? 281 VAL A CA  1 
ATOM   2182  C  C   . VAL A  1  281 ? 20.273  24.044 -28.658 1.00 30.80  ? 281 VAL A C   1 
ATOM   2183  O  O   . VAL A  1  281 ? 20.476  24.061 -27.432 1.00 30.89  ? 281 VAL A O   1 
ATOM   2184  C  CB  . VAL A  1  281 ? 22.698  23.916 -29.330 1.00 32.06  ? 281 VAL A CB  1 
ATOM   2185  C  CG1 . VAL A  1  281 ? 22.585  22.403 -29.500 1.00 32.27  ? 281 VAL A CG1 1 
ATOM   2186  C  CG2 . VAL A  1  281 ? 23.769  24.470 -30.259 1.00 32.79  ? 281 VAL A CG2 1 
ATOM   2187  N  N   . PRO A  1  282 ? 19.139  23.559 -29.162 1.00 29.71  ? 282 PRO A N   1 
ATOM   2188  C  CA  . PRO A  1  282 ? 18.117  23.017 -28.267 1.00 29.96  ? 282 PRO A CA  1 
ATOM   2189  C  C   . PRO A  1  282 ? 18.590  21.721 -27.631 1.00 30.80  ? 282 PRO A C   1 
ATOM   2190  O  O   . PRO A  1  282 ? 19.451  21.012 -28.157 1.00 33.22  ? 282 PRO A O   1 
ATOM   2191  C  CB  . PRO A  1  282 ? 16.913  22.789 -29.188 1.00 31.46  ? 282 PRO A CB  1 
ATOM   2192  C  CG  . PRO A  1  282 ? 17.525  22.523 -30.522 1.00 31.79  ? 282 PRO A CG  1 
ATOM   2193  C  CD  . PRO A  1  282 ? 18.768  23.390 -30.584 1.00 29.96  ? 282 PRO A CD  1 
ATOM   2194  N  N   . PHE A  1  283 ? 18.002  21.417 -26.473 1.00 31.13  ? 283 PHE A N   1 
ATOM   2195  C  CA  . PHE A  1  283 ? 18.425  20.249 -25.711 1.00 31.92  ? 283 PHE A CA  1 
ATOM   2196  C  C   . PHE A  1  283 ? 18.317  18.973 -26.530 1.00 31.78  ? 283 PHE A C   1 
ATOM   2197  O  O   . PHE A  1  283 ? 19.141  18.064 -26.374 1.00 32.25  ? 283 PHE A O   1 
ATOM   2198  C  CB  . PHE A  1  283 ? 17.589  20.151 -24.435 1.00 34.60  ? 283 PHE A CB  1 
ATOM   2199  C  CG  . PHE A  1  283 ? 17.717  21.354 -23.536 1.00 33.09  ? 283 PHE A CG  1 
ATOM   2200  C  CD1 . PHE A  1  283 ? 18.946  21.974 -23.358 1.00 30.96  ? 283 PHE A CD1 1 
ATOM   2201  C  CD2 . PHE A  1  283 ? 16.610  21.879 -22.891 1.00 32.41  ? 283 PHE A CD2 1 
ATOM   2202  C  CE1 . PHE A  1  283 ? 19.069  23.083 -22.540 1.00 31.07  ? 283 PHE A CE1 1 
ATOM   2203  C  CE2 . PHE A  1  283 ? 16.727  22.991 -22.075 1.00 32.41  ? 283 PHE A CE2 1 
ATOM   2204  C  CZ  . PHE A  1  283 ? 17.961  23.593 -21.900 1.00 31.80  ? 283 PHE A CZ  1 
ATOM   2205  N  N   . GLY A  1  284 ? 17.319  18.884 -27.411 1.00 31.90  ? 284 GLY A N   1 
ATOM   2206  C  CA  . GLY A  1  284 ? 17.178  17.696 -28.231 1.00 30.86  ? 284 GLY A CA  1 
ATOM   2207  C  C   . GLY A  1  284 ? 18.309  17.535 -29.229 1.00 32.31  ? 284 GLY A C   1 
ATOM   2208  O  O   . GLY A  1  284 ? 18.781  16.420 -29.467 1.00 34.41  ? 284 GLY A O   1 
ATOM   2209  N  N   . TYR A  1  285 ? 18.752  18.640 -29.835 1.00 31.46  ? 285 TYR A N   1 
ATOM   2210  C  CA  . TYR A  1  285 ? 19.910  18.577 -30.721 1.00 34.28  ? 285 TYR A CA  1 
ATOM   2211  C  C   . TYR A  1  285 ? 21.148  18.091 -29.973 1.00 33.89  ? 285 TYR A C   1 
ATOM   2212  O  O   . TYR A  1  285 ? 21.875  17.214 -30.451 1.00 35.03  ? 285 TYR A O   1 
ATOM   2213  C  CB  . TYR A  1  285 ? 20.194  19.944 -31.341 1.00 34.78  ? 285 TYR A CB  1 
ATOM   2214  C  CG  . TYR A  1  285 ? 19.331  20.323 -32.521 1.00 33.53  ? 285 TYR A CG  1 
ATOM   2215  C  CD1 . TYR A  1  285 ? 18.046  19.823 -32.671 1.00 34.02  ? 285 TYR A CD1 1 
ATOM   2216  C  CD2 . TYR A  1  285 ? 19.816  21.187 -33.494 1.00 33.74  ? 285 TYR A CD2 1 
ATOM   2217  C  CE1 . TYR A  1  285 ? 17.262  20.184 -33.756 1.00 34.35  ? 285 TYR A CE1 1 
ATOM   2218  C  CE2 . TYR A  1  285 ? 19.047  21.548 -34.578 1.00 32.94  ? 285 TYR A CE2 1 
ATOM   2219  C  CZ  . TYR A  1  285 ? 17.772  21.048 -34.705 1.00 34.67  ? 285 TYR A CZ  1 
ATOM   2220  O  OH  . TYR A  1  285 ? 17.009  21.417 -35.789 1.00 35.79  ? 285 TYR A OH  1 
ATOM   2221  N  N   . LEU A  1  286 ? 21.417  18.675 -28.802 1.00 32.94  ? 286 LEU A N   1 
ATOM   2222  C  CA  . LEU A  1  286 ? 22.607  18.295 -28.043 1.00 32.54  ? 286 LEU A CA  1 
ATOM   2223  C  C   . LEU A  1  286 ? 22.602  16.799 -27.753 1.00 33.24  ? 286 LEU A C   1 
ATOM   2224  O  O   . LEU A  1  286 ? 23.624  16.123 -27.914 1.00 32.89  ? 286 LEU A O   1 
ATOM   2225  C  CB  . LEU A  1  286 ? 22.679  19.114 -26.756 1.00 32.59  ? 286 LEU A CB  1 
ATOM   2226  C  CG  . LEU A  1  286 ? 24.007  19.248 -26.000 1.00 32.78  ? 286 LEU A CG  1 
ATOM   2227  C  CD1 . LEU A  1  286 ? 24.326  17.987 -25.219 1.00 33.53  ? 286 LEU A CD1 1 
ATOM   2228  C  CD2 . LEU A  1  286 ? 25.161  19.593 -26.938 1.00 32.69  ? 286 LEU A CD2 1 
ATOM   2229  N  N   . ALA A  1  287 ? 21.453  16.261 -27.339 1.00 35.65  ? 287 ALA A N   1 
ATOM   2230  C  CA  . ALA A  1  287 ? 21.347  14.822 -27.129 1.00 37.31  ? 287 ALA A CA  1 
ATOM   2231  C  C   . ALA A  1  287 ? 21.687  14.051 -28.399 1.00 37.99  ? 287 ALA A C   1 
ATOM   2232  O  O   . ALA A  1  287 ? 22.345  13.005 -28.342 1.00 38.36  ? 287 ALA A O   1 
ATOM   2233  C  CB  . ALA A  1  287 ? 19.937  14.469 -26.654 1.00 36.65  ? 287 ALA A CB  1 
ATOM   2234  N  N   . ASP A  1  288 ? 21.248  14.551 -29.556 1.00 38.13  ? 288 ASP A N   1 
ATOM   2235  C  CA  . ASP A  1  288 ? 21.485  13.851 -30.815 1.00 39.23  ? 288 ASP A CA  1 
ATOM   2236  C  C   . ASP A  1  288 ? 22.901  14.065 -31.340 1.00 38.89  ? 288 ASP A C   1 
ATOM   2237  O  O   . ASP A  1  288 ? 23.425  13.203 -32.056 1.00 41.12  ? 288 ASP A O   1 
ATOM   2238  C  CB  . ASP A  1  288 ? 20.455  14.295 -31.854 1.00 38.95  ? 288 ASP A CB  1 
ATOM   2239  C  CG  . ASP A  1  288 ? 19.082  13.694 -31.604 1.00 38.37  ? 288 ASP A CG  1 
ATOM   2240  O  OD1 . ASP A  1  288 ? 19.020  12.573 -31.055 1.00 37.93  ? 288 ASP A OD1 1 
ATOM   2241  O  OD2 . ASP A  1  288 ? 18.069  14.341 -31.947 1.00 37.26  ? 288 ASP A OD2 1 
ATOM   2242  N  N   . ILE A  1  289 ? 23.530  15.196 -31.016 1.00 36.16  ? 289 ILE A N   1 
ATOM   2243  C  CA  . ILE A  1  289 ? 24.931  15.395 -31.383 1.00 34.69  ? 289 ILE A CA  1 
ATOM   2244  C  C   . ILE A  1  289 ? 25.806  14.374 -30.668 1.00 36.33  ? 289 ILE A C   1 
ATOM   2245  O  O   . ILE A  1  289 ? 26.664  13.725 -31.280 1.00 36.23  ? 289 ILE A O   1 
ATOM   2246  C  CB  . ILE A  1  289 ? 25.368  16.840 -31.077 1.00 33.20  ? 289 ILE A CB  1 
ATOM   2247  C  CG1 . ILE A  1  289 ? 24.674  17.803 -32.049 1.00 32.42  ? 289 ILE A CG1 1 
ATOM   2248  C  CG2 . ILE A  1  289 ? 26.887  16.979 -31.162 1.00 32.36  ? 289 ILE A CG2 1 
ATOM   2249  C  CD1 . ILE A  1  289 ? 24.835  19.268 -31.704 1.00 31.38  ? 289 ILE A CD1 1 
ATOM   2250  N  N   . CYS A  1  290 ? 25.599  14.215 -29.361 1.00 36.72  ? 290 CYS A N   1 
ATOM   2251  C  CA  . CYS A  1  290 ? 26.241  13.133 -28.630 1.00 38.29  ? 290 CYS A CA  1 
ATOM   2252  C  C   . CYS A  1  290 ? 25.918  11.800 -29.295 1.00 41.22  ? 290 CYS A C   1 
ATOM   2253  O  O   . CYS A  1  290 ? 24.756  11.502 -29.584 1.00 41.50  ? 290 CYS A O   1 
ATOM   2254  C  CB  . CYS A  1  290 ? 25.774  13.126 -27.177 1.00 38.52  ? 290 CYS A CB  1 
ATOM   2255  S  SG  . CYS A  1  290 ? 26.547  11.855 -26.143 1.00 38.74  ? 290 CYS A SG  1 
ATOM   2256  N  N   . GLN A  1  291 ? 26.952  10.995 -29.532 1.00 42.85  ? 291 GLN A N   1 
ATOM   2257  C  CA  . GLN A  1  291 ? 26.820  9.750  -30.274 1.00 42.91  ? 291 GLN A CA  1 
ATOM   2258  C  C   . GLN A  1  291 ? 26.825  8.519  -29.377 1.00 44.05  ? 291 GLN A C   1 
ATOM   2259  O  O   . GLN A  1  291 ? 26.922  7.398  -29.885 1.00 47.29  ? 291 GLN A O   1 
ATOM   2260  C  CB  . GLN A  1  291 ? 27.943  9.646  -31.308 1.00 42.35  ? 291 GLN A CB  1 
ATOM   2261  C  CG  . GLN A  1  291 ? 27.856  10.702 -32.391 1.00 41.55  ? 291 GLN A CG  1 
ATOM   2262  C  CD  . GLN A  1  291 ? 26.686  10.471 -33.325 1.00 39.88  ? 291 GLN A CD  1 
ATOM   2263  O  OE1 . GLN A  1  291 ? 26.564  9.409  -33.930 1.00 40.34  ? 291 GLN A OE1 1 
ATOM   2264  N  NE2 . GLN A  1  291 ? 25.813  11.464 -33.440 1.00 39.20  ? 291 GLN A NE2 1 
ATOM   2265  N  N   . SER A  1  292 ? 26.719  8.700  -28.060 1.00 41.44  ? 292 SER A N   1 
ATOM   2266  C  CA  . SER A  1  292 ? 26.642  7.554  -27.162 1.00 40.91  ? 292 SER A CA  1 
ATOM   2267  C  C   . SER A  1  292 ? 25.490  6.627  -27.529 1.00 42.69  ? 292 SER A C   1 
ATOM   2268  O  O   . SER A  1  292 ? 25.598  5.406  -27.365 1.00 43.71  ? 292 SER A O   1 
ATOM   2269  C  CB  . SER A  1  292 ? 26.488  8.037  -25.719 1.00 39.80  ? 292 SER A CB  1 
ATOM   2270  O  OG  . SER A  1  292 ? 26.588  6.959  -24.810 1.00 41.70  ? 292 SER A OG  1 
ATOM   2271  N  N   . SER A  1  293 ? 24.384  7.182  -28.031 1.00 43.07  ? 293 SER A N   1 
ATOM   2272  C  CA  . SER A  1  293 ? 23.196  6.369  -28.271 1.00 43.48  ? 293 SER A CA  1 
ATOM   2273  C  C   . SER A  1  293 ? 23.473  5.203  -29.214 1.00 43.70  ? 293 SER A C   1 
ATOM   2274  O  O   . SER A  1  293 ? 22.861  4.139  -29.071 1.00 45.04  ? 293 SER A O   1 
ATOM   2275  C  CB  . SER A  1  293 ? 22.074  7.239  -28.838 1.00 42.37  ? 293 SER A CB  1 
ATOM   2276  O  OG  . SER A  1  293 ? 22.474  7.848  -30.052 1.00 41.35  ? 293 SER A OG  1 
ATOM   2277  N  N   . ARG A  1  294 ? 24.378  5.371  -30.175 1.00 42.65  ? 294 ARG A N   1 
ATOM   2278  C  CA  . ARG A  1  294 ? 24.601  4.345  -31.185 1.00 44.28  ? 294 ARG A CA  1 
ATOM   2279  C  C   . ARG A  1  294 ? 25.701  3.360  -30.808 1.00 45.65  ? 294 ARG A C   1 
ATOM   2280  O  O   . ARG A  1  294 ? 26.011  2.471  -31.609 1.00 45.34  ? 294 ARG A O   1 
ATOM   2281  C  CB  . ARG A  1  294 ? 24.936  4.991  -32.536 1.00 44.39  ? 294 ARG A CB  1 
ATOM   2282  C  CG  . ARG A  1  294 ? 26.324  5.618  -32.637 1.00 44.22  ? 294 ARG A CG  1 
ATOM   2283  C  CD  . ARG A  1  294 ? 26.466  6.387  -33.948 1.00 44.80  ? 294 ARG A CD  1 
ATOM   2284  N  NE  . ARG A  1  294 ? 27.743  7.085  -34.064 1.00 44.28  ? 294 ARG A NE  1 
ATOM   2285  C  CZ  . ARG A  1  294 ? 28.861  6.536  -34.529 1.00 43.38  ? 294 ARG A CZ  1 
ATOM   2286  N  NH1 . ARG A  1  294 ? 28.873  5.267  -34.919 1.00 43.31  ? 294 ARG A NH1 1 
ATOM   2287  N  NH2 . ARG A  1  294 ? 29.972  7.255  -34.599 1.00 42.04  ? 294 ARG A NH2 1 
ATOM   2288  N  N   . VAL A  1  295 ? 26.279  3.477  -29.611 1.00 47.02  ? 295 VAL A N   1 
ATOM   2289  C  CA  . VAL A  1  295 ? 27.334  2.565  -29.190 1.00 48.72  ? 295 VAL A CA  1 
ATOM   2290  C  C   . VAL A  1  295 ? 26.998  1.973  -27.828 1.00 49.45  ? 295 VAL A C   1 
ATOM   2291  O  O   . VAL A  1  295 ? 27.393  0.843  -27.524 1.00 52.01  ? 295 VAL A O   1 
ATOM   2292  C  CB  . VAL A  1  295 ? 28.704  3.269  -29.162 1.00 49.37  ? 295 VAL A CB  1 
ATOM   2293  C  CG1 . VAL A  1  295 ? 29.102  3.699  -30.566 1.00 49.64  ? 295 VAL A CG1 1 
ATOM   2294  C  CG2 . VAL A  1  295 ? 28.678  4.463  -28.223 1.00 48.42  ? 295 VAL A CG2 1 
ATOM   2295  N  N   . ASN A  1  296 ? 26.258  2.717  -27.006 1.00 49.49  ? 296 ASN A N   1 
ATOM   2296  C  CA  . ASN A  1  296 ? 25.908  2.280  -25.659 1.00 50.37  ? 296 ASN A CA  1 
ATOM   2297  C  C   . ASN A  1  296 ? 24.416  2.010  -25.504 1.00 51.12  ? 296 ASN A C   1 
ATOM   2298  O  O   . ASN A  1  296 ? 23.890  2.068  -24.388 1.00 49.81  ? 296 ASN A O   1 
ATOM   2299  C  CB  . ASN A  1  296 ? 26.360  3.331  -24.644 1.00 50.59  ? 296 ASN A CB  1 
ATOM   2300  C  CG  . ASN A  1  296 ? 27.862  3.493  -24.608 1.00 50.58  ? 296 ASN A CG  1 
ATOM   2301  O  OD1 . ASN A  1  296 ? 28.596  2.524  -24.421 1.00 51.41  ? 296 ASN A OD1 1 
ATOM   2302  N  ND2 . ASN A  1  296 ? 28.330  4.719  -24.805 1.00 49.80  ? 296 ASN A ND2 1 
ATOM   2303  N  N   . TYR A  1  297 ? 23.729  1.691  -26.605 1.00 53.53  ? 297 TYR A N   1 
ATOM   2304  C  CA  . TYR A  1  297 ? 22.273  1.642  -26.610 1.00 55.57  ? 297 TYR A CA  1 
ATOM   2305  C  C   . TYR A  1  297 ? 21.695  0.609  -25.652 1.00 58.74  ? 297 TYR A C   1 
ATOM   2306  O  O   . TYR A  1  297 ? 20.493  0.662  -25.370 1.00 58.50  ? 297 TYR A O   1 
ATOM   2307  C  CB  . TYR A  1  297 ? 21.763  1.347  -28.023 1.00 55.97  ? 297 TYR A CB  1 
ATOM   2308  C  CG  . TYR A  1  297 ? 22.474  0.201  -28.714 1.00 58.42  ? 297 TYR A CG  1 
ATOM   2309  C  CD1 . TYR A  1  297 ? 22.106  -1.117 -28.475 1.00 59.57  ? 297 TYR A CD1 1 
ATOM   2310  C  CD2 . TYR A  1  297 ? 23.509  0.439  -29.609 1.00 59.28  ? 297 TYR A CD2 1 
ATOM   2311  C  CE1 . TYR A  1  297 ? 22.752  -2.164 -29.105 1.00 60.23  ? 297 TYR A CE1 1 
ATOM   2312  C  CE2 . TYR A  1  297 ? 24.159  -0.602 -30.244 1.00 60.27  ? 297 TYR A CE2 1 
ATOM   2313  C  CZ  . TYR A  1  297 ? 23.775  -1.902 -29.989 1.00 61.31  ? 297 TYR A CZ  1 
ATOM   2314  O  OH  . TYR A  1  297 ? 24.419  -2.944 -30.619 1.00 62.61  ? 297 TYR A OH  1 
ATOM   2315  N  N   . GLU A  1  298 ? 22.502  -0.319 -25.155 1.00 61.41  ? 298 GLU A N   1 
ATOM   2316  C  CA  . GLU A  1  298 ? 22.010  -1.348 -24.214 1.00 65.11  ? 298 GLU A CA  1 
ATOM   2317  C  C   . GLU A  1  298 ? 22.096  -0.840 -22.773 1.00 62.28  ? 298 GLU A C   1 
ATOM   2318  O  O   . GLU A  1  298 ? 21.611  -1.552 -21.912 1.00 63.51  ? 298 GLU A O   1 
ATOM   2319  C  CB  . GLU A  1  298 ? 22.707  -2.687 -24.465 1.00 71.88  ? 298 GLU A CB  1 
ATOM   2320  C  CG  . GLU A  1  298 ? 21.779  -3.668 -25.158 1.00 78.66  ? 298 GLU A CG  1 
ATOM   2321  C  CD  . GLU A  1  298 ? 22.387  -4.793 -25.976 1.00 83.95  ? 298 GLU A CD  1 
ATOM   2322  O  OE1 . GLU A  1  298 ? 23.483  -5.262 -25.629 1.00 86.01  ? 298 GLU A OE1 1 
ATOM   2323  O  OE2 . GLU A  1  298 ? 21.736  -5.212 -26.953 1.00 86.07  ? 298 GLU A OE2 1 
ATOM   2324  N  N   . ASP A  1  299 ? 22.653  0.348  -22.522 1.00 57.58  ? 299 ASP A N   1 
ATOM   2325  C  CA  . ASP A  1  299 ? 22.739  0.947  -21.191 1.00 53.60  ? 299 ASP A CA  1 
ATOM   2326  C  C   . ASP A  1  299 ? 22.151  2.348  -21.275 1.00 51.63  ? 299 ASP A C   1 
ATOM   2327  O  O   . ASP A  1  299 ? 22.862  3.312  -21.592 1.00 50.60  ? 299 ASP A O   1 
ATOM   2328  C  CB  . ASP A  1  299 ? 24.183  0.969  -20.694 1.00 52.30  ? 299 ASP A CB  1 
ATOM   2329  C  CG  . ASP A  1  299 ? 24.303  1.460  -19.267 1.00 51.26  ? 299 ASP A CG  1 
ATOM   2330  O  OD1 . ASP A  1  299 ? 23.367  2.128  -18.781 1.00 49.75  ? 299 ASP A OD1 1 
ATOM   2331  O  OD2 . ASP A  1  299 ? 25.337  1.171  -18.630 1.00 51.36  ? 299 ASP A OD2 1 
ATOM   2332  N  N   . PRO A  1  300 ? 20.850  2.503  -21.011 1.00 50.94  ? 300 PRO A N   1 
ATOM   2333  C  CA  . PRO A  1  300 ? 20.246  3.843  -21.112 1.00 50.07  ? 300 PRO A CA  1 
ATOM   2334  C  C   . PRO A  1  300 ? 20.817  4.844  -20.124 1.00 49.34  ? 300 PRO A C   1 
ATOM   2335  O  O   . PRO A  1  300 ? 20.758  6.051  -20.385 1.00 47.84  ? 300 PRO A O   1 
ATOM   2336  C  CB  . PRO A  1  300 ? 18.753  3.588  -20.857 1.00 51.00  ? 300 PRO A CB  1 
ATOM   2337  C  CG  . PRO A  1  300 ? 18.684  2.255  -20.185 1.00 52.59  ? 300 PRO A CG  1 
ATOM   2338  C  CD  . PRO A  1  300 ? 19.851  1.463  -20.698 1.00 52.58  ? 300 PRO A CD  1 
ATOM   2339  N  N   . VAL A  1  301 ? 21.367  4.388  -18.998 1.00 48.88  ? 301 VAL A N   1 
ATOM   2340  C  CA  . VAL A  1  301 ? 22.018  5.309  -18.071 1.00 47.51  ? 301 VAL A CA  1 
ATOM   2341  C  C   . VAL A  1  301 ? 23.274  5.893  -18.706 1.00 47.25  ? 301 VAL A C   1 
ATOM   2342  O  O   . VAL A  1  301 ? 23.481  7.112  -18.706 1.00 44.98  ? 301 VAL A O   1 
ATOM   2343  C  CB  . VAL A  1  301 ? 22.331  4.597  -16.743 1.00 47.41  ? 301 VAL A CB  1 
ATOM   2344  C  CG1 . VAL A  1  301 ? 23.099  5.517  -15.804 1.00 46.53  ? 301 VAL A CG1 1 
ATOM   2345  C  CG2 . VAL A  1  301 ? 21.044  4.124  -16.082 1.00 48.62  ? 301 VAL A CG2 1 
ATOM   2346  N  N   . ARG A  1  302 ? 24.127  5.031  -19.261 1.00 48.63  ? 302 ARG A N   1 
ATOM   2347  C  CA  . ARG A  1  302 ? 25.359  5.494  -19.895 1.00 48.07  ? 302 ARG A CA  1 
ATOM   2348  C  C   . ARG A  1  302 ? 25.064  6.477  -21.023 1.00 43.84  ? 302 ARG A C   1 
ATOM   2349  O  O   . ARG A  1  302 ? 25.697  7.535  -21.121 1.00 42.45  ? 302 ARG A O   1 
ATOM   2350  C  CB  . ARG A  1  302 ? 26.149  4.284  -20.401 1.00 53.04  ? 302 ARG A CB  1 
ATOM   2351  C  CG  . ARG A  1  302 ? 27.333  4.601  -21.300 1.00 56.58  ? 302 ARG A CG  1 
ATOM   2352  C  CD  . ARG A  1  302 ? 28.406  5.405  -20.589 1.00 59.22  ? 302 ARG A CD  1 
ATOM   2353  N  NE  . ARG A  1  302 ? 29.461  5.813  -21.515 1.00 61.57  ? 302 ARG A NE  1 
ATOM   2354  C  CZ  . ARG A  1  302 ? 30.625  5.183  -21.663 1.00 63.68  ? 302 ARG A CZ  1 
ATOM   2355  N  NH1 . ARG A  1  302 ? 30.911  4.108  -20.939 1.00 64.29  ? 302 ARG A NH1 1 
ATOM   2356  N  NH2 . ARG A  1  302 ? 31.510  5.638  -22.540 1.00 64.76  ? 302 ARG A NH2 1 
ATOM   2357  N  N   . VAL A  1  303 ? 24.101  6.148  -21.885 1.00 42.75  ? 303 VAL A N   1 
ATOM   2358  C  CA  . VAL A  1  303 ? 23.742  7.056  -22.973 1.00 39.80  ? 303 VAL A CA  1 
ATOM   2359  C  C   . VAL A  1  303 ? 23.280  8.397  -22.414 1.00 37.30  ? 303 VAL A C   1 
ATOM   2360  O  O   . VAL A  1  303 ? 23.727  9.463  -22.855 1.00 37.02  ? 303 VAL A O   1 
ATOM   2361  C  CB  . VAL A  1  303 ? 22.665  6.421  -23.871 1.00 40.52  ? 303 VAL A CB  1 
ATOM   2362  C  CG1 . VAL A  1  303 ? 22.200  7.411  -24.930 1.00 39.75  ? 303 VAL A CG1 1 
ATOM   2363  C  CG2 . VAL A  1  303 ? 23.201  5.159  -24.528 1.00 41.81  ? 303 VAL A CG2 1 
ATOM   2364  N  N   . SER A  1  304 ? 22.379  8.362  -21.430 1.00 36.07  ? 304 SER A N   1 
ATOM   2365  C  CA  . SER A  1  304 ? 21.829  9.599  -20.889 1.00 36.64  ? 304 SER A CA  1 
ATOM   2366  C  C   . SER A  1  304 ? 22.914  10.462 -20.256 1.00 37.61  ? 304 SER A C   1 
ATOM   2367  O  O   . SER A  1  304 ? 22.922  11.686 -20.431 1.00 36.48  ? 304 SER A O   1 
ATOM   2368  C  CB  . SER A  1  304 ? 20.739  9.282  -19.865 1.00 38.83  ? 304 SER A CB  1 
ATOM   2369  O  OG  . SER A  1  304 ? 19.682  8.546  -20.455 1.00 40.93  ? 304 SER A OG  1 
ATOM   2370  N  N   . LEU A  1  305 ? 23.839  9.846  -19.517 1.00 40.57  ? 305 LEU A N   1 
ATOM   2371  C  CA  . LEU A  1  305 ? 24.829  10.624 -18.780 1.00 42.57  ? 305 LEU A CA  1 
ATOM   2372  C  C   . LEU A  1  305 ? 25.969  11.108 -19.668 1.00 41.72  ? 305 LEU A C   1 
ATOM   2373  O  O   . LEU A  1  305 ? 26.575  12.143 -19.373 1.00 41.96  ? 305 LEU A O   1 
ATOM   2374  C  CB  . LEU A  1  305 ? 25.378  9.797  -17.619 1.00 45.06  ? 305 LEU A CB  1 
ATOM   2375  C  CG  . LEU A  1  305 ? 24.341  9.354  -16.584 1.00 46.68  ? 305 LEU A CG  1 
ATOM   2376  C  CD1 . LEU A  1  305 ? 25.026  8.768  -15.365 1.00 47.52  ? 305 LEU A CD1 1 
ATOM   2377  C  CD2 . LEU A  1  305 ? 23.429  10.499 -16.172 1.00 46.69  ? 305 LEU A CD2 1 
ATOM   2378  N  N   . ASP A  1  306 ? 26.284  10.389 -20.748 1.00 40.85  ? 306 ASP A N   1 
ATOM   2379  C  CA  . ASP A  1  306 ? 27.196  10.950 -21.739 1.00 39.32  ? 306 ASP A CA  1 
ATOM   2380  C  C   . ASP A  1  306 ? 26.616  12.229 -22.333 1.00 38.43  ? 306 ASP A C   1 
ATOM   2381  O  O   . ASP A  1  306 ? 27.350  13.183 -22.614 1.00 37.32  ? 306 ASP A O   1 
ATOM   2382  C  CB  . ASP A  1  306 ? 27.497  9.929  -22.833 1.00 39.21  ? 306 ASP A CB  1 
ATOM   2383  C  CG  . ASP A  1  306 ? 28.485  8.869  -22.385 1.00 40.31  ? 306 ASP A CG  1 
ATOM   2384  O  OD1 . ASP A  1  306 ? 29.246  9.126  -21.428 1.00 40.32  ? 306 ASP A OD1 1 
ATOM   2385  O  OD2 . ASP A  1  306 ? 28.512  7.780  -22.997 1.00 41.98  ? 306 ASP A OD2 1 
ATOM   2386  N  N   . VAL A  1  307 ? 25.296  12.272 -22.520 1.00 39.60  ? 307 VAL A N   1 
ATOM   2387  C  CA  . VAL A  1  307 ? 24.659  13.502 -22.981 1.00 38.44  ? 307 VAL A CA  1 
ATOM   2388  C  C   . VAL A  1  307 ? 24.763  14.581 -21.911 1.00 37.31  ? 307 VAL A C   1 
ATOM   2389  O  O   . VAL A  1  307 ? 24.983  15.759 -22.220 1.00 37.09  ? 307 VAL A O   1 
ATOM   2390  C  CB  . VAL A  1  307 ? 23.195  13.236 -23.377 1.00 36.69  ? 307 VAL A CB  1 
ATOM   2391  C  CG1 . VAL A  1  307 ? 22.460  14.547 -23.636 1.00 34.69  ? 307 VAL A CG1 1 
ATOM   2392  C  CG2 . VAL A  1  307 ? 23.134  12.345 -24.607 1.00 36.37  ? 307 VAL A CG2 1 
ATOM   2393  N  N   . VAL A  1  308 ? 24.597  14.203 -20.639 1.00 36.24  ? 308 VAL A N   1 
ATOM   2394  C  CA  . VAL A  1  308 ? 24.737  15.172 -19.554 1.00 35.25  ? 308 VAL A CA  1 
ATOM   2395  C  C   . VAL A  1  308 ? 26.134  15.782 -19.567 1.00 33.74  ? 308 VAL A C   1 
ATOM   2396  O  O   . VAL A  1  308 ? 26.300  17.000 -19.426 1.00 35.44  ? 308 VAL A O   1 
ATOM   2397  C  CB  . VAL A  1  308 ? 24.426  14.515 -18.198 1.00 36.80  ? 308 VAL A CB  1 
ATOM   2398  C  CG1 . VAL A  1  308 ? 24.805  15.443 -17.055 1.00 36.03  ? 308 VAL A CG1 1 
ATOM   2399  C  CG2 . VAL A  1  308 ? 22.950  14.152 -18.109 1.00 36.29  ? 308 VAL A CG2 1 
ATOM   2400  N  N   . ALA A  1  309 ? 27.160  14.942 -19.725 1.00 33.39  ? 309 ALA A N   1 
ATOM   2401  C  CA  . ALA A  1  309 ? 28.530  15.447 -19.757 1.00 34.14  ? 309 ALA A CA  1 
ATOM   2402  C  C   . ALA A  1  309 ? 28.738  16.372 -20.948 1.00 33.29  ? 309 ALA A C   1 
ATOM   2403  O  O   . ALA A  1  309 ? 29.318  17.456 -20.816 1.00 34.09  ? 309 ALA A O   1 
ATOM   2404  C  CB  . ALA A  1  309 ? 29.520  14.283 -19.799 1.00 33.66  ? 309 ALA A CB  1 
ATOM   2405  N  N   . THR A  1  310 ? 28.276  15.950 -22.127 1.00 32.81  ? 310 THR A N   1 
ATOM   2406  C  CA  . THR A  1  310 ? 28.317  16.817 -23.298 1.00 32.04  ? 310 THR A CA  1 
ATOM   2407  C  C   . THR A  1  310 ? 27.726  18.184 -22.980 1.00 32.00  ? 310 THR A C   1 
ATOM   2408  O  O   . THR A  1  310 ? 28.353  19.221 -23.220 1.00 30.65  ? 310 THR A O   1 
ATOM   2409  C  CB  . THR A  1  310 ? 27.545  16.171 -24.455 1.00 31.82  ? 310 THR A CB  1 
ATOM   2410  O  OG1 . THR A  1  310 ? 28.011  14.833 -24.666 1.00 31.91  ? 310 THR A OG1 1 
ATOM   2411  C  CG2 . THR A  1  310 ? 27.711  16.976 -25.737 1.00 33.20  ? 310 THR A CG2 1 
ATOM   2412  N  N   . GLY A  1  311 ? 26.521  18.198 -22.420 1.00 33.27  ? 311 GLY A N   1 
ATOM   2413  C  CA  . GLY A  1  311 ? 25.794  19.429 -22.207 1.00 32.85  ? 311 GLY A CA  1 
ATOM   2414  C  C   . GLY A  1  311 ? 26.318  20.251 -21.055 1.00 32.62  ? 311 GLY A C   1 
ATOM   2415  O  O   . GLY A  1  311 ? 26.334  21.483 -21.128 1.00 32.45  ? 311 GLY A O   1 
ATOM   2416  N  N   . ALA A  1  312 ? 26.743  19.587 -19.978 1.00 33.57  ? 312 ALA A N   1 
ATOM   2417  C  CA  . ALA A  1  312 ? 27.245  20.316 -18.818 1.00 32.94  ? 312 ALA A CA  1 
ATOM   2418  C  C   . ALA A  1  312 ? 28.503  21.103 -19.170 1.00 32.45  ? 312 ALA A C   1 
ATOM   2419  O  O   . ALA A  1  312 ? 28.636  22.278 -18.819 1.00 32.21  ? 312 ALA A O   1 
ATOM   2420  C  CB  . ALA A  1  312 ? 27.513  19.352 -17.665 1.00 36.08  ? 312 ALA A CB  1 
ATOM   2421  N  N   . MET A  1  313 ? 29.438  20.473 -19.883 1.00 32.30  ? 313 MET A N   1 
ATOM   2422  C  CA  . MET A  1  313 ? 30.639  21.184 -20.312 1.00 31.66  ? 313 MET A CA  1 
ATOM   2423  C  C   . MET A  1  313 ? 30.280  22.345 -21.236 1.00 30.78  ? 313 MET A C   1 
ATOM   2424  O  O   . MET A  1  313 ? 30.621  23.502 -20.966 1.00 30.56  ? 313 MET A O   1 
ATOM   2425  C  CB  . MET A  1  313 ? 31.598  20.211 -21.002 1.00 31.12  ? 313 MET A CB  1 
ATOM   2426  C  CG  . MET A  1  313 ? 33.015  20.738 -21.199 1.00 32.30  ? 313 MET A CG  1 
ATOM   2427  S  SD  . MET A  1  313 ? 33.158  21.989 -22.492 1.00 32.53  ? 313 MET A SD  1 
ATOM   2428  C  CE  . MET A  1  313 ? 32.633  21.047 -23.927 1.00 33.81  ? 313 MET A CE  1 
ATOM   2429  N  N   . LEU A  1  314 ? 29.587  22.053 -22.339 1.00 31.39  ? 314 LEU A N   1 
ATOM   2430  C  CA  . LEU A  1  314 ? 29.283  23.094 -23.318 1.00 30.28  ? 314 LEU A CA  1 
ATOM   2431  C  C   . LEU A  1  314 ? 28.426  24.201 -22.711 1.00 30.51  ? 314 LEU A C   1 
ATOM   2432  O  O   . LEU A  1  314 ? 28.759  25.388 -22.815 1.00 32.49  ? 314 LEU A O   1 
ATOM   2433  C  CB  . LEU A  1  314 ? 28.583  22.485 -24.535 1.00 30.18  ? 314 LEU A CB  1 
ATOM   2434  C  CG  . LEU A  1  314 ? 28.211  23.488 -25.628 1.00 28.43  ? 314 LEU A CG  1 
ATOM   2435  C  CD1 . LEU A  1  314 ? 29.465  24.184 -26.155 1.00 27.20  ? 314 LEU A CD1 1 
ATOM   2436  C  CD2 . LEU A  1  314 ? 27.465  22.804 -26.754 1.00 29.86  ? 314 LEU A CD2 1 
ATOM   2437  N  N   . TYR A  1  315 ? 27.311  23.834 -22.075 1.00 31.54  ? 315 TYR A N   1 
ATOM   2438  C  CA  . TYR A  1  315 ? 26.344  24.844 -21.651 1.00 30.81  ? 315 TYR A CA  1 
ATOM   2439  C  C   . TYR A  1  315 ? 26.836  25.626 -20.435 1.00 29.15  ? 315 TYR A C   1 
ATOM   2440  O  O   . TYR A  1  315 ? 26.618  26.840 -20.345 1.00 29.51  ? 315 TYR A O   1 
ATOM   2441  C  CB  . TYR A  1  315 ? 24.998  24.190 -21.334 1.00 31.12  ? 315 TYR A CB  1 
ATOM   2442  C  CG  . TYR A  1  315 ? 24.193  23.705 -22.525 1.00 31.64  ? 315 TYR A CG  1 
ATOM   2443  C  CD1 . TYR A  1  315 ? 24.079  24.467 -23.685 1.00 31.16  ? 315 TYR A CD1 1 
ATOM   2444  C  CD2 . TYR A  1  315 ? 23.524  22.486 -22.477 1.00 31.98  ? 315 TYR A CD2 1 
ATOM   2445  C  CE1 . TYR A  1  315 ? 23.329  24.021 -24.764 1.00 30.86  ? 315 TYR A CE1 1 
ATOM   2446  C  CE2 . TYR A  1  315 ? 22.776  22.035 -23.549 1.00 32.91  ? 315 TYR A CE2 1 
ATOM   2447  C  CZ  . TYR A  1  315 ? 22.683  22.804 -24.689 1.00 31.18  ? 315 TYR A CZ  1 
ATOM   2448  O  OH  . TYR A  1  315 ? 21.934  22.350 -25.752 1.00 32.52  ? 315 TYR A OH  1 
ATOM   2449  N  N   . ASP A  1  316 ? 27.474  24.954 -19.477 1.00 29.39  ? 316 ASP A N   1 
ATOM   2450  C  CA  . ASP A  1  316 ? 27.869  25.628 -18.246 1.00 28.80  ? 316 ASP A CA  1 
ATOM   2451  C  C   . ASP A  1  316 ? 29.271  26.224 -18.314 1.00 28.53  ? 316 ASP A C   1 
ATOM   2452  O  O   . ASP A  1  316 ? 29.483  27.344 -17.836 1.00 28.17  ? 316 ASP A O   1 
ATOM   2453  C  CB  . ASP A  1  316 ? 27.790  24.667 -17.054 1.00 31.08  ? 316 ASP A CB  1 
ATOM   2454  C  CG  . ASP A  1  316 ? 26.385  24.545 -16.488 1.00 33.93  ? 316 ASP A CG  1 
ATOM   2455  O  OD1 . ASP A  1  316 ? 25.462  25.192 -17.023 1.00 34.62  ? 316 ASP A OD1 1 
ATOM   2456  O  OD2 . ASP A  1  316 ? 26.206  23.804 -15.499 1.00 35.76  ? 316 ASP A OD2 1 
ATOM   2457  N  N   . GLN A  1  317 ? 30.240  25.505 -18.890 1.00 28.96  ? 317 GLN A N   1 
ATOM   2458  C  CA  . GLN A  1  317 ? 31.618  25.987 -18.861 1.00 28.90  ? 317 GLN A CA  1 
ATOM   2459  C  C   . GLN A  1  317 ? 31.897  26.969 -19.994 1.00 28.44  ? 317 GLN A C   1 
ATOM   2460  O  O   . GLN A  1  317 ? 32.448  28.051 -19.764 1.00 31.42  ? 317 GLN A O   1 
ATOM   2461  C  CB  . GLN A  1  317 ? 32.597  24.810 -18.929 1.00 29.10  ? 317 GLN A CB  1 
ATOM   2462  C  CG  . GLN A  1  317 ? 32.391  23.773 -17.840 1.00 30.03  ? 317 GLN A CG  1 
ATOM   2463  C  CD  . GLN A  1  317 ? 33.468  22.700 -17.844 1.00 31.51  ? 317 GLN A CD  1 
ATOM   2464  O  OE1 . GLN A  1  317 ? 33.171  21.507 -17.919 1.00 30.38  ? 317 GLN A OE1 1 
ATOM   2465  N  NE2 . GLN A  1  317 ? 34.728  23.122 -17.745 1.00 32.36  ? 317 GLN A NE2 1 
ATOM   2466  N  N   . ILE A  1  318 ? 31.525  26.617 -21.222 1.00 29.55  ? 318 ILE A N   1 
ATOM   2467  C  CA  . ILE A  1  318 ? 31.814  27.469 -22.374 1.00 27.57  ? 318 ILE A CA  1 
ATOM   2468  C  C   . ILE A  1  318 ? 30.734  28.526 -22.566 1.00 26.12  ? 318 ILE A C   1 
ATOM   2469  O  O   . ILE A  1  318 ? 31.029  29.716 -22.711 1.00 25.11  ? 318 ILE A O   1 
ATOM   2470  C  CB  . ILE A  1  318 ? 31.990  26.602 -23.642 1.00 25.74  ? 318 ILE A CB  1 
ATOM   2471  C  CG1 . ILE A  1  318 ? 33.276  25.777 -23.539 1.00 24.86  ? 318 ILE A CG1 1 
ATOM   2472  C  CG2 . ILE A  1  318 ? 32.003  27.475 -24.901 1.00 27.11  ? 318 ILE A CG2 1 
ATOM   2473  C  CD1 . ILE A  1  318 ? 33.471  24.773 -24.664 1.00 27.03  ? 318 ILE A CD1 1 
ATOM   2474  N  N   . TRP A  1  319 ? 29.467  28.122 -22.566 1.00 27.05  ? 319 TRP A N   1 
ATOM   2475  C  CA  . TRP A  1  319 ? 28.388  29.065 -22.841 1.00 26.66  ? 319 TRP A CA  1 
ATOM   2476  C  C   . TRP A  1  319 ? 28.160  29.976 -21.640 1.00 27.31  ? 319 TRP A C   1 
ATOM   2477  O  O   . TRP A  1  319 ? 28.502  31.163 -21.681 1.00 28.63  ? 319 TRP A O   1 
ATOM   2478  C  CB  . TRP A  1  319 ? 27.102  28.318 -23.218 1.00 27.21  ? 319 TRP A CB  1 
ATOM   2479  C  CG  . TRP A  1  319 ? 25.901  29.210 -23.372 1.00 28.21  ? 319 TRP A CG  1 
ATOM   2480  C  CD1 . TRP A  1  319 ? 24.751  29.164 -22.640 1.00 28.69  ? 319 TRP A CD1 1 
ATOM   2481  C  CD2 . TRP A  1  319 ? 25.733  30.280 -24.315 1.00 28.51  ? 319 TRP A CD2 1 
ATOM   2482  N  NE1 . TRP A  1  319 ? 23.877  30.137 -23.068 1.00 29.22  ? 319 TRP A NE1 1 
ATOM   2483  C  CE2 . TRP A  1  319 ? 24.457  30.838 -24.091 1.00 28.69  ? 319 TRP A CE2 1 
ATOM   2484  C  CE3 . TRP A  1  319 ? 26.536  30.821 -25.323 1.00 27.16  ? 319 TRP A CE3 1 
ATOM   2485  C  CZ2 . TRP A  1  319 ? 23.967  31.908 -24.837 1.00 29.07  ? 319 TRP A CZ2 1 
ATOM   2486  C  CZ3 . TRP A  1  319 ? 26.050  31.886 -26.062 1.00 27.97  ? 319 TRP A CZ3 1 
ATOM   2487  C  CH2 . TRP A  1  319 ? 24.775  32.416 -25.817 1.00 28.61  ? 319 TRP A CH2 1 
ATOM   2488  N  N   . LEU A  1  320 ? 27.596  29.436 -20.560 1.00 26.35  ? 320 LEU A N   1 
ATOM   2489  C  CA  . LEU A  1  320 ? 27.296  30.278 -19.408 1.00 27.21  ? 320 LEU A CA  1 
ATOM   2490  C  C   . LEU A  1  320 ? 28.562  30.783 -18.726 1.00 29.37  ? 320 LEU A C   1 
ATOM   2491  O  O   . LEU A  1  320 ? 28.581  31.914 -18.227 1.00 26.83  ? 320 LEU A O   1 
ATOM   2492  C  CB  . LEU A  1  320 ? 26.429  29.518 -18.405 1.00 26.92  ? 320 LEU A CB  1 
ATOM   2493  C  CG  . LEU A  1  320 ? 24.980  29.262 -18.811 1.00 27.76  ? 320 LEU A CG  1 
ATOM   2494  C  CD1 . LEU A  1  320 ? 24.265  28.448 -17.743 1.00 28.40  ? 320 LEU A CD1 1 
ATOM   2495  C  CD2 . LEU A  1  320 ? 24.240  30.574 -19.052 1.00 28.07  ? 320 LEU A CD2 1 
ATOM   2496  N  N   . GLY A  1  321 ? 29.627  29.976 -18.707 1.00 30.91  ? 321 GLY A N   1 
ATOM   2497  C  CA  . GLY A  1  321 ? 30.845  30.348 -18.011 1.00 32.73  ? 321 GLY A CA  1 
ATOM   2498  C  C   . GLY A  1  321 ? 31.809  31.221 -18.785 1.00 32.99  ? 321 GLY A C   1 
ATOM   2499  O  O   . GLY A  1  321 ? 32.818  31.650 -18.217 1.00 34.97  ? 321 GLY A O   1 
ATOM   2500  N  N   . SER A  1  322 ? 31.540  31.491 -20.061 1.00 29.97  ? 322 SER A N   1 
ATOM   2501  C  CA  . SER A  1  322 ? 32.412  32.376 -20.828 1.00 27.12  ? 322 SER A CA  1 
ATOM   2502  C  C   . SER A  1  322 ? 31.598  33.291 -21.738 1.00 27.58  ? 322 SER A C   1 
ATOM   2503  O  O   . SER A  1  322 ? 31.637  34.513 -21.574 1.00 29.09  ? 322 SER A O   1 
ATOM   2504  C  CB  . SER A  1  322 ? 33.423  31.563 -21.635 1.00 27.01  ? 322 SER A CB  1 
ATOM   2505  O  OG  . SER A  1  322 ? 34.440  32.396 -22.166 1.00 26.52  ? 322 SER A OG  1 
ATOM   2506  N  N   . TYR A  1  323 ? 30.854  32.720 -22.691 1.00 27.89  ? 323 TYR A N   1 
ATOM   2507  C  CA  . TYR A  1  323 ? 30.011  33.533 -23.564 1.00 25.46  ? 323 TYR A CA  1 
ATOM   2508  C  C   . TYR A  1  323 ? 29.166  34.509 -22.752 1.00 28.73  ? 323 TYR A C   1 
ATOM   2509  O  O   . TYR A  1  323 ? 29.051  35.691 -23.095 1.00 29.34  ? 323 TYR A O   1 
ATOM   2510  C  CB  . TYR A  1  323 ? 29.086  32.645 -24.403 1.00 26.07  ? 323 TYR A CB  1 
ATOM   2511  C  CG  . TYR A  1  323 ? 29.637  32.141 -25.718 1.00 25.54  ? 323 TYR A CG  1 
ATOM   2512  C  CD1 . TYR A  1  323 ? 30.424  31.001 -25.767 1.00 26.90  ? 323 TYR A CD1 1 
ATOM   2513  C  CD2 . TYR A  1  323 ? 29.319  32.770 -26.917 1.00 25.89  ? 323 TYR A CD2 1 
ATOM   2514  C  CE1 . TYR A  1  323 ? 30.915  30.521 -26.966 1.00 28.82  ? 323 TYR A CE1 1 
ATOM   2515  C  CE2 . TYR A  1  323 ? 29.798  32.294 -28.124 1.00 25.28  ? 323 TYR A CE2 1 
ATOM   2516  C  CZ  . TYR A  1  323 ? 30.590  31.164 -28.143 1.00 26.99  ? 323 TYR A CZ  1 
ATOM   2517  O  OH  . TYR A  1  323 ? 31.080  30.679 -29.334 1.00 25.91  ? 323 TYR A OH  1 
ATOM   2518  N  N   . MET A  1  324 ? 28.546  34.015 -21.678 1.00 29.71  ? 324 MET A N   1 
ATOM   2519  C  CA  . MET A  1  324 ? 27.599  34.789 -20.889 1.00 27.47  ? 324 MET A CA  1 
ATOM   2520  C  C   . MET A  1  324 ? 28.189  35.325 -19.593 1.00 28.99  ? 324 MET A C   1 
ATOM   2521  O  O   . MET A  1  324 ? 27.482  36.001 -18.842 1.00 31.25  ? 324 MET A O   1 
ATOM   2522  C  CB  . MET A  1  324 ? 26.368  33.937 -20.567 1.00 26.76  ? 324 MET A CB  1 
ATOM   2523  C  CG  . MET A  1  324 ? 25.543  33.545 -21.779 1.00 27.53  ? 324 MET A CG  1 
ATOM   2524  S  SD  . MET A  1  324 ? 24.827  34.959 -22.627 1.00 29.23  ? 324 MET A SD  1 
ATOM   2525  C  CE  . MET A  1  324 ? 24.044  35.831 -21.273 1.00 29.43  ? 324 MET A CE  1 
ATOM   2526  N  N   . SER A  1  325 ? 29.455  35.036 -19.300 1.00 29.55  ? 325 SER A N   1 
ATOM   2527  C  CA  . SER A  1  325 ? 30.101  35.647 -18.143 1.00 29.52  ? 325 SER A CA  1 
ATOM   2528  C  C   . SER A  1  325 ? 31.599  35.760 -18.396 1.00 29.02  ? 325 SER A C   1 
ATOM   2529  O  O   . SER A  1  325 ? 32.048  36.706 -19.052 1.00 29.85  ? 325 SER A O   1 
ATOM   2530  C  CB  . SER A  1  325 ? 29.815  34.855 -16.866 1.00 29.01  ? 325 SER A CB  1 
ATOM   2531  O  OG  . SER A  1  325 ? 30.310  33.532 -16.939 1.00 31.69  ? 325 SER A OG  1 
ATOM   2532  N  N   . GLY A  1  326 ? 32.372  34.804 -17.900 1.00 30.24  ? 326 GLY A N   1 
ATOM   2533  C  CA  . GLY A  1  326 ? 33.807  34.779 -18.096 1.00 31.00  ? 326 GLY A CA  1 
ATOM   2534  C  C   . GLY A  1  326 ? 34.560  34.813 -16.781 1.00 29.88  ? 326 GLY A C   1 
ATOM   2535  O  O   . GLY A  1  326 ? 33.984  34.940 -15.701 1.00 31.54  ? 326 GLY A O   1 
ATOM   2536  N  N   . GLY A  1  327 ? 35.883  34.707 -16.902 1.00 30.26  ? 327 GLY A N   1 
ATOM   2537  C  CA  . GLY A  1  327 ? 36.763  34.668 -15.750 1.00 30.98  ? 327 GLY A CA  1 
ATOM   2538  C  C   . GLY A  1  327 ? 37.123  33.251 -15.359 1.00 32.81  ? 327 GLY A C   1 
ATOM   2539  O  O   . GLY A  1  327 ? 37.189  32.366 -16.218 1.00 33.27  ? 327 GLY A O   1 
ATOM   2540  N  N   . VAL A  1  328 ? 37.373  33.026 -14.066 1.00 33.21  ? 328 VAL A N   1 
ATOM   2541  C  CA  . VAL A  1  328 ? 37.555  31.664 -13.568 1.00 33.00  ? 328 VAL A CA  1 
ATOM   2542  C  C   . VAL A  1  328 ? 36.462  30.760 -14.128 1.00 32.20  ? 328 VAL A C   1 
ATOM   2543  O  O   . VAL A  1  328 ? 36.727  29.651 -14.609 1.00 34.64  ? 328 VAL A O   1 
ATOM   2544  C  CB  . VAL A  1  328 ? 37.567  31.656 -12.029 1.00 34.13  ? 328 VAL A CB  1 
ATOM   2545  C  CG1 . VAL A  1  328 ? 37.471  30.234 -11.490 1.00 34.12  ? 328 VAL A CG1 1 
ATOM   2546  C  CG2 . VAL A  1  328 ? 38.834  32.334 -11.508 1.00 36.39  ? 328 VAL A CG2 1 
ATOM   2547  N  N   . GLY A  1  329 ? 35.218  31.226 -14.076 1.00 30.25  ? 329 GLY A N   1 
ATOM   2548  C  CA  . GLY A  1  329 ? 34.136  30.509 -14.718 1.00 30.48  ? 329 GLY A CA  1 
ATOM   2549  C  C   . GLY A  1  329 ? 33.542  29.410 -13.853 1.00 30.83  ? 329 GLY A C   1 
ATOM   2550  O  O   . GLY A  1  329 ? 33.578  29.454 -12.622 1.00 30.16  ? 329 GLY A O   1 
ATOM   2551  N  N   . PHE A  1  330 ? 32.901  28.433 -14.503 1.00 31.84  ? 330 PHE A N   1 
ATOM   2552  C  CA  . PHE A  1  330 ? 32.179  27.379 -13.742 1.00 32.83  ? 330 PHE A CA  1 
ATOM   2553  C  C   . PHE A  1  330 ? 32.651  25.969 -14.113 1.00 32.90  ? 330 PHE A C   1 
ATOM   2554  O  O   . PHE A  1  330 ? 31.799  25.144 -14.493 1.00 32.78  ? 330 PHE A O   1 
ATOM   2555  C  CB  . PHE A  1  330 ? 30.675  27.482 -14.012 1.00 35.34  ? 330 PHE A CB  1 
ATOM   2556  C  CG  . PHE A  1  330 ? 30.115  28.882 -14.061 1.00 33.16  ? 330 PHE A CG  1 
ATOM   2557  C  CD1 . PHE A  1  330 ? 30.261  29.746 -12.988 1.00 33.31  ? 330 PHE A CD1 1 
ATOM   2558  C  CD2 . PHE A  1  330 ? 29.418  29.326 -15.172 1.00 32.03  ? 330 PHE A CD2 1 
ATOM   2559  C  CE1 . PHE A  1  330 ? 29.737  31.027 -13.033 1.00 33.70  ? 330 PHE A CE1 1 
ATOM   2560  C  CE2 . PHE A  1  330 ? 28.892  30.608 -15.215 1.00 32.59  ? 330 PHE A CE2 1 
ATOM   2561  C  CZ  . PHE A  1  330 ? 29.052  31.456 -14.145 1.00 34.22  ? 330 PHE A CZ  1 
ATOM   2562  N  N   . THR A  1  331 ? 33.949  25.687 -13.990 1.00 34.68  ? 331 THR A N   1 
ATOM   2563  C  CA  . THR A  1  331 ? 34.436  24.325 -14.327 1.00 34.80  ? 331 THR A CA  1 
ATOM   2564  C  C   . THR A  1  331 ? 33.805  23.302 -13.376 1.00 35.31  ? 331 THR A C   1 
ATOM   2565  O  O   . THR A  1  331 ? 33.295  22.278 -13.864 1.00 34.99  ? 331 THR A O   1 
ATOM   2566  C  CB  . THR A  1  331 ? 35.960  24.245 -14.179 1.00 33.63  ? 331 THR A CB  1 
ATOM   2567  O  OG1 . THR A  1  331 ? 36.546  25.351 -14.865 1.00 34.54  ? 331 THR A OG1 1 
ATOM   2568  C  CG2 . THR A  1  331 ? 36.534  22.947 -14.701 1.00 35.06  ? 331 THR A CG2 1 
ATOM   2569  N  N   . GLN A  1  332 ? 33.802  23.605 -12.075 1.00 36.82  ? 332 GLN A N   1 
ATOM   2570  C  CA  . GLN A  1  332 ? 33.256  22.694 -11.030 1.00 37.40  ? 332 GLN A CA  1 
ATOM   2571  C  C   . GLN A  1  332 ? 31.734  22.527 -11.145 1.00 35.77  ? 332 GLN A C   1 
ATOM   2572  O  O   . GLN A  1  332 ? 31.248  21.416 -10.867 1.00 36.32  ? 332 GLN A O   1 
ATOM   2573  C  CB  . GLN A  1  332 ? 33.801  23.047 -9.644  1.00 38.15  ? 332 GLN A CB  1 
ATOM   2574  C  CG  . GLN A  1  332 ? 35.217  22.529 -9.433  1.00 40.05  ? 332 GLN A CG  1 
ATOM   2575  C  CD  . GLN A  1  332 ? 36.000  23.307 -8.405  1.00 39.37  ? 332 GLN A CD  1 
ATOM   2576  O  OE1 . GLN A  1  332 ? 36.806  22.752 -7.664  1.00 40.57  ? 332 GLN A OE1 1 
ATOM   2577  N  NE2 . GLN A  1  332 ? 35.771  24.609 -8.358  1.00 39.87  ? 332 GLN A NE2 1 
ATOM   2578  N  N   . TYR A  1  333 ? 31.007  23.602 -11.467 1.00 33.68  ? 333 TYR A N   1 
ATOM   2579  C  CA  . TYR A  1  333 ? 29.530  23.507 -11.610 1.00 35.14  ? 333 TYR A CA  1 
ATOM   2580  C  C   . TYR A  1  333 ? 29.203  22.374 -12.589 1.00 34.33  ? 333 TYR A C   1 
ATOM   2581  O  O   . TYR A  1  333 ? 28.282  21.585 -12.317 1.00 36.81  ? 333 TYR A O   1 
ATOM   2582  C  CB  . TYR A  1  333 ? 28.942  24.842 -12.073 1.00 35.40  ? 333 TYR A CB  1 
ATOM   2583  C  CG  . TYR A  1  333 ? 28.631  25.824 -10.971 1.00 35.54  ? 333 TYR A CG  1 
ATOM   2584  C  CD1 . TYR A  1  333 ? 27.880  25.450 -9.870  1.00 36.91  ? 333 TYR A CD1 1 
ATOM   2585  C  CD2 . TYR A  1  333 ? 29.065  27.137 -11.039 1.00 37.29  ? 333 TYR A CD2 1 
ATOM   2586  C  CE1 . TYR A  1  333 ? 27.583  26.349 -8.859  1.00 36.80  ? 333 TYR A CE1 1 
ATOM   2587  C  CE2 . TYR A  1  333 ? 28.775  28.049 -10.039 1.00 38.15  ? 333 TYR A CE2 1 
ATOM   2588  C  CZ  . TYR A  1  333 ? 28.030  27.654 -8.944  1.00 38.64  ? 333 TYR A CZ  1 
ATOM   2589  O  OH  . TYR A  1  333 ? 27.740  28.547 -7.954  1.00 40.16  ? 333 TYR A OH  1 
ATOM   2590  N  N   . ALA A  1  334 ? 29.968  22.292 -13.681 1.00 32.94  ? 334 ALA A N   1 
ATOM   2591  C  CA  . ALA A  1  334 ? 29.795  21.243 -14.713 1.00 32.79  ? 334 ALA A CA  1 
ATOM   2592  C  C   . ALA A  1  334 ? 30.468  19.925 -14.302 1.00 33.81  ? 334 ALA A C   1 
ATOM   2593  O  O   . ALA A  1  334 ? 29.846  18.872 -14.523 1.00 34.96  ? 334 ALA A O   1 
ATOM   2594  C  CB  . ALA A  1  334 ? 30.346  21.745 -16.024 1.00 34.02  ? 334 ALA A CB  1 
ATOM   2595  N  N   . THR A  1  335 ? 31.664  19.973 -13.702 1.00 33.88  ? 335 THR A N   1 
ATOM   2596  C  CA  . THR A  1  335 ? 32.383  18.709 -13.371 1.00 34.90  ? 335 THR A CA  1 
ATOM   2597  C  C   . THR A  1  335 ? 31.515  17.797 -12.494 1.00 37.87  ? 335 THR A C   1 
ATOM   2598  O  O   . THR A  1  335 ? 31.620  16.570 -12.645 1.00 38.57  ? 335 THR A O   1 
ATOM   2599  C  CB  . THR A  1  335 ? 33.785  18.962 -12.796 1.00 35.87  ? 335 THR A CB  1 
ATOM   2600  O  OG1 . THR A  1  335 ? 33.681  19.820 -11.660 1.00 37.35  ? 335 THR A OG1 1 
ATOM   2601  C  CG2 . THR A  1  335 ? 34.736  19.567 -13.804 1.00 35.25  ? 335 THR A CG2 1 
ATOM   2602  N  N   . ALA A  1  336 ? 30.751  18.378 -11.568 1.00 38.54  ? 336 ALA A N   1 
ATOM   2603  C  CA  . ALA A  1  336 ? 29.866  17.603 -10.670 1.00 38.89  ? 336 ALA A CA  1 
ATOM   2604  C  C   . ALA A  1  336 ? 29.021  16.601 -11.469 1.00 37.76  ? 336 ALA A C   1 
ATOM   2605  O  O   . ALA A  1  336 ? 28.767  15.506 -10.941 1.00 38.43  ? 336 ALA A O   1 
ATOM   2606  C  CB  . ALA A  1  336 ? 28.989  18.558 -9.899  1.00 39.63  ? 336 ALA A CB  1 
ATOM   2607  N  N   . ALA A  1  337 ? 28.646  16.940 -12.708 1.00 36.72  ? 337 ALA A N   1 
ATOM   2608  C  CA  . ALA A  1  337 ? 27.785  16.073 -13.498 1.00 36.56  ? 337 ALA A CA  1 
ATOM   2609  C  C   . ALA A  1  337 ? 28.550  15.045 -14.322 1.00 36.77  ? 337 ALA A C   1 
ATOM   2610  O  O   . ALA A  1  337 ? 27.916  14.202 -14.966 1.00 37.46  ? 337 ALA A O   1 
ATOM   2611  C  CB  . ALA A  1  337 ? 26.904  16.917 -14.429 1.00 34.93  ? 337 ALA A CB  1 
ATOM   2612  N  N   . TYR A  1  338 ? 29.892  15.076 -14.324 1.00 38.74  ? 338 TYR A N   1 
ATOM   2613  C  CA  . TYR A  1  338 ? 30.607  14.065 -15.095 1.00 39.19  ? 338 TYR A CA  1 
ATOM   2614  C  C   . TYR A  1  338 ? 31.922  13.616 -14.462 1.00 38.61  ? 338 TYR A C   1 
ATOM   2615  O  O   . TYR A  1  338 ? 32.798  13.133 -15.188 1.00 39.07  ? 338 TYR A O   1 
ATOM   2616  C  CB  . TYR A  1  338 ? 30.878  14.572 -16.539 1.00 38.47  ? 338 TYR A CB  1 
ATOM   2617  C  CG  . TYR A  1  338 ? 31.771  15.797 -16.670 1.00 37.73  ? 338 TYR A CG  1 
ATOM   2618  C  CD1 . TYR A  1  338 ? 33.150  15.685 -16.589 1.00 38.11  ? 338 TYR A CD1 1 
ATOM   2619  C  CD2 . TYR A  1  338 ? 31.233  17.054 -16.915 1.00 38.09  ? 338 TYR A CD2 1 
ATOM   2620  C  CE1 . TYR A  1  338 ? 33.969  16.788 -16.721 1.00 38.12  ? 338 TYR A CE1 1 
ATOM   2621  C  CE2 . TYR A  1  338 ? 32.046  18.168 -17.052 1.00 38.00  ? 338 TYR A CE2 1 
ATOM   2622  C  CZ  . TYR A  1  338 ? 33.417  18.027 -16.954 1.00 37.98  ? 338 TYR A CZ  1 
ATOM   2623  O  OH  . TYR A  1  338 ? 34.243  19.124 -17.086 1.00 36.77  ? 338 TYR A OH  1 
ATOM   2624  N  N   . THR A  1  339 ? 32.083  13.727 -13.143 1.00 40.97  ? 339 THR A N   1 
ATOM   2625  C  CA  . THR A  1  339 ? 33.274  13.230 -12.468 1.00 38.74  ? 339 THR A CA  1 
ATOM   2626  C  C   . THR A  1  339 ? 32.882  12.398 -11.251 1.00 40.00  ? 339 THR A C   1 
ATOM   2627  O  O   . THR A  1  339 ? 31.766  12.493 -10.734 1.00 38.24  ? 339 THR A O   1 
ATOM   2628  C  CB  . THR A  1  339 ? 34.211  14.373 -12.034 1.00 36.64  ? 339 THR A CB  1 
ATOM   2629  O  OG1 . THR A  1  339 ? 33.534  15.242 -11.117 1.00 36.22  ? 339 THR A OG1 1 
ATOM   2630  C  CG2 . THR A  1  339 ? 34.672  15.180 -13.243 1.00 36.33  ? 339 THR A CG2 1 
ATOM   2631  N  N   . ASP A  1  340 ? 33.823  11.568 -10.804 1.00 42.88  ? 340 ASP A N   1 
ATOM   2632  C  CA  . ASP A  1  340 ? 33.728  10.777 -9.580  1.00 42.75  ? 340 ASP A CA  1 
ATOM   2633  C  C   . ASP A  1  340 ? 32.601  9.750  -9.606  1.00 45.72  ? 340 ASP A C   1 
ATOM   2634  O  O   . ASP A  1  340 ? 32.303  9.140  -8.569  1.00 46.42  ? 340 ASP A O   1 
ATOM   2635  C  CB  . ASP A  1  340 ? 33.568  11.680 -8.349  1.00 39.83  ? 340 ASP A CB  1 
ATOM   2636  C  CG  . ASP A  1  340 ? 34.744  12.615 -8.157  1.00 38.46  ? 340 ASP A CG  1 
ATOM   2637  O  OD1 . ASP A  1  340 ? 35.866  12.264 -8.581  1.00 38.66  ? 340 ASP A OD1 1 
ATOM   2638  O  OD2 . ASP A  1  340 ? 34.546  13.706 -7.584  1.00 37.75  ? 340 ASP A OD2 1 
ATOM   2639  N  N   . ASN A  1  341 ? 31.964  9.537  -10.756 1.00 47.50  ? 341 ASN A N   1 
ATOM   2640  C  CA  . ASN A  1  341 ? 30.910  8.532  -10.894 1.00 48.25  ? 341 ASN A CA  1 
ATOM   2641  C  C   . ASN A  1  341 ? 29.747  8.776  -9.934  1.00 46.24  ? 341 ASN A C   1 
ATOM   2642  O  O   . ASN A  1  341 ? 29.023  7.846  -9.573  1.00 46.76  ? 341 ASN A O   1 
ATOM   2643  C  CB  . ASN A  1  341 ? 31.474  7.121  -10.681 1.00 50.98  ? 341 ASN A CB  1 
ATOM   2644  C  CG  . ASN A  1  341 ? 32.469  6.717  -11.752 1.00 52.09  ? 341 ASN A CG  1 
ATOM   2645  O  OD1 . ASN A  1  341 ? 32.265  6.978  -12.935 1.00 52.29  ? 341 ASN A OD1 1 
ATOM   2646  N  ND2 . ASN A  1  341 ? 33.554  6.078  -11.339 1.00 54.22  ? 341 ASN A ND2 1 
ATOM   2647  N  N   . ILE A  1  342 ? 29.544  10.026 -9.519  1.00 43.20  ? 342 ILE A N   1 
ATOM   2648  C  CA  . ILE A  1  342 ? 28.506  10.319 -8.534  1.00 42.86  ? 342 ILE A CA  1 
ATOM   2649  C  C   . ILE A  1  342 ? 27.126  10.301 -9.177  1.00 42.50  ? 342 ILE A C   1 
ATOM   2650  O  O   . ILE A  1  342 ? 26.211  9.623  -8.695  1.00 42.34  ? 342 ILE A O   1 
ATOM   2651  C  CB  . ILE A  1  342 ? 28.798  11.663 -7.841  1.00 42.66  ? 342 ILE A CB  1 
ATOM   2652  C  CG1 . ILE A  1  342 ? 30.053  11.534 -6.971  1.00 43.99  ? 342 ILE A CG1 1 
ATOM   2653  C  CG2 . ILE A  1  342 ? 27.606  12.103 -7.002  1.00 41.68  ? 342 ILE A CG2 1 
ATOM   2654  C  CD1 . ILE A  1  342 ? 30.641  12.855 -6.538  1.00 43.94  ? 342 ILE A CD1 1 
ATOM   2655  N  N   . LEU A  1  343 ? 26.947  11.055 -10.263 1.00 41.03  ? 343 LEU A N   1 
ATOM   2656  C  CA  . LEU A  1  343 ? 25.670  11.027 -10.970 1.00 41.18  ? 343 LEU A CA  1 
ATOM   2657  C  C   . LEU A  1  343 ? 25.364  9.634  -11.497 1.00 43.54  ? 343 LEU A C   1 
ATOM   2658  O  O   . LEU A  1  343 ? 24.197  9.223  -11.529 1.00 41.72  ? 343 LEU A O   1 
ATOM   2659  C  CB  . LEU A  1  343 ? 25.685  12.052 -12.105 1.00 39.12  ? 343 LEU A CB  1 
ATOM   2660  C  CG  . LEU A  1  343 ? 24.433  12.175 -12.970 1.00 38.43  ? 343 LEU A CG  1 
ATOM   2661  C  CD1 . LEU A  1  343 ? 23.188  12.337 -12.121 1.00 37.92  ? 343 LEU A CD1 1 
ATOM   2662  C  CD2 . LEU A  1  343 ? 24.578  13.366 -13.916 1.00 37.98  ? 343 LEU A CD2 1 
ATOM   2663  N  N   . ASP A  1  344 ? 26.397  8.887  -11.891 1.00 44.57  ? 344 ASP A N   1 
ATOM   2664  C  CA  . ASP A  1  344 ? 26.193  7.525  -12.371 1.00 47.90  ? 344 ASP A CA  1 
ATOM   2665  C  C   . ASP A  1  344 ? 25.581  6.652  -11.282 1.00 48.78  ? 344 ASP A C   1 
ATOM   2666  O  O   . ASP A  1  344 ? 24.612  5.922  -11.525 1.00 50.14  ? 344 ASP A O   1 
ATOM   2667  C  CB  . ASP A  1  344 ? 27.527  6.941  -12.843 1.00 48.82  ? 344 ASP A CB  1 
ATOM   2668  C  CG  . ASP A  1  344 ? 28.264  7.872  -13.788 1.00 47.79  ? 344 ASP A CG  1 
ATOM   2669  O  OD1 . ASP A  1  344 ? 28.595  9.000  -13.366 1.00 46.43  ? 344 ASP A OD1 1 
ATOM   2670  O  OD2 . ASP A  1  344 ? 28.518  7.474  -14.945 1.00 47.94  ? 344 ASP A OD2 1 
ATOM   2671  N  N   . ASP A  1  345 ? 26.128  6.723  -10.069 1.00 47.70  ? 345 ASP A N   1 
ATOM   2672  C  CA  . ASP A  1  345 ? 25.573  5.954  -8.960  1.00 48.47  ? 345 ASP A CA  1 
ATOM   2673  C  C   . ASP A  1  345 ? 24.108  6.308  -8.734  1.00 46.56  ? 345 ASP A C   1 
ATOM   2674  O  O   . ASP A  1  345 ? 23.255  5.421  -8.610  1.00 47.02  ? 345 ASP A O   1 
ATOM   2675  C  CB  . ASP A  1  345 ? 26.400  6.196  -7.694  1.00 49.67  ? 345 ASP A CB  1 
ATOM   2676  C  CG  . ASP A  1  345 ? 25.965  5.322  -6.535  1.00 51.38  ? 345 ASP A CG  1 
ATOM   2677  O  OD1 . ASP A  1  345 ? 24.930  5.631  -5.911  1.00 51.78  ? 345 ASP A OD1 1 
ATOM   2678  O  OD2 . ASP A  1  345 ? 26.650  4.318  -6.254  1.00 52.92  ? 345 ASP A OD2 1 
ATOM   2679  N  N   . PHE A  1  346 ? 23.795  7.606  -8.680  1.00 44.73  ? 346 PHE A N   1 
ATOM   2680  C  CA  . PHE A  1  346 ? 22.423  8.020  -8.417  1.00 44.30  ? 346 PHE A CA  1 
ATOM   2681  C  C   . PHE A  1  346 ? 21.488  7.565  -9.531  1.00 44.40  ? 346 PHE A C   1 
ATOM   2682  O  O   . PHE A  1  346 ? 20.349  7.159  -9.272  1.00 44.69  ? 346 PHE A O   1 
ATOM   2683  C  CB  . PHE A  1  346 ? 22.334  9.541  -8.262  1.00 43.55  ? 346 PHE A CB  1 
ATOM   2684  C  CG  . PHE A  1  346 ? 23.118  10.097 -7.099  1.00 44.41  ? 346 PHE A CG  1 
ATOM   2685  C  CD1 . PHE A  1  346 ? 23.850  9.275  -6.261  1.00 46.26  ? 346 PHE A CD1 1 
ATOM   2686  C  CD2 . PHE A  1  346 ? 23.102  11.457 -6.843  1.00 44.00  ? 346 PHE A CD2 1 
ATOM   2687  C  CE1 . PHE A  1  346 ? 24.563  9.803  -5.199  1.00 47.19  ? 346 PHE A CE1 1 
ATOM   2688  C  CE2 . PHE A  1  346 ? 23.805  11.989 -5.785  1.00 44.90  ? 346 PHE A CE2 1 
ATOM   2689  C  CZ  . PHE A  1  346 ? 24.537  11.163 -4.961  1.00 46.05  ? 346 PHE A CZ  1 
ATOM   2690  N  N   . THR A  1  347 ? 21.946  7.641  -10.782 1.00 44.14  ? 347 THR A N   1 
ATOM   2691  C  CA  . THR A  1  347 ? 21.076  7.334  -11.912 1.00 44.09  ? 347 THR A CA  1 
ATOM   2692  C  C   . THR A  1  347 ? 20.906  5.831  -12.101 1.00 46.39  ? 347 THR A C   1 
ATOM   2693  O  O   . THR A  1  347 ? 19.802  5.368  -12.406 1.00 47.64  ? 347 THR A O   1 
ATOM   2694  C  CB  . THR A  1  347 ? 21.632  7.976  -13.186 1.00 41.86  ? 347 THR A CB  1 
ATOM   2695  O  OG1 . THR A  1  347 ? 21.890  9.366  -12.943 1.00 40.24  ? 347 THR A OG1 1 
ATOM   2696  C  CG2 . THR A  1  347 ? 20.645  7.842  -14.336 1.00 42.62  ? 347 THR A CG2 1 
ATOM   2697  N  N   . TYR A  1  348 ? 21.977  5.053  -11.920 1.00 46.57  ? 348 TYR A N   1 
ATOM   2698  C  CA  . TYR A  1  348 ? 21.834  3.602  -11.966 1.00 46.78  ? 348 TYR A CA  1 
ATOM   2699  C  C   . TYR A  1  348 ? 20.906  3.105  -10.865 1.00 47.43  ? 348 TYR A C   1 
ATOM   2700  O  O   . TYR A  1  348 ? 20.190  2.116  -11.057 1.00 47.66  ? 348 TYR A O   1 
ATOM   2701  C  CB  . TYR A  1  348 ? 23.198  2.920  -11.848 1.00 46.24  ? 348 TYR A CB  1 
ATOM   2702  C  CG  . TYR A  1  348 ? 23.951  2.808  -13.157 1.00 45.36  ? 348 TYR A CG  1 
ATOM   2703  C  CD1 . TYR A  1  348 ? 23.567  1.890  -14.125 1.00 44.86  ? 348 TYR A CD1 1 
ATOM   2704  C  CD2 . TYR A  1  348 ? 25.050  3.614  -13.421 1.00 46.03  ? 348 TYR A CD2 1 
ATOM   2705  C  CE1 . TYR A  1  348 ? 24.252  1.781  -15.320 1.00 44.60  ? 348 TYR A CE1 1 
ATOM   2706  C  CE2 . TYR A  1  348 ? 25.740  3.512  -14.615 1.00 46.30  ? 348 TYR A CE2 1 
ATOM   2707  C  CZ  . TYR A  1  348 ? 25.336  2.595  -15.559 1.00 46.11  ? 348 TYR A CZ  1 
ATOM   2708  O  OH  . TYR A  1  348 ? 26.021  2.492  -16.745 1.00 48.29  ? 348 TYR A OH  1 
ATOM   2709  N  N   . PHE A  1  349 ? 20.908  3.766  -9.704  1.00 48.60  ? 349 PHE A N   1 
ATOM   2710  C  CA  . PHE A  1  349 ? 19.962  3.398  -8.659  1.00 50.52  ? 349 PHE A CA  1 
ATOM   2711  C  C   . PHE A  1  349 ? 18.531  3.658  -9.111  1.00 50.89  ? 349 PHE A C   1 
ATOM   2712  O  O   . PHE A  1  349 ? 17.642  2.821  -8.910  1.00 51.97  ? 349 PHE A O   1 
ATOM   2713  C  CB  . PHE A  1  349 ? 20.251  4.167  -7.372  1.00 50.66  ? 349 PHE A CB  1 
ATOM   2714  C  CG  . PHE A  1  349 ? 19.145  4.070  -6.356  1.00 51.38  ? 349 PHE A CG  1 
ATOM   2715  C  CD1 . PHE A  1  349 ? 19.123  3.036  -5.439  1.00 53.01  ? 349 PHE A CD1 1 
ATOM   2716  C  CD2 . PHE A  1  349 ? 18.116  5.000  -6.333  1.00 51.48  ? 349 PHE A CD2 1 
ATOM   2717  C  CE1 . PHE A  1  349 ? 18.104  2.934  -4.510  1.00 53.15  ? 349 PHE A CE1 1 
ATOM   2718  C  CE2 . PHE A  1  349 ? 17.095  4.903  -5.409  1.00 51.86  ? 349 PHE A CE2 1 
ATOM   2719  C  CZ  . PHE A  1  349 ? 17.089  3.869  -4.496  1.00 52.31  ? 349 PHE A CZ  1 
ATOM   2720  N  N   . GLY A  1  350 ? 18.289  4.820  -9.720  1.00 49.47  ? 350 GLY A N   1 
ATOM   2721  C  CA  . GLY A  1  350 ? 16.947  5.138  -10.175 1.00 49.49  ? 350 GLY A CA  1 
ATOM   2722  C  C   . GLY A  1  350 ? 16.478  4.213  -11.279 1.00 49.09  ? 350 GLY A C   1 
ATOM   2723  O  O   . GLY A  1  350 ? 15.328  3.762  -11.276 1.00 49.52  ? 350 GLY A O   1 
ATOM   2724  N  N   . LYS A  1  351 ? 17.353  3.925  -12.243 1.00 50.88  ? 351 LYS A N   1 
ATOM   2725  C  CA  . LYS A  1  351 ? 17.014  2.964  -13.287 1.00 54.16  ? 351 LYS A CA  1 
ATOM   2726  C  C   . LYS A  1  351 ? 16.607  1.630  -12.674 1.00 56.55  ? 351 LYS A C   1 
ATOM   2727  O  O   . LYS A  1  351 ? 15.574  1.055  -13.034 1.00 54.35  ? 351 LYS A O   1 
ATOM   2728  C  CB  . LYS A  1  351 ? 18.201  2.794  -14.237 1.00 55.30  ? 351 LYS A CB  1 
ATOM   2729  C  CG  . LYS A  1  351 ? 17.947  1.886  -15.430 1.00 58.48  ? 351 LYS A CG  1 
ATOM   2730  C  CD  . LYS A  1  351 ? 18.557  0.510  -15.205 1.00 62.69  ? 351 LYS A CD  1 
ATOM   2731  C  CE  . LYS A  1  351 ? 18.465  -0.359 -16.448 1.00 65.78  ? 351 LYS A CE  1 
ATOM   2732  N  NZ  . LYS A  1  351 ? 19.111  -1.689 -16.238 1.00 67.92  ? 351 LYS A NZ  1 
ATOM   2733  N  N   . GLU A  1  352 ? 17.418  1.156  -11.726 1.00 60.90  ? 352 GLU A N   1 
ATOM   2734  C  CA  . GLU A  1  352 ? 17.150  -0.129 -11.032 1.00 65.43  ? 352 GLU A CA  1 
ATOM   2735  C  C   . GLU A  1  352 ? 15.818  -0.032 -10.280 1.00 60.79  ? 352 GLU A C   1 
ATOM   2736  O  O   . GLU A  1  352 ? 15.013  -0.969 -10.397 1.00 59.91  ? 352 GLU A O   1 
ATOM   2737  C  CB  . GLU A  1  352 ? 18.315  -0.479 -10.106 1.00 75.04  ? 352 GLU A CB  1 
ATOM   2738  C  CG  . GLU A  1  352 ? 19.509  -1.062 -10.839 1.00 82.97  ? 352 GLU A CG  1 
ATOM   2739  C  CD  . GLU A  1  352 ? 20.749  -1.284 -9.991  1.00 89.04  ? 352 GLU A CD  1 
ATOM   2740  O  OE1 . GLU A  1  352 ? 20.665  -1.097 -8.766  1.00 91.11  ? 352 GLU A OE1 1 
ATOM   2741  O  OE2 . GLU A  1  352 ? 21.800  -1.643 -10.561 1.00 91.86  ? 352 GLU A OE2 1 
ATOM   2742  N  N   . TYR A  1  353 ? 15.582  1.078  -9.575  1.00 57.68  ? 353 TYR A N   1 
ATOM   2743  C  CA  . TYR A  1  353 ? 14.323  1.242  -8.804  1.00 55.03  ? 353 TYR A CA  1 
ATOM   2744  C  C   . TYR A  1  353 ? 13.123  1.218  -9.754  1.00 54.58  ? 353 TYR A C   1 
ATOM   2745  O  O   . TYR A  1  353 ? 12.132  0.537  -9.453  1.00 56.23  ? 353 TYR A O   1 
ATOM   2746  C  CB  . TYR A  1  353 ? 14.332  2.566  -8.038  1.00 53.16  ? 353 TYR A CB  1 
ATOM   2747  C  CG  . TYR A  1  353 ? 13.013  2.917  -7.399  1.00 52.67  ? 353 TYR A CG  1 
ATOM   2748  C  CD1 . TYR A  1  353 ? 12.625  2.342  -6.202  1.00 53.26  ? 353 TYR A CD1 1 
ATOM   2749  C  CD2 . TYR A  1  353 ? 12.146  3.815  -7.995  1.00 51.72  ? 353 TYR A CD2 1 
ATOM   2750  C  CE1 . TYR A  1  353 ? 11.414  2.654  -5.610  1.00 53.27  ? 353 TYR A CE1 1 
ATOM   2751  C  CE2 . TYR A  1  353 ? 10.931  4.139  -7.417  1.00 51.94  ? 353 TYR A CE2 1 
ATOM   2752  C  CZ  . TYR A  1  353 ? 10.562  3.555  -6.220  1.00 52.70  ? 353 TYR A CZ  1 
ATOM   2753  O  OH  . TYR A  1  353 ? 9.368   3.866  -5.640  1.00 52.34  ? 353 TYR A OH  1 
ATOM   2754  N  N   . VAL A  1  354 ? 13.236  1.908  -10.888 1.00 53.95  ? 354 VAL A N   1 
ATOM   2755  C  CA  . VAL A  1  354 ? 12.129  1.958  -11.886 1.00 54.69  ? 354 VAL A CA  1 
ATOM   2756  C  C   . VAL A  1  354 ? 11.975  0.565  -12.496 1.00 60.98  ? 354 VAL A C   1 
ATOM   2757  O  O   . VAL A  1  354 ? 10.831  0.126  -12.693 1.00 57.24  ? 354 VAL A O   1 
ATOM   2758  C  CB  . VAL A  1  354 ? 12.413  3.003  -12.981 1.00 50.30  ? 354 VAL A CB  1 
ATOM   2759  C  CG1 . VAL A  1  354 ? 11.493  2.827  -14.178 1.00 49.01  ? 354 VAL A CG1 1 
ATOM   2760  C  CG2 . VAL A  1  354 ? 12.329  4.421  -12.444 1.00 49.78  ? 354 VAL A CG2 1 
ATOM   2761  N  N   . GLU A  1  355 ? 13.098  -0.115 -12.729 1.00 68.42  ? 355 GLU A N   1 
ATOM   2762  C  CA  . GLU A  1  355 ? 13.060  -1.426 -13.364 1.00 76.81  ? 355 GLU A CA  1 
ATOM   2763  C  C   . GLU A  1  355 ? 12.409  -2.465 -12.461 1.00 77.68  ? 355 GLU A C   1 
ATOM   2764  O  O   . GLU A  1  355 ? 11.679  -3.340 -12.941 1.00 78.28  ? 355 GLU A O   1 
ATOM   2765  C  CB  . GLU A  1  355 ? 14.487  -1.843 -13.726 1.00 83.12  ? 355 GLU A CB  1 
ATOM   2766  C  CG  . GLU A  1  355 ? 14.611  -2.881 -14.820 1.00 88.00  ? 355 GLU A CG  1 
ATOM   2767  C  CD  . GLU A  1  355 ? 16.061  -3.125 -15.209 1.00 91.39  ? 355 GLU A CD  1 
ATOM   2768  O  OE1 . GLU A  1  355 ? 16.950  -2.449 -14.648 1.00 91.68  ? 355 GLU A OE1 1 
ATOM   2769  O  OE2 . GLU A  1  355 ? 16.311  -3.989 -16.075 1.00 93.12  ? 355 GLU A OE2 1 
ATOM   2770  N  N   . ASP A  1  356 ? 12.653  -2.383 -11.152 1.00 77.39  ? 356 ASP A N   1 
ATOM   2771  C  CA  . ASP A  1  356 ? 12.021  -3.320 -10.229 1.00 77.66  ? 356 ASP A CA  1 
ATOM   2772  C  C   . ASP A  1  356 ? 10.530  -3.042 -10.076 1.00 74.71  ? 356 ASP A C   1 
ATOM   2773  O  O   . ASP A  1  356 ? 9.729   -3.976 -9.956  1.00 75.60  ? 356 ASP A O   1 
ATOM   2774  C  CB  . ASP A  1  356 ? 12.709  -3.263 -8.865  1.00 80.47  ? 356 ASP A CB  1 
ATOM   2775  C  CG  . ASP A  1  356 ? 12.048  -4.169 -7.841  1.00 83.98  ? 356 ASP A CG  1 
ATOM   2776  O  OD1 . ASP A  1  356 ? 11.855  -5.367 -8.141  1.00 85.56  ? 356 ASP A OD1 1 
ATOM   2777  O  OD2 . ASP A  1  356 ? 11.727  -3.689 -6.733  1.00 84.60  ? 356 ASP A OD2 1 
ATOM   2778  N  N   . LYS A  1  357 ? 10.137  -1.769 -10.074 1.00 71.50  ? 357 LYS A N   1 
ATOM   2779  C  CA  . LYS A  1  357 ? 8.759   -1.420 -9.749  1.00 69.06  ? 357 LYS A CA  1 
ATOM   2780  C  C   . LYS A  1  357 ? 7.859   -1.359 -10.976 1.00 68.21  ? 357 LYS A C   1 
ATOM   2781  O  O   . LYS A  1  357 ? 6.725   -1.850 -10.929 1.00 68.76  ? 357 LYS A O   1 
ATOM   2782  C  CB  . LYS A  1  357 ? 8.729   -0.085 -8.998  1.00 67.77  ? 357 LYS A CB  1 
ATOM   2783  C  CG  . LYS A  1  357 ? 7.338   0.367  -8.593  1.00 68.38  ? 357 LYS A CG  1 
ATOM   2784  C  CD  . LYS A  1  357 ? 7.410   1.437  -7.514  1.00 68.17  ? 357 LYS A CD  1 
ATOM   2785  C  CE  . LYS A  1  357 ? 6.027   1.889  -7.077  1.00 68.09  ? 357 LYS A CE  1 
ATOM   2786  N  NZ  . LYS A  1  357 ? 6.103   2.965  -6.049  1.00 68.81  ? 357 LYS A NZ  1 
ATOM   2787  N  N   . TYR A  1  358 ? 8.332   -0.771 -12.071 1.00 66.16  ? 358 TYR A N   1 
ATOM   2788  C  CA  . TYR A  1  358 ? 7.532   -0.638 -13.278 1.00 63.66  ? 358 TYR A CA  1 
ATOM   2789  C  C   . TYR A  1  358 ? 8.068   -1.419 -14.466 1.00 64.19  ? 358 TYR A C   1 
ATOM   2790  O  O   . TYR A  1  358 ? 7.275   -1.920 -15.265 1.00 64.88  ? 358 TYR A O   1 
ATOM   2791  C  CB  . TYR A  1  358 ? 7.436   0.838  -13.704 1.00 61.22  ? 358 TYR A CB  1 
ATOM   2792  C  CG  . TYR A  1  358 ? 6.839   1.756  -12.669 1.00 58.76  ? 358 TYR A CG  1 
ATOM   2793  C  CD1 . TYR A  1  358 ? 5.463   1.867  -12.523 1.00 58.21  ? 358 TYR A CD1 1 
ATOM   2794  C  CD2 . TYR A  1  358 ? 7.650   2.529  -11.848 1.00 57.12  ? 358 TYR A CD2 1 
ATOM   2795  C  CE1 . TYR A  1  358 ? 4.911   2.710  -11.581 1.00 57.20  ? 358 TYR A CE1 1 
ATOM   2796  C  CE2 . TYR A  1  358 ? 7.107   3.376  -10.902 1.00 56.37  ? 358 TYR A CE2 1 
ATOM   2797  C  CZ  . TYR A  1  358 ? 5.735   3.463  -10.773 1.00 56.87  ? 358 TYR A CZ  1 
ATOM   2798  O  OH  . TYR A  1  358 ? 5.181   4.304  -9.835  1.00 57.24  ? 358 TYR A OH  1 
ATOM   2799  N  N   . GLY A  1  359 ? 9.385   -1.543 -14.598 1.00 64.43  ? 359 GLY A N   1 
ATOM   2800  C  CA  . GLY A  1  359 ? 9.977   -1.874 -15.876 1.00 64.65  ? 359 GLY A CA  1 
ATOM   2801  C  C   . GLY A  1  359 ? 10.062  -0.614 -16.715 1.00 64.12  ? 359 GLY A C   1 
ATOM   2802  O  O   . GLY A  1  359 ? 9.120   0.185  -16.726 1.00 62.92  ? 359 GLY A O   1 
ATOM   2803  N  N   . LEU A  1  360 ? 11.181  -0.412 -17.406 1.00 63.72  ? 360 LEU A N   1 
ATOM   2804  C  CA  . LEU A  1  360 ? 11.368  0.802  -18.188 1.00 63.26  ? 360 LEU A CA  1 
ATOM   2805  C  C   . LEU A  1  360 ? 10.215  1.016  -19.163 1.00 63.25  ? 360 LEU A C   1 
ATOM   2806  O  O   . LEU A  1  360 ? 9.807   0.098  -19.877 1.00 62.43  ? 360 LEU A O   1 
ATOM   2807  C  CB  . LEU A  1  360 ? 12.692  0.736  -18.953 1.00 62.91  ? 360 LEU A CB  1 
ATOM   2808  C  CG  . LEU A  1  360 ? 13.974  0.600  -18.130 1.00 62.70  ? 360 LEU A CG  1 
ATOM   2809  C  CD1 . LEU A  1  360 ? 15.193  0.856  -19.007 1.00 62.49  ? 360 LEU A CD1 1 
ATOM   2810  C  CD2 . LEU A  1  360 ? 13.975  1.538  -16.939 1.00 62.23  ? 360 LEU A CD2 1 
ATOM   2811  N  N   . CYS A  1  361 ? 9.696   2.243  -19.184 1.00 63.69  ? 361 CYS A N   1 
ATOM   2812  C  CA  . CYS A  1  361 ? 8.679   2.727  -20.109 1.00 64.62  ? 361 CYS A CA  1 
ATOM   2813  C  C   . CYS A  1  361 ? 7.289   2.155  -19.856 1.00 66.25  ? 361 CYS A C   1 
ATOM   2814  O  O   . CYS A  1  361 ? 6.360   2.481  -20.608 1.00 68.18  ? 361 CYS A O   1 
ATOM   2815  C  CB  . CYS A  1  361 ? 9.051   2.442  -21.571 1.00 64.99  ? 361 CYS A CB  1 
ATOM   2816  S  SG  . CYS A  1  361 ? 10.643  3.114  -22.061 1.00 64.63  ? 361 CYS A SG  1 
ATOM   2817  N  N   . GLU A  1  362 ? 7.117   1.340  -18.816 1.00 67.20  ? 362 GLU A N   1 
ATOM   2818  C  CA  . GLU A  1  362 ? 5.814   0.695  -18.511 1.00 68.35  ? 362 GLU A CA  1 
ATOM   2819  C  C   . GLU A  1  362 ? 5.072   1.437  -17.414 1.00 62.59  ? 362 GLU A C   1 
ATOM   2820  O  O   . GLU A  1  362 ? 4.021   0.961  -17.033 1.00 61.60  ? 362 GLU A O   1 
ATOM   2821  C  CB  . GLU A  1  362 ? 5.968   -0.730 -18.005 1.00 77.00  ? 362 GLU A CB  1 
ATOM   2822  C  CG  . GLU A  1  362 ? 6.938   -1.553 -18.798 1.00 86.59  ? 362 GLU A CG  1 
ATOM   2823  C  CD  . GLU A  1  362 ? 6.310   -2.167 -20.020 1.00 95.85  ? 362 GLU A CD  1 
ATOM   2824  O  OE1 . GLU A  1  362 ? 5.211   -1.732 -20.380 1.00 98.72  ? 362 GLU A OE1 1 
ATOM   2825  O  OE2 . GLU A  1  362 ? 6.929   -3.071 -20.598 1.00 99.60  ? 362 GLU A OE2 1 
ATOM   2826  N  N   . ALA A  1  363 ? 5.595   2.549  -16.922 1.00 58.90  ? 363 ALA A N   1 
ATOM   2827  C  CA  . ALA A  1  363 ? 4.918   3.282  -15.863 1.00 57.17  ? 363 ALA A CA  1 
ATOM   2828  C  C   . ALA A  1  363 ? 3.870   4.220  -16.453 1.00 56.57  ? 363 ALA A C   1 
ATOM   2829  O  O   . ALA A  1  363 ? 4.043   4.735  -17.563 1.00 55.65  ? 363 ALA A O   1 
ATOM   2830  C  CB  . ALA A  1  363 ? 5.923   4.093  -15.049 1.00 56.03  ? 363 ALA A CB  1 
ATOM   2831  N  N   . PRO A  1  364 ? 2.768   4.462  -15.743 1.00 56.33  ? 364 PRO A N   1 
ATOM   2832  C  CA  . PRO A  1  364 ? 1.813   5.474  -16.210 1.00 55.23  ? 364 PRO A CA  1 
ATOM   2833  C  C   . PRO A  1  364 ? 2.494   6.828  -16.350 1.00 52.69  ? 364 PRO A C   1 
ATOM   2834  O  O   . PRO A  1  364 ? 3.323   7.215  -15.524 1.00 52.37  ? 364 PRO A O   1 
ATOM   2835  C  CB  . PRO A  1  364 ? 0.739   5.494  -15.115 1.00 55.80  ? 364 PRO A CB  1 
ATOM   2836  C  CG  . PRO A  1  364 ? 0.885   4.185  -14.400 1.00 57.14  ? 364 PRO A CG  1 
ATOM   2837  C  CD  . PRO A  1  364 ? 2.344   3.839  -14.474 1.00 56.58  ? 364 PRO A CD  1 
ATOM   2838  N  N   . ASN A  1  365 ? 2.145   7.548  -17.416 1.00 49.99  ? 365 ASN A N   1 
ATOM   2839  C  CA  . ASN A  1  365 ? 2.718   8.871  -17.662 1.00 47.00  ? 365 ASN A CA  1 
ATOM   2840  C  C   . ASN A  1  365 ? 1.832   9.913  -16.988 1.00 46.50  ? 365 ASN A C   1 
ATOM   2841  O  O   . ASN A  1  365 ? 1.033   10.606 -17.623 1.00 46.14  ? 365 ASN A O   1 
ATOM   2842  C  CB  . ASN A  1  365 ? 2.852   9.131  -19.155 1.00 46.19  ? 365 ASN A CB  1 
ATOM   2843  C  CG  . ASN A  1  365 ? 3.557   10.440 -19.452 1.00 45.98  ? 365 ASN A CG  1 
ATOM   2844  O  OD1 . ASN A  1  365 ? 4.531   10.798 -18.789 1.00 45.50  ? 365 ASN A OD1 1 
ATOM   2845  N  ND2 . ASN A  1  365 ? 3.058   11.169 -20.444 1.00 44.72  ? 365 ASN A ND2 1 
ATOM   2846  N  N   . ASN A  1  366 ? 1.987   10.032 -15.671 1.00 45.71  ? 366 ASN A N   1 
ATOM   2847  C  CA  . ASN A  1  366 ? 1.166   10.957 -14.903 1.00 47.08  ? 366 ASN A CA  1 
ATOM   2848  C  C   . ASN A  1  366 ? 1.933   11.426 -13.673 1.00 48.75  ? 366 ASN A C   1 
ATOM   2849  O  O   . ASN A  1  366 ? 3.095   11.065 -13.457 1.00 46.91  ? 366 ASN A O   1 
ATOM   2850  C  CB  . ASN A  1  366 ? -0.168  10.306 -14.508 1.00 49.07  ? 366 ASN A CB  1 
ATOM   2851  C  CG  . ASN A  1  366 ? 0.014   9.069  -13.642 1.00 49.81  ? 366 ASN A CG  1 
ATOM   2852  O  OD1 . ASN A  1  366 ? 1.036   8.902  -12.979 1.00 50.42  ? 366 ASN A OD1 1 
ATOM   2853  N  ND2 . ASN A  1  366 ? -0.985  8.198  -13.644 1.00 50.40  ? 366 ASN A ND2 1 
ATOM   2854  N  N   . MET A  1  367 ? 1.258   12.244 -12.860 1.00 50.90  ? 367 MET A N   1 
ATOM   2855  C  CA  . MET A  1  367 ? 1.887   12.804 -11.670 1.00 52.63  ? 367 MET A CA  1 
ATOM   2856  C  C   . MET A  1  367 ? 2.163   11.732 -10.625 1.00 54.44  ? 367 MET A C   1 
ATOM   2857  O  O   . MET A  1  367 ? 3.103   11.873 -9.833  1.00 54.64  ? 367 MET A O   1 
ATOM   2858  C  CB  . MET A  1  367 ? 0.998   13.902 -11.081 1.00 52.67  ? 367 MET A CB  1 
ATOM   2859  C  CG  . MET A  1  367 ? 1.664   14.758 -10.012 1.00 53.49  ? 367 MET A CG  1 
ATOM   2860  S  SD  . MET A  1  367 ? 3.077   15.714 -10.607 1.00 52.08  ? 367 MET A SD  1 
ATOM   2861  C  CE  . MET A  1  367 ? 2.331   16.652 -11.939 1.00 51.36  ? 367 MET A CE  1 
ATOM   2862  N  N   . ASP A  1  368 ? 1.362   10.665 -10.602 1.00 57.53  ? 368 ASP A N   1 
ATOM   2863  C  CA  . ASP A  1  368 ? 1.613   9.574  -9.668  1.00 59.55  ? 368 ASP A CA  1 
ATOM   2864  C  C   . ASP A  1  368 ? 3.015   9.010  -9.854  1.00 54.83  ? 368 ASP A C   1 
ATOM   2865  O  O   . ASP A  1  368 ? 3.738   8.776  -8.879  1.00 55.20  ? 368 ASP A O   1 
ATOM   2866  C  CB  . ASP A  1  368 ? 0.570   8.470  -9.849  1.00 67.08  ? 368 ASP A CB  1 
ATOM   2867  C  CG  . ASP A  1  368 ? -0.752  8.803  -9.192  1.00 73.22  ? 368 ASP A CG  1 
ATOM   2868  O  OD1 . ASP A  1  368 ? -0.759  9.625  -8.252  1.00 74.29  ? 368 ASP A OD1 1 
ATOM   2869  O  OD2 . ASP A  1  368 ? -1.784  8.238  -9.612  1.00 76.35  ? 368 ASP A OD2 1 
ATOM   2870  N  N   . THR A  1  369 ? 3.416   8.780  -11.105 1.00 52.02  ? 369 THR A N   1 
ATOM   2871  C  CA  . THR A  1  369 ? 4.760   8.274  -11.360 1.00 49.59  ? 369 THR A CA  1 
ATOM   2872  C  C   . THR A  1  369 ? 5.818   9.306  -10.989 1.00 46.96  ? 369 THR A C   1 
ATOM   2873  O  O   . THR A  1  369 ? 6.873   8.955  -10.449 1.00 46.98  ? 369 THR A O   1 
ATOM   2874  C  CB  . THR A  1  369 ? 4.897   7.868  -12.826 1.00 47.99  ? 369 THR A CB  1 
ATOM   2875  O  OG1 . THR A  1  369 ? 3.882   6.909  -13.149 1.00 48.50  ? 369 THR A OG1 1 
ATOM   2876  C  CG2 . THR A  1  369 ? 6.266   7.256  -13.086 1.00 47.90  ? 369 THR A CG2 1 
ATOM   2877  N  N   . VAL A  1  370 ? 5.558   10.583 -11.273 1.00 46.04  ? 370 VAL A N   1 
ATOM   2878  C  CA  . VAL A  1  370 ? 6.511   11.630 -10.915 1.00 45.88  ? 370 VAL A CA  1 
ATOM   2879  C  C   . VAL A  1  370 ? 6.721   11.651 -9.406  1.00 46.69  ? 370 VAL A C   1 
ATOM   2880  O  O   . VAL A  1  370 ? 7.857   11.625 -8.917  1.00 45.74  ? 370 VAL A O   1 
ATOM   2881  C  CB  . VAL A  1  370 ? 6.033   12.997 -11.435 1.00 45.31  ? 370 VAL A CB  1 
ATOM   2882  C  CG1 . VAL A  1  370 ? 6.935   14.112 -10.911 1.00 45.28  ? 370 VAL A CG1 1 
ATOM   2883  C  CG2 . VAL A  1  370 ? 6.009   13.007 -12.955 1.00 45.35  ? 370 VAL A CG2 1 
ATOM   2884  N  N   . LEU A  1  371 ? 5.624   11.709 -8.645  1.00 47.56  ? 371 LEU A N   1 
ATOM   2885  C  CA  . LEU A  1  371 ? 5.738   11.730 -7.192  1.00 48.84  ? 371 LEU A CA  1 
ATOM   2886  C  C   . LEU A  1  371 ? 6.515   10.522 -6.684  1.00 48.77  ? 371 LEU A C   1 
ATOM   2887  O  O   . LEU A  1  371 ? 7.350   10.645 -5.781  1.00 47.49  ? 371 LEU A O   1 
ATOM   2888  C  CB  . LEU A  1  371 ? 4.349   11.772 -6.558  1.00 50.46  ? 371 LEU A CB  1 
ATOM   2889  C  CG  . LEU A  1  371 ? 3.553   13.070 -6.697  1.00 52.94  ? 371 LEU A CG  1 
ATOM   2890  C  CD1 . LEU A  1  371 ? 2.122   12.876 -6.206  1.00 54.18  ? 371 LEU A CD1 1 
ATOM   2891  C  CD2 . LEU A  1  371 ? 4.224   14.199 -5.934  1.00 53.48  ? 371 LEU A CD2 1 
ATOM   2892  N  N   . ASP A  1  372 ? 6.254   9.346  -7.254  1.00 49.97  ? 372 ASP A N   1 
ATOM   2893  C  CA  . ASP A  1  372 ? 6.921   8.134  -6.793  1.00 51.48  ? 372 ASP A CA  1 
ATOM   2894  C  C   . ASP A  1  372 ? 8.419   8.178  -7.079  1.00 48.99  ? 372 ASP A C   1 
ATOM   2895  O  O   . ASP A  1  372 ? 9.243   8.144  -6.158  1.00 48.21  ? 372 ASP A O   1 
ATOM   2896  C  CB  . ASP A  1  372 ? 6.280   6.909  -7.450  1.00 54.07  ? 372 ASP A CB  1 
ATOM   2897  C  CG  . ASP A  1  372 ? 7.041   5.629  -7.166  1.00 55.76  ? 372 ASP A CG  1 
ATOM   2898  O  OD1 . ASP A  1  372 ? 7.705   5.551  -6.110  1.00 56.04  ? 372 ASP A OD1 1 
ATOM   2899  O  OD2 . ASP A  1  372 ? 6.976   4.701  -7.999  1.00 57.07  ? 372 ASP A OD2 1 
ATOM   2900  N  N   . VAL A  1  373 ? 8.794   8.275  -8.356  1.00 48.73  ? 373 VAL A N   1 
ATOM   2901  C  CA  . VAL A  1  373 ? 10.183  8.031  -8.737  1.00 48.93  ? 373 VAL A CA  1 
ATOM   2902  C  C   . VAL A  1  373 ? 11.078  9.190  -8.311  1.00 48.03  ? 373 VAL A C   1 
ATOM   2903  O  O   . VAL A  1  373 ? 12.153  8.983  -7.737  1.00 47.55  ? 373 VAL A O   1 
ATOM   2904  C  CB  . VAL A  1  373 ? 10.285  7.766  -10.250 1.00 49.35  ? 373 VAL A CB  1 
ATOM   2905  C  CG1 . VAL A  1  373 ? 11.737  7.549  -10.654 1.00 49.57  ? 373 VAL A CG1 1 
ATOM   2906  C  CG2 . VAL A  1  373 ? 9.444   6.557  -10.636 1.00 49.27  ? 373 VAL A CG2 1 
ATOM   2907  N  N   . ALA A  1  374 ? 10.656  10.425 -8.587  1.00 47.12  ? 374 ALA A N   1 
ATOM   2908  C  CA  . ALA A  1  374 ? 11.509  11.569 -8.278  1.00 46.17  ? 374 ALA A CA  1 
ATOM   2909  C  C   . ALA A  1  374 ? 11.732  11.718 -6.778  1.00 45.34  ? 374 ALA A C   1 
ATOM   2910  O  O   . ALA A  1  374 ? 12.816  12.136 -6.352  1.00 43.14  ? 374 ALA A O   1 
ATOM   2911  C  CB  . ALA A  1  374 ? 10.904  12.849 -8.854  1.00 45.79  ? 374 ALA A CB  1 
ATOM   2912  N  N   . THR A  1  375 ? 10.726  11.393 -5.964  1.00 45.56  ? 375 THR A N   1 
ATOM   2913  C  CA  . THR A  1  375 ? 10.892  11.473 -4.517  1.00 45.79  ? 375 THR A CA  1 
ATOM   2914  C  C   . THR A  1  375 ? 11.859  10.404 -4.019  1.00 47.35  ? 375 THR A C   1 
ATOM   2915  O  O   . THR A  1  375 ? 12.745  10.682 -3.204  1.00 46.56  ? 375 THR A O   1 
ATOM   2916  C  CB  . THR A  1  375 ? 9.537   11.326 -3.819  1.00 46.12  ? 375 THR A CB  1 
ATOM   2917  O  OG1 . THR A  1  375 ? 8.628   12.321 -4.306  1.00 45.33  ? 375 THR A OG1 1 
ATOM   2918  C  CG2 . THR A  1  375 ? 9.685   11.482 -2.311  1.00 46.82  ? 375 THR A CG2 1 
ATOM   2919  N  N   . GLU A  1  376 ? 11.690  9.166  -4.488  1.00 50.05  ? 376 GLU A N   1 
ATOM   2920  C  CA  . GLU A  1  376 ? 12.549  8.078  -4.034  1.00 53.17  ? 376 GLU A CA  1 
ATOM   2921  C  C   . GLU A  1  376 ? 14.002  8.326  -4.420  1.00 49.48  ? 376 GLU A C   1 
ATOM   2922  O  O   . GLU A  1  376 ? 14.914  8.124  -3.610  1.00 49.55  ? 376 GLU A O   1 
ATOM   2923  C  CB  . GLU A  1  376 ? 12.057  6.750  -4.606  1.00 58.72  ? 376 GLU A CB  1 
ATOM   2924  C  CG  . GLU A  1  376 ? 11.018  6.079  -3.728  1.00 63.46  ? 376 GLU A CG  1 
ATOM   2925  C  CD  . GLU A  1  376 ? 11.574  5.674  -2.382  1.00 66.95  ? 376 GLU A CD  1 
ATOM   2926  O  OE1 . GLU A  1  376 ? 10.878  5.888  -1.367  1.00 68.18  ? 376 GLU A OE1 1 
ATOM   2927  O  OE2 . GLU A  1  376 ? 12.715  5.170  -2.336  1.00 67.95  ? 376 GLU A OE2 1 
ATOM   2928  N  N   . VAL A  1  377 ? 14.242  8.746  -5.663  1.00 46.83  ? 377 VAL A N   1 
ATOM   2929  C  CA  . VAL A  1  377 ? 15.616  8.939  -6.118  1.00 45.27  ? 377 VAL A CA  1 
ATOM   2930  C  C   . VAL A  1  377 ? 16.234  10.161 -5.449  1.00 42.68  ? 377 VAL A C   1 
ATOM   2931  O  O   . VAL A  1  377 ? 17.422  10.159 -5.105  1.00 41.09  ? 377 VAL A O   1 
ATOM   2932  C  CB  . VAL A  1  377 ? 15.661  9.044  -7.653  1.00 44.80  ? 377 VAL A CB  1 
ATOM   2933  C  CG1 . VAL A  1  377 ? 17.071  9.381  -8.131  1.00 44.61  ? 377 VAL A CG1 1 
ATOM   2934  C  CG2 . VAL A  1  377 ? 15.195  7.737  -8.281  1.00 45.49  ? 377 VAL A CG2 1 
ATOM   2935  N  N   . THR A  1  378 ? 15.448  11.222 -5.258  1.00 42.34  ? 378 THR A N   1 
ATOM   2936  C  CA  . THR A  1  378 ? 15.950  12.389 -4.541  1.00 43.36  ? 378 THR A CA  1 
ATOM   2937  C  C   . THR A  1  378 ? 16.435  11.999 -3.149  1.00 47.08  ? 378 THR A C   1 
ATOM   2938  O  O   . THR A  1  378 ? 17.547  12.355 -2.744  1.00 47.64  ? 378 THR A O   1 
ATOM   2939  C  CB  . THR A  1  378 ? 14.860  13.460 -4.450  1.00 42.90  ? 378 THR A CB  1 
ATOM   2940  O  OG1 . THR A  1  378 ? 14.587  13.981 -5.758  1.00 42.09  ? 378 THR A OG1 1 
ATOM   2941  C  CG2 . THR A  1  378 ? 15.294  14.604 -3.537  1.00 42.96  ? 378 THR A CG2 1 
ATOM   2942  N  N   . PHE A  1  379 ? 15.614  11.252 -2.406  1.00 48.79  ? 379 PHE A N   1 
ATOM   2943  C  CA  . PHE A  1  379 ? 16.004  10.847 -1.060  1.00 50.17  ? 379 PHE A CA  1 
ATOM   2944  C  C   . PHE A  1  379 ? 17.237  9.949  -1.093  1.00 50.27  ? 379 PHE A C   1 
ATOM   2945  O  O   . PHE A  1  379 ? 18.101  10.036 -0.211  1.00 49.89  ? 379 PHE A O   1 
ATOM   2946  C  CB  . PHE A  1  379 ? 14.842  10.143 -0.360  1.00 51.75  ? 379 PHE A CB  1 
ATOM   2947  C  CG  . PHE A  1  379 ? 13.722  11.070 0.057   1.00 53.00  ? 379 PHE A CG  1 
ATOM   2948  C  CD1 . PHE A  1  379 ? 13.915  12.443 0.124   1.00 53.82  ? 379 PHE A CD1 1 
ATOM   2949  C  CD2 . PHE A  1  379 ? 12.473  10.562 0.376   1.00 53.55  ? 379 PHE A CD2 1 
ATOM   2950  C  CE1 . PHE A  1  379 ? 12.887  13.286 0.508   1.00 54.74  ? 379 PHE A CE1 1 
ATOM   2951  C  CE2 . PHE A  1  379 ? 11.441  11.402 0.758   1.00 53.47  ? 379 PHE A CE2 1 
ATOM   2952  C  CZ  . PHE A  1  379 ? 11.650  12.764 0.825   1.00 53.75  ? 379 PHE A CZ  1 
ATOM   2953  N  N   . TYR A  1  380 ? 17.338  9.072  -2.097  1.00 49.62  ? 380 TYR A N   1 
ATOM   2954  C  CA  . TYR A  1  380 ? 18.543  8.261  -2.219  1.00 50.23  ? 380 TYR A CA  1 
ATOM   2955  C  C   . TYR A  1  380 ? 19.771  9.146  -2.394  1.00 49.16  ? 380 TYR A C   1 
ATOM   2956  O  O   . TYR A  1  380 ? 20.782  8.973  -1.705  1.00 48.00  ? 380 TYR A O   1 
ATOM   2957  C  CB  . TYR A  1  380 ? 18.433  7.287  -3.389  1.00 50.89  ? 380 TYR A CB  1 
ATOM   2958  C  CG  . TYR A  1  380 ? 19.741  6.571  -3.652  1.00 52.18  ? 380 TYR A CG  1 
ATOM   2959  C  CD1 . TYR A  1  380 ? 20.075  5.417  -2.962  1.00 53.43  ? 380 TYR A CD1 1 
ATOM   2960  C  CD2 . TYR A  1  380 ? 20.657  7.074  -4.571  1.00 52.89  ? 380 TYR A CD2 1 
ATOM   2961  C  CE1 . TYR A  1  380 ? 21.274  4.770  -3.189  1.00 54.31  ? 380 TYR A CE1 1 
ATOM   2962  C  CE2 . TYR A  1  380 ? 21.858  6.435  -4.804  1.00 53.63  ? 380 TYR A CE2 1 
ATOM   2963  C  CZ  . TYR A  1  380 ? 22.161  5.284  -4.110  1.00 54.51  ? 380 TYR A CZ  1 
ATOM   2964  O  OH  . TYR A  1  380 ? 23.356  4.642  -4.339  1.00 55.34  ? 380 TYR A OH  1 
ATOM   2965  N  N   . GLY A  1  381 ? 19.699  10.102 -3.322  1.00 48.45  ? 381 GLY A N   1 
ATOM   2966  C  CA  . GLY A  1  381 ? 20.854  10.940 -3.594  1.00 48.48  ? 381 GLY A CA  1 
ATOM   2967  C  C   . GLY A  1  381 ? 21.283  11.751 -2.387  1.00 48.67  ? 381 GLY A C   1 
ATOM   2968  O  O   . GLY A  1  381 ? 22.461  11.770 -2.022  1.00 48.36  ? 381 GLY A O   1 
ATOM   2969  N  N   . LEU A  1  382 ? 20.330  12.432 -1.749  1.00 48.97  ? 382 LEU A N   1 
ATOM   2970  C  CA  . LEU A  1  382 ? 20.667  13.264 -0.600  1.00 49.25  ? 382 LEU A CA  1 
ATOM   2971  C  C   . LEU A  1  382 ? 21.206  12.431 0.555   1.00 53.16  ? 382 LEU A C   1 
ATOM   2972  O  O   . LEU A  1  382 ? 22.063  12.899 1.312   1.00 52.81  ? 382 LEU A O   1 
ATOM   2973  C  CB  . LEU A  1  382 ? 19.439  14.054 -0.150  1.00 47.79  ? 382 LEU A CB  1 
ATOM   2974  C  CG  . LEU A  1  382 ? 18.908  15.089 -1.146  1.00 46.67  ? 382 LEU A CG  1 
ATOM   2975  C  CD1 . LEU A  1  382 ? 17.673  15.775 -0.584  1.00 45.75  ? 382 LEU A CD1 1 
ATOM   2976  C  CD2 . LEU A  1  382 ? 19.969  16.119 -1.505  1.00 46.18  ? 382 LEU A CD2 1 
ATOM   2977  N  N   . GLU A  1  383 ? 20.741  11.201 0.691   1.00 56.74  ? 383 GLU A N   1 
ATOM   2978  C  CA  . GLU A  1  383 ? 21.161  10.333 1.809   1.00 60.45  ? 383 GLU A CA  1 
ATOM   2979  C  C   . GLU A  1  383 ? 22.628  9.971  1.639   1.00 57.90  ? 383 GLU A C   1 
ATOM   2980  O  O   . GLU A  1  383 ? 23.291  9.802  2.637   1.00 57.83  ? 383 GLU A O   1 
ATOM   2981  C  CB  . GLU A  1  383 ? 20.300  9.090  1.916   1.00 66.29  ? 383 GLU A CB  1 
ATOM   2982  C  CG  . GLU A  1  383 ? 20.316  8.494  3.286   1.00 72.83  ? 383 GLU A CG  1 
ATOM   2983  C  CD  . GLU A  1  383 ? 19.279  7.412  3.424   1.00 78.48  ? 383 GLU A CD  1 
ATOM   2984  O  OE1 . GLU A  1  383 ? 18.103  7.761  3.484   1.00 79.44  ? 383 GLU A OE1 1 
ATOM   2985  O  OE2 . GLU A  1  383 ? 19.652  6.239  3.388   1.00 80.22  ? 383 GLU A OE2 1 
ATOM   2986  N  N   . GLN A  1  384 ? 23.102  9.841  0.411   1.00 55.72  ? 384 GLN A N   1 
ATOM   2987  C  CA  . GLN A  1  384 ? 24.516  9.562  0.181   1.00 53.80  ? 384 GLN A CA  1 
ATOM   2988  C  C   . GLN A  1  384 ? 25.391  10.700 0.697   1.00 51.39  ? 384 GLN A C   1 
ATOM   2989  O  O   . GLN A  1  384 ? 26.450  10.461 1.289   1.00 51.86  ? 384 GLN A O   1 
ATOM   2990  C  CB  . GLN A  1  384 ? 24.771  9.332  -1.309  1.00 54.12  ? 384 GLN A CB  1 
ATOM   2991  C  CG  . GLN A  1  384 ? 23.913  8.236  -1.909  1.00 55.42  ? 384 GLN A CG  1 
ATOM   2992  C  CD  . GLN A  1  384 ? 23.805  7.056  -0.981  1.00 56.16  ? 384 GLN A CD  1 
ATOM   2993  O  OE1 . GLN A  1  384 ? 24.801  6.623  -0.419  1.00 56.74  ? 384 GLN A OE1 1 
ATOM   2994  N  NE2 . GLN A  1  384 ? 22.595  6.542  -0.797  1.00 55.99  ? 384 GLN A NE2 1 
ATOM   2995  N  N   . TYR A  1  385 ? 24.934  11.938 0.500   1.00 48.54  ? 385 TYR A N   1 
ATOM   2996  C  CA  . TYR A  1  385 ? 25.709  13.116 0.969   1.00 46.93  ? 385 TYR A CA  1 
ATOM   2997  C  C   . TYR A  1  385 ? 25.769  13.120 2.500   1.00 48.66  ? 385 TYR A C   1 
ATOM   2998  O  O   . TYR A  1  385 ? 26.711  13.696 3.061   1.00 48.51  ? 385 TYR A O   1 
ATOM   2999  C  CB  . TYR A  1  385 ? 25.104  14.424 0.451   1.00 44.21  ? 385 TYR A CB  1 
ATOM   3000  C  CG  . TYR A  1  385 ? 25.228  14.653 -1.034  1.00 41.73  ? 385 TYR A CG  1 
ATOM   3001  C  CD1 . TYR A  1  385 ? 26.465  14.820 -1.633  1.00 40.79  ? 385 TYR A CD1 1 
ATOM   3002  C  CD2 . TYR A  1  385 ? 24.105  14.728 -1.840  1.00 40.72  ? 385 TYR A CD2 1 
ATOM   3003  C  CE1 . TYR A  1  385 ? 26.584  15.037 -2.994  1.00 40.08  ? 385 TYR A CE1 1 
ATOM   3004  C  CE2 . TYR A  1  385 ? 24.206  14.949 -3.202  1.00 39.12  ? 385 TYR A CE2 1 
ATOM   3005  C  CZ  . TYR A  1  385 ? 25.450  15.103 -3.782  1.00 38.99  ? 385 TYR A CZ  1 
ATOM   3006  O  OH  . TYR A  1  385 ? 25.558  15.315 -5.123  1.00 36.99  ? 385 TYR A OH  1 
ATOM   3007  N  N   . GLU A  1  386 ? 24.772  12.511 3.145   1.00 50.19  ? 386 GLU A N   1 
ATOM   3008  C  CA  . GLU A  1  386 ? 24.697  12.462 4.629   1.00 51.70  ? 386 GLU A CA  1 
ATOM   3009  C  C   . GLU A  1  386 ? 25.514  11.278 5.157   1.00 52.73  ? 386 GLU A C   1 
ATOM   3010  O  O   . GLU A  1  386 ? 26.237  11.460 6.144   1.00 54.23  ? 386 GLU A O   1 
ATOM   3011  C  CB  . GLU A  1  386 ? 23.238  12.326 5.065   1.00 50.95  ? 386 GLU A CB  1 
ATOM   3012  C  CG  . GLU A  1  386 ? 22.370  13.489 4.633   1.00 50.79  ? 386 GLU A CG  1 
ATOM   3013  C  CD  . GLU A  1  386 ? 20.880  13.251 4.790   1.00 50.94  ? 386 GLU A CD  1 
ATOM   3014  O  OE1 . GLU A  1  386 ? 20.499  12.120 5.122   1.00 51.30  ? 386 GLU A OE1 1 
ATOM   3015  O  OE2 . GLU A  1  386 ? 20.110  14.199 4.581   1.00 50.11  ? 386 GLU A OE2 1 
ATOM   3016  N  N   . GLU A  1  387 ? 25.405  10.124 4.492   1.00 54.20  ? 387 GLU A N   1 
ATOM   3017  C  CA  . GLU A  1  387 ? 26.131  8.895  4.911   1.00 57.32  ? 387 GLU A CA  1 
ATOM   3018  C  C   . GLU A  1  387 ? 27.630  9.041  4.626   1.00 53.80  ? 387 GLU A C   1 
ATOM   3019  O  O   . GLU A  1  387 ? 28.423  8.410  5.345   1.00 52.13  ? 387 GLU A O   1 
ATOM   3020  C  CB  . GLU A  1  387 ? 25.548  7.656  4.229   1.00 64.21  ? 387 GLU A CB  1 
ATOM   3021  C  CG  . GLU A  1  387 ? 24.226  7.204  4.823   1.00 72.45  ? 387 GLU A CG  1 
ATOM   3022  C  CD  . GLU A  1  387 ? 24.350  6.427  6.122   1.00 80.48  ? 387 GLU A CD  1 
ATOM   3023  O  OE1 . GLU A  1  387 ? 25.360  5.718  6.288   1.00 83.47  ? 387 GLU A OE1 1 
ATOM   3024  O  OE2 . GLU A  1  387 ? 23.441  6.535  6.964   1.00 83.36  ? 387 GLU A OE2 1 
ATOM   3025  N  N   . TYR A  1  388 ? 27.999  9.792  3.584   1.00 51.97  ? 388 TYR A N   1 
ATOM   3026  C  CA  . TYR A  1  388 ? 29.441  9.973  3.272   1.00 54.07  ? 388 TYR A CA  1 
ATOM   3027  C  C   . TYR A  1  388 ? 29.820  11.452 3.387   1.00 54.06  ? 388 TYR A C   1 
ATOM   3028  O  O   . TYR A  1  388 ? 29.443  12.243 2.505   1.00 53.49  ? 388 TYR A O   1 
ATOM   3029  C  CB  . TYR A  1  388 ? 29.755  9.431  1.876   1.00 55.21  ? 388 TYR A CB  1 
ATOM   3030  C  CG  . TYR A  1  388 ? 29.455  7.967  1.684   1.00 57.57  ? 388 TYR A CG  1 
ATOM   3031  C  CD1 . TYR A  1  388 ? 28.202  7.539  1.280   1.00 57.98  ? 388 TYR A CD1 1 
ATOM   3032  C  CD2 . TYR A  1  388 ? 30.426  7.005  1.904   1.00 59.22  ? 388 TYR A CD2 1 
ATOM   3033  C  CE1 . TYR A  1  388 ? 27.920  6.195  1.101   1.00 58.51  ? 388 TYR A CE1 1 
ATOM   3034  C  CE2 . TYR A  1  388 ? 30.162  5.658  1.730   1.00 60.04  ? 388 TYR A CE2 1 
ATOM   3035  C  CZ  . TYR A  1  388 ? 28.904  5.250  1.327   1.00 60.54  ? 388 TYR A CZ  1 
ATOM   3036  O  OH  . TYR A  1  388 ? 28.640  3.923  1.155   1.00 62.27  ? 388 TYR A OH  1 
ATOM   3037  N  N   . PRO A  1  389 ? 30.573  11.858 4.431   1.00 55.37  ? 389 PRO A N   1 
ATOM   3038  C  CA  . PRO A  1  389 ? 30.998  13.250 4.591   1.00 55.34  ? 389 PRO A CA  1 
ATOM   3039  C  C   . PRO A  1  389 ? 31.928  13.643 3.435   1.00 53.68  ? 389 PRO A C   1 
ATOM   3040  O  O   . PRO A  1  389 ? 31.831  14.753 2.953   1.00 52.33  ? 389 PRO A O   1 
ATOM   3041  C  CB  . PRO A  1  389 ? 31.754  13.251 5.926   1.00 56.75  ? 389 PRO A CB  1 
ATOM   3042  C  CG  . PRO A  1  389 ? 31.230  12.029 6.643   1.00 58.21  ? 389 PRO A CG  1 
ATOM   3043  C  CD  . PRO A  1  389 ? 31.013  11.015 5.540   1.00 57.40  ? 389 PRO A CD  1 
ATOM   3044  N  N   . ALA A  1  390 ? 32.807  12.719 3.040   1.00 54.34  ? 390 ALA A N   1 
ATOM   3045  C  CA  . ALA A  1  390 ? 33.759  12.954 1.930   1.00 54.68  ? 390 ALA A CA  1 
ATOM   3046  C  C   . ALA A  1  390 ? 32.979  13.370 0.679   1.00 53.73  ? 390 ALA A C   1 
ATOM   3047  O  O   . ALA A  1  390 ? 33.376  14.358 0.038   1.00 53.59  ? 390 ALA A O   1 
ATOM   3048  C  CB  . ALA A  1  390 ? 34.569  11.707 1.683   1.00 55.69  ? 390 ALA A CB  1 
ATOM   3049  N  N   . LEU A  1  391 ? 31.900  12.647 0.363   1.00 52.70  ? 391 LEU A N   1 
ATOM   3050  C  CA  . LEU A  1  391 ? 31.095  12.968 -0.810  1.00 50.14  ? 391 LEU A CA  1 
ATOM   3051  C  C   . LEU A  1  391 ? 30.533  14.379 -0.713  1.00 46.97  ? 391 LEU A C   1 
ATOM   3052  O  O   . LEU A  1  391 ? 30.493  15.113 -1.708  1.00 44.62  ? 391 LEU A O   1 
ATOM   3053  C  CB  . LEU A  1  391 ? 29.961  11.954 -0.964  1.00 50.64  ? 391 LEU A CB  1 
ATOM   3054  C  CG  . LEU A  1  391 ? 29.077  12.115 -2.204  1.00 48.90  ? 391 LEU A CG  1 
ATOM   3055  C  CD1 . LEU A  1  391 ? 29.866  11.816 -3.467  1.00 48.65  ? 391 LEU A CD1 1 
ATOM   3056  C  CD2 . LEU A  1  391 ? 27.854  11.216 -2.117  1.00 48.57  ? 391 LEU A CD2 1 
ATOM   3057  N  N   . LEU A  1  392 ? 30.072  14.771 0.476   1.00 46.64  ? 392 LEU A N   1 
ATOM   3058  C  CA  . LEU A  1  392 ? 29.531  16.115 0.643   1.00 46.10  ? 392 LEU A CA  1 
ATOM   3059  C  C   . LEU A  1  392 ? 30.627  17.164 0.513   1.00 45.69  ? 392 LEU A C   1 
ATOM   3060  O  O   . LEU A  1  392 ? 30.403  18.235 -0.064  1.00 45.90  ? 392 LEU A O   1 
ATOM   3061  C  CB  . LEU A  1  392 ? 28.824  16.226 1.992   1.00 45.69  ? 392 LEU A CB  1 
ATOM   3062  C  CG  . LEU A  1  392 ? 28.159  17.566 2.307   1.00 44.76  ? 392 LEU A CG  1 
ATOM   3063  C  CD1 . LEU A  1  392 ? 27.228  18.006 1.188   1.00 44.77  ? 392 LEU A CD1 1 
ATOM   3064  C  CD2 . LEU A  1  392 ? 27.392  17.453 3.618   1.00 43.89  ? 392 LEU A CD2 1 
ATOM   3065  N  N   . GLU A  1  393 ? 31.822  16.870 1.031   1.00 44.37  ? 393 GLU A N   1 
ATOM   3066  C  CA  . GLU A  1  393 ? 32.945  17.787 0.863   1.00 41.88  ? 393 GLU A CA  1 
ATOM   3067  C  C   . GLU A  1  393 ? 33.445  17.795 -0.576  1.00 39.60  ? 393 GLU A C   1 
ATOM   3068  O  O   . GLU A  1  393 ? 34.014  18.793 -1.028  1.00 36.66  ? 393 GLU A O   1 
ATOM   3069  C  CB  . GLU A  1  393 ? 34.079  17.411 1.816   1.00 41.90  ? 393 GLU A CB  1 
ATOM   3070  C  CG  . GLU A  1  393 ? 35.300  18.315 1.719   1.00 42.31  ? 393 GLU A CG  1 
ATOM   3071  C  CD  . GLU A  1  393 ? 36.267  18.123 2.877   1.00 43.96  ? 393 GLU A CD  1 
ATOM   3072  O  OE1 . GLU A  1  393 ? 35.801  17.957 4.026   1.00 43.58  ? 393 GLU A OE1 1 
ATOM   3073  O  OE2 . GLU A  1  393 ? 37.493  18.148 2.643   1.00 44.41  ? 393 GLU A OE2 1 
ATOM   3074  N  N   . ASP A  1  394 ? 33.252  16.691 -1.301  1.00 40.77  ? 394 ASP A N   1 
ATOM   3075  C  CA  . ASP A  1  394 ? 33.642  16.643 -2.707  1.00 41.39  ? 394 ASP A CA  1 
ATOM   3076  C  C   . ASP A  1  394 ? 32.776  17.576 -3.543  1.00 41.40  ? 394 ASP A C   1 
ATOM   3077  O  O   . ASP A  1  394 ? 33.288  18.437 -4.265  1.00 40.07  ? 394 ASP A O   1 
ATOM   3078  C  CB  . ASP A  1  394 ? 33.544  15.203 -3.216  1.00 42.35  ? 394 ASP A CB  1 
ATOM   3079  C  CG  . ASP A  1  394 ? 33.843  15.079 -4.696  1.00 43.53  ? 394 ASP A CG  1 
ATOM   3080  O  OD1 . ASP A  1  394 ? 34.355  16.048 -5.297  1.00 44.02  ? 394 ASP A OD1 1 
ATOM   3081  O  OD2 . ASP A  1  394 ? 33.549  14.005 -5.262  1.00 43.91  ? 394 ASP A OD2 1 
ATOM   3082  N  N   . GLN A  1  395 ? 31.459  17.419 -3.460  1.00 41.55  ? 395 GLN A N   1 
ATOM   3083  C  CA  . GLN A  1  395 ? 30.534  18.313 -4.152  1.00 40.21  ? 395 GLN A CA  1 
ATOM   3084  C  C   . GLN A  1  395 ? 30.022  19.344 -3.149  1.00 39.96  ? 395 GLN A C   1 
ATOM   3085  O  O   . GLN A  1  395 ? 28.886  19.309 -2.675  1.00 40.30  ? 395 GLN A O   1 
ATOM   3086  C  CB  . GLN A  1  395 ? 29.412  17.510 -4.797  1.00 40.09  ? 395 GLN A CB  1 
ATOM   3087  C  CG  . GLN A  1  395 ? 29.939  16.393 -5.686  1.00 41.02  ? 395 GLN A CG  1 
ATOM   3088  C  CD  . GLN A  1  395 ? 28.946  15.948 -6.737  1.00 40.96  ? 395 GLN A CD  1 
ATOM   3089  O  OE1 . GLN A  1  395 ? 27.754  15.801 -6.463  1.00 40.45  ? 395 GLN A OE1 1 
ATOM   3090  N  NE2 . GLN A  1  395 ? 29.435  15.722 -7.951  1.00 40.63  ? 395 GLN A NE2 1 
ATOM   3091  N  N   . PHE A  1  396 ? 30.922  20.281 -2.832  1.00 40.19  ? 396 PHE A N   1 
ATOM   3092  C  CA  . PHE A  1  396 ? 30.711  21.207 -1.729  1.00 39.78  ? 396 PHE A CA  1 
ATOM   3093  C  C   . PHE A  1  396 ? 29.670  22.270 -2.047  1.00 41.31  ? 396 PHE A C   1 
ATOM   3094  O  O   . PHE A  1  396 ? 29.093  22.848 -1.119  1.00 41.46  ? 396 PHE A O   1 
ATOM   3095  C  CB  . PHE A  1  396 ? 32.037  21.880 -1.353  1.00 37.72  ? 396 PHE A CB  1 
ATOM   3096  C  CG  . PHE A  1  396 ? 32.735  22.542 -2.515  1.00 37.72  ? 396 PHE A CG  1 
ATOM   3097  C  CD1 . PHE A  1  396 ? 32.455  23.856 -2.850  1.00 36.11  ? 396 PHE A CD1 1 
ATOM   3098  C  CD2 . PHE A  1  396 ? 33.673  21.852 -3.267  1.00 36.98  ? 396 PHE A CD2 1 
ATOM   3099  C  CE1 . PHE A  1  396 ? 33.088  24.464 -3.911  1.00 35.81  ? 396 PHE A CE1 1 
ATOM   3100  C  CE2 . PHE A  1  396 ? 34.304  22.454 -4.332  1.00 36.25  ? 396 PHE A CE2 1 
ATOM   3101  C  CZ  . PHE A  1  396 ? 34.012  23.764 -4.654  1.00 35.48  ? 396 PHE A CZ  1 
ATOM   3102  N  N   . GLY A  1  397 ? 29.416  22.542 -3.326  1.00 41.25  ? 397 GLY A N   1 
ATOM   3103  C  CA  . GLY A  1  397 ? 28.464  23.566 -3.707  1.00 40.20  ? 397 GLY A CA  1 
ATOM   3104  C  C   . GLY A  1  397 ? 27.056  23.015 -3.740  1.00 40.54  ? 397 GLY A C   1 
ATOM   3105  O  O   . GLY A  1  397 ? 26.783  22.017 -4.415  1.00 41.48  ? 397 GLY A O   1 
ATOM   3106  N  N   . GLY A  1  398 ? 26.156  23.676 -3.009  1.00 39.33  ? 398 GLY A N   1 
ATOM   3107  C  CA  . GLY A  1  398 ? 24.767  23.252 -3.001  1.00 36.15  ? 398 GLY A CA  1 
ATOM   3108  C  C   . GLY A  1  398 ? 24.188  23.102 -4.392  1.00 35.65  ? 398 GLY A C   1 
ATOM   3109  O  O   . GLY A  1  398 ? 23.431  22.165 -4.663  1.00 35.44  ? 398 GLY A O   1 
ATOM   3110  N  N   . SER A  1  399 ? 24.524  24.026 -5.289  1.00 34.92  ? 399 SER A N   1 
ATOM   3111  C  CA  . SER A  1  399 ? 24.038  23.978 -6.661  1.00 35.55  ? 399 SER A CA  1 
ATOM   3112  C  C   . SER A  1  399 ? 24.476  22.686 -7.338  1.00 38.01  ? 399 SER A C   1 
ATOM   3113  O  O   . SER A  1  399 ? 23.713  22.075 -8.086  1.00 40.12  ? 399 SER A O   1 
ATOM   3114  C  CB  . SER A  1  399 ? 24.549  25.178 -7.456  1.00 32.64  ? 399 SER A CB  1 
ATOM   3115  O  OG  . SER A  1  399 ? 24.225  26.398 -6.815  1.00 31.34  ? 399 SER A OG  1 
HETATM 3116  N  N   . MGN A  1  400 ? 25.715  22.281 -7.072  1.00 37.31  ? 400 MGN A N   1 
HETATM 3117  C  CA  . MGN A  1  400 ? 26.280  21.033 -7.655  1.00 38.18  ? 400 MGN A CA  1 
HETATM 3118  C  CB1 . MGN A  1  400 ? 27.674  20.784 -7.091  1.00 38.37  ? 400 MGN A CB1 1 
HETATM 3119  C  CB2 . MGN A  1  400 ? 26.322  21.150 -9.175  1.00 36.31  ? 400 MGN A CB2 1 
HETATM 3120  C  CG  . MGN A  1  400 ? 28.680  21.862 -7.476  1.00 37.50  ? 400 MGN A CG  1 
HETATM 3121  C  CD  . MGN A  1  400 ? 30.013  21.514 -6.847  1.00 40.12  ? 400 MGN A CD  1 
HETATM 3122  O  OE1 . MGN A  1  400 ? 30.137  21.503 -5.634  1.00 40.77  ? 400 MGN A OE1 1 
HETATM 3123  N  NE2 . MGN A  1  400 ? 31.020  21.226 -7.672  1.00 39.53  ? 400 MGN A NE2 1 
HETATM 3124  C  C   . MGN A  1  400 ? 25.440  19.846 -7.265  1.00 39.00  ? 400 MGN A C   1 
HETATM 3125  O  O   . MGN A  1  400 ? 25.136  18.986 -8.123  1.00 39.86  ? 400 MGN A O   1 
ATOM   3126  N  N   . ARG A  1  401 ? 25.063  19.773 -5.995  1.00 39.53  ? 401 ARG A N   1 
ATOM   3127  C  CA  . ARG A  1  401 ? 24.309  18.634 -5.487  1.00 39.09  ? 401 ARG A CA  1 
ATOM   3128  C  C   . ARG A  1  401 ? 22.894  18.660 -6.045  1.00 39.10  ? 401 ARG A C   1 
ATOM   3129  O  O   . ARG A  1  401 ? 22.335  17.623 -6.399  1.00 40.00  ? 401 ARG A O   1 
ATOM   3130  C  CB  . ARG A  1  401 ? 24.296  18.647 -3.961  1.00 39.29  ? 401 ARG A CB  1 
ATOM   3131  C  CG  . ARG A  1  401 ? 25.697  18.649 -3.354  1.00 39.82  ? 401 ARG A CG  1 
ATOM   3132  C  CD  . ARG A  1  401 ? 25.683  18.391 -1.856  1.00 38.76  ? 401 ARG A CD  1 
ATOM   3133  N  NE  . ARG A  1  401 ? 25.018  19.454 -1.106  1.00 38.00  ? 401 ARG A NE  1 
ATOM   3134  C  CZ  . ARG A  1  401 ? 25.618  20.561 -0.675  1.00 38.21  ? 401 ARG A CZ  1 
ATOM   3135  N  NH1 . ARG A  1  401 ? 26.905  20.770 -0.923  1.00 39.13  ? 401 ARG A NH1 1 
ATOM   3136  N  NH2 . ARG A  1  401 ? 24.927  21.465 0.005   1.00 36.83  ? 401 ARG A NH2 1 
ATOM   3137  N  N   . ALA A  1  402 ? 22.325  19.864 -6.129  1.00 38.62  ? 402 ALA A N   1 
ATOM   3138  C  CA  . ALA A  1  402 ? 20.979  20.015 -6.671  1.00 38.24  ? 402 ALA A CA  1 
ATOM   3139  C  C   . ALA A  1  402 ? 20.900  19.486 -8.097  1.00 38.10  ? 402 ALA A C   1 
ATOM   3140  O  O   . ALA A  1  402 ? 20.003  18.703 -8.434  1.00 38.23  ? 402 ALA A O   1 
ATOM   3141  C  CB  . ALA A  1  402 ? 20.565  21.486 -6.618  1.00 38.06  ? 402 ALA A CB  1 
ATOM   3142  N  N   . ALA A  1  403 ? 21.848  19.886 -8.946  1.00 37.47  ? 403 ALA A N   1 
ATOM   3143  C  CA  . ALA A  1  403 ? 21.817  19.466 -10.343 1.00 33.35  ? 403 ALA A CA  1 
ATOM   3144  C  C   . ALA A  1  403 ? 21.998  17.959 -10.476 1.00 34.59  ? 403 ALA A C   1 
ATOM   3145  O  O   . ALA A  1  403 ? 21.333  17.316 -11.298 1.00 35.41  ? 403 ALA A O   1 
ATOM   3146  C  CB  . ALA A  1  403 ? 22.901  20.200 -11.132 1.00 32.39  ? 403 ALA A CB  1 
ATOM   3147  N  N   . VAL A  1  404 ? 22.894  17.381 -9.673  1.00 33.90  ? 404 VAL A N   1 
ATOM   3148  C  CA  . VAL A  1  404 ? 23.190  15.955 -9.778  1.00 35.77  ? 404 VAL A CA  1 
ATOM   3149  C  C   . VAL A  1  404 ? 22.015  15.122 -9.278  1.00 39.28  ? 404 VAL A C   1 
ATOM   3150  O  O   . VAL A  1  404 ? 21.616  14.140 -9.915  1.00 38.85  ? 404 VAL A O   1 
ATOM   3151  C  CB  . VAL A  1  404 ? 24.485  15.629 -9.011  1.00 36.06  ? 404 VAL A CB  1 
ATOM   3152  C  CG1 . VAL A  1  404 ? 24.722  14.132 -8.958  1.00 38.71  ? 404 VAL A CG1 1 
ATOM   3153  C  CG2 . VAL A  1  404 ? 25.673  16.331 -9.653  1.00 36.62  ? 404 VAL A CG2 1 
ATOM   3154  N  N   . VAL A  1  405 ? 21.454  15.485 -8.122  1.00 41.67  ? 405 VAL A N   1 
ATOM   3155  C  CA  . VAL A  1  405 ? 20.349  14.713 -7.557  1.00 43.38  ? 405 VAL A CA  1 
ATOM   3156  C  C   . VAL A  1  405 ? 19.109  14.821 -8.442  1.00 42.32  ? 405 VAL A C   1 
ATOM   3157  O  O   . VAL A  1  405 ? 18.436  13.822 -8.719  1.00 44.54  ? 405 VAL A O   1 
ATOM   3158  C  CB  . VAL A  1  405 ? 20.055  15.175 -6.117  1.00 46.23  ? 405 VAL A CB  1 
ATOM   3159  C  CG1 . VAL A  1  405 ? 18.828  14.466 -5.559  1.00 47.55  ? 405 VAL A CG1 1 
ATOM   3160  C  CG2 . VAL A  1  405 ? 21.266  14.927 -5.226  1.00 47.30  ? 405 VAL A CG2 1 
ATOM   3161  N  N   . ALA A  1  406 ? 18.781  16.037 -8.888  1.00 39.29  ? 406 ALA A N   1 
ATOM   3162  C  CA  . ALA A  1  406 ? 17.584  16.216 -9.702  1.00 38.06  ? 406 ALA A CA  1 
ATOM   3163  C  C   . ALA A  1  406 ? 17.745  15.592 -11.081 1.00 37.85  ? 406 ALA A C   1 
ATOM   3164  O  O   . ALA A  1  406 ? 16.768  15.094 -11.654 1.00 36.66  ? 406 ALA A O   1 
ATOM   3165  C  CB  . ALA A  1  406 ? 17.253  17.701 -9.834  1.00 36.39  ? 406 ALA A CB  1 
ATOM   3166  N  N   . ALA A  1  407 ? 18.962  15.604 -11.626 1.00 38.27  ? 407 ALA A N   1 
ATOM   3167  C  CA  . ALA A  1  407 ? 19.195  14.952 -12.909 1.00 38.10  ? 407 ALA A CA  1 
ATOM   3168  C  C   . ALA A  1  407 ? 18.908  13.461 -12.814 1.00 39.31  ? 407 ALA A C   1 
ATOM   3169  O  O   . ALA A  1  407 ? 18.258  12.886 -13.694 1.00 40.20  ? 407 ALA A O   1 
ATOM   3170  C  CB  . ALA A  1  407 ? 20.630  15.195 -13.368 1.00 39.04  ? 407 ALA A CB  1 
ATOM   3171  N  N   . ALA A  1  408 ? 19.384  12.816 -11.748 1.00 41.68  ? 408 ALA A N   1 
ATOM   3172  C  CA  . ALA A  1  408 ? 19.066  11.409 -11.541 1.00 42.71  ? 408 ALA A CA  1 
ATOM   3173  C  C   . ALA A  1  408 ? 17.566  11.210 -11.366 1.00 42.64  ? 408 ALA A C   1 
ATOM   3174  O  O   . ALA A  1  408 ? 16.987  10.268 -11.918 1.00 42.75  ? 408 ALA A O   1 
ATOM   3175  C  CB  . ALA A  1  408 ? 19.826  10.875 -10.327 1.00 42.62  ? 408 ALA A CB  1 
ATOM   3176  N  N   . ALA A  1  409 ? 16.918  12.096 -10.609 1.00 43.22  ? 409 ALA A N   1 
ATOM   3177  C  CA  . ALA A  1  409 ? 15.479  11.982 -10.402 1.00 43.41  ? 409 ALA A CA  1 
ATOM   3178  C  C   . ALA A  1  409 ? 14.723  12.205 -11.705 1.00 43.48  ? 409 ALA A C   1 
ATOM   3179  O  O   . ALA A  1  409 ? 13.802  11.453 -12.039 1.00 44.28  ? 409 ALA A O   1 
ATOM   3180  C  CB  . ALA A  1  409 ? 15.020  12.975 -9.336  1.00 43.95  ? 409 ALA A CB  1 
ATOM   3181  N  N   . GLY A  1  410 ? 15.104  13.236 -12.461 1.00 43.54  ? 410 GLY A N   1 
ATOM   3182  C  CA  . GLY A  1  410 ? 14.438  13.492 -13.728 1.00 43.51  ? 410 GLY A CA  1 
ATOM   3183  C  C   . GLY A  1  410 ? 14.637  12.366 -14.724 1.00 43.49  ? 410 GLY A C   1 
ATOM   3184  O  O   . GLY A  1  410 ? 13.678  11.872 -15.323 1.00 43.78  ? 410 GLY A O   1 
ATOM   3185  N  N   . CYS A  1  411 ? 15.896  11.972 -14.928 1.00 42.47  ? 411 CYS A N   1 
ATOM   3186  C  CA  . CYS A  1  411 ? 16.212  10.879 -15.886 1.00 41.61  ? 411 CYS A CA  1 
ATOM   3187  C  C   . CYS A  1  411 ? 15.451  9.612  -15.482 1.00 43.60  ? 411 CYS A C   1 
ATOM   3188  O  O   . CYS A  1  411 ? 14.852  8.973  -16.368 1.00 43.23  ? 411 CYS A O   1 
ATOM   3189  C  CB  . CYS A  1  411 ? 17.710  10.605 -15.913 1.00 40.16  ? 411 CYS A CB  1 
ATOM   3190  S  SG  . CYS A  1  411 ? 18.653  11.866 -16.809 1.00 37.34  ? 411 CYS A SG  1 
ATOM   3191  N  N   . SER A  1  412 ? 15.456  9.289  -14.186 1.00 44.59  ? 412 SER A N   1 
ATOM   3192  C  CA  . SER A  1  412 ? 14.759  8.085  -13.662 1.00 46.45  ? 412 SER A CA  1 
ATOM   3193  C  C   . SER A  1  412 ? 13.264  8.151  -13.994 1.00 45.12  ? 412 SER A C   1 
ATOM   3194  O  O   . SER A  1  412 ? 12.738  7.154  -14.520 1.00 46.68  ? 412 SER A O   1 
ATOM   3195  C  CB  . SER A  1  412 ? 14.994  7.932  -12.183 1.00 48.36  ? 412 SER A CB  1 
ATOM   3196  O  OG  . SER A  1  412 ? 16.357  7.636  -11.920 1.00 47.92  ? 412 SER A OG  1 
ATOM   3197  N  N   . THR A  1  413 ? 12.615  9.286  -13.717 1.00 43.54  ? 413 THR A N   1 
ATOM   3198  C  CA  . THR A  1  413 ? 11.190  9.424  -14.000 1.00 42.57  ? 413 THR A CA  1 
ATOM   3199  C  C   . THR A  1  413 ? 10.914  9.217  -15.483 1.00 42.13  ? 413 THR A C   1 
ATOM   3200  O  O   . THR A  1  413 ? 9.942   8.549  -15.857 1.00 41.03  ? 413 THR A O   1 
ATOM   3201  C  CB  . THR A  1  413 ? 10.687  10.798 -13.550 1.00 42.21  ? 413 THR A CB  1 
ATOM   3202  O  OG1 . THR A  1  413 ? 10.905  10.956 -12.142 1.00 42.21  ? 413 THR A OG1 1 
ATOM   3203  C  CG2 . THR A  1  413 ? 9.198   10.963 -13.860 1.00 43.43  ? 413 THR A CG2 1 
ATOM   3204  N  N   . ALA A  1  414 ? 11.772  9.770  -16.343 1.00 42.84  ? 414 ALA A N   1 
ATOM   3205  C  CA  . ALA A  1  414 ? 11.612  9.579  -17.779 1.00 45.25  ? 414 ALA A CA  1 
ATOM   3206  C  C   . ALA A  1  414 ? 11.879  8.134  -18.180 1.00 46.27  ? 414 ALA A C   1 
ATOM   3207  O  O   . ALA A  1  414 ? 11.240  7.624  -19.107 1.00 48.18  ? 414 ALA A O   1 
ATOM   3208  C  CB  . ALA A  1  414 ? 12.540  10.528 -18.538 1.00 45.90  ? 414 ALA A CB  1 
ATOM   3209  N  N   . PHE A  1  415 ? 12.818  7.463  -17.505 1.00 45.35  ? 415 PHE A N   1 
ATOM   3210  C  CA  . PHE A  1  415 ? 12.990  6.030  -17.710 1.00 46.72  ? 415 PHE A CA  1 
ATOM   3211  C  C   . PHE A  1  415 ? 11.674  5.292  -17.483 1.00 49.90  ? 415 PHE A C   1 
ATOM   3212  O  O   . PHE A  1  415 ? 11.377  4.302  -18.162 1.00 49.85  ? 415 PHE A O   1 
ATOM   3213  C  CB  . PHE A  1  415 ? 14.057  5.472  -16.764 1.00 46.80  ? 415 PHE A CB  1 
ATOM   3214  C  CG  . PHE A  1  415 ? 15.469  5.874  -17.108 1.00 46.55  ? 415 PHE A CG  1 
ATOM   3215  C  CD1 . PHE A  1  415 ? 15.816  6.275  -18.388 1.00 45.90  ? 415 PHE A CD1 1 
ATOM   3216  C  CD2 . PHE A  1  415 ? 16.456  5.836  -16.136 1.00 46.18  ? 415 PHE A CD2 1 
ATOM   3217  C  CE1 . PHE A  1  415 ? 17.118  6.636  -18.685 1.00 45.10  ? 415 PHE A CE1 1 
ATOM   3218  C  CE2 . PHE A  1  415 ? 17.758  6.196  -16.431 1.00 44.68  ? 415 PHE A CE2 1 
ATOM   3219  C  CZ  . PHE A  1  415 ? 18.088  6.594  -17.705 1.00 44.25  ? 415 PHE A CZ  1 
ATOM   3220  N  N   . ALA A  1  416 ? 10.882  5.753  -16.513 1.00 52.68  ? 416 ALA A N   1 
ATOM   3221  C  CA  . ALA A  1  416 ? 9.657   5.058  -16.142 1.00 55.78  ? 416 ALA A CA  1 
ATOM   3222  C  C   . ALA A  1  416 ? 8.522   5.358  -17.115 1.00 54.99  ? 416 ALA A C   1 
ATOM   3223  O  O   . ALA A  1  416 ? 7.816   4.446  -17.558 1.00 57.91  ? 416 ALA A O   1 
ATOM   3224  C  CB  . ALA A  1  416 ? 9.256   5.444  -14.716 1.00 57.38  ? 416 ALA A CB  1 
ATOM   3225  N  N   . THR A  1  417 ? 8.338   6.631  -17.465 1.00 51.93  ? 417 THR A N   1 
ATOM   3226  C  CA  . THR A  1  417 ? 7.201   7.041  -18.276 1.00 47.68  ? 417 THR A CA  1 
ATOM   3227  C  C   . THR A  1  417 ? 7.479   7.002  -19.771 1.00 45.56  ? 417 THR A C   1 
ATOM   3228  O  O   . THR A  1  417 ? 6.529   6.948  -20.560 1.00 44.82  ? 417 THR A O   1 
ATOM   3229  C  CB  . THR A  1  417 ? 6.768   8.465  -17.910 1.00 44.82  ? 417 THR A CB  1 
ATOM   3230  O  OG1 . THR A  1  417 ? 7.802   9.387  -18.281 1.00 41.05  ? 417 THR A OG1 1 
ATOM   3231  C  CG2 . THR A  1  417 ? 6.498   8.580  -16.420 1.00 45.63  ? 417 THR A CG2 1 
ATOM   3232  N  N   . GLY A  1  418 ? 8.745   7.035  -20.179 1.00 44.86  ? 418 GLY A N   1 
ATOM   3233  C  CA  . GLY A  1  418 ? 9.066   7.168  -21.583 1.00 44.19  ? 418 GLY A CA  1 
ATOM   3234  C  C   . GLY A  1  418 ? 8.778   8.533  -22.159 1.00 43.41  ? 418 GLY A C   1 
ATOM   3235  O  O   . GLY A  1  418 ? 8.829   8.701  -23.379 1.00 42.38  ? 418 GLY A O   1 
ATOM   3236  N  N   . ASN A  1  419 ? 8.498   9.519  -21.312 1.00 44.71  ? 419 ASN A N   1 
ATOM   3237  C  CA  . ASN A  1  419 ? 8.106   10.859 -21.727 1.00 42.94  ? 419 ASN A CA  1 
ATOM   3238  C  C   . ASN A  1  419 ? 8.996   11.859 -21.006 1.00 42.12  ? 419 ASN A C   1 
ATOM   3239  O  O   . ASN A  1  419 ? 9.100   11.825 -19.775 1.00 41.69  ? 419 ASN A O   1 
ATOM   3240  C  CB  . ASN A  1  419 ? 6.628   11.102 -21.398 1.00 41.59  ? 419 ASN A CB  1 
ATOM   3241  C  CG  . ASN A  1  419 ? 6.090   12.377 -22.010 1.00 41.83  ? 419 ASN A CG  1 
ATOM   3242  O  OD1 . ASN A  1  419 ? 6.523   13.476 -21.672 1.00 42.19  ? 419 ASN A OD1 1 
ATOM   3243  N  ND2 . ASN A  1  419 ? 5.123   12.235 -22.907 1.00 42.53  ? 419 ASN A ND2 1 
ATOM   3244  N  N   . ALA A  1  420 ? 9.636   12.750 -21.768 1.00 41.69  ? 420 ALA A N   1 
ATOM   3245  C  CA  . ALA A  1  420 ? 10.569  13.697 -21.170 1.00 40.53  ? 420 ALA A CA  1 
ATOM   3246  C  C   . ALA A  1  420 ? 9.872   14.749 -20.318 1.00 39.65  ? 420 ALA A C   1 
ATOM   3247  O  O   . ALA A  1  420 ? 10.508  15.320 -19.425 1.00 38.38  ? 420 ALA A O   1 
ATOM   3248  C  CB  . ALA A  1  420 ? 11.396  14.389 -22.254 1.00 40.15  ? 420 ALA A CB  1 
ATOM   3249  N  N   . GLN A  1  421 ? 8.589   15.024 -20.569 1.00 38.27  ? 421 GLN A N   1 
ATOM   3250  C  CA  . GLN A  1  421 ? 7.926   16.106 -19.848 1.00 38.46  ? 421 GLN A CA  1 
ATOM   3251  C  C   . GLN A  1  421 ? 7.660   15.722 -18.397 1.00 40.52  ? 421 GLN A C   1 
ATOM   3252  O  O   . GLN A  1  421 ? 7.807   16.554 -17.495 1.00 39.50  ? 421 GLN A O   1 
ATOM   3253  C  CB  . GLN A  1  421 ? 6.625   16.493 -20.546 1.00 37.52  ? 421 GLN A CB  1 
ATOM   3254  C  CG  . GLN A  1  421 ? 6.336   17.986 -20.500 1.00 35.44  ? 421 GLN A CG  1 
ATOM   3255  C  CD  . GLN A  1  421 ? 7.294   18.787 -21.359 1.00 34.76  ? 421 GLN A CD  1 
ATOM   3256  O  OE1 . GLN A  1  421 ? 8.027   18.227 -22.175 1.00 35.55  ? 421 GLN A OE1 1 
ATOM   3257  N  NE2 . GLN A  1  421 ? 7.291   20.103 -21.183 1.00 32.64  ? 421 GLN A NE2 1 
ATOM   3258  N  N   . THR A  1  422 ? 7.245   14.478 -18.148 1.00 42.47  ? 422 THR A N   1 
ATOM   3259  C  CA  . THR A  1  422 ? 7.122   14.029 -16.764 1.00 44.48  ? 422 THR A CA  1 
ATOM   3260  C  C   . THR A  1  422 ? 8.489   13.904 -16.103 1.00 44.27  ? 422 THR A C   1 
ATOM   3261  O  O   . THR A  1  422 ? 8.619   14.154 -14.898 1.00 44.15  ? 422 THR A O   1 
ATOM   3262  C  CB  . THR A  1  422 ? 6.364   12.703 -16.691 1.00 45.34  ? 422 THR A CB  1 
ATOM   3263  O  OG1 . THR A  1  422 ? 6.717   11.873 -17.805 1.00 45.44  ? 422 THR A OG1 1 
ATOM   3264  C  CG2 . THR A  1  422 ? 4.861   12.948 -16.682 1.00 45.65  ? 422 THR A CG2 1 
ATOM   3265  N  N   . GLY A  1  423 ? 9.517   13.526 -16.866 1.00 44.23  ? 423 GLY A N   1 
ATOM   3266  C  CA  . GLY A  1  423 ? 10.866  13.566 -16.329 1.00 42.15  ? 423 GLY A CA  1 
ATOM   3267  C  C   . GLY A  1  423 ? 11.249  14.954 -15.854 1.00 40.91  ? 423 GLY A C   1 
ATOM   3268  O  O   . GLY A  1  423 ? 11.891  15.111 -14.812 1.00 40.98  ? 423 GLY A O   1 
ATOM   3269  N  N   . LEU A  1  424 ? 10.851  15.980 -16.608 1.00 40.43  ? 424 LEU A N   1 
ATOM   3270  C  CA  . LEU A  1  424 ? 11.123  17.354 -16.204 1.00 38.89  ? 424 LEU A CA  1 
ATOM   3271  C  C   . LEU A  1  424 ? 10.354  17.716 -14.942 1.00 39.29  ? 424 LEU A C   1 
ATOM   3272  O  O   . LEU A  1  424 ? 10.886  18.393 -14.056 1.00 38.09  ? 424 LEU A O   1 
ATOM   3273  C  CB  . LEU A  1  424 ? 10.762  18.308 -17.340 1.00 37.65  ? 424 LEU A CB  1 
ATOM   3274  C  CG  . LEU A  1  424 ? 10.932  19.805 -17.081 1.00 36.48  ? 424 LEU A CG  1 
ATOM   3275  C  CD1 . LEU A  1  424 ? 12.386  20.141 -16.814 1.00 36.13  ? 424 LEU A CD1 1 
ATOM   3276  C  CD2 . LEU A  1  424 ? 10.401  20.610 -18.257 1.00 36.37  ? 424 LEU A CD2 1 
ATOM   3277  N  N   . SER A  1  425 ? 9.097   17.279 -14.842 1.00 40.76  ? 425 SER A N   1 
ATOM   3278  C  CA  . SER A  1  425 ? 8.345   17.510 -13.613 1.00 41.76  ? 425 SER A CA  1 
ATOM   3279  C  C   . SER A  1  425 ? 9.059   16.892 -12.418 1.00 37.86  ? 425 SER A C   1 
ATOM   3280  O  O   . SER A  1  425 ? 9.117   17.495 -11.339 1.00 38.05  ? 425 SER A O   1 
ATOM   3281  C  CB  . SER A  1  425 ? 6.930   16.953 -13.750 1.00 44.55  ? 425 SER A CB  1 
ATOM   3282  O  OG  . SER A  1  425 ? 6.100   17.401 -12.691 1.00 45.73  ? 425 SER A OG  1 
ATOM   3283  N  N   . GLY A  1  426 ? 9.618   15.692 -12.593 1.00 36.80  ? 426 GLY A N   1 
ATOM   3284  C  CA  . GLY A  1  426 ? 10.376  15.076 -11.517 1.00 35.04  ? 426 GLY A CA  1 
ATOM   3285  C  C   . GLY A  1  426 ? 11.607  15.877 -11.137 1.00 35.51  ? 426 GLY A C   1 
ATOM   3286  O  O   . GLY A  1  426 ? 11.970  15.957 -9.961  1.00 35.99  ? 426 GLY A O   1 
ATOM   3287  N  N   . TRP A  1  427 ? 12.262  16.482 -12.129 1.00 35.67  ? 427 TRP A N   1 
ATOM   3288  C  CA  . TRP A  1  427 ? 13.409  17.343 -11.856 1.00 35.77  ? 427 TRP A CA  1 
ATOM   3289  C  C   . TRP A  1  427 ? 13.043  18.446 -10.869 1.00 37.12  ? 427 TRP A C   1 
ATOM   3290  O  O   . TRP A  1  427 ? 13.763  18.686 -9.891  1.00 37.12  ? 427 TRP A O   1 
ATOM   3291  C  CB  . TRP A  1  427 ? 13.925  17.932 -13.175 1.00 34.84  ? 427 TRP A CB  1 
ATOM   3292  C  CG  . TRP A  1  427 ? 14.834  19.106 -13.011 1.00 33.68  ? 427 TRP A CG  1 
ATOM   3293  C  CD1 . TRP A  1  427 ? 14.464  20.398 -12.788 1.00 34.74  ? 427 TRP A CD1 1 
ATOM   3294  C  CD2 . TRP A  1  427 ? 16.265  19.104 -13.070 1.00 34.26  ? 427 TRP A CD2 1 
ATOM   3295  N  NE1 . TRP A  1  427 ? 15.572  21.199 -12.686 1.00 35.36  ? 427 TRP A NE1 1 
ATOM   3296  C  CE2 . TRP A  1  427 ? 16.691  20.431 -12.864 1.00 34.28  ? 427 TRP A CE2 1 
ATOM   3297  C  CE3 . TRP A  1  427 ? 17.227  18.111 -13.277 1.00 34.82  ? 427 TRP A CE3 1 
ATOM   3298  C  CZ2 . TRP A  1  427 ? 18.035  20.791 -12.855 1.00 33.71  ? 427 TRP A CZ2 1 
ATOM   3299  C  CZ3 . TRP A  1  427 ? 18.562  18.470 -13.268 1.00 33.36  ? 427 TRP A CZ3 1 
ATOM   3300  C  CH2 . TRP A  1  427 ? 18.954  19.798 -13.058 1.00 34.06  ? 427 TRP A CH2 1 
ATOM   3301  N  N   . TYR A  1  428 ? 11.923  19.130 -11.107 1.00 38.75  ? 428 TYR A N   1 
ATOM   3302  C  CA  . TYR A  1  428 ? 11.535  20.235 -10.236 1.00 39.64  ? 428 TYR A CA  1 
ATOM   3303  C  C   . TYR A  1  428 ? 11.075  19.737 -8.870  1.00 41.22  ? 428 TYR A C   1 
ATOM   3304  O  O   . TYR A  1  428 ? 11.376  20.362 -7.846  1.00 40.79  ? 428 TYR A O   1 
ATOM   3305  C  CB  . TYR A  1  428 ? 10.448  21.069 -10.912 1.00 38.97  ? 428 TYR A CB  1 
ATOM   3306  C  CG  . TYR A  1  428 ? 10.959  21.794 -12.134 1.00 39.72  ? 428 TYR A CG  1 
ATOM   3307  C  CD1 . TYR A  1  428 ? 12.105  22.574 -12.065 1.00 39.85  ? 428 TYR A CD1 1 
ATOM   3308  C  CD2 . TYR A  1  428 ? 10.314  21.683 -13.359 1.00 39.77  ? 428 TYR A CD2 1 
ATOM   3309  C  CE1 . TYR A  1  428 ? 12.591  23.229 -13.175 1.00 40.21  ? 428 TYR A CE1 1 
ATOM   3310  C  CE2 . TYR A  1  428 ? 10.793  22.339 -14.479 1.00 38.54  ? 428 TYR A CE2 1 
ATOM   3311  C  CZ  . TYR A  1  428 ? 11.930  23.114 -14.379 1.00 39.55  ? 428 TYR A CZ  1 
ATOM   3312  O  OH  . TYR A  1  428 ? 12.422  23.768 -15.488 1.00 40.10  ? 428 TYR A OH  1 
ATOM   3313  N  N   . LEU A  1  429 ? 10.365  18.606 -8.847  1.00 41.85  ? 429 LEU A N   1 
ATOM   3314  C  CA  . LEU A  1  429 ? 9.897   18.037 -7.556  1.00 41.72  ? 429 LEU A CA  1 
ATOM   3315  C  C   . LEU A  1  429 ? 11.115  17.770 -6.665  1.00 42.02  ? 429 LEU A C   1 
ATOM   3316  O  O   . LEU A  1  429 ? 11.043  18.069 -5.460  1.00 42.01  ? 429 LEU A O   1 
ATOM   3317  C  CB  . LEU A  1  429 ? 9.128   16.740 -7.826  1.00 41.61  ? 429 LEU A CB  1 
ATOM   3318  C  CG  . LEU A  1  429 ? 8.778   15.929 -6.579  1.00 42.37  ? 429 LEU A CG  1 
ATOM   3319  C  CD1 . LEU A  1  429 ? 8.007   16.778 -5.581  1.00 42.56  ? 429 LEU A CD1 1 
ATOM   3320  C  CD2 . LEU A  1  429 ? 7.990   14.681 -6.939  1.00 43.45  ? 429 LEU A CD2 1 
ATOM   3321  N  N   . SER A  1  430 ? 12.207  17.289 -7.266  1.00 41.71  ? 430 SER A N   1 
ATOM   3322  C  CA  . SER A  1  430 ? 13.455  16.953 -6.531  1.00 41.72  ? 430 SER A CA  1 
ATOM   3323  C  C   . SER A  1  430 ? 14.021  18.206 -5.855  1.00 40.59  ? 430 SER A C   1 
ATOM   3324  O  O   . SER A  1  430 ? 14.443  18.106 -4.690  1.00 38.95  ? 430 SER A O   1 
ATOM   3325  C  CB  . SER A  1  430 ? 14.461  16.345 -7.473  1.00 41.90  ? 430 SER A CB  1 
ATOM   3326  O  OG  . SER A  1  430 ? 15.714  16.163 -6.832  1.00 42.59  ? 430 SER A OG  1 
ATOM   3327  N  N   . MET A  1  431 ? 13.988  19.344 -6.553  1.00 39.54  ? 431 MET A N   1 
ATOM   3328  C  CA  . MET A  1  431 ? 14.516  20.627 -6.017  1.00 39.17  ? 431 MET A CA  1 
ATOM   3329  C  C   . MET A  1  431 ? 13.701  21.061 -4.792  1.00 40.36  ? 431 MET A C   1 
ATOM   3330  O  O   . MET A  1  431 ? 14.317  21.480 -3.797  1.00 41.25  ? 431 MET A O   1 
ATOM   3331  C  CB  . MET A  1  431 ? 14.445  21.723 -7.086  1.00 39.06  ? 431 MET A CB  1 
ATOM   3332  C  CG  . MET A  1  431 ? 15.309  21.445 -8.303  1.00 39.10  ? 431 MET A CG  1 
ATOM   3333  S  SD  . MET A  1  431 ? 17.074  21.392 -7.919  1.00 38.70  ? 431 MET A SD  1 
ATOM   3334  C  CE  . MET A  1  431 ? 17.756  21.029 -9.535  1.00 40.18  ? 431 MET A CE  1 
ATOM   3335  N  N   . TYR A  1  432 ? 12.373  20.937 -4.863  1.00 41.23  ? 432 TYR A N   1 
ATOM   3336  C  CA  . TYR A  1  432 ? 11.467  21.351 -3.764  1.00 41.34  ? 432 TYR A CA  1 
ATOM   3337  C  C   . TYR A  1  432 ? 11.770  20.460 -2.554  1.00 41.57  ? 432 TYR A C   1 
ATOM   3338  O  O   . TYR A  1  432 ? 11.935  21.006 -1.455  1.00 42.35  ? 432 TYR A O   1 
ATOM   3339  C  CB  . TYR A  1  432 ? 10.008  21.234 -4.207  1.00 41.78  ? 432 TYR A CB  1 
ATOM   3340  C  CG  . TYR A  1  432 ? 9.658   22.043 -5.429  1.00 41.24  ? 432 TYR A CG  1 
ATOM   3341  C  CD1 . TYR A  1  432 ? 10.250  23.272 -5.658  1.00 40.25  ? 432 TYR A CD1 1 
ATOM   3342  C  CD2 . TYR A  1  432 ? 8.731   21.588 -6.351  1.00 40.46  ? 432 TYR A CD2 1 
ATOM   3343  C  CE1 . TYR A  1  432 ? 9.938   24.026 -6.775  1.00 40.23  ? 432 TYR A CE1 1 
ATOM   3344  C  CE2 . TYR A  1  432 ? 8.406   22.331 -7.472  1.00 40.47  ? 432 TYR A CE2 1 
ATOM   3345  C  CZ  . TYR A  1  432 ? 9.011   23.556 -7.685  1.00 39.95  ? 432 TYR A CZ  1 
ATOM   3346  O  OH  . TYR A  1  432 ? 8.704   24.303 -8.781  1.00 38.80  ? 432 TYR A OH  1 
ATOM   3347  N  N   . LEU A  1  433 ? 11.865  19.139 -2.755  1.00 42.68  ? 433 LEU A N   1 
ATOM   3348  C  CA  . LEU A  1  433 ? 12.194  18.266 -1.632  1.00 45.17  ? 433 LEU A CA  1 
ATOM   3349  C  C   . LEU A  1  433 ? 13.590  18.564 -1.100  1.00 43.93  ? 433 LEU A C   1 
ATOM   3350  O  O   . LEU A  1  433 ? 13.804  18.642 0.115   1.00 43.66  ? 433 LEU A O   1 
ATOM   3351  C  CB  . LEU A  1  433 ? 12.097  16.803 -2.063  1.00 45.50  ? 433 LEU A CB  1 
ATOM   3352  C  CG  . LEU A  1  433 ? 10.737  16.300 -2.536  1.00 46.67  ? 433 LEU A CG  1 
ATOM   3353  C  CD1 . LEU A  1  433 ? 10.898  14.946 -3.210  1.00 47.01  ? 433 LEU A CD1 1 
ATOM   3354  C  CD2 . LEU A  1  433 ? 9.760   16.210 -1.375  1.00 47.40  ? 433 LEU A CD2 1 
ATOM   3355  N  N   . HIS A  1  434 ? 14.555  18.719 -2.007  1.00 43.53  ? 434 HIS A N   1 
ATOM   3356  C  CA  . HIS A  1  434 ? 15.935  19.003 -1.623  1.00 43.06  ? 434 HIS A CA  1 
ATOM   3357  C  C   . HIS A  1  434 ? 16.014  20.275 -0.792  1.00 42.79  ? 434 HIS A C   1 
ATOM   3358  O  O   . HIS A  1  434 ? 16.648  20.301 0.269   1.00 41.88  ? 434 HIS A O   1 
ATOM   3359  C  CB  . HIS A  1  434 ? 16.776  19.100 -2.900  1.00 43.22  ? 434 HIS A CB  1 
ATOM   3360  C  CG  . HIS A  1  434 ? 18.246  19.288 -2.677  1.00 44.25  ? 434 HIS A CG  1 
ATOM   3361  N  ND1 . HIS A  1  434 ? 19.180  18.948 -3.633  1.00 43.80  ? 434 HIS A ND1 1 
ATOM   3362  C  CD2 . HIS A  1  434 ? 18.944  19.806 -1.638  1.00 44.44  ? 434 HIS A CD2 1 
ATOM   3363  C  CE1 . HIS A  1  434 ? 20.390  19.233 -3.186  1.00 43.85  ? 434 HIS A CE1 1 
ATOM   3364  N  NE2 . HIS A  1  434 ? 20.275  19.754 -1.978  1.00 44.33  ? 434 HIS A NE2 1 
ATOM   3365  N  N   . LYS A  1  435 ? 15.366  21.343 -1.256  1.00 43.17  ? 435 LYS A N   1 
ATOM   3366  C  CA  . LYS A  1  435 ? 15.378  22.599 -0.515  1.00 41.92  ? 435 LYS A CA  1 
ATOM   3367  C  C   . LYS A  1  435 ? 14.822  22.421 0.893   1.00 43.28  ? 435 LYS A C   1 
ATOM   3368  O  O   . LYS A  1  435 ? 15.320  23.034 1.844   1.00 45.39  ? 435 LYS A O   1 
ATOM   3369  C  CB  . LYS A  1  435 ? 14.577  23.657 -1.277  1.00 41.63  ? 435 LYS A CB  1 
ATOM   3370  C  CG  . LYS A  1  435 ? 14.228  24.887 -0.457  1.00 40.98  ? 435 LYS A CG  1 
ATOM   3371  C  CD  . LYS A  1  435 ? 13.554  25.952 -1.309  1.00 39.73  ? 435 LYS A CD  1 
ATOM   3372  C  CE  . LYS A  1  435 ? 12.910  27.023 -0.443  1.00 39.52  ? 435 LYS A CE  1 
ATOM   3373  N  NZ  . LYS A  1  435 ? 12.057  27.951 -1.234  1.00 39.21  ? 435 LYS A NZ  1 
ATOM   3374  N  N   . GLU A  1  436 ? 13.787  21.593 1.047   1.00 43.98  ? 436 GLU A N   1 
ATOM   3375  C  CA  . GLU A  1  436 ? 13.169  21.429 2.359   1.00 44.40  ? 436 GLU A CA  1 
ATOM   3376  C  C   . GLU A  1  436 ? 13.950  20.471 3.250   1.00 44.65  ? 436 GLU A C   1 
ATOM   3377  O  O   . GLU A  1  436 ? 13.974  20.651 4.474   1.00 45.02  ? 436 GLU A O   1 
ATOM   3378  C  CB  . GLU A  1  436 ? 11.726  20.943 2.210   1.00 44.09  ? 436 GLU A CB  1 
ATOM   3379  C  CG  . GLU A  1  436 ? 10.788  21.971 1.586   1.00 42.35  ? 436 GLU A CG  1
[truncated: 3,459,268 more chars]
