# Supplementary material for: Peptide binder design with inverse folding and protein structure prediction
Source: Commun Chem. 2023 Oct 25;6:229. doi: 10.1038/s42004-023-01029-7 (PMC10600234; doi:10.1038/s42004-023-01029-7)
Supplement: Supplementary file 9 — Supplementary Software [file 42004_2023_1029_MOESM9_ESM.zip › binder_design/data/Foldseek_results/mmcif/7nkg.cif]

data_7NKG
# 
_entry.id   7NKG 
# 
_audit_conform.dict_name       mmcif_pdbx.dic 
_audit_conform.dict_version    5.342 
_audit_conform.dict_location   http://mmcif.pdb.org/dictionaries/ascii/mmcif_pdbx.dic 
# 
loop_
_database_2.database_id 
_database_2.database_code 
_database_2.pdbx_database_accession 
_database_2.pdbx_DOI 
PDB   7NKG         ? ? 
WWPDB D_1292114104 ? ? 
# 
_pdbx_database_status.status_code                     REL 
_pdbx_database_status.status_code_sf                  REL 
_pdbx_database_status.status_code_mr                  ? 
_pdbx_database_status.entry_id                        7NKG 
_pdbx_database_status.recvd_initial_deposition_date   2021-02-18 
_pdbx_database_status.SG_entry                        N 
_pdbx_database_status.deposit_site                    PDBE 
_pdbx_database_status.process_site                    PDBE 
_pdbx_database_status.status_code_cs                  ? 
_pdbx_database_status.status_code_nmr_data            ? 
_pdbx_database_status.methods_development_category    ? 
_pdbx_database_status.pdb_format_compatible           Y 
# 
loop_
_audit_author.name 
_audit_author.pdbx_ordinal 
_audit_author.identifier_ORCID 
'Mueller, M.' 1 0000-0002-2617-2826 
'Wagner, T.'  2 0000-0002-3382-8969 
# 
_citation.abstract                  ? 
_citation.abstract_id_CAS           ? 
_citation.book_id_ISBN              ? 
_citation.book_publisher            ? 
_citation.book_publisher_city       ? 
_citation.book_title                ? 
_citation.coordinate_linkage        ? 
_citation.country                   CH 
_citation.database_id_Medline       ? 
_citation.details                   ? 
_citation.id                        primary 
_citation.journal_abbrev            Microorganisms 
_citation.journal_id_ASTM           ? 
_citation.journal_id_CSD            ? 
_citation.journal_id_ISSN           2076-2607 
_citation.journal_full              ? 
_citation.journal_issue             ? 
_citation.journal_volume            9 
_citation.language                  ? 
_citation.page_first                ? 
_citation.page_last                 ? 
_citation.title                     
;Structural Insights into the Methane-Generating Enzyme from a Methoxydotrophic Methanogen Reveal a Restrained Gallery of Post-Translational Modifications.
;
_citation.year                      2021 
_citation.database_id_CSD           ? 
_citation.pdbx_database_id_DOI      10.3390/microorganisms9040837 
_citation.pdbx_database_id_PubMed   33919946 
_citation.pdbx_database_id_patent   ? 
_citation.unpublished_flag          ? 
# 
loop_
_citation_author.citation_id 
_citation_author.name 
_citation_author.ordinal 
_citation_author.identifier_ORCID 
primary 'Kurth, J.M.'  1 ?                   
primary 'Muller, M.C.' 2 0000-0002-2617-2826 
primary 'Welte, C.U.'  3 ?                   
primary 'Wagner, T.'   4 ?                   
# 
_cell.angle_alpha                  90.000 
_cell.angle_alpha_esd              ? 
_cell.angle_beta                   90.000 
_cell.angle_beta_esd               ? 
_cell.angle_gamma                  90.000 
_cell.angle_gamma_esd              ? 
_cell.entry_id                     7NKG 
_cell.details                      ? 
_cell.formula_units_Z              ? 
_cell.length_a                     132.615 
_cell.length_a_esd                 ? 
_cell.length_b                     148.177 
_cell.length_b_esd                 ? 
_cell.length_c                     235.415 
_cell.length_c_esd                 ? 
_cell.volume                       ? 
_cell.volume_esd                   ? 
_cell.Z_PDB                        16 
_cell.reciprocal_angle_alpha       ? 
_cell.reciprocal_angle_beta        ? 
_cell.reciprocal_angle_gamma       ? 
_cell.reciprocal_angle_alpha_esd   ? 
_cell.reciprocal_angle_beta_esd    ? 
_cell.reciprocal_angle_gamma_esd   ? 
_cell.reciprocal_length_a          ? 
_cell.reciprocal_length_b          ? 
_cell.reciprocal_length_c          ? 
_cell.reciprocal_length_a_esd      ? 
_cell.reciprocal_length_b_esd      ? 
_cell.reciprocal_length_c_esd      ? 
_cell.pdbx_unique_axis             ? 
# 
_symmetry.entry_id                         7NKG 
_symmetry.cell_setting                     ? 
_symmetry.Int_Tables_number                19 
_symmetry.space_group_name_Hall            ? 
_symmetry.space_group_name_H-M             'P 21 21 21' 
_symmetry.pdbx_full_space_group_name_H-M   ? 
# 
loop_
_entity.id 
_entity.type 
_entity.src_method 
_entity.pdbx_description 
_entity.formula_weight 
_entity.pdbx_number_of_molecules 
_entity.pdbx_ec 
_entity.pdbx_mutation 
_entity.pdbx_fragment 
_entity.details 
1  polymer     nat 'Methyl-coenzyme M reductase alpha subunit' 62295.250 4    2.8.4.1 wild-type ? 
'The polypeptide contains three post-translational modifications: Methylhistidine-275 Methylarginine-289 Thioglycine-463' 
2  polymer     nat 'Methyl-coenzyme M reductase beta subunit'  45908.246 4    2.8.4.1 wild-type ? ? 
3  polymer     nat 'Methyl-coenzyme M reductase gamma subunit' 28124.594 4    2.8.4.1 wild-type ? ? 
4  non-polymer syn GLYCEROL                                    92.094    3    ?       ?         ? ? 
5  non-polymer syn 'POTASSIUM ION'                             39.098    2    ?       ?         ? ? 
6  non-polymer syn '1-THIOETHANESULFONIC ACID'                 142.197   4    ?       ?         ? ? 
7  non-polymer syn 'Coenzyme B'                                343.334   4    ?       ?         ? ? 
8  non-polymer syn 'FACTOR 430'                                906.580   4    ?       ?         ? ? 
9  non-polymer syn 'SULFATE ION'                               96.063    5    ?       ?         ? ? 
10 water       nat water                                       18.015    4298 ?       ?         ? ? 
# 
loop_
_entity_poly.entity_id 
_entity_poly.type 
_entity_poly.nstd_linkage 
_entity_poly.nstd_monomer 
_entity_poly.pdbx_seq_one_letter_code 
_entity_poly.pdbx_seq_one_letter_code_can 
_entity_poly.pdbx_strand_id 
_entity_poly.pdbx_target_identifier 
1 'polypeptide(L)' no yes 
;MTMVDREQLFKKALEIKFTQEWGENKATEVSTDITSKKAKYLRLGTAQSPRKREFEQYGKEIAAKRGLPGYDPKLHLGGI
PLGQRQITPYVVSSTDTLCDGDDLHFVNNAAMQQMWDDIRRTVIVGMDLAHETLEKRLGKEVTPETINHYLEVLNHAMPG
AAVVQEMMVETHPGLVDDCYVKVFTGDDELADEIDKRFLIDIDKQFGEEKAAQIKAAIGKTTWQAVHVPTIVVRTCDGAT
TSRWTAMQIGMSFIAAYRMCAGEAAVADLAYAAK(MHS)AALVGMGDMLPAR(AGM)ARGPNEPGGLQFGYLADIVQADR
VTDDKVKASLEVVAAGAMLYDQIWLGSYMSGGVGFTQYATAAYTNNILDDFSYYGYEYAVDKYGGPAQAPATLETVKDIA
TETAIYAIEQYEYFPTLLEDQFGGSQRAAVVAAAAGIATGLATGNSQAGLSGWYLAQYLLKEAEGRLGFF(GL3)YDLQD
QCGAANVFSYQSDEGLPLELRGPNYPNYAMNVGHQGEYAGIASSGHIGRGDAFVVNPLVKVAFADPLLNFDFTQVRKEFA
KGAVREFDRCAGERALILPAK
;
;MTMVDREQLFKKALEIKFTQEWGENKATEVSTDITSKKAKYLRLGTAQSPRKREFEQYGKEIAAKRGLPGYDPKLHLGGI
PLGQRQITPYVVSSTDTLCDGDDLHFVNNAAMQQMWDDIRRTVIVGMDLAHETLEKRLGKEVTPETINHYLEVLNHAMPG
AAVVQEMMVETHPGLVDDCYVKVFTGDDELADEIDKRFLIDIDKQFGEEKAAQIKAAIGKTTWQAVHVPTIVVRTCDGAT
TSRWTAMQIGMSFIAAYRMCAGEAAVADLAYAAKHAALVGMGDMLPARRARGPNEPGGLQFGYLADIVQADRVTDDKVKA
SLEVVAAGAMLYDQIWLGSYMSGGVGFTQYATAAYTNNILDDFSYYGYEYAVDKYGGPAQAPATLETVKDIATETAIYAI
EQYEYFPTLLEDQFGGSQRAAVVAAAAGIATGLATGNSQAGLSGWYLAQYLLKEAEGRLGFFGYDLQDQCGAANVFSYQS
DEGLPLELRGPNYPNYAMNVGHQGEYAGIASSGHIGRGDAFVVNPLVKVAFADPLLNFDFTQVRKEFAKGAVREFDRCAG
ERALILPAK
;
A,D,G,J ? 
2 'polypeptide(L)' no no  
;MSDKVDIYSDRGKLLASDVDIMDLAPTRNRAIRTIIHDTKRTAAVNLGGIEKALANGRIGKVKKIPGKEMKLDIVANAER
LAERVKELVQVNEGDDTTVEVLAGGKFLKVQVPSARLESGAEYVSSITASAAAITQAIIELFDVGIFDACMVKAAVWGDY
PQTIGLNGGNVSSILEIPQKDEGLGFTLRNIMANHIAAITQRNAMNAAALSSILEQCGEFEMGNAIGMFERHQLLGLAYQ
GLNANNIVYETVKEQGKSGTIGTVVHSIVERALEDGVISVDKVAPSGYKFYKANDVMLWNAYAAAGSLAATMVNCGAARA
AQCVSSTLLYFNDLLEKETGLPGCDYGKVQGTAVGFSFFSHSIYGGGGPGVFNGNHIVTRHSRGFAIPCVAAAVALDAGT
QMFSPEMTSAVVGTVYGSIPEFREPIKTVAASL
;
;MSDKVDIYSDRGKLLASDVDIMDLAPTRNRAIRTIIHDTKRTAAVNLGGIEKALANGRIGKVKKIPGKEMKLDIVANAER
LAERVKELVQVNEGDDTTVEVLAGGKFLKVQVPSARLESGAEYVSSITASAAAITQAIIELFDVGIFDACMVKAAVWGDY
PQTIGLNGGNVSSILEIPQKDEGLGFTLRNIMANHIAAITQRNAMNAAALSSILEQCGEFEMGNAIGMFERHQLLGLAYQ
GLNANNIVYETVKEQGKSGTIGTVVHSIVERALEDGVISVDKVAPSGYKFYKANDVMLWNAYAAAGSLAATMVNCGAARA
AQCVSSTLLYFNDLLEKETGLPGCDYGKVQGTAVGFSFFSHSIYGGGGPGVFNGNHIVTRHSRGFAIPCVAAAVALDAGT
QMFSPEMTSAVVGTVYGSIPEFREPIKTVAASL
;
B,E,H,K ? 
3 'polypeptide(L)' no no  
;MAYEPQYYPGNTSVAQNRRKHMSGNVEKLREISDEDLTAILGHRAPGSDYPSTHPPLAEMGEPDCPIREIVEPTPGAAAG
DRIRYVQWTDSMYNAPATPYWRSYYAAINHRGVDPGTLSGRQIVEARERDVEVYGKMSIETEMTCPALAGLRGATVHGHS
CRLQEDGVMFDMLDRRRLEGGTIIMDKDQVGVPLDRKVDLGKPMSEEEAAKRTTIYRVDNVPFRSDSEVVEWVQRIWELR
TRYGFQPQ
;
;MAYEPQYYPGNTSVAQNRRKHMSGNVEKLREISDEDLTAILGHRAPGSDYPSTHPPLAEMGEPDCPIREIVEPTPGAAAG
DRIRYVQWTDSMYNAPATPYWRSYYAAINHRGVDPGTLSGRQIVEARERDVEVYGKMSIETEMTCPALAGLRGATVHGHS
CRLQEDGVMFDMLDRRRLEGGTIIMDKDQVGVPLDRKVDLGKPMSEEEAAKRTTIYRVDNVPFRSDSEVVEWVQRIWELR
TRYGFQPQ
;
C,F,I,L ? 
# 
loop_
_entity_poly_seq.entity_id 
_entity_poly_seq.num 
_entity_poly_seq.mon_id 
_entity_poly_seq.hetero 
1 1   MET n 
1 2   THR n 
1 3   MET n 
1 4   VAL n 
1 5   ASP n 
1 6   ARG n 
1 7   GLU n 
1 8   GLN n 
1 9   LEU n 
1 10  PHE n 
1 11  LYS n 
1 12  LYS n 
1 13  ALA n 
1 14  LEU n 
1 15  GLU n 
1 16  ILE n 
1 17  LYS n 
1 18  PHE n 
1 19  THR n 
1 20  GLN n 
1 21  GLU n 
1 22  TRP n 
1 23  GLY n 
1 24  GLU n 
1 25  ASN n 
1 26  LYS n 
1 27  ALA n 
1 28  THR n 
1 29  GLU n 
1 30  VAL n 
1 31  SER n 
1 32  THR n 
1 33  ASP n 
1 34  ILE n 
1 35  THR n 
1 36  SER n 
1 37  LYS n 
1 38  LYS n 
1 39  ALA n 
1 40  LYS n 
1 41  TYR n 
1 42  LEU n 
1 43  ARG n 
1 44  LEU n 
1 45  GLY n 
1 46  THR n 
1 47  ALA n 
1 48  GLN n 
1 49  SER n 
1 50  PRO n 
1 51  ARG n 
1 52  LYS n 
1 53  ARG n 
1 54  GLU n 
1 55  PHE n 
1 56  GLU n 
1 57  GLN n 
1 58  TYR n 
1 59  GLY n 
1 60  LYS n 
1 61  GLU n 
1 62  ILE n 
1 63  ALA n 
1 64  ALA n 
1 65  LYS n 
1 66  ARG n 
1 67  GLY n 
1 68  LEU n 
1 69  PRO n 
1 70  GLY n 
1 71  TYR n 
1 72  ASP n 
1 73  PRO n 
1 74  LYS n 
1 75  LEU n 
1 76  HIS n 
1 77  LEU n 
1 78  GLY n 
1 79  GLY n 
1 80  ILE n 
1 81  PRO n 
1 82  LEU n 
1 83  GLY n 
1 84  GLN n 
1 85  ARG n 
1 86  GLN n 
1 87  ILE n 
1 88  THR n 
1 89  PRO n 
1 90  TYR n 
1 91  VAL n 
1 92  VAL n 
1 93  SER n 
1 94  SER n 
1 95  THR n 
1 96  ASP n 
1 97  THR n 
1 98  LEU n 
1 99  CYS n 
1 100 ASP n 
1 101 GLY n 
1 102 ASP n 
1 103 ASP n 
1 104 LEU n 
1 105 HIS n 
1 106 PHE n 
1 107 VAL n 
1 108 ASN n 
1 109 ASN n 
1 110 ALA n 
1 111 ALA n 
1 112 MET n 
1 113 GLN n 
1 114 GLN n 
1 115 MET n 
1 116 TRP n 
1 117 ASP n 
1 118 ASP n 
1 119 ILE n 
1 120 ARG n 
1 121 ARG n 
1 122 THR n 
1 123 VAL n 
1 124 ILE n 
1 125 VAL n 
1 126 GLY n 
1 127 MET n 
1 128 ASP n 
1 129 LEU n 
1 130 ALA n 
1 131 HIS n 
1 132 GLU n 
1 133 THR n 
1 134 LEU n 
1 135 GLU n 
1 136 LYS n 
1 137 ARG n 
1 138 LEU n 
1 139 GLY n 
1 140 LYS n 
1 141 GLU n 
1 142 VAL n 
1 143 THR n 
1 144 PRO n 
1 145 GLU n 
1 146 THR n 
1 147 ILE n 
1 148 ASN n 
1 149 HIS n 
1 150 TYR n 
1 151 LEU n 
1 152 GLU n 
1 153 VAL n 
1 154 LEU n 
1 155 ASN n 
1 156 HIS n 
1 157 ALA n 
1 158 MET n 
1 159 PRO n 
1 160 GLY n 
1 161 ALA n 
1 162 ALA n 
1 163 VAL n 
1 164 VAL n 
1 165 GLN n 
1 166 GLU n 
1 167 MET n 
1 168 MET n 
1 169 VAL n 
1 170 GLU n 
1 171 THR n 
1 172 HIS n 
1 173 PRO n 
1 174 GLY n 
1 175 LEU n 
1 176 VAL n 
1 177 ASP n 
1 178 ASP n 
1 179 CYS n 
1 180 TYR n 
1 181 VAL n 
1 182 LYS n 
1 183 VAL n 
1 184 PHE n 
1 185 THR n 
1 186 GLY n 
1 187 ASP n 
1 188 ASP n 
1 189 GLU n 
1 190 LEU n 
1 191 ALA n 
1 192 ASP n 
1 193 GLU n 
1 194 ILE n 
1 195 ASP n 
1 196 LYS n 
1 197 ARG n 
1 198 PHE n 
1 199 LEU n 
1 200 ILE n 
1 201 ASP n 
1 202 ILE n 
1 203 ASP n 
1 204 LYS n 
1 205 GLN n 
1 206 PHE n 
1 207 GLY n 
1 208 GLU n 
1 209 GLU n 
1 210 LYS n 
1 211 ALA n 
1 212 ALA n 
1 213 GLN n 
1 214 ILE n 
1 215 LYS n 
1 216 ALA n 
1 217 ALA n 
1 218 ILE n 
1 219 GLY n 
1 220 LYS n 
1 221 THR n 
1 222 THR n 
1 223 TRP n 
1 224 GLN n 
1 225 ALA n 
1 226 VAL n 
1 227 HIS n 
1 228 VAL n 
1 229 PRO n 
1 230 THR n 
1 231 ILE n 
1 232 VAL n 
1 233 VAL n 
1 234 ARG n 
1 235 THR n 
1 236 CYS n 
1 237 ASP n 
1 238 GLY n 
1 239 ALA n 
1 240 THR n 
1 241 THR n 
1 242 SER n 
1 243 ARG n 
1 244 TRP n 
1 245 THR n 
1 246 ALA n 
1 247 MET n 
1 248 GLN n 
1 249 ILE n 
1 250 GLY n 
1 251 MET n 
1 252 SER n 
1 253 PHE n 
1 254 ILE n 
1 255 ALA n 
1 256 ALA n 
1 257 TYR n 
1 258 ARG n 
1 259 MET n 
1 260 CYS n 
1 261 ALA n 
1 262 GLY n 
1 263 GLU n 
1 264 ALA n 
1 265 ALA n 
1 266 VAL n 
1 267 ALA n 
1 268 ASP n 
1 269 LEU n 
1 270 ALA n 
1 271 TYR n 
1 272 ALA n 
1 273 ALA n 
1 274 LYS n 
1 275 MHS n 
1 276 ALA n 
1 277 ALA n 
1 278 LEU n 
1 279 VAL n 
1 280 GLY n 
1 281 MET n 
1 282 GLY n 
1 283 ASP n 
1 284 MET n 
1 285 LEU n 
1 286 PRO n 
1 287 ALA n 
1 288 ARG n 
1 289 AGM n 
1 290 ALA n 
1 291 ARG n 
1 292 GLY n 
1 293 PRO n 
1 294 ASN n 
1 295 GLU n 
1 296 PRO n 
1 297 GLY n 
1 298 GLY n 
1 299 LEU n 
1 300 GLN n 
1 301 PHE n 
1 302 GLY n 
1 303 TYR n 
1 304 LEU n 
1 305 ALA n 
1 306 ASP n 
1 307 ILE n 
1 308 VAL n 
1 309 GLN n 
1 310 ALA n 
1 311 ASP n 
1 312 ARG n 
1 313 VAL n 
1 314 THR n 
1 315 ASP n 
1 316 ASP n 
1 317 LYS n 
1 318 VAL n 
1 319 LYS n 
1 320 ALA n 
1 321 SER n 
1 322 LEU n 
1 323 GLU n 
1 324 VAL n 
1 325 VAL n 
1 326 ALA n 
1 327 ALA n 
1 328 GLY n 
1 329 ALA n 
1 330 MET n 
1 331 LEU n 
1 332 TYR n 
1 333 ASP n 
1 334 GLN n 
1 335 ILE n 
1 336 TRP n 
1 337 LEU n 
1 338 GLY n 
1 339 SER n 
1 340 TYR n 
1 341 MET n 
1 342 SER n 
1 343 GLY n 
1 344 GLY n 
1 345 VAL n 
1 346 GLY n 
1 347 PHE n 
1 348 THR n 
1 349 GLN n 
1 350 TYR n 
1 351 ALA n 
1 352 THR n 
1 353 ALA n 
1 354 ALA n 
1 355 TYR n 
1 356 THR n 
1 357 ASN n 
1 358 ASN n 
1 359 ILE n 
1 360 LEU n 
1 361 ASP n 
1 362 ASP n 
1 363 PHE n 
1 364 SER n 
1 365 TYR n 
1 366 TYR n 
1 367 GLY n 
1 368 TYR n 
1 369 GLU n 
1 370 TYR n 
1 371 ALA n 
1 372 VAL n 
1 373 ASP n 
1 374 LYS n 
1 375 TYR n 
1 376 GLY n 
1 377 GLY n 
1 378 PRO n 
1 379 ALA n 
1 380 GLN n 
1 381 ALA n 
1 382 PRO n 
1 383 ALA n 
1 384 THR n 
1 385 LEU n 
1 386 GLU n 
1 387 THR n 
1 388 VAL n 
1 389 LYS n 
1 390 ASP n 
1 391 ILE n 
1 392 ALA n 
1 393 THR n 
1 394 GLU n 
1 395 THR n 
1 396 ALA n 
1 397 ILE n 
1 398 TYR n 
1 399 ALA n 
1 400 ILE n 
1 401 GLU n 
1 402 GLN n 
1 403 TYR n 
1 404 GLU n 
1 405 TYR n 
1 406 PHE n 
1 407 PRO n 
1 408 THR n 
1 409 LEU n 
1 410 LEU n 
1 411 GLU n 
1 412 ASP n 
1 413 GLN n 
1 414 PHE n 
1 415 GLY n 
1 416 GLY n 
1 417 SER n 
1 418 GLN n 
1 419 ARG n 
1 420 ALA n 
1 421 ALA n 
1 422 VAL n 
1 423 VAL n 
1 424 ALA n 
1 425 ALA n 
1 426 ALA n 
1 427 ALA n 
1 428 GLY n 
1 429 ILE n 
1 430 ALA n 
1 431 THR n 
1 432 GLY n 
1 433 LEU n 
1 434 ALA n 
1 435 THR n 
1 436 GLY n 
1 437 ASN n 
1 438 SER n 
1 439 GLN n 
1 440 ALA n 
1 441 GLY n 
1 442 LEU n 
1 443 SER n 
1 444 GLY n 
1 445 TRP n 
1 446 TYR n 
1 447 LEU n 
1 448 ALA n 
1 449 GLN n 
1 450 TYR n 
1 451 LEU n 
1 452 LEU n 
1 453 LYS n 
1 454 GLU n 
1 455 ALA n 
1 456 GLU n 
1 457 GLY n 
1 458 ARG n 
1 459 LEU n 
1 460 GLY n 
1 461 PHE n 
1 462 PHE n 
1 463 GL3 n 
1 464 TYR n 
1 465 ASP n 
1 466 LEU n 
1 467 GLN n 
1 468 ASP n 
1 469 GLN n 
1 470 CYS n 
1 471 GLY n 
1 472 ALA n 
1 473 ALA n 
1 474 ASN n 
1 475 VAL n 
1 476 PHE n 
1 477 SER n 
1 478 TYR n 
1 479 GLN n 
1 480 SER n 
1 481 ASP n 
1 482 GLU n 
1 483 GLY n 
1 484 LEU n 
1 485 PRO n 
1 486 LEU n 
1 487 GLU n 
1 488 LEU n 
1 489 ARG n 
1 490 GLY n 
1 491 PRO n 
1 492 ASN n 
1 493 TYR n 
1 494 PRO n 
1 495 ASN n 
1 496 TYR n 
1 497 ALA n 
1 498 MET n 
1 499 ASN n 
1 500 VAL n 
1 501 GLY n 
1 502 HIS n 
1 503 GLN n 
1 504 GLY n 
1 505 GLU n 
1 506 TYR n 
1 507 ALA n 
1 508 GLY n 
1 509 ILE n 
1 510 ALA n 
1 511 SER n 
1 512 SER n 
1 513 GLY n 
1 514 HIS n 
1 515 ILE n 
1 516 GLY n 
1 517 ARG n 
1 518 GLY n 
1 519 ASP n 
1 520 ALA n 
1 521 PHE n 
1 522 VAL n 
1 523 VAL n 
1 524 ASN n 
1 525 PRO n 
1 526 LEU n 
1 527 VAL n 
1 528 LYS n 
1 529 VAL n 
1 530 ALA n 
1 531 PHE n 
1 532 ALA n 
1 533 ASP n 
1 534 PRO n 
1 535 LEU n 
1 536 LEU n 
1 537 ASN n 
1 538 PHE n 
1 539 ASP n 
1 540 PHE n 
1 541 THR n 
1 542 GLN n 
1 543 VAL n 
1 544 ARG n 
1 545 LYS n 
1 546 GLU n 
1 547 PHE n 
1 548 ALA n 
1 549 LYS n 
1 550 GLY n 
1 551 ALA n 
1 552 VAL n 
1 553 ARG n 
1 554 GLU n 
1 555 PHE n 
1 556 ASP n 
1 557 ARG n 
1 558 CYS n 
1 559 ALA n 
1 560 GLY n 
1 561 GLU n 
1 562 ARG n 
1 563 ALA n 
1 564 LEU n 
1 565 ILE n 
1 566 LEU n 
1 567 PRO n 
1 568 ALA n 
1 569 LYS n 
2 1   MET n 
2 2   SER n 
2 3   ASP n 
2 4   LYS n 
2 5   VAL n 
2 6   ASP n 
2 7   ILE n 
2 8   TYR n 
2 9   SER n 
2 10  ASP n 
2 11  ARG n 
2 12  GLY n 
2 13  LYS n 
2 14  LEU n 
2 15  LEU n 
2 16  ALA n 
2 17  SER n 
2 18  ASP n 
2 19  VAL n 
2 20  ASP n 
2 21  ILE n 
2 22  MET n 
2 23  ASP n 
2 24  LEU n 
2 25  ALA n 
2 26  PRO n 
2 27  THR n 
2 28  ARG n 
2 29  ASN n 
2 30  ARG n 
2 31  ALA n 
2 32  ILE n 
2 33  ARG n 
2 34  THR n 
2 35  ILE n 
2 36  ILE n 
2 37  HIS n 
2 38  ASP n 
2 39  THR n 
2 40  LYS n 
2 41  ARG n 
2 42  THR n 
2 43  ALA n 
2 44  ALA n 
2 45  VAL n 
2 46  ASN n 
2 47  LEU n 
2 48  GLY n 
2 49  GLY n 
2 50  ILE n 
2 51  GLU n 
2 52  LYS n 
2 53  ALA n 
2 54  LEU n 
2 55  ALA n 
2 56  ASN n 
2 57  GLY n 
2 58  ARG n 
2 59  ILE n 
2 60  GLY n 
2 61  LYS n 
2 62  VAL n 
2 63  LYS n 
2 64  LYS n 
2 65  ILE n 
2 66  PRO n 
2 67  GLY n 
2 68  LYS n 
2 69  GLU n 
2 70  MET n 
2 71  LYS n 
2 72  LEU n 
2 73  ASP n 
2 74  ILE n 
2 75  VAL n 
2 76  ALA n 
2 77  ASN n 
2 78  ALA n 
2 79  GLU n 
2 80  ARG n 
2 81  LEU n 
2 82  ALA n 
2 83  GLU n 
2 84  ARG n 
2 85  VAL n 
2 86  LYS n 
2 87  GLU n 
2 88  LEU n 
2 89  VAL n 
2 90  GLN n 
2 91  VAL n 
2 92  ASN n 
2 93  GLU n 
2 94  GLY n 
2 95  ASP n 
2 96  ASP n 
2 97  THR n 
2 98  THR n 
2 99  VAL n 
2 100 GLU n 
2 101 VAL n 
2 102 LEU n 
2 103 ALA n 
2 104 GLY n 
2 105 GLY n 
2 106 LYS n 
2 107 PHE n 
2 108 LEU n 
2 109 LYS n 
2 110 VAL n 
2 111 GLN n 
2 112 VAL n 
2 113 PRO n 
2 114 SER n 
2 115 ALA n 
2 116 ARG n 
2 117 LEU n 
2 118 GLU n 
2 119 SER n 
2 120 GLY n 
2 121 ALA n 
2 122 GLU n 
2 123 TYR n 
2 124 VAL n 
2 125 SER n 
2 126 SER n 
2 127 ILE n 
2 128 THR n 
2 129 ALA n 
2 130 SER n 
2 131 ALA n 
2 132 ALA n 
2 133 ALA n 
2 134 ILE n 
2 135 THR n 
2 136 GLN n 
2 137 ALA n 
2 138 ILE n 
2 139 ILE n 
2 140 GLU n 
2 141 LEU n 
2 142 PHE n 
2 143 ASP n 
2 144 VAL n 
2 145 GLY n 
2 146 ILE n 
2 147 PHE n 
2 148 ASP n 
2 149 ALA n 
2 150 CYS n 
2 151 MET n 
2 152 VAL n 
2 153 LYS n 
2 154 ALA n 
2 155 ALA n 
2 156 VAL n 
2 157 TRP n 
2 158 GLY n 
2 159 ASP n 
2 160 TYR n 
2 161 PRO n 
2 162 GLN n 
2 163 THR n 
2 164 ILE n 
2 165 GLY n 
2 166 LEU n 
2 167 ASN n 
2 168 GLY n 
2 169 GLY n 
2 170 ASN n 
2 171 VAL n 
2 172 SER n 
2 173 SER n 
2 174 ILE n 
2 175 LEU n 
2 176 GLU n 
2 177 ILE n 
2 178 PRO n 
2 179 GLN n 
2 180 LYS n 
2 181 ASP n 
2 182 GLU n 
2 183 GLY n 
2 184 LEU n 
2 185 GLY n 
2 186 PHE n 
2 187 THR n 
2 188 LEU n 
2 189 ARG n 
2 190 ASN n 
2 191 ILE n 
2 192 MET n 
2 193 ALA n 
2 194 ASN n 
2 195 HIS n 
2 196 ILE n 
2 197 ALA n 
2 198 ALA n 
2 199 ILE n 
2 200 THR n 
2 201 GLN n 
2 202 ARG n 
2 203 ASN n 
2 204 ALA n 
2 205 MET n 
2 206 ASN n 
2 207 ALA n 
2 208 ALA n 
2 209 ALA n 
2 210 LEU n 
2 211 SER n 
2 212 SER n 
2 213 ILE n 
2 214 LEU n 
2 215 GLU n 
2 216 GLN n 
2 217 CYS n 
2 218 GLY n 
2 219 GLU n 
2 220 PHE n 
2 221 GLU n 
2 222 MET n 
2 223 GLY n 
2 224 ASN n 
2 225 ALA n 
2 226 ILE n 
2 227 GLY n 
2 228 MET n 
2 229 PHE n 
2 230 GLU n 
2 231 ARG n 
2 232 HIS n 
2 233 GLN n 
2 234 LEU n 
2 235 LEU n 
2 236 GLY n 
2 237 LEU n 
2 238 ALA n 
2 239 TYR n 
2 240 GLN n 
2 241 GLY n 
2 242 LEU n 
2 243 ASN n 
2 244 ALA n 
2 245 ASN n 
2 246 ASN n 
2 247 ILE n 
2 248 VAL n 
2 249 TYR n 
2 250 GLU n 
2 251 THR n 
2 252 VAL n 
2 253 LYS n 
2 254 GLU n 
2 255 GLN n 
2 256 GLY n 
2 257 LYS n 
2 258 SER n 
2 259 GLY n 
2 260 THR n 
2 261 ILE n 
2 262 GLY n 
2 263 THR n 
2 264 VAL n 
2 265 VAL n 
2 266 HIS n 
2 267 SER n 
2 268 ILE n 
2 269 VAL n 
2 270 GLU n 
2 271 ARG n 
2 272 ALA n 
2 273 LEU n 
2 274 GLU n 
2 275 ASP n 
2 276 GLY n 
2 277 VAL n 
2 278 ILE n 
2 279 SER n 
2 280 VAL n 
2 281 ASP n 
2 282 LYS n 
2 283 VAL n 
2 284 ALA n 
2 285 PRO n 
2 286 SER n 
2 287 GLY n 
2 288 TYR n 
2 289 LYS n 
2 290 PHE n 
2 291 TYR n 
2 292 LYS n 
2 293 ALA n 
2 294 ASN n 
2 295 ASP n 
2 296 VAL n 
2 297 MET n 
2 298 LEU n 
2 299 TRP n 
2 300 ASN n 
2 301 ALA n 
2 302 TYR n 
2 303 ALA n 
2 304 ALA n 
2 305 ALA n 
2 306 GLY n 
2 307 SER n 
2 308 LEU n 
2 309 ALA n 
2 310 ALA n 
2 311 THR n 
2 312 MET n 
2 313 VAL n 
2 314 ASN n 
2 315 CYS n 
2 316 GLY n 
2 317 ALA n 
2 318 ALA n 
2 319 ARG n 
2 320 ALA n 
2 321 ALA n 
2 322 GLN n 
2 323 CYS n 
2 324 VAL n 
2 325 SER n 
2 326 SER n 
2 327 THR n 
2 328 LEU n 
2 329 LEU n 
2 330 TYR n 
2 331 PHE n 
2 332 ASN n 
2 333 ASP n 
2 334 LEU n 
2 335 LEU n 
2 336 GLU n 
2 337 LYS n 
2 338 GLU n 
2 339 THR n 
2 340 GLY n 
2 341 LEU n 
2 342 PRO n 
2 343 GLY n 
2 344 CYS n 
2 345 ASP n 
2 346 TYR n 
2 347 GLY n 
2 348 LYS n 
2 349 VAL n 
2 350 GLN n 
2 351 GLY n 
2 352 THR n 
2 353 ALA n 
2 354 VAL n 
2 355 GLY n 
2 356 PHE n 
2 357 SER n 
2 358 PHE n 
2 359 PHE n 
2 360 SER n 
2 361 HIS n 
2 362 SER n 
2 363 ILE n 
2 364 TYR n 
2 365 GLY n 
2 366 GLY n 
2 367 GLY n 
2 368 GLY n 
2 369 PRO n 
2 370 GLY n 
2 371 VAL n 
2 372 PHE n 
2 373 ASN n 
2 374 GLY n 
2 375 ASN n 
2 376 HIS n 
2 377 ILE n 
2 378 VAL n 
2 379 THR n 
2 380 ARG n 
2 381 HIS n 
2 382 SER n 
2 383 ARG n 
2 384 GLY n 
2 385 PHE n 
2 386 ALA n 
2 387 ILE n 
2 388 PRO n 
2 389 CYS n 
2 390 VAL n 
2 391 ALA n 
2 392 ALA n 
2 393 ALA n 
2 394 VAL n 
2 395 ALA n 
2 396 LEU n 
2 397 ASP n 
2 398 ALA n 
2 399 GLY n 
2 400 THR n 
2 401 GLN n 
2 402 MET n 
2 403 PHE n 
2 404 SER n 
2 405 PRO n 
2 406 GLU n 
2 407 MET n 
2 408 THR n 
2 409 SER n 
2 410 ALA n 
2 411 VAL n 
2 412 VAL n 
2 413 GLY n 
2 414 THR n 
2 415 VAL n 
2 416 TYR n 
2 417 GLY n 
2 418 SER n 
2 419 ILE n 
2 420 PRO n 
2 421 GLU n 
2 422 PHE n 
2 423 ARG n 
2 424 GLU n 
2 425 PRO n 
2 426 ILE n 
2 427 LYS n 
2 428 THR n 
2 429 VAL n 
2 430 ALA n 
2 431 ALA n 
2 432 SER n 
2 433 LEU n 
3 1   MET n 
3 2   ALA n 
3 3   TYR n 
3 4   GLU n 
3 5   PRO n 
3 6   GLN n 
3 7   TYR n 
3 8   TYR n 
3 9   PRO n 
3 10  GLY n 
3 11  ASN n 
3 12  THR n 
3 13  SER n 
3 14  VAL n 
3 15  ALA n 
3 16  GLN n 
3 17  ASN n 
3 18  ARG n 
3 19  ARG n 
3 20  LYS n 
3 21  HIS n 
3 22  MET n 
3 23  SER n 
3 24  GLY n 
3 25  ASN n 
3 26  VAL n 
3 27  GLU n 
3 28  LYS n 
3 29  LEU n 
3 30  ARG n 
3 31  GLU n 
3 32  ILE n 
3 33  SER n 
3 34  ASP n 
3 35  GLU n 
3 36  ASP n 
3 37  LEU n 
3 38  THR n 
3 39  ALA n 
3 40  ILE n 
3 41  LEU n 
3 42  GLY n 
3 43  HIS n 
3 44  ARG n 
3 45  ALA n 
3 46  PRO n 
3 47  GLY n 
3 48  SER n 
3 49  ASP n 
3 50  TYR n 
3 51  PRO n 
3 52  SER n 
3 53  THR n 
3 54  HIS n 
3 55  PRO n 
3 56  PRO n 
3 57  LEU n 
3 58  ALA n 
3 59  GLU n 
3 60  MET n 
3 61  GLY n 
3 62  GLU n 
3 63  PRO n 
3 64  ASP n 
3 65  CYS n 
3 66  PRO n 
3 67  ILE n 
3 68  ARG n 
3 69  GLU n 
3 70  ILE n 
3 71  VAL n 
3 72  GLU n 
3 73  PRO n 
3 74  THR n 
3 75  PRO n 
3 76  GLY n 
3 77  ALA n 
3 78  ALA n 
3 79  ALA n 
3 80  GLY n 
3 81  ASP n 
3 82  ARG n 
3 83  ILE n 
3 84  ARG n 
3 85  TYR n 
3 86  VAL n 
3 87  GLN n 
3 88  TRP n 
3 89  THR n 
3 90  ASP n 
3 91  SER n 
3 92  MET n 
3 93  TYR n 
3 94  ASN n 
3 95  ALA n 
3 96  PRO n 
3 97  ALA n 
3 98  THR n 
3 99  PRO n 
3 100 TYR n 
3 101 TRP n 
3 102 ARG n 
3 103 SER n 
3 104 TYR n 
3 105 TYR n 
3 106 ALA n 
3 107 ALA n 
3 108 ILE n 
3 109 ASN n 
3 110 HIS n 
3 111 ARG n 
3 112 GLY n 
3 113 VAL n 
3 114 ASP n 
3 115 PRO n 
3 116 GLY n 
3 117 THR n 
3 118 LEU n 
3 119 SER n 
3 120 GLY n 
3 121 ARG n 
3 122 GLN n 
3 123 ILE n 
3 124 VAL n 
3 125 GLU n 
3 126 ALA n 
3 127 ARG n 
3 128 GLU n 
3 129 ARG n 
3 130 ASP n 
3 131 VAL n 
3 132 GLU n 
3 133 VAL n 
3 134 TYR n 
3 135 GLY n 
3 136 LYS n 
3 137 MET n 
3 138 SER n 
3 139 ILE n 
3 140 GLU n 
3 141 THR n 
3 142 GLU n 
3 143 MET n 
3 144 THR n 
3 145 CYS n 
3 146 PRO n 
3 147 ALA n 
3 148 LEU n 
3 149 ALA n 
3 150 GLY n 
3 151 LEU n 
3 152 ARG n 
3 153 GLY n 
3 154 ALA n 
3 155 THR n 
3 156 VAL n 
3 157 HIS n 
3 158 GLY n 
3 159 HIS n 
3 160 SER n 
3 161 CYS n 
3 162 ARG n 
3 163 LEU n 
3 164 GLN n 
3 165 GLU n 
3 166 ASP n 
3 167 GLY n 
3 168 VAL n 
3 169 MET n 
3 170 PHE n 
3 171 ASP n 
3 172 MET n 
3 173 LEU n 
3 174 ASP n 
3 175 ARG n 
3 176 ARG n 
3 177 ARG n 
3 178 LEU n 
3 179 GLU n 
3 180 GLY n 
3 181 GLY n 
3 182 THR n 
3 183 ILE n 
3 184 ILE n 
3 185 MET n 
3 186 ASP n 
3 187 LYS n 
3 188 ASP n 
3 189 GLN n 
3 190 VAL n 
3 191 GLY n 
3 192 VAL n 
3 193 PRO n 
3 194 LEU n 
3 195 ASP n 
3 196 ARG n 
3 197 LYS n 
3 198 VAL n 
3 199 ASP n 
3 200 LEU n 
3 201 GLY n 
3 202 LYS n 
3 203 PRO n 
3 204 MET n 
3 205 SER n 
3 206 GLU n 
3 207 GLU n 
3 208 GLU n 
3 209 ALA n 
3 210 ALA n 
3 211 LYS n 
3 212 ARG n 
3 213 THR n 
3 214 THR n 
3 215 ILE n 
3 216 TYR n 
3 217 ARG n 
3 218 VAL n 
3 219 ASP n 
3 220 ASN n 
3 221 VAL n 
3 222 PRO n 
3 223 PHE n 
3 224 ARG n 
3 225 SER n 
3 226 ASP n 
3 227 SER n 
3 228 GLU n 
3 229 VAL n 
3 230 VAL n 
3 231 GLU n 
3 232 TRP n 
3 233 VAL n 
3 234 GLN n 
3 235 ARG n 
3 236 ILE n 
3 237 TRP n 
3 238 GLU n 
3 239 LEU n 
3 240 ARG n 
3 241 THR n 
3 242 ARG n 
3 243 TYR n 
3 244 GLY n 
3 245 PHE n 
3 246 GLN n 
3 247 PRO n 
3 248 GLN n 
# 
loop_
_entity_src_nat.entity_id 
_entity_src_nat.pdbx_src_id 
_entity_src_nat.pdbx_alt_source_flag 
_entity_src_nat.pdbx_beg_seq_num 
_entity_src_nat.pdbx_end_seq_num 
_entity_src_nat.common_name 
_entity_src_nat.pdbx_organism_scientific 
_entity_src_nat.pdbx_ncbi_taxonomy_id 
_entity_src_nat.genus 
_entity_src_nat.species 
_entity_src_nat.strain 
_entity_src_nat.tissue 
_entity_src_nat.tissue_fraction 
_entity_src_nat.pdbx_secretion 
_entity_src_nat.pdbx_fragment 
_entity_src_nat.pdbx_variant 
_entity_src_nat.pdbx_cell_line 
_entity_src_nat.pdbx_atcc 
_entity_src_nat.pdbx_cellular_location 
_entity_src_nat.pdbx_organ 
_entity_src_nat.pdbx_organelle 
_entity_src_nat.pdbx_cell 
_entity_src_nat.pdbx_plasmid_name 
_entity_src_nat.pdbx_plasmid_details 
_entity_src_nat.details 
1 1 sample 1 569 ? 'Methermicoccus shengliensis DSM 18856' 1122233 ? ? ZC-1 / ? ? ? / / / ? / ? ? ? / ? 
2 1 sample 1 433 ? 'Methermicoccus shengliensis DSM 18856' 1122233 ? ? ZC-1 / ? ? ? / / / ? / ? ? ? / ? 
3 1 sample 1 248 ? 'Methermicoccus shengliensis DSM 18856' 1122233 ? ? ZC-1 / ? ? ? / / / ? / ? ? ? / ? 
# 
loop_
_struct_ref.id 
_struct_ref.db_name 
_struct_ref.db_code 
_struct_ref.pdbx_db_accession 
_struct_ref.pdbx_db_isoform 
_struct_ref.entity_id 
_struct_ref.pdbx_seq_one_letter_code 
_struct_ref.pdbx_align_begin 
1 PDB 7NKG 7NKG ? 1 ? 1 
2 PDB 7NKG 7NKG ? 2 ? 1 
3 PDB 7NKG 7NKG ? 3 ? 1 
# 
loop_
_struct_ref_seq.align_id 
_struct_ref_seq.ref_id 
_struct_ref_seq.pdbx_PDB_id_code 
_struct_ref_seq.pdbx_strand_id 
_struct_ref_seq.seq_align_beg 
_struct_ref_seq.pdbx_seq_align_beg_ins_code 
_struct_ref_seq.seq_align_end 
_struct_ref_seq.pdbx_seq_align_end_ins_code 
_struct_ref_seq.pdbx_db_accession 
_struct_ref_seq.db_align_beg 
_struct_ref_seq.pdbx_db_align_beg_ins_code 
_struct_ref_seq.db_align_end 
_struct_ref_seq.pdbx_db_align_end_ins_code 
_struct_ref_seq.pdbx_auth_seq_align_beg 
_struct_ref_seq.pdbx_auth_seq_align_end 
1  1 7NKG A 1 ? 569 ? 7NKG 1 ? 569 ? 1 569 
2  2 7NKG B 1 ? 433 ? 7NKG 1 ? 433 ? 1 433 
3  3 7NKG C 1 ? 248 ? 7NKG 1 ? 248 ? 1 248 
4  1 7NKG D 1 ? 569 ? 7NKG 1 ? 569 ? 1 569 
5  2 7NKG E 1 ? 433 ? 7NKG 1 ? 433 ? 1 433 
6  3 7NKG F 1 ? 248 ? 7NKG 1 ? 248 ? 1 248 
7  1 7NKG G 1 ? 569 ? 7NKG 1 ? 569 ? 1 569 
8  2 7NKG H 1 ? 433 ? 7NKG 1 ? 433 ? 1 433 
9  3 7NKG I 1 ? 248 ? 7NKG 1 ? 248 ? 1 248 
10 1 7NKG J 1 ? 569 ? 7NKG 1 ? 569 ? 1 569 
11 2 7NKG K 1 ? 433 ? 7NKG 1 ? 433 ? 1 433 
12 3 7NKG L 1 ? 248 ? 7NKG 1 ? 248 ? 1 248 
# 
loop_
_chem_comp.id 
_chem_comp.type 
_chem_comp.mon_nstd_flag 
_chem_comp.name 
_chem_comp.pdbx_synonyms 
_chem_comp.formula 
_chem_comp.formula_weight 
AGM 'L-peptide linking' n 5-METHYL-ARGININE           ?                                     'C7 H17 N4 O2 1'      189.235 
ALA 'L-peptide linking' y ALANINE                     ?                                     'C3 H7 N O2'          89.093  
ARG 'L-peptide linking' y ARGININE                    ?                                     'C6 H15 N4 O2 1'      175.209 
ASN 'L-peptide linking' y ASPARAGINE                  ?                                     'C4 H8 N2 O3'         132.118 
ASP 'L-peptide linking' y 'ASPARTIC ACID'             ?                                     'C4 H7 N O4'          133.103 
COM non-polymer         . '1-THIOETHANESULFONIC ACID' ?                                     'C2 H6 O3 S2'         142.197 
CYS 'L-peptide linking' y CYSTEINE                    ?                                     'C3 H7 N O2 S'        121.158 
F43 non-polymer         . 'FACTOR 430'                ?                                     'C42 H51 N6 Ni O13 1' 906.580 
GL3 'L-peptide linking' n THIOGLYCIN                  ?                                     'C2 H5 N O S'         91.132  
GLN 'L-peptide linking' y GLUTAMINE                   ?                                     'C5 H10 N2 O3'        146.144 
GLU 'L-peptide linking' y 'GLUTAMIC ACID'             ?                                     'C5 H9 N O4'          147.129 
GLY 'peptide linking'   y GLYCINE                     ?                                     'C2 H5 N O2'          75.067  
GOL non-polymer         . GLYCEROL                    'GLYCERIN; PROPANE-1,2,3-TRIOL'       'C3 H8 O3'            92.094  
HIS 'L-peptide linking' y HISTIDINE                   ?                                     'C6 H10 N3 O2 1'      156.162 
HOH non-polymer         . WATER                       ?                                     'H2 O'                18.015  
ILE 'L-peptide linking' y ISOLEUCINE                  ?                                     'C6 H13 N O2'         131.173 
K   non-polymer         . 'POTASSIUM ION'             ?                                     'K 1'                 39.098  
LEU 'L-peptide linking' y LEUCINE                     ?                                     'C6 H13 N O2'         131.173 
LYS 'L-peptide linking' y LYSINE                      ?                                     'C6 H15 N2 O2 1'      147.195 
MET 'L-peptide linking' y METHIONINE                  ?                                     'C5 H11 N O2 S'       149.211 
MHS 'L-peptide linking' n 'N1-METHYLATED HISTIDINE'   ?                                     'C7 H11 N3 O2'        169.181 
PHE 'L-peptide linking' y PHENYLALANINE               ?                                     'C9 H11 N O2'         165.189 
PRO 'L-peptide linking' y PROLINE                     ?                                     'C5 H9 N O2'          115.130 
SER 'L-peptide linking' y SERINE                      ?                                     'C3 H7 N O3'          105.093 
SO4 non-polymer         . 'SULFATE ION'               ?                                     'O4 S -2'             96.063  
THR 'L-peptide linking' y THREONINE                   ?                                     'C4 H9 N O3'          119.119 
TP7 non-polymer         . 'Coenzyme B'                7-MERCAPTOHEPTANOYLTHREONINEPHOSPHATE 'C11 H22 N O7 P S'    343.334 
TRP 'L-peptide linking' y TRYPTOPHAN                  ?                                     'C11 H12 N2 O2'       204.225 
TYR 'L-peptide linking' y TYROSINE                    ?                                     'C9 H11 N O3'         181.189 
VAL 'L-peptide linking' y VALINE                      ?                                     'C5 H11 N O2'         117.146 
# 
_exptl.absorpt_coefficient_mu     ? 
_exptl.absorpt_correction_T_max   ? 
_exptl.absorpt_correction_T_min   ? 
_exptl.absorpt_correction_type    ? 
_exptl.absorpt_process_details    ? 
_exptl.entry_id                   7NKG 
_exptl.crystals_number            1 
_exptl.details                    ? 
_exptl.method                     'X-RAY DIFFRACTION' 
_exptl.method_details             ? 
# 
_exptl_crystal.colour                      ? 
_exptl_crystal.density_diffrn              ? 
_exptl_crystal.density_Matthews            2.12 
_exptl_crystal.density_method              ? 
_exptl_crystal.density_percent_sol         42.12 
_exptl_crystal.description                 'Yellow thick brick-shape crystals appeared within two weeks' 
_exptl_crystal.F_000                       ? 
_exptl_crystal.id                          1 
_exptl_crystal.preparation                 ? 
_exptl_crystal.size_max                    ? 
_exptl_crystal.size_mid                    ? 
_exptl_crystal.size_min                    ? 
_exptl_crystal.size_rad                    ? 
_exptl_crystal.colour_lustre               ? 
_exptl_crystal.colour_modifier             ? 
_exptl_crystal.colour_primary              ? 
_exptl_crystal.density_meas                ? 
_exptl_crystal.density_meas_esd            ? 
_exptl_crystal.density_meas_gt             ? 
_exptl_crystal.density_meas_lt             ? 
_exptl_crystal.density_meas_temp           ? 
_exptl_crystal.density_meas_temp_esd       ? 
_exptl_crystal.density_meas_temp_gt        ? 
_exptl_crystal.density_meas_temp_lt        ? 
_exptl_crystal.pdbx_crystal_image_url      ? 
_exptl_crystal.pdbx_crystal_image_format   ? 
_exptl_crystal.pdbx_mosaicity              ? 
_exptl_crystal.pdbx_mosaicity_esd          ? 
# 
_exptl_crystal_grow.apparatus       ? 
_exptl_crystal_grow.atmosphere      ? 
_exptl_crystal_grow.crystal_id      1 
_exptl_crystal_grow.details         ? 
_exptl_crystal_grow.method          'VAPOR DIFFUSION, SITTING DROP' 
_exptl_crystal_grow.method_ref      ? 
_exptl_crystal_grow.pH              5.5 
_exptl_crystal_grow.pressure        ? 
_exptl_crystal_grow.pressure_esd    ? 
_exptl_crystal_grow.seeding         ? 
_exptl_crystal_grow.seeding_ref     ? 
_exptl_crystal_grow.temp            291.15 
_exptl_crystal_grow.temp_details    / 
_exptl_crystal_grow.temp_esd        ? 
_exptl_crystal_grow.time            ? 
_exptl_crystal_grow.pdbx_details    
;The protein sample was at 47 g/l in 25 mM Tris/HCl pH 7.6, 10% v/v glycerol and 2 mM dithiothreitol. 
MCR crystals were obtained aerobically by using the sitting drop method on 96-Well MRC 2-Drop Crystallization Plates in polystyrene (SWISSCI). The crystallization reservoir contained 90 ul of mother liquor; the crystallization drop contained a mixture of 0.6 ul protein sample and 0.6 ul of crystallization solution. The crystallization solution contained 25% w/v polyethylene glycol 3350, 100 mM Bis-Tris pH 5.5 and 200 mM lithium sulfate.
;
_exptl_crystal_grow.pdbx_pH_range   / 
# 
_diffrn.ambient_environment              ? 
_diffrn.ambient_temp                     100 
_diffrn.ambient_temp_details             ? 
_diffrn.ambient_temp_esd                 ? 
_diffrn.crystal_id                       1 
_diffrn.crystal_support                  ? 
_diffrn.crystal_treatment                ? 
_diffrn.details                          ? 
_diffrn.id                               1 
_diffrn.ambient_pressure                 ? 
_diffrn.ambient_pressure_esd             ? 
_diffrn.ambient_pressure_gt              ? 
_diffrn.ambient_pressure_lt              ? 
_diffrn.ambient_temp_gt                  ? 
_diffrn.ambient_temp_lt                  ? 
_diffrn.pdbx_serial_crystal_experiment   N 
# 
_diffrn_detector.details                      ? 
_diffrn_detector.detector                     PIXEL 
_diffrn_detector.diffrn_id                    1 
_diffrn_detector.type                         'DECTRIS EIGER X 16M' 
_diffrn_detector.area_resol_mean              ? 
_diffrn_detector.dtime                        ? 
_diffrn_detector.pdbx_frames_total            ? 
_diffrn_detector.pdbx_collection_time_total   ? 
_diffrn_detector.pdbx_collection_date         2019-11-23 
_diffrn_detector.pdbx_frequency               ? 
# 
_diffrn_radiation.collimation                      ? 
_diffrn_radiation.diffrn_id                        1 
_diffrn_radiation.filter_edge                      ? 
_diffrn_radiation.inhomogeneity                    ? 
_diffrn_radiation.monochromator                    ? 
_diffrn_radiation.polarisn_norm                    ? 
_diffrn_radiation.polarisn_ratio                   ? 
_diffrn_radiation.probe                            ? 
_diffrn_radiation.type                             ? 
_diffrn_radiation.xray_symbol                      ? 
_diffrn_radiation.wavelength_id                    1 
_diffrn_radiation.pdbx_monochromatic_or_laue_m_l   M 
_diffrn_radiation.pdbx_wavelength_list             ? 
_diffrn_radiation.pdbx_wavelength                  ? 
_diffrn_radiation.pdbx_diffrn_protocol             'SINGLE WAVELENGTH' 
_diffrn_radiation.pdbx_analyzer                    ? 
_diffrn_radiation.pdbx_scattering_type             x-ray 
# 
_diffrn_radiation_wavelength.id           1 
_diffrn_radiation_wavelength.wavelength   0.97856 
_diffrn_radiation_wavelength.wt           1.0 
# 
_diffrn_source.current                     ? 
_diffrn_source.details                     ? 
_diffrn_source.diffrn_id                   1 
_diffrn_source.power                       ? 
_diffrn_source.size                        ? 
_diffrn_source.source                      SYNCHROTRON 
_diffrn_source.target                      ? 
_diffrn_source.type                        'SOLEIL BEAMLINE PROXIMA 1' 
_diffrn_source.voltage                     ? 
_diffrn_source.take-off_angle              ? 
_diffrn_source.pdbx_wavelength_list        0.97856 
_diffrn_source.pdbx_wavelength             ? 
_diffrn_source.pdbx_synchrotron_beamline   'PROXIMA 1' 
_diffrn_source.pdbx_synchrotron_site       SOLEIL 
# 
_reflns.B_iso_Wilson_estimate            ? 
_reflns.entry_id                         7NKG 
_reflns.data_reduction_details           ? 
_reflns.data_reduction_method            ? 
_reflns.d_resolution_high                1.60 
_reflns.d_resolution_low                 49.41 
_reflns.details                          ? 
_reflns.limit_h_max                      ? 
_reflns.limit_h_min                      ? 
_reflns.limit_k_max                      ? 
_reflns.limit_k_min                      ? 
_reflns.limit_l_max                      ? 
_reflns.limit_l_min                      ? 
_reflns.number_all                       ? 
_reflns.number_obs                       602614 
_reflns.observed_criterion               ? 
_reflns.observed_criterion_F_max         ? 
_reflns.observed_criterion_F_min         ? 
_reflns.observed_criterion_I_max         ? 
_reflns.observed_criterion_I_min         ? 
_reflns.observed_criterion_sigma_F       ? 
_reflns.observed_criterion_sigma_I       ? 
_reflns.percent_possible_obs             99.7 
_reflns.R_free_details                   ? 
_reflns.Rmerge_F_all                     ? 
_reflns.Rmerge_F_obs                     ? 
_reflns.Friedel_coverage                 ? 
_reflns.number_gt                        ? 
_reflns.threshold_expression             ? 
_reflns.pdbx_redundancy                  4.2 
_reflns.pdbx_Rmerge_I_obs                0.091 
_reflns.pdbx_Rmerge_I_all                ? 
_reflns.pdbx_Rsym_value                  ? 
_reflns.pdbx_netI_over_av_sigmaI         ? 
_reflns.pdbx_netI_over_sigmaI            8.3 
_reflns.pdbx_res_netI_over_av_sigmaI_2   ? 
_reflns.pdbx_res_netI_over_sigmaI_2      ? 
_reflns.pdbx_chi_squared                 ? 
_reflns.pdbx_scaling_rejects             ? 
_reflns.pdbx_d_res_high_opt              ? 
_reflns.pdbx_d_res_low_opt               ? 
_reflns.pdbx_d_res_opt_method            ? 
_reflns.phase_calculation_details        ? 
_reflns.pdbx_Rrim_I_all                  0.105 
_reflns.pdbx_Rpim_I_all                  0.051 
_reflns.pdbx_d_opt                       ? 
_reflns.pdbx_number_measured_all         ? 
_reflns.pdbx_diffrn_id                   1 
_reflns.pdbx_ordinal                     1 
_reflns.pdbx_CC_half                     0.997 
_reflns.pdbx_CC_star                     ? 
_reflns.pdbx_R_split                     ? 
# 
_reflns_shell.d_res_high                  1.60 
_reflns_shell.d_res_low                   1.69 
_reflns_shell.meanI_over_sigI_all         ? 
_reflns_shell.meanI_over_sigI_obs         1.0 
_reflns_shell.number_measured_all         ? 
_reflns_shell.number_measured_obs         ? 
_reflns_shell.number_possible             ? 
_reflns_shell.number_unique_all           ? 
_reflns_shell.number_unique_obs           87124 
_reflns_shell.percent_possible_all        99.3 
_reflns_shell.percent_possible_obs        ? 
_reflns_shell.Rmerge_F_all                ? 
_reflns_shell.Rmerge_F_obs                ? 
_reflns_shell.Rmerge_I_all                ? 
_reflns_shell.Rmerge_I_obs                1.216 
_reflns_shell.meanI_over_sigI_gt          ? 
_reflns_shell.meanI_over_uI_all           ? 
_reflns_shell.meanI_over_uI_gt            ? 
_reflns_shell.number_measured_gt          ? 
_reflns_shell.number_unique_gt            ? 
_reflns_shell.percent_possible_gt         ? 
_reflns_shell.Rmerge_F_gt                 ? 
_reflns_shell.Rmerge_I_gt                 ? 
_reflns_shell.pdbx_redundancy             4.3 
_reflns_shell.pdbx_Rsym_value             ? 
_reflns_shell.pdbx_chi_squared            ? 
_reflns_shell.pdbx_netI_over_sigmaI_all   ? 
_reflns_shell.pdbx_netI_over_sigmaI_obs   ? 
_reflns_shell.pdbx_Rrim_I_all             1.388 
_reflns_shell.pdbx_Rpim_I_all             0.661 
_reflns_shell.pdbx_rejects                ? 
_reflns_shell.pdbx_ordinal                1 
_reflns_shell.pdbx_diffrn_id              1 
_reflns_shell.pdbx_CC_half                0.356 
_reflns_shell.pdbx_CC_star                ? 
_reflns_shell.pdbx_R_split                ? 
# 
_refine.aniso_B[1][1]                            1.7622 
_refine.aniso_B[1][2]                            0.0000 
_refine.aniso_B[1][3]                            0.0000 
_refine.aniso_B[2][2]                            -3.8335 
_refine.aniso_B[2][3]                            0.0000 
_refine.aniso_B[3][3]                            2.0712 
_refine.B_iso_max                                136.350 
_refine.B_iso_mean                               42.8500 
_refine.B_iso_min                                12.790 
_refine.correlation_coeff_Fo_to_Fc               0.9630 
_refine.correlation_coeff_Fo_to_Fc_free          0.9570 
_refine.details                                  'The last cycle of refinement was performed with hydrogens in riding positions' 
_refine.diff_density_max                         ? 
_refine.diff_density_max_esd                     ? 
_refine.diff_density_min                         ? 
_refine.diff_density_min_esd                     ? 
_refine.diff_density_rms                         ? 
_refine.diff_density_rms_esd                     ? 
_refine.entry_id                                 7NKG 
_refine.pdbx_refine_id                           'X-RAY DIFFRACTION' 
_refine.ls_abs_structure_details                 ? 
_refine.ls_abs_structure_Flack                   ? 
_refine.ls_abs_structure_Flack_esd               ? 
_refine.ls_abs_structure_Rogers                  ? 
_refine.ls_abs_structure_Rogers_esd              ? 
_refine.ls_d_res_high                            1.6000 
_refine.ls_d_res_low                             48.3600 
_refine.ls_extinction_coef                       ? 
_refine.ls_extinction_coef_esd                   ? 
_refine.ls_extinction_expression                 ? 
_refine.ls_extinction_method                     ? 
_refine.ls_goodness_of_fit_all                   ? 
_refine.ls_goodness_of_fit_all_esd               ? 
_refine.ls_goodness_of_fit_obs                   ? 
_refine.ls_goodness_of_fit_obs_esd               ? 
_refine.ls_hydrogen_treatment                    ? 
_refine.ls_matrix_type                           ? 
_refine.ls_number_constraints                    ? 
_refine.ls_number_parameters                     ? 
_refine.ls_number_reflns_all                     ? 
_refine.ls_number_reflns_obs                     602442 
_refine.ls_number_reflns_R_free                  30001 
_refine.ls_number_reflns_R_work                  ? 
_refine.ls_number_restraints                     ? 
_refine.ls_percent_reflns_obs                    99.7000 
_refine.ls_percent_reflns_R_free                 4.9800 
_refine.ls_R_factor_all                          ? 
_refine.ls_R_factor_obs                          0.1734 
_refine.ls_R_factor_R_free                       0.1904 
_refine.ls_R_factor_R_free_error                 ? 
_refine.ls_R_factor_R_free_error_details         ? 
_refine.ls_R_factor_R_work                       0.1725 
_refine.ls_R_Fsqd_factor_obs                     ? 
_refine.ls_R_I_factor_obs                        ? 
_refine.ls_redundancy_reflns_all                 ? 
_refine.ls_redundancy_reflns_obs                 ? 
_refine.ls_restrained_S_all                      ? 
_refine.ls_restrained_S_obs                      ? 
_refine.ls_shift_over_esd_max                    ? 
_refine.ls_shift_over_esd_mean                   ? 
_refine.ls_structure_factor_coef                 ? 
_refine.ls_weighting_details                     ? 
_refine.ls_weighting_scheme                      ? 
_refine.ls_wR_factor_all                         ? 
_refine.ls_wR_factor_obs                         ? 
_refine.ls_wR_factor_R_free                      ? 
_refine.ls_wR_factor_R_work                      ? 
_refine.occupancy_max                            ? 
_refine.occupancy_min                            ? 
_refine.solvent_model_details                    ? 
_refine.solvent_model_param_bsol                 ? 
_refine.solvent_model_param_ksol                 ? 
_refine.pdbx_R_complete                          ? 
_refine.ls_R_factor_gt                           ? 
_refine.ls_goodness_of_fit_gt                    ? 
_refine.ls_goodness_of_fit_ref                   ? 
_refine.ls_shift_over_su_max                     ? 
_refine.ls_shift_over_su_max_lt                  ? 
_refine.ls_shift_over_su_mean                    ? 
_refine.ls_shift_over_su_mean_lt                 ? 
_refine.pdbx_ls_sigma_I                          ? 
_refine.pdbx_ls_sigma_F                          0.000 
_refine.pdbx_ls_sigma_Fsqd                       ? 
_refine.pdbx_data_cutoff_high_absF               ? 
_refine.pdbx_data_cutoff_high_rms_absF           ? 
_refine.pdbx_data_cutoff_low_absF                ? 
_refine.pdbx_isotropic_thermal_model             ? 
_refine.pdbx_ls_cross_valid_method               THROUGHOUT 
_refine.pdbx_method_to_determine_struct          'MOLECULAR REPLACEMENT' 
_refine.pdbx_starting_model                      1E6Y 
_refine.pdbx_stereochemistry_target_values       ? 
_refine.pdbx_R_Free_selection_details            RANDOM 
_refine.pdbx_stereochem_target_val_spec_case     ? 
_refine.pdbx_overall_ESU_R                       ? 
_refine.pdbx_overall_ESU_R_Free                  ? 
_refine.pdbx_solvent_vdw_probe_radii             ? 
_refine.pdbx_solvent_ion_probe_radii             ? 
_refine.pdbx_solvent_shrinkage_radii             ? 
_refine.pdbx_real_space_R                        ? 
_refine.pdbx_density_correlation                 ? 
_refine.pdbx_pd_number_of_powder_patterns        ? 
_refine.pdbx_pd_number_of_points                 ? 
_refine.pdbx_pd_meas_number_of_points            ? 
_refine.pdbx_pd_proc_ls_prof_R_factor            ? 
_refine.pdbx_pd_proc_ls_prof_wR_factor           ? 
_refine.pdbx_pd_Marquardt_correlation_coeff      ? 
_refine.pdbx_pd_Fsqrd_R_factor                   ? 
_refine.pdbx_pd_ls_matrix_band_width             ? 
_refine.pdbx_overall_phase_error                 ? 
_refine.pdbx_overall_SU_R_free_Cruickshank_DPI   0.0810 
_refine.pdbx_overall_SU_R_free_Blow_DPI          0.0830 
_refine.pdbx_overall_SU_R_Blow_DPI               0.0900 
_refine.pdbx_TLS_residual_ADP_flag               ? 
_refine.pdbx_diffrn_id                           1 
_refine.overall_SU_B                             ? 
_refine.overall_SU_ML                            ? 
_refine.overall_SU_R_Cruickshank_DPI             0.1070 
_refine.overall_SU_R_free                        ? 
_refine.overall_FOM_free_R_set                   ? 
_refine.overall_FOM_work_R_set                   ? 
_refine.pdbx_average_fsc_overall                 ? 
_refine.pdbx_average_fsc_work                    ? 
_refine.pdbx_average_fsc_free                    ? 
# 
_refine_analyze.entry_id                        7NKG 
_refine_analyze.pdbx_refine_id                  'X-RAY DIFFRACTION' 
_refine_analyze.Luzzati_coordinate_error_free   ? 
_refine_analyze.Luzzati_coordinate_error_obs    0.210 
_refine_analyze.Luzzati_d_res_low_free          ? 
_refine_analyze.Luzzati_d_res_low_obs           ? 
_refine_analyze.Luzzati_sigma_a_free            ? 
_refine_analyze.Luzzati_sigma_a_free_details    ? 
_refine_analyze.Luzzati_sigma_a_obs             ? 
_refine_analyze.Luzzati_sigma_a_obs_details     ? 
_refine_analyze.number_disordered_residues      ? 
_refine_analyze.occupancy_sum_hydrogen          ? 
_refine_analyze.occupancy_sum_non_hydrogen      ? 
_refine_analyze.RG_d_res_high                   ? 
_refine_analyze.RG_d_res_low                    ? 
_refine_analyze.RG_free                         ? 
_refine_analyze.RG_work                         ? 
_refine_analyze.RG_free_work_ratio              ? 
_refine_analyze.pdbx_Luzzati_d_res_high_obs     ? 
# 
_refine_hist.pdbx_refine_id                   'X-RAY DIFFRACTION' 
_refine_hist.cycle_id                         final 
_refine_hist.details                          ? 
_refine_hist.d_res_high                       1.6000 
_refine_hist.d_res_low                        48.3600 
_refine_hist.number_atoms_solvent             4298 
_refine_hist.number_atoms_total               42665 
_refine_hist.number_reflns_all                ? 
_refine_hist.number_reflns_obs                ? 
_refine_hist.number_reflns_R_free             ? 
_refine_hist.number_reflns_R_work             ? 
_refine_hist.R_factor_all                     ? 
_refine_hist.R_factor_obs                     ? 
_refine_hist.R_factor_R_free                  ? 
_refine_hist.R_factor_R_work                  ? 
_refine_hist.pdbx_number_residues_total       4960 
_refine_hist.pdbx_B_iso_mean_ligand           27.38 
_refine_hist.pdbx_B_iso_mean_solvent          39.25 
_refine_hist.pdbx_number_atoms_protein        37962 
_refine_hist.pdbx_number_atoms_nucleic_acid   0 
_refine_hist.pdbx_number_atoms_ligand         405 
_refine_hist.pdbx_number_atoms_lipid          ? 
_refine_hist.pdbx_number_atoms_carb           ? 
_refine_hist.pdbx_pseudo_atom_details         ? 
# 
loop_
_refine_ls_restr.pdbx_refine_id 
_refine_ls_restr.criterion 
_refine_ls_restr.dev_ideal 
_refine_ls_restr.dev_ideal_target 
_refine_ls_restr.number 
_refine_ls_restr.rejects 
_refine_ls_restr.type 
_refine_ls_restr.weight 
_refine_ls_restr.pdbx_restraint_function 
'X-RAY DIFFRACTION' ? ?      ? 23283  ? t_dihedral_angle_d        2.000  SINUSOIDAL   
'X-RAY DIFFRACTION' ? ?      ? ?      ? t_trig_c_planes           ?      ?            
'X-RAY DIFFRACTION' ? ?      ? 12500  ? t_gen_planes              5.000  HARMONIC     
'X-RAY DIFFRACTION' ? ?      ? 39274  ? t_it                      10.000 HARMONIC     
'X-RAY DIFFRACTION' ? ?      ? ?      ? t_nbd                     ?      ?            
'X-RAY DIFFRACTION' ? ?      ? ?      ? t_improper_torsion        ?      ?            
'X-RAY DIFFRACTION' ? ?      ? ?      ? t_pseud_angle             ?      ?            
'X-RAY DIFFRACTION' ? ?      ? 5120   ? t_chiral_improper_torsion 5.000  SEMIHARMONIC 
'X-RAY DIFFRACTION' ? ?      ? ?      ? t_sum_occupancies         ?      ?            
'X-RAY DIFFRACTION' ? ?      ? ?      ? t_utility_distance        ?      ?            
'X-RAY DIFFRACTION' ? ?      ? ?      ? t_utility_angle           ?      ?            
'X-RAY DIFFRACTION' ? ?      ? ?      ? t_utility_torsion         ?      ?            
'X-RAY DIFFRACTION' ? ?      ? 68074  ? t_ideal_dist_contact      4.000  SEMIHARMONIC 
'X-RAY DIFFRACTION' ? 0.007  ? 76578  ? t_bond_d                  2.000  HARMONIC     
'X-RAY DIFFRACTION' ? 0.950  ? 138068 ? t_angle_deg               2.000  HARMONIC     
'X-RAY DIFFRACTION' ? 3.770  ? ?      ? t_omega_torsion           ?      ?            
'X-RAY DIFFRACTION' ? 16.450 ? ?      ? t_other_torsion           ?      ?            
# 
_refine_ls_shell.pdbx_refine_id                   'X-RAY DIFFRACTION' 
_refine_ls_shell.d_res_high                       1.6000 
_refine_ls_shell.d_res_low                        1.6100 
_refine_ls_shell.number_reflns_all                12049 
_refine_ls_shell.number_reflns_obs                ? 
_refine_ls_shell.number_reflns_R_free             614 
_refine_ls_shell.number_reflns_R_work             11435 
_refine_ls_shell.percent_reflns_obs               99.0100 
_refine_ls_shell.percent_reflns_R_free            5.1000 
_refine_ls_shell.R_factor_all                     0.2347 
_refine_ls_shell.R_factor_obs                     ? 
_refine_ls_shell.R_factor_R_free                  0.2451 
_refine_ls_shell.R_factor_R_free_error            0.0000 
_refine_ls_shell.R_factor_R_work                  0.2342 
_refine_ls_shell.redundancy_reflns_all            ? 
_refine_ls_shell.redundancy_reflns_obs            ? 
_refine_ls_shell.wR_factor_all                    ? 
_refine_ls_shell.wR_factor_obs                    ? 
_refine_ls_shell.wR_factor_R_free                 ? 
_refine_ls_shell.wR_factor_R_work                 ? 
_refine_ls_shell.pdbx_R_complete                  ? 
_refine_ls_shell.pdbx_total_number_of_bins_used   51 
_refine_ls_shell.pdbx_phase_error                 ? 
_refine_ls_shell.pdbx_fsc_work                    ? 
_refine_ls_shell.pdbx_fsc_free                    ? 
# 
_struct.entry_id                     7NKG 
_struct.title                        'Methyl-coenzyme M reductase from Methermicoccus shengliensis at 1.6-A resolution' 
_struct.pdbx_descriptor              
;Methyl-coenzyme M reductase alpha subunit (E.C.2.8.4.1), Methyl-coenzyme M reductase beta subunit (E.C.2.8.4.1), Methyl-coenzyme M reductase gamma subunit (E.C.2.8.4.1)
;
_struct.pdbx_model_details           ? 
_struct.pdbx_formula_weight          ? 
_struct.pdbx_formula_weight_method   ? 
_struct.pdbx_model_type_details      ? 
_struct.pdbx_CASP_flag               N 
# 
_struct_keywords.entry_id        7NKG 
_struct_keywords.text            
;Methyl-coenzyme M reductase, cofactor F430, post-translational modification, archaea, methoxydotrophy, methanogenesis, coenzyme M, coenzyme B, heterodisulfide, radical mechanism, thermophile, thioglycine, TRANSFERASE
;
_struct_keywords.pdbx_keywords   TRANSFERASE 
# 
loop_
_struct_asym.id 
_struct_asym.pdbx_blank_PDB_chainid_flag 
_struct_asym.pdbx_modified 
_struct_asym.entity_id 
_struct_asym.details 
A  N N 1  ? 
B  N N 2  ? 
C  N N 3  ? 
D  N N 1  ? 
E  N N 2  ? 
F  N N 3  ? 
G  N N 1  ? 
H  N N 2  ? 
I  N N 3  ? 
J  N N 1  ? 
K  N N 2  ? 
L  N N 3  ? 
M  N N 4  ? 
N  N N 5  ? 
O  N N 6  ? 
P  N N 7  ? 
Q  N N 7  ? 
R  N N 8  ? 
S  N N 9  ? 
T  N N 4  ? 
U  N N 6  ? 
V  N N 8  ? 
W  N N 9  ? 
X  N N 4  ? 
Y  N N 9  ? 
Z  N N 5  ? 
AA N N 6  ? 
BA N N 7  ? 
CA N N 7  ? 
DA N N 8  ? 
EA N N 9  ? 
FA N N 6  ? 
GA N N 8  ? 
HA N N 9  ? 
IA N N 10 ? 
JA N N 10 ? 
KA N N 10 ? 
LA N N 10 ? 
MA N N 10 ? 
NA N N 10 ? 
OA N N 10 ? 
PA N N 10 ? 
QA N N 10 ? 
RA N N 10 ? 
SA N N 10 ? 
TA N N 10 ? 
# 
loop_
_struct_conf.conf_type_id 
_struct_conf.id 
_struct_conf.pdbx_PDB_helix_id 
_struct_conf.beg_label_comp_id 
_struct_conf.beg_label_asym_id 
_struct_conf.beg_label_seq_id 
_struct_conf.pdbx_beg_PDB_ins_code 
_struct_conf.end_label_comp_id 
_struct_conf.end_label_asym_id 
_struct_conf.end_label_seq_id 
_struct_conf.pdbx_end_PDB_ins_code 
_struct_conf.beg_auth_comp_id 
_struct_conf.beg_auth_asym_id 
_struct_conf.beg_auth_seq_id 
_struct_conf.end_auth_comp_id 
_struct_conf.end_auth_asym_id 
_struct_conf.end_auth_seq_id 
_struct_conf.pdbx_PDB_helix_class 
_struct_conf.details 
_struct_conf.pdbx_PDB_helix_length 
HELX_P HELX_P1   AA1 PHE A 10  ? GLN A 20  ? PHE A 10  GLN A 20  1 ? 11 
HELX_P HELX_P2   AA2 LYS A 26  ? SER A 31  ? LYS A 26  SER A 31  1 ? 6  
HELX_P HELX_P3   AA3 LEU A 44  ? GLN A 48  ? LEU A 44  GLN A 48  5 ? 5  
HELX_P HELX_P4   AA4 SER A 49  ? GLY A 67  ? SER A 49  GLY A 67  1 ? 19 
HELX_P HELX_P5   AA5 ASP A 72  ? ILE A 80  ? ASP A 72  ILE A 80  5 ? 9  
HELX_P HELX_P6   AA6 ASP A 100 ? ASN A 108 ? ASP A 100 ASN A 108 5 ? 9  
HELX_P HELX_P7   AA7 ASN A 109 ? ARG A 121 ? ASN A 109 ARG A 121 1 ? 13 
HELX_P HELX_P8   AA8 MET A 127 ? GLY A 139 ? MET A 127 GLY A 139 1 ? 13 
HELX_P HELX_P9   AA9 THR A 143 ? MET A 158 ? THR A 143 MET A 158 1 ? 16 
HELX_P HELX_P10  AB1 HIS A 172 ? VAL A 176 ? HIS A 172 VAL A 176 5 ? 5  
HELX_P HELX_P11  AB2 ASP A 187 ? ASP A 192 ? ASP A 187 ASP A 192 1 ? 6  
HELX_P HELX_P12  AB3 GLU A 193 ? ILE A 194 ? GLU A 193 ILE A 194 5 ? 2  
HELX_P HELX_P13  AB4 ASP A 195 ? LEU A 199 ? ASP A 195 LEU A 199 5 ? 5  
HELX_P HELX_P14  AB5 ASP A 201 ? PHE A 206 ? ASP A 201 PHE A 206 1 ? 6  
HELX_P HELX_P15  AB6 GLY A 207 ? GLY A 219 ? GLY A 207 GLY A 219 1 ? 13 
HELX_P HELX_P16  AB7 PRO A 229 ? CYS A 236 ? PRO A 229 CYS A 236 1 ? 8  
HELX_P HELX_P17  AB8 ALA A 239 ? TYR A 257 ? ALA A 239 TYR A 257 1 ? 19 
HELX_P HELX_P18  AB9 GLU A 263 ? MHS A 275 ? GLU A 263 MHS A 275 1 ? 13 
HELX_P HELX_P19  AC1 PRO A 286 ? ALA A 290 ? PRO A 286 ALA A 290 5 ? 5  
HELX_P HELX_P20  AC2 GLU A 295 ? LEU A 299 ? GLU A 295 LEU A 299 5 ? 5  
HELX_P HELX_P21  AC3 GLN A 300 ? VAL A 308 ? GLN A 300 VAL A 308 1 ? 9  
HELX_P HELX_P22  AC4 GLN A 309 ? THR A 314 ? GLN A 309 THR A 314 1 ? 6  
HELX_P HELX_P23  AC5 ASP A 316 ? GLN A 334 ? ASP A 316 GLN A 334 1 ? 19 
HELX_P HELX_P24  AC6 PHE A 347 ? ALA A 353 ? PHE A 347 ALA A 353 1 ? 7  
HELX_P HELX_P25  AC7 ASN A 358 ? GLY A 376 ? ASN A 358 GLY A 376 1 ? 19 
HELX_P HELX_P26  AC8 THR A 384 ? PHE A 406 ? THR A 384 PHE A 406 1 ? 23 
HELX_P HELX_P27  AC9 PHE A 406 ? GLN A 413 ? PHE A 406 GLN A 413 1 ? 8  
HELX_P HELX_P28  AD1 GLY A 415 ? GLY A 436 ? GLY A 415 GLY A 436 1 ? 22 
HELX_P HELX_P29  AD2 ASN A 437 ? GLY A 457 ? ASN A 437 GLY A 457 1 ? 21 
HELX_P HELX_P30  AD3 ASP A 465 ? VAL A 475 ? ASP A 465 VAL A 475 1 ? 11 
HELX_P HELX_P31  AD4 PRO A 485 ? ARG A 489 ? PRO A 485 ARG A 489 5 ? 5  
HELX_P HELX_P32  AD5 TYR A 493 ? ALA A 497 ? TYR A 493 ALA A 497 5 ? 5  
HELX_P HELX_P33  AD6 HIS A 502 ? GLY A 518 ? HIS A 502 GLY A 518 1 ? 17 
HELX_P HELX_P34  AD7 ASN A 524 ? PHE A 531 ? ASN A 524 PHE A 531 1 ? 8  
HELX_P HELX_P35  AD8 GLN A 542 ? VAL A 552 ? GLN A 542 VAL A 552 1 ? 11 
HELX_P HELX_P36  AD9 ARG A 562 ? LEU A 566 ? ARG A 562 LEU A 566 5 ? 5  
HELX_P HELX_P37  AE1 MET B 22  ? ALA B 25  ? MET B 22  ALA B 25  5 ? 4  
HELX_P HELX_P38  AE2 ASN B 29  ? ARG B 41  ? ASN B 29  ARG B 41  1 ? 13 
HELX_P HELX_P39  AE3 LEU B 47  ? GLY B 57  ? LEU B 47  GLY B 57  1 ? 11 
HELX_P HELX_P40  AE4 ILE B 74  ? ALA B 76  ? ILE B 74  ALA B 76  5 ? 3  
HELX_P HELX_P41  AE5 ASN B 77  ? GLN B 90  ? ASN B 77  GLN B 90  1 ? 14 
HELX_P HELX_P42  AE6 ALA B 103 ? GLY B 105 ? ALA B 103 GLY B 105 5 ? 3  
HELX_P HELX_P43  AE7 PRO B 113 ? SER B 119 ? PRO B 113 SER B 119 1 ? 7  
HELX_P HELX_P44  AE8 VAL B 124 ? PHE B 142 ? VAL B 124 PHE B 142 1 ? 19 
HELX_P HELX_P45  AE9 ASP B 148 ? GLY B 158 ? ASP B 148 GLY B 158 1 ? 11 
HELX_P HELX_P46  AF1 ILE B 177 ? ASP B 181 ? ILE B 177 ASP B 181 5 ? 5  
HELX_P HELX_P47  AF2 PHE B 186 ? ASN B 190 ? PHE B 186 ASN B 190 5 ? 5  
HELX_P HELX_P48  AF3 MET B 192 ? THR B 200 ? MET B 192 THR B 200 1 ? 9  
HELX_P HELX_P49  AF4 ASN B 203 ? GLY B 223 ? ASN B 203 GLY B 223 1 ? 21 
HELX_P HELX_P50  AF5 GLY B 227 ? LEU B 242 ? GLY B 227 LEU B 242 1 ? 16 
HELX_P HELX_P51  AF6 ASN B 243 ? ASN B 245 ? ASN B 243 ASN B 245 5 ? 3  
HELX_P HELX_P52  AF7 ASN B 246 ? GLY B 256 ? ASN B 246 GLY B 256 1 ? 11 
HELX_P HELX_P53  AF8 THR B 260 ? ASP B 275 ? THR B 260 ASP B 275 1 ? 16 
HELX_P HELX_P54  AF9 ASP B 295 ? ARG B 319 ? ASP B 295 ARG B 319 1 ? 25 
HELX_P HELX_P55  AG1 GLN B 322 ? GLY B 340 ? GLN B 322 GLY B 340 1 ? 19 
HELX_P HELX_P56  AG2 GLY B 343 ? TYR B 346 ? GLY B 343 TYR B 346 5 ? 4  
HELX_P HELX_P57  AG3 GLY B 347 ? PHE B 359 ? GLY B 347 PHE B 359 1 ? 13 
HELX_P HELX_P58  AG4 GLY B 368 ? PHE B 372 ? GLY B 368 PHE B 372 5 ? 5  
HELX_P HELX_P59  AG5 ALA B 386 ? ASP B 397 ? ALA B 386 ASP B 397 1 ? 12 
HELX_P HELX_P60  AG6 SER B 404 ? SER B 409 ? SER B 404 SER B 409 1 ? 6  
HELX_P HELX_P61  AG7 SER B 409 ? SER B 418 ? SER B 409 SER B 418 1 ? 10 
HELX_P HELX_P62  AG8 ILE B 419 ? GLU B 424 ? ILE B 419 GLU B 424 1 ? 6  
HELX_P HELX_P63  AG9 GLU B 424 ? SER B 432 ? GLU B 424 SER B 432 1 ? 9  
HELX_P HELX_P64  AH1 THR C 12  ? GLY C 24  ? THR C 12  GLY C 24  1 ? 13 
HELX_P HELX_P65  AH2 SER C 33  ? GLY C 42  ? SER C 33  GLY C 42  1 ? 10 
HELX_P HELX_P66  AH3 PRO C 56  ? MET C 60  ? PRO C 56  MET C 60  5 ? 5  
HELX_P HELX_P67  AH4 CYS C 65  ? VAL C 71  ? CYS C 65  VAL C 71  1 ? 7  
HELX_P HELX_P68  AH5 THR C 74  ? GLY C 80  ? THR C 74  GLY C 80  1 ? 7  
HELX_P HELX_P69  AH6 THR C 98  ? HIS C 110 ? THR C 98  HIS C 110 1 ? 13 
HELX_P HELX_P70  AH7 GLU C 128 ? THR C 141 ? GLU C 128 THR C 141 1 ? 14 
HELX_P HELX_P71  AH8 SER C 205 ? THR C 213 ? SER C 205 THR C 213 1 ? 9  
HELX_P HELX_P72  AH9 PRO C 222 ? SER C 225 ? PRO C 222 SER C 225 5 ? 4  
HELX_P HELX_P73  AI1 ASP C 226 ? GLN C 246 ? ASP C 226 GLN C 246 1 ? 21 
HELX_P HELX_P74  AI2 PHE D 10  ? GLN D 20  ? PHE D 10  GLN D 20  1 ? 11 
HELX_P HELX_P75  AI3 LYS D 26  ? SER D 31  ? LYS D 26  SER D 31  1 ? 6  
HELX_P HELX_P76  AI4 LEU D 44  ? GLN D 48  ? LEU D 44  GLN D 48  5 ? 5  
HELX_P HELX_P77  AI5 SER D 49  ? GLY D 67  ? SER D 49  GLY D 67  1 ? 19 
HELX_P HELX_P78  AI6 ASP D 72  ? ILE D 80  ? ASP D 72  ILE D 80  5 ? 9  
HELX_P HELX_P79  AI7 ASP D 100 ? ASN D 108 ? ASP D 100 ASN D 108 5 ? 9  
HELX_P HELX_P80  AI8 ASN D 109 ? ARG D 121 ? ASN D 109 ARG D 121 1 ? 13 
HELX_P HELX_P81  AI9 MET D 127 ? ARG D 137 ? MET D 127 ARG D 137 1 ? 11 
HELX_P HELX_P82  AJ1 THR D 143 ? MET D 158 ? THR D 143 MET D 158 1 ? 16 
HELX_P HELX_P83  AJ2 HIS D 172 ? VAL D 176 ? HIS D 172 VAL D 176 5 ? 5  
HELX_P HELX_P84  AJ3 ASP D 187 ? ASP D 192 ? ASP D 187 ASP D 192 1 ? 6  
HELX_P HELX_P85  AJ4 ASP D 195 ? LEU D 199 ? ASP D 195 LEU D 199 5 ? 5  
HELX_P HELX_P86  AJ5 ASP D 201 ? PHE D 206 ? ASP D 201 PHE D 206 1 ? 6  
HELX_P HELX_P87  AJ6 GLY D 207 ? GLY D 219 ? GLY D 207 GLY D 219 1 ? 13 
HELX_P HELX_P88  AJ7 PRO D 229 ? CYS D 236 ? PRO D 229 CYS D 236 1 ? 8  
HELX_P HELX_P89  AJ8 ALA D 239 ? TYR D 257 ? ALA D 239 TYR D 257 1 ? 19 
HELX_P HELX_P90  AJ9 GLU D 263 ? MHS D 275 ? GLU D 263 MHS D 275 1 ? 13 
HELX_P HELX_P91  AK1 PRO D 286 ? ALA D 290 ? PRO D 286 ALA D 290 5 ? 5  
HELX_P HELX_P92  AK2 GLU D 295 ? LEU D 299 ? GLU D 295 LEU D 299 5 ? 5  
HELX_P HELX_P93  AK3 GLN D 300 ? VAL D 308 ? GLN D 300 VAL D 308 1 ? 9  
HELX_P HELX_P94  AK4 GLN D 309 ? THR D 314 ? GLN D 309 THR D 314 1 ? 6  
HELX_P HELX_P95  AK5 ASP D 316 ? GLN D 334 ? ASP D 316 GLN D 334 1 ? 19 
HELX_P HELX_P96  AK6 PHE D 347 ? ALA D 353 ? PHE D 347 ALA D 353 1 ? 7  
HELX_P HELX_P97  AK7 ASN D 358 ? GLY D 376 ? ASN D 358 GLY D 376 1 ? 19 
HELX_P HELX_P98  AK8 THR D 384 ? PHE D 406 ? THR D 384 PHE D 406 1 ? 23 
HELX_P HELX_P99  AK9 PHE D 406 ? GLN D 413 ? PHE D 406 GLN D 413 1 ? 8  
HELX_P HELX_P100 AL1 GLY D 415 ? GLY D 436 ? GLY D 415 GLY D 436 1 ? 22 
HELX_P HELX_P101 AL2 ASN D 437 ? GLY D 457 ? ASN D 437 GLY D 457 1 ? 21 
HELX_P HELX_P102 AL3 ASP D 465 ? VAL D 475 ? ASP D 465 VAL D 475 1 ? 11 
HELX_P HELX_P103 AL4 PRO D 485 ? ARG D 489 ? PRO D 485 ARG D 489 5 ? 5  
HELX_P HELX_P104 AL5 TYR D 493 ? ALA D 497 ? TYR D 493 ALA D 497 5 ? 5  
HELX_P HELX_P105 AL6 HIS D 502 ? GLY D 518 ? HIS D 502 GLY D 518 1 ? 17 
HELX_P HELX_P106 AL7 ASN D 524 ? PHE D 531 ? ASN D 524 PHE D 531 1 ? 8  
HELX_P HELX_P107 AL8 GLN D 542 ? VAL D 552 ? GLN D 542 VAL D 552 1 ? 11 
HELX_P HELX_P108 AL9 ARG D 562 ? LEU D 566 ? ARG D 562 LEU D 566 5 ? 5  
HELX_P HELX_P109 AM1 MET E 22  ? ALA E 25  ? MET E 22  ALA E 25  5 ? 4  
HELX_P HELX_P110 AM2 ASN E 29  ? ARG E 41  ? ASN E 29  ARG E 41  1 ? 13 
HELX_P HELX_P111 AM3 LEU E 47  ? GLY E 57  ? LEU E 47  GLY E 57  1 ? 11 
HELX_P HELX_P112 AM4 ILE E 74  ? ALA E 76  ? ILE E 74  ALA E 76  5 ? 3  
HELX_P HELX_P113 AM5 ASN E 77  ? GLN E 90  ? ASN E 77  GLN E 90  1 ? 14 
HELX_P HELX_P114 AM6 ALA E 103 ? GLY E 105 ? ALA E 103 GLY E 105 5 ? 3  
HELX_P HELX_P115 AM7 PRO E 113 ? SER E 119 ? PRO E 113 SER E 119 1 ? 7  
HELX_P HELX_P116 AM8 VAL E 124 ? PHE E 142 ? VAL E 124 PHE E 142 1 ? 19 
HELX_P HELX_P117 AM9 ASP E 148 ? GLY E 158 ? ASP E 148 GLY E 158 1 ? 11 
HELX_P HELX_P118 AN1 ILE E 177 ? ASP E 181 ? ILE E 177 ASP E 181 5 ? 5  
HELX_P HELX_P119 AN2 PHE E 186 ? ASN E 190 ? PHE E 186 ASN E 190 5 ? 5  
HELX_P HELX_P120 AN3 MET E 192 ? THR E 200 ? MET E 192 THR E 200 1 ? 9  
HELX_P HELX_P121 AN4 ASN E 203 ? GLY E 223 ? ASN E 203 GLY E 223 1 ? 21 
HELX_P HELX_P122 AN5 GLY E 227 ? LEU E 242 ? GLY E 227 LEU E 242 1 ? 16 
HELX_P HELX_P123 AN6 ASN E 243 ? ASN E 245 ? ASN E 243 ASN E 245 5 ? 3  
HELX_P HELX_P124 AN7 ASN E 246 ? GLY E 256 ? ASN E 246 GLY E 256 1 ? 11 
HELX_P HELX_P125 AN8 THR E 260 ? ASP E 275 ? THR E 260 ASP E 275 1 ? 16 
HELX_P HELX_P126 AN9 ASP E 295 ? ARG E 319 ? ASP E 295 ARG E 319 1 ? 25 
HELX_P HELX_P127 AO1 ALA E 320 ? GLN E 322 ? ALA E 320 GLN E 322 5 ? 3  
HELX_P HELX_P128 AO2 CYS E 323 ? GLY E 340 ? CYS E 323 GLY E 340 1 ? 18 
HELX_P HELX_P129 AO3 GLY E 343 ? TYR E 346 ? GLY E 343 TYR E 346 5 ? 4  
HELX_P HELX_P130 AO4 GLY E 347 ? PHE E 359 ? GLY E 347 PHE E 359 1 ? 13 
HELX_P HELX_P131 AO5 GLY E 368 ? PHE E 372 ? GLY E 368 PHE E 372 5 ? 5  
HELX_P HELX_P132 AO6 ALA E 386 ? ASP E 397 ? ALA E 386 ASP E 397 1 ? 12 
HELX_P HELX_P133 AO7 SER E 404 ? SER E 409 ? SER E 404 SER E 409 1 ? 6  
HELX_P HELX_P134 AO8 SER E 409 ? SER E 418 ? SER E 409 SER E 418 1 ? 10 
HELX_P HELX_P135 AO9 ILE E 419 ? GLU E 424 ? ILE E 419 GLU E 424 1 ? 6  
HELX_P HELX_P136 AP1 GLU E 424 ? SER E 432 ? GLU E 424 SER E 432 1 ? 9  
HELX_P HELX_P137 AP2 THR F 12  ? GLY F 24  ? THR F 12  GLY F 24  1 ? 13 
HELX_P HELX_P138 AP3 SER F 33  ? GLY F 42  ? SER F 33  GLY F 42  1 ? 10 
HELX_P HELX_P139 AP4 PRO F 56  ? GLY F 61  ? PRO F 56  GLY F 61  1 ? 6  
HELX_P HELX_P140 AP5 THR F 74  ? GLY F 80  ? THR F 74  GLY F 80  1 ? 7  
HELX_P HELX_P141 AP6 THR F 98  ? HIS F 110 ? THR F 98  HIS F 110 1 ? 13 
HELX_P HELX_P142 AP7 GLU F 128 ? THR F 141 ? GLU F 128 THR F 141 1 ? 14 
HELX_P HELX_P143 AP8 SER F 205 ? THR F 213 ? SER F 205 THR F 213 1 ? 9  
HELX_P HELX_P144 AP9 PRO F 222 ? SER F 225 ? PRO F 222 SER F 225 5 ? 4  
HELX_P HELX_P145 AQ1 ASP F 226 ? GLN F 246 ? ASP F 226 GLN F 246 1 ? 21 
HELX_P HELX_P146 AQ2 PHE G 10  ? GLN G 20  ? PHE G 10  GLN G 20  1 ? 11 
HELX_P HELX_P147 AQ3 LYS G 26  ? SER G 31  ? LYS G 26  SER G 31  1 ? 6  
HELX_P HELX_P148 AQ4 LEU G 44  ? GLN G 48  ? LEU G 44  GLN G 48  5 ? 5  
HELX_P HELX_P149 AQ5 SER G 49  ? GLY G 67  ? SER G 49  GLY G 67  1 ? 19 
HELX_P HELX_P150 AQ6 ASP G 72  ? ILE G 80  ? ASP G 72  ILE G 80  5 ? 9  
HELX_P HELX_P151 AQ7 ASP G 100 ? ASN G 108 ? ASP G 100 ASN G 108 5 ? 9  
HELX_P HELX_P152 AQ8 ASN G 109 ? ARG G 121 ? ASN G 109 ARG G 121 1 ? 13 
HELX_P HELX_P153 AQ9 MET G 127 ? LEU G 138 ? MET G 127 LEU G 138 1 ? 12 
HELX_P HELX_P154 AR1 THR G 143 ? MET G 158 ? THR G 143 MET G 158 1 ? 16 
HELX_P HELX_P155 AR2 HIS G 172 ? VAL G 176 ? HIS G 172 VAL G 176 5 ? 5  
HELX_P HELX_P156 AR3 ASP G 187 ? ASP G 192 ? ASP G 187 ASP G 192 1 ? 6  
HELX_P HELX_P157 AR4 GLU G 193 ? ILE G 194 ? GLU G 193 ILE G 194 5 ? 2  
HELX_P HELX_P158 AR5 ASP G 195 ? LEU G 199 ? ASP G 195 LEU G 199 5 ? 5  
HELX_P HELX_P159 AR6 ASP G 201 ? PHE G 206 ? ASP G 201 PHE G 206 1 ? 6  
HELX_P HELX_P160 AR7 GLY G 207 ? GLY G 219 ? GLY G 207 GLY G 219 1 ? 13 
HELX_P HELX_P161 AR8 PRO G 229 ? CYS G 236 ? PRO G 229 CYS G 236 1 ? 8  
HELX_P HELX_P162 AR9 ALA G 239 ? TYR G 257 ? ALA G 239 TYR G 257 1 ? 19 
HELX_P HELX_P163 AS1 GLU G 263 ? MHS G 275 ? GLU G 263 MHS G 275 1 ? 13 
HELX_P HELX_P164 AS2 PRO G 286 ? ALA G 290 ? PRO G 286 ALA G 290 5 ? 5  
HELX_P HELX_P165 AS3 GLU G 295 ? LEU G 299 ? GLU G 295 LEU G 299 5 ? 5  
HELX_P HELX_P166 AS4 GLN G 300 ? VAL G 308 ? GLN G 300 VAL G 308 1 ? 9  
HELX_P HELX_P167 AS5 GLN G 309 ? THR G 314 ? GLN G 309 THR G 314 1 ? 6  
HELX_P HELX_P168 AS6 ASP G 316 ? GLN G 334 ? ASP G 316 GLN G 334 1 ? 19 
HELX_P HELX_P169 AS7 PHE G 347 ? ALA G 353 ? PHE G 347 ALA G 353 1 ? 7  
HELX_P HELX_P170 AS8 ASN G 358 ? GLY G 376 ? ASN G 358 GLY G 376 1 ? 19 
HELX_P HELX_P171 AS9 THR G 384 ? PHE G 406 ? THR G 384 PHE G 406 1 ? 23 
HELX_P HELX_P172 AT1 PHE G 406 ? GLN G 413 ? PHE G 406 GLN G 413 1 ? 8  
HELX_P HELX_P173 AT2 GLY G 415 ? GLY G 436 ? GLY G 415 GLY G 436 1 ? 22 
HELX_P HELX_P174 AT3 ASN G 437 ? GLY G 457 ? ASN G 437 GLY G 457 1 ? 21 
HELX_P HELX_P175 AT4 ASP G 465 ? VAL G 475 ? ASP G 465 VAL G 475 1 ? 11 
HELX_P HELX_P176 AT5 PRO G 485 ? ARG G 489 ? PRO G 485 ARG G 489 5 ? 5  
HELX_P HELX_P177 AT6 TYR G 493 ? ALA G 497 ? TYR G 493 ALA G 497 5 ? 5  
HELX_P HELX_P178 AT7 HIS G 502 ? GLY G 518 ? HIS G 502 GLY G 518 1 ? 17 
HELX_P HELX_P179 AT8 ASN G 524 ? PHE G 531 ? ASN G 524 PHE G 531 1 ? 8  
HELX_P HELX_P180 AT9 GLN G 542 ? VAL G 552 ? GLN G 542 VAL G 552 1 ? 11 
HELX_P HELX_P181 AU1 ARG G 562 ? LEU G 566 ? ARG G 562 LEU G 566 5 ? 5  
HELX_P HELX_P182 AU2 MET H 22  ? ALA H 25  ? MET H 22  ALA H 25  5 ? 4  
HELX_P HELX_P183 AU3 ASN H 29  ? ARG H 41  ? ASN H 29  ARG H 41  1 ? 13 
HELX_P HELX_P184 AU4 LEU H 47  ? GLY H 57  ? LEU H 47  GLY H 57  1 ? 11 
HELX_P HELX_P185 AU5 ILE H 74  ? ALA H 76  ? ILE H 74  ALA H 76  5 ? 3  
HELX_P HELX_P186 AU6 ASN H 77  ? GLN H 90  ? ASN H 77  GLN H 90  1 ? 14 
HELX_P HELX_P187 AU7 ALA H 103 ? GLY H 105 ? ALA H 103 GLY H 105 5 ? 3  
HELX_P HELX_P188 AU8 PRO H 113 ? SER H 119 ? PRO H 113 SER H 119 1 ? 7  
HELX_P HELX_P189 AU9 VAL H 124 ? PHE H 142 ? VAL H 124 PHE H 142 1 ? 19 
HELX_P HELX_P190 AV1 ASP H 148 ? GLY H 158 ? ASP H 148 GLY H 158 1 ? 11 
HELX_P HELX_P191 AV2 ILE H 177 ? ASP H 181 ? ILE H 177 ASP H 181 5 ? 5  
HELX_P HELX_P192 AV3 PHE H 186 ? ASN H 190 ? PHE H 186 ASN H 190 5 ? 5  
HELX_P HELX_P193 AV4 MET H 192 ? THR H 200 ? MET H 192 THR H 200 1 ? 9  
HELX_P HELX_P194 AV5 ASN H 203 ? GLY H 223 ? ASN H 203 GLY H 223 1 ? 21 
HELX_P HELX_P195 AV6 GLY H 227 ? LEU H 242 ? GLY H 227 LEU H 242 1 ? 16 
HELX_P HELX_P196 AV7 ASN H 243 ? ASN H 245 ? ASN H 243 ASN H 245 5 ? 3  
HELX_P HELX_P197 AV8 ASN H 246 ? GLY H 256 ? ASN H 246 GLY H 256 1 ? 11 
HELX_P HELX_P198 AV9 THR H 260 ? ASP H 275 ? THR H 260 ASP H 275 1 ? 16 
HELX_P HELX_P199 AW1 ASP H 295 ? ARG H 319 ? ASP H 295 ARG H 319 1 ? 25 
HELX_P HELX_P200 AW2 ALA H 320 ? GLN H 322 ? ALA H 320 GLN H 322 5 ? 3  
HELX_P HELX_P201 AW3 CYS H 323 ? GLY H 340 ? CYS H 323 GLY H 340 1 ? 18 
HELX_P HELX_P202 AW4 GLY H 343 ? TYR H 346 ? GLY H 343 TYR H 346 5 ? 4  
HELX_P HELX_P203 AW5 GLY H 347 ? PHE H 359 ? GLY H 347 PHE H 359 1 ? 13 
HELX_P HELX_P204 AW6 GLY H 368 ? PHE H 372 ? GLY H 368 PHE H 372 5 ? 5  
HELX_P HELX_P205 AW7 ALA H 386 ? ASP H 397 ? ALA H 386 ASP H 397 1 ? 12 
HELX_P HELX_P206 AW8 SER H 404 ? SER H 409 ? SER H 404 SER H 409 1 ? 6  
HELX_P HELX_P207 AW9 SER H 409 ? SER H 418 ? SER H 409 SER H 418 1 ? 10 
HELX_P HELX_P208 AX1 ILE H 419 ? GLU H 424 ? ILE H 419 GLU H 424 1 ? 6  
HELX_P HELX_P209 AX2 GLU H 424 ? SER H 432 ? GLU H 424 SER H 432 1 ? 9  
HELX_P HELX_P210 AX3 THR I 12  ? GLY I 24  ? THR I 12  GLY I 24  1 ? 13 
HELX_P HELX_P211 AX4 SER I 33  ? GLY I 42  ? SER I 33  GLY I 42  1 ? 10 
HELX_P HELX_P212 AX5 CYS I 65  ? VAL I 71  ? CYS I 65  VAL I 71  1 ? 7  
HELX_P HELX_P213 AX6 THR I 74  ? GLY I 80  ? THR I 74  GLY I 80  1 ? 7  
HELX_P HELX_P214 AX7 THR I 98  ? HIS I 110 ? THR I 98  HIS I 110 1 ? 13 
HELX_P HELX_P215 AX8 GLU I 128 ? THR I 141 ? GLU I 128 THR I 141 1 ? 14 
HELX_P HELX_P216 AX9 SER I 205 ? THR I 213 ? SER I 205 THR I 213 1 ? 9  
HELX_P HELX_P217 AY1 PRO I 222 ? SER I 225 ? PRO I 222 SER I 225 5 ? 4  
HELX_P HELX_P218 AY2 ASP I 226 ? GLN I 246 ? ASP I 226 GLN I 246 1 ? 21 
HELX_P HELX_P219 AY3 PHE J 10  ? GLN J 20  ? PHE J 10  GLN J 20  1 ? 11 
HELX_P HELX_P220 AY4 LYS J 26  ? SER J 31  ? LYS J 26  SER J 31  1 ? 6  
HELX_P HELX_P221 AY5 LEU J 44  ? GLN J 48  ? LEU J 44  GLN J 48  5 ? 5  
HELX_P HELX_P222 AY6 SER J 49  ? GLY J 67  ? SER J 49  GLY J 67  1 ? 19 
HELX_P HELX_P223 AY7 ASP J 72  ? ILE J 80  ? ASP J 72  ILE J 80  5 ? 9  
HELX_P HELX_P224 AY8 ASP J 100 ? ASN J 108 ? ASP J 100 ASN J 108 5 ? 9  
HELX_P HELX_P225 AY9 ASN J 109 ? ARG J 121 ? ASN J 109 ARG J 121 1 ? 13 
HELX_P HELX_P226 AZ1 MET J 127 ? ARG J 137 ? MET J 127 ARG J 137 1 ? 11 
HELX_P HELX_P227 AZ2 THR J 143 ? MET J 158 ? THR J 143 MET J 158 1 ? 16 
HELX_P HELX_P228 AZ3 HIS J 172 ? VAL J 176 ? HIS J 172 VAL J 176 5 ? 5  
HELX_P HELX_P229 AZ4 ASP J 187 ? ASP J 192 ? ASP J 187 ASP J 192 1 ? 6  
HELX_P HELX_P230 AZ5 GLU J 193 ? ILE J 194 ? GLU J 193 ILE J 194 5 ? 2  
HELX_P HELX_P231 AZ6 ASP J 195 ? LEU J 199 ? ASP J 195 LEU J 199 5 ? 5  
HELX_P HELX_P232 AZ7 ASP J 201 ? PHE J 206 ? ASP J 201 PHE J 206 1 ? 6  
HELX_P HELX_P233 AZ8 GLY J 207 ? GLY J 219 ? GLY J 207 GLY J 219 1 ? 13 
HELX_P HELX_P234 AZ9 PRO J 229 ? CYS J 236 ? PRO J 229 CYS J 236 1 ? 8  
HELX_P HELX_P235 BA1 ALA J 239 ? TYR J 257 ? ALA J 239 TYR J 257 1 ? 19 
HELX_P HELX_P236 BA2 GLU J 263 ? MHS J 275 ? GLU J 263 MHS J 275 1 ? 13 
HELX_P HELX_P237 BA3 PRO J 286 ? ALA J 290 ? PRO J 286 ALA J 290 5 ? 5  
HELX_P HELX_P238 BA4 GLU J 295 ? LEU J 299 ? GLU J 295 LEU J 299 5 ? 5  
HELX_P HELX_P239 BA5 GLN J 300 ? VAL J 308 ? GLN J 300 VAL J 308 1 ? 9  
HELX_P HELX_P240 BA6 GLN J 309 ? THR J 314 ? GLN J 309 THR J 314 1 ? 6  
HELX_P HELX_P241 BA7 ASP J 316 ? GLN J 334 ? ASP J 316 GLN J 334 1 ? 19 
HELX_P HELX_P242 BA8 PHE J 347 ? ALA J 353 ? PHE J 347 ALA J 353 1 ? 7  
HELX_P HELX_P243 BA9 ASN J 358 ? GLY J 376 ? ASN J 358 GLY J 376 1 ? 19 
HELX_P HELX_P244 BB1 THR J 384 ? PHE J 406 ? THR J 384 PHE J 406 1 ? 23 
HELX_P HELX_P245 BB2 PHE J 406 ? GLN J 413 ? PHE J 406 GLN J 413 1 ? 8  
HELX_P HELX_P246 BB3 GLY J 415 ? GLY J 436 ? GLY J 415 GLY J 436 1 ? 22 
HELX_P HELX_P247 BB4 ASN J 437 ? GLY J 457 ? ASN J 437 GLY J 457 1 ? 21 
HELX_P HELX_P248 BB5 ASP J 465 ? VAL J 475 ? ASP J 465 VAL J 475 1 ? 11 
HELX_P HELX_P249 BB6 PRO J 485 ? ARG J 489 ? PRO J 485 ARG J 489 5 ? 5  
HELX_P HELX_P250 BB7 TYR J 493 ? ALA J 497 ? TYR J 493 ALA J 497 5 ? 5  
HELX_P HELX_P251 BB8 HIS J 502 ? GLY J 518 ? HIS J 502 GLY J 518 1 ? 17 
HELX_P HELX_P252 BB9 ASN J 524 ? PHE J 531 ? ASN J 524 PHE J 531 1 ? 8  
HELX_P HELX_P253 BC1 GLN J 542 ? VAL J 552 ? GLN J 542 VAL J 552 1 ? 11 
HELX_P HELX_P254 BC2 ARG J 562 ? LEU J 566 ? ARG J 562 LEU J 566 5 ? 5  
HELX_P HELX_P255 BC3 MET K 22  ? ALA K 25  ? MET K 22  ALA K 25  5 ? 4  
HELX_P HELX_P256 BC4 ASN K 29  ? ARG K 41  ? ASN K 29  ARG K 41  1 ? 13 
HELX_P HELX_P257 BC5 LEU K 47  ? GLY K 57  ? LEU K 47  GLY K 57  1 ? 11 
HELX_P HELX_P258 BC6 ILE K 74  ? ALA K 76  ? ILE K 74  ALA K 76  5 ? 3  
HELX_P HELX_P259 BC7 ASN K 77  ? GLN K 90  ? ASN K 77  GLN K 90  1 ? 14 
HELX_P HELX_P260 BC8 ALA K 103 ? GLY K 105 ? ALA K 103 GLY K 105 5 ? 3  
HELX_P HELX_P261 BC9 PRO K 113 ? SER K 119 ? PRO K 113 SER K 119 1 ? 7  
HELX_P HELX_P262 BD1 VAL K 124 ? PHE K 142 ? VAL K 124 PHE K 142 1 ? 19 
HELX_P HELX_P263 BD2 ASP K 148 ? GLY K 158 ? ASP K 148 GLY K 158 1 ? 11 
HELX_P HELX_P264 BD3 ILE K 177 ? ASP K 181 ? ILE K 177 ASP K 181 5 ? 5  
HELX_P HELX_P265 BD4 PHE K 186 ? ASN K 190 ? PHE K 186 ASN K 190 5 ? 5  
HELX_P HELX_P266 BD5 MET K 192 ? THR K 200 ? MET K 192 THR K 200 1 ? 9  
HELX_P HELX_P267 BD6 ASN K 203 ? GLY K 223 ? ASN K 203 GLY K 223 1 ? 21 
HELX_P HELX_P268 BD7 GLY K 227 ? LEU K 242 ? GLY K 227 LEU K 242 1 ? 16 
HELX_P HELX_P269 BD8 ASN K 243 ? ASN K 245 ? ASN K 243 ASN K 245 5 ? 3  
HELX_P HELX_P270 BD9 ASN K 246 ? GLY K 256 ? ASN K 246 GLY K 256 1 ? 11 
HELX_P HELX_P271 BE1 THR K 260 ? ASP K 275 ? THR K 260 ASP K 275 1 ? 16 
HELX_P HELX_P272 BE2 ASP K 295 ? ARG K 319 ? ASP K 295 ARG K 319 1 ? 25 
HELX_P HELX_P273 BE3 ALA K 320 ? GLN K 322 ? ALA K 320 GLN K 322 5 ? 3  
HELX_P HELX_P274 BE4 CYS K 323 ? GLY K 340 ? CYS K 323 GLY K 340 1 ? 18 
HELX_P HELX_P275 BE5 GLY K 343 ? TYR K 346 ? GLY K 343 TYR K 346 5 ? 4  
HELX_P HELX_P276 BE6 GLY K 347 ? PHE K 359 ? GLY K 347 PHE K 359 1 ? 13 
HELX_P HELX_P277 BE7 GLY K 368 ? PHE K 372 ? GLY K 368 PHE K 372 5 ? 5  
HELX_P HELX_P278 BE8 ALA K 386 ? ASP K 397 ? ALA K 386 ASP K 397 1 ? 12 
HELX_P HELX_P279 BE9 SER K 404 ? SER K 409 ? SER K 404 SER K 409 1 ? 6  
HELX_P HELX_P280 BF1 SER K 409 ? SER K 418 ? SER K 409 SER K 418 1 ? 10 
HELX_P HELX_P281 BF2 ILE K 419 ? GLU K 424 ? ILE K 419 GLU K 424 1 ? 6  
HELX_P HELX_P282 BF3 GLU K 424 ? SER K 432 ? GLU K 424 SER K 432 1 ? 9  
HELX_P HELX_P283 BF4 THR L 12  ? GLY L 24  ? THR L 12  GLY L 24  1 ? 13 
HELX_P HELX_P284 BF5 SER L 33  ? GLY L 42  ? SER L 33  GLY L 42  1 ? 10 
HELX_P HELX_P285 BF6 PRO L 56  ? GLY L 61  ? PRO L 56  GLY L 61  1 ? 6  
HELX_P HELX_P286 BF7 CYS L 65  ? VAL L 71  ? CYS L 65  VAL L 71  1 ? 7  
HELX_P HELX_P287 BF8 THR L 74  ? GLY L 80  ? THR L 74  GLY L 80  1 ? 7  
HELX_P HELX_P288 BF9 THR L 98  ? HIS L 110 ? THR L 98  HIS L 110 1 ? 13 
HELX_P HELX_P289 BG1 GLU L 128 ? THR L 141 ? GLU L 128 THR L 141 1 ? 14 
HELX_P HELX_P290 BG2 SER L 205 ? THR L 213 ? SER L 205 THR L 213 1 ? 9  
HELX_P HELX_P291 BG3 PRO L 222 ? SER L 225 ? PRO L 222 SER L 225 5 ? 4  
HELX_P HELX_P292 BG4 ASP L 226 ? GLN L 246 ? ASP L 226 GLN L 246 1 ? 21 
# 
_struct_conf_type.id          HELX_P 
_struct_conf_type.criteria    ? 
_struct_conf_type.reference   ? 
# 
loop_
_struct_conn.id 
_struct_conn.conn_type_id 
_struct_conn.pdbx_leaving_atom_flag 
_struct_conn.pdbx_PDB_id 
_struct_conn.ptnr1_label_asym_id 
_struct_conn.ptnr1_label_comp_id 
_struct_conn.ptnr1_label_seq_id 
_struct_conn.ptnr1_label_atom_id 
_struct_conn.pdbx_ptnr1_label_alt_id 
_struct_conn.pdbx_ptnr1_PDB_ins_code 
_struct_conn.pdbx_ptnr1_standard_comp_id 
_struct_conn.ptnr1_symmetry 
_struct_conn.ptnr2_label_asym_id 
_struct_conn.ptnr2_label_comp_id 
_struct_conn.ptnr2_label_seq_id 
_struct_conn.ptnr2_label_atom_id 
_struct_conn.pdbx_ptnr2_label_alt_id 
_struct_conn.pdbx_ptnr2_PDB_ins_code 
_struct_conn.ptnr1_auth_asym_id 
_struct_conn.ptnr1_auth_comp_id 
_struct_conn.ptnr1_auth_seq_id 
_struct_conn.ptnr2_auth_asym_id 
_struct_conn.ptnr2_auth_comp_id 
_struct_conn.ptnr2_auth_seq_id 
_struct_conn.ptnr2_symmetry 
_struct_conn.pdbx_ptnr3_label_atom_id 
_struct_conn.pdbx_ptnr3_label_seq_id 
_struct_conn.pdbx_ptnr3_label_comp_id 
_struct_conn.pdbx_ptnr3_label_asym_id 
_struct_conn.pdbx_ptnr3_label_alt_id 
_struct_conn.pdbx_ptnr3_PDB_ins_code 
_struct_conn.details 
_struct_conn.pdbx_dist_value 
_struct_conn.pdbx_value_order 
_struct_conn.pdbx_role 
covale1  covale both ? A  LYS 274 C   ? ? ? 1_555 A  MHS 275 N  ? ? A LYS 274 A MHS 275 1_555 ? ? ? ? ? ? ? 1.346 ? ? 
covale2  covale both ? A  MHS 275 C   ? ? ? 1_555 A  ALA 276 N  ? ? A MHS 275 A ALA 276 1_555 ? ? ? ? ? ? ? 1.367 ? ? 
covale3  covale both ? A  ARG 288 C   ? ? ? 1_555 A  AGM 289 N  ? ? A ARG 288 A AGM 289 1_555 ? ? ? ? ? ? ? 1.342 ? ? 
covale4  covale both ? A  AGM 289 C   ? ? ? 1_555 A  ALA 290 N  ? ? A AGM 289 A ALA 290 1_555 ? ? ? ? ? ? ? 1.368 ? ? 
covale5  covale both ? A  PHE 462 C   ? ? ? 1_555 A  GL3 463 N  ? ? A PHE 462 A GL3 463 1_555 ? ? ? ? ? ? ? 1.331 ? ? 
covale6  covale both ? A  GL3 463 C   ? ? ? 1_555 A  TYR 464 N  ? ? A GL3 463 A TYR 464 1_555 ? ? ? ? ? ? ? 1.342 ? ? 
covale7  covale both ? D  LYS 274 C   ? ? ? 1_555 D  MHS 275 N  ? ? D LYS 274 D MHS 275 1_555 ? ? ? ? ? ? ? 1.329 ? ? 
covale8  covale both ? D  MHS 275 C   ? ? ? 1_555 D  ALA 276 N  ? ? D MHS 275 D ALA 276 1_555 ? ? ? ? ? ? ? 1.352 ? ? 
covale9  covale both ? D  ARG 288 C   ? ? ? 1_555 D  AGM 289 N  ? ? D ARG 288 D AGM 289 1_555 ? ? ? ? ? ? ? 1.343 ? ? 
covale10 covale both ? D  AGM 289 C   ? ? ? 1_555 D  ALA 290 N  ? ? D AGM 289 D ALA 290 1_555 ? ? ? ? ? ? ? 1.371 ? ? 
covale11 covale both ? D  PHE 462 C   ? ? ? 1_555 D  GL3 463 N  ? ? D PHE 462 D GL3 463 1_555 ? ? ? ? ? ? ? 1.327 ? ? 
covale12 covale both ? D  GL3 463 C   ? ? ? 1_555 D  TYR 464 N  ? ? D GL3 463 D TYR 464 1_555 ? ? ? ? ? ? ? 1.328 ? ? 
covale13 covale both ? G  LYS 274 C   ? ? ? 1_555 G  MHS 275 N  ? ? G LYS 274 G MHS 275 1_555 ? ? ? ? ? ? ? 1.344 ? ? 
covale14 covale both ? G  MHS 275 C   ? ? ? 1_555 G  ALA 276 N  ? ? G MHS 275 G ALA 276 1_555 ? ? ? ? ? ? ? 1.361 ? ? 
covale15 covale both ? G  ARG 288 C   ? ? ? 1_555 G  AGM 289 N  ? ? G ARG 288 G AGM 289 1_555 ? ? ? ? ? ? ? 1.348 ? ? 
covale16 covale both ? G  AGM 289 C   ? ? ? 1_555 G  ALA 290 N  ? ? G AGM 289 G ALA 290 1_555 ? ? ? ? ? ? ? 1.366 ? ? 
covale17 covale both ? G  PHE 462 C   ? ? ? 1_555 G  GL3 463 N  ? ? G PHE 462 G GL3 463 1_555 ? ? ? ? ? ? ? 1.334 ? ? 
covale18 covale both ? G  GL3 463 C   ? ? ? 1_555 G  TYR 464 N  ? ? G GL3 463 G TYR 464 1_555 ? ? ? ? ? ? ? 1.342 ? ? 
covale19 covale both ? J  LYS 274 C   ? ? ? 1_555 J  MHS 275 N  ? ? J LYS 274 J MHS 275 1_555 ? ? ? ? ? ? ? 1.344 ? ? 
covale20 covale both ? J  MHS 275 C   ? ? ? 1_555 J  ALA 276 N  ? ? J MHS 275 J ALA 276 1_555 ? ? ? ? ? ? ? 1.358 ? ? 
covale21 covale both ? J  ARG 288 C   ? ? ? 1_555 J  AGM 289 N  ? ? J ARG 288 J AGM 289 1_555 ? ? ? ? ? ? ? 1.333 ? ? 
covale22 covale both ? J  AGM 289 C   ? ? ? 1_555 J  ALA 290 N  ? ? J AGM 289 J ALA 290 1_555 ? ? ? ? ? ? ? 1.365 ? ? 
covale23 covale both ? J  PHE 462 C   ? ? ? 1_555 J  GL3 463 N  ? ? J PHE 462 J GL3 463 1_555 ? ? ? ? ? ? ? 1.341 ? ? 
covale24 covale both ? J  GL3 463 C   ? ? ? 1_555 J  TYR 464 N  ? ? J GL3 463 J TYR 464 1_555 ? ? ? ? ? ? ? 1.335 ? ? 
metalc1  metalc ?    ? A  GLN 165 OE1 ? ? ? 1_555 R  F43 .   NI ? ? A GLN 165 A F43 606 1_555 ? ? ? ? ? ? ? 2.361 ? ? 
metalc2  metalc ?    ? A  VAL 233 O   ? ? ? 1_555 N  K   .   K  ? ? A VAL 233 A K   602 1_555 ? ? ? ? ? ? ? 2.962 ? ? 
metalc3  metalc ?    ? A  ARG 234 O   ? ? ? 1_555 N  K   .   K  ? ? A ARG 234 A K   602 1_555 ? ? ? ? ? ? ? 2.815 ? ? 
metalc4  metalc ?    ? A  CYS 236 O   ? ? ? 1_555 N  K   .   K  ? ? A CYS 236 A K   602 1_555 ? ? ? ? ? ? ? 2.763 ? ? 
metalc5  metalc ?    ? N  K   .   K   ? ? ? 1_555 D  VAL 233 O  ? ? A K   602 D VAL 233 1_555 ? ? ? ? ? ? ? 2.959 ? ? 
metalc6  metalc ?    ? N  K   .   K   ? ? ? 1_555 D  ARG 234 O  ? ? A K   602 D ARG 234 1_555 ? ? ? ? ? ? ? 2.796 ? ? 
metalc7  metalc ?    ? N  K   .   K   ? ? ? 1_555 D  CYS 236 O  ? ? A K   602 D CYS 236 1_555 ? ? ? ? ? ? ? 2.712 ? ? 
metalc8  metalc ?    ? O  COM .   S1  ? ? ? 1_555 V  F43 .   NI ? ? A COM 603 D F43 602 1_555 ? ? ? ? ? ? ? 2.475 ? ? 
metalc9  metalc ?    ? R  F43 .   NI  ? ? ? 1_555 U  COM .   S1 ? ? A F43 606 D COM 601 1_555 ? ? ? ? ? ? ? 2.503 ? ? 
metalc10 metalc ?    ? D  GLN 165 OE1 ? ? ? 1_555 V  F43 .   NI ? ? D GLN 165 D F43 602 1_555 ? ? ? ? ? ? ? 2.354 ? ? 
metalc11 metalc ?    ? G  GLN 165 OE1 ? ? ? 1_555 DA F43 .   NI ? ? G GLN 165 G F43 605 1_555 ? ? ? ? ? ? ? 2.332 ? ? 
metalc12 metalc ?    ? G  VAL 233 O   ? ? ? 1_555 Z  K   .   K  ? ? G VAL 233 G K   601 1_555 ? ? ? ? ? ? ? 2.974 ? ? 
metalc13 metalc ?    ? G  ARG 234 O   ? ? ? 1_555 Z  K   .   K  ? ? G ARG 234 G K   601 1_555 ? ? ? ? ? ? ? 2.825 ? ? 
metalc14 metalc ?    ? G  CYS 236 O   ? ? ? 1_555 Z  K   .   K  ? ? G CYS 236 G K   601 1_555 ? ? ? ? ? ? ? 2.810 ? ? 
metalc15 metalc ?    ? Z  K   .   K   ? ? ? 1_555 J  VAL 233 O  ? ? G K   601 J VAL 233 1_555 ? ? ? ? ? ? ? 2.949 ? ? 
metalc16 metalc ?    ? Z  K   .   K   ? ? ? 1_555 J  ARG 234 O  ? ? G K   601 J ARG 234 1_555 ? ? ? ? ? ? ? 2.774 ? ? 
metalc17 metalc ?    ? Z  K   .   K   ? ? ? 1_555 J  CYS 236 O  ? ? G K   601 J CYS 236 1_555 ? ? ? ? ? ? ? 2.735 ? ? 
metalc18 metalc ?    ? AA COM .   S1  ? ? ? 1_555 GA F43 .   NI ? ? G COM 602 J F43 602 1_555 ? ? ? ? ? ? ? 2.513 ? ? 
metalc19 metalc ?    ? DA F43 .   NI  ? ? ? 1_555 FA COM .   S1 ? ? G F43 605 J COM 601 1_555 ? ? ? ? ? ? ? 2.577 ? ? 
metalc20 metalc ?    ? J  GLN 165 OE1 ? ? ? 1_555 GA F43 .   NI ? ? J GLN 165 J F43 602 1_555 ? ? ? ? ? ? ? 2.374 ? ? 
# 
loop_
_struct_conn_type.id 
_struct_conn_type.criteria 
_struct_conn_type.reference 
covale ? ? 
metalc ? ? 
# 
loop_
_struct_mon_prot_cis.pdbx_id 
_struct_mon_prot_cis.label_comp_id 
_struct_mon_prot_cis.label_seq_id 
_struct_mon_prot_cis.label_asym_id 
_struct_mon_prot_cis.label_alt_id 
_struct_mon_prot_cis.pdbx_PDB_ins_code 
_struct_mon_prot_cis.auth_comp_id 
_struct_mon_prot_cis.auth_seq_id 
_struct_mon_prot_cis.auth_asym_id 
_struct_mon_prot_cis.pdbx_label_comp_id_2 
_struct_mon_prot_cis.pdbx_label_seq_id_2 
_struct_mon_prot_cis.pdbx_label_asym_id_2 
_struct_mon_prot_cis.pdbx_PDB_ins_code_2 
_struct_mon_prot_cis.pdbx_auth_comp_id_2 
_struct_mon_prot_cis.pdbx_auth_seq_id_2 
_struct_mon_prot_cis.pdbx_auth_asym_id_2 
_struct_mon_prot_cis.pdbx_PDB_model_num 
_struct_mon_prot_cis.pdbx_omega_angle 
1 TYR 160 B . ? TYR 160 B PRO 161 B ? PRO 161 B 1 8.58 
2 TYR 160 E . ? TYR 160 E PRO 161 E ? PRO 161 E 1 8.58 
3 TYR 160 H . ? TYR 160 H PRO 161 H ? PRO 161 H 1 7.91 
4 TYR 160 K . ? TYR 160 K PRO 161 K ? PRO 161 K 1 8.49 
# 
loop_
_struct_sheet.id 
_struct_sheet.type 
_struct_sheet.number_strands 
_struct_sheet.details 
AA1 ? 2 ? 
AA2 ? 2 ? 
AA3 ? 4 ? 
AA4 ? 2 ? 
AA5 ? 4 ? 
AA6 ? 2 ? 
AA7 ? 2 ? 
AA8 ? 4 ? 
AA9 ? 3 ? 
AB1 ? 2 ? 
AB2 ? 2 ? 
AB3 ? 4 ? 
AB4 ? 2 ? 
AB5 ? 4 ? 
AB6 ? 2 ? 
AB7 ? 2 ? 
AB8 ? 4 ? 
AB9 ? 3 ? 
AC1 ? 2 ? 
AC2 ? 2 ? 
AC3 ? 4 ? 
AC4 ? 2 ? 
AC5 ? 4 ? 
AC6 ? 2 ? 
AC7 ? 2 ? 
AC8 ? 4 ? 
AC9 ? 3 ? 
AD1 ? 2 ? 
AD2 ? 2 ? 
AD3 ? 4 ? 
AD4 ? 2 ? 
AD5 ? 4 ? 
AD6 ? 2 ? 
AD7 ? 2 ? 
AD8 ? 4 ? 
AD9 ? 3 ? 
# 
loop_
_struct_sheet_order.sheet_id 
_struct_sheet_order.range_id_1 
_struct_sheet_order.range_id_2 
_struct_sheet_order.offset 
_struct_sheet_order.sense 
AA1 1 2 ? parallel      
AA2 1 2 ? anti-parallel 
AA3 1 2 ? anti-parallel 
AA3 2 3 ? anti-parallel 
AA3 3 4 ? anti-parallel 
AA4 1 2 ? anti-parallel 
AA5 1 2 ? anti-parallel 
AA5 2 3 ? anti-parallel 
AA5 3 4 ? anti-parallel 
AA6 1 2 ? anti-parallel 
AA7 1 2 ? anti-parallel 
AA8 1 2 ? anti-parallel 
AA8 2 3 ? anti-parallel 
AA8 3 4 ? anti-parallel 
AA9 1 2 ? anti-parallel 
AA9 2 3 ? anti-parallel 
AB1 1 2 ? parallel      
AB2 1 2 ? anti-parallel 
AB3 1 2 ? anti-parallel 
AB3 2 3 ? anti-parallel 
AB3 3 4 ? anti-parallel 
AB4 1 2 ? anti-parallel 
AB5 1 2 ? anti-parallel 
AB5 2 3 ? anti-parallel 
AB5 3 4 ? anti-parallel 
AB6 1 2 ? anti-parallel 
AB7 1 2 ? anti-parallel 
AB8 1 2 ? anti-parallel 
AB8 2 3 ? anti-parallel 
AB8 3 4 ? anti-parallel 
AB9 1 2 ? anti-parallel 
AB9 2 3 ? anti-parallel 
AC1 1 2 ? parallel      
AC2 1 2 ? anti-parallel 
AC3 1 2 ? anti-parallel 
AC3 2 3 ? anti-parallel 
AC3 3 4 ? anti-parallel 
AC4 1 2 ? anti-parallel 
AC5 1 2 ? anti-parallel 
AC5 2 3 ? anti-parallel 
AC5 3 4 ? anti-parallel 
AC6 1 2 ? anti-parallel 
AC7 1 2 ? anti-parallel 
AC8 1 2 ? anti-parallel 
AC8 2 3 ? anti-parallel 
AC8 3 4 ? anti-parallel 
AC9 1 2 ? anti-parallel 
AC9 2 3 ? anti-parallel 
AD1 1 2 ? parallel      
AD2 1 2 ? anti-parallel 
AD3 1 2 ? anti-parallel 
AD3 2 3 ? anti-parallel 
AD3 3 4 ? anti-parallel 
AD4 1 2 ? anti-parallel 
AD5 1 2 ? anti-parallel 
AD5 2 3 ? anti-parallel 
AD5 3 4 ? anti-parallel 
AD6 1 2 ? anti-parallel 
AD7 1 2 ? anti-parallel 
AD8 1 2 ? anti-parallel 
AD8 2 3 ? anti-parallel 
AD8 3 4 ? anti-parallel 
AD9 1 2 ? anti-parallel 
AD9 2 3 ? anti-parallel 
# 
loop_
_struct_sheet_range.sheet_id 
_struct_sheet_range.id 
_struct_sheet_range.beg_label_comp_id 
_struct_sheet_range.beg_label_asym_id 
_struct_sheet_range.beg_label_seq_id 
_struct_sheet_range.pdbx_beg_PDB_ins_code 
_struct_sheet_range.end_label_comp_id 
_struct_sheet_range.end_label_asym_id 
_struct_sheet_range.end_label_seq_id 
_struct_sheet_range.pdbx_end_PDB_ins_code 
_struct_sheet_range.beg_auth_comp_id 
_struct_sheet_range.beg_auth_asym_id 
_struct_sheet_range.beg_auth_seq_id 
_struct_sheet_range.end_auth_comp_id 
_struct_sheet_range.end_auth_asym_id 
_struct_sheet_range.end_auth_seq_id 
AA1 1 LYS A 38  ? ALA A 39  ? LYS A 38  ALA A 39  
AA1 2 LEU C 163 ? GLN C 164 ? LEU C 163 GLN C 164 
AA2 1 TYR A 90  ? VAL A 91  ? TYR A 90  VAL A 91  
AA2 2 LEU A 98  ? CYS A 99  ? LEU A 98  CYS A 99  
AA3 1 TYR A 180 ? THR A 185 ? TYR A 180 THR A 185 
AA3 2 THR A 222 ? HIS A 227 ? THR A 222 HIS A 227 
AA3 3 THR A 122 ? GLY A 126 ? THR A 122 GLY A 126 
AA3 4 LEU A 278 ? VAL A 279 ? LEU A 278 VAL A 279 
AA4 1 LYS B 4   ? TYR B 8   ? LYS B 4   TYR B 8   
AA4 2 LEU B 14  ? ASP B 20  ? LEU B 14  ASP B 20  
AA5 1 THR B 98  ? LEU B 102 ? THR B 98  LEU B 102 
AA5 2 PHE B 107 ? GLN B 111 ? PHE B 107 GLN B 111 
AA5 3 THR B 42  ? ASN B 46  ? THR B 42  ASN B 46  
AA5 4 VAL B 171 ? SER B 172 ? VAL B 171 SER B 172 
AA6 1 ARG B 58  ? ILE B 59  ? ARG B 58  ILE B 59  
AA6 2 LYS B 63  ? LYS B 64  ? LYS B 63  LYS B 64  
AA7 1 ILE B 278 ? VAL B 283 ? ILE B 278 VAL B 283 
AA7 2 LYS B 289 ? ALA B 293 ? LYS B 289 ALA B 293 
AA8 1 ASP C 114 ? THR C 117 ? ASP C 114 THR C 117 
AA8 2 GLN C 122 ? ARG C 127 ? GLN C 122 ARG C 127 
AA8 3 ILE C 83  ? ASP C 90  ? ILE C 83  ASP C 90  
AA8 4 ALA C 149 ? LEU C 151 ? ALA C 149 LEU C 151 
AA9 1 ARG C 176 ? GLU C 179 ? ARG C 176 GLU C 179 
AA9 2 THR C 182 ? LYS C 187 ? THR C 182 LYS C 187 
AA9 3 PRO C 193 ? GLY C 201 ? PRO C 193 GLY C 201 
AB1 1 LYS D 38  ? ALA D 39  ? LYS D 38  ALA D 39  
AB1 2 LEU F 163 ? GLN F 164 ? LEU F 163 GLN F 164 
AB2 1 TYR D 90  ? VAL D 91  ? TYR D 90  VAL D 91  
AB2 2 LEU D 98  ? CYS D 99  ? LEU D 98  CYS D 99  
AB3 1 TYR D 180 ? THR D 185 ? TYR D 180 THR D 185 
AB3 2 THR D 222 ? HIS D 227 ? THR D 222 HIS D 227 
AB3 3 THR D 122 ? GLY D 126 ? THR D 122 GLY D 126 
AB3 4 LEU D 278 ? VAL D 279 ? LEU D 278 VAL D 279 
AB4 1 LYS E 4   ? TYR E 8   ? LYS E 4   TYR E 8   
AB4 2 LEU E 14  ? ASP E 20  ? LEU E 14  ASP E 20  
AB5 1 THR E 98  ? LEU E 102 ? THR E 98  LEU E 102 
AB5 2 PHE E 107 ? GLN E 111 ? PHE E 107 GLN E 111 
AB5 3 THR E 42  ? ASN E 46  ? THR E 42  ASN E 46  
AB5 4 VAL E 171 ? SER E 172 ? VAL E 171 SER E 172 
AB6 1 ARG E 58  ? ILE E 59  ? ARG E 58  ILE E 59  
AB6 2 LYS E 63  ? LYS E 64  ? LYS E 63  LYS E 64  
AB7 1 ILE E 278 ? VAL E 283 ? ILE E 278 VAL E 283 
AB7 2 LYS E 289 ? ALA E 293 ? LYS E 289 ALA E 293 
AB8 1 ASP F 114 ? THR F 117 ? ASP F 114 THR F 117 
AB8 2 GLN F 122 ? ARG F 127 ? GLN F 122 ARG F 127 
AB8 3 ILE F 83  ? ASP F 90  ? ILE F 83  ASP F 90  
AB8 4 ALA F 149 ? LEU F 151 ? ALA F 149 LEU F 151 
AB9 1 ARG F 176 ? GLU F 179 ? ARG F 176 GLU F 179 
AB9 2 THR F 182 ? LYS F 187 ? THR F 182 LYS F 187 
AB9 3 PRO F 193 ? GLY F 201 ? PRO F 193 GLY F 201 
AC1 1 LYS G 38  ? ALA G 39  ? LYS G 38  ALA G 39  
AC1 2 LEU I 163 ? GLN I 164 ? LEU I 163 GLN I 164 
AC2 1 TYR G 90  ? VAL G 91  ? TYR G 90  VAL G 91  
AC2 2 LEU G 98  ? CYS G 99  ? LEU G 98  CYS G 99  
AC3 1 TYR G 180 ? THR G 185 ? TYR G 180 THR G 185 
AC3 2 THR G 222 ? HIS G 227 ? THR G 222 HIS G 227 
AC3 3 THR G 122 ? GLY G 126 ? THR G 122 GLY G 126 
AC3 4 LEU G 278 ? VAL G 279 ? LEU G 278 VAL G 279 
AC4 1 LYS H 4   ? TYR H 8   ? LYS H 4   TYR H 8   
AC4 2 LEU H 14  ? ASP H 20  ? LEU H 14  ASP H 20  
AC5 1 THR H 98  ? LEU H 102 ? THR H 98  LEU H 102 
AC5 2 PHE H 107 ? GLN H 111 ? PHE H 107 GLN H 111 
AC5 3 THR H 42  ? ASN H 46  ? THR H 42  ASN H 46  
AC5 4 VAL H 171 ? SER H 172 ? VAL H 171 SER H 172 
AC6 1 ARG H 58  ? ILE H 59  ? ARG H 58  ILE H 59  
AC6 2 LYS H 63  ? LYS H 64  ? LYS H 63  LYS H 64  
AC7 1 ILE H 278 ? VAL H 283 ? ILE H 278 VAL H 283 
AC7 2 LYS H 289 ? ALA H 293 ? LYS H 289 ALA H 293 
AC8 1 ASP I 114 ? THR I 117 ? ASP I 114 THR I 117 
AC8 2 GLN I 122 ? ARG I 127 ? GLN I 122 ARG I 127 
AC8 3 ILE I 83  ? ASP I 90  ? ILE I 83  ASP I 90  
AC8 4 ALA I 149 ? LEU I 151 ? ALA I 149 LEU I 151 
AC9 1 ARG I 176 ? GLU I 179 ? ARG I 176 GLU I 179 
AC9 2 THR I 182 ? LYS I 187 ? THR I 182 LYS I 187 
AC9 3 PRO I 193 ? ASP I 199 ? PRO I 193 ASP I 199 
AD1 1 LYS J 38  ? ALA J 39  ? LYS J 38  ALA J 39  
AD1 2 LEU L 163 ? GLN L 164 ? LEU L 163 GLN L 164 
AD2 1 TYR J 90  ? VAL J 91  ? TYR J 90  VAL J 91  
AD2 2 LEU J 98  ? CYS J 99  ? LEU J 98  CYS J 99  
AD3 1 TYR J 180 ? THR J 185 ? TYR J 180 THR J 185 
AD3 2 THR J 222 ? HIS J 227 ? THR J 222 HIS J 227 
AD3 3 THR J 122 ? GLY J 126 ? THR J 122 GLY J 126 
AD3 4 LEU J 278 ? VAL J 279 ? LEU J 278 VAL J 279 
AD4 1 LYS K 4   ? TYR K 8   ? LYS K 4   TYR K 8   
AD4 2 LEU K 14  ? ASP K 20  ? LEU K 14  ASP K 20  
AD5 1 THR K 98  ? LEU K 102 ? THR K 98  LEU K 102 
AD5 2 PHE K 107 ? GLN K 111 ? PHE K 107 GLN K 111 
AD5 3 THR K 42  ? ASN K 46  ? THR K 42  ASN K 46  
AD5 4 VAL K 171 ? SER K 172 ? VAL K 171 SER K 172 
AD6 1 ARG K 58  ? ILE K 59  ? ARG K 58  ILE K 59  
AD6 2 LYS K 63  ? LYS K 64  ? LYS K 63  LYS K 64  
AD7 1 ILE K 278 ? VAL K 283 ? ILE K 278 VAL K 283 
AD7 2 LYS K 289 ? ALA K 293 ? LYS K 289 ALA K 293 
AD8 1 ASP L 114 ? THR L 117 ? ASP L 114 THR L 117 
AD8 2 GLN L 122 ? ARG L 127 ? GLN L 122 ARG L 127 
AD8 3 ILE L 83  ? ASP L 90  ? ILE L 83  ASP L 90  
AD8 4 ALA L 149 ? LEU L 151 ? ALA L 149 LEU L 151 
AD9 1 ARG L 176 ? GLU L 179 ? ARG L 176 GLU L 179 
AD9 2 THR L 182 ? LYS L 187 ? THR L 182 LYS L 187 
AD9 3 PRO L 193 ? ASP L 199 ? PRO L 193 ASP L 199 
# 
loop_
_pdbx_struct_sheet_hbond.sheet_id 
_pdbx_struct_sheet_hbond.range_id_1 
_pdbx_struct_sheet_hbond.range_id_2 
_pdbx_struct_sheet_hbond.range_1_label_atom_id 
_pdbx_struct_sheet_hbond.range_1_label_comp_id 
_pdbx_struct_sheet_hbond.range_1_label_asym_id 
_pdbx_struct_sheet_hbond.range_1_label_seq_id 
_pdbx_struct_sheet_hbond.range_1_PDB_ins_code 
_pdbx_struct_sheet_hbond.range_1_auth_atom_id 
_pdbx_struct_sheet_hbond.range_1_auth_comp_id 
_pdbx_struct_sheet_hbond.range_1_auth_asym_id 
_pdbx_struct_sheet_hbond.range_1_auth_seq_id 
_pdbx_struct_sheet_hbond.range_2_label_atom_id 
_pdbx_struct_sheet_hbond.range_2_label_comp_id 
_pdbx_struct_sheet_hbond.range_2_label_asym_id 
_pdbx_struct_sheet_hbond.range_2_label_seq_id 
_pdbx_struct_sheet_hbond.range_2_PDB_ins_code 
_pdbx_struct_sheet_hbond.range_2_auth_atom_id 
_pdbx_struct_sheet_hbond.range_2_auth_comp_id 
_pdbx_struct_sheet_hbond.range_2_auth_asym_id 
_pdbx_struct_sheet_hbond.range_2_auth_seq_id 
AA1 1 2 N ALA A 39  ? N ALA A 39  O LEU C 163 ? O LEU C 163 
AA2 1 2 N TYR A 90  ? N TYR A 90  O CYS A 99  ? O CYS A 99  
AA3 1 2 N LYS A 182 ? N LYS A 182 O ALA A 225 ? O ALA A 225 
AA3 2 3 O VAL A 226 ? O VAL A 226 N VAL A 123 ? N VAL A 123 
AA3 3 4 N ILE A 124 ? N ILE A 124 O VAL A 279 ? O VAL A 279 
AA4 1 2 N VAL B 5   ? N VAL B 5   O VAL B 19  ? O VAL B 19  
AA5 1 2 N THR B 98  ? N THR B 98  O GLN B 111 ? O GLN B 111 
AA5 2 3 O VAL B 110 ? O VAL B 110 N ALA B 43  ? N ALA B 43  
AA5 3 4 N ALA B 44  ? N ALA B 44  O SER B 172 ? O SER B 172 
AA6 1 2 N ILE B 59  ? N ILE B 59  O LYS B 63  ? O LYS B 63  
AA7 1 2 N ASP B 281 ? N ASP B 281 O PHE B 290 ? O PHE B 290 
AA8 1 2 N GLY C 116 ? N GLY C 116 O ILE C 123 ? O ILE C 123 
AA8 2 3 O GLN C 122 ? O GLN C 122 N TRP C 88  ? N TRP C 88  
AA8 3 4 N THR C 89  ? N THR C 89  O GLY C 150 ? O GLY C 150 
AA9 1 2 N GLU C 179 ? N GLU C 179 O THR C 182 ? O THR C 182 
AA9 2 3 N MET C 185 ? N MET C 185 O VAL C 198 ? O VAL C 198 
AB1 1 2 N ALA D 39  ? N ALA D 39  O LEU F 163 ? O LEU F 163 
AB2 1 2 N TYR D 90  ? N TYR D 90  O CYS D 99  ? O CYS D 99  
AB3 1 2 N LYS D 182 ? N LYS D 182 O ALA D 225 ? O ALA D 225 
AB3 2 3 O VAL D 226 ? O VAL D 226 N VAL D 123 ? N VAL D 123 
AB3 3 4 N ILE D 124 ? N ILE D 124 O VAL D 279 ? O VAL D 279 
AB4 1 2 N VAL E 5   ? N VAL E 5   O VAL E 19  ? O VAL E 19  
AB5 1 2 N THR E 98  ? N THR E 98  O GLN E 111 ? O GLN E 111 
AB5 2 3 O VAL E 110 ? O VAL E 110 N ALA E 43  ? N ALA E 43  
AB5 3 4 N ALA E 44  ? N ALA E 44  O SER E 172 ? O SER E 172 
AB6 1 2 N ILE E 59  ? N ILE E 59  O LYS E 63  ? O LYS E 63  
AB7 1 2 N SER E 279 ? N SER E 279 O LYS E 292 ? O LYS E 292 
AB8 1 2 N GLY F 116 ? N GLY F 116 O ILE F 123 ? O ILE F 123 
AB8 2 3 O GLN F 122 ? O GLN F 122 N TRP F 88  ? N TRP F 88  
AB8 3 4 N THR F 89  ? N THR F 89  O GLY F 150 ? O GLY F 150 
AB9 1 2 N GLU F 179 ? N GLU F 179 O THR F 182 ? O THR F 182 
AB9 2 3 N MET F 185 ? N MET F 185 O VAL F 198 ? O VAL F 198 
AC1 1 2 N ALA G 39  ? N ALA G 39  O LEU I 163 ? O LEU I 163 
AC2 1 2 N TYR G 90  ? N TYR G 90  O CYS G 99  ? O CYS G 99  
AC3 1 2 N LYS G 182 ? N LYS G 182 O ALA G 225 ? O ALA G 225 
AC3 2 3 O VAL G 226 ? O VAL G 226 N VAL G 123 ? N VAL G 123 
AC3 3 4 N ILE G 124 ? N ILE G 124 O VAL G 279 ? O VAL G 279 
AC4 1 2 N VAL H 5   ? N VAL H 5   O VAL H 19  ? O VAL H 19  
AC5 1 2 N THR H 98  ? N THR H 98  O GLN H 111 ? O GLN H 111 
AC5 2 3 O VAL H 110 ? O VAL H 110 N ALA H 43  ? N ALA H 43  
AC5 3 4 N ALA H 44  ? N ALA H 44  O SER H 172 ? O SER H 172 
AC6 1 2 N ILE H 59  ? N ILE H 59  O LYS H 63  ? O LYS H 63  
AC7 1 2 N ASP H 281 ? N ASP H 281 O PHE H 290 ? O PHE H 290 
AC8 1 2 N GLY I 116 ? N GLY I 116 O ILE I 123 ? O ILE I 123 
AC8 2 3 O ALA I 126 ? O ALA I 126 N ARG I 84  ? N ARG I 84  
AC8 3 4 N THR I 89  ? N THR I 89  O GLY I 150 ? O GLY I 150 
AC9 1 2 N GLU I 179 ? N GLU I 179 O THR I 182 ? O THR I 182 
AC9 2 3 N ASP I 186 ? N ASP I 186 O LEU I 194 ? O LEU I 194 
AD1 1 2 N ALA J 39  ? N ALA J 39  O LEU L 163 ? O LEU L 163 
AD2 1 2 N TYR J 90  ? N TYR J 90  O CYS J 99  ? O CYS J 99  
AD3 1 2 N LYS J 182 ? N LYS J 182 O ALA J 225 ? O ALA J 225 
AD3 2 3 O VAL J 226 ? O VAL J 226 N VAL J 123 ? N VAL J 123 
AD3 3 4 N ILE J 124 ? N ILE J 124 O VAL J 279 ? O VAL J 279 
AD4 1 2 N VAL K 5   ? N VAL K 5   O VAL K 19  ? O VAL K 19  
AD5 1 2 N LEU K 102 ? N LEU K 102 O PHE K 107 ? O PHE K 107 
AD5 2 3 O VAL K 110 ? O VAL K 110 N ALA K 43  ? N ALA K 43  
AD5 3 4 N ALA K 44  ? N ALA K 44  O SER K 172 ? O SER K 172 
AD6 1 2 N ILE K 59  ? N ILE K 59  O LYS K 63  ? O LYS K 63  
AD7 1 2 N SER K 279 ? N SER K 279 O LYS K 292 ? O LYS K 292 
AD8 1 2 N GLY L 116 ? N GLY L 116 O ILE L 123 ? O ILE L 123 
AD8 2 3 O GLN L 122 ? O GLN L 122 N TRP L 88  ? N TRP L 88  
AD8 3 4 N THR L 89  ? N THR L 89  O GLY L 150 ? O GLY L 150 
AD9 1 2 N GLU L 179 ? N GLU L 179 O THR L 182 ? O THR L 182 
AD9 2 3 N ASP L 186 ? N ASP L 186 O LEU L 194 ? O LEU L 194 
# 
_atom_sites.entry_id                    7NKG 
_atom_sites.Cartn_transf_matrix[1][1]   ? 
_atom_sites.Cartn_transf_matrix[1][2]   ? 
_atom_sites.Cartn_transf_matrix[1][3]   ? 
_atom_sites.Cartn_transf_matrix[2][1]   ? 
_atom_sites.Cartn_transf_matrix[2][2]   ? 
_atom_sites.Cartn_transf_matrix[2][3]   ? 
_atom_sites.Cartn_transf_matrix[3][1]   ? 
_atom_sites.Cartn_transf_matrix[3][2]   ? 
_atom_sites.Cartn_transf_matrix[3][3]   ? 
_atom_sites.Cartn_transf_vector[1]      ? 
_atom_sites.Cartn_transf_vector[2]      ? 
_atom_sites.Cartn_transf_vector[3]      ? 
_atom_sites.fract_transf_matrix[1][1]   0.007541 
_atom_sites.fract_transf_matrix[1][2]   0.000000 
_atom_sites.fract_transf_matrix[1][3]   0.000000 
_atom_sites.fract_transf_matrix[2][1]   0.000000 
_atom_sites.fract_transf_matrix[2][2]   0.006749 
_atom_sites.fract_transf_matrix[2][3]   0.000000 
_atom_sites.fract_transf_matrix[3][1]   0.000000 
_atom_sites.fract_transf_matrix[3][2]   0.000000 
_atom_sites.fract_transf_matrix[3][3]   0.004248 
_atom_sites.fract_transf_vector[1]      0.00000 
_atom_sites.fract_transf_vector[2]      0.00000 
_atom_sites.fract_transf_vector[3]      0.00000 
_atom_sites.solution_primary            ? 
_atom_sites.solution_secondary          ? 
_atom_sites.solution_hydrogens          ? 
_atom_sites.special_details             ? 
# 
loop_
_atom_type.symbol 
C  
K  
N  
NI 
O  
P  
S  
# 
loop_
_atom_site.group_PDB 
_atom_site.id 
_atom_site.type_symbol 
_atom_site.label_atom_id 
_atom_site.label_alt_id 
_atom_site.label_comp_id 
_atom_site.label_asym_id 
_atom_site.label_entity_id 
_atom_site.label_seq_id 
_atom_site.pdbx_PDB_ins_code 
_atom_site.Cartn_x 
_atom_site.Cartn_y 
_atom_site.Cartn_z 
_atom_site.occupancy 
_atom_site.B_iso_or_equiv 
_atom_site.pdbx_formal_charge 
_atom_site.auth_seq_id 
_atom_site.auth_comp_id 
_atom_site.auth_asym_id 
_atom_site.auth_atom_id 
_atom_site.pdbx_PDB_model_num 
ATOM   1     N  N   . ASP A  1  5   ? 31.804   62.228  -63.412  1.00 41.53  ? 5    ASP A N   1 
ATOM   2     C  CA  . ASP A  1  5   ? 30.461   62.496  -62.899  1.00 41.61  ? 5    ASP A CA  1 
ATOM   3     C  C   . ASP A  1  5   ? 29.855   61.229  -62.322  1.00 39.70  ? 5    ASP A C   1 
ATOM   4     O  O   . ASP A  1  5   ? 29.915   60.180  -62.961  1.00 40.39  ? 5    ASP A O   1 
ATOM   5     C  CB  . ASP A  1  5   ? 29.562   63.042  -64.018  1.00 45.29  ? 5    ASP A CB  1 
ATOM   6     C  CG  . ASP A  1  5   ? 29.954   64.423  -64.508  1.00 52.60  ? 5    ASP A CG  1 
ATOM   7     O  OD1 . ASP A  1  5   ? 30.680   65.132  -63.769  1.00 53.73  ? 5    ASP A OD1 1 
ATOM   8     O  OD2 . ASP A  1  5   ? 29.527   64.801  -65.624  1.00 55.76  ? 5    ASP A OD2 1 
ATOM   9     N  N   . ARG A  1  6   ? 29.279   61.314  -61.117  1.00 37.37  ? 6    ARG A N   1 
ATOM   10    C  CA  . ARG A  1  6   ? 28.674   60.149  -60.483  1.00 35.28  ? 6    ARG A CA  1 
ATOM   11    C  C   . ARG A  1  6   ? 27.326   59.864  -61.166  1.00 33.24  ? 6    ARG A C   1 
ATOM   12    O  O   . ARG A  1  6   ? 26.517   60.777  -61.349  1.00 34.57  ? 6    ARG A O   1 
ATOM   13    C  CB  . ARG A  1  6   ? 28.497   60.390  -58.976  1.00 35.71  ? 6    ARG A CB  1 
ATOM   14    C  CG  . ARG A  1  6   ? 28.088   59.148  -58.182  1.00 36.90  ? 6    ARG A CG  1 
ATOM   15    C  CD  . ARG A  1  6   ? 27.991   59.448  -56.692  1.00 37.02  ? 6    ARG A CD  1 
ATOM   16    N  NE  . ARG A  1  6   ? 27.281   58.407  -55.941  1.00 34.69  ? 6    ARG A NE  1 
ATOM   17    C  CZ  . ARG A  1  6   ? 25.954   58.281  -55.877  1.00 32.77  ? 6    ARG A CZ  1 
ATOM   18    N  NH1 . ARG A  1  6   ? 25.409   57.299  -55.169  1.00 30.92  ? 6    ARG A NH1 1 
ATOM   19    N  NH2 . ARG A  1  6   ? 25.164   59.122  -56.538  1.00 29.76  ? 6    ARG A NH2 1 
ATOM   20    N  N   . GLU A  1  7   ? 27.130   58.621  -61.601  1.00 29.81  ? 7    GLU A N   1 
ATOM   21    C  CA  . GLU A  1  7   ? 25.911   58.176  -62.259  1.00 27.71  ? 7    GLU A CA  1 
ATOM   22    C  C   . GLU A  1  7   ? 24.901   57.798  -61.170  1.00 25.37  ? 7    GLU A C   1 
ATOM   23    O  O   . GLU A  1  7   ? 25.142   56.849  -60.417  1.00 25.32  ? 7    GLU A O   1 
ATOM   24    C  CB  . GLU A  1  7   ? 26.215   56.967  -63.164  1.00 29.63  ? 7    GLU A CB  1 
ATOM   25    C  CG  . GLU A  1  7   ? 25.032   56.426  -63.954  1.00 33.44  ? 7    GLU A CG  1 
ATOM   26    C  CD  . GLU A  1  7   ? 24.501   57.327  -65.051  1.00 37.17  ? 7    GLU A CD  1 
ATOM   27    O  OE1 . GLU A  1  7   ? 25.063   58.427  -65.250  1.00 38.31  ? 7    GLU A OE1 1 
ATOM   28    O  OE2 . GLU A  1  7   ? 23.519   56.926  -65.716  1.00 37.39  ? 7    GLU A OE2 1 
ATOM   29    N  N   . GLN A  1  8   ? 23.769   58.518  -61.093  1.00 22.76  ? 8    GLN A N   1 
ATOM   30    C  CA  . GLN A  1  8   ? 22.746   58.243  -60.082  1.00 21.45  ? 8    GLN A CA  1 
ATOM   31    C  C   . GLN A  1  8   ? 22.223   56.804  -60.202  1.00 21.00  ? 8    GLN A C   1 
ATOM   32    O  O   . GLN A  1  8   ? 21.889   56.355  -61.298  1.00 21.09  ? 8    GLN A O   1 
ATOM   33    C  CB  . GLN A  1  8   ? 21.614   59.255  -60.173  1.00 21.04  ? 8    GLN A CB  1 
ATOM   34    C  CG  . GLN A  1  8   ? 22.023   60.676  -59.773  1.00 21.08  ? 8    GLN A CG  1 
ATOM   35    C  CD  . GLN A  1  8   ? 22.502   61.524  -60.939  1.00 23.11  ? 8    GLN A CD  1 
ATOM   36    O  OE1 . GLN A  1  8   ? 22.938   61.027  -61.979  1.00 22.54  ? 8    GLN A OE1 1 
ATOM   37    N  NE2 . GLN A  1  8   ? 22.443   62.837  -60.791  1.00 23.12  ? 8    GLN A NE2 1 
ATOM   38    N  N   . LEU A  1  9   ? 22.169   56.084  -59.080  1.00 20.25  ? 9    LEU A N   1 
ATOM   39    C  CA  . LEU A  1  9   ? 21.799   54.660  -59.075  1.00 20.23  ? 9    LEU A CA  1 
ATOM   40    C  C   . LEU A  1  9   ? 20.366   54.353  -59.487  1.00 19.74  ? 9    LEU A C   1 
ATOM   41    O  O   . LEU A  1  9   ? 20.062   53.206  -59.821  1.00 20.20  ? 9    LEU A O   1 
ATOM   42    C  CB  . LEU A  1  9   ? 22.080   54.030  -57.704  1.00 21.20  ? 9    LEU A CB  1 
ATOM   43    C  CG  . LEU A  1  9   ? 23.479   54.252  -57.114  1.00 23.87  ? 9    LEU A CG  1 
ATOM   44    C  CD1 . LEU A  1  9   ? 23.610   53.536  -55.790  1.00 25.12  ? 9    LEU A CD1 1 
ATOM   45    C  CD2 . LEU A  1  9   ? 24.576   53.747  -58.056  1.00 24.38  ? 9    LEU A CD2 1 
ATOM   46    N  N   . PHE A  1  10  ? 19.503   55.355  -59.465  1.00 18.33  ? 10   PHE A N   1 
ATOM   47    C  CA  . PHE A  1  10  ? 18.096   55.169  -59.823  1.00 17.88  ? 10   PHE A CA  1 
ATOM   48    C  C   . PHE A  1  10  ? 17.812   55.352  -61.324  1.00 18.13  ? 10   PHE A C   1 
ATOM   49    O  O   . PHE A  1  10  ? 16.689   55.064  -61.751  1.00 18.13  ? 10   PHE A O   1 
ATOM   50    C  CB  . PHE A  1  10  ? 17.237   56.161  -59.026  1.00 17.00  ? 10   PHE A CB  1 
ATOM   51    C  CG  . PHE A  1  10  ? 17.622   57.624  -59.131  1.00 17.25  ? 10   PHE A CG  1 
ATOM   52    C  CD1 . PHE A  1  10  ? 17.386   58.339  -60.295  1.00 17.93  ? 10   PHE A CD1 1 
ATOM   53    C  CD2 . PHE A  1  10  ? 18.254   58.270  -58.079  1.00 17.69  ? 10   PHE A CD2 1 
ATOM   54    C  CE1 . PHE A  1  10  ? 17.747   59.676  -60.400  1.00 18.50  ? 10   PHE A CE1 1 
ATOM   55    C  CE2 . PHE A  1  10  ? 18.568   59.621  -58.162  1.00 19.22  ? 10   PHE A CE2 1 
ATOM   56    C  CZ  . PHE A  1  10  ? 18.318   60.318  -59.328  1.00 18.80  ? 10   PHE A CZ  1 
ATOM   57    N  N   . LYS A  1  11  ? 18.770   55.891  -62.107  1.00 18.56  ? 11   LYS A N   1 
ATOM   58    C  CA  . LYS A  1  11  ? 18.495   56.204  -63.511  1.00 18.71  ? 11   LYS A CA  1 
ATOM   59    C  C   . LYS A  1  11  ? 18.049   55.002  -64.321  1.00 19.21  ? 11   LYS A C   1 
ATOM   60    O  O   . LYS A  1  11  ? 17.082   55.102  -65.079  1.00 19.82  ? 11   LYS A O   1 
ATOM   61    C  CB  . LYS A  1  11  ? 19.705   56.878  -64.168  1.00 19.36  ? 11   LYS A CB  1 
ATOM   62    C  CG  . LYS A  1  11  ? 19.852   58.330  -63.717  1.00 20.87  ? 11   LYS A CG  1 
ATOM   63    C  CD  . LYS A  1  11  ? 21.156   58.957  -64.174  1.00 24.94  ? 11   LYS A CD  1 
ATOM   64    C  CE  . LYS A  1  11  ? 21.148   59.270  -65.649  1.00 27.25  ? 11   LYS A CE  1 
ATOM   65    N  NZ  . LYS A  1  11  ? 22.431   59.896  -66.080  1.00 26.27  ? 11   LYS A NZ  1 
ATOM   66    N  N   . LYS A  1  12  ? 18.700   53.846  -64.129  1.00 19.16  ? 12   LYS A N   1 
ATOM   67    C  CA  . LYS A  1  12  ? 18.330   52.615  -64.842  1.00 19.63  ? 12   LYS A CA  1 
ATOM   68    C  C   . LYS A  1  12  ? 16.861   52.252  -64.561  1.00 18.90  ? 12   LYS A C   1 
ATOM   69    O  O   . LYS A  1  12  ? 16.108   51.991  -65.500  1.00 19.52  ? 12   LYS A O   1 
ATOM   70    C  CB  . LYS A  1  12  ? 19.258   51.461  -64.430  1.00 23.79  ? 12   LYS A CB  1 
ATOM   71    C  CG  . LYS A  1  12  ? 19.164   50.229  -65.314  1.00 32.93  ? 12   LYS A CG  1 
ATOM   72    C  CD  . LYS A  1  12  ? 19.940   49.074  -64.706  1.00 41.38  ? 12   LYS A CD  1 
ATOM   73    C  CE  . LYS A  1  12  ? 19.657   47.692  -65.232  1.00 46.99  ? 12   LYS A CE  1 
ATOM   74    N  NZ  . LYS A  1  12  ? 20.841   46.826  -65.198  1.00 50.18  ? 12   LYS A NZ  1 
ATOM   75    N  N   . ALA A  1  13  ? 16.441   52.309  -63.285  1.00 18.02  ? 13   ALA A N   1 
ATOM   76    C  CA  . ALA A  1  13  ? 15.058   51.989  -62.914  1.00 17.94  ? 13   ALA A CA  1 
ATOM   77    C  C   . ALA A  1  13  ? 14.082   52.987  -63.513  1.00 17.29  ? 13   ALA A C   1 
ATOM   78    O  O   . ALA A  1  13  ? 13.028   52.570  -63.995  1.00 17.38  ? 13   ALA A O   1 
ATOM   79    C  CB  . ALA A  1  13  ? 14.906   51.963  -61.408  1.00 18.61  ? 13   ALA A CB  1 
ATOM   80    N  N   . LEU A  1  14  ? 14.404   54.296  -63.488  1.00 17.03  ? 14   LEU A N   1 
ATOM   81    C  CA  . LEU A  1  14  ? 13.501   55.286  -64.078  1.00 17.65  ? 14   LEU A CA  1 
ATOM   82    C  C   . LEU A  1  14  ? 13.342   55.058  -65.589  1.00 18.30  ? 14   LEU A C   1 
ATOM   83    O  O   . LEU A  1  14  ? 12.243   55.200  -66.128  1.00 18.39  ? 14   LEU A O   1 
ATOM   84    C  CB  . LEU A  1  14  ? 14.007   56.700  -63.862  1.00 18.18  ? 14   LEU A CB  1 
ATOM   85    C  CG  . LEU A  1  14  ? 14.071   57.222  -62.444  1.00 19.06  ? 14   LEU A CG  1 
ATOM   86    C  CD1 . LEU A  1  14  ? 14.593   58.653  -62.463  1.00 19.50  ? 14   LEU A CD1 1 
ATOM   87    C  CD2 . LEU A  1  14  ? 12.696   57.147  -61.714  1.00 19.48  ? 14   LEU A CD2 1 
ATOM   88    N  N   . GLU A  1  15  ? 14.443   54.694  -66.284  1.00 18.70  ? 15   GLU A N   1 
ATOM   89    C  CA  . GLU A  1  15  ? 14.369   54.410  -67.722  1.00 19.39  ? 15   GLU A CA  1 
ATOM   90    C  C   . GLU A  1  15  ? 13.400   53.242  -67.977  1.00 19.55  ? 15   GLU A C   1 
ATOM   91    O  O   . GLU A  1  15  ? 12.531   53.336  -68.844  1.00 20.16  ? 15   GLU A O   1 
ATOM   92    C  CB  . GLU A  1  15  ? 15.760   54.050  -68.261  1.00 21.37  ? 15   GLU A CB  1 
ATOM   93    C  CG  . GLU A  1  15  ? 16.690   55.242  -68.373  1.00 25.83  ? 15   GLU A CG  1 
ATOM   94    C  CD  . GLU A  1  15  ? 16.489   56.115  -69.596  1.00 31.53  ? 15   GLU A CD  1 
ATOM   95    O  OE1 . GLU A  1  15  ? 15.572   55.837  -70.406  1.00 31.35  ? 15   GLU A OE1 1 
ATOM   96    O  OE2 . GLU A  1  15  ? 17.267   57.084  -69.746  1.00 34.57  ? 15   GLU A OE2 1 
ATOM   97    N  N   . ILE A  1  16  ? 13.518   52.173  -67.181  1.00 19.53  ? 16   ILE A N   1 
ATOM   98    C  CA  . ILE A  1  16  ? 12.671   50.996  -67.343  1.00 20.55  ? 16   ILE A CA  1 
ATOM   99    C  C   . ILE A  1  16  ? 11.199   51.297  -67.016  1.00 20.29  ? 16   ILE A C   1 
ATOM   100   O  O   . ILE A  1  16  ? 10.320   50.951  -67.812  1.00 21.12  ? 16   ILE A O   1 
ATOM   101   C  CB  . ILE A  1  16  ? 13.197   49.822  -66.461  1.00 21.83  ? 16   ILE A CB  1 
ATOM   102   C  CG1 . ILE A  1  16  ? 14.582   49.347  -66.949  1.00 23.11  ? 16   ILE A CG1 1 
ATOM   103   C  CG2 . ILE A  1  16  ? 12.198   48.644  -66.472  1.00 22.77  ? 16   ILE A CG2 1 
ATOM   104   C  CD1 . ILE A  1  16  ? 15.364   48.523  -65.911  1.00 25.03  ? 16   ILE A CD1 1 
ATOM   105   N  N   . LYS A  1  17  ? 10.920   51.875  -65.834  1.00 19.07  ? 17   LYS A N   1 
ATOM   106   C  CA  . LYS A  1  17  ? 9.533    52.049  -65.410  1.00 18.77  ? 17   LYS A CA  1 
ATOM   107   C  C   . LYS A  1  17  ? 8.781    53.141  -66.168  1.00 19.25  ? 17   LYS A C   1 
ATOM   108   O  O   . LYS A  1  17  ? 7.558    53.042  -66.249  1.00 19.67  ? 17   LYS A O   1 
ATOM   109   C  CB  . LYS A  1  17  ? 9.423    52.241  -63.888  1.00 19.24  ? 17   LYS A CB  1 
ATOM   110   C  CG  . LYS A  1  17  ? 9.899    53.578  -63.342  1.00 19.90  ? 17   LYS A CG  1 
ATOM   111   C  CD  . LYS A  1  17  ? 9.327    53.828  -61.935  1.00 20.54  ? 17   LYS A CD  1 
ATOM   112   C  CE  . LYS A  1  17  ? 7.940    54.426  -62.005  1.00 21.11  ? 17   LYS A CE  1 
ATOM   113   N  NZ  . LYS A  1  17  ? 7.039    54.003  -60.889  1.00 18.90  ? 17   LYS A NZ  1 
ATOM   114   N  N   . PHE A  1  18  ? 9.476    54.168  -66.712  1.00 18.45  ? 18   PHE A N   1 
ATOM   115   C  CA  . PHE A  1  18  ? 8.782    55.240  -67.431  1.00 18.39  ? 18   PHE A CA  1 
ATOM   116   C  C   . PHE A  1  18  ? 8.866    55.171  -68.961  1.00 19.49  ? 18   PHE A C   1 
ATOM   117   O  O   . PHE A  1  18  ? 7.910    55.607  -69.613  1.00 20.34  ? 18   PHE A O   1 
ATOM   118   C  CB  . PHE A  1  18  ? 9.311    56.618  -66.993  1.00 17.92  ? 18   PHE A CB  1 
ATOM   119   C  CG  . PHE A  1  18  ? 8.774    57.093  -65.663  1.00 18.64  ? 18   PHE A CG  1 
ATOM   120   C  CD1 . PHE A  1  18  ? 7.465    57.537  -65.545  1.00 18.94  ? 18   PHE A CD1 1 
ATOM   121   C  CD2 . PHE A  1  18  ? 9.544    57.010  -64.520  1.00 19.31  ? 18   PHE A CD2 1 
ATOM   122   C  CE1 . PHE A  1  18  ? 6.953    57.931  -64.313  1.00 19.52  ? 18   PHE A CE1 1 
ATOM   123   C  CE2 . PHE A  1  18  ? 9.042    57.415  -63.295  1.00 19.82  ? 18   PHE A CE2 1 
ATOM   124   C  CZ  . PHE A  1  18  ? 7.746    57.872  -63.191  1.00 19.39  ? 18   PHE A CZ  1 
ATOM   125   N  N   . THR A  1  19  ? 10.003   54.717  -69.545  1.00 19.13  ? 19   THR A N   1 
ATOM   126   C  CA  . THR A  1  19  ? 10.209   54.776  -70.998  1.00 19.87  ? 19   THR A CA  1 
ATOM   127   C  C   . THR A  1  19  ? 10.034   53.450  -71.746  1.00 20.71  ? 19   THR A C   1 
ATOM   128   O  O   . THR A  1  19  ? 10.151   53.441  -72.973  1.00 21.63  ? 19   THR A O   1 
ATOM   129   C  CB  . THR A  1  19  ? 11.590   55.373  -71.314  1.00 20.27  ? 19   THR A CB  1 
ATOM   130   O  OG1 . THR A  1  19  ? 12.616   54.420  -71.066  1.00 20.96  ? 19   THR A OG1 1 
ATOM   131   C  CG2 . THR A  1  19  ? 11.880   56.671  -70.540  1.00 20.57  ? 19   THR A CG2 1 
ATOM   132   N  N   . GLN A  1  20  ? 9.850    52.346  -71.033  1.00 20.49  ? 20   GLN A N   1 
ATOM   133   C  CA  . GLN A  1  20  ? 9.627    51.045  -71.653  1.00 20.74  ? 20   GLN A CA  1 
ATOM   134   C  C   . GLN A  1  20  ? 8.202    50.632  -71.326  1.00 20.53  ? 20   GLN A C   1 
ATOM   135   O  O   . GLN A  1  20  ? 7.750    50.816  -70.189  1.00 20.39  ? 20   GLN A O   1 
ATOM   136   C  CB  . GLN A  1  20  ? 10.642   50.033  -71.116  1.00 22.29  ? 20   GLN A CB  1 
ATOM   137   C  CG  . GLN A  1  20  ? 12.063   50.366  -71.590  1.00 26.58  ? 20   GLN A CG  1 
ATOM   138   C  CD  . GLN A  1  20  ? 13.176   49.647  -70.870  1.00 32.55  ? 20   GLN A CD  1 
ATOM   139   O  OE1 . GLN A  1  20  ? 14.265   50.217  -70.674  1.00 36.10  ? 20   GLN A OE1 1 
ATOM   140   N  NE2 . GLN A  1  20  ? 12.982   48.395  -70.477  1.00 32.06  ? 20   GLN A NE2 1 
ATOM   141   N  N   . GLU A  1  21  ? 7.468    50.128  -72.329  1.00 19.96  ? 21   GLU A N   1 
ATOM   142   C  CA  . GLU A  1  21  ? 6.065    49.787  -72.120  1.00 19.79  ? 21   GLU A CA  1 
ATOM   143   C  C   . GLU A  1  21  ? 5.873    48.748  -71.023  1.00 19.86  ? 21   GLU A C   1 
ATOM   144   O  O   . GLU A  1  21  ? 6.622    47.777  -70.947  1.00 20.61  ? 21   GLU A O   1 
ATOM   145   C  CB  . GLU A  1  21  ? 5.405    49.320  -73.422  1.00 20.78  ? 21   GLU A CB  1 
ATOM   146   C  CG  . GLU A  1  21  ? 3.920    49.046  -73.256  1.00 23.63  ? 21   GLU A CG  1 
ATOM   147   C  CD  . GLU A  1  21  ? 3.159    48.893  -74.557  1.00 27.81  ? 21   GLU A CD  1 
ATOM   148   O  OE1 . GLU A  1  21  ? 3.564    48.051  -75.393  1.00 28.78  ? 21   GLU A OE1 1 
ATOM   149   O  OE2 . GLU A  1  21  ? 2.137    49.598  -74.724  1.00 25.88  ? 21   GLU A OE2 1 
ATOM   150   N  N   . TRP A  1  22  ? 4.887    48.992  -70.163  1.00 19.18  ? 22   TRP A N   1 
ATOM   151   C  CA  . TRP A  1  22  ? 4.486    48.087  -69.087  1.00 19.12  ? 22   TRP A CA  1 
ATOM   152   C  C   . TRP A  1  22  ? 3.000    47.860  -69.308  1.00 19.35  ? 22   TRP A C   1 
ATOM   153   O  O   . TRP A  1  22  ? 2.251    48.826  -69.392  1.00 18.61  ? 22   TRP A O   1 
ATOM   154   C  CB  . TRP A  1  22  ? 4.737    48.731  -67.731  1.00 19.02  ? 22   TRP A CB  1 
ATOM   155   C  CG  . TRP A  1  22  ? 4.271    47.875  -66.599  1.00 19.93  ? 22   TRP A CG  1 
ATOM   156   C  CD1 . TRP A  1  22  ? 3.166    48.073  -65.823  1.00 21.17  ? 22   TRP A CD1 1 
ATOM   157   C  CD2 . TRP A  1  22  ? 4.861    46.647  -66.158  1.00 20.12  ? 22   TRP A CD2 1 
ATOM   158   N  NE1 . TRP A  1  22  ? 3.049    47.057  -64.903  1.00 21.33  ? 22   TRP A NE1 1 
ATOM   159   C  CE2 . TRP A  1  22  ? 4.076    46.166  -65.089  1.00 20.93  ? 22   TRP A CE2 1 
ATOM   160   C  CE3 . TRP A  1  22  ? 5.989    45.912  -66.554  1.00 20.69  ? 22   TRP A CE3 1 
ATOM   161   C  CZ2 . TRP A  1  22  ? 4.393    44.993  -64.402  1.00 21.80  ? 22   TRP A CZ2 1 
ATOM   162   C  CZ3 . TRP A  1  22  ? 6.306    44.757  -65.865  1.00 22.08  ? 22   TRP A CZ3 1 
ATOM   163   C  CH2 . TRP A  1  22  ? 5.501    44.298  -64.816  1.00 22.22  ? 22   TRP A CH2 1 
ATOM   164   N  N   . GLY A  1  23  ? 2.596    46.611  -69.527  1.00 19.96  ? 23   GLY A N   1 
ATOM   165   C  CA  . GLY A  1  23  ? 1.219    46.311  -69.893  1.00 21.00  ? 23   GLY A CA  1 
ATOM   166   C  C   . GLY A  1  23  ? 0.964    46.888  -71.278  1.00 21.05  ? 23   GLY A C   1 
ATOM   167   O  O   . GLY A  1  23  ? 1.742    46.617  -72.192  1.00 21.74  ? 23   GLY A O   1 
ATOM   168   N  N   . GLU A  1  24  ? -0.046   47.759  -71.412  1.00 20.50  ? 24   GLU A N   1 
ATOM   169   C  CA  A GLU A  1  24  ? -0.344   48.442  -72.669  0.50 21.13  ? 24   GLU A CA  1 
ATOM   170   C  CA  B GLU A  1  24  ? -0.364   48.434  -72.667  0.50 21.35  ? 24   GLU A CA  1 
ATOM   171   C  C   . GLU A  1  24  ? -0.424   49.949  -72.407  1.00 21.31  ? 24   GLU A C   1 
ATOM   172   O  O   . GLU A  1  24  ? -1.314   50.628  -72.916  1.00 21.83  ? 24   GLU A O   1 
ATOM   173   C  CB  A GLU A  1  24  ? -1.631   47.894  -73.301  0.50 22.62  ? 24   GLU A CB  1 
ATOM   174   C  CB  B GLU A  1  24  ? -1.687   47.904  -73.247  0.50 23.63  ? 24   GLU A CB  1 
ATOM   175   C  CG  A GLU A  1  24  ? -1.516   46.426  -73.652  0.50 26.51  ? 24   GLU A CG  1 
ATOM   176   C  CG  B GLU A  1  24  ? -1.637   46.433  -73.622  0.50 29.21  ? 24   GLU A CG  1 
ATOM   177   C  CD  A GLU A  1  24  ? -2.769   45.874  -74.292  0.50 31.20  ? 24   GLU A CD  1 
ATOM   178   C  CD  B GLU A  1  24  ? -1.834   45.442  -72.493  0.50 36.61  ? 24   GLU A CD  1 
ATOM   179   O  OE1 A GLU A  1  24  ? -3.054   46.238  -75.456  0.50 32.16  ? 24   GLU A OE1 1 
ATOM   180   O  OE1 B GLU A  1  24  ? -2.688   45.688  -71.613  0.50 39.04  ? 24   GLU A OE1 1 
ATOM   181   O  OE2 A GLU A  1  24  ? -3.480   45.098  -73.620  0.50 34.33  ? 24   GLU A OE2 1 
ATOM   182   O  OE2 B GLU A  1  24  ? -1.139   44.402  -72.499  0.50 38.56  ? 24   GLU A OE2 1 
ATOM   183   N  N   . ASN A  1  25  ? 0.552    50.480  -71.622  1.00 19.89  ? 25   ASN A N   1 
ATOM   184   C  CA  . ASN A  1  25  ? 0.586    51.917  -71.307  1.00 20.06  ? 25   ASN A CA  1 
ATOM   185   C  C   . ASN A  1  25  ? 1.255    52.787  -72.383  1.00 20.72  ? 25   ASN A C   1 
ATOM   186   O  O   . ASN A  1  25  ? 1.321    54.003  -72.199  1.00 20.43  ? 25   ASN A O   1 
ATOM   187   C  CB  . ASN A  1  25  ? 1.217    52.174  -69.914  1.00 20.93  ? 25   ASN A CB  1 
ATOM   188   C  CG  . ASN A  1  25  ? 2.716    51.971  -69.823  1.00 22.27  ? 25   ASN A CG  1 
ATOM   189   O  OD1 . ASN A  1  25  ? 3.371    51.580  -70.794  1.00 22.36  ? 25   ASN A OD1 1 
ATOM   190   N  ND2 . ASN A  1  25  ? 3.288    52.192  -68.631  1.00 20.52  ? 25   ASN A ND2 1 
ATOM   191   N  N   . LYS A  1  26  ? 1.730    52.203  -73.508  1.00 21.45  ? 26   LYS A N   1 
ATOM   192   C  CA  . LYS A  1  26  ? 2.334    52.970  -74.611  1.00 22.70  ? 26   LYS A CA  1 
ATOM   193   C  C   . LYS A  1  26  ? 3.418    53.953  -74.131  1.00 23.17  ? 26   LYS A C   1 
ATOM   194   O  O   . LYS A  1  26  ? 3.464    55.094  -74.589  1.00 23.04  ? 26   LYS A O   1 
ATOM   195   C  CB  . LYS A  1  26  ? 1.228    53.715  -75.378  1.00 25.33  ? 26   LYS A CB  1 
ATOM   196   C  CG  . LYS A  1  26  ? 0.145    52.797  -75.930  1.00 30.30  ? 26   LYS A CG  1 
ATOM   197   C  CD  . LYS A  1  26  ? -0.909   53.610  -76.688  1.00 34.81  ? 26   LYS A CD  1 
ATOM   198   C  CE  . LYS A  1  26  ? -2.038   52.816  -77.321  1.00 39.11  ? 26   LYS A CE  1 
ATOM   199   N  NZ  . LYS A  1  26  ? -1.789   51.346  -77.402  1.00 41.68  ? 26   LYS A NZ  1 
ATOM   200   N  N   . ALA A  1  27  ? 4.273    53.510  -73.193  1.00 23.06  ? 27   ALA A N   1 
ATOM   201   C  CA  . ALA A  1  27  ? 5.300    54.349  -72.566  1.00 23.67  ? 27   ALA A CA  1 
ATOM   202   C  C   . ALA A  1  27  ? 6.165    55.168  -73.526  1.00 24.39  ? 27   ALA A C   1 
ATOM   203   O  O   . ALA A  1  27  ? 6.477    56.323  -73.214  1.00 24.51  ? 27   ALA A O   1 
ATOM   204   C  CB  . ALA A  1  27  ? 6.195    53.503  -71.695  1.00 23.71  ? 27   ALA A CB  1 
ATOM   205   N  N   . THR A  1  28  ? 6.549    54.598  -74.681  1.00 24.59  ? 28   THR A N   1 
ATOM   206   C  CA  . THR A  1  28  ? 7.394    55.330  -75.637  1.00 26.08  ? 28   THR A CA  1 
ATOM   207   C  C   . THR A  1  28  ? 6.678    56.570  -76.212  1.00 27.24  ? 28   THR A C   1 
ATOM   208   O  O   . THR A  1  28  ? 7.354    57.500  -76.661  1.00 28.00  ? 28   THR A O   1 
ATOM   209   C  CB  . THR A  1  28  ? 7.876    54.405  -76.762  1.00 27.48  ? 28   THR A CB  1 
ATOM   210   O  OG1 . THR A  1  28  ? 6.748    53.996  -77.555  1.00 28.25  ? 28   THR A OG1 1 
ATOM   211   C  CG2 . THR A  1  28  ? 8.687    53.205  -76.234  1.00 28.33  ? 28   THR A CG2 1 
ATOM   212   N  N   . GLU A  1  29  ? 5.326    56.579  -76.220  1.00 26.86  ? 29   GLU A N   1 
ATOM   213   C  CA  . GLU A  1  29  ? 4.525    57.719  -76.680  1.00 27.29  ? 29   GLU A CA  1 
ATOM   214   C  C   . GLU A  1  29  ? 4.332    58.775  -75.566  1.00 27.05  ? 29   GLU A C   1 
ATOM   215   O  O   . GLU A  1  29  ? 4.017    59.925  -75.875  1.00 27.30  ? 29   GLU A O   1 
ATOM   216   C  CB  . GLU A  1  29  ? 3.151    57.246  -77.174  1.00 28.93  ? 29   GLU A CB  1 
ATOM   217   C  CG  . GLU A  1  29  ? 3.215    56.278  -78.344  1.00 32.92  ? 29   GLU A CG  1 
ATOM   218   C  CD  . GLU A  1  29  ? 1.855    55.804  -78.808  1.00 36.92  ? 29   GLU A CD  1 
ATOM   219   O  OE1 . GLU A  1  29  ? 0.923    56.636  -78.859  1.00 38.39  ? 29   GLU A OE1 1 
ATOM   220   O  OE2 . GLU A  1  29  ? 1.715    54.599  -79.114  1.00 38.26  ? 29   GLU A OE2 1 
ATOM   221   N  N   . VAL A  1  30  ? 4.513    58.394  -74.288  1.00 26.16  ? 30   VAL A N   1 
ATOM   222   C  CA  . VAL A  1  30  ? 4.380    59.306  -73.157  1.00 26.08  ? 30   VAL A CA  1 
ATOM   223   C  C   . VAL A  1  30  ? 5.644    60.175  -73.135  1.00 26.06  ? 30   VAL A C   1 
ATOM   224   O  O   . VAL A  1  30  ? 5.552    61.401  -73.174  1.00 25.28  ? 30   VAL A O   1 
ATOM   225   C  CB  . VAL A  1  30  ? 4.172    58.510  -71.842  1.00 26.56  ? 30   VAL A CB  1 
ATOM   226   C  CG1 . VAL A  1  30  ? 4.049    59.450  -70.646  1.00 26.96  ? 30   VAL A CG1 1 
ATOM   227   C  CG2 . VAL A  1  30  ? 2.954    57.595  -71.946  1.00 26.94  ? 30   VAL A CG2 1 
ATOM   228   N  N   . SER A  1  31  ? 6.824    59.528  -73.084  1.00 26.28  ? 31   SER A N   1 
ATOM   229   C  CA  . SER A  1  31  ? 8.122    60.205  -73.122  1.00 27.07  ? 31   SER A CA  1 
ATOM   230   C  C   . SER A  1  31  ? 9.243    59.185  -73.075  1.00 27.05  ? 31   SER A C   1 
ATOM   231   O  O   . SER A  1  31  ? 9.165    58.229  -72.313  1.00 27.35  ? 31   SER A O   1 
ATOM   232   C  CB  . SER A  1  31  ? 8.296    61.185  -71.960  1.00 29.16  ? 31   SER A CB  1 
ATOM   233   O  OG  . SER A  1  31  ? 9.571    61.808  -72.038  1.00 32.42  ? 31   SER A OG  1 
ATOM   234   N  N   . THR A  1  32  ? 10.296   59.413  -73.856  1.00 26.74  ? 32   THR A N   1 
ATOM   235   C  CA  . THR A  1  32  ? 11.492   58.568  -73.866  1.00 27.32  ? 32   THR A CA  1 
ATOM   236   C  C   . THR A  1  32  ? 12.677   59.214  -73.106  1.00 26.52  ? 32   THR A C   1 
ATOM   237   O  O   . THR A  1  32  ? 13.740   58.595  -73.027  1.00 27.03  ? 32   THR A O   1 
ATOM   238   C  CB  . THR A  1  32  ? 11.897   58.267  -75.315  1.00 30.01  ? 32   THR A CB  1 
ATOM   239   O  OG1 . THR A  1  32  ? 12.140   59.483  -76.012  1.00 30.65  ? 32   THR A OG1 1 
ATOM   240   C  CG2 . THR A  1  32  ? 10.837   57.473  -76.054  1.00 31.33  ? 32   THR A CG2 1 
ATOM   241   N  N   . ASP A  1  33  ? 12.512   60.444  -72.579  1.00 24.84  ? 33   ASP A N   1 
ATOM   242   C  CA  . ASP A  1  33  ? 13.569   61.180  -71.893  1.00 24.01  ? 33   ASP A CA  1 
ATOM   243   C  C   . ASP A  1  33  ? 13.220   61.320  -70.401  1.00 22.32  ? 33   ASP A C   1 
ATOM   244   O  O   . ASP A  1  33  ? 12.281   62.048  -70.057  1.00 22.36  ? 33   ASP A O   1 
ATOM   245   C  CB  . ASP A  1  33  ? 13.721   62.557  -72.551  1.00 25.55  ? 33   ASP A CB  1 
ATOM   246   C  CG  . ASP A  1  33  ? 14.832   63.419  -72.000  1.00 30.80  ? 33   ASP A CG  1 
ATOM   247   O  OD1 . ASP A  1  33  ? 15.478   63.003  -71.004  1.00 30.08  ? 33   ASP A OD1 1 
ATOM   248   O  OD2 . ASP A  1  33  ? 15.053   64.522  -72.551  1.00 34.45  ? 33   ASP A OD2 1 
ATOM   249   N  N   . ILE A  1  34  ? 13.986   60.658  -69.527  1.00 20.91  ? 34   ILE A N   1 
ATOM   250   C  CA  . ILE A  1  34  ? 13.731   60.709  -68.085  1.00 20.41  ? 34   ILE A CA  1 
ATOM   251   C  C   . ILE A  1  34  ? 13.974   62.111  -67.472  1.00 20.60  ? 34   ILE A C   1 
ATOM   252   O  O   . ILE A  1  34  ? 13.553   62.341  -66.341  1.00 20.55  ? 34   ILE A O   1 
ATOM   253   C  CB  . ILE A  1  34  ? 14.495   59.603  -67.305  1.00 20.18  ? 34   ILE A CB  1 
ATOM   254   C  CG1 . ILE A  1  34  ? 16.032   59.765  -67.424  1.00 20.79  ? 34   ILE A CG1 1 
ATOM   255   C  CG2 . ILE A  1  34  ? 14.027   58.209  -67.766  1.00 20.57  ? 34   ILE A CG2 1 
ATOM   256   C  CD1 . ILE A  1  34  ? 16.831   59.026  -66.343  1.00 21.31  ? 34   ILE A CD1 1 
ATOM   257   N  N   . THR A  1  35  ? 14.628   63.031  -68.199  1.00 20.77  ? 35   THR A N   1 
ATOM   258   C  CA  . THR A  1  35  ? 14.855   64.397  -67.710  1.00 21.60  ? 35   THR A CA  1 
ATOM   259   C  C   . THR A  1  35  ? 13.748   65.374  -68.190  1.00 21.16  ? 35   THR A C   1 
ATOM   260   O  O   . THR A  1  35  ? 13.747   66.524  -67.760  1.00 21.26  ? 35   THR A O   1 
ATOM   261   C  CB  . THR A  1  35  ? 16.242   64.912  -68.143  1.00 22.92  ? 35   THR A CB  1 
ATOM   262   O  OG1 . THR A  1  35  ? 16.249   65.192  -69.549  1.00 24.00  ? 35   THR A OG1 1 
ATOM   263   C  CG2 . THR A  1  35  ? 17.361   63.948  -67.772  1.00 23.71  ? 35   THR A CG2 1 
ATOM   264   N  N   . SER A  1  36  ? 12.853   64.960  -69.116  1.00 21.25  ? 36   SER A N   1 
ATOM   265   C  CA  . SER A  1  36  ? 11.821   65.854  -69.637  1.00 20.79  ? 36   SER A CA  1 
ATOM   266   C  C   . SER A  1  36  ? 10.762   66.187  -68.589  1.00 20.30  ? 36   SER A C   1 
ATOM   267   O  O   . SER A  1  36  ? 10.215   65.281  -67.950  1.00 20.23  ? 36   SER A O   1 
ATOM   268   C  CB  . SER A  1  36  ? 11.139   65.232  -70.850  1.00 22.70  ? 36   SER A CB  1 
ATOM   269   O  OG  . SER A  1  36  ? 10.136   66.101  -71.352  1.00 24.30  ? 36   SER A OG  1 
ATOM   270   N  N   . LYS A  1  37  ? 10.446   67.483  -68.459  1.00 19.56  ? 37   LYS A N   1 
ATOM   271   C  CA  . LYS A  1  37  ? 9.416    67.965  -67.543  1.00 19.72  ? 37   LYS A CA  1 
ATOM   272   C  C   . LYS A  1  37  ? 8.009    67.738  -68.100  1.00 20.42  ? 37   LYS A C   1 
ATOM   273   O  O   . LYS A  1  37  ? 7.057    67.894  -67.340  1.00 20.14  ? 37   LYS A O   1 
ATOM   274   C  CB  . LYS A  1  37  ? 9.583    69.482  -67.321  1.00 20.54  ? 37   LYS A CB  1 
ATOM   275   C  CG  . LYS A  1  37  ? 10.926   69.845  -66.741  1.00 21.15  ? 37   LYS A CG  1 
ATOM   276   C  CD  . LYS A  1  37  ? 11.077   71.342  -66.595  1.00 23.44  ? 37   LYS A CD  1 
ATOM   277   C  CE  . LYS A  1  37  ? 12.470   71.659  -66.127  1.00 24.85  ? 37   LYS A CE  1 
ATOM   278   N  NZ  . LYS A  1  37  ? 12.680   73.118  -65.933  1.00 24.89  ? 37   LYS A NZ  1 
ATOM   279   N  N   . LYS A  1  38  ? 7.870    67.440  -69.414  1.00 20.36  ? 38   LYS A N   1 
ATOM   280   C  CA  . LYS A  1  38  ? 6.584    67.233  -70.063  1.00 21.52  ? 38   LYS A CA  1 
ATOM   281   C  C   . LYS A  1  38  ? 6.379    65.784  -70.472  1.00 22.37  ? 38   LYS A C   1 
ATOM   282   O  O   . LYS A  1  38  ? 7.334    65.067  -70.777  1.00 23.13  ? 38   LYS A O   1 
ATOM   283   C  CB  . LYS A  1  38  ? 6.467    68.134  -71.294  1.00 23.89  ? 38   LYS A CB  1 
ATOM   284   C  CG  . LYS A  1  38  ? 6.376    69.607  -70.934  1.00 28.62  ? 38   LYS A CG  1 
ATOM   285   C  CD  . LYS A  1  38  ? 6.245    70.489  -72.163  1.00 35.53  ? 38   LYS A CD  1 
ATOM   286   C  CE  . LYS A  1  38  ? 5.681    71.834  -71.806  1.00 40.69  ? 38   LYS A CE  1 
ATOM   287   N  NZ  . LYS A  1  38  ? 5.519    72.713  -72.996  1.00 43.97  ? 38   LYS A NZ  1 
ATOM   288   N  N   . ALA A  1  39  ? 5.117    65.372  -70.506  1.00 21.69  ? 39   ALA A N   1 
ATOM   289   C  CA  . ALA A  1  39  ? 4.737    64.022  -70.900  1.00 22.60  ? 39   ALA A CA  1 
ATOM   290   C  C   . ALA A  1  39  ? 3.415    64.092  -71.659  1.00 23.62  ? 39   ALA A C   1 
ATOM   291   O  O   . ALA A  1  39  ? 2.610    65.004  -71.424  1.00 23.79  ? 39   ALA A O   1 
ATOM   292   C  CB  . ALA A  1  39  ? 4.579    63.151  -69.669  1.00 22.63  ? 39   ALA A CB  1 
ATOM   293   N  N   . LYS A  1  40  ? 3.186    63.137  -72.559  1.00 23.95  ? 40   LYS A N   1 
ATOM   294   C  CA  . LYS A  1  40  ? 1.926    63.084  -73.298  1.00 24.52  ? 40   LYS A CA  1 
ATOM   295   C  C   . LYS A  1  40  ? 0.964    62.231  -72.488  1.00 25.20  ? 40   LYS A C   1 
ATOM   296   O  O   . LYS A  1  40  ? 1.239    61.050  -72.276  1.00 26.80  ? 40   LYS A O   1 
ATOM   297   C  CB  . LYS A  1  40  ? 2.134    62.509  -74.711  1.00 26.33  ? 40   LYS A CB  1 
ATOM   298   C  CG  . LYS A  1  40  ? 0.871    62.569  -75.565  1.00 30.54  ? 40   LYS A CG  1 
ATOM   299   C  CD  . LYS A  1  40  ? 1.112    62.104  -76.985  1.00 35.07  ? 40   LYS A CD  1 
ATOM   300   C  CE  . LYS A  1  40  ? -0.127   62.315  -77.823  1.00 39.06  ? 40   LYS A CE  1 
ATOM   301   N  NZ  . LYS A  1  40  ? 0.013    61.705  -79.172  1.00 40.59  ? 40   LYS A NZ  1 
ATOM   302   N  N   . TYR A  1  41  ? -0.141   62.832  -71.998  1.00 23.94  ? 41   TYR A N   1 
ATOM   303   C  CA  . TYR A  1  41  ? -1.149   62.135  -71.210  1.00 23.62  ? 41   TYR A CA  1 
ATOM   304   C  C   . TYR A  1  41  ? -2.152   61.454  -72.136  1.00 24.79  ? 41   TYR A C   1 
ATOM   305   O  O   . TYR A  1  41  ? -2.917   62.134  -72.825  1.00 26.01  ? 41   TYR A O   1 
ATOM   306   C  CB  . TYR A  1  41  ? -1.850   63.107  -70.238  1.00 22.76  ? 41   TYR A CB  1 
ATOM   307   C  CG  . TYR A  1  41  ? -0.964   63.448  -69.054  1.00 21.10  ? 41   TYR A CG  1 
ATOM   308   C  CD1 . TYR A  1  41  ? 0.151    64.254  -69.209  1.00 21.05  ? 41   TYR A CD1 1 
ATOM   309   C  CD2 . TYR A  1  41  ? -1.141   62.823  -67.830  1.00 21.28  ? 41   TYR A CD2 1 
ATOM   310   C  CE1 . TYR A  1  41  ? 1.032    64.478  -68.160  1.00 21.40  ? 41   TYR A CE1 1 
ATOM   311   C  CE2 . TYR A  1  41  ? -0.292   63.070  -66.761  1.00 21.57  ? 41   TYR A CE2 1 
ATOM   312   C  CZ  . TYR A  1  41  ? 0.776    63.931  -66.918  1.00 21.50  ? 41   TYR A CZ  1 
ATOM   313   O  OH  . TYR A  1  41  ? 1.667    64.131  -65.878  1.00 21.32  ? 41   TYR A OH  1 
ATOM   314   N  N   . LEU A  1  42  ? -2.119   60.113  -72.191  1.00 23.87  ? 42   LEU A N   1 
ATOM   315   C  CA  . LEU A  1  42  ? -2.979   59.338  -73.071  1.00 23.74  ? 42   LEU A CA  1 
ATOM   316   C  C   . LEU A  1  42  ? -4.322   58.949  -72.446  1.00 23.30  ? 42   LEU A C   1 
ATOM   317   O  O   . LEU A  1  42  ? -5.225   58.560  -73.185  1.00 22.97  ? 42   LEU A O   1 
ATOM   318   C  CB  . LEU A  1  42  ? -2.220   58.087  -73.539  1.00 23.98  ? 42   LEU A CB  1 
ATOM   319   C  CG  . LEU A  1  42  ? -0.884   58.342  -74.250  1.00 25.66  ? 42   LEU A CG  1 
ATOM   320   C  CD1 . LEU A  1  42  ? -0.150   57.043  -74.484  1.00 26.47  ? 42   LEU A CD1 1 
ATOM   321   C  CD2 . LEU A  1  42  ? -1.080   59.051  -75.599  1.00 26.73  ? 42   LEU A CD2 1 
ATOM   322   N  N   . ARG A  1  43  ? -4.481   59.063  -71.112  1.00 22.66  ? 43   ARG A N   1 
ATOM   323   C  CA  . ARG A  1  43  ? -5.734   58.743  -70.426  1.00 22.30  ? 43   ARG A CA  1 
ATOM   324   C  C   . ARG A  1  43  ? -6.295   57.375  -70.796  1.00 22.36  ? 43   ARG A C   1 
ATOM   325   O  O   . ARG A  1  43  ? -7.462   57.254  -71.175  1.00 23.38  ? 43   ARG A O   1 
ATOM   326   C  CB  . ARG A  1  43  ? -6.780   59.843  -70.639  1.00 23.34  ? 43   ARG A CB  1 
ATOM   327   C  CG  . ARG A  1  43  ? -6.384   61.173  -70.049  1.00 26.15  ? 43   ARG A CG  1 
ATOM   328   C  CD  . ARG A  1  43  ? -7.544   62.135  -70.106  1.00 28.00  ? 43   ARG A CD  1 
ATOM   329   N  NE  . ARG A  1  43  ? -7.256   63.359  -69.367  1.00 29.45  ? 43   ARG A NE  1 
ATOM   330   C  CZ  . ARG A  1  43  ? -7.556   63.603  -68.091  1.00 30.03  ? 43   ARG A CZ  1 
ATOM   331   N  NH1 . ARG A  1  43  ? -8.195   62.692  -67.357  1.00 28.27  ? 43   ARG A NH1 1 
ATOM   332   N  NH2 . ARG A  1  43  ? -7.234   64.763  -67.543  1.00 30.47  ? 43   ARG A NH2 1 
ATOM   333   N  N   . LEU A  1  44  ? -5.450   56.351  -70.724  1.00 21.57  ? 44   LEU A N   1 
ATOM   334   C  CA  . LEU A  1  44  ? -5.845   54.997  -71.106  1.00 21.62  ? 44   LEU A CA  1 
ATOM   335   C  C   . LEU A  1  44  ? -6.716   54.284  -70.088  1.00 22.11  ? 44   LEU A C   1 
ATOM   336   O  O   . LEU A  1  44  ? -7.438   53.359  -70.465  1.00 23.07  ? 44   LEU A O   1 
ATOM   337   C  CB  . LEU A  1  44  ? -4.598   54.165  -71.416  1.00 20.89  ? 44   LEU A CB  1 
ATOM   338   C  CG  . LEU A  1  44  ? -3.711   54.730  -72.522  1.00 22.33  ? 44   LEU A CG  1 
ATOM   339   C  CD1 . LEU A  1  44  ? -2.402   53.980  -72.592  1.00 22.81  ? 44   LEU A CD1 1 
ATOM   340   C  CD2 . LEU A  1  44  ? -4.411   54.705  -73.889  1.00 22.71  ? 44   LEU A CD2 1 
ATOM   341   N  N   . GLY A  1  45  ? -6.660   54.695  -68.826  1.00 21.58  ? 45   GLY A N   1 
ATOM   342   C  CA  . GLY A  1  45  ? -7.485   54.086  -67.802  1.00 21.34  ? 45   GLY A CA  1 
ATOM   343   C  C   . GLY A  1  45  ? -7.185   52.615  -67.597  1.00 21.31  ? 45   GLY A C   1 
ATOM   344   O  O   . GLY A  1  45  ? -6.038   52.184  -67.682  1.00 21.06  ? 45   GLY A O   1 
ATOM   345   N  N   . THR A  1  46  ? -8.224   51.837  -67.360  1.00 21.30  ? 46   THR A N   1 
ATOM   346   C  CA  . THR A  1  46  ? -8.084   50.403  -67.046  1.00 21.58  ? 46   THR A CA  1 
ATOM   347   C  C   . THR A  1  46  ? -7.421   49.569  -68.147  1.00 21.92  ? 46   THR A C   1 
ATOM   348   O  O   . THR A  1  46  ? -6.646   48.659  -67.827  1.00 21.91  ? 46   THR A O   1 
ATOM   349   C  CB  . THR A  1  46  ? -9.459   49.820  -66.668  1.00 22.10  ? 46   THR A CB  1 
ATOM   350   O  OG1 . THR A  1  46  ? -10.165  50.744  -65.817  1.00 21.51  ? 46   THR A OG1 1 
ATOM   351   C  CG2 . THR A  1  46  ? -9.348   48.471  -65.965  1.00 23.37  ? 46   THR A CG2 1 
ATOM   352   N  N   . ALA A  1  47  ? -7.702   49.889  -69.416  1.00 21.90  ? 47   ALA A N   1 
ATOM   353   C  CA  . ALA A  1  47  ? -7.191   49.153  -70.577  1.00 22.96  ? 47   ALA A CA  1 
ATOM   354   C  C   . ALA A  1  47  ? -5.672   48.979  -70.591  1.00 23.25  ? 47   ALA A C   1 
ATOM   355   O  O   . ALA A  1  47  ? -5.196   47.977  -71.133  1.00 24.43  ? 47   ALA A O   1 
ATOM   356   C  CB  . ALA A  1  47  ? -7.630   49.839  -71.862  1.00 23.71  ? 47   ALA A CB  1 
ATOM   357   N  N   . GLN A  1  48  ? -4.912   49.926  -70.027  1.00 21.44  ? 48   GLN A N   1 
ATOM   358   C  CA  . GLN A  1  48  ? -3.451   49.826  -70.058  1.00 20.83  ? 48   GLN A CA  1 
ATOM   359   C  C   . GLN A  1  48  ? -2.871   48.785  -69.092  1.00 20.51  ? 48   GLN A C   1 
ATOM   360   O  O   . GLN A  1  48  ? -1.681   48.455  -69.192  1.00 20.63  ? 48   GLN A O   1 
ATOM   361   C  CB  . GLN A  1  48  ? -2.825   51.177  -69.738  1.00 20.71  ? 48   GLN A CB  1 
ATOM   362   C  CG  . GLN A  1  48  ? -2.858   51.577  -68.255  1.00 21.01  ? 48   GLN A CG  1 
ATOM   363   C  CD  . GLN A  1  48  ? -2.513   53.034  -68.081  1.00 21.99  ? 48   GLN A CD  1 
ATOM   364   O  OE1 . GLN A  1  48  ? -1.346   53.451  -68.227  1.00 22.31  ? 48   GLN A OE1 1 
ATOM   365   N  NE2 . GLN A  1  48  ? -3.499   53.848  -67.772  1.00 19.89  ? 48   GLN A NE2 1 
ATOM   366   N  N   . SER A  1  49  ? -3.659   48.362  -68.080  1.00 20.21  ? 49   SER A N   1 
ATOM   367   C  CA  . SER A  1  49  ? -3.137   47.557  -67.006  1.00 19.49  ? 49   SER A CA  1 
ATOM   368   C  C   . SER A  1  49  ? -3.714   46.160  -66.906  1.00 19.21  ? 49   SER A C   1 
ATOM   369   O  O   . SER A  1  49  ? -4.823   45.998  -66.398  1.00 18.99  ? 49   SER A O   1 
ATOM   370   C  CB  . SER A  1  49  ? -3.369   48.305  -65.695  1.00 20.18  ? 49   SER A CB  1 
ATOM   371   O  OG  . SER A  1  49  ? -3.007   47.545  -64.551  1.00 20.42  ? 49   SER A OG  1 
ATOM   372   N  N   . PRO A  1  50  ? -2.935   45.119  -67.244  1.00 19.11  ? 50   PRO A N   1 
ATOM   373   C  CA  . PRO A  1  50  ? -3.404   43.744  -67.009  1.00 19.01  ? 50   PRO A CA  1 
ATOM   374   C  C   . PRO A  1  50  ? -3.805   43.508  -65.540  1.00 19.01  ? 50   PRO A C   1 
ATOM   375   O  O   . PRO A  1  50  ? -4.774   42.791  -65.298  1.00 19.56  ? 50   PRO A O   1 
ATOM   376   C  CB  . PRO A  1  50  ? -2.196   42.893  -67.400  1.00 20.19  ? 50   PRO A CB  1 
ATOM   377   C  CG  . PRO A  1  50  ? -1.465   43.737  -68.415  1.00 21.14  ? 50   PRO A CG  1 
ATOM   378   C  CD  . PRO A  1  50  ? -1.608   45.132  -67.891  1.00 19.36  ? 50   PRO A CD  1 
ATOM   379   N  N   . ARG A  1  51  ? -3.102   44.138  -64.563  1.00 17.81  ? 51   ARG A N   1 
ATOM   380   C  CA  . ARG A  1  51  ? -3.454   43.963  -63.151  1.00 17.58  ? 51   ARG A CA  1 
ATOM   381   C  C   . ARG A  1  51  ? -4.828   44.577  -62.830  1.00 17.55  ? 51   ARG A C   1 
ATOM   382   O  O   . ARG A  1  51  ? -5.654   43.908  -62.186  1.00 18.59  ? 51   ARG A O   1 
ATOM   383   C  CB  . ARG A  1  51  ? -2.366   44.550  -62.230  1.00 18.26  ? 51   ARG A CB  1 
ATOM   384   C  CG  . ARG A  1  51  ? -2.556   44.246  -60.727  1.00 20.01  ? 51   ARG A CG  1 
ATOM   385   C  CD  . ARG A  1  51  ? -2.473   42.764  -60.363  1.00 22.73  ? 51   ARG A CD  1 
ATOM   386   N  NE  . ARG A  1  51  ? -1.224   42.173  -60.856  1.00 24.85  ? 51   ARG A NE  1 
ATOM   387   C  CZ  . ARG A  1  51  ? -1.085   41.238  -61.804  1.00 27.53  ? 51   ARG A CZ  1 
ATOM   388   N  NH1 . ARG A  1  51  ? -2.153   40.680  -62.373  1.00 26.56  ? 51   ARG A NH1 1 
ATOM   389   N  NH2 . ARG A  1  51  ? 0.125    40.828  -62.167  1.00 27.32  ? 51   ARG A NH2 1 
ATOM   390   N  N   . LYS A  1  52  ? -5.090   45.841  -63.250  1.00 16.91  ? 52   LYS A N   1 
ATOM   391   C  CA  . LYS A  1  52  ? -6.409   46.442  -62.997  1.00 16.80  ? 52   LYS A CA  1 
ATOM   392   C  C   . LYS A  1  52  ? -7.498   45.672  -63.758  1.00 17.53  ? 52   LYS A C   1 
ATOM   393   O  O   . LYS A  1  52  ? -8.608   45.538  -63.234  1.00 17.25  ? 52   LYS A O   1 
ATOM   394   C  CB  . LYS A  1  52  ? -6.463   47.941  -63.365  1.00 17.28  ? 52   LYS A CB  1 
ATOM   395   C  CG  . LYS A  1  52  ? -5.486   48.827  -62.591  1.00 18.15  ? 52   LYS A CG  1 
ATOM   396   C  CD  . LYS A  1  52  ? -5.670   48.754  -61.069  1.00 18.85  ? 52   LYS A CD  1 
ATOM   397   C  CE  . LYS A  1  52  ? -4.927   49.862  -60.360  1.00 18.76  ? 52   LYS A CE  1 
ATOM   398   N  NZ  . LYS A  1  52  ? -5.010   49.710  -58.873  1.00 18.28  ? 52   LYS A NZ  1 
ATOM   399   N  N   . ARG A  1  53  ? -7.194   45.129  -64.956  1.00 17.83  ? 53   ARG A N   1 
ATOM   400   C  CA  . ARG A  1  53  ? -8.175   44.329  -65.699  1.00 18.42  ? 53   ARG A CA  1 
ATOM   401   C  C   . ARG A  1  53  ? -8.465   43.016  -64.956  1.00 18.33  ? 53   ARG A C   1 
ATOM   402   O  O   . ARG A  1  53  ? -9.617   42.568  -64.936  1.00 18.73  ? 53   ARG A O   1 
ATOM   403   C  CB  . ARG A  1  53  ? -7.682   44.029  -67.123  1.00 19.95  ? 53   ARG A CB  1 
ATOM   404   C  CG  . ARG A  1  53  ? -7.588   45.287  -68.003  1.00 23.81  ? 53   ARG A CG  1 
ATOM   405   C  CD  . ARG A  1  53  ? -7.543   44.985  -69.501  1.00 29.59  ? 53   ARG A CD  1 
ATOM   406   N  NE  . ARG A  1  53  ? -6.623   43.898  -69.851  1.00 35.40  ? 53   ARG A NE  1 
ATOM   407   C  CZ  . ARG A  1  53  ? -5.337   44.032  -70.187  1.00 39.40  ? 53   ARG A CZ  1 
ATOM   408   N  NH1 . ARG A  1  53  ? -4.605   42.962  -70.475  1.00 39.25  ? 53   ARG A NH1 1 
ATOM   409   N  NH2 . ARG A  1  53  ? -4.772   45.239  -70.246  1.00 39.37  ? 53   ARG A NH2 1 
ATOM   410   N  N   . GLU A  1  54  ? -7.447   42.414  -64.307  1.00 17.38  ? 54   GLU A N   1 
ATOM   411   C  CA  . GLU A  1  54  ? -7.657   41.211  -63.494  1.00 17.71  ? 54   GLU A CA  1 
ATOM   412   C  C   . GLU A  1  54  ? -8.638   41.562  -62.349  1.00 18.58  ? 54   GLU A C   1 
ATOM   413   O  O   . GLU A  1  54  ? -9.618   40.853  -62.149  1.00 19.37  ? 54   GLU A O   1 
ATOM   414   C  CB  . GLU A  1  54  ? -6.318   40.720  -62.897  1.00 18.03  ? 54   GLU A CB  1 
ATOM   415   C  CG  . GLU A  1  54  ? -6.432   39.466  -62.031  1.00 20.82  ? 54   GLU A CG  1 
ATOM   416   C  CD  . GLU A  1  54  ? -5.181   39.098  -61.253  1.00 23.94  ? 54   GLU A CD  1 
ATOM   417   O  OE1 . GLU A  1  54  ? -4.486   40.015  -60.753  1.00 23.28  ? 54   GLU A OE1 1 
ATOM   418   O  OE2 . GLU A  1  54  ? -4.921   37.882  -61.111  1.00 23.71  ? 54   GLU A OE2 1 
ATOM   419   N  N   . PHE A  1  55  ? -8.409   42.693  -61.668  1.00 18.16  ? 55   PHE A N   1 
ATOM   420   C  CA  . PHE A  1  55  ? -9.283   43.115  -60.570  1.00 18.28  ? 55   PHE A CA  1 
ATOM   421   C  C   . PHE A  1  55  ? -10.712  43.391  -61.070  1.00 18.35  ? 55   PHE A C   1 
ATOM   422   O  O   . PHE A  1  55  ? -11.683  42.952  -60.452  1.00 18.83  ? 55   PHE A O   1 
ATOM   423   C  CB  . PHE A  1  55  ? -8.698   44.357  -59.870  1.00 17.48  ? 55   PHE A CB  1 
ATOM   424   C  CG  . PHE A  1  55  ? -7.366   44.177  -59.149  1.00 16.61  ? 55   PHE A CG  1 
ATOM   425   C  CD1 . PHE A  1  55  ? -6.750   42.929  -59.079  1.00 16.29  ? 55   PHE A CD1 1 
ATOM   426   C  CD2 . PHE A  1  55  ? -6.742   45.250  -58.536  1.00 17.07  ? 55   PHE A CD2 1 
ATOM   427   C  CE1 . PHE A  1  55  ? -5.518   42.780  -58.442  1.00 17.49  ? 55   PHE A CE1 1 
ATOM   428   C  CE2 . PHE A  1  55  ? -5.516   45.097  -57.891  1.00 17.24  ? 55   PHE A CE2 1 
ATOM   429   C  CZ  . PHE A  1  55  ? -4.926   43.858  -57.818  1.00 17.14  ? 55   PHE A CZ  1 
ATOM   430   N  N   . GLU A  1  56  ? -10.843  44.068  -62.212  1.00 18.07  ? 56   GLU A N   1 
ATOM   431   C  CA  . GLU A  1  56  ? -12.148  44.349  -62.806  1.00 18.12  ? 56   GLU A CA  1 
ATOM   432   C  C   . GLU A  1  56  ? -12.892  43.038  -63.112  1.00 18.17  ? 56   GLU A C   1 
ATOM   433   O  O   . GLU A  1  56  ? -14.077  42.922  -62.797  1.00 19.19  ? 56   GLU A O   1 
ATOM   434   C  CB  . GLU A  1  56  ? -11.963  45.147  -64.101  1.00 19.68  ? 56   GLU A CB  1 
ATOM   435   C  CG  . GLU A  1  56  ? -13.267  45.493  -64.797  1.00 23.62  ? 56   GLU A CG  1 
ATOM   436   C  CD  . GLU A  1  56  ? -13.054  46.166  -66.137  1.00 31.06  ? 56   GLU A CD  1 
ATOM   437   O  OE1 . GLU A  1  56  ? -12.028  45.884  -66.803  1.00 31.27  ? 56   GLU A OE1 1 
ATOM   438   O  OE2 . GLU A  1  56  ? -13.935  46.960  -66.532  1.00 35.16  ? 56   GLU A OE2 1 
ATOM   439   N  N   . GLN A  1  57  ? -12.195  42.053  -63.688  1.00 18.01  ? 57   GLN A N   1 
ATOM   440   C  CA  . GLN A  1  57  ? -12.809  40.772  -64.035  1.00 18.84  ? 57   GLN A CA  1 
ATOM   441   C  C   . GLN A  1  57  ? -13.292  40.039  -62.785  1.00 18.07  ? 57   GLN A C   1 
ATOM   442   O  O   . GLN A  1  57  ? -14.431  39.559  -62.759  1.00 18.08  ? 57   GLN A O   1 
ATOM   443   C  CB  . GLN A  1  57  ? -11.815  39.905  -64.833  1.00 20.72  ? 57   GLN A CB  1 
ATOM   444   C  CG  . GLN A  1  57  ? -12.308  38.500  -65.167  1.00 24.69  ? 57   GLN A CG  1 
ATOM   445   C  CD  . GLN A  1  57  ? -13.631  38.499  -65.919  1.00 30.27  ? 57   GLN A CD  1 
ATOM   446   O  OE1 . GLN A  1  57  ? -13.896  39.353  -66.783  1.00 30.30  ? 57   GLN A OE1 1 
ATOM   447   N  NE2 . GLN A  1  57  ? -14.495  37.541  -65.605  1.00 30.44  ? 57   GLN A NE2 1 
ATOM   448   N  N   . TYR A  1  58  ? -12.451  39.966  -61.738  1.00 17.97  ? 58   TYR A N   1 
ATOM   449   C  CA  . TYR A  1  58  ? -12.874  39.337  -60.484  1.00 18.04  ? 58   TYR A CA  1 
ATOM   450   C  C   . TYR A  1  58  ? -14.077  40.096  -59.886  1.00 18.25  ? 58   TYR A C   1 
ATOM   451   O  O   . TYR A  1  58  ? -15.032  39.463  -59.448  1.00 18.89  ? 58   TYR A O   1 
ATOM   452   C  CB  . TYR A  1  58  ? -11.720  39.255  -59.457  1.00 17.70  ? 58   TYR A CB  1 
ATOM   453   C  CG  . TYR A  1  58  ? -10.856  38.027  -59.629  1.00 19.14  ? 58   TYR A CG  1 
ATOM   454   C  CD1 . TYR A  1  58  ? -9.876   37.975  -60.612  1.00 20.75  ? 58   TYR A CD1 1 
ATOM   455   C  CD2 . TYR A  1  58  ? -11.103  36.874  -58.900  1.00 20.10  ? 58   TYR A CD2 1 
ATOM   456   C  CE1 . TYR A  1  58  ? -9.093   36.847  -60.785  1.00 22.31  ? 58   TYR A CE1 1 
ATOM   457   C  CE2 . TYR A  1  58  ? -10.346  35.729  -59.083  1.00 21.62  ? 58   TYR A CE2 1 
ATOM   458   C  CZ  . TYR A  1  58  ? -9.334   35.721  -60.022  1.00 23.44  ? 58   TYR A CZ  1 
ATOM   459   O  OH  . TYR A  1  58  ? -8.574   34.588  -60.192  1.00 26.06  ? 58   TYR A OH  1 
ATOM   460   N  N   . GLY A  1  59  ? -14.081  41.427  -59.974  1.00 17.83  ? 59   GLY A N   1 
ATOM   461   C  CA  . GLY A  1  59  ? -15.205  42.224  -59.491  1.00 18.14  ? 59   GLY A CA  1 
ATOM   462   C  C   . GLY A  1  59  ? -16.517  41.862  -60.176  1.00 17.75  ? 59   GLY A C   1 
ATOM   463   O  O   . GLY A  1  59  ? -17.558  41.778  -59.521  1.00 17.36  ? 59   GLY A O   1 
ATOM   464   N  N   . LYS A  1  60  ? -16.481  41.583  -61.499  1.00 18.22  ? 60   LYS A N   1 
ATOM   465   C  CA  . LYS A  1  60  ? -17.683  41.174  -62.233  1.00 18.37  ? 60   LYS A CA  1 
ATOM   466   C  C   . LYS A  1  60  ? -18.155  39.810  -61.733  1.00 18.66  ? 60   LYS A C   1 
ATOM   467   O  O   . LYS A  1  60  ? -19.346  39.630  -61.481  1.00 18.83  ? 60   LYS A O   1 
ATOM   468   C  CB  . LYS A  1  60  ? -17.411  41.072  -63.743  1.00 19.21  ? 60   LYS A CB  1 
ATOM   469   C  CG  . LYS A  1  60  ? -17.108  42.402  -64.401  1.00 22.85  ? 60   LYS A CG  1 
ATOM   470   C  CD  . LYS A  1  60  ? -17.074  42.242  -65.914  1.00 27.27  ? 60   LYS A CD  1 
ATOM   471   C  CE  . LYS A  1  60  ? -16.610  43.498  -66.608  1.00 33.43  ? 60   LYS A CE  1 
ATOM   472   N  NZ  . LYS A  1  60  ? -17.580  44.614  -66.486  1.00 37.59  ? 60   LYS A NZ  1 
ATOM   473   N  N   . GLU A  1  61  ? -17.217  38.858  -61.560  1.00 18.50  ? 61   GLU A N   1 
ATOM   474   C  CA  . GLU A  1  61  ? -17.568  37.503  -61.094  1.00 18.12  ? 61   GLU A CA  1 
ATOM   475   C  C   . GLU A  1  61  ? -18.191  37.558  -59.699  1.00 17.98  ? 61   GLU A C   1 
ATOM   476   O  O   . GLU A  1  61  ? -19.208  36.905  -59.456  1.00 18.88  ? 61   GLU A O   1 
ATOM   477   C  CB  . GLU A  1  61  ? -16.322  36.604  -61.047  1.00 18.94  ? 61   GLU A CB  1 
ATOM   478   C  CG  . GLU A  1  61  ? -15.737  36.320  -62.416  1.00 22.86  ? 61   GLU A CG  1 
ATOM   479   C  CD  . GLU A  1  61  ? -14.417  35.567  -62.401  1.00 28.74  ? 61   GLU A CD  1 
ATOM   480   O  OE1 . GLU A  1  61  ? -13.958  35.141  -61.316  1.00 28.91  ? 61   GLU A OE1 1 
ATOM   481   O  OE2 . GLU A  1  61  ? -13.836  35.414  -63.497  1.00 30.60  ? 61   GLU A OE2 1 
ATOM   482   N  N   . ILE A  1  62  ? -17.599  38.357  -58.800  1.00 17.50  ? 62   ILE A N   1 
ATOM   483   C  CA  . ILE A  1  62  ? -18.065  38.497  -57.422  1.00 17.90  ? 62   ILE A CA  1 
ATOM   484   C  C   . ILE A  1  62  ? -19.475  39.078  -57.403  1.00 18.66  ? 62   ILE A C   1 
ATOM   485   O  O   . ILE A  1  62  ? -20.349  38.540  -56.723  1.00 18.72  ? 62   ILE A O   1 
ATOM   486   C  CB  . ILE A  1  62  ? -17.079  39.383  -56.611  1.00 18.13  ? 62   ILE A CB  1 
ATOM   487   C  CG1 . ILE A  1  62  ? -15.722  38.664  -56.506  1.00 18.47  ? 62   ILE A CG1 1 
ATOM   488   C  CG2 . ILE A  1  62  ? -17.660  39.716  -55.221  1.00 18.21  ? 62   ILE A CG2 1 
ATOM   489   C  CD1 . ILE A  1  62  ? -14.572  39.557  -56.083  1.00 19.01  ? 62   ILE A CD1 1 
ATOM   490   N  N   . ALA A  1  63  ? -19.707  40.171  -58.149  1.00 18.41  ? 63   ALA A N   1 
ATOM   491   C  CA  . ALA A  1  63  ? -21.034  40.792  -58.201  1.00 19.17  ? 63   ALA A CA  1 
ATOM   492   C  C   . ALA A  1  63  ? -22.080  39.786  -58.708  1.00 18.89  ? 63   ALA A C   1 
ATOM   493   O  O   . ALA A  1  63  ? -23.147  39.666  -58.109  1.00 18.54  ? 63   ALA A O   1 
ATOM   494   C  CB  . ALA A  1  63  ? -21.002  42.011  -59.111  1.00 18.83  ? 63   ALA A CB  1 
ATOM   495   N  N   . ALA A  1  64  ? -21.740  39.022  -59.757  1.00 19.08  ? 64   ALA A N   1 
ATOM   496   C  CA  . ALA A  1  64  ? -22.664  38.053  -60.316  1.00 19.09  ? 64   ALA A CA  1 
ATOM   497   C  C   . ALA A  1  64  ? -22.967  36.919  -59.323  1.00 19.57  ? 64   ALA A C   1 
ATOM   498   O  O   . ALA A  1  64  ? -24.127  36.530  -59.177  1.00 19.41  ? 64   ALA A O   1 
ATOM   499   C  CB  . ALA A  1  64  ? -22.092  37.471  -61.609  1.00 19.64  ? 64   ALA A CB  1 
ATOM   500   N  N   . LYS A  1  65  ? -21.941  36.391  -58.643  1.00 18.98  ? 65   LYS A N   1 
ATOM   501   C  CA  . LYS A  1  65  ? -22.138  35.270  -57.721  1.00 19.31  ? 65   LYS A CA  1 
ATOM   502   C  C   . LYS A  1  65  ? -22.926  35.646  -56.469  1.00 19.35  ? 65   LYS A C   1 
ATOM   503   O  O   . LYS A  1  65  ? -23.782  34.878  -56.027  1.00 20.48  ? 65   LYS A O   1 
ATOM   504   C  CB  . LYS A  1  65  ? -20.783  34.677  -57.300  1.00 21.37  ? 65   LYS A CB  1 
ATOM   505   C  CG  . LYS A  1  65  ? -20.934  33.399  -56.483  1.00 27.17  ? 65   LYS A CG  1 
ATOM   506   C  CD  . LYS A  1  65  ? -19.611  32.781  -56.105  1.00 33.95  ? 65   LYS A CD  1 
ATOM   507   C  CE  . LYS A  1  65  ? -19.824  31.501  -55.318  1.00 38.29  ? 65   LYS A CE  1 
ATOM   508   N  NZ  . LYS A  1  65  ? -18.549  30.984  -54.760  1.00 41.65  ? 65   LYS A NZ  1 
ATOM   509   N  N   . ARG A  1  66  ? -22.617  36.799  -55.870  1.00 19.19  ? 66   ARG A N   1 
ATOM   510   C  CA  . ARG A  1  66  ? -23.261  37.193  -54.612  1.00 19.10  ? 66   ARG A CA  1 
ATOM   511   C  C   . ARG A  1  66  ? -24.590  37.907  -54.791  1.00 18.61  ? 66   ARG A C   1 
ATOM   512   O  O   . ARG A  1  66  ? -25.351  37.989  -53.822  1.00 19.45  ? 66   ARG A O   1 
ATOM   513   C  CB  . ARG A  1  66  ? -22.352  38.157  -53.848  1.00 18.59  ? 66   ARG A CB  1 
ATOM   514   C  CG  . ARG A  1  66  ? -20.924  37.662  -53.612  1.00 18.94  ? 66   ARG A CG  1 
ATOM   515   C  CD  . ARG A  1  66  ? -20.139  38.561  -52.661  1.00 18.70  ? 66   ARG A CD  1 
ATOM   516   N  NE  . ARG A  1  66  ? -20.163  39.983  -53.035  1.00 18.16  ? 66   ARG A NE  1 
ATOM   517   C  CZ  . ARG A  1  66  ? -19.424  40.924  -52.458  1.00 19.34  ? 66   ARG A CZ  1 
ATOM   518   N  NH1 . ARG A  1  66  ? -18.557  40.606  -51.497  1.00 18.32  ? 66   ARG A NH1 1 
ATOM   519   N  NH2 . ARG A  1  66  ? -19.531  42.190  -52.846  1.00 17.93  ? 66   ARG A NH2 1 
ATOM   520   N  N   . GLY A  1  67  ? -24.833  38.507  -55.955  1.00 18.21  ? 67   GLY A N   1 
ATOM   521   C  CA  . GLY A  1  67  ? -25.992  39.375  -56.121  1.00 18.82  ? 67   GLY A CA  1 
ATOM   522   C  C   . GLY A  1  67  ? -25.807  40.691  -55.369  1.00 18.83  ? 67   GLY A C   1 
ATOM   523   O  O   . GLY A  1  67  ? -26.786  41.401  -55.108  1.00 19.67  ? 67   GLY A O   1 
ATOM   524   N  N   . LEU A  1  68  ? -24.553  41.022  -54.994  1.00 18.12  ? 68   LEU A N   1 
ATOM   525   C  CA  . LEU A  1  68  ? -24.204  42.240  -54.250  1.00 17.65  ? 68   LEU A CA  1 
ATOM   526   C  C   . LEU A  1  68  ? -22.838  42.667  -54.813  1.00 18.54  ? 68   LEU A C   1 
ATOM   527   O  O   . LEU A  1  68  ? -21.911  41.850  -54.835  1.00 18.89  ? 68   LEU A O   1 
ATOM   528   C  CB  . LEU A  1  68  ? -24.137  41.920  -52.753  1.00 17.55  ? 68   LEU A CB  1 
ATOM   529   C  CG  . LEU A  1  68  ? -24.129  43.119  -51.803  1.00 18.21  ? 68   LEU A CG  1 
ATOM   530   C  CD1 . LEU A  1  68  ? -24.514  42.690  -50.396  1.00 18.91  ? 68   LEU A CD1 1 
ATOM   531   C  CD2 . LEU A  1  68  ? -22.767  43.784  -51.782  1.00 18.19  ? 68   LEU A CD2 1 
ATOM   532   N  N   . PRO A  1  69  ? -22.728  43.876  -55.373  1.00 18.19  ? 69   PRO A N   1 
ATOM   533   C  CA  . PRO A  1  69  ? -21.515  44.226  -56.115  1.00 18.06  ? 69   PRO A CA  1 
ATOM   534   C  C   . PRO A  1  69  ? -20.290  44.498  -55.259  1.00 17.51  ? 69   PRO A C   1 
ATOM   535   O  O   . PRO A  1  69  ? -20.403  44.691  -54.055  1.00 17.62  ? 69   PRO A O   1 
ATOM   536   C  CB  . PRO A  1  69  ? -21.947  45.461  -56.890  1.00 19.13  ? 69   PRO A CB  1 
ATOM   537   C  CG  . PRO A  1  69  ? -22.944  46.112  -55.982  1.00 19.35  ? 69   PRO A CG  1 
ATOM   538   C  CD  . PRO A  1  69  ? -23.730  44.953  -55.479  1.00 17.99  ? 69   PRO A CD  1 
ATOM   539   N  N   . GLY A  1  70  ? -19.135  44.466  -55.909  1.00 17.31  ? 70   GLY A N   1 
ATOM   540   C  CA  . GLY A  1  70  ? -17.849  44.715  -55.280  1.00 17.41  ? 70   GLY A CA  1 
ATOM   541   C  C   . GLY A  1  70  ? -17.045  45.668  -56.132  1.00 17.17  ? 70   GLY A C   1 
ATOM   542   O  O   . GLY A  1  70  ? -17.565  46.696  -56.585  1.00 17.65  ? 70   GLY A O   1 
ATOM   543   N  N   . TYR A  1  71  ? -15.799  45.294  -56.423  1.00 16.74  ? 71   TYR A N   1 
ATOM   544   C  CA  . TYR A  1  71  ? -14.888  46.103  -57.224  1.00 17.05  ? 71   TYR A CA  1 
ATOM   545   C  C   . TYR A  1  71  ? -15.495  46.530  -58.566  1.00 17.01  ? 71   TYR A C   1 
ATOM   546   O  O   . TYR A  1  71  ? -16.026  45.705  -59.297  1.00 16.10  ? 71   TYR A O   1 
ATOM   547   C  CB  . TYR A  1  71  ? -13.593  45.328  -57.494  1.00 16.74  ? 71   TYR A CB  1 
ATOM   548   C  CG  . TYR A  1  71  ? -12.498  46.169  -58.105  1.00 16.88  ? 71   TYR A CG  1 
ATOM   549   C  CD1 . TYR A  1  71  ? -11.639  46.907  -57.310  1.00 17.77  ? 71   TYR A CD1 1 
ATOM   550   C  CD2 . TYR A  1  71  ? -12.275  46.170  -59.475  1.00 17.86  ? 71   TYR A CD2 1 
ATOM   551   C  CE1 . TYR A  1  71  ? -10.626  47.679  -57.860  1.00 17.91  ? 71   TYR A CE1 1 
ATOM   552   C  CE2 . TYR A  1  71  ? -11.261  46.934  -60.040  1.00 17.81  ? 71   TYR A CE2 1 
ATOM   553   C  CZ  . TYR A  1  71  ? -10.429  47.685  -59.228  1.00 18.24  ? 71   TYR A CZ  1 
ATOM   554   O  OH  . TYR A  1  71  ? -9.422   48.450  -59.778  1.00 18.44  ? 71   TYR A OH  1 
ATOM   555   N  N   . ASP A  1  72  ? -15.394  47.819  -58.867  1.00 17.88  ? 72   ASP A N   1 
ATOM   556   C  CA  . ASP A  1  72  ? -15.865  48.375  -60.123  1.00 18.76  ? 72   ASP A CA  1 
ATOM   557   C  C   . ASP A  1  72  ? -15.049  49.636  -60.390  1.00 19.26  ? 72   ASP A C   1 
ATOM   558   O  O   . ASP A  1  72  ? -15.237  50.626  -59.687  1.00 19.23  ? 72   ASP A O   1 
ATOM   559   C  CB  . ASP A  1  72  ? -17.361  48.710  -60.020  1.00 20.49  ? 72   ASP A CB  1 
ATOM   560   C  CG  . ASP A  1  72  ? -17.972  49.294  -61.277  1.00 24.79  ? 72   ASP A CG  1 
ATOM   561   O  OD1 . ASP A  1  72  ? -17.208  49.653  -62.203  1.00 23.10  ? 72   ASP A OD1 1 
ATOM   562   O  OD2 . ASP A  1  72  ? -19.212  49.414  -61.325  1.00 28.32  ? 72   ASP A OD2 1 
ATOM   563   N  N   . PRO A  1  73  ? -14.099  49.608  -61.343  1.00 19.82  ? 73   PRO A N   1 
ATOM   564   C  CA  . PRO A  1  73  ? -13.270  50.806  -61.574  1.00 19.66  ? 73   PRO A CA  1 
ATOM   565   C  C   . PRO A  1  73  ? -14.052  52.084  -61.835  1.00 19.39  ? 73   PRO A C   1 
ATOM   566   O  O   . PRO A  1  73  ? -13.552  53.175  -61.548  1.00 19.32  ? 73   PRO A O   1 
ATOM   567   C  CB  . PRO A  1  73  ? -12.426  50.442  -62.802  1.00 20.70  ? 73   PRO A CB  1 
ATOM   568   C  CG  . PRO A  1  73  ? -12.479  48.964  -62.912  1.00 21.66  ? 73   PRO A CG  1 
ATOM   569   C  CD  . PRO A  1  73  ? -13.739  48.500  -62.253  1.00 20.26  ? 73   PRO A CD  1 
ATOM   570   N  N   . LYS A  1  74  ? -15.265  51.966  -62.403  1.00 19.30  ? 74   LYS A N   1 
ATOM   571   C  CA  . LYS A  1  74  ? -16.093  53.132  -62.722  1.00 20.16  ? 74   LYS A CA  1 
ATOM   572   C  C   . LYS A  1  74  ? -16.748  53.785  -61.501  1.00 20.28  ? 74   LYS A C   1 
ATOM   573   O  O   . LYS A  1  74  ? -17.329  54.865  -61.651  1.00 20.01  ? 74   LYS A O   1 
ATOM   574   C  CB  . LYS A  1  74  ? -17.140  52.761  -63.785  1.00 23.00  ? 74   LYS A CB  1 
ATOM   575   C  CG  . LYS A  1  74  ? -16.492  52.446  -65.133  1.00 28.59  ? 74   LYS A CG  1 
ATOM   576   C  CD  . LYS A  1  74  ? -17.462  51.843  -66.115  1.00 35.05  ? 74   LYS A CD  1 
ATOM   577   C  CE  . LYS A  1  74  ? -16.762  51.486  -67.404  1.00 40.60  ? 74   LYS A CE  1 
ATOM   578   N  NZ  . LYS A  1  74  ? -17.694  50.868  -68.381  1.00 43.88  ? 74   LYS A NZ  1 
ATOM   579   N  N   . LEU A  1  75  ? -16.635  53.184  -60.296  1.00 20.36  ? 75   LEU A N   1 
ATOM   580   C  CA  . LEU A  1  75  ? -17.131  53.841  -59.087  1.00 20.78  ? 75   LEU A CA  1 
ATOM   581   C  C   . LEU A  1  75  ? -16.114  54.835  -58.494  1.00 21.04  ? 75   LEU A C   1 
ATOM   582   O  O   . LEU A  1  75  ? -16.423  55.489  -57.493  1.00 21.69  ? 75   LEU A O   1 
ATOM   583   C  CB  . LEU A  1  75  ? -17.601  52.831  -58.034  1.00 21.18  ? 75   LEU A CB  1 
ATOM   584   C  CG  . LEU A  1  75  ? -18.897  52.098  -58.379  1.00 21.70  ? 75   LEU A CG  1 
ATOM   585   C  CD1 . LEU A  1  75  ? -19.179  51.034  -57.360  1.00 22.88  ? 75   LEU A CD1 1 
ATOM   586   C  CD2 . LEU A  1  75  ? -20.126  53.043  -58.403  1.00 21.49  ? 75   LEU A CD2 1 
ATOM   587   N  N   . HIS A  1  76  ? -14.969  55.052  -59.166  1.00 20.01  ? 76   HIS A N   1 
ATOM   588   C  CA  . HIS A  1  76  ? -14.049  56.106  -58.781  1.00 20.68  ? 76   HIS A CA  1 
ATOM   589   C  C   . HIS A  1  76  ? -14.762  57.441  -59.028  1.00 21.80  ? 76   HIS A C   1 
ATOM   590   O  O   . HIS A  1  76  ? -15.593  57.538  -59.926  1.00 22.18  ? 76   HIS A O   1 
ATOM   591   C  CB  . HIS A  1  76  ? -12.753  56.024  -59.606  1.00 20.44  ? 76   HIS A CB  1 
ATOM   592   C  CG  . HIS A  1  76  ? -11.636  56.859  -59.057  1.00 21.91  ? 76   HIS A CG  1 
ATOM   593   N  ND1 . HIS A  1  76  ? -11.617  58.231  -59.211  1.00 24.05  ? 76   HIS A ND1 1 
ATOM   594   C  CD2 . HIS A  1  76  ? -10.548  56.483  -58.351  1.00 23.40  ? 76   HIS A CD2 1 
ATOM   595   C  CE1 . HIS A  1  76  ? -10.513  58.645  -58.611  1.00 24.33  ? 76   HIS A CE1 1 
ATOM   596   N  NE2 . HIS A  1  76  ? -9.841   57.632  -58.079  1.00 24.21  ? 76   HIS A NE2 1 
ATOM   597   N  N   . LEU A  1  77  ? -14.485  58.439  -58.204  1.00 22.86  ? 77   LEU A N   1 
ATOM   598   C  CA  . LEU A  1  77  ? -15.125  59.756  -58.275  1.00 24.54  ? 77   LEU A CA  1 
ATOM   599   C  C   . LEU A  1  77  ? -15.220  60.302  -59.713  1.00 26.07  ? 77   LEU A C   1 
ATOM   600   O  O   . LEU A  1  77  ? -14.249  60.224  -60.454  1.00 26.65  ? 77   LEU A O   1 
ATOM   601   C  CB  . LEU A  1  77  ? -14.370  60.734  -57.362  1.00 24.97  ? 77   LEU A CB  1 
ATOM   602   C  CG  . LEU A  1  77  ? -14.922  62.138  -57.187  1.00 27.34  ? 77   LEU A CG  1 
ATOM   603   C  CD1 . LEU A  1  77  ? -16.331  62.115  -56.594  1.00 28.44  ? 77   LEU A CD1 1 
ATOM   604   C  CD2 . LEU A  1  77  ? -13.999  62.923  -56.270  1.00 27.49  ? 77   LEU A CD2 1 
ATOM   605   N  N   . GLY A  1  78  ? -16.420  60.701  -60.112  1.00 26.98  ? 78   GLY A N   1 
ATOM   606   C  CA  . GLY A  1  78  ? -16.698  61.199  -61.454  1.00 27.54  ? 78   GLY A CA  1 
ATOM   607   C  C   . GLY A  1  78  ? -16.848  60.132  -62.526  1.00 27.08  ? 78   GLY A C   1 
ATOM   608   O  O   . GLY A  1  78  ? -16.939  60.475  -63.705  1.00 28.40  ? 78   GLY A O   1 
ATOM   609   N  N   . GLY A  1  79  ? -16.844  58.856  -62.151  1.00 25.71  ? 79   GLY A N   1 
ATOM   610   C  CA  . GLY A  1  79  ? -16.912  57.766  -63.117  1.00 25.14  ? 79   GLY A CA  1 
ATOM   611   C  C   . GLY A  1  79  ? -15.654  57.614  -63.964  1.00 25.02  ? 79   GLY A C   1 
ATOM   612   O  O   . GLY A  1  79  ? -15.682  56.928  -64.985  1.00 25.21  ? 79   GLY A O   1 
ATOM   613   N  N   . ILE A  1  80  ? -14.537  58.231  -63.524  1.00 24.44  ? 80   ILE A N   1 
ATOM   614   C  CA  . ILE A  1  80  ? -13.257  58.244  -64.224  1.00 24.67  ? 80   ILE A CA  1 
ATOM   615   C  C   . ILE A  1  80  ? -12.350  57.235  -63.518  1.00 23.69  ? 80   ILE A C   1 
ATOM   616   O  O   . ILE A  1  80  ? -12.007  57.452  -62.359  1.00 24.01  ? 80   ILE A O   1 
ATOM   617   C  CB  . ILE A  1  80  ? -12.688  59.681  -64.137  1.00 25.52  ? 80   ILE A CB  1 
ATOM   618   C  CG1 . ILE A  1  80  ? -13.685  60.678  -64.818  1.00 28.01  ? 80   ILE A CG1 1 
ATOM   619   C  CG2 . ILE A  1  80  ? -11.315  59.743  -64.772  1.00 25.42  ? 80   ILE A CG2 1 
ATOM   620   C  CD1 . ILE A  1  80  ? -13.458  62.073  -64.622  1.00 30.30  ? 80   ILE A CD1 1 
ATOM   621   N  N   . PRO A  1  81  ? -11.949  56.132  -64.176  1.00 23.19  ? 81   PRO A N   1 
ATOM   622   C  CA  . PRO A  1  81  ? -11.159  55.114  -63.473  1.00 22.19  ? 81   PRO A CA  1 
ATOM   623   C  C   . PRO A  1  81  ? -9.697   55.478  -63.304  1.00 19.88  ? 81   PRO A C   1 
ATOM   624   O  O   . PRO A  1  81  ? -9.156   56.328  -64.027  1.00 19.57  ? 81   PRO A O   1 
ATOM   625   C  CB  . PRO A  1  81  ? -11.305  53.880  -64.360  1.00 23.70  ? 81   PRO A CB  1 
ATOM   626   C  CG  . PRO A  1  81  ? -11.479  54.435  -65.717  1.00 25.33  ? 81   PRO A CG  1 
ATOM   627   C  CD  . PRO A  1  81  ? -12.262  55.711  -65.557  1.00 23.58  ? 81   PRO A CD  1 
ATOM   628   N  N   . LEU A  1  82  ? -9.020   54.770  -62.389  1.00 18.56  ? 82   LEU A N   1 
ATOM   629   C  CA  . LEU A  1  82  ? -7.583   54.905  -62.181  1.00 18.01  ? 82   LEU A CA  1 
ATOM   630   C  C   . LEU A  1  82  ? -6.825   54.708  -63.496  1.00 18.55  ? 82   LEU A C   1 
ATOM   631   O  O   . LEU A  1  82  ? -7.222   53.874  -64.317  1.00 19.08  ? 82   LEU A O   1 
ATOM   632   C  CB  . LEU A  1  82  ? -7.092   53.825  -61.202  1.00 17.20  ? 82   LEU A CB  1 
ATOM   633   C  CG  . LEU A  1  82  ? -7.604   53.921  -59.775  1.00 18.02  ? 82   LEU A CG  1 
ATOM   634   C  CD1 . LEU A  1  82  ? -7.161   52.693  -58.989  1.00 18.62  ? 82   LEU A CD1 1 
ATOM   635   C  CD2 . LEU A  1  82  ? -7.098   55.185  -59.098  1.00 18.19  ? 82   LEU A CD2 1 
ATOM   636   N  N   . GLY A  1  83  ? -5.769   55.479  -63.679  1.00 18.41  ? 83   GLY A N   1 
ATOM   637   C  CA  . GLY A  1  83  ? -4.968   55.383  -64.882  1.00 19.06  ? 83   GLY A CA  1 
ATOM   638   C  C   . GLY A  1  83  ? -5.201   56.474  -65.898  1.00 19.16  ? 83   GLY A C   1 
ATOM   639   O  O   . GLY A  1  83  ? -4.910   56.269  -67.080  1.00 19.34  ? 83   GLY A O   1 
ATOM   640   N  N   . GLN A  1  84  ? -5.683   57.659  -65.468  1.00 18.81  ? 84   GLN A N   1 
ATOM   641   C  CA  . GLN A  1  84  ? -5.738   58.804  -66.379  1.00 18.93  ? 84   GLN A CA  1 
ATOM   642   C  C   . GLN A  1  84  ? -4.300   59.251  -66.677  1.00 20.22  ? 84   GLN A C   1 
ATOM   643   O  O   . GLN A  1  84  ? -4.003   59.645  -67.798  1.00 20.90  ? 84   GLN A O   1 
ATOM   644   C  CB  . GLN A  1  84  ? -6.595   59.942  -65.846  1.00 19.76  ? 84   GLN A CB  1 
ATOM   645   C  CG  . GLN A  1  84  ? -8.031   59.501  -65.586  1.00 20.35  ? 84   GLN A CG  1 
ATOM   646   C  CD  . GLN A  1  84  ? -8.672   58.892  -66.816  1.00 22.03  ? 84   GLN A CD  1 
ATOM   647   O  OE1 . GLN A  1  84  ? -8.747   59.539  -67.860  1.00 22.41  ? 84   GLN A OE1 1 
ATOM   648   N  NE2 . GLN A  1  84  ? -9.088   57.629  -66.733  1.00 21.27  ? 84   GLN A NE2 1 
ATOM   649   N  N   . ARG A  1  85  ? -3.410   59.156  -65.673  1.00 19.26  ? 85   ARG A N   1 
ATOM   650   C  CA  . ARG A  1  85  ? -1.985   59.319  -65.865  1.00 18.77  ? 85   ARG A CA  1 
ATOM   651   C  C   . ARG A  1  85  ? -1.443   57.899  -66.156  1.00 18.54  ? 85   ARG A C   1 
ATOM   652   O  O   . ARG A  1  85  ? -2.000   56.896  -65.684  1.00 18.25  ? 85   ARG A O   1 
ATOM   653   C  CB  . ARG A  1  85  ? -1.314   59.889  -64.607  1.00 20.02  ? 85   ARG A CB  1 
ATOM   654   C  CG  . ARG A  1  85  ? 0.214    60.004  -64.794  1.00 21.45  ? 85   ARG A CG  1 
ATOM   655   C  CD  . ARG A  1  85  ? 0.870    60.882  -63.764  1.00 22.76  ? 85   ARG A CD  1 
ATOM   656   N  NE  . ARG A  1  85  ? 0.841    60.296  -62.423  1.00 22.73  ? 85   ARG A NE  1 
ATOM   657   C  CZ  . ARG A  1  85  ? 1.652    59.334  -61.983  1.00 22.57  ? 85   ARG A CZ  1 
ATOM   658   N  NH1 . ARG A  1  85  ? 2.566    58.794  -62.794  1.00 20.11  ? 85   ARG A NH1 1 
ATOM   659   N  NH2 . ARG A  1  85  ? 1.535    58.876  -60.741  1.00 21.38  ? 85   ARG A NH2 1 
ATOM   660   N  N   . GLN A  1  86  ? -0.319   57.820  -66.882  1.00 17.97  ? 86   GLN A N   1 
ATOM   661   C  CA  . GLN A  1  86  ? 0.378    56.551  -67.167  1.00 18.72  ? 86   GLN A CA  1 
ATOM   662   C  C   . GLN A  1  86  ? 0.572    55.692  -65.895  1.00 18.80  ? 86   GLN A C   1 
ATOM   663   O  O   . GLN A  1  86  ? 1.105    56.203  -64.916  1.00 18.96  ? 86   GLN A O   1 
ATOM   664   C  CB  . GLN A  1  86  ? 1.779    56.893  -67.724  1.00 19.30  ? 86   GLN A CB  1 
ATOM   665   C  CG  . GLN A  1  86  ? 2.674    55.703  -68.089  1.00 21.16  ? 86   GLN A CG  1 
ATOM   666   C  CD  . GLN A  1  86  ? 4.106    56.124  -68.372  1.00 23.07  ? 86   GLN A CD  1 
ATOM   667   O  OE1 . GLN A  1  86  ? 4.556    57.230  -68.027  1.00 22.34  ? 86   GLN A OE1 1 
ATOM   668   N  NE2 . GLN A  1  86  ? 4.872    55.232  -68.978  1.00 24.02  ? 86   GLN A NE2 1 
ATOM   669   N  N   . ILE A  1  87  ? 0.138    54.416  -65.916  1.00 18.76  ? 87   ILE A N   1 
ATOM   670   C  CA  . ILE A  1  87  ? 0.341    53.494  -64.797  1.00 19.07  ? 87   ILE A CA  1 
ATOM   671   C  C   . ILE A  1  87  ? 1.689    52.845  -65.047  1.00 18.96  ? 87   ILE A C   1 
ATOM   672   O  O   . ILE A  1  87  ? 1.863    52.184  -66.071  1.00 19.07  ? 87   ILE A O   1 
ATOM   673   C  CB  . ILE A  1  87  ? -0.766   52.416  -64.667  1.00 18.92  ? 87   ILE A CB  1 
ATOM   674   C  CG1 . ILE A  1  87  ? -2.112   53.083  -64.300  1.00 19.35  ? 87   ILE A CG1 1 
ATOM   675   C  CG2 . ILE A  1  87  ? -0.355   51.373  -63.594  1.00 19.49  ? 87   ILE A CG2 1 
ATOM   676   C  CD1 . ILE A  1  87  ? -3.352   52.153  -64.292  1.00 20.06  ? 87   ILE A CD1 1 
ATOM   677   N  N   . THR A  1  88  ? 2.627    53.014  -64.104  1.00 17.93  ? 88   THR A N   1 
ATOM   678   C  CA  . THR A  1  88  ? 3.974    52.496  -64.273  1.00 17.70  ? 88   THR A CA  1 
ATOM   679   C  C   . THR A  1  88  ? 4.309    51.438  -63.226  1.00 17.51  ? 88   THR A C   1 
ATOM   680   O  O   . THR A  1  88  ? 3.724    51.423  -62.131  1.00 17.05  ? 88   THR A O   1 
ATOM   681   C  CB  . THR A  1  88  ? 4.971    53.660  -64.175  1.00 19.27  ? 88   THR A CB  1 
ATOM   682   O  OG1 . THR A  1  88  ? 4.862    54.258  -62.878  1.00 19.56  ? 88   THR A OG1 1 
ATOM   683   C  CG2 . THR A  1  88  ? 4.771    54.707  -65.265  1.00 20.47  ? 88   THR A CG2 1 
ATOM   684   N  N   . PRO A  1  89  ? 5.282    50.562  -63.526  1.00 17.71  ? 89   PRO A N   1 
ATOM   685   C  CA  . PRO A  1  89  ? 5.689    49.558  -62.542  1.00 17.44  ? 89   PRO A CA  1 
ATOM   686   C  C   . PRO A  1  89  ? 6.752    50.112  -61.576  1.00 18.02  ? 89   PRO A C   1 
ATOM   687   O  O   . PRO A  1  89  ? 7.128    51.290  -61.636  1.00 17.82  ? 89   PRO A O   1 
ATOM   688   C  CB  . PRO A  1  89  ? 6.269    48.454  -63.431  1.00 18.04  ? 89   PRO A CB  1 
ATOM   689   C  CG  . PRO A  1  89  ? 6.920    49.220  -64.529  1.00 18.60  ? 89   PRO A CG  1 
ATOM   690   C  CD  . PRO A  1  89  ? 6.051    50.409  -64.783  1.00 17.27  ? 89   PRO A CD  1 
ATOM   691   N  N   . TYR A  1  90  ? 7.233    49.249  -60.685  1.00 17.45  ? 90   TYR A N   1 
ATOM   692   C  CA  . TYR A  1  90  ? 8.309    49.541  -59.741  1.00 17.39  ? 90   TYR A CA  1 
ATOM   693   C  C   . TYR A  1  90  ? 9.379    48.480  -59.872  1.00 17.83  ? 90   TYR A C   1 
ATOM   694   O  O   . TYR A  1  90  ? 9.060    47.302  -60.078  1.00 17.96  ? 90   TYR A O   1 
ATOM   695   C  CB  . TYR A  1  90  ? 7.779    49.504  -58.292  1.00 17.43  ? 90   TYR A CB  1 
ATOM   696   C  CG  . TYR A  1  90  ? 6.844    50.646  -57.974  1.00 17.42  ? 90   TYR A CG  1 
ATOM   697   C  CD1 . TYR A  1  90  ? 7.335    51.893  -57.615  1.00 18.35  ? 90   TYR A CD1 1 
ATOM   698   C  CD2 . TYR A  1  90  ? 5.469    50.499  -58.098  1.00 18.27  ? 90   TYR A CD2 1 
ATOM   699   C  CE1 . TYR A  1  90  ? 6.482    52.960  -57.366  1.00 18.54  ? 90   TYR A CE1 1 
ATOM   700   C  CE2 . TYR A  1  90  ? 4.603    51.550  -57.826  1.00 18.49  ? 90   TYR A CE2 1 
ATOM   701   C  CZ  . TYR A  1  90  ? 5.112    52.779  -57.452  1.00 19.40  ? 90   TYR A CZ  1 
ATOM   702   O  OH  . TYR A  1  90  ? 4.259    53.836  -57.241  1.00 18.68  ? 90   TYR A OH  1 
ATOM   703   N  N   . VAL A  1  91  ? 10.644   48.881  -59.724  1.00 17.69  ? 91   VAL A N   1 
ATOM   704   C  CA  . VAL A  1  91  ? 11.750   47.943  -59.638  1.00 17.67  ? 91   VAL A CA  1 
ATOM   705   C  C   . VAL A  1  91  ? 11.959   47.768  -58.134  1.00 17.66  ? 91   VAL A C   1 
ATOM   706   O  O   . VAL A  1  91  ? 12.105   48.780  -57.442  1.00 17.35  ? 91   VAL A O   1 
ATOM   707   C  CB  . VAL A  1  91  ? 13.051   48.511  -60.259  1.00 18.46  ? 91   VAL A CB  1 
ATOM   708   C  CG1 . VAL A  1  91  ? 14.231   47.580  -59.990  1.00 19.69  ? 91   VAL A CG1 1 
ATOM   709   C  CG2 . VAL A  1  91  ? 12.889   48.775  -61.743  1.00 18.81  ? 91   VAL A CG2 1 
ATOM   710   N  N   . VAL A  1  92  ? 11.963   46.537  -57.610  1.00 16.72  ? 92   VAL A N   1 
ATOM   711   C  CA  . VAL A  1  92  ? 12.248   46.340  -56.181  1.00 17.13  ? 92   VAL A CA  1 
ATOM   712   C  C   . VAL A  1  92  ? 13.767   46.559  -56.060  1.00 16.90  ? 92   VAL A C   1 
ATOM   713   O  O   . VAL A  1  92  ? 14.533   45.909  -56.776  1.00 16.92  ? 92   VAL A O   1 
ATOM   714   C  CB  . VAL A  1  92  ? 11.781   44.960  -55.667  1.00 18.13  ? 92   VAL A CB  1 
ATOM   715   C  CG1 . VAL A  1  92  ? 12.188   44.766  -54.208  1.00 18.88  ? 92   VAL A CG1 1 
ATOM   716   C  CG2 . VAL A  1  92  ? 10.264   44.823  -55.812  1.00 18.00  ? 92   VAL A CG2 1 
ATOM   717   N  N   . SER A  1  93  ? 14.191   47.541  -55.239  1.00 16.88  ? 93   SER A N   1 
ATOM   718   C  CA  . SER A  1  93  ? 15.610   47.901  -55.138  1.00 16.40  ? 93   SER A CA  1 
ATOM   719   C  C   . SER A  1  93  ? 16.540   46.728  -54.881  1.00 17.18  ? 93   SER A C   1 
ATOM   720   O  O   . SER A  1  93  ? 16.224   45.843  -54.075  1.00 17.00  ? 93   SER A O   1 
ATOM   721   C  CB  . SER A  1  93  ? 15.824   48.979  -54.092  1.00 17.58  ? 93   SER A CB  1 
ATOM   722   O  OG  . SER A  1  93  ? 15.065   50.136  -54.411  1.00 17.25  ? 93   SER A OG  1 
ATOM   723   N  N   . SER A  1  94  ? 17.702   46.757  -55.569  1.00 17.66  ? 94   SER A N   1 
ATOM   724   C  CA  . SER A  1  94  ? 18.737   45.717  -55.540  1.00 18.89  ? 94   SER A CA  1 
ATOM   725   C  C   . SER A  1  94  ? 18.349   44.450  -56.326  1.00 19.99  ? 94   SER A C   1 
ATOM   726   O  O   . SER A  1  94  ? 19.161   43.537  -56.388  1.00 20.80  ? 94   SER A O   1 
ATOM   727   C  CB  . SER A  1  94  ? 19.144   45.370  -54.107  1.00 20.65  ? 94   SER A CB  1 
ATOM   728   O  OG  . SER A  1  94  ? 18.286   44.407  -53.510  1.00 21.76  ? 94   SER A OG  1 
ATOM   729   N  N   . THR A  1  95  ? 17.143   44.394  -56.940  1.00 19.39  ? 95   THR A N   1 
ATOM   730   C  CA  . THR A  1  95  ? 16.706   43.226  -57.727  1.00 19.79  ? 95   THR A CA  1 
ATOM   731   C  C   . THR A  1  95  ? 16.441   43.653  -59.186  1.00 20.45  ? 95   THR A C   1 
ATOM   732   O  O   . THR A  1  95  ? 16.363   44.853  -59.484  1.00 20.42  ? 95   THR A O   1 
ATOM   733   C  CB  . THR A  1  95  ? 15.395   42.615  -57.117  1.00 20.83  ? 95   THR A CB  1 
ATOM   734   O  OG1 . THR A  1  95  ? 14.255   43.371  -57.560  1.00 20.96  ? 95   THR A OG1 1 
ATOM   735   C  CG2 . THR A  1  95  ? 15.431   42.498  -55.585  1.00 21.09  ? 95   THR A CG2 1 
ATOM   736   N  N   . ASP A  1  96  ? 16.246   42.667  -60.076  1.00 20.84  ? 96   ASP A N   1 
ATOM   737   C  CA  . ASP A  1  96  ? 15.812   42.914  -61.447  1.00 22.87  ? 96   ASP A CA  1 
ATOM   738   C  C   . ASP A  1  96  ? 14.279   42.679  -61.568  1.00 22.62  ? 96   ASP A C   1 
ATOM   739   O  O   . ASP A  1  96  ? 13.777   42.593  -62.690  1.00 23.36  ? 96   ASP A O   1 
ATOM   740   C  CB  . ASP A  1  96  ? 16.560   41.986  -62.416  1.00 26.97  ? 96   ASP A CB  1 
ATOM   741   C  CG  . ASP A  1  96  ? 18.039   42.272  -62.460  1.00 36.27  ? 96   ASP A CG  1 
ATOM   742   O  OD1 . ASP A  1  96  ? 18.413   43.472  -62.428  1.00 37.73  ? 96   ASP A OD1 1 
ATOM   743   O  OD2 . ASP A  1  96  ? 18.824   41.304  -62.528  1.00 40.04  ? 96   ASP A OD2 1 
ATOM   744   N  N   . THR A  1  97  ? 13.533   42.591  -60.437  1.00 20.99  ? 97   THR A N   1 
ATOM   745   C  CA  . THR A  1  97  ? 12.097   42.359  -60.499  1.00 20.59  ? 97   THR A CA  1 
ATOM   746   C  C   . THR A  1  97  ? 11.357   43.662  -60.742  1.00 20.68  ? 97   THR A C   1 
ATOM   747   O  O   . THR A  1  97  ? 11.524   44.627  -59.994  1.00 20.54  ? 97   THR A O   1 
ATOM   748   C  CB  . THR A  1  97  ? 11.607   41.694  -59.223  1.00 21.55  ? 97   THR A CB  1 
ATOM   749   O  OG1 . THR A  1  97  ? 12.255   40.414  -59.118  1.00 22.96  ? 97   THR A OG1 1 
ATOM   750   C  CG2 . THR A  1  97  ? 10.073   41.532  -59.199  1.00 21.71  ? 97   THR A CG2 1 
ATOM   751   N  N   . LEU A  1  98  ? 10.504   43.655  -61.754  1.00 20.15  ? 98   LEU A N   1 
ATOM   752   C  CA  . LEU A  1  98  ? 9.663    44.772  -62.131  1.00 20.79  ? 98   LEU A CA  1 
ATOM   753   C  C   . LEU A  1  98  ? 8.224    44.288  -61.863  1.00 20.79  ? 98   LEU A C   1 
ATOM   754   O  O   . LEU A  1  98  ? 7.877    43.173  -62.251  1.00 21.59  ? 98   LEU A O   1 
ATOM   755   C  CB  . LEU A  1  98  ? 9.895    45.014  -63.633  1.00 21.96  ? 98   LEU A CB  1 
ATOM   756   C  CG  . LEU A  1  98  ? 9.362    46.283  -64.240  1.00 24.68  ? 98   LEU A CG  1 
ATOM   757   C  CD1 . LEU A  1  98  ? 10.058   47.500  -63.669  1.00 24.96  ? 98   LEU A CD1 1 
ATOM   758   C  CD2 . LEU A  1  98  ? 9.603    46.272  -65.741  1.00 25.44  ? 98   LEU A CD2 1 
ATOM   759   N  N   . CYS A  1  99  ? 7.434    45.061  -61.126  1.00 19.77  ? 99   CYS A N   1 
ATOM   760   C  CA  . CYS A  1  99  ? 6.088    44.635  -60.741  1.00 19.03  ? 99   CYS A CA  1 
ATOM   761   C  C   . CYS A  1  99  ? 5.142    45.810  -60.634  1.00 18.40  ? 99   CYS A C   1 
ATOM   762   O  O   . CYS A  1  99  ? 5.571    46.956  -60.593  1.00 18.40  ? 99   CYS A O   1 
ATOM   763   C  CB  . CYS A  1  99  ? 6.156    43.866  -59.421  1.00 18.96  ? 99   CYS A CB  1 
ATOM   764   S  SG  . CYS A  1  99  ? 6.646    44.881  -57.996  1.00 19.90  ? 99   CYS A SG  1 
ATOM   765   N  N   . ASP A  1  100 ? 3.835    45.522  -60.582  1.00 17.71  ? 100  ASP A N   1 
ATOM   766   C  CA  . ASP A  1  100 ? 2.852    46.564  -60.354  1.00 17.32  ? 100  ASP A CA  1 
ATOM   767   C  C   . ASP A  1  100 ? 2.901    46.945  -58.877  1.00 17.40  ? 100  ASP A C   1 
ATOM   768   O  O   . ASP A  1  100 ? 3.197    46.101  -58.026  1.00 17.59  ? 100  ASP A O   1 
ATOM   769   C  CB  . ASP A  1  100 ? 1.443    46.070  -60.692  1.00 17.26  ? 100  ASP A CB  1 
ATOM   770   C  CG  . ASP A  1  100 ? 1.194    46.091  -62.185  1.00 20.71  ? 100  ASP A CG  1 
ATOM   771   O  OD1 . ASP A  1  100 ? 1.164    47.204  -62.764  1.00 21.08  ? 100  ASP A OD1 1 
ATOM   772   O  OD2 . ASP A  1  100 ? 1.077    45.008  -62.773  1.00 20.91  ? 100  ASP A OD2 1 
ATOM   773   N  N   . GLY A  1  101 ? 2.560    48.182  -58.560  1.00 16.91  ? 101  GLY A N   1 
ATOM   774   C  CA  . GLY A  1  101 ? 2.492    48.614  -57.170  1.00 17.20  ? 101  GLY A CA  1 
ATOM   775   C  C   . GLY A  1  101 ? 1.494    47.786  -56.351  1.00 16.61  ? 101  GLY A C   1 
ATOM   776   O  O   . GLY A  1  101 ? 1.716    47.545  -55.167  1.00 16.75  ? 101  GLY A O   1 
ATOM   777   N  N   . ASP A  1  102 ? 0.420    47.274  -57.000  1.00 15.76  ? 102  ASP A N   1 
ATOM   778   C  CA  . ASP A  1  102 ? -0.585   46.404  -56.340  1.00 15.66  ? 102  ASP A CA  1 
ATOM   779   C  C   . ASP A  1  102 ? 0.053    45.088  -55.871  1.00 15.86  ? 102  ASP A C   1 
ATOM   780   O  O   . ASP A  1  102 ? -0.390   44.536  -54.871  1.00 15.64  ? 102  ASP A O   1 
ATOM   781   C  CB  . ASP A  1  102 ? -1.767   46.078  -57.274  1.00 16.21  ? 102  ASP A CB  1 
ATOM   782   C  CG  . ASP A  1  102 ? -2.272   47.279  -58.041  1.00 18.27  ? 102  ASP A CG  1 
ATOM   783   O  OD1 . ASP A  1  102 ? -1.559   47.730  -58.962  1.00 18.95  ? 102  ASP A OD1 1 
ATOM   784   O  OD2 . ASP A  1  102 ? -3.374   47.770  -57.718  1.00 18.60  ? 102  ASP A OD2 1 
ATOM   785   N  N   . ASP A  1  103 ? 1.094    44.611  -56.575  1.00 15.46  ? 103  ASP A N   1 
ATOM   786   C  CA  . ASP A  1  103 ? 1.794    43.385  -56.184  1.00 16.01  ? 103  ASP A CA  1 
ATOM   787   C  C   . ASP A  1  103 ? 2.602    43.576  -54.865  1.00 15.56  ? 103  ASP A C   1 
ATOM   788   O  O   . ASP A  1  103 ? 3.068    42.591  -54.293  1.00 15.85  ? 103  ASP A O   1 
ATOM   789   C  CB  . ASP A  1  103 ? 2.754    42.936  -57.292  1.00 16.50  ? 103  ASP A CB  1 
ATOM   790   C  CG  . ASP A  1  103 ? 2.117    42.787  -58.659  1.00 21.55  ? 103  ASP A CG  1 
ATOM   791   O  OD1 . ASP A  1  103 ? 0.879    42.565  -58.722  1.00 21.27  ? 103  ASP A OD1 1 
ATOM   792   O  OD2 . ASP A  1  103 ? 2.849    42.906  -59.668  1.00 23.71  ? 103  ASP A OD2 1 
ATOM   793   N  N   . LEU A  1  104 ? 2.823    44.829  -54.438  1.00 14.58  ? 104  LEU A N   1 
ATOM   794   C  CA  . LEU A  1  104 ? 3.512    45.144  -53.199  1.00 15.37  ? 104  LEU A CA  1 
ATOM   795   C  C   . LEU A  1  104 ? 2.531    45.530  -52.080  1.00 14.83  ? 104  LEU A C   1 
ATOM   796   O  O   . LEU A  1  104 ? 2.982    45.816  -50.977  1.00 15.31  ? 104  LEU A O   1 
ATOM   797   C  CB  . LEU A  1  104 ? 4.546    46.248  -53.438  1.00 16.26  ? 104  LEU A CB  1 
ATOM   798   C  CG  . LEU A  1  104 ? 5.639    45.887  -54.456  1.00 17.56  ? 104  LEU A CG  1 
ATOM   799   C  CD1 . LEU A  1  104 ? 6.393    47.124  -54.895  1.00 17.35  ? 104  LEU A CD1 1 
ATOM   800   C  CD2 . LEU A  1  104 ? 6.612    44.848  -53.896  1.00 19.23  ? 104  LEU A CD2 1 
ATOM   801   N  N   . HIS A  1  105 ? 1.200    45.446  -52.315  1.00 14.37  ? 105  HIS A N   1 
ATOM   802   C  CA  . HIS A  1  105 ? 0.227    45.663  -51.250  1.00 14.01  ? 105  HIS A CA  1 
ATOM   803   C  C   . HIS A  1  105 ? 0.346    44.444  -50.319  1.00 13.76  ? 105  HIS A C   1 
ATOM   804   O  O   . HIS A  1  105 ? 0.422    43.315  -50.817  1.00 14.79  ? 105  HIS A O   1 
ATOM   805   C  CB  . HIS A  1  105 ? -1.198   45.765  -51.825  1.00 14.02  ? 105  HIS A CB  1 
ATOM   806   C  CG  . HIS A  1  105 ? -2.176   46.260  -50.807  1.00 15.01  ? 105  HIS A CG  1 
ATOM   807   N  ND1 . HIS A  1  105 ? -2.499   45.503  -49.684  1.00 15.82  ? 105  HIS A ND1 1 
ATOM   808   C  CD2 . HIS A  1  105 ? -2.846   47.434  -50.752  1.00 15.17  ? 105  HIS A CD2 1 
ATOM   809   C  CE1 . HIS A  1  105 ? -3.365   46.232  -48.997  1.00 16.70  ? 105  HIS A CE1 1 
ATOM   810   N  NE2 . HIS A  1  105 ? -3.603   47.408  -49.605  1.00 16.01  ? 105  HIS A NE2 1 
ATOM   811   N  N   . PHE A  1  106 ? 0.375    44.650  -48.978  1.00 13.98  ? 106  PHE A N   1 
ATOM   812   C  CA  . PHE A  1  106 ? 0.574    43.494  -48.080  1.00 14.34  ? 106  PHE A CA  1 
ATOM   813   C  C   . PHE A  1  106 ? -0.480   42.391  -48.276  1.00 14.20  ? 106  PHE A C   1 
ATOM   814   O  O   . PHE A  1  106 ? -0.158   41.216  -48.137  1.00 15.43  ? 106  PHE A O   1 
ATOM   815   C  CB  . PHE A  1  106 ? 0.691    43.900  -46.598  1.00 14.34  ? 106  PHE A CB  1 
ATOM   816   C  CG  . PHE A  1  106 ? -0.637   44.118  -45.911  1.00 14.45  ? 106  PHE A CG  1 
ATOM   817   C  CD1 . PHE A  1  106 ? -1.240   45.360  -45.918  1.00 14.95  ? 106  PHE A CD1 1 
ATOM   818   C  CD2 . PHE A  1  106 ? -1.277   43.077  -45.253  1.00 15.41  ? 106  PHE A CD2 1 
ATOM   819   C  CE1 . PHE A  1  106 ? -2.452   45.565  -45.262  1.00 15.45  ? 106  PHE A CE1 1 
ATOM   820   C  CE2 . PHE A  1  106 ? -2.517   43.272  -44.645  1.00 15.68  ? 106  PHE A CE2 1 
ATOM   821   C  CZ  . PHE A  1  106 ? -3.087   44.518  -44.646  1.00 15.78  ? 106  PHE A CZ  1 
ATOM   822   N  N   . VAL A  1  107 ? -1.733   42.760  -48.589  1.00 13.64  ? 107  VAL A N   1 
ATOM   823   C  CA  . VAL A  1  107 ? -2.792   41.773  -48.800  1.00 14.96  ? 107  VAL A CA  1 
ATOM   824   C  C   . VAL A  1  107 ? -2.461   40.867  -49.986  1.00 15.20  ? 107  VAL A C   1 
ATOM   825   O  O   . VAL A  1  107 ? -2.778   39.671  -49.945  1.00 15.64  ? 107  VAL A O   1 
ATOM   826   C  CB  . VAL A  1  107 ? -4.155   42.476  -48.997  1.00 15.56  ? 107  VAL A CB  1 
ATOM   827   C  CG1 . VAL A  1  107 ? -5.239   41.504  -49.488  1.00 15.43  ? 107  VAL A CG1 1 
ATOM   828   C  CG2 . VAL A  1  107 ? -4.599   43.166  -47.706  1.00 15.99  ? 107  VAL A CG2 1 
ATOM   829   N  N   . ASN A  1  108 ? -1.836   41.421  -51.032  1.00 14.85  ? 108  ASN A N   1 
ATOM   830   C  CA  . ASN A  1  108 ? -1.542   40.685  -52.270  1.00 15.14  ? 108  ASN A CA  1 
ATOM   831   C  C   . ASN A  1  108 ? -0.153   40.061  -52.306  1.00 15.96  ? 108  ASN A C   1 
ATOM   832   O  O   . ASN A  1  108 ? 0.221    39.518  -53.340  1.00 16.57  ? 108  ASN A O   1 
ATOM   833   C  CB  . ASN A  1  108 ? -1.644   41.659  -53.449  1.00 15.36  ? 108  ASN A CB  1 
ATOM   834   C  CG  . ASN A  1  108 ? -2.975   42.360  -53.538  1.00 16.14  ? 108  ASN A CG  1 
ATOM   835   O  OD1 . ASN A  1  108 ? -4.001   41.861  -53.052  1.00 16.46  ? 108  ASN A OD1 1 
ATOM   836   N  ND2 . ASN A  1  108 ? -2.997   43.533  -54.172  1.00 15.78  ? 108  ASN A ND2 1 
ATOM   837   N  N   . ASN A  1  109 ? 0.605    40.124  -51.194  1.00 14.90  ? 109  ASN A N   1 
ATOM   838   C  CA  . ASN A  1  109 ? 1.995    39.682  -51.198  1.00 15.14  ? 109  ASN A CA  1 
ATOM   839   C  C   . ASN A  1  109 ? 2.233    38.742  -50.027  1.00 15.15  ? 109  ASN A C   1 
ATOM   840   O  O   . ASN A  1  109 ? 2.332    39.185  -48.885  1.00 15.53  ? 109  ASN A O   1 
ATOM   841   C  CB  . ASN A  1  109 ? 2.887    40.922  -51.141  1.00 15.50  ? 109  ASN A CB  1 
ATOM   842   C  CG  . ASN A  1  109 ? 4.339    40.601  -51.385  1.00 17.66  ? 109  ASN A CG  1 
ATOM   843   O  OD1 . ASN A  1  109 ? 4.913    39.708  -50.732  1.00 16.39  ? 109  ASN A OD1 1 
ATOM   844   N  ND2 . ASN A  1  109 ? 4.965    41.304  -52.337  1.00 18.00  ? 109  ASN A ND2 1 
ATOM   845   N  N   . ALA A  1  110 ? 2.316    37.429  -50.321  1.00 15.38  ? 110  ALA A N   1 
ATOM   846   C  CA  . ALA A  1  110 ? 2.484    36.415  -49.287  1.00 16.10  ? 110  ALA A CA  1 
ATOM   847   C  C   . ALA A  1  110 ? 3.835    36.504  -48.567  1.00 16.53  ? 110  ALA A C   1 
ATOM   848   O  O   . ALA A  1  110 ? 3.921    36.090  -47.407  1.00 17.09  ? 110  ALA A O   1 
ATOM   849   C  CB  . ALA A  1  110 ? 2.310    35.031  -49.882  1.00 16.42  ? 110  ALA A CB  1 
ATOM   850   N  N   . ALA A  1  111 ? 4.888    37.002  -49.242  1.00 15.52  ? 111  ALA A N   1 
ATOM   851   C  CA  . ALA A  1  111 ? 6.187    37.158  -48.580  1.00 16.16  ? 111  ALA A CA  1 
ATOM   852   C  C   . ALA A  1  111 ? 6.079    38.198  -47.449  1.00 16.59  ? 111  ALA A C   1 
ATOM   853   O  O   . ALA A  1  111 ? 6.632    38.004  -46.364  1.00 16.39  ? 111  ALA A O   1 
ATOM   854   C  CB  . ALA A  1  111 ? 7.232    37.602  -49.588  1.00 16.25  ? 111  ALA A CB  1 
ATOM   855   N  N   . MET A  1  112 ? 5.324    39.286  -47.685  1.00 15.97  ? 112  MET A N   1 
ATOM   856   C  CA  . MET A  1  112 ? 5.136    40.320  -46.678  1.00 16.76  ? 112  MET A CA  1 
ATOM   857   C  C   . MET A  1  112 ? 4.337    39.779  -45.499  1.00 16.28  ? 112  MET A C   1 
ATOM   858   O  O   . MET A  1  112 ? 4.731    39.981  -44.347  1.00 16.53  ? 112  MET A O   1 
ATOM   859   C  CB  . MET A  1  112 ? 4.421    41.521  -47.288  1.00 16.47  ? 112  MET A CB  1 
ATOM   860   C  CG  . MET A  1  112 ? 5.258    42.173  -48.368  1.00 17.69  ? 112  MET A CG  1 
ATOM   861   S  SD  . MET A  1  112 ? 4.456    43.607  -49.094  1.00 18.10  ? 112  MET A SD  1 
ATOM   862   C  CE  . MET A  1  112 ? 5.775    44.137  -50.185  1.00 16.65  ? 112  MET A CE  1 
ATOM   863   N  N   . GLN A  1  113 ? 3.244    39.038  -45.774  1.00 15.73  ? 113  GLN A N   1 
ATOM   864   C  CA  . GLN A  1  113 ? 2.451    38.458  -44.684  1.00 15.49  ? 113  GLN A CA  1 
ATOM   865   C  C   . GLN A  1  113 ? 3.285    37.447  -43.902  1.00 15.45  ? 113  GLN A C   1 
ATOM   866   O  O   . GLN A  1  113 ? 3.228    37.432  -42.665  1.00 14.87  ? 113  GLN A O   1 
ATOM   867   C  CB  . GLN A  1  113 ? 1.180    37.809  -45.232  1.00 15.55  ? 113  GLN A CB  1 
ATOM   868   C  CG  . GLN A  1  113 ? 0.199    38.860  -45.751  1.00 15.74  ? 113  GLN A CG  1 
ATOM   869   C  CD  . GLN A  1  113 ? -1.026   38.223  -46.348  1.00 17.30  ? 113  GLN A CD  1 
ATOM   870   O  OE1 . GLN A  1  113 ? -1.542   37.221  -45.835  1.00 17.77  ? 113  GLN A OE1 1 
ATOM   871   N  NE2 . GLN A  1  113 ? -1.511   38.769  -47.454  1.00 15.87  ? 113  GLN A NE2 1 
ATOM   872   N  N   . GLN A  1  114 ? 4.089    36.634  -44.609  1.00 14.87  ? 114  GLN A N   1 
ATOM   873   C  CA  . GLN A  1  114 ? 4.912    35.641  -43.920  1.00 15.65  ? 114  GLN A CA  1 
ATOM   874   C  C   . GLN A  1  114 ? 6.002    36.312  -43.093  1.00 15.99  ? 114  GLN A C   1 
ATOM   875   O  O   . GLN A  1  114 ? 6.334    35.798  -42.028  1.00 16.17  ? 114  GLN A O   1 
ATOM   876   C  CB  . GLN A  1  114 ? 5.498    34.598  -44.872  1.00 16.62  ? 114  GLN A CB  1 
ATOM   877   C  CG  . GLN A  1  114 ? 6.108    33.384  -44.127  1.00 17.74  ? 114  GLN A CG  1 
ATOM   878   C  CD  . GLN A  1  114 ? 5.058    32.661  -43.307  1.00 18.21  ? 114  GLN A CD  1 
ATOM   879   O  OE1 . GLN A  1  114 ? 3.975    32.345  -43.818  1.00 17.20  ? 114  GLN A OE1 1 
ATOM   880   N  NE2 . GLN A  1  114 ? 5.315    32.411  -42.013  1.00 16.96  ? 114  GLN A NE2 1 
ATOM   881   N  N   . MET A  1  115 ? 6.528    37.481  -43.525  1.00 15.62  ? 115  MET A N   1 
ATOM   882   C  CA  . MET A  1  115 ? 7.553    38.174  -42.724  1.00 15.69  ? 115  MET A CA  1 
ATOM   883   C  C   . MET A  1  115 ? 6.953    38.565  -41.368  1.00 15.46  ? 115  MET A C   1 
ATOM   884   O  O   . MET A  1  115 ? 7.564    38.298  -40.323  1.00 15.68  ? 115  MET A O   1 
ATOM   885   C  CB  . MET A  1  115 ? 8.066    39.442  -43.413  1.00 15.89  ? 115  MET A CB  1 
ATOM   886   C  CG  . MET A  1  115 ? 9.390    39.918  -42.832  1.00 16.38  ? 115  MET A CG  1 
ATOM   887   S  SD  . MET A  1  115 ? 9.816    41.612  -43.255  1.00 16.94  ? 115  MET A SD  1 
ATOM   888   C  CE  . MET A  1  115 ? 8.928    42.521  -41.961  1.00 20.58  ? 115  MET A CE  1 
ATOM   889   N  N   . TRP A  1  116 ? 5.742    39.152  -41.392  1.00 15.11  ? 116  TRP A N   1 
ATOM   890   C  CA  . TRP A  1  116 ? 5.098    39.535  -40.143  1.00 14.84  ? 116  TRP A CA  1 
ATOM   891   C  C   . TRP A  1  116 ? 4.765    38.288  -39.303  1.00 14.90  ? 116  TRP A C   1 
ATOM   892   O  O   . TRP A  1  116 ? 5.051    38.280  -38.103  1.00 14.29  ? 116  TRP A O   1 
ATOM   893   C  CB  . TRP A  1  116 ? 3.852    40.423  -40.374  1.00 14.84  ? 116  TRP A CB  1 
ATOM   894   C  CG  . TRP A  1  116 ? 3.014    40.638  -39.132  1.00 14.48  ? 116  TRP A CG  1 
ATOM   895   C  CD1 . TRP A  1  116 ? 1.664    40.447  -39.019  1.00 14.97  ? 116  TRP A CD1 1 
ATOM   896   C  CD2 . TRP A  1  116 ? 3.478    41.024  -37.821  1.00 14.28  ? 116  TRP A CD2 1 
ATOM   897   N  NE1 . TRP A  1  116 ? 1.263    40.663  -37.718  1.00 15.27  ? 116  TRP A NE1 1 
ATOM   898   C  CE2 . TRP A  1  116 ? 2.366    40.972  -36.953  1.00 14.98  ? 116  TRP A CE2 1 
ATOM   899   C  CE3 . TRP A  1  116 ? 4.744    41.312  -37.279  1.00 15.00  ? 116  TRP A CE3 1 
ATOM   900   C  CZ2 . TRP A  1  116 ? 2.479    41.211  -35.582  1.00 15.89  ? 116  TRP A CZ2 1 
ATOM   901   C  CZ3 . TRP A  1  116 ? 4.851    41.567  -35.923  1.00 15.30  ? 116  TRP A CZ3 1 
ATOM   902   C  CH2 . TRP A  1  116 ? 3.724    41.532  -35.092  1.00 15.83  ? 116  TRP A CH2 1 
ATOM   903   N  N   . ASP A  1  117 ? 4.224    37.228  -39.921  1.00 14.72  ? 117  ASP A N   1 
ATOM   904   C  CA  . ASP A  1  117 ? 3.917    36.008  -39.158  1.00 14.75  ? 117  ASP A CA  1 
ATOM   905   C  C   . ASP A  1  117 ? 5.163    35.416  -38.477  1.00 15.18  ? 117  ASP A C   1 
ATOM   906   O  O   . ASP A  1  117 ? 5.086    35.038  -37.312  1.00 16.10  ? 117  ASP A O   1 
ATOM   907   C  CB  . ASP A  1  117 ? 3.192    34.964  -40.018  1.00 15.68  ? 117  ASP A CB  1 
ATOM   908   C  CG  . ASP A  1  117 ? 1.728    35.324  -40.250  1.00 17.32  ? 117  ASP A CG  1 
ATOM   909   O  OD1 . ASP A  1  117 ? 1.142    36.027  -39.384  1.00 18.74  ? 117  ASP A OD1 1 
ATOM   910   O  OD2 . ASP A  1  117 ? 1.168    34.901  -41.275  1.00 17.17  ? 117  ASP A OD2 1 
ATOM   911   N  N   . ASP A  1  118 ? 6.316    35.368  -39.172  1.00 14.57  ? 118  ASP A N   1 
ATOM   912   C  CA  . ASP A  1  118 ? 7.542    34.835  -38.558  1.00 14.46  ? 118  ASP A CA  1 
ATOM   913   C  C   . ASP A  1  118 ? 7.989    35.650  -37.344  1.00 14.78  ? 118  ASP A C   1 
ATOM   914   O  O   . ASP A  1  118 ? 8.570    35.081  -36.431  1.00 16.32  ? 118  ASP A O   1 
ATOM   915   C  CB  . ASP A  1  118 ? 8.679    34.726  -39.575  1.00 14.55  ? 118  ASP A CB  1 
ATOM   916   C  CG  . ASP A  1  118 ? 8.581    33.532  -40.519  1.00 17.69  ? 118  ASP A CG  1 
ATOM   917   O  OD1 . ASP A  1  118 ? 7.629    32.726  -40.373  1.00 16.10  ? 118  ASP A OD1 1 
ATOM   918   O  OD2 . ASP A  1  118 ? 9.455    33.400  -41.393  1.00 18.92  ? 118  ASP A OD2 1 
ATOM   919   N  N   . ILE A  1  119 ? 7.731    36.962  -37.330  1.00 13.62  ? 119  ILE A N   1 
ATOM   920   C  CA  . ILE A  1  119 ? 8.065    37.786  -36.166  1.00 13.81  ? 119  ILE A CA  1 
ATOM   921   C  C   . ILE A  1  119 ? 7.016    37.524  -35.064  1.00 13.81  ? 119  ILE A C   1 
ATOM   922   O  O   . ILE A  1  119 ? 7.364    37.229  -33.924  1.00 14.20  ? 119  ILE A O   1 
ATOM   923   C  CB  . ILE A  1  119 ? 8.121    39.288  -36.551  1.00 13.92  ? 119  ILE A CB  1 
ATOM   924   C  CG1 . ILE A  1  119 ? 9.247    39.524  -37.599  1.00 14.37  ? 119  ILE A CG1 1 
ATOM   925   C  CG2 . ILE A  1  119 ? 8.324    40.156  -35.277  1.00 14.75  ? 119  ILE A CG2 1 
ATOM   926   C  CD1 . ILE A  1  119 ? 9.242    40.939  -38.236  1.00 16.26  ? 119  ILE A CD1 1 
ATOM   927   N  N   . ARG A  1  120 ? 5.739    37.676  -35.414  1.00 13.42  ? 120  ARG A N   1 
ATOM   928   C  CA  . ARG A  1  120 ? 4.594    37.518  -34.526  1.00 14.39  ? 120  ARG A CA  1 
ATOM   929   C  C   . ARG A  1  120 ? 4.609    36.171  -33.782  1.00 14.44  ? 120  ARG A C   1 
ATOM   930   O  O   . ARG A  1  120 ? 4.292    36.121  -32.588  1.00 15.18  ? 120  ARG A O   1 
ATOM   931   C  CB  . ARG A  1  120 ? 3.288    37.638  -35.367  1.00 17.20  ? 120  ARG A CB  1 
ATOM   932   C  CG  . ARG A  1  120 ? 2.056    37.451  -34.565  1.00 20.04  ? 120  ARG A CG  1 
ATOM   933   C  CD  . ARG A  1  120 ? 0.821    38.006  -35.236  1.00 18.90  ? 120  ARG A CD  1 
ATOM   934   N  NE  . ARG A  1  120 ? 0.416    37.353  -36.490  1.00 17.96  ? 120  ARG A NE  1 
ATOM   935   C  CZ  . ARG A  1  120 ? -0.735   37.632  -37.119  1.00 18.47  ? 120  ARG A CZ  1 
ATOM   936   N  NH1 . ARG A  1  120 ? -1.600   38.509  -36.595  1.00 16.46  ? 120  ARG A NH1 1 
ATOM   937   N  NH2 . ARG A  1  120 ? -1.045   37.019  -38.258  1.00 16.52  ? 120  ARG A NH2 1 
ATOM   938   N  N   . ARG A  1  121 ? 4.944    35.093  -34.497  1.00 13.83  ? 121  ARG A N   1 
ATOM   939   C  CA  . ARG A  1  121 ? 4.939    33.736  -33.933  1.00 13.29  ? 121  ARG A CA  1 
ATOM   940   C  C   . ARG A  1  121 ? 6.252    33.375  -33.211  1.00 13.70  ? 121  ARG A C   1 
ATOM   941   O  O   . ARG A  1  121 ? 6.424    32.208  -32.854  1.00 14.14  ? 121  ARG A O   1 
ATOM   942   C  CB  . ARG A  1  121 ? 4.645    32.715  -35.049  1.00 13.45  ? 121  ARG A CB  1 
ATOM   943   C  CG  . ARG A  1  121 ? 5.820    32.352  -35.956  1.00 14.45  ? 121  ARG A CG  1 
ATOM   944   C  CD  . ARG A  1  121 ? 5.304    31.836  -37.289  1.00 16.37  ? 121  ARG A CD  1 
ATOM   945   N  NE  . ARG A  1  121 ? 6.357    31.367  -38.188  1.00 16.25  ? 121  ARG A NE  1 
ATOM   946   C  CZ  . ARG A  1  121 ? 6.952    30.173  -38.121  1.00 18.22  ? 121  ARG A CZ  1 
ATOM   947   N  NH1 . ARG A  1  121 ? 6.626    29.306  -37.161  1.00 16.32  ? 121  ARG A NH1 1 
ATOM   948   N  NH2 . ARG A  1  121 ? 7.891    29.844  -39.001  1.00 17.67  ? 121  ARG A NH2 1 
ATOM   949   N  N   . THR A  1  122 ? 7.126    34.362  -32.933  1.00 13.43  ? 122  THR A N   1 
ATOM   950   C  CA  . THR A  1  122 ? 8.399    34.058  -32.272  1.00 14.04  ? 122  THR A CA  1 
ATOM   951   C  C   . THR A  1  122 ? 8.528    34.683  -30.903  1.00 15.15  ? 122  THR A C   1 
ATOM   952   O  O   . THR A  1  122 ? 8.236    35.867  -30.729  1.00 15.60  ? 122  THR A O   1 
ATOM   953   C  CB  . THR A  1  122 ? 9.572    34.546  -33.166  1.00 14.56  ? 122  THR A CB  1 
ATOM   954   O  OG1 . THR A  1  122 ? 9.541    33.809  -34.394  1.00 15.59  ? 122  THR A OG1 1 
ATOM   955   C  CG2 . THR A  1  122 ? 10.984   34.352  -32.489  1.00 15.69  ? 122  THR A CG2 1 
ATOM   956   N  N   . VAL A  1  123 ? 9.046    33.891  -29.950  1.00 15.04  ? 123  VAL A N   1 
ATOM   957   C  CA  . VAL A  1  123 ? 9.509    34.360  -28.643  1.00 15.50  ? 123  VAL A CA  1 
ATOM   958   C  C   . VAL A  1  123 ? 10.799   33.590  -28.338  1.00 16.96  ? 123  VAL A C   1 
ATOM   959   O  O   . VAL A  1  123 ? 11.052   32.520  -28.911  1.00 17.30  ? 123  VAL A O   1 
ATOM   960   C  CB  . VAL A  1  123 ? 8.493    34.225  -27.490  1.00 15.31  ? 123  VAL A CB  1 
ATOM   961   C  CG1 . VAL A  1  123 ? 7.250    35.069  -27.742  1.00 15.89  ? 123  VAL A CG1 1 
ATOM   962   C  CG2 . VAL A  1  123 ? 8.137    32.757  -27.248  1.00 15.98  ? 123  VAL A CG2 1 
ATOM   963   N  N   . ILE A  1  124 ? 11.594   34.118  -27.413  1.00 16.48  ? 124  ILE A N   1 
ATOM   964   C  CA  . ILE A  1  124 ? 12.834   33.474  -26.988  1.00 17.03  ? 124  ILE A CA  1 
ATOM   965   C  C   . ILE A  1  124 ? 12.661   33.190  -25.497  1.00 16.91  ? 124  ILE A C   1 
ATOM   966   O  O   . ILE A  1  124 ? 12.258   34.083  -24.762  1.00 17.34  ? 124  ILE A O   1 
ATOM   967   C  CB  . ILE A  1  124 ? 14.029   34.389  -27.305  1.00 17.73  ? 124  ILE A CB  1 
ATOM   968   C  CG1 . ILE A  1  124 ? 14.133   34.618  -28.843  1.00 19.20  ? 124  ILE A CG1 1 
ATOM   969   C  CG2 . ILE A  1  124 ? 15.318   33.770  -26.758  1.00 18.44  ? 124  ILE A CG2 1 
ATOM   970   C  CD1 . ILE A  1  124 ? 14.637   35.977  -29.264  1.00 21.82  ? 124  ILE A CD1 1 
ATOM   971   N  N   . VAL A  1  125 ? 12.910   31.955  -25.068  1.00 16.73  ? 125  VAL A N   1 
ATOM   972   C  CA  . VAL A  1  125 ? 12.690   31.580  -23.664  1.00 16.65  ? 125  VAL A CA  1 
ATOM   973   C  C   . VAL A  1  125 ? 13.962   30.948  -23.088  1.00 17.06  ? 125  VAL A C   1 
ATOM   974   O  O   . VAL A  1  125 ? 14.472   29.970  -23.636  1.00 16.97  ? 125  VAL A O   1 
ATOM   975   C  CB  . VAL A  1  125 ? 11.488   30.621  -23.535  1.00 17.15  ? 125  VAL A CB  1 
ATOM   976   C  CG1 . VAL A  1  125 ? 11.232   30.274  -22.064  1.00 17.45  ? 125  VAL A CG1 1 
ATOM   977   C  CG2 . VAL A  1  125 ? 10.237   31.227  -24.163  1.00 17.44  ? 125  VAL A CG2 1 
ATOM   978   N  N   . GLY A  1  126 ? 14.425   31.482  -21.969  1.00 17.37  ? 126  GLY A N   1 
ATOM   979   C  CA  . GLY A  1  126 ? 15.622   30.960  -21.329  1.00 18.00  ? 126  GLY A CA  1 
ATOM   980   C  C   . GLY A  1  126 ? 15.426   29.571  -20.776  1.00 18.68  ? 126  GLY A C   1 
ATOM   981   O  O   . GLY A  1  126 ? 14.300   29.201  -20.421  1.00 18.96  ? 126  GLY A O   1 
ATOM   982   N  N   . MET A  1  127 ? 16.523   28.807  -20.675  1.00 18.15  ? 127  MET A N   1 
ATOM   983   C  CA  . MET A  1  127 ? 16.486   27.458  -20.114  1.00 18.48  ? 127  MET A CA  1 
ATOM   984   C  C   . MET A  1  127 ? 17.112   27.401  -18.721  1.00 19.60  ? 127  MET A C   1 
ATOM   985   O  O   . MET A  1  127 ? 16.828   26.456  -17.987  1.00 20.78  ? 127  MET A O   1 
ATOM   986   C  CB  . MET A  1  127 ? 17.259   26.496  -21.016  1.00 18.39  ? 127  MET A CB  1 
ATOM   987   C  CG  . MET A  1  127 ? 16.703   26.432  -22.430  1.00 19.28  ? 127  MET A CG  1 
ATOM   988   S  SD  . MET A  1  127 ? 17.319   24.988  -23.326  1.00 22.25  ? 127  MET A SD  1 
ATOM   989   C  CE  . MET A  1  127 ? 16.253   23.708  -22.646  1.00 21.98  ? 127  MET A CE  1 
ATOM   990   N  N   . ASP A  1  128 ? 18.033   28.329  -18.385  1.00 20.25  ? 128  ASP A N   1 
ATOM   991   C  CA  . ASP A  1  128 ? 18.785   28.249  -17.133  1.00 20.93  ? 128  ASP A CA  1 
ATOM   992   C  C   . ASP A  1  128 ? 17.909   28.204  -15.872  1.00 21.15  ? 128  ASP A C   1 
ATOM   993   O  O   . ASP A  1  128 ? 18.131   27.353  -15.012  1.00 20.74  ? 128  ASP A O   1 
ATOM   994   C  CB  . ASP A  1  128 ? 19.797   29.396  -17.050  1.00 23.09  ? 128  ASP A CB  1 
ATOM   995   C  CG  . ASP A  1  128 ? 20.815   29.316  -18.175  1.00 29.29  ? 128  ASP A CG  1 
ATOM   996   O  OD1 . ASP A  1  128 ? 20.516   29.809  -19.280  1.00 30.41  ? 128  ASP A OD1 1 
ATOM   997   O  OD2 . ASP A  1  128 ? 21.881   28.733  -17.962  1.00 32.92  ? 128  ASP A OD2 1 
ATOM   998   N  N   . LEU A  1  129 ? 16.900   29.068  -15.787  1.00 21.30  ? 129  LEU A N   1 
ATOM   999   C  CA  . LEU A  1  129 ? 16.030   29.116  -14.603  1.00 21.97  ? 129  LEU A CA  1 
ATOM   1000  C  C   . LEU A  1  129 ? 15.172   27.846  -14.510  1.00 21.27  ? 129  LEU A C   1 
ATOM   1001  O  O   . LEU A  1  129 ? 15.002   27.307  -13.419  1.00 21.06  ? 129  LEU A O   1 
ATOM   1002  C  CB  . LEU A  1  129 ? 15.170   30.383  -14.674  1.00 23.53  ? 129  LEU A CB  1 
ATOM   1003  C  CG  . LEU A  1  129 ? 14.716   31.095  -13.415  1.00 27.51  ? 129  LEU A CG  1 
ATOM   1004  C  CD1 . LEU A  1  129 ? 15.890   31.489  -12.491  1.00 27.75  ? 129  LEU A CD1 1 
ATOM   1005  C  CD2 . LEU A  1  129 ? 13.991   32.387  -13.812  1.00 29.13  ? 129  LEU A CD2 1 
ATOM   1006  N  N   . ALA A  1  130 ? 14.723   27.310  -15.659  1.00 20.66  ? 130  ALA A N   1 
ATOM   1007  C  CA  . ALA A  1  130 ? 13.981   26.051  -15.687  1.00 20.88  ? 130  ALA A CA  1 
ATOM   1008  C  C   . ALA A  1  130 ? 14.882   24.910  -15.188  1.00 19.77  ? 130  ALA A C   1 
ATOM   1009  O  O   . ALA A  1  130 ? 14.462   24.113  -14.343  1.00 19.46  ? 130  ALA A O   1 
ATOM   1010  C  CB  . ALA A  1  130 ? 13.499   25.767  -17.102  1.00 21.44  ? 130  ALA A CB  1 
ATOM   1011  N  N   . HIS A  1  131 ? 16.134   24.852  -15.668  1.00 19.14  ? 131  HIS A N   1 
ATOM   1012  C  CA  . HIS A  1  131 ? 17.057   23.806  -15.228  1.00 18.73  ? 131  HIS A CA  1 
ATOM   1013  C  C   . HIS A  1  131 ? 17.373   23.949  -13.745  1.00 18.75  ? 131  HIS A C   1 
ATOM   1014  O  O   . HIS A  1  131 ? 17.417   22.948  -13.032  1.00 18.90  ? 131  HIS A O   1 
ATOM   1015  C  CB  . HIS A  1  131 ? 18.331   23.824  -16.087  1.00 18.71  ? 131  HIS A CB  1 
ATOM   1016  C  CG  . HIS A  1  131 ? 18.090   23.415  -17.510  1.00 19.67  ? 131  HIS A CG  1 
ATOM   1017  N  ND1 . HIS A  1  131 ? 18.943   23.812  -18.527  1.00 20.59  ? 131  HIS A ND1 1 
ATOM   1018  C  CD2 . HIS A  1  131 ? 17.120   22.629  -18.042  1.00 19.98  ? 131  HIS A CD2 1 
ATOM   1019  C  CE1 . HIS A  1  131 ? 18.458   23.277  -19.635  1.00 20.96  ? 131  HIS A CE1 1 
ATOM   1020  N  NE2 . HIS A  1  131 ? 17.363   22.558  -19.391  1.00 21.20  ? 131  HIS A NE2 1 
ATOM   1021  N  N   . GLU A  1  132 ? 17.518   25.181  -13.263  1.00 18.46  ? 132  GLU A N   1 
ATOM   1022  C  CA  . GLU A  1  132 ? 17.783   25.430  -11.849  1.00 19.70  ? 132  GLU A CA  1 
ATOM   1023  C  C   . GLU A  1  132 ? 16.581   24.970  -10.994  1.00 20.44  ? 132  GLU A C   1 
ATOM   1024  O  O   . GLU A  1  132 ? 16.779   24.444  -9.903   1.00 20.96  ? 132  GLU A O   1 
ATOM   1025  C  CB  . GLU A  1  132 ? 18.043   26.928  -11.606  1.00 22.82  ? 132  GLU A CB  1 
ATOM   1026  C  CG  . GLU A  1  132 ? 18.636   27.200  -10.238  1.00 29.19  ? 132  GLU A CG  1 
ATOM   1027  C  CD  . GLU A  1  132 ? 18.740   28.650  -9.824   1.00 35.54  ? 132  GLU A CD  1 
ATOM   1028  O  OE1 . GLU A  1  132 ? 18.494   29.539  -10.671  1.00 37.22  ? 132  GLU A OE1 1 
ATOM   1029  O  OE2 . GLU A  1  132 ? 19.041   28.889  -8.631   1.00 37.20  ? 132  GLU A OE2 1 
ATOM   1030  N  N   . THR A  1  133 ? 15.353   25.145  -11.504  1.00 20.03  ? 133  THR A N   1 
ATOM   1031  C  CA  . THR A  1  133 ? 14.130   24.714  -10.822  1.00 20.00  ? 133  THR A CA  1 
ATOM   1032  C  C   . THR A  1  133 ? 14.173   23.195  -10.655  1.00 20.20  ? 133  THR A C   1 
ATOM   1033  O  O   . THR A  1  133 ? 13.903   22.678  -9.567   1.00 20.91  ? 133  THR A O   1 
ATOM   1034  C  CB  . THR A  1  133 ? 12.881   25.145  -11.636  1.00 21.12  ? 133  THR A CB  1 
ATOM   1035  O  OG1 . THR A  1  133 ? 12.834   26.572  -11.717  1.00 21.98  ? 133  THR A OG1 1 
ATOM   1036  C  CG2 . THR A  1  133 ? 11.569   24.604  -11.034  1.00 20.95  ? 133  THR A CG2 1 
ATOM   1037  N  N   . LEU A  1  134 ? 14.522   22.473  -11.731  1.00 19.55  ? 134  LEU A N   1 
ATOM   1038  C  CA  . LEU A  1  134 ? 14.584   21.011  -11.677  1.00 20.48  ? 134  LEU A CA  1 
ATOM   1039  C  C   . LEU A  1  134 ? 15.616   20.539  -10.654  1.00 21.71  ? 134  LEU A C   1 
ATOM   1040  O  O   . LEU A  1  134 ? 15.377   19.569  -9.938   1.00 22.66  ? 134  LEU A O   1 
ATOM   1041  C  CB  . LEU A  1  134 ? 14.931   20.455  -13.069  1.00 20.76  ? 134  LEU A CB  1 
ATOM   1042  C  CG  . LEU A  1  134 ? 13.882   20.657  -14.180  1.00 23.55  ? 134  LEU A CG  1 
ATOM   1043  C  CD1 . LEU A  1  134 ? 14.484   20.284  -15.539  1.00 24.76  ? 134  LEU A CD1 1 
ATOM   1044  C  CD2 . LEU A  1  134 ? 12.628   19.786  -13.929  1.00 25.12  ? 134  LEU A CD2 1 
ATOM   1045  N  N   . GLU A  1  135 ? 16.749   21.224  -10.576  1.00 21.40  ? 135  GLU A N   1 
ATOM   1046  C  CA  . GLU A  1  135 ? 17.812   20.871  -9.636   1.00 22.12  ? 135  GLU A CA  1 
ATOM   1047  C  C   . GLU A  1  135 ? 17.382   21.162  -8.196   1.00 23.15  ? 135  GLU A C   1 
ATOM   1048  O  O   . GLU A  1  135 ? 17.491   20.293  -7.338   1.00 24.28  ? 135  GLU A O   1 
ATOM   1049  C  CB  . GLU A  1  135 ? 19.084   21.665  -9.971   1.00 24.60  ? 135  GLU A CB  1 
ATOM   1050  C  CG  . GLU A  1  135 ? 19.689   21.294  -11.315  1.00 30.69  ? 135  GLU A CG  1 
ATOM   1051  C  CD  . GLU A  1  135 ? 20.679   22.284  -11.902  1.00 37.84  ? 135  GLU A CD  1 
ATOM   1052  O  OE1 . GLU A  1  135 ? 20.806   23.411  -11.368  1.00 39.34  ? 135  GLU A OE1 1 
ATOM   1053  O  OE2 . GLU A  1  135 ? 21.315   21.931  -12.919  1.00 40.28  ? 135  GLU A OE2 1 
ATOM   1054  N  N   . LYS A  1  136 ? 16.884   22.363  -7.936   1.00 22.51  ? 136  LYS A N   1 
ATOM   1055  C  CA  . LYS A  1  136 ? 16.512   22.778  -6.592   1.00 22.74  ? 136  LYS A CA  1 
ATOM   1056  C  C   . LYS A  1  136 ? 15.317   21.990  -6.047   1.00 22.11  ? 136  LYS A C   1 
ATOM   1057  O  O   . LYS A  1  136 ? 15.396   21.465  -4.937   1.00 22.10  ? 136  LYS A O   1 
ATOM   1058  C  CB  . LYS A  1  136 ? 16.218   24.303  -6.568   1.00 24.22  ? 136  LYS A CB  1 
ATOM   1059  C  CG  . LYS A  1  136 ? 15.273   24.774  -5.437   1.00 27.76  ? 136  LYS A CG  1 
ATOM   1060  C  CD  . LYS A  1  136 ? 15.913   25.739  -4.492   1.00 29.64  ? 136  LYS A CD  1 
ATOM   1061  C  CE  . LYS A  1  136 ? 15.173   25.804  -3.174   1.00 30.26  ? 136  LYS A CE  1 
ATOM   1062  N  NZ  . LYS A  1  136 ? 16.115   25.787  -2.028   1.00 31.53  ? 136  LYS A NZ  1 
ATOM   1063  N  N   . ARG A  1  137 ? 14.206   21.959  -6.800   1.00 21.19  ? 137  ARG A N   1 
ATOM   1064  C  CA  . ARG A  1  137 ? 12.984   21.360  -6.292   1.00 21.11  ? 137  ARG A CA  1 
ATOM   1065  C  C   . ARG A  1  137 ? 12.936   19.844  -6.389   1.00 21.43  ? 137  ARG A C   1 
ATOM   1066  O  O   . ARG A  1  137 ? 12.429   19.205  -5.470   1.00 21.89  ? 137  ARG A O   1 
ATOM   1067  C  CB  . ARG A  1  137 ? 11.787   21.996  -6.979   1.00 22.09  ? 137  ARG A CB  1 
ATOM   1068  C  CG  . ARG A  1  137 ? 11.796   23.510  -6.726   1.00 23.64  ? 137  ARG A CG  1 
ATOM   1069  C  CD  . ARG A  1  137 ? 10.469   24.189  -6.878   1.00 25.16  ? 137  ARG A CD  1 
ATOM   1070  N  NE  . ARG A  1  137 ? 9.475    23.746  -5.891   1.00 25.38  ? 137  ARG A NE  1 
ATOM   1071  C  CZ  . ARG A  1  137 ? 8.435    24.466  -5.466   1.00 26.17  ? 137  ARG A CZ  1 
ATOM   1072  N  NH1 . ARG A  1  137 ? 8.268    25.724  -5.876   1.00 26.45  ? 137  ARG A NH1 1 
ATOM   1073  N  NH2 . ARG A  1  137 ? 7.588    23.958  -4.581   1.00 24.42  ? 137  ARG A NH2 1 
ATOM   1074  N  N   . LEU A  1  138 ? 13.461   19.257  -7.484   1.00 20.90  ? 138  LEU A N   1 
ATOM   1075  C  CA  . LEU A  1  138 ? 13.397   17.797  -7.652   1.00 21.82  ? 138  LEU A CA  1 
ATOM   1076  C  C   . LEU A  1  138 ? 14.722   17.081  -7.471   1.00 23.12  ? 138  LEU A C   1 
ATOM   1077  O  O   . LEU A  1  138 ? 14.717   15.859  -7.381   1.00 23.20  ? 138  LEU A O   1 
ATOM   1078  C  CB  . LEU A  1  138 ? 12.839   17.429  -9.044   1.00 21.97  ? 138  LEU A CB  1 
ATOM   1079  C  CG  . LEU A  1  138 ? 11.317   17.415  -9.195   1.00 24.29  ? 138  LEU A CG  1 
ATOM   1080  C  CD1 . LEU A  1  138 ? 10.751   18.824  -9.050   1.00 25.73  ? 138  LEU A CD1 1 
ATOM   1081  C  CD2 . LEU A  1  138 ? 10.917   16.802  -10.539  1.00 24.70  ? 138  LEU A CD2 1 
ATOM   1082  N  N   . GLY A  1  139 ? 15.828   17.807  -7.417   1.00 23.97  ? 139  GLY A N   1 
ATOM   1083  C  CA  . GLY A  1  139 ? 17.141   17.177  -7.346   1.00 24.72  ? 139  GLY A CA  1 
ATOM   1084  C  C   . GLY A  1  139 ? 17.457   16.441  -8.637   1.00 25.98  ? 139  GLY A C   1 
ATOM   1085  O  O   . GLY A  1  139 ? 18.135   15.415  -8.600   1.00 26.82  ? 139  GLY A O   1 
ATOM   1086  N  N   . LYS A  1  140 ? 16.957   16.932  -9.791   1.00 25.73  ? 140  LYS A N   1 
ATOM   1087  C  CA  . LYS A  1  140 ? 17.211   16.277  -11.084  1.00 26.53  ? 140  LYS A CA  1 
ATOM   1088  C  C   . LYS A  1  140 ? 18.513   16.758  -11.675  1.00 26.90  ? 140  LYS A C   1 
ATOM   1089  O  O   . LYS A  1  140 ? 18.841   17.936  -11.552  1.00 27.87  ? 140  LYS A O   1 
ATOM   1090  C  CB  . LYS A  1  140 ? 16.117   16.606  -12.107  1.00 28.71  ? 140  LYS A CB  1 
ATOM   1091  C  CG  . LYS A  1  140 ? 14.833   15.854  -11.926  1.00 33.42  ? 140  LYS A CG  1 
ATOM   1092  C  CD  . LYS A  1  140 ? 14.878   14.502  -12.580  1.00 37.90  ? 140  LYS A CD  1 
ATOM   1093  C  CE  . LYS A  1  140 ? 13.707   13.693  -12.122  1.00 41.36  ? 140  LYS A CE  1 
ATOM   1094  N  NZ  . LYS A  1  140 ? 13.604   12.410  -12.854  1.00 44.10  ? 140  LYS A NZ  1 
ATOM   1095  N  N   . GLU A  1  141 ? 19.215   15.879  -12.390  1.00 26.04  ? 141  GLU A N   1 
ATOM   1096  C  CA  . GLU A  1  141 ? 20.448   16.260  -13.063  1.00 26.60  ? 141  GLU A CA  1 
ATOM   1097  C  C   . GLU A  1  141 ? 20.099   16.693  -14.484  1.00 26.11  ? 141  GLU A C   1 
ATOM   1098  O  O   . GLU A  1  141 ? 19.298   16.027  -15.148  1.00 27.36  ? 141  GLU A O   1 
ATOM   1099  C  CB  . GLU A  1  141 ? 21.411   15.057  -13.123  1.00 29.78  ? 141  GLU A CB  1 
ATOM   1100  C  CG  . GLU A  1  141 ? 22.835   15.446  -13.485  1.00 37.38  ? 141  GLU A CG  1 
ATOM   1101  C  CD  . GLU A  1  141 ? 23.793   14.302  -13.746  1.00 46.60  ? 141  GLU A CD  1 
ATOM   1102  O  OE1 . GLU A  1  141 ? 23.331   13.151  -13.925  1.00 47.38  ? 141  GLU A OE1 1 
ATOM   1103  O  OE2 . GLU A  1  141 ? 25.016   14.571  -13.793  1.00 50.41  ? 141  GLU A OE2 1 
ATOM   1104  N  N   . VAL A  1  142 ? 20.667   17.799  -14.941  1.00 23.78  ? 142  VAL A N   1 
ATOM   1105  C  CA  . VAL A  1  142 ? 20.468   18.268  -16.308  1.00 22.43  ? 142  VAL A CA  1 
ATOM   1106  C  C   . VAL A  1  142 ? 21.795   18.060  -17.012  1.00 21.82  ? 142  VAL A C   1 
ATOM   1107  O  O   . VAL A  1  142 ? 22.838   18.492  -16.493  1.00 22.18  ? 142  VAL A O   1 
ATOM   1108  C  CB  . VAL A  1  142 ? 20.042   19.748  -16.337  1.00 22.54  ? 142  VAL A CB  1 
ATOM   1109  C  CG1 . VAL A  1  142 ? 20.045   20.296  -17.769  1.00 24.05  ? 142  VAL A CG1 1 
ATOM   1110  C  CG2 . VAL A  1  142 ? 18.660   19.906  -15.694  1.00 22.57  ? 142  VAL A CG2 1 
ATOM   1111  N  N   . THR A  1  143 ? 21.770   17.362  -18.154  1.00 20.50  ? 143  THR A N   1 
ATOM   1112  C  CA  . THR A  1  143 ? 22.980   17.088  -18.939  1.00 20.80  ? 143  THR A CA  1 
ATOM   1113  C  C   . THR A  1  143 ? 22.687   17.366  -20.414  1.00 22.04  ? 143  THR A C   1 
ATOM   1114  O  O   . THR A  1  143 ? 21.513   17.499  -20.793  1.00 21.98  ? 143  THR A O   1 
ATOM   1115  C  CB  . THR A  1  143 ? 23.385   15.610  -18.772  1.00 22.06  ? 143  THR A CB  1 
ATOM   1116  O  OG1 . THR A  1  143 ? 22.381   14.780  -19.373  1.00 22.12  ? 143  THR A OG1 1 
ATOM   1117  C  CG2 . THR A  1  143 ? 23.656   15.236  -17.316  1.00 22.68  ? 143  THR A CG2 1 
ATOM   1118  N  N   . PRO A  1  144 ? 23.707   17.386  -21.298  1.00 22.30  ? 144  PRO A N   1 
ATOM   1119  C  CA  . PRO A  1  144 ? 23.405   17.523  -22.734  1.00 21.88  ? 144  PRO A CA  1 
ATOM   1120  C  C   . PRO A  1  144 ? 22.478   16.400  -23.227  1.00 21.68  ? 144  PRO A C   1 
ATOM   1121  O  O   . PRO A  1  144 ? 21.627   16.662  -24.066  1.00 21.93  ? 144  PRO A O   1 
ATOM   1122  C  CB  . PRO A  1  144 ? 24.782   17.462  -23.384  1.00 23.38  ? 144  PRO A CB  1 
ATOM   1123  C  CG  . PRO A  1  144 ? 25.736   17.892  -22.287  1.00 24.40  ? 144  PRO A CG  1 
ATOM   1124  C  CD  . PRO A  1  144 ? 25.160   17.241  -21.076  1.00 22.55  ? 144  PRO A CD  1 
ATOM   1125  N  N   . GLU A  1  145 ? 22.605   15.173  -22.675  1.00 21.34  ? 145  GLU A N   1 
ATOM   1126  C  CA  A GLU A  1  145 ? 21.753   14.054  -23.050  0.50 21.29  ? 145  GLU A CA  1 
ATOM   1127  C  CA  B GLU A  1  145 ? 21.746   14.037  -23.027  0.50 21.85  ? 145  GLU A CA  1 
ATOM   1128  C  C   . GLU A  1  145 ? 20.273   14.352  -22.692  1.00 21.89  ? 145  GLU A C   1 
ATOM   1129  O  O   . GLU A  1  145 ? 19.385   14.141  -23.533  1.00 23.75  ? 145  GLU A O   1 
ATOM   1130  C  CB  A GLU A  1  145 ? 22.234   12.766  -22.367  0.50 22.18  ? 145  GLU A CB  1 
ATOM   1131  C  CB  B GLU A  1  145 ? 22.187   12.772  -22.266  0.50 24.66  ? 145  GLU A CB  1 
ATOM   1132  C  CG  A GLU A  1  145 ? 23.577   12.265  -22.881  0.50 23.46  ? 145  GLU A CG  1 
ATOM   1133  C  CG  B GLU A  1  145 ? 21.437   11.511  -22.659  0.50 30.58  ? 145  GLU A CG  1 
ATOM   1134  C  CD  A GLU A  1  145 ? 24.796   13.131  -22.611  0.50 26.13  ? 145  GLU A CD  1 
ATOM   1135  C  CD  B GLU A  1  145 ? 20.991   10.630  -21.507  0.50 38.24  ? 145  GLU A CD  1 
ATOM   1136  O  OE1 A GLU A  1  145 ? 24.896   13.715  -21.504  0.50 23.60  ? 145  GLU A OE1 1 
ATOM   1137  O  OE1 B GLU A  1  145 ? 20.186   11.093  -20.666  0.50 39.90  ? 145  GLU A OE1 1 
ATOM   1138  O  OE2 A GLU A  1  145 ? 25.649   13.237  -23.522  0.50 28.38  ? 145  GLU A OE2 1 
ATOM   1139  O  OE2 B GLU A  1  145 ? 21.418   9.454   -21.474  0.50 40.44  ? 145  GLU A OE2 1 
ATOM   1140  N  N   . THR A  1  146 ? 20.002   14.847  -21.456  1.00 20.13  ? 146  THR A N   1 
ATOM   1141  C  CA  . THR A  1  146 ? 18.624   15.174  -21.073  1.00 19.70  ? 146  THR A CA  1 
ATOM   1142  C  C   . THR A  1  146 ? 18.101   16.370  -21.908  1.00 20.00  ? 146  THR A C   1 
ATOM   1143  O  O   . THR A  1  146 ? 16.935   16.364  -22.322  1.00 19.79  ? 146  THR A O   1 
ATOM   1144  C  CB  . THR A  1  146 ? 18.477   15.445  -19.566  1.00 20.43  ? 146  THR A CB  1 
ATOM   1145  O  OG1 . THR A  1  146 ? 19.130   16.674  -19.202  1.00 19.49  ? 146  THR A OG1 1 
ATOM   1146  C  CG2 . THR A  1  146 ? 18.965   14.270  -18.708  1.00 20.13  ? 146  THR A CG2 1 
ATOM   1147  N  N   . ILE A  1  147 ? 18.962   17.367  -22.175  1.00 19.84  ? 147  ILE A N   1 
ATOM   1148  C  CA  . ILE A  1  147 ? 18.557   18.511  -23.001  1.00 20.05  ? 147  ILE A CA  1 
ATOM   1149  C  C   . ILE A  1  147 ? 18.197   18.045  -24.423  1.00 20.01  ? 147  ILE A C   1 
ATOM   1150  O  O   . ILE A  1  147 ? 17.158   18.433  -24.937  1.00 19.62  ? 147  ILE A O   1 
ATOM   1151  C  CB  . ILE A  1  147 ? 19.649   19.601  -23.029  1.00 20.11  ? 147  ILE A CB  1 
ATOM   1152  C  CG1 . ILE A  1  147 ? 19.837   20.194  -21.603  1.00 21.20  ? 147  ILE A CG1 1 
ATOM   1153  C  CG2 . ILE A  1  147 ? 19.246   20.726  -24.032  1.00 20.39  ? 147  ILE A CG2 1 
ATOM   1154  C  CD1 . ILE A  1  147 ? 21.044   21.153  -21.429  1.00 22.53  ? 147  ILE A CD1 1 
ATOM   1155  N  N   . ASN A  1  148 ? 19.046   17.223  -25.051  1.00 20.11  ? 148  ASN A N   1 
ATOM   1156  C  CA  . ASN A  1  148 ? 18.776   16.737  -26.411  1.00 20.33  ? 148  ASN A CA  1 
ATOM   1157  C  C   . ASN A  1  148 ? 17.476   15.933  -26.470  1.00 20.98  ? 148  ASN A C   1 
ATOM   1158  O  O   . ASN A  1  148 ? 16.714   16.094  -27.428  1.00 21.43  ? 148  ASN A O   1 
ATOM   1159  C  CB  . ASN A  1  148 ? 19.949   15.909  -26.935  1.00 20.86  ? 148  ASN A CB  1 
ATOM   1160  C  CG  . ASN A  1  148 ? 21.148   16.768  -27.243  1.00 22.31  ? 148  ASN A CG  1 
ATOM   1161  O  OD1 . ASN A  1  148 ? 20.999   17.931  -27.634  1.00 21.94  ? 148  ASN A OD1 1 
ATOM   1162  N  ND2 . ASN A  1  148 ? 22.358   16.229  -27.117  1.00 22.83  ? 148  ASN A ND2 1 
ATOM   1163  N  N   . HIS A  1  149 ? 17.200   15.090  -25.455  1.00 20.16  ? 149  HIS A N   1 
ATOM   1164  C  CA  . HIS A  1  149 ? 15.943   14.334  -25.416  1.00 20.03  ? 149  HIS A CA  1 
ATOM   1165  C  C   . HIS A  1  149 ? 14.773   15.313  -25.288  1.00 19.56  ? 149  HIS A C   1 
ATOM   1166  O  O   . HIS A  1  149 ? 13.798   15.227  -26.036  1.00 19.97  ? 149  HIS A O   1 
ATOM   1167  C  CB  . HIS A  1  149 ? 15.936   13.332  -24.249  1.00 20.67  ? 149  HIS A CB  1 
ATOM   1168  C  CG  . HIS A  1  149 ? 14.623   12.616  -24.096  1.00 24.41  ? 149  HIS A CG  1 
ATOM   1169  N  ND1 . HIS A  1  149 ? 14.057   11.919  -25.150  1.00 26.72  ? 149  HIS A ND1 1 
ATOM   1170  C  CD2 . HIS A  1  149 ? 13.805   12.519  -23.021  1.00 25.89  ? 149  HIS A CD2 1 
ATOM   1171  C  CE1 . HIS A  1  149 ? 12.907   11.442  -24.697  1.00 26.91  ? 149  HIS A CE1 1 
ATOM   1172  N  NE2 . HIS A  1  149 ? 12.719   11.763  -23.416  1.00 26.85  ? 149  HIS A NE2 1 
ATOM   1173  N  N   . TYR A  1  150 ? 14.912   16.296  -24.397  1.00 18.74  ? 150  TYR A N   1 
ATOM   1174  C  CA  . TYR A  1  150 ? 13.907   17.345  -24.217  1.00 18.80  ? 150  TYR A CA  1 
ATOM   1175  C  C   . TYR A  1  150 ? 13.615   18.082  -25.547  1.00 18.44  ? 150  TYR A C   1 
ATOM   1176  O  O   . TYR A  1  150 ? 12.457   18.320  -25.857  1.00 18.55  ? 150  TYR A O   1 
ATOM   1177  C  CB  . TYR A  1  150 ? 14.367   18.323  -23.117  1.00 18.23  ? 150  TYR A CB  1 
ATOM   1178  C  CG  . TYR A  1  150 ? 13.619   19.635  -23.093  1.00 17.75  ? 150  TYR A CG  1 
ATOM   1179  C  CD1 . TYR A  1  150 ? 12.421   19.765  -22.403  1.00 17.43  ? 150  TYR A CD1 1 
ATOM   1180  C  CD2 . TYR A  1  150 ? 14.103   20.744  -23.770  1.00 18.20  ? 150  TYR A CD2 1 
ATOM   1181  C  CE1 . TYR A  1  150 ? 11.746   20.975  -22.357  1.00 17.90  ? 150  TYR A CE1 1 
ATOM   1182  C  CE2 . TYR A  1  150 ? 13.427   21.950  -23.747  1.00 18.41  ? 150  TYR A CE2 1 
ATOM   1183  C  CZ  . TYR A  1  150 ? 12.239   22.061  -23.046  1.00 18.24  ? 150  TYR A CZ  1 
ATOM   1184  O  OH  . TYR A  1  150 ? 11.548   23.249  -23.060  1.00 19.05  ? 150  TYR A OH  1 
ATOM   1185  N  N   . LEU A  1  151 ? 14.652   18.408  -26.333  1.00 17.86  ? 151  LEU A N   1 
ATOM   1186  C  CA  . LEU A  1  151 ? 14.445   19.110  -27.599  1.00 17.71  ? 151  LEU A CA  1 
ATOM   1187  C  C   . LEU A  1  151 ? 13.710   18.255  -28.649  1.00 17.53  ? 151  LEU A C   1 
ATOM   1188  O  O   . LEU A  1  151 ? 12.923   18.799  -29.429  1.00 18.06  ? 151  LEU A O   1 
ATOM   1189  C  CB  . LEU A  1  151 ? 15.781   19.658  -28.129  1.00 17.93  ? 151  LEU A CB  1 
ATOM   1190  C  CG  . LEU A  1  151 ? 16.434   20.726  -27.264  1.00 19.31  ? 151  LEU A CG  1 
ATOM   1191  C  CD1 . LEU A  1  151 ? 17.855   21.045  -27.770  1.00 19.80  ? 151  LEU A CD1 1 
ATOM   1192  C  CD2 . LEU A  1  151 ? 15.587   22.015  -27.197  1.00 19.95  ? 151  LEU A CD2 1 
ATOM   1193  N  N   . GLU A  1  152 ? 13.914   16.926  -28.649  1.00 17.00  ? 152  GLU A N   1 
ATOM   1194  C  CA  . GLU A  1  152 ? 13.176   16.041  -29.562  1.00 17.25  ? 152  GLU A CA  1 
ATOM   1195  C  C   . GLU A  1  152 ? 11.695   16.043  -29.177  1.00 17.76  ? 152  GLU A C   1 
ATOM   1196  O  O   . GLU A  1  152 ? 10.803   16.205  -30.027  1.00 18.53  ? 152  GLU A O   1 
ATOM   1197  C  CB  . GLU A  1  152 ? 13.701   14.601  -29.486  1.00 19.63  ? 152  GLU A CB  1 
ATOM   1198  C  CG  . GLU A  1  152 ? 14.955   14.360  -30.303  1.00 25.60  ? 152  GLU A CG  1 
ATOM   1199  C  CD  . GLU A  1  152 ? 15.359   12.901  -30.416  1.00 35.29  ? 152  GLU A CD  1 
ATOM   1200  O  OE1 . GLU A  1  152 ? 14.577   12.023  -29.982  1.00 36.71  ? 152  GLU A OE1 1 
ATOM   1201  O  OE2 . GLU A  1  152 ? 16.465   12.637  -30.942  1.00 39.56  ? 152  GLU A OE2 1 
ATOM   1202  N  N   . VAL A  1  153 ? 11.442   15.889  -27.863  1.00 17.05  ? 153  VAL A N   1 
ATOM   1203  C  CA  . VAL A  1  153 ? 10.082   15.918  -27.320  1.00 16.92  ? 153  VAL A CA  1 
ATOM   1204  C  C   . VAL A  1  153 ? 9.420    17.258  -27.646  1.00 16.77  ? 153  VAL A C   1 
ATOM   1205  O  O   . VAL A  1  153 ? 8.280    17.283  -28.114  1.00 18.29  ? 153  VAL A O   1 
ATOM   1206  C  CB  . VAL A  1  153 ? 10.125   15.654  -25.790  1.00 17.37  ? 153  VAL A CB  1 
ATOM   1207  C  CG1 . VAL A  1  153 ? 8.757    15.884  -25.153  1.00 18.07  ? 153  VAL A CG1 1 
ATOM   1208  C  CG2 . VAL A  1  153 ? 10.603   14.231  -25.511  1.00 18.45  ? 153  VAL A CG2 1 
ATOM   1209  N  N   . LEU A  1  154 ? 10.143   18.353  -27.422  1.00 16.05  ? 154  LEU A N   1 
ATOM   1210  C  CA  . LEU A  1  154 ? 9.623    19.693  -27.631  1.00 15.85  ? 154  LEU A CA  1 
ATOM   1211  C  C   . LEU A  1  154 ? 9.228    19.946  -29.068  1.00 16.25  ? 154  LEU A C   1 
ATOM   1212  O  O   . LEU A  1  154 ? 8.191    20.569  -29.308  1.00 16.59  ? 154  LEU A O   1 
ATOM   1213  C  CB  . LEU A  1  154 ? 10.654   20.739  -27.188  1.00 16.05  ? 154  LEU A CB  1 
ATOM   1214  C  CG  . LEU A  1  154 ? 10.199   22.205  -27.165  1.00 16.90  ? 154  LEU A CG  1 
ATOM   1215  C  CD1 . LEU A  1  154 ? 9.074    22.433  -26.144  1.00 17.55  ? 154  LEU A CD1 1 
ATOM   1216  C  CD2 . LEU A  1  154 ? 11.358   23.109  -26.786  1.00 18.20  ? 154  LEU A CD2 1 
ATOM   1217  N  N   . ASN A  1  155 ? 10.032   19.476  -30.021  1.00 15.96  ? 155  ASN A N   1 
ATOM   1218  C  CA  . ASN A  1  155 ? 9.700    19.697  -31.435  1.00 16.27  ? 155  ASN A CA  1 
ATOM   1219  C  C   . ASN A  1  155 ? 8.523    18.831  -31.901  1.00 17.04  ? 155  ASN A C   1 
ATOM   1220  O  O   . ASN A  1  155 ? 7.843    19.212  -32.857  1.00 17.15  ? 155  ASN A O   1 
ATOM   1221  C  CB  . ASN A  1  155 ? 10.956   19.558  -32.301  1.00 16.11  ? 155  ASN A CB  1 
ATOM   1222  C  CG  . ASN A  1  155 ? 11.709   20.870  -32.288  1.00 17.10  ? 155  ASN A CG  1 
ATOM   1223  O  OD1 . ASN A  1  155 ? 11.270   21.832  -32.919  1.00 16.27  ? 155  ASN A OD1 1 
ATOM   1224  N  ND2 . ASN A  1  155 ? 12.749   20.990  -31.482  1.00 16.37  ? 155  ASN A ND2 1 
ATOM   1225  N  N   . HIS A  1  156 ? 8.210    17.739  -31.186  1.00 16.76  ? 156  HIS A N   1 
ATOM   1226  C  CA  . HIS A  1  156 ? 7.003    16.952  -31.449  1.00 17.10  ? 156  HIS A CA  1 
ATOM   1227  C  C   . HIS A  1  156 ? 5.793    17.680  -30.811  1.00 17.21  ? 156  HIS A C   1 
ATOM   1228  O  O   . HIS A  1  156 ? 4.744    17.808  -31.433  1.00 17.23  ? 156  HIS A O   1 
ATOM   1229  C  CB  . HIS A  1  156 ? 7.161    15.521  -30.869  1.00 16.96  ? 156  HIS A CB  1 
ATOM   1230  C  CG  . HIS A  1  156 ? 5.878    14.826  -30.495  1.00 18.39  ? 156  HIS A CG  1 
ATOM   1231  N  ND1 . HIS A  1  156 ? 5.181    14.051  -31.409  1.00 19.51  ? 156  HIS A ND1 1 
ATOM   1232  C  CD2 . HIS A  1  156 ? 5.238    14.769  -29.302  1.00 18.93  ? 156  HIS A CD2 1 
ATOM   1233  C  CE1 . HIS A  1  156 ? 4.135    13.566  -30.761  1.00 19.84  ? 156  HIS A CE1 1 
ATOM   1234  N  NE2 . HIS A  1  156 ? 4.124    13.968  -29.489  1.00 19.29  ? 156  HIS A NE2 1 
ATOM   1235  N  N   . ALA A  1  157 ? 5.943    18.146  -29.562  1.00 16.16  ? 157  ALA A N   1 
ATOM   1236  C  CA  . ALA A  1  157 ? 4.838    18.759  -28.823  1.00 15.91  ? 157  ALA A CA  1 
ATOM   1237  C  C   . ALA A  1  157 ? 4.465    20.187  -29.250  1.00 15.55  ? 157  ALA A C   1 
ATOM   1238  O  O   . ALA A  1  157 ? 3.272    20.506  -29.293  1.00 15.96  ? 157  ALA A O   1 
ATOM   1239  C  CB  . ALA A  1  157 ? 5.158    18.743  -27.339  1.00 15.81  ? 157  ALA A CB  1 
ATOM   1240  N  N   . MET A  1  158 ? 5.468    21.046  -29.525  1.00 15.05  ? 158  MET A N   1 
ATOM   1241  C  CA  . MET A  1  158 ? 5.245    22.476  -29.822  1.00 14.86  ? 158  MET A CA  1 
ATOM   1242  C  C   . MET A  1  158 ? 4.159    22.726  -30.893  1.00 15.54  ? 158  MET A C   1 
ATOM   1243  O  O   . MET A  1  158 ? 3.328    23.615  -30.691  1.00 16.36  ? 158  MET A O   1 
ATOM   1244  C  CB  . MET A  1  158 ? 6.551    23.209  -30.197  1.00 14.77  ? 158  MET A CB  1 
ATOM   1245  C  CG  . MET A  1  158 ? 6.428    24.730  -30.237  1.00 14.64  ? 158  MET A CG  1 
ATOM   1246  S  SD  . MET A  1  158 ? 5.785    25.494  -28.715  1.00 16.89  ? 158  MET A SD  1 
ATOM   1247  C  CE  . MET A  1  158 ? 7.149    25.280  -27.626  1.00 15.84  ? 158  MET A CE  1 
ATOM   1248  N  N   . PRO A  1  159 ? 4.138    21.988  -32.016  1.00 15.47  ? 159  PRO A N   1 
ATOM   1249  C  CA  . PRO A  1  159 ? 3.091    22.226  -33.024  1.00 15.68  ? 159  PRO A CA  1 
ATOM   1250  C  C   . PRO A  1  159 ? 1.659    21.852  -32.597  1.00 16.26  ? 159  PRO A C   1 
ATOM   1251  O  O   . PRO A  1  159 ? 0.718    22.217  -33.304  1.00 17.31  ? 159  PRO A O   1 
ATOM   1252  C  CB  . PRO A  1  159 ? 3.562    21.402  -34.228  1.00 16.57  ? 159  PRO A CB  1 
ATOM   1253  C  CG  . PRO A  1  159 ? 5.017    21.092  -33.960  1.00 17.25  ? 159  PRO A CG  1 
ATOM   1254  C  CD  . PRO A  1  159 ? 5.053    20.921  -32.472  1.00 16.06  ? 159  PRO A CD  1 
ATOM   1255  N  N   . GLY A  1  160 ? 1.506    21.136  -31.476  1.00 15.65  ? 160  GLY A N   1 
ATOM   1256  C  CA  . GLY A  1  160 ? 0.208    20.728  -30.950  1.00 16.04  ? 160  GLY A CA  1 
ATOM   1257  C  C   . GLY A  1  160 ? 0.015    19.222  -30.922  1.00 16.88  ? 160  GLY A C   1 
ATOM   1258  O  O   . GLY A  1  160 ? -1.049   18.740  -31.315  1.00 18.04  ? 160  GLY A O   1 
ATOM   1259  N  N   . ALA A  1  161 ? 1.017    18.477  -30.415  1.00 16.40  ? 161  ALA A N   1 
ATOM   1260  C  CA  . ALA A  1  161 ? 0.925    17.011  -30.293  1.00 17.20  ? 161  ALA A CA  1 
ATOM   1261  C  C   . ALA A  1  161 ? 1.164    16.573  -28.842  1.00 17.58  ? 161  ALA A C   1 
ATOM   1262  O  O   . ALA A  1  161 ? 1.830    17.273  -28.070  1.00 17.01  ? 161  ALA A O   1 
ATOM   1263  C  CB  . ALA A  1  161 ? 1.893    16.338  -31.223  1.00 18.05  ? 161  ALA A CB  1 
ATOM   1264  N  N   . ALA A  1  162 ? 0.561    15.446  -28.463  1.00 17.56  ? 162  ALA A N   1 
ATOM   1265  C  CA  . ALA A  1  162 ? 0.544    14.986  -27.079  1.00 17.75  ? 162  ALA A CA  1 
ATOM   1266  C  C   . ALA A  1  162 ? 1.760    14.166  -26.651  1.00 18.43  ? 162  ALA A C   1 
ATOM   1267  O  O   . ALA A  1  162 ? 2.298    13.354  -27.424  1.00 18.83  ? 162  ALA A O   1 
ATOM   1268  C  CB  . ALA A  1  162 ? -0.711   14.177  -26.829  1.00 17.60  ? 162  ALA A CB  1 
ATOM   1269  N  N   . VAL A  1  163 ? 2.118    14.298  -25.362  1.00 17.04  ? 163  VAL A N   1 
ATOM   1270  C  CA  . VAL A  1  163 ? 3.222    13.564  -24.775  1.00 17.35  ? 163  VAL A CA  1 
ATOM   1271  C  C   . VAL A  1  163 ? 2.886    12.886  -23.446  1.00 17.81  ? 163  VAL A C   1 
ATOM   1272  O  O   . VAL A  1  163 ? 3.637    11.997  -23.063  1.00 19.03  ? 163  VAL A O   1 
ATOM   1273  C  CB  . VAL A  1  163 ? 4.495    14.444  -24.645  1.00 18.49  ? 163  VAL A CB  1 
ATOM   1274  C  CG1 . VAL A  1  163 ? 5.069    14.756  -26.027  1.00 18.93  ? 163  VAL A CG1 1 
ATOM   1275  C  CG2 . VAL A  1  163 ? 4.216    15.747  -23.889  1.00 19.04  ? 163  VAL A CG2 1 
ATOM   1276  N  N   . VAL A  1  164 ? 1.802    13.260  -22.740  1.00 16.59  ? 164  VAL A N   1 
ATOM   1277  C  CA  . VAL A  1  164 ? 1.507    12.639  -21.439  1.00 17.24  ? 164  VAL A CA  1 
ATOM   1278  C  C   . VAL A  1  164 ? 0.170    11.888  -21.422  1.00 17.44  ? 164  VAL A C   1 
ATOM   1279  O  O   . VAL A  1  164 ? 0.109    10.748  -20.954  1.00 18.14  ? 164  VAL A O   1 
ATOM   1280  C  CB  . VAL A  1  164 ? 1.566    13.724  -20.310  1.00 18.04  ? 164  VAL A CB  1 
ATOM   1281  C  CG1 . VAL A  1  164 ? 0.966    13.207  -19.001  1.00 18.34  ? 164  VAL A CG1 1 
ATOM   1282  C  CG2 . VAL A  1  164 ? 3.004    14.189  -20.068  1.00 18.59  ? 164  VAL A CG2 1 
ATOM   1283  N  N   . GLN A  1  165 ? -0.915   12.561  -21.786  1.00 17.12  ? 165  GLN A N   1 
ATOM   1284  C  CA  . GLN A  1  165 ? -2.247   11.998  -21.628  1.00 18.31  ? 165  GLN A CA  1 
ATOM   1285  C  C   . GLN A  1  165 ? -2.637   10.981  -22.681  1.00 18.82  ? 165  GLN A C   1 
ATOM   1286  O  O   . GLN A  1  165 ? -2.073   10.973  -23.773  1.00 20.13  ? 165  GLN A O   1 
ATOM   1287  C  CB  . GLN A  1  165 ? -3.289   13.120  -21.583  1.00 18.67  ? 165  GLN A CB  1 
ATOM   1288  C  CG  . GLN A  1  165 ? -3.216   13.959  -20.310  1.00 19.75  ? 165  GLN A CG  1 
ATOM   1289  C  CD  . GLN A  1  165 ? -4.344   14.950  -20.189  1.00 21.65  ? 165  GLN A CD  1 
ATOM   1290  O  OE1 . GLN A  1  165 ? -4.116   16.145  -19.945  1.00 19.25  ? 165  GLN A OE1 1 
ATOM   1291  N  NE2 . GLN A  1  165 ? -5.586   14.490  -20.317  1.00 21.86  ? 165  GLN A NE2 1 
ATOM   1292  N  N   . GLU A  1  166 ? -3.597   10.114  -22.350  1.00 17.83  ? 166  GLU A N   1 
ATOM   1293  C  CA  . GLU A  1  166 ? -4.157   9.177   -23.318  1.00 17.62  ? 166  GLU A CA  1 
ATOM   1294  C  C   . GLU A  1  166 ? -5.400   9.843   -23.940  1.00 17.83  ? 166  GLU A C   1 
ATOM   1295  O  O   . GLU A  1  166 ? -6.035   10.703  -23.323  1.00 17.45  ? 166  GLU A O   1 
ATOM   1296  C  CB  . GLU A  1  166 ? -4.545   7.849   -22.622  1.00 19.25  ? 166  GLU A CB  1 
ATOM   1297  C  CG  . GLU A  1  166 ? -5.272   6.824   -23.493  1.00 20.29  ? 166  GLU A CG  1 
ATOM   1298  C  CD  . GLU A  1  166 ? -4.502   6.308   -24.693  1.00 22.57  ? 166  GLU A CD  1 
ATOM   1299  O  OE1 . GLU A  1  166 ? -4.229   5.089   -24.738  1.00 23.76  ? 166  GLU A OE1 1 
ATOM   1300  O  OE2 . GLU A  1  166 ? -4.218   7.105   -25.617  1.00 23.23  ? 166  GLU A OE2 1 
ATOM   1301  N  N   . MET A  1  167 ? -5.703   9.462   -25.187  1.00 18.43  ? 167  MET A N   1 
ATOM   1302  C  CA  . MET A  1  167 ? -6.860   9.907   -25.950  1.00 19.00  ? 167  MET A CA  1 
ATOM   1303  C  C   . MET A  1  167 ? -6.863   11.401  -26.251  1.00 19.19  ? 167  MET A C   1 
ATOM   1304  O  O   . MET A  1  167 ? -7.920   12.039  -26.266  1.00 20.02  ? 167  MET A O   1 
ATOM   1305  C  CB  . MET A  1  167 ? -8.182   9.477   -25.267  1.00 20.69  ? 167  MET A CB  1 
ATOM   1306  C  CG  . MET A  1  167 ? -9.288   9.112   -26.277  1.00 23.27  ? 167  MET A CG  1 
ATOM   1307  S  SD  . MET A  1  167 ? -8.815   7.816   -27.470  1.00 23.87  ? 167  MET A SD  1 
ATOM   1308  C  CE  . MET A  1  167 ? -8.340   6.451   -26.340  1.00 24.86  ? 167  MET A CE  1 
ATOM   1309  N  N   . MET A  1  168 ? -5.697   11.930  -26.575  1.00 18.83  ? 168  MET A N   1 
ATOM   1310  C  CA  . MET A  1  168 ? -5.574   13.323  -26.998  1.00 17.92  ? 168  MET A CA  1 
ATOM   1311  C  C   . MET A  1  168 ? -5.787   13.400  -28.501  1.00 18.59  ? 168  MET A C   1 
ATOM   1312  O  O   . MET A  1  168 ? -5.496   12.454  -29.244  1.00 18.98  ? 168  MET A O   1 
ATOM   1313  C  CB  . MET A  1  168 ? -4.185   13.874  -26.640  1.00 17.60  ? 168  MET A CB  1 
ATOM   1314  C  CG  . MET A  1  168 ? -3.940   13.961  -25.143  1.00 19.72  ? 168  MET A CG  1 
ATOM   1315  S  SD  . MET A  1  168 ? -5.001   15.160  -24.314  1.00 18.24  ? 168  MET A SD  1 
ATOM   1316  C  CE  . MET A  1  168 ? -6.363   14.086  -23.690  1.00 21.13  ? 168  MET A CE  1 
ATOM   1317  N  N   . VAL A  1  169 ? -6.333   14.524  -28.932  1.00 18.06  ? 169  VAL A N   1 
ATOM   1318  C  CA  . VAL A  1  169 ? -6.552   14.826  -30.336  1.00 18.83  ? 169  VAL A CA  1 
ATOM   1319  C  C   . VAL A  1  169 ? -5.556   15.955  -30.647  1.00 19.53  ? 169  VAL A C   1 
ATOM   1320  O  O   . VAL A  1  169 ? -5.303   16.803  -29.796  1.00 21.09  ? 169  VAL A O   1 
ATOM   1321  C  CB  . VAL A  1  169 ? -8.024   15.147  -30.633  1.00 20.35  ? 169  VAL A CB  1 
ATOM   1322  C  CG1 . VAL A  1  169 ? -8.916   14.038  -30.116  1.00 21.60  ? 169  VAL A CG1 1 
ATOM   1323  C  CG2 . VAL A  1  169 ? -8.448   16.491  -30.051  1.00 21.06  ? 169  VAL A CG2 1 
ATOM   1324  N  N   . GLU A  1  170 ? -4.959   15.928  -31.827  1.00 18.06  ? 170  GLU A N   1 
ATOM   1325  C  CA  . GLU A  1  170 ? -3.808   16.759  -32.120  1.00 16.98  ? 170  GLU A CA  1 
ATOM   1326  C  C   . GLU A  1  170 ? -3.920   17.543  -33.402  1.00 17.03  ? 170  GLU A C   1 
ATOM   1327  O  O   . GLU A  1  170 ? -4.766   17.254  -34.250  1.00 16.80  ? 170  GLU A O   1 
ATOM   1328  C  CB  . GLU A  1  170 ? -2.580   15.826  -32.192  1.00 18.80  ? 170  GLU A CB  1 
ATOM   1329  C  CG  . GLU A  1  170 ? -2.399   14.954  -30.954  1.00 19.29  ? 170  GLU A CG  1 
ATOM   1330  C  CD  . GLU A  1  170 ? -1.460   13.788  -31.176  1.00 20.35  ? 170  GLU A CD  1 
ATOM   1331  O  OE1 . GLU A  1  170 ? -1.796   12.903  -31.996  1.00 19.80  ? 170  GLU A OE1 1 
ATOM   1332  O  OE2 . GLU A  1  170 ? -0.409   13.744  -30.498  1.00 19.70  ? 170  GLU A OE2 1 
ATOM   1333  N  N   . THR A  1  171 ? -3.040   18.552  -33.545  1.00 16.38  ? 171  THR A N   1 
ATOM   1334  C  CA  . THR A  1  171 ? -3.014   19.333  -34.773  1.00 15.99  ? 171  THR A CA  1 
ATOM   1335  C  C   . THR A  1  171 ? -2.445   18.483  -35.903  1.00 16.22  ? 171  THR A C   1 
ATOM   1336  O  O   . THR A  1  171 ? -1.612   17.594  -35.671  1.00 16.84  ? 171  THR A O   1 
ATOM   1337  C  CB  . THR A  1  171 ? -2.203   20.608  -34.582  1.00 15.99  ? 171  THR A CB  1 
ATOM   1338  O  OG1 . THR A  1  171 ? -0.857   20.247  -34.239  1.00 16.59  ? 171  THR A OG1 1 
ATOM   1339  C  CG2 . THR A  1  171 ? -2.817   21.518  -33.503  1.00 16.52  ? 171  THR A CG2 1 
ATOM   1340  N  N   . HIS A  1  172 ? -2.910   18.734  -37.125  1.00 16.12  ? 172  HIS A N   1 
ATOM   1341  C  CA  . HIS A  1  172 ? -2.420   18.024  -38.306  1.00 16.28  ? 172  HIS A CA  1 
ATOM   1342  C  C   . HIS A  1  172 ? -0.991   18.545  -38.558  1.00 16.10  ? 172  HIS A C   1 
ATOM   1343  O  O   . HIS A  1  172 ? -0.836   19.738  -38.821  1.00 15.99  ? 172  HIS A O   1 
ATOM   1344  C  CB  . HIS A  1  172 ? -3.334   18.350  -39.508  1.00 16.40  ? 172  HIS A CB  1 
ATOM   1345  C  CG  . HIS A  1  172 ? -3.068   17.549  -40.744  1.00 19.83  ? 172  HIS A CG  1 
ATOM   1346  N  ND1 . HIS A  1  172 ? -1.777   17.252  -41.155  1.00 20.91  ? 172  HIS A ND1 1 
ATOM   1347  C  CD2 . HIS A  1  172 ? -3.942   17.055  -41.654  1.00 20.92  ? 172  HIS A CD2 1 
ATOM   1348  C  CE1 . HIS A  1  172 ? -1.900   16.580  -42.285  1.00 21.88  ? 172  HIS A CE1 1 
ATOM   1349  N  NE2 . HIS A  1  172 ? -3.189   16.439  -42.629  1.00 22.30  ? 172  HIS A NE2 1 
ATOM   1350  N  N   . PRO A  1  173 ? 0.063    17.716  -38.452  1.00 16.54  ? 173  PRO A N   1 
ATOM   1351  C  CA  . PRO A  1  173 ? 1.435    18.221  -38.694  1.00 16.65  ? 173  PRO A CA  1 
ATOM   1352  C  C   . PRO A  1  173 ? 1.603    18.963  -40.022  1.00 17.41  ? 173  PRO A C   1 
ATOM   1353  O  O   . PRO A  1  173 ? 2.348    19.947  -40.078  1.00 17.92  ? 173  PRO A O   1 
ATOM   1354  C  CB  . PRO A  1  173 ? 2.296    16.956  -38.622  1.00 17.14  ? 173  PRO A CB  1 
ATOM   1355  C  CG  . PRO A  1  173 ? 1.505    16.014  -37.772  1.00 17.61  ? 173  PRO A CG  1 
ATOM   1356  C  CD  . PRO A  1  173 ? 0.076    16.279  -38.125  1.00 16.59  ? 173  PRO A CD  1 
ATOM   1357  N  N   . GLY A  1  174 ? 0.871    18.544  -41.061  1.00 16.84  ? 174  GLY A N   1 
ATOM   1358  C  CA  . GLY A  1  174 ? 0.914    19.199  -42.365  1.00 17.28  ? 174  GLY A CA  1 
ATOM   1359  C  C   . GLY A  1  174 ? 0.448    20.648  -42.348  1.00 17.81  ? 174  GLY A C   1 
ATOM   1360  O  O   . GLY A  1  174 ? 0.761    21.406  -43.269  1.00 18.83  ? 174  GLY A O   1 
ATOM   1361  N  N   . LEU A  1  175 ? -0.342   21.041  -41.337  1.00 16.00  ? 175  LEU A N   1 
ATOM   1362  C  CA  . LEU A  1  175 ? -0.788   22.436  -41.191  1.00 15.60  ? 175  LEU A CA  1 
ATOM   1363  C  C   . LEU A  1  175 ? 0.149    23.275  -40.324  1.00 16.88  ? 175  LEU A C   1 
ATOM   1364  O  O   . LEU A  1  175 ? -0.010   24.494  -40.299  1.00 17.59  ? 175  LEU A O   1 
ATOM   1365  C  CB  . LEU A  1  175 ? -2.173   22.468  -40.532  1.00 15.30  ? 175  LEU A CB  1 
ATOM   1366  C  CG  . LEU A  1  175 ? -3.326   21.838  -41.321  1.00 17.11  ? 175  LEU A CG  1 
ATOM   1367  C  CD1 . LEU A  1  175 ? -4.601   21.852  -40.490  1.00 17.33  ? 175  LEU A CD1 1 
ATOM   1368  C  CD2 . LEU A  1  175 ? -3.602   22.604  -42.642  1.00 17.23  ? 175  LEU A CD2 1 
ATOM   1369  N  N   . VAL A  1  176 ? 1.096    22.642  -39.596  1.00 16.07  ? 176  VAL A N   1 
ATOM   1370  C  CA  . VAL A  1  176 ? 1.953    23.319  -38.633  1.00 16.57  ? 176  VAL A CA  1 
ATOM   1371  C  C   . VAL A  1  176 ? 3.420    22.934  -38.839  1.00 16.39  ? 176  VAL A C   1 
ATOM   1372  O  O   . VAL A  1  176 ? 4.185    22.957  -37.867  1.00 16.16  ? 176  VAL A O   1 
ATOM   1373  C  CB  . VAL A  1  176 ? 1.458    22.962  -37.197  1.00 17.83  ? 176  VAL A CB  1 
ATOM   1374  C  CG1 . VAL A  1  176 ? 0.029    23.463  -36.973  1.00 18.63  ? 176  VAL A CG1 1 
ATOM   1375  C  CG2 . VAL A  1  176 ? 1.509    21.451  -36.959  1.00 18.68  ? 176  VAL A CG2 1 
ATOM   1376  N  N   . ASP A  1  177 ? 3.835    22.626  -40.094  1.00 17.17  ? 177  ASP A N   1 
ATOM   1377  C  CA  . ASP A  1  177 ? 5.223    22.229  -40.354  1.00 17.99  ? 177  ASP A CA  1 
ATOM   1378  C  C   . ASP A  1  177 ? 6.229    23.401  -40.321  1.00 17.37  ? 177  ASP A C   1 
ATOM   1379  O  O   . ASP A  1  177 ? 7.435    23.184  -40.422  1.00 17.90  ? 177  ASP A O   1 
ATOM   1380  C  CB  . ASP A  1  177 ? 5.337    21.433  -41.654  1.00 21.26  ? 177  ASP A CB  1 
ATOM   1381  C  CG  . ASP A  1  177 ? 5.289    22.163  -42.973  1.00 28.65  ? 177  ASP A CG  1 
ATOM   1382  O  OD1 . ASP A  1  177 ? 4.992    23.372  -42.974  1.00 28.02  ? 177  ASP A OD1 1 
ATOM   1383  O  OD2 . ASP A  1  177 ? 5.525    21.513  -44.012  1.00 32.97  ? 177  ASP A OD2 1 
ATOM   1384  N  N   . ASP A  1  178 ? 5.737    24.633  -40.194  1.00 17.12  ? 178  ASP A N   1 
ATOM   1385  C  CA  . ASP A  1  178 ? 6.574    25.817  -40.008  1.00 16.91  ? 178  ASP A CA  1 
ATOM   1386  C  C   . ASP A  1  178 ? 6.945    26.002  -38.500  1.00 17.53  ? 178  ASP A C   1 
ATOM   1387  O  O   . ASP A  1  178 ? 7.749    26.877  -38.180  1.00 18.00  ? 178  ASP A O   1 
ATOM   1388  C  CB  . ASP A  1  178 ? 5.826    27.061  -40.484  1.00 17.10  ? 178  ASP A CB  1 
ATOM   1389  C  CG  . ASP A  1  178 ? 4.509    27.297  -39.753  1.00 17.99  ? 178  ASP A CG  1 
ATOM   1390  O  OD1 . ASP A  1  178 ? 3.650    26.384  -39.763  1.00 17.78  ? 178  ASP A OD1 1 
ATOM   1391  O  OD2 . ASP A  1  178 ? 4.334    28.393  -39.181  1.00 17.95  ? 178  ASP A OD2 1 
ATOM   1392  N  N   . CYS A  1  179 ? 6.343    25.203  -37.590  1.00 17.08  ? 179  CYS A N   1 
ATOM   1393  C  CA  . CYS A  1  179 ? 6.571    25.314  -36.159  1.00 16.47  ? 179  CYS A CA  1 
ATOM   1394  C  C   . CYS A  1  179 ? 7.737    24.458  -35.706  1.00 16.77  ? 179  CYS A C   1 
ATOM   1395  O  O   . CYS A  1  179 ? 7.747    23.230  -35.923  1.00 17.42  ? 179  CYS A O   1 
ATOM   1396  C  CB  . CYS A  1  179 ? 5.300    24.950  -35.403  1.00 16.97  ? 179  CYS A CB  1 
ATOM   1397  S  SG  . CYS A  1  179 ? 5.507    24.846  -33.606  1.00 17.45  ? 179  CYS A SG  1 
ATOM   1398  N  N   . TYR A  1  180 ? 8.686    25.071  -35.001  1.00 15.96  ? 180  TYR A N   1 
ATOM   1399  C  CA  . TYR A  1  180 ? 9.829    24.322  -34.449  1.00 16.13  ? 180  TYR A CA  1 
ATOM   1400  C  C   . TYR A  1  180 ? 10.528   25.188  -33.389  1.00 16.81  ? 180  TYR A C   1 
ATOM   1401  O  O   . TYR A  1  180 ? 10.226   26.388  -33.247  1.00 16.61  ? 180  TYR A O   1 
ATOM   1402  C  CB  . TYR A  1  180 ? 10.810   23.909  -35.569  1.00 16.06  ? 180  TYR A CB  1 
ATOM   1403  C  CG  . TYR A  1  180 ? 11.478   25.107  -36.213  1.00 16.59  ? 180  TYR A CG  1 
ATOM   1404  C  CD1 . TYR A  1  180 ? 10.879   25.780  -37.270  1.00 17.02  ? 180  TYR A CD1 1 
ATOM   1405  C  CD2 . TYR A  1  180 ? 12.702   25.570  -35.759  1.00 17.36  ? 180  TYR A CD2 1 
ATOM   1406  C  CE1 . TYR A  1  180 ? 11.479   26.888  -37.853  1.00 17.63  ? 180  TYR A CE1 1 
ATOM   1407  C  CE2 . TYR A  1  180 ? 13.291   26.700  -36.304  1.00 17.94  ? 180  TYR A CE2 1 
ATOM   1408  C  CZ  . TYR A  1  180 ? 12.701   27.331  -37.385  1.00 18.70  ? 180  TYR A CZ  1 
ATOM   1409  O  OH  . TYR A  1  180 ? 13.288   28.445  -37.944  1.00 19.70  ? 180  TYR A OH  1 
ATOM   1410  N  N   . VAL A  1  181 ? 11.477   24.571  -32.675  1.00 16.97  ? 181  VAL A N   1 
ATOM   1411  C  CA  . VAL A  1  181 ? 12.287   25.224  -31.666  1.00 17.37  ? 181  VAL A CA  1 
ATOM   1412  C  C   . VAL A  1  181 ? 13.739   24.880  -31.914  1.00 17.46  ? 181  VAL A C   1 
ATOM   1413  O  O   . VAL A  1  181 ? 14.092   23.703  -32.020  1.00 17.48  ? 181  VAL A O   1 
ATOM   1414  C  CB  . VAL A  1  181 ? 11.911   24.763  -30.235  1.00 17.73  ? 181  VAL A CB  1 
ATOM   1415  C  CG1 . VAL A  1  181 ? 12.761   25.507  -29.196  1.00 18.10  ? 181  VAL A CG1 1 
ATOM   1416  C  CG2 . VAL A  1  181 ? 10.417   24.953  -29.970  1.00 18.75  ? 181  VAL A CG2 1 
ATOM   1417  N  N   . LYS A  1  182 ? 14.583   25.893  -31.923  1.00 16.61  ? 182  LYS A N   1 
ATOM   1418  C  CA  . LYS A  1  182 ? 16.028   25.699  -31.955  1.00 16.85  ? 182  LYS A CA  1 
ATOM   1419  C  C   . LYS A  1  182 ? 16.594   26.308  -30.658  1.00 17.67  ? 182  LYS A C   1 
ATOM   1420  O  O   . LYS A  1  182 ? 15.883   27.016  -29.940  1.00 18.00  ? 182  LYS A O   1 
ATOM   1421  C  CB  . LYS A  1  182 ? 16.650   26.360  -33.196  1.00 17.33  ? 182  LYS A CB  1 
ATOM   1422  C  CG  . LYS A  1  182 ? 16.522   25.516  -34.456  1.00 16.73  ? 182  LYS A CG  1 
ATOM   1423  C  CD  . LYS A  1  182 ? 17.288   26.104  -35.635  1.00 17.94  ? 182  LYS A CD  1 
ATOM   1424  C  CE  . LYS A  1  182 ? 17.172   25.233  -36.853  1.00 20.69  ? 182  LYS A CE  1 
ATOM   1425  N  NZ  . LYS A  1  182 ? 17.907   25.795  -38.009  1.00 21.44  ? 182  LYS A NZ  1 
ATOM   1426  N  N   . VAL A  1  183 ? 17.845   25.994  -30.339  1.00 17.60  ? 183  VAL A N   1 
ATOM   1427  C  CA  . VAL A  1  183 ? 18.509   26.518  -29.153  1.00 18.51  ? 183  VAL A CA  1 
ATOM   1428  C  C   . VAL A  1  183 ? 19.839   27.138  -29.499  1.00 18.92  ? 183  VAL A C   1 
ATOM   1429  O  O   . VAL A  1  183 ? 20.478   26.760  -30.483  1.00 19.29  ? 183  VAL A O   1 
ATOM   1430  C  CB  . VAL A  1  183 ? 18.720   25.444  -28.060  1.00 19.49  ? 183  VAL A CB  1 
ATOM   1431  C  CG1 . VAL A  1  183 ? 17.403   24.989  -27.467  1.00 21.13  ? 183  VAL A CG1 1 
ATOM   1432  C  CG2 . VAL A  1  183 ? 19.565   24.262  -28.573  1.00 19.21  ? 183  VAL A CG2 1 
ATOM   1433  N  N   . PHE A  1  184 ? 20.267   28.071  -28.662  1.00 17.98  ? 184  PHE A N   1 
ATOM   1434  C  CA  . PHE A  1  184 ? 21.593   28.651  -28.757  1.00 18.29  ? 184  PHE A CA  1 
ATOM   1435  C  C   . PHE A  1  184 ? 22.100   28.900  -27.354  1.00 18.46  ? 184  PHE A C   1 
ATOM   1436  O  O   . PHE A  1  184 ? 21.316   28.980  -26.409  1.00 18.61  ? 184  PHE A O   1 
ATOM   1437  C  CB  . PHE A  1  184 ? 21.604   29.924  -29.591  1.00 17.67  ? 184  PHE A CB  1 
ATOM   1438  C  CG  . PHE A  1  184 ? 20.679   31.014  -29.115  1.00 18.17  ? 184  PHE A CG  1 
ATOM   1439  C  CD1 . PHE A  1  184 ? 19.371   31.085  -29.574  1.00 19.08  ? 184  PHE A CD1 1 
ATOM   1440  C  CD2 . PHE A  1  184 ? 21.169   32.079  -28.373  1.00 18.91  ? 184  PHE A CD2 1 
ATOM   1441  C  CE1 . PHE A  1  184 ? 18.537   32.127  -29.186  1.00 19.55  ? 184  PHE A CE1 1 
ATOM   1442  C  CE2 . PHE A  1  184 ? 20.342   33.135  -28.009  1.00 19.55  ? 184  PHE A CE2 1 
ATOM   1443  C  CZ  . PHE A  1  184 ? 19.030   33.153  -28.417  1.00 19.33  ? 184  PHE A CZ  1 
ATOM   1444  N  N   . THR A  1  185 ? 23.416   28.986  -27.210  1.00 18.14  ? 185  THR A N   1 
ATOM   1445  C  CA  . THR A  1  185 ? 24.023   29.159  -25.896  1.00 19.13  ? 185  THR A CA  1 
ATOM   1446  C  C   . THR A  1  185 ? 25.356   29.846  -25.995  1.00 20.35  ? 185  THR A C   1 
ATOM   1447  O  O   . THR A  1  185 ? 26.104   29.629  -26.955  1.00 20.43  ? 185  THR A O   1 
ATOM   1448  C  CB  . THR A  1  185 ? 24.184   27.777  -25.207  1.00 20.32  ? 185  THR A CB  1 
ATOM   1449  O  OG1 . THR A  1  185 ? 24.807   27.929  -23.924  1.00 21.47  ? 185  THR A OG1 1 
ATOM   1450  C  CG2 . THR A  1  185 ? 24.991   26.785  -26.035  1.00 21.14  ? 185  THR A CG2 1 
ATOM   1451  N  N   . GLY A  1  186 ? 25.641   30.651  -24.989  1.00 20.66  ? 186  GLY A N   1 
ATOM   1452  C  CA  . GLY A  1  186 ? 26.949   31.276  -24.846  1.00 21.67  ? 186  GLY A CA  1 
ATOM   1453  C  C   . GLY A  1  186 ? 27.956   30.354  -24.172  1.00 22.94  ? 186  GLY A C   1 
ATOM   1454  O  O   . GLY A  1  186 ? 29.125   30.725  -24.041  1.00 24.10  ? 186  GLY A O   1 
ATOM   1455  N  N   . ASP A  1  187 ? 27.528   29.133  -23.760  1.00 22.13  ? 187  ASP A N   1 
ATOM   1456  C  CA  . ASP A  1  187 ? 28.380   28.123  -23.146  1.00 22.26  ? 187  ASP A CA  1 
ATOM   1457  C  C   . ASP A  1  187 ? 28.903   27.236  -24.276  1.00 22.52  ? 187  ASP A C   1 
ATOM   1458  O  O   . ASP A  1  187 ? 28.196   26.340  -24.738  1.00 21.74  ? 187  ASP A O   1 
ATOM   1459  C  CB  . ASP A  1  187 ? 27.555   27.325  -22.116  1.00 23.18  ? 187  ASP A CB  1 
ATOM   1460  C  CG  . ASP A  1  187 ? 28.319   26.269  -21.347  1.00 26.87  ? 187  ASP A CG  1 
ATOM   1461  O  OD1 . ASP A  1  187 ? 29.458   25.938  -21.763  1.00 26.48  ? 187  ASP A OD1 1 
ATOM   1462  O  OD2 . ASP A  1  187 ? 27.774   25.764  -20.336  1.00 28.32  ? 187  ASP A OD2 1 
ATOM   1463  N  N   . ASP A  1  188 ? 30.137   27.493  -24.737  1.00 23.35  ? 188  ASP A N   1 
ATOM   1464  C  CA  . ASP A  1  188 ? 30.726   26.724  -25.837  1.00 24.21  ? 188  ASP A CA  1 
ATOM   1465  C  C   . ASP A  1  188 ? 30.832   25.233  -25.538  1.00 25.04  ? 188  ASP A C   1 
ATOM   1466  O  O   . ASP A  1  188 ? 30.659   24.425  -26.454  1.00 25.12  ? 188  ASP A O   1 
ATOM   1467  C  CB  . ASP A  1  188 ? 32.108   27.289  -26.214  1.00 25.69  ? 188  ASP A CB  1 
ATOM   1468  C  CG  . ASP A  1  188 ? 32.050   28.610  -26.954  1.00 30.32  ? 188  ASP A CG  1 
ATOM   1469  O  OD1 . ASP A  1  188 ? 31.003   28.901  -27.567  1.00 30.97  ? 188  ASP A OD1 1 
ATOM   1470  O  OD2 . ASP A  1  188 ? 33.059   29.344  -26.938  1.00 32.99  ? 188  ASP A OD2 1 
ATOM   1471  N  N   . GLU A  1  189 ? 31.089   24.848  -24.276  1.00 24.79  ? 189  GLU A N   1 
ATOM   1472  C  CA  . GLU A  1  189 ? 31.167   23.423  -23.924  1.00 25.67  ? 189  GLU A CA  1 
ATOM   1473  C  C   . GLU A  1  189 ? 29.810   22.759  -24.144  1.00 25.44  ? 189  GLU A C   1 
ATOM   1474  O  O   . GLU A  1  189 ? 29.750   21.653  -24.686  1.00 26.18  ? 189  GLU A O   1 
ATOM   1475  C  CB  . GLU A  1  189 ? 31.598   23.240  -22.462  1.00 29.63  ? 189  GLU A CB  1 
ATOM   1476  C  CG  . GLU A  1  189 ? 33.018   23.685  -22.204  1.00 39.48  ? 189  GLU A CG  1 
ATOM   1477  C  CD  . GLU A  1  189 ? 33.630   23.192  -20.908  1.00 51.64  ? 189  GLU A CD  1 
ATOM   1478  O  OE1 . GLU A  1  189 ? 32.893   22.699  -20.019  1.00 54.32  ? 189  GLU A OE1 1 
ATOM   1479  O  OE2 . GLU A  1  189 ? 34.869   23.312  -20.787  1.00 55.71  ? 189  GLU A OE2 1 
ATOM   1480  N  N   . LEU A  1  190 ? 28.718   23.453  -23.762  1.00 23.96  ? 190  LEU A N   1 
ATOM   1481  C  CA  . LEU A  1  190 ? 27.374   22.901  -23.963  1.00 23.18  ? 190  LEU A CA  1 
ATOM   1482  C  C   . LEU A  1  190 ? 27.055   22.899  -25.454  1.00 22.44  ? 190  LEU A C   1 
ATOM   1483  O  O   . LEU A  1  190 ? 26.578   21.896  -25.951  1.00 22.35  ? 190  LEU A O   1 
ATOM   1484  C  CB  . LEU A  1  190 ? 26.293   23.687  -23.191  1.00 23.17  ? 190  LEU A CB  1 
ATOM   1485  C  CG  . LEU A  1  190 ? 24.828   23.250  -23.444  1.00 23.69  ? 190  LEU A CG  1 
ATOM   1486  C  CD1 . LEU A  1  190 ? 24.608   21.767  -23.090  1.00 24.29  ? 190  LEU A CD1 1 
ATOM   1487  C  CD2 . LEU A  1  190 ? 23.861   24.104  -22.654  1.00 24.49  ? 190  LEU A CD2 1 
ATOM   1488  N  N   . ALA A  1  191 ? 27.342   23.988  -26.179  1.00 22.07  ? 191  ALA A N   1 
ATOM   1489  C  CA  . ALA A  1  191 ? 27.098   24.053  -27.630  1.00 22.98  ? 191  ALA A CA  1 
ATOM   1490  C  C   . ALA A  1  191 ? 27.675   22.854  -28.400  1.00 23.26  ? 191  ALA A C   1 
ATOM   1491  O  O   . ALA A  1  191 ? 26.996   22.324  -29.276  1.00 23.92  ? 191  ALA A O   1 
ATOM   1492  C  CB  . ALA A  1  191 ? 27.692   25.327  -28.205  1.00 23.46  ? 191  ALA A CB  1 
ATOM   1493  N  N   . ASP A  1  192 ? 28.906   22.424  -28.073  1.00 22.67  ? 192  ASP A N   1 
ATOM   1494  C  CA  . ASP A  1  192 ? 29.546   21.296  -28.740  1.00 23.01  ? 192  ASP A CA  1 
ATOM   1495  C  C   . ASP A  1  192 ? 28.858   19.955  -28.467  1.00 23.30  ? 192  ASP A C   1 
ATOM   1496  O  O   . ASP A  1  192 ? 29.136   19.000  -29.190  1.00 24.39  ? 192  ASP A O   1 
ATOM   1497  C  CB  . ASP A  1  192 ? 31.025   21.204  -28.317  1.00 25.39  ? 192  ASP A CB  1 
ATOM   1498  C  CG  . ASP A  1  192 ? 31.907   22.321  -28.855  1.00 33.21  ? 192  ASP A CG  1 
ATOM   1499  O  OD1 . ASP A  1  192 ? 31.462   23.041  -29.783  1.00 34.44  ? 192  ASP A OD1 1 
ATOM   1500  O  OD2 . ASP A  1  192 ? 33.040   22.473  -28.351  1.00 36.53  ? 192  ASP A OD2 1 
ATOM   1501  N  N   . GLU A  1  193 ? 27.964   19.867  -27.457  1.00 22.48  ? 193  GLU A N   1 
ATOM   1502  C  CA  . GLU A  1  193 ? 27.257   18.627  -27.129  1.00 22.81  ? 193  GLU A CA  1 
ATOM   1503  C  C   . GLU A  1  193 ? 25.772   18.658  -27.531  1.00 21.98  ? 193  GLU A C   1 
ATOM   1504  O  O   . GLU A  1  193 ? 25.118   17.618  -27.433  1.00 22.15  ? 193  GLU A O   1 
ATOM   1505  C  CB  . GLU A  1  193 ? 27.382   18.334  -25.634  1.00 25.91  ? 193  GLU A CB  1 
ATOM   1506  C  CG  . GLU A  1  193 ? 28.817   18.296  -25.127  1.00 31.99  ? 193  GLU A CG  1 
ATOM   1507  C  CD  . GLU A  1  193 ? 29.717   17.269  -25.780  1.00 42.37  ? 193  GLU A CD  1 
ATOM   1508  O  OE1 . GLU A  1  193 ? 29.189   16.279  -26.338  1.00 42.92  ? 193  GLU A OE1 1 
ATOM   1509  O  OE2 . GLU A  1  193 ? 30.958   17.446  -25.714  1.00 47.00  ? 193  GLU A OE2 1 
ATOM   1510  N  N   . ILE A  1  194 ? 25.239   19.815  -27.946  1.00 21.02  ? 194  ILE A N   1 
ATOM   1511  C  CA  . ILE A  1  194 ? 23.840   19.888  -28.376  1.00 21.74  ? 194  ILE A CA  1 
ATOM   1512  C  C   . ILE A  1  194 ? 23.717   19.188  -29.731  1.00 22.09  ? 194  ILE A C   1 
ATOM   1513  O  O   . ILE A  1  194 ? 24.571   19.348  -30.600  1.00 22.17  ? 194  ILE A O   1 
ATOM   1514  C  CB  . ILE A  1  194 ? 23.368   21.360  -28.476  1.00 21.81  ? 194  ILE A CB  1 
ATOM   1515  C  CG1 . ILE A  1  194 ? 23.346   22.041  -27.068  1.00 22.93  ? 194  ILE A CG1 1 
ATOM   1516  C  CG2 . ILE A  1  194 ? 22.001   21.474  -29.188  1.00 22.09  ? 194  ILE A CG2 1 
ATOM   1517  C  CD1 . ILE A  1  194 ? 22.263   21.581  -26.084  1.00 24.97  ? 194  ILE A CD1 1 
ATOM   1518  N  N   . ASP A  1  195 ? 22.623   18.439  -29.920  1.00 21.80  ? 195  ASP A N   1 
ATOM   1519  C  CA  . ASP A  1  195 ? 22.296   17.739  -31.175  1.00 21.99  ? 195  ASP A CA  1 
ATOM   1520  C  C   . ASP A  1  195 ? 22.203   18.808  -32.270  1.00 21.70  ? 195  ASP A C   1 
ATOM   1521  O  O   . ASP A  1  195 ? 21.453   19.773  -32.126  1.00 21.14  ? 195  ASP A O   1 
ATOM   1522  C  CB  . ASP A  1  195 ? 20.961   16.998  -31.007  1.00 23.48  ? 195  ASP A CB  1 
ATOM   1523  C  CG  . ASP A  1  195 ? 20.430   16.221  -32.199  1.00 26.15  ? 195  ASP A CG  1 
ATOM   1524  O  OD1 . ASP A  1  195 ? 20.562   16.716  -33.351  1.00 25.10  ? 195  ASP A OD1 1 
ATOM   1525  O  OD2 . ASP A  1  195 ? 19.841   15.151  -31.980  1.00 28.56  ? 195  ASP A OD2 1 
ATOM   1526  N  N   . LYS A  1  196 ? 23.073   18.699  -33.285  1.00 21.54  ? 196  LYS A N   1 
ATOM   1527  C  CA  . LYS A  1  196 ? 23.197   19.726  -34.332  1.00 21.98  ? 196  LYS A CA  1 
ATOM   1528  C  C   . LYS A  1  196 ? 21.906   20.072  -35.061  1.00 20.92  ? 196  LYS A C   1 
ATOM   1529  O  O   . LYS A  1  196 ? 21.783   21.180  -35.580  1.00 20.93  ? 196  LYS A O   1 
ATOM   1530  C  CB  . LYS A  1  196 ? 24.270   19.313  -35.357  1.00 24.22  ? 196  LYS A CB  1 
ATOM   1531  C  CG  . LYS A  1  196 ? 25.687   19.651  -34.928  1.00 31.44  ? 196  LYS A CG  1 
ATOM   1532  C  CD  . LYS A  1  196 ? 26.672   19.008  -35.857  1.00 38.27  ? 196  LYS A CD  1 
ATOM   1533  C  CE  . LYS A  1  196 ? 28.089   19.359  -35.504  1.00 44.03  ? 196  LYS A CE  1 
ATOM   1534  N  NZ  . LYS A  1  196 ? 29.043   18.893  -36.533  1.00 47.62  ? 196  LYS A NZ  1 
ATOM   1535  N  N   . ARG A  1  197 ? 20.927   19.159  -35.091  1.00 20.09  ? 197  ARG A N   1 
ATOM   1536  C  CA  . ARG A  1  197 ? 19.646   19.446  -35.754  1.00 20.05  ? 197  ARG A CA  1 
ATOM   1537  C  C   . ARG A  1  197 ? 18.941   20.655  -35.123  1.00 19.89  ? 197  ARG A C   1 
ATOM   1538  O  O   . ARG A  1  197 ? 18.252   21.379  -35.825  1.00 20.39  ? 197  ARG A O   1 
ATOM   1539  C  CB  . ARG A  1  197 ? 18.718   18.243  -35.672  1.00 21.19  ? 197  ARG A CB  1 
ATOM   1540  C  CG  . ARG A  1  197 ? 19.245   17.011  -36.401  1.00 22.89  ? 197  ARG A CG  1 
ATOM   1541  C  CD  . ARG A  1  197 ? 18.304   15.846  -36.227  1.00 24.53  ? 197  ARG A CD  1 
ATOM   1542  N  NE  . ARG A  1  197 ? 18.242   15.407  -34.837  1.00 24.94  ? 197  ARG A NE  1 
ATOM   1543  C  CZ  . ARG A  1  197 ? 17.383   14.518  -34.354  1.00 26.51  ? 197  ARG A CZ  1 
ATOM   1544  N  NH1 . ARG A  1  197 ? 16.447   13.988  -35.139  1.00 25.61  ? 197  ARG A NH1 1 
ATOM   1545  N  NH2 . ARG A  1  197 ? 17.425   14.178  -33.072  1.00 24.17  ? 197  ARG A NH2 1 
ATOM   1546  N  N   . PHE A  1  198 ? 19.136   20.886  -33.811  1.00 18.72  ? 198  PHE A N   1 
ATOM   1547  C  CA  . PHE A  1  198 ? 18.454   21.968  -33.089  1.00 18.78  ? 198  PHE A CA  1 
ATOM   1548  C  C   . PHE A  1  198 ? 19.313   23.182  -32.796  1.00 19.75  ? 198  PHE A C   1 
ATOM   1549  O  O   . PHE A  1  198 ? 18.781   24.150  -32.263  1.00 20.70  ? 198  PHE A O   1 
ATOM   1550  C  CB  . PHE A  1  198 ? 17.953   21.436  -31.739  1.00 18.33  ? 198  PHE A CB  1 
ATOM   1551  C  CG  . PHE A  1  198 ? 17.174   20.149  -31.842  1.00 18.85  ? 198  PHE A CG  1 
ATOM   1552  C  CD1 . PHE A  1  198 ? 15.913   20.129  -32.413  1.00 19.88  ? 198  PHE A CD1 1 
ATOM   1553  C  CD2 . PHE A  1  198 ? 17.736   18.955  -31.446  1.00 20.51  ? 198  PHE A CD2 1 
ATOM   1554  C  CE1 . PHE A  1  198 ? 15.221   18.935  -32.567  1.00 21.32  ? 198  PHE A CE1 1 
ATOM   1555  C  CE2 . PHE A  1  198 ? 17.040   17.760  -31.571  1.00 21.72  ? 198  PHE A CE2 1 
ATOM   1556  C  CZ  . PHE A  1  198 ? 15.785   17.756  -32.138  1.00 21.49  ? 198  PHE A CZ  1 
ATOM   1557  N  N   . LEU A  1  199 ? 20.614   23.152  -33.086  1.00 18.98  ? 199  LEU A N   1 
ATOM   1558  C  CA  . LEU A  1  199 ? 21.493   24.250  -32.679  1.00 18.97  ? 199  LEU A CA  1 
ATOM   1559  C  C   . LEU A  1  199 ? 21.592   25.396  -33.673  1.00 18.52  ? 199  LEU A C   1 
ATOM   1560  O  O   . LEU A  1  199 ? 21.815   25.153  -34.858  1.00 18.90  ? 199  LEU A O   1 
ATOM   1561  C  CB  . LEU A  1  199 ? 22.903   23.665  -32.440  1.00 19.55  ? 199  LEU A CB  1 
ATOM   1562  C  CG  . LEU A  1  199 ? 23.963   24.640  -31.894  1.00 20.82  ? 199  LEU A CG  1 
ATOM   1563  C  CD1 . LEU A  1  199 ? 23.710   24.979  -30.445  1.00 21.22  ? 199  LEU A CD1 1 
ATOM   1564  C  CD2 . LEU A  1  199 ? 25.369   24.055  -32.037  1.00 22.10  ? 199  LEU A CD2 1 
ATOM   1565  N  N   . ILE A  1  200 ? 21.579   26.639  -33.175  1.00 17.66  ? 200  ILE A N   1 
ATOM   1566  C  CA  . ILE A  1  200 ? 21.943   27.795  -33.991  1.00 17.26  ? 200  ILE A CA  1 
ATOM   1567  C  C   . ILE A  1  200 ? 23.380   28.012  -33.530  1.00 18.05  ? 200  ILE A C   1 
ATOM   1568  O  O   . ILE A  1  200 ? 23.600   28.401  -32.385  1.00 18.15  ? 200  ILE A O   1 
ATOM   1569  C  CB  . ILE A  1  200 ? 21.084   29.047  -33.780  1.00 17.25  ? 200  ILE A CB  1 
ATOM   1570  C  CG1 . ILE A  1  200 ? 19.628   28.787  -34.232  1.00 16.81  ? 200  ILE A CG1 1 
ATOM   1571  C  CG2 . ILE A  1  200 ? 21.684   30.247  -34.538  1.00 17.44  ? 200  ILE A CG2 1 
ATOM   1572  C  CD1 . ILE A  1  200 ? 18.610   29.798  -33.668  1.00 17.97  ? 200  ILE A CD1 1 
ATOM   1573  N  N   . ASP A  1  201 ? 24.345   27.686  -34.390  1.00 18.18  ? 201  ASP A N   1 
ATOM   1574  C  CA  . ASP A  1  201 ? 25.767   27.781  -34.069  1.00 18.93  ? 201  ASP A CA  1 
ATOM   1575  C  C   . ASP A  1  201 ? 26.229   29.217  -34.267  1.00 19.07  ? 201  ASP A C   1 
ATOM   1576  O  O   . ASP A  1  201 ? 26.327   29.672  -35.399  1.00 20.16  ? 201  ASP A O   1 
ATOM   1577  C  CB  . ASP A  1  201 ? 26.535   26.802  -34.957  1.00 20.25  ? 201  ASP A CB  1 
ATOM   1578  C  CG  . ASP A  1  201 ? 28.026   26.713  -34.675  1.00 24.86  ? 201  ASP A CG  1 
ATOM   1579  O  OD1 . ASP A  1  201 ? 28.602   27.704  -34.153  1.00 24.32  ? 201  ASP A OD1 1 
ATOM   1580  O  OD2 . ASP A  1  201 ? 28.618   25.656  -34.960  1.00 28.20  ? 201  ASP A OD2 1 
ATOM   1581  N  N   . ILE A  1  202 ? 26.514   29.927  -33.170  1.00 18.31  ? 202  ILE A N   1 
ATOM   1582  C  CA  . ILE A  1  202 ? 26.906   31.338  -33.220  1.00 18.72  ? 202  ILE A CA  1 
ATOM   1583  C  C   . ILE A  1  202 ? 28.216   31.523  -34.017  1.00 19.88  ? 202  ILE A C   1 
ATOM   1584  O  O   . ILE A  1  202 ? 28.343   32.501  -34.747  1.00 20.58  ? 202  ILE A O   1 
ATOM   1585  C  CB  . ILE A  1  202 ? 27.009   31.924  -31.785  1.00 19.39  ? 202  ILE A CB  1 
ATOM   1586  C  CG1 . ILE A  1  202 ? 25.599   31.928  -31.106  1.00 20.54  ? 202  ILE A CG1 1 
ATOM   1587  C  CG2 . ILE A  1  202 ? 27.601   33.351  -31.805  1.00 20.58  ? 202  ILE A CG2 1 
ATOM   1588  C  CD1 . ILE A  1  202 ? 25.597   32.125  -29.593  1.00 21.78  ? 202  ILE A CD1 1 
ATOM   1589  N  N   . ASP A  1  203 ? 29.165   30.597  -33.879  1.00 20.35  ? 203  ASP A N   1 
ATOM   1590  C  CA  . ASP A  1  203 ? 30.447   30.696  -34.597  1.00 22.20  ? 203  ASP A CA  1 
ATOM   1591  C  C   . ASP A  1  203 ? 30.262   30.556  -36.110  1.00 23.97  ? 203  ASP A C   1 
ATOM   1592  O  O   . ASP A  1  203 ? 30.936   31.252  -36.870  1.00 26.22  ? 203  ASP A O   1 
ATOM   1593  C  CB  . ASP A  1  203 ? 31.429   29.638  -34.079  1.00 24.48  ? 203  ASP A CB  1 
ATOM   1594  C  CG  . ASP A  1  203 ? 31.805   29.870  -32.634  1.00 29.95  ? 203  ASP A CG  1 
ATOM   1595  O  OD1 . ASP A  1  203 ? 32.242   30.993  -32.308  1.00 30.84  ? 203  ASP A OD1 1 
ATOM   1596  O  OD2 . ASP A  1  203 ? 31.634   28.943  -31.825  1.00 32.87  ? 203  ASP A OD2 1 
ATOM   1597  N  N   . LYS A  1  204 ? 29.349   29.682  -36.557  1.00 22.43  ? 204  LYS A N   1 
ATOM   1598  C  CA  . LYS A  1  204 ? 29.101   29.500  -37.988  1.00 22.61  ? 204  LYS A CA  1 
ATOM   1599  C  C   . LYS A  1  204 ? 28.287   30.644  -38.579  1.00 21.41  ? 204  LYS A C   1 
ATOM   1600  O  O   . LYS A  1  204 ? 28.552   31.069  -39.701  1.00 21.83  ? 204  LYS A O   1 
ATOM   1601  C  CB  . LYS A  1  204 ? 28.362   28.191  -38.270  1.00 25.13  ? 204  LYS A CB  1 
ATOM   1602  C  CG  . LYS A  1  204 ? 29.225   26.934  -38.224  1.00 31.56  ? 204  LYS A CG  1 
ATOM   1603  C  CD  . LYS A  1  204 ? 28.393   25.709  -38.574  1.00 37.30  ? 204  LYS A CD  1 
ATOM   1604  C  CE  . LYS A  1  204 ? 29.226   24.478  -38.832  1.00 42.67  ? 204  LYS A CE  1 
ATOM   1605  N  NZ  . LYS A  1  204 ? 29.768   23.894  -37.580  1.00 46.15  ? 204  LYS A NZ  1 
ATOM   1606  N  N   . GLN A  1  205 ? 27.288   31.136  -37.844  1.00 20.61  ? 205  GLN A N   1 
ATOM   1607  C  CA  . GLN A  1  205 ? 26.424   32.198  -38.359  1.00 19.93  ? 205  GLN A CA  1 
ATOM   1608  C  C   . GLN A  1  205 ? 27.042   33.576  -38.347  1.00 20.03  ? 205  GLN A C   1 
ATOM   1609  O  O   . GLN A  1  205 ? 26.631   34.407  -39.140  1.00 20.00  ? 205  GLN A O   1 
ATOM   1610  C  CB  . GLN A  1  205 ? 25.082   32.216  -37.596  1.00 20.48  ? 205  GLN A CB  1 
ATOM   1611  C  CG  . GLN A  1  205 ? 24.296   30.907  -37.714  1.00 22.18  ? 205  GLN A CG  1 
ATOM   1612  C  CD  . GLN A  1  205 ? 24.038   30.545  -39.157  1.00 28.95  ? 205  GLN A CD  1 
ATOM   1613  O  OE1 . GLN A  1  205 ? 24.824   29.807  -39.771  1.00 31.60  ? 205  GLN A OE1 1 
ATOM   1614  N  NE2 . GLN A  1  205 ? 22.963   31.091  -39.736  1.00 29.26  ? 205  GLN A NE2 1 
ATOM   1615  N  N   . PHE A  1  206 ? 27.974   33.848  -37.433  1.00 20.40  ? 206  PHE A N   1 
ATOM   1616  C  CA  . PHE A  1  206 ? 28.587   35.177  -37.337  1.00 21.47  ? 206  PHE A CA  1 
ATOM   1617  C  C   . PHE A  1  206 ? 30.100   35.081  -37.502  1.00 23.25  ? 206  PHE A C   1 
ATOM   1618  O  O   . PHE A  1  206 ? 30.709   34.059  -37.164  1.00 23.57  ? 206  PHE A O   1 
ATOM   1619  C  CB  . PHE A  1  206 ? 28.266   35.808  -35.973  1.00 21.03  ? 206  PHE A CB  1 
ATOM   1620  C  CG  . PHE A  1  206 ? 26.790   35.990  -35.716  1.00 21.62  ? 206  PHE A CG  1 
ATOM   1621  C  CD1 . PHE A  1  206 ? 26.137   37.153  -36.103  1.00 22.75  ? 206  PHE A CD1 1 
ATOM   1622  C  CD2 . PHE A  1  206 ? 26.054   35.001  -35.090  1.00 22.18  ? 206  PHE A CD2 1 
ATOM   1623  C  CE1 . PHE A  1  206 ? 24.775   37.325  -35.852  1.00 23.33  ? 206  PHE A CE1 1 
ATOM   1624  C  CE2 . PHE A  1  206 ? 24.693   35.167  -34.856  1.00 22.55  ? 206  PHE A CE2 1 
ATOM   1625  C  CZ  . PHE A  1  206 ? 24.061   36.327  -35.248  1.00 23.06  ? 206  PHE A CZ  1 
ATOM   1626  N  N   . GLY A  1  207 ? 30.704   36.171  -37.961  1.00 23.81  ? 207  GLY A N   1 
ATOM   1627  C  CA  . GLY A  1  207 ? 32.160   36.227  -38.071  1.00 24.99  ? 207  GLY A CA  1 
ATOM   1628  C  C   . GLY A  1  207 ? 32.816   36.116  -36.699  1.00 25.41  ? 207  GLY A C   1 
ATOM   1629  O  O   . GLY A  1  207 ? 32.151   36.300  -35.679  1.00 25.80  ? 207  GLY A O   1 
ATOM   1630  N  N   . GLU A  1  208 ? 34.113   35.826  -36.652  1.00 25.20  ? 208  GLU A N   1 
ATOM   1631  C  CA  . GLU A  1  208 ? 34.843   35.666  -35.389  1.00 25.39  ? 208  GLU A CA  1 
ATOM   1632  C  C   . GLU A  1  208 ? 34.609   36.840  -34.388  1.00 24.30  ? 208  GLU A C   1 
ATOM   1633  O  O   . GLU A  1  208 ? 34.277   36.597  -33.227  1.00 23.91  ? 208  GLU A O   1 
ATOM   1634  C  CB  . GLU A  1  208 ? 36.350   35.512  -35.697  1.00 29.24  ? 208  GLU A CB  1 
ATOM   1635  C  CG  . GLU A  1  208 ? 37.151   34.832  -34.610  1.00 37.82  ? 208  GLU A CG  1 
ATOM   1636  C  CD  . GLU A  1  208 ? 38.629   34.731  -34.932  1.00 47.05  ? 208  GLU A CD  1 
ATOM   1637  O  OE1 . GLU A  1  208 ? 38.976   34.184  -36.004  1.00 48.26  ? 208  GLU A OE1 1 
ATOM   1638  O  OE2 . GLU A  1  208 ? 39.441   35.198  -34.103  1.00 51.23  ? 208  GLU A OE2 1 
ATOM   1639  N  N   . GLU A  1  209 ? 34.753   38.088  -34.849  1.00 23.61  ? 209  GLU A N   1 
ATOM   1640  C  CA  . GLU A  1  209 ? 34.573   39.260  -33.985  1.00 23.37  ? 209  GLU A CA  1 
ATOM   1641  C  C   . GLU A  1  209 ? 33.140   39.360  -33.457  1.00 21.73  ? 209  GLU A C   1 
ATOM   1642  O  O   . GLU A  1  209 ? 32.930   39.599  -32.263  1.00 21.92  ? 209  GLU A O   1 
ATOM   1643  C  CB  . GLU A  1  209 ? 34.905   40.574  -34.735  1.00 27.05  ? 209  GLU A CB  1 
ATOM   1644  C  CG  . GLU A  1  209 ? 36.234   41.217  -34.372  1.00 37.66  ? 209  GLU A CG  1 
ATOM   1645  C  CD  . GLU A  1  209 ? 36.460   42.595  -34.961  1.00 46.92  ? 209  GLU A CD  1 
ATOM   1646  O  OE1 . GLU A  1  209 ? 35.503   43.179  -35.523  1.00 48.20  ? 209  GLU A OE1 1 
ATOM   1647  O  OE2 . GLU A  1  209 ? 37.605   43.092  -34.861  1.00 51.62  ? 209  GLU A OE2 1 
ATOM   1648  N  N   . LYS A  1  210 ? 32.155   39.214  -34.355  1.00 20.13  ? 210  LYS A N   1 
ATOM   1649  C  CA  . LYS A  1  210 ? 30.746   39.330  -33.951  1.00 19.35  ? 210  LYS A CA  1 
ATOM   1650  C  C   . LYS A  1  210 ? 30.323   38.188  -33.030  1.00 19.61  ? 210  LYS A C   1 
ATOM   1651  O  O   . LYS A  1  210 ? 29.635   38.431  -32.041  1.00 19.60  ? 210  LYS A O   1 
ATOM   1652  C  CB  . LYS A  1  210 ? 29.850   39.368  -35.191  1.00 19.60  ? 210  LYS A CB  1 
ATOM   1653  C  CG  . LYS A  1  210 ? 29.887   40.705  -35.911  1.00 20.06  ? 210  LYS A CG  1 
ATOM   1654  C  CD  . LYS A  1  210 ? 28.951   40.708  -37.100  1.00 21.01  ? 210  LYS A CD  1 
ATOM   1655  C  CE  . LYS A  1  210 ? 28.781   42.102  -37.653  1.00 23.02  ? 210  LYS A CE  1 
ATOM   1656  N  NZ  . LYS A  1  210 ? 27.818   42.108  -38.791  1.00 22.77  ? 210  LYS A NZ  1 
ATOM   1657  N  N   . ALA A  1  211 ? 30.800   36.957  -33.288  1.00 19.83  ? 211  ALA A N   1 
ATOM   1658  C  CA  . ALA A  1  211 ? 30.491   35.817  -32.433  1.00 20.56  ? 211  ALA A CA  1 
ATOM   1659  C  C   . ALA A  1  211 ? 31.011   36.064  -31.009  1.00 20.57  ? 211  ALA A C   1 
ATOM   1660  O  O   . ALA A  1  211 ? 30.288   35.824  -30.054  1.00 20.62  ? 211  ALA A O   1 
ATOM   1661  C  CB  . ALA A  1  211 ? 31.111   34.543  -33.002  1.00 20.75  ? 211  ALA A CB  1 
ATOM   1662  N  N   . ALA A  1  212 ? 32.235   36.606  -30.879  1.00 20.84  ? 212  ALA A N   1 
ATOM   1663  C  CA  . ALA A  1  212 ? 32.809   36.914  -29.567  1.00 21.60  ? 212  ALA A CA  1 
ATOM   1664  C  C   . ALA A  1  212 ? 31.964   37.993  -28.849  1.00 21.36  ? 212  ALA A C   1 
ATOM   1665  O  O   . ALA A  1  212 ? 31.686   37.868  -27.658  1.00 21.09  ? 212  ALA A O   1 
ATOM   1666  C  CB  . ALA A  1  212 ? 34.247   37.399  -29.729  1.00 21.89  ? 212  ALA A CB  1 
ATOM   1667  N  N   . GLN A  1  213 ? 31.536   39.031  -29.581  1.00 20.52  ? 213  GLN A N   1 
ATOM   1668  C  CA  . GLN A  1  213 ? 30.720   40.094  -29.004  1.00 20.74  ? 213  GLN A CA  1 
ATOM   1669  C  C   . GLN A  1  213 ? 29.371   39.548  -28.501  1.00 21.19  ? 213  GLN A C   1 
ATOM   1670  O  O   . GLN A  1  213 ? 28.926   39.916  -27.408  1.00 21.55  ? 213  GLN A O   1 
ATOM   1671  C  CB  . GLN A  1  213 ? 30.485   41.187  -30.040  1.00 21.47  ? 213  GLN A CB  1 
ATOM   1672  C  CG  . GLN A  1  213 ? 29.772   42.424  -29.490  1.00 23.21  ? 213  GLN A CG  1 
ATOM   1673  C  CD  . GLN A  1  213 ? 29.601   43.497  -30.532  1.00 23.83  ? 213  GLN A CD  1 
ATOM   1674  O  OE1 . GLN A  1  213 ? 29.660   43.241  -31.742  1.00 23.44  ? 213  GLN A OE1 1 
ATOM   1675  N  NE2 . GLN A  1  213 ? 29.373   44.731  -30.088  1.00 24.54  ? 213  GLN A NE2 1 
ATOM   1676  N  N   . ILE A  1  214 ? 28.729   38.673  -29.287  1.00 20.85  ? 214  ILE A N   1 
ATOM   1677  C  CA  . ILE A  1  214 ? 27.459   38.050  -28.894  1.00 21.35  ? 214  ILE A CA  1 
ATOM   1678  C  C   . ILE A  1  214 ? 27.675   37.207  -27.630  1.00 21.22  ? 214  ILE A C   1 
ATOM   1679  O  O   . ILE A  1  214 ? 26.901   37.326  -26.685  1.00 20.49  ? 214  ILE A O   1 
ATOM   1680  C  CB  . ILE A  1  214 ? 26.879   37.184  -30.064  1.00 22.56  ? 214  ILE A CB  1 
ATOM   1681  C  CG1 . ILE A  1  214 ? 26.249   38.099  -31.122  1.00 24.55  ? 214  ILE A CG1 1 
ATOM   1682  C  CG2 . ILE A  1  214 ? 25.838   36.163  -29.554  1.00 23.15  ? 214  ILE A CG2 1 
ATOM   1683  C  CD1 . ILE A  1  214 ? 26.046   37.509  -32.438  1.00 26.71  ? 214  ILE A CD1 1 
ATOM   1684  N  N   . LYS A  1  215 ? 28.692   36.331  -27.635  1.00 21.38  ? 215  LYS A N   1 
ATOM   1685  C  CA  . LYS A  1  215 ? 28.947   35.467  -26.478  1.00 22.23  ? 215  LYS A CA  1 
ATOM   1686  C  C   . LYS A  1  215 ? 29.231   36.260  -25.209  1.00 22.81  ? 215  LYS A C   1 
ATOM   1687  O  O   . LYS A  1  215 ? 28.786   35.860  -24.132  1.00 22.93  ? 215  LYS A O   1 
ATOM   1688  C  CB  . LYS A  1  215 ? 30.099   34.507  -26.757  1.00 23.71  ? 215  LYS A CB  1 
ATOM   1689  C  CG  . LYS A  1  215 ? 29.763   33.453  -27.793  1.00 26.80  ? 215  LYS A CG  1 
ATOM   1690  C  CD  . LYS A  1  215 ? 30.943   32.538  -28.018  1.00 30.03  ? 215  LYS A CD  1 
ATOM   1691  C  CE  . LYS A  1  215 ? 30.832   31.774  -29.302  1.00 32.21  ? 215  LYS A CE  1 
ATOM   1692  N  NZ  . LYS A  1  215 ? 32.020   30.902  -29.507  1.00 33.38  ? 215  LYS A NZ  1 
ATOM   1693  N  N   . ALA A  1  216 ? 29.974   37.377  -25.315  1.00 22.67  ? 216  ALA A N   1 
ATOM   1694  C  CA  . ALA A  1  216 ? 30.273   38.192  -24.139  1.00 23.66  ? 216  ALA A CA  1 
ATOM   1695  C  C   . ALA A  1  216 ? 28.983   38.825  -23.594  1.00 24.09  ? 216  ALA A C   1 
ATOM   1696  O  O   . ALA A  1  216 ? 28.809   38.900  -22.381  1.00 24.66  ? 216  ALA A O   1 
ATOM   1697  C  CB  . ALA A  1  216 ? 31.290   39.270  -24.485  1.00 24.17  ? 216  ALA A CB  1 
ATOM   1698  N  N   . ALA A  1  217 ? 28.071   39.259  -24.479  1.00 23.06  ? 217  ALA A N   1 
ATOM   1699  C  CA  . ALA A  1  217 ? 26.806   39.864  -24.055  1.00 23.04  ? 217  ALA A CA  1 
ATOM   1700  C  C   . ALA A  1  217 ? 25.851   38.829  -23.445  1.00 23.35  ? 217  ALA A C   1 
ATOM   1701  O  O   . ALA A  1  217 ? 25.199   39.119  -22.447  1.00 23.90  ? 217  ALA A O   1 
ATOM   1702  C  CB  . ALA A  1  217 ? 26.138   40.543  -25.235  1.00 23.09  ? 217  ALA A CB  1 
ATOM   1703  N  N   . ILE A  1  218 ? 25.787   37.623  -24.030  1.00 22.86  ? 218  ILE A N   1 
ATOM   1704  C  CA  . ILE A  1  218 ? 24.887   36.551  -23.565  1.00 24.23  ? 218  ILE A CA  1 
ATOM   1705  C  C   . ILE A  1  218 ? 25.403   35.833  -22.311  1.00 24.30  ? 218  ILE A C   1 
ATOM   1706  O  O   . ILE A  1  218 ? 24.605   35.347  -21.491  1.00 24.39  ? 218  ILE A O   1 
ATOM   1707  C  CB  . ILE A  1  218 ? 24.629   35.560  -24.756  1.00 25.86  ? 218  ILE A CB  1 
ATOM   1708  C  CG1 . ILE A  1  218 ? 23.749   36.268  -25.827  1.00 27.22  ? 218  ILE A CG1 1 
ATOM   1709  C  CG2 . ILE A  1  218 ? 24.006   34.228  -24.304  1.00 27.11  ? 218  ILE A CG2 1 
ATOM   1710  C  CD1 . ILE A  1  218 ? 23.396   35.429  -27.103  1.00 28.98  ? 218  ILE A CD1 1 
ATOM   1711  N  N   . GLY A  1  219 ? 26.717   35.739  -22.171  1.00 23.86  ? 219  GLY A N   1 
ATOM   1712  C  CA  . GLY A  1  219 ? 27.316   34.985  -21.078  1.00 24.71  ? 219  GLY A CA  1 
ATOM   1713  C  C   . GLY A  1  219 ? 27.060   33.500  -21.276  1.00 25.02  ? 219  GLY A C   1 
ATOM   1714  O  O   . GLY A  1  219 ? 26.596   33.088  -22.347  1.00 26.46  ? 219  GLY A O   1 
ATOM   1715  N  N   . LYS A  1  220 ? 27.299   32.684  -20.249  1.00 23.90  ? 220  LYS A N   1 
ATOM   1716  C  CA  . LYS A  1  220 ? 27.089   31.242  -20.351  1.00 23.99  ? 220  LYS A CA  1 
ATOM   1717  C  C   . LYS A  1  220 ? 25.619   30.901  -20.077  1.00 23.41  ? 220  LYS A C   1 
ATOM   1718  O  O   . LYS A  1  220 ? 25.314   30.190  -19.123  1.00 25.01  ? 220  LYS A O   1 
ATOM   1719  C  CB  . LYS A  1  220 ? 28.031   30.498  -19.391  1.00 26.74  ? 220  LYS A CB  1 
ATOM   1720  C  CG  . LYS A  1  220 ? 29.498   30.774  -19.699  1.00 32.23  ? 220  LYS A CG  1 
ATOM   1721  C  CD  . LYS A  1  220 ? 30.440   29.836  -18.956  1.00 39.37  ? 220  LYS A CD  1 
ATOM   1722  C  CE  . LYS A  1  220 ? 31.879   29.824  -19.436  1.00 44.93  ? 220  LYS A CE  1 
ATOM   1723  N  NZ  . LYS A  1  220 ? 32.094   30.226  -20.845  1.00 48.98  ? 220  LYS A NZ  1 
ATOM   1724  N  N   . THR A  1  221 ? 24.716   31.480  -20.866  1.00 20.96  ? 221  THR A N   1 
ATOM   1725  C  CA  . THR A  1  221 ? 23.272   31.242  -20.740  1.00 19.66  ? 221  THR A CA  1 
ATOM   1726  C  C   . THR A  1  221 ? 22.780   30.539  -22.009  1.00 19.52  ? 221  THR A C   1 
ATOM   1727  O  O   . THR A  1  221 ? 23.428   30.623  -23.068  1.00 19.35  ? 221  THR A O   1 
ATOM   1728  C  CB  . THR A  1  221 ? 22.524   32.552  -20.447  1.00 20.38  ? 221  THR A CB  1 
ATOM   1729  O  OG1 . THR A  1  221 ? 22.704   33.460  -21.539  1.00 19.99  ? 221  THR A OG1 1 
ATOM   1730  C  CG2 . THR A  1  221 ? 22.957   33.190  -19.106  1.00 21.13  ? 221  THR A CG2 1 
ATOM   1731  N  N   . THR A  1  222 ? 21.658   29.809  -21.871  1.00 18.91  ? 222  THR A N   1 
ATOM   1732  C  CA  . THR A  1  222 ? 21.069   28.989  -22.930  1.00 17.95  ? 222  THR A CA  1 
ATOM   1733  C  C   . THR A  1  222 ? 19.629   29.398  -23.180  1.00 17.70  ? 222  THR A C   1 
ATOM   1734  O  O   . THR A  1  222 ? 18.886   29.686  -22.229  1.00 18.20  ? 222  THR A O   1 
ATOM   1735  C  CB  . THR A  1  222 ? 21.200   27.533  -22.526  1.00 19.09  ? 222  THR A CB  1 
ATOM   1736  O  OG1 . THR A  1  222 ? 22.602   27.261  -22.321  1.00 19.64  ? 222  THR A OG1 1 
ATOM   1737  C  CG2 . THR A  1  222 ? 20.602   26.577  -23.569  1.00 19.82  ? 222  THR A CG2 1 
ATOM   1738  N  N   . TRP A  1  223 ? 19.240   29.444  -24.463  1.00 16.88  ? 223  TRP A N   1 
ATOM   1739  C  CA  . TRP A  1  223 ? 17.953   29.997  -24.874  1.00 17.27  ? 223  TRP A CA  1 
ATOM   1740  C  C   . TRP A  1  223 ? 17.290   29.189  -25.951  1.00 17.71  ? 223  TRP A C   1 
ATOM   1741  O  O   . TRP A  1  223 ? 17.973   28.617  -26.797  1.00 18.17  ? 223  TRP A O   1 
ATOM   1742  C  CB  . TRP A  1  223 ? 18.177   31.437  -25.396  1.00 17.50  ? 223  TRP A CB  1 
ATOM   1743  C  CG  . TRP A  1  223 ? 18.850   32.325  -24.389  1.00 18.48  ? 223  TRP A CG  1 
ATOM   1744  C  CD1 . TRP A  1  223 ? 20.189   32.421  -24.141  1.00 19.37  ? 223  TRP A CD1 1 
ATOM   1745  C  CD2 . TRP A  1  223 ? 18.198   33.131  -23.403  1.00 18.52  ? 223  TRP A CD2 1 
ATOM   1746  N  NE1 . TRP A  1  223 ? 20.414   33.265  -23.078  1.00 19.52  ? 223  TRP A NE1 1 
ATOM   1747  C  CE2 . TRP A  1  223 ? 19.206   33.700  -22.592  1.00 19.42  ? 223  TRP A CE2 1 
ATOM   1748  C  CE3 . TRP A  1  223 ? 16.861   33.468  -23.156  1.00 18.97  ? 223  TRP A CE3 1 
ATOM   1749  C  CZ2 . TRP A  1  223 ? 18.910   34.558  -21.532  1.00 19.97  ? 223  TRP A CZ2 1 
ATOM   1750  C  CZ3 . TRP A  1  223 ? 16.567   34.297  -22.090  1.00 19.63  ? 223  TRP A CZ3 1 
ATOM   1751  C  CH2 . TRP A  1  223 ? 17.587   34.836  -21.293  1.00 19.98  ? 223  TRP A CH2 1 
ATOM   1752  N  N   . GLN A  1  224 ? 15.953   29.197  -25.952  1.00 16.58  ? 224  GLN A N   1 
ATOM   1753  C  CA  . GLN A  1  224 ? 15.134   28.514  -26.946  1.00 16.68  ? 224  GLN A CA  1 
ATOM   1754  C  C   . GLN A  1  224 ? 14.536   29.566  -27.871  1.00 16.70  ? 224  GLN A C   1 
ATOM   1755  O  O   . GLN A  1  224 ? 13.885   30.484  -27.387  1.00 17.75  ? 224  GLN A O   1 
ATOM   1756  C  CB  . GLN A  1  224 ? 13.989   27.764  -26.248  1.00 16.78  ? 224  GLN A CB  1 
ATOM   1757  C  CG  . GLN A  1  224 ? 14.492   26.633  -25.346  1.00 17.35  ? 224  GLN A CG  1 
ATOM   1758  C  CD  . GLN A  1  224 ? 13.476   26.232  -24.306  1.00 17.23  ? 224  GLN A CD  1 
ATOM   1759  O  OE1 . GLN A  1  224 ? 12.915   25.139  -24.367  1.00 18.30  ? 224  GLN A OE1 1 
ATOM   1760  N  NE2 . GLN A  1  224 ? 13.243   27.095  -23.319  1.00 16.26  ? 224  GLN A NE2 1 
ATOM   1761  N  N   . ALA A  1  225 ? 14.779   29.451  -29.178  1.00 15.63  ? 225  ALA A N   1 
ATOM   1762  C  CA  . ALA A  1  225 ? 14.204   30.313  -30.207  1.00 15.75  ? 225  ALA A CA  1 
ATOM   1763  C  C   . ALA A  1  225 ? 12.953   29.555  -30.666  1.00 16.02  ? 225  ALA A C   1 
ATOM   1764  O  O   . ALA A  1  225 ? 13.071   28.533  -31.356  1.00 16.59  ? 225  ALA A O   1 
ATOM   1765  C  CB  . ALA A  1  225 ? 15.181   30.472  -31.360  1.00 15.40  ? 225  ALA A CB  1 
ATOM   1766  N  N   . VAL A  1  226 ? 11.781   29.984  -30.199  1.00 15.54  ? 226  VAL A N   1 
ATOM   1767  C  CA  . VAL A  1  226 ? 10.540   29.272  -30.469  1.00 15.66  ? 226  VAL A CA  1 
ATOM   1768  C  C   . VAL A  1  226 ? 9.753    29.943  -31.573  1.00 16.40  ? 226  VAL A C   1 
ATOM   1769  O  O   . VAL A  1  226 ? 9.563    31.161  -31.534  1.00 17.59  ? 226  VAL A O   1 
ATOM   1770  C  CB  . VAL A  1  226 ? 9.691    29.170  -29.189  1.00 16.22  ? 226  VAL A CB  1 
ATOM   1771  C  CG1 . VAL A  1  226 ? 8.362    28.454  -29.480  1.00 16.69  ? 226  VAL A CG1 1 
ATOM   1772  C  CG2 . VAL A  1  226 ? 10.491   28.477  -28.069  1.00 16.55  ? 226  VAL A CG2 1 
ATOM   1773  N  N   . HIS A  1  227 ? 9.200    29.145  -32.491  1.00 14.66  ? 227  HIS A N   1 
ATOM   1774  C  CA  . HIS A  1  227 ? 8.393    29.665  -33.592  1.00 14.76  ? 227  HIS A CA  1 
ATOM   1775  C  C   . HIS A  1  227 ? 7.112    28.849  -33.625  1.00 15.16  ? 227  HIS A C   1 
ATOM   1776  O  O   . HIS A  1  227 ? 7.120    27.691  -34.052  1.00 15.61  ? 227  HIS A O   1 
ATOM   1777  C  CB  . HIS A  1  227 ? 9.174    29.567  -34.922  1.00 15.55  ? 227  HIS A CB  1 
ATOM   1778  C  CG  . HIS A  1  227 ? 10.559   30.119  -34.822  1.00 15.90  ? 227  HIS A CG  1 
ATOM   1779  N  ND1 . HIS A  1  227 ? 10.785   31.478  -34.687  1.00 16.30  ? 227  HIS A ND1 1 
ATOM   1780  C  CD2 . HIS A  1  227 ? 11.746   29.472  -34.776  1.00 16.70  ? 227  HIS A CD2 1 
ATOM   1781  C  CE1 . HIS A  1  227 ? 12.097   31.620  -34.610  1.00 17.20  ? 227  HIS A CE1 1 
ATOM   1782  N  NE2 . HIS A  1  227 ? 12.715   30.437  -34.649  1.00 18.16  ? 227  HIS A NE2 1 
ATOM   1783  N  N   . VAL A  1  228 ? 6.034    29.408  -33.058  1.00 15.26  ? 228  VAL A N   1 
ATOM   1784  C  CA  . VAL A  1  228 ? 4.754    28.700  -32.984  1.00 14.78  ? 228  VAL A CA  1 
ATOM   1785  C  C   . VAL A  1  228 ? 4.085    28.677  -34.375  1.00 16.07  ? 228  VAL A C   1 
ATOM   1786  O  O   . VAL A  1  228 ? 4.543    29.389  -35.278  1.00 15.77  ? 228  VAL A O   1 
ATOM   1787  C  CB  . VAL A  1  228 ? 3.821    29.269  -31.882  1.00 14.57  ? 228  VAL A CB  1 
ATOM   1788  C  CG1 . VAL A  1  228 ? 4.573    29.390  -30.548  1.00 14.78  ? 228  VAL A CG1 1 
ATOM   1789  C  CG2 . VAL A  1  228 ? 3.218    30.617  -32.286  1.00 15.38  ? 228  VAL A CG2 1 
ATOM   1790  N  N   . PRO A  1  229 ? 3.029    27.861  -34.592  1.00 16.60  ? 229  PRO A N   1 
ATOM   1791  C  CA  . PRO A  1  229 ? 2.483    27.771  -35.956  1.00 16.55  ? 229  PRO A CA  1 
ATOM   1792  C  C   . PRO A  1  229 ? 1.882    29.066  -36.478  1.00 15.22  ? 229  PRO A C   1 
ATOM   1793  O  O   . PRO A  1  229 ? 1.158    29.757  -35.748  1.00 15.17  ? 229  PRO A O   1 
ATOM   1794  C  CB  . PRO A  1  229 ? 1.460    26.650  -35.881  1.00 17.69  ? 229  PRO A CB  1 
ATOM   1795  C  CG  . PRO A  1  229 ? 1.805    25.875  -34.617  1.00 17.84  ? 229  PRO A CG  1 
ATOM   1796  C  CD  . PRO A  1  229 ? 2.375    26.895  -33.682  1.00 16.24  ? 229  PRO A CD  1 
ATOM   1797  N  N   . THR A  1  230 ? 2.181    29.385  -37.749  1.00 14.60  ? 230  THR A N   1 
ATOM   1798  C  CA  . THR A  1  230 ? 1.629    30.565  -38.442  1.00 14.52  ? 230  THR A CA  1 
ATOM   1799  C  C   . THR A  1  230 ? 0.095    30.497  -38.414  1.00 14.24  ? 230  THR A C   1 
ATOM   1800  O  O   . THR A  1  230 ? -0.548   31.512  -38.184  1.00 14.22  ? 230  THR A O   1 
ATOM   1801  C  CB  . THR A  1  230 ? 2.121    30.619  -39.906  1.00 15.35  ? 230  THR A CB  1 
ATOM   1802  O  OG1 . THR A  1  230 ? 3.526    30.925  -39.916  1.00 15.65  ? 230  THR A OG1 1 
ATOM   1803  C  CG2 . THR A  1  230 ? 1.359    31.643  -40.757  1.00 15.30  ? 230  THR A CG2 1 
ATOM   1804  N  N   . ILE A  1  231 ? -0.483   29.306  -38.620  1.00 14.04  ? 231  ILE A N   1 
ATOM   1805  C  CA  . ILE A  1  231 ? -1.951   29.166  -38.607  1.00 15.02  ? 231  ILE A CA  1 
ATOM   1806  C  C   . ILE A  1  231 ? -2.554   29.619  -37.259  1.00 16.15  ? 231  ILE A C   1 
ATOM   1807  O  O   . ILE A  1  231 ? -3.678   30.137  -37.224  1.00 17.16  ? 231  ILE A O   1 
ATOM   1808  C  CB  . ILE A  1  231 ? -2.384   27.710  -38.961  1.00 15.11  ? 231  ILE A CB  1 
ATOM   1809  C  CG1 . ILE A  1  231 ? -3.879   27.678  -39.352  1.00 15.70  ? 231  ILE A CG1 1 
ATOM   1810  C  CG2 . ILE A  1  231 ? -2.045   26.716  -37.837  1.00 15.76  ? 231  ILE A CG2 1 
ATOM   1811  C  CD1 . ILE A  1  231 ? -4.324   26.405  -40.031  1.00 16.46  ? 231  ILE A CD1 1 
ATOM   1812  N  N   . VAL A  1  232 ? -1.805   29.433  -36.156  1.00 15.24  ? 232  VAL A N   1 
ATOM   1813  C  CA  . VAL A  1  232 ? -2.279   29.806  -34.824  1.00 15.15  ? 232  VAL A CA  1 
ATOM   1814  C  C   . VAL A  1  232 ? -2.313   31.330  -34.681  1.00 15.13  ? 232  VAL A C   1 
ATOM   1815  O  O   . VAL A  1  232 ? -3.304   31.848  -34.170  1.00 16.34  ? 232  VAL A O   1 
ATOM   1816  C  CB  . VAL A  1  232 ? -1.394   29.135  -33.742  1.00 15.56  ? 232  VAL A CB  1 
ATOM   1817  C  CG1 . VAL A  1  232 ? -1.624   29.744  -32.359  1.00 16.23  ? 232  VAL A CG1 1 
ATOM   1818  C  CG2 . VAL A  1  232 ? -1.663   27.620  -33.726  1.00 15.28  ? 232  VAL A CG2 1 
ATOM   1819  N  N   . VAL A  1  233 ? -1.226   32.028  -35.049  1.00 14.92  ? 233  VAL A N   1 
ATOM   1820  C  CA  . VAL A  1  233 ? -1.213   33.500  -34.904  1.00 14.48  ? 233  VAL A CA  1 
ATOM   1821  C  C   . VAL A  1  233 ? -2.169   34.170  -35.895  1.00 14.85  ? 233  VAL A C   1 
ATOM   1822  O  O   . VAL A  1  233 ? -2.694   35.252  -35.598  1.00 15.15  ? 233  VAL A O   1 
ATOM   1823  C  CB  . VAL A  1  233 ? 0.202    34.132  -34.933  1.00 14.95  ? 233  VAL A CB  1 
ATOM   1824  C  CG1 . VAL A  1  233 ? 1.029    33.653  -33.737  1.00 15.97  ? 233  VAL A CG1 1 
ATOM   1825  C  CG2 . VAL A  1  233 ? 0.928    33.852  -36.260  1.00 15.10  ? 233  VAL A CG2 1 
ATOM   1826  N  N   . ARG A  1  234 ? -2.431   33.527  -37.041  1.00 15.07  ? 234  ARG A N   1 
ATOM   1827  C  CA  . ARG A  1  234 ? -3.386   34.063  -38.001  1.00 14.44  ? 234  ARG A CA  1 
ATOM   1828  C  C   . ARG A  1  234 ? -4.807   33.892  -37.438  1.00 15.42  ? 234  ARG A C   1 
ATOM   1829  O  O   . ARG A  1  234 ? -5.577   34.841  -37.450  1.00 15.99  ? 234  ARG A O   1 
ATOM   1830  C  CB  . ARG A  1  234 ? -3.204   33.388  -39.367  1.00 14.89  ? 234  ARG A CB  1 
ATOM   1831  C  CG  . ARG A  1  234 ? -1.888   33.820  -40.038  1.00 14.78  ? 234  ARG A CG  1 
ATOM   1832  C  CD  . ARG A  1  234 ? -1.761   33.309  -41.470  1.00 16.31  ? 234  ARG A CD  1 
ATOM   1833  N  NE  . ARG A  1  234 ? -2.618   34.028  -42.419  1.00 17.20  ? 234  ARG A NE  1 
ATOM   1834  C  CZ  . ARG A  1  234 ? -2.386   35.258  -42.880  1.00 17.81  ? 234  ARG A CZ  1 
ATOM   1835  N  NH1 . ARG A  1  234 ? -3.226   35.819  -43.744  1.00 16.85  ? 234  ARG A NH1 1 
ATOM   1836  N  NH2 . ARG A  1  234 ? -1.312   35.938  -42.480  1.00 16.07  ? 234  ARG A NH2 1 
ATOM   1837  N  N   . THR A  1  235 ? -5.135   32.709  -36.885  1.00 14.50  ? 235  THR A N   1 
ATOM   1838  C  CA  . THR A  1  235 ? -6.458   32.484  -36.267  1.00 14.39  ? 235  THR A CA  1 
ATOM   1839  C  C   . THR A  1  235 ? -6.618   33.360  -34.999  1.00 15.25  ? 235  THR A C   1 
ATOM   1840  O  O   . THR A  1  235 ? -7.720   33.840  -34.687  1.00 15.96  ? 235  THR A O   1 
ATOM   1841  C  CB  . THR A  1  235 ? -6.603   30.988  -35.887  1.00 15.46  ? 235  THR A CB  1 
ATOM   1842  O  OG1 . THR A  1  235 ? -6.528   30.187  -37.068  1.00 17.34  ? 235  THR A OG1 1 
ATOM   1843  C  CG2 . THR A  1  235 ? -7.933   30.692  -35.156  1.00 15.36  ? 235  THR A CG2 1 
ATOM   1844  N  N   . CYS A  1  236 ? -5.517   33.536  -34.249  1.00 14.57  ? 236  CYS A N   1 
ATOM   1845  C  CA  . CYS A  1  236 ? -5.534   34.238  -32.977  1.00 14.65  ? 236  CYS A CA  1 
ATOM   1846  C  C   . CYS A  1  236 ? -4.759   35.571  -33.053  1.00 14.31  ? 236  CYS A C   1 
ATOM   1847  O  O   . CYS A  1  236 ? -5.159   36.425  -33.848  1.00 14.45  ? 236  CYS A O   1 
ATOM   1848  C  CB  . CYS A  1  236 ? -5.032   33.307  -31.871  1.00 14.59  ? 236  CYS A CB  1 
ATOM   1849  S  SG  . CYS A  1  236 ? -5.883   31.712  -31.813  1.00 17.07  ? 236  CYS A SG  1 
ATOM   1850  N  N   . ASP A  1  237 ? -3.697   35.781  -32.244  1.00 13.42  ? 237  ASP A N   1 
ATOM   1851  C  CA  . ASP A  1  237 ? -2.966   37.039  -32.269  1.00 14.05  ? 237  ASP A CA  1 
ATOM   1852  C  C   . ASP A  1  237 ? -1.516   36.840  -31.777  1.00 14.75  ? 237  ASP A C   1 
ATOM   1853  O  O   . ASP A  1  237 ? -1.124   35.716  -31.461  1.00 15.11  ? 237  ASP A O   1 
ATOM   1854  C  CB  . ASP A  1  237 ? -3.722   38.085  -31.441  1.00 14.33  ? 237  ASP A CB  1 
ATOM   1855  C  CG  . ASP A  1  237 ? -3.806   37.823  -29.933  1.00 17.91  ? 237  ASP A CG  1 
ATOM   1856  O  OD1 . ASP A  1  237 ? -3.287   36.767  -29.471  1.00 16.66  ? 237  ASP A OD1 1 
ATOM   1857  O  OD2 . ASP A  1  237 ? -4.359   38.682  -29.215  1.00 20.10  ? 237  ASP A OD2 1 
ATOM   1858  N  N   . GLY A  1  238 ? -0.730   37.911  -31.781  1.00 14.88  ? 238  GLY A N   1 
ATOM   1859  C  CA  . GLY A  1  238 ? 0.646    37.838  -31.293  1.00 14.89  ? 238  GLY A CA  1 
ATOM   1860  C  C   . GLY A  1  238 ? 0.749    37.508  -29.812  1.00 15.58  ? 238  GLY A C   1 
ATOM   1861  O  O   . GLY A  1  238 ? 1.681    36.810  -29.389  1.00 15.56  ? 238  GLY A O   1 
ATOM   1862  N  N   . ALA A  1  239 ? -0.215   37.987  -29.004  1.00 15.51  ? 239  ALA A N   1 
ATOM   1863  C  CA  . ALA A  1  239 ? -0.204   37.718  -27.560  1.00 16.47  ? 239  ALA A CA  1 
ATOM   1864  C  C   . ALA A  1  239 ? -0.431   36.220  -27.235  1.00 16.36  ? 239  ALA A C   1 
ATOM   1865  O  O   . ALA A  1  239 ? -0.256   35.804  -26.093  1.00 17.40  ? 239  ALA A O   1 
ATOM   1866  C  CB  . ALA A  1  239 ? -1.239   38.575  -26.867  1.00 17.67  ? 239  ALA A CB  1 
ATOM   1867  N  N   . THR A  1  240 ? -0.842   35.427  -28.237  1.00 14.91  ? 240  THR A N   1 
ATOM   1868  C  CA  . THR A  1  240 ? -0.982   33.979  -28.080  1.00 15.04  ? 240  THR A CA  1 
ATOM   1869  C  C   . THR A  1  240 ? 0.406    33.321  -27.965  1.00 15.17  ? 240  THR A C   1 
ATOM   1870  O  O   . THR A  1  240 ? 0.575    32.326  -27.252  1.00 15.09  ? 240  THR A O   1 
ATOM   1871  C  CB  . THR A  1  240 ? -1.699   33.406  -29.330  1.00 16.04  ? 240  THR A CB  1 
ATOM   1872  O  OG1 . THR A  1  240 ? -2.996   34.005  -29.430  1.00 17.03  ? 240  THR A OG1 1 
ATOM   1873  C  CG2 . THR A  1  240 ? -1.795   31.868  -29.326  1.00 17.06  ? 240  THR A CG2 1 
ATOM   1874  N  N   . THR A  1  241 ? 1.386    33.843  -28.709  1.00 13.98  ? 241  THR A N   1 
ATOM   1875  C  CA  . THR A  1  241 ? 2.681    33.186  -28.873  1.00 14.25  ? 241  THR A CA  1 
ATOM   1876  C  C   . THR A  1  241 ? 3.396    32.781  -27.570  1.00 13.46  ? 241  THR A C   1 
ATOM   1877  O  O   . THR A  1  241 ? 3.787    31.603  -27.434  1.00 13.67  ? 241  THR A O   1 
ATOM   1878  C  CB  . THR A  1  241 ? 3.601    34.028  -29.748  1.00 15.47  ? 241  THR A CB  1 
ATOM   1879  O  OG1 . THR A  1  241 ? 2.908    34.297  -30.976  1.00 15.33  ? 241  THR A OG1 1 
ATOM   1880  C  CG2 . THR A  1  241 ? 4.914    33.293  -30.038  1.00 16.23  ? 241  THR A CG2 1 
ATOM   1881  N  N   . SER A  1  242 ? 3.592    33.718  -26.624  1.00 12.79  ? 242  SER A N   1 
ATOM   1882  C  CA  . SER A  1  242 ? 4.315    33.366  -25.384  1.00 14.19  ? 242  SER A CA  1 
ATOM   1883  C  C   . SER A  1  242 ? 3.548    32.334  -24.560  1.00 15.03  ? 242  SER A C   1 
ATOM   1884  O  O   . SER A  1  242 ? 4.174    31.508  -23.884  1.00 16.63  ? 242  SER A O   1 
ATOM   1885  C  CB  . SER A  1  242 ? 4.622    34.600  -24.544  1.00 15.70  ? 242  SER A CB  1 
ATOM   1886  O  OG  . SER A  1  242 ? 3.450    35.151  -23.972  1.00 15.60  ? 242  SER A OG  1 
ATOM   1887  N  N   . ARG A  1  243 ? 2.207    32.346  -24.632  1.00 14.19  ? 243  ARG A N   1 
ATOM   1888  C  CA  . ARG A  1  243 ? 1.403    31.387  -23.884  1.00 13.65  ? 243  ARG A CA  1 
ATOM   1889  C  C   . ARG A  1  243 ? 1.505    30.021  -24.549  1.00 14.27  ? 243  ARG A C   1 
ATOM   1890  O  O   . ARG A  1  243 ? 1.794    29.044  -23.866  1.00 14.63  ? 243  ARG A O   1 
ATOM   1891  C  CB  . ARG A  1  243 ? -0.063   31.855  -23.818  1.00 14.14  ? 243  ARG A CB  1 
ATOM   1892  C  CG  . ARG A  1  243 ? -0.214   33.212  -23.114  1.00 14.72  ? 243  ARG A CG  1 
ATOM   1893  C  CD  . ARG A  1  243 ? -1.678   33.582  -22.971  1.00 15.23  ? 243  ARG A CD  1 
ATOM   1894  N  NE  . ARG A  1  243 ? -1.885   34.713  -22.055  1.00 16.15  ? 243  ARG A NE  1 
ATOM   1895  C  CZ  . ARG A  1  243 ? -1.966   36.006  -22.386  1.00 18.21  ? 243  ARG A CZ  1 
ATOM   1896  N  NH1 . ARG A  1  243 ? -1.856   36.390  -23.658  1.00 16.95  ? 243  ARG A NH1 1 
ATOM   1897  N  NH2 . ARG A  1  243 ? -2.197   36.919  -21.452  1.00 18.15  ? 243  ARG A NH2 1 
ATOM   1898  N  N   . TRP A  1  244 ? 1.343    29.954  -25.889  1.00 14.06  ? 244  TRP A N   1 
ATOM   1899  C  CA  . TRP A  1  244 ? 1.450    28.682  -26.633  1.00 15.00  ? 244  TRP A CA  1 
ATOM   1900  C  C   . TRP A  1  244 ? 2.814    28.034  -26.393  1.00 14.80  ? 244  TRP A C   1 
ATOM   1901  O  O   . TRP A  1  244 ? 2.919    26.836  -26.084  1.00 15.45  ? 244  TRP A O   1 
ATOM   1902  C  CB  . TRP A  1  244 ? 1.218    28.945  -28.139  1.00 15.79  ? 244  TRP A CB  1 
ATOM   1903  C  CG  . TRP A  1  244 ? 1.219    27.696  -28.967  1.00 16.50  ? 244  TRP A CG  1 
ATOM   1904  C  CD1 . TRP A  1  244 ? 2.294    26.913  -29.276  1.00 17.28  ? 244  TRP A CD1 1 
ATOM   1905  C  CD2 . TRP A  1  244 ? 0.091    27.120  -29.643  1.00 16.29  ? 244  TRP A CD2 1 
ATOM   1906  N  NE1 . TRP A  1  244 ? 1.892    25.841  -30.039  1.00 17.02  ? 244  TRP A NE1 1 
ATOM   1907  C  CE2 . TRP A  1  244 ? 0.545    25.949  -30.287  1.00 16.79  ? 244  TRP A CE2 1 
ATOM   1908  C  CE3 . TRP A  1  244 ? -1.261   27.480  -29.760  1.00 16.21  ? 244  TRP A CE3 1 
ATOM   1909  C  CZ2 . TRP A  1  244 ? -0.309   25.123  -31.007  1.00 16.94  ? 244  TRP A CZ2 1 
ATOM   1910  C  CZ3 . TRP A  1  244 ? -2.118   26.632  -30.426  1.00 17.26  ? 244  TRP A CZ3 1 
ATOM   1911  C  CH2 . TRP A  1  244 ? -1.640   25.468  -31.045  1.00 17.17  ? 244  TRP A CH2 1 
ATOM   1912  N  N   . THR A  1  245 ? 3.843    28.853  -26.466  1.00 14.76  ? 245  THR A N   1 
ATOM   1913  C  CA  . THR A  1  245 ? 5.219    28.428  -26.222  1.00 15.31  ? 245  THR A CA  1 
ATOM   1914  C  C   . THR A  1  245 ? 5.363    27.821  -24.808  1.00 15.87  ? 245  THR A C   1 
ATOM   1915  O  O   . THR A  1  245 ? 5.917    26.725  -24.668  1.00 16.67  ? 245  THR A O   1 
ATOM   1916  C  CB  . THR A  1  245 ? 6.155    29.648  -26.379  1.00 16.06  ? 245  THR A CB  1 
ATOM   1917  O  OG1 . THR A  1  245 ? 6.127    30.090  -27.744  1.00 16.72  ? 245  THR A OG1 1 
ATOM   1918  C  CG2 . THR A  1  245 ? 7.570    29.334  -25.908  1.00 15.72  ? 245  THR A CG2 1 
ATOM   1919  N  N   . ALA A  1  246 ? 4.885    28.539  -23.773  1.00 15.29  ? 246  ALA A N   1 
ATOM   1920  C  CA  . ALA A  1  246 ? 5.032    28.092  -22.391  1.00 15.14  ? 246  ALA A CA  1 
ATOM   1921  C  C   . ALA A  1  246 ? 4.292    26.801  -22.135  1.00 14.75  ? 246  ALA A C   1 
ATOM   1922  O  O   . ALA A  1  246 ? 4.789    25.956  -21.386  1.00 15.29  ? 246  ALA A O   1 
ATOM   1923  C  CB  . ALA A  1  246 ? 4.538    29.156  -21.448  1.00 15.63  ? 246  ALA A CB  1 
ATOM   1924  N  N   . MET A  1  247 ? 3.096    26.620  -22.758  1.00 14.13  ? 247  MET A N   1 
ATOM   1925  C  CA  . MET A  1  247 ? 2.331    25.389  -22.514  1.00 15.09  ? 247  MET A CA  1 
ATOM   1926  C  C   . MET A  1  247 ? 3.125    24.163  -22.955  1.00 15.59  ? 247  MET A C   1 
ATOM   1927  O  O   . MET A  1  247 ? 3.217    23.189  -22.202  1.00 16.33  ? 247  MET A O   1 
ATOM   1928  C  CB  . MET A  1  247 ? 0.970    25.395  -23.254  1.00 15.14  ? 247  MET A CB  1 
ATOM   1929  C  CG  . MET A  1  247 ? 0.071    26.585  -22.931  1.00 17.58  ? 247  MET A CG  1 
ATOM   1930  S  SD  . MET A  1  247 ? -0.257   26.790  -21.147  1.00 17.62  ? 247  MET A SD  1 
ATOM   1931  C  CE  . MET A  1  247 ? 0.849    28.190  -20.769  1.00 17.53  ? 247  MET A CE  1 
ATOM   1932  N  N   . GLN A  1  248 ? 3.718    24.217  -24.160  1.00 14.43  ? 248  GLN A N   1 
ATOM   1933  C  CA  . GLN A  1  248 ? 4.420    23.063  -24.714  1.00 14.51  ? 248  GLN A CA  1 
ATOM   1934  C  C   . GLN A  1  248 ? 5.833    22.894  -24.147  1.00 15.20  ? 248  GLN A C   1 
ATOM   1935  O  O   . GLN A  1  248 ? 6.307    21.755  -24.042  1.00 16.06  ? 248  GLN A O   1 
ATOM   1936  C  CB  . GLN A  1  248 ? 4.374    23.116  -26.255  1.00 14.21  ? 248  GLN A CB  1 
ATOM   1937  C  CG  . GLN A  1  248 ? 2.912    23.156  -26.781  1.00 15.72  ? 248  GLN A CG  1 
ATOM   1938  C  CD  . GLN A  1  248 ? 2.028    22.117  -26.123  1.00 16.16  ? 248  GLN A CD  1 
ATOM   1939  O  OE1 . GLN A  1  248 ? 1.515    22.323  -25.015  1.00 16.14  ? 248  GLN A OE1 1 
ATOM   1940  N  NE2 . GLN A  1  248 ? 1.890    20.951  -26.731  1.00 15.86  ? 248  GLN A NE2 1 
ATOM   1941  N  N   . ILE A  1  249 ? 6.447    23.976  -23.665  1.00 14.65  ? 249  ILE A N   1 
ATOM   1942  C  CA  . ILE A  1  249 ? 7.692    23.867  -22.894  1.00 15.38  ? 249  ILE A CA  1 
ATOM   1943  C  C   . ILE A  1  249 ? 7.378    23.097  -21.586  1.00 15.94  ? 249  ILE A C   1 
ATOM   1944  O  O   . ILE A  1  249 ? 8.091    22.151  -21.239  1.00 16.57  ? 249  ILE A O   1 
ATOM   1945  C  CB  . ILE A  1  249 ? 8.290    25.280  -22.601  1.00 15.63  ? 249  ILE A CB  1 
ATOM   1946  C  CG1 . ILE A  1  249 ? 8.993    25.809  -23.867  1.00 15.46  ? 249  ILE A CG1 1 
ATOM   1947  C  CG2 . ILE A  1  249 ? 9.270    25.234  -21.390  1.00 16.15  ? 249  ILE A CG2 1 
ATOM   1948  C  CD1 . ILE A  1  249 ? 9.555    27.249  -23.762  1.00 16.96  ? 249  ILE A CD1 1 
ATOM   1949  N  N   . GLY A  1  250 ? 6.289    23.477  -20.913  1.00 16.06  ? 250  GLY A N   1 
ATOM   1950  C  CA  . GLY A  1  250 ? 5.887    22.816  -19.674  1.00 16.39  ? 250  GLY A CA  1 
ATOM   1951  C  C   . GLY A  1  250 ? 5.638    21.331  -19.866  1.00 16.33  ? 250  GLY A C   1 
ATOM   1952  O  O   . GLY A  1  250 ? 6.139    20.500  -19.099  1.00 17.31  ? 250  GLY A O   1 
ATOM   1953  N  N   . MET A  1  251 ? 4.887    20.976  -20.931  1.00 15.43  ? 251  MET A N   1 
ATOM   1954  C  CA  . MET A  1  251 ? 4.611    19.562  -21.216  1.00 15.29  ? 251  MET A CA  1 
ATOM   1955  C  C   . MET A  1  251 ? 5.889    18.804  -21.516  1.00 15.87  ? 251  MET A C   1 
ATOM   1956  O  O   . MET A  1  251 ? 6.031    17.646  -21.097  1.00 16.52  ? 251  MET A O   1 
ATOM   1957  C  CB  . MET A  1  251 ? 3.640    19.424  -22.409  1.00 14.53  ? 251  MET A CB  1 
ATOM   1958  C  CG  . MET A  1  251 ? 2.215    19.889  -22.129  1.00 16.44  ? 251  MET A CG  1 
ATOM   1959  S  SD  . MET A  1  251 ? 1.498    19.244  -20.588  1.00 17.67  ? 251  MET A SD  1 
ATOM   1960  C  CE  . MET A  1  251 ? 1.744    17.483  -20.817  1.00 15.24  ? 251  MET A CE  1 
ATOM   1961  N  N   . SER A  1  252 ? 6.804    19.424  -22.253  1.00 16.46  ? 252  SER A N   1 
ATOM   1962  C  CA  . SER A  1  252 ? 8.040    18.759  -22.635  1.00 17.29  ? 252  SER A CA  1 
ATOM   1963  C  C   . SER A  1  252 ? 8.972    18.528  -21.427  1.00 17.76  ? 252  SER A C   1 
ATOM   1964  O  O   . SER A  1  252 ? 9.594    17.467  -21.351  1.00 18.10  ? 252  SER A O   1 
ATOM   1965  C  CB  . SER A  1  252 ? 8.724    19.526  -23.762  1.00 17.86  ? 252  SER A CB  1 
ATOM   1966  O  OG  . SER A  1  252 ? 7.881    19.524  -24.909  1.00 18.51  ? 252  SER A OG  1 
ATOM   1967  N  N   . PHE A  1  253 ? 9.016    19.460  -20.461  1.00 17.63  ? 253  PHE A N   1 
ATOM   1968  C  CA  . PHE A  1  253 ? 9.811    19.247  -19.237  1.00 17.82  ? 253  PHE A CA  1 
ATOM   1969  C  C   . PHE A  1  253 ? 9.191    18.124  -18.417  1.00 17.57  ? 253  PHE A C   1 
ATOM   1970  O  O   . PHE A  1  253 ? 9.907    17.272  -17.891  1.00 18.49  ? 253  PHE A O   1 
ATOM   1971  C  CB  . PHE A  1  253 ? 9.903    20.520  -18.369  1.00 18.18  ? 253  PHE A CB  1 
ATOM   1972  C  CG  . PHE A  1  253 ? 11.050   21.429  -18.756  1.00 18.66  ? 253  PHE A CG  1 
ATOM   1973  C  CD1 . PHE A  1  253 ? 12.364   21.000  -18.645  1.00 19.34  ? 253  PHE A CD1 1 
ATOM   1974  C  CD2 . PHE A  1  253 ? 10.813   22.696  -19.264  1.00 19.05  ? 253  PHE A CD2 1 
ATOM   1975  C  CE1 . PHE A  1  253 ? 13.419   21.828  -19.015  1.00 19.99  ? 253  PHE A CE1 1 
ATOM   1976  C  CE2 . PHE A  1  253 ? 11.867   23.519  -19.639  1.00 19.88  ? 253  PHE A CE2 1 
ATOM   1977  C  CZ  . PHE A  1  253 ? 13.166   23.082  -19.514  1.00 19.32  ? 253  PHE A CZ  1 
ATOM   1978  N  N   . ILE A  1  254 ? 7.840    18.099  -18.315  1.00 16.36  ? 254  ILE A N   1 
ATOM   1979  C  CA  . ILE A  1  254 ? 7.166    17.017  -17.587  1.00 17.06  ? 254  ILE A CA  1 
ATOM   1980  C  C   . ILE A  1  254 ? 7.526    15.646  -18.152  1.00 18.53  ? 254  ILE A C   1 
ATOM   1981  O  O   . ILE A  1  254 ? 7.909    14.744  -17.395  1.00 19.70  ? 254  ILE A O   1 
ATOM   1982  C  CB  . ILE A  1  254 ? 5.617    17.243  -17.590  1.00 17.48  ? 254  ILE A CB  1 
ATOM   1983  C  CG1 . ILE A  1  254 ? 5.237    18.411  -16.660  1.00 18.22  ? 254  ILE A CG1 1 
ATOM   1984  C  CG2 . ILE A  1  254 ? 4.863    15.953  -17.197  1.00 18.32  ? 254  ILE A CG2 1 
ATOM   1985  C  CD1 . ILE A  1  254 ? 3.824    18.985  -16.888  1.00 19.59  ? 254  ILE A CD1 1 
ATOM   1986  N  N   . ALA A  1  255 ? 7.395    15.487  -19.476  1.00 19.27  ? 255  ALA A N   1 
ATOM   1987  C  CA  . ALA A  1  255 ? 7.631    14.190  -20.103  1.00 20.35  ? 255  ALA A CA  1 
ATOM   1988  C  C   . ALA A  1  255 ? 9.114    13.838  -20.123  1.00 21.35  ? 255  ALA A C   1 
ATOM   1989  O  O   . ALA A  1  255 ? 9.462    12.692  -19.835  1.00 22.11  ? 255  ALA A O   1 
ATOM   1990  C  CB  . ALA A  1  255 ? 7.075    14.186  -21.514  1.00 20.51  ? 255  ALA A CB  1 
ATOM   1991  N  N   . ALA A  1  256 ? 9.990    14.794  -20.486  1.00 21.27  ? 256  ALA A N   1 
ATOM   1992  C  CA  . ALA A  1  256 ? 11.422   14.502  -20.616  1.00 21.92  ? 256  ALA A CA  1 
ATOM   1993  C  C   . ALA A  1  256 ? 12.143   14.254  -19.296  1.00 22.79  ? 256  ALA A C   1 
ATOM   1994  O  O   . ALA A  1  256 ? 13.136   13.527  -19.301  1.00 24.54  ? 256  ALA A O   1 
ATOM   1995  C  CB  . ALA A  1  256 ? 12.119   15.617  -21.380  1.00 21.62  ? 256  ALA A CB  1 
ATOM   1996  N  N   . TYR A  1  257 ? 11.699   14.857  -18.186  1.00 21.58  ? 257  TYR A N   1 
ATOM   1997  C  CA  . TYR A  1  257 ? 12.358   14.674  -16.885  1.00 21.32  ? 257  TYR A CA  1 
ATOM   1998  C  C   . TYR A  1  257 ? 11.524   13.798  -15.921  1.00 21.62  ? 257  TYR A C   1 
ATOM   1999  O  O   . TYR A  1  257 ? 11.888   13.681  -14.755  1.00 22.17  ? 257  TYR A O   1 
ATOM   2000  C  CB  . TYR A  1  257 ? 12.676   16.051  -16.267  1.00 20.78  ? 257  TYR A CB  1 
ATOM   2001  C  CG  . TYR A  1  257 ? 13.782   16.765  -17.027  1.00 20.84  ? 257  TYR A CG  1 
ATOM   2002  C  CD1 . TYR A  1  257 ? 13.509   17.468  -18.193  1.00 21.44  ? 257  TYR A CD1 1 
ATOM   2003  C  CD2 . TYR A  1  257 ? 15.115   16.579  -16.684  1.00 20.96  ? 257  TYR A CD2 1 
ATOM   2004  C  CE1 . TYR A  1  257 ? 14.524   18.048  -18.944  1.00 21.58  ? 257  TYR A CE1 1 
ATOM   2005  C  CE2 . TYR A  1  257 ? 16.139   17.145  -17.430  1.00 21.31  ? 257  TYR A CE2 1 
ATOM   2006  C  CZ  . TYR A  1  257 ? 15.844   17.873  -18.563  1.00 22.14  ? 257  TYR A CZ  1 
ATOM   2007  O  OH  . TYR A  1  257 ? 16.868   18.414  -19.308  1.00 22.67  ? 257  TYR A OH  1 
ATOM   2008  N  N   . ARG A  1  258 ? 10.410   13.178  -16.406  1.00 21.45  ? 258  ARG A N   1 
ATOM   2009  C  CA  . ARG A  1  258 ? 9.531    12.338  -15.602  1.00 22.14  ? 258  ARG A CA  1 
ATOM   2010  C  C   . ARG A  1  258 ? 9.160    12.995  -14.284  1.00 21.52  ? 258  ARG A C   1 
ATOM   2011  O  O   . ARG A  1  258 ? 9.292    12.426  -13.189  1.00 21.34  ? 258  ARG A O   1 
ATOM   2012  C  CB  . ARG A  1  258 ? 10.094   10.932  -15.420  1.00 25.28  ? 258  ARG A CB  1 
ATOM   2013  C  CG  . ARG A  1  258 ? 10.279   10.245  -16.750  1.00 30.63  ? 258  ARG A CG  1 
ATOM   2014  C  CD  . ARG A  1  258 ? 10.094   8.743   -16.694  1.00 35.26  ? 258  ARG A CD  1 
ATOM   2015  N  NE  . ARG A  1  258 ? 10.336   8.201   -18.011  1.00 39.79  ? 258  ARG A NE  1 
ATOM   2016  C  CZ  . ARG A  1  258 ? 9.831    7.077   -18.523  1.00 43.20  ? 258  ARG A CZ  1 
ATOM   2017  N  NH1 . ARG A  1  258 ? 8.967    6.335   -17.824  1.00 43.46  ? 258  ARG A NH1 1 
ATOM   2018  N  NH2 . ARG A  1  258 ? 10.156   6.700   -19.746  1.00 43.10  ? 258  ARG A NH2 1 
ATOM   2019  N  N   . MET A  1  259 ? 8.680    14.225  -14.420  1.00 20.03  ? 259  MET A N   1 
ATOM   2020  C  CA  . MET A  1  259 ? 8.158    14.933  -13.266  1.00 19.95  ? 259  MET A CA  1 
ATOM   2021  C  C   . MET A  1  259 ? 6.770    14.355  -13.010  1.00 19.85  ? 259  MET A C   1 
ATOM   2022  O  O   . MET A  1  259 ? 6.180    13.693  -13.889  1.00 19.81  ? 259  MET A O   1 
ATOM   2023  C  CB  . MET A  1  259 ? 7.974    16.430  -13.599  1.00 19.22  ? 259  MET A CB  1 
ATOM   2024  C  CG  . MET A  1  259 ? 9.223    17.124  -14.113  1.00 19.68  ? 259  MET A CG  1 
ATOM   2025  S  SD  . MET A  1  259 ? 8.945    18.866  -14.506  1.00 21.17  ? 259  MET A SD  1 
ATOM   2026  C  CE  . MET A  1  259 ? 8.678    19.557  -12.843  1.00 18.49  ? 259  MET A CE  1 
ATOM   2027  N  N   . CYS A  1  260 ? 6.152    14.719  -11.867  1.00 19.52  ? 260  CYS A N   1 
ATOM   2028  C  CA  . CYS A  1  260 ? 4.711    14.501  -11.703  1.00 19.53  ? 260  CYS A CA  1 
ATOM   2029  C  C   . CYS A  1  260 ? 4.051    15.448  -12.742  1.00 19.06  ? 260  CYS A C   1 
ATOM   2030  O  O   . CYS A  1  260 ? 4.514    16.586  -12.896  1.00 18.50  ? 260  CYS A O   1 
ATOM   2031  C  CB  . CYS A  1  260 ? 4.242    14.857  -10.305  1.00 20.63  ? 260  CYS A CB  1 
ATOM   2032  S  SG  . CYS A  1  260 ? 2.442    14.901  -10.139  1.00 22.11  ? 260  CYS A SG  1 
ATOM   2033  N  N   . ALA A  1  261 ? 3.069    14.957  -13.495  1.00 19.40  ? 261  ALA A N   1 
ATOM   2034  C  CA  . ALA A  1  261 ? 2.430    15.765  -14.527  1.00 19.60  ? 261  ALA A CA  1 
ATOM   2035  C  C   . ALA A  1  261 ? 1.421    16.700  -13.881  1.00 19.85  ? 261  ALA A C   1 
ATOM   2036  O  O   . ALA A  1  261 ? 0.206    16.490  -13.986  1.00 20.28  ? 261  ALA A O   1 
ATOM   2037  C  CB  . ALA A  1  261 ? 1.778    14.862  -15.566  1.00 19.58  ? 261  ALA A CB  1 
ATOM   2038  N  N   . GLY A  1  262 ? 1.956    17.709  -13.195  1.00 19.11  ? 262  GLY A N   1 
ATOM   2039  C  CA  . GLY A  1  262 ? 1.171    18.694  -12.472  1.00 19.45  ? 262  GLY A CA  1 
ATOM   2040  C  C   . GLY A  1  262 ? 1.473    18.714  -10.987  1.00 18.83  ? 262  GLY A C   1 
ATOM   2041  O  O   . GLY A  1  262 ? 0.632    18.348  -10.168  1.00 19.59  ? 262  GLY A O   1 
ATOM   2042  N  N   . GLU A  1  263 ? 2.677    19.165  -10.634  1.00 17.51  ? 263  GLU A N   1 
ATOM   2043  C  CA  . GLU A  1  263 ? 3.085    19.367  -9.234   1.00 16.66  ? 263  GLU A CA  1 
ATOM   2044  C  C   . GLU A  1  263 ? 3.516    20.836  -9.057   1.00 17.63  ? 263  GLU A C   1 
ATOM   2045  O  O   . GLU A  1  263 ? 3.645    21.556  -10.047  1.00 17.78  ? 263  GLU A O   1 
ATOM   2046  C  CB  . GLU A  1  263 ? 4.201    18.407  -8.804   1.00 17.84  ? 263  GLU A CB  1 
ATOM   2047  C  CG  . GLU A  1  263 ? 5.445    18.407  -9.696   1.00 20.11  ? 263  GLU A CG  1 
ATOM   2048  C  CD  . GLU A  1  263 ? 6.583    17.562  -9.144   1.00 22.62  ? 263  GLU A CD  1 
ATOM   2049  O  OE1 . GLU A  1  263 ? 6.955    17.769  -7.967   1.00 21.57  ? 263  GLU A OE1 1 
ATOM   2050  O  OE2 . GLU A  1  263 ? 7.107    16.697  -9.883   1.00 23.42  ? 263  GLU A OE2 1 
ATOM   2051  N  N   . ALA A  1  264 ? 3.715    21.286  -7.814   1.00 17.80  ? 264  ALA A N   1 
ATOM   2052  C  CA  . ALA A  1  264 ? 4.097    22.672  -7.527   1.00 18.27  ? 264  ALA A CA  1 
ATOM   2053  C  C   . ALA A  1  264 ? 5.310    23.162  -8.366   1.00 18.11  ? 264  ALA A C   1 
ATOM   2054  O  O   . ALA A  1  264 ? 5.284    24.295  -8.841   1.00 17.73  ? 264  ALA A O   1 
ATOM   2055  C  CB  . ALA A  1  264 ? 4.395    22.831  -6.043   1.00 18.57  ? 264  ALA A CB  1 
ATOM   2056  N  N   . ALA A  1  265 ? 6.328    22.316  -8.597   1.00 17.86  ? 265  ALA A N   1 
ATOM   2057  C  CA  . ALA A  1  265 ? 7.506    22.713  -9.386   1.00 18.47  ? 265  ALA A CA  1 
ATOM   2058  C  C   . ALA A  1  265 ? 7.140    23.058  -10.835  1.00 18.77  ? 265  ALA A C   1 
ATOM   2059  O  O   . ALA A  1  265 ? 7.810    23.879  -11.454  1.00 19.08  ? 265  ALA A O   1 
ATOM   2060  C  CB  . ALA A  1  265 ? 8.545    21.598  -9.362   1.00 18.71  ? 265  ALA A CB  1 
ATOM   2061  N  N   . VAL A  1  266 ? 6.070    22.450  -11.371  1.00 17.55  ? 266  VAL A N   1 
ATOM   2062  C  CA  . VAL A  1  266 ? 5.621    22.754  -12.726  1.00 17.33  ? 266  VAL A CA  1 
ATOM   2063  C  C   . VAL A  1  266 ? 5.193    24.241  -12.821  1.00 16.84  ? 266  VAL A C   1 
ATOM   2064  O  O   . VAL A  1  266 ? 5.419    24.873  -13.857  1.00 17.22  ? 266  VAL A O   1 
ATOM   2065  C  CB  . VAL A  1  266 ? 4.481    21.803  -13.139  1.00 17.89  ? 266  VAL A CB  1 
ATOM   2066  C  CG1 . VAL A  1  266 ? 3.866    22.211  -14.484  1.00 18.59  ? 266  VAL A CG1 1 
ATOM   2067  C  CG2 . VAL A  1  266 ? 4.971    20.357  -13.187  1.00 18.52  ? 266  VAL A CG2 1 
ATOM   2068  N  N   . ALA A  1  267 ? 4.590    24.801  -11.750  1.00 16.18  ? 267  ALA A N   1 
ATOM   2069  C  CA  . ALA A  1  267 ? 4.193    26.218  -11.776  1.00 16.23  ? 267  ALA A CA  1 
ATOM   2070  C  C   . ALA A  1  267 ? 5.411    27.134  -11.853  1.00 16.17  ? 267  ALA A C   1 
ATOM   2071  O  O   . ALA A  1  267 ? 5.308    28.213  -12.436  1.00 16.50  ? 267  ALA A O   1 
ATOM   2072  C  CB  . ALA A  1  267 ? 3.361    26.554  -10.559  1.00 16.59  ? 267  ALA A CB  1 
ATOM   2073  N  N   . ASP A  1  268 ? 6.564    26.742  -11.250  1.00 16.21  ? 268  ASP A N   1 
ATOM   2074  C  CA  . ASP A  1  268 ? 7.785    27.545  -11.363  1.00 16.86  ? 268  ASP A CA  1 
ATOM   2075  C  C   . ASP A  1  268 ? 8.267    27.538  -12.810  1.00 17.37  ? 268  ASP A C   1 
ATOM   2076  O  O   . ASP A  1  268 ? 8.688    28.576  -13.306  1.00 17.63  ? 268  ASP A O   1 
ATOM   2077  C  CB  . ASP A  1  268 ? 8.894    27.019  -10.446  1.00 17.75  ? 268  ASP A CB  1 
ATOM   2078  C  CG  . ASP A  1  268 ? 8.713    27.362  -8.983   1.00 22.34  ? 268  ASP A CG  1 
ATOM   2079  O  OD1 . ASP A  1  268 ? 7.852    28.231  -8.667   1.00 19.91  ? 268  ASP A OD1 1 
ATOM   2080  O  OD2 . ASP A  1  268 ? 9.437    26.781  -8.147   1.00 25.82  ? 268  ASP A OD2 1 
ATOM   2081  N  N   . LEU A  1  269 ? 8.185    26.380  -13.502  1.00 16.69  ? 269  LEU A N   1 
ATOM   2082  C  CA  . LEU A  1  269 ? 8.571    26.319  -14.909  1.00 16.77  ? 269  LEU A CA  1 
ATOM   2083  C  C   . LEU A  1  269 ? 7.626    27.212  -15.742  1.00 16.88  ? 269  LEU A C   1 
ATOM   2084  O  O   . LEU A  1  269 ? 8.095    27.907  -16.626  1.00 17.35  ? 269  LEU A O   1 
ATOM   2085  C  CB  . LEU A  1  269 ? 8.510    24.875  -15.440  1.00 17.30  ? 269  LEU A CB  1 
ATOM   2086  C  CG  . LEU A  1  269 ? 9.368    23.823  -14.735  1.00 19.37  ? 269  LEU A CG  1 
ATOM   2087  C  CD1 . LEU A  1  269 ? 9.228    22.471  -15.439  1.00 19.99  ? 269  LEU A CD1 1 
ATOM   2088  C  CD2 . LEU A  1  269 ? 10.846   24.214  -14.683  1.00 20.51  ? 269  LEU A CD2 1 
ATOM   2089  N  N   . ALA A  1  270 ? 6.315    27.248  -15.408  1.00 16.55  ? 270  ALA A N   1 
ATOM   2090  C  CA  . ALA A  1  270 ? 5.352    28.091  -16.118  1.00 16.40  ? 270  ALA A CA  1 
ATOM   2091  C  C   . ALA A  1  270 ? 5.683    29.567  -15.894  1.00 16.61  ? 270  ALA A C   1 
ATOM   2092  O  O   . ALA A  1  270 ? 5.739    30.327  -16.864  1.00 17.12  ? 270  ALA A O   1 
ATOM   2093  C  CB  . ALA A  1  270 ? 3.935    27.782  -15.641  1.00 17.12  ? 270  ALA A CB  1 
ATOM   2094  N  N   . TYR A  1  271 ? 5.960    29.975  -14.639  1.00 16.19  ? 271  TYR A N   1 
ATOM   2095  C  CA  . TYR A  1  271 ? 6.287    31.371  -14.361  1.00 16.39  ? 271  TYR A CA  1 
ATOM   2096  C  C   . TYR A  1  271 ? 7.598    31.756  -15.065  1.00 16.33  ? 271  TYR A C   1 
ATOM   2097  O  O   . TYR A  1  271 ? 7.701    32.869  -15.579  1.00 16.29  ? 271  TYR A O   1 
ATOM   2098  C  CB  . TYR A  1  271 ? 6.377    31.613  -12.851  1.00 16.42  ? 271  TYR A CB  1 
ATOM   2099  C  CG  . TYR A  1  271 ? 6.623    33.068  -12.510  1.00 17.22  ? 271  TYR A CG  1 
ATOM   2100  C  CD1 . TYR A  1  271 ? 5.604    34.008  -12.603  1.00 18.54  ? 271  TYR A CD1 1 
ATOM   2101  C  CD2 . TYR A  1  271 ? 7.873    33.503  -12.100  1.00 18.54  ? 271  TYR A CD2 1 
ATOM   2102  C  CE1 . TYR A  1  271 ? 5.828    35.347  -12.305  1.00 19.46  ? 271  TYR A CE1 1 
ATOM   2103  C  CE2 . TYR A  1  271 ? 8.109    34.836  -11.796  1.00 19.79  ? 271  TYR A CE2 1 
ATOM   2104  C  CZ  . TYR A  1  271 ? 7.082    35.756  -11.890  1.00 21.09  ? 271  TYR A CZ  1 
ATOM   2105  O  OH  . TYR A  1  271 ? 7.310    37.089  -11.587  1.00 23.68  ? 271  TYR A OH  1 
ATOM   2106  N  N   . ALA A  1  272 ? 8.568    30.827  -15.138  1.00 16.51  ? 272  ALA A N   1 
ATOM   2107  C  CA  . ALA A  1  272 ? 9.820    31.095  -15.831  1.00 17.31  ? 272  ALA A CA  1 
ATOM   2108  C  C   . ALA A  1  272 ? 9.576    31.279  -17.341  1.00 17.88  ? 272  ALA A C   1 
ATOM   2109  O  O   . ALA A  1  272 ? 10.057   32.253  -17.923  1.00 18.97  ? 272  ALA A O   1 
ATOM   2110  C  CB  . ALA A  1  272 ? 10.827   29.979  -15.581  1.00 17.92  ? 272  ALA A CB  1 
ATOM   2111  N  N   . ALA A  1  273 ? 8.810    30.390  -17.963  1.00 16.49  ? 273  ALA A N   1 
ATOM   2112  C  CA  . ALA A  1  273 ? 8.562    30.467  -19.402  1.00 16.27  ? 273  ALA A CA  1 
ATOM   2113  C  C   . ALA A  1  273 ? 7.687    31.648  -19.806  1.00 16.40  ? 273  ALA A C   1 
ATOM   2114  O  O   . ALA A  1  273 ? 7.880    32.202  -20.883  1.00 17.33  ? 273  ALA A O   1 
ATOM   2115  C  CB  . ALA A  1  273 ? 7.947    29.178  -19.890  1.00 16.20  ? 273  ALA A CB  1 
ATOM   2116  N  N   . LYS A  1  274 ? 6.701    32.012  -18.972  1.00 15.29  ? 274  LYS A N   1 
ATOM   2117  C  CA  . LYS A  1  274 ? 5.758    33.065  -19.324  1.00 15.03  ? 274  LYS A CA  1 
ATOM   2118  C  C   . LYS A  1  274 ? 6.175    34.463  -18.905  1.00 16.32  ? 274  LYS A C   1 
ATOM   2119  O  O   . LYS A  1  274 ? 5.577    35.434  -19.379  1.00 16.98  ? 274  LYS A O   1 
ATOM   2120  C  CB  . LYS A  1  274 ? 4.399    32.765  -18.667  1.00 15.43  ? 274  LYS A CB  1 
ATOM   2121  C  CG  . LYS A  1  274 ? 3.697    31.530  -19.223  1.00 16.76  ? 274  LYS A CG  1 
ATOM   2122  C  CD  . LYS A  1  274 ? 2.301    31.354  -18.612  1.00 15.61  ? 274  LYS A CD  1 
ATOM   2123  C  CE  . LYS A  1  274 ? 1.250    32.214  -19.279  1.00 16.77  ? 274  LYS A CE  1 
ATOM   2124  N  NZ  . LYS A  1  274 ? 0.067    32.401  -18.410  1.00 15.19  ? 274  LYS A NZ  1 
HETATM 2125  N  N   . MHS A  1  275 ? 7.121    34.601  -17.957  1.00 15.67  ? 275  MHS A N   1 
HETATM 2126  C  CA  . MHS A  1  275 ? 7.409    35.932  -17.387  1.00 17.26  ? 275  MHS A CA  1 
HETATM 2127  C  C   . MHS A  1  275 ? 8.949    36.041  -17.122  1.00 17.97  ? 275  MHS A C   1 
HETATM 2128  O  O   . MHS A  1  275 ? 9.609    36.861  -17.770  1.00 18.16  ? 275  MHS A O   1 
HETATM 2129  C  CB  . MHS A  1  275 ? 6.655    36.106  -16.072  1.00 18.08  ? 275  MHS A CB  1 
HETATM 2130  C  CG  . MHS A  1  275 ? 5.168    36.068  -16.332  1.00 19.17  ? 275  MHS A CG  1 
HETATM 2131  N  ND1 . MHS A  1  275 ? 4.450    36.999  -16.969  1.00 19.92  ? 275  MHS A ND1 1 
HETATM 2132  C  CD2 . MHS A  1  275 ? 4.308    35.044  -15.970  1.00 19.32  ? 275  MHS A CD2 1 
HETATM 2133  C  CE1 . MHS A  1  275 ? 3.172    36.599  -17.000  1.00 20.20  ? 275  MHS A CE1 1 
HETATM 2134  N  NE2 . MHS A  1  275 ? 3.076    35.396  -16.392  1.00 19.83  ? 275  MHS A NE2 1 
HETATM 2135  C  CM  . MHS A  1  275 ? 4.975    38.270  -17.530  1.00 20.06  ? 275  MHS A CM  1 
ATOM   2136  N  N   . ALA A  1  276 ? 9.518    35.294  -16.129  1.00 17.46  ? 276  ALA A N   1 
ATOM   2137  C  CA  . ALA A  1  276 ? 10.885   35.572  -15.685  1.00 17.67  ? 276  ALA A CA  1 
ATOM   2138  C  C   . ALA A  1  276 ? 11.981   35.356  -16.731  1.00 18.10  ? 276  ALA A C   1 
ATOM   2139  O  O   . ALA A  1  276 ? 12.955   36.109  -16.718  1.00 19.61  ? 276  ALA A O   1 
ATOM   2140  C  CB  . ALA A  1  276 ? 11.216   34.814  -14.414  1.00 18.08  ? 276  ALA A CB  1 
ATOM   2141  N  N   . ALA A  1  277 ? 11.853   34.346  -17.595  1.00 16.62  ? 277  ALA A N   1 
ATOM   2142  C  CA  . ALA A  1  277 ? 12.871   34.084  -18.630  1.00 17.08  ? 277  ALA A CA  1 
ATOM   2143  C  C   . ALA A  1  277 ? 12.299   34.258  -20.050  1.00 16.36  ? 277  ALA A C   1 
ATOM   2144  O  O   . ALA A  1  277 ? 12.893   33.753  -20.997  1.00 15.92  ? 277  ALA A O   1 
ATOM   2145  C  CB  . ALA A  1  277 ? 13.425   32.680  -18.470  1.00 17.91  ? 277  ALA A CB  1 
ATOM   2146  N  N   . LEU A  1  278 ? 11.187   35.001  -20.196  1.00 15.93  ? 278  LEU A N   1 
ATOM   2147  C  CA  . LEU A  1  278 ? 10.585   35.240  -21.492  1.00 15.44  ? 278  LEU A CA  1 
ATOM   2148  C  C   . LEU A  1  278 ? 11.191   36.481  -22.117  1.00 15.32  ? 278  LEU A C   1 
ATOM   2149  O  O   . LEU A  1  278 ? 11.234   37.535  -21.479  1.00 16.50  ? 278  LEU A O   1 
ATOM   2150  C  CB  . LEU A  1  278 ? 9.069    35.454  -21.350  1.00 15.50  ? 278  LEU A CB  1 
ATOM   2151  C  CG  . LEU A  1  278 ? 8.313    35.926  -22.604  1.00 16.83  ? 278  LEU A CG  1 
ATOM   2152  C  CD1 . LEU A  1  278 ? 8.362    34.866  -23.711  1.00 17.39  ? 278  LEU A CD1 1 
ATOM   2153  C  CD2 . LEU A  1  278 ? 6.880    36.271  -22.267  1.00 16.86  ? 278  LEU A CD2 1 
ATOM   2154  N  N   . VAL A  1  279 ? 11.499   36.391  -23.402  1.00 15.01  ? 279  VAL A N   1 
ATOM   2155  C  CA  . VAL A  1  279 ? 11.992   37.515  -24.168  1.00 15.62  ? 279  VAL A CA  1 
ATOM   2156  C  C   . VAL A  1  279 ? 11.113   37.565  -25.414  1.00 16.80  ? 279  VAL A C   1 
ATOM   2157  O  O   . VAL A  1  279 ? 11.376   36.855  -26.391  1.00 17.70  ? 279  VAL A O   1 
ATOM   2158  C  CB  . VAL A  1  279 ? 13.489   37.350  -24.495  1.00 16.07  ? 279  VAL A CB  1 
ATOM   2159  C  CG1 . VAL A  1  279 ? 13.978   38.458  -25.443  1.00 16.32  ? 279  VAL A CG1 1 
ATOM   2160  C  CG2 . VAL A  1  279 ? 14.328   37.312  -23.210  1.00 16.78  ? 279  VAL A CG2 1 
ATOM   2161  N  N   . GLY A  1  280 ? 10.029   38.323  -25.327  1.00 16.11  ? 280  GLY A N   1 
ATOM   2162  C  CA  . GLY A  1  280 ? 9.113    38.471  -26.445  1.00 16.57  ? 280  GLY A CA  1 
ATOM   2163  C  C   . GLY A  1  280 ? 9.579    39.518  -27.438  1.00 16.85  ? 280  GLY A C   1 
ATOM   2164  O  O   . GLY A  1  280 ? 10.627   40.133  -27.261  1.00 17.27  ? 280  GLY A O   1 
ATOM   2165  N  N   . MET A  1  281 ? 8.793    39.722  -28.502  1.00 16.11  ? 281  MET A N   1 
ATOM   2166  C  CA  . MET A  1  281 ? 9.128    40.710  -29.525  1.00 16.17  ? 281  MET A CA  1 
ATOM   2167  C  C   . MET A  1  281 ? 8.654    42.130  -29.161  1.00 16.78  ? 281  MET A C   1 
ATOM   2168  O  O   . MET A  1  281 ? 9.043    43.070  -29.844  1.00 17.40  ? 281  MET A O   1 
ATOM   2169  C  CB  . MET A  1  281 ? 8.531    40.303  -30.878  1.00 15.60  ? 281  MET A CB  1 
ATOM   2170  C  CG  . MET A  1  281 ? 9.047    38.951  -31.387  1.00 16.91  ? 281  MET A CG  1 
ATOM   2171  S  SD  . MET A  1  281 ? 10.843   38.947  -31.706  1.00 18.72  ? 281  MET A SD  1 
ATOM   2172  C  CE  . MET A  1  281 ? 11.444   38.103  -30.255  1.00 20.12  ? 281  MET A CE  1 
ATOM   2173  N  N   . GLY A  1  282 ? 7.820    42.285  -28.135  1.00 16.91  ? 282  GLY A N   1 
ATOM   2174  C  CA  . GLY A  1  282 ? 7.330    43.601  -27.760  1.00 17.28  ? 282  GLY A CA  1 
ATOM   2175  C  C   . GLY A  1  282 ? 6.246    43.526  -26.714  1.00 16.49  ? 282  GLY A C   1 
ATOM   2176  O  O   . GLY A  1  282 ? 5.531    42.530  -26.624  1.00 16.89  ? 282  GLY A O   1 
ATOM   2177  N  N   . ASP A  1  283 ? 6.145    44.584  -25.914  1.00 15.20  ? 283  ASP A N   1 
ATOM   2178  C  CA  . ASP A  1  283 ? 5.169    44.658  -24.833  1.00 15.70  ? 283  ASP A CA  1 
ATOM   2179  C  C   . ASP A  1  283 ? 3.845    45.254  -25.304  1.00 15.54  ? 283  ASP A C   1 
ATOM   2180  O  O   . ASP A  1  283 ? 3.718    45.722  -26.437  1.00 16.60  ? 283  ASP A O   1 
ATOM   2181  C  CB  . ASP A  1  283 ? 5.763    45.469  -23.675  1.00 17.15  ? 283  ASP A CB  1 
ATOM   2182  C  CG  . ASP A  1  283 ? 7.012    44.828  -23.133  1.00 20.95  ? 283  ASP A CG  1 
ATOM   2183  O  OD1 . ASP A  1  283 ? 7.033    43.571  -23.008  1.00 20.69  ? 283  ASP A OD1 1 
ATOM   2184  O  OD2 . ASP A  1  283 ? 7.963    45.560  -22.842  1.00 23.67  ? 283  ASP A OD2 1 
ATOM   2185  N  N   . MET A  1  284 ? 2.847    45.218  -24.423  1.00 14.73  ? 284  MET A N   1 
ATOM   2186  C  CA  . MET A  1  284 ? 1.512    45.704  -24.733  1.00 14.21  ? 284  MET A CA  1 
ATOM   2187  C  C   . MET A  1  284 ? 1.449    47.213  -25.036  1.00 14.28  ? 284  MET A C   1 
ATOM   2188  O  O   . MET A  1  284 ? 2.393    47.949  -24.749  1.00 14.55  ? 284  MET A O   1 
ATOM   2189  C  CB  . MET A  1  284 ? 0.579    45.371  -23.560  1.00 14.63  ? 284  MET A CB  1 
ATOM   2190  C  CG  . MET A  1  284 ? 0.896    46.155  -22.292  1.00 16.01  ? 284  MET A CG  1 
ATOM   2191  S  SD  . MET A  1  284 ? -0.325   45.859  -20.992  1.00 18.69  ? 284  MET A SD  1 
ATOM   2192  C  CE  . MET A  1  284 ? -1.680   46.880  -21.592  1.00 17.83  ? 284  MET A CE  1 
ATOM   2193  N  N   . LEU A  1  285 ? 0.296    47.656  -25.562  1.00 14.37  ? 285  LEU A N   1 
ATOM   2194  C  CA  . LEU A  1  285 ? 0.037    49.059  -25.891  1.00 14.70  ? 285  LEU A CA  1 
ATOM   2195  C  C   . LEU A  1  285 ? -1.088   49.618  -25.022  1.00 14.85  ? 285  LEU A C   1 
ATOM   2196  O  O   . LEU A  1  285 ? -1.942   48.858  -24.563  1.00 15.68  ? 285  LEU A O   1 
ATOM   2197  C  CB  . LEU A  1  285 ? -0.359   49.136  -27.373  1.00 15.02  ? 285  LEU A CB  1 
ATOM   2198  C  CG  . LEU A  1  285 ? 0.683    48.577  -28.345  1.00 17.12  ? 285  LEU A CG  1 
ATOM   2199  C  CD1 . LEU A  1  285 ? 0.167    48.689  -29.742  1.00 18.06  ? 285  LEU A CD1 1 
ATOM   2200  C  CD2 . LEU A  1  285 ? 2.030    49.326  -28.248  1.00 17.94  ? 285  LEU A CD2 1 
ATOM   2201  N  N   . PRO A  1  286 ? -1.117   50.959  -24.801  1.00 15.40  ? 286  PRO A N   1 
ATOM   2202  C  CA  . PRO A  1  286 ? -2.147   51.550  -23.931  1.00 15.06  ? 286  PRO A CA  1 
ATOM   2203  C  C   . PRO A  1  286 ? -3.559   51.518  -24.517  1.00 14.97  ? 286  PRO A C   1 
ATOM   2204  O  O   . PRO A  1  286 ? -3.737   51.219  -25.704  1.00 15.57  ? 286  PRO A O   1 
ATOM   2205  C  CB  . PRO A  1  286 ? -1.642   52.986  -23.731  1.00 15.53  ? 286  PRO A CB  1 
ATOM   2206  C  CG  . PRO A  1  286 ? -0.879   53.264  -24.967  1.00 16.73  ? 286  PRO A CG  1 
ATOM   2207  C  CD  . PRO A  1  286 ? -0.175   51.989  -25.277  1.00 15.49  ? 286  PRO A CD  1 
ATOM   2208  N  N   . ALA A  1  287 ? -4.563   51.848  -23.687  1.00 14.09  ? 287  ALA A N   1 
ATOM   2209  C  CA  . ALA A  1  287 ? -5.987   51.689  -23.992  1.00 15.41  ? 287  ALA A CA  1 
ATOM   2210  C  C   . ALA A  1  287 ? -6.443   52.173  -25.369  1.00 15.63  ? 287  ALA A C   1 
ATOM   2211  O  O   . ALA A  1  287 ? -7.167   51.448  -26.052  1.00 16.05  ? 287  ALA A O   1 
ATOM   2212  C  CB  . ALA A  1  287 ? -6.833   52.342  -22.919  1.00 15.89  ? 287  ALA A CB  1 
ATOM   2213  N  N   . ARG A  1  288 ? -6.065   53.396  -25.785  1.00 15.19  ? 288  ARG A N   1 
ATOM   2214  C  CA  . ARG A  1  288 ? -6.557   53.919  -27.078  1.00 15.40  ? 288  ARG A CA  1 
ATOM   2215  C  C   . ARG A  1  288 ? -6.213   53.004  -28.264  1.00 15.87  ? 288  ARG A C   1 
ATOM   2216  O  O   . ARG A  1  288 ? -7.023   52.875  -29.184  1.00 16.27  ? 288  ARG A O   1 
ATOM   2217  C  CB  . ARG A  1  288 ? -6.060   55.339  -27.326  1.00 15.52  ? 288  ARG A CB  1 
ATOM   2218  C  CG  . ARG A  1  288 ? -6.694   55.999  -28.554  1.00 16.64  ? 288  ARG A CG  1 
ATOM   2219  C  CD  . ARG A  1  288 ? -6.252   57.459  -28.681  1.00 17.46  ? 288  ARG A CD  1 
ATOM   2220  N  NE  . ARG A  1  288 ? -6.764   58.273  -27.581  1.00 16.90  ? 288  ARG A NE  1 
ATOM   2221  C  CZ  . ARG A  1  288 ? -7.994   58.787  -27.504  1.00 18.52  ? 288  ARG A CZ  1 
ATOM   2222  N  NH1 . ARG A  1  288 ? -8.860   58.627  -28.504  1.00 17.12  ? 288  ARG A NH1 1 
ATOM   2223  N  NH2 . ARG A  1  288 ? -8.360   59.490  -26.435  1.00 19.13  ? 288  ARG A NH2 1 
HETATM 2224  N  N   . AGM A  1  289 ? -5.028   52.375  -28.239  1.00 15.51  ? 289  AGM A N   1 
HETATM 2225  C  CA  . AGM A  1  289 ? -4.596   51.472  -29.320  1.00 15.69  ? 289  AGM A CA  1 
HETATM 2226  C  CB  . AGM A  1  289 ? -3.417   52.083  -30.070  1.00 15.87  ? 289  AGM A CB  1 
HETATM 2227  C  CG  . AGM A  1  289 ? -2.300   52.481  -29.115  1.00 16.07  ? 289  AGM A CG  1 
HETATM 2228  C  CD  . AGM A  1  289 ? -1.335   53.461  -29.775  1.00 15.85  ? 289  AGM A CD  1 
HETATM 2229  C  CE2 . AGM A  1  289 ? -0.562   52.784  -30.899  1.00 15.51  ? 289  AGM A CE2 1 
HETATM 2230  N  NE1 . AGM A  1  289 ? -0.412   53.981  -28.785  1.00 15.86  ? 289  AGM A NE1 1 
HETATM 2231  C  CZ  . AGM A  1  289 ? -0.674   55.097  -28.108  1.00 15.83  ? 289  AGM A CZ  1 
HETATM 2232  N  NH1 . AGM A  1  289 ? 0.238    55.609  -27.288  1.00 15.99  ? 289  AGM A NH1 1 
HETATM 2233  N  NH2 . AGM A  1  289 ? -1.849   55.703  -28.252  1.00 15.62  ? 289  AGM A NH2 1 
HETATM 2234  C  C   . AGM A  1  289 ? -4.176   50.118  -28.683  1.00 15.13  ? 289  AGM A C   1 
HETATM 2235  O  O   . AGM A  1  289 ? -3.264   49.415  -29.086  1.00 15.75  ? 289  AGM A O   1 
ATOM   2236  N  N   . ALA A  1  290 ? -5.103   49.673  -27.780  1.00 14.52  ? 290  ALA A N   1 
ATOM   2237  C  CA  . ALA A  1  290 ? -4.936   48.465  -26.986  1.00 14.87  ? 290  ALA A CA  1 
ATOM   2238  C  C   . ALA A  1  290 ? -4.625   47.252  -27.819  1.00 15.23  ? 290  ALA A C   1 
ATOM   2239  O  O   . ALA A  1  290 ? -5.333   46.949  -28.781  1.00 14.49  ? 290  ALA A O   1 
ATOM   2240  C  CB  . ALA A  1  290 ? -6.179   48.185  -26.155  1.00 15.11  ? 290  ALA A CB  1 
ATOM   2241  N  N   . ARG A  1  291 ? -3.561   46.558  -27.417  1.00 15.56  ? 291  ARG A N   1 
ATOM   2242  C  CA  . ARG A  1  291 ? -3.111   45.292  -27.977  1.00 15.09  ? 291  ARG A CA  1 
ATOM   2243  C  C   . ARG A  1  291 ? -2.203   44.636  -26.964  1.00 15.00  ? 291  ARG A C   1 
ATOM   2244  O  O   . ARG A  1  291 ? -1.538   45.326  -26.178  1.00 15.16  ? 291  ARG A O   1 
ATOM   2245  C  CB  . ARG A  1  291 ? -2.307   45.499  -29.277  1.00 16.06  ? 291  ARG A CB  1 
ATOM   2246  C  CG  . ARG A  1  291 ? -3.091   45.296  -30.582  1.00 16.66  ? 291  ARG A CG  1 
ATOM   2247  C  CD  . ARG A  1  291 ? -3.406   46.587  -31.289  1.00 15.48  ? 291  ARG A CD  1 
ATOM   2248  N  NE  . ARG A  1  291 ? -4.288   46.326  -32.424  1.00 13.63  ? 291  ARG A NE  1 
ATOM   2249  C  CZ  . ARG A  1  291 ? -4.697   47.239  -33.295  1.00 15.81  ? 291  ARG A CZ  1 
ATOM   2250  N  NH1 . ARG A  1  291 ? -4.329   48.517  -33.158  1.00 13.99  ? 291  ARG A NH1 1 
ATOM   2251  N  NH2 . ARG A  1  291 ? -5.500   46.895  -34.291  1.00 18.15  ? 291  ARG A NH2 1 
ATOM   2252  N  N   . GLY A  1  292 ? -2.162   43.319  -27.001  1.00 14.75  ? 292  GLY A N   1 
ATOM   2253  C  CA  . GLY A  1  292 ? -1.261   42.582  -26.138  1.00 15.12  ? 292  GLY A CA  1 
ATOM   2254  C  C   . GLY A  1  292 ? 0.129    42.514  -26.742  1.00 15.96  ? 292  GLY A C   1 
ATOM   2255  O  O   . GLY A  1  292 ? 0.420    43.151  -27.762  1.00 15.99  ? 292  GLY A O   1 
ATOM   2256  N  N   . PRO A  1  293 ? 1.010    41.724  -26.111  1.00 16.48  ? 293  PRO A N   1 
ATOM   2257  C  CA  . PRO A  1  293 ? 2.392    41.605  -26.621  1.00 15.70  ? 293  PRO A CA  1 
ATOM   2258  C  C   . PRO A  1  293 ? 2.518    41.005  -28.029  1.00 15.18  ? 293  PRO A C   1 
ATOM   2259  O  O   . PRO A  1  293 ? 1.587    40.388  -28.548  1.00 14.98  ? 293  PRO A O   1 
ATOM   2260  C  CB  . PRO A  1  293 ? 3.063    40.671  -25.602  1.00 16.92  ? 293  PRO A CB  1 
ATOM   2261  C  CG  . PRO A  1  293 ? 2.217    40.722  -24.390  1.00 17.21  ? 293  PRO A CG  1 
ATOM   2262  C  CD  . PRO A  1  293 ? 0.815    40.961  -24.868  1.00 16.63  ? 293  PRO A CD  1 
ATOM   2263  N  N   . ASN A  1  294 ? 3.717    41.133  -28.611  1.00 14.76  ? 294  ASN A N   1 
ATOM   2264  C  CA  . ASN A  1  294 ? 4.031    40.582  -29.925  1.00 14.31  ? 294  ASN A CA  1 
ATOM   2265  C  C   . ASN A  1  294 ? 3.158    41.140  -31.045  1.00 15.31  ? 294  ASN A C   1 
ATOM   2266  O  O   . ASN A  1  294 ? 2.805    40.420  -31.992  1.00 16.42  ? 294  ASN A O   1 
ATOM   2267  C  CB  . ASN A  1  294 ? 4.007    39.033  -29.906  1.00 14.31  ? 294  ASN A CB  1 
ATOM   2268  C  CG  . ASN A  1  294 ? 5.367    38.427  -29.666  1.00 15.85  ? 294  ASN A CG  1 
ATOM   2269  O  OD1 . ASN A  1  294 ? 6.099    38.860  -28.752  1.00 16.17  ? 294  ASN A OD1 1 
ATOM   2270  N  ND2 . ASN A  1  294 ? 5.750    37.443  -30.479  1.00 14.68  ? 294  ASN A ND2 1 
ATOM   2271  N  N   . GLU A  1  295 ? 2.842    42.441  -30.965  1.00 15.01  ? 295  GLU A N   1 
ATOM   2272  C  CA  . GLU A  1  295 ? 2.146    43.129  -32.054  1.00 15.27  ? 295  GLU A CA  1 
ATOM   2273  C  C   . GLU A  1  295 ? 3.114    44.188  -32.618  1.00 15.98  ? 295  GLU A C   1 
ATOM   2274  O  O   . GLU A  1  295 ? 4.121    44.506  -31.965  1.00 15.98  ? 295  GLU A O   1 
ATOM   2275  C  CB  . GLU A  1  295 ? 0.803    43.717  -31.606  1.00 16.24  ? 295  GLU A CB  1 
ATOM   2276  C  CG  . GLU A  1  295 ? -0.156   42.618  -31.175  1.00 19.76  ? 295  GLU A CG  1 
ATOM   2277  C  CD  . GLU A  1  295 ? -0.663   41.683  -32.267  1.00 21.69  ? 295  GLU A CD  1 
ATOM   2278  O  OE1 . GLU A  1  295 ? -0.308   41.878  -33.449  1.00 21.52  ? 295  GLU A OE1 1 
ATOM   2279  O  OE2 . GLU A  1  295 ? -1.416   40.739  -31.932  1.00 21.98  ? 295  GLU A OE2 1 
ATOM   2280  N  N   . PRO A  1  296 ? 2.892    44.669  -33.855  1.00 15.44  ? 296  PRO A N   1 
ATOM   2281  C  CA  . PRO A  1  296 ? 3.886    45.576  -34.448  1.00 14.90  ? 296  PRO A CA  1 
ATOM   2282  C  C   . PRO A  1  296 ? 4.112    46.842  -33.639  1.00 15.22  ? 296  PRO A C   1 
ATOM   2283  O  O   . PRO A  1  296 ? 5.247    47.327  -33.590  1.00 15.32  ? 296  PRO A O   1 
ATOM   2284  C  CB  . PRO A  1  296 ? 3.311    45.900  -35.817  1.00 15.54  ? 296  PRO A CB  1 
ATOM   2285  C  CG  . PRO A  1  296 ? 2.371    44.762  -36.123  1.00 16.16  ? 296  PRO A CG  1 
ATOM   2286  C  CD  . PRO A  1  296 ? 1.770    44.428  -34.790  1.00 14.84  ? 296  PRO A CD  1 
ATOM   2287  N  N   . GLY A  1  297 ? 3.068    47.347  -32.980  1.00 14.09  ? 297  GLY A N   1 
ATOM   2288  C  CA  . GLY A  1  297 ? 3.229    48.569  -32.201  1.00 14.88  ? 297  GLY A CA  1 
ATOM   2289  C  C   . GLY A  1  297 ? 4.212    48.446  -31.042  1.00 14.80  ? 297  GLY A C   1 
ATOM   2290  O  O   . GLY A  1  297 ? 4.800    49.441  -30.626  1.00 15.73  ? 297  GLY A O   1 
ATOM   2291  N  N   . GLY A  1  298 ? 4.361    47.231  -30.504  1.00 13.92  ? 298  GLY A N   1 
ATOM   2292  C  CA  . GLY A  1  298 ? 5.299    46.995  -29.407  1.00 15.13  ? 298  GLY A CA  1 
ATOM   2293  C  C   . GLY A  1  298 ? 6.717    46.668  -29.876  1.00 14.83  ? 298  GLY A C   1 
ATOM   2294  O  O   . GLY A  1  298 ? 7.630    46.563  -29.048  1.00 14.38  ? 298  GLY A O   1 
ATOM   2295  N  N   . LEU A  1  299 ? 6.932    46.514  -31.196  1.00 14.95  ? 299  LEU A N   1 
ATOM   2296  C  CA  . LEU A  1  299 ? 8.234    46.131  -31.719  1.00 14.96  ? 299  LEU A CA  1 
ATOM   2297  C  C   . LEU A  1  299 ? 9.185    47.330  -31.765  1.00 15.46  ? 299  LEU A C   1 
ATOM   2298  O  O   . LEU A  1  299 ? 9.100    48.179  -32.663  1.00 15.68  ? 299  LEU A O   1 
ATOM   2299  C  CB  . LEU A  1  299 ? 8.058    45.511  -33.119  1.00 15.41  ? 299  LEU A CB  1 
ATOM   2300  C  CG  . LEU A  1  299 ? 9.320    44.906  -33.757  1.00 15.86  ? 299  LEU A CG  1 
ATOM   2301  C  CD1 . LEU A  1  299 ? 9.712    43.586  -33.080  1.00 16.31  ? 299  LEU A CD1 1 
ATOM   2302  C  CD2 . LEU A  1  299 ? 9.099    44.649  -35.244  1.00 16.54  ? 299  LEU A CD2 1 
ATOM   2303  N  N   . GLN A  1  300 ? 10.141   47.371  -30.832  1.00 14.44  ? 300  GLN A N   1 
ATOM   2304  C  CA  . GLN A  1  300 ? 11.118   48.454  -30.815  1.00 13.76  ? 300  GLN A CA  1 
ATOM   2305  C  C   . GLN A  1  300 ? 11.936   48.483  -32.113  1.00 13.14  ? 300  GLN A C   1 
ATOM   2306  O  O   . GLN A  1  300 ? 12.206   47.438  -32.708  1.00 13.13  ? 300  GLN A O   1 
ATOM   2307  C  CB  . GLN A  1  300 ? 12.058   48.289  -29.613  1.00 14.03  ? 300  GLN A CB  1 
ATOM   2308  C  CG  . GLN A  1  300 ? 11.354   48.706  -28.328  1.00 15.61  ? 300  GLN A CG  1 
ATOM   2309  C  CD  . GLN A  1  300 ? 12.086   48.318  -27.067  1.00 16.92  ? 300  GLN A CD  1 
ATOM   2310  O  OE1 . GLN A  1  300 ? 12.452   47.152  -26.861  1.00 18.17  ? 300  GLN A OE1 1 
ATOM   2311  N  NE2 . GLN A  1  300 ? 12.304   49.294  -26.183  1.00 15.72  ? 300  GLN A NE2 1 
ATOM   2312  N  N   . PHE A  1  301 ? 12.318   49.677  -32.551  1.00 13.70  ? 301  PHE A N   1 
ATOM   2313  C  CA  . PHE A  1  301 ? 13.095   49.822  -33.783  1.00 15.13  ? 301  PHE A CA  1 
ATOM   2314  C  C   . PHE A  1  301 ? 14.391   48.976  -33.775  1.00 16.06  ? 301  PHE A C   1 
ATOM   2315  O  O   . PHE A  1  301 ? 14.709   48.345  -34.792  1.00 16.74  ? 301  PHE A O   1 
ATOM   2316  C  CB  . PHE A  1  301 ? 13.394   51.305  -34.019  1.00 15.35  ? 301  PHE A CB  1 
ATOM   2317  C  CG  . PHE A  1  301 ? 12.174   52.188  -34.179  1.00 15.95  ? 301  PHE A CG  1 
ATOM   2318  C  CD1 . PHE A  1  301 ? 11.056   51.750  -34.893  1.00 16.44  ? 301  PHE A CD1 1 
ATOM   2319  C  CD2 . PHE A  1  301 ? 12.157   53.471  -33.661  1.00 17.47  ? 301  PHE A CD2 1 
ATOM   2320  C  CE1 . PHE A  1  301 ? 9.933    52.557  -35.025  1.00 17.10  ? 301  PHE A CE1 1 
ATOM   2321  C  CE2 . PHE A  1  301 ? 11.031   54.279  -33.799  1.00 18.34  ? 301  PHE A CE2 1 
ATOM   2322  C  CZ  . PHE A  1  301 ? 9.931    53.825  -34.495  1.00 17.70  ? 301  PHE A CZ  1 
ATOM   2323  N  N   . GLY A  1  302 ? 15.083   48.918  -32.624  1.00 14.81  ? 302  GLY A N   1 
ATOM   2324  C  CA  . GLY A  1  302 ? 16.278   48.094  -32.516  1.00 15.16  ? 302  GLY A CA  1 
ATOM   2325  C  C   . GLY A  1  302 ? 15.973   46.613  -32.698  1.00 14.92  ? 302  GLY A C   1 
ATOM   2326  O  O   . GLY A  1  302 ? 16.811   45.878  -33.219  1.00 14.99  ? 302  GLY A O   1 
ATOM   2327  N  N   . TYR A  1  303 ? 14.786   46.156  -32.258  1.00 14.11  ? 303  TYR A N   1 
ATOM   2328  C  CA  . TYR A  1  303 ? 14.407   44.746  -32.425  1.00 14.43  ? 303  TYR A CA  1 
ATOM   2329  C  C   . TYR A  1  303 ? 14.240   44.433  -33.899  1.00 15.60  ? 303  TYR A C   1 
ATOM   2330  O  O   . TYR A  1  303 ? 14.690   43.383  -34.348  1.00 16.65  ? 303  TYR A O   1 
ATOM   2331  C  CB  . TYR A  1  303 ? 13.086   44.413  -31.696  1.00 15.12  ? 303  TYR A CB  1 
ATOM   2332  C  CG  . TYR A  1  303 ? 13.290   43.985  -30.258  1.00 15.07  ? 303  TYR A CG  1 
ATOM   2333  C  CD1 . TYR A  1  303 ? 14.059   44.744  -29.391  1.00 15.83  ? 303  TYR A CD1 1 
ATOM   2334  C  CD2 . TYR A  1  303 ? 12.744   42.802  -29.780  1.00 15.69  ? 303  TYR A CD2 1 
ATOM   2335  C  CE1 . TYR A  1  303 ? 14.249   44.356  -28.068  1.00 16.89  ? 303  TYR A CE1 1 
ATOM   2336  C  CE2 . TYR A  1  303 ? 12.938   42.395  -28.469  1.00 16.49  ? 303  TYR A CE2 1 
ATOM   2337  C  CZ  . TYR A  1  303 ? 13.695   43.172  -27.613  1.00 17.29  ? 303  TYR A CZ  1 
ATOM   2338  O  OH  . TYR A  1  303 ? 13.890   42.796  -26.305  1.00 18.24  ? 303  TYR A OH  1 
ATOM   2339  N  N   . LEU A  1  304 ? 13.624   45.356  -34.676  1.00 15.02  ? 304  LEU A N   1 
ATOM   2340  C  CA  . LEU A  1  304 ? 13.476   45.084  -36.111  1.00 15.87  ? 304  LEU A CA  1 
ATOM   2341  C  C   . LEU A  1  304 ? 14.846   45.013  -36.782  1.00 15.35  ? 304  LEU A C   1 
ATOM   2342  O  O   . LEU A  1  304 ? 15.074   44.129  -37.609  1.00 15.41  ? 304  LEU A O   1 
ATOM   2343  C  CB  . LEU A  1  304 ? 12.566   46.075  -36.805  1.00 16.82  ? 304  LEU A CB  1 
ATOM   2344  C  CG  . LEU A  1  304 ? 12.332   45.750  -38.277  1.00 19.82  ? 304  LEU A CG  1 
ATOM   2345  C  CD1 . LEU A  1  304 ? 11.525   44.449  -38.486  1.00 20.36  ? 304  LEU A CD1 1 
ATOM   2346  C  CD2 . LEU A  1  304 ? 11.636   46.824  -38.908  1.00 20.97  ? 304  LEU A CD2 1 
ATOM   2347  N  N   . ALA A  1  305 ? 15.775   45.875  -36.373  1.00 14.71  ? 305  ALA A N   1 
ATOM   2348  C  CA  . ALA A  1  305 ? 17.144   45.827  -36.897  1.00 15.53  ? 305  ALA A CA  1 
ATOM   2349  C  C   . ALA A  1  305 ? 17.815   44.477  -36.562  1.00 15.90  ? 305  ALA A C   1 
ATOM   2350  O  O   . ALA A  1  305 ? 18.539   43.940  -37.400  1.00 16.88  ? 305  ALA A O   1 
ATOM   2351  C  CB  . ALA A  1  305 ? 17.955   46.973  -36.323  1.00 15.97  ? 305  ALA A CB  1 
ATOM   2352  N  N   . ASP A  1  306 ? 17.576   43.925  -35.355  1.00 14.69  ? 306  ASP A N   1 
ATOM   2353  C  CA  . ASP A  1  306 ? 18.158   42.628  -34.974  1.00 15.27  ? 306  ASP A CA  1 
ATOM   2354  C  C   . ASP A  1  306 ? 17.460   41.434  -35.608  1.00 15.78  ? 306  ASP A C   1 
ATOM   2355  O  O   . ASP A  1  306 ? 18.062   40.366  -35.746  1.00 16.90  ? 306  ASP A O   1 
ATOM   2356  C  CB  . ASP A  1  306 ? 18.210   42.475  -33.445  1.00 15.93  ? 306  ASP A CB  1 
ATOM   2357  C  CG  . ASP A  1  306 ? 19.249   43.384  -32.815  1.00 18.32  ? 306  ASP A CG  1 
ATOM   2358  O  OD1 . ASP A  1  306 ? 20.286   43.674  -33.492  1.00 18.01  ? 306  ASP A OD1 1 
ATOM   2359  O  OD2 . ASP A  1  306 ? 19.050   43.795  -31.645  1.00 19.18  ? 306  ASP A OD2 1 
ATOM   2360  N  N   . ILE A  1  307 ? 16.191   41.588  -35.994  1.00 15.00  ? 307  ILE A N   1 
ATOM   2361  C  CA  . ILE A  1  307 ? 15.460   40.548  -36.704  1.00 14.71  ? 307  ILE A CA  1 
ATOM   2362  C  C   . ILE A  1  307 ? 16.047   40.446  -38.128  1.00 14.50  ? 307  ILE A C   1 
ATOM   2363  O  O   . ILE A  1  307 ? 16.279   39.347  -38.620  1.00 14.69  ? 307  ILE A O   1 
ATOM   2364  C  CB  . ILE A  1  307 ? 13.938   40.888  -36.722  1.00 14.40  ? 307  ILE A CB  1 
ATOM   2365  C  CG1 . ILE A  1  307 ? 13.325   40.572  -35.337  1.00 15.28  ? 307  ILE A CG1 1 
ATOM   2366  C  CG2 . ILE A  1  307 ? 13.199   40.128  -37.839  1.00 14.27  ? 307  ILE A CG2 1 
ATOM   2367  C  CD1 . ILE A  1  307 ? 11.997   41.263  -35.038  1.00 16.08  ? 307  ILE A CD1 1 
ATOM   2368  N  N   . VAL A  1  308 ? 16.225   41.583  -38.793  1.00 13.55  ? 308  VAL A N   1 
ATOM   2369  C  CA  . VAL A  1  308 ? 16.811   41.609  -40.142  1.00 14.49  ? 308  VAL A CA  1 
ATOM   2370  C  C   . VAL A  1  308 ? 18.278   41.143  -40.041  1.00 15.70  ? 308  VAL A C   1 
ATOM   2371  O  O   . VAL A  1  308 ? 18.930   41.380  -39.022  1.00 16.73  ? 308  VAL A O   1 
ATOM   2372  C  CB  . VAL A  1  308 ? 16.626   43.008  -40.765  1.00 14.95  ? 308  VAL A CB  1 
ATOM   2373  C  CG1 . VAL A  1  308 ? 17.363   43.131  -42.103  1.00 15.84  ? 308  VAL A CG1 1 
ATOM   2374  C  CG2 . VAL A  1  308 ? 15.129   43.295  -40.935  1.00 15.06  ? 308  VAL A CG2 1 
ATOM   2375  N  N   . GLN A  1  309 ? 18.760   40.421  -41.059  1.00 15.77  ? 309  GLN A N   1 
ATOM   2376  C  CA  . GLN A  1  309 ? 20.056   39.761  -40.993  1.00 16.34  ? 309  GLN A CA  1 
ATOM   2377  C  C   . GLN A  1  309 ? 20.987   40.062  -42.154  1.00 17.32  ? 309  GLN A C   1 
ATOM   2378  O  O   . GLN A  1  309 ? 21.987   39.362  -42.304  1.00 17.41  ? 309  GLN A O   1 
ATOM   2379  C  CB  . GLN A  1  309 ? 19.795   38.232  -40.938  1.00 17.27  ? 309  GLN A CB  1 
ATOM   2380  C  CG  . GLN A  1  309 ? 18.932   37.789  -39.743  1.00 17.68  ? 309  GLN A CG  1 
ATOM   2381  C  CD  . GLN A  1  309 ? 19.748   37.668  -38.469  1.00 18.97  ? 309  GLN A CD  1 
ATOM   2382  O  OE1 . GLN A  1  309 ? 20.854   37.164  -38.485  1.00 19.18  ? 309  GLN A OE1 1 
ATOM   2383  N  NE2 . GLN A  1  309 ? 19.208   38.096  -37.326  1.00 19.09  ? 309  GLN A NE2 1 
ATOM   2384  N  N   . ALA A  1  310 ? 20.701   41.098  -42.969  1.00 18.11  ? 310  ALA A N   1 
ATOM   2385  C  CA  . ALA A  1  310 ? 21.563   41.417  -44.103  1.00 18.79  ? 310  ALA A CA  1 
ATOM   2386  C  C   . ALA A  1  310 ? 22.984   41.771  -43.639  1.00 19.79  ? 310  ALA A C   1 
ATOM   2387  O  O   . ALA A  1  310 ? 23.935   41.319  -44.267  1.00 20.96  ? 310  ALA A O   1 
ATOM   2388  C  CB  . ALA A  1  310 ? 20.978   42.556  -44.912  1.00 18.29  ? 310  ALA A CB  1 
ATOM   2389  N  N   . ASP A  1  311 ? 23.132   42.512  -42.515  1.00 20.28  ? 311  ASP A N   1 
ATOM   2390  C  CA  . ASP A  1  311 ? 24.461   42.889  -41.983  1.00 21.34  ? 311  ASP A CA  1 
ATOM   2391  C  C   . ASP A  1  311 ? 25.328   41.688  -41.587  1.00 21.85  ? 311  ASP A C   1 
ATOM   2392  O  O   . ASP A  1  311 ? 26.556   41.810  -41.504  1.00 22.14  ? 311  ASP A O   1 
ATOM   2393  C  CB  . ASP A  1  311 ? 24.335   43.851  -40.790  1.00 24.46  ? 311  ASP A CB  1 
ATOM   2394  C  CG  . ASP A  1  311 ? 23.811   43.219  -39.519  1.00 30.20  ? 311  ASP A CG  1 
ATOM   2395  O  OD1 . ASP A  1  311 ? 23.021   42.266  -39.617  1.00 32.21  ? 311  ASP A OD1 1 
ATOM   2396  O  OD2 . ASP A  1  311 ? 24.174   43.696  -38.437  1.00 34.24  ? 311  ASP A OD2 1 
ATOM   2397  N  N   . ARG A  1  312 ? 24.690   40.554  -41.295  1.00 22.03  ? 312  ARG A N   1 
ATOM   2398  C  CA  . ARG A  1  312 ? 25.406   39.347  -40.931  1.00 22.90  ? 312  ARG A CA  1 
ATOM   2399  C  C   . ARG A  1  312 ? 26.086   38.709  -42.163  1.00 24.18  ? 312  ARG A C   1 
ATOM   2400  O  O   . ARG A  1  312 ? 27.070   37.989  -41.972  1.00 25.80  ? 312  ARG A O   1 
ATOM   2401  C  CB  . ARG A  1  312 ? 24.425   38.349  -40.292  1.00 23.23  ? 312  ARG A CB  1 
ATOM   2402  C  CG  . ARG A  1  312 ? 25.066   37.119  -39.678  1.00 25.08  ? 312  ARG A CG  1 
ATOM   2403  C  CD  . ARG A  1  312 ? 24.038   36.277  -38.937  1.00 24.48  ? 312  ARG A CD  1 
ATOM   2404  N  NE  . ARG A  1  312 ? 22.948   35.790  -39.777  1.00 25.69  ? 312  ARG A NE  1 
ATOM   2405  C  CZ  . ARG A  1  312 ? 23.029   34.771  -40.629  1.00 26.83  ? 312  ARG A CZ  1 
ATOM   2406  N  NH1 . ARG A  1  312 ? 24.183   34.130  -40.804  1.00 25.95  ? 312  ARG A NH1 1 
ATOM   2407  N  NH2 . ARG A  1  312 ? 21.962   34.393  -41.325  1.00 24.35  ? 312  ARG A NH2 1 
ATOM   2408  N  N   . VAL A  1  313 ? 25.563   38.932  -43.406  1.00 23.92  ? 313  VAL A N   1 
ATOM   2409  C  CA  . VAL A  1  313 ? 26.064   38.287  -44.627  1.00 24.96  ? 313  VAL A CA  1 
ATOM   2410  C  C   . VAL A  1  313 ? 26.636   39.244  -45.675  1.00 25.37  ? 313  VAL A C   1 
ATOM   2411  O  O   . VAL A  1  313 ? 27.084   38.762  -46.710  1.00 26.29  ? 313  VAL A O   1 
ATOM   2412  C  CB  . VAL A  1  313 ? 24.985   37.376  -45.269  1.00 25.84  ? 313  VAL A CB  1 
ATOM   2413  C  CG1 . VAL A  1  313 ? 24.455   36.363  -44.257  1.00 26.95  ? 313  VAL A CG1 1 
ATOM   2414  C  CG2 . VAL A  1  313 ? 23.852   38.185  -45.900  1.00 26.62  ? 313  VAL A CG2 1 
ATOM   2415  N  N   . THR A  1  314 ? 26.581   40.568  -45.466  1.00 25.09  ? 314  THR A N   1 
ATOM   2416  C  CA  . THR A  1  314 ? 27.193   41.504  -46.415  1.00 25.20  ? 314  THR A CA  1 
ATOM   2417  C  C   . THR A  1  314 ? 28.036   42.515  -45.665  1.00 25.23  ? 314  THR A C   1 
ATOM   2418  O  O   . THR A  1  314 ? 27.656   42.948  -44.573  1.00 26.48  ? 314  THR A O   1 
ATOM   2419  C  CB  . THR A  1  314 ? 26.166   42.230  -47.326  1.00 26.44  ? 314  THR A CB  1 
ATOM   2420  O  OG1 . THR A  1  314 ? 26.886   43.060  -48.239  1.00 26.80  ? 314  THR A OG1 1 
ATOM   2421  C  CG2 . THR A  1  314 ? 25.190   43.112  -46.558  1.00 27.01  ? 314  THR A CG2 1 
ATOM   2422  N  N   . ASP A  1  315 ? 29.176   42.889  -46.258  1.00 23.78  ? 315  ASP A N   1 
ATOM   2423  C  CA  . ASP A  1  315 ? 30.033   43.941  -45.732  1.00 23.58  ? 315  ASP A CA  1 
ATOM   2424  C  C   . ASP A  1  315 ? 29.612   45.334  -46.261  1.00 21.84  ? 315  ASP A C   1 
ATOM   2425  O  O   . ASP A  1  315 ? 30.201   46.331  -45.841  1.00 22.52  ? 315  ASP A O   1 
ATOM   2426  C  CB  . ASP A  1  315 ? 31.496   43.680  -46.103  1.00 27.56  ? 315  ASP A CB  1 
ATOM   2427  C  CG  . ASP A  1  315 ? 32.031   42.399  -45.510  1.00 36.59  ? 315  ASP A CG  1 
ATOM   2428  O  OD1 . ASP A  1  315 ? 31.611   42.047  -44.379  1.00 38.88  ? 315  ASP A OD1 1 
ATOM   2429  O  OD2 . ASP A  1  315 ? 32.871   41.747  -46.170  1.00 39.49  ? 315  ASP A OD2 1 
ATOM   2430  N  N   . ASP A  1  316 ? 28.621   45.411  -47.174  1.00 19.72  ? 316  ASP A N   1 
ATOM   2431  C  CA  . ASP A  1  316 ? 28.140   46.679  -47.696  1.00 18.86  ? 316  ASP A CA  1 
ATOM   2432  C  C   . ASP A  1  316 ? 27.227   47.270  -46.618  1.00 18.54  ? 316  ASP A C   1 
ATOM   2433  O  O   . ASP A  1  316 ? 26.073   46.849  -46.449  1.00 18.16  ? 316  ASP A O   1 
ATOM   2434  C  CB  . ASP A  1  316 ? 27.420   46.449  -49.026  1.00 19.45  ? 316  ASP A CB  1 
ATOM   2435  C  CG  . ASP A  1  316 ? 26.997   47.720  -49.723  1.00 21.86  ? 316  ASP A CG  1 
ATOM   2436  O  OD1 . ASP A  1  316 ? 26.788   48.742  -49.031  1.00 19.84  ? 316  ASP A OD1 1 
ATOM   2437  O  OD2 . ASP A  1  316 ? 26.847   47.689  -50.962  1.00 26.09  ? 316  ASP A OD2 1 
ATOM   2438  N  N   . LYS A  1  317 ? 27.756   48.267  -45.908  1.00 17.91  ? 317  LYS A N   1 
ATOM   2439  C  CA  . LYS A  1  317 ? 27.053   48.894  -44.796  1.00 18.01  ? 317  LYS A CA  1 
ATOM   2440  C  C   . LYS A  1  317 ? 25.749   49.602  -45.189  1.00 18.07  ? 317  LYS A C   1 
ATOM   2441  O  O   . LYS A  1  317 ? 24.754   49.483  -44.465  1.00 18.10  ? 317  LYS A O   1 
ATOM   2442  C  CB  . LYS A  1  317 ? 27.990   49.861  -44.076  1.00 18.99  ? 317  LYS A CB  1 
ATOM   2443  C  CG  . LYS A  1  317 ? 29.186   49.158  -43.434  1.00 20.09  ? 317  LYS A CG  1 
ATOM   2444  C  CD  . LYS A  1  317 ? 29.851   50.013  -42.377  1.00 21.23  ? 317  LYS A CD  1 
ATOM   2445  C  CE  . LYS A  1  317 ? 31.079   49.340  -41.790  1.00 21.87  ? 317  LYS A CE  1 
ATOM   2446  N  NZ  . LYS A  1  317 ? 30.748   48.076  -41.057  1.00 21.02  ? 317  LYS A NZ  1 
ATOM   2447  N  N   . VAL A  1  318 ? 25.743   50.348  -46.306  1.00 17.26  ? 318  VAL A N   1 
ATOM   2448  C  CA  . VAL A  1  318 ? 24.513   51.023  -46.759  1.00 17.26  ? 318  VAL A CA  1 
ATOM   2449  C  C   . VAL A  1  318 ? 23.465   49.977  -47.125  1.00 17.46  ? 318  VAL A C   1 
ATOM   2450  O  O   . VAL A  1  318 ? 22.323   50.060  -46.671  1.00 17.00  ? 318  VAL A O   1 
ATOM   2451  C  CB  . VAL A  1  318 ? 24.788   51.962  -47.951  1.00 17.49  ? 318  VAL A CB  1 
ATOM   2452  C  CG1 . VAL A  1  318 ? 23.489   52.452  -48.590  1.00 17.76  ? 318  VAL A CG1 1 
ATOM   2453  C  CG2 . VAL A  1  318 ? 25.664   53.142  -47.519  1.00 18.22  ? 318  VAL A CG2 1 
ATOM   2454  N  N   . LYS A  1  319 ? 23.860   48.959  -47.905  1.00 18.13  ? 319  LYS A N   1 
ATOM   2455  C  CA  . LYS A  1  319 ? 22.929   47.899  -48.304  1.00 17.71  ? 319  LYS A CA  1 
ATOM   2456  C  C   . LYS A  1  319 ? 22.272   47.232  -47.083  1.00 16.68  ? 319  LYS A C   1 
ATOM   2457  O  O   . LYS A  1  319 ? 21.052   47.091  -47.030  1.00 16.47  ? 319  LYS A O   1 
ATOM   2458  C  CB  . LYS A  1  319 ? 23.674   46.838  -49.115  1.00 20.40  ? 319  LYS A CB  1 
ATOM   2459  C  CG  . LYS A  1  319 ? 22.803   45.703  -49.619  1.00 23.97  ? 319  LYS A CG  1 
ATOM   2460  C  CD  . LYS A  1  319 ? 23.654   44.627  -50.271  1.00 30.89  ? 319  LYS A CD  1 
ATOM   2461  C  CE  . LYS A  1  319 ? 22.813   43.694  -51.100  1.00 37.16  ? 319  LYS A CE  1 
ATOM   2462  N  NZ  . LYS A  1  319 ? 23.471   42.382  -51.329  1.00 40.85  ? 319  LYS A NZ  1 
ATOM   2463  N  N   . ALA A  1  320 ? 23.088   46.891  -46.074  1.00 16.56  ? 320  ALA A N   1 
ATOM   2464  C  CA  . ALA A  1  320 ? 22.571   46.248  -44.874  1.00 17.17  ? 320  ALA A CA  1 
ATOM   2465  C  C   . ALA A  1  320 ? 21.562   47.157  -44.146  1.00 17.03  ? 320  ALA A C   1 
ATOM   2466  O  O   . ALA A  1  320 ? 20.542   46.663  -43.667  1.00 17.26  ? 320  ALA A O   1 
ATOM   2467  C  CB  . ALA A  1  320 ? 23.717   45.889  -43.956  1.00 17.97  ? 320  ALA A CB  1 
ATOM   2468  N  N   . SER A  1  321 ? 21.833   48.483  -44.078  1.00 16.25  ? 321  SER A N   1 
ATOM   2469  C  CA  A SER A  1  321 ? 20.915   49.401  -43.415  0.50 16.40  ? 321  SER A CA  1 
ATOM   2470  C  CA  B SER A  1  321 ? 20.936   49.440  -43.434  0.50 16.44  ? 321  SER A CA  1 
ATOM   2471  C  C   . SER A  1  321 ? 19.613   49.524  -44.203  1.00 16.36  ? 321  SER A C   1 
ATOM   2472  O  O   . SER A  1  321 ? 18.544   49.620  -43.600  1.00 17.02  ? 321  SER A O   1 
ATOM   2473  C  CB  A SER A  1  321 ? 21.555   50.776  -43.247  0.50 17.20  ? 321  SER A CB  1 
ATOM   2474  C  CB  B SER A  1  321 ? 21.580   50.828  -43.390  0.50 17.31  ? 321  SER A CB  1 
ATOM   2475  O  OG  A SER A  1  321 ? 21.683   51.465  -44.478  0.50 18.37  ? 321  SER A OG  1 
ATOM   2476  O  OG  B SER A  1  321 ? 22.755   50.866  -42.595  0.50 19.18  ? 321  SER A OG  1 
ATOM   2477  N  N   . LEU A  1  322 ? 19.682   49.498  -45.547  1.00 16.16  ? 322  LEU A N   1 
ATOM   2478  C  CA  . LEU A  1  322 ? 18.465   49.635  -46.359  1.00 16.07  ? 322  LEU A CA  1 
ATOM   2479  C  C   . LEU A  1  322 ? 17.601   48.382  -46.412  1.00 15.83  ? 322  LEU A C   1 
ATOM   2480  O  O   . LEU A  1  322 ? 16.387   48.506  -46.634  1.00 16.40  ? 322  LEU A O   1 
ATOM   2481  C  CB  . LEU A  1  322 ? 18.819   50.139  -47.751  1.00 16.01  ? 322  LEU A CB  1 
ATOM   2482  C  CG  . LEU A  1  322 ? 19.583   51.481  -47.763  1.00 17.66  ? 322  LEU A CG  1 
ATOM   2483  C  CD1 . LEU A  1  322 ? 19.823   51.930  -49.156  1.00 19.58  ? 322  LEU A CD1 1 
ATOM   2484  C  CD2 . LEU A  1  322 ? 18.855   52.588  -46.984  1.00 17.83  ? 322  LEU A CD2 1 
ATOM   2485  N  N   . GLU A  1  323 ? 18.168   47.206  -46.123  1.00 15.28  ? 323  GLU A N   1 
ATOM   2486  C  CA  . GLU A  1  323 ? 17.349   45.998  -45.980  1.00 15.80  ? 323  GLU A CA  1 
ATOM   2487  C  C   . GLU A  1  323 ? 16.490   46.147  -44.691  1.00 16.40  ? 323  GLU A C   1 
ATOM   2488  O  O   . GLU A  1  323 ? 15.334   45.720  -44.674  1.00 16.90  ? 323  GLU A O   1 
ATOM   2489  C  CB  . GLU A  1  323 ? 18.225   44.754  -45.904  1.00 17.14  ? 323  GLU A CB  1 
ATOM   2490  C  CG  . GLU A  1  323 ? 18.918   44.436  -47.225  1.00 19.00  ? 323  GLU A CG  1 
ATOM   2491  C  CD  . GLU A  1  323 ? 18.064   43.668  -48.218  1.00 26.84  ? 323  GLU A CD  1 
ATOM   2492  O  OE1 . GLU A  1  323 ? 16.826   43.820  -48.203  1.00 24.58  ? 323  GLU A OE1 1 
ATOM   2493  O  OE2 . GLU A  1  323 ? 18.644   42.900  -49.018  1.00 34.68  ? 323  GLU A OE2 1 
ATOM   2494  N  N   . VAL A  1  324 ? 17.056   46.798  -43.634  1.00 16.18  ? 324  VAL A N   1 
ATOM   2495  C  CA  . VAL A  1  324 ? 16.313   47.089  -42.412  1.00 15.53  ? 324  VAL A CA  1 
ATOM   2496  C  C   . VAL A  1  324 ? 15.189   48.081  -42.757  1.00 15.23  ? 324  VAL A C   1 
ATOM   2497  O  O   . VAL A  1  324 ? 14.042   47.871  -42.358  1.00 15.00  ? 324  VAL A O   1 
ATOM   2498  C  CB  . VAL A  1  324 ? 17.207   47.663  -41.292  1.00 15.52  ? 324  VAL A CB  1 
ATOM   2499  C  CG1 . VAL A  1  324 ? 16.370   48.001  -40.059  1.00 16.01  ? 324  VAL A CG1 1 
ATOM   2500  C  CG2 . VAL A  1  324 ? 18.329   46.690  -40.931  1.00 16.00  ? 324  VAL A CG2 1 
ATOM   2501  N  N   . VAL A  1  325 ? 15.501   49.143  -43.516  1.00 15.34  ? 325  VAL A N   1 
ATOM   2502  C  CA  . VAL A  1  325 ? 14.475   50.119  -43.915  1.00 15.95  ? 325  VAL A CA  1 
ATOM   2503  C  C   . VAL A  1  325 ? 13.339   49.434  -44.680  1.00 16.31  ? 325  VAL A C   1 
ATOM   2504  O  O   . VAL A  1  325 ? 12.181   49.722  -44.409  1.00 16.20  ? 325  VAL A O   1 
ATOM   2505  C  CB  . VAL A  1  325 ? 15.038   51.287  -44.757  1.00 16.84  ? 325  VAL A CB  1 
ATOM   2506  C  CG1 . VAL A  1  325 ? 13.910   52.199  -45.230  1.00 17.39  ? 325  VAL A CG1 1 
ATOM   2507  C  CG2 . VAL A  1  325 ? 16.055   52.091  -43.962  1.00 17.31  ? 325  VAL A CG2 1 
ATOM   2508  N  N   . ALA A  1  326 ? 13.657   48.529  -45.607  1.00 15.82  ? 326  ALA A N   1 
ATOM   2509  C  CA  . ALA A  1  326 ? 12.623   47.841  -46.388  1.00 16.04  ? 326  ALA A CA  1 
ATOM   2510  C  C   . ALA A  1  326 ? 11.699   47.029  -45.474  1.00 16.06  ? 326  ALA A C   1 
ATOM   2511  O  O   . ALA A  1  326 ? 10.479   47.151  -45.583  1.00 15.75  ? 326  ALA A O   1 
ATOM   2512  C  CB  . ALA A  1  326 ? 13.273   46.937  -47.419  1.00 15.90  ? 326  ALA A CB  1 
ATOM   2513  N  N   . ALA A  1  327 ? 12.270   46.237  -44.534  1.00 16.16  ? 327  ALA A N   1 
ATOM   2514  C  CA  . ALA A  1  327 ? 11.447   45.439  -43.620  1.00 16.24  ? 327  ALA A CA  1 
ATOM   2515  C  C   . ALA A  1  327 ? 10.552   46.345  -42.770  1.00 16.08  ? 327  ALA A C   1 
ATOM   2516  O  O   . ALA A  1  327 ? 9.373    46.046  -42.610  1.00 16.60  ? 327  ALA A O   1 
ATOM   2517  C  CB  . ALA A  1  327 ? 12.331   44.599  -42.705  1.00 16.62  ? 327  ALA A CB  1 
ATOM   2518  N  N   . GLY A  1  328 ? 11.108   47.454  -42.283  1.00 15.52  ? 328  GLY A N   1 
ATOM   2519  C  CA  . GLY A  1  328 ? 10.387   48.379  -41.421  1.00 15.42  ? 328  GLY A CA  1 
ATOM   2520  C  C   . GLY A  1  328 ? 9.335    49.205  -42.128  1.00 15.05  ? 328  GLY A C   1 
ATOM   2521  O  O   . GLY A  1  328 ? 8.253    49.401  -41.590  1.00 15.87  ? 328  GLY A O   1 
ATOM   2522  N  N   . ALA A  1  329 ? 9.630    49.706  -43.323  1.00 14.15  ? 329  ALA A N   1 
ATOM   2523  C  CA  . ALA A  1  329 ? 8.651    50.506  -44.076  1.00 15.32  ? 329  ALA A CA  1 
ATOM   2524  C  C   . ALA A  1  329 ? 7.418    49.627  -44.389  1.00 15.34  ? 329  ALA A C   1 
ATOM   2525  O  O   . ALA A  1  329 ? 6.284    50.043  -44.164  1.00 15.58  ? 329  ALA A O   1 
ATOM   2526  C  CB  . ALA A  1  329 ? 9.281    51.025  -45.359  1.00 16.34  ? 329  ALA A CB  1 
ATOM   2527  N  N   . MET A  1  330 ? 7.663    48.368  -44.788  1.00 14.87  ? 330  MET A N   1 
ATOM   2528  C  CA  . MET A  1  330 ? 6.583    47.442  -45.075  1.00 14.89  ? 330  MET A CA  1 
ATOM   2529  C  C   . MET A  1  330 ? 5.809    47.128  -43.766  1.00 15.04  ? 330  MET A C   1 
ATOM   2530  O  O   . MET A  1  330 ? 4.607    47.396  -43.682  1.00 14.61  ? 330  MET A O   1 
ATOM   2531  C  CB  . MET A  1  330 ? 7.159    46.165  -45.721  1.00 14.84  ? 330  MET A CB  1 
ATOM   2532  C  CG  . MET A  1  330 ? 6.102    45.208  -46.261  1.00 16.01  ? 330  MET A CG  1 
ATOM   2533  S  SD  . MET A  1  330 ? 5.079    44.373  -45.001  1.00 17.98  ? 330  MET A SD  1 
ATOM   2534  C  CE  . MET A  1  330 ? 6.262    43.214  -44.325  1.00 20.51  ? 330  MET A CE  1 
ATOM   2535  N  N   . LEU A  1  331 ? 6.493    46.578  -42.749  1.00 14.76  ? 331  LEU A N   1 
ATOM   2536  C  CA  . LEU A  1  331 ? 5.790    46.183  -41.531  1.00 15.08  ? 331  LEU A CA  1 
ATOM   2537  C  C   . LEU A  1  331 ? 5.085    47.348  -40.843  1.00 15.44  ? 331  LEU A C   1 
ATOM   2538  O  O   . LEU A  1  331 ? 3.893    47.249  -40.515  1.00 15.99  ? 331  LEU A O   1 
ATOM   2539  C  CB  . LEU A  1  331 ? 6.746    45.479  -40.556  1.00 15.20  ? 331  LEU A CB  1 
ATOM   2540  C  CG  . LEU A  1  331 ? 6.127    45.089  -39.191  1.00 16.84  ? 331  LEU A CG  1 
ATOM   2541  C  CD1 . LEU A  1  331 ? 4.946    44.128  -39.360  1.00 18.00  ? 331  LEU A CD1 1 
ATOM   2542  C  CD2 . LEU A  1  331 ? 7.179    44.475  -38.289  1.00 17.97  ? 331  LEU A CD2 1 
ATOM   2543  N  N   . TYR A  1  332 ? 5.821    48.430  -40.591  1.00 14.78  ? 332  TYR A N   1 
ATOM   2544  C  CA  . TYR A  1  332 ? 5.296    49.529  -39.814  1.00 14.61  ? 332  TYR A CA  1 
ATOM   2545  C  C   . TYR A  1  332 ? 4.281    50.382  -40.555  1.00 15.08  ? 332  TYR A C   1 
ATOM   2546  O  O   . TYR A  1  332 ? 3.300    50.788  -39.938  1.00 14.24  ? 332  TYR A O   1 
ATOM   2547  C  CB  . TYR A  1  332 ? 6.400    50.421  -39.268  1.00 13.95  ? 332  TYR A CB  1 
ATOM   2548  C  CG  . TYR A  1  332 ? 7.318    49.757  -38.248  1.00 14.26  ? 332  TYR A CG  1 
ATOM   2549  C  CD1 . TYR A  1  332 ? 6.810    49.200  -37.078  1.00 15.14  ? 332  TYR A CD1 1 
ATOM   2550  C  CD2 . TYR A  1  332 ? 8.696    49.806  -38.394  1.00 14.87  ? 332  TYR A CD2 1 
ATOM   2551  C  CE1 . TYR A  1  332 ? 7.657    48.680  -36.096  1.00 16.09  ? 332  TYR A CE1 1 
ATOM   2552  C  CE2 . TYR A  1  332 ? 9.547    49.331  -37.407  1.00 15.51  ? 332  TYR A CE2 1 
ATOM   2553  C  CZ  . TYR A  1  332 ? 9.028    48.756  -36.263  1.00 16.10  ? 332  TYR A CZ  1 
ATOM   2554  O  OH  . TYR A  1  332 ? 9.901    48.275  -35.300  1.00 16.12  ? 332  TYR A OH  1 
ATOM   2555  N  N   . ASP A  1  333 ? 4.512    50.692  -41.856  1.00 14.34  ? 333  ASP A N   1 
ATOM   2556  C  CA  . ASP A  1  333 ? 3.553    51.523  -42.588  1.00 14.46  ? 333  ASP A CA  1 
ATOM   2557  C  C   . ASP A  1  333 ? 2.442    50.724  -43.264  1.00 13.91  ? 333  ASP A C   1 
ATOM   2558  O  O   . ASP A  1  333 ? 1.299    51.154  -43.238  1.00 14.73  ? 333  ASP A O   1 
ATOM   2559  C  CB  . ASP A  1  333 ? 4.253    52.413  -43.628  1.00 15.88  ? 333  ASP A CB  1 
ATOM   2560  C  CG  . ASP A  1  333 ? 4.982    53.606  -43.038  1.00 19.14  ? 333  ASP A CG  1 
ATOM   2561  O  OD1 . ASP A  1  333 ? 4.928    53.786  -41.803  1.00 18.24  ? 333  ASP A OD1 1 
ATOM   2562  O  OD2 . ASP A  1  333 ? 5.590    54.366  -43.807  1.00 20.08  ? 333  ASP A OD2 1 
ATOM   2563  N  N   . GLN A  1  334 ? 2.768    49.600  -43.922  1.00 13.36  ? 334  GLN A N   1 
ATOM   2564  C  CA  . GLN A  1  334 ? 1.746    48.853  -44.676  1.00 14.05  ? 334  GLN A CA  1 
ATOM   2565  C  C   . GLN A  1  334 ? 0.838    48.007  -43.785  1.00 15.52  ? 334  GLN A C   1 
ATOM   2566  O  O   . GLN A  1  334 ? -0.385   48.073  -43.901  1.00 16.24  ? 334  GLN A O   1 
ATOM   2567  C  CB  . GLN A  1  334 ? 2.383    47.996  -45.775  1.00 14.22  ? 334  GLN A CB  1 
ATOM   2568  C  CG  . GLN A  1  334 ? 3.268    48.824  -46.698  1.00 15.26  ? 334  GLN A CG  1 
ATOM   2569  C  CD  . GLN A  1  334 ? 3.861    47.998  -47.812  1.00 16.80  ? 334  GLN A CD  1 
ATOM   2570  O  OE1 . GLN A  1  334 ? 5.088    47.979  -48.021  1.00 16.51  ? 334  GLN A OE1 1 
ATOM   2571  N  NE2 . GLN A  1  334 ? 3.015    47.303  -48.567  1.00 15.24  ? 334  GLN A NE2 1 
ATOM   2572  N  N   . ILE A  1  335 ? 1.432    47.192  -42.914  1.00 15.34  ? 335  ILE A N   1 
ATOM   2573  C  CA  . ILE A  1  335 ? 0.652    46.291  -42.057  1.00 15.26  ? 335  ILE A CA  1 
ATOM   2574  C  C   . ILE A  1  335 ? 0.171    46.998  -40.798  1.00 14.38  ? 335  ILE A C   1 
ATOM   2575  O  O   . ILE A  1  335 ? -1.013   46.911  -40.459  1.00 14.73  ? 335  ILE A O   1 
ATOM   2576  C  CB  . ILE A  1  335 ? 1.481    45.014  -41.729  1.00 15.61  ? 335  ILE A CB  1 
ATOM   2577  C  CG1 . ILE A  1  335 ? 1.667    44.143  -43.002  1.00 16.62  ? 335  ILE A CG1 1 
ATOM   2578  C  CG2 . ILE A  1  335 ? 0.814    44.200  -40.583  1.00 15.76  ? 335  ILE A CG2 1 
ATOM   2579  C  CD1 . ILE A  1  335 ? 2.583    42.888  -42.855  1.00 16.81  ? 335  ILE A CD1 1 
ATOM   2580  N  N   . TRP A  1  336 ? 1.089    47.632  -40.062  1.00 13.33  ? 336  TRP A N   1 
ATOM   2581  C  CA  . TRP A  1  336 ? 0.750    48.249  -38.790  1.00 14.06  ? 336  TRP A CA  1 
ATOM   2582  C  C   . TRP A  1  336 ? -0.079   49.521  -38.993  1.00 13.88  ? 336  TRP A C   1 
ATOM   2583  O  O   . TRP A  1  336 ? -1.270   49.506  -38.663  1.00 15.27  ? 336  TRP A O   1 
ATOM   2584  C  CB  . TRP A  1  336 ? 2.029    48.511  -37.968  1.00 14.23  ? 336  TRP A CB  1 
ATOM   2585  C  CG  . TRP A  1  336 ? 1.809    49.250  -36.679  1.00 15.15  ? 336  TRP A CG  1 
ATOM   2586  C  CD1 . TRP A  1  336 ? 2.272    50.493  -36.374  1.00 16.33  ? 336  TRP A CD1 1 
ATOM   2587  C  CD2 . TRP A  1  336 ? 0.995    48.841  -35.567  1.00 15.41  ? 336  TRP A CD2 1 
ATOM   2588  N  NE1 . TRP A  1  336 ? 1.782    50.895  -35.152  1.00 16.67  ? 336  TRP A NE1 1 
ATOM   2589  C  CE2 . TRP A  1  336 ? 0.978    49.908  -34.645  1.00 16.45  ? 336  TRP A CE2 1 
ATOM   2590  C  CE3 . TRP A  1  336 ? 0.231    47.699  -35.285  1.00 16.07  ? 336  TRP A CE3 1 
ATOM   2591  C  CZ2 . TRP A  1  336 ? 0.258    49.851  -33.445  1.00 17.15  ? 336  TRP A CZ2 1 
ATOM   2592  C  CZ3 . TRP A  1  336 ? -0.475   47.639  -34.095  1.00 16.82  ? 336  TRP A CZ3 1 
ATOM   2593  C  CH2 . TRP A  1  336 ? -0.456   48.702  -33.189  1.00 16.89  ? 336  TRP A CH2 1 
ATOM   2594  N  N   . LEU A  1  337 ? 0.516    50.613  -39.506  1.00 13.43  ? 337  LEU A N   1 
ATOM   2595  C  CA  . LEU A  1  337 ? -0.266   51.847  -39.669  1.00 13.11  ? 337  LEU A CA  1 
ATOM   2596  C  C   . LEU A  1  337 ? -1.363   51.717  -40.711  1.00 13.35  ? 337  LEU A C   1 
ATOM   2597  O  O   . LEU A  1  337 ? -2.466   52.225  -40.501  1.00 14.38  ? 337  LEU A O   1 
ATOM   2598  C  CB  . LEU A  1  337 ? 0.599    53.068  -39.953  1.00 13.38  ? 337  LEU A CB  1 
ATOM   2599  C  CG  . LEU A  1  337 ? 1.591    53.409  -38.831  1.00 14.57  ? 337  LEU A CG  1 
ATOM   2600  C  CD1 . LEU A  1  337 ? 2.529    54.490  -39.275  1.00 16.00  ? 337  LEU A CD1 1 
ATOM   2601  C  CD2 . LEU A  1  337 ? 0.879    53.850  -37.527  1.00 15.03  ? 337  LEU A CD2 1 
ATOM   2602  N  N   . GLY A  1  338 ? -1.082   50.973  -41.777  1.00 13.21  ? 338  GLY A N   1 
ATOM   2603  C  CA  . GLY A  1  338 ? -2.004   50.817  -42.894  1.00 13.45  ? 338  GLY A CA  1 
ATOM   2604  C  C   . GLY A  1  338 ? -3.112   49.794  -42.739  1.00 14.20  ? 338  GLY A C   1 
ATOM   2605  O  O   . GLY A  1  338 ? -4.000   49.738  -43.592  1.00 13.86  ? 338  GLY A O   1 
ATOM   2606  N  N   . SER A  1  339 ? -3.097   48.990  -41.662  1.00 13.98  ? 339  SER A N   1 
ATOM   2607  C  CA  . SER A  1  339 ? -4.162   48.014  -41.452  1.00 14.51  ? 339  SER A CA  1 
ATOM   2608  C  C   . SER A  1  339 ? -4.539   47.980  -39.974  1.00 14.65  ? 339  SER A C   1 
ATOM   2609  O  O   . SER A  1  339 ? -5.602   48.489  -39.611  1.00 15.70  ? 339  SER A O   1 
ATOM   2610  C  CB  . SER A  1  339 ? -3.790   46.631  -41.986  1.00 15.36  ? 339  SER A CB  1 
ATOM   2611  O  OG  . SER A  1  339 ? -4.921   45.768  -41.933  1.00 16.02  ? 339  SER A OG  1 
ATOM   2612  N  N   . TYR A  1  340 ? -3.645   47.484  -39.081  1.00 13.57  ? 340  TYR A N   1 
ATOM   2613  C  CA  . TYR A  1  340 ? -3.960   47.453  -37.631  1.00 13.42  ? 340  TYR A CA  1 
ATOM   2614  C  C   . TYR A  1  340 ? -4.484   48.808  -37.111  1.00 14.01  ? 340  TYR A C   1 
ATOM   2615  O  O   . TYR A  1  340 ? -5.396   48.815  -36.303  1.00 14.61  ? 340  TYR A O   1 
ATOM   2616  C  CB  . TYR A  1  340 ? -2.716   47.151  -36.807  1.00 13.75  ? 340  TYR A CB  1 
ATOM   2617  C  CG  . TYR A  1  340 ? -2.326   45.691  -36.669  1.00 13.79  ? 340  TYR A CG  1 
ATOM   2618  C  CD1 . TYR A  1  340 ? -1.545   45.066  -37.633  1.00 14.01  ? 340  TYR A CD1 1 
ATOM   2619  C  CD2 . TYR A  1  340 ? -2.605   44.989  -35.505  1.00 14.05  ? 340  TYR A CD2 1 
ATOM   2620  C  CE1 . TYR A  1  340 ? -1.064   43.771  -37.449  1.00 14.78  ? 340  TYR A CE1 1 
ATOM   2621  C  CE2 . TYR A  1  340 ? -2.174   43.681  -35.331  1.00 14.66  ? 340  TYR A CE2 1 
ATOM   2622  C  CZ  . TYR A  1  340 ? -1.355   43.092  -36.276  1.00 15.61  ? 340  TYR A CZ  1 
ATOM   2623  O  OH  . TYR A  1  340 ? -0.943   41.786  -36.108  1.00 16.22  ? 340  TYR A OH  1 
ATOM   2624  N  N   . MET A  1  341 ? -3.890   49.935  -37.556  1.00 13.28  ? 341  MET A N   1 
ATOM   2625  C  CA  . MET A  1  341 ? -4.289   51.271  -37.079  1.00 13.95  ? 341  MET A CA  1 
ATOM   2626  C  C   . MET A  1  341 ? -5.144   52.069  -38.056  1.00 15.10  ? 341  MET A C   1 
ATOM   2627  O  O   . MET A  1  341 ? -5.470   53.219  -37.747  1.00 15.72  ? 341  MET A O   1 
ATOM   2628  C  CB  . MET A  1  341 ? -3.042   52.102  -36.729  1.00 13.99  ? 341  MET A CB  1 
ATOM   2629  C  CG  . MET A  1  341 ? -2.233   51.561  -35.559  1.00 15.10  ? 341  MET A CG  1 
ATOM   2630  S  SD  . MET A  1  341 ? -3.171   51.457  -34.015  1.00 16.26  ? 341  MET A SD  1 
ATOM   2631  C  CE  . MET A  1  341 ? -3.601   53.169  -33.765  1.00 17.53  ? 341  MET A CE  1 
ATOM   2632  N  N   . SER A  1  342 ? -5.501   51.503  -39.222  1.00 14.53  ? 342  SER A N   1 
ATOM   2633  C  CA  . SER A  1  342 ? -6.361   52.215  -40.165  1.00 14.76  ? 342  SER A CA  1 
ATOM   2634  C  C   . SER A  1  342 ? -7.069   51.187  -41.062  1.00 15.59  ? 342  SER A C   1 
ATOM   2635  O  O   . SER A  1  342 ? -8.058   50.631  -40.592  1.00 16.24  ? 342  SER A O   1 
ATOM   2636  C  CB  . SER A  1  342 ? -5.605   53.320  -40.909  1.00 14.67  ? 342  SER A CB  1 
ATOM   2637  O  OG  . SER A  1  342 ? -4.629   52.817  -41.811  1.00 15.31  ? 342  SER A OG  1 
ATOM   2638  N  N   . GLY A  1  343 ? -6.560   50.893  -42.258  1.00 15.37  ? 343  GLY A N   1 
ATOM   2639  C  CA  . GLY A  1  343 ? -7.185   49.942  -43.161  1.00 15.86  ? 343  GLY A CA  1 
ATOM   2640  C  C   . GLY A  1  343 ? -7.698   50.563  -44.441  1.00 16.24  ? 343  GLY A C   1 
ATOM   2641  O  O   . GLY A  1  343 ? -7.661   51.789  -44.621  1.00 16.88  ? 343  GLY A O   1 
ATOM   2642  N  N   . GLY A  1  344 ? -8.161   49.689  -45.313  1.00 15.29  ? 344  GLY A N   1 
ATOM   2643  C  CA  . GLY A  1  344 ? -8.680   50.014  -46.638  1.00 15.71  ? 344  GLY A CA  1 
ATOM   2644  C  C   . GLY A  1  344 ? -7.579   49.814  -47.653  1.00 16.05  ? 344  GLY A C   1 
ATOM   2645  O  O   . GLY A  1  344 ? -6.740   48.911  -47.515  1.00 15.81  ? 344  GLY A O   1 
ATOM   2646  N  N   . VAL A  1  345 ? -7.558   50.672  -48.692  1.00 15.56  ? 345  VAL A N   1 
ATOM   2647  C  CA  . VAL A  1  345 ? -6.467   50.687  -49.686  1.00 15.38  ? 345  VAL A CA  1 
ATOM   2648  C  C   . VAL A  1  345 ? -5.089   50.779  -48.962  1.00 16.18  ? 345  VAL A C   1 
ATOM   2649  O  O   . VAL A  1  345 ? -4.139   50.092  -49.342  1.00 17.07  ? 345  VAL A O   1 
ATOM   2650  C  CB  . VAL A  1  345 ? -6.672   51.858  -50.683  1.00 16.05  ? 345  VAL A CB  1 
ATOM   2651  C  CG1 . VAL A  1  345 ? -5.403   52.145  -51.481  1.00 16.09  ? 345  VAL A CG1 1 
ATOM   2652  C  CG2 . VAL A  1  345 ? -7.833   51.571  -51.614  1.00 16.83  ? 345  VAL A CG2 1 
ATOM   2653  N  N   . GLY A  1  346 ? -5.038   51.573  -47.908  1.00 15.36  ? 346  GLY A N   1 
ATOM   2654  C  CA  . GLY A  1  346 ? -3.855   51.608  -47.066  1.00 16.21  ? 346  GLY A CA  1 
ATOM   2655  C  C   . GLY A  1  346 ? -2.675   52.368  -47.634  1.00 15.87  ? 346  GLY A C   1 
ATOM   2656  O  O   . GLY A  1  346 ? -2.856   53.318  -48.399  1.00 16.70  ? 346  GLY A O   1 
ATOM   2657  N  N   . PHE A  1  347 ? -1.461   51.984  -47.183  1.00 14.88  ? 347  PHE A N   1 
ATOM   2658  C  CA  . PHE A  1  347 ? -0.254   52.770  -47.361  1.00 14.47  ? 347  PHE A CA  1 
ATOM   2659  C  C   . PHE A  1  347 ? 0.895    52.064  -48.096  1.00 14.75  ? 347  PHE A C   1 
ATOM   2660  O  O   . PHE A  1  347 ? 2.054    52.241  -47.732  1.00 15.08  ? 347  PHE A O   1 
ATOM   2661  C  CB  . PHE A  1  347 ? 0.202    53.219  -45.950  1.00 14.52  ? 347  PHE A CB  1 
ATOM   2662  C  CG  . PHE A  1  347 ? -0.847   53.976  -45.148  1.00 15.06  ? 347  PHE A CG  1 
ATOM   2663  C  CD1 . PHE A  1  347 ? -1.686   54.906  -45.757  1.00 15.63  ? 347  PHE A CD1 1 
ATOM   2664  C  CD2 . PHE A  1  347 ? -0.969   53.781  -43.785  1.00 15.68  ? 347  PHE A CD2 1 
ATOM   2665  C  CE1 . PHE A  1  347 ? -2.643   55.606  -45.010  1.00 16.06  ? 347  PHE A CE1 1 
ATOM   2666  C  CE2 . PHE A  1  347 ? -1.904   54.493  -43.041  1.00 16.58  ? 347  PHE A CE2 1 
ATOM   2667  C  CZ  . PHE A  1  347 ? -2.717   55.420  -43.655  1.00 16.06  ? 347  PHE A CZ  1 
ATOM   2668  N  N   . THR A  1  348 ? 0.586    51.349  -49.197  1.00 14.12  ? 348  THR A N   1 
ATOM   2669  C  CA  . THR A  1  348 ? 1.630    50.644  -49.944  1.00 14.79  ? 348  THR A CA  1 
ATOM   2670  C  C   . THR A  1  348 ? 2.746    51.591  -50.421  1.00 14.91  ? 348  THR A C   1 
ATOM   2671  O  O   . THR A  1  348 ? 3.904    51.355  -50.100  1.00 15.43  ? 348  THR A O   1 
ATOM   2672  C  CB  . THR A  1  348 ? 1.046    49.911  -51.162  1.00 14.95  ? 348  THR A CB  1 
ATOM   2673  O  OG1 . THR A  1  348 ? -0.024   49.051  -50.752  1.00 15.05  ? 348  THR A OG1 1 
ATOM   2674  C  CG2 . THR A  1  348 ? 2.119    49.117  -51.934  1.00 15.30  ? 348  THR A CG2 1 
ATOM   2675  N  N   . GLN A  1  349 ? 2.405    52.661  -51.165  1.00 14.18  ? 349  GLN A N   1 
ATOM   2676  C  CA  . GLN A  1  349 ? 3.402    53.525  -51.790  1.00 14.95  ? 349  GLN A CA  1 
ATOM   2677  C  C   . GLN A  1  349 ? 4.074    54.480  -50.801  1.00 15.26  ? 349  GLN A C   1 
ATOM   2678  O  O   . GLN A  1  349 ? 5.236    54.846  -51.024  1.00 16.36  ? 349  GLN A O   1 
ATOM   2679  C  CB  . GLN A  1  349 ? 2.808    54.225  -53.009  1.00 16.00  ? 349  GLN A CB  1 
ATOM   2680  C  CG  . GLN A  1  349 ? 2.427    53.180  -54.082  1.00 17.35  ? 349  GLN A CG  1 
ATOM   2681  C  CD  . GLN A  1  349 ? 1.521    53.687  -55.171  1.00 19.33  ? 349  GLN A CD  1 
ATOM   2682  O  OE1 . GLN A  1  349 ? 1.868    53.609  -56.356  1.00 19.89  ? 349  GLN A OE1 1 
ATOM   2683  N  NE2 . GLN A  1  349 ? 0.342    54.187  -54.797  1.00 18.36  ? 349  GLN A NE2 1 
ATOM   2684  N  N   . TYR A  1  350 ? 3.440    54.790  -49.641  1.00 14.66  ? 350  TYR A N   1 
ATOM   2685  C  CA  . TYR A  1  350 ? 4.163    55.523  -48.583  1.00 14.70  ? 350  TYR A CA  1 
ATOM   2686  C  C   . TYR A  1  350 ? 5.408    54.684  -48.149  1.00 15.28  ? 350  TYR A C   1 
ATOM   2687  O  O   . TYR A  1  350 ? 6.443    55.256  -47.819  1.00 16.54  ? 350  TYR A O   1 
ATOM   2688  C  CB  . TYR A  1  350 ? 3.284    55.731  -47.342  1.00 14.24  ? 350  TYR A CB  1 
ATOM   2689  C  CG  . TYR A  1  350 ? 2.328    56.913  -47.411  1.00 14.39  ? 350  TYR A CG  1 
ATOM   2690  C  CD1 . TYR A  1  350 ? 2.794    58.191  -47.684  1.00 14.85  ? 350  TYR A CD1 1 
ATOM   2691  C  CD2 . TYR A  1  350 ? 0.997    56.779  -47.031  1.00 15.06  ? 350  TYR A CD2 1 
ATOM   2692  C  CE1 . TYR A  1  350 ? 1.940    59.290  -47.662  1.00 16.09  ? 350  TYR A CE1 1 
ATOM   2693  C  CE2 . TYR A  1  350 ? 0.147    57.877  -46.969  1.00 15.77  ? 350  TYR A CE2 1 
ATOM   2694  C  CZ  . TYR A  1  350 ? 0.621    59.131  -47.285  1.00 16.69  ? 350  TYR A CZ  1 
ATOM   2695  O  OH  . TYR A  1  350 ? -0.180   60.244  -47.225  1.00 17.64  ? 350  TYR A OH  1 
ATOM   2696  N  N   . ALA A  1  351 ? 5.292    53.334  -48.192  1.00 14.46  ? 351  ALA A N   1 
ATOM   2697  C  CA  . ALA A  1  351 ? 6.382    52.424  -47.858  1.00 14.67  ? 351  ALA A CA  1 
ATOM   2698  C  C   . ALA A  1  351 ? 7.272    52.094  -49.073  1.00 14.68  ? 351  ALA A C   1 
ATOM   2699  O  O   . ALA A  1  351 ? 8.489    52.077  -48.926  1.00 16.12  ? 351  ALA A O   1 
ATOM   2700  C  CB  . ALA A  1  351 ? 5.818    51.132  -47.290  1.00 14.35  ? 351  ALA A CB  1 
ATOM   2701  N  N   . THR A  1  352 ? 6.680    51.786  -50.262  1.00 13.92  ? 352  THR A N   1 
ATOM   2702  C  CA  . THR A  1  352 ? 7.493    51.413  -51.435  1.00 14.43  ? 352  THR A CA  1 
ATOM   2703  C  C   . THR A  1  352 ? 8.518    52.482  -51.791  1.00 14.21  ? 352  THR A C   1 
ATOM   2704  O  O   . THR A  1  352 ? 9.560    52.156  -52.341  1.00 14.86  ? 352  THR A O   1 
ATOM   2705  C  CB  . THR A  1  352 ? 6.642    51.081  -52.676  1.00 15.84  ? 352  THR A CB  1 
ATOM   2706  O  OG1 . THR A  1  352 ? 5.886    52.232  -53.066  1.00 16.26  ? 352  THR A OG1 1 
ATOM   2707  C  CG2 . THR A  1  352 ? 5.739    49.864  -52.458  1.00 16.17  ? 352  THR A CG2 1 
ATOM   2708  N  N   . ALA A  1  353 ? 8.247    53.763  -51.453  1.00 13.84  ? 353  ALA A N   1 
ATOM   2709  C  CA  . ALA A  1  353 ? 9.214    54.838  -51.724  1.00 15.30  ? 353  ALA A CA  1 
ATOM   2710  C  C   . ALA A  1  353 ? 10.598   54.525  -51.123  1.00 15.55  ? 353  ALA A C   1 
ATOM   2711  O  O   . ALA A  1  353 ? 11.608   54.874  -51.724  1.00 15.51  ? 353  ALA A O   1 
ATOM   2712  C  CB  . ALA A  1  353 ? 8.701    56.143  -51.149  1.00 15.81  ? 353  ALA A CB  1 
ATOM   2713  N  N   . ALA A  1  354 ? 10.618   53.788  -49.986  1.00 15.83  ? 354  ALA A N   1 
ATOM   2714  C  CA  . ALA A  1  354 ? 11.849   53.449  -49.291  1.00 16.20  ? 354  ALA A CA  1 
ATOM   2715  C  C   . ALA A  1  354 ? 12.499   52.123  -49.750  1.00 16.84  ? 354  ALA A C   1 
ATOM   2716  O  O   . ALA A  1  354 ? 13.557   51.788  -49.223  1.00 17.02  ? 354  ALA A O   1 
ATOM   2717  C  CB  . ALA A  1  354 ? 11.572   53.404  -47.804  1.00 16.47  ? 354  ALA A CB  1 
ATOM   2718  N  N   . TYR A  1  355 ? 11.887   51.365  -50.687  1.00 16.08  ? 355  TYR A N   1 
ATOM   2719  C  CA  . TYR A  1  355 ? 12.485   50.109  -51.137  1.00 15.80  ? 355  TYR A CA  1 
ATOM   2720  C  C   . TYR A  1  355 ? 12.321   49.856  -52.649  1.00 15.83  ? 355  TYR A C   1 
ATOM   2721  O  O   . TYR A  1  355 ? 12.521   48.715  -53.086  1.00 15.65  ? 355  TYR A O   1 
ATOM   2722  C  CB  . TYR A  1  355 ? 12.025   48.899  -50.296  1.00 15.59  ? 355  TYR A CB  1 
ATOM   2723  C  CG  . TYR A  1  355 ? 10.538   48.585  -50.302  1.00 14.90  ? 355  TYR A CG  1 
ATOM   2724  C  CD1 . TYR A  1  355 ? 9.974    47.824  -51.316  1.00 15.14  ? 355  TYR A CD1 1 
ATOM   2725  C  CD2 . TYR A  1  355 ? 9.736    48.894  -49.207  1.00 15.37  ? 355  TYR A CD2 1 
ATOM   2726  C  CE1 . TYR A  1  355 ? 8.631    47.473  -51.297  1.00 15.70  ? 355  TYR A CE1 1 
ATOM   2727  C  CE2 . TYR A  1  355 ? 8.390    48.539  -49.171  1.00 16.00  ? 355  TYR A CE2 1 
ATOM   2728  C  CZ  . TYR A  1  355 ? 7.843    47.803  -50.207  1.00 16.83  ? 355  TYR A CZ  1 
ATOM   2729  O  OH  . TYR A  1  355 ? 6.518    47.417  -50.183  1.00 16.62  ? 355  TYR A OH  1 
ATOM   2730  N  N   . THR A  1  356 ? 12.121   50.923  -53.456  1.00 14.67  ? 356  THR A N   1 
ATOM   2731  C  CA  . THR A  1  356 ? 11.999   50.757  -54.907  1.00 14.87  ? 356  THR A CA  1 
ATOM   2732  C  C   . THR A  1  356 ? 12.869   51.716  -55.692  1.00 15.78  ? 356  THR A C   1 
ATOM   2733  O  O   . THR A  1  356 ? 13.226   52.801  -55.223  1.00 16.01  ? 356  THR A O   1 
ATOM   2734  C  CB  . THR A  1  356 ? 10.522   50.876  -55.382  1.00 16.21  ? 356  THR A CB  1 
ATOM   2735  O  OG1 . THR A  1  356 ? 9.986    52.167  -55.069  1.00 17.21  ? 356  THR A OG1 1 
ATOM   2736  C  CG2 . THR A  1  356 ? 9.653    49.756  -54.859  1.00 16.03  ? 356  THR A CG2 1 
ATOM   2737  N  N   . ASN A  1  357 ? 13.204   51.283  -56.908  1.00 15.29  ? 357  ASN A N   1 
ATOM   2738  C  CA  . ASN A  1  357 ? 13.903   52.046  -57.919  1.00 16.59  ? 357  ASN A CA  1 
ATOM   2739  C  C   . ASN A  1  357 ? 15.296   52.515  -57.526  1.00 16.86  ? 357  ASN A C   1 
ATOM   2740  O  O   . ASN A  1  357 ? 15.859   53.353  -58.234  1.00 16.92  ? 357  ASN A O   1 
ATOM   2741  C  CB  . ASN A  1  357 ? 13.027   53.225  -58.356  1.00 16.40  ? 357  ASN A CB  1 
ATOM   2742  C  CG  . ASN A  1  357 ? 11.671   52.763  -58.859  1.00 18.75  ? 357  ASN A CG  1 
ATOM   2743  O  OD1 . ASN A  1  357 ? 11.534   51.681  -59.453  1.00 18.17  ? 357  ASN A OD1 1 
ATOM   2744  N  ND2 . ASN A  1  357 ? 10.638   53.558  -58.627  1.00 19.05  ? 357  ASN A ND2 1 
ATOM   2745  N  N   . ASN A  1  358 ? 15.885   51.946  -56.448  1.00 16.25  ? 358  ASN A N   1 
ATOM   2746  C  CA  . ASN A  1  358 ? 17.242   52.290  -55.999  1.00 16.72  ? 358  ASN A CA  1 
ATOM   2747  C  C   . ASN A  1  358 ? 17.397   53.786  -55.666  1.00 17.23  ? 358  ASN A C   1 
ATOM   2748  O  O   . ASN A  1  358 ? 18.518   54.295  -55.700  1.00 18.53  ? 358  ASN A O   1 
ATOM   2749  C  CB  . ASN A  1  358 ? 18.263   51.843  -57.051  1.00 16.45  ? 358  ASN A CB  1 
ATOM   2750  C  CG  . ASN A  1  358 ? 18.075   50.377  -57.384  1.00 17.96  ? 358  ASN A CG  1 
ATOM   2751  O  OD1 . ASN A  1  358 ? 18.165   49.524  -56.502  1.00 17.90  ? 358  ASN A OD1 1 
ATOM   2752  N  ND2 . ASN A  1  358 ? 17.747   50.050  -58.632  1.00 18.34  ? 358  ASN A ND2 1 
ATOM   2753  N  N   . ILE A  1  359 ? 16.283   54.458  -55.289  1.00 15.80  ? 359  ILE A N   1 
ATOM   2754  C  CA  . ILE A  1  359 ? 16.299   55.903  -55.022  1.00 16.31  ? 359  ILE A CA  1 
ATOM   2755  C  C   . ILE A  1  359 ? 16.916   56.154  -53.656  1.00 16.67  ? 359  ILE A C   1 
ATOM   2756  O  O   . ILE A  1  359 ? 17.909   56.874  -53.560  1.00 16.88  ? 359  ILE A O   1 
ATOM   2757  C  CB  . ILE A  1  359 ? 14.875   56.477  -55.131  1.00 16.49  ? 359  ILE A CB  1 
ATOM   2758  C  CG1 . ILE A  1  359 ? 14.346   56.299  -56.571  1.00 17.14  ? 359  ILE A CG1 1 
ATOM   2759  C  CG2 . ILE A  1  359 ? 14.882   57.961  -54.714  1.00 16.99  ? 359  ILE A CG2 1 
ATOM   2760  C  CD1 . ILE A  1  359 ? 12.850   56.412  -56.686  1.00 18.11  ? 359  ILE A CD1 1 
ATOM   2761  N  N   . LEU A  1  360 ? 16.354   55.544  -52.583  1.00 16.90  ? 360  LEU A N   1 
ATOM   2762  C  CA  . LEU A  1  360 ? 16.951   55.696  -51.255  1.00 16.25  ? 360  LEU A CA  1 
ATOM   2763  C  C   . LEU A  1  360 ? 18.420   55.202  -51.262  1.00 16.28  ? 360  LEU A C   1 
ATOM   2764  O  O   . LEU A  1  360 ? 19.266   55.821  -50.630  1.00 16.65  ? 360  LEU A O   1 
ATOM   2765  C  CB  . LEU A  1  360 ? 16.126   54.935  -50.212  1.00 15.74  ? 360  LEU A CB  1 
ATOM   2766  C  CG  . LEU A  1  360 ? 16.669   54.973  -48.770  1.00 16.39  ? 360  LEU A CG  1 
ATOM   2767  C  CD1 . LEU A  1  360 ? 16.932   56.411  -48.243  1.00 17.51  ? 360  LEU A CD1 1 
ATOM   2768  C  CD2 . LEU A  1  360 ? 15.702   54.250  -47.833  1.00 16.97  ? 360  LEU A CD2 1 
ATOM   2769  N  N   . ASP A  1  361 ? 18.725   54.186  -52.095  1.00 16.44  ? 361  ASP A N   1 
ATOM   2770  C  CA  . ASP A  1  361 ? 20.078   53.662  -52.249  1.00 17.37  ? 361  ASP A CA  1 
ATOM   2771  C  C   . ASP A  1  361 ? 20.985   54.756  -52.797  1.00 18.28  ? 361  ASP A C   1 
ATOM   2772  O  O   . ASP A  1  361 ? 22.023   55.042  -52.205  1.00 18.51  ? 361  ASP A O   1 
ATOM   2773  C  CB  . ASP A  1  361 ? 20.081   52.431  -53.158  1.00 17.90  ? 361  ASP A CB  1 
ATOM   2774  C  CG  . ASP A  1  361 ? 19.080   51.387  -52.708  1.00 18.78  ? 361  ASP A CG  1 
ATOM   2775  O  OD1 . ASP A  1  361 ? 17.868   51.681  -52.747  1.00 17.99  ? 361  ASP A OD1 1 
ATOM   2776  O  OD2 . ASP A  1  361 ? 19.510   50.277  -52.325  1.00 19.58  ? 361  ASP A OD2 1 
ATOM   2777  N  N   . ASP A  1  362 ? 20.574   55.432  -53.884  1.00 17.97  ? 362  ASP A N   1 
ATOM   2778  C  CA  . ASP A  1  362 ? 21.375   56.520  -54.450  1.00 17.73  ? 362  ASP A CA  1 
ATOM   2779  C  C   . ASP A  1  362 ? 21.697   57.603  -53.401  1.00 17.06  ? 362  ASP A C   1 
ATOM   2780  O  O   . ASP A  1  362 ? 22.858   57.971  -53.239  1.00 17.26  ? 362  ASP A O   1 
ATOM   2781  C  CB  . ASP A  1  362 ? 20.666   57.178  -55.637  1.00 17.45  ? 362  ASP A CB  1 
ATOM   2782  C  CG  . ASP A  1  362 ? 21.534   58.262  -56.218  1.00 20.50  ? 362  ASP A CG  1 
ATOM   2783  O  OD1 . ASP A  1  362 ? 22.596   57.921  -56.788  1.00 20.37  ? 362  ASP A OD1 1 
ATOM   2784  O  OD2 . ASP A  1  362 ? 21.197   59.456  -56.028  1.00 21.80  ? 362  ASP A OD2 1 
ATOM   2785  N  N   . PHE A  1  363 ? 20.668   58.076  -52.688  1.00 15.93  ? 363  PHE A N   1 
ATOM   2786  C  CA  . PHE A  1  363 ? 20.846   59.154  -51.709  1.00 16.42  ? 363  PHE A CA  1 
ATOM   2787  C  C   . PHE A  1  363 ? 21.728   58.732  -50.539  1.00 17.00  ? 363  PHE A C   1 
ATOM   2788  O  O   . PHE A  1  363 ? 22.557   59.510  -50.080  1.00 17.26  ? 363  PHE A O   1 
ATOM   2789  C  CB  . PHE A  1  363 ? 19.473   59.582  -51.167  1.00 16.22  ? 363  PHE A CB  1 
ATOM   2790  C  CG  . PHE A  1  363 ? 18.456   60.092  -52.171  1.00 16.51  ? 363  PHE A CG  1 
ATOM   2791  C  CD1 . PHE A  1  363 ? 18.825   60.388  -53.476  1.00 17.48  ? 363  PHE A CD1 1 
ATOM   2792  C  CD2 . PHE A  1  363 ? 17.162   60.378  -51.777  1.00 17.21  ? 363  PHE A CD2 1 
ATOM   2793  C  CE1 . PHE A  1  363 ? 17.905   60.910  -54.377  1.00 17.85  ? 363  PHE A CE1 1 
ATOM   2794  C  CE2 . PHE A  1  363 ? 16.245   60.929  -52.675  1.00 17.32  ? 363  PHE A CE2 1 
ATOM   2795  C  CZ  . PHE A  1  363 ? 16.609   61.144  -53.983  1.00 17.51  ? 363  PHE A CZ  1 
ATOM   2796  N  N   . SER A  1  364 ? 21.544   57.492  -50.051  1.00 17.16  ? 364  SER A N   1 
ATOM   2797  C  CA  . SER A  1  364 ? 22.281   56.963  -48.900  1.00 17.50  ? 364  SER A CA  1 
ATOM   2798  C  C   . SER A  1  364 ? 23.744   56.684  -49.247  1.00 18.48  ? 364  SER A C   1 
ATOM   2799  O  O   . SER A  1  364 ? 24.640   57.033  -48.478  1.00 18.45  ? 364  SER A O   1 
ATOM   2800  C  CB  . SER A  1  364 ? 21.601   55.701  -48.388  1.00 17.00  ? 364  SER A CB  1 
ATOM   2801  O  OG  . SER A  1  364 ? 20.262   55.975  -47.989  1.00 16.81  ? 364  SER A OG  1 
ATOM   2802  N  N   . TYR A  1  365 ? 24.004   56.087  -50.426  1.00 17.95  ? 365  TYR A N   1 
ATOM   2803  C  CA  . TYR A  1  365 ? 25.386   55.856  -50.870  1.00 18.15  ? 365  TYR A CA  1 
ATOM   2804  C  C   . TYR A  1  365 ? 26.068   57.211  -51.075  1.00 18.69  ? 365  TYR A C   1 
ATOM   2805  O  O   . TYR A  1  365 ? 27.210   57.372  -50.655  1.00 19.77  ? 365  TYR A O   1 
ATOM   2806  C  CB  . TYR A  1  365 ? 25.449   55.044  -52.167  1.00 18.37  ? 365  TYR A CB  1 
ATOM   2807  C  CG  . TYR A  1  365 ? 25.304   53.546  -51.977  1.00 19.05  ? 365  TYR A CG  1 
ATOM   2808  C  CD1 . TYR A  1  365 ? 26.330   52.792  -51.424  1.00 20.22  ? 365  TYR A CD1 1 
ATOM   2809  C  CD2 . TYR A  1  365 ? 24.181   52.873  -52.433  1.00 19.86  ? 365  TYR A CD2 1 
ATOM   2810  C  CE1 . TYR A  1  365 ? 26.212   51.414  -51.273  1.00 21.03  ? 365  TYR A CE1 1 
ATOM   2811  C  CE2 . TYR A  1  365 ? 24.049   51.501  -52.283  1.00 21.04  ? 365  TYR A CE2 1 
ATOM   2812  C  CZ  . TYR A  1  365 ? 25.070   50.771  -51.709  1.00 22.19  ? 365  TYR A CZ  1 
ATOM   2813  O  OH  . TYR A  1  365 ? 24.933   49.401  -51.601  1.00 24.60  ? 365  TYR A OH  1 
ATOM   2814  N  N   . TYR A  1  366 ? 25.363   58.205  -51.640  1.00 17.93  ? 366  TYR A N   1 
ATOM   2815  C  CA  . TYR A  1  366 ? 25.957   59.534  -51.828  1.00 18.54  ? 366  TYR A CA  1 
ATOM   2816  C  C   . TYR A  1  366 ? 26.413   60.140  -50.476  1.00 18.58  ? 366  TYR A C   1 
ATOM   2817  O  O   . TYR A  1  366 ? 27.569   60.543  -50.353  1.00 18.26  ? 366  TYR A O   1 
ATOM   2818  C  CB  . TYR A  1  366 ? 24.982   60.490  -52.524  1.00 18.71  ? 366  TYR A CB  1 
ATOM   2819  C  CG  . TYR A  1  366 ? 25.556   61.889  -52.636  1.00 20.40  ? 366  TYR A CG  1 
ATOM   2820  C  CD1 . TYR A  1  366 ? 26.400   62.229  -53.681  1.00 21.74  ? 366  TYR A CD1 1 
ATOM   2821  C  CD2 . TYR A  1  366 ? 25.361   62.825  -51.627  1.00 21.32  ? 366  TYR A CD2 1 
ATOM   2822  C  CE1 . TYR A  1  366 ? 26.970   63.489  -53.764  1.00 23.14  ? 366  TYR A CE1 1 
ATOM   2823  C  CE2 . TYR A  1  366 ? 25.962   64.075  -51.675  1.00 22.87  ? 366  TYR A CE2 1 
ATOM   2824  C  CZ  . TYR A  1  366 ? 26.763   64.407  -52.750  1.00 24.50  ? 366  TYR A CZ  1 
ATOM   2825  O  OH  . TYR A  1  366 ? 27.328   65.660  -52.828  1.00 26.96  ? 366  TYR A OH  1 
ATOM   2826  N  N   . GLY A  1  367 ? 25.506   60.176  -49.494  1.00 18.63  ? 367  GLY A N   1 
ATOM   2827  C  CA  . GLY A  1  367 ? 25.795   60.751  -48.185  1.00 18.60  ? 367  GLY A CA  1 
ATOM   2828  C  C   . GLY A  1  367 ? 26.885   60.015  -47.438  1.00 18.79  ? 367  GLY A C   1 
ATOM   2829  O  O   . GLY A  1  367 ? 27.762   60.638  -46.832  1.00 19.06  ? 367  GLY A O   1 
ATOM   2830  N  N   . TYR A  1  368 ? 26.829   58.686  -47.467  1.00 17.29  ? 368  TYR A N   1 
ATOM   2831  C  CA  . TYR A  1  368 ? 27.817   57.869  -46.788  1.00 17.95  ? 368  TYR A CA  1 
ATOM   2832  C  C   . TYR A  1  368 ? 29.189   58.019  -47.452  1.00 18.63  ? 368  TYR A C   1 
ATOM   2833  O  O   . TYR A  1  368 ? 30.178   58.188  -46.749  1.00 19.10  ? 368  TYR A O   1 
ATOM   2834  C  CB  . TYR A  1  368 ? 27.387   56.403  -46.801  1.00 18.20  ? 368  TYR A CB  1 
ATOM   2835  C  CG  . TYR A  1  368 ? 28.378   55.505  -46.098  1.00 19.39  ? 368  TYR A CG  1 
ATOM   2836  C  CD1 . TYR A  1  368 ? 28.716   55.717  -44.770  1.00 20.83  ? 368  TYR A CD1 1 
ATOM   2837  C  CD2 . TYR A  1  368 ? 28.985   54.450  -46.763  1.00 20.70  ? 368  TYR A CD2 1 
ATOM   2838  C  CE1 . TYR A  1  368 ? 29.631   54.906  -44.123  1.00 21.98  ? 368  TYR A CE1 1 
ATOM   2839  C  CE2 . TYR A  1  368 ? 29.892   53.622  -46.121  1.00 21.66  ? 368  TYR A CE2 1 
ATOM   2840  C  CZ  . TYR A  1  368 ? 30.194   53.837  -44.792  1.00 22.85  ? 368  TYR A CZ  1 
ATOM   2841  O  OH  . TYR A  1  368 ? 31.112   53.049  -44.147  1.00 24.57  ? 368  TYR A OH  1 
ATOM   2842  N  N   . GLU A  1  369 ? 29.251   57.997  -48.790  1.00 18.55  ? 369  GLU A N   1 
ATOM   2843  C  CA  . GLU A  1  369 ? 30.520   58.172  -49.514  1.00 19.03  ? 369  GLU A CA  1 
ATOM   2844  C  C   . GLU A  1  369 ? 31.113   59.545  -49.217  1.00 20.02  ? 369  GLU A C   1 
ATOM   2845  O  O   . GLU A  1  369 ? 32.326   59.661  -49.019  1.00 20.95  ? 369  GLU A O   1 
ATOM   2846  C  CB  . GLU A  1  369 ? 30.310   58.012  -51.026  1.00 20.92  ? 369  GLU A CB  1 
ATOM   2847  C  CG  . GLU A  1  369 ? 30.067   56.569  -51.454  1.00 24.05  ? 369  GLU A CG  1 
ATOM   2848  C  CD  . GLU A  1  369 ? 29.428   56.411  -52.822  1.00 28.13  ? 369  GLU A CD  1 
ATOM   2849  O  OE1 . GLU A  1  369 ? 29.303   57.415  -53.559  1.00 28.77  ? 369  GLU A OE1 1 
ATOM   2850  O  OE2 . GLU A  1  369 ? 29.032   55.270  -53.147  1.00 31.16  ? 369  GLU A OE2 1 
ATOM   2851  N  N   . TYR A  1  370 ? 30.255   60.582  -49.132  1.00 19.84  ? 370  TYR A N   1 
ATOM   2852  C  CA  . TYR A  1  370 ? 30.701   61.934  -48.784  1.00 20.43  ? 370  TYR A CA  1 
ATOM   2853  C  C   . TYR A  1  370 ? 31.347   61.911  -47.375  1.00 20.86  ? 370  TYR A C   1 
ATOM   2854  O  O   . TYR A  1  370 ? 32.441   62.442  -47.189  1.00 20.70  ? 370  TYR A O   1 
ATOM   2855  C  CB  . TYR A  1  370 ? 29.514   62.907  -48.821  1.00 20.15  ? 370  TYR A CB  1 
ATOM   2856  C  CG  . TYR A  1  370 ? 29.792   64.235  -48.143  1.00 20.58  ? 370  TYR A CG  1 
ATOM   2857  C  CD1 . TYR A  1  370 ? 30.487   65.238  -48.798  1.00 21.86  ? 370  TYR A CD1 1 
ATOM   2858  C  CD2 . TYR A  1  370 ? 29.396   64.468  -46.830  1.00 20.97  ? 370  TYR A CD2 1 
ATOM   2859  C  CE1 . TYR A  1  370 ? 30.774   66.443  -48.176  1.00 22.46  ? 370  TYR A CE1 1 
ATOM   2860  C  CE2 . TYR A  1  370 ? 29.675   65.672  -46.197  1.00 22.13  ? 370  TYR A CE2 1 
ATOM   2861  C  CZ  . TYR A  1  370 ? 30.357   66.663  -46.877  1.00 22.78  ? 370  TYR A CZ  1 
ATOM   2862  O  OH  . TYR A  1  370 ? 30.655   67.862  -46.276  1.00 23.26  ? 370  TYR A OH  1 
ATOM   2863  N  N   . ALA A  1  371 ? 30.660   61.282  -46.406  1.00 20.55  ? 371  ALA A N   1 
ATOM   2864  C  CA  . ALA A  1  371 ? 31.150   61.213  -45.029  1.00 20.96  ? 371  ALA A CA  1 
ATOM   2865  C  C   . ALA A  1  371 ? 32.439   60.391  -44.898  1.00 21.91  ? 371  ALA A C   1 
ATOM   2866  O  O   . ALA A  1  371 ? 33.304   60.770  -44.123  1.00 21.98  ? 371  ALA A O   1 
ATOM   2867  C  CB  . ALA A  1  371 ? 30.073   60.646  -44.131  1.00 21.03  ? 371  ALA A CB  1 
ATOM   2868  N  N   . VAL A  1  372 ? 32.562   59.266  -45.620  1.00 22.02  ? 372  VAL A N   1 
ATOM   2869  C  CA  . VAL A  1  372 ? 33.763   58.428  -45.580  1.00 23.03  ? 372  VAL A CA  1 
ATOM   2870  C  C   . VAL A  1  372 ? 34.952   59.240  -46.106  1.00 23.38  ? 372  VAL A C   1 
ATOM   2871  O  O   . VAL A  1  372 ? 36.022   59.205  -45.506  1.00 23.28  ? 372  VAL A O   1 
ATOM   2872  C  CB  . VAL A  1  372 ? 33.560   57.119  -46.399  1.00 24.15  ? 372  VAL A CB  1 
ATOM   2873  C  CG1 . VAL A  1  372 ? 34.896   56.426  -46.725  1.00 24.88  ? 372  VAL A CG1 1 
ATOM   2874  C  CG2 . VAL A  1  372 ? 32.617   56.170  -45.671  1.00 25.08  ? 372  VAL A CG2 1 
ATOM   2875  N  N   . ASP A  1  373 ? 34.766   59.953  -47.219  1.00 23.28  ? 373  ASP A N   1 
ATOM   2876  C  CA  . ASP A  1  373 ? 35.846   60.750  -47.800  1.00 24.52  ? 373  ASP A CA  1 
ATOM   2877  C  C   . ASP A  1  373 ? 36.266   61.866  -46.837  1.00 24.96  ? 373  ASP A C   1 
ATOM   2878  O  O   . ASP A  1  373 ? 37.460   62.102  -46.663  1.00 25.61  ? 373  ASP A O   1 
ATOM   2879  C  CB  . ASP A  1  373 ? 35.396   61.345  -49.149  1.00 27.16  ? 373  ASP A CB  1 
ATOM   2880  C  CG  . ASP A  1  373 ? 36.372   62.352  -49.721  1.00 33.76  ? 373  ASP A CG  1 
ATOM   2881  O  OD1 . ASP A  1  373 ? 37.387   61.923  -50.308  1.00 37.00  ? 373  ASP A OD1 1 
ATOM   2882  O  OD2 . ASP A  1  373 ? 36.138   63.573  -49.546  1.00 34.35  ? 373  ASP A OD2 1 
ATOM   2883  N  N   . LYS A  1  374 ? 35.295   62.552  -46.222  1.00 24.35  ? 374  LYS A N   1 
ATOM   2884  C  CA  . LYS A  1  374 ? 35.597   63.678  -45.345  1.00 24.45  ? 374  LYS A CA  1 
ATOM   2885  C  C   . LYS A  1  374 ? 36.139   63.283  -43.958  1.00 24.41  ? 374  LYS A C   1 
ATOM   2886  O  O   . LYS A  1  374 ? 37.072   63.928  -43.479  1.00 24.98  ? 374  LYS A O   1 
ATOM   2887  C  CB  . LYS A  1  374 ? 34.357   64.556  -45.190  1.00 25.58  ? 374  LYS A CB  1 
ATOM   2888  C  CG  . LYS A  1  374 ? 34.580   65.747  -44.282  1.00 29.16  ? 374  LYS A CG  1 
ATOM   2889  C  CD  . LYS A  1  374 ? 33.542   66.802  -44.466  1.00 33.39  ? 374  LYS A CD  1 
ATOM   2890  C  CE  . LYS A  1  374 ? 33.756   67.934  -43.498  1.00 36.74  ? 374  LYS A CE  1 
ATOM   2891  N  NZ  . LYS A  1  374 ? 33.484   69.247  -44.125  1.00 39.90  ? 374  LYS A NZ  1 
ATOM   2892  N  N   . TYR A  1  375 ? 35.514   62.303  -43.289  1.00 23.22  ? 375  TYR A N   1 
ATOM   2893  C  CA  . TYR A  1  375 ? 35.869   61.912  -41.923  1.00 23.09  ? 375  TYR A CA  1 
ATOM   2894  C  C   . TYR A  1  375 ? 36.760   60.660  -41.810  1.00 24.14  ? 375  TYR A C   1 
ATOM   2895  O  O   . TYR A  1  375 ? 37.321   60.446  -40.734  1.00 25.21  ? 375  TYR A O   1 
ATOM   2896  C  CB  . TYR A  1  375 ? 34.601   61.757  -41.079  1.00 22.05  ? 375  TYR A CB  1 
ATOM   2897  C  CG  . TYR A  1  375 ? 33.805   63.046  -40.960  1.00 21.50  ? 375  TYR A CG  1 
ATOM   2898  C  CD1 . TYR A  1  375 ? 34.192   64.047  -40.081  1.00 21.67  ? 375  TYR A CD1 1 
ATOM   2899  C  CD2 . TYR A  1  375 ? 32.679   63.268  -41.744  1.00 22.02  ? 375  TYR A CD2 1 
ATOM   2900  C  CE1 . TYR A  1  375 ? 33.470   65.226  -39.968  1.00 22.32  ? 375  TYR A CE1 1 
ATOM   2901  C  CE2 . TYR A  1  375 ? 31.952   64.447  -41.644  1.00 22.68  ? 375  TYR A CE2 1 
ATOM   2902  C  CZ  . TYR A  1  375 ? 32.362   65.435  -40.770  1.00 23.31  ? 375  TYR A CZ  1 
ATOM   2903  O  OH  . TYR A  1  375 ? 31.657   66.615  -40.650  1.00 24.29  ? 375  TYR A OH  1 
ATOM   2904  N  N   . GLY A  1  376 ? 36.957   59.908  -42.896  1.00 23.39  ? 376  GLY A N   1 
ATOM   2905  C  CA  . GLY A  1  376 ? 37.889   58.782  -42.908  1.00 23.34  ? 376  GLY A CA  1 
ATOM   2906  C  C   . GLY A  1  376 ? 37.295   57.409  -43.106  1.00 23.42  ? 376  GLY A C   1 
ATOM   2907  O  O   . GLY A  1  376 ? 37.930   56.551  -43.714  1.00 24.95  ? 376  GLY A O   1 
ATOM   2908  N  N   . GLY A  1  377 ? 36.105   57.177  -42.572  1.00 22.36  ? 377  GLY A N   1 
ATOM   2909  C  CA  . GLY A  1  377 ? 35.499   55.855  -42.628  1.00 21.54  ? 377  GLY A CA  1 
ATOM   2910  C  C   . GLY A  1  377 ? 34.322   55.724  -41.682  1.00 21.15  ? 377  GLY A C   1 
ATOM   2911  O  O   . GLY A  1  377 ? 33.998   56.660  -40.948  1.00 21.32  ? 377  GLY A O   1 
ATOM   2912  N  N   . PRO A  1  378 ? 33.698   54.539  -41.663  1.00 20.71  ? 378  PRO A N   1 
ATOM   2913  C  CA  . PRO A  1  378 ? 32.547   54.340  -40.772  1.00 20.45  ? 378  PRO A CA  1 
ATOM   2914  C  C   . PRO A  1  378 ? 32.922   54.510  -39.306  1.00 20.24  ? 378  PRO A C   1 
ATOM   2915  O  O   . PRO A  1  378 ? 34.012   54.118  -38.894  1.00 20.39  ? 378  PRO A O   1 
ATOM   2916  C  CB  . PRO A  1  378 ? 32.089   52.913  -41.078  1.00 21.06  ? 378  PRO A CB  1 
ATOM   2917  C  CG  . PRO A  1  378 ? 33.275   52.246  -41.727  1.00 21.95  ? 378  PRO A CG  1 
ATOM   2918  C  CD  . PRO A  1  378 ? 34.006   53.327  -42.449  1.00 20.72  ? 378  PRO A CD  1 
ATOM   2919  N  N   . ALA A  1  379 ? 32.014   55.109  -38.519  1.00 20.15  ? 379  ALA A N   1 
ATOM   2920  C  CA  . ALA A  1  379 ? 32.198   55.356  -37.084  1.00 20.88  ? 379  ALA A CA  1 
ATOM   2921  C  C   . ALA A  1  379 ? 33.447   56.213  -36.736  1.00 21.43  ? 379  ALA A C   1 
ATOM   2922  O  O   . ALA A  1  379 ? 33.882   56.195  -35.586  1.00 22.51  ? 379  ALA A O   1 
ATOM   2923  C  CB  . ALA A  1  379 ? 32.205   54.037  -36.308  1.00 21.02  ? 379  ALA A CB  1 
ATOM   2924  N  N   . GLN A  1  380 ? 33.985   56.999  -37.694  1.00 20.36  ? 380  GLN A N   1 
ATOM   2925  C  CA  . GLN A  1  380 ? 35.144   57.868  -37.438  1.00 21.27  ? 380  GLN A CA  1 
ATOM   2926  C  C   . GLN A  1  380 ? 34.762   59.343  -37.284  1.00 21.94  ? 380  GLN A C   1 
ATOM   2927  O  O   . GLN A  1  380 ? 35.590   60.118  -36.791  1.00 21.90  ? 380  GLN A O   1 
ATOM   2928  C  CB  . GLN A  1  380 ? 36.186   57.722  -38.556  1.00 22.49  ? 380  GLN A CB  1 
ATOM   2929  C  CG  . GLN A  1  380 ? 36.776   56.311  -38.622  1.00 25.19  ? 380  GLN A CG  1 
ATOM   2930  C  CD  . GLN A  1  380 ? 37.940   56.196  -39.585  1.00 29.62  ? 380  GLN A CD  1 
ATOM   2931  O  OE1 . GLN A  1  380 ? 38.649   57.182  -39.879  1.00 30.26  ? 380  GLN A OE1 1 
ATOM   2932  N  NE2 . GLN A  1  380 ? 38.158   54.992  -40.113  1.00 29.93  ? 380  GLN A NE2 1 
ATOM   2933  N  N   . ALA A  1  381 ? 33.556   59.756  -37.739  1.00 21.37  ? 381  ALA A N   1 
ATOM   2934  C  CA  . ALA A  1  381 ? 33.159   61.158  -37.621  1.00 22.06  ? 381  ALA A CA  1 
ATOM   2935  C  C   . ALA A  1  381 ? 32.786   61.478  -36.168  1.00 22.43  ? 381  ALA A C   1 
ATOM   2936  O  O   . ALA A  1  381 ? 32.056   60.689  -35.556  1.00 22.78  ? 381  ALA A O   1 
ATOM   2937  C  CB  . ALA A  1  381 ? 31.977   61.448  -38.528  1.00 22.23  ? 381  ALA A CB  1 
ATOM   2938  N  N   . PRO A  1  382 ? 33.221   62.621  -35.593  1.00 22.55  ? 382  PRO A N   1 
ATOM   2939  C  CA  . PRO A  1  382 ? 32.821   62.934  -34.210  1.00 22.16  ? 382  PRO A CA  1 
ATOM   2940  C  C   . PRO A  1  382 ? 31.300   62.982  -34.022  1.00 21.77  ? 382  PRO A C   1 
ATOM   2941  O  O   . PRO A  1  382 ? 30.594   63.481  -34.891  1.00 21.52  ? 382  PRO A O   1 
ATOM   2942  C  CB  . PRO A  1  382 ? 33.437   64.315  -33.963  1.00 23.07  ? 382  PRO A CB  1 
ATOM   2943  C  CG  . PRO A  1  382 ? 34.544   64.430  -34.950  1.00 24.12  ? 382  PRO A CG  1 
ATOM   2944  C  CD  . PRO A  1  382 ? 34.100   63.668  -36.154  1.00 22.41  ? 382  PRO A CD  1 
ATOM   2945  N  N   . ALA A  1  383 ? 30.786   62.465  -32.902  1.00 21.65  ? 383  ALA A N   1 
ATOM   2946  C  CA  . ALA A  1  383 ? 29.345   62.485  -32.627  1.00 22.16  ? 383  ALA A CA  1 
ATOM   2947  C  C   . ALA A  1  383 ? 29.016   63.830  -31.991  1.00 22.29  ? 383  ALA A C   1 
ATOM   2948  O  O   . ALA A  1  383 ? 28.938   63.957  -30.764  1.00 23.25  ? 383  ALA A O   1 
ATOM   2949  C  CB  . ALA A  1  383 ? 28.969   61.332  -31.701  1.00 22.53  ? 383  ALA A CB  1 
ATOM   2950  N  N   . THR A  1  384 ? 28.919   64.862  -32.836  1.00 21.32  ? 384  THR A N   1 
ATOM   2951  C  CA  . THR A  1  384 ? 28.651   66.245  -32.424  1.00 20.88  ? 384  THR A CA  1 
ATOM   2952  C  C   . THR A  1  384 ? 27.598   66.876  -33.343  1.00 20.50  ? 384  THR A C   1 
ATOM   2953  O  O   . THR A  1  384 ? 27.423   66.416  -34.471  1.00 20.18  ? 384  THR A O   1 
ATOM   2954  C  CB  . THR A  1  384 ? 29.937   67.077  -32.514  1.00 22.25  ? 384  THR A CB  1 
ATOM   2955  O  OG1 . THR A  1  384 ? 30.322   67.192  -33.903  1.00 23.06  ? 384  THR A OG1 1 
ATOM   2956  C  CG2 . THR A  1  384 ? 31.071   66.497  -31.671  1.00 22.18  ? 384  THR A CG2 1 
ATOM   2957  N  N   . LEU A  1  385 ? 26.945   67.964  -32.888  1.00 20.30  ? 385  LEU A N   1 
ATOM   2958  C  CA  . LEU A  1  385 ? 25.968   68.647  -33.749  1.00 20.66  ? 385  LEU A CA  1 
ATOM   2959  C  C   . LEU A  1  385 ? 26.632   69.242  -35.006  1.00 20.58  ? 385  LEU A C   1 
ATOM   2960  O  O   . LEU A  1  385 ? 25.972   69.344  -36.038  1.00 20.31  ? 385  LEU A O   1 
ATOM   2961  C  CB  . LEU A  1  385 ? 25.190   69.703  -32.966  1.00 21.26  ? 385  LEU A CB  1 
ATOM   2962  C  CG  . LEU A  1  385 ? 24.350   69.175  -31.781  1.00 23.10  ? 385  LEU A CG  1 
ATOM   2963  C  CD1 . LEU A  1  385 ? 23.637   70.322  -31.082  1.00 24.46  ? 385  LEU A CD1 1 
ATOM   2964  C  CD2 . LEU A  1  385 ? 23.302   68.128  -32.218  1.00 23.69  ? 385  LEU A CD2 1 
ATOM   2965  N  N   A GLU A  1  386 ? 27.926   69.592  -34.939  0.50 20.41  ? 386  GLU A N   1 
ATOM   2966  N  N   B GLU A  1  386 ? 27.934   69.563  -34.948  0.50 20.71  ? 386  GLU A N   1 
ATOM   2967  C  CA  A GLU A  1  386 ? 28.646   70.102  -36.108  0.50 20.37  ? 386  GLU A CA  1 
ATOM   2968  C  CA  B GLU A  1  386 ? 28.636   70.078  -36.124  0.50 20.98  ? 386  GLU A CA  1 
ATOM   2969  C  C   A GLU A  1  386 ? 28.710   69.010  -37.196  0.50 20.40  ? 386  GLU A C   1 
ATOM   2970  C  C   B GLU A  1  386 ? 28.745   69.005  -37.209  0.50 20.69  ? 386  GLU A C   1 
ATOM   2971  O  O   A GLU A  1  386 ? 28.494   69.317  -38.368  0.50 20.93  ? 386  GLU A O   1 
ATOM   2972  O  O   B GLU A  1  386 ? 28.568   69.311  -38.390  0.50 21.23  ? 386  GLU A O   1 
ATOM   2973  C  CB  A GLU A  1  386 ? 30.062   70.562  -35.692  0.50 22.55  ? 386  GLU A CB  1 
ATOM   2974  C  CB  B GLU A  1  386 ? 30.034   70.616  -35.739  0.50 24.24  ? 386  GLU A CB  1 
ATOM   2975  C  CG  A GLU A  1  386 ? 31.006   70.862  -36.846  0.50 25.58  ? 386  GLU A CG  1 
ATOM   2976  C  CG  B GLU A  1  386 ? 30.053   72.056  -35.243  0.50 29.83  ? 386  GLU A CG  1 
ATOM   2977  C  CD  A GLU A  1  386 ? 32.381   71.359  -36.445  0.50 32.19  ? 386  GLU A CD  1 
ATOM   2978  C  CD  B GLU A  1  386 ? 29.243   73.035  -36.070  0.50 37.92  ? 386  GLU A CD  1 
ATOM   2979  O  OE1 A GLU A  1  386 ? 32.968   72.151  -37.217  0.50 32.86  ? 386  GLU A OE1 1 
ATOM   2980  O  OE1 B GLU A  1  386 ? 29.604   73.257  -37.248  0.50 39.79  ? 386  GLU A OE1 1 
ATOM   2981  O  OE2 A GLU A  1  386 ? 32.877   70.952  -35.369  0.50 33.38  ? 386  GLU A OE2 1 
ATOM   2982  O  OE2 B GLU A  1  386 ? 28.218   73.537  -35.555  0.50 40.12  ? 386  GLU A OE2 1 
ATOM   2983  N  N   . THR A  1  387 ? 29.002   67.751  -36.822  1.00 19.85  ? 387  THR A N   1 
ATOM   2984  C  CA  . THR A  1  387 ? 29.074   66.657  -37.790  1.00 19.27  ? 387  THR A CA  1 
ATOM   2985  C  C   . THR A  1  387 ? 27.690   66.389  -38.364  1.00 18.84  ? 387  THR A C   1 
ATOM   2986  O  O   . THR A  1  387 ? 27.556   66.225  -39.577  1.00 19.11  ? 387  THR A O   1 
ATOM   2987  C  CB  . THR A  1  387 ? 29.578   65.374  -37.120  1.00 21.01  ? 387  THR A CB  1 
ATOM   2988  O  OG1 . THR A  1  387 ? 30.932   65.561  -36.703  1.00 22.14  ? 387  THR A OG1 1 
ATOM   2989  C  CG2 . THR A  1  387 ? 29.475   64.155  -38.024  1.00 21.35  ? 387  THR A CG2 1 
ATOM   2990  N  N   . VAL A  1  388 ? 26.652   66.359  -37.497  1.00 17.81  ? 388  VAL A N   1 
ATOM   2991  C  CA  . VAL A  1  388 ? 25.281   66.099  -37.947  1.00 17.49  ? 388  VAL A CA  1 
ATOM   2992  C  C   . VAL A  1  388 ? 24.863   67.157  -38.962  1.00 17.34  ? 388  VAL A C   1 
ATOM   2993  O  O   . VAL A  1  388 ? 24.394   66.833  -40.044  1.00 17.79  ? 388  VAL A O   1 
ATOM   2994  C  CB  . VAL A  1  388 ? 24.295   66.043  -36.759  1.00 17.73  ? 388  VAL A CB  1 
ATOM   2995  C  CG1 . VAL A  1  388 ? 22.869   65.883  -37.267  1.00 17.96  ? 388  VAL A CG1 1 
ATOM   2996  C  CG2 . VAL A  1  388 ? 24.650   64.909  -35.788  1.00 17.96  ? 388  VAL A CG2 1 
ATOM   2997  N  N   . LYS A  1  389 ? 25.094   68.428  -38.632  1.00 17.21  ? 389  LYS A N   1 
ATOM   2998  C  CA  . LYS A  1  389 ? 24.761   69.525  -39.520  1.00 17.83  ? 389  LYS A CA  1 
ATOM   2999  C  C   . LYS A  1  389 ? 25.450   69.371  -40.879  1.00 18.63  ? 389  LYS A C   1 
ATOM   3000  O  O   . LYS A  1  389 ? 24.813   69.550  -41.913  1.00 19.10  ? 389  LYS A O   1 
ATOM   3001  C  CB  . LYS A  1  389 ? 25.181   70.853  -38.880  1.00 19.09  ? 389  LYS A CB  1 
ATOM   3002  C  CG  . LYS A  1  389 ? 24.813   72.067  -39.696  1.00 23.63  ? 389  LYS A CG  1 
ATOM   3003  C  CD  . LYS A  1  389 ? 25.412   73.364  -39.261  1.00 28.99  ? 389  LYS A CD  1 
ATOM   3004  C  CE  . LYS A  1  389 ? 25.199   73.879  -37.911  1.00 33.92  ? 389  LYS A CE  1 
ATOM   3005  N  NZ  . LYS A  1  389 ? 25.762   75.252  -37.778  1.00 36.02  ? 389  LYS A NZ  1 
ATOM   3006  N  N   . ASP A  1  390 ? 26.731   68.995  -40.875  1.00 17.97  ? 390  ASP A N   1 
ATOM   3007  C  CA  . ASP A  1  390 ? 27.474   68.834  -42.118  1.00 18.40  ? 390  ASP A CA  1 
ATOM   3008  C  C   . ASP A  1  390 ? 26.889   67.694  -42.994  1.00 17.98  ? 390  ASP A C   1 
ATOM   3009  O  O   . ASP A  1  390 ? 26.513   67.947  -44.141  1.00 17.51  ? 390  ASP A O   1 
ATOM   3010  C  CB  . ASP A  1  390 ? 28.963   68.589  -41.800  1.00 20.41  ? 390  ASP A CB  1 
ATOM   3011  C  CG  . ASP A  1  390 ? 29.766   68.194  -43.018  1.00 26.06  ? 390  ASP A CG  1 
ATOM   3012  O  OD1 . ASP A  1  390 ? 29.506   68.742  -44.096  1.00 26.46  ? 390  ASP A OD1 1 
ATOM   3013  O  OD2 . ASP A  1  390 ? 30.615   67.294  -42.897  1.00 31.09  ? 390  ASP A OD2 1 
ATOM   3014  N  N   . ILE A  1  391 ? 26.857   66.465  -42.476  1.00 17.73  ? 391  ILE A N   1 
ATOM   3015  C  CA  . ILE A  1  391 ? 26.447   65.312  -43.270  1.00 18.25  ? 391  ILE A CA  1 
ATOM   3016  C  C   . ILE A  1  391 ? 24.987   65.393  -43.674  1.00 18.20  ? 391  ILE A C   1 
ATOM   3017  O  O   . ILE A  1  391 ? 24.653   65.134  -44.841  1.00 17.99  ? 391  ILE A O   1 
ATOM   3018  C  CB  . ILE A  1  391 ? 26.744   63.980  -42.529  1.00 19.16  ? 391  ILE A CB  1 
ATOM   3019  C  CG1 . ILE A  1  391 ? 28.264   63.839  -42.267  1.00 20.97  ? 391  ILE A CG1 1 
ATOM   3020  C  CG2 . ILE A  1  391 ? 26.224   62.779  -43.368  1.00 19.37  ? 391  ILE A CG2 1 
ATOM   3021  C  CD1 . ILE A  1  391 ? 28.620   62.740  -41.270  1.00 22.80  ? 391  ILE A CD1 1 
ATOM   3022  N  N   . ALA A  1  392 ? 24.107   65.701  -42.713  1.00 18.03  ? 392  ALA A N   1 
ATOM   3023  C  CA  . ALA A  1  392 ? 22.682   65.744  -43.026  1.00 17.58  ? 392  ALA A CA  1 
ATOM   3024  C  C   . ALA A  1  392 ? 22.338   66.850  -44.030  1.00 17.64  ? 392  ALA A C   1 
ATOM   3025  O  O   . ALA A  1  392 ? 21.524   66.604  -44.919  1.00 18.28  ? 392  ALA A O   1 
ATOM   3026  C  CB  . ALA A  1  392 ? 21.858   65.880  -41.765  1.00 17.50  ? 392  ALA A CB  1 
ATOM   3027  N  N   . THR A  1  393 ? 22.963   68.044  -43.935  1.00 17.19  ? 393  THR A N   1 
ATOM   3028  C  CA  . THR A  1  393 ? 22.688   69.108  -44.907  1.00 17.69  ? 393  THR A CA  1 
ATOM   3029  C  C   . THR A  1  393 ? 23.195   68.703  -46.294  1.00 18.44  ? 393  THR A C   1 
ATOM   3030  O  O   . THR A  1  393 ? 22.461   68.853  -47.266  1.00 19.22  ? 393  THR A O   1 
ATOM   3031  C  CB  . THR A  1  393 ? 23.329   70.446  -44.481  1.00 18.42  ? 393  THR A CB  1 
ATOM   3032  O  OG1 . THR A  1  393 ? 22.826   70.800  -43.184  1.00 18.14  ? 393  THR A OG1 1 
ATOM   3033  C  CG2 . THR A  1  393 ? 23.047   71.591  -45.475  1.00 18.96  ? 393  THR A CG2 1 
ATOM   3034  N  N   . GLU A  1  394 ? 24.424   68.172  -46.385  1.00 17.72  ? 394  GLU A N   1 
ATOM   3035  C  CA  . GLU A  1  394 ? 25.008   67.758  -47.665  1.00 18.29  ? 394  GLU A CA  1 
ATOM   3036  C  C   . GLU A  1  394 ? 24.144   66.690  -48.338  1.00 18.40  ? 394  GLU A C   1 
ATOM   3037  O  O   . GLU A  1  394 ? 23.830   66.801  -49.531  1.00 18.23  ? 394  GLU A O   1 
ATOM   3038  C  CB  . GLU A  1  394 ? 26.433   67.224  -47.437  1.00 19.82  ? 394  GLU A CB  1 
ATOM   3039  C  CG  . GLU A  1  394 ? 27.149   66.714  -48.680  1.00 22.36  ? 394  GLU A CG  1 
ATOM   3040  C  CD  . GLU A  1  394 ? 27.487   67.776  -49.706  1.00 27.76  ? 394  GLU A CD  1 
ATOM   3041  O  OE1 . GLU A  1  394 ? 27.658   68.958  -49.322  1.00 27.00  ? 394  GLU A OE1 1 
ATOM   3042  O  OE2 . GLU A  1  394 ? 27.569   67.425  -50.906  1.00 29.23  ? 394  GLU A OE2 1 
ATOM   3043  N  N   . THR A  1  395 ? 23.753   65.682  -47.573  1.00 17.47  ? 395  THR A N   1 
ATOM   3044  C  CA  . THR A  1  395 ? 22.952   64.590  -48.105  1.00 17.54  ? 395  THR A CA  1 
ATOM   3045  C  C   . THR A  1  395 ? 21.533   65.066  -48.488  1.00 17.57  ? 395  THR A C   1 
ATOM   3046  O  O   . THR A  1  395 ? 21.062   64.752  -49.584  1.00 17.63  ? 395  THR A O   1 
ATOM   3047  C  CB  . THR A  1  395 ? 22.896   63.443  -47.090  1.00 18.84  ? 395  THR A CB  1 
ATOM   3048  O  OG1 . THR A  1  395 ? 24.227   63.112  -46.678  1.00 20.24  ? 395  THR A OG1 1 
ATOM   3049  C  CG2 . THR A  1  395 ? 22.195   62.200  -47.647  1.00 19.16  ? 395  THR A CG2 1 
ATOM   3050  N  N   . ALA A  1  396 ? 20.878   65.838  -47.614  1.00 17.52  ? 396  ALA A N   1 
ATOM   3051  C  CA  . ALA A  1  396 ? 19.526   66.322  -47.884  1.00 18.30  ? 396  ALA A CA  1 
ATOM   3052  C  C   . ALA A  1  396 ? 19.466   67.214  -49.124  1.00 18.08  ? 396  ALA A C   1 
ATOM   3053  O  O   . ALA A  1  396 ? 18.570   67.023  -49.946  1.00 16.90  ? 396  ALA A O   1 
ATOM   3054  C  CB  . ALA A  1  396 ? 18.958   67.071  -46.681  1.00 18.39  ? 396  ALA A CB  1 
ATOM   3055  N  N   . ILE A  1  397 ? 20.398   68.191  -49.262  1.00 18.22  ? 397  ILE A N   1 
ATOM   3056  C  CA  . ILE A  1  397 ? 20.344   69.095  -50.410  1.00 18.67  ? 397  ILE A CA  1 
ATOM   3057  C  C   . ILE A  1  397 ? 20.630   68.324  -51.702  1.00 18.73  ? 397  ILE A C   1 
ATOM   3058  O  O   . ILE A  1  397 ? 19.956   68.557  -52.704  1.00 18.97  ? 397  ILE A O   1 
ATOM   3059  C  CB  . ILE A  1  397 ? 21.211   70.355  -50.226  1.00 19.75  ? 397  ILE A CB  1 
ATOM   3060  C  CG1 . ILE A  1  397 ? 20.699   71.161  -48.995  1.00 20.71  ? 397  ILE A CG1 1 
ATOM   3061  C  CG2 . ILE A  1  397 ? 21.155   71.204  -51.501  1.00 20.79  ? 397  ILE A CG2 1 
ATOM   3062  C  CD1 . ILE A  1  397 ? 21.459   72.444  -48.651  1.00 22.25  ? 397  ILE A CD1 1 
ATOM   3063  N  N   . TYR A  1  398 ? 21.550   67.336  -51.672  1.00 18.24  ? 398  TYR A N   1 
ATOM   3064  C  CA  . TYR A  1  398 ? 21.801   66.500  -52.858  1.00 18.41  ? 398  TYR A CA  1 
ATOM   3065  C  C   . TYR A  1  398 ? 20.502   65.779  -53.272  1.00 18.15  ? 398  TYR A C   1 
ATOM   3066  O  O   . TYR A  1  398 ? 20.137   65.797  -54.448  1.00 18.17  ? 398  TYR A O   1 
ATOM   3067  C  CB  . TYR A  1  398 ? 22.893   65.449  -52.573  1.00 18.16  ? 398  TYR A CB  1 
ATOM   3068  C  CG  . TYR A  1  398 ? 22.946   64.339  -53.609  1.00 18.61  ? 398  TYR A CG  1 
ATOM   3069  C  CD1 . TYR A  1  398 ? 23.627   64.509  -54.803  1.00 19.54  ? 398  TYR A CD1 1 
ATOM   3070  C  CD2 . TYR A  1  398 ? 22.275   63.137  -53.408  1.00 19.16  ? 398  TYR A CD2 1 
ATOM   3071  C  CE1 . TYR A  1  398 ? 23.656   63.511  -55.767  1.00 19.93  ? 398  TYR A CE1 1 
ATOM   3072  C  CE2 . TYR A  1  398 ? 22.280   62.138  -54.371  1.00 19.64  ? 398  TYR A CE2 1 
ATOM   3073  C  CZ  . TYR A  1  398 ? 22.967   62.332  -55.557  1.00 20.39  ? 398  TYR A CZ  1 
ATOM   3074  O  OH  . TYR A  1  398 ? 22.984   61.359  -56.528  1.00 20.87  ? 398  TYR A OH  1 
ATOM   3075  N  N   . ALA A  1  399 ? 19.815   65.165  -52.298  1.00 18.11  ? 399  ALA A N   1 
ATOM   3076  C  CA  . ALA A  1  399 ? 18.585   64.415  -52.549  1.00 18.59  ? 399  ALA A CA  1 
ATOM   3077  C  C   . ALA A  1  399 ? 17.470   65.328  -53.061  1.00 17.94  ? 399  ALA A C   1 
ATOM   3078  O  O   . ALA A  1  399 ? 16.832   65.019  -54.071  1.00 18.10  ? 399  ALA A O   1 
ATOM   3079  C  CB  . ALA A  1  399 ? 18.157   63.697  -51.287  1.00 18.98  ? 399  ALA A CB  1 
ATOM   3080  N  N   . ILE A  1  400 ? 17.292   66.507  -52.439  1.00 17.60  ? 400  ILE A N   1 
ATOM   3081  C  CA  . ILE A  1  400 ? 16.313   67.510  -52.872  1.00 17.36  ? 400  ILE A CA  1 
ATOM   3082  C  C   . ILE A  1  400 ? 16.513   67.853  -54.356  1.00 17.61  ? 400  ILE A C   1 
ATOM   3083  O  O   . ILE A  1  400 ? 15.555   67.878  -55.125  1.00 18.57  ? 400  ILE A O   1 
ATOM   3084  C  CB  . ILE A  1  400 ? 16.427   68.791  -51.977  1.00 17.66  ? 400  ILE A CB  1 
ATOM   3085  C  CG1 . ILE A  1  400 ? 15.795   68.525  -50.584  1.00 17.99  ? 400  ILE A CG1 1 
ATOM   3086  C  CG2 . ILE A  1  400 ? 15.765   70.030  -52.623  1.00 18.73  ? 400  ILE A CG2 1 
ATOM   3087  C  CD1 . ILE A  1  400 ? 16.252   69.458  -49.487  1.00 19.69  ? 400  ILE A CD1 1 
ATOM   3088  N  N   . GLU A  1  401 ? 17.761   68.102  -54.751  1.00 17.20  ? 401  GLU A N   1 
ATOM   3089  C  CA  . GLU A  1  401 ? 18.065   68.469  -56.127  1.00 17.13  ? 401  GLU A CA  1 
ATOM   3090  C  C   . GLU A  1  401 ? 17.788   67.346  -57.127  1.00 17.42  ? 401  GLU A C   1 
ATOM   3091  O  O   . GLU A  1  401 ? 17.489   67.660  -58.284  1.00 18.51  ? 401  GLU A O   1 
ATOM   3092  C  CB  . GLU A  1  401 ? 19.520   68.947  -56.237  1.00 18.17  ? 401  GLU A CB  1 
ATOM   3093  C  CG  . GLU A  1  401 ? 19.758   70.252  -55.502  1.00 19.75  ? 401  GLU A CG  1 
ATOM   3094  C  CD  . GLU A  1  401 ? 21.181   70.780  -55.577  1.00 23.43  ? 401  GLU A CD  1 
ATOM   3095  O  OE1 . GLU A  1  401 ? 22.095   70.001  -55.941  1.00 22.66  ? 401  GLU A OE1 1 
ATOM   3096  O  OE2 . GLU A  1  401 ? 21.378   71.981  -55.281  1.00 22.56  ? 401  GLU A OE2 1 
ATOM   3097  N  N   . GLN A  1  402 ? 17.884   66.053  -56.721  1.00 16.92  ? 402  GLN A N   1 
ATOM   3098  C  CA  . GLN A  1  402 ? 17.639   64.964  -57.679  1.00 16.21  ? 402  GLN A CA  1 
ATOM   3099  C  C   . GLN A  1  402 ? 16.207   64.976  -58.213  1.00 16.38  ? 402  GLN A C   1 
ATOM   3100  O  O   . GLN A  1  402 ? 16.000   64.737  -59.405  1.00 16.76  ? 402  GLN A O   1 
ATOM   3101  C  CB  . GLN A  1  402 ? 17.999   63.582  -57.079  1.00 17.45  ? 402  GLN A CB  1 
ATOM   3102  C  CG  . GLN A  1  402 ? 19.474   63.450  -56.634  1.00 18.88  ? 402  GLN A CG  1 
ATOM   3103  C  CD  . GLN A  1  402 ? 20.444   63.987  -57.674  1.00 22.47  ? 402  GLN A CD  1 
ATOM   3104  O  OE1 . GLN A  1  402 ? 20.464   63.522  -58.813  1.00 21.81  ? 402  GLN A OE1 1 
ATOM   3105  N  NE2 . GLN A  1  402 ? 21.189   65.046  -57.344  1.00 23.63  ? 402  GLN A NE2 1 
ATOM   3106  N  N   . TYR A  1  403 ? 15.212   65.309  -57.355  1.00 16.14  ? 403  TYR A N   1 
ATOM   3107  C  CA  . TYR A  1  403 ? 13.820   65.412  -57.822  1.00 16.53  ? 403  TYR A CA  1 
ATOM   3108  C  C   . TYR A  1  403 ? 13.642   66.516  -58.880  1.00 17.19  ? 403  TYR A C   1 
ATOM   3109  O  O   . TYR A  1  403 ? 12.694   66.453  -59.667  1.00 18.15  ? 403  TYR A O   1 
ATOM   3110  C  CB  . TYR A  1  403 ? 12.886   65.719  -56.653  1.00 16.65  ? 403  TYR A CB  1 
ATOM   3111  C  CG  . TYR A  1  403 ? 12.854   64.600  -55.635  1.00 17.16  ? 403  TYR A CG  1 
ATOM   3112  C  CD1 . TYR A  1  403 ? 12.210   63.406  -55.910  1.00 17.76  ? 403  TYR A CD1 1 
ATOM   3113  C  CD2 . TYR A  1  403 ? 13.507   64.724  -54.421  1.00 17.97  ? 403  TYR A CD2 1 
ATOM   3114  C  CE1 . TYR A  1  403 ? 12.216   62.359  -55.004  1.00 18.01  ? 403  TYR A CE1 1 
ATOM   3115  C  CE2 . TYR A  1  403 ? 13.522   63.684  -53.502  1.00 18.37  ? 403  TYR A CE2 1 
ATOM   3116  C  CZ  . TYR A  1  403 ? 12.869   62.503  -53.795  1.00 18.51  ? 403  TYR A CZ  1 
ATOM   3117  O  OH  . TYR A  1  403 ? 12.869   61.471  -52.900  1.00 17.99  ? 403  TYR A OH  1 
ATOM   3118  N  N   . GLU A  1  404 ? 14.529   67.534  -58.881  1.00 16.52  ? 404  GLU A N   1 
ATOM   3119  C  CA  . GLU A  1  404 ? 14.475   68.667  -59.799  1.00 17.49  ? 404  GLU A CA  1 
ATOM   3120  C  C   . GLU A  1  404 ? 15.256   68.359  -61.081  1.00 18.36  ? 404  GLU A C   1 
ATOM   3121  O  O   . GLU A  1  404 ? 14.826   68.748  -62.158  1.00 18.50  ? 404  GLU A O   1 
ATOM   3122  C  CB  . GLU A  1  404 ? 14.976   69.930  -59.078  1.00 17.21  ? 404  GLU A CB  1 
ATOM   3123  C  CG  . GLU A  1  404 ? 14.103   70.237  -57.859  1.00 18.94  ? 404  GLU A CG  1 
ATOM   3124  C  CD  . GLU A  1  404 ? 14.706   71.073  -56.747  1.00 18.83  ? 404  GLU A CD  1 
ATOM   3125  O  OE1 . GLU A  1  404 ? 15.840   71.579  -56.917  1.00 19.14  ? 404  GLU A OE1 1 
ATOM   3126  O  OE2 . GLU A  1  404 ? 14.042   71.215  -55.694  1.00 18.22  ? 404  GLU A OE2 1 
ATOM   3127  N  N   . TYR A  1  405 ? 16.386   67.632  -60.977  1.00 18.63  ? 405  TYR A N   1 
ATOM   3128  C  CA  . TYR A  1  405 ? 17.126   67.204  -62.171  1.00 19.04  ? 405  TYR A CA  1 
ATOM   3129  C  C   . TYR A  1  405 ? 16.340   66.133  -62.939  1.00 18.66  ? 405  TYR A C   1 
ATOM   3130  O  O   . TYR A  1  405 ? 16.506   66.023  -64.154  1.00 19.38  ? 405  TYR A O   1 
ATOM   3131  C  CB  . TYR A  1  405 ? 18.488   66.589  -61.801  1.00 19.40  ? 405  TYR A CB  1 
ATOM   3132  C  CG  . TYR A  1  405 ? 19.541   67.611  -61.439  1.00 20.29  ? 405  TYR A CG  1
[truncated: 7,579,415 more chars]
