# Supplementary material for: Peptide binder design with inverse folding and protein structure prediction
Source: Commun Chem. 2023 Oct 25;6:229. doi: 10.1038/s42004-023-01029-7 (PMC10600234; doi:10.1038/s42004-023-01029-7)
Supplement: Supplementary file 9 — Supplementary Software [file 42004_2023_1029_MOESM9_ESM.zip › binder_design/data/Foldseek_results/mmcif/7suc.cif]

data_7SUC
# 
_entry.id   7SUC 
# 
_audit_conform.dict_name       mmcif_pdbx.dic 
_audit_conform.dict_version    5.356 
_audit_conform.dict_location   http://mmcif.pdb.org/dictionaries/ascii/mmcif_pdbx.dic 
# 
loop_
_database_2.database_id 
_database_2.database_code 
_database_2.pdbx_database_accession 
_database_2.pdbx_DOI 
PDB   7SUC         pdb_00007suc 10.2210/pdb7suc/pdb 
WWPDB D_1000261087 ?            ?                   
# 
_pdbx_database_status.status_code                     REL 
_pdbx_database_status.status_code_sf                  REL 
_pdbx_database_status.status_code_mr                  ? 
_pdbx_database_status.entry_id                        7SUC 
_pdbx_database_status.recvd_initial_deposition_date   2021-11-16 
_pdbx_database_status.SG_entry                        N 
_pdbx_database_status.deposit_site                    RCSB 
_pdbx_database_status.process_site                    RCSB 
_pdbx_database_status.status_code_cs                  ? 
_pdbx_database_status.status_code_nmr_data            ? 
_pdbx_database_status.methods_development_category    ? 
_pdbx_database_status.pdb_format_compatible           Y 
# 
loop_
_audit_author.name 
_audit_author.pdbx_ordinal 
_audit_author.identifier_ORCID 
'Ohmer, C.J.'  1 ?                   
'Dasgupta, M.' 2 0000-0003-2509-3699 
# 
_citation.abstract                  ? 
_citation.abstract_id_CAS           ? 
_citation.book_id_ISBN              ? 
_citation.book_publisher            ? 
_citation.book_publisher_city       ? 
_citation.book_title                ? 
_citation.coordinate_linkage        ? 
_citation.country                   US 
_citation.database_id_Medline       ? 
_citation.details                   ? 
_citation.id                        primary 
_citation.journal_abbrev            J.Inorg.Biochem. 
_citation.journal_id_ASTM           JIBIDJ 
_citation.journal_id_CSD            0525 
_citation.journal_id_ISSN           0162-0134 
_citation.journal_full              ? 
_citation.journal_issue             ? 
_citation.journal_volume            230 
_citation.language                  ? 
_citation.page_first                111768 
_citation.page_last                 111768 
_citation.title                     
'XFEL serial crystallography reveals the room temperature structure of methyl-coenzyme M reductase.' 
_citation.year                      2022 
_citation.database_id_CSD           ? 
_citation.pdbx_database_id_DOI      10.1016/j.jinorgbio.2022.111768 
_citation.pdbx_database_id_PubMed   35202981 
_citation.pdbx_database_id_patent   ? 
_citation.unpublished_flag          ? 
# 
loop_
_citation_author.citation_id 
_citation_author.name 
_citation_author.ordinal 
_citation_author.identifier_ORCID 
primary 'Ohmer, C.J.'     1  ? 
primary 'Dasgupta, M.'    2  ? 
primary 'Patwardhan, A.'  3  ? 
primary 'Bogacz, I.'      4  ? 
primary 'Kaminsky, C.'    5  ? 
primary 'Doyle, M.D.'     6  ? 
primary 'Chen, P.Y.'      7  ? 
primary 'Keable, S.M.'    8  ? 
primary 'Makita, H.'      9  ? 
primary 'Simon, P.S.'     10 ? 
primary 'Massad, R.'      11 ? 
primary 'Fransson, T.'    12 ? 
primary 'Chatterjee, R.'  13 ? 
primary 'Bhowmick, A.'    14 ? 
primary 'Paley, D.W.'     15 ? 
primary 'Moriarty, N.W.'  16 ? 
primary 'Brewster, A.S.'  17 ? 
primary 'Gee, L.B.'       18 ? 
primary 'Alonso-Mori, R.' 19 ? 
primary 'Moss, F.'        20 ? 
primary 'Fuller, F.D.'    21 ? 
primary 'Batyuk, A.'      22 ? 
primary 'Sauter, N.K.'    23 ? 
primary 'Bergmann, U.'    24 ? 
primary 'Drennan, C.L.'   25 ? 
primary 'Yachandra, V.K.' 26 ? 
primary 'Yano, J.'        27 ? 
primary 'Kern, J.F.'      28 ? 
primary 'Ragsdale, S.W.'  29 ? 
# 
_cell.angle_alpha                  90.000 
_cell.angle_alpha_esd              ? 
_cell.angle_beta                   91.730 
_cell.angle_beta_esd               ? 
_cell.angle_gamma                  90.000 
_cell.angle_gamma_esd              ? 
_cell.entry_id                     7SUC 
_cell.details                      ? 
_cell.formula_units_Z              ? 
_cell.length_a                     83.082 
_cell.length_a_esd                 ? 
_cell.length_b                     119.777 
_cell.length_b_esd                 ? 
_cell.length_c                     123.210 
_cell.length_c_esd                 ? 
_cell.volume                       1225542.370 
_cell.volume_esd                   ? 
_cell.Z_PDB                        4 
_cell.reciprocal_angle_alpha       ? 
_cell.reciprocal_angle_beta        ? 
_cell.reciprocal_angle_gamma       ? 
_cell.reciprocal_angle_alpha_esd   ? 
_cell.reciprocal_angle_beta_esd    ? 
_cell.reciprocal_angle_gamma_esd   ? 
_cell.reciprocal_length_a          ? 
_cell.reciprocal_length_b          ? 
_cell.reciprocal_length_c          ? 
_cell.reciprocal_length_a_esd      ? 
_cell.reciprocal_length_b_esd      ? 
_cell.reciprocal_length_c_esd      ? 
_cell.pdbx_unique_axis             ? 
# 
_symmetry.entry_id                         7SUC 
_symmetry.cell_setting                     ? 
_symmetry.Int_Tables_number                4 
_symmetry.space_group_name_Hall            'P 2yb' 
_symmetry.space_group_name_H-M             'P 1 21 1' 
_symmetry.pdbx_full_space_group_name_H-M   ? 
# 
loop_
_entity.id 
_entity.type 
_entity.src_method 
_entity.pdbx_description 
_entity.formula_weight 
_entity.pdbx_number_of_molecules 
_entity.pdbx_ec 
_entity.pdbx_mutation 
_entity.pdbx_fragment 
_entity.details 
1  polymer     nat 'Methyl-coenzyme M reductase I subunit alpha' 60377.273 2   2.8.4.1 ? ? ? 
2  polymer     nat 'Methyl-coenzyme M reductase I subunit beta'  47148.477 2   2.8.4.1 ? ? ? 
3  polymer     nat 'Methyl-coenzyme M reductase I subunit gamma' 28423.768 2   2.8.4.1 ? ? ? 
4  non-polymer syn 'MAGNESIUM ION'                               24.305    7   ?       ? ? ? 
5  non-polymer syn 'FACTOR 430'                                  906.580   2   ?       ? ? ? 
6  non-polymer syn 'Coenzyme B'                                  343.334   2   ?       ? ? ? 
7  non-polymer syn '1-THIOETHANESULFONIC ACID'                   142.197   2   ?       ? ? ? 
8  non-polymer syn 'ACETATE ION'                                 59.044    1   ?       ? ? ? 
9  non-polymer syn 1,2-ETHANEDIOL                                62.068    1   ?       ? ? ? 
10 water       nat water                                         18.015    734 ?       ? ? ? 
# 
loop_
_entity_name_com.entity_id 
_entity_name_com.name 
1 'MCR I alpha,Coenzyme-B sulfoethylthiotransferase alpha' 
2 'MCR I beta,Coenzyme-B sulfoethylthiotransferase beta'   
3 'MCR I gamma,Coenzyme-B sulfoethylthiotransferase gamma' 
# 
loop_
_entity_poly.entity_id 
_entity_poly.type 
_entity_poly.nstd_linkage 
_entity_poly.nstd_monomer 
_entity_poly.pdbx_seq_one_letter_code 
_entity_poly.pdbx_seq_one_letter_code_can 
_entity_poly.pdbx_strand_id 
_entity_poly.pdbx_target_identifier 
1 'polypeptide(L)' no yes 
;ADKLFINALKKKFEESPEEKKTTFYTLGGWKQSERKTEFVNAGKEVAAKRGIPQYNPDIGTPLGQRVLMPYQVSTTDTYV
EGDDLHFVNNAAMQQMWDDIRRTVIVGLNHAHAVIEKRLGKEVTPETITHYLETVNHAMPGAAVVQEHMVETHPALVADS
YVKVFTGNDEIADEIDPAFVIDINKQFPEDQAETLKAEVGDGIWQVVRIPTIVSRTCDGATTSRWSAMQIGMSMISAYKQ
AAGEAATGDFAYAAK(MHS)AEVIHMGTYLPVR(AGM)ARGENEPGGVPFGYLADICQSSRVNYEDPVRVSLDVVATGAM
LYDQIWLGSYMSGGVGFTQYATAAYTDNILDDFTYFGKEYVEDKYGLCEAPNNMDTVLDVATEVTFYGLEQYEEYPALLE
DQFGGS(MGN)RAAVVAAAAGCSTAFATGNAQTGLSGWYLSMYLHKEQHSRLGFY(GL3)YDLQ(DYA)Q(SMC)GASNV
FSIRGDEGLPLELRGPNYPNYAMNVGHQGEYAGISQAPHAARGDAFVFNPLVKIAFADDNLVFDFTNVRGEFAKGALREF
EPAGERALITPA
;
;ADKLFINALKKKFEESPEEKKTTFYTLGGWKQSERKTEFVNAGKEVAAKRGIPQYNPDIGTPLGQRVLMPYQVSTTDTYV
EGDDLHFVNNAAMQQMWDDIRRTVIVGLNHAHAVIEKRLGKEVTPETITHYLETVNHAMPGAAVVQEHMVETHPALVADS
YVKVFTGNDEIADEIDPAFVIDINKQFPEDQAETLKAEVGDGIWQVVRIPTIVSRTCDGATTSRWSAMQIGMSMISAYKQ
AAGEAATGDFAYAAKHAEVIHMGTYLPVRRARGENEPGGVPFGYLADICQSSRVNYEDPVRVSLDVVATGAMLYDQIWLG
SYMSGGVGFTQYATAAYTDNILDDFTYFGKEYVEDKYGLCEAPNNMDTVLDVATEVTFYGLEQYEEYPALLEDQFGGSQR
AAVVAAAAGCSTAFATGNAQTGLSGWYLSMYLHKEQHSRLGFYGYDLQDQCGASNVFSIRGDEGLPLELRGPNYPNYAMN
VGHQGEYAGISQAPHAARGDAFVFNPLVKIAFADDNLVFDFTNVRGEFAKGALREFEPAGERALITPA
;
A,a ? 
2 'polypeptide(L)' no no  
;AKFEDKVDLYDDRGNLVEEQVPLEALSPLRNPAIKSIVQGIKRTVAVNLEGIENALKTAKVGGPACKIMGRELDLDIVGN
AESIAAAAKEMIQVTEDDDTNVELLGGGKRALVQVPSARFDVAAEYSAAPLVTATAFVQAIINEFDVSMYDANMVKAAVL
GRYPQSVEYMGANIATMLDIPQKLEGPGYALRNIMVNHVVAATLKNTLQAAALSTILEQTAMFEMGDAVGAFERMHLLGL
AYQGMNADNLVFDLVKANGKEGTVGSVIADLVERALEDGVIKVEKELTDYKVYGTDDLAMWNAYAAAGLMAATMVNQGAA
RAAQGVSSTLLYYNDLIEFETGLPSVDFGKVEGTAVGFSFFSHSIYGGGGPGIFNGNHIVTRHSKGFAIPCVAAAMALDA
GTQMFSPEATSGLIKEVFSQVDEFREPLKYVVEAAAEIKNEI
;
;AKFEDKVDLYDDRGNLVEEQVPLEALSPLRNPAIKSIVQGIKRTVAVNLEGIENALKTAKVGGPACKIMGRELDLDIVGN
AESIAAAAKEMIQVTEDDDTNVELLGGGKRALVQVPSARFDVAAEYSAAPLVTATAFVQAIINEFDVSMYDANMVKAAVL
GRYPQSVEYMGANIATMLDIPQKLEGPGYALRNIMVNHVVAATLKNTLQAAALSTILEQTAMFEMGDAVGAFERMHLLGL
AYQGMNADNLVFDLVKANGKEGTVGSVIADLVERALEDGVIKVEKELTDYKVYGTDDLAMWNAYAAAGLMAATMVNQGAA
RAAQGVSSTLLYYNDLIEFETGLPSVDFGKVEGTAVGFSFFSHSIYGGGGPGIFNGNHIVTRHSKGFAIPCVAAAMALDA
GTQMFSPEATSGLIKEVFSQVDEFREPLKYVVEAAAEIKNEI
;
B,b ? 
3 'polypeptide(L)' no no  
;AQYYPGTTKVAQNRRNFCNPEYELEKLREISDEDVVKILGHRAPGEEYPSVHPPLEEMDEPEDAIREMVEPIDGAKAGDR
VRYIQFTDSMYFAPAQPYVRSRAYLCRYRGADAGTLSGRQIIETRERDLEKISKELLETEFFDPARSGVRGKSVHGHSLR
LDEDGMMFDMLRRQIYNKDTGRVEMVKNQIGDELDEPVDLGEPLDEETLMEKTTIYRVDGEAYRDDVEAVEIMQRIHVLR
SQGGFN
;
;AQYYPGTTKVAQNRRNFCNPEYELEKLREISDEDVVKILGHRAPGEEYPSVHPPLEEMDEPEDAIREMVEPIDGAKAGDR
VRYIQFTDSMYFAPAQPYVRSRAYLCRYRGADAGTLSGRQIIETRERDLEKISKELLETEFFDPARSGVRGKSVHGHSLR
LDEDGMMFDMLRRQIYNKDTGRVEMVKNQIGDELDEPVDLGEPLDEETLMEKTTIYRVDGEAYRDDVEAVEIMQRIHVLR
SQGGFN
;
C,c ? 
# 
loop_
_entity_poly_seq.entity_id 
_entity_poly_seq.num 
_entity_poly_seq.mon_id 
_entity_poly_seq.hetero 
1 1   ALA n 
1 2   ASP n 
1 3   LYS n 
1 4   LEU n 
1 5   PHE n 
1 6   ILE n 
1 7   ASN n 
1 8   ALA n 
1 9   LEU n 
1 10  LYS n 
1 11  LYS n 
1 12  LYS n 
1 13  PHE n 
1 14  GLU n 
1 15  GLU n 
1 16  SER n 
1 17  PRO n 
1 18  GLU n 
1 19  GLU n 
1 20  LYS n 
1 21  LYS n 
1 22  THR n 
1 23  THR n 
1 24  PHE n 
1 25  TYR n 
1 26  THR n 
1 27  LEU n 
1 28  GLY n 
1 29  GLY n 
1 30  TRP n 
1 31  LYS n 
1 32  GLN n 
1 33  SER n 
1 34  GLU n 
1 35  ARG n 
1 36  LYS n 
1 37  THR n 
1 38  GLU n 
1 39  PHE n 
1 40  VAL n 
1 41  ASN n 
1 42  ALA n 
1 43  GLY n 
1 44  LYS n 
1 45  GLU n 
1 46  VAL n 
1 47  ALA n 
1 48  ALA n 
1 49  LYS n 
1 50  ARG n 
1 51  GLY n 
1 52  ILE n 
1 53  PRO n 
1 54  GLN n 
1 55  TYR n 
1 56  ASN n 
1 57  PRO n 
1 58  ASP n 
1 59  ILE n 
1 60  GLY n 
1 61  THR n 
1 62  PRO n 
1 63  LEU n 
1 64  GLY n 
1 65  GLN n 
1 66  ARG n 
1 67  VAL n 
1 68  LEU n 
1 69  MET n 
1 70  PRO n 
1 71  TYR n 
1 72  GLN n 
1 73  VAL n 
1 74  SER n 
1 75  THR n 
1 76  THR n 
1 77  ASP n 
1 78  THR n 
1 79  TYR n 
1 80  VAL n 
1 81  GLU n 
1 82  GLY n 
1 83  ASP n 
1 84  ASP n 
1 85  LEU n 
1 86  HIS n 
1 87  PHE n 
1 88  VAL n 
1 89  ASN n 
1 90  ASN n 
1 91  ALA n 
1 92  ALA n 
1 93  MET n 
1 94  GLN n 
1 95  GLN n 
1 96  MET n 
1 97  TRP n 
1 98  ASP n 
1 99  ASP n 
1 100 ILE n 
1 101 ARG n 
1 102 ARG n 
1 103 THR n 
1 104 VAL n 
1 105 ILE n 
1 106 VAL n 
1 107 GLY n 
1 108 LEU n 
1 109 ASN n 
1 110 HIS n 
1 111 ALA n 
1 112 HIS n 
1 113 ALA n 
1 114 VAL n 
1 115 ILE n 
1 116 GLU n 
1 117 LYS n 
1 118 ARG n 
1 119 LEU n 
1 120 GLY n 
1 121 LYS n 
1 122 GLU n 
1 123 VAL n 
1 124 THR n 
1 125 PRO n 
1 126 GLU n 
1 127 THR n 
1 128 ILE n 
1 129 THR n 
1 130 HIS n 
1 131 TYR n 
1 132 LEU n 
1 133 GLU n 
1 134 THR n 
1 135 VAL n 
1 136 ASN n 
1 137 HIS n 
1 138 ALA n 
1 139 MET n 
1 140 PRO n 
1 141 GLY n 
1 142 ALA n 
1 143 ALA n 
1 144 VAL n 
1 145 VAL n 
1 146 GLN n 
1 147 GLU n 
1 148 HIS n 
1 149 MET n 
1 150 VAL n 
1 151 GLU n 
1 152 THR n 
1 153 HIS n 
1 154 PRO n 
1 155 ALA n 
1 156 LEU n 
1 157 VAL n 
1 158 ALA n 
1 159 ASP n 
1 160 SER n 
1 161 TYR n 
1 162 VAL n 
1 163 LYS n 
1 164 VAL n 
1 165 PHE n 
1 166 THR n 
1 167 GLY n 
1 168 ASN n 
1 169 ASP n 
1 170 GLU n 
1 171 ILE n 
1 172 ALA n 
1 173 ASP n 
1 174 GLU n 
1 175 ILE n 
1 176 ASP n 
1 177 PRO n 
1 178 ALA n 
1 179 PHE n 
1 180 VAL n 
1 181 ILE n 
1 182 ASP n 
1 183 ILE n 
1 184 ASN n 
1 185 LYS n 
1 186 GLN n 
1 187 PHE n 
1 188 PRO n 
1 189 GLU n 
1 190 ASP n 
1 191 GLN n 
1 192 ALA n 
1 193 GLU n 
1 194 THR n 
1 195 LEU n 
1 196 LYS n 
1 197 ALA n 
1 198 GLU n 
1 199 VAL n 
1 200 GLY n 
1 201 ASP n 
1 202 GLY n 
1 203 ILE n 
1 204 TRP n 
1 205 GLN n 
1 206 VAL n 
1 207 VAL n 
1 208 ARG n 
1 209 ILE n 
1 210 PRO n 
1 211 THR n 
1 212 ILE n 
1 213 VAL n 
1 214 SER n 
1 215 ARG n 
1 216 THR n 
1 217 CYS n 
1 218 ASP n 
1 219 GLY n 
1 220 ALA n 
1 221 THR n 
1 222 THR n 
1 223 SER n 
1 224 ARG n 
1 225 TRP n 
1 226 SER n 
1 227 ALA n 
1 228 MET n 
1 229 GLN n 
1 230 ILE n 
1 231 GLY n 
1 232 MET n 
1 233 SER n 
1 234 MET n 
1 235 ILE n 
1 236 SER n 
1 237 ALA n 
1 238 TYR n 
1 239 LYS n 
1 240 GLN n 
1 241 ALA n 
1 242 ALA n 
1 243 GLY n 
1 244 GLU n 
1 245 ALA n 
1 246 ALA n 
1 247 THR n 
1 248 GLY n 
1 249 ASP n 
1 250 PHE n 
1 251 ALA n 
1 252 TYR n 
1 253 ALA n 
1 254 ALA n 
1 255 LYS n 
1 256 MHS n 
1 257 ALA n 
1 258 GLU n 
1 259 VAL n 
1 260 ILE n 
1 261 HIS n 
1 262 MET n 
1 263 GLY n 
1 264 THR n 
1 265 TYR n 
1 266 LEU n 
1 267 PRO n 
1 268 VAL n 
1 269 ARG n 
1 270 AGM n 
1 271 ALA n 
1 272 ARG n 
1 273 GLY n 
1 274 GLU n 
1 275 ASN n 
1 276 GLU n 
1 277 PRO n 
1 278 GLY n 
1 279 GLY n 
1 280 VAL n 
1 281 PRO n 
1 282 PHE n 
1 283 GLY n 
1 284 TYR n 
1 285 LEU n 
1 286 ALA n 
1 287 ASP n 
1 288 ILE n 
1 289 CYS n 
1 290 GLN n 
1 291 SER n 
1 292 SER n 
1 293 ARG n 
1 294 VAL n 
1 295 ASN n 
1 296 TYR n 
1 297 GLU n 
1 298 ASP n 
1 299 PRO n 
1 300 VAL n 
1 301 ARG n 
1 302 VAL n 
1 303 SER n 
1 304 LEU n 
1 305 ASP n 
1 306 VAL n 
1 307 VAL n 
1 308 ALA n 
1 309 THR n 
1 310 GLY n 
1 311 ALA n 
1 312 MET n 
1 313 LEU n 
1 314 TYR n 
1 315 ASP n 
1 316 GLN n 
1 317 ILE n 
1 318 TRP n 
1 319 LEU n 
1 320 GLY n 
1 321 SER n 
1 322 TYR n 
1 323 MET n 
1 324 SER n 
1 325 GLY n 
1 326 GLY n 
1 327 VAL n 
1 328 GLY n 
1 329 PHE n 
1 330 THR n 
1 331 GLN n 
1 332 TYR n 
1 333 ALA n 
1 334 THR n 
1 335 ALA n 
1 336 ALA n 
1 337 TYR n 
1 338 THR n 
1 339 ASP n 
1 340 ASN n 
1 341 ILE n 
1 342 LEU n 
1 343 ASP n 
1 344 ASP n 
1 345 PHE n 
1 346 THR n 
1 347 TYR n 
1 348 PHE n 
1 349 GLY n 
1 350 LYS n 
1 351 GLU n 
1 352 TYR n 
1 353 VAL n 
1 354 GLU n 
1 355 ASP n 
1 356 LYS n 
1 357 TYR n 
1 358 GLY n 
1 359 LEU n 
1 360 CYS n 
1 361 GLU n 
1 362 ALA n 
1 363 PRO n 
1 364 ASN n 
1 365 ASN n 
1 366 MET n 
1 367 ASP n 
1 368 THR n 
1 369 VAL n 
1 370 LEU n 
1 371 ASP n 
1 372 VAL n 
1 373 ALA n 
1 374 THR n 
1 375 GLU n 
1 376 VAL n 
1 377 THR n 
1 378 PHE n 
1 379 TYR n 
1 380 GLY n 
1 381 LEU n 
1 382 GLU n 
1 383 GLN n 
1 384 TYR n 
1 385 GLU n 
1 386 GLU n 
1 387 TYR n 
1 388 PRO n 
1 389 ALA n 
1 390 LEU n 
1 391 LEU n 
1 392 GLU n 
1 393 ASP n 
1 394 GLN n 
1 395 PHE n 
1 396 GLY n 
1 397 GLY n 
1 398 SER n 
1 399 MGN n 
1 400 ARG n 
1 401 ALA n 
1 402 ALA n 
1 403 VAL n 
1 404 VAL n 
1 405 ALA n 
1 406 ALA n 
1 407 ALA n 
1 408 ALA n 
1 409 GLY n 
1 410 CYS n 
1 411 SER n 
1 412 THR n 
1 413 ALA n 
1 414 PHE n 
1 415 ALA n 
1 416 THR n 
1 417 GLY n 
1 418 ASN n 
1 419 ALA n 
1 420 GLN n 
1 421 THR n 
1 422 GLY n 
1 423 LEU n 
1 424 SER n 
1 425 GLY n 
1 426 TRP n 
1 427 TYR n 
1 428 LEU n 
1 429 SER n 
1 430 MET n 
1 431 TYR n 
1 432 LEU n 
1 433 HIS n 
1 434 LYS n 
1 435 GLU n 
1 436 GLN n 
1 437 HIS n 
1 438 SER n 
1 439 ARG n 
1 440 LEU n 
1 441 GLY n 
1 442 PHE n 
1 443 TYR n 
1 444 GL3 n 
1 445 TYR n 
1 446 ASP n 
1 447 LEU n 
1 448 GLN n 
1 449 DYA n 
1 450 GLN n 
1 451 SMC n 
1 452 GLY n 
1 453 ALA n 
1 454 SER n 
1 455 ASN n 
1 456 VAL n 
1 457 PHE n 
1 458 SER n 
1 459 ILE n 
1 460 ARG n 
1 461 GLY n 
1 462 ASP n 
1 463 GLU n 
1 464 GLY n 
1 465 LEU n 
1 466 PRO n 
1 467 LEU n 
1 468 GLU n 
1 469 LEU n 
1 470 ARG n 
1 471 GLY n 
1 472 PRO n 
1 473 ASN n 
1 474 TYR n 
1 475 PRO n 
1 476 ASN n 
1 477 TYR n 
1 478 ALA n 
1 479 MET n 
1 480 ASN n 
1 481 VAL n 
1 482 GLY n 
1 483 HIS n 
1 484 GLN n 
1 485 GLY n 
1 486 GLU n 
1 487 TYR n 
1 488 ALA n 
1 489 GLY n 
1 490 ILE n 
1 491 SER n 
1 492 GLN n 
1 493 ALA n 
1 494 PRO n 
1 495 HIS n 
1 496 ALA n 
1 497 ALA n 
1 498 ARG n 
1 499 GLY n 
1 500 ASP n 
1 501 ALA n 
1 502 PHE n 
1 503 VAL n 
1 504 PHE n 
1 505 ASN n 
1 506 PRO n 
1 507 LEU n 
1 508 VAL n 
1 509 LYS n 
1 510 ILE n 
1 511 ALA n 
1 512 PHE n 
1 513 ALA n 
1 514 ASP n 
1 515 ASP n 
1 516 ASN n 
1 517 LEU n 
1 518 VAL n 
1 519 PHE n 
1 520 ASP n 
1 521 PHE n 
1 522 THR n 
1 523 ASN n 
1 524 VAL n 
1 525 ARG n 
1 526 GLY n 
1 527 GLU n 
1 528 PHE n 
1 529 ALA n 
1 530 LYS n 
1 531 GLY n 
1 532 ALA n 
1 533 LEU n 
1 534 ARG n 
1 535 GLU n 
1 536 PHE n 
1 537 GLU n 
1 538 PRO n 
1 539 ALA n 
1 540 GLY n 
1 541 GLU n 
1 542 ARG n 
1 543 ALA n 
1 544 LEU n 
1 545 ILE n 
1 546 THR n 
1 547 PRO n 
1 548 ALA n 
2 1   ALA n 
2 2   LYS n 
2 3   PHE n 
2 4   GLU n 
2 5   ASP n 
2 6   LYS n 
2 7   VAL n 
2 8   ASP n 
2 9   LEU n 
2 10  TYR n 
2 11  ASP n 
2 12  ASP n 
2 13  ARG n 
2 14  GLY n 
2 15  ASN n 
2 16  LEU n 
2 17  VAL n 
2 18  GLU n 
2 19  GLU n 
2 20  GLN n 
2 21  VAL n 
2 22  PRO n 
2 23  LEU n 
2 24  GLU n 
2 25  ALA n 
2 26  LEU n 
2 27  SER n 
2 28  PRO n 
2 29  LEU n 
2 30  ARG n 
2 31  ASN n 
2 32  PRO n 
2 33  ALA n 
2 34  ILE n 
2 35  LYS n 
2 36  SER n 
2 37  ILE n 
2 38  VAL n 
2 39  GLN n 
2 40  GLY n 
2 41  ILE n 
2 42  LYS n 
2 43  ARG n 
2 44  THR n 
2 45  VAL n 
2 46  ALA n 
2 47  VAL n 
2 48  ASN n 
2 49  LEU n 
2 50  GLU n 
2 51  GLY n 
2 52  ILE n 
2 53  GLU n 
2 54  ASN n 
2 55  ALA n 
2 56  LEU n 
2 57  LYS n 
2 58  THR n 
2 59  ALA n 
2 60  LYS n 
2 61  VAL n 
2 62  GLY n 
2 63  GLY n 
2 64  PRO n 
2 65  ALA n 
2 66  CYS n 
2 67  LYS n 
2 68  ILE n 
2 69  MET n 
2 70  GLY n 
2 71  ARG n 
2 72  GLU n 
2 73  LEU n 
2 74  ASP n 
2 75  LEU n 
2 76  ASP n 
2 77  ILE n 
2 78  VAL n 
2 79  GLY n 
2 80  ASN n 
2 81  ALA n 
2 82  GLU n 
2 83  SER n 
2 84  ILE n 
2 85  ALA n 
2 86  ALA n 
2 87  ALA n 
2 88  ALA n 
2 89  LYS n 
2 90  GLU n 
2 91  MET n 
2 92  ILE n 
2 93  GLN n 
2 94  VAL n 
2 95  THR n 
2 96  GLU n 
2 97  ASP n 
2 98  ASP n 
2 99  ASP n 
2 100 THR n 
2 101 ASN n 
2 102 VAL n 
2 103 GLU n 
2 104 LEU n 
2 105 LEU n 
2 106 GLY n 
2 107 GLY n 
2 108 GLY n 
2 109 LYS n 
2 110 ARG n 
2 111 ALA n 
2 112 LEU n 
2 113 VAL n 
2 114 GLN n 
2 115 VAL n 
2 116 PRO n 
2 117 SER n 
2 118 ALA n 
2 119 ARG n 
2 120 PHE n 
2 121 ASP n 
2 122 VAL n 
2 123 ALA n 
2 124 ALA n 
2 125 GLU n 
2 126 TYR n 
2 127 SER n 
2 128 ALA n 
2 129 ALA n 
2 130 PRO n 
2 131 LEU n 
2 132 VAL n 
2 133 THR n 
2 134 ALA n 
2 135 THR n 
2 136 ALA n 
2 137 PHE n 
2 138 VAL n 
2 139 GLN n 
2 140 ALA n 
2 141 ILE n 
2 142 ILE n 
2 143 ASN n 
2 144 GLU n 
2 145 PHE n 
2 146 ASP n 
2 147 VAL n 
2 148 SER n 
2 149 MET n 
2 150 TYR n 
2 151 ASP n 
2 152 ALA n 
2 153 ASN n 
2 154 MET n 
2 155 VAL n 
2 156 LYS n 
2 157 ALA n 
2 158 ALA n 
2 159 VAL n 
2 160 LEU n 
2 161 GLY n 
2 162 ARG n 
2 163 TYR n 
2 164 PRO n 
2 165 GLN n 
2 166 SER n 
2 167 VAL n 
2 168 GLU n 
2 169 TYR n 
2 170 MET n 
2 171 GLY n 
2 172 ALA n 
2 173 ASN n 
2 174 ILE n 
2 175 ALA n 
2 176 THR n 
2 177 MET n 
2 178 LEU n 
2 179 ASP n 
2 180 ILE n 
2 181 PRO n 
2 182 GLN n 
2 183 LYS n 
2 184 LEU n 
2 185 GLU n 
2 186 GLY n 
2 187 PRO n 
2 188 GLY n 
2 189 TYR n 
2 190 ALA n 
2 191 LEU n 
2 192 ARG n 
2 193 ASN n 
2 194 ILE n 
2 195 MET n 
2 196 VAL n 
2 197 ASN n 
2 198 HIS n 
2 199 VAL n 
2 200 VAL n 
2 201 ALA n 
2 202 ALA n 
2 203 THR n 
2 204 LEU n 
2 205 LYS n 
2 206 ASN n 
2 207 THR n 
2 208 LEU n 
2 209 GLN n 
2 210 ALA n 
2 211 ALA n 
2 212 ALA n 
2 213 LEU n 
2 214 SER n 
2 215 THR n 
2 216 ILE n 
2 217 LEU n 
2 218 GLU n 
2 219 GLN n 
2 220 THR n 
2 221 ALA n 
2 222 MET n 
2 223 PHE n 
2 224 GLU n 
2 225 MET n 
2 226 GLY n 
2 227 ASP n 
2 228 ALA n 
2 229 VAL n 
2 230 GLY n 
2 231 ALA n 
2 232 PHE n 
2 233 GLU n 
2 234 ARG n 
2 235 MET n 
2 236 HIS n 
2 237 LEU n 
2 238 LEU n 
2 239 GLY n 
2 240 LEU n 
2 241 ALA n 
2 242 TYR n 
2 243 GLN n 
2 244 GLY n 
2 245 MET n 
2 246 ASN n 
2 247 ALA n 
2 248 ASP n 
2 249 ASN n 
2 250 LEU n 
2 251 VAL n 
2 252 PHE n 
2 253 ASP n 
2 254 LEU n 
2 255 VAL n 
2 256 LYS n 
2 257 ALA n 
2 258 ASN n 
2 259 GLY n 
2 260 LYS n 
2 261 GLU n 
2 262 GLY n 
2 263 THR n 
2 264 VAL n 
2 265 GLY n 
2 266 SER n 
2 267 VAL n 
2 268 ILE n 
2 269 ALA n 
2 270 ASP n 
2 271 LEU n 
2 272 VAL n 
2 273 GLU n 
2 274 ARG n 
2 275 ALA n 
2 276 LEU n 
2 277 GLU n 
2 278 ASP n 
2 279 GLY n 
2 280 VAL n 
2 281 ILE n 
2 282 LYS n 
2 283 VAL n 
2 284 GLU n 
2 285 LYS n 
2 286 GLU n 
2 287 LEU n 
2 288 THR n 
2 289 ASP n 
2 290 TYR n 
2 291 LYS n 
2 292 VAL n 
2 293 TYR n 
2 294 GLY n 
2 295 THR n 
2 296 ASP n 
2 297 ASP n 
2 298 LEU n 
2 299 ALA n 
2 300 MET n 
2 301 TRP n 
2 302 ASN n 
2 303 ALA n 
2 304 TYR n 
2 305 ALA n 
2 306 ALA n 
2 307 ALA n 
2 308 GLY n 
2 309 LEU n 
2 310 MET n 
2 311 ALA n 
2 312 ALA n 
2 313 THR n 
2 314 MET n 
2 315 VAL n 
2 316 ASN n 
2 317 GLN n 
2 318 GLY n 
2 319 ALA n 
2 320 ALA n 
2 321 ARG n 
2 322 ALA n 
2 323 ALA n 
2 324 GLN n 
2 325 GLY n 
2 326 VAL n 
2 327 SER n 
2 328 SER n 
2 329 THR n 
2 330 LEU n 
2 331 LEU n 
2 332 TYR n 
2 333 TYR n 
2 334 ASN n 
2 335 ASP n 
2 336 LEU n 
2 337 ILE n 
2 338 GLU n 
2 339 PHE n 
2 340 GLU n 
2 341 THR n 
2 342 GLY n 
2 343 LEU n 
2 344 PRO n 
2 345 SER n 
2 346 VAL n 
2 347 ASP n 
2 348 PHE n 
2 349 GLY n 
2 350 LYS n 
2 351 VAL n 
2 352 GLU n 
2 353 GLY n 
2 354 THR n 
2 355 ALA n 
2 356 VAL n 
2 357 GLY n 
2 358 PHE n 
2 359 SER n 
2 360 PHE n 
2 361 PHE n 
2 362 SER n 
2 363 HIS n 
2 364 SER n 
2 365 ILE n 
2 366 TYR n 
2 367 GLY n 
2 368 GLY n 
2 369 GLY n 
2 370 GLY n 
2 371 PRO n 
2 372 GLY n 
2 373 ILE n 
2 374 PHE n 
2 375 ASN n 
2 376 GLY n 
2 377 ASN n 
2 378 HIS n 
2 379 ILE n 
2 380 VAL n 
2 381 THR n 
2 382 ARG n 
2 383 HIS n 
2 384 SER n 
2 385 LYS n 
2 386 GLY n 
2 387 PHE n 
2 388 ALA n 
2 389 ILE n 
2 390 PRO n 
2 391 CYS n 
2 392 VAL n 
2 393 ALA n 
2 394 ALA n 
2 395 ALA n 
2 396 MET n 
2 397 ALA n 
2 398 LEU n 
2 399 ASP n 
2 400 ALA n 
2 401 GLY n 
2 402 THR n 
2 403 GLN n 
2 404 MET n 
2 405 PHE n 
2 406 SER n 
2 407 PRO n 
2 408 GLU n 
2 409 ALA n 
2 410 THR n 
2 411 SER n 
2 412 GLY n 
2 413 LEU n 
2 414 ILE n 
2 415 LYS n 
2 416 GLU n 
2 417 VAL n 
2 418 PHE n 
2 419 SER n 
2 420 GLN n 
2 421 VAL n 
2 422 ASP n 
2 423 GLU n 
2 424 PHE n 
2 425 ARG n 
2 426 GLU n 
2 427 PRO n 
2 428 LEU n 
2 429 LYS n 
2 430 TYR n 
2 431 VAL n 
2 432 VAL n 
2 433 GLU n 
2 434 ALA n 
2 435 ALA n 
2 436 ALA n 
2 437 GLU n 
2 438 ILE n 
2 439 LYS n 
2 440 ASN n 
2 441 GLU n 
2 442 ILE n 
3 1   ALA n 
3 2   GLN n 
3 3   TYR n 
3 4   TYR n 
3 5   PRO n 
3 6   GLY n 
3 7   THR n 
3 8   THR n 
3 9   LYS n 
3 10  VAL n 
3 11  ALA n 
3 12  GLN n 
3 13  ASN n 
3 14  ARG n 
3 15  ARG n 
3 16  ASN n 
3 17  PHE n 
3 18  CYS n 
3 19  ASN n 
3 20  PRO n 
3 21  GLU n 
3 22  TYR n 
3 23  GLU n 
3 24  LEU n 
3 25  GLU n 
3 26  LYS n 
3 27  LEU n 
3 28  ARG n 
3 29  GLU n 
3 30  ILE n 
3 31  SER n 
3 32  ASP n 
3 33  GLU n 
3 34  ASP n 
3 35  VAL n 
3 36  VAL n 
3 37  LYS n 
3 38  ILE n 
3 39  LEU n 
3 40  GLY n 
3 41  HIS n 
3 42  ARG n 
3 43  ALA n 
3 44  PRO n 
3 45  GLY n 
3 46  GLU n 
3 47  GLU n 
3 48  TYR n 
3 49  PRO n 
3 50  SER n 
3 51  VAL n 
3 52  HIS n 
3 53  PRO n 
3 54  PRO n 
3 55  LEU n 
3 56  GLU n 
3 57  GLU n 
3 58  MET n 
3 59  ASP n 
3 60  GLU n 
3 61  PRO n 
3 62  GLU n 
3 63  ASP n 
3 64  ALA n 
3 65  ILE n 
3 66  ARG n 
3 67  GLU n 
3 68  MET n 
3 69  VAL n 
3 70  GLU n 
3 71  PRO n 
3 72  ILE n 
3 73  ASP n 
3 74  GLY n 
3 75  ALA n 
3 76  LYS n 
3 77  ALA n 
3 78  GLY n 
3 79  ASP n 
3 80  ARG n 
3 81  VAL n 
3 82  ARG n 
3 83  TYR n 
3 84  ILE n 
3 85  GLN n 
3 86  PHE n 
3 87  THR n 
3 88  ASP n 
3 89  SER n 
3 90  MET n 
3 91  TYR n 
3 92  PHE n 
3 93  ALA n 
3 94  PRO n 
3 95  ALA n 
3 96  GLN n 
3 97  PRO n 
3 98  TYR n 
3 99  VAL n 
3 100 ARG n 
3 101 SER n 
3 102 ARG n 
3 103 ALA n 
3 104 TYR n 
3 105 LEU n 
3 106 CYS n 
3 107 ARG n 
3 108 TYR n 
3 109 ARG n 
3 110 GLY n 
3 111 ALA n 
3 112 ASP n 
3 113 ALA n 
3 114 GLY n 
3 115 THR n 
3 116 LEU n 
3 117 SER n 
3 118 GLY n 
3 119 ARG n 
3 120 GLN n 
3 121 ILE n 
3 122 ILE n 
3 123 GLU n 
3 124 THR n 
3 125 ARG n 
3 126 GLU n 
3 127 ARG n 
3 128 ASP n 
3 129 LEU n 
3 130 GLU n 
3 131 LYS n 
3 132 ILE n 
3 133 SER n 
3 134 LYS n 
3 135 GLU n 
3 136 LEU n 
3 137 LEU n 
3 138 GLU n 
3 139 THR n 
3 140 GLU n 
3 141 PHE n 
3 142 PHE n 
3 143 ASP n 
3 144 PRO n 
3 145 ALA n 
3 146 ARG n 
3 147 SER n 
3 148 GLY n 
3 149 VAL n 
3 150 ARG n 
3 151 GLY n 
3 152 LYS n 
3 153 SER n 
3 154 VAL n 
3 155 HIS n 
3 156 GLY n 
3 157 HIS n 
3 158 SER n 
3 159 LEU n 
3 160 ARG n 
3 161 LEU n 
3 162 ASP n 
3 163 GLU n 
3 164 ASP n 
3 165 GLY n 
3 166 MET n 
3 167 MET n 
3 168 PHE n 
3 169 ASP n 
3 170 MET n 
3 171 LEU n 
3 172 ARG n 
3 173 ARG n 
3 174 GLN n 
3 175 ILE n 
3 176 TYR n 
3 177 ASN n 
3 178 LYS n 
3 179 ASP n 
3 180 THR n 
3 181 GLY n 
3 182 ARG n 
3 183 VAL n 
3 184 GLU n 
3 185 MET n 
3 186 VAL n 
3 187 LYS n 
3 188 ASN n 
3 189 GLN n 
3 190 ILE n 
3 191 GLY n 
3 192 ASP n 
3 193 GLU n 
3 194 LEU n 
3 195 ASP n 
3 196 GLU n 
3 197 PRO n 
3 198 VAL n 
3 199 ASP n 
3 200 LEU n 
3 201 GLY n 
3 202 GLU n 
3 203 PRO n 
3 204 LEU n 
3 205 ASP n 
3 206 GLU n 
3 207 GLU n 
3 208 THR n 
3 209 LEU n 
3 210 MET n 
3 211 GLU n 
3 212 LYS n 
3 213 THR n 
3 214 THR n 
3 215 ILE n 
3 216 TYR n 
3 217 ARG n 
3 218 VAL n 
3 219 ASP n 
3 220 GLY n 
3 221 GLU n 
3 222 ALA n 
3 223 TYR n 
3 224 ARG n 
3 225 ASP n 
3 226 ASP n 
3 227 VAL n 
3 228 GLU n 
3 229 ALA n 
3 230 VAL n 
3 231 GLU n 
3 232 ILE n 
3 233 MET n 
3 234 GLN n 
3 235 ARG n 
3 236 ILE n 
3 237 HIS n 
3 238 VAL n 
3 239 LEU n 
3 240 ARG n 
3 241 SER n 
3 242 GLN n 
3 243 GLY n 
3 244 GLY n 
3 245 PHE n 
3 246 ASN n 
# 
loop_
_entity_src_nat.entity_id 
_entity_src_nat.pdbx_src_id 
_entity_src_nat.pdbx_alt_source_flag 
_entity_src_nat.pdbx_beg_seq_num 
_entity_src_nat.pdbx_end_seq_num 
_entity_src_nat.common_name 
_entity_src_nat.pdbx_organism_scientific 
_entity_src_nat.pdbx_ncbi_taxonomy_id 
_entity_src_nat.genus 
_entity_src_nat.species 
_entity_src_nat.strain 
_entity_src_nat.tissue 
_entity_src_nat.tissue_fraction 
_entity_src_nat.pdbx_secretion 
_entity_src_nat.pdbx_fragment 
_entity_src_nat.pdbx_variant 
_entity_src_nat.pdbx_cell_line 
_entity_src_nat.pdbx_atcc 
_entity_src_nat.pdbx_cellular_location 
_entity_src_nat.pdbx_organ 
_entity_src_nat.pdbx_organelle 
_entity_src_nat.pdbx_cell 
_entity_src_nat.pdbx_plasmid_name 
_entity_src_nat.pdbx_plasmid_details 
_entity_src_nat.details 
1 1 sample 1 548 ? 'Methanothermobacter marburgensis str. Marburg' 79929 ? ? 
'ATCC BAA-927 / DSM 2133 / JCM 14651 / NBRC 100331 / OCM 82 / Marburg' ? ? ? ? ? ? ? ? ? ? ? ? ? ? 
2 1 sample 1 442 ? 'Methanothermobacter marburgensis str. Marburg' 79929 ? ? 
'ATCC BAA-927 / DSM 2133 / JCM 14651 / NBRC 100331 / OCM 82 / Marburg' ? ? ? ? ? ? ? ? ? ? ? ? ? ? 
3 1 sample 1 246 ? 'Methanothermobacter marburgensis str. Marburg' 79929 ? ? 
'ATCC BAA-927 / DSM 2133 / JCM 14651 / NBRC 100331 / OCM 82 / Marburg' ? ? ? ? ? ? ? ? ? ? ? ? ? ? 
# 
loop_
_struct_ref.id 
_struct_ref.db_name 
_struct_ref.db_code 
_struct_ref.pdbx_db_accession 
_struct_ref.pdbx_db_isoform 
_struct_ref.entity_id 
_struct_ref.pdbx_seq_one_letter_code 
_struct_ref.pdbx_align_begin 
1 UNP MCRA_METTM P11558 ? 1 
;ADKLFINALKKKFEESPEEKKTTFYTLGGWKQSERKTEFVNAGKEVAAKRGIPQYNPDIGTPLGQRVLMPYQVSTTDTYV
EGDDLHFVNNAAMQQMWDDIRRTVIVGLNHAHAVIEKRLGKEVTPETITHYLETVNHAMPGAAVVQEHMVETHPALVADS
YVKVFTGNDEIADEIDPAFVIDINKQFPEDQAETLKAEVGDGIWQVVRIPTIVSRTCDGATTSRWSAMQIGMSMISAYKQ
AAGEAATGDFAYAAKHAEVIHMGTYLPVRRARGENEPGGVPFGYLADICQSSRVNYEDPVRVSLDVVATGAMLYDQIWLG
SYMSGGVGFTQYATAAYTDNILDDFTYFGKEYVEDKYGLCEAPNNMDTVLDVATEVTFYGLEQYEEYPALLEDQFGGSQR
AAVVAAAAGCSTAFATGNAQTGLSGWYLSMYLHKEQHSRLGFYGYDLQDQCGASNVFSIRGDEGLPLELRGPNYPNYAMN
VGHQGEYAGISQAPHAARGDAFVFNPLVKIAFADDNLVFDFTNVRGEFAKGALREFEPAGERALITPA
;
2 
2 UNP MCRB_METTM P11560 ? 2 
;AKFEDKVDLYDDRGNLVEEQVPLEALSPLRNPAIKSIVQGIKRTVAVNLEGIENALKTAKVGGPACKIMGRELDLDIVGN
AESIAAAAKEMIQVTEDDDTNVELLGGGKRALVQVPSARFDVAAEYSAAPLVTATAFVQAIINEFDVSMYDANMVKAAVL
GRYPQSVEYMGANIATMLDIPQKLEGPGYALRNIMVNHVVAATLKNTLQAAALSTILEQTAMFEMGDAVGAFERMHLLGL
AYQGMNADNLVFDLVKANGKEGTVGSVIADLVERALEDGVIKVEKELTDYKVYGTDDLAMWNAYAAAGLMAATMVNQGAA
RAAQGVSSTLLYYNDLIEFETGLPSVDFGKVEGTAVGFSFFSHSIYGGGGPGIFNGNHIVTRHSKGFAIPCVAAAMALDA
GTQMFSPEATSGLIKEVFSQVDEFREPLKYVVEAAAEIKNEI
;
2 
3 UNP MCRG_METTM P11562 ? 3 
;AQYYPGTTKVAQNRRNFCNPEYELEKLREISDEDVVKILGHRAPGEEYPSVHPPLEEMDEPEDAIREMVEPIDGAKAGDR
VRYIQFTDSMYFAPAQPYVRSRAYLCRYRGADAGTLSGRQIIETRERDLEKISKELLETEFFDPARSGVRGKSVHGHSLR
LDEDGMMFDMLRRQIYNKDTGRVEMVKNQIGDELDEPVDLGEPLDEETLMEKTTIYRVDGEAYRDDVEAVEIMQRIHVLR
SQGGFN
;
2 
# 
loop_
_struct_ref_seq.align_id 
_struct_ref_seq.ref_id 
_struct_ref_seq.pdbx_PDB_id_code 
_struct_ref_seq.pdbx_strand_id 
_struct_ref_seq.seq_align_beg 
_struct_ref_seq.pdbx_seq_align_beg_ins_code 
_struct_ref_seq.seq_align_end 
_struct_ref_seq.pdbx_seq_align_end_ins_code 
_struct_ref_seq.pdbx_db_accession 
_struct_ref_seq.db_align_beg 
_struct_ref_seq.pdbx_db_align_beg_ins_code 
_struct_ref_seq.db_align_end 
_struct_ref_seq.pdbx_db_align_end_ins_code 
_struct_ref_seq.pdbx_auth_seq_align_beg 
_struct_ref_seq.pdbx_auth_seq_align_end 
1 1 7SUC A 1 ? 548 ? P11558 2 ? 549 ? 2 549 
2 2 7SUC B 1 ? 442 ? P11560 2 ? 443 ? 2 443 
3 3 7SUC C 1 ? 246 ? P11562 2 ? 247 ? 2 247 
4 1 7SUC a 1 ? 548 ? P11558 2 ? 549 ? 2 549 
5 2 7SUC b 1 ? 442 ? P11560 2 ? 443 ? 2 443 
6 3 7SUC c 1 ? 246 ? P11562 2 ? 247 ? 2 247 
# 
loop_
_chem_comp.id 
_chem_comp.type 
_chem_comp.mon_nstd_flag 
_chem_comp.name 
_chem_comp.pdbx_synonyms 
_chem_comp.formula 
_chem_comp.formula_weight 
ACT non-polymer         . 'ACETATE ION'               ?                                     'C2 H3 O2 -1'         59.044  
AGM 'L-peptide linking' n 5-METHYL-ARGININE           ?                                     'C7 H17 N4 O2 1'      189.235 
ALA 'L-peptide linking' y ALANINE                     ?                                     'C3 H7 N O2'          89.093  
ARG 'L-peptide linking' y ARGININE                    ?                                     'C6 H15 N4 O2 1'      175.209 
ASN 'L-peptide linking' y ASPARAGINE                  ?                                     'C4 H8 N2 O3'         132.118 
ASP 'L-peptide linking' y 'ASPARTIC ACID'             ?                                     'C4 H7 N O4'          133.103 
COM non-polymer         . '1-THIOETHANESULFONIC ACID' ?                                     'C2 H6 O3 S2'         142.197 
CYS 'L-peptide linking' y CYSTEINE                    ?                                     'C3 H7 N O2 S'        121.158 
DYA 'L-peptide linking' n DIDEHYDROASPARTATE          ?                                     'C4 H5 N O4'          131.087 
EDO non-polymer         . 1,2-ETHANEDIOL              'ETHYLENE GLYCOL'                     'C2 H6 O2'            62.068  
F43 non-polymer         . 'FACTOR 430'                ?                                     'C42 H51 N6 Ni O13 1' 906.580 
GL3 'L-peptide linking' n THIOGLYCIN                  ?                                     'C2 H5 N O S'         91.132  
GLN 'L-peptide linking' y GLUTAMINE                   ?                                     'C5 H10 N2 O3'        146.144 
GLU 'L-peptide linking' y 'GLUTAMIC ACID'             ?                                     'C5 H9 N O4'          147.129 
GLY 'peptide linking'   y GLYCINE                     ?                                     'C2 H5 N O2'          75.067  
HIS 'L-peptide linking' y HISTIDINE                   ?                                     'C6 H10 N3 O2 1'      156.162 
HOH non-polymer         . WATER                       ?                                     'H2 O'                18.015  
ILE 'L-peptide linking' y ISOLEUCINE                  ?                                     'C6 H13 N O2'         131.173 
LEU 'L-peptide linking' y LEUCINE                     ?                                     'C6 H13 N O2'         131.173 
LYS 'L-peptide linking' y LYSINE                      ?                                     'C6 H15 N2 O2 1'      147.195 
MET 'L-peptide linking' y METHIONINE                  ?                                     'C5 H11 N O2 S'       149.211 
MG  non-polymer         . 'MAGNESIUM ION'             ?                                     'Mg 2'                24.305  
MGN 'L-peptide linking' n 2-METHYL-GLUTAMINE          ?                                     'C6 H12 N2 O3'        160.171 
MHS 'L-peptide linking' n 'N1-METHYLATED HISTIDINE'   ?                                     'C7 H11 N3 O2'        169.181 
PHE 'L-peptide linking' y PHENYLALANINE               ?                                     'C9 H11 N O2'         165.189 
PRO 'L-peptide linking' y PROLINE                     ?                                     'C5 H9 N O2'          115.130 
SER 'L-peptide linking' y SERINE                      ?                                     'C3 H7 N O3'          105.093 
SMC 'L-peptide linking' n S-METHYLCYSTEINE            ?                                     'C4 H9 N O2 S'        135.185 
THR 'L-peptide linking' y THREONINE                   ?                                     'C4 H9 N O3'          119.119 
TP7 non-polymer         . 'Coenzyme B'                7-MERCAPTOHEPTANOYLTHREONINEPHOSPHATE 'C11 H22 N O7 P S'    343.334 
TRP 'L-peptide linking' y TRYPTOPHAN                  ?                                     'C11 H12 N2 O2'       204.225 
TYR 'L-peptide linking' y TYROSINE                    ?                                     'C9 H11 N O3'         181.189 
VAL 'L-peptide linking' y VALINE                      ?                                     'C5 H11 N O2'         117.146 
# 
_exptl.absorpt_coefficient_mu     ? 
_exptl.absorpt_correction_T_max   ? 
_exptl.absorpt_correction_T_min   ? 
_exptl.absorpt_correction_type    ? 
_exptl.absorpt_process_details    ? 
_exptl.entry_id                   7SUC 
_exptl.crystals_number            1 
_exptl.details                    ? 
_exptl.method                     'X-RAY DIFFRACTION' 
_exptl.method_details             ? 
# 
_exptl_crystal.colour                      ? 
_exptl_crystal.density_diffrn              ? 
_exptl_crystal.density_Matthews            2.23 
_exptl_crystal.density_method              ? 
_exptl_crystal.density_percent_sol         44.81 
_exptl_crystal.description                 'Pale yellow, Plate-like crystals ranging 20-60 microns in size' 
_exptl_crystal.F_000                       ? 
_exptl_crystal.id                          1 
_exptl_crystal.preparation                 ? 
_exptl_crystal.size_max                    ? 
_exptl_crystal.size_mid                    ? 
_exptl_crystal.size_min                    ? 
_exptl_crystal.size_rad                    ? 
_exptl_crystal.colour_lustre               ? 
_exptl_crystal.colour_modifier             ? 
_exptl_crystal.colour_primary              ? 
_exptl_crystal.density_meas                ? 
_exptl_crystal.density_meas_esd            ? 
_exptl_crystal.density_meas_gt             ? 
_exptl_crystal.density_meas_lt             ? 
_exptl_crystal.density_meas_temp           ? 
_exptl_crystal.density_meas_temp_esd       ? 
_exptl_crystal.density_meas_temp_gt        ? 
_exptl_crystal.density_meas_temp_lt        ? 
_exptl_crystal.pdbx_crystal_image_url      ? 
_exptl_crystal.pdbx_crystal_image_format   ? 
_exptl_crystal.pdbx_mosaicity              ? 
_exptl_crystal.pdbx_mosaicity_esd          ? 
# 
_exptl_crystal_grow.apparatus       ? 
_exptl_crystal_grow.atmosphere      ? 
_exptl_crystal_grow.crystal_id      1 
_exptl_crystal_grow.details         ? 
_exptl_crystal_grow.method          'VAPOR DIFFUSION, HANGING DROP' 
_exptl_crystal_grow.method_ref      ? 
_exptl_crystal_grow.pH              7.55 
_exptl_crystal_grow.pressure        ? 
_exptl_crystal_grow.pressure_esd    ? 
_exptl_crystal_grow.seeding         ? 
_exptl_crystal_grow.seeding_ref     ? 
_exptl_crystal_grow.temp            300 
_exptl_crystal_grow.temp_details    Isotemp 
_exptl_crystal_grow.temp_esd        ? 
_exptl_crystal_grow.time            ? 
_exptl_crystal_grow.pdbx_details    '18% PEG 400, 150mM Mg Acetate, 100mM HEPES (pH 7.5)' 
_exptl_crystal_grow.pdbx_pH_range   7.5-8.0 
# 
_diffrn.ambient_environment              ? 
_diffrn.ambient_temp                     300 
_diffrn.ambient_temp_details             Isotemp 
_diffrn.ambient_temp_esd                 ? 
_diffrn.crystal_id                       1 
_diffrn.crystal_support                  ? 
_diffrn.crystal_treatment                ? 
_diffrn.details                          ? 
_diffrn.id                               1 
_diffrn.ambient_pressure                 ? 
_diffrn.ambient_pressure_esd             ? 
_diffrn.ambient_pressure_gt              ? 
_diffrn.ambient_pressure_lt              ? 
_diffrn.ambient_temp_gt                  ? 
_diffrn.ambient_temp_lt                  ? 
_diffrn.pdbx_serial_crystal_experiment   Y 
# 
_diffrn_detector.details                      ? 
_diffrn_detector.detector                     CCD 
_diffrn_detector.diffrn_id                    1 
_diffrn_detector.type                         'RAYONIX MX340-HS' 
_diffrn_detector.area_resol_mean              ? 
_diffrn_detector.dtime                        ? 
_diffrn_detector.pdbx_frames_total            ? 
_diffrn_detector.pdbx_collection_time_total   ? 
_diffrn_detector.pdbx_collection_date         2020-07-11 
_diffrn_detector.pdbx_frequency               30 
# 
_diffrn_radiation.collimation                      ? 
_diffrn_radiation.diffrn_id                        1 
_diffrn_radiation.filter_edge                      ? 
_diffrn_radiation.inhomogeneity                    ? 
_diffrn_radiation.monochromator                    ? 
_diffrn_radiation.polarisn_norm                    ? 
_diffrn_radiation.polarisn_ratio                   ? 
_diffrn_radiation.probe                            ? 
_diffrn_radiation.type                             ? 
_diffrn_radiation.xray_symbol                      ? 
_diffrn_radiation.wavelength_id                    1 
_diffrn_radiation.pdbx_monochromatic_or_laue_m_l   M 
_diffrn_radiation.pdbx_wavelength_list             ? 
_diffrn_radiation.pdbx_wavelength                  ? 
_diffrn_radiation.pdbx_diffrn_protocol             'SINGLE WAVELENGTH' 
_diffrn_radiation.pdbx_analyzer                    ? 
_diffrn_radiation.pdbx_scattering_type             x-ray 
# 
_diffrn_radiation_wavelength.id           1 
_diffrn_radiation_wavelength.wavelength   1.3007 
_diffrn_radiation_wavelength.wt           1.0 
# 
_diffrn_source.current                     ? 
_diffrn_source.details                     ? 
_diffrn_source.diffrn_id                   1 
_diffrn_source.power                       ? 
_diffrn_source.size                        ? 
_diffrn_source.source                      'FREE ELECTRON LASER' 
_diffrn_source.target                      ? 
_diffrn_source.type                        'SLAC LCLS BEAMLINE MFX' 
_diffrn_source.voltage                     ? 
_diffrn_source.take-off_angle              ? 
_diffrn_source.pdbx_wavelength_list        1.3007 
_diffrn_source.pdbx_wavelength             ? 
_diffrn_source.pdbx_synchrotron_beamline   MFX 
_diffrn_source.pdbx_synchrotron_site       'SLAC LCLS' 
# 
_reflns.B_iso_Wilson_estimate                          26.70 
_reflns.entry_id                                       7SUC 
_reflns.data_reduction_details                         ? 
_reflns.data_reduction_method                          ? 
_reflns.d_resolution_high                              1.9 
_reflns.d_resolution_low                               21.25 
_reflns.details                                        ? 
_reflns.limit_h_max                                    ? 
_reflns.limit_h_min                                    ? 
_reflns.limit_k_max                                    ? 
_reflns.limit_k_min                                    ? 
_reflns.limit_l_max                                    ? 
_reflns.limit_l_min                                    ? 
_reflns.number_all                                     ? 
_reflns.number_obs                                     189345 
_reflns.observed_criterion                             ? 
_reflns.observed_criterion_F_max                       ? 
_reflns.observed_criterion_F_min                       ? 
_reflns.observed_criterion_I_max                       ? 
_reflns.observed_criterion_I_min                       ? 
_reflns.observed_criterion_sigma_F                     ? 
_reflns.observed_criterion_sigma_I                     ? 
_reflns.percent_possible_obs                           99.91 
_reflns.R_free_details                                 ? 
_reflns.Rmerge_F_all                                   ? 
_reflns.Rmerge_F_obs                                   ? 
_reflns.Friedel_coverage                               ? 
_reflns.number_gt                                      ? 
_reflns.threshold_expression                           ? 
_reflns.pdbx_redundancy                                41.43 
_reflns.pdbx_Rmerge_I_obs                              ? 
_reflns.pdbx_Rmerge_I_all                              ? 
_reflns.pdbx_Rsym_value                                ? 
_reflns.pdbx_netI_over_av_sigmaI                       ? 
_reflns.pdbx_netI_over_sigmaI                          3.356 
_reflns.pdbx_res_netI_over_av_sigmaI_2                 ? 
_reflns.pdbx_res_netI_over_sigmaI_2                    ? 
_reflns.pdbx_chi_squared                               ? 
_reflns.pdbx_scaling_rejects                           ? 
_reflns.pdbx_d_res_high_opt                            ? 
_reflns.pdbx_d_res_low_opt                             ? 
_reflns.pdbx_d_res_opt_method                          ? 
_reflns.phase_calculation_details                      ? 
_reflns.pdbx_Rrim_I_all                                ? 
_reflns.pdbx_Rpim_I_all                                ? 
_reflns.pdbx_d_opt                                     ? 
_reflns.pdbx_number_measured_all                       ? 
_reflns.pdbx_diffrn_id                                 1 
_reflns.pdbx_ordinal                                   1 
_reflns.pdbx_CC_half                                   0.979 
_reflns.pdbx_CC_star                                   ? 
_reflns.pdbx_R_split                                   0.515 
_reflns.pdbx_aniso_diffraction_limit_axis_1_ortho[1]   ? 
_reflns.pdbx_aniso_diffraction_limit_axis_1_ortho[2]   ? 
_reflns.pdbx_aniso_diffraction_limit_axis_1_ortho[3]   ? 
_reflns.pdbx_aniso_diffraction_limit_axis_2_ortho[1]   ? 
_reflns.pdbx_aniso_diffraction_limit_axis_2_ortho[2]   ? 
_reflns.pdbx_aniso_diffraction_limit_axis_2_ortho[3]   ? 
_reflns.pdbx_aniso_diffraction_limit_axis_3_ortho[1]   ? 
_reflns.pdbx_aniso_diffraction_limit_axis_3_ortho[2]   ? 
_reflns.pdbx_aniso_diffraction_limit_axis_3_ortho[3]   ? 
_reflns.pdbx_aniso_diffraction_limit_1                 ? 
_reflns.pdbx_aniso_diffraction_limit_2                 ? 
_reflns.pdbx_aniso_diffraction_limit_3                 ? 
_reflns.pdbx_aniso_B_tensor_eigenvector_1_ortho[1]     ? 
_reflns.pdbx_aniso_B_tensor_eigenvector_1_ortho[2]     ? 
_reflns.pdbx_aniso_B_tensor_eigenvector_1_ortho[3]     ? 
_reflns.pdbx_aniso_B_tensor_eigenvector_2_ortho[1]     ? 
_reflns.pdbx_aniso_B_tensor_eigenvector_2_ortho[2]     ? 
_reflns.pdbx_aniso_B_tensor_eigenvector_2_ortho[3]     ? 
_reflns.pdbx_aniso_B_tensor_eigenvector_3_ortho[1]     ? 
_reflns.pdbx_aniso_B_tensor_eigenvector_3_ortho[2]     ? 
_reflns.pdbx_aniso_B_tensor_eigenvector_3_ortho[3]     ? 
_reflns.pdbx_aniso_B_tensor_eigenvalue_1               ? 
_reflns.pdbx_aniso_B_tensor_eigenvalue_2               ? 
_reflns.pdbx_aniso_B_tensor_eigenvalue_3               ? 
_reflns.pdbx_orthogonalization_convention              ? 
_reflns.pdbx_percent_possible_ellipsoidal              ? 
_reflns.pdbx_percent_possible_spherical                ? 
_reflns.pdbx_percent_possible_ellipsoidal_anomalous    ? 
_reflns.pdbx_percent_possible_spherical_anomalous      ? 
_reflns.pdbx_redundancy_anomalous                      ? 
_reflns.pdbx_CC_half_anomalous                         ? 
_reflns.pdbx_absDiff_over_sigma_anomalous              ? 
_reflns.pdbx_percent_possible_anomalous                ? 
_reflns.pdbx_observed_signal_threshold                 ? 
_reflns.pdbx_signal_type                               ? 
_reflns.pdbx_signal_details                            ? 
_reflns.pdbx_signal_software_id                        ? 
# 
_reflns_shell.d_res_high                                    1.9 
_reflns_shell.d_res_low                                     1.93 
_reflns_shell.meanI_over_sigI_all                           ? 
_reflns_shell.meanI_over_sigI_obs                           0.696 
_reflns_shell.number_measured_all                           ? 
_reflns_shell.number_measured_obs                           ? 
_reflns_shell.number_possible                               ? 
_reflns_shell.number_unique_all                             ? 
_reflns_shell.number_unique_obs                             9505 
_reflns_shell.percent_possible_all                          99.82 
_reflns_shell.percent_possible_obs                          ? 
_reflns_shell.Rmerge_F_all                                  ? 
_reflns_shell.Rmerge_F_obs                                  ? 
_reflns_shell.Rmerge_I_all                                  ? 
_reflns_shell.Rmerge_I_obs                                  ? 
_reflns_shell.meanI_over_sigI_gt                            ? 
_reflns_shell.meanI_over_uI_all                             ? 
_reflns_shell.meanI_over_uI_gt                              ? 
_reflns_shell.number_measured_gt                            ? 
_reflns_shell.number_unique_gt                              ? 
_reflns_shell.percent_possible_gt                           ? 
_reflns_shell.Rmerge_F_gt                                   ? 
_reflns_shell.Rmerge_I_gt                                   ? 
_reflns_shell.pdbx_redundancy                               9.89 
_reflns_shell.pdbx_Rsym_value                               ? 
_reflns_shell.pdbx_chi_squared                              ? 
_reflns_shell.pdbx_netI_over_sigmaI_all                     ? 
_reflns_shell.pdbx_netI_over_sigmaI_obs                     ? 
_reflns_shell.pdbx_Rrim_I_all                               ? 
_reflns_shell.pdbx_Rpim_I_all                               ? 
_reflns_shell.pdbx_rejects                                  ? 
_reflns_shell.pdbx_ordinal                                  1 
_reflns_shell.pdbx_diffrn_id                                1 
_reflns_shell.pdbx_CC_half                                  0.379 
_reflns_shell.pdbx_CC_star                                  ? 
_reflns_shell.pdbx_R_split                                  0.831 
_reflns_shell.pdbx_percent_possible_ellipsoidal             ? 
_reflns_shell.pdbx_percent_possible_spherical               ? 
_reflns_shell.pdbx_percent_possible_ellipsoidal_anomalous   ? 
_reflns_shell.pdbx_percent_possible_spherical_anomalous     ? 
_reflns_shell.pdbx_redundancy_anomalous                     ? 
_reflns_shell.pdbx_CC_half_anomalous                        ? 
_reflns_shell.pdbx_absDiff_over_sigma_anomalous             ? 
_reflns_shell.pdbx_percent_possible_anomalous               ? 
# 
_refine.aniso_B[1][1]                            ? 
_refine.aniso_B[1][2]                            ? 
_refine.aniso_B[1][3]                            ? 
_refine.aniso_B[2][2]                            ? 
_refine.aniso_B[2][3]                            ? 
_refine.aniso_B[3][3]                            ? 
_refine.B_iso_max                                ? 
_refine.B_iso_mean                               30.52 
_refine.B_iso_min                                ? 
_refine.correlation_coeff_Fo_to_Fc               ? 
_refine.correlation_coeff_Fo_to_Fc_free          ? 
_refine.details                                  ? 
_refine.diff_density_max                         ? 
_refine.diff_density_max_esd                     ? 
_refine.diff_density_min                         ? 
_refine.diff_density_min_esd                     ? 
_refine.diff_density_rms                         ? 
_refine.diff_density_rms_esd                     ? 
_refine.entry_id                                 7SUC 
_refine.pdbx_refine_id                           'X-RAY DIFFRACTION' 
_refine.ls_abs_structure_details                 ? 
_refine.ls_abs_structure_Flack                   ? 
_refine.ls_abs_structure_Flack_esd               ? 
_refine.ls_abs_structure_Rogers                  ? 
_refine.ls_abs_structure_Rogers_esd              ? 
_refine.ls_d_res_high                            1.90 
_refine.ls_d_res_low                             21.25 
_refine.ls_extinction_coef                       ? 
_refine.ls_extinction_coef_esd                   ? 
_refine.ls_extinction_expression                 ? 
_refine.ls_extinction_method                     ? 
_refine.ls_goodness_of_fit_all                   ? 
_refine.ls_goodness_of_fit_all_esd               ? 
_refine.ls_goodness_of_fit_obs                   ? 
_refine.ls_goodness_of_fit_obs_esd               ? 
_refine.ls_hydrogen_treatment                    ? 
_refine.ls_matrix_type                           ? 
_refine.ls_number_constraints                    ? 
_refine.ls_number_parameters                     ? 
_refine.ls_number_reflns_all                     ? 
_refine.ls_number_reflns_obs                     188906 
_refine.ls_number_reflns_R_free                  2008 
_refine.ls_number_reflns_R_work                  186898 
_refine.ls_number_restraints                     ? 
_refine.ls_percent_reflns_obs                    99.84 
_refine.ls_percent_reflns_R_free                 1.06 
_refine.ls_R_factor_all                          ? 
_refine.ls_R_factor_obs                          0.1528 
_refine.ls_R_factor_R_free                       0.1863 
_refine.ls_R_factor_R_free_error                 ? 
_refine.ls_R_factor_R_free_error_details         ? 
_refine.ls_R_factor_R_work                       0.1524 
_refine.ls_R_Fsqd_factor_obs                     ? 
_refine.ls_R_I_factor_obs                        ? 
_refine.ls_redundancy_reflns_all                 ? 
_refine.ls_redundancy_reflns_obs                 ? 
_refine.ls_restrained_S_all                      ? 
_refine.ls_restrained_S_obs                      ? 
_refine.ls_shift_over_esd_max                    ? 
_refine.ls_shift_over_esd_mean                   ? 
_refine.ls_structure_factor_coef                 ? 
_refine.ls_weighting_details                     ? 
_refine.ls_weighting_scheme                      ? 
_refine.ls_wR_factor_all                         ? 
_refine.ls_wR_factor_obs                         ? 
_refine.ls_wR_factor_R_free                      ? 
_refine.ls_wR_factor_R_work                      ? 
_refine.occupancy_max                            ? 
_refine.occupancy_min                            ? 
_refine.solvent_model_details                    'FLAT BULK SOLVENT MODEL' 
_refine.solvent_model_param_bsol                 ? 
_refine.solvent_model_param_ksol                 ? 
_refine.pdbx_R_complete                          ? 
_refine.ls_R_factor_gt                           ? 
_refine.ls_goodness_of_fit_gt                    ? 
_refine.ls_goodness_of_fit_ref                   ? 
_refine.ls_shift_over_su_max                     ? 
_refine.ls_shift_over_su_max_lt                  ? 
_refine.ls_shift_over_su_mean                    ? 
_refine.ls_shift_over_su_mean_lt                 ? 
_refine.pdbx_ls_sigma_I                          ? 
_refine.pdbx_ls_sigma_F                          1.34 
_refine.pdbx_ls_sigma_Fsqd                       ? 
_refine.pdbx_data_cutoff_high_absF               ? 
_refine.pdbx_data_cutoff_high_rms_absF           ? 
_refine.pdbx_data_cutoff_low_absF                ? 
_refine.pdbx_isotropic_thermal_model             ? 
_refine.pdbx_ls_cross_valid_method               'FREE R-VALUE' 
_refine.pdbx_method_to_determine_struct          'MOLECULAR REPLACEMENT' 
_refine.pdbx_starting_model                      3M1V 
_refine.pdbx_stereochemistry_target_values       'GeoStd + Monomer Library + CDL v1.2' 
_refine.pdbx_R_Free_selection_details            ? 
_refine.pdbx_stereochem_target_val_spec_case     ? 
_refine.pdbx_overall_ESU_R                       ? 
_refine.pdbx_overall_ESU_R_Free                  ? 
_refine.pdbx_solvent_vdw_probe_radii             1.1000 
_refine.pdbx_solvent_ion_probe_radii             ? 
_refine.pdbx_solvent_shrinkage_radii             0.9000 
_refine.pdbx_real_space_R                        ? 
_refine.pdbx_density_correlation                 ? 
_refine.pdbx_pd_number_of_powder_patterns        ? 
_refine.pdbx_pd_number_of_points                 ? 
_refine.pdbx_pd_meas_number_of_points            ? 
_refine.pdbx_pd_proc_ls_prof_R_factor            ? 
_refine.pdbx_pd_proc_ls_prof_wR_factor           ? 
_refine.pdbx_pd_Marquardt_correlation_coeff      ? 
_refine.pdbx_pd_Fsqrd_R_factor                   ? 
_refine.pdbx_pd_ls_matrix_band_width             ? 
_refine.pdbx_overall_phase_error                 18.6978 
_refine.pdbx_overall_SU_R_free_Cruickshank_DPI   ? 
_refine.pdbx_overall_SU_R_free_Blow_DPI          ? 
_refine.pdbx_overall_SU_R_Blow_DPI               ? 
_refine.pdbx_TLS_residual_ADP_flag               ? 
_refine.pdbx_diffrn_id                           1 
_refine.overall_SU_B                             ? 
_refine.overall_SU_ML                            0.2017 
_refine.overall_SU_R_Cruickshank_DPI             ? 
_refine.overall_SU_R_free                        ? 
_refine.overall_FOM_free_R_set                   ? 
_refine.overall_FOM_work_R_set                   ? 
_refine.pdbx_average_fsc_overall                 ? 
_refine.pdbx_average_fsc_work                    ? 
_refine.pdbx_average_fsc_free                    ? 
# 
_refine_hist.pdbx_refine_id                   'X-RAY DIFFRACTION' 
_refine_hist.cycle_id                         LAST 
_refine_hist.details                          ? 
_refine_hist.d_res_high                       1.90 
_refine_hist.d_res_low                        21.25 
_refine_hist.number_atoms_solvent             734 
_refine_hist.number_atoms_total               20027 
_refine_hist.number_reflns_all                ? 
_refine_hist.number_reflns_obs                ? 
_refine_hist.number_reflns_R_free             ? 
_refine_hist.number_reflns_R_work             ? 
_refine_hist.R_factor_all                     ? 
_refine_hist.R_factor_obs                     ? 
_refine_hist.R_factor_R_free                  ? 
_refine_hist.R_factor_R_work                  ? 
_refine_hist.pdbx_number_residues_total       ? 
_refine_hist.pdbx_B_iso_mean_ligand           ? 
_refine_hist.pdbx_B_iso_mean_solvent          ? 
_refine_hist.pdbx_number_atoms_protein        19098 
_refine_hist.pdbx_number_atoms_nucleic_acid   0 
_refine_hist.pdbx_number_atoms_ligand         195 
_refine_hist.pdbx_number_atoms_lipid          ? 
_refine_hist.pdbx_number_atoms_carb           ? 
_refine_hist.pdbx_pseudo_atom_details         ? 
# 
loop_
_refine_ls_restr.pdbx_refine_id 
_refine_ls_restr.criterion 
_refine_ls_restr.dev_ideal 
_refine_ls_restr.dev_ideal_target 
_refine_ls_restr.number 
_refine_ls_restr.rejects 
_refine_ls_restr.type 
_refine_ls_restr.weight 
_refine_ls_restr.pdbx_restraint_function 
'X-RAY DIFFRACTION' ? 0.0044 ? 20177 ? f_bond_d           ? ? 
'X-RAY DIFFRACTION' ? 0.8169 ? 27489 ? f_angle_d          ? ? 
'X-RAY DIFFRACTION' ? 0.0464 ? 3006  ? f_chiral_restr     ? ? 
'X-RAY DIFFRACTION' ? 0.0069 ? 3644  ? f_plane_restr      ? ? 
'X-RAY DIFFRACTION' ? 6.3826 ? 2924  ? f_dihedral_angle_d ? ? 
# 
loop_
_refine_ls_shell.pdbx_refine_id 
_refine_ls_shell.d_res_high 
_refine_ls_shell.d_res_low 
_refine_ls_shell.number_reflns_all 
_refine_ls_shell.number_reflns_obs 
_refine_ls_shell.number_reflns_R_free 
_refine_ls_shell.number_reflns_R_work 
_refine_ls_shell.percent_reflns_obs 
_refine_ls_shell.percent_reflns_R_free 
_refine_ls_shell.R_factor_all 
_refine_ls_shell.R_factor_obs 
_refine_ls_shell.R_factor_R_free 
_refine_ls_shell.R_factor_R_free_error 
_refine_ls_shell.R_factor_R_work 
_refine_ls_shell.redundancy_reflns_all 
_refine_ls_shell.redundancy_reflns_obs 
_refine_ls_shell.wR_factor_all 
_refine_ls_shell.wR_factor_obs 
_refine_ls_shell.wR_factor_R_free 
_refine_ls_shell.wR_factor_R_work 
_refine_ls_shell.pdbx_R_complete 
_refine_ls_shell.pdbx_total_number_of_bins_used 
_refine_ls_shell.pdbx_phase_error 
_refine_ls_shell.pdbx_fsc_work 
_refine_ls_shell.pdbx_fsc_free 
'X-RAY DIFFRACTION' 1.90 1.95  . . 144 13114 98.57  . . . 0.2956 . 0.2841 . . . . . . . . . . . 
'X-RAY DIFFRACTION' 1.95 2.00  . . 140 13335 99.85  . . . 0.2842 . 0.2577 . . . . . . . . . . . 
'X-RAY DIFFRACTION' 2.00 2.06  . . 142 13305 99.99  . . . 0.2627 . 0.2313 . . . . . . . . . . . 
'X-RAY DIFFRACTION' 2.06 2.13  . . 139 13376 100.00 . . . 0.2447 . 0.2144 . . . . . . . . . . . 
'X-RAY DIFFRACTION' 2.13 2.20  . . 146 13298 100.00 . . . 0.2353 . 0.1953 . . . . . . . . . . . 
'X-RAY DIFFRACTION' 2.20 2.29  . . 146 13333 100.00 . . . 0.2131 . 0.1853 . . . . . . . . . . . 
'X-RAY DIFFRACTION' 2.29 2.39  . . 142 13348 100.00 . . . 0.2244 . 0.1771 . . . . . . . . . . . 
'X-RAY DIFFRACTION' 2.39 2.52  . . 147 13370 100.00 . . . 0.2321 . 0.1701 . . . . . . . . . . . 
'X-RAY DIFFRACTION' 2.52 2.68  . . 146 13332 100.00 . . . 0.2209 . 0.1713 . . . . . . . . . . . 
'X-RAY DIFFRACTION' 2.68 2.88  . . 142 13350 100.00 . . . 0.2136 . 0.1621 . . . . . . . . . . . 
'X-RAY DIFFRACTION' 2.88 3.17  . . 146 13392 100.00 . . . 0.1833 . 0.1495 . . . . . . . . . . . 
'X-RAY DIFFRACTION' 3.17 3.63  . . 141 13424 100.00 . . . 0.1601 . 0.1284 . . . . . . . . . . . 
'X-RAY DIFFRACTION' 3.63 4.57  . . 142 13431 99.98  . . . 0.1402 . 0.1031 . . . . . . . . . . . 
'X-RAY DIFFRACTION' 4.57 21.25 . . 145 13490 99.44  . . . 0.1282 . 0.1150 . . . . . . . . . . . 
# 
_struct.entry_id                     7SUC 
_struct.title                        
'XFEL Serial Crystallography Reveals the Room Temperature Structure of Methyl-Coenzyme M Reductase' 
_struct.pdbx_model_details           ? 
_struct.pdbx_formula_weight          ? 
_struct.pdbx_formula_weight_method   ? 
_struct.pdbx_model_type_details      ? 
_struct.pdbx_CASP_flag               N 
# 
_struct_keywords.entry_id        7SUC 
_struct_keywords.text            'Methyl-Coenzyme M Reductase (MCR), Methanogens, METAL BINDING PROTEIN, TRANSFERASE' 
_struct_keywords.pdbx_keywords   TRANSFERASE 
# 
loop_
_struct_asym.id 
_struct_asym.pdbx_blank_PDB_chainid_flag 
_struct_asym.pdbx_modified 
_struct_asym.entity_id 
_struct_asym.details 
A  N N 1  ? 
B  N N 2  ? 
C  N N 3  ? 
D  N N 1  ? 
E  N N 2  ? 
F  N N 3  ? 
G  N N 4  ? 
H  N N 5  ? 
I  N N 6  ? 
J  N N 7  ? 
K  N N 8  ? 
L  N N 6  ? 
M  N N 4  ? 
N  N N 4  ? 
O  N N 4  ? 
P  N N 4  ? 
Q  N N 5  ? 
R  N N 7  ? 
S  N N 9  ? 
T  N N 4  ? 
U  N N 4  ? 
V  N N 10 ? 
W  N N 10 ? 
X  N N 10 ? 
Y  N N 10 ? 
Z  N N 10 ? 
AA N N 10 ? 
# 
loop_
_struct_conf.conf_type_id 
_struct_conf.id 
_struct_conf.pdbx_PDB_helix_id 
_struct_conf.beg_label_comp_id 
_struct_conf.beg_label_asym_id 
_struct_conf.beg_label_seq_id 
_struct_conf.pdbx_beg_PDB_ins_code 
_struct_conf.end_label_comp_id 
_struct_conf.end_label_asym_id 
_struct_conf.end_label_seq_id 
_struct_conf.pdbx_end_PDB_ins_code 
_struct_conf.beg_auth_comp_id 
_struct_conf.beg_auth_asym_id 
_struct_conf.beg_auth_seq_id 
_struct_conf.end_auth_comp_id 
_struct_conf.end_auth_asym_id 
_struct_conf.end_auth_seq_id 
_struct_conf.pdbx_PDB_helix_class 
_struct_conf.details 
_struct_conf.pdbx_PDB_helix_length 
HELX_P HELX_P1   AA1 PHE A 5   ? PHE A 13  ? PHE A 6   PHE A 14  1 ? 9  
HELX_P HELX_P2   AA2 GLY A 28  ? GLN A 32  ? GLY A 29  GLN A 33  5 ? 5  
HELX_P HELX_P3   AA3 SER A 33  ? GLY A 51  ? SER A 34  GLY A 52  1 ? 19 
HELX_P HELX_P4   AA4 ASP A 83  ? ASN A 89  ? ASP A 84  ASN A 90  5 ? 7  
HELX_P HELX_P5   AA5 ASN A 90  ? ARG A 102 ? ASN A 91  ARG A 103 1 ? 13 
HELX_P HELX_P6   AA6 LEU A 108 ? ARG A 118 ? LEU A 109 ARG A 119 1 ? 11 
HELX_P HELX_P7   AA7 THR A 124 ? MET A 139 ? THR A 125 MET A 140 1 ? 16 
HELX_P HELX_P8   AA8 HIS A 153 ? ALA A 158 ? HIS A 154 ALA A 159 5 ? 6  
HELX_P HELX_P9   AA9 ASN A 168 ? ILE A 175 ? ASN A 169 ILE A 176 1 ? 8  
HELX_P HELX_P10  AB1 ASP A 176 ? VAL A 180 ? ASP A 177 VAL A 181 5 ? 5  
HELX_P HELX_P11  AB2 ASP A 182 ? PHE A 187 ? ASP A 183 PHE A 188 1 ? 6  
HELX_P HELX_P12  AB3 PRO A 188 ? GLY A 200 ? PRO A 189 GLY A 201 1 ? 13 
HELX_P HELX_P13  AB4 PRO A 210 ? CYS A 217 ? PRO A 211 CYS A 218 1 ? 8  
HELX_P HELX_P14  AB5 ALA A 220 ? LYS A 239 ? ALA A 221 LYS A 240 1 ? 20 
HELX_P HELX_P15  AB6 ALA A 246 ? MHS A 256 ? ALA A 247 MHS A 257 1 ? 11 
HELX_P HELX_P16  AB7 PRO A 267 ? ALA A 271 ? PRO A 268 ALA A 272 5 ? 5  
HELX_P HELX_P17  AB8 GLU A 276 ? VAL A 280 ? GLU A 277 VAL A 281 5 ? 5  
HELX_P HELX_P18  AB9 PRO A 281 ? CYS A 289 ? PRO A 282 CYS A 290 1 ? 9  
HELX_P HELX_P19  AC1 GLN A 290 ? VAL A 294 ? GLN A 291 VAL A 295 5 ? 5  
HELX_P HELX_P20  AC2 ASP A 298 ? GLN A 316 ? ASP A 299 GLN A 317 1 ? 19 
HELX_P HELX_P21  AC3 PHE A 329 ? ALA A 335 ? PHE A 330 ALA A 336 1 ? 7  
HELX_P HELX_P22  AC4 ASN A 340 ? TYR A 357 ? ASN A 341 TYR A 358 1 ? 18 
HELX_P HELX_P23  AC5 ASN A 365 ? TYR A 387 ? ASN A 366 TYR A 388 1 ? 23 
HELX_P HELX_P24  AC6 TYR A 387 ? GLN A 394 ? TYR A 388 GLN A 395 1 ? 8  
HELX_P HELX_P25  AC7 GLY A 396 ? GLY A 417 ? GLY A 397 GLY A 418 1 ? 22 
HELX_P HELX_P26  AC8 ASN A 418 ? SER A 438 ? ASN A 419 SER A 439 1 ? 21 
HELX_P HELX_P27  AC9 ASP A 446 ? PHE A 457 ? ASP A 447 PHE A 458 1 ? 12 
HELX_P HELX_P28  AD1 PRO A 466 ? ARG A 470 ? PRO A 467 ARG A 471 5 ? 5  
HELX_P HELX_P29  AD2 TYR A 474 ? ALA A 478 ? TYR A 475 ALA A 479 5 ? 5  
HELX_P HELX_P30  AD3 HIS A 483 ? GLY A 499 ? HIS A 484 GLY A 500 1 ? 17 
HELX_P HELX_P31  AD4 ASN A 505 ? PHE A 512 ? ASN A 506 PHE A 513 1 ? 8  
HELX_P HELX_P32  AD5 ASN A 523 ? LEU A 533 ? ASN A 524 LEU A 534 1 ? 11 
HELX_P HELX_P33  AD6 ARG A 542 ? THR A 546 ? ARG A 543 THR A 547 5 ? 5  
HELX_P HELX_P34  AD7 GLU B 24  ? SER B 27  ? GLU B 25  SER B 28  5 ? 4  
HELX_P HELX_P35  AD8 ASN B 31  ? ARG B 43  ? ASN B 32  ARG B 44  1 ? 13 
HELX_P HELX_P36  AD9 LEU B 49  ? ALA B 59  ? LEU B 50  ALA B 60  1 ? 11 
HELX_P HELX_P37  AE1 ILE B 77  ? GLY B 79  ? ILE B 78  GLY B 80  5 ? 3  
HELX_P HELX_P38  AE2 ASN B 80  ? GLN B 93  ? ASN B 81  GLN B 94  1 ? 14 
HELX_P HELX_P39  AE3 PRO B 116 ? VAL B 122 ? PRO B 117 VAL B 123 1 ? 7  
HELX_P HELX_P40  AE4 SER B 127 ? ASP B 146 ? SER B 128 ASP B 147 1 ? 20 
HELX_P HELX_P41  AE5 ASP B 151 ? GLY B 161 ? ASP B 152 GLY B 162 1 ? 11 
HELX_P HELX_P42  AE6 ILE B 180 ? LEU B 184 ? ILE B 181 LEU B 185 5 ? 5  
HELX_P HELX_P43  AE7 TYR B 189 ? ASN B 193 ? TYR B 190 ASN B 194 5 ? 5  
HELX_P HELX_P44  AE8 MET B 195 ? THR B 203 ? MET B 196 THR B 204 1 ? 9  
HELX_P HELX_P45  AE9 ASN B 206 ? MET B 225 ? ASN B 207 MET B 226 1 ? 20 
HELX_P HELX_P46  AF1 VAL B 229 ? ALA B 231 ? VAL B 230 ALA B 232 5 ? 3  
HELX_P HELX_P47  AF2 PHE B 232 ? MET B 245 ? PHE B 233 MET B 246 1 ? 14 
HELX_P HELX_P48  AF3 ASN B 246 ? ASP B 248 ? ASN B 247 ASP B 249 5 ? 3  
HELX_P HELX_P49  AF4 ASN B 249 ? GLY B 259 ? ASN B 250 GLY B 260 1 ? 11 
HELX_P HELX_P50  AF5 THR B 263 ? ASP B 278 ? THR B 264 ASP B 279 1 ? 16 
HELX_P HELX_P51  AF6 ASP B 297 ? ARG B 321 ? ASP B 298 ARG B 322 1 ? 25 
HELX_P HELX_P52  AF7 ALA B 322 ? GLN B 324 ? ALA B 323 GLN B 325 5 ? 3  
HELX_P HELX_P53  AF8 GLY B 325 ? GLY B 342 ? GLY B 326 GLY B 343 1 ? 18 
HELX_P HELX_P54  AF9 SER B 345 ? PHE B 348 ? SER B 346 PHE B 349 5 ? 4  
HELX_P HELX_P55  AG1 GLY B 349 ? PHE B 361 ? GLY B 350 PHE B 362 1 ? 13 
HELX_P HELX_P56  AG2 GLY B 370 ? PHE B 374 ? GLY B 371 PHE B 375 5 ? 5  
HELX_P HELX_P57  AG3 ALA B 388 ? LEU B 398 ? ALA B 389 LEU B 399 1 ? 11 
HELX_P HELX_P58  AG4 SER B 406 ? SER B 411 ? SER B 407 SER B 412 1 ? 6  
HELX_P HELX_P59  AG5 SER B 411 ? SER B 419 ? SER B 412 SER B 420 1 ? 9  
HELX_P HELX_P60  AG6 VAL B 421 ? GLU B 426 ? VAL B 422 GLU B 427 1 ? 6  
HELX_P HELX_P61  AG7 GLU B 426 ? ILE B 438 ? GLU B 427 ILE B 439 1 ? 13 
HELX_P HELX_P62  AG8 LYS B 439 ? ILE B 442 ? LYS B 440 ILE B 443 5 ? 4  
HELX_P HELX_P63  AG9 THR C 8   ? ASN C 19  ? THR C 9   ASN C 20  1 ? 12 
HELX_P HELX_P64  AH1 SER C 31  ? GLY C 40  ? SER C 32  GLY C 41  1 ? 10 
HELX_P HELX_P65  AH2 PRO C 54  ? MET C 58  ? PRO C 55  MET C 59  5 ? 5  
HELX_P HELX_P66  AH3 ASP C 63  ? VAL C 69  ? ASP C 64  VAL C 70  1 ? 7  
HELX_P HELX_P67  AH4 ILE C 72  ? GLY C 78  ? ILE C 73  GLY C 79  1 ? 7  
HELX_P HELX_P68  AH5 GLN C 96  ? TYR C 108 ? GLN C 97  TYR C 109 1 ? 13 
HELX_P HELX_P69  AH6 GLU C 126 ? THR C 139 ? GLU C 127 THR C 140 1 ? 14 
HELX_P HELX_P70  AH7 ASP C 205 ? THR C 213 ? ASP C 206 THR C 214 1 ? 9  
HELX_P HELX_P71  AH8 ALA C 222 ? ASP C 225 ? ALA C 223 ASP C 226 5 ? 4  
HELX_P HELX_P72  AH9 ASP C 226 ? ASN C 246 ? ASP C 227 ASN C 247 1 ? 21 
HELX_P HELX_P73  AI1 PHE D 5   ? PHE D 13  ? PHE a 6   PHE a 14  1 ? 9  
HELX_P HELX_P74  AI2 GLY D 28  ? GLN D 32  ? GLY a 29  GLN a 33  5 ? 5  
HELX_P HELX_P75  AI3 SER D 33  ? GLY D 51  ? SER a 34  GLY a 52  1 ? 19 
HELX_P HELX_P76  AI4 ASP D 83  ? ASN D 89  ? ASP a 84  ASN a 90  5 ? 7  
HELX_P HELX_P77  AI5 ASN D 90  ? ARG D 102 ? ASN a 91  ARG a 103 1 ? 13 
HELX_P HELX_P78  AI6 LEU D 108 ? ARG D 118 ? LEU a 109 ARG a 119 1 ? 11 
HELX_P HELX_P79  AI7 THR D 124 ? MET D 139 ? THR a 125 MET a 140 1 ? 16 
HELX_P HELX_P80  AI8 ASN D 168 ? ILE D 175 ? ASN a 169 ILE a 176 1 ? 8  
HELX_P HELX_P81  AI9 ASP D 176 ? VAL D 180 ? ASP a 177 VAL a 181 5 ? 5  
HELX_P HELX_P82  AJ1 ASP D 182 ? PHE D 187 ? ASP a 183 PHE a 188 1 ? 6  
HELX_P HELX_P83  AJ2 PRO D 188 ? GLY D 200 ? PRO a 189 GLY a 201 1 ? 13 
HELX_P HELX_P84  AJ3 PRO D 210 ? CYS D 217 ? PRO a 211 CYS a 218 1 ? 8  
HELX_P HELX_P85  AJ4 ALA D 220 ? LYS D 239 ? ALA a 221 LYS a 240 1 ? 20 
HELX_P HELX_P86  AJ5 GLU D 244 ? MHS D 256 ? GLU a 245 MHS a 257 1 ? 13 
HELX_P HELX_P87  AJ6 PRO D 267 ? ALA D 271 ? PRO a 268 ALA a 272 5 ? 5  
HELX_P HELX_P88  AJ7 GLU D 276 ? VAL D 280 ? GLU a 277 VAL a 281 5 ? 5  
HELX_P HELX_P89  AJ8 PRO D 281 ? CYS D 289 ? PRO a 282 CYS a 290 1 ? 9  
HELX_P HELX_P90  AJ9 GLN D 290 ? VAL D 294 ? GLN a 291 VAL a 295 5 ? 5  
HELX_P HELX_P91  AK1 ASP D 298 ? GLN D 316 ? ASP a 299 GLN a 317 1 ? 19 
HELX_P HELX_P92  AK2 PHE D 329 ? ALA D 335 ? PHE a 330 ALA a 336 1 ? 7  
HELX_P HELX_P93  AK3 ASN D 340 ? TYR D 357 ? ASN a 341 TYR a 358 1 ? 18 
HELX_P HELX_P94  AK4 ASN D 365 ? TYR D 387 ? ASN a 366 TYR a 388 1 ? 23 
HELX_P HELX_P95  AK5 TYR D 387 ? GLN D 394 ? TYR a 388 GLN a 395 1 ? 8  
HELX_P HELX_P96  AK6 GLY D 396 ? GLY D 417 ? GLY a 397 GLY a 418 1 ? 22 
HELX_P HELX_P97  AK7 ASN D 418 ? SER D 438 ? ASN a 419 SER a 439 1 ? 21 
HELX_P HELX_P98  AK8 ASP D 446 ? PHE D 457 ? ASP a 447 PHE a 458 1 ? 12 
HELX_P HELX_P99  AK9 PRO D 466 ? ARG D 470 ? PRO a 467 ARG a 471 5 ? 5  
HELX_P HELX_P100 AL1 TYR D 474 ? ALA D 478 ? TYR a 475 ALA a 479 5 ? 5  
HELX_P HELX_P101 AL2 HIS D 483 ? GLY D 499 ? HIS a 484 GLY a 500 1 ? 17 
HELX_P HELX_P102 AL3 ASN D 505 ? PHE D 512 ? ASN a 506 PHE a 513 1 ? 8  
HELX_P HELX_P103 AL4 ASN D 523 ? LEU D 533 ? ASN a 524 LEU a 534 1 ? 11 
HELX_P HELX_P104 AL5 ARG D 542 ? THR D 546 ? ARG a 543 THR a 547 5 ? 5  
HELX_P HELX_P105 AL6 GLU E 24  ? SER E 27  ? GLU b 25  SER b 28  5 ? 4  
HELX_P HELX_P106 AL7 ASN E 31  ? ARG E 43  ? ASN b 32  ARG b 44  1 ? 13 
HELX_P HELX_P107 AL8 LEU E 49  ? ALA E 59  ? LEU b 50  ALA b 60  1 ? 11 
HELX_P HELX_P108 AL9 ILE E 77  ? GLY E 79  ? ILE b 78  GLY b 80  5 ? 3  
HELX_P HELX_P109 AM1 ASN E 80  ? GLN E 93  ? ASN b 81  GLN b 94  1 ? 14 
HELX_P HELX_P110 AM2 PRO E 116 ? ASP E 121 ? PRO b 117 ASP b 122 1 ? 6  
HELX_P HELX_P111 AM3 SER E 127 ? ASP E 146 ? SER b 128 ASP b 147 1 ? 20 
HELX_P HELX_P112 AM4 ASP E 151 ? GLY E 161 ? ASP b 152 GLY b 162 1 ? 11 
HELX_P HELX_P113 AM5 ILE E 180 ? LEU E 184 ? ILE b 181 LEU b 185 5 ? 5  
HELX_P HELX_P114 AM6 TYR E 189 ? ASN E 193 ? TYR b 190 ASN b 194 5 ? 5  
HELX_P HELX_P115 AM7 MET E 195 ? THR E 203 ? MET b 196 THR b 204 1 ? 9  
HELX_P HELX_P116 AM8 ASN E 206 ? MET E 225 ? ASN b 207 MET b 226 1 ? 20 
HELX_P HELX_P117 AM9 VAL E 229 ? ALA E 231 ? VAL b 230 ALA b 232 5 ? 3  
HELX_P HELX_P118 AN1 PHE E 232 ? MET E 245 ? PHE b 233 MET b 246 1 ? 14 
HELX_P HELX_P119 AN2 ASN E 246 ? ASP E 248 ? ASN b 247 ASP b 249 5 ? 3  
HELX_P HELX_P120 AN3 ASN E 249 ? GLY E 259 ? ASN b 250 GLY b 260 1 ? 11 
HELX_P HELX_P121 AN4 THR E 263 ? ASP E 278 ? THR b 264 ASP b 279 1 ? 16 
HELX_P HELX_P122 AN5 ASP E 297 ? ARG E 321 ? ASP b 298 ARG b 322 1 ? 25 
HELX_P HELX_P123 AN6 ALA E 322 ? GLN E 324 ? ALA b 323 GLN b 325 5 ? 3  
HELX_P HELX_P124 AN7 GLY E 325 ? GLY E 342 ? GLY b 326 GLY b 343 1 ? 18 
HELX_P HELX_P125 AN8 SER E 345 ? PHE E 348 ? SER b 346 PHE b 349 5 ? 4  
HELX_P HELX_P126 AN9 GLY E 349 ? PHE E 361 ? GLY b 350 PHE b 362 1 ? 13 
HELX_P HELX_P127 AO1 GLY E 370 ? PHE E 374 ? GLY b 371 PHE b 375 5 ? 5  
HELX_P HELX_P128 AO2 ALA E 388 ? LEU E 398 ? ALA b 389 LEU b 399 1 ? 11 
HELX_P HELX_P129 AO3 SER E 406 ? SER E 411 ? SER b 407 SER b 412 1 ? 6  
HELX_P HELX_P130 AO4 SER E 411 ? SER E 419 ? SER b 412 SER b 420 1 ? 9  
HELX_P HELX_P131 AO5 VAL E 421 ? GLU E 426 ? VAL b 422 GLU b 427 1 ? 6  
HELX_P HELX_P132 AO6 GLU E 426 ? LYS E 439 ? GLU b 427 LYS b 440 1 ? 14 
HELX_P HELX_P133 AO7 THR F 8   ? ASN F 19  ? THR c 9   ASN c 20  1 ? 12 
HELX_P HELX_P134 AO8 SER F 31  ? GLY F 40  ? SER c 32  GLY c 41  1 ? 10 
HELX_P HELX_P135 AO9 ASP F 63  ? VAL F 69  ? ASP c 64  VAL c 70  1 ? 7  
HELX_P HELX_P136 AP1 ILE F 72  ? GLY F 78  ? ILE c 73  GLY c 79  1 ? 7  
HELX_P HELX_P137 AP2 GLN F 96  ? TYR F 108 ? GLN c 97  TYR c 109 1 ? 13 
HELX_P HELX_P138 AP3 GLU F 126 ? THR F 139 ? GLU c 127 THR c 140 1 ? 14 
HELX_P HELX_P139 AP4 ASP F 205 ? THR F 213 ? ASP c 206 THR c 214 1 ? 9  
HELX_P HELX_P140 AP5 ALA F 222 ? ASP F 225 ? ALA c 223 ASP c 226 5 ? 4  
HELX_P HELX_P141 AP6 ASP F 226 ? ASN F 246 ? ASP c 227 ASN c 247 1 ? 21 
# 
_struct_conf_type.id          HELX_P 
_struct_conf_type.criteria    ? 
_struct_conf_type.reference   ? 
# 
loop_
_struct_conn.id 
_struct_conn.conn_type_id 
_struct_conn.pdbx_leaving_atom_flag 
_struct_conn.pdbx_PDB_id 
_struct_conn.ptnr1_label_asym_id 
_struct_conn.ptnr1_label_comp_id 
_struct_conn.ptnr1_label_seq_id 
_struct_conn.ptnr1_label_atom_id 
_struct_conn.pdbx_ptnr1_label_alt_id 
_struct_conn.pdbx_ptnr1_PDB_ins_code 
_struct_conn.pdbx_ptnr1_standard_comp_id 
_struct_conn.ptnr1_symmetry 
_struct_conn.ptnr2_label_asym_id 
_struct_conn.ptnr2_label_comp_id 
_struct_conn.ptnr2_label_seq_id 
_struct_conn.ptnr2_label_atom_id 
_struct_conn.pdbx_ptnr2_label_alt_id 
_struct_conn.pdbx_ptnr2_PDB_ins_code 
_struct_conn.ptnr1_auth_asym_id 
_struct_conn.ptnr1_auth_comp_id 
_struct_conn.ptnr1_auth_seq_id 
_struct_conn.ptnr2_auth_asym_id 
_struct_conn.ptnr2_auth_comp_id 
_struct_conn.ptnr2_auth_seq_id 
_struct_conn.ptnr2_symmetry 
_struct_conn.pdbx_ptnr3_label_atom_id 
_struct_conn.pdbx_ptnr3_label_seq_id 
_struct_conn.pdbx_ptnr3_label_comp_id 
_struct_conn.pdbx_ptnr3_label_asym_id 
_struct_conn.pdbx_ptnr3_label_alt_id 
_struct_conn.pdbx_ptnr3_PDB_ins_code 
_struct_conn.details 
_struct_conn.pdbx_dist_value 
_struct_conn.pdbx_value_order 
_struct_conn.pdbx_role 
covale1  covale both ? A LYS 255 C   ? ? ? 1_555 A  MHS 256 N  ? ? A LYS 256 A MHS 257 1_555 ? ? ? ? ? ? ? 1.330 ? ? 
covale2  covale both ? A MHS 256 C   ? ? ? 1_555 A  ALA 257 N  ? ? A MHS 257 A ALA 258 1_555 ? ? ? ? ? ? ? 1.330 ? ? 
covale3  covale both ? A ARG 269 C   ? ? ? 1_555 A  AGM 270 N  ? ? A ARG 270 A AGM 271 1_555 ? ? ? ? ? ? ? 1.325 ? ? 
covale4  covale both ? A AGM 270 C   ? ? ? 1_555 A  ALA 271 N  ? ? A AGM 271 A ALA 272 1_555 ? ? ? ? ? ? ? 1.336 ? ? 
covale5  covale both ? A SER 398 C   ? ? ? 1_555 A  MGN 399 N  ? ? A SER 399 A MGN 400 1_555 ? ? ? ? ? ? ? 1.324 ? ? 
covale6  covale both ? A MGN 399 C   ? ? ? 1_555 A  ARG 400 N  ? ? A MGN 400 A ARG 401 1_555 ? ? ? ? ? ? ? 1.333 ? ? 
covale7  covale both ? A TYR 443 C   ? ? ? 1_555 A  GL3 444 N  ? ? A TYR 444 A GL3 445 1_555 ? ? ? ? ? ? ? 1.328 ? ? 
covale8  covale both ? A GL3 444 C   ? ? ? 1_555 A  TYR 445 N  ? ? A GL3 445 A TYR 446 1_555 ? ? ? ? ? ? ? 1.325 ? ? 
covale9  covale one  ? A GLN 448 C   ? ? ? 1_555 A  DYA 449 N  ? ? A GLN 449 A DYA 450 1_555 ? ? ? ? ? ? ? 1.326 ? ? 
covale10 covale both ? A DYA 449 C   ? ? ? 1_555 A  GLN 450 N  ? ? A DYA 450 A GLN 451 1_555 ? ? ? ? ? ? ? 1.327 ? ? 
covale11 covale both ? A GLN 450 C   ? ? ? 1_555 A  SMC 451 N  ? ? A GLN 451 A SMC 452 1_555 ? ? ? ? ? ? ? 1.329 ? ? 
covale12 covale both ? A SMC 451 C   ? ? ? 1_555 A  GLY 452 N  ? ? A SMC 452 A GLY 453 1_555 ? ? ? ? ? ? ? 1.327 ? ? 
covale13 covale both ? D LYS 255 C   ? ? ? 1_555 D  MHS 256 N  ? ? a LYS 256 a MHS 257 1_555 ? ? ? ? ? ? ? 1.330 ? ? 
covale14 covale both ? D MHS 256 C   ? ? ? 1_555 D  ALA 257 N  ? ? a MHS 257 a ALA 258 1_555 ? ? ? ? ? ? ? 1.330 ? ? 
covale15 covale both ? D ARG 269 C   ? ? ? 1_555 D  AGM 270 N  ? ? a ARG 270 a AGM 271 1_555 ? ? ? ? ? ? ? 1.327 ? ? 
covale16 covale both ? D AGM 270 C   ? ? ? 1_555 D  ALA 271 N  ? ? a AGM 271 a ALA 272 1_555 ? ? ? ? ? ? ? 1.334 ? ? 
covale17 covale both ? D SER 398 C   ? ? ? 1_555 D  MGN 399 N  ? ? a SER 399 a MGN 400 1_555 ? ? ? ? ? ? ? 1.323 ? ? 
covale18 covale both ? D MGN 399 C   ? ? ? 1_555 D  ARG 400 N  ? ? a MGN 400 a ARG 401 1_555 ? ? ? ? ? ? ? 1.330 ? ? 
covale19 covale both ? D TYR 443 C   ? ? ? 1_555 D  GL3 444 N  ? ? a TYR 444 a GL3 445 1_555 ? ? ? ? ? ? ? 1.328 ? ? 
covale20 covale both ? D GL3 444 C   ? ? ? 1_555 D  TYR 445 N  ? ? a GL3 445 a TYR 446 1_555 ? ? ? ? ? ? ? 1.324 ? ? 
covale21 covale one  ? D GLN 448 C   ? ? ? 1_555 D  DYA 449 N  ? ? a GLN 449 a DYA 450 1_555 ? ? ? ? ? ? ? 1.323 ? ? 
covale22 covale both ? D DYA 449 C   ? ? ? 1_555 D  GLN 450 N  ? ? a DYA 450 a GLN 451 1_555 ? ? ? ? ? ? ? 1.329 ? ? 
covale23 covale both ? D GLN 450 C   ? ? ? 1_555 D  SMC 451 N  ? ? a GLN 451 a SMC 452 1_555 ? ? ? ? ? ? ? 1.331 ? ? 
covale24 covale both ? D SMC 451 C   ? ? ? 1_555 D  GLY 452 N  ? ? a SMC 452 a GLY 453 1_555 ? ? ? ? ? ? ? 1.333 ? ? 
metalc1  metalc ?    ? A GLN 146 OE1 ? ? ? 1_555 H  F43 .   NI ? ? A GLN 147 A F43 602 1_555 ? ? ? ? ? ? ? 2.267 ? ? 
metalc2  metalc ?    ? G MG  .   MG  ? ? ? 1_555 V  HOH .   O  ? ? A MG  601 A HOH 740 1_555 ? ? ? ? ? ? ? 2.961 ? ? 
metalc3  metalc ?    ? G MG  .   MG  ? ? ? 1_555 V  HOH .   O  ? ? A MG  601 A HOH 890 1_555 ? ? ? ? ? ? ? 2.851 ? ? 
metalc4  metalc ?    ? H F43 .   NI  ? ? ? 1_555 R  COM .   S1 ? ? A F43 602 a COM 604 1_555 ? ? ? ? ? ? ? 2.403 ? ? 
metalc5  metalc ?    ? J COM .   S1  ? ? ? 1_555 Q  F43 .   NI ? ? A COM 604 a F43 603 1_555 ? ? ? ? ? ? ? 2.460 ? ? 
metalc6  metalc ?    ? C GLU 29  OE2 ? ? ? 1_555 N  MG  .   MG ? ? C GLU 30  C MG  301 1_555 ? ? ? ? ? ? ? 2.036 ? ? 
metalc7  metalc ?    ? N MG  .   MG  ? ? ? 1_555 X  HOH .   O  ? ? C MG  301 C HOH 410 1_555 ? ? ? ? ? ? ? 2.064 ? ? 
metalc8  metalc ?    ? N MG  .   MG  ? ? ? 1_555 X  HOH .   O  ? ? C MG  301 C HOH 429 1_555 ? ? ? ? ? ? ? 2.403 ? ? 
metalc9  metalc ?    ? X HOH .   O   ? ? ? 1_554 U  MG  .   MG ? ? C HOH 443 c MG  301 1_555 ? ? ? ? ? ? ? 2.065 ? ? 
metalc10 metalc ?    ? D GLN 146 OE1 ? ? ? 1_555 Q  F43 .   NI ? ? a GLN 147 a F43 603 1_555 ? ? ? ? ? ? ? 2.282 ? ? 
metalc11 metalc ?    ? P MG  .   MG  ? ? ? 1_555 Z  HOH .   O  ? ? a MG  602 b HOH 707 1_655 ? ? ? ? ? ? ? 2.641 ? ? 
metalc12 metalc ?    ? F GLU 29  OE2 ? ? ? 1_555 U  MG  .   MG ? ? c GLU 30  c MG  301 1_555 ? ? ? ? ? ? ? 2.092 ? ? 
metalc13 metalc ?    ? U MG  .   MG  ? ? ? 1_555 AA HOH .   O  ? ? c MG  301 c HOH 459 1_555 ? ? ? ? ? ? ? 2.358 ? ? 
metalc14 metalc ?    ? U MG  .   MG  ? ? ? 1_555 AA HOH .   O  ? ? c MG  301 c HOH 466 1_555 ? ? ? ? ? ? ? 2.452 ? ? 
metalc15 metalc ?    ? U MG  .   MG  ? ? ? 1_555 AA HOH .   O  ? ? c MG  301 c HOH 469 1_555 ? ? ? ? ? ? ? 2.326 ? ? 
# 
loop_
_struct_conn_type.id 
_struct_conn_type.criteria 
_struct_conn_type.reference 
covale ? ? 
metalc ? ? 
# 
loop_
_struct_mon_prot_cis.pdbx_id 
_struct_mon_prot_cis.label_comp_id 
_struct_mon_prot_cis.label_seq_id 
_struct_mon_prot_cis.label_asym_id 
_struct_mon_prot_cis.label_alt_id 
_struct_mon_prot_cis.pdbx_PDB_ins_code 
_struct_mon_prot_cis.auth_comp_id 
_struct_mon_prot_cis.auth_seq_id 
_struct_mon_prot_cis.auth_asym_id 
_struct_mon_prot_cis.pdbx_label_comp_id_2 
_struct_mon_prot_cis.pdbx_label_seq_id_2 
_struct_mon_prot_cis.pdbx_label_asym_id_2 
_struct_mon_prot_cis.pdbx_PDB_ins_code_2 
_struct_mon_prot_cis.pdbx_auth_comp_id_2 
_struct_mon_prot_cis.pdbx_auth_seq_id_2 
_struct_mon_prot_cis.pdbx_auth_asym_id_2 
_struct_mon_prot_cis.pdbx_PDB_model_num 
_struct_mon_prot_cis.pdbx_omega_angle 
1 TYR 163 B . ? TYR 164 B PRO 164 B ? PRO 165 B 1 8.32 
2 TYR 163 E . ? TYR 164 b PRO 164 E ? PRO 165 b 1 6.16 
# 
loop_
_struct_sheet.id 
_struct_sheet.type 
_struct_sheet.number_strands 
_struct_sheet.details 
AA1 ? 2 ? 
AA2 ? 4 ? 
AA3 ? 2 ? 
AA4 ? 4 ? 
AA5 ? 2 ? 
AA6 ? 4 ? 
AA7 ? 3 ? 
AA8 ? 2 ? 
AA9 ? 4 ? 
AB1 ? 2 ? 
AB2 ? 4 ? 
AB3 ? 2 ? 
AB4 ? 4 ? 
AB5 ? 3 ? 
# 
loop_
_struct_sheet_order.sheet_id 
_struct_sheet_order.range_id_1 
_struct_sheet_order.range_id_2 
_struct_sheet_order.offset 
_struct_sheet_order.sense 
AA1 1 2 ? anti-parallel 
AA2 1 2 ? anti-parallel 
AA2 2 3 ? anti-parallel 
AA2 3 4 ? anti-parallel 
AA3 1 2 ? anti-parallel 
AA4 1 2 ? anti-parallel 
AA4 2 3 ? anti-parallel 
AA4 3 4 ? anti-parallel 
AA5 1 2 ? anti-parallel 
AA6 1 2 ? anti-parallel 
AA6 2 3 ? anti-parallel 
AA6 3 4 ? anti-parallel 
AA7 1 2 ? anti-parallel 
AA7 2 3 ? anti-parallel 
AA8 1 2 ? anti-parallel 
AA9 1 2 ? anti-parallel 
AA9 2 3 ? anti-parallel 
AA9 3 4 ? anti-parallel 
AB1 1 2 ? anti-parallel 
AB2 1 2 ? anti-parallel 
AB2 2 3 ? anti-parallel 
AB2 3 4 ? anti-parallel 
AB3 1 2 ? anti-parallel 
AB4 1 2 ? anti-parallel 
AB4 2 3 ? anti-parallel 
AB4 3 4 ? anti-parallel 
AB5 1 2 ? anti-parallel 
AB5 2 3 ? anti-parallel 
# 
loop_
_struct_sheet_range.sheet_id 
_struct_sheet_range.id 
_struct_sheet_range.beg_label_comp_id 
_struct_sheet_range.beg_label_asym_id 
_struct_sheet_range.beg_label_seq_id 
_struct_sheet_range.pdbx_beg_PDB_ins_code 
_struct_sheet_range.end_label_comp_id 
_struct_sheet_range.end_label_asym_id 
_struct_sheet_range.end_label_seq_id 
_struct_sheet_range.pdbx_end_PDB_ins_code 
_struct_sheet_range.beg_auth_comp_id 
_struct_sheet_range.beg_auth_asym_id 
_struct_sheet_range.beg_auth_seq_id 
_struct_sheet_range.end_auth_comp_id 
_struct_sheet_range.end_auth_asym_id 
_struct_sheet_range.end_auth_seq_id 
AA1 1 PRO A 70  ? GLN A 72  ? PRO A 71  GLN A 73  
AA1 2 TYR A 79  ? GLU A 81  ? TYR A 80  GLU A 82  
AA2 1 TYR A 161 ? THR A 166 ? TYR A 162 THR A 167 
AA2 2 ILE A 203 ? ARG A 208 ? ILE A 204 ARG A 209 
AA2 3 THR A 103 ? GLY A 107 ? THR A 104 GLY A 108 
AA2 4 VAL A 259 ? ILE A 260 ? VAL A 260 ILE A 261 
AA3 1 LYS B 6   ? TYR B 10  ? LYS B 7   TYR B 11  
AA3 2 LEU B 16  ? PRO B 22  ? LEU B 17  PRO B 23  
AA4 1 ASN B 101 ? LEU B 105 ? ASN B 102 LEU B 106 
AA4 2 ARG B 110 ? GLN B 114 ? ARG B 111 GLN B 115 
AA4 3 THR B 44  ? ASN B 48  ? THR B 45  ASN B 49  
AA4 4 ILE B 174 ? ALA B 175 ? ILE B 175 ALA B 176 
AA5 1 LYS B 282 ? LEU B 287 ? LYS B 283 LEU B 288 
AA5 2 TYR B 290 ? GLY B 294 ? TYR B 291 GLY B 295 
AA6 1 ASP C 112 ? THR C 115 ? ASP C 113 THR C 116 
AA6 2 GLN C 120 ? ARG C 125 ? GLN C 121 ARG C 126 
AA6 3 VAL C 81  ? ASP C 88  ? VAL C 82  ASP C 89  
AA6 4 SER C 147 ? VAL C 149 ? SER C 148 VAL C 150 
AA7 1 GLN C 174 ? TYR C 176 ? GLN C 175 TYR C 177 
AA7 2 VAL C 183 ? LYS C 187 ? VAL C 184 LYS C 188 
AA7 3 GLU C 193 ? GLY C 201 ? GLU C 194 GLY C 202 
AA8 1 PRO D 70  ? GLN D 72  ? PRO a 71  GLN a 73  
AA8 2 TYR D 79  ? GLU D 81  ? TYR a 80  GLU a 82  
AA9 1 TYR D 161 ? THR D 166 ? TYR a 162 THR a 167 
AA9 2 ILE D 203 ? ARG D 208 ? ILE a 204 ARG a 209 
AA9 3 THR D 103 ? GLY D 107 ? THR a 104 GLY a 108 
AA9 4 VAL D 259 ? ILE D 260 ? VAL a 260 ILE a 261 
AB1 1 LYS E 6   ? TYR E 10  ? LYS b 7   TYR b 11  
AB1 2 LEU E 16  ? PRO E 22  ? LEU b 17  PRO b 23  
AB2 1 ASN E 101 ? LEU E 105 ? ASN b 102 LEU b 106 
AB2 2 ARG E 110 ? GLN E 114 ? ARG b 111 GLN b 115 
AB2 3 THR E 44  ? ASN E 48  ? THR b 45  ASN b 49  
AB2 4 ILE E 174 ? ALA E 175 ? ILE b 175 ALA b 176 
AB3 1 LYS E 282 ? LEU E 287 ? LYS b 283 LEU b 288 
AB3 2 TYR E 290 ? GLY E 294 ? TYR b 291 GLY b 295 
AB4 1 ASP F 112 ? THR F 115 ? ASP c 113 THR c 116 
AB4 2 GLN F 120 ? ARG F 125 ? GLN c 121 ARG c 126 
AB4 3 VAL F 81  ? ASP F 88  ? VAL c 82  ASP c 89  
AB4 4 SER F 147 ? VAL F 149 ? SER c 148 VAL c 150 
AB5 1 GLN F 174 ? ASN F 177 ? GLN c 175 ASN c 178 
AB5 2 ARG F 182 ? LYS F 187 ? ARG c 183 LYS c 188 
AB5 3 GLU F 193 ? GLY F 201 ? GLU c 194 GLY c 202 
# 
loop_
_pdbx_struct_sheet_hbond.sheet_id 
_pdbx_struct_sheet_hbond.range_id_1 
_pdbx_struct_sheet_hbond.range_id_2 
_pdbx_struct_sheet_hbond.range_1_label_atom_id 
_pdbx_struct_sheet_hbond.range_1_label_comp_id 
_pdbx_struct_sheet_hbond.range_1_label_asym_id 
_pdbx_struct_sheet_hbond.range_1_label_seq_id 
_pdbx_struct_sheet_hbond.range_1_PDB_ins_code 
_pdbx_struct_sheet_hbond.range_1_auth_atom_id 
_pdbx_struct_sheet_hbond.range_1_auth_comp_id 
_pdbx_struct_sheet_hbond.range_1_auth_asym_id 
_pdbx_struct_sheet_hbond.range_1_auth_seq_id 
_pdbx_struct_sheet_hbond.range_2_label_atom_id 
_pdbx_struct_sheet_hbond.range_2_label_comp_id 
_pdbx_struct_sheet_hbond.range_2_label_asym_id 
_pdbx_struct_sheet_hbond.range_2_label_seq_id 
_pdbx_struct_sheet_hbond.range_2_PDB_ins_code 
_pdbx_struct_sheet_hbond.range_2_auth_atom_id 
_pdbx_struct_sheet_hbond.range_2_auth_comp_id 
_pdbx_struct_sheet_hbond.range_2_auth_asym_id 
_pdbx_struct_sheet_hbond.range_2_auth_seq_id 
AA1 1 2 N TYR A 71  ? N TYR A 72  O VAL A 80  ? O VAL A 81  
AA2 1 2 N LYS A 163 ? N LYS A 164 O VAL A 206 ? O VAL A 207 
AA2 2 3 O GLN A 205 ? O GLN A 206 N VAL A 106 ? N VAL A 107 
AA2 3 4 N ILE A 105 ? N ILE A 106 O ILE A 260 ? O ILE A 261 
AA3 1 2 N VAL B 7   ? N VAL B 8   O VAL B 21  ? O VAL B 22  
AA4 1 2 N ASN B 101 ? N ASN B 102 O GLN B 114 ? O GLN B 115 
AA4 2 3 O VAL B 113 ? O VAL B 114 N VAL B 45  ? N VAL B 46  
AA4 3 4 N ALA B 46  ? N ALA B 47  O ALA B 175 ? O ALA B 176 
AA5 1 2 N LEU B 287 ? N LEU B 288 O TYR B 290 ? O TYR B 291 
AA6 1 2 N ASP C 112 ? N ASP C 113 O GLU C 123 ? O GLU C 124 
AA6 2 3 O GLN C 120 ? O GLN C 121 N PHE C 86  ? N PHE C 87  
AA6 3 4 N THR C 87  ? N THR C 88  O GLY C 148 ? O GLY C 149 
AA7 1 2 N ILE C 175 ? N ILE C 176 O GLU C 184 ? O GLU C 185 
AA7 2 3 N MET C 185 ? N MET C 186 O VAL C 198 ? O VAL C 199 
AA8 1 2 N TYR D 71  ? N TYR a 72  O VAL D 80  ? O VAL a 81  
AA9 1 2 N LYS D 163 ? N LYS a 164 O VAL D 206 ? O VAL a 207 
AA9 2 3 O GLN D 205 ? O GLN a 206 N VAL D 106 ? N VAL a 107 
AA9 3 4 N ILE D 105 ? N ILE a 106 O ILE D 260 ? O ILE a 261 
AB1 1 2 N LEU E 9   ? N LEU b 10  O VAL E 17  ? O VAL b 18  
AB2 1 2 N GLU E 103 ? N GLU b 104 O LEU E 112 ? O LEU b 113 
AB2 2 3 O VAL E 113 ? O VAL b 114 N VAL E 45  ? N VAL b 46  
AB2 3 4 N ALA E 46  ? N ALA b 47  O ALA E 175 ? O ALA b 176 
AB3 1 2 N LEU E 287 ? N LEU b 288 O TYR E 290 ? O TYR b 291 
AB4 1 2 N GLY F 114 ? N GLY c 115 O ILE F 121 ? O ILE c 122 
AB4 2 3 O GLN F 120 ? O GLN c 121 N PHE F 86  ? N PHE c 87  
AB4 3 4 N THR F 87  ? N THR c 88  O GLY F 148 ? O GLY c 149 
AB5 1 2 N ILE F 175 ? N ILE c 176 O GLU F 184 ? O GLU c 185 
AB5 2 3 N VAL F 183 ? N VAL c 184 O LEU F 200 ? O LEU c 201 
# 
_atom_sites.entry_id                    7SUC 
_atom_sites.Cartn_transf_matrix[1][1]   ? 
_atom_sites.Cartn_transf_matrix[1][2]   ? 
_atom_sites.Cartn_transf_matrix[1][3]   ? 
_atom_sites.Cartn_transf_matrix[2][1]   ? 
_atom_sites.Cartn_transf_matrix[2][2]   ? 
_atom_sites.Cartn_transf_matrix[2][3]   ? 
_atom_sites.Cartn_transf_matrix[3][1]   ? 
_atom_sites.Cartn_transf_matrix[3][2]   ? 
_atom_sites.Cartn_transf_matrix[3][3]   ? 
_atom_sites.Cartn_transf_vector[1]      ? 
_atom_sites.Cartn_transf_vector[2]      ? 
_atom_sites.Cartn_transf_vector[3]      ? 
_atom_sites.fract_transf_matrix[1][1]   0.012036 
_atom_sites.fract_transf_matrix[1][2]   0.000000 
_atom_sites.fract_transf_matrix[1][3]   0.000364 
_atom_sites.fract_transf_matrix[2][1]   0.000000 
_atom_sites.fract_transf_matrix[2][2]   0.008349 
_atom_sites.fract_transf_matrix[2][3]   0.000000 
_atom_sites.fract_transf_matrix[3][1]   0.000000 
_atom_sites.fract_transf_matrix[3][2]   0.000000 
_atom_sites.fract_transf_matrix[3][3]   0.008120 
_atom_sites.fract_transf_vector[1]      0.00000 
_atom_sites.fract_transf_vector[2]      0.00000 
_atom_sites.fract_transf_vector[3]      0.00000 
_atom_sites.solution_primary            ? 
_atom_sites.solution_secondary          ? 
_atom_sites.solution_hydrogens          ? 
_atom_sites.special_details             ? 
# 
loop_
_atom_type.symbol 
C  
H  
MG 
N  
NI 
O  
P  
S  
# 
loop_
_atom_site.group_PDB 
_atom_site.id 
_atom_site.type_symbol 
_atom_site.label_atom_id 
_atom_site.label_alt_id 
_atom_site.label_comp_id 
_atom_site.label_asym_id 
_atom_site.label_entity_id 
_atom_site.label_seq_id 
_atom_site.pdbx_PDB_ins_code 
_atom_site.Cartn_x 
_atom_site.Cartn_y 
_atom_site.Cartn_z 
_atom_site.occupancy 
_atom_site.B_iso_or_equiv 
_atom_site.pdbx_formal_charge 
_atom_site.auth_seq_id 
_atom_site.auth_comp_id 
_atom_site.auth_asym_id 
_atom_site.auth_atom_id 
_atom_site.pdbx_PDB_model_num 
ATOM   1     N  N    . ALA A  1  1   ? 27.26034  -4.99220 -3.24550  1.000 76.16690  ? 2   ALA A N    1 
ATOM   2     C  CA   . ALA A  1  1   ? 28.37563  -4.32338 -3.90472  1.000 76.65680  ? 2   ALA A CA   1 
ATOM   3     C  C    . ALA A  1  1   ? 28.48437  -2.87837 -3.43008  1.000 76.95538  ? 2   ALA A C    1 
ATOM   4     O  O    . ALA A  1  1   ? 27.49932  -2.28284 -2.98826  1.000 74.54992  ? 2   ALA A O    1 
ATOM   5     C  CB   . ALA A  1  1   ? 28.21107  -4.37638 -5.41857  1.000 73.78555  ? 2   ALA A CB   1 
ATOM   6     H  HA   . ALA A  1  1   ? 29.20043  -4.78259 -3.68173  1.000 91.98816  ? 2   ALA A HA   1 
ATOM   7     H  HB1  . ALA A  1  1   ? 28.96999  -3.93805 -5.83427  1.000 88.54265  ? 2   ALA A HB1  1 
ATOM   8     H  HB2  . ALA A  1  1   ? 28.17012  -5.30390 -5.69950  1.000 88.54265  ? 2   ALA A HB2  1 
ATOM   9     H  HB3  . ALA A  1  1   ? 27.39077  -3.92014 -5.66323  1.000 88.54265  ? 2   ALA A HB3  1 
ATOM   10    N  N    . ASP A  1  2   ? 29.68877  -2.32084 -3.52197  1.000 74.36211  ? 3   ASP A N    1 
ATOM   11    C  CA   . ASP A  1  2   ? 29.91187  -0.94645 -3.09942  1.000 69.50794  ? 3   ASP A CA   1 
ATOM   12    C  C    . ASP A  1  2   ? 29.18296  0.02570  -4.02411  1.000 63.86406  ? 3   ASP A C    1 
ATOM   13    O  O    . ASP A  1  2   ? 28.92206  -0.26852 -5.19460  1.000 60.28538  ? 3   ASP A O    1 
ATOM   14    C  CB   . ASP A  1  2   ? 31.41041  -0.62120 -3.08977  1.000 71.75107  ? 3   ASP A CB   1 
ATOM   15    C  CG   . ASP A  1  2   ? 32.18221  -1.40381 -2.03317  1.000 77.30209  ? 3   ASP A CG   1 
ATOM   16    O  OD1  . ASP A  1  2   ? 31.76887  -2.53702 -1.70837  1.000 89.83417  ? 3   ASP A OD1  1 
ATOM   17    O  OD2  . ASP A  1  2   ? 33.20472  -0.88435 -1.52848  1.000 60.86291  ? 3   ASP A OD2  1 
ATOM   18    H  H    . ASP A  1  2   ? 30.38947  -2.71711 -3.82463  1.000 89.23454  ? 3   ASP A H    1 
ATOM   19    H  HA   . ASP A  1  2   ? 29.57034  -0.83100 -2.19891  1.000 83.40952  ? 3   ASP A HA   1 
ATOM   20    H  HB2  . ASP A  1  2   ? 31.78597  -0.83924 -3.95713  1.000 86.10128  ? 3   ASP A HB2  1 
ATOM   21    H  HB3  . ASP A  1  2   ? 31.52669  0.32412  -2.90604  1.000 86.10128  ? 3   ASP A HB3  1 
ATOM   22    N  N    . LYS A  1  3   ? 28.84411  1.19357  -3.48023  1.000 51.07315  ? 4   LYS A N    1 
ATOM   23    C  CA   . LYS A  1  3   ? 28.37291  2.29187  -4.31267  1.000 43.15226  ? 4   LYS A CA   1 
ATOM   24    C  C    . LYS A  1  3   ? 29.46382  2.67054  -5.31196  1.000 36.61006  ? 4   LYS A C    1 
ATOM   25    O  O    . LYS A  1  3   ? 30.65980  2.52421  -5.04232  1.000 33.62144  ? 4   LYS A O    1 
ATOM   26    C  CB   . LYS A  1  3   ? 27.99114  3.49758  -3.44884  1.000 38.99196  ? 4   LYS A CB   1 
ATOM   27    C  CG   . LYS A  1  3   ? 27.05419  3.18477  -2.27840  1.000 37.20791  ? 4   LYS A CG   1 
ATOM   28    C  CD   . LYS A  1  3   ? 25.59701  3.25480  -2.69367  1.000 42.43670  ? 4   LYS A CD   1 
ATOM   29    C  CE   . LYS A  1  3   ? 24.69913  2.47865  -1.73832  1.000 42.13408  ? 4   LYS A CE   1 
ATOM   30    N  NZ   . LYS A  1  3   ? 24.57412  3.16571  -0.42327  1.000 43.37955  ? 4   LYS A NZ   1 
ATOM   31    H  H    . LYS A  1  3   ? 28.87833  1.37198  -2.63964  1.000 61.28779  ? 4   LYS A H    1 
ATOM   32    H  HA   . LYS A  1  3   ? 27.57804  2.02651  -4.80120  1.000 51.78271  ? 4   LYS A HA   1 
ATOM   33    H  HB2  . LYS A  1  3   ? 28.80242  3.87869  -3.07806  1.000 46.79036  ? 4   LYS A HB2  1 
ATOM   34    H  HB3  . LYS A  1  3   ? 27.54545  4.14971  -4.01185  1.000 46.79036  ? 4   LYS A HB3  1 
ATOM   35    H  HG2  . LYS A  1  3   ? 27.23513  2.28896  -1.95332  1.000 44.64949  ? 4   LYS A HG2  1 
ATOM   36    H  HG3  . LYS A  1  3   ? 27.19984  3.83067  -1.56953  1.000 44.64949  ? 4   LYS A HG3  1 
ATOM   37    H  HD2  . LYS A  1  3   ? 25.30891  4.18102  -2.69628  1.000 50.92404  ? 4   LYS A HD2  1 
ATOM   38    H  HD3  . LYS A  1  3   ? 25.49804  2.87407  -3.58032  1.000 50.92404  ? 4   LYS A HD3  1 
ATOM   39    H  HE2  . LYS A  1  3   ? 23.81328  2.39776  -2.12513  1.000 50.56090  ? 4   LYS A HE2  1 
ATOM   40    H  HE3  . LYS A  1  3   ? 25.07684  1.59808  -1.58723  1.000 50.56090  ? 4   LYS A HE3  1 
ATOM   41    H  HZ1  . LYS A  1  3   ? 23.97169  2.74870  0.08199   1.000 52.05547  ? 4   LYS A HZ1  1 
ATOM   42    H  HZ2  . LYS A  1  3   ? 25.35787  3.16085  -0.00158  1.000 52.05547  ? 4   LYS A HZ2  1 
ATOM   43    H  HZ3  . LYS A  1  3   ? 24.31615  4.00894  -0.54369  1.000 52.05547  ? 4   LYS A HZ3  1 
ATOM   44    N  N    . LEU A  1  4   ? 29.04322  3.15700  -6.48438  1.000 34.98923  ? 5   LEU A N    1 
ATOM   45    C  CA   . LEU A  1  4   ? 29.98474  3.37055  -7.58057  1.000 32.86606  ? 5   LEU A CA   1 
ATOM   46    C  C    . LEU A  1  4   ? 30.98015  4.48653  -7.29699  1.000 28.35498  ? 5   LEU A C    1 
ATOM   47    O  O    . LEU A  1  4   ? 32.04491  4.52274  -7.92461  1.000 26.23493  ? 5   LEU A O    1 
ATOM   48    C  CB   . LEU A  1  4   ? 29.23310  3.68986  -8.87409  1.000 33.00103  ? 5   LEU A CB   1 
ATOM   49    C  CG   . LEU A  1  4   ? 28.09341  2.74783  -9.25067  1.000 32.31119  ? 5   LEU A CG   1 
ATOM   50    C  CD1  . LEU A  1  4   ? 27.43550  3.21592  -10.54455 1.000 34.15950  ? 5   LEU A CD1  1 
ATOM   51    C  CD2  . LEU A  1  4   ? 28.60800  1.32815  -9.39111  1.000 31.44707  ? 5   LEU A CD2  1 
ATOM   52    H  H    . LEU A  1  4   ? 28.22933  3.36757  -6.66559  1.000 41.98708  ? 5   LEU A H    1 
ATOM   53    H  HA   . LEU A  1  4   ? 30.48173  2.54727  -7.70747  1.000 39.43927  ? 5   LEU A HA   1 
ATOM   54    H  HB2  . LEU A  1  4   ? 28.85225  4.57787  -8.78868  1.000 39.60123  ? 5   LEU A HB2  1 
ATOM   55    H  HB3  . LEU A  1  4   ? 29.87111  3.67136  -9.60450  1.000 39.60123  ? 5   LEU A HB3  1 
ATOM   56    H  HG   . LEU A  1  4   ? 27.42245  2.75340  -8.55018  1.000 38.77343  ? 5   LEU A HG   1 
ATOM   57    H  HD11 . LEU A  1  4   ? 26.68696  2.63317  -10.74701 1.000 40.99140  ? 5   LEU A HD11 1 
ATOM   58    H  HD12 . LEU A  1  4   ? 27.12347  4.12700  -10.42853 1.000 40.99140  ? 5   LEU A HD12 1 
ATOM   59    H  HD13 . LEU A  1  4   ? 28.08740  3.17836  -11.26186 1.000 40.99140  ? 5   LEU A HD13 1 
ATOM   60    H  HD21 . LEU A  1  4   ? 27.89086  0.76328  -9.71903  1.000 37.73649  ? 5   LEU A HD21 1 
ATOM   61    H  HD22 . LEU A  1  4   ? 29.34785  1.32102  -10.01838 1.000 37.73649  ? 5   LEU A HD22 1 
ATOM   62    H  HD23 . LEU A  1  4   ? 28.90676  1.01327  -8.52364  1.000 37.73649  ? 5   LEU A HD23 1 
ATOM   63    N  N    . PHE A  1  5   ? 30.66193  5.38797  -6.37157  1.000 27.90152  ? 6   PHE A N    1 
ATOM   64    C  CA   . PHE A  1  5   ? 31.50730  6.53313  -6.06849  1.000 28.08284  ? 6   PHE A CA   1 
ATOM   65    C  C    . PHE A  1  5   ? 32.53940  6.25904  -4.97848  1.000 29.06392  ? 6   PHE A C    1 
ATOM   66    O  O    . PHE A  1  5   ? 33.34306  7.14683  -4.67690  1.000 29.19846  ? 6   PHE A O    1 
ATOM   67    C  CB   . PHE A  1  5   ? 30.63808  7.73576  -5.65625  1.000 27.98706  ? 6   PHE A CB   1 
ATOM   68    C  CG   . PHE A  1  5   ? 29.63423  7.43341  -4.57221  1.000 28.88483  ? 6   PHE A CG   1 
ATOM   69    C  CD1  . PHE A  1  5   ? 30.03225  7.28793  -3.25541  1.000 30.32712  ? 6   PHE A CD1  1 
ATOM   70    C  CD2  . PHE A  1  5   ? 28.28876  7.31192  -4.87167  1.000 29.03676  ? 6   PHE A CD2  1 
ATOM   71    C  CE1  . PHE A  1  5   ? 29.11369  7.01405  -2.26527  1.000 24.41763  ? 6   PHE A CE1  1 
ATOM   72    C  CE2  . PHE A  1  5   ? 27.36649  7.03993  -3.88097  1.000 30.07060  ? 6   PHE A CE2  1 
ATOM   73    C  CZ   . PHE A  1  5   ? 27.78227  6.89329  -2.57400  1.000 28.27171  ? 6   PHE A CZ   1 
ATOM   74    H  H    . PHE A  1  5   ? 29.94552  5.35515  -5.89694  1.000 33.48182  ? 6   PHE A H    1 
ATOM   75    H  HA   . PHE A  1  5   ? 31.99257  6.76927  -6.87449  1.000 33.69940  ? 6   PHE A HA   1 
ATOM   76    H  HB2  . PHE A  1  5   ? 31.21919  8.44066  -5.33014  1.000 33.58447  ? 6   PHE A HB2  1 
ATOM   77    H  HB3  . PHE A  1  5   ? 30.14684  8.04393  -6.43382  1.000 33.58447  ? 6   PHE A HB3  1 
ATOM   78    H  HD1  . PHE A  1  5   ? 30.93154  7.37610  -3.03543  1.000 36.39254  ? 6   PHE A HD1  1 
ATOM   79    H  HD2  . PHE A  1  5   ? 28.00241  7.41468  -5.75050  1.000 34.84412  ? 6   PHE A HD2  1 
ATOM   80    H  HE1  . PHE A  1  5   ? 29.39699  6.91081  -1.38551  1.000 29.30116  ? 6   PHE A HE1  1 
ATOM   81    H  HE2  . PHE A  1  5   ? 26.46532  6.95563  -4.09472  1.000 36.08473  ? 6   PHE A HE2  1 
ATOM   82    H  HZ   . PHE A  1  5   ? 27.16242  6.71322  -1.90448  1.000 33.92605  ? 6   PHE A HZ   1 
ATOM   83    N  N    . ILE A  1  6   ? 32.56637  5.05640  -4.40091  1.000 32.52638  ? 7   ILE A N    1 
ATOM   84    C  CA   . ILE A  1  6   ? 33.41658  4.82024  -3.23518  1.000 32.50701  ? 7   ILE A CA   1 
ATOM   85    C  C    . ILE A  1  6   ? 34.89502  4.89015  -3.61132  1.000 30.57457  ? 7   ILE A C    1 
ATOM   86    O  O    . ILE A  1  6   ? 35.69420  5.51815  -2.90929  1.000 33.66138  ? 7   ILE A O    1 
ATOM   87    C  CB   . ILE A  1  6   ? 33.06573  3.47756  -2.56987  1.000 36.35442  ? 7   ILE A CB   1 
ATOM   88    C  CG1  . ILE A  1  6   ? 31.66579  3.55262  -1.95809  1.000 39.86655  ? 7   ILE A CG1  1 
ATOM   89    C  CG2  . ILE A  1  6   ? 34.10912  3.12086  -1.50564  1.000 35.43061  ? 7   ILE A CG2  1 
ATOM   90    C  CD1  . ILE A  1  6   ? 31.55566  4.48591  -0.76353  1.000 34.19614  ? 7   ILE A CD1  1 
ATOM   91    H  H    . ILE A  1  6   ? 32.11096  4.37427  -4.65955  1.000 39.03166  ? 7   ILE A H    1 
ATOM   92    H  HA   . ILE A  1  6   ? 33.24419  5.52688  -2.59343  1.000 39.00842  ? 7   ILE A HA   1 
ATOM   93    H  HB   . ILE A  1  6   ? 33.07196  2.78042  -3.24430  1.000 43.62531  ? 7   ILE A HB   1 
ATOM   94    H  HG12 . ILE A  1  6   ? 31.04789  3.86850  -2.63582  1.000 47.83985  ? 7   ILE A HG12 1 
ATOM   95    H  HG13 . ILE A  1  6   ? 31.40873  2.66525  -1.66247  1.000 47.83985  ? 7   ILE A HG13 1 
ATOM   96    H  HG21 . ILE A  1  6   ? 33.74242  2.44062  -0.91937  1.000 42.51674  ? 7   ILE A HG21 1 
ATOM   97    H  HG22 . ILE A  1  6   ? 34.90592  2.78450  -1.94482  1.000 42.51674  ? 7   ILE A HG22 1 
ATOM   98    H  HG23 . ILE A  1  6   ? 34.32406  3.91694  -0.99480  1.000 42.51674  ? 7   ILE A HG23 1 
ATOM   99    H  HD11 . ILE A  1  6   ? 30.64376  4.46988  -0.43327  1.000 41.03537  ? 7   ILE A HD11 1 
ATOM   100   H  HD12 . ILE A  1  6   ? 32.16383  4.18484  -0.07043  1.000 41.03537  ? 7   ILE A HD12 1 
ATOM   101   H  HD13 . ILE A  1  6   ? 31.79075  5.38475  -1.04230  1.000 41.03537  ? 7   ILE A HD13 1 
ATOM   102   N  N    . ASN A  1  7   ? 35.28815  4.25073  -4.71553  1.000 30.74608  ? 8   ASN A N    1 
ATOM   103   C  CA   . ASN A  1  7   ? 36.69723  4.27217  -5.10493  1.000 33.46687  ? 8   ASN A CA   1 
ATOM   104   C  C    . ASN A  1  7   ? 37.21784  5.70340  -5.22667  1.000 35.03120  ? 8   ASN A C    1 
ATOM   105   O  O    . ASN A  1  7   ? 38.30893  6.02389  -4.74247  1.000 33.01793  ? 8   ASN A O    1 
ATOM   106   C  CB   . ASN A  1  7   ? 36.90474  3.52189  -6.42436  1.000 36.56766  ? 8   ASN A CB   1 
ATOM   107   C  CG   . ASN A  1  7   ? 36.70263  2.01922  -6.29102  1.000 44.52391  ? 8   ASN A CG   1 
ATOM   108   O  OD1  . ASN A  1  7   ? 36.21639  1.36883  -7.21792  1.000 49.53446  ? 8   ASN A OD1  1 
ATOM   109   N  ND2  . ASN A  1  7   ? 37.08913  1.45943  -5.14565  1.000 51.51934  ? 8   ASN A ND2  1 
ATOM   110   H  H    . ASN A  1  7   ? 34.77179  3.80878  -5.24247  1.000 36.89530  ? 8   ASN A H    1 
ATOM   111   H  HA   . ASN A  1  7   ? 37.20621  3.81579  -4.41677  1.000 40.16024  ? 8   ASN A HA   1 
ATOM   112   H  HB2  . ASN A  1  7   ? 36.26907  3.85229  -7.07832  1.000 43.88119  ? 8   ASN A HB2  1 
ATOM   113   H  HB3  . ASN A  1  7   ? 37.81064  3.67539  -6.73529  1.000 43.88119  ? 8   ASN A HB3  1 
ATOM   114   H  HD21 . ASN A  1  7   ? 37.43413  1.94445  -4.52490  1.000 61.82321  ? 8   ASN A HD21 1 
ATOM   115   H  HD22 . ASN A  1  7   ? 36.99365  0.61302  -5.02699  1.000 61.82321  ? 8   ASN A HD22 1 
ATOM   116   N  N    . ALA A  1  8   ? 36.45350  6.57865  -5.88519  1.000 31.86985  ? 9   ALA A N    1 
ATOM   117   C  CA   . ALA A  1  8   ? 36.89576  7.96120  -6.03515  1.000 30.38408  ? 9   ALA A CA   1 
ATOM   118   C  C    . ALA A  1  8   ? 37.10278  8.62151  -4.67747  1.000 29.55855  ? 9   ALA A C    1 
ATOM   119   O  O    . ALA A  1  8   ? 38.10570  9.31229  -4.46267  1.000 31.21947  ? 9   ALA A O    1 
ATOM   120   C  CB   . ALA A  1  8   ? 35.88634  8.74994  -6.86879  1.000 30.54241  ? 9   ALA A CB   1 
ATOM   121   H  H    . ALA A  1  8   ? 35.69323  6.39981  -6.24521  1.000 38.24382  ? 9   ALA A H    1 
ATOM   122   H  HA   . ALA A  1  8   ? 37.74319  7.96928  -6.50706  1.000 36.46089  ? 9   ALA A HA   1 
ATOM   123   H  HB1  . ALA A  1  8   ? 36.19247  9.66669  -6.95108  1.000 36.65089  ? 9   ALA A HB1  1 
ATOM   124   H  HB2  . ALA A  1  8   ? 35.81669  8.34436  -7.74717  1.000 36.65089  ? 9   ALA A HB2  1 
ATOM   125   H  HB3  . ALA A  1  8   ? 35.02417  8.72770  -6.42487  1.000 36.65089  ? 9   ALA A HB3  1 
ATOM   126   N  N    . LEU A  1  9   ? 36.17031  8.41078  -3.74231  1.000 30.50857  ? 10  LEU A N    1 
ATOM   127   C  CA   . LEU A  1  9   ? 36.30039  9.01870  -2.42058  1.000 32.26760  ? 10  LEU A CA   1 
ATOM   128   C  C    . LEU A  1  9   ? 37.52479  8.48887  -1.68111  1.000 33.06970  ? 10  LEU A C    1 
ATOM   129   O  O    . LEU A  1  9   ? 38.18416  9.23516  -0.94744  1.000 32.89775  ? 10  LEU A O    1 
ATOM   130   C  CB   . LEU A  1  9   ? 35.03708  8.77397  -1.59379  1.000 29.65467  ? 10  LEU A CB   1 
ATOM   131   C  CG   . LEU A  1  9   ? 33.73686  9.35372  -2.14954  1.000 29.45450  ? 10  LEU A CG   1 
ATOM   132   C  CD1  . LEU A  1  9   ? 32.56769  9.03585  -1.23290  1.000 28.52777  ? 10  LEU A CD1  1 
ATOM   133   C  CD2  . LEU A  1  9   ? 33.87473  10.85931 -2.34258  1.000 29.33323  ? 10  LEU A CD2  1 
ATOM   134   H  H    . LEU A  1  9   ? 35.46626  7.92833  -3.84787  1.000 36.61028  ? 10  LEU A H    1 
ATOM   135   H  HA   . LEU A  1  9   ? 36.40520  9.97618  -2.53523  1.000 38.72113  ? 10  LEU A HA   1 
ATOM   136   H  HB2  . LEU A  1  9   ? 34.91094  7.81551  -1.51412  1.000 35.58561  ? 10  LEU A HB2  1 
ATOM   137   H  HB3  . LEU A  1  9   ? 35.17164  9.16496  -0.71634  1.000 35.58561  ? 10  LEU A HB3  1 
ATOM   138   H  HG   . LEU A  1  9   ? 33.55258  8.94975  -3.01195  1.000 35.34541  ? 10  LEU A HG   1 
ATOM   139   H  HD11 . LEU A  1  9   ? 31.73919  9.22388  -1.70102  1.000 34.23333  ? 10  LEU A HD11 1 
ATOM   140   H  HD12 . LEU A  1  9   ? 32.60397  8.09786  -0.98847  1.000 34.23333  ? 10  LEU A HD12 1 
ATOM   141   H  HD13 . LEU A  1  9   ? 32.63083  9.58760  -0.43761  1.000 34.23333  ? 10  LEU A HD13 1 
ATOM   142   H  HD21 . LEU A  1  9   ? 32.99879  11.23652 -2.51963  1.000 35.19988  ? 10  LEU A HD21 1 
ATOM   143   H  HD22 . LEU A  1  9   ? 34.24547  11.24858 -1.53517  1.000 35.19988  ? 10  LEU A HD22 1 
ATOM   144   H  HD23 . LEU A  1  9   ? 34.46563  11.02869 -3.09295  1.000 35.19988  ? 10  LEU A HD23 1 
ATOM   145   N  N    . LYS A  1  10  ? 37.84470  7.20193  -1.85472  1.000 30.70322  ? 11  LYS A N    1 
ATOM   146   C  CA   . LYS A  1  10  ? 39.01491  6.64637  -1.18022  1.000 37.17882  ? 11  LYS A CA   1 
ATOM   147   C  C    . LYS A  1  10  ? 40.31367  7.21497  -1.74398  1.000 35.66385  ? 11  LYS A C    1 
ATOM   148   O  O    . LYS A  1  10  ? 41.28537  7.39111  -1.00016  1.000 39.57720  ? 11  LYS A O    1 
ATOM   149   C  CB   . LYS A  1  10  ? 39.01160  5.11979  -1.28411  1.000 32.89322  ? 11  LYS A CB   1 
ATOM   150   C  CG   . LYS A  1  10  ? 37.94001  4.43253  -0.42546  1.000 37.02582  ? 11  LYS A CG   1 
ATOM   151   C  CD   . LYS A  1  10  ? 38.19914  2.93016  -0.27156  1.000 46.04704  ? 11  LYS A CD   1 
ATOM   152   C  CE   . LYS A  1  10  ? 38.32840  2.22521  -1.62627  1.000 50.82683  ? 11  LYS A CE   1 
ATOM   153   N  NZ   . LYS A  1  10  ? 38.74404  0.78835  -1.51195  1.000 60.29610  ? 11  LYS A NZ   1 
ATOM   154   H  H    . LYS A  1  10  ? 37.41032  6.64530  -2.34571  1.000 36.84387  ? 11  LYS A H    1 
ATOM   155   H  HA   . LYS A  1  10  ? 38.96974  6.88008  -0.23988  1.000 44.61458  ? 11  LYS A HA   1 
ATOM   156   H  HB2  . LYS A  1  10  ? 38.85147  4.87227  -2.20822  1.000 39.47186  ? 11  LYS A HB2  1 
ATOM   157   H  HB3  . LYS A  1  10  ? 39.87647  4.78762  -0.99678  1.000 39.47186  ? 11  LYS A HB3  1 
ATOM   158   H  HG2  . LYS A  1  10  ? 37.93652  4.83068  0.45905   1.000 44.43098  ? 11  LYS A HG2  1 
ATOM   159   H  HG3  . LYS A  1  10  ? 37.07299  4.54817  -0.84476  1.000 44.43098  ? 11  LYS A HG3  1 
ATOM   160   H  HD2  . LYS A  1  10  ? 39.02583  2.79760  0.21824   1.000 55.25645  ? 11  LYS A HD2  1 
ATOM   161   H  HD3  . LYS A  1  10  ? 37.45997  2.52667  0.20982   1.000 55.25645  ? 11  LYS A HD3  1 
ATOM   162   H  HE2  . LYS A  1  10  ? 37.46983  2.25121  -2.07694  1.000 60.99220  ? 11  LYS A HE2  1 
ATOM   163   H  HE3  . LYS A  1  10  ? 38.99613  2.68630  -2.15771  1.000 60.99220  ? 11  LYS A HE3  1 
ATOM   164   H  HZ1  . LYS A  1  10  ? 38.74318  0.40634  -2.31579  1.000 72.35532  ? 11  LYS A HZ1  1 
ATOM   165   H  HZ2  . LYS A  1  10  ? 39.56298  0.73485  -1.16760  1.000 72.35532  ? 11  LYS A HZ2  1 
ATOM   166   H  HZ3  . LYS A  1  10  ? 38.17898  0.34919  -0.98285  1.000 72.35532  ? 11  LYS A HZ3  1 
ATOM   167   N  N    . LYS A  1  11  ? 40.35501  7.51271  -3.04399  1.000 35.10024  ? 12  LYS A N    1 
ATOM   168   C  CA   . LYS A  1  11  ? 41.55616  8.10366  -3.62730  1.000 36.58085  ? 12  LYS A CA   1 
ATOM   169   C  C    . LYS A  1  11  ? 41.70505  9.58511  -3.27795  1.000 35.00841  ? 12  LYS A C    1 
ATOM   170   O  O    . LYS A  1  11  ? 42.83022  10.09587 -3.24967  1.000 37.53405  ? 12  LYS A O    1 
ATOM   171   C  CB   . LYS A  1  11  ? 41.54349  7.90356  -5.14760  1.000 38.06700  ? 12  LYS A CB   1 
ATOM   172   C  CG   . LYS A  1  11  ? 42.70727  8.55615  -5.89549  1.000 42.90471  ? 12  LYS A CG   1 
ATOM   173   C  CD   . LYS A  1  11  ? 43.56892  7.52852  -6.63416  1.000 50.07708  ? 12  LYS A CD   1 
ATOM   174   C  CE   . LYS A  1  11  ? 44.85511  8.16687  -7.16504  1.000 57.23926  ? 12  LYS A CE   1 
ATOM   175   N  NZ   . LYS A  1  11  ? 45.45363  7.42088  -8.31233  1.000 54.84991  ? 12  LYS A NZ   1 
ATOM   176   H  H    . LYS A  1  11  ? 39.71125  7.38415  -3.59955  1.000 42.12029  ? 12  LYS A H    1 
ATOM   177   H  HA   . LYS A  1  11  ? 42.33591  7.64817  -3.27314  1.000 43.89703  ? 12  LYS A HA   1 
ATOM   178   H  HB2  . LYS A  1  11  ? 41.57636  6.95186  -5.33219  1.000 45.68040  ? 12  LYS A HB2  1 
ATOM   179   H  HB3  . LYS A  1  11  ? 40.72273  8.28172  -5.50010  1.000 45.68040  ? 12  LYS A HB3  1 
ATOM   180   H  HG2  . LYS A  1  11  ? 42.35579  9.18097  -6.54892  1.000 51.48565  ? 12  LYS A HG2  1 
ATOM   181   H  HG3  . LYS A  1  11  ? 43.27235  9.02323  -5.26033  1.000 51.48565  ? 12  LYS A HG3  1 
ATOM   182   H  HD2  . LYS A  1  11  ? 43.81053  6.81282  -6.02565  1.000 60.09250  ? 12  LYS A HD2  1 
ATOM   183   H  HD3  . LYS A  1  11  ? 43.07130  7.17088  -7.38607  1.000 60.09250  ? 12  LYS A HD3  1 
ATOM   184   H  HE2  . LYS A  1  11  ? 44.65801  9.06765  -7.46610  1.000 68.68711  ? 12  LYS A HE2  1 
ATOM   185   H  HE3  . LYS A  1  11  ? 45.51155  8.19179  -6.45134  1.000 68.68711  ? 12  LYS A HE3  1 
ATOM   186   H  HZ1  . LYS A  1  11  ? 46.19810  7.82610  -8.58373  1.000 65.81989  ? 12  LYS A HZ1  1 
ATOM   187   H  HZ2  . LYS A  1  11  ? 45.65129  6.58918  -8.06473  1.000 65.81989  ? 12  LYS A HZ2  1 
ATOM   188   H  HZ3  . LYS A  1  11  ? 44.87741  7.39128  -8.98998  1.000 65.81989  ? 12  LYS A HZ3  1 
ATOM   189   N  N    . LYS A  1  12  ? 40.60782  10.28870 -2.99000  1.000 30.73435  ? 13  LYS A N    1 
ATOM   190   C  CA   . LYS A  1  12  ? 40.71821  11.70801 -2.66715  1.000 32.42749  ? 13  LYS A CA   1 
ATOM   191   C  C    . LYS A  1  12  ? 41.22978  11.94749 -1.25181  1.000 37.00496  ? 13  LYS A C    1 
ATOM   192   O  O    . LYS A  1  12  ? 42.03311  12.85971 -1.02752  1.000 38.11184  ? 13  LYS A O    1 
ATOM   193   C  CB   . LYS A  1  12  ? 39.36519  12.40195 -2.80420  1.000 35.05171  ? 13  LYS A CB   1 
ATOM   194   C  CG   . LYS A  1  12  ? 38.80747  12.46175 -4.20052  1.000 32.91586  ? 13  LYS A CG   1 
ATOM   195   C  CD   . LYS A  1  12  ? 37.39323  13.00969 -4.15678  1.000 29.42149  ? 13  LYS A CD   1 
ATOM   196   C  CE   . LYS A  1  12  ? 36.67969  12.77779 -5.45852  1.000 32.43335  ? 13  LYS A CE   1 
ATOM   197   N  NZ   . LYS A  1  12  ? 36.58854  14.05647 -6.21943  1.000 31.78129  ? 13  LYS A NZ   1 
ATOM   198   H  H    . LYS A  1  12  ? 39.80760  9.97399  -2.97546  1.000 36.88122  ? 13  LYS A H    1 
ATOM   199   H  HA   . LYS A  1  12  ? 41.34434  12.09081 -3.30144  1.000 38.91298  ? 13  LYS A HA   1 
ATOM   200   H  HB2  . LYS A  1  12  ? 38.72143  11.92646 -2.25614  1.000 42.06206  ? 13  LYS A HB2  1 
ATOM   201   H  HB3  . LYS A  1  12  ? 39.45746  13.31522 -2.49065  1.000 42.06206  ? 13  LYS A HB3  1 
ATOM   202   H  HG2  . LYS A  1  12  ? 39.35359  13.04715 -4.74820  1.000 39.49903  ? 13  LYS A HG2  1 
ATOM   203   H  HG3  . LYS A  1  12  ? 38.78689  11.57146 -4.58505  1.000 39.49903  ? 13  LYS A HG3  1 
ATOM   204   H  HD2  . LYS A  1  12  ? 36.89677  12.56478 -3.45217  1.000 35.30579  ? 13  LYS A HD2  1 
ATOM   205   H  HD3  . LYS A  1  12  ? 37.42256  13.96475 -3.98977  1.000 35.30579  ? 13  LYS A HD3  1 
ATOM   206   H  HE2  . LYS A  1  12  ? 37.17059  12.13224 -5.99066  1.000 38.92001  ? 13  LYS A HE2  1 
ATOM   207   H  HE3  . LYS A  1  12  ? 35.78227  12.45220 -5.28666  1.000 38.92001  ? 13  LYS A HE3  1 
ATOM   208   H  HZ1  . LYS A  1  12  ? 36.10614  13.93755 -6.95784  1.000 38.13755  ? 13  LYS A HZ1  1 
ATOM   209   H  HZ2  . LYS A  1  12  ? 36.20074  14.68171 -5.71865  1.000 38.13755  ? 13  LYS A HZ2  1 
ATOM   210   H  HZ3  . LYS A  1  12  ? 37.40290  14.33343 -6.44792  1.000 38.13755  ? 13  LYS A HZ3  1 
ATOM   211   N  N    . PHE A  1  13  ? 40.74064  11.17814 -0.28199  1.000 37.59463  ? 14  PHE A N    1 
ATOM   212   C  CA   . PHE A  1  13  ? 40.95756  11.46825 1.12516   1.000 36.40892  ? 14  PHE A CA   1 
ATOM   213   C  C    . PHE A  1  13  ? 41.64245  10.30377 1.82370   1.000 37.06712  ? 14  PHE A C    1 
ATOM   214   O  O    . PHE A  1  13  ? 41.43215  9.13788  1.47767   1.000 38.38330  ? 14  PHE A O    1 
ATOM   215   C  CB   . PHE A  1  13  ? 39.63578  11.75674 1.82925   1.000 36.48421  ? 14  PHE A CB   1 
ATOM   216   C  CG   . PHE A  1  13  ? 38.83347  12.85269 1.19627   1.000 33.23577  ? 14  PHE A CG   1 
ATOM   217   C  CD1  . PHE A  1  13  ? 39.31626  14.14969 1.15678   1.000 35.66965  ? 14  PHE A CD1  1 
ATOM   218   C  CD2  . PHE A  1  13  ? 37.58851  12.58967 0.65826   1.000 33.46576  ? 14  PHE A CD2  1 
ATOM   219   C  CE1  . PHE A  1  13  ? 38.57393  15.16495 0.59049   1.000 32.58588  ? 14  PHE A CE1  1 
ATOM   220   C  CE2  . PHE A  1  13  ? 36.84012  13.59944 0.08438   1.000 35.71175  ? 14  PHE A CE2  1 
ATOM   221   C  CZ   . PHE A  1  13  ? 37.33408  14.89189 0.05367   1.000 31.67553  ? 14  PHE A CZ   1 
ATOM   222   H  H    . PHE A  1  13  ? 40.27193  10.47062 -0.42100  1.000 45.11356  ? 14  PHE A H    1 
ATOM   223   H  HA   . PHE A  1  13  ? 41.53855  12.24171 1.19671   1.000 43.69070  ? 14  PHE A HA   1 
ATOM   224   H  HB2  . PHE A  1  13  ? 39.09531  10.95135 1.81785   1.000 43.78105  ? 14  PHE A HB2  1 
ATOM   225   H  HB3  . PHE A  1  13  ? 39.82187  12.01847 2.74455   1.000 43.78105  ? 14  PHE A HB3  1 
ATOM   226   H  HD1  . PHE A  1  13  ? 40.15251  14.33895 1.51700   1.000 42.80358  ? 14  PHE A HD1  1 
ATOM   227   H  HD2  . PHE A  1  13  ? 37.25051  11.72361 0.68262   1.000 40.15891  ? 14  PHE A HD2  1 
ATOM   228   H  HE1  . PHE A  1  13  ? 38.90933  16.03214 0.57090   1.000 39.10306  ? 14  PHE A HE1  1 
ATOM   229   H  HE2  . PHE A  1  13  ? 36.00580  13.41091 -0.28067  1.000 42.85410  ? 14  PHE A HE2  1 
ATOM   230   H  HZ   . PHE A  1  13  ? 36.83080  15.57438 -0.32818  1.000 38.01064  ? 14  PHE A HZ   1 
ATOM   231   N  N    . GLU A  1  14  ? 42.45645  10.63732 2.82795   1.000 39.09103  ? 15  GLU A N    1 
ATOM   232   C  CA   . GLU A  1  14  ? 43.09445  9.60653  3.63979   1.000 44.17901  ? 15  GLU A CA   1 
ATOM   233   C  C    . GLU A  1  14  ? 42.06760  8.85285  4.47784   1.000 40.21208  ? 15  GLU A C    1 
ATOM   234   O  O    . GLU A  1  14  ? 42.17665  7.63378  4.65722   1.000 39.80077  ? 15  GLU A O    1 
ATOM   235   C  CB   . GLU A  1  14  ? 44.15745  10.23567 4.54421   1.000 49.68005  ? 15  GLU A CB   1 
ATOM   236   C  CG   . GLU A  1  14  ? 45.55018  10.33988 3.92739   1.000 63.78894  ? 15  GLU A CG   1 
ATOM   237   C  CD   . GLU A  1  14  ? 46.64854  10.43888 4.97925   1.000 83.86070  ? 15  GLU A CD   1 
ATOM   238   O  OE1  . GLU A  1  14  ? 47.26668  9.39956  5.29843   1.000 87.32021  ? 15  GLU A OE1  1 
ATOM   239   O  OE2  . GLU A  1  14  ? 46.89761  11.55627 5.48316   1.000 87.51680  ? 15  GLU A OE2  1 
ATOM   240   H  H    . GLU A  1  14  ? 42.65223  11.44321 3.05559   1.000 46.90923  ? 15  GLU A H    1 
ATOM   241   H  HA   . GLU A  1  14  ? 43.53269  8.97210  3.05128   1.000 53.01482  ? 15  GLU A HA   1 
ATOM   242   H  HB2  . GLU A  1  14  ? 43.87285  11.13427 4.77317   1.000 59.61606  ? 15  GLU A HB2  1 
ATOM   243   H  HB3  . GLU A  1  14  ? 44.23469  9.69736  5.34743   1.000 59.61606  ? 15  GLU A HB3  1 
ATOM   244   H  HG2  . GLU A  1  14  ? 45.71866  9.55027  3.38977   1.000 76.54673  ? 15  GLU A HG2  1 
ATOM   245   H  HG3  . GLU A  1  14  ? 45.59247  11.13432 3.37244   1.000 76.54673  ? 15  GLU A HG3  1 
ATOM   246   N  N    . GLU A  1  15  ? 41.06811  9.56098  5.00022   1.000 35.79157  ? 16  GLU A N    1 
ATOM   247   C  CA   . GLU A  1  15  ? 40.05219  8.93434  5.82608   1.000 35.00387  ? 16  GLU A CA   1 
ATOM   248   C  C    . GLU A  1  15  ? 39.18329  7.99145  4.99704   1.000 37.57741  ? 16  GLU A C    1 
ATOM   249   O  O    . GLU A  1  15  ? 39.20069  7.99541  3.76131   1.000 40.02423  ? 16  GLU A O    1 
ATOM   250   C  CB   . GLU A  1  15  ? 39.16322  9.98672  6.48739   1.000 32.16863  ? 16  GLU A CB   1 
ATOM   251   C  CG   . GLU A  1  15  ? 39.88652  10.96026 7.39436   1.000 36.83239  ? 16  GLU A CG   1 
ATOM   252   C  CD   . GLU A  1  15  ? 40.51957  12.12111 6.64754   1.000 37.90728  ? 16  GLU A CD   1 
ATOM   253   O  OE1  . GLU A  1  15  ? 40.45064  12.14608 5.40124   1.000 35.51835  ? 16  GLU A OE1  1 
ATOM   254   O  OE2  . GLU A  1  15  ? 41.08578  13.01422 7.31347   1.000 35.94472  ? 16  GLU A OE2  1 
ATOM   255   H  H    . GLU A  1  15  ? 40.95938  10.40675 4.88867   1.000 42.94988  ? 16  GLU A H    1 
ATOM   256   H  HA   . GLU A  1  15  ? 40.49706  8.42157  6.51894   1.000 42.00465  ? 16  GLU A HA   1 
ATOM   257   H  HB2  . GLU A  1  15  ? 38.73134  10.50506 5.79046   1.000 38.60236  ? 16  GLU A HB2  1 
ATOM   258   H  HB3  . GLU A  1  15  ? 38.49577  9.53103  7.02383   1.000 38.60236  ? 16  GLU A HB3  1 
ATOM   259   H  HG2  . GLU A  1  15  ? 39.25281  11.32625 8.03104   1.000 44.19886  ? 16  GLU A HG2  1 
ATOM   260   H  HG3  . GLU A  1  15  ? 40.59222  10.48770 7.86297   1.000 44.19886  ? 16  GLU A HG3  1 
ATOM   261   N  N    . SER A  1  16  ? 38.41650  7.16761  5.70417   1.000 37.32564  ? 17  SER A N    1 
ATOM   262   C  CA   . SER A  1  16  ? 37.38953  6.38069  5.04792   1.000 40.21511  ? 17  SER A CA   1 
ATOM   263   C  C    . SER A  1  16  ? 36.15649  7.25314  4.82120   1.000 33.93615  ? 17  SER A C    1 
ATOM   264   O  O    . SER A  1  16  ? 35.85783  8.14079  5.62384   1.000 35.62917  ? 17  SER A O    1 
ATOM   265   C  CB   . SER A  1  16  ? 37.02727  5.15829  5.88314   1.000 44.82619  ? 17  SER A CB   1 
ATOM   266   O  OG   . SER A  1  16  ? 36.27738  5.52489  7.02572   1.000 48.29413  ? 17  SER A OG   1 
ATOM   267   H  H    . SER A  1  16  ? 38.47279  7.05006  6.55424   1.000 44.79076  ? 17  SER A H    1 
ATOM   268   H  HA   . SER A  1  16  ? 37.70788  6.05601  4.19110   1.000 48.25813  ? 17  SER A HA   1 
ATOM   269   H  HB2  . SER A  1  16  ? 36.49842  4.55231  5.34091   1.000 53.79143  ? 17  SER A HB2  1 
ATOM   270   H  HB3  . SER A  1  16  ? 37.84373  4.72012  6.17001   1.000 53.79143  ? 17  SER A HB3  1 
ATOM   271   H  HG   . SER A  1  16  ? 35.51446  5.79057  6.79556   1.000 57.95296  ? 17  SER A HG   1 
ATOM   272   N  N    . PRO A  1  17  ? 35.42821  7.02356  3.72964   1.000 32.94514  ? 18  PRO A N    1 
ATOM   273   C  CA   . PRO A  1  17  ? 34.38137  7.98116  3.33322   1.000 34.13233  ? 18  PRO A CA   1 
ATOM   274   C  C    . PRO A  1  17  ? 33.34018  8.25203  4.40452   1.000 33.00288  ? 18  PRO A C    1 
ATOM   275   O  O    . PRO A  1  17  ? 32.69206  9.30470  4.35795   1.000 31.01551  ? 18  PRO A O    1 
ATOM   276   C  CB   . PRO A  1  17  ? 33.74304  7.32682  2.09720   1.000 35.88957  ? 18  PRO A CB   1 
ATOM   277   C  CG   . PRO A  1  17  ? 34.32027  5.94954  1.99810   1.000 37.62731  ? 18  PRO A CG   1 
ATOM   278   C  CD   . PRO A  1  17  ? 35.61808  5.95374  2.73890   1.000 38.92572  ? 18  PRO A CD   1 
ATOM   279   H  HA   . PRO A  1  17  ? 34.79836  8.81913  3.07863   1.000 40.95880  ? 18  PRO A HA   1 
ATOM   280   H  HB2  . PRO A  1  17  ? 32.78081  7.28629  2.21283   1.000 43.06748  ? 18  PRO A HB2  1 
ATOM   281   H  HB3  . PRO A  1  17  ? 33.96068  7.84594  1.30723   1.000 43.06748  ? 18  PRO A HB3  1 
ATOM   282   H  HG2  . PRO A  1  17  ? 33.70538  5.31461  2.39769   1.000 45.15277  ? 18  PRO A HG2  1 
ATOM   283   H  HG3  . PRO A  1  17  ? 34.46492  5.72885  1.06468   1.000 45.15277  ? 18  PRO A HG3  1 
ATOM   284   H  HD2  . PRO A  1  17  ? 35.77108  5.10083  3.17482   1.000 46.71087  ? 18  PRO A HD2  1 
ATOM   285   H  HD3  . PRO A  1  17  ? 36.35608  6.15934  2.14394   1.000 46.71087  ? 18  PRO A HD3  1 
ATOM   286   N  N    . GLU A  1  18  ? 33.15139  7.34383  5.36179   1.000 36.13260  ? 19  GLU A N    1 
ATOM   287   C  CA   . GLU A  1  18  ? 32.12015  7.50954  6.37922   1.000 38.13333  ? 19  GLU A CA   1 
ATOM   288   C  C    . GLU A  1  18  ? 32.54881  8.41120  7.53424   1.000 35.01623  ? 19  GLU A C    1 
ATOM   289   O  O    . GLU A  1  18  ? 31.69194  8.83839  8.31550   1.000 34.59167  ? 19  GLU A O    1 
ATOM   290   C  CB   . GLU A  1  18  ? 31.70943  6.13619  6.93067   1.000 39.41825  ? 19  GLU A CB   1 
ATOM   291   C  CG   . GLU A  1  18  ? 31.20745  5.13594  5.87057   1.000 40.42442  ? 19  GLU A CG   1 
ATOM   292   C  CD   . GLU A  1  18  ? 32.31892  4.26312  5.28376   1.000 43.33756  ? 19  GLU A CD   1 
ATOM   293   O  OE1  . GLU A  1  18  ? 33.50741  4.50183  5.59572   1.000 42.04125  ? 19  GLU A OE1  1 
ATOM   294   O  OE2  . GLU A  1  18  ? 32.00103  3.33509  4.50504   1.000 41.70716  ? 19  GLU A OE2  1 
ATOM   295   H  H    . GLU A  1  18  ? 33.61029  6.62097  5.44230   1.000 43.35912  ? 19  GLU A H    1 
ATOM   296   H  HA   . GLU A  1  18  ? 31.34362  7.91712  5.96476   1.000 45.76000  ? 19  GLU A HA   1 
ATOM   297   H  HB2  . GLU A  1  18  ? 32.47866  5.73728  7.36661   1.000 47.30190  ? 19  GLU A HB2  1 
ATOM   298   H  HB3  . GLU A  1  18  ? 30.99362  6.26415  7.57266   1.000 47.30190  ? 19  GLU A HB3  1 
ATOM   299   H  HG2  . GLU A  1  18  ? 30.55260  4.54838  6.27904   1.000 48.50930  ? 19  GLU A HG2  1 
ATOM   300   H  HG3  . GLU A  1  18  ? 30.80098  5.62964  5.14122   1.000 48.50930  ? 19  GLU A HG3  1 
ATOM   301   N  N    . GLU A  1  19  ? 33.83485  8.72379  7.65753   1.000 35.84423  ? 20  GLU A N    1 
ATOM   302   C  CA   . GLU A  1  19  ? 34.31956  9.44631  8.82695   1.000 36.04503  ? 20  GLU A CA   1 
ATOM   303   C  C    . GLU A  1  19  ? 33.87270  10.90274 8.79042   1.000 37.57768  ? 20  GLU A C    1 
ATOM   304   O  O    . GLU A  1  19  ? 33.86487  11.54286 7.73477   1.000 33.83124  ? 20  GLU A O    1 
ATOM   305   C  CB   . GLU A  1  19  ? 35.84369  9.35217  8.90168   1.000 39.35959  ? 20  GLU A CB   1 
ATOM   306   C  CG   . GLU A  1  19  ? 36.34178  7.94855  9.26749   1.000 41.69098  ? 20  GLU A CG   1 
ATOM   307   C  CD   . GLU A  1  19  ? 37.84667  7.87727  9.45354   1.000 38.29030  ? 20  GLU A CD   1 
ATOM   308   O  OE1  . GLU A  1  19  ? 38.38353  8.68306  10.23945  1.000 42.04875  ? 20  GLU A OE1  1 
ATOM   309   O  OE2  . GLU A  1  19  ? 38.48954  7.01651  8.81372   1.000 36.96485  ? 20  GLU A OE2  1 
ATOM   310   H  H    . GLU A  1  19  ? 34.44346  8.53016  7.08159   1.000 43.01308  ? 20  GLU A H    1 
ATOM   311   H  HA   . GLU A  1  19  ? 33.95103  9.04839  9.63115   1.000 43.25404  ? 20  GLU A HA   1 
ATOM   312   H  HB2  . GLU A  1  19  ? 36.21596  9.58569  8.03693   1.000 47.23150  ? 20  GLU A HB2  1 
ATOM   313   H  HB3  . GLU A  1  19  ? 36.16405  9.96898  9.57830   1.000 47.23150  ? 20  GLU A HB3  1 
ATOM   314   H  HG2  . GLU A  1  19  ? 35.92533  7.67414  10.09946  1.000 50.02918  ? 20  GLU A HG2  1 
ATOM   315   H  HG3  . GLU A  1  19  ? 36.09992  7.33409  8.55697   1.000 50.02918  ? 20  GLU A HG3  1 
ATOM   316   N  N    . LYS A  1  20  ? 33.50450  11.42248 9.96481   1.000 36.00801  ? 21  LYS A N    1 
ATOM   317   C  CA   . LYS A  1  20  ? 32.90218  12.73992 10.10494  1.000 33.88755  ? 21  LYS A CA   1 
ATOM   318   C  C    . LYS A  1  20  ? 33.91383  13.85013 10.35711  1.000 33.76068  ? 21  LYS A C    1 
ATOM   319   O  O    . LYS A  1  20  ? 33.54046  15.02705 10.29793  1.000 34.18921  ? 21  LYS A O    1 
ATOM   320   C  CB   . LYS A  1  20  ? 31.89533  12.74083 11.26771  1.000 42.73789  ? 21  LYS A CB   1 
ATOM   321   C  CG   . LYS A  1  20  ? 30.65485  11.85794 11.08440  1.000 51.93135  ? 21  LYS A CG   1 
ATOM   322   C  CD   . LYS A  1  20  ? 29.65633  12.06529 12.24087  1.000 55.34247  ? 21  LYS A CD   1 
ATOM   323   C  CE   . LYS A  1  20  ? 28.51075  13.01772 11.87927  1.000 56.82964  ? 21  LYS A CE   1 
ATOM   324   N  NZ   . LYS A  1  20  ? 27.28122  12.30642 11.39414  1.000 53.38588  ? 21  LYS A NZ   1 
ATOM   325   H  H    . LYS A  1  20  ? 33.59834  11.01443 10.71600  1.000 43.20962  ? 21  LYS A H    1 
ATOM   326   H  HA   . LYS A  1  20  ? 32.43251  12.93886 9.27988   1.000 40.66506  ? 21  LYS A HA   1 
ATOM   327   H  HB2  . LYS A  1  20  ? 32.35268  12.43023 12.06474  1.000 51.28547  ? 21  LYS A HB2  1 
ATOM   328   H  HB3  . LYS A  1  20  ? 31.58313  13.65001 11.39742  1.000 51.28547  ? 21  LYS A HB3  1 
ATOM   329   H  HG2  . LYS A  1  20  ? 30.21346  12.08884 10.25208  1.000 62.31761  ? 21  LYS A HG2  1 
ATOM   330   H  HG3  . LYS A  1  20  ? 30.92064  10.92515 11.07131  1.000 62.31761  ? 21  LYS A HG3  1 
ATOM   331   H  HD2  . LYS A  1  20  ? 29.26842  11.20907 12.48026  1.000 66.41096  ? 21  LYS A HD2  1 
ATOM   332   H  HD3  . LYS A  1  20  ? 30.12756  12.44025 13.00130  1.000 66.41096  ? 21  LYS A HD3  1 
ATOM   333   H  HE2  . LYS A  1  20  ? 28.26743  13.53019 12.66608  1.000 68.19557  ? 21  LYS A HE2  1 
ATOM   334   H  HE3  . LYS A  1  20  ? 28.80785  13.61370 11.17397  1.000 68.19557  ? 21  LYS A HE3  1 
ATOM   335   H  HZ1  . LYS A  1  20  ? 26.64942  12.89785 11.18642  1.000 64.06306  ? 21  LYS A HZ1  1 
ATOM   336   H  HZ2  . LYS A  1  20  ? 27.47389  11.82382 10.67160  1.000 64.06306  ? 21  LYS A HZ2  1 
ATOM   337   H  HZ3  . LYS A  1  20  ? 26.97232  11.76485 12.02927  1.000 64.06306  ? 21  LYS A HZ3  1 
ATOM   338   N  N    . LYS A  1  21  ? 35.16785  13.51614 10.65406  1.000 34.40686  ? 22  LYS A N    1 
ATOM   339   C  CA   . LYS A  1  21  ? 36.15016  14.50243 11.07895  1.000 33.78342  ? 22  LYS A CA   1 
ATOM   340   C  C    . LYS A  1  21  ? 37.44666  14.32138 10.30275  1.000 31.78210  ? 22  LYS A C    1 
ATOM   341   O  O    . LYS A  1  21  ? 37.79886  13.21463 9.88615   1.000 33.82905  ? 22  LYS A O    1 
ATOM   342   C  CB   . LYS A  1  21  ? 36.43177  14.40756 12.59999  1.000 37.44938  ? 22  LYS A CB   1 
ATOM   343   C  CG   . LYS A  1  21  ? 35.17296  14.41057 13.48072  1.000 42.66812  ? 22  LYS A CG   1 
ATOM   344   C  CD   . LYS A  1  21  ? 35.30865  15.29459 14.72962  1.000 40.75609  ? 22  LYS A CD   1 
ATOM   345   C  CE   . LYS A  1  21  ? 35.67225  14.50476 15.97790  0.000 40.93693  ? 22  LYS A CE   1 
ATOM   346   N  NZ   . LYS A  1  21  ? 35.49311  15.32471 17.21507  1.000 47.12857  ? 22  LYS A NZ   1 
ATOM   347   H  H    . LYS A  1  21  ? 35.47453  12.71360 10.61562  1.000 41.28824  ? 22  LYS A H    1 
ATOM   348   H  HA   . LYS A  1  21  ? 35.81068  15.39038 10.88607  1.000 40.54011  ? 22  LYS A HA   1 
ATOM   349   H  HB2  . LYS A  1  21  ? 36.91011  13.58204 12.77495  1.000 44.93926  ? 22  LYS A HB2  1 
ATOM   350   H  HB3  . LYS A  1  21  ? 36.97472  15.16750 12.86188  1.000 44.93926  ? 22  LYS A HB3  1 
ATOM   351   H  HG2  . LYS A  1  21  ? 34.42555  14.74405 12.96008  1.000 51.20174  ? 22  LYS A HG2  1 
ATOM   352   H  HG3  . LYS A  1  21  ? 34.99344  13.50421 13.77598  1.000 51.20174  ? 22  LYS A HG3  1 
ATOM   353   H  HD2  . LYS A  1  21  ? 36.00633  15.95111 14.57762  1.000 48.90731  ? 22  LYS A HD2  1 
ATOM   354   H  HD3  . LYS A  1  21  ? 34.46326  15.74088 14.89408  1.000 48.90731  ? 22  LYS A HD3  1 
ATOM   355   H  HE2  . LYS A  1  21  ? 35.09919  13.72484 16.04295  0.000 49.12431  ? 22  LYS A HE2  1 
ATOM   356   H  HE3  . LYS A  1  21  ? 36.60117  14.23044 15.92534  0.000 49.12431  ? 22  LYS A HE3  1 
ATOM   357   H  HZ1  . LYS A  1  21  ? 35.70908  14.84438 17.93252  0.000 56.55429  ? 22  LYS A HZ1  1 
ATOM   358   H  HZ2  . LYS A  1  21  ? 36.01543  16.04454 17.18146  0.000 56.55429  ? 22  LYS A HZ2  1 
ATOM   359   H  HZ3  . LYS A  1  21  ? 34.64539  15.58607 17.28693  0.000 56.55429  ? 22  LYS A HZ3  1 
ATOM   360   N  N    . THR A  1  22  ? 38.14978  15.43111 10.10983  1.000 29.20222  ? 23  THR A N    1 
ATOM   361   C  CA   . THR A  1  22  ? 39.41272  15.45225 9.38472   1.000 32.70436  ? 23  THR A CA   1 
ATOM   362   C  C    . THR A  1  22  ? 40.23691  16.59694 9.96230   1.000 31.06220  ? 23  THR A C    1 
ATOM   363   O  O    . THR A  1  22  ? 39.83466  17.24057 10.93611  1.000 33.89002  ? 23  THR A O    1 
ATOM   364   C  CB   . THR A  1  22  ? 39.16490  15.58748 7.87326   1.000 32.14615  ? 23  THR A CB   1 
ATOM   365   O  OG1  . THR A  1  22  ? 40.39217  15.42749 7.14679   1.000 33.16918  ? 23  THR A OG1  1 
ATOM   366   C  CG2  . THR A  1  22  ? 38.56345  16.94604 7.54033   1.000 30.18515  ? 23  THR A CG2  1 
ATOM   367   H  H    . THR A  1  22  ? 37.90943  16.20522 10.39720  1.000 35.04267  ? 23  THR A H    1 
ATOM   368   H  HA   . THR A  1  22  ? 39.89190  14.62092 9.52673   1.000 39.24524  ? 23  THR A HA   1 
ATOM   369   H  HB   . THR A  1  22  ? 38.54062  14.89707 7.60033   1.000 38.57538  ? 23  THR A HB   1 
ATOM   370   H  HG1  . THR A  1  22  ? 40.61010  14.61652 7.12600   1.000 39.80302  ? 23  THR A HG1  1 
ATOM   371   H  HG21 . THR A  1  22  ? 38.24275  16.95154 6.62490   1.000 36.22218  ? 23  THR A HG21 1 
ATOM   372   H  HG22 . THR A  1  22  ? 37.82089  17.13488 8.13517   1.000 36.22218  ? 23  THR A HG22 1 
ATOM   373   H  HG23 . THR A  1  22  ? 39.23357  17.63976 7.64330   1.000 36.22218  ? 23  THR A HG23 1 
ATOM   374   N  N    . THR A  1  23  ? 41.39178  16.85970 9.36572   1.000 32.95027  ? 24  THR A N    1 
ATOM   375   C  CA   . THR A  1  23  ? 42.22762  17.97875 9.77359   1.000 37.48272  ? 24  THR A CA   1 
ATOM   376   C  C    . THR A  1  23  ? 42.48410  18.89082 8.58197   1.000 33.24301  ? 24  THR A C    1 
ATOM   377   O  O    . THR A  1  23  ? 42.66682  18.42410 7.45345   1.000 34.42329  ? 24  THR A O    1 
ATOM   378   C  CB   . THR A  1  23  ? 43.55465  17.49761 10.37405  1.000 38.34926  ? 24  THR A CB   1 
ATOM   379   O  OG1  . THR A  1  23  ? 44.28634  16.76164 9.39100   1.000 43.66999  ? 24  THR A OG1  1 
ATOM   380   C  CG2  . THR A  1  23  ? 43.30595  16.60591 11.58723  1.000 39.97309  ? 24  THR A CG2  1 
ATOM   381   H  H    . THR A  1  23  ? 41.71507  16.39879 8.71561   1.000 39.54032  ? 24  THR A H    1 
ATOM   382   H  HA   . THR A  1  23  ? 41.76635  18.49583 10.45237  1.000 44.97927  ? 24  THR A HA   1 
ATOM   383   H  HB   . THR A  1  23  ? 44.07463  18.26483 10.66023  1.000 46.01911  ? 24  THR A HB   1 
ATOM   384   H  HG1  . THR A  1  23  ? 45.01962  16.50547 9.71081   1.000 52.40399  ? 24  THR A HG1  1 
ATOM   385   H  HG21 . THR A  1  23  ? 44.14673  16.39762 12.02381  1.000 47.96770  ? 24  THR A HG21 1 
ATOM   386   H  HG22 . THR A  1  23  ? 42.72693  17.05974 12.21942  1.000 47.96770  ? 24  THR A HG22 1 
ATOM   387   H  HG23 . THR A  1  23  ? 42.88199  15.77879 11.30968  1.000 47.96770  ? 24  THR A HG23 1 
ATOM   388   N  N    . PHE A  1  24  ? 42.47907  20.19276 8.84616   1.000 33.19545  ? 25  PHE A N    1 
ATOM   389   C  CA   . PHE A  1  24  ? 42.70725  21.22369 7.85173   1.000 31.69071  ? 25  PHE A CA   1 
ATOM   390   C  C    . PHE A  1  24  ? 43.91473  22.06412 8.24429   1.000 35.53748  ? 25  PHE A C    1 
ATOM   391   O  O    . PHE A  1  24  ? 44.47022  21.93685 9.34067   1.000 27.90670  ? 25  PHE A O    1 
ATOM   392   C  CB   . PHE A  1  24  ? 41.49410  22.15355 7.71584   1.000 30.27136  ? 25  PHE A CB   1 
ATOM   393   C  CG   . PHE A  1  24  ? 40.19734  21.44584 7.50214   1.000 30.61732  ? 25  PHE A CG   1 
ATOM   394   C  CD1  . PHE A  1  24  ? 39.94196  20.77674 6.31469   1.000 28.95645  ? 25  PHE A CD1  1 
ATOM   395   C  CD2  . PHE A  1  24  ? 39.21816  21.47136 8.47803   1.000 29.61591  ? 25  PHE A CD2  1 
ATOM   396   C  CE1  . PHE A  1  24  ? 38.73481  20.13383 6.10984   1.000 28.51382  ? 25  PHE A CE1  1 
ATOM   397   C  CE2  . PHE A  1  24  ? 38.00721  20.83186 8.28052   1.000 31.06731  ? 25  PHE A CE2  1 
ATOM   398   C  CZ   . PHE A  1  24  ? 37.76646  20.15984 7.09278   1.000 29.90832  ? 25  PHE A CZ   1 
ATOM   399   H  H    . PHE A  1  24  ? 42.33890  20.51391 9.63154   1.000 39.83454  ? 25  PHE A H    1 
ATOM   400   H  HA   . PHE A  1  24  ? 42.87444  20.79081 6.99993   1.000 38.02886  ? 25  PHE A HA   1 
ATOM   401   H  HB2  . PHE A  1  24  ? 41.41251  22.67681 8.52851   1.000 36.32563  ? 25  PHE A HB2  1 
ATOM   402   H  HB3  . PHE A  1  24  ? 41.63705  22.74004 6.95657   1.000 36.32563  ? 25  PHE A HB3  1 
ATOM   403   H  HD1  . PHE A  1  24  ? 40.59024  20.76015 5.64809   1.000 34.74774  ? 25  PHE A HD1  1 
ATOM   404   H  HD2  . PHE A  1  24  ? 39.37517  21.92314 9.27561   1.000 35.53909  ? 25  PHE A HD2  1 
ATOM   405   H  HE1  . PHE A  1  24  ? 38.57586  19.68475 5.31112   1.000 34.21658  ? 25  PHE A HE1  1 
ATOM   406   H  HE2  . PHE A  1  24  ? 37.35577  20.85299 8.94391   1.000 37.28077  ? 25  PHE A HE2  1 
ATOM   407   H  HZ   . PHE A  1  24  ? 36.95419  19.72735 6.95837   1.000 35.88998  ? 25  PHE A HZ   1 
ATOM   408   N  N    . TYR A  1  25  ? 44.28889  22.95396 7.32915   1.000 29.35668  ? 26  TYR A N    1 
ATOM   409   C  CA   . TYR A  1  25  ? 45.20217  24.07565 7.51537   1.000 31.88086  ? 26  TYR A CA   1 
ATOM   410   C  C    . TYR A  1  25  ? 46.66954  23.66595 7.50548   1.000 31.79395  ? 26  TYR A C    1 
ATOM   411   O  O    . TYR A  1  25  ? 47.52602  24.55418 7.53899   1.000 32.99765  ? 26  TYR A O    1 
ATOM   412   C  CB   . TYR A  1  25  ? 44.91681  24.85264 8.81419   1.000 31.49566  ? 26  TYR A CB   1 
ATOM   413   C  CG   . TYR A  1  25  ? 43.44387  25.08220 9.06421   1.000 31.17494  ? 26  TYR A CG   1 
ATOM   414   C  CD1  . TYR A  1  25  ? 42.66927  25.81774 8.17120   1.000 27.94990  ? 26  TYR A CD1  1 
ATOM   415   C  CD2  . TYR A  1  25  ? 42.82173  24.54556 10.17943  1.000 30.56357  ? 26  TYR A CD2  1 
ATOM   416   C  CE1  . TYR A  1  25  ? 41.32257  26.01906 8.39237   1.000 29.23206  ? 26  TYR A CE1  1 
ATOM   417   C  CE2  . TYR A  1  25  ? 41.47425  24.73999 10.40593  1.000 32.75842  ? 26  TYR A CE2  1 
ATOM   418   C  CZ   . TYR A  1  25  ? 40.72643  25.47427 9.50649   1.000 31.58600  ? 26  TYR A CZ   1 
ATOM   419   O  OH   . TYR A  1  25  ? 39.37843  25.67196 9.72867   1.000 31.14074  ? 26  TYR A OH   1 
ATOM   420   H  H    . TYR A  1  25  ? 43.99783  22.92165 6.52055   1.000 35.22801  ? 26  TYR A H    1 
ATOM   421   H  HA   . TYR A  1  25  ? 45.08040  24.67624 6.76346   1.000 38.25703  ? 26  TYR A HA   1 
ATOM   422   H  HB2  . TYR A  1  25  ? 45.27135  24.35009 9.56429   1.000 37.79479  ? 26  TYR A HB2  1 
ATOM   423   H  HB3  . TYR A  1  25  ? 45.34861  25.71966 8.76196   1.000 37.79479  ? 26  TYR A HB3  1 
ATOM   424   H  HD1  . TYR A  1  25  ? 43.06672  26.17968 7.41229   1.000 33.53988  ? 26  TYR A HD1  1 
ATOM   425   H  HD2  . TYR A  1  25  ? 43.32009  24.04616 10.78535  1.000 36.67628  ? 26  TYR A HD2  1 
ATOM   426   H  HE1  . TYR A  1  25  ? 40.82012  26.52045 7.79150   1.000 35.07847  ? 26  TYR A HE1  1 
ATOM   427   H  HE2  . TYR A  1  25  ? 41.07117  24.37776 11.16172  1.000 39.31011  ? 26  TYR A HE2  1 
ATOM   428   H  HH   . TYR A  1  25  ? 39.07290  25.05454 10.20934  1.000 37.36888  ? 26  TYR A HH   1 
ATOM   429   N  N    . THR A  1  26  ? 46.99915  22.37580 7.42618   1.000 33.41071  ? 27  THR A N    1 
ATOM   430   C  CA   . THR A  1  26  ? 48.38833  21.93646 7.49057   1.000 38.36366  ? 27  THR A CA   1 
ATOM   431   C  C    . THR A  1  26  ? 48.86853  21.30606 6.18888   1.000 36.42657  ? 27  THR A C    1 
ATOM   432   O  O    . THR A  1  26  ? 49.85620  20.56541 6.18982   1.000 33.49666  ? 27  THR A O    1 
ATOM   433   C  CB   . THR A  1  26  ? 48.57918  20.95345 8.64715   1.000 41.51662  ? 27  THR A CB   1 
ATOM   434   O  OG1  . THR A  1  26  ? 47.81830  19.76314 8.40177   1.000 40.66134  ? 27  THR A OG1  1 
ATOM   435   C  CG2  . THR A  1  26  ? 48.13016  21.58623 9.95054   1.000 38.04682  ? 27  THR A CG2  1 
ATOM   436   H  H    . THR A  1  26  ? 46.43162  21.73619 7.33454   1.000 40.09285  ? 27  THR A H    1 
ATOM   437   H  HA   . THR A  1  26  ? 48.94020  22.71659 7.65710   1.000 46.03639  ? 27  THR A HA   1 
ATOM   438   H  HB   . THR A  1  26  ? 49.51704  20.71871 8.72604   1.000 49.81994  ? 27  THR A HB   1 
ATOM   439   H  HG1  . THR A  1  26  ? 47.92964  19.21644 9.02971   1.000 48.79360  ? 27  THR A HG1  1 
ATOM   440   H  HG21 . THR A  1  26  ? 48.37309  21.01639 10.69697  1.000 45.65618  ? 27  THR A HG21 1 
ATOM   441   H  HG22 . THR A  1  26  ? 48.55510  22.45088 10.06324  1.000 45.65618  ? 27  THR A HG22 1 
ATOM   442   H  HG23 . THR A  1  26  ? 47.16767  21.70661 9.94660   1.000 45.65618  ? 27  THR A HG23 1 
ATOM   443   N  N    . LEU A  1  27  ? 48.19816  21.58869 5.07859   1.000 36.13778  ? 28  LEU A N    1 
ATOM   444   C  CA   . LEU A  1  27  ? 48.57615  21.01960 3.79425   1.000 34.53125  ? 28  LEU A CA   1 
ATOM   445   C  C    . LEU A  1  27  ? 49.53891  21.89838 3.00966   1.000 30.63848  ? 28  LEU A C    1 
ATOM   446   O  O    . LEU A  1  27  ? 50.02697  21.47029 1.96001   1.000 34.05097  ? 28  LEU A O    1 
ATOM   447   C  CB   . LEU A  1  27  ? 47.32075  20.76413 2.95951   1.000 38.25705  ? 28  LEU A CB   1 
ATOM   448   C  CG   . LEU A  1  27  ? 46.44508  19.64441 3.51883   1.000 35.89815  ? 28  LEU A CG   1 
ATOM   449   C  CD1  . LEU A  1  27  ? 45.00465  20.11339 3.71392   1.000 38.02020  ? 28  LEU A CD1  1 
ATOM   450   C  CD2  . LEU A  1  27  ? 46.51628  18.43507 2.60010   1.000 40.74977  ? 28  LEU A CD2  1 
ATOM   451   H  H    . LEU A  1  27  ? 47.51598  22.11123 5.04404   1.000 43.36533  ? 28  LEU A H    1 
ATOM   452   H  HA   . LEU A  1  27  ? 49.01878  20.16959 3.94415   1.000 41.43750  ? 28  LEU A HA   1 
ATOM   453   H  HB2  . LEU A  1  27  ? 46.78986  21.57559 2.93532   1.000 45.90846  ? 28  LEU A HB2  1 
ATOM   454   H  HB3  . LEU A  1  27  ? 47.58724  20.51511 2.06069   1.000 45.90846  ? 28  LEU A HB3  1 
ATOM   455   H  HG   . LEU A  1  27  ? 46.77293  19.38380 4.39376   1.000 43.07778  ? 28  LEU A HG   1 
ATOM   456   H  HD11 . LEU A  1  27  ? 44.46215  19.35940 3.99337   1.000 45.62424  ? 28  LEU A HD11 1 
ATOM   457   H  HD12 . LEU A  1  27  ? 44.98688  20.80407 4.39476   1.000 45.62424  ? 28  LEU A HD12 1 
ATOM   458   H  HD13 . LEU A  1  27  ? 44.67145  20.46761 2.87463   1.000 45.62424  ? 28  LEU A HD13 1 
ATOM   459   H  HD21 . LEU A  1  27  ? 45.89019  17.76349 2.91298   1.000 48.89973  ? 28  LEU A HD21 1 
ATOM   460   H  HD22 . LEU A  1  27  ? 46.28454  18.70902 1.69891   1.000 48.89973  ? 28  LEU A HD22 1 
ATOM   461   H  HD23 . LEU A  1  27  ? 47.41847  18.07912 2.61593   1.000 48.89973  ? 28  LEU A HD23 1 
ATOM   462   N  N    . GLY A  1  28  ? 49.81997  23.10612 3.48189   1.000 32.35897  ? 29  GLY A N    1 
ATOM   463   C  CA   . GLY A  1  28  ? 50.71304  23.99607 2.77759   1.000 34.29151  ? 29  GLY A CA   1 
ATOM   464   C  C    . GLY A  1  28  ? 50.06294  24.85067 1.71681   1.000 33.35208  ? 29  GLY A C    1 
ATOM   465   O  O    . GLY A  1  28  ? 50.76326  25.32482 0.81622   1.000 31.68366  ? 29  GLY A O    1 
ATOM   466   H  H    . GLY A  1  28  ? 49.50171  23.42989 4.21229   1.000 38.83076  ? 29  GLY A H    1 
ATOM   467   H  HA2  . GLY A  1  28  ? 51.12819  24.59099 3.42151   1.000 41.14981  ? 29  GLY A HA2  1 
ATOM   468   H  HA3  . GLY A  1  28  ? 51.40211  23.46602 2.34732   1.000 41.14981  ? 29  GLY A HA3  1 
ATOM   469   N  N    . GLY A  1  29  ? 48.75283  25.07077 1.79297   1.000 32.77310  ? 30  GLY A N    1 
ATOM   470   C  CA   . GLY A  1  29  ? 48.09860  25.92961 0.81852   1.000 29.12329  ? 30  GLY A CA   1 
ATOM   471   C  C    . GLY A  1  29  ? 48.25633  25.37873 -0.58259  1.000 26.45958  ? 30  GLY A C    1 
ATOM   472   O  O    . GLY A  1  29  ? 48.07514  24.18305 -0.82978  1.000 25.22920  ? 30  GLY A O    1 
ATOM   473   H  H    . GLY A  1  29  ? 48.22974  24.73961 2.38988   1.000 39.32772  ? 30  GLY A H    1 
ATOM   474   H  HA2  . GLY A  1  29  ? 47.15255  25.99420 1.02278   1.000 34.94795  ? 30  GLY A HA2  1 
ATOM   475   H  HA3  . GLY A  1  29  ? 48.48974  26.81670 0.84993   1.000 34.94795  ? 30  GLY A HA3  1 
ATOM   476   N  N    . TRP A  1  30  ? 48.61547  26.25518 -1.52051  1.000 27.76472  ? 31  TRP A N    1 
ATOM   477   C  CA   . TRP A  1  30  ? 48.70656  25.84147 -2.91488  1.000 26.15334  ? 31  TRP A CA   1 
ATOM   478   C  C    . TRP A  1  30  ? 49.82187  24.83605 -3.14907  1.000 27.47677  ? 31  TRP A C    1 
ATOM   479   O  O    . TRP A  1  30  ? 49.76767  24.08305 -4.12923  1.000 24.90315  ? 31  TRP A O    1 
ATOM   480   C  CB   . TRP A  1  30  ? 48.90794  27.06135 -3.81007  1.000 30.10826  ? 31  TRP A CB   1 
ATOM   481   C  CG   . TRP A  1  30  ? 50.11837  27.87973 -3.49908  1.000 28.86055  ? 31  TRP A CG   1 
ATOM   482   C  CD1  . TRP A  1  30  ? 50.17968  28.99492 -2.71283  1.000 26.63854  ? 31  TRP A CD1  1 
ATOM   483   C  CD2  . TRP A  1  30  ? 51.44335  27.65917 -3.98735  1.000 28.22881  ? 31  TRP A CD2  1 
ATOM   484   N  NE1  . TRP A  1  30  ? 51.46263  29.48197 -2.68644  1.000 28.64064  ? 31  TRP A NE1  1 
ATOM   485   C  CE2  . TRP A  1  30  ? 52.25787  28.67642 -3.45837  1.000 25.85348  ? 31  TRP A CE2  1 
ATOM   486   C  CE3  . TRP A  1  30  ? 52.02109  26.69772 -4.82178  1.000 27.94147  ? 31  TRP A CE3  1 
ATOM   487   C  CZ2  . TRP A  1  30  ? 53.61809  28.75773 -3.73278  1.000 28.50909  ? 31  TRP A CZ2  1 
ATOM   488   C  CZ3  . TRP A  1  30  ? 53.37206  26.78195 -5.09383  1.000 26.56505  ? 31  TRP A CZ3  1 
ATOM   489   C  CH2  . TRP A  1  30  ? 54.15419  27.80560 -4.55376  1.000 27.49151  ? 31  TRP A CH2  1 
ATOM   490   H  H    . TRP A  1  30  ? 48.80797  27.08083 -1.37607  1.000 33.31766  ? 31  TRP A H    1 
ATOM   491   H  HA   . TRP A  1  30  ? 47.87075  25.41931 -3.16809  1.000 31.38401  ? 31  TRP A HA   1 
ATOM   492   H  HB2  . TRP A  1  30  ? 48.98978  26.75855 -4.72796  1.000 36.12991  ? 31  TRP A HB2  1 
ATOM   493   H  HB3  . TRP A  1  30  ? 48.13470  27.63993 -3.71928  1.000 36.12991  ? 31  TRP A HB3  1 
ATOM   494   H  HD1  . TRP A  1  30  ? 49.45788  29.36937 -2.26149  1.000 31.96625  ? 31  TRP A HD1  1 
ATOM   495   H  HE1  . TRP A  1  30  ? 51.72450  30.17880 -2.25580  1.000 34.36877  ? 31  TRP A HE1  1 
ATOM   496   H  HE3  . TRP A  1  30  ? 51.50561  26.01491 -5.18640  1.000 33.52976  ? 31  TRP A HE3  1 
ATOM   497   H  HZ2  . TRP A  1  30  ? 54.14360  29.43456 -3.37135  1.000 34.21091  ? 31  TRP A HZ2  1 
ATOM   498   H  HZ3  . TRP A  1  30  ? 53.76789  26.14666 -5.64577  1.000 31.87806  ? 31  TRP A HZ3  1 
ATOM   499   H  HH2  . TRP A  1  30  ? 55.06092  27.84003 -4.75760  1.000 32.98981  ? 31  TRP A HH2  1 
ATOM   500   N  N    . LYS A  1  31  ? 50.80698  24.78055 -2.25278  1.000 25.27076  ? 32  LYS A N    1 
ATOM   501   C  CA   . LYS A  1  31  ? 51.95522  23.90885 -2.45974  1.000 28.49407  ? 32  LYS A CA   1 
ATOM   502   C  C    . LYS A  1  31  ? 51.58119  22.43326 -2.44722  1.000 27.60680  ? 32  LYS A C    1 
ATOM   503   O  O    . LYS A  1  31  ? 52.37288  21.60186 -2.90380  1.000 28.62649  ? 32  LYS A O    1 
ATOM   504   C  CB   . LYS A  1  31  ? 53.00914  24.20351 -1.39586  1.000 27.47955  ? 32  LYS A CB   1 
ATOM   505   C  CG   . LYS A  1  31  ? 53.60156  25.58978 -1.52799  1.000 30.53617  ? 32  LYS A CG   1 
ATOM   506   C  CD   . LYS A  1  31  ? 54.40150  25.98629 -0.29612  1.000 35.77082  ? 32  LYS A CD   1 
ATOM   507   C  CE   . LYS A  1  31  ? 55.31917  27.16373 -0.59818  1.000 39.68605  ? 32  LYS A CE   1 
ATOM   508   N  NZ   . LYS A  1  31  ? 56.03834  27.65725 0.61400   1.000 55.75388  ? 32  LYS A NZ   1 
ATOM   509   H  H    . LYS A  1  31  ? 50.83208  25.23490 -1.52303  1.000 30.32491  ? 32  LYS A H    1 
ATOM   510   H  HA   . LYS A  1  31  ? 52.34294  24.09338 -3.32952  1.000 34.19288  ? 32  LYS A HA   1 
ATOM   511   H  HB2  . LYS A  1  31  ? 52.60067  24.13360 -0.51884  1.000 32.97546  ? 32  LYS A HB2  1 
ATOM   512   H  HB3  . LYS A  1  31  ? 53.72985  23.55958 -1.47846  1.000 32.97546  ? 32  LYS A HB3  1 
ATOM   513   H  HG2  . LYS A  1  31  ? 54.19527  25.61184 -2.29476  1.000 36.64340  ? 32  LYS A HG2  1 
ATOM   514   H  HG3  . LYS A  1  31  ? 52.88541  26.23360 -1.64430  1.000 36.64340  ? 32  LYS A HG3  1 
ATOM   515   H  HD2  . LYS A  1  31  ? 53.79400  26.24479 0.41453   1.000 42.92498  ? 32  LYS A HD2  1 
ATOM   516   H  HD3  . LYS A  1  31  ? 54.94718  25.23713 -0.00997  1.000 42.92498  ? 32  LYS A HD3  1 
ATOM   517   H  HE2  . LYS A  1  31  ? 55.98287  26.88905 -1.25006  1.000 47.62327  ? 32  LYS A HE2  1 
ATOM   518   H  HE3  . LYS A  1  31  ? 54.78970  27.89546 -0.95192  1.000 47.62327  ? 32  LYS A HE3  1 
ATOM   519   H  HZ1  . LYS A  1  31  ? 56.55440  28.35027 0.40068   1.000 66.90466  ? 32  LYS A HZ1  1 
ATOM   520   H  HZ2  . LYS A  1  31  ? 55.45197  27.91336 1.23261   1.000 66.90466  ? 32  LYS A HZ2  1 
ATOM   521   H  HZ3  . LYS A  1  31  ? 56.54841  27.00989 0.94994   1.000 66.90466  ? 32  LYS A HZ3  1 
ATOM   522   N  N    . GLN A  1  32  ? 50.39480  22.08627 -1.95223  1.000 25.82302  ? 33  GLN A N    1 
ATOM   523   C  CA   . GLN A  1  32  ? 49.97335  20.69425 -1.98047  1.000 26.79313  ? 33  GLN A CA   1 
ATOM   524   C  C    . GLN A  1  32  ? 49.70362  20.20316 -3.39217  1.000 25.88035  ? 33  GLN A C    1 
ATOM   525   O  O    . GLN A  1  32  ? 49.63342  18.98880 -3.60944  1.000 28.53612  ? 33  GLN A O    1 
ATOM   526   C  CB   . GLN A  1  32  ? 48.71262  20.51176 -1.14224  1.000 29.28911  ? 33  GLN A CB   1 
ATOM   527   C  CG   . GLN A  1  32  ? 47.49032  21.20058 -1.72020  1.000 23.73648  ? 33  GLN A CG   1 
ATOM   528   C  CD   . GLN A  1  32  ? 46.26280  20.97613 -0.87803  1.000 25.50237  ? 33  GLN A CD   1 
ATOM   529   O  OE1  . GLN A  1  32  ? 45.63700  19.91778 -0.94483  1.000 28.21362  ? 33  GLN A OE1  1 
ATOM   530   N  NE2  . GLN A  1  32  ? 45.91631  21.96501 -0.06367  1.000 28.67002  ? 33  GLN A NE2  1 
ATOM   531   H  H    . GLN A  1  32  ? 49.82769  22.62943 -1.60157  1.000 30.98763  ? 33  GLN A H    1 
ATOM   532   H  HA   . GLN A  1  32  ? 50.68085  20.15319 -1.59629  1.000 32.15175  ? 33  GLN A HA   1 
ATOM   533   H  HB2  . GLN A  1  32  ? 48.51571  19.56419 -1.07723  1.000 35.14694  ? 33  GLN A HB2  1 
ATOM   534   H  HB3  . GLN A  1  32  ? 48.86972  20.87936 -0.25845  1.000 35.14694  ? 33  GLN A HB3  1 
ATOM   535   H  HG2  . GLN A  1  32  ? 47.65492  22.15537 -1.76703  1.000 28.48377  ? 33  GLN A HG2  1 
ATOM   536   H  HG3  . GLN A  1  32  ? 47.31679  20.84992 -2.60779  1.000 28.48377  ? 33  GLN A HG3  1 
ATOM   537   H  HE21 . GLN A  1  32  ? 46.38553  22.68526 -0.03790  1.000 34.40403  ? 33  GLN A HE21 1 
ATOM   538   H  HE22 . GLN A  1  32  ? 45.22255  21.88559 0.43831   1.000 34.40403  ? 33  GLN A HE22 1 
ATOM   539   N  N    . SER A  1  33  ? 49.53390  21.11642 -4.34392  1.000 28.58601  ? 34  SER A N    1 
ATOM   540   C  CA   . SER A  1  33  ? 49.04797  20.79476 -5.67658  1.000 28.60949  ? 34  SER A CA   1 
ATOM   541   C  C    . SER A  1  33  ? 50.16225  20.94816 -6.69828  1.000 26.33723  ? 34  SER A C    1 
ATOM   542   O  O    . SER A  1  33  ? 50.80651  22.00073 -6.77563  1.000 26.78438  ? 34  SER A O    1 
ATOM   543   C  CB   . SER A  1  33  ? 47.87455  21.69494 -6.07628  1.000 26.69802  ? 34  SER A CB   1 
ATOM   544   O  OG   . SER A  1  33  ? 47.68301  21.65243 -7.48377  1.000 26.23653  ? 34  SER A OG   1 
ATOM   545   H  H    . SER A  1  33  ? 49.69927  21.95336 -4.23534  1.000 34.30321  ? 34  SER A H    1 
ATOM   546   H  HA   . SER A  1  33  ? 48.75377  19.87045 -5.67567  1.000 34.33138  ? 34  SER A HA   1 
ATOM   547   H  HB2  . SER A  1  33  ? 47.06888  21.38268 -5.63550  1.000 32.03763  ? 34  SER A HB2  1 
ATOM   548   H  HB3  . SER A  1  33  ? 48.06705  22.60710 -5.80832  1.000 32.03763  ? 34  SER A HB3  1 
ATOM   549   H  HG   . SER A  1  33  ? 47.55508  20.86036 -7.73251  1.000 31.48384  ? 34  SER A HG   1 
ATOM   550   N  N    . GLU A  1  34  ? 50.36731  19.89592 -7.48674  1.000 27.15488  ? 35  GLU A N    1 
ATOM   551   C  CA   . GLU A  1  34  ? 51.28232  19.96916 -8.61565  1.000 30.35001  ? 35  GLU A CA   1 
ATOM   552   C  C    . GLU A  1  34  ? 50.82351  21.00812 -9.62729  1.000 31.26150  ? 35  GLU A C    1 
ATOM   553   O  O    . GLU A  1  34  ? 51.64381  21.73944 -10.19678 1.000 23.24163  ? 35  GLU A O    1 
ATOM   554   C  CB   . GLU A  1  34  ? 51.37600  18.59215 -9.26257  1.000 31.92159  ? 35  GLU A CB   1 
ATOM   555   C  CG   . GLU A  1  34  ? 52.08230  18.55522 -10.59129 1.000 45.05464  ? 35  GLU A CG   1 
ATOM   556   C  CD   . GLU A  1  34  ? 52.02311  17.18028 -11.20873 1.000 54.40463  ? 35  GLU A CD   1 
ATOM   557   O  OE1  . GLU A  1  34  ? 52.95195  16.38247 -10.96010 1.000 59.82324  ? 35  GLU A OE1  1 
ATOM   558   O  OE2  . GLU A  1  34  ? 51.04028  16.89846 -11.92983 1.000 54.90271  ? 35  GLU A OE2  1 
ATOM   559   H  H    . GLU A  1  34  ? 49.98900  19.12985 -7.38865  1.000 32.58585  ? 35  GLU A H    1 
ATOM   560   H  HA   . GLU A  1  34  ? 52.16391  20.23022 -8.30654  1.000 36.42001  ? 35  GLU A HA   1 
ATOM   561   H  HB2  . GLU A  1  34  ? 51.85847  18.00350 -8.66122  1.000 38.30591  ? 35  GLU A HB2  1 
ATOM   562   H  HB3  . GLU A  1  34  ? 50.47629  18.25795 -9.40301  1.000 38.30591  ? 35  GLU A HB3  1 
ATOM   563   H  HG2  . GLU A  1  34  ? 51.65756  19.18132 -11.19834 1.000 54.06557  ? 35  GLU A HG2  1 
ATOM   564   H  HG3  . GLU A  1  34  ? 53.01406  18.79429 -10.46652 1.000 54.06557  ? 35  GLU A HG3  1 
ATOM   565   N  N    . ARG A  1  35  ? 49.51489  21.08109 -9.87471  1.000 31.53663  ? 36  ARG A N    1 
ATOM   566   C  CA   . ARG A  1  35  ? 49.02050  21.99683 -10.89497 1.000 27.90480  ? 36  ARG A CA   1 
ATOM   567   C  C    . ARG A  1  35  ? 49.13500  23.44398 -10.43287 1.000 24.40307  ? 36  ARG A C    1 
ATOM   568   O  O    . ARG A  1  35  ? 49.56632  24.31002 -11.20178 1.000 25.27437  ? 36  ARG A O    1 
ATOM   569   C  CB   . ARG A  1  35  ? 47.57976  21.64390 -11.25770 1.000 26.73900  ? 36  ARG A CB   1 
ATOM   570   C  CG   . ARG A  1  35  ? 47.05733  22.37045 -12.48869 1.000 28.86948  ? 36  ARG A CG   1 
ATOM   571   C  CD   . ARG A  1  35  ? 47.85295  22.03923 -13.75628 1.000 28.21691  ? 36  ARG A CD   1 
ATOM   572   N  NE   . ARG A  1  35  ? 47.67146  20.65139 -14.17046 1.000 27.85293  ? 36  ARG A NE   1 
ATOM   573   C  CZ   . ARG A  1  35  ? 48.63864  19.74557 -14.25862 1.000 32.56810  ? 36  ARG A CZ   1 
ATOM   574   N  NH1  . ARG A  1  35  ? 49.90130  20.04852 -14.00416 1.000 33.11483  ? 36  ARG A NH1  1 
ATOM   575   N  NH2  . ARG A  1  35  ? 48.33053  18.50339 -14.61911 1.000 32.01279  ? 36  ARG A NH2  1 
ATOM   576   H  H    . ARG A  1  35  ? 48.90832  20.62132 -9.47434  1.000 37.84396  ? 36  ARG A H    1 
ATOM   577   H  HA   . ARG A  1  35  ? 49.55639  21.90072 -11.69777 1.000 33.48576  ? 36  ARG A HA   1 
ATOM   578   H  HB2  . ARG A  1  35  ? 47.52741  20.69123 -11.43257 1.000 32.08680  ? 36  ARG A HB2  1 
ATOM   579   H  HB3  . ARG A  1  35  ? 47.00522  21.87630 -10.51151 1.000 32.08680  ? 36  ARG A HB3  1 
ATOM   580   H  HG2  . ARG A  1  35  ? 46.13403  22.11403 -12.63926 1.000 34.64338  ? 36  ARG A HG2  1 
ATOM   581   H  HG3  . ARG A  1  35  ? 47.11591  23.32718 -12.33995 1.000 34.64338  ? 36  ARG A HG3  1 
ATOM   582   H  HD2  . ARG A  1  35  ? 47.55402  22.61250 -14.47940 1.000 33.86029  ? 36  ARG A HD2  1 
ATOM   583   H  HD3  . ARG A  1  35  ? 48.79711  22.18363 -13.58708 1.000 33.86029  ? 36  ARG A HD3  1 
ATOM   584   H  HE   . ARG A  1  35  ? 46.87446  20.40018 -14.37366 1.000 33.42351  ? 36  ARG A HE   1 
ATOM   585   H  HH11 . ARG A  1  35  ? 50.11344  20.84975 -13.77475 1.000 39.73779  ? 36  ARG A HH11 1 
ATOM   586   H  HH12 . ARG A  1  35  ? 50.50981  19.44419 -14.06819 1.000 39.73779  ? 36  ARG A HH12 1 
ATOM   587   H  HH21 . ARG A  1  35  ? 47.51400  18.29569 -14.79154 1.000 38.41534  ? 36  ARG A HH21 1 
ATOM   588   H  HH22 . ARG A  1  35  ? 48.94778  17.90765 -14.67985 1.000 38.41534  ? 36  ARG A HH22 1 
ATOM   589   N  N    . LYS A  1  36  ? 48.77466  23.72671 -9.17747  1.000 23.54459  ? 37  LYS A N    1 
ATOM   590   C  CA   . LYS A  1  36  ? 48.93148  25.08456 -8.66513  1.000 23.09227  ? 37  LYS A CA   1 
ATOM   591   C  C    . LYS A  1  36  ? 50.39833  25.49964 -8.65150  1.000 26.23164  ? 37  LYS A C    1 
ATOM   592   O  O    . LYS A  1  36  ? 50.72177  26.67192 -8.87897  1.000 24.59253  ? 37  LYS A O    1 
ATOM   593   C  CB   . LYS A  1  36  ? 48.34259  25.19008 -7.25863  1.000 25.31675  ? 37  LYS A CB   1 
ATOM   594   C  CG   . LYS A  1  36  ? 46.83821  24.92252 -7.15404  1.000 25.29345  ? 37  LYS A CG   1 
ATOM   595   C  CD   . LYS A  1  36  ? 45.99385  25.68169 -8.18855  1.000 23.86658  ? 37  LYS A CD   1 
ATOM   596   C  CE   . LYS A  1  36  ? 44.50507  25.54295 -7.84527  1.000 24.54068  ? 37  LYS A CE   1 
ATOM   597   N  NZ   . LYS A  1  36  ? 43.59458  26.27294 -8.77409  1.000 24.57995  ? 37  LYS A NZ   1 
ATOM   598   H  H    . LYS A  1  36  ? 48.44527  23.16312 -8.61758  1.000 28.25351  ? 37  LYS A H    1 
ATOM   599   H  HA   . LYS A  1  36  ? 48.44333  25.69533 -9.23921  1.000 27.71072  ? 37  LYS A HA   1 
ATOM   600   H  HB2  . LYS A  1  36  ? 48.79117  24.54434 -6.69056  1.000 30.38010  ? 37  LYS A HB2  1 
ATOM   601   H  HB3  . LYS A  1  36  ? 48.50003  26.08840 -6.92829  1.000 30.38010  ? 37  LYS A HB3  1 
ATOM   602   H  HG2  . LYS A  1  36  ? 46.68061  23.97437 -7.28470  1.000 30.35214  ? 37  LYS A HG2  1 
ATOM   603   H  HG3  . LYS A  1  36  ? 46.53460  25.19094 -6.27275  1.000 30.35214  ? 37  LYS A HG3  1 
ATOM   604   H  HD2  . LYS A  1  36  ? 46.23027  26.62238 -8.17809  1.000 28.63989  ? 37  LYS A HD2  1 
ATOM   605   H  HD3  . LYS A  1  36  ? 46.14637  25.31109 -9.07189  1.000 28.63989  ? 37  LYS A HD3  1 
ATOM   606   H  HE2  . LYS A  1  36  ? 44.26495  24.60365 -7.87624  1.000 29.44881  ? 37  LYS A HE2  1 
ATOM   607   H  HE3  . LYS A  1  36  ? 44.35759  25.89383 -6.95306  1.000 29.44881  ? 37  LYS A HE3  1 
ATOM   608   H  HZ1  . LYS A  1  36  ? 42.76387  26.26503 -8.45480  1.000 29.49594  ? 37  LYS A HZ1  1 
ATOM   609   H  HZ2  . LYS A  1  36  ? 43.86228  27.11718 -8.86180  1.000 29.49594  ? 37  LYS A HZ2  1 
ATOM   610   H  HZ3  . LYS A  1  36  ? 43.60014  25.88355 -9.57437  1.000 29.49594  ? 37  LYS A HZ3  1 
ATOM   611   N  N    . THR A  1  37  ? 51.29970  24.55316 -8.38789  1.000 26.69094  ? 38  THR A N    1 
ATOM   612   C  CA   . THR A  1  37  ? 52.72307  24.86450 -8.42771  1.000 24.03362  ? 38  THR A CA   1 
ATOM   613   C  C    . THR A  1  37  ? 53.14656  25.23713 -9.83970  1.000 25.46150  ? 38  THR A C    1 
ATOM   614   O  O    . THR A  1  37  ? 53.87428  26.21590 -10.04131 1.000 25.71926  ? 38  THR A O    1 
ATOM   615   C  CB   . THR A  1  37  ? 53.52651  23.67466 -7.90365  1.000 23.47160  ? 38  THR A CB   1 
ATOM   616   O  OG1  . THR A  1  37  ? 53.20493  23.46646 -6.52426  1.000 24.67038  ? 38  THR A OG1  1 
ATOM   617   C  CG2  . THR A  1  37  ? 55.01855  23.92682 -8.01266  1.000 25.11782  ? 38  THR A CG2  1 
ATOM   618   H  H    . THR A  1  37  ? 51.11496  23.73762 -8.18697  1.000 32.02913  ? 38  THR A H    1 
ATOM   619   H  HA   . THR A  1  37  ? 52.91021  25.62065 -7.84969  1.000 28.84034  ? 38  THR A HA   1 
ATOM   620   H  HB   . THR A  1  37  ? 53.30945  22.88959 -8.43039  1.000 28.16592  ? 38  THR A HB   1 
ATOM   621   H  HG1  . THR A  1  37  ? 52.43306  23.14240 -6.45495  1.000 29.60446  ? 38  THR A HG1  1 
ATOM   622   H  HG21 . THR A  1  37  ? 55.50972  23.17571 -7.64457  1.000 30.14138  ? 38  THR A HG21 1 
ATOM   623   H  HG22 . THR A  1  37  ? 55.26862  24.04101 -8.94289  1.000 30.14138  ? 38  THR A HG22 1 
ATOM   624   H  HG23 . THR A  1  37  ? 55.25614  24.72916 -7.52204  1.000 30.14138  ? 38  THR A HG23 1 
ATOM   625   N  N    . GLU A  1  38  ? 52.68252  24.47899 -10.83562 1.000 25.14392  ? 39  GLU A N    1 
ATOM   626   C  CA   . GLU A  1  38  ? 52.96115  24.84204 -12.21934 1.000 24.28403  ? 39  GLU A CA   1 
ATOM   627   C  C    . GLU A  1  38  ? 52.46243  26.24930 -12.51725 1.000 25.48478  ? 39  GLU A C    1 
ATOM   628   O  O    . GLU A  1  38  ? 53.16276  27.03899 -13.16018 1.000 23.41065  ? 39  GLU A O    1 
ATOM   629   C  CB   . GLU A  1  38  ? 52.31833  23.83082 -13.16941 1.000 22.17505  ? 39  GLU A CB   1 
ATOM   630   C  CG   . GLU A  1  38  ? 52.65004  24.05126 -14.64841 1.000 26.48151  ? 39  GLU A CG   1 
ATOM   631   C  CD   . GLU A  1  38  ? 51.80264  23.19127 -15.57232 1.000 29.22763  ? 39  GLU A CD   1 
ATOM   632   O  OE1  . GLU A  1  38  ? 51.97032  23.28649 -16.79990 1.000 30.99429  ? 39  GLU A OE1  1 
ATOM   633   O  OE2  . GLU A  1  38  ? 50.95272  22.42984 -15.07382 1.000 36.17696  ? 39  GLU A OE2  1 
ATOM   634   H  H    . GLU A  1  38  ? 52.21389  23.76473 -10.73653 1.000 30.17270  ? 39  GLU A H    1 
ATOM   635   H  HA   . GLU A  1  38  ? 53.91959  24.81890 -12.36686 1.000 29.14084  ? 39  GLU A HA   1 
ATOM   636   H  HB2  . GLU A  1  38  ? 52.62530  22.94256 -12.92927 1.000 26.61007  ? 39  GLU A HB2  1 
ATOM   637   H  HB3  . GLU A  1  38  ? 51.35464  23.88595 -13.07365 1.000 26.61007  ? 39  GLU A HB3  1 
ATOM   638   H  HG2  . GLU A  1  38  ? 52.49068  24.98125 -14.87342 1.000 31.77782  ? 39  GLU A HG2  1 
ATOM   639   H  HG3  . GLU A  1  38  ? 53.58165  23.82804 -14.80062 1.000 31.77782  ? 39  GLU A HG3  1 
ATOM   640   N  N    . PHE A  1  39  ? 51.26040  26.58757 -12.03537 1.000 24.67406  ? 40  PHE A N    1 
ATOM   641   C  CA   . PHE A  1  39  ? 50.69040  27.90510 -12.30339 1.000 24.28006  ? 40  PHE A CA   1 
ATOM   642   C  C    . PHE A  1  39  ? 51.50271  29.01697 -11.63941 1.000 24.20169  ? 40  PHE A C    1 
ATOM   643   O  O    . PHE A  1  39  ? 51.68536  30.09052 -12.22406 1.000 23.11450  ? 40  PHE A O    1 
ATOM   644   C  CB   . PHE A  1  39  ? 49.23811  27.96495 -11.81832 1.000 23.57245  ? 40  PHE A CB   1 
ATOM   645   C  CG   . PHE A  1  39  ? 48.26799  27.11322 -12.61548 1.000 20.75912  ? 40  PHE A CG   1 
ATOM   646   C  CD1  . PHE A  1  39  ? 48.67982  26.37900 -13.72139 1.000 21.20750  ? 40  PHE A CD1  1 
ATOM   647   C  CD2  . PHE A  1  39  ? 46.93168  27.04960 -12.23408 1.000 23.34630  ? 40  PHE A CD2  1 
ATOM   648   C  CE1  . PHE A  1  39  ? 47.78220  25.59966 -14.42360 1.000 24.10839  ? 40  PHE A CE1  1 
ATOM   649   C  CE2  . PHE A  1  39  ? 46.02752  26.27570 -12.93148 1.000 23.57034  ? 40  PHE A CE2  1 
ATOM   650   C  CZ   . PHE A  1  39  ? 46.44861  25.55130 -14.03284 1.000 23.15946  ? 40  PHE A CZ   1 
ATOM   651   H  H    . PHE A  1  39  ? 50.76221  26.07608 -11.55600 1.000 29.60887  ? 40  PHE A H    1 
ATOM   652   H  HA   . PHE A  1  39  ? 50.70219  28.04795 -13.26275 1.000 29.13608  ? 40  PHE A HA   1 
ATOM   653   H  HB2  . PHE A  1  39  ? 49.20754  27.65898 -10.89834 1.000 28.28694  ? 40  PHE A HB2  1 
ATOM   654   H  HB3  . PHE A  1  39  ? 48.93261  28.88398 -11.87261 1.000 28.28694  ? 40  PHE A HB3  1 
ATOM   655   H  HD1  . PHE A  1  39  ? 49.56919  26.41302 -13.99116 1.000 25.44900  ? 40  PHE A HD1  1 
ATOM   656   H  HD2  . PHE A  1  39  ? 46.64306  27.53703 -11.49651 1.000 28.01555  ? 40  PHE A HD2  1 
ATOM   657   H  HE1  . PHE A  1  39  ? 48.06957  25.10692 -15.15812 1.000 28.93007  ? 40  PHE A HE1  1 
ATOM   658   H  HE2  . PHE A  1  39  ? 45.13797  26.24088 -12.66243 1.000 28.28441  ? 40  PHE A HE2  1 
ATOM   659   H  HZ   . PHE A  1  39  ? 45.84130  25.03355 -14.51035 1.000 27.79135  ? 40  PHE A HZ   1 
ATOM   660   N  N    . VAL A  1  40  ? 51.97493  28.79667 -10.40888 1.000 27.04761  ? 41  VAL A N    1 
ATOM   661   C  CA   . VAL A  1  40  ? 52.73578  29.83599 -9.71515  1.000 25.95020  ? 41  VAL A CA   1 
ATOM   662   C  C    . VAL A  1  40  ? 53.99513  30.17756 -10.49891 1.000 24.39912  ? 41  VAL A C    1 
ATOM   663   O  O    . VAL A  1  40  ? 54.33250  31.35160 -10.69256 1.000 25.38023  ? 41  VAL A O    1 
ATOM   664   C  CB   . VAL A  1  40  ? 53.07950  29.39576 -8.28022  1.000 25.97916  ? 41  VAL A CB   1 
ATOM   665   C  CG1  . VAL A  1  40  ? 54.11641  30.33261 -7.67300  1.000 27.80885  ? 41  VAL A CG1  1 
ATOM   666   C  CG2  . VAL A  1  40  ? 51.83245  29.36361 -7.41491  1.000 28.53675  ? 41  VAL A CG2  1 
ATOM   667   H  H    . VAL A  1  40  ? 51.87029  28.06857 -9.96333  1.000 32.45714  ? 41  VAL A H    1 
ATOM   668   H  HA   . VAL A  1  40  ? 52.18245  30.63082 -9.66070  1.000 31.14024  ? 41  VAL A HA   1 
ATOM   669   H  HB   . VAL A  1  40  ? 53.45092  28.50022 -8.31092  1.000 31.17499  ? 41  VAL A HB   1 
ATOM   670   H  HG11 . VAL A  1  40  ? 54.11810  30.21991 -6.70957  1.000 33.37062  ? 41  VAL A HG11 1 
ATOM   671   H  HG12 . VAL A  1  40  ? 54.98985  30.11299 -8.03324  1.000 33.37062  ? 41  VAL A HG12 1 
ATOM   672   H  HG13 . VAL A  1  40  ? 53.88604  31.24745 -7.89861  1.000 33.37062  ? 41  VAL A HG13 1 
ATOM   673   H  HG21 . VAL A  1  40  ? 52.06933  29.04065 -6.53145  1.000 34.24411  ? 41  VAL A HG21 1 
ATOM   674   H  HG22 . VAL A  1  40  ? 51.46812  30.26042 -7.35256  1.000 34.24411  ? 41  VAL A HG22 1 
ATOM   675   H  HG23 . VAL A  1  40  ? 51.18171  28.76968 -7.82072  1.000 34.24411  ? 41  VAL A HG23 1 
ATOM   676   N  N    . ASN A  1  41  ? 54.71603  29.15038 -10.94987 1.000 25.22732  ? 42  ASN A N    1 
ATOM   677   C  CA   . ASN A  1  41  ? 55.96275  29.38159 -11.66817 1.000 27.04904  ? 42  ASN A CA   1 
ATOM   678   C  C    . ASN A  1  41  ? 55.70671  30.00007 -13.03613 1.000 26.53718  ? 42  ASN A C    1 
ATOM   679   O  O    . ASN A  1  41  ? 56.47635  30.85478 -13.48759 1.000 25.41985  ? 42  ASN A O    1 
ATOM   680   C  CB   . ASN A  1  41  ? 56.73767  28.06994 -11.79688 1.000 27.02881  ? 42  ASN A CB   1 
ATOM   681   C  CG   . ASN A  1  41  ? 57.24987  27.56012 -10.45171 1.000 35.11225  ? 42  ASN A CG   1 
ATOM   682   O  OD1  . ASN A  1  41  ? 57.58353  28.34589 -9.56085  1.000 33.01384  ? 42  ASN A OD1  1 
ATOM   683   N  ND2  . ASN A  1  41  ? 57.29402  26.24254 -10.29517 1.000 33.84271  ? 42  ASN A ND2  1 
ATOM   684   H  H    . ASN A  1  41  ? 54.50672  28.32183 -10.85351 1.000 30.27278  ? 42  ASN A H    1 
ATOM   685   H  HA   . ASN A  1  41  ? 56.50921  30.00312 -11.16222 1.000 32.45885  ? 42  ASN A HA   1 
ATOM   686   H  HB2  . ASN A  1  41  ? 56.15433  27.39253 -12.17334 1.000 32.43457  ? 42  ASN A HB2  1 
ATOM   687   H  HB3  . ASN A  1  41  ? 57.50239  28.20898 -12.37721 1.000 32.43457  ? 42  ASN A HB3  1 
ATOM   688   H  HD21 . ASN A  1  41  ? 57.57514  25.90663 -9.55508  1.000 40.61125  ? 42  ASN A HD21 1 
ATOM   689   H  HD22 . ASN A  1  41  ? 57.04150  25.72493 -10.93385 1.000 40.61125  ? 42  ASN A HD22 1 
ATOM   690   N  N    . ALA A  1  42  ? 54.63571  29.58703 -13.71577 1.000 26.03484  ? 43  ALA A N    1 
ATOM   691   C  CA   . ALA A  1  42  ? 54.30987  30.21331 -14.99308 1.000 23.39257  ? 43  ALA A CA   1 
ATOM   692   C  C    . ALA A  1  42  ? 53.96250  31.68527 -14.80268 1.000 22.19024  ? 43  ALA A C    1 
ATOM   693   O  O    . ALA A  1  42  ? 54.37293  32.53722 -15.59696 1.000 24.07819  ? 43  ALA A O    1 
ATOM   694   C  CB   . ALA A  1  42  ? 53.15939  29.46825 -15.66818 1.000 26.67111  ? 43  ALA A CB   1 
ATOM   695   H  H    . ALA A  1  42  ? 54.09787  28.96428 -13.46576 1.000 31.24181  ? 43  ALA A H    1 
ATOM   696   H  HA   . ALA A  1  42  ? 55.08108  30.15693 -15.57870 1.000 28.07108  ? 43  ALA A HA   1 
ATOM   697   H  HB1  . ALA A  1  42  ? 52.97505  29.88235 -16.52575 1.000 32.00534  ? 43  ALA A HB1  1 
ATOM   698   H  HB2  . ALA A  1  42  ? 53.41549  28.54153 -15.79658 1.000 32.00534  ? 43  ALA A HB2  1 
ATOM   699   H  HB3  . ALA A  1  42  ? 52.37427  29.51889 -15.10081 1.000 32.00534  ? 43  ALA A HB3  1 
ATOM   700   N  N    . GLY A  1  43  ? 53.21911  32.00629 -13.74502 1.000 25.28438  ? 44  GLY A N    1 
ATOM   701   C  CA   . GLY A  1  43  ? 52.87292  33.39586 -13.49273 1.000 23.35640  ? 44  GLY A CA   1 
ATOM   702   C  C    . GLY A  1  43  ? 54.08445  34.28072 -13.26237 1.000 23.90999  ? 44  GLY A C    1 
ATOM   703   O  O    . GLY A  1  43  ? 54.10942  35.43615 -13.69193 1.000 24.86531  ? 44  GLY A O    1 
ATOM   704   H  H    . GLY A  1  43  ? 52.90922  31.44704 -13.16986 1.000 30.34126  ? 44  GLY A H    1 
ATOM   705   H  HA2  . GLY A  1  43  ? 52.38386  33.74498 -14.25421 1.000 28.02768  ? 44  GLY A HA2  1 
ATOM   706   H  HA3  . GLY A  1  43  ? 52.30847  33.44499 -12.70541 1.000 28.02768  ? 44  GLY A HA3  1 
ATOM   707   N  N    . LYS A  1  44  ? 55.10423  33.75777 -12.57565 1.000 24.10085  ? 45  LYS A N    1 
ATOM   708   C  CA   . LYS A  1  44  ? 56.33536  34.52427 -12.40480 1.000 27.97068  ? 45  LYS A CA   1 
ATOM   709   C  C    . LYS A  1  44  ? 57.00480  34.78137 -13.74503 1.000 25.49665  ? 45  LYS A C    1 
ATOM   710   O  O    . LYS A  1  44  ? 57.47143  35.89440 -14.01586 1.000 26.77185  ? 45  LYS A O    1 
ATOM   711   C  CB   . LYS A  1  44  ? 57.30566  33.79168 -11.47949 1.000 29.45651  ? 45  LYS A CB   1 
ATOM   712   C  CG   . LYS A  1  44  ? 56.84234  33.68644 -10.05242 1.000 32.63636  ? 45  LYS A CG   1 
ATOM   713   C  CD   . LYS A  1  44  ? 58.02195  33.53578 -9.09943  1.000 43.54531  ? 45  LYS A CD   1 
ATOM   714   C  CE   . LYS A  1  44  ? 57.88842  32.29599 -8.22591  1.000 47.10852  ? 45  LYS A CE   1 
ATOM   715   N  NZ   . LYS A  1  44  ? 57.09525  32.56705 -6.98876  1.000 61.73498  ? 45  LYS A NZ   1 
ATOM   716   H  H    . LYS A  1  44  ? 55.10706  32.98018 -12.20829 1.000 28.92102  ? 45  LYS A H    1 
ATOM   717   H  HA   . LYS A  1  44  ? 56.10905  35.37319 -11.99369 1.000 33.56482  ? 45  LYS A HA   1 
ATOM   718   H  HB2  . LYS A  1  44  ? 57.43166  32.89012 -11.81446 1.000 35.34782  ? 45  LYS A HB2  1 
ATOM   719   H  HB3  . LYS A  1  44  ? 58.15137  34.26673 -11.47928 1.000 35.34782  ? 45  LYS A HB3  1 
ATOM   720   H  HG2  . LYS A  1  44  ? 56.35499  34.48981 -9.81160  1.000 39.16363  ? 45  LYS A HG2  1 
ATOM   721   H  HG3  . LYS A  1  44  ? 56.26967  32.90951 -9.95583  1.000 39.16363  ? 45  LYS A HG3  1 
ATOM   722   H  HD2  . LYS A  1  44  ? 58.84090  33.45821 -9.61344  1.000 52.25438  ? 45  LYS A HD2  1 
ATOM   723   H  HD3  . LYS A  1  44  ? 58.06639  34.31223 -8.51973  1.000 52.25438  ? 45  LYS A HD3  1 
ATOM   724   H  HE2  . LYS A  1  44  ? 57.43830  31.59859 -8.72784  1.000 56.53023  ? 45  LYS A HE2  1 
ATOM   725   H  HE3  . LYS A  1  44  ? 58.77170  31.99597 -7.96002  1.000 56.53023  ? 45  LYS A HE3  1 
ATOM   726   H  HZ1  . LYS A  1  44  ? 57.05810  31.83467 -6.48443  1.000 74.08198  ? 45  LYS A HZ1  1 
ATOM   727   H  HZ2  . LYS A  1  44  ? 57.47579  33.22124 -6.52044  1.000 74.08198  ? 45  LYS A HZ2  1 
ATOM   728   H  HZ3  . LYS A  1  44  ? 56.26717  32.81088 -7.20540  1.000 74.08198  ? 45  LYS A HZ3  1 
ATOM   729   N  N    . GLU A  1  45  ? 57.06307  33.75614 -14.59546 1.000 25.52054  ? 46  GLU A N    1 
ATOM   730   C  CA   . GLU A  1  45  ? 57.70271  33.90489 -15.89588 1.000 27.56667  ? 46  GLU A CA   1 
ATOM   731   C  C    . GLU A  1  45  ? 56.92445  34.86122 -16.79028 1.000 28.67342  ? 46  GLU A C    1 
ATOM   732   O  O    . GLU A  1  45  ? 57.52267  35.68183 -17.49588 1.000 28.27049  ? 46  GLU A O    1 
ATOM   733   C  CB   . GLU A  1  45  ? 57.83861  32.53434 -16.55403 1.000 28.16902  ? 46  GLU A CB   1 
ATOM   734   C  CG   . GLU A  1  45  ? 58.30592  32.57211 -17.98781 1.000 41.65262  ? 46  GLU A CG   1 
ATOM   735   C  CD   . GLU A  1  45  ? 58.77627  31.21545 -18.47683 1.000 54.79138  ? 46  GLU A CD   1 
ATOM   736   O  OE1  . GLU A  1  45  ? 59.09708  30.35784 -17.62369 1.000 61.71798  ? 46  GLU A OE1  1 
ATOM   737   O  OE2  . GLU A  1  45  ? 58.85603  31.01959 -19.71087 1.000 55.27314  ? 46  GLU A OE2  1 
ATOM   738   H  H    . GLU A  1  45  ? 56.74263  32.97267 -14.44351 1.000 30.62464  ? 46  GLU A H    1 
ATOM   739   H  HA   . GLU A  1  45  ? 58.59124  34.27480 -15.77510 1.000 33.08000  ? 46  GLU A HA   1 
ATOM   740   H  HB2  . GLU A  1  45  ? 58.48203  32.01207 -16.04991 1.000 33.80283  ? 46  GLU A HB2  1 
ATOM   741   H  HB3  . GLU A  1  45  ? 56.97263  32.09757 -16.53962 1.000 33.80283  ? 46  GLU A HB3  1 
ATOM   742   H  HG2  . GLU A  1  45  ? 57.57217  32.85903 -18.55366 1.000 49.98315  ? 46  GLU A HG2  1 
ATOM   743   H  HG3  . GLU A  1  45  ? 59.04657  33.19380 -18.06429 1.000 49.98315  ? 46  GLU A HG3  1 
ATOM   744   N  N    . VAL A  1  46  ? 55.59169  34.76830 -16.78066 1.000 23.61036  ? 47  VAL A N    1 
ATOM   745   C  CA   . VAL A  1  46  ? 54.77668  35.66872 -17.59364 1.000 24.96284  ? 47  VAL A CA   1 
ATOM   746   C  C    . VAL A  1  46  ? 54.97856  37.10823 -17.14197 1.000 23.62915  ? 47  VAL A C    1 
ATOM   747   O  O    . VAL A  1  46  ? 55.17471  38.01756 -17.95693 1.000 24.27381  ? 47  VAL A O    1 
ATOM   748   C  CB   . VAL A  1  46  ? 53.29402  35.25877 -17.52011 1.000 20.91735  ? 47  VAL A CB   1 
ATOM   749   C  CG1  . VAL A  1  46  ? 52.40176  36.35086 -18.08210 1.000 22.00568  ? 47  VAL A CG1  1 
ATOM   750   C  CG2  . VAL A  1  46  ? 53.07693  33.95612 -18.25731 1.000 23.17337  ? 47  VAL A CG2  1 
ATOM   751   H  H    . VAL A  1  46  ? 55.14211  34.19972 -16.31784 1.000 28.33243  ? 47  VAL A H    1 
ATOM   752   H  HA   . VAL A  1  46  ? 55.06276  35.59955 -18.51791 1.000 29.95540  ? 47  VAL A HA   1 
ATOM   753   H  HB   . VAL A  1  46  ? 53.04967  35.12932 -16.59036 1.000 25.10082  ? 47  VAL A HB   1 
ATOM   754   H  HG11 . VAL A  1  46  ? 51.51811  35.98481 -18.24356 1.000 26.40681  ? 47  VAL A HG11 1 
ATOM   755   H  HG12 . VAL A  1  46  ? 52.34723  37.07578 -17.43990 1.000 26.40681  ? 47  VAL A HG12 1 
ATOM   756   H  HG13 . VAL A  1  46  ? 52.78312  36.67355 -18.91358 1.000 26.40681  ? 47  VAL A HG13 1 
ATOM   757   H  HG21 . VAL A  1  46  ? 52.13237  33.73626 -18.23855 1.000 27.80804  ? 47  VAL A HG21 1 
ATOM   758   H  HG22 . VAL A  1  46  ? 53.37443  34.05911 -19.17480 1.000 27.80804  ? 47  VAL A HG22 1 
ATOM   759   H  HG23 . VAL A  1  46  ? 53.58802  33.25701 -17.82035 1.000 27.80804  ? 47  VAL A HG23 1 
ATOM   760   N  N    . ALA A  1  47  ? 54.92256  37.33460 -15.83042 1.000 24.16468  ? 48  ALA A N    1 
ATOM   761   C  CA   . ALA A  1  47  ? 55.09091  38.68096 -15.29640 1.000 23.92708  ? 48  ALA A CA   1 
ATOM   762   C  C    . ALA A  1  47  ? 56.43594  39.26849 -15.70298 1.000 25.37568  ? 48  ALA A C    1 
ATOM   763   O  O    . ALA A  1  47  ? 56.52038  40.42380 -16.13661 1.000 25.43050  ? 48  ALA A O    1 
ATOM   764   C  CB   . ALA A  1  47  ? 54.96195  38.65005 -13.77357 1.000 24.25434  ? 48  ALA A CB   1 
ATOM   765   H  H    . ALA A  1  47  ? 54.78922  36.72994 -15.23359 1.000 28.99761  ? 48  ALA A H    1 
ATOM   766   H  HA   . ALA A  1  47  ? 54.39204  39.25069 -15.65400 1.000 28.71249  ? 48  ALA A HA   1 
ATOM   767   H  HB1  . ALA A  1  47  ? 55.04877  39.55334 -13.43089 1.000 29.10521  ? 48  ALA A HB1  1 
ATOM   768   H  HB2  . ALA A  1  47  ? 54.09325  38.28877 -13.53748 1.000 29.10521  ? 48  ALA A HB2  1 
ATOM   769   H  HB3  . ALA A  1  47  ? 55.66390  38.08888 -13.40852 1.000 29.10521  ? 48  ALA A HB3  1 
ATOM   770   N  N    . ALA A  1  48  ? 57.50567  38.48503 -15.55115 1.000 22.36948  ? 49  ALA A N    1 
ATOM   771   C  CA   . ALA A  1  48  ? 58.83558  38.95998 -15.91322 1.000 25.38862  ? 49  ALA A CA   1 
ATOM   772   C  C    . ALA A  1  48  ? 58.90998  39.30234 -17.39319 1.000 25.98250  ? 49  ALA A C    1 
ATOM   773   O  O    . ALA A  1  48  ? 59.46553  40.33910 -17.77161 1.000 24.81318  ? 49  ALA A O    1 
ATOM   774   C  CB   . ALA A  1  48  ? 59.87956  37.90077 -15.55528 1.000 27.73593  ? 49  ALA A CB   1 
ATOM   775   H  H    . ALA A  1  48  ? 57.48657  37.68222 -15.24335 1.000 26.84337  ? 49  ALA A H    1 
ATOM   776   H  HA   . ALA A  1  48  ? 59.03324  39.76381 -15.40757 1.000 30.46634  ? 49  ALA A HA   1 
ATOM   777   H  HB1  . ALA A  1  48  ? 60.75872  38.22768 -15.80248 1.000 33.28312  ? 49  ALA A HB1  1 
ATOM   778   H  HB2  . ALA A  1  48  ? 59.84526  37.73357 -14.60041 1.000 33.28312  ? 49  ALA A HB2  1 
ATOM   779   H  HB3  . ALA A  1  48  ? 59.68128  37.08504 -16.04125 1.000 33.28312  ? 49  ALA A HB3  1 
ATOM   780   N  N    . LYS A  1  49  ? 58.32481  38.45724 -18.24255 1.000 27.63313  ? 50  LYS A N    1 
ATOM   781   C  CA   . LYS A  1  49  ? 58.48393  38.62106 -19.68289 1.000 27.12483  ? 50  LYS A CA   1 
ATOM   782   C  C    . LYS A  1  49  ? 57.73614  39.84686 -20.19907 1.000 26.69207  ? 50  LYS A C    1 
ATOM   783   O  O    . LYS A  1  49  ? 58.26830  40.59573 -21.02576 1.000 24.93560  ? 50  LYS A O    1 
ATOM   784   C  CB   . LYS A  1  49  ? 58.01181  37.35429 -20.39927 1.000 28.62497  ? 50  LYS A CB   1 
ATOM   785   C  CG   . LYS A  1  49  ? 57.90125  37.48732 -21.91297 1.000 38.00295  ? 50  LYS A CG   1 
ATOM   786   C  CD   . LYS A  1  49  ? 57.91007  36.11035 -22.58498 1.000 51.11633  ? 50  LYS A CD   1 
ATOM   787   C  CE   . LYS A  1  49  ? 57.96048  36.18455 -24.11250 1.000 61.23199  ? 50  LYS A CE   1 
ATOM   788   N  NZ   . LYS A  1  49  ? 58.43363  37.49458 -24.64834 1.000 67.73945  ? 50  LYS A NZ   1 
ATOM   789   H  H    . LYS A  1  49  ? 57.83597  37.78836 -18.01185 1.000 33.15975  ? 50  LYS A H    1 
ATOM   790   H  HA   . LYS A  1  49  ? 59.42450  38.75142 -19.88095 1.000 32.54979  ? 50  LYS A HA   1 
ATOM   791   H  HB2  . LYS A  1  49  ? 58.64249  36.64116 -20.21329 1.000 34.34996  ? 50  LYS A HB2  1 
ATOM   792   H  HB3  . LYS A  1  49  ? 57.13401  37.11739 -20.06126 1.000 34.34996  ? 50  LYS A HB3  1 
ATOM   793   H  HG2  . LYS A  1  49  ? 57.07041  37.93415 -22.13868 1.000 45.60354  ? 50  LYS A HG2  1 
ATOM   794   H  HG3  . LYS A  1  49  ? 58.65446  37.99802 -22.24876 1.000 45.60354  ? 50  LYS A HG3  1 
ATOM   795   H  HD2  . LYS A  1  49  ? 58.69068  35.61882 -22.28508 1.000 61.33960  ? 50  LYS A HD2  1 
ATOM   796   H  HD3  . LYS A  1  49  ? 57.10244  35.63388 -22.33676 1.000 61.33960  ? 50  LYS A HD3  1 
ATOM   797   H  HE2  . LYS A  1  49  ? 58.56573  35.49939 -24.43673 1.000 73.47839  ? 50  LYS A HE2  1 
ATOM   798   H  HE3  . LYS A  1  49  ? 57.06818  36.03061 -24.46035 1.000 73.47839  ? 50  LYS A HE3  1 
ATOM   799   H  HZ1  . LYS A  1  49  ? 58.46722  37.46563 -25.53724 1.000 81.28734  ? 50  LYS A HZ1  1 
ATOM   800   H  HZ2  . LYS A  1  49  ? 57.87685  38.14348 -24.40132 1.000 81.28734  ? 50  LYS A HZ2  1 
ATOM   801   H  HZ3  . LYS A  1  49  ? 59.24635  37.67624 -24.33436 1.000 81.28734  ? 50  LYS A HZ3  1 
ATOM   802   N  N    . ARG A  1  50  ? 56.51237  40.08333 -19.72195 1.000 24.71030  ? 51  ARG A N    1 
ATOM   803   C  CA   . ARG A  1  50  ? 55.67640  41.14601 -20.27216 1.000 24.69690  ? 51  ARG A CA   1 
ATOM   804   C  C    . ARG A  1  50  ? 55.72780  42.43867 -19.46734 1.000 24.26533  ? 51  ARG A C    1 
ATOM   805   O  O    . ARG A  1  50  ? 55.22697  43.46494 -19.94171 1.000 22.47931  ? 51  ARG A O    1 
ATOM   806   C  CB   . ARG A  1  50  ? 54.21782  40.67823 -20.36915 1.000 24.87755  ? 51  ARG A CB   1 
ATOM   807   C  CG   . ARG A  1  50  ? 53.52695  40.59534 -19.01314 1.000 22.25365  ? 51  ARG A CG   1 
ATOM   808   C  CD   . ARG A  1  50  ? 52.18969  39.87870 -19.06588 1.000 21.21247  ? 51  ARG A CD   1 
ATOM   809   N  NE   . ARG A  1  50  ? 51.40077  40.18307 -17.87678 1.000 23.01062  ? 51  ARG A NE   1 
ATOM   810   C  CZ   . ARG A  1  50  ? 50.09227  39.99969 -17.76473 1.000 21.35571  ? 51  ARG A CZ   1 
ATOM   811   N  NH1  . ARG A  1  50  ? 49.37997  39.47748 -18.74816 1.000 20.52745  ? 51  ARG A NH1  1 
ATOM   812   N  NH2  . ARG A  1  50  ? 49.48317  40.35320 -16.63652 1.000 22.77289  ? 51  ARG A NH2  1 
ATOM   813   H  H    . ARG A  1  50  ? 56.14689  39.64136 -19.08110 1.000 29.65237  ? 51  ARG A H    1 
ATOM   814   H  HA   . ARG A  1  50  ? 55.99110  41.34379 -21.16812 1.000 29.63628  ? 51  ARG A HA   1 
ATOM   815   H  HB2  . ARG A  1  50  ? 53.72243  41.30472 -20.91959 1.000 29.85306  ? 51  ARG A HB2  1 
ATOM   816   H  HB3  . ARG A  1  50  ? 54.19658  39.79532 -20.77029 1.000 29.85306  ? 51  ARG A HB3  1 
ATOM   817   H  HG2  . ARG A  1  50  ? 54.09953  40.11198 -18.39717 1.000 26.70438  ? 51  ARG A HG2  1 
ATOM   818   H  HG3  . ARG A  1  50  ? 53.37007  41.49432 -18.68432 1.000 26.70438  ? 51  ARG A HG3  1 
ATOM   819   H  HD2  . ARG A  1  50  ? 51.69544  40.16994 -19.84805 1.000 25.45497  ? 51  ARG A HD2  1 
ATOM   820   H  HD3  . ARG A  1  50  ? 52.33565  38.92048 -19.10347 1.000 25.45497  ? 51  ARG A HD3  1 
ATOM   821   H  HE   . ARG A  1  50  ? 51.81618  40.50611 -17.19657 1.000 27.61274  ? 51  ARG A HE   1 
ATOM   822   H  HH11 . ARG A  1  50  ? 49.76423  39.24770 -19.48242 1.000 24.63294  ? 51  ARG A HH11 1 
ATOM   823   H  HH12 . ARG A  1  50  ? 48.53227  39.36751 -18.65373 1.000 24.63294  ? 51  ARG A HH12 1 
ATOM   824   H  HH21 . ARG A  1  50  ? 49.93751  40.69576 -15.99167 1.000 27.32747  ? 51  ARG A HH21 1 
ATOM   825   H  HH22 . ARG A  1  50  ? 48.63497  40.23924 -16.55183 1.000 27.32747  ? 51  ARG A HH22 1 
ATOM   826   N  N    . GLY A  1  51  ? 56.29989  42.41406 -18.26706 1.000 23.71731  ? 52  GLY A N    1 
ATOM   827   C  CA   . GLY A  1  51  ? 56.42699  43.62010 -17.47665 1.000 24.52132  ? 52  GLY A CA   1 
ATOM   828   C  C    . GLY A  1  51  ? 55.17642  44.03832 -16.74171 1.000 23.61981  ? 52  GLY A C    1 
ATOM   829   O  O    . GLY A  1  51  ? 55.08232  45.19257 -16.31304 1.000 26.61226  ? 52  GLY A O    1 
ATOM   830   H  H    . GLY A  1  51  ? 56.62066  41.70934 -17.89278 1.000 28.46077  ? 52  GLY A H    1 
ATOM   831   H  HA2  . GLY A  1  51  ? 57.12560  43.48604 -16.81720 1.000 29.42559  ? 52  GLY A HA2  1 
ATOM   832   H  HA3  . GLY A  1  51  ? 56.68208  44.34936 -18.06317 1.000 29.42559  ? 52  GLY A HA3  1 
ATOM   833   N  N    . ILE A  1  52  ? 54.20246  43.14323 -16.60232 1.000 23.11423  ? 53  ILE A N    1 
ATOM   834   C  CA   . ILE A  1  52  ? 52.97227  43.41397 -15.86139 1.000 23.64788  ? 53  ILE A CA   1 
ATOM   835   C  C    . ILE A  1  52  ? 52.70104  42.23400 -14.93512 1.000 19.96915  ? 53  ILE A C    1 
ATOM   836   O  O    . ILE A  1  52  ? 52.61793  41.09327 -15.41087 1.000 22.51528  ? 53  ILE A O    1 
ATOM   837   C  CB   . ILE A  1  52  ? 51.76760  43.63392 -16.79398 1.000 24.59838  ? 53  ILE A CB   1 
ATOM   838   C  CG1  . ILE A  1  52  ? 52.10158  44.61497 -17.91636 1.000 23.82809  ? 53  ILE A CG1  1 
ATOM   839   C  CG2  . ILE A  1  52  ? 50.56407  44.11875 -15.98314 1.000 23.95793  ? 53  ILE A CG2  1 
ATOM   840   C  CD1  . ILE A  1  52  ? 51.03744  44.67704 -19.01140 1.000 27.92265  ? 53  ILE A CD1  1 
ATOM   841   H  H    . ILE A  1  52  ? 54.23041  42.35108 -16.93598 1.000 27.73708  ? 53  ILE A H    1 
ATOM   842   H  HA   . ILE A  1  52  ? 53.10391  44.22064 -15.33904 1.000 28.37745  ? 53  ILE A HA   1 
ATOM   843   H  HB   . ILE A  1  52  ? 51.54765  42.78556 -17.20967 1.000 29.51805  ? 53  ILE A HB   1 
ATOM   844   H  HG12 . ILE A  1  52  ? 52.19052  45.50383 -17.53830 1.000 28.59371  ? 53  ILE A HG12 1 
ATOM   845   H  HG13 . ILE A  1  52  ? 52.93678  44.34495 -18.32919 1.000 28.59371  ? 53  ILE A HG13 1 
ATOM   846   H  HG21 . ILE A  1  52  ? 49.80762  44.23444 -16.57921 1.000 28.74952  ? 53  ILE A HG21 1 
ATOM   847   H  HG22 . ILE A  1  52  ? 50.35301  43.45779 -15.30529 1.000 28.74952  ? 53  ILE A HG22 1 
ATOM   848   H  HG23 . ILE A  1  52  ? 50.78635  44.96424 -15.56284 1.000 28.74952  ? 53  ILE A HG23 1 
ATOM   849   H  HD11 . ILE A  1  52  ? 51.35589  45.24632 -19.72932 1.000 33.50718  ? 53  ILE A HD11 1 
ATOM   850   H  HD12 . ILE A  1  52  ? 50.87637  43.78108 -19.34638 1.000 33.50718  ? 53  ILE A HD12 1 
ATOM   851   H  HD13 . ILE A  1  52  ? 50.22033  45.04221 -18.63737 1.000 33.50718  ? 53  ILE A HD13 1 
ATOM   852   N  N    . PRO A  1  53  ? 52.52787  42.45336 -13.63061 1.000 20.42233  ? 54  PRO A N    1 
ATOM   853   C  CA   . PRO A  1  53  ? 52.19482  41.34095 -12.72942 1.000 21.14778  ? 54  PRO A CA   1 
ATOM   854   C  C    . PRO A  1  53  ? 50.98911  40.55975 -13.23318 1.000 22.65158  ? 54  PRO A C    1 
ATOM   855   O  O    . PRO A  1  53  ? 50.11059  41.10443 -13.90434 1.000 19.01674  ? 54  PRO A O    1 
ATOM   856   C  CB   . PRO A  1  53  ? 51.89563  42.03684 -11.39520 1.000 23.16690  ? 54  PRO A CB   1 
ATOM   857   C  CG   . PRO A  1  53  ? 52.59210  43.34865 -11.47250 1.000 24.23087  ? 54  PRO A CG   1 
ATOM   858   C  CD   . PRO A  1  53  ? 52.62969  43.74177 -12.92247 1.000 22.25531  ? 54  PRO A CD   1 
ATOM   859   H  HA   . PRO A  1  53  ? 52.95285  40.74450 -12.62676 1.000 25.37733  ? 54  PRO A HA   1 
ATOM   860   H  HB2  . PRO A  1  53  ? 50.93853  42.15850 -11.29495 1.000 27.80027  ? 54  PRO A HB2  1 
ATOM   861   H  HB3  . PRO A  1  53  ? 52.24100  41.50432 -10.66168 1.000 27.80027  ? 54  PRO A HB3  1 
ATOM   862   H  HG2  . PRO A  1  53  ? 52.10031  44.00573 -10.95549 1.000 29.07705  ? 54  PRO A HG2  1 
ATOM   863   H  HG3  . PRO A  1  53  ? 53.49206  43.25699 -11.12241 1.000 29.07705  ? 54  PRO A HG3  1 
ATOM   864   H  HD2  . PRO A  1  53  ? 51.88000  44.31636 -13.14317 1.000 26.70637  ? 54  PRO A HD2  1 
ATOM   865   H  HD3  . PRO A  1  53  ? 53.46393  44.18778 -13.13696 1.000 26.70637  ? 54  PRO A HD3  1 
ATOM   866   N  N    . GLN A  1  54  ? 50.96332  39.26337 -12.91344 1.000 22.61712  ? 55  GLN A N    1 
ATOM   867   C  CA   . GLN A  1  54  ? 49.87852  38.38578 -13.34719 1.000 20.77707  ? 55  GLN A CA   1 
ATOM   868   C  C    . GLN A  1  54  ? 49.47312  37.43923 -12.21679 1.000 20.76528  ? 55  GLN A C    1 
ATOM   869   O  O    . GLN A  1  54  ? 49.11023  37.89637 -11.12724 1.000 22.50639  ? 55  GLN A O    1 
ATOM   870   C  CB   . GLN A  1  54  ? 50.29456  37.62042 -14.60945 1.000 22.69770  ? 55  GLN A CB   1 
ATOM   871   C  CG   . GLN A  1  54  ? 49.12495  37.06688 -15.43014 1.000 22.27344  ? 55  GLN A CG   1 
ATOM   872   C  CD   . GLN A  1  54  ? 49.39849  35.67255 -15.95253 1.000 23.03993  ? 55  GLN A CD   1 
ATOM   873   O  OE1  . GLN A  1  54  ? 50.06676  34.88380 -15.29605 1.000 22.47498  ? 55  GLN A OE1  1 
ATOM   874   N  NE2  . GLN A  1  54  ? 48.87921  35.36054 -17.13802 1.000 25.91959  ? 55  GLN A NE2  1 
ATOM   875   H  H    . GLN A  1  54  ? 51.56580  38.86796 -12.44411 1.000 27.14054  ? 55  GLN A H    1 
ATOM   876   H  HA   . GLN A  1  54  ? 49.09599  38.91195 -13.57452 1.000 24.93248  ? 55  GLN A HA   1 
ATOM   877   H  HB2  . GLN A  1  54  ? 50.79719  38.21998 -15.18285 1.000 27.23724  ? 55  GLN A HB2  1 
ATOM   878   H  HB3  . GLN A  1  54  ? 50.84964  36.86957 -14.34675 1.000 27.23724  ? 55  GLN A HB3  1 
ATOM   879   H  HG2  . GLN A  1  54  ? 48.33353  37.02967 -14.87053 1.000 26.72812  ? 55  GLN A HG2  1 
ATOM   880   H  HG3  . GLN A  1  54  ? 48.96676  37.64834 -16.19026 1.000 26.72812  ? 55  GLN A HG3  1 
ATOM   881   H  HE21 . GLN A  1  54  ? 48.41310  35.94044 -17.56937 1.000 31.10351  ? 55  GLN A HE21 1 
ATOM   882   H  HE22 . GLN A  1  54  ? 49.00987  34.57909 -17.47248 1.000 31.10351  ? 55  GLN A HE22 1 
ATOM   883   N  N    . TYR A  1  55  ? 49.50580  36.13041 -12.45886 1.000 18.71083  ? 56  TYR A N    1 
ATOM   884   C  CA   . TYR A  1  55  ? 49.09970  35.17560 -11.43370 1.000 21.40069  ? 56  TYR A CA   1 
ATOM   885   C  C    . TYR A  1  55  ? 50.04006  35.25876 -10.24252 1.000 24.77253  ? 56  TYR A C    1 
ATOM   886   O  O    . TYR A  1  55  ? 51.26599  35.22745 -10.39356 1.000 24.03375  ? 56  TYR A O    1 
ATOM   887   C  CB   . TYR A  1  55  ? 49.09597  33.76578 -12.00800 1.000 18.91816  ? 56  TYR A CB   1 
ATOM   888   C  CG   . TYR A  1  55  ? 48.49383  32.68502 -11.13868 1.000 23.66654  ? 56  TYR A CG   1 
ATOM   889   C  CD1  . TYR A  1  55  ? 49.22500  32.10110 -10.11136 1.000 25.06952  ? 56  TYR A CD1  1 
ATOM   890   C  CD2  . TYR A  1  55  ? 47.20806  32.21747 -11.37245 1.000 23.14774  ? 56  TYR A CD2  1 
ATOM   891   C  CE1  . TYR A  1  55  ? 48.68560  31.09249 -9.32322  1.000 25.57842  ? 56  TYR A CE1  1 
ATOM   892   C  CE2  . TYR A  1  55  ? 46.66143  31.20364 -10.59519 1.000 25.59565  ? 56  TYR A CE2  1 
ATOM   893   C  CZ   . TYR A  1  55  ? 47.40606  30.64690 -9.56929  1.000 23.84191  ? 56  TYR A CZ   1 
ATOM   894   O  OH   . TYR A  1  55  ? 46.87615  29.63663 -8.79707  1.000 22.34786  ? 56  TYR A OH   1 
ATOM   895   H  H    . TYR A  1  55  ? 49.75641  35.77413 -13.20038 1.000 22.45300  ? 56  TYR A H    1 
ATOM   896   H  HA   . TYR A  1  55  ? 48.20110  35.38192 -11.13227 1.000 25.68083  ? 56  TYR A HA   1 
ATOM   897   H  HB2  . TYR A  1  55  ? 48.59071  33.77914 -12.83592 1.000 22.70180  ? 56  TYR A HB2  1 
ATOM   898   H  HB3  . TYR A  1  55  ? 50.01486  33.50989 -12.18421 1.000 22.70180  ? 56  TYR A HB3  1 
ATOM   899   H  HD1  . TYR A  1  55  ? 50.09328  32.39155 -9.94814  1.000 30.08342  ? 56  TYR A HD1  1 
ATOM   900   H  HD2  . TYR A  1  55  ? 46.70427  32.58872 -12.06040 1.000 27.77729  ? 56  TYR A HD2  1 
ATOM   901   H  HE1  . TYR A  1  55  ? 49.18579  30.72020 -8.63322  1.000 30.69410  ? 56  TYR A HE1  1 
ATOM   902   H  HE2  . TYR A  1  55  ? 45.79859  30.90018 -10.76346 1.000 30.71478  ? 56  TYR A HE2  1 
ATOM   903   H  HH   . TYR A  1  55  ? 46.25504  29.25303 -9.21261  1.000 26.81744  ? 56  TYR A HH   1 
ATOM   904   N  N    . ASN A  1  56  ? 49.45530  35.35960 -9.06054  1.000 25.04030  ? 57  ASN A N    1 
ATOM   905   C  CA   . ASN A  1  56  ? 50.19055  35.55176 -7.81961  1.000 25.85396  ? 57  ASN A CA   1 
ATOM   906   C  C    . ASN A  1  56  ? 49.42320  34.88373 -6.68515  1.000 25.26760  ? 57  ASN A C    1 
ATOM   907   O  O    . ASN A  1  56  ? 48.32743  35.33728 -6.33576  1.000 24.12527  ? 57  ASN A O    1 
ATOM   908   C  CB   . ASN A  1  56  ? 50.37842  37.04350 -7.53881  1.000 27.80525  ? 57  ASN A CB   1 
ATOM   909   C  CG   . ASN A  1  56  ? 51.10936  37.30475 -6.22940  1.000 27.91394  ? 57  ASN A CG   1 
ATOM   910   O  OD1  . ASN A  1  56  ? 51.30080  36.40035 -5.41740  1.000 31.35706  ? 57  ASN A OD1  1 
ATOM   911   N  ND2  . ASN A  1  56  ? 51.51473  38.54721 -6.01883  1.000 30.38255  ? 57  ASN A ND2  1 
ATOM   912   H  H    . ASN A  1  56  ? 48.60412  35.31872 -8.94469  1.000 30.04836  ? 57  ASN A H    1 
ATOM   913   H  HA   . ASN A  1  56  ? 51.07015  35.14784 -7.88319  1.000 31.02476  ? 57  ASN A HA   1 
ATOM   914   H  HB2  . ASN A  1  56  ? 50.89774  37.43798 -8.25686  1.000 33.36630  ? 57  ASN A HB2  1 
ATOM   915   H  HB3  . ASN A  1  56  ? 49.50784  37.46811 -7.48701  1.000 33.36630  ? 57  ASN A HB3  1 
ATOM   916   H  HD21 . ASN A  1  56  ? 51.93243  38.74621 -5.29390  1.000 36.45906  ? 57  ASN A HD21 1 
ATOM   917   H  HD22 . ASN A  1  56  ? 51.36037  39.15539 -6.60696  1.000 36.45906  ? 57  ASN A HD22 1 
ATOM   918   N  N    . PRO A  1  57  ? 49.95697  33.82018 -6.07388  1.000 27.06749  ? 58  PRO A N    1 
ATOM   919   C  CA   . PRO A  1  57  ? 49.19685  33.12232 -5.02204  1.000 27.09648  ? 58  PRO A CA   1 
ATOM   920   C  C    . PRO A  1  57  ? 48.96247  33.94593 -3.76362  1.000 28.57001  ? 58  PRO A C    1 
ATOM   921   O  O    . PRO A  1  57  ? 48.17559  33.51449 -2.90876  1.000 30.40875  ? 58  PRO A O    1 
ATOM   922   C  CB   . PRO A  1  57  ? 50.06440  31.89160 -4.72087  1.000 25.15976  ? 58  PRO A CB   1 
ATOM   923   C  CG   . PRO A  1  57  ? 51.44010  32.29448 -5.11436  1.000 28.47333  ? 58  PRO A CG   1 
ATOM   924   C  CD   . PRO A  1  57  ? 51.26805  33.18813 -6.31311  1.000 28.90335  ? 58  PRO A CD   1 
ATOM   925   H  HA   . PRO A  1  57  ? 48.33947  32.83642 -5.37427  1.000 32.51578  ? 58  PRO A HA   1 
ATOM   926   H  HB2  . PRO A  1  57  ? 50.02084  31.67879 -3.77551  1.000 30.19171  ? 58  PRO A HB2  1 
ATOM   927   H  HB3  . PRO A  1  57  ? 49.75962  31.13489 -5.24566  1.000 30.19171  ? 58  PRO A HB3  1 
ATOM   928   H  HG2  . PRO A  1  57  ? 51.86390  32.77328 -4.38495  1.000 34.16799  ? 58  PRO A HG2  1 
ATOM   929   H  HG3  . PRO A  1  57  ? 51.96065  31.50825 -5.34190  1.000 34.16799  ? 58  PRO A HG3  1 
ATOM   930   H  HD2  . PRO A  1  57  ? 51.97162  33.85478 -6.35141  1.000 34.68402  ? 58  PRO A HD2  1 
ATOM   931   H  HD3  . PRO A  1  57  ? 51.25759  32.66936 -7.13266  1.000 34.68402  ? 58  PRO A HD3  1 
ATOM   932   N  N    . ASP A  1  58  ? 49.60692  35.10253 -3.61928  1.000 26.63810  ? 59  ASP A N    1 
ATOM   933   C  CA   . ASP A  1  58  ? 49.48446  35.91902 -2.41841  1.000 28.27605  ? 59  ASP A CA   1 
ATOM   934   C  C    . ASP A  1  58  ? 48.41545  36.99447 -2.53896  1.000 31.65714  ? 59  ASP A C    1 
ATOM   935   O  O    . ASP A  1  58  ? 48.19071  37.72945 -1.57288  1.000 29.53448  ? 59  ASP A O    1 
ATOM   936   C  CB   . ASP A  1  58  ? 50.83297  36.56497 -2.08163  1.000 31.33948  ? 59  ASP A CB   1 
ATOM   937   C  CG   . ASP A  1  58  ? 51.88906  35.53858 -1.71633  1.000 32.96670  ? 59  ASP A CG   1 
ATOM   938   O  OD1  . ASP A  1  58  ? 51.52190  34.47157 -1.17880  1.000 37.82877  ? 59  ASP A OD1  1 
ATOM   939   O  OD2  . ASP A  1  58  ? 53.08208  35.78703 -1.97843  1.000 42.38168  ? 59  ASP A OD2  1 
ATOM   940   H  H    . ASP A  1  58  ? 50.12904  35.43917 -4.21399  1.000 31.96572  ? 59  ASP A H    1 
ATOM   941   H  HA   . ASP A  1  58  ? 49.23878  35.34347 -1.67727  1.000 33.93126  ? 59  ASP A HA   1 
ATOM   942   H  HB2  . ASP A  1  58  ? 51.14879  37.06147 -2.85276  1.000 37.60738  ? 59  ASP A HB2  1 
ATOM   943   H  HB3  . ASP A  1  58  ? 50.71907  37.16263 -1.32616  1.000 37.60738  ? 59  ASP A HB3  1 
ATOM   944   N  N    . ILE A  1  59  ? 47.75845  37.10407 -3.69284  1.000 28.70910  ? 60  ILE A N    1 
ATOM   945   C  CA   . ILE A  1  59  ? 46.60555  37.98292 -3.84776  1.000 30.57257  ? 60  ILE A CA   1 
ATOM   946   C  C    . ILE A  1  59  ? 45.37266  37.26762 -3.31127  1.000 30.05908  ? 60  ILE A C    1 
ATOM   947   O  O    . ILE A  1  59  ? 45.19767  36.05935 -3.51162  1.000 31.50635  ? 60  ILE A O    1 
ATOM   948   C  CB   . ILE A  1  59  ? 46.41613  38.37400 -5.32560  1.000 29.57422  ? 60  ILE A CB   1 
ATOM   949   C  CG1  . ILE A  1  59  ? 47.60364  39.19439 -5.83996  1.000 29.16768  ? 60  ILE A CG1  1 
ATOM   950   C  CG2  . ILE A  1  59  ? 45.11407  39.14597 -5.51727  1.000 28.23789  ? 60  ILE A CG2  1 
ATOM   951   C  CD1  . ILE A  1  59  ? 47.74641  40.56539 -5.19185  1.000 34.22791  ? 60  ILE A CD1  1 
ATOM   952   H  H    . ILE A  1  59  ? 47.96473  36.67392 -4.40839  1.000 34.45091  ? 60  ILE A H    1 
ATOM   953   H  HA   . ILE A  1  59  ? 46.74982  38.79441 -3.33632  1.000 36.68709  ? 60  ILE A HA   1 
ATOM   954   H  HB   . ILE A  1  59  ? 46.37111  37.55357 -5.84114  1.000 35.48906  ? 60  ILE A HB   1 
ATOM   955   H  HG12 . ILE A  1  59  ? 48.42006  38.70056 -5.66536  1.000 35.00122  ? 60  ILE A HG12 1 
ATOM   956   H  HG13 . ILE A  1  59  ? 47.49589  39.33048 -6.79430  1.000 35.00122  ? 60  ILE A HG13 1 
ATOM   957   H  HG21 . ILE A  1  59  ? 45.13039  39.58268 -6.38325  1.000 33.88547  ? 60  ILE A HG21 1 
ATOM   958   H  HG22 . ILE A  1  59  ? 44.36973  38.52552 -5.47369  1.000 33.88547  ? 60  ILE A HG22 1 
ATOM   959   H  HG23 . ILE A  1  59  ? 45.03359  39.80905 -4.81389  1.000 33.88547  ? 60  ILE A HG23 1 
ATOM   960   H  HD11 . ILE A  1  59  ? 48.49913  41.02744 -5.59289  1.000 41.07350  ? 60  ILE A HD11 1 
ATOM   961   H  HD12 . ILE A  1  59  ? 46.93158  41.07067 -5.33901  1.000 41.07350  ? 60  ILE A HD12 1 
ATOM   962   H  HD13 . ILE A  1  59  ? 47.89732  40.45082 -4.24054  1.000 41.07350  ? 60  ILE A HD13 1 
ATOM   963   N  N    . GLY A  1  60  ? 44.50439  38.00577 -2.63902  1.000 29.32275  ? 61  GLY A N    1 
ATOM   964   C  CA   . GLY A  1  60  ? 43.28175  37.37032 -2.19141  1.000 29.72313  ? 61  GLY A CA   1 
ATOM   965   C  C    . GLY A  1  60  ? 43.52525  36.32841 -1.10893  1.000 31.69472  ? 61  GLY A C    1 
ATOM   966   O  O    . GLY A  1  60  ? 44.53664  36.33578 -0.40064  1.000 31.96360  ? 61  GLY A O    1 
ATOM   967   H  H    . GLY A  1  60  ? 44.59576  38.83716 -2.43891  1.000 35.18731  ? 61  GLY A H    1 
ATOM   968   H  HA2  . GLY A  1  60  ? 42.68216  38.04469 -1.83558  1.000 35.66776  ? 61  GLY A HA2  1 
ATOM   969   H  HA3  . GLY A  1  60  ? 42.85405  36.93303 -2.94424  1.000 35.66776  ? 61  GLY A HA3  1 
ATOM   970   N  N    . THR A  1  61  ? 42.56983  35.41213 -0.99380  1.000 28.23027  ? 62  THR A N    1 
ATOM   971   C  CA   . THR A  1  61  ? 42.57694  34.45134 0.09772   1.000 26.64090  ? 62  THR A CA   1 
ATOM   972   C  C    . THR A  1  61  ? 43.44472  33.25006 -0.25435  1.000 30.21229  ? 62  THR A C    1 
ATOM   973   O  O    . THR A  1  61  ? 43.66455  32.94823 -1.43001  1.000 28.00190  ? 62  THR A O    1 
ATOM   974   C  CB   . THR A  1  61  ? 41.15012  34.00519 0.40968   1.000 26.95784  ? 62  THR A CB   1 
ATOM   975   O  OG1  . THR A  1  61  ? 40.55173  33.45065 -0.76784  1.000 27.84213  ? 62  THR A OG1  1 
ATOM   976   C  CG2  . THR A  1  61  ? 40.30758  35.18048 0.90349   1.000 26.90131  ? 62  THR A CG2  1 
ATOM   977   H  H    . THR A  1  61  ? 41.90768  35.32816 -1.53611  1.000 33.87633  ? 62  THR A H    1 
ATOM   978   H  HA   . THR A  1  61  ? 42.94271  34.86225 0.89664   1.000 31.96908  ? 62  THR A HA   1 
ATOM   979   H  HB   . THR A  1  61  ? 41.17021  33.33402 1.10970   1.000 32.34941  ? 62  THR A HB   1 
ATOM   980   H  HG1  . THR A  1  61  ? 39.74875  33.25527 -0.61729  1.000 33.41056  ? 62  THR A HG1  1 
ATOM   981   H  HG21 . THR A  1  61  ? 39.36423  34.97291 0.81457   1.000 32.28158  ? 62  THR A HG21 1 
ATOM   982   H  HG22 . THR A  1  61  ? 40.50374  35.36055 1.83622   1.000 32.28158  ? 62  THR A HG22 1 
ATOM   983   H  HG23 . THR A  1  61  ? 40.50601  35.97347 0.38129   1.000 32.28158  ? 62  THR A HG23 1 
ATOM   984   N  N    . PRO A  1  62  ? 43.97007  32.54354 0.74946   1.000 29.73705  ? 63  PRO A N    1 
ATOM   985   C  CA   . PRO A  1  62  ? 44.92761  31.46412 0.46464   1.000 29.99184  ? 63  PRO A CA   1 
ATOM   986   C  C    . PRO A  1  62  ? 44.28957  30.12852 0.10558   1.000 30.71854  ? 63  PRO A C    1 
ATOM   987   O  O    . PRO A  1  62  ? 43.90636  29.35676 0.98987   1.000 28.50805  ? 63  PRO A O    1 
ATOM   988   C  CB   . PRO A  1  62  ? 45.72274  31.36590 1.77447   1.000 29.32846  ? 63  PRO A CB   1 
ATOM   989   C  CG   . PRO A  1  62  ? 44.72697  31.75821 2.82145   1.000 31.58758  ? 63  PRO A CG   1 
ATOM   990   C  CD   . PRO A  1  62  ? 43.88491  32.84242 2.19113   1.000 30.30603  ? 63  PRO A CD   1 
ATOM   991   H  HA   . PRO A  1  62  ? 45.50275  31.73129 -0.26935  1.000 35.99020  ? 63  PRO A HA   1 
ATOM   992   H  HB2  . PRO A  1  62  ? 46.03653  30.45804 1.90948   1.000 35.19415  ? 63  PRO A HB2  1 
ATOM   993   H  HB3  . PRO A  1  62  ? 46.47515  31.97785 1.75717   1.000 35.19415  ? 63  PRO A HB3  1 
ATOM   994   H  HG2  . PRO A  1  62  ? 44.18136  30.99233 3.05947   1.000 37.90510  ? 63  PRO A HG2  1 
ATOM   995   H  HG3  . PRO A  1  62  ? 45.18932  32.09277 3.60579   1.000 37.90510  ? 63  PRO A HG3  1 
ATOM   996   H  HD2  . PRO A  1  62  ? 42.96713  32.79053 2.50077   1.000 36.36724  ? 63  PRO A HD2  1 
ATOM   997   H  HD3  . PRO A  1  62  ? 44.25100  33.71975 2.38396   1.000 36.36724  ? 63  PRO A HD3  1 
ATOM   998   N  N    . LEU A  1  63  ? 44.19409  29.84608 -1.19635  1.000 30.59976  ? 64  LEU A N    1 
ATOM   999   C  CA   . LEU A  1  63  ? 43.71336  28.55500 -1.67376  1.000 30.27742  ? 64  LEU A CA   1 
ATOM   1000  C  C    . LEU A  1  63  ? 44.40404  27.40158 -0.95473  1.000 30.23650  ? 64  LEU A C    1 
ATOM   1001  O  O    . LEU A  1  63  ? 45.59415  27.46429 -0.63227  1.000 30.10482  ? 64  LEU A O    1 
ATOM   1002  C  CB   . LEU A  1  63  ? 43.97667  28.40501 -3.17629  1.000 29.31967  ? 64  LEU A CB   1 
ATOM   1003  C  CG   . LEU A  1  63  ? 43.09116  29.11072 -4.19464  1.000 30.00775  ? 64  LEU A CG   1 
ATOM   1004  C  CD1  . LEU A  1  63  ? 43.44867  28.63400 -5.60747  1.000 29.53977  ? 64  LEU A CD1  1 
ATOM   1005  C  CD2  . LEU A  1  63  ? 41.63169  28.86813 -3.90460  1.000 32.24190  ? 64  LEU A CD2  1 
ATOM   1006  H  H    . LEU A  1  63  ? 44.40403  30.39183 -1.82698  1.000 36.71971  ? 64  LEU A H    1 
ATOM   1007  H  HA   . LEU A  1  63  ? 42.75967  28.51032 -1.50235  1.000 36.33290  ? 64  LEU A HA   1 
ATOM   1008  H  HB2  . LEU A  1  63  ? 44.87789  28.72435 -3.33977  1.000 35.18360  ? 64  LEU A HB2  1 
ATOM   1009  H  HB3  . LEU A  1  63  ? 43.91759  27.45886 -3.38172  1.000 35.18360  ? 64  LEU A HB3  1 
ATOM   1010  H  HG   . LEU A  1  63  ? 43.24130  30.06748 -4.14015  1.000 36.00930  ? 64  LEU A HG   1 
ATOM   1011  H  HD11 . LEU A  1  63  ? 42.90341  29.11412 -6.25019  1.000 35.44772  ? 64  LEU A HD11 1 
ATOM   1012  H  HD12 . LEU A  1  63  ? 44.38790  28.81154 -5.77245  1.000 35.44772  ? 64  LEU A HD12 1 
ATOM   1013  H  HD13 . LEU A  1  63  ? 43.27558  27.68180 -5.67271  1.000 35.44772  ? 64  LEU A HD13 1 
ATOM   1014  H  HD21 . LEU A  1  63  ? 41.10273  29.20073 -4.64655  1.000 38.69027  ? 64  LEU A HD21 1 
ATOM   1015  H  HD22 . LEU A  1  63  ? 41.48559  27.91547 -3.79505  1.000 38.69027  ? 64  LEU A HD22 1 
ATOM   1016  H  HD23 . LEU A  1  63  ? 41.38963  29.33573 -3.08996  1.000 38.69027  ? 64  LEU A HD23 1 
ATOM   1017  N  N    . GLY A  1  64  ? 43.65512  26.32196 -0.74308  1.000 25.27707  ? 65  GLY A N    1 
ATOM   1018  C  CA   . GLY A  1  64  ? 44.24443  25.07788 -0.29428  1.000 30.76832  ? 65  GLY A CA   1 
ATOM   1019  C  C    . GLY A  1  64  ? 44.33111  24.88081 1.20121   1.000 29.24889  ? 65  GLY A C    1 
ATOM   1020  O  O    . GLY A  1  64  ? 45.22530  24.16281 1.66618   1.000 28.50476  ? 65  GLY A O    1 
ATOM   1021  H  H    . GLY A  1  64  ? 42.80289  26.28996 -0.85392  1.000 30.33249  ? 65  GLY A H    1 
ATOM   1022  H  HA2  . GLY A  1  64  ? 43.72014  24.34496 -0.65323  1.000 36.92198  ? 65  GLY A HA2  1 
ATOM   1023  H  HA3  . GLY A  1  64  ? 45.14654  25.02305 -0.64654  1.000 36.92198  ? 65  GLY A HA3  1 
ATOM   1024  N  N    . GLN A  1  65  ? 43.43416  25.49728 1.97695   1.000 25.68409  ? 66  GLN A N    1 
ATOM   1025  C  CA   . GLN A  1  65  ? 43.35354  25.19855 3.40268   1.000 27.24431  ? 66  GLN A CA   1 
ATOM   1026  C  C    . GLN A  1  65  ? 42.72926  23.83486 3.65587   1.000 30.01462  ? 66  GLN A C    1 
ATOM   1027  O  O    . GLN A  1  65  ? 42.91510  23.26565 4.73658   1.000 29.66459  ? 66  GLN A O    1 
ATOM   1028  C  CB   . GLN A  1  65  ? 42.54590  26.27225 4.12602   1.000 25.32939  ? 66  GLN A CB   1 
ATOM   1029  C  CG   . GLN A  1  65  ? 43.13114  27.66045 4.02361   1.000 26.39030  ? 66  GLN A CG   1 
ATOM   1030  C  CD   . GLN A  1  65  ? 44.61506  27.67296 4.31761   1.000 29.51093  ? 66  GLN A CD   1 
ATOM   1031  O  OE1  . GLN A  1  65  ? 45.05868  27.18649 5.35781   1.000 31.68681  ? 66  GLN A OE1  1 
ATOM   1032  N  NE2  . GLN A  1  65  ? 45.39300  28.20138 3.38988   1.000 29.55010  ? 66  GLN A NE2  1 
ATOM   1033  H  H    . GLN A  1  65  ? 42.86918  26.08482 1.70274   1.000 30.82091  ? 66  GLN A H    1 
ATOM   1034  H  HA   . GLN A  1  65  ? 44.24988  25.20304 3.77344   1.000 32.69317  ? 66  GLN A HA   1 
ATOM   1035  H  HB2  . GLN A  1  65  ? 41.65457  26.29970 3.74433   1.000 30.39526  ? 66  GLN A HB2  1 
ATOM   1036  H  HB3  . GLN A  1  65  ? 42.49688  26.04217 5.06706   1.000 30.39526  ? 66  GLN A HB3  1 
ATOM   1037  H  HG2  . GLN A  1  65  ? 42.99751  27.99741 3.12388   1.000 31.66836  ? 66  GLN A HG2  1 
ATOM   1038  H  HG3  . GLN A  1  65  ? 42.69033  28.24053 4.66399   1.000 31.66836  ? 66  GLN A HG3  1 
ATOM   1039  H  HE21 . GLN A  1  65  ? 45.04831  28.51433 2.66680   1.000 35.46012  ? 66  GLN A HE21 1 
ATOM   1040  H  HE22 . GLN A  1  65  ? 46.24414  28.23244 3.50900   1.000 35.46012  ? 66  GLN A HE22 1 
ATOM   1041  N  N    . ARG A  1  66  ? 41.97971  23.32043 2.69216   1.000 27.12620  ? 67  ARG A N    1 
ATOM   1042  C  CA   . ARG A  1  66  ? 41.47887  21.95841 2.66604   1.000 27.98205  ? 67  ARG A CA   1 
ATOM   1043  C  C    . ARG A  1  66  ? 42.20594  21.19509 1.56407   1.000 27.96493  ? 67  ARG A C    1 
ATOM   1044  O  O    . ARG A  1  66  ? 43.01241  21.75406 0.81372   1.000 30.24979  ? 67  ARG A O    1 
ATOM   1045  C  CB   . ARG A  1  66  ? 39.96914  21.95632 2.42626   1.000 30.41886  ? 67  ARG A CB   1 
ATOM   1046  C  CG   . ARG A  1  66  ? 39.58893  22.71332 1.13856   1.000 29.05645  ? 67  ARG A CG   1 
ATOM   1047  C  CD   . ARG A  1  66  ? 38.26198  22.29271 0.56661   1.000 27.52378  ? 67  ARG A CD   1 
ATOM   1048  N  NE   . ARG A  1  66  ? 38.28999  20.91912 0.09378   1.000 30.21279  ? 67  ARG A NE   1 
ATOM   1049  C  CZ   . ARG A  1  66  ? 37.20669  20.22772 -0.21630  1.000 25.18203  ? 67  ARG A CZ   1 
ATOM   1050  N  NH1  . ARG A  1  66  ? 36.00436  20.77483 -0.16422  1.000 28.11942  ? 67  ARG A NH1  1 
ATOM   1051  N  NH2  . ARG A  1  66  ? 37.33189  18.95461 -0.57482  1.000 28.96237  ? 67  ARG A NH2  1 
ATOM   1052  H  H    . ARG A  1  66  ? 41.73424  23.77018 2.00145   1.000 32.55144  ? 67  ARG A H    1 
ATOM   1053  H  HA   . ARG A  1  66  ? 41.65012  21.52726 3.51791   1.000 33.57846  ? 67  ARG A HA   1 
ATOM   1054  H  HB2  . ARG A  1  66  ? 39.66103  21.04039 2.34237   1.000 36.50263  ? 67  ARG A HB2  1 
ATOM   1055  H  HB3  . ARG A  1  66  ? 39.52707  22.38788 3.17407   1.000 36.50263  ? 67  ARG A HB3  1 
ATOM   1056  H  HG2  . ARG A  1  66  ? 39.53999  23.66196 1.33497   1.000 34.86774  ? 67  ARG A HG2  1 
ATOM   1057  H  HG3  . ARG A  1  66  ? 40.26770  22.54846 0.46551   1.000 34.86774  ? 67  ARG A HG3  1 
ATOM   1058  H  HD2  . ARG A  1  66  ? 37.58048  22.36396 1.25318   1.000 33.02853  ? 67  ARG A HD2  1 
ATOM   1059  H  HD3  . ARG A  1  66  ? 38.03966  22.86750 -0.18244  1.000 33.02853  ? 67  ARG A HD3  1 
ATOM   1060  H  HE   . ARG A  1  66  ? 39.05451  20.53410 0.01094   1.000 36.25535  ? 67  ARG A HE   1 
ATOM   1061  H  HH11 . ARG A  1  66  ? 35.91565  21.59611 0.07502   1.000 33.74330  ? 67  ARG A HH11 1 
ATOM   1062  H  HH12 . ARG A  1  66  ? 35.31091  20.30948 -0.36958  1.000 33.74330  ? 67  ARG A HH12 1 
ATOM   1063  H  HH21 . ARG A  1  66  ? 38.11044  18.59037 -0.60296  1.000 34.75484  ? 67  ARG A HH21 1 
ATOM   1064  H  HH22 . ARG A  1  66  ? 36.63438  18.49472 -0.77876  1.000 34.75484  ? 67  ARG A HH22 1 
ATOM   1065  N  N    . VAL A  1  67  ? 41.89475  19.90438 1.45371   1.000 25.60961  ? 68  VAL A N    1 
ATOM   1066  C  CA   . VAL A  1  67  ? 42.43834  19.10671 0.36499   1.000 28.83326  ? 68  VAL A CA   1 
ATOM   1067  C  C    . VAL A  1  67  ? 41.91965  19.64737 -0.95904  1.000 31.20783  ? 68  VAL A C    1 
ATOM   1068  O  O    . VAL A  1  67  ? 40.70686  19.79941 -1.15738  1.000 27.66571  ? 68  VAL A O    1 
ATOM   1069  C  CB   . VAL A  1  67  ? 42.06524  17.62827 0.54929   1.000 28.51511  ? 68  VAL A CB   1 
ATOM   1070  C  CG1  . VAL A  1  67  ? 42.43290  16.82507 -0.68564  1.000 31.79309  ? 68  VAL A CG1  1 
ATOM   1071  C  CG2  . VAL A  1  67  ? 42.74548  17.06470 1.78556   1.000 30.26529  ? 68  VAL A CG2  1 
ATOM   1072  H  H    . VAL A  1  67  ? 41.37781  19.47485 1.99025   1.000 30.73153  ? 68  VAL A H    1 
ATOM   1073  H  HA   . VAL A  1  67  ? 43.40564  19.17884 0.37104   1.000 34.59991  ? 68  VAL A HA   1 
ATOM   1074  H  HB   . VAL A  1  67  ? 41.10579  17.55716 0.67303   1.000 34.21813  ? 68  VAL A HB   1 
ATOM   1075  H  HG11 . VAL A  1  67  ? 42.40927  15.88043 -0.46655  1.000 38.15171  ? 68  VAL A HG11 1 
ATOM   1076  H  HG12 . VAL A  1  67  ? 41.79368  17.01750 -1.38938  1.000 38.15171  ? 68  VAL A HG12 1 
ATOM   1077  H  HG13 . VAL A  1  67  ? 43.32517  17.07610 -0.97153  1.000 38.15171  ? 68  VAL A HG13 1 
ATOM   1078  H  HG21 . VAL A  1  67  ? 42.49437  16.13330 1.88727   1.000 36.31835  ? 68  VAL A HG21 1 
ATOM   1079  H  HG22 . VAL A  1  67  ? 43.70672  17.13833 1.67835   1.000 36.31835  ? 68  VAL A HG22 1 
ATOM   1080  H  HG23 . VAL A  1  67  ? 42.45949  17.57107 2.56190   1.000 36.31835  ? 68  VAL A HG23 1 
ATOM   1081  N  N    . LEU A  1  68  ? 42.84205  19.95977 -1.86624  1.000 25.80343  ? 69  LEU A N    1 
ATOM   1082  C  CA   . LEU A  1  68  ? 42.49872  20.25910 -3.25248  1.000 26.51333  ? 69  LEU A CA   1 
ATOM   1083  C  C    . LEU A  1  68  ? 42.36886  18.92653 -3.98372  1.000 27.43429  ? 69  LEU A C    1 
ATOM   1084  O  O    . LEU A  1  68  ? 43.36692  18.24952 -4.24689  1.000 26.42933  ? 69  LEU A O    1 
ATOM   1085  C  CB   . LEU A  1  68  ? 43.55197  21.17227 -3.87152  1.000 25.86919  ? 69  LEU A CB   1 
ATOM   1086  C  CG   . LEU A  1  68  ? 43.65024  22.54722 -3.18990  1.000 26.06871  ? 69  LEU A CG   1 
ATOM   1087  C  CD1  . LEU A  1  68  ? 44.79388  23.40010 -3.72917  1.000 23.43065  ? 69  LEU A CD1  1 
ATOM   1088  C  CD2  . LEU A  1  68  ? 42.32994  23.30314 -3.31016  1.000 26.18719  ? 69  LEU A CD2  1 
ATOM   1089  H  H    . LEU A  1  68  ? 43.68473  20.00544 -1.70068  1.000 30.96412  ? 69  LEU A H    1 
ATOM   1090  H  HA   . LEU A  1  68  ? 41.65148  20.72762 -3.31241  1.000 31.81600  ? 69  LEU A HA   1 
ATOM   1091  H  HB2  . LEU A  1  68  ? 44.41847  20.74214 -3.80037  1.000 31.04303  ? 69  LEU A HB2  1 
ATOM   1092  H  HB3  . LEU A  1  68  ? 43.32938  21.31771 -4.80436  1.000 31.04303  ? 69  LEU A HB3  1 
ATOM   1093  H  HG   . LEU A  1  68  ? 43.84173  22.38611 -2.25273  1.000 31.28246  ? 69  LEU A HG   1 
ATOM   1094  H  HD11 . LEU A  1  68  ? 44.85868  24.21151 -3.20161  1.000 28.11678  ? 69  LEU A HD11 1 
ATOM   1095  H  HD12 . LEU A  1  68  ? 45.62064  22.89687 -3.66489  1.000 28.11678  ? 69  LEU A HD12 1 
ATOM   1096  H  HD13 . LEU A  1  68  ? 44.61274  23.62171 -4.65597  1.000 28.11678  ? 69  LEU A HD13 1 
ATOM   1097  H  HD21 . LEU A  1  68  ? 42.47797  24.23503 -3.08524  1.000 31.42463  ? 69  LEU A HD21 1 
ATOM   1098  H  HD22 . LEU A  1  68  ? 42.00620  23.23025 -4.22163  1.000 31.42463  ? 69  LEU A HD22 1 
ATOM   1099  H  HD23 . LEU A  1  68  ? 41.68605  22.91343 -2.69826  1.000 31.42463  ? 69  LEU A HD23 1 
ATOM   1100  N  N    . MET A  1  69  ? 41.14231  18.54211 -4.29057  1.000 25.70194  ? 70  MET A N    1 
ATOM   1101  C  CA   . MET A  1  69  ? 40.86505  17.16028 -4.63308  1.000 25.00431  ? 70  MET A CA   1 
ATOM   1102  C  C    . MET A  1  69  ? 41.20168  16.85317 -6.08875  1.000 28.30171  ? 70  MET A C    1 
ATOM   1103  O  O    . MET A  1  69  ? 41.01333  17.69348 -6.97414  1.000 27.78452  ? 70  MET A O    1 
ATOM   1104  C  CB   . MET A  1  69  ? 39.38986  16.83490 -4.42516  1.000 25.55514  ? 70  MET A CB   1 
ATOM   1105  C  CG   . MET A  1  69  ? 38.73929  17.31843 -3.15860  1.000 28.86497  ? 70  MET A CG   1 
ATOM   1106  S  SD   . MET A  1  69  ? 36.98960  16.84939 -3.20997  1.000 28.63865  ? 70  MET A SD   1 
ATOM   1107  C  CE   . MET A  1  69  ? 36.28953  18.21998 -4.12466  1.000 28.35972  ? 70  MET A CE   1 
ATOM   1108  H  H    . MET A  1  69  ? 40.45561  19.05955 -4.30782  1.000 30.84233  ? 70  MET A H    1 
ATOM   1109  H  HA   . MET A  1  69  ? 41.40679  16.60628 -4.04955  1.000 30.00517  ? 70  MET A HA   1 
ATOM   1110  H  HB2  . MET A  1  69  ? 38.89346  17.22620 -5.16094  1.000 30.66617  ? 70  MET A HB2  1 
ATOM   1111  H  HB3  . MET A  1  69  ? 39.29472  15.86965 -4.43695  1.000 30.66617  ? 70  MET A HB3  1 
ATOM   1112  H  HG2  . MET A  1  69  ? 39.15870  16.90368 -2.38854  1.000 34.63796  ? 70  MET A HG2  1 
ATOM   1113  H  HG3  . MET A  1  69  ? 38.80948  18.28378 -3.09479  1.000 34.63796  ? 70  MET A HG3  1 
ATOM   1114  H  HE1  . MET A  1  69  ? 35.35292  18.03769 -4.29908  1.000 34.03167  ? 70  MET A HE1  1 
ATOM   1115  H  HE2  . MET A  1  69  ? 36.37631  19.02912 -3.59677  1.000 34.03167  ? 70  MET A HE2  1 
ATOM   1116  H  HE3  . MET A  1  69  ? 36.76890  18.31843 -4.96216  1.000 34.03167  ? 70  MET A HE3  1 
ATOM   1117  N  N    . PRO A  1  70  ? 41.65051  15.63593 -6.36621  1.000 27.65221  ? 71  PRO A N    1 
ATOM   1118  C  CA   . PRO A  1  70  ? 41.54254  15.10732 -7.72550  1.000 27.88142  ? 71  PRO A CA   1 
ATOM   1119  C  C    . PRO A  1  70  ? 40.11542  14.65244 -7.99678  1.000 26.84577  ? 71  PRO A C    1 
ATOM   1120  O  O    . PRO A  1  70  ? 39.32332  14.41455 -7.08259  1.000 26.22693  ? 71  PRO A O    1 
ATOM   1121  C  CB   . PRO A  1  70  ? 42.51659  13.92685 -7.72333  1.000 29.43232  ? 71  PRO A CB   1 
ATOM   1122  C  CG   . PRO A  1  70  ? 42.46267  13.42316 -6.31892  1.000 32.22434  ? 71  PRO A CG   1 
ATOM   1123  C  CD   . PRO A  1  70  ? 42.20958  14.63777 -5.43287  1.000 29.47579  ? 71  PRO A CD   1 
ATOM   1124  H  HA   . PRO A  1  70  ? 41.82757  15.74880 -8.39495  1.000 33.45770  ? 71  PRO A HA   1 
ATOM   1125  H  HB2  . PRO A  1  70  ? 42.22248  13.24873 -8.35147  1.000 35.31879  ? 71  PRO A HB2  1 
ATOM   1126  H  HB3  . PRO A  1  70  ? 43.40903  14.22850 -7.95453  1.000 35.31879  ? 71  PRO A HB3  1 
ATOM   1127  H  HG2  . PRO A  1  70  ? 41.74086  12.78103 -6.23193  1.000 38.66921  ? 71  PRO A HG2  1 
ATOM   1128  H  HG3  . PRO A  1  70  ? 43.30786  13.00507 -6.09142  1.000 38.66921  ? 71  PRO A HG3  1 
ATOM   1129  H  HD2  . PRO A  1  70  ? 41.57247  14.42639 -4.73265  1.000 35.37094  ? 71  PRO A HD2  1 
ATOM   1130  H  HD3  . PRO A  1  70  ? 43.03785  14.95761 -5.04228  1.000 35.37094  ? 71  PRO A HD3  1 
ATOM   1131  N  N    . TYR A  1  71  ? 39.79181  14.54868 -9.28168  1.000 24.43996  ? 72  TYR A N    1 
ATOM   1132  C  CA   . TYR A  1  71  ? 38.48651  14.08731 -9.72544  1.000 24.93810  ? 72  TYR A CA   1 
ATOM   1133  C  C    . TYR A  1  71  ? 38.65546  12.89891 -10.65938 1.000 26.20691  ? 72  TYR A C    1 
ATOM   1134  O  O    . TYR A  1  71  ? 39.52857  12.90063 -11.53384 1.000 25.67042  ? 72  TYR A O    1 
ATOM   1135  C  CB   . TYR A  1  71  ? 37.71278  15.18738 -10.46237 1.000 24.41308  ? 72  TYR A CB   1 
ATOM   1136  C  CG   . TYR A  1  71  ? 37.22473  16.31921 -9.59797  1.000 24.41764  ? 72  TYR A CG   1 
ATOM   1137  C  CD1  . TYR A  1  71  ? 36.10302  16.17456 -8.79945  1.000 24.09622  ? 72  TYR A CD1  1 
ATOM   1138  C  CD2  . TYR A  1  71  ? 37.87824  17.53978 -9.59214  1.000 22.85590  ? 72  TYR A CD2  1 
ATOM   1139  C  CE1  . TYR A  1  71  ? 35.65011  17.21225 -8.01341  1.000 21.25203  ? 72  TYR A CE1  1 
ATOM   1140  C  CE2  . TYR A  1  71  ? 37.42989  18.58430 -8.81127  1.000 24.98933  ? 72  TYR A CE2  1 
ATOM   1141  C  CZ   . TYR A  1  71  ? 36.31618  18.41370 -8.02607  1.000 22.62235  ? 72  TYR A CZ   1 
ATOM   1142  O  OH   . TYR A  1  71  ? 35.86917  19.45424 -7.25408  1.000 22.92512  ? 72  TYR A OH   1 
ATOM   1143  H  H    . TYR A  1  71  ? 40.32536  14.74473 -9.92704  1.000 29.32795  ? 72  TYR A H    1 
ATOM   1144  H  HA   . TYR A  1  71  ? 37.97221  13.81573 -8.94914  1.000 29.92573  ? 72  TYR A HA   1 
ATOM   1145  H  HB2  . TYR A  1  71  ? 38.29366  15.56930 -11.13884 1.000 29.29570  ? 72  TYR A HB2  1 
ATOM   1146  H  HB3  . TYR A  1  71  ? 36.93497  14.78646 -10.88091 1.000 29.29570  ? 72  TYR A HB3  1 
ATOM   1147  H  HD1  . TYR A  1  71  ? 35.64755  15.36375 -8.79333  1.000 28.91547  ? 72  TYR A HD1  1 
ATOM   1148  H  HD2  . TYR A  1  71  ? 38.63224  17.65723 -10.12374 1.000 27.42708  ? 72  TYR A HD2  1 
ATOM   1149  H  HE1  . TYR A  1  71  ? 34.89823  17.09977 -7.47776  1.000 25.50244  ? 72  TYR A HE1  1 
ATOM   1150  H  HE2  . TYR A  1  71  ? 37.87874  19.39880 -8.81637  1.000 29.98720  ? 72  TYR A HE2  1 
ATOM   1151  H  HH   . TYR A  1  71  ? 36.21990  20.17330 -7.51010  1.000 27.51014  ? 72  TYR A HH   1 
ATOM   1152  N  N    . GLN A  1  72  ? 37.81412  11.89148 -10.47258 1.000 24.02766  ? 73  GLN A N    1 
ATOM   1153  C  CA   . GLN A  1  72  ? 37.72420  10.77654 -11.40095 1.000 26.12187  ? 73  GLN A CA   1 
ATOM   1154  C  C    . GLN A  1  72  ? 36.74787  11.16771 -12.49887 1.000 23.65767  ? 73  GLN A C    1 
ATOM   1155  O  O    . GLN A  1  72  ? 35.59816  11.51260 -12.20857 1.000 23.11211  ? 73  GLN A O    1 
ATOM   1156  C  CB   . GLN A  1  72  ? 37.24804  9.50885  -10.69547 1.000 26.25024  ? 73  GLN A CB   1 
ATOM   1157  C  CG   . GLN A  1  72  ? 37.14697  8.29423  -11.60663 1.000 30.84524  ? 73  GLN A CG   1 
ATOM   1158  C  CD   . GLN A  1  72  ? 36.39587  7.13354  -10.97111 1.000 31.02472  ? 73  GLN A CD   1 
ATOM   1159  O  OE1  . GLN A  1  72  ? 35.58582  7.31536  -10.05997 1.000 30.56708  ? 73  GLN A OE1  1 
ATOM   1160  N  NE2  . GLN A  1  72  ? 36.65610  5.93302  -11.46200 1.000 34.97042  ? 73  GLN A NE2  1 
ATOM   1161  H  H    . GLN A  1  72  ? 37.27637  11.83066 -9.80421  1.000 28.83320  ? 73  GLN A H    1 
ATOM   1162  H  HA   . GLN A  1  72  ? 38.59618  10.59114 -11.78328 1.000 31.34624  ? 73  GLN A HA   1 
ATOM   1163  H  HB2  . GLN A  1  72  ? 37.87371  9.29427  -9.98597  1.000 31.50029  ? 73  GLN A HB2  1 
ATOM   1164  H  HB3  . GLN A  1  72  ? 36.36747  9.67246  -10.32302 1.000 31.50029  ? 73  GLN A HB3  1 
ATOM   1165  H  HG2  . GLN A  1  72  ? 36.67684  8.54645  -12.41673 1.000 37.01429  ? 73  GLN A HG2  1 
ATOM   1166  H  HG3  . GLN A  1  72  ? 38.04141  7.98809  -11.82377 1.000 37.01429  ? 73  GLN A HG3  1 
ATOM   1167  H  HE21 . GLN A  1  72  ? 37.22196  5.84417  -12.10349 1.000 41.96451  ? 73  GLN A HE21 1 
ATOM   1168  H  HE22 . GLN A  1  72  ? 36.25943  5.24141  -11.13964 1.000 41.96451  ? 73  GLN A HE22 1 
ATOM   1169  N  N    . VAL A  1  73  ? 37.20682  11.14049 -13.74710 1.000 22.84120  ? 74  VAL A N    1 
ATOM   1170  C  CA   . VAL A  1  73  ? 36.29642  11.27918 -14.87668 1.000 23.89559  ? 74  VAL A CA   1 
ATOM   1171  C  C    . VAL A  1  73  ? 35.47084  10.00233 -14.96349 1.000 26.20968  ? 74  VAL A C    1 
ATOM   1172  O  O    . VAL A  1  73  ? 36.00937  8.90490  -15.15361 1.000 26.37785  ? 74  VAL A O    1 
ATOM   1173  C  CB   . VAL A  1  73  ? 37.06556  11.54974 -16.17511 1.000 24.75185  ? 74  VAL A CB   1 
ATOM   1174  C  CG1  . VAL A  1  73  ? 36.10510  11.73045 -17.35911 1.000 27.97516  ? 74  VAL A CG1  1 
ATOM   1175  C  CG2  . VAL A  1  73  ? 37.94902  12.76943 -16.01137 1.000 22.31674  ? 74  VAL A CG2  1 
ATOM   1176  H  H    . VAL A  1  73  ? 38.03346  11.04374 -13.96370 1.000 27.40944  ? 74  VAL A H    1 
ATOM   1177  H  HA   . VAL A  1  73  ? 35.69918  12.02972 -14.73211 1.000 28.67471  ? 74  VAL A HA   1 
ATOM   1178  H  HB   . VAL A  1  73  ? 37.62821  10.78398 -16.36989 1.000 29.70223  ? 74  VAL A HB   1 
ATOM   1179  H  HG11 . VAL A  1  73  ? 36.60928  12.02949 -18.13195 1.000 33.57019  ? 74  VAL A HG11 1 
ATOM   1180  H  HG12 . VAL A  1  73  ? 35.67761  10.88124 -17.55143 1.000 33.57019  ? 74  VAL A HG12 1 
ATOM   1181  H  HG13 . VAL A  1  73  ? 35.43572  12.39214 -17.12460 1.000 33.57019  ? 74  VAL A HG13 1 
ATOM   1182  H  HG21 . VAL A  1  73  ? 38.26517  13.04989 -16.88447 1.000 26.78009  ? 74  VAL A HG21 1 
ATOM   1183  H  HG22 . VAL A  1  73  ? 37.43218  13.48113 -15.60241 1.000 26.78009  ? 74  VAL A HG22 1 
ATOM   1184  H  HG23 . VAL A  1  73  ? 38.70223  12.54005 -15.44483 1.000 26.78009  ? 74  VAL A HG23 1 
ATOM   1185  N  N    . SER A  1  74  ? 34.15992  10.13877 -14.80805 1.000 25.85629  ? 75  SER A N    1 
ATOM   1186  C  CA   . SER A  1  74  ? 33.29867  8.97159  -14.70695 1.000 25.61106  ? 75  SER A CA   1 
ATOM   1187  C  C    . SER A  1  74  ? 33.42287  8.08809  -15.94465 1.000 29.53107  ? 75  SER A C    1 
ATOM   1188  O  O    . SER A  1  74  ? 33.58991  8.56637  -17.07318 1.000 27.12821  ? 75  SER A O    1 
ATOM   1189  C  CB   . SER A  1  74  ? 31.85070  9.40953  -14.50536 1.000 25.52856  ? 75  SER A CB   1 
ATOM   1190  O  OG   . SER A  1  74  ? 31.73047  10.23888 -13.36127 1.000 25.46385  ? 75  SER A OG   1 
ATOM   1191  H  H    . SER A  1  74  ? 33.74738  10.89174 -14.75857 1.000 31.02755  ? 75  SER A H    1 
ATOM   1192  H  HA   . SER A  1  74  ? 33.56530  8.43831  -13.94182 1.000 30.73327  ? 75  SER A HA   1 
ATOM   1193  H  HB2  . SER A  1  74  ? 31.55861  9.90464  -15.28667 1.000 30.63427  ? 75  SER A HB2  1 
ATOM   1194  H  HB3  . SER A  1  74  ? 31.29643  8.62265  -14.38490 1.000 30.63427  ? 75  SER A HB3  1 
ATOM   1195  H  HG   . SER A  1  74  ? 31.00463  10.66088 -13.38734 1.000 30.55663  ? 75  SER A HG   1 
ATOM   1196  N  N    . THR A  1  75  ? 33.31987  6.77855  -15.70618 1.000 28.37784  ? 76  THR A N    1 
ATOM   1197  C  CA   . THR A  1  75  ? 33.49451  5.67015  -16.64229 1.000 29.07696  ? 76  THR A CA   1 
ATOM   1198  C  C    . THR A  1  75  ? 34.95080  5.44059  -17.02372 1.000 31.39437  ? 76  THR A C    1 
ATOM   1199  O  O    . THR A  1  75  ? 35.22839  4.53734  -17.82261 1.000 29.38285  ? 76  THR A O    1 
ATOM   1200  C  CB   . THR A  1  75  ? 32.68073  5.81378  -17.94179 1.000 32.03199  ? 76  THR A CB   1 
ATOM   1201  O  OG1  . THR A  1  75  ? 33.32968  6.71605  -18.84710 1.000 32.16711  ? 76  THR A OG1  1 
ATOM   1202  C  CG2  . THR A  1  75  ? 31.27928  6.30006  -17.66141 1.000 32.64410  ? 76  THR A CG2  1 
ATOM   1203  H  H    . THR A  1  75  ? 33.12864  6.47996  -14.92268 1.000 34.05341  ? 76  THR A H    1 
ATOM   1204  H  HA   . THR A  1  75  ? 33.16741  4.88031  -16.18397 1.000 34.89235  ? 76  THR A HA   1 
ATOM   1205  H  HB   . THR A  1  75  ? 32.61767  4.94079  -18.35988 1.000 38.43839  ? 76  THR A HB   1 
ATOM   1206  H  HG1  . THR A  1  75  ? 33.23601  7.50716  -18.58069 1.000 38.60053  ? 76  THR A HG1  1 
ATOM   1207  H  HG21 . THR A  1  75  ? 30.72270  6.17866  -18.44651 1.000 39.17292  ? 76  THR A HG21 1 
ATOM   1208  H  HG22 . THR A  1  75  ? 30.89612  5.80037  -16.92357 1.000 39.17292  ? 76  THR A HG22 1 
ATOM   1209  H  HG23 . THR A  1  75  ? 31.29508  7.24175  -17.42930 1.000 39.17292  ? 76  THR A HG23 1 
ATOM   1210  N  N    . THR A  1  76  ? 35.88659  6.21988  -16.49503 1.000 26.57869  ? 77  THR A N    1 
ATOM   1211  C  CA   . THR A  1  76  ? 37.30466  6.00384  -16.73169 1.000 29.88486  ? 77  THR A CA   1 
ATOM   1212  C  C    . THR A  1  76  ? 38.00379  5.76027  -15.40010 1.000 30.69903  ? 77  THR A C    1 
ATOM   1213  O  O    . THR A  1  76  ? 37.40823  5.87065  -14.32514 1.000 28.72464  ? 77  THR A O    1 
ATOM   1214  C  CB   . THR A  1  76  ? 37.94454  7.19688  -17.45845 1.000 29.44192  ? 77  THR A CB   1 
ATOM   1215  O  OG1  . THR A  1  76  ? 38.29938  8.20973  -16.50861 1.000 27.93546  ? 77  THR A OG1  1 
ATOM   1216  C  CG2  . THR A  1  76  ? 36.98702  7.78168  -18.49661 1.000 30.91504  ? 77  THR A CG2  1 
ATOM   1217  H  H    . THR A  1  76  ? 35.71918  6.89270  -15.98621 1.000 31.89443  ? 77  THR A H    1 
ATOM   1218  H  HA   . THR A  1  76  ? 37.41959  5.22132  -17.29326 1.000 35.86183  ? 77  THR A HA   1 
ATOM   1219  H  HB   . THR A  1  76  ? 38.74245  6.89697  -17.92137 1.000 35.33031  ? 77  THR A HB   1 
ATOM   1220  H  HG1  . THR A  1  76  ? 37.65265  8.36040  -15.99417 1.000 33.52255  ? 77  THR A HG1  1 
ATOM   1221  H  HG21 . THR A  1  76  ? 37.45546  8.41896  -19.05816 1.000 37.09804  ? 77  THR A HG21 1 
ATOM   1222  H  HG22 . THR A  1  76  ? 36.62986  7.07327  -19.05472 1.000 37.09804  ? 77  THR A HG22 1 
ATOM   1223  H  HG23 . THR A  1  76  ? 36.25230  8.23357  -18.05289 1.000 37.09804  ? 77  THR A HG23 1 
ATOM   1224  N  N    . ASP A  1  77  ? 39.28018  5.39411  -15.48449 1.000 34.90135  ? 78  ASP A N    1 
ATOM   1225  C  CA   . ASP A  1  77  ? 40.15789  5.33517  -14.32311 1.000 33.09476  ? 78  ASP A CA   1 
ATOM   1226  C  C    . ASP A  1  77  ? 41.16594  6.48000  -14.33900 1.000 33.18054  ? 78  ASP A C    1 
ATOM   1227  O  O    . ASP A  1  77  ? 42.26412  6.36345  -13.79255 1.000 35.89156  ? 78  ASP A O    1 
ATOM   1228  C  CB   . ASP A  1  77  ? 40.86769  3.98436  -14.25124 1.000 39.91576  ? 78  ASP A CB   1 
ATOM   1229  C  CG   . ASP A  1  77  ? 39.89528  2.82950  -14.08504 1.000 53.02530  ? 78  ASP A CG   1 
ATOM   1230  O  OD1  . ASP A  1  77  ? 39.17237  2.80994  -13.06236 1.000 52.29048  ? 78  ASP A OD1  1 
ATOM   1231  O  OD2  . ASP A  1  77  ? 39.84381  1.95250  -14.97636 1.000 58.15447  ? 78  ASP A OD2  1 
ATOM   1232  H  H    . ASP A  1  77  ? 39.66668  5.17100  -16.21964 1.000 41.88162  ? 78  ASP A H    1 
ATOM   1233  H  HA   . ASP A  1  77  ? 39.62328  5.42026  -13.51822 1.000 39.71371  ? 78  ASP A HA   1 
ATOM   1234  H  HB2  . ASP A  1  77  ? 41.36624  3.84338  -15.07129 1.000 47.89891  ? 78  ASP A HB2  1 
ATOM   1235  H  HB3  . ASP A  1  77  ? 41.47101  3.98248  -13.49170 1.000 47.89891  ? 78  ASP A HB3  1 
ATOM   1236  N  N    . THR A  1  78  ? 40.79809  7.59297  -14.96096 1.000 29.32595  ? 79  THR A N    1 
ATOM   1237  C  CA   . THR A  1  78  ? 41.65371  8.76686  -15.01638 1.000 27.99399  ? 79  THR A CA   1 
ATOM   1238  C  C    . THR A  1  78  ? 41.28646  9.71224  -13.88238 1.000 27.45872  ? 79  THR A C    1 
ATOM   1239  O  O    . THR A  1  78  ? 40.11992  10.08659 -13.72163 1.000 26.03437  ? 79  THR A O    1 
ATOM   1240  C  CB   . THR A  1  78  ? 41.52015  9.44436  -16.37848 1.000 28.96119  ? 79  THR A CB   1 
ATOM   1241  O  OG1  . THR A  1  78  ? 42.05260  8.56035  -17.36903 1.000 27.99471  ? 79  THR A OG1  1 
ATOM   1242  C  CG2  . THR A  1  78  ? 42.29430  10.74896 -16.44450 1.000 30.58520  ? 79  THR A CG2  1 
ATOM   1243  H  H    . THR A  1  78  ? 40.04528  7.69313  -15.36450 1.000 35.19115  ? 79  THR A H    1 
ATOM   1244  H  HA   . THR A  1  78  ? 42.58411  8.51822  -14.90050 1.000 33.59279  ? 79  THR A HA   1 
ATOM   1245  H  HB   . THR A  1  78  ? 40.58561  9.64679  -16.54145 1.000 34.75343  ? 79  THR A HB   1 
ATOM   1246  H  HG1  . THR A  1  78  ? 42.04654  8.93450  -18.12107 1.000 33.59366  ? 79  THR A HG1  1 
ATOM   1247  H  HG21 . THR A  1  78  ? 42.17050  11.16465 -17.31213 1.000 36.70223  ? 79  THR A HG21 1 
ATOM   1248  H  HG22 . THR A  1  78  ? 41.97999  11.35641 -15.75667 1.000 36.70223  ? 79  THR A HG22 1 
ATOM   1249  H  HG23 . THR A  1  78  ? 43.23983  10.58093 -16.30798 1.000 36.70223  ? 79  THR A HG23 1 
ATOM   1250  N  N    . TYR A  1  79  ? 42.28647  10.06662 -13.08345 1.000 24.86896  ? 80  TYR A N    1 
ATOM   1251  C  CA   . TYR A  1  79  ? 42.14656  11.02523 -11.99846 1.000 25.24028  ? 80  TYR A CA   1 
ATOM   1252  C  C    . TYR A  1  79  ? 42.97787  12.25261 -12.33403 1.000 26.49660  ? 80  TYR A C    1 
ATOM   1253  O  O    . TYR A  1  79  ? 44.16839  12.13167 -12.64190 1.000 30.11343  ? 80  TYR A O    1 
ATOM   1254  C  CB   . TYR A  1  79  ? 42.60921  10.43461 -10.66603 1.000 28.33821  ? 80  TYR A CB   1 
ATOM   1255  C  CG   . TYR A  1  79  ? 41.66396  9.42149  -10.06746 1.000 27.10480  ? 80  TYR A CG   1 
ATOM   1256  C  CD1  . TYR A  1  79  ? 41.60963  8.12062  -10.54993 1.000 31.33557  ? 80  TYR A CD1  1 
ATOM   1257  C  CD2  . TYR A  1  79  ? 40.83142  9.76263  -9.01307  1.000 29.29396  ? 80  TYR A CD2  1 
ATOM   1258  C  CE1  . TYR A  1  79  ? 40.74429  7.18775  -9.99734  1.000 31.65679  ? 80  TYR A CE1  1 
ATOM   1259  C  CE2  . TYR A  1  79  ? 39.96793  8.83725  -8.45315  1.000 29.45263  ? 80  TYR A CE2  1 
ATOM   1260  C  CZ   . TYR A  1  79  ? 39.92975  7.55548  -8.94890  1.000 30.83902  ? 80  TYR A CZ   1 
ATOM   1261  O  OH   . TYR A  1  79  ? 39.06826  6.64354  -8.38840  1.000 39.16105  ? 80  TYR A OH   1 
ATOM   1262  H  H    . TYR A  1  79  ? 43.08398  9.75268  -13.15442 1.000 29.84275  ? 80  TYR A H    1 
ATOM   1263  H  HA   . TYR A  1  79  ? 41.21515  11.27935 -11.90464 1.000 30.28833  ? 80  TYR A HA   1 
ATOM   1264  H  HB2  . TYR A  1  79  ? 43.46227  9.99375  -10.80325 1.000 34.00585  ? 80  TYR A HB2  1 
ATOM   1265  H  HB3  . TYR A  1  79  ? 42.70810  11.15667 -10.02590 1.000 34.00585  ? 80  TYR A HB3  1 
ATOM   1266  H  HD1  . TYR A  1  79  ? 42.16229  7.87069  -11.25491 1.000 37.60268  ? 80  TYR A HD1  1 
ATOM   1267  H  HD2  . TYR A  1  79  ? 40.85347  10.62902 -8.67576  1.000 35.15275  ? 80  TYR A HD2  1 
ATOM   1268  H  HE1  . TYR A  1  79  ? 40.71425  6.32062  -10.33214 1.000 37.98814  ? 80  TYR A HE1  1 
ATOM   1269  H  HE2  . TYR A  1  79  ? 39.41637  9.08122  -7.74522  1.000 35.34315  ? 80  TYR A HE2  1 
ATOM   1270  H  HH   . TYR A  1  79  ? 39.13321  5.90575  -8.78468  1.000 46.99326  ? 80  TYR A HH   1 
ATOM   1271  N  N    . VAL A  1  80  ? 42.35157  13.42582 -12.27081 1.000 26.44812  ? 81  VAL A N    1 
ATOM   1272  C  CA   . VAL A  1  80  ? 42.99305  14.68517 -12.62353 1.000 26.72298  ? 81  VAL A CA   1 
ATOM   1273  C  C    . VAL A  1  80  ? 42.52518  15.75834 -11.65142 1.000 25.27249  ? 81  VAL A C    1 
ATOM   1274  O  O    . VAL A  1  80  ? 41.43504  15.66920 -11.07903 1.000 24.63610  ? 81  VAL A O    1 
ATOM   1275  C  CB   . VAL A  1  80  ? 42.67789  15.10776 -14.08005 1.000 28.40623  ? 81  VAL A CB   1 
ATOM   1276  C  CG1  . VAL A  1  80  ? 43.28102  14.12705 -15.07141 1.000 29.17617  ? 81  VAL A CG1  1 
ATOM   1277  C  CG2  . VAL A  1  80  ? 41.16875  15.20659 -14.30255 1.000 25.90557  ? 81  VAL A CG2  1 
ATOM   1278  H  H    . VAL A  1  80  ? 41.53416  13.51793 -12.01990 1.000 31.73775  ? 81  VAL A H    1 
ATOM   1279  H  HA   . VAL A  1  80  ? 43.95389  14.58550 -12.53538 1.000 32.06758  ? 81  VAL A HA   1 
ATOM   1280  H  HB   . VAL A  1  80  ? 43.07140  15.98126 -14.23184 1.000 34.08748  ? 81  VAL A HB   1 
ATOM   1281  H  HG11 . VAL A  1  80  ? 43.15320  14.46802 -15.97046 1.000 35.01141  ? 81  VAL A HG11 1 
ATOM   1282  H  HG12 . VAL A  1  80  ? 44.22823  14.03210 -14.88520 1.000 35.01141  ? 81  VAL A HG12 1 
ATOM   1283  H  HG13 . VAL A  1  80  ? 42.83770  13.26949 -14.97674 1.000 35.01141  ? 81  VAL A HG13 1 
ATOM   1284  H  HG21 . VAL A  1  80  ? 41.00064  15.43684 -15.22971 1.000 31.08668  ? 81  VAL A HG21 1 
ATOM   1285  H  HG22 . VAL A  1  80  ? 40.76226  14.35059 -14.09536 1.000 31.08668  ? 81  VAL A HG22 1 
ATOM   1286  H  HG23 . VAL A  1  80  ? 40.80803  15.89360 -13.72048 1.000 31.08668  ? 81  VAL A HG23 1 
ATOM   1287  N  N    . GLU A  1  81  ? 43.36199  16.77463 -11.46058 1.000 23.74723  ? 82  GLU A N    1 
ATOM   1288  C  CA   . GLU A  1  81  ? 42.94205  17.95074 -10.71367 1.000 21.79787  ? 82  GLU A CA   1 
ATOM   1289  C  C    . GLU A  1  81  ? 41.91892  18.73369 -11.53563 1.000 23.97672  ? 82  GLU A C    1 
ATOM   1290  O  O    . GLU A  1  81  ? 41.90473  18.68034 -12.76874 1.000 24.08454  ? 82  GLU A O    1 
ATOM   1291  C  CB   . GLU A  1  81  ? 44.14971  18.82506 -10.36875 1.000 24.77564  ? 82  GLU A CB   1 
ATOM   1292  C  CG   . GLU A  1  81  ? 45.12042  18.18468 -9.36763  1.000 27.92331  ? 82  GLU A CG   1 
ATOM   1293  C  CD   . GLU A  1  81  ? 46.17163  19.16217 -8.85520  1.000 30.10813  ? 82  GLU A CD   1 
ATOM   1294  O  OE1  . GLU A  1  81  ? 45.85054  19.96578 -7.95096  1.000 23.15445  ? 82  GLU A OE1  1 
ATOM   1295  O  OE2  . GLU A  1  81  ? 47.31779  19.13242 -9.35819  1.000 28.49781  ? 82  GLU A OE2  1 
ATOM   1296  H  H    . GLU A  1  81  ? 44.17071  16.80578 -11.75144 1.000 28.49668  ? 82  GLU A H    1 
ATOM   1297  H  HA   . GLU A  1  81  ? 42.53015  17.69236 -9.87434  1.000 26.15744  ? 82  GLU A HA   1 
ATOM   1298  H  HB2  . GLU A  1  81  ? 44.64395  19.00732 -11.18326 1.000 29.73077  ? 82  GLU A HB2  1 
ATOM   1299  H  HB3  . GLU A  1  81  ? 43.83147  19.65527 -9.98099  1.000 29.73077  ? 82  GLU A HB3  1 
ATOM   1300  H  HG2  . GLU A  1  81  ? 44.61774  17.85825 -8.60496  1.000 33.50797  ? 82  GLU A HG2  1 
ATOM   1301  H  HG3  . GLU A  1  81  ? 45.58111  17.44911 -9.80077  1.000 33.50797  ? 82  GLU A HG3  1 
ATOM   1302  N  N    . GLY A  1  82  ? 41.04209  19.45567 -10.83843 1.000 24.94816  ? 83  GLY A N    1 
ATOM   1303  C  CA   . GLY A  1  82  ? 39.94083  20.12514 -11.50869 1.000 24.56399  ? 83  GLY A CA   1 
ATOM   1304  C  C    . GLY A  1  82  ? 40.36815  21.14784 -12.54017 1.000 22.44493  ? 83  GLY A C    1 
ATOM   1305  O  O    . GLY A  1  82  ? 39.60286  21.43480 -13.47239 1.000 23.01612  ? 83  GLY A O    1 
ATOM   1306  H  H    . GLY A  1  82  ? 41.06590  19.56976 -9.98637  1.000 29.93779  ? 83  GLY A H    1 
ATOM   1307  H  HA2  . GLY A  1  82  ? 39.39611  19.45950 -11.95713 1.000 29.47679  ? 83  GLY A HA2  1 
ATOM   1308  H  HA3  . GLY A  1  82  ? 39.40011  20.58022 -10.84429 1.000 29.47679  ? 83  GLY A HA3  1 
ATOM   1309  N  N    . ASP A  1  83  ? 41.57520  21.70955 -12.39795 1.000 21.45341  ? 84  ASP A N    1 
ATOM   1310  C  CA   . ASP A  1  83  ? 42.04739  22.68195 -13.37826 1.000 21.97975  ? 84  ASP A CA   1 
ATOM   1311  C  C    . ASP A  1  83  ? 42.25494  22.04152 -14.74785 1.000 19.82818  ? 84  ASP A C    1 
ATOM   1312  O  O    . ASP A  1  83  ? 42.16224  22.72750 -15.77114 1.000 20.00877  ? 84  ASP A O    1 
ATOM   1313  C  CB   . ASP A  1  83  ? 43.34371  23.34456 -12.90225 1.000 20.62537  ? 84  ASP A CB   1 
ATOM   1314  C  CG   . ASP A  1  83  ? 43.31910  23.69325 -11.42547 1.000 22.85835  ? 84  ASP A CG   1 
ATOM   1315  O  OD1  . ASP A  1  83  ? 43.35451  22.75387 -10.60070 1.000 22.26962  ? 84  ASP A OD1  1 
ATOM   1316  O  OD2  . ASP A  1  83  ? 43.26038  24.89826 -11.09055 1.000 22.96808  ? 84  ASP A OD2  1 
ATOM   1317  H  H    . ASP A  1  83  ? 42.12446  21.54624 -11.75667 1.000 25.74409  ? 84  ASP A H    1 
ATOM   1318  H  HA   . ASP A  1  83  ? 41.37701  23.37760 -13.46523 1.000 26.37570  ? 84  ASP A HA   1 
ATOM   1319  H  HB2  . ASP A  1  83  ? 44.08366  22.73602 -13.05410 1.000 24.75044  ? 84  ASP A HB2  1 
ATOM   1320  H  HB3  . ASP A  1  83  ? 43.48092  24.16480 -13.40152 1.000 24.75044  ? 84  ASP A HB3  1 
ATOM   1321  N  N    . ASP A  1  84  ? 42.52466  20.73752 -14.79531 1.000 21.89093  ? 85  ASP A N    1 
ATOM   1322  C  CA   . ASP A  1  84  ? 42.67366  20.06551 -16.08050 1.000 21.26853  ? 85  ASP A CA   1 
ATOM   1323  C  C    . ASP A  1  84  ? 41.33454  19.84024 -16.77972 1.000 23.10850  ? 85  ASP A C    1 
ATOM   1324  O  O    . ASP A  1  84  ? 41.32501  19.37151 -17.92308 1.000 24.15851  ? 85  ASP A O    1 
ATOM   1325  C  CB   . ASP A  1  84  ? 43.40984  18.73903 -15.88713 1.000 24.30162  ? 85  ASP A CB   1 
ATOM   1326  C  CG   . ASP A  1  84  ? 44.77965  18.91638 -15.23707 1.000 27.74917  ? 85  ASP A CG   1 
ATOM   1327  O  OD1  . ASP A  1  84  ? 45.36001  20.01920 -15.33469 1.000 23.29233  ? 85  ASP A OD1  1 
ATOM   1328  O  OD2  . ASP A  1  84  ? 45.27065  17.94979 -14.62108 1.000 29.70099  ? 85  ASP A OD2  1 
ATOM   1329  H  H    . ASP A  1  84  ? 42.62402  20.23016 -14.10807 1.000 26.26912  ? 85  ASP A H    1 
ATOM   1330  H  HA   . ASP A  1  84  ? 43.21736  20.61392 -16.66748 1.000 25.52224  ? 85  ASP A HA   1 
ATOM   1331  H  HB2  . ASP A  1  84  ? 42.87860  18.16253 -15.31588 1.000 29.16194  ? 85  ASP A HB2  1 
ATOM   1332  H  HB3  . ASP A  1  84  ? 43.53987  18.32014 -16.75230 1.000 29.16194  ? 85  ASP A HB3  1 
ATOM   1333  N  N    . LEU A  1  85  ? 40.21886  20.18443 -16.13113 1.000 21.28132  ? 86  LEU A N    1 
ATOM   1334  C  CA   . LEU A  1  85  ? 38.88276  20.09820 -16.71148 1.000 21.00570  ? 86  LEU A CA   1 
ATOM   1335  C  C    . LEU A  1  85  ? 38.28391  21.46957 -17.00677 1.000 19.62050  ? 86  LEU A C    1 
ATOM   1336  O  O    . LEU A  1  85  ? 37.13522  21.55180 -17.46032 1.000 22.37908  ? 86  LEU A O    1 
ATOM   1337  C  CB   . LEU A  1  85  ? 37.95838  19.31108 -15.77114 1.000 22.07923  ? 86  LEU A CB   1 
ATOM   1338  C  CG   . LEU A  1  85  ? 38.37947  17.85516 -15.53970 1.000 24.11697  ? 86  LEU A CG   1 
ATOM   1339  C  CD1  . LEU A  1  85  ? 37.55670  17.22483 -14.42432 1.000 23.34409  ? 86  LEU A CD1  1 
ATOM   1340  C  CD2  . LEU A  1  85  ? 38.24953  17.05813 -16.84476 1.000 22.29412  ? 86  LEU A CD2  1 
ATOM   1341  H  H    . LEU A  1  85  ? 40.21312  20.48139 -15.32405 1.000 25.53758  ? 86  LEU A H    1 
ATOM   1342  H  HA   . LEU A  1  85  ? 38.93067  19.61363 -17.55040 1.000 25.20684  ? 86  LEU A HA   1 
ATOM   1343  H  HB2  . LEU A  1  85  ? 37.94630  19.75418 -14.90835 1.000 26.49507  ? 86  LEU A HB2  1 
ATOM   1344  H  HB3  . LEU A  1  85  ? 37.06630  19.30198 -16.15194 1.000 26.49507  ? 86  LEU A HB3  1 
ATOM   1345  H  HG   . LEU A  1  85  ? 39.30832  17.82843 -15.26148 1.000 28.94037  ? 86  LEU A HG   1 
ATOM   1346  H  HD11 . LEU A  1  85  ? 37.85501  16.31179 -14.28915 1.000 28.01291  ? 86  LEU A HD11 1 
ATOM   1347  H  HD12 . LEU A  1  85  ? 37.68234  17.73775 -13.61068 1.000 28.01291  ? 86  LEU A HD12 1 
ATOM   1348  H  HD13 . LEU A  1  85  ? 36.62080  17.23274 -14.67913 1.000 28.01291  ? 86  LEU A HD13 1 
ATOM   1349  H  HD21 . LEU A  1  85  ? 38.31268  16.11121 -16.64412 1.000 26.75295  ? 86  LEU A HD21 1 
ATOM   1350  H  HD22 . LEU A  1  85  ? 37.39027  17.25379 -17.25008 1.000 26.75295  ? 86  LEU A HD22 1 
ATOM   1351  H  HD23 . LEU A  1  85  ? 38.96545  17.31737 -17.44573 1.000 26.75295  ? 86  LEU A HD23 1 
ATOM   1352  N  N    . HIS A  1  86  ? 39.02675  22.54311 -16.75318 1.000 20.13167  ? 87  HIS A N    1 
ATOM   1353  C  CA   . HIS A  1  86  ? 38.64020  23.86445 -17.22698 1.000 20.80410  ? 87  HIS A CA   1 
ATOM   1354  C  C    . HIS A  1  86  ? 38.73927  23.90691 -18.74628 1.000 18.93176  ? 87  HIS A C    1 
ATOM   1355  O  O    . HIS A  1  86  ? 39.69987  23.39629 -19.32563 1.000 18.00474  ? 87  HIS A O    1 
ATOM   1356  C  CB   . HIS A  1  86  ? 39.54825  24.92093 -16.61051 1.000 20.32115  ? 87  HIS A CB   1 
ATOM   1357  C  CG   . HIS A  1  86  ? 38.99098  26.30548 -16.67812 1.000 20.09901  ? 87  HIS A CG   1 
ATOM   1358  N  ND1  . HIS A  1  86  ? 38.81811  26.98317 -17.86645 1.000 18.92495  ? 87  HIS A ND1  1 
ATOM   1359  C  CD2  . HIS A  1  86  ? 38.54759  27.13317 -15.70273 1.000 20.05776  ? 87  HIS A CD2  1 
ATOM   1360  C  CE1  . HIS A  1  86  ? 38.30990  28.17713 -17.61699 1.000 21.14164  ? 87  HIS A CE1  1 
ATOM   1361  N  NE2  . HIS A  1  86  ? 38.13479  28.29236 -16.31237 1.000 19.81482  ? 87  HIS A NE2  1 
ATOM   1362  H  H    . HIS A  1  86  ? 39.76188  22.53205 -16.30703 1.000 24.15801  ? 87  HIS A H    1 
ATOM   1363  H  HA   . HIS A  1  86  ? 37.72713  24.06409 -16.96747 1.000 24.96492  ? 87  HIS A HA   1 
ATOM   1364  H  HB2  . HIS A  1  86  ? 39.68979  24.70385 -15.67577 1.000 24.38538  ? 87  HIS A HB2  1 
ATOM   1365  H  HB3  . HIS A  1  86  ? 40.39513  24.91901 -17.08347 1.000 24.38538  ? 87  HIS A HB3  1 
ATOM   1366  H  HD2  . HIS A  1  86  ? 38.52654  26.95090 -14.79101 1.000 24.06931  ? 87  HIS A HD2  1 
ATOM   1367  H  HE1  . HIS A  1  86  ? 38.10943  28.82632 -18.25202 1.000 25.36997  ? 87  HIS A HE1  1 
ATOM   1368  H  HE2  . HIS A  1  86  ? 37.81423  28.98164 -15.91020 1.000 23.77778  ? 87  HIS A HE2  1 
ATOM   1369  N  N    . PHE A  1  87  ? 37.73808  24.50521 -19.40479 1.000 19.14793  ? 88  PHE A N    1 
ATOM   1370  C  CA   . PHE A  1  87  ? 37.70501  24.42567 -20.86589 1.000 17.80483  ? 88  PHE A CA   1 
ATOM   1371  C  C    . PHE A  1  87  ? 38.90879  25.12698 -21.48602 1.000 17.36573  ? 88  PHE A C    1 
ATOM   1372  O  O    . PHE A  1  87  ? 39.38437  24.71874 -22.55119 1.000 17.64037  ? 88  PHE A O    1 
ATOM   1373  C  CB   . PHE A  1  87  ? 36.38438  24.99098 -21.42361 1.000 19.22098  ? 88  PHE A CB   1 
ATOM   1374  C  CG   . PHE A  1  87  ? 36.34608  26.49186 -21.54796 1.000 17.87735  ? 88  PHE A CG   1 
ATOM   1375  C  CD1  . PHE A  1  87  ? 35.89289  27.27447 -20.50071 1.000 18.89436  ? 88  PHE A CD1  1 
ATOM   1376  C  CD2  . PHE A  1  87  ? 36.73787  27.11459 -22.72091 1.000 17.67064  ? 88  PHE A CD2  1 
ATOM   1377  C  CE1  . PHE A  1  87  ? 35.84849  28.65079 -20.61160 1.000 17.66202  ? 88  PHE A CE1  1 
ATOM   1378  C  CE2  . PHE A  1  87  ? 36.70262  28.49631 -22.84343 1.000 18.38748  ? 88  PHE A CE2  1 
ATOM   1379  C  CZ   . PHE A  1  87  ? 36.25022  29.26707 -21.78701 1.000 18.33455  ? 88  PHE A CZ   1 
ATOM   1380  H  H    . PHE A  1  87  ? 37.09352  24.94462 -19.04277 1.000 22.97751  ? 88  PHE A H    1 
ATOM   1381  H  HA   . PHE A  1  87  ? 37.73642  23.49123 -21.12420 1.000 21.36580  ? 88  PHE A HA   1 
ATOM   1382  H  HB2  . PHE A  1  87  ? 36.23966  24.62067 -22.30839 1.000 23.06518  ? 88  PHE A HB2  1 
ATOM   1383  H  HB3  . PHE A  1  87  ? 35.66213  24.72826 -20.83181 1.000 23.06518  ? 88  PHE A HB3  1 
ATOM   1384  H  HD1  . PHE A  1  87  ? 35.61447  26.86854 -19.71166 1.000 22.67323  ? 88  PHE A HD1  1 
ATOM   1385  H  HD2  . PHE A  1  87  ? 37.02919  26.59876 -23.43781 1.000 21.20477  ? 88  PHE A HD2  1 
ATOM   1386  H  HE1  . PHE A  1  87  ? 35.54871  29.16475 -19.89684 1.000 21.19442  ? 88  PHE A HE1  1 
ATOM   1387  H  HE2  . PHE A  1  87  ? 36.98179  28.90255 -23.63206 1.000 22.06498  ? 88  PHE A HE2  1 
ATOM   1388  H  HZ   . PHE A  1  87  ? 36.21581  30.19317 -21.86488 1.000 22.00146  ? 88  PHE A HZ   1 
ATOM   1389  N  N    . VAL A  1  88  ? 39.42249  26.17371 -20.83720 1.000 18.95241  ? 89  VAL A N    1 
ATOM   1390  C  CA   . VAL A  1  88  ? 40.58842  26.87163 -21.37430 1.000 18.40431  ? 89  VAL A CA   1 
ATOM   1391  C  C    . VAL A  1  88  ? 41.80812  25.95882 -21.40276 1.000 20.53880  ? 89  VAL A C    1 
ATOM   1392  O  O    . VAL A  1  88  ? 42.67454  26.08756 -22.27812 1.000 18.88337  ? 89  VAL A O    1 
ATOM   1393  C  CB   . VAL A  1  88  ? 40.86991  28.14405 -20.54795 1.000 19.54440  ? 89  VAL A CB   1 
ATOM   1394  C  CG1  . VAL A  1  88  ? 42.21892  28.74885 -20.92860 1.000 16.82605  ? 89  VAL A CG1  1 
ATOM   1395  C  CG2  . VAL A  1  88  ? 39.75577  29.16534 -20.73812 1.000 18.51562  ? 89  VAL A CG2  1 
ATOM   1396  H  H    . VAL A  1  88  ? 39.12002  26.49323 -20.09827 1.000 22.74289  ? 89  VAL A H    1 
ATOM   1397  H  HA   . VAL A  1  88  ? 40.39063  27.13352 -22.28710 1.000 22.08518  ? 89  VAL A HA   1 
ATOM   1398  H  HB   . VAL A  1  88  ? 40.90217  27.90113 -19.60941 1.000 23.45328  ? 89  VAL A HB   1 
ATOM   1399  H  HG11 . VAL A  1  88  ? 42.29453  29.62921 -20.52841 1.000 20.19126  ? 89  VAL A HG11 1 
ATOM   1400  H  HG12 . VAL A  1  88  ? 42.92713  28.17376 -20.59903 1.000 20.19126  ? 89  VAL A HG12 1 
ATOM   1401  H  HG13 . VAL A  1  88  ? 42.27231  28.81893 -21.89459 1.000 20.19126  ? 89  VAL A HG13 1 
ATOM   1402  H  HG21 . VAL A  1  88  ? 40.03788  30.01406 -20.36264 1.000 22.21874  ? 89  VAL A HG21 1 
ATOM   1403  H  HG22 . VAL A  1  88  ? 39.57801  29.26589 -21.68638 1.000 22.21874  ? 89  VAL A HG22 1 
ATOM   1404  H  HG23 . VAL A  1  88  ? 38.95848  28.85123 -20.28361 1.000 22.21874  ? 89  VAL A HG23 1 
ATOM   1405  N  N    . ASN A  1  89  ? 41.91510  25.05463 -20.43342 1.000 19.59646  ? 90  ASN A N    1 
ATOM   1406  C  CA   . ASN A  1  89  ? 43.07150  24.18674 -20.26152 1.000 21.09216  ? 90  ASN A CA   1 
ATOM   1407  C  C    . ASN A  1  89  ? 42.90440  22.82560 -20.93478 1.000 21.60478  ? 90  ASN A C    1 
ATOM   1408  O  O    . ASN A  1  89  ? 43.79143  21.97216 -20.80565 1.000 21.67934  ? 90  ASN A O    1 
ATOM   1409  C  CB   . ASN A  1  89  ? 43.33321  23.97787 -18.76054 1.000 18.76539  ? 90  ASN A CB   1 
ATOM   1410  C  CG   . ASN A  1  89  ? 43.63096  25.27779 -18.01895 1.000 21.13033  ? 90  ASN A CG   1 
ATOM   1411  O  OD1  . ASN A  1  89  ? 44.05193  26.27702 -18.61317 1.000 19.00472  ? 90  ASN A OD1  1 
ATOM   1412  N  ND2  . ASN A  1  89  ? 43.41405  25.26389 -16.70755 1.000 21.98637  ? 90  ASN A ND2  1 
ATOM   1413  H  H    . ASN A  1  89  ? 41.30643  24.92110 -19.84072 1.000 23.51575  ? 90  ASN A H    1 
ATOM   1414  H  HA   . ASN A  1  89  ? 43.84578  24.61727 -20.65654 1.000 25.31059  ? 90  ASN A HA   1 
ATOM   1415  H  HB2  . ASN A  1  89  ? 42.54768  23.57691 -18.35673 1.000 22.51847  ? 90  ASN A HB2  1 
ATOM   1416  H  HB3  . ASN A  1  89  ? 44.09786  23.39081 -18.65292 1.000 22.51847  ? 90  ASN A HB3  1 
ATOM   1417  H  HD21 . ASN A  1  89  ? 43.56493  25.96924 -16.23925 1.000 26.38364  ? 90  ASN A HD21 1 
ATOM   1418  H  HD22 . ASN A  1  89  ? 43.12282  24.54954 -16.32743 1.000 26.38364  ? 90  ASN A HD22 1 
ATOM   1419  N  N    . ASN A  1  90  ? 41.79477  22.59920 -21.64006 1.000 18.98656  ? 91  ASN A N    1 
ATOM   1420  C  CA   . ASN A  1  90  ? 41.40424  21.26792 -22.10850 1.000 19.97400  ? 91  ASN A CA   1 
ATOM   1421  C  C    . ASN A  1  90  ? 41.04070  21.35711 -23.59028 1.000 19.58570  ? 91  ASN A C    1 
ATOM   1422  O  O    . ASN A  1  90  ? 39.93680  21.77183 -23.95835 1.000 18.87391  ? 91  ASN A O    1 
ATOM   1423  C  CB   . ASN A  1  90  ? 40.24954  20.72202 -21.26459 1.000 19.05414  ? 91  ASN A CB   1 
ATOM   1424  C  CG   . ASN A  1  90  ? 39.98021  19.25328 -21.52165 1.000 19.96671  ? 91  ASN A CG   1 
ATOM   1425  O  OD1  . ASN A  1  90  ? 39.83370  18.84450 -22.66503 1.000 19.71566  ? 91  ASN A OD1  1 
ATOM   1426  N  ND2  . ASN A  1  90  ? 39.90420  18.45336 -20.45563 1.000 22.63155  ? 91  ASN A ND2  1 
ATOM   1427  H  H    . ASN A  1  90  ? 41.23902  23.21581 -21.86486 1.000 22.78387  ? 91  ASN A H    1 
ATOM   1428  H  HA   . ASN A  1  90  ? 42.15804  20.66200 -22.03400 1.000 23.96880  ? 91  ASN A HA   1 
ATOM   1429  H  HB2  . ASN A  1  90  ? 40.46707  20.82730 -20.32518 1.000 22.86497  ? 91  ASN A HB2  1 
ATOM   1430  H  HB3  . ASN A  1  90  ? 39.44222  21.21659 -21.47564 1.000 22.86497  ? 91  ASN A HB3  1 
ATOM   1431  H  HD21 . ASN A  1  90  ? 39.75270  17.61308 -20.55849 1.000 27.15785  ? 91  ASN A HD21 1 
ATOM   1432  H  HD22 . ASN A  1  90  ? 40.00673  18.77830 -19.66601 1.000 27.15785  ? 91  ASN A HD22 1 
ATOM   1433  N  N    . ALA A  1  91  ? 41.98532  20.97024 -24.44543 1.000 19.16318  ? 92  ALA A N    1 
ATOM   1434  C  CA   . ALA A  1  91  ? 41.77721  21.09446 -25.87815 1.000 18.40874  ? 92  ALA A CA   1 
ATOM   1435  C  C    . ALA A  1  91  ? 40.67809  20.17580 -26.38856 1.000 20.87612  ? 92  ALA A C    1 
ATOM   1436  O  O    . ALA A  1  91  ? 40.13598  20.43048 -27.46796 1.000 19.05902  ? 92  ALA A O    1 
ATOM   1437  C  CB   . ALA A  1  91  ? 43.08346  20.81003 -26.61434 1.000 17.67285  ? 92  ALA A CB   1 
ATOM   1438  H  H    . ALA A  1  91  ? 42.74564  20.63689 -24.22093 1.000 22.99581  ? 92  ALA A H    1 
ATOM   1439  H  HA   . ALA A  1  91  ? 41.51033  22.00533 -26.07809 1.000 22.09049  ? 92  ALA A HA   1 
ATOM   1440  H  HB1  . ALA A  1  91  ? 42.89989  20.72876 -27.56334 1.000 21.20742  ? 92  ALA A HB1  1 
ATOM   1441  H  HB2  . ALA A  1  91  ? 43.69991  21.54250 -26.45821 1.000 21.20742  ? 92  ALA A HB2  1 
ATOM   1442  H  HB3  . ALA A  1  91  ? 43.46148  19.98226 -26.27848 1.000 21.20742  ? 92  ALA A HB3  1 
ATOM   1443  N  N    . ALA A  1  92  ? 40.33374  19.11511 -25.65328 1.000 19.78490  ? 93  ALA A N    1 
ATOM   1444  C  CA   . ALA A  1  92  ? 39.23916  18.26049 -26.10340 1.000 18.07631  ? 93  ALA A CA   1 
ATOM   1445  C  C    . ALA A  1  92  ? 37.89602  18.96847 -25.96990 1.000 20.48906  ? 93  ALA A C    1 
ATOM   1446  O  O    . ALA A  1  92  ? 37.04063  18.85407 -26.85592 1.000 18.24390  ? 93  ALA A O    1 
ATOM   1447  C  CB   . ALA A  1  92  ? 39.22419  16.94719 -25.32689 1.000 19.92106  ? 93  ALA A CB   1 
ATOM   1448  H  H    . ALA A  1  92  ? 40.70630  18.87797 -24.91534 1.000 23.74188  ? 93  ALA A H    1 
ATOM   1449  H  HA   . ALA A  1  92  ? 39.38424  18.04904 -27.03889 1.000 21.69157  ? 93  ALA A HA   1 
ATOM   1450  H  HB1  . ALA A  1  92  ? 38.46843  16.41500 -25.62102 1.000 23.90527  ? 93  ALA A HB1  1 
ATOM   1451  H  HB2  . ALA A  1  92  ? 40.05123  16.46994 -25.49759 1.000 23.90527  ? 93  ALA A HB2  1 
ATOM   1452  H  HB3  . ALA A  1  92  ? 39.14361  17.14113 -24.37990 1.000 23.90527  ? 93  ALA A HB3  1 
ATOM   1453  N  N    . MET A  1  93  ? 37.69069  19.71310 -24.87641 1.000 18.01937  ? 94  MET A N    1 
ATOM   1454  C  CA   . MET A  1  93  ? 36.44155  20.45881 -24.74314 1.000 19.07521  ? 94  MET A CA   1 
ATOM   1455  C  C    . MET A  1  93  ? 36.33963  21.57180 -25.77926 1.000 19.32274  ? 94  MET A C    1 
ATOM   1456  O  O    . MET A  1  93  ? 35.25429  21.82711 -26.30839 1.000 19.66348  ? 94  MET A O    1 
ATOM   1457  C  CB   . MET A  1  93  ? 36.27498  21.04338 -23.33793 1.000 20.17605  ? 94  MET A CB   1 
ATOM   1458  C  CG   . MET A  1  93  ? 36.21764  20.01909 -22.21547 1.000 19.07508  ? 94  MET A CG   1 
ATOM   1459  S  SD   . MET A  1  93  ? 36.62228  20.70030 -20.59334 1.000 20.23184  ? 94  MET A SD   1 
ATOM   1460  C  CE   . MET A  1  93  ? 36.59418  19.21633 -19.59934 1.000 21.94222  ? 94  MET A CE   1 
ATOM   1461  H  H    . MET A  1  93  ? 38.24140  19.79867 -24.22143 1.000 21.62325  ? 94  MET A H    1 
ATOM   1462  H  HA   . MET A  1  93  ? 35.72142  19.82274 -24.87628 1.000 22.89025  ? 94  MET A HA   1 
ATOM   1463  H  HB2  . MET A  1  93  ? 37.02711  21.62902 -23.15842 1.000 24.21126  ? 94  MET A HB2  1 
ATOM   1464  H  HB3  . MET A  1  93  ? 35.44746  21.54880 -23.31231 1.000 24.21126  ? 94  MET A HB3  1 
ATOM   1465  H  HG2  . MET A  1  93  ? 35.31928  19.65625 -22.16877 1.000 22.89009  ? 94  MET A HG2  1 
ATOM   1466  H  HG3  . MET A  1  93  ? 36.85213  19.31054 -22.40595 1.000 22.89009  ? 94  MET A HG3  1 
ATOM   1467  H  HE1  . MET A  1  93  ? 36.81029  19.44644 -18.68215 1.000 26.33067  ? 94  MET A HE1  1 
ATOM   1468  H  HE2  . MET A  1  93  ? 35.70791  18.82439 -19.64201 1.000 26.33067  ? 94  MET A HE2  1 
ATOM   1469  H  HE3  . MET A  1  93  ? 37.24942  18.59111 -19.94670 1.000 26.33067  ? 94  MET A HE3  1 
ATOM   1470  N  N    . GLN A  1  94  ? 37.44068  22.25185 -26.08452 1.000 17.35518  ? 95  GLN A N    1 
ATOM   1471  C  CA   . GLN A  1  94  ? 37.37116  23.27795 -27.11961 1.000 19.86728  ? 95  GLN A CA   1 
ATOM   1472  C  C    . GLN A  1  94  ? 37.03892  22.66789 -28.47918 1.000 18.03950  ? 95  GLN A C    1 
ATOM   1473  O  O    . GLN A  1  94  ? 36.21829  23.21245 -29.22870 1.000 17.15661  ? 95  GLN A O    1 
ATOM   1474  C  CB   . GLN A  1  94  ? 38.68338  24.05868 -27.17290 1.000 17.99952  ? 95  GLN A CB   1 
ATOM   1475  C  CG   . GLN A  1  94  ? 38.95666  24.84554 -25.90046 1.000 18.17144  ? 95  GLN A CG   1 
ATOM   1476  C  CD   . GLN A  1  94  ? 40.32797  25.49156 -25.88634 1.000 18.91637  ? 95  GLN A CD   1 
ATOM   1477  O  OE1  . GLN A  1  94  ? 40.83002  25.93565 -26.91658 1.000 21.16662  ? 95  GLN A OE1  1 
ATOM   1478  N  NE2  . GLN A  1  94  ? 40.94495  25.53705 -24.71633 1.000 19.12876  ? 95  GLN A NE2  1 
ATOM   1479  H  H    . GLN A  1  94  ? 38.21256  22.14323 -25.72118 1.000 20.82621  ? 95  GLN A H    1 
ATOM   1480  H  HA   . GLN A  1  94  ? 36.66506  23.90461 -26.89682 1.000 23.84074  ? 95  GLN A HA   1 
ATOM   1481  H  HB2  . GLN A  1  94  ? 39.41546  23.43578 -27.30311 1.000 21.59943  ? 95  GLN A HB2  1 
ATOM   1482  H  HB3  . GLN A  1  94  ? 38.64662  24.68649 -27.91141 1.000 21.59943  ? 95  GLN A HB3  1 
ATOM   1483  H  HG2  . GLN A  1  94  ? 38.29403  25.54893 -25.81646 1.000 21.80572  ? 95  GLN A HG2  1 
ATOM   1484  H  HG3  . GLN A  1  94  ? 38.90129  24.24513 -25.14063 1.000 21.80572  ? 95  GLN A HG3  1 
ATOM   1485  H  HE21 . GLN A  1  94  ? 40.56558  25.21019 -24.01716 1.000 22.95451  ? 95  GLN A HE21 1 
ATOM   1486  H  HE22 . GLN A  1  94  ? 41.72524  25.89346 -24.65524 1.000 22.95451  ? 95  GLN A HE22 1 
ATOM   1487  N  N    . GLN A  1  95  ? 37.65326  21.52956 -28.81345 1.000 17.39889  ? 96  GLN A N    1 
ATOM   1488  C  CA   . GLN A  1  95  ? 37.39289  20.92867 -30.11733 1.000 16.76075  ? 96  GLN A CA   1 
ATOM   1489  C  C    . GLN A  1  95  ? 35.97073  20.39192 -30.21468 1.000 19.24427  ? 96  GLN A C    1 
ATOM   1490  O  O    . GLN A  1  95  ? 35.37040  20.44525 -31.29245 1.000 19.24764  ? 96  GLN A O    1 
ATOM   1491  C  CB   . GLN A  1  95  ? 38.39773  19.81535 -30.41803 1.000 19.59376  ? 96  GLN A CB   1 
ATOM   1492  C  CG   . GLN A  1  95  ? 38.31772  19.32539 -31.84545 1.000 19.52637  ? 96  GLN A CG   1 
ATOM   1493  C  CD   . GLN A  1  95  ? 38.79145  20.37523 -32.83611 1.000 20.97132  ? 96  GLN A CD   1 
ATOM   1494  O  OE1  . GLN A  1  95  ? 39.86783  20.94037 -32.67925 1.000 21.49822  ? 96  GLN A OE1  1 
ATOM   1495  N  NE2  . GLN A  1  95  ? 37.98358  20.64847 -33.85095 1.000 20.77577  ? 96  GLN A NE2  1 
ATOM   1496  H  H    . GLN A  1  95  ? 38.20830  21.09972 -28.31669 1.000 20.87867  ? 96  GLN A H    1 
ATOM   1497  H  HA   . GLN A  1  95  ? 37.50813  21.61523 -30.79279 1.000 20.11289  ? 96  GLN A HA   1 
ATOM   1498  H  HB2  . GLN A  1  95  ? 39.29512  20.15040 -30.26531 1.000 23.51251  ? 96  GLN A HB2  1 
ATOM   1499  H  HB3  . GLN A  1  95  ? 38.22021  19.06315 -29.83186 1.000 23.51251  ? 96  GLN A HB3  1 
ATOM   1500  H  HG2  . GLN A  1  95  ? 38.87843  18.54014 -31.94490 1.000 23.43165  ? 96  GLN A HG2  1 
ATOM   1501  H  HG3  . GLN A  1  95  ? 37.39691  19.10429 -32.05550 1.000 23.43165  ? 96  GLN A HG3  1 
ATOM   1502  H  HE21 . GLN A  1  95  ? 37.23146  20.23796 -33.92442 1.000 24.93092  ? 96  GLN A HE21 1 
ATOM   1503  H  HE22 . GLN A  1  95  ? 38.21158  21.23626 -34.43587 1.000 24.93092  ? 96  GLN A HE22 1 
ATOM   1504  N  N    . MET A  1  96  ? 35.40659  19.88046 -29.11761 1.000 17.55258  ? 97  MET A N    1 
ATOM   1505  C  CA   . MET A  1  96  ? 34.01428  19.44809 -29.16991 1.000 19.78694  ? 97  MET A CA   1 
ATOM   1506  C  C    . MET A  1  96  ? 33.11136  20.58261 -29.63531 1.000 19.56562  ? 97  MET A C    1 
ATOM   1507  O  O    . MET A  1  96  ? 32.23615  20.39351 -30.48736 1.000 18.04563  ? 97  MET A O    1 
ATOM   1508  C  CB   . MET A  1  96  ? 33.53801  18.95091 -27.80964 1.000 19.44597  ? 97  MET A CB   1 
ATOM   1509  C  CG   . MET A  1  96  ? 32.18573  18.24410 -27.91195 1.000 18.26608  ? 97  MET A CG   1 
ATOM   1510  S  SD   . MET A  1  96  ? 31.45914  17.79099 -26.33917 1.000 21.92183  ? 97  MET A SD   1 
ATOM   1511  C  CE   . MET A  1  96  ? 30.37645  19.18411 -26.06777 1.000 19.83330  ? 97  MET A CE   1 
ATOM   1512  H  H    . MET A  1  96  ? 35.79654  19.77756 -28.35804 1.000 21.06309  ? 97  MET A H    1 
ATOM   1513  H  HA   . MET A  1  96  ? 33.96620  18.70465 -29.79110 1.000 23.74432  ? 97  MET A HA   1 
ATOM   1514  H  HB2  . MET A  1  96  ? 34.18524  18.32209 -27.45387 1.000 23.33517  ? 97  MET A HB2  1 
ATOM   1515  H  HB3  . MET A  1  96  ? 33.44341  19.70577 -27.20787 1.000 23.33517  ? 97  MET A HB3  1 
ATOM   1516  H  HG2  . MET A  1  96  ? 31.56189  18.83474 -28.36236 1.000 21.91930  ? 97  MET A HG2  1 
ATOM   1517  H  HG3  . MET A  1  96  ? 32.30119  17.42945 -28.42568 1.000 21.91930  ? 97  MET A HG3  1 
ATOM   1518  H  HE1  . MET A  1  96  ? 29.90845  19.06128 -25.22706 1.000 23.79996  ? 97  MET A HE1  1 
ATOM   1519  H  HE2  . MET A  1  96  ? 30.90751  19.99517 -26.03529 1.000 23.79996  ? 97  MET A HE2  1 
ATOM   1520  H  HE3  . MET A  1  96  ? 29.73877  19.23524 -26.79692 1.000 23.79996  ? 97  MET A HE3  1 
ATOM   1521  N  N    . TRP A  1  97  ? 33.29166  21.77199 -29.06290 1.000 19.12575  ? 98  TRP A N    1 
ATOM   1522  C  CA   . TRP A  1  97  ? 32.45575  22.89608 -29.46697 1.000 18.04543  ? 98  TRP A CA   1 
ATOM   1523  C  C    . TRP A  1  97  ? 32.76258  23.31109 -30.90782 1.000 17.21733  ? 98  TRP A C    1 
ATOM   1524  O  O    . TRP A  1  97  ? 31.84273  23.56405 -31.69372 1.000 18.27973  ? 98  TRP A O    1 
ATOM   1525  C  CB   . TRP A  1  97  ? 32.62979  24.06007 -28.47621 1.000 16.55903  ? 98  TRP A CB   1 
ATOM   1526  C  CG   . TRP A  1  97  ? 32.01666  25.31388 -28.96319 1.000 15.27813  ? 98  TRP A CG   1 
ATOM   1527  C  CD1  . TRP A  1  97  ? 32.60294  26.54047 -29.03304 1.000 17.90264  ? 98  TRP A CD1  1 
ATOM   1528  C  CD2  . TRP A  1  97  ? 30.70204  25.46508 -29.50296 1.000 16.02523  ? 98  TRP A CD2  1 
ATOM   1529  N  NE1  . TRP A  1  97  ? 31.73045  27.45084 -29.58005 1.000 18.12307  ? 98  TRP A NE1  1 
ATOM   1530  C  CE2  . TRP A  1  97  ? 30.55577  26.81330 -29.87832 1.000 17.13497  ? 98  TRP A CE2  1 
ATOM   1531  C  CE3  . TRP A  1  97  ? 29.63572  24.59045 -29.70962 1.000 17.28553  ? 98  TRP A CE3  1 
ATOM   1532  C  CZ2  . TRP A  1  97  ? 29.38663  27.30419 -30.45553 1.000 16.66540  ? 98  TRP A CZ2  1 
ATOM   1533  C  CZ3  . TRP A  1  97  ? 28.47324  25.08233 -30.26895 1.000 16.07393  ? 98  TRP A CZ3  1 
ATOM   1534  C  CH2  . TRP A  1  97  ? 28.35821  26.42367 -30.63689 1.000 16.90265  ? 98  TRP A CH2  1 
ATOM   1535  H  H    . TRP A  1  97  ? 33.87451  21.94858 -28.45569 1.000 22.95090  ? 98  TRP A H    1 
ATOM   1536  H  HA   . TRP A  1  97  ? 31.52097  22.63888 -29.43648 1.000 21.65452  ? 98  TRP A HA   1 
ATOM   1537  H  HB2  . TRP A  1  97  ? 32.20823  23.82551 -27.63468 1.000 19.87084  ? 98  TRP A HB2  1 
ATOM   1538  H  HB3  . TRP A  1  97  ? 33.57655  24.22088 -28.33952 1.000 19.87084  ? 98  TRP A HB3  1 
ATOM   1539  H  HD1  . TRP A  1  97  ? 33.46789  26.73427 -28.75162 1.000 21.48316  ? 98  TRP A HD1  1 
ATOM   1540  H  HE1  . TRP A  1  97  ? 31.89526  28.28433 -29.71319 1.000 21.74769  ? 98  TRP A HE1  1 
ATOM   1541  H  HE3  . TRP A  1  97  ? 29.70627  23.69325 -29.47521 1.000 20.74263  ? 98  TRP A HE3  1 
ATOM   1542  H  HZ2  . TRP A  1  97  ? 29.30943  28.19610 -30.70739 1.000 19.99848  ? 98  TRP A HZ2  1 
ATOM   1543  H  HZ3  . TRP A  1  97  ? 27.75332  24.50907 -30.40307 1.000 19.28871  ? 98  TRP A HZ3  1 
ATOM   1544  H  HH2  . TRP A  1  97  ? 27.56330  26.72484 -31.01412 1.000 20.28317  ? 98  TRP A HH2  1 
ATOM   1545  N  N    . ASP A  1  98  ? 34.04256  23.35878 -31.28772 1.000 17.44848  ? 99  ASP A N    1 
ATOM   1546  C  CA   . ASP A  1  98  ? 34.38255  23.72309 -32.66174 1.000 18.01627  ? 99  ASP A CA   1 
ATOM   1547  C  C    . ASP A  1  98  ? 33.74808  22.76413 -33.66381 1.000 18.00668  ? 99  ASP A C    1 
ATOM   1548  O  O    . ASP A  1  98  ? 33.23042  23.19622 -34.70081 1.000 18.29582  ? 99  ASP A O    1 
ATOM   1549  C  CB   . ASP A  1  98  ? 35.90214  23.75239 -32.84794 1.000 19.68765  ? 99  ASP A CB   1 
ATOM   1550  C  CG   . ASP A  1  98  ? 36.54439  25.02012 -32.28396 1.000 22.13263  ? 99  ASP A CG   1 
ATOM   1551  O  OD1  . ASP A  1  98  ? 35.86547  26.06848 -32.24319 1.000 24.35009  ? 99  ASP A OD1  1 
ATOM   1552  O  OD2  . ASP A  1  98  ? 37.73018  24.97522 -31.88539 1.000 19.17506  ? 99  ASP A OD2  1 
ATOM   1553  H  H    . ASP A  1  98  ? 34.71610  23.18863 -30.78078 1.000 20.93817  ? 99  ASP A H    1 
ATOM   1554  H  HA   . ASP A  1  98  ? 34.04113  24.61462 -32.83356 1.000 21.61953  ? 99  ASP A HA   1 
ATOM   1555  H  HB2  . ASP A  1  98  ? 36.29113  22.99049 -32.39068 1.000 23.62518  ? 99  ASP A HB2  1 
ATOM   1556  H  HB3  . ASP A  1  98  ? 36.10511  23.70971 -33.79551 1.000 23.62518  ? 99  ASP A HB3  1 
ATOM   1557  N  N    . ASP A  1  99  ? 33.78142  21.45644 -33.37582 1.000 16.85308  ? 100 ASP A N    1 
ATOM   1558  C  CA   . ASP A  1  99  ? 33.19018  20.48541 -34.29411 1.000 17.91980  ? 100 ASP A CA   1 
ATOM   1559  C  C    . ASP A  1  99  ? 31.68514  20.69575 -34.44144 1.000 18.07609  ? 100 ASP A C    1 
ATOM   1560  O  O    . ASP A  1  99  ? 31.13275  20.47201 -35.52332 1.000 20.08015  ? 100 ASP A O    1 
ATOM   1561  C  CB   . ASP A  1  99  ? 33.49594  19.05692 -33.82938 1.000 17.68756  ? 100 ASP A CB   1 
ATOM   1562  C  CG   . ASP A  1  99  ? 34.87620  18.57410 -34.27471 1.000 21.98636  ? 100 ASP A CG   1 
ATOM   1563  O  OD1  . ASP A  1  99  ? 35.60078  19.37835 -34.89039 1.000 20.37210  ? 100 ASP A OD1  1 
ATOM   1564  O  OD2  . ASP A  1  99  ? 35.24392  17.40200 -33.99927 1.000 21.75602  ? 100 ASP A OD2  1 
ATOM   1565  H  H    . ASP A  1  99  ? 34.13368  21.11542 -32.66927 1.000 20.22370  ? 100 ASP A H    1 
ATOM   1566  H  HA   . ASP A  1  99  ? 33.59259  20.60000 -35.16923 1.000 21.50376  ? 100 ASP A HA   1 
ATOM   1567  H  HB2  . ASP A  1  99  ? 33.46549  19.02626 -32.86034 1.000 21.22507  ? 100 ASP A HB2  1 
ATOM   1568  H  HB3  . ASP A  1  99  ? 32.83284  18.45457 -34.20137 1.000 21.22507  ? 100 ASP A HB3  1 
ATOM   1569  N  N    . ILE A  1  100 ? 31.00125  21.13982 -33.38775 1.000 17.03298  ? 101 ILE A N    1 
ATOM   1570  C  CA   . ILE A  1  100 ? 29.58409  21.46823 -33.53465 1.000 16.29634  ? 101 ILE A CA   1 
ATOM   1571  C  C    . ILE A  1  100 ? 29.41923  22.79204 -34.28093 1.000 18.17136  ? 101 ILE A C    1 
ATOM   1572  O  O    . ILE A  1  100 ? 28.64599  22.89671 -35.24065 1.000 18.36495  ? 101 ILE A O    1 
ATOM   1573  C  CB   . ILE A  1  100 ? 28.89219  21.51368 -32.15968 1.000 19.14099  ? 101 ILE A CB   1 
ATOM   1574  C  CG1  . ILE A  1  100 ? 29.00717  20.16210 -31.44536 1.000 17.39701  ? 101 ILE A CG1  1 
ATOM   1575  C  CG2  . ILE A  1  100 ? 27.43270  21.92255 -32.33435 1.000 21.31835  ? 101 ILE A CG2  1 
ATOM   1576  C  CD1  . ILE A  1  100 ? 28.58704  20.20561 -29.97164 1.000 17.48053  ? 101 ILE A CD1  1 
ATOM   1577  H  H    . ILE A  1  100 ? 31.32423  21.25670 -32.59932 1.000 20.43957  ? 101 ILE A H    1 
ATOM   1578  H  HA   . ILE A  1  100 ? 29.16321  20.76931 -34.05931 1.000 19.55561  ? 101 ILE A HA   1 
ATOM   1579  H  HB   . ILE A  1  100 ? 29.33825  22.17349 -31.60598 1.000 22.96919  ? 101 ILE A HB   1 
ATOM   1580  H  HG12 . ILE A  1  100 ? 28.43659  19.52087 -31.89721 1.000 20.87641  ? 101 ILE A HG12 1 
ATOM   1581  H  HG13 . ILE A  1  100 ? 29.93069  19.86767 -31.48150 1.000 20.87641  ? 101 ILE A HG13 1 
ATOM   1582  H  HG21 . ILE A  1  100 ? 26.97874  21.84522 -31.48063 1.000 25.58202  ? 101 ILE A HG21 1 
ATOM   1583  H  HG22 . ILE A  1  100 ? 27.39700  22.84042 -32.64602 1.000 25.58202  ? 101 ILE A HG22 1 
ATOM   1584  H  HG23 . ILE A  1  100 ? 27.01607  21.33589 -32.98485 1.000 25.58202  ? 101 ILE A HG23 1 
ATOM   1585  H  HD11 . ILE A  1  100 ? 28.57024  19.30128 -29.62121 1.000 20.97664  ? 101 ILE A HD11 1 
ATOM   1586  H  HD12 . ILE A  1  100 ? 29.22710  20.74041 -29.47645 1.000 20.97664  ? 101 ILE A HD12 1 
ATOM   1587  H  HD13 . ILE A  1  100 ? 27.70414  20.60204 -29.90653 1.000 20.97664  ? 101 ILE A HD13 1 
ATOM   1588  N  N    . ARG A  1  101 ? 30.15402  23.82012 -33.85062 1.000 16.25800  ? 102 ARG A N    1 
ATOM   1589  C  CA   . ARG A  1  101 ? 29.99984  25.15878 -34.41591 1.000 19.15829  ? 102 ARG A CA   1 
ATOM   1590  C  C    . ARG A  1  101 ? 30.25570  25.18341 -35.92294 1.000 18.54752  ? 102 ARG A C    1 
ATOM   1591  O  O    . ARG A  1  101 ? 29.56003  25.88823 -36.66916 1.000 16.36896  ? 102 ARG A O    1 
ATOM   1592  C  CB   . ARG A  1  101 ? 30.95031  26.11524 -33.68781 1.000 18.20038  ? 102 ARG A CB   1 
ATOM   1593  C  CG   . ARG A  1  101 ? 30.94609  27.51618 -34.23676 1.000 20.65254  ? 102 ARG A CG   1 
ATOM   1594  C  CD   . ARG A  1  101 ? 31.69173  28.50688 -33.35736 1.000 18.19919  ? 102 ARG A CD   1 
ATOM   1595  N  NE   . ARG A  1  101 ? 33.09556  28.19502 -33.10367 1.000 19.67556  ? 102 ARG A NE   1 
ATOM   1596  C  CZ   . ARG A  1  101 ? 33.84822  28.86051 -32.23443 1.000 20.40534  ? 102 ARG A CZ   1 
ATOM   1597  N  NH1  . ARG A  1  101 ? 33.36554  29.88396 -31.54721 1.000 19.62913  ? 102 ARG A NH1  1 
ATOM   1598  N  NH2  . ARG A  1  101 ? 35.11149  28.48686 -32.04210 1.000 18.44528  ? 102 ARG A NH2  1 
ATOM   1599  H  H    . ARG A  1  101 ? 30.74913  23.76868 -33.23192 1.000 19.50959  ? 102 ARG A H    1 
ATOM   1600  H  HA   . ARG A  1  101 ? 29.08599  25.45527 -34.28224 1.000 22.98995  ? 102 ARG A HA   1 
ATOM   1601  H  HB2  . ARG A  1  101 ? 30.68914  26.16287 -32.75485 1.000 21.84046  ? 102 ARG A HB2  1 
ATOM   1602  H  HB3  . ARG A  1  101 ? 31.85439  25.77170 -33.76212 1.000 21.84046  ? 102 ARG A HB3  1 
ATOM   1603  H  HG2  . ARG A  1  101 ? 31.37106  27.51379 -35.10870 1.000 24.78304  ? 102 ARG A HG2  1 
ATOM   1604  H  HG3  . ARG A  1  101 ? 30.02844  27.82045 -34.31577 1.000 24.78304  ? 102 ARG A HG3  1 
ATOM   1605  H  HD2  . ARG A  1  101 ? 31.66349  29.37664 -33.78586 1.000 21.83903  ? 102 ARG A HD2  1 
ATOM   1606  H  HD3  . ARG A  1  101 ? 31.24610  28.54645 -32.49669 1.000 21.83903  ? 102 ARG A HD3  1 
ATOM   1607  H  HE   . ARG A  1  101 ? 33.45401  27.54635 -33.53996 1.000 23.61068  ? 102 ARG A HE   1 
ATOM   1608  H  HH11 . ARG A  1  101 ? 32.54921  30.13030 -31.65907 1.000 23.55496  ? 102 ARG A HH11 1 
ATOM   1609  H  HH12 . ARG A  1  101 ? 33.86832  30.30244 -30.98892 1.000 23.55496  ? 102 ARG A HH12 1 
ATOM   1610  H  HH21 . ARG A  1  101 ? 35.43385  27.81980 -32.47882 1.000 22.13433  ? 102 ARG A HH21 1 
ATOM   1611  H  HH22 . ARG A  1  101 ? 35.60517  28.91255 -31.48115 1.000 22.13433  ? 102 ARG A HH22 1 
ATOM   1612  N  N    . ARG A  1  102 ? 31.25225  24.43535 -36.38989 1.000 16.53232  ? 103 ARG A N    1 
ATOM   1613  C  CA   . ARG A  1  102 ? 31.65517  24.47666 -37.78865 1.000 17.90158  ? 103 ARG A CA   1 
ATOM   1614  C  C    . ARG A  1  102 ? 30.85526  23.51733 -38.66327 1.000 18.34158  ? 103 ARG A C    1 
ATOM   1615  O  O    . ARG A  1  102 ? 31.20471  23.33431 -39.83447 1.000 18.12960  ? 103 ARG A O    1 
ATOM   1616  C  CB   . ARG A  1  102 ? 33.15938  24.18486 -37.91747 1.000 16.06965  ? 103 ARG A CB   1 
ATOM   1617  C  CG   . ARG A  1  102 ? 33.57420  22.73643 -37.68630 1.000 16.16464  ? 103 ARG A CG   1 
ATOM   1618  C  CD   . ARG A  1  102 ? 35.02520  22.63420 -37.22869 1.000 18.63713  ? 103 ARG A CD   1 
ATOM   1619  N  NE   . ARG A  1  102 ? 35.44229  21.25127 -37.01841 1.000 22.42597  ? 103 ARG A NE   1 
ATOM   1620  C  CZ   . ARG A  1  102 ? 35.79378  20.41194 -37.98470 1.000 22.02016  ? 103 ARG A CZ   1 
ATOM   1621  N  NH1  . ARG A  1  102 ? 35.79808  20.78089 -39.25442 1.000 20.32657  ? 103 ARG A NH1  1 
ATOM   1622  N  NH2  . ARG A  1  102 ? 36.15087  19.16967 -37.66853 1.000 23.16107  ? 103 ARG A NH2  1 
ATOM   1623  H  H    . ARG A  1  102 ? 31.71339  23.89128 -35.90934 1.000 19.83879  ? 103 ARG A H    1 
ATOM   1624  H  HA   . ARG A  1  102 ? 31.50214  25.37332 -38.12551 1.000 21.48190  ? 103 ARG A HA   1 
ATOM   1625  H  HB2  . ARG A  1  102 ? 33.44009  24.42494 -38.81439 1.000 19.28358  ? 103 ARG A HB2  1 
ATOM   1626  H  HB3  . ARG A  1  102 ? 33.63126  24.72682 -37.26593 1.000 19.28358  ? 103 ARG A HB3  1 
ATOM   1627  H  HG2  . ARG A  1  102 ? 33.01036  22.34678 -36.99989 1.000 19.39756  ? 103 ARG A HG2  1 
ATOM   1628  H  HG3  . ARG A  1  102 ? 33.48037  22.23970 -38.51417 1.000 19.39756  ? 103 ARG A HG3  1 
ATOM   1629  H  HD2  . ARG A  1  102 ? 35.60057  23.02344 -37.90571 1.000 22.36455  ? 103 ARG A HD2  1 
ATOM   1630  H  HD3  . ARG A  1  102 ? 35.12899  23.11158 -36.39070 1.000 22.36455  ? 103 ARG A HD3  1 
ATOM   1631  H  HE   . ARG A  1  102 ? 35.46170  20.95913 -36.20978 1.000 26.91116  ? 103 ARG A HE   1 
ATOM   1632  H  HH11 . ARG A  1  102 ? 35.56948  21.58133 -39.47039 1.000 24.39189  ? 103 ARG A HH11 1 
ATOM   1633  H  HH12 . ARG A  1  102 ? 36.02947  20.22042 -39.86428 1.000 24.39189  ? 103 ARG A HH12 1 
ATOM   1634  H  HH21 . ARG A  1  102 ? 36.15211  18.91878 -36.84594 1.000 27.79328  ? 103 ARG A HH21 1 
ATOM   1635  H  HH22 . ARG A  1  102 ? 36.38041  18.61770 -38.28679 1.000 27.79328  ? 103 ARG A HH22 1 
ATOM   1636  N  N    . THR A  1  103 ? 29.77870  22.93082 -38.13861 1.000 17.85898  ? 104 THR A N    1 
ATOM   1637  C  CA   . THR A  1  103 ? 28.97307  21.96433 -38.87269 1.000 18.49559  ? 104 THR A CA   1 
ATOM   1638  C  C    . THR A  1  103 ? 27.61592  22.54837 -39.25288 1.000 18.08858  ? 104 THR A C    1 
ATOM   1639  O  O    . THR A  1  103 ? 26.93926  23.18110 -38.43495 1.000 18.04845  ? 104 THR A O    1 
ATOM   1640  C  CB   . THR A  1  103 ? 28.75644  20.68520 -38.04920 1.000 19.02634  ? 104 THR A CB   1 
ATOM   1641  O  OG1  . THR A  1  103 ? 29.99630  19.99122 -37.88979 1.000 19.07035  ? 104 THR A OG1  1 
ATOM   1642  C  CG2  . THR A  1  103 ? 27.77366  19.75650 -38.73763 1.000 21.26611  ? 104 THR A CG2  1 
ATOM   1643  H  H    . THR A  1  103 ? 29.49209  23.08226 -37.34204 1.000 21.43078  ? 104 THR A H    1 
ATOM   1644  H  HA   . THR A  1  103 ? 29.44107  21.74120 -39.69250 1.000 22.19470  ? 104 THR A HA   1 
ATOM   1645  H  HB   . THR A  1  103 ? 28.40029  20.93213 -37.18139 1.000 22.83161  ? 104 THR A HB   1 
ATOM   1646  H  HG1  . THR A  1  103 ? 30.52343  20.44848 -37.42219 1.000 22.88441  ? 104 THR A HG1  1 
ATOM   1647  H  HG21 . THR A  1  103 ? 27.84829  18.86233 -38.36914 1.000 25.51933  ? 104 THR A HG21 1 
ATOM   1648  H  HG22 . THR A  1  103 ? 26.86735  20.07637 -38.60655 1.000 25.51933  ? 104 THR A HG22 1 
ATOM   1649  H  HG23 . THR A  1  103 ? 27.96070  19.72162 -39.68879 1.000 25.51933  ? 104 THR A HG23 1 
ATOM   1650  N  N    . VAL A  1  104 ? 27.20933  22.31015 -40.49517 1.000 18.18907  ? 105 VAL A N    1 
ATOM   1651  C  CA   . VAL A  1  104 ? 25.83242  22.54124 -40.91170 1.000 20.08395  ? 105 VAL A CA   1 
ATOM   1652  C  C    . VAL A  1  104 ? 25.40515  21.39954 -41.82810 1.000 21.05473  ? 105 VAL A C    1 
ATOM   1653  O  O    . VAL A  1  104 ? 26.23402  20.75415 -42.47669 1.000 20.16837  ? 105 VAL A O    1 
ATOM   1654  C  CB   . VAL A  1  104 ? 25.67828  23.92595 -41.58189 1.000 21.71581  ? 105 VAL A CB   1 
ATOM   1655  C  CG1  . VAL A  1  104 ? 26.42983  23.98824 -42.89373 1.000 21.89684  ? 105 VAL A CG1  1 
ATOM   1656  C  CG2  . VAL A  1  104 ? 24.22410  24.25586 -41.80093 1.000 25.54887  ? 105 VAL A CG2  1 
ATOM   1657  H  H    . VAL A  1  104 ? 27.71832  22.01132 -41.12065 1.000 21.82688  ? 105 VAL A H    1 
ATOM   1658  H  HA   . VAL A  1  104 ? 25.23849  22.52232 -40.14503 1.000 24.10074  ? 105 VAL A HA   1 
ATOM   1659  H  HB   . VAL A  1  104 ? 26.05890  24.58997 -40.98599 1.000 26.05897  ? 105 VAL A HB   1 
ATOM   1660  H  HG11 . VAL A  1  104 ? 26.33466  24.87708 -43.27031 1.000 26.27621  ? 105 VAL A HG11 1 
ATOM   1661  H  HG12 . VAL A  1  104 ? 27.36661  23.79675 -42.73041 1.000 26.27621  ? 105 VAL A HG12 1 
ATOM   1662  H  HG13 . VAL A  1  104 ? 26.05876  23.32989 -43.50183 1.000 26.27621  ? 105 VAL A HG13 1 
ATOM   1663  H  HG21 . VAL A  1  104 ? 24.15377  25.16000 -42.14515 1.000 30.65864  ? 105 VAL A HG21 1 
ATOM   1664  H  HG22 . VAL A  1  104 ? 23.85076  23.62871 -42.43983 1.000 30.65864  ? 105 VAL A HG22 1 
ATOM   1665  H  HG23 . VAL A  1  104 ? 23.75367  24.18626 -40.95550 1.000 30.65864  ? 105 VAL A HG23 1 
ATOM   1666  N  N    . ILE A  1  105 ? 24.09924  21.13041 -41.85018 1.000 20.38858  ? 106 ILE A N    1 
ATOM   1667  C  CA   . ILE A  1  105 ? 23.49829  20.12269 -42.72131 1.000 21.06321  ? 106 ILE A CA   1 
ATOM   1668  C  C    . ILE A  1  105 ? 22.74574  20.85608 -43.82499 1.000 20.20865  ? 106 ILE A C    1 
ATOM   1669  O  O    . ILE A  1  105 ? 21.92977  21.74112 -43.53911 1.000 20.67061  ? 106 ILE A O    1 
ATOM   1670  C  CB   . ILE A  1  105 ? 22.55540  19.18794 -41.94464 1.000 21.47999  ? 106 ILE A CB   1 
ATOM   1671  C  CG1  . ILE A  1  105 ? 23.28530  18.48177 -40.80188 1.000 24.07779  ? 106 ILE A CG1  1 
ATOM   1672  C  CG2  . ILE A  1  105 ? 21.96660  18.13418 -42.86159 1.000 24.15403  ? 106 ILE A CG2  1 
ATOM   1673  C  CD1  . ILE A  1  105 ? 22.35862  18.02971 -39.69555 1.000 24.02926  ? 106 ILE A CD1  1 
ATOM   1674  H  H    . ILE A  1  105 ? 23.52408  21.53233 -41.35293 1.000 24.46630  ? 106 ILE A H    1 
ATOM   1675  H  HA   . ILE A  1  105 ? 24.19688  19.58072 -43.12024 1.000 25.27586  ? 106 ILE A HA   1 
ATOM   1676  H  HB   . ILE A  1  105 ? 21.84950  19.74423 -41.57975 1.000 25.77599  ? 106 ILE A HB   1 
ATOM   1677  H  HG12 . ILE A  1  105 ? 23.73578  17.69791 -41.15335 1.000 28.89335  ? 106 ILE A HG12 1 
ATOM   1678  H  HG13 . ILE A  1  105 ? 23.93355  19.09264 -40.41779 1.000 28.89335  ? 106 ILE A HG13 1 
ATOM   1679  H  HG21 . ILE A  1  105 ? 21.44452  17.51108 -42.33236 1.000 28.98483  ? 106 ILE A HG21 1 
ATOM   1680  H  HG22 . ILE A  1  105 ? 21.39862  18.56796 -43.51744 1.000 28.98483  ? 106 ILE A HG22 1 
ATOM   1681  H  HG23 . ILE A  1  105 ? 22.68865  17.66492 -43.30805 1.000 28.98483  ? 106 ILE A HG23 1 
ATOM   1682  H  HD11 . ILE A  1  105 ? 22.88814  17.66399 -38.96976 1.000 28.83511  ? 106 ILE A HD11 1 
ATOM   1683  H  HD12 . ILE A  1  105 ? 21.84741  18.79159 -39.38074 1.000 28.83511  ? 106 ILE A HD12 1 
ATOM   1684  H  HD13 . ILE A  1  105 ? 21.75978  17.35035 -40.04305 1.000 28.83511  ? 106 ILE A HD13 1 
ATOM   1685  N  N    . VAL A  1  106 ? 23.01722  20.49331 -45.07977 1.000 20.11083  ? 107 VAL A N    1 
ATOM   1686  C  CA   . VAL A  1  106 ? 22.48941  21.20115 -46.24405 1.000 19.74741  ? 107 VAL A CA   1 
ATOM   1687  C  C    . VAL A  1  106 ? 21.92173  20.17684 -47.21778 1.000 23.31483  ? 107 VAL A C    1 
ATOM   1688  O  O    . VAL A  1  106 ? 22.65031  19.29273 -47.68290 1.000 20.18324  ? 107 VAL A O    1 
ATOM   1689  C  CB   . VAL A  1  106 ? 23.56935  22.04361 -46.94911 1.000 23.37972  ? 107 VAL A CB   1 
ATOM   1690  C  CG1  . VAL A  1  106 ? 22.95149  22.86448 -48.07369 1.000 24.77663  ? 107 VAL A CG1  1 
ATOM   1691  C  CG2  . VAL A  1  106 ? 24.31799  22.93708 -45.96632 1.000 24.20530  ? 107 VAL A CG2  1 
ATOM   1692  H  H    . VAL A  1  106 ? 23.51689  19.82413 -45.28505 1.000 24.13300  ? 107 VAL A H    1 
ATOM   1693  H  HA   . VAL A  1  106 ? 21.77097  21.78390 -45.95224 1.000 23.69690  ? 107 VAL A HA   1 
ATOM   1694  H  HB   . VAL A  1  106 ? 24.22230  21.43922 -47.33547 1.000 28.05566  ? 107 VAL A HB   1 
ATOM   1695  H  HG11 . VAL A  1  106 ? 23.64302  23.40464 -48.48710 1.000 29.73196  ? 107 VAL A HG11 1 
ATOM   1696  H  HG12 . VAL A  1  106 ? 22.56599  22.26231 -48.72919 1.000 29.73196  ? 107 VAL A HG12 1 
ATOM   1697  H  HG13 . VAL A  1  106 ? 22.26115  23.43705 -47.70422 1.000 29.73196  ? 107 VAL A HG13 1 
ATOM   1698  H  HG21 . VAL A  1  106 ? 24.97148  23.46355 -46.45282 1.000 29.04636  ? 107 VAL A HG21 1 
ATOM   1699  H  HG22 . VAL A  1  106 ? 23.68306  23.52311 -45.52550 1.000 29.04636  ? 107 VAL A HG22 1 
ATOM   1700  H  HG23 . VAL A  1  106 ? 24.76463  22.37976 -45.30996 1.000 29.04636  ? 107 VAL A HG23 1 
ATOM   1701  N  N    . GLY A  1  107 ? 20.64043  20.31547 -47.55579 1.000 21.88253  ? 108 GLY A N    1 
ATOM   1702  C  CA   . GLY A  1  107 ? 20.03065  19.40732 -48.50354 1.000 23.73137  ? 108 GLY A CA   1 
ATOM   1703  C  C    . GLY A  1  107 ? 20.55721  19.59154 -49.91443 1.000 25.90302  ? 108 GLY A C    1 
ATOM   1704  O  O    . GLY A  1  107 ? 21.11413  20.62744 -50.27971 1.000 24.21766  ? 108 GLY A O    1 
ATOM   1705  H  H    . GLY A  1  107 ? 20.11343  20.92262 -47.25042 1.000 26.25904  ? 108 GLY A H    1 
ATOM   1706  H  HA2  . GLY A  1  107 ? 20.20725  18.49364 -48.22984 1.000 28.47765  ? 108 GLY A HA2  1 
ATOM   1707  H  HA3  . GLY A  1  107 ? 19.07184  19.55378 -48.51517 1.000 28.47765  ? 108 GLY A HA3  1 
ATOM   1708  N  N    . LEU A  1  108 ? 20.37733  18.54739 -50.72466 1.000 26.03688  ? 109 LEU A N    1 
ATOM   1709  C  CA   . LEU A  1  108 ? 20.59990  18.62417 -52.16330 1.000 23.83029  ? 109 LEU A CA   1 
ATOM   1710  C  C    . LEU A  1  108 ? 19.30994  18.42871 -52.95483 1.000 27.87366  ? 109 LEU A C    1 
ATOM   1711  O  O    . LEU A  1  108 ? 19.35959  18.33050 -54.18500 1.000 28.77623  ? 109 LEU A O    1 
ATOM   1712  C  CB   . LEU A  1  108 ? 21.63855  17.58714 -52.60393 1.000 27.93549  ? 109 LEU A CB   1 
ATOM   1713  C  CG   . LEU A  1  108 ? 23.12059  17.91979 -52.41218 1.000 28.23116  ? 109 LEU A CG   1 
ATOM   1714  C  CD1  . LEU A  1  108 ? 23.96735  16.67201 -52.61533 1.000 28.08934  ? 109 LEU A CD1  1 
ATOM   1715  C  CD2  . LEU A  1  108 ? 23.58538  19.02066 -53.35460 1.000 29.10034  ? 109 LEU A CD2  1 
ATOM   1716  H  H    . LEU A  1  108 ? 20.12200  17.77109 -50.45676 1.000 31.24426  ? 109 LEU A H    1 
ATOM   1717  H  HA   . LEU A  1  108 ? 20.95471  19.50297 -52.37000 1.000 28.59635  ? 109 LEU A HA   1 
ATOM   1718  H  HB2  . LEU A  1  108 ? 21.47014  16.77260 -52.10487 1.000 33.52259  ? 109 LEU A HB2  1 
ATOM   1719  H  HB3  . LEU A  1  108 ? 21.51033  17.42779 -53.55212 1.000 33.52259  ? 109 LEU A HB3  1 
ATOM   1720  H  HG   . LEU A  1  108 ? 23.24010  18.24551 -51.50635 1.000 33.87739  ? 109 LEU A HG   1 
ATOM   1721  H  HD11 . LEU A  1  108 ? 24.90243  16.90267 -52.49991 1.000 33.70721  ? 109 LEU A HD11 1 
ATOM   1722  H  HD12 . LEU A  1  108 ? 23.70812  16.00448 -51.96103 1.000 33.70721  ? 109 LEU A HD12 1 
ATOM   1723  H  HD13 . LEU A  1  108 ? 23.81872  16.33196 -53.51153 1.000 33.70721  ? 109 LEU A HD13 1 
ATOM   1724  H  HD21 . LEU A  1  108 ? 24.55235  19.08480 -53.31276 1.000 34.92041  ? 109 LEU A HD21 1 
ATOM   1725  H  HD22 . LEU A  1  108 ? 23.30717  18.80161 -54.25766 1.000 34.92041  ? 109 LEU A HD22 1 
ATOM   1726  H  HD23 . LEU A  1  108 ? 23.18596  19.86089 -53.08006 1.000 34.92041  ? 109 LEU A HD23 1 
ATOM   1727  N  N    . ASN A  1  109 ? 18.15695  18.38657 -52.27895 1.000 24.11374  ? 110 ASN A N    1 
ATOM   1728  C  CA   . ASN A  1  109 ? 16.89997  18.02819 -52.93089 1.000 27.65388  ? 110 ASN A CA   1 
ATOM   1729  C  C    . ASN A  1  109 ? 16.33794  19.17754 -53.76207 1.000 28.25341  ? 110 ASN A C    1 
ATOM   1730  O  O    . ASN A  1  109 ? 15.93407  18.97346 -54.91230 1.000 30.16188  ? 110 ASN A O    1 
ATOM   1731  C  CB   . ASN A  1  109 ? 15.89970  17.56723 -51.87364 1.000 25.32091  ? 110 ASN A CB   1 
ATOM   1732  C  CG   . ASN A  1  109 ? 16.49046  16.53103 -50.94615 1.000 26.19511  ? 110 ASN A CG   1 
ATOM   1733  O  OD1  . ASN A  1  109 ? 16.88270  15.45071 -51.38603 1.000 26.12184  ? 110 ASN A OD1  1 
ATOM   1734  N  ND2  . ASN A  1  109 ? 16.59791  16.86780 -49.66023 1.000 25.50018  ? 110 ASN A ND2  1 
ATOM   1735  H  H    . ASN A  1  109 ? 18.07787  18.56183 -51.44072 1.000 28.93649  ? 110 ASN A H    1 
ATOM   1736  H  HA   . ASN A  1  109 ? 17.05770  17.29274 -53.54337 1.000 33.18466  ? 110 ASN A HA   1 
ATOM   1737  H  HB2  . ASN A  1  109 ? 15.62555  18.32972 -51.34040 1.000 30.38509  ? 110 ASN A HB2  1 
ATOM   1738  H  HB3  . ASN A  1  109 ? 15.12891  17.17563 -52.31345 1.000 30.38509  ? 110 ASN A HB3  1 
ATOM   1739  H  HD21 . ASN A  1  109 ? 16.92842  16.30954 -49.09569 1.000 30.60022  ? 110 ASN A HD21 1 
ATOM   1740  H  HD22 . ASN A  1  109 ? 16.33669  17.64324 -49.39553 1.000 30.60022  ? 110 ASN A HD22 1 
ATOM   1741  N  N    . HIS A  1  110 ? 16.30937  20.39448 -53.21126 1.000 26.18246  ? 111 HIS A N    1 
ATOM   1742  C  CA   . HIS A  1  110 ? 15.94541  21.54745 -54.03110 1.000 29.30115  ? 111 HIS A CA   1 
ATOM   1743  C  C    . HIS A  1  110 ? 16.98639  21.79840 -55.11534 1.000 29.85517  ? 111 HIS A C    1 
ATOM   1744  O  O    . HIS A  1  110 ? 16.63863  22.07828 -56.26881 1.000 29.05147  ? 111 HIS A O    1 
ATOM   1745  C  CB   . HIS A  1  110 ? 15.79028  22.80020 -53.16851 1.000 31.94826  ? 111 HIS A CB   1 
ATOM   1746  C  CG   . HIS A  1  110 ? 14.60983  22.76456 -52.25053 1.000 36.42539  ? 111 HIS A CG   1 
ATOM   1747  N  ND1  . HIS A  1  110 ? 13.49624  21.99103 -52.49610 1.000 46.51274  ? 111 HIS A ND1  1 
ATOM   1748  C  CD2  . HIS A  1  110 ? 14.37231  23.40525 -51.08166 1.000 38.20790  ? 111 HIS A CD2  1 
ATOM   1749  C  CE1  . HIS A  1  110 ? 12.62352  22.15640 -51.51820 1.000 44.56030  ? 111 HIS A CE1  1 
ATOM   1750  N  NE2  . HIS A  1  110 ? 13.13132  23.00876 -50.64646 1.000 40.38376  ? 111 HIS A NE2  1 
ATOM   1751  H  H    . HIS A  1  110 ? 16.49119  20.57267 -52.38980 1.000 31.41896  ? 111 HIS A H    1 
ATOM   1752  H  HA   . HIS A  1  110 ? 15.09011  21.36151 -54.44916 1.000 35.16137  ? 111 HIS A HA   1 
ATOM   1753  H  HB2  . HIS A  1  110 ? 16.58554  22.90223 -52.62258 1.000 38.33792  ? 111 HIS A HB2  1 
ATOM   1754  H  HB3  . HIS A  1  110 ? 15.68738  23.56846 -53.75168 1.000 38.33792  ? 111 HIS A HB3  1 
ATOM   1755  H  HD2  . HIS A  1  110 ? 14.94271  24.00212 -50.65353 1.000 45.84948  ? 111 HIS A HD2  1 
ATOM   1756  H  HE1  . HIS A  1  110 ? 11.79291  21.74297 -51.45448 1.000 53.47236  ? 111 HIS A HE1  1 
ATOM   1757  H  HE2  . HIS A  1  110 ? 12.74730  23.27270 -49.92364 1.000 48.46051  ? 111 HIS A HE2  1 
ATOM   1758  N  N    . ALA A  1  111 ? 18.26975  21.72205 -54.75764 1.000 25.73109  ? 112 ALA A N    1 
ATOM   1759  C  CA   . ALA A  1  111 ? 19.32307  21.98802 -55.72978 1.000 28.14777  ? 112 ALA A CA   1 
ATOM   1760  C  C    . ALA A  1  111 ? 19.16343  21.11390 -56.96717 1.000 28.26036  ? 112 ALA A C    1 
ATOM   1761  O  O    . ALA A  1  111 ? 19.28377  21.59282 -58.10141 1.000 26.96072  ? 112 ALA A O    1 
ATOM   1762  C  CB   . ALA A  1  111 ? 20.69129  21.76480 -55.08278 1.000 28.89540  ? 112 ALA A CB   1 
ATOM   1763  H  H    A ALA A  1  111 ? 18.55070  21.52118 -53.97004 0.640 30.87731  ? 112 ALA A H    1 
ATOM   1764  H  H    B ALA A  1  111 ? 18.55070  21.52118 -53.97004 0.360 30.87731  ? 112 ALA A H    1 
ATOM   1765  H  HA   . ALA A  1  111 ? 19.27071  22.91489 -56.01097 1.000 33.77732  ? 112 ALA A HA   1 
ATOM   1766  H  HB1  . ALA A  1  111 ? 21.38030  21.86713 -55.75782 1.000 34.67448  ? 112 ALA A HB1  1 
ATOM   1767  H  HB2  . ALA A  1  111 ? 20.81825  22.41971 -54.37860 1.000 34.67448  ? 112 ALA A HB2  1 
ATOM   1768  H  HB3  . ALA A  1  111 ? 20.72261  20.86932 -54.71124 1.000 34.67448  ? 112 ALA A HB3  1 
ATOM   1769  N  N    . HIS A  1  112 ? 18.87907  19.82770 -56.76748 1.000 28.58892  ? 113 HIS A N    1 
ATOM   1770  C  CA   . HIS A  1  112 ? 18.78622  18.90934 -57.89498 1.000 28.27135  ? 113 HIS A CA   1 
ATOM   1771  C  C    . HIS A  1  112 ? 17.54634  19.18645 -58.73697 1.000 29.93012  ? 113 HIS A C    1 
ATOM   1772  O  O    . HIS A  1  112 ? 17.56536  18.97234 -59.95477 1.000 31.61399  ? 113 HIS A O    1 
ATOM   1773  C  CB   . HIS A  1  112 ? 18.79294  17.47107 -57.37823 1.000 27.01433  ? 113 HIS A CB   1 
ATOM   1774  C  CG   . HIS A  1  112 ? 20.13549  17.00279 -56.90270 1.000 28.32054  ? 113 HIS A CG   1 
ATOM   1775  N  ND1  . HIS A  1  112 ? 20.30021  15.85439 -56.15895 1.000 25.81088  ? 113 HIS A ND1  1 
ATOM   1776  C  CD2  . HIS A  1  112 ? 21.37543  17.52160 -57.07117 1.000 27.61109  ? 113 HIS A CD2  1 
ATOM   1777  C  CE1  . HIS A  1  112 ? 21.58234  15.68644 -55.88861 1.000 26.07591  ? 113 HIS A CE1  1 
ATOM   1778  N  NE2  . HIS A  1  112 ? 22.25676  16.68344 -56.43213 1.000 29.75817  ? 113 HIS A NE2  1 
ATOM   1779  H  H    . HIS A  1  112 ? 18.73770  19.46778 -55.99932 1.000 34.30670  ? 113 HIS A H    1 
ATOM   1780  H  HA   . HIS A  1  112 ? 19.55766  19.02102 -58.47231 1.000 33.92562  ? 113 HIS A HA   1 
ATOM   1781  H  HB2  . HIS A  1  112 ? 18.17596  17.40524 -56.63264 1.000 32.41719  ? 113 HIS A HB2  1 
ATOM   1782  H  HB3  . HIS A  1  112 ? 18.51122  16.88139 -58.09504 1.000 32.41719  ? 113 HIS A HB3  1 
ATOM   1783  H  HD1  . HIS A  1  112 ? 19.66683  15.32880 -55.90959 1.000 30.97306  ? 113 HIS A HD1  1 
ATOM   1784  H  HD2  . HIS A  1  112 ? 21.59003  18.29973 -57.53307 1.000 33.13330  ? 113 HIS A HD2  1 
ATOM   1785  H  HE1  . HIS A  1  112 ? 21.94786  14.98540 -55.39887 1.000 31.29110  ? 113 HIS A HE1  1 
ATOM   1786  N  N    . ALA A  1  113 ? 16.46964  19.66943 -58.11098 1.000 28.49237  ? 114 ALA A N    1 
ATOM   1787  C  CA   . ALA A  1  113 ? 15.29202  20.09575 -58.86133 1.000 31.27918  ? 114 ALA A CA   1 
ATOM   1788  C  C    . ALA A  1  113 ? 15.61975  21.25858 -59.79253 1.000 34.08249  ? 114 ALA A C    1 
ATOM   1789  O  O    . ALA A  1  113 ? 15.25037  21.24652 -60.97293 1.000 34.42917  ? 114 ALA A O    1 
ATOM   1790  C  CB   . ALA A  1  113 ? 14.17626  20.48691 -57.89294 1.000 30.34938  ? 114 ALA A CB   1 
ATOM   1791  H  H    . ALA A  1  113 ? 16.39783  19.75922 -57.25870 1.000 34.19085  ? 114 ALA A H    1 
ATOM   1792  H  HA   . ALA A  1  113 ? 14.98306  19.35383 -59.40447 1.000 37.53501  ? 114 ALA A HA   1 
ATOM   1793  H  HB1  . ALA A  1  113 ? 13.40708  20.78707 -58.40203 1.000 36.41925  ? 114 ALA A HB1  1 
ATOM   1794  H  HB2  . ALA A  1  113 ? 13.93746  19.71412 -57.35753 1.000 36.41925  ? 114 ALA A HB2  1 
ATOM   1795  H  HB3  . ALA A  1  113 ? 14.49256  21.20203 -57.31896 1.000 36.41925  ? 114 ALA A HB3  1 
ATOM   1796  N  N    . VAL A  1  114 ? 16.29392  22.28832 -59.26761 1.000 29.99219  ? 115 VAL A N    1 
ATOM   1797  C  CA   . VAL A  1  114 ? 16.70672  23.42238 -60.09434 1.000 30.35804  ? 115 VAL A CA   1 
ATOM   1798  C  C    . VAL A  1  114 ? 17.47285  22.93456 -61.31403 1.000 31.23794  ? 115 VAL A C    1 
ATOM   1799  O  O    . VAL A  1  114 ? 17.24435  23.39037 -62.44267 1.000 32.73028  ? 115 VAL A O    1 
ATOM   1800  C  CB   . VAL A  1  114 ? 17.55134  24.40352 -59.25611 1.000 31.27014  ? 115 VAL A CB   1 
ATOM   1801  C  CG1  . VAL A  1  114 ? 18.14446  25.50136 -60.12838 1.000 31.40617  ? 115 VAL A CG1  1 
ATOM   1802  C  CG2  . VAL A  1  114 ? 16.70966  24.99436 -58.13500 1.000 34.41921  ? 115 VAL A CG2  1 
ATOM   1803  H  H    . VAL A  1  114 ? 16.52234  22.35269 -58.44100 1.000 35.99063  ? 115 VAL A H    1 
ATOM   1804  H  HA   . VAL A  1  114 ? 15.91470  23.88932 -60.40348 1.000 36.42965  ? 115 VAL A HA   1 
ATOM   1805  H  HB   . VAL A  1  114 ? 18.29153  23.91807 -58.85943 1.000 37.52417  ? 115 VAL A HB   1 
ATOM   1806  H  HG11 . VAL A  1  114 ? 18.47786  26.21197 -59.55850 1.000 37.68740  ? 115 VAL A HG11 1 
ATOM   1807  H  HG12 . VAL A  1  114 ? 18.87078  25.12994 -60.65318 1.000 37.68740  ? 115 VAL A HG12 1 
ATOM   1808  H  HG13 . VAL A  1  114 ? 17.45383  25.84533 -60.71627 1.000 37.68740  ? 115 VAL A HG13 1 
ATOM   1809  H  HG21 . VAL A  1  114 ? 17.25308  25.61627 -57.62625 1.000 41.30305  ? 115 VAL A HG21 1 
ATOM   1810  H  HG22 . VAL A  1  114 ? 15.95008  25.45795 -58.52105 1.000 41.30305  ? 115 VAL A HG22 1 
ATOM   1811  H  HG23 . VAL A  1  114 ? 16.40166  24.27681 -57.55954 1.000 41.30305  ? 115 VAL A HG23 1 
ATOM   1812  N  N    . ILE A  1  115 ? 18.39486  21.99841 -61.10765 1.000 29.36698  ? 116 ILE A N    1 
ATOM   1813  C  CA   . ILE A  1  115 ? 19.16228  21.45142 -62.22011 1.000 28.83489  ? 116 ILE A CA   1 
ATOM   1814  C  C    . ILE A  1  115 ? 18.22223  20.84238 -63.25002 1.000 34.96809  ? 116 ILE A C    1 
ATOM   1815  O  O    . ILE A  1  115 ? 18.24743  21.19996 -64.43413 1.000 35.68016  ? 116 ILE A O    1 
ATOM   1816  C  CB   . ILE A  1  115 ? 20.18380  20.42523 -61.69521 1.000 29.98977  ? 116 ILE A CB   1 
ATOM   1817  C  CG1  . ILE A  1  115 ? 21.14128  21.12191 -60.71927 1.000 29.73173  ? 116 ILE A CG1  1 
ATOM   1818  C  CG2  . ILE A  1  115 ? 20.93855  19.76495 -62.83637 1.000 31.13162  ? 116 ILE A CG2  1 
ATOM   1819  C  CD1  . ILE A  1  115 ? 22.21833  20.24002 -60.17734 1.000 27.39055  ? 116 ILE A CD1  1 
ATOM   1820  H  H    . ILE A  1  115 ? 18.59362  21.66583 -60.33987 1.000 35.24038  ? 116 ILE A H    1 
ATOM   1821  H  HA   . ILE A  1  115 ? 19.65255  22.16664 -62.65484 1.000 34.60187  ? 116 ILE A HA   1 
ATOM   1822  H  HB   . ILE A  1  115 ? 19.71018  19.72106 -61.22540 1.000 35.98773  ? 116 ILE A HB   1 
ATOM   1823  H  HG12 . ILE A  1  115 ? 21.57033  21.85970 -61.18022 1.000 35.67807  ? 116 ILE A HG12 1 
ATOM   1824  H  HG13 . ILE A  1  115 ? 20.62792  21.45460 -59.96648 1.000 35.67807  ? 116 ILE A HG13 1 
ATOM   1825  H  HG21 . ILE A  1  115 ? 21.57023  19.12666 -62.46968 1.000 37.35795  ? 116 ILE A HG21 1 
ATOM   1826  H  HG22 . ILE A  1  115 ? 20.30479  19.30950 -63.41241 1.000 37.35795  ? 116 ILE A HG22 1 
ATOM   1827  H  HG23 . ILE A  1  115 ? 21.41131  20.44691 -63.33870 1.000 37.35795  ? 116 ILE A HG23 1 
ATOM   1828  H  HD11 . ILE A  1  115 ? 22.65633  20.69315 -59.43996 1.000 32.86866  ? 116 ILE A HD11 1 
ATOM   1829  H  HD12 . ILE A  1  115 ? 21.82151  19.41098 -59.86730 1.000 32.86866  ? 116 ILE A HD12 1 
ATOM   1830  H  HD13 . ILE A  1  115 ? 22.86024  20.05662 -60.88105 1.000 32.86866  ? 116 ILE A HD13 1 
ATOM   1831  N  N    . GLU A  1  116 ? 17.34427  19.94585 -62.80075 1.000 33.00007  ? 117 GLU A N    1 
ATOM   1832  C  CA   . GLU A  1  116 ? 16.52766  19.17876 -63.73333 1.000 36.11757  ? 117 GLU A CA   1 
ATOM   1833  C  C    . GLU A  1  116 ? 15.44610  20.03492 -64.38029 1.000 39.63168  ? 117 GLU A C    1 
ATOM   1834  O  O    . GLU A  1  116 ? 15.19153  19.90784 -65.58307 1.000 43.16814  ? 117 GLU A O    1 
ATOM   1835  C  CB   . GLU A  1  116 ? 15.91366  17.98010 -63.01160 1.000 36.63786  ? 117 GLU A CB   1 
ATOM   1836  C  CG   . GLU A  1  116 ? 16.96293  16.99901 -62.50494 1.000 43.93384  ? 117 GLU A CG   1 
ATOM   1837  C  CD   . GLU A  1  116 ? 16.45011  15.57468 -62.39749 1.000 51.35048  ? 117 GLU A CD   1 
ATOM   1838  O  OE1  . GLU A  1  116 ? 15.28129  15.39286 -61.99087 1.000 52.96439  ? 117 GLU A OE1  1 
ATOM   1839  O  OE2  . GLU A  1  116 ? 17.22243  14.63981 -62.71290 1.000 50.90412  ? 117 GLU A OE2  1 
ATOM   1840  H  H    . GLU A  1  116 ? 17.20485  19.76599 -61.97140 1.000 39.60009  ? 117 GLU A H    1 
ATOM   1841  H  HA   . GLU A  1  116 ? 17.09649  18.84826 -64.44614 1.000 43.34109  ? 117 GLU A HA   1 
ATOM   1842  H  HB2  . GLU A  1  116 ? 15.40519  18.29710 -62.24880 1.000 43.96543  ? 117 GLU A HB2  1 
ATOM   1843  H  HB3  . GLU A  1  116 ? 15.33061  17.50649 -63.62531 1.000 43.96543  ? 117 GLU A HB3  1 
ATOM   1844  H  HG2  . GLU A  1  116 ? 17.71494  16.99924 -63.11763 1.000 52.72061  ? 117 GLU A HG2  1 
ATOM   1845  H  HG3  . GLU A  1  116 ? 17.25377  17.27807 -61.62265 1.000 52.72061  ? 117 GLU A HG3  1 
ATOM   1846  N  N    . LYS A  1  117 ? 14.80532  20.91631 -63.61578 1.000 34.00039  ? 118 LYS A N    1 
ATOM   1847  C  CA   . LYS A  1  117 ? 13.66867  21.65322 -64.15659 1.000 37.22146  ? 118 LYS A CA   1 
ATOM   1848  C  C    . LYS A  1  117 ? 14.06902  22.99992 -64.75235 1.000 40.95574  ? 118 LYS A C    1 
ATOM   1849  O  O    . LYS A  1  117 ? 13.63949  23.33903 -65.85920 1.000 44.84470  ? 118 LYS A O    1 
ATOM   1850  C  CB   . LYS A  1  117 ? 12.60280  21.83675 -63.07129 1.000 39.88710  ? 118 LYS A CB   1 
ATOM   1851  C  CG   . LYS A  1  117 ? 12.11335  20.50762 -62.49113 1.000 51.22590  ? 118 LYS A CG   1 
ATOM   1852  C  CD   . LYS A  1  117 ? 11.99375  20.54182 -60.97642 1.000 57.20531  ? 118 LYS A CD   1 
ATOM   1853  C  CE   . LYS A  1  117 ? 11.01356  19.48355 -60.47612 1.000 65.37138  ? 118 LYS A CE   1 
ATOM   1854  N  NZ   . LYS A  1  117 ? 9.66355   20.04736 -60.17757 1.000 69.82078  ? 118 LYS A NZ   1 
ATOM   1855  H  H    . LYS A  1  117 ? 15.00572  21.10032 -62.79994 1.000 40.80046  ? 118 LYS A H    1 
ATOM   1856  H  HA   . LYS A  1  117 ? 13.27905  21.13045 -64.87479 1.000 44.66576  ? 118 LYS A HA   1 
ATOM   1857  H  HB2  . LYS A  1  117 ? 12.97753  22.36109 -62.34634 1.000 47.86452  ? 118 LYS A HB2  1 
ATOM   1858  H  HB3  . LYS A  1  117 ? 11.83924  22.29703 -63.45341 1.000 47.86452  ? 118 LYS A HB3  1 
ATOM   1859  H  HG2  . LYS A  1  117 ? 11.23825  20.30472 -62.85709 1.000 61.47108  ? 118 LYS A HG2  1 
ATOM   1860  H  HG3  . LYS A  1  117 ? 12.74206  19.80767 -62.72713 1.000 61.47108  ? 118 LYS A HG3  1 
ATOM   1861  H  HD2  . LYS A  1  117 ? 12.86174  20.36676 -60.58037 1.000 68.64637  ? 118 LYS A HD2  1 
ATOM   1862  H  HD3  . LYS A  1  117 ? 11.67173  21.41340 -60.69796 1.000 68.64637  ? 118 LYS A HD3  1 
ATOM   1863  H  HE2  . LYS A  1  117 ? 10.90995  18.80043 -61.15693 1.000 78.44566  ? 118 LYS A HE2  1 
ATOM   1864  H  HE3  . LYS A  1  117 ? 11.36148  19.08944 -59.66094 1.000 78.44566  ? 118 LYS A HE3  1 
ATOM   1865  H  HZ1  . LYS A  1  117 ? 9.12853   19.40774 -59.86655 1.000 83.78494  ? 118 LYS A HZ1  1 
ATOM   1866  H  HZ2  . LYS A  1  117 ? 9.73070   20.69047 -59.56602 1.000 83.78494  ? 118 LYS A HZ2  1 
ATOM   1867  H  HZ3  . LYS A  1  117 ? 9.30577   20.38869 -60.91757 1.000 83.78494  ? 118 LYS A HZ3  1 
ATOM   1868  N  N    . ARG A  1  118 ? 14.89353  23.77632 -64.05394 1.000 38.14787  ? 119 ARG A N    1 
ATOM   1869  C  CA   . ARG A  1  118 ? 15.22776  25.09798 -64.57347 1.000 41.08423  ? 119 ARG A CA   1 
ATOM   1870  C  C    . ARG A  1  118 ? 16.31140  25.03172 -65.64705 1.000 38.54620  ? 119 ARG A C    1 
ATOM   1871  O  O    . ARG A  1  118 ? 16.19994  25.69918 -66.68284 1.000 37.76153  ? 119 ARG A O    1 
ATOM   1872  C  CB   . ARG A  1  118 ? 15.65686  26.01907 -63.43180 1.000 41.72038  ? 119 ARG A CB   1 
ATOM   1873  C  CG   . ARG A  1  118 ? 15.80178  27.46707 -63.85844 1.000 39.02562  ? 119 ARG A CG   1 
ATOM   1874  C  CD   . ARG A  1  118 ? 15.76775  28.43115 -62.67701 1.000 39.67388  ? 119 ARG A CD   1 
ATOM   1875  N  NE   . ARG A  1  118 ? 15.97446  29.80155 -63.12963 1.000 37.51061  ? 119 ARG A NE   1 
ATOM   1876  C  CZ   . ARG A  1  118 ? 15.72020  30.88560 -62.40983 1.000 40.27689  ? 119 ARG A CZ   1 
ATOM   1877  N  NH1  . ARG A  1  118 ? 15.28138  30.80234 -61.16161 1.000 38.08149  ? 119 ARG A NH1  1 
ATOM   1878  N  NH2  . ARG A  1  118 ? 15.91477  32.08412 -62.95627 1.000 32.17877  ? 119 ARG A NH2  1 
ATOM   1879  H  H    . ARG A  1  118 ? 15.25963  23.56908 -63.30385 1.000 45.77744  ? 119 ARG A H    1 
ATOM   1880  H  HA   . ARG A  1  118 ? 14.43398  25.47805 -64.98134 1.000 49.30107  ? 119 ARG A HA   1 
ATOM   1881  H  HB2  . ARG A  1  118 ? 14.98986  25.97988 -62.72861 1.000 50.06446  ? 119 ARG A HB2  1 
ATOM   1882  H  HB3  . ARG A  1  118 ? 16.51489  25.72011 -63.09223 1.000 50.06446  ? 119 ARG A HB3  1 
ATOM   1883  H  HG2  . ARG A  1  118 ? 16.65059  27.58016 -64.31411 1.000 46.83075  ? 119 ARG A HG2  1 
ATOM   1884  H  HG3  . ARG A  1  118 ? 15.07196  27.69672 -64.45470 1.000 46.83075  ? 119 ARG A HG3  1 
ATOM   1885  H  HD2  . ARG A  1  118 ? 14.90418  28.37727 -62.23855 1.000 47.60866  ? 119 ARG A HD2  1 
ATOM   1886  H  HD3  . ARG A  1  118 ? 16.47253  28.20269 -62.05092 1.000 47.60866  ? 119 ARG A HD3  1 
ATOM   1887  H  HE   . ARG A  1  118 ? 16.28478  29.91537 -63.92357 1.000 45.01274  ? 119 ARG A HE   1 
ATOM   1888  H  HH11 . ARG A  1  118 ? 15.15527  30.03202 -60.80063 1.000 45.69779  ? 119 ARG A HH11 1 
ATOM   1889  H  HH12 . ARG A  1  118 ? 15.12282  31.51864 -60.71287 1.000 45.69779  ? 119 ARG A HH12 1 
ATOM   1890  H  HH21 . ARG A  1  118 ? 16.20132  32.14673 -63.76470 1.000 38.61453  ? 119 ARG A HH21 1 
ATOM   1891  H  HH22 . ARG A  1  118 ? 15.75389  32.79563 -62.50076 1.000 38.61453  ? 119 ARG A HH22 1 
ATOM   1892  N  N    . LEU A  1  119 ? 17.35928  24.23458 -65.42565 1.000 36.74516  ? 120 LEU A N    1 
ATOM   1893  C  CA   . LEU A  1  119 ? 18.45756  24.13556 -66.37896 1.000 37.76338  ? 120 LEU A CA   1 
ATOM   1894  C  C    . LEU A  1  119 ? 18.26172  23.02458 -67.40116 1.000 39.47908  ? 120 LEU A C    1 
ATOM   1895  O  O    . LEU A  1  119 ? 18.91129  23.05062 -68.45252 1.000 38.68384  ? 120 LEU A O    1 
ATOM   1896  C  CB   . LEU A  1  119 ? 19.78764  23.90496 -65.64722 1.000 37.97023  ? 120 LEU A CB   1 
ATOM   1897  C  CG   . LEU A  1  119 ? 20.21483  24.96398 -64.62326 1.000 38.08381  ? 120 LEU A CG   1 
ATOM   1898  C  CD1  . LEU A  1  119 ? 21.49318  24.53449 -63.90067 1.000 37.27941  ? 120 LEU A CD1  1 
ATOM   1899  C  CD2  . LEU A  1  119 ? 20.40470  26.32957 -65.27565 1.000 38.88999  ? 120 LEU A CD2  1 
ATOM   1900  H  H    . LEU A  1  119 ? 17.45475  23.74099 -64.72790 1.000 44.09419  ? 120 LEU A H    1 
ATOM   1901  H  HA   . LEU A  1  119 ? 18.52124  24.97797 -66.85560 1.000 45.31605  ? 120 LEU A HA   1 
ATOM   1902  H  HB2  . LEU A  1  119 ? 19.72393  23.06191 -65.17171 1.000 45.56428  ? 120 LEU A HB2  1 
ATOM   1903  H  HB3  . LEU A  1  119 ? 20.49036  23.85739 -66.31417 1.000 45.56428  ? 120 LEU A HB3  1 
ATOM   1904  H  HG   . LEU A  1  119 ? 19.50666  25.05051 -63.96606 1.000 45.70058  ? 120 LEU A HG   1 
ATOM   1905  H  HD11 . LEU A  1  119 ? 21.73356  25.21512 -63.25271 1.000 44.73530  ? 120 LEU A HD11 1 
ATOM   1906  H  HD12 . LEU A  1  119 ? 21.33286  23.69064 -63.44997 1.000 44.73530  ? 120 LEU A HD12 1 
ATOM   1907  H  HD13 . LEU A  1  119 ? 22.20471  24.43173 -64.55187 1.000 44.73530  ? 120 LEU A HD13 1 
ATOM   1908  H  HD21 . LEU A  1  119 ? 20.74871  26.95036 -64.61445 1.000 46.66799  ? 120 LEU A HD21 1 
ATOM   1909  H  HD22 . LEU A  1  119 ? 21.03428  26.24458 -66.00866 1.000 46.66799  ? 120 LEU A HD22 1 
ATOM   1910  H  HD23 . LEU A  1  119 ? 19.54906  26.64199 -65.60907 1.000 46.66799  ? 120 LEU A HD23 1 
ATOM   1911  N  N    . GLY A  1  120 ? 17.40092  22.05278 -67.11826 1.000 37.48923  ? 121 GLY A N    1 
ATOM   1912  C  CA   . GLY A  1  120 ? 17.17073  20.96507 -68.05198 1.000 39.41583  ? 121 GLY A CA   1 
ATOM   1913  C  C    . GLY A  1  120 ? 18.33449  20.00705 -68.18267 1.000 39.24716  ? 121 GLY A C    1 
ATOM   1914  O  O    . GLY A  1  120 ? 18.59178  19.49555 -69.27971 1.000 42.41868  ? 121 GLY A O    1 
ATOM   1915  H  H    . GLY A  1  120 ? 16.94025  22.00273 -66.39378 1.000 44.98708  ? 121 GLY A H    1 
ATOM   1916  H  HA2  . GLY A  1  120 ? 16.39757  20.45795 -67.75880 1.000 47.29900  ? 121 GLY A HA2  1 
ATOM   1917  H  HA3  . GLY A  1  120 ? 16.99007  21.33735 -68.92929 1.000 47.29900  ? 121 GLY A HA3  1 
ATOM   1918  N  N    . LYS A  1  121 ? 19.04744  19.75359 -67.09284 1.000 35.88442  ? 122 LYS A N    1 
ATOM   1919  C  CA   . LYS A  1  121 ? 20.12727  18.77962 -67.05768 1.000 37.36566  ? 122 LYS A CA   1 
ATOM   1920  C  C    . LYS A  1  121 ? 19.70953  17.57778 -66.21836 1.000 39.91072  ? 122 LYS A C    1 
ATOM   1921  O  O    . LYS A  1  121 ? 18.67875  17.58552 -65.54220 1.000 40.08859  ? 122 LYS A O    1 
ATOM   1922  C  CB   . LYS A  1  121 ? 21.41006  19.40596 -66.49680 1.000 40.73482  ? 122 LYS A CB   1 
ATOM   1923  C  CG   . LYS A  1  121 ? 21.86425  20.65921 -67.23506 1.000 44.44024  ? 122 LYS A CG   1 
ATOM   1924  C  CD   . LYS A  1  121 ? 23.34963  20.59446 -67.59210 1.000 54.18058  ? 122 LYS A CD   1 
ATOM   1925  C  CE   . LYS A  1  121 ? 23.98206  21.97853 -67.59994 1.000 46.38208  ? 122 LYS A CE   1 
ATOM   1926  N  NZ   . LYS A  1  121 ? 23.25765  22.91089 -68.50459 1.000 48.32107  ? 122 LYS A NZ   1 
ATOM   1927  H  H    . LYS A  1  121 ? 18.91932  20.14620 -66.33849 1.000 43.06130  ? 122 LYS A H    1 
ATOM   1928  H  HA   . LYS A  1  121 ? 20.31451  18.47454 -67.95921 1.000 44.83879  ? 122 LYS A HA   1 
ATOM   1929  H  HB2  . LYS A  1  121 ? 21.25767  19.64867 -65.57011 1.000 48.88179  ? 122 LYS A HB2  1 
ATOM   1930  H  HB3  . LYS A  1  121 ? 22.12555  18.75364 -66.55556 1.000 48.88179  ? 122 LYS A HB3  1 
ATOM   1931  H  HG2  . LYS A  1  121 ? 21.35713  20.74906 -68.05704 1.000 53.32829  ? 122 LYS A HG2  1 
ATOM   1932  H  HG3  . LYS A  1  121 ? 21.72039  21.43444 -66.67006 1.000 53.32829  ? 122 LYS A HG3  1 
ATOM   1933  H  HD2  . LYS A  1  121 ? 23.81421  20.05069 -66.93683 1.000 65.01670  ? 122 LYS A HD2  1 
ATOM   1934  H  HD3  . LYS A  1  121 ? 23.45110  20.20788 -68.47594 1.000 65.01670  ? 122 LYS A HD3  1 
ATOM   1935  H  HE2  . LYS A  1  121 ? 23.95874  22.34622 -66.70263 1.000 55.65850  ? 122 LYS A HE2  1 
ATOM   1936  H  HE3  . LYS A  1  121 ? 24.89978  21.90940 -67.90639 1.000 55.65850  ? 122 LYS A HE3  1 
ATOM   1937  H  HZ1  . LYS A  1  121 ? 23.64535  23.71187 -68.49002 1.000 57.98528  ? 122 LYS A HZ1  1 
ATOM   1938  H  HZ2  . LYS A  1  121 ? 23.27123  22.59854 -69.33786 1.000 57.98528  ? 122 LYS A HZ2  1 
ATOM   1939  H  HZ3  . LYS A  1  121 ? 22.41163  22.99466 -68.24127 1.000 57.98528  ? 122 LYS A HZ3  1 
ATOM   1940  N  N    . GLU A  1  122 ? 20.53031  16.53555 -66.26745 1.000 43.11879  ? 123 GLU A N    1 
ATOM   1941  C  CA   . GLU A  1  122 ? 20.26642  15.29139 -65.56149 1.000 46.82341  ? 123 GLU A CA   1 
ATOM   1942  C  C    . GLU A  1  122 ? 21.13349  15.20386 -64.31248 1.000 38.64145  ? 123 GLU A C    1 
ATOM   1943  O  O    . GLU A  1  122 ? 22.27278  15.67086 -64.29174 1.000 41.87337  ? 123 GLU A O    1 
ATOM   1944  C  CB   . GLU A  1  122 ? 20.54249  14.08579 -66.46630 1.000 49.88467  ? 123 GLU A CB   1 
ATOM   1945  C  CG   . GLU A  1  122 ? 19.56777  12.92429 -66.28530 1.000 63.94269  ? 123 GLU A CG   1 
ATOM   1946  C  CD   . GLU A  1  122 ? 20.05112  11.63232 -66.94249 1.000 74.28400  ? 123 GLU A CD   1 
ATOM   1947  O  OE1  . GLU A  1  122 ? 19.50871  10.55443 -66.60845 1.000 66.15404  ? 123 GLU A OE1  1 
ATOM   1948  O  OE2  . GLU A  1  122 ? 20.97148  11.69355 -67.78989 1.000 67.19539  ? 123 GLU A OE2  1 
ATOM   1949  H  H    . GLU A  1  122 ? 21.26475  16.52603 -66.71477 1.000 51.74255  ? 123 GLU A H    1 
ATOM   1950  H  HA   . GLU A  1  122 ? 19.33516  15.26315 -65.29157 1.000 56.18809  ? 123 GLU A HA   1 
ATOM   1951  H  HB2  . GLU A  1  122 ? 20.48698  14.37392 -67.39086 1.000 59.86161  ? 123 GLU A HB2  1 
ATOM   1952  H  HB3  . GLU A  1  122 ? 21.43353  13.75343 -66.27530 1.000 59.86161  ? 123 GLU A HB3  1 
ATOM   1953  H  HG2  . GLU A  1  122 ? 19.45383  12.75312 -65.33734 1.000 76.73123  ? 123 GLU A HG2  1 
ATOM   1954  H  HG3  . GLU A  1  122 ? 18.71620  13.16225 -66.68416 1.000 76.73123  ? 123 GLU A HG3  1 
ATOM   1955  N  N    . VAL A  1  123 ? 20.57840  14.60065 -63.26467 1.000 40.13176  ? 124 VAL A N    1 
ATOM   1956  C  CA   . VAL A  1  123 ? 21.31780  14.29721 -62.04589 1.000 37.06535  ? 124 VAL A CA   1 
ATOM   1957  C  C    . VAL A  1  123 ? 21.36181  12.78695 -61.90123 1.000 36.02588  ? 124 VAL A C    1 
ATOM   1958  O  O    . VAL A  1  123 ? 20.31460  12.12858 -61.88442 1.000 37.64395  ? 124 VAL A O    1 
ATOM   1959  C  CB   . VAL A  1  123 ? 20.68682  14.94446 -60.80539 1.000 31.68889  ? 124 VAL A CB   1 
ATOM   1960  C  CG1  . VAL A  1  123 ? 21.42868  14.51426 -59.55617 1.000 32.54879  ? 124 VAL A CG1  1 
ATOM   1961  C  CG2  . VAL A  1  123 ? 20.69823  16.45710 -60.94476 1.000 36.99093  ? 124 VAL A CG2  1 
ATOM   1962  H  H    . VAL A  1  123 ? 19.75546  14.35243 -63.23723 1.000 48.15811  ? 124 VAL A H    1 
ATOM   1963  H  HA   . VAL A  1  123 ? 22.22433  14.63165 -62.13106 1.000 44.47842  ? 124 VAL A HA   1 
ATOM   1964  H  HB   . VAL A  1  123 ? 19.76504  14.65379 -60.72339 1.000 38.02666  ? 124 VAL A HB   1 
ATOM   1965  H  HG11 . VAL A  1  123 ? 21.11832  15.04513 -58.80600 1.000 39.05855  ? 124 VAL A HG11 1 
ATOM   1966  H  HG12 . VAL A  1  123 ? 21.25229  13.57467 -59.39194 1.000 39.05855  ? 124 VAL A HG12 1 
ATOM   1967  H  HG13 . VAL A  1  123 ? 22.37925  14.65399 -59.68950 1.000 39.05855  ? 124 VAL A HG13 1 
ATOM   1968  H  HG21 . VAL A  1  123 ? 20.32643  16.85119 -60.14018 1.000 44.38911  ? 124 VAL A HG21 1 
ATOM   1969  H  HG22 . VAL A  1  123 ? 21.61284  16.75606 -61.06733 1.000 44.38911  ? 124 VAL A HG22 1 
ATOM   1970  H  HG23 . VAL A  1  123 ? 20.16254  16.70744 -61.71371 1.000 44.38911  ? 124 VAL A HG23 1 
ATOM   1971  N  N    . THR A  1  124 ? 22.56517  12.24818 -61.79564 1.000 36.50322  ? 125 THR A N    1 
ATOM   1972  C  CA   . THR A  1  124 ? 22.83428  10.82834 -61.65259 1.000 37.79507  ? 125 THR A CA   1 
ATOM   1973  C  C    . THR A  1  124 ? 23.85576  10.64618 -60.54425 1.000 37.02878  ? 125 THR A C    1 
ATOM   1974  O  O    . THR A  1  124 ? 24.58576  11.58393 -60.20511 1.000 35.74066  ? 125 THR A O    1 
ATOM   1975  C  CB   . THR A  1  124 ? 23.38390  10.23155 -62.95560 1.000 39.60347  ? 125 THR A CB   1 
ATOM   1976  O  OG1  . THR A  1  124 ? 24.77005  10.57630 -63.08637 1.000 35.04932  ? 125 THR A OG1  1 
ATOM   1977  C  CG2  . THR A  1  124 ? 22.61500  10.75576 -64.16721 1.000 39.89397  ? 125 THR A CG2  1 
ATOM   1978  H  H    . THR A  1  124 ? 23.28693  12.71571 -61.80500 1.000 43.80387  ? 125 THR A H    1 
ATOM   1979  H  HA   . THR A  1  124 ? 22.01862  10.35558 -61.42436 1.000 45.35408  ? 125 THR A HA   1 
ATOM   1980  H  HB   . THR A  1  124 ? 23.28478  9.26687  -62.93411 1.000 47.52416  ? 125 THR A HB   1 
ATOM   1981  H  HG1  . THR A  1  124 ? 25.05543  10.33842 -63.83975 1.000 42.05918  ? 125 THR A HG1  1 
ATOM   1982  H  HG21 . THR A  1  124 ? 22.93559  10.32533 -64.97520 1.000 47.87277  ? 125 THR A HG21 1 
ATOM   1983  H  HG22 . THR A  1  124 ? 21.66852  10.56937 -64.06553 1.000 47.87277  ? 125 THR A HG22 1 
ATOM   1984  H  HG23 . THR A  1  124 ? 22.73998  11.71409 -64.25021 1.000 47.87277  ? 125 THR A HG23 1 
ATOM   1985  N  N    . PRO A  1  125 ? 23.94121  9.45110  -59.96021 1.000 40.18391  ? 126 PRO A N    1 
ATOM   1986  C  CA   . PRO A  1  125 ? 25.01603  9.20726  -58.98595 1.000 36.71272  ? 126 PRO A CA   1 
ATOM   1987  C  C    . PRO A  1  125 ? 26.37827  9.58837  -59.51640 1.000 37.01845  ? 126 PRO A C    1 
ATOM   1988  O  O    . PRO A  1  125 ? 27.25976  9.97813  -58.74231 1.000 34.07667  ? 126 PRO A O    1 
ATOM   1989  C  CB   . PRO A  1  125 ? 24.91194  7.70057  -58.72311 1.000 40.11978  ? 126 PRO A CB   1 
ATOM   1990  C  CG   . PRO A  1  125 ? 23.47152  7.40013  -58.92765 1.000 40.75915  ? 126 PRO A CG   1 
ATOM   1991  C  CD   . PRO A  1  125 ? 23.03898  8.29119  -60.08071 1.000 45.65682  ? 126 PRO A CD   1 
ATOM   1992  H  HA   . PRO A  1  125 ? 24.84011  9.68372  -58.15955 1.000 44.05527  ? 126 PRO A HA   1 
ATOM   1993  H  HB2  . PRO A  1  125 ? 25.46515  7.21227  -59.35274 1.000 48.14374  ? 126 PRO A HB2  1 
ATOM   1994  H  HB3  . PRO A  1  125 ? 25.18680  7.49979  -57.81480 1.000 48.14374  ? 126 PRO A HB3  1 
ATOM   1995  H  HG2  . PRO A  1  125 ? 23.35864  6.46345  -59.15300 1.000 48.91098  ? 126 PRO A HG2  1 
ATOM   1996  H  HG3  . PRO A  1  125 ? 22.97315  7.61001  -58.12236 1.000 48.91098  ? 126 PRO A HG3  1 
ATOM   1997  H  HD2  . PRO A  1  125 ? 23.16405  7.84202  -60.93130 1.000 54.78819  ? 126 PRO A HD2  1 
ATOM   1998  H  HD3  . PRO A  1  125 ? 22.11264  8.56116  -59.98115 1.000 54.78819  ? 126 PRO A HD3  1 
ATOM   1999  N  N    . GLU A  1  126 ? 26.57119  9.50256  -60.83121 1.000 38.03507  ? 127 GLU A N    1 
ATOM   2000  C  CA   . GLU A  1  126 ? 27.85310  9.87350  -61.41290 1.000 39.01714  ? 127 GLU A CA   1 
ATOM   2001  C  C    . GLU A  1  126 ? 28.09378  11.37661 -61.31072 1.000 32.70602  ? 127 GLU A C    1 
ATOM   2002  O  O    . GLU A  1  126 ? 29.20347  11.80678 -60.97973 1.000 28.38018  ? 127 GLU A O    1 
ATOM   2003  C  CB   . GLU A  1  126 ? 27.91457  9.41046  -62.86983 1.000 42.80948  ? 127 GLU A CB   1 
ATOM   2004  C  CG   . GLU A  1  126 ? 28.16948  7.90614  -63.05978 1.000 57.80884  ? 127 GLU A CG   1 
ATOM   2005  C  CD   . GLU A  1  126 ? 26.89024  7.05970  -63.16426 1.000 65.00543  ? 127 GLU A CD   1 
ATOM   2006  O  OE1  . GLU A  1  126 ? 25.87320  7.37673  -62.50331 1.000 52.83737  ? 127 GLU A OE1  1 
ATOM   2007  O  OE2  . GLU A  1  126 ? 26.90591  6.06729  -63.92654 1.000 70.02001  ? 127 GLU A OE2  1 
ATOM   2008  H  H    . GLU A  1  126 ? 25.98313  9.23604  -61.39933 1.000 45.64208  ? 127 GLU A H    1 
ATOM   2009  H  HA   . GLU A  1  126 ? 28.56267  9.42670  -60.92526 1.000 46.82056  ? 127 GLU A HA   1 
ATOM   2010  H  HB2  . GLU A  1  126 ? 27.06768  9.61845  -63.29458 1.000 51.37138  ? 127 GLU A HB2  1 
ATOM   2011  H  HB3  . GLU A  1  126 ? 28.63399  9.88626  -63.31362 1.000 51.37138  ? 127 GLU A HB3  1 
ATOM   2012  H  HG2  . GLU A  1  126 ? 28.67478  7.77745  -63.87771 1.000 69.37061  ? 127 GLU A HG2  1 
ATOM   2013  H  HG3  . GLU A  1  126 ? 28.67745  7.57881  -62.30102 1.000 69.37061  ? 127 GLU A HG3  1 
ATOM   2014  N  N    . THR A  1  127 ? 27.07775  12.19808 -61.59492 1.000 32.10782  ? 128 THR A N    1 
ATOM   2015  C  CA   . THR A  1  127 ? 27.27623  13.63934 -61.46391 1.000 30.94054  ? 128 THR A CA   1 
ATOM   2016  C  C    . THR A  1  127 ? 27.38699  14.04767 -59.99819 1.000 30.91841  ? 128 THR A C    1 
ATOM   2017  O  O    . THR A  1  127 ? 28.09555  15.00762 -59.67447 1.000 29.19394  ? 128 THR A O    1 
ATOM   2018  C  CB   . THR A  1  127 ? 26.14960  14.42330 -62.15309 1.000 28.82799  ? 128 THR A CB   1 
ATOM   2019  O  OG1  . THR A  1  127 ? 24.88926  14.17228 -61.51543 1.000 30.46706  ? 128 THR A OG1  1 
ATOM   2020  C  CG2  . THR A  1  127 ? 26.05496  14.05645 -63.62255 1.000 33.30575  ? 128 THR A CG2  1 
ATOM   2021  H  H    . THR A  1  127 ? 26.29525  11.95396 -61.85512 1.000 38.52939  ? 128 THR A H    1 
ATOM   2022  H  HA   . THR A  1  127 ? 28.10115  13.87480 -61.91663 1.000 37.12865  ? 128 THR A HA   1 
ATOM   2023  H  HB   . THR A  1  127 ? 26.34870  15.37020 -62.08497 1.000 34.59359  ? 128 THR A HB   1 
ATOM   2024  H  HG1  . THR A  1  127 ? 24.89010  14.49559 -60.74014 1.000 36.56048  ? 128 THR A HG1  1 
ATOM   2025  H  HG21 . THR A  1  127 ? 25.44014  14.65495 -64.07498 1.000 39.96691  ? 128 THR A HG21 1 
ATOM   2026  H  HG22 . THR A  1  127 ? 26.92796  14.12806 -64.03926 1.000 39.96691  ? 128 THR A HG22 1 
ATOM   2027  H  HG23 . THR A  1  127 ? 25.73472  13.14574 -63.71718 1.000 39.96691  ? 128 THR A HG23 1 
ATOM   2028  N  N    . ILE A  1  128 ? 26.70995  13.32539 -59.10169 1.000 30.50791  ? 129 ILE A N    1 
ATOM   2029  C  CA   . ILE A  1  128 ? 26.80431  13.62574 -57.67545 1.000 31.51260  ? 129 ILE A CA   1 
ATOM   2030  C  C    . ILE A  1  128 ? 28.22570  13.40263 -57.18141 1.000 29.31554  ? 129 ILE A C    1 
ATOM   2031  O  O    . ILE A  1  128 ? 28.78260  14.22258 -56.44203 1.000 29.24220  ? 129 ILE A O    1 
ATOM   2032  C  CB   . ILE A  1  128 ? 25.80188  12.77269 -56.87972 1.000 28.44361  ? 129 ILE A CB   1 
ATOM   2033  C  CG1  . ILE A  1  128 ? 24.37595  13.22974 -57.17216 1.000 28.50193  ? 129 ILE A CG1  1 
ATOM   2034  C  CG2  . ILE A  1  128 ? 26.10758  12.84825 -55.38848 1.000 29.09421  ? 129 ILE A CG2  1 
ATOM   2035  C  CD1  . ILE A  1  128 ? 23.32086  12.23980 -56.69130 1.000 31.87836  ? 129 ILE A CD1  1 
ATOM   2036  H  H    . ILE A  1  128 ? 26.19499  12.66364 -59.29273 1.000 36.60949  ? 129 ILE A H    1 
ATOM   2037  H  HA   . ILE A  1  128 ? 26.58010  14.56034 -57.54446 1.000 37.81512  ? 129 ILE A HA   1 
ATOM   2038  H  HB   . ILE A  1  128 ? 25.88763  11.84755 -57.15838 1.000 34.13233  ? 129 ILE A HB   1 
ATOM   2039  H  HG12 . ILE A  1  128 ? 24.21861  14.07554 -56.72408 1.000 34.20232  ? 129 ILE A HG12 1 
ATOM   2040  H  HG13 . ILE A  1  128 ? 24.27038  13.33726 -58.13038 1.000 34.20232  ? 129 ILE A HG13 1 
ATOM   2041  H  HG21 . ILE A  1  128 ? 25.34272  12.51727 -54.89215 1.000 34.91306  ? 129 ILE A HG21 1 
ATOM   2042  H  HG22 . ILE A  1  128 ? 26.88678  12.30291 -55.19783 1.000 34.91306  ? 129 ILE A HG22 1 
ATOM   2043  H  HG23 . ILE A  1  128 ? 26.28327  13.77153 -55.14851 1.000 34.91306  ? 129 ILE A HG23 1 
ATOM   2044  H  HD11 . ILE A  1  128 ? 22.44785  12.53860 -56.99041 1.000 38.25404  ? 129 ILE A HD11 1 
ATOM   2045  H  HD12 . ILE A  1  128 ? 23.51613  11.36509 -57.06234 1.000 38.25404  ? 129 ILE A HD12 1 
ATOM   2046  H  HD13 . ILE A  1  128 ? 23.34297  12.20053 -55.72235 1.000 38.25404  ? 129 ILE A HD13 1 
ATOM   2047  N  N    . THR A  1  129 ? 28.82965  12.27911 -57.57446 1.000 28.79291  ? 130 THR A N    1 
ATOM   2048  C  CA   . THR A  1  129 ? 30.18596  11.97784 -57.13041 1.000 29.88354  ? 130 THR A CA   1 
ATOM   2049  C  C    . THR A  1  129 ? 31.17199  13.00531 -57.66500 1.000 27.72583  ? 130 THR A C    1 
ATOM   2050  O  O    . THR A  1  129 ? 32.09707  13.41990 -56.95679 1.000 29.04831  ? 130 THR A O    1 
ATOM   2051  C  CB   . THR A  1  129 ? 30.58184  10.56890 -57.57464 1.000 34.10924  ? 130 THR A CB   1 
ATOM   2052  O  OG1  . THR A  1  129 ? 29.66195  9.61798  -57.02221 1.000 33.82884  ? 130 THR A OG1  1 
ATOM   2053  C  CG2  . THR A  1  129 ? 31.98834  10.22565 -57.10825 1.000 32.17254  ? 130 THR A CG2  1 
ATOM   2054  H  H    . THR A  1  129 ? 28.48029  11.68564 -58.08956 1.000 34.55149  ? 130 THR A H    1 
ATOM   2055  H  HA   . THR A  1  129 ? 30.21568  12.00429 -56.16123 1.000 35.86024  ? 130 THR A HA   1 
ATOM   2056  H  HB   . THR A  1  129 ? 30.56298  10.52353 -58.54340 1.000 40.93109  ? 130 THR A HB   1 
ATOM   2057  H  HG1  . THR A  1  129 ? 28.89878  9.72981  -57.35489 1.000 40.59460  ? 130 THR A HG1  1 
ATOM   2058  H  HG21 . THR A  1  129 ? 32.15174  9.27584  -57.21807 1.000 38.60705  ? 130 THR A HG21 1 
ATOM   2059  H  HG22 . THR A  1  129 ? 32.64048  10.71959 -57.62944 1.000 38.60705  ? 130 THR A HG22 1 
ATOM   2060  H  HG23 . THR A  1  129 ? 32.09313  10.45693 -56.17207 1.000 38.60705  ? 130 THR A HG23 1 
ATOM   2061  N  N    . HIS A  1  130 ? 30.99079  13.42837 -58.91537 1.000 28.12663  ? 131 HIS A N    1 
ATOM   2062  C  CA   . HIS A  1  130 ? 31.84247  14.47652 -59.46241 1.000 29.12553  ? 131 HIS A CA   1 
ATOM   2063  C  C    . HIS A  1  130 ? 31.66719  15.77475 -58.68579 1.000 25.48421  ? 131 HIS A C    1 
ATOM   2064  O  O    . HIS A  1  130 ? 32.64750  16.46223 -58.37295 1.000 28.52110  ? 131 HIS A O    1 
ATOM   2065  C  CB   . HIS A  1  130 ? 31.52232  14.67661 -60.94154 1.000 30.61022  ? 131 HIS A CB   1 
ATOM   2066  C  CG   . HIS A  1  130 ? 32.35592  15.72774 -61.60134 1.000 30.78649  ? 131 HIS A CG   1 
ATOM   2067  N  ND1  . HIS A  1  130 ? 31.83328  16.92560 -62.03723 1.000 37.84875  ? 131 HIS A ND1  1 
ATOM   2068  C  CD2  . HIS A  1  130 ? 33.67813  15.76740 -61.88898 1.000 34.66731  ? 131 HIS A CD2  1 
ATOM   2069  C  CE1  . HIS A  1  130 ? 32.79554  17.65417 -62.57401 1.000 29.94358  ? 131 HIS A CE1  1 
ATOM   2070  N  NE2  . HIS A  1  130 ? 33.92491  16.97423 -62.49710 1.000 34.03837  ? 131 HIS A NE2  1 
ATOM   2071  H  H    . HIS A  1  130 ? 30.39280  13.12979 -59.45653 1.000 33.75195  ? 131 HIS A H    1 
ATOM   2072  H  HA   . HIS A  1  130 ? 32.77239  14.20977 -59.39178 1.000 34.95064  ? 131 HIS A HA   1 
ATOM   2073  H  HB2  . HIS A  1  130 ? 31.67490  13.84078 -61.40952 1.000 36.73226  ? 131 HIS A HB2  1 
ATOM   2074  H  HB3  . HIS A  1  130 ? 30.59251  14.93952 -61.02661 1.000 36.73226  ? 131 HIS A HB3  1 
ATOM   2075  H  HD1  . HIS A  1  130 ? 31.00915  17.16210 -61.97030 1.000 45.41851  ? 131 HIS A HD1  1 
ATOM   2076  H  HD2  . HIS A  1  130 ? 34.30252  15.10218 -61.70865 1.000 41.60077  ? 131 HIS A HD2  1 
ATOM   2077  H  HE1  . HIS A  1  130 ? 32.69476  18.50175 -62.94325 1.000 35.93229  ? 131 HIS A HE1  1 
ATOM   2078  N  N    . TYR A  1  131 ? 30.42017  16.12191 -58.36375 1.000 27.09099  ? 132 TYR A N    1 
ATOM   2079  C  CA   . TYR A  1  131 ? 30.15967  17.29929 -57.54486 1.000 25.84723  ? 132 TYR A CA   1 
ATOM   2080  C  C    . TYR A  1  131 ? 30.84615  17.18707 -56.18567 1.000 25.64427  ? 132 TYR A C    1 
ATOM   2081  O  O    . TYR A  1  131 ? 31.42924  18.16129 -55.69125 1.000 24.60562  ? 132 TYR A O    1 
ATOM   2082  C  CB   . TYR A  1  131 ? 28.64857  17.48363 -57.38165 1.000 26.94839  ? 132 TYR A CB   1 
ATOM   2083  C  CG   . TYR A  1  131 ? 28.29342  18.36020 -56.21132 1.000 25.16925  ? 132 TYR A CG   1 
ATOM   2084  C  CD1  . TYR A  1  131 ? 28.38354  19.73874 -56.30939 1.000 26.07275  ? 132 TYR A CD1  1 
ATOM   2085  C  CD2  . TYR A  1  131 ? 27.90599  17.81003 -54.99337 1.000 23.50976  ? 132 TYR A CD2  1 
ATOM   2086  C  CE1  . TYR A  1  131 ? 28.08598  20.54639 -55.23789 1.000 26.34652  ? 132 TYR A CE1  1 
ATOM   2087  C  CE2  . TYR A  1  131 ? 27.60511  18.61312 -53.91677 1.000 26.42727  ? 132 TYR A CE2  1 
ATOM   2088  C  CZ   . TYR A  1  131 ? 27.69658  19.97975 -54.04730 1.000 24.21407  ? 132 TYR A CZ   1 
ATOM   2089  O  OH   . TYR A  1  131 ? 27.40516  20.79182 -52.98256 1.000 27.55830  ? 132 TYR A OH   1 
ATOM   2090  H  H    . TYR A  1  131 ? 29.71403  15.69479 -58.60568 1.000 32.50918  ? 132 TYR A H    1 
ATOM   2091  H  HA   . TYR A  1  131 ? 30.51373  18.08557 -57.98905 1.000 31.01668  ? 132 TYR A HA   1 
ATOM   2092  H  HB2  . TYR A  1  131 ? 28.29197  17.89505 -58.18443 1.000 32.33806  ? 132 TYR A HB2  1 
ATOM   2093  H  HB3  . TYR A  1  131 ? 28.23764  16.61599 -57.24291 1.000 32.33806  ? 132 TYR A HB3  1 
ATOM   2094  H  HD1  . TYR A  1  131 ? 28.64960  20.12400 -57.11294 1.000 31.28730  ? 132 TYR A HD1  1 
ATOM   2095  H  HD2  . TYR A  1  131 ? 27.84951  16.88592 -54.90545 1.000 28.21171  ? 132 TYR A HD2  1 
ATOM   2096  H  HE1  . TYR A  1  131 ? 28.14769  21.47090 -55.31774 1.000 31.61583  ? 132 TYR A HE1  1 
ATOM   2097  H  HE2  . TYR A  1  131 ? 27.34239  18.23546 -53.10853 1.000 31.71273  ? 132 TYR A HE2  1 
ATOM   2098  H  HH   . TYR A  1  131 ? 27.46047  20.35698 -52.26599 1.000 33.06996  ? 132 TYR A HH   1 
ATOM   2099  N  N    . LEU A  1  132 ? 30.80879  15.99599 -55.57922 1.000 24.15005  ? 133 LEU A N    1 
ATOM   2100  C  CA   . LEU A  1  132 ? 31.41189  15.80161 -54.26452 1.000 26.14994  ? 133 LEU A CA   1 
ATOM   2101  C  C    . LEU A  1  132 ? 32.93056  15.86726 -54.31838 1.000 25.96111  ? 133 LEU A C    1 
ATOM   2102  O  O    . LEU A  1  132 ? 33.57044  16.29074 -53.34908 1.000 24.64348  ? 133 LEU A O    1 
ATOM   2103  C  CB   . LEU A  1  132 ? 30.96884  14.46039 -53.68837 1.000 25.81123  ? 133 LEU A CB   1 
ATOM   2104  C  CG   . LEU A  1  132 ? 29.53323  14.43588 -53.16800 1.000 24.08170  ? 133 LEU A CG   1 
ATOM   2105  C  CD1  . LEU A  1  132 ? 29.08178  13.01375 -52.84859 1.000 25.80574  ? 133 LEU A CD1  1 
ATOM   2106  C  CD2  . LEU A  1  132 ? 29.43547  15.33126 -51.94854 1.000 27.75002  ? 133 LEU A CD2  1 
ATOM   2107  H  H    . LEU A  1  132 ? 30.44223  15.29067 -55.90748 1.000 28.98005  ? 133 LEU A H    1 
ATOM   2108  H  HA   . LEU A  1  132 ? 31.10476  16.50876 -53.67588 1.000 31.37993  ? 133 LEU A HA   1 
ATOM   2109  H  HB2  . LEU A  1  132 ? 31.04034  13.78780 -54.38364 1.000 30.97347  ? 133 LEU A HB2  1 
ATOM   2110  H  HB3  . LEU A  1  132 ? 31.55322  14.23525 -52.94762 1.000 30.97347  ? 133 LEU A HB3  1 
ATOM   2111  H  HG   . LEU A  1  132 ? 28.93114  14.76815 -53.85209 1.000 28.89805  ? 133 LEU A HG   1 
ATOM   2112  H  HD11 . LEU A  1  132 ? 28.17750  13.04057 -52.49865 1.000 30.96688  ? 133 LEU A HD11 1 
ATOM   2113  H  HD12 . LEU A  1  132 ? 29.10646  12.48458 -53.66116 1.000 30.96688  ? 133 LEU A HD12 1 
ATOM   2114  H  HD13 . LEU A  1  132 ? 29.68108  12.63312 -52.18764 1.000 30.96688  ? 133 LEU A HD13 1 
ATOM   2115  H  HD21 . LEU A  1  132 ? 28.61024  15.13504 -51.47802 1.000 33.30002  ? 133 LEU A HD21 1 
ATOM   2116  H  HD22 . LEU A  1  132 ? 30.19489  15.16055 -51.36972 1.000 33.30002  ? 133 LEU A HD22 1 
ATOM   2117  H  HD23 . LEU A  1  132 ? 29.44019  16.25773 -52.23582 1.000 33.30002  ? 133 LEU A HD23 1 
ATOM   2118  N  N    . GLU A  1  133 ? 33.52419  15.43425 -55.42403 1.000 25.89305  ? 134 GLU A N    1 
ATOM   2119  C  CA   . GLU A  1  133 ? 34.96518  15.56847 -55.58289 1.000 24.08583  ? 134 GLU A CA   1 
ATOM   2120  C  C    . GLU A  1  133 ? 35.34299  17.03289 -55.74482 1.000 25.19723  ? 134 GLU A C    1 
ATOM   2121  O  O    . GLU A  1  133 ? 36.35842  17.49020 -55.20501 1.000 27.09095  ? 134 GLU A O    1 
ATOM   2122  C  CB   . GLU A  1  133 ? 35.40741  14.73710 -56.78590 1.000 32.44726  ? 134 GLU A CB   1 
ATOM   2123  C  CG   . GLU A  1  133 ? 36.88664  14.50416 -56.91135 1.000 46.10589  ? 134 GLU A CG   1 
ATOM   2124  C  CD   . GLU A  1  133 ? 37.24098  13.83051 -58.22809 1.000 57.93493  ? 134 GLU A CD   1 
ATOM   2125  O  OE1  . GLU A  1  133 ? 36.38506  13.08960 -58.76828 1.000 48.28809  ? 134 GLU A OE1  1 
ATOM   2126  O  OE2  . GLU A  1  133 ? 38.37635  14.03532 -58.71187 1.000 54.22962  ? 134 GLU A OE2  1 
ATOM   2127  H  H    . GLU A  1  133 ? 33.12175  15.06428 -56.08794 1.000 31.07166  ? 134 GLU A H    1 
ATOM   2128  H  HA   . GLU A  1  133 ? 35.42891  15.23052 -54.80082 1.000 28.90300  ? 134 GLU A HA   1 
ATOM   2129  H  HB2  . GLU A  1  133 ? 34.98343  13.86672 -56.72617 1.000 38.93671  ? 134 GLU A HB2  1 
ATOM   2130  H  HB3  . GLU A  1  133 ? 35.11868  15.19214 -57.59242 1.000 38.93671  ? 134 GLU A HB3  1 
ATOM   2131  H  HG2  . GLU A  1  133 ? 37.34926  15.35579 -56.87110 1.000 55.32707  ? 134 GLU A HG2  1 
ATOM   2132  H  HG3  . GLU A  1  133 ? 37.18293  13.93110 -56.18699 1.000 55.32707  ? 134 GLU A HG3  1 
ATOM   2133  N  N    . THR A  1  134 ? 34.50834  17.78614 -56.45959 1.000 23.08738  ? 135 THR A N    1 
ATOM   2134  C  CA   . THR A  1  134 ? 34.73935  19.21287 -56.65202 1.000 24.51818  ? 135 THR A CA   1 
ATOM   2135  C  C    . THR A  1  134 ? 34.58886  19.97673 -55.34075 1.000 23.63587  ? 135 THR A C    1 
ATOM   2136  O  O    . THR A  1  134 ? 35.45879  20.77235 -54.96907 1.000 24.09909  ? 135 THR A O    1 
ATOM   2137  C  CB   . THR A  1  134 ? 33.75812  19.74044 -57.70457 1.000 23.03245  ? 135 THR A CB   1 
ATOM   2138  O  OG1  . THR A  1  134 ? 33.98071  19.06544 -58.95012 1.000 25.75913  ? 135 THR A OG1  1 
ATOM   2139  C  CG2  . THR A  1  134 ? 33.89723  21.24454 -57.90584 1.000 25.03619  ? 135 THR A CG2  1 
ATOM   2140  H  H    . THR A  1  134 ? 33.79765  17.49321 -56.84521 1.000 27.70486  ? 135 THR A H    1 
ATOM   2141  H  HA   . THR A  1  134 ? 35.64426  19.35394 -56.97162 1.000 29.42181  ? 135 THR A HA   1 
ATOM   2142  H  HB   . THR A  1  134 ? 32.85320  19.57306 -57.39799 1.000 27.63893  ? 135 THR A HB   1 
ATOM   2143  H  HG1  . THR A  1  134 ? 33.70019  18.27509 -58.90272 1.000 30.91096  ? 135 THR A HG1  1 
ATOM   2144  H  HG21 . THR A  1  134 ? 33.38151  21.52504 -58.67801 1.000 30.04342  ? 135 THR A HG21 1 
ATOM   2145  H  HG22 . THR A  1  134 ? 33.57255  21.71552 -57.12247 1.000 30.04342  ? 135 THR A HG22 1 
ATOM   2146  H  HG23 . THR A  1  134 ? 34.82849  21.47545 -58.04848 1.000 30.04342  ? 135 THR A HG23 1 
ATOM   2147  N  N    . VAL A  1  135 ? 33.49668  19.73494 -54.61277 1.000 22.75462  ? 136 VAL A N    1 
ATOM   2148  C  CA   . VAL A  1  135 ? 33.24123  20.49901 -53.39845 1.000 21.13846  ? 136 VAL A CA   1 
ATOM   2149  C  C    . VAL A  1  135 ? 34.21366  20.14601 -52.27894 1.000 21.75807  ? 136 VAL A C    1 
ATOM   2150  O  O    . VAL A  1  135 ? 34.43692  20.96795 -51.38365 1.000 22.47373  ? 136 VAL A O    1 
ATOM   2151  C  CB   . VAL A  1  135 ? 31.77877  20.30468 -52.95250 1.000 20.71895  ? 136 VAL A CB   1 
ATOM   2152  C  CG1  . VAL A  1  135 ? 31.60952  19.01192 -52.15606 1.000 21.38634  ? 136 VAL A CG1  1 
ATOM   2153  C  CG2  . VAL A  1  135 ? 31.31139  21.50878 -52.12996 1.000 21.08411  ? 136 VAL A CG2  1 
ATOM   2154  H  H    . VAL A  1  135 ? 32.90036  19.14398 -54.79923 1.000 27.30554  ? 136 VAL A H    1 
ATOM   2155  H  HA   . VAL A  1  135 ? 33.37389  21.43913 -53.59714 1.000 25.36616  ? 136 VAL A HA   1 
ATOM   2156  H  HB   . VAL A  1  135 ? 31.22229  20.23543 -53.74397 1.000 24.86274  ? 136 VAL A HB   1 
ATOM   2157  H  HG11 . VAL A  1  135 ? 30.66305  18.82739 -52.05092 1.000 25.66360  ? 136 VAL A HG11 1 
ATOM   2158  H  HG12 . VAL A  1  135 ? 32.03653  18.28616 -52.63755 1.000 25.66360  ? 136 VAL A HG12 1 
ATOM   2159  H  HG13 . VAL A  1  135 ? 32.02401  19.12056 -51.28583 1.000 25.66360  ? 136 VAL A HG13 1 
ATOM   2160  H  HG21 . VAL A  1  135 ? 30.36124  21.42208 -51.95501 1.000 25.30093  ? 136 VAL A HG21 1 
ATOM   2161  H  HG22 . VAL A  1  135 ? 31.80135  21.52887 -51.29305 1.000 25.30093  ? 136 VAL A HG22 1 
ATOM   2162  H  HG23 . VAL A  1  135 ? 31.48240  22.32037 -52.63294 1.000 25.30093  ? 136 VAL A HG23 1 
ATOM   2163  N  N    . ASN A  1  136 ? 34.82905  18.96353 -52.30658 1.000 19.47237  ? 137 ASN A N    1 
ATOM   2164  C  CA   . ASN A  1  136 ? 35.83445  18.65825 -51.29562 1.000 21.77167  ? 137 ASN A CA   1 
ATOM   2165  C  C    . ASN A  1  136 ? 37.17706  19.29308 -51.61874 1.000 23.54456  ? 137 ASN A C    1 
ATOM   2166  O  O    . ASN A  1  136 ? 38.01063  19.45117 -50.71909 1.000 23.52465  ? 137 ASN A O    1 
ATOM   2167  C  CB   . ASN A  1  136 ? 35.96849  17.14967 -51.12842 1.000 22.70717  ? 137 ASN A CB   1 
ATOM   2168  C  CG   . ASN A  1  136 ? 35.03031  16.61573 -50.07793 1.000 23.12367  ? 137 ASN A CG   1 
ATOM   2169  O  OD1  . ASN A  1  136 ? 35.26304  16.78122 -48.88067 1.000 23.06191  ? 137 ASN A OD1  1 
ATOM   2170  N  ND2  . ASN A  1  136 ? 33.94263  15.99872 -50.51760 1.000 24.87669  ? 137 ASN A ND2  1 
ATOM   2171  H  H    . ASN A  1  136 ? 34.68537  18.34177 -52.88310 1.000 23.36685  ? 137 ASN A H    1 
ATOM   2172  H  HA   . ASN A  1  136 ? 35.54916  19.00786 -50.43697 1.000 26.12600  ? 137 ASN A HA   1 
ATOM   2173  H  HB2  . ASN A  1  136 ? 35.76051  16.71522 -51.97037 1.000 27.24861  ? 137 ASN A HB2  1 
ATOM   2174  H  HB3  . ASN A  1  136 ? 36.87637  16.93733 -50.86091 1.000 27.24861  ? 137 ASN A HB3  1 
ATOM   2175  H  HD21 . ASN A  1  136 ? 33.37533  15.67594 -49.95761 1.000 29.85203  ? 137 ASN A HD21 1 
ATOM   2176  H  HD22 . ASN A  1  136 ? 33.80426  15.92118 -51.36284 1.000 29.85203  ? 137 ASN A HD22 1 
ATOM   2177  N  N    . HIS A  1  137 ? 37.38974  19.67097 -52.87729 1.000 21.56032  ? 138 HIS A N    1 
ATOM   2178  C  CA   . HIS A  1  137 ? 38.47047  20.58817 -53.21768 1.000 23.83601  ? 138 HIS A CA   1 
ATOM   2179  C  C    . HIS A  1  137 ? 38.12723  22.01584 -52.80492 1.000 20.75447  ? 138 HIS A C    1 
ATOM   2180  O  O    . HIS A  1  137 ? 38.95459  22.71997 -52.21531 1.000 22.20236  ? 138 HIS A O    1 
ATOM   2181  C  CB   . HIS A  1  137 ? 38.74382  20.51511 -54.72092 1.000 23.38438  ? 138 HIS A CB   1 
ATOM   2182  C  CG   . HIS A  1  137 ? 39.65961  21.58278 -55.22818 1.000 21.19363  ? 138 HIS A CG   1 
ATOM   2183  N  ND1  . HIS A  1  137 ? 41.02824  21.50829 -55.10124 1.000 22.02668  ? 138 HIS A ND1  1 
ATOM   2184  C  CD2  . HIS A  1  137 ? 39.40470  22.74400 -55.87563 1.000 22.84409  ? 138 HIS A CD2  1 
ATOM   2185  C  CE1  . HIS A  1  137 ? 41.57888  22.57931 -55.64320 1.000 23.46528  ? 138 HIS A CE1  1 
ATOM   2186  N  NE2  . HIS A  1  137 ? 40.61547  23.34309 -56.12524 1.000 23.43193  ? 138 HIS A NE2  1 
ATOM   2187  H  H    . HIS A  1  137 ? 36.92307  19.41090 -53.55122 1.000 25.87239  ? 138 HIS A H    1 
ATOM   2188  H  HA   . HIS A  1  137 ? 39.27476  20.32450 -52.74386 1.000 28.60321  ? 138 HIS A HA   1 
ATOM   2189  H  HB2  . HIS A  1  137 ? 39.15144  19.65797 -54.92105 1.000 28.06125  ? 138 HIS A HB2  1 
ATOM   2190  H  HB3  . HIS A  1  137 ? 37.90140  20.60043 -55.19416 1.000 28.06125  ? 138 HIS A HB3  1 
ATOM   2191  H  HD2  . HIS A  1  137 ? 38.56693  23.07427 -56.10791 1.000 27.41290  ? 138 HIS A HD2  1 
ATOM   2192  H  HE1  . HIS A  1  137 ? 42.48962  22.76411 -55.67924 1.000 28.15833  ? 138 HIS A HE1  1 
ATOM   2193  H  HE2  . HIS A  1  137 ? 40.72779  24.09367 -56.52975 1.000 28.11831  ? 138 HIS A HE2  1 
ATOM   2194  N  N    . ALA A  1  138 ? 36.89901  22.45633 -53.09943 1.000 20.44461  ? 139 ALA A N    1 
ATOM   2195  C  CA   . ALA A  1  138 ? 36.53060  23.85613 -52.91856 1.000 20.57763  ? 139 ALA A CA   1 
ATOM   2196  C  C    . ALA A  1  138 ? 36.27457  24.21552 -51.45957 1.000 19.88078  ? 139 ALA A C    1 
ATOM   2197  O  O    . ALA A  1  138 ? 36.65361  25.30565 -51.01614 1.000 20.54984  ? 139 ALA A O    1 
ATOM   2198  C  CB   . ALA A  1  138 ? 35.27722  24.17472 -53.73313 1.000 20.55136  ? 139 ALA A CB   1 
ATOM   2199  H  H    . ALA A  1  138 ? 36.26416  21.96304 -53.40477 1.000 24.53353  ? 139 ALA A H    1 
ATOM   2200  H  HA   . ALA A  1  138 ? 37.27151  24.39515 -53.23702 1.000 24.69316  ? 139 ALA A HA   1 
ATOM   2201  H  HB1  . ALA A  1  138 ? 35.10784  25.12893 -53.69184 1.000 24.66164  ? 139 ALA A HB1  1 
ATOM   2202  H  HB2  . ALA A  1  138 ? 35.42131  23.90387 -54.65333 1.000 24.66164  ? 139 ALA A HB2  1 
ATOM   2203  H  HB3  . ALA A  1  138 ? 34.52557  23.68886 -53.35914 1.000 24.66164  ? 139 ALA A HB3  1 
ATOM   2204  N  N    . MET A  1  139 ? 35.60500  23.33619 -50.71046 1.000 22.11407  ? 140 MET A N    1 
ATOM   2205  C  CA   . MET A  1  139 ? 35.10495  23.72971 -49.39638 1.000 18.34132  ? 140 MET A CA   1 
ATOM   2206  C  C    . MET A  1  139 ? 36.19180  24.24791 -48.46696 1.000 20.01277  ? 140 MET A C    1 
ATOM   2207  O  O    . MET A  1  139 ? 35.92101  25.21356 -47.73331 1.000 20.39380  ? 140 MET A O    1 
ATOM   2208  C  CB   . MET A  1  139 ? 34.37071  22.56038 -48.72767 1.000 17.77855  ? 140 MET A CB   1 
ATOM   2209  C  CG   . MET A  1  139 ? 33.62786  22.92434 -47.42152 1.000 19.82728  ? 140 MET A CG   1 
ATOM   2210  S  SD   . MET A  1  139 ? 32.39927  24.25112 -47.58082 1.000 18.56967  ? 140 MET A SD   1 
ATOM   2211  C  CE   . MET A  1  139 ? 31.14993  23.47627 -48.60159 1.000 20.33477  ? 140 MET A CE   1 
ATOM   2212  H  H    . MET A  1  139 ? 35.43140  22.52455 -50.93562 1.000 26.53688  ? 140 MET A H    1 
ATOM   2213  H  HA   . MET A  1  139 ? 34.46364  24.44014 -49.55421 1.000 22.00958  ? 140 MET A HA   1 
ATOM   2214  H  HB2  . MET A  1  139 ? 33.71305  22.21322 -49.35044 1.000 21.33426  ? 140 MET A HB2  1 
ATOM   2215  H  HB3  . MET A  1  139 ? 35.01948  21.87215 -48.51239 1.000 21.33426  ? 140 MET A HB3  1 
ATOM   2216  H  HG2  . MET A  1  139 ? 33.16300  22.13511 -47.10227 1.000 23.79274  ? 140 MET A HG2  1 
ATOM   2217  H  HG3  . MET A  1  139 ? 34.28223  23.21191 -46.76577 1.000 23.79274  ? 140 MET A HG3  1 
ATOM   2218  H  HE1  . MET A  1  139 ? 30.38815  24.07221 -48.67530 1.000 24.40173  ? 140 MET A HE1  1 
ATOM   2219  H  HE2  . MET A  1  139 ? 31.52215  23.30492 -49.48079 1.000 24.40173  ? 140 MET A HE2  1 
ATOM   2220  H  HE3  . MET A  1  139 ? 30.87817  22.64151 -48.18901 1.000 24.40173  ? 140 MET A HE3  1 
ATOM   2221  N  N    . PRO A  1  140 ? 37.39832  23.67332 -48.41534 1.000 19.40736  ? 141 PRO A N    1 
ATOM   2222  C  CA   . PRO A  1  140 ? 38.40997  24.20507 -47.49024 1.000 20.95128  ? 141 PRO A CA   1 
ATOM   2223  C  C    . PRO A  1  140 ? 38.95254  25.56102 -47.90050 1.000 20.05607  ? 141 PRO A C    1 
ATOM   2224  O  O    . PRO A  1  140 ? 39.66551  26.17673 -47.10073 1.000 19.63889  ? 141 PRO A O    1 
ATOM   2225  C  CB   . PRO A  1  140 ? 39.50888  23.12952 -47.51203 1.000 20.10407  ? 141 PRO A CB   1 
ATOM   2226  C  CG   . PRO A  1  140 ? 38.79670  21.88099 -47.94337 1.000 22.14507  ? 141 PRO A CG   1 
ATOM   2227  C  CD   . PRO A  1  140 ? 37.83446  22.38954 -48.99281 1.000 22.79821  ? 141 PRO A CD   1 
ATOM   2228  H  HA   . PRO A  1  140 ? 38.04789  24.26480 -46.59233 1.000 25.14153  ? 141 PRO A HA   1 
ATOM   2229  H  HB2  . PRO A  1  140 ? 40.20141  23.37378 -48.14578 1.000 24.12488  ? 141 PRO A HB2  1 
ATOM   2230  H  HB3  . PRO A  1  140 ? 39.89107  23.02593 -46.62653 1.000 24.12488  ? 141 PRO A HB3  1 
ATOM   2231  H  HG2  . PRO A  1  140 ? 39.42513  21.24379 -48.31747 1.000 26.57409  ? 141 PRO A HG2  1 
ATOM   2232  H  HG3  . PRO A  1  140 ? 38.32643  21.48251 -47.19440 1.000 26.57409  ? 141 PRO A HG3  1 
ATOM   2233  H  HD2  . PRO A  1  140 ? 38.28226  22.52251 -49.84293 1.000 27.35786  ? 141 PRO A HD2  1 
ATOM   2234  H  HD3  . PRO A  1  140 ? 37.08536  21.78335 -49.10367 1.000 27.35786  ? 141 PRO A HD3  1 
ATOM   2235  N  N    . GLY A  1  141 ? 38.64268  26.04062 -49.10776 1.000 20.20037  ? 142 GLY A N    1 
ATOM   2236  C  CA   . GLY A  1  141 ? 39.09143  27.34374 -49.56811 1.000 19.95900  ? 142 GLY A CA   1 
ATOM   2237  C  C    . GLY A  1  141 ? 39.97076  27.33061 -50.80750 1.000 20.70224  ? 142 GLY A C    1 
ATOM   2238  O  O    . GLY A  1  141 ? 40.99517  28.01937 -50.84895 1.000 20.96176  ? 142 GLY A O    1 
ATOM   2239  H  H    . GLY A  1  141 ? 38.16492  25.61873 -49.68512 1.000 24.24045  ? 142 GLY A H    1 
ATOM   2240  H  HA2  . GLY A  1  141 ? 38.31232  27.88602 -49.76764 1.000 23.95080  ? 142 GLY A HA2  1 
ATOM   2241  H  HA3  . GLY A  1  141 ? 39.59612  27.76614 -48.85553 1.000 23.95080  ? 142 GLY A HA3  1 
ATOM   2242  N  N    . ALA A  1  142 ? 39.58924  26.56746 -51.82810 1.000 20.50893  ? 143 ALA A N    1 
ATOM   2243  C  CA   . ALA A  1  142 ? 40.37503  26.45966 -53.04859 1.000 20.52399  ? 143 ALA A CA   1 
ATOM   2244  C  C    . ALA A  1  142 ? 39.47882  26.71048 -54.25509 1.000 21.16046  ? 143 ALA A C    1 
ATOM   2245  O  O    . ALA A  1  142 ? 38.25734  26.55510 -54.19138 1.000 19.13222  ? 143 ALA A O    1 
ATOM   2246  C  CB   . ALA A  1  142 ? 41.06181  25.09305 -53.13696 1.000 23.23817  ? 143 ALA A CB   1 
ATOM   2247  H  H    . ALA A  1  142 ? 38.86917  26.09730 -51.83516 1.000 24.61071  ? 143 ALA A H    1 
ATOM   2248  H  HA   . ALA A  1  142 ? 41.06722  27.13901 -53.06455 1.000 24.62879  ? 143 ALA A HA   1 
ATOM   2249  H  HB1  . ALA A  1  142 ? 41.52357  25.02607 -53.98736 1.000 27.88580  ? 143 ALA A HB1  1 
ATOM   2250  H  HB2  . ALA A  1  142 ? 41.69690  25.01108 -52.40837 1.000 27.88580  ? 143 ALA A HB2  1 
ATOM   2251  H  HB3  . ALA A  1  142 ? 40.38968  24.39691 -53.06978 1.000 27.88580  ? 143 ALA A HB3  1 
ATOM   2252  N  N    . ALA A  1  143 ? 40.10819  27.11523 -55.35912 1.000 20.54010  ? 144 ALA A N    1 
ATOM   2253  C  CA   . ALA A  1  143 ? 39.40330  27.69536 -56.49582 1.000 22.58485  ? 144 ALA A CA   1 
ATOM   2254  C  C    . ALA A  1  143 ? 39.07873  26.65665 -57.56082 1.000 23.81750  ? 144 ALA A C    1 
ATOM   2255  O  O    . ALA A  1  143 ? 39.78274  25.65573 -57.71559 1.000 21.21325  ? 144 ALA A O    1 
ATOM   2256  C  CB   . ALA A  1  143 ? 40.24055  28.81398 -57.12330 1.000 22.23346  ? 144 ALA A CB   1 
ATOM   2257  H  H    . ALA A  1  143 ? 40.95891  27.06225 -55.47344 1.000 24.64812  ? 144 ALA A H    1 
ATOM   2258  H  HA   . ALA A  1  143 ? 38.56180  28.05891 -56.17865 1.000 27.10182  ? 144 ALA A HA   1 
ATOM   2259  H  HB1  . ALA A  1  143 ? 39.74804  29.19895 -57.86501 1.000 26.68015  ? 144 ALA A HB1  1 
ATOM   2260  H  HB2  . ALA A  1  143 ? 40.41320  29.49330 -56.45277 1.000 26.68015  ? 144 ALA A HB2  1 
ATOM   2261  H  HB3  . ALA A  1  143 ? 41.07827  28.44160 -57.44025 1.000 26.68015  ? 144 ALA A HB3  1 
ATOM   2262  N  N    . VAL A  1  144 ? 38.00238  26.91591 -58.30565 1.000 22.95637  ? 145 VAL A N    1 
ATOM   2263  C  CA   . VAL A  1  144 ? 37.59309  26.03331 -59.39502 1.000 26.35890  ? 145 VAL A CA   1 
ATOM   2264  C  C    . VAL A  1  144 ? 37.32733  26.76150 -60.70651 1.000 25.67465  ? 145 VAL A C    1 
ATOM   2265  O  O    . VAL A  1  144 ? 37.28622  26.09998 -61.76136 1.000 26.78542  ? 145 VAL A O    1 
ATOM   2266  C  CB   . VAL A  1  144 ? 36.35035  25.19749 -58.99583 1.000 25.26332  ? 145 VAL A CB   1 
ATOM   2267  C  CG1  . VAL A  1  144 ? 36.69087  24.22059 -57.87244 1.000 26.56915  ? 145 VAL A CG1  1 
ATOM   2268  C  CG2  . VAL A  1  144 ? 35.18236  26.09162 -58.58142 1.000 25.58192  ? 145 VAL A CG2  1 
ATOM   2269  H  H    . VAL A  1  144 ? 37.49164  27.59948 -58.19855 1.000 27.54764  ? 145 VAL A H    1 
ATOM   2270  H  HA   . VAL A  1  144 ? 38.32180  25.41436 -59.55868 1.000 31.63069  ? 145 VAL A HA   1 
ATOM   2271  H  HB   . VAL A  1  144 ? 36.07344  24.68902 -59.77408 1.000 30.31599  ? 145 VAL A HB   1 
ATOM   2272  H  HG11 . VAL A  1  144 ? 35.95501  23.59849 -57.76106 1.000 31.88298  ? 145 VAL A HG11 1 
ATOM   2273  H  HG12 . VAL A  1  144 ? 37.49902  23.73834 -58.10745 1.000 31.88298  ? 145 VAL A HG12 1 
ATOM   2274  H  HG13 . VAL A  1  144 ? 36.82982  24.71890 -57.05190 1.000 31.88298  ? 145 VAL A HG13 1 
ATOM   2275  H  HG21 . VAL A  1  144 ? 34.37630  25.55449 -58.52979 1.000 30.69830  ? 145 VAL A HG21 1 
ATOM   2276  H  HG22 . VAL A  1  144 ? 35.37565  26.48221 -57.71483 1.000 30.69830  ? 145 VAL A HG22 1 
ATOM   2277  H  HG23 . VAL A  1  144 ? 35.07105  26.79246 -59.24273 1.000 30.69830  ? 145 VAL A HG23 1 
ATOM   2278  N  N    . VAL A  1  145 ? 37.15323  28.09125 -60.73504 1.000 24.88247  ? 146 VAL A N    1 
ATOM   2279  C  CA   . VAL A  1  145 ? 36.77635  28.77482 -61.97179 1.000 22.77363  ? 146 VAL A CA   1 
ATOM   2280  C  C    . VAL A  1  145 ? 37.74246  29.88565 -62.37327 1.000 26.33242  ? 146 VAL A C    1 
ATOM   2281  O  O    . VAL A  1  145 ? 38.26315  29.88200 -63.49386 1.000 21.60866  ? 146 VAL A O    1 
ATOM   2282  C  CB   . VAL A  1  145 ? 35.35072  29.35770 -61.87330 1.000 23.93672  ? 146 VAL A CB   1 
ATOM   2283  C  CG1  . VAL A  1  145 ? 35.08938  30.31142 -63.04039 1.000 24.29344  ? 146 VAL A CG1  1 
ATOM   2284  C  CG2  . VAL A  1  145 ? 34.32324  28.24599 -61.85325 1.000 27.85732  ? 146 VAL A CG2  1 
ATOM   2285  H  H    . VAL A  1  145 ? 37.24763  28.61026 -60.05584 1.000 29.85897  ? 146 VAL A H    1 
ATOM   2286  H  HA   . VAL A  1  145 ? 36.83056  28.09773 -62.66426 1.000 27.32836  ? 146 VAL A HA   1 
ATOM   2287  H  HB   . VAL A  1  145 ? 35.26885  29.85702 -61.04573 1.000 28.72406  ? 146 VAL A HB   1 
ATOM   2288  H  HG11 . VAL A  1  145 ? 34.13177  30.41341 -63.15653 1.000 29.15213  ? 146 VAL A HG11 1 
ATOM   2289  H  HG12 . VAL A  1  145 ? 35.49193  31.17130 -62.84177 1.000 29.15213  ? 146 VAL A HG12 1 
ATOM   2290  H  HG13 . VAL A  1  145 ? 35.48257  29.94022 -63.84569 1.000 29.15213  ? 146 VAL A HG13 1 
ATOM   2291  H  HG21 . VAL A  1  145 ? 33.43713  28.63599 -61.79310 1.000 33.42879  ? 146 VAL A HG21 1 
ATOM   2292  H  HG22 . VAL A  1  145 ? 34.40208  27.72834 -62.66977 1.000 33.42879  ? 146 VAL A HG22 1 
ATOM   2293  H  HG23 . VAL A  1  145 ? 34.48752  27.67797 -61.08432 1.000 33.42879  ? 146 VAL A HG23 1 
ATOM   2294  N  N    . GLN A  1  146 ? 37.96219  30.86194 -61.49350 1.000 22.58347  ? 147 GLN A N    1 
ATOM   2295  C  CA   . GLN A  1  146 ? 38.65356  32.08025 -61.89784 1.000 22.09946  ? 147 GLN A CA   1 
ATOM   2296  C  C    . GLN A  1  146 ? 40.16190  31.88312 -61.98120 1.000 22.53363  ? 147 GLN A C    1 
ATOM   2297  O  O    . GLN A  1  146 ? 40.75336  31.06692 -61.26847 1.000 23.07970  ? 147 GLN A O    1 
ATOM   2298  C  CB   . GLN A  1  146 ? 38.35894  33.23441 -60.93102 1.000 22.80365  ? 147 GLN A CB   1 
ATOM   2299  C  CG   . GLN A  1  146 ? 36.90152  33.65397 -60.88915 1.000 20.90836  ? 147 GLN A CG   1 
ATOM   2300  C  CD   . GLN A  1  146 ? 36.67025  34.99057 -60.19201 1.000 23.01159  ? 147 GLN A CD   1 
ATOM   2301  O  OE1  . GLN A  1  146 ? 35.72991  35.13292 -59.41517 1.000 20.85269  ? 147 GLN A OE1  1 
ATOM   2302  N  NE2  . GLN A  1  146 ? 37.51288  35.97852 -60.48563 1.000 20.69492  ? 147 GLN A NE2  1 
ATOM   2303  H  H    . GLN A  1  146 ? 37.72317  30.84160 -60.66763 1.000 27.10016  ? 147 GLN A H    1 
ATOM   2304  H  HA   . GLN A  1  146 ? 38.33027  32.31971 -62.78047 1.000 26.51935  ? 147 GLN A HA   1 
ATOM   2305  H  HB2  . GLN A  1  146 ? 38.61231  32.96107 -60.03548 1.000 27.36438  ? 147 GLN A HB2  1 
ATOM   2306  H  HB3  . GLN A  1  146 ? 38.87976  34.00655 -61.20204 1.000 27.36438  ? 147 GLN A HB3  1 
ATOM   2307  H  HG2  . GLN A  1  146 ? 36.57259  33.73315 -61.79823 1.000 25.09003  ? 147 GLN A HG2  1 
ATOM   2308  H  HG3  . GLN A  1  146 ? 36.39530  32.97883 -60.41080 1.000 25.09003  ? 147 GLN A HG3  1 
ATOM   2309  H  HE21 . GLN A  1  146 ? 38.15170  35.84653 -61.04607 1.000 24.83391  ? 147 GLN A HE21 1 
ATOM   2310  H  HE22 . GLN A  1  146 ? 37.41839  36.74872 -60.11487 1.000 24.83391  ? 147 GLN A HE22 1 
ATOM   2311  N  N    . GLU A  1  147 ? 40.77788  32.66422 -62.86152 1.000 23.79914  ? 148 GLU A N    1 
ATOM   2312  C  CA   . GLU A  1  147 ? 42.22449  32.73959 -62.96583 1.000 25.13970  ? 148 GLU A CA   1 
ATOM   2313  C  C    . GLU A  1  147 ? 42.78468  33.66920 -61.89424 1.000 20.93345  ? 148 GLU A C    1 
ATOM   2314  O  O    . GLU A  1  147 ? 42.13916  34.63292 -61.47885 1.000 23.19624  ? 148 GLU A O    1 
ATOM   2315  C  CB   . GLU A  1  147 ? 42.62081  33.23963 -64.35712 1.000 23.88088  ? 148 GLU A CB   1 
ATOM   2316  C  CG   . GLU A  1  147 ? 44.10993  33.47012 -64.54481 1.000 23.32184  ? 148 GLU A CG   1 
ATOM   2317  C  CD   . GLU A  1  147 ? 44.92958  32.19082 -64.45853 1.000 26.00246  ? 148 GLU A CD   1 
ATOM   2318  O  OE1  . GLU A  1  147 ? 45.19382  31.71554 -63.32871 1.000 27.47293  ? 148 GLU A OE1  1 
ATOM   2319  O  OE2  . GLU A  1  147 ? 45.33306  31.67386 -65.52293 1.000 25.57977  ? 148 GLU A OE2  1 
ATOM   2320  H  H    . GLU A  1  147 ? 40.36853  33.17178 -63.42225 1.000 28.55897  ? 148 GLU A H    1 
ATOM   2321  H  HA   . GLU A  1  147 ? 42.61479  31.86118 -62.83559 1.000 30.16764  ? 148 GLU A HA   1 
ATOM   2322  H  HB2  . GLU A  1  147 ? 42.34161  32.58150 -65.01272 1.000 28.65705  ? 148 GLU A HB2  1 
ATOM   2323  H  HB3  . GLU A  1  147 ? 42.17109  34.08320 -64.52156 1.000 28.65705  ? 148 GLU A HB3  1 
ATOM   2324  H  HG2  . GLU A  1  147 ? 44.25975  33.86178 -65.41948 1.000 27.98621  ? 148 GLU A HG2  1 
ATOM   2325  H  HG3  . GLU A  1  147 ? 44.42450  34.07297 -63.85306 1.000 27.98621  ? 148 GLU A HG3  1 
ATOM   2326  N  N    . HIS A  1  148 ? 44.00137  33.36138 -61.44779 1.000 21.56740  ? 149 HIS A N    1 
ATOM   2327  C  CA   . HIS A  1  148 ? 44.73635  34.16290 -60.46666 1.000 25.50738  ? 149 HIS A CA   1 
ATOM   2328  C  C    . HIS A  1  148 ? 44.01053  34.24336 -59.12460 1.000 24.86478  ? 149 HIS A C    1 
ATOM   2329  O  O    . HIS A  1  148 ? 43.91220  35.30828 -58.50808 1.000 22.52174  ? 149 HIS A O    1 
ATOM   2330  C  CB   . HIS A  1  148 ? 45.03839  35.57127 -60.98853 1.000 23.83796  ? 149 HIS A CB   1 
ATOM   2331  C  CG   . HIS A  1  148 ? 46.30381  36.14181 -60.42872 1.000 25.72052  ? 149 HIS A CG   1 
ATOM   2332  N  ND1  . HIS A  1  148 ? 46.40982  36.57497 -59.12402 1.000 23.60878  ? 149 HIS A ND1  1 
ATOM   2333  C  CD2  . HIS A  1  148 ? 47.53154  36.29690 -60.97731 1.000 26.72402  ? 149 HIS A CD2  1 
ATOM   2334  C  CE1  . HIS A  1  148 ? 47.64108  36.99723 -58.90081 1.000 24.44929  ? 149 HIS A CE1  1 
ATOM   2335  N  NE2  . HIS A  1  148 ? 48.34355  36.83048 -60.00650 1.000 27.06549  ? 149 HIS A NE2  1 
ATOM   2336  H  H    . HIS A  1  148 ? 44.43936  32.66806 -61.70675 1.000 25.88088  ? 149 HIS A H    1 
ATOM   2337  H  HA   . HIS A  1  148 ? 45.57934  33.70743 -60.31563 1.000 30.60886  ? 149 HIS A HA   1 
ATOM   2338  H  HB2  . HIS A  1  148 ? 45.12646  35.53737 -61.95393 1.000 28.60555  ? 149 HIS A HB2  1 
ATOM   2339  H  HB3  . HIS A  1  148 ? 44.30908  36.16157 -60.74246 1.000 28.60555  ? 149 HIS A HB3  1 
ATOM   2340  H  HD1  . HIS A  1  148 ? 45.77332  36.57081 -58.54570 1.000 28.33054  ? 149 HIS A HD1  1 
ATOM   2341  H  HD2  . HIS A  1  148 ? 47.77875  36.08249 -61.84784 1.000 32.06883  ? 149 HIS A HD2  1 
ATOM   2342  H  HE1  . HIS A  1  148 ? 47.95896  37.35136 -58.10179 1.000 29.33914  ? 149 HIS A HE1  1 
ATOM   2343  N  N    . MET A  1  149 ? 43.53666  33.10244 -58.64150 1.000 21.76306  ? 150 MET A N    1 
ATOM   2344  C  CA   . MET A  1  149 ? 42.98439  33.05467 -57.29536 1.000 22.05761  ? 150 MET A CA   1 
ATOM   2345  C  C    . MET A  1  149 ? 44.04348  32.58462 -56.31370 1.000 21.38473  ? 150 MET A C    1 
ATOM   2346  O  O    . MET A  1  149 ? 44.90651  31.77112 -56.65238 1.000 22.68314  ? 150 MET A O    1 
ATOM   2347  C  CB   . MET A  1  149 ? 41.74444  32.17033 -57.22464 1.000 22.35327  ? 150 MET A CB   1 
ATOM   2348  C  CG   . MET A  1  149 ? 40.73198  32.62945 -58.23194 1.000 25.21679  ? 150 MET A CG   1 
ATOM   2349  S  SD   . MET A  1  149 ? 39.61548  33.81084 -57.47002 1.000 21.64362  ? 150 MET A SD   1 
ATOM   2350  C  CE   . MET A  1  149 ? 40.08013  35.25756 -58.39019 1.000 25.92059  ? 150 MET A CE   1 
ATOM   2351  H  H    . MET A  1  149 ? 43.52450  32.35548 -59.06753 1.000 26.11567  ? 150 MET A H    1 
ATOM   2352  H  HA   . MET A  1  149 ? 42.70239  33.94721 -57.04092 1.000 26.46914  ? 150 MET A HA   1 
ATOM   2353  H  HB2  . MET A  1  149 ? 41.98662  31.25189 -57.42141 1.000 26.82392  ? 150 MET A HB2  1 
ATOM   2354  H  HB3  . MET A  1  149 ? 41.35243  32.22765 -56.33923 1.000 26.82392  ? 150 MET A HB3  1 
ATOM   2355  H  HG2  . MET A  1  149 ? 41.18156  33.05885 -58.97651 1.000 30.26015  ? 150 MET A HG2  1 
ATOM   2356  H  HG3  . MET A  1  149 ? 40.21680  31.87089 -58.54827 1.000 30.26015  ? 150 MET A HG3  1 
ATOM   2357  H  HE1  . MET A  1  149 ? 39.53514  36.00540 -58.09928 1.000 31.10471  ? 150 MET A HE1  1 
ATOM   2358  H  HE2  . MET A  1  149 ? 41.01719  35.44801 -58.22725 1.000 31.10471  ? 150 MET A HE2  1 
ATOM   2359  H  HE3  . MET A  1  149 ? 39.93586  35.09085 -59.33481 1.000 31.10471  ? 150 MET A HE3  1 
ATOM   2360  N  N    . VAL A  1  150 ? 44.00350  33.15894 -55.11444 1.000 20.85082  ? 151 VAL A N    1 
ATOM   2361  C  CA   . VAL A  1  150 ? 44.86750  32.77384 -54.00720 1.000 21.02258  ? 151 VAL A CA   1 
ATOM   2362  C  C    . VAL A  1  150 ? 44.01448  31.99159 -53.02309 1.000 21.56992  ? 151 VAL A C    1 
ATOM   2363  O  O    . VAL A  1  150 ? 42.81568  32.25048 -52.87731 1.000 20.57459  ? 151 VAL A O    1 
ATOM   2364  C  CB   . VAL A  1  150 ? 45.52245  34.00656 -53.35407 1.000 22.14405  ? 151 VAL A CB   1 
ATOM   2365  C  CG1  . VAL A  1  150 ? 46.25140  34.80867 -54.41575 1.000 23.36612  ? 151 VAL A CG1  1 
ATOM   2366  C  CG2  . VAL A  1  150 ? 44.48175  34.87275 -52.64624 1.000 22.83413  ? 151 VAL A CG2  1 
ATOM   2367  H  H    . VAL A  1  150 ? 43.46378  33.79726 -54.91232 1.000 25.02098  ? 151 VAL A H    1 
ATOM   2368  H  HA   . VAL A  1  150 ? 45.58552  32.19756 -54.31257 1.000 25.22709  ? 151 VAL A HA   1 
ATOM   2369  H  HB   . VAL A  1  150 ? 46.15842  33.71287 -52.68311 1.000 26.57286  ? 151 VAL A HB   1 
ATOM   2370  H  HG11 . VAL A  1  150 ? 46.73084  35.53570 -53.98858 1.000 28.03934  ? 151 VAL A HG11 1 
ATOM   2371  H  HG12 . VAL A  1  150 ? 46.87544  34.22732 -54.87781 1.000 28.03934  ? 151 VAL A HG12 1 
ATOM   2372  H  HG13 . VAL A  1  150 ? 45.60311  35.16388 -55.04380 1.000 28.03934  ? 151 VAL A HG13 1 
ATOM   2373  H  HG21 . VAL A  1  150 ? 44.92135  35.65240 -52.27234 1.000 27.40096  ? 151 VAL A HG21 1 
ATOM   2374  H  HG22 . VAL A  1  150 ? 43.81007  35.14841 -53.28948 1.000 27.40096  ? 151 VAL A HG22 1 
ATOM   2375  H  HG23 . VAL A  1  150 ? 44.06853  34.35455 -51.93800 1.000 27.40096  ? 151 VAL A HG23 1 
ATOM   2376  N  N    . GLU A  1  151 ? 44.63651  31.02353 -52.35173 1.000 20.32767  ? 152 GLU A N    1 
ATOM   2377  C  CA   . GLU A  1  151 ? 43.89998  29.93584 -51.72816 1.000 21.51880  ? 152 GLU A CA   1 
ATOM   2378  C  C    . GLU A  1  151 ? 44.41692  29.66062 -50.32342 1.000 20.22692  ? 152 GLU A C    1 
ATOM   2379  O  O    . GLU A  1  151 ? 45.52292  30.05623 -49.94586 1.000 21.68464  ? 152 GLU A O    1 
ATOM   2380  C  CB   . GLU A  1  151 ? 44.00322  28.66354 -52.58465 1.000 22.88455  ? 152 GLU A CB   1 
ATOM   2381  C  CG   . GLU A  1  151 ? 43.43568  28.81782 -53.99856 1.000 19.57721  ? 152 GLU A CG   1 
ATOM   2382  C  CD   . GLU A  1  151 ? 43.83830  27.68479 -54.92560 1.000 21.17463  ? 152 GLU A CD   1 
ATOM   2383  O  OE1  . GLU A  1  151 ? 45.04655  27.55357 -55.21696 1.000 21.22287  ? 152 GLU A OE1  1 
ATOM   2384  O  OE2  . GLU A  1  151 ? 42.94524  26.92656 -55.36125 1.000 19.64250  ? 152 GLU A OE2  1 
ATOM   2385  H  H    . GLU A  1  151 ? 45.48865  30.97793 -52.24514 1.000 24.39320  ? 152 GLU A H    1 
ATOM   2386  H  HA   . GLU A  1  151 ? 42.97055  30.19715 -51.63446 1.000 25.82256  ? 152 GLU A HA   1 
ATOM   2387  H  HB2  . GLU A  1  151 ? 44.93829  28.41904 -52.66688 1.000 27.46146  ? 152 GLU A HB2  1 
ATOM   2388  H  HB3  . GLU A  1  151 ? 43.51169  27.95208 -52.14520 1.000 27.46146  ? 152 GLU A HB3  1 
ATOM   2389  H  HG2  . GLU A  1  151 ? 42.46706  28.83412 -53.94944 1.000 23.49266  ? 152 GLU A HG2  1 
ATOM   2390  H  HG3  . GLU A  1  151 ? 43.76250  29.64731 -54.38069 1.000 23.49266  ? 152 GLU A HG3  1 
ATOM   2391  N  N    . THR A  1  152 ? 43.58823  28.96801 -49.54773 1.000 20.38534  ? 153 THR A N    1 
ATOM   2392  C  CA   . THR A  1  152 ? 43.99531  28.55218 -48.21692 1.000 19.97438  ? 153 THR A CA   1 
ATOM   2393  C  C    . THR A  1  152 ? 44.99839  27.40834 -48.30779 1.000 23.11567  ? 153 THR A C    1 
ATOM   2394  O  O    . THR A  1  152 ? 45.00672  26.62624 -49.26500 1.000 21.82766  ? 153 THR A O    1 
ATOM   2395  C  CB   . THR A  1  152 ? 42.79192  28.11304 -47.38145 1.000 19.40787  ? 153 THR A CB   1 
ATOM   2396  O  OG1  . THR A  1  152 ? 42.14045  27.00678 -48.01620 1.000 20.12003  ? 153 THR A OG1  1 
ATOM   2397  C  CG2  . THR A  1  152 ? 41.80418  29.25078 -47.20434 1.000 18.03589  ? 153 THR A CG2  1 
ATOM   2398  H  H    . THR A  1  152 ? 42.79219  28.72964 -49.76929 1.000 24.46240  ? 153 THR A H    1 
ATOM   2399  H  HA   . THR A  1  152 ? 44.40980  29.30300 -47.76375 1.000 23.96925  ? 153 THR A HA   1 
ATOM   2400  H  HB   . THR A  1  152 ? 43.09842  27.84529 -46.50096 1.000 23.28945  ? 153 THR A HB   1 
ATOM   2401  H  HG1  . THR A  1  152 ? 41.54623  26.69489 -47.51100 1.000 24.14404  ? 153 THR A HG1  1 
ATOM   2402  H  HG21 . THR A  1  152 ? 41.13895  29.01220 -46.53992 1.000 21.64307  ? 153 THR A HG21 1 
ATOM   2403  H  HG22 . THR A  1  152 ? 42.26844  30.05067 -46.91186 1.000 21.64307  ? 153 THR A HG22 1 
ATOM   2404  H  HG23 . THR A  1  152 ? 41.35713  29.43591 -48.04504 1.000 21.64307  ? 153 THR A HG23 1 
ATOM   2405  N  N    . HIS A  1  153 ? 45.84521  27.32312 -47.29296 1.000 20.14520  ? 154 HIS A N    1 
ATOM   2406  C  CA   . HIS A  1  153 ? 46.85923  26.28286 -47.22386 1.000 20.62671  ? 154 HIS A CA   1 
ATOM   2407  C  C    . HIS A  1  153 ? 46.19939  24.96405 -46.84853 1.000 19.58200  ? 154 HIS A C    1 
ATOM   2408  O  O    . HIS A  1  153 ? 45.62665  24.86217 -45.75926 1.000 19.17678  ? 154 HIS A O    1 
ATOM   2409  C  CB   . HIS A  1  153 ? 47.91619  26.65443 -46.19916 1.000 21.32971  ? 154 HIS A CB   1 
ATOM   2410  C  CG   . HIS A  1  153 ? 49.14373  25.80266 -46.26422 1.000 26.15571  ? 154 HIS A CG   1 
ATOM   2411  N  ND1  . HIS A  1  153 ? 49.09348  24.42564 -46.27940 1.000 21.67500  ? 154 HIS A ND1  1 
ATOM   2412  C  CD2  . HIS A  1  153 ? 50.45633  26.13217 -46.31180 1.000 28.72563  ? 154 HIS A CD2  1 
ATOM   2413  C  CE1  . HIS A  1  153 ? 50.32169  23.94322 -46.33976 1.000 25.84969  ? 154 HIS A CE1  1 
ATOM   2414  N  NE2  . HIS A  1  153 ? 51.16745  24.95772 -46.35747 1.000 27.66905  ? 154 HIS A NE2  1 
ATOM   2415  H  H    . HIS A  1  153 ? 45.85403  27.86211 -46.62287 1.000 24.17424  ? 154 HIS A H    1 
ATOM   2416  H  HA   . HIS A  1  153 ? 47.29351  26.17776 -48.08482 1.000 24.75205  ? 154 HIS A HA   1 
ATOM   2417  H  HB2  . HIS A  1  153 ? 48.18573  27.57418 -46.34852 1.000 25.59565  ? 154 HIS A HB2  1 
ATOM   2418  H  HB3  . HIS A  1  153 ? 47.53687  26.55987 -45.31143 1.000 25.59565  ? 154 HIS A HB3  1 
ATOM   2419  H  HD2  . HIS A  1  153 ? 50.81004  26.99228 -46.31329 1.000 34.47076  ? 154 HIS A HD2  1 
ATOM   2420  H  HE1  . HIS A  1  153 ? 50.55180  23.04250 -46.36543 1.000 31.01963  ? 154 HIS A HE1  1 
ATOM   2421  H  HE2  . HIS A  1  153 ? 52.02435  24.89340 -46.39198 1.000 33.20286  ? 154 HIS A HE2  1 
ATOM   2422  N  N    . PRO A  1  154 ? 46.24297  23.94397 -47.70942 1.000 22.19965  ? 155 PRO A N    1 
ATOM   2423  C  CA   . PRO A  1  154 ? 45.48330  22.71551 -47.42309 1.000 21.88416  ? 155 PRO A CA   1 
ATOM   2424  C  C    . PRO A  1  154 ? 45.75802  22.11039 -46.06064 1.000 21.76399  ? 155 PRO A C    1 
ATOM   2425  O  O    . PRO A  1  154 ? 44.84411  21.52463 -45.46400 1.000 20.91783  ? 155 PRO A O    1 
ATOM   2426  C  CB   . PRO A  1  154 ? 45.92044  21.78259 -48.56094 1.000 24.38149  ? 155 PRO A CB   1 
ATOM   2427  C  CG   . PRO A  1  154 ? 46.17653  22.73353 -49.71256 1.000 22.55737  ? 155 PRO A CG   1 
ATOM   2428  C  CD   . PRO A  1  154 ? 46.83735  23.91829 -49.06286 1.000 23.13066  ? 155 PRO A CD   1 
ATOM   2429  H  HA   . PRO A  1  154 ? 44.53263  22.89580 -47.49109 1.000 26.26099  ? 155 PRO A HA   1 
ATOM   2430  H  HB2  . PRO A  1  154 ? 46.72632  21.30311 -48.31281 1.000 29.25779  ? 155 PRO A HB2  1 
ATOM   2431  H  HB3  . PRO A  1  154 ? 45.21237  21.15425 -48.77239 1.000 29.25779  ? 155 PRO A HB3  1 
ATOM   2432  H  HG2  . PRO A  1  154 ? 46.76261  22.31931 -50.36513 1.000 27.06884  ? 155 PRO A HG2  1 
ATOM   2433  H  HG3  . PRO A  1  154 ? 45.33881  22.98544 -50.13169 1.000 27.06884  ? 155 PRO A HG3  1 
ATOM   2434  H  HD2  . PRO A  1  154 ? 47.79814  23.79375 -49.01505 1.000 27.75680  ? 155 PRO A HD2  1 
ATOM   2435  H  HD3  . PRO A  1  154 ? 46.63222  24.73464 -49.54493 1.000 27.75680  ? 155 PRO A HD3  1 
ATOM   2436  N  N    . ALA A  1  155 ? 46.98362  22.24030 -45.54191 1.000 20.61767  ? 156 ALA A N    1 
ATOM   2437  C  CA   . ALA A  1  155 ? 47.31714  21.61906 -44.26381 1.000 21.86716  ? 156 ALA A CA   1 
ATOM   2438  C  C    . ALA A  1  155 ? 46.69124  22.36056 -43.08964 1.000 22.30682  ? 156 ALA A C    1 
ATOM   2439  O  O    . ALA A  1  155 ? 46.44114  21.75344 -42.04095 1.000 24.34320  ? 156 ALA A O    1 
ATOM   2440  C  CB   . ALA A  1  155 ? 48.83509  21.55421 -44.08648 1.000 25.37331  ? 156 ALA A CB   1 
ATOM   2441  H  H    . ALA A  1  155 ? 47.62867  22.67689 -45.90647 1.000 24.74121  ? 156 ALA A H    1 
ATOM   2442  H  HA   . ALA A  1  155 ? 46.97139  20.71278 -44.26795 1.000 26.24059  ? 156 ALA A HA   1 
ATOM   2443  H  HB1  . ALA A  1  155 ? 49.03592  21.13777 -43.23375 1.000 30.44798  ? 156 ALA A HB1  1 
ATOM   2444  H  HB2  . ALA A  1  155 ? 49.21526  21.02967 -44.80844 1.000 30.44798  ? 156 ALA A HB2  1 
ATOM   2445  H  HB3  . ALA A  1  155 ? 49.19425  22.45502 -44.10741 1.000 30.44798  ? 156 ALA A HB3  1 
ATOM   2446  N  N    . LEU A  1  156 ? 46.45251  23.66932 -43.23254 1.000 21.64947  ? 157 LEU A N    1 
ATOM   2447  C  CA   . LEU A  1  156 ? 45.76510  24.41299 -42.18396 1.000 22.25480  ? 157 LEU A CA   1 
ATOM   2448  C  C    . LEU A  1  156 ? 44.27682  24.09805 -42.13804 1.000 21.29149  ? 157 LEU A C    1 
ATOM   2449  O  O    . LEU A  1  156 ? 43.63115  24.36879 -41.12006 1.000 20.87233  ? 157 LEU A O    1 
ATOM   2450  C  CB   . LEU A  1  156 ? 45.93346  25.92107 -42.38010 1.000 20.00448  ? 157 LEU A CB   1 
ATOM   2451  C  CG   . LEU A  1  156 ? 47.30134  26.55861 -42.16143 1.000 21.79280  ? 157 LEU A CG   1 
ATOM   2452  C  CD1  . LEU A  1  156 ? 47.24538  28.04266 -42.55777 1.000 20.47481  ? 157 LEU A CD1  1 
ATOM   2453  C  CD2  . LEU A  1  156 ? 47.72425  26.39928 -40.73042 1.000 24.28552  ? 157 LEU A CD2  1 
ATOM   2454  H  H    . LEU A  1  156 ? 46.67645  24.13854 -43.91758 1.000 25.97936  ? 157 LEU A H    1 
ATOM   2455  H  HA   . LEU A  1  156 ? 46.17094  24.16873 -41.33747 1.000 26.70576  ? 157 LEU A HA   1 
ATOM   2456  H  HB2  . LEU A  1  156 ? 45.68252  26.12283 -43.29509 1.000 24.00538  ? 157 LEU A HB2  1 
ATOM   2457  H  HB3  . LEU A  1  156 ? 45.32661  26.36159 -41.76482 1.000 24.00538  ? 157 LEU A HB3  1 
ATOM   2458  H  HG   . LEU A  1  156 ? 47.96559  26.11930 -42.71521 1.000 26.15136  ? 157 LEU A HG   1 
ATOM   2459  H  HD11 . LEU A  1  156 ? 48.00312  28.50331 -42.16466 1.000 24.56977  ? 157 LEU A HD11 1 
ATOM   2460  H  HD12 . LEU A  1  156 ? 47.28084  28.11288 -43.52458 1.000 24.56977  ? 157 LEU A HD12 1 
ATOM   2461  H  HD13 . LEU A  1  156 ? 46.41770  28.42651 -42.22837 1.000 24.56977  ? 157 LEU A HD13 1 
ATOM   2462  H  HD21 . LEU A  1  156 ? 48.51708  26.93573 -40.57383 1.000 29.14263  ? 157 LEU A HD21 1 
ATOM   2463  H  HD22 . LEU A  1  156 ? 47.00390  26.69729 -40.15319 1.000 29.14263  ? 157 LEU A HD22 1 
ATOM   2464  H  HD23 . LEU A  1  156 ? 47.91873  25.46423 -40.56083 1.000 29.14263  ? 157 LEU A HD23 1 
ATOM   2465  N  N    . VAL A  1  157 ? 43.72141  23.54683 -43.21781 1.000 21.05669  ? 158 VAL A N    1 
ATOM   2466  C  CA   . VAL A  1  157 ? 42.27940  23.37356 -43.35010 1.000 20.36257  ? 158 VAL A CA   1 
ATOM   2467  C  C    . VAL A  1  157 ? 41.95252  21.90975 -43.62402 1.000 20.55141  ? 158 VAL A C    1 
ATOM   2468  O  O    . VAL A  1  157 ? 40.93901  21.59256 -44.25350 1.000 22.18876  ? 158 VAL A O    1 
ATOM   2469  C  CB   . VAL A  1  157 ? 41.72069  24.29987 -44.44843 1.000 21.15326  ? 158 VAL A CB   1 
ATOM   2470  C  CG1  . VAL A  1  157 ? 41.84673  25.75317 -44.01174 1.000 21.92963  ? 158 VAL A CG1  1 
ATOM   2471  C  CG2  . VAL A  1  157 ? 42.43604  24.09598 -45.76601 1.000 21.17795  ? 158 VAL A CG2  1 
ATOM   2472  H  H    . VAL A  1  157 ? 44.16696  23.26179 -43.89591 1.000 25.26803  ? 158 VAL A H    1 
ATOM   2473  H  HA   . VAL A  1  157 ? 41.85363  23.60539 -42.50994 1.000 24.43508  ? 158 VAL A HA   1 
ATOM   2474  H  HB   . VAL A  1  157 ? 40.78530  24.08170 -44.58390 1.000 25.38391  ? 158 VAL A HB   1 
ATOM   2475  H  HG11 . VAL A  1  157 ? 41.49695  26.32505 -44.71281 1.000 26.31555  ? 158 VAL A HG11 1 
ATOM   2476  H  HG12 . VAL A  1  157 ? 41.33932  25.88271 -43.19524 1.000 26.31555  ? 158 VAL A HG12 1 
ATOM   2477  H  HG13 . VAL A  1  157 ? 42.78233  25.95595 -43.85545 1.000 26.31555  ? 158 VAL A HG13 1 
ATOM   2478  H  HG21 . VAL A  1  157 ? 42.00959  24.64223 -46.44472 1.000 25.41354  ? 158 VAL A HG21 1 
ATOM   2479  H  HG22 . VAL A  1  157 ? 43.36438  24.35853 -45.66527 1.000 25.41354  ? 158 VAL A HG22 1 
ATOM   2480  H  HG23 . VAL A  1  157 ? 42.38207  23.15952 -46.01305 1.000 25.41354  ? 158 VAL A HG23 1 
ATOM   2481  N  N    . ALA A  1  158 ? 42.78285  21.00815 -43.09518 1.000 19.23007  ? 159 ALA A N    1 
ATOM   2482  C  CA   . ALA A  1  158 ? 42.64335  19.57884 -43.34908 1.000 21.05255  ? 159 ALA A CA   1 
ATOM   2483  C  C    . ALA A  1  158 ? 41.38947  18.97719 -42.72754 1.000 22.20603  ? 159 ALA A C    1 
ATOM   2484  O  O    . ALA A  1  158 ? 40.98355  17.88089 -43.13223 1.000 23.80357  ? 159 ALA A O    1 
ATOM   2485  C  CB   . ALA A  1  158 ? 43.87920  18.84367 -42.81672 1.000 22.95186  ? 159 ALA A CB   1 
ATOM   2486  H  H    . ALA A  1  158 ? 43.44298  21.20297 -42.57956 1.000 23.07608  ? 159 ALA A H    1 
ATOM   2487  H  HA   . ALA A  1  158 ? 42.58259  19.44476 -44.30784 1.000 25.26306  ? 159 ALA A HA   1 
ATOM   2488  H  HB1  . ALA A  1  158 ? 43.72719  17.88742 -42.87477 1.000 27.54223  ? 159 ALA A HB1  1 
ATOM   2489  H  HB2  . ALA A  1  158 ? 44.64862  19.08950 -43.35381 1.000 27.54223  ? 159 ALA A HB2  1 
ATOM   2490  H  HB3  . ALA A  1  158 ? 44.02539  19.09987 -41.89266 1.000 27.54223  ? 159 ALA A HB3  1 
ATOM   2491  N  N    . ASP A  1  159 ? 40.77514  19.65562 -41.75569 1.000 19.06852  ? 160 ASP A N    1 
ATOM   2492  C  CA   . ASP A  1  159 ? 39.62202  19.12956 -41.03226 1.000 21.22367  ? 160 ASP A CA   1 
ATOM   2493  C  C    . ASP A  1  159 ? 38.28889  19.46064 -41.69908 1.000 20.18975  ? 160 ASP A C    1 
ATOM   2494  O  O    . ASP A  1  159 ? 37.24380  19.01051 -41.21723 1.000 19.48853  ? 160 ASP A O    1 
ATOM   2495  C  CB   . ASP A  1  159 ? 39.62479  19.65611 -39.58563 1.000 18.63221  ? 160 ASP A CB   1 
ATOM   2496  C  CG   . ASP A  1  159 ? 39.71243  21.17455 -39.50788 1.000 22.25590  ? 160 ASP A CG   1 
ATOM   2497  O  OD1  . ASP A  1  159 ? 40.58356  21.75965 -40.18689 1.000 22.49545  ? 160 ASP A OD1  1 
ATOM   2498  O  OD2  . ASP A  1  159 ? 38.90756  21.78119 -38.76702 1.000 20.75189  ? 160 ASP A OD2  1 
ATOM   2499  H  H    . ASP A  1  159 ? 41.01477  20.43893 -41.49376 1.000 22.88223  ? 160 ASP A H    1 
ATOM   2500  H  HA   . ASP A  1  159 ? 39.69567  18.16293 -40.99910 1.000 25.46840  ? 160 ASP A HA   1 
ATOM   2501  H  HB2  . ASP A  1  159 ? 38.80403  19.38085 -39.14805 1.000 22.35865  ? 160 ASP A HB2  1 
ATOM   2502  H  HB3  . ASP A  1  159 ? 40.39015  19.28772 -39.11720 1.000 22.35865  ? 160 ASP A HB3  1 
ATOM   2503  N  N    . SER A  1  160 ? 38.30479  20.21236 -42.79703 1.000 18.92432  ? 161 SER A N    1 
ATOM   2504  C  CA   . SER A  1  160 ? 37.10394  20.63629 -43.51166 1.000 19.16583  ? 161 SER A CA   1 
ATOM   2505  C  C    . SER A  1  160 ? 36.81699  19.70375 -44.68353 1.000 20.71120  ? 161 SER A C    1 
ATOM   2506  O  O    . SER A  1  160 ? 37.71881  19.38856 -45.46688 1.000 21.99833  ? 161 SER A O    1 
ATOM   2507  C  CB   . SER A  1  160 ? 37.27567  22.07250 -44.01812 1.000 18.59068  ? 161 SER A CB   1 
ATOM   2508  O  OG   . SER A  1  160 ? 36.27853  22.43808 -44.96005 1.000 19.57051  ? 161 SER A OG   1 
ATOM   2509  H  H    . SER A  1  160 ? 39.02828  20.50077 -43.16170 1.000 22.70918  ? 161 SER A H    1 
ATOM   2510  H  HA   . SER A  1  160 ? 36.34360  20.59330 -42.91088 1.000 22.99899  ? 161 SER A HA   1 
ATOM   2511  H  HB2  . SER A  1  160 ? 37.22180  22.67607 -43.26070 1.000 22.30881  ? 161 SER A HB2  1 
ATOM   2512  H  HB3  . SER A  1  160 ? 38.14468  22.14908 -44.44221 1.000 22.30881  ? 161 SER A HB3  1 
ATOM   2513  H  HG   . SER A  1  160 ? 35.53981  22.53703 -44.57261 1.000 23.48461  ? 161 SER A HG   1 
ATOM   2514  N  N    . TYR A  1  161 ? 35.56147  19.27907 -44.81075 1.000 20.82799  ? 162 TYR A N    1 
ATOM   2515  C  CA   . TYR A  1  161 ? 35.15645  18.36148 -45.87332 1.000 22.75474  ? 162 TYR A CA   1 
ATOM   2516  C  C    . TYR A  1  161 ? 33.63399  18.33124 -45.94571 1.000 23.19158  ? 162 TYR A C    1 
ATOM   2517  O  O    . TYR A  1  161 ? 32.93810  18.94381 -45.12924 1.000 20.62876  ? 162 TYR A O    1 
ATOM   2518  C  CB   . TYR A  1  161 ? 35.70873  16.95539 -45.63553 1.000 23.10244  ? 162 TYR A CB   1 
ATOM   2519  C  CG   . TYR A  1  161 ? 35.23790  16.35130 -44.33461 1.000 21.93938  ? 162 TYR A CG   1 
ATOM   2520  C  CD1  . TYR A  1  161 ? 34.06459  15.61675 -44.26356 1.000 24.19900  ? 162 TYR A CD1  1 
ATOM   2521  C  CD2  . TYR A  1  161 ? 35.96415  16.53005 -43.17490 1.000 23.14264  ? 162 TYR A CD2  1 
ATOM   2522  C  CE1  . TYR A  1  161 ? 33.63896  15.07203 -43.07047 1.000 23.63880  ? 162 TYR A CE1  1 
ATOM   2523  C  CE2  . TYR A  1  161 ? 35.54933  15.98961 -41.98029 1.000 25.28620  ? 162 TYR A CE2  1 
ATOM   2524  C  CZ   . TYR A  1  161 ? 34.38837  15.26264 -41.93113 1.000 24.40391  ? 162 TYR A CZ   1 
ATOM   2525  O  OH   . TYR A  1  161 ? 33.98566  14.73245 -40.72805 1.000 24.97057  ? 162 TYR A OH   1 
ATOM   2526  H  H    . TYR A  1  161 ? 34.91914  19.51097 -44.28804 1.000 24.99359  ? 162 TYR A H    1 
ATOM   2527  H  HA   . TYR A  1  161 ? 35.49613  18.70515 -46.71440 1.000 27.30569  ? 162 TYR A HA   1 
ATOM   2528  H  HB2  . TYR A  1  161 ? 35.41795  16.37638 -46.35740 1.000 27.72293  ? 162 TYR A HB2  1 
ATOM   2529  H  HB3  . TYR A  1  161 ? 36.67758  16.99696 -45.61334 1.000 27.72293  ? 162 TYR A HB3  1 
ATOM   2530  H  HD1  . TYR A  1  161 ? 33.55676  15.48936 -45.03219 1.000 29.03881  ? 162 TYR A HD1  1 
ATOM   2531  H  HD2  . TYR A  1  161 ? 36.75029  17.02621 -43.20176 1.000 27.77117  ? 162 TYR A HD2  1 
ATOM   2532  H  HE1  . TYR A  1  161 ? 32.85103  14.57923 -43.03553 1.000 28.36656  ? 162 TYR A HE1  1 
ATOM   2533  H  HE2  . TYR A  1  161 ? 36.05405  16.11676 -41.20958 1.000 30.34344  ? 162 TYR A HE2  1 
ATOM   2534  H  HH   . TYR A  1  161 ? 33.19285  14.46076 -40.78481 1.000 29.96469  ? 162 TYR A HH   1 
ATOM   2535  N  N    . VAL A  1  162 ? 33.12666  17.57649 -46.92025 1.000 21.48061  ? 163 VAL A N    1 
ATOM   2536  C  CA   . VAL A  1  162 ? 31.69942  17.40956 -47.15888 1.000 22.59253  ? 163 VAL A CA   1 
ATOM   2537  C  C    . VAL A  1  162 ? 31.42578  15.92920 -47.38276 1.000 21.16754  ? 163 VAL A C    1 
ATOM   2538  O  O    . VAL A  1  162 ? 32.08153  15.29525 -48.21583 1.000 21.57152  ? 163 VAL A O    1 
ATOM   2539  C  CB   . VAL A  1  162 ? 31.22866  18.22278 -48.38179 1.000 25.07571  ? 163 VAL A CB   1 
ATOM   2540  C  CG1  . VAL A  1  162 ? 29.73551  18.01222 -48.62647 1.000 23.82272  ? 163 VAL A CG1  1 
ATOM   2541  C  CG2  . VAL A  1  162 ? 31.56294  19.70369 -48.21025 1.000 20.40817  ? 163 VAL A CG2  1 
ATOM   2542  H  H    . VAL A  1  162 ? 33.61158  17.13498 -47.47660 1.000 25.77673  ? 163 VAL A H    1 
ATOM   2543  H  HA   . VAL A  1  162 ? 31.20598  17.70541 -46.37792 1.000 27.11103  ? 163 VAL A HA   1 
ATOM   2544  H  HB   . VAL A  1  162 ? 31.70146  17.90790 -49.16805 1.000 30.09086  ? 163 VAL A HB   1 
ATOM   2545  H  HG11 . VAL A  1  162 ? 29.43801  18.62899 -49.31348 1.000 28.58727  ? 163 VAL A HG11 1 
ATOM   2546  H  HG12 . VAL A  1  162 ? 29.58881  17.09827 -48.91643 1.000 28.58727  ? 163 VAL A HG12 1 
ATOM   2547  H  HG13 . VAL A  1  162 ? 29.25369  18.17881 -47.80124 1.000 28.58727  ? 163 VAL A HG13 1 
ATOM   2548  H  HG21 . VAL A  1  162 ? 31.12047  20.21033 -48.90913 1.000 24.48981  ? 163 VAL A HG21 1 
ATOM   2549  H  HG22 . VAL A  1  162 ? 31.25188  19.99893 -47.34020 1.000 24.48981  ? 163 VAL A HG22 1 
ATOM   2550  H  HG23 . VAL A  1  162 ? 32.52374  19.82012 -48.27503 1.000 24.48981  ? 163 VAL A HG23 1 
ATOM   2551  N  N    . LYS A  1  163 ? 30.45930  15.38308 -46.65001 1.000 20.78138  ? 164 LYS A N    1 
ATOM   2552  C  CA   . LYS A  1  163 ? 29.94433  14.04601 -46.89793 1.000 23.97710  ? 164 LYS A CA   1 
ATOM   2553  C  C    . LYS A  1  163 ? 28.43934  14.11884 -47.12482 1.000 23.56523  ? 164 LYS A C    1 
ATOM   2554  O  O    . LYS A  1  163 ? 27.79768  15.12931 -46.82364 1.000 22.63365  ? 164 LYS A O    1 
ATOM   2555  C  CB   . LYS A  1  163 ? 30.24513  13.09743 -45.73398 1.000 22.73076  ? 164 LYS A CB   1 
ATOM   2556  C  CG   . LYS A  1  163 ? 31.71490  12.71831 -45.60086 1.000 21.65383  ? 164 LYS A CG   1 
ATOM   2557  C  CD   . LYS A  1  163 ? 31.91561  11.75250 -44.45505 1.000 22.44878  ? 164 LYS A CD   1 
ATOM   2558  C  CE   . LYS A  1  163 ? 33.37325  11.39186 -44.26879 1.000 24.21801  ? 164 LYS A CE   1 
ATOM   2559  N  NZ   . LYS A  1  163 ? 33.53376  10.34711 -43.22017 1.000 27.35019  ? 164 LYS A NZ   1 
ATOM   2560  H  H    . LYS A  1  163 ? 30.07889  15.77961 -45.98846 1.000 24.93765  ? 164 LYS A H    1 
ATOM   2561  H  HA   . LYS A  1  163 ? 30.36469  13.68260 -47.69299 1.000 28.77252  ? 164 LYS A HA   1 
ATOM   2562  H  HB2  . LYS A  1  163 ? 29.97586  13.52652 -44.90677 1.000 27.27692  ? 164 LYS A HB2  1 
ATOM   2563  H  HB3  . LYS A  1  163 ? 29.74064  12.27900 -45.86268 1.000 27.27692  ? 164 LYS A HB3  1 
ATOM   2564  H  HG2  . LYS A  1  163 ? 32.01555  12.29274 -46.41903 1.000 25.98460  ? 164 LYS A HG2  1 
ATOM   2565  H  HG3  . LYS A  1  163 ? 32.24105  13.51477 -45.42848 1.000 25.98460  ? 164 LYS A HG3  1 
ATOM   2566  H  HD2  . LYS A  1  163 ? 31.59687  12.15953 -43.63431 1.000 26.93854  ? 164 LYS A HD2  1 
ATOM   2567  H  HD3  . LYS A  1  163 ? 31.42214  10.93687 -44.63429 1.000 26.93854  ? 164 LYS A HD3  1 
ATOM   2568  H  HE2  . LYS A  1  163 ? 33.73011  11.04777 -45.10255 1.000 29.06162  ? 164 LYS A HE2  1 
ATOM   2569  H  HE3  . LYS A  1  163 ? 33.86879  12.17982 -43.99591 1.000 29.06162  ? 164 LYS A HE3  1 
ATOM   2570  H  HZ1  . LYS A  1  163 ? 34.39616  10.15728 -43.10910 1.000 32.82023  ? 164 LYS A HZ1  1 
ATOM   2571  H  HZ2  . LYS A  1  163 ? 33.20008  10.63726 -42.44779 1.000 32.82023  ? 164 LYS A HZ2  1 
ATOM   2572  H  HZ3  . LYS A  1  163 ? 33.10350  9.60600  -43.46046 1.000 32.82023  ? 164 LYS A HZ3  1 
ATOM   2573  N  N    . VAL A  1  164 ? 27.88029  13.03693 -47.66922 1.000 21.20615  ? 165 VAL A N    1 
ATOM   2574  C  CA   . VAL A  1  164 ? 26.44421  12.93780 -47.88905 1.000 25.26770  ? 165 VAL A CA   1 
ATOM   2575  C  C    . VAL A  1  164 ? 25.91365  11.69158 -47.19891 1.000 25.15013  ? 165 VAL A C    1 
ATOM   2576  O  O    . VAL A  1  164 ? 26.65443  10.76887 -46.85177 1.000 25.94011  ? 165 VAL A O    1 
ATOM   2577  C  CB   . VAL A  1  164 ? 26.06547  12.90610 -49.38427 1.000 23.97774  ? 165 VAL A CB   1 
ATOM   2578  C  CG1  . VAL A  1  164 ? 26.45848  14.21260 -50.05105 1.000 24.88621  ? 165 VAL A CG1  1 
ATOM   2579  C  CG2  . VAL A  1  164 ? 26.70859  11.71037 -50.06489 1.000 23.23094  ? 165 VAL A CG2  1 
ATOM   2580  H  H    . VAL A  1  164 ? 28.32009  12.34204 -47.92083 1.000 25.44738  ? 165 VAL A H    1 
ATOM   2581  H  HA   . VAL A  1  164 ? 26.02888  13.71535 -47.48431 1.000 30.32125  ? 165 VAL A HA   1 
ATOM   2582  H  HB   . VAL A  1  164 ? 25.10468  12.80920 -49.47583 1.000 28.77329  ? 165 VAL A HB   1 
ATOM   2583  H  HG11 . VAL A  1  164 ? 26.28114  14.14744 -51.00247 1.000 29.86345  ? 165 VAL A HG11 1 
ATOM   2584  H  HG12 . VAL A  1  164 ? 25.93606  14.93341 -49.66581 1.000 29.86345  ? 165 VAL A HG12 1 
ATOM   2585  H  HG13 . VAL A  1  164 ? 27.40342  14.37206 -49.90086 1.000 29.86345  ? 165 VAL A HG13 1 
ATOM   2586  H  HG21 . VAL A  1  164 ? 26.53089  11.75585 -51.01739 1.000 27.87713  ? 165 VAL A HG21 1 
ATOM   2587  H  HG22 . VAL A  1  164 ? 27.66512  11.73294 -49.90541 1.000 27.87713  ? 165 VAL A HG22 1 
ATOM   2588  H  HG23 . VAL A  1  164 ? 26.33093  10.89641 -49.69644 1.000 27.87713  ? 165 VAL A HG23 1 
ATOM   2589  N  N    . PHE A  1  165 ? 24.60171  11.68713 -46.99273 1.000 24.83115  ? 166 PHE A N    1 
ATOM   2590  C  CA   . PHE A  1  165 ? 23.89293  10.49408 -46.56491 1.000 24.91112  ? 166 PHE A CA   1 
ATOM   2591  C  C    . PHE A  1  165 ? 22.50561  10.52503 -47.18458 1.000 25.16624  ? 166 PHE A C    1 
ATOM   2592  O  O    . PHE A  1  165 ? 22.01749  11.57377 -47.61553 1.000 23.34636  ? 166 PHE A O    1 
ATOM   2593  C  CB   . PHE A  1  165 ? 23.81340  10.37461 -45.03542 1.000 26.03286  ? 166 PHE A CB   1 
ATOM   2594  C  CG   . PHE A  1  165 ? 23.11099  11.51797 -44.35433 1.000 27.24465  ? 166 PHE A CG   1 
ATOM   2595  C  CD1  . PHE A  1  165 ? 21.74409  11.48974 -44.15903 1.000 29.02217  ? 166 PHE A CD1  1 
ATOM   2596  C  CD2  . PHE A  1  165 ? 23.82793  12.59967 -43.86793 1.000 29.28526  ? 166 PHE A CD2  1 
ATOM   2597  C  CE1  . PHE A  1  165 ? 21.10207  12.52903 -43.51554 1.000 28.96536  ? 166 PHE A CE1  1 
ATOM   2598  C  CE2  . PHE A  1  165 ? 23.19053  13.63954 -43.22724 1.000 27.08567  ? 166 PHE A CE2  1 
ATOM   2599  C  CZ   . PHE A  1  165 ? 21.83007  13.60573 -43.04968 1.000 24.47199  ? 166 PHE A CZ   1 
ATOM   2600  H  H    . PHE A  1  165 ? 24.09438  12.37383 -47.09597 1.000 29.79738  ? 166 PHE A H    1 
ATOM   2601  H  HA   . PHE A  1  165 ? 24.36040  9.70632  -46.88398 1.000 29.89335  ? 166 PHE A HA   1 
ATOM   2602  H  HB2  . PHE A  1  165 ? 23.33237  9.56196  -44.81380 1.000 31.23944  ? 166 PHE A HB2  1 
ATOM   2603  H  HB3  . PHE A  1  165 ? 24.71563  10.33304 -44.68164 1.000 31.23944  ? 166 PHE A HB3  1 
ATOM   2604  H  HD1  . PHE A  1  165 ? 21.25075  10.76286 -44.46424 1.000 34.82660  ? 166 PHE A HD1  1 
ATOM   2605  H  HD2  . PHE A  1  165 ? 24.75138  12.62391 -43.97541 1.000 35.14231  ? 166 PHE A HD2  1 
ATOM   2606  H  HE1  . PHE A  1  165 ? 20.18013  12.50383 -43.39601 1.000 34.75843  ? 166 PHE A HE1  1 
ATOM   2607  H  HE2  . PHE A  1  165 ? 23.68226  14.36454 -42.91502 1.000 32.50280  ? 166 PHE A HE2  1 
ATOM   2608  H  HZ   . PHE A  1  165 ? 21.39930  14.30683 -42.61633 1.000 29.36638  ? 166 PHE A HZ   1 
ATOM   2609  N  N    . THR A  1  166 ? 21.88407  9.35199  -47.24142 1.000 23.83739  ? 167 THR A N    1 
ATOM   2610  C  CA   . THR A  1  166 ? 20.55248  9.21690  -47.81105 1.000 23.11273  ? 167 THR A CA   1 
ATOM   2611  C  C    . THR A  1  166 ? 19.96318  7.90672  -47.31629 1.000 28.28872  ? 167 THR A C    1 
ATOM   2612  O  O    . THR A  1  166 ? 20.69854  6.97219  -46.98906 1.000 23.22220  ? 167 THR A O    1 
ATOM   2613  C  CB   . THR A  1  166 ? 20.58590  9.24601  -49.34277 1.000 26.54333  ? 167 THR A CB   1 
ATOM   2614  O  OG1  . THR A  1  166 ? 19.26776  9.02616  -49.86275 1.000 25.14336  ? 167 THR A OG1  1 
ATOM   2615  C  CG2  . THR A  1  166 ? 21.51174  8.17285  -49.87028 1.000 27.06408  ? 167 THR A CG2  1 
ATOM   2616  H  H    . THR A  1  166 ? 22.21697  8.61314  -46.95351 1.000 28.60487  ? 167 THR A H    1 
ATOM   2617  H  HA   . THR A  1  166 ? 19.98925  9.94825  -47.51306 1.000 27.73528  ? 167 THR A HA   1 
ATOM   2618  H  HB   . THR A  1  166 ? 20.90966  10.11060 -49.64036 1.000 31.85199  ? 167 THR A HB   1 
ATOM   2619  H  HG1  . THR A  1  166 ? 18.71598  9.51864  -49.46450 1.000 30.17203  ? 167 THR A HG1  1 
ATOM   2620  H  HG21 . THR A  1  166 ? 21.58472  8.24252  -50.83502 1.000 32.47689  ? 167 THR A HG21 1 
ATOM   2621  H  HG22 . THR A  1  166 ? 22.39381  8.27432  -49.47971 1.000 32.47689  ? 167 THR A HG22 1 
ATOM   2622  H  HG23 . THR A  1  166 ? 21.16598  7.29546  -49.64329 1.000 32.47689  ? 167 THR A HG23 1 
ATOM   2623  N  N    . GLY A  1  167 ? 18.63053  7.85602  -47.24607 1.000 27.48363  ? 168 GLY A N    1 
ATOM   2624  C  CA   . GLY A  1  167 ? 17.94263  6.62452  -46.89972 1.000 30.57382  ? 168 GLY A CA   1 
ATOM   2625  C  C    . GLY A  1  167 ? 17.80822  5.64104  -48.04088 1.000 32.17790  ? 168 GLY A C    1 
ATOM   2626  O  O    . GLY A  1  167 ? 17.36724  4.50616  -47.83054 1.000 35.16867  ? 168 GLY A O    1 
ATOM   2627  H  H    . GLY A  1  167 ? 18.10849  8.52296  -47.39527 1.000 32.98036  ? 168 GLY A H    1 
ATOM   2628  H  HA2  . GLY A  1  167 ? 18.42897  6.18577  -46.18427 1.000 36.68858  ? 168 GLY A HA2  1 
ATOM   2629  H  HA3  . GLY A  1  167 ? 17.05037  6.84236  -46.58776 1.000 36.68858  ? 168 GLY A HA3  1 
ATOM   2630  N  N    . ASN A  1  168 ? 18.18761  6.05576  -49.24573 1.000 29.95119  ? 169 ASN A N    1 
ATOM   2631  C  CA   . ASN A  1  168 ? 18.08732  5.22163  -50.44117 1.000 33.66862  ? 169 ASN A CA   1 
ATOM   2632  C  C    . ASN A  1  168 ? 19.37693  4.42137  -50.58380 1.000 30.47054  ? 169 ASN A C    1 
ATOM   2633  O  O    . ASN A  1  168 ? 20.38740  4.92936  -51.07763 1.000 32.16626  ? 169 ASN A O    1 
ATOM   2634  C  CB   . ASN A  1  168 ? 17.82011  6.09019  -51.66451 1.000 33.18894  ? 169 ASN A CB   1 
ATOM   2635  C  CG   . ASN A  1  168 ? 17.48357  5.27798  -52.89158 1.000 35.97706  ? 169 ASN A CG   1 
ATOM   2636  O  OD1  . ASN A  1  168 ? 17.78160  4.08956  -52.96266 1.000 36.24986  ? 169 ASN A OD1  1 
ATOM   2637  N  ND2  . ASN A  1  168 ? 16.85450  5.91587  -53.86596 1.000 41.82341  ? 169 ASN A ND2  1 
ATOM   2638  H  H    . ASN A  1  168 ? 18.51464  6.83580  -49.40129 1.000 35.94143  ? 169 ASN A H    1 
ATOM   2639  H  HA   . ASN A  1  168 ? 17.35619  4.59216  -50.34059 1.000 40.40234  ? 169 ASN A HA   1 
ATOM   2640  H  HB2  . ASN A  1  168 ? 17.07094  6.67750  -51.47821 1.000 39.82673  ? 169 ASN A HB2  1 
ATOM   2641  H  HB3  . ASN A  1  168 ? 18.61241  6.61476  -51.85945 1.000 39.82673  ? 169 ASN A HB3  1 
ATOM   2642  H  HD21 . ASN A  1  168 ? 16.65964  6.74897  -53.77890 1.000 50.18809  ? 169 ASN A HD21 1 
ATOM   2643  H  HD22 . ASN A  1  168 ? 16.64063  5.49722  -54.58609 1.000 50.18809  ? 169 ASN A HD22 1 
ATOM   2644  N  N    . ASP A  1  169 ? 19.33010  3.15353  -50.15499 1.000 35.21620  ? 170 ASP A N    1 
ATOM   2645  C  CA   . ASP A  1  169 ? 20.51399  2.29899  -50.16721 1.000 37.03052  ? 170 ASP A CA   1 
ATOM   2646  C  C    . ASP A  1  169 ? 21.13190  2.17742  -51.55389 1.000 38.69990  ? 170 ASP A C    1 
ATOM   2647  O  O    . ASP A  1  169 ? 22.34507  1.97007  -51.67064 1.000 39.42418  ? 170 ASP A O    1 
ATOM   2648  C  CB   . ASP A  1  169 ? 20.16162  0.90069  -49.65050 1.000 39.19701  ? 170 ASP A CB   1 
ATOM   2649  C  CG   . ASP A  1  169 ? 19.84573  0.88452  -48.17168 1.000 44.25420  ? 170 ASP A CG   1 
ATOM   2650  O  OD1  . ASP A  1  169 ? 20.63358  1.45564  -47.38890 1.000 41.91605  ? 170 ASP A OD1  1 
ATOM   2651  O  OD2  . ASP A  1  169 ? 18.81101  0.29530  -47.79163 1.000 46.40559  ? 170 ASP A OD2  1 
ATOM   2652  H  H    . ASP A  1  169 ? 18.62373  2.76711  -49.85278 1.000 42.25944  ? 170 ASP A H    1 
ATOM   2653  H  HA   . ASP A  1  169 ? 21.17111  2.69984  -49.57694 1.000 44.43662  ? 170 ASP A HA   1 
ATOM   2654  H  HB2  . ASP A  1  169 ? 19.38207  0.57498  -50.12707 1.000 47.03641  ? 170 ASP A HB2  1 
ATOM   2655  H  HB3  . ASP A  1  169 ? 20.91477  0.30864  -49.80259 1.000 47.03641  ? 170 ASP A HB3  1 
ATOM   2656  N  N    . GLU A  1  170 ? 20.32827  2.27865  -52.61453 1.000 36.74692  ? 171 GLU A N    1 
ATOM   2657  C  CA   . GLU A  1  170 ? 20.87724  2.07595  -53.95220 1.000 41.83233  ? 171 GLU A CA   1 
ATOM   2658  C  C    . GLU A  1  170 ? 21.73194  3.26047  -54.38544 1.000 40.86782  ? 171 GLU A C    1 
ATOM   2659  O  O    . GLU A  1  170 ? 22.83024  3.07917  -54.92320 1.000 44.11451  ? 171 GLU A O    1 
ATOM   2660  C  CB   . GLU A  1  170 ? 19.75558  1.81865  -54.95448 1.000 47.34824  ? 171 GLU A CB   1 
ATOM   2661  C  CG   . GLU A  1  170 ? 19.66665  0.35970  -55.36409 1.000 52.09112  ? 171 GLU A CG   1 
ATOM   2662  C  CD   . GLU A  1  170 ? 19.32390  -0.55516 -54.20364 1.000 54.91054  ? 171 GLU A CD   1 
ATOM   2663  O  OE1  . GLU A  1  170 ? 18.29137  -0.31707 -53.53549 1.000 51.98068  ? 171 GLU A OE1  1 
ATOM   2664  O  OE2  . GLU A  1  170 ? 20.08792  -1.51674 -53.96772 1.000 57.31391  ? 171 GLU A OE2  1 
ATOM   2665  H  H    . GLU A  1  170 ? 19.48770  2.45820  -52.58636 1.000 44.09631  ? 171 GLU A H    1 
ATOM   2666  H  HA   . GLU A  1  170 ? 21.44452  1.28929  -53.93569 1.000 50.19879  ? 171 GLU A HA   1 
ATOM   2667  H  HB2  . GLU A  1  170 ? 18.90899  2.07165  -54.55425 1.000 56.81789  ? 171 GLU A HB2  1 
ATOM   2668  H  HB3  . GLU A  1  170 ? 19.91635  2.34658  -55.75218 1.000 56.81789  ? 171 GLU A HB3  1 
ATOM   2669  H  HG2  . GLU A  1  170 ? 18.97541  0.26193  -56.03753 1.000 62.50935  ? 171 GLU A HG2  1 
ATOM   2670  H  HG3  . GLU A  1  170 ? 20.52267  0.07966  -55.72423 1.000 62.50935  ? 171 GLU A HG3  1 
ATOM   2671  N  N    . ILE A  1  171 ? 21.24633  4.48298  -54.16536 1.000 38.42427  ? 172 ILE A N    1 
ATOM   2672  C  CA   . ILE A  1  171 ? 22.05824  5.65609  -54.47386 1.000 37.83320  ? 172 ILE A CA   1 
ATOM   2673  C  C    . ILE A  1  171 ? 23.34066  5.63766  -53.65206 1.000 34.59122  ? 172 ILE A C    1 
ATOM   2674  O  O    . ILE A  1  171 ? 24.42862  5.93782  -54.15828 1.000 39.57072  ? 172 ILE A O    1 
ATOM   2675  C  CB   . ILE A  1  171 ? 21.25116  6.94685  -54.22973 1.000 38.93279  ? 172 ILE A CB   1 
ATOM   2676  C  CG1  . ILE A  1  171 ? 20.05366  7.01486  -55.18553 1.000 44.63917  ? 172 ILE A CG1  1 
ATOM   2677  C  CG2  . ILE A  1  171 ? 22.16406  8.17414  -54.34609 1.000 41.01526  ? 172 ILE A CG2  1 
ATOM   2678  C  CD1  . ILE A  1  171 ? 20.27894  7.83999  -56.44303 1.000 51.09433  ? 172 ILE A CD1  1 
ATOM   2679  H  H    . ILE A  1  171 ? 20.46701  4.65556  -53.84525 1.000 46.10912  ? 172 ILE A H    1 
ATOM   2680  H  HA   . ILE A  1  171 ? 22.29881  5.62730  -55.41312 1.000 45.39984  ? 172 ILE A HA   1 
ATOM   2681  H  HB   . ILE A  1  171 ? 20.89604  6.93610  -53.32714 1.000 46.71935  ? 172 ILE A HB   1 
ATOM   2682  H  HG12 . ILE A  1  171 ? 19.83314  6.11276  -55.46571 1.000 53.56700  ? 172 ILE A HG12 1 
ATOM   2683  H  HG13 . ILE A  1  171 ? 19.30426  7.40739  -54.71097 1.000 53.56700  ? 172 ILE A HG13 1 
ATOM   2684  H  HG21 . ILE A  1  171 ? 21.62445  8.97702  -54.27458 1.000 49.21831  ? 172 ILE A HG21 1 
ATOM   2685  H  HG22 . ILE A  1  171 ? 22.81805  8.15029  -53.63011 1.000 49.21831  ? 172 ILE A HG22 1 
ATOM   2686  H  HG23 . ILE A  1  171 ? 22.61348  8.15310  -55.20543 1.000 49.21831  ? 172 ILE A HG23 1 
ATOM   2687  H  HD11 . ILE A  1  171 ? 19.48870  7.78469  -57.00281 1.000 61.31319  ? 172 ILE A HD11 1 
ATOM   2688  H  HD12 . ILE A  1  171 ? 20.44161  8.76234  -56.19060 1.000 61.31319  ? 172 ILE A HD12 1 
ATOM   2689  H  HD13 . ILE A  1  171 ? 21.04686  7.48697  -56.91903 1.000 61.31319  ? 172 ILE A HD13 1 
ATOM   2690  N  N    . ALA A  1  172 ? 23.23321  5.28078  -52.37127 1.000 34.03636  ? 173 ALA A N    1 
ATOM   2691  C  CA   . ALA A  1  172 ? 24.39571  5.31949  -51.49263 1.000 36.31305  ? 173 ALA A CA   1 
ATOM   2692  C  C    . ALA A  1  172 ? 25.49797  4.39391  -51.98870 1.000 40.25669  ? 173 ALA A C    1 
ATOM   2693  O  O    . ALA A  1  172 ? 26.68630  4.71122  -51.85762 1.000 39.26227  ? 173 ALA A O    1 
ATOM   2694  C  CB   . ALA A  1  172 ? 23.98537  4.94552  -50.06964 1.000 34.85644  ? 173 ALA A CB   1 
ATOM   2695  H  H    . ALA A  1  172 ? 22.50756  5.01624  -51.99307 1.000 40.84363  ? 173 ALA A H    1 
ATOM   2696  H  HA   . ALA A  1  172 ? 24.74709  6.22353  -51.48059 1.000 43.57566  ? 173 ALA A HA   1 
ATOM   2697  H  HB1  . ALA A  1  172 ? 24.75831  5.01964  -49.48829 1.000 41.82773  ? 173 ALA A HB1  1 
ATOM   2698  H  HB2  . ALA A  1  172 ? 23.28859  5.55134  -49.77237 1.000 41.82773  ? 173 ALA A HB2  1 
ATOM   2699  H  HB3  . ALA A  1  172 ? 23.65471  4.03363  -50.06566 1.000 41.82773  ? 173 ALA A HB3  1 
ATOM   2700  N  N    . ASP A  1  173 ? 25.12515  3.24312  -52.56230 1.000 42.37108  ? 174 ASP A N    1 
ATOM   2701  C  CA   . ASP A  1  173 ? 26.13008  2.30509  -53.05309 1.000 39.95069  ? 174 ASP A CA   1 
ATOM   2702  C  C    . ASP A  1  173 ? 26.77909  2.79237  -54.34149 1.000 36.93109  ? 174 ASP A C    1 
ATOM   2703  O  O    . ASP A  1  173 ? 27.90949  2.40191  -54.64548 1.000 43.27298  ? 174 ASP A O    1 
ATOM   2704  C  CB   . ASP A  1  173 ? 25.51504  0.92291  -53.28251 1.000 48.90911  ? 174 ASP A CB   1 
ATOM   2705  C  CG   . ASP A  1  173 ? 25.12761  0.22707  -51.98979 1.000 58.65034  ? 174 ASP A CG   1 
ATOM   2706  O  OD1  . ASP A  1  173 ? 24.17262  -0.57968 -52.01868 1.000 58.83613  ? 174 ASP A OD1  1 
ATOM   2707  O  OD2  . ASP A  1  173 ? 25.77856  0.47309  -50.95159 1.000 62.43622  ? 174 ASP A OD2  1 
ATOM   2708  H  H    . ASP A  1  173 ? 24.31124  2.98955  -52.67569 1.000 50.84530  ? 174 ASP A H    1 
ATOM   2709  H  HA   . ASP A  1  173 ? 26.81633  2.22213  -52.37259 1.000 47.94082  ? 174 ASP A HA   1 
ATOM   2710  H  HB2  . ASP A  1  173 ? 24.71479  1.01919  -53.82217 1.000 58.69093  ? 174 ASP A HB2  1 
ATOM   2711  H  HB3  . ASP A  1  173 ? 26.15990  0.36290  -53.74234 1.000 58.69093  ? 174 ASP A HB3  1 
ATOM   2712  N  N    . GLU A  1  174 ? 26.08850  3.62822  -55.11552 1.000 37.23304  ? 175 GLU A N    1 
ATOM   2713  C  CA   . GLU A  1  174 ? 26.67875  4.15376  -56.33874 1.000 42.69606  ? 175 GLU A CA   1 
ATOM   2714  C  C    . GLU A  1  174 ? 27.71188  5.23976  -56.07125 1.000 39.94148  ? 175 GLU A C    1 
ATOM   2715  O  O    . GLU A  1  174 ? 28.59537  5.45377  -56.90600 1.000 41.93351  ? 175 GLU A O    1 
ATOM   2716  C  CB   . GLU A  1  174 ? 25.59817  4.72337  -57.26420 1.000 47.69268  ? 175 GLU A CB   1 
ATOM   2717  C  CG   . GLU A  1  174 ? 24.44606  3.77825  -57.57551 1.000 54.92747  ? 175 GLU A CG   1 
ATOM   2718  C  CD   . GLU A  1  174 ? 24.79517  2.75970  -58.64250 1.000 59.36184  ? 175 GLU A CD   1 
ATOM   2719  O  OE1  . GLU A  1  174 ? 25.64444  1.87998  -58.37971 1.000 57.41227  ? 175 GLU A OE1  1 
ATOM   2720  O  OE2  . GLU A  1  174 ? 24.21384  2.83949  -59.74457 1.000 69.05061  ? 175 GLU A OE2  1 
ATOM   2721  H  H    . GLU A  1  174 ? 25.28881  3.90081  -54.95491 1.000 44.67965  ? 175 GLU A H    1 
ATOM   2722  H  HA   . GLU A  1  174 ? 27.11177  3.41787  -56.79903 1.000 51.23527  ? 175 GLU A HA   1 
ATOM   2723  H  HB2  . GLU A  1  174 ? 25.22061  5.51222  -56.84460 1.000 57.23122  ? 175 GLU A HB2  1 
ATOM   2724  H  HB3  . GLU A  1  174 ? 26.01280  4.96263  -58.10785 1.000 57.23122  ? 175 GLU A HB3  1 
ATOM   2725  H  HG2  . GLU A  1  174 ? 24.20529  3.29679  -56.76858 1.000 65.91296  ? 175 GLU A HG2  1 
ATOM   2726  H  HG3  . GLU A  1  174 ? 23.68900  4.29597  -57.89131 1.000 65.91296  ? 175 GLU A HG3  1 
ATOM   2727  N  N    . ILE A  1  175 ? 27.62672  5.92006  -54.94281 1.000 39.64445  ? 176 ILE A N    1 
ATOM   2728  C  CA   . ILE A  1  175 ? 28.47869  7.06941  -54.66001 1.000 35.93210  ? 176 ILE A CA   1 
ATOM   2729  C  C    . ILE A  1  175 ? 29.76857  6.57941  -54.02223 1.000 34.79936  ? 176 ILE A C    1 
ATOM   2730  O  O    . ILE A  1  175 ? 29.76775  5.63240  -53.22744 1.000 34.69984  ? 176 ILE A O    1 
ATOM   2731  C  CB   . ILE A  1  175 ? 27.73942  8.08141  -53.76315 1.000 36.74125  ? 176 ILE A CB   1 
ATOM   2732  C  CG1  . ILE A  1  175 ? 26.53644  8.64142  -54.52725 1.000 33.02436  ? 176 ILE A CG1  1 
ATOM   2733  C  CG2  . ILE A  1  175 ? 28.65884  9.22400  -53.33926 1.000 31.68083  ? 176 ILE A CG2  1 
ATOM   2734  C  CD1  . ILE A  1  175 ? 25.62570  9.49963  -53.70569 1.000 36.99960  ? 176 ILE A CD1  1 
ATOM   2735  H  H    . ILE A  1  175 ? 27.07390  5.73510  -54.31053 1.000 47.57334  ? 176 ILE A H    1 
ATOM   2736  H  HA   . ILE A  1  175 ? 28.70865  7.51792  -55.48878 1.000 43.11852  ? 176 ILE A HA   1 
ATOM   2737  H  HB   . ILE A  1  175 ? 27.44366  7.62158  -52.96191 1.000 44.08950  ? 176 ILE A HB   1 
ATOM   2738  H  HG12 . ILE A  1  175 ? 26.86232  9.18144  -55.26419 1.000 39.62924  ? 176 ILE A HG12 1 
ATOM   2739  H  HG13 . ILE A  1  175 ? 26.01256  7.89883  -54.86638 1.000 39.62924  ? 176 ILE A HG13 1 
ATOM   2740  H  HG21 . ILE A  1  175 ? 28.16499  9.83045  -52.76547 1.000 38.01700  ? 176 ILE A HG21 1 
ATOM   2741  H  HG22 . ILE A  1  175 ? 29.41714  8.85730  -52.85823 1.000 38.01700  ? 176 ILE A HG22 1 
ATOM   2742  H  HG23 . ILE A  1  175 ? 28.96495  9.69335  -54.13104 1.000 38.01700  ? 176 ILE A HG23 1 
ATOM   2743  H  HD11 . ILE A  1  175 ? 24.83680  9.71336  -54.22806 1.000 44.39953  ? 176 ILE A HD11 1 
ATOM   2744  H  HD12 . ILE A  1  175 ? 25.37101  9.01416  -52.90547 1.000 44.39953  ? 176 ILE A HD12 1 
ATOM   2745  H  HD13 . ILE A  1  175 ? 26.09288  10.31451 -53.46360 1.000 44.39953  ? 176 ILE A HD13 1 
ATOM   2746  N  N    . ASP A  1  176 ? 30.87610  7.21472  -54.38490 1.000 33.59179  ? 177 ASP A N    1 
ATOM   2747  C  CA   . ASP A  1  176 ? 32.16903  6.81828  -53.85049 1.000 33.19613  ? 177 ASP A CA   1 
ATOM   2748  C  C    . ASP A  1  176 ? 32.09771  6.80104  -52.32371 1.000 36.26398  ? 177 ASP A C    1 
ATOM   2749  O  O    . ASP A  1  176 ? 31.65942  7.78873  -51.71657 1.000 35.20445  ? 177 ASP A O    1 
ATOM   2750  C  CB   . ASP A  1  176 ? 33.25264  7.77825  -54.34682 1.000 35.81658  ? 177 ASP A CB   1 
ATOM   2751  C  CG   . ASP A  1  176 ? 34.65384  7.36663  -53.91669 1.000 41.66000  ? 177 ASP A CG   1 
ATOM   2752  O  OD1  . ASP A  1  176 ? 34.85248  6.98777  -52.74064 1.000 37.89249  ? 177 ASP A OD1  1 
ATOM   2753  O  OD2  . ASP A  1  176 ? 35.56303  7.41915  -54.77128 1.000 55.28646  ? 177 ASP A OD2  1 
ATOM   2754  H  H    . ASP A  1  176 ? 30.90507  7.87455  -54.93569 1.000 40.31015  ? 177 ASP A H    1 
ATOM   2755  H  HA   . ASP A  1  176 ? 32.40808  5.92787  -54.15202 1.000 39.83535  ? 177 ASP A HA   1 
ATOM   2756  H  HB2  . ASP A  1  176 ? 33.23247  7.80230  -55.31631 1.000 42.97990  ? 177 ASP A HB2  1 
ATOM   2757  H  HB3  . ASP A  1  176 ? 33.07791  8.66287  -53.98931 1.000 42.97990  ? 177 ASP A HB3  1 
ATOM   2758  N  N    . PRO A  1  177 ? 32.48049  5.69799  -51.67413 1.000 33.48957  ? 178 PRO A N    1 
ATOM   2759  C  CA   . PRO A  1  177 ? 32.24664  5.58760  -50.22612 1.000 31.86887  ? 178 PRO A CA   1 
ATOM   2760  C  C    . PRO A  1  177 ? 33.07964  6.53465  -49.38555 1.000 31.10525  ? 178 PRO A C    1 
ATOM   2761  O  O    . PRO A  1  177 ? 32.76502  6.71536  -48.20352 1.000 30.47872  ? 178 PRO A O    1 
ATOM   2762  C  CB   . PRO A  1  177 ? 32.59739  4.12492  -49.92201 1.000 32.86811  ? 178 PRO A CB   1 
ATOM   2763  C  CG   . PRO A  1  177 ? 33.43130  3.68020  -51.06904 1.000 33.96768  ? 178 PRO A CG   1 
ATOM   2764  C  CD   . PRO A  1  177 ? 32.93648  4.42371  -52.25479 1.000 32.72264  ? 178 PRO A CD   1 
ATOM   2765  H  HA   . PRO A  1  177 ? 31.30800  5.74302  -50.03716 1.000 38.24264  ? 178 PRO A HA   1 
ATOM   2766  H  HB2  . PRO A  1  177 ? 33.09416  4.07097  -49.09062 1.000 39.44173  ? 178 PRO A HB2  1 
ATOM   2767  H  HB3  . PRO A  1  177 ? 31.78574  3.59759  -49.85833 1.000 39.44173  ? 178 PRO A HB3  1 
ATOM   2768  H  HG2  . PRO A  1  177 ? 34.36203  3.89192  -50.89636 1.000 40.76122  ? 178 PRO A HG2  1 
ATOM   2769  H  HG3  . PRO A  1  177 ? 33.32662  2.72431  -51.19641 1.000 40.76122  ? 178 PRO A HG3  1 
ATOM   2770  H  HD2  . PRO A  1  177 ? 33.65000  4.56983  -52.89544 1.000 39.26717  ? 178 PRO A HD2  1 
ATOM   2771  H  HD3  . PRO A  1  177 ? 32.20182  3.95259  -52.67814 1.000 39.26717  ? 178 PRO A HD3  1 
ATOM   2772  N  N    . ALA A  1  178 ? 34.13172  7.13784  -49.93778 1.000 31.21166  ? 179 ALA A N    1 
ATOM   2773  C  CA   . ALA A  1  178 ? 34.87465  8.13228  -49.17297 1.000 32.58581  ? 179 ALA A CA   1 
ATOM   2774  C  C    . ALA A  1  178 ? 33.98650  9.29858  -48.75459 1.000 30.02411  ? 179 ALA A C    1 
ATOM   2775  O  O    . ALA A  1  178 ? 34.23726  9.92404  -47.71870 1.000 30.19851  ? 179 ALA A O    1 
ATOM   2776  C  CB   . ALA A  1  178 ? 36.06183  8.65187  -49.98468 1.000 31.68270  ? 179 ALA A CB   1 
ATOM   2777  H  H    . ALA A  1  178 ? 34.42726  6.99255  -50.73222 1.000 37.45399  ? 179 ALA A H    1 
ATOM   2778  H  HA   . ALA A  1  178 ? 35.21848  7.70556  -48.37260 1.000 39.10297  ? 179 ALA A HA   1 
ATOM   2779  H  HB1  . ALA A  1  178 ? 36.58486  9.25203  -49.43047 1.000 38.01924  ? 179 ALA A HB1  1 
ATOM   2780  H  HB2  . ALA A  1  178 ? 36.60707  7.89968  -50.26364 1.000 38.01924  ? 179 ALA A HB2  1 
ATOM   2781  H  HB3  . ALA A  1  178 ? 35.72909  9.12583  -50.76285 1.000 38.01924  ? 179 ALA A HB3  1 
ATOM   2782  N  N    . PHE A  1  179 ? 32.95454  9.60746  -49.54316 1.000 27.97948  ? 180 PHE A N    1 
ATOM   2783  C  CA   . PHE A  1  179 ? 32.09002  10.75533 -49.30845 1.000 27.20486  ? 180 PHE A CA   1 
ATOM   2784  C  C    . PHE A  1  179 ? 30.81590  10.41917 -48.55051 1.000 26.68963  ? 180 PHE A C    1 
ATOM   2785  O  O    . PHE A  1  179 ? 29.98495  11.30898 -48.34820 1.000 26.81874  ? 180 PHE A O    1 
ATOM   2786  C  CB   . PHE A  1  179 ? 31.68240  11.40142 -50.63960 1.000 24.75833  ? 180 PHE A CB   1 
ATOM   2787  C  CG   . PHE A  1  179 ? 32.83747  11.78163 -51.51849 1.000 26.37590  ? 180 PHE A CG   1 
ATOM   2788  C  CD1  . PHE A  1  179 ? 33.85570  12.58386 -51.04110 1.000 26.74702  ? 180 PHE A CD1  1 
ATOM   2789  C  CD2  . PHE A  1  179 ? 32.89824  11.33944 -52.82799 1.000 27.16170  ? 180 PHE A CD2  1 
ATOM   2790  C  CE1  . PHE A  1  179 ? 34.91888  12.93564 -51.85088 1.000 27.79788  ? 180 PHE A CE1  1 
ATOM   2791  C  CE2  . PHE A  1  179 ? 33.95855  11.68448 -53.64439 1.000 27.89313  ? 180 PHE A CE2  1 
ATOM   2792  C  CZ   . PHE A  1  179 ? 34.97066  12.48429 -53.15519 1.000 28.53525  ? 180 PHE A CZ   1 
ATOM   2793  H  H    . PHE A  1  179 ? 32.73268  9.15207  -50.23814 1.000 33.57537  ? 180 PHE A H    1 
ATOM   2794  H  HA   . PHE A  1  179 ? 32.60160  11.39226 -48.78547 1.000 32.64583  ? 180 PHE A HA   1 
ATOM   2795  H  HB2  . PHE A  1  179 ? 31.13154  10.77377 -51.13306 1.000 29.71000  ? 180 PHE A HB2  1 
ATOM   2796  H  HB3  . PHE A  1  179 ? 31.17825  12.20838 -50.45106 1.000 29.71000  ? 180 PHE A HB3  1 
ATOM   2797  H  HD1  . PHE A  1  179 ? 33.82536  12.89105 -50.16382 1.000 32.09642  ? 180 PHE A HD1  1 
ATOM   2798  H  HD2  . PHE A  1  179 ? 32.21659  10.80294 -53.16327 1.000 32.59403  ? 180 PHE A HD2  1 
ATOM   2799  H  HE1  . PHE A  1  179 ? 35.59882  13.47575 -51.51791 1.000 33.35746  ? 180 PHE A HE1  1 
ATOM   2800  H  HE2  . PHE A  1  179 ? 33.98978  11.37810 -54.52192 1.000 33.47175  ? 180 PHE A HE2  1 
ATOM   2801  H  HZ   . PHE A  1  179 ? 35.68550  12.71877 -53.70192 1.000 34.24230  ? 180 PHE A HZ   1 
ATOM   2802  N  N    . VAL A  1  180 ? 30.61773  9.17089  -48.14951 1.000 24.73094  ? 181 VAL A N    1 
ATOM   2803  C  CA   . VAL A  1  180 ? 29.31075  8.70634  -47.70980 1.000 24.08496  ? 181 VAL A CA   1 
ATOM   2804  C  C    . VAL A  1  180 ? 29.36782  8.35348  -46.23446 1.000 24.85518  ? 181 VAL A C    1 
ATOM   2805  O  O    . VAL A  1  180 ? 30.27915  7.64738  -45.78727 1.000 29.83212  ? 181 VAL A O    1 
ATOM   2806  C  CB   . VAL A  1  180 ? 28.83117  7.50972  -48.54855 1.000 27.04306  ? 181 VAL A CB   1 
ATOM   2807  C  CG1  . VAL A  1  180 ? 27.57639  6.92378  -47.95374 1.000 26.52766  ? 181 VAL A CG1  1 
ATOM   2808  C  CG2  . VAL A  1  180 ? 28.57201  7.95268  -49.98046 1.000 30.29409  ? 181 VAL A CG2  1 
ATOM   2809  H  H    . VAL A  1  180 ? 31.23173  8.56929  -48.12338 1.000 29.67713  ? 181 VAL A H    1 
ATOM   2810  H  HA   . VAL A  1  180 ? 28.67422  9.43145  -47.80950 1.000 28.90195  ? 181 VAL A HA   1 
ATOM   2811  H  HB   . VAL A  1  180 ? 29.51863  6.82541  -48.55091 1.000 32.45167  ? 181 VAL A HB   1 
ATOM   2812  H  HG11 . VAL A  1  180 ? 27.12920  6.38646  -48.62620 1.000 31.83320  ? 181 VAL A HG11 1 
ATOM   2813  H  HG12 . VAL A  1  180 ? 27.81566  6.37060  -47.19371 1.000 31.83320  ? 181 VAL A HG12 1 
ATOM   2814  H  HG13 . VAL A  1  180 ? 26.99556  7.64597  -47.66740 1.000 31.83320  ? 181 VAL A HG13 1 
ATOM   2815  H  HG21 . VAL A  1  180 ? 28.17196  7.21761  -50.47092 1.000 36.35291  ? 181 VAL A HG21 1 
ATOM   2816  H  HG22 . VAL A  1  180 ? 27.96837  8.71192  -49.97181 1.000 36.35291  ? 181 VAL A HG22 1 
ATOM   2817  H  HG23 . VAL A  1  180 ? 29.41427  8.20439  -50.39051 1.000 36.35291  ? 181 VAL A HG23 1 
ATOM   2818  N  N    . ILE A  1  181 ? 28.40008  8.86337  -45.48126 1.000 26.39904  ? 182 ILE A N    1 
ATOM   2819  C  CA   . ILE A  1  181 ? 28.12899  8.39750  -44.12773 1.000 28.28771  ? 182 ILE A CA   1 
ATOM   2820  C  C    . ILE A  1  181 ? 27.16421  7.22556  -44.27193 1.000 28.51776  ? 182 ILE A C    1 
ATOM   2821  O  O    . ILE A  1  181 ? 25.98600  7.41503  -44.59032 1.000 28.88009  ? 182 ILE A O    1 
ATOM   2822  C  CB   . ILE A  1  181 ? 27.55632  9.51510  -43.25042 1.000 27.38120  ? 182 ILE A CB   1 
ATOM   2823  C  CG1  . ILE A  1  181 ? 28.63963  10.57170 -42.98802 1.000 27.71192  ? 182 ILE A CG1  1 
ATOM   2824  C  CG2  . ILE A  1  181 ? 27.05221  8.96652  -41.91775 1.000 26.56006  ? 182 ILE A CG2  1 
ATOM   2825  C  CD1  . ILE A  1  181 ? 28.15025  11.77668 -42.20712 1.000 29.51630  ? 182 ILE A CD1  1 
ATOM   2826  H  H    . ILE A  1  181 ? 27.87528  9.49438  -45.73820 1.000 31.67885  ? 182 ILE A H    1 
ATOM   2827  H  HA   . ILE A  1  181 ? 28.94314  8.08838  -43.70053 1.000 33.94526  ? 182 ILE A HA   1 
ATOM   2828  H  HB   . ILE A  1  181 ? 26.80941  9.91425  -43.72338 1.000 32.85744  ? 182 ILE A HB   1 
ATOM   2829  H  HG12 . ILE A  1  181 ? 29.35682  10.16200 -42.47941 1.000 33.25431  ? 182 ILE A HG12 1 
ATOM   2830  H  HG13 . ILE A  1  181 ? 28.97682  10.88954 -43.84019 1.000 33.25431  ? 182 ILE A HG13 1 
ATOM   2831  H  HG21 . ILE A  1  181 ? 26.68153  9.69548  -41.39611 1.000 31.87207  ? 182 ILE A HG21 1 
ATOM   2832  H  HG22 . ILE A  1  181 ? 26.36779  8.30080  -42.08888 1.000 31.87207  ? 182 ILE A HG22 1 
ATOM   2833  H  HG23 . ILE A  1  181 ? 27.79449  8.56289  -41.44132 1.000 31.87207  ? 182 ILE A HG23 1 
ATOM   2834  H  HD11 . ILE A  1  181 ? 28.80454  12.48880 -42.28246 1.000 35.41956  ? 182 ILE A HD11 1 
ATOM   2835  H  HD12 . ILE A  1  181 ? 27.30099  12.06752 -42.57465 1.000 35.41956  ? 182 ILE A HD12 1 
ATOM   2836  H  HD13 . ILE A  1  181 ? 28.03958  11.52624 -41.27656 1.000 35.41956  ? 182 ILE A HD13 1 
ATOM   2837  N  N    . ASP A  1  182 ? 27.67443  6.01049  -44.06851 1.000 30.44003  ? 183 ASP A N    1 
ATOM   2838  C  CA   . ASP A  1  182 ? 26.91231  4.78872  -44.32303 1.000 30.63930  ? 183 ASP A CA   1 
ATOM   2839  C  C    . ASP A  1  182 ? 26.06468  4.47830  -43.09709 1.000 27.26558  ? 183 ASP A C    1 
ATOM   2840  O  O    . ASP A  1  182 ? 26.56870  3.99791  -42.07924 1.000 29.43974  ? 183 ASP A O    1 
ATOM   2841  C  CB   . ASP A  1  182 ? 27.84875  3.63309  -44.66213 1.000 37.01083  ? 183 ASP A CB   1 
ATOM   2842  C  CG   . ASP A  1  182 ? 27.10395  2.39085  -45.14649 1.000 37.68584  ? 183 ASP A CG   1 
ATOM   2843  O  OD1  . ASP A  1  182 ? 25.89033  2.26599  -44.88180 1.000 34.50742  ? 183 ASP A OD1  1 
ATOM   2844  O  OD2  . ASP A  1  182 ? 27.73761  1.53384  -45.79545 1.000 45.91727  ? 183 ASP A OD2  1 
ATOM   2845  H  H    . ASP A  1  182 ? 28.47133  5.86596  -43.77928 1.000 36.52804  ? 183 ASP A H    1 
ATOM   2846  H  HA   . ASP A  1  182 ? 26.31744  4.93164  -45.07577 1.000 36.76716  ? 183 ASP A HA   1 
ATOM   2847  H  HB2  . ASP A  1  182 ? 28.45424  3.91321  -45.36627 1.000 44.41299  ? 183 ASP A HB2  1 
ATOM   2848  H  HB3  . ASP A  1  182 ? 28.35178  3.39081  -43.86894 1.000 44.41299  ? 183 ASP A HB3  1 
ATOM   2849  N  N    . ILE A  1  183 ? 24.76278  4.74675  -43.20168 1.000 26.58658  ? 184 ILE A N    1 
ATOM   2850  C  CA   . ILE A  1  183 ? 23.85860  4.52539  -42.07751 1.000 24.95908  ? 184 ILE A CA   1 
ATOM   2851  C  C    . ILE A  1  183 ? 23.89042  3.06361  -41.64289 1.000 32.59268  ? 184 ILE A C    1 
ATOM   2852  O  O    . ILE A  1  183 ? 23.81435  2.75273  -40.44635 1.000 30.29680  ? 184 ILE A O    1 
ATOM   2853  C  CB   . ILE A  1  183 ? 22.43664  4.97933  -42.45861 1.000 26.77981  ? 184 ILE A CB   1 
ATOM   2854  C  CG1  . ILE A  1  183 ? 22.40851  6.49444  -42.67906 1.000 25.99918  ? 184 ILE A CG1  1 
ATOM   2855  C  CG2  . ILE A  1  183 ? 21.45428  4.59247  -41.38639 1.000 26.47744  ? 184 ILE A CG2  1 
ATOM   2856  C  CD1  . ILE A  1  183 ? 21.18140  6.99016  -43.38323 1.000 26.72919  ? 184 ILE A CD1  1 
ATOM   2857  H  H    . ILE A  1  183 ? 24.38131  5.05560  -43.90786 1.000 31.90390  ? 184 ILE A H    1 
ATOM   2858  H  HA   . ILE A  1  183 ? 24.15696  5.05868  -41.32420 1.000 29.95090  ? 184 ILE A HA   1 
ATOM   2859  H  HB   . ILE A  1  183 ? 22.18503  4.53632  -43.28404 1.000 32.13577  ? 184 ILE A HB   1 
ATOM   2860  H  HG12 . ILE A  1  183 ? 22.45010  6.93435  -41.81555 1.000 31.19901  ? 184 ILE A HG12 1 
ATOM   2861  H  HG13 . ILE A  1  183 ? 23.17684  6.74409  -43.21593 1.000 31.19901  ? 184 ILE A HG13 1 
ATOM   2862  H  HG21 . ILE A  1  183 ? 20.60661  5.03014  -41.56191 1.000 31.77293  ? 184 ILE A HG21 1 
ATOM   2863  H  HG22 . ILE A  1  183 ? 21.33787  3.62954  -41.39727 1.000 31.77293  ? 184 ILE A HG22 1 
ATOM   2864  H  HG23 . ILE A  1  183 ? 21.79986  4.87417  -40.52493 1.000 31.77293  ? 184 ILE A HG23 1 
ATOM   2865  H  HD11 . ILE A  1  183 ? 21.25401  7.94953  -43.50670 1.000 32.07502  ? 184 ILE A HD11 1 
ATOM   2866  H  HD12 . ILE A  1  183 ? 21.11225  6.55006  -44.24487 1.000 32.07502  ? 184 ILE A HD12 1 
ATOM   2867  H  HD13 . ILE A  1  183 ? 20.40244  6.78419  -42.84313 1.000 32.07502  ? 184 ILE A HD13 1 
ATOM   2868  N  N    . ASN A  1  184 ? 24.01301  2.14266  -42.60458 1.000 33.24004  ? 185 ASN A N    1 
ATOM   2869  C  CA   . ASN A  1  184 ? 23.97249  0.72176  -42.27395 1.000 33.60846  ? 185 ASN A CA   1 
ATOM   2870  C  C    . ASN A  1  184 ? 25.21508  0.27867  -41.51291 1.000 31.43921  ? 185 ASN A C    1 
ATOM   2871  O  O    . ASN A  1  184 ? 25.14075  -0.64805 -40.69995 1.000 34.10778  ? 185 ASN A O    1 
ATOM   2872  C  CB   . ASN A  1  184 ? 23.82481  -0.12209 -43.54243 1.000 30.38888  ? 185 ASN A CB   1 
ATOM   2873  C  CG   . ASN A  1  184 ? 22.59786  0.24031  -44.34620 1.000 30.77784  ? 185 ASN A CG   1 
ATOM   2874  O  OD1  . ASN A  1  184 ? 21.46930  0.05778  -43.89639 1.000 32.58074  ? 185 ASN A OD1  1 
ATOM   2875  N  ND2  . ASN A  1  184 ? 22.81340  0.75317  -45.54924 1.000 32.76493  ? 185 ASN A ND2  1 
ATOM   2876  H  H    . ASN A  1  184 ? 24.11868  2.31390  -43.44071 1.000 39.88804  ? 185 ASN A H    1 
ATOM   2877  H  HA   . ASN A  1  184 ? 23.19611  0.56916  -41.71283 1.000 40.33015  ? 185 ASN A HA   1 
ATOM   2878  H  HB2  . ASN A  1  184 ? 24.60303  0.01430  -44.10515 1.000 36.46666  ? 185 ASN A HB2  1 
ATOM   2879  H  HB3  . ASN A  1  184 ? 23.75500  -1.05706 -43.29370 1.000 36.46666  ? 185 ASN A HB3  1 
ATOM   2880  H  HD21 . ASN A  1  184 ? 22.14852  0.97623  -46.04701 1.000 39.31792  ? 185 ASN A HD21 1 
ATOM   2881  H  HD22 . ASN A  1  184 ? 23.61812  0.86287  -45.83204 1.000 39.31792  ? 185 ASN A HD22 1 
ATOM   2882  N  N    A LYS A  1  185 ? 26.35834  0.91780  -41.75942 0.499 31.88061  ? 186 LYS A N    1 
ATOM   2883  N  N    B LYS A  1  185 ? 26.35957  0.91882  -41.76333 0.501 31.87947  ? 186 LYS A N    1 
ATOM   2884  C  CA   A LYS A  1  185 ? 27.59628  0.54699  -41.08531 0.499 33.24099  ? 186 LYS A CA   1 
ATOM   2885  C  CA   B LYS A  1  185 ? 27.59075  0.54115  -41.07980 0.501 33.23940  ? 186 LYS A CA   1 
ATOM   2886  C  C    A LYS A  1  185 ? 27.76554  1.22364  -39.73181 0.499 33.30236  ? 186 LYS A C    1 
ATOM   2887  C  C    B LYS A  1  185 ? 27.72017  1.19832  -39.71009 0.501 33.30124  ? 186 LYS A C    1 
ATOM   2888  O  O    A LYS A  1  185 ? 28.43491  0.66774  -38.85328 0.499 31.29998  ? 186 LYS A O    1 
ATOM   2889  O  O    B LYS A  1  185 ? 28.31318  0.60688  -38.80113 0.501 31.32387  ? 186 LYS A O    1 
ATOM   2890  C  CB   A LYS A  1  185 ? 28.80291  0.89172  -41.96526 0.499 35.13905  ? 186 LYS A CB   1 
ATOM   2891  C  CB   B LYS A  1  185 ? 28.80629  0.91230  -41.93437 0.501 35.13638  ? 186 LYS A CB   1 
ATOM   2892  C  CG   A LYS A  1  185 ? 30.14690  0.57683  -41.32093 0.499 37.12440  ? 186 LYS A CG   1 
ATOM   2893  C  CG   B LYS A  1  185 ? 28.92611  0.14724  -43.24765 0.501 36.84545  ? 186 LYS A CG   1 
ATOM   2894  C  CD   A LYS A  1  185 ? 31.28916  0.61428  -42.33112 0.499 39.62758  ? 186 LYS A CD   1 
ATOM   2895  C  CD   B LYS A  1  185 ? 30.00187  0.76149  -44.14044 0.501 40.95166  ? 186 LYS A CD   1 
ATOM   2896  C  CE   A LYS A  1  185 ? 32.61412  0.23594  -41.67789 0.499 38.31964  ? 186 LYS A CE   1 
ATOM   2897  C  CE   B LYS A  1  185 ? 30.29977  -0.10975 -45.35141 0.501 41.81327  ? 186 LYS A CE   1 
ATOM   2898  N  NZ   A LYS A  1  185 ? 33.09710  1.29627  -40.74563 0.499 41.42822  ? 186 LYS A NZ   1 
ATOM   2899  N  NZ   B LYS A  1  185 ? 31.69322  0.08676  -45.83573 0.501 45.57711  ? 186 LYS A NZ   1 
ATOM   2900  H  H    A LYS A  1  185 ? 26.44113  1.57005  -42.31378 0.499 38.25674  ? 186 LYS A H    1 
ATOM   2901  H  H    B LYS A  1  185 ? 26.44639  1.56877  -42.31978 0.501 38.25536  ? 186 LYS A H    1 
ATOM   2902  H  HA   A LYS A  1  185 ? 27.58681  -0.41231 -40.94193 0.499 39.88919  ? 186 LYS A HA   1 
ATOM   2903  H  HA   B LYS A  1  185 ? 27.58284  -0.42087 -40.95585 0.501 39.88728  ? 186 LYS A HA   1 
ATOM   2904  H  HB2  A LYS A  1  185 ? 28.74333  0.38233  -42.78859 0.499 42.16686  ? 186 LYS A HB2  1 
ATOM   2905  H  HB2  B LYS A  1  185 ? 28.75279  1.85625  -42.15116 0.501 42.16365  ? 186 LYS A HB2  1 
ATOM   2906  H  HB3  A LYS A  1  185 ? 28.78425  1.84164  -42.16076 0.499 42.16686  ? 186 LYS A HB3  1 
ATOM   2907  H  HB3  B LYS A  1  185 ? 29.60926  0.73506  -41.41986 0.501 42.16365  ? 186 LYS A HB3  1 
ATOM   2908  H  HG2  A LYS A  1  185 ? 30.33165  1.23308  -40.63093 0.499 44.54928  ? 186 LYS A HG2  1 
ATOM   2909  H  HG2  B LYS A  1  185 ? 29.16808  -0.77405 -43.06441 0.501 44.21454  ? 186 LYS A HG2  1 
ATOM   2910  H  HG3  A LYS A  1  185 ? 30.11473  -0.31185 -40.93349 0.499 44.54928  ? 186 LYS A HG3  1 
ATOM   2911  H  HG3  B LYS A  1  185 ? 28.07935  0.18026  -43.71968 0.501 44.21454  ? 186 LYS A HG3  1 
ATOM   2912  H  HD2  A LYS A  1  185 ? 31.10878  -0.01648 -43.04562 0.499 47.55309  ? 186 LYS A HD2  1 
ATOM   2913  H  HD2  B LYS A  1  185 ? 29.69902  1.62700  -44.45680 0.501 49.14199  ? 186 LYS A HD2  1 
ATOM   2914  H  HD3  A LYS A  1  185 ? 31.37084  1.51067  -42.69268 0.499 47.55309  ? 186 LYS A HD3  1 
ATOM   2915  H  HD3  B LYS A  1  185 ? 30.82100  0.86257  -43.63082 0.501 49.14199  ? 186 LYS A HD3  1 
ATOM   2916  H  HE2  A LYS A  1  185 ? 32.49857  -0.58345 -41.17180 0.499 45.98357  ? 186 LYS A HE2  1 
ATOM   2917  H  HE2  B LYS A  1  185 ? 30.18936  -1.04287 -45.11057 0.501 50.17592  ? 186 LYS A HE2  1 
ATOM   2918  H  HE3  A LYS A  1  185 ? 33.28525  0.10868  -42.36657 0.499 45.98357  ? 186 LYS A HE3  1 
ATOM   2919  H  HE3  B LYS A  1  185 ? 29.69145  0.12144  -46.07072 0.501 50.17592  ? 186 LYS A HE3  1 
ATOM   2920  H  HZ1  A LYS A  1  185 ? 33.86352  1.04482  -40.36948 0.499 49.71386  ? 186 LYS A HZ1  1 
ATOM   2921  H  HZ1  B LYS A  1  185 ? 31.82389  -0.37768 -46.58360 0.501 54.69253  ? 186 LYS A HZ1  1 
ATOM   2922  H  HZ2  A LYS A  1  185 ? 33.22921  2.05567  -41.19056 0.499 49.71386  ? 186 LYS A HZ2  1 
ATOM   2923  H  HZ2  B LYS A  1  185 ? 31.83899  0.94887  -46.00191 0.501 54.69253  ? 186 LYS A HZ2  1 
ATOM   2924  H  HZ3  A LYS A  1  185 ? 32.49417  1.43720  -40.10633 0.499 49.71386  ? 186 LYS A HZ3  1 
ATOM   2925  H  HZ3  B LYS A  1  185 ? 32.27181  -0.19034 -45.21883 0.501 54.69253  ? 186 LYS A HZ3  1 
ATOM   2926  N  N    . GLN A  1  186 ? 27.18057  2.40783  -39.54022 1.000 32.27596  ? 187 GLN A N    1 
ATOM   2927  C  CA   . GLN A  1  186 ? 27.39501  3.17608  -38.31825 1.000 30.83989  ? 187 GLN A CA   1 
ATOM   2928  C  C    . GLN A  1  186 ? 26.35617  2.91501  -37.23568 1.000 31.57581  ? 187 GLN A C    1 
ATOM   2929  O  O    . GLN A  1  186 ? 26.61540  3.22434  -36.06681 1.000 30.70098  ? 187 GLN A O    1 
ATOM   2930  C  CB   . GLN A  1  186 ? 27.39971  4.68066  -38.62747 1.000 30.61388  ? 187 GLN A CB   1 
ATOM   2931  C  CG   . GLN A  1  186 ? 28.49450  5.13555  -39.57688 1.000 32.50914  ? 187 GLN A CG   1 
ATOM   2932  C  CD   . GLN A  1  186 ? 29.88655  4.80686  -39.07014 1.000 34.89643  ? 187 GLN A CD   1 
ATOM   2933  O  OE1  . GLN A  1  186 ? 30.44094  3.75499  -39.38436 1.000 41.77334  ? 187 GLN A OE1  1 
ATOM   2934  N  NE2  . GLN A  1  186 ? 30.46503  5.71603  -38.29644 1.000 36.56315  ? 187 GLN A NE2  1 
ATOM   2935  H  H    A GLN A  1  186 ? 26.65450  2.78659  -40.10536 0.499 38.73115  ? 187 GLN A H    1 
ATOM   2936  H  H    B GLN A  1  186 ? 26.68542  2.80411  -40.12107 0.501 38.73115  ? 187 GLN A H    1 
ATOM   2937  H  HA   . GLN A  1  186 ? 28.26337  2.92760  -37.96456 1.000 37.00786  ? 187 GLN A HA   1 
ATOM   2938  H  HB2  . GLN A  1  186 ? 26.54899  4.91411  -39.03081 1.000 36.73665  ? 187 GLN A HB2  1 
ATOM   2939  H  HB3  . GLN A  1  186 ? 27.51630  5.16503  -37.79518 1.000 36.73665  ? 187 GLN A HB3  1 
ATOM   2940  H  HG2  . GLN A  1  186 ? 28.37475  4.69368  -40.43205 1.000 39.01097  ? 187 GLN A HG2  1 
ATOM   2941  H  HG3  . GLN A  1  186 ? 28.43574  6.09723  -39.68925 1.000 39.01097  ? 187 GLN A HG3  1 
ATOM   2942  H  HE21 . GLN A  1  186 ? 30.05103  6.44561  -38.10694 1.000 43.87578  ? 187 GLN A HE21 1 
ATOM   2943  H  HE22 . GLN A  1  186 ? 31.25406  5.57585  -37.98438 1.000 43.87578  ? 187 GLN A HE22 1 
ATOM   2944  N  N    . PHE A  1  187 ? 25.19551  2.36449  -37.58906 1.000 29.89077  ? 188 PHE A N    1 
ATOM   2945  C  CA   . PHE A  1  187 ? 24.09884  2.18871  -36.65340 1.000 30.22862  ? 188 PHE A CA   1 
ATOM   2946  C  C    . PHE A  1  187 ? 23.69149  0.72273  -36.55717 1.000 32.06256  ? 188 PHE A C    1 
ATOM   2947  O  O    . PHE A  1  187 ? 23.77342  -0.01748 -37.54333 1.000 28.07523  ? 188 PHE A O    1 
ATOM   2948  C  CB   . PHE A  1  187 ? 22.88049  3.02161  -37.07782 1.000 32.21854  ? 188 PHE A CB   1 
ATOM   2949  C  CG   . PHE A  1  187 ? 23.07214  4.50462  -36.91261 1.000 30.63498  ? 188 PHE A CG   1 
ATOM   2950  C  CD1  . PHE A  1  187 ? 23.69213  5.25659  -37.90257 1.000 32.46829  ? 188 PHE A CD1  1 
ATOM   2951  C  CD2  . PHE A  1  187 ? 22.64352  5.14445  -35.76274 1.000 25.81514  ? 188 PHE A CD2  1 
ATOM   2952  C  CE1  . PHE A  1  187 ? 23.87427  6.62237  -37.75031 1.000 26.14634  ? 188 PHE A CE1  1 
ATOM   2953  C  CE2  . PHE A  1  187 ? 22.82473  6.50709  -35.60451 1.000 25.69567  ? 188 PHE A CE2  1 
ATOM   2954  C  CZ   . PHE A  1  187 ? 23.44095  7.24608  -36.60465 1.000 23.53572  ? 188 PHE A CZ   1 
ATOM   2955  H  H    . PHE A  1  187 ? 25.02051  2.08087  -38.38187 1.000 35.86893  ? 188 PHE A H    1 
ATOM   2956  H  HA   . PHE A  1  187 ? 24.38361  2.47808  -35.77245 1.000 36.27435  ? 188 PHE A HA   1 
ATOM   2957  H  HB2  . PHE A  1  187 ? 22.69615  2.84955  -38.01447 1.000 38.66225  ? 188 PHE A HB2  1 
ATOM   2958  H  HB3  . PHE A  1  187 ? 22.11960  2.75940  -36.53634 1.000 38.66225  ? 188 PHE A HB3  1 
ATOM   2959  H  HD1  . PHE A  1  187 ? 23.98907  4.83798  -38.67813 1.000 38.96194  ? 188 PHE A HD1  1 
ATOM   2960  H  HD2  . PHE A  1  187 ? 22.22965  4.65378  -35.08980 1.000 30.97817  ? 188 PHE A HD2  1 
ATOM   2961  H  HE1  . PHE A  1  187 ? 24.28849  7.11525  -38.42142 1.000 31.37561  ? 188 PHE A HE1  1 
ATOM   2962  H  HE2  . PHE A  1  187 ? 22.53356  6.92777  -34.82789 1.000 30.83481  ? 188 PHE A HE2  1 
ATOM   2963  H  HZ   . PHE A  1  187 ? 23.56057  8.16237  -36.49980 1.000 28.24286  ? 188 PHE A HZ   1 
ATOM   2964  N  N    . PRO A  1  188 ? 23.24548  0.27223  -35.38472 1.000 31.98385  ? 189 PRO A N    1 
ATOM   2965  C  CA   . PRO A  1  188 ? 22.65813  -1.06580 -35.30402 1.000 32.01901  ? 189 PRO A CA   1 
ATOM   2966  C  C    . PRO A  1  188 ? 21.45930  -1.16641 -36.23393 1.000 33.72326  ? 189 PRO A C    1 
ATOM   2967  O  O    . PRO A  1  188 ? 20.89474  -0.16519 -36.68388 1.000 33.40715  ? 189 PRO A O    1 
ATOM   2968  C  CB   . PRO A  1  188 ? 22.25663  -1.20263 -33.83052 1.000 33.71821  ? 189 PRO A CB   1 
ATOM   2969  C  CG   . PRO A  1  188 ? 22.24430  0.18483  -33.28861 1.000 32.24895  ? 189 PRO A CG   1 
ATOM   2970  C  CD   . PRO A  1  188 ? 23.23833  0.95792  -34.07898 1.000 30.62350  ? 189 PRO A CD   1 
ATOM   2971  H  HA   . PRO A  1  188 ? 23.30531  -1.75738 -35.51326 1.000 38.42281  ? 189 PRO A HA   1 
ATOM   2972  H  HB2  . PRO A  1  188 ? 21.37670  -1.60580 -33.76665 1.000 40.46185  ? 189 PRO A HB2  1 
ATOM   2973  H  HB3  . PRO A  1  188 ? 22.90699  -1.74982 -33.36306 1.000 40.46185  ? 189 PRO A HB3  1 
ATOM   2974  H  HG2  . PRO A  1  188 ? 21.35771  0.56487  -33.39074 1.000 38.69874  ? 189 PRO A HG2  1 
ATOM   2975  H  HG3  . PRO A  1  188 ? 22.49241  0.16886  -32.35101 1.000 38.69874  ? 189 PRO A HG3  1 
ATOM   2976  H  HD2  . PRO A  1  188 ? 22.95836  1.88154  -34.17616 1.000 36.74819  ? 189 PRO A HD2  1 
ATOM   2977  H  HD3  . PRO A  1  188 ? 24.11429  0.91867  -33.66419 1.000 36.74819  ? 189 PRO A HD3  1 
ATOM   2978  N  N    . GLU A  1  189 ? 21.06877  -2.40833 -36.51484 1.000 34.12572  ? 190 GLU A N    1 
ATOM   2979  C  CA   . GLU A  1  189 ? 20.13709  -2.66012 -37.60885 1.000 36.52521  ? 190 GLU A CA   1 
ATOM   2980  C  C    . GLU A  1  189 ? 18.77296  -2.02985 -37.34987 1.000 32.33868  ? 190 GLU A C    1 
ATOM   2981  O  O    . GLU A  1  189 ? 18.17797  -1.43507 -38.25528 1.000 33.98248  ? 190 GLU A O    1 
ATOM   2982  C  CB   . GLU A  1  189 ? 20.02494  -4.16897 -37.83381 1.000 43.94361  ? 190 GLU A CB   1 
ATOM   2983  C  CG   . GLU A  1  189 ? 18.68246  -4.66687 -38.32501 1.000 53.51301  ? 190 GLU A CG   1 
ATOM   2984  C  CD   . GLU A  1  189 ? 18.74475  -6.12190 -38.77215 1.000 68.79813  ? 190 GLU A CD   1 
ATOM   2985  O  OE1  . GLU A  1  189 ? 19.82767  -6.56487 -39.21917 1.000 70.11290  ? 190 GLU A OE1  1 
ATOM   2986  O  OE2  . GLU A  1  189 ? 17.71287  -6.82066 -38.67477 1.000 75.58288  ? 190 GLU A OE2  1 
ATOM   2987  H  H    . GLU A  1  189 ? 21.32495  -3.11266 -36.09307 1.000 40.95086  ? 190 GLU A H    1 
ATOM   2988  H  HA   . GLU A  1  189 ? 20.47882  -2.25597 -38.42174 1.000 43.83025  ? 190 GLU A HA   1 
ATOM   2989  H  HB2  . GLU A  1  189 ? 20.68604  -4.42705 -38.49505 1.000 52.73233  ? 190 GLU A HB2  1 
ATOM   2990  H  HB3  . GLU A  1  189 ? 20.20594  -4.61547 -36.99192 1.000 52.73233  ? 190 GLU A HB3  1 
ATOM   2991  H  HG2  . GLU A  1  189 ? 18.03393  -4.59747 -37.60704 1.000 64.21562  ? 190 GLU A HG2  1 
ATOM   2992  H  HG3  . GLU A  1  189 ? 18.39941  -4.12890 -39.08090 1.000 64.21562  ? 190 GLU A HG3  1 
ATOM   2993  N  N    A ASP A  1  190 ? 18.26222  -2.12916 -36.12170 0.318 32.99518  ? 191 ASP A N    1 
ATOM   2994  N  N    B ASP A  1  190 ? 18.25636  -2.16161 -36.12613 0.682 32.96229  ? 191 ASP A N    1 
ATOM   2995  C  CA   A ASP A  1  190 ? 16.93315  -1.58671 -35.85179 0.318 33.27073  ? 191 ASP A CA   1 
ATOM   2996  C  CA   B ASP A  1  190 ? 16.95226  -1.58595 -35.81677 0.682 33.26167  ? 191 ASP A CA   1 
ATOM   2997  C  C    A ASP A  1  190 ? 16.93589  -0.06050 -35.82824 0.318 33.32626  ? 191 ASP A C    1 
ATOM   2998  C  C    B ASP A  1  190 ? 16.98529  -0.06835 -35.93157 0.682 33.32742  ? 191 ASP A C    1 
ATOM   2999  O  O    A ASP A  1  190 ? 15.92597  0.56182  -36.17695 0.318 33.01756  ? 191 ASP A O    1 
ATOM   3000  O  O    B ASP A  1  190 ? 16.06144  0.54147  -36.48340 0.682 32.63105  ? 191 ASP A O    1 
ATOM   3001  C  CB   A ASP A  1  190 ? 16.39435  -2.14443 -34.53441 0.318 33.29289  ? 191 ASP A CB   1 
ATOM   3002  C  CB   B ASP A  1  190 ? 16.50433  -2.00887 -34.41606 0.682 33.29042  ? 191 ASP A CB   1 
ATOM   3003  C  CG   A ASP A  1  190 ? 15.69830  -3.48800 -34.70935 0.318 33.88787  ? 191 ASP A CG   1 
ATOM   3004  C  CG   B ASP A  1  190 ? 17.46186  -1.55404 -33.32794 0.682 33.34691  ? 191 ASP A CG   1 
ATOM   3005  O  OD1  A ASP A  1  190 ? 15.27404  -3.80632 -35.84169 0.318 35.16513  ? 191 ASP A OD1  1 
ATOM   3006  O  OD1  B ASP A  1  190 ? 18.68946  -1.57764 -33.55760 0.682 33.31388  ? 191 ASP A OD1  1 
ATOM   3007  O  OD2  A ASP A  1  190 ? 15.57866  -4.22960 -33.71183 0.318 35.34421  ? 191 ASP A OD2  1 
ATOM   3008  O  OD2  B ASP A  1  190 ? 16.98345  -1.17502 -32.23671 0.682 36.63071  ? 191 ASP A OD2  1 
ATOM   3009  H  H    A ASP A  1  190 ? 18.65287  -2.49461 -35.44833 0.318 39.59422  ? 191 ASP A H    1 
ATOM   3010  H  H    B ASP A  1  190 ? 18.63442  -2.57168 -35.47152 0.682 39.55474  ? 191 ASP A H    1 
ATOM   3011  H  HA   A ASP A  1  190 ? 16.33379  -1.86834 -36.56056 0.318 39.92487  ? 191 ASP A HA   1 
ATOM   3012  H  HA   B ASP A  1  190 ? 16.30205  -1.92547 -36.45148 0.682 39.91400  ? 191 ASP A HA   1 
ATOM   3013  H  HB2  A ASP A  1  190 ? 17.13217  -2.26619 -33.91659 0.318 39.95146  ? 191 ASP A HB2  1 
ATOM   3014  H  HB2  B ASP A  1  190 ? 15.63500  -1.62003 -34.23175 0.682 39.94851  ? 191 ASP A HB2  1 
ATOM   3015  H  HB3  A ASP A  1  190 ? 15.75186  -1.51880 -34.16471 0.318 39.95146  ? 191 ASP A HB3  1 
ATOM   3016  H  HB3  B ASP A  1  190 ? 16.44906  -2.97666 -34.38104 0.682 39.94851  ? 191 ASP A HB3  1 
ATOM   3017  N  N    . GLN A  1  191 ? 18.04774  0.55890  -35.42129 1.000 33.14116  ? 192 GLN A N    1 
ATOM   3018  C  CA   . GLN A  1  191 ? 18.15830  2.01138  -35.51123 1.000 31.41941  ? 192 GLN A CA   1 
ATOM   3019  C  C    . GLN A  1  191 ? 18.33065  2.45310  -36.96023 1.000 31.02121  ? 192 GLN A C    1 
ATOM   3020  O  O    . GLN A  1  191 ? 17.73268  3.44577  -37.39118 1.000 28.61898  ? 192 GLN A O    1 
ATOM   3021  C  CB   . GLN A  1  191 ? 19.33061  2.50610  -34.65891 1.000 29.49319  ? 192 GLN A CB   1 
ATOM   3022  C  CG   . GLN A  1  191 ? 19.14265  2.33637  -33.15188 1.000 30.99994  ? 192 GLN A CG   1 
ATOM   3023  C  CD   . GLN A  1  191 ? 20.30710  2.89752  -32.34668 1.000 32.62113  ? 192 GLN A CD   1 
ATOM   3024  O  OE1  . GLN A  1  191 ? 21.12714  3.65442  -32.86127 1.000 31.78084  ? 192 GLN A OE1  1 
ATOM   3025  N  NE2  . GLN A  1  191 ? 20.37957  2.52688  -31.07732 1.000 32.59101  ? 192 GLN A NE2  1 
ATOM   3026  H  H    A GLN A  1  191 ? 18.73966  0.16594  -35.09505 0.318 39.76939  ? 192 GLN A H    1 
ATOM   3027  H  H    B GLN A  1  191 ? 18.70588  0.17211  -35.02524 0.682 39.76939  ? 192 GLN A H    1 
ATOM   3028  H  HA   . GLN A  1  191 ? 17.34627  2.41100  -35.16222 1.000 37.70329  ? 192 GLN A HA   1
[truncated: 3,961,723 more chars]
