# Supplementary material for: Peptide binder design with inverse folding and protein structure prediction
Source: Commun Chem. 2023 Oct 25;6:229. doi: 10.1038/s42004-023-01029-7 (PMC10600234; doi:10.1038/s42004-023-01029-7)
Supplement: Supplementary file 9 — Supplementary Software [file 42004_2023_1029_MOESM9_ESM.zip › binder_design/data/Foldseek_results/mmcif/7sxm.cif]

data_7SXM
# 
_entry.id   7SXM 
# 
_audit_conform.dict_name       mmcif_pdbx.dic 
_audit_conform.dict_version    5.357 
_audit_conform.dict_location   http://mmcif.pdb.org/dictionaries/ascii/mmcif_pdbx.dic 
# 
loop_
_database_2.database_id 
_database_2.database_code 
_database_2.pdbx_database_accession 
_database_2.pdbx_DOI 
PDB   7SXM         pdb_00007sxm 10.2210/pdb7sxm/pdb 
WWPDB D_1000261297 ?            ?                   
# 
_pdbx_database_related.db_name        PDB 
_pdbx_database_related.details        . 
_pdbx_database_related.db_id          7SUC 
_pdbx_database_related.content_type   unspecified 
# 
_pdbx_database_status.status_code                     REL 
_pdbx_database_status.status_code_sf                  REL 
_pdbx_database_status.status_code_mr                  ? 
_pdbx_database_status.entry_id                        7SXM 
_pdbx_database_status.recvd_initial_deposition_date   2021-11-23 
_pdbx_database_status.SG_entry                        N 
_pdbx_database_status.deposit_site                    RCSB 
_pdbx_database_status.process_site                    RCSB 
_pdbx_database_status.status_code_cs                  ? 
_pdbx_database_status.status_code_nmr_data            ? 
_pdbx_database_status.methods_development_category    ? 
_pdbx_database_status.pdb_format_compatible           Y 
# 
loop_
_audit_author.name 
_audit_author.pdbx_ordinal 
_audit_author.identifier_ORCID 
'Chen, P.Y.-T.' 1 ? 
'Drennan, C.L.' 2 ? 
# 
_citation.abstract                  ? 
_citation.abstract_id_CAS           ? 
_citation.book_id_ISBN              ? 
_citation.book_publisher            ? 
_citation.book_publisher_city       ? 
_citation.book_title                ? 
_citation.coordinate_linkage        ? 
_citation.country                   US 
_citation.database_id_Medline       ? 
_citation.details                   ? 
_citation.id                        primary 
_citation.journal_abbrev            J.Inorg.Biochem. 
_citation.journal_id_ASTM           JIBIDJ 
_citation.journal_id_CSD            0525 
_citation.journal_id_ISSN           0162-0134 
_citation.journal_full              ? 
_citation.journal_issue             ? 
_citation.journal_volume            230 
_citation.language                  ? 
_citation.page_first                111768 
_citation.page_last                 111768 
_citation.title                     
'XFEL serial crystallography reveals the room temperature structure of methyl-coenzyme M reductase.' 
_citation.year                      2022 
_citation.database_id_CSD           ? 
_citation.pdbx_database_id_DOI      10.1016/j.jinorgbio.2022.111768 
_citation.pdbx_database_id_PubMed   35202981 
_citation.pdbx_database_id_patent   ? 
_citation.unpublished_flag          ? 
# 
loop_
_citation_author.citation_id 
_citation_author.name 
_citation_author.ordinal 
_citation_author.identifier_ORCID 
primary 'Ohmer, C.J.'     1  ? 
primary 'Dasgupta, M.'    2  ? 
primary 'Patwardhan, A.'  3  ? 
primary 'Bogacz, I.'      4  ? 
primary 'Kaminsky, C.'    5  ? 
primary 'Doyle, M.D.'     6  ? 
primary 'Chen, P.Y.'      7  ? 
primary 'Keable, S.M.'    8  ? 
primary 'Makita, H.'      9  ? 
primary 'Simon, P.S.'     10 ? 
primary 'Massad, R.'      11 ? 
primary 'Fransson, T.'    12 ? 
primary 'Chatterjee, R.'  13 ? 
primary 'Bhowmick, A.'    14 ? 
primary 'Paley, D.W.'     15 ? 
primary 'Moriarty, N.W.'  16 ? 
primary 'Brewster, A.S.'  17 ? 
primary 'Gee, L.B.'       18 ? 
primary 'Alonso-Mori, R.' 19 ? 
primary 'Moss, F.'        20 ? 
primary 'Fuller, F.D.'    21 ? 
primary 'Batyuk, A.'      22 ? 
primary 'Sauter, N.K.'    23 ? 
primary 'Bergmann, U.'    24 ? 
primary 'Drennan, C.L.'   25 ? 
primary 'Yachandra, V.K.' 26 ? 
primary 'Yano, J.'        27 ? 
primary 'Kern, J.F.'      28 ? 
primary 'Ragsdale, S.W.'  29 ? 
# 
_cell.angle_alpha                  90.000 
_cell.angle_alpha_esd              ? 
_cell.angle_beta                   92.525 
_cell.angle_beta_esd               ? 
_cell.angle_gamma                  90.000 
_cell.angle_gamma_esd              ? 
_cell.entry_id                     7SXM 
_cell.details                      ? 
_cell.formula_units_Z              ? 
_cell.length_a                     81.956 
_cell.length_a_esd                 ? 
_cell.length_b                     115.741 
_cell.length_b_esd                 ? 
_cell.length_c                     123.400 
_cell.length_c_esd                 ? 
_cell.volume                       1169395.127 
_cell.volume_esd                   ? 
_cell.Z_PDB                        4 
_cell.reciprocal_angle_alpha       ? 
_cell.reciprocal_angle_beta        ? 
_cell.reciprocal_angle_gamma       ? 
_cell.reciprocal_angle_alpha_esd   ? 
_cell.reciprocal_angle_beta_esd    ? 
_cell.reciprocal_angle_gamma_esd   ? 
_cell.reciprocal_length_a          ? 
_cell.reciprocal_length_b          ? 
_cell.reciprocal_length_c          ? 
_cell.reciprocal_length_a_esd      ? 
_cell.reciprocal_length_b_esd      ? 
_cell.reciprocal_length_c_esd      ? 
_cell.pdbx_unique_axis             ? 
# 
_symmetry.entry_id                         7SXM 
_symmetry.cell_setting                     ? 
_symmetry.Int_Tables_number                4 
_symmetry.space_group_name_Hall            'P 2yb' 
_symmetry.space_group_name_H-M             'P 1 21 1' 
_symmetry.pdbx_full_space_group_name_H-M   ? 
# 
loop_
_entity.id 
_entity.type 
_entity.src_method 
_entity.pdbx_description 
_entity.formula_weight 
_entity.pdbx_number_of_molecules 
_entity.pdbx_ec 
_entity.pdbx_mutation 
_entity.pdbx_fragment 
_entity.details 
1  polymer     nat 'Methyl-coenzyme M reductase I subunit alpha' 60377.273 2   2.8.4.1 ? ? ? 
2  polymer     nat 'Methyl-coenzyme M reductase I subunit beta'  47148.477 2   2.8.4.1 ? ? ? 
3  polymer     nat 'Methyl-coenzyme M reductase I subunit gamma' 28423.768 2   2.8.4.1 ? ? ? 
4  non-polymer syn 'FACTOR 430'                                  906.580   2   ?       ? ? ? 
5  non-polymer syn 'MAGNESIUM ION'                               24.305    2   ?       ? ? ? 
6  non-polymer syn 'ACETATE ION'                                 59.044    4   ?       ? ? ? 
7  non-polymer syn 'Coenzyme B'                                  343.334   2   ?       ? ? ? 
8  non-polymer syn '1-THIOETHANESULFONIC ACID'                   142.197   2   ?       ? ? ? 
9  non-polymer syn 'SODIUM ION'                                  22.990    1   ?       ? ? ? 
10 non-polymer syn XENON                                         131.293   8   ?       ? ? ? 
11 water       nat water                                         18.015    838 ?       ? ? ? 
# 
loop_
_entity_name_com.entity_id 
_entity_name_com.name 
1 'MCR I alpha,Coenzyme-B sulfoethylthiotransferase alpha' 
2 'MCR I beta,Coenzyme-B sulfoethylthiotransferase beta'   
3 'MCR I gamma,Coenzyme-B sulfoethylthiotransferase gamma' 
# 
loop_
_entity_poly.entity_id 
_entity_poly.type 
_entity_poly.nstd_linkage 
_entity_poly.nstd_monomer 
_entity_poly.pdbx_seq_one_letter_code 
_entity_poly.pdbx_seq_one_letter_code_can 
_entity_poly.pdbx_strand_id 
_entity_poly.pdbx_target_identifier 
1 'polypeptide(L)' no yes 
;ADKLFINALKKKFEESPEEKKTTFYTLGGWKQSERKTEFVNAGKEVAAKRGIPQYNPDIGTPLGQRVLMPYQVSTTDTYV
EGDDLHFVNNAAMQQMWDDIRRTVIVGLNHAHAVIEKRLGKEVTPETITHYLETVNHAMPGAAVVQEHMVETHPALVADS
YVKVFTGNDEIADEIDPAFVIDINKQFPEDQAETLKAEVGDGIWQVVRIPTIVSRTCDGATTSRWSAMQIGMSMISAYKQ
AAGEAATGDFAYAAK(MHS)AEVIHMGTYLPVR(AGM)ARGENEPGGVPFGYLADICQSSRVNYEDPVRVSLDVVATGAM
LYDQIWLGSYMSGGVGFTQYATAAYTDNILDDFTYFGKEYVEDKYGLCEAPNNMDTVLDVATEVTFYGLEQYEEYPALLE
DQFGGS(MGN)RAAVVAAAAGCSTAFATGNAQTGLSGWYLSMYLHKEQHSRLGFY(GL3)YDLQ(DYA)Q(SMC)GASNV
FSIRGDEGLPLELRGPNYPNYAMNVGHQGEYAGISQAPHAARGDAFVFNPLVKIAFADDNLVFDFTNVRGEFAKGALREF
EPAGERALITPA
;
;ADKLFINALKKKFEESPEEKKTTFYTLGGWKQSERKTEFVNAGKEVAAKRGIPQYNPDIGTPLGQRVLMPYQVSTTDTYV
EGDDLHFVNNAAMQQMWDDIRRTVIVGLNHAHAVIEKRLGKEVTPETITHYLETVNHAMPGAAVVQEHMVETHPALVADS
YVKVFTGNDEIADEIDPAFVIDINKQFPEDQAETLKAEVGDGIWQVVRIPTIVSRTCDGATTSRWSAMQIGMSMISAYKQ
AAGEAATGDFAYAAKHAEVIHMGTYLPVRRARGENEPGGVPFGYLADICQSSRVNYEDPVRVSLDVVATGAMLYDQIWLG
SYMSGGVGFTQYATAAYTDNILDDFTYFGKEYVEDKYGLCEAPNNMDTVLDVATEVTFYGLEQYEEYPALLEDQFGGSQR
AAVVAAAAGCSTAFATGNAQTGLSGWYLSMYLHKEQHSRLGFYGYDLQDQCGASNVFSIRGDEGLPLELRGPNYPNYAMN
VGHQGEYAGISQAPHAARGDAFVFNPLVKIAFADDNLVFDFTNVRGEFAKGALREFEPAGERALITPA
;
A,D ? 
2 'polypeptide(L)' no no  
;AKFEDKVDLYDDRGNLVEEQVPLEALSPLRNPAIKSIVQGIKRTVAVNLEGIENALKTAKVGGPACKIMGRELDLDIVGN
AESIAAAAKEMIQVTEDDDTNVELLGGGKRALVQVPSARFDVAAEYSAAPLVTATAFVQAIINEFDVSMYDANMVKAAVL
GRYPQSVEYMGANIATMLDIPQKLEGPGYALRNIMVNHVVAATLKNTLQAAALSTILEQTAMFEMGDAVGAFERMHLLGL
AYQGMNADNLVFDLVKANGKEGTVGSVIADLVERALEDGVIKVEKELTDYKVYGTDDLAMWNAYAAAGLMAATMVNQGAA
RAAQGVSSTLLYYNDLIEFETGLPSVDFGKVEGTAVGFSFFSHSIYGGGGPGIFNGNHIVTRHSKGFAIPCVAAAMALDA
GTQMFSPEATSGLIKEVFSQVDEFREPLKYVVEAAAEIKNEI
;
;AKFEDKVDLYDDRGNLVEEQVPLEALSPLRNPAIKSIVQGIKRTVAVNLEGIENALKTAKVGGPACKIMGRELDLDIVGN
AESIAAAAKEMIQVTEDDDTNVELLGGGKRALVQVPSARFDVAAEYSAAPLVTATAFVQAIINEFDVSMYDANMVKAAVL
GRYPQSVEYMGANIATMLDIPQKLEGPGYALRNIMVNHVVAATLKNTLQAAALSTILEQTAMFEMGDAVGAFERMHLLGL
AYQGMNADNLVFDLVKANGKEGTVGSVIADLVERALEDGVIKVEKELTDYKVYGTDDLAMWNAYAAAGLMAATMVNQGAA
RAAQGVSSTLLYYNDLIEFETGLPSVDFGKVEGTAVGFSFFSHSIYGGGGPGIFNGNHIVTRHSKGFAIPCVAAAMALDA
GTQMFSPEATSGLIKEVFSQVDEFREPLKYVVEAAAEIKNEI
;
B,E ? 
3 'polypeptide(L)' no no  
;AQYYPGTTKVAQNRRNFCNPEYELEKLREISDEDVVKILGHRAPGEEYPSVHPPLEEMDEPEDAIREMVEPIDGAKAGDR
VRYIQFTDSMYFAPAQPYVRSRAYLCRYRGADAGTLSGRQIIETRERDLEKISKELLETEFFDPARSGVRGKSVHGHSLR
LDEDGMMFDMLRRQIYNKDTGRVEMVKNQIGDELDEPVDLGEPLDEETLMEKTTIYRVDGEAYRDDVEAVEIMQRIHVLR
SQGGFN
;
;AQYYPGTTKVAQNRRNFCNPEYELEKLREISDEDVVKILGHRAPGEEYPSVHPPLEEMDEPEDAIREMVEPIDGAKAGDR
VRYIQFTDSMYFAPAQPYVRSRAYLCRYRGADAGTLSGRQIIETRERDLEKISKELLETEFFDPARSGVRGKSVHGHSLR
LDEDGMMFDMLRRQIYNKDTGRVEMVKNQIGDELDEPVDLGEPLDEETLMEKTTIYRVDGEAYRDDVEAVEIMQRIHVLR
SQGGFN
;
C,F ? 
# 
loop_
_entity_poly_seq.entity_id 
_entity_poly_seq.num 
_entity_poly_seq.mon_id 
_entity_poly_seq.hetero 
1 1   ALA n 
1 2   ASP n 
1 3   LYS n 
1 4   LEU n 
1 5   PHE n 
1 6   ILE n 
1 7   ASN n 
1 8   ALA n 
1 9   LEU n 
1 10  LYS n 
1 11  LYS n 
1 12  LYS n 
1 13  PHE n 
1 14  GLU n 
1 15  GLU n 
1 16  SER n 
1 17  PRO n 
1 18  GLU n 
1 19  GLU n 
1 20  LYS n 
1 21  LYS n 
1 22  THR n 
1 23  THR n 
1 24  PHE n 
1 25  TYR n 
1 26  THR n 
1 27  LEU n 
1 28  GLY n 
1 29  GLY n 
1 30  TRP n 
1 31  LYS n 
1 32  GLN n 
1 33  SER n 
1 34  GLU n 
1 35  ARG n 
1 36  LYS n 
1 37  THR n 
1 38  GLU n 
1 39  PHE n 
1 40  VAL n 
1 41  ASN n 
1 42  ALA n 
1 43  GLY n 
1 44  LYS n 
1 45  GLU n 
1 46  VAL n 
1 47  ALA n 
1 48  ALA n 
1 49  LYS n 
1 50  ARG n 
1 51  GLY n 
1 52  ILE n 
1 53  PRO n 
1 54  GLN n 
1 55  TYR n 
1 56  ASN n 
1 57  PRO n 
1 58  ASP n 
1 59  ILE n 
1 60  GLY n 
1 61  THR n 
1 62  PRO n 
1 63  LEU n 
1 64  GLY n 
1 65  GLN n 
1 66  ARG n 
1 67  VAL n 
1 68  LEU n 
1 69  MET n 
1 70  PRO n 
1 71  TYR n 
1 72  GLN n 
1 73  VAL n 
1 74  SER n 
1 75  THR n 
1 76  THR n 
1 77  ASP n 
1 78  THR n 
1 79  TYR n 
1 80  VAL n 
1 81  GLU n 
1 82  GLY n 
1 83  ASP n 
1 84  ASP n 
1 85  LEU n 
1 86  HIS n 
1 87  PHE n 
1 88  VAL n 
1 89  ASN n 
1 90  ASN n 
1 91  ALA n 
1 92  ALA n 
1 93  MET n 
1 94  GLN n 
1 95  GLN n 
1 96  MET n 
1 97  TRP n 
1 98  ASP n 
1 99  ASP n 
1 100 ILE n 
1 101 ARG n 
1 102 ARG n 
1 103 THR n 
1 104 VAL n 
1 105 ILE n 
1 106 VAL n 
1 107 GLY n 
1 108 LEU n 
1 109 ASN n 
1 110 HIS n 
1 111 ALA n 
1 112 HIS n 
1 113 ALA n 
1 114 VAL n 
1 115 ILE n 
1 116 GLU n 
1 117 LYS n 
1 118 ARG n 
1 119 LEU n 
1 120 GLY n 
1 121 LYS n 
1 122 GLU n 
1 123 VAL n 
1 124 THR n 
1 125 PRO n 
1 126 GLU n 
1 127 THR n 
1 128 ILE n 
1 129 THR n 
1 130 HIS n 
1 131 TYR n 
1 132 LEU n 
1 133 GLU n 
1 134 THR n 
1 135 VAL n 
1 136 ASN n 
1 137 HIS n 
1 138 ALA n 
1 139 MET n 
1 140 PRO n 
1 141 GLY n 
1 142 ALA n 
1 143 ALA n 
1 144 VAL n 
1 145 VAL n 
1 146 GLN n 
1 147 GLU n 
1 148 HIS n 
1 149 MET n 
1 150 VAL n 
1 151 GLU n 
1 152 THR n 
1 153 HIS n 
1 154 PRO n 
1 155 ALA n 
1 156 LEU n 
1 157 VAL n 
1 158 ALA n 
1 159 ASP n 
1 160 SER n 
1 161 TYR n 
1 162 VAL n 
1 163 LYS n 
1 164 VAL n 
1 165 PHE n 
1 166 THR n 
1 167 GLY n 
1 168 ASN n 
1 169 ASP n 
1 170 GLU n 
1 171 ILE n 
1 172 ALA n 
1 173 ASP n 
1 174 GLU n 
1 175 ILE n 
1 176 ASP n 
1 177 PRO n 
1 178 ALA n 
1 179 PHE n 
1 180 VAL n 
1 181 ILE n 
1 182 ASP n 
1 183 ILE n 
1 184 ASN n 
1 185 LYS n 
1 186 GLN n 
1 187 PHE n 
1 188 PRO n 
1 189 GLU n 
1 190 ASP n 
1 191 GLN n 
1 192 ALA n 
1 193 GLU n 
1 194 THR n 
1 195 LEU n 
1 196 LYS n 
1 197 ALA n 
1 198 GLU n 
1 199 VAL n 
1 200 GLY n 
1 201 ASP n 
1 202 GLY n 
1 203 ILE n 
1 204 TRP n 
1 205 GLN n 
1 206 VAL n 
1 207 VAL n 
1 208 ARG n 
1 209 ILE n 
1 210 PRO n 
1 211 THR n 
1 212 ILE n 
1 213 VAL n 
1 214 SER n 
1 215 ARG n 
1 216 THR n 
1 217 CYS n 
1 218 ASP n 
1 219 GLY n 
1 220 ALA n 
1 221 THR n 
1 222 THR n 
1 223 SER n 
1 224 ARG n 
1 225 TRP n 
1 226 SER n 
1 227 ALA n 
1 228 MET n 
1 229 GLN n 
1 230 ILE n 
1 231 GLY n 
1 232 MET n 
1 233 SER n 
1 234 MET n 
1 235 ILE n 
1 236 SER n 
1 237 ALA n 
1 238 TYR n 
1 239 LYS n 
1 240 GLN n 
1 241 ALA n 
1 242 ALA n 
1 243 GLY n 
1 244 GLU n 
1 245 ALA n 
1 246 ALA n 
1 247 THR n 
1 248 GLY n 
1 249 ASP n 
1 250 PHE n 
1 251 ALA n 
1 252 TYR n 
1 253 ALA n 
1 254 ALA n 
1 255 LYS n 
1 256 MHS n 
1 257 ALA n 
1 258 GLU n 
1 259 VAL n 
1 260 ILE n 
1 261 HIS n 
1 262 MET n 
1 263 GLY n 
1 264 THR n 
1 265 TYR n 
1 266 LEU n 
1 267 PRO n 
1 268 VAL n 
1 269 ARG n 
1 270 AGM n 
1 271 ALA n 
1 272 ARG n 
1 273 GLY n 
1 274 GLU n 
1 275 ASN n 
1 276 GLU n 
1 277 PRO n 
1 278 GLY n 
1 279 GLY n 
1 280 VAL n 
1 281 PRO n 
1 282 PHE n 
1 283 GLY n 
1 284 TYR n 
1 285 LEU n 
1 286 ALA n 
1 287 ASP n 
1 288 ILE n 
1 289 CYS n 
1 290 GLN n 
1 291 SER n 
1 292 SER n 
1 293 ARG n 
1 294 VAL n 
1 295 ASN n 
1 296 TYR n 
1 297 GLU n 
1 298 ASP n 
1 299 PRO n 
1 300 VAL n 
1 301 ARG n 
1 302 VAL n 
1 303 SER n 
1 304 LEU n 
1 305 ASP n 
1 306 VAL n 
1 307 VAL n 
1 308 ALA n 
1 309 THR n 
1 310 GLY n 
1 311 ALA n 
1 312 MET n 
1 313 LEU n 
1 314 TYR n 
1 315 ASP n 
1 316 GLN n 
1 317 ILE n 
1 318 TRP n 
1 319 LEU n 
1 320 GLY n 
1 321 SER n 
1 322 TYR n 
1 323 MET n 
1 324 SER n 
1 325 GLY n 
1 326 GLY n 
1 327 VAL n 
1 328 GLY n 
1 329 PHE n 
1 330 THR n 
1 331 GLN n 
1 332 TYR n 
1 333 ALA n 
1 334 THR n 
1 335 ALA n 
1 336 ALA n 
1 337 TYR n 
1 338 THR n 
1 339 ASP n 
1 340 ASN n 
1 341 ILE n 
1 342 LEU n 
1 343 ASP n 
1 344 ASP n 
1 345 PHE n 
1 346 THR n 
1 347 TYR n 
1 348 PHE n 
1 349 GLY n 
1 350 LYS n 
1 351 GLU n 
1 352 TYR n 
1 353 VAL n 
1 354 GLU n 
1 355 ASP n 
1 356 LYS n 
1 357 TYR n 
1 358 GLY n 
1 359 LEU n 
1 360 CYS n 
1 361 GLU n 
1 362 ALA n 
1 363 PRO n 
1 364 ASN n 
1 365 ASN n 
1 366 MET n 
1 367 ASP n 
1 368 THR n 
1 369 VAL n 
1 370 LEU n 
1 371 ASP n 
1 372 VAL n 
1 373 ALA n 
1 374 THR n 
1 375 GLU n 
1 376 VAL n 
1 377 THR n 
1 378 PHE n 
1 379 TYR n 
1 380 GLY n 
1 381 LEU n 
1 382 GLU n 
1 383 GLN n 
1 384 TYR n 
1 385 GLU n 
1 386 GLU n 
1 387 TYR n 
1 388 PRO n 
1 389 ALA n 
1 390 LEU n 
1 391 LEU n 
1 392 GLU n 
1 393 ASP n 
1 394 GLN n 
1 395 PHE n 
1 396 GLY n 
1 397 GLY n 
1 398 SER n 
1 399 MGN n 
1 400 ARG n 
1 401 ALA n 
1 402 ALA n 
1 403 VAL n 
1 404 VAL n 
1 405 ALA n 
1 406 ALA n 
1 407 ALA n 
1 408 ALA n 
1 409 GLY n 
1 410 CYS n 
1 411 SER n 
1 412 THR n 
1 413 ALA n 
1 414 PHE n 
1 415 ALA n 
1 416 THR n 
1 417 GLY n 
1 418 ASN n 
1 419 ALA n 
1 420 GLN n 
1 421 THR n 
1 422 GLY n 
1 423 LEU n 
1 424 SER n 
1 425 GLY n 
1 426 TRP n 
1 427 TYR n 
1 428 LEU n 
1 429 SER n 
1 430 MET n 
1 431 TYR n 
1 432 LEU n 
1 433 HIS n 
1 434 LYS n 
1 435 GLU n 
1 436 GLN n 
1 437 HIS n 
1 438 SER n 
1 439 ARG n 
1 440 LEU n 
1 441 GLY n 
1 442 PHE n 
1 443 TYR n 
1 444 GL3 n 
1 445 TYR n 
1 446 ASP n 
1 447 LEU n 
1 448 GLN n 
1 449 DYA n 
1 450 GLN n 
1 451 SMC n 
1 452 GLY n 
1 453 ALA n 
1 454 SER n 
1 455 ASN n 
1 456 VAL n 
1 457 PHE n 
1 458 SER n 
1 459 ILE n 
1 460 ARG n 
1 461 GLY n 
1 462 ASP n 
1 463 GLU n 
1 464 GLY n 
1 465 LEU n 
1 466 PRO n 
1 467 LEU n 
1 468 GLU n 
1 469 LEU n 
1 470 ARG n 
1 471 GLY n 
1 472 PRO n 
1 473 ASN n 
1 474 TYR n 
1 475 PRO n 
1 476 ASN n 
1 477 TYR n 
1 478 ALA n 
1 479 MET n 
1 480 ASN n 
1 481 VAL n 
1 482 GLY n 
1 483 HIS n 
1 484 GLN n 
1 485 GLY n 
1 486 GLU n 
1 487 TYR n 
1 488 ALA n 
1 489 GLY n 
1 490 ILE n 
1 491 SER n 
1 492 GLN n 
1 493 ALA n 
1 494 PRO n 
1 495 HIS n 
1 496 ALA n 
1 497 ALA n 
1 498 ARG n 
1 499 GLY n 
1 500 ASP n 
1 501 ALA n 
1 502 PHE n 
1 503 VAL n 
1 504 PHE n 
1 505 ASN n 
1 506 PRO n 
1 507 LEU n 
1 508 VAL n 
1 509 LYS n 
1 510 ILE n 
1 511 ALA n 
1 512 PHE n 
1 513 ALA n 
1 514 ASP n 
1 515 ASP n 
1 516 ASN n 
1 517 LEU n 
1 518 VAL n 
1 519 PHE n 
1 520 ASP n 
1 521 PHE n 
1 522 THR n 
1 523 ASN n 
1 524 VAL n 
1 525 ARG n 
1 526 GLY n 
1 527 GLU n 
1 528 PHE n 
1 529 ALA n 
1 530 LYS n 
1 531 GLY n 
1 532 ALA n 
1 533 LEU n 
1 534 ARG n 
1 535 GLU n 
1 536 PHE n 
1 537 GLU n 
1 538 PRO n 
1 539 ALA n 
1 540 GLY n 
1 541 GLU n 
1 542 ARG n 
1 543 ALA n 
1 544 LEU n 
1 545 ILE n 
1 546 THR n 
1 547 PRO n 
1 548 ALA n 
2 1   ALA n 
2 2   LYS n 
2 3   PHE n 
2 4   GLU n 
2 5   ASP n 
2 6   LYS n 
2 7   VAL n 
2 8   ASP n 
2 9   LEU n 
2 10  TYR n 
2 11  ASP n 
2 12  ASP n 
2 13  ARG n 
2 14  GLY n 
2 15  ASN n 
2 16  LEU n 
2 17  VAL n 
2 18  GLU n 
2 19  GLU n 
2 20  GLN n 
2 21  VAL n 
2 22  PRO n 
2 23  LEU n 
2 24  GLU n 
2 25  ALA n 
2 26  LEU n 
2 27  SER n 
2 28  PRO n 
2 29  LEU n 
2 30  ARG n 
2 31  ASN n 
2 32  PRO n 
2 33  ALA n 
2 34  ILE n 
2 35  LYS n 
2 36  SER n 
2 37  ILE n 
2 38  VAL n 
2 39  GLN n 
2 40  GLY n 
2 41  ILE n 
2 42  LYS n 
2 43  ARG n 
2 44  THR n 
2 45  VAL n 
2 46  ALA n 
2 47  VAL n 
2 48  ASN n 
2 49  LEU n 
2 50  GLU n 
2 51  GLY n 
2 52  ILE n 
2 53  GLU n 
2 54  ASN n 
2 55  ALA n 
2 56  LEU n 
2 57  LYS n 
2 58  THR n 
2 59  ALA n 
2 60  LYS n 
2 61  VAL n 
2 62  GLY n 
2 63  GLY n 
2 64  PRO n 
2 65  ALA n 
2 66  CYS n 
2 67  LYS n 
2 68  ILE n 
2 69  MET n 
2 70  GLY n 
2 71  ARG n 
2 72  GLU n 
2 73  LEU n 
2 74  ASP n 
2 75  LEU n 
2 76  ASP n 
2 77  ILE n 
2 78  VAL n 
2 79  GLY n 
2 80  ASN n 
2 81  ALA n 
2 82  GLU n 
2 83  SER n 
2 84  ILE n 
2 85  ALA n 
2 86  ALA n 
2 87  ALA n 
2 88  ALA n 
2 89  LYS n 
2 90  GLU n 
2 91  MET n 
2 92  ILE n 
2 93  GLN n 
2 94  VAL n 
2 95  THR n 
2 96  GLU n 
2 97  ASP n 
2 98  ASP n 
2 99  ASP n 
2 100 THR n 
2 101 ASN n 
2 102 VAL n 
2 103 GLU n 
2 104 LEU n 
2 105 LEU n 
2 106 GLY n 
2 107 GLY n 
2 108 GLY n 
2 109 LYS n 
2 110 ARG n 
2 111 ALA n 
2 112 LEU n 
2 113 VAL n 
2 114 GLN n 
2 115 VAL n 
2 116 PRO n 
2 117 SER n 
2 118 ALA n 
2 119 ARG n 
2 120 PHE n 
2 121 ASP n 
2 122 VAL n 
2 123 ALA n 
2 124 ALA n 
2 125 GLU n 
2 126 TYR n 
2 127 SER n 
2 128 ALA n 
2 129 ALA n 
2 130 PRO n 
2 131 LEU n 
2 132 VAL n 
2 133 THR n 
2 134 ALA n 
2 135 THR n 
2 136 ALA n 
2 137 PHE n 
2 138 VAL n 
2 139 GLN n 
2 140 ALA n 
2 141 ILE n 
2 142 ILE n 
2 143 ASN n 
2 144 GLU n 
2 145 PHE n 
2 146 ASP n 
2 147 VAL n 
2 148 SER n 
2 149 MET n 
2 150 TYR n 
2 151 ASP n 
2 152 ALA n 
2 153 ASN n 
2 154 MET n 
2 155 VAL n 
2 156 LYS n 
2 157 ALA n 
2 158 ALA n 
2 159 VAL n 
2 160 LEU n 
2 161 GLY n 
2 162 ARG n 
2 163 TYR n 
2 164 PRO n 
2 165 GLN n 
2 166 SER n 
2 167 VAL n 
2 168 GLU n 
2 169 TYR n 
2 170 MET n 
2 171 GLY n 
2 172 ALA n 
2 173 ASN n 
2 174 ILE n 
2 175 ALA n 
2 176 THR n 
2 177 MET n 
2 178 LEU n 
2 179 ASP n 
2 180 ILE n 
2 181 PRO n 
2 182 GLN n 
2 183 LYS n 
2 184 LEU n 
2 185 GLU n 
2 186 GLY n 
2 187 PRO n 
2 188 GLY n 
2 189 TYR n 
2 190 ALA n 
2 191 LEU n 
2 192 ARG n 
2 193 ASN n 
2 194 ILE n 
2 195 MET n 
2 196 VAL n 
2 197 ASN n 
2 198 HIS n 
2 199 VAL n 
2 200 VAL n 
2 201 ALA n 
2 202 ALA n 
2 203 THR n 
2 204 LEU n 
2 205 LYS n 
2 206 ASN n 
2 207 THR n 
2 208 LEU n 
2 209 GLN n 
2 210 ALA n 
2 211 ALA n 
2 212 ALA n 
2 213 LEU n 
2 214 SER n 
2 215 THR n 
2 216 ILE n 
2 217 LEU n 
2 218 GLU n 
2 219 GLN n 
2 220 THR n 
2 221 ALA n 
2 222 MET n 
2 223 PHE n 
2 224 GLU n 
2 225 MET n 
2 226 GLY n 
2 227 ASP n 
2 228 ALA n 
2 229 VAL n 
2 230 GLY n 
2 231 ALA n 
2 232 PHE n 
2 233 GLU n 
2 234 ARG n 
2 235 MET n 
2 236 HIS n 
2 237 LEU n 
2 238 LEU n 
2 239 GLY n 
2 240 LEU n 
2 241 ALA n 
2 242 TYR n 
2 243 GLN n 
2 244 GLY n 
2 245 MET n 
2 246 ASN n 
2 247 ALA n 
2 248 ASP n 
2 249 ASN n 
2 250 LEU n 
2 251 VAL n 
2 252 PHE n 
2 253 ASP n 
2 254 LEU n 
2 255 VAL n 
2 256 LYS n 
2 257 ALA n 
2 258 ASN n 
2 259 GLY n 
2 260 LYS n 
2 261 GLU n 
2 262 GLY n 
2 263 THR n 
2 264 VAL n 
2 265 GLY n 
2 266 SER n 
2 267 VAL n 
2 268 ILE n 
2 269 ALA n 
2 270 ASP n 
2 271 LEU n 
2 272 VAL n 
2 273 GLU n 
2 274 ARG n 
2 275 ALA n 
2 276 LEU n 
2 277 GLU n 
2 278 ASP n 
2 279 GLY n 
2 280 VAL n 
2 281 ILE n 
2 282 LYS n 
2 283 VAL n 
2 284 GLU n 
2 285 LYS n 
2 286 GLU n 
2 287 LEU n 
2 288 THR n 
2 289 ASP n 
2 290 TYR n 
2 291 LYS n 
2 292 VAL n 
2 293 TYR n 
2 294 GLY n 
2 295 THR n 
2 296 ASP n 
2 297 ASP n 
2 298 LEU n 
2 299 ALA n 
2 300 MET n 
2 301 TRP n 
2 302 ASN n 
2 303 ALA n 
2 304 TYR n 
2 305 ALA n 
2 306 ALA n 
2 307 ALA n 
2 308 GLY n 
2 309 LEU n 
2 310 MET n 
2 311 ALA n 
2 312 ALA n 
2 313 THR n 
2 314 MET n 
2 315 VAL n 
2 316 ASN n 
2 317 GLN n 
2 318 GLY n 
2 319 ALA n 
2 320 ALA n 
2 321 ARG n 
2 322 ALA n 
2 323 ALA n 
2 324 GLN n 
2 325 GLY n 
2 326 VAL n 
2 327 SER n 
2 328 SER n 
2 329 THR n 
2 330 LEU n 
2 331 LEU n 
2 332 TYR n 
2 333 TYR n 
2 334 ASN n 
2 335 ASP n 
2 336 LEU n 
2 337 ILE n 
2 338 GLU n 
2 339 PHE n 
2 340 GLU n 
2 341 THR n 
2 342 GLY n 
2 343 LEU n 
2 344 PRO n 
2 345 SER n 
2 346 VAL n 
2 347 ASP n 
2 348 PHE n 
2 349 GLY n 
2 350 LYS n 
2 351 VAL n 
2 352 GLU n 
2 353 GLY n 
2 354 THR n 
2 355 ALA n 
2 356 VAL n 
2 357 GLY n 
2 358 PHE n 
2 359 SER n 
2 360 PHE n 
2 361 PHE n 
2 362 SER n 
2 363 HIS n 
2 364 SER n 
2 365 ILE n 
2 366 TYR n 
2 367 GLY n 
2 368 GLY n 
2 369 GLY n 
2 370 GLY n 
2 371 PRO n 
2 372 GLY n 
2 373 ILE n 
2 374 PHE n 
2 375 ASN n 
2 376 GLY n 
2 377 ASN n 
2 378 HIS n 
2 379 ILE n 
2 380 VAL n 
2 381 THR n 
2 382 ARG n 
2 383 HIS n 
2 384 SER n 
2 385 LYS n 
2 386 GLY n 
2 387 PHE n 
2 388 ALA n 
2 389 ILE n 
2 390 PRO n 
2 391 CYS n 
2 392 VAL n 
2 393 ALA n 
2 394 ALA n 
2 395 ALA n 
2 396 MET n 
2 397 ALA n 
2 398 LEU n 
2 399 ASP n 
2 400 ALA n 
2 401 GLY n 
2 402 THR n 
2 403 GLN n 
2 404 MET n 
2 405 PHE n 
2 406 SER n 
2 407 PRO n 
2 408 GLU n 
2 409 ALA n 
2 410 THR n 
2 411 SER n 
2 412 GLY n 
2 413 LEU n 
2 414 ILE n 
2 415 LYS n 
2 416 GLU n 
2 417 VAL n 
2 418 PHE n 
2 419 SER n 
2 420 GLN n 
2 421 VAL n 
2 422 ASP n 
2 423 GLU n 
2 424 PHE n 
2 425 ARG n 
2 426 GLU n 
2 427 PRO n 
2 428 LEU n 
2 429 LYS n 
2 430 TYR n 
2 431 VAL n 
2 432 VAL n 
2 433 GLU n 
2 434 ALA n 
2 435 ALA n 
2 436 ALA n 
2 437 GLU n 
2 438 ILE n 
2 439 LYS n 
2 440 ASN n 
2 441 GLU n 
2 442 ILE n 
3 1   ALA n 
3 2   GLN n 
3 3   TYR n 
3 4   TYR n 
3 5   PRO n 
3 6   GLY n 
3 7   THR n 
3 8   THR n 
3 9   LYS n 
3 10  VAL n 
3 11  ALA n 
3 12  GLN n 
3 13  ASN n 
3 14  ARG n 
3 15  ARG n 
3 16  ASN n 
3 17  PHE n 
3 18  CYS n 
3 19  ASN n 
3 20  PRO n 
3 21  GLU n 
3 22  TYR n 
3 23  GLU n 
3 24  LEU n 
3 25  GLU n 
3 26  LYS n 
3 27  LEU n 
3 28  ARG n 
3 29  GLU n 
3 30  ILE n 
3 31  SER n 
3 32  ASP n 
3 33  GLU n 
3 34  ASP n 
3 35  VAL n 
3 36  VAL n 
3 37  LYS n 
3 38  ILE n 
3 39  LEU n 
3 40  GLY n 
3 41  HIS n 
3 42  ARG n 
3 43  ALA n 
3 44  PRO n 
3 45  GLY n 
3 46  GLU n 
3 47  GLU n 
3 48  TYR n 
3 49  PRO n 
3 50  SER n 
3 51  VAL n 
3 52  HIS n 
3 53  PRO n 
3 54  PRO n 
3 55  LEU n 
3 56  GLU n 
3 57  GLU n 
3 58  MET n 
3 59  ASP n 
3 60  GLU n 
3 61  PRO n 
3 62  GLU n 
3 63  ASP n 
3 64  ALA n 
3 65  ILE n 
3 66  ARG n 
3 67  GLU n 
3 68  MET n 
3 69  VAL n 
3 70  GLU n 
3 71  PRO n 
3 72  ILE n 
3 73  ASP n 
3 74  GLY n 
3 75  ALA n 
3 76  LYS n 
3 77  ALA n 
3 78  GLY n 
3 79  ASP n 
3 80  ARG n 
3 81  VAL n 
3 82  ARG n 
3 83  TYR n 
3 84  ILE n 
3 85  GLN n 
3 86  PHE n 
3 87  THR n 
3 88  ASP n 
3 89  SER n 
3 90  MET n 
3 91  TYR n 
3 92  PHE n 
3 93  ALA n 
3 94  PRO n 
3 95  ALA n 
3 96  GLN n 
3 97  PRO n 
3 98  TYR n 
3 99  VAL n 
3 100 ARG n 
3 101 SER n 
3 102 ARG n 
3 103 ALA n 
3 104 TYR n 
3 105 LEU n 
3 106 CYS n 
3 107 ARG n 
3 108 TYR n 
3 109 ARG n 
3 110 GLY n 
3 111 ALA n 
3 112 ASP n 
3 113 ALA n 
3 114 GLY n 
3 115 THR n 
3 116 LEU n 
3 117 SER n 
3 118 GLY n 
3 119 ARG n 
3 120 GLN n 
3 121 ILE n 
3 122 ILE n 
3 123 GLU n 
3 124 THR n 
3 125 ARG n 
3 126 GLU n 
3 127 ARG n 
3 128 ASP n 
3 129 LEU n 
3 130 GLU n 
3 131 LYS n 
3 132 ILE n 
3 133 SER n 
3 134 LYS n 
3 135 GLU n 
3 136 LEU n 
3 137 LEU n 
3 138 GLU n 
3 139 THR n 
3 140 GLU n 
3 141 PHE n 
3 142 PHE n 
3 143 ASP n 
3 144 PRO n 
3 145 ALA n 
3 146 ARG n 
3 147 SER n 
3 148 GLY n 
3 149 VAL n 
3 150 ARG n 
3 151 GLY n 
3 152 LYS n 
3 153 SER n 
3 154 VAL n 
3 155 HIS n 
3 156 GLY n 
3 157 HIS n 
3 158 SER n 
3 159 LEU n 
3 160 ARG n 
3 161 LEU n 
3 162 ASP n 
3 163 GLU n 
3 164 ASP n 
3 165 GLY n 
3 166 MET n 
3 167 MET n 
3 168 PHE n 
3 169 ASP n 
3 170 MET n 
3 171 LEU n 
3 172 ARG n 
3 173 ARG n 
3 174 GLN n 
3 175 ILE n 
3 176 TYR n 
3 177 ASN n 
3 178 LYS n 
3 179 ASP n 
3 180 THR n 
3 181 GLY n 
3 182 ARG n 
3 183 VAL n 
3 184 GLU n 
3 185 MET n 
3 186 VAL n 
3 187 LYS n 
3 188 ASN n 
3 189 GLN n 
3 190 ILE n 
3 191 GLY n 
3 192 ASP n 
3 193 GLU n 
3 194 LEU n 
3 195 ASP n 
3 196 GLU n 
3 197 PRO n 
3 198 VAL n 
3 199 ASP n 
3 200 LEU n 
3 201 GLY n 
3 202 GLU n 
3 203 PRO n 
3 204 LEU n 
3 205 ASP n 
3 206 GLU n 
3 207 GLU n 
3 208 THR n 
3 209 LEU n 
3 210 MET n 
3 211 GLU n 
3 212 LYS n 
3 213 THR n 
3 214 THR n 
3 215 ILE n 
3 216 TYR n 
3 217 ARG n 
3 218 VAL n 
3 219 ASP n 
3 220 GLY n 
3 221 GLU n 
3 222 ALA n 
3 223 TYR n 
3 224 ARG n 
3 225 ASP n 
3 226 ASP n 
3 227 VAL n 
3 228 GLU n 
3 229 ALA n 
3 230 VAL n 
3 231 GLU n 
3 232 ILE n 
3 233 MET n 
3 234 GLN n 
3 235 ARG n 
3 236 ILE n 
3 237 HIS n 
3 238 VAL n 
3 239 LEU n 
3 240 ARG n 
3 241 SER n 
3 242 GLN n 
3 243 GLY n 
3 244 GLY n 
3 245 PHE n 
3 246 ASN n 
# 
loop_
_entity_src_nat.entity_id 
_entity_src_nat.pdbx_src_id 
_entity_src_nat.pdbx_alt_source_flag 
_entity_src_nat.pdbx_beg_seq_num 
_entity_src_nat.pdbx_end_seq_num 
_entity_src_nat.common_name 
_entity_src_nat.pdbx_organism_scientific 
_entity_src_nat.pdbx_ncbi_taxonomy_id 
_entity_src_nat.genus 
_entity_src_nat.species 
_entity_src_nat.strain 
_entity_src_nat.tissue 
_entity_src_nat.tissue_fraction 
_entity_src_nat.pdbx_secretion 
_entity_src_nat.pdbx_fragment 
_entity_src_nat.pdbx_variant 
_entity_src_nat.pdbx_cell_line 
_entity_src_nat.pdbx_atcc 
_entity_src_nat.pdbx_cellular_location 
_entity_src_nat.pdbx_organ 
_entity_src_nat.pdbx_organelle 
_entity_src_nat.pdbx_cell 
_entity_src_nat.pdbx_plasmid_name 
_entity_src_nat.pdbx_plasmid_details 
_entity_src_nat.details 
1 1 sample 1 548 ? 'Methanothermobacter marburgensis str. Marburg' 79929 ? ? 
'ATCC BAA-927 / DSM 2133 / JCM 14651 / NBRC 100331 / OCM 82 / Marburg' ? ? ? ? ? ? ? ? ? ? ? ? ? ? 
2 1 sample 1 442 ? 'Methanothermobacter marburgensis str. Marburg' 79929 ? ? 
'ATCC BAA-927 / DSM 2133 / JCM 14651 / NBRC 100331 / OCM 82 / Marburg' ? ? ? ? ? ? ? ? ? ? ? ? ? ? 
3 1 sample 1 246 ? 'Methanothermobacter marburgensis str. Marburg' 79929 ? ? 
'ATCC BAA-927 / DSM 2133 / JCM 14651 / NBRC 100331 / OCM 82 / Marburg' ? ? ? ? ? ? ? ? ? ? ? ? ? ? 
# 
loop_
_struct_ref.id 
_struct_ref.db_name 
_struct_ref.db_code 
_struct_ref.pdbx_db_accession 
_struct_ref.pdbx_db_isoform 
_struct_ref.entity_id 
_struct_ref.pdbx_seq_one_letter_code 
_struct_ref.pdbx_align_begin 
1 UNP MCRA_METTM P11558 ? 1 
;ADKLFINALKKKFEESPEEKKTTFYTLGGWKQSERKTEFVNAGKEVAAKRGIPQYNPDIGTPLGQRVLMPYQVSTTDTYV
EGDDLHFVNNAAMQQMWDDIRRTVIVGLNHAHAVIEKRLGKEVTPETITHYLETVNHAMPGAAVVQEHMVETHPALVADS
YVKVFTGNDEIADEIDPAFVIDINKQFPEDQAETLKAEVGDGIWQVVRIPTIVSRTCDGATTSRWSAMQIGMSMISAYKQ
AAGEAATGDFAYAAKHAEVIHMGTYLPVRRARGENEPGGVPFGYLADICQSSRVNYEDPVRVSLDVVATGAMLYDQIWLG
SYMSGGVGFTQYATAAYTDNILDDFTYFGKEYVEDKYGLCEAPNNMDTVLDVATEVTFYGLEQYEEYPALLEDQFGGSQR
AAVVAAAAGCSTAFATGNAQTGLSGWYLSMYLHKEQHSRLGFYGYDLQDQCGASNVFSIRGDEGLPLELRGPNYPNYAMN
VGHQGEYAGISQAPHAARGDAFVFNPLVKIAFADDNLVFDFTNVRGEFAKGALREFEPAGERALITPA
;
2 
2 UNP MCRB_METTM P11560 ? 2 
;AKFEDKVDLYDDRGNLVEEQVPLEALSPLRNPAIKSIVQGIKRTVAVNLEGIENALKTAKVGGPACKIMGRELDLDIVGN
AESIAAAAKEMIQVTEDDDTNVELLGGGKRALVQVPSARFDVAAEYSAAPLVTATAFVQAIINEFDVSMYDANMVKAAVL
GRYPQSVEYMGANIATMLDIPQKLEGPGYALRNIMVNHVVAATLKNTLQAAALSTILEQTAMFEMGDAVGAFERMHLLGL
AYQGMNADNLVFDLVKANGKEGTVGSVIADLVERALEDGVIKVEKELTDYKVYGTDDLAMWNAYAAAGLMAATMVNQGAA
RAAQGVSSTLLYYNDLIEFETGLPSVDFGKVEGTAVGFSFFSHSIYGGGGPGIFNGNHIVTRHSKGFAIPCVAAAMALDA
GTQMFSPEATSGLIKEVFSQVDEFREPLKYVVEAAAEIKNEI
;
2 
3 UNP MCRG_METTM P11562 ? 3 
;AQYYPGTTKVAQNRRNFCNPEYELEKLREISDEDVVKILGHRAPGEEYPSVHPPLEEMDEPEDAIREMVEPIDGAKAGDR
VRYIQFTDSMYFAPAQPYVRSRAYLCRYRGADAGTLSGRQIIETRERDLEKISKELLETEFFDPARSGVRGKSVHGHSLR
LDEDGMMFDMLRRQIYNKDTGRVEMVKNQIGDELDEPVDLGEPLDEETLMEKTTIYRVDGEAYRDDVEAVEIMQRIHVLR
SQGGFN
;
2 
# 
loop_
_struct_ref_seq.align_id 
_struct_ref_seq.ref_id 
_struct_ref_seq.pdbx_PDB_id_code 
_struct_ref_seq.pdbx_strand_id 
_struct_ref_seq.seq_align_beg 
_struct_ref_seq.pdbx_seq_align_beg_ins_code 
_struct_ref_seq.seq_align_end 
_struct_ref_seq.pdbx_seq_align_end_ins_code 
_struct_ref_seq.pdbx_db_accession 
_struct_ref_seq.db_align_beg 
_struct_ref_seq.pdbx_db_align_beg_ins_code 
_struct_ref_seq.db_align_end 
_struct_ref_seq.pdbx_db_align_end_ins_code 
_struct_ref_seq.pdbx_auth_seq_align_beg 
_struct_ref_seq.pdbx_auth_seq_align_end 
1 1 7SXM A 1 ? 548 ? P11558 2 ? 549 ? 2 549 
2 2 7SXM B 1 ? 442 ? P11560 2 ? 443 ? 2 443 
3 3 7SXM C 1 ? 246 ? P11562 2 ? 247 ? 2 247 
4 1 7SXM D 1 ? 548 ? P11558 2 ? 549 ? 2 549 
5 2 7SXM E 1 ? 442 ? P11560 2 ? 443 ? 2 443 
6 3 7SXM F 1 ? 246 ? P11562 2 ? 247 ? 2 247 
# 
loop_
_chem_comp.id 
_chem_comp.type 
_chem_comp.mon_nstd_flag 
_chem_comp.name 
_chem_comp.pdbx_synonyms 
_chem_comp.formula 
_chem_comp.formula_weight 
ACT non-polymer         . 'ACETATE ION'               ?                                     'C2 H3 O2 -1'         59.044  
AGM 'L-peptide linking' n 5-METHYL-ARGININE           ?                                     'C7 H17 N4 O2 1'      189.235 
ALA 'L-peptide linking' y ALANINE                     ?                                     'C3 H7 N O2'          89.093  
ARG 'L-peptide linking' y ARGININE                    ?                                     'C6 H15 N4 O2 1'      175.209 
ASN 'L-peptide linking' y ASPARAGINE                  ?                                     'C4 H8 N2 O3'         132.118 
ASP 'L-peptide linking' y 'ASPARTIC ACID'             ?                                     'C4 H7 N O4'          133.103 
COM non-polymer         . '1-THIOETHANESULFONIC ACID' ?                                     'C2 H6 O3 S2'         142.197 
CYS 'L-peptide linking' y CYSTEINE                    ?                                     'C3 H7 N O2 S'        121.158 
DYA 'L-peptide linking' n DIDEHYDROASPARTATE          ?                                     'C4 H5 N O4'          131.087 
F43 non-polymer         . 'FACTOR 430'                ?                                     'C42 H51 N6 Ni O13 1' 906.580 
GL3 'L-peptide linking' n THIOGLYCIN                  ?                                     'C2 H5 N O S'         91.132  
GLN 'L-peptide linking' y GLUTAMINE                   ?                                     'C5 H10 N2 O3'        146.144 
GLU 'L-peptide linking' y 'GLUTAMIC ACID'             ?                                     'C5 H9 N O4'          147.129 
GLY 'peptide linking'   y GLYCINE                     ?                                     'C2 H5 N O2'          75.067  
HIS 'L-peptide linking' y HISTIDINE                   ?                                     'C6 H10 N3 O2 1'      156.162 
HOH non-polymer         . WATER                       ?                                     'H2 O'                18.015  
ILE 'L-peptide linking' y ISOLEUCINE                  ?                                     'C6 H13 N O2'         131.173 
LEU 'L-peptide linking' y LEUCINE                     ?                                     'C6 H13 N O2'         131.173 
LYS 'L-peptide linking' y LYSINE                      ?                                     'C6 H15 N2 O2 1'      147.195 
MET 'L-peptide linking' y METHIONINE                  ?                                     'C5 H11 N O2 S'       149.211 
MG  non-polymer         . 'MAGNESIUM ION'             ?                                     'Mg 2'                24.305  
MGN 'L-peptide linking' n 2-METHYL-GLUTAMINE          ?                                     'C6 H12 N2 O3'        160.171 
MHS 'L-peptide linking' n 'N1-METHYLATED HISTIDINE'   ?                                     'C7 H11 N3 O2'        169.181 
NA  non-polymer         . 'SODIUM ION'                ?                                     'Na 1'                22.990  
PHE 'L-peptide linking' y PHENYLALANINE               ?                                     'C9 H11 N O2'         165.189 
PRO 'L-peptide linking' y PROLINE                     ?                                     'C5 H9 N O2'          115.130 
SER 'L-peptide linking' y SERINE                      ?                                     'C3 H7 N O3'          105.093 
SMC 'L-peptide linking' n S-METHYLCYSTEINE            ?                                     'C4 H9 N O2 S'        135.185 
THR 'L-peptide linking' y THREONINE                   ?                                     'C4 H9 N O3'          119.119 
TP7 non-polymer         . 'Coenzyme B'                7-MERCAPTOHEPTANOYLTHREONINEPHOSPHATE 'C11 H22 N O7 P S'    343.334 
TRP 'L-peptide linking' y TRYPTOPHAN                  ?                                     'C11 H12 N2 O2'       204.225 
TYR 'L-peptide linking' y TYROSINE                    ?                                     'C9 H11 N O3'         181.189 
VAL 'L-peptide linking' y VALINE                      ?                                     'C5 H11 N O2'         117.146 
XE  non-polymer         . XENON                       ?                                     Xe                    131.293 
# 
_exptl.absorpt_coefficient_mu     ? 
_exptl.absorpt_correction_T_max   ? 
_exptl.absorpt_correction_T_min   ? 
_exptl.absorpt_correction_type    ? 
_exptl.absorpt_process_details    ? 
_exptl.entry_id                   7SXM 
_exptl.crystals_number            1 
_exptl.details                    ? 
_exptl.method                     'X-RAY DIFFRACTION' 
_exptl.method_details             ? 
# 
_exptl_crystal.colour                      ? 
_exptl_crystal.density_diffrn              ? 
_exptl_crystal.density_Matthews            2.15 
_exptl_crystal.density_method              ? 
_exptl_crystal.density_percent_sol         42.80 
_exptl_crystal.description                 ? 
_exptl_crystal.F_000                       ? 
_exptl_crystal.id                          1 
_exptl_crystal.preparation                 ? 
_exptl_crystal.size_max                    ? 
_exptl_crystal.size_mid                    ? 
_exptl_crystal.size_min                    ? 
_exptl_crystal.size_rad                    ? 
_exptl_crystal.colour_lustre               ? 
_exptl_crystal.colour_modifier             ? 
_exptl_crystal.colour_primary              ? 
_exptl_crystal.density_meas                ? 
_exptl_crystal.density_meas_esd            ? 
_exptl_crystal.density_meas_gt             ? 
_exptl_crystal.density_meas_lt             ? 
_exptl_crystal.density_meas_temp           ? 
_exptl_crystal.density_meas_temp_esd       ? 
_exptl_crystal.density_meas_temp_gt        ? 
_exptl_crystal.density_meas_temp_lt        ? 
_exptl_crystal.pdbx_crystal_image_url      ? 
_exptl_crystal.pdbx_crystal_image_format   ? 
_exptl_crystal.pdbx_mosaicity              ? 
_exptl_crystal.pdbx_mosaicity_esd          ? 
# 
_exptl_crystal_grow.apparatus       ? 
_exptl_crystal_grow.atmosphere      ? 
_exptl_crystal_grow.crystal_id      1 
_exptl_crystal_grow.details         ? 
_exptl_crystal_grow.method          'VAPOR DIFFUSION, SITTING DROP' 
_exptl_crystal_grow.method_ref      ? 
_exptl_crystal_grow.pH              ? 
_exptl_crystal_grow.pressure        ? 
_exptl_crystal_grow.pressure_esd    ? 
_exptl_crystal_grow.seeding         ? 
_exptl_crystal_grow.seeding_ref     ? 
_exptl_crystal_grow.temp            293 
_exptl_crystal_grow.temp_details    ? 
_exptl_crystal_grow.temp_esd        ? 
_exptl_crystal_grow.time            ? 
_exptl_crystal_grow.pdbx_details    
;1 uL of 24 mg/mL MCR was mixed with 1 uL of well solution (27% (w/v) PEG400, 0.18 M magnesium acetate, 0.25 M sodium chloride, and 0.10 M HEPES pH 7.5) to make a 2-uL sitting drop in a sealed well with 30 uL well solution. Yellowish green rod MCR crystals grew in two to four hrs. The entire crystallization plate was shipped to Advanced Light Source Beamline 8.2.2 for Xe- pressurization and data collection. The crystals used to determine Xe-derivatized structure were transferred from the sitting drop into 2-5 uL of paraffin oil briefly and then sealed in a steel chamber pressurized with xenon at 180 psi for 10 mins. The Xe-derivatized crystals were flash-cooled in liquid nitrogen for data collection immediately.
;
_exptl_crystal_grow.pdbx_pH_range   ? 
# 
_diffrn.ambient_environment              ? 
_diffrn.ambient_temp                     100 
_diffrn.ambient_temp_details             ? 
_diffrn.ambient_temp_esd                 ? 
_diffrn.crystal_id                       1 
_diffrn.crystal_support                  ? 
_diffrn.crystal_treatment                ? 
_diffrn.details                          ? 
_diffrn.id                               1 
_diffrn.ambient_pressure                 ? 
_diffrn.ambient_pressure_esd             ? 
_diffrn.ambient_pressure_gt              ? 
_diffrn.ambient_pressure_lt              ? 
_diffrn.ambient_temp_gt                  ? 
_diffrn.ambient_temp_lt                  ? 
_diffrn.pdbx_serial_crystal_experiment   N 
# 
_diffrn_detector.details                      ? 
_diffrn_detector.detector                     CCD 
_diffrn_detector.diffrn_id                    1 
_diffrn_detector.type                         'ADSC QUANTUM 315r' 
_diffrn_detector.area_resol_mean              ? 
_diffrn_detector.dtime                        ? 
_diffrn_detector.pdbx_frames_total            ? 
_diffrn_detector.pdbx_collection_time_total   ? 
_diffrn_detector.pdbx_collection_date         2017-04-07 
_diffrn_detector.pdbx_frequency               ? 
# 
_diffrn_radiation.collimation                      ? 
_diffrn_radiation.diffrn_id                        1 
_diffrn_radiation.filter_edge                      ? 
_diffrn_radiation.inhomogeneity                    ? 
_diffrn_radiation.monochromator                    ? 
_diffrn_radiation.polarisn_norm                    ? 
_diffrn_radiation.polarisn_ratio                   ? 
_diffrn_radiation.probe                            ? 
_diffrn_radiation.type                             ? 
_diffrn_radiation.xray_symbol                      ? 
_diffrn_radiation.wavelength_id                    1 
_diffrn_radiation.pdbx_monochromatic_or_laue_m_l   M 
_diffrn_radiation.pdbx_wavelength_list             ? 
_diffrn_radiation.pdbx_wavelength                  ? 
_diffrn_radiation.pdbx_diffrn_protocol             'SINGLE WAVELENGTH' 
_diffrn_radiation.pdbx_analyzer                    ? 
_diffrn_radiation.pdbx_scattering_type             x-ray 
# 
_diffrn_radiation_wavelength.id           1 
_diffrn_radiation_wavelength.wavelength   1.5498 
_diffrn_radiation_wavelength.wt           1.0 
# 
_diffrn_source.current                     ? 
_diffrn_source.details                     ? 
_diffrn_source.diffrn_id                   1 
_diffrn_source.power                       ? 
_diffrn_source.size                        ? 
_diffrn_source.source                      SYNCHROTRON 
_diffrn_source.target                      ? 
_diffrn_source.type                        'ALS BEAMLINE 8.2.2' 
_diffrn_source.voltage                     ? 
_diffrn_source.take-off_angle              ? 
_diffrn_source.pdbx_wavelength_list        1.5498 
_diffrn_source.pdbx_wavelength             ? 
_diffrn_source.pdbx_synchrotron_beamline   8.2.2 
_diffrn_source.pdbx_synchrotron_site       ALS 
# 
_reflns.B_iso_Wilson_estimate                          35.38 
_reflns.entry_id                                       7SXM 
_reflns.data_reduction_details                         ? 
_reflns.data_reduction_method                          ? 
_reflns.d_resolution_high                              2.5030 
_reflns.d_resolution_low                               69.6330 
_reflns.details                                        ? 
_reflns.limit_h_max                                    ? 
_reflns.limit_h_min                                    ? 
_reflns.limit_k_max                                    ? 
_reflns.limit_k_min                                    ? 
_reflns.limit_l_max                                    ? 
_reflns.limit_l_min                                    ? 
_reflns.number_all                                     ? 
_reflns.number_obs                                     151627 
_reflns.observed_criterion                             ? 
_reflns.observed_criterion_F_max                       ? 
_reflns.observed_criterion_F_min                       ? 
_reflns.observed_criterion_I_max                       ? 
_reflns.observed_criterion_I_min                       ? 
_reflns.observed_criterion_sigma_F                     ? 
_reflns.observed_criterion_sigma_I                     ? 
_reflns.percent_possible_obs                           97.1 
_reflns.R_free_details                                 ? 
_reflns.Rmerge_F_all                                   ? 
_reflns.Rmerge_F_obs                                   ? 
_reflns.Friedel_coverage                               ? 
_reflns.number_gt                                      ? 
_reflns.threshold_expression                           ? 
_reflns.pdbx_redundancy                                3 
_reflns.pdbx_Rmerge_I_obs                              ? 
_reflns.pdbx_Rmerge_I_all                              ? 
_reflns.pdbx_Rsym_value                                0.086 
_reflns.pdbx_netI_over_av_sigmaI                       ? 
_reflns.pdbx_netI_over_sigmaI                          9.8 
_reflns.pdbx_res_netI_over_av_sigmaI_2                 ? 
_reflns.pdbx_res_netI_over_sigmaI_2                    ? 
_reflns.pdbx_chi_squared                               ? 
_reflns.pdbx_scaling_rejects                           ? 
_reflns.pdbx_d_res_high_opt                            ? 
_reflns.pdbx_d_res_low_opt                             ? 
_reflns.pdbx_d_res_opt_method                          ? 
_reflns.phase_calculation_details                      ? 
_reflns.pdbx_Rrim_I_all                                ? 
_reflns.pdbx_Rpim_I_all                                ? 
_reflns.pdbx_d_opt                                     ? 
_reflns.pdbx_number_measured_all                       ? 
_reflns.pdbx_diffrn_id                                 1 
_reflns.pdbx_ordinal                                   1 
_reflns.pdbx_CC_half                                   ? 
_reflns.pdbx_CC_star                                   ? 
_reflns.pdbx_R_split                                   ? 
_reflns.pdbx_aniso_diffraction_limit_axis_1_ortho[1]   ? 
_reflns.pdbx_aniso_diffraction_limit_axis_1_ortho[2]   ? 
_reflns.pdbx_aniso_diffraction_limit_axis_1_ortho[3]   ? 
_reflns.pdbx_aniso_diffraction_limit_axis_2_ortho[1]   ? 
_reflns.pdbx_aniso_diffraction_limit_axis_2_ortho[2]   ? 
_reflns.pdbx_aniso_diffraction_limit_axis_2_ortho[3]   ? 
_reflns.pdbx_aniso_diffraction_limit_axis_3_ortho[1]   ? 
_reflns.pdbx_aniso_diffraction_limit_axis_3_ortho[2]   ? 
_reflns.pdbx_aniso_diffraction_limit_axis_3_ortho[3]   ? 
_reflns.pdbx_aniso_diffraction_limit_1                 ? 
_reflns.pdbx_aniso_diffraction_limit_2                 ? 
_reflns.pdbx_aniso_diffraction_limit_3                 ? 
_reflns.pdbx_aniso_B_tensor_eigenvector_1_ortho[1]     ? 
_reflns.pdbx_aniso_B_tensor_eigenvector_1_ortho[2]     ? 
_reflns.pdbx_aniso_B_tensor_eigenvector_1_ortho[3]     ? 
_reflns.pdbx_aniso_B_tensor_eigenvector_2_ortho[1]     ? 
_reflns.pdbx_aniso_B_tensor_eigenvector_2_ortho[2]     ? 
_reflns.pdbx_aniso_B_tensor_eigenvector_2_ortho[3]     ? 
_reflns.pdbx_aniso_B_tensor_eigenvector_3_ortho[1]     ? 
_reflns.pdbx_aniso_B_tensor_eigenvector_3_ortho[2]     ? 
_reflns.pdbx_aniso_B_tensor_eigenvector_3_ortho[3]     ? 
_reflns.pdbx_aniso_B_tensor_eigenvalue_1               ? 
_reflns.pdbx_aniso_B_tensor_eigenvalue_2               ? 
_reflns.pdbx_aniso_B_tensor_eigenvalue_3               ? 
_reflns.pdbx_orthogonalization_convention              ? 
_reflns.pdbx_percent_possible_ellipsoidal              ? 
_reflns.pdbx_percent_possible_spherical                ? 
_reflns.pdbx_percent_possible_ellipsoidal_anomalous    ? 
_reflns.pdbx_percent_possible_spherical_anomalous      ? 
_reflns.pdbx_redundancy_anomalous                      ? 
_reflns.pdbx_CC_half_anomalous                         ? 
_reflns.pdbx_absDiff_over_sigma_anomalous              ? 
_reflns.pdbx_percent_possible_anomalous                ? 
_reflns.pdbx_observed_signal_threshold                 ? 
_reflns.pdbx_signal_type                               ? 
_reflns.pdbx_signal_details                            ? 
_reflns.pdbx_signal_software_id                        ? 
# 
_reflns_shell.d_res_high                                    2.5030 
_reflns_shell.d_res_low                                     2.59 
_reflns_shell.meanI_over_sigI_all                           ? 
_reflns_shell.meanI_over_sigI_obs                           ? 
_reflns_shell.number_measured_all                           ? 
_reflns_shell.number_measured_obs                           ? 
_reflns_shell.number_possible                               ? 
_reflns_shell.number_unique_all                             ? 
_reflns_shell.number_unique_obs                             14815 
_reflns_shell.percent_possible_all                          ? 
_reflns_shell.percent_possible_obs                          ? 
_reflns_shell.Rmerge_F_all                                  ? 
_reflns_shell.Rmerge_F_obs                                  ? 
_reflns_shell.Rmerge_I_all                                  ? 
_reflns_shell.Rmerge_I_obs                                  ? 
_reflns_shell.meanI_over_sigI_gt                            ? 
_reflns_shell.meanI_over_uI_all                             ? 
_reflns_shell.meanI_over_uI_gt                              ? 
_reflns_shell.number_measured_gt                            ? 
_reflns_shell.number_unique_gt                              ? 
_reflns_shell.percent_possible_gt                           ? 
_reflns_shell.Rmerge_F_gt                                   ? 
_reflns_shell.Rmerge_I_gt                                   ? 
_reflns_shell.pdbx_redundancy                               ? 
_reflns_shell.pdbx_Rsym_value                               ? 
_reflns_shell.pdbx_chi_squared                              ? 
_reflns_shell.pdbx_netI_over_sigmaI_all                     ? 
_reflns_shell.pdbx_netI_over_sigmaI_obs                     ? 
_reflns_shell.pdbx_Rrim_I_all                               ? 
_reflns_shell.pdbx_Rpim_I_all                               ? 
_reflns_shell.pdbx_rejects                                  ? 
_reflns_shell.pdbx_ordinal                                  1 
_reflns_shell.pdbx_diffrn_id                                1 
_reflns_shell.pdbx_CC_half                                  0.731 
_reflns_shell.pdbx_CC_star                                  ? 
_reflns_shell.pdbx_R_split                                  ? 
_reflns_shell.pdbx_percent_possible_ellipsoidal             ? 
_reflns_shell.pdbx_percent_possible_spherical               ? 
_reflns_shell.pdbx_percent_possible_ellipsoidal_anomalous   ? 
_reflns_shell.pdbx_percent_possible_spherical_anomalous     ? 
_reflns_shell.pdbx_redundancy_anomalous                     ? 
_reflns_shell.pdbx_CC_half_anomalous                        ? 
_reflns_shell.pdbx_absDiff_over_sigma_anomalous             ? 
_reflns_shell.pdbx_percent_possible_anomalous               ? 
# 
_refine.aniso_B[1][1]                            ? 
_refine.aniso_B[1][2]                            ? 
_refine.aniso_B[1][3]                            ? 
_refine.aniso_B[2][2]                            ? 
_refine.aniso_B[2][3]                            ? 
_refine.aniso_B[3][3]                            ? 
_refine.B_iso_max                                ? 
_refine.B_iso_mean                               39.81 
_refine.B_iso_min                                ? 
_refine.correlation_coeff_Fo_to_Fc               ? 
_refine.correlation_coeff_Fo_to_Fc_free          ? 
_refine.details                                  ? 
_refine.diff_density_max                         ? 
_refine.diff_density_max_esd                     ? 
_refine.diff_density_min                         ? 
_refine.diff_density_min_esd                     ? 
_refine.diff_density_rms                         ? 
_refine.diff_density_rms_esd                     ? 
_refine.entry_id                                 7SXM 
_refine.pdbx_refine_id                           'X-RAY DIFFRACTION' 
_refine.ls_abs_structure_details                 ? 
_refine.ls_abs_structure_Flack                   ? 
_refine.ls_abs_structure_Flack_esd               ? 
_refine.ls_abs_structure_Rogers                  ? 
_refine.ls_abs_structure_Rogers_esd              ? 
_refine.ls_d_res_high                            2.5030 
_refine.ls_d_res_low                             69.63 
_refine.ls_extinction_coef                       ? 
_refine.ls_extinction_coef_esd                   ? 
_refine.ls_extinction_expression                 ? 
_refine.ls_extinction_method                     ? 
_refine.ls_goodness_of_fit_all                   ? 
_refine.ls_goodness_of_fit_all_esd               ? 
_refine.ls_goodness_of_fit_obs                   ? 
_refine.ls_goodness_of_fit_obs_esd               ? 
_refine.ls_hydrogen_treatment                    ? 
_refine.ls_matrix_type                           ? 
_refine.ls_number_constraints                    ? 
_refine.ls_number_parameters                     ? 
_refine.ls_number_reflns_all                     ? 
_refine.ls_number_reflns_obs                     151575 
_refine.ls_number_reflns_R_free                  7573 
_refine.ls_number_reflns_R_work                  144002 
_refine.ls_number_restraints                     ? 
_refine.ls_percent_reflns_obs                    97.04 
_refine.ls_percent_reflns_R_free                 5.00 
_refine.ls_R_factor_all                          ? 
_refine.ls_R_factor_obs                          0.1803 
_refine.ls_R_factor_R_free                       0.2180 
_refine.ls_R_factor_R_free_error                 ? 
_refine.ls_R_factor_R_free_error_details         ? 
_refine.ls_R_factor_R_work                       0.1783 
_refine.ls_R_Fsqd_factor_obs                     ? 
_refine.ls_R_I_factor_obs                        ? 
_refine.ls_redundancy_reflns_all                 ? 
_refine.ls_redundancy_reflns_obs                 ? 
_refine.ls_restrained_S_all                      ? 
_refine.ls_restrained_S_obs                      ? 
_refine.ls_shift_over_esd_max                    ? 
_refine.ls_shift_over_esd_mean                   ? 
_refine.ls_structure_factor_coef                 ? 
_refine.ls_weighting_details                     ? 
_refine.ls_weighting_scheme                      ? 
_refine.ls_wR_factor_all                         ? 
_refine.ls_wR_factor_obs                         ? 
_refine.ls_wR_factor_R_free                      ? 
_refine.ls_wR_factor_R_work                      ? 
_refine.occupancy_max                            ? 
_refine.occupancy_min                            ? 
_refine.solvent_model_details                    'FLAT BULK SOLVENT MODEL' 
_refine.solvent_model_param_bsol                 ? 
_refine.solvent_model_param_ksol                 ? 
_refine.pdbx_R_complete                          ? 
_refine.ls_R_factor_gt                           ? 
_refine.ls_goodness_of_fit_gt                    ? 
_refine.ls_goodness_of_fit_ref                   ? 
_refine.ls_shift_over_su_max                     ? 
_refine.ls_shift_over_su_max_lt                  ? 
_refine.ls_shift_over_su_mean                    ? 
_refine.ls_shift_over_su_mean_lt                 ? 
_refine.pdbx_ls_sigma_I                          ? 
_refine.pdbx_ls_sigma_F                          1.34 
_refine.pdbx_ls_sigma_Fsqd                       ? 
_refine.pdbx_data_cutoff_high_absF               ? 
_refine.pdbx_data_cutoff_high_rms_absF           ? 
_refine.pdbx_data_cutoff_low_absF                ? 
_refine.pdbx_isotropic_thermal_model             ? 
_refine.pdbx_ls_cross_valid_method               'FREE R-VALUE' 
_refine.pdbx_method_to_determine_struct          'MOLECULAR REPLACEMENT' 
_refine.pdbx_starting_model                      3M1V 
_refine.pdbx_stereochemistry_target_values       'GeoStd + Monomer Library + CDL v1.2' 
_refine.pdbx_R_Free_selection_details            ? 
_refine.pdbx_stereochem_target_val_spec_case     ? 
_refine.pdbx_overall_ESU_R                       ? 
_refine.pdbx_overall_ESU_R_Free                  ? 
_refine.pdbx_solvent_vdw_probe_radii             1.1100 
_refine.pdbx_solvent_ion_probe_radii             ? 
_refine.pdbx_solvent_shrinkage_radii             0.9000 
_refine.pdbx_real_space_R                        ? 
_refine.pdbx_density_correlation                 ? 
_refine.pdbx_pd_number_of_powder_patterns        ? 
_refine.pdbx_pd_number_of_points                 ? 
_refine.pdbx_pd_meas_number_of_points            ? 
_refine.pdbx_pd_proc_ls_prof_R_factor            ? 
_refine.pdbx_pd_proc_ls_prof_wR_factor           ? 
_refine.pdbx_pd_Marquardt_correlation_coeff      ? 
_refine.pdbx_pd_Fsqrd_R_factor                   ? 
_refine.pdbx_pd_ls_matrix_band_width             ? 
_refine.pdbx_overall_phase_error                 22.5613 
_refine.pdbx_overall_SU_R_free_Cruickshank_DPI   ? 
_refine.pdbx_overall_SU_R_free_Blow_DPI          ? 
_refine.pdbx_overall_SU_R_Blow_DPI               ? 
_refine.pdbx_TLS_residual_ADP_flag               ? 
_refine.pdbx_diffrn_id                           1 
_refine.overall_SU_B                             ? 
_refine.overall_SU_ML                            0.2628 
_refine.overall_SU_R_Cruickshank_DPI             ? 
_refine.overall_SU_R_free                        ? 
_refine.overall_FOM_free_R_set                   ? 
_refine.overall_FOM_work_R_set                   ? 
_refine.pdbx_average_fsc_overall                 ? 
_refine.pdbx_average_fsc_work                    ? 
_refine.pdbx_average_fsc_free                    ? 
# 
_refine_hist.pdbx_refine_id                   'X-RAY DIFFRACTION' 
_refine_hist.cycle_id                         LAST 
_refine_hist.details                          ? 
_refine_hist.d_res_high                       2.5030 
_refine_hist.d_res_low                        69.63 
_refine_hist.number_atoms_solvent             838 
_refine_hist.number_atoms_total               20083 
_refine_hist.number_reflns_all                ? 
_refine_hist.number_reflns_obs                ? 
_refine_hist.number_reflns_R_free             ? 
_refine_hist.number_reflns_R_work             ? 
_refine_hist.R_factor_all                     ? 
_refine_hist.R_factor_obs                     ? 
_refine_hist.R_factor_R_free                  ? 
_refine_hist.R_factor_R_work                  ? 
_refine_hist.pdbx_number_residues_total       ? 
_refine_hist.pdbx_B_iso_mean_ligand           ? 
_refine_hist.pdbx_B_iso_mean_solvent          ? 
_refine_hist.pdbx_number_atoms_protein        19038 
_refine_hist.pdbx_number_atoms_nucleic_acid   0 
_refine_hist.pdbx_number_atoms_ligand         207 
_refine_hist.pdbx_number_atoms_lipid          ? 
_refine_hist.pdbx_number_atoms_carb           ? 
_refine_hist.pdbx_pseudo_atom_details         ? 
# 
loop_
_refine_ls_restr.pdbx_refine_id 
_refine_ls_restr.criterion 
_refine_ls_restr.dev_ideal 
_refine_ls_restr.dev_ideal_target 
_refine_ls_restr.number 
_refine_ls_restr.rejects 
_refine_ls_restr.type 
_refine_ls_restr.weight 
_refine_ls_restr.pdbx_restraint_function 
'X-RAY DIFFRACTION' ? 0.0022  ? 19784 ? f_bond_d           ? ? 
'X-RAY DIFFRACTION' ? 0.5307  ? 26850 ? f_angle_d          ? ? 
'X-RAY DIFFRACTION' ? 0.0406  ? 2908  ? f_chiral_restr     ? ? 
'X-RAY DIFFRACTION' ? 0.0032  ? 3554  ? f_plane_restr      ? ? 
'X-RAY DIFFRACTION' ? 14.6486 ? 7172  ? f_dihedral_angle_d ? ? 
# 
loop_
_refine_ls_restr_ncs.pdbx_refine_id 
_refine_ls_restr_ncs.dom_id 
_refine_ls_restr_ncs.ncs_model_details 
_refine_ls_restr_ncs.rms_dev_B_iso 
_refine_ls_restr_ncs.rms_dev_position 
_refine_ls_restr_ncs.weight_B_iso 
_refine_ls_restr_ncs.weight_position 
_refine_ls_restr_ncs.pdbx_ordinal 
_refine_ls_restr_ncs.pdbx_type 
_refine_ls_restr_ncs.pdbx_asym_id 
_refine_ls_restr_ncs.pdbx_auth_asym_id 
_refine_ls_restr_ncs.pdbx_number 
_refine_ls_restr_ncs.pdbx_rms 
_refine_ls_restr_ncs.pdbx_weight 
_refine_ls_restr_ncs.pdbx_ens_id 
'X-RAY DIFFRACTION' d_2 ? ? 0.275814390883 ? ? 1 'Torsion NCS' ? A ? ? ? ens_1 
'X-RAY DIFFRACTION' d_2 ? ? 0.31323338696  ? ? 2 'Torsion NCS' ? B ? ? ? ens_2 
'X-RAY DIFFRACTION' d_2 ? ? 0.281198671524 ? ? 3 'Torsion NCS' ? C ? ? ? ens_3 
# 
loop_
_refine_ls_shell.pdbx_refine_id 
_refine_ls_shell.d_res_high 
_refine_ls_shell.d_res_low 
_refine_ls_shell.number_reflns_all 
_refine_ls_shell.number_reflns_obs 
_refine_ls_shell.number_reflns_R_free 
_refine_ls_shell.number_reflns_R_work 
_refine_ls_shell.percent_reflns_obs 
_refine_ls_shell.percent_reflns_R_free 
_refine_ls_shell.R_factor_all 
_refine_ls_shell.R_factor_obs 
_refine_ls_shell.R_factor_R_free 
_refine_ls_shell.R_factor_R_free_error 
_refine_ls_shell.R_factor_R_work 
_refine_ls_shell.redundancy_reflns_all 
_refine_ls_shell.redundancy_reflns_obs 
_refine_ls_shell.wR_factor_all 
_refine_ls_shell.wR_factor_obs 
_refine_ls_shell.wR_factor_R_free 
_refine_ls_shell.wR_factor_R_work 
_refine_ls_shell.pdbx_R_complete 
_refine_ls_shell.pdbx_total_number_of_bins_used 
_refine_ls_shell.pdbx_phase_error 
_refine_ls_shell.pdbx_fsc_work 
_refine_ls_shell.pdbx_fsc_free 
'X-RAY DIFFRACTION' 2.5030 2.53  . . 216 4577 92.69 . . . 0.3024 . 0.2441 . . . . . . . . . . . 
'X-RAY DIFFRACTION' 2.53   2.56  . . 253 4762 95.56 . . . 0.3205 . 0.2523 . . . . . . . . . . . 
'X-RAY DIFFRACTION' 2.56   2.59  . . 210 4706 95.35 . . . 0.3049 . 0.2471 . . . . . . . . . . . 
'X-RAY DIFFRACTION' 2.59   2.63  . . 235 4760 95.43 . . . 0.2584 . 0.2371 . . . . . . . . . . . 
'X-RAY DIFFRACTION' 2.63   2.66  . . 282 4656 95.98 . . . 0.2749 . 0.2260 . . . . . . . . . . . 
'X-RAY DIFFRACTION' 2.66   2.70  . . 229 4796 95.64 . . . 0.3026 . 0.2166 . . . . . . . . . . . 
'X-RAY DIFFRACTION' 2.70   2.73  . . 251 4806 96.29 . . . 0.2296 . 0.2149 . . . . . . . . . . . 
'X-RAY DIFFRACTION' 2.73   2.78  . . 268 4647 95.92 . . . 0.2374 . 0.2109 . . . . . . . . . . . 
'X-RAY DIFFRACTION' 2.78   2.82  . . 238 4871 96.31 . . . 0.3117 . 0.2026 . . . . . . . . . . . 
'X-RAY DIFFRACTION' 2.82   2.87  . . 255 4726 96.25 . . . 0.2463 . 0.2141 . . . . . . . . . . . 
'X-RAY DIFFRACTION' 2.87   2.91  . . 252 4777 96.40 . . . 0.2861 . 0.2054 . . . . . . . . . . . 
'X-RAY DIFFRACTION' 2.91   2.97  . . 258 4771 96.47 . . . 0.2396 . 0.1896 . . . . . . . . . . . 
'X-RAY DIFFRACTION' 2.97   3.02  . . 251 4834 96.95 . . . 0.2361 . 0.1950 . . . . . . . . . . . 
'X-RAY DIFFRACTION' 3.02   3.09  . . 241 4771 96.74 . . . 0.2605 . 0.1954 . . . . . . . . . . . 
'X-RAY DIFFRACTION' 3.09   3.15  . . 256 4812 97.11 . . . 0.2601 . 0.1952 . . . . . . . . . . . 
'X-RAY DIFFRACTION' 3.15   3.23  . . 258 4765 96.99 . . . 0.2322 . 0.1861 . . . . . . . . . . . 
'X-RAY DIFFRACTION' 3.23   3.31  . . 259 4796 97.27 . . . 0.2166 . 0.1825 . . . . . . . . . . . 
'X-RAY DIFFRACTION' 3.31   3.40  . . 254 4813 97.37 . . . 0.2208 . 0.1818 . . . . . . . . . . . 
'X-RAY DIFFRACTION' 3.40   3.50  . . 247 4784 97.35 . . . 0.2307 . 0.1827 . . . . . . . . . . . 
'X-RAY DIFFRACTION' 3.50   3.61  . . 267 4838 97.61 . . . 0.2091 . 0.1709 . . . . . . . . . . . 
'X-RAY DIFFRACTION' 3.61   3.74  . . 246 4923 97.99 . . . 0.2031 . 0.1642 . . . . . . . . . . . 
'X-RAY DIFFRACTION' 3.74   3.89  . . 285 4745 97.78 . . . 0.1956 . 0.1611 . . . . . . . . . . . 
'X-RAY DIFFRACTION' 3.89   4.07  . . 241 4857 98.00 . . . 0.1845 . 0.1573 . . . . . . . . . . . 
'X-RAY DIFFRACTION' 4.07   4.28  . . 266 4869 98.24 . . . 0.1794 . 0.1531 . . . . . . . . . . . 
'X-RAY DIFFRACTION' 4.28   4.55  . . 255 4903 98.40 . . . 0.1852 . 0.1510 . . . . . . . . . . . 
'X-RAY DIFFRACTION' 4.55   4.90  . . 237 4861 98.70 . . . 0.2178 . 0.1461 . . . . . . . . . . . 
'X-RAY DIFFRACTION' 4.90   5.39  . . 287 4854 98.79 . . . 0.1843 . 0.1649 . . . . . . . . . . . 
'X-RAY DIFFRACTION' 5.39   6.17  . . 250 4908 99.15 . . . 0.2217 . 0.1782 . . . . . . . . . . . 
'X-RAY DIFFRACTION' 6.17   7.77  . . 275 4902 99.35 . . . 0.1867 . 0.1743 . . . . . . . . . . . 
'X-RAY DIFFRACTION' 7.78   69.63 . . 251 4912 99.14 . . . 0.1637 . 0.1471 . . . . . . . . . . . 
# 
loop_
_struct_ncs_dom.pdbx_ens_id 
_struct_ncs_dom.id 
_struct_ncs_dom.details 
ens_1 d_1 
;(chain "A" and (resid 3 through 258 or resid 260 through 269 or resid 271 through 491 or resid 493 through 549 or resid 1))
;
ens_1 d_2 
;(chain "D" and (resid 3 through 258 or resid 260 through 269 or resid 271 through 491 or resid 493 through 549 or resid 552))
;
ens_2 d_1 
;(chain "B" and (resid 2 through 364 or resid 373 through 418 or resid 420 through 443))
;
ens_2 d_2 
;(chain "E" and (resid 2 through 364 or resid 373 through 418 or resid 420 through 443))
;
ens_3 d_1 
;(chain "C" and (resid 2 through 50 or resid 52 through 247))
;
ens_3 d_2 
;(chain "F" and (resid 2 through 50 or resid 52 through 247))
;
# 
loop_
_struct_ncs_dom_lim.pdbx_ens_id 
_struct_ncs_dom_lim.dom_id 
_struct_ncs_dom_lim.pdbx_component_id 
_struct_ncs_dom_lim.beg_label_alt_id 
_struct_ncs_dom_lim.beg_label_asym_id 
_struct_ncs_dom_lim.beg_label_comp_id 
_struct_ncs_dom_lim.beg_label_seq_id 
_struct_ncs_dom_lim.end_label_alt_id 
_struct_ncs_dom_lim.end_label_asym_id 
_struct_ncs_dom_lim.end_label_comp_id 
_struct_ncs_dom_lim.end_label_seq_id 
_struct_ncs_dom_lim.beg_auth_asym_id 
_struct_ncs_dom_lim.beg_auth_seq_id 
_struct_ncs_dom_lim.end_auth_asym_id 
_struct_ncs_dom_lim.end_auth_seq_id 
_struct_ncs_dom_lim.pdbx_refine_code 
_struct_ncs_dom_lim.selection_details 
ens_1 d_1 1 . A ASP 1   . A ALA 256 ? ? ? ? ? ? 
ens_1 d_1 2 . A VAL 259 . A VAL 268 ? ? ? ? ? ? 
ens_1 d_1 3 . A AGM 272 . A ILE 492 ? ? ? ? ? ? 
ens_1 d_1 4 . A GLN 494 . A ALA 550 ? ? ? ? ? ? 
ens_1 d_1 5 . B F43 .   . B F43 .   ? ? ? ? ? ? 
ens_1 d_2 1 . P ASP 1   . P ALA 256 ? ? ? ? ? ? 
ens_1 d_2 2 . P VAL 259 . P VAL 268 ? ? ? ? ? ? 
ens_1 d_2 3 . P AGM 272 . P ILE 492 ? ? ? ? ? ? 
ens_1 d_2 4 . P GLN 496 . P ALA 552 ? ? ? ? ? ? 
ens_1 d_2 5 . Q F43 .   . Q F43 .   ? ? ? ? ? ? 
ens_2 d_1 1 . K ALA 1   . K HIS 363 ? ? ? ? ? ? 
ens_2 d_1 2 . K GLY 380 . K VAL 425 ? ? ? ? ? ? 
ens_2 d_1 3 . K SER 429 . K ILE 452 ? ? ? ? ? ? 
ens_2 d_2 1 . U ALA 1   . U HIS 363 ? ? ? ? ? ? 
ens_2 d_2 2 . U GLY 380 . U VAL 425 ? ? ? ? ? ? 
ens_2 d_2 3 . U SER 429 . U ILE 452 ? ? ? ? ? ? 
ens_3 d_1 1 . N ALA 1   . N PRO 49  ? ? ? ? ? ? 
ens_3 d_1 2 . N VAL 53  . N ASN 245 ? ? ? ? ? ? 
ens_3 d_2 1 . W ALA 1   . W PRO 49  ? ? ? ? ? ? 
ens_3 d_2 2 . W VAL 51  . W ASN 243 ? ? ? ? ? ? 
# 
loop_
_struct_ncs_ens.id 
_struct_ncs_ens.details 
ens_1 ? 
ens_2 ? 
ens_3 ? 
# 
_struct.entry_id                     7SXM 
_struct.title                        
'Structure of Xenon-derivatized Methyl-Coenzyme M Reductase from Methanothermobacter marburgensis' 
_struct.pdbx_model_details           ? 
_struct.pdbx_formula_weight          ? 
_struct.pdbx_formula_weight_method   ? 
_struct.pdbx_model_type_details      ? 
_struct.pdbx_CASP_flag               N 
# 
_struct_keywords.entry_id        7SXM 
_struct_keywords.text            'methyl-coenzyme M reductase, MCR, methanogens, TRANSFERASE' 
_struct_keywords.pdbx_keywords   TRANSFERASE 
# 
loop_
_struct_asym.id 
_struct_asym.pdbx_blank_PDB_chainid_flag 
_struct_asym.pdbx_modified 
_struct_asym.entity_id 
_struct_asym.details 
A  N N 1  ? 
B  N N 2  ? 
C  N N 3  ? 
D  N N 1  ? 
E  N N 2  ? 
F  N N 3  ? 
G  N N 4  ? 
H  N N 5  ? 
I  N N 6  ? 
J  N N 7  ? 
K  N N 8  ? 
L  N N 6  ? 
M  N N 9  ? 
N  N N 4  ? 
O  N N 7  ? 
P  N N 10 ? 
Q  N N 10 ? 
R  N N 10 ? 
S  N N 10 ? 
T  N N 6  ? 
U  N N 8  ? 
V  N N 10 ? 
W  N N 5  ? 
X  N N 6  ? 
Y  N N 10 ? 
Z  N N 10 ? 
AA N N 10 ? 
BA N N 11 ? 
CA N N 11 ? 
DA N N 11 ? 
EA N N 11 ? 
FA N N 11 ? 
GA N N 11 ? 
# 
loop_
_struct_conf.conf_type_id 
_struct_conf.id 
_struct_conf.pdbx_PDB_helix_id 
_struct_conf.beg_label_comp_id 
_struct_conf.beg_label_asym_id 
_struct_conf.beg_label_seq_id 
_struct_conf.pdbx_beg_PDB_ins_code 
_struct_conf.end_label_comp_id 
_struct_conf.end_label_asym_id 
_struct_conf.end_label_seq_id 
_struct_conf.pdbx_end_PDB_ins_code 
_struct_conf.beg_auth_comp_id 
_struct_conf.beg_auth_asym_id 
_struct_conf.beg_auth_seq_id 
_struct_conf.end_auth_comp_id 
_struct_conf.end_auth_asym_id 
_struct_conf.end_auth_seq_id 
_struct_conf.pdbx_PDB_helix_class 
_struct_conf.details 
_struct_conf.pdbx_PDB_helix_length 
HELX_P HELX_P1   AA1 PHE A 5   ? PHE A 13  ? PHE A 6   PHE A 14  1 ? 9  
HELX_P HELX_P2   AA2 GLY A 28  ? GLN A 32  ? GLY A 29  GLN A 33  5 ? 5  
HELX_P HELX_P3   AA3 SER A 33  ? GLY A 51  ? SER A 34  GLY A 52  1 ? 19 
HELX_P HELX_P4   AA4 ASP A 83  ? ASN A 89  ? ASP A 84  ASN A 90  5 ? 7  
HELX_P HELX_P5   AA5 ASN A 90  ? ARG A 102 ? ASN A 91  ARG A 103 1 ? 13 
HELX_P HELX_P6   AA6 LEU A 108 ? ARG A 118 ? LEU A 109 ARG A 119 1 ? 11 
HELX_P HELX_P7   AA7 THR A 124 ? MET A 139 ? THR A 125 MET A 140 1 ? 16 
HELX_P HELX_P8   AA8 ASN A 168 ? ILE A 175 ? ASN A 169 ILE A 176 1 ? 8  
HELX_P HELX_P9   AA9 ASP A 176 ? VAL A 180 ? ASP A 177 VAL A 181 5 ? 5  
HELX_P HELX_P10  AB1 ASP A 182 ? PHE A 187 ? ASP A 183 PHE A 188 1 ? 6  
HELX_P HELX_P11  AB2 PRO A 188 ? GLY A 200 ? PRO A 189 GLY A 201 1 ? 13 
HELX_P HELX_P12  AB3 PRO A 210 ? CYS A 217 ? PRO A 211 CYS A 218 1 ? 8  
HELX_P HELX_P13  AB4 ALA A 220 ? TYR A 238 ? ALA A 221 TYR A 239 1 ? 19 
HELX_P HELX_P14  AB5 ALA A 246 ? MHS A 256 ? ALA A 247 MHS A 257 1 ? 11 
HELX_P HELX_P15  AB6 GLU A 276 ? VAL A 280 ? GLU A 277 VAL A 281 5 ? 5  
HELX_P HELX_P16  AB7 PRO A 281 ? CYS A 289 ? PRO A 282 CYS A 290 1 ? 9  
HELX_P HELX_P17  AB8 GLN A 290 ? VAL A 294 ? GLN A 291 VAL A 295 5 ? 5  
HELX_P HELX_P18  AB9 ASP A 298 ? GLN A 316 ? ASP A 299 GLN A 317 1 ? 19 
HELX_P HELX_P19  AC1 PHE A 329 ? ALA A 335 ? PHE A 330 ALA A 336 1 ? 7  
HELX_P HELX_P20  AC2 ASN A 340 ? TYR A 357 ? ASN A 341 TYR A 358 1 ? 18 
HELX_P HELX_P21  AC3 ASN A 365 ? TYR A 387 ? ASN A 366 TYR A 388 1 ? 23 
HELX_P HELX_P22  AC4 TYR A 387 ? GLN A 394 ? TYR A 388 GLN A 395 1 ? 8  
HELX_P HELX_P23  AC5 GLY A 396 ? GLY A 417 ? GLY A 397 GLY A 418 1 ? 22 
HELX_P HELX_P24  AC6 ASN A 418 ? SER A 438 ? ASN A 419 SER A 439 1 ? 21 
HELX_P HELX_P25  AC7 ASP A 446 ? PHE A 457 ? ASP A 447 PHE A 458 1 ? 12 
HELX_P HELX_P26  AC8 TYR A 474 ? ALA A 478 ? TYR A 475 ALA A 479 5 ? 5  
HELX_P HELX_P27  AC9 HIS A 483 ? GLY A 499 ? HIS A 484 GLY A 500 1 ? 17 
HELX_P HELX_P28  AD1 ASN A 505 ? PHE A 512 ? ASN A 506 PHE A 513 1 ? 8  
HELX_P HELX_P29  AD2 ASN A 523 ? LEU A 533 ? ASN A 524 LEU A 534 1 ? 11 
HELX_P HELX_P30  AD3 ARG A 542 ? THR A 546 ? ARG A 543 THR A 547 5 ? 5  
HELX_P HELX_P31  AD4 GLU B 24  ? SER B 27  ? GLU B 25  SER B 28  5 ? 4  
HELX_P HELX_P32  AD5 ASN B 31  ? ARG B 43  ? ASN B 32  ARG B 44  1 ? 13 
HELX_P HELX_P33  AD6 LEU B 49  ? ALA B 59  ? LEU B 50  ALA B 60  1 ? 11 
HELX_P HELX_P34  AD7 ASN B 80  ? GLN B 93  ? ASN B 81  GLN B 94  1 ? 14 
HELX_P HELX_P35  AD8 GLY B 106 ? GLY B 108 ? GLY B 107 GLY B 109 5 ? 3  
HELX_P HELX_P36  AD9 PRO B 116 ? ASP B 121 ? PRO B 117 ASP B 122 1 ? 6  
HELX_P HELX_P37  AE1 SER B 127 ? ASP B 146 ? SER B 128 ASP B 147 1 ? 20 
HELX_P HELX_P38  AE2 ASP B 151 ? GLY B 161 ? ASP B 152 GLY B 162 1 ? 11 
HELX_P HELX_P39  AE3 ILE B 180 ? LEU B 184 ? ILE B 181 LEU B 185 5 ? 5  
HELX_P HELX_P40  AE4 TYR B 189 ? ASN B 193 ? TYR B 190 ASN B 194 5 ? 5  
HELX_P HELX_P41  AE5 MET B 195 ? THR B 203 ? MET B 196 THR B 204 1 ? 9  
HELX_P HELX_P42  AE6 ASN B 206 ? MET B 225 ? ASN B 207 MET B 226 1 ? 20 
HELX_P HELX_P43  AE7 VAL B 229 ? ALA B 231 ? VAL B 230 ALA B 232 5 ? 3  
HELX_P HELX_P44  AE8 PHE B 232 ? MET B 245 ? PHE B 233 MET B 246 1 ? 14 
HELX_P HELX_P45  AE9 ASN B 246 ? ASP B 248 ? ASN B 247 ASP B 249 5 ? 3  
HELX_P HELX_P46  AF1 ASN B 249 ? GLY B 259 ? ASN B 250 GLY B 260 1 ? 11 
HELX_P HELX_P47  AF2 THR B 263 ? ASP B 278 ? THR B 264 ASP B 279 1 ? 16 
HELX_P HELX_P48  AF3 ASP B 297 ? ARG B 321 ? ASP B 298 ARG B 322 1 ? 25 
HELX_P HELX_P49  AF4 ALA B 322 ? GLN B 324 ? ALA B 323 GLN B 325 5 ? 3  
HELX_P HELX_P50  AF5 GLY B 325 ? GLY B 342 ? GLY B 326 GLY B 343 1 ? 18 
HELX_P HELX_P51  AF6 SER B 345 ? PHE B 348 ? SER B 346 PHE B 349 5 ? 4  
HELX_P HELX_P52  AF7 GLY B 349 ? PHE B 361 ? GLY B 350 PHE B 362 1 ? 13 
HELX_P HELX_P53  AF8 GLY B 370 ? PHE B 374 ? GLY B 371 PHE B 375 5 ? 5  
HELX_P HELX_P54  AF9 ALA B 388 ? ASP B 399 ? ALA B 389 ASP B 400 1 ? 12 
HELX_P HELX_P55  AG1 SER B 406 ? SER B 411 ? SER B 407 SER B 412 1 ? 6  
HELX_P HELX_P56  AG2 SER B 411 ? PHE B 418 ? SER B 412 PHE B 419 1 ? 8  
HELX_P HELX_P57  AG3 VAL B 421 ? GLU B 426 ? VAL B 422 GLU B 427 1 ? 6  
HELX_P HELX_P58  AG4 GLU B 426 ? ILE B 438 ? GLU B 427 ILE B 439 1 ? 13 
HELX_P HELX_P59  AG5 THR C 8   ? ASN C 19  ? THR C 9   ASN C 20  1 ? 12 
HELX_P HELX_P60  AG6 SER C 31  ? GLY C 40  ? SER C 32  GLY C 41  1 ? 10 
HELX_P HELX_P61  AG7 ASP C 63  ? VAL C 69  ? ASP C 64  VAL C 70  1 ? 7  
HELX_P HELX_P62  AG8 ILE C 72  ? GLY C 78  ? ILE C 73  GLY C 79  1 ? 7  
HELX_P HELX_P63  AG9 GLN C 96  ? TYR C 108 ? GLN C 97  TYR C 109 1 ? 13 
HELX_P HELX_P64  AH1 GLU C 126 ? THR C 139 ? GLU C 127 THR C 140 1 ? 14 
HELX_P HELX_P65  AH2 ASP C 205 ? THR C 213 ? ASP C 206 THR C 214 1 ? 9  
HELX_P HELX_P66  AH3 ALA C 222 ? ASP C 225 ? ALA C 223 ASP C 226 5 ? 4  
HELX_P HELX_P67  AH4 ASP C 226 ? ASN C 246 ? ASP C 227 ASN C 247 1 ? 21 
HELX_P HELX_P68  AH5 PHE D 5   ? PHE D 13  ? PHE D 6   PHE D 14  1 ? 9  
HELX_P HELX_P69  AH6 GLY D 28  ? GLN D 32  ? GLY D 29  GLN D 33  5 ? 5  
HELX_P HELX_P70  AH7 SER D 33  ? GLY D 51  ? SER D 34  GLY D 52  1 ? 19 
HELX_P HELX_P71  AH8 ASP D 83  ? ASN D 89  ? ASP D 84  ASN D 90  5 ? 7  
HELX_P HELX_P72  AH9 ASN D 90  ? ARG D 102 ? ASN D 91  ARG D 103 1 ? 13 
HELX_P HELX_P73  AI1 LEU D 108 ? ARG D 118 ? LEU D 109 ARG D 119 1 ? 11 
HELX_P HELX_P74  AI2 THR D 124 ? MET D 139 ? THR D 125 MET D 140 1 ? 16 
HELX_P HELX_P75  AI3 ASN D 168 ? ILE D 175 ? ASN D 169 ILE D 176 1 ? 8  
HELX_P HELX_P76  AI4 ASP D 176 ? VAL D 180 ? ASP D 177 VAL D 181 5 ? 5  
HELX_P HELX_P77  AI5 ASP D 182 ? PHE D 187 ? ASP D 183 PHE D 188 1 ? 6  
HELX_P HELX_P78  AI6 PRO D 188 ? GLY D 200 ? PRO D 189 GLY D 201 1 ? 13 
HELX_P HELX_P79  AI7 PRO D 210 ? CYS D 217 ? PRO D 211 CYS D 218 1 ? 8  
HELX_P HELX_P80  AI8 ALA D 220 ? TYR D 238 ? ALA D 221 TYR D 239 1 ? 19 
HELX_P HELX_P81  AI9 ALA D 246 ? MHS D 256 ? ALA D 247 MHS D 257 1 ? 11 
HELX_P HELX_P82  AJ1 PRO D 267 ? ALA D 271 ? PRO D 268 ALA D 272 5 ? 5  
HELX_P HELX_P83  AJ2 GLU D 276 ? VAL D 280 ? GLU D 277 VAL D 281 5 ? 5  
HELX_P HELX_P84  AJ3 PRO D 281 ? CYS D 289 ? PRO D 282 CYS D 290 1 ? 9  
HELX_P HELX_P85  AJ4 GLN D 290 ? VAL D 294 ? GLN D 291 VAL D 295 5 ? 5  
HELX_P HELX_P86  AJ5 ASP D 298 ? GLN D 316 ? ASP D 299 GLN D 317 1 ? 19 
HELX_P HELX_P87  AJ6 PHE D 329 ? ALA D 335 ? PHE D 330 ALA D 336 1 ? 7  
HELX_P HELX_P88  AJ7 ASN D 340 ? TYR D 357 ? ASN D 341 TYR D 358 1 ? 18 
HELX_P HELX_P89  AJ8 ASN D 365 ? TYR D 387 ? ASN D 366 TYR D 388 1 ? 23 
HELX_P HELX_P90  AJ9 TYR D 387 ? GLN D 394 ? TYR D 388 GLN D 395 1 ? 8  
HELX_P HELX_P91  AK1 GLY D 396 ? GLY D 417 ? GLY D 397 GLY D 418 1 ? 22 
HELX_P HELX_P92  AK2 ASN D 418 ? SER D 438 ? ASN D 419 SER D 439 1 ? 21 
HELX_P HELX_P93  AK3 ASP D 446 ? PHE D 457 ? ASP D 447 PHE D 458 1 ? 12 
HELX_P HELX_P94  AK4 PRO D 466 ? ARG D 470 ? PRO D 467 ARG D 471 5 ? 5  
HELX_P HELX_P95  AK5 TYR D 474 ? ALA D 478 ? TYR D 475 ALA D 479 5 ? 5  
HELX_P HELX_P96  AK6 HIS D 483 ? GLY D 499 ? HIS D 484 GLY D 500 1 ? 17 
HELX_P HELX_P97  AK7 ASN D 505 ? PHE D 512 ? ASN D 506 PHE D 513 1 ? 8  
HELX_P HELX_P98  AK8 ASN D 523 ? LEU D 533 ? ASN D 524 LEU D 534 1 ? 11 
HELX_P HELX_P99  AK9 ARG D 542 ? THR D 546 ? ARG D 543 THR D 547 5 ? 5  
HELX_P HELX_P100 AL1 GLU E 24  ? SER E 27  ? GLU E 25  SER E 28  5 ? 4  
HELX_P HELX_P101 AL2 ASN E 31  ? ARG E 43  ? ASN E 32  ARG E 44  1 ? 13 
HELX_P HELX_P102 AL3 LEU E 49  ? ALA E 59  ? LEU E 50  ALA E 60  1 ? 11 
HELX_P HELX_P103 AL4 ASN E 80  ? GLN E 93  ? ASN E 81  GLN E 94  1 ? 14 
HELX_P HELX_P104 AL5 GLY E 106 ? GLY E 108 ? GLY E 107 GLY E 109 5 ? 3  
HELX_P HELX_P105 AL6 PRO E 116 ? ASP E 121 ? PRO E 117 ASP E 122 1 ? 6  
HELX_P HELX_P106 AL7 SER E 127 ? ASP E 146 ? SER E 128 ASP E 147 1 ? 20 
HELX_P HELX_P107 AL8 ASP E 151 ? GLY E 161 ? ASP E 152 GLY E 162 1 ? 11 
HELX_P HELX_P108 AL9 ILE E 180 ? LEU E 184 ? ILE E 181 LEU E 185 5 ? 5  
HELX_P HELX_P109 AM1 TYR E 189 ? ASN E 193 ? TYR E 190 ASN E 194 5 ? 5  
HELX_P HELX_P110 AM2 MET E 195 ? THR E 203 ? MET E 196 THR E 204 1 ? 9  
HELX_P HELX_P111 AM3 ASN E 206 ? MET E 225 ? ASN E 207 MET E 226 1 ? 20 
HELX_P HELX_P112 AM4 VAL E 229 ? ALA E 231 ? VAL E 230 ALA E 232 5 ? 3  
HELX_P HELX_P113 AM5 PHE E 232 ? MET E 245 ? PHE E 233 MET E 246 1 ? 14 
HELX_P HELX_P114 AM6 ASN E 246 ? ASP E 248 ? ASN E 247 ASP E 249 5 ? 3  
HELX_P HELX_P115 AM7 ASN E 249 ? GLY E 259 ? ASN E 250 GLY E 260 1 ? 11 
HELX_P HELX_P116 AM8 THR E 263 ? ASP E 278 ? THR E 264 ASP E 279 1 ? 16 
HELX_P HELX_P117 AM9 ASP E 297 ? ARG E 321 ? ASP E 298 ARG E 322 1 ? 25 
HELX_P HELX_P118 AN1 ALA E 322 ? GLN E 324 ? ALA E 323 GLN E 325 5 ? 3  
HELX_P HELX_P119 AN2 GLY E 325 ? GLY E 342 ? GLY E 326 GLY E 343 1 ? 18 
HELX_P HELX_P120 AN3 SER E 345 ? PHE E 348 ? SER E 346 PHE E 349 5 ? 4  
HELX_P HELX_P121 AN4 GLY E 349 ? PHE E 361 ? GLY E 350 PHE E 362 1 ? 13 
HELX_P HELX_P122 AN5 GLY E 370 ? PHE E 374 ? GLY E 371 PHE E 375 5 ? 5  
HELX_P HELX_P123 AN6 ALA E 388 ? ASP E 399 ? ALA E 389 ASP E 400 1 ? 12 
HELX_P HELX_P124 AN7 SER E 406 ? SER E 411 ? SER E 407 SER E 412 1 ? 6  
HELX_P HELX_P125 AN8 SER E 411 ? PHE E 418 ? SER E 412 PHE E 419 1 ? 8  
HELX_P HELX_P126 AN9 VAL E 421 ? GLU E 426 ? VAL E 422 GLU E 427 1 ? 6  
HELX_P HELX_P127 AO1 GLU E 426 ? ILE E 438 ? GLU E 427 ILE E 439 1 ? 13 
HELX_P HELX_P128 AO2 THR F 8   ? ASN F 19  ? THR F 9   ASN F 20  1 ? 12 
HELX_P HELX_P129 AO3 SER F 31  ? GLY F 40  ? SER F 32  GLY F 41  1 ? 10 
HELX_P HELX_P130 AO4 ASP F 63  ? VAL F 69  ? ASP F 64  VAL F 70  1 ? 7  
HELX_P HELX_P131 AO5 ILE F 72  ? GLY F 78  ? ILE F 73  GLY F 79  1 ? 7  
HELX_P HELX_P132 AO6 GLN F 96  ? TYR F 108 ? GLN F 97  TYR F 109 1 ? 13 
HELX_P HELX_P133 AO7 GLU F 126 ? THR F 139 ? GLU F 127 THR F 140 1 ? 14 
HELX_P HELX_P134 AO8 ASP F 205 ? THR F 213 ? ASP F 206 THR F 214 1 ? 9  
HELX_P HELX_P135 AO9 ALA F 222 ? ASP F 225 ? ALA F 223 ASP F 226 5 ? 4  
HELX_P HELX_P136 AP1 ASP F 226 ? ASN F 246 ? ASP F 227 ASN F 247 1 ? 21 
# 
_struct_conf_type.id          HELX_P 
_struct_conf_type.criteria    ? 
_struct_conf_type.reference   ? 
# 
loop_
_struct_conn.id 
_struct_conn.conn_type_id 
_struct_conn.pdbx_leaving_atom_flag 
_struct_conn.pdbx_PDB_id 
_struct_conn.ptnr1_label_asym_id 
_struct_conn.ptnr1_label_comp_id 
_struct_conn.ptnr1_label_seq_id 
_struct_conn.ptnr1_label_atom_id 
_struct_conn.pdbx_ptnr1_label_alt_id 
_struct_conn.pdbx_ptnr1_PDB_ins_code 
_struct_conn.pdbx_ptnr1_standard_comp_id 
_struct_conn.ptnr1_symmetry 
_struct_conn.ptnr2_label_asym_id 
_struct_conn.ptnr2_label_comp_id 
_struct_conn.ptnr2_label_seq_id 
_struct_conn.ptnr2_label_atom_id 
_struct_conn.pdbx_ptnr2_label_alt_id 
_struct_conn.pdbx_ptnr2_PDB_ins_code 
_struct_conn.ptnr1_auth_asym_id 
_struct_conn.ptnr1_auth_comp_id 
_struct_conn.ptnr1_auth_seq_id 
_struct_conn.ptnr2_auth_asym_id 
_struct_conn.ptnr2_auth_comp_id 
_struct_conn.ptnr2_auth_seq_id 
_struct_conn.ptnr2_symmetry 
_struct_conn.pdbx_ptnr3_label_atom_id 
_struct_conn.pdbx_ptnr3_label_seq_id 
_struct_conn.pdbx_ptnr3_label_comp_id 
_struct_conn.pdbx_ptnr3_label_asym_id 
_struct_conn.pdbx_ptnr3_label_alt_id 
_struct_conn.pdbx_ptnr3_PDB_ins_code 
_struct_conn.details 
_struct_conn.pdbx_dist_value 
_struct_conn.pdbx_value_order 
_struct_conn.pdbx_role 
covale1  covale both ? A LYS 255 C   ? ? ? 1_555 A  MHS 256 N   ? ? A LYS 256 A MHS 257 1_555 ? ? ? ? ? ? ? 1.331 ? ? 
covale2  covale both ? A MHS 256 C   ? ? ? 1_555 A  ALA 257 N   ? ? A MHS 257 A ALA 258 1_555 ? ? ? ? ? ? ? 1.331 ? ? 
covale3  covale both ? A ARG 269 C   ? ? ? 1_555 A  AGM 270 N   ? ? A ARG 270 A AGM 271 1_555 ? ? ? ? ? ? ? 1.326 ? ? 
covale4  covale both ? A AGM 270 C   ? ? ? 1_555 A  ALA 271 N   ? ? A AGM 271 A ALA 272 1_555 ? ? ? ? ? ? ? 1.334 ? ? 
covale5  covale both ? A SER 398 C   ? ? ? 1_555 A  MGN 399 N   ? ? A SER 399 A MGN 400 1_555 ? ? ? ? ? ? ? 1.331 ? ? 
covale6  covale both ? A MGN 399 C   ? ? ? 1_555 A  ARG 400 N   ? ? A MGN 400 A ARG 401 1_555 ? ? ? ? ? ? ? 1.329 ? ? 
covale7  covale both ? A TYR 443 C   ? ? ? 1_555 A  GL3 444 N   ? ? A TYR 444 A GL3 445 1_555 ? ? ? ? ? ? ? 1.326 ? ? 
covale8  covale both ? A GL3 444 C   ? ? ? 1_555 A  TYR 445 N   ? ? A GL3 445 A TYR 446 1_555 ? ? ? ? ? ? ? 1.328 ? ? 
covale9  covale one  ? A GLN 448 C   ? ? ? 1_555 A  DYA 449 N   ? ? A GLN 449 A DYA 450 1_555 ? ? ? ? ? ? ? 1.330 ? ? 
covale10 covale both ? A DYA 449 C   ? ? ? 1_555 A  GLN 450 N   ? ? A DYA 450 A GLN 451 1_555 ? ? ? ? ? ? ? 1.331 ? ? 
covale11 covale both ? A GLN 450 C   ? ? ? 1_555 A  SMC 451 N   ? ? A GLN 451 A SMC 452 1_555 ? ? ? ? ? ? ? 1.330 ? ? 
covale12 covale both ? A SMC 451 C   ? ? ? 1_555 A  GLY 452 N   ? ? A SMC 452 A GLY 453 1_555 ? ? ? ? ? ? ? 1.331 ? ? 
covale13 covale both ? D LYS 255 C   ? ? ? 1_555 D  MHS 256 N   ? ? D LYS 256 D MHS 257 1_555 ? ? ? ? ? ? ? 1.330 ? ? 
covale14 covale both ? D MHS 256 C   ? ? ? 1_555 D  ALA 257 N   ? ? D MHS 257 D ALA 258 1_555 ? ? ? ? ? ? ? 1.332 ? ? 
covale15 covale both ? D ARG 269 C   ? ? ? 1_555 D  AGM 270 N   ? ? D ARG 270 D AGM 271 1_555 ? ? ? ? ? ? ? 1.326 ? ? 
covale16 covale both ? D AGM 270 C   ? ? ? 1_555 D  ALA 271 N   ? ? D AGM 271 D ALA 272 1_555 ? ? ? ? ? ? ? 1.335 ? ? 
covale17 covale both ? D SER 398 C   ? ? ? 1_555 D  MGN 399 N   ? ? D SER 399 D MGN 400 1_555 ? ? ? ? ? ? ? 1.333 ? ? 
covale18 covale both ? D MGN 399 C   ? ? ? 1_555 D  ARG 400 N   ? ? D MGN 400 D ARG 401 1_555 ? ? ? ? ? ? ? 1.330 ? ? 
covale19 covale both ? D TYR 443 C   ? ? ? 1_555 D  GL3 444 N   ? ? D TYR 444 D GL3 445 1_555 ? ? ? ? ? ? ? 1.328 ? ? 
covale20 covale both ? D GL3 444 C   ? ? ? 1_555 D  TYR 445 N   ? ? D GL3 445 D TYR 446 1_555 ? ? ? ? ? ? ? 1.328 ? ? 
covale21 covale one  ? D GLN 448 C   ? ? ? 1_555 D  DYA 449 N   ? ? D GLN 449 D DYA 450 1_555 ? ? ? ? ? ? ? 1.329 ? ? 
covale22 covale both ? D DYA 449 C   ? ? ? 1_555 D  GLN 450 N   ? ? D DYA 450 D GLN 451 1_555 ? ? ? ? ? ? ? 1.330 ? ? 
covale23 covale both ? D GLN 450 C   ? ? ? 1_555 D  SMC 451 N   ? ? D GLN 451 D SMC 452 1_555 ? ? ? ? ? ? ? 1.329 ? ? 
covale24 covale both ? D SMC 451 C   ? ? ? 1_555 D  GLY 452 N   ? ? D SMC 452 D GLY 453 1_555 ? ? ? ? ? ? ? 1.331 ? ? 
metalc1  metalc ?    ? A GLN 146 OE1 ? ? ? 1_555 G  F43 .   NI  ? ? A GLN 147 A F43 601 1_555 ? ? ? ? ? ? ? 2.289 ? ? 
metalc2  metalc ?    ? A ARG 215 O   ? ? ? 1_555 M  NA  .   NA  ? ? A ARG 216 A NA  607 1_555 ? ? ? ? ? ? ? 2.760 ? ? 
metalc3  metalc ?    ? A CYS 217 O   ? ? ? 1_555 M  NA  .   NA  ? ? A CYS 218 A NA  607 1_555 ? ? ? ? ? ? ? 2.771 ? ? 
metalc4  metalc ?    ? G F43 .   NI  ? ? ? 1_555 U  COM .   S1  ? ? A F43 601 D COM 602 1_555 ? ? ? ? ? ? ? 2.458 ? ? 
metalc5  metalc ?    ? H MG  .   MG  ? ? ? 1_555 I  ACT .   O   ? ? A MG  602 A ACT 603 1_555 ? ? ? ? ? ? ? 2.263 ? ? 
metalc6  metalc ?    ? H MG  .   MG  ? ? ? 1_555 BA HOH .   O   ? ? A MG  602 A HOH 723 1_555 ? ? ? ? ? ? ? 2.217 ? ? 
metalc7  metalc ?    ? H MG  .   MG  ? ? ? 1_555 BA HOH .   O   ? ? A MG  602 A HOH 731 1_555 ? ? ? ? ? ? ? 2.232 ? ? 
metalc8  metalc ?    ? H MG  .   MG  ? ? ? 1_555 BA HOH .   O   ? ? A MG  602 A HOH 783 1_555 ? ? ? ? ? ? ? 2.138 ? ? 
metalc9  metalc ?    ? H MG  .   MG  ? ? ? 1_555 BA HOH .   O   ? ? A MG  602 A HOH 901 1_555 ? ? ? ? ? ? ? 2.169 ? ? 
metalc10 metalc ?    ? H MG  .   MG  ? ? ? 1_555 BA HOH .   O   ? ? A MG  602 A HOH 932 1_555 ? ? ? ? ? ? ? 2.129 ? ? 
metalc11 metalc ?    ? K COM .   S1  ? ? ? 1_555 N  F43 .   NI  ? ? A COM 605 A F43 608 1_555 ? ? ? ? ? ? ? 2.478 ? ? 
metalc12 metalc ?    ? M NA  .   NA  ? ? ? 1_555 D  ARG 215 O   ? ? A NA  607 D ARG 216 1_555 ? ? ? ? ? ? ? 2.840 ? ? 
metalc13 metalc ?    ? M NA  .   NA  ? ? ? 1_555 D  CYS 217 O   ? ? A NA  607 D CYS 218 1_555 ? ? ? ? ? ? ? 2.788 ? ? 
metalc14 metalc ?    ? N F43 .   NI  ? ? ? 1_555 D  GLN 146 OE1 ? ? A F43 608 D GLN 147 1_555 ? ? ? ? ? ? ? 2.270 ? ? 
metalc15 metalc ?    ? W MG  .   MG  ? ? ? 1_555 X  ACT .   OXT ? ? D MG  604 D ACT 605 1_555 ? ? ? ? ? ? ? 2.101 ? ? 
metalc16 metalc ?    ? W MG  .   MG  ? ? ? 1_555 EA HOH .   O   ? ? D MG  604 D HOH 720 1_555 ? ? ? ? ? ? ? 2.146 ? ? 
metalc17 metalc ?    ? W MG  .   MG  ? ? ? 1_555 EA HOH .   O   ? ? D MG  604 D HOH 728 1_555 ? ? ? ? ? ? ? 2.011 ? ? 
metalc18 metalc ?    ? W MG  .   MG  ? ? ? 1_555 EA HOH .   O   ? ? D MG  604 D HOH 733 1_555 ? ? ? ? ? ? ? 2.209 ? ? 
metalc19 metalc ?    ? W MG  .   MG  ? ? ? 1_555 EA HOH .   O   ? ? D MG  604 D HOH 746 1_555 ? ? ? ? ? ? ? 2.158 ? ? 
metalc20 metalc ?    ? W MG  .   MG  ? ? ? 1_555 EA HOH .   O   ? ? D MG  604 D HOH 905 1_555 ? ? ? ? ? ? ? 2.175 ? ? 
# 
loop_
_struct_conn_type.id 
_struct_conn_type.criteria 
_struct_conn_type.reference 
covale ? ? 
metalc ? ? 
# 
loop_
_struct_mon_prot_cis.pdbx_id 
_struct_mon_prot_cis.label_comp_id 
_struct_mon_prot_cis.label_seq_id 
_struct_mon_prot_cis.label_asym_id 
_struct_mon_prot_cis.label_alt_id 
_struct_mon_prot_cis.pdbx_PDB_ins_code 
_struct_mon_prot_cis.auth_comp_id 
_struct_mon_prot_cis.auth_seq_id 
_struct_mon_prot_cis.auth_asym_id 
_struct_mon_prot_cis.pdbx_label_comp_id_2 
_struct_mon_prot_cis.pdbx_label_seq_id_2 
_struct_mon_prot_cis.pdbx_label_asym_id_2 
_struct_mon_prot_cis.pdbx_PDB_ins_code_2 
_struct_mon_prot_cis.pdbx_auth_comp_id_2 
_struct_mon_prot_cis.pdbx_auth_seq_id_2 
_struct_mon_prot_cis.pdbx_auth_asym_id_2 
_struct_mon_prot_cis.pdbx_PDB_model_num 
_struct_mon_prot_cis.pdbx_omega_angle 
1 TYR 163 B . ? TYR 164 B PRO 164 B ? PRO 165 B 1 5.58 
2 TYR 163 E . ? TYR 164 E PRO 164 E ? PRO 165 E 1 5.96 
# 
loop_
_struct_sheet.id 
_struct_sheet.type 
_struct_sheet.number_strands 
_struct_sheet.details 
AA1 ? 2 ? 
AA2 ? 4 ? 
AA3 ? 2 ? 
AA4 ? 4 ? 
AA5 ? 2 ? 
AA6 ? 4 ? 
AA7 ? 3 ? 
AA8 ? 2 ? 
AA9 ? 4 ? 
AB1 ? 2 ? 
AB2 ? 4 ? 
AB3 ? 2 ? 
AB4 ? 4 ? 
AB5 ? 3 ? 
# 
loop_
_struct_sheet_order.sheet_id 
_struct_sheet_order.range_id_1 
_struct_sheet_order.range_id_2 
_struct_sheet_order.offset 
_struct_sheet_order.sense 
AA1 1 2 ? anti-parallel 
AA2 1 2 ? anti-parallel 
AA2 2 3 ? anti-parallel 
AA2 3 4 ? anti-parallel 
AA3 1 2 ? anti-parallel 
AA4 1 2 ? anti-parallel 
AA4 2 3 ? anti-parallel 
AA4 3 4 ? anti-parallel 
AA5 1 2 ? anti-parallel 
AA6 1 2 ? anti-parallel 
AA6 2 3 ? anti-parallel 
AA6 3 4 ? anti-parallel 
AA7 1 2 ? anti-parallel 
AA7 2 3 ? anti-parallel 
AA8 1 2 ? anti-parallel 
AA9 1 2 ? anti-parallel 
AA9 2 3 ? anti-parallel 
AA9 3 4 ? anti-parallel 
AB1 1 2 ? anti-parallel 
AB2 1 2 ? anti-parallel 
AB2 2 3 ? anti-parallel 
AB2 3 4 ? anti-parallel 
AB3 1 2 ? anti-parallel 
AB4 1 2 ? anti-parallel 
AB4 2 3 ? anti-parallel 
AB4 3 4 ? anti-parallel 
AB5 1 2 ? anti-parallel 
AB5 2 3 ? anti-parallel 
# 
loop_
_struct_sheet_range.sheet_id 
_struct_sheet_range.id 
_struct_sheet_range.beg_label_comp_id 
_struct_sheet_range.beg_label_asym_id 
_struct_sheet_range.beg_label_seq_id 
_struct_sheet_range.pdbx_beg_PDB_ins_code 
_struct_sheet_range.end_label_comp_id 
_struct_sheet_range.end_label_asym_id 
_struct_sheet_range.end_label_seq_id 
_struct_sheet_range.pdbx_end_PDB_ins_code 
_struct_sheet_range.beg_auth_comp_id 
_struct_sheet_range.beg_auth_asym_id 
_struct_sheet_range.beg_auth_seq_id 
_struct_sheet_range.end_auth_comp_id 
_struct_sheet_range.end_auth_asym_id 
_struct_sheet_range.end_auth_seq_id 
AA1 1 PRO A 70  ? GLN A 72  ? PRO A 71  GLN A 73  
AA1 2 TYR A 79  ? GLU A 81  ? TYR A 80  GLU A 82  
AA2 1 TYR A 161 ? THR A 166 ? TYR A 162 THR A 167 
AA2 2 ILE A 203 ? ARG A 208 ? ILE A 204 ARG A 209 
AA2 3 THR A 103 ? GLY A 107 ? THR A 104 GLY A 108 
AA2 4 VAL A 259 ? ILE A 260 ? VAL A 260 ILE A 261 
AA3 1 LYS B 6   ? TYR B 10  ? LYS B 7   TYR B 11  
AA3 2 LEU B 16  ? PRO B 22  ? LEU B 17  PRO B 23  
AA4 1 ASN B 101 ? LEU B 105 ? ASN B 102 LEU B 106 
AA4 2 ARG B 110 ? GLN B 114 ? ARG B 111 GLN B 115 
AA4 3 THR B 44  ? ASN B 48  ? THR B 45  ASN B 49  
AA4 4 ILE B 174 ? ALA B 175 ? ILE B 175 ALA B 176 
AA5 1 LYS B 282 ? LEU B 287 ? LYS B 283 LEU B 288 
AA5 2 TYR B 290 ? GLY B 294 ? TYR B 291 GLY B 295 
AA6 1 ASP C 112 ? THR C 115 ? ASP C 113 THR C 116 
AA6 2 GLN C 120 ? ARG C 125 ? GLN C 121 ARG C 126 
AA6 3 VAL C 81  ? ASP C 88  ? VAL C 82  ASP C 89  
AA6 4 SER C 147 ? VAL C 149 ? SER C 148 VAL C 150 
AA7 1 GLN C 174 ? TYR C 176 ? GLN C 175 TYR C 177 
AA7 2 VAL C 183 ? LYS C 187 ? VAL C 184 LYS C 188 
AA7 3 GLU C 193 ? ASP C 199 ? GLU C 194 ASP C 200 
AA8 1 PRO D 70  ? GLN D 72  ? PRO D 71  GLN D 73  
AA8 2 TYR D 79  ? GLU D 81  ? TYR D 80  GLU D 82  
AA9 1 TYR D 161 ? THR D 166 ? TYR D 162 THR D 167 
AA9 2 ILE D 203 ? ARG D 208 ? ILE D 204 ARG D 209 
AA9 3 THR D 103 ? GLY D 107 ? THR D 104 GLY D 108 
AA9 4 VAL D 259 ? ILE D 260 ? VAL D 260 ILE D 261 
AB1 1 LYS E 6   ? TYR E 10  ? LYS E 7   TYR E 11  
AB1 2 LEU E 16  ? PRO E 22  ? LEU E 17  PRO E 23  
AB2 1 ASN E 101 ? LEU E 105 ? ASN E 102 LEU E 106 
AB2 2 ARG E 110 ? GLN E 114 ? ARG E 111 GLN E 115 
AB2 3 THR E 44  ? ASN E 48  ? THR E 45  ASN E 49  
AB2 4 ILE E 174 ? ALA E 175 ? ILE E 175 ALA E 176 
AB3 1 LYS E 282 ? LEU E 287 ? LYS E 283 LEU E 288 
AB3 2 TYR E 290 ? GLY E 294 ? TYR E 291 GLY E 295 
AB4 1 ASP F 112 ? THR F 115 ? ASP F 113 THR F 116 
AB4 2 GLN F 120 ? ARG F 125 ? GLN F 121 ARG F 126 
AB4 3 VAL F 81  ? ASP F 88  ? VAL F 82  ASP F 89  
AB4 4 SER F 147 ? VAL F 149 ? SER F 148 VAL F 150 
AB5 1 GLN F 174 ? ASN F 177 ? GLN F 175 ASN F 178 
AB5 2 ARG F 182 ? LYS F 187 ? ARG F 183 LYS F 188 
AB5 3 GLU F 193 ? ASP F 199 ? GLU F 194 ASP F 200 
# 
loop_
_pdbx_struct_sheet_hbond.sheet_id 
_pdbx_struct_sheet_hbond.range_id_1 
_pdbx_struct_sheet_hbond.range_id_2 
_pdbx_struct_sheet_hbond.range_1_label_atom_id 
_pdbx_struct_sheet_hbond.range_1_label_comp_id 
_pdbx_struct_sheet_hbond.range_1_label_asym_id 
_pdbx_struct_sheet_hbond.range_1_label_seq_id 
_pdbx_struct_sheet_hbond.range_1_PDB_ins_code 
_pdbx_struct_sheet_hbond.range_1_auth_atom_id 
_pdbx_struct_sheet_hbond.range_1_auth_comp_id 
_pdbx_struct_sheet_hbond.range_1_auth_asym_id 
_pdbx_struct_sheet_hbond.range_1_auth_seq_id 
_pdbx_struct_sheet_hbond.range_2_label_atom_id 
_pdbx_struct_sheet_hbond.range_2_label_comp_id 
_pdbx_struct_sheet_hbond.range_2_label_asym_id 
_pdbx_struct_sheet_hbond.range_2_label_seq_id 
_pdbx_struct_sheet_hbond.range_2_PDB_ins_code 
_pdbx_struct_sheet_hbond.range_2_auth_atom_id 
_pdbx_struct_sheet_hbond.range_2_auth_comp_id 
_pdbx_struct_sheet_hbond.range_2_auth_asym_id 
_pdbx_struct_sheet_hbond.range_2_auth_seq_id 
AA1 1 2 N TYR A 71  ? N TYR A 72  O VAL A 80  ? O VAL A 81  
AA2 1 2 N LYS A 163 ? N LYS A 164 O VAL A 206 ? O VAL A 207 
AA2 2 3 O GLN A 205 ? O GLN A 206 N VAL A 106 ? N VAL A 107 
AA2 3 4 N ILE A 105 ? N ILE A 106 O ILE A 260 ? O ILE A 261 
AA3 1 2 N VAL B 7   ? N VAL B 8   O VAL B 21  ? O VAL B 22  
AA4 1 2 N GLU B 103 ? N GLU B 104 O LEU B 112 ? O LEU B 113 
AA4 2 3 O VAL B 113 ? O VAL B 114 N VAL B 45  ? N VAL B 46  
AA4 3 4 N ALA B 46  ? N ALA B 47  O ALA B 175 ? O ALA B 176 
AA5 1 2 N LYS B 285 ? N LYS B 286 O VAL B 292 ? O VAL B 293 
AA6 1 2 N GLY C 114 ? N GLY C 115 O ILE C 121 ? O ILE C 122 
AA6 2 3 O GLN C 120 ? O GLN C 121 N PHE C 86  ? N PHE C 87  
AA6 3 4 N THR C 87  ? N THR C 88  O GLY C 148 ? O GLY C 149 
AA7 1 2 N ILE C 175 ? N ILE C 176 O GLU C 184 ? O GLU C 185 
AA7 2 3 N VAL C 186 ? N VAL C 187 O LEU C 194 ? O LEU C 195 
AA8 1 2 N TYR D 71  ? N TYR D 72  O VAL D 80  ? O VAL D 81  
AA9 1 2 N LYS D 163 ? N LYS D 164 O VAL D 206 ? O VAL D 207 
AA9 2 3 O GLN D 205 ? O GLN D 206 N VAL D 106 ? N VAL D 107 
AA9 3 4 N ILE D 105 ? N ILE D 106 O ILE D 260 ? O ILE D 261 
AB1 1 2 N LEU E 9   ? N LEU E 10  O VAL E 17  ? O VAL E 18  
AB2 1 2 N GLU E 103 ? N GLU E 104 O LEU E 112 ? O LEU E 113 
AB2 2 3 O VAL E 113 ? O VAL E 114 N VAL E 45  ? N VAL E 46  
AB2 3 4 N ALA E 46  ? N ALA E 47  O ALA E 175 ? O ALA E 176 
AB3 1 2 N LYS E 285 ? N LYS E 286 O VAL E 292 ? O VAL E 293 
AB4 1 2 N GLY F 114 ? N GLY F 115 O ILE F 121 ? O ILE F 122 
AB4 2 3 O GLN F 120 ? O GLN F 121 N PHE F 86  ? N PHE F 87  
AB4 3 4 N THR F 87  ? N THR F 88  O GLY F 148 ? O GLY F 149 
AB5 1 2 N ILE F 175 ? N ILE F 176 O GLU F 184 ? O GLU F 185 
AB5 2 3 N VAL F 186 ? N VAL F 187 O LEU F 194 ? O LEU F 195 
# 
_atom_sites.entry_id                    7SXM 
_atom_sites.Cartn_transf_matrix[1][1]   ? 
_atom_sites.Cartn_transf_matrix[1][2]   ? 
_atom_sites.Cartn_transf_matrix[1][3]   ? 
_atom_sites.Cartn_transf_matrix[2][1]   ? 
_atom_sites.Cartn_transf_matrix[2][2]   ? 
_atom_sites.Cartn_transf_matrix[2][3]   ? 
_atom_sites.Cartn_transf_matrix[3][1]   ? 
_atom_sites.Cartn_transf_matrix[3][2]   ? 
_atom_sites.Cartn_transf_matrix[3][3]   ? 
_atom_sites.Cartn_transf_vector[1]      ? 
_atom_sites.Cartn_transf_vector[2]      ? 
_atom_sites.Cartn_transf_vector[3]      ? 
_atom_sites.fract_transf_matrix[1][1]   0.012202 
_atom_sites.fract_transf_matrix[1][2]   0.000000 
_atom_sites.fract_transf_matrix[1][3]   0.000538 
_atom_sites.fract_transf_matrix[2][1]   0.000000 
_atom_sites.fract_transf_matrix[2][2]   0.008640 
_atom_sites.fract_transf_matrix[2][3]   0.000000 
_atom_sites.fract_transf_matrix[3][1]   0.000000 
_atom_sites.fract_transf_matrix[3][2]   0.000000 
_atom_sites.fract_transf_matrix[3][3]   0.008112 
_atom_sites.fract_transf_vector[1]      0.00000 
_atom_sites.fract_transf_vector[2]      0.00000 
_atom_sites.fract_transf_vector[3]      0.00000 
_atom_sites.solution_primary            ? 
_atom_sites.solution_secondary          ? 
_atom_sites.solution_hydrogens          ? 
_atom_sites.special_details             ? 
# 
loop_
_atom_type.symbol 
C  
MG 
N  
NA 
NI 
O  
P  
S  
XE 
# 
loop_
_atom_site.group_PDB 
_atom_site.id 
_atom_site.type_symbol 
_atom_site.label_atom_id 
_atom_site.label_alt_id 
_atom_site.label_comp_id 
_atom_site.label_asym_id 
_atom_site.label_entity_id 
_atom_site.label_seq_id 
_atom_site.pdbx_PDB_ins_code 
_atom_site.Cartn_x 
_atom_site.Cartn_y 
_atom_site.Cartn_z 
_atom_site.occupancy 
_atom_site.B_iso_or_equiv 
_atom_site.pdbx_formal_charge 
_atom_site.auth_seq_id 
_atom_site.auth_comp_id 
_atom_site.auth_asym_id 
_atom_site.auth_atom_id 
_atom_site.pdbx_PDB_model_num 
ATOM   1     N  N   . ASP A  1  2   ? 29.78505  -1.88122 -3.46380  1.000 53.18195 ? 3   ASP A N   1 
ATOM   2     C  CA  . ASP A  1  2   ? 30.19588  -0.49818 -3.24022  1.000 53.70620 ? 3   ASP A CA  1 
ATOM   3     C  C   . ASP A  1  2   ? 29.44048  0.48985  -4.11555  1.000 51.59327 ? 3   ASP A C   1 
ATOM   4     O  O   . ASP A  1  2   ? 29.03712  0.16986  -5.23384  1.000 51.84363 ? 3   ASP A O   1 
ATOM   5     C  CB  . ASP A  1  2   ? 31.69786  -0.32932 -3.49549  1.000 52.15711 ? 3   ASP A CB  1 
ATOM   6     C  CG  . ASP A  1  2   ? 32.54628  -0.76108 -2.32011  1.000 60.48634 ? 3   ASP A CG  1 
ATOM   7     O  OD1 . ASP A  1  2   ? 31.97587  -1.08042 -1.25427  1.000 63.32842 ? 3   ASP A OD1 1 
ATOM   8     O  OD2 . ASP A  1  2   ? 33.78848  -0.76911 -2.46319  1.000 60.10115 ? 3   ASP A OD2 1 
ATOM   9     N  N   . LYS A  1  3   ? 29.25864  1.69795  -3.59167  1.000 50.18179 ? 4   LYS A N   1 
ATOM   10    C  CA  . LYS A  1  3   ? 28.75773  2.79633  -4.40016  1.000 42.86933 ? 4   LYS A CA  1 
ATOM   11    C  C   . LYS A  1  3   ? 29.78008  3.15103  -5.47481  1.000 38.95668 ? 4   LYS A C   1 
ATOM   12    O  O   . LYS A  1  3   ? 30.99293  3.04042  -5.27107  1.000 39.65621 ? 4   LYS A O   1 
ATOM   13    C  CB  . LYS A  1  3   ? 28.46301  4.01657  -3.52825  1.000 41.69766 ? 4   LYS A CB  1 
ATOM   14    C  CG  . LYS A  1  3   ? 27.55266  3.73833  -2.34237  1.000 44.07764 ? 4   LYS A CG  1 
ATOM   15    C  CD  . LYS A  1  3   ? 26.15941  3.32145  -2.79278  1.000 42.42452 ? 4   LYS A CD  1 
ATOM   16    C  CE  . LYS A  1  3   ? 25.25785  3.04601  -1.59886  1.000 43.99389 ? 4   LYS A CE  1 
ATOM   17    N  NZ  . LYS A  1  3   ? 23.93199  2.50814  -2.01180  1.000 47.19374 ? 4   LYS A NZ  1 
ATOM   18    N  N   . LEU A  1  4   ? 29.27874  3.58363  -6.63304  1.000 35.43490 ? 5   LEU A N   1 
ATOM   19    C  CA  . LEU A  1  4   ? 30.15854  3.83380  -7.76932  1.000 37.04607 ? 5   LEU A CA  1 
ATOM   20    C  C   . LEU A  1  4   ? 31.14267  4.96949  -7.51501  1.000 35.46091 ? 5   LEU A C   1 
ATOM   21    O  O   . LEU A  1  4   ? 32.13996  5.07683  -8.23582  1.000 34.72563 ? 5   LEU A O   1 
ATOM   22    C  CB  . LEU A  1  4   ? 29.33110  4.13324  -9.01890  1.000 35.80089 ? 5   LEU A CB  1 
ATOM   23    C  CG  . LEU A  1  4   ? 28.33370  3.04803  -9.42779  1.000 36.95963 ? 5   LEU A CG  1 
ATOM   24    C  CD1 . LEU A  1  4   ? 27.68399  3.39277  -10.76228 1.000 36.79094 ? 5   LEU A CD1 1 
ATOM   25    C  CD2 . LEU A  1  4   ? 29.00321  1.68208  -9.47808  1.000 32.84504 ? 5   LEU A CD2 1 
ATOM   26    N  N   . PHE A  1  5   ? 30.89683  5.81243  -6.51161  1.000 37.44782 ? 6   PHE A N   1 
ATOM   27    C  CA  . PHE A  1  5   ? 31.76391  6.94792  -6.22460  1.000 37.27561 ? 6   PHE A CA  1 
ATOM   28    C  C   . PHE A  1  5   ? 32.79982  6.66623  -5.14123  1.000 38.13778 ? 6   PHE A C   1 
ATOM   29    O  O   . PHE A  1  5   ? 33.59114  7.55854  -4.81703  1.000 36.39301 ? 6   PHE A O   1 
ATOM   30    C  CB  . PHE A  1  5   ? 30.92490  8.17143  -5.83106  1.000 34.40704 ? 6   PHE A CB  1 
ATOM   31    C  CG  . PHE A  1  5   ? 29.87855  7.89387  -4.78474  1.000 34.22231 ? 6   PHE A CG  1 
ATOM   32    C  CD1 . PHE A  1  5   ? 30.21082  7.85906  -3.44086  1.000 34.64569 ? 6   PHE A CD1 1 
ATOM   33    C  CD2 . PHE A  1  5   ? 28.55440  7.69742  -5.14624  1.000 35.32085 ? 6   PHE A CD2 1 
ATOM   34    C  CE1 . PHE A  1  5   ? 29.24657  7.61425  -2.47753  1.000 33.61474 ? 6   PHE A CE1 1 
ATOM   35    C  CE2 . PHE A  1  5   ? 27.58483  7.45398  -4.18839  1.000 35.01198 ? 6   PHE A CE2 1 
ATOM   36    C  CZ  . PHE A  1  5   ? 27.93227  7.41347  -2.85203  1.000 35.72542 ? 6   PHE A CZ  1 
ATOM   37    N  N   . ILE A  1  6   ? 32.82504  5.45299  -4.58385  1.000 38.84877 ? 7   ILE A N   1 
ATOM   38    C  CA  . ILE A  1  6   ? 33.71372  5.16841  -3.45800  1.000 38.00754 ? 7   ILE A CA  1 
ATOM   39    C  C   . ILE A  1  6   ? 35.17585  5.27512  -3.87736  1.000 36.65927 ? 7   ILE A C   1 
ATOM   40    O  O   . ILE A  1  6   ? 35.99980  5.85485  -3.15921  1.000 37.98240 ? 7   ILE A O   1 
ATOM   41    C  CB  . ILE A  1  6   ? 33.39359  3.78602  -2.85841  1.000 42.13301 ? 7   ILE A CB  1 
ATOM   42    C  CG1 . ILE A  1  6   ? 31.99902  3.78687  -2.23168  1.000 39.21667 ? 7   ILE A CG1 1 
ATOM   43    C  CG2 . ILE A  1  6   ? 34.42882  3.40538  -1.81309  1.000 40.66401 ? 7   ILE A CG2 1 
ATOM   44    C  CD1 . ILE A  1  6   ? 31.86727  4.72195  -1.05470  1.000 37.98396 ? 7   ILE A CD1 1 
ATOM   45    N  N   . ASN A  1  7   ? 35.52171  4.72695  -5.04571  1.000 37.29479 ? 8   ASN A N   1 
ATOM   46    C  CA  . ASN A  1  7   ? 36.91590  4.73710  -5.48112  1.000 37.85588 ? 8   ASN A CA  1 
ATOM   47    C  C   . ASN A  1  7   ? 37.45212  6.15753  -5.60530  1.000 40.02758 ? 8   ASN A C   1 
ATOM   48    O  O   . ASN A  1  7   ? 38.56940  6.44637  -5.16155  1.000 40.50229 ? 8   ASN A O   1 
ATOM   49    C  CB  . ASN A  1  7   ? 37.05827  3.99668  -6.80996  1.000 41.82989 ? 8   ASN A CB  1 
ATOM   50    C  CG  . ASN A  1  7   ? 36.84688  2.50479  -6.66961  1.000 47.92832 ? 8   ASN A CG  1 
ATOM   51    O  OD1 . ASN A  1  7   ? 37.06148  1.93339  -5.59952  1.000 47.10098 ? 8   ASN A OD1 1 
ATOM   52    N  ND2 . ASN A  1  7   ? 36.41979  1.86325  -7.75228  1.000 50.15556 ? 8   ASN A ND2 1 
ATOM   53    N  N   . ALA A  1  8   ? 36.66946  7.06021  -6.19976  1.000 39.09326 ? 9   ALA A N   1 
ATOM   54    C  CA  . ALA A  1  8   ? 37.11737  8.44193  -6.33997  1.000 40.10969 ? 9   ALA A CA  1 
ATOM   55    C  C   . ALA A  1  8   ? 37.30661  9.10490  -4.98108  1.000 39.62725 ? 9   ALA A C   1 
ATOM   56    O  O   . ALA A  1  8   ? 38.27931  9.84010  -4.77168  1.000 42.36044 ? 9   ALA A O   1 
ATOM   57    C  CB  . ALA A  1  8   ? 36.12375  9.23444  -7.19022  1.000 37.41837 ? 9   ALA A CB  1 
ATOM   58    N  N   . LEU A  1  9   ? 36.39261  8.84984  -4.04050  1.000 37.63970 ? 10  LEU A N   1 
ATOM   59    C  CA  . LEU A  1  9   ? 36.50444  9.45946  -2.71789  1.000 37.47118 ? 10  LEU A CA  1 
ATOM   60    C  C   . LEU A  1  9   ? 37.75380  8.98401  -1.98480  1.000 38.62341 ? 10  LEU A C   1 
ATOM   61    O  O   . LEU A  1  9   ? 38.41520  9.77066  -1.29727  1.000 39.13000 ? 10  LEU A O   1 
ATOM   62    C  CB  . LEU A  1  9   ? 35.25345  9.15917  -1.89298  1.000 34.34275 ? 10  LEU A CB  1 
ATOM   63    C  CG  . LEU A  1  9   ? 33.95637  9.78273  -2.40784  1.000 34.17799 ? 10  LEU A CG  1 
ATOM   64    C  CD1 . LEU A  1  9   ? 32.77969  9.44374  -1.49237  1.000 33.22997 ? 10  LEU A CD1 1 
ATOM   65    C  CD2 . LEU A  1  9   ? 34.11641  11.28749 -2.56458  1.000 34.62856 ? 10  LEU A CD2 1 
ATOM   66    N  N   . LYS A  1  10  ? 38.09403  7.69992  -2.11601  1.000 38.43382 ? 11  LYS A N   1 
ATOM   67    C  CA  . LYS A  1  10  ? 39.29123  7.19064  -1.45544  1.000 38.79572 ? 11  LYS A CA  1 
ATOM   68    C  C   . LYS A  1  10  ? 40.56141  7.77428  -2.06097  1.000 38.13558 ? 11  LYS A C   1 
ATOM   69    O  O   . LYS A  1  10  ? 41.55309  7.96865  -1.34920  1.000 39.79943 ? 11  LYS A O   1 
ATOM   70    C  CB  . LYS A  1  10  ? 39.31611  5.66337  -1.52237  1.000 38.99109 ? 11  LYS A CB  1 
ATOM   71    C  CG  . LYS A  1  10  ? 38.25619  4.99761  -0.66064  1.000 37.42776 ? 11  LYS A CG  1 
ATOM   72    C  CD  . LYS A  1  10  ? 38.33627  3.48483  -0.74430  1.000 40.12440 ? 11  LYS A CD  1 
ATOM   73    C  CE  . LYS A  1  10  ? 38.02915  2.99584  -2.14911  1.000 42.67065 ? 11  LYS A CE  1 
ATOM   74    N  NZ  . LYS A  1  10  ? 37.92135  1.51131  -2.20712  1.000 46.72237 ? 11  LYS A NZ  1 
ATOM   75    N  N   . LYS A  1  11  ? 40.55065  8.07173  -3.36123  1.000 38.45821 ? 12  LYS A N   1 
ATOM   76    C  CA  . LYS A  1  11  ? 41.71631  8.69280  -3.98080  1.000 41.09766 ? 12  LYS A CA  1 
ATOM   77    C  C   . LYS A  1  11  ? 41.88376  10.14342 -3.54147  1.000 38.93762 ? 12  LYS A C   1 
ATOM   78    O  O   . LYS A  1  11  ? 43.00489  10.66327 -3.54506  1.000 40.14061 ? 12  LYS A O   1 
ATOM   79    C  CB  . LYS A  1  11  ? 41.60935  8.60979  -5.50369  1.000 39.55059 ? 12  LYS A CB  1 
ATOM   80    C  CG  . LYS A  1  11  ? 41.54030  7.19161  -6.04923  1.000 43.02011 ? 12  LYS A CG  1 
ATOM   81    C  CD  . LYS A  1  11  ? 42.91905  6.57989  -6.23779  1.000 47.01892 ? 12  LYS A CD  1 
ATOM   82    C  CE  . LYS A  1  11  ? 42.82384  5.22191  -6.92283  1.000 45.93260 ? 12  LYS A CE  1 
ATOM   83    N  NZ  . LYS A  1  11  ? 44.14678  4.74791  -7.41579  1.000 49.83812 ? 12  LYS A NZ  1 
ATOM   84    N  N   . LYS A  1  12  ? 40.78947  10.81167 -3.16865  1.000 36.95613 ? 13  LYS A N   1 
ATOM   85    C  CA  . LYS A  1  12  ? 40.84797  12.23258 -2.83613  1.000 36.86303 ? 13  LYS A CA  1 
ATOM   86    C  C   . LYS A  1  12  ? 41.40591  12.47065 -1.43613  1.000 36.97717 ? 13  LYS A C   1 
ATOM   87    O  O   . LYS A  1  12  ? 42.24924  13.35284 -1.24133  1.000 38.86951 ? 13  LYS A O   1 
ATOM   88    C  CB  . LYS A  1  12  ? 39.45648  12.86230 -2.94967  1.000 39.05050 ? 13  LYS A CB  1 
ATOM   89    C  CG  . LYS A  1  12  ? 38.90106  12.97461 -4.35599  1.000 33.37079 ? 13  LYS A CG  1 
ATOM   90    C  CD  . LYS A  1  12  ? 37.45694  13.44074 -4.30506  1.000 33.87511 ? 13  LYS A CD  1 
ATOM   91    C  CE  . LYS A  1  12  ? 36.84642  13.54451 -5.69080  1.000 34.84323 ? 13  LYS A CE  1 
ATOM   92    N  NZ  . LYS A  1  12  ? 37.25211  14.77415 -6.41908  1.000 36.00549 ? 13  LYS A NZ  1 
ATOM   93    N  N   . PHE A  1  13  ? 40.93508  11.70927 -0.44731  1.000 38.84141 ? 14  PHE A N   1 
ATOM   94    C  CA  . PHE A  1  13  ? 41.21694  11.97897 0.95652   1.000 40.33933 ? 14  PHE A CA  1 
ATOM   95    C  C   . PHE A  1  13  ? 41.86153  10.77522 1.63318   1.000 39.50129 ? 14  PHE A C   1 
ATOM   96    O  O   . PHE A  1  13  ? 41.66713  9.62787  1.22008   1.000 41.52340 ? 14  PHE A O   1 
ATOM   97    C  CB  . PHE A  1  13  ? 39.93267  12.35118 1.71246   1.000 38.91886 ? 14  PHE A CB  1 
ATOM   98    C  CG  . PHE A  1  13  ? 39.09909  13.39438 1.02190   1.000 40.48433 ? 14  PHE A CG  1 
ATOM   99    C  CD1 . PHE A  1  13  ? 39.57887  14.68282 0.84559   1.000 39.62118 ? 14  PHE A CD1 1 
ATOM   100   C  CD2 . PHE A  1  13  ? 37.83313  13.08504 0.54865   1.000 39.59855 ? 14  PHE A CD2 1 
ATOM   101   C  CE1 . PHE A  1  13  ? 38.80976  15.64328 0.21042   1.000 38.56602 ? 14  PHE A CE1 1 
ATOM   102   C  CE2 . PHE A  1  13  ? 37.05971  14.04065 -0.08688  1.000 35.99310 ? 14  PHE A CE2 1 
ATOM   103   C  CZ  . PHE A  1  13  ? 37.54899  15.32058 -0.25744  1.000 35.65589 ? 14  PHE A CZ  1 
ATOM   104   N  N   . GLU A  1  14  ? 42.62349  11.05046 2.69626   1.000 41.20691 ? 15  GLU A N   1 
ATOM   105   C  CA  . GLU A  1  14  ? 43.21362  9.97011  3.48061   1.000 42.91552 ? 15  GLU A CA  1 
ATOM   106   C  C   . GLU A  1  14  ? 42.16848  9.25633  4.32593   1.000 40.97823 ? 15  GLU A C   1 
ATOM   107   O  O   . GLU A  1  14  ? 42.29096  8.05173  4.57412   1.000 40.85185 ? 15  GLU A O   1 
ATOM   108   C  CB  . GLU A  1  14  ? 44.32142  10.50768 4.38724   1.000 44.13126 ? 15  GLU A CB  1 
ATOM   109   C  CG  . GLU A  1  14  ? 45.56114  11.00196 3.66443   1.000 53.33856 ? 15  GLU A CG  1 
ATOM   110   C  CD  . GLU A  1  14  ? 46.66597  11.40424 4.62885   1.000 71.60835 ? 15  GLU A CD  1 
ATOM   111   O  OE1 . GLU A  1  14  ? 46.35559  11.67452 5.81001   1.000 68.18115 ? 15  GLU A OE1 1 
ATOM   112   O  OE2 . GLU A  1  14  ? 47.84265  11.45093 4.20809   1.000 74.54863 ? 15  GLU A OE2 1 
ATOM   113   N  N   . GLU A  1  15  ? 41.14718  9.97659  4.77979   1.000 38.60399 ? 16  GLU A N   1 
ATOM   114   C  CA  . GLU A  1  15  ? 40.11551  9.38278  5.61230   1.000 39.48701 ? 16  GLU A CA  1 
ATOM   115   C  C   . GLU A  1  15  ? 39.24818  8.42604  4.79890   1.000 40.71735 ? 16  GLU A C   1 
ATOM   116   O  O   . GLU A  1  15  ? 39.21394  8.46565  3.56541   1.000 43.66378 ? 16  GLU A O   1 
ATOM   117   C  CB  . GLU A  1  15  ? 39.23352  10.46948 6.23247   1.000 40.64861 ? 16  GLU A CB  1 
ATOM   118   C  CG  . GLU A  1  15  ? 39.96529  11.45442 7.13524   1.000 37.34638 ? 16  GLU A CG  1 
ATOM   119   C  CD  . GLU A  1  15  ? 40.62807  12.58190 6.36316   1.000 38.53443 ? 16  GLU A CD  1 
ATOM   120   O  OE1 . GLU A  1  15  ? 40.47475  12.63106 5.12366   1.000 40.30004 ? 16  GLU A OE1 1 
ATOM   121   O  OE2 . GLU A  1  15  ? 41.30320  13.42067 6.99590   1.000 35.04221 ? 16  GLU A OE2 1 
ATOM   122   N  N   . SER A  1  16  ? 38.54657  7.54995  5.51111   1.000 36.47110 ? 17  SER A N   1 
ATOM   123   C  CA  . SER A  1  16  ? 37.51972  6.74166  4.88010   1.000 39.73320 ? 17  SER A CA  1 
ATOM   124   C  C   . SER A  1  16  ? 36.33699  7.63886  4.51023   1.000 38.13997 ? 17  SER A C   1 
ATOM   125   O  O   . SER A  1  16  ? 36.07832  8.63934  5.18414   1.000 40.75472 ? 17  SER A O   1 
ATOM   126   C  CB  . SER A  1  16  ? 37.07709  5.61784  5.81490   1.000 39.89816 ? 17  SER A CB  1 
ATOM   127   O  OG  . SER A  1  16  ? 36.13391  4.75082  5.20507   1.000 38.71416 ? 17  SER A OG  1 
ATOM   128   N  N   . PRO A  1  17  ? 35.61322  7.31499  3.43482   1.000 38.82755 ? 18  PRO A N   1 
ATOM   129   C  CA  . PRO A  1  17  ? 34.52620  8.20667  2.98709   1.000 37.60297 ? 18  PRO A CA  1 
ATOM   130   C  C   . PRO A  1  17  ? 33.47762  8.50332  4.04658   1.000 37.71728 ? 18  PRO A C   1 
ATOM   131   O  O   . PRO A  1  17  ? 32.80897  9.54024  3.95426   1.000 36.15446 ? 18  PRO A O   1 
ATOM   132   C  CB  . PRO A  1  17  ? 33.91371  7.44599  1.80323   1.000 39.86727 ? 18  PRO A CB  1 
ATOM   133   C  CG  . PRO A  1  17  ? 35.01402  6.57742  1.29957   1.000 41.66535 ? 18  PRO A CG  1 
ATOM   134   C  CD  . PRO A  1  17  ? 35.84251  6.20131  2.49592   1.000 39.59326 ? 18  PRO A CD  1 
ATOM   135   N  N   . GLU A  1  18  ? 33.31792  7.64554  5.05359   1.000 40.06325 ? 19  GLU A N   1 
ATOM   136   C  CA  . GLU A  1  18  ? 32.27654  7.82809  6.05711   1.000 35.93093 ? 19  GLU A CA  1 
ATOM   137   C  C   . GLU A  1  18  ? 32.69903  8.72206  7.21752   1.000 35.09260 ? 19  GLU A C   1 
ATOM   138   O  O   . GLU A  1  18  ? 31.83893  9.13177  8.00342   1.000 35.22529 ? 19  GLU A O   1 
ATOM   139   C  CB  . GLU A  1  18  ? 31.82311  6.46811  6.60641   1.000 36.16282 ? 19  GLU A CB  1 
ATOM   140   C  CG  . GLU A  1  18  ? 31.32540  5.47581  5.55072   1.000 34.93747 ? 19  GLU A CG  1 
ATOM   141   C  CD  . GLU A  1  18  ? 32.43800  4.62774  4.94384   1.000 37.45146 ? 19  GLU A CD  1 
ATOM   142   O  OE1 . GLU A  1  18  ? 33.61211  4.81257  5.32724   1.000 36.08936 ? 19  GLU A OE1 1 
ATOM   143   O  OE2 . GLU A  1  18  ? 32.13523  3.76607  4.08651   1.000 36.82272 ? 19  GLU A OE2 1 
ATOM   144   N  N   . GLU A  1  19  ? 33.98462  9.04060  7.34147   1.000 34.81272 ? 20  GLU A N   1 
ATOM   145   C  CA  . GLU A  1  19  ? 34.46524  9.79816  8.49013   1.000 36.35563 ? 20  GLU A CA  1 
ATOM   146   C  C   . GLU A  1  19  ? 34.02022  11.25534 8.41574   1.000 37.07826 ? 20  GLU A C   1 
ATOM   147   O  O   . GLU A  1  19  ? 34.06726  11.88327 7.35434   1.000 36.39042 ? 20  GLU A O   1 
ATOM   148   C  CB  . GLU A  1  19  ? 35.98673  9.71421  8.57248   1.000 37.35848 ? 20  GLU A CB  1 
ATOM   149   C  CG  . GLU A  1  19  ? 36.50981  8.29791  8.73415   1.000 36.59362 ? 20  GLU A CG  1 
ATOM   150   C  CD  . GLU A  1  19  ? 38.01786  8.24940  8.84770   1.000 41.16541 ? 20  GLU A CD  1 
ATOM   151   O  OE1 . GLU A  1  19  ? 38.59024  9.11464  9.54420   1.000 43.16208 ? 20  GLU A OE1 1 
ATOM   152   O  OE2 . GLU A  1  19  ? 38.63193  7.35220  8.23328   1.000 43.68966 ? 20  GLU A OE2 1 
ATOM   153   N  N   . LYS A  1  20  ? 33.59574  11.79617 9.56065   1.000 35.17093 ? 21  LYS A N   1 
ATOM   154   C  CA  . LYS A  1  20  ? 33.07484  13.15527 9.63715   1.000 32.23983 ? 21  LYS A CA  1 
ATOM   155   C  C   . LYS A  1  20  ? 34.12293  14.21123 9.97391   1.000 37.29988 ? 21  LYS A C   1 
ATOM   156   O  O   . LYS A  1  20  ? 33.80411  15.40492 9.92697   1.000 39.13145 ? 21  LYS A O   1 
ATOM   157   C  CB  . LYS A  1  20  ? 31.94974  13.23145 10.67447  1.000 34.30652 ? 21  LYS A CB  1 
ATOM   158   C  CG  . LYS A  1  20  ? 30.70709  12.44186 10.30342  1.000 41.24759 ? 21  LYS A CG  1 
ATOM   159   C  CD  . LYS A  1  20  ? 29.58767  12.66185 11.30657  1.000 40.29767 ? 21  LYS A CD  1 
ATOM   160   C  CE  . LYS A  1  20  ? 28.30342  11.99606 10.84455  1.000 42.48824 ? 21  LYS A CE  1 
ATOM   161   N  NZ  . LYS A  1  20  ? 27.16599  12.28742 11.76068  1.000 49.67804 ? 21  LYS A NZ  1 
ATOM   162   N  N   . LYS A  1  21  ? 35.34884  13.82604 10.31917  1.000 35.82089 ? 22  LYS A N   1 
ATOM   163   C  CA  . LYS A  1  21  ? 36.35858  14.78830 10.73770  1.000 35.38729 ? 22  LYS A CA  1 
ATOM   164   C  C   . LYS A  1  21  ? 37.61943  14.66575 9.89294   1.000 32.74816 ? 22  LYS A C   1 
ATOM   165   O  O   . LYS A  1  21  ? 37.93809  13.59449 9.36937   1.000 36.88632 ? 22  LYS A O   1 
ATOM   166   C  CB  . LYS A  1  21  ? 36.71589  14.62433 12.22286  1.000 38.99130 ? 22  LYS A CB  1 
ATOM   167   C  CG  . LYS A  1  21  ? 35.59831  15.02074 13.17694  1.000 41.46968 ? 22  LYS A CG  1 
ATOM   168   C  CD  . LYS A  1  21  ? 36.06804  14.99847 14.62411  1.000 45.78940 ? 22  LYS A CD  1 
ATOM   169   C  CE  . LYS A  1  21  ? 35.04159  15.64491 15.54398  1.000 48.19092 ? 22  LYS A CE  1 
ATOM   170   N  NZ  . LYS A  1  21  ? 35.53326  15.75856 16.94670  1.000 48.13985 ? 22  LYS A NZ  1 
ATOM   171   N  N   . THR A  1  22  ? 38.33270  15.78233 9.77394   1.000 30.07255 ? 23  THR A N   1 
ATOM   172   C  CA  . THR A  1  22  ? 39.60691  15.84887 9.06846   1.000 34.32250 ? 23  THR A CA  1 
ATOM   173   C  C   . THR A  1  22  ? 40.41466  17.00263 9.65683   1.000 34.91366 ? 23  THR A C   1 
ATOM   174   O  O   . THR A  1  22  ? 40.01432  17.62022 10.64751  1.000 35.43472 ? 23  THR A O   1 
ATOM   175   C  CB  . THR A  1  22  ? 39.38333  16.01109 7.55892   1.000 38.31127 ? 23  THR A CB  1 
ATOM   176   O  OG1 . THR A  1  22  ? 40.64650  16.06697 6.88393   1.000 37.07734 ? 23  THR A OG1 1 
ATOM   177   C  CG2 . THR A  1  22  ? 38.60767  17.28289 7.27436   1.000 35.11200 ? 23  THR A CG2 1 
ATOM   178   N  N   . THR A  1  23  ? 41.56072  17.29647 9.04762   1.000 35.61103 ? 24  THR A N   1 
ATOM   179   C  CA  . THR A  1  23  ? 42.41501  18.39414 9.47895   1.000 36.70745 ? 24  THR A CA  1 
ATOM   180   C  C   . THR A  1  23  ? 42.61128  19.36971 8.32685   1.000 38.04046 ? 24  THR A C   1 
ATOM   181   O  O   . THR A  1  23  ? 42.69357  18.96346 7.16310   1.000 40.74522 ? 24  THR A O   1 
ATOM   182   C  CB  . THR A  1  23  ? 43.78045  17.89285 9.97914   1.000 40.16416 ? 24  THR A CB  1 
ATOM   183   O  OG1 . THR A  1  23  ? 44.59389  17.51289 8.86363   1.000 44.08626 ? 24  THR A OG1 1 
ATOM   184   C  CG2 . THR A  1  23  ? 43.60880  16.69195 10.90280  1.000 37.28753 ? 24  THR A CG2 1 
ATOM   185   N  N   . PHE A  1  24  ? 42.68587  20.65382 8.65536   1.000 35.45587 ? 25  PHE A N   1 
ATOM   186   C  CA  . PHE A  1  24  ? 42.81513  21.72174 7.67638   1.000 34.61264 ? 25  PHE A CA  1 
ATOM   187   C  C   . PHE A  1  24  ? 44.06444  22.55275 7.96277   1.000 37.19967 ? 25  PHE A C   1 
ATOM   188   O  O   . PHE A  1  24  ? 44.79149  22.31573 8.92940   1.000 39.60657 ? 25  PHE A O   1 
ATOM   189   C  CB  . PHE A  1  24  ? 41.57524  22.62195 7.68669   1.000 32.94582 ? 25  PHE A CB  1 
ATOM   190   C  CG  . PHE A  1  24  ? 40.29053  21.90919 7.37708   1.000 29.96864 ? 25  PHE A CG  1 
ATOM   191   C  CD1 . PHE A  1  24  ? 40.05456  21.38850 6.11466   1.000 32.85177 ? 25  PHE A CD1 1 
ATOM   192   C  CD2 . PHE A  1  24  ? 39.30270  21.79083 8.34109   1.000 31.82850 ? 25  PHE A CD2 1 
ATOM   193   C  CE1 . PHE A  1  24  ? 38.86378  20.74556 5.82495   1.000 32.03879 ? 25  PHE A CE1 1 
ATOM   194   C  CE2 . PHE A  1  24  ? 38.11106  21.14849 8.06152   1.000 30.09727 ? 25  PHE A CE2 1 
ATOM   195   C  CZ  . PHE A  1  24  ? 37.89070  20.62652 6.79951   1.000 33.75703 ? 25  PHE A CZ  1 
ATOM   196   N  N   . TYR A  1  25  ? 44.30092  23.53573 7.08809   1.000 37.47248 ? 26  TYR A N   1 
ATOM   197   C  CA  . TYR A  1  25  ? 45.23590  24.64073 7.29810   1.000 36.72134 ? 26  TYR A CA  1 
ATOM   198   C  C   . TYR A  1  25  ? 46.70819  24.23564 7.32351   1.000 35.08838 ? 26  TYR A C   1 
ATOM   199   O  O   . TYR A  1  25  ? 47.58883  25.10094 7.29335   1.000 34.57227 ? 26  TYR A O   1 
ATOM   200   C  CB  . TYR A  1  25  ? 44.88968  25.37749 8.59720   1.000 36.93632 ? 26  TYR A CB  1 
ATOM   201   C  CG  . TYR A  1  25  ? 43.40409  25.53696 8.83682   1.000 36.46526 ? 26  TYR A CG  1 
ATOM   202   C  CD1 . TYR A  1  25  ? 42.60739  26.24626 7.94704   1.000 34.99948 ? 26  TYR A CD1 1 
ATOM   203   C  CD2 . TYR A  1  25  ? 42.79937  24.97804 9.95656   1.000 34.55792 ? 26  TYR A CD2 1 
ATOM   204   C  CE1 . TYR A  1  25  ? 41.24635  26.39179 8.16488   1.000 37.58565 ? 26  TYR A CE1 1 
ATOM   205   C  CE2 . TYR A  1  25  ? 41.44214  25.11665 10.18324  1.000 35.32169 ? 26  TYR A CE2 1 
ATOM   206   C  CZ  . TYR A  1  25  ? 40.66899  25.82388 9.28545   1.000 38.37515 ? 26  TYR A CZ  1 
ATOM   207   O  OH  . TYR A  1  25  ? 39.31773  25.96299 9.51046   1.000 31.54393 ? 26  TYR A OH  1 
ATOM   208   N  N   . THR A  1  26  ? 46.99942  22.93991 7.37013   1.000 36.53394 ? 27  THR A N   1 
ATOM   209   C  CA  . THR A  1  26  ? 48.37221  22.46111 7.47657   1.000 41.01983 ? 27  THR A CA  1 
ATOM   210   C  C   . THR A  1  26  ? 48.83900  21.74939 6.21048   1.000 40.33491 ? 27  THR A C   1 
ATOM   211   O  O   . THR A  1  26  ? 49.72349  20.89200 6.26587   1.000 39.91032 ? 27  THR A O   1 
ATOM   212   C  CB  . THR A  1  26  ? 48.52308  21.54438 8.68780   1.000 38.57930 ? 27  THR A CB  1 
ATOM   213   O  OG1 . THR A  1  26  ? 47.65581  20.41443 8.53722   1.000 44.69128 ? 27  THR A OG1 1 
ATOM   214   C  CG2 . THR A  1  26  ? 48.16940  22.29129 9.96134   1.000 35.88772 ? 27  THR A CG2 1 
ATOM   215   N  N   . LEU A  1  27  ? 48.25212  22.09211 5.06608   1.000 39.61100 ? 28  LEU A N   1 
ATOM   216   C  CA  . LEU A  1  27  ? 48.55452  21.43419 3.80291   1.000 37.87355 ? 28  LEU A CA  1 
ATOM   217   C  C   . LEU A  1  27  ? 49.52512  22.22647 2.93861   1.000 37.46402 ? 28  LEU A C   1 
ATOM   218   O  O   . LEU A  1  27  ? 49.88572  21.76299 1.85234   1.000 40.25959 ? 28  LEU A O   1 
ATOM   219   C  CB  . LEU A  1  27  ? 47.26309  21.17100 3.01577   1.000 39.69772 ? 28  LEU A CB  1 
ATOM   220   C  CG  . LEU A  1  27  ? 46.30589  20.07581 3.50356   1.000 39.79398 ? 28  LEU A CG  1 
ATOM   221   C  CD1 . LEU A  1  27  ? 45.57085  20.46231 4.78065   1.000 42.12793 ? 28  LEU A CD1 1 
ATOM   222   C  CD2 . LEU A  1  27  ? 45.31599  19.73414 2.41308   1.000 41.27942 ? 28  LEU A CD2 1 
ATOM   223   N  N   . GLY A  1  28  ? 49.95000  23.40411 3.38524   1.000 38.57197 ? 29  GLY A N   1 
ATOM   224   C  CA  . GLY A  1  28  ? 50.85155  24.23263 2.61328   1.000 37.15644 ? 29  GLY A CA  1 
ATOM   225   C  C   . GLY A  1  28  ? 50.18712  25.15000 1.61307   1.000 36.85061 ? 29  GLY A C   1 
ATOM   226   O  O   . GLY A  1  28  ? 50.88972  25.75693 0.79497   1.000 35.31559 ? 29  GLY A O   1 
ATOM   227   N  N   . GLY A  1  29  ? 48.86558  25.28788 1.66176   1.000 34.30052 ? 30  GLY A N   1 
ATOM   228   C  CA  . GLY A  1  29  ? 48.18816  26.15737 0.71342   1.000 34.68348 ? 30  GLY A CA  1 
ATOM   229   C  C   . GLY A  1  29  ? 48.30669  25.61741 -0.69751  1.000 32.94832 ? 30  GLY A C   1 
ATOM   230   O  O   . GLY A  1  29  ? 48.08100  24.42897 -0.95264  1.000 32.59607 ? 30  GLY A O   1 
ATOM   231   N  N   . TRP A  1  30  ? 48.67131  26.49878 -1.63245  1.000 28.56140 ? 31  TRP A N   1 
ATOM   232   C  CA  . TRP A  1  30  ? 48.78268  26.10238 -3.03106  1.000 30.51278 ? 31  TRP A CA  1 
ATOM   233   C  C   . TRP A  1  30  ? 49.93904  25.14056 -3.28186  1.000 34.46430 ? 31  TRP A C   1 
ATOM   234   O  O   . TRP A  1  30  ? 49.97889  24.50742 -4.34275  1.000 32.72939 ? 31  TRP A O   1 
ATOM   235   C  CB  . TRP A  1  30  ? 48.93752  27.34011 -3.91382  1.000 26.50607 ? 31  TRP A CB  1 
ATOM   236   C  CG  . TRP A  1  30  ? 50.15217  28.15105 -3.60088  1.000 29.50660 ? 31  TRP A CG  1 
ATOM   237   C  CD1 . TRP A  1  30  ? 50.21963  29.24915 -2.79216  1.000 28.14092 ? 31  TRP A CD1 1 
ATOM   238   C  CD2 . TRP A  1  30  ? 51.47641  27.94152 -4.10479  1.000 26.84331 ? 31  TRP A CD2 1 
ATOM   239   N  NE1 . TRP A  1  30  ? 51.50504  29.72961 -2.75456  1.000 27.58032 ? 31  TRP A NE1 1 
ATOM   240   C  CE2 . TRP A  1  30  ? 52.29623  28.94458 -3.55179  1.000 28.64693 ? 31  TRP A CE2 1 
ATOM   241   C  CE3 . TRP A  1  30  ? 52.04926  26.99990 -4.96544  1.000 28.01092 ? 31  TRP A CE3 1 
ATOM   242   C  CZ2 . TRP A  1  30  ? 53.65776  29.03328 -3.83192  1.000 29.76685 ? 31  TRP A CZ2 1 
ATOM   243   C  CZ3 . TRP A  1  30  ? 53.39886  27.08752 -5.24054  1.000 26.94009 ? 31  TRP A CZ3 1 
ATOM   244   C  CH2 . TRP A  1  30  ? 54.18903  28.09698 -4.67686  1.000 29.26510 ? 31  TRP A CH2 1 
ATOM   245   N  N   . LYS A  1  31  ? 50.88136  25.01945 -2.34289  1.000 29.82409 ? 32  LYS A N   1 
ATOM   246   C  CA  . LYS A  1  31  ? 52.01342  24.12098 -2.53465  1.000 30.55641 ? 32  LYS A CA  1 
ATOM   247   C  C   . LYS A  1  31  ? 51.61695  22.65115 -2.47847  1.000 31.96272 ? 32  LYS A C   1 
ATOM   248   O  O   . LYS A  1  31  ? 52.40504  21.79778 -2.90000  1.000 30.63932 ? 32  LYS A O   1 
ATOM   249   C  CB  . LYS A  1  31  ? 53.09151  24.40828 -1.49192  1.000 30.74672 ? 32  LYS A CB  1 
ATOM   250   C  CG  . LYS A  1  31  ? 53.64375  25.81780 -1.55321  1.000 31.80863 ? 32  LYS A CG  1 
ATOM   251   C  CD  . LYS A  1  31  ? 54.64503  26.05739 -0.43312  1.000 39.56778 ? 32  LYS A CD  1 
ATOM   252   C  CE  . LYS A  1  31  ? 55.17855  27.48180 -0.46495  1.000 46.27900 ? 32  LYS A CE  1 
ATOM   253   N  NZ  . LYS A  1  31  ? 56.14587  27.74092 0.64028   1.000 60.48586 ? 32  LYS A NZ  1 
ATOM   254   N  N   . GLN A  1  32  ? 50.42147  22.33509 -1.97777  1.000 32.20655 ? 33  GLN A N   1 
ATOM   255   C  CA  . GLN A  1  32  ? 49.95041  20.95522 -1.98086  1.000 33.50591 ? 33  GLN A CA  1 
ATOM   256   C  C   . GLN A  1  32  ? 49.70101  20.42991 -3.38721  1.000 33.43934 ? 33  GLN A C   1 
ATOM   257   O  O   . GLN A  1  32  ? 49.65189  19.21099 -3.58090  1.000 34.31679 ? 33  GLN A O   1 
ATOM   258   C  CB  . GLN A  1  32  ? 48.65717  20.83635 -1.17202  1.000 36.49319 ? 33  GLN A CB  1 
ATOM   259   C  CG  . GLN A  1  32  ? 47.43687  21.41860 -1.88973  1.000 30.37122 ? 33  GLN A CG  1 
ATOM   260   C  CD  . GLN A  1  32  ? 46.17078  21.34949 -1.05852  1.000 33.27278 ? 33  GLN A CD  1 
ATOM   261   O  OE1 . GLN A  1  32  ? 45.41614  20.37952 -1.13484  1.000 31.02014 ? 33  GLN A OE1 1 
ATOM   262   N  NE2 . GLN A  1  32  ? 45.93224  22.38148 -0.25583  1.000 32.70809 ? 33  GLN A NE2 1 
ATOM   263   N  N   . SER A  1  33  ? 49.54107  21.31463 -4.36572  1.000 34.24175 ? 34  SER A N   1 
ATOM   264   C  CA  . SER A  1  33  ? 49.06303  20.95094 -5.69088  1.000 33.48080 ? 34  SER A CA  1 
ATOM   265   C  C   . SER A  1  33  ? 50.18802  21.06593 -6.70678  1.000 33.62784 ? 34  SER A C   1 
ATOM   266   O  O   . SER A  1  33  ? 50.91273  22.06694 -6.72732  1.000 32.45656 ? 34  SER A O   1 
ATOM   267   C  CB  . SER A  1  33  ? 47.88945  21.84111 -6.10431  1.000 31.26794 ? 34  SER A CB  1 
ATOM   268   O  OG  . SER A  1  33  ? 47.65204  21.75709 -7.49811  1.000 34.51922 ? 34  SER A OG  1 
ATOM   269   N  N   . GLU A  1  34  ? 50.33095  20.03706 -7.54542  1.000 35.32800 ? 35  GLU A N   1 
ATOM   270   C  CA  . GLU A  1  34  ? 51.25061  20.13390 -8.67330  1.000 35.73754 ? 35  GLU A CA  1 
ATOM   271   C  C   . GLU A  1  34  ? 50.80102  21.21409 -9.65105  1.000 33.78804 ? 35  GLU A C   1 
ATOM   272   O  O   . GLU A  1  34  ? 51.62771  21.95808 -10.19198 1.000 35.28389 ? 35  GLU A O   1 
ATOM   273   C  CB  . GLU A  1  34  ? 51.36526  18.78211 -9.38158  1.000 38.10587 ? 35  GLU A CB  1 
ATOM   274   C  CG  . GLU A  1  34  ? 52.24629  18.82231 -10.62748 1.000 46.26501 ? 35  GLU A CG  1 
ATOM   275   C  CD  . GLU A  1  34  ? 51.75771  17.91056 -11.74275 1.000 53.15693 ? 35  GLU A CD  1 
ATOM   276   O  OE1 . GLU A  1  34  ? 50.65656  17.32978 -11.61296 1.000 54.50021 ? 35  GLU A OE1 1 
ATOM   277   O  OE2 . GLU A  1  34  ? 52.47408  17.78825 -12.76028 1.000 51.86351 ? 35  GLU A OE2 1 
ATOM   278   N  N   . ARG A  1  35  ? 49.49035  21.32163 -9.88206  1.000 32.53082 ? 36  ARG A N   1 
ATOM   279   C  CA  . ARG A  1  35  ? 48.98545  22.25514 -10.88367 1.000 33.46431 ? 36  ARG A CA  1 
ATOM   280   C  C   . ARG A  1  35  ? 49.15848  23.70207 -10.43586 1.000 30.82141 ? 36  ARG A C   1 
ATOM   281   O  O   . ARG A  1  35  ? 49.58948  24.55524 -11.22051 1.000 27.84163 ? 36  ARG A O   1 
ATOM   282   C  CB  . ARG A  1  35  ? 47.51707  21.95706 -11.18679 1.000 32.02889 ? 36  ARG A CB  1 
ATOM   283   C  CG  . ARG A  1  35  ? 46.97251  22.75048 -12.35576 1.000 30.75111 ? 36  ARG A CG  1 
ATOM   284   C  CD  . ARG A  1  35  ? 47.64991  22.35891 -13.66738 1.000 33.23654 ? 36  ARG A CD  1 
ATOM   285   N  NE  . ARG A  1  35  ? 47.45431  20.94665 -13.97964 1.000 34.91083 ? 36  ARG A NE  1 
ATOM   286   C  CZ  . ARG A  1  35  ? 48.43216  20.05003 -14.04470 1.000 35.56364 ? 36  ARG A CZ  1 
ATOM   287   N  NH1 . ARG A  1  35  ? 49.68782  20.41672 -13.83301 1.000 36.57022 ? 36  ARG A NH1 1 
ATOM   288   N  NH2 . ARG A  1  35  ? 48.15313  18.78705 -14.33103 1.000 33.77427 ? 36  ARG A NH2 1 
ATOM   289   N  N   . LYS A  1  36  ? 48.81948  24.00192 -9.17828  1.000 32.86263 ? 37  LYS A N   1 
ATOM   290   C  CA  . LYS A  1  36  ? 49.00206  25.36095 -8.67679  1.000 30.55989 ? 37  LYS A CA  1 
ATOM   291   C  C   . LYS A  1  36  ? 50.47052  25.75962 -8.70512  1.000 30.32413 ? 37  LYS A C   1 
ATOM   292   O  O   . LYS A  1  36  ? 50.80320  26.91465 -8.99438  1.000 29.70088 ? 37  LYS A O   1 
ATOM   293   C  CB  . LYS A  1  36  ? 48.44436  25.48705 -7.25890  1.000 30.65976 ? 37  LYS A CB  1 
ATOM   294   C  CG  . LYS A  1  36  ? 46.97020  25.13559 -7.12352  1.000 32.88520 ? 37  LYS A CG  1 
ATOM   295   C  CD  . LYS A  1  36  ? 46.08531  26.00535 -8.00461  1.000 34.75341 ? 37  LYS A CD  1 
ATOM   296   C  CE  . LYS A  1  36  ? 44.61264  25.65497 -7.80333  1.000 33.01266 ? 37  LYS A CE  1 
ATOM   297   N  NZ  . LYS A  1  36  ? 43.71585  26.48952 -8.64523  1.000 30.12587 ? 37  LYS A NZ  1 
ATOM   298   N  N   . THR A  1  37  ? 51.36571  24.81176 -8.41889  1.000 30.93054 ? 38  THR A N   1 
ATOM   299   C  CA  . THR A  1  37  ? 52.79245  25.10252 -8.49217  1.000 30.89805 ? 38  THR A CA  1 
ATOM   300   C  C   . THR A  1  37  ? 53.19745  25.46737 -9.91324  1.000 32.00921 ? 38  THR A C   1 
ATOM   301   O  O   . THR A  1  37  ? 53.96960  26.41042 -10.12564 1.000 33.63824 ? 38  THR A O   1 
ATOM   302   C  CB  . THR A  1  37  ? 53.60085  23.90510 -7.98579  1.000 34.59826 ? 38  THR A CB  1 
ATOM   303   O  OG1 . THR A  1  37  ? 53.18779  23.57576 -6.65277  1.000 29.42447 ? 38  THR A OG1 1 
ATOM   304   C  CG2 . THR A  1  37  ? 55.08925  24.22731 -7.97693  1.000 30.01557 ? 38  THR A CG2 1 
ATOM   305   N  N   . GLU A  1  38  ? 52.67533  24.73718 -10.90175 1.000 33.00215 ? 39  GLU A N   1 
ATOM   306   C  CA  . GLU A  1  38  ? 52.92936  25.09000 -12.29414 1.000 28.54723 ? 39  GLU A CA  1 
ATOM   307   C  C   . GLU A  1  38  ? 52.39407  26.47856 -12.61781 1.000 31.90075 ? 39  GLU A C   1 
ATOM   308   O  O   . GLU A  1  38  ? 53.04521  27.25265 -13.32997 1.000 35.62072 ? 39  GLU A O   1 
ATOM   309   C  CB  . GLU A  1  38  ? 52.30587  24.04898 -13.22229 1.000 28.57589 ? 39  GLU A CB  1 
ATOM   310   C  CG  . GLU A  1  38  ? 52.46435  24.38374 -14.69425 1.000 31.27381 ? 39  GLU A CG  1 
ATOM   311   C  CD  . GLU A  1  38  ? 51.76792  23.39325 -15.60244 1.000 31.06652 ? 39  GLU A CD  1 
ATOM   312   O  OE1 . GLU A  1  38  ? 50.88854  22.65210 -15.11649 1.000 35.97691 ? 39  GLU A OE1 1 
ATOM   313   O  OE2 . GLU A  1  38  ? 52.10006  23.35795 -16.80547 1.000 33.02845 ? 39  GLU A OE2 1 
ATOM   314   N  N   . PHE A  1  39  ? 51.21139  26.81625 -12.09569 1.000 29.75243 ? 40  PHE A N   1 
ATOM   315   C  CA  . PHE A  1  39  ? 50.62299  28.12231 -12.37867 1.000 27.20699 ? 40  PHE A CA  1 
ATOM   316   C  C   . PHE A  1  39  ? 51.43218  29.24628 -11.74188 1.000 29.76682 ? 40  PHE A C   1 
ATOM   317   O  O   . PHE A  1  39  ? 51.60127  30.31243 -12.34583 1.000 29.51251 ? 40  PHE A O   1 
ATOM   318   C  CB  . PHE A  1  39  ? 49.17217  28.16885 -11.89457 1.000 26.94710 ? 40  PHE A CB  1 
ATOM   319   C  CG  . PHE A  1  39  ? 48.22518  27.31188 -12.69909 1.000 27.98186 ? 40  PHE A CG  1 
ATOM   320   C  CD1 . PHE A  1  39  ? 48.66303  26.61562 -13.81681 1.000 26.60630 ? 40  PHE A CD1 1 
ATOM   321   C  CD2 . PHE A  1  39  ? 46.89070  27.21164 -12.33622 1.000 24.77181 ? 40  PHE A CD2 1 
ATOM   322   C  CE1 . PHE A  1  39  ? 47.79057  25.83504 -14.55267 1.000 26.47376 ? 40  PHE A CE1 1 
ATOM   323   C  CE2 . PHE A  1  39  ? 46.01533  26.43276 -13.06448 1.000 26.76818 ? 40  PHE A CE2 1 
ATOM   324   C  CZ  . PHE A  1  39  ? 46.46537  25.74324 -14.17799 1.000 26.89995 ? 40  PHE A CZ  1 
ATOM   325   N  N   . VAL A  1  40  ? 51.93278  29.03262 -10.52066 1.000 28.74972 ? 41  VAL A N   1 
ATOM   326   C  CA  . VAL A  1  40  ? 52.71530  30.06833 -9.84815  1.000 30.04592 ? 41  VAL A CA  1 
ATOM   327   C  C   . VAL A  1  40  ? 54.00684  30.33682 -10.60820 1.000 32.12026 ? 41  VAL A C   1 
ATOM   328   O  O   . VAL A  1  40  ? 54.40014  31.49376 -10.80618 1.000 32.95580 ? 41  VAL A O   1 
ATOM   329   C  CB  . VAL A  1  40  ? 52.99129  29.67413 -8.38463  1.000 32.57071 ? 41  VAL A CB  1 
ATOM   330   C  CG1 . VAL A  1  40  ? 53.95451  30.65868 -7.74491  1.000 31.55714 ? 41  VAL A CG1 1 
ATOM   331   C  CG2 . VAL A  1  40  ? 51.69392  29.61611 -7.59375  1.000 29.12069 ? 41  VAL A CG2 1 
ATOM   332   N  N   . ASN A  1  41  ? 54.68348  29.27392 -11.05263 1.000 33.76050 ? 42  ASN A N   1 
ATOM   333   C  CA  . ASN A  1  41  ? 55.90844  29.44796 -11.82702 1.000 32.55299 ? 42  ASN A CA  1 
ATOM   334   C  C   . ASN A  1  41  ? 55.62258  30.10207 -13.17185 1.000 32.18164 ? 42  ASN A C   1 
ATOM   335   O  O   . ASN A  1  41  ? 56.38962  30.96039 -13.62445 1.000 34.91500 ? 42  ASN A O   1 
ATOM   336   C  CB  . ASN A  1  41  ? 56.60612  28.10037 -12.02502 1.000 33.80942 ? 42  ASN A CB  1 
ATOM   337   C  CG  . ASN A  1  41  ? 57.17226  27.53540 -10.73076 1.000 42.60110 ? 42  ASN A CG  1 
ATOM   338   O  OD1 . ASN A  1  41  ? 57.62300  28.27960 -9.85726  1.000 44.53607 ? 42  ASN A OD1 1 
ATOM   339   N  ND2 . ASN A  1  41  ? 57.14753  26.21174 -10.60119 1.000 41.19164 ? 42  ASN A ND2 1 
ATOM   340   N  N   . ALA A  1  42  ? 54.52237  29.71277 -13.82333 1.000 31.48572 ? 43  ALA A N   1 
ATOM   341   C  CA  . ALA A  1  42  ? 54.17400  30.31000 -15.10995 1.000 34.37546 ? 43  ALA A CA  1 
ATOM   342   C  C   . ALA A  1  42  ? 53.82086  31.78503 -14.96434 1.000 28.56775 ? 43  ALA A C   1 
ATOM   343   O  O   . ALA A  1  42  ? 54.24932  32.61184 -15.77624 1.000 28.54933 ? 43  ALA A O   1 
ATOM   344   C  CB  . ALA A  1  42  ? 53.01755  29.54382 -15.75320 1.000 31.21340 ? 43  ALA A CB  1 
ATOM   345   N  N   . GLY A  1  43  ? 53.04658  32.13580 -13.93523 1.000 29.50281 ? 44  GLY A N   1 
ATOM   346   C  CA  . GLY A  1  43  ? 52.71218  33.53286 -13.71626 1.000 26.94155 ? 44  GLY A CA  1 
ATOM   347   C  C   . GLY A  1  43  ? 53.92658  34.40878 -13.48324 1.000 29.75072 ? 44  GLY A C   1 
ATOM   348   O  O   . GLY A  1  43  ? 53.94320  35.57465 -13.88763 1.000 29.95351 ? 44  GLY A O   1 
ATOM   349   N  N   . LYS A  1  44  ? 54.95801  33.86606 -12.83172 1.000 32.24630 ? 45  LYS A N   1 
ATOM   350   C  CA  . LYS A  1  44  ? 56.18537  34.62987 -12.63228 1.000 33.14943 ? 45  LYS A CA  1 
ATOM   351   C  C   . LYS A  1  44  ? 56.89942  34.87731 -13.95424 1.000 31.97594 ? 45  LYS A C   1 
ATOM   352   O  O   . LYS A  1  44  ? 57.36707  35.99205 -14.21464 1.000 32.87952 ? 45  LYS A O   1 
ATOM   353   C  CB  . LYS A  1  44  ? 57.10225  33.89851 -11.65227 1.000 35.44908 ? 45  LYS A CB  1 
ATOM   354   C  CG  . LYS A  1  44  ? 56.59313  33.90205 -10.22211 1.000 34.70123 ? 45  LYS A CG  1 
ATOM   355   C  CD  . LYS A  1  44  ? 57.54477  33.18672 -9.28012  1.000 37.84976 ? 45  LYS A CD  1 
ATOM   356   C  CE  . LYS A  1  44  ? 57.06631  33.29889 -7.84230  1.000 41.04704 ? 45  LYS A CE  1 
ATOM   357   N  NZ  . LYS A  1  44  ? 57.92849  32.53485 -6.89867  1.000 58.64439 ? 45  LYS A NZ  1 
ATOM   358   N  N   . GLU A  1  45  ? 56.98962  33.85016 -14.80189 1.000 30.70242 ? 46  GLU A N   1 
ATOM   359   C  CA  . GLU A  1  45  ? 57.62540  34.01557 -16.10411 1.000 32.34464 ? 46  GLU A CA  1 
ATOM   360   C  C   . GLU A  1  45  ? 56.81302  34.93968 -17.00166 1.000 30.34513 ? 46  GLU A C   1 
ATOM   361   O  O   . GLU A  1  45  ? 57.37651  35.79193 -17.69830 1.000 33.29873 ? 46  GLU A O   1 
ATOM   362   C  CB  . GLU A  1  45  ? 57.80677  32.65068 -16.76865 1.000 34.25700 ? 46  GLU A CB  1 
ATOM   363   C  CG  . GLU A  1  45  ? 58.59044  31.65618 -15.92969 1.000 40.98677 ? 46  GLU A CG  1 
ATOM   364   C  CD  . GLU A  1  45  ? 58.58098  30.25873 -16.51991 1.000 49.33614 ? 46  GLU A CD  1 
ATOM   365   O  OE1 . GLU A  1  45  ? 57.80438  30.01654 -17.47184 1.000 49.01939 ? 46  GLU A OE1 1 
ATOM   366   O  OE2 . GLU A  1  45  ? 59.34251  29.40085 -16.02228 1.000 51.01980 ? 46  GLU A OE2 1 
ATOM   367   N  N   . VAL A  1  46  ? 55.48702  34.79283 -16.98490 1.000 29.92278 ? 47  VAL A N   1 
ATOM   368   C  CA  . VAL A  1  46  ? 54.62264  35.62538 -17.81830 1.000 29.18029 ? 47  VAL A CA  1 
ATOM   369   C  C   . VAL A  1  46  ? 54.75187  37.08795 -17.42050 1.000 29.27731 ? 47  VAL A C   1 
ATOM   370   O  O   . VAL A  1  46  ? 54.91014  37.97050 -18.27265 1.000 30.53880 ? 47  VAL A O   1 
ATOM   371   C  CB  . VAL A  1  46  ? 53.16350  35.14348 -17.72453 1.000 30.88369 ? 47  VAL A CB  1 
ATOM   372   C  CG1 . VAL A  1  46  ? 52.22192  36.17926 -18.31032 1.000 27.86140 ? 47  VAL A CG1 1 
ATOM   373   C  CG2 . VAL A  1  46  ? 52.99935  33.81240 -18.43914 1.000 29.54503 ? 47  VAL A CG2 1 
ATOM   374   N  N   . ALA A  1  47  ? 54.68737  37.36417 -16.11547 1.000 30.38768 ? 48  ALA A N   1 
ATOM   375   C  CA  . ALA A  1  47  ? 54.77510  38.74153 -15.64084 1.000 30.56278 ? 48  ALA A CA  1 
ATOM   376   C  C   . ALA A  1  47  ? 56.11349  39.37038 -16.00219 1.000 30.81398 ? 48  ALA A C   1 
ATOM   377   O  O   . ALA A  1  47  ? 56.17058  40.53999 -16.40042 1.000 31.98279 ? 48  ALA A O   1 
ATOM   378   C  CB  . ALA A  1  47  ? 54.55639  38.78717 -14.12694 1.000 29.32284 ? 48  ALA A CB  1 
ATOM   379   N  N   . ALA A  1  48  ? 57.20105  38.60594 -15.88253 1.000 31.64225 ? 49  ALA A N   1 
ATOM   380   C  CA  . ALA A  1  48  ? 58.51826  39.14263 -16.20784 1.000 32.23423 ? 49  ALA A CA  1 
ATOM   381   C  C   . ALA A  1  48  ? 58.64819  39.42029 -17.69903 1.000 35.49235 ? 49  ALA A C   1 
ATOM   382   O  O   . ALA A  1  48  ? 59.23033  40.43512 -18.09810 1.000 37.81285 ? 49  ALA A O   1 
ATOM   383   C  CB  . ALA A  1  48  ? 59.61129  38.18097 -15.74285 1.000 32.02673 ? 49  ALA A CB  1 
ATOM   384   N  N   . LYS A  1  49  ? 58.09111  38.54433 -18.53779 1.000 33.44388 ? 50  LYS A N   1 
ATOM   385   C  CA  . LYS A  1  49  ? 58.27630  38.68935 -19.97692 1.000 35.23636 ? 50  LYS A CA  1 
ATOM   386   C  C   . LYS A  1  49  ? 57.51755  39.89391 -20.51749 1.000 34.77537 ? 50  LYS A C   1 
ATOM   387   O  O   . LYS A  1  49  ? 58.01097  40.59338 -21.40909 1.000 38.94401 ? 50  LYS A O   1 
ATOM   388   C  CB  . LYS A  1  49  ? 57.83511  37.41374 -20.69578 1.000 31.85297 ? 50  LYS A CB  1 
ATOM   389   C  CG  . LYS A  1  49  ? 57.98745  37.48467 -22.20702 1.000 40.67534 ? 50  LYS A CG  1 
ATOM   390   C  CD  . LYS A  1  49  ? 57.71929  36.14280 -22.87146 1.000 51.39058 ? 50  LYS A CD  1 
ATOM   391   C  CE  . LYS A  1  49  ? 58.04932  36.19709 -24.35789 1.000 61.21035 ? 50  LYS A CE  1 
ATOM   392   N  NZ  . LYS A  1  49  ? 58.01493  34.84970 -24.99449 1.000 68.91717 ? 50  LYS A NZ  1 
ATOM   393   N  N   . ARG A  1  50  ? 56.32512  40.16059 -19.98741 1.000 34.21234 ? 51  ARG A N   1 
ATOM   394   C  CA  . ARG A  1  50  ? 55.46993  41.21927 -20.50636 1.000 32.39172 ? 51  ARG A CA  1 
ATOM   395   C  C   . ARG A  1  50  ? 55.54718  42.51115 -19.70027 1.000 33.40668 ? 51  ARG A C   1 
ATOM   396   O  O   . ARG A  1  50  ? 55.04722  43.54194 -20.16478 1.000 31.82361 ? 51  ARG A O   1 
ATOM   397   C  CB  . ARG A  1  50  ? 54.01582  40.73687 -20.55961 1.000 30.58776 ? 51  ARG A CB  1 
ATOM   398   C  CG  . ARG A  1  50  ? 53.33612  40.69048 -19.20086 1.000 29.62149 ? 51  ARG A CG  1 
ATOM   399   C  CD  . ARG A  1  50  ? 51.98264  40.00922 -19.27918 1.000 27.31542 ? 51  ARG A CD  1 
ATOM   400   N  NE  . ARG A  1  50  ? 51.19567  40.24361 -18.07276 1.000 28.89314 ? 51  ARG A NE  1 
ATOM   401   C  CZ  . ARG A  1  50  ? 49.88881  40.02200 -17.97679 1.000 26.57082 ? 51  ARG A CZ  1 
ATOM   402   N  NH1 . ARG A  1  50  ? 49.21021  39.55845 -19.01916 1.000 26.57550 ? 51  ARG A NH1 1 
ATOM   403   N  NH2 . ARG A  1  50  ? 49.25825  40.27262 -16.84052 1.000 24.26877 ? 51  ARG A NH2 1 
ATOM   404   N  N   . GLY A  1  51  ? 56.16047  42.48936 -18.51907 1.000 29.60888 ? 52  GLY A N   1 
ATOM   405   C  CA  . GLY A  1  51  ? 56.27281  43.69687 -17.72811 1.000 28.53247 ? 52  GLY A CA  1 
ATOM   406   C  C   . GLY A  1  51  ? 54.99987  44.12092 -17.03636 1.000 31.93176 ? 52  GLY A C   1 
ATOM   407   O  O   . GLY A  1  51  ? 54.87426  45.28775 -16.65203 1.000 31.51640 ? 52  GLY A O   1 
ATOM   408   N  N   . ILE A  1  52  ? 54.03965  43.21484 -16.88359 1.000 32.95805 ? 53  ILE A N   1 
ATOM   409   C  CA  . ILE A  1  52  ? 52.80563  43.49465 -16.15566 1.000 28.65001 ? 53  ILE A CA  1 
ATOM   410   C  C   . ILE A  1  52  ? 52.56907  42.34584 -15.18478 1.000 26.45500 ? 53  ILE A C   1 
ATOM   411   O  O   . ILE A  1  52  ? 52.64491  41.17576 -15.58810 1.000 25.42700 ? 53  ILE A O   1 
ATOM   412   C  CB  . ILE A  1  52  ? 51.60363  43.65141 -17.10022 1.000 30.15729 ? 53  ILE A CB  1 
ATOM   413   C  CG1 . ILE A  1  52  ? 51.89440  44.65621 -18.21376 1.000 30.88237 ? 53  ILE A CG1 1 
ATOM   414   C  CG2 . ILE A  1  52  ? 50.37107  44.08836 -16.31725 1.000 27.22278 ? 53  ILE A CG2 1 
ATOM   415   C  CD1 . ILE A  1  52  ? 50.80657  44.69694 -19.26627 1.000 25.38875 ? 53  ILE A CD1 1 
ATOM   416   N  N   . PRO A  1  53  ? 52.27959  42.62219 -13.91436 1.000 27.14821 ? 54  PRO A N   1 
ATOM   417   C  CA  . PRO A  1  53  ? 51.95062  41.53691 -12.98522 1.000 25.81677 ? 54  PRO A CA  1 
ATOM   418   C  C   . PRO A  1  53  ? 50.77029  40.72208 -13.48990 1.000 27.85271 ? 54  PRO A C   1 
ATOM   419   O  O   . PRO A  1  53  ? 49.85824  41.24128 -14.13664 1.000 25.11820 ? 54  PRO A O   1 
ATOM   420   C  CB  . PRO A  1  53  ? 51.60814  42.27421 -11.68566 1.000 23.81602 ? 54  PRO A CB  1 
ATOM   421   C  CG  . PRO A  1  53  ? 52.34541  43.56690 -11.78809 1.000 27.09449 ? 54  PRO A CG  1 
ATOM   422   C  CD  . PRO A  1  53  ? 52.32322  43.93379 -13.24532 1.000 25.31626 ? 54  PRO A CD  1 
ATOM   423   N  N   . GLN A  1  54  ? 50.79786  39.42577 -13.18590 1.000 28.87029 ? 55  GLN A N   1 
ATOM   424   C  CA  . GLN A  1  54  ? 49.72639  38.53362 -13.60679 1.000 26.66607 ? 55  GLN A CA  1 
ATOM   425   C  C   . GLN A  1  54  ? 49.35235  37.58540 -12.47245 1.000 25.73280 ? 55  GLN A C   1 
ATOM   426   O  O   . GLN A  1  54  ? 48.95699  38.03420 -11.39221 1.000 27.04908 ? 55  GLN A O   1 
ATOM   427   C  CB  . GLN A  1  54  ? 50.14433  37.75123 -14.85188 1.000 27.72687 ? 55  GLN A CB  1 
ATOM   428   C  CG  . GLN A  1  54  ? 48.98886  37.21603 -15.67950 1.000 24.00747 ? 55  GLN A CG  1 
ATOM   429   C  CD  . GLN A  1  54  ? 49.25635  35.81510 -16.17144 1.000 26.17676 ? 55  GLN A CD  1 
ATOM   430   O  OE1 . GLN A  1  54  ? 49.93183  35.03748 -15.49877 1.000 27.82492 ? 55  GLN A OE1 1 
ATOM   431   N  NE2 . GLN A  1  54  ? 48.73823  35.48315 -17.34929 1.000 25.28566 ? 55  GLN A NE2 1 
ATOM   432   N  N   . TYR A  1  55  ? 49.48352  36.27919 -12.70078 1.000 25.59768 ? 56  TYR A N   1 
ATOM   433   C  CA  . TYR A  1  55  ? 49.11320  35.30155 -11.68606 1.000 27.16437 ? 56  TYR A CA  1 
ATOM   434   C  C   . TYR A  1  55  ? 50.01599  35.43600 -10.46507 1.000 28.99795 ? 56  TYR A C   1 
ATOM   435   O  O   . TYR A  1  55  ? 51.24567  35.42530 -10.57661 1.000 29.14975 ? 56  TYR A O   1 
ATOM   436   C  CB  . TYR A  1  55  ? 49.19402  33.88734 -12.26115 1.000 24.08671 ? 56  TYR A CB  1 
ATOM   437   C  CG  . TYR A  1  55  ? 48.59444  32.81992 -11.37277 1.000 25.33141 ? 56  TYR A CG  1 
ATOM   438   C  CD1 . TYR A  1  55  ? 49.34906  32.20557 -10.38054 1.000 27.10827 ? 56  TYR A CD1 1 
ATOM   439   C  CD2 . TYR A  1  55  ? 47.27268  32.42315 -11.52952 1.000 25.83220 ? 56  TYR A CD2 1 
ATOM   440   C  CE1 . TYR A  1  55  ? 48.80312  31.22645 -9.56708  1.000 28.23851 ? 56  TYR A CE1 1 
ATOM   441   C  CE2 . TYR A  1  55  ? 46.71676  31.44474 -10.72227 1.000 28.06171 ? 56  TYR A CE2 1 
ATOM   442   C  CZ  . TYR A  1  55  ? 47.48563  30.84960 -9.74124  1.000 30.36099 ? 56  TYR A CZ  1 
ATOM   443   O  OH  . TYR A  1  55  ? 46.93442  29.87680 -8.93479  1.000 27.82944 ? 56  TYR A OH  1 
ATOM   444   N  N   . ASN A  1  56  ? 49.39458  35.55151 -9.29695  1.000 29.29333 ? 57  ASN A N   1 
ATOM   445   C  CA  . ASN A  1  56  ? 50.08447  35.78839 -8.03762  1.000 29.70239 ? 57  ASN A CA  1 
ATOM   446   C  C   . ASN A  1  56  ? 49.29167  35.12693 -6.91716  1.000 31.41113 ? 57  ASN A C   1 
ATOM   447   O  O   . ASN A  1  56  ? 48.19520  35.59107 -6.57637  1.000 31.08837 ? 57  ASN A O   1 
ATOM   448   C  CB  . ASN A  1  56  ? 50.23726  37.29276 -7.80335  1.000 28.75950 ? 57  ASN A CB  1 
ATOM   449   C  CG  . ASN A  1  56  ? 51.08039  37.62490 -6.58635  1.000 30.81626 ? 57  ASN A CG  1 
ATOM   450   O  OD1 . ASN A  1  56  ? 51.33078  36.78068 -5.72560  1.000 28.38192 ? 57  ASN A OD1 1 
ATOM   451   N  ND2 . ASN A  1  56  ? 51.52082  38.87455 -6.50993  1.000 31.48229 ? 57  ASN A ND2 1 
ATOM   452   N  N   . PRO A  1  57  ? 49.81126  34.04916 -6.31839  1.000 31.55788 ? 58  PRO A N   1 
ATOM   453   C  CA  . PRO A  1  57  ? 49.04369  33.33211 -5.28540  1.000 30.34521 ? 58  PRO A CA  1 
ATOM   454   C  C   . PRO A  1  57  ? 48.83813  34.12352 -4.00486  1.000 30.49173 ? 58  PRO A C   1 
ATOM   455   O  O   . PRO A  1  57  ? 48.05180  33.68885 -3.15378  1.000 30.91680 ? 58  PRO A O   1 
ATOM   456   C  CB  . PRO A  1  57  ? 49.89237  32.08178 -5.02689  1.000 29.77329 ? 58  PRO A CB  1 
ATOM   457   C  CG  . PRO A  1  57  ? 51.28844  32.51981 -5.35134  1.000 30.35825 ? 58  PRO A CG  1 
ATOM   458   C  CD  . PRO A  1  57  ? 51.15662  33.47800 -6.50813  1.000 28.99154 ? 58  PRO A CD  1 
ATOM   459   N  N   . ASP A  1  58  ? 49.50809  35.25882 -3.83837  1.000 30.39050 ? 59  ASP A N   1 
ATOM   460   C  CA  . ASP A  1  58  ? 49.35492  36.08512 -2.65041  1.000 31.58479 ? 59  ASP A CA  1 
ATOM   461   C  C   . ASP A  1  58  ? 48.28328  37.15252 -2.81147  1.000 30.54350 ? 59  ASP A C   1 
ATOM   462   O  O   . ASP A  1  58  ? 48.03888  37.91153 -1.86839  1.000 31.54004 ? 59  ASP A O   1 
ATOM   463   C  CB  . ASP A  1  58  ? 50.69362  36.73589 -2.28940  1.000 34.93840 ? 59  ASP A CB  1 
ATOM   464   C  CG  . ASP A  1  58  ? 51.74715  35.71585 -1.89328  1.000 37.47179 ? 59  ASP A CG  1 
ATOM   465   O  OD1 . ASP A  1  58  ? 51.37270  34.62882 -1.40280  1.000 37.28114 ? 59  ASP A OD1 1 
ATOM   466   O  OD2 . ASP A  1  58  ? 52.94919  35.99479 -2.08446  1.000 45.64531 ? 59  ASP A OD2 1 
ATOM   467   N  N   . ILE A  1  59  ? 47.65424  37.23285 -3.97957  1.000 31.30502 ? 60  ILE A N   1 
ATOM   468   C  CA  . ILE A  1  59  ? 46.52631  38.13157 -4.19638  1.000 31.07825 ? 60  ILE A CA  1 
ATOM   469   C  C   . ILE A  1  59  ? 45.27684  37.49839 -3.60157  1.000 31.21124 ? 60  ILE A C   1 
ATOM   470   O  O   . ILE A  1  59  ? 45.00688  36.30932 -3.81471  1.000 31.89982 ? 60  ILE A O   1 
ATOM   471   C  CB  . ILE A  1  59  ? 46.34214  38.42210 -5.69629  1.000 32.00598 ? 60  ILE A CB  1 
ATOM   472   C  CG1 . ILE A  1  59  ? 47.52290  39.22727 -6.24597  1.000 31.74838 ? 60  ILE A CG1 1 
ATOM   473   C  CG2 . ILE A  1  59  ? 45.03253  39.16031 -5.95021  1.000 30.98014 ? 60  ILE A CG2 1 
ATOM   474   C  CD1 . ILE A  1  59  ? 47.56437  40.65982 -5.74877  1.000 31.38912 ? 60  ILE A CD1 1 
ATOM   475   N  N   . GLY A  1  60  ? 44.51326  38.28996 -2.84891  1.000 31.45438 ? 61  GLY A N   1 
ATOM   476   C  CA  . GLY A  1  60  ? 43.27499  37.78812 -2.28738  1.000 29.79045 ? 61  GLY A CA  1 
ATOM   477   C  C   . GLY A  1  60  ? 43.50787  36.71404 -1.23918  1.000 31.44324 ? 61  GLY A C   1 
ATOM   478   O  O   . GLY A  1  60  ? 44.50338  36.71632 -0.50611  1.000 36.75470 ? 61  GLY A O   1 
ATOM   479   N  N   . THR A  1  61  ? 42.56050  35.77685 -1.17322  1.000 29.51960 ? 62  THR A N   1 
ATOM   480   C  CA  . THR A  1  61  ? 42.56312  34.73197 -0.16566  1.000 29.81111 ? 62  THR A CA  1 
ATOM   481   C  C   . THR A  1  61  ? 43.47807  33.58007 -0.58747  1.000 32.48920 ? 62  THR A C   1 
ATOM   482   O  O   . THR A  1  61  ? 43.65992  33.32815 -1.78193  1.000 34.14810 ? 62  THR A O   1 
ATOM   483   C  CB  . THR A  1  61  ? 41.13841  34.22899 0.06823   1.000 30.69948 ? 62  THR A CB  1 
ATOM   484   O  OG1 . THR A  1  61  ? 40.57160  33.78520 -1.16942  1.000 29.57717 ? 62  THR A OG1 1 
ATOM   485   C  CG2 . THR A  1  61  ? 40.27664  35.35407 0.62611   1.000 29.49379 ? 62  THR A CG2 1 
ATOM   486   N  N   . PRO A  1  62  ? 44.08087  32.88018 0.38273   1.000 31.32036 ? 63  PRO A N   1 
ATOM   487   C  CA  . PRO A  1  62  ? 45.05899  31.82789 0.07578   1.000 31.50338 ? 63  PRO A CA  1 
ATOM   488   C  C   . PRO A  1  62  ? 44.37851  30.49751 -0.20652  1.000 33.11582 ? 63  PRO A C   1 
ATOM   489   O  O   . PRO A  1  62  ? 43.86942  29.83614 0.70410   1.000 35.44325 ? 63  PRO A O   1 
ATOM   490   C  CB  . PRO A  1  62  ? 45.91350  31.77337 1.35015   1.000 31.78057 ? 63  PRO A CB  1 
ATOM   491   C  CG  . PRO A  1  62  ? 44.96660  32.16905 2.42935   1.000 29.55819 ? 63  PRO A CG  1 
ATOM   492   C  CD  . PRO A  1  62  ? 44.02405  33.17655 1.82440   1.000 30.63918 ? 63  PRO A CD  1 
ATOM   493   N  N   . LEU A  1  63  ? 44.38495  30.09278 -1.47520  1.000 29.63844 ? 64  LEU A N   1 
ATOM   494   C  CA  . LEU A  1  63  ? 43.81183  28.80961 -1.85654  1.000 31.93486 ? 64  LEU A CA  1 
ATOM   495   C  C   . LEU A  1  63  ? 44.53219  27.66441 -1.15458  1.000 32.43518 ? 64  LEU A C   1 
ATOM   496   O  O   . LEU A  1  63  ? 45.72959  27.73411 -0.85943  1.000 32.98722 ? 64  LEU A O   1 
ATOM   497   C  CB  . LEU A  1  63  ? 43.89224  28.61168 -3.37170  1.000 29.72938 ? 64  LEU A CB  1 
ATOM   498   C  CG  . LEU A  1  63  ? 42.98414  29.46395 -4.25580  1.000 32.27008 ? 64  LEU A CG  1 
ATOM   499   C  CD1 . LEU A  1  63  ? 43.26271  29.20589 -5.73245  1.000 28.62699 ? 64  LEU A CD1 1 
ATOM   500   C  CD2 . LEU A  1  63  ? 41.54579  29.15435 -3.91552  1.000 32.72783 ? 64  LEU A CD2 1 
ATOM   501   N  N   . GLY A  1  64  ? 43.78663  26.59750 -0.89135  1.000 31.22945 ? 65  GLY A N   1 
ATOM   502   C  CA  . GLY A  1  64  ? 44.38160  25.37066 -0.40402  1.000 33.92822 ? 65  GLY A CA  1 
ATOM   503   C  C   . GLY A  1  64  ? 44.38861  25.16977 1.09396   1.000 33.20290 ? 65  GLY A C   1 
ATOM   504   O  O   . GLY A  1  64  ? 45.21178  24.39219 1.58738   1.000 33.42191 ? 65  GLY A O   1 
ATOM   505   N  N   . GLN A  1  65  ? 43.49662  25.82870 1.83886   1.000 30.03070 ? 66  GLN A N   1 
ATOM   506   C  CA  . GLN A  1  65  ? 43.37140  25.52135 3.26030   1.000 30.01562 ? 66  GLN A CA  1 
ATOM   507   C  C   . GLN A  1  65  ? 42.74663  24.15310 3.48806   1.000 32.69121 ? 66  GLN A C   1 
ATOM   508   O  O   . GLN A  1  65  ? 42.89127  23.58851 4.57645   1.000 33.20611 ? 66  GLN A O   1 
ATOM   509   C  CB  . GLN A  1  65  ? 42.54585  26.59372 3.97339   1.000 30.76995 ? 66  GLN A CB  1 
ATOM   510   C  CG  . GLN A  1  65  ? 43.07642  28.01187 3.80352   1.000 33.14411 ? 66  GLN A CG  1 
ATOM   511   C  CD  . GLN A  1  65  ? 44.56774  28.11495 4.06563   1.000 35.26510 ? 66  GLN A CD  1 
ATOM   512   O  OE1 . GLN A  1  65  ? 45.08176  27.54704 5.02837   1.000 38.18348 ? 66  GLN A OE1 1 
ATOM   513   N  NE2 . GLN A  1  65  ? 45.27091  28.84224 3.20499   1.000 37.47832 ? 66  GLN A NE2 1 
ATOM   514   N  N   . ARG A  1  66  ? 42.05289  23.62089 2.49116   1.000 33.19754 ? 67  ARG A N   1 
ATOM   515   C  CA  . ARG A  1  66  ? 41.54263  22.26155 2.46873   1.000 30.01097 ? 67  ARG A CA  1 
ATOM   516   C  C   . ARG A  1  66  ? 42.29082  21.46414 1.40612   1.000 33.05341 ? 67  ARG A C   1 
ATOM   517   O  O   . ARG A  1  66  ? 43.18105  21.97511 0.72107   1.000 34.59980 ? 67  ARG A O   1 
ATOM   518   C  CB  . ARG A  1  66  ? 40.03860  22.25763 2.19338   1.000 29.39954 ? 67  ARG A CB  1 
ATOM   519   C  CG  . ARG A  1  66  ? 39.65820  23.00425 0.92536   1.000 30.37381 ? 67  ARG A CG  1 
ATOM   520   C  CD  . ARG A  1  66  ? 38.29432  22.58632 0.42652   1.000 29.39997 ? 67  ARG A CD  1 
ATOM   521   N  NE  . ARG A  1  66  ? 38.31069  21.20339 -0.03254  1.000 30.15582 ? 67  ARG A NE  1 
ATOM   522   C  CZ  . ARG A  1  66  ? 37.24507  20.55332 -0.48389  1.000 33.44780 ? 67  ARG A CZ  1 
ATOM   523   N  NH1 . ARG A  1  66  ? 36.06797  21.16163 -0.53807  1.000 32.26911 ? 67  ARG A NH1 1 
ATOM   524   N  NH2 . ARG A  1  66  ? 37.35803  19.29396 -0.88105  1.000 33.37628 ? 67  ARG A NH2 1 
ATOM   525   N  N   . VAL A  1  67  ? 41.91412  20.19600 1.26514   1.000 30.66333 ? 68  VAL A N   1 
ATOM   526   C  CA  . VAL A  1  67  ? 42.46932  19.36422 0.20446   1.000 32.59174 ? 68  VAL A CA  1 
ATOM   527   C  C   . VAL A  1  67  ? 41.99815  19.90015 -1.14203  1.000 31.72685 ? 68  VAL A C   1 
ATOM   528   O  O   . VAL A  1  67  ? 40.79296  20.03275 -1.38428  1.000 30.46264 ? 68  VAL A O   1 
ATOM   529   C  CB  . VAL A  1  67  ? 42.05972  17.89762 0.38603   1.000 32.98958 ? 68  VAL A CB  1 
ATOM   530   C  CG1 . VAL A  1  67  ? 42.45833  17.08984 -0.83620  1.000 32.01001 ? 68  VAL A CG1 1 
ATOM   531   C  CG2 . VAL A  1  67  ? 42.68658  17.31584 1.64638   1.000 32.51823 ? 68  VAL A CG2 1 
ATOM   532   N  N   . LEU A  1  68  ? 42.94722  20.23116 -2.01681  1.000 32.08226 ? 69  LEU A N   1 
ATOM   533   C  CA  . LEU A  1  68  ? 42.63466  20.55280 -3.40965  1.000 27.87377 ? 69  LEU A CA  1 
ATOM   534   C  C   . LEU A  1  68  ? 42.46828  19.23421 -4.15666  1.000 28.69061 ? 69  LEU A C   1 
ATOM   535   O  O   . LEU A  1  68  ? 43.44738  18.57041 -4.50434  1.000 30.87564 ? 69  LEU A O   1 
ATOM   536   C  CB  . LEU A  1  68  ? 43.71664  21.43325 -4.02382  1.000 26.45018 ? 69  LEU A CB  1 
ATOM   537   C  CG  . LEU A  1  68  ? 43.84688  22.83312 -3.41333  1.000 27.23961 ? 69  LEU A CG  1 
ATOM   538   C  CD1 . LEU A  1  68  ? 44.92866  23.64168 -4.11254  1.000 25.56001 ? 69  LEU A CD1 1 
ATOM   539   C  CD2 . LEU A  1  68  ? 42.51284  23.57445 -3.44900  1.000 26.11428 ? 69  LEU A CD2 1 
ATOM   540   N  N   . MET A  1  69  ? 41.21677  18.85324 -4.39753  1.000 29.55318 ? 70  MET A N   1 
ATOM   541   C  CA  . MET A  1  69  ? 40.89812  17.48357 -4.76443  1.000 30.09923 ? 70  MET A CA  1 
ATOM   542   C  C   . MET A  1  69  ? 41.28796  17.17578 -6.20914  1.000 31.63300 ? 70  MET A C   1 
ATOM   543   O  O   . MET A  1  69  ? 41.22404  18.04566 -7.08227  1.000 30.81228 ? 70  MET A O   1 
ATOM   544   C  CB  . MET A  1  69  ? 39.40699  17.21782 -4.59040  1.000 29.36978 ? 70  MET A CB  1 
ATOM   545   C  CG  . MET A  1  69  ? 38.86154  17.53001 -3.22049  1.000 28.37930 ? 70  MET A CG  1 
ATOM   546   S  SD  . MET A  1  69  ? 37.08144  17.28287 -3.20444  1.000 37.67657 ? 70  MET A SD  1 
ATOM   547   C  CE  . MET A  1  69  ? 36.55632  18.57199 -4.32971  1.000 31.12933 ? 70  MET A CE  1 
ATOM   548   N  N   . PRO A  1  70  ? 41.69873  15.94170 -6.48337  1.000 34.62027 ? 71  PRO A N   1 
ATOM   549   C  CA  . PRO A  1  70  ? 41.65237  15.43656 -7.85497  1.000 33.08119 ? 71  PRO A CA  1 
ATOM   550   C  C   . PRO A  1  70  ? 40.23888  14.98543 -8.18617  1.000 32.78271 ? 71  PRO A C   1 
ATOM   551   O  O   . PRO A  1  70  ? 39.42069  14.71558 -7.30535  1.000 30.67538 ? 71  PRO A O   1 
ATOM   552   C  CB  . PRO A  1  70  ? 42.61709  14.24880 -7.82520  1.000 30.46639 ? 71  PRO A CB  1 
ATOM   553   C  CG  . PRO A  1  70  ? 42.47998  13.72794 -6.43202  1.000 30.17382 ? 71  PRO A CG  1 
ATOM   554   C  CD  . PRO A  1  70  ? 42.24448  14.94024 -5.54828  1.000 31.04086 ? 71  PRO A CD  1 
ATOM   555   N  N   . TYR A  1  71  ? 39.95411  14.91479 -9.48081  1.000 32.09819 ? 72  TYR A N   1 
ATOM   556   C  CA  . TYR A  1  71  ? 38.64948  14.48214 -9.95941  1.000 32.50841 ? 72  TYR A CA  1 
ATOM   557   C  C   . TYR A  1  71  ? 38.83101  13.28590 -10.87951 1.000 32.50781 ? 72  TYR A C   1 
ATOM   558   O  O   . TYR A  1  71  ? 39.72011  13.28620 -11.73704 1.000 33.24811 ? 72  TYR A O   1 
ATOM   559   C  CB  . TYR A  1  71  ? 37.91696  15.60830 -10.69774 1.000 33.65588 ? 72  TYR A CB  1 
ATOM   560   C  CG  . TYR A  1  71  ? 37.42730  16.73441 -9.81016  1.000 30.14243 ? 72  TYR A CG  1 
ATOM   561   C  CD1 . TYR A  1  71  ? 36.25986  16.60505 -9.06493  1.000 30.95324 ? 72  TYR A CD1 1 
ATOM   562   C  CD2 . TYR A  1  71  ? 38.12042  17.93557 -9.73652  1.000 29.50211 ? 72  TYR A CD2 1 
ATOM   563   C  CE1 . TYR A  1  71  ? 35.80650  17.63795 -8.25698  1.000 28.57980 ? 72  TYR A CE1 1 
ATOM   564   C  CE2 . TYR A  1  71  ? 37.67553  18.97324 -8.93473  1.000 27.78238 ? 72  TYR A CE2 1 
ATOM   565   C  CZ  . TYR A  1  71  ? 36.51962  18.81902 -8.19878  1.000 28.90429 ? 72  TYR A CZ  1 
ATOM   566   O  OH  . TYR A  1  71  ? 36.07889  19.85144 -7.40307  1.000 30.00787 ? 72  TYR A OH  1 
ATOM   567   N  N   . GLN A  1  72  ? 38.00756  12.26232 -10.68416 1.000 30.93868 ? 73  GLN A N   1 
ATOM   568   C  CA  . GLN A  1  72  ? 37.92913  11.14853 -11.61759 1.000 34.05178 ? 73  GLN A CA  1 
ATOM   569   C  C   . GLN A  1  72  ? 36.91233  11.48902 -12.69758 1.000 32.96438 ? 73  GLN A C   1 
ATOM   570   O  O   . GLN A  1  72  ? 35.75195  11.77201 -12.38829 1.000 32.98373 ? 73  GLN A O   1 
ATOM   571   C  CB  . GLN A  1  72  ? 37.52809  9.85921  -10.90533 1.000 35.38394 ? 73  GLN A CB  1 
ATOM   572   C  CG  . GLN A  1  72  ? 37.33294  8.67969  -11.84542 1.000 36.54109 ? 73  GLN A CG  1 
ATOM   573   C  CD  . GLN A  1  72  ? 36.61555  7.51983  -11.18465 1.000 41.03436 ? 73  GLN A CD  1 
ATOM   574   O  OE1 . GLN A  1  72  ? 35.88568  7.70125  -10.20959 1.000 41.48575 ? 73  GLN A OE1 1 
ATOM   575   N  NE2 . GLN A  1  72  ? 36.81177  6.32025  -11.71867 1.000 42.18286 ? 73  GLN A NE2 1 
ATOM   576   N  N   . VAL A  1  73  ? 37.34104  11.47161 -13.95751 1.000 32.36844 ? 74  VAL A N   1 
ATOM   577   C  CA  . VAL A  1  73  ? 36.38278  11.59547 -15.04907 1.000 33.35322 ? 74  VAL A CA  1 
ATOM   578   C  C   . VAL A  1  73  ? 35.52971  10.33511 -15.06507 1.000 34.18359 ? 74  VAL A C   1 
ATOM   579   O  O   . VAL A  1  73  ? 36.05168  9.22073  -15.19078 1.000 34.20912 ? 74  VAL A O   1 
ATOM   580   C  CB  . VAL A  1  73  ? 37.08901  11.81353 -16.39289 1.000 32.09348 ? 74  VAL A CB  1 
ATOM   581   C  CG1 . VAL A  1  73  ? 36.06112  11.97209 -17.49880 1.000 32.23303 ? 74  VAL A CG1 1 
ATOM   582   C  CG2 . VAL A  1  73  ? 37.99572  13.03501 -16.32908 1.000 28.79035 ? 74  VAL A CG2 1 
ATOM   583   N  N   . SER A  1  74  ? 34.21585  10.50897 -14.92634 1.000 33.17119 ? 75  SER A N   1 
ATOM   584   C  CA  . SER A  1  74  ? 33.31380  9.37358  -14.78960 1.000 32.06069 ? 75  SER A CA  1 
ATOM   585   C  C   . SER A  1  74  ? 33.47875  8.40543  -15.95144 1.000 36.42532 ? 75  SER A C   1 
ATOM   586   O  O   . SER A  1  74  ? 33.71654  8.81422  -17.09210 1.000 37.84103 ? 75  SER A O   1 
ATOM   587   C  CB  . SER A  1  74  ? 31.86630  9.85668  -14.71129 1.000 31.84332 ? 75  SER A CB  1 
ATOM   588   O  OG  . SER A  1  74  ? 31.66405  10.65277 -13.55855 1.000 29.40573 ? 75  SER A OG  1 
ATOM   589   N  N   . THR A  1  75  ? 33.34885  7.11230  -15.64445 1.000 35.75254 ? 76  THR A N   1 
ATOM   590   C  CA  . THR A  1  75  ? 33.51212  5.96912  -16.54169 1.000 35.24987 ? 76  THR A CA  1 
ATOM   591   C  C   . THR A  1  75  ? 34.96036  5.73643  -16.96109 1.000 36.30745 ? 76  THR A C   1 
ATOM   592   O  O   . THR A  1  75  ? 35.21712  4.81798  -17.74749 1.000 35.08176 ? 76  THR A O   1 
ATOM   593   C  CB  . THR A  1  75  ? 32.65142  6.07395  -17.81064 1.000 40.59158 ? 76  THR A CB  1 
ATOM   594   O  OG1 . THR A  1  75  ? 33.17984  7.09471  -18.66849 1.000 38.06390 ? 76  THR A OG1 1 
ATOM   595   C  CG2 . THR A  1  75  ? 31.20674  6.40271  -17.45555 1.000 38.01191 ? 76  THR A CG2 1 
ATOM   596   N  N   . THR A  1  76  ? 35.91133  6.52606  -16.47513 1.000 36.58244 ? 77  THR A N   1 
ATOM   597   C  CA  . THR A  1  76  ? 37.32455  6.32238  -16.76565 1.000 37.12499 ? 77  THR A CA  1 
ATOM   598   C  C   . THR A  1  76  ? 38.08692  6.09178  -15.46488 1.000 38.97050 ? 77  THR A C   1 
ATOM   599   O  O   . THR A  1  76  ? 37.53093  6.15542  -14.36609 1.000 37.52824 ? 77  THR A O   1 
ATOM   600   C  CB  . THR A  1  76  ? 37.92279  7.51463  -17.52453 1.000 36.04213 ? 77  THR A CB  1 
ATOM   601   O  OG1 . THR A  1  76  ? 38.21285  8.57634  -16.60511 1.000 33.84230 ? 77  THR A OG1 1 
ATOM   602   C  CG2 . THR A  1  76  ? 36.96282  8.01926  -18.59538 1.000 33.54752 ? 77  THR A CG2 1 
ATOM   603   N  N   . ASP A  1  77  ? 39.38090  5.81468  -15.60493 1.000 40.30523 ? 78  ASP A N   1 
ATOM   604   C  CA  . ASP A  1  77  ? 40.29342  5.71486  -14.47527 1.000 40.32742 ? 78  ASP A CA  1 
ATOM   605   C  C   . ASP A  1  77  ? 41.29971  6.86138  -14.47432 1.000 41.83083 ? 78  ASP A C   1 
ATOM   606   O  O   . ASP A  1  77  ? 42.39555  6.73734  -13.92325 1.000 43.37370 ? 78  ASP A O   1 
ATOM   607   C  CB  . ASP A  1  77  ? 41.00890  4.36560  -14.48942 1.000 43.02816 ? 78  ASP A CB  1 
ATOM   608   C  CG  . ASP A  1  77  ? 40.07773  3.20983  -14.16103 1.000 54.00221 ? 78  ASP A CG  1 
ATOM   609   O  OD1 . ASP A  1  77  ? 39.28058  3.33374  -13.20366 1.000 52.77899 ? 78  ASP A OD1 1 
ATOM   610   O  OD2 . ASP A  1  77  ? 40.13257  2.18159  -14.87072 1.000 57.13844 ? 78  ASP A OD2 1 
ATOM   611   N  N   . THR A  1  78  ? 40.93422  7.98391  -15.08845 1.000 35.65988 ? 79  THR A N   1 
ATOM   612   C  CA  . THR A  1  78  ? 41.80763  9.14626  -15.17869 1.000 38.66226 ? 79  THR A CA  1 
ATOM   613   C  C   . THR A  1  78  ? 41.49696  10.10301 -14.03255 1.000 37.47955 ? 79  THR A C   1 
ATOM   614   O  O   . THR A  1  78  ? 40.34747  10.52105 -13.85727 1.000 36.37397 ? 79  THR A O   1 
ATOM   615   C  CB  . THR A  1  78  ? 41.64107  9.84273  -16.53027 1.000 36.10501 ? 79  THR A CB  1 
ATOM   616   O  OG1 . THR A  1  78  ? 42.07092  8.96307  -17.57792 1.000 40.17121 ? 79  THR A OG1 1 
ATOM   617   C  CG2 . THR A  1  78  ? 42.45698  11.12683 -16.58341 1.000 33.40248 ? 79  THR A CG2 1 
ATOM   618   N  N   . TYR A  1  79  ? 42.51905  10.44357 -13.25509 1.000 36.94648 ? 80  TYR A N   1 
ATOM   619   C  CA  . TYR A  1  79  ? 42.38761  11.35570 -12.12739 1.000 37.86541 ? 80  TYR A CA  1 
ATOM   620   C  C   . TYR A  1  79  ? 43.19357  12.60828 -12.42928 1.000 36.66685 ? 80  TYR A C   1 
ATOM   621   O  O   . TYR A  1  79  ? 44.40330  12.53034 -12.67230 1.000 41.25718 ? 80  TYR A O   1 
ATOM   622   C  CB  . TYR A  1  79  ? 42.86124  10.70152 -10.82820 1.000 34.47328 ? 80  TYR A CB  1 
ATOM   623   C  CG  . TYR A  1  79  ? 41.91392  9.64467  -10.30893 1.000 38.02668 ? 80  TYR A CG  1 
ATOM   624   C  CD1 . TYR A  1  79  ? 41.89935  8.36593  -10.85411 1.000 37.91990 ? 80  TYR A CD1 1 
ATOM   625   C  CD2 . TYR A  1  79  ? 41.02634  9.92822  -9.28010  1.000 38.80025 ? 80  TYR A CD2 1 
ATOM   626   C  CE1 . TYR A  1  79  ? 41.03015  7.39971  -10.38438 1.000 39.86133 ? 80  TYR A CE1 1 
ATOM   627   C  CE2 . TYR A  1  79  ? 40.15332  8.96743  -8.80346  1.000 40.75300 ? 80  TYR A CE2 1 
ATOM   628   C  CZ  . TYR A  1  79  ? 40.15882  7.70675  -9.35898  1.000 41.77601 ? 80  TYR A CZ  1 
ATOM   629   O  OH  . TYR A  1  79  ? 39.28945  6.75032  -8.88502  1.000 47.29501 ? 80  TYR A OH  1 
ATOM   630   N  N   . VAL A  1  80  ? 42.52048  13.75769 -12.42179 1.000 32.05584 ? 81  VAL A N   1 
ATOM   631   C  CA  . VAL A  1  80  ? 43.14726  15.03428 -12.72994 1.000 34.07890 ? 81  VAL A CA  1 
ATOM   632   C  C   . VAL A  1  80  ? 42.67392  16.06643 -11.71858 1.000 33.98427 ? 81  VAL A C   1 
ATOM   633   O  O   . VAL A  1  80  ? 41.59989  15.94565 -11.12532 1.000 35.00416 ? 81  VAL A O   1 
ATOM   634   C  CB  . VAL A  1  80  ? 42.82426  15.51282 -14.16417 1.000 33.93120 ? 81  VAL A CB  1 
ATOM   635   C  CG1 . VAL A  1  80  ? 43.41271  14.56058 -15.19493 1.000 35.07772 ? 81  VAL A CG1 1 
ATOM   636   C  CG2 . VAL A  1  80  ? 41.32084  15.64015 -14.35098 1.000 31.05741 ? 81  VAL A CG2 1 
ATOM   637   N  N   . GLU A  1  81  ? 43.49019  17.09647 -11.53132 1.000 34.71338 ? 82  GLU A N   1 
ATOM   638   C  CA  . GLU A  1  81  ? 43.03649  18.25127 -10.77616 1.000 32.95198 ? 82  GLU A CA  1 
ATOM   639   C  C   . GLU A  1  81  ? 42.00916  19.02727 -11.59391 1.000 32.61314 ? 82  GLU A C   1 
ATOM   640   O  O   . GLU A  1  81  ? 41.98042  18.95414 -12.82622 1.000 30.81183 ? 82  GLU A O   1 
ATOM   641   C  CB  . GLU A  1  81  ? 44.21874  19.13838 -10.39397 1.000 30.32247 ? 82  GLU A CB  1 
ATOM   642   C  CG  . GLU A  1  81  ? 45.21967  18.42546 -9.49639  1.000 35.70189 ? 82  GLU A CG  1 
ATOM   643   C  CD  . GLU A  1  81  ? 46.20502  19.36864 -8.83943  1.000 37.53635 ? 82  GLU A CD  1 
ATOM   644   O  OE1 . GLU A  1  81  ? 45.76415  20.23039 -8.04729  1.000 33.98055 ? 82  GLU A OE1 1 
ATOM   645   O  OE2 . GLU A  1  81  ? 47.41748  19.25260 -9.11998  1.000 36.26306 ? 82  GLU A OE2 1 
ATOM   646   N  N   . GLY A  1  82  ? 41.14684  19.76431 -10.88891 1.000 30.21500 ? 83  GLY A N   1 
ATOM   647   C  CA  . GLY A  1  82  ? 40.02633  20.41729 -11.54703 1.000 28.06016 ? 83  GLY A CA  1 
ATOM   648   C  C   . GLY A  1  82  ? 40.44001  21.41955 -12.60567 1.000 28.43546 ? 83  GLY A C   1 
ATOM   649   O  O   . GLY A  1  82  ? 39.69489  21.66252 -13.55938 1.000 26.52004 ? 83  GLY A O   1 
ATOM   650   N  N   . ASP A  1  83  ? 41.62564  22.01557 -12.45667 1.000 27.76040 ? 84  ASP A N   1 
ATOM   651   C  CA  . ASP A  1  83  ? 42.09549  22.97960 -13.44550 1.000 27.51004 ? 84  ASP A CA  1 
ATOM   652   C  C   . ASP A  1  83  ? 42.24308  22.34310 -14.81950 1.000 27.36512 ? 84  ASP A C   1 
ATOM   653   O  O   . ASP A  1  83  ? 42.10024  23.02632 -15.84076 1.000 25.43406 ? 84  ASP A O   1 
ATOM   654   C  CB  . ASP A  1  83  ? 43.42246  23.58481 -12.99136 1.000 25.30660 ? 84  ASP A CB  1 
ATOM   655   C  CG  . ASP A  1  83  ? 43.41244  23.96337 -11.52728 1.000 27.99872 ? 84  ASP A CG  1 
ATOM   656   O  OD1 . ASP A  1  83  ? 43.40601  23.04387 -10.68063 1.000 31.89992 ? 84  ASP A OD1 1 
ATOM   657   O  OD2 . ASP A  1  83  ? 43.39876  25.17507 -11.22234 1.000 27.30022 ? 84  ASP A OD2 1 
ATOM   658   N  N   . ASP A  1  84  ? 42.51613  21.03764 -14.86343 1.000 28.61333 ? 85  ASP A N   1 
ATOM   659   C  CA  . ASP A  1  84  ? 42.66150  20.31877 -16.12039 1.000 26.66154 ? 85  ASP A CA  1 
ATOM   660   C  C   . ASP A  1  84  ? 41.33217  20.11904 -16.83465 1.000 29.22773 ? 85  ASP A C   1 
ATOM   661   O  O   . ASP A  1  84  ? 41.32968  19.73911 -18.01160 1.000 29.48974 ? 85  ASP A O   1 
ATOM   662   C  CB  . ASP A  1  84  ? 43.33157  18.96752 -15.85969 1.000 29.61163 ? 85  ASP A CB  1 
ATOM   663   C  CG  . ASP A  1  84  ? 44.67636  19.10770 -15.15906 1.000 33.69157 ? 85  ASP A CG  1 
ATOM   664   O  OD1 . ASP A  1  84  ? 45.20665  20.23861 -15.09626 1.000 33.40975 ? 85  ASP A OD1 1 
ATOM   665   O  OD2 . ASP A  1  84  ? 45.19882  18.09025 -14.65664 1.000 35.72331 ? 85  ASP A OD2 1 
ATOM   666   N  N   . LEU A  1  85  ? 40.21249  20.36223 -16.15635 1.000 27.60747 ? 86  LEU A N   1 
ATOM   667   C  CA  . LEU A  1  85  ? 38.89053  20.28114 -16.75908 1.000 25.55646 ? 86  LEU A CA  1 
ATOM   668   C  C   . LEU A  1  85  ? 38.31053  21.65203 -17.08413 1.000 24.43304 ? 86  LEU A C   1 
ATOM   669   O  O   . LEU A  1  85  ? 37.16155  21.73686 -17.52964 1.000 23.28167 ? 86  LEU A O   1 
ATOM   670   C  CB  . LEU A  1  85  ? 37.94579  19.50904 -15.83401 1.000 22.78178 ? 86  LEU A CB  1 
ATOM   671   C  CG  . LEU A  1  85  ? 38.42639  18.07832 -15.57124 1.000 26.81972 ? 86  LEU A CG  1 
ATOM   672   C  CD1 . LEU A  1  85  ? 37.56217  17.37760 -14.53560 1.000 26.98251 ? 86  LEU A CD1 1 
ATOM   673   C  CD2 . LEU A  1  85  ? 38.47836  17.27756 -16.86785 1.000 26.38388 ? 86  LEU A CD2 1 
ATOM   674   N  N   . HIS A  1  86  ? 39.07442  22.72004 -16.86798 1.000 22.69473 ? 87  HIS A N   1 
ATOM   675   C  CA  . HIS A  1  86  ? 38.69263  24.03821 -17.35372 1.000 22.05995 ? 87  HIS A CA  1 
ATOM   676   C  C   . HIS A  1  86  ? 38.79808  24.06402 -18.87465 1.000 25.68496 ? 87  HIS A C   1 
ATOM   677   O  O   . HIS A  1  86  ? 39.77121  23.56543 -19.44876 1.000 27.63239 ? 87  HIS A O   1 
ATOM   678   C  CB  . HIS A  1  86  ? 39.60077  25.10416 -16.73861 1.000 23.04373 ? 87  HIS A CB  1 
ATOM   679   C  CG  . HIS A  1  86  ? 39.06170  26.49725 -16.83414 1.000 24.62029 ? 87  HIS A CG  1 
ATOM   680   N  ND1 . HIS A  1  86  ? 38.83163  27.12800 -18.03816 1.000 25.39949 ? 87  HIS A ND1 1 
ATOM   681   C  CD2 . HIS A  1  86  ? 38.72981  27.39072 -15.87209 1.000 23.33735 ? 87  HIS A CD2 1 
ATOM   682   C  CE1 . HIS A  1  86  ? 38.36419  28.34299 -17.81349 1.000 25.04325 ? 87  HIS A CE1 1 
ATOM   683   N  NE2 . HIS A  1  86  ? 38.29568  28.52816 -16.50710 1.000 23.92794 ? 87  HIS A NE2 1 
ATOM   684   N  N   . PHE A  1  87  ? 37.78694  24.64180 -19.53465 1.000 24.90569 ? 88  PHE A N   1 
ATOM   685   C  CA  . PHE A  1  87  ? 37.73595  24.56855 -20.99490 1.000 25.00700 ? 88  PHE A CA  1 
ATOM   686   C  C   . PHE A  1  87  ? 38.92282  25.27614 -21.64482 1.000 25.04206 ? 88  PHE A C   1 
ATOM   687   O  O   . PHE A  1  87  ? 39.36523  24.87297 -22.72516 1.000 25.49521 ? 88  PHE A O   1 
ATOM   688   C  CB  . PHE A  1  87  ? 36.40859  25.13641 -21.51037 1.000 24.21734 ? 88  PHE A CB  1 
ATOM   689   C  CG  . PHE A  1  87  ? 36.37679  26.63831 -21.61660 1.000 24.63617 ? 88  PHE A CG  1 
ATOM   690   C  CD1 . PHE A  1  87  ? 35.99442  27.41342 -20.53708 1.000 23.52453 ? 88  PHE A CD1 1 
ATOM   691   C  CD2 . PHE A  1  87  ? 36.70082  27.27169 -22.80824 1.000 24.18401 ? 88  PHE A CD2 1 
ATOM   692   C  CE1 . PHE A  1  87  ? 35.96033  28.79316 -20.63393 1.000 25.77133 ? 88  PHE A CE1 1 
ATOM   693   C  CE2 . PHE A  1  87  ? 36.66873  28.64889 -22.91146 1.000 22.57156 ? 88  PHE A CE2 1 
ATOM   694   C  CZ  . PHE A  1  87  ? 36.29592  29.41099 -21.82412 1.000 25.41124 ? 88  PHE A CZ  1 
ATOM   695   N  N   . VAL A  1  88  ? 39.45782  26.31874 -21.00375 1.000 25.50170 ? 89  VAL A N   1 
ATOM   696   C  CA  . VAL A  1  88  ? 40.64062  26.99123 -21.53512 1.000 24.67669 ? 89  VAL A CA  1 
ATOM   697   C  C   . VAL A  1  88  ? 41.85687  26.07116 -21.49233 1.000 25.90672 ? 89  VAL A C   1 
ATOM   698   O  O   . VAL A  1  88  ? 42.71227  26.11812 -22.38609 1.000 27.35792 ? 89  VAL A O   1 
ATOM   699   C  CB  . VAL A  1  88  ? 40.89753  28.30234 -20.76643 1.000 22.55244 ? 89  VAL A CB  1 
ATOM   700   C  CG1 . VAL A  1  88  ? 42.20587  28.94384 -21.21108 1.000 19.63554 ? 89  VAL A CG1 1 
ATOM   701   C  CG2 . VAL A  1  88  ? 39.73580  29.26549 -20.95341 1.000 20.94751 ? 89  VAL A CG2 1 
ATOM   702   N  N   . ASN A  1  89  ? 41.95665  25.22129 -20.47264 1.000 23.87413 ? 90  ASN A N   1 
ATOM   703   C  CA  . ASN A  1  89  ? 43.09690  24.32878 -20.31227 1.000 24.88409 ? 90  ASN A CA  1 
ATOM   704   C  C   . ASN A  1  89  ? 42.88799  22.96412 -20.96356 1.000 29.86337 ? 90  ASN A C   1 
ATOM   705   O  O   . ASN A  1  89  ? 43.76371  22.10031 -20.84611 1.000 31.04810 ? 90  ASN A O   1 
ATOM   706   C  CB  . ASN A  1  89  ? 43.41000  24.13202 -18.82258 1.000 26.48080 ? 90  ASN A CB  1 
ATOM   707   C  CG  . ASN A  1  89  ? 43.62581  25.44513 -18.08158 1.000 25.27772 ? 90  ASN A CG  1 
ATOM   708   O  OD1 . ASN A  1  89  ? 43.97110  26.46468 -18.67942 1.000 23.74414 ? 90  ASN A OD1 1 
ATOM   709   N  ND2 . ASN A  1  89  ? 43.43334  25.41747 -16.76504 1.000 23.03860 ? 90  ASN A ND2 1 
ATOM   710   N  N   . ASN A  1  90  ? 41.75969  22.74456 -21.63925 1.000 25.47868 ? 91  ASN A N   1 
ATOM   711   C  CA  . ASN A  1  90  ? 41.38680  21.42695 -22.15650 1.000 26.69786 ? 91  ASN A CA  1 
ATOM   712   C  C   . ASN A  1  90  ? 41.06587  21.54834 -23.64674 1.000 27.89685 ? 91  ASN A C   1 
ATOM   713   O  O   . ASN A  1  90  ? 39.99629  22.03992 -24.02086 1.000 26.69481 ? 91  ASN A O   1 
ATOM   714   C  CB  . ASN A  1  90  ? 40.20707  20.86341 -21.36985 1.000 26.15675 ? 91  ASN A CB  1 
ATOM   715   C  CG  . ASN A  1  90  ? 39.99305  19.38436 -21.61280 1.000 29.07521 ? 91  ASN A CG  1 
ATOM   716   O  OD1 . ASN A  1  90  ? 39.91939  18.93195 -22.75584 1.000 29.90521 ? 91  ASN A OD1 1 
ATOM   717   N  ND2 . ASN A  1  90  ? 39.89966  18.61760 -20.53086 1.000 26.54273 ? 91  ASN A ND2 1 
ATOM   718   N  N   . ALA A  1  91  ? 41.98980  21.08740 -24.49717 1.000 24.75048 ? 92  ALA A N   1 
ATOM   719   C  CA  . ALA A  1  91  ? 41.81288  21.23354 -25.93938 1.000 26.60943 ? 92  ALA A CA  1 
ATOM   720   C  C   . ALA A  1  91  ? 40.70626  20.33466 -26.47912 1.000 26.77874 ? 92  ALA A C   1 
ATOM   721   O  O   . ALA A  1  91  ? 40.12258  20.63852 -27.52483 1.000 27.64085 ? 92  ALA A O   1 
ATOM   722   C  CB  . ALA A  1  91  ? 43.12736  20.94499 -26.66338 1.000 30.39151 ? 92  ALA A CB  1 
ATOM   723   N  N   . ALA A  1  92  ? 40.41097  19.22609 -25.79820 1.000 26.16699 ? 93  ALA A N   1 
ATOM   724   C  CA  . ALA A  1  92  ? 39.30903  18.37270 -26.22970 1.000 25.26115 ? 93  ALA A CA  1 
ATOM   725   C  C   . ALA A  1  92  ? 37.96949  19.07580 -26.05965 1.000 25.89303 ? 93  ALA A C   1 
ATOM   726   O  O   . ALA A  1  92  ? 37.06032  18.89969 -26.87945 1.000 24.73560 ? 93  ALA A O   1 
ATOM   727   C  CB  . ALA A  1  92  ? 39.32443  17.05719 -25.45512 1.000 25.18381 ? 93  ALA A CB  1 
ATOM   728   N  N   . MET A  1  93  ? 37.82459  19.86839 -24.99554 1.000 25.51175 ? 94  MET A N   1 
ATOM   729   C  CA  . MET A  1  93  ? 36.58134  20.60348 -24.79101 1.000 25.77254 ? 94  MET A CA  1 
ATOM   730   C  C   . MET A  1  93  ? 36.41348  21.70616 -25.82627 1.000 26.22860 ? 94  MET A C   1 
ATOM   731   O  O   . MET A  1  93  ? 35.31089  21.91146 -26.34853 1.000 24.07057 ? 94  MET A O   1 
ATOM   732   C  CB  . MET A  1  93  ? 36.53785  21.17928 -23.37949 1.000 25.01618 ? 94  MET A CB  1 
ATOM   733   C  CG  . MET A  1  93  ? 36.50670  20.11881 -22.30235 1.000 27.45680 ? 94  MET A CG  1 
ATOM   734   S  SD  . MET A  1  93  ? 36.49571  20.81404 -20.64718 1.000 27.04782 ? 94  MET A SD  1 
ATOM   735   C  CE  . MET A  1  93  ? 36.46217  19.30998 -19.66748 1.000 24.08408 ? 94  MET A CE  1 
ATOM   736   N  N   . GLN A  1  94  ? 37.49242  22.42988 -26.13120 1.000 25.42964 ? 95  GLN A N   1 
ATOM   737   C  CA  . GLN A  1  94  ? 37.41675  23.45964 -27.16133 1.000 28.15943 ? 95  GLN A CA  1 
ATOM   738   C  C   . GLN A  1  94  ? 37.09488  22.85071 -28.51992 1.000 27.77741 ? 95  GLN A C   1 
ATOM   739   O  O   . GLN A  1  94  ? 36.29873  23.40795 -29.28635 1.000 23.92874 ? 95  GLN A O   1 
ATOM   740   C  CB  . GLN A  1  94  ? 38.72656  24.24645 -27.21415 1.000 26.81458 ? 95  GLN A CB  1 
ATOM   741   C  CG  . GLN A  1  94  ? 39.00613  25.06546 -25.95931 1.000 26.67936 ? 95  GLN A CG  1 
ATOM   742   C  CD  . GLN A  1  94  ? 40.38623  25.69973 -25.96628 1.000 26.73727 ? 95  GLN A CD  1 
ATOM   743   O  OE1 . GLN A  1  94  ? 40.86539  26.16331 -27.00187 1.000 28.84996 ? 95  GLN A OE1 1 
ATOM   744   N  NE2 . GLN A  1  94  ? 41.02953  25.72730 -24.80664 1.000 26.05132 ? 95  GLN A NE2 1 
ATOM   745   N  N   . GLN A  1  95  ? 37.68482  21.69044 -28.82404 1.000 25.86150 ? 96  GLN A N   1 
ATOM   746   C  CA  . GLN A  1  95  ? 37.45024  21.05983 -30.11770 1.000 25.04184 ? 96  GLN A CA  1 
ATOM   747   C  C   . GLN A  1  95  ? 36.04710  20.47757 -30.21985 1.000 25.73927 ? 96  GLN A C   1 
ATOM   748   O  O   . GLN A  1  95  ? 35.47183  20.45172 -31.31426 1.000 28.21481 ? 96  GLN A O   1 
ATOM   749   C  CB  . GLN A  1  95  ? 38.49452  19.97422 -30.37419 1.000 25.58089 ? 96  GLN A CB  1 
ATOM   750   C  CG  . GLN A  1  95  ? 38.43405  19.38537 -31.77491 1.000 26.83343 ? 96  GLN A CG  1 
ATOM   751   C  CD  . GLN A  1  95  ? 38.77793  20.40135 -32.84987 1.000 27.09534 ? 96  GLN A CD  1 
ATOM   752   O  OE1 . GLN A  1  95  ? 39.78346  21.10288 -32.75728 1.000 26.10946 ? 96  GLN A OE1 1 
ATOM   753   N  NE2 . GLN A  1  95  ? 37.93990  20.48494 -33.87627 1.000 26.28019 ? 96  GLN A NE2 1 
ATOM   754   N  N   . MET A  1  96  ? 35.47881  20.00705 -29.10641 1.000 26.05134 ? 97  MET A N   1 
ATOM   755   C  CA  . MET A  1  96  ? 34.10006  19.52691 -29.13944 1.000 25.75671 ? 97  MET A CA  1 
ATOM   756   C  C   . MET A  1  96  ? 33.15633  20.63112 -29.59756 1.000 25.32997 ? 97  MET A C   1 
ATOM   757   O  O   . MET A  1  96  ? 32.29384  20.41236 -30.45660 1.000 22.88498 ? 97  MET A O   1 
ATOM   758   C  CB  . MET A  1  96  ? 33.67618  19.00770 -27.76596 1.000 23.42528 ? 97  MET A CB  1 
ATOM   759   C  CG  . MET A  1  96  ? 32.40519  18.17218 -27.80992 1.000 23.86811 ? 97  MET A CG  1 
ATOM   760   S  SD  . MET A  1  96  ? 31.54658  18.02416 -26.23172 1.000 28.30095 ? 97  MET A SD  1 
ATOM   761   C  CE  . MET A  1  96  ? 30.44037  19.42915 -26.31657 1.000 22.36950 ? 97  MET A CE  1 
ATOM   762   N  N   . TRP A  1  97  ? 33.31497  21.83396 -29.03739 1.000 22.87789 ? 98  TRP A N   1 
ATOM   763   C  CA  . TRP A  1  97  ? 32.46751  22.94992 -29.44040 1.000 24.15718 ? 98  TRP A CA  1 
ATOM   764   C  C   . TRP A  1  97  ? 32.77240  23.39242 -30.86940 1.000 24.19184 ? 98  TRP A C   1 
ATOM   765   O  O   . TRP A  1  97  ? 31.85184  23.70427 -31.63466 1.000 23.07040 ? 98  TRP A O   1 
ATOM   766   C  CB  . TRP A  1  97  ? 32.61868  24.11643 -28.45979 1.000 21.47996 ? 98  TRP A CB  1 
ATOM   767   C  CG  . TRP A  1  97  ? 32.01095  25.40269 -28.96606 1.000 24.17896 ? 98  TRP A CG  1 
ATOM   768   C  CD1 . TRP A  1  97  ? 32.61341  26.62776 -29.01851 1.000 22.65546 ? 98  TRP A CD1 1 
ATOM   769   C  CD2 . TRP A  1  97  ? 30.69196  25.58271 -29.50772 1.000 21.61063 ? 98  TRP A CD2 1 
ATOM   770   N  NE1 . TRP A  1  97  ? 31.75200  27.55704 -29.55070 1.000 21.54466 ? 98  TRP A NE1 1 
ATOM   771   C  CE2 . TRP A  1  97  ? 30.56866  26.94014 -29.86131 1.000 20.73809 ? 98  TRP A CE2 1 
ATOM   772   C  CE3 . TRP A  1  97  ? 29.60533  24.72728 -29.72773 1.000 22.06451 ? 98  TRP A CE3 1 
ATOM   773   C  CZ2 . TRP A  1  97  ? 29.40783  27.46013 -30.42475 1.000 21.10473 ? 98  TRP A CZ2 1 
ATOM   774   C  CZ3 . TRP A  1  97  ? 28.45330  25.24694 -30.28247 1.000 21.31507 ? 98  TRP A CZ3 1 
ATOM   775   C  CH2 . TRP A  1  97  ? 28.36247  26.60019 -30.62296 1.000 21.96830 ? 98  TRP A CH2 1 
ATOM   776   N  N   . ASP A  1  98  ? 34.05510  23.43220 -31.24705 1.000 24.76816 ? 99  ASP A N   1 
ATOM   777   C  CA  . ASP A  1  98  ? 34.40968  23.79787 -32.61684 1.000 24.35971 ? 99  ASP A CA  1 
ATOM   778   C  C   . ASP A  1  98  ? 33.77711  22.84673 -33.62780 1.000 25.05694 ? 99  ASP A C   1 
ATOM   779   O  O   . ASP A  1  98  ? 33.25083  23.28715 -34.65506 1.000 26.03186 ? 99  ASP A O   1 
ATOM   780   C  CB  . ASP A  1  98  ? 35.93011  23.82277 -32.78744 1.000 24.23571 ? 99  ASP A CB  1 
ATOM   781   C  CG  . ASP A  1  98  ? 36.57319  25.05580 -32.16760 1.000 29.31143 ? 99  ASP A CG  1 
ATOM   782   O  OD1 . ASP A  1  98  ? 35.88179  26.08849 -32.02991 1.000 27.82683 ? 99  ASP A OD1 1 
ATOM   783   O  OD2 . ASP A  1  98  ? 37.77540  24.99476 -31.82483 1.000 26.45936 ? 99  ASP A OD2 1 
ATOM   784   N  N   . ASP A  1  99  ? 33.80620  21.53928 -33.34867 1.000 25.64927 ? 100 ASP A N   1 
ATOM   785   C  CA  . ASP A  1  99  ? 33.19406  20.57253 -34.25734 1.000 25.56876 ? 100 ASP A CA  1 
ATOM   786   C  C   . ASP A  1  99  ? 31.69434  20.79810 -34.40018 1.000 23.86816 ? 100 ASP A C   1 
ATOM   787   O  O   . ASP A  1  99  ? 31.13161  20.56246 -35.47544 1.000 25.98855 ? 100 ASP A O   1 
ATOM   788   C  CB  . ASP A  1  99  ? 33.47814  19.14555 -33.78264 1.000 25.27201 ? 100 ASP A CB  1 
ATOM   789   C  CG  . ASP A  1  99  ? 34.82456  18.63313 -34.25757 1.000 28.64615 ? 100 ASP A CG  1 
ATOM   790   O  OD1 . ASP A  1  99  ? 35.55355  19.40323 -34.92022 1.000 28.36218 ? 100 ASP A OD1 1 
ATOM   791   O  OD2 . ASP A  1  99  ? 35.15560  17.46331 -33.97045 1.000 29.45058 ? 100 ASP A OD2 1 
ATOM   792   N  N   . ILE A  1  100 ? 31.02836  21.24702 -33.33662 1.000 24.02456 ? 101 ILE A N   1 
ATOM   793   C  CA  . ILE A  1  100 ? 29.61535  21.58927 -33.45280 1.000 23.17993 ? 101 ILE A CA  1 
ATOM   794   C  C   . ILE A  1  100 ? 29.44833  22.91081 -34.19029 1.000 25.37254 ? 101 ILE A C   1 
ATOM   795   O  O   . ILE A  1  100 ? 28.59955  23.03713 -35.08239 1.000 27.04902 ? 101 ILE A O   1 
ATOM   796   C  CB  . ILE A  1  100 ? 28.95713  21.63461 -32.06267 1.000 23.64778 ? 101 ILE A CB  1 
ATOM   797   C  CG1 . ILE A  1  100 ? 29.08345  20.28170 -31.36414 1.000 21.92492 ? 101 ILE A CG1 1 
ATOM   798   C  CG2 . ILE A  1  100 ? 27.49603  22.04231 -32.17947 1.000 23.29806 ? 101 ILE A CG2 1 
ATOM   799   C  CD1 . ILE A  1  100 ? 28.59845  20.29606 -29.93294 1.000 24.38729 ? 101 ILE A CD1 1 
ATOM   800   N  N   . ARG A  1  101 ? 30.26834  23.90830 -33.84532 1.000 22.85665 ? 102 ARG A N   1 
ATOM   801   C  CA  . ARG A  1  101 ? 30.08412  25.25156 -34.38829 1.000 26.75755 ? 102 ARG A CA  1 
ATOM   802   C  C   . ARG A  1  101 ? 30.30800  25.29169 -35.89582 1.000 25.61917 ? 102 ARG A C   1 
ATOM   803   O  O   . ARG A  1  101 ? 29.60259  26.01053 -36.61368 1.000 25.31011 ? 102 ARG A O   1 
ATOM   804   C  CB  . ARG A  1  101 ? 31.02385  26.23150 -33.68198 1.000 25.70411 ? 102 ARG A CB  1 
ATOM   805   C  CG  . ARG A  1  101 ? 30.92044  27.66371 -34.17884 1.000 22.71474 ? 102 ARG A CG  1 
ATOM   806   C  CD  . ARG A  1  101 ? 31.66916  28.63213 -33.27325 1.000 22.57761 ? 102 ARG A CD  1 
ATOM   807   N  NE  . ARG A  1  101 ? 33.08264  28.28886 -33.13425 1.000 25.71258 ? 102 ARG A NE  1 
ATOM   808   C  CZ  . ARG A  1  101 ? 33.91398  28.87930 -32.27834 1.000 26.33155 ? 102 ARG A CZ  1 
ATOM   809   N  NH1 . ARG A  1  101 ? 33.47587  29.84434 -31.48031 1.000 23.32257 ? 102 ARG A NH1 1 
ATOM   810   N  NH2 . ARG A  1  101 ? 35.18475  28.50235 -32.21439 1.000 26.19321 ? 102 ARG A NH2 1 
ATOM   811   N  N   . ARG A  1  102 ? 31.27246  24.52202 -36.39649 1.000 24.48343 ? 103 ARG A N   1 
ATOM   812   C  CA  . ARG A  1  102 ? 31.64589  24.56111 -37.80484 1.000 24.40507 ? 103 ARG A CA  1 
ATOM   813   C  C   . ARG A  1  102 ? 30.85550  23.57637 -38.65830 1.000 27.05247 ? 103 ARG A C   1 
ATOM   814   O  O   . ARG A  1  102 ? 31.16777  23.41086 -39.84140 1.000 27.01700 ? 103 ARG A O   1 
ATOM   815   C  CB  . ARG A  1  102 ? 33.14734  24.29732 -37.95332 1.000 24.53036 ? 103 ARG A CB  1 
ATOM   816   C  CG  . ARG A  1  102 ? 33.56492  22.86162 -37.68041 1.000 26.98760 ? 103 ARG A CG  1 
ATOM   817   C  CD  . ARG A  1  102 ? 35.03996  22.78233 -37.33436 1.000 23.28651 ? 103 ARG A CD  1 
ATOM   818   N  NE  . ARG A  1  102 ? 35.46471  21.42414 -37.00939 1.000 27.21933 ? 103 ARG A NE  1 
ATOM   819   C  CZ  . ARG A  1  102 ? 35.91243  20.54459 -37.90024 1.000 27.54761 ? 103 ARG A CZ  1 
ATOM   820   N  NH1 . ARG A  1  102 ? 35.99166  20.87513 -39.18285 1.000 24.98295 ? 103 ARG A NH1 1 
ATOM   821   N  NH2 . ARG A  1  102 ? 36.28142  19.33321 -37.50735 1.000 24.39862 ? 103 ARG A NH2 1 
ATOM   822   N  N   . THR A  1  103 ? 29.83673  22.93704 -38.09469 1.000 27.13552 ? 104 THR A N   1 
ATOM   823   C  CA  . THR A  1  103 ? 29.03111  21.95336 -38.80170 1.000 24.86786 ? 104 THR A CA  1 
ATOM   824   C  C   . THR A  1  103 ? 27.70038  22.56770 -39.22008 1.000 24.62825 ? 104 THR A C   1 
ATOM   825   O  O   . THR A  1  103 ? 27.10770  23.36043 -38.48213 1.000 21.37977 ? 104 THR A O   1 
ATOM   826   C  CB  . THR A  1  103 ? 28.78845  20.72239 -37.91917 1.000 25.24344 ? 104 THR A CB  1 
ATOM   827   O  OG1 . THR A  1  103 ? 30.03267  20.05922 -37.66706 1.000 25.64028 ? 104 THR A OG1 1 
ATOM   828   C  CG2 . THR A  1  103 ? 27.82951  19.74803 -38.58125 1.000 20.48638 ? 104 THR A CG2 1 
ATOM   829   N  N   . VAL A  1  104 ? 27.23962  22.20079 -40.41454 1.000 26.70580 ? 105 VAL A N   1 
ATOM   830   C  CA  . VAL A  1  104 ? 25.90603  22.55668 -40.87838 1.000 27.12009 ? 105 VAL A CA  1 
ATOM   831   C  C   . VAL A  1  104 ? 25.42487  21.45349 -41.81153 1.000 26.97352 ? 105 VAL A C   1 
ATOM   832   O  O   . VAL A  1  104 ? 26.22271  20.78884 -42.47723 1.000 27.77527 ? 105 VAL A O   1 
ATOM   833   C  CB  . VAL A  1  104 ? 25.90359  23.94541 -41.56417 1.000 23.96489 ? 105 VAL A CB  1 
ATOM   834   C  CG1 . VAL A  1  104 ? 26.74095  23.91882 -42.81689 1.000 24.80324 ? 105 VAL A CG1 1 
ATOM   835   C  CG2 . VAL A  1  104 ? 24.48984  24.39610 -41.87286 1.000 26.10623 ? 105 VAL A CG2 1 
ATOM   836   N  N   . ILE A  1  105 ? 24.11239  21.23173 -41.82482 1.000 29.14986 ? 106 ILE A N   1 
ATOM   837   C  CA  . ILE A  1  105 ? 23.47992  20.22830 -42.67409 1.000 27.22389 ? 106 ILE A CA  1 
ATOM   838   C  C   . ILE A  1  105 ? 22.72680  20.95150 -43.77908 1.000 28.74101 ? 106 ILE A C   1 
ATOM   839   O  O   . ILE A  1  105 ? 21.89868  21.82806 -43.50204 1.000 29.93273 ? 106 ILE A O   1 
ATOM   840   C  CB  . ILE A  1  105 ? 22.53467  19.31843 -41.87214 1.000 30.16928 ? 106 ILE A CB  1 
ATOM   841   C  CG1 . ILE A  1  105 ? 23.28137  18.66167 -40.71127 1.000 26.55975 ? 106 ILE A CG1 1 
ATOM   842   C  CG2 . ILE A  1  105 ? 21.91551  18.26340 -42.77918 1.000 27.79546 ? 106 ILE A CG2 1 
ATOM   843   C  CD1 . ILE A  1  105 ? 22.36728  17.98347 -39.71586 1.000 28.39411 ? 106 ILE A CD1 1 
ATOM   844   N  N   . VAL A  1  106 ? 23.01215  20.58770 -45.02743 1.000 29.84038 ? 107 VAL A N   1 
ATOM   845   C  CA  . VAL A  1  106 ? 22.42989  21.24346 -46.19342 1.000 34.11127 ? 107 VAL A CA  1 
ATOM   846   C  C   . VAL A  1  106 ? 21.87221  20.16690 -47.11318 1.000 32.75376 ? 107 VAL A C   1 
ATOM   847   O  O   . VAL A  1  106 ? 22.60770  19.26885 -47.53998 1.000 32.51693 ? 107 VAL A O   1 
ATOM   848   C  CB  . VAL A  1  106 ? 23.45251  22.11334 -46.94515 1.000 34.06354 ? 107 VAL A CB  1 
ATOM   849   C  CG1 . VAL A  1  106 ? 22.76014  22.90500 -48.04402 1.000 32.71826 ? 107 VAL A CG1 1 
ATOM   850   C  CG2 . VAL A  1  106 ? 24.19143  23.04025 -45.98447 1.000 28.63900 ? 107 VAL A CG2 1 
ATOM   851   N  N   . GLY A  1  107 ? 20.57907  20.25108 -47.41266 1.000 34.27429 ? 108 GLY A N   1 
ATOM   852   C  CA  . GLY A  1  107 ? 19.97428  19.28797 -48.30923 1.000 34.77008 ? 108 GLY A CA  1 
ATOM   853   C  C   . GLY A  1  107 ? 20.42007  19.47893 -49.74681 1.000 35.99003 ? 108 GLY A C   1 
ATOM   854   O  O   . GLY A  1  107 ? 20.79847  20.57034 -50.17262 1.000 36.68430 ? 108 GLY A O   1 
ATOM   855   N  N   . LEU A  1  108 ? 20.37477  18.38376 -50.50432 1.000 38.68550 ? 109 LEU A N   1 
ATOM   856   C  CA  . LEU A  1  108 ? 20.60565  18.40601 -51.94178 1.000 38.98603 ? 109 LEU A CA  1 
ATOM   857   C  C   . LEU A  1  108 ? 19.33396  18.17737 -52.74107 1.000 40.59835 ? 109 LEU A C   1 
ATOM   858   O  O   . LEU A  1  108 ? 19.39441  18.13066 -53.97382 1.000 44.57945 ? 109 LEU A O   1 
ATOM   859   C  CB  . LEU A  1  108 ? 21.64406  17.34935 -52.33447 1.000 36.54087 ? 109 LEU A CB  1 
ATOM   860   C  CG  . LEU A  1  108 ? 23.09763  17.69544 -52.03230 1.000 35.31350 ? 109 LEU A CG  1 
ATOM   861   C  CD1 . LEU A  1  108 ? 24.02226  16.55920 -52.42678 1.000 34.86767 ? 109 LEU A CD1 1 
ATOM   862   C  CD2 . LEU A  1  108 ? 23.46702  18.96061 -52.76499 1.000 33.79657 ? 109 LEU A CD2 1 
ATOM   863   N  N   . ASN A  1  109 ? 18.18615  18.04524 -52.07481 1.000 38.51045 ? 110 ASN A N   1 
ATOM   864   C  CA  . ASN A  1  109 ? 16.96361  17.63118 -52.75263 1.000 38.25067 ? 110 ASN A CA  1 
ATOM   865   C  C   . ASN A  1  109 ? 16.37436  18.76050 -53.58752 1.000 41.99201 ? 110 ASN A C   1 
ATOM   866   O  O   . ASN A  1  109 ? 16.00914  18.55405 -54.74941 1.000 46.95179 ? 110 ASN A O   1 
ATOM   867   C  CB  . ASN A  1  109 ? 15.95468  17.12272 -51.72483 1.000 38.77907 ? 110 ASN A CB  1 
ATOM   868   C  CG  . ASN A  1  109 ? 16.57785  16.14939 -50.74193 1.000 40.35258 ? 110 ASN A CG  1 
ATOM   869   O  OD1 . ASN A  1  109 ? 17.03855  15.07526 -51.12638 1.000 38.10576 ? 110 ASN A OD1 1 
ATOM   870   N  ND2 . ASN A  1  109 ? 16.60226  16.52439 -49.46734 1.000 40.23727 ? 110 ASN A ND2 1 
ATOM   871   N  N   . HIS A  1  110 ? 16.26518  19.95948 -53.01176 1.000 44.43368 ? 111 HIS A N   1 
ATOM   872   C  CA  . HIS A  1  110 ? 15.81000  21.10431 -53.79333 1.000 43.16585 ? 111 HIS A CA  1 
ATOM   873   C  C   . HIS A  1  110 ? 16.81744  21.46006 -54.87928 1.000 44.38782 ? 111 HIS A C   1 
ATOM   874   O  O   . HIS A  1  110 ? 16.43220  21.80070 -56.00375 1.000 46.91757 ? 111 HIS A O   1 
ATOM   875   C  CB  . HIS A  1  110 ? 15.55807  22.30543 -52.88214 1.000 45.59023 ? 111 HIS A CB  1 
ATOM   876   C  CG  . HIS A  1  110 ? 14.35468  22.15814 -52.00330 1.000 48.81734 ? 111 HIS A CG  1 
ATOM   877   N  ND1 . HIS A  1  110 ? 13.59581  21.00818 -51.96535 1.000 52.04148 ? 111 HIS A ND1 1 
ATOM   878   C  CD2 . HIS A  1  110 ? 13.77714  23.01847 -51.13092 1.000 49.41705 ? 111 HIS A CD2 1 
ATOM   879   C  CE1 . HIS A  1  110 ? 12.60411  21.16526 -51.10607 1.000 53.16832 ? 111 HIS A CE1 1 
ATOM   880   N  NE2 . HIS A  1  110 ? 12.69089  22.37670 -50.58656 1.000 45.96844 ? 111 HIS A NE2 1 
ATOM   881   N  N   . ALA A  1  111 ? 18.11183  21.38813 -54.55877 1.000 44.12152 ? 112 ALA A N   1 
ATOM   882   C  CA  . ALA A  1  111 ? 19.14587  21.73667 -55.52779 1.000 40.33822 ? 112 ALA A CA  1 
ATOM   883   C  C   . ALA A  1  111 ? 19.09697  20.81767 -56.74255 1.000 45.82640 ? 112 ALA A C   1 
ATOM   884   O  O   . ALA A  1  111 ? 19.14610  21.28041 -57.88822 1.000 44.86218 ? 112 ALA A O   1 
ATOM   885   C  CB  . ALA A  1  111 ? 20.52209  21.68281 -54.86473 1.000 35.73468 ? 112 ALA A CB  1 
ATOM   886   N  N   . HIS A  1  112 ? 19.00200  19.50576 -56.51087 1.000 44.83555 ? 113 HIS A N   1 
ATOM   887   C  CA  . HIS A  1  112 ? 18.91507  18.56535 -57.62375 1.000 44.11806 ? 113 HIS A CA  1 
ATOM   888   C  C   . HIS A  1  112 ? 17.64750  18.77182 -58.44438 1.000 47.91390 ? 113 HIS A C   1 
ATOM   889   O  O   . HIS A  1  112 ? 17.65649  18.55733 -59.66147 1.000 49.96181 ? 113 HIS A O   1 
ATOM   890   C  CB  . HIS A  1  112 ? 18.98852  17.12917 -57.10486 1.000 41.06718 ? 113 HIS A CB  1 
ATOM   891   C  CG  . HIS A  1  112 ? 20.34638  16.73322 -56.61418 1.000 37.99466 ? 113 HIS A CG  1 
ATOM   892   N  ND1 . HIS A  1  112 ? 20.56205  15.61026 -55.84461 1.000 35.98054 ? 113 HIS A ND1 1 
ATOM   893   C  CD2 . HIS A  1  112 ? 21.56038  17.30602 -56.79158 1.000 36.58386 ? 113 HIS A CD2 1 
ATOM   894   C  CE1 . HIS A  1  112 ? 21.84953  15.50970 -55.56647 1.000 34.78360 ? 113 HIS A CE1 1 
ATOM   895   N  NE2 . HIS A  1  112 ? 22.47771  16.52561 -56.13014 1.000 37.30733 ? 113 HIS A NE2 1 
ATOM   896   N  N   . ALA A  1  113 ? 16.55360  19.19081 -57.80463 1.000 47.54857 ? 114 ALA A N   1 
ATOM   897   C  CA  . ALA A  1  113 ? 15.32467  19.45868 -58.54479 1.000 48.03205 ? 114 ALA A CA  1 
ATOM   898   C  C   . ALA A  1  113 ? 15.47703  20.67109 -59.45440 1.000 52.01365 ? 114 ALA A C   1 
ATOM   899   O  O   . ALA A  1  113 ? 14.96619  20.67658 -60.58006 1.000 61.19148 ? 114 ALA A O   1 
ATOM   900   C  CB  . ALA A  1  113 ? 14.15987  19.65715 -57.57578 1.000 49.90741 ? 114 ALA A CB  1 
ATOM   901   N  N   . VAL A  1  114 ? 16.17124  21.70848 -58.98362 1.000 52.02943 ? 115 VAL A N   1 
ATOM   902   C  CA  . VAL A  1  114 ? 16.40412  22.88655 -59.81259 1.000 49.19911 ? 115 VAL A CA  1 
ATOM   903   C  C   . VAL A  1  114 ? 17.27738  22.53222 -61.00895 1.000 51.74895 ? 115 VAL A C   1 
ATOM   904   O  O   . VAL A  1  114 ? 17.06638  23.03450 -62.11981 1.000 55.19155 ? 115 VAL A O   1 
ATOM   905   C  CB  . VAL A  1  114 ? 17.02653  24.01346 -58.96800 1.000 50.36841 ? 115 VAL A CB  1 
ATOM   906   C  CG1 . VAL A  1  114 ? 17.39827  25.20482 -59.84215 1.000 51.34248 ? 115 VAL A CG1 1 
ATOM   907   C  CG2 . VAL A  1  114 ? 16.06912  24.43619 -57.86892 1.000 49.80243 ? 115 VAL A CG2 1 
ATOM   908   N  N   . ILE A  1  115 ? 18.26650  21.65877 -60.80437 1.000 51.53808 ? 116 ILE A N   1 
ATOM   909   C  CA  . ILE A  1  115 ? 19.15604  21.26733 -61.89401 1.000 51.44597 ? 116 ILE A CA  1 
ATOM   910   C  C   . ILE A  1  115 ? 18.37028  20.59296 -63.00835 1.000 54.46511 ? 116 ILE A C   1 
ATOM   911   O  O   . ILE A  1  115 ? 18.58099  20.87130 -64.19471 1.000 55.90279 ? 116 ILE A O   1 
ATOM   912   C  CB  . ILE A  1  115 ? 20.27608  20.35199 -61.36737 1.000 46.41672 ? 116 ILE A CB  1 
ATOM   913   C  CG1 . ILE A  1  115 ? 21.14675  21.09673 -60.35706 1.000 45.69056 ? 116 ILE A CG1 1 
ATOM   914   C  CG2 . ILE A  1  115 ? 21.12389  19.83410 -62.51796 1.000 49.00334 ? 116 ILE A CG2 1 
ATOM   915   C  CD1 . ILE A  1  115 ? 22.11554  20.20138 -59.61818 1.000 42.62926 ? 116 ILE A CD1 1 
ATOM   916   N  N   . GLU A  1  116 ? 17.44866  19.70119 -62.64791 1.000 53.65467 ? 117 GLU A N   1 
ATOM   917   C  CA  . GLU A  1  116 ? 16.75328  18.91826 -63.66023 1.000 57.01073 ? 117 GLU A CA  1 
ATOM   918   C  C   . GLU A  1  116 ? 15.56292  19.66080 -64.25463 1.000 59.20662 ? 117 GLU A C   1 
ATOM   919   O  O   . GLU A  1  116 ? 15.25562  19.47484 -65.43670 1.000 60.76009 ? 117 GLU A O   1 
ATOM   920   C  CB  . GLU A  1  116 ? 16.32311  17.57454 -63.07189 1.000 55.97311 ? 117 GLU A CB  1 
ATOM   921   C  CG  . GLU A  1  116 ? 17.50557  16.69546 -62.68444 1.000 48.81156 ? 117 GLU A CG  1 
ATOM   922   C  CD  . GLU A  1  116 ? 17.13010  15.24058 -62.50225 1.000 53.18990 ? 117 GLU A CD  1 
ATOM   923   O  OE1 . GLU A  1  116 ? 15.95577  14.96115 -62.18339 1.000 61.51580 ? 117 GLU A OE1 1 
ATOM   924   O  OE2 . GLU A  1  116 ? 18.01270  14.37410 -62.67742 1.000 52.15029 ? 117 GLU A OE2 1 
ATOM   925   N  N   . LYS A  1  117 ? 14.88893  20.50234 -63.47171 1.000 58.58216 ? 118 LYS A N   1 
ATOM   926   C  CA  . LYS A  1  117 ? 13.69266  21.18487 -63.95713 1.000 59.24761 ? 118 LYS A CA  1 
ATOM   927   C  C   . LYS A  1  117 ? 14.00895  22.55805 -64.54751 1.000 61.68515 ? 118 LYS A C   1 
ATOM   928   O  O   . LYS A  1  117 ? 13.71085  22.81848 -65.71694 1.000 66.82197 ? 118 LYS A O   1 
ATOM   929   C  CB  . LYS A  1  117 ? 12.66395  21.30774 -62.82775 1.000 67.80886 ? 118 LYS A CB  1 
ATOM   930   C  CG  . LYS A  1  117 ? 12.04006  19.98374 -62.40950 1.000 71.87601 ? 118 LYS A CG  1 
ATOM   931   C  CD  . LYS A  1  117 ? 11.37917  19.29514 -63.59813 1.000 76.43270 ? 118 LYS A CD  1 
ATOM   932   C  CE  . LYS A  1  117 ? 10.90123  17.89351 -63.24574 1.000 79.32790 ? 118 LYS A CE  1 
ATOM   933   N  NZ  . LYS A  1  117 ? 10.25457  17.21926 -64.40903 1.000 75.31629 ? 118 LYS A NZ  1 
ATOM   934   N  N   . ARG A  1  118 ? 14.61128  23.44633 -63.75357 1.000 59.15684 ? 119 ARG A N   1 
ATOM   935   C  CA  . ARG A  1  118 ? 14.89271  24.79098 -64.24928 1.000 58.73723 ? 119 ARG A CA  1 
ATOM   936   C  C   . ARG A  1  118 ? 16.06203  24.79653 -65.22905 1.000 55.44728 ? 119 ARG A C   1 
ATOM   937   O  O   . ARG A  1  118 ? 16.04225  25.53747 -66.21771 1.000 60.32092 ? 119 ARG A O   1 
ATOM   938   C  CB  . ARG A  1  118 ? 15.15868  25.74634 -63.08477 1.000 59.55842 ? 119 ARG A CB  1 
ATOM   939   C  CG  . ARG A  1  118 ? 15.25807  27.21186 -63.50791 1.000 59.12857 ? 119 ARG A CG  1 
ATOM   940   C  CD  . ARG A  1  118 ? 14.96302  28.16575 -62.35795 1.000 54.75517 ? 119 ARG A CD  1 
ATOM   941   N  NE  . ARG A  1  118 ? 15.22156  29.56007 -62.71929 1.000 58.75171 ? 119 ARG A NE  1 
ATOM   942   C  CZ  . ARG A  1  118 ? 14.99660  30.60165 -61.92043 1.000 57.21868 ? 119 ARG A CZ  1 
ATOM   943   N  NH1 . ARG A  1  118 ? 15.26496  31.83176 -62.33928 1.000 54.28073 ? 119 ARG A NH1 1 
ATOM   944   N  NH2 . ARG A  1  118 ? 14.50282  30.41760 -60.70304 1.000 53.15550 ? 119 ARG A NH2 1 
ATOM   945   N  N   . LEU A  1  119 ? 17.09406  23.99269 -64.97121 1.000 57.44315 ? 120 LEU A N   1 
ATOM   946   C  CA  . LEU A  1  119 ? 18.26351  23.96751 -65.84199 1.000 57.94192 ? 120 LEU A CA  1 
ATOM   947   C  C   . LEU A  1  119 ? 18.18441  22.91005 -66.93477 1.000 59.76791 ? 120 LEU A C   1 
ATOM   948   O  O   . LEU A  1  119 ? 18.93054  23.00043 -67.91638 1.000 63.69074 ? 120 LEU A O   1 
ATOM   949   C  CB  . LEU A  1  119 ? 19.53668  23.74084 -65.01879 1.000 56.64139 ? 120 LEU A CB  1 
ATOM   950   C  CG  . LEU A  1  119 ? 19.93579  24.84383 -64.03958 1.000 52.42337 ? 120 LEU A CG  1 
ATOM   951   C  CD1 . LEU A  1  119 ? 21.16601  24.43065 -63.25311 1.000 50.43619 ? 120 LEU A CD1 1 
ATOM   952   C  CD2 . LEU A  1  119 ? 20.19165  26.13891 -64.78808 1.000 56.30695 ? 120 LEU A CD2 1 
ATOM   953   N  N   . GLY A  1  120 ? 17.30539  21.92102 -66.79770 1.000 59.82829 ? 121 GLY A N   1 
ATOM   954   C  CA  . GLY A  1  120 ? 17.19594  20.88503 -67.81063 1.000 57.57889 ? 121 GLY A CA  1 
ATOM   955   C  C   . GLY A  1  120 ? 18.43078  20.02385 -67.95218 1.000 57.45664 ? 121 GLY A C   1 
ATOM   956   O  O   . GLY A  1  120 ? 18.71389  19.53090 -69.04905 1.000 60.31828 ? 121 GLY A O   1 
ATOM   957   N  N   . LYS A  1  121 ? 19.17973  19.83283 -66.87154 1.000 57.03032 ? 122 LYS A N   1 
ATOM   958   C  CA  . LYS A  1  121 ? 20.36264  18.98691 -66.86208 1.000 56.50865 ? 122 LYS A CA  1 
ATOM   959   C  C   . LYS A  1  121 ? 20.11536  17.76785 -65.98270 1.000 55.23446 ? 122 LYS A C   1 
ATOM   960   O  O   . LYS A  1  121 ? 19.20068  17.74611 -65.15772 1.000 59.06058 ? 122 LYS A O   1 
ATOM   961   C  CB  . LYS A  1  121 ? 21.59026  19.76757 -66.38102 1.000 55.38903 ? 122 LYS A CB  1 
ATOM   962   C  CG  . LYS A  1  121 ? 21.84363  21.02658 -67.19789 1.000 59.52879 ? 122 LYS A CG  1 
ATOM   963   C  CD  . LYS A  1  121 ? 23.12909  21.72654 -66.79692 1.000 62.07572 ? 122 LYS A CD  1 
ATOM   964   C  CE  . LYS A  1  121 ? 23.57114  22.70567 -67.87645 1.000 58.56826 ? 122 LYS A CE  1 
ATOM   965   N  NZ  . LYS A  1  121 ? 22.47230  23.62781 -68.27798 1.000 52.54759 ? 122 LYS A NZ  1 
ATOM   966   N  N   . GLU A  1  122 ? 20.92688  16.73622 -66.18496 1.000 52.55743 ? 123 GLU A N   1 
ATOM   967   C  CA  . GLU A  1  122 ? 20.71133  15.45554 -65.52766 1.000 52.60487 ? 123 GLU A CA  1 
ATOM   968   C  C   . GLU A  1  122 ? 21.47338  15.37567 -64.20999 1.000 50.86670 ? 123 GLU A C   1 
ATOM   969   O  O   . GLU A  1  122 ? 22.60232  15.86330 -64.09967 1.000 48.85249 ? 123 GLU A O   1 
ATOM   970   C  CB  . GLU A  1  122 ? 21.14164  14.31382 -66.44999 1.000 52.06033 ? 123 GLU A CB  1 
ATOM   971   C  CG  . GLU A  1  122 ? 20.83668  12.92889 -65.91722 1.000 58.05563 ? 123 GLU A CG  1 
ATOM   972   C  CD  . GLU A  1  122 ? 21.23495  11.83397 -66.88600 1.000 65.79540 ? 123 GLU A CD  1 
ATOM   973   O  OE1 . GLU A  1  122 ? 20.34068  11.09797 -67.35411 1.000 72.11481 ? 123 GLU A OE1 1 
ATOM   974   O  OE2 . GLU A  1  122 ? 22.44233  11.71753 -67.18749 1.000 64.22473 ? 123 GLU A OE2 1 
ATOM   975   N  N   . VAL A  1  123 ? 20.84428  14.75814 -63.21067 1.000 46.59508 ? 124 VAL A N   1 
ATOM   976   C  CA  . VAL A  1  123 ? 21.47694  14.45725 -61.92987 1.000 45.12324 ? 124 VAL A CA  1 
ATOM   977   C  C   . VAL A  1  123 ? 21.48146  12.94516 -61.75835 1.000 46.20098 ? 124 VAL A C   1 
ATOM   978   O  O   . VAL A  1  123 ? 20.41996  12.30942 -61.78768 1.000 47.21206 ? 124 VAL A O   1 
ATOM   979   C  CB  . VAL A  1  123 ? 20.76146  15.13341 -60.74902 1.000 44.77548 ? 124 VAL A CB  1 
ATOM   980   C  CG1 . VAL A  1  123 ? 21.41855  14.72550 -59.43687 1.000 39.34354 ? 124 VAL A CG1 1 
ATOM   981   C  CG2 . VAL A  1  123 ? 20.77551  16.64305 -60.90125 1.000 44.90697 ? 124 VAL A CG2 1 
ATOM   982   N  N   . THR A  1  124 ? 22.66386  12.37430 -61.57958 1.000 44.19252 ? 125 THR A N   1 
ATOM   983   C  CA  . THR A  1  124 ? 22.85983  10.94708 -61.37272 1.000 46.15691 ? 125 THR A CA  1 
ATOM   984   C  C   . THR A  1  124 ? 23.81576  10.74391 -60.21185 1.000 46.39752 ? 125 THR A C   1 
ATOM   985   O  O   . THR A  1  124 ? 24.47874  11.68672 -59.76776 1.000 45.34981 ? 125 THR A O   1 
ATOM   986   C  CB  . THR A  1  124 ? 23.42183  10.27906 -62.64012 1.000 46.86559 ? 125 THR A CB  1 
ATOM   987   O  OG1 . THR A  1  124 ? 24.72410  10.80533 -62.92409 1.000 49.77976 ? 125 THR A OG1 1 
ATOM   988   C  CG2 . THR A  1  124 ? 22.50485  10.50915 -63.83083 1.000 47.76650 ? 125 THR A CG2 1 
ATOM   989   N  N   . PRO A  1  125 ? 23.90171  9.52041  -59.67598 1.000 48.20552 ? 126 PRO A N   1 
ATOM   990   C  CA  . PRO A  1  125 ? 24.91863  9.25572  -58.64278 1.000 45.28186 ? 126 PRO A CA  1 
ATOM   991   C  C   . PRO A  1  125 ? 26.33294  9.56877  -59.09279 1.000 44.19184 ? 126 PRO A C   1 
ATOM   992   O  O   . PRO A  1  125 ? 27.18310  9.90167  -58.25773 1.000 44.25089 ? 126 PRO A O   1 
ATOM   993   C  CB  . PRO A  1  125 ? 24.73670  7.75994  -58.35268 1.000 45.50703 ? 126 PRO A CB  1 
ATOM   994   C  CG  . PRO A  1  125 ? 23.30351  7.50408  -58.65113 1.000 48.73446 ? 126 PRO A CG  1 
ATOM   995   C  CD  . PRO A  1  125 ? 22.96190  8.39191  -59.82009 1.000 48.18956 ? 126 PRO A CD  1 
ATOM   996   N  N   . GLU A  1  126 ? 26.61030  9.47394  -60.39341 1.000 48.48028 ? 127 GLU A N   1 
ATOM   997   C  CA  . GLU A  1  126 ? 27.94042  9.79990  -60.89425 1.000 43.66460 ? 127 GLU A CA  1 
ATOM   998   C  C   . GLU A  1  126 ? 28.20221  11.30093 -60.83316 1.000 42.21024 ? 127 GLU A C   1 
ATOM   999   O  O   . GLU A  1  126 ? 29.31071  11.72902 -60.49083 1.000 38.10762 ? 127 GLU A O   1 
ATOM   1000  C  CB  . GLU A  1  126 ? 28.10168  9.27717  -62.32287 1.000 48.88517 ? 127 GLU A CB  1 
ATOM   1001  C  CG  . GLU A  1  126 ? 28.00278  7.75570  -62.45779 1.000 49.61344 ? 127 GLU A CG  1 
ATOM   1002  C  CD  . GLU A  1  126 ? 26.56721  7.24561  -62.46972 1.000 50.13467 ? 127 GLU A CD  1 
ATOM   1003  O  OE1 . GLU A  1  126 ? 26.36688  6.02826  -62.65695 1.000 60.42623 ? 127 GLU A OE1 1 
ATOM   1004  O  OE2 . GLU A  1  126 ? 25.63754  8.05793  -62.28991 1.000 50.42743 ? 127 GLU A OE2 1 
ATOM   1005  N  N   . THR A  1  127 ? 27.19752  12.11717 -61.16631 1.000 41.39814 ? 128 THR A N   1 
ATOM   1006  C  CA  . THR A  1  127 ? 27.36660  13.56319 -61.06834 1.000 41.20993 ? 128 THR A CA  1 
ATOM   1007  C  C   . THR A  1  127 ? 27.48233  14.01078 -59.61673 1.000 44.18737 ? 128 THR A C   1 
ATOM   1008  O  O   . THR A  1  127 ? 28.21457  14.96252 -59.31807 1.000 38.93147 ? 128 THR A O   1 
ATOM   1009  C  CB  . THR A  1  127 ? 26.20400  14.28925 -61.74974 1.000 41.77497 ? 128 THR A CB  1 
ATOM   1010  O  OG1 . THR A  1  127 ? 24.98754  14.03068 -61.03883 1.000 43.05026 ? 128 THR A OG1 1 
ATOM   1011  C  CG2 . THR A  1  127 ? 26.04809  13.81493 -63.18488 1.000 44.55683 ? 128 THR A CG2 1 
ATOM   1012  N  N   . ILE A  1  128 ? 26.77367  13.33714 -58.70664 1.000 43.12517 ? 129 ILE A N   1 
ATOM   1013  C  CA  . ILE A  1  128 ? 26.87160  13.66575 -57.28789 1.000 41.08538 ? 129 ILE A CA  1 
ATOM   1014  C  C   . ILE A  1  128 ? 28.28567  13.41512 -56.78242 1.000 39.42351 ? 129 ILE A C   1 
ATOM   1015  O  O   . ILE A  1  128 ? 28.83797  14.21247 -56.01365 1.000 37.14616 ? 129 ILE A O   1 
ATOM   1016  C  CB  . ILE A  1  128 ? 25.82541  12.86938 -56.48663 1.000 39.79463 ? 129 ILE A CB  1 
ATOM   1017  C  CG1 . ILE A  1  128 ? 24.41279  13.27039 -56.92496 1.000 40.44639 ? 129 ILE A CG1 1 
ATOM   1018  C  CG2 . ILE A  1  128 ? 26.01912  13.07544 -54.99081 1.000 38.94740 ? 129 ILE A CG2 1 
ATOM   1019  C  CD1 . ILE A  1  128 ? 23.31308  12.41198 -56.33538 1.000 38.52878 ? 129 ILE A CD1 1 
ATOM   1020  N  N   . THR A  1  129 ? 28.89645  12.30839 -57.21068 1.000 39.38471 ? 130 THR A N   1 
ATOM   1021  C  CA  . THR A  1  129 ? 30.28150  12.03913 -56.83980 1.000 36.02074 ? 130 THR A CA  1 
ATOM   1022  C  C   . THR A  1  129 ? 31.21145  13.11380 -57.39015 1.000 37.30967 ? 130 THR A C   1 
ATOM   1023  O  O   . THR A  1  129 ? 32.12331  13.57373 -56.69225 1.000 38.17957 ? 130 THR A O   1 
ATOM   1024  C  CB  . THR A  1  129 ? 30.69842  10.65320 -57.33591 1.000 36.60239 ? 130 THR A CB  1 
ATOM   1025  O  OG1 . THR A  1  129 ? 29.90537  9.65345  -56.68365 1.000 40.47761 ? 130 THR A OG1 1 
ATOM   1026  C  CG2 . THR A  1  129 ? 32.16735  10.39065 -57.03393 1.000 36.86839 ? 130 THR A CG2 1 
ATOM   1027  N  N   . HIS A  1  130 ? 30.99232  13.53279 -58.64032 1.000 38.76479 ? 131 HIS A N   1 
ATOM   1028  C  CA  . HIS A  1  130 ? 31.81609  14.59109 -59.21631 1.000 36.90188 ? 131 HIS A CA  1 
ATOM   1029  C  C   . HIS A  1  130 ? 31.62631  15.90329 -58.46760 1.000 35.68586 ? 131 HIS A C   1 
ATOM   1030  O  O   . HIS A  1  130 ? 32.59225  16.63795 -58.23266 1.000 33.27558 ? 131 HIS A O   1 
ATOM   1031  C  CB  . HIS A  1  130 ? 31.49007  14.77299 -60.69730 1.000 33.03505 ? 131 HIS A CB  1 
ATOM   1032  C  CG  . HIS A  1  130 ? 32.28114  15.85976 -61.35646 1.000 33.91978 ? 131 HIS A CG  1 
ATOM   1033  N  ND1 . HIS A  1  130 ? 33.65696  15.83611 -61.43604 1.000 37.32976 ? 131 HIS A ND1 1 
ATOM   1034  C  CD2 . HIS A  1  130 ? 31.89003  17.00992 -61.95475 1.000 37.15219 ? 131 HIS A CD2 1 
ATOM   1035  C  CE1 . HIS A  1  130 ? 34.07889  16.92063 -62.06172 1.000 38.43607 ? 131 HIS A CE1 1 
ATOM   1036  N  NE2 . HIS A  1  130 ? 33.02649  17.64923 -62.38765 1.000 37.85546 ? 131 HIS A NE2 1 
ATOM   1037  N  N   . TYR A  1  131 ? 30.38520  16.21855 -58.09230 1.000 34.80091 ? 132 TYR A N   1 
ATOM   1038  C  CA  . TYR A  1  131 ? 30.14169  17.39428 -57.26423 1.000 36.25313 ? 132 TYR A CA  1 
ATOM   1039  C  C   . TYR A  1  131 ? 30.83777  17.27152 -55.91208 1.000 35.87585 ? 132 TYR A C   1 
ATOM   1040  O  O   . TYR A  1  131 ? 31.41664  18.24338 -55.41200 1.000 32.87545 ? 132 TYR A O   1 
ATOM   1041  C  CB  . TYR A  1  131 ? 28.64011  17.60266 -57.07797 1.000 33.39252 ? 132 TYR A CB  1 
ATOM   1042  C  CG  . TYR A  1  131 ? 28.30258  18.49008 -55.90550 1.000 36.88531 ? 132 TYR A CG  1 
ATOM   1043  C  CD1 . TYR A  1  131 ? 28.41327  19.87164 -56.00156 1.000 35.51350 ? 132 TYR A CD1 1 
ATOM   1044  C  CD2 . TYR A  1  131 ? 27.87615  17.94767 -54.69940 1.000 35.13242 ? 132 TYR A CD2 1 
ATOM   1045  C  CE1 . TYR A  1  131 ? 28.10824  20.68827 -54.92797 1.000 35.19692 ? 132 TYR A CE1 1 
ATOM   1046  C  CE2 . TYR A  1  131 ? 27.57163  18.75500 -53.62293 1.000 34.33126 ? 132 TYR A CE2 1 
ATOM   1047  C  CZ  . TYR A  1  131 ? 27.68956  20.12302 -53.74306 1.000 32.86599 ? 132 TYR A CZ  1 
ATOM   1048  O  OH  . TYR A  1  131 ? 27.38429  20.92631 -52.67482 1.000 30.36854 ? 132 TYR A OH  1 
ATOM   1049  N  N   . LEU A  1  132 ? 30.79037  16.08253 -55.30562 1.000 34.24699 ? 133 LEU A N   1 
ATOM   1050  C  CA  . LEU A  1  132 ? 31.39541  15.89164 -53.99100 1.000 33.98241 ? 133 LEU A CA  1 
ATOM   1051  C  C   . LEU A  1  132 ? 32.91275  16.01354 -54.05118 1.000 34.84610 ? 133 LEU A C   1 
ATOM   1052  O  O   . LEU A  1  132 ? 33.53248  16.56812 -53.13531 1.000 34.43148 ? 133 LEU A O   1 
ATOM   1053  C  CB  . LEU A  1  132 ? 30.98109  14.53684 -53.41993 1.000 34.18195 ? 133 LEU A CB  1 
ATOM   1054  C  CG  . LEU A  1  132 ? 29.55850  14.49724 -52.86786 1.000 33.91879 ? 133 LEU A CG  1 
ATOM   1055  C  CD1 . LEU A  1  132 ? 29.14165  13.07535 -52.54223 1.000 35.79332 ? 133 LEU A CD1 1 
ATOM   1056  C  CD2 . LEU A  1  132 ? 29.47516  15.37970 -51.63462 1.000 31.72526 ? 133 LEU A CD2 1 
ATOM   1057  N  N   . GLU A  1  133 ? 33.53176  15.49484 -55.11433 1.000 36.33268 ? 134 GLU A N   1 
ATOM   1058  C  CA  . GLU A  1  133 ? 34.96460  15.69763 -55.28868 1.000 35.47335 ? 134 GLU A CA  1 
ATOM   1059  C  C   . GLU A  1  133 ? 35.28629  17.16875 -55.50493 1.000 35.26917 ? 134 GLU A C   1 
ATOM   1060  O  O   . GLU A  1  133 ? 36.32557  17.65349 -55.04077 1.000 34.98600 ? 134 GLU A O   1 
ATOM   1061  C  CB  . GLU A  1  133 ? 35.47823  14.86095 -56.45975 1.000 34.84459 ? 134 GLU A CB  1 
ATOM   1062  C  CG  . GLU A  1  133 ? 36.99346  14.84154 -56.59004 1.000 41.68256 ? 134 GLU A CG  1 
ATOM   1063  C  CD  . GLU A  1  133 ? 37.47377  13.91065 -57.69034 1.000 54.18651 ? 134 GLU A CD  1 
ATOM   1064  O  OE1 . GLU A  1  133 ? 36.62707  13.42714 -58.47368 1.000 54.75801 ? 134 GLU A OE1 1 
ATOM   1065  O  OE2 . GLU A  1  133 ? 38.69628  13.65517 -57.76675 1.000 54.04680 ? 134 GLU A OE2 1 
ATOM   1066  N  N   . THR A  1  134 ? 34.39986  17.89498 -56.19061 1.000 31.55995 ? 135 THR A N   1 
ATOM   1067  C  CA  . THR A  1  134 ? 34.59225  19.32829 -56.37721 1.000 31.51375 ? 135 THR A CA  1 
ATOM   1068  C  C   . THR A  1  134 ? 34.42262  20.07706 -55.06225 1.000 31.01258 ? 135 THR A C   1 
ATOM   1069  O  O   . THR A  1  134 ? 35.24620  20.92984 -54.71033 1.000 30.15178 ? 135 THR A O   1 
ATOM   1070  C  CB  . THR A  1  134 ? 33.60970  19.86199 -57.42418 1.000 33.85292 ? 135 THR A CB  1 
ATOM   1071  O  OG1 . THR A  1  134 ? 33.80620  19.17909 -58.66893 1.000 33.97523 ? 135 THR A OG1 1 
ATOM   1072  C  CG2 . THR A  1  134 ? 33.80454  21.35821 -57.63453 1.000 28.68357 ? 135 THR A CG2 1 
ATOM   1073  N  N   . VAL A  1  135 ? 33.36889  19.75405 -54.30919 1.000 30.45481 ? 136 VAL A N   1 
ATOM   1074  C  CA  . VAL A  1  135 ? 33.06990  20.52443 -53.10869 1.000 30.37496 ? 136 VAL A CA  1 
ATOM   1075  C  C   . VAL A  1  135 ? 34.09742  20.25996 -52.01369 1.000 31.57929 ? 136 VAL A C   1 
ATOM   1076  O  O   . VAL A  1  135 ? 34.40306  21.15604 -51.21845 1.000 31.22838 ? 136 VAL A O   1 
ATOM   1077  C  CB  . VAL A  1  135 ? 31.62999  20.23844 -52.63660 1.000 29.97141 ? 136 VAL A CB  1 
ATOM   1078  C  CG1 . VAL A  1  135 ? 31.52480  18.86680 -51.98789 1.000 28.09981 ? 136 VAL A CG1 1 
ATOM   1079  C  CG2 . VAL A  1  135 ? 31.15125  21.32973 -51.69081 1.000 29.16752 ? 136 VAL A CG2 1 
ATOM   1080  N  N   . ASN A  1  136 ? 34.67352  19.05711 -51.96378 1.000 29.49830 ? 137 ASN A N   1 
ATOM   1081  C  CA  . ASN A  1  136 ? 35.69708  18.77980 -50.96391 1.000 31.09016 ? 137 ASN A CA  1 
ATOM   1082  C  C   . ASN A  1  136 ? 37.03265  19.42375 -51.30265 1.000 34.52037 ? 137 ASN A C   1 
ATOM   1083  O  O   . ASN A  1  136 ? 37.91466  19.48354 -50.43705 1.000 33.10569 ? 137 ASN A O   1 
ATOM   1084  C  CB  . ASN A  1  136 ? 35.87347  17.27226 -50.78478 1.000 31.40388 ? 137 ASN A CB  1 
ATOM   1085  C  CG  . ASN A  1  136 ? 34.84546  16.67921 -49.84484 1.000 35.23821 ? 137 ASN A CG  1 
ATOM   1086  O  OD1 . ASN A  1  136 ? 35.02503  16.68980 -48.62537 1.000 36.27635 ? 137 ASN A OD1 1 
ATOM   1087  N  ND2 . ASN A  1  136 ? 33.75088  16.17307 -50.40498 1.000 31.18972 ? 137 ASN A ND2 1 
ATOM   1088  N  N   . HIS A  1  137 ? 37.20199  19.89199 -52.53865 1.000 30.18253 ? 138 HIS A N   1 
ATOM   1089  C  CA  . HIS A  1  137 ? 38.32647  20.75607 -52.86729 1.000 30.00911 ? 138 HIS A CA  1 
ATOM   1090  C  C   . HIS A  1  137 ? 38.02183  22.20791 -52.51395 1.000 31.04788 ? 138 HIS A C   1 
ATOM   1091  O  O   . HIS A  1  137 ? 38.88156  22.91687 -51.97741 1.000 30.18403 ? 138 HIS A O   1 
ATOM   1092  C  CB  . HIS A  1  137 ? 38.66243  20.61745 -54.35409 1.000 31.08840 ? 138 HIS A CB  1 
ATOM   1093  C  CG  . HIS A  1  137 ? 39.55033  21.69989 -54.88474 1.000 28.40263 ? 138 HIS A CG  1 
ATOM   1094  N  ND1 . HIS A  1  137 ? 40.92408  21.64779 -54.79282 1.000 30.45440 ? 138 HIS A ND1 1 
ATOM   1095  C  CD2 . HIS A  1  137 ? 39.26044  22.86041 -55.51899 1.000 26.90482 ? 138 HIS A CD2 1 
ATOM   1096  C  CE1 . HIS A  1  137 ? 41.44342  22.72810 -55.34765 1.000 29.10479 ? 138 HIS A CE1 1 
ATOM   1097  N  NE2 . HIS A  1  137 ? 40.45468  23.48169 -55.79432 1.000 29.23970 ? 138 HIS A NE2 1 
ATOM   1098  N  N   . ALA A  1  138 ? 36.79153  22.65173 -52.77374 1.000 28.28160 ? 139 ALA A N   1 
ATOM   1099  C  CA  . ALA A  1  138 ? 36.45931  24.06394 -52.63709 1.000 28.99910 ? 139 ALA A CA  1 
ATOM   1100  C  C   . ALA A  1  138 ? 36.12562  24.43875 -51.19768 1.000 31.60349 ? 139 ALA A C   1 
ATOM   1101  O  O   . ALA A  1  138 ? 36.49672  25.52701 -50.74204 1.000 31.10490 ? 139 ALA A O   1 
ATOM   1102  C  CB  . ALA A  1  138 ? 35.29606  24.41644 -53.56320 1.000 28.70470 ? 139 ALA A CB  1 
ATOM   1103  N  N   . MET A  1  139 ? 35.41785  23.56695 -50.47861 1.000 28.87619 ? 140 MET A N   1 
ATOM   1104  C  CA  . MET A  1  139 ? 34.97820  23.89350 -49.12302 1.000 28.44202 ? 140 MET A CA  1 
ATOM   1105  C  C   . MET A  1  139 ? 36.10634  24.34388 -48.20020 1.000 28.53920 ? 140 MET A C   1 
ATOM   1106  O  O   . MET A  1  139 ? 35.89589  25.31477 -47.45351 1.000 29.56373 ? 140 MET A O   1 
ATOM   1107  C  CB  . MET A  1  139 ? 34.23293  22.69832 -48.50820 1.000 28.97882 ? 140 MET A CB  1 
ATOM   1108  C  CG  . MET A  1  139 ? 33.57944  22.99082 -47.16373 1.000 25.42272 ? 140 MET A CG  1 
ATOM   1109  S  SD  . MET A  1  139 ? 32.30705  24.26702 -47.26645 1.000 26.76498 ? 140 MET A SD  1 
ATOM   1110  C  CE  . MET A  1  139 ? 31.16164  23.53087 -48.43135 1.000 26.14587 ? 140 MET A CE  1 
ATOM   1111  N  N   . PRO A  1  140 ? 37.29373  23.72237 -48.18589 1.000 29.20304 ? 141 PRO A N   1 
ATOM   1112  C  CA  . PRO A  1  140 ? 38.37418  24.24861 -47.33518 1.000 26.96502 ? 141 PRO A CA  1 
ATOM   1113  C  C   . PRO A  1  140 ? 38.91315  25.59661 -47.78755 1.000 26.90817 ? 141 PRO A C   1 
ATOM   1114  O  O   . PRO A  1  140 ? 39.64694  26.23398 -47.02068 1.000 28.52531 ? 141 PRO A O   1 
ATOM   1115  C  CB  . PRO A  1  140 ? 39.45284  23.16009 -47.42175 1.000 25.50255 ? 141 PRO A CB  1 
ATOM   1116  C  CG  . PRO A  1  140 ? 38.71785  21.92907 -47.80552 1.000 26.42631 ? 141 PRO A CG  1 
ATOM   1117  C  CD  . PRO A  1  140 ? 37.65339  22.40457 -48.74144 1.000 29.57236 ? 141 PRO A CD  1 
ATOM   1118  N  N   . GLY A  1  141 ? 38.58256  26.04892 -48.99456 1.000 26.93588 ? 142 GLY A N   1 
ATOM   1119  C  CA  . GLY A  1  141 ? 38.99788  27.36244 -49.44620 1.000 26.87944 ? 142 GLY A CA  1 
ATOM   1120  C  C   . GLY A  1  141 ? 39.87999  27.34792 -50.67807 1.000 28.98790 ? 142 GLY A C   1 
ATOM   1121  O  O   . GLY A  1  141 ? 40.93854  27.98354 -50.69392 1.000 28.72561 ? 142 GLY A O   1 
ATOM   1122  N  N   . ALA A  1  142 ? 39.45898  26.62809 -51.71692 1.000 31.40570 ? 143 ALA A N   1 
ATOM   1123  C  CA  . ALA A  1  142 ? 40.21402  26.53094 -52.95635 1.000 29.25145 ? 143 ALA A CA  1 
ATOM   1124  C  C   . ALA A  1  142 ? 39.28904  26.78357 -54.14093 1.000 26.75956 ? 143 ALA A C   1 
ATOM   1125  O  O   . ALA A  1  142 ? 38.07539  26.58136 -54.06134 1.000 27.93295 ? 143 ALA A O   1 
ATOM   1126  C  CB  . ALA A  1  142 ? 40.89855  25.16778 -53.08021 1.000 29.29897 ? 143 ALA A CB  1 
ATOM   1127  N  N   . ALA A  1  143 ? 39.88163  27.22072 -55.24937 1.000 26.96220 ? 144 ALA A N   1 
ATOM   1128  C  CA  . ALA A  1  143 ? 39.13462  27.73507 -56.38910 1.000 29.43456 ? 144 ALA A CA  1 
ATOM   1129  C  C   . ALA A  1  143 ? 38.82657  26.64046 -57.40875 1.000 31.18259 ? 144 ALA A C   1 
ATOM   1130  O  O   . ALA A  1  143 ? 39.52356  25.62715 -57.50642 1.000 29.37019 ? 144 ALA A O   1 
ATOM   1131  C  CB  . ALA A  1  143 ? 39.90687  28.86561 -57.06577 1.000 28.17584 ? 144 ALA A CB  1 
ATOM   1132  N  N   . VAL A  1  144 ? 37.76695  26.86961 -58.18791 1.000 30.63187 ? 145 VAL A N   1 
ATOM   1133  C  CA  . VAL A  1  144 ? 37.32873  25.90020 -59.18567 1.000 32.16088 ? 145 VAL A CA  1 
ATOM   1134  C  C   . VAL A  1  144 ? 36.99250  26.57638 -60.51007 1.000 31.94915 ? 145 VAL A C   1 
ATOM   1135  O  O   . VAL A  1  144 ? 36.81612  25.89617 -61.52646 1.000 35.04050 ? 145 VAL A O   1 
ATOM   1136  C  CB  . VAL A  1  144 ? 36.11555  25.09205 -58.68224 1.000 32.86216 ? 145 VAL A CB  1 
ATOM   1137  C  CG1 . VAL A  1  144 ? 36.48218  24.26007 -57.45616 1.000 29.03209 ? 145 VAL A CG1 1 
ATOM   1138  C  CG2 . VAL A  1  144 ? 34.93931  26.01234 -58.38756 1.000 30.96142 ? 145 VAL A CG2 1 
ATOM   1139  N  N   . VAL A  1  145 ? 36.90099  27.90803 -60.52460 1.000 31.02130 ? 146 VAL A N   1 
ATOM   1140  C  CA  . VAL A  1  145 ? 36.41296  28.59584 -61.71955 1.000 31.69407 ? 146 VAL A CA  1 
ATOM   1141  C  C   . VAL A  1  145 ? 37.34647  29.70737 -62.18835 1.000 35.25078 ? 146 VAL A C   1 
ATOM   1142  O  O   . VAL A  1  145 ? 37.80151  29.70209 -63.33816 1.000 34.64303 ? 146 VAL A O   1 
ATOM   1143  C  CB  . VAL A  1  145 ? 34.99849  29.15883 -61.48877 1.000 31.03562 ? 146 VAL A CB  1 
ATOM   1144  C  CG1 . VAL A  1  145 ? 34.60798  30.08955 -62.63145 1.000 31.63651 ? 146 VAL A CG1 1 
ATOM   1145  C  CG2 . VAL A  1  145 ? 33.99285  28.02800 -61.36344 1.000 32.98906 ? 146 VAL A CG2 1 
ATOM   1146  N  N   . GLN A  1  146 ? 37.61983  30.67785 -61.32082 1.000 33.79380 ? 147 GLN A N   1 
ATOM   1147  C  CA  . GLN A  1  146 ? 38.27848  31.89639 -61.76578 1.000 29.55327 ? 147 GLN A CA  1 
ATOM   1148  C  C   . GLN A  1  146 ? 39.78527  31.70361 -61.90586 1.000 31.52728 ? 147 GLN A C   1 
ATOM   1149  O  O   . GLN A  1  146 ? 40.38563  30.79972 -61.32053 1.000 31.35521 ? 147 GLN A O   1 
ATOM   1150  C  CB  . GLN A  1  146 ? 37.99739  33.05022 -60.80517 1.000 29.63828 ? 147 GLN A CB  1 
ATOM   1151  C  CG  . GLN A  1  146 ? 36.57502  33.56787 -60.85655 1.000 30.99614 ? 147 GLN A CG  1 
ATOM   1152  C  CD  . GLN A  1  146 ? 36.41918  34.89286 -60.13923 1.000 32.23951 ? 147 GLN A CD  1 
ATOM   1153  O  OE1 . GLN A  1  146 ? 35.55299  35.04781 -59.27801 1.000 28.99082 ? 147 GLN A OE1 1 
ATOM   1154  N  NE2 . GLN A  1  146 ? 37.25492  35.86131 -60.49810 1.000 28.68187 ? 147 GLN A NE2 1 
ATOM   1155  N  N   . GLU A  1  147 ? 40.38917  32.57332 -62.71170 1.000 34.28368 ? 148 GLU A N   1 
ATOM   1156  C  CA  . GLU A  1  147 ? 41.83156  32.61877 -62.89333 1.000 31.24177 ? 148 GLU A CA  1 
ATOM   1157  C  C   . GLU A  1  147 ? 42.46599  33.55382 -61.86787 1.000 32.56253 ? 148 GLU A C   1 
ATOM   1158  O  O   . GLU A  1  147 ? 41.86362  34.54310 -61.44015 1.000 31.30273 ? 148 GLU A O   1 
ATOM   1159  C  CB  . GLU A  1  147 ? 42.17384  33.06975 -64.31849 1.000 33.74762 ? 148 GLU A CB  1 
ATOM   1160  C  CG  . GLU A  1  147 ? 43.65672  33.33204 -64.61268 1.000 32.37522 ? 148 GLU A CG  1 
ATOM   1161  C  CD  . GLU A  1  147 ? 44.53305  32.09096 -64.49425 1.000 37.42745 ? 148 GLU A CD  1 
ATOM   1162  O  OE1 . GLU A  1  147 ? 44.78100  31.62641 -63.35830 1.000 37.60394 ? 148 GLU A OE1 1 
ATOM   1163  O  OE2 . GLU A  1  147 ? 44.97852  31.57857 -65.54240 1.000 36.08619 ? 148 GLU A OE2 1 
ATOM   1164  N  N   . HIS A  1  148 ? 43.68788  33.20829 -61.46046 1.000 32.94425 ? 149 HIS A N   1 
ATOM   1165  C  CA  . HIS A  1  148 ? 44.47924  33.99411 -60.51171 1.000 33.60254 ? 149 HIS A CA  1 
ATOM   1166  C  C   . HIS A  1  148 ? 43.77335  34.12640 -59.16088 1.000 31.57121 ? 149 HIS A C   1 
ATOM   1167  O  O   . HIS A  1  148 ? 43.64154  35.21691 -58.59922 1.000 28.85460 ? 149 HIS A O   1 
ATOM   1168  C  CB  . HIS A  1  148 ? 44.83873  35.36981 -61.07834 1.000 31.37376 ? 149 HIS A CB  1 
ATOM   1169  C  CG  . HIS A  1  148 ? 46.07933  35.95082 -60.47466 1.000 35.99332 ? 149 HIS A CG  1 
ATOM   1170  N  ND1 . HIS A  1  148 ? 46.13153  36.40548 -59.17406 1.000 33.43005 ? 149 HIS A ND1 1 
ATOM   1171  C  CD2 . HIS A  1  148 ? 47.32080  36.12817 -60.98476 1.000 36.17661 ? 149 HIS A CD2 1 
ATOM   1172  C  CE1 . HIS A  1  148 ? 47.34932  36.84558 -58.91211 1.000 35.36933 ? 149 HIS A CE1 1 
ATOM   1173  N  NE2 . HIS A  1  148 ? 48.09007  36.68954 -59.99434 1.000 36.88475 ? 149 HIS A NE2 1 
ATOM   1174  N  N   . MET A  1  149 ? 43.32616  32.99594 -58.63237 1.000 29.52227 ? 150 MET A N   1 
ATOM   1175  C  CA  . MET A  1  149 ? 42.76311  32.93935 -57.29381 1.000 28.49621 ? 150 MET A CA  1 
ATOM   1176  C  C   . MET A  1  149 ? 43.83640  32.51464 -56.30421 1.000 31.59772 ? 150 MET A C   1 
ATOM   1177  O  O   . MET A  1  149 ? 44.64608  31.62545 -56.58938 1.000 30.35378 ? 150 MET A O   1 
ATOM   1178  C  CB  . MET A  1  149 ? 41.58446  31.96917 -57.23044 1.000 28.13665 ? 150 MET A CB  1 
ATOM   1179  C  CG  . MET A  1  149 ? 40.37789  32.37863 -58.06718 1.000 31.70029 ? 150 MET A CG  1 
ATOM   1180  S  SD  . MET A  1  149 ? 39.45360  33.76142 -57.36657 1.000 31.92318 ? 150 MET A SD  1 
ATOM   1181  C  CE  . MET A  1  149 ? 40.20091  35.16955 -58.18944 1.000 28.85090 ? 150 MET A CE  1 
ATOM   1182  N  N   . VAL A  1  150 ? 43.83920  33.15425 -55.14240 1.000 27.74258 ? 151 VAL A N   1 
ATOM   1183  C  CA  . VAL A  1  150 ? 44.72546  32.77897 -54.05029 1.000 26.65403 ? 151 VAL A CA  1 
ATOM   1184  C  C   . VAL A  1  150 ? 43.89963  32.00660 -53.03575 1.000 30.09628 ? 151 VAL A C   1 
ATOM   1185  O  O   . VAL A  1  150 ? 42.73068  32.33173 -52.79062 1.000 31.50180 ? 151 VAL A O   1 
ATOM   1186  C  CB  . VAL A  1  150 ? 45.40409  34.01316 -53.42660 1.000 30.19712 ? 151 VAL A CB  1 
ATOM   1187  C  CG1 . VAL A  1  150 ? 46.16197  34.77183 -54.49917 1.000 29.94454 ? 151 VAL A CG1 1 
ATOM   1188  C  CG2 . VAL A  1  150 ? 44.38792  34.91849 -52.75661 1.000 28.29997 ? 151 VAL A CG2 1 
ATOM   1189  N  N   . GLU A  1  151 ? 44.49316  30.96638 -52.46116 1.000 28.27161 ? 152 GLU A N   1 
ATOM   1190  C  CA  . GLU A  1  151 ? 43.73303  29.94275 -51.76645 1.000 28.11567 ? 152 GLU A CA  1 
ATOM   1191  C  C   . GLU A  1  151 ? 44.27888  29.74638 -50.36012 1.000 27.40544 ? 152 GLU A C   1 
ATOM   1192  O  O   . GLU A  1  151 ? 45.37281  30.20331 -50.01970 1.000 29.67814 ? 152 GLU A O   1 
ATOM   1193  C  CB  . GLU A  1  151 ? 43.77025  28.62500 -52.55194 1.000 27.49510 ? 152 GLU A CB  1 
ATOM   1194  C  CG  . GLU A  1  151 ? 43.25792  28.76326 -53.97861 1.000 31.08377 ? 152 GLU A CG  1 
ATOM   1195  C  CD  . GLU A  1  151 ? 43.72743  27.64551 -54.89202 1.000 32.16387 ? 152 GLU A CD  1 
ATOM   1196  O  OE1 . GLU A  1  151 ? 44.95655  27.47437 -55.04900 1.000 29.71492 ? 152 GLU A OE1 1 
ATOM   1197  O  OE2 . GLU A  1  151 ? 42.86373  26.93564 -55.45088 1.000 33.82977 ? 152 GLU A OE2 1 
ATOM   1198  N  N   . THR A  1  152 ? 43.49325  29.05615 -49.53978 1.000 26.08916 ? 153 THR A N   1 
ATOM   1199  C  CA  . THR A  1  152 ? 43.92028  28.70931 -48.19464 1.000 26.04841 ? 153 THR A CA  1 
ATOM   1200  C  C   . THR A  1  152 ? 44.92573  27.56783 -48.24340 1.000 29.23582 ? 153 THR A C   1 
ATOM   1201  O  O   . THR A  1  152 ? 44.86857  26.69860 -49.11924 1.000 29.00654 ? 153 THR A O   1 
ATOM   1202  C  CB  . THR A  1  152 ? 42.72500  28.30122 -47.32949 1.000 25.99220 ? 153 THR A CB  1 
ATOM   1203  O  OG1 . THR A  1  152 ? 42.11097  27.12780 -47.88083 1.000 26.33282 ? 153 THR A OG1 1 
ATOM   1204  C  CG2 . THR A  1  152 ? 41.69806  29.42331 -47.26319 1.000 23.28032 ? 153 THR A CG2 1 
ATOM   1205  N  N   . HIS A  1  153 ? 45.84461  27.57032 -47.28888 1.000 27.25941 ? 154 HIS A N   1 
ATOM   1206  C  CA  . HIS A  1  153 ? 46.81599  26.48982 -47.20058 1.000 27.38827 ? 154 HIS A CA  1 
ATOM   1207  C  C   . HIS A  1  153 ? 46.08864  25.19714 -46.85615 1.000 29.35105 ? 154 HIS A C   1 
ATOM   1208  O  O   . HIS A  1  153 ? 45.44967  25.12227 -45.79819 1.000 27.67715 ? 154 HIS A O   1 
ATOM   1209  C  CB  . HIS A  1  153 ? 47.87506  26.80185 -46.15072 1.000 27.95986 ? 154 HIS A CB  1 
ATOM   1210  C  CG  . HIS A  1  153 ? 49.09713  25.94392 -46.25537 1.000 30.21618 ? 154 HIS A CG  1 
ATOM   1211  N  ND1 . HIS A  1  153 ? 49.04491  24.56630 -46.22556 1.000 30.14397 ? 154 HIS A ND1 1 
ATOM   1212  C  CD2 . HIS A  1  153 ? 50.40561  26.26805 -46.38142 1.000 32.51794 ? 154 HIS A CD2 1 
ATOM   1213  C  CE1 . HIS A  1  153 ? 50.26718  24.07877 -46.34043 1.000 32.22322 ? 154 HIS A CE1 1 
ATOM   1214  N  NE2 . HIS A  1  153 ? 51.11186  25.09040 -46.43187 1.000 35.91934 ? 154 HIS A NE2 1 
ATOM   1215  N  N   . PRO A  1  154 ? 46.15169  24.16725 -47.70491 1.000 30.03613 ? 155 PRO A N   1 
ATOM   1216  C  CA  . PRO A  1  154 ? 45.39108  22.93560 -47.42686 1.000 30.21570 ? 155 PRO A CA  1 
ATOM   1217  C  C   . PRO A  1  154 ? 45.70525  22.30279 -46.08284 1.000 29.42297 ? 155 PRO A C   1 
ATOM   1218  O  O   . PRO A  1  154 ? 44.83463  21.63729 -45.50905 1.000 31.21152 ? 155 PRO A O   1 
ATOM   1219  C  CB  . PRO A  1  154 ? 45.78971  22.01499 -48.58940 1.000 27.76664 ? 155 PRO A CB  1 
ATOM   1220  C  CG  . PRO A  1  154 ? 46.17173  22.94957 -49.68851 1.000 28.90247 ? 155 PRO A CG  1 
ATOM   1221  C  CD  . PRO A  1  154 ? 46.83556  24.11299 -49.00769 1.000 29.11328 ? 155 PRO A CD  1 
ATOM   1222  N  N   . ALA A  1  155 ? 46.91644  22.49639 -45.55380 1.000 32.33063 ? 156 ALA A N   1 
ATOM   1223  C  CA  . ALA A  1  155 ? 47.27505  21.88704 -44.27749 1.000 31.03931 ? 156 ALA A CA  1 
ATOM   1224  C  C   . ALA A  1  155 ? 46.66097  22.62044 -43.08823 1.000 30.55164 ? 156 ALA A C   1 
ATOM   1225  O  O   . ALA A  1  155 ? 46.42411  22.00386 -42.04302 1.000 32.40428 ? 156 ALA A O   1 
ATOM   1226  C  CB  . ALA A  1  155 ? 48.79494  21.82688 -44.13731 1.000 29.39122 ? 156 ALA A CB  1 
ATOM   1227  N  N   . LEU A  1  156 ? 46.39548  23.92238 -43.21881 1.000 29.09134 ? 157 LEU A N   1 
ATOM   1228  C  CA  . LEU A  1  156 ? 45.72280  24.64956 -42.14803 1.000 28.83470 ? 157 LEU A CA  1 
ATOM   1229  C  C   . LEU A  1  156 ? 44.23876  24.32272 -42.07030 1.000 29.46723 ? 157 LEU A C   1 
ATOM   1230  O  O   . LEU A  1  156 ? 43.61590  24.56948 -41.03238 1.000 32.54280 ? 157 LEU A O   1 
ATOM   1231  C  CB  . LEU A  1  156 ? 45.89581  26.15696 -42.33426 1.000 25.99208 ? 157 LEU A CB  1 
ATOM   1232  C  CG  . LEU A  1  156 ? 47.29451  26.74142 -42.15115 1.000 29.51150 ? 157 LEU A CG  1 
ATOM   1233  C  CD1 . LEU A  1  156 ? 47.27592  28.23161 -42.44988 1.000 25.49196 ? 157 LEU A CD1 1 
ATOM   1234  C  CD2 . LEU A  1  156 ? 47.80443  26.47482 -40.74276 1.000 27.02883 ? 157 LEU A CD2 1 
ATOM   1235  N  N   . VAL A  1  157 ? 43.66432  23.76642 -43.13405 1.000 28.57230 ? 158 VAL A N   1 
ATOM   1236  C  CA  . VAL A  1  157 ? 42.22448  23.55768 -43.21909 1.000 27.73753 ? 158 VAL A CA  1 
ATOM   1237  C  C   . VAL A  1  157 ? 41.93445  22.08815 -43.49813 1.000 27.97018 ? 158 VAL A C   1 
ATOM   1238  O  O   . VAL A  1  157 ? 40.92008  21.74689 -44.11713 1.000 27.79932 ? 158 VAL A O   1 
ATOM   1239  C  CB  . VAL A  1  157 ? 41.61469  24.46465 -44.30318 1.000 28.79113 ? 158 VAL A CB  1 
ATOM   1240  C  CG1 . VAL A  1  157 ? 41.74307  25.92359 -43.90170 1.000 25.81569 ? 158 VAL A CG1 1 
ATOM   1241  C  CG2 . VAL A  1  157 ? 42.31355  24.23255 -45.63327 1.000 27.72128 ? 158 VAL A CG2 1 
ATOM   1242  N  N   . ALA A  1  158 ? 42.81112  21.20663 -43.01569 1.000 27.51631 ? 159 ALA A N   1 
ATOM   1243  C  CA  . ALA A  1  158 ? 42.70087  19.78003 -43.29634 1.000 29.27516 ? 159 ALA A CA  1 
ATOM   1244  C  C   . ALA A  1  158 ? 41.48509  19.13108 -42.64761 1.000 27.58959 ? 159 ALA A C   1 
ATOM   1245  O  O   . ALA A  1  158 ? 41.16125  17.98886 -42.99193 1.000 27.39356 ? 159 ALA A O   1 
ATOM   1246  C  CB  . ALA A  1  158 ? 43.97102  19.05911 -42.84274 1.000 27.44078 ? 159 ALA A CB  1 
ATOM   1247  N  N   . ASP A  1  159 ? 40.82073  19.81110 -41.71738 1.000 25.51401 ? 160 ASP A N   1 
ATOM   1248  C  CA  . ASP A  1  159 ? 39.67119  19.25331 -41.01884 1.000 25.73231 ? 160 ASP A CA  1 
ATOM   1249  C  C   . ASP A  1  159 ? 38.34850  19.58299 -41.69709 1.000 28.19136 ? 160 ASP A C   1 
ATOM   1250  O  O   . ASP A  1  159 ? 37.29962  19.12205 -41.23435 1.000 28.78401 ? 160 ASP A O   1 
ATOM   1251  C  CB  . ASP A  1  159 ? 39.63626  19.75319 -39.57066 1.000 25.88458 ? 160 ASP A CB  1 
ATOM   1252  C  CG  . ASP A  1  159 ? 39.59538  21.26514 -39.47808 1.000 27.64002 ? 160 ASP A CG  1 
ATOM   1253  O  OD1 . ASP A  1  159 ? 40.43662  21.92672 -40.12205 1.000 28.43275 ? 160 ASP A OD1 1 
ATOM   1254  O  OD2 . ASP A  1  159 ? 38.70793  21.79304 -38.77455 1.000 27.33078 ? 160 ASP A OD2 1 
ATOM   1255  N  N   . SER A  1  160 ? 38.36998  20.35908 -42.77571 1.000 26.24454 ? 161 SER A N   1 
ATOM   1256  C  CA  . SER A  1  160 ? 37.15396  20.73945 -43.47693 1.000 26.71650 ? 161 SER A CA  1 
ATOM   1257  C  C   . SER A  1  160 ? 36.87688  19.77167 -44.61962 1.000 29.60557 ? 161 SER A C   1 
ATOM   1258  O  O   . SER A  1  160 ? 37.78106  19.41136 -45.37769 1.000 30.94249 ? 161 SER A O   1 
ATOM   1259  C  CB  . SER A  1  160 ? 37.26930  22.16553 -44.01578 1.000 25.44900 ? 161 SER A CB  1 
ATOM   1260  O  OG  . SER A  1  160 ? 36.08412  22.55327 -44.68822 1.000 28.26084 ? 161 SER A OG  1 
ATOM   1261  N  N   . TYR A  1  161 ? 35.61914  19.35866 -44.73975 1.000 28.01402 ? 162 TYR A N   1 
ATOM   1262  C  CA  . TYR A  1  161 ? 35.20819  18.40340 -45.76036 1.000 30.94013 ? 162 TYR A CA  1 
ATOM   1263  C  C   . TYR A  1  161 ? 33.68746  18.41404 -45.83311 1.000 34.54839 ? 162 TYR A C   1 
ATOM   1264  O  O   . TYR A  1  161 ? 33.01231  19.04776 -45.01718 1.000 34.35962 ? 162 TYR A O   1 
ATOM   1265  C  CB  . TYR A  1  161 ? 35.73076  16.99606 -45.45690 1.000 33.08433 ? 162 TYR A CB  1 
ATOM   1266  C  CG  . TYR A  1  161 ? 35.20293  16.42302 -44.16213 1.000 29.74553 ? 162 TYR A CG  1 
ATOM   1267  C  CD1 . TYR A  1  161 ? 35.83894  16.68286 -42.95512 1.000 31.32602 ? 162 TYR A CD1 1 
ATOM   1268  C  CD2 . TYR A  1  161 ? 34.06854  15.62467 -44.14572 1.000 29.02450 ? 162 TYR A CD2 1 
ATOM   1269  C  CE1 . TYR A  1  161 ? 35.35774  16.16403 -41.76925 1.000 30.73782 ? 162 TYR A CE1 1 
ATOM   1270  C  CE2 . TYR A  1  161 ? 33.58076  15.10220 -42.96658 1.000 29.04059 ? 162 TYR A CE2 1 
ATOM   1271  C  CZ  . TYR A  1  161 ? 34.22831  15.37352 -41.78104 1.000 30.89367 ? 162 TYR A CZ  1 
ATOM   1272  O  OH  . TYR A  1  161 ? 33.74360  14.85188 -40.60140 1.000 34.44887 ? 162 TYR A OH  1 
ATOM   1273  N  N   . VAL A  1  162 ? 33.15680  17.70205 -46.82654 1.000 30.79281 ? 163 VAL A N   1 
ATOM   1274  C  CA  . VAL A  1  162 ? 31.71984  17.55521 -47.02679 1.000 28.94479 ? 163 VAL A CA  1 
ATOM   1275  C  C   . VAL A  1  162 ? 31.41719  16.07988 -47.23940 1.000 31.47412 ? 163 VAL A C   1 
ATOM   1276  O  O   . VAL A  1  162 ? 32.06056  15.42556 -48.06653 1.000 35.78296 ? 163 VAL A O   1 
ATOM   1277  C  CB  . VAL A  1  162 ? 31.21428  18.38334 -48.22463 1.000 32.72828 ? 163 VAL A CB  1 
ATOM   1278  C  CG1 . VAL A  1  162 ? 29.71760  18.18335 -48.41091 1.000 30.26767 ? 163 VAL A CG1 1 
ATOM   1279  C  CG2 . VAL A  1  162 ? 31.54217  19.85823 -48.03676 1.000 28.19387 ? 163 VAL A CG2 1 
ATOM   1280  N  N   . LYS A  1  163 ? 30.45163  15.55670 -46.49186 1.000 30.04014 ? 164 LYS A N   1 
ATOM   1281  C  CA  . LYS A  1  163 ? 29.95138  14.20407 -46.67875 1.000 29.47140 ? 164 LYS A CA  1 
ATOM   1282  C  C   . LYS A  1  163 ? 28.44980  14.24443 -46.92423 1.000 30.71294 ? 164 LYS A C   1 
ATOM   1283  O  O   . LYS A  1  163 ? 27.78503  15.25302 -46.68136 1.000 31.46001 ? 164 LYS A O   1 
ATOM   1284  C  CB  . LYS A  1  163 ? 30.26651  13.32058 -45.46694 1.000 29.83754 ? 164 LYS A CB  1 
ATOM   1285  C  CG  . LYS A  1  163 ? 31.70745  12.85626 -45.39290 1.000 31.72202 ? 164 LYS A CG  1 
ATOM   1286  C  CD  . LYS A  1  163 ? 31.90522  11.88808 -44.23977 1.000 30.78335 ? 164 LYS A CD  1 
ATOM   1287  C  CE  . LYS A  1  163 ? 33.34475  11.42716 -44.15048 1.000 29.91589 ? 164 LYS A CE  1 
ATOM   1288  N  NZ  . LYS A  1  163 ? 33.55707  10.47729 -43.02266 1.000 33.60509 ? 164 LYS A NZ  1 
ATOM   1289  N  N   . VAL A  1  164 ? 27.91378  13.12538 -47.41398 1.000 32.83980 ? 165 VAL A N   1 
ATOM   1290  C  CA  . VAL A  1  164 ? 26.48529  12.99197 -47.66275 1.000 34.44611 ? 165 VAL A CA  1 
ATOM   1291  C  C   . VAL A  1  164 ? 25.98295  11.69365 -47.04577 1.000 34.14025 ? 165 VAL A C   1 
ATOM   1292  O  O   . VAL A  1  164 ? 26.73672  10.74240 -46.83025 1.000 36.57243 ? 165 VAL A O   1 
ATOM   1293  C  CB  . VAL A  1  164 ? 26.13748  13.03347 -49.16918 1.000 35.58499 ? 165 VAL A CB  1 
ATOM   1294  C  CG1 . VAL A  1  164 ? 26.51468  14.37944 -49.76950 1.000 35.02987 ? 165 VAL A CG1 1 
ATOM   1295  C  CG2 . VAL A  1  164 ? 26.82501  11.89661 -49.90929 1.000 35.33230 ? 165 VAL A CG2 1 
ATOM   1296  N  N   . PHE A  1  165 ? 24.68434  11.66884 -46.75788 1.000 32.87894 ? 166 PHE A N   1 
ATOM   1297  C  CA  . PHE A  1  165 ? 24.01530  10.45416 -46.32179 1.000 34.82376 ? 166 PHE A CA  1 
ATOM   1298  C  C   . PHE A  1  165 ? 22.62560  10.40990 -46.93948 1.000 35.44132 ? 166 PHE A C   1 
ATOM   1299  O  O   . PHE A  1  165 ? 22.08879  11.42696 -47.38549 1.000 36.39460 ? 166 PHE A O   1 
ATOM   1300  C  CB  . PHE A  1  165 ? 23.93498  10.35412 -44.78828 1.000 33.50520 ? 166 PHE A CB  1 
ATOM   1301  C  CG  . PHE A  1  165 ? 23.13295  11.45098 -44.13810 1.000 32.25292 ? 166 PHE A CG  1 
ATOM   1302  C  CD1 . PHE A  1  165 ? 21.75969  11.32879 -43.98132 1.000 32.02366 ? 166 PHE A CD1 1 
ATOM   1303  C  CD2 . PHE A  1  165 ? 23.75639  12.59201 -43.66033 1.000 29.41364 ? 166 PHE A CD2 1 
ATOM   1304  C  CE1 . PHE A  1  165 ? 21.02367  12.33061 -43.38003 1.000 29.92693 ? 166 PHE A CE1 1 
ATOM   1305  C  CE2 . PHE A  1  165 ? 23.02586  13.59679 -43.05679 1.000 29.24312 ? 166 PHE A CE2 1 
ATOM   1306  C  CZ  . PHE A  1  165 ? 21.65795  13.46439 -42.91327 1.000 29.57637 ? 166 PHE A CZ  1 
ATOM   1307  N  N   . THR A  1  166 ? 22.05098  9.20986  -46.96674 1.000 36.81963 ? 167 THR A N   1 
ATOM   1308  C  CA  . THR A  1  166 ? 20.71558  9.00927  -47.51122 1.000 39.49698 ? 167 THR A CA  1 
ATOM   1309  C  C   . THR A  1  166 ? 20.15533  7.70464  -46.96385 1.000 43.42654 ? 167 THR A C   1 
ATOM   1310  O  O   . THR A  1  166 ? 20.90692  6.79199  -46.60834 1.000 39.86697 ? 167 THR A O   1 
ATOM   1311  C  CB  . THR A  1  166 ? 20.72312  8.98857  -49.04664 1.000 38.66725 ? 167 THR A CB  1 
ATOM   1312  O  OG1 . THR A  1  166 ? 19.39632  8.74574  -49.53090 1.000 38.95440 ? 167 THR A OG1 1 
ATOM   1313  C  CG2 . THR A  1  166 ? 21.66122  7.90994  -49.56938 1.000 38.26168 ? 167 THR A CG2 1 
ATOM   1314  N  N   . GLY A  1  167 ? 18.82518  7.63326  -46.88938 1.000 41.55187 ? 168 GLY A N   1 
ATOM   1315  C  CA  . GLY A  1  167 ? 18.16688  6.40874  -46.47277 1.000 44.16711 ? 168 GLY A CA  1 
ATOM   1316  C  C   . GLY A  1  167 ? 18.06078  5.33818  -47.53829 1.000 44.46508 ? 168 GLY A C   1 
ATOM   1317  O  O   . GLY A  1  167 ? 17.69692  4.20275  -47.22025 1.000 46.43515 ? 168 GLY A O   1 
ATOM   1318  N  N   . ASN A  1  168 ? 18.36908  5.66996  -48.78968 1.000 43.20597 ? 169 ASN A N   1 
ATOM   1319  C  CA  . ASN A  1  168 ? 18.31233  4.71820  -49.89509 1.000 43.15516 ? 169 ASN A CA  1 
ATOM   1320  C  C   . ASN A  1  168 ? 19.65661  4.00684  -50.00204 1.000 46.79314 ? 169 ASN A C   1 
ATOM   1321  O  O   . ASN A  1  168 ? 20.65885  4.61314  -50.39611 1.000 49.17646 ? 169 ASN A O   1 
ATOM   1322  C  CB  . ASN A  1  168 ? 17.95181  5.42703  -51.19763 1.000 45.55906 ? 169 ASN A CB  1 
ATOM   1323  C  CG  . ASN A  1  168 ? 17.61522  4.45897  -52.31675 1.000 49.47915 ? 169 ASN A CG  1 
ATOM   1324  O  OD1 . ASN A  1  168 ? 18.32428  3.47671  -52.54355 1.000 46.79482 ? 169 ASN A OD1 1 
ATOM   1325  N  ND2 . ASN A  1  168 ? 16.52212  4.73020  -53.02046 1.000 48.43673 ? 169 ASN A ND2 1 
ATOM   1326  N  N   . ASP A  1  169 ? 19.67471  2.71841  -49.65026 1.000 46.44602 ? 170 ASP A N   1 
ATOM   1327  C  CA  . ASP A  1  169 ? 20.92495  1.96492  -49.63918 1.000 46.54356 ? 170 ASP A CA  1 
ATOM   1328  C  C   . ASP A  1  169 ? 21.53924  1.86513  -51.03172 1.000 50.84971 ? 170 ASP A C   1 
ATOM   1329  O  O   . ASP A  1  169 ? 22.76760  1.87428  -51.17393 1.000 51.48812 ? 170 ASP A O   1 
ATOM   1330  C  CB  . ASP A  1  169 ? 20.69072  0.57360  -49.05147 1.000 46.68360 ? 170 ASP A CB  1 
ATOM   1331  C  CG  . ASP A  1  169 ? 20.43766  0.60932  -47.55745 1.000 51.06519 ? 170 ASP A CG  1 
ATOM   1332  O  OD1 . ASP A  1  169 ? 21.17577  1.32468  -46.84782 1.000 49.12673 ? 170 ASP A OD1 1 
ATOM   1333  O  OD2 . ASP A  1  169 ? 19.50164  -0.07329 -47.09084 1.000 56.52261 ? 170 ASP A OD2 1 
ATOM   1334  N  N   . GLU A  1  170 ? 20.70819  1.76060  -52.07307 1.000 53.73223 ? 171 GLU A N   1 
ATOM   1335  C  CA  . GLU A  1  170 ? 21.25451  1.65642  -53.42370 1.000 51.74210 ? 171 GLU A CA  1 
ATOM   1336  C  C   . GLU A  1  170 ? 21.90576  2.96114  -53.85740 1.000 48.61168 ? 171 GLU A C   1 
ATOM   1337  O  O   . GLU A  1  170 ? 22.99278  2.94959  -54.44536 1.000 53.00285 ? 171 GLU A O   1 
ATOM   1338  C  CB  . GLU A  1  170 ? 20.16912  1.24952  -54.42138 1.000 56.85247 ? 171 GLU A CB  1 
ATOM   1339  C  CG  . GLU A  1  170 ? 19.79274  -0.21783 -54.37355 1.000 58.73768 ? 171 GLU A CG  1 
ATOM   1340  C  CD  . GLU A  1  170 ? 18.92433  -0.55466 -53.18722 1.000 67.29763 ? 171 GLU A CD  1 
ATOM   1341  O  OE1 . GLU A  1  170 ? 17.95501  0.19364  -52.93475 1.000 63.71912 ? 171 GLU A OE1 1 
ATOM   1342  O  OE2 . GLU A  1  170 ? 19.21646  -1.56091 -52.50381 1.000 76.33799 ? 171 GLU A OE2 1 
ATOM   1343  N  N   . ILE A  1  171 ? 21.26209  4.09562  -53.57446 1.000 48.84872 ? 172 ILE A N   1 
ATOM   1344  C  CA  . ILE A  1  171 ? 21.86823  5.38388  -53.89765 1.000 48.06601 ? 172 ILE A CA  1 
ATOM   1345  C  C   . ILE A  1  171 ? 23.15722  5.57288  -53.10998 1.000 48.93126 ? 172 ILE A C   1 
ATOM   1346  O  O   . ILE A  1  171 ? 24.17924  6.00504  -53.65711 1.000 48.15730 ? 172 ILE A O   1 
ATOM   1347  C  CB  . ILE A  1  171 ? 20.87061  6.52700  -53.63676 1.000 48.87214 ? 172 ILE A CB  1 
ATOM   1348  C  CG1 . ILE A  1  171 ? 19.63642  6.36791  -54.52498 1.000 48.55852 ? 172 ILE A CG1 1 
ATOM   1349  C  CG2 . ILE A  1  171 ? 21.52962  7.87621  -53.88614 1.000 48.74906 ? 172 ILE A CG2 1 
ATOM   1350  C  CD1 . ILE A  1  171 ? 19.93496  6.46481  -56.00826 1.000 53.22714 ? 172 ILE A CD1 1 
ATOM   1351  N  N   . ALA A  1  172 ? 23.13397  5.24137  -51.81594 1.000 48.42383 ? 173 ALA A N   1 
ATOM   1352  C  CA  . ALA A  1  172 ? 24.33132  5.38748  -50.99492 1.000 48.89889 ? 173 ALA A CA  1 
ATOM   1353  C  C   . ALA A  1  172 ? 25.46074  4.50138  -51.50435 1.000 47.43931 ? 173 ALA A C   1 
ATOM   1354  O  O   . ALA A  1  172 ? 26.63327  4.89306  -51.46793 1.000 48.48531 ? 173 ALA A O   1 
ATOM   1355  C  CB  . ALA A  1  172 ? 24.01129  5.06629  -49.53479 1.000 48.81443 ? 173 ALA A CB  1 
ATOM   1356  N  N   . ASP A  1  173 ? 25.12709  3.30196  -51.98568 1.000 49.53491 ? 174 ASP A N   1 
ATOM   1357  C  CA  . ASP A  1  173 ? 26.14642  2.38935  -52.48777 1.000 47.91430 ? 174 ASP A CA  1 
ATOM   1358  C  C   . ASP A  1  173 ? 26.71128  2.83326  -53.83140 1.000 47.58614 ? 174 ASP A C   1 
ATOM   1359  O  O   . ASP A  1  173 ? 27.80892  2.40261  -54.19863 1.000 50.28050 ? 174 ASP A O   1 
ATOM   1360  C  CB  . ASP A  1  173 ? 25.57412  0.97499  -52.59619 1.000 52.66815 ? 174 ASP A CB  1 
ATOM   1361  C  CG  . ASP A  1  173 ? 26.63082  -0.05661 -52.93655 1.000 60.72779 ? 174 ASP A CG  1 
ATOM   1362  O  OD1 . ASP A  1  173 ? 27.51105  -0.30948 -52.08689 1.000 59.59473 ? 174 ASP A OD1 1 
ATOM   1363  O  OD2 . ASP A  1  173 ? 26.58319  -0.61241 -54.05506 1.000 65.75068 ? 174 ASP A OD2 1 
ATOM   1364  N  N   . GLU A  1  174 ? 25.99772  3.68826  -54.56638 1.000 48.14775 ? 175 GLU A N   1 
ATOM   1365  C  CA  . GLU A  1  174 ? 26.48058  4.17305  -55.85292 1.000 48.92417 ? 175 GLU A CA  1 
ATOM   1366  C  C   . GLU A  1  174 ? 27.39496  5.38340  -55.73145 1.000 47.27031 ? 175 GLU A C   1 
ATOM   1367  O  O   . GLU A  1  174 ? 28.17793  5.64471  -56.65189 1.000 49.15677 ? 175 GLU A O   1 
ATOM   1368  C  CB  . GLU A  1  174 ? 25.30122  4.53585  -56.76446 1.000 50.40820 ? 175 GLU A CB  1 
ATOM   1369  C  CG  . GLU A  1  174 ? 24.44041  3.36569  -57.23227 1.000 53.34239 ? 175 GLU A CG  1 
ATOM   1370  C  CD  . GLU A  1  174 ? 25.20201  2.36105  -58.08290 1.000 57.66192 ? 175 GLU A CD  1 
ATOM   1371  O  OE1 . GLU A  1  174 ? 25.98785  1.56392  -57.52768 1.000 60.40439 ? 175 GLU A OE1 1 
ATOM   1372  O  OE2 . GLU A  1  174 ? 25.01178  2.37143  -59.31758 1.000 65.58153 ? 175 GLU A OE2 1 
ATOM   1373  N  N   . ILE A  1  175 ? 27.31760  6.12057  -54.63015 1.000 43.35901 ? 176 ILE A N   1 
ATOM   1374  C  CA  . ILE A  1  175 ? 28.21636  7.24255  -54.38986 1.000 41.38327 ? 176 ILE A CA  1 
ATOM   1375  C  C   . ILE A  1  175 ? 29.53195  6.72502  -53.82237 1.000 41.51466 ? 176 ILE A C   1 
ATOM   1376  O  O   . ILE A  1  175 ? 29.56763  5.73137  -53.08742 1.000 41.44154 ? 176 ILE A O   1 
ATOM   1377  C  CB  . ILE A  1  175 ? 27.54460  8.26851  -53.45355 1.000 40.44598 ? 176 ILE A CB  1 
ATOM   1378  C  CG1 . ILE A  1  175 ? 26.23940  8.76869  -54.07773 1.000 39.50179 ? 176 ILE A CG1 1 
ATOM   1379  C  CG2 . ILE A  1  175 ? 28.47092  9.44003  -53.16260 1.000 36.46253 ? 176 ILE A CG2 1 
ATOM   1380  C  CD1 . ILE A  1  175 ? 25.38861  9.60300  -53.14629 1.000 39.52325 ? 176 ILE A CD1 1 
ATOM   1381  N  N   . ASP A  1  176 ? 30.62722  7.38902  -54.18785 1.000 39.28151 ? 177 ASP A N   1 
ATOM   1382  C  CA  . ASP A  1  176 ? 31.95140  7.03902  -53.69919 1.000 40.25539 ? 177 ASP A CA  1 
ATOM   1383  C  C   . ASP A  1  176 ? 31.94021  6.97150  -52.17197 1.000 41.16682 ? 177 ASP A C   1 
ATOM   1384  O  O   . ASP A  1  176 ? 31.58175  7.96200  -51.51685 1.000 39.39699 ? 177 ASP A O   1 
ATOM   1385  C  CB  . ASP A  1  176 ? 32.97973  8.06064  -54.18575 1.000 41.46264 ? 177 ASP A CB  1 
ATOM   1386  C  CG  . ASP A  1  176 ? 34.41722  7.61060  -53.95661 1.000 41.88331 ? 177 ASP A CG  1 
ATOM   1387  O  OD1 . ASP A  1  176 ? 34.74173  7.13606  -52.84810 1.000 45.92458 ? 177 ASP A OD1 1 
ATOM   1388  O  OD2 . ASP A  1  176 ? 35.22785  7.72313  -54.89858 1.000 49.85414 ? 177 ASP A OD2 1 
ATOM   1389  N  N   . PRO A  1  177 ? 32.30616  5.83368  -51.57511 1.000 42.06601 ? 178 PRO A N   1 
ATOM   1390  C  CA  . PRO A  1  177 ? 32.15127  5.67834  -50.11878 1.000 41.11861 ? 178 PRO A CA  1 
ATOM   1391  C  C   . PRO A  1  177 ? 33.00804  6.62606  -49.29298 1.000 40.32996 ? 178 PRO A C   1 
ATOM   1392  O  O   . PRO A  1  177 ? 32.75702  6.75603  -48.08816 1.000 40.30595 ? 178 PRO A O   1 
ATOM   1393  C  CB  . PRO A  1  177 ? 32.55021  4.21566  -49.87614 1.000 41.72296 ? 178 PRO A CB  1 
ATOM   1394  C  CG  . PRO A  1  177 ? 33.40446  3.85405  -51.05030 1.000 38.76024 ? 178 PRO A CG  1 
ATOM   1395  C  CD  . PRO A  1  177 ? 32.84406  4.61901  -52.21000 1.000 39.72061 ? 178 PRO A CD  1 
ATOM   1396  N  N   . ALA A  1  178 ? 34.00335  7.28809  -49.88701 1.000 39.19125 ? 179 ALA A N   1 
ATOM   1397  C  CA  . ALA A  1  178 ? 34.78554  8.26209  -49.13493 1.000 38.83838 ? 179 ALA A CA  1 
ATOM   1398  C  C   . ALA A  1  178 ? 33.95209  9.46025  -48.69643 1.000 39.77312 ? 179 ALA A C   1 
ATOM   1399  O  O   . ALA A  1  178 ? 34.30643  10.11857 -47.71256 1.000 37.71210 ? 179 ALA A O   1 
ATOM   1400  C  CB  . ALA A  1  178 ? 35.98074  8.73312  -49.96376 1.000 33.76786 ? 179 ALA A CB  1 
ATOM   1401  N  N   . PHE A  1  179 ? 32.85699  9.75109  -49.39651 1.000 37.49122 ? 180 PHE A N   1 
ATOM   1402  C  CA  . PHE A  1  179 ? 32.00173  10.89095 -49.10030 1.000 35.31878 ? 180 PHE A CA  1 
ATOM   1403  C  C   . PHE A  1  179 ? 30.70713  10.49667 -48.39811 1.000 36.54542 ? 180 PHE A C   1 
ATOM   1404  O  O   . PHE A  1  179 ? 29.84228  11.35470 -48.19464 1.000 35.98647 ? 180 PHE A O   1 
ATOM   1405  C  CB  . PHE A  1  179 ? 31.66289  11.64687 -50.38750 1.000 35.28034 ? 180 PHE A CB  1 
ATOM   1406  C  CG  . PHE A  1  179 ? 32.85712  11.99410 -51.22842 1.000 37.59591 ? 180 PHE A CG  1 
ATOM   1407  C  CD1 . PHE A  1  179 ? 33.82536  12.86766 -50.75856 1.000 35.71096 ? 180 PHE A CD1 1 
ATOM   1408  C  CD2 . PHE A  1  179 ? 33.00182  11.45954 -52.49882 1.000 37.11133 ? 180 PHE A CD2 1 
ATOM   1409  C  CE1 . PHE A  1  179 ? 34.92002  13.19282 -51.53485 1.000 34.61198 ? 180 PHE A CE1 1 
ATOM   1410  C  CE2 . PHE A  1  179 ? 34.09312  11.78144 -53.28103 1.000 36.02541 ? 180 PHE A CE2 1 
ATOM   1411  C  CZ  . PHE A  1  179 ? 35.05435  12.64880 -52.79879 1.000 36.98323 ? 180 PHE A CZ  1 
ATOM   1412  N  N   . VAL A  1  180 ? 30.54354  9.22707  -48.03452 1.000 36.78427 ? 181 VAL A N   1 
ATOM   1413  C  CA  . VAL A  1  180 ? 29.26571  8.70222  -47.56585 1.000 39.00125 ? 181 VAL A CA  1 
ATOM   1414  C  C   . VAL A  1  180 ? 29.37151  8.35623  -46.08903 1.000 38.03538 ? 181 VAL A C   1 
ATOM   1415  O  O   . VAL A  1  180 ? 30.28283  7.62765  -45.67798 1.000 40.35125 ? 181 VAL A O   1 
ATOM   1416  C  CB  . VAL A  1  180 ? 28.82950  7.47091  -48.37939 1.000 38.46000 ? 181 VAL A CB  1 
ATOM   1417  C  CG1 . VAL A  1  180 ? 27.61464  6.81962  -47.74196 1.000 35.54124 ? 181 VAL A CG1 1 
ATOM   1418  C  CG2 . VAL A  1  180 ? 28.52900  7.86580  -49.81535 1.000 39.27829 ? 181 VAL A CG2 1 
ATOM   1419  N  N   . ILE A  1  181 ? 28.44467  8.88723  -45.29503 1.000 36.13129 ? 182 ILE A N   1 
ATOM   1420  C  CA  . ILE A  1  181 ? 28.22402  8.41355  -43.93299 1.000 35.75043 ? 182 ILE A CA  1 
ATOM   1421  C  C   . ILE A  1  181 ? 27.28651  7.21397  -44.02378 1.000 38.93341 ? 182 ILE A C   1 
ATOM   1422  O  O   . ILE A  1  181 ? 26.08957  7.36620  -44.28136 1.000 36.17756 ? 182 ILE A O   1 
ATOM   1423  C  CB  . ILE A  1  181 ? 27.64458  9.51292  -43.03518 1.000 35.86107 ? 182 ILE A CB  1 
ATOM   1424  C  CG1 . ILE A  1  181 ? 28.67466  10.62593 -42.82521 1.000 36.41710 ? 182 ILE A CG1 1 
ATOM   1425  C  CG2 . ILE A  1  181 ? 27.20536  8.94010  -41.69470 1.000 34.83529 ? 182 ILE A CG2 1 
ATOM   1426  C  CD1 . ILE A  1  181 ? 28.16645  11.78208 -41.98667 1.000 33.90701 ? 182 ILE A CD1 1 
ATOM   1427  N  N   . ASP A  1  182 ? 27.83142  6.01733  -43.82234 1.000 41.95352 ? 183 ASP A N   1 
ATOM   1428  C  CA  . ASP A  1  182 ? 27.07197  4.78293  -43.99519 1.000 43.20488 ? 183 ASP A CA  1 
ATOM   1429  C  C   . ASP A  1  182 ? 26.22704  4.54627  -42.74836 1.000 42.43812 ? 183 ASP A C   1 
ATOM   1430  O  O   . ASP A  1  182 ? 26.75427  4.17845  -41.69323 1.000 44.59008 ? 183 ASP A O   1 
ATOM   1431  C  CB  . ASP A  1  182 ? 28.01696  3.61399  -44.26493 1.000 45.80766 ? 183 ASP A CB  1 
ATOM   1432  C  CG  . ASP A  1  182 ? 27.29825  2.38268  -44.79667 1.000 49.75370 ? 183 ASP A CG  1 
ATOM   1433  O  OD1 . ASP A  1  182 ? 26.06325  2.27618  -44.62974 1.000 46.98659 ? 183 ASP A OD1 1 
ATOM   1434  O  OD2 . ASP A  1  182 ? 27.97560  1.51902  -45.39413 1.000 56.19868 ? 183 ASP A OD2 1 
ATOM   1435  N  N   . ILE A  1  183 ? 24.91381  4.76014  -42.86926 1.000 40.36611 ? 184 ILE A N   1 
ATOM   1436  C  CA  . ILE A  1  183 ? 24.01548  4.57829  -41.73095 1.000 40.65518 ? 184 ILE A CA  1 
ATOM   1437  C  C   . ILE A  1  183 ? 24.05010  3.13523  -41.24593 1.000 43.26646 ? 184 ILE A C   1 
ATOM   1438  O  O   . ILE A  1  183 ? 23.98511  2.86744  -40.03959 1.000 44.91589 ? 184 ILE A O   1 
ATOM   1439  C  CB  . ILE A  1  183 ? 22.58505  5.00940  -42.10515 1.000 42.03746 ? 184 ILE A CB  1 
ATOM   1440  C  CG1 . ILE A  1  183 ? 22.54414  6.49833  -42.45160 1.000 39.51407 ? 184 ILE A CG1 1 
ATOM   1441  C  CG2 . ILE A  1  183 ? 21.61766  4.69790  -40.97264 1.000 38.89780 ? 184 ILE A CG2 1 
ATOM   1442  C  CD1 . ILE A  1  183 ? 21.17383  6.98360  -42.86009 1.000 38.04199 ? 184 ILE A CD1 1 
ATOM   1443  N  N   . ASN A  1  184 ? 24.16155  2.18315  -42.17517 1.000 43.96308 ? 185 ASN A N   1 
ATOM   1444  C  CA  . ASN A  1  184 ? 24.13009  0.77356  -41.79959 1.000 42.42220 ? 185 ASN A CA  1 
ATOM   1445  C  C   . ASN A  1  184 ? 25.38287  0.36116  -41.03884 1.000 42.03884 ? 185 ASN A C   1 
ATOM   1446  O  O   . ASN A  1  184 ? 25.33494  -0.57669 -40.23513 1.000 43.92483 ? 185 ASN A O   1 
ATOM   1447  C  CB  . ASN A  1  184 ? 23.95652  -0.09445 -43.04468 1.000 40.52831 ? 185 ASN A CB  1 
ATOM   1448  C  CG  . ASN A  1  184 ? 22.68706  0.22980  -43.80481 1.000 43.61649 ? 185 ASN A CG  1 
ATOM   1449  O  OD1 . ASN A  1  184 ? 21.59516  0.25262  -43.23496 1.000 44.31512 ? 185 ASN A OD1 1 
ATOM   1450  N  ND2 . ASN A  1  184 ? 22.82496  0.49285  -45.09871 1.000 44.48706 ? 185 ASN A ND2 1 
ATOM   1451  N  N   . LYS A  1  185 ? 26.50408  1.04757  -41.26978 1.000 41.68810 ? 186 LYS A N   1 
ATOM   1452  C  CA  . LYS A  1  185 ? 27.74447  0.71636  -40.57786 1.000 44.06410 ? 186 LYS A CA  1 
ATOM   1453  C  C   . LYS A  1  185 ? 27.84220  1.37705  -39.20835 1.000 44.16460 ? 186 LYS A C   1 
ATOM   1454  O  O   . LYS A  1  185 ? 28.46532  0.81724  -38.29991 1.000 45.78350 ? 186 LYS A O   1 
ATOM   1455  C  CB  . LYS A  1  185 ? 28.94381  1.14708  -41.42369 1.000 48.89465 ? 186 LYS A CB  1 
ATOM   1456  C  CG  . LYS A  1  185 ? 29.24045  0.26844  -42.62292 1.000 54.65678 ? 186 LYS A CG  1 
ATOM   1457  C  CD  . LYS A  1  185 ? 30.46014  0.79154  -43.37128 1.000 60.31508 ? 186 LYS A CD  1 
ATOM   1458  C  CE  . LYS A  1  185 ? 30.78757  -0.05871 -44.58828 1.000 62.32550 ? 186 LYS A CE  1 
ATOM   1459  N  NZ  . LYS A  1  185 ? 31.84125  0.57650  -45.42745 1.000 64.24018 ? 186 LYS A NZ  1 
ATOM   1460  N  N   . GLN A  1  186 ? 27.23622  2.55118  -39.03608 1.000 43.10426 ? 187 GLN A N   1 
ATOM   1461  C  CA  . GLN A  1  186 ? 27.41379  3.32209  -37.81187 1.000 42.68258 ? 187 GLN A CA  1 
ATOM   1462  C  C   . GLN A  1  186 ? 26.35590  3.02847  -36.75859 1.000 43.55029 ? 187 GLN A C   1 
ATOM   1463  O  O   . GLN A  1  186 ? 26.62992  3.17186  -35.56082 1.000 42.94601 ? 187 GLN A O   1 
ATOM   1464  C  CB  . GLN A  1  186 ? 27.41362  4.82127  -38.12908 1.000 41.56459 ? 187 GLN A CB  1 
ATOM   1465  C  CG  . GLN A  1  186 ? 28.47920  5.25267  -39.13506 1.000 42.09312 ? 187 GLN A CG  1 
ATOM   1466  C  CD  . GLN A  1  186 ? 29.89302  4.94859  -38.67406 1.000 42.58037 ? 187 GLN A CD  1 
ATOM   1467  O  OE1 . GLN A  1  186 ? 30.16576  4.86553  -37.47822 1.000 44.65675 ? 187 GLN A OE1 1 
ATOM   1468  N  NE2 . GLN A  1  186 ? 30.80181  4.78228  -39.62758 1.000 48.06434 ? 187 GLN A NE2 1 
ATOM   1469  N  N   . PHE A  1  187 ? 25.15923  2.62011  -37.16755 1.000 40.36603 ? 188 PHE A N   1 
ATOM   1470  C  CA  . PHE A  1  187 ? 24.09126  2.39478  -36.21202 1.000 43.04373 ? 188 PHE A CA  1 
ATOM   1471  C  C   . PHE A  1  187 ? 23.70996  0.91866  -36.18465 1.000 43.69815 ? 188 PHE A C   1 
ATOM   1472  O  O   . PHE A  1  187 ? 23.85225  0.21988  -37.19281 1.000 43.01958 ? 188 PHE A O   1 
ATOM   1473  C  CB  . PHE A  1  187 ? 22.85511  3.23582  -36.56378 1.000 43.46190 ? 188 PHE A CB  1 
ATOM   1474  C  CG  . PHE A  1  187 ? 23.09288  4.72425  -36.51145 1.000 42.85382 ? 188 PHE A CG  1 
ATOM   1475  C  CD1 . PHE A  1  187 ? 23.58045  5.40211  -37.61975 1.000 39.14898 ? 188 PHE A CD1 1 
ATOM   1476  C  CD2 . PHE A  1  187 ? 22.82438  5.44487  -35.35867 1.000 40.77053 ? 188 PHE A CD2 1 
ATOM   1477  C  CE1 . PHE A  1  187 ? 23.79707  6.76940  -37.57816 1.000 36.10327 ? 188 PHE A CE1 1 
ATOM   1478  C  CE2 . PHE A  1  187 ? 23.04115  6.81254  -35.31017 1.000 37.56832 ? 188 PHE A CE2 1 
ATOM   1479  C  CZ  . PHE A  1  187 ? 23.52776  7.47461  -36.42090 1.000 35.29620 ? 188 PHE A CZ  1 
ATOM   1480  N  N   . PRO A  1  188 ? 23.24065  0.41038  -35.04597 1.000 44.08688 ? 189 PRO A N   1 
ATOM   1481  C  CA  . PRO A  1  188 ? 22.69509  -0.95177 -35.01932 1.000 43.69716 ? 189 PRO A CA  1 
ATOM   1482  C  C   . PRO A  1  188 ? 21.46123  -1.04899 -35.90410 1.000 44.75113 ? 189 PRO A C   1 
ATOM   1483  O  O   . PRO A  1  188 ? 20.88693  -0.04534 -36.33170 1.000 43.20348 ? 189 PRO A O   1 
ATOM   1484  C  CB  . PRO A  1  188 ? 22.35918  -1.17979 -33.54155 1.000 42.61338 ? 189 PRO A CB  1 
ATOM   1485  C  CG  . PRO A  1  188 ? 22.23330  0.19336  -32.96181 1.000 42.23305 ? 189 PRO A CG  1 
ATOM   1486  C  CD  . PRO A  1  188 ? 23.21344  1.04322  -33.71704 1.000 42.73812 ? 189 PRO A CD  1 
ATOM   1487  N  N   . GLU A  1  189 ? 21.04814  -2.29156 -36.17205 1.000 49.46091 ? 190 GLU A N   1 
ATOM   1488  C  CA  . GLU A  1  189 ? 20.05000  -2.54175 -37.21097 1.000 47.81033 ? 190 GLU A CA  1 
ATOM   1489  C  C   . GLU A  1  189 ? 18.75796  -1.77208 -36.95672 1.000 44.14468 ? 190 GLU A C   1 
ATOM   1490  O  O   . GLU A  1  189 ? 18.27612  -1.04527 -37.83324 1.000 46.52003 ? 190 GLU A O   1 
ATOM   1491  C  CB  . GLU A  1  189 ? 19.76257  -4.03754 -37.32728 1.000 53.02677 ? 190 GLU A CB  1 
ATOM   1492  C  CG  . GLU A  1  189 ? 18.66917  -4.34403 -38.34119 1.000 56.89862 ? 190 GLU A CG  1 
ATOM   1493  C  CD  . GLU A  1  189 ? 18.34662  -5.81685 -38.43591 1.000 65.57415 ? 190 GLU A CD  1 
ATOM   1494  O  OE1 . GLU A  1  189 ? 19.23868  -6.64215 -38.14612 1.000 69.74209 ? 190 GLU A OE1 1 
ATOM   1495  O  OE2 . GLU A  1  189 ? 17.19905  -6.14728 -38.80495 1.000 72.80297 ? 190 GLU A OE2 1 
ATOM   1496  N  N   . ASP A  1  190 ? 18.17107  -1.93090 -35.76704 1.000 44.53230 ? 191 ASP A N   1 
ATOM   1497  C  CA  . ASP A  1  190 ? 16.88408  -1.29507 -35.49581 1.000 44.85318 ? 191 ASP A CA  1 
ATOM   1498  C  C   . ASP A  1  190 ? 16.98250  0.22496  -35.52777 1.000 43.22373 ? 191 ASP A C   1 
ATOM   1499  O  O   . ASP A  1  190 ? 16.03735  0.89660  -35.95758 1.000 43.09181 ? 191 ASP A O   1 
ATOM   1500  C  CB  . ASP A  1  190 ? 16.33521  -1.76679 -34.15027 1.000 45.92735 ? 191 ASP A CB  1 
ATOM   1501  C  CG  . ASP A  1  190 ? 15.82647  -3.19405 -34.19846 1.000 57.87018 ? 191 ASP A CG  1 
ATOM   1502  O  OD1 . ASP A  1  190 ? 15.90153  -3.81824 -35.27978 1.000 58.89003 ? 191 ASP A OD1 1 
ATOM   1503  O  OD2 . ASP A  1  190 ? 15.35231  -3.69334 -33.15516 1.000 65.25895 ? 191 ASP A OD2 1 
ATOM   1504  N  N   . GLN A  1  191 ? 18.11021  0.78658  -35.08691 1.000 40.21488 ? 192 GLN A N   1 
ATOM   1505  C  CA  . GLN A  1  191 ? 18.29470  2.22943  -35.19739 1.000 41.79572 ? 192 GLN A CA  1 
ATOM   1506  C  C   . GLN A  1  191 ? 18.48114  2.64541  -36.65048 1.000 38.68822 ? 192 GLN A C   1 
ATOM   1507  O  O   . GLN A  1  191 ? 17.94964  3.67516  -37.08061 1.000 38.70336 ? 192 GLN A O   1 
ATOM   1508  C  CB  . GLN A  1  191 ? 19.48688  2.68148  -34.35265 1.000 41.14510 ? 192 GLN A CB  1 
ATOM   1509  C  CG  . GLN A  1  191 ? 19.25125  2.63371  -32.85292 1.000 40.40047 ? 192 GLN A CG  1 
ATOM   1510  C  CD  . GLN A  1  191 ? 20.41749  3.19792  -32.06047 1.000 39.67727 ? 192 GLN A CD  1 
ATOM   1511  O  OE1 . GLN A  1  191 ? 21.33819  3.78819  -32.62402 1.000 41.66682 ? 192 GLN A OE1 1 
ATOM   1512  N  NE2 . GLN A  1  191 ? 20.37988  3.02273  -30.74526 1.000 39.37057 ? 192 GLN A NE2 1 
ATOM   1513  N  N   . ALA A  1  192 ? 19.22773  1.85167  -37.42152 1.000 42.25889 ? 193 ALA A N   1 
ATOM   1514  C  CA  . ALA A  1  192 ? 19.46275  2.17943  -38.82380 1.000 40.18482 ? 193 ALA A CA  1 
ATOM   1515  C  C   . ALA A  1  192 ? 18.16380  2.18525  -39.61892 1.000 41.47530 ? 193 ALA A C   1 
ATOM   1516  O  O   . ALA A  1  192 ? 17.97544  3.02673  -40.50465 1.000 44.76919 ? 193 ALA A O   1 
ATOM   1517  C  CB  . ALA A  1  192 ? 20.46078  1.19518  -39.43117 1.000 41.53322 ? 193 ALA A CB  1 
ATOM   1518  N  N   . GLU A  1  193 ? 17.25592  1.25216  -39.32148 1.000 42.68116 ? 194 GLU A N   1 
ATOM   1519  C  CA  . GLU A  1  193 ? 15.98441  1.21001  -40.03741 1.000 41.67002 ? 194 GLU A CA  1 
ATOM   1520  C  C   . GLU A  1  193 ? 15.12916  2.42830  -39.72097 1.000 41.03053 ? 194 GLU A C   1 
ATOM   1521  O  O   . GLU A  1  193 ? 14.43823  2.95303  -40.60198 1.000 43.24665 ? 194 GLU A O   1 
ATOM   1522  C  CB  . GLU A  1  193 ? 15.22943  -0.07623 -39.69976 1.000 43.30954 ? 194 GLU A CB  1 
ATOM   1523  C  CG  . GLU A  1  193 ? 15.94006  -1.34618 -40.14189 1.000 51.00454 ? 194 GLU A CG  1 
ATOM   1524  C  CD  . GLU A  1  193 ? 16.18994  -1.37902 -41.64202 1.000 56.21806 ? 194 GLU A CD  1 
ATOM   1525  O  OE1 . GLU A  1  193 ? 15.30002  -0.94044 -42.40379 1.000 58.73846 ? 194 GLU A OE1 1 
ATOM   1526  O  OE2 . GLU A  1  193 ? 17.27249  -1.84306 -42.06033 1.000 56.04602 ? 194 GLU A OE2 1 
ATOM   1527  N  N   . THR A  1  194 ? 15.16519  2.89536  -38.47193 1.000 41.98108 ? 195 THR A N   1 
ATOM   1528  C  CA  . THR A  1  194 ? 14.40892  4.08834  -38.10548 1.000 41.25549 ? 195 THR A CA  1 
ATOM   1529  C  C   . THR A  1  194 ? 14.95683  5.32130  -38.81421 1.000 38.95644 ? 195 THR A C   1 
ATOM   1530  O  O   . THR A  1  194 ? 14.19438  6.12119  -39.36907 1.000 40.35169 ? 195 THR A O   1 
ATOM   1531  C  CB  . THR A  1  194 ? 14.43262  4.27966  -36.58693 1.000 45.29427 ? 195 THR A CB  1 
ATOM   1532  O  OG1 . THR A  1  194 ? 13.80234  3.15925  -35.95076 1.000 44.13171 ? 195 THR A OG1 1 
ATOM   1533  C  CG2 . THR A  1  194 ? 13.70128  5.55536  -36.19409 1.000 38.22932 ? 195 THR A CG2 1 
ATOM   1534  N  N   . LEU A  1  195 ? 16.28159  5.48486  -38.81450 1.000 37.41140 ? 196 LEU A N   1 
ATOM   1535  C  CA  . LEU A  1  195 ? 16.88981  6.64832  -39.45281 1.000 38.26849 ? 196 LEU A CA  1 
ATOM   1536  C  C   . LEU A  1  195 ? 16.68506  6.62329  -40.96351 1.000 40.06365 ? 196 LEU A C   1 
ATOM   1537  O  O   . LEU A  1  195 ? 16.31473  7.63864  -41.56645 1.000 38.72168 ? 196 LEU A O   1 
ATOM   1538  C  CB  . LEU A  1  195 ? 18.37877  6.70740  -39.11339 1.000 36.22806 ? 196 LEU A CB  1 
ATOM   1539  C  CG  . LEU A  1  195 ? 18.71486  6.91154  -37.63816 1.000 34.23500 ? 196 LEU A CG  1 
ATOM   1540  C  CD1 . LEU A  1  195 ? 20.18652  6.64745  -37.40354 1.000 35.64535 ? 196 LEU A CD1 1 
ATOM   1541  C  CD2 . LEU A  1  195 ? 18.34188  8.31707  -37.19680 1.000 29.02121 ? 196 LEU A CD2 1 
ATOM   1542  N  N   . LYS A  1  196 ? 16.91958  5.46794  -41.59477 1.000 41.09293 ? 197 LYS A N   1 
ATOM   1543  C  CA  . LYS A  1  196 ? 16.73621  5.37556  -43.03941 1.000 40.26216 ? 197 LYS A CA  1 
ATOM   1544  C  C   . LYS A  1  196 ? 15.28631  5.61046  -43.43578 1.000 37.72357 ? 197 LYS A C   1 
ATOM   1545  O  O   . LYS A  1  196 ? 15.02055  6.18785  -44.49549 1.000 38.69918 ? 197 LYS A O   1 
ATOM   1546  C  CB  . LYS A  1  196 ? 17.22231  4.02057  -43.55607 1.000 42.64669 ? 197 LYS A CB  1 
ATOM   1547  C  CG  . LYS A  1  196 ? 18.73225  3.85147  -43.49521 1.000 43.55158 ? 197 LYS A CG  1 
ATOM   1548  C  CD  . LYS A  1  196 ? 19.19292  2.58286  -44.19417 1.000 42.64950 ? 197 LYS A CD  1 
ATOM   1549  C  CE  . LYS A  1  196 ? 18.56820  1.34161  -43.59330 1.000 46.02890 ? 197 LYS A CE  1 
ATOM   1550  N  NZ  . LYS A  1  196 ? 19.10657  0.11735  -44.24955 1.000 45.76075 ? 197 LYS A NZ  1 
ATOM   1551  N  N   . ALA A  1  197 ? 14.33763  5.18376  -42.60056 1.000 38.05940 ? 198 ALA A N   1 
ATOM   1552  C  CA  . ALA A  1  197 ? 12.93601  5.47051  -42.88128 1.000 37.12034 ? 198 ALA A CA  1 
ATOM   1553  C  C   . ALA A  1  197 ? 12.63040  6.95408  -42.72772 1.000 39.51705 ? 198 ALA A C   1 
ATOM   1554  O  O   . ALA A  1  197 ? 11.77686  7.48755  -43.44541 1.000 39.88722 ? 198 ALA A O   1 
ATOM   1555  C  CB  . ALA A  1  197 ? 12.03334  4.64298  -41.96757 1.000 37.98142 ? 198 ALA A CB  1 
ATOM   1556  N  N   . GLU A  1  198 ? 13.31152  7.63413  -41.80202 1.000 38.50690 ? 199 GLU A N   1 
ATOM   1557  C  CA  . GLU A  1  198 ? 13.09789  9.06792  -41.63519 1.000 38.86779 ? 199 GLU A CA  1 
ATOM   1558  C  C   . GLU A  1  198 ? 13.67471  9.85201  -42.80659 1.000 37.21887 ? 199 GLU A C   1 
ATOM   1559  O  O   . GLU A  1  198 ? 13.04409  10.79457 -43.29907 1.000 35.46292 ? 199 GLU A O   1 
ATOM   1560  C  CB  . GLU A  1  198 ? 13.71582  9.54469  -40.32021 1.000 35.67806 ? 199 GLU A CB  1 
ATOM   1561  C  CG  . GLU A  1  198 ? 12.98452  9.08244  -39.06979 1.000 33.46199 ? 199 GLU A CG  1 
ATOM   1562  C  CD  . GLU A  1  198 ? 11.61507  9.71734  -38.91299 1.000 35.30614 ? 199 GLU A CD  1 
ATOM   1563  O  OE1 . GLU A  1  198 ? 11.36603  10.77363 -39.53140 1.000 41.83430 ? 199 GLU A OE1 1 
ATOM   1564  O  OE2 . GLU A  1  198 ? 10.78803  9.16544  -38.15739 1.000 38.49867 ? 199 GLU A OE2 1 
ATOM   1565  N  N   . VAL A  1  199 ? 14.87171  9.48036  -43.26433 1.000 35.18454 ? 200 VAL A N   1 
ATOM   1566  C  CA  . VAL A  1  199 ? 15.51126  10.21523 -44.35047 1.000 36.53156 ? 200 VAL A CA  1 
ATOM   1567  C  C   . VAL A  1  199 ? 14.86030  9.88758  -45.68815 1.000 37.63291 ? 200 VAL A C   1 
ATOM   1568  O  O   . VAL A  1  199 ? 14.61565  10.78136 -46.50607 1.000 36.09638 ? 200 VAL A O   1 
ATOM   1569  C  CB  . VAL A  1  199 ? 17.02110  9.91991  -44.37082 1.000 35.77683 ? 200 VAL A CB  1 
ATOM   1570  C  CG1 . VAL A  1  199 ? 17.68877  10.65125 -45.52572 1.000 38.16216 ? 200 VAL A CG1 1 
ATOM   1571  C  CG2 . VAL A  1  199 ? 17.65290  10.31122 -43.05101 1.000 37.82685 ? 200 VAL A CG2 1 
ATOM   1572  N  N   . GLY A  1  200 ? 14.56289  8.61225  -45.93004 1.000 40.46425 ? 201 GLY A N   1 
ATOM   1573  C  CA  . GLY A  1  200 ? 13.93730  8.23066  -47.18636 1.000 38.60111 ? 201 GLY A CA  1 
ATOM   1574  C  C   . GLY A  1  200 ? 14.89775  8.37240  -48.35193 1.000 39.62671 ? 201 GLY A C   1 
ATOM   1575  O  O   . GLY A  1  200 ? 16.08527  8.04533  -48.25570 1.000 41.20059 ? 201 GLY A O   1 
ATOM   1576  N  N   . ASP A  1  201 ? 14.37492  8.85413  -49.47924 1.000 42.66820 ? 202 ASP A N   1 
ATOM   1577  C  CA  . ASP A  1  201 ? 15.18694  9.08052  -50.66949 1.000 43.65814 ? 202 ASP A CA  1 
ATOM   1578  C  C   . ASP A  1  201 ? 15.92935  10.40877 -50.63986 1.000 45.62221 ? 202 ASP A C   1 
ATOM   1579  O  O   . ASP A  1  201 ? 16.63352  10.72724 -51.60536 1.000 44.01961 ? 202 ASP A O   1 
ATOM   1580  C  CB  . ASP A  1  201 ? 14.31957  9.00493  -51.92765 1.000 42.70940 ? 202 ASP A CB  1 
ATOM   1581  C  CG  . ASP A  1  201 ? 13.92182  7.58767  -52.27184 1.000 46.72307 ? 202 ASP A CG  1 
ATOM   1582  O  OD1 . ASP A  1  201 ? 14.66705  6.65584  -51.90202 1.000 50.96041 ? 202 ASP A OD1 1 
ATOM   1583  O  OD2 . ASP A  1  201 ? 12.86666  7.40434  -52.91279 1.000 56.23778 ? 202 ASP A OD2 1 
ATOM   1584  N  N   . GLY A  1  202 ? 15.78154  11.18897 -49.57271 1.000 45.37713 ? 203 GLY A N   1 
ATOM   1585  C  CA  . GLY A  1  202 ? 16.48478  12.45124 -49.48465 1.000 37.51690 ? 203 GLY A CA  1 
ATOM   1586  C  C   . GLY A  1  202 ? 17.98494  12.25955 -49.37159 1.000 39.29803 ? 203 GLY A C   1 
ATOM   1587  O  O   . GLY A  1  202 ? 18.47535  11.28500 -48.79988 1.000 37.64349 ? 203 GLY A O   1 
ATOM   1588  N  N   . ILE A  1  203 ? 18.72234  13.20709 -49.94466 1.000 37.96720 ? 204 ILE A N   1 
ATOM   1589  C  CA  . ILE A  1  203 ? 20.17718  13.24673 -49.86288 1.000 38.48845 ? 204 ILE A CA  1 
ATOM   1590  C  C   . ILE A  1  203 ? 20.56864  14.51503 -49.11639 1.000 37.14336 ? 204 ILE A C   1 
ATOM   1591  O  O   . ILE A  1  203 ? 20.14715  15.61596 -49.48985 1.000 36.12478 ? 204 ILE A O   1 
ATOM   1592  C  CB  . ILE A  1  203 ? 20.82553  13.20197 -51.25975 1.000 38.18262 ? 204 ILE A CB  1 
ATOM   1593  C  CG1 . ILE A  1  203 ? 20.33109  11.97888 -52.03531 1.000 38.54796 ? 204 ILE A CG1 1 
ATOM   1594  C  CG2 . ILE A  1  203 ? 22.34259  13.17282 -51.14675 1.000 35.51218 ? 204 ILE A CG2 1 
ATOM   1595  C  CD1 . ILE A  1  203 ? 20.92783  11.84552 -53.41899 1.000 37.87043 ? 204 ILE A CD1 1 
ATOM   1596  N  N   . TRP A  1  204 ? 21.36181  14.36096 -48.05908 1.000 36.17495 ? 205 TRP A N   1 
ATOM   1597  C  CA  . TRP A  1  204 ? 21.71447  15.47229 -47.18546 1.000 35.87475 ? 205 TRP A CA  1 
ATOM   1598  C  C   . TRP A  1  204 ? 23.22577  15.55772 -47.05676 1.000 32.99640 ? 205 TRP A C   1 
ATOM   1599  O  O   . TRP A  1  204 ? 23.89502  14.53839 -46.86623 1.000 32.60147 ? 205 TRP A O   1 
ATOM   1600  C  CB  . TRP A  1  204 ? 21.06716  15.31831 -45.80367 1.000 30.65351 ? 205 TRP A CB  1 
ATOM   1601  C  CG  . TRP A  1  204 ? 19.57557  15.31087 -45.86661 1.000 33.46108 ? 205 TRP A CG  1 
ATOM   1602  C  CD1 . TRP A  1  204 ? 18.76964  14.23836 -46.12230 1.000 33.44609 ? 205 TRP A CD1 1 
ATOM   1603  C  CD2 . TRP A  1  204 ? 18.70550  16.43345 -45.68917 1.000 34.13829 ? 205 TRP A CD2 1 
ATOM   1604  N  NE1 . TRP A  1  204 ? 17.45099  14.62386 -46.10907 1.000 33.94544 ? 205 TRP A NE1 1 
ATOM   1605  C  CE2 . TRP A  1  204 ? 17.38462  15.96727 -45.84634 1.000 33.91563 ? 205 TRP A CE2 1 
ATOM   1606  C  CE3 . TRP A  1  204 ? 18.91418  17.78672 -45.40724 1.000 34.06202 ? 205 TRP A CE3 1 
ATOM   1607  C  CZ2 . TRP A  1  204 ? 16.27860  16.80708 -45.73276 1.000 31.73661 ? 205 TRP A CZ2 1 
ATOM   1608  C  CZ3 . TRP A  1  204 ? 17.81476  18.61878 -45.29707 1.000 34.91169 ? 205 TRP A CZ3 1 
ATOM   1609  C  CH2 . TRP A  1  204 ? 16.51408  18.12581 -45.45931 1.000 34.41613 ? 205 TRP A CH2 1 
ATOM   1610  N  N   . GLN A  1  205 ? 23.75420  16.77241 -47.16486 1.000 31.52217 ? 206 GLN A N   1 
ATOM   1611  C  CA  . GLN A  1  205 ? 25.17339  17.02468 -46.97600 1.000 32.07225 ? 206 GLN A CA  1 
ATOM   1612  C  C   . GLN A  1  205 ? 25.45918  17.33245 -45.51476 1.000 34.14981 ? 206 GLN A C   1 
ATOM   1613  O  O   . GLN A  1  205 ? 24.66962  18.00405 -44.84386 1.000 35.41813 ? 206 GLN A O   1 
ATOM   1614  C  CB  . GLN A  1  205 ? 25.63697  18.20138 -47.83256 1.000 32.93204 ? 206 GLN A CB  1 
ATOM   1615  C  CG  . GLN A  1  205 ? 25.43639  18.03053 -49.31566 1.000 33.57473 ? 206 GLN A CG  1 
ATOM   1616  C  CD  . GLN A  1  205 ? 25.59881  19.33876 -50.05919 1.000 31.52118 ? 206 GLN A CD  1 
ATOM   1617  O  OE1 . GLN A  1  205 ? 26.58983  19.55332 -50.75525 1.000 32.84921 ? 206 GLN A OE1 1 
ATOM   1618  N  NE2 . GLN A  1  205 ? 24.62007  20.22375 -49.91505 1.000 32.79887 ? 206 GLN A NE2 1 
ATOM   1619  N  N   . VAL A  1  206 ? 26.59437  16.84254 -45.02813 1.000 31.25226 ? 207 VAL A N   1 
ATOM   1620  C  CA  . VAL A  1  206 ? 27.13733  17.24492 -43.73719 1.000 30.00695 ? 207 VAL A CA  1 
ATOM   1621  C  C   . VAL A  1  206 ? 28.37512  18.07995 -44.02699 1.000 28.67081 ? 207 VAL A C   1 
ATOM   1622  O  O   . VAL A  1  206 ? 29.40658  17.54932 -44.45467 1.000 30.99154 ? 207 VAL A O   1 
ATOM   1623  C  CB  . VAL A  1  206 ? 27.47005  16.03854 -42.84902 1.000 31.75046 ? 207 VAL A CB  1 
ATOM   1624  C  CG1 . VAL A  1  206 ? 28.04028  16.50525 -41.51529 1.000 26.13717 ? 207 VAL A CG1 1 
ATOM   1625  C  CG2 . VAL A  1  206 ? 26.23122  15.17500 -42.63945 1.000 30.77340 ? 207 VAL A CG2 1 
ATOM   1626  N  N   . VAL A  1  207 ? 28.28190  19.38459 -43.79774 1.000 29.20314 ? 208 VAL A N   1 
ATOM   1627  C  CA  . VAL A  1  207 ? 29.35849  20.31365 -44.11592 1.000 28.32787 ? 208 VAL A CA  1 
ATOM   1628  C  C   . VAL A  1  207 ? 30.06717  20.70740 -42.83092 1.000 29.24911 ? 208 VAL A C   1 
ATOM   1629  O  O   . VAL A  1  207 ? 29.42142  21.07959 -41.84430 1.000 27.52838 ? 208 VAL A O   1 
ATOM   1630  C  CB  . VAL A  1  207 ? 28.82712  21.55831 -44.84389 1.000 27.56817 ? 208 VAL A CB  1 
ATOM   1631  C  CG1 . VAL A  1  207 ? 29.97789  22.50100 -45.16487 1.000 27.68037 ? 208 VAL A CG1 1 
ATOM   1632  C  CG2 . VAL A  1  207 ? 28.08264  21.15870 -46.10923 1.000 27.83464 ? 208 VAL A CG2 1 
ATOM   1633  N  N   . ARG A  1  208 ? 31.39579  20.63497 -42.84584 1.000 30.39612 ? 209 ARG A N   1 
ATOM   1634  C  CA  . ARG A  1  208 ? 32.22432  21.09200 -41.73886 1.000 28.50191 ? 209 ARG A CA  1 
ATOM   1635  C  C   . ARG A  1  208 ? 33.27039  22.04762 -42.29381 1.000 30.81298 ? 209 ARG A C   1 
ATOM   1636  O  O   . ARG A  1  208 ? 34.11030  21.64763 -43.10727 1.000 28.49853 ? 209 ARG A O   1 
ATOM   1637  C  CB  . ARG A  1  208 ? 32.87920  19.91131 -41.01951 1.000 26.94605 ? 209 ARG A CB  1 
ATOM   1638  C  CG  . ARG A  1  208 ? 31.90256  18.78795 -40.71207 1.000 29.88589 ? 209 ARG A CG  1 
ATOM   1639  C  CD  . ARG A  1  208 ? 32.42018  17.86319 -39.63588 1.000 28.50331 ? 209 ARG A CD  1 
ATOM   1640  N  NE  . ARG A  1  208 ? 31.73875  16.57009 -39.66238 1.000 32.22946 ? 209 ARG A NE  1 
ATOM   1641  C  CZ  . ARG A  1  208 ? 30.57115  16.31539 -39.07744 1.000 32.57566 ? 209 ARG A CZ  1 
ATOM   1642  N  NH1 . ARG A  1  208 ? 29.93452  17.26376 -38.40438 1.000 25.75030 ? 209 ARG A NH1 1 
ATOM   1643  N  NH2 . ARG A  1  208 ? 30.04037  15.10342 -39.16364 1.000 33.31837 ? 209 ARG A NH2 1 
ATOM   1644  N  N   . ILE A  1  209 ? 33.20821  23.30650 -41.87002 1.000 26.32701 ? 210 ILE A N   1 
ATOM   1645  C  CA  . ILE A  1  209 ? 34.13411  24.33213 -42.34402 1.000 25.86349 ? 210 ILE A CA  1 
ATOM   1646  C  C   . ILE A  1  209 ? 35.37562  24.28545 -41.45632 1.000 25.32608 ? 210 ILE A C   1 
ATOM   1647  O  O   . ILE A  1  209 ? 35.33650  23.65648 -40.38989 1.000 27.55119 ? 210 ILE A O   1 
ATOM   1648  C  CB  . ILE A  1  209 ? 33.45923  25.71506 -42.36093 1.000 26.23356 ? 210 ILE A CB  1 
ATOM   1649  C  CG1 . ILE A  1  209 ? 33.39627  26.31727 -40.95671 1.000 24.84815 ? 210 ILE A CG1 1 
ATOM   1650  C  CG2 . ILE A  1  209 ? 32.06741  25.61533 -42.97606 1.000 24.26601 ? 210 ILE A CG2 1 
ATOM   1651  C  CD1 . ILE A  1  209 ? 33.08269  27.80066 -40.95274 1.000 23.14411 ? 210 ILE A CD1 1 
ATOM   1652  N  N   . PRO A  1  210 ? 36.49388  24.90268 -41.84669 1.000 26.81724 ? 211 PRO A N   1 
ATOM   1653  C  CA  . PRO A  1  210 ? 37.72756  24.75096 -41.06071 1.000 25.66726 ? 211 PRO A CA  1 
ATOM   1654  C  C   . PRO A  1  210 ? 37.59054  25.27554 -39.63738 1.000 26.54060 ? 211 PRO A C   1 
ATOM   1655  O  O   . PRO A  1  210 ? 36.92545  26.28165 -39.38371 1.000 26.99302 ? 211 PRO A O   1 
ATOM   1656  C  CB  . PRO A  1  210 ? 38.75357  25.56553 -41.85570 1.000 25.87538 ? 211 PRO A CB  1 
ATOM   1657  C  CG  . PRO A  1  210 ? 38.22077  25.58803 -43.24483 1.000 25.48920 ? 211 PRO A CG  1 
ATOM   1658  C  CD  . PRO A  1  210 ? 36.73624  25.63520 -43.10425 1.000 24.67330 ? 211 PRO A CD  1 
ATOM   1659  N  N   . THR A  1  211 ? 38.23960  24.57343 -38.70335 1.000 27.48112 ? 212 THR A N   1 
ATOM   1660  C  CA  . THR A  1  211 ? 38.26585  25.02481 -37.31490 1.000 26.51175 ? 212 THR A CA  1 
ATOM   1661  C  C   . THR A  1  211 ? 38.95439  26.37732 -37.18930 1.000 26.62602 ? 212 THR A C   1 
ATOM   1662  O  O   . THR A  1  211 ? 38.52828  27.22718 -36.39893 1.000 25.18808 ? 212 THR A O   1 
ATOM   1663  C  CB  . THR A  1  211 ? 38.96699  23.98540 -36.43534 1.000 27.52197 ? 212 THR A CB  1 
ATOM   1664  O  OG1 . THR A  1  211 ? 38.15743  22.80714 -36.34408 1.000 26.54065 ? 212 THR A OG1 1 
ATOM   1665  C  CG2 . THR A  1  211 ? 39.22244  24.52988 -35.03489 1.000 27.15837 ? 212 THR A CG2 1 
ATOM   1666  N  N   . ILE A  1  212 ? 40.01375  26.60163 -37.97188 1.000 26.22531 ? 213 ILE A N   1 
ATOM   1667  C  CA  . ILE A  1  212 ? 40.74327  27.86310 -37.88292 1.000 26.37022 ? 213 ILE A CA  1 
ATOM   1668  C  C   . ILE A  1  212 ? 39.85466  29.03325 -38.28911 1.000 27.41563 ? 213 ILE A C   1 
ATOM   1669  O  O   . ILE A  1  212 ? 39.97326  30.13432 -37.73402 1.000 23.72658 ? 213 ILE A O   1 
ATOM   1670  C  CB  . ILE A  1  212 ? 42.03623  27.79599 -38.72665 1.000 26.89842 ? 213 ILE A CB  1 
ATOM   1671  C  CG1 . ILE A  1  212 ? 42.93484  29.00102 -38.43684 1.000 25.71736 ? 213 ILE A CG1 1 
ATOM   1672  C  CG2 . ILE A  1  212 ? 41.72350  27.69508 -40.22035 1.000 22.44452 ? 213 ILE A CG2 1 
ATOM   1673  C  CD1 . ILE A  1  212 ? 44.30013  28.91563 -39.08834 1.000 26.90437 ? 213 ILE A CD1 1 
ATOM   1674  N  N   . VAL A  1  213 ? 38.94228  28.81755 -39.24223 1.000 25.58316 ? 214 VAL A N   1 
ATOM   1675  C  CA  . VAL A  1  213 ? 38.00036  29.86725 -39.62004 1.000 23.85974 ? 214 VAL A CA  1 
ATOM   1676  C  C   . VAL A  1  213 ? 36.95869  30.06606 -38.52859 1.000 22.97552 ? 214 VAL A C   1 
ATOM   1677  O  O   . VAL A  1  213 ? 36.62391  31.20080 -38.16543 1.000 22.82169 ? 214 VAL A O   1 
ATOM   1678  C  CB  . VAL A  1  213 ? 37.33592  29.53157 -40.96648 1.000 23.67417 ? 214 VAL A CB  1 
ATOM   1679  C  CG1 . VAL A  1  213 ? 36.19999  30.50878 -41.25023 1.000 19.38426 ? 214 VAL A CG1 1 
ATOM   1680  C  CG2 . VAL A  1  213 ? 38.36344  29.53587 -42.08679 1.000 23.25755 ? 214 VAL A CG2 1 
ATOM   1681  N  N   . SER A  1  214 ? 36.43318  28.96561 -37.98900 1.000 23.60015 ? 215 SER A N   1 
ATOM   1682  C  CA  . SER A  1  214 ? 35.40915  29.05318 -36.95576 1.000 23.05443 ? 215 SER A CA  1 
ATOM   1683  C  C   . SER A  1  214 ? 35.93033  29.79308 -35.73168 1.000 24.12759 ? 215 SER A C   1 
ATOM   1684  O  O   . SER A  1  214 ? 35.19422  30.55789 -35.09856 1.000 25.34544 ? 215 SER A O   1 
ATOM   1685  C  CB  . SER A  1  214 ? 34.93073  27.64845 -36.58384 1.000 22.56150 ? 215 SER A CB  1 
ATOM   1686  O  OG  . SER A  1  214 ? 33.78767  27.69824 -35.75202 1.000 26.90688 ? 215 SER A OG  1 
ATOM   1687  N  N   . ARG A  1  215 ? 37.20522  29.59336 -35.39525 1.000 23.05992 ? 216 ARG A N   1 
ATOM   1688  C  CA  . ARG A  1  215 ? 37.79370  30.29050 -34.25924 1.000 22.35464 ? 216 ARG A CA  1 
ATOM   1689  C  C   . ARG A  1  215 ? 38.08188  31.75222 -34.58464 1.000 23.77051 ? 216 ARG A C   1 
ATOM   1690  O  O   . ARG A  1  215 ? 37.92787  32.62427 -33.72110 1.000 24.88316 ? 216 ARG A O   1 
ATOM   1691  C  CB  . ARG A  1  215 ? 39.06495  29.56640 -33.81211 1.000 22.38002 ? 216 ARG A CB  1 
ATOM   1692  C  CG  . ARG A  1  215 ? 38.79302  28.15153 -33.32153 1.000 22.86967 ? 216 ARG A CG  1 
ATOM   1693  C  CD  . ARG A  1  215 ? 40.04689  27.43684 -32.84857 1.000 22.24036 ? 216 ARG A CD  1 
ATOM   1694  N  NE  . ARG A  1  215 ? 40.57250  27.98569 -31.60280 1.000 23.53204 ? 216 ARG A NE  1 
ATOM   1695  C  CZ  . ARG A  1  215 ? 40.07849  27.72178 -30.39562 1.000 24.62826 ? 216 ARG A CZ  1 
ATOM   1696  N  NH1 . ARG A  1  215 ? 39.02900  26.92189 -30.25911 1.000 22.64861 ? 216 ARG A NH1 1 
ATOM   1697  N  NH2 . ARG A  1  215 ? 40.63423  28.26363 -29.31978 1.000 25.51744 ? 216 ARG A NH2 1 
ATOM   1698  N  N   . THR A  1  216 ? 38.48592  32.03988 -35.82480 1.000 23.19196 ? 217 THR A N   1 
ATOM   1699  C  CA  . THR A  1  216 ? 38.73553  33.42081 -36.22529 1.000 20.53039 ? 217 THR A CA  1 
ATOM   1700  C  C   . THR A  1  216 ? 37.44374  34.22562 -36.30504 1.000 20.71992 ? 217 THR A C   1 
ATOM   1701  O  O   . THR A  1  216 ? 37.43742  35.42129 -35.98912 1.000 20.08361 ? 217 THR A O   1 
ATOM   1702  C  CB  . THR A  1  216 ? 39.47141  33.44901 -37.57103 1.000 24.45011 ? 217 THR A CB  1 
ATOM   1703  O  OG1 . THR A  1  216 ? 40.74340  32.80102 -37.43817 1.000 23.01955 ? 217 THR A OG1 1 
ATOM   1704  C  CG2 . THR A  1  216 ? 39.69026  34.88073 -38.05649 1.000 21.01531 ? 217 THR A CG2 1 
ATOM   1705  N  N   . CYS A  1  217 ? 36.34964  33.59571 -36.70501 1.000 22.23675 ? 218 CYS A N   1 
ATOM   1706  C  CA  . CYS A  1  217 ? 35.08802  34.28109 -36.97307 1.000 24.00141 ? 218 CYS A CA  1 
ATOM   1707  C  C   . CYS A  1  217 ? 34.07010  33.87944 -35.90233 1.000 23.96331 ? 218 CYS A C   1 
ATOM   1708  O  O   . CYS A  1  217 ? 34.36830  34.05287 -34.71386 1.000 24.55875 ? 218 CYS A O   1 
ATOM   1709  C  CB  . CYS A  1  217 ? 34.66597  33.99636 -38.40629 1.000 20.85863 ? 218 CYS A CB  1 
ATOM   1710  S  SG  . CYS A  1  217 ? 35.91588  34.46557 -39.61849 1.000 23.14033 ? 218 CYS A SG  1 
ATOM   1711  N  N   . ASP A  1  218 ? 32.89213  33.37352 -36.26236 1.000 21.22110 ? 219 ASP A N   1 
ATOM   1712  C  CA  . ASP A  1  218 ? 31.86494  33.02185 -35.29010 1.000 22.51816 ? 219 ASP A CA  1 
ATOM   1713  C  C   . ASP A  1  218 ? 31.03465  31.87105 -35.85130 1.000 23.63040 ? 219 ASP A C   1 
ATOM   1714  O  O   . ASP A  1  218 ? 31.33592  31.32423 -36.91627 1.000 22.55979 ? 219 ASP A O   1 
ATOM   1715  C  CB  . ASP A  1  218 ? 31.00140  34.24372 -34.94450 1.000 24.21092 ? 219 ASP A CB  1 
ATOM   1716  C  CG  . ASP A  1  218 ? 30.17649  34.74646 -36.12771 1.000 26.01379 ? 219 ASP A CG  1 
ATOM   1717  O  OD1 . ASP A  1  218 ? 30.38990  34.29330 -37.27629 1.000 26.37722 ? 219 ASP A OD1 1 
ATOM   1718  O  OD2 . ASP A  1  218 ? 29.30628  35.61165 -35.90280 1.000 25.96309 ? 219 ASP A OD2 1 
ATOM   1719  N  N   . GLY A  1  219 ? 29.97724  31.50357 -35.12428 1.000 24.82116 ? 220 GLY A N   1 
ATOM   1720  C  CA  . GLY A  1  219 ? 29.13487  30.40222 -35.55770 1.000 24.84970 ? 220 GLY A CA  1 
ATOM   1721  C  C   . GLY A  1  219 ? 28.30542  30.71690 -36.78658 1.000 23.89389 ? 220 GLY A C   1 
ATOM   1722  O  O   . GLY A  1  219 ? 28.05928  29.83379 -37.61366 1.000 22.42599 ? 220 GLY A O   1 
ATOM   1723  N  N   . ALA A  1  220 ? 27.85457  31.96699 -36.92235 1.000 23.66651 ? 221 ALA A N   1 
ATOM   1724  C  CA  . ALA A  1  220 ? 27.05888  32.36137 -38.07839 1.000 26.21824 ? 221 ALA A CA  1 
ATOM   1725  C  C   . ALA A  1  220 ? 27.84272  32.28414 -39.38199 1.000 25.17978 ? 221 ALA A C   1 
ATOM   1726  O  O   . ALA A  1  220 ? 27.23816  32.36542 -40.45574 1.000 27.19396 ? 221 ALA A O   1 
ATOM   1727  C  CB  . ALA A  1  220 ? 26.51079  33.77433 -37.87826 1.000 27.48933 ? 221 ALA A CB  1 
ATOM   1728  N  N   . THR A  1  221 ? 29.16648  32.13164 -39.30943 1.000 24.56733 ? 222 THR A N   1 
ATOM   1729  C  CA  . THR A  1  221 ? 29.97761  31.97664 -40.50900 1.000 22.65774 ? 222 THR A CA  1 
ATOM   1730  C  C   . THR A  1  221 ? 29.73487  30.62890 -41.17722 1.000 25.39715 ? 222 THR A C   1 
ATOM   1731  O  O   . THR A  1  221 ? 29.84571  30.51585 -42.40389 1.000 25.70586 ? 222 THR A O   1 
ATOM   1732  C  CB  . THR A  1  221 ? 31.45435  32.13552 -40.14542 1.000 23.55514 ? 222 THR A CB  1 
ATOM   1733  O  OG1 . THR A  1  221 ? 31.65165  33.40400 -39.50733 1.000 25.81694 ? 222 THR A OG1 1 
ATOM   1734  C  CG2 . THR A  1  221 ? 32.34099  32.04659 -41.38130 1.000 21.05468 ? 222 THR A CG2 1 
ATOM   1735  N  N   . THR A  1  222 ? 29.36841  29.61393 -40.39211 1.000 25.13778 ? 223 THR A N   1 
ATOM   1736  C  CA  . THR A  1  222 ? 29.33608  28.23917 -40.88206 1.000 24.80827 ? 223 THR A CA  1 
ATOM   1737  C  C   . THR A  1  222 ? 28.39550  28.08437 -42.07426 1.000 26.20514 ? 223 THR A C   1 
ATOM   1738  O  O   . THR A  1  222 ? 28.81025  27.64172 -43.15054 1.000 28.65331 ? 223 THR A O   1 
ATOM   1739  C  CB  . THR A  1  222 ? 28.93430  27.29775 -39.74539 1.000 26.62655 ? 223 THR A CB  1 
ATOM   1740  O  OG1 . THR A  1  222 ? 29.92782  27.34705 -38.71327 1.000 25.32086 ? 223 THR A OG1 1 
ATOM   1741  C  CG2 . THR A  1  222 ? 28.79513  25.87361 -40.25169 1.000 24.36411 ? 223 THR A CG2 1 
ATOM   1742  N  N   . SER A  1  223 ? 27.11681  28.43497 -41.90200 1.000 23.81926 ? 224 SER A N   1 
ATOM   1743  C  CA  . SER A  1  223 ? 26.16294  28.22332 -42.98716 1.000 24.64664 ? 224 SER A CA  1 
ATOM   1744  C  C   . SER A  1  223 ? 26.46294  29.11019 -44.19047 1.000 26.45693 ? 224 SER A C   1 
ATOM   1745  O  O   . SER A  1  223 ? 26.18705  28.71640 -45.32859 1.000 30.55622 ? 224 SER A O   1 
ATOM   1746  C  CB  . SER A  1  223 ? 24.73149  28.45336 -42.50055 1.000 24.46349 ? 224 SER A CB  1 
ATOM   1747  O  OG  . SER A  1  223 ? 24.50954  29.80531 -42.14923 1.000 28.51065 ? 224 SER A OG  1 
ATOM   1748  N  N   . ARG A  1  224 ? 27.03902  30.29275 -43.97229 1.000 25.90847 ? 225 ARG A N   1 
ATOM   1749  C  CA  . ARG A  1  224 ? 27.40335  31.14441 -45.09994 1.000 24.46022 ? 225 ARG A CA  1 
ATOM   1750  C  C   . ARG A  1  224 ? 28.60825  30.58159 -45.84267 1.000 28.89672 ? 225 ARG A C   1 
ATOM   1751  O  O   . ARG A  1  224 ? 28.59293  30.46704 -47.07468 1.000 29.71330 ? 225 ARG A O   1 
ATOM   1752  C  CB  . ARG A  1  224 ? 27.67874  32.56762 -44.62061 1.000 27.84402 ? 225 ARG A CB  1 
ATOM   1753  C  CG  . ARG A  1  224 ? 26.46588  33.26339 -44.03547 1.000 29.94084 ? 225 ARG A CG  1 
ATOM   1754  C  CD  . ARG A  1  224 ? 26.78347  34.71022 -43.70986 1.000 32.67307 ? 225 ARG A CD  1 
ATOM   1755  N  NE  . ARG A  1  224 ? 25.59003  35.47530 -43.35889 1.000 39.55886 ? 225 ARG A NE  1 
ATOM   1756  C  CZ  . ARG A  1  224 ? 25.14262  35.63552 -42.11769 1.000 37.01738 ? 225 ARG A CZ  1 
ATOM   1757  N  NH1 . ARG A  1  224 ? 25.79066  35.08373 -41.09973 1.000 38.26907 ? 225 ARG A NH1 1 
ATOM   1758  N  NH2 . ARG A  1  224 ? 24.04782  36.34836 -41.89342 1.000 36.94801 ? 225 ARG A NH2 1 
ATOM   1759  N  N   . TRP A  1  225 ? 29.66806  30.23414 -45.10709 1.000 26.00893 ? 226 TRP A N   1 
ATOM   1760  C  CA  . TRP A  1  225 ? 30.82991  29.60400 -45.72555 1.000 26.18302 ? 226 TRP A CA  1 
ATOM   1761  C  C   . TRP A  1  225 ? 30.42998  28.34125 -46.47486 1.000 27.78536 ? 226 TRP A C   1 
ATOM   1762  O  O   . TRP A  1  225 ? 30.91069  28.08820 -47.58510 1.000 26.35532 ? 226 TRP A O   1 
ATOM   1763  C  CB  . TRP A  1  225 ? 31.87740  29.29016 -44.65823 1.000 25.69275 ? 226 TRP A CB  1 
ATOM   1764  C  CG  . TRP A  1  225 ? 33.15756  28.72166 -45.19141 1.000 24.86092 ? 226 TRP A CG  1 
ATOM   1765  C  CD1 . TRP A  1  225 ? 33.33319  27.50683 -45.78344 1.000 23.79916 ? 226 TRP A CD1 1 
ATOM   1766  C  CD2 . TRP A  1  225 ? 34.44897  29.34098 -45.15755 1.000 27.11902 ? 226 TRP A CD2 1 
ATOM   1767  N  NE1 . TRP A  1  225 ? 34.64884  27.33413 -46.13258 1.000 26.49272 ? 226 TRP A NE1 1 
ATOM   1768  C  CE2 . TRP A  1  225 ? 35.35679  28.44553 -45.75763 1.000 29.14229 ? 226 TRP A CE2 1 
ATOM   1769  C  CE3 . TRP A  1  225 ? 34.92520  30.56549 -44.68001 1.000 22.12135 ? 226 TRP A CE3 1 
ATOM   1770  C  CZ2 . TRP A  1  225 ? 36.71348  28.73607 -45.89402 1.000 24.68777 ? 226 TRP A CZ2 1 
ATOM   1771  C  CZ3 . TRP A  1  225 ? 36.26954  30.85307 -44.81864 1.000 26.10636 ? 226 TRP A CZ3 1 
ATOM   1772  C  CH2 . TRP A  1  225 ? 37.14900  29.94204 -45.42067 1.000 25.02845 ? 226 TRP A CH2 1 
ATOM   1773  N  N   . SER A  1  226 ? 29.56127  27.53046 -45.87149 1.000 27.46861 ? 227 SER A N   1 
ATOM   1774  C  CA  . SER A  1  226 ? 29.07231  26.32543 -46.52989 1.000 28.27064 ? 227 SER A CA  1 
ATOM   1775  C  C   . SER A  1  226 ? 28.35419  26.66090 -47.83321 1.000 29.86968 ? 227 SER A C   1 
ATOM   1776  O  O   . SER A  1  226 ? 28.57303  26.01229 -48.86252 1.000 29.57081 ? 227 SER A O   1 
ATOM   1777  C  CB  . SER A  1  226 ? 28.14915  25.56486 -45.57912 1.000 28.38254 ? 227 SER A CB  1 
ATOM   1778  O  OG  . SER A  1  226 ? 27.42308  24.55622 -46.25694 1.000 35.55141 ? 227 SER A OG  1 
ATOM   1779  N  N   . ALA A  1  227 ? 27.48975  27.67721 -47.80653 1.000 28.61017 ? 228 ALA A N   1 
ATOM   1780  C  CA  . ALA A  1  227 ? 26.67440  27.98743 -48.97630 1.000 28.93080 ? 228 ALA A CA  1 
ATOM   1781  C  C   . ALA A  1  227 ? 27.52054  28.50107 -50.13605 1.000 31.37023 ? 228 ALA A C   1 
ATOM   1782  O  O   . ALA A  1  227 ? 27.24864  28.17175 -51.29626 1.000 32.06840 ? 228 ALA A O   1 
ATOM   1783  C  CB  . ALA A  1  227 ? 25.59740  29.00199 -48.60717 1.000 31.15986 ? 228 ALA A CB  1 
ATOM   1784  N  N   . MET A  1  228 ? 28.53726  29.32033 -49.84852 1.000 29.90455 ? 229 MET A N   1 
ATOM   1785  C  CA  . MET A  1  228 ? 29.39515  29.84141 -50.91094 1.000 29.95221 ? 229 MET A CA  1 
ATOM   1786  C  C   . MET A  1  228 ? 30.05595  28.71273 -51.69209 1.000 31.76406 ? 229 MET A C   1 
ATOM   1787  O  O   . MET A  1  228 ? 30.03231  28.69834 -52.92832 1.000 32.65004 ? 229 MET A O   1 
ATOM   1788  C  CB  . MET A  1  228 ? 30.46301  30.76979 -50.32963 1.000 28.02436 ? 229 MET A CB  1 
ATOM   1789  C  CG  . MET A  1  228 ? 29.93121  32.03424 -49.67603 1.000 31.91928 ? 229 MET A CG  1 
ATOM   1790  S  SD  . MET A  1  228 ? 28.80398  32.96399 -50.73190 1.000 41.36350 ? 229 MET A SD  1 
ATOM   1791  C  CE  . MET A  1  228 ? 27.24012  32.65011 -49.91276 1.000 38.25298 ? 229 MET A CE  1 
ATOM   1792  N  N   . GLN A  1  229 ? 30.64727  27.75055 -50.98473 1.000 29.44644 ? 230 GLN A N   1 
ATOM   1793  C  CA  . GLN A  1  229 ? 31.40711  26.70634 -51.65821 1.000 31.21895 ? 230 GLN A CA  1 
ATOM   1794  C  C   . GLN A  1  229 ? 30.51370  25.63328 -52.26521 1.000 31.89546 ? 230 GLN A C   1 
ATOM   1795  O  O   . GLN A  1  229 ? 30.90784  24.99516 -53.24721 1.000 30.64053 ? 230 GLN A O   1 
ATOM   1796  C  CB  . GLN A  1  229 ? 32.41387  26.09725 -50.68534 1.000 29.91272 ? 230 GLN A CB  1 
ATOM   1797  C  CG  . GLN A  1  229 ? 33.41556  27.11479 -50.17194 1.000 28.26067 ? 230 GLN A CG  1 
ATOM   1798  C  CD  . GLN A  1  229 ? 33.99481  27.96508 -51.29069 1.000 29.64885 ? 230 GLN A CD  1 
ATOM   1799  O  OE1 . GLN A  1  229 ? 33.46083  29.02486 -51.62506 1.000 27.34233 ? 230 GLN A OE1 1 
ATOM   1800  N  NE2 . GLN A  1  229 ? 35.09610  27.50225 -51.87522 1.000 29.59691 ? 230 GLN A NE2 1 
ATOM   1801  N  N   . ILE A  1  230 ? 29.32387  25.41370 -51.70284 1.000 30.34849 ? 231 ILE A N   1 
ATOM   1802  C  CA  . ILE A  1  230 ? 28.33433  24.57451 -52.37351 1.000 27.95935 ? 231 ILE A CA  1 
ATOM   1803  C  C   . ILE A  1  230 ? 27.91524  25.20959 -53.69441 1.000 32.36000 ? 231 ILE A C   1 
ATOM   1804  O  O   . ILE A  1  230 ? 27.84898  24.54222 -54.73397 1.000 34.84128 ? 231 ILE A O   1 
ATOM   1805  C  CB  . ILE A  1  230 ? 27.12725  24.32777 -51.45144 1.000 29.50248 ? 231 ILE A CB  1 
ATOM   1806  C  CG1 . ILE A  1  230 ? 27.51815  23.39438 -50.30597 1.000 26.99852 ? 231 ILE A CG1 1 
ATOM   1807  C  CG2 . ILE A  1  230 ? 25.95804  23.75141 -52.23416 1.000 29.67771 ? 231 ILE A CG2 1 
ATOM   1808  C  CD1 . ILE A  1  230 ? 26.42942  23.20952 -49.27984 1.000 30.42573 ? 231 ILE A CD1 1 
ATOM   1809  N  N   . GLY A  1  231 ? 27.65102  26.51779 -53.67636 1.000 31.95865 ? 232 GLY A N   1 
ATOM   1810  C  CA  . GLY A  1  231 ? 27.23668  27.19802 -54.89246 1.000 29.58060 ? 232 GLY A CA  1 
ATOM   1811  C  C   . GLY A  1  231 ? 28.30763  27.19002 -55.96599 1.000 33.93553 ? 232 GLY A C   1 
ATOM   1812  O  O   . GLY A  1  231 ? 28.01358  26.98694 -57.14633 1.000 38.08036 ? 232 GLY A O   1 
ATOM   1813  N  N   . MET A  1  232 ? 29.56473  27.41504 -55.57450 1.000 33.82830 ? 233 MET A N   1 
ATOM   1814  C  CA  . MET A  1  232 ? 30.65571  27.36721 -56.54337 1.000 33.01316 ? 233 MET A CA  1 
ATOM   1815  C  C   . MET A  1  232 ? 30.82126  25.96479 -57.11452 1.000 33.98848 ? 233 MET A C   1 
ATOM   1816  O  O   . MET A  1  232 ? 31.06993  25.79773 -58.31411 1.000 30.38409 ? 233 MET A O   1 
ATOM   1817  C  CB  . MET A  1  232 ? 31.95885  27.83993 -55.89704 1.000 27.05046 ? 233 MET A CB  1 
ATOM   1818  C  CG  . MET A  1  232 ? 32.01069  29.32983 -55.62244 1.000 27.54188 ? 233 MET A CG  1 
ATOM   1819  S  SD  . MET A  1  232 ? 31.69442  30.32255 -57.09772 1.000 32.54637 ? 233 MET A SD  1 
ATOM   1820  C  CE  . MET A  1  232 ? 32.97829  29.73138 -58.19932 1.000 30.83895 ? 233 MET A CE  1 
ATOM   1821  N  N   . SER A  1  233 ? 30.68135  24.94240 -56.27045 1.000 33.43716 ? 234 SER A N   1 
ATOM   1822  C  CA  . SER A  1  233 ? 30.81091  23.57303 -56.74996 1.000 32.20604 ? 234 SER A CA  1 
ATOM   1823  C  C   . SER A  1  233 ? 29.62017  23.16499 -57.61079 1.000 36.42404 ? 234 SER A C   1 
ATOM   1824  O  O   . SER A  1  233 ? 29.77857  22.37366 -58.54654 1.000 33.40052 ? 234 SER A O   1 
ATOM   1825  C  CB  . SER A  1  233 ? 30.97506  22.62818 -55.56418 1.000 30.93368 ? 234 SER A CB  1 
ATOM   1826  O  OG  . SER A  1  233 ? 32.10620  22.99750 -54.79645 1.000 31.50546 ? 234 SER A OG  1 
ATOM   1827  N  N   . MET A  1  234 ? 28.42671  23.68803 -57.31258 1.000 33.44536 ? 235 MET A N   1 
ATOM   1828  C  CA  . MET A  1  234 ? 27.27973  23.45474 -58.18429 1.000 34.02388 ? 235 MET A CA  1 
ATOM   1829  C  C   . MET A  1  234 ? 27.49131  24.08106 -59.55690 1.000 39.39566 ? 235 MET A C   1 
ATOM   1830  O  O   . MET A  1  234 ? 27.14287  23.48333 -60.58238 1.000 39.03082 ? 235 MET A O   1 
ATOM   1831  C  CB  . MET A  1  234 ? 26.00789  23.99872 -57.53623 1.000 36.10887 ? 235 MET A CB  1 
ATOM   1832  C  CG  . MET A  1  234 ? 25.47154  23.11075 -56.43614 1.000 37.04835 ? 235 MET A CG  1 
ATOM   1833  S  SD  . MET A  1  234 ? 24.93221  21.52724 -57.10522 1.000 43.77057 ? 235 MET A SD  1 
ATOM   1834  C  CE  . MET A  1  234 ? 24.61835  20.61977 -55.60206 1.000 38.23571 ? 235 MET A CE  1 
ATOM   1835  N  N   . ILE A  1  235 ? 28.04717  25.29278 -59.59471 1.000 38.60742 ? 236 ILE A N   1 
ATOM   1836  C  CA  . ILE A  1  235 ? 28.35363  25.93606 -60.86902 1.000 36.39654 ? 236 ILE A CA  1 
ATOM   1837  C  C   . ILE A  1  235 ? 29.35450  25.09894 -61.65575 1.000 39.45548 ? 236 ILE A C   1 
ATOM   1838  O  O   . ILE A  1  235 ? 29.18993  24.86520 -62.85984 1.000 40.98718 ? 236 ILE A O   1 
ATOM   1839  C  CB  . ILE A  1  235 ? 28.87507  27.36499 -60.63214 1.000 36.80737 ? 236 ILE A CB  1 
ATOM   1840  C  CG1 . ILE A  1  235 ? 27.73277  28.28959 -60.20796 1.000 39.11768 ? 236 ILE A CG1 1 
ATOM   1841  C  CG2 . ILE A  1  235 ? 29.58200  27.89949 -61.87004 1.000 34.18733 ? 236 ILE A CG2 1 
ATOM   1842  C  CD1 . ILE A  1  235 ? 28.17802  29.70990 -59.93584 1.000 35.86993 ? 236 ILE A CD1 1 
ATOM   1843  N  N   . SER A  1  236 ? 30.40272  24.62475 -60.97990 1.000 33.22375 ? 237 SER A N   1 
ATOM   1844  C  CA  . SER A  1  236 ? 31.47262  23.90950 -61.66631 1.000 33.44106 ? 237 SER A CA  1 
ATOM   1845  C  C   . SER A  1  236 ? 31.01859  22.52710 -62.11802 1.000 39.32651 ? 237 SER A C   1 
ATOM   1846  O  O   . SER A  1  236 ? 31.18271  22.16080 -63.28818 1.000 40.70093 ? 237 SER A O   1 
ATOM   1847  C  CB  . SER A  1  236 ? 32.69362  23.80362 -60.75310 1.000 34.88757 ? 237 SER A CB  1 
ATOM   1848  O  OG  . SER A  1  236 ? 33.74898  23.10174 -61.38141 1.000 34.89620 ? 237 SER A OG  1 
ATOM   1849  N  N   . ALA A  1  237 ? 30.43790  21.74686 -61.20323 1.000 39.30403 ? 238 ALA A N   1 
ATOM   1850  C  CA  . ALA A  1  237 ? 30.15513  20.34461 -61.49515 1.000 36.65574 ? 238 ALA A CA  1 
ATOM   1851  C  C   . ALA A  1  237 ? 29.04140  20.19131 -62.52681 1.000 39.50757 ? 238 ALA A C   1 
ATOM   1852  O  O   . ALA A  1  237 ? 29.07714  19.26981 -63.34959 1.000 43.26710 ? 238 ALA A O   1 
ATOM   1853  C  CB  . ALA A  1  237 ? 29.79931  19.60223 -60.20876 1.000 35.55353 ? 238 ALA A CB  1 
ATOM   1854  N  N   . TYR A  1  238 ? 28.04168  21.07293 -62.50248 1.000 37.11673 ? 239 TYR A N   1 
ATOM   1855  C  CA  . TYR A  1  238 ? 26.89310  20.95668 -63.39416 1.000 37.95377 ? 239 TYR A CA  1 
ATOM   1856  C  C   . TYR A  1  238 ? 26.92621  21.96587 -64.53778 1.000 41.79760 ? 239 TYR A C   1 
ATOM   1857  O  O   . TYR A  1  238 ? 25.90099  22.19034 -65.18922 1.000 45.25325 ? 239 TYR A O   1 
ATOM   1858  C  CB  . TYR A  1  238 ? 25.59280  21.07524 -62.60036 1.000 40.03209 ? 239 TYR A CB  1 
ATOM   1859  C  CG  . TYR A  1  238 ? 25.34910  19.87931 -61.70826 1.000 43.91263 ? 239 TYR A CG  1 
ATOM   1860  C  CD1 . TYR A  1  238 ? 25.87012  19.82831 -60.41979 1.000 38.10449 ? 239 TYR A CD1 1 
ATOM   1861  C  CD2 . TYR A  1  238 ? 24.61742  18.78825 -62.16500 1.000 41.40148 ? 239 TYR A CD2 1 
ATOM   1862  C  CE1 . TYR A  1  238 ? 25.65769  18.72945 -59.60704 1.000 39.79476 ? 239 TYR A CE1 1 
ATOM   1863  C  CE2 . TYR A  1  238 ? 24.40020  17.68530 -61.35995 1.000 42.75101 ? 239 TYR A CE2 1 
ATOM   1864  C  CZ  . TYR A  1  238 ? 24.92171  17.66166 -60.08136 1.000 41.98048 ? 239 TYR A CZ  1 
ATOM   1865  O  OH  . TYR A  1  238 ? 24.70808  16.56837 -59.27408 1.000 40.91335 ? 239 TYR A OH  1 
ATOM   1866  N  N   . LYS A  1  239 ? 28.08201  22.58476 -64.78352 1.000 40.09975 ? 240 LYS A N   1 
ATOM   1867  C  CA  . LYS A  1  239 ? 28.32667  23.36796 -65.99622 1.000 42.77253 ? 240 LYS A CA  1 
ATOM   1868  C  C   . LYS A  1  239 ? 27.29522  24.48051 -66.17793 1.000 43.97923 ? 240 LYS A C   1 
ATOM   1869  O  O   . LYS A  1  239 ? 26.74810  24.67936 -67.26471 1.000 50.73088 ? 240 LYS A O   1 
ATOM   1870  C  CB  . LYS A  1  239 ? 28.36155  22.46015 -67.22908 1.000 46.44262 ? 240 LYS A CB  1 
ATOM   1871  C  CG  . LYS A  1  239 ? 29.53691  21.50140 -67.27391 1.000 45.88590 ? 240 LYS A CG  1 
ATOM   1872  C  CD  . LYS A  1  239 ? 29.67338  20.87779 -68.65205 1.000 53.01097 ? 240 LYS A CD  1 
ATOM   1873  C  CE  . LYS A  1  239 ? 30.90683  19.99769 -68.74083 1.000 57.04174 ? 240 LYS A CE  1 
ATOM   1874  N  NZ  . LYS A  1  239 ? 30.95515  19.25236 -70.02891 1.000 62.00676 ? 240 LYS A NZ  1 
ATOM   1875  N  N   . GLN A  1  240 ? 27.02190  25.20611 -65.09984 1.000 45.17474 ? 241 GLN A N   1 
ATOM   1876  C  CA  . GLN A  1  240 ? 26.20325  26.39983 -65.22126 1.000 42.88353 ? 241 GLN A CA  1 
ATOM   1877  C  C   . GLN A  1  240 ? 27.04077  27.56660 -65.72664 1.000 42.54444 ? 241 GLN A C   1 
ATOM   1878  O  O   . GLN A  1  240 ? 28.27452  27.54157 -65.69657 1.000 42.83570 ? 241 GLN A O   1 
ATOM   1879  C  CB  . GLN A  1  240 ? 25.58051  26.79150 -63.88220 1.000 45.45091 ? 241 GLN A CB  1 
ATOM   1880  C  CG  . GLN A  1  240 ? 24.73329  25.73894 -63.21071 1.000 48.36896 ? 241 GLN A CG  1 
ATOM   1881  C  CD  . GLN A  1  240 ? 24.31109  26.17480 -61.81726 1.000 56.24738 ? 241 GLN A CD  1 
ATOM   1882  O  OE1 . GLN A  1  240 ? 23.91865  27.32603 -61.60665 1.000 54.38944 ? 241 GLN A OE1 1 
ATOM   1883  N  NE2 . GLN A  1  240 ? 24.40143  25.26127 -60.85615 1.000 54.06477 ? 241 GLN A NE2 1 
ATOM   1884  N  N   . ALA A  1  241 ? 26.35044  28.59884 -66.20134 1.000 41.30643 ? 242 ALA A N   1 
ATOM   1885  C  CA  . ALA A  1  241 ? 26.98186  29.90276 -66.31357 1.000 40.77416 ? 242 ALA A CA  1 
ATOM   1886  C  C   . ALA A  1  241 ? 27.35650  30.38932 -64.92142 1.000 41.45718 ? 242 ALA A C   1 
ATOM   1887  O  O   . ALA A  1  241 ? 26.58293  30.24899 -63.97041 1.000 41.67800 ? 242 ALA A O   1 
ATOM   1888  C  CB  . ALA A  1  241 ? 26.04426  30.90059 -66.98958 1.000 45.38195 ? 242 ALA A CB  1 
ATOM   1889  N  N   . ALA A  1  242 ? 28.55785  30.95078 -64.79404 1.000 41.14355 ? 243 ALA A N   1 
ATOM   1890  C  CA  . ALA A  1  242 ? 29.05944  31.38838 -63.49202 1.000 42.22663 ? 243 ALA A CA  1 
ATOM   1891  C  C   . ALA A  1  242 ? 28.37074  32.68806 -63.06864 1.000 41.52813 ? 243 ALA A C   1 
ATOM   1892  O  O   . ALA A  1  242 ? 28.99136  33.73557 -62.89193 1.000 41.22883 ? 243 ALA A O   1 
ATOM   1893  C  CB  . ALA A  1  242 ? 30.57440  31.54169 -63.53169 1.000 38.09987 ? 243 ALA A CB  1 
ATOM   1894  N  N   . GLY A  1  243 ? 27.05144  32.59675 -62.90653 1.000 43.85041 ? 244 GLY A N   1 
ATOM   1895  C  CA  . GLY A  1  243 ? 26.25284  33.75102 -62.55117 1.000 43.49190 ? 244 GLY A CA  1 
ATOM   1896  C  C   . GLY A  1  243 ? 25.12110  34.06271 -63.51151 1.000 48.31578 ? 244 GLY A C   1 
ATOM   1897  O  O   . GLY A  1  243 ? 25.19261  35.03948 -64.26456 1.000 50.86876 ? 244 GLY A O   1 
ATOM   1898  N  N   . GLU A  1  244 ? 24.08101  33.23328 -63.50904 1.000 51.46203 ? 245 GLU A N   1 
ATOM   1899  C  CA  . GLU A  1  244 ? 22.84017  33.49450 -64.23193 1.000 49.24603 ? 245 GLU A CA  1 
ATOM   1900  C  C   . GLU A  1  244 ? 21.68598  33.50601 -63.22587 1.000 50.09658 ? 245 GLU A C   1 
ATOM   1901  O  O   . GLU A  1  244 ? 21.89805  33.45735 -62.01138 1.000 47.89156 ? 245 GLU A O   1 
ATOM   1902  C  CB  . GLU A  1  244 ? 22.62628  32.47349 -65.35428 1.000 46.81660 ? 245 GLU A CB  1 
ATOM   1903  C  CG  . GLU A  1  244 ? 22.59198  31.02098 -64.90220 1.000 53.92573 ? 245 GLU A CG  1 
ATOM   1904  C  CD  . GLU A  1  244 ? 22.33913  30.05601 -66.05251 1.000 56.77230 ? 245 GLU A CD  1 
ATOM   1905  O  OE1 . GLU A  1  244 ? 21.34892  30.24905 -66.79015 1.000 56.54820 ? 245 GLU A OE1 1 
ATOM   1906  O  OE2 . GLU A  1  244 ? 23.13567  29.10779 -66.22410 1.000 52.12179 ? 245 GLU A OE2 1 
ATOM   1907  N  N   . ALA A  1  245 ? 20.45495  33.57730 -63.73906 1.000 49.84400 ? 246 ALA A N   1 
ATOM   1908  C  CA  . ALA A  1  245 ? 19.29398  33.70759 -62.86080 1.000 50.20315 ? 246 ALA A CA  1 
ATOM   1909  C  C   . ALA A  1  245 ? 19.14390  32.49403 -61.94639 1.000 54.51463 ? 246 ALA A C   1 
ATOM   1910  O  O   . ALA A  1  245 ? 18.95103  32.63782 -60.73214 1.000 50.45131 ? 246 ALA A O   1 
ATOM   1911  C  CB  . ALA A  1  245 ? 18.02865  33.91800 -63.69281 1.000 52.96762 ? 246 ALA A CB  1 
ATOM   1912  N  N   . ALA A  1  246 ? 19.24213  31.28560 -62.51087 1.000 53.07824 ? 247 ALA A N   1 
ATOM   1913  C  CA  . ALA A  1  246 ? 19.04283  30.07239 -61.72288 1.000 47.52640 ? 247 ALA A CA  1 
ATOM   1914  C  C   . ALA A  1  246 ? 20.08183  29.91043 -60.62353 1.000 52.75790 ? 247 ALA A C   1 
ATOM   1915  O  O   . ALA A  1  246 ? 19.82160  29.20404 -59.64246 1.000 56.66547 ? 247 ALA A O   1 
ATOM   1916  C  CB  . ALA A  1  246 ? 19.05877  28.84164 -62.62712 1.000 52.53662 ? 247 ALA A CB  1 
ATOM   1917  N  N   . THR A  1  247 ? 21.25226  30.53776 -60.76550 1.000 49.77566 ? 248 THR A N   1 
ATOM   1918  C  CA  . THR A  1  247 ? 22.25768  30.47218 -59.71022 1.000 46.71245 ? 248 THR A CA  1 
ATOM   1919  C  C   . THR A  1  247 ? 21.72073  31.02963 -58.39704 1.000 50.44109 ? 248 THR A C   1 
ATOM   1920  O  O   . THR A  1  247 ? 22.14996  30.60384 -57.31699 1.000 50.86430 ? 248 THR A O   1 
ATOM   1921  C  CB  . THR A  1  247 ? 23.51597  31.23045 -60.14068 1.000 44.72289 ? 248 THR A CB  1 
ATOM   1922  O  OG1 . THR A  1  247 ? 23.89473  30.81706 -61.45874 1.000 49.90750 ? 248 THR A OG1 1 
ATOM   1923  C  CG2 . THR A  1  247 ? 24.66679  30.94839 -59.19267 1.000 43.55126 ? 248 THR A CG2 1 
ATOM   1924  N  N   . GLY A  1  248 ? 20.77774  31.97295 -58.46787 1.000 50.30791 ? 249 GLY A N   1 
ATOM   1925  C  CA  . GLY A  1  248 ? 20.18883  32.51519 -57.25647 1.000 47.74507 ? 249 GLY A CA  1 
ATOM   1926  C  C   . GLY A  1  248 ? 19.36257  31.50402 -56.48943 1.000 48.47564 ? 249 GLY A C   1 
ATOM   1927  O  O   . GLY A  1  248 ? 19.24282  31.59624 -55.26482 1.000 52.77037 ? 249 GLY A O   1 
ATOM   1928  N  N   . ASP A  1  249 ? 18.78783  30.52510 -57.18811 1.000 48.81774 ? 250 ASP A N   1 
ATOM   1929  C  CA  . ASP A  1  249 ? 17.99996  29.50351 -56.50707 1.000 53.75279 ? 250 ASP A CA  1 
ATOM   1930  C  C   . ASP A  1  249 ? 18.86830  28.66075 -55.58132 1.000 50.74584 ? 250 ASP A C   1 
ATOM   1931  O  O   . ASP A  1  249 ? 18.47947  28.38005 -54.44071 1.000 47.51079 ? 250 ASP A O   1 
ATOM   1932  C  CB  . ASP A  1  249 ? 17.29756  28.62257 -57.53653 1.000 46.99392 ? 250 ASP A CB  1 
ATOM   1933  C  CG  . ASP A  1  249 ? 16.33120  29.40371 -58.39824 1.000 54.21462 ? 250 ASP A CG  1 
ATOM   1934  O  OD1 . ASP A  1  249 ? 15.88564  30.48726 -57.96429 1.000 53.71874 ? 250 ASP A OD1 1 
ATOM   1935  O  OD2 . ASP A  1  249 ? 16.02962  28.94555 -59.51787 1.000 54.81995 ? 250 ASP A OD2 1 
ATOM   1936  N  N   . PHE A  1  250 ? 20.05120  28.25849 -56.05282 1.000 47.03971 ? 251 PHE A N   1 
ATOM   1937  C  CA  . PHE A  1  250 ? 20.94879  27.45980 -55.22600 1.000 48.97961 ? 251 PHE A CA  1 
ATOM   1938  C  C   . PHE A  1  250 ? 21.35695  28.21521 -53.96746 1.000 49.18889 ? 251 PHE A C   1 
ATOM   1939  O  O   . PHE A  1  250 ? 21.48255  27.62100 -52.89020 1.000 46.13142 ? 251 PHE A O   1 
ATOM   1940  C  CB  . PHE A  1  250 ? 22.18437  27.05670 -56.03308 1.000 50.66706 ? 251 PHE A CB  1 
ATOM   1941  C  CG  . PHE A  1  250 ? 21.87830  26.19321 -57.22363 1.000 48.57845 ? 251 PHE A CG  1 
ATOM   1942  C  CD1 . PHE A  1  250 ? 21.71055  24.82514 -57.08071 1.000 50.78160 ? 251 PHE A CD1 1 
ATOM   1943  C  CD2 . PHE A  1  250 ? 21.76269  26.74863 -58.48562 1.000 47.71620 ? 251 PHE A CD2 1 
ATOM   1944  C  CE1 . PHE A  1  250 ? 21.42905  24.02886 -58.17258 1.000 44.61819 ? 251 PHE A CE1 1 
ATOM   1945  C  CE2 . PHE A  1  250 ? 21.48094  25.95943 -59.58081 1.000 48.35098 ? 251 PHE A CE2 1 
ATOM   1946  C  CZ  . PHE A  1  250 ? 21.31413  24.59742 -59.42464 1.000 51.82686 ? 251 PHE A CZ  1 
ATOM   1947  N  N   . ALA A  1  251 ? 21.56344  29.52886 -54.08427 1.000 51.56580 ? 252 ALA A N   1 
ATOM   1948  C  CA  . ALA A  1  251 ? 21.97979  30.32498 -52.93325 1.000 51.70223 ? 252 ALA A CA  1 
ATOM   1949  C  C   . ALA A  1  251 ? 20.89247  30.37099 -51.86405 1.000 52.83650 ? 252 ALA A C   1 
ATOM   1950  O  O   . ALA A  1  251 ? 21.17106  30.18360 -50.67294 1.000 46.92084 ? 252 ALA A O   1 
ATOM   1951  C  CB  . ALA A  1  251 ? 22.35626  31.73535 -53.38559 1.000 44.91164 ? 252 ALA A CB  1 
ATOM   1952  N  N   . TYR A  1  252 ? 19.64512  30.62693 -52.27048 1.000 52.54862 ? 253 TYR A N   1 
ATOM   1953  C  CA  . TYR A  1  252 ? 18.54483  30.65649 -51.31037 1.000 54.63079 ? 253 TYR A CA  1 
ATOM   1954  C  C   . TYR A  1  252 ? 18.28105  29.27345 -50.72827 1.000 55.04885 ? 253 TYR A C   1 
ATOM   1955  O  O   . TYR A  1  252 ? 17.97404  29.14258 -49.53532 1.000 47.99273 ? 253 TYR A O   1 
ATOM   1956  C  CB  . TYR A  1  252 ? 17.28617  31.21250 -51.97572 1.000 51.62958 ? 253 TYR A CB  1 
ATOM   1957  C  CG  . TYR A  1  252 ? 16.10959  31.38158 -51.04027 1.000 52.74697 ? 253 TYR A CG  1 
ATOM   1958  C  CD1 . TYR A  1  252 ? 16.04032  32.46072 -50.16569 1.000 52.99441 ? 253 TYR A CD1 1 
ATOM   1959  C  CD2 . TYR A  1  252 ? 15.06031  30.47054 -51.04273 1.000 50.74439 ? 253 TYR A CD2 1 
ATOM   1960  C  CE1 . TYR A  1  252 ? 14.96314  32.62164 -49.31115 1.000 53.40363 ? 253 TYR A CE1 1 
ATOM   1961  C  CE2 . TYR A  1  252 ? 13.97868  30.62293 -50.19519 1.000 53.64357 ? 253 TYR A CE2 1 
ATOM   1962  C  CZ  . TYR A  1  252 ? 13.93451  31.70011 -49.33111 1.000 56.00315 ? 253 TYR A CZ  1 
ATOM   1963  O  OH  . TYR A  1  252 ? 12.85914  31.85634 -48.48567 1.000 55.76857 ? 253 TYR A OH  1 
ATOM   1964  N  N   . ALA A  1  253 ? 18.39282  28.23121 -51.55610 1.000 49.73619 ? 254 ALA A N   1 
ATOM   1965  C  CA  . ALA A  1  253 ? 18.24119  26.87060 -51.05538 1.000 48.26333 ? 254 ALA A CA  1 
ATOM   1966  C  C   . ALA A  1  253 ? 19.30785  26.55339 -50.01277 1.000 47.57964 ? 254 ALA A C   1 
ATOM   1967  O  O   . ALA A  1  253 ? 19.00362  26.04118 -48.92953 1.000 44.10837 ? 254 ALA A O   1 
ATOM   1968  C  CB  . ALA A  1  253 ? 18.29454  25.87664 -52.21681 1.000 47.59684 ? 254 ALA A CB  1 
ATOM   1969  N  N   . ALA A  1  254 ? 20.56644  26.88026 -50.31515 1.000 44.49498 ? 255 ALA A N   1 
ATOM   1970  C  CA  . ALA A  1  254 ? 21.66095  26.53238 -49.41790 1.000 45.47232 ? 255 ALA A CA  1 
ATOM   1971  C  C   . ALA A  1  254 ? 21.66702  27.39019 -48.15649 1.000 46.52255 ? 255 ALA A C   1 
ATOM   1972  O  O   . ALA A  1  254 ? 22.14671  26.93865 -47.11004 1.000 42.16120 ? 255 ALA A O   1 
ATOM   1973  C  CB  . ALA A  1  254 ? 22.99545  26.65560 -50.15275 1.000 41.64936 ? 255 ALA A CB  1 
ATOM   1974  N  N   . LYS A  1  255 ? 21.15603  28.61772 -48.22893 1.000 49.54798 ? 256 LYS A N   1 
ATOM   1975  C  CA  . LYS A  1  255 ? 21.20517  29.53281 -47.08503 1.000 51.68872 ? 256 LYS A CA  1 
ATOM   1976  C  C   . LYS A  1  255 ? 19.93389  29.55425 -46.23161 1.000 52.25345 ? 256 LYS A C   1 
ATOM   1977  O  O   . LYS A  1  255 ? 19.97212  30.00305 -45.08449 1.000 55.90887 ? 256 LYS A O   1 
ATOM   1978  C  CB  . LYS A  1  255 ? 21.50993  30.96043 -47.55177 1.000 50.53616 ? 256 LYS A CB  1 
ATOM   1979  C  CG  . LYS A  1  255 ? 22.90826  31.14487 -48.10914 1.000 46.97444 ? 256 LYS A CG  1 
ATOM   1980  C  CD  . LYS A  1  255 ? 23.18988  32.59502 -48.45543 1.000 46.81843 ? 256 LYS A CD  1 
ATOM   1981  C  CE  . LYS A  1  255 ? 23.43511  33.42110 -47.20579 1.000 45.31787 ? 256 LYS A CE  1 
ATOM   1982  N  NZ  . LYS A  1  255 ? 23.51682  34.87485 -47.52151 1.000 43.62401 ? 256 LYS A NZ  1 
HETATM 1983  N  N   . MHS A  1  256 ? 18.81123  29.08887 -46.77412 1.000 51.68483 ? 257 MHS A N   1 
HETATM 1984  C  CA  . MHS A  1  256 ? 17.56357  29.18017 -46.04000 1.000 52.65864 ? 257 MHS A CA  1 
HETATM 1985  C  C   . MHS A  1  256 ? 16.61285  27.99540 -46.19887 1.000 51.53151 ? 257 MHS A C   1 
HETATM 1986  O  O   . MHS A  1  256 ? 15.97262  27.52049 -45.25833 1.000 51.41982 ? 257 MHS A O   1 
HETATM 1987  C  CB  . MHS A  1  256 ? 16.73521  30.43537 -46.40786 1.000 52.62034 ? 257 MHS A CB  1 
HETATM 1988  C  CG  . MHS A  1  256 ? 17.47089  31.69299 -46.17087 1.000 54.69524 ? 257 MHS A CG  1 
HETATM 1989  N  ND1 . MHS A  1  256 ? 17.64815  32.35063 -44.93386 1.000 57.15682 ? 257 MHS A ND1 1 
HETATM 1990  C  CD2 . MHS A  1  256 ? 18.14311  32.49504 -47.12206 1.000 53.08691 ? 257 MHS A CD2 1 
HETATM 1991  C  CE1 . MHS A  1  256 ? 18.40993  33.49918 -45.19725 1.000 49.99274 ? 257 MHS A CE1 1 
HETATM 1992  N  NE2 . MHS A  1  256 ? 18.71646  33.60403 -46.50792 1.000 50.02594 ? 257 MHS A NE2 1 
HETATM 1993  C  CM  . MHS A  1  256 ? 17.16520  31.95452 -43.65197 1.000 55.27776 ? 257 MHS A CM  1 
ATOM   1994  N  N   . ALA A  1  257 ? 16.51626  27.49066 -47.42641 1.000 48.83020 ? 258 ALA A N   1 
ATOM   1995  C  CA  . ALA A  1  257 ? 15.42687  26.57512 -47.78250 1.000 50.30951 ? 258 ALA A CA  1 
ATOM   1996  C  C   . ALA A  1  257 ? 15.57117  25.14721 -47.24412 1.000 48.59854 ? 258 ALA A C   1 
ATOM   1997  O  O   . ALA A  1  257 ? 14.61350  24.59228 -46.70566 1.000 49.09271 ? 258 ALA A O   1 
ATOM   1998  C  CB  . ALA A  1  257 ? 15.25896  26.53334 -49.29018 1.000 51.47841 ? 258 ALA A CB  1 
ATOM   1999  N  N   A GLU A  1  258 ? 16.74848  24.54584 -47.39621 0.500 43.64938 ? 259 GLU A N   1 
ATOM   2000  N  N   B GLU A  1  258 ? 16.76034  24.56566 -47.38718 0.500 43.66365 ? 259 GLU A N   1 
ATOM   2001  C  CA  A GLU A  1  258 ? 16.96989  23.17564 -46.94431 0.500 41.38494 ? 259 GLU A CA  1 
ATOM   2002  C  CA  B GLU A  1  258 ? 17.01656  23.18348 -46.99567 0.500 41.38690 ? 259 GLU A CA  1 
ATOM   2003  C  C   A GLU A  1  258 ? 18.23183  23.08283 -46.09529 0.500 39.99457 ? 259 GLU A C   1 
ATOM   2004  C  C   B GLU A  1  258 ? 18.24895  23.08619 -46.10388 0.500 39.99319 ? 259 GLU A C   1 
ATOM   2005  O  O   A GLU A  1  258 ? 19.02808  22.14705 -46.22395 0.500 37.24006 ? 259 GLU A O   1 
ATOM   2006  O  O   B GLU A  1  258 ? 19.04077  22.14331 -46.20541 0.500 37.23851 ? 259 GLU A O   1 
ATOM   2007  C  CB  A GLU A  1  258 ? 17.03410  22.21332 -48.12888 0.500 40.96874 ? 259 GLU A CB  1 
ATOM   2008  C  CB  B GLU A  1  258 ? 17.16657  22.29276 -48.22781 0.500 40.97615 ? 259 GLU A CB  1 
ATOM   2009  C  CG  A GLU A  1  258 ? 16.54741  20.80827 -47.80369 0.500 39.62369 ? 259 GLU A CG  1 
ATOM   2010  C  CG  B GLU A  1  258 ? 18.13967  22.82881 -49.27149 0.500 40.98308 ? 259 GLU A CG  1 
ATOM   2011  C  CD  A GLU A  1  258 ? 16.51049  19.89862 -49.01562 0.500 38.74450 ? 259 GLU A CD  1 
ATOM   2012  C  CD  B GLU A  1  258 ? 18.14572  22.00281 -50.54695 0.500 42.62073 ? 259 GLU A CD  1 
ATOM   2013  O  OE1 A GLU A  1  258 ? 17.11490  20.25138 -50.04886 0.500 40.49603 ? 259 GLU A OE1 1 
ATOM   2014  O  OE1 B GLU A  1  258 ? 17.66811  20.84875 -50.51381 0.500 40.93711 ? 259 GLU A OE1 1 
ATOM   2015  O  OE2 A GLU A  1  258 ? 15.87311  18.82901 -48.93433 0.500 36.48419 ? 259 GLU A OE2 1 
ATOM   2016  O  OE2 B GLU A  1  258 ? 18.62515  22.50881 -51.58487 0.500 42.84626 ? 259 GLU A OE2 1 
ATOM   2017  N  N   . VAL A  1  259 ? 18.42506  24.05059 -45.20335 1.000 38.86839 ? 260 VAL A N   1 
ATOM   2018  C  CA  . VAL A  1  259 ? 19.58859  24.10733 -44.32479 1.000 37.87260 ? 260 VAL A CA  1 
ATOM   2019  C  C   . VAL A  1  259 ? 19.13913  23.89573 -42.88349 1.000 36.83177 ? 260 VAL A C   1 
ATOM   2020  O  O   . VAL A  1  259 ? 18.10070  24.41887 -42.46052 1.000 37.89722 ? 260 VAL A O   1 
ATOM   2021  C  CB  . VAL A  1  259 ? 20.34543  25.44166 -44.48978 1.000 37.13239 ? 260 VAL A CB  1 
ATOM   2022  C  CG1 . VAL A  1  259 ? 19.41422  26.62389 -44.26845 1.000 43.25460 ? 260 VAL A CG1 1 
ATOM   2023  C  CG2 . VAL A  1  259 ? 21.52950  25.50785 -43.54490 1.000 35.17996 ? 260 VAL A CG2 1 
ATOM   2024  N  N   . ILE A  1  260 ? 19.91617  23.11483 -42.13387 1.000 32.92027 ? 261 ILE A N   1 
ATOM   2025  C  CA  . ILE A  1  260 ? 19.64801  22.83876 -40.72499 1.000 31.43430 ? 261 ILE A CA  1 
ATOM   2026  C  C   . ILE A  1  260 ? 20.81754  23.38198 -39.91451 1.000 29.76863 ? 261 ILE A C   1 
ATOM   2027  O  O   . ILE A  1  260 ? 21.91635  22.81154 -39.93708 1.000 25.54050 ? 261 ILE A O   1 
ATOM   2028  C  CB  . ILE A  1  260 ? 19.44974  21.34137 -40.45192 1.000 33.90104 ? 261 ILE A CB  1 
ATOM   2029  C  CG1 . ILE A  1  260 ? 18.40131  20.74446 -41.39678 1.000 32.81993 ? 261 ILE A CG1 1 
ATOM   2030  C  CG2 . ILE A  1  260 ? 19.04455  21.12377 -39.00267 1.000 26.94352 ? 261 ILE A CG2 1 
ATOM   2031  C  CD1 . ILE A  1  260 ? 16.98985  21.18745 -41.10918 1.000 35.73456 ? 261 ILE A CD1 1 
ATOM   2032  N  N   . HIS A  1  261 ? 20.58588  24.47609 -39.19572 1.000 31.44274 ? 262 HIS A N   1 
ATOM   2033  C  CA  . HIS A  1  261 ? 21.59599  25.01637 -38.29961 1.000 28.61078 ? 262 HIS A CA  1 
ATOM   2034  C  C   . HIS A  1  261 ? 21.66934  24.18640 -37.02287 1.000 27.96786 ? 262 HIS A C   1 
ATOM   2035  O  O   . HIS A  1  261 ? 20.67877  23.59570 -36.58174 1.000 26.26444 ? 262 HIS A O   1 
ATOM   2036  C  CB  . HIS A  1  261 ? 21.28455  26.47161 -37.94093 1.000 28.32514 ? 262 HIS A CB  1 
ATOM   2037  C  CG  . HIS A  1  261 ? 21.36829  27.41774 -39.09848 1.000 30.73348 ? 262 HIS A CG  1 
ATOM   2038  N  ND1 . HIS A  1  261 ? 20.25077  27.91333 -39.73631 1.000 31.68030 ? 262 HIS A ND1 1 
ATOM   2039  C  CD2 . HIS A  1  261 ? 22.43496  27.95978 -39.73316 1.000 31.04175 ? 262 HIS A CD2 1 
ATOM   2040  C  CE1 . HIS A  1  261 ? 20.62529  28.72146 -40.71220 1.000 33.09154 ? 262 HIS A CE1 1 
ATOM   2041  N  NE2 . HIS A  1  261 ? 21.94551  28.76616 -40.73250 1.000 33.13918 ? 262 HIS A NE2 1 
ATOM   2042  N  N   . MET A  1  262 ? 22.86606  24.13619 -36.43342 1.000 28.16174 ? 263 MET A N   1 
ATOM   2043  C  CA  . MET A  1  262 ? 23.00529  23.53426 -35.11049 1.000 26.74149 ? 263 MET A CA  1 
ATOM   2044  C  C   . MET A  1  262 ? 22.33937  24.39664 -34.04660 1.000 24.83874 ? 263 MET A C   1 
ATOM   2045  O  O   . MET A  1  262 ? 21.72157  23.87697 -33.10994 1.000 25.47656 ? 263 MET A O   1 
ATOM   2046  C  CB  . MET A  1  262 ? 24.48173  23.31534 -34.78282 1.000 23.87051 ? 263 MET A CB  1 
ATOM   2047  C  CG  . MET A  1  262 ? 25.20290  22.38366 -35.74335 1.000 25.06160 ? 263 MET A CG  1 
ATOM   2048  S  SD  . MET A  1  262 ? 24.47630  20.73530 -35.79159 1.000 28.62868 ? 263 MET A SD  1 
ATOM   2049  C  CE  . MET A  1  262 ? 23.48519  20.81774 -37.28666 1.000 26.15307 ? 263 MET A CE  1 
ATOM   2050  N  N   . GLY A  1  263 ? 22.45890  25.71311 -34.17274 1.000 24.52723 ? 264 GLY A N   1 
ATOM   2051  C  CA  . GLY A  1  263 ? 21.81085  26.62358 -33.25718 1.000 22.01375 ? 264 GLY A CA  1 
ATOM   2052  C  C   . GLY A  1  263 ? 21.13580  27.77410 -33.97206 1.000 24.39973 ? 264 GLY A C   1 
ATOM   2053  O  O   . GLY A  1  263 ? 21.69066  28.34315 -34.91610 1.000 27.01640 ? 264 GLY A O   1 
ATOM   2054  N  N   . THR A  1  264 ? 19.92841  28.11532 -33.54040 1.000 22.19978 ? 265 THR A N   1 
ATOM   2055  C  CA  . THR A  1  264 ? 19.23251  29.26513 -34.08672 1.000 23.47692 ? 265 THR A CA  1 
ATOM   2056  C  C   . THR A  1  264 ? 19.72999  30.54715 -33.42190 1.000 26.32650 ? 265 THR A C   1 
ATOM   2057  O  O   . THR A  1  264 ? 20.29664  30.52999 -32.32572 1.000 22.93273 ? 265 THR A O   1 
ATOM   2058  C  CB  . THR A  1  264 ? 17.72266  29.10892 -33.90286 1.000 25.39463 ? 265 THR A CB  1 
ATOM   2059  O  OG1 . THR A  1  264 ? 17.43356  28.80458 -32.53096 1.000 20.59906 ? 265 THR A OG1 1 
ATOM   2060  C  CG2 . THR A  1  264 ? 17.19553  27.98851 -34.79330 1.000 19.84705 ? 265 THR A CG2 1 
ATOM   2061  N  N   . TYR A  1  265 ? 19.51967  31.67000 -34.10435 1.000 26.75680 ? 266 TYR A N   1 
ATOM   2062  C  CA  . TYR A  1  265 ? 20.01411  32.93614 -33.58737 1.000 26.22288 ? 266 TYR A CA  1 
ATOM   2063  C  C   . TYR A  1  265 ? 19.24027  33.35341 -32.33651 1.000 27.64279 ? 266 TYR A C   1 
ATOM   2064  O  O   . TYR A  1  265 ? 18.15566  32.84452 -32.03771 1.000 26.54309 ? 266 TYR A O   1 
ATOM   2065  C  CB  . TYR A  1  265 ? 19.94301  34.02497 -34.65924 1.000 29.70531 ? 266 TYR A CB  1 
ATOM   2066  C  CG  . TYR A  1  265 ? 18.54649  34.39225 -35.10158 1.000 29.14618 ? 266 TYR A CG  1 
ATOM   2067  C  CD1 . TYR A  1  265 ? 17.82702  35.38116 -34.44651 1.000 29.27456 ? 266 TYR A CD1 1 
ATOM   2068  C  CD2 . TYR A  1  265 ? 17.95591  33.76218 -36.18871 1.000 31.69636 ? 266 TYR A CD2 1 
ATOM   2069  C  CE1 . TYR A  1  265 ? 16.55542  35.72089 -34.84984 1.000 30.25161 ? 266 TYR A CE1 1 
ATOM   2070  C  CE2 . TYR A  1  265 ? 16.68582  34.09638 -36.60206 1.000 32.01227 ? 266 TYR A CE2 1 
ATOM   2071  C  CZ  . TYR A  1  265 ? 15.98948  35.07728 -35.92884 1.000 33.85692 ? 266 TYR A CZ  1 
ATOM   2072  O  OH  . TYR A  1  265 ? 14.72159  35.41846 -36.33659 1.000 35.18693 ? 266 TYR A OH  1 
ATOM   2073  N  N   . LEU A  1  266 ? 19.81885  34.29836 -31.60490 1.000 26.56647 ? 267 LEU A N   1 
ATOM   2074  C  CA  . LEU A  1  266 ? 19.34234  34.72273 -30.29942 1.000 30.24540 ? 267 LEU A CA  1 
ATOM   2075  C  C   . LEU A  1  266 ? 18.82240  36.15602 -30.32704 1.000 31.72830 ? 267 LEU A C   1 
ATOM   2076  O  O   . LEU A  1  266 ? 19.14585  36.92960 -31.23449 1.000 33.85752 ? 267 LEU A O   1 
ATOM   2077  C  CB  . LEU A  1  266 ? 20.47384  34.60127 -29.27028 1.000 27.38805 ? 267 LEU A CB  1 
ATOM   2078  C  CG  . LEU A  1  266 ? 20.95293  33.16724 -29.05337 1.000 25.69216 ? 267 LEU A CG  1 
ATOM   2079  C  CD1 . LEU A  1  266 ? 22.17215  33.14127 -28.16204 1.000 27.09459 ? 267 LEU A CD1 1 
ATOM   2080  C  CD2 . LEU A  1  266 ? 19.83148  32.33537 -28.45742 1.000 25.69865 ? 267 LEU A CD2 1 
ATOM   2081  N  N   . PRO A  1  267 ? 17.98657  36.54187 -29.34714 1.000 29.61549 ? 268 PRO A N   1 
ATOM   2082  C  CA  . PRO A  1  267 ? 17.51687  37.93419 -29.28131 1.000 30.76236 ? 268 PRO A CA  1 
ATOM   2083  C  C   . PRO A  1  267 ? 18.61776  38.91351 -28.88947 1.000 35.20221 ? 268 PRO A C   1 
ATOM   2084  O  O   . PRO A  1  267 ? 19.76150  38.51319 -28.65313 1.000 35.13132 ? 268 PRO A O   1 
ATOM   2085  C  CB  . PRO A  1  267 ? 16.40310  37.87936 -28.22649 1.000 31.55290 ? 268 PRO A CB  1 
ATOM   2086  C  CG  . PRO A  1  267 ? 16.71383  36.68279 -27.40364 1.000 28.90742 ? 268 PRO A CG  1 
ATOM   2087  C  CD  . PRO A  1  267 ? 17.33992  35.69092 -28.33248 1.000 27.79758 ? 268 PRO A CD  1 
ATOM   2088  N  N   . VAL A  1  268 ? 18.26996  40.19920 -28.78950 1.000 33.43083 ? 269 VAL A N   1 
ATOM   2089  C  CA  . VAL A  1  268 ? 19.28036  41.25530 -28.77258 1.000 35.81587 ? 269 VAL A CA  1 
ATOM   2090  C  C   . VAL A  1  268 ? 20.06473  41.26913 -27.46196 1.000 38.97042 ? 269 VAL A C   1 
ATOM   2091  O  O   . VAL A  1  268 ? 21.28957  41.44520 -27.46924 1.000 38.62350 ? 269 VAL A O   1 
ATOM   2092  C  CB  . VAL A  1  268 ? 18.62297  42.61712 -29.05586 1.000 36.67952 ? 269 VAL A CB  1 
ATOM   2093  C  CG1 . VAL A  1  268 ? 19.49633  43.74805 -28.54482 1.000 37.74091 ? 269 VAL A CG1 1 
ATOM   2094  C  CG2 . VAL A  1  268 ? 18.37082  42.77238 -30.54480 1.000 33.82233 ? 269 VAL A CG2 1 
ATOM   2095  N  N   . ARG A  1  269 ? 19.38996  41.10149 -26.32360 1.000 35.21883 ? 270 ARG A N   1 
ATOM   2096  C  CA  A ARG A  1  269 ? 20.06442  41.18198 -25.02643 0.600 34.43553 ? 270 ARG A CA  1 
ATOM   2097  C  CA  B ARG A  1  269 ? 20.05830  41.17350 -25.02299 0.400 34.36912 ? 270 ARG A CA  1 
ATOM   2098  C  C   . ARG A  1  269 ? 21.23595  40.20569 -24.94138 1.000 38.35786 ? 270 ARG A C   1 
ATOM   2099  O  O   . ARG A  1  269 ? 22.28154  40.52119 -24.36291 1.000 41.37642 ? 270 ARG A O   1 
ATOM   2100  C  CB  A ARG A  1  269 ? 19.08384  40.92189 -23.88153 0.600 36.32440 ? 270 ARG A CB  1 
ATOM   2101  C  CB  B ARG A  1  269 ? 19.06983  40.89048 -23.89172 0.400 36.34945 ? 270 ARG A CB  1 
ATOM   2102  C  CG  A ARG A  1  269 ? 19.73329  40.96491 -22.50372 0.600 34.80990 ? 270 ARG A CG  1 
ATOM   2103  C  CG  B ARG A  1  269 ? 19.70670  40.85460 -22.51104 0.400 34.81539 ? 270 ARG A CG  1 
ATOM   2104  C  CD  A ARG A  1  269 ? 18.70523  40.93757 -21.38458 0.600 34.83213 ? 270 ARG A CD  1 
ATOM   2105  C  CD  B ARG A  1  269 ? 18.65999  40.83562 -21.41056 0.400 34.94240 ? 270 ARG A CD  1 
ATOM   2106  N  NE  A ARG A  1  269 ? 17.90258  42.15716 -21.34041 0.600 36.28510 ? 270 ARG A NE  1 
ATOM   2107  N  NE  B ARG A  1  269 ? 17.96593  42.11408 -21.28275 0.400 36.32366 ? 270 ARG A NE  1 
ATOM   2108  C  CZ  A ARG A  1  269 ? 18.28615  43.28739 -20.75299 0.600 36.11353 ? 270 ARG A CZ  1 
ATOM   2109  C  CZ  B ARG A  1  269 ? 16.76204  42.36757 -21.78592 0.400 35.56199 ? 270 ARG A CZ  1 
ATOM   2110  N  NH1 A ARG A  1  269 ? 19.46812  43.36206 -20.15672 0.600 34.41769 ? 270 ARG A NH1 1 
ATOM   2111  N  NH1 B ARG A  1  269 ? 16.10712  41.42672 -22.45081 0.400 33.20501 ? 270 ARG A NH1 1 
ATOM   2112  N  NH2 A ARG A  1  269 ? 17.48704  44.34639 -20.76496 0.600 35.67002 ? 270 ARG A NH2 1 
ATOM   2113  N  NH2 B ARG A  1  269 ? 16.21162  43.56332 -21.62190 0.400 36.48594 ? 270 ARG A NH2 1 
HETATM 2114  N  N   . AGM A  1  270 ? 21.06068  39.02438 -25.51807 1.000 34.99590 ? 271 AGM A N   1 
HETATM 2115  C  CA  . AGM A  1  270 ? 22.14444  38.08970 -25.64165 1.000 34.90250 ? 271 AGM A CA  1 
HETATM 2116  C  CB  . AGM A  1  270 ? 21.86125  36.73989 -24.95332 1.000 35.86851 ? 271 AGM A CB  1 
HETATM 2117  C  CG  . AGM A  1  270 ? 20.42279  36.31987 -25.14761 1.000 36.37685 ? 271 AGM A CG  1 
HETATM 2118  C  CD  . AGM A  1  270 ? 19.93710  35.29968 -24.10016 1.000 33.42399 ? 271 AGM A CD  1 
HETATM 2119  C  CE2 . AGM A  1  270 ? 20.75571  34.01517 -24.23853 1.000 27.38172 ? 271 AGM A CE2 1 
HETATM 2120  N  NE1 . AGM A  1  270 ? 18.49681  35.08960 -24.25582 1.000 30.75573 ? 271 AGM A NE1 1 
HETATM 2121  C  CZ  . AGM A  1  270 ? 17.50427  36.01116 -23.98018 1.000 32.47790 ? 271 AGM A CZ  1 
HETATM 2122  N  NH1 . AGM A  1  270 ? 17.74704  37.28244 -23.50293 1.000 30.69838 ? 271 AGM A NH1 1 
HETATM 2123  N  NH2 . AGM A  1  270 ? 16.18914  35.64336 -24.19349 1.000 30.72207 ? 271 AGM A NH2 1 
HETATM 2124  C  C   . AGM A  1  270 ? 22.43400  37.86136 -27.12162 1.000 32.48718 ? 271 AGM A C   1 
HETATM 2125  O  O   . AGM A  1  270 ? 22.47169  36.74822 -27.64762 1.000 32.93003 ? 271 AGM A O   1 
ATOM   2126  N  N   . ALA A  1  271 ? 22.63711  38.98751 -27.80764 1.000 33.23920 ? 272 ALA A N   1 
ATOM   2127  C  CA  . ALA A  1  271 ? 22.82818  39.03051 -29.26071 1.000 32.44193 ? 272 ALA A CA  1 
ATOM   2128  C  C   . ALA A  1  271 ? 23.90602  38.07185 -29.74445 1.000 30.20076 ? 272 ALA A C   1 
ATOM   2129  O  O   . ALA A  1  271 ? 25.06869  38.18159 -29.36265 1.000 29.70156 ? 272 ALA A O   1 
ATOM   2130  C  CB  . ALA A  1  271 ? 23.16049  40.44750 -29.70830 1.000 30.23458 ? 272 ALA A CB  1 
ATOM   2131  N  N   . ARG A  1  272 ? 23.49438  37.12727 -30.58465 1.000 28.16327 ? 273 ARG A N   1 
ATOM   2132  C  CA  . ARG A  1  272 ? 24.38933  36.13806 -31.16267 1.000 25.21786 ? 273 ARG A CA  1 
ATOM   2133  C  C   . ARG A  1  272 ? 23.74457  35.58298 -32.42398 1.000 26.72095 ? 273 ARG A C   1 
ATOM   2134  O  O   . ARG A  1  272 ? 22.51801  35.47253 -32.51238 1.000 26.50498 ? 273 ARG A O   1 
ATOM   2135  C  CB  . ARG A  1  272 ? 24.69582  35.00573 -30.17651 1.000 26.51739 ? 273 ARG A CB  1 
ATOM   2136  C  CG  . ARG A  1  272 ? 26.09152  35.05302 -29.57558 1.000 27.58973 ? 273 ARG A CG  1 
ATOM   2137  C  CD  . ARG A  1  272 ? 26.08082  35.49686 -28.12156 1.000 28.18957 ? 273 ARG A CD  1 
ATOM   2138  N  NE  . ARG A  1  272 ? 27.43549  35.71147 -27.62111 1.000 25.84413 ? 273 ARG A NE  1 
ATOM   2139  C  CZ  . ARG A  1  272 ? 27.73470  35.94984 -26.34869 1.000 27.25140 ? 273 ARG A CZ  1 
ATOM   2140  N  NH1 . ARG A  1  272 ? 26.77109  36.00392 -25.43769 1.000 27.30975 ? 273 ARG A NH1 1 
ATOM   2141  N  NH2 . ARG A  1  272 ? 28.99889  36.13153 -25.98727 1.000 24.22805 ? 273 ARG A NH2 1 
ATOM   2142  N  N   . GLY A  1  273 ? 24.58184  35.24530 -33.39940 1.000 24.49476 ? 274 GLY A N   1 
ATOM   2143  C  CA  . GLY A  1  273 ? 24.11166  34.66354 -34.63622 1.000 27.15771 ? 274 GLY A CA  1 
ATOM   2144  C  C   . GLY A  1  273 ? 23.85655  33.17481 -34.50339 1.000 27.07238 ? 274 GLY A C   1 
ATOM   2145  O  O   . GLY A  1  273 ? 23.83467  32.60381 -33.41181 1.000 22.44724 ? 274 GLY A O   1 
ATOM   2146  N  N   . GLU A  1  274 ? 23.65947  32.53717 -35.65495 1.000 27.81735 ? 275 GLU A N   1 
ATOM   2147  C  CA  . GLU A  1  274 ? 23.41645  31.10410 -35.67053 1.000 27.57593 ? 275 GLU A CA  1 
ATOM   2148  C  C   . GLU A  1  274 ? 24.64758  30.34189 -35.18682 1.000 25.97494 ? 275 GLU A C   1 
ATOM   2149  O  O   . GLU A  1  274 ? 25.76698  30.86270 -35.15331 1.000 25.20721 ? 275 GLU A O   1 
ATOM   2150  C  CB  . GLU A  1  274 ? 23.03311  30.62662 -37.07268 1.000 29.96774 ? 275 GLU A CB  1 
ATOM   2151  C  CG  . GLU A  1  274 ? 21.68708  31.12651 -37.58244 1.000 33.79290 ? 275 GLU A CG  1 
ATOM   2152  C  CD  . GLU A  1  274 ? 21.76319  32.51048 -38.20490 1.000 39.67671 ? 275 GLU A CD  1 
ATOM   2153  O  OE1 . GLU A  1  274 ? 22.88639  33.04544 -38.34310 1.000 37.12120 ? 275 GLU A OE1 1 
ATOM   2154  O  OE2 . GLU A  1  274 ? 20.69634  33.05880 -38.56293 1.000 41.47283 ? 275 GLU A OE2 1 
ATOM   2155  N  N   . ASN A  1  275 ? 24.41607  29.08573 -34.80588 1.000 22.87125 ? 276 ASN A N   1 
ATOM   2156  C  CA  . ASN A  1  275 ? 25.47325  28.15346 -34.41217 1.000 23.23425 ? 276 ASN A CA  1 
ATOM   2157  C  C   . ASN A  1  275 ? 26.30841  28.68862 -33.24724 1.000 23.59229 ? 276 ASN A C   1 
ATOM   2158  O  O   . ASN A  1  275 ? 27.53916  28.62556 -33.25071 1.000 23.50567 ? 276 ASN A O   1 
ATOM   2159  C  CB  . ASN A  1  275 ? 26.36077  27.79369 -35.60454 1.000 22.27437 ? 276 ASN A CB  1 
ATOM   2160  C  CG  . ASN A  1  275 ? 25.82337  26.61895 -36.38537 1.000 26.12997 ? 276 ASN A CG  1 
ATOM   2161  O  OD1 . ASN A  1  275 ? 24.61207  26.40511 -36.44614 1.000 27.93385 ? 276 ASN A OD1 1 
ATOM   2162  N  ND2 . ASN A  1  275 ? 26.72112  25.83237 -36.96823 1.000 26.48933 ? 276 ASN A ND2 1 
ATOM   2163  N  N   . GLU A  1  276 ? 25.62479  29.20798 -32.23771 1.000 22.40989 ? 277 GLU A N   1 
ATOM   2164  C  CA  . GLU A  1  276 ? 26.21225  29.47765 -30.93839 1.000 24.97159 ? 277 GLU A CA  1 
ATOM   2165  C  C   . GLU A  1  276 ? 25.51650  28.59411 -29.90792 1.000 23.33214 ? 277 GLU A C   1 
ATOM   2166  O  O   . GLU A  1  276 ? 24.40215  28.11526 -30.15099 1.000 20.52548 ? 277 GLU A O   1 
ATOM   2167  C  CB  . GLU A  1  276 ? 26.08872  30.96463 -30.56756 1.000 23.27957 ? 277 GLU A CB  1 
ATOM   2168  C  CG  . GLU A  1  276 ? 26.72432  31.92337 -31.58257 1.000 22.50175 ? 277 GLU A CG  1 
ATOM   2169  C  CD  . GLU A  1  276 ? 28.23559  31.74046 -31.76071 1.000 25.57357 ? 277 GLU A CD  1 
ATOM   2170  O  OE1 . GLU A  1  276 ? 28.87993  31.05750 -30.93664 1.000 26.58215 ? 277 GLU A OE1 1 
ATOM   2171  O  OE2 . GLU A  1  276 ? 28.78796  32.29109 -32.73844 1.000 27.09435 ? 277 GLU A OE2 1 
ATOM   2172  N  N   . PRO A  1  277 ? 26.15010  28.33469 -28.75396 1.000 23.58189 ? 278 PRO A N   1 
ATOM   2173  C  CA  . PRO A  1  277 ? 25.58922  27.32245 -27.83817 1.000 22.59007 ? 278 PRO A CA  1 
ATOM   2174  C  C   . PRO A  1  277 ? 24.17581  27.62917 -27.37562 1.000 24.52955 ? 278 PRO A C   1 
ATOM   2175  O  O   . PRO A  1  277 ? 23.37090  26.70307 -27.21041 1.000 25.39382 ? 278 PRO A O   1 
ATOM   2176  C  CB  . PRO A  1  277 ? 26.58333  27.32518 -26.66359 1.000 22.68374 ? 278 PRO A CB  1 
ATOM   2177  C  CG  . PRO A  1  277 ? 27.84121  27.88558 -27.22300 1.000 19.17613 ? 278 PRO A CG  1 
ATOM   2178  C  CD  . PRO A  1  277 ? 27.38724  28.92232 -28.21033 1.000 23.76980 ? 278 PRO A CD  1 
ATOM   2179  N  N   . GLY A  1  278 ? 23.84666  28.90573 -27.16708 1.000 21.98781 ? 279 GLY A N   1 
ATOM   2180  C  CA  . GLY A  1  278 ? 22.51510  29.26338 -26.71290 1.000 23.19462 ? 279 GLY A CA  1 
ATOM   2181  C  C   . GLY A  1  278 ? 21.40645  28.86959 -27.66761 1.000 25.52570 ? 279 GLY A C   1 
ATOM   2182  O  O   . GLY A  1  278 ? 20.26382  28.68615 -27.23552 1.000 25.66955 ? 279 GLY A O   1 
ATOM   2183  N  N   . GLY A  1  279 ? 21.71361  28.72686 -28.95184 1.000 22.38988 ? 280 GLY A N   1 
ATOM   2184  C  CA  . GLY A  1  279 ? 20.71026  28.36156 -29.92473 1.000 21.98047 ? 280 GLY A CA  1 
ATOM   2185  C  C   . GLY A  1  279 ? 20.50621  26.88205 -30.13127 1.000 23.92066 ? 280 GLY A C   1 
ATOM   2186  O  O   . GLY A  1  279 ? 19.59572  26.49709 -30.87045 1.000 23.78570 ? 280 GLY A O   1 
ATOM   2187  N  N   . VAL A  1  280 ? 21.31247  26.03501 -29.49613 1.000 22.56980 ? 281 VAL A N   1 
ATOM   2188  C  CA  . VAL A  1  280 ? 21.23595  24.58840 -29.68026 1.000 23.13394 ? 281 VAL A CA  1 
ATOM   2189  C  C   . VAL A  1  280 ? 20.17590  24.04901 -28.72118 1.000 25.00268 ? 281 VAL A C   1 
ATOM   2190  O  O   . VAL A  1  280 ? 20.39963  24.06659 -27.49881 1.000 22.65294 ? 281 VAL A O   1 
ATOM   2191  C  CB  . VAL A  1  280 ? 22.59415  23.91813 -29.44026 1.000 24.22796 ? 281 VAL A CB  1 
ATOM   2192  C  CG1 . VAL A  1  280 ? 22.48109  22.41127 -29.62274 1.000 21.07033 ? 281 VAL A CG1 1 
ATOM   2193  C  CG2 . VAL A  1  280 ? 23.64814  24.49888 -30.38101 1.000 21.15465 ? 281 VAL A CG2 1 
ATOM   2194  N  N   . PRO A  1  281 ? 19.04011  23.56111 -29.21327 1.000 26.94838 ? 282 PRO A N   1 
ATOM   2195  C  CA  . PRO A  1  281 ? 18.02022  23.02516 -28.30862 1.000 27.19405 ? 282 PRO A CA  1 
ATOM   2196  C  C   . PRO A  1  281 ? 18.49566  21.73564 -27.66072 1.000 25.75020 ? 282 PRO A C   1 
ATOM   2197  O  O   . PRO A  1  281 ? 19.39138  21.04881 -28.15633 1.000 26.87814 ? 282 PRO A O   1 
ATOM   2198  C  CB  . PRO A  1  281 ? 16.81945  22.77980 -29.22865 1.000 23.43025 ? 282 PRO A CB  1 
ATOM   2199  C  CG  . PRO A  1  281 ? 17.43861  22.51508 -30.55867 1.000 26.18040 ? 282 PRO A CG  1 
ATOM   2200  C  CD  . PRO A  1  281 ? 18.67250  23.38257 -30.62936 1.000 23.26811 ? 282 PRO A CD  1 
ATOM   2201  N  N   . PHE A  1  282 ? 17.86762  21.41081 -26.52850 1.000 25.49970 ? 283 PHE A N   1 
ATOM   2202  C  CA  . PHE A  1  282 ? 18.29056  20.24834 -25.75592 1.000 25.19669 ? 283 PHE A CA  1 
ATOM   2203  C  C   . PHE A  1  282 ? 18.17554  18.96158 -26.56198 1.000 24.74439 ? 283 PHE A C   1 
ATOM   2204  O  O   . PHE A  1  282 ? 18.98272  18.04379 -26.38076 1.000 26.78072 ? 283 PHE A O   1 
ATOM   2205  C  CB  . PHE A  1  282 ? 17.46798  20.15893 -24.47128 1.000 24.61029 ? 283 PHE A CB  1 
ATOM   2206  C  CG  . PHE A  1  282 ? 17.59788  21.36719 -23.58749 1.000 24.54318 ? 283 PHE A CG  1 
ATOM   2207  C  CD1 . PHE A  1  282 ? 18.81817  22.00845 -23.44550 1.000 24.95985 ? 283 PHE A CD1 1 
ATOM   2208  C  CD2 . PHE A  1  282 ? 16.50039  21.86830 -22.90643 1.000 23.40206 ? 283 PHE A CD2 1 
ATOM   2209  C  CE1 . PHE A  1  282 ? 18.94351  23.12160 -22.63523 1.000 23.29415 ? 283 PHE A CE1 1 
ATOM   2210  C  CE2 . PHE A  1  282 ? 16.61959  22.98276 -22.09761 1.000 22.09255 ? 283 PHE A CE2 1 
ATOM   2211  C  CZ  . PHE A  1  282 ? 17.84337  23.60841 -21.96103 1.000 22.50007 ? 283 PHE A CZ  1 
ATOM   2212  N  N   . GLY A  1  283 ? 17.20511  18.88595 -27.47427 1.000 28.62910 ? 284 GLY A N   1 
ATOM   2213  C  CA  . GLY A  1  283 ? 17.07322  17.69722 -28.30047 1.000 24.09833 ? 284 GLY A CA  1 
ATOM   2214  C  C   . GLY A  1  283 ? 18.21651  17.53223 -29.28517 1.000 25.87312 ? 284 GLY A C   1 
ATOM   2215  O  O   . GLY A  1  283 ? 18.70606  16.41801 -29.49488 1.000 24.79135 ? 284 GLY A O   1 
ATOM   2216  N  N   . TYR A  1  284 ? 18.65750  18.63420 -29.90394 1.000 24.41400 ? 285 TYR A N   1 
ATOM   2217  C  CA  . TYR A  1  284 ? 19.81067  18.57110 -30.80002 1.000 25.42821 ? 285 TYR A CA  1 
ATOM   2218  C  C   . TYR A  1  284 ? 21.04991  18.08757 -30.06124 1.000 25.01520 ? 285 TYR A C   1 
ATOM   2219  O  O   . TYR A  1  284 ? 21.79920  17.24251 -30.56553 1.000 25.11640 ? 285 TYR A O   1 
ATOM   2220  C  CB  . TYR A  1  284 ? 20.09468  19.93955 -31.41990 1.000 25.31124 ? 285 TYR A CB  1 
ATOM   2221  C  CG  . TYR A  1  284 ? 19.24445  20.32709 -32.60653 1.000 24.64933 ? 285 TYR A CG  1 
ATOM   2222  C  CD1 . TYR A  1  284 ? 17.97450  19.80017 -32.79151 1.000 24.07696 ? 285 TYR A CD1 1 
ATOM   2223  C  CD2 . TYR A  1  284 ? 19.72152  21.23277 -33.54481 1.000 25.34522 ? 285 TYR A CD2 1 
ATOM   2224  C  CE1 . TYR A  1  284 ? 17.20044  20.17199 -33.87747 1.000 26.51065 ? 285 TYR A CE1 1 
ATOM   2225  C  CE2 . TYR A  1  284 ? 18.96172  21.60639 -34.63004 1.000 28.96542 ? 285 TYR A CE2 1 
ATOM   2226  C  CZ  . TYR A  1  284 ? 17.70222  21.07629 -34.79358 1.000 29.39427 ? 285 TYR A CZ  1 
ATOM   2227  O  OH  . TYR A  1  284 ? 16.95178  21.45857 -35.87963 1.000 28.02233 ? 285 TYR A OH  1 
ATOM   2228  N  N   . LEU A  1  285 ? 21.29247  18.63474 -28.86699 1.000 24.06033 ? 286 LEU A N   1 
ATOM   2229  C  CA  . LEU A  1  285 ? 22.48687  18.27066 -28.11247 1.000 25.74537 ? 286 LEU A CA  1 
ATOM   2230  C  C   . LEU A  1  285 ? 22.49175  16.78222 -27.78755 1.000 25.97971 ? 286 LEU A C   1 
ATOM   2231  O  O   . LEU A  1  285 ? 23.53922  16.12819 -27.85032 1.000 28.10386 ? 286 LEU A O   1 
ATOM   2232  C  CB  . LEU A  1  285 ? 22.57358  19.11859 -26.83964 1.000 28.28120 ? 286 LEU A CB  1 
ATOM   2233  C  CG  . LEU A  1  285 ? 23.92104  19.27320 -26.12121 1.000 28.00879 ? 286 LEU A CG  1 
ATOM   2234  C  CD1 . LEU A  1  285 ? 24.23389  18.07508 -25.24040 1.000 25.31493 ? 286 LEU A CD1 1 
ATOM   2235  C  CD2 . LEU A  1  285 ? 25.03648  19.49561 -27.13044 1.000 27.43804 ? 286 LEU A CD2 1 
ATOM   2236  N  N   . ALA A  1  286 ? 21.32463  16.22569 -27.45512 1.000 26.98350 ? 287 ALA A N   1 
ATOM   2237  C  CA  . ALA A  1  286 ? 21.23184  14.78872 -27.21953 1.000 27.09774 ? 287 ALA A CA  1 
ATOM   2238  C  C   . ALA A  1  286 ? 21.53789  13.99854 -28.48816 1.000 26.78058 ? 287 ALA A C   1 
ATOM   2239  O  O   . ALA A  1  286 ? 22.13936  12.92055 -28.42621 1.000 27.61266 ? 287 ALA A O   1 
ATOM   2240  C  CB  . ALA A  1  286 ? 19.84684  14.43652 -26.67785 1.000 26.51453 ? 287 ALA A CB  1 
ATOM   2241  N  N   . ASP A  1  287 ? 21.13341  14.51777 -29.65008 1.000 27.08601 ? 288 ASP A N   1 
ATOM   2242  C  CA  . ASP A  1  287 ? 21.38658  13.81587 -30.90462 1.000 28.40188 ? 288 ASP A CA  1 
ATOM   2243  C  C   . ASP A  1  287 ? 22.81365  14.02031 -31.40047 1.000 30.02489 ? 288 ASP A C   1 
ATOM   2244  O  O   . ASP A  1  287 ? 23.35556  13.14213 -32.08227 1.000 29.90499 ? 288 ASP A O   1 
ATOM   2245  C  CB  . ASP A  1  287 ? 20.38181  14.25990 -31.97056 1.000 25.73873 ? 288 ASP A CB  1 
ATOM   2246  C  CG  . ASP A  1  287 ? 18.98202  13.72434 -31.71182 1.000 27.52035 ? 288 ASP A CG  1 
ATOM   2247  O  OD1 . ASP A  1  287 ? 18.86190  12.65489 -31.08064 1.000 25.74287 ? 288 ASP A OD1 1 
ATOM   2248  O  OD2 . ASP A  1  287 ? 18.00081  14.37756 -32.12619 1.000 27.34487 ? 288 ASP A OD2 1 
ATOM   2249  N  N   . ILE A  1  288 ? 23.43370  15.15871 -31.07277 1.000 29.43446 ? 289 ILE A N   1 
ATOM   2250  C  CA  . ILE A  1  288 ? 24.84386  15.36548 -31.40159 1.000 27.59394 ? 289 ILE A CA  1 
ATOM   2251  C  C   . ILE A  1  288 ? 25.70752  14.33139 -30.69017 1.000 28.46230 ? 289 ILE A C   1 
ATOM   2252  O  O   . ILE A  1  288 ? 26.61030  13.73046 -31.28566 1.000 28.26357 ? 289 ILE A O   1 
ATOM   2253  C  CB  . ILE A  1  288 ? 25.27395  16.80188 -31.05004 1.000 28.85701 ? 289 ILE A CB  1 
ATOM   2254  C  CG1 . ILE A  1  288 ? 24.59992  17.80675 -31.98982 1.000 29.12290 ? 289 ILE A CG1 1 
ATOM   2255  C  CG2 . ILE A  1  288 ? 26.78989  16.94122 -31.09606 1.000 23.84092 ? 289 ILE A CG2 1 
ATOM   2256  C  CD1 . ILE A  1  288 ? 24.83764  19.25605 -31.61850 1.000 26.47014 ? 289 ILE A CD1 1 
ATOM   2257  N  N   . CYS A  1  289 ? 25.44649  14.11538 -29.40286 1.000 29.16577 ? 290 CYS A N   1 
ATOM   2258  C  CA  . CYS A  1  289 ? 26.12763  13.06019 -28.66606 1.000 30.17120 ? 290 CYS A CA  1 
ATOM   2259  C  C   . CYS A  1  289 ? 25.82815  11.70606 -29.29826 1.000 32.02748 ? 290 CYS A C   1 
ATOM   2260  O  O   . CYS A  1  289 ? 24.67107  11.38120 -29.58025 1.000 31.73610 ? 290 CYS A O   1 
ATOM   2261  C  CB  . CYS A  1  289 ? 25.68632  13.08005 -27.20353 1.000 31.28107 ? 290 CYS A CB  1 
ATOM   2262  S  SG  . CYS A  1  289 ? 26.46443  11.82979 -26.16424 1.000 32.68126 ? 290 CYS A SG  1 
ATOM   2263  N  N   . GLN A  1  290 ? 26.87575  10.91614 -29.52535 1.000 32.20472 ? 291 GLN A N   1 
ATOM   2264  C  CA  . GLN A  1  290 ? 26.75895  9.65752  -30.24973 1.000 33.74036 ? 291 GLN A CA  1 
ATOM   2265  C  C   . GLN A  1  290 ? 26.77565  8.43897  -29.33450 1.000 35.09792 ? 291 GLN A C   1 
ATOM   2266  O  O   . GLN A  1  290 ? 26.94062  7.31465  -29.81961 1.000 36.29426 ? 291 GLN A O   1 
ATOM   2267  C  CB  . GLN A  1  290 ? 27.87476  9.54994  -31.29021 1.000 30.86578 ? 291 GLN A CB  1 
ATOM   2268  C  CG  . GLN A  1  290 ? 27.80973  10.62507 -32.35611 1.000 30.01361 ? 291 GLN A CG  1 
ATOM   2269  C  CD  . GLN A  1  290 ? 26.59412  10.48539 -33.25105 1.000 30.94536 ? 291 GLN A CD  1 
ATOM   2270  O  OE1 . GLN A  1  290 ? 26.40622  9.46140  -33.90539 1.000 28.84716 ? 291 GLN A OE1 1 
ATOM   2271  N  NE2 . GLN A  1  290 ? 25.75546  11.51489 -33.27597 1.000 31.93149 ? 291 GLN A NE2 1 
ATOM   2272  N  N   . SER A  1  291 ? 26.60236  8.63453  -28.02589 1.000 32.21415 ? 292 SER A N   1 
ATOM   2273  C  CA  . SER A  1  291 ? 26.53477  7.50912  -27.10170 1.000 32.99092 ? 292 SER A CA  1 
ATOM   2274  C  C   . SER A  1  291 ? 25.35509  6.58747  -27.39377 1.000 34.89433 ? 292 SER A C   1 
ATOM   2275  O  O   . SER A  1  291 ? 25.40179  5.40546  -27.03524 1.000 35.39549 ? 292 SER A O   1 
ATOM   2276  C  CB  . SER A  1  291 ? 26.45169  8.02836  -25.66683 1.000 30.37263 ? 292 SER A CB  1 
ATOM   2277  O  OG  . SER A  1  291 ? 26.49904  6.97225  -24.72411 1.000 33.14480 ? 292 SER A OG  1 
ATOM   2278  N  N   . SER A  1  292 ? 24.30422  7.09917  -28.04097 1.000 33.72617 ? 293 SER A N   1 
ATOM   2279  C  CA  . SER A  1  292 ? 23.10150  6.30482  -28.27317 1.000 33.99985 ? 293 SER A CA  1 
ATOM   2280  C  C   . SER A  1  292 ? 23.35099  5.12512  -29.20977 1.000 37.20788 ? 293 SER A C   1 
ATOM   2281  O  O   . SER A  1  292 ? 22.69353  4.08657  -29.07760 1.000 36.75668 ? 293 SER A O   1 
ATOM   2282  C  CB  . SER A  1  292 ? 21.99468  7.19498  -28.83550 1.000 31.72155 ? 293 SER A CB  1 
ATOM   2283  O  OG  . SER A  1  292 ? 22.37555  7.74465  -30.08395 1.000 29.81350 ? 293 SER A OG  1 
ATOM   2284  N  N   . ARG A  1  293 ? 24.28082  5.25604  -30.15611 1.000 36.03876 ? 294 ARG A N   1 
ATOM   2285  C  CA  . ARG A  1  293 ? 24.51228  4.20281  -31.13704 1.000 36.28028 ? 294 ARG A CA  1 
ATOM   2286  C  C   . ARG A  1  293 ? 25.60700  3.22692  -30.72721 1.000 39.05441 ? 294 ARG A C   1 
ATOM   2287  O  O   . ARG A  1  293 ? 25.82378  2.23522  -31.43259 1.000 34.69161 ? 294 ARG A O   1 
ATOM   2288  C  CB  . ARG A  1  293 ? 24.85556  4.81121  -32.50410 1.000 36.11747 ? 294 ARG A CB  1 
ATOM   2289  C  CG  . ARG A  1  293 ? 26.20730  5.50935  -32.58045 1.000 32.93468 ? 294 ARG A CG  1 
ATOM   2290  C  CD  . ARG A  1  293 ? 26.39748  6.16772  -33.94164 1.000 35.59392 ? 294 ARG A CD  1 
ATOM   2291  N  NE  . ARG A  1  293 ? 27.66170  6.89456  -34.04175 1.000 36.04779 ? 294 ARG A NE  1 
ATOM   2292  C  CZ  . ARG A  1  293 ? 28.80868  6.35343  -34.43929 1.000 34.42907 ? 294 ARG A CZ  1 
ATOM   2293  N  NH1 . ARG A  1  293 ? 28.85747  5.07290  -34.77478 1.000 36.23899 ? 294 ARG A NH1 1 
ATOM   2294  N  NH2 . ARG A  1  293 ? 29.90844  7.09191  -34.50090 1.000 31.08893 ? 294 ARG A NH2 1 
ATOM   2295  N  N   . VAL A  1  294 ? 26.29782  3.47817  -29.61802 1.000 36.09309 ? 295 VAL A N   1 
ATOM   2296  C  CA  . VAL A  1  294 ? 27.32891  2.56864  -29.13768 1.000 36.04038 ? 295 VAL A CA  1 
ATOM   2297  C  C   . VAL A  1  294 ? 27.03362  2.00797  -27.75270 1.000 38.64685 ? 295 VAL A C   1 
ATOM   2298  O  O   . VAL A  1  294 ? 27.62296  0.98024  -27.38071 1.000 43.98277 ? 295 VAL A O   1 
ATOM   2299  C  CB  . VAL A  1  294 ? 28.71766  3.24021  -29.15469 1.000 37.25918 ? 295 VAL A CB  1 
ATOM   2300  C  CG1 . VAL A  1  294 ? 29.12232  3.57021  -30.58063 1.000 36.98415 ? 295 VAL A CG1 1 
ATOM   2301  C  CG2 . VAL A  1  294 ? 28.71173  4.49529  -28.29935 1.000 38.09744 ? 295 VAL A CG2 1 
ATOM   2302  N  N   . ASN A  1  295 ? 26.15713  2.63184  -26.96718 1.000 38.86012 ? 296 ASN A N   1 
ATOM   2303  C  CA  . ASN A  1  295 ? 25.80427  2.14708  -25.63842 1.000 37.15236 ? 296 ASN A CA  1 
ATOM   2304  C  C   . ASN A  1  295 ? 24.30605  1.89150  -25.52163 1.000 39.71918 ? 296 ASN A C   1 
ATOM   2305  O  O   . ASN A  1  295 ? 23.72707  2.04567  -24.44485 1.000 40.67064 ? 296 ASN A O   1 
ATOM   2306  C  CB  . ASN A  1  295 ? 26.25319  3.13706  -24.56528 1.000 36.19947 ? 296 ASN A CB  1 
ATOM   2307  C  CG  . ASN A  1  295 ? 27.73539  3.42884  -24.62641 1.000 39.01714 ? 296 ASN A CG  1 
ATOM   2308  O  OD1 . ASN A  1  295 ? 28.56319  2.56607  -24.33321 1.000 41.61001 ? 296 ASN A OD1 1 
ATOM   2309  N  ND2 . ASN A  1  295 ? 28.08018  4.65644  -24.99660 1.000 36.52741 ? 296 ASN A ND2 1 
ATOM   2310  N  N   . TYR A  1  296 ? 23.67068  1.48098  -26.62241 1.000 41.75307 ? 297 TYR A N   1 
ATOM   2311  C  CA  . TYR A  1  296 ? 22.21444  1.39917  -26.67914 1.000 41.72787 ? 297 TYR A CA  1 
ATOM   2312  C  C   . TYR A  1  296 ? 21.62715  0.38368  -25.70761 1.000 44.05930 ? 297 TYR A C   1 
ATOM   2313  O  O   . TYR A  1  296 ? 20.41021  0.39604  -25.49396 1.000 47.39870 ? 297 TYR A O   1 
ATOM   2314  C  CB  . TYR A  1  296 ? 21.76171  1.06412  -28.10355 1.000 42.17654 ? 297 TYR A CB  1 
ATOM   2315  C  CG  . TYR A  1  296 ? 22.50440  -0.09464 -28.72617 1.000 44.25247 ? 297 TYR A CG  1 
ATOM   2316  C  CD1 . TYR A  1  296 ? 22.10218  -1.40439 -28.49614 1.000 47.09580 ? 297 TYR A CD1 1 
ATOM   2317  C  CD2 . TYR A  1  296 ? 23.59955  0.11917  -29.55266 1.000 42.61350 ? 297 TYR A CD2 1 
ATOM   2318  C  CE1 . TYR A  1  296 ? 22.77422  -2.46832 -29.06086 1.000 47.22759 ? 297 TYR A CE1 1 
ATOM   2319  C  CE2 . TYR A  1  296 ? 24.27911  -0.94081 -30.12487 1.000 44.97157 ? 297 TYR A CE2 1 
ATOM   2320  C  CZ  . TYR A  1  296 ? 23.86014  -2.23313 -29.87582 1.000 48.59063 ? 297 TYR A CZ  1 
ATOM   2321  O  OH  . TYR A  1  296 ? 24.52815  -3.29633 -30.43969 1.000 45.97483 ? 297 TYR A OH  1 
ATOM   2322  N  N   . GLU A  1  297 ? 22.44475  -0.48373 -25.11400 1.000 45.37769 ? 298 GLU A N   1 
ATOM   2323  C  CA  . GLU A  1  297 ? 21.95428  -1.44340 -24.13514 1.000 45.30191 ? 298 GLU A CA  1 
ATOM   2324  C  C   . GLU A  1  297 ? 21.94488  -0.88929 -22.71748 1.000 45.73148 ? 298 GLU A C   1 
ATOM   2325  O  O   . GLU A  1  297 ? 21.34286  -1.50502 -21.83127 1.000 49.66500 ? 298 GLU A O   1 
ATOM   2326  C  CB  . GLU A  1  297 ? 22.80368  -2.71905 -24.17506 1.000 46.47643 ? 298 GLU A CB  1 
ATOM   2327  C  CG  . GLU A  1  297 ? 22.74969  -3.46400 -25.49783 1.000 52.49576 ? 298 GLU A CG  1 
ATOM   2328  C  CD  . GLU A  1  297 ? 23.41178  -4.82832 -25.42594 1.000 62.80808 ? 298 GLU A CD  1 
ATOM   2329  O  OE1 . GLU A  1  297 ? 22.68368  -5.83932 -25.34638 1.000 67.89639 ? 298 GLU A OE1 1 
ATOM   2330  O  OE2 . GLU A  1  297 ? 24.66006  -4.88969 -25.43094 1.000 62.28422 ? 298 GLU A OE2 1 
ATOM   2331  N  N   . ASP A  1  298 ? 22.59906  0.24895  -22.48357 1.000 44.17193 ? 299 ASP A N   1 
ATOM   2332  C  CA  . ASP A  1  298 ? 22.67447  0.88920  -21.17126 1.000 40.04628 ? 299 ASP A CA  1 
ATOM   2333  C  C   . ASP A  1  298 ? 22.07603  2.28380  -21.29342 1.000 39.29962 ? 299 ASP A C   1 
ATOM   2334  O  O   . ASP A  1  298 ? 22.79653  3.25140  -21.58656 1.000 41.45414 ? 299 ASP A O   1 
ATOM   2335  C  CB  . ASP A  1  298 ? 24.11849  0.94742  -20.67566 1.000 39.58385 ? 299 ASP A CB  1 
ATOM   2336  C  CG  . ASP A  1  298 ? 24.23263  1.43557  -19.24113 1.000 39.82777 ? 299 ASP A CG  1 
ATOM   2337  O  OD1 . ASP A  1  298 ? 23.20467  1.82259  -18.64298 1.000 36.69620 ? 299 ASP A OD1 1 
ATOM   2338  O  OD2 . ASP A  1  298 ? 25.36343  1.42641  -18.70928 1.000 39.31725 ? 299 ASP A OD2 1 
ATOM   2339  N  N   . PRO A  1  299 ? 20.76614  2.43819  -21.08163 1.000 37.58888 ? 300 PRO A N   1 
ATOM   2340  C  CA  . PRO A  1  299 ? 20.15953  3.77414  -21.21010 1.000 35.89586 ? 300 PRO A CA  1 
ATOM   2341  C  C   . PRO A  1  299 ? 20.70499  4.78278  -20.21514 1.000 35.55700 ? 300 PRO A C   1 
ATOM   2342  O  O   . PRO A  1  299 ? 20.62402  5.98977  -20.47404 1.000 36.18551 ? 300 PRO A O   1 
ATOM   2343  C  CB  . PRO A  1  299 ? 18.66383  3.50877  -20.98419 1.000 34.41601 ? 300 PRO A CB  1 
ATOM   2344  C  CG  . PRO A  1  299 ? 18.61130  2.22529  -20.22583 1.000 38.13211 ? 300 PRO A CG  1 
ATOM   2345  C  CD  . PRO A  1  299 ? 19.77947  1.41164  -20.70593 1.000 38.62360 ? 300 PRO A CD  1 
ATOM   2346  N  N   . VAL A  1  300 ? 21.25310  4.32965  -19.08594 1.000 35.80063 ? 301 VAL A N   1 
ATOM   2347  C  CA  . VAL A  1  300 ? 21.87271  5.24721  -18.13433 1.000 33.23661 ? 301 VAL A CA  1 
ATOM   2348  C  C   . VAL A  1  300 ? 23.15758  5.82498  -18.71465 1.000 34.78841 ? 301 VAL A C   1 
ATOM   2349  O  O   . VAL A  1  300 ? 23.40032  7.03557  -18.64981 1.000 34.34445 ? 301 VAL A O   1 
ATOM   2350  C  CB  . VAL A  1  300 ? 22.12971  4.53253  -16.79575 1.000 32.00137 ? 301 VAL A CB  1 
ATOM   2351  C  CG1 . VAL A  1  300 ? 22.86598  5.45130  -15.82787 1.000 31.68001 ? 301 VAL A CG1 1 
ATOM   2352  C  CG2 . VAL A  1  300 ? 20.82380  4.05506  -16.19790 1.000 31.31267 ? 301 VAL A CG2 1 
ATOM   2353  N  N   . ARG A  1  301 ? 23.99763  4.96352  -19.29337 1.000 37.09609 ? 302 ARG A N   1 
ATOM   2354  C  CA  . ARG A  1  301 ? 25.25005  5.41790  -19.88943 1.000 35.08876 ? 302 ARG A CA  1 
ATOM   2355  C  C   . ARG A  1  301 ? 25.00101  6.41384  -21.01671 1.000 35.48879 ? 302 ARG A C   1 
ATOM   2356  O  O   . ARG A  1  301 ? 25.71396  7.41764  -21.13814 1.000 34.08459 ? 302 ARG A O   1 
ATOM   2357  C  CB  . ARG A  1  301 ? 26.03650  4.20892  -20.39772 1.000 37.46055 ? 302 ARG A CB  1 
ATOM   2358  C  CG  . ARG A  1  301 ? 27.26564  4.53709  -21.21740 1.000 35.37589 ? 302 ARG A CG  1 
ATOM   2359  C  CD  . ARG A  1  301 ? 28.30494  5.27423  -20.40256 1.000 37.98603 ? 302 ARG A CD  1 
ATOM   2360  N  NE  . ARG A  1  301 ? 29.46922  5.61353  -21.21634 1.000 44.92004 ? 302 ARG A NE  1 
ATOM   2361  C  CZ  . ARG A  1  301 ? 30.54811  4.84573  -21.33000 1.000 46.09236 ? 302 ARG A CZ  1 
ATOM   2362  N  NH1 . ARG A  1  301 ? 30.61332  3.69240  -20.67552 1.000 46.55993 ? 302 ARG A NH1 1 
ATOM   2363  N  NH2 . ARG A  1  301 ? 31.56173  5.23140  -22.09548 1.000 43.94879 ? 302 ARG A NH2 1 
ATOM   2364  N  N   . VAL A  1  302 ? 23.98235  6.15909  -21.84155 1.000 36.04465 ? 303 VAL A N   1 
ATOM   2365  C  CA  . VAL A  1  302 ? 23.65747  7.06333  -22.94273 1.000 33.24566 ? 303 VAL A CA  1 
ATOM   2366  C  C   . VAL A  1  302 ? 23.21368  8.41821  -22.40652 1.000 33.11048 ? 303 VAL A C   1 
ATOM   2367  O  O   . VAL A  1  302 ? 23.65568  9.47097  -22.88202 1.000 32.96833 ? 303 VAL A O   1 
ATOM   2368  C  CB  . VAL A  1  302 ? 22.57908  6.43835  -23.84762 1.000 31.59319 ? 303 VAL A CB  1 
ATOM   2369  C  CG1 . VAL A  1  302 ? 22.08640  7.45011  -24.87083 1.000 29.96106 ? 303 VAL A CG1 1 
ATOM   2370  C  CG2 . VAL A  1  302 ? 23.11980  5.20249  -24.53988 1.000 34.67071 ? 303 VAL A CG2 1 
ATOM   2371  N  N   . SER A  1  303 ? 22.32857  8.40974  -21.40767 1.000 33.60187 ? 304 SER A N   1 
ATOM   2372  C  CA  . SER A  1  303 ? 21.77340  9.65756  -20.89459 1.000 31.25502 ? 304 SER A CA  1 
ATOM   2373  C  C   . SER A  1  303 ? 22.84346  10.51641 -20.23624 1.000 31.14131 ? 304 SER A C   1 
ATOM   2374  O  O   . SER A  1  303 ? 22.83383  11.74446 -20.37738 1.000 31.51900 ? 304 SER A O   1 
ATOM   2375  C  CB  . SER A  1  303 ? 20.64826  9.35737  -19.90731 1.000 27.90563 ? 304 SER A CB  1 
ATOM   2376  O  OG  . SER A  1  303 ? 19.60769  8.63714  -20.54332 1.000 34.69940 ? 304 SER A OG  1 
ATOM   2377  N  N   . LEU A  1  304 ? 23.77951  9.89163  -19.52197 1.000 31.08434 ? 305 LEU A N   1 
ATOM   2378  C  CA  . LEU A  1  304 ? 24.77452  10.66071 -18.78643 1.000 32.72056 ? 305 LEU A CA  1 
ATOM   2379  C  C   . LEU A  1  304 ? 25.89108  11.16127 -19.68919 1.000 31.66483 ? 305 LEU A C   1 
ATOM   2380  O  O   . LEU A  1  304 ? 26.50266  12.19285 -19.39105 1.000 32.71332 ? 305 LEU A O   1 
ATOM   2381  C  CB  . LEU A  1  304 ? 25.34665  9.82146  -17.64516 1.000 34.38371 ? 305 LEU A CB  1 
ATOM   2382  C  CG  . LEU A  1  304 ? 24.31211  9.40142  -16.59949 1.000 32.52642 ? 305 LEU A CG  1 
ATOM   2383  C  CD1 . LEU A  1  304 ? 25.00007  8.78980  -15.40605 1.000 33.16124 ? 305 LEU A CD1 1 
ATOM   2384  C  CD2 . LEU A  1  304 ? 23.45086  10.57835 -16.17440 1.000 31.26354 ? 305 LEU A CD2 1 
ATOM   2385  N  N   . ASP A  1  305 ? 26.16906  10.45806 -20.78959 1.000 31.36835 ? 306 ASP A N   1 
ATOM   2386  C  CA  . ASP A  1  305 ? 27.07971  11.00566 -21.78844 1.000 30.90875 ? 306 ASP A CA  1 
ATOM   2387  C  C   . ASP A  1  305 ? 26.51746  12.28064 -22.40016 1.000 31.23459 ? 306 ASP A C   1 
ATOM   2388  O  O   . ASP A  1  305 ? 27.27839  13.18785 -22.75783 1.000 32.86620 ? 306 ASP A O   1 
ATOM   2389  C  CB  . ASP A  1  305 ? 27.36069  9.97418  -22.87973 1.000 31.69907 ? 306 ASP A CB  1 
ATOM   2390  C  CG  . ASP A  1  305 ? 28.32813  8.89589  -22.43227 1.000 35.44163 ? 306 ASP A CG  1 
ATOM   2391  O  OD1 . ASP A  1  305 ? 29.08640  9.13389  -21.46776 1.000 35.59088 ? 306 ASP A OD1 1 
ATOM   2392  O  OD2 . ASP A  1  305 ? 28.33639  7.81167  -23.05362 1.000 36.50967 ? 306 ASP A OD2 1 
ATOM   2393  N  N   . VAL A  1  306 ? 25.19291  12.36123 -22.54222 1.000 31.08717 ? 307 VAL A N   1 
ATOM   2394  C  CA  . VAL A  1  306 ? 24.56649  13.59825 -22.99625 1.000 30.47179 ? 307 VAL A CA  1 
ATOM   2395  C  C   . VAL A  1  306 ? 24.69654  14.68240 -21.93382 1.000 30.15741 ? 307 VAL A C   1 
ATOM   2396  O  O   . VAL A  1  306 ? 24.98683  15.84427 -22.24681 1.000 30.62455 ? 307 VAL A O   1 
ATOM   2397  C  CB  . VAL A  1  306 ? 23.09647  13.34079 -23.37194 1.000 28.01551 ? 307 VAL A CB  1 
ATOM   2398  C  CG1 . VAL A  1  306 ? 22.38346  14.64975 -23.66840 1.000 26.19777 ? 307 VAL A CG1 1 
ATOM   2399  C  CG2 . VAL A  1  306 ? 23.01754  12.40158 -24.56610 1.000 29.84103 ? 307 VAL A CG2 1 
ATOM   2400  N  N   . VAL A  1  307 ? 24.47482  14.32452 -20.66472 1.000 28.79833 ? 308 VAL A N   1 
ATOM   2401  C  CA  . VAL A  1  307 ? 24.66421  15.27630 -19.57068 1.000 30.34576 ? 308 VAL A CA  1 
ATOM   2402  C  C   . VAL A  1  307 ? 26.08046  15.83646 -19.59921 1.000 30.06908 ? 308 VAL A C   1 
ATOM   2403  O  O   . VAL A  1  307 ? 26.29268  17.05001 -19.48562 1.000 28.43793 ? 308 VAL A O   1 
ATOM   2404  C  CB  . VAL A  1  307 ? 24.34946  14.61234 -18.21673 1.000 30.06735 ? 308 VAL A CB  1 
ATOM   2405  C  CG1 . VAL A  1  307 ? 24.76582  15.51406 -17.06876 1.000 24.37035 ? 308 VAL A CG1 1 
ATOM   2406  C  CG2 . VAL A  1  307 ? 22.87525  14.28319 -18.11401 1.000 28.56347 ? 308 VAL A CG2 1 
ATOM   2407  N  N   . ALA A  1  308 ? 27.07108  14.95611 -19.75833 1.000 27.86014 ? 309 ALA A N   1 
ATOM   2408  C  CA  . ALA A  1  308 ? 28.45477  15.40705 -19.83717 1.000 26.13273 ? 309 ALA A CA  1 
ATOM   2409  C  C   . ALA A  1  308 ? 28.66281  16.32857 -21.02978 1.000 25.79443 ? 309 ALA A C   1 
ATOM   2410  O  O   . ALA A  1  308 ? 29.34704  17.35233 -20.92068 1.000 26.89653 ? 309 ALA A O   1 
ATOM   2411  C  CB  . ALA A  1  308 ? 29.39215  14.20477 -19.91582 1.000 26.85855 ? 309 ALA A CB  1 
ATOM   2412  N  N   . THR A  1  309 ? 28.08093  15.97787 -22.17893 1.000 27.94386 ? 310 THR A N   1 
ATOM   2413  C  CA  . THR A  1  309 ? 28.18409  16.82781 -23.36114 1.000 27.63724 ? 310 THR A CA  1 
ATOM   2414  C  C   . THR A  1  309 ? 27.61763  18.21487 -23.08556 1.000 25.97130 ? 310 THR A C   1 
ATOM   2415  O  O   . THR A  1  309 ? 28.24866  19.23045 -23.39909 1.000 29.08010 ? 310 THR A O   1 
ATOM   2416  C  CB  . THR A  1  309 ? 27.45880  16.17666 -24.54155 1.000 29.58615 ? 310 THR A CB  1 
ATOM   2417  O  OG1 . THR A  1  309 ? 27.97442  14.85712 -24.75553 1.000 29.61483 ? 310 THR A OG1 1 
ATOM   2418  C  CG2 . THR A  1  309 ? 27.64885  16.99868 -25.80787 1.000 28.46568 ? 310 THR A CG2 1 
ATOM   2419  N  N   . GLY A  1  310 ? 26.42703  18.27438 -22.49296 1.000 26.83027 ? 311 GLY A N   1 
ATOM   2420  C  CA  . GLY A  1  310 ? 25.75169  19.53270 -22.24587 1.000 24.79562 ? 311 GLY A CA  1 
ATOM   2421  C  C   . GLY A  1  310 ? 26.30120  20.34392 -21.09093 1.000 24.33522 ? 311 GLY A C   1 
ATOM   2422  O  O   . GLY A  1  310 ? 26.35413  21.57505 -21.17214 1.000 23.58998 ? 311 GLY A O   1 
ATOM   2423  N  N   . ALA A  1  311 ? 26.69893  19.67411 -20.00386 1.000 23.86420 ? 312 ALA A N   1 
ATOM   2424  C  CA  . ALA A  1  311 ? 27.21447  20.39529 -18.84237 1.000 24.49354 ? 312 ALA A CA  1 
ATOM   2425  C  C   . ALA A  1  311 ? 28.47667  21.17235 -19.19001 1.000 22.88895 ? 312 ALA A C   1 
ATOM   2426  O  O   . ALA A  1  311 ? 28.63847  22.32655 -18.77998 1.000 23.91331 ? 312 ALA A O   1 
ATOM   2427  C  CB  . ALA A  1  311 ? 27.48443  19.42652 -17.69090 1.000 26.49976 ? 312 ALA A CB  1 
ATOM   2428  N  N   . MET A  1  312 ? 29.37954  20.55961 -19.95261 1.000 24.14875 ? 313 MET A N   1 
ATOM   2429  C  CA  . MET A  1  312 ? 30.58894  21.25913 -20.36759 1.000 23.60240 ? 313 MET A CA  1 
ATOM   2430  C  C   . MET A  1  312 ? 30.25593  22.41387 -21.30559 1.000 25.76016 ? 313 MET A C   1 
ATOM   2431  O  O   . MET A  1  312 ? 30.71886  23.54270 -21.10528 1.000 25.97917 ? 313 MET A O   1 
ATOM   2432  C  CB  . MET A  1  312 ? 31.55429  20.27055 -21.02752 1.000 24.66027 ? 313 MET A CB  1 
ATOM   2433  C  CG  . MET A  1  312 ? 32.98327  20.76604 -21.20098 1.000 22.78604 ? 313 MET A CG  1 
ATOM   2434  S  SD  . MET A  1  312 ? 33.20679  21.92132 -22.57261 1.000 28.49474 ? 313 MET A SD  1 
ATOM   2435  C  CE  . MET A  1  312 ? 32.75584  20.88583 -23.96074 1.000 25.02275 ? 313 MET A CE  1 
ATOM   2436  N  N   . LEU A  1  313 ? 29.44438  22.15353 -22.33334 1.000 24.56310 ? 314 LEU A N   1 
ATOM   2437  C  CA  . LEU A  1  313 ? 29.16306  23.18504 -23.32630 1.000 23.80246 ? 314 LEU A CA  1 
ATOM   2438  C  C   . LEU A  1  313 ? 28.29927  24.30018 -22.74542 1.000 22.71958 ? 314 LEU A C   1 
ATOM   2439  O  O   . LEU A  1  313 ? 28.63059  25.48476 -22.87011 1.000 24.53367 ? 314 LEU A O   1 
ATOM   2440  C  CB  . LEU A  1  313 ? 28.49601  22.56469 -24.55332 1.000 24.63570 ? 314 LEU A CB  1 
ATOM   2441  C  CG  . LEU A  1  313 ? 28.20354  23.56471 -25.67278 1.000 25.26138 ? 314 LEU A CG  1 
ATOM   2442  C  CD1 . LEU A  1  313 ? 29.50991  24.14500 -26.20115 1.000 23.05119 ? 314 LEU A CD1 1 
ATOM   2443  C  CD2 . LEU A  1  313 ? 27.40327  22.91739 -26.79660 1.000 25.38051 ? 314 LEU A CD2 1 
ATOM   2444  N  N   . TYR A  1  314 ? 27.18594  23.94353 -22.10425 1.000 24.57408 ? 315 TYR A N   1 
ATOM   2445  C  CA  . TYR A  1  314 ? 26.24197  24.96360 -21.65545 1.000 23.04036 ? 315 TYR A CA  1 
ATOM   2446  C  C   . TYR A  1  314 ? 26.76694  25.72623 -20.44178 1.000 22.24292 ? 315 TYR A C   1 
ATOM   2447  O  O   . TYR A  1  314 ? 26.58162  26.94528 -20.34181 1.000 18.70349 ? 315 TYR A O   1 
ATOM   2448  C  CB  . TYR A  1  314 ? 24.88794  24.32654 -21.34258 1.000 23.48020 ? 315 TYR A CB  1 
ATOM   2449  C  CG  . TYR A  1  314 ? 24.13136  23.81967 -22.55567 1.000 25.36231 ? 315 TYR A CG  1 
ATOM   2450  C  CD1 . TYR A  1  314 ? 24.13419  24.52615 -23.75121 1.000 23.93586 ? 315 TYR A CD1 1 
ATOM   2451  C  CD2 . TYR A  1  314 ? 23.41237  22.63068 -22.50132 1.000 26.22927 ? 315 TYR A CD2 1 
ATOM   2452  C  CE1 . TYR A  1  314 ? 23.44078  24.06283 -24.85676 1.000 23.75309 ? 315 TYR A CE1 1 
ATOM   2453  C  CE2 . TYR A  1  314 ? 22.71873  22.16134 -23.59873 1.000 23.00932 ? 315 TYR A CE2 1 
ATOM   2454  C  CZ  . TYR A  1  314 ? 22.73510  22.88078 -24.77381 1.000 24.76796 ? 315 TYR A CZ  1 
ATOM   2455  O  OH  . TYR A  1  314 ? 22.04256  22.41230 -25.86916 1.000 25.28802 ? 315 TYR A OH  1 
ATOM   2456  N  N   . ASP A  1  315 ? 27.41200  25.03446 -19.50206 1.000 22.18728 ? 316 ASP A N   1 
ATOM   2457  C  CA  . ASP A  1  315 ? 27.82981  25.70807 -18.27779 1.000 21.49224 ? 316 ASP A CA  1 
ATOM   2458  C  C   . ASP A  1  315 ? 29.23985  26.28113 -18.36285 1.000 19.96371 ? 316 ASP A C   1 
ATOM   2459  O  O   . ASP A  1  315 ? 29.46336  27.42018 -17.94523 1.000 23.15634 ? 316 ASP A O   1 
ATOM   2460  C  CB  . ASP A  1  315 ? 27.71807  24.75666 -17.08313 1.000 24.10748 ? 316 ASP A CB  1 
ATOM   2461  C  CG  . ASP A  1  315 ? 26.29934  24.65779 -16.54852 1.000 24.78535 ? 316 ASP A CG  1 
ATOM   2462  O  OD1 . ASP A  1  315 ? 25.41580  25.36743 -17.06968 1.000 23.06399 ? 316 ASP A OD1 1 
ATOM   2463  O  OD2 . ASP A  1  315 ? 26.06542  23.87492 -15.60551 1.000 26.09022 ? 316 ASP A OD2 1 
ATOM   2464  N  N   . GLN A  1  316 ? 30.19909  25.53444 -18.90550 1.000 20.65473 ? 317 GLN A N   1 
ATOM   2465  C  CA  . GLN A  1  316 ? 31.58113  26.00542 -18.87966 1.000 24.82405 ? 317 GLN A CA  1 
ATOM   2466  C  C   . GLN A  1  316 ? 31.86678  26.99467 -20.00457 1.000 22.35632 ? 317 GLN A C   1 
ATOM   2467  O  O   . GLN A  1  316 ? 32.46325  28.05083 -19.77136 1.000 19.96898 ? 317 GLN A O   1 
ATOM   2468  C  CB  . GLN A  1  316 ? 32.54302  24.81841 -18.94943 1.000 23.89741 ? 317 GLN A CB  1 
ATOM   2469  C  CG  . GLN A  1  316 ? 32.42723  23.87394 -17.77157 1.000 21.94460 ? 317 GLN A CG  1 
ATOM   2470  C  CD  . GLN A  1  316 ? 33.37537  22.70354 -17.87589 1.000 23.94811 ? 317 GLN A CD  1 
ATOM   2471  O  OE1 . GLN A  1  316 ? 32.95644  21.54613 -17.83615 1.000 23.07854 ? 317 GLN A OE1 1 
ATOM   2472  N  NE2 . GLN A  1  316 ? 34.66280  22.99610 -18.01957 1.000 24.23496 ? 317 GLN A NE2 1 
ATOM   2473  N  N   . ILE A  1  317 ? 31.46036  26.66937 -21.22830 1.000 22.31040 ? 318 ILE A N   1 
ATOM   2474  C  CA  . ILE A  1  317 ? 31.74985  27.52373 -22.37728 1.000 20.24970 ? 318 ILE A CA  1 
ATOM   2475  C  C   . ILE A  1  317 ? 30.67024  28.58039 -22.57445 1.000 22.37847 ? 318 ILE A C   1 
ATOM   2476  O  O   . ILE A  1  317 ? 30.96766  29.77012 -22.71227 1.000 23.22840 ? 318 ILE A O   1 
ATOM   2477  C  CB  . ILE A  1  317 ? 31.93282  26.65950 -23.64203 1.000 23.13239 ? 318 ILE A CB  1 
ATOM   2478  C  CG1 . ILE A  1  317 ? 33.20410  25.81525 -23.52920 1.000 23.00312 ? 318 ILE A CG1 1 
ATOM   2479  C  CG2 . ILE A  1  317 ? 31.96746  27.53306 -24.89061 1.000 23.14996 ? 318 ILE A CG2 1 
ATOM   2480  C  CD1 . ILE A  1  317 ? 33.48836  24.96318 -24.75455 1.000 24.38592 ? 318 ILE A CD1 1 
ATOM   2481  N  N   . TRP A  1  318 ? 29.40198  28.17152 -22.59749 1.000 21.71211 ? 319 TRP A N   1 
ATOM   2482  C  CA  . TRP A  1  318 ? 28.31676  29.10979 -22.85459 1.000 21.32327 ? 319 TRP A CA  1 
ATOM   2483  C  C   . TRP A  1  318 ? 28.10887  30.04315 -21.66600 1.000 22.03953 ? 319 TRP A C   1 
ATOM   2484  O  O   . TRP A  1  318 ? 28.47028  31.22271 -21.72650 1.000 21.19733 ? 319 TRP A O   1 
ATOM   2485  C  CB  . TRP A  1  318 ? 27.02922  28.35049 -23.19512 1.000 21.80793 ? 319 TRP A CB  1 
ATOM   2486  C  CG  . TRP A  1  318 ? 25.83006  29.23061 -23.39504 1.000 22.86332 ? 319 TRP A CG  1 
ATOM   2487  C  CD1 . TRP A  1  318 ? 24.66409  29.20165 -22.68629 1.000 21.47936 ? 319 TRP A CD1 1 
ATOM   2488  C  CD2 . TRP A  1  318 ? 25.68089  30.27448 -24.36845 1.000 23.95436 ? 319 TRP A CD2 1 
ATOM   2489  N  NE1 . TRP A  1  318 ? 23.79762  30.16091 -23.15816 1.000 19.84983 ? 319 TRP A NE1 1 
ATOM   2490  C  CE2 . TRP A  1  318 ? 24.39893  30.83365 -24.18964 1.000 22.54357 ? 319 TRP A CE2 1 
ATOM   2491  C  CE3 . TRP A  1  318 ? 26.50379  30.78568 -25.37677 1.000 21.68551 ? 319 TRP A CE3 1 
ATOM   2492  C  CZ2 . TRP A  1  318 ? 23.92553  31.88483 -24.97770 1.000 22.50896 ? 319 TRP A CZ2 1 
ATOM   2493  C  CZ3 . TRP A  1  318 ? 26.03240  31.82882 -26.15744 1.000 20.91823 ? 319 TRP A CZ3 1 
ATOM   2494  C  CH2 . TRP A  1  318 ? 24.75534  32.36471 -25.95422 1.000 22.50437 ? 319 TRP A CH2 1 
ATOM   2495  N  N   . LEU A  1  319 ? 27.54932  29.52640 -20.57062 1.000 24.43868 ? 320 LEU A N   1 
ATOM   2496  C  CA  . LEU A  1  319 ? 27.26733  30.38369 -19.42266 1.000 22.14755 ? 320 LEU A CA  1 
ATOM   2497  C  C   . LEU A  1  319 ? 28.54278  30.83937 -18.72451 1.000 23.59109 ? 320 LEU A C   1 
ATOM   2498  O  O   . LEU A  1  319 ? 28.58595  31.95129 -18.18410 1.000 22.47571 ? 320 LEU A O   1 
ATOM   2499  C  CB  . LEU A  1  319 ? 26.34574  29.66069 -18.44023 1.000 21.54050 ? 320 LEU A CB  1 
ATOM   2500  C  CG  . LEU A  1  319 ? 24.91378  29.47567 -18.95248 1.000 23.97645 ? 320 LEU A CG  1 
ATOM   2501  C  CD1 . LEU A  1  319 ? 24.08518  28.61238 -18.00681 1.000 23.17759 ? 320 LEU A CD1 1 
ATOM   2502  C  CD2 . LEU A  1  319 ? 24.25397  30.82860 -19.17294 1.000 21.66395 ? 320 LEU A CD2 1 
ATOM   2503  N  N   . GLY A  1  320 ? 29.58286  30.00331 -18.71982 1.000 21.74795 ? 321 GLY A N   1 
ATOM   2504  C  CA  . GLY A  1  320 ? 30.81775  30.33258 -18.03203 1.000 21.07824 ? 321 GLY A CA  1 
ATOM   2505  C  C   . GLY A  1  320 ? 31.77643  31.22135 -18.79084 1.000 23.91132 ? 321 GLY A C   1 
ATOM   2506  O  O   . GLY A  1  320 ? 32.78582  31.64187 -18.21793 1.000 25.00664 ? 321 GLY A O   1 
ATOM   2507  N  N   . SER A  1  321 ? 31.50252  31.50907 -20.06214 1.000 21.68757 ? 322 SER A N   1 
ATOM   2508  C  CA  . SER A  1  321 ? 32.38229  32.37813 -20.83321 1.000 22.57690 ? 322 SER A CA  1 
ATOM   2509  C  C   . SER A  1  321 ? 31.57935  33.31248 -21.73291 1.000 23.20466 ? 322 SER A C   1 
ATOM   2510  O  O   . SER A  1  321 ? 31.62893  34.53340 -21.55066 1.000 22.23000 ? 322 SER A O   1 
ATOM   2511  C  CB  . SER A  1  321 ? 33.36895  31.54890 -21.65380 1.000 19.93889 ? 322 SER A CB  1 
ATOM   2512  O  OG  . SER A  1  321 ? 34.36178  32.37836 -22.22358 1.000 19.82949 ? 322 SER A OG  1 
ATOM   2513  N  N   . TYR A  1  322 ? 30.83563  32.75053 -22.69436 1.000 20.22656 ? 323 TYR A N   1 
ATOM   2514  C  CA  . TYR A  1  322 ? 29.98887  33.56094 -23.57156 1.000 23.79810 ? 323 TYR A CA  1 
ATOM   2515  C  C   . TYR A  1  322 ? 29.13456  34.54565 -22.78015 1.000 26.03048 ? 323 TYR A C   1 
ATOM   2516  O  O   . TYR A  1  322 ? 29.05014  35.72956 -23.12574 1.000 26.12295 ? 323 TYR A O   1 
ATOM   2517  C  CB  . TYR A  1  322 ? 29.07661  32.66475 -24.40839 1.000 22.04113 ? 323 TYR A CB  1 
ATOM   2518  C  CG  . TYR A  1  322 ? 29.62424  32.14956 -25.72097 1.000 22.50091 ? 323 TYR A CG  1 
ATOM   2519  C  CD1 . TYR A  1  322 ? 30.41131  31.00532 -25.77227 1.000 23.46618 ? 323 TYR A CD1 1 
ATOM   2520  C  CD2 . TYR A  1  322 ? 29.29390  32.77068 -26.91998 1.000 23.41092 ? 323 TYR A CD2 1 
ATOM   2521  C  CE1 . TYR A  1  322 ? 30.88773  30.51842 -26.98011 1.000 23.51483 ? 323 TYR A CE1 1 
ATOM   2522  C  CE2 . TYR A  1  322 ? 29.76389  32.29188 -28.13130 1.000 22.17921 ? 323 TYR A CE2 1 
ATOM   2523  C  CZ  . TYR A  1  322 ? 30.55831  31.16624 -28.15744 1.000 22.76585 ? 323 TYR A CZ  1 
ATOM   2524  O  OH  . TYR A  1  322 ? 31.02759  30.69068 -29.36196 1.000 20.08970 ? 323 TYR A OH  1 
ATOM   2525  N  N   . MET A  1  323 ? 28.48259  34.06541 -21.71676 1.000 22.55973 ? 324 MET A N   1 
ATOM   2526  C  CA  . MET A  1  323 ? 27.52973  34.85758 -20.94911 1.000 23.86709 ? 324 MET A CA  1 
ATOM   2527  C  C   . MET A  1  323 ? 28.10782  35.44064 -19.66383 1.000 26.23659 ? 324 MET A C   1 
ATOM   2528  O  O   . MET A  1  323 ? 27.43656  36.25216 -19.01895 1.000 26.84446 ? 324 MET A O   1 
ATOM   2529  C  CB  . MET A  1  323 ? 26.29829  34.01256 -20.60255 1.000 22.19211 ? 324 MET A CB  1 
ATOM   2530  C  CG  . MET A  1  323 ? 25.48023  33.56904 -21.80083 1.000 23.70048 ? 324 MET A CG  1 
ATOM   2531  S  SD  . MET A  1  323 ? 24.79915  34.96837 -22.70861 1.000 27.23369 ? 324 MET A SD  1 
ATOM   2532  C  CE  . MET A  1  323 ? 23.92064  35.80816 -21.39480 1.000 31.52774 ? 324 MET A CE  1 
ATOM   2533  N  N   . SER A  1  324 ? 29.31842  35.04980 -19.26956 1.000 23.82741 ? 325 SER A N   1 
ATOM   2534  C  CA  . SER A  1  324 ? 29.95191  35.62922 -18.08957 1.000 24.92812 ? 325 SER A CA  1 
ATOM   2535  C  C   . SER A  1  324 ? 31.44999  35.76329 -18.33112 1.000 26.31535 ? 325 SER A C   1 
ATOM   2536  O  O   . SER A  1  324 ? 31.89109  36.72793 -18.96224 1.000 25.18803 ? 325 SER A O   1 
ATOM   2537  C  CB  . SER A  1  324 ? 29.67285  34.78909 -16.83879 1.000 22.95537 ? 325 SER A CB  1 
ATOM   2538  O  OG  . SER A  1  324 ? 30.28494  33.51514 -16.91625 1.000 24.52031 ? 325 SER A OG  1 
ATOM   2539  N  N   . GLY A  1  325 ? 32.23398  34.80802 -17.84814 1.000 25.12807 ? 326 GLY A N   1 
ATOM   2540  C  CA  . GLY A  1  325 ? 33.65892  34.76043 -18.10341 1.000 20.27319 ? 326 GLY A CA  1 
ATOM   2541  C  C   . GLY A  1  325 ? 34.47185  34.75486 -16.82320 1.000 23.19080 ? 326 GLY A C   1 
ATOM   2542  O  O   . GLY A  1  325 ? 33.94471  34.80642 -15.71286 1.000 24.07324 ? 326 GLY A O   1 
ATOM   2543  N  N   . GLY A  1  326 ? 35.78972  34.68602 -17.00678 1.000 21.53309 ? 327 GLY A N   1 
ATOM   2544  C  CA  . GLY A  1  326 ? 36.71849  34.65237 -15.89300 1.000 20.42653 ? 327 GLY A CA  1 
ATOM   2545  C  C   . GLY A  1  326 ? 37.10201  33.24681 -15.47920 1.000 21.88080 ? 327 GLY A C   1 
ATOM   2546  O  O   . GLY A  1  326 ? 37.28073  32.37224 -16.33227 1.000 24.22573 ? 327 GLY A O   1 
ATOM   2547  N  N   . VAL A  1  327 ? 37.23925  33.02437 -14.16722 1.000 26.06221 ? 328 VAL A N   1 
ATOM   2548  C  CA  . VAL A  1  327 ? 37.49427  31.68236 -13.64491 1.000 22.45869 ? 328 VAL A CA  1 
ATOM   2549  C  C   . VAL A  1  327 ? 36.43686  30.70873 -14.14523 1.000 23.32851 ? 328 VAL A C   1 
ATOM   2550  O  O   . VAL A  1  327 ? 36.73714  29.55891 -14.49182 1.000 22.98995 ? 328 VAL A O   1 
ATOM   2551  C  CB  . VAL A  1  327 ? 37.55524  31.71405 -12.10633 1.000 26.41514 ? 328 VAL A CB  1 
ATOM   2552  C  CG1 . VAL A  1  327 ? 37.53294  30.30051 -11.53235 1.000 26.50189 ? 328 VAL A CG1 1 
ATOM   2553  C  CG2 . VAL A  1  327 ? 38.78562  32.45742 -11.64785 1.000 23.77494 ? 328 VAL A CG2 1 
ATOM   2554  N  N   . GLY A  1  328 ? 35.18747  31.15015 -14.19144 1.000 23.37467 ? 329 GLY A N   1 
ATOM   2555  C  CA  . GLY A  1  328 ? 34.14550  30.37513 -14.82987 1.000 23.55809 ? 329 GLY A CA  1 
ATOM   2556  C  C   . GLY A  1  328 ? 33.49697  29.35289 -13.91764 1.000 23.27029 ? 329 GLY A C   1 
ATOM   2557  O  O   . GLY A  1  328 ? 33.57482  29.40825 -12.68589 1.000 21.30454 ? 329 GLY A O   1 
ATOM   2558  N  N   . PHE A  1  329 ? 32.85355  28.38174 -14.56084 1.000 21.81759 ? 330 PHE A N   1 
ATOM   2559  C  CA  . PHE A  1  329 ? 31.95435  27.43567 -13.91392 1.000 23.45018 ? 330 PHE A CA  1 
ATOM   2560  C  C   . PHE A  1  329 ? 32.40258  25.99645 -14.13679 1.000 23.12555 ? 330 PHE A C   1 
ATOM   2561  O  O   . PHE A  1  329 ? 31.58586  25.10766 -14.39390 1.000 22.94788 ? 330 PHE A O   1 
ATOM   2562  C  CB  . PHE A  1  329 ? 30.52932  27.62815 -14.42763 1.000 22.72596 ? 330 PHE A CB  1 
ATOM   2563  C  CG  . PHE A  1  329 ? 29.99197  29.01650 -14.22808 1.000 21.86729 ? 330 PHE A CG  1 
ATOM   2564  C  CD1 . PHE A  1  329 ? 30.29198  29.73848 -13.08578 1.000 20.63956 ? 330 PHE A CD1 1 
ATOM   2565  C  CD2 . PHE A  1  329 ? 29.20888  29.61115 -15.20080 1.000 21.98713 ? 330 PHE A CD2 1 
ATOM   2566  C  CE1 . PHE A  1  329 ? 29.79713  31.01956 -12.90977 1.000 24.39793 ? 330 PHE A CE1 1 
ATOM   2567  C  CE2 . PHE A  1  329 ? 28.71072  30.88880 -15.02965 1.000 22.82582 ? 330 PHE A CE2 1 
ATOM   2568  C  CZ  . PHE A  1  329 ? 29.00754  31.59359 -13.88272 1.000 22.80378 ? 330 PHE A CZ  1 
ATOM   2569  N  N   . THR A  1  330 ? 33.70838  25.74552 -14.02905 1.000 19.33962 ? 331 THR A N   1 
ATOM   2570  C  CA  . THR A  1  330 ? 34.22494  24.40544 -14.29046 1.000 23.54869 ? 331 THR A CA  1 
ATOM   2571  C  C   . THR A  1  330 ? 33.58106  23.37409 -13.37064 1.000 24.62569 ? 331 THR A C   1 
ATOM   2572  O  O   . THR A  1  330 ? 33.03003  22.36869 -13.83476 1.000 25.37865 ? 331 THR A O   1 
ATOM   2573  C  CB  . THR A  1  330 ? 35.74518  24.38571 -14.13571 1.000 23.91989 ? 331 THR A CB  1 
ATOM   2574  O  OG1 . THR A  1  330 ? 36.32704  25.37589 -14.99344 1.000 23.05644 ? 331 THR A OG1 1 
ATOM   2575  C  CG2 . THR A  1  330 ? 36.29820  23.01429 -14.49358 1.000 19.88567 ? 331 THR A CG2 1 
ATOM   2576  N  N   . GLN A  1  331 ? 33.63028  23.61206 -12.05964 1.000 23.46865 ? 332 GLN A N   1 
ATOM   2577  C  CA  . GLN A  1  331 ? 33.12970  22.63042 -11.10531 1.000 24.12268 ? 332 GLN A CA  1 
ATOM   2578  C  C   . GLN A  1  331 ? 31.60903  22.60922 -11.00948 1.000 23.72687 ? 332 GLN A C   1 
ATOM   2579  O  O   . GLN A  1  331 ? 31.04660  21.59056 -10.59363 1.000 26.00852 ? 332 GLN A O   1 
ATOM   2580  C  CB  . GLN A  1  331 ? 33.75387  22.87701 -9.73170  1.000 20.82727 ? 332 GLN A CB  1 
ATOM   2581  C  CG  . GLN A  1  331 ? 35.23946  22.55742 -9.70773  1.000 23.13706 ? 332 GLN A CG  1 
ATOM   2582  C  CD  . GLN A  1  331 ? 35.96000  23.18618 -8.53703  1.000 26.64471 ? 332 GLN A CD  1 
ATOM   2583  O  OE1 . GLN A  1  331 ? 36.63821  22.50061 -7.77224  1.000 25.74915 ? 332 GLN A OE1 1 
ATOM   2584  N  NE2 . GLN A  1  331 ? 35.82893  24.50052 -8.39741  1.000 25.41264 ? 332 GLN A NE2 1 
ATOM   2585  N  N   . TYR A  1  332 ? 30.92853  23.69512 -11.38523 1.000 22.13510 ? 333 TYR A N   1 
ATOM   2586  C  CA  . TYR A  1  332 ? 29.48338  23.60997 -11.56980 1.000 23.47379 ? 333 TYR A CA  1 
ATOM   2587  C  C   . TYR A  1  332 ? 29.12362  22.50813 -12.55908 1.000 25.86395 ? 333 TYR A C   1 
ATOM   2588  O  O   . TYR A  1  332 ? 28.08148  21.85799 -12.41608 1.000 26.53350 ? 333 TYR A O   1 
ATOM   2589  C  CB  . TYR A  1  332 ? 28.92640  24.94696 -12.05840 1.000 24.21932 ? 333 TYR A CB  1 
ATOM   2590  C  CG  . TYR A  1  332 ? 28.59538  25.95368 -10.97770 1.000 22.07324 ? 333 TYR A CG  1 
ATOM   2591  C  CD1 . TYR A  1  332 ? 27.87471  25.59070 -9.84561  1.000 22.97358 ? 333 TYR A CD1 1 
ATOM   2592  C  CD2 . TYR A  1  332 ? 28.99210  27.27852 -11.10344 1.000 21.50390 ? 333 TYR A CD2 1 
ATOM   2593  C  CE1 . TYR A  1  332 ? 27.56775  26.52589 -8.86315  1.000 23.33783 ? 333 TYR A CE1 1 
ATOM   2594  C  CE2 . TYR A  1  332 ? 28.69145  28.21408 -10.13587 1.000 21.83737 ? 333 TYR A CE2 1 
ATOM   2595  C  CZ  . TYR A  1  332 ? 27.97899  27.83758 -9.02024  1.000 25.00429 ? 333 TYR A CZ  1 
ATOM   2596  O  OH  . TYR A  1  332 ? 27.68724  28.78281 -8.06433  1.000 25.33193 ? 333 TYR A OH  1 
ATOM   2597  N  N   . ALA A  1  333 ? 29.97956  22.27617 -13.55838 1.000 27.07629 ? 334 ALA A N   1 
ATOM   2598  C  CA  . ALA A  1  333 ? 29.73272  21.27057 -14.58491 1.000 25.06988 ? 334 ALA A CA  1 
ATOM   2599  C  C   . ALA A  1  333 ? 30.38336  19.92617 -14.27229 1.000 23.93527 ? 334 ALA A C   1 
ATOM   2600  O  O   . ALA A  1  333 ? 29.77569  18.88101 -14.52904 1.000 25.23060 ? 334 ALA A O   1 
ATOM   2601  C  CB  . ALA A  1  333 ? 30.22288  21.77680 -15.94331 1.000 24.09078 ? 334 ALA A CB  1 
ATOM   2602  N  N   . THR A  1  334 ? 31.60652  19.92148 -13.72524 1.000 25.12199 ? 335 THR A N   1 
ATOM   2603  C  CA  . THR A  1  334 ? 32.28052  18.65210 -13.44675 1.000 25.86675 ? 335 THR A CA  1 
ATOM   2604  C  C   . THR A  1  334 ? 31.50120  17.80269 -12.45257 1.000 25.13360 ? 335 THR A C   1 
ATOM   2605  O  O   . THR A  1  334 ? 31.63435  16.57503 -12.45354 1.000 27.11112 ? 335 THR A O   1 
ATOM   2606  C  CB  . THR A  1  334 ? 33.69760  18.87800 -12.91298 1.000 24.35380 ? 335 THR A CB  1 
ATOM   2607  O  OG1 . THR A  1  334 ? 33.64207  19.62220 -11.68876 1.000 25.24387 ? 335 THR A OG1 1 
ATOM   2608  C  CG2 . THR A  1  334 ? 34.55837  19.60521 -13.93299 1.000 21.37896 ? 335 THR A CG2 1 
ATOM   2609  N  N   . ALA A  1  335 ? 30.68932  18.43048 -11.59730 1.000 25.37977 ? 336 ALA A N   1 
ATOM   2610  C  CA  . ALA A  1  335 ? 29.83813  17.66675 -10.69181 1.000 24.68049 ? 336 ALA A CA  1 
ATOM   2611  C  C   . ALA A  1  335 ? 28.97431  16.66329 -11.44386 1.000 28.85061 ? 336 ALA A C   1 
ATOM   2612  O  O   . ALA A  1  335 ? 28.61954  15.61298 -10.89527 1.000 27.05861 ? 336 ALA A O   1 
ATOM   2613  C  CB  . ALA A  1  335 ? 28.95446  18.61361 -9.87826  1.000 21.28432 ? 336 ALA A CB  1 
ATOM   2614  N  N   . ALA A  1  336 ? 28.65307  16.95290 -12.70582 1.000 25.69797 ? 337 ALA A N   1 
ATOM   2615  C  CA  . ALA A  1  336 ? 27.76414  16.11857 -13.49953 1.000 24.72925 ? 337 ALA A CA  1 
ATOM   2616  C  C   . ALA A  1  336 ? 28.49210  15.05387 -14.30750 1.000 27.95550 ? 337 ALA A C   1 
ATOM   2617  O  O   . ALA A  1  336 ? 27.83154  14.18291 -14.88325 1.000 28.92076 ? 337 ALA A O   1 
ATOM   2618  C  CB  . ALA A  1  336 ? 26.93370  16.98932 -14.44710 1.000 23.13136 ? 337 ALA A CB  1 
ATOM   2619  N  N   . TYR A  1  337 ? 29.82795  15.09887 -14.37895 1.000 28.84956 ? 338 TYR A N   1 
ATOM   2620  C  CA  . TYR A  1  337 ? 30.54551  14.06825 -15.11944 1.000 27.19297 ? 338 TYR A CA  1 
ATOM   2621  C  C   . TYR A  1  337 ? 31.83539  13.63184 -14.42908 1.000 27.89471 ? 338 TYR A C   1 
ATOM   2622  O  O   . TYR A  1  337 ? 32.73346  13.10509 -15.09796 1.000 29.10269 ? 338 TYR A O   1 
ATOM   2623  C  CB  . TYR A  1  337 ? 30.84927  14.52262 -16.56289 1.000 28.98157 ? 338 TYR A CB  1 
ATOM   2624  C  CG  . TYR A  1  337 ? 31.71902  15.76038 -16.70661 1.000 28.94597 ? 338 TYR A CG  1 
ATOM   2625  C  CD1 . TYR A  1  337 ? 33.10738  15.67072 -16.66862 1.000 26.87970 ? 338 TYR A CD1 1 
ATOM   2626  C  CD2 . TYR A  1  337 ? 31.15269  17.01156 -16.92237 1.000 25.74655 ? 338 TYR A CD2 1 
ATOM   2627  C  CE1 . TYR A  1  337 ? 33.90422  16.79337 -16.81182 1.000 24.84692 ? 338 TYR A CE1 1 
ATOM   2628  C  CE2 . TYR A  1  337 ? 31.94245  18.13874 -17.06984 1.000 22.62154 ? 338 TYR A CE2 1 
ATOM   2629  C  CZ  . TYR A  1  337 ? 33.31758  18.02314 -17.01331 1.000 23.21417 ? 338 TYR A CZ  1 
ATOM   2630  O  OH  . TYR A  1  337 ? 34.10977  19.13937 -17.15900 1.000 20.84167 ? 338 TYR A OH  1 
ATOM   2631  N  N   . THR A  1  338 ? 31.95726  13.81951 -13.11571 1.000 27.70985 ? 339 THR A N   1 
ATOM   2632  C  CA  . THR A  1  338 ? 33.13329  13.35571 -12.39391 1.000 29.64349 ? 339 THR A CA  1 
ATOM   2633  C  C   . THR A  1  338 ? 32.72887  12.46874 -11.22435 1.000 31.22889 ? 339 THR A C   1 
ATOM   2634  O  O   . THR A  1  338 ? 31.60688  12.53857 -10.71403 1.000 30.11938 ? 339 THR A O   1 
ATOM   2635  C  CB  . THR A  1  338 ? 34.00159  14.51192 -11.87258 1.000 28.51425 ? 339 THR A CB  1 
ATOM   2636  O  OG1 . THR A  1  338 ? 33.22141  15.36340 -11.02404 1.000 28.94764 ? 339 THR A OG1 1 
ATOM   2637  C  CG2 . THR A  1  338 ? 34.57220  15.31830 -13.02802 1.000 28.06429 ? 339 THR A CG2 1 
ATOM   2638  N  N   . ASP A  1  339 ? 33.67351  11.62040 -10.81978 1.000 30.38726 ? 340 ASP A N   1 
ATOM   2639  C  CA  . ASP A  1  339 ? 33.61879  10.79527 -9.61579  1.000 32.38770 ? 340 ASP A CA  1 
ATOM   2640  C  C   . ASP A  1  339 ? 32.49228  9.76398  -9.62950  1.000 34.25551 ? 340 ASP A C   1 
ATOM   2641  O  O   . ASP A  1  339 ? 32.20372  9.16368  -8.58725  1.000 34.70179 ? 340 ASP A O   1 
ATOM   2642  C  CB  . ASP A  1  339 ? 33.51638  11.66435 -8.35569  1.000 28.18130 ? 340 ASP A CB  1 
ATOM   2643  C  CG  . ASP A  1  339 ? 34.67068  12.64121 -8.22807  1.000 32.08728 ? 340 ASP A CG  1 
ATOM   2644  O  OD1 . ASP A  1  339 ? 35.78454  12.31571 -8.69131  1.000 31.06432 ? 340 ASP A OD1 1 
ATOM   2645  O  OD2 . ASP A  1  339 ? 34.46691  13.73694 -7.66477  1.000 33.75674 ? 340 ASP A OD2 1 
ATOM   2646  N  N   . ASN A  1  340 ? 31.85053  9.53495  -10.77852 1.000 32.28863 ? 341 ASN A N   1 
ATOM   2647  C  CA  . ASN A  1  340 ? 30.78219  8.53787  -10.91013 1.000 32.53298 ? 341 ASN A CA  1 
ATOM   2648  C  C   . ASN A  1  340 ? 29.63263  8.79065  -9.93467  1.000 32.21321 ? 341 ASN A C   1 
ATOM   2649  O  O   . ASN A  1  340 ? 28.89879  7.86820  -9.57364  1.000 33.43712 ? 341 ASN A O   1 
ATOM   2650  C  CB  . ASN A  1  340 ? 31.32265  7.11406  -10.73360 1.000 32.91656 ? 341 ASN A CB  1 
ATOM   2651  C  CG  . ASN A  1  340 ? 32.32246  6.73024  -11.80859 1.000 37.12093 ? 341 ASN A CG  1 
ATOM   2652  O  OD1 . ASN A  1  340 ? 32.08580  6.94512  -12.99705 1.000 37.83592 ? 341 ASN A OD1 1 
ATOM   2653  N  ND2 . ASN A  1  340 ? 33.45057  6.16420  -11.39450 1.000 38.09011 ? 341 ASN A ND2 1 
ATOM   2654  N  N   . ILE A  1  341 ? 29.46093  10.04224 -9.50663  1.000 31.26571 ? 342 ILE A N   1 
ATOM   2655  C  CA  . ILE A  1  341 ? 28.43661  10.35868 -8.51585  1.000 29.77501 ? 342 ILE A CA  1 
ATOM   2656  C  C   . ILE A  1  341 ? 27.05178  10.33425 -9.14919  1.000 29.32686 ? 342 ILE A C   1 
ATOM   2657  O  O   . ILE A  1  341 ? 26.14206  9.64892  -8.66737  1.000 29.49845 ? 342 ILE A O   1 
ATOM   2658  C  CB  . ILE A  1  341 ? 28.73172  11.71772 -7.86144  1.000 28.17659 ? 342 ILE A CB  1 
ATOM   2659  C  CG1 . ILE A  1  341 ? 30.05830  11.65592 -7.10463  1.000 29.44656 ? 342 ILE A CG1 1 
ATOM   2660  C  CG2 . ILE A  1  341 ? 27.59448  12.11553 -6.93837  1.000 27.74866 ? 342 ILE A CG2 1 
ATOM   2661  C  CD1 . ILE A  1  341 ? 30.58985  13.00494 -6.70388  1.000 29.87137 ? 342 ILE A CD1 1 
ATOM   2662  N  N   . LEU A  1  342 ? 26.86507  11.09412 -10.23026 1.000 31.20311 ? 343 LEU A N   1 
ATOM   2663  C  CA  . LEU A  1  342 ? 25.58646  11.06610 -10.93242 1.000 30.45651 ? 343 LEU A CA  1 
ATOM   2664  C  C   . LEU A  1  342 ? 25.30114  9.68391  -11.50501 1.000 29.86031 ? 343 LEU A C   1 
ATOM   2665  O  O   . LEU A  1  342 ? 24.13741  9.27251  -11.58614 1.000 27.02370 ? 343 LEU A O   1 
ATOM   2666  C  CB  . LEU A  1  342 ? 25.57214  12.12795 -12.03413 1.000 30.14869 ? 343 LEU A CB  1 
ATOM   2667  C  CG  . LEU A  1  342 ? 24.29748  12.26791 -12.86742 1.000 29.16125 ? 343 LEU A CG  1 
ATOM   2668  C  CD1 . LEU A  1  342 ? 23.08481  12.40362 -11.96636 1.000 27.24645 ? 343 LEU A CD1 1 
ATOM   2669  C  CD2 . LEU A  1  342 ? 24.40747  13.46646 -13.79713 1.000 29.92120 ? 343 LEU A CD2 1 
ATOM   2670  N  N   . ASP A  1  343 ? 26.34816  8.94837  -11.88712 1.000 28.89694 ? 344 ASP A N   1 
ATOM   2671  C  CA  . ASP A  1  343 ? 26.16194  7.58493  -12.37153 1.000 34.88347 ? 344 ASP A CA  1 
ATOM   2672  C  C   . ASP A  1  343 ? 25.54464  6.70483  -11.29322 1.000 32.71765 ? 344 ASP A C   1 
ATOM   2673  O  O   . ASP A  1  343 ? 24.56600  5.99031  -11.54198 1.000 31.51455 ? 344 ASP A O   1 
ATOM   2674  C  CB  . ASP A  1  343 ? 27.49858  7.00882  -12.84318 1.000 37.51594 ? 344 ASP A CB  1 
ATOM   2675  C  CG  . ASP A  1  343 ? 28.20045  7.90777  -13.84260 1.000 36.75420 ? 344 ASP A CG  1 
ATOM   2676  O  OD1 . ASP A  1  343 ? 28.67573  8.98846  -13.43592 1.000 36.27163 ? 344 ASP A OD1 1 
ATOM   2677  O  OD2 . ASP A  1  343 ? 28.27754  7.53418  -15.03377 1.000 38.06080 ? 344 ASP A OD2 1 
ATOM   2678  N  N   . ASP A  1  344 ? 26.10536  6.75071  -10.08267 1.000 29.77448 ? 345 ASP A N   1 
ATOM   2679  C  CA  . ASP A  1  344 ? 25.55950  5.96946  -8.97783  1.000 33.57154 ? 345 ASP A CA  1 
ATOM   2680  C  C   . ASP A  1  344 ? 24.10059  6.32600  -8.71092  1.000 31.78948 ? 345 ASP A C   1 
ATOM   2681  O  O   . ASP A  1  344 ? 23.26384  5.43679  -8.51272  1.000 33.42845 ? 345 ASP A O   1 
ATOM   2682  C  CB  . ASP A  1  344 ? 26.41029  6.18077  -7.72373  1.000 33.39997 ? 345 ASP A CB  1 
ATOM   2683  C  CG  . ASP A  1  344 ? 25.94406  5.33860  -6.55259  1.000 35.72221 ? 345 ASP A CG  1 
ATOM   2684  O  OD1 . ASP A  1  344 ? 24.91237  5.67755  -5.93490  1.000 34.14849 ? 345 ASP A OD1 1 
ATOM   2685  O  OD2 . ASP A  1  344 ? 26.60739  4.32611  -6.25646  1.000 39.14460 ? 345 ASP A OD2 1 
ATOM   2686  N  N   . PHE A  1  345 ? 23.77602  7.62205  -8.69942  1.000 30.56513 ? 346 PHE A N   1 
ATOM   2687  C  CA  . PHE A  1  345 ? 22.40402  8.03506  -8.41847  1.000 29.48455 ? 346 PHE A CA  1 
ATOM   2688  C  C   . PHE A  1  345 ? 21.45026  7.57225  -9.51312  1.000 31.35401 ? 346 PHE A C   1 
ATOM   2689  O  O   . PHE A  1  345 ? 20.32298  7.15225  -9.22640  1.000 33.46724 ? 346 PHE A O   1 
ATOM   2690  C  CB  . PHE A  1  345 ? 22.31531  9.55652  -8.26506  1.000 27.88829 ? 346 PHE A CB  1 
ATOM   2691  C  CG  . PHE A  1  345 ? 23.06774  10.11348 -7.08174  1.000 30.14810 ? 346 PHE A CG  1 
ATOM   2692  C  CD1 . PHE A  1  345 ? 23.73628  9.28391  -6.19382  1.000 30.55312 ? 346 PHE A CD1 1 
ATOM   2693  C  CD2 . PHE A  1  345 ? 23.08745  11.48139 -6.85280  1.000 28.94993 ? 346 PHE A CD2 1 
ATOM   2694  C  CE1 . PHE A  1  345 ? 24.42068  9.80873  -5.11164  1.000 30.13354 ? 346 PHE A CE1 1 
ATOM   2695  C  CE2 . PHE A  1  345 ? 23.76816  12.01129 -5.77019  1.000 31.03699 ? 346 PHE A CE2 1 
ATOM   2696  C  CZ  . PHE A  1  345 ? 24.43622  11.17237 -4.89961  1.000 30.36054 ? 346 PHE A CZ  1 
ATOM   2697  N  N   . THR A  1  346 ? 21.88216  7.64071  -10.77310 1.000 31.49897 ? 347 THR A N   1 
ATOM   2698  C  CA  . THR A  1  346 ? 20.97798  7.34453  -11.87872 1.000 31.55639 ? 347 THR A CA  1 
ATOM   2699  C  C   . THR A  1  346 ? 20.82801  5.84320  -12.09497 1.000 32.33892 ? 347 THR A C   1 
ATOM   2700  O  O   . THR A  1  346 ? 19.74108  5.37413  -12.45031 1.000 35.90655 ? 347 THR A O   1 
ATOM   2701  C  CB  . THR A  1  346 ? 21.46257  8.03497  -13.15533 1.000 31.53315 ? 347 THR A CB  1 
ATOM   2702  O  OG1 . THR A  1  346 ? 21.66008  9.42989  -12.89521 1.000 27.11243 ? 347 THR A OG1 1 
ATOM   2703  C  CG2 . THR A  1  346 ? 20.43624  7.88547  -14.26551 1.000 32.29139 ? 347 THR A CG2 1 
ATOM   2704  N  N   . TYR A  1  347 ? 21.89920  5.07233  -11.88826 1.000 30.83023 ? 348 TYR A N   1 
ATOM   2705  C  CA  . TYR A  1  347 ? 21.76153  3.62037  -11.93475 1.000 31.16874 ? 348 TYR A CA  1 
ATOM   2706  C  C   . TYR A  1  347 ? 20.81919  3.11906  -10.85012 1.000 35.02144 ? 348 TYR A C   1 
ATOM   2707  O  O   . TYR A  1  347 ? 20.10714  2.13011  -11.05803 1.000 40.66487 ? 348 TYR A O   1 
ATOM   2708  C  CB  . TYR A  1  347 ? 23.12765  2.94432  -11.80554 1.000 30.63792 ? 348 TYR A CB  1 
ATOM   2709  C  CG  . TYR A  1  347 ? 23.88127  2.82236  -13.11278 1.000 32.31094 ? 348 TYR A CG  1 
ATOM   2710  C  CD1 . TYR A  1  347 ? 23.42475  1.98545  -14.12344 1.000 28.68071 ? 348 TYR A CD1 1 
ATOM   2711  C  CD2 . TYR A  1  347 ? 25.05387  3.53180  -13.33138 1.000 34.24042 ? 348 TYR A CD2 1 
ATOM   2712  C  CE1 . TYR A  1  347 ? 24.10973  1.86550  -15.31539 1.000 30.85159 ? 348 TYR A CE1 1 
ATOM   2713  C  CE2 . TYR A  1  347 ? 25.74570  3.41898  -14.52169 1.000 34.24587 ? 348 TYR A CE2 1 
ATOM   2714  C  CZ  . TYR A  1  347 ? 25.26852  2.58464  -15.51015 1.000 34.15505 ? 348 TYR A CZ  1 
ATOM   2715  O  OH  . TYR A  1  347 ? 25.95516  2.47112  -16.69738 1.000 36.62149 ? 348 TYR A OH  1 
ATOM   2716  N  N   . PHE A  1  348 ? 20.79428  3.78723  -9.69362  1.000 31.71473 ? 349 PHE A N   1 
ATOM   2717  C  CA  . PHE A  1  348 ? 19.82806  3.43793  -8.65747  1.000 32.40818 ? 349 PHE A CA  1 
ATOM   2718  C  C   . PHE A  1  348 ? 18.40334  3.64574  -9.15316  1.000 36.75465 ? 349 PHE A C   1 
ATOM   2719  O  O   . PHE A  1  348 ? 17.55367  2.75488  -9.03430  1.000 40.50378 ? 349 PHE A O   1 
ATOM   2720  C  CB  . PHE A  1  348 ? 20.08136  4.26584  -7.39481  1.000 34.35137 ? 349 PHE A CB  1 
ATOM   2721  C  CG  . PHE A  1  348 ? 18.98707  4.15241  -6.36563  1.000 35.89956 ? 349 PHE A CG  1 
ATOM   2722  C  CD1 . PHE A  1  348 ? 18.99811  3.12326  -5.43532  1.000 38.07486 ? 349 PHE A CD1 1 
ATOM   2723  C  CD2 . PHE A  1  348 ? 17.94441  5.06702  -6.33190  1.000 34.25354 ? 349 PHE A CD2 1 
ATOM   2724  C  CE1 . PHE A  1  348 ? 17.99351  3.01055  -4.49120  1.000 35.06987 ? 349 PHE A CE1 1 
ATOM   2725  C  CE2 . PHE A  1  348 ? 16.93344  4.95502  -5.39548  1.000 33.40328 ? 349 PHE A CE2 1 
ATOM   2726  C  CZ  . PHE A  1  348 ? 16.96195  3.92843  -4.47013  1.000 36.19704 ? 349 PHE A CZ  1 
ATOM   2727  N  N   . GLY A  1  349 ? 18.12111  4.82892  -9.70334  1.000 35.99107 ? 350 GLY A N   1 
ATOM   2728  C  CA  . GLY A  1  349 ? 16.77886  5.11456  -10.17892 1.000 37.63107 ? 350 GLY A CA  1 
ATOM   2729  C  C   . GLY A  1  349 ? 16.35171  4.22465  -11.32853 1.000 35.66834 ? 350 GLY A C   1 
ATOM   2730  O  O   . GLY A  1  349 ? 15.17322  3.88064  -11.44650 1.000 36.42298 ? 350 GLY A O   1 
ATOM   2731  N  N   . LYS A  1  350 ? 17.29278  3.85427  -12.19869 1.000 34.76834 ? 351 LYS A N   1 
ATOM   2732  C  CA  . LYS A  1  350 ? 16.97769  2.92180  -13.27566 1.000 38.47194 ? 351 LYS A CA  1 
ATOM   2733  C  C   . LYS A  1  350 ? 16.53236  1.57748  -12.71569 1.000 40.07637 ? 351 LYS A C   1 
ATOM   2734  O  O   . LYS A  1  350 ? 15.48173  1.05061  -13.09593 1.000 40.77804 ? 351 LYS A O   1 
ATOM   2735  C  CB  . LYS A  1  350 ? 18.18968  2.75335  -14.19340 1.000 34.99148 ? 351 LYS A CB  1 
ATOM   2736  C  CG  . LYS A  1  350 ? 17.95214  1.85935  -15.40813 1.000 41.76109 ? 351 LYS A CG  1 
ATOM   2737  C  CD  . LYS A  1  350 ? 18.46369  0.44280  -15.17682 1.000 44.16590 ? 351 LYS A CD  1 
ATOM   2738  C  CE  . LYS A  1  350 ? 18.28716  -0.41975 -16.41501 1.000 52.32846 ? 351 LYS A CE  1 
ATOM   2739  N  NZ  . LYS A  1  350 ? 18.82035  -1.79578 -16.21182 1.000 55.07490 ? 351 LYS A NZ  1 
ATOM   2740  N  N   . GLU A  1  351 ? 17.32383  1.00900  -11.80294 1.000 42.36466 ? 352 GLU A N   1 
ATOM   2741  C  CA  . GLU A  1  351 ? 16.96441  -0.27081 -11.20066 1.000 42.23604 ? 352 GLU A CA  1 
ATOM   2742  C  C   . GLU A  1  351 ? 15.67060  -0.16273 -10.40247 1.000 43.17386 ? 352 GLU A C   1 
ATOM   2743  O  O   . GLU A  1  351 ? 14.84689  -1.08567 -10.41412 1.000 43.72941 ? 352 GLU A O   1 
ATOM   2744  C  CB  . GLU A  1  351 ? 18.10904  -0.76858 -10.32061 1.000 44.38954 ? 352 GLU A CB  1 
ATOM   2745  C  CG  . GLU A  1  351 ? 19.39109  -1.03732 -11.09276 1.000 50.02293 ? 352 GLU A CG  1 
ATOM   2746  C  CD  . GLU A  1  351 ? 20.56057  -1.36623 -10.18776 1.000 58.73306 ? 352 GLU A CD  1 
ATOM   2747  O  OE1 . GLU A  1  351 ? 20.34668  -1.50250 -8.96452  1.000 56.94774 ? 352 GLU A OE1 1 
ATOM   2748  O  OE2 . GLU A  1  351 ? 21.69566  -1.47946 -10.69970 1.000 64.93609 ? 352 GLU A OE2 1 
ATOM   2749  N  N   . TYR A  1  352 ? 15.47050  0.95911  -9.70619  1.000 38.23296 ? 353 TYR A N   1 
ATOM   2750  C  CA  . TYR A  1  352 ? 14.21766  1.16417  -8.98772  1.000 39.60875 ? 353 TYR A CA  1 
ATOM   2751  C  C   . TYR A  1  352 ? 13.03549  1.16041  -9.95117  1.000 42.85165 ? 353 TYR A C   1 
ATOM   2752  O  O   . TYR A  1  352 ? 12.02410  0.49182  -9.71067  1.000 43.88318 ? 353 TYR A O   1 
ATOM   2753  C  CB  . TYR A  1  352 ? 14.27378  2.47302  -8.19828  1.000 37.98162 ? 353 TYR A CB  1 
ATOM   2754  C  CG  . TYR A  1  352 ? 12.96255  2.85217  -7.54626  1.000 37.39705 ? 353 TYR A CG  1 
ATOM   2755  C  CD1 . TYR A  1  352 ? 12.57369  2.27861  -6.34234  1.000 40.18245 ? 353 TYR A CD1 1 
ATOM   2756  C  CD2 . TYR A  1  352 ? 12.11541  3.78303  -8.13124  1.000 35.31870 ? 353 TYR A CD2 1 
ATOM   2757  C  CE1 . TYR A  1  352 ? 11.37601  2.61909  -5.74031  1.000 37.85338 ? 353 TYR A CE1 1 
ATOM   2758  C  CE2 . TYR A  1  352 ? 10.91545  4.13037  -7.53863  1.000 36.17224 ? 353 TYR A CE2 1 
ATOM   2759  C  CZ  . TYR A  1  352 ? 10.55126  3.54636  -6.34285  1.000 40.82787 ? 353 TYR A CZ  1 
ATOM   2760  O  OH  . TYR A  1  352 ? 9.35821   3.89013  -5.74885  1.000 40.64503 ? 353 TYR A OH  1 
ATOM   2761  N  N   . VAL A  1  353 ? 13.15102  1.89964  -11.05637 1.000 39.85628 ? 354 VAL A N   1 
ATOM   2762  C  CA  . VAL A  1  353 ? 12.09097  1.91346  -12.05958 1.000 42.27148 ? 354 VAL A CA  1 
ATOM   2763  C  C   . VAL A  1  353 ? 11.95477  0.54541  -12.71637 1.000 43.37425 ? 354 VAL A C   1 
ATOM   2764  O  O   . VAL A  1  353 ? 10.84193  0.04632  -12.92317 1.000 43.07471 ? 354 VAL A O   1 
ATOM   2765  C  CB  . VAL A  1  353 ? 12.36333  3.01475  -13.09915 1.000 38.78268 ? 354 VAL A CB  1 
ATOM   2766  C  CG1 . VAL A  1  353 ? 11.55798  2.76541  -14.35682 1.000 38.57432 ? 354 VAL A CG1 1 
ATOM   2767  C  CG2 . VAL A  1  353 ? 12.03747  4.37793  -12.51754 1.000 40.21899 ? 354 VAL A CG2 1 
ATOM   2768  N  N   . GLU A  1  354 ? 13.08207  -0.07999 -13.05539 1.000 43.79507 ? 355 GLU A N   1 
ATOM   2769  C  CA  . GLU A  1  354 ? 13.04512  -1.38004 -13.71518 1.000 46.72744 ? 355 GLU A CA  1 
ATOM   2770  C  C   . GLU A  1  354 ? 12.38882  -2.42995 -12.82726 1.000 49.70791 ? 355 GLU A C   1 
ATOM   2771  O  O   . GLU A  1  354 ? 11.60568  -3.25914 -13.30533 1.000 49.30864 ? 355 GLU A O   1 
ATOM   2772  C  CB  . GLU A  1  354 ? 14.46285  -1.79913 -14.09806 1.000 48.17929 ? 355 GLU A CB  1 
ATOM   2773  C  CG  . GLU A  1  354 ? 14.55667  -3.03108 -14.97009 1.000 50.45097 ? 355 GLU A CG  1 
ATOM   2774  C  CD  . GLU A  1  354 ? 15.98062  -3.29299 -15.41396 1.000 60.20310 ? 355 GLU A CD  1 
ATOM   2775  O  OE1 . GLU A  1  354 ? 16.90005  -3.13321 -14.57922 1.000 57.57290 ? 355 GLU A OE1 1 
ATOM   2776  O  OE2 . GLU A  1  354 ? 16.18182  -3.64597 -16.59605 1.000 61.40380 ? 355 GLU A OE2 1 
ATOM   2777  N  N   . ASP A  1  355 ? 12.69270  -2.40633 -11.52854 1.000 46.49179 ? 356 ASP A N   1 
ATOM   2778  C  CA  . ASP A  1  355 ? 12.12355  -3.39387 -10.61934 1.000 48.05071 ? 356 ASP A CA  1 
ATOM   2779  C  C   . ASP A  1  355 ? 10.65336  -3.11222 -10.33548 1.000 52.09910 ? 356 ASP A C   1 
ATOM   2780  O  O   . ASP A  1  355 ? 9.83735   -4.04026 -10.28485 1.000 55.94139 ? 356 ASP A O   1 
ATOM   2781  C  CB  . ASP A  1  355 ? 12.91743  -3.41982 -9.31488  1.000 49.59097 ? 356 ASP A CB  1 
ATOM   2782  C  CG  . ASP A  1  355 ? 12.30702  -4.34174 -8.28145  1.000 58.58833 ? 356 ASP A CG  1 
ATOM   2783  O  OD1 . ASP A  1  355 ? 12.50048  -5.57171 -8.39004  1.000 65.53240 ? 356 ASP A OD1 1 
ATOM   2784  O  OD2 . ASP A  1  355 ? 11.62626  -3.83544 -7.36330  1.000 60.79935 ? 356 ASP A OD2 1 
ATOM   2785  N  N   . LYS A  1  356 ? 10.29404  -1.84216 -10.14102 1.000 48.87557 ? 357 LYS A N   1 
ATOM   2786  C  CA  . LYS A  1  356 ? 8.92573   -1.52150 -9.74974  1.000 45.91472 ? 357 LYS A CA  1 
ATOM   2787  C  C   . LYS A  1  356 ? 7.99258   -1.46727 -10.95514 1.000 48.17914 ? 357 LYS A C   1 
ATOM   2788  O  O   . LYS A  1  356 ? 6.93068   -2.09923 -10.95433 1.000 49.43473 ? 357 LYS A O   1 
ATOM   2789  C  CB  . LYS A  1  356 ? 8.89875   -0.20440 -8.97392  1.000 40.70086 ? 357 LYS A CB  1 
ATOM   2790  C  CG  . LYS A  1  356 ? 7.50454   0.30192  -8.66291  1.000 41.30375 ? 357 LYS A CG  1 
ATOM   2791  C  CD  . LYS A  1  356 ? 7.54686   1.35764  -7.57251  1.000 43.84728 ? 357 LYS A CD  1 
ATOM   2792  C  CE  . LYS A  1  356 ? 6.15081   1.81985  -7.19398  1.000 42.90573 ? 357 LYS A CE  1 
ATOM   2793  N  NZ  . LYS A  1  356 ? 6.19255   2.83313  -6.10419  1.000 45.78471 ? 357 LYS A NZ  1 
ATOM   2794  N  N   . TYR A  1  357 ? 8.36949   -0.72174 -11.99053 1.000 47.11729 ? 358 TYR A N   1 
ATOM   2795  C  CA  . TYR A  1  357 ? 7.54469   -0.55685 -13.18312 1.000 44.83405 ? 358 TYR A CA  1 
ATOM   2796  C  C   . TYR A  1  357 ? 8.05342   -1.32668 -14.38846 1.000 45.14709 ? 358 TYR A C   1 
ATOM   2797  O  O   . TYR A  1  357 ? 7.25065   -1.87572 -15.14630 1.000 46.95199 ? 358 TYR A O   1 
ATOM   2798  C  CB  . TYR A  1  357 ? 7.44983   0.92421  -13.57161 1.000 42.95286 ? 358 TYR A CB  1 
ATOM   2799  C  CG  . TYR A  1  357 ? 6.74208   1.81773  -12.58294 1.000 39.28417 ? 358 TYR A CG  1 
ATOM   2800  C  CD1 . TYR A  1  357 ? 5.35574   1.85164  -12.51975 1.000 36.29059 ? 358 TYR A CD1 1 
ATOM   2801  C  CD2 . TYR A  1  357 ? 7.45925   2.63987  -11.72391 1.000 37.76679 ? 358 TYR A CD2 1 
ATOM   2802  C  CE1 . TYR A  1  357 ? 4.70232   2.67737  -11.62828 1.000 32.63421 ? 358 TYR A CE1 1 
ATOM   2803  C  CE2 . TYR A  1  357 ? 6.81498   3.46583  -10.82398 1.000 36.83048 ? 358 TYR A CE2 1 
ATOM   2804  C  CZ  . TYR A  1  357 ? 5.43707   3.48072  -10.78212 1.000 35.70210 ? 358 TYR A CZ  1 
ATOM   2805  O  OH  . TYR A  1  357 ? 4.79139   4.30217  -9.89121  1.000 36.95227 ? 358 TYR A OH  1 
ATOM   2806  N  N   . GLY A  1  358 ? 9.36844   -1.38528 -14.58016 1.000 49.08368 ? 359 GLY A N   1 
ATOM   2807  C  CA  . GLY A  1  358 ? 9.92488   -1.75769 -15.86399 1.000 45.40949 ? 359 GLY A CA  1 
ATOM   2808  C  C   . GLY A  1  358 ? 10.03135  -0.52309 -16.73486 1.000 43.24208 ? 359 GLY A C   1 
ATOM   2809  O  O   . GLY A  1  358 ? 9.14593   0.33628  -16.69207 1.000 44.08373 ? 359 GLY A O   1 
ATOM   2810  N  N   . LEU A  1  359 ? 11.11035  -0.40935 -17.50835 1.000 44.16246 ? 360 LEU A N   1 
ATOM   2811  C  CA  . LEU A  1  359 ? 11.35671  0.80000  -18.28645 1.000 41.21338 ? 360 LEU A CA  1 
ATOM   2812  C  C   . LEU A  1  359 ? 10.22208  1.06933  -19.26740 1.000 40.82551 ? 360 LEU A C   1 
ATOM   2813  O  O   . LEU A  1  359 ? 9.77595   0.16921  -19.98345 1.000 45.41054 ? 360 LEU A O   1 
ATOM   2814  C  CB  . LEU A  1  359 ? 12.68555  0.68777  -19.03436 1.000 40.48957 ? 360 LEU A CB  1 
ATOM   2815  C  CG  . LEU A  1  359 ? 13.93061  0.49551  -18.16520 1.000 43.72684 ? 360 LEU A CG  1 
ATOM   2816  C  CD1 . LEU A  1  359 ? 15.19334  0.56751  -19.00710 1.000 46.10316 ? 360 LEU A CD1 1 
ATOM   2817  C  CD2 . LEU A  1  359 ? 13.97078  1.52574  -17.05057 1.000 41.26504 ? 360 LEU A CD2 1 
ATOM   2818  N  N   . CYS A  1  360 ? 9.74469   2.31622  -19.27447 1.000 44.33523 ? 361 CYS A N   1 
ATOM   2819  C  CA  . CYS A  1  360 ? 8.71508   2.83750  -20.17257 1.000 40.29890 ? 361 CYS A CA  1 
ATOM   2820  C  C   . CYS A  1  360 ? 7.33910   2.23264  -19.93022 1.000 40.97509 ? 361 CYS A C   1 
ATOM   2821  O  O   . CYS A  1  360 ? 6.41775   2.48117  -20.71636 1.000 39.66860 ? 361 CYS A O   1 
ATOM   2822  C  CB  . CYS A  1  360 ? 9.09416   2.64352  -21.64517 1.000 40.90618 ? 361 CYS A CB  1 
ATOM   2823  S  SG  . CYS A  1  360 ? 10.75263  3.21022  -22.05360 1.000 50.25390 ? 361 CYS A SG  1 
ATOM   2824  N  N   . GLU A  1  361 ? 7.16492   1.44989  -18.86723 1.000 43.37657 ? 362 GLU A N   1 
ATOM   2825  C  CA  . GLU A  1  361 ? 5.89205   0.79713  -18.59645 1.000 44.22889 ? 362 GLU A CA  1 
ATOM   2826  C  C   . GLU A  1  361 ? 5.04159   1.53010  -17.56665 1.000 41.11591 ? 362 GLU A C   1 
ATOM   2827  O  O   . GLU A  1  361 ? 3.88550   1.14647  -17.35962 1.000 43.07492 ? 362 GLU A O   1 
ATOM   2828  C  CB  . GLU A  1  361 ? 6.13165   -0.64730 -18.14000 1.000 46.25910 ? 362 GLU A CB  1 
ATOM   2829  C  CG  . GLU A  1  361 ? 6.81168   -1.50655 -19.19717 1.000 43.19276 ? 362 GLU A CG  1 
ATOM   2830  C  CD  . GLU A  1  361 ? 7.27010   -2.84944 -18.66149 1.000 57.69111 ? 362 GLU A CD  1 
ATOM   2831  O  OE1 . GLU A  1  361 ? 6.74580   -3.28711 -17.61462 1.000 62.21950 ? 362 GLU A OE1 1 
ATOM   2832  O  OE2 . GLU A  1  361 ? 8.16106   -3.46667 -19.28572 1.000 60.89186 ? 362 GLU A OE2 1 
ATOM   2833  N  N   . ALA A  1  362 ? 5.57827   2.56563  -16.91955 1.000 39.00351 ? 363 ALA A N   1 
ATOM   2834  C  CA  . ALA A  1  362 ? 4.84309   3.30139  -15.90420 1.000 34.22790 ? 363 ALA A CA  1 
ATOM   2835  C  C   . ALA A  1  362 ? 3.80840   4.22418  -16.54405 1.000 37.46592 ? 363 ALA A C   1 
ATOM   2836  O  O   . ALA A  1  362 ? 3.97015   4.65116  -17.69048 1.000 40.54748 ? 363 ALA A O   1 
ATOM   2837  C  CB  . ALA A  1  362 ? 5.79774   4.12425  -15.04907 1.000 37.90939 ? 363 ALA A CB  1 
ATOM   2838  N  N   . PRO A  1  363 ? 2.73398   4.54437  -15.82482 1.000 37.94817 ? 364 PRO A N   1 
ATOM   2839  C  CA  . PRO A  1  363 ? 1.77764   5.52996  -16.34091 1.000 37.06819 ? 364 PRO A CA  1 
ATOM   2840  C  C   . PRO A  1  363 ? 2.43613   6.89152  -16.50825 1.000 40.64656 ? 364 PRO A C   1 
ATOM   2841  O  O   . PRO A  1  363 ? 3.31113   7.28360  -15.73325 1.000 38.81797 ? 364 PRO A O   1 
ATOM   2842  C  CB  . PRO A  1  363 ? 0.68392   5.56461  -15.26582 1.000 35.45201 ? 364 PRO A CB  1 
ATOM   2843  C  CG  . PRO A  1  363 ? 0.82206   4.26502  -14.53718 1.000 37.55796 ? 364 PRO A CG  1 
ATOM   2844  C  CD  . PRO A  1  363 ? 2.28836   3.95517  -14.55073 1.000 35.27209 ? 364 PRO A CD  1 
ATOM   2845  N  N   . ASN A  1  364 ? 2.00594   7.61622  -17.53993 1.000 36.69874 ? 365 ASN A N   1 
ATOM   2846  C  CA  . ASN A  1  364 ? 2.53769   8.95071  -17.81718 1.000 33.48885 ? 365 ASN A CA  1 
ATOM   2847  C  C   . ASN A  1  364 ? 1.67054   10.00329 -17.12595 1.000 35.78643 ? 365 ASN A C   1 
ATOM   2848  O  O   . ASN A  1  364 ? 0.91737   10.75259 -17.75087 1.000 37.68957 ? 365 ASN A O   1 
ATOM   2849  C  CB  . ASN A  1  364 ? 2.61136   9.18806  -19.31893 1.000 35.62154 ? 365 ASN A CB  1 
ATOM   2850  C  CG  . ASN A  1  364 ? 3.35572   10.45553 -19.66876 1.000 37.58947 ? 365 ASN A CG  1 
ATOM   2851  O  OD1 . ASN A  1  364 ? 4.40640   10.74830 -19.09723 1.000 38.16650 ? 365 ASN A OD1 1 
ATOM   2852  N  ND2 . ASN A  1  364 ? 2.81076   11.22292 -20.60624 1.000 36.06449 ? 365 ASN A ND2 1 
ATOM   2853  N  N   . ASN A  1  365 ? 1.80429   10.06314 -15.80174 1.000 33.22483 ? 366 ASN A N   1 
ATOM   2854  C  CA  . ASN A  1  365 ? 0.98675   10.96789 -15.00508 1.000 37.61945 ? 366 ASN A CA  1 
ATOM   2855  C  C   . ASN A  1  365 ? 1.77853   11.44688 -13.79227 1.000 37.21387 ? 366 ASN A C   1 
ATOM   2856  O  O   . ASN A  1  365 ? 2.93626   11.07113 -13.58654 1.000 34.65361 ? 366 ASN A O   1 
ATOM   2857  C  CB  . ASN A  1  365 ? -0.33299  10.29915 -14.59372 1.000 36.93804 ? 366 ASN A CB  1 
ATOM   2858  C  CG  . ASN A  1  365 ? -0.12746  8.98544  -13.85349 1.000 39.09169 ? 366 ASN A CG  1 
ATOM   2859  O  OD1 . ASN A  1  365 ? 0.92017   8.74553  -13.25244 1.000 37.14803 ? 366 ASN A OD1 1 
ATOM   2860  N  ND2 . ASN A  1  365 ? -1.13708  8.12358  -13.89963 1.000 42.47814 ? 366 ASN A ND2 1 
ATOM   2861  N  N   . MET A  1  366 ? 1.13017   12.28819 -12.98092 1.000 36.28194 ? 367 MET A N   1 
ATOM   2862  C  CA  . MET A  1  366 ? 1.79044   12.85918 -11.81199 1.000 36.75744 ? 367 MET A CA  1 
ATOM   2863  C  C   . MET A  1  366 ? 2.07226   11.80648 -10.74522 1.000 38.15147 ? 367 MET A C   1 
ATOM   2864  O  O   . MET A  1  366 ? 2.99773   11.97676 -9.94104  1.000 35.93789 ? 367 MET A O   1 
ATOM   2865  C  CB  . MET A  1  366 ? 0.93985   13.99434 -11.23812 1.000 38.32870 ? 367 MET A CB  1 
ATOM   2866  C  CG  . MET A  1  366 ? 1.63554   14.84112 -10.17244 1.000 42.85985 ? 367 MET A CG  1 
ATOM   2867  S  SD  . MET A  1  366 ? 3.03431   15.80644 -10.78368 1.000 43.80292 ? 367 MET A SD  1 
ATOM   2868  C  CE  . MET A  1  366 ? 2.22037   16.86944 -11.97318 1.000 32.25395 ? 367 MET A CE  1 
ATOM   2869  N  N   . ASP A  1  367 ? 1.29621   10.71765 -10.72034 1.000 39.55453 ? 368 ASP A N   1 
ATOM   2870  C  CA  . ASP A  1  367 ? 1.54730   9.65938  -9.74584  1.000 36.15255 ? 368 ASP A CA  1 
ATOM   2871  C  C   . ASP A  1  367 ? 2.92903   9.05345  -9.94036  1.000 33.29695 ? 368 ASP A C   1 
ATOM   2872  O  O   . ASP A  1  367 ? 3.65325   8.81809  -8.96664  1.000 35.80719 ? 368 ASP A O   1 
ATOM   2873  C  CB  . ASP A  1  367 ? 0.47169   8.57582  -9.83901  1.000 37.57243 ? 368 ASP A CB  1 
ATOM   2874  C  CG  . ASP A  1  367 ? -0.86827  9.03387  -9.29864  1.000 40.41688 ? 368 ASP A CG  1 
ATOM   2875  O  OD1 . ASP A  1  367 ? -0.88886  9.95734  -8.45811  1.000 46.60237 ? 368 ASP A OD1 1 
ATOM   2876  O  OD2 . ASP A  1  367 ? -1.90251  8.46804  -9.71017  1.000 44.71150 ? 368 ASP A OD2 1 
ATOM   2877  N  N   . THR A  1  368 ? 3.31413   8.79399  -11.19163 1.000 32.02752 ? 369 THR A N   1 
ATOM   2878  C  CA  . THR A  1  368 ? 4.65432   8.27915  -11.45043 1.000 34.33139 ? 369 THR A CA  1 
ATOM   2879  C  C   . THR A  1  368 ? 5.71469   9.31659  -11.10609 1.000 34.64320 ? 369 THR A C   1 
ATOM   2880  O  O   . THR A  1  368 ? 6.80186   8.97010  -10.62799 1.000 34.19447 ? 369 THR A O   1 
ATOM   2881  C  CB  . THR A  1  368 ? 4.78499   7.85609  -12.91092 1.000 34.04503 ? 369 THR A CB  1 
ATOM   2882  O  OG1 . THR A  1  368 ? 3.70807   6.97422  -13.25168 1.000 36.53541 ? 369 THR A OG1 1 
ATOM   2883  C  CG2 . THR A  1  368 ? 6.11203   7.13891  -13.13527 1.000 31.49762 ? 369 THR A CG2 1 
ATOM   2884  N  N   . VAL A  1  369 ? 5.41321   10.59449 -11.34109 1.000 34.14809 ? 370 VAL A N   1 
ATOM   2885  C  CA  . VAL A  1  369 ? 6.34609   11.65935 -10.98636 1.000 35.48289 ? 370 VAL A CA  1 
ATOM   2886  C  C   . VAL A  1  369 ? 6.55697   11.69344 -9.47874  1.000 34.31705 ? 370 VAL A C   1 
ATOM   2887  O  O   . VAL A  1  369 ? 7.69336   11.66006 -8.99154  1.000 30.70801 ? 370 VAL A O   1 
ATOM   2888  C  CB  . VAL A  1  369 ? 5.83945   13.01337 -11.51632 1.000 34.70397 ? 370 VAL A CB  1 
ATOM   2889  C  CG1 . VAL A  1  369 ? 6.76990   14.13671 -11.08834 1.000 29.94822 ? 370 VAL A CG1 1 
ATOM   2890  C  CG2 . VAL A  1  369 ? 5.69857   12.97229 -13.03020 1.000 33.47674 ? 370 VAL A CG2 1 
ATOM   2891  N  N   . LEU A  1  370 ? 5.45880   11.74476 -8.71788  1.000 34.77613 ? 371 LEU A N   1 
ATOM   2892  C  CA  . LEU A  1  370 ? 5.55993   11.83040 -7.26386  1.000 33.16626 ? 371 LEU A CA  1 
ATOM   2893  C  C   . LEU A  1  370 ? 6.28237   10.62917 -6.67027  1.000 33.71142 ? 371 LEU A C   1 
ATOM   2894  O  O   . LEU A  1  370 ? 6.97284   10.76319 -5.65585  1.000 35.02890 ? 371 LEU A O   1 
ATOM   2895  C  CB  . LEU A  1  370 ? 4.16736   11.96331 -6.64636  1.000 31.99008 ? 371 LEU A CB  1 
ATOM   2896  C  CG  . LEU A  1  370 ? 3.41292   13.26899 -6.90492  1.000 36.93220 ? 371 LEU A CG  1 
ATOM   2897  C  CD1 . LEU A  1  370 ? 1.98737   13.18266 -6.37646  1.000 38.91819 ? 371 LEU A CD1 1 
ATOM   2898  C  CD2 . LEU A  1  370 ? 4.14555   14.44026 -6.27347  1.000 34.71084 ? 371 LEU A CD2 1 
ATOM   2899  N  N   . ASP A  1  371 ? 6.14414   9.45343  -7.28025  1.000 32.70128 ? 372 ASP A N   1 
ATOM   2900  C  CA  . ASP A  1  371 ? 6.78525   8.26393  -6.73213  1.000 30.31585 ? 372 ASP A CA  1 
ATOM   2901  C  C   . ASP A  1  371 ? 8.27629   8.22815  -7.05149  1.000 33.75879 ? 372 ASP A C   1 
ATOM   2902  O  O   . ASP A  1  371 ? 9.11579   8.20195  -6.14466  1.000 32.71053 ? 372 ASP A O   1 
ATOM   2903  C  CB  . ASP A  1  371 ? 6.09783   7.00339  -7.25940  1.000 31.88945 ? 372 ASP A CB  1 
ATOM   2904  C  CG  . ASP A  1  371 ? 6.87373   5.74422  -6.93299  1.000 36.17708 ? 372 ASP A CG  1 
ATOM   2905  O  OD1 . ASP A  1  371 ? 7.22509   5.55602  -5.74875  1.000 39.75611 ? 372 ASP A OD1 1 
ATOM   2906  O  OD2 . ASP A  1  371 ? 7.13497   4.94363  -7.85560  1.000 37.58670 ? 372 ASP A OD2 1 
ATOM   2907  N  N   . VAL A  1  372 ? 8.62226   8.22764  -8.34135  1.000 34.75758 ? 373 VAL A N   1 
ATOM   2908  C  CA  . VAL A  1  372 ? 10.00641  7.98562  -8.74213  1.000 33.55998 ? 373 VAL A CA  1 
ATOM   2909  C  C   . VAL A  1  372 ? 10.90006  9.15086  -8.33675  1.000 35.25600 ? 373 VAL A C   1 
ATOM   2910  O  O   . VAL A  1  372 ? 11.97952  8.95481  -7.76668  1.000 35.72636 ? 373 VAL A O   1 
ATOM   2911  C  CB  . VAL A  1  372 ? 10.08882  7.72237  -10.25540 1.000 34.00705 ? 373 VAL A CB  1 
ATOM   2912  C  CG1 . VAL A  1  372 ? 11.53009  7.47799  -10.66738 1.000 33.48944 ? 373 VAL A CG1 1 
ATOM   2913  C  CG2 . VAL A  1  372 ? 9.20658   6.54423  -10.63931 1.000 39.72902 ? 373 VAL A CG2 1 
ATOM   2914  N  N   . ALA A  1  373 ? 10.46368  10.38077 -8.61794  1.000 32.38592 ? 374 ALA A N   1 
ATOM   2915  C  CA  . ALA A  1  373 ? 11.30758  11.53705 -8.33816  1.000 30.65793 ? 374 ALA A CA  1 
ATOM   2916  C  C   . ALA A  1  373 ? 11.56816  11.68128 -6.84650  1.000 32.54850 ? 374 ALA A C   1 
ATOM   2917  O  O   . ALA A  1  373 ? 12.68204  12.02684 -6.43569  1.000 30.52316 ? 374 ALA A O   1 
ATOM   2918  C  CB  . ALA A  1  373 ? 10.66912  12.80702 -8.89857  1.000 28.15918 ? 374 ALA A CB  1 
ATOM   2919  N  N   . THR A  1  374 ? 10.55343  11.41834 -6.01923  1.000 33.55824 ? 375 THR A N   1 
ATOM   2920  C  CA  . THR A  1  374 ? 10.73502  11.51355 -4.57379  1.000 32.68722 ? 375 THR A CA  1 
ATOM   2921  C  C   . THR A  1  374 ? 11.68503  10.43756 -4.06266  1.000 32.99273 ? 375 THR A C   1 
ATOM   2922  O  O   . THR A  1  374 ? 12.56283  10.71608 -3.23733  1.000 34.05053 ? 375 THR A O   1 
ATOM   2923  C  CB  . THR A  1  374 ? 9.38450   11.41082 -3.86965  1.000 32.93828 ? 375 THR A CB  1 
ATOM   2924  O  OG1 . THR A  1  374 ? 8.52285   12.46227 -4.32614  1.000 33.88311 ? 375 THR A OG1 1 
ATOM   2925  C  CG2 . THR A  1  374 ? 9.55320   11.52236 -2.37423  1.000 34.74911 ? 375 THR A CG2 1 
ATOM   2926  N  N   . GLU A  1  375 ? 11.52852  9.20473  -4.54750  1.000 33.82601 ? 376 GLU A N   1 
ATOM   2927  C  CA  . GLU A  1  375 ? 12.37504  8.10886  -4.08736  1.000 35.44441 ? 376 GLU A CA  1 
ATOM   2928  C  C   . GLU A  1  375 ? 13.82760  8.31918  -4.50042  1.000 33.31121 ? 376 GLU A C   1 
ATOM   2929  O  O   . GLU A  1  375 ? 14.74402  8.10668  -3.69783  1.000 34.35269 ? 376 GLU A O   1 
ATOM   2930  C  CB  . GLU A  1  375 ? 11.84268  6.78116  -4.62843  1.000 38.01834 ? 376 GLU A CB  1 
ATOM   2931  C  CG  . GLU A  1  375 ? 12.48863  5.54534  -4.02515  1.000 40.78039 ? 376 GLU A CG  1 
ATOM   2932  C  CD  . GLU A  1  375 ? 12.06673  5.31291  -2.58321  1.000 49.92083 ? 376 GLU A CD  1 
ATOM   2933  O  OE1 . GLU A  1  375 ? 11.06457  5.92170  -2.14752  1.000 48.84928 ? 376 GLU A OE1 1 
ATOM   2934  O  OE2 . GLU A  1  375 ? 12.72812  4.51045  -1.88888  1.000 53.81145 ? 376 GLU A OE2 1 
ATOM   2935  N  N   . VAL A  1  376 ? 14.05827  8.73288  -5.74853  1.000 30.88293 ? 377 VAL A N   1 
ATOM   2936  C  CA  . VAL A  1  376 ? 15.42476  8.93258  -6.22260  1.000 32.37835 ? 377 VAL A CA  1 
ATOM   2937  C  C   . VAL A  1  376 ? 16.06324  10.12856 -5.52498  1.000 31.39529 ? 377 VAL A C   1 
ATOM   2938  O  O   . VAL A  1  376 ? 17.25353  10.10443 -5.18795  1.000 30.19476 ? 377 VAL A O   1 
ATOM   2939  C  CB  . VAL A  1  376 ? 15.44108  9.08729  -7.75482  1.000 32.07065 ? 377 VAL A CB  1 
ATOM   2940  C  CG1 . VAL A  1  376 ? 16.85110  9.36464  -8.24967  1.000 28.55562 ? 377 VAL A CG1 1 
ATOM   2941  C  CG2 . VAL A  1  376 ? 14.88513  7.83384  -8.41734  1.000 31.22960 ? 377 VAL A CG2 1 
ATOM   2942  N  N   . THR A  1  377 ? 15.28456  11.18824 -5.29166  1.000 28.25695 ? 378 THR A N   1 
ATOM   2943  C  CA  . THR A  1  377 ? 15.80423  12.35655 -4.58721  1.000 29.70802 ? 378 THR A CA  1 
ATOM   2944  C  C   . THR A  1  377 ? 16.26316  11.98881 -3.18231  1.000 32.51399 ? 378 THR A C   1 
ATOM   2945  O  O   . THR A  1  377 ? 17.35477  12.37764 -2.75087  1.000 30.03383 ? 378 THR A O   1 
ATOM   2946  C  CB  . THR A  1  377 ? 14.73893  13.45274 -4.53197  1.000 32.22305 ? 378 THR A CB  1 
ATOM   2947  O  OG1 . THR A  1  377 ? 14.41006  13.86713 -5.86451  1.000 31.78950 ? 378 THR A OG1 1 
ATOM   2948  C  CG2 . THR A  1  377 ? 15.22837  14.64923 -3.72250  1.000 27.60645 ? 378 THR A CG2 1 
ATOM   2949  N  N   . PHE A  1  378 ? 15.44088  11.22773 -2.45549  1.000 34.39381 ? 379 PHE A N   1 
ATOM   2950  C  CA  . PHE A  1  378 ? 15.81304  10.82190 -1.10502  1.000 32.91847 ? 379 PHE A CA  1 
ATOM   2951  C  C   . PHE A  1  378 ? 17.07485  9.96898  -1.11370  1.000 32.70799 ? 379 PHE A C   1 
ATOM   2952  O  O   . PHE A  1  378 ? 17.92398  10.09800 -0.22472  1.000 34.46946 ? 379 PHE A O   1 
ATOM   2953  C  CB  . PHE A  1  378 ? 14.65398  10.07522 -0.44546  1.000 32.78304 ? 379 PHE A CB  1 
ATOM   2954  C  CG  . PHE A  1  378 ? 13.52689  10.96918 -0.01326  1.000 36.98649 ? 379 PHE A CG  1 
ATOM   2955  C  CD1 . PHE A  1  378 ? 13.73905  12.32481 0.18777   1.000 36.54320 ? 379 PHE A CD1 1 
ATOM   2956  C  CD2 . PHE A  1  378 ? 12.25430  10.45974 0.18283   1.000 35.48907 ? 379 PHE A CD2 1 
ATOM   2957  C  CE1 . PHE A  1  378 ? 12.70511  13.15376 0.58579   1.000 35.04881 ? 379 PHE A CE1 1 
ATOM   2958  C  CE2 . PHE A  1  378 ? 11.21643  11.28351 0.58085   1.000 33.97762 ? 379 PHE A CE2 1 
ATOM   2959  C  CZ  . PHE A  1  378 ? 11.44176  12.63179 0.78123   1.000 35.70230 ? 379 PHE A CZ  1 
ATOM   2960  N  N   . TYR A  1  379 ? 17.22642  9.10408  -2.11929  1.000 31.67955 ? 380 TYR A N   1 
ATOM   2961  C  CA  . TYR A  1  379 ? 18.45166  8.31964  -2.22626  1.000 32.79155 ? 380 TYR A CA  1 
ATOM   2962  C  C   . TYR A  1  379 ? 19.66381  9.21420  -2.45052  1.000 35.25125 ? 380 TYR A C   1 
ATOM   2963  O  O   . TYR A  1  379 ? 20.72109  9.00162  -1.84459  1.000 36.15947 ? 380 TYR A O   1 
ATOM   2964  C  CB  . TYR A  1  379 ? 18.33914  7.29881  -3.35668  1.000 33.97774 ? 380 TYR A CB  1 
ATOM   2965  C  CG  . TYR A  1  379 ? 19.63745  6.56343  -3.61757  1.000 35.94564 ? 380 TYR A CG  1 
ATOM   2966  C  CD1 . TYR A  1  379 ? 19.98581  5.44856  -2.86816  1.000 35.35162 ? 380 TYR A CD1 1 
ATOM   2967  C  CD2 . TYR A  1  379 ? 20.52184  6.99437  -4.60036  1.000 35.10555 ? 380 TYR A CD2 1 
ATOM   2968  C  CE1 . TYR A  1  379 ? 21.17091  4.77858  -3.09376  1.000 36.95349 ? 380 TYR A CE1 1 
ATOM   2969  C  CE2 . TYR A  1  379 ? 21.71148  6.33275  -4.83097  1.000 34.70271 ? 380 TYR A CE2 1 
ATOM   2970  C  CZ  . TYR A  1  379 ? 22.02958  5.22388  -4.07604  1.000 37.10983 ? 380 TYR A CZ  1 
ATOM   2971  O  OH  . TYR A  1  379 ? 23.21163  4.55860  -4.30232  1.000 36.93861 ? 380 TYR A OH  1 
ATOM   2972  N  N   . GLY A  1  380 ? 19.53688  10.20823 -3.33202  1.000 29.70652 ? 381 GLY A N   1 
ATOM   2973  C  CA  . GLY A  1  380 ? 20.67706  11.05652 -3.63634  1.000 30.40654 ? 381 GLY A CA  1 
ATOM   2974  C  C   . GLY A  1  380 ? 21.11359  11.89290 -2.44810  1.000 31.72496 ? 381 GLY A C   1 
ATOM   2975  O  O   . GLY A  1  380 ? 22.30299  11.96069 -2.12383  1.000 30.99613 ? 381 GLY A O   1 
ATOM   2976  N  N   . LEU A  1  381 ? 20.15519  12.53024 -1.77244  1.000 29.65805 ? 382 LEU A N   1 
ATOM   2977  C  CA  . LEU A  1  381 ? 20.50040  13.36862 -0.63029  1.000 32.31378 ? 382 LEU A CA  1 
ATOM   2978  C  C   . LEU A  1  381 ? 21.05404  12.54530 0.52565   1.000 36.38843 ? 382 LEU A C   1 
ATOM   2979  O  O   . LEU A  1  381 ? 21.90651  13.03097 1.27832   1.000 37.28492 ? 382 LEU A O   1 
ATOM   2980  C  CB  . LEU A  1  381 ? 19.27801  14.16621 -0.17637  1.000 30.04613 ? 382 LEU A CB  1 
ATOM   2981  C  CG  . LEU A  1  381 ? 18.77820  15.26348 -1.11920  1.000 30.41719 ? 382 LEU A CG  1 
ATOM   2982  C  CD1 . LEU A  1  381 ? 17.52509  15.90892 -0.56142  1.000 30.32438 ? 382 LEU A CD1 1 
ATOM   2983  C  CD2 . LEU A  1  381 ? 19.85669  16.31124 -1.35579  1.000 30.26619 ? 382 LEU A CD2 1 
ATOM   2984  N  N   . GLU A  1  382 ? 20.59997  11.29860 0.67297   1.000 35.52470 ? 383 GLU A N   1 
ATOM   2985  C  CA  . GLU A  1  382 ? 21.06594  10.47176 1.78082   1.000 37.82482 ? 383 GLU A CA  1 
ATOM   2986  C  C   . GLU A  1  382 ? 22.52067  10.05531 1.60149   1.000 37.03184 ? 383 GLU A C   1 
ATOM   2987  O  O   . GLU A  1  382 ? 23.22981  9.84641  2.59325   1.000 36.57832 ? 383 GLU A O   1 
ATOM   2988  C  CB  . GLU A  1  382 ? 20.16458  9.24600  1.92561   1.000 39.07018 ? 383 GLU A CB  1 
ATOM   2989  C  CG  . GLU A  1  382 ? 20.52829  8.32462  3.07195   1.000 46.73448 ? 383 GLU A CG  1 
ATOM   2990  C  CD  . GLU A  1  382 ? 19.50187  7.23002  3.27493   1.000 53.19161 ? 383 GLU A CD  1 
ATOM   2991  O  OE1 . GLU A  1  382 ? 18.29266  7.50855  3.10839   1.000 52.90494 ? 383 GLU A OE1 1 
ATOM   2992  O  OE2 . GLU A  1  382 ? 19.90746  6.09078  3.59054   1.000 54.09255 ? 383 GLU A OE2 1 
ATOM   2993  N  N   . GLN A  1  383 ? 22.98743  9.94114  0.35497   1.000 37.12884 ? 384 GLN A N   1 
ATOM   2994  C  CA  . GLN A  1  383 ? 24.39085  9.61127  0.12864   1.000 32.96755 ? 384 GLN A CA  1 
ATOM   2995  C  C   . GLN A  1  383 ? 25.30140  10.72511 0.62902   1.000 34.76089 ? 384 GLN A C   1 
ATOM   2996  O  O   . GLN A  1  383 ? 26.37954  10.45578 1.17254   1.000 35.44960 ? 384 GLN A O   1 
ATOM   2997  C  CB  . GLN A  1  383 ? 24.63907  9.33667  -1.35402  1.000 36.05992 ? 384 GLN A CB  1 
ATOM   2998  C  CG  . GLN A  1  383 ? 23.77267  8.23137  -1.94203  1.000 37.47348 ? 384 GLN A CG  1 
ATOM   2999  C  CD  . GLN A  1  383 ? 23.72434  6.99497  -1.06472  1.000 39.08301 ? 384 GLN A CD  1 
ATOM   3000  O  OE1 . GLN A  1  383 ? 24.75962  6.43721  -0.70122  1.000 40.82840 ? 384 GLN A OE1 1 
ATOM   3001  N  NE2 . GLN A  1  383 ? 22.51749  6.56402  -0.71450  1.000 36.45651 ? 384 GLN A NE2 1 
ATOM   3002  N  N   . TYR A  1  384 ? 24.88120  11.98364 0.46406   1.000 34.00956 ? 385 TYR A N   1 
ATOM   3003  C  CA  . TYR A  1  384 ? 25.65001  13.09149 1.02155   1.000 32.87358 ? 385 TYR A CA  1 
ATOM   3004  C  C   . TYR A  1  384 ? 25.64075  13.06382 2.54267   1.000 34.20115 ? 385 TYR A C   1 
ATOM   3005  O  O   . TYR A  1  384 ? 26.61962  13.47391 3.17652   1.000 35.14583 ? 385 TYR A O   1 
ATOM   3006  C  CB  . TYR A  1  384 ? 25.10292  14.43249 0.52665   1.000 28.79574 ? 385 TYR A CB  1 
ATOM   3007  C  CG  . TYR A  1  384 ? 25.18202  14.64647 -0.96580  1.000 29.82703 ? 385 TYR A CG  1 
ATOM   3008  C  CD1 . TYR A  1  384 ? 26.40600  14.81694 -1.59853  1.000 30.89581 ? 385 TYR A CD1 1 
ATOM   3009  C  CD2 . TYR A  1  384 ? 24.03037  14.70404 -1.73900  1.000 29.19229 ? 385 TYR A CD2 1 
ATOM   3010  C  CE1 . TYR A  1  384 ? 26.48235  15.01956 -2.96034  1.000 28.62598 ? 385 TYR A CE1 1 
ATOM   3011  C  CE2 . TYR A  1  384 ? 24.09596  14.91132 -3.10137  1.000 26.72317 ? 385 TYR A CE2 1 
ATOM   3012  C  CZ  . TYR A  1  384 ? 25.32359  15.06810 -3.70744  1.000 29.35619 ? 385 TYR A CZ  1 
ATOM   3013  O  OH  . TYR A  1  384 ? 25.39327  15.27129 -5.06717  1.000 28.01319 ? 385 TYR A OH  1 
ATOM   3014  N  N   . GLU A  1  385 ? 24.54478  12.59944 3.14187   1.000 35.73890 ? 386 GLU A N   1 
ATOM   3015  C  CA  . GLU A  1  385 ? 24.44759  12.55273 4.59443   1.000 38.23956 ? 386 GLU A CA  1 
ATOM   3016  C  C   . GLU A  1  385 ? 25.27565  11.42025 5.18875   1.000 37.55541 ? 386 GLU A C   1 
ATOM   3017  O  O   . GLU A  1  385 ? 25.78034  11.54949 6.30915   1.000 37.23394 ? 386 GLU A O   1 
ATOM   3018  C  CB  . GLU A  1  385 ? 22.98205  12.41129 5.00648   1.000 35.35572 ? 386 GLU A CB  1 
ATOM   3019  C  CG  . GLU A  1  385 ? 22.12117  13.57797 4.56389   1.000 35.18712 ? 386 GLU A CG  1 
ATOM   3020  C  CD  . GLU A  1  385 ? 20.64197  13.31440 4.73978   1.000 36.28809 ? 386 GLU A CD  1 
ATOM   3021  O  OE1 . GLU A  1  385 ? 20.26876  12.15891 5.03635   1.000 35.57389 ? 386 GLU A OE1 1 
ATOM   3022  O  OE2 . GLU A  1  385 ? 19.85047  14.26372 4.56738   1.000 34.75760 ? 386 GLU A OE2 1 
ATOM   3023  N  N   . GLU A  1  386 ? 25.43445  10.31827 4.45953   1.000 36.58455 ? 387 GLU A N   1 
ATOM   3024  C  CA  . GLU A  1  386 ? 26.17050  9.17160  4.96984   1.000 38.87548 ? 387 GLU A CA  1 
ATOM   3025  C  C   . GLU A  1  386 ? 27.64814  9.19785  4.61185   1.000 38.03400 ? 387 GLU A C   1 
ATOM   3026  O  O   . GLU A  1  386 ? 28.44732  8.54695  5.29464   1.000 39.92779 ? 387 GLU A O   1 
ATOM   3027  C  CB  . GLU A  1  386 ? 25.54192  7.87182  4.46270   1.000 40.04365 ? 387 GLU A CB  1 
ATOM   3028  C  CG  . GLU A  1  386 ? 24.14119  7.64684  5.00262   1.000 47.63594 ? 387 GLU A CG  1 
ATOM   3029  C  CD  . GLU A  1  386 ? 23.75242  6.18673  5.03641   1.000 56.11940 ? 387 GLU A CD  1 
ATOM   3030  O  OE1 . GLU A  1  386 ? 23.67847  5.62555  6.15162   1.000 56.56024 ? 387 GLU A OE1 1 
ATOM   3031  O  OE2 . GLU A  1  386 ? 23.54185  5.59818  3.95314   1.000 57.31626 ? 387 GLU A OE2 1 
ATOM   3032  N  N   . TYR A  1  387 ? 28.03165  9.92343  3.56293   1.000 34.22963 ? 388 TYR A N   1 
ATOM   3033  C  CA  . TYR A  1  387 ? 29.42481  10.02532 3.13509   1.000 34.01167 ? 388 TYR A CA  1 
ATOM   3034  C  C   . TYR A  1  387 ? 29.85088  11.48354 3.23149   1.000 36.10458 ? 388 TYR A C   1 
ATOM   3035  O  O   . TYR A  1  387 ? 29.68448  12.25615 2.27386   1.000 37.11534 ? 388 TYR A O   1 
ATOM   3036  C  CB  . TYR A  1  387 ? 29.60989  9.47784  1.72222   1.000 36.81487 ? 388 TYR A CB  1 
ATOM   3037  C  CG  . TYR A  1  387 ? 29.31894  7.99988  1.60274   1.000 37.41916 ? 388 TYR A CG  1 
ATOM   3038  C  CD1 . TYR A  1  387 ? 30.28136  7.05570  1.94136   1.000 38.11335 ? 388 TYR A CD1 1 
ATOM   3039  C  CD2 . TYR A  1  387 ? 28.08113  7.54624  1.16448   1.000 35.70196 ? 388 TYR A CD2 1 
ATOM   3040  C  CE1 . TYR A  1  387 ? 30.02309  5.70074  1.83713   1.000 34.44424 ? 388 TYR A CE1 1 
ATOM   3041  C  CE2 . TYR A  1  387 ? 27.81290  6.19199  1.05854   1.000 34.55942 ? 388 TYR A CE2 1 
ATOM   3042  C  CZ  . TYR A  1  387 ? 28.78888  5.27453  1.39581   1.000 35.95201 ? 388 TYR A CZ  1 
ATOM   3043  O  OH  . TYR A  1  387 ? 28.53074  3.92573  1.29354   1.000 41.47556 ? 388 TYR A OH  1 
ATOM   3044  N  N   . PRO A  1  388 ? 30.38849  11.90668 4.37854   1.000 37.51296 ? 389 PRO A N   1 
ATOM   3045  C  CA  . PRO A  1  388 ? 30.86572  13.29380 4.50156   1.000 35.61882 ? 389 PRO A CA  1 
ATOM   3046  C  C   . PRO A  1  388 ? 31.88006  13.68482 3.44234   1.000 32.83966 ? 389 PRO A C   1 
ATOM   3047  O  O   . PRO A  1  388 ? 31.91361  14.85199 3.03094   1.000 31.47343 ? 389 PRO A O   1 
ATOM   3048  C  CB  . PRO A  1  388 ? 31.48133  13.31805 5.90701   1.000 34.41809 ? 389 PRO A CB  1 
ATOM   3049  C  CG  . PRO A  1  388 ? 30.71560  12.27919 6.65636   1.000 34.07530 ? 389 PRO A CG  1 
ATOM   3050  C  CD  . PRO A  1  388 ? 30.45550  11.18143 5.65920   1.000 34.80210 ? 389 PRO A CD  1 
ATOM   3051  N  N   . ALA A  1  389 ? 32.71482  12.74487 2.99239   1.000 30.10961 ? 390 ALA A N   1 
ATOM   3052  C  CA  . ALA A  1  389 ? 33.64455  13.04351 1.90917   1.000 33.87401 ? 390 ALA A CA  1 
ATOM   3053  C  C   . ALA A  1  389 ? 32.91109  13.35669 0.61088   1.000 35.47477 ? 390 ALA A C   1 
ATOM   3054  O  O   . ALA A  1  389 ? 33.40717  14.13772 -0.20775  1.000 31.81059 ? 390 ALA A O   1 
ATOM   3055  C  CB  . ALA A  1  389 ? 34.61070  11.87668 1.70693   1.000 34.49548 ? 390 ALA A CB  1 
ATOM   3056  N  N   . LEU A  1  390 ? 31.73541  12.75794 0.40129   1.000 35.77658 ? 391 LEU A N   1 
ATOM   3057  C  CA  . LEU A  1  390 ? 30.94837  13.07986 -0.78410  1.000 33.00269 ? 391 LEU A CA  1 
ATOM   3058  C  C   . LEU A  1  390 ? 30.40285  14.49947 -0.70343  1.000 31.47616 ? 391 LEU A C   1 
ATOM   3059  O  O   . LEU A  1  390 ? 30.38762  15.22473 -1.70524  1.000 27.11617 ? 391 LEU A O   1
[truncated: 1,881,755 more chars]
