# Supplementary material for: Peptide binder design with inverse folding and protein structure prediction
Source: Commun Chem. 2023 Oct 25;6:229. doi: 10.1038/s42004-023-01029-7 (PMC10600234; doi:10.1038/s42004-023-01029-7)
Supplement: Supplementary file 9 — Supplementary Software [file 42004_2023_1029_MOESM9_ESM.zip › binder_design/data/Foldseek_results/mmcif/ids.txt]

1e6v,1e6y,3m32,3sqg,5a0y,5a8k,5a8r,5a8w,5n1q,5n28,5n2a,7b2c,7b2h,7nkg,7suc,7sxm,
