# Supplementary material for: Peptide binder design with inverse folding and protein structure prediction
Source: Commun Chem. 2023 Oct 25;6:229. doi: 10.1038/s42004-023-01029-7 (PMC10600234; doi:10.1038/s42004-023-01029-7)
Supplement: Supplementary file 9 — Supplementary Software [file 42004_2023_1029_MOESM9_ESM.zip › binder_design/data/Foldseek_results/mmcif/seeds/seed_1.pdb]

ATOM      1  N   VAL A   1       7.429  -113.6   23.95  1.00   100           N  
ATOM      2  CA  VAL A   1       8.408-112.527  23.762  1.00   100           C  
ATOM      3  C   VAL A   1       9.612 -112.78  24.673  1.00   100           C  
ATOM      4  N   TYR A   2      10.781 -112.24  24.292  1.00   100           N  
ATOM      5  CA  TYR A   2      12.001-112.421  25.061  1.00   100           C  
ATOM      6  C   TYR A   2       11.94-111.636  26.373  1.00   100           C  
ATOM      7  N   GLN A   3      12.335-112.274  27.486  1.00   100           N  
ATOM      8  CA  GLN A   3      12.321-111.658  28.814  1.00   100           C  
ATOM      9  C   GLN A   3      13.714-111.193  29.195  1.00   100           C  
ATOM     10  N   ARG A   4      13.904-109.867  29.344  1.00   100           N  
ATOM     11  CA  ARG A   4      15.212-109.314  29.683  1.00   100           C  
ATOM     12  C   ARG A   4      15.746 -109.78  31.025  1.00   100           C  
ATOM     13  N   GLN A   5      17.076-109.895  31.116  1.00   100           N  
ATOM     14  CA  GLN A   5      17.787-110.253   32.35  1.00   100           C  
ATOM     15  C   GLN A   5      18.555-109.009  32.879  1.00   100           C  
ATOM     16  N   PHE A   6      18.681-107.943  32.041  1.00   100           N  
ATOM     17  CA  PHE A   6      19.276-106.636  32.356  1.00   100           C  
ATOM     18  C   PHE A   6      20.785 -106.59  32.619  1.00   100           C  
ATOM     19  N   LEU A   7      21.269-107.368  33.584  1.00   100           N  
ATOM     20  CA  LEU A   7      22.691-107.369  33.919  1.00   100           C  
ATOM     21  C   LEU A   7      22.978  -108.5   34.92  1.00   100           C  
ATOM     22  N   PRO A   8      24.236-108.966  35.035  1.00   100           N  
ATOM     23  CA  PRO A   8      24.523-110.049  35.993  1.00   100           C  
ATOM     24  C   PRO A   8      24.238-109.589   37.41  1.00   100           C  
ATOM     25  N   ALA A   9      23.469 -110.37  38.158  1.00   100           N  
ATOM     26  CA  ALA A   9      23.119-110.006  39.528  1.00   100           C  
ATOM     27  C   ALA A   9      23.381-111.193  40.435  1.00   100           C  
ATOM     28  N   ASP A  10      24.648-111.352  40.837  1.00   100           N  
ATOM     29  CA  ASP A  10      25.076-112.466  41.687  1.00   100           C  
ATOM     30  C   ASP A  10      25.218-112.093  43.167  1.00   100           C  
ATOM     31  N   ASP A  11      24.964-110.828  43.546  1.00   100           N  
ATOM     32  CA  ASP A  11        25.1-110.418  44.945  1.00   100           C  
ATOM     33  C   ASP A  11      24.129-109.291  45.261  1.00   100           C  
ATOM     34  N   ARG A  12      24.078-108.837  46.525  1.00   100           N  
ATOM     35  CA  ARG A  12      23.166-107.766  46.943  1.00   100           C  
ATOM     36  C   ARG A  12      23.307-106.508  46.087  1.00   100           C  
ATOM     37  N   VAL A  13       24.55-106.082  45.802  1.00   100           N  
ATOM     38  CA  VAL A  13      24.777-104.861  45.045  1.00   100           C  
ATOM     39  C   VAL A  13      24.209-104.946  43.629  1.00   100           C  
ATOM     40  N   THR A  14      24.553-106.004  42.883  1.00   100           N  
ATOM     41  CA  THR A  14      24.076-106.121  41.505  1.00   100           C  
ATOM     42  C   THR A  14      22.583-106.444  41.483  1.00   100           C  
ATOM     43  N   LYS A  15      22.044-107.119  42.527  1.00   100           N  
ATOM     44  CA  LYS A  15      20.599-107.373  42.585  1.00   100           C  
ATOM     45  C   LYS A  15      19.892-106.027  42.808  1.00   100           C  
ATOM     46  N   ASN A  16      20.507-105.111  43.585  1.00   100           N  
ATOM     47  CA  ASN A  16      19.963-103.767  43.793  1.00   100           C  
ATOM     48  C   ASN A  16      19.949-103.035  42.453  1.00   100           C  
ATOM     49  N   ARG A  17      21.011  -103.2  41.649  1.00   100           N  
ATOM     50  CA  ARG A  17      21.087-102.584  40.326  1.00   100           C  
ATOM     51  C   ARG A  17      19.954-103.096  39.446  1.00   100           C  
ATOM     52  N   LYS A  18      19.741-104.425  39.413  1.00   100           N  
ATOM     53  CA  LYS A  18      18.691-105.032   38.59  1.00   100           C  
ATOM     54  C   LYS A  18       17.29-104.508  38.967  1.00   100           C  
ATOM     55  N   LYS A  19      17.001-104.362  40.266  1.00   100           N  
ATOM     56  CA  LYS A  19      15.705-103.838  40.723  1.00   100           C  
ATOM     57  C   LYS A  19      15.473-102.439  40.172  1.00   100           C  
ATOM     58  N   VAL A  20      16.476-101.578  40.291  1.00   100           N  
ATOM     59  CA  VAL A  20       16.36-100.198  39.817  1.00   100           C  
ATOM     60  C   VAL A  20      16.054-100.127   38.32  1.00   100           C  
ATOM     61  N   VAL A  21      16.786-100.895  37.507  1.00   100           N  
ATOM     62  CA  VAL A  21      16.621-100.835  36.045  1.00   100           C  
ATOM     63  C   VAL A  21      15.447-101.665  35.469  1.00   100           C  
ATOM     64  N   ASP A  22      14.954-102.688  36.184  1.00   100           N  
ATOM     65  CA  ASP A  22      13.852-103.513  35.671  1.00   100           C  
ATOM     66  C   ASP A  22      12.532-102.731  35.778  1.00   100           C  
ATOM     67  N   PRO A  23      11.891-102.397  34.644  1.00   100           N  
ATOM     68  CA  PRO A  23      10.654-101.604  34.707  1.00   100           C  
ATOM     69  C   PRO A  23       9.452-102.329  35.293  1.00   100           C  
ATOM     70  N   SER A  24        9.49-103.665  35.325  1.00   100           N  
ATOM     71  CA  SER A  24       8.399-104.431  35.909  1.00   100           C  
ATOM     72  C   SER A  24        8.49-104.448  37.445  1.00   100           C  
ATOM     73  N   VAL A  25       9.511-103.792  38.042  1.00   100           N  
ATOM     74  CA  VAL A  25        9.66-103.765  39.491  1.00   100           C  
ATOM     75  C   VAL A  25       9.234 -102.39  39.967  1.00   100           C  
ATOM     76  N   LYS A  26        8.27 -102.35  40.869  1.00   100           N  
ATOM     77  CA  LYS A  26       7.745-101.099  41.387  1.00   100           C  
ATOM     78  C   LYS A  26       8.719-100.466  42.372  1.00   100           C  
ATOM     79  N   LEU A  27       9.083 -99.191  42.168  1.00   100           N  
ATOM     80  CA  LEU A  27       9.962 -98.488  43.103  1.00   100           C  
ATOM     81  C   LEU A  27        9.04  -97.95  44.184  1.00   100           C  
ATOM     82  N   GLU A  28       9.218  -98.41  45.422  1.00   100           N  
ATOM     83  CA  GLU A  28       8.365 -98.024  46.542  1.00   100           C  
ATOM     84  C   GLU A  28       8.417 -96.522  46.821  1.00   100           C  
ATOM     85  N   LYS A  29       7.249 -95.917  47.063  1.00   100           N  
ATOM     86  CA  LYS A  29       7.164 -94.495  47.389  1.00   100           C  
ATOM     87  C   LYS A  29        7.54 -94.334   48.86  1.00   100           C  
ATOM     88  N   ILE A  30       8.491 -93.453  49.184  1.00   100           N  
ATOM     89  CA  ILE A  30       8.918 -93.257   50.58  1.00   100           C  
ATOM     90  C   ILE A  30       8.641 -91.851  51.117  1.00   100           C  
ATOM     91  N   ARG A  31       8.048 -90.975  50.307  1.00   100           N  
ATOM     92  CA  ARG A  31       7.721 -89.626  50.756  1.00   100           C  
ATOM     93  C   ARG A  31       6.648 -89.052  49.864  1.00   100           C  
ATOM     94  N   THR A  32       5.919 -88.065  50.385  1.00   100           N  
ATOM     95  CA  THR A  32       4.868 -87.388  49.651  1.00   100           C  
ATOM     96  C   THR A  32       5.285 -85.919  49.481  1.00   100           C  
ATOM     97  N   LEU A  33       5.105 -85.371  48.281  1.00   100           N  
ATOM     98  CA  LEU A  33       5.412 -83.977  48.019  1.00   100           C  
ATOM     99  C   LEU A  33       4.141 -83.326  47.465  1.00   100           C  
ATOM    100  N   SER A  34       3.799 -82.121  47.955  1.00   100           N  
ATOM    101  CA  SER A  34       2.627 -81.427  47.442  1.00   100           C  
ATOM    102  C   SER A  34       2.944 -80.971  46.021  1.00   100           C  
ATOM    103  N   ASP A  35       1.924  -80.75  45.185  1.00   100           N  
ATOM    104  CA  ASP A  35       2.167 -80.307  43.822  1.00   100           C  
ATOM    105  C   ASP A  35       2.934 -78.982   43.81  1.00   100           C  
ATOM    106  N   LYS A  36       2.614 -78.068  44.744  1.00   100           N  
ATOM    107  CA  LYS A  36       3.317 -76.789  44.821  1.00   100           C  
ATOM    108  C   LYS A  36       4.801 -76.986  45.169  1.00   100           C  
ATOM    109  N   ASP A  37       5.114   -77.8    46.2  1.00   100           N  
ATOM    110  CA  ASP A  37       6.505 -78.036  46.606  1.00   100           C  
ATOM    111  C   ASP A  37        7.27 -78.786  45.515  1.00   100           C  
ATOM    112  N   PHE A  38       6.621 -79.778  44.895  1.00   100           N  
ATOM    113  CA  PHE A  38       7.237 -80.566  43.829  1.00   100           C  
ATOM    114  C   PHE A  38       7.643  -79.66  42.667  1.00   100           C  
ATOM    115  N   LEU A  39       6.726 -78.803  42.195  1.00   100           N  
ATOM    116  CA  LEU A  39       7.046 -77.903  41.082  1.00   100           C  
ATOM    117  C   LEU A  39       8.057 -76.822  41.493  1.00   100           C  
ATOM    118  N   THR A  40       8.008 -76.369  42.741  1.00   100           N  
ATOM    119  CA  THR A  40       8.936 -75.348  43.231  1.00   100           C  
ATOM    120  C   THR A  40      10.359 -75.913  43.239  1.00   100           C  
ATOM    121  N   LEU A  41      10.502 -77.185  43.646  1.00   100           N  
ATOM    122  CA  LEU A  41       11.81 -77.821  43.682  1.00   100           C  
ATOM    123  C   LEU A  41      12.399  -77.94  42.272  1.00   100           C  
ATOM    124  N   ILE A  42      11.589 -78.334  41.278  1.00   100           N  
ATOM    125  CA  ILE A  42      12.073 -78.445  39.892  1.00   100           C  
ATOM    126  C   ILE A  42      12.528 -77.051  39.433  1.00   100           C  
ATOM    127  N   GLY A  43      11.706 -76.044  39.701  1.00   100           N  
ATOM    128  CA  GLY A  43      12.052 -74.663  39.406  1.00   100           C  
ATOM    129  C   GLY A  43      11.842 -74.177  37.996  1.00   100           C  
ATOM    130  N   HIS A  44      11.124 -74.924  37.165  1.00   100           N  
ATOM    131  CA  HIS A  44        10.9 -74.498  35.779  1.00   100           C  
ATOM    132  C   HIS A  44       9.567 -73.787  35.629  1.00   100           C  
ATOM    133  N   ARG A  45        8.55 -74.271  36.361  1.00   100           N  
ATOM    134  CA  ARG A  45        7.19 -73.761  36.295  1.00   100           C  
ATOM    135  C   ARG A  45       6.558 -73.866  37.676  1.00   100           C  
ATOM    136  N   HIS A  46       5.677 -72.914  38.012  1.00   100           N  
ATOM    137  CA  HIS A  46       4.987 -72.921  39.331  1.00   100           C  
ATOM    138  C   HIS A  46       3.549 -73.423  39.173  1.00   100           C  
ATOM    139  N   LEU A  47        2.98 -73.962  40.253  1.00   100           N  
ATOM    140  CA  LEU A  47       1.614  -74.47  40.225  1.00   100           C  
ATOM    141  C   LEU A  47       0.616 -73.478   39.59  1.00   100           C  
ATOM    142  N   GLY A  48      -0.176 -73.968  38.654  1.00   100           N  
ATOM    143  CA  GLY A  48      -1.182 -73.145  37.987  1.00   100           C  
ATOM    144  C   GLY A  48      -0.663 -72.354  36.804  1.00   100           C  
ATOM    145  N   GLU A  49        0.66 -72.322  36.632  1.00   100           N  
ATOM    146  CA  GLU A  49       1.262 -71.568  35.501  1.00   100           C  
ATOM    147  C   GLU A  49       1.114 -72.396  34.222  1.00   100           C  
ATOM    148  N   ALA A  50        0.74 -71.745  33.117  1.00   100           N  
ATOM    149  CA  ALA A  50        0.57 -72.428   31.84  1.00   100           C  
ATOM    150  C   ALA A  50       1.895 -72.975  31.306  1.00   100           C  
ATOM    151  N   TYR A  51       1.853 -74.165  30.677  1.00   100           N  
ATOM    152  CA  TYR A  51        3.06 -74.746  30.096  1.00   100           C  
ATOM    153  C   TYR A  51       3.501 -73.898  28.906  1.00   100           C  
ATOM    154  N   ARG A  52       4.789 -73.555  28.833  1.00   100           N  
ATOM    155  CA  ARG A  52        5.32 -72.791   27.71  1.00   100           C  
ATOM    156  C   ARG A  52       5.574 -73.795  26.573  1.00   100           C  
ATOM    157  N   SER A  53       5.523 -73.338   25.32  1.00   100           N  
ATOM    158  CA  SER A  53       5.748 -74.222  24.181  1.00   100           C  
ATOM    159  C   SER A  53       6.952 -73.783  23.367  1.00   100           C  
ATOM    160  N   VAL A  54       7.646 -74.751  22.752  1.00   100           N  
ATOM    161  CA  VAL A  54       8.809 -74.492  21.891  1.00   100           C  
ATOM    162  C   VAL A  54       8.335 -74.558  20.416  1.00   100           C  
ATOM    163  N   ASN A  55       7.245 -75.279  20.142  1.00   100           N  
ATOM    164  CA  ASN A  55       6.696 -75.368  18.792  1.00   100           C  
ATOM    165  C   ASN A  55       5.178 -75.544  18.898  1.00   100           C  
ATOM    166  N   PRO A  56       4.399 -75.293  17.829  1.00   100           N  
ATOM    167  CA  PRO A  56       2.941 -75.462  17.949  1.00   100           C  
ATOM    168  C   PRO A  56       2.529   -76.9  18.285  1.00   100           C  
ATOM    169  N   PRO A  57       1.256 -77.146   18.68  1.00   100           N  
ATOM    170  CA  PRO A  57       0.838 -78.534  18.947  1.00   100           C  
ATOM    171  C   PRO A  57       1.147 -79.436   17.75  1.00   100           C  
ATOM    172  N   LEU A  58       1.567  -80.67  18.023  1.00   100           N  
ATOM    173  CA  LEU A  58       1.944 -81.625  16.978  1.00   100           C  
ATOM    174  C   LEU A  58       0.938 -81.719  15.819  1.00   100           C  
ATOM    175  N   ALA A  59      -0.363 -81.682   16.13  1.00   100           N  
ATOM    176  CA  ALA A  59      -1.408 -81.777  15.106  1.00   100           C  
ATOM    177  C   ALA A  59      -1.416 -80.612  14.111  1.00   100           C  
ATOM    178  N   GLU A  60      -0.766 -79.487  14.446  1.00   100           N  
ATOM    179  CA  GLU A  60      -0.748 -78.312  13.576  1.00   100           C  
ATOM    180  C   GLU A  60       0.545 -78.139   12.77  1.00   100           C  
ATOM    181  N   ILE A  61       1.609 -78.892   13.08  1.00   100           N  
ATOM    182  CA  ILE A  61       2.894 -78.726  12.385  1.00   100           C  
ATOM    183  C   ILE A  61       3.004 -79.434  11.037  1.00   100           C  
ATOM    184  N   GLY A  62       1.941  -80.07  10.569  1.00   100           N  
ATOM    185  CA  GLY A  62       1.965  -80.75   9.281  1.00   100           C  
ATOM    186  C   GLY A  62       2.997 -81.854   9.173  1.00   100           C  
ATOM    187  N   GLU A  63        2.92 -82.879  10.055  1.00   100           N  
ATOM    188  CA  GLU A  63       3.861   -84.0   9.979  1.00   100           C  
ATOM    189  C   GLU A  63       3.673 -84.683   8.631  1.00   100           C  
ATOM    190  N   PRO A  64       4.762 -85.111   7.987  1.00   100           N  
ATOM    191  CA  PRO A  64       4.614 -85.738   6.672  1.00   100           C  
ATOM    192  C   PRO A  64       4.038 -87.139   6.759  1.00   100           C  
ATOM    193  N   GLU A  65       3.558 -87.676   5.624  1.00   100           N  
ATOM    194  CA  GLU A  65       3.076 -89.056   5.564  1.00   100           C  
ATOM    195  C   GLU A  65       4.334 -89.895   5.839  1.00   100           C  
ATOM    196  N   ASP A  66       4.283 -90.751   6.846  1.00   100           N  
ATOM    197  CA  ASP A  66       5.452 -91.505   7.252  1.00   100           C  
ATOM    198  C   ASP A  66        4.98 -92.717   8.043  1.00   100           C  
ATOM    199  N   PRO A  67       4.875 -93.889     7.4  1.00   100           N  
ATOM    200  CA  PRO A  67       4.348 -95.063   8.111  1.00   100           C  
ATOM    201  C   PRO A  67       5.044 -95.459     9.4  1.00   100           C  
ATOM    202  N   ILE A  68       6.359 -95.281   9.495  1.00   100           N  
ATOM    203  CA  ILE A  68       7.099 -95.692  10.703  1.00   100           C  
ATOM    204  C   ILE A  68       6.723  -94.81  11.887  1.00   100           C  
ATOM    205  N   ARG A  69       6.606 -93.506  11.638  1.00   100           N  
ATOM    206  CA  ARG A  69       6.231 -92.495   12.64  1.00   100           C  
ATOM    207  C   ARG A  69        4.87 -92.851  13.255  1.00   100           C  
ATOM    208  N   GLU A  70       3.981  -93.38  12.426  1.00   100           N  
ATOM    209  CA  GLU A  70       2.653 -93.757  12.874  1.00   100           C  
ATOM    210  C   GLU A  70        2.68 -94.916  13.891  1.00   100           C  
ATOM    211  N   LEU A  71       3.797 -95.672  13.978  1.00   100           N  
ATOM    212  CA  LEU A  71       3.956 -96.787  14.914  1.00   100           C  
ATOM    213  C   LEU A  71       4.409 -96.331  16.307  1.00   100           C  
ATOM    214  N   VAL A  72       4.779 -95.051  16.474  1.00   100           N  
ATOM    215  CA  VAL A  72       5.299 -94.537  17.739  1.00   100           C  
ATOM    216  C   VAL A  72       4.406  -93.42  18.258  1.00   100           C  
ATOM    217  N   PRO A  73       3.497 -93.743  19.191  1.00   100           N  
ATOM    218  CA  PRO A  73       2.612 -92.694  19.725  1.00   100           C  
ATOM    219  C   PRO A  73       3.403 -91.593  20.421  1.00   100           C  
ATOM    220  N   PRO A  74       3.095  -90.32   20.14  1.00   100           N  
ATOM    221  CA  PRO A  74       3.819 -89.246   20.83  1.00   100           C  
ATOM    222  C   PRO A  74       3.389  -89.14   22.28  1.00   100           C  
ATOM    223  N   THR A  75       4.277 -88.655  23.139  1.00   100           N  
ATOM    224  CA  THR A  75       3.912 -88.463  24.538  1.00   100           C  
ATOM    225  C   THR A  75       2.945 -87.259  24.609  1.00   100           C  
ATOM    226  N   GLU A  76       2.322 -87.033   25.76  1.00   100           N  
ATOM    227  CA  GLU A  76       1.408 -85.894   25.92  1.00   100           C  
ATOM    228  C   GLU A  76       2.154 -84.565  25.781  1.00   100           C  
ATOM    229  N   GLY A  77       3.404 -84.504   26.23  1.00   100           N  
ATOM    230  CA  GLY A  77       4.193 -83.286  26.101  1.00   100           C  
ATOM    231  C   GLY A  77       4.534 -83.014  24.644  1.00   100           C  
ATOM    232  N   ALA A  78       4.801 -84.089  23.868  1.00   100           N  
ATOM    233  CA  ALA A  78       5.127 -83.941  22.449  1.00   100           C  
ATOM    234  C   ALA A  78       3.878 -83.494  21.705  1.00   100           C  
ATOM    235  N   LYS A  79       2.719 -84.079  22.018  1.00   100           N  
ATOM    236  CA  LYS A  79       1.457 -83.677  21.388  1.00   100           C  
ATOM    237  C   LYS A  79       1.167 -82.196  21.648  1.00   100           C  
ATOM    238  N   ALA A  80       1.473 -81.699  22.864  1.00   100           N  
ATOM    239  CA  ALA A  80       1.212   -80.3  23.198  1.00   100           C  
ATOM    240  C   ALA A  80       2.262 -79.313   22.65  1.00   100           C  
ATOM    241  N   GLY A  81       3.475 -79.787  22.369  1.00   100           N  
ATOM    242  CA  GLY A  81       4.535 -78.917  21.903  1.00   100           C  
ATOM    243  C   GLY A  81       5.297 -78.276  23.055  1.00   100           C  
ATOM    244  N   ASP A  82       5.304  -78.91  24.246  1.00   100           N  
ATOM    245  CA  ASP A  82       6.029 -78.352  25.397  1.00   100           C  
ATOM    246  C   ASP A  82       7.514 -78.131  25.091  1.00   100           C  
ATOM    247  N   ARG A  83       8.143 -77.185  25.784  1.00   100           N  
ATOM    248  CA  ARG A  83       9.574 -76.974   25.63  1.00   100           C  
ATOM    249  C   ARG A  83      10.249 -78.161  26.291  1.00   100           C  
ATOM    250  N   VAL A  84      11.515  -78.41   25.95  1.00   100           N  
ATOM    251  CA  VAL A  84      12.238  -79.52  26.533  1.00   100           C  
ATOM    252  C   VAL A  84      12.944 -78.935  27.731  1.00   100           C  
ATOM    253  N   CYS A  85      12.748 -79.539  28.909  1.00   100           N  
ATOM    254  CA  CYS A  85      13.351 -79.062   30.14  1.00   100           C  
ATOM    255  C   CYS A  85      14.289 -80.092  30.685  1.00   100           C  
ATOM    256  N   THR A  86      15.284 -79.639  31.475  1.00   100           N  
ATOM    257  CA  THR A  86      16.275 -80.512  32.081  1.00   100           C  
ATOM    258  C   THR A  86      16.164 -80.546  33.597  1.00   100           C  
ATOM    259  N   ILE A  87      16.338 -81.731  34.189  1.00   100           N  
ATOM    260  CA  ILE A  87      16.398 -81.871   35.65  1.00   100           C  
ATOM    261  C   ILE A  87      17.712 -82.596   35.89  1.00   100           C  
ATOM    262  N   ILE A  88      18.444 -82.173  36.918  1.00   100           N  
ATOM    263  CA  ILE A  88      19.781  -82.77  37.188  1.00   100           C  
ATOM    264  C   ILE A  88      19.841 -83.286  38.625  1.00   100           C  
ATOM    265  N   MET A  89      20.358 -84.499  38.789  1.00   100           N  
ATOM    266  CA  MET A  89      20.534 -85.068  40.115  1.00   100           C  
ATOM    267  C   MET A  89      21.965 -85.569  40.264  1.00   100           C  
ATOM    268  N   THR A  90      22.432 -85.632  41.508  1.00   100           N  
ATOM    269  CA  THR A  90      23.788 -86.058  41.828  1.00   100           C  
ATOM    270  C   THR A  90        23.7 -87.088   42.93  1.00   100           C  
ATOM    271  N   ASP A  91      24.413 -88.196  42.779  1.00   100           N  
ATOM    272  CA  ASP A  91      24.427  -89.25  43.781  1.00   100           C  
ATOM    273  C   ASP A  91        25.8 -89.306  44.386  1.00   100           C  
ATOM    274  N   SER A  92      25.859 -89.269  45.703  1.00   100           N  
ATOM    275  CA  SER A  92      27.112 -89.356  46.431  1.00   100           C  
ATOM    276  C   SER A  92      27.809 -90.677  46.117  1.00   100           C  
ATOM    277  N   VAL A  93       29.14 -90.708  46.243  1.00   100           N  
ATOM    278  CA  VAL A  93      29.861 -91.962  46.084  1.00   100           C  
ATOM    279  C   VAL A  93      29.596 -92.836  47.343  1.00   100           C  
ATOM    280  N   TYR A  94      29.126 -92.222  48.453  1.00   100           N  
ATOM    281  CA  TYR A  94      28.897 -92.942  49.704  1.00   100           C  
ATOM    282  C   TYR A  94      27.532 -93.624  49.816  1.00   100           C  
ATOM    283  N   ASN A  95      27.484 -94.861  49.309  1.00   100           N  
ATOM    284  CA  ASN A  95      26.336 -95.763   49.41  1.00   100           C  
ATOM    285  C   ASN A  95      24.965  -95.24  48.971  1.00   100           C  
ATOM    286  N   PRO A  96      24.847  -94.67  47.757  1.00   100           N  
ATOM    287  CA  PRO A  96      23.533 -94.211  47.296  1.00   100           C  
ATOM    288  C   PRO A  96       22.64 -95.363  46.826  1.00   100           C  
ATOM    289  N   PRO A  97      21.303 -95.222  46.898  1.00   100           N  
ATOM    290  CA  PRO A  97      20.431 -96.299  46.392  1.00   100           C  
ATOM    291  C   PRO A  97      20.371 -96.333  44.871  1.00   100           C  
ATOM    292  N   ILE A  98      20.938 -95.316   44.24  1.00   100           N  
ATOM    293  CA  ILE A  98      21.038 -95.278  42.789  1.00   100           C  
ATOM    294  C   ILE A  98      22.294 -94.508  42.467  1.00   100           C  
ATOM    295  N   ALA A  99      22.998 -94.913  41.387  1.00   100           N  
ATOM    296  CA  ALA A  99      24.222 -94.228  41.019  1.00   100           C  
ATOM    297  C   ALA A  99      24.063 -93.729  39.577  1.00   100           C  
ATOM    298  N   HIS A 100      25.113 -93.134  39.017  1.00   100           N  
ATOM    299  CA  HIS A 100      24.992 -92.464  37.692  1.00   100           C  
ATOM    300  C   HIS A 100      24.623 -93.378   36.51  1.00   100           C  
ATOM    301  N   TYR A 101      25.387 -94.429  36.208  1.00   100           N  
ATOM    302  CA  TYR A 101      25.016 -95.245   35.03  1.00   100           C  
ATOM    303  C   TYR A 101      23.697 -95.998  35.242  1.00   100           C  
ATOM    304  N   THR A 102      23.371 -96.382  36.487  1.00   100           N  
ATOM    305  CA  THR A 102      22.075 -97.023  36.746  1.00   100           C  
ATOM    306  C   THR A 102      20.937 -96.032  36.415  1.00   100           C  
ATOM    307  N   ARG A 103      21.158 -94.706   36.56  1.00   100           N  
ATOM    308  CA  ARG A 103      20.126 -93.724  36.196  1.00   100           C  
ATOM    309  C   ARG A 103      19.893 -93.812  34.692  1.00   100           C  
ATOM    310  N   ALA A 104      20.958 -93.785  33.889  1.00   100           N  
ATOM    311  CA  ALA A 104      20.788 -93.891  32.439  1.00   100           C  
ATOM    312  C   ALA A 104      20.051 -95.204  32.058  1.00   100           C  
ATOM    313  N   TRP A 105      20.448 -96.324  32.655  1.00   100           N  
ATOM    314  CA  TRP A 105      19.811  -97.59  32.322  1.00   100           C  
ATOM    315  C   TRP A 105      18.363 -97.592  32.755  1.00   100           C  
ATOM    316  N   MET A 106      18.072 -97.041  33.946  1.00   100           N  
ATOM    317  CA  MET A 106        16.7 -96.976  34.425  1.00   100           C  
ATOM    318  C   MET A 106      15.848 -96.041  33.572  1.00   100           C  
ATOM    319  N   TYR A 107      16.343 -94.832  33.288  1.00   100           N  
ATOM    320  CA  TYR A 107      15.599 -93.868  32.475  1.00   100           C  
ATOM    321  C   TYR A 107      15.214 -94.491  31.139  1.00   100           C  
ATOM    322  N   HIS A 108      16.177  -95.07  30.432  1.00   100           N  
ATOM    323  CA  HIS A 108       15.94 -95.688  29.126  1.00   100           C  
ATOM    324  C   HIS A 108      15.003 -96.903  29.184  1.00   100           C  
ATOM    325  N   ASN A 109      14.823 -97.502   30.37  1.00   100           N  
ATOM    326  CA  ASN A 109       13.93 -98.655  30.533  1.00   100           C  
ATOM    327  C   ASN A 109      12.542 -98.308    31.1  1.00   100           C  
ATOM    328  N   ARG A 110      12.414 -97.184  31.843  1.00   100           N  
ATOM    329  CA  ARG A 110      11.149 -96.807  32.487  1.00   100           C  
ATOM    330  C   ARG A 110      10.432 -95.599   31.88  1.00   100           C  
ATOM    331  N   PHE A 111      11.169  -94.67  31.231  1.00   100           N  
ATOM    332  CA  PHE A 111      10.559 -93.458  30.685  1.00   100           C  
ATOM    333  C   PHE A 111      10.606 -93.355  29.171  1.00   100           C  
ATOM    334  N   ARG A 112       9.518 -92.861  28.554  1.00   100           N  
ATOM    335  CA  ARG A 112       9.477 -92.675   27.11  1.00   100           C  
ATOM    336  C   ARG A 112       9.953 -91.286  26.729  1.00   100           C  
ATOM    337  N   GLY A 113      10.546 -91.176  25.536  1.00   100           N  
ATOM    338  CA  GLY A 113       10.99 -89.917  24.942  1.00   100           C  
ATOM    339  C   GLY A 113      11.986 -89.103  25.741  1.00   100           C  
ATOM    340  N   ILE A 114      13.149 -89.681  26.031  1.00   100           N  
ATOM    341  CA  ILE A 114      14.163 -89.007  26.839  1.00   100           C  
ATOM    342  C   ILE A 114      15.461 -88.671  26.122  1.00   100           C  
ATOM    343  N   ASP A 115      16.148 -87.716   26.75  1.00   100           N  
ATOM    344  CA  ASP A 115      17.531 -87.247  26.478  1.00   100           C  
ATOM    345  C   ASP A 115      18.195 -87.356  27.854  1.00   100           C  
ATOM    346  N   ASN A 116      19.406 -87.895  27.935  1.00   100           N  
ATOM    347  CA  ASN A 116      19.997 -88.097  29.285  1.00   100           C  
ATOM    348  C   ASN A 116      21.514  -88.18  29.155  1.00   100           C  
ATOM    349  N   GLY A 117      22.224 -87.498  30.047  1.00   100           N  
ATOM    350  CA  GLY A 117      23.676  -87.56  30.016  1.00   100           C  
ATOM    351  C   GLY A 117      24.211 -87.977  31.358  1.00   100           C  
ATOM    352  N   VAL A 118      25.237 -88.826  31.321  1.00   100           N  
ATOM    353  CA  VAL A 118      25.889 -89.311  32.568  1.00   100           C  
ATOM    354  C   VAL A 118      27.275 -88.677  32.678  1.00   100           C  
ATOM    355  N   TYR A 119       27.53 -88.075  33.831  1.00   100           N  
ATOM    356  CA  TYR A 119      28.785 -87.446   34.16  1.00   100           C  
ATOM    357  C   TYR A 119      29.176 -88.037  35.518  1.00   100           C  
ATOM    358  N   SER A 120      30.411 -87.838  35.949  1.00   100           N  
ATOM    359  CA  SER A 120      30.788 -88.344  37.255  1.00   100           C  
ATOM    360  C   SER A 120      30.044 -87.593  38.373  1.00   100           C  
ATOM    361  N   GLY A 121      29.858 -86.283  38.221  1.00   100           N  
ATOM    362  CA  GLY A 121      29.256 -85.442  39.248  1.00   100           C  
ATOM    363  C   GLY A 121      27.779 -85.134  39.139  1.00   100           C  
ATOM    364  N   ARG A 122      27.131 -85.552  38.053  1.00   100           N  
ATOM    365  CA  ARG A 122        25.7  -85.29  37.875  1.00   100           C  
ATOM    366  C   ARG A 122      25.141 -86.135  36.769  1.00   100           C  
ATOM    367  N   VAL A 123      23.808 -86.203  36.678  1.00   100           N  
ATOM    368  CA  VAL A 123      23.123 -86.925  35.614  1.00   100           C  
ATOM    369  C   VAL A 123      21.976 -86.038   35.16  1.00   100           C  
ATOM    370  N   THR A 124      21.882 -85.802   33.85  1.00   100           N  
ATOM    371  CA  THR A 124      20.797 -84.951  33.306  1.00   100           C  
ATOM    372  C   THR A 124      19.686 -85.822  32.724  1.00   100           C  
ATOM    373  N   LEU A 125      18.459 -85.309  32.776  1.00   100           N  
ATOM    374  CA  LEU A 125      17.298 -85.947  32.153  1.00   100           C  
ATOM    375  C   LEU A 125      16.579 -84.793  31.503  1.00   100           C  
ATOM    376  N   GLU A 126      16.346 -84.863  30.181  1.00   100           N  
ATOM    377  CA  GLU A 126      15.711 -83.765  29.461  1.00   100           C  
ATOM    378  C   GLU A 126       14.56 -84.328  28.668  1.00   100           C  
ATOM    379  N   MET A 127      13.358 -83.855  28.967  1.00   100           N  
ATOM    380  CA  MET A 127       12.14 -84.325  28.328  1.00   100           C  
ATOM    381  C   MET A 127      11.186 -83.166  28.169  1.00   100           C  
ATOM    382  N   ARG A 128      10.104 -83.374  27.408  1.00   100           N  
ATOM    383  CA  ARG A 128        9.05 -82.357  27.233  1.00   100           C  
ATOM    384  C   ARG A 128       8.554 -82.015  28.644  1.00   100           C  
ATOM    385  N   GLU A 129       8.416 -80.738  28.975  1.00   100           N  
ATOM    386  CA  GLU A 129       8.094 -80.326  30.343  1.00   100           C  
ATOM    387  C   GLU A 129       7.071 -81.197  31.128  1.00   100           C  
ATOM    388  N   ARG A 130       5.855 -81.444  30.604  1.00   100           N  
ATOM    389  CA  ARG A 130       4.893 -82.254  31.386  1.00   100           C  
ATOM    390  C   ARG A 130       5.348 -83.701  31.566  1.00   100           C  
ATOM    391  N   ASP A 131       6.104 -84.243  30.595  1.00   100           N  
ATOM    392  CA  ASP A 131       6.643 -85.601  30.685  1.00   100           C  
ATOM    393  C   ASP A 131       7.704 -85.632  31.791  1.00   100           C  
ATOM    394  N   LEU A 132       8.575 -84.602  31.825  1.00   100           N  
ATOM    395  CA  LEU A 132       9.633 -84.496  32.836  1.00   100           C  
ATOM    396  C   LEU A 132       9.022 -84.468  34.228  1.00   100           C  
ATOM    397  N   GLU A 133       7.925 -83.697  34.402  1.00   100           N  
ATOM    398  CA  GLU A 133       7.254 -83.618  35.697  1.00   100           C  
ATOM    399  C   GLU A 133       6.809 -85.002  36.165  1.00   100           C  
ATOM    400  N   GLU A 134       6.201 -85.789   35.28  1.00   100           N  
ATOM    401  CA  GLU A 134       5.743  -87.14  35.652  1.00   100           C  
ATOM    402  C   GLU A 134       6.955 -88.019   36.05  1.00   100           C  
ATOM    403  N   ALA A 135       8.055 -87.951  35.287  1.00   100           N  
ATOM    404  CA  ALA A 135       9.258 -88.725  35.597  1.00   100           C  
ATOM    405  C   ALA A 135       9.842 -88.327  36.946  1.00   100           C  
ATOM    406  N   CYS A 136       9.851  -87.02  37.254  1.00   100           N  
ATOM    407  CA  CYS A 136      10.411  -86.53  38.517  1.00   100           C  
ATOM    408  C   CYS A 136       9.693 -87.053  39.738  1.00   100           C  
ATOM    409  N   ARG A 137       8.434 -87.504  39.615  1.00   100           N  
ATOM    410  CA  ARG A 137        7.74 -88.075  40.778  1.00   100           C  
ATOM    411  C   ARG A 137       8.495 -89.344  41.222  1.00   100           C  
ATOM    412  N   THR A 138       8.978 -90.149  40.263  1.00   100           N  
ATOM    413  CA  THR A 138       9.747 -91.355   40.57  1.00   100           C  
ATOM    414  C   THR A 138      11.132 -90.975  41.121  1.00   100           C  
ATOM    415  N   LEU A 139      11.792 -90.011   40.48  1.00   100           N  
ATOM    416  CA  LEU A 139       13.13 -89.591  40.899  1.00   100           C  
ATOM    417  C   LEU A 139      13.177  -88.98  42.306  1.00   100           C  
ATOM    418  N   PHE A 140      12.115 -88.269  42.713  1.00   100           N  
ATOM    419  CA  PHE A 140      12.115 -87.515    44.0  1.00   100           C  
ATOM    420  C   PHE A 140      11.419 -88.235  45.169  1.00   100           C  
ATOM    421  N   GLU A 141       10.38 -89.026  44.902  1.00   100           N  
ATOM    422  CA  GLU A 141       9.596 -89.636  45.965  1.00   100           C  
ATOM    423  C   GLU A 141       9.844 -91.099  46.271  1.00   100           C  
ATOM    424  N   THR A 142      10.566 -91.841  45.419  1.00   100           N  
ATOM    425  CA  THR A 142      10.744 -93.275  45.657  1.00   100           C  
ATOM    426  C   THR A 142      12.066 -93.646  46.337  1.00   100           C  
ATOM    427  N   GLU A 143       12.23 -94.947  46.585  1.00   100           N  
ATOM    428  CA  GLU A 143      13.404 -95.523  47.296  1.00   100           C  
ATOM    429  C   GLU A 143       14.73 -95.175  46.602  1.00   100           C  
ATOM    430  N   ILE A 144      14.696 -94.723  45.347  1.00   100           N  
ATOM    431  CA  ILE A 144      15.945 -94.332  44.687  1.00   100           C  
ATOM    432  C   ILE A 144      16.366   -92.9  45.081  1.00   100           C  
ATOM    433  N   CYS A 145      15.655 -92.263  46.025  1.00   100           N  
ATOM    434  CA  CYS A 145       16.02 -90.932  46.463  1.00   100           C  
ATOM    435  C   CYS A 145      16.179 -90.884  47.965  1.00   100           C  
ATOM    436  N   ASP A 146      17.425 -91.038  48.417  1.00   100           N  
ATOM    437  CA  ASP A 146      17.737 -90.835  49.853  1.00   100           C  
ATOM    438  C   ASP A 146      18.051 -89.344   49.95  1.00   100           C  
ATOM    439  N   ALA A 147      17.253 -88.604  50.712  1.00   100           N  
ATOM    440  CA  ALA A 147      17.396 -87.153  50.751  1.00   100           C  
ATOM    441  C   ALA A 147      18.824 -86.623  50.979  1.00   100           C  
ATOM    442  N   SER A 148       19.66 -87.336  51.736  1.00   100           N  
ATOM    443  CA  SER A 148      21.031 -86.873    52.0  1.00   100           C  
ATOM    444  C   SER A 148       22.05 -87.282  50.927  1.00   100           C  
ATOM    445  N   ARG A 149      21.817 -88.394  50.206  1.00   100           N  
ATOM    446  CA  ARG A 149      22.764 -88.866  49.186  1.00   100           C  
ATOM    447  C   ARG A 149      22.379 -88.696  47.725  1.00   100           C  
ATOM    448  N   ASP A 150      21.117 -88.384  47.401  1.00   100           N  
ATOM    449  CA  ASP A 150      20.722 -88.179  45.996  1.00   100           C  
ATOM    450  C   ASP A 150      19.984 -86.839  45.994  1.00   100           C  
ATOM    451  N   GLN A 151      20.613  -85.79  45.436  1.00   100           N  
ATOM    452  CA  GLN A 151      20.072 -84.441  45.486  1.00   100           C  
ATOM    453  C   GLN A 151      19.886 -83.799  44.133  1.00   100           C  
ATOM    454  N   VAL A 152        19.0   -82.8  44.066  1.00   100           N  
ATOM    455  CA  VAL A 152      18.691 -82.085  42.808  1.00   100           C  
ATOM    456  C   VAL A 152      19.521 -80.804  42.765  1.00   100           C  
ATOM    457  N   ARG A 153      20.145 -80.499  41.614  1.00   100           N  
ATOM    458  CA  ARG A 153        21.0 -79.308  41.515  1.00   100           C  
ATOM    459  C   ARG A 153      21.277 -79.059  40.061  1.00   100           C  
ATOM    460  N   GLN A 154      20.848 -77.913  39.546  1.00   100           N  
ATOM    461  CA  GLN A 154      20.987 -77.583  38.119  1.00   100           C  
ATOM    462  C   GLN A 154      22.364 -77.114  37.682  1.00   100           C  
ATOM    463  N   TYR A 155      23.209 -76.696   38.63  1.00   100           N  
ATOM    464  CA  TYR A 155      24.566 -76.207  38.356  1.00   100           C  
ATOM    465  C   TYR A 155      25.317  -76.01  39.673  1.00   100           C  
ATOM    466  N   THR A 156      26.658 -75.845  39.625  1.00   100           N  
ATOM    467  CA  THR A 156      27.534 -75.759  40.815  1.00   100           C  
ATOM    468  C   THR A 156      27.254 -77.055  41.579  1.00   100           C  
ATOM    469  N   CYS A 157      27.452 -78.183  40.868  1.00   100           N  
ATOM    470  CA  CYS A 157        27.1 -79.526  41.311  1.00   100           C  
ATOM    471  C   CYS A 157      28.105 -80.272  42.134  1.00   100           C  
ATOM    472  N   THR A 158      29.311 -79.748  42.324  1.00   100           N  
ATOM    473  CA  THR A 158      30.336 -80.455  43.099  1.00   100           C  
ATOM    474  C   THR A 158      29.805 -80.991  44.445  1.00   100           C  
ATOM    475  N   GLY A 159      30.194 -82.213  44.785  1.00   100           N  
ATOM    476  CA  GLY A 159      29.789 -82.832  46.041  1.00   100           C  
ATOM    477  C   GLY A 159      29.758 -84.342  45.999  1.00   100           C  
ATOM    478  N   HIS A 160       29.51 -84.947  44.807  1.00   100           N  
ATOM    479  CA  HIS A 160      29.431  -86.42  44.758  1.00   100           C  
ATOM    480  C   HIS A 160      30.634 -87.108   45.44  1.00   100           C  
ATOM    481  N   SER A 161      31.848 -86.605  45.186  1.00   100           N  
ATOM    482  CA  SER A 161      33.109 -87.166  45.703  1.00   100           C  
ATOM    483  C   SER A 161       33.65 -86.495  46.957  1.00   100           C  
ATOM    484  N   CYS A 162      33.011 -85.429  47.428  1.00   100           N  
ATOM    485  CA  CYS A 162      33.466 -84.739  48.623  1.00   100           C  
ATOM    486  C   CYS A 162      33.128 -85.532  49.897  1.00   100           C  
ATOM    487  N   ARG A 163      33.846 -85.243  50.982  1.00   100           N  
ATOM    488  CA  ARG A 163      33.592 -85.905  52.257  1.00   100           C  
ATOM    489  C   ARG A 163      32.196 -85.476  52.742  1.00   100           C  
ATOM    490  N   LEU A 164      31.495 -86.356  53.454  1.00   100           N  
ATOM    491  CA  LEU A 164       30.16 -86.021  53.953  1.00   100           C  
ATOM    492  C   LEU A 164      30.315 -84.992  55.063  1.00   100           C  
ATOM    493  N   ASP A 165      29.322 -84.113  55.225  1.00   100           N  
ATOM    494  CA  ASP A 165      29.396 -83.095  56.266  1.00   100           C  
ATOM    495  C   ASP A 165       29.13 -83.742  57.649  1.00   100           C  
ATOM    496  N   PRO A 166      29.233 -82.997  58.763  1.00   100           N  
ATOM    497  CA  PRO A 166      29.055 -83.625  60.083  1.00   100           C  
ATOM    498  C   PRO A 166      27.725 -84.349  60.304  1.00   100           C  
ATOM    499  N   ASP A 167      26.685 -84.005  59.533  1.00   100           N  
ATOM    500  CA  ASP A 167      25.367 -84.638  59.656  1.00   100           C  
ATOM    501  C   ASP A 167      25.181 -85.773   58.63  1.00   100           C  
ATOM    502  N   GLY A 168      26.243 -86.158  57.904  1.00   100           N  
ATOM    503  CA  GLY A 168      26.165  -87.21  56.895  1.00   100           C  
ATOM    504  C   GLY A 168       25.54 -86.744  55.593  1.00   100           C  
ATOM    505  N   MET A 169      25.527 -85.431  55.364  1.00   100           N  
ATOM    506  CA  MET A 169      24.939 -84.866  54.158  1.00   100           C  
ATOM    507  C   MET A 169       25.98 -84.639  53.088  1.00   100           C  
ATOM    508  N   MET A 170       25.57 -84.769  51.822  1.00   100           N  
ATOM    509  CA  MET A 170      26.473 -84.506  50.726  1.00   100           C  
ATOM    510  C   MET A 170       26.56 -82.993  50.566  1.00   100           C  
ATOM    511  N   PHE A 171      27.769 -82.505  50.332  1.00   100           N  
ATOM    512  CA  PHE A 171      28.085 -81.093  50.154  1.00   100           C  
ATOM    513  C   PHE A 171      27.336 -80.494  48.973  1.00   100           C  
ATOM    514  N   ASP A 172      26.902 -79.236  49.115  1.00   100           N  
ATOM    515  CA  ASP A 172      26.261 -78.475  48.048  1.00   100           C  
ATOM    516  C   ASP A 172      26.859 -77.064  48.131  1.00   100           C  
ATOM    517  N   PRO A 173      27.654 -76.611  47.148  1.00   100           N  
ATOM    518  CA  PRO A 173      28.229 -75.263  47.263  1.00   100           C  
ATOM    519  C   PRO A 173      27.175 -74.171  47.457  1.00   100           C  
ATOM    520  N   ILE A 174      25.998 -74.317  46.848  1.00   100           N  
ATOM    521  CA  ILE A 174      24.931 -73.312  46.955  1.00   100           C  
ATOM    522  C   ILE A 174      24.041 -73.519  48.194  1.00   100           C  
ATOM    523  N   GLU A 175      24.243 -74.606  48.937  1.00   100           N  
ATOM    524  CA  GLU A 175      23.462 -74.882  50.142  1.00   100           C  
ATOM    525  C   GLU A 175      21.962  -74.92  49.857  1.00   100           C  
ATOM    526  N   ARG A 176      21.565 -75.578  48.764  1.00   100           N  
ATOM    527  CA  ARG A 176      20.134 -75.706  48.447  1.00   100           C  
ATOM    528  C   ARG A 176      19.481 -76.667  49.449  1.00   100           C  
ATOM    529  N   CYS A 177      20.218 -77.717  49.805  1.00   100           N  
ATOM    530  CA  CYS A 177      19.816 -78.815  50.675  1.00   100           C  
ATOM    531  C   CYS A 177      20.442 -78.644  52.066  1.00   100           C  
ATOM    532  N   ILE A 178      19.639 -78.645  53.131  1.00   100           N  
ATOM    533  CA  ILE A 178      20.172 -78.509  54.489  1.00   100           C  
ATOM    534  C   ILE A 178       19.51 -79.505  55.436  1.00   100           C  
ATOM    535  N   MET A 179      20.089 -79.688  56.624  1.00   100           N  
ATOM    536  CA  MET A 179       19.53 -80.564  57.644  1.00   100           C  
ATOM    537  C   MET A 179      18.901 -79.637  58.676  1.00   100           C  
ATOM    538  N   SER A 180      17.628 -79.845  59.003  1.00   100           N  
ATOM    539  CA  SER A 180      16.932 -79.014  59.979  1.00   100           C  
ATOM    540  C   SER A 180      16.006 -79.892  60.807  1.00   100           C  
ATOM    541  N   GLY A 181      16.272 -79.982  62.108  1.00   100           N  
ATOM    542  CA  GLY A 181      15.468 -80.794   63.01  1.00   100           C  
ATOM    543  C   GLY A 181      15.472 -82.266  62.644  1.00   100           C  
ATOM    544  N   GLY A 182      16.603 -82.751  62.129  1.00   100           N  
ATOM    545  CA  GLY A 182      16.736 -84.147  61.727  1.00   100           C  
ATOM    546  C   GLY A 182      16.228 -84.443  60.331  1.00   100           C  
ATOM    547  N   ASN A 183      15.516 -83.492  59.713  1.00   100           N  
ATOM    548  CA  ASN A 183      14.981 -83.671  58.374  1.00   100           C  
ATOM    549  C   ASN A 183      15.857 -82.991  57.351  1.00   100           C  
ATOM    550  N   VAL A 184      15.835 -83.501  56.131  1.00   100           N  
ATOM    551  CA  VAL A 184       16.57 -82.877  55.046  1.00   100           C  
ATOM    552  C   VAL A 184      15.545 -81.972  54.394  1.00   100           C  
ATOM    553  N   VAL A 185      15.867 -80.681  54.214  1.00   100           N  
ATOM    554  CA  VAL A 185      14.923 -79.763  53.587  1.00   100           C  
ATOM    555  C   VAL A 185      15.634 -78.956  52.512  1.00   100           C  
ATOM    556  N   TYR A 186      14.908 -78.578  51.464  1.00   100           N  
ATOM    557  CA  TYR A 186      15.473 -77.749  50.414  1.00   100           C  
ATOM    558  C   TYR A 186      15.086 -76.316  50.772  1.00   100           C  
ATOM    559  N   GLN A 187       16.06 -75.498  51.176  1.00   100           N  
ATOM    560  CA  GLN A 187      15.808 -74.104   51.54  1.00   100           C  
ATOM    561  C   GLN A 187      15.882 -73.181  50.317  1.00   100           C  
ATOM    562  N   LYS A 188      16.316 -73.718  49.161  1.00   100           N  
ATOM    563  CA  LYS A 188      16.366 -73.027  47.871  1.00   100           C  
ATOM    564  C   LYS A 188      15.925 -74.071  46.843  1.00   100           C  
ATOM    565  N   ASP A 189      15.536 -73.656  45.643  1.00   100           N  
ATOM    566  CA  ASP A 189      15.107 -74.601   44.62  1.00   100           C  
ATOM    567  C   ASP A 189      16.331 -75.227  43.894  1.00   100           C  
ATOM    568  N   SER A 190      16.092 -76.093  42.887  1.00   100           N  
ATOM    569  CA  SER A 190      17.168 -76.761  42.155  1.00   100           C  
ATOM    570  C   SER A 190       18.13  -75.76  41.489  1.00   100           C  
ATOM    571  N   PHE A 191       17.65  -74.54  41.203  1.00   100           N  
ATOM    572  CA  PHE A 191      18.463 -73.481  40.596  1.00   100           C  
ATOM    573  C   PHE A 191      19.138 -72.564  41.648  1.00   100           C  
ATOM    574  N   GLY A 192      18.988 -72.879  42.926  1.00   100           N  
ATOM    575  CA  GLY A 192      19.554 -72.064  43.995  1.00   100           C  
ATOM    576  C   GLY A 192      18.751 -70.804  44.254  1.00   100           C  
ATOM    577  N   ASN A 193      17.527 -70.711  43.684  1.00   100           N  
ATOM    578  CA  ASN A 193      16.676 -69.534  43.841  1.00   100           C  
ATOM    579  C   ASN A 193      15.886 -69.608  45.133  1.00   100           C  
ATOM    580  N   PRO A 194      15.451  -68.46  45.683  1.00   100           N  
ATOM    581  CA  PRO A 194      14.683  -68.52  46.938  1.00   100           C  
ATOM    582  C   PRO A 194      13.363 -69.256  46.792  1.00   100           C  
ATOM    583  N   VAL A 195      12.883 -69.856  47.892  1.00   100           N  
ATOM    584  CA  VAL A 195      11.589 -70.537  47.891  1.00   100           C  
ATOM    585  C   VAL A 195      10.771 -69.895    49.0  1.00   100           C  
ATOM    586  N   ASP A 196       9.453 -69.765  48.807  1.00   100           N  
ATOM    587  CA  ASP A 196       8.592 -69.159  49.833  1.00   100           C  
ATOM    588  C   ASP A 196       8.677 -69.957   51.15  1.00   100           C  
ATOM    589  N   THR A 197       8.631 -71.293  51.063  1.00   100           N  
ATOM    590  CA  THR A 197        8.72 -72.161  52.232  1.00   100           C  
ATOM    591  C   THR A 197       9.613 -73.372  51.899  1.00   100           C  
ATOM    592  N   PRO A 198      10.471 -73.842  52.818  1.00   100           N  
ATOM    593  CA  PRO A 198      11.331 -74.991  52.479  1.00   100           C  
ATOM    594  C   PRO A 198      10.559 -76.261  52.129  1.00   100           C  
ATOM    595  N   ILE A 199      11.142 -77.105  51.269  1.00   100           N  
ATOM    596  CA  ILE A 199      10.515 -78.359  50.868  1.00   100           C  
ATOM    597  C   ILE A 199      11.087 -79.457  51.757  1.00   100           C  
ATOM    598  N   ASN A 200      10.276 -79.994  52.673  1.00   100           N  
ATOM    599  CA  ASN A 200      10.721 -81.055  53.574  1.00   100           C  
ATOM    600  C   ASN A 200       10.77 -82.417  52.864  1.00   100           C  
ATOM    601  N   MET A 201      11.949  -83.07  52.871  1.00   100           N  
ATOM    602  CA  MET A 201      12.148 -84.381  52.242  1.00   100           C  
ATOM    603  C   MET A 201      12.102 -85.541   53.25  1.00   100           C  
ATOM    604  N   GLY A 202      11.982 -85.232   54.53  1.00   100           N  
ATOM    605  CA  GLY A 202      11.932 -86.259   55.56  1.00   100           C  
ATOM    606  C   GLY A 202      13.308 -86.614  56.077  1.00   100           C  
ATOM    607  N   LYS A 203      13.389 -87.716  56.802  1.00   100           N  
ATOM    608  CA  LYS A 203      14.644 -88.155  57.385  1.00   100           C  
ATOM    609  C   LYS A 203      15.484 -88.924  56.384  1.00   100           C  
ATOM    610  N   PRO A 204      16.822  -88.85  56.489  1.00   100           N  
ATOM    611  CA  PRO A 204      17.664 -89.656  55.595  1.00   100           C  
ATOM    612  C   PRO A 204      17.809 -91.063  56.184  1.00   100           C  
ATOM    613  N   LEU A 205      18.317 -92.023  55.409  1.00   100           N  
ATOM    614  CA  LEU A 205      18.507 -93.383  55.905  1.00   100           C  
ATOM    615  C   LEU A 205      19.796  -93.45  56.701  1.00   100           C  
ATOM    616  N   SER A 206      19.901 -94.432  57.598  1.00   100           N  
ATOM    617  CA  SER A 206      21.129 -94.616  58.369  1.00   100           C  
ATOM    618  C   SER A 206      22.184 -95.223  57.438  1.00   100           C  
ATOM    619  N   GLU A 207      23.462 -95.264  57.852  1.00   100           N  
ATOM    620  CA  GLU A 207      24.488  -95.82  56.973  1.00   100           C  
ATOM    621  C   GLU A 207      24.255 -97.313  56.729  1.00   100           C  
ATOM    622  N   GLU A 208      23.889 -98.095  57.757  1.00   100           N  
ATOM    623  CA  GLU A 208      23.668 -99.523  57.516  1.00   100           C  
ATOM    624  C   GLU A 208      22.479 -99.748   56.57  1.00   100           C  
ATOM    625  N   GLU A 209      21.437 -98.892  56.613  1.00   100           N  
ATOM    626  CA  GLU A 209      20.283 -99.011  55.696  1.00   100           C  
ATOM    627  C   GLU A 209      20.695 -98.611  54.275  1.00   100           C  
ATOM    628  N   LEU A 210      21.534 -97.582  54.168  1.00   100           N  
ATOM    629  CA  LEU A 210      22.038 -97.164  52.832  1.00   100           C  
ATOM    630  C   LEU A 210      22.861 -98.319  52.246  1.00   100           C  
ATOM    631  N   ILE A 211      23.721 -98.944  53.057  1.00   100           N  
ATOM    632  CA  ILE A 211      24.554-100.052  52.564  1.00   100           C  
ATOM    633  C   ILE A 211      23.692-101.215  52.047  1.00   100           C  
ATOM    634  N   GLU A 212      22.585-101.507  52.718  1.00   100           N  
ATOM    635  CA  GLU A 212      21.718-102.598  52.288  1.00   100           C  
ATOM    636  C   GLU A 212      21.177-102.358  50.886  1.00   100           C  
ATOM    637  N   ARG A 213       20.78-101.121    50.6  1.00   100           N  
ATOM    638  CA  ARG A 213      20.143-100.797  49.334  1.00   100           C  
ATOM    639  C   ARG A 213      21.062-100.251  48.256  1.00   100           C  
ATOM    640  N   THR A 214      22.332 -99.978  48.566  1.00   100           N  
ATOM    641  CA  THR A 214      23.223 -99.367  47.584  1.00   100           C  
ATOM    642  C   THR A 214      23.535-100.199  46.356  1.00   100           C  
ATOM    643  N   VAL A 215      23.792 -99.484  45.247  1.00   100           N  
ATOM    644  CA  VAL A 215      24.141-100.104  43.975  1.00   100           C  
ATOM    645  C   VAL A 215      25.647-100.009  43.704  1.00   100           C  
ATOM    646  N   VAL A 216      26.436 -99.312  44.541  1.00   100           N  
ATOM    647  CA  VAL A 216      27.862 -99.176  44.272  1.00   100           C  
ATOM    648  C   VAL A 216      28.666 -100.17  45.071  1.00   100           C  
ATOM    649  N   TYR A 217       29.81-100.597  44.513  1.00   100           N  
ATOM    650  CA  TYR A 217      30.707-101.463  45.257  1.00   100           C  
ATOM    651  C   TYR A 217      31.642-100.487  45.975  1.00   100           C  
ATOM    652  N   ARG A 218      32.102-100.841   47.18  1.00   100           N  
ATOM    653  CA  ARG A 218      33.038 -99.993  47.909  1.00   100           C  
ATOM    654  C   ARG A 218      33.998-100.905  48.648  1.00   100           C  
ATOM    655  N   THR A 219      35.293  -100.7  48.448  1.00   100           N  
ATOM    656  CA  THR A 219      36.307-101.524  49.095  1.00   100           C  
ATOM    657  C   THR A 219      36.323-101.343  50.609  1.00   100           C  
ATOM    658  N   ASP A 220      36.106-100.114  51.114  1.00   100           N  
ATOM    659  CA  ASP A 220      36.149 -99.868  52.567  1.00   100           C  
ATOM    660  C   ASP A 220      35.124 -100.68  53.365  1.00   100           C  
ATOM    661  N   ARG A 221      33.939-100.969  52.803  1.00   100           N  
ATOM    662  CA  ARG A 221      32.962-101.784  53.559  1.00   100           C  
ATOM    663  C   ARG A 221      33.159  -103.3  53.312  1.00   100           C  
ATOM    664  N   GLY A 222       34.26-103.667  52.643  1.00   100           N  
ATOM    665  CA  GLY A 222      34.603-105.044  52.335  1.00   100           C  
ATOM    666  C   GLY A 222      33.856 -105.59  51.142  1.00   100           C  
ATOM    667  N   GLU A 223       33.35-104.704  50.264  1.00   100           N  
ATOM    668  CA  GLU A 223       32.59-105.145  49.096  1.00   100           C  
ATOM    669  C   GLU A 223      33.089-104.482   47.81  1.00   100           C  
ATOM    670  N   PRO A 224       34.36-104.706  47.452  1.00   100           N  
ATOM    671  CA  PRO A 224      34.882-104.124  46.207  1.00   100           C  
ATOM    672  C   PRO A 224      34.408-104.939  45.021  1.00   100           C  
ATOM    673  N   MET A 225      34.446-104.369  43.796  1.00   100           N  
ATOM    674  CA  MET A 225      34.073-105.168  42.632  1.00   100           C  
ATOM    675  C   MET A 225      35.101-106.301  42.477  1.00   100           C  
ATOM    676  N   THR A 226      36.393-105.956  42.638  1.00   100           N  
ATOM    677  CA  THR A 226      37.494-106.906  42.501  1.00   100           C  
ATOM    678  C   THR A 226      38.112-107.137  43.873  1.00   100           C  
ATOM    679  N   ARG A 227      38.053-108.355  44.358  1.00   100           N  
ATOM    680  CA  ARG A 227       38.61-108.655  45.673  1.00   100           C  
ATOM    681  C   ARG A 227      40.084-109.008   45.55  1.00   100           C  
ATOM    682  N   GLU A 228      40.812-108.979  46.673  1.00   100           N  
ATOM    683  CA  GLU A 228      42.238-109.264  46.662  1.00   100           C  
ATOM    684  C   GLU A 228      42.589-110.584  45.937  1.00   100           C  
ATOM    685  N   GLY A 229      41.779-111.631  46.068  1.00   100           N  
ATOM    686  CA  GLY A 229      42.062-112.885  45.365  1.00   100           C  
ATOM    687  C   GLY A 229      41.452-113.026  43.968  1.00   100           C  
ATOM    688  N   ASP A 230      41.032-111.918  43.322  1.00   100           N  
ATOM    689  CA  ASP A 230      40.388-112.013  42.002  1.00   100           C  
ATOM    690  C   ASP A 230      41.257-111.751  40.769  1.00   100           C  
ATOM    691  N   PRO A 231      42.155-110.741  40.746  1.00   100           N  
ATOM    692  CA  PRO A 231      42.934-110.495  39.511  1.00   100           C  
ATOM    693  C   PRO A 231      43.637-111.738  38.974  1.00   100           C  
ATOM    694  N   GLY A 232      43.407 -112.07  37.706  1.00   100           N  
ATOM    695  CA  GLY A 232       44.01 -113.24  37.071  1.00   100           C  
ATOM    696  C   GLY A 232      43.354-114.571  37.389  1.00   100           C  
ATOM    697  N   ALA A 233      42.569-114.654  38.476  1.00   100           N  
ATOM    698  CA  ALA A 233      41.927-115.923  38.852  1.00   100           C  
ATOM    699  C   ALA A 233      40.878 -116.37  37.819  1.00   100           C  
ATOM    700  N   PRO A 234      40.524-117.661  37.779  1.00   100           N  
ATOM    701  CA  PRO A 234      39.503-118.106  36.819  1.00   100           C  
ATOM    702  C   PRO A 234      38.169-117.398  37.026  1.00   100           C  
ATOM    703  N   ASP A 235      37.366-117.312  35.964  1.00   100           N  
ATOM    704  CA  ASP A 235      36.056-116.676  36.004  1.00   100           C  
ATOM    705  C   ASP A 235      35.188-117.175  37.164  1.00   100           C  
ATOM    706  N   GLU A 236      35.136-118.483  37.359  1.00   100           N  
ATOM    707  CA  GLU A 236       34.32-119.085  38.408  1.00   100           C  
ATOM    708  C   GLU A 236      34.701-118.622  39.813  1.00   100           C  
ATOM    709  N   GLU A 237      35.914-118.083  39.981  1.00   100           N  
ATOM    710  CA  GLU A 237      36.405-117.627  41.274  1.00   100           C  
ATOM    711  C   GLU A 237      36.231-116.113  41.477  1.00   100           C  
ATOM    712  N   VAL A 238      35.623-115.392  40.509  1.00   100           N  
ATOM    713  CA  VAL A 238      35.448-113.943  40.642  1.00   100           C  
ATOM    714  C   VAL A 238      33.966-113.527  40.524  1.00   100           C  
ATOM    715  N   ARG A 239      33.661-112.232   40.77  1.00   100           N  
ATOM    716  CA  ARG A 239      32.283-111.738  40.712  1.00   100           C  
ATOM    717  C   ARG A 239      31.774-111.821  39.285  1.00   100           C  
ATOM    718  N   GLU A 240      30.458-112.041  39.093  1.00   100           N  
ATOM    719  CA  GLU A 240      29.931-112.107  37.725  1.00   100           C  
ATOM    720  C   GLU A 240      30.128 -110.79  36.981  1.00   100           C  
ATOM    721  N   ALA A 241       30.16-109.633  37.676  1.00   100           N  
ATOM    722  CA  ALA A 241      30.405-108.357  36.965  1.00   100           C  
ATOM    723  C   ALA A 241      31.827-108.374  36.349  1.00   100           C  
ATOM    724  N   LEU A 242      32.789-109.007  37.041  1.00   100           N  
ATOM    725  CA  LEU A 242      34.151-109.085  36.509  1.00   100           C  
ATOM    726  C   LEU A 242      34.195 -110.12  35.384  1.00   100           C  
ATOM    727  N   GLN A 243      33.456-111.242  35.496  1.00   100           N  
ATOM    728  CA  GLN A 243      33.404-112.229  34.398  1.00   100           C  
ATOM    729  C   GLN A 243      32.786-111.567  33.152  1.00   100           C  
ATOM    730  N   TRP A 244      31.759-110.724  33.363  1.00   100           N  
ATOM    731  CA  TRP A 244      31.098-110.017  32.264  1.00   100           C  
ATOM    732  C   TRP A 244      32.084 -109.01  31.655  1.00   100           C  
ATOM    733  N   SER A 245      32.815-108.265  32.495  1.00   100           N  
ATOM    734  CA  SER A 245      33.791-107.271  32.013  1.00   100           C  
ATOM    735  C   SER A 245      34.875-107.937  31.173  1.00   100           C  
ATOM    736  N   ARG A 246      35.431-109.055  31.639  1.00   100           N  
ATOM    737  CA  ARG A 246      36.471-109.771  30.895  1.00   100           C  
ATOM    738  C   ARG A 246      35.923-110.231  29.543  1.00   100           C  
ATOM    739  N   ARG A 247      34.679-110.741  29.512  1.00   100           N  
ATOM    740  CA  ARG A 247      34.076-111.228  28.263  1.00   100           C  
ATOM    741  C   ARG A 247      33.903  -110.1  27.259  1.00   100           C  
ATOM    742  N   ILE A 248      33.382-108.961  27.693  1.00   100           N  
ATOM    743  CA  ILE A 248      33.208-107.831  26.762  1.00   100           C  
ATOM    744  C   ILE A 248      34.561-107.401  26.188  1.00   100           C  
ATOM    745  N   GLN A 249      35.607-107.335   27.02  1.00   100           N  
ATOM    746  CA  GLN A 249      36.918-106.922  26.504  1.00   100           C  
ATOM    747  C   GLN A 249      37.427-107.953  25.491  1.00   100           C  
ATOM    748  N   TRP A 250      37.353-109.254  25.811  1.00   100           N  
ATOM    749  CA  TRP A 250       37.83-110.278  24.871  1.00   100           C  
ATOM    750  C   TRP A 250      37.099-110.213   23.52  1.00   100           C  
ATOM    751  N   LEU A 251      35.778-110.058  23.538  1.00   100           N  
ATOM    752  CA  LEU A 251      34.976-110.035  22.315  1.00   100           C  
ATOM    753  C   LEU A 251      35.117-108.736  21.529  1.00   100           C  
ATOM    754  N   ARG A 252      35.254-107.569  22.208  1.00   100           N  
ATOM    755  CA  ARG A 252      35.484-106.318   21.47  1.00   100           C  
ATOM    756  C   ARG A 252      36.877-106.388  20.797  1.00   100           C  
ATOM    757  N   MET A 253      37.891-106.912  21.505  1.00   100           N  
ATOM    758  CA  MET A 253      39.238-106.997  20.925  1.00   100           C  
ATOM    759  C   MET A 253      39.284-107.984  19.738  1.00   100           C  
ATOM    760  N   LEU A 254      38.797-109.212  19.938  1.00   100           N  
ATOM    761  CA  LEU A 254      38.852-110.237  18.859  1.00   100           C  
ATOM    762  C   LEU A 254      37.921-109.859  17.699  1.00   100           C  
ATOM    763  N   GLY A 255      36.709-109.417  18.022  1.00   100           N  
ATOM    764  CA  GLY A 255      35.715-109.054  17.008  1.00   100           C  
ATOM    765  C   GLY A 255      36.186-107.913  16.136  1.00   100           C  
ATOM    766  N   ASN A 256      36.853-106.921   16.74  1.00   100           N  
ATOM    767  CA  ASN A 256       37.33 -105.76  15.966  1.00   100           C  
ATOM    768  C   ASN A 256      38.634-106.094   15.19  1.00   100           C  
ATOM    769  N   MET A 257       39.24-107.263  15.448  1.00   100           N  
ATOM    770  CA  MET A 257      40.421-107.673  14.702  1.00   100           C  
ATOM    771  C   MET A 257      39.857-108.308  13.423  1.00   100           C  
ATOM    772  N   VAL A 258      39.011-109.349  13.584  1.00   100           N  
ATOM    773  CA  VAL A 258      38.314-110.022  12.472  1.00   100           C  
ATOM    774  C   VAL A 258      36.958 -110.46  13.036  1.00   100           C  
ATOM    775  N   PRO A 259       35.81-109.977  12.524  1.00   100           N  
ATOM    776  CA  PRO A 259      34.527-110.355  13.147  1.00   100           C  
ATOM    777  C   PRO A 259      34.315-111.839  13.362  1.00   100           C  
ATOM    778  N   ASP A 260      34.636-112.658  12.355  1.00   100           N  
ATOM    779  CA  ASP A 260      34.443-114.098  12.458  1.00   100           C  
ATOM    780  C   ASP A 260      35.201-114.738  13.632  1.00   100           C  
ATOM    781  N   LYS A 261      36.207-114.063  14.202  1.00   100           N  
ATOM    782  CA  LYS A 261      36.972-114.641  15.309  1.00   100           C  
ATOM    783  C   LYS A 261      36.156-114.877  16.578  1.00   100           C  
ATOM    784  N   ILE A 262      35.036-114.162  16.769  1.00   100           N  
ATOM    785  CA  ILE A 262      34.229-114.365  17.974  1.00   100           C  
ATOM    786  C   ILE A 262      33.056-115.329  17.745  1.00   100           C  
ATOM    787  N   LYS A 263      32.971-115.967  16.583  1.00   100           N  
ATOM    788  CA  LYS A 263      31.887  -116.9  16.285  1.00   100           C  
ATOM    789  C   LYS A 263      31.914-118.059  17.271  1.00   100           C  
ATOM    790  N   GLY A 264      30.802-118.315  17.956  1.00   100           N  
ATOM    791  CA  GLY A 264      30.731-119.425  18.903  1.00   100           C  
ATOM    792  C   GLY A 264      31.493-119.221  20.195  1.00   100           C  
ATOM    793  N   MET A 265      32.078-118.027  20.393  1.00   100           N  
ATOM    794  CA  MET A 265      32.823-117.711   21.62  1.00   100           C  
ATOM    795  C   MET A 265       31.93-117.128  22.743  1.00   100           C  
ATOM    796  N   LEU B   1      25.087  -69.16  29.941  1.00   100           N  
ATOM    797  CA  LEU B   1      24.554 -70.111  30.926  1.00   100           C  
ATOM    798  C   LEU B   1      24.352 -69.437  32.283  1.00   100           C  
ATOM    799  N   LEU B   1      25.339 -68.624    32.7  1.00   100           N  
ATOM    800  CA  LEU B   1      25.301 -67.988  34.011  1.00   100           C  
ATOM    801  C   LEU B   1      24.398 -66.779  34.101  1.00   100           C  
ATOM    802  N   LEU B   1      24.306 -65.988  33.026  1.00   100           N  
ATOM    803  CA  LEU B   1      23.471 -64.795  33.049  1.00   100           C  
ATOM    804  C   LEU B   1      21.984 -65.172  32.927  1.00   100           C  
ATOM    805  N   LEU B   1       21.66 -66.328  32.306  1.00   100           N  
ATOM    806  CA  LEU B   1      20.274 -66.754  32.123  1.00   100           C  
ATOM    807  C   LEU B   1      19.882 -67.988  32.951  1.00   100           C  
ATOM    808  N   LEU B   1      20.726 -68.415  33.884  1.00   100           N  
ATOM    809  CA  LEU B   1      20.448 -69.567  34.748  1.00   100           C  
ATOM    810  C   LEU B   1      20.021 -70.826  33.978  1.00   100           C  
ATOM    811  N   LEU B   1      20.832 -71.247  33.017  1.00   100           N  
ATOM    812  CA  LEU B   1      20.533 -72.438  32.212  1.00   100           C  
ATOM    813  C   LEU B   1      21.188 -73.656  32.866  1.00   100           C  
ATOM    814  N   LEU B   1      20.486 -74.798  33.011  1.00   100           N  
ATOM    815  CA  LEU B   1      21.114 -75.954  33.674  1.00   100           C  
ATOM    816  C   LEU B   1      22.376 -76.452  32.968  1.00   100           C  
ATOM    817  N   LEU B   1      23.351 -76.927  33.751  1.00   100           N  
ATOM    818  CA  LEU B   1      24.611 -77.439  33.244  1.00   100           C  
ATOM    819  C   LEU B   1      24.386 -78.731  32.461  1.00   100           C  
ATOM    820  N   LEU B   1      24.475 -78.653  31.134  1.00   100           N  
ATOM    821  CA  LEU B   1      24.274 -79.814   30.28  1.00   100           C  
ATOM    822  C   LEU B   1        23.0 -79.744  29.459  1.00   100           C  
ATOM    823  N   LEU B   1      22.304 -78.603  29.495  1.00   100           N  
ATOM    824  CA  LEU B   1      21.072 -78.436  28.729  1.00   100           C  
ATOM    825  C   LEU B   1      21.438 -78.426  27.255  1.00   100           C  
ATOM    826  N   LEU B   1      20.586 -79.021  26.397  1.00   100           N  
ATOM    827  CA  LEU B   1      20.862  -79.08  24.969  1.00   100           C  
ATOM    828  C   LEU B   1      21.111 -77.723  24.322  1.00   100           C  
ATOM    829  N   LEU B   1      20.536 -76.633  24.856  1.00   100           N  
ATOM    830  CA  LEU B   1      20.696 -75.296  24.253  1.00   100           C  
ATOM    831  C   LEU B   1      22.132 -74.839  24.255  1.00   100           C  
