# Supplementary material for: Peptide binder design with inverse folding and protein structure prediction
Source: Commun Chem. 2023 Oct 25;6:229. doi: 10.1038/s42004-023-01029-7 (PMC10600234; doi:10.1038/s42004-023-01029-7)
Supplement: Supplementary file 9 — Supplementary Software [file 42004_2023_1029_MOESM9_ESM.zip › binder_design/data/Foldseek_results/mmcif/seeds/seed_2.pdb]

ATOM      1  N   ALA A   1       13.49-109.996  28.922  1.00   100           N  
ATOM      2  CA  ALA A   1      14.793-109.362   28.77  1.00   100           C  
ATOM      3  C   ALA A   1      15.691-109.674  29.962  1.00   100           C  
ATOM      4  N   GLN A   2      16.999-109.767  29.714  1.00   100           N  
ATOM      5  CA  GLN A   2      17.955-110.038  30.781  1.00   100           C  
ATOM      6  C   GLN A   2      18.537-108.773  31.394  1.00   100           C  
ATOM      7  N   TYR A   3      18.648-107.701  30.606  1.00   100           N  
ATOM      8  CA  TYR A   3      19.095-106.385  31.057  1.00   100           C  
ATOM      9  C   TYR A   3      20.561-106.362  31.484  1.00   100           C  
ATOM     10  N   TYR A   4      20.948-107.208  32.445  1.00   100           N  
ATOM     11  CA  TYR A   4      22.312-107.134  32.952  1.00   100           C  
ATOM     12  C   TYR A   4      22.712-108.458   33.58  1.00   100           C  
ATOM     13  N   PRO A   5      23.942-108.922  33.376  1.00   100           N  
ATOM     14  CA  PRO A   5      24.379-110.182  33.985  1.00   100           C  
ATOM     15  C   PRO A   5      24.879-109.969  35.409  1.00   100           C  
ATOM     16  N   GLY A   6      25.181-111.082  36.072  1.00   100           N  
ATOM     17  CA  GLY A   6      25.737-111.014  37.409  1.00   100           C  
ATOM     18  C   GLY A   6      24.899-111.714  38.457  1.00   100           C  
ATOM     19  N   THR A   7      25.512-112.038  39.598  1.00   100           N  
ATOM     20  CA  THR A   7      24.846-112.776  40.665  1.00   100           C  
ATOM     21  C   THR A   7      24.855-112.033  41.997  1.00   100           C  
ATOM     22  N   THR A   8      25.228-110.757   42.01  1.00   100           N  
ATOM     23  CA  THR A   8      25.251-109.984   43.24  1.00   100           C  
ATOM     24  C   THR A   8      23.918-109.273  43.457  1.00   100           C  
ATOM     25  N   LYS A   9      23.777-108.664  44.638  1.00   100           N  
ATOM     26  CA  LYS A   9      22.641 -107.78  44.872  1.00   100           C  
ATOM     27  C   LYS A   9      22.694-106.582  43.935  1.00   100           C  
ATOM     28  N   VAL A  10      23.904-106.089  43.657  1.00   100           N  
ATOM     29  CA  VAL A  10      24.077-104.961  42.744  1.00   100           C  
ATOM     30  C   VAL A  10      23.536-105.306  41.364  1.00   100           C  
ATOM     31  N   ALA A  11      23.943 -106.46  40.827  1.00   100           N  
ATOM     32  CA  ALA A  11      23.482 -106.86  39.502  1.00   100           C  
ATOM     33  C   ALA A  11      21.965-106.998  39.464  1.00   100           C  
ATOM     34  N   GLN A  12      21.376-107.566  40.519  1.00   100           N  
ATOM     35  CA  GLN A  12      19.923 -107.69  40.574  1.00   100           C  
ATOM     36  C   GLN A  12       19.26-106.325  40.708  1.00   100           C  
ATOM     37  N   ASN A  13      19.871-105.421  41.478  1.00   100           N  
ATOM     38  CA  ASN A  13       19.33-104.072  41.603  1.00   100           C  
ATOM     39  C   ASN A  13      19.375-103.323  40.276  1.00   100           C  
ATOM     40  N   ARG A  14      20.393-103.581  39.451  1.00   100           N  
ATOM     41  CA  ARG A  14      20.442 -102.96   38.13  1.00   100           C  
ATOM     42  C   ARG A  14      19.356-103.516  37.218  1.00   100           C  
ATOM     43  N   ARG A  15      19.103-104.825  37.292  1.00   100           N  
ATOM     44  CA  ARG A  15      18.009-105.407  36.522  1.00   100           C  
ATOM     45  C   ARG A  15       16.66-104.864  36.981  1.00   100           C  
ATOM     46  N   ASN A  16      16.485-104.683  38.294  1.00   100           N  
ATOM     47  CA  ASN A  16      15.218-104.168   38.81  1.00   100           C  
ATOM     48  C   ASN A  16      14.941-102.759  38.302  1.00   100           C  
ATOM     49  N   PHE A  17      15.959-101.892  38.303  1.00   100           N  
ATOM     50  CA  PHE A  17       15.76-100.527  37.824  1.00   100           C  
ATOM     51  C   PHE A  17      15.415-100.495  36.342  1.00   100           C  
ATOM     52  N   CYS A  18      15.977-101.414  35.553  1.00   100           N  
ATOM     53  CA  CYS A  18       15.72-101.419  34.117  1.00   100           C  
ATOM     54  C   CYS A  18      14.393-102.076   33.76  1.00   100           C  
ATOM     55  N   ASN A  19      13.969-103.073  34.522  1.00   100           N  
ATOM     56  CA  ASN A  19      12.785-103.853  34.178  1.00   100           C  
ATOM     57  C   ASN A  19      11.516 -103.04  34.407  1.00   100           C  
ATOM     58  N   PRO A  20      10.767-102.679   33.36  1.00   100           N  
ATOM     59  CA  PRO A  20       9.539-101.896  33.575  1.00   100           C  
ATOM     60  C   PRO A  20       8.455-102.657  34.318  1.00   100           C  
ATOM     61  N   GLU A  21       8.529-103.988  34.374  1.00   100           N  
ATOM     62  CA  GLU A  21        7.56-104.772  35.128  1.00   100           C  
ATOM     63  C   GLU A  21        7.89-104.847  36.612  1.00   100           C  
ATOM     64  N   TYR A  22       9.077-104.406  37.018  1.00   100           N  
ATOM     65  CA  TYR A  22       9.417-104.308  38.432  1.00   100           C  
ATOM     66  C   TYR A  22       8.858-103.004  38.987  1.00   100           C  
ATOM     67  N   GLU A  23       7.974-103.105  39.975  1.00   100           N  
ATOM     68  CA  GLU A  23       7.384 -101.92  40.584  1.00   100           C  
ATOM     69  C   GLU A  23        8.37-101.319   41.58  1.00   100           C  
ATOM     70  N   LEU A  24       8.797-100.088  41.315  1.00   100           N  
ATOM     71  CA  LEU A  24       9.761  -99.42  42.178  1.00   100           C  
ATOM     72  C   LEU A  24       9.151 -99.142  43.547  1.00   100           C  
ATOM     73  N   GLU A  25       9.888 -99.491  44.598  1.00   100           N  
ATOM     74  CA  GLU A  25        9.41 -99.303  45.963  1.00   100           C  
ATOM     75  C   GLU A  25       9.291 -97.818  46.285  1.00   100           C  
ATOM     76  N   LYS A  26       8.091 -97.391  46.667  1.00   100           N  
ATOM     77  CA  LYS A  26       7.843 -95.998   47.02  1.00   100           C  
ATOM     78  C   LYS A  26       8.283 -95.755  48.457  1.00   100           C  
ATOM     79  N   LEU A  27       9.161 -94.773  48.653  1.00   100           N  
ATOM     80  CA  LEU A  27       9.723 -94.501  49.966  1.00   100           C  
ATOM     81  C   LEU A  27       9.212 -93.212  50.594  1.00   100           C  
ATOM     82  N   ARG A  28       8.552 -92.345   49.83  1.00   100           N  
ATOM     83  CA  ARG A  28       8.116  -91.06  50.357  1.00   100           C  
ATOM     84  C   ARG A  28       6.985 -90.531   49.49  1.00   100           C  
ATOM     85  N   GLU A  29       6.193 -89.633  50.071  1.00   100           N  
ATOM     86  CA  GLU A  29        5.09  -88.98  49.377  1.00   100           C  
ATOM     87  C   GLU A  29       5.439 -87.521  49.118  1.00   100           C  
ATOM     88  N   ILE A  30       5.312 -87.102  47.861  1.00   100           N  
ATOM     89  CA  ILE A  30       5.592 -85.735  47.439  1.00   100           C  
ATOM     90  C   ILE A  30       4.409 -85.242  46.619  1.00   100           C  
ATOM     91  N   SER A  31       3.935 -84.037  46.923  1.00   100           N  
ATOM     92  CA  SER A  31       2.778   -83.5  46.226  1.00   100           C  
ATOM     93  C   SER A  31       3.146 -83.104  44.799  1.00   100           C  
ATOM     94  N   ASP A  32       2.116  -82.96  43.962  1.00   100           N  
ATOM     95  CA  ASP A  32       2.339 -82.507  42.593  1.00   100           C  
ATOM     96  C   ASP A  32       2.939 -81.108  42.571  1.00   100           C  
ATOM     97  N   GLU A  33       2.477 -80.233   43.47  1.00   100           N  
ATOM     98  CA  GLU A  33       3.005 -78.873  43.521  1.00   100           C  
ATOM     99  C   GLU A  33        4.48  -78.87    43.9  1.00   100           C  
ATOM    100  N   ASP A  34       4.877 -79.754  44.818  1.00   100           N  
ATOM    101  CA  ASP A  34       6.272   -79.8  45.242  1.00   100           C  
ATOM    102  C   ASP A  34        7.18 -80.259  44.107  1.00   100           C  
ATOM    103  N   VAL A  35       6.708 -81.195   43.28  1.00   100           N  
ATOM    104  CA  VAL A  35       7.497 -81.634  42.131  1.00   100           C  
ATOM    105  C   VAL A  35       7.729 -80.474  41.171  1.00   100           C  
ATOM    106  N   VAL A  36       6.683 -79.691  40.896  1.00   100           N  
ATOM    107  CA  VAL A  36       6.834 -78.522  40.034  1.00   100           C  
ATOM    108  C   VAL A  36       7.759 -77.498  40.681  1.00   100           C  
ATOM    109  N   LYS A  37       7.688 -77.366  42.009  1.00   100           N  
ATOM    110  CA  LYS A  37       8.576  -76.44  42.707  1.00   100           C  
ATOM    111  C   LYS A  37      10.026 -76.899   42.63  1.00   100           C  
ATOM    112  N   ILE A  38      10.264 -78.205  42.774  1.00   100           N  
ATOM    113  CA  ILE A  38      11.627 -78.729  42.739  1.00   100           C  
ATOM    114  C   ILE A  38      12.233  -78.56  41.351  1.00   100           C  
ATOM    115  N   LEU A  39      11.436  -78.78  40.303  1.00   100           N  
ATOM    116  CA  LEU A  39      11.934 -78.613   38.94  1.00   100           C  
ATOM    117  C   LEU A  39      12.353  -77.17  38.683  1.00   100           C  
ATOM    118  N   GLY A  40      11.522 -76.215   39.09  1.00   100           N  
ATOM    119  CA  GLY A  40      11.861 -74.816  38.929  1.00   100           C  
ATOM    120  C   GLY A  40       11.71 -74.277  37.527  1.00   100           C  
ATOM    121  N   HIS A  41      10.966 -74.967  36.664  1.00   100           N  
ATOM    122  CA  HIS A  41      10.738 -74.493  35.304  1.00   100           C  
ATOM    123  C   HIS A  41       9.566 -73.527  35.209  1.00   100           C  
ATOM    124  N   ARG A  42       8.546 -73.711  36.044  1.00   100           N  
ATOM    125  CA  ARG A  42       7.376 -72.849  36.043  1.00   100           C  
ATOM    126  C   ARG A  42       6.795 -72.807  37.448  1.00   100           C  
ATOM    127  N   ALA A  43       6.033 -71.757  37.719  1.00   100           N  
ATOM    128  CA  ALA A  43       5.328 -71.683  38.986  1.00   100           C  
ATOM    129  C   ALA A  43       4.098 -72.587  38.947  1.00   100           C  
ATOM    130  N   PRO A  44       3.686 -73.131  40.091  1.00   100           N  
ATOM    131  CA  PRO A  44       2.455 -73.932  40.116  1.00   100           C  
ATOM    132  C   PRO A  44       1.261 -73.096  39.678  1.00   100           C  
ATOM    133  N   GLY A  45       0.505 -73.624  38.715  1.00   100           N  
ATOM    134  CA  GLY A  45      -0.586 -72.894  38.112  1.00   100           C  
ATOM    135  C   GLY A  45       -0.22 -72.095  36.879  1.00   100           C  
ATOM    136  N   GLU A  46        1.07 -71.923  36.594  1.00   100           N  
ATOM    137  CA  GLU A  46       1.499 -71.221  35.392  1.00   100           C  
ATOM    138  C   GLU A  46       1.373 -72.128  34.173  1.00   100           C  
ATOM    139  N   GLU A  47       0.906 -71.553  33.067  1.00   100           N  
ATOM    140  CA  GLU A  47       0.731 -72.307  31.835  1.00   100           C  
ATOM    141  C   GLU A  47       2.074  -72.77   31.28  1.00   100           C  
ATOM    142  N   TYR A  48        2.04 -73.879   30.55  1.00   100           N  
ATOM    143  CA  TYR A  48       3.237 -74.406  29.903  1.00   100           C  
ATOM    144  C   TYR A  48       3.642 -73.511   28.74  1.00   100           C  
ATOM    145  N   PRO A  49        4.81 -72.872   28.78  1.00   100           N  
ATOM    146  CA  PRO A  49       5.271 -72.125  27.605  1.00   100           C  
ATOM    147  C   PRO A  49       5.544 -73.069  26.445  1.00   100           C  
ATOM    148  N   SER A  50       5.155 -72.641  25.249  1.00   100           N  
ATOM    149  CA  SER A  50       5.242 -73.466  24.053  1.00   100           C  
ATOM    150  C   SER A  50       6.394   -73.0  23.174  1.00   100           C  
ATOM    151  N   VAL A  51       7.212 -73.952  22.726  1.00   100           N  
ATOM    152  CA  VAL A  51       8.293 -73.646  21.796  1.00   100           C  
ATOM    153  C   VAL A  51         7.8  -73.62  20.348  1.00   100           C  
ATOM    154  N   HIS A  52       6.724 -74.338  20.043  1.00   100           N  
ATOM    155  CA  HIS A  52       6.114 -74.334  18.722  1.00   100           C  
ATOM    156  C   HIS A  52       4.626 -74.592  18.892  1.00   100           C  
ATOM    157  N   PRO A  53       3.806 -74.214   17.91  1.00   100           N  
ATOM    158  CA  PRO A  53       2.354 -74.458  18.009  1.00   100           C  
ATOM    159  C   PRO A  53       2.045 -75.935  18.173  1.00   100           C  
ATOM    160  N   PRO A  54        0.84 -76.275  18.634  1.00   100           N  
ATOM    161  CA  PRO A  54       0.476 -77.688  18.776  1.00   100           C  
ATOM    162  C   PRO A  54       0.517 -78.417  17.441  1.00   100           C  
ATOM    163  N   LEU A  55       0.667 -79.741  17.528  1.00   100           N  
ATOM    164  CA  LEU A  55       0.786 -80.565  16.328  1.00   100           C  
ATOM    165  C   LEU A  55      -0.467 -80.479  15.465  1.00   100           C  
ATOM    166  N   GLU A  56      -1.642 -80.369  16.096  1.00   100           N  
ATOM    167  CA  GLU A  56      -2.892 -80.296  15.343  1.00   100           C  
ATOM    168  C   GLU A  56      -2.916 -79.103  14.397  1.00   100           C  
ATOM    169  N   GLU A  57      -2.265 -78.006  14.768  1.00   100           N  
ATOM    170  CA  GLU A  57      -2.201 -76.829  13.911  1.00   100           C  
ATOM    171  C   GLU A  57       -1.04 -76.935  12.926  1.00   100           C  
ATOM    172  N   PRO A  58         3.7 -83.221   7.483  1.00   100           N  
ATOM    173  CA  PRO A  58       3.518 -83.821   6.156  1.00   100           C  
ATOM    174  C   PRO A  58       3.249 -85.321   6.221  1.00   100           C  
ATOM    175  N   GLU A  59       2.877 -85.902   5.082  1.00   100           N  
ATOM    176  CA  GLU A  59       2.583 -87.328   5.011  1.00   100           C  
ATOM    177  C   GLU A  59       3.824  -88.14   5.355  1.00   100           C  
ATOM    178  N   ASP A  60       3.699 -89.008   6.356  1.00   100           N  
ATOM    179  CA  ASP A  60       4.844 -89.761   6.861  1.00   100           C  
ATOM    180  C   ASP A  60       4.319 -90.974   7.607  1.00   100           C  
ATOM    181  N   ALA A  61       4.675 -92.169   7.131  1.00   100           N  
ATOM    182  CA  ALA A  61       4.232 -93.392    7.79  1.00   100           C  
ATOM    183  C   ALA A  61        4.78 -93.503   9.206  1.00   100           C  
ATOM    184  N   ILE A  62       5.977 -92.967   9.451  1.00   100           N  
ATOM    185  CA  ILE A  62       6.553 -93.022  10.792  1.00   100           C  
ATOM    186  C   ILE A  62       5.764 -92.134  11.746  1.00   100           C  
ATOM    187  N   ARG A  63       5.513 -90.884  11.342  1.00   100           N  
ATOM    188  CA  ARG A  63       4.738 -89.966  12.173  1.00   100           C  
ATOM    189  C   ARG A  63       3.379 -90.552  12.532  1.00   100           C  
ATOM    190  N   GLU A  64       2.761 -91.268  11.593  1.00   100           N  
ATOM    191  CA  GLU A  64       1.433 -91.824  11.805  1.00   100           C  
ATOM    192  C   GLU A  64       1.448 -93.074  12.674  1.00   100           C  
ATOM    193  N   MET A  65         2.6 -93.727  12.821  1.00   100           N  
ATOM    194  CA  MET A  65       2.702 -94.929  13.638  1.00   100           C  
ATOM    195  C   MET A  65       3.196 -94.665  15.054  1.00   100           C  
ATOM    196  N   VAL A  66       3.904 -93.565  15.283  1.00   100           N  
ATOM    197  CA  VAL A  66       4.501 -93.272   16.58  1.00   100           C  
ATOM    198  C   VAL A  66       3.615 -92.254  17.286  1.00   100           C  
ATOM    199  N   GLU A  67       2.944 -92.692  18.342  1.00   100           N  
ATOM    200  CA  GLU A  67       2.072 -91.807  19.105  1.00   100           C  
ATOM    201  C   GLU A  67       2.903 -90.812  19.904  1.00   100           C  
ATOM    202  N   PRO A  68       2.745 -89.509  19.683  1.00   100           N  
ATOM    203  CA  PRO A  68       3.564 -88.534  20.411  1.00   100           C  
ATOM    204  C   PRO A  68       3.128 -88.395  21.861  1.00   100           C  
ATOM    205  N   ILE A  69       4.086  -88.01  22.708  1.00   100           N  
ATOM    206  CA  ILE A  69       3.771 -87.773  24.111  1.00   100           C  
ATOM    207  C   ILE A  69        2.96 -86.489  24.253  1.00   100           C  
ATOM    208  N   ASP A  70       2.256 -86.385  25.384  1.00   100           N  
ATOM    209  CA  ASP A  70       1.289 -85.307  25.573  1.00   100           C  
ATOM    210  C   ASP A  70       1.941 -83.935  25.445  1.00   100           C  
ATOM    211  N   GLY A  71       3.174 -83.793  25.933  1.00   100           N  
ATOM    212  CA  GLY A  71       3.847  -82.51   25.84  1.00   100           C  
ATOM    213  C   GLY A  71       4.212 -82.124  24.423  1.00   100           C  
ATOM    214  N   ALA A  72       4.512 -83.113  23.577  1.00   100           N  
ATOM    215  CA  ALA A  72       4.807 -82.819   22.18  1.00   100           C  
ATOM    216  C   ALA A  72       3.545 -82.454  21.412  1.00   100           C  
ATOM    217  N   LYS A  73       2.403 -83.038  21.787  1.00   100           N  
ATOM    218  CA  LYS A  73       1.134 -82.652  21.178  1.00   100           C  
ATOM    219  C   LYS A  73        0.83 -81.179  21.419  1.00   100           C  
ATOM    220  N   ALA A  74        1.09  -80.69  22.634  1.00   100           N  
ATOM    221  CA  ALA A  74       0.797 -79.303  22.965  1.00   100           C  
ATOM    222  C   ALA A  74       1.907 -78.345  22.553  1.00   100           C  
ATOM    223  N   GLY A  75       3.108 -78.851  22.288  1.00   100           N  
ATOM    224  CA  GLY A  75       4.221 -77.995   21.93  1.00   100           C  
ATOM    225  C   GLY A  75       5.027 -77.474  23.097  1.00   100           C  
ATOM    226  N   ASP A  76       5.021  -78.18  24.227  1.00   100           N  
ATOM    227  CA  ASP A  76       5.746 -77.743  25.411  1.00   100           C  
ATOM    228  C   ASP A  76        7.24 -77.635  25.132  1.00   100           C  
ATOM    229  N   ARG A  77       7.905 -76.796  25.922  1.00   100           N  
ATOM    230  CA  ARG A  77       9.356 -76.743  25.887  1.00   100           C  
ATOM    231  C   ARG A  77       9.941 -78.078  26.338  1.00   100           C  
ATOM    232  N   VAL A  78      11.209 -78.284  26.003  1.00   100           N  
ATOM    233  CA  VAL A  78      11.971 -79.416  26.511  1.00   100           C  
ATOM    234  C   VAL A  78      12.728 -78.935  27.743  1.00   100           C  
ATOM    235  N   ARG A  79      12.341 -79.437  28.909  1.00   100           N  
ATOM    236  CA  ARG A  79       13.01 -79.126  30.164  1.00   100           C  
ATOM    237  C   ARG A  79      13.628 -80.399  30.735  1.00   100           C  
ATOM    238  N   TYR A  80       14.25 -80.264  31.904  1.00   100           N  
ATOM    239  CA  TYR A  80      15.135 -81.292  32.425  1.00   100           C  
ATOM    240  C   TYR A  80      14.878 -81.528  33.907  1.00   100           C  
ATOM    241  N   ILE A  81      15.359 -82.672  34.384  1.00   100           N  
ATOM    242  CA  ILE A  81      15.619 -82.892  35.802  1.00   100           C  
ATOM    243  C   ILE A  81      16.926 -83.669  35.906  1.00   100           C  
ATOM    244  N   GLN A  82      17.765 -83.284  36.861  1.00   100           N  
ATOM    245  CA  GLN A  82      19.122 -83.801  36.943  1.00   100           C  
ATOM    246  C   GLN A  82      19.431  -84.22  38.373  1.00   100           C  
ATOM    247  N   PHE A  83      20.041 -85.393  38.516  1.00   100           N  
ATOM    248  CA  PHE A  83      20.336 -85.979  39.813  1.00   100           C  
ATOM    249  C   PHE A  83      21.828 -86.247  39.956  1.00   100           C  
ATOM    250  N   THR A  84      22.323 -86.091  41.181  1.00   100           N  
ATOM    251  CA  THR A  84       23.68 -86.469  41.553  1.00   100           C  
ATOM    252  C   THR A  84      23.608 -87.615  42.554  1.00   100           C  
ATOM    253  N   ASP A  85      24.415 -88.651   42.33  1.00   100           N  
ATOM    254  CA  ASP A  85      24.381 -89.872  43.126  1.00   100           C  
ATOM    255  C   ASP A  85      25.723 -90.056  43.818  1.00   100           C  
ATOM    256  N   SER A  86      25.698 -90.138  45.145  1.00   100           N  
ATOM    257  CA  SER A  86      26.925 -90.364  45.893  1.00   100           C  
ATOM    258  C   SER A  86      27.465  -91.76  45.616  1.00   100           C  
ATOM    259  N   MET A  87      28.787 -91.865   45.51  1.00   100           N  
ATOM    260  CA  MET A  87      29.394 -93.178  45.349  1.00   100           C  
ATOM    261  C   MET A  87      29.374 -93.991  46.636  1.00   100           C  
ATOM    262  N   TYR A  88      28.853 -93.437  47.728  1.00   100           N  
ATOM    263  CA  TYR A  88      28.714 -94.178  48.978  1.00   100           C  
ATOM    264  C   TYR A  88        27.3 -94.749  49.086  1.00   100           C  
ATOM    265  N   PHE A  89       27.04 -95.719  48.208  1.00   100           N  
ATOM    266  CA  PHE A  89      25.885 -96.613  48.309  1.00   100           C  
ATOM    267  C   PHE A  89      24.563 -95.885  48.074  1.00   100           C  
ATOM    268  N   ALA A  90      24.562 -94.914  47.168  1.00   100           N  
ATOM    269  CA  ALA A  90      23.301 -94.363  46.706  1.00   100           C  
ATOM    270  C   ALA A  90      22.546 -95.428  45.912  1.00   100           C  
ATOM    271  N   PRO A  91      21.214 -95.444  45.997  1.00   100           N  
ATOM    272  CA  PRO A  91      20.466 -96.512  45.308  1.00   100           C  
ATOM    273  C   PRO A  91      20.641 -96.493  43.798  1.00   100           C  
ATOM    274  N   ALA A  92        20.5 -95.334  43.166  1.00   100           N  
ATOM    275  CA  ALA A  92      20.711 -95.196  41.733  1.00   100           C  
ATOM    276  C   ALA A  92      22.099 -94.631  41.452  1.00   100           C  
ATOM    277  N   GLN A  93      22.583 -94.888  40.246  1.00   100           N  
ATOM    278  CA  GLN A  93      23.901 -94.461  39.809  1.00   100           C  
ATOM    279  C   GLN A  93      23.804 -94.021  38.356  1.00   100           C  
ATOM    280  N   PRO A  94      24.757 -93.185   37.88  1.00   100           N  
ATOM    281  CA  PRO A  94      24.569 -92.484  36.597  1.00   100           C  
ATOM    282  C   PRO A  94      24.194 -93.356  35.405  1.00   100           C  
ATOM    283  N   TYR A  95      24.995 -94.376  35.082  1.00   100           N  
ATOM    284  CA  TYR A  95      24.655 -95.215  33.934  1.00   100           C  
ATOM    285  C   TYR A  95      23.439 -96.091  34.211  1.00   100           C  
ATOM    286  N   VAL A  96      23.198 -96.444  35.475  1.00   100           N  
ATOM    287  CA  VAL A  96      21.989 -97.188  35.813  1.00   100           C  
ATOM    288  C   VAL A  96      20.748 -96.374  35.459  1.00   100           C  
ATOM    289  N   ARG A  97      20.785 -95.063  35.708  1.00   100           N  
ATOM    290  CA  ARG A  97      19.638 -94.211  35.406  1.00   100           C  
ATOM    291  C   ARG A  97      19.363 -94.163  33.906  1.00   100           C  
ATOM    292  N   SER A  98      20.369 -93.778  33.114  1.00   100           N  
ATOM    293  CA  SER A  98      20.168  -93.64  31.673  1.00   100           C  
ATOM    294  C   SER A  98      19.688 -94.945  31.051  1.00   100           C  
ATOM    295  N   ARG A  99      20.298 -96.068  31.438  1.00   100           N  
ATOM    296  CA  ARG A  99      19.822 -97.364  30.966  1.00   100           C  
ATOM    297  C   ARG A  99      18.375 -97.605  31.385  1.00   100           C  
ATOM    298  N   ALA A 100      18.044   -97.3  32.642  1.00   100           N  
ATOM    299  CA  ALA A 100      16.686  -97.53  33.125  1.00   100           C  
ATOM    300  C   ALA A 100      15.698 -96.561  32.491  1.00   100           C  
ATOM    301  N   TYR A 101      16.102   -95.3  32.307  1.00   100           N  
ATOM    302  CA  TYR A 101      15.197 -94.308  31.731  1.00   100           C  
ATOM    303  C   TYR A 101      14.735 -94.724   30.34  1.00   100           C  
ATOM    304  N   LEU A 102      15.657 -95.211  29.511  1.00   100           N  
ATOM    305  CA  LEU A 102      15.325 -95.579  28.142  1.00   100           C  
ATOM    306  C   LEU A 102      14.665 -96.947  28.041  1.00   100           C  
ATOM    307  N   CYS A 103      14.563 -97.679  29.149  1.00   100           N  
ATOM    308  CA  CYS A 103       13.73 -98.872  29.199  1.00   100           C  
ATOM    309  C   CYS A 103      12.312 -98.571  29.663  1.00   100           C  
ATOM    310  N   ARG A 104      12.146 -97.605  30.567  1.00   100           N  
ATOM    311  CA  ARG A 104       10.87 -97.357  31.228  1.00   100           C  
ATOM    312  C   ARG A 104      10.055 -96.236  30.604  1.00   100           C  
ATOM    313  N   TYR A 105      10.697 -95.205  30.063  1.00   100           N  
ATOM    314  CA  TYR A 105      10.011 -93.984  29.671  1.00   100           C  
ATOM    315  C   TYR A 105       10.12 -93.764  28.168  1.00   100           C  
ATOM    316  N   ARG A 106       9.063 -93.194  27.597  1.00   100           N  
ATOM    317  CA  ARG A 106       9.015 -92.872   26.18  1.00   100           C  
ATOM    318  C   ARG A 106       9.527 -91.459  25.939  1.00   100           C  
ATOM    319  N   GLY A 107      10.078 -91.243  24.748  1.00   100           N  
ATOM    320  CA  GLY A 107      10.546 -89.919  24.362  1.00   100           C  
ATOM    321  C   GLY A 107      11.547 -89.315  25.322  1.00   100           C  
ATOM    322  N   ALA A 108       12.51 -90.108  25.781  1.00   100           N  
ATOM    323  CA  ALA A 108      13.458 -89.684    26.8  1.00   100           C  
ATOM    324  C   ALA A 108      14.815 -89.376   26.18  1.00   100           C  
ATOM    325  N   ASP A 109      15.412  -88.27  26.616  1.00   100           N  
ATOM    326  CA  ASP A 109      16.765 -87.872  26.232  1.00   100           C  
ATOM    327  C   ASP A 109      17.618 -87.912  27.498  1.00   100           C  
ATOM    328  N   ALA A 110      18.342 -89.012  27.692  1.00   100           N  
ATOM    329  CA  ALA A 110      19.127 -89.235  28.899  1.00   100           C  
ATOM    330  C   ALA A 110       20.61 -89.012   28.63  1.00   100           C  
ATOM    331  N   GLY A 111      21.296 -88.444  29.609  1.00   100           N  
ATOM    332  CA  GLY A 111      22.734 -88.237  29.516  1.00   100           C  
ATOM    333  C   GLY A 111      23.421 -88.644  30.799  1.00   100           C  
ATOM    334  N   THR A 112      24.586 -89.275  30.657  1.00   100           N  
ATOM    335  CA  THR A 112      25.328 -89.807  31.793  1.00   100           C  
ATOM    336  C   THR A 112      26.652 -89.077   31.95  1.00   100           C  
ATOM    337  N   LEU A 113      26.929 -88.635  33.174  1.00   100           N  
ATOM    338  CA  LEU A 113      28.213 -88.064  33.546  1.00   100           C  
ATOM    339  C   LEU A 113      28.601 -88.638  34.901  1.00   100           C  
ATOM    340  N   SER A 114      29.862 -88.434  35.288  1.00   100           N  
ATOM    341  CA  SER A 114       30.32 -88.989  36.557  1.00   100           C  
ATOM    342  C   SER A 114      29.669 -88.277  37.736  1.00   100           C  
ATOM    343  N   GLY A 115      29.466 -86.965  37.625  1.00   100           N  
ATOM    344  CA  GLY A 115      28.934 -86.186  38.726  1.00   100           C  
ATOM    345  C   GLY A 115      27.481 -85.768  38.595  1.00   100           C  
ATOM    346  N   ARG A 116      26.814 -86.176  37.515  1.00   100           N  
ATOM    347  CA  ARG A 116      25.421 -85.807  37.294  1.00   100           C  
ATOM    348  C   ARG A 116      24.826 -86.701  36.217  1.00   100           C  
ATOM    349  N   GLN A 117      23.495 -86.761  36.199  1.00   100           N  
ATOM    350  CA  GLN A 117      22.761 -87.528  35.201  1.00   100           C  
ATOM    351  C   GLN A 117      21.445 -86.814  34.931  1.00   100           C  
ATOM    352  N   ILE A 118      21.127 -86.616  33.653  1.00   100           N  
ATOM    353  CA  ILE A 118      20.032 -85.746  33.246  1.00   100           C  
ATOM    354  C   ILE A 118      19.108 -86.487  32.289  1.00   100           C  
ATOM    355  N   ILE A 119      17.819 -86.156  32.359  1.00   100           N  
ATOM    356  CA  ILE A 119      16.833 -86.579  31.373  1.00   100           C  
ATOM    357  C   ILE A 119      16.081 -85.343  30.899  1.00   100           C  
ATOM    358  N   GLU A 120      15.953 -85.197  29.582  1.00   100           N  
ATOM    359  CA  GLU A 120      15.218 -84.096  28.975  1.00   100           C  
ATOM    360  C   GLU A 120      14.042 -84.657  28.191  1.00   100           C  
ATOM    361  N   THR A 121      12.877 -84.038  28.355  1.00   100           N  
ATOM    362  CA  THR A 121      11.684 -84.406  27.603  1.00   100           C  
ATOM    363  C   THR A 121        10.7 -83.244  27.674  1.00   100           C  
ATOM    364  N   ARG A 122        9.51 -83.458  27.114  1.00   100           N  
ATOM    365  CA  ARG A 122       8.478  -82.43   27.13  1.00   100           C  
ATOM    366  C   ARG A 122       8.071 -82.107  28.563  1.00   100           C  
ATOM    367  N   GLU A 123       7.754 -80.831  28.806  1.00   100           N  
ATOM    368  CA  GLU A 123       7.671 -80.324  30.174  1.00   100           C  
ATOM    369  C   GLU A 123        6.62 -81.069   30.99  1.00   100           C  
ATOM    370  N   ARG A 124       5.418 -81.236  30.439  1.00   100           N  
ATOM    371  CA  ARG A 124       4.358 -81.881  31.208  1.00   100           C  
ATOM    372  C   ARG A 124       4.625 -83.369  31.406  1.00   100           C  
ATOM    373  N   ASP A 125       5.367 -83.996  30.493  1.00   100           N  
ATOM    374  CA  ASP A 125       5.743 -85.394  30.678  1.00   100           C  
ATOM    375  C   ASP A 125       6.909 -85.541  31.648  1.00   100           C  
ATOM    376  N   LEU A 126       7.793 -84.542  31.702  1.00   100           N  
ATOM    377  CA  LEU A 126       8.871 -84.546  32.684  1.00   100           C  
ATOM    378  C   LEU A 126        8.32 -84.543  34.104  1.00   100           C  
ATOM    379  N   GLU A 127       7.251 -83.777   34.34  1.00   100           N  
ATOM    380  CA  GLU A 127       6.656 -83.711  35.671  1.00   100           C  
ATOM    381  C   GLU A 127       6.113 -85.067  36.101  1.00   100           C  
ATOM    382  N   LYS A 128       5.551  -85.83  35.159  1.00   100           N  
ATOM    383  CA  LYS A 128       5.072 -87.169  35.485  1.00   100           C  
ATOM    384  C   LYS A 128       6.224 -88.083  35.877  1.00   100           C  
ATOM    385  N   ILE A 129       7.337 -88.004  35.145  1.00   100           N  
ATOM    386  CA  ILE A 129       8.492 -88.847  35.434  1.00   100           C  
ATOM    387  C   ILE A 129       9.146 -88.437  36.748  1.00   100           C  
ATOM    388  N   SER A 130       9.301 -87.126  36.971  1.00   100           N  
ATOM    389  CA  SER A 130       9.993 -86.639  38.161  1.00   100           C  
ATOM    390  C   SER A 130       9.328 -87.114  39.446  1.00   100           C  
ATOM    391  N   LYS A 131       8.006 -87.296  39.431  1.00   100           N  
ATOM    392  CA  LYS A 131       7.319 -87.825  40.605  1.00   100           C  
ATOM    393  C   LYS A 131       7.832 -89.215  40.962  1.00   100           C  
ATOM    394  N   GLU A 132       7.951 -90.096  39.967  1.00   100           N  
ATOM    395  CA  GLU A 132       8.446 -91.442  40.239  1.00   100           C  
ATOM    396  C   GLU A 132       9.917  -91.42  40.634  1.00   100           C  
ATOM    397  N   LEU A 133      10.704 -90.536  40.015  1.00   100           N  
ATOM    398  CA  LEU A 133      12.125 -90.455  40.338  1.00   100           C  
ATOM    399  C   LEU A 133      12.357 -89.973  41.764  1.00   100           C  
ATOM    400  N   LEU A 134      11.483 -89.107  42.276  1.00   100           N  
ATOM    401  CA  LEU A 134      11.672 -88.534  43.603  1.00   100           C  
ATOM    402  C   LEU A 134      11.024  -89.35  44.713  1.00   100           C  
ATOM    403  N   GLU A 135       9.922 -90.046  44.431  1.00   100           N  
ATOM    404  CA  GLU A 135       9.205 -90.766  45.478  1.00   100           C  
ATOM    405  C   GLU A 135       9.699  -92.19  45.682  1.00   100           C  
ATOM    406  N   THR A 136      10.266  -92.81  44.654  1.00   100           N  
ATOM    407  CA  THR A 136      10.598 -94.224  44.704  1.00   100           C  
ATOM    408  C   THR A 136      12.046 -94.412  45.154  1.00   100           C  
ATOM    409  N   GLU A 137      12.529 -95.652  45.092  1.00   100           N  
ATOM    410  CA  GLU A 137      13.889 -95.983  45.497  1.00   100           C  
ATOM    411  C   GLU A 137      14.944 -95.487  44.513  1.00   100           C  
ATOM    412  N   PHE A 138      14.553  -94.76  43.464  1.00   100           N  
ATOM    413  CA  PHE A 138       15.54 -94.069  42.642  1.00   100           C  
ATOM    414  C   PHE A 138      16.303  -93.02  43.442  1.00   100           C  
ATOM    415  N   PHE A 139        15.7 -92.501  44.511  1.00   100           N  
ATOM    416  CA  PHE A 139      16.198 -91.318  45.199  1.00   100           C  
ATOM    417  C   PHE A 139      16.304 -91.571  46.695  1.00   100           C  
ATOM    418  N   ASP A 140      17.392 -91.081   47.29  1.00   100           N  
ATOM    419  CA  ASP A 140      17.555 -91.024  48.735  1.00   100           C  
ATOM    420  C   ASP A 140      17.942 -89.597  49.101  1.00   100           C  
ATOM    421  N   PRO A 141      17.239 -88.961  50.043  1.00   100           N  
ATOM    422  CA  PRO A 141      17.478 -87.531  50.304  1.00   100           C  
ATOM    423  C   PRO A 141      18.843 -87.221  50.903  1.00   100           C  
ATOM    424  N   ALA A 142      19.619 -88.227  51.301  1.00   100           N  
ATOM    425  CA  ALA A 142      20.945 -87.999  51.864  1.00   100           C  
ATOM    426  C   ALA A 142      22.068 -88.301  50.884  1.00   100           C  
ATOM    427  N   ARG A 143      21.965   -89.4   50.14  1.00   100           N  
ATOM    428  CA  ARG A 143      23.004 -89.821  49.212  1.00   100           C  
ATOM    429  C   ARG A 143      22.709 -89.424  47.771  1.00   100           C  
ATOM    430  N   SER A 144      21.599 -88.738  47.523  1.00   100           N  
ATOM    431  CA  SER A 144      21.246 -88.297  46.184  1.00   100           C  
ATOM    432  C   SER A 144      20.769 -86.854  46.259  1.00   100           C  
ATOM    433  N   GLY A 145      20.848 -86.157  45.128  1.00   100           N  
ATOM    434  CA  GLY A 145      20.453 -84.762  45.098  1.00   100           C  
ATOM    435  C   GLY A 145      19.957 -84.293  43.748  1.00   100           C  
ATOM    436  N   VAL A 146      18.967 -83.403  43.742  1.00   100           N  
ATOM    437  CA  VAL A 146      18.462 -82.807  42.509  1.00   100           C  
ATOM    438  C   VAL A 146      19.259 -81.532  42.259  1.00   100           C  
ATOM    439  N   ARG A 147      20.069  -81.53  41.199  1.00   100           N  
ATOM    440  CA  ARG A 147      21.022 -80.451  40.955  1.00   100           C  
ATOM    441  C   ARG A 147      21.072 -80.134  39.468  1.00   100           C  
ATOM    442  N   GLY A 148      20.671 -78.917  39.105  1.00   100           N  
ATOM    443  CA  GLY A 148      20.754 -78.462  37.731  1.00   100           C  
ATOM    444  C   GLY A 148      22.091 -77.828  37.401  1.00   100           C  
ATOM    445  N   LYS A 149       22.84 -77.444  38.431  1.00   100           N  
ATOM    446  CA  LYS A 149      24.184 -76.909  38.256  1.00   100           C  
ATOM    447  C   LYS A 149      24.911 -77.018  39.588  1.00   100           C  
ATOM    448  N   SER A 150      26.231 -76.844  39.534  1.00   100           N  
ATOM    449  CA  SER A 150      27.104  -77.01  40.696  1.00   100           C  
ATOM    450  C   SER A 150      26.858 -78.369  41.353  1.00   100           C  
ATOM    451  N   VAL A 151      27.148 -79.424  40.583  1.00   100           N  
ATOM    452  CA  VAL A 151       26.79 -80.782  40.973  1.00   100           C  
ATOM    453  C   VAL A 151      27.865 -81.455  41.811  1.00   100           C  
ATOM    454  N   HIS A 152      28.955 -80.751  42.119  1.00   100           N  
ATOM    455  CA  HIS A 152      30.071 -81.307  42.877  1.00   100           C  
ATOM    456  C   HIS A 152      29.594 -82.021  44.135  1.00   100           C  
ATOM    457  N   GLY A 153      30.014 -83.277  44.295  1.00   100           N  
ATOM    458  CA  GLY A 153       29.69 -84.009  45.506  1.00   100           C  
ATOM    459  C   GLY A 153      29.603 -85.518  45.387  1.00   100           C  
ATOM    460  N   HIS A 154       29.47 -86.038  44.163  1.00   100           N  
ATOM    461  CA  HIS A 154      29.242 -87.472  43.986  1.00   100           C  
ATOM    462  C   HIS A 154      30.388 -88.313  44.538  1.00   100           C  
ATOM    463  N   SER A 155      31.603 -87.772   44.55  1.00   100           N  
ATOM    464  CA  SER A 155       32.79 -88.508  44.963  1.00   100           C  
ATOM    465  C   SER A 155      33.379 -87.989  46.267  1.00   100           C  
ATOM    466  N   LEU A 156      32.698 -87.066  46.934  1.00   100           N  
ATOM    467  CA  LEU A 156      33.218 -86.451  48.142  1.00   100           C  
ATOM    468  C   LEU A 156      32.801 -87.242  49.375  1.00   100           C  
ATOM    469  N   ARG A 157      33.522 -87.004  50.465  1.00   100           N  
ATOM    470  CA  ARG A 157      33.142 -87.556  51.755  1.00   100           C  
ATOM    471  C   ARG A 157       31.84 -86.926  52.235  1.00   100           C  
ATOM    472  N   LEU A 158      31.118 -87.664  53.071  1.00   100           N  
ATOM    473  CA  LEU A 158      29.861 -87.178  53.612  1.00   100           C  
ATOM    474  C   LEU A 158      30.123 -86.219   54.77  1.00   100           C  
ATOM    475  N   ASP A 159      29.089 -85.469  55.143  1.00   100           N  
ATOM    476  CA  ASP A 159      29.186 -84.575  56.287  1.00   100           C  
ATOM    477  C   ASP A 159      28.836 -85.357  57.555  1.00   100           C  
ATOM    478  N   GLU A 160      28.727 -84.657  58.687  1.00   100           N  
ATOM    479  CA  GLU A 160      28.498 -85.342  59.957  1.00   100           C  
ATOM    480  C   GLU A 160      27.165 -86.079  59.973  1.00   100           C  
ATOM    481  N   ASP A 161      26.184 -85.594  59.217  1.00   100           N  
ATOM    482  CA  ASP A 161      24.852 -86.182  59.179  1.00   100           C  
ATOM    483  C   ASP A 161      24.705 -87.272  58.127  1.00   100           C  
ATOM    484  N   GLY A 162      25.774 -87.615  57.414  1.00   100           N  
ATOM    485  CA  GLY A 162      25.662 -88.545  56.311  1.00   100           C  
ATOM    486  C   GLY A 162      25.136 -87.942   55.03  1.00   100           C  
ATOM    487  N   MET A 163      25.039 -86.617  54.952  1.00   100           N  
ATOM    488  CA  MET A 163      24.556 -85.952  53.751  1.00   100           C  
ATOM    489  C   MET A 163      25.687 -85.769   52.75  1.00   100           C  
ATOM    490  N   MET A 164      25.351 -85.888  51.469  1.00   100           N  
ATOM    491  CA  MET A 164       26.31 -85.598  50.415  1.00   100           C  
ATOM    492  C   MET A 164      26.592 -84.101  50.352  1.00   100           C  
ATOM    493  N   PHE A 165      27.832 -83.766  49.996  1.00   100           N  
ATOM    494  CA  PHE A 165      28.225 -82.373  49.828  1.00   100           C  
ATOM    495  C   PHE A 165      27.386 -81.703  48.747  1.00   100           C  
ATOM    496  N   ASP A 166      26.973 -80.466  49.014  1.00   100           N  
ATOM    497  CA  ASP A 166       26.27 -79.654  48.027  1.00   100           C  
ATOM    498  C   ASP A 166      26.768 -78.224  48.149  1.00   100           C  
ATOM    499  N   MET A 167      27.421 -77.739  47.088  1.00   100           N  
ATOM    500  CA  MET A 167      27.956 -76.382  47.073  1.00   100           C  
ATOM    501  C   MET A 167       26.88 -75.344  47.357  1.00   100           C  
ATOM    502  N   LEU A 168      25.649 -75.596  46.912  1.00   100           N  
ATOM    503  CA  LEU A 168      24.548 -74.663  47.096  1.00   100           C  
ATOM    504  C   LEU A 168      23.627 -75.046  48.248  1.00   100           C  
ATOM    505  N   ARG A 169      23.817 -76.225  48.838  1.00   100           N  
ATOM    506  CA  ARG A 169       23.04 -76.691  49.986  1.00   100           C  
ATOM    507  C   ARG A 169      21.538 -76.632  49.704  1.00   100           C  
ATOM    508  N   ARG A 170      21.127 -77.359  48.663  1.00   100           N  
ATOM    509  CA  ARG A 170      19.718 -77.418  48.299  1.00   100           C  
ATOM    510  C   ARG A 170      18.906 -78.323  49.217  1.00   100           C  
ATOM    511  N   GLN A 171      19.543 -79.292  49.873  1.00   100           N  
ATOM    512  CA  GLN A 171      18.861 -80.247  50.738  1.00   100           C  
ATOM    513  C   GLN A 171      19.484 -80.194  52.125  1.00   100           C  
ATOM    514  N   ILE A 172      18.668 -79.884  53.127  1.00   100           N  
ATOM    515  CA  ILE A 172       19.13 -79.674  54.494  1.00   100           C  
ATOM    516  C   ILE A 172      18.605 -80.802  55.371  1.00   100           C  
ATOM    517  N   TYR A 173       19.51 -81.454  56.094  1.00   100           N  
ATOM    518  CA  TYR A 173       19.12 -82.455  57.077  1.00   100           C  
ATOM    519  C   TYR A 173      18.729  -81.78  58.385  1.00   100           C  
ATOM    520  N   ASN A 174      17.581 -82.175  58.928  1.00   100           N  
ATOM    521  CA  ASN A 174       17.06 -81.625  60.175  1.00   100           C  
ATOM    522  C   ASN A 174      17.399 -82.596  61.301  1.00   100           C  
ATOM    523  N   LYS A 175      18.297 -82.182  62.197  1.00   100           N  
ATOM    524  CA  LYS A 175      18.657  -83.04  63.321  1.00   100           C  
ATOM    525  C   LYS A 175      17.475 -83.262  64.255  1.00   100           C  
ATOM    526  N   ASP A 176      16.583 -82.273  64.368  1.00   100           N  
ATOM    527  CA  ASP A 176      15.455 -82.393  65.287  1.00   100           C  
ATOM    528  C   ASP A 176      14.412 -83.379  64.778  1.00   100           C  
ATOM    529  N   THR A 177      14.245 -83.489  63.457  1.00   100           N  
ATOM    530  CA  THR A 177      13.238 -84.375   62.89  1.00   100           C  
ATOM    531  C   THR A 177       13.82  -85.63  62.262  1.00   100           C  
ATOM    532  N   GLY A 178      15.119 -85.651  61.976  1.00   100           N  
ATOM    533  CA  GLY A 178      15.695 -86.776  61.271  1.00   100           C  
ATOM    534  C   GLY A 178      15.261 -86.874   59.83  1.00   100           C  
ATOM    535  N   ARG A 179      14.743 -85.787  59.265  1.00   100           N  
ATOM    536  CA  ARG A 179      14.258 -85.754  57.896  1.00   100           C  
ATOM    537  C   ARG A 179      15.004 -84.685  57.108  1.00   100           C  
ATOM    538  N   VAL A 180      14.961 -84.817  55.785  1.00   100           N  
ATOM    539  CA  VAL A 180      15.649  -83.91  54.874  1.00   100           C  
ATOM    540  C   VAL A 180      14.626 -82.968  54.257  1.00   100           C  
ATOM    541  N   GLU A 181      14.946 -81.676  54.242  1.00   100           N  
ATOM    542  CA  GLU A 181      14.097  -80.65  53.651  1.00   100           C  
ATOM    543  C   GLU A 181      14.823  -80.01  52.477  1.00   100           C  
ATOM    544  N   MET A 182      14.122  -79.86  51.357  1.00   100           N  
ATOM    545  CA  MET A 182      14.677 -79.198  50.181  1.00   100           C  
ATOM    546  C   MET A 182      14.263 -77.731   50.21  1.00   100           C  
ATOM    547  N   VAL A 183      15.235 -76.843  50.443  1.00   100           N  
ATOM    548  CA  VAL A 183      14.949 -75.418  50.595  1.00   100           C  
ATOM    549  C   VAL A 183      15.104 -74.635    49.3  1.00   100           C  
ATOM    550  N   LYS A 184      15.686 -75.232  48.261  1.00   100           N  
ATOM    551  CA  LYS A 184      15.873 -74.579  46.975  1.00   100           C  
ATOM    552  C   LYS A 184      15.475 -75.532  45.856  1.00   100           C  
ATOM    553  N   ASN A 185      15.188 -74.968  44.685  1.00   100           N  
ATOM    554  CA  ASN A 185      14.953 -75.798  43.516  1.00   100           C  
ATOM    555  C   ASN A 185      16.283 -76.345  42.996  1.00   100           C  
ATOM    556  N   GLN A 186      16.216 -77.156  41.938  1.00   100           N  
ATOM    557  CA  GLN A 186      17.411 -77.839  41.457  1.00   100           C  
ATOM    558  C   GLN A 186      18.459  -76.88  40.906  1.00   100           C  
ATOM    559  N   ILE A 187      18.062 -75.671  40.495  1.00   100           N  
ATOM    560  CA  ILE A 187      19.018 -74.699  39.969  1.00   100           C  
ATOM    561  C   ILE A 187      19.597 -73.797  41.051  1.00   100           C  
ATOM    562  N   GLY A 188      19.054 -73.832  42.265  1.00   100           N  
ATOM    563  CA  GLY A 188      19.592 -73.067  43.369  1.00   100           C  
ATOM    564  C   GLY A 188      18.787 -71.858  43.806  1.00   100           C  
ATOM    565  N   ASP A 189      17.569 -71.677    43.3  1.00   100           N  
ATOM    566  CA  ASP A 189      16.716 -70.576  43.728  1.00   100           C  
ATOM    567  C   ASP A 189      15.955 -70.988   44.98  1.00   100           C  
ATOM    568  N   GLU A 190      15.919 -70.097  45.967  1.00   100           N  
ATOM    569  CA  GLU A 190      15.281 -70.409  47.239  1.00   100           C  
ATOM    570  C   GLU A 190      13.783 -70.609  47.056  1.00   100           C  
ATOM    571  N   LEU A 191      13.242 -71.616  47.736  1.00   100           N  
ATOM    572  CA  LEU A 191      11.816 -71.898   47.69  1.00   100           C  
ATOM    573  C   LEU A 191      11.083 -71.103  48.762  1.00   100           C  
ATOM    574  N   ASP A 192       9.812 -70.803  48.488  1.00   100           N  
ATOM    575  CA  ASP A 192       8.985 -70.125  49.481  1.00   100           C  
ATOM    576  C   ASP A 192       8.751 -71.017  50.694  1.00   100           C  
ATOM    577  N   GLU A 193       8.423 -72.286   50.46  1.00   100           N  
ATOM    578  CA  GLU A 193       8.219 -73.252  51.526  1.00   100           C  
ATOM    579  C   GLU A 193       9.027 -74.503  51.204  1.00   100           C  
ATOM    580  N   PRO A 194       9.851 -74.989  52.131  1.00   100           N  
ATOM    581  CA  PRO A 194      10.638 -76.196  51.858  1.00   100           C  
ATOM    582  C   PRO A 194       9.748 -77.403    51.6  1.00   100           C  
ATOM    583  N   VAL A 195      10.338 -78.412  50.964  1.00   100           N  
ATOM    584  CA  VAL A 195       9.649 -79.649  50.609  1.00   100           C  
ATOM    585  C   VAL A 195      10.232 -80.778  51.446  1.00   100           C  
ATOM    586  N   ASP A 196       9.369 -81.476   52.18  1.00   100           N  
ATOM    587  CA  ASP A 196       9.805 -82.621  52.968  1.00   100           C  
ATOM    588  C   ASP A 196      10.241 -83.754  52.047  1.00   100           C  
ATOM    589  N   LEU A 197      11.447 -84.274  52.277  1.00   100           N  
ATOM    590  CA  LEU A 197      11.982 -85.377   51.49  1.00   100           C  
ATOM    591  C   LEU A 197      12.075 -86.676  52.283  1.00   100           C  
ATOM    592  N   GLY A 198      11.558 -86.701  53.509  1.00   100           N  
ATOM    593  CA  GLY A 198      11.554 -87.913    54.3  1.00   100           C  
ATOM    594  C   GLY A 198      12.868  -88.15  55.024  1.00   100           C  
ATOM    595  N   GLU A 199      12.953 -89.336  55.651  1.00   100           N  
ATOM    596  CA  GLU A 199      14.158 -89.708  56.374  1.00   100           C  
ATOM    597  C   GLU A 199      15.179 -90.342  55.435  1.00   100           C  
ATOM    598  N   PRO A 200      16.468  -90.13   55.69  1.00   100           N  
ATOM    599  CA  PRO A 200      17.491 -90.865  54.939  1.00   100           C  
ATOM    600  C   PRO A 200      17.437  -92.35  55.258  1.00   100           C  
ATOM    601  N   LEU A 201      17.633 -93.168  54.226  1.00   100           N  
ATOM    602  CA  LEU A 201      17.755 -94.604  54.432  1.00   100           C  
ATOM    603  C   LEU A 201      18.984  -94.91  55.279  1.00   100           C  
ATOM    604  N   ASP A 202      18.855  -95.89   56.17  1.00   100           N  
ATOM    605  CA  ASP A 202        20.0 -96.293  56.969  1.00   100           C  
ATOM    606  C   ASP A 202      20.982 -97.095  56.114  1.00   100           C  
ATOM    607  N   GLU A 203      22.199 -97.255  56.638  1.00   100           N  
ATOM    608  CA  GLU A 203      23.269 -97.862  55.852  1.00   100           C  
ATOM    609  C   GLU A 203      22.985  -99.32  55.512  1.00   100           C  
ATOM    610  N   GLU A 204      22.211-100.021  56.342  1.00   100           N  
ATOM    611  CA  GLU A 204      21.877-101.406  56.024  1.00   100           C  
ATOM    612  C   GLU A 204      20.982-101.488  54.793  1.00   100           C  
ATOM    613  N   THR A 205      19.969-100.621  54.708  1.00   100           N  
ATOM    614  CA  THR A 205      19.082-100.639  53.549  1.00   100           C  
ATOM    615  C   THR A 205       19.77-100.071  52.314  1.00   100           C  
ATOM    616  N   LEU A 206       20.68  -99.11  52.499  1.00   100           N  
ATOM    617  CA  LEU A 206      21.435 -98.572  51.371  1.00   100           C  
ATOM    618  C   LEU A 206       22.22 -99.671  50.668  1.00   100           C  
ATOM    619  N   MET A 207      22.909-100.512  51.442  1.00   100           N  
ATOM    620  CA  MET A 207      23.705 -101.58   50.85  1.00   100           C  
ATOM    621  C   MET A 207      22.833-102.634  50.181  1.00   100           C  
ATOM    622  N   GLU A 208      21.603-102.828  50.665  1.00   100           N  
ATOM    623  CA  GLU A 208      20.694-103.759  50.005  1.00   100           C  
ATOM    624  C   GLU A 208      20.215-103.224  48.661  1.00   100           C  
ATOM    625  N   LYS A 209      20.076-101.904  48.531  1.00   100           N  
ATOM    626  CA  LYS A 209      19.461-101.308  47.354  1.00   100           C  
ATOM    627  C   LYS A 209      20.459-100.689  46.382  1.00   100           C  
ATOM    628  N   THR A 210       21.73-100.563  46.759  1.00   100           N  
ATOM    629  CA  THR A 210      22.668 -99.796  45.951  1.00   100           C  
ATOM    630  C   THR A 210      23.011-100.535  44.661  1.00   100           C  
ATOM    631  N   THR A 211      23.373 -99.762  43.635  1.00   100           N  
ATOM    632  CA  THR A 211      23.737-100.311  42.335  1.00   100           C  
ATOM    633  C   THR A 211       25.19-100.043  41.975  1.00   100           C  
ATOM    634  N   ILE A 212      25.999 -99.585  42.923  1.00   100           N  
ATOM    635  CA  ILE A 212       27.42 -99.354  42.704  1.00   100           C  
ATOM    636  C   ILE A 212      28.202-100.482  43.359  1.00   100           C  
ATOM    637  N   TYR A 213      29.243-100.952  42.677  1.00   100           N  
ATOM    638  CA  TYR A 213      30.146-101.936  43.255  1.00   100           C  
ATOM    639  C   TYR A 213      31.206-101.228  44.088  1.00   100           C  
ATOM    640  N   ARG A 214      31.447-101.736  45.293  1.00   100           N  
ATOM    641  CA  ARG A 214      32.493-101.218  46.162  1.00   100           C  
ATOM    642  C   ARG A 214      33.117-102.372  46.933  1.00   100           C  
ATOM    643  N   VAL A 215       34.35-102.153  47.396  1.00   100           N  
ATOM    644  CA  VAL A 215      35.048-103.196  48.139  1.00   100           C  
ATOM    645  C   VAL A 215      34.397-103.423    49.5  1.00   100           C  
ATOM    646  N   ASP A 216      33.877-102.369  50.128  1.00   100           N  
ATOM    647  CA  ASP A 216      33.202-102.483  51.414  1.00   100           C  
ATOM    648  C   ASP A 216      31.725-102.826  51.274  1.00   100           C  
ATOM    649  N   GLY A 217       31.29-103.211  50.078  1.00   100           N  
ATOM    650  CA  GLY A 217      29.967 -103.76  49.867  1.00   100           C  
ATOM    651  C   GLY A 217      30.075 -105.03   49.05  1.00   100           C  
ATOM    652  N   GLU A 218      29.662 -104.97   47.79  1.00   100           N  
ATOM    653  CA  GLU A 218      29.907-106.035  46.827  1.00   100           C  
ATOM    654  C   GLU A 218      30.856-105.509   45.76  1.00   100           C  
ATOM    655  N   ALA A 219      32.043-106.101   45.68  1.00   100           N  
ATOM    656  CA  ALA A 219      33.039-105.668  44.715  1.00   100           C  
ATOM    657  C   ALA A 219      32.692-106.176  43.322  1.00   100           C  
ATOM    658  N   TYR A 220      33.031-105.369  42.313  1.00   100           N  
ATOM    659  CA  TYR A 220      32.803-105.779  40.929  1.00   100           C  
ATOM    660  C   TYR A 220       33.65-106.994  40.576  1.00   100           C  
ATOM    661  N   ARG A 221      34.869-107.066  41.117  1.00   100           N  
ATOM    662  CA  ARG A 221      35.743-108.203  40.854  1.00   100           C  
ATOM    663  C   ARG A 221      35.189-109.501  41.431  1.00   100           C  
ATOM    664  N   ASP A 222      34.257 -109.42  42.385  1.00   100           N  
ATOM    665  CA  ASP A 222       33.61-110.609  42.923  1.00   100           C  
ATOM    666  C   ASP A 222      32.418-111.062  42.095  1.00   100           C  
ATOM    667  N   ASP A 223      31.852-110.182  41.271  1.00   100           N  
ATOM    668  CA  ASP A 223      30.763-110.561   40.37  1.00   100           C  
ATOM    669  C   ASP A 223      31.368-111.068  39.061  1.00   100           C  
ATOM    670  N   VAL A 224      31.973-112.258  39.157  1.00   100           N  
ATOM    671  CA  VAL A 224      32.831-112.768  38.087  1.00   100           C  
ATOM    672  C   VAL A 224      32.061-112.945  36.785  1.00   100           C  
ATOM    673  N   GLU A 225      30.763-113.243  36.862  1.00   100           N  
ATOM    674  CA  GLU A 225      29.991-113.441   35.64  1.00   100           C  
ATOM    675  C   GLU A 225       29.73-112.117  34.931  1.00   100           C  
ATOM    676  N   ALA A 226      29.533-111.038  35.693  1.00   100           N  
ATOM    677  CA  ALA A 226      29.353-109.725  35.081  1.00   100           C  
ATOM    678  C   ALA A 226      30.637-109.253  34.409  1.00   100           C  
ATOM    679  N   VAL A 227       31.78-109.441  35.074  1.00   100           N  
ATOM    680  CA  VAL A 227      33.068-109.077  34.486  1.00   100           C  
ATOM    681  C   VAL A 227      33.326-109.896  33.228  1.00   100           C  
ATOM    682  N   GLU A 228      32.901-111.162  33.233  1.00   100           N  
ATOM    683  CA  GLU A 228      33.116-112.042  32.089  1.00   100           C  
ATOM    684  C   GLU A 228      32.439-111.508  30.831  1.00   100           C  
ATOM    685  N   ILE A 229      31.214-110.997  30.965  1.00   100           N  
ATOM    686  CA  ILE A 229      30.495-110.474  29.808  1.00   100           C  
ATOM    687  C   ILE A 229      31.174-109.216  29.281  1.00   100           C  
ATOM    688  N   MET A 230      31.658 -108.36  30.184  1.00   100           N  
ATOM    689  CA  MET A 230      32.351-107.153  29.753  1.00   100           C  
ATOM    690  C   MET A 230      33.643 -107.49  29.018  1.00   100           C  
ATOM    691  N   GLN A 231      34.397-108.473   29.52  1.00   100           N  
ATOM    692  CA  GLN A 231      35.597-108.911  28.814  1.00   100           C  
ATOM    693  C   GLN A 231      35.248-109.542  27.473  1.00   100           C  
ATOM    694  N   ARG A 232      34.123-110.259  27.407  1.00   100           N  
ATOM    695  CA  ARG A 232      33.688 -110.84  26.141  1.00   100           C  
ATOM    696  C   ARG A 232      33.378-109.756  25.116  1.00   100           C  
ATOM    697  N   ILE A 233      32.687-108.695   25.54  1.00   100           N  
ATOM    698  CA  ILE A 233       32.35-107.611  24.623  1.00   100           C  
ATOM    699  C   ILE A 233      33.614-106.926  24.121  1.00   100           C  
ATOM    700  N   HIS A 234      34.609-106.765  24.998  1.00   100           N  
ATOM    701  CA  HIS A 234      35.872-106.158  24.586  1.00   100           C  
ATOM    702  C   HIS A 234      36.571-106.993  23.519  1.00   100           C  
ATOM    703  N   VAL A 235       36.59-108.316  23.693  1.00   100           N  
ATOM    704  CA  VAL A 235      37.242-109.189  22.721  1.00   100           C  
ATOM    705  C   VAL A 235      36.479-109.192  21.404  1.00   100           C  
ATOM    706  N   LEU A 236       35.15  -109.3  21.467  1.00   100           N  
ATOM    707  CA  LEU A 236      34.361-109.354  20.241  1.00   100           C  
ATOM    708  C   LEU A 236      34.413-108.031  19.489  1.00   100           C  
ATOM    709  N   ARG A 237      34.435-106.907  20.214  1.00   100           N  
ATOM    710  CA  ARG A 237      34.614-105.616  19.559  1.00   100           C  
ATOM    711  C   ARG A 237      35.952-105.549  18.837  1.00   100           C  
ATOM    712  N   SER A 238       37.02-106.018  19.489  1.00   100           N  
ATOM    713  CA  SER A 238      38.345-105.977   18.88  1.00   100           C  
ATOM    714  C   SER A 238      38.386-106.809  17.606  1.00   100           C  
ATOM    715  N   GLN A 239      37.858-108.034  17.667  1.00   100           N  
ATOM    716  CA  GLN A 239      37.888-108.917  16.507  1.00   100           C  
ATOM    717  C   GLN A 239      37.031-108.373  15.372  1.00   100           C  
ATOM    718  N   GLY A 240      35.876 -107.79  15.698  1.00   100           N  
ATOM    719  CA  GLY A 240      35.014-107.248   14.66  1.00   100           C  
ATOM    720  C   GLY A 240      35.632-106.066  13.938  1.00   100           C  
ATOM    721  N   GLY A 241      36.318-105.192  14.678  1.00   100           N  
ATOM    722  CA  GLY A 241      36.977-104.061  14.049  1.00   100           C  
ATOM    723  C   GLY A 241      38.139-104.466  13.166  1.00   100           C  
ATOM    724  N   PHE A 242      38.772-105.601   13.47  1.00   100           N  
ATOM    725  CA  PHE A 242      39.872-106.091  12.647  1.00   100           C  
ATOM    726  C   PHE A 242      39.357-106.769   11.38  1.00   100           C  
ATOM    727  N   ASN A 243      38.403-107.687  11.519  1.00   100           N  
ATOM    728  CA  ASN A 243      37.798-108.352  10.366  1.00   100           C  
ATOM    729  C   ASN A 243      36.281-108.414  10.511  1.00   100           C  
ATOM    730  N   MET B   1      13.257 -93.788   15.71  1.00   100           N  
ATOM    731  CA  MET B   1      11.926 -93.392  15.262  1.00   100           C  
ATOM    732  C   MET B   1      10.896 -93.504  16.378  1.00   100           C  
ATOM    733  N   MET B   1      11.045 -94.486  17.264  1.00   100           N  
ATOM    734  CA  MET B   1      10.114 -94.631  18.379  1.00   100           C  
ATOM    735  C   MET B   1      10.394 -93.587  19.452  1.00   100           C  
ATOM    736  N   MET B   1      11.666 -93.426  19.821  1.00   100           N  
ATOM    737  CA  MET B   1      12.012 -92.536  20.923  1.00   100           C  
ATOM    738  C   MET B   1      11.847 -91.075  20.521  1.00   100           C  
ATOM    739  N   MET B   1      12.483 -90.668  19.422  1.00   100           N  
ATOM    740  CA  MET B   1      12.391 -89.283  18.973  1.00   100           C  
ATOM    741  C   MET B   1      11.065 -88.968  18.297  1.00   100           C  
ATOM    742  N   MET B   1      10.376 -89.975   17.76  1.00   100           N  
ATOM    743  CA  MET B   1       9.054 -89.733   17.21  1.00   100           C  
ATOM    744  C   MET B   1       8.039 -89.394  18.283  1.00   100           C  
ATOM    745  N   MET B   1       8.101 -90.094  19.419  1.00   100           N  
ATOM    746  CA  MET B   1       7.193 -89.798  20.521  1.00   100           C  
ATOM    747  C   MET B   1       7.431 -88.398  21.074  1.00   100           C  
ATOM    748  N   MET B   1       8.693 -87.988  21.179  1.00   100           N  
ATOM    749  CA  MET B   1       9.003 -86.662  21.692  1.00   100           C  
ATOM    750  C   MET B   1       8.854 -85.568  20.643  1.00   100           C  
ATOM    751  N   MET B   1       8.838 -85.926  19.357  1.00   100           N  
ATOM    752  CA  MET B   1       8.829 -84.961  18.256  1.00   100           C  
ATOM    753  C   MET B   1        9.97 -83.953   18.37  1.00   100           C  
ATOM    754  N   MET B   1       11.04 -84.332  19.066  1.00   100           N  
ATOM    755  CA  MET B   1      12.225 -83.503  19.226  1.00   100           C  
ATOM    756  C   MET B   1      13.443 -84.354  18.909  1.00   100           C  
ATOM    757  N   MET B   1      14.304 -83.847  18.029  1.00   100           N  
ATOM    758  CA  MET B   1      15.414 -84.646  17.528  1.00   100           C  
ATOM    759  C   MET B   1      16.528 -84.821   18.55  1.00   100           C  
ATOM    760  N   MET B   1      16.588  -83.97  19.579  1.00   100           N  
ATOM    761  CA  MET B   1      17.775 -83.908   20.43  1.00   100           C  
ATOM    762  C   MET B   1      18.085 -85.243  21.098  1.00   100           C  
ATOM    763  N   MET B   1      17.065 -86.043  21.396  1.00   100           N  
ATOM    764  CA  MET B   1      17.284  -87.31  22.064  1.00   100           C  
ATOM    765  C   MET B   1      17.901 -88.398  21.214  1.00   100           C  
ATOM    766  N   MET B   1      18.164 -88.134  19.931  1.00   100           N  
ATOM    767  CA  MET B   1      18.742 -89.164  19.073  1.00   100           C  
ATOM    768  C   MET B   1       20.14 -89.535  19.546  1.00   100           C  
ATOM    769  N   MET B   1      20.891 -88.565  20.076  1.00   100           N  
ATOM    770  CA  MET B   1      22.221 -88.861  20.595  1.00   100           C  
ATOM    771  C   MET B   1      22.152 -89.799  21.792  1.00   100           C  
ATOM    772  N   MET B   1      21.111  -89.67  22.616  1.00   100           N  
ATOM    773  CA  MET B   1      20.928 -90.602  23.722  1.00   100           C  
ATOM    774  C   MET B   1      20.499 -91.972  23.215  1.00   100           C  
ATOM    775  N   MET B   1       19.61 -92.005   22.22  1.00   100           N  
ATOM    776  CA  MET B   1      19.173 -93.277  21.653  1.00   100           C  
ATOM    777  C   MET B   1       20.34 -94.019  21.015  1.00   100           C  
ATOM    778  N   MET B   1      21.142 -93.313  20.214  1.00   100           N  
ATOM    779  CA  MET B   1      22.304 -93.932  19.583  1.00   100           C  
ATOM    780  C   MET B   1      23.277 -94.485  20.615  1.00   100           C  
ATOM    781  N   MET B   1      23.311 -93.896   21.81  1.00   100           N  
ATOM    782  CA  MET B   1      24.239 -94.352  22.836  1.00   100           C  
ATOM    783  C   MET B   1      23.712 -95.599  23.534  1.00   100           C  
ATOM    784  N   MET B   1      22.533 -95.496  24.142  1.00   100           N  
ATOM    785  CA  MET B   1      22.074 -96.511  25.078  1.00   100           C  
ATOM    786  C   MET B   1       21.32 -97.654  24.422  1.00   100           C  
ATOM    787  N   MET B   1       20.82 -97.481  23.196  1.00   100           N  
ATOM    788  CA  MET B   1      20.407 -98.656  22.438  1.00   100           C  
ATOM    789  C   MET B   1      21.571 -99.626  22.305  1.00   100           C  
ATOM    790  N   MET B   1      22.756 -99.102  21.993  1.00   100           N  
ATOM    791  CA  MET B   1      23.936 -99.942  21.845  1.00   100           C  
ATOM    792  C   MET B   1      24.471-100.397  23.196  1.00   100           C  
ATOM    793  N   MET B   1      24.398 -99.533  24.209  1.00   100           N  
ATOM    794  CA  MET B   1      24.841 -99.919  25.544  1.00   100           C  
ATOM    795  C   MET B   1       23.95-101.016  26.117  1.00   100           C  
ATOM    796  N   MET B   1      22.629 -100.86   25.99  1.00   100           N  
ATOM    797  CA  MET B   1      21.713-101.849  26.551  1.00   100           C  
ATOM    798  C   MET B   1      21.778-103.167   25.79  1.00   100           C  
ATOM    799  N   MET B   1      21.922-103.113  24.463  1.00   100           N  
ATOM    800  CA  MET B   1       21.89-104.342   23.68  1.00   100           C  
ATOM    801  C   MET B   1      23.136-105.189  23.904  1.00   100           C  
ATOM    802  N   MET B   1      24.249-104.581   24.32  1.00   100           N  
ATOM    803  CA  MET B   1      25.451-105.367  24.579  1.00   100           C  
ATOM    804  C   MET B   1      25.316-106.174  25.864  1.00   100           C  
ATOM    805  N   MET B   1      24.776-105.565  26.917  1.00   100           N  
ATOM    806  CA  MET B   1      24.561 -106.28  28.166  1.00   100           C  
ATOM    807  C   MET B   1      23.272-107.088  28.171  1.00   100           C  
ATOM    808  N   MET B   1      22.426-106.928  27.152  1.00   100           N  
ATOM    809  CA  MET B   1      21.273-107.801  26.982  1.00   100           C  
ATOM    810  C   MET B   1      21.649-109.121  26.322  1.00   100           C  
ATOM    811  N   MET B   1       22.67-109.118  25.464  1.00   100           N  
ATOM    812  CA  MET B   1      22.998 -110.27  24.633  1.00   100           C  
ATOM    813  C   MET B   1      24.414-110.792  24.815  1.00   100           C  
ATOM    814  N   MET B   1      25.381-109.933  25.123  1.00   100           N  
ATOM    815  CA  MET B   1      26.768-110.345  25.094  1.00   100           C  
ATOM    816  C   MET B   1      27.412 -110.28  23.728  1.00   100           C  
ATOM    817  N   MET B   1       26.75-109.667  22.752  1.00   100           N  
ATOM    818  CA  MET B   1       27.27-109.457  21.415  1.00   100           C  
ATOM    819  C   MET B   1      27.661-107.993  21.229  1.00   100           C  
ATOM    820  N   MET B   1      28.592-107.697  20.323  1.00   100           N  
ATOM    821  CA  MET B   1       28.98  -106.3  20.105  1.00   100           C  
ATOM    822  C   MET B   1      27.852-105.495   19.48  1.00   100           C  
ATOM    823  N   MET B   1      27.806-104.213  19.837  1.00   100           N  
ATOM    824  CA  MET B   1      26.765-103.314  19.356  1.00   100           C  
ATOM    825  C   MET B   1      27.066-102.895  17.916  1.00   100           C  
ATOM    826  N   MET B   1      26.252-101.984  17.375  1.00   100           N  
ATOM    827  CA  MET B   1      26.376-101.609  15.971  1.00   100           C  
ATOM    828  C   MET B   1       27.73-100.963  15.712  1.00   100           C  
ATOM    829  N   MET B   1      28.369-101.381  14.616  1.00   100           N  
ATOM    830  CA  MET B   1      29.699 -100.91   14.23  1.00   100           C  
ATOM    831  C   MET B   1      30.738-101.237    15.3  1.00   100           C  
ATOM    832  N   MET B   1       30.47-102.285  16.084  1.00   100           N  
ATOM    833  CA  MET B   1      31.397-102.789    17.1  1.00   100           C  
ATOM    834  C   MET B   1       31.81-101.693  18.078  1.00   100           C  
ATOM    835  N   MET B   1      30.836-100.888  18.504  1.00   100           N  
ATOM    836  CA  MET B   1      31.066 -99.822  19.454  1.00   100           C  
ATOM    837  C   MET B   1      31.199 -98.442  18.848  1.00   100           C  
