# Supplementary material for: Peptide binder design with inverse folding and protein structure prediction
Source: Commun Chem. 2023 Oct 25;6:229. doi: 10.1038/s42004-023-01029-7 (PMC10600234; doi:10.1038/s42004-023-01029-7)
Supplement: Supplementary file 9 — Supplementary Software [file 42004_2023_1029_MOESM9_ESM.zip › binder_design/data/Foldseek_results/mmcif/seeds/seed_3.pdb]

ATOM      1  N   ALA A   1      13.459-110.438  29.266  1.00   100           N  
ATOM      2  CA  ALA A   1      14.699-109.672  29.237  1.00   100           C  
ATOM      3  C   ALA A   1      15.528-109.947   30.49  1.00   100           C  
ATOM      4  N   GLN A   2      16.851-110.029  30.323  1.00   100           N  
ATOM      5  CA  GLN A   2       17.75-110.258  31.445  1.00   100           C  
ATOM      6  C   GLN A   2      18.309-108.965  32.026  1.00   100           C  
ATOM      7  N   TYR A   3       18.52-107.954  31.183  1.00   100           N  
ATOM      8  CA  TYR A   3      18.983-106.635  31.599  1.00   100           C  
ATOM      9  C   TYR A   3      20.452-106.612  32.005  1.00   100           C  
ATOM     10  N   TYR A   4      20.869 -107.44  32.961  1.00   100           N  
ATOM     11  CA  TYR A   4      22.237-107.332  33.457  1.00   100           C  
ATOM     12  C   TYR A   4      22.669-108.653   34.07  1.00   100           C  
ATOM     13  N   PRO A   5      23.946-109.018  33.949  1.00   100           N  
ATOM     14  CA  PRO A   5      24.441-110.244  34.577  1.00   100           C  
ATOM     15  C   PRO A   5      24.912-110.007  36.008  1.00   100           C  
ATOM     16  N   GLY A   6      25.205-111.112  36.687  1.00   100           N  
ATOM     17  CA  GLY A   6      25.752-111.054  38.026  1.00   100           C  
ATOM     18  C   GLY A   6      24.874-111.756  39.035  1.00   100           C  
ATOM     19  N   THR A   7      25.454-112.144  40.173  1.00   100           N  
ATOM     20  CA  THR A   7      24.721-112.858  41.211  1.00   100           C  
ATOM     21  C   THR A   7      24.716-112.108  42.537  1.00   100           C  
ATOM     22  N   THR A   8      25.121-110.843  42.545  1.00   100           N  
ATOM     23  CA  THR A   8      25.114-110.042  43.756  1.00   100           C  
ATOM     24  C   THR A   8      23.776-109.324   43.91  1.00   100           C  
ATOM     25  N   LYS A   9      23.575-108.728  45.088  1.00   100           N  
ATOM     26  CA  LYS A   9      22.409 -107.87  45.283  1.00   100           C  
ATOM     27  C   LYS A   9        22.5-106.635  44.393  1.00   100           C  
ATOM     28  N   VAL A  10      23.714-106.112  44.197  1.00   100           N  
ATOM     29  CA  VAL A  10      23.905-104.993  43.277  1.00   100           C  
ATOM     30  C   VAL A  10      23.384 -105.36  41.893  1.00   100           C  
ATOM     31  N   ALA A  11      23.861-106.482  41.349  1.00   100           N  
ATOM     32  CA  ALA A  11      23.426 -106.91  40.024  1.00   100           C  
ATOM     33  C   ALA A  11      21.909-107.037  39.964  1.00   100           C  
ATOM     34  N   GLN A  12      21.312-107.654  40.986  1.00   100           N  
ATOM     35  CA  GLN A  12       19.86-107.779  41.027  1.00   100           C  
ATOM     36  C   GLN A  12      19.197-106.409  41.101  1.00   100           C  
ATOM     37  N   ASN A  13      19.726 -105.52  41.946  1.00   100           N  
ATOM     38  CA  ASN A  13      19.179-104.171  42.037  1.00   100           C  
ATOM     39  C   ASN A  13      19.242-103.458  40.692  1.00   100           C  
ATOM     40  N   ARG A  14      20.343-103.632  39.956  1.00   100           N  
ATOM     41  CA  ARG A  14      20.452-103.007  38.641  1.00   100           C  
ATOM     42  C   ARG A  14      19.389-103.542  37.687  1.00   100           C  
ATOM     43  N   ARG A  15      19.132 -104.85  37.722  1.00   100           N  
ATOM     44  CA  ARG A  15      18.077-105.416  36.886  1.00   100           C  
ATOM     45  C   ARG A  15      16.712-104.845  37.258  1.00   100           C  
ATOM     46  N   ASN A  16       16.42-104.763   38.56  1.00   100           N  
ATOM     47  CA  ASN A  16      15.115-104.274  38.993  1.00   100           C  
ATOM     48  C   ASN A  16      14.873-102.844  38.526  1.00   100           C  
ATOM     49  N   PHE A  17      15.884-101.978  38.634  1.00   100           N  
ATOM     50  CA  PHE A  17      15.708-100.597    38.2  1.00   100           C  
ATOM     51  C   PHE A  17      15.361-100.521  36.717  1.00   100           C  
ATOM     52  N   CYS A  18      15.839-101.487  35.923  1.00   100           N  
ATOM     53  CA  CYS A  18      15.567-101.491   34.49  1.00   100           C  
ATOM     54  C   CYS A  18      14.235-102.151   34.15  1.00   100           C  
ATOM     55  N   ASN A  19      13.839-103.165  34.902  1.00   100           N  
ATOM     56  CA  ASN A  19      12.668-103.967  34.565  1.00   100           C  
ATOM     57  C   ASN A  19      11.389 -103.16  34.725  1.00   100           C  
ATOM     58  N   PRO A  20      10.694-102.801  33.642  1.00   100           N  
ATOM     59  CA  PRO A  20       9.453-102.026  33.807  1.00   100           C  
ATOM     60  C   PRO A  20       8.393-102.753  34.612  1.00   100           C  
ATOM     61  N   GLU A  21       8.475 -104.08   34.73  1.00   100           N  
ATOM     62  CA  GLU A  21       7.501-104.835  35.505  1.00   100           C  
ATOM     63  C   GLU A  21       7.847-104.919  36.986  1.00   100           C  
ATOM     64  N   TYR A  22       9.044-104.498  37.384  1.00   100           N  
ATOM     65  CA  TYR A  22       9.368-104.293  38.792  1.00   100           C  
ATOM     66  C   TYR A  22       9.021-102.848   39.13  1.00   100           C  
ATOM     67  N   GLU A  23       8.118-102.647  40.084  1.00   100           N  
ATOM     68  CA  GLU A  23       7.692-101.303   40.45  1.00   100           C  
ATOM     69  C   GLU A  23       8.485-100.836  41.667  1.00   100           C  
ATOM     70  N   LEU A  24       9.158   -99.7  41.512  1.00   100           N  
ATOM     71  CA  LEU A  24      10.024 -99.144  42.537  1.00   100           C  
ATOM     72  C   LEU A  24       9.274 -98.878  43.837  1.00   100           C  
ATOM     73  N   GLU A  25       9.841 -99.306  44.991  1.00   100           N  
ATOM     74  CA  GLU A  25       9.269 -99.128  46.346  1.00   100           C  
ATOM     75  C   GLU A  25       9.131 -97.637  46.613  1.00   100           C  
ATOM     76  N   LYS A  26       7.973 -97.175   47.07  1.00   100           N  
ATOM     77  CA  LYS A  26       7.745 -95.743   47.33  1.00   100           C  
ATOM     78  C   LYS A  26       8.208 -95.464  48.752  1.00   100           C  
ATOM     79  N   LEU A  27       9.045 -94.458  48.977  1.00   100           N  
ATOM     80  CA  LEU A  27       9.519 -94.162  50.342  1.00   100           C  
ATOM     81  C   LEU A  27       9.057 -92.791  50.814  1.00   100           C  
ATOM     82  N   ARG A  28       8.455 -91.959  49.977  1.00   100           N  
ATOM     83  CA  ARG A  28       8.045  -90.64  50.442  1.00   100           C  
ATOM     84  C   ARG A  28        6.94 -90.111  49.544  1.00   100           C  
ATOM     85  N   GLU A  29       6.097 -89.252  50.115  1.00   100           N  
ATOM     86  CA  GLU A  29       4.979 -88.633  49.411  1.00   100           C  
ATOM     87  C   GLU A  29       5.297 -87.161  49.182  1.00   100           C  
ATOM     88  N   ILE A  30       5.304 -86.749  47.915  1.00   100           N  
ATOM     89  CA  ILE A  30       5.558 -85.368  47.523  1.00   100           C  
ATOM     90  C   ILE A  30       4.363 -84.864  46.726  1.00   100           C  
ATOM     91  N   SER A  31       3.943 -83.633  47.009  1.00   100           N  
ATOM     92  CA  SER A  31       2.815 -83.049    46.3  1.00   100           C  
ATOM     93  C   SER A  31       3.209 -82.703  44.865  1.00   100           C  
ATOM     94  N   ASP A  32       2.201 -82.659  43.989  1.00   100           N  
ATOM     95  CA  ASP A  32       2.447 -82.279    42.6  1.00   100           C  
ATOM     96  C   ASP A  32       3.063 -80.887  42.519  1.00   100           C  
ATOM     97  N   GLU A  33       2.491 -79.927  43.249  1.00   100           N  
ATOM     98  CA  GLU A  33       3.045 -78.576  43.257  1.00   100           C  
ATOM     99  C   GLU A  33       4.508 -78.593  43.681  1.00   100           C  
ATOM    100  N   ASP A  34       4.846 -79.419  44.675  1.00   100           N  
ATOM    101  CA  ASP A  34       6.223 -79.469  45.153  1.00   100           C  
ATOM    102  C   ASP A  34       7.161 -80.041  44.098  1.00   100           C  
ATOM    103  N   VAL A  35       6.658 -80.907  43.216  1.00   100           N  
ATOM    104  CA  VAL A  35       7.467 -81.357  42.086  1.00   100           C  
ATOM    105  C   VAL A  35       7.744  -80.19  41.145  1.00   100           C  
ATOM    106  N   VAL A  36       6.696 -79.442  40.789  1.00   100           N  
ATOM    107  CA  VAL A  36       6.873 -78.248  39.968  1.00   100           C  
ATOM    108  C   VAL A  36       7.842 -77.284  40.639  1.00   100           C  
ATOM    109  N   LYS A  37       7.748 -77.151  41.966  1.00   100           N  
ATOM    110  CA  LYS A  37       8.635  -76.24  42.682  1.00   100           C  
ATOM    111  C   LYS A  37      10.081 -76.719  42.639  1.00   100           C  
ATOM    112  N   ILE A  38      10.314 -78.013  42.873  1.00   100           N  
ATOM    113  CA  ILE A  38      11.678 -78.532  42.828  1.00   100           C  
ATOM    114  C   ILE A  38      12.248 -78.394  41.422  1.00   100           C  
ATOM    115  N   LEU A  39       11.42 -78.629  40.403  1.00   100           N  
ATOM    116  CA  LEU A  39        11.9 -78.541  39.028  1.00   100           C  
ATOM    117  C   LEU A  39      12.333 -77.119  38.689  1.00   100           C  
ATOM    118  N   GLY A  40      11.511 -76.134  39.043  1.00   100           N  
ATOM    119  CA  GLY A  40      11.879 -74.752  38.825  1.00   100           C  
ATOM    120  C   GLY A  40      11.771 -74.282  37.395  1.00   100           C  
ATOM    121  N   HIS A  41      11.078 -75.029  36.534  1.00   100           N  
ATOM    122  CA  HIS A  41      10.912   -74.6   35.15  1.00   100           C  
ATOM    123  C   HIS A  41       9.743 -73.636  34.994  1.00   100           C  
ATOM    124  N   ARG A  42       8.759 -73.717  35.885  1.00   100           N  
ATOM    125  CA  ARG A  42       7.607 -72.832  35.844  1.00   100           C  
ATOM    126  C   ARG A  42       7.087 -72.649  37.259  1.00   100           C  
ATOM    127  N   ALA A  43       6.253 -71.635  37.435  1.00   100           N  
ATOM    128  CA  ALA A  43       5.575 -71.454  38.707  1.00   100           C  
ATOM    129  C   ALA A  43       4.326 -72.331  38.758  1.00   100           C  
ATOM    130  N   PRO A  44       3.956 -72.829  39.937  1.00   100           N  
ATOM    131  CA  PRO A  44       2.698 -73.581  40.044  1.00   100           C  
ATOM    132  C   PRO A  44       1.525 -72.749  39.547  1.00   100           C  
ATOM    133  N   GLU A  45       1.253 -71.178  32.937  1.00   100           N  
ATOM    134  CA  GLU A  45        0.95 -71.908  31.715  1.00   100           C  
ATOM    135  C   GLU A  45       2.196 -72.608   31.18  1.00   100           C  
ATOM    136  N   TYR A  46       1.985 -73.757  30.549  1.00   100           N  
ATOM    137  CA  TYR A  46       3.068 -74.478   29.89  1.00   100           C  
ATOM    138  C   TYR A  46       3.571 -73.662  28.705  1.00   100           C  
ATOM    139  N   PRO A  47       4.778 -73.095  28.749  1.00   100           N  
ATOM    140  CA  PRO A  47       5.279  -72.37  27.574  1.00   100           C  
ATOM    141  C   PRO A  47       5.473 -73.311  26.395  1.00   100           C  
ATOM    142  N   SER A  48       5.024 -72.867  25.226  1.00   100           N  
ATOM    143  CA  SER A  48       5.104 -73.665  24.012  1.00   100           C  
ATOM    144  C   SER A  48       6.381 -73.327  23.253  1.00   100           C  
ATOM    145  N   VAL A  49       7.148 -74.315  22.777  1.00   100           N  
ATOM    146  CA  VAL A  49       8.348 -74.082  21.932  1.00   100           C  
ATOM    147  C   VAL A  49       7.891 -74.001  20.479  1.00   100           C  
ATOM    148  N   HIS A  50       6.767 -74.653  20.164  1.00   100           N  
ATOM    149  CA  HIS A  50       6.203 -74.652  18.788  1.00   100           C  
ATOM    150  C   HIS A  50       4.713 -75.005  18.844  1.00   100           C  
ATOM    151  N   PRO A  51       3.921 -74.712  17.788  1.00   100           N  
ATOM    152  CA  PRO A  51       2.483 -75.008  17.774  1.00   100           C  
ATOM    153  C   PRO A  51       2.187 -76.514  17.824  1.00   100           C  
ATOM    154  N   PRO A  52       1.107 -76.953  18.509  1.00   100           N  
ATOM    155  CA  PRO A  52        0.76 -78.376  18.591  1.00   100           C  
ATOM    156  C   PRO A  52       0.713 -79.033  17.204  1.00   100           C  
ATOM    157  N   PRO A  53       3.703 -83.726   6.986  1.00   100           N  
ATOM    158  CA  PRO A  53       3.556 -84.681   5.881  1.00   100           C  
ATOM    159  C   PRO A  53       3.189 -86.049   6.432  1.00   100           C  
ATOM    160  N   GLU A  54       2.256 -86.715    5.76  1.00   100           N  
ATOM    161  CA  GLU A  54       1.908 -88.078   6.139  1.00   100           C  
ATOM    162  C   GLU A  54       3.146 -88.957   6.013  1.00   100           C  
ATOM    163  N   ASP A  55       3.473 -89.659   7.092  1.00   100           N  
ATOM    164  CA  ASP A  55       4.761 -90.336   7.224  1.00   100           C  
ATOM    165  C   ASP A  55       4.504 -91.586   8.052  1.00   100           C  
ATOM    166  N   ALA A  56       4.683 -92.752   7.425  1.00   100           N  
ATOM    167  CA  ALA A  56       4.312  -94.01   8.061  1.00   100           C  
ATOM    168  C   ALA A  56       4.854 -94.101   9.482  1.00   100           C  
ATOM    169  N   ILE A  57       6.068 -93.601   9.712  1.00   100           N  
ATOM    170  CA  ILE A  57       6.642 -93.659  11.053  1.00   100           C  
ATOM    171  C   ILE A  57       5.909 -92.698  11.986  1.00   100           C  
ATOM    172  N   ARG A  58       5.719 -91.447  11.553  1.00   100           N  
ATOM    173  CA  ARG A  58        4.97 -90.492  12.366  1.00   100           C  
ATOM    174  C   ARG A  58       3.599 -91.045  12.737  1.00   100           C  
ATOM    175  N   GLU A  59       2.966 -91.774  11.815  1.00   100           N  
ATOM    176  CA  GLU A  59       1.627 -92.289  12.075  1.00   100           C  
ATOM    177  C   GLU A  59       1.644 -93.456  13.053  1.00   100           C  
ATOM    178  N   MET A  60       2.748 -94.196  13.118  1.00   100           N  
ATOM    179  CA  MET A  60       2.831 -95.376  13.966  1.00   100           C  
ATOM    180  C   MET A  60       3.403 -95.091  15.348  1.00   100           C  
ATOM    181  N   VAL A  61       4.016 -93.931   15.56  1.00   100           N  
ATOM    182  CA  VAL A  61       4.644 -93.588  16.831  1.00   100           C  
ATOM    183  C   VAL A  61       3.771 -92.546  17.517  1.00   100           C  
ATOM    184  N   GLU A  62        3.11  -92.95  18.593  1.00   100           N  
ATOM    185  CA  GLU A  62       2.262 -92.037  19.352  1.00   100           C  
ATOM    186  C   GLU A  62       3.126 -91.006  20.064  1.00   100           C  
ATOM    187  N   PRO A  63       2.941  -89.71  19.812  1.00   100           N  
ATOM    188  CA  PRO A  63       3.744 -88.708  20.522  1.00   100           C  
ATOM    189  C   PRO A  63       3.309 -88.583  21.972  1.00   100           C  
ATOM    190  N   ILE A  64       4.192 -88.051  22.803  1.00   100           N  
ATOM    191  CA  ILE A  64       3.891 -87.874  24.245  1.00   100           C  
ATOM    192  C   ILE A  64       3.007 -86.635   24.37  1.00   100           C  
ATOM    193  N   ASP A  65         2.2  -86.58  25.434  1.00   100           N  
ATOM    194  CA  ASP A  65       1.259 -85.455   25.69  1.00   100           C  
ATOM    195  C   ASP A  65       1.976 -84.111  25.522  1.00   100           C  
ATOM    196  N   GLY A  66       3.184 -83.982  26.076  1.00   100           N  
ATOM    197  CA  GLY A  66       3.947 -82.722  25.984  1.00   100           C  
ATOM    198  C   GLY A  66       4.268 -82.358  24.545  1.00   100           C  
ATOM    199  N   ALA A  67       4.647 -83.347   23.73  1.00   100           N  
ATOM    200  CA  ALA A  67        4.98  -83.11  22.305  1.00   100           C  
ATOM    201  C   ALA A  67       3.738 -82.602  21.562  1.00   100           C  
ATOM    202  N   LYS A  68       2.573 -83.198  21.838  1.00   100           N  
ATOM    203  CA  LYS A  68         1.3  -82.78  21.188  1.00   100           C  
ATOM    204  C   LYS A  68        1.05 -81.306  21.516  1.00   100           C  
ATOM    205  N   ALA A  69        1.16 -80.961  22.801  1.00   100           N  
ATOM    206  CA  ALA A  69        0.96  -79.59  23.307  1.00   100           C  
ATOM    207  C   ALA A  69        2.05 -78.613  22.853  1.00   100           C  
ATOM    208  N   GLY A  70       3.202 -79.075  22.371  1.00   100           N  
ATOM    209  CA  GLY A  70       4.275 -78.188  21.974  1.00   100           C  
ATOM    210  C   GLY A  70       5.132  -77.69  23.113  1.00   100           C  
ATOM    211  N   ASP A  71       5.186 -78.423  24.224  1.00   100           N  
ATOM    212  CA  ASP A  71        5.94 -77.984  25.386  1.00   100           C  
ATOM    213  C   ASP A  71       7.412 -77.782  25.052  1.00   100           C  
ATOM    214  N   ARG A  72       8.055 -76.907  25.821  1.00   100           N  
ATOM    215  CA  ARG A  72       9.503 -76.841  25.815  1.00   100           C  
ATOM    216  C   ARG A  72      10.075 -78.179  26.276  1.00   100           C  
ATOM    217  N   VAL A  73      11.371 -78.355  26.052  1.00   100           N  
ATOM    218  CA  VAL A  73      12.126 -79.457  26.632  1.00   100           C  
ATOM    219  C   VAL A  73      12.886 -78.913  27.832  1.00   100           C  
ATOM    220  N   ARG A  74      12.549 -79.403  29.021  1.00   100           N  
ATOM    221  CA  ARG A  74      13.268 -79.075  30.244  1.00   100           C  
ATOM    222  C   ARG A  74      13.856 -80.367  30.818  1.00   100           C  
ATOM    223  N   TYR A  75      14.404 -80.274  32.029  1.00   100           N  
ATOM    224  CA  TYR A  75      15.268 -81.316  32.557  1.00   100           C  
ATOM    225  C   TYR A  75       14.99 -81.556  34.033  1.00   100           C  
ATOM    226  N   ILE A  76      15.458 -82.705  34.516  1.00   100           N  
ATOM    227  CA  ILE A  76      15.693 -82.932  35.937  1.00   100           C  
ATOM    228  C   ILE A  76      16.999  -83.71  36.059  1.00   100           C  
ATOM    229  N   GLN A  77      17.853 -83.293   36.99  1.00   100           N  
ATOM    230  CA  GLN A  77      19.203 -83.828  37.112  1.00   100           C  
ATOM    231  C   GLN A  77      19.464 -84.249  38.548  1.00   100           C  
ATOM    232  N   PHE A  78      20.075 -85.423  38.712  1.00   100           N  
ATOM    233  CA  PHE A  78      20.363 -85.986  40.022  1.00   100           C  
ATOM    234  C   PHE A  78      21.847 -86.304  40.153  1.00   100           C  
ATOM    235  N   THR A  79      22.386 -86.058  41.343  1.00   100           N  
ATOM    236  CA  THR A  79      23.719 -86.498  41.735  1.00   100           C  
ATOM    237  C   THR A  79      23.572 -87.629  42.744  1.00   100           C  
ATOM    238  N   ASP A  80      24.393 -88.666  42.596  1.00   100           N  
ATOM    239  CA  ASP A  80      24.302 -89.865  43.422  1.00   100           C  
ATOM    240  C   ASP A  80      25.624  -90.09  44.137  1.00   100           C  
ATOM    241  N   SER A  81      25.585 -90.083  45.466  1.00   100           N  
ATOM    242  CA  SER A  81       26.79 -90.311  46.246  1.00   100           C  
ATOM    243  C   SER A  81      27.329 -91.712  45.998  1.00   100           C  
ATOM    244  N   MET A  82      28.649 -91.808  45.837  1.00   100           N  
ATOM    245  CA  MET A  82       29.29  -93.11  45.718  1.00   100           C  
ATOM    246  C   MET A  82      29.275 -93.881  47.028  1.00   100           C  
ATOM    247  N   TYR A  83      28.841 -93.261  48.123  1.00   100           N  
ATOM    248  CA  TYR A  83      28.658 -93.971  49.388  1.00   100           C  
ATOM    249  C   TYR A  83      27.234 -94.525  49.458  1.00   100           C  
ATOM    250  N   PHE A  84      26.973 -95.467   48.55  1.00   100           N  
ATOM    251  CA  PHE A  84      25.839 -96.379  48.645  1.00   100           C  
ATOM    252  C   PHE A  84      24.501 -95.695  48.395  1.00   100           C  
ATOM    253  N   ALA A  85      24.465  -94.71  47.502  1.00   100           N  
ATOM    254  CA  ALA A  85      23.184   -94.2  47.035  1.00   100           C  
ATOM    255  C   ALA A  85      22.453 -95.312  46.282  1.00   100           C  
ATOM    256  N   PRO A  86      21.119 -95.354  46.359  1.00   100           N  
ATOM    257  CA  PRO A  86      20.401 -96.469  45.709  1.00   100           C  
ATOM    258  C   PRO A  86      20.602 -96.518  44.204  1.00   100           C  
ATOM    259  N   ALA A  87      20.424 -95.394  43.514  1.00   100           N  
ATOM    260  CA  ALA A  87      20.647 -95.309   42.08  1.00   100           C  
ATOM    261  C   ALA A  87      22.009 -94.688  41.793  1.00   100           C  
ATOM    262  N   GLN A  88      22.565 -95.031  40.637  1.00   100           N  
ATOM    263  CA  GLN A  88      23.845 -94.485  40.202  1.00   100           C  
ATOM    264  C   GLN A  88      23.739 -94.086  38.733  1.00   100           C  
ATOM    265  N   PRO A  89      24.698 -93.312  38.208  1.00   100           N  
ATOM    266  CA  PRO A  89      24.504 -92.674  36.897  1.00   100           C  
ATOM    267  C   PRO A  89      24.111 -93.596  35.751  1.00   100           C  
ATOM    268  N   TYR A  90      24.912 -94.614  35.428  1.00   100           N  
ATOM    269  CA  TYR A  90      24.555 -95.455  34.285  1.00   100           C  
ATOM    270  C   TYR A  90      23.316 -96.299  34.571  1.00   100           C  
ATOM    271  N   VAL A  91      23.109 -96.699  35.827  1.00   100           N  
ATOM    272  CA  VAL A  91      21.863 -97.371  36.189  1.00   100           C  
ATOM    273  C   VAL A  91      20.671 -96.519  35.774  1.00   100           C  
ATOM    274  N   ARG A  92      20.726  -95.22  36.077  1.00   100           N  
ATOM    275  CA  ARG A  92      19.615  -94.33  35.752  1.00   100           C  
ATOM    276  C   ARG A  92      19.362 -94.288  34.249  1.00   100           C  
ATOM    277  N   SER A  93      20.382 -93.911  33.472  1.00   100           N  
ATOM    278  CA  SER A  93      20.201 -93.769   32.03  1.00   100           C  
ATOM    279  C   SER A  93       19.69 -95.066  31.416  1.00   100           C  
ATOM    280  N   ARG A  94      20.295 -96.193  31.793  1.00   100           N  
ATOM    281  CA  ARG A  94      19.803 -97.487  31.334  1.00   100           C  
ATOM    282  C   ARG A  94       18.35 -97.693  31.745  1.00   100           C  
ATOM    283  N   ALA A  95      18.031 -97.414  33.011  1.00   100           N  
ATOM    284  CA  ALA A  95      16.673 -97.632  33.494  1.00   100           C  
ATOM    285  C   ALA A  95      15.683 -96.674  32.841  1.00   100           C  
ATOM    286  N   TYR A  96      16.062 -95.403  32.689  1.00   100           N  
ATOM    287  CA  TYR A  96      15.153 -94.432   32.09  1.00   100           C  
ATOM    288  C   TYR A  96      14.694 -94.896  30.712  1.00   100           C  
ATOM    289  N   LEU A  97      15.634 -95.342  29.879  1.00   100           N  
ATOM    290  CA  LEU A  97      15.315 -95.733  28.512  1.00   100           C  
ATOM    291  C   LEU A  97      14.665 -97.106  28.418  1.00   100           C  
ATOM    292  N   CYS A  98      14.573 -97.845  29.524  1.00   100           N  
ATOM    293  CA  CYS A  98      13.714  -99.02   29.58  1.00   100           C  
ATOM    294  C   CYS A  98      12.299 -98.683  30.034  1.00   100           C  
ATOM    295  N   ARG A  99      12.137 -97.624  30.829  1.00   100           N  
ATOM    296  CA  ARG A  99      10.873 -97.325  31.485  1.00   100           C  
ATOM    297  C   ARG A  99      10.094 -96.185  30.845  1.00   100           C  
ATOM    298  N   TYR A 100      10.768 -95.166  30.318  1.00   100           N  
ATOM    299  CA  TYR A 100      10.121 -93.922  29.928  1.00   100           C  
ATOM    300  C   TYR A 100      10.251 -93.685   28.43  1.00   100           C  
ATOM    301  N   ARG A 101       9.209 -93.095  27.843  1.00   100           N  
ATOM    302  CA  ARG A 101       9.182 -92.799   26.42  1.00   100           C  
ATOM    303  C   ARG A 101        9.77 -91.421  26.139  1.00   100           C  
ATOM    304  N   GLY A 102      10.305 -91.262  24.933  1.00   100           N  
ATOM    305  CA  GLY A 102      10.784 -89.955  24.499  1.00   100           C  
ATOM    306  C   GLY A 102      11.769 -89.316   25.45  1.00   100           C  
ATOM    307  N   ALA A 103      12.709   -90.1  25.968  1.00   100           N  
ATOM    308  CA  ALA A 103      13.632 -89.641  26.997  1.00   100           C  
ATOM    309  C   ALA A 103       15.01 -89.388  26.403  1.00   100           C  
ATOM    310  N   ASP A 104      15.584 -88.231  26.729  1.00   100           N  
ATOM    311  CA  ASP A 104      16.964 -87.887  26.397  1.00   100           C  
ATOM    312  C   ASP A 104      17.763 -87.962  27.698  1.00   100           C  
ATOM    313  N   ALA A 105       18.38 -89.115  27.944  1.00   100           N  
ATOM    314  CA  ALA A 105      19.103  -89.37  29.183  1.00   100           C  
ATOM    315  C   ALA A 105      20.602  -89.24  28.953  1.00   100           C  
ATOM    316  N   GLY A 106      21.273 -88.566  29.874  1.00   100           N  
ATOM    317  CA  GLY A 106      22.711  -88.37  29.782  1.00   100           C  
ATOM    318  C   GLY A 106      23.393 -88.737   31.08  1.00   100           C  
ATOM    319  N   THR A 107      24.505 -89.459  30.962  1.00   100           N  
ATOM    320  CA  THR A 107      25.227 -89.971  32.118  1.00   100           C  
ATOM    321  C   THR A 107      26.573 -89.271  32.259  1.00   100           C  
ATOM    322  N   LEU A 108      26.867 -88.816  33.476  1.00   100           N  
ATOM    323  CA  LEU A 108      28.167 -88.271   33.84  1.00   100           C  
ATOM    324  C   LEU A 108       28.51 -88.787  35.234  1.00   100           C  
ATOM    325  N   SER A 109       29.76 -88.565  35.646  1.00   100           N  
ATOM    326  CA  SER A 109      30.241 -89.049  36.967  1.00   100           C  
ATOM    327  C   SER A 109      29.497 -88.343  38.107  1.00   100           C  
ATOM    328  N   GLY A 110      29.507 -87.007  38.115  1.00   100           N  
ATOM    329  CA  GLY A 110      28.855 -86.233  39.188  1.00   100           C  
ATOM    330  C   GLY A 110      27.419 -85.834  38.887  1.00   100           C  
ATOM    331  N   ARG A 111      26.868 -86.216   37.74  1.00   100           N  
ATOM    332  CA  ARG A 111      25.486 -85.785   37.42  1.00   100           C  
ATOM    333  C   ARG A 111      24.821 -86.744  36.433  1.00   100           C  
ATOM    334  N   GLN A 112      23.514 -86.895   36.57  1.00   100           N  
ATOM    335  CA  GLN A 112      22.671  -87.74   35.68  1.00   100           C  
ATOM    336  C   GLN A 112      21.446 -86.892   35.32  1.00   100           C  
ATOM    337  N   ILE A 113      21.173 -86.698  34.027  1.00   100           N  
ATOM    338  CA  ILE A 113       20.04 -85.811  33.628  1.00   100           C  
ATOM    339  C   ILE A 113      19.112  -86.53  32.643  1.00   100           C  
ATOM    340  N   ILE A 114       17.88 -86.025   32.53  1.00   100           N  
ATOM    341  CA  ILE A 114      16.851 -86.527  31.573  1.00   100           C  
ATOM    342  C   ILE A 114      16.054 -85.319   31.07  1.00   100           C  
ATOM    343  N   GLU A 115      16.083 -85.077  29.758  1.00   100           N  
ATOM    344  CA  GLU A 115      15.352 -83.975   29.15  1.00   100           C  
ATOM    345  C   GLU A 115      14.181 -84.537  28.358  1.00   100           C  
ATOM    346  N   THR A 116       13.02 -83.908  28.486  1.00   100           N  
ATOM    347  CA  THR A 116      11.842  -84.32  27.725  1.00   100           C  
ATOM    348  C   THR A 116      10.792  -83.22  27.836  1.00   100           C  
ATOM    349  N   ARG A 117        9.65 -83.448  27.189  1.00   100           N  
ATOM    350  CA  ARG A 117       8.577 -82.462  27.175  1.00   100           C  
ATOM    351  C   ARG A 117       8.133 -82.146  28.598  1.00   100           C  
ATOM    352  N   GLU A 118       7.834 -80.868  28.847  1.00   100           N  
ATOM    353  CA  GLU A 118       7.763  -80.38  30.221  1.00   100           C  
ATOM    354  C   GLU A 118       6.706 -81.123  31.032  1.00   100           C  
ATOM    355  N   ARG A 119       5.481 -81.218  30.515  1.00   100           N  
ATOM    356  CA  ARG A 119       4.435 -81.864  31.302  1.00   100           C  
ATOM    357  C   ARG A 119       4.766 -83.328  31.555  1.00   100           C  
ATOM    358  N   ASP A 120       5.401 -83.994  30.589  1.00   100           N  
ATOM    359  CA  ASP A 120       5.821 -85.376  30.799  1.00   100           C  
ATOM    360  C   ASP A 120       7.004 -85.449  31.757  1.00   100           C  
ATOM    361  N   LEU A 121        7.94   -84.5   31.65  1.00   100           N  
ATOM    362  CA  LEU A 121       9.039 -84.425  32.608  1.00   100           C  
ATOM    363  C   LEU A 121       8.514 -84.346  34.034  1.00   100           C  
ATOM    364  N   GLU A 122       7.451 -83.567  34.249  1.00   100           N  
ATOM    365  CA  GLU A 122       6.897 -83.431   35.59  1.00   100           C  
ATOM    366  C   GLU A 122       6.327 -84.756  36.078  1.00   100           C  
ATOM    367  N   LYS A 123       5.727 -85.532  35.173  1.00   100           N  
ATOM    368  CA  LYS A 123        5.17 -86.817  35.573  1.00   100           C  
ATOM    369  C   LYS A 123        6.28 -87.806  35.919  1.00   100           C  
ATOM    370  N   ILE A 124       7.341 -87.844  35.107  1.00   100           N  
ATOM    371  CA  ILE A 124       8.494 -88.686  35.416  1.00   100           C  
ATOM    372  C   ILE A 124        9.12 -88.265   36.74  1.00   100           C  
ATOM    373  N   SER A 125       9.293 -86.955  36.935  1.00   100           N  
ATOM    374  CA  SER A 125       9.992 -86.461  38.116  1.00   100           C  
ATOM    375  C   SER A 125       9.341 -86.947  39.405  1.00   100           C  
ATOM    376  N   LYS A 126       8.009 -87.033  39.432  1.00   100           N  
ATOM    377  CA  LYS A 126       7.341 -87.499  40.643  1.00   100           C  
ATOM    378  C   LYS A 126       7.799 -88.903  41.021  1.00   100           C  
ATOM    379  N   GLU A 127       7.902 -89.802  40.039  1.00   100           N  
ATOM    380  CA  GLU A 127       8.352 -91.157  40.331  1.00   100           C  
ATOM    381  C   GLU A 127       9.796 -91.163  40.815  1.00   100           C  
ATOM    382  N   LEU A 128      10.662 -90.414  40.133  1.00   100           N  
ATOM    383  CA  LEU A 128      12.069  -90.38  40.514  1.00   100           C  
ATOM    384  C   LEU A 128      12.263 -89.818  41.917  1.00   100           C  
ATOM    385  N   LEU A 129      11.343 -88.972  42.381  1.00   100           N  
ATOM    386  CA  LEU A 129      11.496 -88.326  43.677  1.00   100           C  
ATOM    387  C   LEU A 129      10.884  -89.12  44.823  1.00   100           C  
ATOM    388  N   GLU A 130       9.831  -89.86  44.531  1.00   100           N  
ATOM    389  CA  GLU A 130       9.068 -90.543  45.587  1.00   100           C  
ATOM    390  C   GLU A 130       9.564 -91.953  45.863  1.00   100           C  
ATOM    391  N   THR A 131      10.284 -92.547  44.925  1.00   100           N  
ATOM    392  CA  THR A 131       10.64 -93.955  44.976  1.00   100           C  
ATOM    393  C   THR A 131      12.114 -94.126  45.331  1.00   100           C  
ATOM    394  N   GLU A 132      12.552 -95.387  45.355  1.00   100           N  
ATOM    395  CA  GLU A 132      13.915 -95.736  45.739  1.00   100           C  
ATOM    396  C   GLU A 132      14.965 -95.271  44.738  1.00   100           C  
ATOM    397  N   PHE A 133      14.583  -94.56  43.676  1.00   100           N  
ATOM    398  CA  PHE A 133      15.587 -93.881  42.865  1.00   100           C  
ATOM    399  C   PHE A 133      16.356  -92.86  43.694  1.00   100           C  
ATOM    400  N   PHE A 134      15.744 -92.357  44.765  1.00   100           N  
ATOM    401  CA  PHE A 134      16.219 -91.178   45.47  1.00   100           C  
ATOM    402  C   PHE A 134      16.254 -91.432  46.967  1.00   100           C  
ATOM    403  N   ASP A 135       17.35 -91.015  47.594  1.00   100           N  
ATOM    404  CA  ASP A 135      17.474 -90.949  49.037  1.00   100           C  
ATOM    405  C   ASP A 135      17.812 -89.512  49.414  1.00   100           C  
ATOM    406  N   PRO A 136       17.13 -88.918  50.398  1.00   100           N  
ATOM    407  CA  PRO A 136      17.318  -87.48  50.653  1.00   100           C  
ATOM    408  C   PRO A 136      18.711 -87.107  51.134  1.00   100           C  
ATOM    409  N   ALA A 137      19.528  -88.07  51.554  1.00   100           N  
ATOM    410  CA  ALA A 137      20.862 -87.782  52.067  1.00   100           C  
ATOM    411  C   ALA A 137      21.969 -88.123   51.08  1.00   100           C  
ATOM    412  N   ARG A 138      21.862 -89.253  50.387  1.00   100           N  
ATOM    413  CA  ARG A 138      22.894   -89.7  49.462  1.00   100           C  
ATOM    414  C   ARG A 138      22.612 -89.306  48.017  1.00   100           C  
ATOM    415  N   SER A 139      21.474 -88.673  47.746  1.00   100           N  
ATOM    416  CA  SER A 139      21.157 -88.181  46.414  1.00   100           C  
ATOM    417  C   SER A 139      20.621  -86.76  46.519  1.00   100           C  
ATOM    418  N   GLY A 140       20.62 -86.065  45.382  1.00   100           N  
ATOM    419  CA  GLY A 140      20.325  -84.62  45.382  1.00   100           C  
ATOM    420  C   GLY A 140      19.909 -84.131  44.009  1.00   100           C  
ATOM    421  N   VAL A 141      18.898 -83.258  43.951  1.00   100           N  
ATOM    422  CA  VAL A 141       18.44 -82.681  42.652  1.00   100           C  
ATOM    423  C   VAL A 141      19.247 -81.403  42.409  1.00   100           C  
ATOM    424  N   ARG A 142      20.275 -81.472  41.557  1.00   100           N  
ATOM    425  CA  ARG A 142      21.129 -80.283  41.291  1.00   100           C  
ATOM    426  C   ARG A 142      21.196 -79.993  39.787  1.00   100           C  
ATOM    427  N   GLY A 143      20.862 -78.761  39.387  1.00   100           N  
ATOM    428  CA  GLY A 143      20.946 -78.349  37.972  1.00   100           C  
ATOM    429  C   GLY A 143      22.273 -77.671   37.67  1.00   100           C  
ATOM    430  N   LYS A 144      23.021 -77.314   38.72  1.00   100           N  
ATOM    431  CA  LYS A 144      24.347 -76.646  38.598  1.00   100           C  
ATOM    432  C   LYS A 144      25.146 -76.899  39.882  1.00   100           C  
ATOM    433  N   SER A 145      26.473 -76.714  39.834  1.00   100           N  
ATOM    434  CA  SER A 145      27.359 -76.947   41.01  1.00   100           C  
ATOM    435  C   SER A 145      27.036 -78.328  41.584  1.00   100           C  
ATOM    436  N   VAL A 146       27.24 -79.369  40.775  1.00   100           N  
ATOM    437  CA  VAL A 146      26.857  -80.73  41.139  1.00   100           C  
ATOM    438  C   VAL A 146      27.911 -81.427  41.982  1.00   100           C  
ATOM    439  N   HIS A 147      28.997 -80.738  42.315  1.00   100           N  
ATOM    440  CA  HIS A 147      30.081  -81.31  43.103  1.00   100           C  
ATOM    441  C   HIS A 147       29.54  -82.02  44.337  1.00   100           C  
ATOM    442  N   GLY A 148      29.967 -83.269  44.539  1.00   100           N  
ATOM    443  CA  GLY A 148      29.555 -83.994  45.726  1.00   100           C  
ATOM    444  C   GLY A 148       29.45 -85.505  45.618  1.00   100           C  
ATOM    445  N   HIS A 149      29.293 -86.044  44.405  1.00   100           N  
ATOM    446  CA  HIS A 149      29.113 -87.488  44.272  1.00   100           C  
ATOM    447  C   HIS A 149      30.294 -88.262  44.847  1.00   100           C  
ATOM    448  N   SER A 150      31.495 -87.686  44.796  1.00   100           N  
ATOM    449  CA  SER A 150      32.716 -88.361  45.217  1.00   100           C  
ATOM    450  C   SER A 150      33.257 -87.828  46.537  1.00   100           C  
ATOM    451  N   LEU A 151      32.522 -86.946  47.201  1.00   100           N  
ATOM    452  CA  LEU A 151      33.007 -86.313  48.415  1.00   100           C  
ATOM    453  C   LEU A 151       32.58 -87.091  49.653  1.00   100           C  
ATOM    454  N   ARG A 152      33.313 -86.868  50.739  1.00   100           N  
ATOM    455  CA  ARG A 152      32.923 -87.422  52.022  1.00   100           C  
ATOM    456  C   ARG A 152      31.594 -86.821  52.465  1.00   100           C  
ATOM    457  N   LEU A 153      30.896 -87.546  53.342  1.00   100           N  
ATOM    458  CA  LEU A 153      29.588 -87.074  53.868  1.00   100           C  
ATOM    459  C   LEU A 153      29.826 -86.117  55.042  1.00   100           C  
ATOM    460  N   ASP A 154      28.771 -85.427  55.488  1.00   100           N  
ATOM    461  CA  ASP A 154      28.873 -84.491  56.641  1.00   100           C  
ATOM    462  C   ASP A 154      28.544 -85.253  57.934  1.00   100           C  
ATOM    463  N   GLU A 155      28.485 -84.548  59.067  1.00   100           N  
ATOM    464  CA  GLU A 155      28.204 -85.214  60.367  1.00   100           C  
ATOM    465  C   GLU A 155        26.9 -86.018  60.268  1.00   100           C  
ATOM    466  N   ASP A 156      25.879 -85.461  59.608  1.00   100           N  
ATOM    467  CA  ASP A 156      24.555  -86.12  59.466  1.00   100           C  
ATOM    468  C   ASP A 156      24.523 -87.124  58.302  1.00   100           C  
ATOM    469  N   GLY A 157      25.637 -87.402  57.609  1.00   100           N  
ATOM    470  CA  GLY A 157      25.501 -88.351  56.527  1.00   100           C  
ATOM    471  C   GLY A 157      24.976  -87.76  55.239  1.00   100           C  
ATOM    472  N   MET A 158      24.791 -86.445  55.181  1.00   100           N  
ATOM    473  CA  MET A 158      24.337 -85.784   53.97  1.00   100           C  
ATOM    474  C   MET A 158       25.49  -85.63  52.986  1.00   100           C  
ATOM    475  N   MET A 159      25.163  -85.67  51.695  1.00   100           N  
ATOM    476  CA  MET A 159      26.139 -85.471  50.605  1.00   100           C  
ATOM    477  C   MET A 159      26.448  -83.98  50.584  1.00   100           C  
ATOM    478  N   PHE A 160      27.667 -83.627   50.22  1.00   100           N  
ATOM    479  CA  PHE A 160      28.138 -82.234  50.149  1.00   100           C  
ATOM    480  C   PHE A 160      27.326 -81.541  49.058  1.00   100           C  
ATOM    481  N   ASP A 161      26.885 -80.325  49.291  1.00   100           N  
ATOM    482  CA  ASP A 161      26.184 -79.557  48.261  1.00   100           C  
ATOM    483  C   ASP A 161      26.795 -78.164  48.321  1.00   100           C  
ATOM    484  N   MET A 162      27.438 -77.676  47.246  1.00   100           N  
ATOM    485  CA  MET A 162      27.975 -76.321  47.206  1.00   100           C  
ATOM    486  C   MET A 162      26.903  -75.28  47.485  1.00   100           C  
ATOM    487  N   LEU A 163      25.656 -75.565  47.116  1.00   100           N  
ATOM    488  CA  LEU A 163      24.559  -74.62  47.261  1.00   100           C  
ATOM    489  C   LEU A 163      23.565 -75.014  48.346  1.00   100           C  
ATOM    490  N   ARG A 164      23.737 -76.173  48.977  1.00   100           N  
ATOM    491  CA  ARG A 164      22.917 -76.584  50.117  1.00   100           C  
ATOM    492  C   ARG A 164      21.425 -76.482   49.81  1.00   100           C  
ATOM    493  N   ARG A 165      21.005 -77.239  48.796  1.00   100           N  
ATOM    494  CA  ARG A 165      19.593 -77.273  48.432  1.00   100           C  
ATOM    495  C   ARG A 165      18.777 -78.163  49.362  1.00   100           C  
ATOM    496  N   GLN A 166        19.4 -79.167  49.977  1.00   100           N  
ATOM    497  CA  GLN A 166      18.714 -80.127  50.836  1.00   100           C  
ATOM    498  C   GLN A 166      19.338 -80.088  52.222  1.00   100           C  
ATOM    499  N   ILE A 167       18.53 -79.742  53.221  1.00   100           N  
ATOM    500  CA  ILE A 167      18.992 -79.478  54.578  1.00   100           C  
ATOM    501  C   ILE A 167      18.466 -80.573  55.497  1.00   100           C  
ATOM    502  N   TYR A 168      19.374 -81.201  56.247  1.00   100           N  
ATOM    503  CA  TYR A 168      18.973 -82.272  57.194  1.00   100           C  
ATOM    504  C   TYR A 168      18.571 -81.638  58.529  1.00   100           C  
ATOM    505  N   ASN A 169      17.332 -81.881  58.967  1.00   100           N  
ATOM    506  CA  ASN A 169      16.826 -81.347  60.261  1.00   100           C  
ATOM    507  C   ASN A 169      17.068 -82.407  61.342  1.00   100           C  
ATOM    508  N   LYS A 170      17.932 -82.106  62.317  1.00   100           N  
ATOM    509  CA  LYS A 170      18.264 -83.092  63.376  1.00   100           C  
ATOM    510  C   LYS A 170      17.052 -83.315  64.285  1.00   100           C  
ATOM    511  N   ASP A 171       16.34  -82.24  64.636  1.00   100           N  
ATOM    512  CA  ASP A 171      15.137 -82.349  65.504  1.00   100           C  
ATOM    513  C   ASP A 171      14.153 -83.338   64.87  1.00   100           C  
ATOM    514  N   THR A 172      13.641 -83.005  63.681  1.00   100           N  
ATOM    515  CA  THR A 172       12.66 -83.868  62.968  1.00   100           C  
ATOM    516  C   THR A 172      13.328 -85.177  62.533  1.00   100           C  
ATOM    517  N   GLY A 173      14.581 -85.104  62.074  1.00   100           N  
ATOM    518  CA  GLY A 173       15.31 -86.303  61.616  1.00   100           C  
ATOM    519  C   GLY A 173      15.077 -86.553  60.136  1.00   100           C  
ATOM    520  N   ARG A 174      14.438 -85.586  59.468  1.00   100           N  
ATOM    521  CA  ARG A 174      14.113 -85.671  58.019  1.00   100           C  
ATOM    522  C   ARG A 174      14.891 -84.592  57.255  1.00   100           C  
ATOM    523  N   VAL A 175      14.741 -84.568  55.928  1.00   100           N  
ATOM    524  CA  VAL A 175      15.421 -83.619  55.058  1.00   100           C  
ATOM    525  C   VAL A 175      14.378 -82.717  54.413  1.00   100           C  
ATOM    526  N   GLU A 176      14.706 -81.433  54.306  1.00   100           N  
ATOM    527  CA  GLU A 176      13.855 -80.443  53.664  1.00   100           C  
ATOM    528  C   GLU A 176      14.613 -79.833  52.495  1.00   100           C  
ATOM    529  N   MET A 177      13.923  -79.65  51.374  1.00   100           N  
ATOM    530  CA  MET A 177      14.505 -78.989  50.214  1.00   100           C  
ATOM    531  C   MET A 177      14.145 -77.509  50.267  1.00   100           C  
ATOM    532  N   VAL A 178      15.164 -76.653  50.389  1.00   100           N  
ATOM    533  CA  VAL A 178      14.952 -75.225  50.595  1.00   100           C  
ATOM    534  C   VAL A 178      15.157 -74.398  49.334  1.00   100           C  
ATOM    535  N   LYS A 179      15.716 -74.978  48.278  1.00   100           N  
ATOM    536  CA  LYS A 179      15.917 -74.291  47.014  1.00   100           C  
ATOM    537  C   LYS A 179      15.472 -75.205  45.882  1.00   100           C  
ATOM    538  N   ASN A 180      15.124 -74.607  44.746  1.00   100           N  
ATOM    539  CA  ASN A 180      14.861 -75.415  43.565  1.00   100           C  
ATOM    540  C   ASN A 180      16.186 -75.983  43.052  1.00   100           C  
ATOM    541  N   GLN A 181      16.112 -76.797  42.001  1.00   100           N  
ATOM    542  CA  GLN A 181      17.291  -77.56  41.614  1.00   100           C  
ATOM    543  C   GLN A 181      18.394 -76.689  41.021  1.00   100           C  
ATOM    544  N   ILE A 182      18.088 -75.462  40.592  1.00   100           N  
ATOM    545  CA  ILE A 182      19.116  -74.57  40.059  1.00   100           C  
ATOM    546  C   ILE A 182      19.662 -73.614  41.114  1.00   100           C  
ATOM    547  N   GLY A 183      19.197 -73.709  42.357  1.00   100           N  
ATOM    548  CA  GLY A 183      19.781 -72.975   43.46  1.00   100           C  
ATOM    549  C   GLY A 183      19.023 -71.764  43.961  1.00   100           C  
ATOM    550  N   ASP A 184      17.819 -71.508  43.458  1.00   100           N  
ATOM    551  CA  ASP A 184      17.002 -70.397  43.932  1.00   100           C  
ATOM    552  C   ASP A 184      16.179 -70.814  45.146  1.00   100           C  
ATOM    553  N   GLU A 185      16.113 -69.933  46.147  1.00   100           N  
ATOM    554  CA  GLU A 185      15.358 -70.243  47.354  1.00   100           C  
ATOM    555  C   GLU A 185       13.89  -70.52  47.038  1.00   100           C  
ATOM    556  N   LEU A 186      13.327 -71.503  47.737  1.00   100           N  
ATOM    557  CA  LEU A 186      11.903 -71.784  47.698  1.00   100           C  
ATOM    558  C   LEU A 186      11.209 -71.031  48.829  1.00   100           C  
ATOM    559  N   ASP A 187       9.965 -70.621   48.58  1.00   100           N  
ATOM    560  CA  ASP A 187       9.193 -69.965   49.63  1.00   100           C  
ATOM    561  C   ASP A 187       8.886 -70.936  50.764  1.00   100           C  
ATOM    562  N   GLU A 188       8.284  -72.08  50.441  1.00   100           N  
ATOM    563  CA  GLU A 188       8.022 -73.127   51.42  1.00   100           C  
ATOM    564  C   GLU A 188       8.835 -74.363  51.068  1.00   100           C  
ATOM    565  N   PRO A 189       9.755 -74.813  51.923  1.00   100           N  
ATOM    566  CA  PRO A 189      10.531 -76.017    51.6  1.00   100           C  
ATOM    567  C   PRO A 189        9.65 -77.251  51.483  1.00   100           C  
ATOM    568  N   VAL A 190      10.219 -78.288  50.873  1.00   100           N  
ATOM    569  CA  VAL A 190       9.524 -79.543  50.612  1.00   100           C  
ATOM    570  C   VAL A 190       10.15 -80.622  51.484  1.00   100           C  
ATOM    571  N   ASP A 191       9.359  -81.17  52.403  1.00   100           N  
ATOM    572  CA  ASP A 191       9.805 -82.307  53.194  1.00   100           C  
ATOM    573  C   ASP A 191      10.106 -83.493  52.288  1.00   100           C  
ATOM    574  N   LEU A 192      11.293 -84.076  52.458  1.00   100           N  
ATOM    575  CA  LEU A 192      11.718 -85.231  51.677  1.00   100           C  
ATOM    576  C   LEU A 192      11.873 -86.493  52.517  1.00   100           C  
ATOM    577  N   GLY A 193      11.396 -86.459  53.753  1.00   100           N  
ATOM    578  CA  GLY A 193      11.439 -87.679  54.573  1.00   100           C  
ATOM    579  C   GLY A 193      12.764  -87.87  55.264  1.00   100           C  
ATOM    580  N   GLU A 194      12.979 -89.059  55.827  1.00   100           N  
ATOM    581  CA  GLU A 194      14.234 -89.361  56.557  1.00   100           C  
ATOM    582  C   GLU A 194      15.186 -90.122  55.637  1.00   100           C  
ATOM    583  N   PRO A 195      16.511 -89.904  55.748  1.00   100           N  
ATOM    584  CA  PRO A 195      17.482 -90.615  54.913  1.00   100           C  
ATOM    585  C   PRO A 195       17.51 -92.099  55.281  1.00   100           C  
ATOM    586  N   LEU A 196      17.789 -92.944  54.292  1.00   100           N  
ATOM    587  CA  LEU A 196      17.863 -94.406  54.524  1.00   100           C  
ATOM    588  C   LEU A 196      19.082 -94.715  55.396  1.00   100           C  
ATOM    589  N   ASP A 197      18.955 -95.767  56.198  1.00   100           N  
ATOM    590  CA  ASP A 197      20.004 -96.321  57.097  1.00   100           C  
ATOM    591  C   ASP A 197      21.024 -97.123  56.277  1.00   100           C  
ATOM    592  N   GLU A 198      22.236 -97.294  56.813  1.00   100           N  
ATOM    593  CA  GLU A 198      23.322 -97.992  56.074  1.00   100           C  
ATOM    594  C   GLU A 198      22.874 -99.418   55.73  1.00   100           C  
ATOM    595  N   GLU A 199       22.22-100.109  56.667  1.00   100           N  
ATOM    596  CA  GLU A 199      21.718-101.484  56.411  1.00   100           C  
ATOM    597  C   GLU A 199      20.764 -101.46   55.21  1.00   100           C  
ATOM    598  N   THR A 200      19.889 -100.45  55.131  1.00   100           N  
ATOM    599  CA  THR A 200      18.904-100.358  54.028  1.00   100           C  
ATOM    600  C   THR A 200      19.621 -99.839   52.78  1.00   100           C  
ATOM    601  N   LEU A 201      20.532 -98.887  52.934  1.00   100           N  
ATOM    602  CA  LEU A 201      21.308  -98.38  51.809  1.00   100           C  
ATOM    603  C   LEU A 201      22.052 -99.508  51.099  1.00   100           C  
ATOM    604  N   MET A 202       22.76-100.349  51.859  1.00   100           N  
ATOM    605  CA  MET A 202      23.515-101.434   51.24  1.00   100           C  
ATOM    606  C   MET A 202      22.607-102.465  50.584  1.00   100           C  
ATOM    607  N   GLU A 203      21.421-102.703  51.149  1.00   100           N  
ATOM    608  CA  GLU A 203      20.489-103.641  50.532  1.00   100           C  
ATOM    609  C   GLU A 203      20.047 -103.16  49.156  1.00   100           C  
ATOM    610  N   LYS A 204      19.953-101.843  48.961  1.00   100           N  
ATOM    611  CA  LYS A 204      19.337-101.277  47.772  1.00   100           C  
ATOM    612  C   LYS A 204      20.327-100.654  46.797  1.00   100           C  
ATOM    613  N   THR A 205      21.597-100.524  47.168  1.00   100           N  
ATOM    614  CA  THR A 205      22.521 -99.752   46.35  1.00   100           C  
ATOM    615  C   THR A 205      22.875-100.495  45.067  1.00   100           C  
ATOM    616  N   THR A 206      23.205 -99.721  44.032  1.00   100           N  
ATOM    617  CA  THR A 206      23.598 -100.26  42.739  1.00   100           C  
ATOM    618  C   THR A 206      25.058 -99.974  42.411  1.00   100           C  
ATOM    619  N   ILE A 207      25.841 -99.527  43.388  1.00   100           N  
ATOM    620  CA  ILE A 207      27.271 -99.305  43.216  1.00   100           C  
ATOM    621  C   ILE A 207      28.009-100.465  43.865  1.00   100           C  
ATOM    622  N   TYR A 208      29.057-100.949  43.201  1.00   100           N  
ATOM    623  CA  TYR A 208      29.945-101.936  43.795  1.00   100           C  
ATOM    624  C   TYR A 208      31.022 -101.22  44.603  1.00   100           C  
ATOM    625  N   ARG A 209      31.308 -101.74  45.793  1.00   100           N  
ATOM    626  CA  ARG A 209      32.379-101.209  46.624  1.00   100           C  
ATOM    627  C   ARG A 209      32.953-102.336   47.47  1.00   100           C  
ATOM    628  N   VAL A 210      34.231-102.191  47.831  1.00   100           N  
ATOM    629  CA  VAL A 210      34.901-103.224  48.613  1.00   100           C  
ATOM    630  C   VAL A 210      34.228-103.381   49.97  1.00   100           C  
ATOM    631  N   ASP A 211       33.75-102.277  50.544  1.00   100           N  
ATOM    632  CA  ASP A 211      33.047-102.301  51.819  1.00   100           C  
ATOM    633  C   ASP A 211      31.562-102.603  51.661  1.00   100           C  
ATOM    634  N   GLY A 212       31.13-102.981  50.459  1.00   100           N  
ATOM    635  CA  GLY A 212       29.81-103.536   50.24  1.00   100           C  
ATOM    636  C   GLY A 212       29.94 -104.85  49.497  1.00   100           C  
ATOM    637  N   GLU A 213      29.512-104.875   48.24  1.00   100           N  
ATOM    638  CA  GLU A 213      29.818-105.963  47.321  1.00   100           C  
ATOM    639  C   GLU A 213      30.805-105.448  46.281  1.00   100           C  
ATOM    640  N   ALA A 214      31.967-106.086  46.204  1.00   100           N  
ATOM    641  CA  ALA A 214      32.981-105.688  45.241  1.00   100           C  
ATOM    642  C   ALA A 214      32.628-106.224  43.861  1.00   100           C  
ATOM    643  N   TYR A 215      32.817 -105.38  42.846  1.00   100           N  
ATOM    644  CA  TYR A 215        32.6 -105.81  41.468  1.00   100           C  
ATOM    645  C   TYR A 215      33.418-107.056  41.164  1.00   100           C  
ATOM    646  N   ARG A 216      34.658  -107.1  41.652  1.00   100           N  
ATOM    647  CA  ARG A 216      35.512-108.259  41.421  1.00   100           C  
ATOM    648  C   ARG A 216      34.939-109.522  42.048  1.00   100           C  
ATOM    649  N   ASP A 217      34.018-109.387  43.007  1.00   100           N  
ATOM    650  CA  ASP A 217      33.354-110.552  43.575  1.00   100           C  
ATOM    651  C   ASP A 217      32.192-111.031  42.717  1.00   100           C  
ATOM    652  N   ASP A 218      31.642-110.165  41.866  1.00   100           N  
ATOM    653  CA  ASP A 218      30.597-110.558   40.92  1.00   100           C  
ATOM    654  C   ASP A 218      31.267-111.107  39.656  1.00   100           C  
ATOM    655  N   VAL A 219      31.816-112.316  39.802  1.00   100           N  
ATOM    656  CA  VAL A 219      32.693 -112.87  38.774  1.00   100           C  
ATOM    657  C   VAL A 219      31.969-112.956  37.437  1.00   100           C  
ATOM    658  N   GLU A 220      30.683-113.313   37.46  1.00   100           N  
ATOM    659  CA  GLU A 220      29.951-113.493  36.211  1.00   100           C  
ATOM    660  C   GLU A 220      29.682-112.165  35.517  1.00   100           C  
ATOM    661  N   ALA A 221      29.472-111.091  36.282  1.00   100           N  
ATOM    662  CA  ALA A 221      29.334-109.772   35.67  1.00   100           C  
ATOM    663  C   ALA A 221      30.657-109.312  35.071  1.00   100           C  
ATOM    664  N   VAL A 222      31.762-109.523  35.792  1.00   100           N  
ATOM    665  CA  VAL A 222      33.078-109.212  35.242  1.00   100           C  
ATOM    666  C   VAL A 222      33.325-110.042   33.99  1.00   100           C  
ATOM    667  N   GLU A 223       32.85-111.288  33.992  1.00   100           N  
ATOM    668  CA  GLU A 223      33.085-112.185  32.868  1.00   100           C  
ATOM    669  C   GLU A 223      32.419-111.674  31.598  1.00   100           C  
ATOM    670  N   ILE A 224      31.201-111.143  31.715  1.00   100           N  
ATOM    671  CA  ILE A 224      30.503-110.626  30.543  1.00   100           C  
ATOM    672  C   ILE A 224        31.2-109.373   30.02  1.00   100           C  
ATOM    673  N   MET A 225      31.692-108.522  30.923  1.00   100           N  
ATOM    674  CA  MET A 225      32.384-107.314  30.485  1.00   100           C  
ATOM    675  C   MET A 225      33.666-107.661  29.739  1.00   100           C  
ATOM    676  N   GLN A 226      34.417-108.651  30.232  1.00   100           N  
ATOM    677  CA  GLN A 226      35.609-109.096  29.517  1.00   100           C  
ATOM    678  C   GLN A 226      35.246-109.699  28.165  1.00   100           C  
ATOM    679  N   ARG A 227      34.171 -110.49  28.122  1.00   100           N  
ATOM    680  CA  ARG A 227      33.698-111.043  26.856  1.00   100           C  
ATOM    681  C   ARG A 227      33.401-109.933  25.855  1.00   100           C  
ATOM    682  N   ILE A 228      32.611 -108.94  26.271  1.00   100           N  
ATOM    683  CA  ILE A 228      32.296-107.815  25.392  1.00   100           C  
ATOM    684  C   ILE A 228      33.577-107.172   24.88  1.00   100           C  
ATOM    685  N   HIS A 229      34.577-107.033  25.753  1.00   100           N  
ATOM    686  CA  HIS A 229      35.837-106.433  25.332  1.00   100           C  
ATOM    687  C   HIS A 229      36.508-107.268  24.249  1.00   100           C  
ATOM    688  N   VAL A 230      36.564-108.585  24.448  1.00   100           N  
ATOM    689  CA  VAL A 230      37.263-109.447  23.503  1.00   100           C  
ATOM    690  C   VAL A 230      36.532-109.491  22.168  1.00   100           C  
ATOM    691  N   LEU A 231      35.207-109.634  22.192  1.00   100           N  
ATOM    692  CA  LEU A 231      34.468-109.748  20.937  1.00   100           C  
ATOM    693  C   LEU A 231      34.523-108.446  20.145  1.00   100           C  
ATOM    694  N   ARG A 232      34.433-107.303  20.829  1.00   100           N  
ATOM    695  CA  ARG A 232      34.642-106.026  20.157  1.00   100           C  
ATOM    696  C   ARG A 232      36.001-105.996  19.469  1.00   100           C  
ATOM    697  N   SER A 233      37.048-106.416  20.184  1.00   100           N  
ATOM    698  CA  SER A 233      38.392-106.412  19.615  1.00   100           C  
ATOM    699  C   SER A 233       38.45-107.264  18.355  1.00   100           C  
ATOM    700  N   GLN A 234       37.91-108.481   18.45  1.00   100           N  
ATOM    701  CA  GLN A 234      37.925-109.444  17.317  1.00   100           C  
ATOM    702  C   GLN A 234       37.15-108.879  16.122  1.00   100           C  
ATOM    703  N   GLY A 235      36.007-108.232  16.369  1.00   100           N  
ATOM    704  CA  GLY A 235       35.19-107.716  15.284  1.00   100           C  
ATOM    705  C   GLY A 235      35.844-106.565  14.543  1.00   100           C  
ATOM    706  N   GLY A 236       36.53-105.682   15.27  1.00   100           N  
ATOM    707  CA  GLY A 236      37.167-104.547  14.625  1.00   100           C  
ATOM    708  C   GLY A 236      38.345-104.941  13.759  1.00   100           C  
ATOM    709  N   PHE A 237       38.97-106.077   14.06  1.00   100           N  
ATOM    710  CA  PHE A 237      40.059-106.619  13.252  1.00   100           C  
ATOM    711  C   PHE A 237      39.499-107.469  12.113  1.00   100           C  
ATOM    712  N   ASN A 238      38.764 -108.53  12.453  1.00   100           N  
ATOM    713  CA  ASN A 238      37.938-109.268  11.494  1.00   100           C  
ATOM    714  C   ASN A 238      38.773-109.941  10.409  1.00   100           C  
ATOM    715  N   LEU A 239      40.003-110.323  10.736  1.00   100           N  
ATOM    716  CA  LEU A 239      40.886-110.972   9.774  1.00   100           C  
ATOM    717  C   LEU A 239      41.565-112.193  10.391  1.00   100           C  
ATOM    718  N   SER B   1      44.973-101.871   24.45  1.00   100           N  
ATOM    719  CA  SER B   1        43.8-102.701    24.7  1.00   100           C  
ATOM    720  C   SER B   1      43.495-102.762  26.193  1.00   100           C  
ATOM    721  N   SER B   1      44.535-102.875  27.024  1.00   100           N  
ATOM    722  CA  SER B   1      44.325-102.871  28.462  1.00   100           C  
ATOM    723  C   SER B   1      43.734-101.568  28.964  1.00   100           C  
ATOM    724  N   SER B   1      44.142-100.447  28.365  1.00   100           N  
ATOM    725  CA  SER B   1      43.553 -99.157  28.715  1.00   100           C  
ATOM    726  C   SER B   1      42.037  -99.18  28.536  1.00   100           C  
ATOM    727  N   SER B   1      41.563 -99.681  27.392  1.00   100           N  
ATOM    728  CA  SER B   1      40.126 -99.665  27.127  1.00   100           C  
ATOM    729  C   SER B   1      39.382-100.652  28.019  1.00   100           C  
ATOM    730  N   SER B   1      39.949-101.838  28.253  1.00   100           N  
ATOM    731  CA  SER B   1      39.303-102.769  29.172  1.00   100           C  
ATOM    732  C   SER B   1      39.156-102.145  30.555  1.00   100           C  
ATOM    733  N   SER B   1      40.187-101.426  31.013  1.00   100           N  
ATOM    734  CA  SER B   1      40.109-100.749  32.303  1.00   100           C  
ATOM    735  C   SER B   1      38.902 -99.824  32.367  1.00   100           C  
ATOM    736  N   SER B   1      38.614 -99.118  31.271  1.00   100           N  
ATOM    737  CA  SER B   1      37.461 -98.228  31.242  1.00   100           C  
ATOM    738  C   SER B   1      36.159 -99.006  31.367  1.00   100           C  
ATOM    739  N   SER B   1      36.051 -100.13  30.659  1.00   100           N  
ATOM    740  CA  SER B   1      34.816-100.906  30.681  1.00   100           C  
ATOM    741  C   SER B   1      34.549-101.476  32.069  1.00   100           C  
ATOM    742  N   SER B   1      35.576-102.032  32.713  1.00   100           N  
ATOM    743  CA  SER B   1      35.413-102.522  34.077  1.00   100           C  
ATOM    744  C   SER B   1      35.068-101.383  35.029  1.00   100           C  
ATOM    745  N   SER B   1      35.774-100.257  34.902  1.00   100           N  
ATOM    746  CA  SER B   1      35.533   -99.1  35.759  1.00   100           C  
ATOM    747  C   SER B   1      34.092 -98.623  35.639  1.00   100           C  
ATOM    748  N   SER B   1      33.605 -98.468  34.407  1.00   100           N  
ATOM    749  CA  SER B   1      32.238   -98.0  34.205  1.00   100           C  
ATOM    750  C   SER B   1       31.23 -98.906  34.904  1.00   100           C  
ATOM    751  N   SER B   1       31.47-100.218  34.896  1.00   100           N  
ATOM    752  CA  SER B   1      30.512-101.139  35.499  1.00   100           C  
ATOM    753  C   SER B   1      30.661-101.214  37.015  1.00   100           C  
ATOM    754  N   SER B   1      31.883-101.066   37.53  1.00   100           N  
ATOM    755  CA  SER B   1      32.088-101.155  38.971  1.00   100           C  
ATOM    756  C   SER B   1      31.351-100.039  39.703  1.00   100           C  
ATOM    757  N   SER B   1      31.494 -98.803  39.229  1.00   100           N  
ATOM    758  CA  SER B   1      30.954 -97.639   39.92  1.00   100           C  
ATOM    759  C   SER B   1      29.741 -97.032  39.223  1.00   100           C  
ATOM    760  N   SER B   1      29.246 -97.657  38.155  1.00   100           N  
ATOM    761  CA  SER B   1      28.086 -97.143  37.423  1.00   100           C  
ATOM    762  C   SER B   1       28.31   -95.7  36.984  1.00   100           C  
ATOM    763  N   SER B   1      29.562 -95.378  36.678  1.00   100           N  
ATOM    764  CA  SER B   1      29.953 -94.067  36.185  1.00   100           C  
ATOM    765  C   SER B   1      31.345 -94.216  35.595  1.00   100           C  
ATOM    766  N   SER B   1      31.739 -93.287  34.749  1.00   100           N  
ATOM    767  CA  SER B   1      33.106 -93.291  34.196  1.00   100           C  
ATOM    768  C   SER B   1      33.583 -91.839   34.18  1.00   100           C  
ATOM    769  N   SER B   1      33.438 -91.108  33.079  1.00   100           N  
ATOM    770  CA  SER B   1      33.921 -89.716  33.108  1.00   100           C  
ATOM    771  C   SER B   1      32.816 -88.723  32.815  1.00   100           C  
ATOM    772  N   SER B   1      33.163 -87.647  32.108  1.00   100           N  
ATOM    773  CA  SER B   1      32.202 -86.593  31.697  1.00   100           C  
ATOM    774  C   SER B   1      31.401 -87.085  30.483  1.00   100           C  
ATOM    775  N   SER B   1      30.276 -86.411  30.217  1.00   100           N  
ATOM    776  CA  SER B   1      29.287 -86.678  29.135  1.00   100           C  
ATOM    777  C   SER B   1      29.918  -87.35  27.908  1.00   100           C  
ATOM    778  N   SER B   1      33.424 -88.322  27.563  1.00   100           N  
ATOM    779  CA  SER B   1      34.767 -88.876  27.895  1.00   100           C  
ATOM    780  C   SER B   1      35.096 -90.194  27.176  1.00   100           C  
ATOM    781  N   SER B   1      34.158 -91.142   27.11  1.00   100           N  
ATOM    782  CA  SER B   1      34.462 -92.441  26.516  1.00   100           C  
ATOM    783  C   SER B   1      33.902 -92.575  25.106  1.00   100           C  
ATOM    784  N   SER B   1      33.971 -91.512  24.303  1.00   100           N  
ATOM    785  CA  SER B   1      33.764 -91.668  22.868  1.00   100           C  
ATOM    786  C   SER B   1      34.814 -92.605  22.284  1.00   100           C  
ATOM    787  N   SER B   1      36.088 -92.287  22.503  1.00   100           N  
ATOM    788  CA  SER B   1      37.178 -93.108    22.0  1.00   100           C  
ATOM    789  C   SER B   1      37.241 -94.421  22.762  1.00   100           C  
ATOM    790  N   SER B   1      34.665 -96.206  23.902  1.00   100           N  
ATOM    791  CA  SER B   1      33.705 -97.189  23.402  1.00   100           C  
ATOM    792  C   SER B   1      34.113 -97.661  22.002  1.00   100           C  
ATOM    793  N   SER B   1      37.125 -97.789   21.35  1.00   100           N  
ATOM    794  CA  SER B   1      38.468  -98.25  21.647  1.00   100           C  
ATOM    795  C   SER B   1      38.798 -99.681  21.291  1.00   100           C  
ATOM    796  N   SER B   1      38.138-100.631  21.956  1.00   100           N  
ATOM    797  CA  SER B   1      38.483 -102.04  21.784  1.00   100           C  
ATOM    798  C   SER B   1      38.559-102.425  20.312  1.00   100           C  
ATOM    799  N   SER B   1      37.523-102.089  19.541  1.00   100           N  
ATOM    800  CA  SER B   1      37.469-102.514  18.146  1.00   100           C  
ATOM    801  C   SER B   1      38.579-101.883   17.31  1.00   100           C  
ATOM    802  N   SER B   1      38.995-100.661  17.639  1.00   100           N  
ATOM    803  CA  SER B   1      39.984  -99.95  16.841  1.00   100           C  
ATOM    804  C   SER B   1      41.418-100.163  17.311  1.00   100           C  
ATOM    805  N   SER B   1      41.636-100.902    18.4  1.00   100           N  
ATOM    806  CA  SER B   1      43.004-101.146   18.85  1.00   100           C  
ATOM    807  C   SER B   1      43.773-101.927   17.79  1.00   100           C  
ATOM    808  N   SER B   1      43.153 -102.97  17.236  1.00   100           N  
ATOM    809  CA  SER B   1      43.823-103.873   16.31  1.00   100           C  
ATOM    810  C   SER B   1      43.286-103.782  14.887  1.00   100           C  
ATOM    811  N   SER B   1      42.383-102.847   14.61  1.00   100           N  
ATOM    812  CA  SER B   1      41.919-102.662  13.244  1.00   100           C  
ATOM    813  C   SER B   1      43.087-102.299  12.332  1.00   100           C  
ATOM    814  N   SER B   1      42.905-102.569  11.038  1.00   100           N  
ATOM    815  CA  SER B   1      43.888 -102.24  10.018  1.00   100           C  
ATOM    816  C   SER B   1      43.319-101.311   8.955  1.00   100           C  
ATOM    817  N   SER B   1      42.109-100.801    9.16  1.00   100           N  
ATOM    818  CA  SER B   1      41.443-100.024   8.128  1.00   100           C  
ATOM    819  C   SER B   1      41.997 -98.603   8.065  1.00   100           C  
