# Supplementary material for: Peptide binder design with inverse folding and protein structure prediction
Source: Commun Chem. 2023 Oct 25;6:229. doi: 10.1038/s42004-023-01029-7 (PMC10600234; doi:10.1038/s42004-023-01029-7)
Supplement: Supplementary file 9 — Supplementary Software [file 42004_2023_1029_MOESM9_ESM.zip › binder_design/data/Foldseek_results/mmcif/seeds/seed_4.pdb]

ATOM      1  N   ALA A   1       8.457-116.951  23.136  1.00   100           N  
ATOM      2  CA  ALA A   1       8.513-115.563  23.581  1.00   100           C  
ATOM      3  C   ALA A   1       9.791-115.302  24.379  1.00   100           C  
ATOM      4  N   TYR A   2      10.559-114.266  23.981  1.00   100           N  
ATOM      5  CA  TYR A   2      11.816-113.921  24.644  1.00   100           C  
ATOM      6  C   TYR A   2      11.576-113.329  26.029  1.00   100           C  
ATOM      7  N   LYS A   3      12.241-113.905  27.029  1.00   100           N  
ATOM      8  CA  LYS A   3      12.132-113.427  28.399  1.00   100           C  
ATOM      9  C   LYS A   3      13.375-112.573   28.71  1.00   100           C  
ATOM     10  N   PRO A   4      13.251-111.216  28.793  1.00   100           N  
ATOM     11  CA  PRO A   4      14.446-110.396  29.088  1.00   100           C  
ATOM     12  C   PRO A   4      15.102-110.708  30.438  1.00   100           C  
ATOM     13  N   GLN A   5      16.449-110.664  30.494  1.00   100           N  
ATOM     14  CA  GLN A   5      17.217-110.953  31.715  1.00   100           C  
ATOM     15  C   GLN A   5      17.815-109.687  32.338  1.00   100           C  
ATOM     16  N   PHE A   6      17.819-108.573   31.57  1.00   100           N  
ATOM     17  CA  PHE A   6      18.192-107.209  31.948  1.00   100           C  
ATOM     18  C   PHE A   6      19.667-106.947  32.248  1.00   100           C  
ATOM     19  N   TYR A   7      20.276-107.683  33.196  1.00   100           N  
ATOM     20  CA  TYR A   7      21.641-107.397  33.637  1.00   100           C  
ATOM     21  C   TYR A   7      22.333-108.616  34.282  1.00   100           C  
ATOM     22  N   PRO A   8      23.655-108.842  34.044  1.00   100           N  
ATOM     23  CA  PRO A   8      24.316-110.018  34.651  1.00   100           C  
ATOM     24  C   PRO A   8      24.877-109.754  36.046  1.00   100           C  
ATOM     25  N   GLY A   9      25.131-110.822  36.784  1.00   100           N  
ATOM     26  CA  GLY A   9      25.713-110.715  38.115  1.00   100           C  
ATOM     27  C   GLY A   9      25.027-111.586  39.141  1.00   100           C  
ATOM     28  N   ALA A  10       25.81-112.122  40.078  1.00   100           N  
ATOM     29  CA  ALA A  10      25.318-113.028  41.121  1.00   100           C  
ATOM     30  C   ALA A  10      25.224 -112.41  42.527  1.00   100           C  
ATOM     31  N   THR A  11      25.545-111.106  42.685  1.00   100           N  
ATOM     32  CA  THR A  11      25.464-110.436  43.995  1.00   100           C  
ATOM     33  C   THR A  11      24.141-109.668  44.124  1.00   100           C  
ATOM     34  N   LYS A  12      23.861-109.121  45.325  1.00   100           N  
ATOM     35  CA  LYS A  12      22.649-108.321  45.548  1.00   100           C  
ATOM     36  C   LYS A  12      22.677-106.993  44.765  1.00   100           C  
ATOM     37  N   ILE A  13      23.891-106.454  44.466  1.00   100           N  
ATOM     38  CA  ILE A  13       24.05-105.209  43.695  1.00   100           C  
ATOM     39  C   ILE A  13      23.517-105.423  42.278  1.00   100           C  
ATOM     40  N   ALA A  14      23.898-106.553  41.662  1.00   100           N  
ATOM     41  CA  ALA A  14      23.446-106.923  40.326  1.00   100           C  
ATOM     42  C   ALA A  14      21.917-107.157  40.304  1.00   100           C  
ATOM     43  N   GLN A  15      21.333-107.704  41.408  1.00   100           N  
ATOM     44  CA  GLN A  15       19.88-107.907  41.514  1.00   100           C  
ATOM     45  C   GLN A  15      19.161-106.559  41.618  1.00   100           C  
ATOM     46  N   ASN A  16      19.714-105.612  42.413  1.00   100           N  
ATOM     47  CA  ASN A  16      19.163-104.254  42.536  1.00   100           C  
ATOM     48  C   ASN A  16      19.182-103.536  41.172  1.00   100           C  
ATOM     49  N   ARG A  17      20.235 -103.78   40.35  1.00   100           N  
ATOM     50  CA  ARG A  17      20.343-103.219  38.993  1.00   100           C  
ATOM     51  C   ARG A  17       19.27-103.819  38.076  1.00   100           C  
ATOM     52  N   ARG A  18      19.033-105.143  38.187  1.00   100           N  
ATOM     53  CA  ARG A  18      18.002-105.857  37.413  1.00   100           C  
ATOM     54  C   ARG A  18        16.6-105.339  37.758  1.00   100           C  
ATOM     55  N   ASP A  19      16.311-105.154  39.065  1.00   100           N  
ATOM     56  CA  ASP A  19      15.018-104.652   39.55  1.00   100           C  
ATOM     57  C   ASP A  19        14.7-103.264  38.969  1.00   100           C  
ATOM     58  N   HIS A  20      15.707-102.361  38.917  1.00   100           N  
ATOM     59  CA  HIS A  20      15.563-101.018  38.341  1.00   100           C  
ATOM     60  C   HIS A  20      15.219 -101.06  36.843  1.00   100           C  
ATOM     61  N   LEU A  21      15.871-101.956  36.076  1.00   100           N  
ATOM     62  CA  LEU A  21      15.622-102.067  34.631  1.00   100           C  
ATOM     63  C   LEU A  21      14.269-102.693  34.318  1.00   100           C  
ATOM     64  N   ASN A  22      13.848-103.676  35.138  1.00   100           N  
ATOM     65  CA  ASN A  22      12.609-104.431  34.968  1.00   100           C  
ATOM     66  C   ASN A  22      11.346-103.544  35.054  1.00   100           C  
ATOM     67  N   PRO A  23      10.613 -103.33  33.922  1.00   100           N  
ATOM     68  CA  PRO A  23       9.388-102.502  33.981  1.00   100           C  
ATOM     69  C   PRO A  23       8.268-103.114  34.825  1.00   100           C  
ATOM     70  N   ASP A  24       8.317-104.441  35.044  1.00   100           N  
ATOM     71  CA  ASP A  24       7.334-105.177  35.843  1.00   100           C  
ATOM     72  C   ASP A  24       7.637-105.139  37.347  1.00   100           C  
ATOM     73  N   PHE A  25       8.857-104.708   37.74  1.00   100           N  
ATOM     74  CA  PHE A  25       9.235-104.593  39.152  1.00   100           C  
ATOM     75  C   PHE A  25       8.689-103.273  39.684  1.00   100           C  
ATOM     76  N   GLU A  26       7.769-103.346  40.659  1.00   100           N  
ATOM     77  CA  GLU A  26       7.176-102.157  41.262  1.00   100           C  
ATOM     78  C   GLU A  26       8.132-101.578  42.301  1.00   100           C  
ATOM     79  N   LEU A  27       8.529-100.316  42.119  1.00   100           N  
ATOM     80  CA  LEU A  27       9.426 -99.651  43.059  1.00   100           C  
ATOM     81  C   LEU A  27       8.636 -99.244  44.296  1.00   100           C  
ATOM     82  N   GLU A  28       9.224 -99.455  45.481  1.00   100           N  
ATOM     83  CA  GLU A  28       8.597 -99.166   46.77  1.00   100           C  
ATOM     84  C   GLU A  28        8.37 -97.669  46.965  1.00   100           C  
ATOM     85  N   LYS A  29       7.111 -97.281  47.244  1.00   100           N  
ATOM     86  CA  LYS A  29       6.738 -95.894  47.518  1.00   100           C  
ATOM     87  C   LYS A  29       7.076 -95.615  48.981  1.00   100           C  
ATOM     88  N   LEU A  30       7.877 -94.561   49.23  1.00   100           N  
ATOM     89  CA  LEU A  30       8.321 -94.214  50.585  1.00   100           C  
ATOM     90  C   LEU A  30       7.782  -92.88  51.099  1.00   100           C  
ATOM     91  N   ARG A  31       7.422 -91.961  50.188  1.00   100           N  
ATOM     92  CA  ARG A  31       6.952 -90.623  50.536  1.00   100           C  
ATOM     93  C   ARG A  31        5.91 -90.069  49.554  1.00   100           C  
ATOM     94  N   GLU A  32       5.298 -88.931  49.922  1.00   100           N  
ATOM     95  CA  GLU A  32       4.292 -88.237  49.127  1.00   100           C  
ATOM     96  C   GLU A  32       4.684 -86.763  49.014  1.00   100           C  
ATOM     97  N   ILE A  33       5.367 -86.409  47.913  1.00   100           N  
ATOM     98  CA  ILE A  33       5.779 -85.032  47.664  1.00   100           C  
ATOM     99  C   ILE A  33       4.735 -84.404  46.724  1.00   100           C  
ATOM    100  N   PRO A  34       3.942 -83.409  47.203  1.00   100           N  
ATOM    101  CA  PRO A  34       2.917   -82.8  46.335  1.00   100           C  
ATOM    102  C   PRO A  34       3.482 -82.174  45.066  1.00   100           C  
ATOM    103  N   ASP A  35       2.713 -82.286  43.973  1.00   100           N  
ATOM    104  CA  ASP A  35        3.01 -81.804  42.619  1.00   100           C  
ATOM    105  C   ASP A  35       3.537 -80.361  42.634  1.00   100           C  
ATOM    106  N   GLU A  36       2.789  -79.46  43.311  1.00   100           N  
ATOM    107  CA  GLU A  36       3.036 -78.021  43.471  1.00   100           C  
ATOM    108  C   GLU A  36       4.389 -77.733  44.119  1.00   100           C  
ATOM    109  N   GLU A  37        4.78 -78.559   45.12  1.00   100           N  
ATOM    110  CA  GLU A  37       6.052 -78.433  45.831  1.00   100           C  
ATOM    111  C   GLU A  37       7.226 -78.798  44.914  1.00   100           C  
ATOM    112  N   LEU A  38       7.082 -79.902  44.163  1.00   100           N  
ATOM    113  CA  LEU A  38       8.095 -80.397  43.232  1.00   100           C  
ATOM    114  C   LEU A  38       8.364 -79.429  42.073  1.00   100           C  
ATOM    115  N   VAL A  39       7.293 -78.846  41.472  1.00   100           N  
ATOM    116  CA  VAL A  39       7.359 -77.855  40.386  1.00   100           C  
ATOM    117  C   VAL A  39       8.213 -76.652  40.846  1.00   100           C  
ATOM    118  N   LYS A  40       8.014 -76.216  42.107  1.00   100           N  
ATOM    119  CA  LYS A  40       8.749 -75.116  42.725  1.00   100           C  
ATOM    120  C   LYS A  40      10.254 -75.427  42.891  1.00   100           C  
ATOM    121  N   VAL A  41      10.618 -76.667  43.318  1.00   100           N  
ATOM    122  CA  VAL A  41      12.025 -77.095  43.468  1.00   100           C  
ATOM    123  C   VAL A  41      12.718 -77.186  42.079  1.00   100           C  
ATOM    124  N   MET A  42       11.97 -77.596  41.039  1.00   100           N  
ATOM    125  CA  MET A  42      12.471 -77.689  39.661  1.00   100           C  
ATOM    126  C   MET A  42      12.864 -76.306  39.083  1.00   100           C  
ATOM    127  N   GLY A  43      12.142 -75.269  39.511  1.00   100           N  
ATOM    128  CA  GLY A  43      12.396 -73.865  39.198  1.00   100           C  
ATOM    129  C   GLY A  43      12.306 -73.385  37.764  1.00   100           C  
ATOM    130  N   HIS A  44      11.456 -74.012   36.93  1.00   100           N  
ATOM    131  CA  HIS A  44      11.282 -73.613   35.52  1.00   100           C  
ATOM    132  C   HIS A  44      10.057 -72.714  35.345  1.00   100           C  
ATOM    133  N   ARG A  45       9.035 -72.946   36.19  1.00   100           N  
ATOM    134  CA  ARG A  45       7.756 -72.243  36.191  1.00   100           C  
ATOM    135  C   ARG A  45       7.069 -72.367  37.562  1.00   100           C  
ATOM    136  N   GLN A  46       6.019 -71.564  37.794  1.00   100           N  
ATOM    137  CA  GLN A  46        5.23 -71.634  39.032  1.00   100           C  
ATOM    138  C   GLN A  46       3.997 -72.506  38.739  1.00   100           C  
ATOM    139  N   PRO A  47       3.507 -73.345   39.69  1.00   100           N  
ATOM    140  CA  PRO A  47       2.316 -74.172  39.397  1.00   100           C  
ATOM    141  C   PRO A  47       1.075 -73.343  39.058  1.00   100           C  
ATOM    142  N   GLY A  48       0.263 -73.866  38.143  1.00   100           N  
ATOM    143  CA  GLY A  48      -0.953 -73.215  37.671  1.00   100           C  
ATOM    144  C   GLY A  48      -0.751  -72.37  36.426  1.00   100           C  
ATOM    145  N   GLU A  49       0.513 -72.016   36.13  1.00   100           N  
ATOM    146  CA  GLU A  49       0.886 -71.221  34.961  1.00   100           C  
ATOM    147  C   GLU A  49       0.895  -72.11  33.724  1.00   100           C  
ATOM    148  N   ASP A  50        0.32 -71.603  32.616  1.00   100           N  
ATOM    149  CA  ASP A  50        0.22 -72.311  31.338  1.00   100           C  
ATOM    150  C   ASP A  50       1.602 -72.717   30.82  1.00   100           C  
ATOM    151  N   TYR A  51       1.731  -73.98  30.368  1.00   100           N  
ATOM    152  CA  TYR A  51       2.978 -74.524  29.834  1.00   100           C  
ATOM    153  C   TYR A  51       3.412 -73.768  28.572  1.00   100           C  
ATOM    154  N   LYS A  52       4.678 -73.305  28.546  1.00   100           N  
ATOM    155  CA  LYS A  52       5.267 -72.582   27.41  1.00   100           C  
ATOM    156  C   LYS A  52       5.531 -73.567  26.271  1.00   100           C  
ATOM    157  N   THR A  53       5.242  -73.15  25.031  1.00   100           N  
ATOM    158  CA  THR A  53       5.372 -74.003  23.854  1.00   100           C  
ATOM    159  C   THR A  53        6.64 -73.665  23.027  1.00   100           C  
ATOM    160  N   VAL A  54        7.26 -74.701  22.432  1.00   100           N  
ATOM    161  CA  VAL A  54       8.441 -74.586  21.564  1.00   100           C  
ATOM    162  C   VAL A  54       7.983 -74.553  20.087  1.00   100           C  
ATOM    163  N   HIS A  55       6.848 -75.216  19.804  1.00   100           N  
ATOM    164  CA  HIS A  55       6.218 -75.293  18.489  1.00   100           C  
ATOM    165  C   HIS A  55       4.697 -75.494  18.651  1.00   100           C  
ATOM    166  N   PRO A  56       3.863 -75.171  17.626  1.00   100           N  
ATOM    167  CA  PRO A  56       2.405 -75.385  17.762  1.00   100           C  
ATOM    168  C   PRO A  56       2.012 -76.858  17.942  1.00   100           C  
ATOM    169  N   PRO A  57       0.797  -77.18  18.467  1.00   100           N  
ATOM    170  CA  PRO A  57       0.407 -78.597  18.604  1.00   100           C  
ATOM    171  C   PRO A  57       0.426 -79.347  17.274  1.00   100           C  
ATOM    172  N   LEU A  58       0.721 -80.665  17.313  1.00   100           N  
ATOM    173  CA  LEU A  58       0.826 -81.524  16.123  1.00   100           C  
ATOM    174  C   LEU A  58      -0.444 -81.582  15.271  1.00   100           C  
ATOM    175  N   GLU A  59       -1.64 -81.511   15.91  1.00   100           N  
ATOM    176  CA  GLU A  59      -2.952 -81.545  15.245  1.00   100           C  
ATOM    177  C   GLU A  59      -3.168 -80.348  14.311  1.00   100           C  
ATOM    178  N   GLU A  60      -2.729 -79.149  14.746  1.00   100           N  
ATOM    179  CA  GLU A  60      -2.818 -77.891  13.998  1.00   100           C  
ATOM    180  C   GLU A  60      -1.999 -77.998  12.707  1.00   100           C  
ATOM    181  N   MET A  61      -0.703 -78.361  12.845  1.00   100           N  
ATOM    182  CA  MET A  61       0.267 -78.513  11.757  1.00   100           C  
ATOM    183  C   MET A  61      -0.219 -79.511  10.701  1.00   100           C  
ATOM    184  N   ASP A  62      -0.013   -79.2   9.413  1.00   100           N  
ATOM    185  CA  ASP A  62      -0.392 -80.121   8.345  1.00   100           C  
ATOM    186  C   ASP A  62       0.876 -80.725   7.722  1.00   100           C  
ATOM    187  N   LEU A  63       1.328  -81.85   8.308  1.00   100           N  
ATOM    188  CA  LEU A  63        2.55 -82.552   7.905  1.00   100           C  
ATOM    189  C   LEU A  63       2.262 -83.567   6.793  1.00   100           C  
ATOM    190  N   PRO A  64       3.189 -83.762   5.813  1.00   100           N  
ATOM    191  CA  PRO A  64       2.948 -84.766   4.755  1.00   100           C  
ATOM    192  C   PRO A  64        2.83 -86.183   5.316  1.00   100           C  
ATOM    193  N   GLU A  65       2.136 -87.068   4.583  1.00   100           N  
ATOM    194  CA  GLU A  65       1.921 -88.468   4.945  1.00   100           C  
ATOM    195  C   GLU A  65       3.263 -89.211   5.039  1.00   100           C  
ATOM    196  N   ASP A  66       3.516  -89.84   6.193  1.00   100           N  
ATOM    197  CA  ASP A  66       4.715 -90.631   6.468  1.00   100           C  
ATOM    198  C   ASP A  66       4.292 -91.804   7.351  1.00   100           C  
ATOM    199  N   TYR A  67       4.051 -92.967   6.719  1.00   100           N  
ATOM    200  CA  TYR A  67       3.594 -94.205   7.354  1.00   100           C  
ATOM    201  C   TYR A  67       4.402 -94.601   8.605  1.00   100           C  
ATOM    202  N   VAL A  68       5.727 -94.799   8.448  1.00   100           N  
ATOM    203  CA  VAL A  68        6.63 -95.227   9.523  1.00   100           C  
ATOM    204  C   VAL A  68       6.685 -94.201  10.665  1.00   100           C  
ATOM    205  N   ARG A  69       6.824 -92.901  10.347  1.00   100           N  
ATOM    206  CA  ARG A  69       6.863 -91.832   11.35  1.00   100           C  
ATOM    207  C   ARG A  69       5.603 -91.818  12.229  1.00   100           C  
ATOM    208  N   ASP A  70       4.414 -91.965  11.618  1.00   100           N  
ATOM    209  CA  ASP A  70        3.14 -91.928  12.338  1.00   100           C  
ATOM    210  C   ASP A  70       2.738 -93.272  12.975  1.00   100           C  
ATOM    211  N   LEU A  71       3.588 -94.319  12.863  1.00   100           N  
ATOM    212  CA  LEU A  71        3.34 -95.604  13.535  1.00   100           C  
ATOM    213  C   LEU A  71       3.518 -95.428  15.052  1.00   100           C  
ATOM    214  N   VAL A  72       4.402 -94.502  15.454  1.00   100           N  
ATOM    215  CA  VAL A  72        4.76 -94.212  16.846  1.00   100           C  
ATOM    216  C   VAL A  72       3.842 -93.144  17.472  1.00   100           C  
ATOM    217  N   GLU A  73       3.242 -93.479  18.618  1.00   100           N  
ATOM    218  CA  GLU A  73       2.374 -92.575  19.373  1.00   100           C  
ATOM    219  C   GLU A  73       3.236 -91.534  20.104  1.00   100           C  
ATOM    220  N   PRO A  74       3.004 -90.213   19.89  1.00   100           N  
ATOM    221  CA  PRO A  74       3.803 -89.215  20.623  1.00   100           C  
ATOM    222  C   PRO A  74       3.314 -89.061  22.063  1.00   100           C  
ATOM    223  N   ILE A  75       4.206 -88.651  22.987  1.00   100           N  
ATOM    224  CA  ILE A  75       3.842 -88.425  24.392  1.00   100           C  
ATOM    225  C   ILE A  75       2.978 -87.148  24.462  1.00   100           C  
ATOM    226  N   SER A  76       2.084 -87.042  25.475  1.00   100           N  
ATOM    227  CA  SER A  76        1.15 -85.918  25.646  1.00   100           C  
ATOM    228  C   SER A  76       1.786 -84.532  25.436  1.00   100           C  
ATOM    229  N   GLY A  77       2.955  -84.29  26.023  1.00   100           N  
ATOM    230  CA  GLY A  77       3.681 -83.027  25.884  1.00   100           C  
ATOM    231  C   GLY A  77       4.176  -82.71  24.482  1.00   100           C  
ATOM    232  N   ALA A  78       4.479 -83.754  23.667  1.00   100           N  
ATOM    233  CA  ALA A  78       4.928 -83.585  22.273  1.00   100           C  
ATOM    234  C   ALA A  78       3.728 -83.191  21.397  1.00   100           C  
ATOM    235  N   LYS A  79       2.552 -83.815  21.662  1.00   100           N  
ATOM    236  CA  LYS A  79       1.271 -83.543  20.997  1.00   100           C  
ATOM    237  C   LYS A  79       0.872 -82.066  21.207  1.00   100           C  
ATOM    238  N   GLU A  80       1.092 -81.521   22.43  1.00   100           N  
ATOM    239  CA  GLU A  80       0.753 -80.141  22.807  1.00   100           C  
ATOM    240  C   GLU A  80       1.889 -79.118  22.557  1.00   100           C  
ATOM    241  N   GLY A  81        3.01 -79.592  22.019  1.00   100           N  
ATOM    242  CA  GLY A  81       4.168 -78.777  21.658  1.00   100           C  
ATOM    243  C   GLY A  81       4.933   -78.1  22.781  1.00   100           C  
ATOM    244  N   HIS A  82       4.794  -78.61  24.025  1.00   100           N  
ATOM    245  CA  HIS A  82       5.454  -78.08  25.224  1.00   100           C  
ATOM    246  C   HIS A  82       6.979 -78.046  25.101  1.00   100           C  
ATOM    247  N   ARG A  83       7.618  -77.03  25.702  1.00   100           N  
ATOM    248  CA  ARG A  83        9.08 -76.868  25.659  1.00   100           C  
ATOM    249  C   ARG A  83       9.822 -78.023  26.386  1.00   100           C  
ATOM    250  N   ILE A  84      11.135 -78.168  26.127  1.00   100           N  
ATOM    251  CA  ILE A  84      11.946 -79.216  26.751  1.00   100           C  
ATOM    252  C   ILE A  84      12.715 -78.655  27.936  1.00   100           C  
ATOM    253  N   ARG A  85      12.413 -79.182  29.126  1.00   100           N  
ATOM    254  CA  ARG A  85      13.065 -78.802  30.369  1.00   100           C  
ATOM    255  C   ARG A  85      13.792 -80.009  30.996  1.00   100           C  
ATOM    256  N   TYR A  86      14.518 -79.796  32.115  1.00   100           N  
ATOM    257  CA  TYR A  86       15.37 -80.811  32.739  1.00   100           C  
ATOM    258  C   TYR A  86      15.174  -81.02  34.243  1.00   100           C  
ATOM    259  N   ILE A  87      15.746 -82.123  34.738  1.00   100           N  
ATOM    260  CA  ILE A  87      15.879 -82.474   36.15  1.00   100           C  
ATOM    261  C   ILE A  87      17.238 -83.168  36.273  1.00   100           C  
ATOM    262  N   GLN A  88      18.087  -82.68  37.185  1.00   100           N  
ATOM    263  CA  GLN A  88       19.44 -83.193  37.358  1.00   100           C  
ATOM    264  C   GLN A  88      19.738 -83.558  38.807  1.00   100           C  
ATOM    265  N   PHE A  89      20.296 -84.763  39.007  1.00   100           N  
ATOM    266  CA  PHE A  89      20.652 -85.283  40.327  1.00   100           C  
ATOM    267  C   PHE A  89      22.121 -85.638  40.428  1.00   100           C  
ATOM    268  N   ALA A  90        22.7 -85.406  41.611  1.00   100           N  
ATOM    269  CA  ALA A  90      24.043 -85.849  41.973  1.00   100           C  
ATOM    270  C   ALA A  90      23.767  -86.99   42.96  1.00   100           C  
ATOM    271  N   ASP A  91      24.432 -88.138  42.767  1.00   100           N  
ATOM    272  CA  ASP A  91      24.235 -89.345  43.582  1.00   100           C  
ATOM    273  C   ASP A  91      25.492 -89.681  44.386  1.00   100           C  
ATOM    274  N   SER A  92      25.414 -89.652  45.725  1.00   100           N  
ATOM    275  CA  SER A  92      26.581 -89.952   46.56  1.00   100           C  
ATOM    276  C   SER A  92      27.121 -91.364  46.314  1.00   100           C  
ATOM    277  N   MET A  93      28.453 -91.488  46.205  1.00   100           N  
ATOM    278  CA  MET A  93      29.091 -92.794  46.038  1.00   100           C  
ATOM    279  C   MET A  93       28.98  -93.61  47.331  1.00   100           C  
ATOM    280  N   TYR A  94      28.538 -92.965  48.435  1.00   100           N  
ATOM    281  CA  TYR A  94       28.33 -93.642  49.708  1.00   100           C  
ATOM    282  C   TYR A  94      26.914 -94.213  49.807  1.00   100           C  
ATOM    283  N   PHE A  95      26.677 -95.292  49.047  1.00   100           N  
ATOM    284  CA  PHE A  95      25.473 -96.126  49.023  1.00   100           C  
ATOM    285  C   PHE A  95       24.16  -95.42  48.593  1.00   100           C  
ATOM    286  N   ALA A  96      24.207 -94.401  47.699  1.00   100           N  
ATOM    287  CA  ALA A  96      22.948 -93.786  47.229  1.00   100           C  
ATOM    288  C   ALA A  96      22.085 -94.852  46.492  1.00   100           C  
ATOM    289  N   PRO A  97      20.736  -94.86  46.644  1.00   100           N  
ATOM    290  CA  PRO A  97      19.922 -95.926  46.018  1.00   100           C  
ATOM    291  C   PRO A  97      19.789 -95.884  44.494  1.00   100           C  
ATOM    292  N   ALA A  98      20.352  -94.85  43.853  1.00   100           N  
ATOM    293  CA  ALA A  98      20.397 -94.702  42.395  1.00   100           C  
ATOM    294  C   ALA A  98      21.786 -94.185  42.014  1.00   100           C  
ATOM    295  N   GLN A  99      22.289  -94.59  40.839  1.00   100           N  
ATOM    296  CA  GLN A  99      23.617 -94.193   40.35  1.00   100           C  
ATOM    297  C   GLN A  99       23.53 -93.784  38.856  1.00   100           C  
ATOM    298  N   PRO A 100      24.512 -93.018  38.287  1.00   100           N  
ATOM    299  CA  PRO A 100      24.346 -92.479  36.921  1.00   100           C  
ATOM    300  C   PRO A 100      23.959  -93.45  35.791  1.00   100           C  
ATOM    301  N   TYR A 101      24.789 -94.464  35.419  1.00   100           N  
ATOM    302  CA  TYR A 101      24.407 -95.346  34.292  1.00   100           C  
ATOM    303  C   TYR A 101      23.207 -96.233  34.625  1.00   100           C  
ATOM    304  N   ASP A 102      23.036 -96.553  35.919  1.00   100           N  
ATOM    305  CA  ASP A 102      21.905 -97.313  36.447  1.00   100           C  
ATOM    306  C   ASP A 102      20.609 -96.546   36.08  1.00   100           C  
ATOM    307  N   ARG A 103      20.561 -95.223  36.378  1.00   100           N  
ATOM    308  CA  ARG A 103       19.44 -94.333  36.052  1.00   100           C  
ATOM    309  C   ARG A 103      19.149 -94.344  34.558  1.00   100           C  
ATOM    310  N   ALA A 104      20.146 -94.016  33.716  1.00   100           N  
ATOM    311  CA  ALA A 104       19.97 -93.942  32.256  1.00   100           C  
ATOM    312  C   ALA A 104      19.401 -95.217  31.637  1.00   100           C  
ATOM    313  N   ARG A 105      19.928 -96.394  32.032  1.00   100           N  
ATOM    314  CA  ARG A 105       19.44 -97.687   31.53  1.00   100           C  
ATOM    315  C   ARG A 105      17.997 -97.936  31.988  1.00   100           C  
ATOM    316  N   MET A 106      17.682 -97.596  33.255  1.00   100           N  
ATOM    317  CA  MET A 106      16.339 -97.731  33.825  1.00   100           C  
ATOM    318  C   MET A 106      15.343 -96.832  33.069  1.00   100           C  
ATOM    319  N   TYR A 107      15.723 -95.557  32.818  1.00   100           N  
ATOM    320  CA  TYR A 107      14.902 -94.577  32.085  1.00   100           C  
ATOM    321  C   TYR A 107      14.588 -95.063  30.673  1.00   100           C  
ATOM    322  N   MET A 108      15.598  -95.62  29.979  1.00   100           N  
ATOM    323  CA  MET A 108      15.461 -96.109    28.6  1.00   100           C  
ATOM    324  C   MET A 108      14.623 -97.395  28.495  1.00   100           C  
ATOM    325  N   TRP A 109      14.545 -98.179  29.581  1.00   100           N  
ATOM    326  CA  TRP A 109      13.732 -99.396  29.622  1.00   100           C  
ATOM    327  C   TRP A 109      12.275 -99.059  30.011  1.00   100           C  
ATOM    328  N   ARG A 110      12.083 -98.135  30.978  1.00   100           N  
ATOM    329  CA  ARG A 110      10.768 -97.786  31.536  1.00   100           C  
ATOM    330  C   ARG A 110      10.024 -96.603  30.895  1.00   100           C  
ATOM    331  N   PHE A 111      10.732 -95.553  30.435  1.00   100           N  
ATOM    332  CA  PHE A 111      10.079 -94.337  29.929  1.00   100           C  
ATOM    333  C   PHE A 111      10.166 -94.109  28.417  1.00   100           C  
ATOM    334  N   ARG A 112       9.201 -93.307  27.887  1.00   100           N  
ATOM    335  CA  ARG A 112       9.062 -92.961  26.464  1.00   100           C  
ATOM    336  C   ARG A 112       9.519 -91.524  26.166  1.00   100           C  
ATOM    337  N   GLY A 113      10.179 -91.346  25.018  1.00   100           N  
ATOM    338  CA  GLY A 113      10.702 -90.066  24.544  1.00   100           C  
ATOM    339  C   GLY A 113      11.673 -89.402  25.501  1.00   100           C  
ATOM    340  N   VAL A 114      12.712 -90.154  25.929  1.00   100           N  
ATOM    341  CA  VAL A 114      13.709 -89.708  26.904  1.00   100           C  
ATOM    342  C   VAL A 114      15.026  -89.27  26.275  1.00   100           C  
ATOM    343  N   ASP A 115      15.563 -88.132  26.749  1.00   100           N  
ATOM    344  CA  ASP A 115      16.917 -87.673  26.451  1.00   100           C  
ATOM    345  C   ASP A 115      17.597 -87.738  27.832  1.00   100           C  
ATOM    346  N   THR A 116      18.616   -88.6  27.988  1.00   100           N  
ATOM    347  CA  THR A 116      19.288 -88.724  29.287  1.00   100           C  
ATOM    348  C   THR A 116       20.81  -88.68  29.137  1.00   100           C  
ATOM    349  N   GLY A 117      21.463 -88.015  30.082  1.00   100           N  
ATOM    350  CA  GLY A 117      22.912 -87.877  30.092  1.00   100           C  
ATOM    351  C   GLY A 117      23.515 -88.359  31.392  1.00   100           C  
ATOM    352  N   SER A 118      24.537 -89.231  31.299  1.00   100           N  
ATOM    353  CA  SER A 118      25.224 -89.765   32.48  1.00   100           C  
ATOM    354  C   SER A 118      26.652 -89.249  32.555  1.00   100           C  
ATOM    355  N   LEU A 119      27.019 -88.763  33.734  1.00   100           N  
ATOM    356  CA  LEU A 119      28.332 -88.193  34.038  1.00   100           C  
ATOM    357  C   LEU A 119      28.691 -88.645  35.437  1.00   100           C  
ATOM    358  N   SER A 120      29.974 -88.541  35.831  1.00   100           N  
ATOM    359  CA  SER A 120      30.364  -88.97  37.176  1.00   100           C  
ATOM    360  C   SER A 120      29.666 -88.164  38.286  1.00   100           C  
ATOM    361  N   GLY A 121      29.573 -86.845  38.109  1.00   100           N  
ATOM    362  CA  GLY A 121      29.009 -85.957  39.119  1.00   100           C  
ATOM    363  C   GLY A 121      27.565  -85.53  38.988  1.00   100           C  
ATOM    364  N   ARG A 122      26.897 -85.908  37.886  1.00   100           N  
ATOM    365  CA  ARG A 122      25.507 -85.526  37.634  1.00   100           C  
ATOM    366  C   ARG A 122      24.833 -86.486  36.662  1.00   100           C  
ATOM    367  N   GLN A 123      23.507 -86.632  36.778  1.00   100           N  
ATOM    368  CA  GLN A 123       22.69 -87.434  35.864  1.00   100           C  
ATOM    369  C   GLN A 123       21.48 -86.596  35.506  1.00   100           C  
ATOM    370  N   VAL A 124      21.349 -86.282  34.218  1.00   100           N  
ATOM    371  CA  VAL A 124      20.308   -85.4  33.696  1.00   100           C  
ATOM    372  C   VAL A 124      19.291 -86.132  32.817  1.00   100           C  
ATOM    373  N   ILE A 125      18.044 -85.664  32.855  1.00   100           N  
ATOM    374  CA  ILE A 125      16.978 -86.161  31.997  1.00   100           C  
ATOM    375  C   ILE A 125      16.227 -84.935   31.42  1.00   100           C  
ATOM    376  N   GLU A 126      16.316 -84.748  30.082  1.00   100           N  
ATOM    377  CA  GLU A 126      15.662 -83.669  29.327  1.00   100           C  
ATOM    378  C   GLU A 126       14.43 -84.264  28.653  1.00   100           C  
ATOM    379  N   MET A 127       13.26 -83.678  28.921  1.00   100           N  
ATOM    380  CA  MET A 127      11.981 -84.161  28.401  1.00   100           C  
ATOM    381  C   MET A 127      10.968 -83.017   28.26  1.00   100           C  
ATOM    382  N   ARG A 128       9.867 -83.259  27.497  1.00   100           N  
ATOM    383  CA  ARG A 128       8.737 -82.327  27.344  1.00   100           C  
ATOM    384  C   ARG A 128       8.302 -81.989  28.778  1.00   100           C  
ATOM    385  N   GLU A 129       8.357 -80.685  29.138  1.00   100           N  
ATOM    386  CA  GLU A 129       8.116 -80.122  30.477  1.00   100           C  
ATOM    387  C   GLU A 129       6.968 -80.772  31.281  1.00   100           C  
ATOM    388  N   SER A 130       5.801 -80.977   30.66  1.00   100           N  
ATOM    389  CA  SER A 130       4.647 -81.566  31.348  1.00   100           C  
ATOM    390  C   SER A 130       4.875  -83.04  31.725  1.00   100           C  
ATOM    391  N   ASN A 131       5.413 -83.847  30.785  1.00   100           N  
ATOM    392  CA  ASN A 131       5.709  -85.27  30.996  1.00   100           C  
ATOM    393  C   ASN A 131       6.808 -85.485  32.034  1.00   100           C  
ATOM    394  N   LEU A 132       7.795 -84.573  32.055  1.00   100           N  
ATOM    395  CA  LEU A 132       8.917 -84.578  32.988  1.00   100           C  
ATOM    396  C   LEU A 132       8.437 -84.433  34.438  1.00   100           C  
ATOM    397  N   GLU A 133       7.386 -83.612  34.674  1.00   100           N  
ATOM    398  CA  GLU A 133       6.798 -83.363  35.995  1.00   100           C  
ATOM    399  C   GLU A 133       6.101 -84.582  36.599  1.00   100           C  
ATOM    400  N   GLU A 134       5.288 -85.313  35.801  1.00   100           N  
ATOM    401  CA  GLU A 134       4.574  -86.52  36.251  1.00   100           C  
ATOM    402  C   GLU A 134       5.565 -87.639  36.623  1.00   100           C  
ATOM    403  N   ILE A 135       6.606 -87.858  35.775  1.00   100           N  
ATOM    404  CA  ILE A 135       7.628 -88.894  35.986  1.00   100           C  
ATOM    405  C   ILE A 135       8.465 -88.589  37.236  1.00   100           C  
ATOM    406  N   SER A 136        8.99 -87.345  37.341  1.00   100           N  
ATOM    407  CA  SER A 136       9.789 -86.871  38.473  1.00   100           C  
ATOM    408  C   SER A 136       9.062 -87.077  39.801  1.00   100           C  
ATOM    409  N   LYS A 137       7.725 -86.876  39.805  1.00   100           N  
ATOM    410  CA  LYS A 137       6.877 -87.025  40.988  1.00   100           C  
ATOM    411  C   LYS A 137       6.591 -88.468  41.376  1.00   100           C  
ATOM    412  N   ASN A 138         6.1 -89.285  40.436  1.00   100           N  
ATOM    413  CA  ASN A 138       5.694 -90.664   40.73  1.00   100           C  
ATOM    414  C   ASN A 138       6.821 -91.704  40.728  1.00   100           C  
ATOM    415  N   VAL A 139       7.957 -91.434  40.042  1.00   100           N  
ATOM    416  CA  VAL A 139        9.06 -92.405  39.955  1.00   100           C  
ATOM    417  C   VAL A 139      10.367 -91.905  40.601  1.00   100           C  
ATOM    418  N   LEU A 140      10.822 -90.695  40.255  1.00   100           N  
ATOM    419  CA  LEU A 140      12.115 -90.178  40.707  1.00   100           C  
ATOM    420  C   LEU A 140      12.168 -89.629  42.132  1.00   100           C  
ATOM    421  N   MET A 141      11.042 -89.131  42.688  1.00   100           N  
ATOM    422  CA  MET A 141      11.046 -88.523  44.026  1.00   100           C  
ATOM    423  C   MET A 141      10.267 -89.278  45.108  1.00   100           C  
ATOM    424  N   ASP A 142       9.117 -89.892  44.768  1.00   100           N  
ATOM    425  CA  ASP A 142       8.289 -90.588  45.766  1.00   100           C  
ATOM    426  C   ASP A 142       8.745   -92.0  46.134  1.00   100           C  
ATOM    427  N   THR A 143       9.538 -92.656  45.263  1.00   100           N  
ATOM    428  CA  THR A 143       9.973 -94.041  45.471  1.00   100           C  
ATOM    429  C   THR A 143      11.351 -94.176  46.135  1.00   100           C  
ATOM    430  N   SER A 144      11.779 -95.445  46.358  1.00   100           N  
ATOM    431  CA  SER A 144      13.072 -95.839   46.93  1.00   100           C  
ATOM    432  C   SER A 144      14.273 -95.426  46.058  1.00   100           C  
ATOM    433  N   LEU A 145      14.006 -94.821  44.874  1.00   100           N  
ATOM    434  CA  LEU A 145      15.015 -94.304   43.95  1.00   100           C  
ATOM    435  C   LEU A 145      15.592  -93.01  44.472  1.00   100           C  
ATOM    436  N   PHE A 146      14.933  -92.44  45.477  1.00   100           N  
ATOM    437  CA  PHE A 146      15.333 -91.185  46.064  1.00   100           C  
ATOM    438  C   PHE A 146      15.602 -91.303  47.554  1.00   100           C  
ATOM    439  N   ASP A 147      16.721  -90.71   47.98  1.00   100           N  
ATOM    440  CA  ASP A 147      17.105 -90.582  49.385  1.00   100           C  
ATOM    441  C   ASP A 147      17.437 -89.103  49.592  1.00   100           C  
ATOM    442  N   PRO A 148      16.653 -88.373  50.425  1.00   100           N  
ATOM    443  CA  PRO A 148      16.889 -86.923  50.587  1.00   100           C  
ATOM    444  C   PRO A 148       18.27 -86.493  51.097  1.00   100           C  
ATOM    445  N   ALA A 149      19.007 -87.379  51.784  1.00   100           N  
ATOM    446  CA  ALA A 149      20.337 -87.021  52.281  1.00   100           C  
ATOM    447  C   ALA A 149      21.494 -87.307  51.305  1.00   100           C  
ATOM    448  N   ARG A 150      21.382 -88.377  50.503  1.00   100           N  
ATOM    449  CA  ARG A 150      22.479 -88.822  49.634  1.00   100           C  
ATOM    450  C   ARG A 150       22.25 -88.602  48.129  1.00   100           C  
ATOM    451  N   ILE A 151      21.103 -88.022  47.751  1.00   100           N  
ATOM    452  CA  ILE A 151      20.767 -87.668  46.366  1.00   100           C  
ATOM    453  C   ILE A 151      20.302 -86.208  46.381  1.00   100           C  
ATOM    454  N   GLY A 152       20.99 -85.354  45.619  1.00   100           N  
ATOM    455  CA  GLY A 152      20.684 -83.931  45.568  1.00   100           C  
ATOM    456  C   GLY A 152      20.293 -83.421  44.202  1.00   100           C  
ATOM    457  N   MET A 153      19.206 -82.628  44.146  1.00   100           N  
ATOM    458  CA  MET A 153      18.735 -82.022    42.9  1.00   100           C  
ATOM    459  C   MET A 153      19.541 -80.738  42.681  1.00   100           C  
ATOM    460  N   ARG A 154       20.27 -80.661  41.548  1.00   100           N  
ATOM    461  CA  ARG A 154      21.164 -79.548  41.199  1.00   100           C  
ATOM    462  C   ARG A 154      21.407 -79.396  39.686  1.00   100           C  
ATOM    463  N   GLY A 155      21.171  -78.19   39.16  1.00   100           N  
ATOM    464  CA  GLY A 155      21.367 -77.866  37.745  1.00   100           C  
ATOM    465  C   GLY A 155      22.716 -77.263  37.402  1.00   100           C  
ATOM    466  N   ALA A 156      23.425 -76.716  38.411  1.00   100           N  
ATOM    467  CA  ALA A 156      24.757 -76.097  38.289  1.00   100           C  
ATOM    468  C   ALA A 156      25.519 -76.245  39.613  1.00   100           C  
ATOM    469  N   THR A 157      26.887 -76.212  39.579  1.00   100           N  
ATOM    470  CA  THR A 157      27.753 -76.362  40.772  1.00   100           C  
ATOM    471  C   THR A 157      27.372 -77.715  41.429  1.00   100           C  
ATOM    472  N   VAL A 158      27.661 -78.811  40.709  1.00   100           N  
ATOM    473  CA  VAL A 158      27.247 -80.187  41.023  1.00   100           C  
ATOM    474  C   VAL A 158       28.15 -80.953  42.013  1.00   100           C  
ATOM    475  N   HIS A 159      29.381 -80.464  42.252  1.00   100           N  
ATOM    476  CA  HIS A 159      30.391 -81.031  43.155  1.00   100           C  
ATOM    477  C   HIS A 159       29.78 -81.662  44.432  1.00   100           C  
ATOM    478  N   GLY A 160      30.118 -82.921  44.707  1.00   100           N  
ATOM    479  CA  GLY A 160       29.59 -83.594  45.892  1.00   100           C  
ATOM    480  C   GLY A 160      29.494 -85.107  45.887  1.00   100           C  
ATOM    481  N   HIS A 161      29.289 -85.741  44.707  1.00   100           N  
ATOM    482  CA  HIS A 161      29.147 -87.212  44.607  1.00   100           C  
ATOM    483  C   HIS A 161       30.31 -88.009  45.227  1.00   100           C  
ATOM    484  N   SER A 162      31.543 -87.493  45.075  1.00   100           N  
ATOM    485  CA  SER A 162      32.786 -88.122  45.522  1.00   100           C  
ATOM    486  C   SER A 162      33.316 -87.589  46.862  1.00   100           C  
ATOM    487  N   LEU A 163      32.564  -86.69  47.517  1.00   100           N  
ATOM    488  CA  LEU A 163       32.99 -86.093   48.78  1.00   100           C  
ATOM    489  C   LEU A 163      32.486 -86.824  50.011  1.00   100           C  
ATOM    490  N   ARG A 164      33.196 -86.636  51.137  1.00   100           N  
ATOM    491  CA  ARG A 164      32.829 -87.185  52.439  1.00   100           C  
ATOM    492  C   ARG A 164      31.492 -86.565  52.862  1.00   100           C  
ATOM    493  N   LEU A 165      30.688 -87.294   53.63  1.00   100           N  
ATOM    494  CA  LEU A 165      29.389 -86.778  54.066  1.00   100           C  
ATOM    495  C   LEU A 165      29.569  -85.83   55.26  1.00   100           C  
ATOM    496  N   ASP A 166      28.553 -84.993  55.562  1.00   100           N  
ATOM    497  CA  ASP A 166       28.62 -84.104  56.727  1.00   100           C  
ATOM    498  C   ASP A 166      28.197 -84.833  58.022  1.00   100           C  
ATOM    499  N   GLU A 167      28.227 -84.128  59.181  1.00   100           N  
ATOM    500  CA  GLU A 167      27.875 -84.668  60.503  1.00   100           C  
ATOM    501  C   GLU A 167      26.517 -85.395  60.559  1.00   100           C  
ATOM    502  N   ASN A 168      25.517 -84.906  59.791  1.00   100           N  
ATOM    503  CA  ASN A 168      24.158  -85.46  59.755  1.00   100           C  
ATOM    504  C   ASN A 168      23.938 -86.478  58.631  1.00   100           C  
ATOM    505  N   GLY A 169      25.017 -86.836  57.931  1.00   100           N  
ATOM    506  CA  GLY A 169      24.992 -87.802  56.843  1.00   100           C  
ATOM    507  C   GLY A 169      24.459 -87.255  55.537  1.00   100           C  
ATOM    508  N   LEU A 170      24.544 -85.924  55.347  1.00   100           N  
ATOM    509  CA  LEU A 170      24.081 -85.253  54.136  1.00   100           C  
ATOM    510  C   LEU A 170      25.232 -85.025  53.171  1.00   100           C  
ATOM    511  N   MET A 171      24.951 -85.166   51.87  1.00   100           N  
ATOM    512  CA  MET A 171      25.947 -84.931  50.831  1.00   100           C  
ATOM    513  C   MET A 171      26.236 -83.427  50.731  1.00   100           C  
ATOM    514  N   PHE A 172      27.488  -83.08  50.387  1.00   100           N  
ATOM    515  CA  PHE A 172      27.953 -81.708  50.174  1.00   100           C  
ATOM    516  C   PHE A 172      27.155 -81.037   49.06  1.00   100           C  
ATOM    517  N   ASP A 173      26.897 -79.733  49.233  1.00   100           N  
ATOM    518  CA  ASP A 173      26.268 -78.861  48.241  1.00   100           C  
ATOM    519  C   ASP A 173      26.865 -77.471  48.451  1.00   100           C  
ATOM    520  N   ALA A 174       27.68 -77.001  47.491  1.00   100           N  
ATOM    521  CA  ALA A 174      28.327 -75.684  47.561  1.00   100           C  
ATOM    522  C   ALA A 174      27.315  -74.54  47.665  1.00   100           C  
ATOM    523  N   LEU A 175      26.083 -74.752  47.162  1.00   100           N  
ATOM    524  CA  LEU A 175      25.021 -73.745  47.197  1.00   100           C  
ATOM    525  C   LEU A 175      24.023  -73.98  48.329  1.00   100           C  
ATOM    526  N   GLN A 176      24.138 -75.122  49.048  1.00   100           N  
ATOM    527  CA  GLN A 176      23.265 -75.519  50.171  1.00   100           C  
ATOM    528  C   GLN A 176      21.771 -75.376  49.822  1.00   100           C  
ATOM    529  N   ARG A 177      21.357 -75.987  48.694  1.00   100           N  
ATOM    530  CA  ARG A 177      19.967 -75.967  48.214  1.00   100           C  
ATOM    531  C   ARG A 177      19.011 -76.684  49.181  1.00   100           C  
ATOM    532  N   TYR A 178      19.544 -77.628  49.977  1.00   100           N  
ATOM    533  CA  TYR A 178       18.81 -78.369  51.004  1.00   100           C  
ATOM    534  C   TYR A 178      19.561 -78.297  52.338  1.00   100           C  
ATOM    535  N   VAL A 179       18.82 -78.385  53.463  1.00   100           N  
ATOM    536  CA  VAL A 179      19.366 -78.331   54.83  1.00   100           C  
ATOM    537  C   VAL A 179      18.742 -79.413   55.73  1.00   100           C  
ATOM    538  N   TYR A 180      19.458  -79.82   56.79  1.00   100           N  
ATOM    539  CA  TYR A 180      18.939 -80.792  57.757  1.00   100           C  
ATOM    540  C   TYR A 180      18.183 -80.036  58.851  1.00   100           C  
ATOM    541  N   ASP A 181      16.897 -80.385  59.068  1.00   100           N  
ATOM    542  CA  ASP A 181      16.046 -79.781  60.096  1.00   100           C  
ATOM    543  C   ASP A 181      16.122 -80.655  61.352  1.00   100           C  
ATOM    544  N   GLU A 182      16.928 -80.215  62.332  1.00   100           N  
ATOM    545  CA  GLU A 182      17.204  -80.89   63.61  1.00   100           C  
ATOM    546  C   GLU A 182      15.957 -81.307  64.412  1.00   100           C  
ATOM    547  N   LYS A 183      14.928 -80.436  64.462  1.00   100           N  
ATOM    548  CA  LYS A 183      13.663 -80.644  65.186  1.00   100           C  
ATOM    549  C   LYS A 183      12.876 -81.871  64.685  1.00   100           C  
ATOM    550  N   THR A 184      12.665  -81.96  63.359  1.00   100           N  
ATOM    551  CA  THR A 184      11.907 -83.041  62.727  1.00   100           C  
ATOM    552  C   THR A 184      12.768 -84.235   62.31  1.00   100           C  
ATOM    553  N   GLY A 185      14.043 -83.974  62.026  1.00   100           N  
ATOM    554  CA  GLY A 185      14.976 -84.973  61.518  1.00   100           C  
ATOM    555  C   GLY A 185      14.762  -85.19  60.032  1.00   100           C  
ATOM    556  N   HIS A 186      14.158 -84.181  59.355  1.00   100           N  
ATOM    557  CA  HIS A 186      13.824 -84.169  57.924  1.00   100           C  
ATOM    558  C   HIS A 186      14.761 -83.255  57.116  1.00   100           C  
ATOM    559  N   VAL A 187      14.901 -83.559  55.807  1.00   100           N  
ATOM    560  CA  VAL A 187      15.691 -82.774  54.853  1.00   100           C  
ATOM    561  C   VAL A 187       14.71 -81.791  54.211  1.00   100           C  
ATOM    562  N   VAL A 188      15.093 -80.506  54.154  1.00   100           N  
ATOM    563  CA  VAL A 188       14.24 -79.447  53.617  1.00   100           C  
ATOM    564  C   VAL A 188      14.973 -78.645  52.536  1.00   100           C  
ATOM    565  N   TYR A 189      14.335 -78.479  51.364  1.00   100           N  
ATOM    566  CA  TYR A 189      14.858 -77.668  50.274  1.00   100           C  
ATOM    567  C   TYR A 189      14.498 -76.206  50.538  1.00   100           C  
ATOM    568  N   VAL A 190      15.523 -75.358  50.666  1.00   100           N  
ATOM    569  CA  VAL A 190      15.379 -73.918  50.901  1.00   100           C  
ATOM    570  C   VAL A 190      15.582 -73.122  49.598  1.00   100           C  
ATOM    571  N   LYS A 191      16.088 -73.792  48.535  1.00   100           N  
ATOM    572  CA  LYS A 191      16.354 -73.203  47.221  1.00   100           C  
ATOM    573  C   LYS A 191      15.918 -74.149    46.1  1.00   100           C  
ATOM    574  N   ASP A 192       15.78 -73.624  44.863  1.00   100           N  
ATOM    575  CA  ASP A 192      15.458 -74.466  43.705  1.00   100           C  
ATOM    576  C   ASP A 192      16.745 -75.141  43.211  1.00   100           C  
ATOM    577  N   GLN A 193      16.649 -76.061  42.224  1.00   100           N  
ATOM    578  CA  GLN A 193      17.813 -76.789  41.709  1.00   100           C  
ATOM    579  C   GLN A 193      18.905 -75.884  41.082  1.00   100           C  
ATOM    580  N   VAL A 194      18.573 -74.631  40.695  1.00   100           N  
ATOM    581  CA  VAL A 194      19.567 -73.714  40.121  1.00   100           C  
ATOM    582  C   VAL A 194      20.109 -72.707  41.197  1.00   100           C  
ATOM    583  N   GLY A 195       19.58 -72.796  42.419  1.00   100           N  
ATOM    584  CA  GLY A 195      20.032 -71.991  43.548  1.00   100           C  
ATOM    585  C   GLY A 195      19.236 -70.754  43.926  1.00   100           C  
ATOM    586  N   ARG A 196      18.038 -70.554  43.342  1.00   100           N  
ATOM    587  CA  ARG A 196      17.181 -69.403  43.676  1.00   100           C  
ATOM    588  C   ARG A 196      16.437 -69.668  44.995  1.00   100           C  
ATOM    589  N   PRO A 197      16.419 -68.702  45.953  1.00   100           N  
ATOM    590  CA  PRO A 197      15.699 -68.935  47.217  1.00   100           C  
ATOM    591  C   PRO A 197      14.198 -69.162  47.038  1.00   100           C  
ATOM    592  N   LEU A 198       13.65 -70.168  47.738  1.00   100           N  
ATOM    593  CA  LEU A 198      12.223 -70.485  47.684  1.00   100           C  
ATOM    594  C   LEU A 198      11.475 -69.613  48.685  1.00   100           C  
ATOM    595  N   ASP A 199      10.241 -69.205  48.338  1.00   100           N  
ATOM    596  CA  ASP A 199       9.384  -68.42  49.235  1.00   100           C  
ATOM    597  C   ASP A 199       8.964 -69.305  50.415  1.00   100           C  
ATOM    598  N   GLU A 200       8.616 -70.573  50.113  1.00   100           N  
ATOM    599  CA  GLU A 200       8.198 -71.605  51.058  1.00   100           C  
ATOM    600  C   GLU A 200       9.186 -72.782  50.974  1.00   100           C  
ATOM    601  N   PRO A 201       9.811 -73.179  52.106  1.00   100           N  
ATOM    602  CA  PRO A 201      10.717 -74.335  52.058  1.00   100           C  
ATOM    603  C   PRO A 201       9.952 -75.646  51.833  1.00   100           C  
ATOM    604  N   VAL A 202      10.547 -76.587   51.07  1.00   100           N  
ATOM    605  CA  VAL A 202       9.915 -77.862  50.726  1.00   100           C  
ATOM    606  C   VAL A 202       10.53 -79.035  51.503  1.00   100           C  
ATOM    607  N   ASP A 203       9.706 -79.714  52.321  1.00   100           N  
ATOM    608  CA  ASP A 203      10.102 -80.879  53.117  1.00   100           C  
ATOM    609  C   ASP A 203      10.103 -82.104  52.205  1.00   100           C  
ATOM    610  N   VAL A 204      11.237 -82.825  52.149  1.00   100           N  
ATOM    611  CA  VAL A 204      11.358 -84.021  51.307  1.00   100           C  
ATOM    612  C   VAL A 204      11.499 -85.312  52.158  1.00   100           C  
ATOM    613  N   GLY A 205      11.138 -85.222   53.44  1.00   100           N  
ATOM    614  CA  GLY A 205      11.145 -86.348   54.37  1.00   100           C  
ATOM    615  C   GLY A 205      12.451 -86.611  55.093  1.00   100           C  
ATOM    616  N   GLU A 206      12.489 -87.733   55.83  1.00   100           N  
ATOM    617  CA  GLU A 206      13.645 -88.144  56.628  1.00   100           C  
ATOM    618  C   GLU A 206      14.648 -88.982  55.814  1.00   100           C  
ATOM    619  N   PRO A 207       15.97 -88.916  56.124  1.00   100           N  
ATOM    620  CA  PRO A 207      16.937 -89.719  55.367  1.00   100           C  
ATOM    621  C   PRO A 207      16.779 -91.202   55.67  1.00   100           C  
ATOM    622  N   LEU A 208      17.053 -92.062  54.675  1.00   100           N  
ATOM    623  CA  LEU A 208      16.967  -93.51  54.846  1.00   100           C  
ATOM    624  C   LEU A 208      18.113 -94.015  55.739  1.00   100           C  
ATOM    625  N   PRO A 209      17.867 -95.028   56.61  1.00   100           N  
ATOM    626  CA  PRO A 209      18.957 -95.555  57.444  1.00   100           C  
ATOM    627  C   PRO A 209       20.02 -96.277  56.612  1.00   100           C  
ATOM    628  N   GLU A 210      21.271 -96.297  57.115  1.00   100           N  
ATOM    629  CA  GLU A 210      22.433 -96.925  56.468  1.00   100           C  
ATOM    630  C   GLU A 210      22.196 -98.406  56.111  1.00   100           C  
ATOM    631  N   GLU A 211      21.517  -99.17  57.009  1.00   100           N  
ATOM    632  CA  GLU A 211      21.196-100.586  56.789  1.00   100           C  
ATOM    633  C   GLU A 211      20.266-100.781  55.571  1.00   100           C  
ATOM    634  N   LYS A 212      19.304 -99.861  55.367  1.00   100           N  
ATOM    635  CA  LYS A 212      18.405 -99.932  54.219  1.00   100           C  
ATOM    636  C   LYS A 212      19.171 -99.586   52.93  1.00   100           C  
ATOM    637  N   LEU A 213      20.005  -98.52  52.978  1.00   100           N  
ATOM    638  CA  LEU A 213      20.817 -98.056  51.844  1.00   100           C  
ATOM    639  C   LEU A 213       21.76  -99.14  51.325  1.00   100           C  
ATOM    640  N   ARG A 214      22.421 -99.879  52.239  1.00   100           N  
ATOM    641  CA  ARG A 214      23.347-100.976  51.905  1.00   100           C  
ATOM    642  C   ARG A 214       22.64-102.129  51.195  1.00   100           C  
ATOM    643  N   GLU A 215      21.385-102.391  51.572  1.00   100           N  
ATOM    644  CA  GLU A 215      20.543-103.441  50.997  1.00   100           C  
ATOM    645  C   GLU A 215       20.08-103.141  49.549  1.00   100           C  
ATOM    646  N   ILE A 216      19.683-101.885  49.253  1.00   100           N  
ATOM    647  CA  ILE A 216      19.087-101.508  47.961  1.00   100           C  
ATOM    648  C   ILE A 216      20.011-100.726  46.971  1.00   100           C  
ATOM    649  N   THR A 217      21.241-100.334  47.381  1.00   100           N  
ATOM    650  CA  THR A 217      22.161 -99.583  46.508  1.00   100           C  
ATOM    651  C   THR A 217      22.553-100.348  45.231  1.00   100           C  
ATOM    652  N   THR A 218      22.866 -99.596  44.163  1.00   100           N  
ATOM    653  CA  THR A 218      23.302-100.128  42.869  1.00   100           C  
ATOM    654  C   THR A 218      24.812 -99.897  42.653  1.00   100           C  
ATOM    655  N   ILE A 219      25.548 -99.497  43.718  1.00   100           N  
ATOM    656  CA  ILE A 219      26.992 -99.274  43.607  1.00   100           C  
ATOM    657  C   ILE A 219      27.791-100.403  44.275  1.00   100           C  
ATOM    658  N   TYR A 220      28.907-100.809   43.65  1.00   100           N  
ATOM    659  CA  TYR A 220       29.82-101.775  44.271  1.00   100           C  
ATOM    660  C   TYR A 220       30.84-100.936  45.034  1.00   100           C  
ATOM    661  N   ARG A 221      31.204-101.368  46.241  1.00   100           N  
ATOM    662  CA  ARG A 221      32.172 -100.69   47.11  1.00   100           C  
ATOM    663  C   ARG A 221      32.862-101.776  47.933  1.00   100           C  
ATOM    664  N   LYS A 222      34.186-101.666  48.148  1.00   100           N  
ATOM    665  CA  LYS A 222      34.943-102.627  48.972  1.00   100           C  
ATOM    666  C   LYS A 222      34.338 -102.77  50.397  1.00   100           C  
ATOM    667  N   ASP A 223      33.859-101.643  50.963  1.00   100           N  
ATOM    668  CA  ASP A 223       33.23-101.524  52.291  1.00   100           C  
ATOM    669  C   ASP A 223      31.733-101.912  52.292  1.00   100           C  
ATOM    670  N   GLY A 224      31.221-102.279  51.119  1.00   100           N  
ATOM    671  CA  GLY A 224      29.864-102.764  50.899  1.00   100           C  
ATOM    672  C   GLY A 224      29.993-104.114  50.232  1.00   100           C  
ATOM    673  N   VAL A 225      29.599-104.205  48.951  1.00   100           N  
ATOM    674  CA  VAL A 225      29.781-105.431  48.168  1.00   100           C  
ATOM    675  C   VAL A 225      30.881-105.117  47.132  1.00   100           C  
ATOM    676  N   PRO A 226      32.096-105.697  47.271  1.00   100           N  
ATOM    677  CA  PRO A 226      33.158 -105.41  46.288  1.00   100           C  
ATOM    678  C   PRO A 226      32.817 -106.01  44.928  1.00   100           C  
ATOM    679  N   MET A 227      33.172-105.325  43.828  1.00   100           N  
ATOM    680  CA  MET A 227      32.939-105.849  42.471  1.00   100           C  
ATOM    681  C   MET A 227      33.772-107.121   42.26  1.00   100           C  
ATOM    682  N   ARG A 228      34.931-107.223   42.96  1.00   100           N  
ATOM    683  CA  ARG A 228      35.825-108.382  42.959  1.00   100           C  
ATOM    684  C   ARG A 228      35.038-109.666  43.322  1.00   100           C  
ATOM    685  N   ASP A 229      34.001-109.542  44.175  1.00   100           N  
ATOM    686  CA  ASP A 229      33.135-110.655  44.599  1.00   100           C  
ATOM    687  C   ASP A 229        32.1-111.075  43.535  1.00   100           C  
ATOM    688  N   ASP A 230      31.871-110.246  42.491  1.00   100           N  
ATOM    689  CA  ASP A 230      30.909-110.591  41.441  1.00   100           C  
ATOM    690  C   ASP A 230      31.617-111.131    40.2  1.00   100           C  
ATOM    691  N   GLU A 231      32.071-112.397  40.298  1.00   100           N  
ATOM    692  CA  GLU A 231      32.773-113.113  39.228  1.00   100           C  
ATOM    693  C   GLU A 231       31.93-113.214  37.955  1.00   100           C  
ATOM    694  N   GLU A 232      30.608-113.428  38.101  1.00   100           N  
ATOM    695  CA  GLU A 232      29.653-113.496  36.984  1.00   100           C  
ATOM    696  C   GLU A 232      29.656-112.188  36.183  1.00   100           C  
ATOM    697  N   LEU A 233      29.538-111.025  36.868  1.00   100           N  
ATOM    698  CA  LEU A 233      29.556-109.729  36.187  1.00   100           C  
ATOM    699  C   LEU A 233      30.891 -109.51  35.468  1.00   100           C  
ATOM    700  N   LEU A 234       32.02-109.833   36.13  1.00   100           N  
ATOM    701  CA  LEU A 234      33.357-109.709  35.527  1.00   100           C  
ATOM    702  C   LEU A 234      33.503-110.565  34.265  1.00   100           C  
ATOM    703  N   THR A 235      32.886-111.772  34.252  1.00   100           N  
ATOM    704  CA  THR A 235      32.902-112.674  33.087  1.00   100           C  
ATOM    705  C   THR A 235      32.235-111.996  31.884  1.00   100           C  
ATOM    706  N   VAL A 236      31.067-111.353  32.101  1.00   100           N  
ATOM    707  CA  VAL A 236      30.319-110.711  31.013  1.00   100           C  
ATOM    708  C   VAL A 236      31.062-109.456  30.501  1.00   100           C  
ATOM    709  N   VAL A 237      31.639-108.638  31.406  1.00   100           N  
ATOM    710  CA  VAL A 237      32.422-107.435  31.019  1.00   100           C  
ATOM    711  C   VAL A 237      33.585-107.856  30.087  1.00   100           C  
ATOM    712  N   LYS A 238      34.392-108.859   30.52  1.00   100           N  
ATOM    713  CA  LYS A 238      35.524-109.403   29.75  1.00   100           C  
ATOM    714  C   LYS A 238      35.075 -109.99  28.415  1.00   100           C  
ATOM    715  N   ARG A 239      33.894-110.668  28.393  1.00   100           N  
ATOM    716  CA  ARG A 239      33.349-111.223   27.16  1.00   100           C  
ATOM    717  C   ARG A 239      33.024-110.109  26.144  1.00   100           C  
ATOM    718  N   ILE A 240      32.336-109.031  26.584  1.00   100           N  
ATOM    719  CA  ILE A 240      31.975  -107.9  25.717  1.00   100           C  
ATOM    720  C   ILE A 240      33.273-107.297  25.156  1.00   100           C  
ATOM    721  N   HIS A 241      34.289-107.123  26.025  1.00   100           N  
ATOM    722  CA  HIS A 241      35.601-106.584  25.629  1.00   100           C  
ATOM    723  C   HIS A 241      36.251-107.428  24.538  1.00   100           C  
ATOM    724  N   ARG A 242      36.305 -108.76  24.738  1.00   100           N  
ATOM    725  CA  ARG A 242      36.913-109.664  23.768  1.00   100           C  
ATOM    726  C   ARG A 242      36.169-109.693  22.432  1.00   100           C  
ATOM    727  N   ALA A 243      34.823-109.772  22.469  1.00   100           N  
ATOM    728  CA  ALA A 243      33.963-109.778  21.272  1.00   100           C  
ATOM    729  C   ALA A 243      34.164-108.495  20.451  1.00   100           C  
ATOM    730  N   ARG A 244      34.265-107.333  21.136  1.00   100           N  
ATOM    731  CA  ARG A 244      34.525-106.043  20.492  1.00   100           C  
ATOM    732  C   ARG A 244      35.911-106.056  19.825  1.00   100           C  
ATOM    733  N   THR A 245      36.952-106.548  20.554  1.00   100           N  
ATOM    734  CA  THR A 245      38.342-106.642  20.071  1.00   100           C  
ATOM    735  C   THR A 245      38.448-107.487  18.803  1.00   100           C  
ATOM    736  N   LEU A 246      37.879-108.722  18.818  1.00   100           N  
ATOM    737  CA  LEU A 246      37.941-109.648  17.687  1.00   100           C  
ATOM    738  C   LEU A 246      37.164-109.163   16.47  1.00   100           C  
ATOM    739  N   GLY A 247      35.988-108.567  16.698  1.00   100           N  
ATOM    740  CA  GLY A 247       35.15-108.004  15.635  1.00   100           C  
ATOM    741  C   GLY A 247      35.843-106.848  14.933  1.00   100           C  
ATOM    742  N   GLY A 248      36.551-106.034  15.714  1.00   100           N  
ATOM    743  CA  GLY A 248       37.35-104.927  15.194  1.00   100           C  
ATOM    744  C   GLY A 248      38.541-105.404  14.383  1.00   100           C  
ATOM    745  N   TYR A 249      39.169-106.527  14.812  1.00   100           N  
ATOM    746  CA  TYR A 249      40.306-107.116  14.106  1.00   100           C  
ATOM    747  C   TYR A 249      39.867-107.756  12.773  1.00   100           C  
ATOM    748  N   MET A 250      38.924-108.723  12.838  1.00   100           N  
ATOM    749  CA  MET A 250      38.365 -109.41  11.671  1.00   100           C  
ATOM    750  C   MET A 250      36.989-109.977  12.014  1.00   100           C  
ATOM    751  N   PRO A 251      35.891-109.373  11.485  1.00   100           N  
ATOM    752  CA  PRO A 251      34.546-109.827  11.864  1.00   100           C  
ATOM    753  C   PRO A 251      34.089-111.084  11.127  1.00   100           C  
ATOM    754  N   VAL A 252      34.825-112.189  11.323  1.00   100           N  
ATOM    755  CA  VAL A 252       34.55-113.487  10.678  1.00   100           C  
ATOM    756  C   VAL A 252      34.413-114.612  11.722  1.00   100           C  
ATOM    757  N   ASN A 253      33.533-115.592  11.442  1.00   100           N  
ATOM    758  CA  ASN A 253      33.244-116.726  12.334  1.00   100           C  
ATOM    759  C   ASN A 253      34.476-117.494  12.815  1.00   100           C  
ATOM    760  N   GLU A 254      35.424-117.774  11.911  1.00   100           N  
ATOM    761  CA  GLU A 254       36.66-118.519  12.197  1.00   100           C  
ATOM    762  C   GLU A 254      37.506-117.866  13.311  1.00   100           C  
ATOM    763  N   VAL A 255       37.61-116.519  13.314  1.00   100           N  
ATOM    764  CA  VAL A 255      38.346-115.745  14.323  1.00   100           C  
ATOM    765  C   VAL A 255      37.668-115.886  15.702  1.00   100           C  
ATOM    766  N   PHE A 256      36.335-115.729  15.759  1.00   100           N  
ATOM    767  CA  PHE A 256      35.541 -115.87  16.988  1.00   100           C  
ATOM    768  C   PHE A 256      35.571-117.326  17.516  1.00   100           C  
ATOM    769  N   ASP A 257      35.507-118.321  16.608  1.00   100           N  
ATOM    770  CA  ASP A 257      35.565-119.747  16.966  1.00   100           C  
ATOM    771  C   ASP A 257      36.889-120.124   17.63  1.00   100           C  
ATOM    772  N   LYS A 258      37.998 -119.56  17.138  1.00   100           N  
ATOM    773  CA  LYS A 258      39.331-119.856  17.629  1.00   100           C  
ATOM    774  C   LYS A 258      39.749-119.059  18.868  1.00   100           C  
ATOM    775  N   LEU A 259       39.38-117.752  18.955  1.00   100           N  
ATOM    776  CA  LEU A 259      39.881-116.887  20.027  1.00   100           C  
ATOM    777  C   LEU A 259      38.876-116.402  21.094  1.00   100           C  
ATOM    778  N   LEU A 260      37.555-116.508  20.872  1.00   100           N  
ATOM    779  CA  LEU A 260      36.583-116.034  21.869  1.00   100           C  
ATOM    780  C   LEU A 260      36.538-116.932  23.126  1.00   100           C  
ATOM    781  N   LEU B   1      25.162-118.477  33.556  1.00   100           N  
ATOM    782  CA  LEU B   1      26.057-118.217  34.668  1.00   100           C  
ATOM    783  C   LEU B   1      25.346-118.482  36.015  1.00   100           C  
ATOM    784  N   LEU B   1      26.016 -118.22  37.155  1.00   100           N  
ATOM    785  CA  LEU B   1      25.498-118.484   38.51  1.00   100           C  
ATOM    786  C   LEU B   1      24.037-118.034   38.75  1.00   100           C  
ATOM    787  N   LEU B   1      23.698 -116.77  38.432  1.00   100           N  
ATOM    788  CA  LEU B   1      22.356-116.201   38.63  1.00   100           C  
ATOM    789  C   LEU B   1      21.296-116.753  37.686  1.00   100           C  
ATOM    790  N   LEU B   1      21.736-117.395  36.611  1.00   100           N  
ATOM    791  CA  LEU B   1      20.858-117.895  35.564  1.00   100           C  
ATOM    792  C   LEU B   1      20.974-117.071  34.297  1.00   100           C  
ATOM    793  N   LEU B   1      21.693-115.911  34.347  1.00   100           N  
ATOM    794  CA  LEU B   1      21.911-115.042  33.172  1.00   100           C  
ATOM    795  C   LEU B   1       22.58 -115.86  32.064  1.00   100           C  
ATOM    796  N   LEU B   1       22.02-115.813  30.854  1.00   100           N  
ATOM    797  CA  LEU B   1       22.51-116.562    29.7  1.00   100           C  
ATOM    798  C   LEU B   1      23.249-115.661   28.71  1.00   100           C  
ATOM    799  N   LEU B   1      24.533-115.965  28.478  1.00   100           N  
ATOM    800  CA  LEU B   1      25.344-115.244  27.497  1.00   100           C  
ATOM    801  C   LEU B   1      24.996  -115.8   26.12  1.00   100           C  
ATOM    802  N   LEU B   1      24.988-114.929  25.106  1.00   100           N  
ATOM    803  CA  LEU B   1      24.712  -115.3  23.717  1.00   100           C  
ATOM    804  C   LEU B   1       25.94-115.078  22.866  1.00   100           C  
ATOM    805  N   LEU B   1      26.012-115.777  21.732  1.00   100           N  
ATOM    806  CA  LEU B   1      27.122-115.682  20.792  1.00   100           C  
ATOM    807  C   LEU B   1      26.585-115.555  19.369  1.00   100           C  
ATOM    808  N   LEU B   1      27.267-114.822  18.453  1.00   100           N  
ATOM    809  CA  LEU B   1      26.788-114.798  17.062  1.00   100           C  
ATOM    810  C   LEU B   1      27.021-116.145  16.379  1.00   100           C  
ATOM    811  N   LEU B   1      26.095-116.544  15.504  1.00   100           N  
ATOM    812  CA  LEU B   1      26.232-117.737  14.671  1.00   100           C  
ATOM    813  C   LEU B   1      26.839 -117.23  13.354  1.00   100           C  
ATOM    814  N   LEU B   1      26.707-115.897  13.116  1.00   100           N  
ATOM    815  CA  LEU B   1      27.198-115.164  11.959  1.00   100           C  
ATOM    816  C   LEU B   1       27.53-113.755   12.47  1.00   100           C  
ATOM    817  N   LEU B   1       28.83-113.479  12.631  1.00   100           N  
ATOM    818  CA  LEU B   1       29.38-112.228  13.168  1.00   100           C  
ATOM    819  C   LEU B   1      28.854-110.976  12.414  1.00   100           C  
ATOM    820  N   LEU B   1        29.0-110.943   11.07  1.00   100           N  
ATOM    821  CA  LEU B   1       28.59-109.804  10.235  1.00   100           C  
ATOM    822  C   LEU B   1      27.077-109.637   10.18  1.00   100           C  
ATOM    823  N   LEU B   1      26.325-110.762  10.172  1.00   100           N  
ATOM    824  CA  LEU B   1      24.866-110.696  10.133  1.00   100           C  
ATOM    825  C   LEU B   1      24.299-110.215  11.467  1.00   100           C  
ATOM    826  N   LEU B   1      24.897-110.635  12.611  1.00   100           N  
ATOM    827  CA  LEU B   1      24.452-110.125  13.918  1.00   100           C  
ATOM    828  C   LEU B   1      24.656-108.601  13.985  1.00   100           C  
ATOM    829  N   LEU B   1      25.799 -108.13  13.485  1.00   100           N  
ATOM    830  CA  LEU B   1      26.106-106.701  13.431  1.00   100           C  
ATOM    831  C   LEU B   1       25.02-105.919  12.655  1.00   100           C  
ATOM    832  N   LEU B   1      24.565-106.458  11.497  1.00   100           N  
ATOM    833  CA  LEU B   1      23.518-105.851  10.665  1.00   100           C  
ATOM    834  C   LEU B   1      22.154-105.803  11.385  1.00   100           C  
ATOM    835  N   LEU B   1      21.794-106.881  12.129  1.00   100           N  
ATOM    836  CA  LEU B   1       20.55-106.963  12.905  1.00   100           C  
ATOM    837  C   LEU B   1      20.556-105.932  14.035  1.00   100           C  
ATOM    838  N   LEU B   1      21.702 -105.79  14.727  1.00   100           N  
ATOM    839  CA  LEU B   1      21.874-104.795  15.786  1.00   100           C  
ATOM    840  C   LEU B   1      21.734-103.375  15.177  1.00   100           C  
ATOM    841  N   LEU B   1      22.288-103.167  13.966  1.00   100           N  
ATOM    842  CA  LEU B   1      22.229-101.886  13.243  1.00   100           C  
ATOM    843  C   LEU B   1      20.789-101.523  12.839  1.00   100           C  
ATOM    844  N   LEU B   1      19.981-102.516   12.41  1.00   100           N  
ATOM    845  CA  LEU B   1      18.581-102.274  12.034  1.00   100           C  
ATOM    846  C   LEU B   1      17.754-101.912  13.276  1.00   100           C  
ATOM    847  N   LEU B   1      18.021-102.603  14.388  1.00   100           N  
ATOM    848  CA  LEU B   1      17.377-102.342  15.673  1.00   100           C  
ATOM    849  C   LEU B   1      17.676-100.951  16.202  1.00   100           C  
ATOM    850  N   LEU B   1      18.887-100.446  15.909  1.00   100           N  
ATOM    851  CA  LEU B   1      19.329 -99.095  16.281  1.00   100           C  
ATOM    852  C   LEU B   1      18.453 -98.029  15.593  1.00   100           C  
ATOM    853  N   LEU B   1      18.191 -98.189   14.28  1.00   100           N  
ATOM    854  CA  LEU B   1      17.314  -97.28  13.522  1.00   100           C  
ATOM    855  C   LEU B   1      15.884 -97.329  14.117  1.00   100           C  
ATOM    856  N   LEU B   1      15.369 -98.544  14.389  1.00   100           N  
ATOM    857  CA  LEU B   1      14.052 -98.746  15.004  1.00   100           C  
ATOM    858  C   LEU B   1      13.952 -98.078  16.393  1.00   100           C  
ATOM    859  N   LEU B   1      15.033 -98.152  17.209  1.00   100           N  
ATOM    860  CA  LEU B   1      15.085  -97.54  18.542  1.00   100           C  
ATOM    861  C   LEU B   1      14.968 -96.008  18.456  1.00   100           C  
ATOM    862  N   LEU B   1      15.647 -95.402  17.462  1.00   100           N  
ATOM    863  CA  LEU B   1      15.623 -93.953   17.21  1.00   100           C  
ATOM    864  C   LEU B   1      14.203 -93.521  16.789  1.00   100           C  
ATOM    865  N   LEU B   1      13.559  -94.28  15.877  1.00   100           N  
ATOM    866  CA  LEU B   1      12.192 -94.009  15.401  1.00   100           C  
ATOM    867  C   LEU B   1      11.199 -94.035  16.581  1.00   100           C  
ATOM    868  N   LEU B   1      11.288 -95.072  17.436  1.00   100           N  
ATOM    869  CA  LEU B   1      10.414 -95.259  18.597  1.00   100           C  
ATOM    870  C   LEU B   1      10.619 -94.145  19.662  1.00   100           C  
ATOM    871  N   LEU B   1      11.871 -93.879  20.072  1.00   100           N  
ATOM    872  CA  LEU B   1      12.162 -92.895  21.115  1.00   100           C  
ATOM    873  C   LEU B   1      12.075 -91.431   20.65  1.00   100           C  
ATOM    874  N   LEU B   1      12.698 -91.078  19.502  1.00   100           N  
ATOM    875  CA  LEU B   1      12.623 -89.714  18.959  1.00   100           C  
ATOM    876  C   LEU B   1      11.216 -89.404  18.448  1.00   100           C  
ATOM    877  N   LEU B   1      10.489  -90.44  18.012  1.00   100           N  
ATOM    878  CA  LEU B   1       9.111 -90.336  17.545  1.00   100           C  
ATOM    879  C   LEU B   1       8.136 -90.082  18.679  1.00   100           C  
ATOM    880  N   LEU B   1       8.397 -90.688   19.86  1.00   100           N  
ATOM    881  CA  LEU B   1       7.569 -90.488  21.054  1.00   100           C  
ATOM    882  C   LEU B   1       7.739  -89.05  21.569  1.00   100           C  
ATOM    883  N   LEU B   1       8.949  -88.48  21.453  1.00   100           N  
ATOM    884  CA  LEU B   1       9.231 -87.111  21.891  1.00   100           C  
ATOM    885  C   LEU B   1       9.006 -86.047  20.812  1.00   100           C  
ATOM    886  N   LEU B   1       9.026  -86.45  19.517  1.00   100           N  
ATOM    887  CA  LEU B   1       8.953  -85.58  18.329  1.00   100           C  
ATOM    888  C   LEU B   1      10.045 -84.502  18.439  1.00   100           C  
ATOM    889  N   LEU B   1      11.211  -84.92  18.966  1.00   100           N  
ATOM    890  CA  LEU B   1      12.369 -84.071  19.218  1.00   100           C  
ATOM    891  C   LEU B   1      13.637 -84.833  18.851  1.00   100           C  
ATOM    892  N   LEU B   1      14.455 -84.216  17.995  1.00   100           N  
ATOM    893  CA  LEU B   1      15.704 -84.781  17.502  1.00   100           C  
ATOM    894  C   LEU B   1      16.835 -84.872  18.533  1.00   100           C  
ATOM    895  N   LEU B   1      16.899 -83.962  19.546  1.00   100           N  
ATOM    896  CA  LEU B   1      17.982 -83.976  20.556  1.00   100           C  
ATOM    897  C   LEU B   1      18.196 -85.337   21.25  1.00   100           C  
ATOM    898  N   LEU B   1      17.122 -86.139    21.4  1.00   100           N  
ATOM    899  CA  LEU B   1      17.109  -87.47  22.024  1.00   100           C  
ATOM    900  C   LEU B   1      17.948 -88.517  21.304  1.00   100           C  
ATOM    901  N   LEU B   1      18.258 -88.293  20.009  1.00   100           N  
ATOM    902  CA  LEU B   1      18.973 -89.254  19.169  1.00   100           C  
ATOM    903  C   LEU B   1      20.329   -89.7  19.757  1.00   100           C  
ATOM    904  N   LEU B   1       21.17 -88.773  20.245  1.00   100           N  
ATOM    905  CA  LEU B   1      22.491 -89.121  20.766  1.00   100           C  
ATOM    906  C   LEU B   1      22.383 -90.094  21.943  1.00   100           C  
ATOM    907  N   LEU B   1      21.473 -89.791  22.891  1.00   100           N  
ATOM    908  CA  LEU B   1      21.184 -90.613  24.059  1.00   100           C  
ATOM    909  C   LEU B   1      20.609 -91.976  23.642  1.00   100           C  
ATOM    910  N   LEU B   1      19.713 -91.994  22.633  1.00   100           N  
ATOM    911  CA  LEU B   1      19.102 -93.229  22.112  1.00   100           C  
ATOM    912  C   LEU B   1      20.172 -94.172  21.521  1.00   100           C  
ATOM    913  N   LEU B   1      21.079 -93.655   20.66  1.00   100           N  
ATOM    914  CA  LEU B   1      22.148 -94.456  20.047  1.00   100           C  
ATOM    915  C   LEU B   1      23.051 -95.055  21.126  1.00   100           C  
ATOM    916  N   LEU B   1      23.413 -94.249  22.133  1.00   100           N  
ATOM    917  CA  LEU B   1      24.263 -94.684  23.236  1.00   100           C  
ATOM    918  C   LEU B   1      23.614 -95.838  24.016  1.00   100           C  
ATOM    919  N   LEU B   1      22.423 -95.602  24.594  1.00   100           N  
ATOM    920  CA  LEU B   1       21.78 -96.555  25.494  1.00   100           C  
ATOM    921  C   LEU B   1      21.095 -97.734  24.795  1.00   100           C  
ATOM    922  N   LEU B   1      20.766  -97.65  23.498  1.00   100           N  
ATOM    923  CA  LEU B   1      20.251 -98.837  22.794  1.00   100           C  
ATOM    924  C   LEU B   1      21.373 -99.891  22.779  1.00   100           C  
ATOM    925  N   LEU B   1      22.608 -99.458  22.439  1.00   100           N  
ATOM    926  CA  LEU B   1      23.779-100.335   22.35  1.00   100           C  
ATOM    927  C   LEU B   1      24.259-100.801  23.716  1.00   100           C  
ATOM    928  N   LEU B   1      24.231 -99.909  24.715  1.00   100           N  
ATOM    929  CA  LEU B   1      24.629 -100.22  26.091  1.00   100           C  
ATOM    930  C   LEU B   1      23.691 -101.28  26.708  1.00   100           C  
ATOM    931  N   LEU B   1      22.355-101.101  26.554  1.00   100           N  
ATOM    932  CA  LEU B   1      21.343-102.051  27.044  1.00   100           C  
ATOM    933  C   LEU B   1      21.476-103.389  26.309  1.00   100           C  
