# Supplementary material for: Peptide binder design with inverse folding and protein structure prediction
Source: Commun Chem. 2023 Oct 25;6:229. doi: 10.1038/s42004-023-01029-7 (PMC10600234; doi:10.1038/s42004-023-01029-7)
Supplement: Supplementary file 9 — Supplementary Software [file 42004_2023_1029_MOESM9_ESM.zip › binder_design/data/Foldseek_results/mmcif/seeds/seed_6.pdb]

ATOM      1  N   PRO A   1      13.139-109.781  28.782  1.00   100           N  
ATOM      2  CA  PRO A   1      14.548-109.592  28.413  1.00   100           C  
ATOM      3  C   PRO A   1      15.477-109.939  29.569  1.00   100           C  
ATOM      4  N   GLN A   2      16.733-110.234   29.26  1.00   100           N  
ATOM      5  CA  GLN A   2      17.727-110.502  30.289  1.00   100           C  
ATOM      6  C   GLN A   2      18.196-109.192  30.912  1.00   100           C  
ATOM      7  N   PHE A   3      18.121-108.115  30.137  1.00   100           N  
ATOM      8  CA  PHE A   3      18.481-106.779  30.619  1.00   100           C  
ATOM      9  C   PHE A   3      19.998 -106.56  30.769  1.00   100           C  
ATOM     10  N   THR A   4      20.619-107.192  31.765  1.00   100           N  
ATOM     11  CA  THR A   4      22.081-107.267  31.846  1.00   100           C  
ATOM     12  C   THR A   4      22.564 -108.51  32.557  1.00   100           C  
ATOM     13  N   ALA A   5      23.798-108.898  32.239  1.00   100           N  
ATOM     14  CA  ALA A   5      24.477-109.992  32.918  1.00   100           C  
ATOM     15  C   ALA A   5      24.828-109.582  34.344  1.00   100           C  
ATOM     16  N   GLY A   6      25.254-110.547  35.148  1.00   100           N  
ATOM     17  CA  GLY A   6      25.617-110.288  36.527  1.00   100           C  
ATOM     18  C   GLY A   6      24.857-111.203  37.468  1.00   100           C  
ATOM     19  N   ASN A   7      25.576-111.816  38.404  1.00   100           N  
ATOM     20  CA  ASN A   7      24.974-112.787  39.307  1.00   100           C  
ATOM     21  C   ASN A   7      24.963-112.319  40.763  1.00   100           C  
ATOM     22  N   SER A   8      24.909-111.011  40.973  1.00   100           N  
ATOM     23  CA  SER A   8      24.848-110.459  42.327  1.00   100           C  
ATOM     24  C   SER A   8      23.571-109.631  42.515  1.00   100           C  
ATOM     25  N   HIS A   9      23.287-109.225  43.749  1.00   100           N  
ATOM     26  CA  HIS A   9      22.084-108.429  43.991  1.00   100           C  
ATOM     27  C   HIS A   9      22.198-107.062   43.34  1.00   100           C  
ATOM     28  N   VAL A  10      23.412-106.527  43.328  1.00   100           N  
ATOM     29  CA  VAL A  10      23.681-105.267  42.655  1.00   100           C  
ATOM     30  C   VAL A  10      23.241-105.366  41.194  1.00   100           C  
ATOM     31  N   ALA A  11      23.589 -106.48  40.549  1.00   100           N  
ATOM     32  CA  ALA A  11      23.207 -106.71  39.158  1.00   100           C  
ATOM     33  C   ALA A  11        21.7 -106.94  39.017  1.00   100           C  
ATOM     34  N   GLN A  12      21.099-107.559  40.024  1.00   100           N  
ATOM     35  CA  GLN A  12      19.666-107.805  39.981  1.00   100           C  
ATOM     36  C   GLN A  12      18.924-106.472  40.128  1.00   100           C  
ATOM     37  N   ASN A  13      19.474-105.582  40.953  1.00   100           N  
ATOM     38  CA  ASN A  13       18.94-104.229  41.088  1.00   100           C  
ATOM     39  C   ASN A  13      18.902-103.501  39.744  1.00   100           C  
ATOM     40  N   ARG A  14      19.975-103.643  38.974  1.00   100           N  
ATOM     41  CA  ARG A  14       20.04-103.024  37.661  1.00   100           C  
ATOM     42  C   ARG A  14      18.948 -103.58  36.752  1.00   100           C  
ATOM     43  N   ARG A  15      18.748-104.893  36.792  1.00   100           N  
ATOM     44  CA  ARG A  15      17.696-105.508  35.989  1.00   100           C  
ATOM     45  C   ARG A  15      16.318-105.028  36.438  1.00   100           C  
ATOM     46  N   ASN A  16      16.098 -104.97  37.743  1.00   100           N  
ATOM     47  CA  ASN A  16      14.831-104.465  38.254  1.00   100           C  
ATOM     48  C   ASN A  16      14.534 -103.02  37.833  1.00   100           C  
ATOM     49  N   TYR A  17      15.465-102.113  38.106  1.00   100           N  
ATOM     50  CA  TYR A  17      15.245-100.701  37.821  1.00   100           C  
ATOM     51  C   TYR A  17      15.006 -100.46  36.333  1.00   100           C  
ATOM     52  N   MET A  18      15.607-101.298   35.49  1.00   100           N  
ATOM     53  CA  MET A  18      15.402-101.245  34.043  1.00   100           C  
ATOM     54  C   MET A  18      14.068-101.841  33.614  1.00   100           C  
ATOM     55  N   ASP A  19      13.503-102.706  34.453  1.00   100           N  
ATOM     56  CA  ASP A  19       12.36-103.537  34.067  1.00   100           C  
ATOM     57  C   ASP A  19      11.013-102.842  34.287  1.00   100           C  
ATOM     58  N   PRO A  20      10.385-102.377  33.197  1.00   100           N  
ATOM     59  CA  PRO A  20       9.127-101.632  33.295  1.00   100           C  
ATOM     60  C   PRO A  20       8.058-102.434  34.014  1.00   100           C  
ATOM     61  N   SER A  21       8.262-103.741  34.122  1.00   100           N  
ATOM     62  CA  SER A  21       7.311-104.601  34.809  1.00   100           C  
ATOM     63  C   SER A  21       7.564-104.637  36.306  1.00   100           C  
ATOM     64  N   TYR A  22        8.67-104.048  36.741  1.00   100           N  
ATOM     65  CA  TYR A  22        8.99-104.024  38.163  1.00   100           C  
ATOM     66  C   TYR A  22       8.575-102.692  38.769  1.00   100           C  
ATOM     67  N   LYS A  23       7.748-102.752  39.806  1.00   100           N  
ATOM     68  CA  LYS A  23       7.254-101.533  40.432  1.00   100           C  
ATOM     69  C   LYS A  23       8.271-100.998  41.416  1.00   100           C  
ATOM     70  N   LEU A  24       8.783 -99.806  41.136  1.00   100           N  
ATOM     71  CA  LEU A  24       9.718 -99.165   42.04  1.00   100           C  
ATOM     72  C   LEU A  24       9.022 -98.839  43.358  1.00   100           C  
ATOM     73  N   GLU A  25       9.719 -99.131  44.449  1.00   100           N  
ATOM     74  CA  GLU A  25       9.257 -98.816  45.788  1.00   100           C  
ATOM     75  C   GLU A  25         9.3 -97.309   46.02  1.00   100           C  
ATOM     76  N   LYS A  26       8.202 -96.746  46.515  1.00   100           N  
ATOM     77  CA  LYS A  26       8.139 -95.313  46.788  1.00   100           C  
ATOM     78  C   LYS A  26       8.541 -95.054  48.231  1.00   100           C  
ATOM     79  N   LEU A  27       9.443 -94.099  48.443  1.00   100           N  
ATOM     80  CA  LEU A  27       9.934 -93.777  49.782  1.00   100           C  
ATOM     81  C   LEU A  27        9.24 -92.554  50.354  1.00   100           C  
ATOM     82  N   ARG A  28       8.608 -91.776  49.481  1.00   100           N  
ATOM     83  CA  ARG A  28       7.999 -90.516  49.881  1.00   100           C  
ATOM     84  C   ARG A  28       6.935 -90.085  48.878  1.00   100           C  
ATOM     85  N   ASP A  29       6.286 -88.959   49.16  1.00   100           N  
ATOM     86  CA  ASP A  29       5.263 -88.423  48.272  1.00   100           C  
ATOM     87  C   ASP A  29       5.343 -86.901  48.226  1.00   100           C  
ATOM     88  N   ILE A  30       5.959 -86.376  47.175  1.00   100           N  
ATOM     89  CA  ILE A  30       6.079 -84.933  47.019  1.00   100           C  
ATOM     90  C   ILE A  30       4.891 -84.411   46.21  1.00   100           C  
ATOM     91  N   PRO A  31       4.154 -83.445  46.768  1.00   100           N  
ATOM     92  CA  PRO A  31       2.984 -82.893  46.069  1.00   100           C  
ATOM     93  C   PRO A  31       3.369  -82.36  44.695  1.00   100           C  
ATOM     94  N   GLU A  32       2.544 -82.616  43.684  1.00   100           N  
ATOM     95  CA  GLU A  32        2.83 -82.156  42.327  1.00   100           C  
ATOM     96  C   GLU A  32       3.231 -80.691  42.327  1.00   100           C  
ATOM     97  N   GLU A  33       2.588 -79.929  43.207  1.00   100           N  
ATOM     98  CA  GLU A  33       2.828   -78.5  43.339  1.00   100           C  
ATOM     99  C   GLU A  33       4.254  -78.24   43.81  1.00   100           C  
ATOM    100  N   ASP A  34       4.727 -79.054  44.747  1.00   100           N  
ATOM    101  CA  ASP A  34       6.082 -78.892  45.272  1.00   100           C  
ATOM    102  C   ASP A  34       7.127 -79.329  44.248  1.00   100           C  
ATOM    103  N   ILE A  35       6.809 -80.363  43.478  1.00   100           N  
ATOM    104  CA  ILE A  35       7.667 -80.732  42.365  1.00   100           C  
ATOM    105  C   ILE A  35       7.846 -79.545   41.41  1.00   100           C  
ATOM    106  N   VAL A  36       6.753 -78.833   41.13  1.00   100           N  
ATOM    107  CA  VAL A  36       6.811 -77.684  40.231  1.00   100           C  
ATOM    108  C   VAL A  36       7.756 -76.627  40.776  1.00   100           C  
ATOM    109  N   ARG A  37       7.752 -76.466  42.095  1.00   100           N  
ATOM    110  CA  ARG A  37        8.59 -75.462  42.746  1.00   100           C  
ATOM    111  C   ARG A  37      10.058 -75.863  42.698  1.00   100           C  
ATOM    112  N   LEU A  38      10.319 -77.152  42.875  1.00   100           N  
ATOM    113  CA  LEU A  38      11.686 -77.648  42.842  1.00   100           C  
ATOM    114  C   LEU A  38      12.325 -77.458   41.46  1.00   100           C  
ATOM    115  N   LEU A  39      11.588 -77.822  40.414  1.00   100           N  
ATOM    116  CA  LEU A  39       12.06 -77.674  39.033  1.00   100           C  
ATOM    117  C   LEU A  39      12.229 -76.208  38.651  1.00   100           C  
ATOM    118  N   ALA A  40      11.271 -75.379  39.054  1.00   100           N  
ATOM    119  CA  ALA A  40      11.336 -73.936  38.828  1.00   100           C  
ATOM    120  C   ALA A  40      11.376 -73.533  37.347  1.00   100           C  
ATOM    121  N   HIS A  41      10.787 -74.359   36.49  1.00   100           N  
ATOM    122  CA  HIS A  41       10.55 -73.972  35.103  1.00   100           C  
ATOM    123  C   HIS A  41       9.296 -73.101  34.988  1.00   100           C  
ATOM    124  N   ARG A  42       8.419   -73.2  35.979  1.00   100           N  
ATOM    125  CA  ARG A  42       7.217 -72.368  36.045  1.00   100           C  
ATOM    126  C   ARG A  42       6.729  -72.33  37.493  1.00   100           C  
ATOM    127  N   ALA A  43       5.795 -71.436  37.795  1.00   100           N  
ATOM    128  CA  ALA A  43       5.233 -71.388  39.137  1.00   100           C  
ATOM    129  C   ALA A  43       3.911 -72.137  39.158  1.00   100           C  
ATOM    130  N   PRO A  44       3.568 -72.714  40.314  1.00   100           N  
ATOM    131  CA  PRO A  44       2.268 -73.361  40.515  1.00   100           C  
ATOM    132  C   PRO A  44       1.114 -72.477  40.039  1.00   100           C  
ATOM    133  N   GLY A  45       0.237  -73.04  39.214  1.00   100           N  
ATOM    134  CA  GLY A  45      -0.938 -72.329  38.747  1.00   100           C  
ATOM    135  C   GLY A  45      -0.714 -71.509  37.488  1.00   100           C  
ATOM    136  N   GLU A  46       0.508 -71.537   36.97  1.00   100           N  
ATOM    137  CA  GLU A  46       0.832 -70.813   35.75  1.00   100           C  
ATOM    138  C   GLU A  46       0.578 -71.737  34.564  1.00   100           C  
ATOM    139  N   GLU A  47        -0.0 -71.198  33.497  1.00   100           N  
ATOM    140  CA  GLU A  47      -0.303 -71.985  32.307  1.00   100           C  
ATOM    141  C   GLU A  47       0.977 -72.339  31.572  1.00   100           C  
ATOM    142  N   TYR A  48       1.096 -73.602  31.173  1.00   100           N  
ATOM    143  CA  TYR A  48       2.236 -74.072  30.389  1.00   100           C  
ATOM    144  C   TYR A  48       2.477 -73.175  29.183  1.00   100           C  
ATOM    145  N   LYS A  49       3.726 -72.773  28.976  1.00   100           N  
ATOM    146  CA  LYS A  49         4.1 -72.073  27.753  1.00   100           C  
ATOM    147  C   LYS A  49       4.135 -73.059    26.6  1.00   100           C  
ATOM    148  N   SER A  50       4.214 -72.538  25.379  1.00   100           N  
ATOM    149  CA  SER A  50       4.188 -73.365  24.174  1.00   100           C  
ATOM    150  C   SER A  50       5.315 -72.988  23.233  1.00   100           C  
ATOM    151  N   ILE A  51       5.844 -73.963  22.495  1.00   100           N  
ATOM    152  CA  ILE A  51        6.84 -73.665  21.471  1.00   100           C  
ATOM    153  C   ILE A  51       6.304 -73.912  20.056  1.00   100           C  
ATOM    154  N   HIS A  52       5.086  -74.44  19.969  1.00   100           N  
ATOM    155  CA  HIS A  52        4.35 -74.516  18.711  1.00   100           C  
ATOM    156  C   HIS A  52       2.905 -74.893   19.02  1.00   100           C  
ATOM    157  N   PRO A  53       1.976 -74.572  18.101  1.00   100           N  
ATOM    158  CA  PRO A  53       0.566 -74.899  18.343  1.00   100           C  
ATOM    159  C   PRO A  53       0.399 -76.383  18.658  1.00   100           C  
ATOM    160  N   PRO A  54      -0.641 -76.731  19.427  1.00   100           N  
ATOM    161  CA  PRO A  54      -0.901 -78.146  19.686  1.00   100           C  
ATOM    162  C   PRO A  54       -0.97 -78.894  18.362  1.00   100           C  
ATOM    163  N   LEU A  55      -0.424 -80.106  18.313  1.00   100           N  
ATOM    164  CA  LEU A  55      -0.344 -80.866  17.068  1.00   100           C  
ATOM    165  C   LEU A  55      -1.712 -81.137   16.44  1.00   100           C  
ATOM    166  N   GLU A  56      -2.747 -81.223  17.269  1.00   100           N  
ATOM    167  CA  GLU A  56      -4.113 -81.367  16.766  1.00   100           C  
ATOM    168  C   GLU A  56      -4.538 -80.148   15.95  1.00   100           C  
ATOM    169  N   GLU A  57      -4.141 -78.964  16.406  1.00   100           N  
ATOM    170  CA  GLU A  57      -4.525 -77.709  15.762  1.00   100           C  
ATOM    171  C   GLU A  57      -3.536 -77.324  14.665  1.00   100           C  
ATOM    172  N   MET A  58      -2.841 -78.327  14.136  1.00   100           N  
ATOM    173  CA  MET A  58      -1.743 -78.111  13.201  1.00   100           C  
ATOM    174  C   MET A  58      -1.723 -79.194  12.129  1.00   100           C  
ATOM    175  N   GLU A  59      -1.131 -78.876  10.981  1.00   100           N  
ATOM    176  CA  GLU A  59      -0.914 -79.862   9.926  1.00   100           C  
ATOM    177  C   GLU A  59       0.547 -80.304   9.918  1.00   100           C  
ATOM    178  N   GLU A  60        0.77 -81.611  10.045  1.00   100           N  
ATOM    179  CA  GLU A  60       2.119 -82.179  10.053  1.00   100           C  
ATOM    180  C   GLU A  60        2.53 -82.702   8.674  1.00   100           C  
ATOM    181  N   PRO A  61       3.844 -82.881   8.455  1.00   100           N  
ATOM    182  CA  PRO A  61       4.303 -83.463   7.189  1.00   100           C  
ATOM    183  C   PRO A  61       3.693 -84.843   6.974  1.00   100           C  
ATOM    184  N   ASP A  62       3.374 -85.168   5.724  1.00   100           N  
ATOM    185  CA  ASP A  62       2.851 -86.487   5.389  1.00   100           C  
ATOM    186  C   ASP A  62       3.925 -87.534   5.634  1.00   100           C  
ATOM    187  N   CYS A  63       4.163 -87.818    6.91  1.00   100           N  
ATOM    188  CA  CYS A  63       5.242 -88.704   7.314  1.00   100           C  
ATOM    189  C   CYS A  63       4.698 -90.007   7.891  1.00   100           C  
ATOM    190  N   ALA A  64       5.213 -91.132     7.4  1.00   100           N  
ATOM    191  CA  ALA A  64       4.761 -92.444   7.856  1.00   100           C  
ATOM    192  C   ALA A  64       5.053 -92.639   9.336  1.00   100           C  
ATOM    193  N   VAL A  65       6.249 -92.242   9.757  1.00   100           N  
ATOM    194  CA  VAL A  65        6.65 -92.432  11.141  1.00   100           C  
ATOM    195  C   VAL A  65       5.733 -91.661  12.092  1.00   100           C  
ATOM    196  N   ARG A  66       5.502 -90.385  11.804  1.00   100           N  
ATOM    197  CA  ARG A  66       4.648 -89.574   12.67  1.00   100           C  
ATOM    198  C   ARG A  66       3.245 -90.164   12.73  1.00   100           C  
ATOM    199  N   GLN A  67       2.792 -90.712   11.61  1.00   100           N  
ATOM    200  CA  GLN A  67       1.445  -91.26  11.528  1.00   100           C  
ATOM    201  C   GLN A  67        1.27 -92.574  12.289  1.00   100           C  
ATOM    202  N   ILE A  68       2.361 -93.288  12.532  1.00   100           N  
ATOM    203  CA  ILE A  68       2.261 -94.518   13.31  1.00   100           C  
ATOM    204  C   ILE A  68       2.809 -94.392  14.734  1.00   100           C  
ATOM    205  N   VAL A  69       3.412 -93.251  15.055  1.00   100           N  
ATOM    206  CA  VAL A  69       3.908 -93.022  16.411  1.00   100           C  
ATOM    207  C   VAL A  69       3.058 -91.997  17.161  1.00   100           C  
ATOM    208  N   LYS A  70       2.629 -92.374  18.361  1.00   100           N  
ATOM    209  CA  LYS A  70       1.788 -91.518  19.181  1.00   100           C  
ATOM    210  C   LYS A  70       2.649 -90.516  19.939  1.00   100           C  
ATOM    211  N   PRO A  71       2.275 -89.231  19.868  1.00   100           N  
ATOM    212  CA  PRO A  71       2.941  -88.17  20.623  1.00   100           C  
ATOM    213  C   PRO A  71       2.558 -88.292  22.083  1.00   100           C  
ATOM    214  N   THR A  72       3.465 -87.932  22.981  1.00   100           N  
ATOM    215  CA  THR A  72       3.134 -87.846  24.395  1.00   100           C  
ATOM    216  C   THR A  72       2.164 -86.689  24.592  1.00   100           C  
ATOM    217  N   GLU A  73       1.551 -86.619  25.772  1.00   100           N  
ATOM    218  CA  GLU A  73       0.651 -85.519  26.077  1.00   100           C  
ATOM    219  C   GLU A  73       1.392 -84.189  25.949  1.00   100           C  
ATOM    220  N   GLY A  74       2.622 -84.141  26.462  1.00   100           N  
ATOM    221  CA  GLY A  74       3.417 -82.927  26.389  1.00   100           C  
ATOM    222  C   GLY A  74       3.724  -82.51  24.961  1.00   100           C  
ATOM    223  N   ALA A  75        3.98 -83.488  24.103  1.00   100           N  
ATOM    224  CA  ALA A  75       4.316 -83.201   22.71  1.00   100           C  
ATOM    225  C   ALA A  75       3.077 -82.694  21.989  1.00   100           C  
ATOM    226  N   ALA A  76       1.979 -83.423  22.161  1.00   100           N  
ATOM    227  CA  ALA A  76        0.69 -83.039  21.598  1.00   100           C  
ATOM    228  C   ALA A  76        0.36 -81.586  21.908  1.00   100           C  
ATOM    229  N   ALA A  77       0.661 -81.168  23.133  1.00   100           N  
ATOM    230  CA  ALA A  77       0.294  -79.84  23.605  1.00   100           C  
ATOM    231  C   ALA A  77        1.27 -78.736  23.188  1.00   100           C  
ATOM    232  N   GLY A  78       2.431 -79.118   22.66  1.00   100           N  
ATOM    233  CA  GLY A  78        3.41 -78.141  22.224  1.00   100           C  
ATOM    234  C   GLY A  78        4.21 -77.519  23.359  1.00   100           C  
ATOM    235  N   ASP A  79        4.31 -78.247  24.464  1.00   100           N  
ATOM    236  CA  ASP A  79       5.121 -77.819  25.601  1.00   100           C  
ATOM    237  C   ASP A  79       6.569 -77.501  25.229  1.00   100           C  
ATOM    238  N   ARG A  80       7.168 -76.585  25.982  1.00   100           N  
ATOM    239  CA  ARG A  80       8.603 -76.388  25.924  1.00   100           C  
ATOM    240  C   ARG A  80       9.254 -77.688  26.361  1.00   100           C  
ATOM    241  N   ILE A  81      10.508 -77.852  25.986  1.00   100           N  
ATOM    242  CA  ILE A  81      11.268  -78.98   26.47  1.00   100           C  
ATOM    243  C   ILE A  81      12.109 -78.512  27.655  1.00   100           C  
ATOM    244  N   ARG A  82      11.848  -79.11  28.812  1.00   100           N  
ATOM    245  CA  ARG A  82      12.575 -78.785  30.032  1.00   100           C  
ATOM    246  C   ARG A  82      13.157 -80.075  30.607  1.00   100           C  
ATOM    247  N   TYR A  83      13.644 -80.032  31.843  1.00   100           N  
ATOM    248  CA  TYR A  83      14.478 -81.124  32.334  1.00   100           C  
ATOM    249  C   TYR A  83      14.433 -81.367  33.841  1.00   100           C  
ATOM    250  N   VAL A  84      15.084 -82.454  34.234  1.00   100           N  
ATOM    251  CA  VAL A  84      15.329 -82.778   35.62  1.00   100           C  
ATOM    252  C   VAL A  84      16.732 -83.388  35.662  1.00   100           C  
ATOM    253  N   GLN A  85      17.496 -83.088  36.705  1.00   100           N  
ATOM    254  CA  GLN A  85      18.892 -83.531  36.763  1.00   100           C  
ATOM    255  C   GLN A  85      19.282 -83.965   38.17  1.00   100           C  
ATOM    256  N   TYR A  86       19.91 -85.133  38.267  1.00   100           N  
ATOM    257  CA  TYR A  86        20.3 -85.688  39.561  1.00   100           C  
ATOM    258  C   TYR A  86      21.806  -85.84  39.682  1.00   100           C  
ATOM    259  N   THR A  87      22.292 -85.733  40.912  1.00   100           N  
ATOM    260  CA  THR A  87      23.679 -86.052  41.228  1.00   100           C  
ATOM    261  C   THR A  87      23.687 -87.225  42.198  1.00   100           C  
ATOM    262  N   ASP A  88      24.412 -88.283  41.849  1.00   100           N  
ATOM    263  CA  ASP A  88      24.436 -89.505  42.655  1.00   100           C  
ATOM    264  C   ASP A  88      25.798 -89.733  43.309  1.00   100           C  
ATOM    265  N   SER A  89      25.821  -89.76  44.635  1.00   100           N  
ATOM    266  CA  SER A  89      27.058 -89.979  45.377  1.00   100           C  
ATOM    267  C   SER A  89      27.701 -91.325  45.044  1.00   100           C  
ATOM    268  N   MET A  90      29.028 -91.347  44.985  1.00   100           N  
ATOM    269  CA  MET A  90      29.747 -92.604  44.806  1.00   100           C  
ATOM    270  C   MET A  90      29.623 -93.463  46.065  1.00   100           C  
ATOM    271  N   PHE A  91      29.211 -92.834  47.164  1.00   100           N  
ATOM    272  CA  PHE A  91      28.976 -93.551  48.413  1.00   100           C  
ATOM    273  C   PHE A  91      27.586 -94.179  48.429  1.00   100           C  
ATOM    274  N   PHE A  92      27.342 -95.077  47.482  1.00   100           N  
ATOM    275  CA  PHE A  92       26.17 -95.946  47.513  1.00   100           C  
ATOM    276  C   PHE A  92      24.822 -95.275   47.22  1.00   100           C  
ATOM    277  N   SER A  93      24.798 -94.362  46.257  1.00   100           N  
ATOM    278  CA  SER A  93      23.523 -93.844  45.787  1.00   100           C  
ATOM    279  C   SER A  93      22.715 -95.047  45.288  1.00   100           C  
ATOM    280  N   PRO A  94      21.391 -95.037  45.502  1.00   100           N  
ATOM    281  CA  PRO A  94      20.588 -96.203  45.115  1.00   100           C  
ATOM    282  C   PRO A  94      20.723  -96.54  43.632  1.00   100           C  
ATOM    283  N   ILE A  95      20.917 -95.523  42.797  1.00   100           N  
ATOM    284  CA  ILE A  95      21.098 -95.749  41.368  1.00   100           C  
ATOM    285  C   ILE A  95      22.261 -94.917  40.851  1.00   100           C  
ATOM    286  N   THR A  96      22.782 -95.289  39.686  1.00   100           N  
ATOM    287  CA  THR A  96       23.95 -94.638  39.109  1.00   100           C  
ATOM    288  C   THR A  96      23.633 -94.107  37.716  1.00   100           C  
ATOM    289  N   PRO A  97      24.372 -93.073  37.285  1.00   100           N  
ATOM    290  CA  PRO A  97      24.107 -92.318  36.058  1.00   100           C  
ATOM    291  C   PRO A  97      23.783 -93.185  34.842  1.00   100           C  
ATOM    292  N   TYR A  98      24.604  -94.19  34.552  1.00   100           N  
ATOM    293  CA  TYR A  98      24.358 -95.024  33.381  1.00   100           C  
ATOM    294  C   TYR A  98      23.002 -95.694  33.506  1.00   100           C  
ATOM    295  N   GLN A  99      22.755 -96.271  34.671  1.00   100           N  
ATOM    296  CA  GLN A  99      21.551 -97.052  34.889  1.00   100           C  
ATOM    297  C   GLN A  99        20.3 -96.178  34.835  1.00   100           C  
ATOM    298  N   ARG A 100      20.473 -94.883  35.096  1.00   100           N  
ATOM    299  CA  ARG A 100      19.363 -93.943  35.024  1.00   100           C  
ATOM    300  C   ARG A 100      18.885 -93.856  33.586  1.00   100           C  
ATOM    301  N   ALA A 101      19.825 -93.812  32.644  1.00   100           N  
ATOM    302  CA  ALA A 101      19.473 -93.791  31.227  1.00   100           C  
ATOM    303  C   ALA A 101      18.864 -95.124   30.78  1.00   100           C  
ATOM    304  N   TRP A 102      19.415 -96.242  31.259  1.00   100           N  
ATOM    305  CA  TRP A 102      18.842 -97.564   30.97  1.00   100           C  
ATOM    306  C   TRP A 102      17.404 -97.599  31.461  1.00   100           C  
ATOM    307  N   GLU A 103      17.241 -97.266  32.734  1.00   100           N  
ATOM    308  CA  GLU A 103      15.927 -97.182  33.357  1.00   100           C  
ATOM    309  C   GLU A 103       14.99 -96.278  32.547  1.00   100           C  
ATOM    310  N   ALA A 104      15.478 -95.096  32.178  1.00   100           N  
ATOM    311  CA  ALA A 104      14.615 -94.092  31.564  1.00   100           C  
ATOM    312  C   ALA A 104      14.131 -94.509  30.179  1.00   100           C  
ATOM    313  N   LEU A 105      15.053 -94.972  29.334  1.00   100           N  
ATOM    314  CA  LEU A 105      14.683 -95.341  27.974  1.00   100           C  
ATOM    315  C   LEU A 105      14.007 -96.716  27.907  1.00   100           C  
ATOM    316  N   ASN A 106       13.98 -97.422  29.034  1.00   100           N  
ATOM    317  CA  ASN A 106      13.213 -98.657  29.111  1.00   100           C  
ATOM    318  C   ASN A 106      11.787 -98.425  29.617  1.00   100           C  
ATOM    319  N   ARG A 107      11.587 -97.372  30.397  1.00   100           N  
ATOM    320  CA  ARG A 107        10.3 -97.143  31.046  1.00   100           C  
ATOM    321  C   ARG A 107       9.445  -96.05  30.408  1.00   100           C  
ATOM    322  N   TYR A 108      10.092 -94.997  29.918  1.00   100           N  
ATOM    323  CA  TYR A 108       9.391  -93.79  29.496  1.00   100           C  
ATOM    324  C   TYR A 108       9.368 -93.644  27.984  1.00   100           C  
ATOM    325  N   LYS A 109       8.266 -93.116  27.457  1.00   100           N  
ATOM    326  CA  LYS A 109       8.195 -92.739  26.049  1.00   100           C  
ATOM    327  C   LYS A 109       8.767 -91.338  25.879  1.00   100           C  
ATOM    328  N   GLY A 110       9.409 -91.077  24.746  1.00   100           N  
ATOM    329  CA  GLY A 110       9.832 -89.728  24.388  1.00   100           C  
ATOM    330  C   GLY A 110      10.662 -88.942  25.393  1.00   100           C  
ATOM    331  N   VAL A 111      11.878 -89.405  25.669  1.00   100           N  
ATOM    332  CA  VAL A 111      12.758 -88.717  26.614  1.00   100           C  
ATOM    333  C   VAL A 111      14.182 -88.586  26.084  1.00   100           C  
ATOM    334  N   ASP A 112      14.923 -87.623  26.622  1.00   100           N  
ATOM    335  CA  ASP A 112      16.293 -87.361  26.184  1.00   100           C  
ATOM    336  C   ASP A 112       17.23 -87.328  27.377  1.00   100           C  
ATOM    337  N   PRO A 113      17.678 -88.505   27.83  1.00   100           N  
ATOM    338  CA  PRO A 113      18.591 -88.609  28.974  1.00   100           C  
ATOM    339  C   PRO A 113      20.073 -88.449    28.6  1.00   100           C  
ATOM    340  N   GLY A 114       20.84  -87.82  29.489  1.00   100           N  
ATOM    341  CA  GLY A 114      22.269 -87.637  29.298  1.00   100           C  
ATOM    342  C   GLY A 114      23.008 -88.101  30.543  1.00   100           C  
ATOM    343  N   VAL A 115      24.038  -88.92  30.348  1.00   100           N  
ATOM    344  CA  VAL A 115      24.795 -89.512  31.443  1.00   100           C  
ATOM    345  C   VAL A 115      26.178  -88.88  31.584  1.00   100           C  
ATOM    346  N   LEU A 116      26.496 -88.404  32.784  1.00   100           N  
ATOM    347  CA  LEU A 116      27.836 -87.917  33.097  1.00   100           C  
ATOM    348  C   LEU A 116      28.193 -88.447  34.479  1.00   100           C  
ATOM    349  N   SER A 117      29.438 -88.268  34.902  1.00   100           N  
ATOM    350  CA  SER A 117      29.852 -88.785  36.199  1.00   100           C  
ATOM    351  C   SER A 117      29.144 -88.083  37.357  1.00   100           C  
ATOM    352  N   GLY A 118      29.035 -86.756  37.281  1.00   100           N  
ATOM    353  CA  GLY A 118      28.511 -85.963  38.385  1.00   100           C  
ATOM    354  C   GLY A 118      27.115 -85.399  38.183  1.00   100           C  
ATOM    355  N   ARG A 119      26.474 -85.794  37.087  1.00   100           N  
ATOM    356  CA  ARG A 119      25.116 -85.358  36.781  1.00   100           C  
ATOM    357  C   ARG A 119      24.479  -86.27  35.741  1.00   100           C  
ATOM    358  N   THR A 120      23.173  -86.45  35.855  1.00   100           N  
ATOM    359  CA  THR A 120      22.407 -87.134  34.827  1.00   100           C  
ATOM    360  C   THR A 120      21.182  -86.29  34.551  1.00   100           C  
ATOM    361  N   ILE A 121      21.028 -85.898  33.297  1.00   100           N  
ATOM    362  CA  ILE A 121      19.932  -85.04  32.902  1.00   100           C  
ATOM    363  C   ILE A 121      18.896 -85.837  32.109  1.00   100           C  
ATOM    364  N   ILE A 122      17.627 -85.499  32.308  1.00   100           N  
ATOM    365  CA  ILE A 122       16.57 -86.004  31.447  1.00   100           C  
ATOM    366  C   ILE A 122      15.777 -84.822  30.941  1.00   100           C  
ATOM    367  N   GLU A 123      15.765 -84.653  29.625  1.00   100           N  
ATOM    368  CA  GLU A 123       14.94 -83.643  28.982  1.00   100           C  
ATOM    369  C   GLU A 123       13.69 -84.288  28.383  1.00   100           C  
ATOM    370  N   ALA A 124      12.549 -83.613  28.518  1.00   100           N  
ATOM    371  CA  ALA A 124        11.3 -84.063  27.898  1.00   100           C  
ATOM    372  C   ALA A 124      10.326 -82.891   27.84  1.00   100           C  
ATOM    373  N   ARG A 125       9.217 -83.055  27.122  1.00   100           N  
ATOM    374  CA  ARG A 125       8.185 -82.019  27.114  1.00   100           C  
ATOM    375  C   ARG A 125       7.833 -81.679   28.56  1.00   100           C  
ATOM    376  N   GLU A 126       7.597   -80.4  28.822  1.00   100           N  
ATOM    377  CA  GLU A 126       7.498 -79.906  30.188  1.00   100           C  
ATOM    378  C   GLU A 126       6.563 -80.699    31.1  1.00   100           C  
ATOM    379  N   ARG A 127       5.337 -80.952  30.657  1.00   100           N  
ATOM    380  CA  ARG A 127         4.4 -81.658  31.523  1.00   100           C  
ATOM    381  C   ARG A 127       4.842 -83.102  31.714  1.00   100           C  
ATOM    382  N   ASP A 128       5.461  -83.68  30.681  1.00   100           N  
ATOM    383  CA  ASP A 128       6.043  -85.02  30.785  1.00   100           C  
ATOM    384  C   ASP A 128       7.127 -85.077  31.857  1.00   100           C  
ATOM    385  N   ILE A 129       8.027 -84.097  31.848  1.00   100           N  
ATOM    386  CA  ILE A 129       9.141 -84.092  32.797  1.00   100           C  
ATOM    387  C   ILE A 129       8.642 -83.908   34.24  1.00   100           C  
ATOM    388  N   GLU A 130       7.587 -83.124  34.415  1.00   100           N  
ATOM    389  CA  GLU A 130       6.984 -82.985  35.738  1.00   100           C  
ATOM    390  C   GLU A 130       6.604 -84.345  36.334  1.00   100           C  
ATOM    391  N   LYS A 131       5.981 -85.204  35.525  1.00   100           N  
ATOM    392  CA  LYS A 131       5.569 -86.536  35.969  1.00   100           C  
ATOM    393  C   LYS A 131       6.769 -87.426  36.265  1.00   100           C  
ATOM    394  N   ILE A 132       7.792 -87.321  35.426  1.00   100           N  
ATOM    395  CA  ILE A 132       8.991 -88.127   35.62  1.00   100           C  
ATOM    396  C   ILE A 132       9.702 -87.704  36.903  1.00   100           C  
ATOM    397  N   ALA A 133       9.866 -86.396  37.084  1.00   100           N  
ATOM    398  CA  ALA A 133      10.524 -85.871  38.276  1.00   100           C  
ATOM    399  C   ALA A 133       9.831 -86.361  39.548  1.00   100           C  
ATOM    400  N   LYS A 134       8.505 -86.263  39.591  1.00   100           N  
ATOM    401  CA  LYS A 134       7.776 -86.759   40.75  1.00   100           C  
ATOM    402  C   LYS A 134       8.023  -88.25  40.944  1.00   100           C  
ATOM    403  N   ILE A 135       7.865 -89.029  39.885  1.00   100           N  
ATOM    404  CA  ILE A 135       8.109 -90.465  39.987  1.00   100           C  
ATOM    405  C   ILE A 135       9.499 -90.782  40.554  1.00   100           C  
ATOM    406  N   GLU A 136      10.507 -90.034  40.119  1.00   100           N  
ATOM    407  CA  GLU A 136      11.884 -90.395  40.436  1.00   100           C  
ATOM    408  C   GLU A 136      12.386 -89.815  41.749  1.00   100           C  
ATOM    409  N   VAL A 137      11.735 -88.762  42.223  1.00   100           N  
ATOM    410  CA  VAL A 137      12.037 -88.198  43.534  1.00   100           C  
ATOM    411  C   VAL A 137      11.231 -88.922  44.623  1.00   100           C  
ATOM    412  N   ASP A 138      10.091 -89.489  44.233  1.00   100           N  
ATOM    413  CA  ASP A 138       9.245 -90.229  45.158  1.00   100           C  
ATOM    414  C   ASP A 138       9.838 -91.597   45.48  1.00   100           C  
ATOM    415  N   CYS A 139      10.475 -92.218  44.491  1.00   100           N  
ATOM    416  CA  CYS A 139      10.818 -93.634  44.596  1.00   100           C  
ATOM    417  C   CYS A 139      12.196  -93.92  45.185  1.00   100           C  
ATOM    418  N   GLU A 140      12.511 -95.206  45.298  1.00   100           N  
ATOM    419  CA  GLU A 140      13.758 -95.654  45.904  1.00   100           C  
ATOM    420  C   GLU A 140      14.998 -95.215  45.129  1.00   100           C  
ATOM    421  N   LEU A 141      14.813 -94.745  43.895  1.00   100           N  
ATOM    422  CA  LEU A 141      15.927  -94.24  43.083  1.00   100           C  
ATOM    423  C   LEU A 141      16.447 -92.908  43.602  1.00   100           C  
ATOM    424  N   TYR A 142      15.806 -92.389  44.645  1.00   100           N  
ATOM    425  CA  TYR A 142      16.232 -91.125  45.228  1.00   100           C  
ATOM    426  C   TYR A 142      16.408 -91.241  46.736  1.00   100           C  
ATOM    427  N   ASP A 143      17.645 -91.104  47.197  1.00   100           N  
ATOM    428  CA  ASP A 143      17.913 -91.016  48.624  1.00   100           C  
ATOM    429  C   ASP A 143       18.25 -89.568  48.949  1.00   100           C  
ATOM    430  N   THR A 144      17.715 -89.057  50.059  1.00   100           N  
ATOM    431  CA  THR A 144      17.852 -87.636  50.388  1.00   100           C  
ATOM    432  C   THR A 144      19.258 -87.218  50.856  1.00   100           C  
ATOM    433  N   ALA A 145      20.118 -88.198   51.12  1.00   100           N  
ATOM    434  CA  ALA A 145      21.489 -87.913  51.536  1.00   100           C  
ATOM    435  C   ALA A 145      22.467 -88.135  50.385  1.00   100           C  
ATOM    436  N   ARG A 146      22.329 -89.267  49.703  1.00   100           N  
ATOM    437  CA  ARG A 146      23.276 -89.665  48.662  1.00   100           C  
ATOM    438  C   ARG A 146      22.794 -89.334  47.253  1.00   100           C  
ATOM    439  N   THR A 147      21.669 -88.636  47.163  1.00   100           N  
ATOM    440  CA  THR A 147      21.153 -88.183  45.882  1.00   100           C  
ATOM    441  C   THR A 147      20.809 -86.691  46.005  1.00   100           C  
ATOM    442  N   GLY A 148      21.026 -85.933  44.934  1.00   100           N  
ATOM    443  CA  GLY A 148      20.754 -84.508   44.95  1.00   100           C  
ATOM    444  C   GLY A 148      20.129 -84.014  43.663  1.00   100           C  
ATOM    445  N   LEU A 149      19.143 -83.132  43.804  1.00   100           N  
ATOM    446  CA  LEU A 149      18.485 -82.487  42.674  1.00   100           C  
ATOM    447  C   LEU A 149      19.265 -81.228  42.314  1.00   100           C  
ATOM    448  N   ARG A 150      19.948 -81.231  41.169  1.00   100           N  
ATOM    449  CA  ARG A 150      20.877 -80.148  40.839  1.00   100           C  
ATOM    450  C   ARG A 150      20.915 -79.825  39.352  1.00   100           C  
ATOM    451  N   GLY A 151      20.454 -78.634  38.984  1.00   100           N  
ATOM    452  CA  GLY A 151      20.509 -78.189  37.602  1.00   100           C  
ATOM    453  C   GLY A 151      21.776  -77.41  37.303  1.00   100           C  
ATOM    454  N   ARG A 152      22.589 -77.189  38.334  1.00   100           N  
ATOM    455  CA  ARG A 152      23.873 -76.507  38.168  1.00   100           C  
ATOM    456  C   ARG A 152      24.755 -76.624  39.404  1.00   100           C  
ATOM    457  N   THR A 153      26.056 -76.423  39.211  1.00   100           N  
ATOM    458  CA  THR A 153      27.001 -76.498  40.319  1.00   100           C  
ATOM    459  C   THR A 153      26.836 -77.869  40.991  1.00   100           C  
ATOM    460  N   VAL A 154      27.166 -78.911  40.232  1.00   100           N  
ATOM    461  CA  VAL A 154      26.815 -80.273  40.594  1.00   100           C  
ATOM    462  C   VAL A 154      27.877 -80.955  41.463  1.00   100           C  
ATOM    463  N   HIS A 155      28.994 -80.264  41.696  1.00   100           N  
ATOM    464  CA  HIS A 155      30.148 -80.819  42.416  1.00   100           C  
ATOM    465  C   HIS A 155      29.757 -81.589  43.668  1.00   100           C  
ATOM    466  N   GLY A 156      30.313 -82.791  43.817  1.00   100           N  
ATOM    467  CA  GLY A 156       30.13 -83.542   45.04  1.00   100           C  
ATOM    468  C   GLY A 156      30.031  -85.05  44.945  1.00   100           C  
ATOM    469  N   HIS A 157      29.793 -85.591  43.754  1.00   100           N  
ATOM    470  CA  HIS A 157       29.53 -87.026  43.659  1.00   100           C  
ATOM    471  C   HIS A 157      30.715 -87.869  44.153  1.00   100           C  
ATOM    472  N   ALA A 158      31.921 -87.332  44.012  1.00   100           N  
ATOM    473  CA  ALA A 158      33.142 -88.052  44.379  1.00   100           C  
ATOM    474  C   ALA A 158      33.832 -87.415  45.585  1.00   100           C  
ATOM    475  N   VAL A 159      33.155 -86.454  46.203  1.00   100           N  
ATOM    476  CA  VAL A 159      33.654 -85.789  47.403  1.00   100           C  
ATOM    477  C   VAL A 159      33.259  -86.62  48.628  1.00   100           C  
ATOM    478  N   ARG A 160      34.057 -86.557  49.693  1.00   100           N  
ATOM    479  CA  ARG A 160       33.71 -87.249  50.931  1.00   100           C  
ATOM    480  C   ARG A 160      32.405 -86.661  51.495  1.00   100           C  
ATOM    481  N   LEU A 161      31.709 -87.437  52.322  1.00   100           N  
ATOM    482  CA  LEU A 161      30.451 -86.993  52.904  1.00   100           C  
ATOM    483  C   LEU A 161      30.737  -86.12  54.126  1.00   100           C  
ATOM    484  N   ASP A 162      29.718 -85.426   54.64  1.00   100           N  
ATOM    485  CA  ASP A 162      29.883 -84.739  55.921  1.00   100           C  
ATOM    486  C   ASP A 162      29.609 -85.714  57.079  1.00   100           C  
ATOM    487  N   LYS A 163      29.661 -85.214  58.309  1.00   100           N  
ATOM    488  CA  LYS A 163      29.518 -86.076  59.473  1.00   100           C  
ATOM    489  C   LYS A 163      28.122 -86.688   59.59  1.00   100           C  
ATOM    490  N   ASP A 164      27.167 -86.183  58.811  1.00   100           N  
ATOM    491  CA  ASP A 164      25.805 -86.722  58.828  1.00   100           C  
ATOM    492  C   ASP A 164      25.523 -87.651  57.649  1.00   100           C  
ATOM    493  N   GLY A 165      26.553 -87.961  56.858  1.00   100           N  
ATOM    494  CA  GLY A 165      26.363  -88.76   55.66  1.00   100           C  
ATOM    495  C   GLY A 165      25.771 -88.041  54.449  1.00   100           C  
ATOM    496  N   MET A 166      25.729 -86.707  54.486  1.00   100           N  
ATOM    497  CA  MET A 166      25.211 -85.922  53.358  1.00   100           C  
ATOM    498  C   MET A 166      26.272 -85.612  52.284  1.00   100           C  
ATOM    499  N   MET A 167      25.853 -85.669  51.023  1.00   100           N  
ATOM    500  CA  MET A 167      26.709  -85.28   49.91  1.00   100           C  
ATOM    501  C   MET A 167      26.904 -83.762  49.884  1.00   100           C  
ATOM    502  N   PHE A 168      28.109 -83.331  49.519  1.00   100           N  
ATOM    503  CA  PHE A 168       28.45 -81.911  49.422  1.00   100           C  
ATOM    504  C   PHE A 168      27.567 -81.188  48.397  1.00   100           C  
ATOM    505  N   ASP A 169      27.182 -79.953  48.707  1.00   100           N  
ATOM    506  CA  ASP A 169      26.482 -79.104  47.745  1.00   100           C  
ATOM    507  C   ASP A 169      26.902 -77.651  47.908  1.00   100           C  
ATOM    508  N   ALA A 170      27.671  -77.14  46.951  1.00   100           N  
ATOM    509  CA  ALA A 170      28.165 -75.768  47.024  1.00   100           C  
ATOM    510  C   ALA A 170      27.043 -74.744  47.098  1.00   100           C  
ATOM    511  N   LEU A 171      25.846 -75.107  46.638  1.00   100           N  
ATOM    512  CA  LEU A 171      24.734  -74.15  46.629  1.00   100           C  
ATOM    513  C   LEU A 171      23.841 -74.275  47.862  1.00   100           C  
ATOM    514  N   ARG A 172      24.117 -75.269  48.704  1.00   100           N  
ATOM    515  CA  ARG A 172      23.368 -75.439  49.938  1.00   100           C  
ATOM    516  C   ARG A 172      21.872 -75.526   49.68  1.00   100           C  
ATOM    517  N   ARG A 173      21.463 -76.322    48.7  1.00   100           N  
ATOM    518  CA  ARG A 173      20.049 -76.428  48.348  1.00   100           C  
ATOM    519  C   ARG A 173      19.201  -77.12  49.418  1.00   100           C  
ATOM    520  N   TRP A 174      19.815 -78.011  50.186  1.00   100           N  
ATOM    521  CA  TRP A 174      19.081 -78.733  51.221  1.00   100           C  
ATOM    522  C   TRP A 174      19.399 -78.215  52.617  1.00   100           C  
ATOM    523  N   SER A 175      18.562 -78.619  53.562  1.00   100           N  
ATOM    524  CA  SER A 175      18.759 -78.354  54.983  1.00   100           C  
ATOM    525  C   SER A 175      18.339 -79.583  55.781  1.00   100           C  
ATOM    526  N   ARG A 176        19.1  -79.89  56.821  1.00   100           N  
ATOM    527  CA  ARG A 176      18.883 -81.097  57.602  1.00   100           C  
ATOM    528  C   ARG A 176      18.404 -80.775  59.021  1.00   100           C  
ATOM    529  N   GLY A 177      17.289  -81.38  59.421  1.00   100           N  
ATOM    530  CA  GLY A 177      16.776 -81.217   60.77  1.00   100           C  
ATOM    531  C   GLY A 177      17.536 -82.082  61.758  1.00   100           C  
ATOM    532  N   ALA A 178      17.304 -81.855  63.049  1.00   100           N  
ATOM    533  CA  ALA A 178      18.043 -82.564  64.094  1.00   100           C  
ATOM    534  C   ALA A 178      17.825 -84.066  64.007  1.00   100           C  
ATOM    535  N   ASP A 179      16.657 -84.459  63.516  1.00   100           N  
ATOM    536  CA  ASP A 179      16.337 -85.871  63.384  1.00   100           C  
ATOM    537  C   ASP A 179      16.743 -86.424  62.021  1.00   100           C  
ATOM    538  N   GLY A 180      17.483 -85.639   61.24  1.00   100           N  
ATOM    539  CA  GLY A 180      18.002 -86.118  59.967  1.00   100           C  
ATOM    540  C   GLY A 180      17.132 -85.873  58.741  1.00   100           C  
ATOM    541  N   THR A 181      15.948 -85.304  58.949  1.00   100           N  
ATOM    542  CA  THR A 181      15.054  -85.02  57.838  1.00   100           C  
ATOM    543  C   THR A 181      15.671 -84.005   56.89  1.00   100           C  
ATOM    544  N   VAL A 182      15.652 -84.328  55.602  1.00   100           N  
ATOM    545  CA  VAL A 182      16.213 -83.446  54.584  1.00   100           C  
ATOM    546  C   VAL A 182      15.117 -82.607  53.942  1.00   100           C  
ATOM    547  N   THR A 183      15.344 -81.294  53.909  1.00   100           N  
ATOM    548  CA  THR A 183      14.434 -80.344  53.287  1.00   100           C  
ATOM    549  C   THR A 183      15.161 -79.456  52.275  1.00   100           C  
ATOM    550  N   TYR A 184      14.627  -79.37   51.06  1.00   100           N  
ATOM    551  CA  TYR A 184      15.146 -78.446  50.051  1.00   100           C  
ATOM    552  C   TYR A 184      14.655 -77.027  50.337  1.00   100           C  
ATOM    553  N   VAL A 185      15.593  -76.09  50.448  1.00   100           N  
ATOM    554  CA  VAL A 185      15.269 -74.708  50.792  1.00   100           C  
ATOM    555  C   VAL A 185      15.524 -73.761  49.622  1.00   100           C  
ATOM    556  N   LYS A 186      16.072 -74.304  48.543  1.00   100           N  
ATOM    557  CA  LYS A 186      16.214 -73.568  47.298  1.00   100           C  
ATOM    558  C   LYS A 186      15.715 -74.488  46.199  1.00   100           C  
ATOM    559  N   ASP A 187      15.467 -73.948  45.014  1.00   100           N  
ATOM    560  CA  ASP A 187       15.05 -74.797  43.904  1.00   100           C  
ATOM    561  C   ASP A 187      16.254 -75.536  43.308  1.00   100           C  
ATOM    562  N   MET A 188      16.012 -76.227  42.203  1.00   100           N  
ATOM    563  CA  MET A 188      16.987 -77.113  41.561  1.00   100           C  
ATOM    564  C   MET A 188      18.283 -76.411  41.099  1.00   100           C  
ATOM    565  N   ILE A 189      18.216 -75.101  40.879  1.00   100           N  
ATOM    566  CA  ILE A 189      19.392 -74.343   40.44  1.00   100           C  
ATOM    567  C   ILE A 189      19.833 -73.301  41.481  1.00   100           C  
ATOM    568  N   GLY A 190      19.358 -73.462  42.715  1.00   100           N  
ATOM    569  CA  GLY A 190      19.738 -72.584  43.809  1.00   100           C  
ATOM    570  C   GLY A 190      18.937 -71.294  43.944  1.00   100           C  
ATOM    571  N   GLY A 191      17.811  -71.19  43.242  1.00   100           N  
ATOM    572  CA  GLY A 191      16.985 -69.997  43.319  1.00   100           C  
ATOM    573  C   GLY A 191      16.035 -70.041  44.504  1.00   100           C  
ATOM    574  N   ALA A 192       15.53 -68.877  44.911  1.00   100           N  
ATOM    575  CA  ALA A 192      14.595 -68.795  46.025  1.00   100           C  
ATOM    576  C   ALA A 192      13.291 -69.468   45.64  1.00   100           C  
ATOM    577  N   MET A 193      12.697 -70.204  46.571  1.00   100           N  
ATOM    578  CA  MET A 193      11.332 -70.703  46.391  1.00   100           C  
ATOM    579  C   MET A 193      10.396 -69.941  47.321  1.00   100           C  
ATOM    580  N   ASP A 194       9.089  -70.09  47.127  1.00   100           N  
ATOM    581  CA  ASP A 194       8.143 -69.397  47.994  1.00   100           C  
ATOM    582  C   ASP A 194       7.803 -70.233  49.229  1.00   100           C  
ATOM    583  N   LYS A 195       8.308 -71.462  49.271  1.00   100           N  
ATOM    584  CA  LYS A 195       8.202 -72.288  50.473  1.00   100           C  
ATOM    585  C   LYS A 195       9.196 -73.448  50.443  1.00   100           C  
ATOM    586  N   GLU A 196       9.473 -74.008  51.618  1.00   100           N  
ATOM    587  CA  GLU A 196      10.379 -75.144  51.743  1.00   100           C  
ATOM    588  C   GLU A 196       9.677 -76.427   51.33  1.00   100           C  
ATOM    589  N   VAL A 197       10.46 -77.372  50.821  1.00   100           N  
ATOM    590  CA  VAL A 197       9.955 -78.677   50.42  1.00   100           C  
ATOM    591  C   VAL A 197      10.695 -79.771  51.182  1.00   100           C  
ATOM    592  N   THR A 198       9.987 -80.422  52.092  1.00   100           N  
ATOM    593  CA  THR A 198      10.553 -81.497  52.883  1.00   100           C  
ATOM    594  C   THR A 198      10.631 -82.752  52.021  1.00   100           C  
ATOM    595  N   LEU A 199      11.814 -83.351  51.929  1.00   100           N  
ATOM    596  CA  LEU A 199       11.98 -84.565  51.137  1.00   100           C  
ATOM    597  C   LEU A 199       11.96 -85.817  52.017  1.00   100           C  
ATOM    598  N   GLY A 200       12.54 -85.715  53.208  1.00   100           N  
ATOM    599  CA  GLY A 200      12.479 -86.813  54.154  1.00   100           C  
ATOM    600  C   GLY A 200      13.829 -87.289  54.654  1.00   100           C  
ATOM    601  N   LYS A 201      13.798  -88.36   55.44  1.00   100           N  
ATOM    602  CA  LYS A 201      14.998 -88.875  56.073  1.00   100           C  
ATOM    603  C   LYS A 201      15.778 -89.753  55.105  1.00   100           C  
ATOM    604  N   PRO A 202      17.097 -89.835  55.303  1.00   100           N  
ATOM    605  CA  PRO A 202      17.968 -90.659  54.453  1.00   100           C  
ATOM    606  C   PRO A 202      17.893 -92.133  54.827  1.00   100           C  
ATOM    607  N   LEU A 203       18.15 -93.008   53.86  1.00   100           N  
ATOM    608  CA  LEU A 203      18.164 -94.442  54.111  1.00   100           C  
ATOM    609  C   LEU A 203      19.372 -94.802  54.957  1.00   100           C  
ATOM    610  N   SER A 204      19.252  -95.89  55.713  1.00   100           N  
ATOM    611  CA  SER A 204      20.355 -96.414  56.507  1.00   100           C  
ATOM    612  C   SER A 204      21.451  -96.96  55.607  1.00   100           C  
ATOM    613  N   ASP A 205      22.664 -97.018  56.135  1.00   100           N  
ATOM    614  CA  ASP A 205      23.769  -97.62  55.398  1.00   100           C  
ATOM    615  C   ASP A 205       23.45 -99.028  54.919  1.00   100           C  
ATOM    616  N   ALA A 206      22.819 -99.828  55.775  1.00   100           N  
ATOM    617  CA  ALA A 206      22.513-101.203  55.403  1.00   100           C  
ATOM    618  C   ALA A 206       21.53-101.217  54.241  1.00   100           C  
ATOM    619  N   GLU A 207      20.578-100.293  54.269  1.00   100           N  
ATOM    620  CA  GLU A 207      19.628-100.177  53.174  1.00   100           C  
ATOM    621  C   GLU A 207      20.316  -99.72  51.891  1.00   100           C  
ATOM    622  N   LEU A 208      21.247 -98.774   52.02  1.00   100           N  
ATOM    623  CA  LEU A 208      22.002 -98.295  50.871  1.00   100           C  
ATOM    624  C   LEU A 208      22.729 -99.454  50.194  1.00   100           C  
ATOM    625  N   LEU A 209      23.402-100.272  50.989  1.00   100           N  
ATOM    626  CA  LEU A 209      24.125-101.416  50.445  1.00   100           C  
ATOM    627  C   LEU A 209      23.175-102.313  49.656  1.00   100           C  
ATOM    628  N   LYS A 210      21.979-102.502  50.194  1.00   100           N  
ATOM    629  CA  LYS A 210       21.02-103.419  49.604  1.00   100           C  
ATOM    630  C   LYS A 210      20.411-102.895  48.307  1.00   100           C  
ATOM    631  N   LYS A 211      20.258-101.575  48.196  1.00   100           N  
ATOM    632  CA  LYS A 211      19.525-100.981  47.075  1.00   100           C  
ATOM    633  C   LYS A 211      20.398 -100.57  45.878  1.00   100           C  
ATOM    634  N   THR A 212      21.689-100.362  46.109  1.00   100           N  
ATOM    635  CA  THR A 212      22.536 -99.701  45.115  1.00   100           C  
ATOM    636  C   THR A 212      22.736-100.522  43.831  1.00   100           C  
ATOM    637  N   THR A 213      23.035 -99.832  42.727  1.00   100           N  
ATOM    638  CA  THR A 213      23.352-100.497  41.466  1.00   100           C  
ATOM    639  C   THR A 213      24.861-100.538  41.196  1.00   100           C  
ATOM    640  N   MET A 214       25.65 -99.953  42.092  1.00   100           N  
ATOM    641  CA  MET A 214      27.096 -99.911  41.889  1.00   100           C  
ATOM    642  C   MET A 214      27.817 -101.09  42.528  1.00   100           C  
ATOM    643  N   TYR A 215      28.871 -101.55  41.861  1.00   100           N  
ATOM    644  CA  TYR A 215      29.866-102.403  42.493  1.00   100           C  
ATOM    645  C   TYR A 215      30.852-101.433  43.101  1.00   100           C  
ATOM    646  N   ARG A 216      31.154-101.621  44.377  1.00   100           N  
ATOM    647  CA  ARG A 216      32.084-100.745  45.072  1.00   100           C  
ATOM    648  C   ARG A 216      32.839-101.577  46.097  1.00   100           C  
ATOM    649  N   ASN A 217      34.142-101.726  45.897  1.00   100           N  
ATOM    650  CA  ASN A 217      34.942-102.562  46.785  1.00   100           C  
ATOM    651  C   ASN A 217      35.439-101.779  47.994  1.00   100           C  
ATOM    652  N   ALA A 218      34.507-101.237  48.765  1.00   100           N  
ATOM    653  CA  ALA A 218       34.87-100.436  49.919  1.00   100           C  
ATOM    654  C   ALA A 218      33.681-100.356  50.849  1.00   100           C  
ATOM    655  N   GLN A 219      33.954-100.169  52.134  1.00   100           N  
ATOM    656  CA  GLN A 219      32.896 -99.928  53.106  1.00   100           C  
ATOM    657  C   GLN A 219       31.78-100.973   53.01  1.00   100           C  
ATOM    658  N   GLY A 220      32.139-102.188  52.594  1.00   100           N  
ATOM    659  CA  GLY A 220      31.219-103.313  52.613  1.00   100           C  
ATOM    660  C   GLY A 220      30.428-103.545  51.337  1.00   100           C  
ATOM    661  N   GLY A 221      30.713-102.772  50.294  1.00   100           N  
ATOM    662  CA  GLY A 221      30.051-102.957  49.017  1.00   100           C  
ATOM    663  C   GLY A 221      30.488-104.234  48.322  1.00   100           C  
ATOM    664  N   VAL A 222      29.935-104.485  47.142  1.00   100           N  
ATOM    665  CA  VAL A 222      30.237  -105.7  46.391  1.00   100           C  
ATOM    666  C   VAL A 222      31.526-105.556  45.577  1.00   100           C  
ATOM    667  N   TRP A 223      32.414-106.535  45.724  1.00   100           N  
ATOM    668  CA  TRP A 223      33.698-106.561  45.039  1.00   100           C  
ATOM    669  C   TRP A 223      33.506-107.223  43.672  1.00   100           C  
ATOM    670  N   GLN A 224      33.427-106.409  42.626  1.00   100           N  
ATOM    671  CA  GLN A 224      32.971-106.888  41.315  1.00   100           C  
ATOM    672  C   GLN A 224      33.597-108.214  40.865  1.00   100           C  
ATOM    673  N   GLU A 225      34.924 -108.26  40.793  1.00   100           N  
ATOM    674  CA  GLU A 225      35.621-109.443  40.271  1.00   100           C  
ATOM    675  C   GLU A 225      35.584 -110.65  41.205  1.00   100           C  
ATOM    676  N   ALA A 226      35.529-110.403   42.51  1.00   100           N  
ATOM    677  CA  ALA A 226      35.517 -111.49  43.482  1.00   100           C  
ATOM    678  C   ALA A 226      34.127-112.099  43.636  1.00   100           C  
ATOM    679  N   ASP A 227      33.102-111.256   43.59  1.00   100           N  
ATOM    680  CA  ASP A 227      31.747  -111.7  43.882  1.00   100           C  
ATOM    681  C   ASP A 227      30.895-111.862   42.64  1.00   100           C  
ATOM    682  N   ASP A 228      31.256-111.189  41.552  1.00   100           N  
ATOM    683  CA  ASP A 228      30.425-111.256  40.357  1.00   100           C  
ATOM    684  C   ASP A 228      31.228-111.343  39.058  1.00   100           C  
ATOM    685  N   PRO A 229      32.055-112.393  38.925  1.00   100           N  
ATOM    686  CA  PRO A 229      32.916-112.594  37.748  1.00   100           C  
ATOM    687  C   PRO A 229      32.138-112.452  36.443  1.00   100           C  
ATOM    688  N   GLU A 230      30.895-112.928  36.449  1.00   100           N  
ATOM    689  CA  GLU A 230      30.008-112.853  35.294  1.00   100           C  
ATOM    690  C   GLU A 230       29.96-111.442  34.709  1.00   100           C  
ATOM    691  N   SER A 231      29.895-110.447  35.586  1.00   100           N  
ATOM    692  CA  SER A 231      29.827-109.061   35.15  1.00   100           C  
ATOM    693  C   SER A 231      30.898-108.767  34.109  1.00   100           C  
ATOM    694  N   MET A 232      32.161-108.886  34.499  1.00   100           N  
ATOM    695  CA  MET A 232      33.247-108.579  33.578  1.00   100           C  
ATOM    696  C   MET A 232      33.446 -109.67  32.522  1.00   100           C  
ATOM    697  N   ASP A 233      33.005-110.883  32.828  1.00   100           N  
ATOM    698  CA  ASP A 233      33.086-111.959  31.857  1.00   100           C  
ATOM    699  C   ASP A 233      32.343-111.554  30.589  1.00   100           C  
ATOM    700  N   VAL A 234      31.086-111.157  30.743  1.00   100           N  
ATOM    701  CA  VAL A 234      30.296-110.725  29.599  1.00   100           C  
ATOM    702  C   VAL A 234      30.818-109.414  29.009  1.00   100           C  
ATOM    703  N   THR A 235      31.096-108.441  29.873  1.00   100           N  
ATOM    704  CA  THR A 235      31.608-107.156  29.403  1.00   100           C  
ATOM    705  C   THR A 235      32.879-107.344  28.573  1.00   100           C  
ATOM    706  N   ALA A 236       33.79-108.183  29.062  1.00   100           N  
ATOM    707  CA  ALA A 236      35.004-108.529  28.323  1.00   100           C  
ATOM    708  C   ALA A 236      34.683-109.184  26.978  1.00   100           C  
ATOM    709  N   GLN A 237      33.701-110.079  26.977  1.00   100           N  
ATOM    710  CA  GLN A 237      33.236-110.706  25.747  1.00   100           C  
ATOM    711  C   GLN A 237      32.837-109.645  24.721  1.00   100           C  
ATOM    712  N   ILE A 238      32.008 -108.69  25.134  1.00   100           N  
ATOM    713  CA  ILE A 238      31.601-107.606  24.241  1.00   100           C  
ATOM    714  C   ILE A 238      32.842-106.907   23.67  1.00   100           C  
ATOM    715  N   HIS A 239      33.776 -106.56  24.548  1.00   100           N  
ATOM    716  CA  HIS A 239      35.025 -105.93  24.136  1.00   100           C  
ATOM    717  C   HIS A 239       35.71-106.695  22.999  1.00   100           C  
ATOM    718  N   TRP A 240      35.974 -107.98  23.217  1.00   100           N  
ATOM    719  CA  TRP A 240      36.731-108.771  22.255  1.00   100           C  
ATOM    720  C   TRP A 240      35.996-108.961   20.93  1.00   100           C  
ATOM    721  N   LYS A 241      34.668-109.048  20.994  1.00   100           N  
ATOM    722  CA  LYS A 241      33.862-109.148   19.78  1.00   100           C  
ATOM    723  C   LYS A 241      33.932-107.847  18.975  1.00   100           C  
ATOM    724  N   ARG A 242      33.886-106.709  19.662  1.00   100           N  
ATOM    725  CA  ARG A 242      34.077-105.432  18.981  1.00   100           C  
ATOM    726  C   ARG A 242       35.46-105.425  18.352  1.00   100           C  
ATOM    727  N   SER A 243      36.437-105.983  19.064  1.00   100           N  
ATOM    728  CA  SER A 243      37.821-105.981  18.588  1.00   100           C  
ATOM    729  C   SER A 243      37.956-106.767  17.297  1.00   100           C  
ATOM    730  N   VAL A 244      37.443-107.992  17.297  1.00   100           N  
ATOM    731  CA  VAL A 244      37.552-108.852  16.128  1.00   100           C  
ATOM    732  C   VAL A 244      36.774-108.248  14.966  1.00   100           C  
ATOM    733  N   GLY A 245      35.607 -107.69  15.273  1.00   100           N  
ATOM    734  CA  GLY A 245      34.762-107.088  14.261  1.00   100           C  
ATOM    735  C   GLY A 245      35.381-105.909  13.538  1.00   100           C  
ATOM    736  N   GLY A 246      36.099 -105.06  14.271  1.00   100           N  
ATOM    737  CA  GLY A 246       36.78-103.923  13.669  1.00   100           C  
ATOM    738  C   GLY A 246      37.897-104.367  12.739  1.00   100           C  
ATOM    739  N   PHE A 247      38.529-105.482  13.084  1.00   100           N  
ATOM    740  CA  PHE A 247      39.558-106.069  12.237  1.00   100           C  
ATOM    741  C   PHE A 247      38.922-106.668  10.984  1.00   100           C  
ATOM    742  N   GLN A 248      38.042-107.642  11.182  1.00   100           N  
ATOM    743  CA  GLN A 248      37.287 -108.22  10.086  1.00   100           C  
ATOM    744  C   GLN A 248      35.897 -108.61  10.584  1.00   100           C  
ATOM    745  N   PRO A 249      34.888-107.813  10.208  1.00   100           N  
ATOM    746  CA  PRO A 249      33.484-107.931  10.624  1.00   100           C  
ATOM    747  C   PRO A 249      32.889-109.331  10.429  1.00   100           C  
ATOM    748  N   TRP A 250      33.258-109.997    9.34  1.00   100           N  
ATOM    749  CA  TRP A 250      32.755 -111.34   9.074  1.00   100           C  
ATOM    750  C   TRP A 250      33.517-112.365   9.897  1.00   100           C  
ATOM    751  N   ALA A 251      34.666-111.959  10.427  1.00   100           N  
ATOM    752  CA  ALA A 251      35.547-112.876  11.139  1.00   100           C  
ATOM    753  C   ALA A 251      34.849-113.485  12.338  1.00   100           C  
ATOM    754  N   LYS A 252      35.191-114.732  12.639  1.00   100           N  
ATOM    755  CA  LYS A 252      34.649 -115.42  13.799  1.00   100           C  
ATOM    756  C   LYS A 252      35.757-115.629  14.827  1.00   100           C  
ATOM    757  N   MET A 253      35.394-115.639  16.105  1.00   100           N  
ATOM    758  CA  MET A 253      36.385-115.679  17.184  1.00   100           C  
ATOM    759  C   MET A 253      37.329-116.881  17.096  1.00   100           C  
ATOM    760  N   LYS A 254      36.839-117.976  16.526  1.00   100           N  
ATOM    761  CA  LYS A 254      37.646-119.181  16.412  1.00   100           C  
ATOM    762  C   LYS A 254      38.671-119.036  15.284  1.00   100           C  
ATOM    763  N   ASP A 255      38.433-118.076  14.393  1.00   100           N  
ATOM    764  CA  ASP A 255      39.302-117.847  13.245  1.00   100           C  
ATOM    765  C   ASP A 255       40.51-116.997  13.606  1.00   100           C  
ATOM    766  N   ILE A 256      40.491-116.409  14.798  1.00   100           N  
ATOM    767  CA  ILE A 256      41.493-115.419  15.182  1.00   100           C  
ATOM    768  C   ILE A 256      42.652-116.039  15.948  1.00   100           C  
ATOM    769  N   LYS A 257      43.864-115.669  15.551  1.00   100           N  
ATOM    770  CA  LYS A 257      45.074-116.125  16.217  1.00   100           C  
ATOM    771  C   LYS A 257      45.158-115.524  17.617  1.00   100           C  
ATOM    772  N   GLY A 258      45.119-116.376  18.633  1.00   100           N  
ATOM    773  CA  GLY A 258       45.17-115.904  20.003  1.00   100           C  
ATOM    774  C   GLY A 258      43.803 -115.48  20.524  1.00   100           C  
ATOM    775  N   GLY A 259      42.756-115.765  19.748  1.00   100           N  
ATOM    776  CA  GLY A 259      41.394-115.487  20.164  1.00   100           C  
ATOM    777  C   GLY A 259       41.07-116.097  21.515  1.00   100           C  
ATOM    778  N   LYS A 260      39.999-115.616  22.143  1.00   100           N  
ATOM    779  CA  LYS A 260      39.578-116.131  23.442  1.00   100           C  
ATOM    780  C   LYS A 260      39.257-117.623  23.366  1.00   100           C  
ATOM    781  N   LYS A 261      39.689-118.367  24.375  1.00   100           N  
ATOM    782  CA  LYS A 261      39.361-119.774   24.43  1.00   100           C  
ATOM    783  C   LYS A 261      37.874 -119.94  24.719  1.00   100           C  
ATOM    784  N   ASP A 262        37.3-118.969  25.423  1.00   100           N  
ATOM    785  CA  ASP A 262      35.951-119.096  25.953  1.00   100           C  
ATOM    786  C   ASP A 262      35.545-117.752  26.551  1.00   100           C  
ATOM    787  N   VAL A 263      34.296 -117.64  26.994  1.00   100           N  
ATOM    788  CA  VAL A 263      33.899-116.506  27.817  1.00   100           C  
ATOM    789  C   VAL A 263       34.54-116.683  29.195  1.00   100           C  
ATOM    790  N   GLY A 264       35.08  -115.6  29.742  1.00   100           N  
ATOM    791  CA  GLY A 264      35.801-115.662  31.002  1.00   100           C  
ATOM    792  C   GLY A 264      37.281-115.941  30.815  1.00   100           C  
ATOM    793  N   VAL A 265      38.022-115.934  31.918  1.00   100           N  
ATOM    794  CA  VAL A 265      39.434 -116.29  31.913  1.00   100           C  
ATOM    795  C   VAL A 265      39.726-117.198  33.093  1.00   100           C  
ATOM    796  N   LYS A 266       40.83-117.933  33.017  1.00   100           N  
ATOM    797  CA  LYS A 266      41.143-118.926  34.037  1.00   100           C  
ATOM    798  C   LYS A 266      42.143-118.461  35.099  1.00   100           C  
ATOM    799  N   ASN A 267      42.984-117.487  34.768  1.00   100           N  
ATOM    800  CA  ASN A 267      44.054-117.066  35.668  1.00   100           C  
ATOM    801  C   ASN A 267      43.942-115.612  36.124  1.00   100           C  
ATOM    802  N   LEU A 268      42.741 -115.18  36.506  1.00   100           N  
ATOM    803  CA  LEU A 268      42.576-113.834  37.046  1.00   100           C  
ATOM    804  C   LEU A 268      43.018  -113.8  38.505  1.00   100           C  
ATOM    805  N   LYS A 269      43.922 -112.88  38.825  1.00   100           N  
ATOM    806  CA  LYS A 269      44.375 -112.66  40.194  1.00   100           C  
ATOM    807  C   LYS A 269      44.107-111.211  40.563  1.00   100           C  
ATOM    808  N   LEU A 270      43.712-110.979  41.809  1.00   100           N  
ATOM    809  CA  LEU A 270      43.435-109.631  42.273  1.00   100           C  
ATOM    810  C   LEU A 270      44.509-109.195  43.253  1.00   100           C  
ATOM    811  N   PHE A 271      44.831-107.905  43.224  1.00   100           N  
ATOM    812  CA  PHE A 271      45.971-107.366  43.962  1.00   100           C  
ATOM    813  C   PHE A 271      45.574 -106.33   45.01  1.00   100           C  
ATOM    814  N   THR A 272      44.369-106.476  45.557  1.00   100           N  
ATOM    815  CA  THR A 272      43.888-105.628  46.645  1.00   100           C  
ATOM    816  C   THR A 272      43.096-106.484  47.616  1.00   100           C  
ATOM    817  N   PRO A 273      43.021-106.072  48.884  1.00   100           N  
ATOM    818  CA  PRO A 273      42.145-106.813  49.792  1.00   100           C  
ATOM    819  C   PRO A 273       40.69-106.398  49.569  1.00   100           C  
ATOM    820  N   ARG A 274      39.748-107.133  50.153  1.00   100           N  
ATOM    821  CA  ARG A 274      38.369 -106.68   50.19  1.00   100           C  
ATOM    822  C   ARG A 274      38.333-105.392  51.012  1.00   100           C  
ATOM    823  N   GLY A 275       37.61-104.387  50.532  1.00   100           N  
ATOM    824  CA  GLY A 275      37.558-103.114  51.231  1.00   100           C  
ATOM    825  C   GLY A 275      38.684 -102.18  50.818  1.00   100           C  
ATOM    826  N   GLY A 276      39.735-102.748  50.234  1.00   100           N  
ATOM    827  CA  GLY A 276      40.775-101.964  49.594  1.00   100           C  
ATOM    828  C   GLY A 276      41.844-101.362  50.484  1.00   100           C  
ATOM    829  N   VAL A 277      41.499-101.046   51.73  1.00   100           N  
ATOM    830  CA  VAL A 277      42.453-100.411   52.63  1.00   100           C  
ATOM    831  C   VAL A 277       43.47 -101.41  53.174  1.00   100           C  
ATOM    832  N   GLU A 278      44.748 -101.05   53.12  1.00   100           N  
ATOM    833  CA  GLU A 278      45.791-101.859  53.747  1.00   100           C  
ATOM    834  C   GLU A 278      46.503-101.099  54.858  1.00   100           C  
ATOM    835  N   ASP B   1       45.49-110.631   3.623  1.00   100           N  
ATOM    836  CA  ASP B   1      44.932-111.919   3.253  1.00   100           C  
ATOM    837  C   ASP B   1      46.014-112.842   2.686  1.00   100           C  
ATOM    838  N   ASP B   1      46.686-112.402   1.624  1.00   100           N  
ATOM    839  CA  ASP B   1      47.693 -113.24   0.956  1.00   100           C  
ATOM    840  C   ASP B   1      48.839-113.665   1.873  1.00   100           C  
ATOM    841  N   ASP B   1      49.368 -112.73   2.651  1.00   100           N  
ATOM    842  CA  ASP B   1      50.479-113.039   3.544  1.00   100           C  
ATOM    843  C   ASP B   1      50.004 -113.53    4.91  1.00   100           C  
ATOM    844  N   ASP B   1      48.712-113.811   5.017  1.00   100           N  
ATOM    845  CA  ASP B   1      48.148  -114.3   6.265  1.00   100           C  
ATOM    846  C   ASP B   1       48.64-113.512   7.487  1.00   100           C  
ATOM    847  N   ASP B   1       48.39-112.205   7.488  1.00   100           N  
ATOM    848  CA  ASP B   1      48.741-111.366   8.621  1.00   100           C  
ATOM    849  C   ASP B   1      47.668-111.497   9.704  1.00   100           C  
ATOM    850  N   ASP B   1      48.086-111.612  10.958  1.00   100           N  
ATOM    851  CA  ASP B   1      47.128 -111.75   12.05  1.00   100           C  
ATOM    852  C   ASP B   1      46.519-110.407  12.477  1.00   100           C  
ATOM    853  N   ASP B   1      45.368-110.476  13.137  1.00   100           N  
ATOM    854  CA  ASP B   1      44.722-109.293  13.695  1.00   100           C  
ATOM    855  C   ASP B   1      45.737-108.348  14.336  1.00   100           C  
ATOM    856  N   ASP B   1      46.563-108.899  15.217  1.00   100           N  
ATOM    857  CA  ASP B   1      47.535-108.129  15.977  1.00   100           C  
ATOM    858  C   ASP B   1      48.448-107.282  15.091  1.00   100           C  
ATOM    859  N   ASP B   1      48.725 -107.78  13.891  1.00   100           N  
ATOM    860  CA  ASP B   1      49.698-107.146  13.012  1.00   100           C  
ATOM    861  C   ASP B   1      49.057-106.248  11.952  1.00   100           C  
ATOM    862  N   ASP B   1      47.743-106.347  11.788  1.00   100           N  
ATOM    863  CA  ASP B   1      47.041-105.622  10.727  1.00   100           C  
ATOM    864  C   ASP B   1      47.341-104.114  10.666  1.00   100           C  
ATOM    865  N   ASP B   1      47.424-103.454  11.824  1.00   100           N  
ATOM    866  CA  ASP B   1      47.661-102.005  11.753  1.00   100           C  
ATOM    867  C   ASP B   1       48.99-101.606  11.097  1.00   100           C  
