# Supplementary material for: Peptide binder design with inverse folding and protein structure prediction
Source: Commun Chem. 2023 Oct 25;6:229. doi: 10.1038/s42004-023-01029-7 (PMC10600234; doi:10.1038/s42004-023-01029-7)
Supplement: Supplementary file 9 — Supplementary Software [file 42004_2023_1029_MOESM9_ESM.zip › binder_design/data/Foldseek_results/mmcif/seeds/seed_7.pdb]

ATOM      1  N   TYR A   1      10.572-113.502  22.233  1.00   100           N  
ATOM      2  CA  TYR A   1      11.892-113.272  22.822  1.00   100           C  
ATOM      3  C   TYR A   1      11.771-112.647  24.202  1.00   100           C  
ATOM      4  N   LYS A   2      12.492-113.227  25.173  1.00   100           N  
ATOM      5  CA  LYS A   2      12.514-112.725  26.539  1.00   100           C  
ATOM      6  C   LYS A   2      13.846-112.002  26.752  1.00   100           C  
ATOM      7  N   PRO A   3       13.82 -110.66  26.923  1.00   100           N  
ATOM      8  CA  PRO A   3      15.088-109.918  27.071  1.00   100           C  
ATOM      9  C   PRO A   3      15.868-110.234  28.339  1.00   100           C  
ATOM     10  N   GLN A   4      17.194-110.151   28.22  1.00   100           N  
ATOM     11  CA  GLN A   4      18.187-110.438  29.254  1.00   100           C  
ATOM     12  C   GLN A   4      18.565-109.233  30.097  1.00   100           C  
ATOM     13  N   PHE A   5      18.506-108.022  29.508  1.00   100           N  
ATOM     14  CA  PHE A   5      18.792-106.718  30.135  1.00   100           C  
ATOM     15  C   PHE A   5      20.276-106.508  30.455  1.00   100           C  
ATOM     16  N   TYR A   6       20.87-107.326  31.347  1.00   100           N  
ATOM     17  CA  TYR A   6      22.272-107.131  31.731  1.00   100           C  
ATOM     18  C   TYR A   6      23.017-108.429  32.131  1.00   100           C  
ATOM     19  N   PRO A   7      24.279-108.633  31.688  1.00   100           N  
ATOM     20  CA  PRO A   7      24.999-109.851  32.097  1.00   100           C  
ATOM     21  C   PRO A   7      25.575-109.745  33.506  1.00   100           C  
ATOM     22  N   GLY A   8      25.891-110.887  34.106  1.00   100           N  
ATOM     23  CA  GLY A   8      26.488-110.924  35.434  1.00   100           C  
ATOM     24  C   GLY A   8      25.932-111.955  36.388  1.00   100           C  
ATOM     25  N   GLU A   9      26.808-112.472  37.266  1.00   100           N  
ATOM     26  CA  GLU A   9      26.457-113.505  38.241  1.00   100           C  
ATOM     27  C   GLU A   9      26.359-113.028  39.709  1.00   100           C  
ATOM     28  N   THR A  10      26.378-111.709  39.967  1.00   100           N  
ATOM     29  CA  THR A  10      26.279-111.175  41.332  1.00   100           C  
ATOM     30  C   THR A  10      24.931  -110.5  41.581  1.00   100           C  
ATOM     31  N   LYS A  11      24.687-110.052  42.834  1.00   100           N  
ATOM     32  CA  LYS A  11      23.467-109.327  43.205  1.00   100           C  
ATOM     33  C   LYS A  11      23.427 -107.96  42.529  1.00   100           C  
ATOM     34  N   ILE A  12      24.612-107.346   42.32  1.00   100           N  
ATOM     35  CA  ILE A  12      24.762-106.034  41.687  1.00   100           C  
ATOM     36  C   ILE A  12       24.26-106.085  40.247  1.00   100           C  
ATOM     37  N   ALA A  13       24.63-107.154  39.509  1.00   100           N  
ATOM     38  CA  ALA A  13      24.204-107.378  38.124  1.00   100           C  
ATOM     39  C   ALA A  13      22.713-107.705   38.04  1.00   100           C  
ATOM     40  N   GLN A  14      22.146-108.243  39.131  1.00   100           N  
ATOM     41  CA  GLN A  14      20.726-108.558  39.239  1.00   100           C  
ATOM     42  C   GLN A  14      19.934-107.284  39.542  1.00   100           C  
ATOM     43  N   ASN A  15      20.472-106.417  40.434  1.00   100           N  
ATOM     44  CA  ASN A  15      19.882-105.112  40.777  1.00   100           C  
ATOM     45  C   ASN A  15      19.838-104.187   39.56  1.00   100           C  
ATOM     46  N   ARG A  16       20.85-104.293  38.671  1.00   100           N  
ATOM     47  CA  ARG A  16      20.937-103.524  37.429  1.00   100           C  
ATOM     48  C   ARG A  16      19.886-104.011  36.436  1.00   100           C  
ATOM     49  N   ARG A  17      19.644-105.336  36.434  1.00   100           N  
ATOM     50  CA  ARG A  17      18.652 -106.03  35.612  1.00   100           C  
ATOM     51  C   ARG A  17      17.232-105.711  36.072  1.00   100           C  
ATOM     52  N   ASN A  18      17.013-105.628    37.4  1.00   100           N  
ATOM     53  CA  ASN A  18      15.704-105.327  37.978  1.00   100           C  
ATOM     54  C   ASN A  18       15.32-103.882  37.715  1.00   100           C  
ATOM     55  N   HIS A  19      16.317-102.985  37.691  1.00   100           N  
ATOM     56  CA  HIS A  19      16.149-101.565  37.389  1.00   100           C  
ATOM     57  C   HIS A  19      15.776-101.357  35.915  1.00   100           C  
ATOM     58  N   MET A  20       16.29-102.222  35.012  1.00   100           N  
ATOM     59  CA  MET A  20      16.054-102.156  33.565  1.00   100           C  
ATOM     60  C   MET A  20       14.75-102.812  33.118  1.00   100           C  
ATOM     61  N   ASN A  21      14.365-103.945  33.746  1.00   100           N  
ATOM     62  CA  ASN A  21      13.169-104.716  33.393  1.00   100           C  
ATOM     63  C   ASN A  21      11.876-103.929  33.663  1.00   100           C  
ATOM     64  N   PRO A  22      11.117-103.557  32.605  1.00   100           N  
ATOM     65  CA  PRO A  22       9.899-102.748   32.81  1.00   100           C  
ATOM     66  C   PRO A  22       8.773-103.449  33.565  1.00   100           C  
ATOM     67  N   GLU A  23       8.899-104.766  33.765  1.00   100           N  
ATOM     68  CA  GLU A  23       7.922-105.586   34.47  1.00   100           C  
ATOM     69  C   GLU A  23       8.247-105.749  35.965  1.00   100           C  
ATOM     70  N   VAL A  24       9.343-105.135   36.45  1.00   100           N  
ATOM     71  CA  VAL A  24       9.752-105.236  37.857  1.00   100           C  
ATOM     72  C   VAL A  24       9.358-103.971  38.634  1.00   100           C  
ATOM     73  N   GLU A  25       8.246-104.046   39.39  1.00   100           N  
ATOM     74  CA  GLU A  25       7.753-102.937  40.217  1.00   100           C  
ATOM     75  C   GLU A  25       8.757-102.677  41.342  1.00   100           C  
ATOM     76  N   LEU A  26       9.443-101.522  41.287  1.00   100           N  
ATOM     77  CA  LEU A  26      10.452-101.168  42.287  1.00   100           C  
ATOM     78  C   LEU A  26       9.805-100.814  43.628  1.00   100           C  
ATOM     79  N   GLU A  27      10.271-101.463  44.722  1.00   100           N  
ATOM     80  CA  GLU A  27       9.764-101.314  46.095  1.00   100           C  
ATOM     81  C   GLU A  27       9.573 -99.854  46.513  1.00   100           C  
ATOM     82  N   LYS A  28       8.323 -99.468  46.831  1.00   100           N  
ATOM     83  CA  LYS A  28       7.989 -98.114  47.273  1.00   100           C  
ATOM     84  C   LYS A  28       8.472  -97.95  48.715  1.00   100           C  
ATOM     85  N   LEU A  29        9.23 -96.878   48.98  1.00   100           N  
ATOM     86  CA  LEU A  29        9.79 -96.632  50.311  1.00   100           C  
ATOM     87  C   LEU A  29       9.266 -95.367  50.982  1.00   100           C  
ATOM     88  N   ARG A  30       8.711 -94.438  50.192  1.00   100           N  
ATOM     89  CA  ARG A  30       8.196 -93.158   50.69  1.00   100           C  
ATOM     90  C   ARG A  30       7.032 -92.634  49.835  1.00   100           C  
ATOM     91  N   GLU A  31       6.318 -91.626  50.347  1.00   100           N  
ATOM     92  CA  GLU A  31       5.226 -90.975  49.642  1.00   100           C  
ATOM     93  C   GLU A  31       5.476 -89.474  49.673  1.00   100           C  
ATOM     94  N   ILE A  32       5.792 -88.904  48.514  1.00   100           N  
ATOM     95  CA  ILE A  32       6.094 -87.483  48.386  1.00   100           C  
ATOM     96  C   ILE A  32       5.036 -86.833  47.483  1.00   100           C  
ATOM     97  N   PRO A  33       4.002   -86.2  48.089  1.00   100           N  
ATOM     98  CA  PRO A  33       2.927 -85.588  47.279  1.00   100           C  
ATOM     99  C   PRO A  33       3.418  -84.64  46.188  1.00   100           C  
ATOM    100  N   ASP A  34       2.829 -84.777  44.981  1.00   100           N  
ATOM    101  CA  ASP A  34       3.141 -84.036  43.753  1.00   100           C  
ATOM    102  C   ASP A  34        3.42 -82.537  43.936  1.00   100           C  
ATOM    103  N   GLU A  35       2.622 -81.842  44.776  1.00   100           N  
ATOM    104  CA  GLU A  35       2.761 -80.404   45.05  1.00   100           C  
ATOM    105  C   GLU A  35        4.17 -80.047  45.539  1.00   100           C  
ATOM    106  N   ASP A  36       4.725 -80.895  46.415  1.00   100           N  
ATOM    107  CA  ASP A  36       6.053 -80.737  47.007  1.00   100           C  
ATOM    108  C   ASP A  36       7.211 -81.042  46.051  1.00   100           C  
ATOM    109  N   VAL A  37       7.026 -82.013  45.132  1.00   100           N  
ATOM    110  CA  VAL A  37        8.06 -82.446  44.176  1.00   100           C  
ATOM    111  C   VAL A  37        8.47 -81.334  43.204  1.00   100           C  
ATOM    112  N   VAL A  38       7.479 -80.718  42.524  1.00   100           N  
ATOM    113  CA  VAL A  38       7.644 -79.625  41.548  1.00   100           C  
ATOM    114  C   VAL A  38       8.444 -78.459  42.148  1.00   100           C  
ATOM    115  N   LYS A  39        8.25 -78.214  43.456  1.00   100           N  
ATOM    116  CA  LYS A  39       8.919 -77.164  44.218  1.00   100           C  
ATOM    117  C   LYS A  39      10.439 -77.386  44.279  1.00   100           C  
ATOM    118  N   ILE A  40      10.898 -78.634  44.572  1.00   100           N  
ATOM    119  CA  ILE A  40      12.325 -79.003   44.61  1.00   100           C  
ATOM    120  C   ILE A  40      12.944 -78.881  43.204  1.00   100           C  
ATOM    121  N   MET A  41      12.145  -79.16  42.154  1.00   100           N  
ATOM    122  CA  MET A  41      12.571 -79.024  40.757  1.00   100           C  
ATOM    123  C   MET A  41      12.799 -77.531  40.449  1.00   100           C  
ATOM    124  N   GLY A  42      11.948 -76.677  41.023  1.00   100           N  
ATOM    125  CA  GLY A  42       12.03 -75.223  40.912  1.00   100           C  
ATOM    126  C   GLY A  42      11.815 -74.671  39.522  1.00   100           C  
ATOM    127  N   HIS A  43      10.803 -75.198  38.811  1.00   100           N  
ATOM    128  CA  HIS A  43      10.447 -74.752  37.464  1.00   100           C  
ATOM    129  C   HIS A  43       9.141 -73.964  37.465  1.00   100           C  
ATOM    130  N   ARG A  44       8.081 -74.547  38.059  1.00   100           N  
ATOM    131  CA  ARG A  44       6.757  -73.94  38.186  1.00   100           C  
ATOM    132  C   ARG A  44       6.146 -74.236  39.566  1.00   100           C  
ATOM    133  N   GLN A  45       4.937 -73.718  39.856  1.00   100           N  
ATOM    134  CA  GLN A  45       4.253 -73.948  41.136  1.00   100           C  
ATOM    135  C   GLN A  45       2.939 -74.773  40.996  1.00   100           C  
ATOM    136  N   PRO A  46       2.462 -75.481  42.058  1.00   100           N  
ATOM    137  CA  PRO A  46       1.228 -76.294  41.924  1.00   100           C  
ATOM    138  C   PRO A  46      -0.041 -75.461   41.74  1.00   100           C  
ATOM    139  N   GLY A  47      -1.047 -76.057  41.093  1.00   100           N  
ATOM    140  CA  GLY A  47      -2.325 -75.413  40.792  1.00   100           C  
ATOM    141  C   GLY A  47      -2.137 -74.222  39.865  1.00   100           C  
ATOM    142  N   GLU A  48      -1.239 -74.378  38.878  1.00   100           N  
ATOM    143  CA  GLU A  48      -0.852 -73.343  37.926  1.00   100           C  
ATOM    144  C   GLU A  48      -0.844 -73.885  36.486  1.00   100           C  
ATOM    145  N   ASP A  49      -0.759 -72.968  35.509  1.00   100           N  
ATOM    146  CA  ASP A  49      -0.783 -73.269  34.079  1.00   100           C  
ATOM    147  C   ASP A  49       0.599 -73.637  33.543  1.00   100           C  
ATOM    148  N   TYR A  50       0.658 -74.703  32.722  1.00   100           N  
ATOM    149  CA  TYR A  50        1.89 -75.185  32.094  1.00   100           C  
ATOM    150  C   TYR A  50       2.327 -74.211  30.996  1.00   100           C  
ATOM    151  N   LYS A  51         3.5 -73.571  31.169  1.00   100           N  
ATOM    152  CA  LYS A  51       4.064 -72.648   30.18  1.00   100           C  
ATOM    153  C   LYS A  51       4.401 -73.438  28.902  1.00   100           C  
ATOM    154  N   THR A  52       4.025  -72.91   27.73  1.00   100           N  
ATOM    155  CA  THR A  52       4.251 -73.593  26.458  1.00   100           C  
ATOM    156  C   THR A  52       5.311 -72.907  25.605  1.00   100           C  
ATOM    157  N   ILE A  53       5.948 -73.694  24.724  1.00   100           N  
ATOM    158  CA  ILE A  53       6.987 -73.241   23.79  1.00   100           C  
ATOM    159  C   ILE A  53       6.445 -73.291  22.341  1.00   100           C  
ATOM    160  N   HIS A  54       5.735 -74.386  21.984  1.00   100           N  
ATOM    161  CA  HIS A  54       5.094 -74.605  20.684  1.00   100           C  
ATOM    162  C   HIS A  54       3.607 -74.978  20.849  1.00   100           C  
ATOM    163  N   PRO A  55       2.719 -74.568  19.909  1.00   100           N  
ATOM    164  CA  PRO A  55       1.284 -74.915  20.028  1.00   100           C  
ATOM    165  C   PRO A  55       0.989 -76.419  19.934  1.00   100           C  
ATOM    166  N   PRO A  56      -0.186 -76.908  20.476  1.00   100           N  
ATOM    167  CA  PRO A  56      -0.471  -78.36   20.38  1.00   100           C  
ATOM    168  C   PRO A  56      -0.386 -78.938  18.968  1.00   100           C  
ATOM    169  N   LEU A  57       0.018 -80.219  18.852  1.00   100           N  
ATOM    170  CA  LEU A  57       0.198 -80.928   17.58  1.00   100           C  
ATOM    171  C   LEU A  57      -1.005 -80.839  16.633  1.00   100           C  
ATOM    172  N   GLU A  58       -2.23 -80.785  17.199  1.00   100           N  
ATOM    173  CA  GLU A  58      -3.489  -80.69  16.459  1.00   100           C  
ATOM    174  C   GLU A  58      -3.655 -79.335  15.754  1.00   100           C  
ATOM    175  N   GLU A  59      -3.079 -78.263  16.334  1.00   100           N  
ATOM    176  CA  GLU A  59      -3.116 -76.879  15.827  1.00   100           C  
ATOM    177  C   GLU A  59      -2.034 -76.601  14.759  1.00   100           C  
ATOM    178  N   MET A  60      -1.313 -77.648  14.304  1.00   100           N  
ATOM    179  CA  MET A  60      -0.227 -77.515  13.331  1.00   100           C  
ATOM    180  C   MET A  60      -0.493 -78.226  12.021  1.00   100           C  
ATOM    181  N   ASP A  61      -0.266 -77.521  10.894  1.00   100           N  
ATOM    182  CA  ASP A  61      -0.365 -78.157   9.581  1.00   100           C  
ATOM    183  C   ASP A  61       1.054  -78.55   9.211  1.00   100           C  
ATOM    184  N   LEU A  62        1.43 -79.769   9.614  1.00   100           N  
ATOM    185  CA  LEU A  62       2.745 -80.337   9.353  1.00   100           C  
ATOM    186  C   LEU A  62       2.648 -81.195   8.101  1.00   100           C  
ATOM    187  N   PRO A  63       3.726 -81.291   7.251  1.00   100           N  
ATOM    188  CA  PRO A  63       3.616 -82.134   6.044  1.00   100           C  
ATOM    189  C   PRO A  63       3.393 -83.603   6.374  1.00   100           C  
ATOM    190  N   ASP A  64       2.804  -84.35   5.429  1.00   100           N  
ATOM    191  CA  ASP A  64       2.519  -85.77   5.612  1.00   100           C  
ATOM    192  C   ASP A  64       3.786   -86.6   5.814  1.00   100           C  
ATOM    193  N   ASP A  65       3.705 -87.561   6.735  1.00   100           N  
ATOM    194  CA  ASP A  65        4.79 -88.466   7.096  1.00   100           C  
ATOM    195  C   ASP A  65       4.156  -89.72   7.671  1.00   100           C  
ATOM    196  N   TYR A  66       4.112 -90.792   6.865  1.00   100           N  
ATOM    197  CA  TYR A  66       3.506 -92.067   7.251  1.00   100           C  
ATOM    198  C   TYR A  66       4.202 -92.722   8.434  1.00   100           C  
ATOM    199  N   VAL A  67       5.541 -92.629   8.494  1.00   100           N  
ATOM    200  CA  VAL A  67       6.329 -93.222   9.572  1.00   100           C  
ATOM    201  C   VAL A  67       6.197 -92.443  10.885  1.00   100           C  
ATOM    202  N   ARG A  68       6.177 -91.096  10.814  1.00   100           N  
ATOM    203  CA  ARG A  68       6.068 -90.191  11.967  1.00   100           C  
ATOM    204  C   ARG A  68       4.797 -90.415  12.771  1.00   100           C  
ATOM    205  N   ASP A  69       3.651  -90.54  12.083  1.00   100           N  
ATOM    206  CA  ASP A  69       2.353 -90.736  12.725  1.00   100           C  
ATOM    207  C   ASP A  69       2.205 -92.089  13.443  1.00   100           C  
ATOM    208  N   LEU A  70       3.078 -93.085  13.135  1.00   100           N  
ATOM    209  CA  LEU A  70        3.05 -94.407  13.792  1.00   100           C  
ATOM    210  C   LEU A  70       3.502 -94.266  15.249  1.00   100           C  
ATOM    211  N   VAL A  71       4.496 -93.394  15.492  1.00   100           N  
ATOM    212  CA  VAL A  71       5.019 -93.122  16.825  1.00   100           C  
ATOM    213  C   VAL A  71        3.99  -92.26  17.566  1.00   100           C  
ATOM    214  N   GLU A  72       3.297 -92.861  18.559  1.00   100           N  
ATOM    215  CA  GLU A  72       2.288 -92.174  19.364  1.00   100           C  
ATOM    216  C   GLU A  72       2.995 -91.248  20.363  1.00   100           C  
ATOM    217  N   PRO A  73       2.853 -89.914  20.221  1.00   100           N  
ATOM    218  CA  PRO A  73       3.547 -89.007  21.145  1.00   100           C  
ATOM    219  C   PRO A  73       2.953 -89.024  22.541  1.00   100           C  
ATOM    220  N   ILE A  74       3.788  -88.69  23.524  1.00   100           N  
ATOM    221  CA  ILE A  74       3.405 -88.608  24.925  1.00   100           C  
ATOM    222  C   ILE A  74        2.55  -87.35  25.136  1.00   100           C  
ATOM    223  N   ASN A  75       1.678 -87.356  26.166  1.00   100           N  
ATOM    224  CA  ASN A  75       0.756  -86.25  26.469  1.00   100           C  
ATOM    225  C   ASN A  75       1.414  -84.87  26.536  1.00   100           C  
ATOM    226  N   GLY A  76       2.669 -84.822  26.985  1.00   100           N  
ATOM    227  CA  GLY A  76       3.445 -83.591  27.072  1.00   100           C  
ATOM    228  C   GLY A  76       3.732 -82.981  25.718  1.00   100           C  
ATOM    229  N   ALA A  77       3.927 -83.834  24.701  1.00   100           N  
ATOM    230  CA  ALA A  77        4.18   -83.4   23.33  1.00   100           C  
ATOM    231  C   ALA A  77       2.866 -82.989  22.638  1.00   100           C  
ATOM    232  N   LYS A  78       1.759 -83.724  22.932  1.00   100           N  
ATOM    233  CA  LYS A  78       0.403 -83.525  22.394  1.00   100           C  
ATOM    234  C   LYS A  78      -0.158 -82.112  22.634  1.00   100           C  
ATOM    235  N   GLU A  79       0.069 -81.547  23.831  1.00   100           N  
ATOM    236  CA  GLU A  79      -0.407 -80.219  24.233  1.00   100           C  
ATOM    237  C   GLU A  79       0.702 -79.154  24.239  1.00   100           C  
ATOM    238  N   GLY A  80       1.842 -79.502  23.643  1.00   100           N  
ATOM    239  CA  GLY A  80       3.005 -78.635  23.477  1.00   100           C  
ATOM    240  C   GLY A  80       3.624  -78.05  24.728  1.00   100           C  
ATOM    241  N   HIS A  81        3.72 -78.854  25.798  1.00   100           N  
ATOM    242  CA  HIS A  81       4.321 -78.444   27.08  1.00   100           C  
ATOM    243  C   HIS A  81       5.839 -78.305  26.928  1.00   100           C  
ATOM    244  N   ARG A  82       6.462 -77.418  27.728  1.00   100           N  
ATOM    245  CA  ARG A  82       7.911 -77.186   27.71  1.00   100           C  
ATOM    246  C   ARG A  82       8.709 -78.379  28.266  1.00   100           C  
ATOM    247  N   ILE A  83       9.964 -78.518  27.825  1.00   100           N  
ATOM    248  CA  ILE A  83      10.838 -79.601  28.265  1.00   100           C  
ATOM    249  C   ILE A  83      11.847 -79.069  29.282  1.00   100           C  
ATOM    250  N   ARG A  84      11.749 -79.555  30.528  1.00   100           N  
ATOM    251  CA  ARG A  84      12.668 -79.166  31.604  1.00   100           C  
ATOM    252  C   ARG A  84      13.462 -80.366  32.159  1.00   100           C  
ATOM    253  N   TYR A  85      14.452 -80.078  33.022  1.00   100           N  
ATOM    254  CA  TYR A  85       15.38 -81.055  33.587  1.00   100           C  
ATOM    255  C   TYR A  85      15.092 -81.405   35.07  1.00   100           C  
ATOM    256  N   ILE A  86      15.853 -82.395  35.587  1.00   100           N  
ATOM    257  CA  ILE A  86      15.936  -82.89   36.97  1.00   100           C  
ATOM    258  C   ILE A  86      17.219 -83.728  37.053  1.00   100           C  
ATOM    259  N   GLN A  87      18.169 -83.299  37.893  1.00   100           N  
ATOM    260  CA  GLN A  87      19.438  -84.02  37.989  1.00   100           C  
ATOM    261  C   GLN A  87      19.689 -84.648  39.339  1.00   100           C  
ATOM    262  N   PHE A  88      20.464 -85.742  39.332  1.00   100           N  
ATOM    263  CA  PHE A  88      20.836 -86.485  40.527  1.00   100           C  
ATOM    264  C   PHE A  88       22.34 -86.692   40.59  1.00   100           C  
ATOM    265  N   ALA A  89      22.911  -86.48  41.777  1.00   100           N  
ATOM    266  CA  ALA A  89      24.316 -86.762  42.061  1.00   100           C  
ATOM    267  C   ALA A  89      24.247  -87.95  43.012  1.00   100           C  
ATOM    268  N   ASP A  90      24.816 -89.089  42.604  1.00   100           N  
ATOM    269  CA  ASP A  90      24.746 -90.325  43.386  1.00   100           C  
ATOM    270  C   ASP A  90       26.07 -90.627  44.046  1.00   100           C  
ATOM    271  N   SER A  91       26.03 -90.882  45.363  1.00   100           N  
ATOM    272  CA  SER A  91      27.214 -91.219  46.138  1.00   100           C  
ATOM    273  C   SER A  91      27.747  -92.57  45.683  1.00   100           C  
ATOM    274  N   MET A  92      29.064 -92.697  45.592  1.00   100           N  
ATOM    275  CA  MET A  92      29.672 -93.959  45.203  1.00   100           C  
ATOM    276  C   MET A  92      29.565 -94.966  46.361  1.00   100           C  
ATOM    277  N   TYR A  93      29.165 -94.465  47.556  1.00   100           N  
ATOM    278  CA  TYR A  93      28.931 -95.228  48.784  1.00   100           C  
ATOM    279  C   TYR A  93      27.508 -95.782  48.831  1.00   100           C  
ATOM    280  N   PHE A  94      27.317 -96.865  48.064  1.00   100           N  
ATOM    281  CA  PHE A  94      26.117 -97.692  47.952  1.00   100           C  
ATOM    282  C   PHE A  94      24.809 -96.911  47.676  1.00   100           C  
ATOM    283  N   ALA A  95       24.84 -95.891  46.786  1.00   100           N  
ATOM    284  CA  ALA A  95      23.624 -95.145  46.428  1.00   100           C  
ATOM    285  C   ALA A  95      22.704  -96.08  45.629  1.00   100           C  
ATOM    286  N   PRO A  96      21.357 -96.084  45.898  1.00   100           N  
ATOM    287  CA  PRO A  96      20.471 -97.053   45.21  1.00   100           C  
ATOM    288  C   PRO A  96      20.487 -97.045  43.682  1.00   100           C  
ATOM    289  N   ALA A  97      20.622 -95.865  43.062  1.00   100           N  
ATOM    290  CA  ALA A  97      20.722 -95.741  41.603  1.00   100           C  
ATOM    291  C   ALA A  97      22.091 -95.166  41.265  1.00   100           C  
ATOM    292  N   GLN A  98      22.638 -95.522  40.102  1.00   100           N  
ATOM    293  CA  GLN A  98      23.939 -95.018  39.662  1.00   100           C  
ATOM    294  C   GLN A  98      23.838 -94.361  38.282  1.00   100           C  
ATOM    295  N   PRO A  99      24.795 -93.448  37.898  1.00   100           N  
ATOM    296  CA  PRO A  99      24.655 -92.744    36.6  1.00   100           C  
ATOM    297  C   PRO A  99      24.298 -93.571  35.346  1.00   100           C  
ATOM    298  N   TYR A 100      25.175 -94.458  34.833  1.00   100           N  
ATOM    299  CA  TYR A 100      24.854 -95.257  33.644  1.00   100           C  
ATOM    300  C   TYR A 100      23.662 -96.171  33.855  1.00   100           C  
ATOM    301  N   ASP A 101       23.49 -96.702  35.088  1.00   100           N  
ATOM    302  CA  ASP A 101      22.338 -97.509   35.51  1.00   100           C  
ATOM    303  C   ASP A 101      21.048 -96.737   35.22  1.00   100           C  
ATOM    304  N   ARG A 102      20.902 -95.505  35.782  1.00   100           N  
ATOM    305  CA  ARG A 102      19.756  -94.59  35.567  1.00   100           C  
ATOM    306  C   ARG A 102      19.418 -94.475  34.079  1.00   100           C  
ATOM    307  N   ALA A 103      20.425 -94.116  33.258  1.00   100           N  
ATOM    308  CA  ALA A 103      20.297 -93.954  31.809  1.00   100           C  
ATOM    309  C   ALA A 103      19.693 -95.173  31.094  1.00   100           C  
ATOM    310  N   ARG A 104       20.18 -96.399  31.383  1.00   100           N  
ATOM    311  CA  ARG A 104      19.629 -97.587   30.72  1.00   100           C  
ATOM    312  C   ARG A 104      18.248 -97.975  31.251  1.00   100           C  
ATOM    313  N   THR A 105      17.908  -97.57  32.477  1.00   100           N  
ATOM    314  CA  THR A 105       16.58 -97.835  33.025  1.00   100           C  
ATOM    315  C   THR A 105      15.556 -96.925  32.344  1.00   100           C  
ATOM    316  N   TYR A 106      15.886 -95.614  32.237  1.00   100           N  
ATOM    317  CA  TYR A 106      15.057 -94.582  31.592  1.00   100           C  
ATOM    318  C   TYR A 106       14.75 -94.938  30.137  1.00   100           C  
ATOM    319  N   MET A 107      15.777 -95.408  29.397  1.00   100           N  
ATOM    320  CA  MET A 107      15.669 -95.818  27.992  1.00   100           C  
ATOM    321  C   MET A 107      14.907 -97.136  27.823  1.00   100           C  
ATOM    322  N   TRP A 108      14.685  -97.87  28.927  1.00   100           N  
ATOM    323  CA  TRP A 108      13.957 -99.138  28.904  1.00   100           C  
ATOM    324  C   TRP A 108      12.503 -99.012  29.346  1.00   100           C  
ATOM    325  N   ARG A 109      12.217 -98.074  30.267  1.00   100           N  
ATOM    326  CA  ARG A 109      10.893 -97.906  30.865  1.00   100           C  
ATOM    327  C   ARG A 109      10.102 -96.669  30.436  1.00   100           C  
ATOM    328  N   PHE A 110      10.776 -95.569   30.07  1.00   100           N  
ATOM    329  CA  PHE A 110      10.061 -94.347  29.711  1.00   100           C  
ATOM    330  C   PHE A 110      10.194 -93.974  28.235  1.00   100           C  
ATOM    331  N   ARG A 111       9.155 -93.319  27.697  1.00   100           N  
ATOM    332  CA  ARG A 111       9.071 -92.924  26.289  1.00   100           C  
ATOM    333  C   ARG A 111       9.512 -91.475   26.07  1.00   100           C  
ATOM    334  N   GLY A 112       10.26 -91.244   24.99  1.00   100           N  
ATOM    335  CA  GLY A 112      10.751 -89.924  24.604  1.00   100           C  
ATOM    336  C   GLY A 112      11.576 -89.238  25.669  1.00   100           C  
ATOM    337  N   VAL A 113      12.663 -89.901  26.085  1.00   100           N  
ATOM    338  CA  VAL A 113      13.549 -89.408  27.141  1.00   100           C  
ATOM    339  C   VAL A 113      14.897 -88.916  26.616  1.00   100           C  
ATOM    340  N   ASP A 114      15.404 -87.837  27.223  1.00   100           N  
ATOM    341  CA  ASP A 114      16.725 -87.301  26.917  1.00   100           C  
ATOM    342  C   ASP A 114      17.551 -87.421  28.197  1.00   100           C  
ATOM    343  N   THR A 115      18.389 -88.455  28.279  1.00   100           N  
ATOM    344  CA  THR A 115      19.207 -88.674   29.47  1.00   100           C  
ATOM    345  C   THR A 115      20.682 -88.359  29.187  1.00   100           C  
ATOM    346  N   GLY A 116       21.41 -87.965  30.221  1.00   100           N  
ATOM    347  CA  GLY A 116      22.813 -87.607  30.067  1.00   100           C  
ATOM    348  C   GLY A 116      23.657 -88.059  31.233  1.00   100           C  
ATOM    349  N   THR A 117       24.62 -88.944  30.968  1.00   100           N  
ATOM    350  CA  THR A 117      25.459 -89.496  32.019  1.00   100           C  
ATOM    351  C   THR A 117      26.813 -88.804  32.117  1.00   100           C  
ATOM    352  N   LEU A 118      27.171 -88.458  33.359  1.00   100           N  
ATOM    353  CA  LEU A 118      28.425 -87.844  33.795  1.00   100           C  
ATOM    354  C   LEU A 118      28.851 -88.582  35.067  1.00   100           C  
ATOM    355  N   SER A 119      30.104  -88.41  35.503  1.00   100           N  
ATOM    356  CA  SER A 119      30.548 -89.083   36.72  1.00   100           C  
ATOM    357  C   SER A 119      29.846 -88.502  37.958  1.00   100           C  
ATOM    358  N   GLY A 120      29.917 -87.185   38.11  1.00   100           N  
ATOM    359  CA  GLY A 120      29.342 -86.479  39.246  1.00   100           C  
ATOM    360  C   GLY A 120      27.865 -86.161  39.194  1.00   100           C  
ATOM    361  N   ARG A 121      27.214 -86.356  38.037  1.00   100           N  
ATOM    362  CA  ARG A 121      25.793 -86.017  37.855  1.00   100           C  
ATOM    363  C   ARG A 121      25.082 -86.872  36.779  1.00   100           C  
ATOM    364  N   GLN A 122      23.746 -86.879  36.793  1.00   100           N  
ATOM    365  CA  GLN A 122      22.925 -87.592  35.819  1.00   100           C  
ATOM    366  C   GLN A 122      21.733 -86.698   35.54  1.00   100           C  
ATOM    367  N   VAL A 123      21.588 -86.252  34.287  1.00   100           N  
ATOM    368  CA  VAL A 123      20.538 -85.324  33.856  1.00   100           C  
ATOM    369  C   VAL A 123      19.446 -86.007  33.013  1.00   100           C  
ATOM    370  N   ILE A 124      18.175 -85.731  33.322  1.00   100           N  
ATOM    371  CA  ILE A 124      17.056 -86.251  32.538  1.00   100           C  
ATOM    372  C   ILE A 124      16.163 -85.091  32.081  1.00   100           C  
ATOM    373  N   GLU A 125      16.076 -84.909  30.749  1.00   100           N  
ATOM    374  CA  GLU A 125      15.272 -83.881  30.088  1.00   100           C  
ATOM    375  C   GLU A 125      14.043 -84.543   29.48  1.00   100           C  
ATOM    376  N   MET A 126      12.853 -84.139  29.936  1.00   100           N  
ATOM    377  CA  MET A 126      11.586 -84.704  29.477  1.00   100           C  
ATOM    378  C   MET A 126      10.455  -83.67  29.576  1.00   100           C  
ATOM    379  N   ARG A 127       9.349 -83.929  28.852  1.00   100           N  
ATOM    380  CA  ARG A 127       8.143 -83.098  28.814  1.00   100           C  
ATOM    381  C   ARG A 127       7.602 -82.944  30.239  1.00   100           C  
ATOM    382  N   GLU A 128       7.701 -81.708  30.788  1.00   100           N  
ATOM    383  CA  GLU A 128       7.336 -81.309  32.156  1.00   100           C  
ATOM    384  C   GLU A 128       6.177 -82.109  32.767  1.00   100           C  
ATOM    385  N   SER A 129        5.04 -82.239  32.044  1.00   100           N  
ATOM    386  CA  SER A 129       3.865 -82.982  32.527  1.00   100           C  
ATOM    387  C   SER A 129        4.16  -84.46  32.806  1.00   100           C  
ATOM    388  N   ASP A 130       4.812 -85.155  31.854  1.00   100           N  
ATOM    389  CA  ASP A 130       5.164 -86.567  32.012  1.00   100           C  
ATOM    390  C   ASP A 130       6.412 -86.762  32.883  1.00   100           C  
ATOM    391  N   LEU A 131        7.28 -85.729   32.96  1.00   100           N  
ATOM    392  CA  LEU A 131       8.497  -85.74  33.772  1.00   100           C  
ATOM    393  C   LEU A 131       8.138 -85.814  35.253  1.00   100           C  
ATOM    394  N   GLU A 132       7.319 -84.857  35.739  1.00   100           N  
ATOM    395  CA  GLU A 132       6.842 -84.766  37.122  1.00   100           C  
ATOM    396  C   GLU A 132       6.104 -86.029  37.558  1.00   100           C  
ATOM    397  N   ALA A 133       5.396 -86.693  36.622  1.00   100           N  
ATOM    398  CA  ALA A 133        4.64 -87.924  36.873  1.00   100           C  
ATOM    399  C   ALA A 133       5.548 -89.107  37.233  1.00   100           C  
ATOM    400  N   LEU A 134       6.677 -89.283  36.509  1.00   100           N  
ATOM    401  CA  LEU A 134       7.644 -90.348  36.806  1.00   100           C  
ATOM    402  C   LEU A 134       8.657 -89.936   37.87  1.00   100           C  
ATOM    403  N   SER A 135       8.931 -88.617  37.992  1.00   100           N  
ATOM    404  CA  SER A 135       9.859 -88.079  38.996  1.00   100           C  
ATOM    405  C   SER A 135        9.38 -88.338  40.437  1.00   100           C  
ATOM    406  N   LYS A 136       8.057 -88.541  40.625  1.00   100           N  
ATOM    407  CA  LYS A 136       7.472  -88.82  41.938  1.00   100           C  
ATOM    408  C   LYS A 136       7.269 -90.331  42.135  1.00   100           C  
ATOM    409  N   ASN A 137       6.404 -90.959   41.31  1.00   100           N  
ATOM    410  CA  ASN A 137       6.087 -92.386   41.36  1.00   100           C  
ATOM    411  C   ASN A 137        7.29   -93.3  41.221  1.00   100           C  
ATOM    412  N   PHE A 138       8.234  -92.98  40.312  1.00   100           N  
ATOM    413  CA  PHE A 138       9.392 -93.837  40.062  1.00   100           C  
ATOM    414  C   PHE A 138       10.71 -93.297  40.607  1.00   100           C  
ATOM    415  N   LEU A 139      11.048 -92.046   40.28  1.00   100           N  
ATOM    416  CA  LEU A 139      12.328 -91.454  40.654  1.00   100           C  
ATOM    417  C   LEU A 139      12.518 -91.134  42.137  1.00   100           C  
ATOM    418  N   ILE A 140      11.454 -90.783  42.888  1.00   100           N  
ATOM    419  CA  ILE A 140      11.622 -90.418  44.305  1.00   100           C  
ATOM    420  C   ILE A 140       10.95 -91.411  45.284  1.00   100           C  
ATOM    421  N   ASP A 141       9.675 -91.781  45.057  1.00   100           N  
ATOM    422  CA  ASP A 141       8.922 -92.657  45.967  1.00   100           C  
ATOM    423  C   ASP A 141       9.436   -94.1  46.084  1.00   100           C  
ATOM    424  N   THR A 142       10.17 -94.613  45.076  1.00   100           N  
ATOM    425  CA  THR A 142      10.649 -96.005  45.139  1.00   100           C  
ATOM    426  C   THR A 142      12.046 -96.153  45.745  1.00   100           C  
ATOM    427  N   ALA A 143      12.562 -97.397   45.71  1.00   100           N  
ATOM    428  CA  ALA A 143      13.889 -97.787  46.183  1.00   100           C  
ATOM    429  C   ALA A 143      15.001 -97.224  45.291  1.00   100           C  
ATOM    430  N   PHE A 144      14.625 -96.646  44.136  1.00   100           N  
ATOM    431  CA  PHE A 144      15.528  -96.02   43.17  1.00   100           C  
ATOM    432  C   PHE A 144      16.157  -94.73  43.733  1.00   100           C  
ATOM    433  N   PHE A 145      15.659  -94.24  44.887  1.00   100           N  
ATOM    434  CA  PHE A 145      16.127 -93.008  45.521  1.00   100           C  
ATOM    435  C   PHE A 145      16.405 -93.176  47.023  1.00   100           C  
ATOM    436  N   ASP A 146      17.329 -92.347   47.54  1.00   100           N  
ATOM    437  CA  ASP A 146      17.667 -92.214  48.955  1.00   100           C  
ATOM    438  C   ASP A 146      17.992 -90.745  49.269  1.00   100           C  
ATOM    439  N   PRO A 147      17.268 -90.123   50.22  1.00   100           N  
ATOM    440  CA  PRO A 147      17.499 -88.694  50.527  1.00   100           C  
ATOM    441  C   PRO A 147      18.924 -88.269  50.918  1.00   100           C  
ATOM    442  N   ALA A 148      19.765 -89.213  51.376  1.00   100           N  
ATOM    443  CA  ALA A 148      21.131 -88.923  51.798  1.00   100           C  
ATOM    444  C   ALA A 148      22.185 -89.239  50.742  1.00   100           C  
ATOM    445  N   ARG A 149      22.001 -90.334  49.982  1.00   100           N  
ATOM    446  CA  ARG A 149      22.958 -90.801  48.972  1.00   100           C  
ATOM    447  C   ARG A 149      22.611 -90.381  47.536  1.00   100           C  
ATOM    448  N   CYS A 150       21.47 -89.697  47.339  1.00   100           N  
ATOM    449  CA  CYS A 150      21.047 -89.182  46.031  1.00   100           C  
ATOM    450  C   CYS A 150      20.702 -87.705  46.199  1.00   100           C  
ATOM    451  N   GLY A 151      21.597 -86.837  45.728  1.00   100           N  
ATOM    452  CA  GLY A 151      21.427 -85.392  45.815  1.00   100           C  
ATOM    453  C   GLY A 151       20.79 -84.808  44.571  1.00   100           C  
ATOM    454  N   ILE A 152      19.603  -84.19  44.723  1.00   100           N  
ATOM    455  CA  ILE A 152      18.885 -83.547  43.616  1.00   100           C  
ATOM    456  C   ILE A 152      19.604 -82.213  43.372  1.00   100           C  
ATOM    457  N   ARG A 153       20.34 -82.114  42.246  1.00   100           N  
ATOM    458  CA  ARG A 153      21.225 -80.973   41.94  1.00   100           C  
ATOM    459  C   ARG A 153      21.106 -80.442  40.502  1.00   100           C  
ATOM    460  N   GLY A 154      21.253 -79.129  40.338  1.00   100           N  
ATOM    461  CA  GLY A 154      21.211 -78.434  39.054  1.00   100           C  
ATOM    462  C   GLY A 154      22.596 -77.974   38.65  1.00   100           C  
ATOM    463  N   ALA A 155      23.267 -77.288  39.585  1.00   100           N  
ATOM    464  CA  ALA A 155      24.642 -76.798   39.47  1.00   100           C  
ATOM    465  C   ALA A 155      25.393 -77.203   40.74  1.00   100           C  
ATOM    466  N   THR A 156      26.735 -77.009  40.753  1.00   100           N  
ATOM    467  CA  THR A 156       27.66 -77.352  41.846  1.00   100           C  
ATOM    468  C   THR A 156      27.337 -78.757  42.399  1.00   100           C  
ATOM    469  N   VAL A 157      27.406 -79.756   41.51  1.00   100           N  
ATOM    470  CA  VAL A 157      27.051 -81.151  41.805  1.00   100           C  
ATOM    471  C   VAL A 157      28.131 -81.907  42.609  1.00   100           C  
ATOM    472  N   HIS A 158      29.249 -81.236  42.941  1.00   100           N  
ATOM    473  CA  HIS A 158      30.383 -81.824  43.659  1.00   100           C  
ATOM    474  C   HIS A 158      29.948 -82.504  44.961  1.00   100           C  
ATOM    475  N   GLY A 159      30.374 -83.753  45.146  1.00   100           N  
ATOM    476  CA  GLY A 159      30.061 -84.533  46.343  1.00   100           C  
ATOM    477  C   GLY A 159       29.93 -86.031  46.149  1.00   100           C  
ATOM    478  N   HIS A 160      29.618 -86.477  44.912  1.00   100           N  
ATOM    479  CA  HIS A 160      29.412 -87.881  44.538  1.00   100           C  
ATOM    480  C   HIS A 160      30.559 -88.822  44.979  1.00   100           C  
ATOM    481  N   SER A 161      31.812 -88.372  44.785  1.00   100           N  
ATOM    482  CA  SER A 161      33.049 -89.094  45.085  1.00   100           C  
ATOM    483  C   SER A 161      33.697 -88.585  46.371  1.00   100           C  
ATOM    484  N   LEU A 162      32.956 -87.791  47.133  1.00   100           N  
ATOM    485  CA  LEU A 162      33.452 -87.216  48.371  1.00   100           C  
ATOM    486  C   LEU A 162      32.998 -88.027  49.575  1.00   100           C  
ATOM    487  N   ARG A 163      33.824 -88.022   50.63  1.00   100           N  
ATOM    488  CA  ARG A 163      33.521 -88.686  51.895  1.00   100           C  
ATOM    489  C   ARG A 163      32.267 -88.041  52.474  1.00   100           C  
ATOM    490  N   LEU A 164      31.417 -88.835  53.132  1.00   100           N  
ATOM    491  CA  LEU A 164      30.155 -88.349  53.693  1.00   100           C  
ATOM    492  C   LEU A 164       30.36  -87.41  54.878  1.00   100           C  
ATOM    493  N   ASP A 165      29.295 -86.676   55.26  1.00   100           N  
ATOM    494  CA  ASP A 165      29.338 -85.739  56.383  1.00   100           C  
ATOM    495  C   ASP A 165       29.13 -86.461   57.73  1.00   100           C  
ATOM    496  N   GLU A 166      29.112 -85.691  58.836  1.00   100           N  
ATOM    497  CA  GLU A 166      28.933 -86.175  60.211  1.00   100           C  
ATOM    498  C   GLU A 166      27.683 -87.044  60.392  1.00   100           C  
ATOM    499  N   ASN A 167      26.563 -86.658   59.77  1.00   100           N  
ATOM    500  CA  ASN A 167      25.282 -87.337  59.948  1.00   100           C  
ATOM    501  C   ASN A 167      24.843 -88.269  58.796  1.00   100           C  
ATOM    502  N   GLY A 168      25.755 -88.595  57.875  1.00   100           N  
ATOM    503  CA  GLY A 168      25.475 -89.515   56.77  1.00   100           C  
ATOM    504  C   GLY A 168       25.02 -88.912  55.455  1.00   100           C  
ATOM    505  N   LEU A 169      24.936 -87.572  55.369  1.00   100           N  
ATOM    506  CA  LEU A 169      24.573 -86.853  54.146  1.00   100           C  
ATOM    507  C   LEU A 169      25.796 -86.657  53.247  1.00   100           C  
ATOM    508  N   MET A 170      25.544 -86.468  51.941  1.00   100           N  
ATOM    509  CA  MET A 170      26.575 -86.207  50.936  1.00   100           C  
ATOM    510  C   MET A 170      26.937 -84.721  50.975  1.00   100           C  
ATOM    511  N   PHE A 171       28.15  -84.37  50.506  1.00   100           N  
ATOM    512  CA  PHE A 171      28.614  -82.98  50.473  1.00   100           C  
ATOM    513  C   PHE A 171      27.753 -82.165  49.519  1.00   100           C  
ATOM    514  N   ASP A 172       27.33 -80.979  49.954  1.00   100           N  
ATOM    515  CA  ASP A 172      26.519 -80.057  49.157  1.00   100           C  
ATOM    516  C   ASP A 172      26.949 -78.632  49.518  1.00   100           C  
ATOM    517  N   ALA A 173      27.843 -78.049  48.691  1.00   100           N  
ATOM    518  CA  ALA A 173      28.417 -76.711  48.873  1.00   100           C  
ATOM    519  C   ALA A 173      27.384 -75.578   48.85  1.00   100           C  
ATOM    520  N   LEU A 174      26.143 -75.882  48.439  1.00   100           N  
ATOM    521  CA  LEU A 174      25.043 -74.929  48.316  1.00   100           C  
ATOM    522  C   LEU A 174      23.925 -75.097  49.371  1.00   100           C  
ATOM    523  N   GLN A 175      24.065 -76.085  50.292  1.00   100           N  
ATOM    524  CA  GLN A 175      23.135 -76.383  51.406  1.00   100           C  
ATOM    525  C   GLN A 175      21.653 -76.514  50.987  1.00   100           C  
ATOM    526  N   ARG A 176      21.378 -77.245  49.884  1.00   100           N  
ATOM    527  CA  ARG A 176      20.015 -77.457  49.378  1.00   100           C  
ATOM    528  C   ARG A 176      19.185 -78.272  50.361  1.00   100           C  
ATOM    529  N   TYR A 177      19.819 -79.262  51.005  1.00   100           N  
ATOM    530  CA  TYR A 177      19.186 -80.161  51.961  1.00   100           C  
ATOM    531  C   TYR A 177      20.024 -80.288   53.24  1.00   100           C  
ATOM    532  N   VAL A 178       19.35   -80.3  54.397  1.00   100           N  
ATOM    533  CA  VAL A 178      19.988 -80.419  55.706  1.00   100           C  
ATOM    534  C   VAL A 178      19.465 -81.656  56.432  1.00   100           C  
ATOM    535  N   TYR A 179      20.269 -82.213  57.354  1.00   100           N  
ATOM    536  CA  TYR A 179      19.805 -83.339  58.161  1.00   100           C  
ATOM    537  C   TYR A 179      19.128 -82.787  59.397  1.00   100           C  
ATOM    538  N   ASP A 180      17.895 -83.239  59.657  1.00   100           N  
ATOM    539  CA  ASP A 180      17.146 -82.793  60.827  1.00   100           C  
ATOM    540  C   ASP A 180      17.419 -83.699  62.015  1.00   100           C  
ATOM    541  N   GLU A 181       17.98 -83.114  63.082  1.00   100           N  
ATOM    542  CA  GLU A 181      18.319  -83.82  64.321  1.00   100           C  
ATOM    543  C   GLU A 181      17.063 -84.277  65.074  1.00   100           C  
ATOM    544  N   LYS A 182      15.959 -83.515  64.926  1.00   100           N  
ATOM    545  CA  LYS A 182      14.662 -83.762  65.559  1.00   100           C  
ATOM    546  C   LYS A 182      13.907 -84.941  64.943  1.00   100           C  
ATOM    547  N   THR A 183      13.566 -84.844  63.646  1.00   100           N  
ATOM    548  CA  THR A 183      12.796  -85.87  62.931  1.00   100           C  
ATOM    549  C   THR A 183      13.616 -87.085  62.474  1.00   100           C  
ATOM    550  N   GLY A 184      14.912  -86.89  62.251  1.00   100           N  
ATOM    551  CA  GLY A 184      15.795 -87.927  61.725  1.00   100           C  
ATOM    552  C   GLY A 184      15.603 -88.131  60.237  1.00   100           C  
ATOM    553  N   HIS A 185      15.041 -87.103  59.571  1.00   100           N  
ATOM    554  CA  HIS A 185      14.711 -87.077  58.141  1.00   100           C  
ATOM    555  C   HIS A 185       15.48  -85.96  57.422  1.00   100           C  
ATOM    556  N   VAL A 186      15.625 -86.077  56.083  1.00   100           N  
ATOM    557  CA  VAL A 186      16.305 -85.057  55.266  1.00   100           C  
ATOM    558  C   VAL A 186       15.29 -84.072  54.679  1.00   100           C  
ATOM    559  N   VAL A 187      15.506 -82.774  54.917  1.00   100           N  
ATOM    560  CA  VAL A 187      14.603 -81.723  54.451  1.00   100           C  
ATOM    561  C   VAL A 187        15.3 -80.783  53.462  1.00   100           C  
ATOM    562  N   TYR A 188      14.727 -80.639  52.251  1.00   100           N  
ATOM    563  CA  TYR A 188      15.257 -79.727  51.245  1.00   100           C  
ATOM    564  C   TYR A 188       14.73 -78.331  51.521  1.00   100           C  
ATOM    565  N   VAL A 189      15.637 -77.429   51.91  1.00   100           N  
ATOM    566  CA  VAL A 189       15.34 -76.019  52.192  1.00   100           C  
ATOM    567  C   VAL A 189      15.462 -75.154  50.927  1.00   100           C  
ATOM    568  N   LYS A 190      16.188 -75.661  49.914  1.00   100           N  
ATOM    569  CA  LYS A 190      16.405 -75.011   48.62  1.00   100           C  
ATOM    570  C   LYS A 190      16.084 -75.995  47.481  1.00   100           C  
ATOM    571  N   ASP A 191      15.898 -75.466  46.257  1.00   100           N  
ATOM    572  CA  ASP A 191      15.621 -76.264  45.058  1.00   100           C  
ATOM    573  C   ASP A 191      16.941 -76.813  44.452  1.00   100           C  
ATOM    574  N   GLN A 192      16.887 -77.486   43.28  1.00   100           N  
ATOM    575  CA  GLN A 192      18.088 -78.066   42.66  1.00   100           C  
ATOM    576  C   GLN A 192      19.094 -77.015  42.152  1.00   100           C  
ATOM    577  N   VAL A 193      18.631 -75.802  41.807  1.00   100           N  
ATOM    578  CA  VAL A 193      19.546 -74.757  41.328  1.00   100           C  
ATOM    579  C   VAL A 193      20.213 -73.997  42.501  1.00   100           C  
ATOM    580  N   GLY A 194      19.562  -73.97  43.664  1.00   100           N  
ATOM    581  CA  GLY A 194      20.093 -73.313  44.858  1.00   100           C  
ATOM    582  C   GLY A 194      19.332 -72.088  45.334  1.00   100           C  
ATOM    583  N   ARG A 195      18.057 -71.961  44.945  1.00   100           N  
ATOM    584  CA  ARG A 195      17.166 -70.863   45.33  1.00   100           C  
ATOM    585  C   ARG A 195      16.394 -71.259  46.613  1.00   100           C  
ATOM    586  N   PRO A 196      16.323 -70.405  47.671  1.00   100           N  
ATOM    587  CA  PRO A 196      15.596 -70.805  48.892  1.00   100           C  
ATOM    588  C   PRO A 196      14.075 -70.874  48.725  1.00   100           C  
ATOM    589  N   LEU A 197      13.469  -71.98  49.183  1.00   100           N  
ATOM    590  CA  LEU A 197      12.021 -72.202   49.13  1.00   100           C  
ATOM    591  C   LEU A 197      11.418 -71.727  50.446  1.00   100           C  
ATOM    592  N   ASP A 198      10.311 -70.972  50.369  1.00   100           N  
ATOM    593  CA  ASP A 198       9.598 -70.412  51.525  1.00   100           C  
ATOM    594  C   ASP A 198       9.099  -71.49  52.513  1.00   100           C  
ATOM    595  N   GLU A 199       8.693 -72.657  51.992  1.00   100           N  
ATOM    596  CA  GLU A 199       8.196 -73.788  52.772  1.00   100           C  
ATOM    597  C   GLU A 199       9.088 -75.037   52.57  1.00   100           C  
ATOM    598  N   PRO A 200       9.917 -75.417  53.576  1.00   100           N  
ATOM    599  CA  PRO A 200      10.809 -76.581  53.396  1.00   100           C  
ATOM    600  C   PRO A 200      10.078 -77.909  53.198  1.00   100           C  
ATOM    601  N   VAL A 201      10.612 -78.769   52.31  1.00   100           N  
ATOM    602  CA  VAL A 201      10.008 -80.056  51.947  1.00   100           C  
ATOM    603  C   VAL A 201      10.831  -81.23  52.463  1.00   100           C  
ATOM    604  N   ASP A 202      10.198 -82.086  53.275  1.00   100           N  
ATOM    605  CA  ASP A 202       10.83 -83.273  53.843  1.00   100           C  
ATOM    606  C   ASP A 202      10.757 -84.447  52.865  1.00   100           C  
ATOM    607  N   VAL A 203      11.875 -85.167  52.717  1.00   100           N  
ATOM    608  CA  VAL A 203      11.989 -86.324  51.825  1.00   100           C  
ATOM    609  C   VAL A 203      11.843 -87.667  52.554  1.00   100           C  
ATOM    610  N   GLY A 204      12.138 -87.669  53.845  1.00   100           N  
ATOM    611  CA  GLY A 204      12.024 -88.865  54.661  1.00   100           C  
ATOM    612  C   GLY A 204        13.3 -89.296  55.334  1.00   100           C  
ATOM    613  N   GLU A 205      13.199  -90.42  56.053  1.00   100           N  
ATOM    614  CA  GLU A 205      14.277  -91.06  56.794  1.00   100           C  
ATOM    615  C   GLU A 205      15.395  -91.58  55.866  1.00   100           C  
ATOM    616  N   LEU A 206      16.645 -91.526  56.365  1.00   100           N  
ATOM    617  CA  LEU A 206      17.856 -92.011  55.697  1.00   100           C  
ATOM    618  C   LEU A 206       17.89 -93.521  55.821  1.00   100           C  
ATOM    619  N   LEU A 207       18.28 -94.207  54.758  1.00   100           N  
ATOM    620  CA  LEU A 207      18.363 -95.653  54.863  1.00   100           C  
ATOM    621  C   LEU A 207      19.729 -96.092  55.377  1.00   100           C  
ATOM    622  N   PRO A 208      19.768 -97.117  56.256  1.00   100           N  
ATOM    623  CA  PRO A 208      21.072 -97.606  56.741  1.00   100           C  
ATOM    624  C   PRO A 208      21.901 -98.253   55.64  1.00   100           C  
ATOM    625  N   GLU A 209      23.236 -98.247  55.795  1.00   100           N  
ATOM    626  CA  GLU A 209      24.156 -98.807  54.805  1.00   100           C  
ATOM    627  C   GLU A 209      23.854-100.276  54.508  1.00   100           C  
ATOM    628  N   GLU A 210      23.461-101.052  55.547  1.00   100           N  
ATOM    629  CA  GLU A 210      23.134-102.489  55.509  1.00   100           C  
ATOM    630  C   GLU A 210      22.156 -102.89  54.386  1.00   100           C  
ATOM    631  N   LYS A 211      21.101-102.073  54.147  1.00   100           N  
ATOM    632  CA  LYS A 211       20.11-102.332  53.093  1.00   100           C  
ATOM    633  C   LYS A 211      20.494-101.719  51.752  1.00   100           C  
ATOM    634  N   LEU A 212      21.229-100.575  51.777  1.00   100           N  
ATOM    635  CA  LEU A 212      21.726  -99.92  50.568  1.00   100           C  
ATOM    636  C   LEU A 212      22.632-100.866  49.789  1.00   100           C  
ATOM    637  N   ARG A 213      23.366-101.734  50.513  1.00   100           N  
ATOM    638  CA  ARG A 213      24.266-102.768  49.993  1.00   100           C  
ATOM    639  C   ARG A 213      23.518-103.845    49.2  1.00   100           C  
ATOM    640  N   GLU A 214       22.25-104.099  49.573  1.00   100           N  
ATOM    641  CA  GLU A 214      21.394-105.098  48.929  1.00   100           C  
ATOM    642  C   GLU A 214      20.642-104.576  47.701  1.00   100           C  
ATOM    643  N   ILE A 215      20.538-103.242  47.553  1.00   100           N  
ATOM    644  CA  ILE A 215      19.827-102.597  46.437  1.00   100           C  
ATOM    645  C   ILE A 215      20.749-101.846  45.472  1.00   100           C  
ATOM    646  N   THR A 216      21.965-101.479  45.921  1.00   100           N  
ATOM    647  CA  THR A 216      22.927-100.713  45.124  1.00   100           C  
ATOM    648  C   THR A 216      23.318 -101.39  43.809  1.00   100           C  
ATOM    649  N   THR A 217      23.634-100.553  42.824  1.00   100           N  
ATOM    650  CA  THR A 217      24.036-100.989  41.497  1.00   100           C  
ATOM    651  C   THR A 217      25.526-100.728  41.256  1.00   100           C  
ATOM    652  N   ILE A 218      26.285-100.408  42.323  1.00   100           N  
ATOM    653  CA  ILE A 218      27.724-100.136   42.22  1.00   100           C  
ATOM    654  C   ILE A 218      28.563-101.259  42.849  1.00   100           C  
ATOM    655  N   TYR A 219      29.607-101.679  42.129  1.00   100           N  
ATOM    656  CA  TYR A 219      30.564-102.651  42.637  1.00   100           C  
ATOM    657  C   TYR A 219      31.596-101.866  43.447  1.00   100           C  
ATOM    658  N   ARG A 220      31.919-102.357  44.649  1.00   100           N  
ATOM    659  CA  ARG A 220      32.911 -101.77  45.558  1.00   100           C  
ATOM    660  C   ARG A 220      33.636-102.906  46.273  1.00   100           C  
ATOM    661  N   LYS A 221      34.928 -102.71  46.612  1.00   100           N  
ATOM    662  CA  LYS A 221      35.716 -103.69  47.367  1.00   100           C  
ATOM    663  C   LYS A 221        35.1-103.882  48.755  1.00   100           C  
ATOM    664  N   ASP A 222      34.339-102.874  49.227  1.00   100           N  
ATOM    665  CA  ASP A 222       33.62-102.871    50.5  1.00   100           C  
ATOM    666  C   ASP A 222      32.398-103.754  50.415  1.00   100           C  
ATOM    667  N   GLY A 223      31.802-103.827  49.226  1.00   100           N  
ATOM    668  CA  GLY A 223      30.595-104.605  48.994  1.00   100           C  
ATOM    669  C   GLY A 223      30.863-105.792  48.101  1.00   100           C  
ATOM    670  N   VAL A 224      30.385-105.712   46.86  1.00   100           N  
ATOM    671  CA  VAL A 224      30.611-106.782  45.894  1.00   100           C  
ATOM    672  C   VAL A 224      31.696-106.316  44.918  1.00   100           C  
ATOM    673  N   PRO A 225      32.919-106.878  44.941  1.00   100           N  
ATOM    674  CA  PRO A 225      33.932-106.424   43.98  1.00   100           C  
ATOM    675  C   PRO A 225      33.588-106.893  42.575  1.00   100           C  
ATOM    676  N   MET A 226      33.996-106.119  41.558  1.00   100           N  
ATOM    677  CA  MET A 226      33.774-106.476  40.158  1.00   100           C  
ATOM    678  C   MET A 226      34.623-107.695  39.762  1.00   100           C  
ATOM    679  N   ARG A 227      35.628-108.035  40.603  1.00   100           N  
ATOM    680  CA  ARG A 227      36.476-109.213  40.443  1.00   100           C  
ATOM    681  C   ARG A 227      35.631-110.468  40.637  1.00   100           C  
ATOM    682  N   GLU A 228      34.653-110.408  41.574  1.00   100           N  
ATOM    683  CA  GLU A 228      33.736-111.508  41.878  1.00   100           C  
ATOM    684  C   GLU A 228      32.842-111.824   40.68  1.00   100           C  
ATOM    685  N   ASP A 229      32.299 -110.79  40.002  1.00   100           N  
ATOM    686  CA  ASP A 229      31.434-110.998  38.842  1.00   100           C  
ATOM    687  C   ASP A 229      32.215-111.396  37.602  1.00   100           C  
ATOM    688  N   LYS A 230      32.619-112.672  37.577  1.00   100           N  
ATOM    689  CA  LYS A 230      33.398-113.303  36.513  1.00   100           C  
ATOM    690  C   LYS A 230       32.65-113.288  35.177  1.00   100           C  
ATOM    691  N   GLU A 231      31.304-113.367  35.227  1.00   100           N  
ATOM    692  CA  GLU A 231      30.438-113.332  34.052  1.00   100           C  
ATOM    693  C   GLU A 231      30.438-111.945  33.396  1.00   100           C  
ATOM    694  N   LEU A 232      30.246-110.866  34.187  1.00   100           N  
ATOM    695  CA  LEU A 232      30.257-109.513  33.634  1.00   100           C  
ATOM    696  C   LEU A 232      31.599-109.231  32.948  1.00   100           C  
ATOM    697  N   LEU A 233      32.732-109.578  33.612  1.00   100           N  
ATOM    698  CA  LEU A 233      34.076  -109.4   33.05  1.00   100           C  
ATOM    699  C   LEU A 233      34.229-110.119  31.701  1.00   100           C  
ATOM    700  N   THR A 234      33.608 -111.31  31.554  1.00   100           N  
ATOM    701  CA  THR A 234       33.65 -112.11  30.326  1.00   100           C  
ATOM    702  C   THR A 234      33.021-111.368  29.148  1.00   100           C  
ATOM    703  N   ILE A 235      31.821-110.808  29.348  1.00   100           N  
ATOM    704  CA  ILE A 235      31.067-110.108  28.306  1.00   100           C  
ATOM    705  C   ILE A 235      31.754-108.811  27.904  1.00   100           C  
ATOM    706  N   VAL A 236      32.278-108.053  28.896  1.00   100           N  
ATOM    707  CA  VAL A 236      33.015-106.803  28.661  1.00   100           C  
ATOM    708  C   VAL A 236      34.247-107.121  27.802  1.00   100           C  
ATOM    709  N   LYS A 237       35.01-108.175  28.169  1.00   100           N  
ATOM    710  CA  LYS A 237      36.186 -108.64  27.419  1.00   100           C  
ATOM    711  C   LYS A 237      35.802-108.986   25.98  1.00   100           C  
ATOM    712  N   ARG A 238      34.604-109.588  25.803  1.00   100           N  
ATOM    713  CA  ARG A 238      34.067-109.967  24.497  1.00   100           C  
ATOM    714  C   ARG A 238      33.718-108.724  23.685  1.00   100           C  
ATOM    715  N   ILE A 239      32.877-107.813  24.249  1.00   100           N  
ATOM    716  CA  ILE A 239        32.5-106.549  23.603  1.00   100           C  
ATOM    717  C   ILE A 239       33.78-105.845  23.128  1.00   100           C  
ATOM    718  N   HIS A 240      34.817-105.811   23.98  1.00   100           N  
ATOM    719  CA  HIS A 240      36.107-105.234   23.63  1.00   100           C  
ATOM    720  C   HIS A 240       36.75-105.923  22.408  1.00   100           C  
ATOM    721  N   ARG A 241      36.858-107.259   22.45  1.00   100           N  
ATOM    722  CA  ARG A 241      37.478-108.046  21.388  1.00   100           C  
ATOM    723  C   ARG A 241      36.709-107.997  20.051  1.00   100           C  
ATOM    724  N   ALA A 242      35.359-108.092  20.101  1.00   100           N  
ATOM    725  CA  ALA A 242      34.462-108.001  18.929  1.00   100           C  
ATOM    726  C   ALA A 242      34.621-106.647   18.22  1.00   100           C  
ATOM    727  N   ARG A 243      34.801-105.574  19.009  1.00   100           N  
ATOM    728  CA  ARG A 243      35.074-104.227  18.509  1.00   100           C  
ATOM    729  C   ARG A 243      36.451-104.181   17.82  1.00   100           C  
ATOM    730  N   THR A 244      37.496-104.731  18.477  1.00   100           N  
ATOM    731  CA  THR A 244      38.871-104.783  17.966  1.00   100           C  
ATOM    732  C   THR A 244      38.951-105.515  16.617  1.00   100           C  
ATOM    733  N   LEU A 245       38.37-106.725  16.544  1.00   100           N  
ATOM    734  CA  LEU A 245       38.36-107.545  15.332  1.00   100           C  
ATOM    735  C   LEU A 245      37.463-106.939  14.245  1.00   100           C  
ATOM    736  N   GLY A 246      36.392-106.258  14.658  1.00   100           N  
ATOM    737  CA  GLY A 246      35.475-105.572  13.752  1.00   100           C  
ATOM    738  C   GLY A 246      36.088-104.386  13.021  1.00   100           C  
ATOM    739  N   GLY A 247      36.999-103.684  13.696  1.00   100           N  
ATOM    740  CA  GLY A 247      37.723-102.545  13.136  1.00   100           C  
ATOM    741  C   GLY A 247      38.874 -102.97  12.245  1.00   100           C  
ATOM    742  N   PHE A 248      39.465-104.125  12.559  1.00   100           N  
ATOM    743  CA  PHE A 248      40.563-104.689  11.794  1.00   100           C  
ATOM    744  C   PHE A 248      40.052-105.316  10.492  1.00   100           C  
ATOM    745  N   CYS A 249       39.15-106.314  10.601  1.00   100           N  
ATOM    746  CA  CYS A 249      38.571 -107.02   9.458  1.00   100           C  
ATOM    747  C   CYS A 249      37.155-107.474   9.785  1.00   100           C  
ATOM    748  N   PRO A 250      36.116-106.934   9.086  1.00   100           N  
ATOM    749  CA  PRO A 250      34.745-107.338    9.43  1.00   100           C  
ATOM    750  C   PRO A 250      34.271-108.633   8.753  1.00   100           C  
ATOM    751  N   THR A 251      35.015-109.731   8.949  1.00   100           N  
ATOM    752  CA  THR A 251      34.687-111.039   8.373  1.00   100           C  
ATOM    753  C   THR A 251      34.305 -112.07   9.437  1.00   100           C  
ATOM    754  N   GLU A 252      33.683-113.158   8.984  1.00   100           N  
ATOM    755  CA  GLU A 252      33.245-114.267   9.824  1.00   100           C  
ATOM    756  C   GLU A 252      34.441-115.127  10.248  1.00   100           C  
ATOM    757  N   ASP A 253      35.483-115.199   9.397  1.00   100           N  
ATOM    758  CA  ASP A 253      36.726-115.922   9.677  1.00   100           C  
ATOM    759  C   ASP A 253      37.531 -115.19  10.754  1.00   100           C  
ATOM    760  N   THR A 254      37.627 -113.84  10.669  1.00   100           N  
ATOM    761  CA  THR A 254      38.351 -113.02  11.653  1.00   100           C  
ATOM    762  C   THR A 254      37.755-113.225  13.045  1.00   100           C  
ATOM    763  N   PHE A 255      36.422-113.241  13.108  1.00   100           N  
ATOM    764  CA  PHE A 255      35.679-113.394  14.346  1.00   100           C  
ATOM    765  C   PHE A 255      35.779-114.816  14.954  1.00   100           C  
ATOM    766  N   LYS A 256      36.486-115.761  14.287  1.00   100           N  
ATOM    767  CA  LYS A 256      36.746-117.092  14.855  1.00   100           C  
ATOM    768  C   LYS A 256      37.795-116.949  15.967  1.00   100           C  
ATOM    769  N   GLN A 257      38.537-115.812  15.974  1.00   100           N  
ATOM    770  CA  GLN A 257      39.558 -115.47  16.975  1.00   100           C  
ATOM    771  C   GLN A 257       38.96-114.944  18.309  1.00   100           C  
ATOM    772  N   LEU A 258      37.616-114.978  18.466  1.00   100           N  
ATOM    773  CA  LEU A 258      36.929-114.516  19.678  1.00   100           C  
ATOM    774  C   LEU A 258      37.118-115.508  20.826  1.00   100           C  
ATOM    775  N   LEU B   1      39.754 -91.202  46.766  1.00   100           N  
ATOM    776  CA  LEU B   1      38.589 -90.925  45.926  1.00   100           C  
ATOM    777  C   LEU B   1      38.242 -89.432  46.003  1.00   100           C  
ATOM    778  N   LEU B   1      38.382 -88.822  47.205  1.00   100           N  
ATOM    779  CA  LEU B   1      38.135 -87.395  47.437  1.00   100           C  
ATOM    780  C   LEU B   1      39.178 -86.552  46.686  1.00   100           C  
ATOM    781  N   LEU B   1      40.423 -87.062  46.609  1.00   100           N  
ATOM    782  CA  LEU B   1      41.541  -86.47  45.869  1.00   100           C  
ATOM    783  C   LEU B   1      41.197 -86.457  44.376  1.00   100           C  
ATOM    784  N   LEU B   1      41.055 -87.645  43.776  1.00   100           N  
ATOM    785  CA  LEU B   1      40.651 -87.783  42.377  1.00   100           C  
ATOM    786  C   LEU B   1       39.12 -87.772  42.305  1.00   100           C  
ATOM    787  N   LEU B   1       38.53 -86.618  42.689  1.00   100           N  
ATOM    788  CA  LEU B   1      37.079  -86.41   42.75  1.00   100           C  
ATOM    789  C   LEU B   1       36.39 -86.566  41.394  1.00   100           C  
ATOM    790  N   LEU B   1      36.987 -86.002  40.354  1.00   100           N  
ATOM    791  CA  LEU B   1      36.456 -86.112  39.004  1.00   100           C  
ATOM    792  C   LEU B   1      36.721 -87.495  38.449  1.00   100           C  
ATOM    793  N   LEU B   1      35.656 -88.157  37.995  1.00   100           N  
ATOM    794  CA  LEU B   1      35.738 -89.487  37.397  1.00   100           C  
ATOM    795  C   LEU B   1      36.649 -89.588  36.187  1.00   100           C  
ATOM    796  N   LEU B   1      36.808 -88.478  35.431  1.00   100           N  
ATOM    797  CA  LEU B   1      37.674 -88.417  34.255  1.00   100           C  
ATOM    798  C   LEU B   1      39.127 -88.619  34.681  1.00   100           C  
ATOM    799  N   LEU B   1      40.165 -90.224  37.321  1.00   100           N  
ATOM    800  CA  LEU B   1      40.238 -91.636  37.697  1.00   100           C  
ATOM    801  C   LEU B   1      40.329 -92.522  36.463  1.00   100           C  
ATOM    802  N   LEU B   1      39.436 -92.299  35.481  1.00   100           N  
ATOM    803  CA  LEU B   1      39.424 -93.011  34.206  1.00   100           C  
ATOM    804  C   LEU B   1      40.788 -92.906  33.505  1.00   100           C  
ATOM    805  N   LEU B   1      41.382 -91.683   33.45  1.00   100           N  
ATOM    806  CA  LEU B   1      42.699  -91.45  32.834  1.00   100           C  
ATOM    807  C   LEU B   1      43.824 -92.204  33.552  1.00   100           C  
ATOM    808  N   LEU B   1        43.9  -92.05  34.886  1.00   100           N  
ATOM    809  CA  LEU B   1      44.918 -92.645  35.746  1.00   100           C  
ATOM    810  C   LEU B   1      44.856 -94.176  35.691  1.00   100           C  
ATOM    811  N   LEU B   1      43.674 -94.768   35.96  1.00   100           N  
ATOM    812  CA  LEU B   1      43.484  -96.22  35.917  1.00   100           C  
ATOM    813  C   LEU B   1      43.811 -96.819  34.544  1.00   100           C  
ATOM    814  N   LEU B   1      43.455 -96.117  33.453  1.00   100           N  
ATOM    815  CA  LEU B   1      43.725 -96.607  32.103  1.00   100           C  
ATOM    816  C   LEU B   1       45.19 -96.457  31.688  1.00   100           C  
ATOM    817  N   LEU B   1      45.854 -95.362  32.133  1.00   100           N  
ATOM    818  CA  LEU B   1       47.27 -95.094  31.858  1.00   100           C  
ATOM    819  C   LEU B   1      48.129 -96.191  32.462  1.00   100           C  
ATOM    820  N   LEU B   1       47.83  -96.58  33.719  1.00   100           N  
ATOM    821  CA  LEU B   1      48.514 -97.662  34.419  1.00   100           C  
ATOM    822  C   LEU B   1      48.342 -98.981  33.666  1.00   100           C  
ATOM    823  N   LEU B   1      47.102 -99.275  33.197  1.00   100           N  
ATOM    824  CA  LEU B   1      46.764-100.475  32.416  1.00   100           C  
ATOM    825  C   LEU B   1      47.559-100.526  31.104  1.00   100           C  
ATOM    826  N   LEU B   1      47.523 -99.433  30.341  1.00   100           N  
ATOM    827  CA  LEU B   1      48.242 -99.284  29.073  1.00   100           C  
ATOM    828  C   LEU B   1      49.753 -99.413  29.171  1.00   100           C  
ATOM    829  N   LEU B   1      50.369 -98.705  30.145  1.00   100           N  
ATOM    830  CA  LEU B   1      51.814 -98.763  30.397  1.00   100           C  
ATOM    831  C   LEU B   1       52.23-100.208  30.741  1.00   100           C  
ATOM    832  N   LEU B   1      51.405-100.903  31.532  1.00   100           N  
ATOM    833  CA  LEU B   1      51.665-102.278  31.948  1.00   100           C  
ATOM    834  C   LEU B   1      51.569-103.281  30.803  1.00   100           C  
ATOM    835  N   LEU B   1      50.674-103.031  29.829  1.00   100           N  
ATOM    836  CA  LEU B   1      50.542-103.895  28.646  1.00   100           C  
ATOM    837  C   LEU B   1      51.796-103.718  27.769  1.00   100           C  
ATOM    838  N   LEU B   1      52.293-102.479  27.681  1.00   100           N  
ATOM    839  CA  LEU B   1      53.503-102.133  26.929  1.00   100           C  
ATOM    840  C   LEU B   1       54.76-102.724  27.568  1.00   100           C  
ATOM    841  N   LEU B   1      54.742-102.897  28.904  1.00   100           N  
ATOM    842  CA  LEU B   1      55.851-103.478  29.662  1.00   100           C  
ATOM    843  C   LEU B   1      56.073-104.943  29.298  1.00   100           C  
ATOM    844  N   LEU B   1      54.996-105.653  28.926  1.00   100           N  
ATOM    845  CA  LEU B   1      55.077-107.059   28.54  1.00   100           C  
ATOM    846  C   LEU B   1      55.295-107.256  27.048  1.00   100           C  
ATOM    847  N   LEU B   1      54.671-106.391  26.223  1.00   100           N  
ATOM    848  CA  LEU B   1      54.653-106.541  24.772  1.00   100           C  
ATOM    849  C   LEU B   1      55.687-105.723  24.006  1.00   100           C  
ATOM    850  N   LEU B   1      55.906-104.472  24.411  1.00   100           N  
ATOM    851  CA  LEU B   1      56.812-103.566  23.708  1.00   100           C  
ATOM    852  C   LEU B   1      56.197 -103.02  22.432  1.00   100           C  
ATOM    853  N   LEU B   1      54.855-103.092  22.332  1.00   100           N  
ATOM    854  CA  LEU B   1      54.062 -102.65  21.189  1.00   100           C  
ATOM    855  C   LEU B   1      53.113-101.554  21.693  1.00   100           C  
ATOM    856  N   LEU B   1      53.226 -100.34  21.107  1.00   100           N  
ATOM    857  CA  LEU B   1      52.451 -99.165  21.505  1.00   100           C  
ATOM    858  C   LEU B   1       50.95 -99.323  21.255  1.00   100           C  
ATOM    859  N   LEU B   1      50.566-100.012   20.16  1.00   100           N  
ATOM    860  CA  LEU B   1      49.167-100.284  19.821  1.00   100           C  
ATOM    861  C   LEU B   1      48.553 -101.32  20.751  1.00   100           C  
ATOM    862  N   LEU B   1       49.38-102.239  21.289  1.00   100           N  
ATOM    863  CA  LEU B   1      48.933-103.266  22.227  1.00   100           C  
ATOM    864  C   LEU B   1      48.546-102.597  23.541  1.00   100           C  
ATOM    865  N   LEU B   1      49.362-101.638  23.974  1.00   100           N  
ATOM    866  CA  LEU B   1      49.115-100.849  25.179  1.00   100           C  
ATOM    867  C   LEU B   1      47.945  -99.91  24.985  1.00   100           C  
ATOM    868  N   LEU B   1      47.801 -99.392  23.746  1.00   100           N  
ATOM    869  CA  LEU B   1      46.696 -98.537  23.333  1.00   100           C  
ATOM    870  C   LEU B   1      45.402 -99.325  23.444  1.00   100           C  
ATOM    871  N   LEU B   1      45.395-100.577  22.932  1.00   100           N  
ATOM    872  CA  LEU B   1      44.241-101.476   23.01  1.00   100           C  
ATOM    873  C   LEU B   1      43.883-101.777  24.465  1.00   100           C  
ATOM    874  N   LEU B   1       44.91-101.933  25.306  1.00   100           N  
ATOM    875  CA  LEU B   1       44.78-102.189  26.738  1.00   100           C  
ATOM    876  C   LEU B   1      44.035-101.098  27.468  1.00   100           C  
ATOM    877  N   LEU B   1      41.785 -98.977  26.201  1.00   100           N  
ATOM    878  CA  LEU B   1      40.373 -98.972  25.821  1.00   100           C  
ATOM    879  C   LEU B   1      39.539 -100.06  26.498  1.00   100           C  
ATOM    880  N   LEU B   1       40.17-101.189  26.885  1.00   100           N  
ATOM    881  CA  LEU B   1      39.479-102.233  27.649  1.00   100           C  
ATOM    882  C   LEU B   1      39.282-101.736  29.076  1.00   100           C  
ATOM    883  N   LEU B   1      40.306-101.052  29.626  1.00   100           N  
ATOM    884  CA  LEU B   1      40.289-100.466  30.968  1.00   100           C  
ATOM    885  C   LEU B   1      39.096 -99.532  31.124  1.00   100           C  
ATOM    886  N   LEU B   1      38.896 -98.661   30.11  1.00   100           N  
ATOM    887  CA  LEU B   1      37.834 -97.652  30.049  1.00   100           C  
ATOM    888  C   LEU B   1       36.43 -98.257  30.137  1.00   100           C  
ATOM    889  N   LEU B   1       36.14 -99.255  29.297  1.00   100           N  
ATOM    890  CA  LEU B   1      34.852  -99.93   29.27  1.00   100           C  
ATOM    891  C   LEU B   1      34.654-100.846  30.494  1.00   100           C  
ATOM    892  N   LEU B   1      35.751-101.271  31.158  1.00   100           N  
ATOM    893  CA  LEU B   1      35.692 -102.05  32.399  1.00   100           C  
ATOM    894  C   LEU B   1      35.334-101.118  33.556  1.00   100           C  
ATOM    895  N   LEU B   1      35.988 -99.933  33.603  1.00   100           N  
ATOM    896  CA  LEU B   1      35.823 -98.864  34.593  1.00   100           C  
ATOM    897  C   LEU B   1       34.37 -98.374  34.583  1.00   100           C  
ATOM    898  N   LEU B   1      33.775 -98.275  33.377  1.00   100           N  
ATOM    899  CA  LEU B   1      32.391 -97.844   33.19  1.00   100           C  
ATOM    900  C   LEU B   1      31.431 -98.839  33.862  1.00   100           C  
ATOM    901  N   LEU B   1      31.648 -100.15  33.663  1.00   100           N  
ATOM    902  CA  LEU B   1      30.786-101.188  34.227  1.00   100           C  
ATOM    903  C   LEU B   1      31.008-101.418  35.717  1.00   100           C  
ATOM    904  N   LEU B   1      32.184-101.013   36.24  1.00   100           N  
ATOM    905  CA  LEU B   1      32.542-101.163  37.644  1.00   100           C  
ATOM    906  C   LEU B   1       31.75-100.158  38.486  1.00   100           C  
ATOM    907  N   LEU B   1      32.017 -98.849  38.302  1.00   100           N  
ATOM    908  CA  LEU B   1      31.395 -97.785  39.093  1.00   100           C  
ATOM    909  C   LEU B   1      30.116  -97.18  38.495  1.00   100           C  
ATOM    910  N   LEU B   1      29.631 -97.732  37.355  1.00   100           N  
ATOM    911  CA  LEU B   1      28.434 -97.283  36.612  1.00   100           C  
ATOM    912  C   LEU B   1      28.506 -95.791  36.245  1.00   100           C  
ATOM    913  N   LEU B   1      29.725 -95.366   35.92  1.00   100           N  
ATOM    914  CA  LEU B   1      30.118 -94.012  35.536  1.00   100           C  
ATOM    915  C   LEU B   1       31.53 -94.082   34.97  1.00   100           C  
ATOM    916  N   LEU B   1      31.934 -93.038  34.242  1.00   100           N  
ATOM    917  CA  LEU B   1      33.275 -92.959  33.671  1.00   100           C  
ATOM    918  C   LEU B   1      33.822 -91.535  33.872  1.00   100           C  
ATOM    919  N   LEU B   1      33.857 -90.736   32.81  1.00   100           N  
ATOM    920  CA  LEU B   1      34.338 -89.365   32.87  1.00   100           C  
ATOM    921  C   LEU B   1      33.217  -88.36  32.797  1.00   100           C  
ATOM    922  N   LEU B   1       33.51  -87.19  32.223  1.00   100           N  
ATOM    923  CA  LEU B   1      32.524 -86.134  32.018  1.00   100           C  
ATOM    924  C   LEU B   1      31.573 -86.523  30.864  1.00   100           C  
ATOM    925  N   LEU B   1      30.518 -85.713  30.643  1.00   100           N  
ATOM    926  CA  LEU B   1      29.486 -85.902  29.603  1.00   100           C  
ATOM    927  C   LEU B   1      30.015 -86.509  28.291  1.00   100           C  
