# Supplementary material for: Peptide binder design with inverse folding and protein structure prediction
Source: Commun Chem. 2023 Oct 25;6:229. doi: 10.1038/s42004-023-01029-7 (PMC10600234; doi:10.1038/s42004-023-01029-7)
Supplement: Supplementary file 9 — Supplementary Software [file 42004_2023_1029_MOESM9_ESM.zip › binder_design/data/Foldseek_results/mmcif/seeds/seed_df.csv]

PDB_ID	target_chain	seed_chain	contacts	cs	ce	croplen	contacts_per_pos
7b2c	F	A	25.0	265	276	11	2.272727272727273
7sxm	F	E	69.0	313	348	35	1.9714285714285715
7b2h	F	E	69.0	312	347	35	1.9714285714285715
7suc	c	b	68.0	313	348	35	1.9428571428571428
7nkg	I	J	23.0	248	260	12	1.9166666666666667
7nkg	L	G	22.0	247	259	12	1.8333333333333333
7nkg	F	A	22.0	249	261	12	1.8333333333333333
1e6y	F	A	22.0	248	260	12	1.8333333333333333
5a8w	C	D	20.0	236	247	11	1.8181818181818181
5a8r	L	G	20.0	235	246	11	1.8181818181818181
5n1q	F	A	20.0	235	246	11	1.8181818181818181
5a8r	C	D	20.0	235	246	11	1.8181818181818181
5a8r	I	J	20.0	235	246	11	1.8181818181818181
5a8r	F	A	20.0	235	246	11	1.8181818181818181
7b2h	F	D	57.0	419	452	33	1.7272727272727273
1e6v	F	A	19.0	231	242	11	1.7272727272727273
5a8r	F	D	57.0	420	453	33	1.7272727272727273
5a8r	C	A	57.0	420	453	33	1.7272727272727273
5n1q	F	E	86.0	285	335	50	1.72
5n28	F	E	85.0	286	336	50	1.7
7b2c	F	E	85.0	309	359	50	1.7
5a8r	L	J	56.0	420	453	33	1.696969696969697
7sxm	F	D	56.0	419	452	33	1.696969696969697
5a8r	I	G	56.0	420	453	33	1.696969696969697
3sqg	F	E	84.0	277	327	50	1.68
5n2a	C	B	83.0	286	336	50	1.66
5a8w	C	A	56.0	420	454	34	1.6470588235294117
7sxm	F	A	18.0	233	244	11	1.6363636363636365
3m32	C	D	18.0	234	245	11	1.6363636363636365
5a8k	F	A	18.0	234	245	11	1.6363636363636365
5a0y	C	D	18.0	234	245	11	1.6363636363636365
7suc	c	a	54.0	420	453	33	1.6363636363636365
7b2c	F	D	62.0	462	500	38	1.631578947368421
5a0y	C	A	52.0	420	453	33	1.5757575757575757
5a8k	F	D	53.0	420	454	34	1.5588235294117647
7suc	c	A	17.0	234	245	11	1.5454545454545454
5n28	F	A	17.0	235	246	11	1.5454545454545454
7b2h	F	A	17.0	233	244	11	1.5454545454545454
3m32	C	A	52.0	420	454	34	1.5294117647058822
5n28	F	D	52.0	419	453	34	1.5294117647058822
5n1q	F	D	53.0	420	455	35	1.5142857142857142
5a0y	C	B	71.0	297	344	47	1.5106382978723405
7nkg	F	E	75.0	295	345	50	1.5
5a8k	F	E	75.0	286	336	50	1.5
7nkg	I	H	75.0	295	345	50	1.5
1e6y	F	D	51.0	441	475	34	1.5
7nkg	L	J	52.0	435	470	35	1.4857142857142858
5a8w	C	B	74.0	285	335	50	1.48
3sqg	F	A	16.0	248	259	11	1.4545454545454546
7nkg	L	K	72.0	295	345	50	1.44
3m32	C	B	72.0	298	348	50	1.44
1e6v	F	E	72.0	290	340	50	1.44
5a8r	F	E	71.0	285	335	50	1.42
5a8r	L	K	71.0	285	335	50	1.42
5a8r	I	H	71.0	285	335	50	1.42
3sqg	F	D	71.0	362	412	50	1.42
7nkg	I	G	49.0	434	469	35	1.4
7nkg	F	D	49.0	436	471	35	1.4
5a8r	C	B	69.0	285	335	50	1.38
1e6y	F	E	68.0	287	337	50	1.36
1e6v	F	D	45.0	420	456	36	1.25
3sqg	F	B	11.0	136	146	10	1.1
5n2a	C	A	53.0	388	438	50	1.06
