# Supplementary material for: Peptide binder design with inverse folding and protein structure prediction
Source: Commun Chem. 2023 Oct 25;6:229. doi: 10.1038/s42004-023-01029-7 (PMC10600234; doi:10.1038/s42004-023-01029-7)
Supplement: Supplementary file 9 — Supplementary Software [file 42004_2023_1029_MOESM9_ESM.zip › binder_design/foldseek_pdb.sh]

##### Args #####
PDB_ID=3SQG
TARGET_CHAIN=C
ID=$PDB_ID'_'$TARGET_CHAIN
###### DATABASE ######
FOLDSEEK_PDB=$DATA/foldseek_pdb/pdb
FOLDSEEK=./src/foldseek/bin/foldseek
PDBDIR=./data/
### Path to output directory ###
OUTDIR='Path to out'
mkdir $OUTDIR

####Get PDB file####
# Download
wget https://files.rcsb.org/download/$PDB_ID.cif --directory-prefix $PDBDIR
echo Downloaded https://files.rcsb.org/download/$PDB_ID.cif to $PDBDIR

# Extract only the target chain
PDB_FILE=$PDBDIR/$PDB_ID'.cif'
IN_STR=$PDBDIR/$ID'.pdb' #This is where the structure of the target chain will be written to
python3 ./src/process/process_local.py --pdb_id $PDB_ID \
--input_pdb $PDB_FILE --target_chain $TARGET_CHAIN --rewrite_only 'True' --outdir $PDBDIR/
echo extracted chain $TARGET_CHAIN to $ID

### Foldseek ###
RESFILE=$OUTDIR/alis_pdb100.m8
TMPDIR=$OUTDIR/tmp
### Run ###
$FOLDSEEK easy-search $IN_STR $FOLDSEEK_PDB $RESFILE $TMPDIR
