# Supplementary material for: Peptide binder design with inverse folding and protein structure prediction
Source: Commun Chem. 2023 Oct 25;6:229. doi: 10.1038/s42004-023-01029-7 (PMC10600234; doi:10.1038/s42004-023-01029-7)
Supplement: Supplementary file 9 — Supplementary Software [file 42004_2023_1029_MOESM9_ESM.zip › binder_design/pick_seeds.sh]

##### Args #####
PDB_ID=3SQG
TARGET_CHAIN=C
ID=$PDB_ID'_'$TARGET_CHAIN
NAMES=/receptor_ids.txt
PDBDIR=./data/
IN_STR=$PDBDIR/$ID'.pdb' #This is where the structure of the target chain will be written to
FS_RESULTSDIR=" Path to results "

#Parse the hits and select seeds for the design
python3 ./src/process/process_local.py --pdb_id $PDB_ID \
--input_pdb $PDB_FILE --target_chain $TARGET_CHAIN --rewrite_only 'False' --outdir $FS_RESULTSDIR/

#Download the hits
MMCIFDIR=$FS_RESULTSDIR'/mmcif/'
IDS=$FS_RESULTSDIR/ids.txt
if [ -d "$MMCIFDIR" ]; then   echo "$MMCIFDIR exists..."; else mkdir $MMCIFDIR; bash ./src/process/batch_download.sh -f $IDS -c -o $MMCIFDIR; fi
#Unzip
gunzip $MMCIFDIR/*.gz

#Get seeds
PICKDIR=$FS_RESULTSDIR/picked_seeds/
!mkdir $PICKDIR
MIN_LENGTH=10
MAX_LENGTH=25
MIN_CONTACT_DENSITY=2.0
DELTA_COM=2.0

python3 ./src/process/process_local.py --pdb_id $PDB_ID \
--input_pdb $IN_STR --target_chain $TARGET_CHAIN --rewrite_only 'False' \
--mmcifdir $MMCIFDIR --min_length $MIN_LENGTH --max_length $MAX_LENGTH \
--seed_dir $PICKDIR --min_contact_density $MIN_CONTACT_DENSITY --delta_COM $DELTA_COM \
--outdir $FS_RESULTSDIR
