# Supplementary material for: Peptide binder design with inverse folding and protein structure prediction
Source: Commun Chem. 2023 Oct 25;6:229. doi: 10.1038/s42004-023-01029-7 (PMC10600234; doi:10.1038/s42004-023-01029-7)
Supplement: Supplementary file 9 — Supplementary Software [file 42004_2023_1029_MOESM9_ESM.zip › binder_design/run_esmIF1_mod.sh]

### Args ###
DESIGN_ID=1
NUM_DESIGNS_PER_SEED=1000
FS_RESULTSDIR=" Path to results "
SEED_DIR=$FS_RESULTSDIR/picked_seeds/
SEED=$SEED_DIR/'seed_'$ID'.pdb'
TEMP=1
MAX_RECEPTOR_LENGTH=1000
OUTNAME=$SEED_DIR/'esm_seed_'$ID'.csv'

python3 ./src/design_local.py --seed $SEED \
--num_designs $NUM_DESIGNS_PER_SEED \
--esm_noise $TEMP --max_receptor_len $MAX_RECEPTOR_LENGTH \
--outname $OUTNAME
