# Supplementary material for: Peptide binder design with inverse folding and protein structure prediction
Source: Commun Chem. 2023 Oct 25;6:229. doi: 10.1038/s42004-023-01029-7 (PMC10600234; doi:10.1038/s42004-023-01029-7)
Supplement: Supplementary file 9 — Supplementary Software [file 42004_2023_1029_MOESM9_ESM.zip › binder_design/score_local.sh]

SEED=/home/patrick/Desktop/figs/binder/CD39/seed_1.pdb
PRED_DIR=/home/patrick/Desktop/figs/binder/CD39/pred_1/
OUTNAME='test.csv'
python3 ./src/process/score_local.py --seed_structure $SEED \
--pred_dir $PRED_DIR --outname $OUTNAME
