# Supplementary material for: Peptide binder design with inverse folding and protein structure prediction
Source: Commun Chem. 2023 Oct 25;6:229. doi: 10.1038/s42004-023-01029-7 (PMC10600234; doi:10.1038/s42004-023-01029-7)
Supplement: Supplementary file 9 — Supplementary Software [file 42004_2023_1029_MOESM9_ESM.zip › binder_design/src/AF2/af_local.py]

import os
import argparse
import numpy as np
import pandas as pd
#Custom
from af_mod_pred import run_preds
import pdb

parser = argparse.ArgumentParser(description = '''Run AF to score the designs.''')
parser.add_argument('--target_fasta', nargs=1, type= str, required=True, help = "Fasta for receptor")
parser.add_argument('--target_msa', nargs=1, type= str, required=True, help = "MSA for receptor")
parser.add_argument('--num_ensemble', nargs=1, type= int, required=True, help = "NUM ENSEMBLE")
parser.add_argument('--max_recycles', nargs=1, type= int, required=True, help = "Maximum recycles")
parser.add_argument('--AF_dir', nargs=1, type= str, required=True, help = "Directory with AF code")
parser.add_argument('--designed_seqs', nargs=1, type= str, required=True, help = "Designed_seqs")
parser.add_argument('--outdir', nargs=1, type= str, required=True, help = "Output directory")
parser.add_argument('--seed_id', nargs=1, type= str, required=True, help = "Seed id")


#################MAIN####################

#Parse args
args = parser.parse_args()

PEPTIDE_SEQS=pd.read_csv(args.designed_seqs[0])
run_preds(args.target_fasta[0], args.target_msa[0], 
          args.num_ensemble[0], args.max_recycles[0], 
          args.AF_dir[0], PEPTIDE_SEQS.designed_binder_seq.values, 
          args.outdir[0]+'AF/', args.seed_id[0])
