# Supplementary material for: Peptide binder design with inverse folding and protein structure prediction
Source: Commun Chem. 2023 Oct 25;6:229. doi: 10.1038/s42004-023-01029-7 (PMC10600234; doi:10.1038/s42004-023-01029-7)
Supplement: Supplementary file 9 — Supplementary Software [file 42004_2023_1029_MOESM9_ESM.zip › binder_design/src/AF2/alphafold/common/confidence.py]

# Copyright 2021 DeepMind Technologies Limited
#
# Licensed under the Apache License, Version 2.0 (the "License");
# you may not use this file except in compliance with the License.
# You may obtain a copy of the License at
#
#      http://www.apache.org/licenses/LICENSE-2.0
#
# Unless required by applicable law or agreed to in writing, software
# distributed under the License is distributed on an "AS IS" BASIS,
# WITHOUT WARRANTIES OR CONDITIONS OF ANY KIND, either express or implied.
# See the License for the specific language governing permissions and
# limitations under the License.

"""Functions for processing confidence metrics."""

from typing import Dict, Optional, Tuple
import numpy as np
import scipy.special


def compute_plddt(logits: np.ndarray) -> np.ndarray:
  """Computes per-residue pLDDT from logits.

  Args:
    logits: [num_res, num_bins] output from the PredictedLDDTHead.

  Returns:
    plddt: [num_res] per-residue pLDDT.
  """
  num_bins = logits.shape[-1]
  bin_width = 1.0 / num_bins
  bin_centers = np.arange(start=0.5 * bin_width, stop=1.0, step=bin_width)
  probs = scipy.special.softmax(logits, axis=-1)
  predicted_lddt_ca = np.sum(probs * bin_centers[None, :], axis=-1)
  return predicted_lddt_ca * 100


def _calculate_bin_centers(breaks: np.ndarray):
  """Gets the bin centers from the bin edges.

  Args:
    breaks: [num_bins - 1] the error bin edges.

  Returns:
    bin_centers: [num_bins] the error bin centers.
  """
  step = (breaks[1] - breaks[0])

  # Add half-step to get the center
  bin_centers = breaks + step / 2
  # Add a catch-all bin at the end.
  bin_centers = np.concatenate([bin_centers, [bin_centers[-1] + step]],
                               axis=0)
  return bin_centers


def _calculate_expected_aligned_error(
    alignment_confidence_breaks: np.ndarray,
    aligned_distance_error_probs: np.ndarray) -> Tuple[np.ndarray, np.ndarray]:
  """Calculates expected aligned distance errors for every pair of residues.

  Args:
    alignment_confidence_breaks: [num_bins - 1] the error bin edges.
    aligned_distance_error_probs: [num_res, num_res, num_bins] the predicted
      probs for each error bin, for each pair of residues.

  Returns:
    predicted_aligned_error: [num_res, num_res] the expected aligned distance
      error for each pair of residues.
    max_predicted_aligned_error: The maximum predicted error possible.
  """
  bin_centers = _calculate_bin_centers(alignment_confidence_breaks)

  # Tuple of expected aligned distance error and max possible error.
  return (np.sum(aligned_distance_error_probs * bin_centers, axis=-1),
          np.asarray(bin_centers[-1]))


def compute_predicted_aligned_error(
    logits: np.ndarray,
    breaks: np.ndarray) -> Dict[str, np.ndarray]:
  """Computes aligned confidence metrics from logits.

  Args:
    logits: [num_res, num_res, num_bins] the logits output from
      PredictedAlignedErrorHead.
    breaks: [num_bins - 1] the error bin edges.

  Returns:
    aligned_confidence_probs: [num_res, num_res, num_bins] the predicted
      aligned error probabilities over bins for each residue pair.
    predicted_aligned_error: [num_res, num_res] the expected aligned distance
      error for each pair of residues.
    max_predicted_aligned_error: The maximum predicted error possible.
  """
  aligned_confidence_probs = scipy.special.softmax(
      logits,
      axis=-1)
  predicted_aligned_error, max_predicted_aligned_error = (
      _calculate_expected_aligned_error(
          alignment_confidence_breaks=breaks,
          aligned_distance_error_probs=aligned_confidence_probs))
  return {
      'aligned_confidence_probs': aligned_confidence_probs,
      'predicted_aligned_error': predicted_aligned_error,
      'max_predicted_aligned_error': max_predicted_aligned_error,
  }


def predicted_tm_score(
    logits: np.ndarray,
    breaks: np.ndarray,
    residue_weights: Optional[np.ndarray] = None) -> np.ndarray:
  """Computes predicted TM alignment score.

  Args:
    logits: [num_res, num_res, num_bins] the logits output from
      PredictedAlignedErrorHead.
    breaks: [num_bins] the error bins.
    residue_weights: [num_res] the per residue weights to use for the
      expectation.

  Returns:
    ptm_score: the predicted TM alignment score.
  """

  # residue_weights has to be in [0, 1], but can be floating-point, i.e. the
  # exp. resolved head's probability.
  if residue_weights is None:
    residue_weights = np.ones(logits.shape[0])

  bin_centers = _calculate_bin_centers(breaks)

  num_res = np.sum(residue_weights)
  # Clip num_res to avoid negative/undefined d0.
  clipped_num_res = max(num_res, 19)

  # Compute d_0(num_res) as defined by TM-score, eqn. (5) in
  # http://zhanglab.ccmb.med.umich.edu/papers/2004_3.pdf
  # Yang & Skolnick "Scoring function for automated
  # assessment of protein structure template quality" 2004
  d0 = 1.24 * (clipped_num_res - 15) ** (1./3) - 1.8

  # Convert logits to probs
  probs = scipy.special.softmax(logits, axis=-1)

  # TM-Score term for every bin
  tm_per_bin = 1. / (1 + np.square(bin_centers) / np.square(d0))
  # E_distances tm(distance)
  predicted_tm_term = np.sum(probs * tm_per_bin, axis=-1)

  normed_residue_mask = residue_weights / (1e-8 + residue_weights.sum())
  per_alignment = np.sum(predicted_tm_term * normed_residue_mask, axis=-1)
  return np.asarray(per_alignment[(per_alignment * residue_weights).argmax()])
