# Supplementary material for: Peptide binder design with inverse folding and protein structure prediction
Source: Commun Chem. 2023 Oct 25;6:229. doi: 10.1038/s42004-023-01029-7 (PMC10600234; doi:10.1038/s42004-023-01029-7)
Supplement: Supplementary file 9 — Supplementary Software [file 42004_2023_1029_MOESM9_ESM.zip › binder_design/src/AF2/alphafold/common/protein.py]

# Copyright 2021 DeepMind Technologies Limited
#
# Licensed under the Apache License, Version 2.0 (the "License");
# you may not use this file except in compliance with the License.
# You may obtain a copy of the License at
#
#      http://www.apache.org/licenses/LICENSE-2.0
#
# Unless required by applicable law or agreed to in writing, software
# distributed under the License is distributed on an "AS IS" BASIS,
# WITHOUT WARRANTIES OR CONDITIONS OF ANY KIND, either express or implied.
# See the License for the specific language governing permissions and
# limitations under the License.

"""Protein data type."""
import dataclasses
import io
from typing import Any, Mapping, Optional
from alphafold.common import residue_constants
from Bio.PDB import PDBParser
import numpy as np

FeatureDict = Mapping[str, np.ndarray]
ModelOutput = Mapping[str, Any]  # Is a nested dict.


@dataclasses.dataclass(frozen=True)
class Protein:
  """Protein structure representation."""

  # Cartesian coordinates of atoms in angstroms. The atom types correspond to
  # residue_constants.atom_types, i.e. the first three are N, CA, CB.
  atom_positions: np.ndarray  # [num_res, num_atom_type, 3]

  # Amino-acid type for each residue represented as an integer between 0 and
  # 20, where 20 is 'X'.
  aatype: np.ndarray  # [num_res]

  # Binary float mask to indicate presence of a particular atom. 1.0 if an atom
  # is present and 0.0 if not. This should be used for loss masking.
  atom_mask: np.ndarray  # [num_res, num_atom_type]

  # Residue index as used in PDB. It is not necessarily continuous or 0-indexed.
  residue_index: np.ndarray  # [num_res]

  # B-factors, or temperature factors, of each residue (in sq. angstroms units),
  # representing the displacement of the residue from its ground truth mean
  # value.
  b_factors: np.ndarray  # [num_res, num_atom_type]


def from_pdb_string(pdb_str: str, chain_id: Optional[str] = None) -> Protein:
  """Takes a PDB string and constructs a Protein object.

  WARNING: All non-standard residue types will be converted into UNK. All
    non-standard atoms will be ignored.

  Args:
    pdb_str: The contents of the pdb file
    chain_id: If None, then the pdb file must contain a single chain (which
      will be parsed). If chain_id is specified (e.g. A), then only that chain
      is parsed.

  Returns:
    A new `Protein` parsed from the pdb contents.
  """
  pdb_fh = io.StringIO(pdb_str)
  parser = PDBParser(QUIET=True)
  structure = parser.get_structure('none', pdb_fh)
  models = list(structure.get_models())
  if len(models) != 1:
    raise ValueError(
        f'Only single model PDBs are supported. Found {len(models)} models.')
  model = models[0]

  if chain_id is not None:
    chain = model[chain_id]
  else:
    chains = list(model.get_chains())
    if len(chains) != 1:
      raise ValueError(
          'Only single chain PDBs are supported when chain_id not specified. '
          f'Found {len(chains)} chains.')
    else:
      chain = chains[0]

  atom_positions = []
  aatype = []
  atom_mask = []
  residue_index = []
  b_factors = []

  for res in chain:
    if res.id[2] != ' ':
      raise ValueError(
          f'PDB contains an insertion code at chain {chain.id} and residue '
          f'index {res.id[1]}. These are not supported.')
    res_shortname = residue_constants.restype_3to1.get(res.resname, 'X')
    restype_idx = residue_constants.restype_order.get(
        res_shortname, residue_constants.restype_num)
    pos = np.zeros((residue_constants.atom_type_num, 3))
    mask = np.zeros((residue_constants.atom_type_num,))
    res_b_factors = np.zeros((residue_constants.atom_type_num,))
    for atom in res:
      if atom.name not in residue_constants.atom_types:
        continue
      pos[residue_constants.atom_order[atom.name]] = atom.coord
      mask[residue_constants.atom_order[atom.name]] = 1.
      res_b_factors[residue_constants.atom_order[atom.name]] = atom.bfactor
    if np.sum(mask) < 0.5:
      # If no known atom positions are reported for the residue then skip it.
      continue
    aatype.append(restype_idx)
    atom_positions.append(pos)
    atom_mask.append(mask)
    residue_index.append(res.id[1])
    b_factors.append(res_b_factors)

  return Protein(
      atom_positions=np.array(atom_positions),
      atom_mask=np.array(atom_mask),
      aatype=np.array(aatype),
      residue_index=np.array(residue_index),
      b_factors=np.array(b_factors))


def to_pdb(prot: Protein) -> str:
  """Converts a `Protein` instance to a PDB string.

  Args:
    prot: The protein to convert to PDB.

  Returns:
    PDB string.
  """
  restypes = residue_constants.restypes + ['X']
  res_1to3 = lambda r: residue_constants.restype_1to3.get(restypes[r], 'UNK')
  atom_types = residue_constants.atom_types

  pdb_lines = []

  atom_mask = prot.atom_mask
  aatype = prot.aatype
  atom_positions = prot.atom_positions
  residue_index = prot.residue_index.astype(np.int32)
  b_factors = prot.b_factors

  if np.any(aatype > residue_constants.restype_num):
    raise ValueError('Invalid aatypes.')

  pdb_lines.append('MODEL     1')
  atom_index = 1
  chain_id = 'A'
  # Add all atom sites.
  for i in range(aatype.shape[0]):
    res_name_3 = res_1to3(aatype[i])
    for atom_name, pos, mask, b_factor in zip(
        atom_types, atom_positions[i], atom_mask[i], b_factors[i]):
      if mask < 0.5:
        continue

      record_type = 'ATOM'
      name = atom_name if len(atom_name) == 4 else f' {atom_name}'
      alt_loc = ''
      insertion_code = ''
      occupancy = 1.00
      element = atom_name[0]  # Protein supports only C, N, O, S, this works.
      charge = ''
      # PDB is a columnar format, every space matters here!
      atom_line = (f'{record_type:<6}{atom_index:>5} {name:<4}{alt_loc:>1}'
                   f'{res_name_3:>3} {chain_id:>1}'
                   f'{residue_index[i]:>4}{insertion_code:>1}   '
                   f'{pos[0]:>8.3f}{pos[1]:>8.3f}{pos[2]:>8.3f}'
                   f'{occupancy:>6.2f}{b_factor:>6.2f}          '
                   f'{element:>2}{charge:>2}')
      pdb_lines.append(atom_line)
      atom_index += 1

  # Close the chain.
  chain_end = 'TER'
  chain_termination_line = (
      f'{chain_end:<6}{atom_index:>5}      {res_1to3(aatype[-1]):>3} '
      f'{chain_id:>1}{residue_index[-1]:>4}')
  pdb_lines.append(chain_termination_line)
  pdb_lines.append('ENDMDL')

  pdb_lines.append('END')
  pdb_lines.append('')
  return '\n'.join(pdb_lines)

def get_coords(prot: Protein) -> np.ndarray:
    '''Get the coordinates of all atoms
    in the prediction
    '''

    restypes = residue_constants.restypes + ['X']
    res_1to3 = lambda r: residue_constants.restype_1to3.get(restypes[r], 'UNK')
    atom_types = residue_constants.atom_types

    #Save
    protein_atoms = []
    protein_resno = []
    protein_atom_coords = []

    atom_mask = prot.atom_mask
    aatype = prot.aatype
    atom_positions = prot.atom_positions
    residue_index = prot.residue_index.astype(np.int32)
    b_factors = prot.b_factors

    if np.any(aatype > residue_constants.restype_num):
      raise ValueError('Invalid aatypes.')

    atom_index = 1
    chain_id = 'A'
    # Add all atom sites.
    for i in range(aatype.shape[0]):
      for atom_name, pos, mask, b_factor in zip(
          atom_types, atom_positions[i], atom_mask[i], b_factors[i]):
        if mask < 0.5:
          continue

        record_type = 'ATOM'
        name = atom_name if len(atom_name) == 4 else f' {atom_name}'
        #Save
        protein_atoms.append(atom_name[0]) # Protein supports only C, N, O, S, this works.
        protein_resno.append(residue_index[i])
        protein_atom_coords.append([pos[0],pos[1],pos[2]])

        atom_index += 1

    return np.array(protein_resno), np.array(protein_atoms), np.array(protein_atom_coords)

def ideal_atom_mask(prot: Protein) -> np.ndarray:
  """Computes an ideal atom mask.

  `Protein.atom_mask` typically is defined according to the atoms that are
  reported in the PDB. This function computes a mask according to heavy atoms
  that should be present in the given sequence of amino acids.

  Args:
    prot: `Protein` whose fields are `numpy.ndarray` objects.

  Returns:
    An ideal atom mask.
  """
  return residue_constants.STANDARD_ATOM_MASK[prot.aatype]


def from_prediction(features: FeatureDict, result: ModelOutput,
                    b_factors: Optional[np.ndarray] = None) -> Protein:
  """Assembles a protein from a prediction.

  Args:
    features: Dictionary holding model inputs.
    result: Dictionary holding model outputs.
    b_factors: (Optional) B-factors to use for the protein.

  Returns:
    A protein instance.
  """
  fold_output = result['structure_module']
  if b_factors is None:
    b_factors = np.zeros_like(fold_output['final_atom_mask'])

  return Protein(
      aatype=features['aatype'][0],
      atom_positions=fold_output['final_atom_positions'],
      atom_mask=fold_output['final_atom_mask'],
      residue_index=features['residue_index'][0] + 1,
      b_factors=b_factors)
