# Supplementary material for: Peptide binder design with inverse folding and protein structure prediction
Source: Commun Chem. 2023 Oct 25;6:229. doi: 10.1038/s42004-023-01029-7 (PMC10600234; doi:10.1038/s42004-023-01029-7)
Supplement: Supplementary file 9 — Supplementary Software [file 42004_2023_1029_MOESM9_ESM.zip › binder_design/src/AF2/alphafold/common/testdata/2rbg.pdb]

HEADER    STRUCTURAL GENOMICS, UNKNOWN FUNCTION   19-SEP-07   2RBG              
TITLE     CRYSTAL STRUCTURE OF HYPOTHETICAL PROTEIN(ST0493) FROM                
TITLE    2 SULFOLOBUS TOKODAII                                                  
COMPND    MOL_ID: 1;                                                            
COMPND   2 MOLECULE: PUTATIVE UNCHARACTERIZED PROTEIN ST0493;                   
COMPND   3 CHAIN: A, B;                                                         
COMPND   4 ENGINEERED: YES                                                      
SOURCE    MOL_ID: 1;                                                            
SOURCE   2 ORGANISM_SCIENTIFIC: SULFOLOBUS TOKODAII;                            
SOURCE   3 ORGANISM_TAXID: 111955;                                              
SOURCE   4 STRAIN: STRAIN 7;                                                    
SOURCE   5 EXPRESSION_SYSTEM: ESCHERICHIA COLI;                                 
SOURCE   6 EXPRESSION_SYSTEM_TAXID: 562;                                        
SOURCE   7 EXPRESSION_SYSTEM_STRAIN: ROSETTA834(DE3);                           
SOURCE   8 EXPRESSION_SYSTEM_VECTOR_TYPE: PLASMID;                              
SOURCE   9 EXPRESSION_SYSTEM_PLASMID: PET-21A                                   
KEYWDS    HYPOTHETICAL PROTEIN, STRUCTURAL GENOMICS, UNKNOWN FUNCTION,          
KEYWDS   2 NPPSFA, NATIONAL PROJECT ON PROTEIN STRUCTURAL AND                   
KEYWDS   3 FUNCTIONAL ANALYSES, RIKEN STRUCTURAL GENOMICS/PROTEOMICS            
KEYWDS   4 INITIATIVE, RSGI                                                     
EXPDTA    X-RAY DIFFRACTION                                                     
AUTHOR    J.JEYAKANTHAN,S.KURAMITSU,S.YOKOYAMA,RIKEN STRUCTURAL                 
AUTHOR   2 GENOMICS/PROTEOMICS INITIATIVE (RSGI)                                
REVDAT   2   24-FEB-09 2RBG    1       VERSN                                    
REVDAT   1   30-SEP-08 2RBG    0                                                
JRNL        AUTH   J.JEYAKANTHAN,S.KURAMITSU,S.YOKOYAMA                         
JRNL        TITL   CRYSTAL STRUCTURE OF HYPOTHETICAL PROTEIN(ST0493)            
JRNL        TITL 2 FROM SULFOLOBUS TOKODAII                                     
JRNL        REF    TO BE PUBLISHED                                              
JRNL        REFN                                                                
REMARK   1                                                                      
REMARK   2                                                                      
REMARK   2 RESOLUTION.    1.75 ANGSTROMS.                                       
REMARK   3                                                                      
REMARK   3 REFINEMENT.                                                          
REMARK   3   PROGRAM     : CNS 1.1                                              
REMARK   3   AUTHORS     : BRUNGER,ADAMS,CLORE,DELANO,GROS,GROSSE-              
REMARK   3               : KUNSTLEVE,JIANG,KUSZEWSKI,NILGES, PANNU,             
REMARK   3               : READ,RICE,SIMONSON,WARREN                            
REMARK   3                                                                      
REMARK   3  REFINEMENT TARGET : ENGH & HUBER                                    
REMARK   3                                                                      
REMARK   3  DATA USED IN REFINEMENT.                                            
REMARK   3   RESOLUTION RANGE HIGH (ANGSTROMS) : 1.75                           
REMARK   3   RESOLUTION RANGE LOW  (ANGSTROMS) : 33.49                          
REMARK   3   DATA CUTOFF            (SIGMA(F)) : 0.000                          
REMARK   3   DATA CUTOFF HIGH         (ABS(F)) : 2067291.840                    
REMARK   3   DATA CUTOFF LOW          (ABS(F)) : 0.0000                         
REMARK   3   COMPLETENESS (WORKING+TEST)   (%) : 99.3                           
REMARK   3   NUMBER OF REFLECTIONS             : 25029                          
REMARK   3                                                                      
REMARK   3  FIT TO DATA USED IN REFINEMENT.                                     
REMARK   3   CROSS-VALIDATION METHOD          : THROUGHOUT                      
REMARK   3   FREE R VALUE TEST SET SELECTION  : RANDOM                          
REMARK   3   R VALUE            (WORKING SET) : 0.173                           
REMARK   3   FREE R VALUE                     : 0.196                           
REMARK   3   FREE R VALUE TEST SET SIZE   (%) : 4.900                           
REMARK   3   FREE R VALUE TEST SET COUNT      : 1216                            
REMARK   3   ESTIMATED ERROR OF FREE R VALUE  : 0.006                           
REMARK   3                                                                      
REMARK   3  FIT IN THE HIGHEST RESOLUTION BIN.                                  
REMARK   3   TOTAL NUMBER OF BINS USED           : 8                            
REMARK   3   BIN RESOLUTION RANGE HIGH       (A) : 1.75                         
REMARK   3   BIN RESOLUTION RANGE LOW        (A) : 1.83                         
REMARK   3   BIN COMPLETENESS (WORKING+TEST) (%) : 96.80                        
REMARK   3   REFLECTIONS IN BIN    (WORKING SET) : 2906                         
REMARK   3   BIN R VALUE           (WORKING SET) : 0.1980                       
REMARK   3   BIN FREE R VALUE                    : 0.2420                       
REMARK   3   BIN FREE R VALUE TEST SET SIZE  (%) : 5.10                         
REMARK   3   BIN FREE R VALUE TEST SET COUNT     : 156                          
REMARK   3   ESTIMATED ERROR OF BIN FREE R VALUE : 0.019                        
REMARK   3                                                                      
REMARK   3  NUMBER OF NON-HYDROGEN ATOMS USED IN REFINEMENT.                    
REMARK   3   PROTEIN ATOMS            : 2060                                    
REMARK   3   NUCLEIC ACID ATOMS       : 0                                       
REMARK   3   HETEROGEN ATOMS          : 5                                       
REMARK   3   SOLVENT ATOMS            : 316                                     
REMARK   3                                                                      
REMARK   3  B VALUES.                                                           
REMARK   3   FROM WILSON PLOT           (A**2) : 13.30                          
REMARK   3   MEAN B VALUE      (OVERALL, A**2) : 16.90                          
REMARK   3   OVERALL ANISOTROPIC B VALUE.                                       
REMARK   3    B11 (A**2) : 2.81000                                              
REMARK   3    B22 (A**2) : -1.00000                                             
REMARK   3    B33 (A**2) : -1.81000                                             
REMARK   3    B12 (A**2) : 0.00000                                              
REMARK   3    B13 (A**2) : -1.31000                                             
REMARK   3    B23 (A**2) : 0.00000                                              
REMARK   3                                                                      
REMARK   3  ESTIMATED COORDINATE ERROR.                                         
REMARK   3   ESD FROM LUZZATI PLOT        (A) : 0.16                            
REMARK   3   ESD FROM SIGMAA              (A) : 0.06                            
REMARK   3   LOW RESOLUTION CUTOFF        (A) : 5.00                            
REMARK   3                                                                      
REMARK   3  CROSS-VALIDATED ESTIMATED COORDINATE ERROR.                         
REMARK   3   ESD FROM C-V LUZZATI PLOT    (A) : 0.19                            
REMARK   3   ESD FROM C-V SIGMAA          (A) : 0.14                            
REMARK   3                                                                      
REMARK   3  RMS DEVIATIONS FROM IDEAL VALUES.                                   
REMARK   3   BOND LENGTHS                 (A) : 0.005                           
REMARK   3   BOND ANGLES            (DEGREES) : 1.10                            
REMARK   3   DIHEDRAL ANGLES        (DEGREES) : 22.00                           
REMARK   3   IMPROPER ANGLES        (DEGREES) : 0.70                            
REMARK   3                                                                      
REMARK   3  ISOTROPIC THERMAL MODEL : RESTRAINED                                
REMARK   3                                                                      
REMARK   3  ISOTROPIC THERMAL FACTOR RESTRAINTS.    RMS    SIGMA                
REMARK   3   MAIN-CHAIN BOND              (A**2) : NULL  ; NULL                 
REMARK   3   MAIN-CHAIN ANGLE             (A**2) : NULL  ; NULL                 
REMARK   3   SIDE-CHAIN BOND              (A**2) : NULL  ; NULL                 
REMARK   3   SIDE-CHAIN ANGLE             (A**2) : NULL  ; NULL                 
REMARK   3                                                                      
REMARK   3  BULK SOLVENT MODELING.                                              
REMARK   3   METHOD USED : FLAT MODEL                                           
REMARK   3   KSOL        : 0.37                                                 
REMARK   3   BSOL        : 51.20                                                
REMARK   3                                                                      
REMARK   3  NCS MODEL : NULL                                                    
REMARK   3                                                                      
REMARK   3  NCS RESTRAINTS.                         RMS   SIGMA/WEIGHT          
REMARK   3   GROUP  1  POSITIONAL            (A) : NULL  ; NULL                 
REMARK   3   GROUP  1  B-FACTOR           (A**2) : NULL  ; NULL                 
REMARK   3                                                                      
REMARK   3  PARAMETER FILE  1  : PROTEIN_REP.PARAM                              
REMARK   3  PARAMETER FILE  2  : LIGAND.PARAM                                   
REMARK   3  PARAMETER FILE  3  : ION.PARAM                                      
REMARK   3  PARAMETER FILE  5  : WATER_REP.PARAM                                
REMARK   3  PARAMETER FILE  6  : NULL                                           
REMARK   3  TOPOLOGY FILE  1   : PROTEIN.TOP                                    
REMARK   3  TOPOLOGY FILE  2   : LIGAND.TOP                                     
REMARK   3  TOPOLOGY FILE  3   : ION.TOP                                        
REMARK   3  TOPOLOGY FILE  5   : WATER_PROTIN.TOP                               
REMARK   3  TOPOLOGY FILE  6   : NULL                                           
REMARK   3                                                                      
REMARK   3  OTHER REFINEMENT REMARKS: NULL                                      
REMARK   4                                                                      
REMARK   4 2RBG COMPLIES WITH FORMAT V. 3.15, 01-DEC-08                         
REMARK 100                                                                      
REMARK 100 THIS ENTRY HAS BEEN PROCESSED BY PDBJ ON 27-SEP-07.                  
REMARK 100 THE RCSB ID CODE IS RCSB044658.                                      
REMARK 200                                                                      
REMARK 200 EXPERIMENTAL DETAILS                                                 
REMARK 200  EXPERIMENT TYPE                : X-RAY DIFFRACTION                  
REMARK 200  DATE OF DATA COLLECTION        : 16-JUN-07                          
REMARK 200  TEMPERATURE           (KELVIN) : 100                                
REMARK 200  PH                             : 7.5                                
REMARK 200  NUMBER OF CRYSTALS USED        : 1                                  
REMARK 200                                                                      
REMARK 200  SYNCHROTRON              (Y/N) : Y                                  
REMARK 200  RADIATION SOURCE               : SPRING-8                           
REMARK 200  BEAMLINE                       : BL26B2                             
REMARK 200  X-RAY GENERATOR MODEL          : NULL                               
REMARK 200  MONOCHROMATIC OR LAUE    (M/L) : M                                  
REMARK 200  WAVELENGTH OR RANGE        (A) : 0.97899, 0.9, 0.97931              
REMARK 200  MONOCHROMATOR                  : SI-1 1 1 DOUBLE CRYSTAL            
REMARK 200                                   MONOCHROMATOR                      
REMARK 200  OPTICS                         : RH COATED BENT-CYRINDRICAL         
REMARK 200                                   MIRROR                             
REMARK 200                                                                      
REMARK 200  DETECTOR TYPE                  : CCD                                
REMARK 200  DETECTOR MANUFACTURER          : MARMOSAIC 225 MM CCD               
REMARK 200  INTENSITY-INTEGRATION SOFTWARE : HKL-2000                           
REMARK 200  DATA SCALING SOFTWARE          : SCALEPACK                          
REMARK 200                                                                      
REMARK 200  NUMBER OF UNIQUE REFLECTIONS   : 25105                              
REMARK 200  RESOLUTION RANGE HIGH      (A) : 1.750                              
REMARK 200  RESOLUTION RANGE LOW       (A) : 50.000                             
REMARK 200  REJECTION CRITERIA  (SIGMA(I)) : NULL                               
REMARK 200                                                                      
REMARK 200 OVERALL.                                                             
REMARK 200  COMPLETENESS FOR RANGE     (%) : 99.6                               
REMARK 200  DATA REDUNDANCY                : NULL                               
REMARK 200  R MERGE                    (I) : 0.05900                            
REMARK 200  R SYM                      (I) : 0.06300                            
REMARK 200  <I/SIGMA(I)> FOR THE DATA SET  : NULL                               
REMARK 200                                                                      
REMARK 200 IN THE HIGHEST RESOLUTION SHELL.                                     
REMARK 200  HIGHEST RESOLUTION SHELL, RANGE HIGH (A) : 1.75                     
REMARK 200  HIGHEST RESOLUTION SHELL, RANGE LOW  (A) : 1.81                     
REMARK 200  COMPLETENESS FOR SHELL     (%) : 96.9                               
REMARK 200  DATA REDUNDANCY IN SHELL       : NULL                               
REMARK 200  R MERGE FOR SHELL          (I) : 0.14300                            
REMARK 200  R SYM FOR SHELL            (I) : 0.13300                            
REMARK 200  <I/SIGMA(I)> FOR SHELL         : NULL                               
REMARK 200                                                                      
REMARK 200 DIFFRACTION PROTOCOL: MAD                                            
REMARK 200 METHOD USED TO DETERMINE THE STRUCTURE: MAD                          
REMARK 200 SOFTWARE USED: SOLVE                                                 
REMARK 200 STARTING MODEL: NULL                                                 
REMARK 200                                                                      
REMARK 200 REMARK: NULL                                                         
REMARK 280                                                                      
REMARK 280 CRYSTAL                                                              
REMARK 280 SOLVENT CONTENT, VS   (%): 41.69                                     
REMARK 280 MATTHEWS COEFFICIENT, VM (ANGSTROMS**3/DA): 2.11                     
REMARK 280                                                                      
REMARK 280 CRYSTALLIZATION CONDITIONS: 30% PEG 4K, 0.2M AMMONIUM SULFATE,       
REMARK 280  PH 7.5, MICROBATCH, TEMPERATURE 293K                                
REMARK 290                                                                      
REMARK 290 CRYSTALLOGRAPHIC SYMMETRY                                            
REMARK 290 SYMMETRY OPERATORS FOR SPACE GROUP: P 1 21 1                         
REMARK 290                                                                      
REMARK 290      SYMOP   SYMMETRY                                                
REMARK 290     NNNMMM   OPERATOR                                                
REMARK 290       1555   X,Y,Z                                                   
REMARK 290       2555   -X,Y+1/2,-Z                                             
REMARK 290                                                                      
REMARK 290     WHERE NNN -> OPERATOR NUMBER                                     
REMARK 290           MMM -> TRANSLATION VECTOR                                  
REMARK 290                                                                      
REMARK 290 CRYSTALLOGRAPHIC SYMMETRY TRANSFORMATIONS                            
REMARK 290 THE FOLLOWING TRANSFORMATIONS OPERATE ON THE ATOM/HETATM             
REMARK 290 RECORDS IN THIS ENTRY TO PRODUCE CRYSTALLOGRAPHICALLY                
REMARK 290 RELATED MOLECULES.                                                   
REMARK 290   SMTRY1   1  1.000000  0.000000  0.000000        0.00000            
REMARK 290   SMTRY2   1  0.000000  1.000000  0.000000        0.00000            
REMARK 290   SMTRY3   1  0.000000  0.000000  1.000000        0.00000            
REMARK 290   SMTRY1   2 -1.000000  0.000000  0.000000        0.00000            
REMARK 290   SMTRY2   2  0.000000  1.000000  0.000000       32.59200            
REMARK 290   SMTRY3   2  0.000000  0.000000 -1.000000        0.00000            
REMARK 290                                                                      
REMARK 290 REMARK: NULL                                                         
REMARK 300                                                                      
REMARK 300 BIOMOLECULE: 1, 2, 3                                                 
REMARK 300 SEE REMARK 350 FOR THE AUTHOR PROVIDED AND/OR PROGRAM                
REMARK 300 GENERATED ASSEMBLY INFORMATION FOR THE STRUCTURE IN                  
REMARK 300 THIS ENTRY. THE REMARK MAY ALSO PROVIDE INFORMATION ON               
REMARK 300 BURIED SURFACE AREA.                                                 
REMARK 350                                                                      
REMARK 350 COORDINATES FOR A COMPLETE MULTIMER REPRESENTING THE KNOWN           
REMARK 350 BIOLOGICALLY SIGNIFICANT OLIGOMERIZATION STATE OF THE                
REMARK 350 MOLECULE CAN BE GENERATED BY APPLYING BIOMT TRANSFORMATIONS          
REMARK 350 GIVEN BELOW.  BOTH NON-CRYSTALLOGRAPHIC AND                          
REMARK 350 CRYSTALLOGRAPHIC OPERATIONS ARE GIVEN.                               
REMARK 350                                                                      
REMARK 350 BIOMOLECULE: 1                                                       
REMARK 350 AUTHOR DETERMINED BIOLOGICAL UNIT: DIMERIC                           
REMARK 350 APPLY THE FOLLOWING TO CHAINS: A, B                                  
REMARK 350   BIOMT1   1  1.000000  0.000000  0.000000        0.00000            
REMARK 350   BIOMT2   1  0.000000  1.000000  0.000000        0.00000            
REMARK 350   BIOMT3   1  0.000000  0.000000  1.000000        0.00000            
REMARK 350                                                                      
REMARK 350 BIOMOLECULE: 2                                                       
REMARK 350 SOFTWARE DETERMINED QUATERNARY STRUCTURE: MONOMERIC                  
REMARK 350 SOFTWARE USED: PISA                                                  
REMARK 350 APPLY THE FOLLOWING TO CHAINS: A                                     
REMARK 350   BIOMT1   1  1.000000  0.000000  0.000000        0.00000            
REMARK 350   BIOMT2   1  0.000000  1.000000  0.000000        0.00000            
REMARK 350   BIOMT3   1  0.000000  0.000000  1.000000        0.00000            
REMARK 350                                                                      
REMARK 350 BIOMOLECULE: 3                                                       
REMARK 350 SOFTWARE DETERMINED QUATERNARY STRUCTURE: MONOMERIC                  
REMARK 350 SOFTWARE USED: PISA                                                  
REMARK 350 APPLY THE FOLLOWING TO CHAINS: B                                     
REMARK 350   BIOMT1   1  1.000000  0.000000  0.000000        0.00000            
REMARK 350   BIOMT2   1  0.000000  1.000000  0.000000        0.00000            
REMARK 350   BIOMT3   1  0.000000  0.000000  1.000000        0.00000            
REMARK 465                                                                      
REMARK 465 MISSING RESIDUES                                                     
REMARK 465 THE FOLLOWING RESIDUES WERE NOT LOCATED IN THE                       
REMARK 465 EXPERIMENT. (M=MODEL NUMBER; RES=RESIDUE NAME; C=CHAIN               
REMARK 465 IDENTIFIER; SSSEQ=SEQUENCE NUMBER; I=INSERTION CODE.)                
REMARK 465                                                                      
REMARK 465   M RES C SSSEQI                                                     
REMARK 465     MSE A     1                                                      
REMARK 465     PRO A     2                                                      
REMARK 465     MSE B     1                                                      
REMARK 465     PRO B     2                                                      
REMARK 500                                                                      
REMARK 500 GEOMETRY AND STEREOCHEMISTRY                                         
REMARK 500 SUBTOPIC: TORSION ANGLES                                             
REMARK 500                                                                      
REMARK 500 TORSION ANGLES OUTSIDE THE EXPECTED RAMACHANDRAN REGIONS:            
REMARK 500 (M=MODEL NUMBER; RES=RESIDUE NAME; C=CHAIN IDENTIFIER;               
REMARK 500 SSEQ=SEQUENCE NUMBER; I=INSERTION CODE).                             
REMARK 500                                                                      
REMARK 500 STANDARD TABLE:                                                      
REMARK 500 FORMAT:(10X,I3,1X,A3,1X,A1,I4,A1,4X,F7.2,3X,F7.2)                    
REMARK 500                                                                      
REMARK 500 EXPECTED VALUES: GJ KLEYWEGT AND TA JONES (1996). PHI/PSI-           
REMARK 500 CHOLOGY: RAMACHANDRAN REVISITED. STRUCTURE 4, 1395 - 1400            
REMARK 500                                                                      
REMARK 500  M RES CSSEQI        PSI       PHI                                   
REMARK 500    PHE A 121       76.88   -102.11                                   
REMARK 500    CYS A 122      -73.41   -165.90                                   
REMARK 500    CYS B 122      -70.28   -161.68                                   
REMARK 500                                                                      
REMARK 500 REMARK: NULL                                                         
REMARK 800                                                                      
REMARK 800 SITE                                                                 
REMARK 800 SITE_IDENTIFIER: AC1                                                 
REMARK 800 EVIDENCE_CODE: SOFTWARE                                              
REMARK 800 SITE_DESCRIPTION: BINDING SITE FOR RESIDUE SO4 B 127                 
REMARK 900                                                                      
REMARK 900 RELATED ENTRIES                                                      
REMARK 900 RELATED ID: STO001000493.1   RELATED DB: TARGETDB                    
DBREF  2RBG A    1   126  UNP    Q975B5   Q975B5_SULTO     1    126             
DBREF  2RBG B    1   126  UNP    Q975B5   Q975B5_SULTO     1    126             
SEQRES   1 A  126  MSE PRO TYR LYS ASN ILE LEU THR LEU ILE SER VAL ASN          
SEQRES   2 A  126  ASN ASP ASN PHE GLU ASN TYR PHE ARG LYS ILE PHE LEU          
SEQRES   3 A  126  ASP VAL ARG SER SER GLY SER LYS LYS THR THR ILE ASN          
SEQRES   4 A  126  VAL PHE THR GLU ILE GLN TYR GLN GLU LEU VAL THR LEU          
SEQRES   5 A  126  ILE ARG GLU ALA LEU LEU GLU ASN ILE ASP ILE GLY TYR          
SEQRES   6 A  126  GLU LEU PHE LEU TRP LYS LYS ASN GLU VAL ASP ILE PHE          
SEQRES   7 A  126  LEU LYS ASN LEU GLU LYS SER GLU VAL ASP GLY LEU LEU          
SEQRES   8 A  126  VAL TYR CYS ASP ASP GLU ASN LYS VAL PHE MSE SER LYS          
SEQRES   9 A  126  ILE VAL ASP ASN LEU PRO THR ALA ILE LYS ARG ASN LEU          
SEQRES  10 A  126  ILE LYS ASP PHE CYS ARG LYS LEU SER                          
SEQRES   1 B  126  MSE PRO TYR LYS ASN ILE LEU THR LEU ILE SER VAL ASN          
SEQRES   2 B  126  ASN ASP ASN PHE GLU ASN TYR PHE ARG LYS ILE PHE LEU          
SEQRES   3 B  126  ASP VAL ARG SER SER GLY SER LYS LYS THR THR ILE ASN          
SEQRES   4 B  126  VAL PHE THR GLU ILE GLN TYR GLN GLU LEU VAL THR LEU          
SEQRES   5 B  126  ILE ARG GLU ALA LEU LEU GLU ASN ILE ASP ILE GLY TYR          
SEQRES   6 B  126  GLU LEU PHE LEU TRP LYS LYS ASN GLU VAL ASP ILE PHE          
SEQRES   7 B  126  LEU LYS ASN LEU GLU LYS SER GLU VAL ASP GLY LEU LEU          
SEQRES   8 B  126  VAL TYR CYS ASP ASP GLU ASN LYS VAL PHE MSE SER LYS          
SEQRES   9 B  126  ILE VAL ASP ASN LEU PRO THR ALA ILE LYS ARG ASN LEU          
SEQRES  10 B  126  ILE LYS ASP PHE CYS ARG LYS LEU SER                          
MODRES 2RBG MSE A  102  MET  SELENOMETHIONINE                                   
MODRES 2RBG MSE B  102  MET  SELENOMETHIONINE                                   
HET    MSE  A 102       8                                                       
HET    MSE  B 102       8                                                       
HET    SO4  B 127       5                                                       
HETNAM     MSE SELENOMETHIONINE                                                 
HETNAM     SO4 SULFATE ION                                                      
FORMUL   1  MSE    2(C5 H11 N O2 SE)                                            
FORMUL   3  SO4    O4 S 2-                                                      
FORMUL   4  HOH   *316(H2 O)                                                    
HELIX    1   1 ASN A   13  ASP A   15  5                                   3    
HELIX    2   2 ASN A   16  GLY A   32  1                                  17    
HELIX    3   3 GLN A   45  ILE A   53  1                                   9    
HELIX    4   4 ILE A   53  ASN A   60  1                                   8    
HELIX    5   5 LYS A   71  ASN A   73  5                                   3    
HELIX    6   6 GLU A   74  GLU A   83  1                                  10    
HELIX    7   7 ASN A   98  ASN A  108  1                                  11    
HELIX    8   8 PRO A  110  ARG A  115  1                                   6    
HELIX    9   9 ASN B   13  ASP B   15  5                                   3    
HELIX   10  10 ASN B   16  GLY B   32  1                                  17    
HELIX   11  11 GLN B   45  ILE B   53  1                                   9    
HELIX   12  12 ILE B   53  GLU B   59  1                                   7    
HELIX   13  13 LYS B   71  ASN B   73  5                                   3    
HELIX   14  14 GLU B   74  LEU B   82  1                                   9    
HELIX   15  15 GLU B   83  SER B   85  5                                   3    
HELIX   16  16 ASN B   98  ASN B  108  1                                  11    
HELIX   17  17 PRO B  110  ASN B  116  1                                   7    
SHEET    1   A 5 GLY A  64  TRP A  70  0                                        
SHEET    2   A 5 LYS A  35  PHE A  41  1  N  VAL A  40   O  PHE A  68           
SHEET    3   A 5 ILE A   6  SER A  11  1  N  THR A   8   O  ASN A  39           
SHEET    4   A 5 GLY A  89  CYS A  94  1  O  GLY A  89   N  LEU A   7           
SHEET    5   A 5 LEU A 117  PHE A 121  1  O  ILE A 118   N  LEU A  90           
SHEET    1   B 5 GLY B  64  TRP B  70  0                                        
SHEET    2   B 5 LYS B  35  PHE B  41  1  N  VAL B  40   O  TRP B  70           
SHEET    3   B 5 ILE B   6  SER B  11  1  N  THR B   8   O  ASN B  39           
SHEET    4   B 5 GLY B  89  CYS B  94  1  O  GLY B  89   N  LEU B   7           
SHEET    5   B 5 LEU B 117  PHE B 121  1  O  ILE B 118   N  LEU B  90           
SSBOND   1 CYS A   94    CYS A  122                          1555   1555  2.03  
SSBOND   2 CYS B   94    CYS B  122                          1555   1555  2.03  
LINK         C   PHE A 101                 N   MSE A 102     1555   1555  1.33  
LINK         C   MSE A 102                 N   SER A 103     1555   1555  1.33  
LINK         C   PHE B 101                 N   MSE B 102     1555   1555  1.33  
LINK         C   MSE B 102                 N   SER B 103     1555   1555  1.33  
SITE     1 AC1  5 GLU B  18  ARG B  22  GLU B  55  HOH B 217                    
SITE     2 AC1  5 HOH B 234                                                     
CRYST1   39.444   65.184   49.604  90.00  98.19  90.00 P 1 21 1      4          
ORIGX1      1.000000  0.000000  0.000000        0.00000                         
ORIGX2      0.000000  1.000000  0.000000        0.00000                         
ORIGX3      0.000000  0.000000  1.000000        0.00000                         
SCALE1      0.025352  0.000000  0.003650        0.00000                         
SCALE2      0.000000  0.015341  0.000000        0.00000                         
SCALE3      0.000000  0.000000  0.020368        0.00000                         
ATOM      1  N   TYR A   3      33.471   9.062  24.101  1.00 24.34           N  
ATOM      2  CA  TYR A   3      32.068   8.798  23.671  1.00 22.76           C  
ATOM      3  C   TYR A   3      31.421  10.059  23.108  1.00 22.12           C  
ATOM      4  O   TYR A   3      31.551  11.144  23.678  1.00 23.86           O  
ATOM      5  CB  TYR A   3      31.252   8.265  24.852  1.00 22.59           C  
ATOM      6  CG  TYR A   3      31.720   6.909  25.338  1.00 23.54           C  
ATOM      7  CD1 TYR A   3      32.254   6.746  26.616  1.00 23.82           C  
ATOM      8  CD2 TYR A   3      31.647   5.792  24.508  1.00 23.93           C  
ATOM      9  CE1 TYR A   3      32.705   5.500  27.055  1.00 25.31           C  
ATOM     10  CE2 TYR A   3      32.095   4.544  24.936  1.00 22.68           C  
ATOM     11  CZ  TYR A   3      32.622   4.405  26.208  1.00 25.21           C  
ATOM     12  OH  TYR A   3      33.070   3.171  26.625  1.00 27.53           O  
ATOM     13  N   LYS A   4      30.720   9.903  21.989  1.00 18.90           N  
ATOM     14  CA  LYS A   4      30.060  11.019  21.317  1.00 18.65           C  
ATOM     15  C   LYS A   4      28.537  10.918  21.313  1.00 15.20           C  
ATOM     16  O   LYS A   4      27.850  11.932  21.232  1.00 13.13           O  
ATOM     17  CB  LYS A   4      30.555  11.114  19.870  1.00 21.41           C  
ATOM     18  CG  LYS A   4      32.064  11.283  19.734  1.00 32.01           C  
ATOM     19  CD  LYS A   4      32.527  12.652  20.213  1.00 36.58           C  
ATOM     20  CE  LYS A   4      32.002  13.760  19.311  1.00 39.57           C  
ATOM     21  NZ  LYS A   4      32.463  15.105  19.752  1.00 43.99           N  
ATOM     22  N   ASN A   5      28.009   9.699  21.374  1.00 13.77           N  
ATOM     23  CA  ASN A   5      26.560   9.508  21.373  1.00 13.94           C  
ATOM     24  C   ASN A   5      26.217   8.213  22.092  1.00 14.07           C  
ATOM     25  O   ASN A   5      26.368   7.121  21.548  1.00 13.93           O  
ATOM     26  CB  ASN A   5      26.022   9.489  19.936  1.00 15.07           C  
ATOM     27  CG  ASN A   5      24.503   9.457  19.879  1.00 19.05           C  
ATOM     28  OD1 ASN A   5      23.826  10.028  20.734  1.00 18.93           O  
ATOM     29  ND2 ASN A   5      23.960   8.805  18.857  1.00 23.13           N  
ATOM     30  N   ILE A   6      25.749   8.359  23.324  1.00 12.56           N  
ATOM     31  CA  ILE A   6      25.398   7.232  24.174  1.00 10.81           C  
ATOM     32  C   ILE A   6      24.026   6.636  23.871  1.00  9.05           C  
ATOM     33  O   ILE A   6      23.032   7.360  23.784  1.00 10.03           O  
ATOM     34  CB  ILE A   6      25.409   7.661  25.661  1.00 10.42           C  
ATOM     35  CG1 ILE A   6      26.761   8.291  26.015  1.00 14.05           C  
ATOM     36  CG2 ILE A   6      25.114   6.465  26.555  1.00 10.54           C  
ATOM     37  CD1 ILE A   6      27.942   7.352  25.864  1.00 13.83           C  
ATOM     38  N   LEU A   7      23.978   5.317  23.695  1.00  7.97           N  
ATOM     39  CA  LEU A   7      22.708   4.638  23.468  1.00  7.84           C  
ATOM     40  C   LEU A   7      22.167   4.341  24.862  1.00  6.49           C  
ATOM     41  O   LEU A   7      22.786   3.598  25.623  1.00  7.93           O  
ATOM     42  CB  LEU A   7      22.901   3.315  22.724  1.00  7.80           C  
ATOM     43  CG  LEU A   7      21.627   2.465  22.610  1.00  8.47           C  
ATOM     44  CD1 LEU A   7      20.587   3.198  21.769  1.00  8.00           C  
ATOM     45  CD2 LEU A   7      21.961   1.115  21.988  1.00 10.59           C  
ATOM     46  N   THR A   8      21.029   4.936  25.201  1.00  5.70           N  
ATOM     47  CA  THR A   8      20.419   4.719  26.508  1.00  6.42           C  
ATOM     48  C   THR A   8      19.137   3.917  26.352  1.00  6.87           C  
ATOM     49  O   THR A   8      18.243   4.298  25.595  1.00  7.76           O  
ATOM     50  CB  THR A   8      20.101   6.061  27.208  1.00  6.58           C  
ATOM     51  OG1 THR A   8      21.328   6.729  27.538  1.00  7.53           O  
ATOM     52  CG2 THR A   8      19.310   5.826  28.490  1.00  7.99           C  
ATOM     53  N   LEU A   9      19.067   2.792  27.057  1.00  7.67           N  
ATOM     54  CA  LEU A   9      17.898   1.930  27.012  1.00  8.24           C  
ATOM     55  C   LEU A   9      17.289   1.878  28.404  1.00  8.48           C  
ATOM     56  O   LEU A   9      18.000   1.681  29.391  1.00  7.88           O  
ATOM     57  CB  LEU A   9      18.293   0.514  26.583  1.00  9.90           C  
ATOM     58  CG  LEU A   9      19.140   0.391  25.315  1.00 11.56           C  
ATOM     59  CD1 LEU A   9      19.413  -1.082  25.031  1.00 10.95           C  
ATOM     60  CD2 LEU A   9      18.418   1.039  24.145  1.00 10.46           C  
ATOM     61  N   ILE A  10      15.976   2.056  28.484  1.00  7.53           N  
ATOM     62  CA  ILE A  10      15.301   2.010  29.771  1.00  7.34           C  
ATOM     63  C   ILE A  10      13.911   1.408  29.690  1.00  8.82           C  
ATOM     64  O   ILE A  10      13.146   1.683  28.767  1.00 10.17           O  
ATOM     65  CB  ILE A  10      15.190   3.420  30.412  1.00  8.96           C  
ATOM     66  CG1 ILE A  10      14.388   3.338  31.717  1.00  7.62           C  
ATOM     67  CG2 ILE A  10      14.524   4.392  29.433  1.00  9.63           C  
ATOM     68  CD1 ILE A  10      14.445   4.613  32.566  1.00 11.33           C  
ATOM     69  N   SER A  11      13.605   0.560  30.664  1.00  8.33           N  
ATOM     70  CA  SER A  11      12.297  -0.060  30.761  1.00 10.47           C  
ATOM     71  C   SER A  11      11.962  -0.145  32.245  1.00  9.11           C  
ATOM     72  O   SER A  11      12.520  -0.964  32.972  1.00 11.58           O  
ATOM     73  CB  SER A  11      12.300  -1.457  30.143  1.00 13.19           C  
ATOM     74  OG  SER A  11      10.990  -1.998  30.156  1.00 19.72           O  
ATOM     75  N   VAL A  12      11.067   0.730  32.687  1.00 11.21           N  
ATOM     76  CA  VAL A  12      10.643   0.770  34.081  1.00 11.41           C  
ATOM     77  C   VAL A  12       9.161   1.098  34.156  1.00 15.63           C  
ATOM     78  O   VAL A  12       8.563   1.528  33.170  1.00 16.75           O  
ATOM     79  CB  VAL A  12      11.402   1.858  34.886  1.00 11.30           C  
ATOM     80  CG1 VAL A  12      12.884   1.530  34.945  1.00  8.11           C  
ATOM     81  CG2 VAL A  12      11.178   3.230  34.255  1.00 12.03           C  
ATOM     82  N   ASN A  13       8.575   0.887  35.330  1.00 17.25           N  
ATOM     83  CA  ASN A  13       7.170   1.200  35.547  1.00 20.47           C  
ATOM     84  C   ASN A  13       7.075   2.724  35.563  1.00 19.38           C  
ATOM     85  O   ASN A  13       8.061   3.404  35.845  1.00 18.17           O  
ATOM     86  CB  ASN A  13       6.700   0.622  36.885  1.00 23.13           C  
ATOM     87  CG  ASN A  13       6.713  -0.895  36.900  1.00 31.36           C  
ATOM     88  OD1 ASN A  13       6.035  -1.541  36.099  1.00 36.96           O  
ATOM     89  ND2 ASN A  13       7.484  -1.472  37.817  1.00 34.18           N  
ATOM     90  N   ASN A  14       5.896   3.259  35.266  1.00 18.03           N  
ATOM     91  CA  ASN A  14       5.707   4.707  35.224  1.00 19.51           C  
ATOM     92  C   ASN A  14       6.148   5.468  36.472  1.00 20.09           C  
ATOM     93  O   ASN A  14       6.659   6.582  36.372  1.00 20.91           O  
ATOM     94  CB  ASN A  14       4.242   5.048  34.941  1.00 20.73           C  
ATOM     95  CG  ASN A  14       3.742   4.437  33.653  1.00 23.53           C  
ATOM     96  OD1 ASN A  14       4.496   4.276  32.696  1.00 22.26           O  
ATOM     97  ND2 ASN A  14       2.456   4.108  33.615  1.00 26.38           N  
ATOM     98  N   ASP A  15       5.954   4.876  37.645  1.00 20.00           N  
ATOM     99  CA  ASP A  15       6.319   5.543  38.890  1.00 23.11           C  
ATOM    100  C   ASP A  15       7.828   5.697  39.071  1.00 20.27           C  
ATOM    101  O   ASP A  15       8.275   6.420  39.958  1.00 21.58           O  
ATOM    102  CB  ASP A  15       5.736   4.783  40.086  1.00 23.65           C  
ATOM    103  CG  ASP A  15       6.495   3.509  40.394  1.00 33.42           C  
ATOM    104  OD1 ASP A  15       6.862   2.787  39.443  1.00 37.24           O  
ATOM    105  OD2 ASP A  15       6.719   3.222  41.591  1.00 40.07           O  
ATOM    106  N   ASN A  16       8.607   5.025  38.228  1.00 17.28           N  
ATOM    107  CA  ASN A  16      10.063   5.089  38.322  1.00 16.22           C  
ATOM    108  C   ASN A  16      10.757   6.035  37.343  1.00 17.13           C  
ATOM    109  O   ASN A  16      11.960   6.258  37.458  1.00 15.71           O  
ATOM    110  CB  ASN A  16      10.670   3.691  38.150  1.00 18.31           C  
ATOM    111  CG  ASN A  16      10.692   2.896  39.440  1.00 21.25           C  
ATOM    112  OD1 ASN A  16      11.056   3.416  40.495  1.00 23.56           O  
ATOM    113  ND2 ASN A  16      10.323   1.623  39.357  1.00 19.07           N  
ATOM    114  N   PHE A  17      10.020   6.598  36.392  1.00 14.63           N  
ATOM    115  CA  PHE A  17      10.641   7.486  35.409  1.00 14.77           C  
ATOM    116  C   PHE A  17      11.409   8.670  35.984  1.00 14.87           C  
ATOM    117  O   PHE A  17      12.552   8.913  35.604  1.00  9.25           O  
ATOM    118  CB  PHE A  17       9.602   7.998  34.404  1.00 12.16           C  
ATOM    119  CG  PHE A  17       9.216   6.987  33.365  1.00 11.38           C  
ATOM    120  CD1 PHE A  17      10.192   6.337  32.614  1.00 13.83           C  
ATOM    121  CD2 PHE A  17       7.878   6.680  33.135  1.00 14.52           C  
ATOM    122  CE1 PHE A  17       9.842   5.393  31.649  1.00 14.54           C  
ATOM    123  CE2 PHE A  17       7.518   5.740  32.174  1.00 14.67           C  
ATOM    124  CZ  PHE A  17       8.500   5.095  31.429  1.00 14.46           C  
ATOM    125  N   GLU A  18      10.792   9.411  36.897  1.00 16.23           N  
ATOM    126  CA  GLU A  18      11.464  10.565  37.475  1.00 16.73           C  
ATOM    127  C   GLU A  18      12.805  10.207  38.106  1.00 16.00           C  
ATOM    128  O   GLU A  18      13.818  10.842  37.814  1.00 16.65           O  
ATOM    129  CB  GLU A  18      10.557  11.247  38.505  1.00 23.36           C  
ATOM    130  CG  GLU A  18       9.338  11.909  37.879  1.00 30.35           C  
ATOM    131  CD  GLU A  18       8.469  12.633  38.889  1.00 37.35           C  
ATOM    132  OE1 GLU A  18       8.971  13.562  39.558  1.00 37.02           O  
ATOM    133  OE2 GLU A  18       7.280  12.273  39.010  1.00 40.39           O  
ATOM    134  N   ASN A  19      12.816   9.184  38.954  1.00 16.87           N  
ATOM    135  CA  ASN A  19      14.049   8.770  39.618  1.00 15.97           C  
ATOM    136  C   ASN A  19      15.094   8.227  38.649  1.00 15.31           C  
ATOM    137  O   ASN A  19      16.278   8.557  38.756  1.00 13.61           O  
ATOM    138  CB  ASN A  19      13.761   7.713  40.690  1.00 19.94           C  
ATOM    139  CG  ASN A  19      12.921   8.251  41.831  1.00 26.59           C  
ATOM    140  OD1 ASN A  19      13.143   9.361  42.313  1.00 28.74           O  
ATOM    141  ND2 ASN A  19      11.958   7.454  42.283  1.00 31.96           N  
ATOM    142  N   TYR A  20      14.667   7.395  37.705  1.00  9.62           N  
ATOM    143  CA  TYR A  20      15.612   6.830  36.750  1.00  8.42           C  
ATOM    144  C   TYR A  20      16.193   7.835  35.765  1.00 10.15           C  
ATOM    145  O   TYR A  20      17.354   7.718  35.390  1.00  8.97           O  
ATOM    146  CB  TYR A  20      14.988   5.667  35.975  1.00  8.90           C  
ATOM    147  CG  TYR A  20      15.099   4.331  36.683  1.00 11.47           C  
ATOM    148  CD1 TYR A  20      14.377   4.074  37.848  1.00 11.36           C  
ATOM    149  CD2 TYR A  20      15.916   3.319  36.178  1.00  9.86           C  
ATOM    150  CE1 TYR A  20      14.461   2.838  38.488  1.00 10.09           C  
ATOM    151  CE2 TYR A  20      16.008   2.080  36.808  1.00 11.95           C  
ATOM    152  CZ  TYR A  20      15.272   1.847  37.965  1.00 10.22           C  
ATOM    153  OH  TYR A  20      15.329   0.615  38.579  1.00 12.19           O  
ATOM    154  N   PHE A  21      15.407   8.817  35.331  1.00 10.83           N  
ATOM    155  CA  PHE A  21      15.961   9.786  34.396  1.00 10.37           C  
ATOM    156  C   PHE A  21      17.015  10.652  35.066  1.00  9.86           C  
ATOM    157  O   PHE A  21      17.893  11.207  34.403  1.00 10.68           O  
ATOM    158  CB  PHE A  21      14.863  10.640  33.760  1.00 10.02           C  
ATOM    159  CG  PHE A  21      14.380  10.090  32.448  1.00  9.94           C  
ATOM    160  CD1 PHE A  21      13.536   8.984  32.413  1.00 10.87           C  
ATOM    161  CD2 PHE A  21      14.844  10.618  31.247  1.00 11.58           C  
ATOM    162  CE1 PHE A  21      13.166   8.405  31.199  1.00 10.52           C  
ATOM    163  CE2 PHE A  21      14.479  10.046  30.021  1.00 12.43           C  
ATOM    164  CZ  PHE A  21      13.640   8.937  29.999  1.00 11.64           C  
ATOM    165  N   ARG A  22      16.937  10.756  36.386  1.00 10.63           N  
ATOM    166  CA  ARG A  22      17.930  11.519  37.121  1.00 12.46           C  
ATOM    167  C   ARG A  22      19.243  10.741  36.990  1.00 12.16           C  
ATOM    168  O   ARG A  22      20.314  11.326  36.831  1.00 12.50           O  
ATOM    169  CB  ARG A  22      17.521  11.653  38.592  1.00 12.81           C  
ATOM    170  CG  ARG A  22      18.512  12.441  39.436  1.00 17.97           C  
ATOM    171  CD  ARG A  22      18.033  12.635  40.873  1.00 15.56           C  
ATOM    172  NE  ARG A  22      16.944  13.605  40.993  1.00 15.48           N  
ATOM    173  CZ  ARG A  22      16.484  14.056  42.158  1.00 17.00           C  
ATOM    174  NH1 ARG A  22      17.020  13.622  43.293  1.00 13.10           N  
ATOM    175  NH2 ARG A  22      15.495  14.941  42.195  1.00 16.86           N  
ATOM    176  N   LYS A  23      19.150   9.414  37.040  1.00  9.11           N  
ATOM    177  CA  LYS A  23      20.330   8.562  36.910  1.00  8.13           C  
ATOM    178  C   LYS A  23      20.899   8.647  35.497  1.00  8.65           C  
ATOM    179  O   LYS A  23      22.109   8.744  35.305  1.00 11.79           O  
ATOM    180  CB  LYS A  23      19.983   7.099  37.206  1.00 10.36           C  
ATOM    181  CG  LYS A  23      19.601   6.794  38.646  1.00 10.87           C  
ATOM    182  CD  LYS A  23      19.398   5.289  38.832  1.00 14.62           C  
ATOM    183  CE  LYS A  23      19.222   4.926  40.294  1.00 23.04           C  
ATOM    184  NZ  LYS A  23      20.438   5.264  41.088  1.00 16.09           N  
ATOM    185  N   ILE A  24      20.015   8.600  34.505  1.00  7.43           N  
ATOM    186  CA  ILE A  24      20.443   8.660  33.116  1.00  6.12           C  
ATOM    187  C   ILE A  24      21.374   9.834  32.842  1.00  8.47           C  
ATOM    188  O   ILE A  24      22.446   9.661  32.271  1.00  9.39           O  
ATOM    189  CB  ILE A  24      19.226   8.750  32.168  1.00  6.49           C  
ATOM    190  CG1 ILE A  24      18.475   7.414  32.183  1.00  5.04           C  
ATOM    191  CG2 ILE A  24      19.684   9.104  30.748  1.00  7.14           C  
ATOM    192  CD1 ILE A  24      17.160   7.432  31.432  1.00  5.89           C  
ATOM    193  N   PHE A  25      20.976  11.031  33.254  1.00  8.27           N  
ATOM    194  CA  PHE A  25      21.814  12.192  32.991  1.00 10.11           C  
ATOM    195  C   PHE A  25      23.098  12.230  33.813  1.00  8.55           C  
ATOM    196  O   PHE A  25      24.106  12.772  33.361  1.00  9.67           O  
ATOM    197  CB  PHE A  25      20.985  13.470  33.142  1.00  9.31           C  
ATOM    198  CG  PHE A  25      20.000  13.667  32.016  1.00 11.97           C  
ATOM    199  CD1 PHE A  25      20.452  13.926  30.721  1.00 13.37           C  
ATOM    200  CD2 PHE A  25      18.635  13.523  32.230  1.00 12.47           C  
ATOM    201  CE1 PHE A  25      19.556  14.034  29.657  1.00 12.22           C  
ATOM    202  CE2 PHE A  25      17.728  13.627  31.173  1.00 15.03           C  
ATOM    203  CZ  PHE A  25      18.193  13.883  29.883  1.00 13.24           C  
ATOM    204  N   LEU A  26      23.077  11.647  35.008  1.00  8.53           N  
ATOM    205  CA  LEU A  26      24.284  11.592  35.825  1.00 10.27           C  
ATOM    206  C   LEU A  26      25.305  10.752  35.054  1.00  7.43           C  
ATOM    207  O   LEU A  26      26.474  11.116  34.935  1.00  8.43           O  
ATOM    208  CB  LEU A  26      24.005  10.915  37.172  1.00 12.37           C  
ATOM    209  CG  LEU A  26      23.874  11.773  38.432  1.00 23.05           C  
ATOM    210  CD1 LEU A  26      22.666  12.653  38.319  1.00 28.50           C  
ATOM    211  CD2 LEU A  26      23.748  10.880  39.654  1.00 23.45           C  
ATOM    212  N   ASP A  27      24.847   9.626  34.519  1.00  8.78           N  
ATOM    213  CA  ASP A  27      25.724   8.732  33.779  1.00  6.87           C  
ATOM    214  C   ASP A  27      26.167   9.306  32.439  1.00  7.47           C  
ATOM    215  O   ASP A  27      27.331   9.171  32.059  1.00  8.28           O  
ATOM    216  CB  ASP A  27      25.053   7.370  33.581  1.00 10.81           C  
ATOM    217  CG  ASP A  27      24.911   6.601  34.882  1.00 11.54           C  
ATOM    218  OD1 ASP A  27      25.857   6.645  35.699  1.00  9.76           O  
ATOM    219  OD2 ASP A  27      23.868   5.947  35.086  1.00 10.25           O  
ATOM    220  N   VAL A  28      25.251   9.952  31.723  1.00  6.57           N  
ATOM    221  CA  VAL A  28      25.619  10.536  30.437  1.00  8.12           C  
ATOM    222  C   VAL A  28      26.681  11.616  30.644  1.00 10.25           C  
ATOM    223  O   VAL A  28      27.683  11.663  29.928  1.00  9.64           O  
ATOM    224  CB  VAL A  28      24.399  11.150  29.718  1.00  8.01           C  
ATOM    225  CG1 VAL A  28      24.862  11.969  28.515  1.00  9.50           C  
ATOM    226  CG2 VAL A  28      23.457  10.034  29.253  1.00  8.04           C  
ATOM    227  N   ARG A  29      26.475  12.475  31.636  1.00 10.05           N  
ATOM    228  CA  ARG A  29      27.444  13.536  31.898  1.00 11.15           C  
ATOM    229  C   ARG A  29      28.827  12.967  32.214  1.00 11.79           C  
ATOM    230  O   ARG A  29      29.835  13.455  31.704  1.00 12.01           O  
ATOM    231  CB  ARG A  29      26.970  14.422  33.053  1.00  9.99           C  
ATOM    232  CG  ARG A  29      25.831  15.367  32.695  1.00 10.18           C  
ATOM    233  CD  ARG A  29      25.445  16.189  33.912  1.00 10.25           C  
ATOM    234  NE  ARG A  29      24.425  17.192  33.628  1.00 14.64           N  
ATOM    235  CZ  ARG A  29      24.640  18.502  33.651  1.00 20.85           C  
ATOM    236  NH1 ARG A  29      25.844  18.976  33.943  1.00 20.73           N  
ATOM    237  NH2 ARG A  29      23.645  19.341  33.398  1.00 23.29           N  
ATOM    238  N   SER A  30      28.875  11.926  33.040  1.00 10.27           N  
ATOM    239  CA  SER A  30      30.149  11.310  33.406  1.00 10.98           C  
ATOM    240  C   SER A  30      30.842  10.609  32.239  1.00 13.07           C  
ATOM    241  O   SER A  30      32.064  10.454  32.245  1.00 12.79           O  
ATOM    242  CB  SER A  30      29.953  10.298  34.543  1.00  8.79           C  
ATOM    243  OG  SER A  30      29.665  10.953  35.765  1.00 12.96           O  
ATOM    244  N   SER A  31      30.067  10.189  31.243  1.00 12.07           N  
ATOM    245  CA  SER A  31      30.625   9.488  30.087  1.00 12.63           C  
ATOM    246  C   SER A  31      31.478  10.385  29.197  1.00 14.41           C  
ATOM    247  O   SER A  31      32.286   9.894  28.411  1.00 16.95           O  
ATOM    248  CB  SER A  31      29.507   8.879  29.237  1.00 15.15           C  
ATOM    249  OG  SER A  31      28.857   9.877  28.469  1.00 12.95           O  
ATOM    250  N   GLY A  32      31.289  11.694  29.312  1.00 16.32           N  
ATOM    251  CA  GLY A  32      32.051  12.623  28.496  1.00 17.33           C  
ATOM    252  C   GLY A  32      31.281  13.013  27.251  1.00 17.70           C  
ATOM    253  O   GLY A  32      31.649  13.951  26.540  1.00 16.74           O  
ATOM    254  N   SER A  33      30.205  12.284  26.981  1.00 14.11           N  
ATOM    255  CA  SER A  33      29.375  12.562  25.818  1.00 12.55           C  
ATOM    256  C   SER A  33      28.436  13.717  26.128  1.00 16.51           C  
ATOM    257  O   SER A  33      28.044  13.919  27.281  1.00 17.01           O  
ATOM    258  CB  SER A  33      28.557  11.324  25.442  1.00 12.31           C  
ATOM    259  OG  SER A  33      27.756  11.569  24.299  1.00 11.59           O  
ATOM    260  N   LYS A  34      28.081  14.476  25.099  1.00 15.42           N  
ATOM    261  CA  LYS A  34      27.176  15.601  25.267  1.00 17.53           C  
ATOM    262  C   LYS A  34      25.871  15.259  24.559  1.00 17.01           C  
ATOM    263  O   LYS A  34      24.970  16.090  24.465  1.00 17.51           O  
ATOM    264  CB  LYS A  34      27.785  16.869  24.656  1.00 21.02           C  
ATOM    265  CG  LYS A  34      29.250  17.100  25.025  1.00 25.18           C  
ATOM    266  CD  LYS A  34      29.463  17.088  26.533  1.00 29.46           C  
ATOM    267  CE  LYS A  34      30.942  17.190  26.884  1.00 31.20           C  
ATOM    268  NZ  LYS A  34      31.184  17.073  28.353  1.00 29.05           N  
ATOM    269  N   LYS A  35      25.781  14.020  24.078  1.00 16.37           N  
ATOM    270  CA  LYS A  35      24.604  13.544  23.358  1.00 13.55           C  
ATOM    271  C   LYS A  35      24.222  12.119  23.748  1.00 10.82           C  
ATOM    272  O   LYS A  35      25.074  11.303  24.092  1.00 12.00           O  
ATOM    273  CB  LYS A  35      24.861  13.551  21.851  1.00 14.65           C  
ATOM    274  CG  LYS A  35      25.180  14.899  21.239  1.00 23.77           C  
ATOM    275  CD  LYS A  35      25.571  14.724  19.774  1.00 29.96           C  
ATOM    276  CE  LYS A  35      25.766  16.063  19.075  1.00 34.03           C  
ATOM    277  NZ  LYS A  35      24.495  16.835  18.986  1.00 39.83           N  
ATOM    278  N   THR A  36      22.932  11.825  23.676  1.00 11.15           N  
ATOM    279  CA  THR A  36      22.449  10.487  23.972  1.00  9.64           C  
ATOM    280  C   THR A  36      21.129  10.278  23.253  1.00  8.90           C  
ATOM    281  O   THR A  36      20.336  11.211  23.103  1.00 11.37           O  
ATOM    282  CB  THR A  36      22.235  10.255  25.494  1.00  9.30           C  
ATOM    283  OG1 THR A  36      21.808   8.903  25.714  1.00 11.46           O  
ATOM    284  CG2 THR A  36      21.178  11.205  26.049  1.00 10.57           C  
ATOM    285  N   THR A  37      20.918   9.064  22.766  1.00  8.09           N  
ATOM    286  CA  THR A  37      19.669   8.733  22.098  1.00  8.90           C  
ATOM    287  C   THR A  37      18.999   7.773  23.072  1.00  9.34           C  
ATOM    288  O   THR A  37      19.467   6.652  23.292  1.00 10.35           O  
ATOM    289  CB  THR A  37      19.916   8.084  20.710  1.00 16.76           C  
ATOM    290  OG1 THR A  37      18.661   7.702  20.136  1.00 18.76           O  
ATOM    291  CG2 THR A  37      20.828   6.875  20.819  1.00 17.18           C  
ATOM    292  N   ILE A  38      17.924   8.254  23.685  1.00  8.42           N  
ATOM    293  CA  ILE A  38      17.186   7.508  24.697  1.00  9.46           C  
ATOM    294  C   ILE A  38      16.015   6.715  24.137  1.00 10.38           C  
ATOM    295  O   ILE A  38      15.143   7.264  23.462  1.00 11.66           O  
ATOM    296  CB  ILE A  38      16.668   8.472  25.778  1.00  9.91           C  
ATOM    297  CG1 ILE A  38      17.829   9.320  26.300  1.00 12.94           C  
ATOM    298  CG2 ILE A  38      16.015   7.697  26.913  1.00  9.08           C  
ATOM    299  CD1 ILE A  38      17.408  10.432  27.235  1.00 11.43           C  
ATOM    300  N   ASN A  39      15.999   5.422  24.441  1.00  6.80           N  
ATOM    301  CA  ASN A  39      14.946   4.527  23.976  1.00  8.56           C  
ATOM    302  C   ASN A  39      14.206   3.962  25.172  1.00  8.17           C  
ATOM    303  O   ASN A  39      14.772   3.221  25.977  1.00 12.28           O  
ATOM    304  CB  ASN A  39      15.563   3.409  23.141  1.00  6.67           C  
ATOM    305  CG  ASN A  39      16.136   3.923  21.841  1.00 11.85           C  
ATOM    306  OD1 ASN A  39      15.430   4.038  20.838  1.00 10.25           O  
ATOM    307  ND2 ASN A  39      17.416   4.264  21.856  1.00 11.82           N  
ATOM    308  N   VAL A  40      12.932   4.318  25.272  1.00  9.81           N  
ATOM    309  CA  VAL A  40      12.091   3.905  26.380  1.00 10.60           C  
ATOM    310  C   VAL A  40      11.061   2.874  25.947  1.00 11.33           C  
ATOM    311  O   VAL A  40      10.274   3.117  25.035  1.00 13.32           O  
ATOM    312  CB  VAL A  40      11.351   5.120  26.969  1.00 10.53           C  
ATOM    313  CG1 VAL A  40      10.654   4.734  28.265  1.00  9.46           C  
ATOM    314  CG2 VAL A  40      12.328   6.266  27.186  1.00 10.11           C  
ATOM    315  N   PHE A  41      11.073   1.724  26.609  1.00 10.47           N  
ATOM    316  CA  PHE A  41      10.134   0.655  26.303  1.00 10.56           C  
ATOM    317  C   PHE A  41       9.024   0.767  27.336  1.00 14.51           C  
ATOM    318  O   PHE A  41       9.169   0.343  28.482  1.00 12.82           O  
ATOM    319  CB  PHE A  41      10.880  -0.674  26.364  1.00 11.18           C  
ATOM    320  CG  PHE A  41      12.024  -0.741  25.393  1.00 13.39           C  
ATOM    321  CD1 PHE A  41      11.798  -1.046  24.052  1.00 11.41           C  
ATOM    322  CD2 PHE A  41      13.314  -0.401  25.795  1.00 13.82           C  
ATOM    323  CE1 PHE A  41      12.837  -1.005  23.125  1.00 12.58           C  
ATOM    324  CE2 PHE A  41      14.361  -0.357  24.875  1.00 16.09           C  
ATOM    325  CZ  PHE A  41      14.120  -0.659  23.535  1.00 13.07           C  
ATOM    326  N   THR A  42       7.918   1.371  26.909  1.00 15.02           N  
ATOM    327  CA  THR A  42       6.788   1.623  27.790  1.00 14.54           C  
ATOM    328  C   THR A  42       5.495   1.721  26.988  1.00 15.87           C  
ATOM    329  O   THR A  42       5.521   1.803  25.764  1.00 14.97           O  
ATOM    330  CB  THR A  42       7.011   2.962  28.532  1.00 16.35           C  
ATOM    331  OG1 THR A  42       5.902   3.242  29.391  1.00 16.32           O  
ATOM    332  CG2 THR A  42       7.166   4.098  27.525  1.00 15.89           C  
ATOM    333  N   GLU A  43       4.366   1.718  27.689  1.00 18.33           N  
ATOM    334  CA  GLU A  43       3.063   1.834  27.041  1.00 22.06           C  
ATOM    335  C   GLU A  43       2.551   3.265  27.188  1.00 23.02           C  
ATOM    336  O   GLU A  43       1.500   3.621  26.656  1.00 22.29           O  
ATOM    337  CB  GLU A  43       2.065   0.859  27.673  1.00 21.32           C  
ATOM    338  CG  GLU A  43       2.461  -0.607  27.557  1.00 26.43           C  
ATOM    339  CD  GLU A  43       2.665  -1.048  26.118  1.00 31.13           C  
ATOM    340  OE1 GLU A  43       1.763  -0.802  25.290  1.00 33.47           O  
ATOM    341  OE2 GLU A  43       3.724  -1.642  25.815  1.00 32.35           O  
ATOM    342  N   ILE A  44       3.311   4.083  27.910  1.00 23.91           N  
ATOM    343  CA  ILE A  44       2.948   5.476  28.149  1.00 26.52           C  
ATOM    344  C   ILE A  44       3.168   6.328  26.894  1.00 27.74           C  
ATOM    345  O   ILE A  44       3.974   5.976  26.033  1.00 24.73           O  
ATOM    346  CB  ILE A  44       3.783   6.040  29.326  1.00 28.12           C  
ATOM    347  CG1 ILE A  44       2.971   7.072  30.104  1.00 28.57           C  
ATOM    348  CG2 ILE A  44       5.080   6.650  28.810  1.00 24.21           C  
ATOM    349  CD1 ILE A  44       3.649   7.523  31.384  1.00 31.00           C  
ATOM    350  N   GLN A  45       2.447   7.444  26.787  1.00 29.19           N  
ATOM    351  CA  GLN A  45       2.580   8.334  25.633  1.00 30.61           C  
ATOM    352  C   GLN A  45       3.693   9.358  25.823  1.00 28.49           C  
ATOM    353  O   GLN A  45       4.030   9.722  26.950  1.00 29.37           O  
ATOM    354  CB  GLN A  45       1.258   9.058  25.363  1.00 36.95           C  
ATOM    355  CG  GLN A  45       0.165   8.172  24.788  1.00 48.09           C  
ATOM    356  CD  GLN A  45       0.496   7.672  23.394  1.00 54.95           C  
ATOM    357  OE1 GLN A  45       0.715   8.463  22.477  1.00 59.19           O  
ATOM    358  NE2 GLN A  45       0.531   6.354  23.229  1.00 59.21           N  
ATOM    359  N   TYR A  46       4.248   9.823  24.708  1.00 24.28           N  
ATOM    360  CA  TYR A  46       5.337  10.793  24.713  1.00 24.71           C  
ATOM    361  C   TYR A  46       5.090  11.982  25.639  1.00 25.54           C  
ATOM    362  O   TYR A  46       5.881  12.250  26.541  1.00 22.81           O  
ATOM    363  CB  TYR A  46       5.583  11.314  23.296  1.00 23.11           C  
ATOM    364  CG  TYR A  46       6.881  12.075  23.142  1.00 27.98           C  
ATOM    365  CD1 TYR A  46       8.087  11.399  22.962  1.00 31.13           C  
ATOM    366  CD2 TYR A  46       6.910  13.468  23.200  1.00 28.93           C  
ATOM    367  CE1 TYR A  46       9.291  12.088  22.845  1.00 32.93           C  
ATOM    368  CE2 TYR A  46       8.113  14.169  23.086  1.00 32.03           C  
ATOM    369  CZ  TYR A  46       9.298  13.470  22.909  1.00 32.08           C  
ATOM    370  OH  TYR A  46      10.492  14.148  22.803  1.00 33.47           O  
ATOM    371  N   GLN A  47       3.994  12.697  25.406  1.00 24.63           N  
ATOM    372  CA  GLN A  47       3.667  13.870  26.208  1.00 25.17           C  
ATOM    373  C   GLN A  47       3.568  13.610  27.706  1.00 23.21           C  
ATOM    374  O   GLN A  47       3.976  14.450  28.507  1.00 24.07           O  
ATOM    375  CB  GLN A  47       2.370  14.508  25.706  1.00 28.35           C  
ATOM    376  CG  GLN A  47       2.495  15.121  24.321  1.00 36.99           C  
ATOM    377  CD  GLN A  47       3.718  16.012  24.190  1.00 43.34           C  
ATOM    378  OE1 GLN A  47       3.944  16.904  25.011  1.00 46.34           O  
ATOM    379  NE2 GLN A  47       4.514  15.776  23.152  1.00 45.64           N  
ATOM    380  N   GLU A  48       3.025  12.459  28.091  1.00 23.97           N  
ATOM    381  CA  GLU A  48       2.911  12.138  29.507  1.00 22.97           C  
ATOM    382  C   GLU A  48       4.296  11.901  30.099  1.00 22.51           C  
ATOM    383  O   GLU A  48       4.583  12.325  31.217  1.00 17.54           O  
ATOM    384  CB  GLU A  48       2.029  10.903  29.720  1.00 27.75           C  
ATOM    385  CG  GLU A  48       2.033  10.402  31.160  1.00 35.85           C  
ATOM    386  CD  GLU A  48       0.862   9.493  31.483  1.00 42.98           C  
ATOM    387  OE1 GLU A  48       0.527   8.621  30.652  1.00 46.34           O  
ATOM    388  OE2 GLU A  48       0.281   9.645  32.578  1.00 44.85           O  
ATOM    389  N   LEU A  49       5.157  11.228  29.342  1.00 18.62           N  
ATOM    390  CA  LEU A  49       6.510  10.961  29.811  1.00 18.78           C  
ATOM    391  C   LEU A  49       7.267  12.268  30.002  1.00 17.00           C  
ATOM    392  O   LEU A  49       7.848  12.511  31.058  1.00 16.05           O  
ATOM    393  CB  LEU A  49       7.269  10.084  28.811  1.00 16.29           C  
ATOM    394  CG  LEU A  49       8.755   9.895  29.139  1.00 16.44           C  
ATOM    395  CD1 LEU A  49       8.901   9.183  30.479  1.00 17.18           C  
ATOM    396  CD2 LEU A  49       9.432   9.102  28.033  1.00 19.52           C  
ATOM    397  N   VAL A  50       7.262  13.102  28.967  1.00 16.87           N  
ATOM    398  CA  VAL A  50       7.953  14.385  29.010  1.00 15.59           C  
ATOM    399  C   VAL A  50       7.490  15.214  30.201  1.00 17.36           C  
ATOM    400  O   VAL A  50       8.260  15.984  30.771  1.00 15.94           O  
ATOM    401  CB  VAL A  50       7.715  15.185  27.712  1.00 20.49           C  
ATOM    402  CG1 VAL A  50       8.450  16.511  27.775  1.00 22.89           C  
ATOM    403  CG2 VAL A  50       8.186  14.373  26.511  1.00 20.90           C  
ATOM    404  N   THR A  51       6.222  15.061  30.568  1.00 16.58           N  
ATOM    405  CA  THR A  51       5.677  15.789  31.705  1.00 13.61           C  
ATOM    406  C   THR A  51       6.308  15.251  32.989  1.00 13.20           C  
ATOM    407  O   THR A  51       6.723  16.020  33.856  1.00 14.98           O  
ATOM    408  CB  THR A  51       4.147  15.633  31.774  1.00 16.56           C  
ATOM    409  OG1 THR A  51       3.559  16.293  30.645  1.00 19.12           O  
ATOM    410  CG2 THR A  51       3.597  16.237  33.060  1.00 17.52           C  
ATOM    411  N   LEU A  52       6.396  13.929  33.099  1.00 13.91           N  
ATOM    412  CA  LEU A  52       6.985  13.303  34.279  1.00 13.78           C  
ATOM    413  C   LEU A  52       8.467  13.623  34.464  1.00 16.52           C  
ATOM    414  O   LEU A  52       8.925  13.837  35.587  1.00 20.03           O  
ATOM    415  CB  LEU A  52       6.814  11.781  34.219  1.00 15.00           C  
ATOM    416  CG  LEU A  52       5.407  11.210  34.404  1.00 18.12           C  
ATOM    417  CD1 LEU A  52       5.443   9.698  34.229  1.00 19.35           C  
ATOM    418  CD2 LEU A  52       4.885  11.576  35.785  1.00 20.14           C  
ATOM    419  N   ILE A  53       9.220  13.657  33.371  1.00 13.70           N  
ATOM    420  CA  ILE A  53      10.653  13.921  33.466  1.00 15.34           C  
ATOM    421  C   ILE A  53      11.051  15.357  33.146  1.00 16.08           C  
ATOM    422  O   ILE A  53      12.228  15.643  32.926  1.00 12.68           O  
ATOM    423  CB  ILE A  53      11.451  12.979  32.540  1.00 13.70           C  
ATOM    424  CG1 ILE A  53      11.137  13.288  31.076  1.00 12.89           C  
ATOM    425  CG2 ILE A  53      11.112  11.530  32.859  1.00 15.48           C  
ATOM    426  CD1 ILE A  53      11.973  12.498  30.092  1.00 17.37           C  
ATOM    427  N   ARG A  54      10.075  16.259  33.133  1.00 14.93           N  
ATOM    428  CA  ARG A  54      10.339  17.663  32.831  1.00 17.46           C  
ATOM    429  C   ARG A  54      11.521  18.227  33.615  1.00 15.05           C  
ATOM    430  O   ARG A  54      12.396  18.875  33.043  1.00 13.17           O  
ATOM    431  CB  ARG A  54       9.100  18.515  33.120  1.00 21.33           C  
ATOM    432  CG  ARG A  54       9.292  19.993  32.805  1.00 27.86           C  
ATOM    433  CD  ARG A  54       8.119  20.838  33.282  1.00 38.40           C  
ATOM    434  NE  ARG A  54       7.921  20.738  34.727  1.00 45.55           N  
ATOM    435  CZ  ARG A  54       6.935  20.058  35.304  1.00 48.28           C  
ATOM    436  NH1 ARG A  54       6.838  20.021  36.627  1.00 49.43           N  
ATOM    437  NH2 ARG A  54       6.037  19.424  34.560  1.00 44.89           N  
ATOM    438  N   GLU A  55      11.542  17.982  34.922  1.00 14.40           N  
ATOM    439  CA  GLU A  55      12.616  18.484  35.777  1.00 18.96           C  
ATOM    440  C   GLU A  55      13.983  17.950  35.365  1.00 15.03           C  
ATOM    441  O   GLU A  55      14.967  18.691  35.337  1.00 13.65           O  
ATOM    442  CB  GLU A  55      12.335  18.123  37.240  1.00 20.18           C  
ATOM    443  CG  GLU A  55      13.348  18.673  38.231  1.00 27.21           C  
ATOM    444  CD  GLU A  55      13.525  20.176  38.117  1.00 30.48           C  
ATOM    445  OE1 GLU A  55      12.515  20.882  37.911  1.00 32.00           O  
ATOM    446  OE2 GLU A  55      14.673  20.653  38.246  1.00 30.82           O  
ATOM    447  N   ALA A  56      14.046  16.664  35.041  1.00 15.12           N  
ATOM    448  CA  ALA A  56      15.308  16.061  34.628  1.00 13.23           C  
ATOM    449  C   ALA A  56      15.794  16.704  33.334  1.00 12.47           C  
ATOM    450  O   ALA A  56      16.980  16.980  33.175  1.00 12.54           O  
ATOM    451  CB  ALA A  56      15.137  14.559  34.439  1.00 12.68           C  
ATOM    452  N   LEU A  57      14.873  16.938  32.404  1.00  8.74           N  
ATOM    453  CA  LEU A  57      15.230  17.554  31.136  1.00  7.77           C  
ATOM    454  C   LEU A  57      15.739  18.981  31.332  1.00  8.61           C  
ATOM    455  O   LEU A  57      16.717  19.390  30.700  1.00  9.52           O  
ATOM    456  CB  LEU A  57      14.023  17.558  30.189  1.00 10.14           C  
ATOM    457  CG  LEU A  57      13.440  16.175  29.888  1.00  9.25           C  
ATOM    458  CD1 LEU A  57      12.287  16.312  28.914  1.00 10.72           C  
ATOM    459  CD2 LEU A  57      14.518  15.277  29.300  1.00 10.29           C  
ATOM    460  N   LEU A  58      15.081  19.731  32.211  1.00  9.14           N  
ATOM    461  CA  LEU A  58      15.472  21.111  32.480  1.00 10.13           C  
ATOM    462  C   LEU A  58      16.850  21.191  33.132  1.00  9.44           C  
ATOM    463  O   LEU A  58      17.678  22.021  32.756  1.00  9.82           O  
ATOM    464  CB  LEU A  58      14.433  21.785  33.386  1.00 13.24           C  
ATOM    465  CG  LEU A  58      14.756  23.201  33.871  1.00 18.30           C  
ATOM    466  CD1 LEU A  58      14.880  24.140  32.686  1.00 21.51           C  
ATOM    467  CD2 LEU A  58      13.657  23.679  34.814  1.00 25.65           C  
ATOM    468  N   GLU A  59      17.090  20.322  34.107  1.00  8.78           N  
ATOM    469  CA  GLU A  59      18.364  20.302  34.818  1.00 11.12           C  
ATOM    470  C   GLU A  59      19.538  19.936  33.920  1.00 11.69           C  
ATOM    471  O   GLU A  59      20.687  20.279  34.210  1.00 12.28           O  
ATOM    472  CB  GLU A  59      18.304  19.309  35.980  1.00 13.15           C  
ATOM    473  CG  GLU A  59      17.497  19.777  37.170  1.00 17.13           C  
ATOM    474  CD  GLU A  59      17.449  18.742  38.275  1.00 18.20           C  
ATOM    475  OE1 GLU A  59      18.404  17.944  38.381  1.00 18.34           O  
ATOM    476  OE2 GLU A  59      16.466  18.734  39.045  1.00 19.18           O  
ATOM    477  N   ASN A  60      19.249  19.245  32.826  1.00  9.78           N  
ATOM    478  CA  ASN A  60      20.295  18.811  31.914  1.00 10.61           C  
ATOM    479  C   ASN A  60      20.108  19.363  30.509  1.00 12.44           C  
ATOM    480  O   ASN A  60      20.324  18.670  29.515  1.00 10.50           O  
ATOM    481  CB  ASN A  60      20.327  17.286  31.914  1.00 11.88           C  
ATOM    482  CG  ASN A  60      20.659  16.731  33.279  1.00 11.93           C  
ATOM    483  OD1 ASN A  60      21.817  16.741  33.693  1.00 13.53           O  
ATOM    484  ND2 ASN A  60      19.640  16.277  34.007  1.00  9.60           N  
ATOM    485  N   ILE A  61      19.726  20.634  30.453  1.00 14.87           N  
ATOM    486  CA  ILE A  61      19.486  21.340  29.203  1.00 14.76           C  
ATOM    487  C   ILE A  61      20.688  21.322  28.253  1.00 15.03           C  
ATOM    488  O   ILE A  61      20.517  21.351  27.035  1.00 13.45           O  
ATOM    489  CB  ILE A  61      19.085  22.812  29.492  1.00 15.88           C  
ATOM    490  CG1 ILE A  61      18.626  23.505  28.208  1.00 20.00           C  
ATOM    491  CG2 ILE A  61      20.250  23.555  30.119  1.00 19.27           C  
ATOM    492  CD1 ILE A  61      17.277  23.039  27.718  1.00 24.49           C  
ATOM    493  N   ASP A  62      21.900  21.274  28.803  1.00 13.67           N  
ATOM    494  CA  ASP A  62      23.103  21.264  27.972  1.00 14.54           C  
ATOM    495  C   ASP A  62      23.280  19.967  27.191  1.00 14.65           C  
ATOM    496  O   ASP A  62      23.929  19.953  26.146  1.00 18.15           O  
ATOM    497  CB  ASP A  62      24.359  21.499  28.819  1.00 17.19           C  
ATOM    498  CG  ASP A  62      24.426  22.899  29.397  1.00 23.32           C  
ATOM    499  OD1 ASP A  62      23.613  23.757  28.991  1.00 22.32           O  
ATOM    500  OD2 ASP A  62      25.304  23.141  30.253  1.00 23.74           O  
ATOM    501  N   ILE A  63      22.711  18.880  27.699  1.00 12.30           N  
ATOM    502  CA  ILE A  63      22.830  17.585  27.038  1.00 12.18           C  
ATOM    503  C   ILE A  63      21.861  17.474  25.867  1.00 14.22           C  
ATOM    504  O   ILE A  63      20.675  17.746  26.010  1.00 18.15           O  
ATOM    505  CB  ILE A  63      22.543  16.420  28.018  1.00 13.92           C  
ATOM    506  CG1 ILE A  63      23.548  16.441  29.172  1.00 17.28           C  
ATOM    507  CG2 ILE A  63      22.620  15.091  27.280  1.00 14.00           C  
ATOM    508  CD1 ILE A  63      24.995  16.287  28.735  1.00 17.06           C  
ATOM    509  N   GLY A  64      22.375  17.081  24.708  1.00 14.14           N  
ATOM    510  CA  GLY A  64      21.516  16.922  23.552  1.00 16.94           C  
ATOM    511  C   GLY A  64      20.961  15.515  23.593  1.00 18.30           C  
ATOM    512  O   GLY A  64      21.693  14.568  23.869  1.00 20.02           O  
ATOM    513  N   TYR A  65      19.673  15.357  23.331  1.00 18.65           N  
ATOM    514  CA  TYR A  65      19.100  14.024  23.372  1.00 18.31           C  
ATOM    515  C   TYR A  65      17.954  13.851  22.395  1.00 20.44           C  
ATOM    516  O   TYR A  65      17.351  14.821  21.934  1.00 19.03           O  
ATOM    517  CB  TYR A  65      18.598  13.718  24.790  1.00 22.93           C  
ATOM    518  CG  TYR A  65      17.282  14.393  25.118  1.00 22.93           C  
ATOM    519  CD1 TYR A  65      16.071  13.842  24.693  1.00 27.91           C  
ATOM    520  CD2 TYR A  65      17.249  15.608  25.797  1.00 24.79           C  
ATOM    521  CE1 TYR A  65      14.862  14.486  24.929  1.00 26.74           C  
ATOM    522  CE2 TYR A  65      16.042  16.264  26.040  1.00 26.83           C  
ATOM    523  CZ  TYR A  65      14.853  15.695  25.600  1.00 28.42           C  
ATOM    524  OH  TYR A  65      13.655  16.334  25.824  1.00 30.78           O  
ATOM    525  N   GLU A  66      17.679  12.593  22.080  1.00 19.35           N  
ATOM    526  CA  GLU A  66      16.576  12.221  21.212  1.00 18.13           C  
ATOM    527  C   GLU A  66      15.814  11.238  22.081  1.00 17.07           C  
ATOM    528  O   GLU A  66      16.422  10.477  22.836  1.00 13.89           O  
ATOM    529  CB  GLU A  66      17.066  11.523  19.944  1.00 22.10           C  
ATOM    530  CG  GLU A  66      17.781  12.427  18.959  1.00 31.96           C  
ATOM    531  CD  GLU A  66      18.028  11.743  17.627  1.00 38.40           C  
ATOM    532  OE1 GLU A  66      18.679  10.676  17.616  1.00 42.11           O  
ATOM    533  OE2 GLU A  66      17.569  12.272  16.592  1.00 43.89           O  
ATOM    534  N   LEU A  67      14.491  11.264  21.992  1.00 15.56           N  
ATOM    535  CA  LEU A  67      13.666  10.376  22.794  1.00 14.40           C  
ATOM    536  C   LEU A  67      12.745   9.543  21.909  1.00 14.70           C  
ATOM    537  O   LEU A  67      11.996  10.080  21.093  1.00 15.80           O  
ATOM    538  CB  LEU A  67      12.839  11.203  23.785  1.00 16.90           C  
ATOM    539  CG  LEU A  67      11.914  10.470  24.757  1.00 19.24           C  
ATOM    540  CD1 LEU A  67      12.727   9.532  25.637  1.00 21.66           C  
ATOM    541  CD2 LEU A  67      11.172  11.489  25.610  1.00 20.68           C  
ATOM    542  N   PHE A  68      12.818   8.227  22.076  1.00 11.13           N  
ATOM    543  CA  PHE A  68      11.996   7.298  21.314  1.00 12.93           C  
ATOM    544  C   PHE A  68      11.285   6.355  22.272  1.00 12.63           C  
ATOM    545  O   PHE A  68      11.911   5.759  23.149  1.00 12.01           O  
ATOM    546  CB  PHE A  68      12.866   6.479  20.355  1.00 12.05           C  
ATOM    547  CG  PHE A  68      13.523   7.296  19.285  1.00 14.59           C  
ATOM    548  CD1 PHE A  68      12.792   7.756  18.195  1.00 14.07           C  
ATOM    549  CD2 PHE A  68      14.870   7.625  19.375  1.00 15.16           C  
ATOM    550  CE1 PHE A  68      13.394   8.532  17.208  1.00 15.37           C  
ATOM    551  CE2 PHE A  68      15.482   8.401  18.393  1.00 17.63           C  
ATOM    552  CZ  PHE A  68      14.744   8.856  17.308  1.00 18.22           C  
ATOM    553  N   LEU A  69       9.974   6.232  22.112  1.00 12.84           N  
ATOM    554  CA  LEU A  69       9.198   5.334  22.955  1.00 13.24           C  
ATOM    555  C   LEU A  69       8.765   4.137  22.123  1.00 14.32           C  
ATOM    556  O   LEU A  69       8.332   4.289  20.978  1.00 13.65           O  
ATOM    557  CB  LEU A  69       7.968   6.046  23.526  1.00 14.24           C  
ATOM    558  CG  LEU A  69       8.206   6.979  24.718  1.00 18.28           C  
ATOM    559  CD1 LEU A  69       9.175   8.085  24.331  1.00 18.52           C  
ATOM    560  CD2 LEU A  69       6.879   7.565  25.175  1.00 19.14           C  
ATOM    561  N   TRP A  70       8.900   2.949  22.702  1.00 12.36           N  
ATOM    562  CA  TRP A  70       8.536   1.716  22.025  1.00 13.82           C  
ATOM    563  C   TRP A  70       7.665   0.826  22.889  1.00 14.23           C  
ATOM    564  O   TRP A  70       7.958   0.612  24.063  1.00 14.03           O  
ATOM    565  CB  TRP A  70       9.783   0.908  21.663  1.00 10.85           C  
ATOM    566  CG  TRP A  70      10.830   1.673  20.944  1.00 10.51           C  
ATOM    567  CD1 TRP A  70      12.000   2.158  21.461  1.00 11.33           C  
ATOM    568  CD2 TRP A  70      10.815   2.036  19.565  1.00  9.50           C  
ATOM    569  NE1 TRP A  70      12.718   2.801  20.477  1.00 10.64           N  
ATOM    570  CE2 TRP A  70      12.012   2.740  19.305  1.00  9.79           C  
ATOM    571  CE3 TRP A  70       9.905   1.834  18.520  1.00 12.09           C  
ATOM    572  CZ2 TRP A  70      12.322   3.243  18.038  1.00 11.85           C  
ATOM    573  CZ3 TRP A  70      10.215   2.336  17.259  1.00 12.80           C  
ATOM    574  CH2 TRP A  70      11.414   3.031  17.031  1.00 14.03           C  
ATOM    575  N   LYS A  71       6.585   0.311  22.315  1.00 16.48           N  
ATOM    576  CA  LYS A  71       5.751  -0.615  23.057  1.00 18.93           C  
ATOM    577  C   LYS A  71       6.589  -1.886  22.981  1.00 22.72           C  
ATOM    578  O   LYS A  71       7.369  -2.052  22.045  1.00 20.37           O  
ATOM    579  CB  LYS A  71       4.404  -0.808  22.362  1.00 21.31           C  
ATOM    580  CG  LYS A  71       3.515   0.422  22.417  1.00 26.79           C  
ATOM    581  CD  LYS A  71       2.153   0.147  21.800  1.00 34.56           C  
ATOM    582  CE  LYS A  71       1.226   1.341  21.964  1.00 38.54           C  
ATOM    583  NZ  LYS A  71       1.787   2.569  21.336  1.00 42.94           N  
ATOM    584  N   LYS A  72       6.453  -2.775  23.957  1.00 25.48           N  
ATOM    585  CA  LYS A  72       7.250  -3.995  23.956  1.00 28.37           C  
ATOM    586  C   LYS A  72       7.172  -4.780  22.646  1.00 25.79           C  
ATOM    587  O   LYS A  72       8.112  -5.485  22.282  1.00 26.09           O  
ATOM    588  CB  LYS A  72       6.847  -4.875  25.142  1.00 33.91           C  
ATOM    589  CG  LYS A  72       7.142  -4.215  26.484  1.00 41.92           C  
ATOM    590  CD  LYS A  72       6.760  -5.093  27.661  1.00 49.29           C  
ATOM    591  CE  LYS A  72       7.062  -4.389  28.976  1.00 53.30           C  
ATOM    592  NZ  LYS A  72       6.675  -5.210  30.154  1.00 56.26           N  
ATOM    593  N   ASN A  73       6.063  -4.638  21.929  1.00 22.90           N  
ATOM    594  CA  ASN A  73       5.882  -5.339  20.663  1.00 22.29           C  
ATOM    595  C   ASN A  73       6.590  -4.636  19.501  1.00 18.11           C  
ATOM    596  O   ASN A  73       6.606  -5.141  18.379  1.00 16.58           O  
ATOM    597  CB  ASN A  73       4.388  -5.471  20.351  1.00 26.17           C  
ATOM    598  CG  ASN A  73       3.713  -4.126  20.148  1.00 30.05           C  
ATOM    599  OD1 ASN A  73       3.996  -3.417  19.182  1.00 34.23           O  
ATOM    600  ND2 ASN A  73       2.815  -3.767  21.060  1.00 33.29           N  
ATOM    601  N   GLU A  74       7.181  -3.476  19.774  1.00 15.76           N  
ATOM    602  CA  GLU A  74       7.876  -2.716  18.737  1.00 12.60           C  
ATOM    603  C   GLU A  74       9.394  -2.799  18.865  1.00 10.48           C  
ATOM    604  O   GLU A  74      10.123  -2.059  18.200  1.00  9.42           O  
ATOM    605  CB  GLU A  74       7.441  -1.250  18.779  1.00 16.35           C  
ATOM    606  CG  GLU A  74       5.944  -1.042  18.607  1.00 17.92           C  
ATOM    607  CD  GLU A  74       5.549   0.420  18.673  1.00 20.34           C  
ATOM    608  OE1 GLU A  74       5.999   1.117  19.606  1.00 16.46           O  
ATOM    609  OE2 GLU A  74       4.782   0.874  17.800  1.00 19.67           O  
ATOM    610  N   VAL A  75       9.871  -3.700  19.715  1.00  9.06           N  
ATOM    611  CA  VAL A  75      11.307  -3.853  19.904  1.00 10.52           C  
ATOM    612  C   VAL A  75      12.000  -4.150  18.577  1.00 10.22           C  
ATOM    613  O   VAL A  75      13.149  -3.753  18.366  1.00 11.77           O  
ATOM    614  CB  VAL A  75      11.630  -4.984  20.903  1.00 11.34           C  
ATOM    615  CG1 VAL A  75      13.144  -5.106  21.081  1.00 15.60           C  
ATOM    616  CG2 VAL A  75      10.972  -4.693  22.241  1.00 17.33           C  
ATOM    617  N   ASP A  76      11.312  -4.838  17.672  1.00  9.91           N  
ATOM    618  CA  ASP A  76      11.929  -5.147  16.387  1.00 12.34           C  
ATOM    619  C   ASP A  76      12.226  -3.892  15.563  1.00  9.21           C  
ATOM    620  O   ASP A  76      13.214  -3.852  14.831  1.00  9.36           O  
ATOM    621  CB  ASP A  76      11.070  -6.145  15.589  1.00 14.04           C  
ATOM    622  CG  ASP A  76       9.660  -5.646  15.307  1.00 17.54           C  
ATOM    623  OD1 ASP A  76       9.238  -4.607  15.857  1.00 13.26           O  
ATOM    624  OD2 ASP A  76       8.960  -6.325  14.525  1.00 15.98           O  
ATOM    625  N   ILE A  77      11.388  -2.865  15.690  1.00  7.60           N  
ATOM    626  CA  ILE A  77      11.612  -1.620  14.956  1.00  8.71           C  
ATOM    627  C   ILE A  77      12.832  -0.927  15.568  1.00  9.62           C  
ATOM    628  O   ILE A  77      13.683  -0.391  14.857  1.00  8.90           O  
ATOM    629  CB  ILE A  77      10.393  -0.676  15.051  1.00 10.93           C  
ATOM    630  CG1 ILE A  77       9.149  -1.364  14.476  1.00 10.71           C  
ATOM    631  CG2 ILE A  77      10.673   0.611  14.282  1.00 10.85           C  
ATOM    632  CD1 ILE A  77       7.862  -0.594  14.705  1.00 12.30           C  
ATOM    633  N   PHE A  78      12.907  -0.944  16.894  1.00  7.81           N  
ATOM    634  CA  PHE A  78      14.037  -0.347  17.592  1.00  8.65           C  
ATOM    635  C   PHE A  78      15.349  -0.969  17.115  1.00 11.53           C  
ATOM    636  O   PHE A  78      16.296  -0.264  16.767  1.00 11.69           O  
ATOM    637  CB  PHE A  78      13.900  -0.555  19.101  1.00  8.63           C  
ATOM    638  CG  PHE A  78      15.210  -0.506  19.831  1.00 10.37           C  
ATOM    639  CD1 PHE A  78      15.906   0.690  19.962  1.00 13.42           C  
ATOM    640  CD2 PHE A  78      15.776  -1.673  20.335  1.00 11.53           C  
ATOM    641  CE1 PHE A  78      17.155   0.722  20.581  1.00 15.39           C  
ATOM    642  CE2 PHE A  78      17.025  -1.651  20.955  1.00 11.81           C  
ATOM    643  CZ  PHE A  78      17.713  -0.451  21.077  1.00 14.87           C  
ATOM    644  N   LEU A  79      15.400  -2.296  17.108  1.00 10.16           N  
ATOM    645  CA  LEU A  79      16.603  -3.000  16.689  1.00  9.69           C  
ATOM    646  C   LEU A  79      16.961  -2.733  15.231  1.00 10.98           C  
ATOM    647  O   LEU A  79      18.139  -2.623  14.893  1.00 10.05           O  
ATOM    648  CB  LEU A  79      16.443  -4.500  16.940  1.00 11.59           C  
ATOM    649  CG  LEU A  79      16.470  -4.879  18.425  1.00  9.25           C  
ATOM    650  CD1 LEU A  79      15.977  -6.304  18.620  1.00 13.42           C  
ATOM    651  CD2 LEU A  79      17.888  -4.720  18.953  1.00 12.07           C  
ATOM    652  N   LYS A  80      15.954  -2.620  14.369  1.00 10.41           N  
ATOM    653  CA  LYS A  80      16.218  -2.349  12.958  1.00 10.15           C  
ATOM    654  C   LYS A  80      16.780  -0.939  12.799  1.00 10.76           C  
ATOM    655  O   LYS A  80      17.782  -0.733  12.114  1.00 10.37           O  
ATOM    656  CB  LYS A  80      14.940  -2.495  12.126  1.00 12.27           C  
ATOM    657  CG  LYS A  80      15.145  -2.238  10.633  1.00 16.44           C  
ATOM    658  CD  LYS A  80      16.171  -3.193  10.040  1.00 20.17           C  
ATOM    659  CE  LYS A  80      16.448  -2.877   8.575  1.00 24.66           C  
ATOM    660  NZ  LYS A  80      17.426  -3.837   7.977  1.00 25.43           N  
ATOM    661  N   ASN A  81      16.134   0.032  13.438  1.00  8.82           N  
ATOM    662  CA  ASN A  81      16.580   1.417  13.367  1.00  9.52           C  
ATOM    663  C   ASN A  81      17.985   1.579  13.938  1.00  9.21           C  
ATOM    664  O   ASN A  81      18.736   2.458  13.516  1.00  8.16           O  
ATOM    665  CB  ASN A  81      15.615   2.325  14.133  1.00  6.26           C  
ATOM    666  CG  ASN A  81      14.281   2.498  13.423  1.00  9.62           C  
ATOM    667  OD1 ASN A  81      14.035   1.894  12.378  1.00  9.19           O  
ATOM    668  ND2 ASN A  81      13.414   3.328  13.993  1.00  6.70           N  
ATOM    669  N   LEU A  82      18.331   0.736  14.904  1.00  8.29           N  
ATOM    670  CA  LEU A  82      19.650   0.796  15.531  1.00  9.25           C  
ATOM    671  C   LEU A  82      20.761   0.619  14.493  1.00 10.59           C  
ATOM    672  O   LEU A  82      21.870   1.130  14.661  1.00  9.88           O  
ATOM    673  CB  LEU A  82      19.762  -0.282  16.614  1.00  9.95           C  
ATOM    674  CG  LEU A  82      21.043  -0.292  17.456  1.00 14.09           C  
ATOM    675  CD1 LEU A  82      21.245   1.066  18.111  1.00 13.71           C  
ATOM    676  CD2 LEU A  82      20.950  -1.389  18.509  1.00 10.74           C  
ATOM    677  N   GLU A  83      20.458  -0.095  13.413  1.00  9.50           N  
ATOM    678  CA  GLU A  83      21.448  -0.317  12.362  1.00 11.88           C  
ATOM    679  C   GLU A  83      21.947   0.992  11.755  1.00 12.86           C  
ATOM    680  O   GLU A  83      23.071   1.058  11.257  1.00 13.04           O  
ATOM    681  CB  GLU A  83      20.865  -1.191  11.249  1.00 12.61           C  
ATOM    682  CG  GLU A  83      20.452  -2.577  11.705  1.00 14.42           C  
ATOM    683  CD  GLU A  83      19.991  -3.454  10.558  1.00 18.48           C  
ATOM    684  OE1 GLU A  83      19.859  -2.939   9.430  1.00 18.66           O  
ATOM    685  OE2 GLU A  83      19.754  -4.658  10.787  1.00 22.59           O  
ATOM    686  N   LYS A  84      21.115   2.030  11.799  1.00 11.63           N  
ATOM    687  CA  LYS A  84      21.477   3.330  11.232  1.00 14.14           C  
ATOM    688  C   LYS A  84      21.896   4.374  12.268  1.00 16.24           C  
ATOM    689  O   LYS A  84      22.274   5.489  11.911  1.00 17.54           O  
ATOM    690  CB  LYS A  84      20.302   3.900  10.431  1.00 13.67           C  
ATOM    691  CG  LYS A  84      19.888   3.087   9.219  1.00 18.74           C  
ATOM    692  CD  LYS A  84      18.672   3.720   8.549  1.00 19.43           C  
ATOM    693  CE  LYS A  84      18.253   2.953   7.308  1.00 25.40           C  
ATOM    694  NZ  LYS A  84      19.315   2.959   6.266  1.00 30.14           N  
ATOM    695  N   SER A  85      21.823   4.016  13.544  1.00 12.83           N  
ATOM    696  CA  SER A  85      22.165   4.943  14.616  1.00 16.34           C  
ATOM    697  C   SER A  85      23.641   4.895  14.983  1.00 17.60           C  
ATOM    698  O   SER A  85      24.186   3.830  15.267  1.00 14.60           O  
ATOM    699  CB  SER A  85      21.316   4.638  15.855  1.00 18.24           C  
ATOM    700  OG  SER A  85      21.550   5.583  16.885  1.00 25.32           O  
ATOM    701  N   GLU A  86      24.281   6.058  14.976  1.00 16.65           N  
ATOM    702  CA  GLU A  86      25.691   6.148  15.318  1.00 20.54           C  
ATOM    703  C   GLU A  86      25.847   6.356  16.818  1.00 19.99           C  
ATOM    704  O   GLU A  86      25.795   7.484  17.308  1.00 23.78           O  
ATOM    705  CB  GLU A  86      26.349   7.301  14.555  1.00 25.96           C  
ATOM    706  CG  GLU A  86      27.754   7.656  15.035  1.00 39.12           C  
ATOM    707  CD  GLU A  86      28.656   6.445  15.179  1.00 45.75           C  
ATOM    708  OE1 GLU A  86      28.753   5.654  14.216  1.00 50.19           O  
ATOM    709  OE2 GLU A  86      29.275   6.290  16.256  1.00 50.06           O  
ATOM    710  N   VAL A  87      26.020   5.254  17.540  1.00 20.16           N  
ATOM    711  CA  VAL A  87      26.198   5.286  18.989  1.00 18.68           C  
ATOM    712  C   VAL A  87      27.523   4.612  19.338  1.00 18.77           C  
ATOM    713  O   VAL A  87      27.977   3.724  18.616  1.00 17.50           O  
ATOM    714  CB  VAL A  87      25.051   4.552  19.704  1.00 18.06           C  
ATOM    715  CG1 VAL A  87      23.748   5.309  19.504  1.00 20.67           C  
ATOM    716  CG2 VAL A  87      24.926   3.138  19.163  1.00 18.82           C  
ATOM    717  N   ASP A  88      28.144   5.031  20.439  1.00 16.11           N  
ATOM    718  CA  ASP A  88      29.428   4.461  20.846  1.00 16.31           C  
ATOM    719  C   ASP A  88      29.521   4.009  22.300  1.00 20.76           C  
ATOM    720  O   ASP A  88      30.507   3.385  22.698  1.00 25.38           O  
ATOM    721  CB  ASP A  88      30.556   5.454  20.570  1.00 19.28           C  
ATOM    722  CG  ASP A  88      30.224   6.857  21.036  1.00 18.16           C  
ATOM    723  OD1 ASP A  88      29.422   7.004  21.984  1.00 19.26           O  
ATOM    724  OD2 ASP A  88      30.779   7.813  20.458  1.00 20.16           O  
ATOM    725  N   GLY A  89      28.514   4.344  23.094  1.00 14.98           N  
ATOM    726  CA  GLY A  89      28.505   3.944  24.492  1.00 11.49           C  
ATOM    727  C   GLY A  89      27.131   3.392  24.807  1.00 11.28           C  
ATOM    728  O   GLY A  89      26.179   3.676  24.081  1.00 11.07           O  
ATOM    729  N   LEU A  90      27.014   2.623  25.887  1.00  7.86           N  
ATOM    730  CA  LEU A  90      25.732   2.028  26.248  1.00  8.27           C  
ATOM    731  C   LEU A  90      25.364   2.179  27.720  1.00  6.84           C  
ATOM    732  O   LEU A  90      26.191   1.947  28.599  1.00  8.06           O  
ATOM    733  CB  LEU A  90      25.743   0.539  25.897  1.00  9.22           C  
ATOM    734  CG  LEU A  90      24.518  -0.287  26.296  1.00  7.17           C  
ATOM    735  CD1 LEU A  90      23.307   0.167  25.493  1.00  7.45           C  
ATOM    736  CD2 LEU A  90      24.793  -1.763  26.048  1.00 10.76           C  
ATOM    737  N   LEU A  91      24.115   2.563  27.969  1.00  6.67           N  
ATOM    738  CA  LEU A  91      23.578   2.701  29.323  1.00  5.88           C  
ATOM    739  C   LEU A  91      22.297   1.877  29.362  1.00  7.65           C  
ATOM    740  O   LEU A  91      21.460   1.981  28.461  1.00  7.92           O  
ATOM    741  CB  LEU A  91      23.271   4.165  29.649  1.00  6.06           C  
ATOM    742  CG  LEU A  91      24.490   5.069  29.862  1.00  7.72           C  
ATOM    743  CD1 LEU A  91      24.037   6.516  30.030  1.00  9.04           C  
ATOM    744  CD2 LEU A  91      25.261   4.604  31.098  1.00 11.40           C  
ATOM    745  N   VAL A  92      22.147   1.056  30.397  1.00  7.74           N  
ATOM    746  CA  VAL A  92      20.973   0.196  30.526  1.00  9.41           C  
ATOM    747  C   VAL A  92      20.280   0.360  31.876  1.00  8.85           C  
ATOM    748  O   VAL A  92      20.929   0.302  32.920  1.00  9.80           O  
ATOM    749  CB  VAL A  92      21.368  -1.292  30.351  1.00  9.33           C  
ATOM    750  CG1 VAL A  92      20.167  -2.188  30.602  1.00 11.21           C  
ATOM    751  CG2 VAL A  92      21.923  -1.520  28.949  1.00  9.68           C  
ATOM    752  N   TYR A  93      18.962   0.546  31.846  1.00  8.30           N  
ATOM    753  CA  TYR A  93      18.179   0.713  33.072  1.00  7.46           C  
ATOM    754  C   TYR A  93      16.867  -0.059  33.053  1.00  9.64           C  
ATOM    755  O   TYR A  93      16.169  -0.096  32.039  1.00  9.58           O  
ATOM    756  CB  TYR A  93      17.833   2.185  33.292  1.00  7.49           C  
ATOM    757  CG  TYR A  93      19.013   3.115  33.250  1.00  7.32           C  
ATOM    758  CD1 TYR A  93      19.727   3.425  34.408  1.00 10.22           C  
ATOM    759  CD2 TYR A  93      19.428   3.677  32.045  1.00  8.50           C  
ATOM    760  CE1 TYR A  93      20.827   4.275  34.363  1.00  7.50           C  
ATOM    761  CE2 TYR A  93      20.519   4.520  31.989  1.00 10.65           C  
ATOM    762  CZ  TYR A  93      21.217   4.818  33.149  1.00  9.17           C  
ATOM    763  OH  TYR A  93      22.297   5.665  33.083  1.00  9.81           O  
ATOM    764  N   CYS A  94      16.525  -0.652  34.191  1.00  9.58           N  
ATOM    765  CA  CYS A  94      15.270  -1.383  34.321  1.00 11.58           C  
ATOM    766  C   CYS A  94      14.964  -1.598  35.795  1.00 11.27           C  
ATOM    767  O   CYS A  94      15.816  -1.357  36.656  1.00 12.83           O  
ATOM    768  CB  CYS A  94      15.356  -2.754  33.632  1.00 11.71           C  
ATOM    769  SG  CYS A  94      16.168  -4.070  34.608  1.00 12.06           S  
ATOM    770  N   ASP A  95      13.733  -2.008  36.085  1.00 13.29           N  
ATOM    771  CA  ASP A  95      13.353  -2.344  37.450  1.00 15.28           C  
ATOM    772  C   ASP A  95      13.033  -3.840  37.408  1.00 15.81           C  
ATOM    773  O   ASP A  95      13.032  -4.440  36.335  1.00 14.16           O  
ATOM    774  CB  ASP A  95      12.152  -1.522  37.960  1.00 14.63           C  
ATOM    775  CG  ASP A  95      11.055  -1.342  36.927  1.00 16.19           C  
ATOM    776  OD1 ASP A  95      10.946  -2.160  35.993  1.00 16.16           O  
ATOM    777  OD2 ASP A  95      10.279  -0.370  37.074  1.00 16.66           O  
ATOM    778  N   ASP A  96      12.781  -4.451  38.561  1.00 18.96           N  
ATOM    779  CA  ASP A  96      12.504  -5.884  38.602  1.00 20.56           C  
ATOM    780  C   ASP A  96      11.413  -6.363  37.654  1.00 20.25           C  
ATOM    781  O   ASP A  96      11.549  -7.411  37.027  1.00 19.79           O  
ATOM    782  CB  ASP A  96      12.154  -6.317  40.026  1.00 25.74           C  
ATOM    783  CG  ASP A  96      13.353  -6.310  40.945  1.00 27.79           C  
ATOM    784  OD1 ASP A  96      14.408  -6.847  40.547  1.00 33.13           O  
ATOM    785  OD2 ASP A  96      13.237  -5.779  42.067  1.00 35.26           O  
ATOM    786  N   GLU A  97      10.333  -5.599  37.556  1.00 20.92           N  
ATOM    787  CA  GLU A  97       9.216  -5.962  36.693  1.00 22.17           C  
ATOM    788  C   GLU A  97       9.593  -6.037  35.216  1.00 22.07           C  
ATOM    789  O   GLU A  97       8.908  -6.691  34.431  1.00 21.21           O  
ATOM    790  CB  GLU A  97       8.068  -4.964  36.869  1.00 25.44           C  
ATOM    791  CG  GLU A  97       7.371  -5.031  38.219  1.00 37.78           C  
ATOM    792  CD  GLU A  97       8.317  -4.805  39.384  1.00 43.22           C  
ATOM    793  OE1 GLU A  97       9.043  -3.786  39.372  1.00 45.28           O  
ATOM    794  OE2 GLU A  97       8.330  -5.642  40.314  1.00 42.89           O  
ATOM    795  N   ASN A  98      10.685  -5.380  34.840  1.00 17.80           N  
ATOM    796  CA  ASN A  98      11.110  -5.371  33.443  1.00 15.94           C  
ATOM    797  C   ASN A  98      12.511  -5.926  33.204  1.00 16.06           C  
ATOM    798  O   ASN A  98      13.054  -5.792  32.104  1.00 13.18           O  
ATOM    799  CB  ASN A  98      11.031  -3.942  32.901  1.00 16.46           C  
ATOM    800  CG  ASN A  98       9.621  -3.391  32.918  1.00 19.73           C  
ATOM    801  OD1 ASN A  98       8.775  -3.797  32.120  1.00 23.19           O  
ATOM    802  ND2 ASN A  98       9.354  -2.468  33.837  1.00 17.02           N  
ATOM    803  N   LYS A  99      13.088  -6.561  34.218  1.00 13.73           N  
ATOM    804  CA  LYS A  99      14.437  -7.107  34.102  1.00 14.87           C  
ATOM    805  C   LYS A  99      14.580  -8.218  33.063  1.00 14.96           C  
ATOM    806  O   LYS A  99      15.552  -8.238  32.307  1.00 14.14           O  
ATOM    807  CB  LYS A  99      14.920  -7.605  35.468  1.00 16.79           C  
ATOM    808  CG  LYS A  99      16.342  -8.144  35.460  1.00 18.70           C  
ATOM    809  CD  LYS A  99      16.878  -8.325  36.875  1.00 25.73           C  
ATOM    810  CE  LYS A  99      16.023  -9.280  37.685  1.00 30.36           C  
ATOM    811  NZ  LYS A  99      16.496  -9.377  39.094  1.00 34.03           N  
ATOM    812  N   VAL A 100      13.628  -9.147  33.025  1.00 15.47           N  
ATOM    813  CA  VAL A 100      13.688 -10.233  32.049  1.00 14.52           C  
ATOM    814  C   VAL A 100      13.612  -9.647  30.641  1.00 13.62           C  
ATOM    815  O   VAL A 100      14.373 -10.028  29.752  1.00 13.40           O  
ATOM    816  CB  VAL A 100      12.520 -11.229  32.240  1.00 17.58           C  
ATOM    817  CG1 VAL A 100      12.531 -12.268  31.124  1.00 14.99           C  
ATOM    818  CG2 VAL A 100      12.641 -11.914  33.593  1.00 18.88           C  
ATOM    819  N   PHE A 101      12.694  -8.707  30.454  1.00 14.49           N  
ATOM    820  CA  PHE A 101      12.518  -8.053  29.166  1.00 16.41           C  
ATOM    821  C   PHE A 101      13.790  -7.329  28.728  1.00 16.42           C  
ATOM    822  O   PHE A 101      14.326  -7.593  27.650  1.00 13.50           O  
ATOM    823  CB  PHE A 101      11.368  -7.052  29.243  1.00 16.85           C  
ATOM    824  CG  PHE A 101      11.188  -6.238  27.995  1.00 21.20           C  
ATOM    825  CD1 PHE A 101      10.807  -6.843  26.801  1.00 22.47           C  
ATOM    826  CD2 PHE A 101      11.394  -4.864  28.013  1.00 24.04           C  
ATOM    827  CE1 PHE A 101      10.633  -6.091  25.642  1.00 24.25           C  
ATOM    828  CE2 PHE A 101      11.224  -4.101  26.861  1.00 28.34           C  
ATOM    829  CZ  PHE A 101      10.842  -4.716  25.672  1.00 27.51           C  
HETATM  830  N   MSE A 102      14.271  -6.413  29.562  1.00 15.07           N  
HETATM  831  CA  MSE A 102      15.471  -5.656  29.229  1.00 15.73           C  
HETATM  832  C   MSE A 102      16.697  -6.542  29.030  1.00 15.29           C  
HETATM  833  O   MSE A 102      17.510  -6.291  28.138  1.00 14.86           O  
HETATM  834  CB  MSE A 102      15.761  -4.609  30.308  1.00 16.50           C  
HETATM  835  CG  MSE A 102      16.999  -3.766  30.031  1.00 12.98           C  
HETATM  836 SE   MSE A 102      16.938  -2.880  28.300  1.00 27.13          SE  
HETATM  837  CE  MSE A 102      15.668  -1.533  28.732  1.00  8.64           C  
ATOM    838  N   SER A 103      16.835  -7.578  29.852  1.00 17.48           N  
ATOM    839  CA  SER A 103      17.978  -8.478  29.733  1.00 17.27           C  
ATOM    840  C   SER A 103      18.018  -9.139  28.360  1.00 17.75           C  
ATOM    841  O   SER A 103      19.089  -9.324  27.783  1.00 18.72           O  
ATOM    842  CB  SER A 103      17.930  -9.555  30.822  1.00 17.33           C  
ATOM    843  OG  SER A 103      18.125  -8.986  32.103  1.00 22.22           O  
ATOM    844  N   LYS A 104      16.848  -9.489  27.836  1.00 18.40           N  
ATOM    845  CA  LYS A 104      16.772 -10.126  26.526  1.00 17.38           C  
ATOM    846  C   LYS A 104      17.196  -9.150  25.431  1.00 17.58           C  
ATOM    847  O   LYS A 104      17.929  -9.518  24.512  1.00 19.01           O  
ATOM    848  CB  LYS A 104      15.349 -10.623  26.261  1.00 18.69           C  
ATOM    849  CG  LYS A 104      15.172 -11.313  24.916  1.00 22.54           C  
ATOM    850  CD  LYS A 104      13.791 -11.952  24.792  1.00 23.95           C  
ATOM    851  CE  LYS A 104      12.674 -10.929  24.964  1.00 27.27           C  
ATOM    852  NZ  LYS A 104      11.319 -11.539  24.823  1.00 29.03           N  
ATOM    853  N   ILE A 105      16.734  -7.906  25.533  1.00 16.37           N  
ATOM    854  CA  ILE A 105      17.081  -6.884  24.551  1.00 16.07           C  
ATOM    855  C   ILE A 105      18.596  -6.688  24.526  1.00 14.20           C  
ATOM    856  O   ILE A 105      19.206  -6.640  23.458  1.00 15.34           O  
ATOM    857  CB  ILE A 105      16.404  -5.529  24.878  1.00 15.75           C  
ATOM    858  CG1 ILE A 105      14.885  -5.662  24.757  1.00 18.48           C  
ATOM    859  CG2 ILE A 105      16.901  -4.445  23.925  1.00 16.56           C  
ATOM    860  CD1 ILE A 105      14.134  -4.377  25.044  1.00 22.69           C  
ATOM    861  N   VAL A 106      19.198  -6.572  25.706  1.00 11.65           N  
ATOM    862  CA  VAL A 106      20.641  -6.388  25.798  1.00 13.23           C  
ATOM    863  C   VAL A 106      21.380  -7.546  25.132  1.00 17.19           C  
ATOM    864  O   VAL A 106      22.370  -7.336  24.431  1.00 15.73           O  
ATOM    865  CB  VAL A 106      21.103  -6.275  27.268  1.00 14.34           C  
ATOM    866  CG1 VAL A 106      22.621  -6.188  27.332  1.00 14.51           C  
ATOM    867  CG2 VAL A 106      20.482  -5.042  27.909  1.00 12.30           C  
ATOM    868  N   ASP A 107      20.894  -8.767  25.344  1.00 15.92           N  
ATOM    869  CA  ASP A 107      21.528  -9.939  24.748  1.00 19.28           C  
ATOM    870  C   ASP A 107      21.531  -9.877  23.224  1.00 18.25           C  
ATOM    871  O   ASP A 107      22.408 -10.453  22.581  1.00 19.40           O  
ATOM    872  CB  ASP A 107      20.820 -11.232  25.174  1.00 21.10           C  
ATOM    873  CG  ASP A 107      20.957 -11.522  26.654  1.00 24.44           C  
ATOM    874  OD1 ASP A 107      22.031 -11.238  27.225  1.00 24.29           O  
ATOM    875  OD2 ASP A 107      19.993 -12.057  27.244  1.00 26.54           O  
ATOM    876  N   ASN A 108      20.550  -9.187  22.650  1.00 16.67           N  
ATOM    877  CA  ASN A 108      20.448  -9.090  21.196  1.00 16.97           C  
ATOM    878  C   ASN A 108      21.076  -7.848  20.570  1.00 15.91           C  
ATOM    879  O   ASN A 108      20.954  -7.636  19.366  1.00 13.39           O  
ATOM    880  CB  ASN A 108      18.984  -9.189  20.759  1.00 19.30           C  
ATOM    881  CG  ASN A 108      18.415 -10.582  20.944  1.00 23.83           C  
ATOM    882  OD1 ASN A 108      18.184 -11.032  22.068  1.00 26.90           O  
ATOM    883  ND2 ASN A 108      18.194 -11.278  19.835  1.00 22.68           N  
ATOM    884  N   LEU A 109      21.741  -7.026  21.374  1.00 14.98           N  
ATOM    885  CA  LEU A 109      22.385  -5.828  20.840  1.00 14.18           C  
ATOM    886  C   LEU A 109      23.672  -6.221  20.135  1.00 16.48           C  
ATOM    887  O   LEU A 109      24.253  -7.265  20.431  1.00 14.47           O  
ATOM    888  CB  LEU A 109      22.727  -4.847  21.963  1.00 11.94           C  
ATOM    889  CG  LEU A 109      21.578  -4.194  22.728  1.00  9.62           C  
ATOM    890  CD1 LEU A 109      22.146  -3.384  23.887  1.00  8.05           C  
ATOM    891  CD2 LEU A 109      20.769  -3.304  21.795  1.00  8.93           C  
ATOM    892  N   PRO A 110      24.137  -5.388  19.190  1.00 16.03           N  
ATOM    893  CA  PRO A 110      25.377  -5.682  18.467  1.00 18.68           C  
ATOM    894  C   PRO A 110      26.539  -5.848  19.445  1.00 18.36           C  
ATOM    895  O   PRO A 110      26.588  -5.189  20.486  1.00 16.80           O  
ATOM    896  CB  PRO A 110      25.551  -4.459  17.572  1.00 17.68           C  
ATOM    897  CG  PRO A 110      24.137  -4.055  17.288  1.00 20.90           C  
ATOM    898  CD  PRO A 110      23.488  -4.181  18.649  1.00 17.75           C  
ATOM    899  N   THR A 111      27.473  -6.725  19.102  1.00 17.87           N  
ATOM    900  CA  THR A 111      28.631  -6.987  19.946  1.00 19.17           C  
ATOM    901  C   THR A 111      29.378  -5.717  20.354  1.00 18.59           C  
ATOM    902  O   THR A 111      29.683  -5.518  21.529  1.00 15.29           O  
ATOM    903  CB  THR A 111      29.625  -7.918  19.230  1.00 18.45           C  
ATOM    904  OG1 THR A 111      28.975  -9.154  18.913  1.00 26.33           O  
ATOM    905  CG2 THR A 111      30.828  -8.193  20.116  1.00 22.32           C  
ATOM    906  N   ALA A 112      29.671  -4.864  19.377  1.00 16.37           N  
ATOM    907  CA  ALA A 112      30.402  -3.627  19.631  1.00 18.47           C  
ATOM    908  C   ALA A 112      29.717  -2.716  20.643  1.00 17.46           C  
ATOM    909  O   ALA A 112      30.381  -2.010  21.401  1.00 19.35           O  
ATOM    910  CB  ALA A 112      30.624  -2.875  18.321  1.00 18.49           C  
ATOM    911  N   ILE A 113      28.390  -2.731  20.658  1.00 12.89           N  
ATOM    912  CA  ILE A 113      27.644  -1.887  21.583  1.00 16.15           C  
ATOM    913  C   ILE A 113      27.695  -2.444  23.001  1.00 15.76           C  
ATOM    914  O   ILE A 113      27.925  -1.706  23.959  1.00 17.40           O  
ATOM    915  CB  ILE A 113      26.179  -1.734  21.130  1.00 15.62           C  
ATOM    916  CG1 ILE A 113      26.143  -1.026  19.771  1.00 16.32           C  
ATOM    917  CG2 ILE A 113      25.391  -0.936  22.162  1.00 15.49           C  
ATOM    918  CD1 ILE A 113      24.753  -0.743  19.245  1.00 16.88           C  
ATOM    919  N   LYS A 114      27.491  -3.749  23.134  1.00 16.40           N  
ATOM    920  CA  LYS A 114      27.527  -4.383  24.446  1.00 17.88           C  
ATOM    921  C   LYS A 114      28.898  -4.255  25.099  1.00 18.65           C  
ATOM    922  O   LYS A 114      29.004  -4.206  26.323  1.00 19.90           O  
ATOM    923  CB  LYS A 114      27.149  -5.863  24.332  1.00 20.13           C  
ATOM    924  CG  LYS A 114      25.693  -6.097  23.967  1.00 23.14           C  
ATOM    925  CD  LYS A 114      25.324  -7.573  24.001  1.00 28.04           C  
ATOM    926  CE  LYS A 114      25.952  -8.340  22.854  1.00 31.86           C  
ATOM    927  NZ  LYS A 114      25.460  -9.747  22.805  1.00 36.71           N  
ATOM    928  N   ARG A 115      29.946  -4.185  24.285  1.00 19.13           N  
ATOM    929  CA  ARG A 115      31.299  -4.081  24.819  1.00 21.63           C  
ATOM    930  C   ARG A 115      31.620  -2.708  25.393  1.00 21.69           C  
ATOM    931  O   ARG A 115      32.625  -2.540  26.082  1.00 19.57           O  
ATOM    932  CB  ARG A 115      32.322  -4.458  23.745  1.00 29.14           C  
ATOM    933  CG  ARG A 115      32.066  -5.832  23.150  1.00 40.81           C  
ATOM    934  CD  ARG A 115      33.338  -6.510  22.674  1.00 51.82           C  
ATOM    935  NE  ARG A 115      33.045  -7.808  22.070  1.00 60.88           N  
ATOM    936  CZ  ARG A 115      33.959  -8.734  21.800  1.00 65.54           C  
ATOM    937  NH1 ARG A 115      35.235  -8.513  22.083  1.00 68.77           N  
ATOM    938  NH2 ARG A 115      33.595  -9.882  21.242  1.00 67.23           N  
ATOM    939  N   ASN A 116      30.768  -1.727  25.116  1.00 16.60           N  
ATOM    940  CA  ASN A 116      30.983  -0.385  25.639  1.00 13.28           C  
ATOM    941  C   ASN A 116      29.921  -0.012  26.664  1.00 13.98           C  
ATOM    942  O   ASN A 116      29.466   1.131  26.721  1.00 11.77           O  
ATOM    943  CB  ASN A 116      31.011   0.644  24.508  1.00 17.96           C  
ATOM    944  CG  ASN A 116      32.280   0.560  23.682  1.00 23.95           C  
ATOM    945  OD1 ASN A 116      32.393  -0.258  22.771  1.00 27.65           O  
ATOM    946  ND2 ASN A 116      33.253   1.399  24.014  1.00 24.96           N  
ATOM    947  N   LEU A 117      29.532  -0.993  27.472  1.00 14.76           N  
ATOM    948  CA  LEU A 117      28.539  -0.790  28.520  1.00 16.01           C  
ATOM    949  C   LEU A 117      29.169   0.082  29.606  1.00 16.50           C  
ATOM    950  O   LEU A 117      30.149  -0.311  30.238  1.00 19.94           O  
ATOM    951  CB  LEU A 117      28.119  -2.142  29.100  1.00 13.89           C  
ATOM    952  CG  LEU A 117      27.156  -2.147  30.288  1.00 15.07           C  
ATOM    953  CD1 LEU A 117      25.825  -1.532  29.881  1.00 13.69           C  
ATOM    954  CD2 LEU A 117      26.961  -3.579  30.766  1.00 16.68           C  
ATOM    955  N   ILE A 118      28.601   1.266  29.813  1.00 11.74           N  
ATOM    956  CA  ILE A 118      29.109   2.215  30.801  1.00 13.36           C  
ATOM    957  C   ILE A 118      28.505   1.995  32.180  1.00 12.53           C  
ATOM    958  O   ILE A 118      29.206   2.033  33.191  1.00 12.37           O  
ATOM    959  CB  ILE A 118      28.810   3.664  30.367  1.00 14.81           C  
ATOM    960  CG1 ILE A 118      29.505   3.958  29.037  1.00 17.20           C  
ATOM    961  CG2 ILE A 118      29.273   4.644  31.445  1.00 16.33           C  
ATOM    962  CD1 ILE A 118      29.137   5.297  28.442  1.00 15.95           C  
ATOM    963  N   LYS A 119      27.196   1.782  32.216  1.00  9.94           N  
ATOM    964  CA  LYS A 119      26.491   1.553  33.470  1.00  8.83           C  
ATOM    965  C   LYS A 119      25.264   0.711  33.185  1.00 12.00           C  
ATOM    966  O   LYS A 119      24.547   0.953  32.216  1.00  9.96           O  
ATOM    967  CB  LYS A 119      26.062   2.883  34.105  1.00 10.54           C  
ATOM    968  CG  LYS A 119      25.176   2.742  35.358  1.00 12.68           C  
ATOM    969  CD  LYS A 119      25.904   2.066  36.516  1.00 12.97           C  
ATOM    970  CE  LYS A 119      25.005   1.904  37.747  1.00  9.78           C  
ATOM    971  NZ  LYS A 119      24.704   3.205  38.415  1.00  9.17           N  
ATOM    972  N   ASP A 120      25.043  -0.291  34.025  1.00 11.88           N  
ATOM    973  CA  ASP A 120      23.892  -1.164  33.887  1.00 12.15           C  
ATOM    974  C   ASP A 120      23.189  -1.204  35.238  1.00 13.35           C  
ATOM    975  O   ASP A 120      23.647  -1.875  36.158  1.00 13.72           O  
ATOM    976  CB  ASP A 120      24.332  -2.579  33.492  1.00 13.47           C  
ATOM    977  CG  ASP A 120      23.156  -3.506  33.216  1.00 18.79           C  
ATOM    978  OD1 ASP A 120      22.239  -3.586  34.061  1.00 19.37           O  
ATOM    979  OD2 ASP A 120      23.149  -4.162  32.155  1.00 26.90           O  
ATOM    980  N   PHE A 121      22.112  -0.440  35.374  1.00  9.12           N  
ATOM    981  CA  PHE A 121      21.345  -0.460  36.612  1.00  8.53           C  
ATOM    982  C   PHE A 121      20.158  -1.323  36.233  1.00 10.99           C  
ATOM    983  O   PHE A 121      19.062  -0.820  35.976  1.00 12.01           O  
ATOM    984  CB  PHE A 121      20.864   0.938  37.000  1.00  8.25           C  
ATOM    985  CG  PHE A 121      20.292   1.008  38.388  1.00  9.71           C  
ATOM    986  CD1 PHE A 121      21.126   1.167  39.490  1.00  9.45           C  
ATOM    987  CD2 PHE A 121      18.926   0.875  38.597  1.00 13.08           C  
ATOM    988  CE1 PHE A 121      20.606   1.190  40.781  1.00 10.63           C  
ATOM    989  CE2 PHE A 121      18.394   0.895  39.887  1.00 11.99           C  
ATOM    990  CZ  PHE A 121      19.238   1.054  40.981  1.00 12.89           C  
ATOM    991  N   CYS A 122      20.385  -2.631  36.182  1.00 12.06           N  
ATOM    992  CA  CYS A 122      19.331  -3.542  35.781  1.00 13.91           C  
ATOM    993  C   CYS A 122      19.612  -5.009  36.086  1.00 15.31           C  
ATOM    994  O   CYS A 122      19.032  -5.583  37.008  1.00 15.62           O  
ATOM    995  CB  CYS A 122      19.078  -3.364  34.280  1.00 13.84           C  
ATOM    996  SG  CYS A 122      17.857  -4.508  33.568  1.00 13.88           S  
ATOM    997  N   ARG A 123      20.511  -5.611  35.318  1.00 16.09           N  
ATOM    998  CA  ARG A 123      20.827  -7.025  35.485  1.00 18.40           C  
ATOM    999  C   ARG A 123      21.351  -7.484  36.846  1.00 17.94           C  
ATOM   1000  O   ARG A 123      21.097  -8.621  37.244  1.00 17.65           O  
ATOM   1001  CB  ARG A 123      21.772  -7.468  34.366  1.00 19.65           C  
ATOM   1002  CG  ARG A 123      21.072  -7.500  33.007  1.00 28.18           C  
ATOM   1003  CD  ARG A 123      22.004  -7.899  31.879  1.00 29.84           C  
ATOM   1004  NE  ARG A 123      23.045  -6.901  31.658  1.00 32.33           N  
ATOM   1005  CZ  ARG A 123      24.006  -7.013  30.748  1.00 29.90           C  
ATOM   1006  NH1 ARG A 123      24.060  -8.083  29.967  1.00 27.70           N  
ATOM   1007  NH2 ARG A 123      24.913  -6.056  30.619  1.00 29.83           N  
ATOM   1008  N   LYS A 124      22.063  -6.621  37.567  1.00 13.84           N  
ATOM   1009  CA  LYS A 124      22.574  -7.010  38.881  1.00 12.49           C  
ATOM   1010  C   LYS A 124      21.558  -6.778  40.004  1.00 10.77           C  
ATOM   1011  O   LYS A 124      21.839  -7.074  41.164  1.00 12.23           O  
ATOM   1012  CB  LYS A 124      23.877  -6.264  39.210  1.00 15.02           C  
ATOM   1013  CG  LYS A 124      25.124  -6.785  38.485  1.00 17.86           C  
ATOM   1014  CD  LYS A 124      26.376  -6.035  38.942  1.00 21.21           C  
ATOM   1015  CE  LYS A 124      27.647  -6.566  38.282  1.00 24.54           C  
ATOM   1016  NZ  LYS A 124      28.878  -5.873  38.791  1.00 21.46           N  
ATOM   1017  N   LEU A 125      20.385  -6.246  39.670  1.00  9.74           N  
ATOM   1018  CA  LEU A 125      19.359  -6.009  40.684  1.00 11.32           C  
ATOM   1019  C   LEU A 125      18.803  -7.337  41.180  1.00 14.53           C  
ATOM   1020  O   LEU A 125      18.539  -8.239  40.388  1.00 14.63           O  
ATOM   1021  CB  LEU A 125      18.213  -5.171  40.115  1.00 11.72           C  
ATOM   1022  CG  LEU A 125      18.482  -3.693  39.848  1.00 13.13           C  
ATOM   1023  CD1 LEU A 125      17.307  -3.105  39.084  1.00 13.14           C  
ATOM   1024  CD2 LEU A 125      18.690  -2.955  41.168  1.00 13.06           C  
ATOM   1025  N   SER A 126      18.630  -7.454  42.493  1.00 13.97           N  
ATOM   1026  CA  SER A 126      18.095  -8.673  43.087  1.00 18.03           C  
ATOM   1027  C   SER A 126      16.570  -8.624  43.178  1.00 20.57           C  
ATOM   1028  O   SER A 126      15.954  -9.708  43.269  1.00 24.85           O  
ATOM   1029  CB  SER A 126      18.697  -8.899  44.479  1.00 18.07           C  
ATOM   1030  OG  SER A 126      18.407  -7.823  45.351  1.00 15.78           O  
TER    1031      SER A 126                                                      
ATOM   1032  N   TYR B   3      24.874 -14.238  65.592  1.00 21.36           N  
ATOM   1033  CA  TYR B   3      24.778 -13.845  64.154  1.00 14.51           C  
ATOM   1034  C   TYR B   3      24.644 -15.062  63.250  1.00 13.36           C  
ATOM   1035  O   TYR B   3      25.275 -16.090  63.494  1.00 14.59           O  
ATOM   1036  CB  TYR B   3      26.025 -13.057  63.736  1.00 14.32           C  
ATOM   1037  CG  TYR B   3      26.252 -11.805  64.544  1.00 12.05           C  
ATOM   1038  CD1 TYR B   3      27.202 -11.769  65.564  1.00 12.30           C  
ATOM   1039  CD2 TYR B   3      25.492 -10.662  64.309  1.00 10.81           C  
ATOM   1040  CE1 TYR B   3      27.388 -10.616  66.331  1.00 14.06           C  
ATOM   1041  CE2 TYR B   3      25.667  -9.512  65.069  1.00 13.41           C  
ATOM   1042  CZ  TYR B   3      26.614  -9.496  66.076  1.00 15.79           C  
ATOM   1043  OH  TYR B   3      26.781  -8.356  66.825  1.00 14.76           O  
ATOM   1044  N   LYS B   4      23.823 -14.950  62.210  1.00 11.22           N  
ATOM   1045  CA  LYS B   4      23.663 -16.057  61.274  1.00 13.45           C  
ATOM   1046  C   LYS B   4      23.831 -15.659  59.804  1.00 10.36           C  
ATOM   1047  O   LYS B   4      23.870 -16.522  58.933  1.00 10.86           O  
ATOM   1048  CB  LYS B   4      22.316 -16.761  61.471  1.00 16.58           C  
ATOM   1049  CG  LYS B   4      21.093 -15.942  61.128  1.00 16.48           C  
ATOM   1050  CD  LYS B   4      19.882 -16.859  61.028  1.00 21.17           C  
ATOM   1051  CE  LYS B   4      18.595 -16.085  60.822  1.00 27.98           C  
ATOM   1052  NZ  LYS B   4      18.247 -15.263  62.014  1.00 29.87           N  
ATOM   1053  N   ASN B   5      23.921 -14.359  59.523  1.00  8.93           N  
ATOM   1054  CA  ASN B   5      24.134 -13.899  58.150  1.00  8.93           C  
ATOM   1055  C   ASN B   5      24.842 -12.553  58.160  1.00  8.91           C  
ATOM   1056  O   ASN B   5      24.222 -11.500  58.322  1.00 10.65           O  
ATOM   1057  CB  ASN B   5      22.820 -13.791  57.372  1.00 11.88           C  
ATOM   1058  CG  ASN B   5      23.049 -13.491  55.898  1.00 13.66           C  
ATOM   1059  OD1 ASN B   5      24.105 -13.815  55.347  1.00 19.21           O  
ATOM   1060  ND2 ASN B   5      22.060 -12.887  55.250  1.00 22.41           N  
ATOM   1061  N   ILE B   6      26.152 -12.612  57.965  1.00  8.00           N  
ATOM   1062  CA  ILE B   6      27.003 -11.433  57.994  1.00  9.10           C  
ATOM   1063  C   ILE B   6      27.177 -10.713  56.666  1.00  8.01           C  
ATOM   1064  O   ILE B   6      27.518 -11.327  55.654  1.00  9.10           O  
ATOM   1065  CB  ILE B   6      28.416 -11.809  58.500  1.00  9.03           C  
ATOM   1066  CG1 ILE B   6      28.320 -12.480  59.874  1.00  9.90           C  
ATOM   1067  CG2 ILE B   6      29.303 -10.572  58.544  1.00 10.80           C  
ATOM   1068  CD1 ILE B   6      27.770 -11.591  60.966  1.00  9.93           C  
ATOM   1069  N   LEU B   7      26.941  -9.405  56.678  1.00  8.14           N  
ATOM   1070  CA  LEU B   7      27.147  -8.591  55.489  1.00  6.09           C  
ATOM   1071  C   LEU B   7      28.588  -8.124  55.596  1.00  6.79           C  
ATOM   1072  O   LEU B   7      28.950  -7.434  56.551  1.00  7.97           O  
ATOM   1073  CB  LEU B   7      26.225  -7.367  55.478  1.00  7.81           C  
ATOM   1074  CG  LEU B   7      26.529  -6.349  54.369  1.00  8.36           C  
ATOM   1075  CD1 LEU B   7      26.304  -6.988  53.002  1.00  9.26           C  
ATOM   1076  CD2 LEU B   7      25.638  -5.118  54.545  1.00  7.47           C  
ATOM   1077  N   THR B   8      29.417  -8.518  54.635  1.00  6.69           N  
ATOM   1078  CA  THR B   8      30.821  -8.123  54.639  1.00  7.81           C  
ATOM   1079  C   THR B   8      31.088  -7.181  53.468  1.00  6.38           C  
ATOM   1080  O   THR B   8      30.726  -7.481  52.328  1.00  6.46           O  
ATOM   1081  CB  THR B   8      31.759  -9.352  54.501  1.00 10.09           C  
ATOM   1082  OG1 THR B   8      31.631 -10.194  55.656  1.00  7.20           O  
ATOM   1083  CG2 THR B   8      33.214  -8.901  54.370  1.00  8.79           C  
ATOM   1084  N   LEU B   9      31.706  -6.039  53.757  1.00  4.35           N  
ATOM   1085  CA  LEU B   9      32.043  -5.062  52.729  1.00  5.78           C  
ATOM   1086  C   LEU B   9      33.558  -4.900  52.689  1.00  6.78           C  
ATOM   1087  O   LEU B   9      34.209  -4.773  53.731  1.00  6.68           O  
ATOM   1088  CB  LEU B   9      31.407  -3.701  53.039  1.00  6.10           C  
ATOM   1089  CG  LEU B   9      29.928  -3.657  53.430  1.00  6.69           C  
ATOM   1090  CD1 LEU B   9      29.491  -2.202  53.589  1.00  7.98           C  
ATOM   1091  CD2 LEU B   9      29.087  -4.351  52.367  1.00  8.90           C  
ATOM   1092  N   ILE B  10      34.125  -4.911  51.490  1.00  5.68           N  
ATOM   1093  CA  ILE B  10      35.562  -4.744  51.369  1.00  6.72           C  
ATOM   1094  C   ILE B  10      35.965  -4.002  50.110  1.00  7.62           C  
ATOM   1095  O   ILE B  10      35.402  -4.206  49.037  1.00  5.59           O  
ATOM   1096  CB  ILE B  10      36.308  -6.109  51.406  1.00  6.91           C  
ATOM   1097  CG1 ILE B  10      37.820  -5.882  51.274  1.00  7.02           C  
ATOM   1098  CG2 ILE B  10      35.802  -7.021  50.297  1.00  6.03           C  
ATOM   1099  CD1 ILE B  10      38.662  -7.130  51.515  1.00  8.43           C  
ATOM   1100  N   SER B  11      36.934  -3.110  50.267  1.00  7.10           N  
ATOM   1101  CA  SER B  11      37.476  -2.363  49.148  1.00  6.62           C  
ATOM   1102  C   SER B  11      38.942  -2.164  49.466  1.00  8.26           C  
ATOM   1103  O   SER B  11      39.288  -1.400  50.368  1.00  7.92           O  
ATOM   1104  CB  SER B  11      36.790  -1.008  48.984  1.00  6.11           C  
ATOM   1105  OG  SER B  11      37.256  -0.365  47.808  1.00  9.34           O  
ATOM   1106  N   VAL B  12      39.792  -2.885  48.742  1.00  7.09           N  
ATOM   1107  CA  VAL B  12      41.239  -2.801  48.918  1.00 10.34           C  
ATOM   1108  C   VAL B  12      41.924  -2.927  47.557  1.00 12.03           C  
ATOM   1109  O   VAL B  12      41.310  -3.347  46.576  1.00 10.61           O  
ATOM   1110  CB  VAL B  12      41.782  -3.938  49.832  1.00 10.18           C  
ATOM   1111  CG1 VAL B  12      41.208  -3.817  51.237  1.00  7.55           C  
ATOM   1112  CG2 VAL B  12      41.446  -5.301  49.234  1.00 11.44           C  
ATOM   1113  N   ASN B  13      43.197  -2.553  47.500  1.00 11.33           N  
ATOM   1114  CA  ASN B  13      43.973  -2.680  46.275  1.00 11.60           C  
ATOM   1115  C   ASN B  13      44.161  -4.169  46.021  1.00 10.16           C  
ATOM   1116  O   ASN B  13      44.092  -4.971  46.953  1.00 11.25           O  
ATOM   1117  CB  ASN B  13      45.327  -1.996  46.446  1.00 14.31           C  
ATOM   1118  CG  ASN B  13      45.205  -0.496  46.587  1.00 19.40           C  
ATOM   1119  OD1 ASN B  13      46.076   0.158  47.157  1.00 27.47           O  
ATOM   1120  ND2 ASN B  13      44.121   0.060  46.054  1.00 20.72           N  
ATOM   1121  N   ASN B  14      44.410  -4.534  44.769  1.00 10.10           N  
ATOM   1122  CA  ASN B  14      44.581  -5.938  44.400  1.00 11.06           C  
ATOM   1123  C   ASN B  14      45.570  -6.732  45.250  1.00 10.81           C  
ATOM   1124  O   ASN B  14      45.307  -7.888  45.580  1.00 10.95           O  
ATOM   1125  CB  ASN B  14      44.995  -6.057  42.930  1.00 10.61           C  
ATOM   1126  CG  ASN B  14      43.954  -5.496  41.982  1.00 15.18           C  
ATOM   1127  OD1 ASN B  14      42.782  -5.372  42.330  1.00 14.69           O  
ATOM   1128  ND2 ASN B  14      44.378  -5.164  40.769  1.00 19.56           N  
ATOM   1129  N   ASP B  15      46.702  -6.125  45.602  1.00 10.94           N  
ATOM   1130  CA  ASP B  15      47.705  -6.838  46.383  1.00 10.98           C  
ATOM   1131  C   ASP B  15      47.330  -7.096  47.836  1.00 10.19           C  
ATOM   1132  O   ASP B  15      48.071  -7.759  48.557  1.00 10.38           O  
ATOM   1133  CB  ASP B  15      49.065  -6.124  46.325  1.00 14.95           C  
ATOM   1134  CG  ASP B  15      49.000  -4.684  46.787  1.00 21.05           C  
ATOM   1135  OD1 ASP B  15      48.229  -4.376  47.719  1.00 22.00           O  
ATOM   1136  OD2 ASP B  15      49.746  -3.853  46.223  1.00 30.99           O  
ATOM   1137  N   ASN B  16      46.183  -6.581  48.267  1.00 11.48           N  
ATOM   1138  CA  ASN B  16      45.732  -6.790  49.641  1.00  7.76           C  
ATOM   1139  C   ASN B  16      44.579  -7.784  49.751  1.00  8.08           C  
ATOM   1140  O   ASN B  16      44.177  -8.141  50.855  1.00  8.44           O  
ATOM   1141  CB  ASN B  16      45.291  -5.466  50.279  1.00 10.28           C  
ATOM   1142  CG  ASN B  16      46.462  -4.627  50.763  1.00 15.33           C  
ATOM   1143  OD1 ASN B  16      47.456  -5.156  51.263  1.00 15.34           O  
ATOM   1144  ND2 ASN B  16      46.339  -3.308  50.640  1.00 12.76           N  
ATOM   1145  N   PHE B  17      44.050  -8.238  48.619  1.00  7.20           N  
ATOM   1146  CA  PHE B  17      42.923  -9.167  48.655  1.00  8.00           C  
ATOM   1147  C   PHE B  17      43.147 -10.464  49.434  1.00  8.33           C  
ATOM   1148  O   PHE B  17      42.342 -10.807  50.296  1.00  7.68           O  
ATOM   1149  CB  PHE B  17      42.446  -9.503  47.237  1.00  9.52           C  
ATOM   1150  CG  PHE B  17      41.524  -8.472  46.637  1.00  8.82           C  
ATOM   1151  CD1 PHE B  17      40.442  -7.979  47.362  1.00  9.39           C  
ATOM   1152  CD2 PHE B  17      41.709  -8.030  45.330  1.00  9.79           C  
ATOM   1153  CE1 PHE B  17      39.554  -7.063  46.793  1.00 11.35           C  
ATOM   1154  CE2 PHE B  17      40.827  -7.116  44.753  1.00  9.80           C  
ATOM   1155  CZ  PHE B  17      39.746  -6.631  45.487  1.00 12.77           C  
ATOM   1156  N   GLU B  18      44.218 -11.194  49.136  1.00  8.33           N  
ATOM   1157  CA  GLU B  18      44.467 -12.456  49.833  1.00  9.72           C  
ATOM   1158  C   GLU B  18      44.568 -12.297  51.348  1.00  6.59           C  
ATOM   1159  O   GLU B  18      43.893 -13.004  52.094  1.00  7.10           O  
ATOM   1160  CB  GLU B  18      45.735 -13.128  49.290  1.00  9.13           C  
ATOM   1161  CG  GLU B  18      46.238 -14.336  50.100  1.00  9.85           C  
ATOM   1162  CD  GLU B  18      45.206 -15.448  50.289  1.00  8.42           C  
ATOM   1163  OE1 GLU B  18      44.234 -15.524  49.511  1.00  9.56           O  
ATOM   1164  OE2 GLU B  18      45.382 -16.271  51.218  1.00  8.00           O  
ATOM   1165  N   ASN B  19      45.401 -11.369  51.806  1.00  9.24           N  
ATOM   1166  CA  ASN B  19      45.557 -11.164  53.242  1.00  9.87           C  
ATOM   1167  C   ASN B  19      44.248 -10.732  53.898  1.00  8.85           C  
ATOM   1168  O   ASN B  19      43.897 -11.222  54.976  1.00  8.14           O  
ATOM   1169  CB  ASN B  19      46.644 -10.121  53.523  1.00 14.61           C  
ATOM   1170  CG  ASN B  19      48.006 -10.540  52.996  1.00 22.00           C  
ATOM   1171  OD1 ASN B  19      48.394 -11.704  53.106  1.00 25.40           O  
ATOM   1172  ND2 ASN B  19      48.743  -9.590  52.434  1.00 24.63           N  
ATOM   1173  N   TYR B  20      43.531  -9.813  53.257  1.00  8.18           N  
ATOM   1174  CA  TYR B  20      42.266  -9.340  53.804  1.00  8.95           C  
ATOM   1175  C   TYR B  20      41.182 -10.413  53.812  1.00  6.99           C  
ATOM   1176  O   TYR B  20      40.396 -10.486  54.756  1.00  6.01           O  
ATOM   1177  CB  TYR B  20      41.754  -8.112  53.038  1.00  7.13           C  
ATOM   1178  CG  TYR B  20      42.236  -6.785  53.592  1.00 10.34           C  
ATOM   1179  CD1 TYR B  20      43.548  -6.365  53.404  1.00 10.74           C  
ATOM   1180  CD2 TYR B  20      41.368  -5.940  54.287  1.00  8.51           C  
ATOM   1181  CE1 TYR B  20      43.987  -5.135  53.886  1.00 12.05           C  
ATOM   1182  CE2 TYR B  20      41.797  -4.704  54.778  1.00 10.80           C  
ATOM   1183  CZ  TYR B  20      43.110  -4.309  54.569  1.00  8.47           C  
ATOM   1184  OH  TYR B  20      43.553  -3.083  55.017  1.00  8.55           O  
ATOM   1185  N   PHE B  21      41.125 -11.248  52.780  1.00  5.65           N  
ATOM   1186  CA  PHE B  21      40.097 -12.284  52.766  1.00  7.22           C  
ATOM   1187  C   PHE B  21      40.299 -13.326  53.856  1.00  6.90           C  
ATOM   1188  O   PHE B  21      39.324 -13.832  54.410  1.00  8.49           O  
ATOM   1189  CB  PHE B  21      39.983 -12.952  51.392  1.00  5.51           C  
ATOM   1190  CG  PHE B  21      38.875 -12.384  50.547  1.00  7.65           C  
ATOM   1191  CD1 PHE B  21      39.053 -11.194  49.852  1.00  6.57           C  
ATOM   1192  CD2 PHE B  21      37.629 -13.008  50.502  1.00  8.14           C  
ATOM   1193  CE1 PHE B  21      38.005 -10.630  49.123  1.00  8.19           C  
ATOM   1194  CE2 PHE B  21      36.577 -12.451  49.778  1.00  7.92           C  
ATOM   1195  CZ  PHE B  21      36.765 -11.262  49.089  1.00  7.63           C  
ATOM   1196  N   ARG B  22      41.545 -13.654  54.184  1.00  8.64           N  
ATOM   1197  CA  ARG B  22      41.753 -14.615  55.260  1.00  7.68           C  
ATOM   1198  C   ARG B  22      41.218 -13.986  56.546  1.00  9.23           C  
ATOM   1199  O   ARG B  22      40.626 -14.672  57.380  1.00  9.14           O  
ATOM   1200  CB  ARG B  22      43.234 -14.984  55.408  1.00  9.83           C  
ATOM   1201  CG  ARG B  22      43.737 -15.893  54.292  1.00 10.47           C  
ATOM   1202  CD  ARG B  22      45.028 -16.626  54.665  1.00 13.14           C  
ATOM   1203  NE  ARG B  22      46.093 -15.705  55.047  1.00 13.85           N  
ATOM   1204  CZ  ARG B  22      46.393 -15.381  56.301  1.00 16.65           C  
ATOM   1205  NH1 ARG B  22      47.374 -14.525  56.546  1.00 19.74           N  
ATOM   1206  NH2 ARG B  22      45.724 -15.926  57.310  1.00 16.23           N  
ATOM   1207  N   LYS B  23      41.398 -12.673  56.692  1.00  7.74           N  
ATOM   1208  CA  LYS B  23      40.906 -11.974  57.875  1.00  7.68           C  
ATOM   1209  C   LYS B  23      39.377 -11.989  57.872  1.00  5.61           C  
ATOM   1210  O   LYS B  23      38.747 -12.230  58.905  1.00  7.57           O  
ATOM   1211  CB  LYS B  23      41.417 -10.528  57.899  1.00  9.24           C  
ATOM   1212  CG  LYS B  23      41.097  -9.790  59.192  1.00 11.93           C  
ATOM   1213  CD  LYS B  23      41.651  -8.368  59.170  1.00 14.74           C  
ATOM   1214  CE  LYS B  23      41.414  -7.664  60.495  1.00 14.38           C  
ATOM   1215  NZ  LYS B  23      42.184  -8.300  61.608  1.00 14.94           N  
ATOM   1216  N   ILE B  24      38.780 -11.740  56.710  1.00  5.67           N  
ATOM   1217  CA  ILE B  24      37.320 -11.754  56.607  1.00  7.29           C  
ATOM   1218  C   ILE B  24      36.753 -13.062  57.160  1.00  6.15           C  
ATOM   1219  O   ILE B  24      35.866 -13.060  58.012  1.00  5.44           O  
ATOM   1220  CB  ILE B  24      36.851 -11.614  55.145  1.00  7.36           C  
ATOM   1221  CG1 ILE B  24      37.094 -10.182  54.655  1.00  8.85           C  
ATOM   1222  CG2 ILE B  24      35.367 -11.981  55.032  1.00  6.64           C  
ATOM   1223  CD1 ILE B  24      36.766  -9.965  53.187  1.00 10.23           C  
ATOM   1224  N   PHE B  25      37.273 -14.181  56.675  1.00  7.30           N  
ATOM   1225  CA  PHE B  25      36.786 -15.477  57.122  1.00  6.63           C  
ATOM   1226  C   PHE B  25      37.036 -15.736  58.600  1.00  6.31           C  
ATOM   1227  O   PHE B  25      36.211 -16.363  59.267  1.00  8.06           O  
ATOM   1228  CB  PHE B  25      37.379 -16.585  56.248  1.00  6.24           C  
ATOM   1229  CG  PHE B  25      36.784 -16.631  54.864  1.00  7.17           C  
ATOM   1230  CD1 PHE B  25      35.424 -16.880  54.690  1.00 10.68           C  
ATOM   1231  CD2 PHE B  25      37.574 -16.405  53.740  1.00  8.30           C  
ATOM   1232  CE1 PHE B  25      34.854 -16.902  53.414  1.00  9.57           C  
ATOM   1233  CE2 PHE B  25      37.018 -16.424  52.459  1.00  9.90           C  
ATOM   1234  CZ  PHE B  25      35.653 -16.674  52.295  1.00  9.39           C  
ATOM   1235  N   LEU B  26      38.160 -15.256  59.125  1.00  6.24           N  
ATOM   1236  CA  LEU B  26      38.429 -15.438  60.548  1.00  7.07           C  
ATOM   1237  C   LEU B  26      37.368 -14.669  61.341  1.00  8.61           C  
ATOM   1238  O   LEU B  26      36.790 -15.187  62.301  1.00  5.92           O  
ATOM   1239  CB  LEU B  26      39.826 -14.922  60.903  1.00  9.61           C  
ATOM   1240  CG  LEU B  26      40.979 -15.783  60.382  1.00 11.99           C  
ATOM   1241  CD1 LEU B  26      42.318 -15.135  60.716  1.00 15.65           C  
ATOM   1242  CD2 LEU B  26      40.888 -17.159  61.010  1.00 15.48           C  
ATOM   1243  N   ASP B  27      37.096 -13.436  60.929  1.00  8.13           N  
ATOM   1244  CA  ASP B  27      36.103 -12.634  61.626  1.00  7.07           C  
ATOM   1245  C   ASP B  27      34.694 -13.209  61.508  1.00  7.64           C  
ATOM   1246  O   ASP B  27      33.921 -13.169  62.470  1.00  7.91           O  
ATOM   1247  CB  ASP B  27      36.155 -11.187  61.136  1.00  7.16           C  
ATOM   1248  CG  ASP B  27      37.445 -10.494  61.533  1.00 11.83           C  
ATOM   1249  OD1 ASP B  27      38.008 -10.859  62.590  1.00 13.94           O  
ATOM   1250  OD2 ASP B  27      37.894  -9.586  60.805  1.00  9.25           O  
ATOM   1251  N   VAL B  28      34.356 -13.751  60.342  1.00  7.89           N  
ATOM   1252  CA  VAL B  28      33.037 -14.357  60.160  1.00  7.06           C  
ATOM   1253  C   VAL B  28      32.926 -15.562  61.097  1.00  9.16           C  
ATOM   1254  O   VAL B  28      31.903 -15.760  61.754  1.00  7.46           O  
ATOM   1255  CB  VAL B  28      32.816 -14.809  58.693  1.00  6.73           C  
ATOM   1256  CG1 VAL B  28      31.580 -15.694  58.589  1.00  7.73           C  
ATOM   1257  CG2 VAL B  28      32.634 -13.586  57.804  1.00  7.11           C  
ATOM   1258  N   ARG B  29      33.987 -16.359  61.174  1.00  8.79           N  
ATOM   1259  CA  ARG B  29      33.973 -17.523  62.054  1.00  7.46           C  
ATOM   1260  C   ARG B  29      33.776 -17.098  63.509  1.00  8.15           C  
ATOM   1261  O   ARG B  29      33.002 -17.712  64.242  1.00  9.77           O  
ATOM   1262  CB  ARG B  29      35.277 -18.318  61.898  1.00  8.24           C  
ATOM   1263  CG  ARG B  29      35.368 -19.078  60.575  1.00  9.41           C  
ATOM   1264  CD  ARG B  29      36.749 -19.682  60.375  1.00  8.70           C  
ATOM   1265  NE  ARG B  29      36.866 -20.456  59.139  1.00  8.62           N  
ATOM   1266  CZ  ARG B  29      36.483 -21.722  59.003  1.00  8.78           C  
ATOM   1267  NH1 ARG B  29      35.950 -22.369  60.030  1.00  9.82           N  
ATOM   1268  NH2 ARG B  29      36.656 -22.349  57.843  1.00  7.70           N  
ATOM   1269  N   SER B  30      34.465 -16.037  63.918  1.00  8.47           N  
ATOM   1270  CA  SER B  30      34.359 -15.538  65.287  1.00  8.70           C  
ATOM   1271  C   SER B  30      32.961 -15.039  65.643  1.00 11.97           C  
ATOM   1272  O   SER B  30      32.552 -15.105  66.807  1.00 10.24           O  
ATOM   1273  CB  SER B  30      35.365 -14.405  65.520  1.00 10.41           C  
ATOM   1274  OG  SER B  30      36.696 -14.894  65.528  1.00 11.54           O  
ATOM   1275  N   SER B  31      32.233 -14.544  64.644  1.00  9.60           N  
ATOM   1276  CA  SER B  31      30.889 -14.011  64.854  1.00 10.45           C  
ATOM   1277  C   SER B  31      29.856 -15.081  65.192  1.00 14.38           C  
ATOM   1278  O   SER B  31      28.767 -14.765  65.677  1.00 12.30           O  
ATOM   1279  CB  SER B  31      30.422 -13.255  63.607  1.00 11.04           C  
ATOM   1280  OG  SER B  31      30.032 -14.161  62.589  1.00 12.20           O  
ATOM   1281  N   GLY B  32      30.193 -16.340  64.928  1.00 10.52           N  
ATOM   1282  CA  GLY B  32      29.270 -17.425  65.206  1.00 11.98           C  
ATOM   1283  C   GLY B  32      28.446 -17.773  63.980  1.00 13.86           C  
ATOM   1284  O   GLY B  32      27.744 -18.785  63.947  1.00 12.72           O  
ATOM   1285  N   SER B  33      28.535 -16.928  62.959  1.00 10.25           N  
ATOM   1286  CA  SER B  33      27.795 -17.154  61.730  1.00 10.12           C  
ATOM   1287  C   SER B  33      28.492 -18.175  60.842  1.00 13.27           C  
ATOM   1288  O   SER B  33      29.716 -18.303  60.857  1.00 14.12           O  
ATOM   1289  CB  SER B  33      27.634 -15.844  60.953  1.00 11.43           C  
ATOM   1290  OG  SER B  33      26.877 -16.052  59.770  1.00  9.60           O  
ATOM   1291  N   LYS B  34      27.692 -18.904  60.075  1.00 12.90           N  
ATOM   1292  CA  LYS B  34      28.201 -19.903  59.151  1.00 16.28           C  
ATOM   1293  C   LYS B  34      28.040 -19.350  57.738  1.00 15.90           C  
ATOM   1294  O   LYS B  34      28.468 -19.973  56.766  1.00 17.22           O  
ATOM   1295  CB  LYS B  34      27.387 -21.195  59.265  1.00 20.08           C  
ATOM   1296  CG  LYS B  34      27.424 -21.879  60.621  1.00 26.09           C  
ATOM   1297  CD  LYS B  34      28.788 -22.475  60.911  1.00 34.94           C  
ATOM   1298  CE  LYS B  34      28.685 -23.580  61.956  1.00 40.70           C  
ATOM   1299  NZ  LYS B  34      27.976 -23.125  63.184  1.00 42.62           N  
ATOM   1300  N   LYS B  35      27.418 -18.177  57.635  1.00 15.00           N  
ATOM   1301  CA  LYS B  35      27.156 -17.559  56.339  1.00 11.11           C  
ATOM   1302  C   LYS B  35      27.487 -16.076  56.267  1.00 10.39           C  
ATOM   1303  O   LYS B  35      27.381 -15.347  57.255  1.00 11.24           O  
ATOM   1304  CB  LYS B  35      25.683 -17.740  55.977  1.00 15.77           C  
ATOM   1305  CG  LYS B  35      25.189 -19.176  56.068  1.00 20.51           C  
ATOM   1306  CD  LYS B  35      23.718 -19.269  55.693  1.00 27.36           C  
ATOM   1307  CE  LYS B  35      23.207 -20.698  55.805  1.00 30.29           C  
ATOM   1308  NZ  LYS B  35      21.767 -20.799  55.436  1.00 32.88           N  
ATOM   1309  N   THR B  36      27.878 -15.635  55.080  1.00  9.45           N  
ATOM   1310  CA  THR B  36      28.195 -14.235  54.860  1.00  6.93           C  
ATOM   1311  C   THR B  36      28.056 -13.890  53.388  1.00  9.04           C  
ATOM   1312  O   THR B  36      28.339 -14.711  52.515  1.00  8.55           O  
ATOM   1313  CB  THR B  36      29.639 -13.890  55.312  1.00  8.94           C  
ATOM   1314  OG1 THR B  36      29.877 -12.488  55.108  1.00  7.64           O  
ATOM   1315  CG2 THR B  36      30.668 -14.686  54.509  1.00  8.11           C  
ATOM   1316  N   THR B  37      27.575 -12.685  53.116  1.00  6.55           N  
ATOM   1317  CA  THR B  37      27.456 -12.220  51.747  1.00  7.22           C  
ATOM   1318  C   THR B  37      28.550 -11.157  51.653  1.00  8.96           C  
ATOM   1319  O   THR B  37      28.499 -10.132  52.332  1.00 10.00           O  
ATOM   1320  CB  THR B  37      26.045 -11.642  51.461  1.00  9.54           C  
ATOM   1321  OG1 THR B  37      26.030 -11.052  50.157  1.00 19.34           O  
ATOM   1322  CG2 THR B  37      25.651 -10.610  52.505  1.00 10.53           C  
ATOM   1323  N   ILE B  38      29.562 -11.441  50.837  1.00  8.16           N  
ATOM   1324  CA  ILE B  38      30.718 -10.567  50.672  1.00  8.94           C  
ATOM   1325  C   ILE B  38      30.612  -9.660  49.451  1.00 10.05           C  
ATOM   1326  O   ILE B  38      30.499 -10.126  48.319  1.00  9.73           O  
ATOM   1327  CB  ILE B  38      32.004 -11.415  50.574  1.00  7.92           C  
ATOM   1328  CG1 ILE B  38      32.062 -12.379  51.763  1.00  9.45           C  
ATOM   1329  CG2 ILE B  38      33.238 -10.515  50.565  1.00  8.79           C  
ATOM   1330  CD1 ILE B  38      33.220 -13.372  51.715  1.00  7.50           C  
ATOM   1331  N   ASN B  39      30.662  -8.357  49.696  1.00  6.83           N  
ATOM   1332  CA  ASN B  39      30.555  -7.375  48.632  1.00  7.60           C  
ATOM   1333  C   ASN B  39      31.892  -6.676  48.469  1.00  7.50           C  
ATOM   1334  O   ASN B  39      32.391  -6.020  49.387  1.00  7.74           O  
ATOM   1335  CB  ASN B  39      29.431  -6.397  48.972  1.00  6.86           C  
ATOM   1336  CG  ASN B  39      28.067  -7.076  48.974  1.00  9.10           C  
ATOM   1337  OD1 ASN B  39      27.369  -7.091  47.962  1.00  8.69           O  
ATOM   1338  ND2 ASN B  39      27.695  -7.661  50.108  1.00  7.52           N  
ATOM   1339  N   VAL B  40      32.458  -6.839  47.279  1.00  7.15           N  
ATOM   1340  CA  VAL B  40      33.767  -6.311  46.936  1.00  7.12           C  
ATOM   1341  C   VAL B  40      33.661  -5.146  45.967  1.00  5.32           C  
ATOM   1342  O   VAL B  40      33.176  -5.295  44.850  1.00  7.18           O  
ATOM   1343  CB  VAL B  40      34.619  -7.420  46.298  1.00  7.37           C  
ATOM   1344  CG1 VAL B  40      36.071  -6.974  46.193  1.00  8.05           C  
ATOM   1345  CG2 VAL B  40      34.495  -8.707  47.128  1.00  8.26           C  
ATOM   1346  N   PHE B  41      34.125  -3.985  46.407  1.00  6.40           N  
ATOM   1347  CA  PHE B  41      34.074  -2.781  45.595  1.00  7.08           C  
ATOM   1348  C   PHE B  41      35.436  -2.650  44.936  1.00  8.59           C  
ATOM   1349  O   PHE B  41      36.407  -2.182  45.533  1.00  9.38           O  
ATOM   1350  CB  PHE B  41      33.711  -1.605  46.501  1.00  7.78           C  
ATOM   1351  CG  PHE B  41      32.379  -1.790  47.188  1.00  6.03           C  
ATOM   1352  CD1 PHE B  41      31.199  -1.394  46.565  1.00  7.43           C  
ATOM   1353  CD2 PHE B  41      32.299  -2.440  48.419  1.00  9.83           C  
ATOM   1354  CE1 PHE B  41      29.961  -1.645  47.155  1.00  7.05           C  
ATOM   1355  CE2 PHE B  41      31.067  -2.696  49.017  1.00  6.67           C  
ATOM   1356  CZ  PHE B  41      29.894  -2.297  48.381  1.00  8.89           C  
ATOM   1357  N   THR B  42      35.482  -3.107  43.690  1.00  7.50           N  
ATOM   1358  CA  THR B  42      36.710  -3.151  42.912  1.00  8.15           C  
ATOM   1359  C   THR B  42      36.402  -3.075  41.421  1.00  9.00           C  
ATOM   1360  O   THR B  42      35.268  -3.300  40.997  1.00  9.92           O  
ATOM   1361  CB  THR B  42      37.437  -4.487  43.196  1.00  8.93           C  
ATOM   1362  OG1 THR B  42      38.652  -4.557  42.448  1.00 10.65           O  
ATOM   1363  CG2 THR B  42      36.541  -5.666  42.806  1.00 11.87           C  
ATOM   1364  N   GLU B  43      37.422  -2.775  40.624  1.00 10.57           N  
ATOM   1365  CA  GLU B  43      37.249  -2.693  39.181  1.00 12.53           C  
ATOM   1366  C   GLU B  43      37.648  -3.989  38.483  1.00 14.07           C  
ATOM   1367  O   GLU B  43      37.383  -4.157  37.293  1.00 16.11           O  
ATOM   1368  CB  GLU B  43      38.075  -1.536  38.611  1.00 16.12           C  
ATOM   1369  CG  GLU B  43      37.726  -0.181  39.197  1.00 15.81           C  
ATOM   1370  CD  GLU B  43      36.268   0.189  38.986  1.00 23.61           C  
ATOM   1371  OE1 GLU B  43      35.846   0.301  37.816  1.00 24.60           O  
ATOM   1372  OE2 GLU B  43      35.545   0.365  39.989  1.00 18.58           O  
ATOM   1373  N   ILE B  44      38.278  -4.910  39.208  1.00 14.38           N  
ATOM   1374  CA  ILE B  44      38.701  -6.163  38.588  1.00 13.44           C  
ATOM   1375  C   ILE B  44      37.572  -7.170  38.400  1.00 15.13           C  
ATOM   1376  O   ILE B  44      36.524  -7.074  39.036  1.00 15.84           O  
ATOM   1377  CB  ILE B  44      39.841  -6.843  39.375  1.00 14.02           C  
ATOM   1378  CG1 ILE B  44      39.340  -7.340  40.733  1.00 11.19           C  
ATOM   1379  CG2 ILE B  44      40.994  -5.866  39.553  1.00 16.33           C  
ATOM   1380  CD1 ILE B  44      40.359  -8.210  41.455  1.00 15.68           C  
ATOM   1381  N   GLN B  45      37.807  -8.134  37.514  1.00 16.76           N  
ATOM   1382  CA  GLN B  45      36.832  -9.174  37.202  1.00 19.24           C  
ATOM   1383  C   GLN B  45      36.789 -10.271  38.260  1.00 16.19           C  
ATOM   1384  O   GLN B  45      37.752 -10.479  38.996  1.00 14.16           O  
ATOM   1385  CB  GLN B  45      37.155  -9.808  35.845  1.00 24.48           C  
ATOM   1386  CG  GLN B  45      37.228  -8.825  34.687  1.00 36.32           C  
ATOM   1387  CD  GLN B  45      35.945  -8.039  34.503  1.00 44.19           C  
ATOM   1388  OE1 GLN B  45      35.594  -7.194  35.328  1.00 48.12           O  
ATOM   1389  NE2 GLN B  45      35.232  -8.317  33.416  1.00 48.87           N  
ATOM   1390  N   TYR B  46      35.667 -10.979  38.312  1.00 14.44           N  
ATOM   1391  CA  TYR B  46      35.469 -12.063  39.267  1.00 15.86           C  
ATOM   1392  C   TYR B  46      36.586 -13.102  39.193  1.00 15.61           C  
ATOM   1393  O   TYR B  46      37.147 -13.498  40.215  1.00 13.79           O  
ATOM   1394  CB  TYR B  46      34.119 -12.740  39.004  1.00 18.12           C  
ATOM   1395  CG  TYR B  46      33.872 -13.978  39.836  1.00 21.54           C  
ATOM   1396  CD1 TYR B  46      33.393 -13.885  41.142  1.00 25.49           C  
ATOM   1397  CD2 TYR B  46      34.141 -15.242  39.324  1.00 25.07           C  
ATOM   1398  CE1 TYR B  46      33.190 -15.030  41.917  1.00 27.73           C  
ATOM   1399  CE2 TYR B  46      33.944 -16.387  40.088  1.00 28.82           C  
ATOM   1400  CZ  TYR B  46      33.470 -16.274  41.381  1.00 26.16           C  
ATOM   1401  OH  TYR B  46      33.292 -17.410  42.136  1.00 35.66           O  
ATOM   1402  N   GLN B  47      36.904 -13.545  37.980  1.00 14.94           N  
ATOM   1403  CA  GLN B  47      37.942 -14.550  37.785  1.00 16.78           C  
ATOM   1404  C   GLN B  47      39.307 -14.112  38.297  1.00 13.48           C  
ATOM   1405  O   GLN B  47      40.060 -14.923  38.834  1.00 14.27           O  
ATOM   1406  CB  GLN B  47      38.049 -14.931  36.306  1.00 22.36           C  
ATOM   1407  CG  GLN B  47      36.854 -15.712  35.777  1.00 35.45           C  
ATOM   1408  CD  GLN B  47      36.478 -16.881  36.668  1.00 40.51           C  
ATOM   1409  OE1 GLN B  47      37.328 -17.687  37.049  1.00 47.75           O  
ATOM   1410  NE2 GLN B  47      35.195 -16.982  37.001  1.00 44.08           N  
ATOM   1411  N   GLU B  48      39.635 -12.835  38.127  1.00 14.84           N  
ATOM   1412  CA  GLU B  48      40.919 -12.340  38.598  1.00 15.28           C  
ATOM   1413  C   GLU B  48      40.953 -12.332  40.122  1.00 11.23           C  
ATOM   1414  O   GLU B  48      41.966 -12.685  40.728  1.00 12.95           O  
ATOM   1415  CB  GLU B  48      41.194 -10.929  38.068  1.00 19.97           C  
ATOM   1416  CG  GLU B  48      42.401 -10.274  38.728  1.00 27.02           C  
ATOM   1417  CD  GLU B  48      42.936  -9.080  37.961  1.00 35.49           C  
ATOM   1418  OE1 GLU B  48      42.132  -8.218  37.548  1.00 40.04           O  
ATOM   1419  OE2 GLU B  48      44.169  -8.997  37.783  1.00 40.61           O  
ATOM   1420  N   LEU B  49      39.846 -11.926  40.736  1.00 11.02           N  
ATOM   1421  CA  LEU B  49      39.762 -11.885  42.193  1.00 11.31           C  
ATOM   1422  C   LEU B  49      39.961 -13.280  42.770  1.00 10.26           C  
ATOM   1423  O   LEU B  49      40.787 -13.481  43.656  1.00  9.70           O  
ATOM   1424  CB  LEU B  49      38.404 -11.336  42.644  1.00 10.72           C  
ATOM   1425  CG  LEU B  49      38.112 -11.444  44.146  1.00 11.65           C  
ATOM   1426  CD1 LEU B  49      39.136 -10.645  44.939  1.00 10.78           C  
ATOM   1427  CD2 LEU B  49      36.704 -10.938  44.434  1.00 11.81           C  
ATOM   1428  N   VAL B  50      39.202 -14.244  42.261  1.00 10.32           N  
ATOM   1429  CA  VAL B  50      39.306 -15.613  42.748  1.00 10.38           C  
ATOM   1430  C   VAL B  50      40.726 -16.154  42.600  1.00 10.88           C  
ATOM   1431  O   VAL B  50      41.206 -16.896  43.455  1.00 13.41           O  
ATOM   1432  CB  VAL B  50      38.310 -16.535  42.016  1.00 13.49           C  
ATOM   1433  CG1 VAL B  50      38.539 -17.985  42.420  1.00 17.72           C  
ATOM   1434  CG2 VAL B  50      36.884 -16.117  42.361  1.00 15.41           C  
ATOM   1435  N   THR B  51      41.407 -15.783  41.523  1.00 11.07           N  
ATOM   1436  CA  THR B  51      42.776 -16.248  41.341  1.00 10.86           C  
ATOM   1437  C   THR B  51      43.654 -15.720  42.478  1.00 11.23           C  
ATOM   1438  O   THR B  51      44.450 -16.459  43.060  1.00 10.30           O  
ATOM   1439  CB  THR B  51      43.347 -15.788  39.984  1.00 12.39           C  
ATOM   1440  OG1 THR B  51      42.631 -16.439  38.926  1.00 15.79           O  
ATOM   1441  CG2 THR B  51      44.827 -16.145  39.877  1.00 18.33           C  
ATOM   1442  N   LEU B  52      43.487 -14.445  42.810  1.00  9.34           N  
ATOM   1443  CA  LEU B  52      44.268 -13.828  43.879  1.00  9.57           C  
ATOM   1444  C   LEU B  52      43.998 -14.404  45.271  1.00 11.04           C  
ATOM   1445  O   LEU B  52      44.922 -14.555  46.074  1.00  9.13           O  
ATOM   1446  CB  LEU B  52      44.007 -12.317  43.913  1.00 10.77           C  
ATOM   1447  CG  LEU B  52      44.517 -11.502  42.726  1.00 12.17           C  
ATOM   1448  CD1 LEU B  52      43.986 -10.074  42.826  1.00  9.44           C  
ATOM   1449  CD2 LEU B  52      46.042 -11.518  42.710  1.00 12.47           C  
ATOM   1450  N   ILE B  53      42.737 -14.722  45.555  1.00  9.03           N  
ATOM   1451  CA  ILE B  53      42.364 -15.239  46.870  1.00  7.73           C  
ATOM   1452  C   ILE B  53      42.152 -16.749  46.942  1.00  7.93           C  
ATOM   1453  O   ILE B  53      41.464 -17.244  47.836  1.00  8.40           O  
ATOM   1454  CB  ILE B  53      41.103 -14.523  47.406  1.00  5.70           C  
ATOM   1455  CG1 ILE B  53      39.873 -14.863  46.556  1.00  6.12           C  
ATOM   1456  CG2 ILE B  53      41.334 -13.011  47.401  1.00  9.05           C  
ATOM   1457  CD1 ILE B  53      38.572 -14.312  47.139  1.00  8.25           C  
ATOM   1458  N   ARG B  54      42.758 -17.477  46.014  1.00  9.29           N  
ATOM   1459  CA  ARG B  54      42.631 -18.928  45.974  1.00  9.99           C  
ATOM   1460  C   ARG B  54      42.875 -19.572  47.327  1.00  8.02           C  
ATOM   1461  O   ARG B  54      42.100 -20.417  47.756  1.00  9.00           O  
ATOM   1462  CB  ARG B  54      43.621 -19.514  44.970  1.00 10.84           C  
ATOM   1463  CG  ARG B  54      43.545 -21.034  44.825  1.00 15.54           C  
ATOM   1464  CD  ARG B  54      44.889 -21.574  44.350  1.00 25.54           C  
ATOM   1465  NE  ARG B  54      45.874 -21.548  45.431  1.00 35.40           N  
ATOM   1466  CZ  ARG B  54      45.931 -22.444  46.417  1.00 35.95           C  
ATOM   1467  NH1 ARG B  54      46.855 -22.337  47.363  1.00 34.18           N  
ATOM   1468  NH2 ARG B  54      45.084 -23.463  46.445  1.00 36.89           N  
ATOM   1469  N   GLU B  55      43.955 -19.179  48.001  1.00  7.65           N  
ATOM   1470  CA  GLU B  55      44.280 -19.755  49.306  1.00  8.27           C  
ATOM   1471  C   GLU B  55      43.230 -19.447  50.378  1.00  8.18           C  
ATOM   1472  O   GLU B  55      42.825 -20.334  51.128  1.00  7.81           O  
ATOM   1473  CB  GLU B  55      45.660 -19.268  49.765  1.00  7.59           C  
ATOM   1474  CG  GLU B  55      46.121 -19.813  51.110  1.00  9.10           C  
ATOM   1475  CD  GLU B  55      46.189 -21.334  51.151  1.00 11.01           C  
ATOM   1476  OE1 GLU B  55      46.581 -21.942  50.133  1.00 11.02           O  
ATOM   1477  OE2 GLU B  55      45.871 -21.924  52.210  1.00 14.73           O  
ATOM   1478  N   ALA B  56      42.780 -18.197  50.450  1.00  5.58           N  
ATOM   1479  CA  ALA B  56      41.766 -17.826  51.441  1.00  8.49           C  
ATOM   1480  C   ALA B  56      40.509 -18.678  51.253  1.00  6.38           C  
ATOM   1481  O   ALA B  56      39.930 -19.169  52.222  1.00  7.61           O  
ATOM   1482  CB  ALA B  56      41.421 -16.341  51.305  1.00  7.15           C  
ATOM   1483  N   LEU B  57      40.087 -18.854  50.003  1.00  6.97           N  
ATOM   1484  CA  LEU B  57      38.895 -19.654  49.723  1.00  6.21           C  
ATOM   1485  C   LEU B  57      39.125 -21.130  50.040  1.00  6.89           C  
ATOM   1486  O   LEU B  57      38.231 -21.810  50.550  1.00  7.94           O  
ATOM   1487  CB  LEU B  57      38.481 -19.495  48.256  1.00  6.42           C  
ATOM   1488  CG  LEU B  57      38.129 -18.065  47.838  1.00  5.28           C  
ATOM   1489  CD1 LEU B  57      37.753 -18.044  46.360  1.00  9.60           C  
ATOM   1490  CD2 LEU B  57      36.975 -17.546  48.688  1.00  8.97           C  
ATOM   1491  N   LEU B  58      40.328 -21.617  49.746  1.00  7.19           N  
ATOM   1492  CA  LEU B  58      40.682 -23.014  50.003  1.00  6.27           C  
ATOM   1493  C   LEU B  58      40.545 -23.373  51.479  1.00  7.53           C  
ATOM   1494  O   LEU B  58      40.129 -24.481  51.820  1.00  8.25           O  
ATOM   1495  CB  LEU B  58      42.121 -23.282  49.548  1.00  6.35           C  
ATOM   1496  CG  LEU B  58      42.717 -24.658  49.858  1.00  7.35           C  
ATOM   1497  CD1 LEU B  58      41.888 -25.747  49.182  1.00  7.89           C  
ATOM   1498  CD2 LEU B  58      44.163 -24.708  49.380  1.00 10.98           C  
ATOM   1499  N   GLU B  59      40.896 -22.431  52.349  1.00  7.39           N  
ATOM   1500  CA  GLU B  59      40.833 -22.649  53.795  1.00  5.78           C  
ATOM   1501  C   GLU B  59      39.439 -22.459  54.377  1.00  7.88           C  
ATOM   1502  O   GLU B  59      39.225 -22.688  55.567  1.00  7.81           O  
ATOM   1503  CB  GLU B  59      41.794 -21.689  54.508  1.00  7.90           C  
ATOM   1504  CG  GLU B  59      43.269 -21.913  54.189  1.00  9.78           C  
ATOM   1505  CD  GLU B  59      44.161 -20.852  54.813  1.00 14.31           C  
ATOM   1506  OE1 GLU B  59      43.781 -20.303  55.868  1.00 14.64           O  
ATOM   1507  OE2 GLU B  59      45.246 -20.578  54.261  1.00 12.79           O  
ATOM   1508  N   ASN B  60      38.487 -22.056  53.543  1.00  7.83           N  
ATOM   1509  CA  ASN B  60      37.139 -21.803  54.034  1.00  6.84           C  
ATOM   1510  C   ASN B  60      36.024 -22.395  53.193  1.00  9.20           C  
ATOM   1511  O   ASN B  60      34.979 -21.777  52.989  1.00  7.74           O  
ATOM   1512  CB  ASN B  60      36.959 -20.295  54.187  1.00  7.58           C  
ATOM   1513  CG  ASN B  60      37.812 -19.737  55.302  1.00  7.35           C  
ATOM   1514  OD1 ASN B  60      37.463 -19.854  56.474  1.00  8.74           O  
ATOM   1515  ND2 ASN B  60      38.955 -19.151  54.947  1.00  7.82           N  
ATOM   1516  N   ILE B  61      36.254 -23.612  52.716  1.00  7.19           N  
ATOM   1517  CA  ILE B  61      35.274 -24.308  51.903  1.00  8.45           C  
ATOM   1518  C   ILE B  61      33.970 -24.537  52.664  1.00  6.57           C  
ATOM   1519  O   ILE B  61      32.893 -24.505  52.067  1.00  7.89           O  
ATOM   1520  CB  ILE B  61      35.847 -25.659  51.421  1.00  5.90           C  
ATOM   1521  CG1 ILE B  61      36.984 -25.406  50.425  1.00  9.41           C  
ATOM   1522  CG2 ILE B  61      34.754 -26.509  50.796  1.00  8.75           C  
ATOM   1523  CD1 ILE B  61      37.798 -26.654  50.073  1.00  8.14           C  
ATOM   1524  N   ASP B  62      34.053 -24.753  53.977  1.00  7.51           N  
ATOM   1525  CA  ASP B  62      32.839 -24.992  54.752  1.00  7.54           C  
ATOM   1526  C   ASP B  62      32.080 -23.742  55.198  1.00  8.49           C  
ATOM   1527  O   ASP B  62      31.092 -23.839  55.927  1.00  9.19           O  
ATOM   1528  CB  ASP B  62      33.125 -25.913  55.954  1.00  8.95           C  
ATOM   1529  CG  ASP B  62      34.151 -25.345  56.931  1.00 11.12           C  
ATOM   1530  OD1 ASP B  62      34.862 -24.373  56.603  1.00 11.35           O  
ATOM   1531  OD2 ASP B  62      34.250 -25.905  58.043  1.00 12.08           O  
ATOM   1532  N   ILE B  63      32.526 -22.570  54.754  1.00  6.73           N  
ATOM   1533  CA  ILE B  63      31.831 -21.333  55.099  1.00  7.47           C  
ATOM   1534  C   ILE B  63      30.831 -21.025  53.983  1.00  6.96           C  
ATOM   1535  O   ILE B  63      31.175 -21.080  52.801  1.00  8.12           O  
ATOM   1536  CB  ILE B  63      32.812 -20.143  55.247  1.00  7.47           C  
ATOM   1537  CG1 ILE B  63      33.789 -20.415  56.397  1.00  8.97           C  
ATOM   1538  CG2 ILE B  63      32.041 -18.852  55.484  1.00  9.26           C  
ATOM   1539  CD1 ILE B  63      33.126 -20.594  57.752  1.00 13.96           C  
ATOM   1540  N   GLY B  64      29.594 -20.718  54.361  1.00  8.71           N  
ATOM   1541  CA  GLY B  64      28.574 -20.414  53.371  1.00  9.81           C  
ATOM   1542  C   GLY B  64      28.652 -18.974  52.900  1.00 11.60           C  
ATOM   1543  O   GLY B  64      27.928 -18.109  53.392  1.00 16.00           O  
ATOM   1544  N   TYR B  65      29.521 -18.716  51.931  1.00  9.38           N  
ATOM   1545  CA  TYR B  65      29.691 -17.360  51.422  1.00  9.58           C  
ATOM   1546  C   TYR B  65      29.271 -17.191  49.968  1.00  9.17           C  
ATOM   1547  O   TYR B  65      29.208 -18.152  49.198  1.00 10.42           O  
ATOM   1548  CB  TYR B  65      31.159 -16.940  51.560  1.00  8.00           C  
ATOM   1549  CG  TYR B  65      32.102 -17.727  50.671  1.00  8.44           C  
ATOM   1550  CD1 TYR B  65      32.355 -17.325  49.358  1.00  8.81           C  
ATOM   1551  CD2 TYR B  65      32.707 -18.900  51.130  1.00  7.86           C  
ATOM   1552  CE1 TYR B  65      33.186 -18.072  48.522  1.00  9.11           C  
ATOM   1553  CE2 TYR B  65      33.542 -19.655  50.300  1.00  7.54           C  
ATOM   1554  CZ  TYR B  65      33.773 -19.233  48.997  1.00  8.70           C  
ATOM   1555  OH  TYR B  65      34.584 -19.970  48.162  1.00  8.32           O  
ATOM   1556  N   GLU B  66      28.971 -15.950  49.609  1.00  9.95           N  
ATOM   1557  CA  GLU B  66      28.626 -15.599  48.244  1.00 10.88           C  
ATOM   1558  C   GLU B  66      29.390 -14.316  47.987  1.00 10.98           C  
ATOM   1559  O   GLU B  66      29.493 -13.463  48.869  1.00 11.96           O  
ATOM   1560  CB  GLU B  66      27.117 -15.390  48.066  1.00 16.40           C  
ATOM   1561  CG  GLU B  66      26.420 -14.541  49.113  1.00 22.87           C  
ATOM   1562  CD  GLU B  66      24.932 -14.377  48.814  1.00 29.66           C  
ATOM   1563  OE1 GLU B  66      24.317 -15.340  48.309  1.00 28.07           O  
ATOM   1564  OE2 GLU B  66      24.372 -13.294  49.089  1.00 28.91           O  
ATOM   1565  N   LEU B  67      29.958 -14.200  46.793  1.00 10.09           N  
ATOM   1566  CA  LEU B  67      30.736 -13.023  46.438  1.00  9.45           C  
ATOM   1567  C   LEU B  67      30.013 -12.174  45.404  1.00  9.82           C  
ATOM   1568  O   LEU B  67      29.510 -12.684  44.405  1.00  9.58           O  
ATOM   1569  CB  LEU B  67      32.098 -13.436  45.864  1.00 10.31           C  
ATOM   1570  CG  LEU B  67      33.024 -14.359  46.663  1.00 12.61           C  
ATOM   1571  CD1 LEU B  67      34.260 -14.652  45.824  1.00 14.54           C  
ATOM   1572  CD2 LEU B  67      33.416 -13.716  47.986  1.00 16.56           C  
ATOM   1573  N   PHE B  68      29.965 -10.874  45.655  1.00  7.13           N  
ATOM   1574  CA  PHE B  68      29.349  -9.941  44.731  1.00  8.35           C  
ATOM   1575  C   PHE B  68      30.373  -8.842  44.496  1.00  8.15           C  
ATOM   1576  O   PHE B  68      30.893  -8.265  45.452  1.00  9.87           O  
ATOM   1577  CB  PHE B  68      28.079  -9.342  45.338  1.00  6.56           C  
ATOM   1578  CG  PHE B  68      26.940 -10.313  45.438  1.00 11.63           C  
ATOM   1579  CD1 PHE B  68      26.211 -10.667  44.306  1.00 15.37           C  
ATOM   1580  CD2 PHE B  68      26.596 -10.875  46.662  1.00 12.83           C  
ATOM   1581  CE1 PHE B  68      25.152 -11.568  44.393  1.00 13.27           C  
ATOM   1582  CE2 PHE B  68      25.539 -11.778  46.760  1.00 15.36           C  
ATOM   1583  CZ  PHE B  68      24.817 -12.124  45.626  1.00 16.24           C  
ATOM   1584  N   LEU B  69      30.692  -8.578  43.234  1.00  5.68           N  
ATOM   1585  CA  LEU B  69      31.650  -7.527  42.914  1.00  4.44           C  
ATOM   1586  C   LEU B  69      30.907  -6.317  42.384  1.00  6.39           C  
ATOM   1587  O   LEU B  69      29.952  -6.459  41.617  1.00  7.09           O  
ATOM   1588  CB  LEU B  69      32.661  -8.008  41.873  1.00  5.18           C  
ATOM   1589  CG  LEU B  69      33.798  -8.882  42.412  1.00 10.26           C  
ATOM   1590  CD1 LEU B  69      33.221 -10.151  43.019  1.00 11.61           C  
ATOM   1591  CD2 LEU B  69      34.768  -9.215  41.286  1.00 11.86           C  
ATOM   1592  N   TRP B  70      31.340  -5.130  42.800  1.00  6.32           N  
ATOM   1593  CA  TRP B  70      30.705  -3.894  42.360  1.00  6.17           C  
ATOM   1594  C   TRP B  70      31.718  -2.869  41.889  1.00  6.61           C  
ATOM   1595  O   TRP B  70      32.664  -2.547  42.611  1.00  7.06           O  
ATOM   1596  CB  TRP B  70      29.895  -3.267  43.501  1.00  7.19           C  
ATOM   1597  CG  TRP B  70      28.922  -4.198  44.142  1.00  8.42           C  
ATOM   1598  CD1 TRP B  70      29.044  -4.803  45.358  1.00  9.62           C  
ATOM   1599  CD2 TRP B  70      27.671  -4.631  43.600  1.00 10.62           C  
ATOM   1600  NE1 TRP B  70      27.941  -5.588  45.610  1.00  8.49           N  
ATOM   1601  CE2 TRP B  70      27.083  -5.499  44.545  1.00  7.83           C  
ATOM   1602  CE3 TRP B  70      26.989  -4.369  42.403  1.00 11.10           C  
ATOM   1603  CZ2 TRP B  70      25.840  -6.108  44.333  1.00 10.76           C  
ATOM   1604  CZ3 TRP B  70      25.756  -4.974  42.191  1.00 13.52           C  
ATOM   1605  CH2 TRP B  70      25.194  -5.835  43.152  1.00 12.87           C  
ATOM   1606  N   LYS B  71      31.529  -2.358  40.679  1.00  7.61           N  
ATOM   1607  CA  LYS B  71      32.419  -1.326  40.172  1.00  6.82           C  
ATOM   1608  C   LYS B  71      32.048  -0.038  40.905  1.00  7.46           C  
ATOM   1609  O   LYS B  71      30.964   0.055  41.489  1.00  8.76           O  
ATOM   1610  CB  LYS B  71      32.262  -1.184  38.657  1.00 10.45           C  
ATOM   1611  CG  LYS B  71      32.688  -2.447  37.920  1.00 14.60           C  
ATOM   1612  CD  LYS B  71      32.776  -2.235  36.424  1.00 21.45           C  
ATOM   1613  CE  LYS B  71      33.170  -3.528  35.718  1.00 28.85           C  
ATOM   1614  NZ  LYS B  71      34.417  -4.119  36.279  1.00 29.47           N  
ATOM   1615  N   LYS B  72      32.934   0.952  40.881  1.00 10.20           N  
ATOM   1616  CA  LYS B  72      32.683   2.190  41.615  1.00 10.67           C  
ATOM   1617  C   LYS B  72      31.363   2.895  41.325  1.00 11.13           C  
ATOM   1618  O   LYS B  72      30.823   3.562  42.204  1.00 12.36           O  
ATOM   1619  CB  LYS B  72      33.845   3.175  41.423  1.00 12.82           C  
ATOM   1620  CG  LYS B  72      34.057   3.639  40.001  1.00 18.96           C  
ATOM   1621  CD  LYS B  72      35.183   4.664  39.913  1.00 28.19           C  
ATOM   1622  CE  LYS B  72      36.520   4.078  40.352  1.00 32.59           C  
ATOM   1623  NZ  LYS B  72      37.623   5.080  40.287  1.00 35.96           N  
ATOM   1624  N   ASN B  73      30.832   2.751  40.113  1.00  8.90           N  
ATOM   1625  CA  ASN B  73      29.574   3.414  39.788  1.00  9.56           C  
ATOM   1626  C   ASN B  73      28.354   2.527  40.037  1.00 10.10           C  
ATOM   1627  O   ASN B  73      27.233   2.896  39.693  1.00 10.34           O  
ATOM   1628  CB  ASN B  73      29.592   3.918  38.328  1.00  8.81           C  
ATOM   1629  CG  ASN B  73      29.639   2.794  37.304  1.00 10.55           C  
ATOM   1630  OD1 ASN B  73      29.998   1.660  37.616  1.00 12.03           O  
ATOM   1631  ND2 ASN B  73      29.290   3.117  36.060  1.00  9.29           N  
ATOM   1632  N   GLU B  74      28.569   1.373  40.666  1.00  9.00           N  
ATOM   1633  CA  GLU B  74      27.469   0.454  40.940  1.00  6.85           C  
ATOM   1634  C   GLU B  74      27.067   0.383  42.410  1.00  8.04           C  
ATOM   1635  O   GLU B  74      26.327  -0.515  42.811  1.00  7.33           O  
ATOM   1636  CB  GLU B  74      27.822  -0.950  40.445  1.00  9.08           C  
ATOM   1637  CG  GLU B  74      28.150  -1.011  38.957  1.00  8.15           C  
ATOM   1638  CD  GLU B  74      28.526  -2.404  38.503  1.00 12.67           C  
ATOM   1639  OE1 GLU B  74      29.315  -3.068  39.207  1.00 10.13           O  
ATOM   1640  OE2 GLU B  74      28.042  -2.832  37.435  1.00 15.47           O  
ATOM   1641  N   VAL B  75      27.546   1.323  43.217  1.00  6.01           N  
ATOM   1642  CA  VAL B  75      27.194   1.309  44.628  1.00  6.91           C  
ATOM   1643  C   VAL B  75      25.682   1.445  44.799  1.00  6.67           C  
ATOM   1644  O   VAL B  75      25.110   0.892  45.736  1.00  8.26           O  
ATOM   1645  CB  VAL B  75      27.912   2.439  45.412  1.00  7.12           C  
ATOM   1646  CG1 VAL B  75      27.420   2.463  46.858  1.00  5.38           C  
ATOM   1647  CG2 VAL B  75      29.418   2.209  45.390  1.00  6.09           C  
ATOM   1648  N   ASP B  76      25.025   2.163  43.893  1.00  6.82           N  
ATOM   1649  CA  ASP B  76      23.583   2.319  44.020  1.00  7.89           C  
ATOM   1650  C   ASP B  76      22.834   1.000  43.830  1.00  7.12           C  
ATOM   1651  O   ASP B  76      21.776   0.803  44.422  1.00  8.14           O  
ATOM   1652  CB  ASP B  76      23.051   3.404  43.064  1.00  7.64           C  
ATOM   1653  CG  ASP B  76      23.365   3.132  41.602  1.00 11.13           C  
ATOM   1654  OD1 ASP B  76      24.132   2.203  41.297  1.00 10.63           O  
ATOM   1655  OD2 ASP B  76      22.837   3.878  40.751  1.00 13.20           O  
ATOM   1656  N   ILE B  77      23.387   0.092  43.028  1.00  6.11           N  
ATOM   1657  CA  ILE B  77      22.744  -1.205  42.808  1.00  8.01           C  
ATOM   1658  C   ILE B  77      22.865  -2.010  44.101  1.00  8.15           C  
ATOM   1659  O   ILE B  77      21.906  -2.637  44.558  1.00  9.44           O  
ATOM   1660  CB  ILE B  77      23.425  -2.003  41.673  1.00  9.58           C  
ATOM   1661  CG1 ILE B  77      23.411  -1.197  40.376  1.00  7.88           C  
ATOM   1662  CG2 ILE B  77      22.686  -3.322  41.452  1.00  8.83           C  
ATOM   1663  CD1 ILE B  77      24.174  -1.865  39.240  1.00 12.83           C  
ATOM   1664  N   PHE B  78      24.063  -1.987  44.677  1.00  6.79           N  
ATOM   1665  CA  PHE B  78      24.345  -2.679  45.931  1.00  8.25           C  
ATOM   1666  C   PHE B  78      23.391  -2.195  47.028  1.00  8.65           C  
ATOM   1667  O   PHE B  78      22.766  -2.994  47.732  1.00  7.35           O  
ATOM   1668  CB  PHE B  78      25.797  -2.404  46.343  1.00  8.13           C  
ATOM   1669  CG  PHE B  78      26.064  -2.614  47.804  1.00  9.18           C  
ATOM   1670  CD1 PHE B  78      26.089  -3.896  48.347  1.00 11.50           C  
ATOM   1671  CD2 PHE B  78      26.260  -1.525  48.647  1.00  9.14           C  
ATOM   1672  CE1 PHE B  78      26.302  -4.091  49.710  1.00 12.70           C  
ATOM   1673  CE2 PHE B  78      26.472  -1.709  50.011  1.00  8.09           C  
ATOM   1674  CZ  PHE B  78      26.492  -2.997  50.543  1.00  8.89           C  
ATOM   1675  N   LEU B  79      23.280  -0.879  47.174  1.00  6.99           N  
ATOM   1676  CA  LEU B  79      22.406  -0.309  48.195  1.00  8.19           C  
ATOM   1677  C   LEU B  79      20.935  -0.653  47.975  1.00  9.19           C  
ATOM   1678  O   LEU B  79      20.199  -0.903  48.933  1.00 10.56           O  
ATOM   1679  CB  LEU B  79      22.586   1.212  48.258  1.00  7.77           C  
ATOM   1680  CG  LEU B  79      23.921   1.718  48.820  1.00  5.84           C  
ATOM   1681  CD1 LEU B  79      23.942   3.241  48.802  1.00  6.51           C  
ATOM   1682  CD2 LEU B  79      24.111   1.209  50.245  1.00  8.59           C  
ATOM   1683  N   LYS B  80      20.506  -0.667  46.717  1.00  8.80           N  
ATOM   1684  CA  LYS B  80      19.117  -0.992  46.399  1.00 11.21           C  
ATOM   1685  C   LYS B  80      18.807  -2.433  46.794  1.00 10.33           C  
ATOM   1686  O   LYS B  80      17.754  -2.720  47.370  1.00 11.42           O  
ATOM   1687  CB  LYS B  80      18.856  -0.805  44.901  1.00  8.58           C  
ATOM   1688  CG  LYS B  80      17.441  -1.174  44.457  1.00 13.04           C  
ATOM   1689  CD  LYS B  80      16.393  -0.278  45.106  1.00 19.56           C  
ATOM   1690  CE  LYS B  80      14.994  -0.616  44.612  1.00 20.22           C  
ATOM   1691  NZ  LYS B  80      14.629  -2.024  44.919  1.00 31.99           N  
ATOM   1692  N   ASN B  81      19.731  -3.335  46.486  1.00  7.78           N  
ATOM   1693  CA  ASN B  81      19.559  -4.746  46.801  1.00  8.85           C  
ATOM   1694  C   ASN B  81      19.494  -5.008  48.302  1.00 11.79           C  
ATOM   1695  O   ASN B  81      18.920  -6.005  48.733  1.00 13.02           O  
ATOM   1696  CB  ASN B  81      20.695  -5.571  46.195  1.00  8.56           C  
ATOM   1697  CG  ASN B  81      20.609  -5.668  44.686  1.00 11.64           C  
ATOM   1698  OD1 ASN B  81      19.701  -5.116  44.060  1.00 10.80           O  
ATOM   1699  ND2 ASN B  81      21.561  -6.377  44.091  1.00 10.75           N  
ATOM   1700  N   LEU B  82      20.082  -4.120  49.098  1.00  9.55           N  
ATOM   1701  CA  LEU B  82      20.057  -4.301  50.545  1.00 10.33           C  
ATOM   1702  C   LEU B  82      18.641  -4.223  51.100  1.00 11.86           C  
ATOM   1703  O   LEU B  82      18.372  -4.695  52.203  1.00 13.00           O  
ATOM   1704  CB  LEU B  82      20.930  -3.254  51.240  1.00  9.26           C  
ATOM   1705  CG  LEU B  82      22.442  -3.431  51.116  1.00  9.05           C  
ATOM   1706  CD1 LEU B  82      23.140  -2.329  51.907  1.00  8.92           C  
ATOM   1707  CD2 LEU B  82      22.851  -4.799  51.646  1.00 10.02           C  
ATOM   1708  N   GLU B  83      17.731  -3.629  50.339  1.00 14.53           N  
ATOM   1709  CA  GLU B  83      16.353  -3.521  50.798  1.00 19.28           C  
ATOM   1710  C   GLU B  83      15.740  -4.909  50.969  1.00 16.91           C  
ATOM   1711  O   GLU B  83      14.796  -5.087  51.740  1.00 22.85           O  
ATOM   1712  CB  GLU B  83      15.523  -2.705  49.806  1.00 17.82           C  
ATOM   1713  CG  GLU B  83      16.124  -1.348  49.480  1.00 20.84           C  
ATOM   1714  CD  GLU B  83      15.169  -0.450  48.720  1.00 24.65           C  
ATOM   1715  OE1 GLU B  83      14.455  -0.957  47.831  1.00 24.44           O  
ATOM   1716  OE2 GLU B  83      15.143   0.766  49.008  1.00 29.53           O  
ATOM   1717  N   LYS B  84      16.288  -5.890  50.257  1.00 18.37           N  
ATOM   1718  CA  LYS B  84      15.791  -7.263  50.318  1.00 19.92           C  
ATOM   1719  C   LYS B  84      16.692  -8.213  51.104  1.00 21.36           C  
ATOM   1720  O   LYS B  84      16.516  -9.429  51.038  1.00 22.42           O  
ATOM   1721  CB  LYS B  84      15.623  -7.824  48.905  1.00 19.42           C  
ATOM   1722  CG  LYS B  84      14.672  -7.046  48.012  1.00 20.23           C  
ATOM   1723  CD  LYS B  84      14.571  -7.707  46.647  1.00 19.41           C  
ATOM   1724  CE  LYS B  84      13.602  -6.969  45.739  1.00 21.89           C  
ATOM   1725  NZ  LYS B  84      13.462  -7.655  44.424  1.00 22.51           N  
ATOM   1726  N   SER B  85      17.653  -7.668  51.842  1.00 20.41           N  
ATOM   1727  CA  SER B  85      18.573  -8.503  52.610  1.00 23.07           C  
ATOM   1728  C   SER B  85      18.061  -8.818  54.011  1.00 23.57           C  
ATOM   1729  O   SER B  85      17.211  -8.109  54.546  1.00 24.14           O  
ATOM   1730  CB  SER B  85      19.933  -7.813  52.728  1.00 21.57           C  
ATOM   1731  OG  SER B  85      19.832  -6.638  53.513  1.00 25.20           O  
ATOM   1732  N   GLU B  86      18.589  -9.890  54.595  1.00 26.07           N  
ATOM   1733  CA  GLU B  86      18.218 -10.297  55.947  1.00 27.12           C  
ATOM   1734  C   GLU B  86      19.449 -10.455  56.833  1.00 25.62           C  
ATOM   1735  O   GLU B  86      19.457 -11.265  57.761  1.00 29.42           O  
ATOM   1736  CB  GLU B  86      17.442 -11.616  55.932  1.00 33.85           C  
ATOM   1737  CG  GLU B  86      15.974 -11.483  55.572  1.00 46.71           C  
ATOM   1738  CD  GLU B  86      15.149 -12.647  56.094  1.00 55.10           C  
ATOM   1739  OE1 GLU B  86      15.076 -12.816  57.331  1.00 58.77           O  
ATOM   1740  OE2 GLU B  86      14.577 -13.393  55.272  1.00 60.31           O  
ATOM   1741  N   VAL B  87      20.487  -9.678  56.549  1.00 19.87           N  
ATOM   1742  CA  VAL B  87      21.721  -9.739  57.325  1.00 15.79           C  
ATOM   1743  C   VAL B  87      21.506  -9.220  58.747  1.00 15.58           C  
ATOM   1744  O   VAL B  87      20.686  -8.329  58.969  1.00 16.78           O  
ATOM   1745  CB  VAL B  87      22.835  -8.920  56.642  1.00 13.99           C  
ATOM   1746  CG1 VAL B  87      23.189  -9.550  55.304  1.00 14.84           C  
ATOM   1747  CG2 VAL B  87      22.378  -7.485  56.435  1.00 15.74           C  
ATOM   1748  N   ASP B  88      22.243  -9.777  59.707  1.00 12.15           N  
ATOM   1749  CA  ASP B  88      22.111  -9.363  61.103  1.00 12.58           C  
ATOM   1750  C   ASP B  88      23.424  -8.891  61.719  1.00 12.85           C  
ATOM   1751  O   ASP B  88      23.489  -8.607  62.913  1.00 12.10           O  
ATOM   1752  CB  ASP B  88      21.535 -10.510  61.946  1.00 12.92           C  
ATOM   1753  CG  ASP B  88      22.373 -11.778  61.865  1.00 16.42           C  
ATOM   1754  OD1 ASP B  88      23.456 -11.748  61.248  1.00 13.85           O  
ATOM   1755  OD2 ASP B  88      21.945 -12.809  62.426  1.00 18.60           O  
ATOM   1756  N   GLY B  89      24.465  -8.810  60.898  1.00  9.61           N  
ATOM   1757  CA  GLY B  89      25.765  -8.370  61.375  1.00  8.63           C  
ATOM   1758  C   GLY B  89      26.526  -7.749  60.220  1.00  8.43           C  
ATOM   1759  O   GLY B  89      26.303  -8.118  59.068  1.00  9.07           O  
ATOM   1760  N   LEU B  90      27.431  -6.824  60.526  1.00  6.06           N  
ATOM   1761  CA  LEU B  90      28.197  -6.125  59.495  1.00  7.92           C  
ATOM   1762  C   LEU B  90      29.699  -6.040  59.755  1.00  8.64           C  
ATOM   1763  O   LEU B  90      30.126  -5.642  60.839  1.00  8.63           O  
ATOM   1764  CB  LEU B  90      27.641  -4.703  59.335  1.00  6.14           C  
ATOM   1765  CG  LEU B  90      28.462  -3.683  58.540  1.00  7.39           C  
ATOM   1766  CD1 LEU B  90      28.459  -4.048  57.061  1.00  8.17           C  
ATOM   1767  CD2 LEU B  90      27.865  -2.287  58.742  1.00  7.67           C  
ATOM   1768  N   LEU B  91      30.488  -6.410  58.747  1.00  8.03           N  
ATOM   1769  CA  LEU B  91      31.948  -6.346  58.821  1.00  7.73           C  
ATOM   1770  C   LEU B  91      32.418  -5.421  57.696  1.00  7.16           C  
ATOM   1771  O   LEU B  91      31.980  -5.560  56.556  1.00  7.44           O  
ATOM   1772  CB  LEU B  91      32.566  -7.739  58.630  1.00  8.30           C  
ATOM   1773  CG  LEU B  91      32.297  -8.804  59.697  1.00  9.27           C  
ATOM   1774  CD1 LEU B  91      32.918 -10.122  59.253  1.00  8.84           C  
ATOM   1775  CD2 LEU B  91      32.879  -8.366  61.036  1.00  9.26           C  
ATOM   1776  N   VAL B  92      33.300  -4.476  58.020  1.00  5.28           N  
ATOM   1777  CA  VAL B  92      33.805  -3.528  57.030  1.00  7.29           C  
ATOM   1778  C   VAL B  92      35.331  -3.537  56.959  1.00  8.28           C  
ATOM   1779  O   VAL B  92      36.003  -3.466  57.991  1.00  8.12           O  
ATOM   1780  CB  VAL B  92      33.333  -2.097  57.360  1.00  6.10           C  
ATOM   1781  CG1 VAL B  92      33.953  -1.102  56.387  1.00  9.80           C  
ATOM   1782  CG2 VAL B  92      31.810  -2.031  57.295  1.00  8.41           C  
ATOM   1783  N   TYR B  93      35.865  -3.613  55.739  1.00  7.56           N  
ATOM   1784  CA  TYR B  93      37.314  -3.644  55.512  1.00  8.52           C  
ATOM   1785  C   TYR B  93      37.751  -2.746  54.368  1.00  8.93           C  
ATOM   1786  O   TYR B  93      37.059  -2.635  53.356  1.00  8.79           O  
ATOM   1787  CB  TYR B  93      37.777  -5.054  55.143  1.00  6.28           C  
ATOM   1788  CG  TYR B  93      37.401  -6.110  56.135  1.00  7.75           C  
ATOM   1789  CD1 TYR B  93      38.258  -6.448  57.178  1.00  8.54           C  
ATOM   1790  CD2 TYR B  93      36.173  -6.760  56.047  1.00  6.62           C  
ATOM   1791  CE1 TYR B  93      37.899  -7.410  58.112  1.00  7.93           C  
ATOM   1792  CE2 TYR B  93      35.805  -7.720  56.973  1.00  7.24           C  
ATOM   1793  CZ  TYR B  93      36.668  -8.041  58.001  1.00  6.95           C  
ATOM   1794  OH  TYR B  93      36.297  -8.983  58.924  1.00  8.30           O  
ATOM   1795  N   CYS B  94      38.916  -2.126  54.519  1.00 10.13           N  
ATOM   1796  CA  CYS B  94      39.474  -1.296  53.458  1.00  6.30           C  
ATOM   1797  C   CYS B  94      40.934  -1.012  53.768  1.00  9.34           C  
ATOM   1798  O   CYS B  94      41.413  -1.327  54.855  1.00  9.31           O  
ATOM   1799  CB  CYS B  94      38.720   0.038  53.327  1.00  9.03           C  
ATOM   1800  SG  CYS B  94      39.178   1.336  54.530  1.00  9.87           S  
ATOM   1801  N   ASP B  95      41.650  -0.461  52.793  1.00  8.48           N  
ATOM   1802  CA  ASP B  95      43.035  -0.071  53.012  1.00 10.08           C  
ATOM   1803  C   ASP B  95      43.051   1.444  52.844  1.00 11.80           C  
ATOM   1804  O   ASP B  95      42.013   2.040  52.560  1.00 10.63           O  
ATOM   1805  CB  ASP B  95      44.006  -0.766  52.039  1.00 10.61           C  
ATOM   1806  CG  ASP B  95      43.580  -0.672  50.585  1.00  8.45           C  
ATOM   1807  OD1 ASP B  95      42.664   0.111  50.255  1.00 12.75           O  
ATOM   1808  OD2 ASP B  95      44.191  -1.392  49.765  1.00 11.59           O  
ATOM   1809  N   ASP B  96      44.202   2.080  53.024  1.00 12.83           N  
ATOM   1810  CA  ASP B  96      44.246   3.534  52.912  1.00 12.81           C  
ATOM   1811  C   ASP B  96      43.786   4.116  51.581  1.00 12.83           C  
ATOM   1812  O   ASP B  96      43.073   5.124  51.555  1.00 12.12           O  
ATOM   1813  CB  ASP B  96      45.646   4.051  53.243  1.00 14.63           C  
ATOM   1814  CG  ASP B  96      45.965   3.940  54.717  1.00 18.00           C  
ATOM   1815  OD1 ASP B  96      45.036   4.107  55.539  1.00 20.62           O  
ATOM   1816  OD2 ASP B  96      47.142   3.704  55.055  1.00 20.71           O  
ATOM   1817  N   GLU B  97      44.181   3.493  50.480  1.00 13.53           N  
ATOM   1818  CA  GLU B  97      43.797   3.990  49.165  1.00 16.29           C  
ATOM   1819  C   GLU B  97      42.293   3.999  48.910  1.00 15.06           C  
ATOM   1820  O   GLU B  97      41.811   4.738  48.053  1.00 13.57           O  
ATOM   1821  CB  GLU B  97      44.491   3.177  48.068  1.00 19.19           C  
ATOM   1822  CG  GLU B  97      45.967   3.506  47.915  1.00 33.67           C  
ATOM   1823  CD  GLU B  97      46.597   2.839  46.710  1.00 39.74           C  
ATOM   1824  OE1 GLU B  97      46.065   3.000  45.590  1.00 44.51           O  
ATOM   1825  OE2 GLU B  97      47.631   2.159  46.883  1.00 45.30           O  
ATOM   1826  N   ASN B  98      41.549   3.195  49.661  1.00 12.17           N  
ATOM   1827  CA  ASN B  98      40.107   3.113  49.459  1.00 11.15           C  
ATOM   1828  C   ASN B  98      39.261   3.487  50.674  1.00 11.99           C  
ATOM   1829  O   ASN B  98      38.048   3.275  50.679  1.00 10.72           O  
ATOM   1830  CB  ASN B  98      39.754   1.699  48.991  1.00 11.64           C  
ATOM   1831  CG  ASN B  98      40.408   1.347  47.664  1.00 10.09           C  
ATOM   1832  OD1 ASN B  98      39.992   1.828  46.607  1.00 13.42           O  
ATOM   1833  ND2 ASN B  98      41.447   0.520  47.713  1.00  8.18           N  
ATOM   1834  N   LYS B  99      39.896   4.064  51.689  1.00 10.70           N  
ATOM   1835  CA  LYS B  99      39.202   4.453  52.914  1.00  9.28           C  
ATOM   1836  C   LYS B  99      38.101   5.505  52.754  1.00 10.44           C  
ATOM   1837  O   LYS B  99      37.004   5.350  53.298  1.00  9.09           O  
ATOM   1838  CB  LYS B  99      40.223   4.933  53.946  1.00 14.04           C  
ATOM   1839  CG  LYS B  99      39.622   5.373  55.271  1.00 15.01           C  
ATOM   1840  CD  LYS B  99      40.712   5.559  56.327  1.00 19.90           C  
ATOM   1841  CE  LYS B  99      41.761   6.564  55.878  1.00 26.11           C  
ATOM   1842  NZ  LYS B  99      42.944   6.571  56.785  1.00 26.96           N  
ATOM   1843  N   VAL B 100      38.390   6.580  52.030  1.00  9.93           N  
ATOM   1844  CA  VAL B 100      37.398   7.632  51.838  1.00  7.71           C  
ATOM   1845  C   VAL B 100      36.164   7.083  51.128  1.00  6.80           C  
ATOM   1846  O   VAL B 100      35.033   7.363  51.524  1.00  8.22           O  
ATOM   1847  CB  VAL B 100      37.983   8.805  51.019  1.00  9.27           C  
ATOM   1848  CG1 VAL B 100      36.916   9.865  50.786  1.00 11.14           C  
ATOM   1849  CG2 VAL B 100      39.168   9.414  51.769  1.00 15.69           C  
ATOM   1850  N   PHE B 101      36.398   6.280  50.097  1.00  7.70           N  
ATOM   1851  CA  PHE B 101      35.322   5.675  49.312  1.00  8.14           C  
ATOM   1852  C   PHE B 101      34.479   4.742  50.180  1.00  8.71           C  
ATOM   1853  O   PHE B 101      33.250   4.853  50.224  1.00  7.41           O  
ATOM   1854  CB  PHE B 101      35.927   4.907  48.130  1.00  5.31           C  
ATOM   1855  CG  PHE B 101      34.907   4.246  47.230  1.00  7.28           C  
ATOM   1856  CD1 PHE B 101      33.906   4.989  46.616  1.00  8.36           C  
ATOM   1857  CD2 PHE B 101      34.976   2.880  46.976  1.00  8.23           C  
ATOM   1858  CE1 PHE B 101      32.985   4.381  45.754  1.00 12.37           C  
ATOM   1859  CE2 PHE B 101      34.066   2.261  46.120  1.00  9.85           C  
ATOM   1860  CZ  PHE B 101      33.068   3.012  45.506  1.00 11.79           C  
HETATM 1861  N   MSE B 102      35.133   3.819  50.878  1.00  8.34           N  
HETATM 1862  CA  MSE B 102      34.399   2.889  51.728  1.00  7.79           C  
HETATM 1863  C   MSE B 102      33.624   3.614  52.821  1.00  8.44           C  
HETATM 1864  O   MSE B 102      32.502   3.230  53.152  1.00  7.89           O  
HETATM 1865  CB  MSE B 102      35.342   1.866  52.363  1.00  7.74           C  
HETATM 1866  CG  MSE B 102      34.653   0.952  53.367  1.00  7.13           C  
HETATM 1867 SE   MSE B 102      33.179  -0.057  52.589  1.00 21.70          SE  
HETATM 1868  CE  MSE B 102      34.237  -1.244  51.580  1.00  3.62           C  
ATOM   1869  N   SER B 103      34.214   4.667  53.379  1.00 10.25           N  
ATOM   1870  CA  SER B 103      33.543   5.428  54.423  1.00  9.15           C  
ATOM   1871  C   SER B 103      32.213   5.987  53.913  1.00  9.43           C  
ATOM   1872  O   SER B 103      31.223   6.000  54.643  1.00  8.98           O  
ATOM   1873  CB  SER B 103      34.438   6.569  54.911  1.00 12.94           C  
ATOM   1874  OG  SER B 103      35.597   6.055  55.542  1.00 22.39           O  
ATOM   1875  N   LYS B 104      32.194   6.449  52.664  1.00  9.19           N  
ATOM   1876  CA  LYS B 104      30.970   6.986  52.078  1.00  8.57           C  
ATOM   1877  C   LYS B 104      29.930   5.884  51.887  1.00  8.03           C  
ATOM   1878  O   LYS B 104      28.731   6.110  52.064  1.00  8.00           O  
ATOM   1879  CB  LYS B 104      31.268   7.676  50.740  1.00  8.00           C  
ATOM   1880  CG  LYS B 104      31.871   9.067  50.906  1.00  9.99           C  
ATOM   1881  CD  LYS B 104      32.200   9.726  49.569  1.00  7.11           C  
ATOM   1882  CE  LYS B 104      33.320   8.997  48.840  1.00  6.13           C  
ATOM   1883  NZ  LYS B 104      33.713   9.685  47.577  1.00  5.13           N  
ATOM   1884  N   ILE B 105      30.384   4.688  51.531  1.00  6.44           N  
ATOM   1885  CA  ILE B 105      29.462   3.573  51.353  1.00  6.44           C  
ATOM   1886  C   ILE B 105      28.830   3.272  52.708  1.00  6.86           C  
ATOM   1887  O   ILE B 105      27.612   3.161  52.822  1.00  6.84           O  
ATOM   1888  CB  ILE B 105      30.192   2.306  50.833  1.00  7.27           C  
ATOM   1889  CG1 ILE B 105      30.792   2.582  49.447  1.00  6.29           C  
ATOM   1890  CG2 ILE B 105      29.221   1.133  50.772  1.00  8.00           C  
ATOM   1891  CD1 ILE B 105      31.576   1.404  48.858  1.00  7.28           C  
ATOM   1892  N   VAL B 106      29.661   3.163  53.743  1.00  7.24           N  
ATOM   1893  CA  VAL B 106      29.164   2.872  55.084  1.00  9.20           C  
ATOM   1894  C   VAL B 106      28.161   3.927  55.551  1.00  7.38           C  
ATOM   1895  O   VAL B 106      27.119   3.595  56.122  1.00  8.51           O  
ATOM   1896  CB  VAL B 106      30.323   2.788  56.108  1.00  7.67           C  
ATOM   1897  CG1 VAL B 106      29.766   2.577  57.510  1.00 11.73           C  
ATOM   1898  CG2 VAL B 106      31.254   1.633  55.740  1.00 12.47           C  
ATOM   1899  N   ASP B 107      28.473   5.195  55.298  1.00  7.77           N  
ATOM   1900  CA  ASP B 107      27.600   6.297  55.700  1.00  9.68           C  
ATOM   1901  C   ASP B 107      26.195   6.181  55.132  1.00  9.43           C  
ATOM   1902  O   ASP B 107      25.243   6.702  55.715  1.00 10.12           O  
ATOM   1903  CB  ASP B 107      28.160   7.649  55.246  1.00 11.43           C  
ATOM   1904  CG  ASP B 107      29.454   8.021  55.935  1.00 14.81           C  
ATOM   1905  OD1 ASP B 107      29.679   7.575  57.079  1.00 13.62           O  
ATOM   1906  OD2 ASP B 107      30.238   8.783  55.327  1.00 15.91           O  
ATOM   1907  N   ASN B 108      26.071   5.508  53.992  1.00  6.57           N  
ATOM   1908  CA  ASN B 108      24.786   5.373  53.330  1.00  6.46           C  
ATOM   1909  C   ASN B 108      24.078   4.036  53.473  1.00  7.81           C  
ATOM   1910  O   ASN B 108      23.088   3.775  52.787  1.00  6.91           O  
ATOM   1911  CB  ASN B 108      24.944   5.724  51.854  1.00  5.98           C  
ATOM   1912  CG  ASN B 108      25.294   7.180  51.656  1.00 11.56           C  
ATOM   1913  OD1 ASN B 108      26.455   7.536  51.435  1.00 13.06           O  
ATOM   1914  ND2 ASN B 108      24.288   8.038  51.762  1.00  7.03           N  
ATOM   1915  N   LEU B 109      24.574   3.193  54.367  1.00  8.14           N  
ATOM   1916  CA  LEU B 109      23.942   1.902  54.592  1.00  9.38           C  
ATOM   1917  C   LEU B 109      22.630   2.122  55.329  1.00  9.65           C  
ATOM   1918  O   LEU B 109      22.479   3.106  56.056  1.00 11.76           O  
ATOM   1919  CB  LEU B 109      24.843   1.007  55.443  1.00  7.90           C  
ATOM   1920  CG  LEU B 109      26.133   0.519  54.786  1.00  9.37           C  
ATOM   1921  CD1 LEU B 109      27.005  -0.174  55.820  1.00 11.40           C  
ATOM   1922  CD2 LEU B 109      25.797  -0.421  53.642  1.00  9.65           C  
ATOM   1923  N   PRO B 110      21.658   1.219  55.136  1.00  9.50           N  
ATOM   1924  CA  PRO B 110      20.372   1.357  55.826  1.00 11.16           C  
ATOM   1925  C   PRO B 110      20.658   1.400  57.325  1.00 11.60           C  
ATOM   1926  O   PRO B 110      21.537   0.692  57.816  1.00 11.71           O  
ATOM   1927  CB  PRO B 110      19.628   0.090  55.417  1.00  9.96           C  
ATOM   1928  CG  PRO B 110      20.142  -0.164  54.034  1.00 14.79           C  
ATOM   1929  CD  PRO B 110      21.629   0.087  54.192  1.00 12.17           C  
ATOM   1930  N   THR B 111      19.915   2.230  58.045  1.00 10.64           N  
ATOM   1931  CA  THR B 111      20.094   2.385  59.485  1.00 11.86           C  
ATOM   1932  C   THR B 111      20.244   1.077  60.269  1.00 12.74           C  
ATOM   1933  O   THR B 111      21.185   0.923  61.051  1.00 15.22           O  
ATOM   1934  CB  THR B 111      18.921   3.195  60.078  1.00 14.73           C  
ATOM   1935  OG1 THR B 111      18.902   4.497  59.480  1.00 19.58           O  
ATOM   1936  CG2 THR B 111      19.062   3.336  61.581  1.00 15.13           C  
ATOM   1937  N   ALA B 112      19.323   0.142  60.053  1.00 12.23           N  
ATOM   1938  CA  ALA B 112      19.331  -1.141  60.754  1.00 11.14           C  
ATOM   1939  C   ALA B 112      20.574  -1.979  60.483  1.00 12.34           C  
ATOM   1940  O   ALA B 112      21.040  -2.715  61.355  1.00 13.84           O  
ATOM   1941  CB  ALA B 112      18.080  -1.932  60.391  1.00 12.37           C  
ATOM   1942  N   ILE B 113      21.111  -1.869  59.274  1.00  9.34           N  
ATOM   1943  CA  ILE B 113      22.304  -2.621  58.913  1.00  9.05           C  
ATOM   1944  C   ILE B 113      23.555  -1.956  59.482  1.00  7.74           C  
ATOM   1945  O   ILE B 113      24.417  -2.625  60.057  1.00 11.19           O  
ATOM   1946  CB  ILE B 113      22.432  -2.740  57.378  1.00 10.56           C  
ATOM   1947  CG1 ILE B 113      21.304  -3.629  56.844  1.00 10.65           C  
ATOM   1948  CG2 ILE B 113      23.796  -3.307  57.002  1.00 13.59           C  
ATOM   1949  CD1 ILE B 113      21.297  -3.801  55.332  1.00 15.03           C  
ATOM   1950  N   LYS B 114      23.645  -0.639  59.327  1.00 10.63           N  
ATOM   1951  CA  LYS B 114      24.794   0.124  59.815  1.00 11.86           C  
ATOM   1952  C   LYS B 114      24.963  -0.081  61.318  1.00 11.42           C  
ATOM   1953  O   LYS B 114      26.074  -0.212  61.827  1.00 11.28           O  
ATOM   1954  CB  LYS B 114      24.588   1.614  59.527  1.00 14.01           C  
ATOM   1955  CG  LYS B 114      25.802   2.487  59.815  1.00 17.21           C  
ATOM   1956  CD  LYS B 114      25.454   3.972  59.759  1.00 21.95           C  
ATOM   1957  CE  LYS B 114      24.861   4.377  58.417  1.00 22.79           C  
ATOM   1958  NZ  LYS B 114      24.536   5.835  58.380  1.00 25.75           N  
ATOM   1959  N   ARG B 115      23.831  -0.098  62.012  1.00 11.17           N  
ATOM   1960  CA  ARG B 115      23.769  -0.271  63.455  1.00 12.50           C  
ATOM   1961  C   ARG B 115      24.406  -1.587  63.920  1.00 13.03           C  
ATOM   1962  O   ARG B 115      24.989  -1.654  65.005  1.00 12.52           O  
ATOM   1963  CB  ARG B 115      22.293  -0.205  63.865  1.00 17.05           C  
ATOM   1964  CG  ARG B 115      21.964  -0.530  65.299  1.00 24.23           C  
ATOM   1965  CD  ARG B 115      20.478  -0.855  65.396  1.00 17.93           C  
ATOM   1966  NE  ARG B 115      19.625   0.260  64.986  1.00 17.89           N  
ATOM   1967  CZ  ARG B 115      18.384   0.122  64.528  1.00 15.78           C  
ATOM   1968  NH1 ARG B 115      17.848  -1.084  64.406  1.00 18.02           N  
ATOM   1969  NH2 ARG B 115      17.665   1.191  64.219  1.00 16.37           N  
ATOM   1970  N   ASN B 116      24.299  -2.623  63.091  1.00 11.67           N  
ATOM   1971  CA  ASN B 116      24.841  -3.943  63.414  1.00 11.83           C  
ATOM   1972  C   ASN B 116      26.324  -4.121  63.093  1.00 10.94           C  
ATOM   1973  O   ASN B 116      26.787  -5.246  62.882  1.00  8.87           O  
ATOM   1974  CB  ASN B 116      24.043  -5.033  62.688  1.00 16.10           C  
ATOM   1975  CG  ASN B 116      22.639  -5.197  63.240  1.00 25.97           C  
ATOM   1976  OD1 ASN B 116      22.443  -5.273  64.453  1.00 29.95           O  
ATOM   1977  ND2 ASN B 116      21.656  -5.268  62.348  1.00 29.56           N  
ATOM   1978  N   LEU B 117      27.063  -3.018  63.057  1.00 11.88           N  
ATOM   1979  CA  LEU B 117      28.491  -3.063  62.772  1.00 12.36           C  
ATOM   1980  C   LEU B 117      29.195  -3.846  63.874  1.00 14.22           C  
ATOM   1981  O   LEU B 117      29.126  -3.479  65.049  1.00 15.46           O  
ATOM   1982  CB  LEU B 117      29.061  -1.640  62.696  1.00 14.10           C  
ATOM   1983  CG  LEU B 117      30.572  -1.486  62.471  1.00 14.06           C  
ATOM   1984  CD1 LEU B 117      30.963  -2.022  61.099  1.00 11.30           C  
ATOM   1985  CD2 LEU B 117      30.951  -0.014  62.586  1.00 15.66           C  
ATOM   1986  N   ILE B 118      29.860  -4.931  63.487  1.00 11.99           N  
ATOM   1987  CA  ILE B 118      30.584  -5.786  64.424  1.00 14.24           C  
ATOM   1988  C   ILE B 118      32.050  -5.387  64.479  1.00 14.47           C  
ATOM   1989  O   ILE B 118      32.655  -5.317  65.551  1.00 15.41           O  
ATOM   1990  CB  ILE B 118      30.537  -7.271  63.985  1.00 13.78           C  
ATOM   1991  CG1 ILE B 118      29.107  -7.801  64.047  1.00 17.05           C  
ATOM   1992  CG2 ILE B 118      31.464  -8.106  64.863  1.00 21.57           C  
ATOM   1993  CD1 ILE B 118      28.975  -9.211  63.506  1.00 13.64           C  
ATOM   1994  N   LYS B 119      32.617  -5.133  63.307  1.00 12.50           N  
ATOM   1995  CA  LYS B 119      34.020  -4.779  63.206  1.00 13.01           C  
ATOM   1996  C   LYS B 119      34.268  -3.873  62.013  1.00 13.28           C  
ATOM   1997  O   LYS B 119      33.690  -4.068  60.943  1.00 10.47           O  
ATOM   1998  CB  LYS B 119      34.845  -6.058  63.061  1.00 15.90           C  
ATOM   1999  CG  LYS B 119      36.341  -5.859  62.985  1.00 20.79           C  
ATOM   2000  CD  LYS B 119      37.027  -7.195  62.754  1.00 22.35           C  
ATOM   2001  CE  LYS B 119      38.522  -7.087  62.940  1.00 23.28           C  
ATOM   2002  NZ  LYS B 119      38.848  -6.704  64.340  1.00 21.74           N  
ATOM   2003  N   ASP B 120      35.123  -2.875  62.207  1.00 11.74           N  
ATOM   2004  CA  ASP B 120      35.468  -1.949  61.143  1.00 13.09           C  
ATOM   2005  C   ASP B 120      36.980  -1.826  61.068  1.00 15.64           C  
ATOM   2006  O   ASP B 120      37.588  -1.076  61.830  1.00 18.59           O  
ATOM   2007  CB  ASP B 120      34.859  -0.566  61.395  1.00 14.18           C  
ATOM   2008  CG  ASP B 120      35.133   0.406  60.255  1.00 21.36           C  
ATOM   2009  OD1 ASP B 120      36.318   0.667  59.958  1.00 18.80           O  
ATOM   2010  OD2 ASP B 120      34.162   0.905  59.651  1.00 24.72           O  
ATOM   2011  N   PHE B 121      37.586  -2.590  60.165  1.00 10.68           N  
ATOM   2012  CA  PHE B 121      39.028  -2.547  59.977  1.00  8.67           C  
ATOM   2013  C   PHE B 121      39.187  -1.661  58.755  1.00  9.80           C  
ATOM   2014  O   PHE B 121      39.505  -2.131  57.658  1.00 10.45           O  
ATOM   2015  CB  PHE B 121      39.567  -3.948  59.690  1.00 11.06           C  
ATOM   2016  CG  PHE B 121      41.064  -4.048  59.755  1.00  8.57           C  
ATOM   2017  CD1 PHE B 121      41.720  -4.053  60.981  1.00  7.88           C  
ATOM   2018  CD2 PHE B 121      41.819  -4.133  58.589  1.00 11.03           C  
ATOM   2019  CE1 PHE B 121      43.108  -4.144  61.049  1.00  9.29           C  
ATOM   2020  CE2 PHE B 121      43.210  -4.224  58.644  1.00 12.45           C  
ATOM   2021  CZ  PHE B 121      43.857  -4.230  59.876  1.00 11.76           C  
ATOM   2022  N   CYS B 122      38.954  -0.368  58.952  1.00  9.68           N  
ATOM   2023  CA  CYS B 122      39.012   0.558  57.842  1.00 11.76           C  
ATOM   2024  C   CYS B 122      39.164   2.035  58.195  1.00 12.00           C  
ATOM   2025  O   CYS B 122      40.214   2.631  57.964  1.00 11.46           O  
ATOM   2026  CB  CYS B 122      37.749   0.362  56.999  1.00 10.50           C  
ATOM   2027  SG  CYS B 122      37.515   1.575  55.670  1.00 12.06           S  
ATOM   2028  N   ARG B 123      38.109   2.618  58.753  1.00 13.81           N  
ATOM   2029  CA  ARG B 123      38.098   4.038  59.077  1.00 13.54           C  
ATOM   2030  C   ARG B 123      39.199   4.550  60.003  1.00 15.49           C  
ATOM   2031  O   ARG B 123      39.665   5.677  59.835  1.00 15.89           O  
ATOM   2032  CB  ARG B 123      36.724   4.424  59.631  1.00 17.36           C  
ATOM   2033  CG  ARG B 123      35.592   4.061  58.678  1.00 27.63           C  
ATOM   2034  CD  ARG B 123      34.225   4.502  59.180  1.00 35.34           C  
ATOM   2035  NE  ARG B 123      34.042   5.948  59.100  1.00 40.69           N  
ATOM   2036  CZ  ARG B 123      32.965   6.534  58.583  1.00 43.50           C  
ATOM   2037  NH1 ARG B 123      32.876   7.856  58.550  1.00 44.75           N  
ATOM   2038  NH2 ARG B 123      31.979   5.797  58.087  1.00 40.61           N  
ATOM   2039  N   LYS B 124      39.622   3.735  60.964  1.00 12.28           N  
ATOM   2040  CA  LYS B 124      40.664   4.165  61.897  1.00 10.38           C  
ATOM   2041  C   LYS B 124      42.094   3.826  61.471  1.00 11.81           C  
ATOM   2042  O   LYS B 124      43.044   4.116  62.200  1.00 10.66           O  
ATOM   2043  CB  LYS B 124      40.400   3.591  63.293  1.00 12.36           C  
ATOM   2044  CG  LYS B 124      39.249   4.256  64.030  1.00 15.36           C  
ATOM   2045  CD  LYS B 124      39.132   3.712  65.448  1.00 24.54           C  
ATOM   2046  CE  LYS B 124      38.082   4.458  66.251  1.00 31.08           C  
ATOM   2047  NZ  LYS B 124      38.118   4.064  67.691  1.00 36.16           N  
ATOM   2048  N   LEU B 125      42.251   3.215  60.301  1.00 10.78           N  
ATOM   2049  CA  LEU B 125      43.581   2.873  59.807  1.00  9.35           C  
ATOM   2050  C   LEU B 125      44.342   4.140  59.430  1.00 13.02           C  
ATOM   2051  O   LEU B 125      43.768   5.079  58.880  1.00 16.48           O  
ATOM   2052  CB  LEU B 125      43.482   1.964  58.579  1.00 12.38           C  
ATOM   2053  CG  LEU B 125      43.052   0.517  58.828  1.00  9.98           C  
ATOM   2054  CD1 LEU B 125      42.807  -0.166  57.488  1.00 15.34           C  
ATOM   2055  CD2 LEU B 125      44.125  -0.216  59.624  1.00 10.78           C  
ATOM   2056  N   SER B 126      45.634   4.162  59.737  1.00 10.00           N  
ATOM   2057  CA  SER B 126      46.478   5.305  59.416  1.00 14.06           C  
ATOM   2058  C   SER B 126      47.202   5.060  58.094  1.00 16.28           C  
ATOM   2059  O   SER B 126      47.689   6.043  57.498  1.00 15.23           O  
ATOM   2060  CB  SER B 126      47.498   5.546  60.535  1.00 15.40           C  
ATOM   2061  OG  SER B 126      48.333   4.419  60.724  1.00 18.55           O  
TER    2062      SER B 126                                                      
HETATM 2063  S   SO4 B 127      48.867 -16.604  52.271  1.00 25.56           S  
HETATM 2064  O1  SO4 B 127      49.341 -16.224  50.947  1.00 28.92           O  
HETATM 2065  O2  SO4 B 127      48.593 -18.036  52.303  1.00 28.08           O  
HETATM 2066  O3  SO4 B 127      47.644 -15.882  52.588  1.00 25.89           O  
HETATM 2067  O4  SO4 B 127      49.897 -16.287  53.254  1.00 29.35           O  
HETATM 2068  O   HOH A 127      28.458   6.021  35.670  1.00 18.16           O  
HETATM 2069  O   HOH A 128      15.890   4.410  18.138  1.00 20.16           O  
HETATM 2070  O   HOH A 129      27.529   3.101  15.774  1.00 15.18           O  
HETATM 2071  O   HOH A 130      32.450  11.412  36.797  1.00 19.18           O  
HETATM 2072  O   HOH A 131       8.531   7.793  20.199  1.00 17.77           O  
HETATM 2073  O   HOH A 132      14.364   5.265  15.973  1.00 14.05           O  
HETATM 2074  O   HOH A 133      21.168 -10.826  39.672  1.00 40.57           O  
HETATM 2075  O   HOH A 134      13.915  13.483  37.608  1.00 27.78           O  
HETATM 2076  O   HOH A 135      26.790  -7.651  16.405  1.00 24.21           O  
HETATM 2077  O   HOH A 136       6.144   2.232  31.847  1.00 13.55           O  
HETATM 2078  O   HOH A 137      23.212   5.252  37.469  1.00 16.16           O  
HETATM 2079  O   HOH A 138      32.876  14.054  31.321  1.00 14.52           O  
HETATM 2080  O   HOH A 139      18.750  15.727  36.860  1.00 13.89           O  
HETATM 2081  O   HOH A 140      20.509  13.974  37.699  1.00 18.12           O  
HETATM 2082  O   HOH A 141      12.567  16.103  40.950  1.00 47.04           O  
HETATM 2083  O   HOH A 142       9.021  -9.289  16.267  1.00 17.98           O  
HETATM 2084  O   HOH A 143      17.666   0.546   9.599  1.00 17.59           O  
HETATM 2085  O   HOH A 144      20.509  19.781  39.096  1.00 16.70           O  
HETATM 2086  O   HOH A 145      29.542  14.893  29.222  1.00 19.74           O  
HETATM 2087  O   HOH A 146      24.207   0.245   8.979  1.00 13.69           O  
HETATM 2088  O   HOH A 147      19.424  -0.651   7.809  1.00 27.68           O  
HETATM 2089  O   HOH A 148       9.795   2.207  30.687  1.00 15.45           O  
HETATM 2090  O   HOH A 149      18.090   5.197  13.129  1.00 16.39           O  
HETATM 2091  O   HOH A 150      10.390   8.107  40.116  1.00 22.43           O  
HETATM 2092  O   HOH A 151       9.065  -6.856  18.209  1.00 15.48           O  
HETATM 2093  O   HOH A 152       0.569   7.297  34.180  1.00 59.53           O  
HETATM 2094  O   HOH A 153      15.795 -12.274  29.582  1.00 22.45           O  
HETATM 2095  O   HOH A 154       0.364   8.593  28.085  1.00 32.19           O  
HETATM 2096  O   HOH A 155      14.526  -6.119  13.878  1.00 17.77           O  
HETATM 2097  O   HOH A 156      32.185  -6.589  38.208  1.00 18.38           O  
HETATM 2098  O   HOH A 157       7.829   8.695  37.464  1.00 26.42           O  
HETATM 2099  O   HOH A 158      34.392  10.333  26.308  1.00 36.60           O  
HETATM 2100  O   HOH A 159      23.565  -8.918  42.385  1.00 17.23           O  
HETATM 2101  O   HOH A 160      13.468  -2.601  41.021  1.00 31.02           O  
HETATM 2102  O   HOH A 161      15.974 -11.974  39.259  1.00 46.44           O  
HETATM 2103  O   HOH A 162      20.465  -3.746  15.557  1.00 19.08           O  
HETATM 2104  O   HOH A 163      10.423  -8.380  32.230  1.00 20.38           O  
HETATM 2105  O   HOH A 164      26.461  20.839  31.209  1.00 31.39           O  
HETATM 2106  O   HOH A 165      29.295  -9.281  16.094  1.00 23.95           O  
HETATM 2107  O   HOH A 166      26.125   5.967  38.272  1.00 11.91           O  
HETATM 2108  O   HOH A 167      29.108   7.237  33.084  1.00 20.47           O  
HETATM 2109  O   HOH A 168      34.636  11.173  33.949  1.00 30.19           O  
HETATM 2110  O   HOH A 169       6.420  -3.918  15.489  1.00 25.60           O  
HETATM 2111  O   HOH A 170      23.472  24.694  26.504  1.00 26.33           O  
HETATM 2112  O   HOH A 171      34.478  14.634  27.057  1.00 37.21           O  
HETATM 2113  O   HOH A 172      18.881   4.081  43.149  1.00 24.39           O  
HETATM 2114  O   HOH A 173      28.866  14.402  22.340  1.00 18.69           O  
HETATM 2115  O   HOH A 174       4.439   4.023  24.306  1.00 23.70           O  
HETATM 2116  O   HOH A 175      31.755   2.603  33.263  1.00 16.38           O  
HETATM 2117  O   HOH A 176      23.200  -4.358  36.680  1.00 31.65           O  
HETATM 2118  O   HOH A 177      21.150  21.348  36.961  1.00 26.97           O  
HETATM 2119  O   HOH A 178      11.925  20.572  30.823  1.00 22.88           O  
HETATM 2120  O   HOH A 179      16.017 -13.071  21.195  1.00 25.75           O  
HETATM 2121  O   HOH A 180      14.731  -0.038  41.120  1.00 26.44           O  
HETATM 2122  O   HOH A 181      11.300  -9.182  34.868  1.00 21.65           O  
HETATM 2123  O   HOH A 182      18.427   8.411  15.853  1.00 38.01           O  
HETATM 2124  O   HOH A 183      14.795  -4.039  42.949  1.00 21.73           O  
HETATM 2125  O   HOH A 184      21.308   0.911   6.430  1.00 32.59           O  
HETATM 2126  O   HOH A 185       4.527   0.507  15.147  1.00 25.41           O  
HETATM 2127  O   HOH A 186      29.661   0.827  20.631  1.00 25.66           O  
HETATM 2128  O   HOH A 187      21.751  11.717  19.933  1.00 32.92           O  
HETATM 2129  O   HOH A 188      21.736  -9.779  17.752  1.00 27.30           O  
HETATM 2130  O   HOH A 189      11.316 -12.582  27.378  1.00 29.15           O  
HETATM 2131  O   HOH A 190       9.669   5.484  18.610  1.00 26.69           O  
HETATM 2132  O   HOH A 191      19.318   3.820  18.119  1.00 38.74           O  
HETATM 2133  O   HOH A 192      18.070 -13.805  22.871  1.00 25.31           O  
HETATM 2134  O   HOH A 193      22.731   8.761  14.625  1.00 41.11           O  
HETATM 2135  O   HOH A 194       4.385   2.690  38.102  1.00 35.23           O  
HETATM 2136  O   HOH A 195      23.645  19.112  17.947  1.00 46.35           O  
HETATM 2137  O   HOH A 196      30.774   3.605  16.864  1.00 28.90           O  
HETATM 2138  O   HOH A 197      19.222 -10.903  33.649  1.00 28.13           O  
HETATM 2139  O   HOH A 198      17.347   9.215  41.145  1.00 22.51           O  
HETATM 2140  O   HOH A 199      21.370   8.664  17.154  1.00 38.09           O  
HETATM 2141  O   HOH A 200      18.365 -12.649  29.262  1.00 33.71           O  
HETATM 2142  O   HOH A 201       2.634   2.625  18.276  1.00 42.51           O  
HETATM 2143  O   HOH A 202      13.378  13.206  20.148  1.00 35.17           O  
HETATM 2144  O   HOH A 203       8.441  -6.718  31.351  1.00 38.20           O  
HETATM 2145  O   HOH A 204      21.225  -5.776  17.077  1.00 25.88           O  
HETATM 2146  O   HOH A 205       9.449  -9.504  24.578  1.00 41.50           O  
HETATM 2147  O   HOH A 206      33.653   8.582  34.021  1.00 37.11           O  
HETATM 2148  O   HOH A 207      32.071  -2.237  29.668  1.00 38.24           O  
HETATM 2149  O   HOH A 208      22.846  20.908  31.331  1.00 24.85           O  
HETATM 2150  O   HOH A 209       9.709  16.523  36.392  1.00 34.23           O  
HETATM 2151  O   HOH A 210      19.545  -8.901  47.793  1.00 19.93           O  
HETATM 2152  O   HOH A 211       3.834   1.410  34.546  1.00 29.83           O  
HETATM 2153  O   HOH A 212       9.928  10.065  19.432  1.00 23.37           O  
HETATM 2154  O   HOH A 213      17.316   2.456  17.331  1.00 23.33           O  
HETATM 2155  O   HOH A 214      18.932 -10.214  38.460  1.00 51.98           O  
HETATM 2156  O   HOH A 215      12.017  14.522  36.271  1.00 20.10           O  
HETATM 2157  O   HOH A 216      16.337   6.663  14.598  1.00 20.86           O  
HETATM 2158  O   HOH A 217      11.392  -9.367  14.836  1.00 24.37           O  
HETATM 2159  O   HOH A 218      24.178  -2.514   8.091  1.00 29.18           O  
HETATM 2160  O   HOH A 219      19.046   7.405  11.509  1.00 24.46           O  
HETATM 2161  O   HOH A 220      13.723  -7.995  15.643  1.00 19.27           O  
HETATM 2162  O   HOH A 221      16.915  -6.210  12.855  1.00 34.03           O  
HETATM 2163  O   HOH A 222      15.213 -12.334  36.436  1.00 43.21           O  
HETATM 2164  O   HOH A 223      16.447 -11.679  34.274  1.00 31.98           O  
HETATM 2165  O   HOH A 224      22.688  -2.690  14.501  1.00 17.55           O  
HETATM 2166  O   HOH A 225       9.995 -10.442  28.308  1.00 27.23           O  
HETATM 2167  O   HOH A 226      31.864   6.950  32.720  1.00 21.11           O  
HETATM 2168  O   HOH A 227       4.229  -2.360  15.587  1.00 23.38           O  
HETATM 2169  O   HOH A 228       4.505   0.687  30.549  1.00 23.25           O  
HETATM 2170  O   HOH A 229       6.174   9.648  39.470  1.00 41.45           O  
HETATM 2171  O   HOH A 230       4.610  12.718  39.742  1.00 35.21           O  
HETATM 2172  O   HOH A 231      15.402  10.740  42.875  1.00 36.92           O  
HETATM 2173  O   HOH A 232      16.260  14.730  38.071  1.00 25.76           O  
HETATM 2174  O   HOH A 233      15.127  16.485  39.592  1.00 30.08           O  
HETATM 2175  O   HOH A 234      28.618   7.242  38.403  1.00 15.53           O  
HETATM 2176  O   HOH A 235      28.047  16.891  29.963  1.00 23.89           O  
HETATM 2177  O   HOH A 236      27.988  19.477  29.092  1.00 28.80           O  
HETATM 2178  O   HOH A 237      26.753  23.936  32.222  1.00 31.67           O  
HETATM 2179  O   HOH A 238      28.048  21.800  33.174  1.00 21.45           O  
HETATM 2180  O   HOH A 239      33.571  13.322  35.119  1.00 15.52           O  
HETATM 2181  O   HOH A 240      32.541   8.637  36.660  1.00 36.94           O  
HETATM 2182  O   HOH A 241      34.452  16.574  29.303  1.00 48.18           O  
HETATM 2183  O   HOH A 242      18.024   5.361  19.430  1.00 47.32           O  
HETATM 2184  O   HOH A 243      14.592  11.263  14.709  1.00 42.99           O  
HETATM 2185  O   HOH A 244      14.557  12.387  17.278  1.00 40.04           O  
HETATM 2186  O   HOH A 245       5.402  11.533  19.367  1.00 37.99           O  
HETATM 2187  O   HOH A 246       1.547  10.483  34.966  1.00 50.86           O  
HETATM 2188  O   HOH A 247       8.347  19.301  29.971  1.00 34.22           O  
HETATM 2189  O   HOH A 248       4.474   5.156  21.778  1.00 35.03           O  
HETATM 2190  O   HOH A 249       4.468  -6.497  29.200  1.00 55.94           O  
HETATM 2191  O   HOH A 250      19.651  -5.640  13.417  1.00 36.65           O  
HETATM 2192  O   HOH A 251      21.605  -7.187  12.499  1.00 40.70           O  
HETATM 2193  O   HOH A 252      23.453  -4.868  12.762  1.00 29.49           O  
HETATM 2194  O   HOH A 253      23.477   2.365   7.143  1.00 32.07           O  
HETATM 2195  O   HOH A 254       9.360 -11.007  35.370  1.00 34.26           O  
HETATM 2196  O   HOH A 255      13.398 -14.109  27.878  1.00 35.77           O  
HETATM 2197  O   HOH A 256      21.048 -13.292  21.921  1.00 33.01           O  
HETATM 2198  O   HOH A 257      33.756  -0.353  28.616  1.00 50.01           O  
HETATM 2199  O   HOH A 258      23.567 -10.992  38.444  1.00 31.78           O  
HETATM 2200  O   HOH A 259      17.284 -11.906  42.550  1.00 54.66           O  
HETATM 2201  O   HOH A 260      30.748  19.823  29.133  1.00 25.39           O  
HETATM 2202  O   HOH A 261      25.043  -8.497  14.937  1.00 41.33           O  
HETATM 2203  O   HOH A 262      19.440   8.016  41.932  1.00 35.29           O  
HETATM 2204  O   HOH A 263      29.159   5.342  11.721  1.00 43.86           O  
HETATM 2205  O   HOH A 264      10.175  16.614  23.367  1.00 47.96           O  
HETATM 2206  O   HOH A 265       8.888  19.630  27.509  1.00 45.65           O  
HETATM 2207  O   HOH A 266      15.171   8.791  13.449  1.00 28.77           O  
HETATM 2208  O   HOH A 267      17.008   9.159  11.329  1.00 40.73           O  
HETATM 2209  O   HOH A 268      20.272 -10.986  36.161  1.00 41.24           O  
HETATM 2210  O   HOH A 269      21.708 -11.083  42.464  1.00 33.85           O  
HETATM 2211  O   HOH A 270      34.883  19.761  29.704  1.00 42.92           O  
HETATM 2212  O   HOH A 271      33.870  21.990  30.733  1.00 43.19           O  
HETATM 2213  O   HOH A 272      10.579 -15.293  33.494  1.00 39.64           O  
HETATM 2214  O   HOH A 273       9.508 -13.518  35.159  1.00 38.76           O  
HETATM 2215  O   HOH A 274      12.930 -11.463  37.352  1.00 43.18           O  
HETATM 2216  O   HOH A 275      16.007 -13.401  32.247  1.00 39.13           O  
HETATM 2217  O   HOH A 276       9.398 -14.257  28.668  1.00 33.79           O  
HETATM 2218  O   HOH A 277       1.835  11.932  23.571  1.00 30.16           O  
HETATM 2219  O   HOH A 278       9.119 -10.573  30.966  1.00 37.25           O  
HETATM 2220  O   HOH A 279       7.930  -9.110  27.143  1.00 42.11           O  
HETATM 2221  O   HOH A 280      26.814  17.987  16.451  1.00 51.41           O  
HETATM 2222  O   HOH A 281       9.758   9.876  16.768  1.00 40.33           O  
HETATM 2223  O   HOH A 282       7.752  12.854  19.320  1.00 35.83           O  
HETATM 2224  O   HOH A 283       6.752  15.361  19.555  1.00 39.15           O  
HETATM 2225  O   HOH A 284      12.304  -3.776  44.474  1.00 42.18           O  
HETATM 2226  O   HOH B 128      21.749   7.845  52.818  1.00 14.25           O  
HETATM 2227  O   HOH B 129      35.392 -13.107  35.614  1.00 25.17           O  
HETATM 2228  O   HOH B 130      35.727   8.326  46.410  1.00 12.99           O  
HETATM 2229  O   HOH B 131      23.311  -8.504  45.288  1.00 12.61           O  
HETATM 2230  O   HOH B 132      29.110 -18.789  46.047  1.00 23.45           O  
HETATM 2231  O   HOH B 133      47.502   1.457  58.755  1.00 14.50           O  
HETATM 2232  O   HOH B 134      27.493  10.307  51.644  1.00 12.27           O  
HETATM 2233  O   HOH B 135      24.522  10.723  51.950  1.00 10.99           O  
HETATM 2234  O   HOH B 136      39.003   6.377  48.604  1.00 14.10           O  
HETATM 2235  O   HOH B 137      27.459  -7.921  41.927  1.00 18.41           O  
HETATM 2236  O   HOH B 138      27.538   1.783  63.090  1.00 19.30           O  
HETATM 2237  O   HOH B 139      24.761  -7.627  47.446  1.00 12.74           O  
HETATM 2238  O   HOH B 140      39.216   4.896  46.269  1.00 19.66           O  
HETATM 2239  O   HOH B 141      29.205  10.791  53.689  1.00 15.87           O  
HETATM 2240  O   HOH B 142      19.940   2.678  45.179  1.00 13.59           O  
HETATM 2241  O   HOH B 143      29.698 -20.740  49.396  1.00 16.97           O  
HETATM 2242  O   HOH B 144      41.100   6.919  50.486  1.00 10.64           O  
HETATM 2243  O   HOH B 145      20.931   5.078  51.843  1.00 29.27           O  
HETATM 2244  O   HOH B 146      27.235  -1.233  35.422  1.00 19.56           O  
HETATM 2245  O   HOH B 147      46.212   1.487  50.336  1.00 23.03           O  
HETATM 2246  O   HOH B 148      22.198 -11.958  48.612  1.00 24.32           O  
HETATM 2247  O   HOH B 149      29.694 -10.191  41.013  1.00 18.37           O  
HETATM 2248  O   HOH B 150      33.598 -20.124  45.598  1.00 15.74           O  
HETATM 2249  O   HOH B 151      36.668   7.905  57.359  1.00 28.27           O  
HETATM 2250  O   HOH B 152      22.383   3.251  62.407  1.00 21.39           O  
HETATM 2251  O   HOH B 153      30.112 -16.483  44.979  1.00 20.97           O  
HETATM 2252  O   HOH B 154      34.356  -5.386  39.413  1.00 16.41           O  
HETATM 2253  O   HOH B 155      15.656  -4.125  46.248  1.00 18.93           O  
HETATM 2254  O   HOH B 156      16.874  -4.983  44.105  1.00 17.87           O  
HETATM 2255  O   HOH B 157      33.806  -0.151  43.682  1.00 16.12           O  
HETATM 2256  O   HOH B 158      15.326   3.157  46.586  1.00 41.28           O  
HETATM 2257  O   HOH B 159      32.716   9.399  55.235  1.00 21.01           O  
HETATM 2258  O   HOH B 160      34.643   9.442  53.256  1.00 16.07           O  
HETATM 2259  O   HOH B 161      29.968  -0.287  35.588  1.00 19.95           O  
HETATM 2260  O   HOH B 162      23.577   9.066  55.922  1.00 30.60           O  
HETATM 2261  O   HOH B 163      29.571  -4.628  36.083  1.00 31.15           O  
HETATM 2262  O   HOH B 164      28.896 -12.583  41.636  1.00 33.44           O  
HETATM 2263  O   HOH B 165      46.622   0.764  53.966  1.00 19.11           O  
HETATM 2264  O   HOH B 166      22.306   5.686  56.691  1.00 29.21           O  
HETATM 2265  O   HOH B 167      36.992   7.644  39.802  1.00 35.51           O  
HETATM 2266  O   HOH B 168      25.761  -3.624  36.491  1.00 38.29           O  
HETATM 2267  O   HOH B 169      18.592   1.549  49.716  1.00 27.31           O  
HETATM 2268  O   HOH B 170      42.868   7.188  46.987  1.00 35.86           O  
HETATM 2269  O   HOH B 171      27.292 -14.274  43.160  1.00 37.43           O  
HETATM 2270  O   HOH B 172      25.362 -15.750  45.104  1.00 30.52           O  
HETATM 2271  O   HOH B 173      43.076   9.501  56.562  1.00 43.34           O  
HETATM 2272  O   HOH B 174      32.204   2.950  60.662  1.00 32.82           O  
HETATM 2273  O   HOH B 175      33.831   1.926  37.009  1.00 29.41           O  
HETATM 2274  O   HOH B 176      47.425   8.687  58.230  1.00 35.83           O  
HETATM 2275  O   HOH B 177      43.492   7.252  53.386  1.00 29.73           O  
HETATM 2276  O   HOH B 178      32.958 -17.842  44.639  1.00 36.54           O  
HETATM 2277  O   HOH B 179      23.971   6.496  39.400  1.00 31.56           O  
HETATM 2278  O   HOH B 180      38.250   8.614  47.381  1.00 19.44           O  
HETATM 2279  O   HOH B 181      21.536 -10.246  46.303  1.00 20.07           O  
HETATM 2280  O   HOH B 182      30.890 -20.716  46.247  1.00 18.53           O  
HETATM 2281  O   HOH B 183      26.565 -19.302  45.680  1.00 34.84           O  
HETATM 2282  O   HOH B 184      46.915  -0.253  56.738  1.00 18.35           O  
HETATM 2283  O   HOH B 185      45.975  -2.818  56.285  1.00 19.90           O  
HETATM 2284  O   HOH B 186      25.009   3.263  63.422  1.00 16.72           O  
HETATM 2285  O   HOH B 187      25.048  -8.829  50.066  1.00 15.00           O  
HETATM 2286  O   HOH B 188      17.988   2.155  47.022  1.00 26.39           O  
HETATM 2287  O   HOH B 189      20.881   4.644  46.848  1.00 14.77           O  
HETATM 2288  O   HOH B 190      23.050   5.646  45.819  1.00 13.73           O  
HETATM 2289  O   HOH B 191      19.937   4.058  49.511  1.00 15.75           O  
HETATM 2290  O   HOH B 192      17.160   1.434  51.955  1.00 32.82           O  
HETATM 2291  O   HOH B 193      48.590  -1.720  48.336  1.00 27.63           O  
HETATM 2292  O   HOH B 194      47.845  -3.678  44.065  1.00 28.54           O  
HETATM 2293  O   HOH B 195      44.564  -2.291  42.836  1.00 25.85           O  
HETATM 2294  O   HOH B 196      40.878  -3.749  43.732  1.00 11.38           O  
HETATM 2295  O   HOH B 197      38.402  -3.964  46.400  1.00 14.57           O  
HETATM 2296  O   HOH B 198      18.847  -6.953  56.593  1.00 25.01           O  
HETATM 2297  O   HOH B 199      17.606  -2.703  54.515  1.00 27.07           O  
HETATM 2298  O   HOH B 200      35.941 -22.085  49.046  1.00  8.69           O  
HETATM 2299  O   HOH B 201      36.529   9.884  55.225  1.00 34.94           O  
HETATM 2300  O   HOH B 202      21.808   7.078  43.858  1.00 15.74           O  
HETATM 2301  O   HOH B 203      33.310 -10.259  36.870  1.00 28.74           O  
HETATM 2302  O   HOH B 204      24.861 -18.928  59.731  1.00 19.32           O  
HETATM 2303  O   HOH B 205      32.609   0.477  35.005  1.00 33.68           O  
HETATM 2304  O   HOH B 206      25.908  -5.820  34.938  1.00 32.89           O  
HETATM 2305  O   HOH B 207      25.406  -5.983  66.383  1.00 18.21           O  
HETATM 2306  O   HOH B 208      22.532 -12.430  65.714  1.00 21.91           O  
HETATM 2307  O   HOH B 209      36.385   0.150  42.555  1.00 21.29           O  
HETATM 2308  O   HOH B 210      40.011  -1.866  41.602  1.00 16.46           O  
HETATM 2309  O   HOH B 211      45.990 -10.409  46.937  1.00 15.14           O  
HETATM 2310  O   HOH B 212      47.299 -12.855  46.122  1.00 37.65           O  
HETATM 2311  O   HOH B 213      47.300 -10.021  50.070  1.00 11.57           O  
HETATM 2312  O   HOH B 214      49.415 -11.742  49.384  1.00 25.56           O  
HETATM 2313  O   HOH B 215      50.432  -8.592  48.180  1.00 34.76           O  
HETATM 2314  O   HOH B 216      45.950 -17.117  47.140  1.00 11.91           O  
HETATM 2315  O   HOH B 217      48.209 -16.855  48.400  1.00 20.67           O  
HETATM 2316  O   HOH B 218      49.622 -19.497  48.902  1.00 36.91           O  
HETATM 2317  O   HOH B 219      41.472 -19.513  42.460  1.00 22.18           O  
HETATM 2318  O   HOH B 220      41.314 -19.608  39.815  1.00 29.27           O  
HETATM 2319  O   HOH B 221      39.856 -17.844  38.429  1.00 27.86           O  
HETATM 2320  O   HOH B 222      42.340 -15.231  36.539  1.00 36.18           O  
HETATM 2321  O   HOH B 223      44.862 -13.117  36.832  1.00 31.70           O  
HETATM 2322  O   HOH B 224      40.127  -8.641  36.131  1.00 26.48           O  
HETATM 2323  O   HOH B 225      51.919 -10.132  49.666  1.00 40.48           O  
HETATM 2324  O   HOH B 226      45.494 -11.393  57.214  1.00 17.13           O  
HETATM 2325  O   HOH B 227      40.907 -17.643  56.706  1.00 12.60           O  
HETATM 2326  O   HOH B 228      43.628 -18.106  57.649  1.00 17.39           O  
HETATM 2327  O   HOH B 229      44.061 -22.668  57.601  1.00 21.34           O  
HETATM 2328  O   HOH B 230      40.771 -24.364  57.020  1.00 20.20           O  
HETATM 2329  O   HOH B 231      45.333 -24.598  53.420  1.00 28.40           O  
HETATM 2330  O   HOH B 232      46.233 -26.590  51.909  1.00 21.65           O  
HETATM 2331  O   HOH B 233      47.659 -24.550  50.161  1.00 20.60           O  
HETATM 2332  O   HOH B 234      49.724 -20.577  51.545  1.00 34.06           O  
HETATM 2333  O   HOH B 235      40.623 -10.464  63.091  1.00 15.64           O  
HETATM 2334  O   HOH B 236      33.734 -11.034  64.366  1.00 21.79           O  
HETATM 2335  O   HOH B 237      26.492 -22.373  55.525  1.00 23.99           O  
HETATM 2336  O   HOH B 238      25.286 -19.773  52.394  1.00 35.79           O  
HETATM 2337  O   HOH B 239      25.742 -17.045  51.744  1.00 29.50           O  
HETATM 2338  O   HOH B 240      20.699 -11.436  52.346  1.00 31.96           O  
HETATM 2339  O   HOH B 241      17.839 -12.847  51.084  1.00 53.96           O  
HETATM 2340  O   HOH B 242      17.325 -14.512  53.143  1.00 48.01           O  
HETATM 2341  O   HOH B 243      35.255 -19.515  41.312  1.00 31.47           O  
HETATM 2342  O   HOH B 244      33.856 -21.721  40.045  1.00 48.42           O  
HETATM 2343  O   HOH B 245      39.732 -21.420  43.520  1.00 21.00           O  
HETATM 2344  O   HOH B 246      46.284 -18.521  42.584  1.00 31.72           O  
HETATM 2345  O   HOH B 247      48.066 -14.706  42.752  1.00 40.32           O  
HETATM 2346  O   HOH B 248      26.797 -21.029  50.222  1.00 33.09           O  
HETATM 2347  O   HOH B 249      25.231 -19.819  48.034  1.00 34.56           O  
HETATM 2348  O   HOH B 250      26.390 -12.057  40.877  1.00 38.86           O  
HETATM 2349  O   HOH B 251      18.719  -5.241  58.774  1.00 33.80           O  
HETATM 2350  O   HOH B 252      28.694  -8.590  68.622  1.00 44.04           O  
HETATM 2351  O   HOH B 253      46.080   7.186  51.268  1.00 44.97           O  
HETATM 2352  O   HOH B 254      28.373   6.487  59.114  1.00 33.05           O  
HETATM 2353  O   HOH B 255      27.450  11.405  55.672  1.00 31.86           O  
HETATM 2354  O   HOH B 256      16.075  -0.438  53.582  1.00 38.00           O  
HETATM 2355  O   HOH B 257      19.558  -3.430  63.621  1.00 18.86           O  
HETATM 2356  O   HOH B 258      25.992   0.299  66.754  1.00 27.95           O  
HETATM 2357  O   HOH B 259      28.314   0.884  65.617  1.00 32.35           O  
HETATM 2358  O   HOH B 260      38.082   1.529  62.092  1.00 20.93           O  
HETATM 2359  O   HOH B 261      43.837   6.147  64.045  1.00 24.66           O  
HETATM 2360  O   HOH B 262      41.759   6.912  65.427  1.00 32.58           O  
HETATM 2361  O   HOH B 263      36.427   5.947  43.277  1.00 54.89           O  
HETATM 2362  O   HOH B 264      28.281   6.171  42.732  1.00 30.95           O  
HETATM 2363  O   HOH B 265      28.532   3.758  42.855  1.00 31.26           O  
HETATM 2364  O   HOH B 266      26.279   4.488  42.304  1.00 18.18           O  
HETATM 2365  O   HOH B 267      38.450 -25.374  53.625  1.00 11.50           O  
HETATM 2366  O   HOH B 268      33.268 -11.967  34.839  1.00 44.52           O  
HETATM 2367  O   HOH B 269      21.291   7.640  55.382  1.00 37.07           O  
HETATM 2368  O   HOH B 270      40.543  -6.191  35.086  1.00 46.78           O  
HETATM 2369  O   HOH B 271      36.278   8.494  43.716  1.00 39.94           O  
HETATM 2370  O   HOH B 272      38.077   0.885  44.425  1.00 37.70           O  
HETATM 2371  O   HOH B 273      36.624   2.995  44.072  1.00 44.84           O  
HETATM 2372  O   HOH B 274      47.680  -3.802  54.241  1.00 29.52           O  
HETATM 2373  O   HOH B 275      47.542 -25.183  47.426  1.00 44.28           O  
HETATM 2374  O   HOH B 276      47.958  -0.641  51.434  1.00 41.18           O  
HETATM 2375  O   HOH B 277      48.773  -1.142  45.731  1.00 47.19           O  
HETATM 2376  O   HOH B 278      52.432  -3.449  47.286  1.00 34.07           O  
HETATM 2377  O   HOH B 279      22.927 -20.727  46.764  1.00 43.74           O  
HETATM 2378  O   HOH B 280      19.895 -12.192  66.540  1.00 37.79           O  
HETATM 2379  O   HOH B 281      41.198  10.198  58.267  1.00 48.98           O  
HETATM 2380  O   HOH B 282      44.205  11.703  55.646  1.00 52.92           O  
HETATM 2381  O   HOH B 283      42.359   7.497  60.196  1.00 46.88           O  
HETATM 2382  O   HOH B 284      43.862 -18.935  38.363  1.00 32.12           O  
HETATM 2383  O   HOH B 285      44.692 -12.023  39.188  1.00 33.96           O  
CONECT  769  996                                                                
CONECT  821  830                                                                
CONECT  830  821  831                                                           
CONECT  831  830  832  834                                                      
CONECT  832  831  833  838                                                      
CONECT  833  832                                                                
CONECT  834  831  835                                                           
CONECT  835  834  836                                                           
CONECT  836  835  837                                                           
CONECT  837  836                                                                
CONECT  838  832                                                                
CONECT  996  769                                                                
CONECT 1800 2027                                                                
CONECT 1852 1861                                                                
CONECT 1861 1852 1862                                                           
CONECT 1862 1861 1863 1865                                                      
CONECT 1863 1862 1864 1869                                                      
CONECT 1864 1863                                                                
CONECT 1865 1862 1866                                                           
CONECT 1866 1865 1867                                                           
CONECT 1867 1866 1868                                                           
CONECT 1868 1867                                                                
CONECT 1869 1863                                                                
CONECT 2027 1800                                                                
CONECT 2063 2064 2065 2066 2067                                                 
CONECT 2064 2063                                                                
CONECT 2065 2063                                                                
CONECT 2066 2063                                                                
CONECT 2067 2063                                                                
MASTER      266    0    3   17   10    0    2    6 2381    2   29   20          
END                                                                             
