# Supplementary material for: Peptide binder design with inverse folding and protein structure prediction
Source: Commun Chem. 2023 Oct 25;6:229. doi: 10.1038/s42004-023-01029-7 (PMC10600234; doi:10.1038/s42004-023-01029-7)
Supplement: Supplementary file 9 — Supplementary Software [file 42004_2023_1029_MOESM9_ESM.zip › binder_design/src/AF2/alphafold/data/mmcif_parsing.py]

# Copyright 2021 DeepMind Technologies Limited
#
# Licensed under the Apache License, Version 2.0 (the "License");
# you may not use this file except in compliance with the License.
# You may obtain a copy of the License at
#
#      http://www.apache.org/licenses/LICENSE-2.0
#
# Unless required by applicable law or agreed to in writing, software
# distributed under the License is distributed on an "AS IS" BASIS,
# WITHOUT WARRANTIES OR CONDITIONS OF ANY KIND, either express or implied.
# See the License for the specific language governing permissions and
# limitations under the License.

"""Parses the mmCIF file format."""
import collections
import dataclasses
import io
from typing import Any, Mapping, Optional, Sequence, Tuple

from absl import logging
from Bio import PDB
from Bio.Data import SCOPData

# Type aliases:
ChainId = str
PdbHeader = Mapping[str, Any]
PdbStructure = PDB.Structure.Structure
SeqRes = str
MmCIFDict = Mapping[str, Sequence[str]]


@dataclasses.dataclass(frozen=True)
class Monomer:
  id: str
  num: int


# Note - mmCIF format provides no guarantees on the type of author-assigned
# sequence numbers. They need not be integers.
@dataclasses.dataclass(frozen=True)
class AtomSite:
  residue_name: str
  author_chain_id: str
  mmcif_chain_id: str
  author_seq_num: str
  mmcif_seq_num: int
  insertion_code: str
  hetatm_atom: str
  model_num: int


# Used to map SEQRES index to a residue in the structure.
@dataclasses.dataclass(frozen=True)
class ResiduePosition:
  chain_id: str
  residue_number: int
  insertion_code: str


@dataclasses.dataclass(frozen=True)
class ResidueAtPosition:
  position: Optional[ResiduePosition]
  name: str
  is_missing: bool
  hetflag: str


@dataclasses.dataclass(frozen=True)
class MmcifObject:
  """Representation of a parsed mmCIF file.

  Contains:
    file_id: A meaningful name, e.g. a pdb_id. Should be unique amongst all
      files being processed.
    header: Biopython header.
    structure: Biopython structure.
    chain_to_seqres: Dict mapping chain_id to 1 letter amino acid sequence. E.g.
      {'A': 'ABCDEFG'}
    seqres_to_structure: Dict; for each chain_id contains a mapping between
      SEQRES index and a ResidueAtPosition. e.g. {'A': {0: ResidueAtPosition,
                                                        1: ResidueAtPosition,
                                                        ...}}
    raw_string: The raw string used to construct the MmcifObject.
  """
  file_id: str
  header: PdbHeader
  structure: PdbStructure
  chain_to_seqres: Mapping[ChainId, SeqRes]
  seqres_to_structure: Mapping[ChainId, Mapping[int, ResidueAtPosition]]
  raw_string: Any


@dataclasses.dataclass(frozen=True)
class ParsingResult:
  """Returned by the parse function.

  Contains:
    mmcif_object: A MmcifObject, may be None if no chain could be successfully
      parsed.
    errors: A dict mapping (file_id, chain_id) to any exception generated.
  """
  mmcif_object: Optional[MmcifObject]
  errors: Mapping[Tuple[str, str], Any]


class ParseError(Exception):
  """An error indicating that an mmCIF file could not be parsed."""


def mmcif_loop_to_list(prefix: str,
                       parsed_info: MmCIFDict) -> Sequence[Mapping[str, str]]:
  """Extracts loop associated with a prefix from mmCIF data as a list.

  Reference for loop_ in mmCIF:
    http://mmcif.wwpdb.org/docs/tutorials/mechanics/pdbx-mmcif-syntax.html

  Args:
    prefix: Prefix shared by each of the data items in the loop.
      e.g. '_entity_poly_seq.', where the data items are _entity_poly_seq.num,
      _entity_poly_seq.mon_id. Should include the trailing period.
    parsed_info: A dict of parsed mmCIF data, e.g. _mmcif_dict from a Biopython
      parser.

  Returns:
    Returns a list of dicts; each dict represents 1 entry from an mmCIF loop.
  """
  cols = []
  data = []
  for key, value in parsed_info.items():
    if key.startswith(prefix):
      cols.append(key)
      data.append(value)

  assert all([len(xs) == len(data[0]) for xs in data]), (
      'mmCIF error: Not all loops are the same length: %s' % cols)

  return [dict(zip(cols, xs)) for xs in zip(*data)]


def mmcif_loop_to_dict(prefix: str,
                       index: str,
                       parsed_info: MmCIFDict,
                       ) -> Mapping[str, Mapping[str, str]]:
  """Extracts loop associated with a prefix from mmCIF data as a dictionary.

  Args:
    prefix: Prefix shared by each of the data items in the loop.
      e.g. '_entity_poly_seq.', where the data items are _entity_poly_seq.num,
      _entity_poly_seq.mon_id. Should include the trailing period.
    index: Which item of loop data should serve as the key.
    parsed_info: A dict of parsed mmCIF data, e.g. _mmcif_dict from a Biopython
      parser.

  Returns:
    Returns a dict of dicts; each dict represents 1 entry from an mmCIF loop,
    indexed by the index column.
  """
  entries = mmcif_loop_to_list(prefix, parsed_info)
  return {entry[index]: entry for entry in entries}


def parse(*,
          file_id: str,
          mmcif_string: str,
          catch_all_errors: bool = True) -> ParsingResult:
  """Entry point, parses an mmcif_string.

  Args:
    file_id: A string identifier for this file. Should be unique within the
      collection of files being processed.
    mmcif_string: Contents of an mmCIF file.
    catch_all_errors: If True, all exceptions are caught and error messages are
      returned as part of the ParsingResult. If False exceptions will be allowed
      to propagate.

  Returns:
    A ParsingResult.
  """
  errors = {}
  try:
    parser = PDB.MMCIFParser(QUIET=True)
    handle = io.StringIO(mmcif_string)
    full_structure = parser.get_structure('', handle)
    first_model_structure = _get_first_model(full_structure)
    # Extract the _mmcif_dict from the parser, which contains useful fields not
    # reflected in the Biopython structure.
    parsed_info = parser._mmcif_dict  # pylint:disable=protected-access

    # Ensure all values are lists, even if singletons.
    for key, value in parsed_info.items():
      if not isinstance(value, list):
        parsed_info[key] = [value]

    header = _get_header(parsed_info)

    # Determine the protein chains, and their start numbers according to the
    # internal mmCIF numbering scheme (likely but not guaranteed to be 1).
    valid_chains = _get_protein_chains(parsed_info=parsed_info)
    if not valid_chains:
      return ParsingResult(
          None, {(file_id, ''): 'No protein chains found in this file.'})
    seq_start_num = {chain_id: min([monomer.num for monomer in seq])
                     for chain_id, seq in valid_chains.items()}

    # Loop over the atoms for which we have coordinates. Populate two mappings:
    # -mmcif_to_author_chain_id (maps internal mmCIF chain ids to chain ids used
    # the authors / Biopython).
    # -seq_to_structure_mappings (maps idx into sequence to ResidueAtPosition).
    mmcif_to_author_chain_id = {}
    seq_to_structure_mappings = {}
    for atom in _get_atom_site_list(parsed_info):
      if atom.model_num != '1':
        # We only process the first model at the moment.
        continue

      mmcif_to_author_chain_id[atom.mmcif_chain_id] = atom.author_chain_id

      if atom.mmcif_chain_id in valid_chains:
        hetflag = ' '
        if atom.hetatm_atom == 'HETATM':
          # Water atoms are assigned a special hetflag of W in Biopython. We
          # need to do the same, so that this hetflag can be used to fetch
          # a residue from the Biopython structure by id.
          if atom.residue_name in ('HOH', 'WAT'):
            hetflag = 'W'
          else:
            hetflag = 'H_' + atom.residue_name
        insertion_code = atom.insertion_code
        if not _is_set(atom.insertion_code):
          insertion_code = ' '
        position = ResiduePosition(chain_id=atom.author_chain_id,
                                   residue_number=int(atom.author_seq_num),
                                   insertion_code=insertion_code)
        seq_idx = int(atom.mmcif_seq_num) - seq_start_num[atom.mmcif_chain_id]
        current = seq_to_structure_mappings.get(atom.author_chain_id, {})
        current[seq_idx] = ResidueAtPosition(position=position,
                                             name=atom.residue_name,
                                             is_missing=False,
                                             hetflag=hetflag)
        seq_to_structure_mappings[atom.author_chain_id] = current

    # Add missing residue information to seq_to_structure_mappings.
    for chain_id, seq_info in valid_chains.items():
      author_chain = mmcif_to_author_chain_id[chain_id]
      current_mapping = seq_to_structure_mappings[author_chain]
      for idx, monomer in enumerate(seq_info):
        if idx not in current_mapping:
          current_mapping[idx] = ResidueAtPosition(position=None,
                                                   name=monomer.id,
                                                   is_missing=True,
                                                   hetflag=' ')

    author_chain_to_sequence = {}
    for chain_id, seq_info in valid_chains.items():
      author_chain = mmcif_to_author_chain_id[chain_id]
      seq = []
      for monomer in seq_info:
        code = SCOPData.protein_letters_3to1.get(monomer.id, 'X')
        seq.append(code if len(code) == 1 else 'X')
      seq = ''.join(seq)
      author_chain_to_sequence[author_chain] = seq

    mmcif_object = MmcifObject(
        file_id=file_id,
        header=header,
        structure=first_model_structure,
        chain_to_seqres=author_chain_to_sequence,
        seqres_to_structure=seq_to_structure_mappings,
        raw_string=parsed_info)

    return ParsingResult(mmcif_object=mmcif_object, errors=errors)
  except Exception as e:  # pylint:disable=broad-except
    errors[(file_id, '')] = e
    if not catch_all_errors:
      raise
    return ParsingResult(mmcif_object=None, errors=errors)


def _get_first_model(structure: PdbStructure) -> PdbStructure:
  """Returns the first model in a Biopython structure."""
  return next(structure.get_models())

_MIN_LENGTH_OF_CHAIN_TO_BE_COUNTED_AS_PEPTIDE = 21


def get_release_date(parsed_info: MmCIFDict) -> str:
  """Returns the oldest revision date."""
  revision_dates = parsed_info['_pdbx_audit_revision_history.revision_date']
  return min(revision_dates)


def _get_header(parsed_info: MmCIFDict) -> PdbHeader:
  """Returns a basic header containing method, release date and resolution."""
  header = {}

  experiments = mmcif_loop_to_list('_exptl.', parsed_info)
  header['structure_method'] = ','.join([
      experiment['_exptl.method'].lower() for experiment in experiments])

  # Note: The release_date here corresponds to the oldest revision. We prefer to
  # use this for dataset filtering over the deposition_date.
  if '_pdbx_audit_revision_history.revision_date' in parsed_info:
    header['release_date'] = get_release_date(parsed_info)
  else:
    logging.warning('Could not determine release_date: %s',
                    parsed_info['_entry.id'])

  header['resolution'] = 0.00
  for res_key in ('_refine.ls_d_res_high', '_em_3d_reconstruction.resolution',
                  '_reflns.d_resolution_high'):
    if res_key in parsed_info:
      try:
        raw_resolution = parsed_info[res_key][0]
        header['resolution'] = float(raw_resolution)
      except ValueError:
        logging.warning('Invalid resolution format: %s', parsed_info[res_key])

  return header


def _get_atom_site_list(parsed_info: MmCIFDict) -> Sequence[AtomSite]:
  """Returns list of atom sites; contains data not present in the structure."""
  return [AtomSite(*site) for site in zip(  # pylint:disable=g-complex-comprehension
      parsed_info['_atom_site.label_comp_id'],
      parsed_info['_atom_site.auth_asym_id'],
      parsed_info['_atom_site.label_asym_id'],
      parsed_info['_atom_site.auth_seq_id'],
      parsed_info['_atom_site.label_seq_id'],
      parsed_info['_atom_site.pdbx_PDB_ins_code'],
      parsed_info['_atom_site.group_PDB'],
      parsed_info['_atom_site.pdbx_PDB_model_num'],
      )]


def _get_protein_chains(
    *, parsed_info: Mapping[str, Any]) -> Mapping[ChainId, Sequence[Monomer]]:
  """Extracts polymer information for protein chains only.

  Args:
    parsed_info: _mmcif_dict produced by the Biopython parser.

  Returns:
    A dict mapping mmcif chain id to a list of Monomers.
  """
  # Get polymer information for each entity in the structure.
  entity_poly_seqs = mmcif_loop_to_list('_entity_poly_seq.', parsed_info)

  polymers = collections.defaultdict(list)
  for entity_poly_seq in entity_poly_seqs:
    polymers[entity_poly_seq['_entity_poly_seq.entity_id']].append(
        Monomer(id=entity_poly_seq['_entity_poly_seq.mon_id'],
                num=int(entity_poly_seq['_entity_poly_seq.num'])))

  # Get chemical compositions. Will allow us to identify which of these polymers
  # are proteins.
  chem_comps = mmcif_loop_to_dict('_chem_comp.', '_chem_comp.id', parsed_info)

  # Get chains information for each entity. Necessary so that we can return a
  # dict keyed on chain id rather than entity.
  struct_asyms = mmcif_loop_to_list('_struct_asym.', parsed_info)

  entity_to_mmcif_chains = collections.defaultdict(list)
  for struct_asym in struct_asyms:
    chain_id = struct_asym['_struct_asym.id']
    entity_id = struct_asym['_struct_asym.entity_id']
    entity_to_mmcif_chains[entity_id].append(chain_id)

  # Identify and return the valid protein chains.
  valid_chains = {}
  for entity_id, seq_info in polymers.items():
    chain_ids = entity_to_mmcif_chains[entity_id]

    # Reject polymers without any peptide-like components, such as DNA/RNA.
    if any(['peptide' in chem_comps[monomer.id]['_chem_comp.type']
            for monomer in seq_info]):
      for chain_id in chain_ids:
        valid_chains[chain_id] = seq_info
  return valid_chains


def _is_set(data: str) -> bool:
  """Returns False if data is a special mmCIF character indicating 'unset'."""
  return data not in ('.', '?')
