# Supplementary material for: Peptide binder design with inverse folding and protein structure prediction
Source: Commun Chem. 2023 Oct 25;6:229. doi: 10.1038/s42004-023-01029-7 (PMC10600234; doi:10.1038/s42004-023-01029-7)
Supplement: Supplementary file 9 — Supplementary Software [file 42004_2023_1029_MOESM9_ESM.zip › binder_design/src/AF2/alphafold/data/templates.py]

# Copyright 2021 DeepMind Technologies Limited
#
# Licensed under the Apache License, Version 2.0 (the "License");
# you may not use this file except in compliance with the License.
# You may obtain a copy of the License at
#
#      http://www.apache.org/licenses/LICENSE-2.0
#
# Unless required by applicable law or agreed to in writing, software
# distributed under the License is distributed on an "AS IS" BASIS,
# WITHOUT WARRANTIES OR CONDITIONS OF ANY KIND, either express or implied.
# See the License for the specific language governing permissions and
# limitations under the License.

"""Functions for getting templates and calculating template features."""
import dataclasses
import datetime
import glob
import os
import re
from typing import Any, Dict, Mapping, Optional, Sequence, Tuple

from absl import logging
from alphafold.common import residue_constants
from alphafold.data import mmcif_parsing
from alphafold.data import parsers
from alphafold.data.tools import kalign
import numpy as np

# Internal import (7716).


class Error(Exception):
  """Base class for exceptions."""


class NoChainsError(Error):
  """An error indicating that template mmCIF didn't have any chains."""


class SequenceNotInTemplateError(Error):
  """An error indicating that template mmCIF didn't contain the sequence."""


class NoAtomDataInTemplateError(Error):
  """An error indicating that template mmCIF didn't contain atom positions."""


class TemplateAtomMaskAllZerosError(Error):
  """An error indicating that template mmCIF had all atom positions masked."""


class QueryToTemplateAlignError(Error):
  """An error indicating that the query can't be aligned to the template."""


class CaDistanceError(Error):
  """An error indicating that a CA atom distance exceeds a threshold."""


class MultipleChainsError(Error):
  """An error indicating that multiple chains were found for a given ID."""


# Prefilter exceptions.
class PrefilterError(Exception):
  """A base class for template prefilter exceptions."""


class DateError(PrefilterError):
  """An error indicating that the hit date was after the max allowed date."""


class PdbIdError(PrefilterError):
  """An error indicating that the hit PDB ID was identical to the query."""


class AlignRatioError(PrefilterError):
  """An error indicating that the hit align ratio to the query was too small."""


class DuplicateError(PrefilterError):
  """An error indicating that the hit was an exact subsequence of the query."""


class LengthError(PrefilterError):
  """An error indicating that the hit was too short."""


TEMPLATE_FEATURES = {
    'template_aatype': np.float32,
    'template_all_atom_masks': np.float32,
    'template_all_atom_positions': np.float32,
    'template_domain_names': np.object,
    'template_sequence': np.object,
    'template_sum_probs': np.float32,
}


def _get_pdb_id_and_chain(hit: parsers.TemplateHit) -> Tuple[str, str]:
  """Returns PDB id and chain id for an HHSearch Hit."""
  # PDB ID: 4 letters. Chain ID: 1+ alphanumeric letters or "." if unknown.
  id_match = re.match(r'[a-zA-Z\d]{4}_[a-zA-Z0-9.]+', hit.name)
  if not id_match:
    raise ValueError(f'hit.name did not start with PDBID_chain: {hit.name}')
  pdb_id, chain_id = id_match.group(0).split('_')
  return pdb_id.lower(), chain_id


def _is_after_cutoff(
    pdb_id: str,
    release_dates: Mapping[str, datetime.datetime],
    release_date_cutoff: Optional[datetime.datetime]) -> bool:
  """Checks if the template date is after the release date cutoff.

  Args:
    pdb_id: 4 letter pdb code.
    release_dates: Dictionary mapping PDB ids to their structure release dates.
    release_date_cutoff: Max release date that is valid for this query.

  Returns:
    True if the template release date is after the cutoff, False otherwise.
  """
  if release_date_cutoff is None:
    raise ValueError('The release_date_cutoff must not be None.')
  if pdb_id in release_dates:
    return release_dates[pdb_id] > release_date_cutoff
  else:
    # Since this is just a quick prefilter to reduce the number of mmCIF files
    # we need to parse, we don't have to worry about returning True here.
    logging.warning('Template structure not in release dates dict: %s', pdb_id)
    return False


def _parse_obsolete(obsolete_file_path: str) -> Mapping[str, str]:
  """Parses the data file from PDB that lists which PDB ids are obsolete."""
  with open(obsolete_file_path) as f:
    result = {}
    for line in f:
      line = line.strip()
      # We skip obsolete entries that don't contain a mapping to a new entry.
      if line.startswith('OBSLTE') and len(line) > 30:
        # Format:    Date      From     To
        # 'OBSLTE    31-JUL-94 116L     216L'
        from_id = line[20:24].lower()
        to_id = line[29:33].lower()
        result[from_id] = to_id
    return result


def _parse_release_dates(path: str) -> Mapping[str, datetime.datetime]:
  """Parses release dates file, returns a mapping from PDBs to release dates."""
  if path.endswith('txt'):
    release_dates = {}
    with open(path, 'r') as f:
      for line in f:
        pdb_id, date = line.split(':')
        date = date.strip()
        # Python 3.6 doesn't have datetime.date.fromisoformat() which is about
        # 90x faster than strptime. However, splitting the string manually is
        # about 10x faster than strptime.
        release_dates[pdb_id.strip()] = datetime.datetime(
            year=int(date[:4]), month=int(date[5:7]), day=int(date[8:10]))
    return release_dates
  else:
    raise ValueError('Invalid format of the release date file %s.' % path)


def _assess_hhsearch_hit(
    hit: parsers.TemplateHit,
    hit_pdb_code: str,
    query_sequence: str,
    query_pdb_code: Optional[str],
    release_dates: Mapping[str, datetime.datetime],
    release_date_cutoff: datetime.datetime,
    max_subsequence_ratio: float = 0.95,
    min_align_ratio: float = 0.1) -> bool:
  """Determines if template is valid (without parsing the template mmcif file).

  Args:
    hit: HhrHit for the template.
    hit_pdb_code: The 4 letter pdb code of the template hit. This might be
      different from the value in the actual hit since the original pdb might
      have become obsolete.
    query_sequence: Amino acid sequence of the query.
    query_pdb_code: 4 letter pdb code of the query.
    release_dates: Dictionary mapping pdb codes to their structure release
      dates.
    release_date_cutoff: Max release date that is valid for this query.
    max_subsequence_ratio: Exclude any exact matches with this much overlap.
    min_align_ratio: Minimum overlap between the template and query.

  Returns:
    True if the hit passed the prefilter. Raises an exception otherwise.

  Raises:
    DateError: If the hit date was after the max allowed date.
    PdbIdError: If the hit PDB ID was identical to the query.
    AlignRatioError: If the hit align ratio to the query was too small.
    DuplicateError: If the hit was an exact subsequence of the query.
    LengthError: If the hit was too short.
  """
  aligned_cols = hit.aligned_cols
  align_ratio = aligned_cols / len(query_sequence)

  template_sequence = hit.hit_sequence.replace('-', '')
  length_ratio = float(len(template_sequence)) / len(query_sequence)

  # Check whether the template is a large subsequence or duplicate of original
  # query. This can happen due to duplicate entries in the PDB database.
  duplicate = (template_sequence in query_sequence and
               length_ratio > max_subsequence_ratio)

  if _is_after_cutoff(hit_pdb_code, release_dates, release_date_cutoff):
    raise DateError(f'Date ({release_dates[hit_pdb_code]}) > max template date '
                    f'({release_date_cutoff}).')

  if query_pdb_code is not None:
    if query_pdb_code.lower() == hit_pdb_code.lower():
      raise PdbIdError('PDB code identical to Query PDB code.')

  if align_ratio <= min_align_ratio:
    raise AlignRatioError('Proportion of residues aligned to query too small. '
                          f'Align ratio: {align_ratio}.')

  if duplicate:
    raise DuplicateError('Template is an exact subsequence of query with large '
                         f'coverage. Length ratio: {length_ratio}.')

  if len(template_sequence) < 10:
    raise LengthError(f'Template too short. Length: {len(template_sequence)}.')

  return True


def _find_template_in_pdb(
    template_chain_id: str,
    template_sequence: str,
    mmcif_object: mmcif_parsing.MmcifObject) -> Tuple[str, str, int]:
  """Tries to find the template chain in the given pdb file.

  This method tries the three following things in order:
    1. Tries if there is an exact match in both the chain ID and the sequence.
       If yes, the chain sequence is returned. Otherwise:
    2. Tries if there is an exact match only in the sequence.
       If yes, the chain sequence is returned. Otherwise:
    3. Tries if there is a fuzzy match (X = wildcard) in the sequence.
       If yes, the chain sequence is returned.
  If none of these succeed, a SequenceNotInTemplateError is thrown.

  Args:
    template_chain_id: The template chain ID.
    template_sequence: The template chain sequence.
    mmcif_object: The PDB object to search for the template in.

  Returns:
    A tuple with:
    * The chain sequence that was found to match the template in the PDB object.
    * The ID of the chain that is being returned.
    * The offset where the template sequence starts in the chain sequence.

  Raises:
    SequenceNotInTemplateError: If no match is found after the steps described
      above.
  """
  # Try if there is an exact match in both the chain ID and the (sub)sequence.
  pdb_id = mmcif_object.file_id
  chain_sequence = mmcif_object.chain_to_seqres.get(template_chain_id)
  if chain_sequence and (template_sequence in chain_sequence):
    logging.info(
        'Found an exact template match %s_%s.', pdb_id, template_chain_id)
    mapping_offset = chain_sequence.find(template_sequence)
    return chain_sequence, template_chain_id, mapping_offset

  # Try if there is an exact match in the (sub)sequence only.
  for chain_id, chain_sequence in mmcif_object.chain_to_seqres.items():
    if chain_sequence and (template_sequence in chain_sequence):
      logging.info('Found a sequence-only match %s_%s.', pdb_id, chain_id)
      mapping_offset = chain_sequence.find(template_sequence)
      return chain_sequence, chain_id, mapping_offset

  # Return a chain sequence that fuzzy matches (X = wildcard) the template.
  # Make parentheses unnamed groups (?:_) to avoid the 100 named groups limit.
  regex = ['.' if aa == 'X' else '(?:%s|X)' % aa for aa in template_sequence]
  regex = re.compile(''.join(regex))
  for chain_id, chain_sequence in mmcif_object.chain_to_seqres.items():
    match = re.search(regex, chain_sequence)
    if match:
      logging.info('Found a fuzzy sequence-only match %s_%s.', pdb_id, chain_id)
      mapping_offset = match.start()
      return chain_sequence, chain_id, mapping_offset

  # No hits, raise an error.
  raise SequenceNotInTemplateError(
      'Could not find the template sequence in %s_%s. Template sequence: %s, '
      'chain_to_seqres: %s' % (pdb_id, template_chain_id, template_sequence,
                               mmcif_object.chain_to_seqres))


def _realign_pdb_template_to_query(
    old_template_sequence: str,
    template_chain_id: str,
    mmcif_object: mmcif_parsing.MmcifObject,
    old_mapping: Mapping[int, int],
    kalign_binary_path: str) -> Tuple[str, Mapping[int, int]]:
  """Aligns template from the mmcif_object to the query.

  In case PDB70 contains a different version of the template sequence, we need
  to perform a realignment to the actual sequence that is in the mmCIF file.
  This method performs such realignment, but returns the new sequence and
  mapping only if the sequence in the mmCIF file is 90% identical to the old
  sequence.

  Note that the old_template_sequence comes from the hit, and contains only that
  part of the chain that matches with the query while the new_template_sequence
  is the full chain.

  Args:
    old_template_sequence: The template sequence that was returned by the PDB
      template search (typically done using HHSearch).
    template_chain_id: The template chain id was returned by the PDB template
      search (typically done using HHSearch). This is used to find the right
      chain in the mmcif_object chain_to_seqres mapping.
    mmcif_object: A mmcif_object which holds the actual template data.
    old_mapping: A mapping from the query sequence to the template sequence.
      This mapping will be used to compute the new mapping from the query
      sequence to the actual mmcif_object template sequence by aligning the
      old_template_sequence and the actual template sequence.
    kalign_binary_path: The path to a kalign executable.

  Returns:
    A tuple (new_template_sequence, new_query_to_template_mapping) where:
    * new_template_sequence is the actual template sequence that was found in
      the mmcif_object.
    * new_query_to_template_mapping is the new mapping from the query to the
      actual template found in the mmcif_object.

  Raises:
    QueryToTemplateAlignError:
    * If there was an error thrown by the alignment tool.
    * Or if the actual template sequence differs by more than 10% from the
      old_template_sequence.
  """
  aligner = kalign.Kalign(binary_path=kalign_binary_path)
  new_template_sequence = mmcif_object.chain_to_seqres.get(
      template_chain_id, '')

  # Sometimes the template chain id is unknown. But if there is only a single
  # sequence within the mmcif_object, it is safe to assume it is that one.
  if not new_template_sequence:
    if len(mmcif_object.chain_to_seqres) == 1:
      logging.info('Could not find %s in %s, but there is only 1 sequence, so '
                   'using that one.',
                   template_chain_id,
                   mmcif_object.file_id)
      new_template_sequence = list(mmcif_object.chain_to_seqres.values())[0]
    else:
      raise QueryToTemplateAlignError(
          f'Could not find chain {template_chain_id} in {mmcif_object.file_id}. '
          'If there are no mmCIF parsing errors, it is possible it was not a '
          'protein chain.')

  try:
    (old_aligned_template, new_aligned_template), _ = parsers.parse_a3m(
        aligner.align([old_template_sequence, new_template_sequence]))
  except Exception as e:
    raise QueryToTemplateAlignError(
        'Could not align old template %s to template %s (%s_%s). Error: %s' %
        (old_template_sequence, new_template_sequence, mmcif_object.file_id,
         template_chain_id, str(e)))

  logging.info('Old aligned template: %s\nNew aligned template: %s',
               old_aligned_template, new_aligned_template)

  old_to_new_template_mapping = {}
  old_template_index = -1
  new_template_index = -1
  num_same = 0
  for old_template_aa, new_template_aa in zip(
      old_aligned_template, new_aligned_template):
    if old_template_aa != '-':
      old_template_index += 1
    if new_template_aa != '-':
      new_template_index += 1
    if old_template_aa != '-' and new_template_aa != '-':
      old_to_new_template_mapping[old_template_index] = new_template_index
      if old_template_aa == new_template_aa:
        num_same += 1

  # Require at least 90 % sequence identity wrt to the shorter of the sequences.
  if float(num_same) / min(
      len(old_template_sequence), len(new_template_sequence)) < 0.9:
    raise QueryToTemplateAlignError(
        'Insufficient similarity of the sequence in the database: %s to the '
        'actual sequence in the mmCIF file %s_%s: %s. We require at least '
        '90 %% similarity wrt to the shorter of the sequences. This is not a '
        'problem unless you think this is a template that should be included.' %
        (old_template_sequence, mmcif_object.file_id, template_chain_id,
         new_template_sequence))

  new_query_to_template_mapping = {}
  for query_index, old_template_index in old_mapping.items():
    new_query_to_template_mapping[query_index] = (
        old_to_new_template_mapping.get(old_template_index, -1))

  new_template_sequence = new_template_sequence.replace('-', '')

  return new_template_sequence, new_query_to_template_mapping


def _check_residue_distances(all_positions: np.ndarray,
                             all_positions_mask: np.ndarray,
                             max_ca_ca_distance: float):
  """Checks if the distance between unmasked neighbor residues is ok."""
  ca_position = residue_constants.atom_order['CA']
  prev_is_unmasked = False
  prev_calpha = None
  for i, (coords, mask) in enumerate(zip(all_positions, all_positions_mask)):
    this_is_unmasked = bool(mask[ca_position])
    if this_is_unmasked:
      this_calpha = coords[ca_position]
      if prev_is_unmasked:
        distance = np.linalg.norm(this_calpha - prev_calpha)
        if distance > max_ca_ca_distance:
          raise CaDistanceError(
              'The distance between residues %d and %d is %f > limit %f.' % (
                  i, i + 1, distance, max_ca_ca_distance))
      prev_calpha = this_calpha
    prev_is_unmasked = this_is_unmasked


def _get_atom_positions(
    mmcif_object: mmcif_parsing.MmcifObject,
    auth_chain_id: str,
    max_ca_ca_distance: float) -> Tuple[np.ndarray, np.ndarray]:
  """Gets atom positions and mask from a list of Biopython Residues."""
  num_res = len(mmcif_object.chain_to_seqres[auth_chain_id])

  relevant_chains = [c for c in mmcif_object.structure.get_chains()
                     if c.id == auth_chain_id]
  if len(relevant_chains) != 1:
    raise MultipleChainsError(
        f'Expected exactly one chain in structure with id {auth_chain_id}.')
  chain = relevant_chains[0]

  all_positions = np.zeros([num_res, residue_constants.atom_type_num, 3])
  all_positions_mask = np.zeros([num_res, residue_constants.atom_type_num],
                                dtype=np.int64)
  for res_index in range(num_res):
    pos = np.zeros([residue_constants.atom_type_num, 3], dtype=np.float32)
    mask = np.zeros([residue_constants.atom_type_num], dtype=np.float32)
    res_at_position = mmcif_object.seqres_to_structure[auth_chain_id][res_index]
    if not res_at_position.is_missing:
      res = chain[(res_at_position.hetflag,
                   res_at_position.position.residue_number,
                   res_at_position.position.insertion_code)]
      for atom in res.get_atoms():
        atom_name = atom.get_name()
        x, y, z = atom.get_coord()
        if atom_name in residue_constants.atom_order.keys():
          pos[residue_constants.atom_order[atom_name]] = [x, y, z]
          mask[residue_constants.atom_order[atom_name]] = 1.0
        elif atom_name.upper() == 'SE' and res.get_resname() == 'MSE':
          # Put the coordinates of the selenium atom in the sulphur column.
          pos[residue_constants.atom_order['SD']] = [x, y, z]
          mask[residue_constants.atom_order['SD']] = 1.0

    all_positions[res_index] = pos
    all_positions_mask[res_index] = mask
  _check_residue_distances(
      all_positions, all_positions_mask, max_ca_ca_distance)
  return all_positions, all_positions_mask


def _extract_template_features(
    mmcif_object: mmcif_parsing.MmcifObject,
    pdb_id: str,
    mapping: Mapping[int, int],
    template_sequence: str,
    query_sequence: str,
    template_chain_id: str,
    kalign_binary_path: str) -> Tuple[Dict[str, Any], Optional[str]]:
  """Parses atom positions in the target structure and aligns with the query.

  Atoms for each residue in the template structure are indexed to coincide
  with their corresponding residue in the query sequence, according to the
  alignment mapping provided.

  Args:
    mmcif_object: mmcif_parsing.MmcifObject representing the template.
    pdb_id: PDB code for the template.
    mapping: Dictionary mapping indices in the query sequence to indices in
      the template sequence.
    template_sequence: String describing the amino acid sequence for the
      template protein.
    query_sequence: String describing the amino acid sequence for the query
      protein.
    template_chain_id: String ID describing which chain in the structure proto
      should be used.
    kalign_binary_path: The path to a kalign executable used for template
        realignment.

  Returns:
    A tuple with:
    * A dictionary containing the extra features derived from the template
      protein structure.
    * A warning message if the hit was realigned to the actual mmCIF sequence.
      Otherwise None.

  Raises:
    NoChainsError: If the mmcif object doesn't contain any chains.
    SequenceNotInTemplateError: If the given chain id / sequence can't
      be found in the mmcif object.
    QueryToTemplateAlignError: If the actual template in the mmCIF file
      can't be aligned to the query.
    NoAtomDataInTemplateError: If the mmcif object doesn't contain
      atom positions.
    TemplateAtomMaskAllZerosError: If the mmcif object doesn't have any
      unmasked residues.
  """
  if mmcif_object is None or not mmcif_object.chain_to_seqres:
    raise NoChainsError('No chains in PDB: %s_%s' % (pdb_id, template_chain_id))

  warning = None
  try:
    seqres, chain_id, mapping_offset = _find_template_in_pdb(
        template_chain_id=template_chain_id,
        template_sequence=template_sequence,
        mmcif_object=mmcif_object)
  except SequenceNotInTemplateError:
    # If PDB70 contains a different version of the template, we use the sequence
    # from the mmcif_object.
    chain_id = template_chain_id
    warning = (
        f'The exact sequence {template_sequence} was not found in '
        f'{pdb_id}_{chain_id}. Realigning the template to the actual sequence.')
    logging.warning(warning)
    # This throws an exception if it fails to realign the hit.
    seqres, mapping = _realign_pdb_template_to_query(
        old_template_sequence=template_sequence,
        template_chain_id=template_chain_id,
        mmcif_object=mmcif_object,
        old_mapping=mapping,
        kalign_binary_path=kalign_binary_path)
    logging.info('Sequence in %s_%s: %s successfully realigned to %s',
                 pdb_id, chain_id, template_sequence, seqres)
    # The template sequence changed.
    template_sequence = seqres
    # No mapping offset, the query is aligned to the actual sequence.
    mapping_offset = 0

  try:
    # Essentially set to infinity - we don't want to reject templates unless
    # they're really really bad.
    all_atom_positions, all_atom_mask = _get_atom_positions(
        mmcif_object, chain_id, max_ca_ca_distance=150.0)
  except (CaDistanceError, KeyError) as ex:
    raise NoAtomDataInTemplateError(
        'Could not get atom data (%s_%s): %s' % (pdb_id, chain_id, str(ex))
        ) from ex

  all_atom_positions = np.split(all_atom_positions, all_atom_positions.shape[0])
  all_atom_masks = np.split(all_atom_mask, all_atom_mask.shape[0])

  output_templates_sequence = []
  templates_all_atom_positions = []
  templates_all_atom_masks = []

  for _ in query_sequence:
    # Residues in the query_sequence that are not in the template_sequence:
    templates_all_atom_positions.append(
        np.zeros((residue_constants.atom_type_num, 3)))
    templates_all_atom_masks.append(np.zeros(residue_constants.atom_type_num))
    output_templates_sequence.append('-')

  for k, v in mapping.items():
    template_index = v + mapping_offset
    templates_all_atom_positions[k] = all_atom_positions[template_index][0]
    templates_all_atom_masks[k] = all_atom_masks[template_index][0]
    output_templates_sequence[k] = template_sequence[v]

  # Alanine (AA with the lowest number of atoms) has 5 atoms (C, CA, CB, N, O).
  if np.sum(templates_all_atom_masks) < 5:
    raise TemplateAtomMaskAllZerosError(
        'Template all atom mask was all zeros: %s_%s. Residue range: %d-%d' %
        (pdb_id, chain_id, min(mapping.values()) + mapping_offset,
         max(mapping.values()) + mapping_offset))

  output_templates_sequence = ''.join(output_templates_sequence)

  templates_aatype = residue_constants.sequence_to_onehot(
      output_templates_sequence, residue_constants.HHBLITS_AA_TO_ID)

  return (
      {
          'template_all_atom_positions': np.array(templates_all_atom_positions),
          'template_all_atom_masks': np.array(templates_all_atom_masks),
          'template_sequence': output_templates_sequence.encode(),
          'template_aatype': np.array(templates_aatype),
          'template_domain_names': f'{pdb_id.lower()}_{chain_id}'.encode(),
      },
      warning)


def _build_query_to_hit_index_mapping(
    hit_query_sequence: str,
    hit_sequence: str,
    indices_hit: Sequence[int],
    indices_query: Sequence[int],
    original_query_sequence: str) -> Mapping[int, int]:
  """Gets mapping from indices in original query sequence to indices in the hit.

  hit_query_sequence and hit_sequence are two aligned sequences containing gap
  characters. hit_query_sequence contains only the part of the original query
  sequence that matched the hit. When interpreting the indices from the .hhr, we
  need to correct for this to recover a mapping from original query sequence to
  the hit sequence.

  Args:
    hit_query_sequence: The portion of the query sequence that is in the .hhr
      hit
    hit_sequence: The portion of the hit sequence that is in the .hhr
    indices_hit: The indices for each aminoacid relative to the hit sequence
    indices_query: The indices for each aminoacid relative to the original query
      sequence
    original_query_sequence: String describing the original query sequence.

  Returns:
    Dictionary with indices in the original query sequence as keys and indices
    in the hit sequence as values.
  """
  # If the hit is empty (no aligned residues), return empty mapping
  if not hit_query_sequence:
    return {}

  # Remove gaps and find the offset of hit.query relative to original query.
  hhsearch_query_sequence = hit_query_sequence.replace('-', '')
  hit_sequence = hit_sequence.replace('-', '')
  hhsearch_query_offset = original_query_sequence.find(hhsearch_query_sequence)

  # Index of -1 used for gap characters. Subtract the min index ignoring gaps.
  min_idx = min(x for x in indices_hit if x > -1)
  fixed_indices_hit = [
      x - min_idx if x > -1 else -1 for x in indices_hit
  ]

  min_idx = min(x for x in indices_query if x > -1)
  fixed_indices_query = [x - min_idx if x > -1 else -1 for x in indices_query]

  # Zip the corrected indices, ignore case where both seqs have gap characters.
  mapping = {}
  for q_i, q_t in zip(fixed_indices_query, fixed_indices_hit):
    if q_t != -1 and q_i != -1:
      if (q_t >= len(hit_sequence) or
          q_i + hhsearch_query_offset >= len(original_query_sequence)):
        continue
      mapping[q_i + hhsearch_query_offset] = q_t

  return mapping


@dataclasses.dataclass(frozen=True)
class SingleHitResult:
  features: Optional[Mapping[str, Any]]
  error: Optional[str]
  warning: Optional[str]


def _process_single_hit(
    query_sequence: str,
    query_pdb_code: Optional[str],
    hit: parsers.TemplateHit,
    mmcif_dir: str,
    max_template_date: datetime.datetime,
    release_dates: Mapping[str, datetime.datetime],
    obsolete_pdbs: Mapping[str, str],
    kalign_binary_path: str,
    strict_error_check: bool = False) -> SingleHitResult:
  """Tries to extract template features from a single HHSearch hit."""
  # Fail hard if we can't get the PDB ID and chain name from the hit.
  hit_pdb_code, hit_chain_id = _get_pdb_id_and_chain(hit)

  if hit_pdb_code not in release_dates:
    if hit_pdb_code in obsolete_pdbs:
      hit_pdb_code = obsolete_pdbs[hit_pdb_code]

  # Pass hit_pdb_code since it might have changed due to the pdb being obsolete.
  try:
    _assess_hhsearch_hit(
        hit=hit,
        hit_pdb_code=hit_pdb_code,
        query_sequence=query_sequence,
        query_pdb_code=query_pdb_code,
        release_dates=release_dates,
        release_date_cutoff=max_template_date)
  except PrefilterError as e:
    msg = f'hit {hit_pdb_code}_{hit_chain_id} did not pass prefilter: {str(e)}'
    logging.info('%s: %s', query_pdb_code, msg)
    if strict_error_check and isinstance(
        e, (DateError, PdbIdError, DuplicateError)):
      # In strict mode we treat some prefilter cases as errors.
      return SingleHitResult(features=None, error=msg, warning=None)

    return SingleHitResult(features=None, error=None, warning=None)

  mapping = _build_query_to_hit_index_mapping(
      hit.query, hit.hit_sequence, hit.indices_hit, hit.indices_query,
      query_sequence)

  # The mapping is from the query to the actual hit sequence, so we need to
  # remove gaps (which regardless have a missing confidence score).
  template_sequence = hit.hit_sequence.replace('-', '')

  cif_path = os.path.join(mmcif_dir, hit_pdb_code + '.cif')
  logging.info('Reading PDB entry from %s. Query: %s, template: %s',
               cif_path, query_sequence, template_sequence)
  # Fail if we can't find the mmCIF file.
  with open(cif_path, 'r') as cif_file:
    cif_string = cif_file.read()

  parsing_result = mmcif_parsing.parse(
      file_id=hit_pdb_code, mmcif_string=cif_string)

  if parsing_result.mmcif_object is not None:
    hit_release_date = datetime.datetime.strptime(
        parsing_result.mmcif_object.header['release_date'], '%Y-%m-%d')
    if hit_release_date > max_template_date:
      error = ('Template %s date (%s) > max template date (%s).' %
               (hit_pdb_code, hit_release_date, max_template_date))
      if strict_error_check:
        return SingleHitResult(features=None, error=error, warning=None)
      else:
        logging.warning(error)
        return SingleHitResult(features=None, error=None, warning=None)

  try:
    features, realign_warning = _extract_template_features(
        mmcif_object=parsing_result.mmcif_object,
        pdb_id=hit_pdb_code,
        mapping=mapping,
        template_sequence=template_sequence,
        query_sequence=query_sequence,
        template_chain_id=hit_chain_id,
        kalign_binary_path=kalign_binary_path)
    features['template_sum_probs'] = [hit.sum_probs]

    # It is possible there were some errors when parsing the other chains in the
    # mmCIF file, but the template features for the chain we want were still
    # computed. In such case the mmCIF parsing errors are not relevant.
    return SingleHitResult(
        features=features, error=None, warning=realign_warning)
  except (NoChainsError, NoAtomDataInTemplateError,
          TemplateAtomMaskAllZerosError) as e:
    # These 3 errors indicate missing mmCIF experimental data rather than a
    # problem with the template search, so turn them into warnings.
    warning = ('%s_%s (sum_probs: %.2f, rank: %d): feature extracting errors: '
               '%s, mmCIF parsing errors: %s'
               % (hit_pdb_code, hit_chain_id, hit.sum_probs, hit.index,
                  str(e), parsing_result.errors))
    if strict_error_check:
      return SingleHitResult(features=None, error=warning, warning=None)
    else:
      return SingleHitResult(features=None, error=None, warning=warning)
  except Error as e:
    error = ('%s_%s (sum_probs: %.2f, rank: %d): feature extracting errors: '
             '%s, mmCIF parsing errors: %s'
             % (hit_pdb_code, hit_chain_id, hit.sum_probs, hit.index,
                str(e), parsing_result.errors))
    return SingleHitResult(features=None, error=error, warning=None)


@dataclasses.dataclass(frozen=True)
class TemplateSearchResult:
  features: Mapping[str, Any]
  errors: Sequence[str]
  warnings: Sequence[str]


class TemplateHitFeaturizer:
  """A class for turning hhr hits to template features."""

  def __init__(
      self,
      mmcif_dir: str,
      max_template_date: str,
      max_hits: int,
      kalign_binary_path: str,
      release_dates_path: Optional[str],
      obsolete_pdbs_path: Optional[str],
      strict_error_check: bool = False):
    """Initializes the Template Search.

    Args:
      mmcif_dir: Path to a directory with mmCIF structures. Once a template ID
        is found by HHSearch, this directory is used to retrieve the template
        data.
      max_template_date: The maximum date permitted for template structures. No
        template with date higher than this date will be returned. In ISO8601
        date format, YYYY-MM-DD.
      max_hits: The maximum number of templates that will be returned.
      kalign_binary_path: The path to a kalign executable used for template
        realignment.
      release_dates_path: An optional path to a file with a mapping from PDB IDs
        to their release dates. Thanks to this we don't have to redundantly
        parse mmCIF files to get that information.
      obsolete_pdbs_path: An optional path to a file containing a mapping from
        obsolete PDB IDs to the PDB IDs of their replacements.
      strict_error_check: If True, then the following will be treated as errors:
        * If any template date is after the max_template_date.
        * If any template has identical PDB ID to the query.
        * If any template is a duplicate of the query.
        * Any feature computation errors.
    """
    self._mmcif_dir = mmcif_dir
    if not glob.glob(os.path.join(self._mmcif_dir, '*.cif')):
      logging.error('Could not find CIFs in %s', self._mmcif_dir)
      raise ValueError(f'Could not find CIFs in {self._mmcif_dir}')

    try:
      self._max_template_date = datetime.datetime.strptime(
          max_template_date, '%Y-%m-%d')
    except ValueError:
      raise ValueError(
          'max_template_date must be set and have format YYYY-MM-DD.')
    self._max_hits = max_hits
    self._kalign_binary_path = kalign_binary_path
    self._strict_error_check = strict_error_check

    if release_dates_path:
      logging.info('Using precomputed release dates %s.', release_dates_path)
      self._release_dates = _parse_release_dates(release_dates_path)
    else:
      self._release_dates = {}

    if obsolete_pdbs_path:
      logging.info('Using precomputed obsolete pdbs %s.', obsolete_pdbs_path)
      self._obsolete_pdbs = _parse_obsolete(obsolete_pdbs_path)
    else:
      self._obsolete_pdbs = {}

  def get_templates(
      self,
      query_sequence: str,
      query_pdb_code: Optional[str],
      query_release_date: Optional[datetime.datetime],
      hits: Sequence[parsers.TemplateHit]) -> TemplateSearchResult:
    """Computes the templates for given query sequence (more details above)."""
    logging.info('Searching for template for: %s', query_pdb_code)

    template_features = {}
    for template_feature_name in TEMPLATE_FEATURES:
      template_features[template_feature_name] = []

    # Always use a max_template_date. Set to query_release_date minus 60 days
    # if that's earlier.
    template_cutoff_date = self._max_template_date
    if query_release_date:
      delta = datetime.timedelta(days=60)
      if query_release_date - delta < template_cutoff_date:
        template_cutoff_date = query_release_date - delta
      assert template_cutoff_date < query_release_date
    assert template_cutoff_date <= self._max_template_date

    num_hits = 0
    errors = []
    warnings = []

    for hit in sorted(hits, key=lambda x: x.sum_probs, reverse=True):
      # We got all the templates we wanted, stop processing hits.
      if num_hits >= self._max_hits:
        break

      result = _process_single_hit(
          query_sequence=query_sequence,
          query_pdb_code=query_pdb_code,
          hit=hit,
          mmcif_dir=self._mmcif_dir,
          max_template_date=template_cutoff_date,
          release_dates=self._release_dates,
          obsolete_pdbs=self._obsolete_pdbs,
          strict_error_check=self._strict_error_check,
          kalign_binary_path=self._kalign_binary_path)

      if result.error:
        errors.append(result.error)

      # There could be an error even if there are some results, e.g. thrown by
      # other unparsable chains in the same mmCIF file.
      if result.warning:
        warnings.append(result.warning)

      if result.features is None:
        logging.info('Skipped invalid hit %s, error: %s, warning: %s',
                     hit.name, result.error, result.warning)
      else:
        # Increment the hit counter, since we got features out of this hit.
        num_hits += 1
        for k in template_features:
          template_features[k].append(result.features[k])

    for name in template_features:
      if num_hits > 0:
        template_features[name] = np.stack(
            template_features[name], axis=0).astype(TEMPLATE_FEATURES[name])
      else:
        # Make sure the feature has correct dtype even if empty.
        template_features[name] = np.array([], dtype=TEMPLATE_FEATURES[name])

    return TemplateSearchResult(
        features=template_features, errors=errors, warnings=warnings)
