# Supplementary material for: Peptide binder design with inverse folding and protein structure prediction
Source: Commun Chem. 2023 Oct 25;6:229. doi: 10.1038/s42004-023-01029-7 (PMC10600234; doi:10.1038/s42004-023-01029-7)
Supplement: Supplementary file 9 — Supplementary Software [file 42004_2023_1029_MOESM9_ESM.zip › binder_design/src/AF2/alphafold/data/tools/utils.py]

# Copyright 2021 DeepMind Technologies Limited
#
# Licensed under the Apache License, Version 2.0 (the "License");
# you may not use this file except in compliance with the License.
# You may obtain a copy of the License at
#
#      http://www.apache.org/licenses/LICENSE-2.0
#
# Unless required by applicable law or agreed to in writing, software
# distributed under the License is distributed on an "AS IS" BASIS,
# WITHOUT WARRANTIES OR CONDITIONS OF ANY KIND, either express or implied.
# See the License for the specific language governing permissions and
# limitations under the License.
"""Common utilities for data pipeline tools."""
import contextlib
import shutil
import tempfile
import time
from typing import Optional

from absl import logging


@contextlib.contextmanager
def tmpdir_manager(base_dir: Optional[str] = None):
  """Context manager that deletes a temporary directory on exit."""
  tmpdir = tempfile.mkdtemp(dir=base_dir)
  try:
    yield tmpdir
  finally:
    shutil.rmtree(tmpdir, ignore_errors=True)


@contextlib.contextmanager
def timing(msg: str):
  logging.info('Started %s', msg)
  tic = time.time()
  yield
  toc = time.time()
  logging.info('Finished %s in %.3f seconds', msg, toc - tic)
