# Supplementary material for: Peptide binder design with inverse folding and protein structure prediction
Source: Commun Chem. 2023 Oct 25;6:229. doi: 10.1038/s42004-023-01029-7 (PMC10600234; doi:10.1038/s42004-023-01029-7)
Supplement: Supplementary file 9 — Supplementary Software [file 42004_2023_1029_MOESM9_ESM.zip › binder_design/src/AF2/alphafold/model/data.py]

# Copyright 2021 DeepMind Technologies Limited
#
# Licensed under the Apache License, Version 2.0 (the "License");
# you may not use this file except in compliance with the License.
# You may obtain a copy of the License at
#
#      http://www.apache.org/licenses/LICENSE-2.0
#
# Unless required by applicable law or agreed to in writing, software
# distributed under the License is distributed on an "AS IS" BASIS,
# WITHOUT WARRANTIES OR CONDITIONS OF ANY KIND, either express or implied.
# See the License for the specific language governing permissions and
# limitations under the License.

"""Convenience functions for reading data."""

import io
import os
from typing import List
from alphafold.model import utils
import haiku as hk
import numpy as np
# Internal import (7716).


def casp_model_names(data_dir: str) -> List[str]:
  params = os.listdir(os.path.join(data_dir, 'params'))
  return [os.path.splitext(filename)[0] for filename in params]


def get_model_haiku_params(model_name: str, data_dir: str) -> hk.Params:
  """Get the Haiku parameters from a model name."""

  path = os.path.join(data_dir, 'params', f'params_{model_name}.npz')

  with open(path, 'rb') as f:
    params = np.load(io.BytesIO(f.read()), allow_pickle=False)

  return utils.flat_params_to_haiku(params)
