# Supplementary material for: Peptide binder design with inverse folding and protein structure prediction
Source: Commun Chem. 2023 Oct 25;6:229. doi: 10.1038/s42004-023-01029-7 (PMC10600234; doi:10.1038/s42004-023-01029-7)
Supplement: Supplementary file 9 — Supplementary Software [file 42004_2023_1029_MOESM9_ESM.zip › binder_design/src/AF2/alphafold/model/lddt.py]

# Copyright 2021 DeepMind Technologies Limited
#
# Licensed under the Apache License, Version 2.0 (the "License");
# you may not use this file except in compliance with the License.
# You may obtain a copy of the License at
#
#      http://www.apache.org/licenses/LICENSE-2.0
#
# Unless required by applicable law or agreed to in writing, software
# distributed under the License is distributed on an "AS IS" BASIS,
# WITHOUT WARRANTIES OR CONDITIONS OF ANY KIND, either express or implied.
# See the License for the specific language governing permissions and
# limitations under the License.

"""lDDT protein distance score."""
import jax.numpy as jnp


def lddt(predicted_points,
         true_points,
         true_points_mask,
         cutoff=15.,
         per_residue=False):
  """Measure (approximate) lDDT for a batch of coordinates.

  lDDT reference:
  Mariani, V., Biasini, M., Barbato, A. & Schwede, T. lDDT: A local
  superposition-free score for comparing protein structures and models using
  distance difference tests. Bioinformatics 29, 2722–2728 (2013).

  lDDT is a measure of the difference between the true distance matrix and the
  distance matrix of the predicted points.  The difference is computed only on
  points closer than cutoff *in the true structure*.

  This function does not compute the exact lDDT value that the original paper
  describes because it does not include terms for physical feasibility
  (e.g. bond length violations). Therefore this is only an approximate
  lDDT score.

  Args:
    predicted_points: (batch, length, 3) array of predicted 3D points
    true_points: (batch, length, 3) array of true 3D points
    true_points_mask: (batch, length, 1) binary-valued float array.  This mask
      should be 1 for points that exist in the true points.
    cutoff: Maximum distance for a pair of points to be included
    per_residue: If true, return score for each residue.  Note that the overall
      lDDT is not exactly the mean of the per_residue lDDT's because some
      residues have more contacts than others.

  Returns:
    An (approximate, see above) lDDT score in the range 0-1.
  """

  assert len(predicted_points.shape) == 3
  assert predicted_points.shape[-1] == 3
  assert true_points_mask.shape[-1] == 1
  assert len(true_points_mask.shape) == 3

  # Compute true and predicted distance matrices.
  dmat_true = jnp.sqrt(1e-10 + jnp.sum(
      (true_points[:, :, None] - true_points[:, None, :])**2, axis=-1))

  dmat_predicted = jnp.sqrt(1e-10 + jnp.sum(
      (predicted_points[:, :, None] -
       predicted_points[:, None, :])**2, axis=-1))

  dists_to_score = (
      (dmat_true < cutoff).astype(jnp.float32) * true_points_mask *
      jnp.transpose(true_points_mask, [0, 2, 1]) *
      (1. - jnp.eye(dmat_true.shape[1]))  # Exclude self-interaction.
  )

  # Shift unscored distances to be far away.
  dist_l1 = jnp.abs(dmat_true - dmat_predicted)

  # True lDDT uses a number of fixed bins.
  # We ignore the physical plausibility correction to lDDT, though.
  score = 0.25 * ((dist_l1 < 0.5).astype(jnp.float32) +
                  (dist_l1 < 1.0).astype(jnp.float32) +
                  (dist_l1 < 2.0).astype(jnp.float32) +
                  (dist_l1 < 4.0).astype(jnp.float32))

  # Normalize over the appropriate axes.
  reduce_axes = (-1,) if per_residue else (-2, -1)
  norm = 1. / (1e-10 + jnp.sum(dists_to_score, axis=reduce_axes))
  score = norm * (1e-10 + jnp.sum(dists_to_score * score, axis=reduce_axes))

  return score
