# Supplementary material for: Peptide binder design with inverse folding and protein structure prediction
Source: Commun Chem. 2023 Oct 25;6:229. doi: 10.1038/s42004-023-01029-7 (PMC10600234; doi:10.1038/s42004-023-01029-7)
Supplement: Supplementary file 9 — Supplementary Software [file 42004_2023_1029_MOESM9_ESM.zip › binder_design/src/AF2/alphafold/model/prng_test.py]

# Copyright 2021 DeepMind Technologies Limited
#
# Licensed under the Apache License, Version 2.0 (the "License");
# you may not use this file except in compliance with the License.
# You may obtain a copy of the License at
#
#      http://www.apache.org/licenses/LICENSE-2.0
#
# Unless required by applicable law or agreed to in writing, software
# distributed under the License is distributed on an "AS IS" BASIS,
# WITHOUT WARRANTIES OR CONDITIONS OF ANY KIND, either express or implied.
# See the License for the specific language governing permissions and
# limitations under the License.

"""Tests for prng."""

from absl.testing import absltest
from alphafold.model import prng
import jax


class PrngTest(absltest.TestCase):

  def test_key_reuse(self):

    init_key = jax.random.PRNGKey(42)
    safe_key = prng.SafeKey(init_key)
    _, safe_key = safe_key.split()

    raw_key = safe_key.get()

    self.assertNotEqual(raw_key[0], init_key[0])
    self.assertNotEqual(raw_key[1], init_key[1])

    with self.assertRaises(RuntimeError):
      safe_key.get()

    with self.assertRaises(RuntimeError):
      safe_key.split()

    with self.assertRaises(RuntimeError):
      safe_key.duplicate()


if __name__ == '__main__':
  absltest.main()
