# Supplementary material for: Peptide binder design with inverse folding and protein structure prediction
Source: Commun Chem. 2023 Oct 25;6:229. doi: 10.1038/s42004-023-01029-7 (PMC10600234; doi:10.1038/s42004-023-01029-7)
Supplement: Supplementary file 9 — Supplementary Software [file 42004_2023_1029_MOESM9_ESM.zip › binder_design/src/AF2/alphafold/relax/cleanup.py]

# Copyright 2021 DeepMind Technologies Limited
#
# Licensed under the Apache License, Version 2.0 (the "License");
# you may not use this file except in compliance with the License.
# You may obtain a copy of the License at
#
#      http://www.apache.org/licenses/LICENSE-2.0
#
# Unless required by applicable law or agreed to in writing, software
# distributed under the License is distributed on an "AS IS" BASIS,
# WITHOUT WARRANTIES OR CONDITIONS OF ANY KIND, either express or implied.
# See the License for the specific language governing permissions and
# limitations under the License.

"""Cleans up a PDB file using pdbfixer in preparation for OpenMM simulations.

fix_pdb uses a third-party tool. We also support fixing some additional edge
cases like removing chains of length one (see clean_structure).
"""
import io

import pdbfixer
from simtk.openmm import app
from simtk.openmm.app import element


def fix_pdb(pdbfile, alterations_info):
  """Apply pdbfixer to the contents of a PDB file; return a PDB string result.

  1) Replaces nonstandard residues.
  2) Removes heterogens (non protein residues) including water.
  3) Adds missing residues and missing atoms within existing residues.
  4) Adds hydrogens assuming pH=7.0.
  5) KeepIds is currently true, so the fixer must keep the existing chain and
     residue identifiers. This will fail for some files in wider PDB that have
     invalid IDs.

  Args:
    pdbfile: Input PDB file handle.
    alterations_info: A dict that will store details of changes made.

  Returns:
    A PDB string representing the fixed structure.
  """
  fixer = pdbfixer.PDBFixer(pdbfile=pdbfile)
  fixer.findNonstandardResidues()
  alterations_info['nonstandard_residues'] = fixer.nonstandardResidues
  fixer.replaceNonstandardResidues()
  _remove_heterogens(fixer, alterations_info, keep_water=False)
  fixer.findMissingResidues()
  alterations_info['missing_residues'] = fixer.missingResidues
  fixer.findMissingAtoms()
  alterations_info['missing_heavy_atoms'] = fixer.missingAtoms
  alterations_info['missing_terminals'] = fixer.missingTerminals
  fixer.addMissingAtoms(seed=0)
  fixer.addMissingHydrogens()
  out_handle = io.StringIO()
  app.PDBFile.writeFile(fixer.topology, fixer.positions, out_handle,
                        keepIds=True)
  return out_handle.getvalue()


def clean_structure(pdb_structure, alterations_info):
  """Applies additional fixes to an OpenMM structure, to handle edge cases.

  Args:
    pdb_structure: An OpenMM structure to modify and fix.
    alterations_info: A dict that will store details of changes made.
  """
  _replace_met_se(pdb_structure, alterations_info)
  _remove_chains_of_length_one(pdb_structure, alterations_info)


def _remove_heterogens(fixer, alterations_info, keep_water):
  """Removes the residues that Pdbfixer considers to be heterogens.

  Args:
    fixer: A Pdbfixer instance.
    alterations_info: A dict that will store details of changes made.
    keep_water: If True, water (HOH) is not considered to be a heterogen.
  """
  initial_resnames = set()
  for chain in fixer.topology.chains():
    for residue in chain.residues():
      initial_resnames.add(residue.name)
  fixer.removeHeterogens(keepWater=keep_water)
  final_resnames = set()
  for chain in fixer.topology.chains():
    for residue in chain.residues():
      final_resnames.add(residue.name)
  alterations_info['removed_heterogens'] = (
      initial_resnames.difference(final_resnames))


def _replace_met_se(pdb_structure, alterations_info):
  """Replace the Se in any MET residues that were not marked as modified."""
  modified_met_residues = []
  for res in pdb_structure.iter_residues():
    name = res.get_name_with_spaces().strip()
    if name == 'MET':
      s_atom = res.get_atom('SD')
      if s_atom.element_symbol == 'Se':
        s_atom.element_symbol = 'S'
        s_atom.element = element.get_by_symbol('S')
        modified_met_residues.append(s_atom.residue_number)
  alterations_info['Se_in_MET'] = modified_met_residues


def _remove_chains_of_length_one(pdb_structure, alterations_info):
  """Removes chains that correspond to a single amino acid.

  A single amino acid in a chain is both N and C terminus. There is no force
  template for this case.

  Args:
    pdb_structure: An OpenMM pdb_structure to modify and fix.
    alterations_info: A dict that will store details of changes made.
  """
  removed_chains = {}
  for model in pdb_structure.iter_models():
    valid_chains = [c for c in model.iter_chains() if len(c) > 1]
    invalid_chain_ids = [c.chain_id for c in model.iter_chains() if len(c) <= 1]
    model.chains = valid_chains
    for chain_id in invalid_chain_ids:
      model.chains_by_id.pop(chain_id)
    removed_chains[model.number] = invalid_chain_ids
  alterations_info['removed_chains'] = removed_chains
