# Supplementary material for: Peptide binder design with inverse folding and protein structure prediction
Source: Commun Chem. 2023 Oct 25;6:229. doi: 10.1038/s42004-023-01029-7 (PMC10600234; doi:10.1038/s42004-023-01029-7)
Supplement: Supplementary file 9 — Supplementary Software [file 42004_2023_1029_MOESM9_ESM.zip › binder_design/src/AF2/alphafold/relax/testdata/model_output.pdb]

ATOM      1  C   MET A   1       1.921 -46.152   7.786  1.00  4.39           C  
ATOM      2  CA  MET A   1       1.631 -46.829   9.131  1.00  4.39           C  
ATOM      3  CB  MET A   1       2.759 -47.768   9.578  1.00  4.39           C  
ATOM      4  CE  MET A   1       3.466 -49.770  13.198  1.00  4.39           C  
ATOM      5  CG  MET A   1       2.581 -48.221  11.034  1.00  4.39           C  
ATOM      6  H   MET A   1       0.234 -48.249   8.549  1.00  4.39           H  
ATOM      7  H2  MET A   1      -0.424 -46.789   8.952  1.00  4.39           H  
ATOM      8  H3  MET A   1       0.111 -47.796  10.118  1.00  4.39           H  
ATOM      9  HA  MET A   1       1.628 -46.009   9.849  1.00  4.39           H  
ATOM     10  HB2 MET A   1       3.701 -47.225   9.500  1.00  4.39           H  
ATOM     11  HB3 MET A   1       2.807 -48.640   8.926  1.00  4.39           H  
ATOM     12  HE1 MET A   1       2.747 -50.537  12.910  1.00  4.39           H  
ATOM     13  HE2 MET A   1       4.296 -50.241  13.725  1.00  4.39           H  
ATOM     14  HE3 MET A   1       2.988 -49.052  13.864  1.00  4.39           H  
ATOM     15  HG2 MET A   1       1.791 -48.971  11.083  1.00  4.39           H  
ATOM     16  HG3 MET A   1       2.295 -47.368  11.650  1.00  4.39           H  
ATOM     17  N   MET A   1       0.291 -47.464   9.182  1.00  4.39           N  
ATOM     18  O   MET A   1       2.091 -44.945   7.799  1.00  4.39           O  
ATOM     19  SD  MET A   1       4.096 -48.921  11.725  1.00  4.39           S  
ATOM     20  C   LYS A   2       1.366 -45.033   4.898  1.00  2.92           C  
ATOM     21  CA  LYS A   2       2.235 -46.242   5.308  1.00  2.92           C  
ATOM     22  CB  LYS A   2       2.206 -47.314   4.196  1.00  2.92           C  
ATOM     23  CD  LYS A   2       3.331 -49.342   3.134  1.00  2.92           C  
ATOM     24  CE  LYS A   2       4.434 -50.403   3.293  1.00  2.92           C  
ATOM     25  CG  LYS A   2       3.294 -48.395   4.349  1.00  2.92           C  
ATOM     26  H   LYS A   2       1.832 -47.853   6.656  1.00  2.92           H  
ATOM     27  HA  LYS A   2       3.248 -45.841   5.355  1.00  2.92           H  
ATOM     28  HB2 LYS A   2       1.223 -47.785   4.167  1.00  2.92           H  
ATOM     29  HB3 LYS A   2       2.363 -46.812   3.241  1.00  2.92           H  
ATOM     30  HD2 LYS A   2       3.524 -48.754   2.237  1.00  2.92           H  
ATOM     31  HD3 LYS A   2       2.364 -49.833   3.031  1.00  2.92           H  
ATOM     32  HE2 LYS A   2       5.383 -49.891   3.455  1.00  2.92           H  
ATOM     33  HE3 LYS A   2       4.225 -51.000   4.180  1.00  2.92           H  
ATOM     34  HG2 LYS A   2       3.102 -48.977   5.250  1.00  2.92           H  
ATOM     35  HG3 LYS A   2       4.264 -47.909   4.446  1.00  2.92           H  
ATOM     36  HZ1 LYS A   2       4.763 -50.747   1.274  1.00  2.92           H  
ATOM     37  HZ2 LYS A   2       3.681 -51.785   1.931  1.00  2.92           H  
ATOM     38  HZ3 LYS A   2       5.280 -51.965   2.224  1.00  2.92           H  
ATOM     39  N   LYS A   2       1.907 -46.846   6.629  1.00  2.92           N  
ATOM     40  NZ  LYS A   2       4.542 -51.286   2.100  1.00  2.92           N  
ATOM     41  O   LYS A   2       1.882 -44.093   4.312  1.00  2.92           O  
ATOM     42  C   PHE A   3      -0.511 -42.597   5.624  1.00  4.39           C  
ATOM     43  CA  PHE A   3      -0.853 -43.933   4.929  1.00  4.39           C  
ATOM     44  CB  PHE A   3      -2.271 -44.408   5.285  1.00  4.39           C  
ATOM     45  CD1 PHE A   3      -3.760 -43.542   3.432  1.00  4.39           C  
ATOM     46  CD2 PHE A   3      -4.050 -42.638   5.675  1.00  4.39           C  
ATOM     47  CE1 PHE A   3      -4.797 -42.715   2.965  1.00  4.39           C  
ATOM     48  CE2 PHE A   3      -5.091 -41.818   5.207  1.00  4.39           C  
ATOM     49  CG  PHE A   3      -3.382 -43.505   4.788  1.00  4.39           C  
ATOM     50  CZ  PHE A   3      -5.463 -41.853   3.853  1.00  4.39           C  
ATOM     51  H   PHE A   3      -0.311 -45.868   5.655  1.00  4.39           H  
ATOM     52  HA  PHE A   3      -0.817 -43.746   3.856  1.00  4.39           H  
ATOM     53  HB2 PHE A   3      -2.353 -44.512   6.367  1.00  4.39           H  
ATOM     54  HB3 PHE A   3      -2.432 -45.393   4.848  1.00  4.39           H  
ATOM     55  HD1 PHE A   3      -3.255 -44.198   2.739  1.00  4.39           H  
ATOM     56  HD2 PHE A   3      -3.768 -42.590   6.716  1.00  4.39           H  
ATOM     57  HE1 PHE A   3      -5.083 -42.735   1.923  1.00  4.39           H  
ATOM     58  HE2 PHE A   3      -5.604 -41.151   5.885  1.00  4.39           H  
ATOM     59  HZ  PHE A   3      -6.257 -41.215   3.493  1.00  4.39           H  
ATOM     60  N   PHE A   3       0.079 -45.027   5.253  1.00  4.39           N  
ATOM     61  O   PHE A   3      -0.633 -41.541   5.014  1.00  4.39           O  
ATOM     62  C   LEU A   4       1.598 -40.732   7.042  1.00  4.39           C  
ATOM     63  CA  LEU A   4       0.367 -41.437   7.633  1.00  4.39           C  
ATOM     64  CB  LEU A   4       0.628 -41.823   9.104  1.00  4.39           C  
ATOM     65  CD1 LEU A   4      -0.319 -42.778  11.228  1.00  4.39           C  
ATOM     66  CD2 LEU A   4      -1.300 -40.694  10.309  1.00  4.39           C  
ATOM     67  CG  LEU A   4      -0.650 -42.027   9.937  1.00  4.39           C  
ATOM     68  H   LEU A   4       0.163 -43.538   7.292  1.00  4.39           H  
ATOM     69  HA  LEU A   4      -0.445 -40.712   7.588  1.00  4.39           H  
ATOM     70  HB2 LEU A   4       1.213 -41.034   9.576  1.00  4.39           H  
ATOM     71  HB3 LEU A   4       1.235 -42.728   9.127  1.00  4.39           H  
ATOM     72 HD11 LEU A   4       0.380 -42.191  11.824  1.00  4.39           H  
ATOM     73 HD12 LEU A   4       0.127 -43.747  11.002  1.00  4.39           H  
ATOM     74 HD13 LEU A   4      -1.230 -42.927  11.808  1.00  4.39           H  
ATOM     75 HD21 LEU A   4      -0.606 -40.080  10.883  1.00  4.39           H  
ATOM     76 HD22 LEU A   4      -2.193 -40.869  10.909  1.00  4.39           H  
ATOM     77 HD23 LEU A   4      -1.593 -40.147   9.413  1.00  4.39           H  
ATOM     78  HG  LEU A   4      -1.359 -42.630   9.370  1.00  4.39           H  
ATOM     79  N   LEU A   4      -0.012 -42.638   6.869  1.00  4.39           N  
ATOM     80  O   LEU A   4       1.655 -39.508   7.028  1.00  4.39           O  
ATOM     81  C   VAL A   5       3.372 -40.190   4.573  1.00  4.39           C  
ATOM     82  CA  VAL A   5       3.752 -40.956   5.845  1.00  4.39           C  
ATOM     83  CB  VAL A   5       4.757 -42.083   5.528  1.00  4.39           C  
ATOM     84  CG1 VAL A   5       6.019 -41.568   4.827  1.00  4.39           C  
ATOM     85  CG2 VAL A   5       5.199 -42.807   6.810  1.00  4.39           C  
ATOM     86  H   VAL A   5       2.440 -42.503   6.548  1.00  4.39           H  
ATOM     87  HA  VAL A   5       4.234 -40.242   6.512  1.00  4.39           H  
ATOM     88  HB  VAL A   5       4.279 -42.813   4.875  1.00  4.39           H  
ATOM     89 HG11 VAL A   5       6.494 -40.795   5.431  1.00  4.39           H  
ATOM     90 HG12 VAL A   5       5.770 -41.145   3.853  1.00  4.39           H  
ATOM     91 HG13 VAL A   5       6.725 -42.383   4.670  1.00  4.39           H  
ATOM     92 HG21 VAL A   5       4.347 -43.283   7.297  1.00  4.39           H  
ATOM     93 HG22 VAL A   5       5.933 -43.575   6.568  1.00  4.39           H  
ATOM     94 HG23 VAL A   5       5.651 -42.093   7.498  1.00  4.39           H  
ATOM     95  N   VAL A   5       2.554 -41.501   6.509  1.00  4.39           N  
ATOM     96  O   VAL A   5       3.937 -39.138   4.297  1.00  4.39           O  
TER      96      VAL A   5                                                      
END
