# Supplementary material for: Peptide binder design with inverse folding and protein structure prediction
Source: Commun Chem. 2023 Oct 25;6:229. doi: 10.1038/s42004-023-01029-7 (PMC10600234; doi:10.1038/s42004-023-01029-7)
Supplement: Supplementary file 9 — Supplementary Software [file 42004_2023_1029_MOESM9_ESM.zip › binder_design/src/AF2/alphafold/relax/testdata/multiple_disulfides_target.pdb]

MODEL        0
ATOM      1  N   MET A   1      19.164 -28.457  26.130  1.00  0.00          N   
ATOM      2  CA  MET A   1      19.746 -27.299  25.456  1.00  0.00          C   
ATOM      3  C   MET A   1      19.080 -26.008  25.921  1.00  0.00          C   
ATOM      4  CB  MET A   1      19.615 -27.438  23.938  1.00  0.00          C   
ATOM      5  O   MET A   1      17.853 -25.899  25.913  1.00  0.00          O   
ATOM      6  CG  MET A   1      19.873 -28.846  23.427  1.00  0.00          C   
ATOM      7  SD  MET A   1      21.636 -29.126  23.002  1.00  0.00          S   
ATOM      8  CE  MET A   1      22.302 -27.462  23.284  1.00  0.00          C   
ATOM      9  N   ALA A   2      19.679 -25.354  27.019  1.00  0.00          N   
ATOM     10  CA  ALA A   2      19.241 -24.061  27.539  1.00  0.00          C   
ATOM     11  C   ALA A   2      18.629 -23.204  26.434  1.00  0.00          C   
ATOM     12  CB  ALA A   2      20.410 -23.326  28.192  1.00  0.00          C   
ATOM     13  O   ALA A   2      19.158 -23.145  25.322  1.00  0.00          O   
ATOM     14  N   HIS A   3      17.369 -23.382  26.161  1.00  0.00          N   
ATOM     15  CA  HIS A   3      16.748 -22.427  25.250  1.00  0.00          C   
ATOM     16  C   HIS A   3      17.419 -21.061  25.342  1.00  0.00          C   
ATOM     17  CB  HIS A   3      15.252 -22.299  25.547  1.00  0.00          C   
ATOM     18  O   HIS A   3      17.896 -20.669  26.409  1.00  0.00          O   
ATOM     19  CG  HIS A   3      14.464 -23.520  25.196  1.00  0.00          C   
ATOM     20  CD2 HIS A   3      13.848 -24.436  25.979  1.00  0.00          C   
ATOM     21  ND1 HIS A   3      14.242 -23.914  23.894  1.00  0.00          N   
ATOM     22  CE1 HIS A   3      13.520 -25.022  23.892  1.00  0.00          C   
ATOM     23  NE2 HIS A   3      13.268 -25.360  25.145  1.00  0.00          N   
ATOM     24  N   GLU A   4      18.306 -20.798  24.429  1.00  0.00          N   
ATOM     25  CA  GLU A   4      18.907 -19.505  24.115  1.00  0.00          C   
ATOM     26  C   GLU A   4      18.392 -18.415  25.050  1.00  0.00          C   
ATOM     27  CB  GLU A   4      18.631 -19.123  22.659  1.00  0.00          C   
ATOM     28  O   GLU A   4      17.240 -18.458  25.486  1.00  0.00          O   
ATOM     29  CG  GLU A   4      19.253 -20.072  21.645  1.00  0.00          C   
ATOM     30  CD  GLU A   4      20.767 -19.956  21.564  1.00  0.00          C   
ATOM     31  OE1 GLU A   4      21.330 -18.981  22.111  1.00  0.00          O   
ATOM     32  OE2 GLU A   4      21.394 -20.846  20.948  1.00  0.00          O   
ATOM     33  N   GLU A   5      19.093 -18.090  26.026  1.00  0.00          N   
ATOM     34  CA  GLU A   5      19.080 -16.885  26.849  1.00  0.00          C   
ATOM     35  C   GLU A   5      17.938 -15.956  26.449  1.00  0.00          C   
ATOM     36  CB  GLU A   5      20.418 -16.148  26.746  1.00  0.00          C   
ATOM     37  O   GLU A   5      17.774 -15.636  25.269  1.00  0.00          O   
ATOM     38  CG  GLU A   5      21.604 -16.952  27.257  1.00  0.00          C   
ATOM     39  CD  GLU A   5      21.641 -17.070  28.772  1.00  0.00          C   
ATOM     40  OE1 GLU A   5      20.899 -16.330  29.457  1.00  0.00          O   
ATOM     41  OE2 GLU A   5      22.419 -17.909  29.279  1.00  0.00          O   
ATOM     42  N   ASP A   6      16.721 -16.161  26.857  1.00  0.00          N   
ATOM     43  CA  ASP A   6      15.629 -15.196  26.948  1.00  0.00          C   
ATOM     44  C   ASP A   6      16.107 -13.791  26.591  1.00  0.00          C   
ATOM     45  CB  ASP A   6      15.022 -15.204  28.353  1.00  0.00          C   
ATOM     46  O   ASP A   6      17.144 -13.339  27.079  1.00  0.00          O   
ATOM     47  CG  ASP A   6      14.317 -16.507  28.687  1.00  0.00          C   
ATOM     48  OD1 ASP A   6      14.123 -16.805  29.885  1.00  0.00          O   
ATOM     49  OD2 ASP A   6      13.956 -17.243  27.744  1.00  0.00          O   
ATOM     50  N   GLY A   7      16.251 -13.433  25.339  1.00  0.00          N   
ATOM     51  CA  GLY A   7      16.311 -11.996  25.123  1.00  0.00          C   
ATOM     52  C   GLY A   7      15.833 -11.192  26.317  1.00  0.00          C   
ATOM     53  O   GLY A   7      15.023 -11.674  27.112  1.00  0.00          O   
ATOM     54  N   VAL A   8      16.762 -10.664  27.143  1.00  0.00          N   
ATOM     55  CA  VAL A   8      16.521  -9.756  28.260  1.00  0.00          C   
ATOM     56  C   VAL A   8      15.307  -8.880  27.960  1.00  0.00          C   
ATOM     57  CB  VAL A   8      17.755  -8.875  28.552  1.00  0.00          C   
ATOM     58  O   VAL A   8      15.173  -8.351  26.854  1.00  0.00          O   
ATOM     59  CG1 VAL A   8      17.461  -7.891  29.683  1.00  0.00          C   
ATOM     60  CG2 VAL A   8      18.962  -9.745  28.898  1.00  0.00          C   
ATOM     61  N   CYS A   9      14.157  -9.255  28.398  1.00  0.00          N   
ATOM     62  CA  CYS A   9      13.010  -8.353  28.403  1.00  0.00          C   
ATOM     63  C   CYS A   9      13.310  -7.095  29.209  1.00  0.00          C   
ATOM     64  CB  CYS A   9      11.779  -9.055  28.975  1.00  0.00          C   
ATOM     65  O   CYS A   9      14.058  -7.142  30.187  1.00  0.00          O   
ATOM     66  SG  CYS A   9      11.197 -10.439  27.970  1.00  0.00          S   
ATOM     67  N   ASN A  10      13.304  -5.993  28.589  1.00  0.00          N   
ATOM     68  CA  ASN A  10      13.371  -4.703  29.267  1.00  0.00          C   
ATOM     69  C   ASN A  10      12.018  -3.997  29.264  1.00  0.00          C   
ATOM     70  CB  ASN A  10      14.436  -3.812  28.624  1.00  0.00          C   
ATOM     71  O   ASN A  10      11.047  -4.510  28.706  1.00  0.00          O   
ATOM     72  CG  ASN A  10      14.149  -3.521  27.164  1.00  0.00          C   
ATOM     73  ND2 ASN A  10      15.189  -3.547  26.338  1.00  0.00          N   
ATOM     74  OD1 ASN A  10      13.003  -3.275  26.781  1.00  0.00          O   
ATOM     75  N   SER A  11      11.830  -2.986  30.142  1.00  0.00          N   
ATOM     76  CA  SER A  11      10.597  -2.233  30.343  1.00  0.00          C   
ATOM     77  C   SER A  11      10.027  -1.741  29.017  1.00  0.00          C   
ATOM     78  CB  SER A  11      10.840  -1.044  31.274  1.00  0.00          C   
ATOM     79  O   SER A  11       8.847  -1.392  28.933  1.00  0.00          O   
ATOM     80  OG  SER A  11      11.841  -0.190  30.748  1.00  0.00          O   
ATOM     81  N   ASN A  12      10.789  -1.874  27.933  1.00  0.00          N   
ATOM     82  CA  ASN A  12      10.334  -1.422  26.622  1.00  0.00          C   
ATOM     83  C   ASN A  12       9.775  -2.576  25.795  1.00  0.00          C   
ATOM     84  CB  ASN A  12      11.472  -0.730  25.868  1.00  0.00          C   
ATOM     85  O   ASN A  12       9.262  -2.365  24.694  1.00  0.00          O   
ATOM     86  CG  ASN A  12      11.875   0.587  26.501  1.00  0.00          C   
ATOM     87  ND2 ASN A  12      13.170   0.882  26.482  1.00  0.00          N   
ATOM     88  OD1 ASN A  12      11.031   1.333  27.004  1.00  0.00          O   
ATOM     89  N   ALA A  13      10.045  -3.775  26.303  1.00  0.00          N   
ATOM     90  CA  ALA A  13       9.523  -4.930  25.578  1.00  0.00          C   
ATOM     91  C   ALA A  13       8.001  -4.994  25.671  1.00  0.00          C   
ATOM     92  CB  ALA A  13      10.140  -6.219  26.115  1.00  0.00          C   
ATOM     93  O   ALA A  13       7.423  -4.684  26.715  1.00  0.00          O   
ATOM     94  N   PRO A  14       7.310  -5.193  24.591  1.00  0.00          N   
ATOM     95  CA  PRO A  14       5.846  -5.238  24.577  1.00  0.00          C   
ATOM     96  C   PRO A  14       5.280  -6.316  25.499  1.00  0.00          C   
ATOM     97  CB  PRO A  14       5.517  -5.544  23.113  1.00  0.00          C   
ATOM     98  O   PRO A  14       4.127  -6.222  25.929  1.00  0.00          O   
ATOM     99  CG  PRO A  14       6.757  -6.177  22.568  1.00  0.00          C   
ATOM    100  CD  PRO A  14       7.941  -5.617  23.303  1.00  0.00          C   
ATOM    101  N   CYS A  15       6.076  -7.229  25.793  1.00  0.00          N   
ATOM    102  CA  CYS A  15       5.597  -8.339  26.610  1.00  0.00          C   
ATOM    103  C   CYS A  15       6.142  -8.245  28.030  1.00  0.00          C   
ATOM    104  CB  CYS A  15       5.999  -9.676  25.987  1.00  0.00          C   
ATOM    105  O   CYS A  15       6.205  -9.249  28.743  1.00  0.00          O   
ATOM    106  SG  CYS A  15       7.766  -9.813  25.636  1.00  0.00          S   
ATOM    107  N   TYR A  16       6.510  -6.994  28.366  1.00  0.00          N   
ATOM    108  CA  TYR A  16       7.076  -6.735  29.685  1.00  0.00          C   
ATOM    109  C   TYR A  16       5.978  -6.589  30.731  1.00  0.00          C   
ATOM    110  CB  TYR A  16       7.944  -5.473  29.659  1.00  0.00          C   
ATOM    111  O   TYR A  16       5.053  -5.791  30.563  1.00  0.00          O   
ATOM    112  CG  TYR A  16       8.545  -5.122  30.998  1.00  0.00          C   
ATOM    113  CD1 TYR A  16       8.126  -3.993  31.698  1.00  0.00          C   
ATOM    114  CD2 TYR A  16       9.534  -5.918  31.566  1.00  0.00          C   
ATOM    115  CE1 TYR A  16       8.678  -3.665  32.932  1.00  0.00          C   
ATOM    116  CE2 TYR A  16      10.093  -5.600  32.799  1.00  0.00          C   
ATOM    117  OH  TYR A  16      10.210  -4.153  34.695  1.00  0.00          O   
ATOM    118  CZ  TYR A  16       9.660  -4.473  33.474  1.00  0.00          C   
ATOM    119  N   HIS A  17       5.834  -7.548  31.703  1.00  0.00          N   
ATOM    120  CA  HIS A  17       4.846  -7.504  32.775  1.00  0.00          C   
ATOM    121  C   HIS A  17       5.518  -7.493  34.143  1.00  0.00          C   
ATOM    122  CB  HIS A  17       3.888  -8.692  32.669  1.00  0.00          C   
ATOM    123  O   HIS A  17       6.482  -8.228  34.372  1.00  0.00          O   
ATOM    124  CG  HIS A  17       2.782  -8.661  33.675  1.00  0.00          C   
ATOM    125  CD2 HIS A  17       2.548  -9.432  34.764  1.00  0.00          C   
ATOM    126  ND1 HIS A  17       1.748  -7.752  33.617  1.00  0.00          N   
ATOM    127  CE1 HIS A  17       0.924  -7.965  34.630  1.00  0.00          C   
ATOM    128  NE2 HIS A  17       1.387  -8.979  35.341  1.00  0.00          N   
ATOM    129  N   CYS A  18       5.067  -6.579  34.995  1.00  0.00          N   
ATOM    130  CA  CYS A  18       5.599  -6.487  36.350  1.00  0.00          C   
ATOM    131  C   CYS A  18       4.501  -6.711  37.383  1.00  0.00          C   
ATOM    132  CB  CYS A  18       6.255  -5.126  36.577  1.00  0.00          C   
ATOM    133  O   CYS A  18       3.325  -6.465  37.109  1.00  0.00          O   
ATOM    134  SG  CYS A  18       7.757  -4.870  35.607  1.00  0.00          S   
ATOM    135  N   ASP A  19       4.791  -7.344  38.476  1.00  0.00          N   
ATOM    136  CA  ASP A  19       3.829  -7.460  39.568  1.00  0.00          C   
ATOM    137  C   ASP A  19       3.430  -6.084  40.096  1.00  0.00          C   
ATOM    138  CB  ASP A  19       4.403  -8.313  40.701  1.00  0.00          C   
ATOM    139  O   ASP A  19       3.960  -5.064  39.651  1.00  0.00          O   
ATOM    140  CG  ASP A  19       5.572  -7.650  41.408  1.00  0.00          C   
ATOM    141  OD1 ASP A  19       6.325  -8.345  42.124  1.00  0.00          O   
ATOM    142  OD2 ASP A  19       5.741  -6.422  41.250  1.00  0.00          O   
ATOM    143  N   ALA A  20       2.383  -5.908  40.933  1.00  0.00          N   
ATOM    144  CA  ALA A  20       1.776  -4.676  41.429  1.00  0.00          C   
ATOM    145  C   ALA A  20       2.806  -3.807  42.144  1.00  0.00          C   
ATOM    146  CB  ALA A  20       0.612  -4.995  42.363  1.00  0.00          C   
ATOM    147  O   ALA A  20       2.714  -2.577  42.119  1.00  0.00          O   
ATOM    148  N   ASN A  21       3.841  -4.457  42.638  1.00  0.00          N   
ATOM    149  CA  ASN A  21       4.863  -3.719  43.373  1.00  0.00          C   
ATOM    150  C   ASN A  21       6.048  -3.362  42.480  1.00  0.00          C   
ATOM    151  CB  ASN A  21       5.335  -4.521  44.588  1.00  0.00          C   
ATOM    152  O   ASN A  21       6.980  -2.686  42.919  1.00  0.00          O   
ATOM    153  CG  ASN A  21       4.246  -4.704  45.626  1.00  0.00          C   
ATOM    154  ND2 ASN A  21       4.183  -5.892  46.216  1.00  0.00          N   
ATOM    155  OD1 ASN A  21       3.467  -3.786  45.895  1.00  0.00          O   
ATOM    156  N   GLY A  22       5.989  -3.893  41.230  1.00  0.00          N   
ATOM    157  CA  GLY A  22       7.093  -3.614  40.325  1.00  0.00          C   
ATOM    158  C   GLY A  22       8.376  -4.324  40.712  1.00  0.00          C   
ATOM    159  O   GLY A  22       9.456  -3.972  40.234  1.00  0.00          O   
ATOM    160  N   GLU A  23       8.305  -5.221  41.664  1.00  0.00          N   
ATOM    161  CA  GLU A  23       9.501  -5.877  42.183  1.00  0.00          C   
ATOM    162  C   GLU A  23       9.861  -7.105  41.352  1.00  0.00          C   
ATOM    163  CB  GLU A  23       9.306  -6.272  43.649  1.00  0.00          C   
ATOM    164  O   GLU A  23      11.038  -7.361  41.089  1.00  0.00          O   
ATOM    165  CG  GLU A  23       9.200  -5.085  44.596  1.00  0.00          C   
ATOM    166  CD  GLU A  23       9.074  -5.493  46.055  1.00  0.00          C   
ATOM    167  OE1 GLU A  23       9.075  -6.710  46.348  1.00  0.00          O   
ATOM    168  OE2 GLU A  23       8.972  -4.587  46.913  1.00  0.00          O   
ATOM    169  N   ASN A  24       8.853  -7.853  40.844  1.00  0.00          N   
ATOM    170  CA  ASN A  24       9.050  -9.077  40.075  1.00  0.00          C   
ATOM    171  C   ASN A  24       8.522  -8.936  38.651  1.00  0.00          C   
ATOM    172  CB  ASN A  24       8.381 -10.263  40.774  1.00  0.00          C   
ATOM    173  O   ASN A  24       7.317  -9.045  38.417  1.00  0.00          O   
ATOM    174  CG  ASN A  24       8.973 -10.546  42.140  1.00  0.00          C   
ATOM    175  ND2 ASN A  24       8.125 -10.569  43.162  1.00  0.00          N   
ATOM    176  OD1 ASN A  24      10.184 -10.741  42.277  1.00  0.00          O   
ATOM    177  N   CYS A  25       9.371  -8.554  37.764  1.00  0.00          N   
ATOM    178  CA  CYS A  25       8.978  -8.390  36.369  1.00  0.00          C   
ATOM    179  C   CYS A  25       9.448  -9.572  35.529  1.00  0.00          C   
ATOM    180  CB  CYS A  25       9.548  -7.091  35.800  1.00  0.00          C   
ATOM    181  O   CYS A  25      10.486 -10.171  35.816  1.00  0.00          O   
ATOM    182  SG  CYS A  25       8.933  -5.605  36.623  1.00  0.00          S   
ATOM    183  N   SER A  26       8.561 -10.102  34.701  1.00  0.00          N   
ATOM    184  CA  SER A  26       8.921 -11.145  33.746  1.00  0.00          C   
ATOM    185  C   SER A  26       8.422 -10.808  32.345  1.00  0.00          C   
ATOM    186  CB  SER A  26       8.353 -12.495  34.187  1.00  0.00          C   
ATOM    187  O   SER A  26       7.563  -9.940  32.178  1.00  0.00          O   
ATOM    188  OG  SER A  26       6.936 -12.470  34.186  1.00  0.00          O   
ATOM    189  N   CYS A  27       9.208 -11.265  31.277  1.00  0.00          N   
ATOM    190  CA  CYS A  27       8.779 -11.211  29.884  1.00  0.00          C   
ATOM    191  C   CYS A  27       7.948 -12.436  29.521  1.00  0.00          C   
ATOM    192  CB  CYS A  27       9.988 -11.110  28.954  1.00  0.00          C   
ATOM    193  O   CYS A  27       8.470 -13.551  29.464  1.00  0.00          O   
ATOM    194  SG  CYS A  27      10.970  -9.614  29.197  1.00  0.00          S   
ATOM    195  N   ASN A  28       6.768 -12.360  29.728  1.00  0.00          N   
ATOM    196  CA  ASN A  28       5.905 -13.476  29.355  1.00  0.00          C   
ATOM    197  C   ASN A  28       5.123 -13.178  28.079  1.00  0.00          C   
ATOM    198  CB  ASN A  28       4.946 -13.817  30.498  1.00  0.00          C   
ATOM    199  O   ASN A  28       4.074 -12.532  28.125  1.00  0.00          O   
ATOM    200  CG  ASN A  28       4.239 -15.142  30.291  1.00  0.00          C   
ATOM    201  ND2 ASN A  28       3.472 -15.568  31.288  1.00  0.00          N   
ATOM    202  OD1 ASN A  28       4.381 -15.779  29.243  1.00  0.00          O   
ATOM    203  N   CYS A  29       5.741 -13.488  26.787  1.00  0.00          N   
ATOM    204  CA  CYS A  29       5.086 -13.282  25.500  1.00  0.00          C   
ATOM    205  C   CYS A  29       3.880 -14.201  25.348  1.00  0.00          C   
ATOM    206  CB  CYS A  29       6.070 -13.522  24.355  1.00  0.00          C   
ATOM    207  O   CYS A  29       3.011 -13.958  24.510  1.00  0.00          O   
ATOM    208  SG  CYS A  29       7.446 -12.353  24.319  1.00  0.00          S   
ATOM    209  N   GLU A  30       3.849 -15.077  26.140  1.00  0.00          N   
ATOM    210  CA  GLU A  30       2.725 -16.005  26.063  1.00  0.00          C   
ATOM    211  C   GLU A  30       1.452 -15.379  26.627  1.00  0.00          C   
ATOM    212  CB  GLU A  30       3.047 -17.303  26.808  1.00  0.00          C   
ATOM    213  O   GLU A  30       0.344 -15.770  26.255  1.00  0.00          O   
ATOM    214  CG  GLU A  30       4.161 -18.119  26.169  1.00  0.00          C   
ATOM    215  CD  GLU A  30       4.469 -19.405  26.919  1.00  0.00          C   
ATOM    216  OE1 GLU A  30       3.822 -19.672  27.957  1.00  0.00          O   
ATOM    217  OE2 GLU A  30       5.366 -20.150  26.466  1.00  0.00          O   
ATOM    218  N   LEU A  31       1.743 -14.305  27.387  1.00  0.00          N   
ATOM    219  CA  LEU A  31       0.622 -13.672  28.074  1.00  0.00          C   
ATOM    220  C   LEU A  31       0.044 -12.536  27.237  1.00  0.00          C   
ATOM    221  CB  LEU A  31       1.061 -13.142  29.441  1.00  0.00          C   
ATOM    222  O   LEU A  31      -0.996 -11.971  27.584  1.00  0.00          O   
ATOM    223  CG  LEU A  31       1.437 -14.194  30.487  1.00  0.00          C   
ATOM    224  CD1 LEU A  31       1.920 -13.520  31.766  1.00  0.00          C   
ATOM    225  CD2 LEU A  31       0.252 -15.110  30.774  1.00  0.00          C   
ATOM    226  N   PHE A  32       0.769 -12.166  26.008  1.00  0.00          N   
ATOM    227  CA  PHE A  32       0.157 -11.063  25.278  1.00  0.00          C   
ATOM    228  C   PHE A  32      -1.020 -11.553  24.443  1.00  0.00          C   
ATOM    229  CB  PHE A  32       1.188 -10.374  24.378  1.00  0.00          C   
ATOM    230  O   PHE A  32      -0.898 -12.531  23.702  1.00  0.00          O   
ATOM    231  CG  PHE A  32       2.115  -9.447  25.117  1.00  0.00          C   
ATOM    232  CD1 PHE A  32       3.383  -9.869  25.499  1.00  0.00          C   
ATOM    233  CD2 PHE A  32       1.719  -8.153  25.429  1.00  0.00          C   
ATOM    234  CE1 PHE A  32       4.243  -9.014  26.183  1.00  0.00          C   
ATOM    235  CE2 PHE A  32       2.574  -7.293  26.112  1.00  0.00          C   
ATOM    236  CZ  PHE A  32       3.835  -7.725  26.489  1.00  0.00          C   
ATOM    237  N   ASP A  33      -2.070 -11.361  25.097  1.00  0.00          N   
ATOM    238  CA  ASP A  33      -3.364 -11.602  24.466  1.00  0.00          C   
ATOM    239  C   ASP A  33      -3.423 -10.975  23.075  1.00  0.00          C   
ATOM    240  CB  ASP A  33      -4.496 -11.055  25.339  1.00  0.00          C   
ATOM    241  O   ASP A  33      -3.225  -9.767  22.924  1.00  0.00          O   
ATOM    242  CG  ASP A  33      -5.861 -11.590  24.943  1.00  0.00          C   
ATOM    243  OD1 ASP A  33      -6.769 -11.638  25.800  1.00  0.00          O   
ATOM    244  OD2 ASP A  33      -6.029 -11.969  23.764  1.00  0.00          O   
ATOM    245  N   CYS A  34      -3.021 -11.756  22.063  1.00  0.00          N   
ATOM    246  CA  CYS A  34      -3.371 -11.337  20.711  1.00  0.00          C   
ATOM    247  C   CYS A  34      -4.691 -10.576  20.700  1.00  0.00          C   
ATOM    248  CB  CYS A  34      -3.461 -12.547  19.781  1.00  0.00          C   
ATOM    249  O   CYS A  34      -4.986  -9.851  19.748  1.00  0.00          O   
ATOM    250  SG  CYS A  34      -1.909 -13.455  19.615  1.00  0.00          S   
ATOM    251  N   GLU A  35      -5.284 -10.672  21.987  1.00  0.00          N   
ATOM    252  CA  GLU A  35      -6.617 -10.086  22.085  1.00  0.00          C   
ATOM    253  C   GLU A  35      -6.556  -8.667  22.644  1.00  0.00          C   
ATOM    254  CB  GLU A  35      -7.525 -10.956  22.958  1.00  0.00          C   
ATOM    255  O   GLU A  35      -7.592  -8.032  22.853  1.00  0.00          O   
ATOM    256  CG  GLU A  35      -7.790 -12.339  22.381  1.00  0.00          C   
ATOM    257  CD  GLU A  35      -8.779 -13.152  23.202  1.00  0.00          C   
ATOM    258  OE1 GLU A  35      -9.290 -12.636  24.222  1.00  0.00          O   
ATOM    259  OE2 GLU A  35      -9.046 -14.314  22.821  1.00  0.00          O   
ATOM    260  N   ALA A  36      -5.315  -8.202  22.860  1.00  0.00          N   
ATOM    261  CA  ALA A  36      -5.282  -6.884  23.489  1.00  0.00          C   
ATOM    262  C   ALA A  36      -5.714  -5.797  22.509  1.00  0.00          C   
ATOM    263  CB  ALA A  36      -3.884  -6.586  24.027  1.00  0.00          C   
ATOM    264  O   ALA A  36      -5.299  -5.799  21.348  1.00  0.00          O   
ATOM    265  N   LYS A  37      -6.942  -5.271  22.819  1.00  0.00          N   
ATOM    266  CA  LYS A  37      -7.519  -4.143  22.094  1.00  0.00          C   
ATOM    267  C   LYS A  37      -6.974  -2.817  22.617  1.00  0.00          C   
ATOM    268  CB  LYS A  37      -9.045  -4.160  22.200  1.00  0.00          C   
ATOM    269  O   LYS A  37      -6.897  -2.606  23.829  1.00  0.00          O   
ATOM    270  CG  LYS A  37      -9.701  -5.341  21.499  1.00  0.00          C   
ATOM    271  CD  LYS A  37     -11.220  -5.239  21.536  1.00  0.00          C   
ATOM    272  CE  LYS A  37     -11.877  -6.385  20.778  1.00  0.00          C   
ATOM    273  NZ  LYS A  37     -13.353  -6.194  20.656  1.00  0.00          N   
ATOM    274  N   LYS A  38      -6.207  -2.111  21.604  1.00  0.00          N   
ATOM    275  CA  LYS A  38      -5.876  -0.745  21.998  1.00  0.00          C   
ATOM    276  C   LYS A  38      -7.131   0.118  22.100  1.00  0.00          C   
ATOM    277  CB  LYS A  38      -4.892  -0.123  21.007  1.00  0.00          C   
ATOM    278  O   LYS A  38      -8.188  -0.253  21.585  1.00  0.00          O   
ATOM    279  CG  LYS A  38      -3.518  -0.776  21.006  1.00  0.00          C   
ATOM    280  CD  LYS A  38      -2.564  -0.072  20.049  1.00  0.00          C   
ATOM    281  CE  LYS A  38      -1.196  -0.740  20.029  1.00  0.00          C   
ATOM    282  NZ  LYS A  38      -0.234  -0.007  19.153  1.00  0.00          N   
ATOM    283  N   PRO A  39      -7.175   1.097  22.994  1.00  0.00          N   
ATOM    284  CA  PRO A  39      -8.319   2.000  23.133  1.00  0.00          C   
ATOM    285  C   PRO A  39      -8.863   2.474  21.787  1.00  0.00          C   
ATOM    286  CB  PRO A  39      -7.748   3.173  23.934  1.00  0.00          C   
ATOM    287  O   PRO A  39     -10.057   2.762  21.666  1.00  0.00          O   
ATOM    288  CG  PRO A  39      -6.594   2.594  24.688  1.00  0.00          C   
ATOM    289  CD  PRO A  39      -6.004   1.478  23.874  1.00  0.00          C   
ATOM    290  N   ASP A  40      -8.068   2.468  20.731  1.00  0.00          N   
ATOM    291  CA  ASP A  40      -8.452   2.969  19.415  1.00  0.00          C   
ATOM    292  C   ASP A  40      -9.034   1.852  18.551  1.00  0.00          C   
ATOM    293  CB  ASP A  40      -7.252   3.607  18.712  1.00  0.00          C   
ATOM    294  O   ASP A  40      -9.337   2.064  17.375  1.00  0.00          O   
ATOM    295  CG  ASP A  40      -6.113   2.630  18.480  1.00  0.00          C   
ATOM    296  OD1 ASP A  40      -5.040   3.049  17.994  1.00  0.00          O   
ATOM    297  OD2 ASP A  40      -6.290   1.431  18.784  1.00  0.00          O   
ATOM    298  N   GLY A  41      -9.199   0.638  19.013  1.00  0.00          N   
ATOM    299  CA  GLY A  41      -9.761  -0.484  18.279  1.00  0.00          C   
ATOM    300  C   GLY A  41      -8.723  -1.268  17.500  1.00  0.00          C   
ATOM    301  O   GLY A  41      -9.019  -2.338  16.963  1.00  0.00          O   
ATOM    302  N   SER A  42      -7.510  -0.651  17.403  1.00  0.00          N   
ATOM    303  CA  SER A  42      -6.433  -1.355  16.714  1.00  0.00          C   
ATOM    304  C   SER A  42      -5.824  -2.436  17.601  1.00  0.00          C   
ATOM    305  CB  SER A  42      -5.346  -0.373  16.274  1.00  0.00          C   
ATOM    306  O   SER A  42      -6.031  -2.440  18.816  1.00  0.00          O   
ATOM    307  OG  SER A  42      -4.758   0.262  17.396  1.00  0.00          O   
ATOM    308  N   TYR A  43      -5.412  -3.575  16.938  1.00  0.00          N   
ATOM    309  CA  TYR A  43      -4.705  -4.628  17.660  1.00  0.00          C   
ATOM    310  C   TYR A  43      -3.244  -4.254  17.877  1.00  0.00          C   
ATOM    311  CB  TYR A  43      -4.798  -5.955  16.901  1.00  0.00          C   
ATOM    312  O   TYR A  43      -2.651  -3.542  17.063  1.00  0.00          O   
ATOM    313  CG  TYR A  43      -6.184  -6.551  16.887  1.00  0.00          C   
ATOM    314  CD1 TYR A  43      -7.022  -6.388  15.786  1.00  0.00          C   
ATOM    315  CD2 TYR A  43      -6.659  -7.277  17.974  1.00  0.00          C   
ATOM    316  CE1 TYR A  43      -8.302  -6.934  15.769  1.00  0.00          C   
ATOM    317  CE2 TYR A  43      -7.937  -7.827  17.968  1.00  0.00          C   
ATOM    318  OH  TYR A  43     -10.015  -8.194  16.852  1.00  0.00          O   
ATOM    319  CZ  TYR A  43      -8.749  -7.651  16.863  1.00  0.00          C   
ATOM    320  N   ALA A  44      -3.024  -4.415  19.155  1.00  0.00          N   
ATOM    321  CA  ALA A  44      -1.659  -4.137  19.595  1.00  0.00          C   
ATOM    322  C   ALA A  44      -0.642  -4.865  18.721  1.00  0.00          C   
ATOM    323  CB  ALA A  44      -1.480  -4.536  21.058  1.00  0.00          C   
ATOM    324  O   ALA A  44       0.477  -4.383  18.527  1.00  0.00          O   
ATOM    325  N   HIS A  45      -1.081  -5.938  17.989  1.00  0.00          N   
ATOM    326  CA  HIS A  45      -0.065  -6.665  17.236  1.00  0.00          C   
ATOM    327  C   HIS A  45      -0.455  -6.795  15.768  1.00  0.00          C   
ATOM    328  CB  HIS A  45       0.163  -8.051  17.843  1.00  0.00          C   
ATOM    329  O   HIS A  45      -1.558  -7.246  15.452  1.00  0.00          O   
ATOM    330  CG  HIS A  45       1.501  -8.634  17.520  1.00  0.00          C   
ATOM    331  CD2 HIS A  45       2.577  -8.880  18.304  1.00  0.00          C   
ATOM    332  ND1 HIS A  45       1.850  -9.037  16.249  1.00  0.00          N   
ATOM    333  CE1 HIS A  45       3.086  -9.508  16.266  1.00  0.00          C   
ATOM    334  NE2 HIS A  45       3.550  -9.423  17.502  1.00  0.00          N   
ATOM    335  N   PRO A  46       0.267  -6.191  14.776  1.00  0.00          N   
ATOM    336  CA  PRO A  46       0.007  -6.193  13.334  1.00  0.00          C   
ATOM    337  C   PRO A  46      -0.224  -7.596  12.778  1.00  0.00          C   
ATOM    338  CB  PRO A  46       1.278  -5.574  12.747  1.00  0.00          C   
ATOM    339  O   PRO A  46      -0.835  -7.750  11.717  1.00  0.00          O   
ATOM    340  CG  PRO A  46       2.320  -5.770  13.800  1.00  0.00          C   
ATOM    341  CD  PRO A  46       1.648  -5.768  15.143  1.00  0.00          C   
ATOM    342  N   CYS A  47       0.238  -8.592  13.354  1.00  0.00          N   
ATOM    343  CA  CYS A  47       0.115  -9.950  12.835  1.00  0.00          C   
ATOM    344  C   CYS A  47      -1.253 -10.537  13.163  1.00  0.00          C   
ATOM    345  CB  CYS A  47       1.214 -10.844  13.408  1.00  0.00          C   
ATOM    346  O   CYS A  47      -1.515 -11.707  12.880  1.00  0.00          O   
ATOM    347  SG  CYS A  47       1.222 -10.923  15.212  1.00  0.00          S   
ATOM    348  N   ARG A  48      -2.155  -9.724  13.452  1.00  0.00          N   
ATOM    349  CA  ARG A  48      -3.422 -10.192  14.005  1.00  0.00          C   
ATOM    350  C   ARG A  48      -4.542 -10.086  12.974  1.00  0.00          C   
ATOM    351  CB  ARG A  48      -3.788  -9.396  15.260  1.00  0.00          C   
ATOM    352  O   ARG A  48      -4.649  -9.082  12.268  1.00  0.00          O   
ATOM    353  CG  ARG A  48      -5.032  -9.905  15.970  1.00  0.00          C   
ATOM    354  CD  ARG A  48      -5.909  -8.761  16.460  1.00  0.00          C   
ATOM    355  NE  ARG A  48      -6.344  -7.906  15.359  1.00  0.00          N   
ATOM    356  NH1 ARG A  48      -6.885  -6.103  16.700  1.00  0.00          N   
ATOM    357  NH2 ARG A  48      -7.167  -5.974  14.429  1.00  0.00          N   
ATOM    358  CZ  ARG A  48      -6.798  -6.663  15.499  1.00  0.00          C   
ATOM    359  N   ARG A  49      -5.146 -11.174  12.527  1.00  0.00          N   
ATOM    360  CA  ARG A  49      -6.391 -11.158  11.765  1.00  0.00          C   
ATOM    361  C   ARG A  49      -7.546 -11.713  12.593  1.00  0.00          C   
ATOM    362  CB  ARG A  49      -6.241 -11.962  10.472  1.00  0.00          C   
ATOM    363  O   ARG A  49      -7.402 -12.739  13.261  1.00  0.00          O   
ATOM    364  CG  ARG A  49      -5.303 -11.327   9.458  1.00  0.00          C   
ATOM    365  CD  ARG A  49      -5.887 -10.048   8.873  1.00  0.00          C   
ATOM    366  NE  ARG A  49      -5.349  -9.769   7.544  1.00  0.00          N   
ATOM    367  NH1 ARG A  49      -6.902  -8.137   7.033  1.00  0.00          N   
ATOM    368  NH2 ARG A  49      -5.276  -8.694   5.516  1.00  0.00          N   
ATOM    369  CZ  ARG A  49      -5.843  -8.867   6.701  1.00  0.00          C   
ATOM    370  N   CYS A  50      -8.427 -10.800  12.832  1.00  0.00          N   
ATOM    371  CA  CYS A  50      -9.591 -11.226  13.601  1.00  0.00          C   
ATOM    372  C   CYS A  50     -10.795 -11.442  12.692  1.00  0.00          C   
ATOM    373  CB  CYS A  50      -9.931 -10.193  14.675  1.00  0.00          C   
ATOM    374  O   CYS A  50     -11.034 -10.657  11.773  1.00  0.00          O   
ATOM    375  SG  CYS A  50      -8.684 -10.057  15.975  1.00  0.00          S   
ATOM    376  N   ASP A  51     -11.409 -12.618  12.691  1.00  0.00          N   
ATOM    377  CA  ASP A  51     -12.641 -12.851  11.943  1.00  0.00          C   
ATOM    378  C   ASP A  51     -13.818 -12.115  12.580  1.00  0.00          C   
ATOM    379  CB  ASP A  51     -12.942 -14.349  11.858  1.00  0.00          C   
ATOM    380  O   ASP A  51     -13.640 -11.361  13.539  1.00  0.00          O   
ATOM    381  CG  ASP A  51     -13.232 -14.974  13.211  1.00  0.00          C   
ATOM    382  OD1 ASP A  51     -13.125 -16.212  13.347  1.00  0.00          O   
ATOM    383  OD2 ASP A  51     -13.573 -14.221  14.150  1.00  0.00          O   
ATOM    384  N   ALA A  52     -15.076 -12.051  11.991  1.00  0.00          N   
ATOM    385  CA  ALA A  52     -16.275 -11.314  12.381  1.00  0.00          C   
ATOM    386  C   ALA A  52     -16.730 -11.710  13.783  1.00  0.00          C   
ATOM    387  CB  ALA A  52     -17.397 -11.550  11.374  1.00  0.00          C   
ATOM    388  O   ALA A  52     -17.439 -10.952  14.450  1.00  0.00          O   
ATOM    389  N   ASN A  53     -16.263 -12.790  14.290  1.00  0.00          N   
ATOM    390  CA  ASN A  53     -16.638 -13.257  15.620  1.00  0.00          C   
ATOM    391  C   ASN A  53     -15.557 -12.943  16.650  1.00  0.00          C   
ATOM    392  CB  ASN A  53     -16.930 -14.759  15.599  1.00  0.00          C   
ATOM    393  O   ASN A  53     -15.602 -13.442  17.776  1.00  0.00          O   
ATOM    394  CG  ASN A  53     -18.169 -15.101  14.795  1.00  0.00          C   
ATOM    395  ND2 ASN A  53     -18.098 -16.183  14.029  1.00  0.00          N   
ATOM    396  OD1 ASN A  53     -19.181 -14.399  14.862  1.00  0.00          O   
ATOM    397  N   ASN A  54     -14.551 -12.153  16.191  1.00  0.00          N   
ATOM    398  CA  ASN A  54     -13.470 -11.666  17.041  1.00  0.00          C   
ATOM    399  C   ASN A  54     -12.543 -12.798  17.474  1.00  0.00          C   
ATOM    400  CB  ASN A  54     -14.034 -10.943  18.266  1.00  0.00          C   
ATOM    401  O   ASN A  54     -11.968 -12.753  18.563  1.00  0.00          O   
ATOM    402  CG  ASN A  54     -14.752  -9.657  17.906  1.00  0.00          C   
ATOM    403  ND2 ASN A  54     -15.894  -9.418  18.540  1.00  0.00          N   
ATOM    404  OD1 ASN A  54     -14.285  -8.885  17.065  1.00  0.00          O   
ATOM    405  N   ILE A  55     -12.428 -13.839  16.751  1.00  0.00          N   
ATOM    406  CA  ILE A  55     -11.423 -14.875  16.963  1.00  0.00          C   
ATOM    407  C   ILE A  55     -10.158 -14.536  16.179  1.00  0.00          C   
ATOM    408  CB  ILE A  55     -11.952 -16.268  16.552  1.00  0.00          C   
ATOM    409  O   ILE A  55     -10.162 -14.552  14.946  1.00  0.00          O   
ATOM    410  CG1 ILE A  55     -13.233 -16.602  17.325  1.00  0.00          C   
ATOM    411  CG2 ILE A  55     -10.881 -17.340  16.777  1.00  0.00          C   
ATOM    412  CD1 ILE A  55     -13.942 -17.857  16.834  1.00  0.00          C   
ATOM    413  N   CYS A  56      -9.197 -14.050  16.887  1.00  0.00          N   
ATOM    414  CA  CYS A  56      -7.960 -13.587  16.266  1.00  0.00          C   
ATOM    415  C   CYS A  56      -6.914 -14.694  16.244  1.00  0.00          C   
ATOM    416  CB  CYS A  56      -7.411 -12.369  17.009  1.00  0.00          C   
ATOM    417  O   CYS A  56      -6.807 -15.473  17.192  1.00  0.00          O   
ATOM    418  SG  CYS A  56      -8.495 -10.925  16.941  1.00  0.00          S   
ATOM    419  N   LYS A  57      -6.417 -14.976  15.112  1.00  0.00          N   
ATOM    420  CA  LYS A  57      -5.263 -15.861  14.977  1.00  0.00          C   
ATOM    421  C   LYS A  57      -4.007 -15.075  14.612  1.00  0.00          C   
ATOM    422  CB  LYS A  57      -5.532 -16.937  13.924  1.00  0.00          C   
ATOM    423  O   LYS A  57      -4.077 -14.092  13.873  1.00  0.00          O   
ATOM    424  CG  LYS A  57      -6.672 -17.880  14.280  1.00  0.00          C   
ATOM    425  CD  LYS A  57      -6.811 -19.000  13.257  1.00  0.00          C   
ATOM    426  CE  LYS A  57      -7.903 -19.986  13.651  1.00  0.00          C   
ATOM    427  NZ  LYS A  57      -7.947 -21.161  12.730  1.00  0.00          N   
ATOM    428  N   CYS A  58      -2.976 -15.105  15.608  1.00  0.00          N   
ATOM    429  CA  CYS A  58      -1.644 -14.583  15.328  1.00  0.00          C   
ATOM    430  C   CYS A  58      -0.938 -15.425  14.272  1.00  0.00          C   
ATOM    431  CB  CYS A  58      -0.804 -14.543  16.605  1.00  0.00          C   
ATOM    432  O   CYS A  58      -0.662 -16.605  14.495  1.00  0.00          O   
ATOM    433  SG  CYS A  58      -1.471 -13.452  17.881  1.00  0.00          S   
ATOM    434  N   SER A  59      -1.100 -15.266  13.105  1.00  0.00          N   
ATOM    435  CA  SER A  59      -0.317 -16.194  12.296  1.00  0.00          C   
ATOM    436  C   SER A  59       0.363 -15.475  11.135  1.00  0.00          C   
ATOM    437  CB  SER A  59      -1.204 -17.319  11.760  1.00  0.00          C   
ATOM    438  O   SER A  59      -0.281 -15.151  10.135  1.00  0.00          O   
ATOM    439  OG  SER A  59      -0.425 -18.302  11.100  1.00  0.00          O   
ATOM    440  N   CYS A  60       1.699 -14.861  11.329  1.00  0.00          N   
ATOM    441  CA  CYS A  60       2.405 -14.577  10.084  1.00  0.00          C   
ATOM    442  C   CYS A  60       2.585 -15.845   9.258  1.00  0.00          C   
ATOM    443  CB  CYS A  60       3.768 -13.947  10.372  1.00  0.00          C   
ATOM    444  O   CYS A  60       2.717 -15.781   8.035  1.00  0.00          O   
ATOM    445  SG  CYS A  60       4.863 -14.997  11.352  1.00  0.00          S   
ATOM    446  N   THR A  61       2.370 -16.747  10.083  1.00  0.00          N   
ATOM    447  CA  THR A  61       2.549 -18.025   9.403  1.00  0.00          C   
ATOM    448  C   THR A  61       1.237 -18.493   8.779  1.00  0.00          C   
ATOM    449  CB  THR A  61       3.075 -19.103  10.369  1.00  0.00          C   
ATOM    450  O   THR A  61       1.241 -19.301   7.848  1.00  0.00          O   
ATOM    451  CG2 THR A  61       4.474 -18.758  10.869  1.00  0.00          C   
ATOM    452  OG1 THR A  61       2.190 -19.204  11.491  1.00  0.00          O   
ATOM    453  N   ALA A  62       0.127 -17.759   9.279  1.00  0.00          N   
ATOM    454  CA  ALA A  62      -1.157 -18.259   8.792  1.00  0.00          C   
ATOM    455  C   ALA A  62      -1.490 -17.673   7.423  1.00  0.00          C   
ATOM    456  CB  ALA A  62      -2.266 -17.936   9.790  1.00  0.00          C   
ATOM    457  O   ALA A  62      -2.183 -18.305   6.623  1.00  0.00          O   
ATOM    458  N   ILE A  63      -0.953 -16.508   7.207  1.00  0.00          N   
ATOM    459  CA  ILE A  63      -1.310 -15.966   5.900  1.00  0.00          C   
ATOM    460  C   ILE A  63      -0.123 -16.091   4.948  1.00  0.00          C   
ATOM    461  CB  ILE A  63      -1.761 -14.492   6.004  1.00  0.00          C   
ATOM    462  O   ILE A  63       0.973 -15.611   5.246  1.00  0.00          O   
ATOM    463  CG1 ILE A  63      -2.978 -14.369   6.929  1.00  0.00          C   
ATOM    464  CG2 ILE A  63      -2.068 -13.922   4.616  1.00  0.00          C   
ATOM    465  CD1 ILE A  63      -3.430 -12.936   7.171  1.00  0.00          C   
ATOM    466  N   PRO A  64      -0.261 -17.160   4.081  1.00  0.00          N   
ATOM    467  CA  PRO A  64       0.812 -17.254   3.088  1.00  0.00          C   
ATOM    468  C   PRO A  64       1.182 -15.899   2.489  1.00  0.00          C   
ATOM    469  CB  PRO A  64       0.224 -18.181   2.021  1.00  0.00          C   
ATOM    470  O   PRO A  64       0.304 -15.069   2.242  1.00  0.00          O   
ATOM    471  CG  PRO A  64      -1.257 -18.050   2.175  1.00  0.00          C   
ATOM    472  CD  PRO A  64      -1.560 -17.707   3.605  1.00  0.00          C   
ATOM    473  N   CYS A  65       2.470 -15.492   2.721  1.00  0.00          N   
ATOM    474  CA  CYS A  65       2.970 -14.283   2.076  1.00  0.00          C   
ATOM    475  C   CYS A  65       2.884 -14.399   0.559  1.00  0.00          C   
ATOM    476  CB  CYS A  65       4.415 -14.011   2.494  1.00  0.00          C   
ATOM    477  O   CYS A  65       3.627 -15.170  -0.052  1.00  0.00          O   
ATOM    478  SG  CYS A  65       4.983 -12.341   2.107  1.00  0.00          S   
ATOM    479  N   ASN A  66       1.810 -14.008   0.034  1.00  0.00          N   
ATOM    480  CA  ASN A  66       1.657 -13.952  -1.416  1.00  0.00          C   
ATOM    481  C   ASN A  66       1.636 -12.512  -1.922  1.00  0.00          C   
ATOM    482  CB  ASN A  66       0.388 -14.686  -1.851  1.00  0.00          C   
ATOM    483  O   ASN A  66       1.843 -11.575  -1.149  1.00  0.00          O   
ATOM    484  CG  ASN A  66      -0.864 -14.121  -1.209  1.00  0.00          C   
ATOM    485  ND2 ASN A  66      -1.787 -14.999  -0.835  1.00  0.00          N   
ATOM    486  OD1 ASN A  66      -0.999 -12.905  -1.050  1.00  0.00          O   
ATOM    487  N   GLU A  67       1.630 -12.346  -3.214  1.00  0.00          N   
ATOM    488  CA  GLU A  67       1.700 -11.038  -3.857  1.00  0.00          C   
ATOM    489  C   GLU A  67       0.657 -10.083  -3.284  1.00  0.00          C   
ATOM    490  CB  GLU A  67       1.515 -11.172  -5.371  1.00  0.00          C   
ATOM    491  O   GLU A  67       0.820  -8.863  -3.353  1.00  0.00          O   
ATOM    492  CG  GLU A  67       0.220 -11.863  -5.773  1.00  0.00          C   
ATOM    493  CD  GLU A  67       0.104 -12.095  -7.271  1.00  0.00          C   
ATOM    494  OE1 GLU A  67      -1.026 -12.040  -7.808  1.00  0.00          O   
ATOM    495  OE2 GLU A  67       1.151 -12.333  -7.914  1.00  0.00          O   
ATOM    496  N   ASP A  68      -0.317 -10.492  -2.553  1.00  0.00          N   
ATOM    497  CA  ASP A  68      -1.388  -9.666  -2.004  1.00  0.00          C   
ATOM    498  C   ASP A  68      -1.103  -9.292  -0.551  1.00  0.00          C   
ATOM    499  CB  ASP A  68      -2.731 -10.391  -2.108  1.00  0.00          C   
ATOM    500  O   ASP A  68      -1.847  -8.517   0.053  1.00  0.00          O   
ATOM    501  CG  ASP A  68      -3.195 -10.578  -3.541  1.00  0.00          C   
ATOM    502  OD1 ASP A  68      -3.828 -11.611  -3.848  1.00  0.00          O   
ATOM    503  OD2 ASP A  68      -2.923  -9.685  -4.373  1.00  0.00          O   
ATOM    504  N   HIS A  69      -0.167  -9.956   0.090  1.00  0.00          N   
ATOM    505  CA  HIS A  69       0.211  -9.683   1.472  1.00  0.00          C   
ATOM    506  C   HIS A  69       1.044  -8.410   1.574  1.00  0.00          C   
ATOM    507  CB  HIS A  69       0.985 -10.865   2.059  1.00  0.00          C   
ATOM    508  O   HIS A  69       2.031  -8.249   0.852  1.00  0.00          O   
ATOM    509  CG  HIS A  69       1.021 -10.875   3.555  1.00  0.00          C   
ATOM    510  CD2 HIS A  69       0.448 -11.711   4.452  1.00  0.00          C   
ATOM    511  ND1 HIS A  69       1.712  -9.936   4.288  1.00  0.00          N   
ATOM    512  CE1 HIS A  69       1.562 -10.195   5.577  1.00  0.00          C   
ATOM    513  NE2 HIS A  69       0.800 -11.267   5.703  1.00  0.00          N   
ATOM    514  N   PRO A  70       0.701  -7.489   2.427  1.00  0.00          N   
ATOM    515  CA  PRO A  70       1.384  -6.197   2.516  1.00  0.00          C   
ATOM    516  C   PRO A  70       2.882  -6.337   2.776  1.00  0.00          C   
ATOM    517  CB  PRO A  70       0.687  -5.510   3.693  1.00  0.00          C   
ATOM    518  O   PRO A  70       3.663  -5.461   2.397  1.00  0.00          O   
ATOM    519  CG  PRO A  70      -0.046  -6.606   4.396  1.00  0.00          C   
ATOM    520  CD  PRO A  70      -0.242  -7.742   3.433  1.00  0.00          C   
ATOM    521  N   CYS A  71       3.295  -7.400   3.302  1.00  0.00          N   
ATOM    522  CA  CYS A  71       4.698  -7.619   3.633  1.00  0.00          C   
ATOM    523  C   CYS A  71       5.402  -8.407   2.534  1.00  0.00          C   
ATOM    524  CB  CYS A  71       4.825  -8.359   4.965  1.00  0.00          C   
ATOM    525  O   CYS A  71       6.576  -8.754   2.669  1.00  0.00          O   
ATOM    526  SG  CYS A  71       4.149  -7.448   6.371  1.00  0.00          S   
ATOM    527  N   HIS A  72       4.559  -8.757   1.576  1.00  0.00          N   
ATOM    528  CA  HIS A  72       5.119  -9.541   0.482  1.00  0.00          C   
ATOM    529  C   HIS A  72       6.010  -8.684  -0.411  1.00  0.00          C   
ATOM    530  CB  HIS A  72       4.003 -10.179  -0.347  1.00  0.00          C   
ATOM    531  O   HIS A  72       5.596  -7.614  -0.864  1.00  0.00          O   
ATOM    532  CG  HIS A  72       4.498 -10.942  -1.534  1.00  0.00          C   
ATOM    533  CD2 HIS A  72       4.508 -10.627  -2.851  1.00  0.00          C   
ATOM    534  ND1 HIS A  72       5.064 -12.194  -1.431  1.00  0.00          N   
ATOM    535  CE1 HIS A  72       5.402 -12.618  -2.638  1.00  0.00          C   
ATOM    536  NE2 HIS A  72       5.076 -11.686  -3.517  1.00  0.00          N   
ATOM    537  N   HIS A  73       7.276  -9.193  -0.608  1.00  0.00          N   
ATOM    538  CA  HIS A  73       8.219  -8.528  -1.500  1.00  0.00          C   
ATOM    539  C   HIS A  73       8.888  -9.527  -2.439  1.00  0.00          C   
ATOM    540  CB  HIS A  73       9.278  -7.774  -0.695  1.00  0.00          C   
ATOM    541  O   HIS A  73       9.246 -10.632  -2.024  1.00  0.00          O   
ATOM    542  CG  HIS A  73       8.715  -6.693   0.172  1.00  0.00          C   
ATOM    543  CD2 HIS A  73       8.550  -6.625   1.514  1.00  0.00          C   
ATOM    544  ND1 HIS A  73       8.240  -5.504  -0.336  1.00  0.00          N   
ATOM    545  CE1 HIS A  73       7.806  -4.749   0.660  1.00  0.00          C   
ATOM    546  NE2 HIS A  73       7.983  -5.406   1.793  1.00  0.00          N   
ATOM    547  N   CYS A  74       8.907  -9.137  -3.729  1.00  0.00          N   
ATOM    548  CA  CYS A  74       9.582  -9.976  -4.713  1.00  0.00          C   
ATOM    549  C   CYS A  74      10.677  -9.199  -5.433  1.00  0.00          C   
ATOM    550  CB  CYS A  74       8.580 -10.523  -5.729  1.00  0.00          C   
ATOM    551  O   CYS A  74      10.529  -8.003  -5.689  1.00  0.00          O   
ATOM    552  SG  CYS A  74       7.391 -11.686  -5.025  1.00  0.00          S   
ATOM    553  N   HIS A  75      11.715  -9.738  -5.575  1.00  0.00          N   
ATOM    554  CA  HIS A  75      12.772  -9.115  -6.364  1.00  0.00          C   
ATOM    555  C   HIS A  75      13.308 -10.074  -7.422  1.00  0.00          C   
ATOM    556  CB  HIS A  75      13.910  -8.643  -5.458  1.00  0.00          C   
ATOM    557  O   HIS A  75      13.275 -11.292  -7.235  1.00  0.00          O   
ATOM    558  CG  HIS A  75      14.605  -9.755  -4.740  1.00  0.00          C   
ATOM    559  CD2 HIS A  75      15.789 -10.366  -4.981  1.00  0.00          C   
ATOM    560  ND1 HIS A  75      14.075 -10.368  -3.625  1.00  0.00          N   
ATOM    561  CE1 HIS A  75      14.905 -11.310  -3.211  1.00  0.00          C   
ATOM    562  NE2 HIS A  75      15.954 -11.330  -4.016  1.00  0.00          N   
ATOM    563  N   GLU A  76      13.647  -9.546  -8.538  1.00  0.00          N   
ATOM    564  CA  GLU A  76      14.228 -10.322  -9.630  1.00  0.00          C   
ATOM    565  C   GLU A  76      15.753 -10.283  -9.585  1.00  0.00          C   
ATOM    566  CB  GLU A  76      13.727  -9.806 -10.981  1.00  0.00          C   
ATOM    567  O   GLU A  76      16.350  -9.205  -9.546  1.00  0.00          O   
ATOM    568  CG  GLU A  76      14.060 -10.722 -12.150  1.00  0.00          C   
ATOM    569  CD  GLU A  76      13.399 -10.297 -13.452  1.00  0.00          C   
ATOM    570  OE1 GLU A  76      12.554  -9.373 -13.430  1.00  0.00          O   
ATOM    571  OE2 GLU A  76      13.727 -10.894 -14.501  1.00  0.00          O   
ATOM    572  N   GLU A  77      16.313 -11.414  -9.551  1.00  0.00          N   
ATOM    573  CA  GLU A  77      17.769 -11.510  -9.570  1.00  0.00          C   
ATOM    574  C   GLU A  77      18.310 -11.423 -10.994  1.00  0.00          C   
ATOM    575  CB  GLU A  77      18.231 -12.812  -8.911  1.00  0.00          C   
ATOM    576  O   GLU A  77      17.548 -11.510 -11.959  1.00  0.00          O   
ATOM    577  CG  GLU A  77      17.844 -12.929  -7.444  1.00  0.00          C   
ATOM    578  CD  GLU A  77      18.639 -12.003  -6.537  1.00  0.00          C   
ATOM    579  OE1 GLU A  77      19.776 -11.626  -6.901  1.00  0.00          O   
ATOM    580  OE2 GLU A  77      18.120 -11.651  -5.454  1.00  0.00          O   
ATOM    581  N   ASP A  78      19.573 -11.066 -11.091  1.00  0.00          N   
ATOM    582  CA  ASP A  78      20.266 -10.915 -12.367  1.00  0.00          C   
ATOM    583  C   ASP A  78      20.084 -12.153 -13.241  1.00  0.00          C   
ATOM    584  CB  ASP A  78      21.755 -10.645 -12.140  1.00  0.00          C   
ATOM    585  O   ASP A  78      20.095 -12.059 -14.470  1.00  0.00          O   
ATOM    586  CG  ASP A  78      22.029  -9.254 -11.597  1.00  0.00          C   
ATOM    587  OD1 ASP A  78      23.114  -9.028 -11.018  1.00  0.00          O   
ATOM    588  OD2 ASP A  78      21.152  -8.376 -11.747  1.00  0.00          O   
ATOM    589  N   ASP A  79      19.875 -13.279 -12.572  1.00  0.00          N   
ATOM    590  CA  ASP A  79      19.730 -14.515 -13.335  1.00  0.00          C   
ATOM    591  C   ASP A  79      18.288 -14.708 -13.799  1.00  0.00          C   
ATOM    592  CB  ASP A  79      20.180 -15.716 -12.501  1.00  0.00          C   
ATOM    593  O   ASP A  79      17.946 -15.750 -14.363  1.00  0.00          O   
ATOM    594  CG  ASP A  79      19.357 -15.903 -11.238  1.00  0.00          C   
ATOM    595  OD1 ASP A  79      19.656 -16.822 -10.446  1.00  0.00          O   
ATOM    596  OD2 ASP A  79      18.399 -15.127 -11.036  1.00  0.00          O   
ATOM    597  N   GLY A  80      17.414 -13.715 -13.581  1.00  0.00          N   
ATOM    598  CA  GLY A  80      16.044 -13.776 -14.063  1.00  0.00          C   
ATOM    599  C   GLY A  80      15.095 -14.439 -13.081  1.00  0.00          C   
ATOM    600  O   GLY A  80      13.881 -14.444 -13.291  1.00  0.00          O   
ATOM    601  N   ASP A  81      15.662 -15.063 -12.040  1.00  0.00          N   
ATOM    602  CA  ASP A  81      14.823 -15.721 -11.043  1.00  0.00          C   
ATOM    603  C   ASP A  81      14.161 -14.699 -10.121  1.00  0.00          C   
ATOM    604  CB  ASP A  81      15.646 -16.715 -10.221  1.00  0.00          C   
ATOM    605  O   ASP A  81      14.715 -13.625  -9.878  1.00  0.00          O   
ATOM    606  CG  ASP A  81      16.113 -17.911 -11.031  1.00  0.00          C   
ATOM    607  OD1 ASP A  81      17.118 -18.550 -10.652  1.00  0.00          O   
ATOM    608  OD2 ASP A  81      15.472 -18.216 -12.060  1.00  0.00          O   
ATOM    609  N   THR A  82      12.968 -14.929  -9.764  1.00  0.00          N   
ATOM    610  CA  THR A  82      12.231 -14.082  -8.832  1.00  0.00          C   
ATOM    611  C   THR A  82      12.233 -14.689  -7.432  1.00  0.00          C   
ATOM    612  CB  THR A  82      10.780 -13.868  -9.299  1.00  0.00          C   
ATOM    613  O   THR A  82      11.931 -15.872  -7.262  1.00  0.00          O   
ATOM    614  CG2 THR A  82      10.028 -12.938  -8.352  1.00  0.00          C   
ATOM    615  OG1 THR A  82      10.786 -13.291 -10.611  1.00  0.00          O   
ATOM    616  N   HIS A  83      12.679 -13.936  -6.510  1.00  0.00          N   
ATOM    617  CA  HIS A  83      12.653 -14.347  -5.110  1.00  0.00          C   
ATOM    618  C   HIS A  83      11.661 -13.511  -4.309  1.00  0.00          C   
ATOM    619  CB  HIS A  83      14.049 -14.239  -4.494  1.00  0.00          C   
ATOM    620  O   HIS A  83      11.675 -12.280  -4.387  1.00  0.00          O   
ATOM    621  CG  HIS A  83      15.047 -15.170  -5.104  1.00  0.00          C   
ATOM    622  CD2 HIS A  83      15.925 -14.991  -6.119  1.00  0.00          C   
ATOM    623  ND1 HIS A  83      15.219 -16.466  -4.669  1.00  0.00          N   
ATOM    624  CE1 HIS A  83      16.163 -17.046  -5.391  1.00  0.00          C   
ATOM    625  NE2 HIS A  83      16.608 -16.172  -6.279  1.00  0.00          N   
ATOM    626  N   CYS A  84      10.791 -14.185  -3.722  1.00  0.00          N   
ATOM    627  CA  CYS A  84       9.793 -13.514  -2.896  1.00  0.00          C   
ATOM    628  C   CYS A  84      10.017 -13.813  -1.419  1.00  0.00          C   
ATOM    629  CB  CYS A  84       8.384 -13.942  -3.305  1.00  0.00          C   
ATOM    630  O   CYS A  84      10.408 -14.924  -1.059  1.00  0.00          O   
ATOM    631  SG  CYS A  84       7.968 -13.539  -5.016  1.00  0.00          S   
ATOM    632  N   HIS A  85       9.909 -12.859  -0.708  1.00  0.00          N   
ATOM    633  CA  HIS A  85       9.975 -13.070   0.733  1.00  0.00          C   
ATOM    634  C   HIS A  85       8.927 -12.236   1.461  1.00  0.00          C   
ATOM    635  CB  HIS A  85      11.372 -12.734   1.260  1.00  0.00          C   
ATOM    636  O   HIS A  85       8.377 -11.289   0.894  1.00  0.00          O   
ATOM    637  CG  HIS A  85      11.748 -11.296   1.089  1.00  0.00          C   
ATOM    638  CD2 HIS A  85      11.777 -10.273   1.975  1.00  0.00          C   
ATOM    639  ND1 HIS A  85      12.152 -10.772  -0.120  1.00  0.00          N   
ATOM    640  CE1 HIS A  85      12.415  -9.485   0.031  1.00  0.00          C   
ATOM    641  NE2 HIS A  85      12.196  -9.157   1.293  1.00  0.00          N   
ATOM    642  N   CYS A  86       8.500 -12.728   2.583  1.00  0.00          N   
ATOM    643  CA  CYS A  86       7.596 -12.021   3.484  1.00  0.00          C   
ATOM    644  C   CYS A  86       8.373 -11.290   4.572  1.00  0.00          C   
ATOM    645  CB  CYS A  86       6.603 -12.993   4.119  1.00  0.00          C   
ATOM    646  O   CYS A  86       8.939 -11.920   5.467  1.00  0.00          O   
ATOM    647  SG  CYS A  86       5.473 -13.757   2.934  1.00  0.00          S   
ATOM    648  N   SER A  87       8.541 -10.143   4.355  1.00  0.00          N   
ATOM    649  CA  SER A  87       9.296  -9.406   5.363  1.00  0.00          C   
ATOM    650  C   SER A  87       8.570  -8.129   5.774  1.00  0.00          C   
ATOM    651  CB  SER A  87      10.692  -9.064   4.843  1.00  0.00          C   
ATOM    652  O   SER A  87       8.018  -7.424   4.927  1.00  0.00          O   
ATOM    653  OG  SER A  87      11.410  -8.297   5.794  1.00  0.00          O   
ATOM    654  N   CYS A  88       8.324  -8.020   6.956  1.00  0.00          N   
ATOM    655  CA  CYS A  88       7.764  -6.786   7.497  1.00  0.00          C   
ATOM    656  C   CYS A  88       8.869  -5.829   7.928  1.00  0.00          C   
ATOM    657  CB  CYS A  88       6.847  -7.088   8.681  1.00  0.00          C   
ATOM    658  O   CYS A  88       8.600  -4.816   8.576  1.00  0.00          O   
ATOM    659  SG  CYS A  88       5.414  -8.102   8.253  1.00  0.00          S   
ATOM    660  N   GLU A  89       9.941  -6.277   7.427  1.00  0.00          N   
ATOM    661  CA  GLU A  89      11.079  -5.417   7.736  1.00  0.00          C   
ATOM    662  C   GLU A  89      11.164  -4.244   6.763  1.00  0.00          C   
ATOM    663  CB  GLU A  89      12.382  -6.219   7.709  1.00  0.00          C   
ATOM    664  O   GLU A  89      10.884  -4.397   5.572  1.00  0.00          O   
ATOM    665  CG  GLU A  89      12.497  -7.244   8.828  1.00  0.00          C   
ATOM    666  CD  GLU A  89      12.821  -6.626  10.178  1.00  0.00          C   
ATOM    667  OE1 GLU A  89      13.318  -5.477  10.216  1.00  0.00          O   
ATOM    668  OE2 GLU A  89      12.577  -7.295  11.207  1.00  0.00          O   
ATOM    669  N   HIS A  90      10.877  -2.882   7.151  1.00  0.00          N   
ATOM    670  CA  HIS A  90      11.037  -1.634   6.414  1.00  0.00          C   
ATOM    671  C   HIS A  90      12.477  -1.452   5.945  1.00  0.00          C   
ATOM    672  CB  HIS A  90      10.611  -0.444   7.276  1.00  0.00          C   
ATOM    673  O   HIS A  90      13.291  -0.847   6.647  1.00  0.00          O   
ATOM    674  CG  HIS A  90       9.172  -0.482   7.682  1.00  0.00          C   
ATOM    675  CD2 HIS A  90       8.592  -0.729   8.880  1.00  0.00          C   
ATOM    676  ND1 HIS A  90       8.143  -0.249   6.795  1.00  0.00          N   
ATOM    677  CE1 HIS A  90       6.989  -0.350   7.434  1.00  0.00          C   
ATOM    678  NE2 HIS A  90       7.234  -0.641   8.700  1.00  0.00          N   
ATOM    679  N   SER A  91      13.113  -2.415   5.257  1.00  0.00          N   
ATOM    680  CA  SER A  91      14.468  -1.999   4.909  1.00  0.00          C   
ATOM    681  C   SER A  91      14.482  -1.180   3.623  1.00  0.00          C   
ATOM    682  CB  SER A  91      15.380  -3.217   4.758  1.00  0.00          C   
ATOM    683  O   SER A  91      13.868  -1.568   2.627  1.00  0.00          O   
ATOM    684  OG  SER A  91      15.023  -3.974   3.614  1.00  0.00          O   
ATOM    685  N   HIS A  92      14.296   0.148   3.642  1.00  0.00          N   
ATOM    686  CA  HIS A  92      14.603   1.170   2.647  1.00  0.00          C   
ATOM    687  C   HIS A  92      15.930   0.882   1.953  1.00  0.00          C   
ATOM    688  CB  HIS A  92      14.638   2.555   3.295  1.00  0.00          C   
ATOM    689  O   HIS A  92      16.284   1.551   0.979  1.00  0.00          O   
ATOM    690  CG  HIS A  92      13.324   2.984   3.866  1.00  0.00          C   
ATOM    691  CD2 HIS A  92      12.943   3.213   5.145  1.00  0.00          C   
ATOM    692  ND1 HIS A  92      12.216   3.224   3.084  1.00  0.00          N   
ATOM    693  CE1 HIS A  92      11.207   3.584   3.859  1.00  0.00          C   
ATOM    694  NE2 HIS A  92      11.621   3.585   5.114  1.00  0.00          N   
ATOM    695  N   ASP A  93      16.676  -0.193   2.168  1.00  0.00          N   
ATOM    696  CA  ASP A  93      18.015  -0.132   1.589  1.00  0.00          C   
ATOM    697  C   ASP A  93      18.097  -0.954   0.305  1.00  0.00          C   
ATOM    698  CB  ASP A  93      19.058  -0.622   2.596  1.00  0.00          C   
ATOM    699  O   ASP A  93      19.179  -1.132  -0.256  1.00  0.00          O   
ATOM    700  CG  ASP A  93      19.487   0.454   3.577  1.00  0.00          C   
ATOM    701  OD1 ASP A  93      20.370   0.192   4.423  1.00  0.00          O   
ATOM    702  OD2 ASP A  93      18.935   1.573   3.507  1.00  0.00          O   
ATOM    703  N   HIS A  94      17.467  -0.634  -0.758  1.00  0.00          N   
ATOM    704  CA  HIS A  94      18.140  -1.057  -1.982  1.00  0.00          C   
ATOM    705  C   HIS A  94      17.627  -0.280  -3.189  1.00  0.00          C   
ATOM    706  CB  HIS A  94      17.951  -2.559  -2.205  1.00  0.00          C   
ATOM    707  O   HIS A  94      16.419  -0.075  -3.334  1.00  0.00          O   
ATOM    708  CG  HIS A  94      18.800  -3.409  -1.315  1.00  0.00          C   
ATOM    709  CD2 HIS A  94      18.467  -4.255  -0.312  1.00  0.00          C   
ATOM    710  ND1 HIS A  94      20.175  -3.442  -1.407  1.00  0.00          N   
ATOM    711  CE1 HIS A  94      20.651  -4.276  -0.497  1.00  0.00          C   
ATOM    712  NE2 HIS A  94      19.635  -4.782   0.181  1.00  0.00          N   
ATOM    713  N   HIS A  95      18.249   0.957  -3.481  1.00  0.00          N   
ATOM    714  CA  HIS A  95      18.496   1.578  -4.778  1.00  0.00          C   
ATOM    715  C   HIS A  95      18.041   0.672  -5.918  1.00  0.00          C   
ATOM    716  CB  HIS A  95      19.979   1.916  -4.936  1.00  0.00          C   
ATOM    717  O   HIS A  95      18.521   0.799  -7.046  1.00  0.00          O   
ATOM    718  CG  HIS A  95      20.458   2.973  -3.992  1.00  0.00          C   
ATOM    719  CD2 HIS A  95      21.388   2.932  -3.010  1.00  0.00          C   
ATOM    720  ND1 HIS A  95      19.959   4.258  -3.999  1.00  0.00          N   
ATOM    721  CE1 HIS A  95      20.565   4.963  -3.059  1.00  0.00          C   
ATOM    722  NE2 HIS A  95      21.437   4.182  -2.444  1.00  0.00          N   
ATOM    723  N   ASP A  96      16.923   0.136  -5.980  1.00  0.00          N   
ATOM    724  CA  ASP A  96      16.554  -0.218  -7.347  1.00  0.00          C   
ATOM    725  C   ASP A  96      15.459   0.705  -7.877  1.00  0.00          C   
ATOM    726  CB  ASP A  96      16.093  -1.676  -7.418  1.00  0.00          C   
ATOM    727  O   ASP A  96      14.655   1.230  -7.104  1.00  0.00          O   
ATOM    728  CG  ASP A  96      17.246  -2.663  -7.414  1.00  0.00          C   
ATOM    729  OD1 ASP A  96      17.024  -3.859  -7.125  1.00  0.00          O   
ATOM    730  OD2 ASP A  96      18.388  -2.242  -7.699  1.00  0.00          O   
ATOM    731  N   ASP A  97      15.890   1.837  -8.509  1.00  0.00          N   
ATOM    732  CA  ASP A  97      15.081   2.551  -9.491  1.00  0.00          C   
ATOM    733  C   ASP A  97      13.874   1.718  -9.918  1.00  0.00          C   
ATOM    734  CB  ASP A  97      15.923   2.923 -10.713  1.00  0.00          C   
ATOM    735  O   ASP A  97      13.369   1.874 -11.032  1.00  0.00          O   
ATOM    736  CG  ASP A  97      16.981   3.969 -10.409  1.00  0.00          C   
ATOM    737  OD1 ASP A  97      18.049   3.963 -11.058  1.00  0.00          O   
ATOM    738  OD2 ASP A  97      16.746   4.804  -9.509  1.00  0.00          O   
ATOM    739  N   ASP A  98      13.468   0.802  -9.181  1.00  0.00          N   
ATOM    740  CA  ASP A  98      12.224   0.241  -9.699  1.00  0.00          C   
ATOM    741  C   ASP A  98      11.093   1.266  -9.639  1.00  0.00          C   
ATOM    742  CB  ASP A  98      11.837  -1.017  -8.920  1.00  0.00          C   
ATOM    743  O   ASP A  98      10.974   2.010  -8.663  1.00  0.00          O   
ATOM    744  CG  ASP A  98      12.688  -2.222  -9.278  1.00  0.00          C   
ATOM    745  OD1 ASP A  98      12.775  -3.170  -8.468  1.00  0.00          O   
ATOM    746  OD2 ASP A  98      13.280  -2.223 -10.379  1.00  0.00          O   
ATOM    747  N   THR A  99      11.132   2.146 -10.695  1.00  0.00          N   
ATOM    748  CA  THR A  99       9.998   2.959 -11.120  1.00  0.00          C   
ATOM    749  C   THR A  99       8.685   2.355 -10.628  1.00  0.00          C   
ATOM    750  CB  THR A  99       9.957   3.102 -12.653  1.00  0.00          C   
ATOM    751  O   THR A  99       7.730   2.223 -11.396  1.00  0.00          O   
ATOM    752  CG2 THR A  99      11.214   3.791 -13.174  1.00  0.00          C   
ATOM    753  OG1 THR A  99       9.857   1.802 -13.246  1.00  0.00          O   
ATOM    754  N   HIS A 100       8.653   1.675  -9.540  1.00  0.00          N   
ATOM    755  CA  HIS A 100       7.234   1.548  -9.228  1.00  0.00          C   
ATOM    756  C   HIS A 100       6.625   2.899  -8.870  1.00  0.00          C   
ATOM    757  CB  HIS A 100       7.024   0.557  -8.082  1.00  0.00          C   
ATOM    758  O   HIS A 100       7.154   3.617  -8.019  1.00  0.00          O   
ATOM    759  CG  HIS A 100       7.437  -0.842  -8.414  1.00  0.00          C   
ATOM    760  CD2 HIS A 100       8.446  -1.607  -7.937  1.00  0.00          C   
ATOM    761  ND1 HIS A 100       6.777  -1.610  -9.349  1.00  0.00          N   
ATOM    762  CE1 HIS A 100       7.365  -2.793  -9.431  1.00  0.00          C   
ATOM    763  NE2 HIS A 100       8.380  -2.816  -8.585  1.00  0.00          N   
ATOM    764  N   GLY A 101       6.381   3.654  -9.900  1.00  0.00          N   
ATOM    765  CA  GLY A 101       5.487   4.753  -9.574  1.00  0.00          C   
ATOM    766  C   GLY A 101       4.744   4.550  -8.267  1.00  0.00          C   
ATOM    767  O   GLY A 101       3.522   4.386  -8.261  1.00  0.00          O   
ATOM    768  N   GLU A 102       5.430   3.707  -7.432  1.00  0.00          N   
ATOM    769  CA  GLU A 102       4.594   3.693  -6.235  1.00  0.00          C   
ATOM    770  C   GLU A 102       4.478   5.087  -5.627  1.00  0.00          C   
ATOM    771  CB  GLU A 102       5.153   2.712  -5.201  1.00  0.00          C   
ATOM    772  O   GLU A 102       5.392   5.905  -5.757  1.00  0.00          O   
ATOM    773  CG  GLU A 102       5.195   1.269  -5.681  1.00  0.00          C   
ATOM    774  CD  GLU A 102       3.815   0.668  -5.897  1.00  0.00          C   
ATOM    775  OE1 GLU A 102       2.810   1.292  -5.486  1.00  0.00          O   
ATOM    776  OE2 GLU A 102       3.738  -0.436  -6.481  1.00  0.00          O   
ATOM    777  N   CYS A 103       3.304   5.585  -5.881  1.00  0.00          N   
ATOM    778  CA  CYS A 103       2.937   6.733  -5.061  1.00  0.00          C   
ATOM    779  C   CYS A 103       3.767   6.778  -3.783  1.00  0.00          C   
ATOM    780  CB  CYS A 103       1.449   6.690  -4.712  1.00  0.00          C   
ATOM    781  O   CYS A 103       3.803   5.806  -3.027  1.00  0.00          O   
ATOM    782  SG  CYS A 103       0.362   6.999  -6.121  1.00  0.00          S   
ATOM    783  N   THR A 104       4.856   7.423  -3.910  1.00  0.00          N   
ATOM    784  CA  THR A 104       5.617   7.650  -2.686  1.00  0.00          C   
ATOM    785  C   THR A 104       5.025   8.808  -1.888  1.00  0.00          C   
ATOM    786  CB  THR A 104       7.098   7.939  -2.995  1.00  0.00          C   
ATOM    787  O   THR A 104       4.142   9.517  -2.375  1.00  0.00          O   
ATOM    788  CG2 THR A 104       7.686   6.875  -3.916  1.00  0.00          C   
ATOM    789  OG1 THR A 104       7.206   9.219  -3.631  1.00  0.00          O   
ATOM    790  N   LYS A 105       5.301   8.726  -0.683  1.00  0.00          N   
ATOM    791  CA  LYS A 105       4.870   9.830   0.169  1.00  0.00          C   
ATOM    792  C   LYS A 105       5.196  11.178  -0.469  1.00  0.00          C   
ATOM    793  CB  LYS A 105       5.523   9.731   1.548  1.00  0.00          C   
ATOM    794  O   LYS A 105       4.534  12.179  -0.190  1.00  0.00          O   
ATOM    795  CG  LYS A 105       4.955   8.625   2.425  1.00  0.00          C   
ATOM    796  CD  LYS A 105       5.514   8.690   3.840  1.00  0.00          C   
ATOM    797  CE  LYS A 105       4.894   7.627   4.736  1.00  0.00          C   
ATOM    798  NZ  LYS A 105       5.487   7.643   6.107  1.00  0.00          N   
ATOM    799  N   LYS A 106       6.132  11.170  -1.417  1.00  0.00          N   
ATOM    800  CA  LYS A 106       6.565  12.408  -2.059  1.00  0.00          C   
ATOM    801  C   LYS A 106       5.727  12.707  -3.298  1.00  0.00          C   
ATOM    802  CB  LYS A 106       8.046  12.329  -2.434  1.00  0.00          C   
ATOM    803  O   LYS A 106       5.794  13.808  -3.849  1.00  0.00          O   
ATOM    804  CG  LYS A 106       8.986  12.274  -1.239  1.00  0.00          C   
ATOM    805  CD  LYS A 106      10.445  12.262  -1.676  1.00  0.00          C   
ATOM    806  CE  LYS A 106      11.387  12.222  -0.480  1.00  0.00          C   
ATOM    807  NZ  LYS A 106      12.817  12.151  -0.903  1.00  0.00          N   
ATOM    808  N   ALA A 107       5.009  11.655  -3.672  1.00  0.00          N   
ATOM    809  CA  ALA A 107       4.208  11.854  -4.877  1.00  0.00          C   
ATOM    810  C   ALA A 107       3.004  12.748  -4.594  1.00  0.00          C   
ATOM    811  CB  ALA A 107       3.749  10.511  -5.439  1.00  0.00          C   
ATOM    812  O   ALA A 107       2.358  12.618  -3.552  1.00  0.00          O   
ATOM    813  N   PRO A 108       2.750  13.735  -5.350  1.00  0.00          N   
ATOM    814  CA  PRO A 108       1.593  14.609  -5.140  1.00  0.00          C   
ATOM    815  C   PRO A 108       0.271  13.845  -5.124  1.00  0.00          C   
ATOM    816  CB  PRO A 108       1.656  15.568  -6.331  1.00  0.00          C   
ATOM    817  O   PRO A 108      -0.730  14.348  -4.607  1.00  0.00          O   
ATOM    818  CG  PRO A 108       2.473  14.851  -7.356  1.00  0.00          C   
ATOM    819  CD  PRO A 108       3.398  13.901  -6.650  1.00  0.00          C   
ATOM    820  N   CYS A 109       0.245  12.652  -5.681  1.00  0.00          N   
ATOM    821  CA  CYS A 109      -1.009  11.911  -5.770  1.00  0.00          C   
ATOM    822  C   CYS A 109      -1.162  10.954  -4.594  1.00  0.00          C   
ATOM    823  CB  CYS A 109      -1.079  11.134  -7.084  1.00  0.00          C   
ATOM    824  O   CYS A 109      -2.174  10.261  -4.480  1.00  0.00          O   
ATOM    825  SG  CYS A 109       0.290   9.980  -7.322  1.00  0.00          S   
ATOM    826  N   TRP A 110      -0.068  10.925  -3.822  1.00  0.00          N   
ATOM    827  CA  TRP A 110      -0.125  10.100  -2.621  1.00  0.00          C   
ATOM    828  C   TRP A 110      -1.071  10.704  -1.589  1.00  0.00          C   
ATOM    829  CB  TRP A 110       1.272   9.934  -2.016  1.00  0.00          C   
ATOM    830  O   TRP A 110      -0.962  11.887  -1.255  1.00  0.00          O   
ATOM    831  CG  TRP A 110       1.322   8.997  -0.846  1.00  0.00          C   
ATOM    832  CD1 TRP A 110       1.696   7.682  -0.859  1.00  0.00          C   
ATOM    833  CD2 TRP A 110       0.980   9.304   0.509  1.00  0.00          C   
ATOM    834  CE2 TRP A 110       1.172   8.127   1.266  1.00  0.00          C   
ATOM    835  CE3 TRP A 110       0.531  10.462   1.158  1.00  0.00          C   
ATOM    836  NE1 TRP A 110       1.608   7.153   0.408  1.00  0.00          N   
ATOM    837  CH2 TRP A 110       0.491   9.222   3.250  1.00  0.00          C   
ATOM    838  CZ2 TRP A 110       0.929   8.075   2.640  1.00  0.00          C   
ATOM    839  CZ3 TRP A 110       0.290  10.409   2.526  1.00  0.00          C   
ATOM    840  N   ARG A 111      -2.102   9.880  -1.162  1.00  0.00          N   
ATOM    841  CA  ARG A 111      -3.086  10.357  -0.197  1.00  0.00          C   
ATOM    842  C   ARG A 111      -3.345   9.313   0.884  1.00  0.00          C   
ATOM    843  CB  ARG A 111      -4.397  10.720  -0.899  1.00  0.00          C   
ATOM    844  O   ARG A 111      -3.329   8.111   0.610  1.00  0.00          O   
ATOM    845  CG  ARG A 111      -5.466  11.263   0.034  1.00  0.00          C   
ATOM    846  CD  ARG A 111      -5.180  12.701   0.443  1.00  0.00          C   
ATOM    847  NE  ARG A 111      -6.289  13.277   1.200  1.00  0.00          N   
ATOM    848  NH1 ARG A 111      -5.313  15.357   1.444  1.00  0.00          N   
ATOM    849  NH2 ARG A 111      -7.384  14.946   2.335  1.00  0.00          N   
ATOM    850  CZ  ARG A 111      -6.326  14.525   1.658  1.00  0.00          C   
ATOM    851  N   CYS A 112      -3.365   9.888   2.033  1.00  0.00          N   
ATOM    852  CA  CYS A 112      -3.705   9.030   3.162  1.00  0.00          C   
ATOM    853  C   CYS A 112      -5.019   9.463   3.801  1.00  0.00          C   
ATOM    854  CB  CYS A 112      -2.589   9.051   4.206  1.00  0.00          C   
ATOM    855  O   CYS A 112      -5.318  10.657   3.866  1.00  0.00          O   
ATOM    856  SG  CYS A 112      -1.031   8.349   3.621  1.00  0.00          S   
ATOM    857  N   GLU A 113      -5.830   8.580   3.951  1.00  0.00          N   
ATOM    858  CA  GLU A 113      -7.053   8.822   4.710  1.00  0.00          C   
ATOM    859  C   GLU A 113      -7.031   8.080   6.044  1.00  0.00          C   
ATOM    860  CB  GLU A 113      -8.282   8.407   3.897  1.00  0.00          C   
ATOM    861  O   GLU A 113      -6.553   6.947   6.122  1.00  0.00          O   
ATOM    862  CG  GLU A 113      -8.500   9.241   2.643  1.00  0.00          C   
ATOM    863  CD  GLU A 113      -9.731   8.826   1.853  1.00  0.00          C   
ATOM    864  OE1 GLU A 113     -10.458   7.909   2.299  1.00  0.00          O   
ATOM    865  OE2 GLU A 113      -9.971   9.422   0.780  1.00  0.00          O   
ATOM    866  N   TYR A 114      -7.305   8.869   7.059  1.00  0.00          N   
ATOM    867  CA  TYR A 114      -7.411   8.262   8.381  1.00  0.00          C   
ATOM    868  C   TYR A 114      -8.671   7.412   8.491  1.00  0.00          C   
ATOM    869  CB  TYR A 114      -7.412   9.340   9.469  1.00  0.00          C   
ATOM    870  O   TYR A 114      -9.775   7.889   8.219  1.00  0.00          O   
ATOM    871  CG  TYR A 114      -7.392   8.785  10.872  1.00  0.00          C   
ATOM    872  CD1 TYR A 114      -8.527   8.834  11.678  1.00  0.00          C   
ATOM    873  CD2 TYR A 114      -6.238   8.213  11.396  1.00  0.00          C   
ATOM    874  CE1 TYR A 114      -8.513   8.326  12.973  1.00  0.00          C   
ATOM    875  CE2 TYR A 114      -6.212   7.702  12.690  1.00  0.00          C   
ATOM    876  OH  TYR A 114      -7.333   7.258  14.750  1.00  0.00          O   
ATOM    877  CZ  TYR A 114      -7.353   7.762  13.469  1.00  0.00          C   
ATOM    878  N   ASN A 115      -8.439   6.137   8.704  1.00  0.00          N   
ATOM    879  CA  ASN A 115      -9.527   5.202   8.972  1.00  0.00          C   
ATOM    880  C   ASN A 115      -9.770   5.039  10.469  1.00  0.00          C   
ATOM    881  CB  ASN A 115      -9.238   3.844   8.330  1.00  0.00          C   
ATOM    882  O   ASN A 115      -8.953   4.443  11.174  1.00  0.00          O   
ATOM    883  CG  ASN A 115     -10.442   2.922   8.345  1.00  0.00          C   
ATOM    884  ND2 ASN A 115     -10.511   2.021   7.373  1.00  0.00          N   
ATOM    885  OD1 ASN A 115     -11.302   3.020   9.224  1.00  0.00          O   
ATOM    886  N   ALA A 116     -10.796   5.699  10.920  1.00  0.00          N   
ATOM    887  CA  ALA A 116     -11.108   5.723  12.347  1.00  0.00          C   
ATOM    888  C   ALA A 116     -11.283   4.310  12.894  1.00  0.00          C   
ATOM    889  CB  ALA A 116     -12.366   6.549  12.603  1.00  0.00          C   
ATOM    890  O   ALA A 116     -10.898   4.025  14.031  1.00  0.00          O   
ATOM    891  N   ASP A 117     -11.725   3.414  12.007  1.00  0.00          N   
ATOM    892  CA  ASP A 117     -11.929   2.033  12.433  1.00  0.00          C   
ATOM    893  C   ASP A 117     -10.595   1.313  12.619  1.00  0.00          C   
ATOM    894  CB  ASP A 117     -12.796   1.281  11.421  1.00  0.00          C   
ATOM    895  O   ASP A 117     -10.432   0.529  13.557  1.00  0.00          O   
ATOM    896  CG  ASP A 117     -14.225   1.793  11.369  1.00  0.00          C   
ATOM    897  OD1 ASP A 117     -14.898   1.618  10.331  1.00  0.00          O   
ATOM    898  OD2 ASP A 117     -14.681   2.378  12.375  1.00  0.00          O   
ATOM    899  N   LEU A 118      -9.664   1.666  11.738  1.00  0.00          N   
ATOM    900  CA  LEU A 118      -8.349   1.035  11.785  1.00  0.00          C   
ATOM    901  C   LEU A 118      -7.364   1.891  12.575  1.00  0.00          C   
ATOM    902  CB  LEU A 118      -7.816   0.800  10.369  1.00  0.00          C   
ATOM    903  O   LEU A 118      -6.231   1.472  12.822  1.00  0.00          O   
ATOM    904  CG  LEU A 118      -8.639  -0.135   9.481  1.00  0.00          C   
ATOM    905  CD1 LEU A 118      -8.022  -0.225   8.090  1.00  0.00          C   
ATOM    906  CD2 LEU A 118      -8.746  -1.518  10.115  1.00  0.00          C   
ATOM    907  N   LYS A 119      -7.828   3.091  12.895  1.00  0.00          N   
ATOM    908  CA  LYS A 119      -6.988   4.069  13.580  1.00  0.00          C   
ATOM    909  C   LYS A 119      -5.640   4.222  12.882  1.00  0.00          C   
ATOM    910  CB  LYS A 119      -6.780   3.668  15.041  1.00  0.00          C   
ATOM    911  O   LYS A 119      -4.596   4.257  13.537  1.00  0.00          O   
ATOM    912  CG  LYS A 119      -8.064   3.604  15.855  1.00  0.00          C   
ATOM    913  CD  LYS A 119      -7.786   3.255  17.311  1.00  0.00          C   
ATOM    914  CE  LYS A 119      -9.062   3.263  18.143  1.00  0.00          C   
ATOM    915  NZ  LYS A 119      -8.786   2.979  19.583  1.00  0.00          N   
ATOM    916  N   HIS A 120      -5.544   4.099  11.731  1.00  0.00          N   
ATOM    917  CA  HIS A 120      -4.341   4.353  10.946  1.00  0.00          C   
ATOM    918  C   HIS A 120      -4.690   4.898   9.565  1.00  0.00          C   
ATOM    919  CB  HIS A 120      -3.510   3.075  10.811  1.00  0.00          C   
ATOM    920  O   HIS A 120      -5.853   4.869   9.156  1.00  0.00          O   
ATOM    921  CG  HIS A 120      -4.217   1.973  10.089  1.00  0.00          C   
ATOM    922  CD2 HIS A 120      -4.107   1.532   8.813  1.00  0.00          C   
ATOM    923  ND1 HIS A 120      -5.174   1.183  10.689  1.00  0.00          N   
ATOM    924  CE1 HIS A 120      -5.622   0.301   9.811  1.00  0.00          C   
ATOM    925  NE2 HIS A 120      -4.990   0.491   8.666  1.00  0.00          N   
ATOM    926  N   ASP A 121      -3.704   5.475   9.017  1.00  0.00          N   
ATOM    927  CA  ASP A 121      -3.873   6.009   7.669  1.00  0.00          C   
ATOM    928  C   ASP A 121      -3.838   4.892   6.628  1.00  0.00          C   
ATOM    929  CB  ASP A 121      -2.792   7.047   7.363  1.00  0.00          C   
ATOM    930  O   ASP A 121      -3.053   3.949   6.747  1.00  0.00          O   
ATOM    931  CG  ASP A 121      -2.917   8.301   8.210  1.00  0.00          C   
ATOM    932  OD1 ASP A 121      -1.936   9.069   8.312  1.00  0.00          O   
ATOM    933  OD2 ASP A 121      -4.006   8.521   8.784  1.00  0.00          O   
ATOM    934  N   VAL A 122      -4.829   4.935   5.875  1.00  0.00          N   
ATOM    935  CA  VAL A 122      -4.775   4.123   4.663  1.00  0.00          C   
ATOM    936  C   VAL A 122      -4.276   4.971   3.495  1.00  0.00          C   
ATOM    937  CB  VAL A 122      -6.154   3.511   4.328  1.00  0.00          C   
ATOM    938  O   VAL A 122      -4.857   6.013   3.184  1.00  0.00          O   
ATOM    939  CG1 VAL A 122      -6.063   2.625   3.087  1.00  0.00          C   
ATOM    940  CG2 VAL A 122      -6.688   2.717   5.518  1.00  0.00          C   
ATOM    941  N   CYS A 123      -3.142   4.531   3.102  1.00  0.00          N   
ATOM    942  CA  CYS A 123      -2.472   5.318   2.073  1.00  0.00          C   
ATOM    943  C   CYS A 123      -2.628   4.669   0.702  1.00  0.00          C   
ATOM    944  CB  CYS A 123      -0.988   5.481   2.403  1.00  0.00          C   
ATOM    945  O   CYS A 123      -2.671   3.443   0.593  1.00  0.00          O   
ATOM    946  SG  CYS A 123      -0.681   6.285   3.991  1.00  0.00          S   
ATOM    947  N   GLY A 124      -2.924   5.462  -0.260  1.00  0.00          N   
ATOM    948  CA  GLY A 124      -2.940   5.028  -1.648  1.00  0.00          C   
ATOM    949  C   GLY A 124      -2.699   6.159  -2.630  1.00  0.00          C   
ATOM    950  O   GLY A 124      -2.463   7.299  -2.225  1.00  0.00          O   
ATOM    951  N   CYS A 125      -2.378   5.820  -3.813  1.00  0.00          N   
ATOM    952  CA  CYS A 125      -2.283   6.770  -4.916  1.00  0.00          C   
ATOM    953  C   CYS A 125      -3.667   7.160  -5.421  1.00  0.00          C   
ATOM    954  CB  CYS A 125      -1.458   6.183  -6.061  1.00  0.00          C   
ATOM    955  O   CYS A 125      -4.425   6.307  -5.886  1.00  0.00          O   
ATOM    956  SG  CYS A 125       0.275   5.900  -5.639  1.00  0.00          S   
ATOM    957  N   GLU A 126      -4.004   8.323  -5.203  1.00  0.00          N   
ATOM    958  CA  GLU A 126      -5.332   8.779  -5.604  1.00  0.00          C   
ATOM    959  C   GLU A 126      -5.243   9.988  -6.530  1.00  0.00          C   
ATOM    960  CB  GLU A 126      -6.177   9.119  -4.374  1.00  0.00          C   
ATOM    961  O   GLU A 126      -5.752  11.064  -6.206  1.00  0.00          O   
ATOM    962  CG  GLU A 126      -6.467   7.924  -3.478  1.00  0.00          C   
ATOM    963  CD  GLU A 126      -7.488   6.964  -4.068  1.00  0.00          C   
ATOM    964  OE1 GLU A 126      -8.228   7.361  -4.997  1.00  0.00          O   
ATOM    965  OE2 GLU A 126      -7.550   5.807  -3.597  1.00  0.00          O   
ATOM    966  N   CYS A 127      -4.822   9.841  -7.699  1.00  0.00          N   
ATOM    967  CA  CYS A 127      -4.615  10.948  -8.626  1.00  0.00          C   
ATOM    968  C   CYS A 127      -5.940  11.598  -9.005  1.00  0.00          C   
ATOM    969  CB  CYS A 127      -3.895  10.466  -9.885  1.00  0.00          C   
ATOM    970  O   CYS A 127      -5.987  12.790  -9.312  1.00  0.00          O   
ATOM    971  SG  CYS A 127      -2.217   9.868  -9.581  1.00  0.00          S   
ATOM    972  N   SER A 128      -6.846  10.833  -8.955  1.00  0.00          N   
ATOM    973  CA  SER A 128      -8.150  11.305  -9.408  1.00  0.00          C   
ATOM    974  C   SER A 128      -8.755  12.293  -8.417  1.00  0.00          C   
ATOM    975  CB  SER A 128      -9.104  10.128  -9.616  1.00  0.00          C   
ATOM    976  O   SER A 128      -9.642  13.073  -8.772  1.00  0.00          O   
ATOM    977  OG  SER A 128      -9.249   9.381  -8.420  1.00  0.00          O   
ATOM    978  N   LYS A 129      -8.286  12.254  -7.213  1.00  0.00          N   
ATOM    979  CA  LYS A 129      -8.887  13.076  -6.166  1.00  0.00          C   
ATOM    980  C   LYS A 129      -8.020  14.294  -5.859  1.00  0.00          C   
ATOM    981  CB  LYS A 129      -9.104  12.253  -4.896  1.00  0.00          C   
ATOM    982  O   LYS A 129      -8.420  15.169  -5.089  1.00  0.00          O   
ATOM    983  CG  LYS A 129     -10.151  11.158  -5.039  1.00  0.00          C   
ATOM    984  CD  LYS A 129     -10.395  10.441  -3.717  1.00  0.00          C   
ATOM    985  CE  LYS A 129     -11.490   9.392  -3.843  1.00  0.00          C   
ATOM    986  NZ  LYS A 129     -11.820   8.774  -2.524  1.00  0.00          N   
ATOM    987  N   LEU A 130      -6.820  14.391  -6.394  1.00  0.00          N   
ATOM    988  CA  LEU A 130      -5.922  15.506  -6.110  1.00  0.00          C   
ATOM    989  C   LEU A 130      -6.255  16.708  -6.987  1.00  0.00          C   
ATOM    990  CB  LEU A 130      -4.465  15.089  -6.326  1.00  0.00          C   
ATOM    991  O   LEU A 130      -6.713  16.548  -8.120  1.00  0.00          O   
ATOM    992  CG  LEU A 130      -3.879  14.117  -5.300  1.00  0.00          C   
ATOM    993  CD1 LEU A 130      -2.476  13.689  -5.718  1.00  0.00          C   
ATOM    994  CD2 LEU A 130      -3.859  14.751  -3.913  1.00  0.00          C   
ATOM    995  N   PRO A 131      -6.218  17.878  -6.321  1.00  0.00          N   
ATOM    996  CA  PRO A 131      -6.403  19.088  -7.125  1.00  0.00          C   
ATOM    997  C   PRO A 131      -5.423  19.176  -8.293  1.00  0.00          C   
ATOM    998  CB  PRO A 131      -6.159  20.219  -6.123  1.00  0.00          C   
ATOM    999  O   PRO A 131      -4.287  18.706  -8.188  1.00  0.00          O   
ATOM   1000  CG  PRO A 131      -5.279  19.617  -5.075  1.00  0.00          C   
ATOM   1001  CD  PRO A 131      -5.586  18.150  -4.979  1.00  0.00          C   
ATOM   1002  N   CYS A 132      -5.915  19.530  -9.527  1.00  0.00          N   
ATOM   1003  CA  CYS A 132      -5.087  19.711 -10.714  1.00  0.00          C   
ATOM   1004  C   CYS A 132      -4.132  20.886 -10.540  1.00  0.00          C   
ATOM   1005  CB  CYS A 132      -5.960  19.930 -11.949  1.00  0.00          C   
ATOM   1006  O   CYS A 132      -4.531  22.042 -10.690  1.00  0.00          O   
ATOM   1007  SG  CYS A 132      -6.896  18.468 -12.448  1.00  0.00          S   
ATOM   1008  N   ASN A 133      -3.080  20.705  -9.927  1.00  0.00          N   
ATOM   1009  CA  ASN A 133      -2.027  21.708  -9.810  1.00  0.00          C   
ATOM   1010  C   ASN A 133      -0.764  21.283 -10.553  1.00  0.00          C   
ATOM   1011  CB  ASN A 133      -1.710  21.986  -8.339  1.00  0.00          C   
ATOM   1012  O   ASN A 133      -0.740  20.230 -11.194  1.00  0.00          O   
ATOM   1013  CG  ASN A 133      -1.260  20.744  -7.595  1.00  0.00          C   
ATOM   1014  ND2 ASN A 133      -1.758  20.570  -6.376  1.00  0.00          N   
ATOM   1015  OD1 ASN A 133      -0.470  19.949  -8.110  1.00  0.00          O   
ATOM   1016  N   ASP A 134       0.201  22.148 -10.651  1.00  0.00          N   
ATOM   1017  CA  ASP A 134       1.408  21.962 -11.451  1.00  0.00          C   
ATOM   1018  C   ASP A 134       2.162  20.705 -11.023  1.00  0.00          C   
ATOM   1019  CB  ASP A 134       2.320  23.185 -11.338  1.00  0.00          C   
ATOM   1020  O   ASP A 134       2.999  20.192 -11.768  1.00  0.00          O   
ATOM   1021  CG  ASP A 134       1.789  24.392 -12.091  1.00  0.00          C   
ATOM   1022  OD1 ASP A 134       2.250  25.525 -11.832  1.00  0.00          O   
ATOM   1023  OD2 ASP A 134       0.898  24.210 -12.950  1.00  0.00          O   
ATOM   1024  N   GLU A 135       1.732  20.132  -9.899  1.00  0.00          N   
ATOM   1025  CA  GLU A 135       2.429  18.946  -9.410  1.00  0.00          C   
ATOM   1026  C   GLU A 135       1.714  17.669  -9.840  1.00  0.00          C   
ATOM   1027  CB  GLU A 135       2.559  18.988  -7.885  1.00  0.00          C   
ATOM   1028  O   GLU A 135       2.282  16.577  -9.766  1.00  0.00          O   
ATOM   1029  CG  GLU A 135       3.439  20.120  -7.374  1.00  0.00          C   
ATOM   1030  CD  GLU A 135       3.561  20.146  -5.859  1.00  0.00          C   
ATOM   1031  OE1 GLU A 135       2.885  19.340  -5.181  1.00  0.00          O   
ATOM   1032  OE2 GLU A 135       4.339  20.981  -5.346  1.00  0.00          O   
ATOM   1033  N   HIS A 136       0.480  17.885 -10.293  1.00  0.00          N   
ATOM   1034  CA  HIS A 136      -0.314  16.733 -10.704  1.00  0.00          C   
ATOM   1035  C   HIS A 136       0.053  16.287 -12.116  1.00  0.00          C   
ATOM   1036  CB  HIS A 136      -1.807  17.057 -10.628  1.00  0.00          C   
ATOM   1037  O   HIS A 136       0.114  17.107 -13.035  1.00  0.00          O   
ATOM   1038  CG  HIS A 136      -2.685  15.846 -10.645  1.00  0.00          C   
ATOM   1039  CD2 HIS A 136      -3.469  15.303  -9.684  1.00  0.00          C   
ATOM   1040  ND1 HIS A 136      -2.822  15.042 -11.756  1.00  0.00          N   
ATOM   1041  CE1 HIS A 136      -3.655  14.054 -11.476  1.00  0.00          C   
ATOM   1042  NE2 HIS A 136      -4.062  14.189 -10.225  1.00  0.00          N   
ATOM   1043  N   PRO A 137       0.226  15.184 -12.322  1.00  0.00          N   
ATOM   1044  CA  PRO A 137       0.690  14.688 -13.619  1.00  0.00          C   
ATOM   1045  C   PRO A 137      -0.331  14.908 -14.734  1.00  0.00          C   
ATOM   1046  CB  PRO A 137       0.910  13.194 -13.368  1.00  0.00          C   
ATOM   1047  O   PRO A 137       0.032  14.929 -15.913  1.00  0.00          O   
ATOM   1048  CG  PRO A 137       0.170  12.907 -12.101  1.00  0.00          C   
ATOM   1049  CD  PRO A 137       0.003  14.193 -11.344  1.00  0.00          C   
ATOM   1050  N   CYS A 138      -1.650  15.096 -14.399  1.00  0.00          N   
ATOM   1051  CA  CYS A 138      -2.702  15.293 -15.390  1.00  0.00          C   
ATOM   1052  C   CYS A 138      -2.947  16.776 -15.639  1.00  0.00          C   
ATOM   1053  CB  CYS A 138      -3.998  14.621 -14.937  1.00  0.00          C   
ATOM   1054  O   CYS A 138      -3.870  17.144 -16.368  1.00  0.00          O   
ATOM   1055  SG  CYS A 138      -3.887  12.822 -14.830  1.00  0.00          S   
ATOM   1056  N   TYR A 139      -2.050  17.530 -14.923  1.00  0.00          N   
ATOM   1057  CA  TYR A 139      -2.147  18.977 -15.082  1.00  0.00          C   
ATOM   1058  C   TYR A 139      -1.580  19.417 -16.427  1.00  0.00          C   
ATOM   1059  CB  TYR A 139      -1.411  19.693 -13.946  1.00  0.00          C   
ATOM   1060  O   TYR A 139      -0.470  19.029 -16.796  1.00  0.00          O   
ATOM   1061  CG  TYR A 139      -1.400  21.197 -14.083  1.00  0.00          C   
ATOM   1062  CD1 TYR A 139      -0.320  21.854 -14.668  1.00  0.00          C   
ATOM   1063  CD2 TYR A 139      -2.468  21.962 -13.627  1.00  0.00          C   
ATOM   1064  CE1 TYR A 139      -0.305  23.239 -14.795  1.00  0.00          C   
ATOM   1065  CE2 TYR A 139      -2.463  23.348 -13.748  1.00  0.00          C   
ATOM   1066  OH  TYR A 139      -1.369  25.348 -14.456  1.00  0.00          O   
ATOM   1067  CZ  TYR A 139      -1.379  23.976 -14.333  1.00  0.00          C   
ATOM   1068  N   ARG A 140      -2.489  20.100 -17.284  1.00  0.00          N   
ATOM   1069  CA  ARG A 140      -2.036  20.668 -18.550  1.00  0.00          C   
ATOM   1070  C   ARG A 140      -2.355  22.157 -18.626  1.00  0.00          C   
ATOM   1071  CB  ARG A 140      -2.678  19.934 -19.729  1.00  0.00          C   
ATOM   1072  O   ARG A 140      -3.435  22.589 -18.217  1.00  0.00          O   
ATOM   1073  CG  ARG A 140      -2.260  18.477 -19.849  1.00  0.00          C   
ATOM   1074  CD  ARG A 140      -2.856  17.819 -21.086  1.00  0.00          C   
ATOM   1075  NE  ARG A 140      -2.303  16.486 -21.307  1.00  0.00          N   
ATOM   1076  NH1 ARG A 140      -1.510  16.942 -23.429  1.00  0.00          N   
ATOM   1077  NH2 ARG A 140      -1.212  14.863 -22.510  1.00  0.00          N   
ATOM   1078  CZ  ARG A 140      -1.676  16.100 -22.415  1.00  0.00          C   
ATOM   1079  N   LYS A 141      -1.270  22.911 -18.875  1.00  0.00          N   
ATOM   1080  CA  LYS A 141      -1.432  24.343 -19.105  1.00  0.00          C   
ATOM   1081  C   LYS A 141      -1.210  24.693 -20.574  1.00  0.00          C   
ATOM   1082  CB  LYS A 141      -0.468  25.141 -18.226  1.00  0.00          C   
ATOM   1083  O   LYS A 141      -0.111  24.513 -21.101  1.00  0.00          O   
ATOM   1084  CG  LYS A 141      -0.749  26.636 -18.196  1.00  0.00          C   
ATOM   1085  CD  LYS A 141       0.167  27.359 -17.217  1.00  0.00          C   
ATOM   1086  CE  LYS A 141      -0.124  28.853 -17.175  1.00  0.00          C   
ATOM   1087  NZ  LYS A 141       0.783  29.568 -16.230  1.00  0.00          N   
ATOM   1088  N   GLU A 142      -2.285  24.849 -21.311  1.00  0.00          N   
ATOM   1089  CA  GLU A 142      -2.217  25.247 -22.713  1.00  0.00          C   
ATOM   1090  C   GLU A 142      -2.920  26.583 -22.942  1.00  0.00          C   
ATOM   1091  CB  GLU A 142      -2.832  24.169 -23.609  1.00  0.00          C   
ATOM   1092  O   GLU A 142      -4.113  26.718 -22.665  1.00  0.00          O   
ATOM   1093  CG  GLU A 142      -2.588  24.391 -25.095  1.00  0.00          C   
ATOM   1094  CD  GLU A 142      -3.160  23.287 -25.969  1.00  0.00          C   
ATOM   1095  OE1 GLU A 142      -3.890  22.415 -25.445  1.00  0.00          O   
ATOM   1096  OE2 GLU A 142      -2.875  23.292 -27.187  1.00  0.00          O   
ATOM   1097  N   GLY A 143      -2.182  27.579 -23.469  1.00  0.00          N   
ATOM   1098  CA  GLY A 143      -2.758  28.882 -23.764  1.00  0.00          C   
ATOM   1099  C   GLY A 143      -3.342  29.566 -22.543  1.00  0.00          C   
ATOM   1100  O   GLY A 143      -4.385  30.217 -22.629  1.00  0.00          O   
ATOM   1101  N   GLY A 144      -2.777  29.290 -21.354  1.00  0.00          N   
ATOM   1102  CA  GLY A 144      -3.245  29.947 -20.144  1.00  0.00          C   
ATOM   1103  C   GLY A 144      -4.395  29.217 -19.476  1.00  0.00          C   
ATOM   1104  O   GLY A 144      -4.892  29.651 -18.435  1.00  0.00          O   
ATOM   1105  N   VAL A 145      -4.936  28.140 -20.164  1.00  0.00          N   
ATOM   1106  CA  VAL A 145      -6.039  27.365 -19.605  1.00  0.00          C   
ATOM   1107  C   VAL A 145      -5.504  26.079 -18.980  1.00  0.00          C   
ATOM   1108  CB  VAL A 145      -7.101  27.035 -20.678  1.00  0.00          C   
ATOM   1109  O   VAL A 145      -4.666  25.395 -19.573  1.00  0.00          O   
ATOM   1110  CG1 VAL A 145      -8.253  26.236 -20.071  1.00  0.00          C   
ATOM   1111  CG2 VAL A 145      -7.619  28.316 -21.328  1.00  0.00          C   
ATOM   1112  N   VAL A 146      -5.959  25.837 -17.763  1.00  0.00          N   
ATOM   1113  CA  VAL A 146      -5.574  24.626 -17.045  1.00  0.00          C   
ATOM   1114  C   VAL A 146      -6.593  23.521 -17.311  1.00  0.00          C   
ATOM   1115  CB  VAL A 146      -5.450  24.882 -15.526  1.00  0.00          C   
ATOM   1116  O   VAL A 146      -7.803  23.758 -17.264  1.00  0.00          O   
ATOM   1117  CG1 VAL A 146      -5.098  23.592 -14.788  1.00  0.00          C   
ATOM   1118  CG2 VAL A 146      -4.405  25.962 -15.251  1.00  0.00          C   
ATOM   1119  N   SER A 147      -6.150  22.494 -17.818  1.00  0.00          N   
ATOM   1120  CA  SER A 147      -7.007  21.324 -17.979  1.00  0.00          C   
ATOM   1121  C   SER A 147      -6.522  20.161 -17.121  1.00  0.00          C   
ATOM   1122  CB  SER A 147      -7.062  20.898 -19.447  1.00  0.00          C   
ATOM   1123  O   SER A 147      -5.316  19.946 -16.982  1.00  0.00          O   
ATOM   1124  OG  SER A 147      -7.912  19.776 -19.614  1.00  0.00          O   
ATOM   1125  N   CYS A 148      -7.409  19.637 -16.271  1.00  0.00          N   
ATOM   1126  CA  CYS A 148      -7.135  18.448 -15.471  1.00  0.00          C   
ATOM   1127  C   CYS A 148      -7.876  17.237 -16.024  1.00  0.00          C   
ATOM   1128  CB  CYS A 148      -7.534  18.680 -14.014  1.00  0.00          C   
ATOM   1129  O   CYS A 148      -8.941  16.873 -15.523  1.00  0.00          O   
ATOM   1130  SG  CYS A 148      -6.884  17.438 -12.875  1.00  0.00          S   
ATOM   1131  N   ASP A 149      -7.699  16.869 -17.159  1.00  0.00          N   
ATOM   1132  CA  ASP A 149      -8.393  15.760 -17.806  1.00  0.00          C   
ATOM   1133  C   ASP A 149      -7.445  14.590 -18.056  1.00  0.00          C   
ATOM   1134  CB  ASP A 149      -9.023  16.217 -19.124  1.00  0.00          C   
ATOM   1135  O   ASP A 149      -6.548  14.679 -18.896  1.00  0.00          O   
ATOM   1136  CG  ASP A 149      -9.976  15.192 -19.713  1.00  0.00          C   
ATOM   1137  OD1 ASP A 149     -10.762  15.540 -20.620  1.00  0.00          O   
ATOM   1138  OD2 ASP A 149      -9.941  14.025 -19.265  1.00  0.00          O   
ATOM   1139  N   CYS A 150      -7.567  13.519 -17.222  1.00  0.00          N   
ATOM   1140  CA  CYS A 150      -6.727  12.334 -17.354  1.00  0.00          C   
ATOM   1141  C   CYS A 150      -7.054  11.573 -18.634  1.00  0.00          C   
ATOM   1142  CB  CYS A 150      -6.900  11.416 -16.145  1.00  0.00          C   
ATOM   1143  O   CYS A 150      -6.244  10.777 -19.112  1.00  0.00          O   
ATOM   1144  SG  CYS A 150      -6.406  12.171 -14.581  1.00  0.00          S   
ATOM   1145  N   LYS A 151      -8.188  11.835 -19.161  1.00  0.00          N   
ATOM   1146  CA  LYS A 151      -8.679  11.063 -20.298  1.00  0.00          C   
ATOM   1147  C   LYS A 151      -8.050  11.543 -21.603  1.00  0.00          C   
ATOM   1148  CB  LYS A 151     -10.204  11.151 -20.388  1.00  0.00          C   
ATOM   1149  O   LYS A 151      -7.990  10.796 -22.581  1.00  0.00          O   
ATOM   1150  CG  LYS A 151     -10.931  10.505 -19.219  1.00  0.00          C   
ATOM   1151  CD  LYS A 151     -12.443  10.620 -19.368  1.00  0.00          C   
ATOM   1152  CE  LYS A 151     -13.172   9.972 -18.199  1.00  0.00          C   
ATOM   1153  NZ  LYS A 151     -14.653  10.132 -18.313  1.00  0.00          N   
ATOM   1154  N   THR A 152      -7.674  12.782 -21.597  1.00  0.00          N   
ATOM   1155  CA  THR A 152      -7.207  13.367 -22.850  1.00  0.00          C   
ATOM   1156  C   THR A 152      -5.688  13.279 -22.954  1.00  0.00          C   
ATOM   1157  CB  THR A 152      -7.649  14.836 -22.979  1.00  0.00          C   
ATOM   1158  O   THR A 152      -5.115  13.562 -24.008  1.00  0.00          O   
ATOM   1159  CG2 THR A 152      -9.168  14.950 -23.052  1.00  0.00          C   
ATOM   1160  OG1 THR A 152      -7.180  15.572 -21.843  1.00  0.00          O   
ATOM   1161  N   ILE A 153      -5.064  12.924 -21.810  1.00  0.00          N   
ATOM   1162  CA  ILE A 153      -3.608  12.834 -21.820  1.00  0.00          C   
ATOM   1163  C   ILE A 153      -3.181  11.435 -22.259  1.00  0.00          C   
ATOM   1164  CB  ILE A 153      -3.011  13.167 -20.435  1.00  0.00          C   
ATOM   1165  O   ILE A 153      -3.826  10.444 -21.909  1.00  0.00          O   
ATOM   1166  CG1 ILE A 153      -3.390  14.593 -20.018  1.00  0.00          C   
ATOM   1167  CG2 ILE A 153      -1.490  12.986 -20.444  1.00  0.00          C   
ATOM   1168  CD1 ILE A 153      -2.744  15.679 -20.868  1.00  0.00          C   
ATOM   1169  N   THR A 154      -2.270  11.363 -23.110  1.00  0.00          N   
ATOM   1170  CA  THR A 154      -1.713  10.090 -23.553  1.00  0.00          C   
ATOM   1171  C   THR A 154      -1.160   9.301 -22.370  1.00  0.00          C   
ATOM   1172  CB  THR A 154      -0.603  10.299 -24.599  1.00  0.00          C   
ATOM   1173  O   THR A 154      -0.336   9.812 -21.607  1.00  0.00          O   
ATOM   1174  CG2 THR A 154      -0.102   8.965 -25.144  1.00  0.00          C   
ATOM   1175  OG1 THR A 154      -1.117  11.082 -25.683  1.00  0.00          O   
ATOM   1176  N   CYS A 155      -1.859   8.148 -22.092  1.00  0.00          N   
ATOM   1177  CA  CYS A 155      -1.409   7.282 -21.008  1.00  0.00          C   
ATOM   1178  C   CYS A 155      -0.060   6.653 -21.338  1.00  0.00          C   
ATOM   1179  CB  CYS A 155      -2.439   6.187 -20.734  1.00  0.00          C   
ATOM   1180  O   CYS A 155       0.086   5.991 -22.367  1.00  0.00          O   
ATOM   1181  SG  CYS A 155      -4.010   6.809 -20.095  1.00  0.00          S   
ATOM   1182  N   ASN A 156       0.893   7.176 -20.743  1.00  0.00          N   
ATOM   1183  CA  ASN A 156       2.201   6.536 -20.836  1.00  0.00          C   
ATOM   1184  C   ASN A 156       2.611   5.904 -19.509  1.00  0.00          C   
ATOM   1185  CB  ASN A 156       3.259   7.541 -21.294  1.00  0.00          C   
ATOM   1186  O   ASN A 156       1.841   5.916 -18.546  1.00  0.00          O   
ATOM   1187  CG  ASN A 156       3.393   8.721 -20.351  1.00  0.00          C   
ATOM   1188  ND2 ASN A 156       3.554   9.913 -20.912  1.00  0.00          N   
ATOM   1189  OD1 ASN A 156       3.352   8.561 -19.128  1.00  0.00          O   
ATOM   1190  N   GLU A 157       3.624   5.165 -19.538  1.00  0.00          N   
ATOM   1191  CA  GLU A 157       4.078   4.402 -18.379  1.00  0.00          C   
ATOM   1192  C   GLU A 157       4.196   5.291 -17.145  1.00  0.00          C   
ATOM   1193  CB  GLU A 157       5.421   3.727 -18.672  1.00  0.00          C   
ATOM   1194  O   GLU A 157       4.169   4.799 -16.014  1.00  0.00          O   
ATOM   1195  CG  GLU A 157       5.336   2.611 -19.703  1.00  0.00          C   
ATOM   1196  CD  GLU A 157       6.670   1.925 -19.955  1.00  0.00          C   
ATOM   1197  OE1 GLU A 157       7.660   2.250 -19.261  1.00  0.00          O   
ATOM   1198  OE2 GLU A 157       6.725   1.058 -20.855  1.00  0.00          O   
ATOM   1199  N   ASP A 158       4.203   6.614 -17.357  1.00  0.00          N   
ATOM   1200  CA  ASP A 158       4.344   7.540 -16.237  1.00  0.00          C   
ATOM   1201  C   ASP A 158       2.979   8.001 -15.731  1.00  0.00          C   
ATOM   1202  CB  ASP A 158       5.190   8.748 -16.643  1.00  0.00          C   
ATOM   1203  O   ASP A 158       2.882   8.629 -14.675  1.00  0.00          O   
ATOM   1204  CG  ASP A 158       6.638   8.390 -16.927  1.00  0.00          C   
ATOM   1205  OD1 ASP A 158       7.251   8.999 -17.830  1.00  0.00          O   
ATOM   1206  OD2 ASP A 158       7.169   7.487 -16.244  1.00  0.00          O   
ATOM   1207  N   HIS A 159       2.048   7.688 -16.589  1.00  0.00          N   
ATOM   1208  CA  HIS A 159       0.697   8.104 -16.230  1.00  0.00          C   
ATOM   1209  C   HIS A 159       0.098   7.180 -15.176  1.00  0.00          C   
ATOM   1210  CB  HIS A 159      -0.199   8.139 -17.469  1.00  0.00          C   
ATOM   1211  O   HIS A 159       0.148   5.956 -15.317  1.00  0.00          O   
ATOM   1212  CG  HIS A 159      -1.463   8.914 -17.273  1.00  0.00          C   
ATOM   1213  CD2 HIS A 159      -1.859  10.110 -17.769  1.00  0.00          C   
ATOM   1214  ND1 HIS A 159      -2.495   8.466 -16.477  1.00  0.00          N   
ATOM   1215  CE1 HIS A 159      -3.474   9.356 -16.493  1.00  0.00          C   
ATOM   1216  NE2 HIS A 159      -3.113  10.363 -17.270  1.00  0.00          N   
ATOM   1217  N   PRO A 160      -0.393   7.607 -14.171  1.00  0.00          N   
ATOM   1218  CA  PRO A 160      -0.882   6.789 -13.059  1.00  0.00          C   
ATOM   1219  C   PRO A 160      -2.041   5.880 -13.461  1.00  0.00          C   
ATOM   1220  CB  PRO A 160      -1.334   7.828 -12.030  1.00  0.00          C   
ATOM   1221  O   PRO A 160      -2.326   4.896 -12.773  1.00  0.00          O   
ATOM   1222  CG  PRO A 160      -1.619   9.058 -12.828  1.00  0.00          C   
ATOM   1223  CD  PRO A 160      -0.678   9.096 -13.998  1.00  0.00          C   
ATOM   1224  N   CYS A 161      -2.737   6.193 -14.475  1.00  0.00          N   
ATOM   1225  CA  CYS A 161      -3.885   5.408 -14.913  1.00  0.00          C   
ATOM   1226  C   CYS A 161      -3.470   4.357 -15.936  1.00  0.00          C   
ATOM   1227  CB  CYS A 161      -4.960   6.317 -15.509  1.00  0.00          C   
ATOM   1228  O   CYS A 161      -4.312   3.621 -16.453  1.00  0.00          O   
ATOM   1229  SG  CYS A 161      -5.656   7.493 -14.328  1.00  0.00          S   
ATOM   1230  N   TYR A 162      -2.132   4.465 -16.183  1.00  0.00          N   
ATOM   1231  CA  TYR A 162      -1.573   3.516 -17.140  1.00  0.00          C   
ATOM   1232  C   TYR A 162      -1.452   2.127 -16.525  1.00  0.00          C   
ATOM   1233  CB  TYR A 162      -0.201   3.992 -17.629  1.00  0.00          C   
ATOM   1234  O   TYR A 162      -0.908   1.972 -15.429  1.00  0.00          O   
ATOM   1235  CG  TYR A 162       0.469   3.033 -18.583  1.00  0.00          C   
ATOM   1236  CD1 TYR A 162       1.424   2.124 -18.131  1.00  0.00          C   
ATOM   1237  CD2 TYR A 162       0.151   3.035 -19.936  1.00  0.00          C   
ATOM   1238  CE1 TYR A 162       2.046   1.240 -19.007  1.00  0.00          C   
ATOM   1239  CE2 TYR A 162       0.766   2.155 -20.821  1.00  0.00          C   
ATOM   1240  OH  TYR A 162       2.323   0.390 -21.219  1.00  0.00          O   
ATOM   1241  CZ  TYR A 162       1.710   1.263 -20.348  1.00  0.00          C   
ATOM   1242  N   HIS A 163      -2.235   1.147 -17.118  1.00  0.00          N   
ATOM   1243  CA  HIS A 163      -2.129  -0.243 -16.689  1.00  0.00          C   
ATOM   1244  C   HIS A 163      -1.553  -1.119 -17.797  1.00  0.00          C   
ATOM   1245  CB  HIS A 163      -3.496  -0.776 -16.256  1.00  0.00          C   
ATOM   1246  O   HIS A 163      -1.953  -1.002 -18.957  1.00  0.00          O   
ATOM   1247  CG  HIS A 163      -4.058  -0.081 -15.057  1.00  0.00          C   
ATOM   1248  CD2 HIS A 163      -5.018   0.867 -14.948  1.00  0.00          C   
ATOM   1249  ND1 HIS A 163      -3.625  -0.342 -13.775  1.00  0.00          N   
ATOM   1250  CE1 HIS A 163      -4.297   0.419 -12.926  1.00  0.00          C   
ATOM   1251  NE2 HIS A 163      -5.148   1.162 -13.613  1.00  0.00          N   
ATOM   1252  N   SER A 164      -0.416  -1.652 -17.433  1.00  0.00          N   
ATOM   1253  CA  SER A 164       0.122  -2.646 -18.356  1.00  0.00          C   
ATOM   1254  C   SER A 164      -0.175  -4.063 -17.877  1.00  0.00          C   
ATOM   1255  CB  SER A 164       1.630  -2.462 -18.523  1.00  0.00          C   
ATOM   1256  O   SER A 164      -0.055  -4.360 -16.687  1.00  0.00          O   
ATOM   1257  OG  SER A 164       2.304  -2.686 -17.297  1.00  0.00          O   
ATOM   1258  N   TYR A 165      -0.841  -4.799 -18.656  1.00  0.00          N   
ATOM   1259  CA  TYR A 165      -1.123  -6.182 -18.287  1.00  0.00          C   
ATOM   1260  C   TYR A 165      -0.783  -7.132 -19.429  1.00  0.00          C   
ATOM   1261  CB  TYR A 165      -2.594  -6.345 -17.894  1.00  0.00          C   
ATOM   1262  O   TYR A 165      -0.643  -6.705 -20.578  1.00  0.00          O   
ATOM   1263  CG  TYR A 165      -3.559  -6.039 -19.013  1.00  0.00          C   
ATOM   1264  CD1 TYR A 165      -3.953  -4.730 -19.282  1.00  0.00          C   
ATOM   1265  CD2 TYR A 165      -4.080  -7.058 -19.804  1.00  0.00          C   
ATOM   1266  CE1 TYR A 165      -4.843  -4.444 -20.312  1.00  0.00          C   
ATOM   1267  CE2 TYR A 165      -4.971  -6.783 -20.836  1.00  0.00          C   
ATOM   1268  OH  TYR A 165      -6.228  -5.197 -22.103  1.00  0.00          O   
ATOM   1269  CZ  TYR A 165      -5.346  -5.475 -21.082  1.00  0.00          C   
ATOM   1270  N   GLU A 166      -0.437  -8.271 -19.075  1.00  0.00          N   
ATOM   1271  CA  GLU A 166      -0.092  -9.311 -20.039  1.00  0.00          C   
ATOM   1272  C   GLU A 166      -1.292 -10.203 -20.342  1.00  0.00          C   
ATOM   1273  CB  GLU A 166       1.075 -10.158 -19.523  1.00  0.00          C   
ATOM   1274  O   GLU A 166      -1.951 -10.699 -19.426  1.00  0.00          O   
ATOM   1275  CG  GLU A 166       1.667 -11.091 -20.569  1.00  0.00          C   
ATOM   1276  CD  GLU A 166       2.944 -11.776 -20.108  1.00  0.00          C   
ATOM   1277  OE1 GLU A 166       3.581 -11.289 -19.146  1.00  0.00          O   
ATOM   1278  OE2 GLU A 166       3.310 -12.808 -20.713  1.00  0.00          O   
ATOM   1279  N   GLU A 167      -1.701 -10.268 -21.599  1.00  0.00          N   
ATOM   1280  CA  GLU A 167      -2.770 -11.135 -22.087  1.00  0.00          C   
ATOM   1281  C   GLU A 167      -2.310 -11.956 -23.288  1.00  0.00          C   
ATOM   1282  CB  GLU A 167      -4.006 -10.310 -22.455  1.00  0.00          C   
ATOM   1283  O   GLU A 167      -1.837 -11.400 -24.282  1.00  0.00          O   
ATOM   1284  CG  GLU A 167      -5.232 -11.150 -22.780  1.00  0.00          C   
ATOM   1285  CD  GLU A 167      -6.476 -10.318 -23.048  1.00  0.00          C   
ATOM   1286  OE1 GLU A 167      -6.367  -9.075 -23.139  1.00  0.00          O   
ATOM   1287  OE2 GLU A 167      -7.570 -10.915 -23.165  1.00  0.00          O   
ATOM   1288  N   ASP A 168      -2.308 -13.235 -23.226  1.00  0.00          N   
ATOM   1289  CA  ASP A 168      -1.919 -14.168 -24.278  1.00  0.00          C   
ATOM   1290  C   ASP A 168      -0.472 -13.938 -24.708  1.00  0.00          C   
ATOM   1291  CB  ASP A 168      -2.852 -14.039 -25.483  1.00  0.00          C   
ATOM   1292  O   ASP A 168      -0.162 -13.963 -25.901  1.00  0.00          O   
ATOM   1293  CG  ASP A 168      -4.284 -14.437 -25.170  1.00  0.00          C   
ATOM   1294  OD1 ASP A 168      -5.222 -13.831 -25.730  1.00  0.00          O   
ATOM   1295  OD2 ASP A 168      -4.475 -15.363 -24.352  1.00  0.00          O   
ATOM   1296  N   GLY A 169       0.378 -13.615 -23.661  1.00  0.00          N   
ATOM   1297  CA  GLY A 169       1.802 -13.483 -23.928  1.00  0.00          C   
ATOM   1298  C   GLY A 169       2.181 -12.123 -24.482  1.00  0.00          C   
ATOM   1299  O   GLY A 169       3.340 -11.889 -24.830  1.00  0.00          O   
ATOM   1300  N   VAL A 170       1.173 -11.220 -24.645  1.00  0.00          N   
ATOM   1301  CA  VAL A 170       1.451  -9.891 -25.180  1.00  0.00          C   
ATOM   1302  C   VAL A 170       1.131  -8.832 -24.128  1.00  0.00          C   
ATOM   1303  CB  VAL A 170       0.648  -9.620 -26.472  1.00  0.00          C   
ATOM   1304  O   VAL A 170       0.124  -8.932 -23.423  1.00  0.00          O   
ATOM   1305  CG1 VAL A 170       0.954  -8.226 -27.016  1.00  0.00          C   
ATOM   1306  CG2 VAL A 170       0.952 -10.686 -27.523  1.00  0.00          C   
ATOM   1307  N   THR A 171       2.053  -7.976 -23.977  1.00  0.00          N   
ATOM   1308  CA  THR A 171       1.846  -6.867 -23.053  1.00  0.00          C   
ATOM   1309  C   THR A 171       0.857  -5.859 -23.631  1.00  0.00          C   
ATOM   1310  CB  THR A 171       3.173  -6.158 -22.725  1.00  0.00          C   
ATOM   1311  O   THR A 171       1.042  -5.370 -24.747  1.00  0.00          O   
ATOM   1312  CG2 THR A 171       2.958  -5.020 -21.732  1.00  0.00          C   
ATOM   1313  OG1 THR A 171       4.087  -7.105 -22.158  1.00  0.00          O   
ATOM   1314  N   LYS A 172      -0.220  -5.669 -22.883  1.00  0.00          N   
ATOM   1315  CA  LYS A 172      -1.215  -4.669 -23.260  1.00  0.00          C   
ATOM   1316  C   LYS A 172      -1.232  -3.510 -22.267  1.00  0.00          C   
ATOM   1317  CB  LYS A 172      -2.604  -5.301 -23.351  1.00  0.00          C   
ATOM   1318  O   LYS A 172      -0.846  -3.673 -21.107  1.00  0.00          O   
ATOM   1319  CG  LYS A 172      -2.720  -6.393 -24.405  1.00  0.00          C   
ATOM   1320  CD  LYS A 172      -4.154  -6.886 -24.543  1.00  0.00          C   
ATOM   1321  CE  LYS A 172      -4.280  -7.941 -25.634  1.00  0.00          C   
ATOM   1322  NZ  LYS A 172      -5.700  -8.358 -25.841  1.00  0.00          N   
ATOM   1323  N   SER A 173      -1.325  -2.368 -22.806  1.00  0.00          N   
ATOM   1324  CA  SER A 173      -1.442  -1.178 -21.969  1.00  0.00          C   
ATOM   1325  C   SER A 173      -2.815  -0.530 -22.119  1.00  0.00          C   
ATOM   1326  CB  SER A 173      -0.350  -0.167 -22.320  1.00  0.00          C   
ATOM   1327  O   SER A 173      -3.418  -0.584 -23.193  1.00  0.00          O   
ATOM   1328  OG  SER A 173      -0.430   0.207 -23.684  1.00  0.00          O   
ATOM   1329  N   ASP A 174      -3.338  -0.380 -21.075  1.00  0.00          N   
ATOM   1330  CA  ASP A 174      -4.630   0.300 -21.062  1.00  0.00          C   
ATOM   1331  C   ASP A 174      -4.627   1.467 -20.077  1.00  0.00          C   
ATOM   1332  CB  ASP A 174      -5.749  -0.682 -20.712  1.00  0.00          C   
ATOM   1333  O   ASP A 174      -3.834   1.488 -19.134  1.00  0.00          O   
ATOM   1334  CG  ASP A 174      -7.118  -0.209 -21.168  1.00  0.00          C   
ATOM   1335  OD1 ASP A 174      -8.137  -0.811 -20.767  1.00  0.00          O   
ATOM   1336  OD2 ASP A 174      -7.178   0.774 -21.938  1.00  0.00          O   
ATOM   1337  N   CYS A 175      -5.254   2.474 -20.569  1.00  0.00          N   
ATOM   1338  CA  CYS A 175      -5.511   3.614 -19.696  1.00  0.00          C   
ATOM   1339  C   CYS A 175      -6.886   3.506 -19.049  1.00  0.00          C   
ATOM   1340  CB  CYS A 175      -5.407   4.922 -20.479  1.00  0.00          C   
ATOM   1341  O   CYS A 175      -7.906   3.530 -19.740  1.00  0.00          O   
ATOM   1342  SG  CYS A 175      -5.469   6.399 -19.441  1.00  0.00          S   
ATOM   1343  N   ASP A 176      -6.926   3.117 -17.897  1.00  0.00          N   
ATOM   1344  CA  ASP A 176      -8.216   2.947 -17.236  1.00  0.00          C   
ATOM   1345  C   ASP A 176      -8.579   4.181 -16.413  1.00  0.00          C   
ATOM   1346  CB  ASP A 176      -8.202   1.705 -16.343  1.00  0.00          C   
ATOM   1347  O   ASP A 176      -8.390   4.199 -15.195  1.00  0.00          O   
ATOM   1348  CG  ASP A 176      -9.574   1.352 -15.795  1.00  0.00          C   
ATOM   1349  OD1 ASP A 176      -9.681   0.413 -14.978  1.00  0.00          O   
ATOM   1350  OD2 ASP A 176     -10.557   2.018 -16.187  1.00  0.00          O   
ATOM   1351  N   CYS A 177      -8.999   5.207 -17.129  1.00  0.00          N   
ATOM   1352  CA  CYS A 177      -9.425   6.426 -16.450  1.00  0.00          C   
ATOM   1353  C   CYS A 177     -10.930   6.422 -16.214  1.00  0.00          C   
ATOM   1354  CB  CYS A 177      -9.030   7.658 -17.264  1.00  0.00          C   
ATOM   1355  O   CYS A 177     -11.489   7.406 -15.726  1.00  0.00          O   
ATOM   1356  SG  CYS A 177      -7.251   7.814 -17.535  1.00  0.00          S   
ATOM   1357  N   GLU A 178     -11.529   5.450 -16.815  1.00  0.00          N   
ATOM   1358  CA  GLU A 178     -12.986   5.385 -16.754  1.00  0.00          C   
ATOM   1359  C   GLU A 178     -13.473   5.263 -15.313  1.00  0.00          C   
ATOM   1360  CB  GLU A 178     -13.508   4.211 -17.586  1.00  0.00          C   
ATOM   1361  O   GLU A 178     -14.584   5.686 -14.990  1.00  0.00          O   
ATOM   1362  CG  GLU A 178     -13.379   4.417 -19.089  1.00  0.00          C   
ATOM   1363  CD  GLU A 178     -13.985   3.285 -19.903  1.00  0.00          C   
ATOM   1364  OE1 GLU A 178     -14.377   2.254 -19.312  1.00  0.00          O   
ATOM   1365  OE2 GLU A 178     -14.069   3.431 -21.143  1.00  0.00          O   
ATOM   1366  N   HIS A 179     -12.602   4.539 -14.596  1.00  0.00          N   
ATOM   1367  CA  HIS A 179     -13.083   4.370 -13.230  1.00  0.00          C   
ATOM   1368  C   HIS A 179     -12.913   5.654 -12.423  1.00  0.00          C   
ATOM   1369  CB  HIS A 179     -12.350   3.217 -12.542  1.00  0.00          C   
ATOM   1370  O   HIS A 179     -13.259   5.699 -11.241  1.00  0.00          O   
ATOM   1371  CG  HIS A 179     -12.672   1.874 -13.117  1.00  0.00          C   
ATOM   1372  CD2 HIS A 179     -11.913   1.007 -13.828  1.00  0.00          C   
ATOM   1373  ND1 HIS A 179     -13.911   1.286 -12.986  1.00  0.00          N   
ATOM   1374  CE1 HIS A 179     -13.900   0.111 -13.593  1.00  0.00          C   
ATOM   1375  NE2 HIS A 179     -12.700  -0.082 -14.113  1.00  0.00          N   
ATOM   1376  N   SER A 180     -12.761   6.762 -13.153  1.00  0.00          N   
ATOM   1377  CA  SER A 180     -12.625   8.074 -12.529  1.00  0.00          C   
ATOM   1378  C   SER A 180     -13.967   8.797 -12.465  1.00  0.00          C   
ATOM   1379  CB  SER A 180     -11.612   8.928 -13.291  1.00  0.00          C   
ATOM   1380  O   SER A 180     -14.740   8.767 -13.424  1.00  0.00          O   
ATOM   1381  OG  SER A 180     -12.114   9.284 -14.568  1.00  0.00          O   
ATOM   1382  N   PRO A 181     -14.719   8.802 -11.393  1.00  0.00          N   
ATOM   1383  CA  PRO A 181     -15.790   9.799 -11.316  1.00  0.00          C   
ATOM   1384  C   PRO A 181     -15.334  11.190 -11.748  1.00  0.00          C   
ATOM   1385  CB  PRO A 181     -16.178   9.786  -9.836  1.00  0.00          C   
ATOM   1386  O   PRO A 181     -14.337  11.704 -11.233  1.00  0.00          O   
ATOM   1387  CG  PRO A 181     -14.965   9.275  -9.127  1.00  0.00          C   
ATOM   1388  CD  PRO A 181     -14.184   8.416 -10.079  1.00  0.00          C   
ATOM   1389  N   GLY A 182     -15.240  11.453 -13.029  1.00  0.00          N   
ATOM   1390  CA  GLY A 182     -15.037  12.822 -13.476  1.00  0.00          C   
ATOM   1391  C   GLY A 182     -15.937  13.820 -12.770  1.00  0.00          C   
ATOM   1392  O   GLY A 182     -16.871  13.431 -12.066  1.00  0.00          O   
ATOM   1393  N   PRO A 183     -15.396  14.822 -12.165  1.00  0.00          N   
ATOM   1394  CA  PRO A 183     -16.219  15.888 -11.589  1.00  0.00          C   
ATOM   1395  C   PRO A 183     -17.636  15.913 -12.158  1.00  0.00          C   
ATOM   1396  CB  PRO A 183     -15.458  17.162 -11.964  1.00  0.00          C   
ATOM   1397  O   PRO A 183     -17.838  15.604 -13.335  1.00  0.00          O   
ATOM   1398  CG  PRO A 183     -14.695  16.803 -13.198  1.00  0.00          C   
ATOM   1399  CD  PRO A 183     -14.401  15.330 -13.164  1.00  0.00          C   
ATOM   1400  N   SER A 184     -18.521  15.085 -11.531  1.00  0.00          N   
ATOM   1401  CA  SER A 184     -19.918  15.360 -11.852  1.00  0.00          C   
ATOM   1402  C   SER A 184     -20.093  16.779 -12.385  1.00  0.00          C   
ATOM   1403  CB  SER A 184     -20.801  15.157 -10.620  1.00  0.00          C   
ATOM   1404  O   SER A 184     -19.543  17.730 -11.826  1.00  0.00          O   
ATOM   1405  OG  SER A 184     -20.375  15.985  -9.553  1.00  0.00          O   
ATOM   1406  N   GLU A 185     -19.658  16.958 -13.662  1.00  0.00          N   
ATOM   1407  CA  GLU A 185     -20.167  18.200 -14.237  1.00  0.00          C   
ATOM   1408  C   GLU A 185     -21.492  18.603 -13.597  1.00  0.00          C   
ATOM   1409  CB  GLU A 185     -20.336  18.061 -15.752  1.00  0.00          C   
ATOM   1410  O   GLU A 185     -22.450  17.827 -13.598  1.00  0.00          O   
ATOM   1411  CG  GLU A 185     -19.029  17.836 -16.499  1.00  0.00          C   
ATOM   1412  CD  GLU A 185     -18.110  19.046 -16.478  1.00  0.00          C   
ATOM   1413  OE1 GLU A 185     -18.546  20.132 -16.032  1.00  0.00          O   
ATOM   1414  OE2 GLU A 185     -16.944  18.908 -16.911  1.00  0.00          O   
ATOM   1415  N   HIS A 186     -21.419  18.961 -12.324  1.00  0.00          N   
ATOM   1416  CA  HIS A 186     -22.672  19.612 -11.958  1.00  0.00          C   
ATOM   1417  C   HIS A 186     -23.102  20.617 -13.022  1.00  0.00          C   
ATOM   1418  CB  HIS A 186     -22.539  20.307 -10.602  1.00  0.00          C   
ATOM   1419  O   HIS A 186     -22.311  21.471 -13.430  1.00  0.00          O   
ATOM   1420  CG  HIS A 186     -22.402  19.359  -9.453  1.00  0.00          C   
ATOM   1421  CD2 HIS A 186     -21.354  19.097  -8.637  1.00  0.00          C   
ATOM   1422  ND1 HIS A 186     -23.431  18.543  -9.034  1.00  0.00          N   
ATOM   1423  CE1 HIS A 186     -23.020  17.819  -8.007  1.00  0.00          C   
ATOM   1424  NE2 HIS A 186     -21.763  18.136  -7.746  1.00  0.00          N   
ATOM   1425  N   HIS A 187     -23.592  20.072 -14.139  1.00  0.00          N   
ATOM   1426  CA  HIS A 187     -24.308  20.983 -15.025  1.00  0.00          C   
ATOM   1427  C   HIS A 187     -24.996  22.092 -14.235  1.00  0.00          C   
ATOM   1428  CB  HIS A 187     -25.335  20.219 -15.862  1.00  0.00          C   
ATOM   1429  O   HIS A 187     -25.860  21.819 -13.399  1.00  0.00          O   
ATOM   1430  CG  HIS A 187     -24.723  19.267 -16.840  1.00  0.00          C   
ATOM   1431  CD2 HIS A 187     -24.703  17.913 -16.868  1.00  0.00          C   
ATOM   1432  ND1 HIS A 187     -24.026  19.687 -17.952  1.00  0.00          N   
ATOM   1433  CE1 HIS A 187     -23.603  18.630 -18.624  1.00  0.00          C   
ATOM   1434  NE2 HIS A 187     -24.000  17.541 -17.988  1.00  0.00          N   
ATOM   1435  N   HIS A 188     -24.187  22.915 -13.610  1.00  0.00          N   
ATOM   1436  CA  HIS A 188     -24.905  24.094 -13.140  1.00  0.00          C   
ATOM   1437  C   HIS A 188     -25.814  24.656 -14.228  1.00  0.00          C   
ATOM   1438  CB  HIS A 188     -23.923  25.168 -12.669  1.00  0.00          C   
ATOM   1439  O   HIS A 188     -25.380  24.849 -15.366  1.00  0.00          O   
ATOM   1440  CG  HIS A 188     -23.207  24.814 -11.404  1.00  0.00          C   
ATOM   1441  CD2 HIS A 188     -21.913  24.489 -11.176  1.00  0.00          C   
ATOM   1442  ND1 HIS A 188     -23.839  24.765 -10.181  1.00  0.00          N   
ATOM   1443  CE1 HIS A 188     -22.961  24.425  -9.252  1.00  0.00          C   
ATOM   1444  NE2 HIS A 188     -21.785  24.251  -9.830  1.00  0.00          N   
ATOM   1445  N   HIS A 189     -26.993  24.045 -14.412  1.00  0.00          N   
ATOM   1446  CA  HIS A 189     -28.031  24.708 -15.193  1.00  0.00          C   
ATOM   1447  C   HIS A 189     -28.031  26.213 -14.944  1.00  0.00          C   
ATOM   1448  CB  HIS A 189     -29.406  24.122 -14.865  1.00  0.00          C   
ATOM   1449  O   HIS A 189     -27.980  26.656 -13.795  1.00  0.00          O   
ATOM   1450  CG  HIS A 189     -29.586  22.714 -15.335  1.00  0.00          C   
ATOM   1451  CD2 HIS A 189     -29.619  21.546 -14.652  1.00  0.00          C   
ATOM   1452  ND1 HIS A 189     -29.755  22.390 -16.664  1.00  0.00          N   
ATOM   1453  CE1 HIS A 189     -29.887  21.079 -16.778  1.00  0.00          C   
ATOM   1454  NE2 HIS A 189     -29.808  20.543 -15.572  1.00  0.00          N   
ATOM   1455  N   HIS A 190     -27.150  26.911 -15.639  1.00  0.00          N   
ATOM   1456  CA  HIS A 190     -27.271  28.363 -15.688  1.00  0.00          C   
ATOM   1457  C   HIS A 190     -28.733  28.796 -15.667  1.00  0.00          C   
ATOM   1458  CB  HIS A 190     -26.577  28.917 -16.934  1.00  0.00          C   
ATOM   1459  O   HIS A 190     -29.546  28.288 -16.443  1.00  0.00          O   
ATOM   1460  CG  HIS A 190     -25.087  28.794 -16.896  1.00  0.00          C   
ATOM   1461  CD2 HIS A 190     -24.243  27.997 -17.592  1.00  0.00          C   
ATOM   1462  ND1 HIS A 190     -24.299  29.553 -16.058  1.00  0.00          N   
ATOM   1463  CE1 HIS A 190     -23.030  29.227 -16.242  1.00  0.00          C   
ATOM   1464  NE2 HIS A 190     -22.969  28.285 -17.168  1.00  0.00          N   
ATOM   1465  N   HIS A 191     -29.301  28.820 -14.496  1.00  0.00          N   
ATOM   1466  CA  HIS A 191     -30.497  29.651 -14.423  1.00  0.00          C   
ATOM   1467  C   HIS A 191     -30.240  31.039 -15.001  1.00  0.00          C   
ATOM   1468  CB  HIS A 191     -30.981  29.766 -12.976  1.00  0.00          C   
ATOM   1469  O   HIS A 191     -29.144  31.584 -14.855  1.00  0.00          O   
ATOM   1470  CG  HIS A 191     -31.644  28.528 -12.465  1.00  0.00          C   
ATOM   1471  CD2 HIS A 191     -31.230  27.603 -11.566  1.00  0.00          C   
ATOM   1472  ND1 HIS A 191     -32.892  28.123 -12.888  1.00  0.00          N   
ATOM   1473  CE1 HIS A 191     -33.217  27.000 -12.270  1.00  0.00          C   
ATOM   1474  NE2 HIS A 191     -32.226  26.664 -11.462  1.00  0.00          N   
TER    1475      HIS A 191
ENDMDL
END
