# Supplementary material for: Peptide binder design with inverse folding and protein structure prediction
Source: Commun Chem. 2023 Oct 25;6:229. doi: 10.1038/s42004-023-01029-7 (PMC10600234; doi:10.1038/s42004-023-01029-7)
Supplement: Supplementary file 9 — Supplementary Software [file 42004_2023_1029_MOESM9_ESM.zip › binder_design/src/AF2/alphafold/relax/testdata/with_violations.pdb]

MODEL        0
ATOM      1  N   SER A   1      23.291   1.505   0.613  1.00  6.08          N   
ATOM      2  CA  SER A   1      22.518   0.883  -0.457  1.00  6.08          C   
ATOM      3  C   SER A   1      21.020   1.015  -0.206  1.00  6.08          C   
ATOM      4  CB  SER A   1      22.891  -0.593  -0.601  1.00  6.08          C   
ATOM      5  O   SER A   1      20.593   1.246   0.928  1.00  6.08          O   
ATOM      6  OG  SER A   1      22.364  -1.352   0.474  1.00  6.08          O   
ATOM      7  N   PHE A   2      20.180   1.317  -1.280  1.00  6.08          N   
ATOM      8  CA  PHE A   2      18.725   1.321  -1.187  1.00  6.08          C   
ATOM      9  C   PHE A   2      18.244   0.288  -0.175  1.00  6.08          C   
ATOM     10  CB  PHE A   2      18.097   1.046  -2.557  1.00  6.08          C   
ATOM     11  O   PHE A   2      17.437   0.600   0.703  1.00  6.08          O   
ATOM     12  CG  PHE A   2      16.601   0.880  -2.517  1.00  6.08          C   
ATOM     13  CD1 PHE A   2      15.765   1.989  -2.519  1.00  6.08          C   
ATOM     14  CD2 PHE A   2      16.033  -0.386  -2.478  1.00  6.08          C   
ATOM     15  CE1 PHE A   2      14.380   1.838  -2.482  1.00  6.08          C   
ATOM     16  CE2 PHE A   2      14.650  -0.545  -2.441  1.00  6.08          C   
ATOM     17  CZ  PHE A   2      13.826   0.569  -2.442  1.00  6.08          C   
ATOM     18  N   GLU A   3      18.695  -0.904  -0.178  1.00  6.08          N   
ATOM     19  CA  GLU A   3      18.305  -2.028   0.668  1.00  6.08          C   
ATOM     20  C   GLU A   3      18.535  -1.714   2.144  1.00  6.08          C   
ATOM     21  CB  GLU A   3      19.073  -3.291   0.273  1.00  6.08          C   
ATOM     22  O   GLU A   3      17.664  -1.961   2.980  1.00  6.08          O   
ATOM     23  CG  GLU A   3      18.413  -4.088  -0.843  1.00  6.08          C   
ATOM     24  CD  GLU A   3      19.408  -4.840  -1.713  1.00  6.08          C   
ATOM     25  OE1 GLU A   3      18.977  -5.585  -2.622  1.00  6.08          O   
ATOM     26  OE2 GLU A   3      20.628  -4.683  -1.482  1.00  6.08          O   
ATOM     27  N   GLU A   4      19.823  -1.305   2.459  1.00  6.08          N   
ATOM     28  CA  GLU A   4      20.190  -1.047   3.848  1.00  6.08          C   
ATOM     29  C   GLU A   4      19.315   0.044   4.456  1.00  6.08          C   
ATOM     30  CB  GLU A   4      21.666  -0.656   3.950  1.00  6.08          C   
ATOM     31  O   GLU A   4      18.868  -0.076   5.599  1.00  6.08          O   
ATOM     32  CG  GLU A   4      22.621  -1.841   3.913  1.00  6.08          C   
ATOM     33  CD  GLU A   4      24.085  -1.434   3.973  1.00  6.08          C   
ATOM     34  OE1 GLU A   4      24.957  -2.324   4.094  1.00  6.08          O   
ATOM     35  OE2 GLU A   4      24.361  -0.216   3.899  1.00  6.08          O   
ATOM     36  N   GLN A   5      19.061   1.102   3.590  1.00  6.08          N   
ATOM     37  CA  GLN A   5      18.207   2.189   4.056  1.00  6.08          C   
ATOM     38  C   GLN A   5      16.771   1.714   4.255  1.00  6.08          C   
ATOM     39  CB  GLN A   5      18.241   3.359   3.071  1.00  6.08          C   
ATOM     40  O   GLN A   5      16.113   2.097   5.225  1.00  6.08          O   
ATOM     41  CG  GLN A   5      19.395   4.326   3.304  1.00  6.08          C   
ATOM     42  CD  GLN A   5      19.384   5.496   2.338  1.00  6.08          C   
ATOM     43  NE2 GLN A   5      20.565   6.022   2.031  1.00  6.08          N   
ATOM     44  OE1 GLN A   5      18.323   5.922   1.871  1.00  6.08          O   
ATOM     45  N   PHE A   6      16.354   0.831   3.208  1.00  5.36          N   
ATOM     46  CA  PHE A   6      15.014   0.260   3.283  1.00  5.36          C   
ATOM     47  C   PHE A   6      14.844  -0.555   4.559  1.00  5.36          C   
ATOM     48  CB  PHE A   6      14.732  -0.616   2.059  1.00  5.36          C   
ATOM     49  O   PHE A   6      13.859  -0.388   5.282  1.00  5.36          O   
ATOM     50  CG  PHE A   6      13.331  -1.164   2.014  1.00  5.36          C   
ATOM     51  CD1 PHE A   6      12.278  -0.379   1.561  1.00  5.36          C   
ATOM     52  CD2 PHE A   6      13.068  -2.464   2.424  1.00  5.36          C   
ATOM     53  CE1 PHE A   6      10.980  -0.884   1.518  1.00  5.36          C   
ATOM     54  CE2 PHE A   6      11.774  -2.975   2.384  1.00  5.36          C   
ATOM     55  CZ  PHE A   6      10.731  -2.183   1.932  1.00  5.36          C   
ATOM     56  N   ILE A   7      15.772  -1.382   4.937  1.00  6.08          N   
ATOM     57  CA  ILE A   7      15.726  -2.220   6.131  1.00  6.08          C   
ATOM     58  C   ILE A   7      15.811  -1.345   7.379  1.00  6.08          C   
ATOM     59  CB  ILE A   7      16.864  -3.266   6.130  1.00  6.08          C   
ATOM     60  O   ILE A   7      15.052  -1.538   8.332  1.00  6.08          O   
ATOM     61  CG1 ILE A   7      16.652  -4.286   5.006  1.00  6.08          C   
ATOM     62  CG2 ILE A   7      16.957  -3.962   7.491  1.00  6.08          C   
ATOM     63  CD1 ILE A   7      17.837  -5.214   4.781  1.00  6.08          C   
ATOM     64  N   LYS A   8      16.750  -0.406   7.403  1.00  6.08          N   
ATOM     65  CA  LYS A   8      16.953   0.493   8.535  1.00  6.08          C   
ATOM     66  C   LYS A   8      15.689   1.294   8.836  1.00  6.08          C   
ATOM     67  CB  LYS A   8      18.122   1.442   8.265  1.00  6.08          C   
ATOM     68  O   LYS A   8      15.304   1.443   9.997  1.00  6.08          O   
ATOM     69  CG  LYS A   8      18.564   2.242   9.481  1.00  6.08          C   
ATOM     70  CD  LYS A   8      19.735   3.159   9.151  1.00  6.08          C   
ATOM     71  CE  LYS A   8      20.102   4.046  10.333  1.00  6.08          C   
ATOM     72  NZ  LYS A   8      21.192   5.007   9.987  1.00  6.08          N   
ATOM     73  N   ASN A   9      14.988   1.804   7.750  1.00  6.08          N   
ATOM     74  CA  ASN A   9      13.799   2.629   7.937  1.00  6.08          C   
ATOM     75  C   ASN A   9      12.593   1.788   8.349  1.00  6.08          C   
ATOM     76  CB  ASN A   9      13.486   3.416   6.663  1.00  6.08          C   
ATOM     77  O   ASN A   9      11.581   2.327   8.801  1.00  6.08          O   
ATOM     78  CG  ASN A   9      14.404   4.608   6.473  1.00  6.08          C   
ATOM     79  ND2 ASN A   9      14.484   5.105   5.244  1.00  6.08          N   
ATOM     80  OD1 ASN A   9      15.036   5.078   7.423  1.00  6.08          O   
ATOM     81  N   ASN A  10      12.800   0.438   8.337  1.00  6.08          N   
ATOM     82  CA  ASN A  10      11.572  -0.311   8.581  1.00  6.08          C   
ATOM     83  C   ASN A  10      11.753  -1.335   9.699  1.00  6.08          C   
ATOM     84  CB  ASN A  10      11.100  -1.002   7.300  1.00  6.08          C   
ATOM     85  O   ASN A  10      10.808  -2.039  10.060  1.00  6.08          O   
ATOM     86  CG  ASN A  10      10.549  -0.025   6.280  1.00  6.08          C   
ATOM     87  ND2 ASN A  10      11.285   0.176   5.193  1.00  6.08          N   
ATOM     88  OD1 ASN A  10       9.471   0.545   6.467  1.00  6.08          O   
ATOM     89  N   SER A  11      12.959  -1.512  10.211  1.00  6.08          N   
ATOM     90  CA  SER A  11      13.197  -2.465  11.291  1.00  6.08          C   
ATOM     91  C   SER A  11      12.666  -1.938  12.620  1.00  6.08          C   
ATOM     92  CB  SER A  11      14.690  -2.772  11.415  1.00  6.08          C   
ATOM     93  O   SER A  11      12.451  -2.709  13.557  1.00  6.08          O   
ATOM     94  OG  SER A  11      15.435  -1.581  11.601  1.00  6.08          O   
ATOM     95  N   ASP A  12      12.220  -0.675  12.710  1.00  6.08          N   
ATOM     96  CA  ASP A  12      11.747  -0.267  14.029  1.00  6.08          C   
ATOM     97  C   ASP A  12      10.304  -0.711  14.256  1.00  6.08          C   
ATOM     98  CB  ASP A  12      11.864   1.249  14.196  1.00  6.08          C   
ATOM     99  O   ASP A  12       9.847  -0.792  15.398  1.00  6.08          O   
ATOM    100  CG  ASP A  12      13.206   1.682  14.760  1.00  6.08          C   
ATOM    101  OD1 ASP A  12      13.586   2.861  14.592  1.00  6.08          O   
ATOM    102  OD2 ASP A  12      13.890   0.837  15.376  1.00  6.08          O   
ATOM    103  N   SER A  13       9.678  -1.277  13.274  1.00  6.08          N   
ATOM    104  CA  SER A  13       8.274  -1.520  13.587  1.00  6.08          C   
ATOM    105  C   SER A  13       8.041  -2.973  13.988  1.00  6.08          C   
ATOM    106  CB  SER A  13       7.389  -1.164  12.393  1.00  6.08          C   
ATOM    107  O   SER A  13       8.569  -3.889  13.355  1.00  6.08          O   
ATOM    108  OG  SER A  13       7.871  -1.776  11.209  1.00  6.08          O   
ATOM    109  N   ASN A  14       8.368  -3.385  15.178  1.00  6.08          N   
ATOM    110  CA  ASN A  14       7.591  -4.466  15.775  1.00  6.08          C   
ATOM    111  C   ASN A  14       6.843  -5.271  14.716  1.00  6.08          C   
ATOM    112  CB  ASN A  14       6.610  -3.912  16.812  1.00  6.08          C   
ATOM    113  O   ASN A  14       6.016  -6.122  15.047  1.00  6.08          O   
ATOM    114  CG  ASN A  14       7.250  -3.709  18.171  1.00  6.08          C   
ATOM    115  ND2 ASN A  14       6.608  -2.910  19.015  1.00  6.08          N   
ATOM    116  OD1 ASN A  14       8.313  -4.265  18.460  1.00  6.08          O   
ATOM    117  N   ILE A  15       7.204  -5.229  13.474  1.00  6.08          N   
ATOM    118  CA  ILE A  15       6.430  -5.995  12.502  1.00  6.08          C   
ATOM    119  C   ILE A  15       7.095  -7.349  12.265  1.00  6.08          C   
ATOM    120  CB  ILE A  15       6.282  -5.229  11.168  1.00  6.08          C   
ATOM    121  O   ILE A  15       8.306  -7.422  12.045  1.00  6.08          O   
ATOM    122  CG1 ILE A  15       5.583  -3.885  11.398  1.00  6.08          C   
ATOM    123  CG2 ILE A  15       5.520  -6.074  10.143  1.00  6.08          C   
ATOM    124  CD1 ILE A  15       5.473  -3.022  10.149  1.00  6.08          C   
ATOM    125  N   LEU A  16       6.669  -8.397  13.068  1.00  6.08          N   
ATOM    126  CA  LEU A  16       6.808  -9.846  12.972  1.00  6.08          C   
ATOM    127  C   LEU A  16       6.967 -10.281  11.519  1.00  6.08          C   
ATOM    128  CB  LEU A  16       5.597 -10.544  13.596  1.00  6.08          C   
ATOM    129  O   LEU A  16       6.238  -9.812  10.643  1.00  6.08          O   
ATOM    130  CG  LEU A  16       5.559 -10.598  15.125  1.00  6.08          C   
ATOM    131  CD1 LEU A  16       4.134 -10.839  15.611  1.00  6.08          C   
ATOM    132  CD2 LEU A  16       6.498 -11.682  15.644  1.00  6.08          C   
ATOM    133  N   ALA A  17       8.248 -10.386  11.036  1.00  6.08          N   
ATOM    134  CA  ALA A  17       8.700 -10.996   9.788  1.00  6.08          C   
ATOM    135  C   ALA A  17       7.863 -12.224   9.444  1.00  6.08          C   
ATOM    136  CB  ALA A  17      10.177 -11.372   9.884  1.00  6.08          C   
ATOM    137  O   ALA A  17       7.473 -12.986  10.332  1.00  6.08          O   
ATOM    138  N   PRO A  18       7.023 -12.218   8.206  1.00  6.08          N   
ATOM    139  CA  PRO A  18       6.298 -13.437   7.841  1.00  6.08          C   
ATOM    140  C   PRO A  18       7.204 -14.499   7.222  1.00  6.08          C   
ATOM    141  CB  PRO A  18       5.264 -12.942   6.826  1.00  6.08          C   
ATOM    142  O   PRO A  18       8.307 -14.186   6.767  1.00  6.08          O   
ATOM    143  CG  PRO A  18       5.663 -11.532   6.531  1.00  6.08          C   
ATOM    144  CD  PRO A  18       6.762 -11.140   7.476  1.00  6.08          C   
ATOM    145  N   LYS A  19       6.910 -15.813   7.261  1.00  6.08          N   
ATOM    146  CA  LYS A  19       7.401 -17.032   6.627  1.00  6.08          C   
ATOM    147  C   LYS A  19       6.700 -17.279   5.294  1.00  6.08          C   
ATOM    148  CB  LYS A  19       7.206 -18.235   7.552  1.00  6.08          C   
ATOM    149  O   LYS A  19       5.494 -17.054   5.170  1.00  6.08          O   
ATOM    150  CG  LYS A  19       8.289 -18.383   8.610  1.00  6.08          C   
ATOM    151  CD  LYS A  19       8.149 -19.695   9.372  1.00  6.08          C   
ATOM    152  CE  LYS A  19       9.213 -19.830  10.454  1.00  6.08          C   
ATOM    153  NZ  LYS A  19       9.104 -21.132  11.178  1.00  6.08          N   
ATOM    154  N   VAL A  20       7.272 -17.218   4.055  1.00  6.08          N   
ATOM    155  CA  VAL A  20       6.741 -17.404   2.708  1.00  6.08          C   
ATOM    156  C   VAL A  20       7.061 -18.814   2.217  1.00  6.08          C   
ATOM    157  CB  VAL A  20       7.307 -16.355   1.725  1.00  6.08          C   
ATOM    158  O   VAL A  20       8.148 -19.336   2.476  1.00  6.08          O   
ATOM    159  CG1 VAL A  20       6.686 -16.524   0.339  1.00  6.08          C   
ATOM    160  CG2 VAL A  20       7.064 -14.943   2.254  1.00  6.08          C   
ATOM    161  N   SER A  21       6.082 -19.480   1.504  1.00  6.08          N   
ATOM    162  CA  SER A  21       6.281 -20.787   0.888  1.00  6.08          C   
ATOM    163  C   SER A  21       7.315 -20.720  -0.230  1.00  6.08          C   
ATOM    164  CB  SER A  21       4.960 -21.329   0.340  1.00  6.08          C   
ATOM    165  O   SER A  21       7.458 -19.688  -0.889  1.00  6.08          O   
ATOM    166  OG  SER A  21       4.811 -20.999  -1.030  1.00  6.08          O   
ATOM    167  N   GLN A  22       8.094 -21.778  -0.457  1.00  6.08          N   
ATOM    168  CA  GLN A  22       9.146 -22.023  -1.437  1.00  6.08          C   
ATOM    169  C   GLN A  22       8.608 -21.912  -2.861  1.00  6.08          C   
ATOM    170  CB  GLN A  22       9.774 -23.400  -1.218  1.00  6.08          C   
ATOM    171  O   GLN A  22       9.307 -21.436  -3.758  1.00  6.08          O   
ATOM    172  CG  GLN A  22      11.028 -23.375  -0.356  1.00  6.08          C   
ATOM    173  CD  GLN A  22      11.900 -24.601  -0.550  1.00  6.08          C   
ATOM    174  NE2 GLN A  22      13.017 -24.654   0.167  1.00  6.08          N   
ATOM    175  OE1 GLN A  22      11.570 -25.495  -1.337  1.00  6.08          O   
ATOM    176  N   SER A  23       7.326 -22.350  -3.087  1.00  6.08          N   
ATOM    177  CA  SER A  23       6.818 -22.344  -4.455  1.00  6.08          C   
ATOM    178  C   SER A  23       6.627 -20.921  -4.968  1.00  6.08          C   
ATOM    179  CB  SER A  23       5.494 -23.106  -4.539  1.00  6.08          C   
ATOM    180  O   SER A  23       6.916 -20.631  -6.131  1.00  6.08          O   
ATOM    181  OG  SER A  23       4.496 -22.467  -3.762  1.00  6.08          O   
ATOM    182  N   VAL A  24       6.156 -19.987  -4.125  1.00  6.08          N   
ATOM    183  CA  VAL A  24       5.987 -18.582  -4.483  1.00  6.08          C   
ATOM    184  C   VAL A  24       7.353 -17.938  -4.708  1.00  6.08          C   
ATOM    185  CB  VAL A  24       5.206 -17.809  -3.397  1.00  6.08          C   
ATOM    186  O   VAL A  24       7.534 -17.165  -5.652  1.00  6.08          O   
ATOM    187  CG1 VAL A  24       5.211 -16.310  -3.691  1.00  6.08          C   
ATOM    188  CG2 VAL A  24       3.775 -18.332  -3.296  1.00  6.08          C   
ATOM    189  N   ILE A  25       8.365 -18.356  -3.827  1.00  6.08          N   
ATOM    190  CA  ILE A  25       9.724 -17.836  -3.937  1.00  6.08          C   
ATOM    191  C   ILE A  25      10.325 -18.244  -5.280  1.00  6.08          C   
ATOM    192  CB  ILE A  25      10.616 -18.332  -2.777  1.00  6.08          C   
ATOM    193  O   ILE A  25      11.011 -17.450  -5.928  1.00  6.08          O   
ATOM    194  CG1 ILE A  25      10.127 -17.755  -1.444  1.00  6.08          C   
ATOM    195  CG2 ILE A  25      12.081 -17.966  -3.028  1.00  6.08          C   
ATOM    196  CD1 ILE A  25      10.848 -18.316  -0.226  1.00  6.08          C   
ATOM    197  N   LYS A  26       9.942 -19.394  -5.728  1.00  6.08          N   
ATOM    198  CA  LYS A  26      10.533 -19.885  -6.969  1.00  6.08          C   
ATOM    199  C   LYS A  26       9.961 -19.150  -8.178  1.00  6.08          C   
ATOM    200  CB  LYS A  26      10.303 -21.391  -7.115  1.00  6.08          C   
ATOM    201  O   LYS A  26      10.615 -19.055  -9.219  1.00  6.08          O   
ATOM    202  CG  LYS A  26      11.247 -22.244  -6.281  1.00  6.08          C   
ATOM    203  CD  LYS A  26      11.022 -23.730  -6.527  1.00  6.08          C   
ATOM    204  CE  LYS A  26      11.909 -24.587  -5.634  1.00  6.08          C   
ATOM    205  NZ  LYS A  26      11.672 -26.045  -5.852  1.00  6.08          N   
ATOM    206  N   SER A  27       8.716 -18.585  -8.016  1.00  6.08          N   
ATOM    207  CA  SER A  27       8.115 -17.884  -9.146  1.00  6.08          C   
ATOM    208  C   SER A  27       8.597 -16.439  -9.220  1.00  6.08          C   
ATOM    209  CB  SER A  27       6.589 -17.917  -9.047  1.00  6.08          C   
ATOM    210  O   SER A  27       8.389 -15.761 -10.229  1.00  6.08          O   
ATOM    211  OG  SER A  27       6.145 -17.239  -7.885  1.00  6.08          O   
ATOM    212  N   ILE A  28       9.326 -16.021  -8.127  1.00  6.08          N   
ATOM    213  CA  ILE A  28       9.655 -14.600  -8.095  1.00  6.08          C   
ATOM    214  C   ILE A  28      11.013 -14.370  -8.753  1.00  6.08          C   
ATOM    215  CB  ILE A  28       9.660 -14.055  -6.649  1.00  6.08          C   
ATOM    216  O   ILE A  28      12.005 -15.000  -8.381  1.00  6.08          O   
ATOM    217  CG1 ILE A  28       8.282 -14.238  -6.004  1.00  6.08          C   
ATOM    218  CG2 ILE A  28      10.082 -12.583  -6.629  1.00  6.08          C   
ATOM    219  CD1 ILE A  28       8.241 -13.892  -4.522  1.00  6.08          C   
ATOM    220  N   LYS A  29      11.102 -13.748  -9.982  1.00  6.08          N   
ATOM    221  CA  LYS A  29      12.253 -13.354 -10.790  1.00  6.08          C   
ATOM    222  C   LYS A  29      12.954 -12.137 -10.192  1.00  6.08          C   
ATOM    223  CB  LYS A  29      11.825 -13.058 -12.228  1.00  6.08          C   
ATOM    224  O   LYS A  29      12.302 -11.156  -9.829  1.00  6.08          O   
ATOM    225  CG  LYS A  29      11.657 -14.299 -13.092  1.00  6.08          C   
ATOM    226  CD  LYS A  29      11.456 -13.937 -14.557  1.00  6.08          C   
ATOM    227  CE  LYS A  29      11.272 -15.178 -15.421  1.00  6.08          C   
ATOM    228  NZ  LYS A  29      11.145 -14.832 -16.868  1.00  6.08          N   
ATOM    229  N   GLY A  30      13.888 -12.322  -9.217  1.00  6.08          N   
ATOM    230  CA  GLY A  30      14.719 -11.185  -8.854  1.00  6.08          C   
ATOM    231  C   GLY A  30      14.960 -11.074  -7.361  1.00  6.08          C   
ATOM    232  O   GLY A  30      14.940  -9.975  -6.804  1.00  6.08          O   
ATOM    233  N   ILE A  31      15.279 -12.138  -6.638  1.00  6.08          N   
ATOM    234  CA  ILE A  31      15.591 -12.164  -5.214  1.00  6.08          C   
ATOM    235  C   ILE A  31      16.885 -11.396  -4.954  1.00  6.08          C   
ATOM    236  CB  ILE A  31      15.713 -13.612  -4.689  1.00  6.08          C   
ATOM    237  O   ILE A  31      17.945 -11.761  -5.468  1.00  6.08          O   
ATOM    238  CG1 ILE A  31      14.396 -14.369  -4.897  1.00  6.08          C   
ATOM    239  CG2 ILE A  31      16.121 -13.619  -3.212  1.00  6.08          C   
ATOM    240  CD1 ILE A  31      14.475 -15.853  -4.565  1.00  6.08          C   
ATOM    241  N   LYS A  32      16.933 -10.089  -4.574  1.00  6.08          N   
ATOM    242  CA  LYS A  32      18.183  -9.378  -4.323  1.00  6.08          C   
ATOM    243  C   LYS A  32      18.755  -9.738  -2.954  1.00  6.08          C   
ATOM    244  CB  LYS A  32      17.970  -7.867  -4.420  1.00  6.08          C   
ATOM    245  O   LYS A  32      19.969  -9.892  -2.804  1.00  6.08          O   
ATOM    246  CG  LYS A  32      18.023  -7.324  -5.841  1.00  6.08          C   
ATOM    247  CD  LYS A  32      18.626  -5.926  -5.883  1.00  6.08          C   
ATOM    248  CE  LYS A  32      18.645  -5.367  -7.300  1.00  6.08          C   
ATOM    249  NZ  LYS A  32      19.320  -4.036  -7.361  1.00  6.08          N   
ATOM    250  N   SER A  33      17.909 -10.205  -1.893  1.00  6.08          N   
ATOM    251  CA  SER A  33      18.320 -10.572  -0.542  1.00  6.08          C   
ATOM    252  C   SER A  33      17.215 -11.331   0.185  1.00  6.08          C   
ATOM    253  CB  SER A  33      18.707  -9.328   0.258  1.00  6.08          C   
ATOM    254  O   SER A  33      16.099 -11.450  -0.324  1.00  6.08          O   
ATOM    255  OG  SER A  33      17.560  -8.560   0.581  1.00  6.08          O   
ATOM    256  N   LYS A  34      17.506 -12.068   1.188  1.00  6.08          N   
ATOM    257  CA  LYS A  34      16.610 -12.918   1.967  1.00  6.08          C   
ATOM    258  C   LYS A  34      15.403 -12.131   2.468  1.00  6.08          C   
ATOM    259  CB  LYS A  34      17.356 -13.542   3.148  1.00  6.08          C   
ATOM    260  O   LYS A  34      14.341 -12.706   2.718  1.00  6.08          O   
ATOM    261  CG  LYS A  34      18.074 -14.840   2.810  1.00  6.08          C   
ATOM    262  CD  LYS A  34      18.733 -15.451   4.040  1.00  6.08          C   
ATOM    263  CE  LYS A  34      19.519 -16.707   3.689  1.00  6.08          C   
ATOM    264  NZ  LYS A  34      20.155 -17.318   4.894  1.00  6.08          N   
ATOM    265  N   HIS A  35      15.371 -10.863   2.266  1.00  5.36          N   
ATOM    266  CA  HIS A  35      14.261 -10.259   2.994  1.00  5.36          C   
ATOM    267  C   HIS A  35      13.500  -9.270   2.117  1.00  5.36          C   
ATOM    268  CB  HIS A  35      14.765  -9.560   4.258  1.00  5.36          C   
ATOM    269  O   HIS A  35      12.451  -8.760   2.515  1.00  5.36          O   
ATOM    270  CG  HIS A  35      15.436 -10.482   5.225  1.00  5.36          C   
ATOM    271  CD2 HIS A  35      16.730 -10.574   5.614  1.00  5.36          C   
ATOM    272  ND1 HIS A  35      14.755 -11.461   5.916  1.00  5.36          N   
ATOM    273  CE1 HIS A  35      15.604 -12.116   6.691  1.00  5.36          C   
ATOM    274  NE2 HIS A  35      16.808 -11.597   6.526  1.00  5.36          N   
ATOM    275  N   VAL A  36      14.059  -8.954   0.978  1.00  5.36          N   
ATOM    276  CA  VAL A  36      13.407  -7.973   0.118  1.00  5.36          C   
ATOM    277  C   VAL A  36      13.086  -8.603  -1.235  1.00  5.36          C   
ATOM    278  CB  VAL A  36      14.284  -6.715  -0.074  1.00  5.36          C   
ATOM    279  O   VAL A  36      13.962  -9.187  -1.878  1.00  5.36          O   
ATOM    280  CG1 VAL A  36      13.591  -5.709  -0.992  1.00  5.36          C   
ATOM    281  CG2 VAL A  36      14.605  -6.078   1.277  1.00  5.36          C   
ATOM    282  N   PHE A  37      11.770  -8.603  -1.484  1.00  5.36          N   
ATOM    283  CA  PHE A  37      11.361  -9.204  -2.749  1.00  5.36          C   
ATOM    284  C   PHE A  37      10.980  -8.129  -3.760  1.00  5.36          C   
ATOM    285  CB  PHE A  37      10.186 -10.163  -2.535  1.00  5.36          C   
ATOM    286  O   PHE A  37      10.245  -7.195  -3.434  1.00  5.36          O   
ATOM    287  CG  PHE A  37      10.500 -11.311  -1.614  1.00  5.36          C   
ATOM    288  CD1 PHE A  37      10.346 -11.180  -0.239  1.00  5.36          C   
ATOM    289  CD2 PHE A  37      10.949 -12.522  -2.124  1.00  5.36          C   
ATOM    290  CE1 PHE A  37      10.636 -12.242   0.616  1.00  5.36          C   
ATOM    291  CE2 PHE A  37      11.241 -13.587  -1.276  1.00  5.36          C   
ATOM    292  CZ  PHE A  37      11.084 -13.445   0.093  1.00  5.36          C   
ATOM    293  N   GLU A  38      11.560  -8.160  -4.884  1.00  5.36          N   
ATOM    294  CA  GLU A  38      11.250  -7.279  -6.006  1.00  5.36          C   
ATOM    295  C   GLU A  38      10.193  -7.897  -6.917  1.00  5.36          C   
ATOM    296  CB  GLU A  38      12.516  -6.965  -6.808  1.00  5.36          C   
ATOM    297  O   GLU A  38      10.363  -9.016  -7.405  1.00  5.36          O   
ATOM    298  CG  GLU A  38      12.298  -5.965  -7.934  1.00  5.36          C   
ATOM    299  CD  GLU A  38      13.552  -5.698  -8.751  1.00  5.36          C   
ATOM    300  OE1 GLU A  38      13.571  -6.025  -9.960  1.00  5.36          O   
ATOM    301  OE2 GLU A  38      14.525  -5.158  -8.178  1.00  5.36          O   
ATOM    302  N   LEU A  39       9.040  -7.269  -6.940  1.00  5.36          N   
ATOM    303  CA  LEU A  39       7.988  -7.741  -7.834  1.00  5.36          C   
ATOM    304  C   LEU A  39       7.842  -6.816  -9.038  1.00  5.36          C   
ATOM    305  CB  LEU A  39       6.655  -7.839  -7.087  1.00  5.36          C   
ATOM    306  O   LEU A  39       7.250  -5.740  -8.931  1.00  5.36          O   
ATOM    307  CG  LEU A  39       6.571  -8.896  -5.984  1.00  5.36          C   
ATOM    308  CD1 LEU A  39       5.425  -8.577  -5.030  1.00  5.36          C   
ATOM    309  CD2 LEU A  39       6.401 -10.286  -6.587  1.00  5.36          C   
ATOM    310  N   PRO A  40       8.487  -7.251 -10.143  1.00  6.08          N   
ATOM    311  CA  PRO A  40       8.346  -6.359 -11.296  1.00  6.08          C   
ATOM    312  C   PRO A  40       6.896  -6.208 -11.751  1.00  6.08          C   
ATOM    313  CB  PRO A  40       9.189  -7.043 -12.376  1.00  6.08          C   
ATOM    314  O   PRO A  40       6.198  -7.207 -11.942  1.00  6.08          O   
ATOM    315  CG  PRO A  40       9.550  -8.371 -11.794  1.00  6.08          C   
ATOM    316  CD  PRO A  40       9.068  -8.416 -10.373  1.00  6.08          C   
ATOM    317  N   ILE A  41       6.243  -4.982 -11.734  1.00  6.08          N   
ATOM    318  CA  ILE A  41       4.884  -4.747 -12.210  1.00  6.08          C   
ATOM    319  C   ILE A  41       4.900  -4.508 -13.718  1.00  6.08          C   
ATOM    320  CB  ILE A  41       4.229  -3.551 -11.484  1.00  6.08          C   
ATOM    321  O   ILE A  41       4.158  -5.153 -14.463  1.00  6.08          O   
ATOM    322  CG1 ILE A  41       4.176  -3.807  -9.974  1.00  6.08          C   
ATOM    323  CG2 ILE A  41       2.829  -3.280 -12.044  1.00  6.08          C   
ATOM    324  CD1 ILE A  41       3.647  -2.630  -9.165  1.00  6.08          C   
ATOM    325  N   ASN A  42       5.810  -3.703 -14.250  1.00  6.08          N   
ATOM    326  CA  ASN A  42       6.141  -3.456 -15.649  1.00  6.08          C   
ATOM    327  C   ASN A  42       7.598  -3.034 -15.814  1.00  6.08          C   
ATOM    328  CB  ASN A  42       5.210  -2.396 -16.242  1.00  6.08          C   
ATOM    329  O   ASN A  42       8.396  -3.167 -14.885  1.00  6.08          O   
ATOM    330  CG  ASN A  42       5.303  -1.067 -15.518  1.00  6.08          C   
ATOM    331  ND2 ASN A  42       4.156  -0.448 -15.267  1.00  6.08          N   
ATOM    332  OD1 ASN A  42       6.397  -0.600 -15.189  1.00  6.08          O   
ATOM    333  N   ASP A  43       7.989  -2.622 -17.089  1.00  6.08          N   
ATOM    334  CA  ASP A  43       9.387  -2.328 -17.387  1.00  6.08          C   
ATOM    335  C   ASP A  43       9.898  -1.169 -16.534  1.00  6.08          C   
ATOM    336  CB  ASP A  43       9.563  -2.005 -18.873  1.00  6.08          C   
ATOM    337  O   ASP A  43      11.101  -1.051 -16.294  1.00  6.08          O   
ATOM    338  CG  ASP A  43       9.350  -3.211 -19.771  1.00  6.08          C   
ATOM    339  OD1 ASP A  43       9.124  -3.033 -20.987  1.00  6.08          O   
ATOM    340  OD2 ASP A  43       9.406  -4.349 -19.257  1.00  6.08          O   
ATOM    341  N   LYS A  44       8.964  -0.340 -16.036  1.00  6.08          N   
ATOM    342  CA  LYS A  44       9.421   0.879 -15.374  1.00  6.08          C   
ATOM    343  C   LYS A  44       9.078   0.858 -13.887  1.00  6.08          C   
ATOM    344  CB  LYS A  44       8.806   2.113 -16.036  1.00  6.08          C   
ATOM    345  O   LYS A  44       9.523   1.723 -13.130  1.00  6.08          O   
ATOM    346  CG  LYS A  44       9.329   2.388 -17.438  1.00  6.08          C   
ATOM    347  CD  LYS A  44       8.792   3.704 -17.986  1.00  6.08          C   
ATOM    348  CE  LYS A  44       9.281   3.960 -19.405  1.00  6.08          C   
ATOM    349  NZ  LYS A  44       8.775   5.260 -19.939  1.00  6.08          N   
ATOM    350  N   THR A  45       8.261  -0.019 -13.522  1.00  6.08          N   
ATOM    351  CA  THR A  45       7.740   0.030 -12.161  1.00  6.08          C   
ATOM    352  C   THR A  45       8.037  -1.272 -11.421  1.00  6.08          C   
ATOM    353  CB  THR A  45       6.223   0.293 -12.152  1.00  6.08          C   
ATOM    354  O   THR A  45       7.755  -2.359 -11.929  1.00  6.08          O   
ATOM    355  CG2 THR A  45       5.716   0.544 -10.736  1.00  6.08          C   
ATOM    356  OG1 THR A  45       5.938   1.442 -12.960  1.00  6.08          O   
ATOM    357  N   LYS A  46       8.731  -1.136 -10.322  1.00  5.36          N   
ATOM    358  CA  LYS A  46       9.040  -2.324  -9.532  1.00  5.36          C   
ATOM    359  C   LYS A  46       8.519  -2.186  -8.104  1.00  5.36          C   
ATOM    360  CB  LYS A  46      10.548  -2.581  -9.517  1.00  5.36          C   
ATOM    361  O   LYS A  46       8.374  -1.073  -7.595  1.00  5.36          O   
ATOM    362  CG  LYS A  46      11.163  -2.738 -10.899  1.00  5.36          C   
ATOM    363  CD  LYS A  46      12.677  -2.883 -10.824  1.00  5.36          C   
ATOM    364  CE  LYS A  46      13.302  -2.960 -12.211  1.00  5.36          C   
ATOM    365  NZ  LYS A  46      14.790  -2.843 -12.156  1.00  5.36          N   
ATOM    366  N   ARG A  47       8.105  -3.267  -7.558  1.00  5.36          N   
ATOM    367  CA  ARG A  47       7.620  -3.302  -6.182  1.00  5.36          C   
ATOM    368  C   ARG A  47       8.642  -3.956  -5.258  1.00  5.36          C   
ATOM    369  CB  ARG A  47       6.286  -4.047  -6.100  1.00  5.36          C   
ATOM    370  O   ARG A  47       9.291  -4.934  -5.635  1.00  5.36          O   
ATOM    371  CG  ARG A  47       5.588  -3.915  -4.756  1.00  5.36          C   
ATOM    372  CD  ARG A  47       4.227  -4.596  -4.758  1.00  5.36          C   
ATOM    373  NE  ARG A  47       3.162  -3.674  -4.374  1.00  5.36          N   
ATOM    374  NH1 ARG A  47       1.449  -5.188  -4.705  1.00  5.36          N   
ATOM    375  NH2 ARG A  47       0.983  -3.060  -3.991  1.00  5.36          N   
ATOM    376  CZ  ARG A  47       1.867  -3.976  -4.358  1.00  5.36          C   
ATOM    377  N   TYR A  48       8.748  -3.477  -3.978  1.00  5.36          N   
ATOM    378  CA  TYR A  48       9.593  -4.175  -3.016  1.00  5.36          C   
ATOM    379  C   TYR A  48       8.779  -4.649  -1.818  1.00  5.36          C   
ATOM    380  CB  TYR A  48      10.734  -3.268  -2.546  1.00  5.36          C   
ATOM    381  O   TYR A  48       7.943  -3.908  -1.295  1.00  5.36          O   
ATOM    382  CG  TYR A  48      11.694  -2.881  -3.645  1.00  5.36          C   
ATOM    383  CD1 TYR A  48      11.441  -1.781  -4.462  1.00  5.36          C   
ATOM    384  CD2 TYR A  48      12.854  -3.613  -3.869  1.00  5.36          C   
ATOM    385  CE1 TYR A  48      12.321  -1.421  -5.477  1.00  5.36          C   
ATOM    386  CE2 TYR A  48      13.742  -3.263  -4.881  1.00  5.36          C   
ATOM    387  OH  TYR A  48      14.342  -1.815  -6.682  1.00  5.36          O   
ATOM    388  CZ  TYR A  48      13.467  -2.167  -5.678  1.00  5.36          C   
ATOM    389  N   ILE A  49       8.717  -5.888  -1.613  1.00  5.36          N   
ATOM    390  CA  ILE A  49       7.989  -6.430  -0.471  1.00  5.36          C   
ATOM    391  C   ILE A  49       8.975  -6.856   0.614  1.00  5.36          C   
ATOM    392  CB  ILE A  49       7.097  -7.622  -0.882  1.00  5.36          C   
ATOM    393  O   ILE A  49      10.017  -7.445   0.318  1.00  5.36          O   
ATOM    394  CG1 ILE A  49       6.166  -7.220  -2.032  1.00  5.36          C   
ATOM    395  CG2 ILE A  49       6.296  -8.136   0.317  1.00  5.36          C   
ATOM    396  CD1 ILE A  49       5.367  -8.378  -2.615  1.00  5.36          C   
ATOM    397  N   LEU A  50       8.862  -6.262   1.857  1.00  5.36          N   
ATOM    398  CA  LEU A  50       9.614  -6.778   2.996  1.00  5.36          C   
ATOM    399  C   LEU A  50       8.946  -8.023   3.570  1.00  5.36          C   
ATOM    400  CB  LEU A  50       9.742  -5.707   4.083  1.00  5.36          C   
ATOM    401  O   LEU A  50       7.743  -8.018   3.842  1.00  5.36          O   
ATOM    402  CG  LEU A  50      11.100  -5.606   4.779  1.00  5.36          C   
ATOM    403  CD1 LEU A  50      11.885  -4.416   4.238  1.00  5.36          C   
ATOM    404  CD2 LEU A  50      10.920  -5.493   6.289  1.00  5.36          C   
ATOM    405  N   GLY A  51       9.463  -9.224   3.543  1.00  5.36          N   
ATOM    406  CA  GLY A  51       9.015 -10.310   4.400  1.00  5.36          C   
ATOM    407  C   GLY A  51       7.865 -11.102   3.807  1.00  5.36          C   
ATOM    408  O   GLY A  51       6.957 -10.529   3.200  1.00  5.36          O   
ATOM    409  N   ALA A  52       8.049 -12.344   3.364  1.00  5.36          N   
ATOM    410  CA  ALA A  52       6.949 -13.257   3.063  1.00  5.36          C   
ATOM    411  C   ALA A  52       6.954 -14.454   4.009  1.00  5.36          C   
ATOM    412  CB  ALA A  52       7.031 -13.728   1.613  1.00  5.36          C   
ATOM    413  O   ALA A  52       8.016 -14.901   4.449  1.00  5.36          O   
ATOM    414  N   THR A  53       5.741 -14.626   4.821  1.00  6.08          N   
ATOM    415  CA  THR A  53       5.638 -15.818   5.655  1.00  6.08          C   
ATOM    416  C   THR A  53       4.816 -16.898   4.956  1.00  6.08          C   
ATOM    417  CB  THR A  53       5.005 -15.492   7.020  1.00  6.08          C   
ATOM    418  O   THR A  53       4.163 -16.631   3.944  1.00  6.08          O   
ATOM    419  CG2 THR A  53       5.758 -14.364   7.719  1.00  6.08          C   
ATOM    420  OG1 THR A  53       3.643 -15.093   6.826  1.00  6.08          O   
ATOM    421  N   GLU A  54       4.971 -18.204   5.377  1.00  6.08          N   
ATOM    422  CA  GLU A  54       4.419 -19.510   5.031  1.00  6.08          C   
ATOM    423  C   GLU A  54       2.894 -19.498   5.093  1.00  6.08          C   
ATOM    424  CB  GLU A  54       4.974 -20.593   5.960  1.00  6.08          C   
ATOM    425  O   GLU A  54       2.229 -20.148   4.283  1.00  6.08          O   
ATOM    426  CG  GLU A  54       6.145 -21.367   5.371  1.00  6.08          C   
ATOM    427  CD  GLU A  54       6.620 -22.505   6.261  1.00  6.08          C   
ATOM    428  OE1 GLU A  54       7.586 -23.207   5.885  1.00  6.08          O   
ATOM    429  OE2 GLU A  54       6.021 -22.696   7.343  1.00  6.08          O   
ATOM    430  N   THR A  55       2.284 -18.768   6.100  1.00  6.08          N   
ATOM    431  CA  THR A  55       0.931 -19.163   6.472  1.00  6.08          C   
ATOM    432  C   THR A  55      -0.065 -18.051   6.153  1.00  6.08          C   
ATOM    433  CB  THR A  55       0.844 -19.519   7.968  1.00  6.08          C   
ATOM    434  O   THR A  55      -1.275 -18.282   6.132  1.00  6.08          O   
ATOM    435  CG2 THR A  55       1.686 -20.749   8.290  1.00  6.08          C   
ATOM    436  OG1 THR A  55       1.318 -18.412   8.745  1.00  6.08          O   
ATOM    437  N   LYS A  56       0.188 -16.955   5.564  1.00  6.08          N   
ATOM    438  CA  LYS A  56      -0.870 -15.980   5.311  1.00  6.08          C   
ATOM    439  C   LYS A  56      -0.294 -14.671   4.777  1.00  6.08          C   
ATOM    440  CB  LYS A  56      -1.676 -15.719   6.584  1.00  6.08          C   
ATOM    441  O   LYS A  56       0.578 -14.069   5.406  1.00  6.08          O   
ATOM    442  CG  LYS A  56      -2.640 -16.838   6.947  1.00  6.08          C   
ATOM    443  CD  LYS A  56      -3.584 -16.421   8.067  1.00  6.08          C   
ATOM    444  CE  LYS A  56      -4.524 -17.554   8.458  1.00  6.08          C   
ATOM    445  NZ  LYS A  56      -5.505 -17.125   9.499  1.00  6.08          N   
ATOM    446  N   GLU A  57      -0.274 -14.530   3.508  1.00  6.08          N   
ATOM    447  CA  GLU A  57      -0.600 -13.449   2.582  1.00  6.08          C   
ATOM    448  C   GLU A  57      -0.543 -12.092   3.276  1.00  6.08          C   
ATOM    449  CB  GLU A  57      -1.984 -13.668   1.966  1.00  6.08          C   
ATOM    450  O   GLU A  57      -0.932 -11.075   2.696  1.00  6.08          O   
ATOM    451  CG  GLU A  57      -1.976 -14.563   0.735  1.00  6.08          C   
ATOM    452  CD  GLU A  57      -3.338 -14.683   0.071  1.00  6.08          C   
ATOM    453  OE1 GLU A  57      -3.423 -15.253  -1.040  1.00  6.08          O   
ATOM    454  OE2 GLU A  57      -4.328 -14.203   0.667  1.00  6.08          O   
ATOM    455  N   GLU A  58       0.126 -11.928   4.480  1.00  6.08          N   
ATOM    456  CA  GLU A  58      -0.009 -10.492   4.706  1.00  6.08          C   
ATOM    457  C   GLU A  58       1.168  -9.726   4.108  1.00  6.08          C   
ATOM    458  CB  GLU A  58      -0.125 -10.192   6.203  1.00  6.08          C   
ATOM    459  O   GLU A  58       2.323 -10.126   4.271  1.00  6.08          O   
ATOM    460  CG  GLU A  58      -1.553  -9.953   6.673  1.00  6.08          C   
ATOM    461  CD  GLU A  58      -1.648  -9.595   8.147  1.00  6.08          C   
ATOM    462  OE1 GLU A  58      -2.761  -9.279   8.625  1.00  6.08          O   
ATOM    463  OE2 GLU A  58      -0.600  -9.629   8.830  1.00  6.08          O   
ATOM    464  N   VAL A  59       0.923  -8.970   3.115  1.00  5.36          N   
ATOM    465  CA  VAL A  59       1.676  -8.056   2.262  1.00  5.36          C   
ATOM    466  C   VAL A  59       1.616  -6.644   2.838  1.00  5.36          C   
ATOM    467  CB  VAL A  59       1.141  -8.064   0.812  1.00  5.36          C   
ATOM    468  O   VAL A  59       0.550  -6.026   2.875  1.00  5.36          O   
ATOM    469  CG1 VAL A  59       2.113  -7.351  -0.126  1.00  5.36          C   
ATOM    470  CG2 VAL A  59       0.894  -9.496   0.342  1.00  5.36          C   
ATOM    471  N   LEU A  60       2.134  -6.382   4.062  1.00  5.36          N   
ATOM    472  CA  LEU A  60       2.206  -4.926   4.093  1.00  5.36          C   
ATOM    473  C   LEU A  60       3.467  -4.459   4.813  1.00  5.36          C   
ATOM    474  CB  LEU A  60       0.968  -4.342   4.778  1.00  5.36          C   
ATOM    475  O   LEU A  60       3.645  -4.732   6.002  1.00  5.36          O   
ATOM    476  CG  LEU A  60      -0.362  -4.523   4.044  1.00  5.36          C   
ATOM    477  CD1 LEU A  60      -1.528  -4.217   4.977  1.00  5.36          C   
ATOM    478  CD2 LEU A  60      -0.414  -3.635   2.805  1.00  5.36          C   
ATOM    479  N   PRO A  61       4.690  -3.899   4.294  1.00  5.36          N   
ATOM    480  CA  PRO A  61       4.413  -2.559   3.771  1.00  5.36          C   
ATOM    481  C   PRO A  61       4.305  -2.531   2.248  1.00  5.36          C   
ATOM    482  CB  PRO A  61       5.614  -1.739   4.248  1.00  5.36          C   
ATOM    483  O   PRO A  61       4.930  -3.348   1.566  1.00  5.36          O   
ATOM    484  CG  PRO A  61       6.588  -2.750   4.760  1.00  5.36          C   
ATOM    485  CD  PRO A  61       5.908  -4.089   4.803  1.00  5.36          C   
ATOM    486  N   ASN A  62       3.352  -1.777   1.774  1.00  4.42          N   
ATOM    487  CA  ASN A  62       2.773  -1.209   0.561  1.00  4.42          C   
ATOM    488  C   ASN A  62       3.673  -0.134  -0.041  1.00  4.42          C   
ATOM    489  CB  ASN A  62       1.382  -0.637   0.847  1.00  4.42          C   
ATOM    490  O   ASN A  62       3.461   1.058   0.186  1.00  4.42          O   
ATOM    491  CG  ASN A  62       0.321  -1.714   0.963  1.00  4.42          C   
ATOM    492  ND2 ASN A  62      -0.756  -1.410   1.679  1.00  4.42          N   
ATOM    493  OD1 ASN A  62       0.468  -2.809   0.415  1.00  4.42          O   
ATOM    494  N   TYR A  63       4.982  -0.411  -0.311  1.00  4.42          N   
ATOM    495  CA  TYR A  63       5.766   0.563  -1.062  1.00  4.42          C   
ATOM    496  C   TYR A  63       5.569   0.381  -2.563  1.00  4.42          C   
ATOM    497  CB  TYR A  63       7.252   0.442  -0.712  1.00  4.42          C   
ATOM    498  O   TYR A  63       5.291  -0.726  -3.029  1.00  4.42          O   
ATOM    499  CG  TYR A  63       7.556   0.705   0.743  1.00  4.42          C   
ATOM    500  CD1 TYR A  63       7.564  -0.333   1.672  1.00  4.42          C   
ATOM    501  CD2 TYR A  63       7.835   1.992   1.191  1.00  4.42          C   
ATOM    502  CE1 TYR A  63       7.842  -0.094   3.014  1.00  4.42          C   
ATOM    503  CE2 TYR A  63       8.114   2.242   2.531  1.00  4.42          C   
ATOM    504  OH  TYR A  63       8.392   1.435   4.760  1.00  4.42          O   
ATOM    505  CZ  TYR A  63       8.116   1.194   3.433  1.00  4.42          C   
ATOM    506  N   VAL A  64       5.361   1.479  -3.257  1.00  4.42          N   
ATOM    507  CA  VAL A  64       5.323   1.484  -4.716  1.00  4.42          C   
ATOM    508  C   VAL A  64       6.456   2.350  -5.260  1.00  4.42          C   
ATOM    509  CB  VAL A  64       3.963   1.991  -5.246  1.00  4.42          C   
ATOM    510  O   VAL A  64       6.668   3.472  -4.794  1.00  4.42          O   
ATOM    511  CG1 VAL A  64       4.005   2.161  -6.764  1.00  4.42          C   
ATOM    512  CG2 VAL A  64       2.843   1.034  -4.844  1.00  4.42          C   
ATOM    513  N   LYS A  65       7.501   1.678  -5.944  1.00  5.36          N   
ATOM    514  CA  LYS A  65       8.535   2.445  -6.634  1.00  5.36          C   
ATOM    515  C   LYS A  65       8.078   2.847  -8.033  1.00  5.36          C   
ATOM    516  CB  LYS A  65       9.834   1.643  -6.717  1.00  5.36          C   
ATOM    517  O   LYS A  65       7.631   2.004  -8.812  1.00  5.36          O   
ATOM    518  CG  LYS A  65      11.017   2.434  -7.256  1.00  5.36          C   
ATOM    519  CD  LYS A  65      12.295   1.605  -7.245  1.00  5.36          C   
ATOM    520  CE  LYS A  65      13.479   2.395  -7.786  1.00  5.36          C   
ATOM    521  NZ  LYS A  65      14.742   1.599  -7.745  1.00  5.36          N   
ATOM    522  N   VAL A  66       8.093   4.091  -8.333  1.00  5.36          N   
ATOM    523  CA  VAL A  66       7.778   4.641  -9.647  1.00  5.36          C   
ATOM    524  C   VAL A  66       9.008   5.340 -10.223  1.00  5.36          C   
ATOM    525  CB  VAL A  66       6.589   5.625  -9.580  1.00  5.36          C   
ATOM    526  O   VAL A  66       9.375   6.430  -9.779  1.00  5.36          O   
ATOM    527  CG1 VAL A  66       6.222   6.125 -10.977  1.00  5.36          C   
ATOM    528  CG2 VAL A  66       5.385   4.962  -8.914  1.00  5.36          C   
ATOM    529  N   GLY A  67       9.659   4.635 -11.193  1.00  5.36          N   
ATOM    530  CA  GLY A  67      10.950   5.142 -11.630  1.00  5.36          C   
ATOM    531  C   GLY A  67      12.012   5.081 -10.548  1.00  5.36          C   
ATOM    532  O   GLY A  67      12.305   4.007 -10.019  1.00  5.36          O   
ATOM    533  N   SER A  68      12.514   6.343 -10.271  1.00  5.36          N   
ATOM    534  CA  SER A  68      13.526   6.411  -9.222  1.00  5.36          C   
ATOM    535  C   SER A  68      12.902   6.759  -7.874  1.00  5.36          C   
ATOM    536  CB  SER A  68      14.598   7.442  -9.577  1.00  5.36          C   
ATOM    537  O   SER A  68      13.608   6.894  -6.873  1.00  5.36          O   
ATOM    538  OG  SER A  68      14.006   8.654 -10.011  1.00  5.36          O   
ATOM    539  N   ASP A  69      11.527   6.878  -7.937  1.00  5.36          N   
ATOM    540  CA  ASP A  69      10.872   7.348  -6.720  1.00  5.36          C   
ATOM    541  C   ASP A  69      10.208   6.193  -5.973  1.00  5.36          C   
ATOM    542  CB  ASP A  69       9.837   8.425  -7.049  1.00  5.36          C   
ATOM    543  O   ASP A  69       9.669   5.274  -6.594  1.00  5.36          O   
ATOM    544  CG  ASP A  69      10.453   9.672  -7.660  1.00  5.36          C   
ATOM    545  OD1 ASP A  69       9.841  10.271  -8.571  1.00  5.36          O   
ATOM    546  OD2 ASP A  69      11.561  10.057  -7.229  1.00  5.36          O   
ATOM    547  N   LEU A  70      10.310   6.167  -4.690  1.00  4.42          N   
ATOM    548  CA  LEU A  70       9.712   5.170  -3.810  1.00  4.42          C   
ATOM    549  C   LEU A  70       8.614   5.789  -2.952  1.00  4.42          C   
ATOM    550  CB  LEU A  70      10.780   4.537  -2.914  1.00  4.42          C   
ATOM    551  O   LEU A  70       8.810   6.853  -2.359  1.00  4.42          O   
ATOM    552  CG  LEU A  70      10.378   3.255  -2.182  1.00  4.42          C   
ATOM    553  CD1 LEU A  70      10.240   2.102  -3.170  1.00  4.42          C   
ATOM    554  CD2 LEU A  70      11.395   2.918  -1.097  1.00  4.42          C   
ATOM    555  N   TYR A  71       7.500   5.181  -2.953  1.00  4.42          N   
ATOM    556  CA  TYR A  71       6.370   5.703  -2.192  1.00  4.42          C   
ATOM    557  C   TYR A  71       5.940   4.719  -1.110  1.00  4.42          C   
ATOM    558  CB  TYR A  71       5.190   6.006  -3.121  1.00  4.42          C   
ATOM    559  O   TYR A  71       5.994   3.504  -1.311  1.00  4.42          O   
ATOM    560  CG  TYR A  71       5.502   7.031  -4.184  1.00  4.42          C   
ATOM    561  CD1 TYR A  71       6.112   6.661  -5.380  1.00  4.42          C   
ATOM    562  CD2 TYR A  71       5.190   8.373  -3.993  1.00  4.42          C   
ATOM    563  CE1 TYR A  71       6.403   7.603  -6.361  1.00  4.42          C   
ATOM    564  CE2 TYR A  71       5.476   9.324  -4.967  1.00  4.42          C   
ATOM    565  OH  TYR A  71       6.367   9.867  -7.114  1.00  4.42          O   
ATOM    566  CZ  TYR A  71       6.081   8.930  -6.146  1.00  4.42          C   
ATOM    567  N   ARG A  72       5.750   5.231   0.077  1.00  4.42          N   
ATOM    568  CA  ARG A  72       5.102   4.470   1.140  1.00  4.42          C   
ATOM    569  C   ARG A  72       3.588   4.648   1.097  1.00  4.42          C   
ATOM    570  CB  ARG A  72       5.641   4.892   2.509  1.00  4.42          C   
ATOM    571  O   ARG A  72       3.093   5.772   0.987  1.00  4.42          O   
ATOM    572  CG  ARG A  72       5.185   4.000   3.652  1.00  4.42          C   
ATOM    573  CD  ARG A  72       5.797   4.427   4.979  1.00  4.42          C   
ATOM    574  NE  ARG A  72       5.284   3.630   6.090  1.00  4.42          N   
ATOM    575  NH1 ARG A  72       6.305   4.890   7.736  1.00  4.42          N   
ATOM    576  NH2 ARG A  72       5.019   3.079   8.304  1.00  4.42          N   
ATOM    577  CZ  ARG A  72       5.538   3.868   7.374  1.00  4.42          C   
ATOM    578  N   LEU A  73       2.852   3.545   1.039  1.00  3.21          N   
ATOM    579  CA  LEU A  73       1.395   3.610   1.029  1.00  3.21          C   
ATOM    580  C   LEU A  73       0.833   3.435   2.436  1.00  3.21          C   
ATOM    581  CB  LEU A  73       0.816   2.541   0.099  1.00  3.21          C   
ATOM    582  O   LEU A  73       1.261   2.544   3.173  1.00  3.21          O   
ATOM    583  CG  LEU A  73       1.212   2.639  -1.375  1.00  3.21          C   
ATOM    584  CD1 LEU A  73       1.030   1.291  -2.064  1.00  3.21          C   
ATOM    585  CD2 LEU A  73       0.396   3.719  -2.078  1.00  3.21          C   
ATOM    586  N   LYS A  74       0.064   4.404   2.921  1.00  4.42          N   
ATOM    587  CA  LYS A  74      -0.627   4.299   4.203  1.00  4.42          C   
ATOM    588  C   LYS A  74      -2.140   4.374   4.020  1.00  4.42          C   
ATOM    589  CB  LYS A  74      -0.159   5.400   5.156  1.00  4.42          C   
ATOM    590  O   LYS A  74      -2.643   5.256   3.320  1.00  4.42          O   
ATOM    591  CG  LYS A  74      -0.498   5.139   6.617  1.00  4.42          C   
ATOM    592  CD  LYS A  74       0.083   6.214   7.526  1.00  4.42          C   
ATOM    593  CE  LYS A  74      -0.315   5.993   8.979  1.00  4.42          C   
ATOM    594  NZ  LYS A  74       0.270   7.033   9.878  1.00  4.42          N   
ATOM    595  N   ALA A  75      -2.781   3.329   4.523  1.00  4.42          N   
ATOM    596  CA  ALA A  75      -4.241   3.343   4.479  1.00  4.42          C   
ATOM    597  C   ALA A  75      -4.826   3.741   5.831  1.00  4.42          C   
ATOM    598  CB  ALA A  75      -4.774   1.977   4.053  1.00  4.42          C   
ATOM    599  O   ALA A  75      -4.275   3.396   6.879  1.00  4.42          O   
ATOM    600  N   TYR A  76      -5.770   4.597   5.772  1.00  5.36          N   
ATOM    601  CA  TYR A  76      -6.435   4.990   7.009  1.00  5.36          C   
ATOM    602  C   TYR A  76      -7.924   5.215   6.781  1.00  5.36          C   
ATOM    603  CB  TYR A  76      -5.797   6.259   7.583  1.00  5.36          C   
ATOM    604  O   TYR A  76      -8.375   5.314   5.637  1.00  5.36          O   
ATOM    605  CG  TYR A  76      -5.887   7.453   6.665  1.00  5.36          C   
ATOM    606  CD1 TYR A  76      -6.916   8.382   6.798  1.00  5.36          C   
ATOM    607  CD2 TYR A  76      -4.946   7.653   5.661  1.00  5.36          C   
ATOM    608  CE1 TYR A  76      -7.005   9.483   5.952  1.00  5.36          C   
ATOM    609  CE2 TYR A  76      -5.024   8.750   4.809  1.00  5.36          C   
ATOM    610  OH  TYR A  76      -6.138  10.746   4.123  1.00  5.36          O   
ATOM    611  CZ  TYR A  76      -6.055   9.659   4.963  1.00  5.36          C   
ATOM    612  N   ARG A  77      -8.726   5.218   7.799  1.00  5.36          N   
ATOM    613  CA  ARG A  77     -10.169   5.419   7.723  1.00  5.36          C   
ATOM    614  C   ARG A  77     -10.570   6.753   8.344  1.00  5.36          C   
ATOM    615  CB  ARG A  77     -10.909   4.274   8.418  1.00  5.36          C   
ATOM    616  O   ARG A  77     -10.028   7.151   9.377  1.00  5.36          O   
ATOM    617  CG  ARG A  77     -12.424   4.372   8.322  1.00  5.36          C   
ATOM    618  CD  ARG A  77     -13.109   3.207   9.024  1.00  5.36          C   
ATOM    619  NE  ARG A  77     -13.016   1.977   8.244  1.00  5.36          N   
ATOM    620  NH1 ARG A  77     -14.417   0.756   9.616  1.00  5.36          N   
ATOM    621  NH2 ARG A  77     -13.484  -0.219   7.763  1.00  5.36          N   
ATOM    622  CZ  ARG A  77     -13.639   0.841   8.542  1.00  5.36          C   
ATOM    623  N   GLU A  78     -11.384   7.464   7.705  1.00  5.36          N   
ATOM    624  CA  GLU A  78     -12.045   8.659   8.221  1.00  5.36          C   
ATOM    625  C   GLU A  78     -13.563   8.519   8.164  1.00  5.36          C   
ATOM    626  CB  GLU A  78     -11.601   9.899   7.439  1.00  5.36          C   
ATOM    627  O   GLU A  78     -14.081   7.514   7.673  1.00  5.36          O   
ATOM    628  CG  GLU A  78     -10.154  10.298   7.690  1.00  5.36          C   
ATOM    629  CD  GLU A  78      -9.792  11.648   7.092  1.00  5.36          C   
ATOM    630  OE1 GLU A  78      -8.647  12.113   7.291  1.00  5.36          O   
ATOM    631  OE2 GLU A  78     -10.661  12.247   6.420  1.00  5.36          O   
ATOM    632  N   LYS A  79     -14.255   9.510   8.676  1.00  5.36          N   
ATOM    633  CA  LYS A  79     -15.715   9.478   8.716  1.00  5.36          C   
ATOM    634  C   LYS A  79     -16.297   9.210   7.332  1.00  5.36          C   
ATOM    635  CB  LYS A  79     -16.265  10.793   9.271  1.00  5.36          C   
ATOM    636  O   LYS A  79     -17.266   8.460   7.195  1.00  5.36          O   
ATOM    637  CG  LYS A  79     -16.312  10.853  10.790  1.00  5.36          C   
ATOM    638  CD  LYS A  79     -16.955  12.144  11.279  1.00  5.36          C   
ATOM    639  CE  LYS A  79     -16.920  12.247  12.798  1.00  5.36          C   
ATOM    640  NZ  LYS A  79     -17.524  13.525  13.281  1.00  5.36          N   
ATOM    641  N   SER A  80     -15.615   9.685   6.280  1.00  5.36          N   
ATOM    642  CA  SER A  80     -16.194   9.676   4.940  1.00  5.36          C   
ATOM    643  C   SER A  80     -15.768   8.435   4.163  1.00  5.36          C   
ATOM    644  CB  SER A  80     -15.787  10.934   4.171  1.00  5.36          C   
ATOM    645  O   SER A  80     -16.312   8.148   3.094  1.00  5.36          O   
ATOM    646  OG  SER A  80     -14.376  11.064   4.131  1.00  5.36          O   
ATOM    647  N   GLY A  81     -14.790   7.696   4.700  1.00  5.36          N   
ATOM    648  CA  GLY A  81     -14.368   6.508   3.975  1.00  5.36          C   
ATOM    649  C   GLY A  81     -12.932   6.112   4.264  1.00  5.36          C   
ATOM    650  O   GLY A  81     -12.367   6.508   5.285  1.00  5.36          O   
ATOM    651  N   VAL A  82     -12.402   5.137   3.681  1.00  5.36          N   
ATOM    652  CA  VAL A  82     -11.030   4.653   3.791  1.00  5.36          C   
ATOM    653  C   VAL A  82     -10.148   5.364   2.767  1.00  5.36          C   
ATOM    654  CB  VAL A  82     -10.951   3.123   3.591  1.00  5.36          C   
ATOM    655  O   VAL A  82     -10.540   5.531   1.610  1.00  5.36          O   
ATOM    656  CG1 VAL A  82      -9.503   2.642   3.674  1.00  5.36          C   
ATOM    657  CG2 VAL A  82     -11.816   2.405   4.626  1.00  5.36          C   
ATOM    658  N   TYR A  83      -9.046   5.835   3.278  1.00  5.36          N   
ATOM    659  CA  TYR A  83      -8.137   6.587   2.421  1.00  5.36          C   
ATOM    660  C   TYR A  83      -6.784   5.894   2.319  1.00  5.36          C   
ATOM    661  CB  TYR A  83      -7.955   8.013   2.949  1.00  5.36          C   
ATOM    662  O   TYR A  83      -6.401   5.132   3.211  1.00  5.36          O   
ATOM    663  CG  TYR A  83      -9.240   8.802   3.021  1.00  5.36          C   
ATOM    664  CD1 TYR A  83     -10.101   8.671   4.108  1.00  5.36          C   
ATOM    665  CD2 TYR A  83      -9.595   9.680   2.003  1.00  5.36          C   
ATOM    666  CE1 TYR A  83     -11.287   9.395   4.177  1.00  5.36          C   
ATOM    667  CE2 TYR A  83     -10.778  10.409   2.062  1.00  5.36          C   
ATOM    668  OH  TYR A  83     -12.789  10.979   3.215  1.00  5.36          O   
ATOM    669  CZ  TYR A  83     -11.616  10.260   3.151  1.00  5.36          C   
ATOM    670  N   VAL A  84      -6.217   5.977   1.159  1.00  4.42          N   
ATOM    671  CA  VAL A  84      -4.820   5.583   1.013  1.00  4.42          C   
ATOM    672  C   VAL A  84      -3.961   6.815   0.737  1.00  4.42          C   
ATOM    673  CB  VAL A  84      -4.638   4.544  -0.116  1.00  4.42          C   
ATOM    674  O   VAL A  84      -4.300   7.638  -0.117  1.00  4.42          O   
ATOM    675  CG1 VAL A  84      -3.161   4.207  -0.308  1.00  4.42          C   
ATOM    676  CG2 VAL A  84      -5.442   3.281   0.188  1.00  4.42          C   
ATOM    677  N   ARG A  85      -3.015   6.909   1.573  1.00  4.42          N   
ATOM    678  CA  ARG A  85      -2.052   8.001   1.472  1.00  4.42          C   
ATOM    679  C   ARG A  85      -0.722   7.508   0.912  1.00  4.42          C   
ATOM    680  CB  ARG A  85      -1.835   8.655   2.838  1.00  4.42          C   
ATOM    681  O   ARG A  85      -0.256   6.423   1.268  1.00  4.42          O   
ATOM    682  CG  ARG A  85      -1.113   9.992   2.773  1.00  4.42          C   
ATOM    683  CD  ARG A  85      -0.941  10.607   4.154  1.00  4.42          C   
ATOM    684  NE  ARG A  85      -2.049  11.496   4.491  1.00  4.42          N   
ATOM    685  NH1 ARG A  85      -1.423  11.780   6.696  1.00  4.42          N   
ATOM    686  NH2 ARG A  85      -3.293  12.829   5.887  1.00  4.42          N   
ATOM    687  CZ  ARG A  85      -2.252  12.033   5.691  1.00  4.42          C   
ATOM    688  N   THR A  86      -0.152   8.200  -0.153  1.00  4.42          N   
ATOM    689  CA  THR A  86       1.170   7.866  -0.672  1.00  4.42          C   
ATOM    690  C   THR A  86       2.192   8.924  -0.269  1.00  4.42          C   
ATOM    691  CB  THR A  86       1.148   7.726  -2.205  1.00  4.42          C   
ATOM    692  O   THR A  86       1.918  10.123  -0.351  1.00  4.42          O   
ATOM    693  CG2 THR A  86       0.290   6.542  -2.638  1.00  4.42          C   
ATOM    694  OG1 THR A  86       0.614   8.925  -2.781  1.00  4.42          O   
ATOM    695  N   ASN A  87       3.286   8.434   0.354  1.00  5.36          N   
ATOM    696  CA  ASN A  87       4.370   9.361   0.664  1.00  5.36          C   
ATOM    697  C   ASN A  87       5.610   9.075  -0.179  1.00  5.36          C   
ATOM    698  CB  ASN A  87       4.716   9.304   2.153  1.00  5.36          C   
ATOM    699  O   ASN A  87       6.062   7.932  -0.258  1.00  5.36          O   
ATOM    700  CG  ASN A  87       3.662   9.959   3.024  1.00  5.36          C   
ATOM    701  ND2 ASN A  87       3.845   9.882   4.336  1.00  5.36          N   
ATOM    702  OD1 ASN A  87       2.690  10.529   2.520  1.00  5.36          O   
ATOM    703  N   LYS A  88       6.095  10.057  -0.960  1.00  5.36          N   
ATOM    704  CA  LYS A  88       7.392   9.866  -1.603  1.00  5.36          C   
ATOM    705  C   LYS A  88       8.509   9.764  -0.569  1.00  5.36          C   
ATOM    706  CB  LYS A  88       7.682  11.009  -2.577  1.00  5.36          C   
ATOM    707  O   LYS A  88       8.639  10.630   0.299  1.00  5.36          O   
ATOM    708  CG  LYS A  88       8.904  10.780  -3.454  1.00  5.36          C   
ATOM    709  CD  LYS A  88       9.096  11.914  -4.452  1.00  5.36          C   
ATOM    710  CE  LYS A  88      10.325  11.692  -5.323  1.00  5.36          C   
ATOM    711  NZ  LYS A  88      10.494  12.781  -6.331  1.00  5.36          N   
ATOM    712  N   LEU A  89       9.164   8.645  -0.576  1.00  5.36          N   
ATOM    713  CA  LEU A  89      10.225   8.484   0.412  1.00  5.36          C   
ATOM    714  C   LEU A  89      11.425   9.361   0.069  1.00  5.36          C   
ATOM    715  CB  LEU A  89      10.658   7.018   0.498  1.00  5.36          C   
ATOM    716  O   LEU A  89      11.670   9.653  -1.104  1.00  5.36          O   
ATOM    717  CG  LEU A  89       9.718   6.077   1.253  1.00  5.36          C   
ATOM    718  CD1 LEU A  89      10.100   4.624   0.990  1.00  5.36          C   
ATOM    719  CD2 LEU A  89       9.744   6.380   2.747  1.00  5.36          C   
ATOM    720  N   GLY A  90      12.223   9.812   1.163  1.00  5.36          N   
ATOM    721  CA  GLY A  90      13.408  10.650   1.084  1.00  5.36          C   
ATOM    722  C   GLY A  90      13.092  12.133   1.100  1.00  5.36          C   
ATOM    723  O   GLY A  90      13.993  12.967   0.984  1.00  5.36          O   
ATOM    724  N   PHE A  91      11.852  12.465   1.066  1.00  6.08          N   
ATOM    725  CA  PHE A  91      11.399  13.841   1.233  1.00  6.08          C   
ATOM    726  C   PHE A  91      10.518  13.974   2.470  1.00  6.08          C   
ATOM    727  CB  PHE A  91      10.634  14.312  -0.008  1.00  6.08          C   
ATOM    728  O   PHE A  91       9.318  13.699   2.417  1.00  6.08          O   
ATOM    729  CG  PHE A  91      11.519  14.611  -1.188  1.00  6.08          C   
ATOM    730  CD1 PHE A  91      11.797  13.630  -2.132  1.00  6.08          C   
ATOM    731  CD2 PHE A  91      12.073  15.874  -1.353  1.00  6.08          C   
ATOM    732  CE1 PHE A  91      12.615  13.904  -3.226  1.00  6.08          C   
ATOM    733  CE2 PHE A  91      12.891  16.155  -2.443  1.00  6.08          C   
ATOM    734  CZ  PHE A  91      13.162  15.168  -3.378  1.00  6.08          C   
ATOM    735  N   GLU A  92      11.137  13.459   3.617  1.00  6.08          N   
ATOM    736  CA  GLU A  92      10.535  13.509   4.945  1.00  6.08          C   
ATOM    737  C   GLU A  92      10.313  14.950   5.397  1.00  6.08          C   
ATOM    738  CB  GLU A  92      11.409  12.768   5.960  1.00  6.08          C   
ATOM    739  O   GLU A  92      11.270  15.664   5.704  1.00  6.08          O   
ATOM    740  CG  GLU A  92      10.998  11.320   6.186  1.00  6.08          C   
ATOM    741  CD  GLU A  92      11.819  10.623   7.259  1.00  6.08          C   
ATOM    742  OE1 GLU A  92      11.506   9.461   7.604  1.00  6.08          O   
ATOM    743  OE2 GLU A  92      12.783  11.245   7.759  1.00  6.08          O   
ATOM    744  N   ASP A  93       9.620  15.891   4.677  1.00  6.08          N   
ATOM    745  CA  ASP A  93       9.157  16.934   5.587  1.00  6.08          C   
ATOM    746  C   ASP A  93       7.745  16.640   6.087  1.00  6.08          C   
ATOM    747  CB  ASP A  93       9.199  18.302   4.902  1.00  6.08          C   
ATOM    748  O   ASP A  93       6.797  16.602   5.299  1.00  6.08          O   
ATOM    749  CG  ASP A  93       8.970  19.454   5.864  1.00  6.08          C   
ATOM    750  OD1 ASP A  93       9.176  20.624   5.475  1.00  6.08          O   
ATOM    751  OD2 ASP A  93       8.583  19.190   7.023  1.00  6.08          O   
ATOM    752  N   PRO A  94       7.665  15.732   7.134  1.00  6.08          N   
ATOM    753  CA  PRO A  94       6.298  15.546   7.627  1.00  6.08          C   
ATOM    754  C   PRO A  94       5.438  16.798   7.468  1.00  6.08          C   
ATOM    755  CB  PRO A  94       6.500  15.207   9.106  1.00  6.08          C   
ATOM    756  O   PRO A  94       4.211  16.701   7.386  1.00  6.08          O   
ATOM    757  CG  PRO A  94       7.963  15.397   9.346  1.00  6.08          C   
ATOM    758  CD  PRO A  94       8.633  15.652   8.026  1.00  6.08          C   
ATOM    759  N   LYS A  95       6.057  18.015   7.264  1.00  6.08          N   
ATOM    760  CA  LYS A  95       5.244  19.214   7.077  1.00  6.08          C   
ATOM    761  C   LYS A  95       5.046  19.517   5.595  1.00  6.08          C   
ATOM    762  CB  LYS A  95       5.887  20.413   7.776  1.00  6.08          C   
ATOM    763  O   LYS A  95       4.278  20.413   5.236  1.00  6.08          O   
ATOM    764  CG  LYS A  95       5.879  20.321   9.295  1.00  6.08          C   
ATOM    765  CD  LYS A  95       6.403  21.600   9.935  1.00  6.08          C   
ATOM    766  CE  LYS A  95       6.462  21.483  11.452  1.00  6.08          C   
ATOM    767  NZ  LYS A  95       6.972  22.736  12.085  1.00  6.08          N   
ATOM    768  N   SER A  96       5.718  18.813   4.741  1.00  6.08          N   
ATOM    769  CA  SER A  96       5.637  19.195   3.335  1.00  6.08          C   
ATOM    770  C   SER A  96       4.505  18.459   2.626  1.00  6.08          C   
ATOM    771  CB  SER A  96       6.963  18.912   2.626  1.00  6.08          C   
ATOM    772  O   SER A  96       4.417  17.231   2.696  1.00  6.08          O   
ATOM    773  OG  SER A  96       6.791  17.942   1.607  1.00  6.08          O   
ATOM    774  N   PHE A  97       3.312  18.985   2.701  1.00  6.08          N   
ATOM    775  CA  PHE A  97       2.069  18.645   2.019  1.00  6.08          C   
ATOM    776  C   PHE A  97       2.310  18.435   0.529  1.00  6.08          C   
ATOM    777  CB  PHE A  97       1.020  19.741   2.232  1.00  6.08          C   
ATOM    778  O   PHE A  97       1.445  17.913  -0.178  1.00  6.08          O   
ATOM    779  CG  PHE A  97       0.311  19.653   3.556  1.00  6.08          C   
ATOM    780  CD1 PHE A  97       0.741  20.404   4.643  1.00  6.08          C   
ATOM    781  CD2 PHE A  97      -0.787  18.817   3.714  1.00  6.08          C   
ATOM    782  CE1 PHE A  97       0.086  20.325   5.869  1.00  6.08          C   
ATOM    783  CE2 PHE A  97      -1.447  18.732   4.937  1.00  6.08          C   
ATOM    784  CZ  PHE A  97      -1.008  19.486   6.014  1.00  6.08          C   
ATOM    785  N   LEU A  98       3.513  18.640   0.039  1.00  6.08          N   
ATOM    786  CA  LEU A  98       3.587  18.842  -1.404  1.00  6.08          C   
ATOM    787  C   LEU A  98       3.826  17.520  -2.126  1.00  6.08          C   
ATOM    788  CB  LEU A  98       4.699  19.835  -1.751  1.00  6.08          C   
ATOM    789  O   LEU A  98       3.478  17.377  -3.300  1.00  6.08          O   
ATOM    790  CG  LEU A  98       4.372  21.315  -1.552  1.00  6.08          C   
ATOM    791  CD1 LEU A  98       5.651  22.145  -1.553  1.00  6.08          C   
ATOM    792  CD2 LEU A  98       3.413  21.801  -2.634  1.00  6.08          C   
ATOM    793  N   SER A  99       3.933  16.395  -1.418  1.00  6.08          N   
ATOM    794  CA  SER A  99       3.847  15.299  -2.377  1.00  6.08          C   
ATOM    795  C   SER A  99       2.856  14.236  -1.915  1.00  6.08          C   
ATOM    796  CB  SER A  99       5.222  14.666  -2.593  1.00  6.08          C   
ATOM    797  O   SER A  99       3.126  13.039  -2.024  1.00  6.08          O   
ATOM    798  OG  SER A  99       6.045  14.848  -1.453  1.00  6.08          O   
ATOM    799  N   ILE A 100       1.863  14.672  -1.135  1.00  6.08          N   
ATOM    800  CA  ILE A 100       0.897  13.774  -0.510  1.00  6.08          C   
ATOM    801  C   ILE A 100      -0.327  13.626  -1.411  1.00  6.08          C   
ATOM    802  CB  ILE A 100       0.475  14.281   0.887  1.00  6.08          C   
ATOM    803  O   ILE A 100      -0.866  14.619  -1.905  1.00  6.08          O   
ATOM    804  CG1 ILE A 100       1.693  14.364   1.815  1.00  6.08          C   
ATOM    805  CG2 ILE A 100      -0.608  13.379   1.485  1.00  6.08          C   
ATOM    806  CD1 ILE A 100       1.410  15.041   3.149  1.00  6.08          C   
ATOM    807  N   LYS A 101      -0.627  12.452  -2.003  1.00  6.08          N   
ATOM    808  CA  LYS A 101      -1.914  12.267  -2.668  1.00  6.08          C   
ATOM    809  C   LYS A 101      -2.834  11.369  -1.846  1.00  6.08          C   
ATOM    810  CB  LYS A 101      -1.717  11.677  -4.065  1.00  6.08          C   
ATOM    811  O   LYS A 101      -2.372  10.433  -1.190  1.00  6.08          O   
ATOM    812  CG  LYS A 101      -1.039  12.621  -5.046  1.00  6.08          C   
ATOM    813  CD  LYS A 101      -1.055  12.062  -6.463  1.00  6.08          C   
ATOM    814  CE  LYS A 101      -0.350  12.992  -7.441  1.00  6.08          C   
ATOM    815  NZ  LYS A 101      -0.430  12.486  -8.844  1.00  6.08          N   
ATOM    816  N   GLU A 102      -3.972  11.868  -1.441  1.00  6.08          N   
ATOM    817  CA  GLU A 102      -5.024  11.157  -0.721  1.00  6.08          C   
ATOM    818  C   GLU A 102      -6.074  10.605  -1.681  1.00  6.08          C   
ATOM    819  CB  GLU A 102      -5.686  12.076   0.310  1.00  6.08          C   
ATOM    820  O   GLU A 102      -6.525  11.308  -2.587  1.00  6.08          O   
ATOM    821  CG  GLU A 102      -6.179  11.350   1.553  1.00  6.08          C   
ATOM    822  CD  GLU A 102      -6.742  12.286   2.611  1.00  6.08          C   
ATOM    823  OE1 GLU A 102      -7.929  12.141   2.980  1.00  6.08          O   
ATOM    824  OE2 GLU A 102      -5.989  13.172   3.073  1.00  6.08          O   
ATOM    825  N   TYR A 103      -6.415   9.341  -1.509  1.00  5.36          N   
ATOM    826  CA  TYR A 103      -7.466   8.743  -2.325  1.00  5.36          C   
ATOM    827  C   TYR A 103      -8.614   8.244  -1.456  1.00  5.36          C   
ATOM    828  CB  TYR A 103      -6.906   7.589  -3.163  1.00  5.36          C   
ATOM    829  O   TYR A 103      -8.406   7.443  -0.541  1.00  5.36          O   
ATOM    830  CG  TYR A 103      -5.758   7.990  -4.057  1.00  5.36          C   
ATOM    831  CD1 TYR A 103      -4.440   7.899  -3.614  1.00  5.36          C   
ATOM    832  CD2 TYR A 103      -5.988   8.459  -5.345  1.00  5.36          C   
ATOM    833  CE1 TYR A 103      -3.379   8.269  -4.434  1.00  5.36          C   
ATOM    834  CE2 TYR A 103      -4.935   8.832  -6.174  1.00  5.36          C   
ATOM    835  OH  TYR A 103      -2.589   9.101  -6.526  1.00  5.36          O   
ATOM    836  CZ  TYR A 103      -3.636   8.733  -5.710  1.00  5.36          C   
ATOM    837  N   LYS A 104      -9.836   8.844  -1.571  1.00  6.08          N   
ATOM    838  CA  LYS A 104     -11.038   8.471  -0.832  1.00  6.08          C   
ATOM    839  C   LYS A 104     -11.649   7.188  -1.387  1.00  6.08          C   
ATOM    840  CB  LYS A 104     -12.066   9.602  -0.872  1.00  6.08          C   
ATOM    841  O   LYS A 104     -11.782   7.033  -2.603  1.00  6.08          O   
ATOM    842  CG  LYS A 104     -13.244   9.402   0.070  1.00  6.08          C   
ATOM    843  CD  LYS A 104     -14.209  10.579   0.017  1.00  6.08          C   
ATOM    844  CE  LYS A 104     -15.411  10.360   0.925  1.00  6.08          C   
ATOM    845  NZ  LYS A 104     -16.346  11.524   0.898  1.00  6.08          N   
ATOM    846  N   PHE A 105     -11.952   6.243  -0.555  1.00  6.08          N   
ATOM    847  CA  PHE A 105     -12.601   4.981  -0.891  1.00  6.08          C   
ATOM    848  C   PHE A 105     -14.029   4.948  -0.359  1.00  6.08          C   
ATOM    849  CB  PHE A 105     -11.804   3.799  -0.330  1.00  6.08          C   
ATOM    850  O   PHE A 105     -14.252   5.098   0.844  1.00  6.08          O   
ATOM    851  CG  PHE A 105     -11.481   2.744  -1.354  1.00  6.08          C   
ATOM    852  CD1 PHE A 105     -10.418   2.913  -2.234  1.00  6.08          C   
ATOM    853  CD2 PHE A 105     -12.239   1.584  -1.436  1.00  6.08          C   
ATOM    854  CE1 PHE A 105     -10.116   1.938  -3.182  1.00  6.08          C   
ATOM    855  CE2 PHE A 105     -11.944   0.606  -2.382  1.00  6.08          C   
ATOM    856  CZ  PHE A 105     -10.883   0.785  -3.254  1.00  6.08          C   
ATOM    857  N   GLY A 106     -15.105   4.749  -1.141  1.00  6.08          N   
ATOM    858  CA  GLY A 106     -16.469   4.462  -0.727  1.00  6.08          C   
ATOM    859  C   GLY A 106     -17.097   5.584   0.078  1.00  6.08          C   
ATOM    860  O   GLY A 106     -16.419   6.547   0.445  1.00  6.08          O   
ATOM    861  N   THR A 107     -18.460   5.770  -0.034  1.00  6.08          N   
ATOM    862  CA  THR A 107     -19.388   6.728   0.555  1.00  6.08          C   
ATOM    863  C   THR A 107     -20.150   6.098   1.717  1.00  6.08          C   
ATOM    864  CB  THR A 107     -20.386   7.256  -0.492  1.00  6.08          C   
ATOM    865  O   THR A 107     -21.036   5.267   1.507  1.00  6.08          O   
ATOM    866  CG2 THR A 107     -19.699   8.182  -1.490  1.00  6.08          C   
ATOM    867  OG1 THR A 107     -20.957   6.148  -1.200  1.00  6.08          O   
ATOM    868  N   ARG A 108     -19.518   5.476   2.709  1.00  6.08          N   
ATOM    869  CA  ARG A 108     -20.503   5.366   3.780  1.00  6.08          C   
ATOM    870  C   ARG A 108     -20.263   6.422   4.855  1.00  6.08          C   
ATOM    871  CB  ARG A 108     -20.469   3.968   4.402  1.00  6.08          C   
ATOM    872  O   ARG A 108     -19.123   6.646   5.268  1.00  6.08          O   
ATOM    873  CG  ARG A 108     -21.303   2.941   3.653  1.00  6.08          C   
ATOM    874  CD  ARG A 108     -21.351   1.609   4.389  1.00  6.08          C   
ATOM    875  NE  ARG A 108     -22.338   0.706   3.804  1.00  6.08          N   
ATOM    876  NH1 ARG A 108     -22.022  -0.977   5.356  1.00  6.08          N   
ATOM    877  NH2 ARG A 108     -23.549  -1.241   3.667  1.00  6.08          N   
ATOM    878  CZ  ARG A 108     -22.634  -0.502   4.277  1.00  6.08          C   
ATOM    879  N   THR A 109     -21.000   7.550   4.650  1.00  6.08          N   
ATOM    880  CA  THR A 109     -21.263   8.726   5.472  1.00  6.08          C   
ATOM    881  C   THR A 109     -21.852   8.323   6.821  1.00  6.08          C   
ATOM    882  CB  THR A 109     -22.219   9.702   4.762  1.00  6.08          C   
ATOM    883  O   THR A 109     -22.761   7.492   6.883  1.00  6.08          O   
ATOM    884  CG2 THR A 109     -21.477  10.545   3.730  1.00  6.08          C   
ATOM    885  OG1 THR A 109     -23.249   8.956   4.102  1.00  6.08          O   
ATOM    886  N   GLY A 110     -21.151   8.030   7.805  1.00  6.08          N   
ATOM    887  CA  GLY A 110     -21.715   8.302   9.117  1.00  6.08          C   
ATOM    888  C   GLY A 110     -20.888   7.731  10.253  1.00  6.08          C   
ATOM    889  O   GLY A 110     -20.720   6.514  10.354  1.00  6.08          O   
ATOM    890  N   GLY A 111     -20.142   8.505  10.862  1.00  6.08          N   
ATOM    891  CA  GLY A 111     -19.936   8.533  12.301  1.00  6.08          C   
ATOM    892  C   GLY A 111     -18.518   8.904  12.693  1.00  6.08          C   
ATOM    893  O   GLY A 111     -17.638   9.007  11.836  1.00  6.08          O   
ATOM    894  N   ASN A 112     -18.313   9.718  13.747  1.00  6.08          N   
ATOM    895  CA  ASN A 112     -17.174  10.179  14.534  1.00  6.08          C   
ATOM    896  C   ASN A 112     -16.127   9.082  14.702  1.00  6.08          C   
ATOM    897  CB  ASN A 112     -17.637  10.685  15.902  1.00  6.08          C   
ATOM    898  O   ASN A 112     -16.444   7.978  15.149  1.00  6.08          O   
ATOM    899  CG  ASN A 112     -18.364  12.013  15.817  1.00  6.08          C   
ATOM    900  ND2 ASN A 112     -19.255  12.262  16.770  1.00  6.08          N   
ATOM    901  OD1 ASN A 112     -18.128  12.807  14.904  1.00  6.08          O   
ATOM    902  N   PHE A 113     -14.987   8.972  14.050  1.00  6.08          N   
ATOM    903  CA  PHE A 113     -14.107   7.891  14.478  1.00  6.08          C   
ATOM    904  C   PHE A 113     -12.665   8.373  14.576  1.00  6.08          C   
ATOM    905  CB  PHE A 113     -14.201   6.706  13.512  1.00  6.08          C   
ATOM    906  O   PHE A 113     -12.245   9.251  13.819  1.00  6.08          O   
ATOM    907  CG  PHE A 113     -15.131   5.617  13.975  1.00  6.08          C   
ATOM    908  CD1 PHE A 113     -16.472   5.629  13.613  1.00  6.08          C   
ATOM    909  CD2 PHE A 113     -14.664   4.581  14.774  1.00  6.08          C   
ATOM    910  CE1 PHE A 113     -17.336   4.623  14.040  1.00  6.08          C   
ATOM    911  CE2 PHE A 113     -15.520   3.572  15.204  1.00  6.08          C   
ATOM    912  CZ  PHE A 113     -16.856   3.595  14.837  1.00  6.08          C   
ATOM    913  N   THR A 114     -11.825   7.651  15.237  1.00  6.08          N   
ATOM    914  CA  THR A 114     -10.413   7.467  15.554  1.00  6.08          C   
ATOM    915  C   THR A 114     -10.065   5.983  15.631  1.00  6.08          C   
ATOM    916  CB  THR A 114     -10.044   8.154  16.882  1.00  6.08          C   
ATOM    917  O   THR A 114     -10.307   5.336  16.652  1.00  6.08          O   
ATOM    918  CG2 THR A 114     -10.124   9.672  16.757  1.00  6.08          C   
ATOM    919  OG1 THR A 114     -10.951   7.722  17.904  1.00  6.08          O   
ATOM    920  N   GLY A 115     -10.385   5.096  14.476  1.00  6.08          N   
ATOM    921  CA  GLY A 115      -9.894   3.756  14.757  1.00  6.08          C   
ATOM    922  C   GLY A 115      -9.108   3.156  13.607  1.00  6.08          C   
ATOM    923  O   GLY A 115      -8.864   3.823  12.600  1.00  6.08          O   
ATOM    924  N   GLU A 116      -8.292   2.078  13.803  1.00  6.08          N   
ATOM    925  CA  GLU A 116      -7.455   1.166  13.029  1.00  6.08          C   
ATOM    926  C   GLU A 116      -8.271   0.435  11.966  1.00  6.08          C   
ATOM    927  CB  GLU A 116      -6.766   0.156  13.950  1.00  6.08          C   
ATOM    928  O   GLU A 116      -9.471   0.214  12.141  1.00  6.08          O   
ATOM    929  CG  GLU A 116      -5.620   0.745  14.760  1.00  6.08          C   
ATOM    930  CD  GLU A 116      -4.833  -0.301  15.533  1.00  6.08          C   
ATOM    931  OE1 GLU A 116      -3.793   0.046  16.138  1.00  6.08          O   
ATOM    932  OE2 GLU A 116      -5.258  -1.478  15.533  1.00  6.08          O   
ATOM    933  N   LEU A 117      -7.867   0.276  10.616  1.00  5.36          N   
ATOM    934  CA  LEU A 117      -8.515  -0.475   9.546  1.00  5.36          C   
ATOM    935  C   LEU A 117      -8.722  -1.930   9.952  1.00  5.36          C   
ATOM    936  CB  LEU A 117      -7.684  -0.404   8.263  1.00  5.36          C   
ATOM    937  O   LEU A 117      -7.933  -2.483  10.723  1.00  5.36          O   
ATOM    938  CG  LEU A 117      -7.563   0.973   7.608  1.00  5.36          C   
ATOM    939  CD1 LEU A 117      -6.504   0.947   6.511  1.00  5.36          C   
ATOM    940  CD2 LEU A 117      -8.910   1.418   7.048  1.00  5.36          C   
ATOM    941  N   THR A 118      -9.851  -2.455   9.647  1.00  5.36          N   
ATOM    942  CA  THR A 118     -10.035  -3.895   9.790  1.00  5.36          C   
ATOM    943  C   THR A 118      -9.157  -4.654   8.798  1.00  5.36          C   
ATOM    944  CB  THR A 118     -11.508  -4.294   9.584  1.00  5.36          C   
ATOM    945  O   THR A 118      -8.605  -4.060   7.869  1.00  5.36          O   
ATOM    946  CG2 THR A 118     -12.428  -3.487  10.493  1.00  5.36          C   
ATOM    947  OG1 THR A 118     -11.875  -4.057   8.219  1.00  5.36          O   
ATOM    948  N   LYS A 119      -8.889  -5.923   9.112  1.00  6.08          N   
ATOM    949  CA  LYS A 119      -8.123  -6.769   8.201  1.00  6.08          C   
ATOM    950  C   LYS A 119      -8.726  -6.753   6.799  1.00  6.08          C   
ATOM    951  CB  LYS A 119      -8.057  -8.204   8.727  1.00  6.08          C   
ATOM    952  O   LYS A 119      -8.000  -6.675   5.806  1.00  6.08          O   
ATOM    953  CG  LYS A 119      -7.022  -9.073   8.027  1.00  6.08          C   
ATOM    954  CD  LYS A 119      -6.951 -10.463   8.644  1.00  6.08          C   
ATOM    955  CE  LYS A 119      -6.004 -11.371   7.872  1.00  6.08          C   
ATOM    956  NZ  LYS A 119      -5.944 -12.741   8.463  1.00  6.08          N   
ATOM    957  N   GLN A 120     -10.033  -6.874   6.687  1.00  6.08          N   
ATOM    958  CA  GLN A 120     -10.739  -6.867   5.410  1.00  6.08          C   
ATOM    959  C   GLN A 120     -10.510  -5.558   4.661  1.00  6.08          C   
ATOM    960  CB  GLN A 120     -12.236  -7.096   5.623  1.00  6.08          C   
ATOM    961  O   GLN A 120     -10.287  -5.560   3.449  1.00  6.08          O   
ATOM    962  CG  GLN A 120     -12.965  -7.594   4.383  1.00  6.08          C   
ATOM    963  CD  GLN A 120     -14.269  -8.298   4.711  1.00  6.08          C   
ATOM    964  NE2 GLN A 120     -14.806  -9.032   3.742  1.00  6.08          N   
ATOM    965  OE1 GLN A 120     -14.788  -8.184   5.826  1.00  6.08          O   
ATOM    966  N   GLU A 121     -10.563  -4.457   5.339  1.00  5.36          N   
ATOM    967  CA  GLU A 121     -10.315  -3.150   4.738  1.00  5.36          C   
ATOM    968  C   GLU A 121      -8.891  -3.052   4.198  1.00  5.36          C   
ATOM    969  CB  GLU A 121     -10.571  -2.034   5.753  1.00  5.36          C   
ATOM    970  O   GLU A 121      -8.667  -2.500   3.119  1.00  5.36          O   
ATOM    971  CG  GLU A 121     -12.041  -1.836   6.092  1.00  5.36          C   
ATOM    972  CD  GLU A 121     -12.266  -0.891   7.262  1.00  5.36          C   
ATOM    973  OE1 GLU A 121     -13.256  -0.126   7.243  1.00  5.36          O   
ATOM    974  OE2 GLU A 121     -11.443  -0.916   8.205  1.00  5.36          O   
ATOM    975  N   LEU A 122      -7.942  -3.571   4.960  1.00  5.36          N   
ATOM    976  CA  LEU A 122      -6.554  -3.544   4.512  1.00  5.36          C   
ATOM    977  C   LEU A 122      -6.385  -4.331   3.217  1.00  5.36          C   
ATOM    978  CB  LEU A 122      -5.632  -4.115   5.593  1.00  5.36          C   
ATOM    979  O   LEU A 122      -5.705  -3.876   2.294  1.00  5.36          O   
ATOM    980  CG  LEU A 122      -5.295  -3.183   6.758  1.00  5.36          C   
ATOM    981  CD1 LEU A 122      -4.667  -3.971   7.903  1.00  5.36          C   
ATOM    982  CD2 LEU A 122      -4.365  -2.066   6.298  1.00  5.36          C   
ATOM    983  N   VAL A 123      -6.991  -5.567   3.232  1.00  5.36          N   
ATOM    984  CA  VAL A 123      -6.926  -6.409   2.042  1.00  5.36          C   
ATOM    985  C   VAL A 123      -7.518  -5.664   0.848  1.00  5.36          C   
ATOM    986  CB  VAL A 123      -7.667  -7.749   2.255  1.00  5.36          C   
ATOM    987  O   VAL A 123      -6.921  -5.633  -0.230  1.00  5.36          O   
ATOM    988  CG1 VAL A 123      -7.796  -8.509   0.936  1.00  5.36          C   
ATOM    989  CG2 VAL A 123      -6.942  -8.599   3.296  1.00  5.36          C   
ATOM    990  N   TYR A 124      -8.671  -5.070   1.043  1.00  5.36          N   
ATOM    991  CA  TYR A 124      -9.359  -4.338  -0.015  1.00  5.36          C   
ATOM    992  C   TYR A 124      -8.521  -3.160  -0.496  1.00  5.36          C   
ATOM    993  CB  TYR A 124     -10.724  -3.844   0.473  1.00  5.36          C   
ATOM    994  O   TYR A 124      -8.387  -2.937  -1.702  1.00  5.36          O   
ATOM    995  CG  TYR A 124     -11.884  -4.667  -0.033  1.00  5.36          C   
ATOM    996  CD1 TYR A 124     -12.554  -5.552   0.808  1.00  5.36          C   
ATOM    997  CD2 TYR A 124     -12.312  -4.561  -1.352  1.00  5.36          C   
ATOM    998  CE1 TYR A 124     -13.622  -6.314   0.346  1.00  5.36          C   
ATOM    999  CE2 TYR A 124     -13.379  -5.318  -1.825  1.00  5.36          C   
ATOM   1000  OH  TYR A 124     -15.084  -6.942  -1.432  1.00  5.36          O   
ATOM   1001  CZ  TYR A 124     -14.027  -6.190  -0.969  1.00  5.36          C   
ATOM   1002  N   THR A 125      -8.064  -2.317   0.476  1.00  5.36          N   
ATOM   1003  CA  THR A 125      -7.230  -1.175   0.117  1.00  5.36          C   
ATOM   1004  C   THR A 125      -6.008  -1.626  -0.679  1.00  5.36          C   
ATOM   1005  CB  THR A 125      -6.774  -0.402   1.368  1.00  5.36          C   
ATOM   1006  O   THR A 125      -5.643  -0.999  -1.675  1.00  5.36          O   
ATOM   1007  CG2 THR A 125      -7.392   0.992   1.408  1.00  5.36          C   
ATOM   1008  OG1 THR A 125      -7.173  -1.123   2.540  1.00  5.36          O   
ATOM   1009  N   ASN A 126      -5.437  -2.705  -0.271  1.00  5.36          N   
ATOM   1010  CA  ASN A 126      -4.265  -3.214  -0.977  1.00  5.36          C   
ATOM   1011  C   ASN A 126      -4.614  -3.656  -2.395  1.00  5.36          C   
ATOM   1012  CB  ASN A 126      -3.631  -4.370  -0.201  1.00  5.36          C   
ATOM   1013  O   ASN A 126      -3.866  -3.384  -3.336  1.00  5.36          O   
ATOM   1014  CG  ASN A 126      -2.693  -3.896   0.891  1.00  5.36          C   
ATOM   1015  ND2 ASN A 126      -2.429  -4.760   1.864  1.00  5.36          N   
ATOM   1016  OD1 ASN A 126      -2.209  -2.761   0.861  1.00  5.36          O   
ATOM   1017  N   GLN A 127      -5.691  -4.483  -2.497  1.00  5.36          N   
ATOM   1018  CA  GLN A 127      -6.138  -4.897  -3.823  1.00  5.36          C   
ATOM   1019  C   GLN A 127      -6.385  -3.689  -4.722  1.00  5.36          C   
ATOM   1020  CB  GLN A 127      -7.407  -5.744  -3.721  1.00  5.36          C   
ATOM   1021  O   GLN A 127      -5.973  -3.679  -5.884  1.00  5.36          O   
ATOM   1022  CG  GLN A 127      -7.729  -6.525  -4.989  1.00  5.36          C   
ATOM   1023  CD  GLN A 127      -8.927  -7.440  -4.826  1.00  5.36          C   
ATOM   1024  NE2 GLN A 127      -9.350  -8.064  -5.921  1.00  5.36          N   
ATOM   1025  OE1 GLN A 127      -9.468  -7.587  -3.726  1.00  5.36          O   
ATOM   1026  N   TRP A 128      -7.149  -2.688  -4.151  1.00  5.36          N   
ATOM   1027  CA  TRP A 128      -7.418  -1.471  -4.911  1.00  5.36          C   
ATOM   1028  C   TRP A 128      -6.119  -0.818  -5.371  1.00  5.36          C   
ATOM   1029  CB  TRP A 128      -8.232  -0.482  -4.072  1.00  5.36          C   
ATOM   1030  O   TRP A 128      -5.992  -0.427  -6.534  1.00  5.36          O   
ATOM   1031  CG  TRP A 128      -8.637   0.757  -4.813  1.00  5.36          C   
ATOM   1032  CD1 TRP A 128      -9.759   0.931  -5.576  1.00  5.36          C   
ATOM   1033  CD2 TRP A 128      -7.919   1.993  -4.866  1.00  5.36          C   
ATOM   1034  CE2 TRP A 128      -8.665   2.875  -5.680  1.00  5.36          C   
ATOM   1035  CE3 TRP A 128      -6.717   2.442  -4.304  1.00  5.36          C   
ATOM   1036  NE1 TRP A 128      -9.781   2.203  -6.099  1.00  5.36          N   
ATOM   1037  CH2 TRP A 128      -7.067   4.595  -5.381  1.00  5.36          C   
ATOM   1038  CZ2 TRP A 128      -8.247   4.181  -5.944  1.00  5.36          C   
ATOM   1039  CZ3 TRP A 128      -6.302   3.742  -4.568  1.00  5.36          C   
ATOM   1040  N   VAL A 129      -5.185  -0.613  -4.368  1.00  4.42          N   
ATOM   1041  CA  VAL A 129      -3.899  -0.000  -4.687  1.00  4.42          C   
ATOM   1042  C   VAL A 129      -3.213  -0.789  -5.800  1.00  4.42          C   
ATOM   1043  CB  VAL A 129      -2.983   0.077  -3.446  1.00  4.42          C   
ATOM   1044  O   VAL A 129      -2.691  -0.205  -6.753  1.00  4.42          O   
ATOM   1045  CG1 VAL A 129      -1.562   0.471  -3.846  1.00  4.42          C   
ATOM   1046  CG2 VAL A 129      -3.548   1.065  -2.427  1.00  4.42          C   
ATOM   1047  N   ASN A 130      -3.323  -2.084  -5.765  1.00  5.36          N   
ATOM   1048  CA  ASN A 130      -2.699  -2.948  -6.762  1.00  5.36          C   
ATOM   1049  C   ASN A 130      -3.320  -2.751  -8.142  1.00  5.36          C   
ATOM   1050  CB  ASN A 130      -2.799  -4.415  -6.339  1.00  5.36          C   
ATOM   1051  O   ASN A 130      -2.613  -2.751  -9.151  1.00  5.36          O   
ATOM   1052  CG  ASN A 130      -1.767  -4.793  -5.294  1.00  5.36          C   
ATOM   1053  ND2 ASN A 130      -2.027  -5.874  -4.568  1.00  5.36          N   
ATOM   1054  OD1 ASN A 130      -0.746  -4.118  -5.140  1.00  5.36          O   
ATOM   1055  N   GLU A 131      -4.600  -2.603  -8.153  1.00  5.36          N   
ATOM   1056  CA  GLU A 131      -5.337  -2.535  -9.412  1.00  5.36          C   
ATOM   1057  C   GLU A 131      -5.256  -1.140 -10.024  1.00  5.36          C   
ATOM   1058  CB  GLU A 131      -6.800  -2.932  -9.200  1.00  5.36          C   
ATOM   1059  O   GLU A 131      -5.324  -0.988 -11.246  1.00  5.36          O   
ATOM   1060  CG  GLU A 131      -7.000  -4.413  -8.911  1.00  5.36          C   
ATOM   1061  CD  GLU A 131      -8.445  -4.776  -8.611  1.00  5.36          C   
ATOM   1062  OE1 GLU A 131      -8.733  -5.970  -8.365  1.00  5.36          O   
ATOM   1063  OE2 GLU A 131      -9.297  -3.860  -8.623  1.00  5.36          O   
ATOM   1064  N   ASN A 132      -5.147  -0.162  -9.186  1.00  5.36          N   
ATOM   1065  CA  ASN A 132      -5.357   1.190  -9.693  1.00  5.36          C   
ATOM   1066  C   ASN A 132      -4.037   1.936  -9.863  1.00  5.36          C   
ATOM   1067  CB  ASN A 132      -6.292   1.971  -8.767  1.00  5.36          C   
ATOM   1068  O   ASN A 132      -3.931   2.838 -10.696  1.00  5.36          O   
ATOM   1069  CG  ASN A 132      -7.729   1.494  -8.851  1.00  5.36          C   
ATOM   1070  ND2 ASN A 132      -8.165   0.745  -7.845  1.00  5.36          N   
ATOM   1071  OD1 ASN A 132      -8.441   1.795  -9.813  1.00  5.36          O   
ATOM   1072  N   ILE A 133      -3.015   1.608  -8.992  1.00  5.36          N   
ATOM   1073  CA  ILE A 133      -1.781   2.384  -9.062  1.00  5.36          C   
ATOM   1074  C   ILE A 133      -0.907   1.861 -10.200  1.00  5.36          C   
ATOM   1075  CB  ILE A 133      -1.007   2.336  -7.726  1.00  5.36          C   
ATOM   1076  O   ILE A 133      -0.112   2.609 -10.773  1.00  5.36          O   
ATOM   1077  CG1 ILE A 133      -1.777   3.089  -6.635  1.00  5.36          C   
ATOM   1078  CG2 ILE A 133       0.402   2.911  -7.897  1.00  5.36          C   
ATOM   1079  CD1 ILE A 133      -1.113   3.045  -5.266  1.00  5.36          C   
ATOM   1080  N   THR A 134      -1.214   0.937 -10.975  1.00  6.08          N   
ATOM   1081  CA  THR A 134      -0.412   0.479 -12.104  1.00  6.08          C   
ATOM   1082  C   THR A 134      -0.466   1.485 -13.250  1.00  6.08          C   
ATOM   1083  CB  THR A 134      -0.887  -0.898 -12.605  1.00  6.08          C   
ATOM   1084  O   THR A 134       0.513   1.656 -13.980  1.00  6.08          O   
ATOM   1085  CG2 THR A 134       0.024  -2.012 -12.097  1.00  6.08          C   
ATOM   1086  OG1 THR A 134      -2.220  -1.137 -12.137  1.00  6.08          O   
ATOM   1087  N   LEU A 135      -1.656   2.194 -13.502  1.00  6.08          N   
ATOM   1088  CA  LEU A 135      -2.187   2.386 -14.847  1.00  6.08          C   
ATOM   1089  C   LEU A 135      -2.051   3.841 -15.283  1.00  6.08          C   
ATOM   1090  CB  LEU A 135      -3.656   1.958 -14.908  1.00  6.08          C   
ATOM   1091  O   LEU A 135      -2.144   4.147 -16.474  1.00  6.08          O   
ATOM   1092  CG  LEU A 135      -3.923   0.452 -14.925  1.00  6.08          C   
ATOM   1093  CD1 LEU A 135      -5.388   0.171 -14.609  1.00  6.08          C   
ATOM   1094  CD2 LEU A 135      -3.538  -0.144 -16.274  1.00  6.08          C   
ATOM   1095  N   ALA A 136      -1.314   4.761 -14.697  1.00  6.08          N   
ATOM   1096  CA  ALA A 136      -1.322   5.912 -15.597  1.00  6.08          C   
ATOM   1097  C   ALA A 136       0.036   6.607 -15.610  1.00  6.08          C   
ATOM   1098  CB  ALA A 136      -2.417   6.896 -15.193  1.00  6.08          C   
ATOM   1099  O   ALA A 136       0.626   6.851 -14.555  1.00  6.08          O   
ATOM   1100  N   ASN A 137       1.001   6.147 -16.376  1.00  6.08          N   
ATOM   1101  CA  ASN A 137       1.962   7.100 -16.923  1.00  6.08          C   
ATOM   1102  C   ASN A 137       2.561   7.982 -15.832  1.00  6.08          C   
ATOM   1103  CB  ASN A 137       1.305   7.963 -18.003  1.00  6.08          C   
ATOM   1104  O   ASN A 137       2.685   9.196 -16.007  1.00  6.08          O   
ATOM   1105  CG  ASN A 137       1.244   7.267 -19.349  1.00  6.08          C   
ATOM   1106  ND2 ASN A 137       0.354   7.734 -20.218  1.00  6.08          N   
ATOM   1107  OD1 ASN A 137       1.989   6.318 -19.606  1.00  6.08          O   
ATOM   1108  N   GLY A 138       2.939   7.445 -14.762  1.00  6.08          N   
ATOM   1109  CA  GLY A 138       3.642   8.286 -13.808  1.00  6.08          C   
ATOM   1110  C   GLY A 138       2.721   9.212 -13.036  1.00  6.08          C   
ATOM   1111  O   GLY A 138       3.179  10.003 -12.209  1.00  6.08          O   
ATOM   1112  N   TYR A 139       1.463   9.234 -13.302  1.00  6.08          N   
ATOM   1113  CA  TYR A 139       0.469  10.113 -12.696  1.00  6.08          C   
ATOM   1114  C   TYR A 139      -0.736   9.318 -12.207  1.00  6.08          C   
ATOM   1115  CB  TYR A 139       0.019  11.184 -13.694  1.00  6.08          C   
ATOM   1116  O   TYR A 139      -1.121   8.321 -12.822  1.00  6.08          O   
ATOM   1117  CG  TYR A 139       0.919  12.395 -13.732  1.00  6.08          C   
ATOM   1118  CD1 TYR A 139       1.986  12.467 -14.625  1.00  6.08          C   
ATOM   1119  CD2 TYR A 139       0.705  13.469 -12.874  1.00  6.08          C   
ATOM   1120  CE1 TYR A 139       2.819  13.580 -14.662  1.00  6.08          C   
ATOM   1121  CE2 TYR A 139       1.532  14.587 -12.903  1.00  6.08          C   
ATOM   1122  OH  TYR A 139       3.406  15.738 -13.831  1.00  6.08          O   
ATOM   1123  CZ  TYR A 139       2.584  14.634 -13.799  1.00  6.08          C   
ATOM   1124  N   ILE A 140      -0.939   9.058 -10.837  1.00  6.08          N   
ATOM   1125  CA  ILE A 140      -2.155   8.654 -10.138  1.00  6.08          C   
ATOM   1126  C   ILE A 140      -3.276   9.645 -10.440  1.00  6.08          C   
ATOM   1127  CB  ILE A 140      -1.924   8.553  -8.614  1.00  6.08          C   
ATOM   1128  O   ILE A 140      -3.182  10.824 -10.091  1.00  6.08          O   
ATOM   1129  CG1 ILE A 140      -0.789   7.569  -8.310  1.00  6.08          C   
ATOM   1130  CG2 ILE A 140      -3.213   8.140  -7.899  1.00  6.08          C   
ATOM   1131  CD1 ILE A 140      -0.415   7.492  -6.836  1.00  6.08          C   
ATOM   1132  N   SER A 141      -3.684   9.839 -11.715  1.00  6.08          N   
ATOM   1133  CA  SER A 141      -4.883  10.669 -11.786  1.00  6.08          C   
ATOM   1134  C   SER A 141      -6.105   9.922 -11.262  1.00  6.08          C   
ATOM   1135  CB  SER A 141      -5.133  11.127 -13.224  1.00  6.08          C   
ATOM   1136  O   SER A 141      -6.378   8.796 -11.682  1.00  6.08          O   
ATOM   1137  OG  SER A 141      -6.496  10.963 -13.574  1.00  6.08          O   
ATOM   1138  N   ALA A 142      -6.198   9.687  -9.878  1.00  6.08          N   
ATOM   1139  CA  ALA A 142      -7.356   9.155  -9.164  1.00  6.08          C   
ATOM   1140  C   ALA A 142      -8.656   9.539  -9.865  1.00  6.08          C   
ATOM   1141  CB  ALA A 142      -7.366   9.651  -7.721  1.00  6.08          C   
ATOM   1142  O   ALA A 142      -8.874  10.710 -10.184  1.00  6.08          O   
ATOM   1143  N   ASP A 143      -9.016   8.898 -10.877  1.00  6.08          N   
ATOM   1144  CA  ASP A 143     -10.425   8.964 -11.253  1.00  6.08          C   
ATOM   1145  C   ASP A 143     -11.295   9.345 -10.057  1.00  6.08          C   
ATOM   1146  CB  ASP A 143     -10.889   7.628 -11.836  1.00  6.08          C   
ATOM   1147  O   ASP A 143     -11.158   8.769  -8.975  1.00  6.08          O   
ATOM   1148  CG  ASP A 143     -11.385   7.746 -13.267  1.00  6.08          C   
ATOM   1149  OD1 ASP A 143     -11.573   6.706 -13.934  1.00  6.08          O   
ATOM   1150  OD2 ASP A 143     -11.586   8.889 -13.731  1.00  6.08          O   
ATOM   1151  N   SER A 144     -11.432  10.610  -9.724  1.00  6.08          N   
ATOM   1152  CA  SER A 144     -12.633  11.251  -9.197  1.00  6.08          C   
ATOM   1153  C   SER A 144     -13.803  10.274  -9.147  1.00  6.08          C   
ATOM   1154  CB  SER A 144     -13.009  12.466 -10.046  1.00  6.08          C   
ATOM   1155  O   SER A 144     -14.946  10.678  -8.919  1.00  6.08          O   
ATOM   1156  OG  SER A 144     -12.987  12.143 -11.426  1.00  6.08          O   
ATOM   1157  N   ARG A 145     -13.625   8.971  -9.055  1.00  6.08          N   
ATOM   1158  CA  ARG A 145     -14.877   8.231  -8.942  1.00  6.08          C   
ATOM   1159  C   ARG A 145     -15.517   8.442  -7.574  1.00  6.08          C   
ATOM   1160  CB  ARG A 145     -14.644   6.738  -9.187  1.00  6.08          C   
ATOM   1161  O   ARG A 145     -14.826   8.444  -6.554  1.00  6.08          O   
ATOM   1162  CG  ARG A 145     -14.402   6.383 -10.645  1.00  6.08          C   
ATOM   1163  CD  ARG A 145     -14.336   4.877 -10.856  1.00  6.08          C   
ATOM   1164  NE  ARG A 145     -13.186   4.497 -11.671  1.00  6.08          N   
ATOM   1165  NH1 ARG A 145     -13.735   2.255 -11.769  1.00  6.08          N   
ATOM   1166  NH2 ARG A 145     -11.852   3.025 -12.824  1.00  6.08          N   
ATOM   1167  CZ  ARG A 145     -12.927   3.260 -12.086  1.00  6.08          C   
ATOM   1168  N   THR A 146     -16.379   9.419  -7.415  1.00  6.08          N   
ATOM   1169  CA  THR A 146     -17.507   9.485  -6.494  1.00  6.08          C   
ATOM   1170  C   THR A 146     -18.280   8.169  -6.491  1.00  6.08          C   
ATOM   1171  CB  THR A 146     -18.458  10.641  -6.856  1.00  6.08          C   
ATOM   1172  O   THR A 146     -18.534   7.590  -7.549  1.00  6.08          O   
ATOM   1173  CG2 THR A 146     -18.028  11.939  -6.180  1.00  6.08          C   
ATOM   1174  OG1 THR A 146     -18.451  10.830  -8.276  1.00  6.08          O   
ATOM   1175  N   VAL A 147     -17.785   7.142  -5.708  1.00  6.08          N   
ATOM   1176  CA  VAL A 147     -18.621   5.978  -5.435  1.00  6.08          C   
ATOM   1177  C   VAL A 147     -20.048   6.427  -5.126  1.00  6.08          C   
ATOM   1178  CB  VAL A 147     -18.061   5.139  -4.264  1.00  6.08          C   
ATOM   1179  O   VAL A 147     -20.261   7.305  -4.287  1.00  6.08          O   
ATOM   1180  CG1 VAL A 147     -18.638   3.725  -4.289  1.00  6.08          C   
ATOM   1181  CG2 VAL A 147     -16.535   5.098  -4.321  1.00  6.08          C   
ATOM   1182  N   ASP A 148     -20.960   6.728  -6.190  1.00  6.08          N   
ATOM   1183  CA  ASP A 148     -22.394   6.829  -5.938  1.00  6.08          C   
ATOM   1184  C   ASP A 148     -22.901   5.619  -5.157  1.00  6.08          C   
ATOM   1185  CB  ASP A 148     -23.162   6.965  -7.254  1.00  6.08          C   
ATOM   1186  O   ASP A 148     -22.505   4.485  -5.432  1.00  6.08          O   
ATOM   1187  CG  ASP A 148     -22.902   8.285  -7.959  1.00  6.08          C   
ATOM   1188  OD1 ASP A 148     -23.140   8.380  -9.182  1.00  6.08          O   
ATOM   1189  OD2 ASP A 148     -22.451   9.237  -7.286  1.00  6.08          O   
TER    1190      ASP A 148
ENDMDL
END
