# Supplementary material for: Peptide binder design with inverse folding and protein structure prediction
Source: Commun Chem. 2023 Oct 25;6:229. doi: 10.1038/s42004-023-01029-7 (PMC10600234; doi:10.1038/s42004-023-01029-7)
Supplement: Supplementary file 9 — Supplementary Software [file 42004_2023_1029_MOESM9_ESM.zip › binder_design/src/AF2/alphafold/relax/testdata/with_violations_casp14.pdb]

MODEL        0
ATOM      1  N   SER A   1      27.311  -3.395  37.375  1.00  8.64          N   
ATOM      2  CA  SER A   1      26.072  -4.109  37.084  1.00  8.64          C   
ATOM      3  C   SER A   1      26.047  -4.608  35.643  1.00  8.64          C   
ATOM      4  CB  SER A   1      24.862  -3.211  37.342  1.00  8.64          C   
ATOM      5  O   SER A   1      26.782  -4.101  34.792  1.00  8.64          O   
ATOM      6  OG  SER A   1      24.740  -2.228  36.329  1.00  8.64          O   
ATOM      7  N   PHE A   2      25.619  -5.987  35.357  1.00  8.64          N   
ATOM      8  CA  PHE A   2      25.448  -6.479  33.995  1.00  8.64          C   
ATOM      9  C   PHE A   2      25.049  -5.347  33.056  1.00  8.64          C   
ATOM     10  CB  PHE A   2      24.395  -7.591  33.953  1.00  8.64          C   
ATOM     11  O   PHE A   2      25.590  -5.226  31.955  1.00  8.64          O   
ATOM     12  CG  PHE A   2      24.140  -8.134  32.573  1.00  8.64          C   
ATOM     13  CD1 PHE A   2      25.003  -9.063  32.006  1.00  8.64          C   
ATOM     14  CD2 PHE A   2      23.036  -7.714  31.842  1.00  8.64          C   
ATOM     15  CE1 PHE A   2      24.770  -9.567  30.728  1.00  8.64          C   
ATOM     16  CE2 PHE A   2      22.796  -8.214  30.565  1.00  8.64          C   
ATOM     17  CZ  PHE A   2      23.665  -9.139  30.010  1.00  8.64          C   
ATOM     18  N   GLU A   3      24.279  -4.453  33.583  1.00  8.64          N   
ATOM     19  CA  GLU A   3      23.756  -3.316  32.831  1.00  8.64          C   
ATOM     20  C   GLU A   3      24.858  -2.308  32.517  1.00  8.64          C   
ATOM     21  CB  GLU A   3      22.624  -2.635  33.604  1.00  8.64          C   
ATOM     22  O   GLU A   3      24.963  -1.828  31.387  1.00  8.64          O   
ATOM     23  CG  GLU A   3      21.251  -3.239  33.345  1.00  8.64          C   
ATOM     24  CD  GLU A   3      20.291  -3.067  34.511  1.00  8.64          C   
ATOM     25  OE1 GLU A   3      19.129  -3.525  34.413  1.00  8.64          O   
ATOM     26  OE2 GLU A   3      20.702  -2.469  35.530  1.00  8.64          O   
ATOM     27  N   GLU A   4      25.795  -2.118  33.499  1.00  8.64          N   
ATOM     28  CA  GLU A   4      26.873  -1.150  33.321  1.00  8.64          C   
ATOM     29  C   GLU A   4      27.923  -1.667  32.341  1.00  8.64          C   
ATOM     30  CB  GLU A   4      27.526  -0.820  34.666  1.00  8.64          C   
ATOM     31  O   GLU A   4      28.401  -0.920  31.485  1.00  8.64          O   
ATOM     32  CG  GLU A   4      26.709   0.130  35.529  1.00  8.64          C   
ATOM     33  CD  GLU A   4      27.351   0.416  36.878  1.00  8.64          C   
ATOM     34  OE1 GLU A   4      26.801   1.234  37.650  1.00  8.64          O   
ATOM     35  OE2 GLU A   4      28.412  -0.182  37.164  1.00  8.64          O   
ATOM     36  N   GLN A   5      28.078  -2.983  32.335  1.00  8.64          N   
ATOM     37  CA  GLN A   5      29.050  -3.614  31.449  1.00  8.64          C   
ATOM     38  C   GLN A   5      28.520  -3.696  30.020  1.00  8.64          C   
ATOM     39  CB  GLN A   5      29.410  -5.012  31.956  1.00  8.64          C   
ATOM     40  O   GLN A   5      29.268  -3.487  29.063  1.00  8.64          O   
ATOM     41  CG  GLN A   5      30.587  -5.031  32.922  1.00  8.64          C   
ATOM     42  CD  GLN A   5      30.906  -6.425  33.430  1.00  8.64          C   
ATOM     43  NE2 GLN A   5      31.803  -6.509  34.407  1.00  8.64          N   
ATOM     44  OE1 GLN A   5      30.350  -7.418  32.950  1.00  8.64          O   
ATOM     45  N   PHE A   6      27.127  -3.824  29.849  1.00  8.64          N   
ATOM     46  CA  PHE A   6      26.442  -3.868  28.562  1.00  8.64          C   
ATOM     47  C   PHE A   6      26.501  -2.512  27.870  1.00  8.64          C   
ATOM     48  CB  PHE A   6      24.983  -4.302  28.744  1.00  8.64          C   
ATOM     49  O   PHE A   6      26.819  -2.429  26.682  1.00  8.64          O   
ATOM     50  CG  PHE A   6      24.232  -4.461  27.450  1.00  8.64          C   
ATOM     51  CD1 PHE A   6      24.326  -5.636  26.715  1.00  8.64          C   
ATOM     52  CD2 PHE A   6      23.431  -3.434  26.968  1.00  8.64          C   
ATOM     53  CE1 PHE A   6      23.631  -5.786  25.517  1.00  8.64          C   
ATOM     54  CE2 PHE A   6      22.734  -3.576  25.771  1.00  8.64          C   
ATOM     55  CZ  PHE A   6      22.836  -4.753  25.047  1.00  8.64          C   
ATOM     56  N   ILE A   7      26.367  -1.421  28.620  1.00  8.64          N   
ATOM     57  CA  ILE A   7      26.395  -0.058  28.103  1.00  8.64          C   
ATOM     58  C   ILE A   7      27.816   0.304  27.677  1.00  8.64          C   
ATOM     59  CB  ILE A   7      25.874   0.954  29.148  1.00  8.64          C   
ATOM     60  O   ILE A   7      28.020   0.896  26.614  1.00  8.64          O   
ATOM     61  CG1 ILE A   7      24.383   0.725  29.417  1.00  8.64          C   
ATOM     62  CG2 ILE A   7      26.133   2.391  28.685  1.00  8.64          C   
ATOM     63  CD1 ILE A   7      23.831   1.540  30.579  1.00  8.64          C   
ATOM     64  N   LYS A   8      28.765  -0.137  28.420  1.00  8.64          N   
ATOM     65  CA  LYS A   8      30.171   0.158  28.160  1.00  8.64          C   
ATOM     66  C   LYS A   8      30.668  -0.584  26.922  1.00  8.64          C   
ATOM     67  CB  LYS A   8      31.030  -0.210  29.371  1.00  8.64          C   
ATOM     68  O   LYS A   8      31.368  -0.008  26.086  1.00  8.64          O   
ATOM     69  CG  LYS A   8      32.396   0.462  29.387  1.00  8.64          C   
ATOM     70  CD  LYS A   8      33.170   0.123  30.655  1.00  8.64          C   
ATOM     71  CE  LYS A   8      34.584   0.686  30.615  1.00  8.64          C   
ATOM     72  NZ  LYS A   8      35.350   0.348  31.852  1.00  8.64          N   
ATOM     73  N   ASN A   9      30.138  -1.772  26.738  1.00  8.64          N   
ATOM     74  CA  ASN A   9      30.622  -2.602  25.640  1.00  8.64          C   
ATOM     75  C   ASN A   9      29.908  -2.274  24.332  1.00  8.64          C   
ATOM     76  CB  ASN A   9      30.461  -4.086  25.976  1.00  8.64          C   
ATOM     77  O   ASN A   9      30.396  -2.610  23.252  1.00  8.64          O   
ATOM     78  CG  ASN A   9      31.429  -4.551  27.046  1.00  8.64          C   
ATOM     79  ND2 ASN A   9      31.123  -5.682  27.670  1.00  8.64          N   
ATOM     80  OD1 ASN A   9      32.442  -3.898  27.310  1.00  8.64          O   
ATOM     81  N   ASN A  10      28.860  -1.389  24.447  1.00  8.64          N   
ATOM     82  CA  ASN A  10      28.104  -1.128  23.227  1.00  8.64          C   
ATOM     83  C   ASN A  10      28.029   0.366  22.923  1.00  8.64          C   
ATOM     84  CB  ASN A  10      26.697  -1.720  23.330  1.00  8.64          C   
ATOM     85  O   ASN A  10      27.356   0.778  21.977  1.00  8.64          O   
ATOM     86  CG  ASN A  10      26.693  -3.234  23.250  1.00  8.64          C   
ATOM     87  ND2 ASN A  10      26.544  -3.888  24.396  1.00  8.64          N   
ATOM     88  OD1 ASN A  10      26.823  -3.811  22.167  1.00  8.64          O   
ATOM     89  N   SER A  11      28.833   1.149  23.636  1.00  8.64          N   
ATOM     90  CA  SER A  11      28.835   2.602  23.500  1.00  8.64          C   
ATOM     91  C   SER A  11      29.617   3.040  22.266  1.00  8.64          C   
ATOM     92  CB  SER A  11      29.427   3.257  24.748  1.00  8.64          C   
ATOM     93  O   SER A  11      29.395   4.132  21.740  1.00  8.64          O   
ATOM     94  OG  SER A  11      30.701   2.712  25.046  1.00  8.64          O   
ATOM     95  N   ASP A  12      30.212   2.067  21.630  1.00  8.64          N   
ATOM     96  CA  ASP A  12      30.855   2.541  20.408  1.00  8.64          C   
ATOM     97  C   ASP A  12      29.975   2.284  19.188  1.00  8.64          C   
ATOM     98  CB  ASP A  12      32.218   1.871  20.224  1.00  8.64          C   
ATOM     99  O   ASP A  12      30.218   2.836  18.113  1.00  8.64          O   
ATOM    100  CG  ASP A  12      33.270   2.391  21.189  1.00  8.64          C   
ATOM    101  OD1 ASP A  12      34.250   1.668  21.471  1.00  8.64          O   
ATOM    102  OD2 ASP A  12      33.116   3.533  21.673  1.00  8.64          O   
ATOM    103  N   SER A  13      28.711   1.753  19.485  1.00  8.64          N   
ATOM    104  CA  SER A  13      27.850   1.458  18.344  1.00  8.64          C   
ATOM    105  C   SER A  13      26.738   2.492  18.209  1.00  8.64          C   
ATOM    106  CB  SER A  13      27.245   0.060  18.477  1.00  8.64          C   
ATOM    107  O   SER A  13      26.268   3.040  19.208  1.00  8.64          O   
ATOM    108  OG  SER A  13      26.522  -0.062  19.690  1.00  8.64          O   
ATOM    109  N   ASN A  14      26.876   3.556  17.578  1.00  8.64          N   
ATOM    110  CA  ASN A  14      25.876   4.507  17.103  1.00  8.64          C   
ATOM    111  C   ASN A  14      24.502   3.857  16.973  1.00  8.64          C   
ATOM    112  CB  ASN A  14      26.306   5.114  15.766  1.00  8.64          C   
ATOM    113  O   ASN A  14      23.638   4.361  16.252  1.00  8.64          O   
ATOM    114  CG  ASN A  14      27.367   6.185  15.925  1.00  8.64          C   
ATOM    115  ND2 ASN A  14      28.105   6.452  14.854  1.00  8.64          N   
ATOM    116  OD1 ASN A  14      27.523   6.767  17.002  1.00  8.64          O   
ATOM    117  N   ILE A  15      24.147   2.876  17.739  1.00  8.64          N   
ATOM    118  CA  ILE A  15      22.782   2.392  17.562  1.00  8.64          C   
ATOM    119  C   ILE A  15      21.867   3.040  18.600  1.00  8.64          C   
ATOM    120  CB  ILE A  15      22.709   0.853  17.670  1.00  8.64          C   
ATOM    121  O   ILE A  15      22.173   3.037  19.794  1.00  8.64          O   
ATOM    122  CG1 ILE A  15      23.583   0.200  16.594  1.00  8.64          C   
ATOM    123  CG2 ILE A  15      21.259   0.372  17.564  1.00  8.64          C   
ATOM    124  CD1 ILE A  15      23.694  -1.313  16.720  1.00  8.64          C   
ATOM    125  N   LEU A  16      21.054   3.988  18.304  1.00  8.64          N   
ATOM    126  CA  LEU A  16      19.978   4.667  19.017  1.00  8.64          C   
ATOM    127  C   LEU A  16      18.932   3.668  19.501  1.00  8.64          C   
ATOM    128  CB  LEU A  16      19.320   5.718  18.120  1.00  8.64          C   
ATOM    129  O   LEU A  16      18.483   2.813  18.734  1.00  8.64          O   
ATOM    130  CG  LEU A  16      20.096   7.021  17.921  1.00  8.64          C   
ATOM    131  CD1 LEU A  16      19.696   7.681  16.605  1.00  8.64          C   
ATOM    132  CD2 LEU A  16      19.860   7.968  19.093  1.00  8.64          C   
ATOM    133  N   ALA A  17      18.869   3.238  20.703  1.00  8.64          N   
ATOM    134  CA  ALA A  17      17.774   2.555  21.387  1.00  8.64          C   
ATOM    135  C   ALA A  17      16.496   3.388  21.343  1.00  8.64          C   
ATOM    136  CB  ALA A  17      18.158   2.251  22.833  1.00  8.64          C   
ATOM    137  O   ALA A  17      16.550   4.620  21.358  1.00  8.64          O   
ATOM    138  N   PRO A  18      15.357   2.800  20.785  1.00  8.64          N   
ATOM    139  CA  PRO A  18      14.061   3.472  20.894  1.00  8.64          C   
ATOM    140  C   PRO A  18      13.755   3.936  22.317  1.00  8.64          C   
ATOM    141  CB  PRO A  18      13.067   2.397  20.446  1.00  8.64          C   
ATOM    142  O   PRO A  18      14.149   3.277  23.283  1.00  8.64          O   
ATOM    143  CG  PRO A  18      13.852   1.125  20.452  1.00  8.64          C   
ATOM    144  CD  PRO A  18      15.296   1.456  20.699  1.00  8.64          C   
ATOM    145  N   LYS A  19      13.655   5.179  22.533  1.00  8.64          N   
ATOM    146  CA  LYS A  19      13.091   5.770  23.743  1.00  8.64          C   
ATOM    147  C   LYS A  19      11.590   5.512  23.832  1.00  8.64          C   
ATOM    148  CB  LYS A  19      13.369   7.273  23.786  1.00  8.64          C   
ATOM    149  O   LYS A  19      10.851   5.783  22.884  1.00  8.64          O   
ATOM    150  CG  LYS A  19      14.728   7.635  24.367  1.00  8.64          C   
ATOM    151  CD  LYS A  19      14.887   9.143  24.519  1.00  8.64          C   
ATOM    152  CE  LYS A  19      16.267   9.509  25.048  1.00  8.64          C   
ATOM    153  NZ  LYS A  19      16.425  10.986  25.206  1.00  8.64          N   
ATOM    154  N   VAL A  20      11.044   4.381  24.383  1.00  8.64          N   
ATOM    155  CA  VAL A  20       9.629   4.231  24.706  1.00  8.64          C   
ATOM    156  C   VAL A  20       9.274   5.116  25.898  1.00  8.64          C   
ATOM    157  CB  VAL A  20       9.268   2.759  25.009  1.00  8.64          C   
ATOM    158  O   VAL A  20       9.977   5.115  26.911  1.00  8.64          O   
ATOM    159  CG1 VAL A  20       7.753   2.575  25.067  1.00  8.64          C   
ATOM    160  CG2 VAL A  20       9.882   1.833  23.960  1.00  8.64          C   
ATOM    161  N   SER A  21       8.650   6.317  25.693  1.00  8.64          N   
ATOM    162  CA  SER A  21       8.096   7.229  26.687  1.00  8.64          C   
ATOM    163  C   SER A  21       7.175   6.497  27.657  1.00  8.64          C   
ATOM    164  CB  SER A  21       7.332   8.365  26.005  1.00  8.64          C   
ATOM    165  O   SER A  21       6.372   5.657  27.245  1.00  8.64          O   
ATOM    166  OG  SER A  21       5.963   8.343  26.373  1.00  8.64          O   
ATOM    167  N   GLN A  22       7.597   6.311  28.856  1.00  8.64          N   
ATOM    168  CA  GLN A  22       6.871   5.820  30.022  1.00  8.64          C   
ATOM    169  C   GLN A  22       5.495   6.472  30.128  1.00  8.64          C   
ATOM    170  CB  GLN A  22       7.672   6.073  31.300  1.00  8.64          C   
ATOM    171  O   GLN A  22       4.544   5.852  30.609  1.00  8.64          O   
ATOM    172  CG  GLN A  22       8.650   4.958  31.644  1.00  8.64          C   
ATOM    173  CD  GLN A  22       9.489   5.270  32.869  1.00  8.64          C   
ATOM    174  NE2 GLN A  22      10.341   4.329  33.260  1.00  8.64          N   
ATOM    175  OE1 GLN A  22       9.372   6.349  33.460  1.00  8.64          O   
ATOM    176  N   SER A  23       5.264   7.531  29.349  1.00  8.64          N   
ATOM    177  CA  SER A  23       4.000   8.243  29.506  1.00  8.64          C   
ATOM    178  C   SER A  23       2.897   7.603  28.670  1.00  8.64          C   
ATOM    179  CB  SER A  23       4.160   9.713  29.115  1.00  8.64          C   
ATOM    180  O   SER A  23       1.719   7.671  29.029  1.00  8.64          O   
ATOM    181  OG  SER A  23       4.522   9.834  27.751  1.00  8.64          O   
ATOM    182  N   VAL A  24       3.264   6.700  27.791  1.00  8.64          N   
ATOM    183  CA  VAL A  24       2.305   6.038  26.913  1.00  8.64          C   
ATOM    184  C   VAL A  24       1.784   4.767  27.581  1.00  8.64          C   
ATOM    185  CB  VAL A  24       2.931   5.700  25.541  1.00  8.64          C   
ATOM    186  O   VAL A  24       0.599   4.443  27.474  1.00  8.64          O   
ATOM    187  CG1 VAL A  24       1.954   4.895  24.686  1.00  8.64          C   
ATOM    188  CG2 VAL A  24       3.350   6.979  24.818  1.00  8.64          C   
ATOM    189  N   ILE A  25       2.491   4.247  28.597  1.00  8.64          N   
ATOM    190  CA  ILE A  25       2.093   2.989  29.220  1.00  8.64          C   
ATOM    191  C   ILE A  25       1.071   3.261  30.322  1.00  8.64          C   
ATOM    192  CB  ILE A  25       3.311   2.231  29.793  1.00  8.64          C   
ATOM    193  O   ILE A  25       0.106   2.509  30.482  1.00  8.64          O   
ATOM    194  CG1 ILE A  25       4.253   1.802  28.662  1.00  8.64          C   
ATOM    195  CG2 ILE A  25       2.856   1.021  30.615  1.00  8.64          C   
ATOM    196  CD1 ILE A  25       5.548   1.162  29.144  1.00  8.64          C   
ATOM    197  N   LYS A  26       0.966   4.583  30.669  1.00  8.64          N   
ATOM    198  CA  LYS A  26       0.057   4.828  31.785  1.00  8.64          C   
ATOM    199  C   LYS A  26      -1.334   5.210  31.288  1.00  8.64          C   
ATOM    200  CB  LYS A  26       0.608   5.928  32.694  1.00  8.64          C   
ATOM    201  O   LYS A  26      -2.335   4.927  31.951  1.00  8.64          O   
ATOM    202  CG  LYS A  26       1.656   5.444  33.686  1.00  8.64          C   
ATOM    203  CD  LYS A  26       2.100   6.562  34.621  1.00  8.64          C   
ATOM    204  CE  LYS A  26       3.222   6.107  35.544  1.00  8.64          C   
ATOM    205  NZ  LYS A  26       3.671   7.205  36.452  1.00  8.64          N   
ATOM    206  N   SER A  27      -1.519   5.405  29.984  1.00  8.64          N   
ATOM    207  CA  SER A  27      -2.818   5.830  29.472  1.00  8.64          C   
ATOM    208  C   SER A  27      -3.593   4.654  28.886  1.00  8.64          C   
ATOM    209  CB  SER A  27      -2.647   6.918  28.412  1.00  8.64          C   
ATOM    210  O   SER A  27      -4.818   4.714  28.757  1.00  8.64          O   
ATOM    211  OG  SER A  27      -1.783   7.941  28.876  1.00  8.64          O   
ATOM    212  N   ILE A  28      -3.005   3.525  29.012  1.00  8.64          N   
ATOM    213  CA  ILE A  28      -3.699   2.421  28.358  1.00  8.64          C   
ATOM    214  C   ILE A  28      -4.341   1.519  29.410  1.00  8.64          C   
ATOM    215  CB  ILE A  28      -2.741   1.603  27.463  1.00  8.64          C   
ATOM    216  O   ILE A  28      -5.121   0.624  29.076  1.00  8.64          O   
ATOM    217  CG1 ILE A  28      -2.140   2.495  26.370  1.00  8.64          C   
ATOM    218  CG2 ILE A  28      -3.468   0.402  26.851  1.00  8.64          C   
ATOM    219  CD1 ILE A  28      -1.059   1.814  25.541  1.00  8.64          C   
ATOM    220  N   LYS A  29      -4.577   2.107  30.648  1.00  8.64          N   
ATOM    221  CA  LYS A  29      -5.233   1.333  31.698  1.00  8.64          C   
ATOM    222  C   LYS A  29      -6.750   1.358  31.533  1.00  8.64          C   
ATOM    223  CB  LYS A  29      -4.847   1.867  33.078  1.00  8.64          C   
ATOM    224  O   LYS A  29      -7.358   2.430  31.493  1.00  8.64          O   
ATOM    225  CG  LYS A  29      -3.666   1.147  33.712  1.00  8.64          C   
ATOM    226  CD  LYS A  29      -3.402   1.645  35.127  1.00  8.64          C   
ATOM    227  CE  LYS A  29      -2.190   0.960  35.745  1.00  8.64          C   
ATOM    228  NZ  LYS A  29      -1.924   1.448  37.131  1.00  8.64          N   
ATOM    229  N   GLY A  30      -7.229   1.083  30.294  1.00  8.64          N   
ATOM    230  CA  GLY A  30      -8.601   0.618  30.176  1.00  8.64          C   
ATOM    231  C   GLY A  30      -8.899  -0.029  28.837  1.00  8.64          C   
ATOM    232  O   GLY A  30      -9.937  -0.674  28.670  1.00  8.64          O   
ATOM    233  N   ILE A  31      -7.830  -0.266  28.050  1.00  8.64          N   
ATOM    234  CA  ILE A  31      -8.106  -0.892  26.762  1.00  8.64          C   
ATOM    235  C   ILE A  31      -7.458  -2.274  26.711  1.00  8.64          C   
ATOM    236  CB  ILE A  31      -7.601  -0.021  25.590  1.00  8.64          C   
ATOM    237  O   ILE A  31      -6.281  -2.428  27.045  1.00  8.64          O   
ATOM    238  CG1 ILE A  31      -8.334   1.326  25.572  1.00  8.64          C   
ATOM    239  CG2 ILE A  31      -7.773  -0.756  24.258  1.00  8.64          C   
ATOM    240  CD1 ILE A  31      -7.778   2.319  24.562  1.00  8.64          C   
ATOM    241  N   LYS A  32      -8.177  -3.230  27.032  1.00  8.64          N   
ATOM    242  CA  LYS A  32      -7.883  -4.648  26.851  1.00  8.64          C   
ATOM    243  C   LYS A  32      -7.261  -4.910  25.482  1.00  8.64          C   
ATOM    244  CB  LYS A  32      -9.152  -5.485  27.018  1.00  8.64          C   
ATOM    245  O   LYS A  32      -7.777  -4.449  24.461  1.00  8.64          O   
ATOM    246  CG  LYS A  32      -9.602  -5.645  28.463  1.00  8.64          C   
ATOM    247  CD  LYS A  32     -10.735  -6.656  28.587  1.00  8.64          C   
ATOM    248  CE  LYS A  32     -11.232  -6.767  30.022  1.00  8.64          C   
ATOM    249  NZ  LYS A  32     -12.323  -7.777  30.154  1.00  8.64          N   
ATOM    250  N   SER A  33      -5.945  -4.505  25.154  1.00  8.64          N   
ATOM    251  CA  SER A  33      -4.816  -4.797  24.277  1.00  8.64          C   
ATOM    252  C   SER A  33      -5.289  -5.219  22.890  1.00  8.64          C   
ATOM    253  CB  SER A  33      -3.937  -5.894  24.880  1.00  8.64          C   
ATOM    254  O   SER A  33      -6.134  -6.107  22.759  1.00  8.64          O   
ATOM    255  OG  SER A  33      -4.706  -7.046  25.181  1.00  8.64          O   
ATOM    256  N   LYS A  34      -5.506  -4.290  21.907  1.00  8.64          N   
ATOM    257  CA  LYS A  34      -5.176  -4.717  20.550  1.00  8.64          C   
ATOM    258  C   LYS A  34      -3.963  -3.963  20.015  1.00  8.64          C   
ATOM    259  CB  LYS A  34      -6.372  -4.514  19.618  1.00  8.64          C   
ATOM    260  O   LYS A  34      -3.833  -2.755  20.227  1.00  8.64          O   
ATOM    261  CG  LYS A  34      -7.490  -5.528  19.815  1.00  8.64          C   
ATOM    262  CD  LYS A  34      -8.616  -5.321  18.811  1.00  8.64          C   
ATOM    263  CE  LYS A  34      -9.773  -6.278  19.062  1.00  8.64          C   
ATOM    264  NZ  LYS A  34     -10.875  -6.087  18.072  1.00  8.64          N   
ATOM    265  N   HIS A  35      -2.824  -4.493  19.949  1.00  8.64          N   
ATOM    266  CA  HIS A  35      -1.491  -4.114  19.495  1.00  8.64          C   
ATOM    267  C   HIS A  35      -1.527  -3.581  18.066  1.00  8.64          C   
ATOM    268  CB  HIS A  35      -0.535  -5.304  19.588  1.00  8.64          C   
ATOM    269  O   HIS A  35      -2.122  -4.202  17.182  1.00  8.64          O   
ATOM    270  CG  HIS A  35      -0.328  -5.799  20.983  1.00  8.64          C   
ATOM    271  CD2 HIS A  35      -0.455  -7.038  21.515  1.00  8.64          C   
ATOM    272  ND1 HIS A  35       0.057  -4.973  22.017  1.00  8.64          N   
ATOM    273  CE1 HIS A  35       0.158  -5.684  23.127  1.00  8.64          C   
ATOM    274  NE2 HIS A  35      -0.147  -6.940  22.850  1.00  8.64          N   
ATOM    275  N   VAL A  36      -1.503  -2.286  17.829  1.00  8.64          N   
ATOM    276  CA  VAL A  36      -1.192  -1.701  16.529  1.00  8.64          C   
ATOM    277  C   VAL A  36       0.304  -1.410  16.437  1.00  8.64          C   
ATOM    278  CB  VAL A  36      -2.002  -0.410  16.279  1.00  8.64          C   
ATOM    279  O   VAL A  36       0.894  -0.861  17.371  1.00  8.64          O   
ATOM    280  CG1 VAL A  36      -1.660   0.188  14.915  1.00  8.64          C   
ATOM    281  CG2 VAL A  36      -3.500  -0.692  16.381  1.00  8.64          C   
ATOM    282  N   PHE A  37       1.020  -2.124  15.486  1.00  8.64          N   
ATOM    283  CA  PHE A  37       2.422  -1.855  15.187  1.00  8.64          C   
ATOM    284  C   PHE A  37       2.551  -0.928  13.985  1.00  8.64          C   
ATOM    285  CB  PHE A  37       3.177  -3.162  14.926  1.00  8.64          C   
ATOM    286  O   PHE A  37       1.807  -1.060  13.010  1.00  8.64          O   
ATOM    287  CG  PHE A  37       3.251  -4.071  16.124  1.00  8.64          C   
ATOM    288  CD1 PHE A  37       2.301  -5.066  16.318  1.00  8.64          C   
ATOM    289  CD2 PHE A  37       4.270  -3.928  17.057  1.00  8.64          C   
ATOM    290  CE1 PHE A  37       2.367  -5.908  17.426  1.00  8.64          C   
ATOM    291  CE2 PHE A  37       4.342  -4.766  18.166  1.00  8.64          C   
ATOM    292  CZ  PHE A  37       3.389  -5.755  18.349  1.00  8.64          C   
ATOM    293  N   GLU A  38       3.248   0.202  14.094  1.00  8.64          N   
ATOM    294  CA  GLU A  38       3.645   1.092  13.007  1.00  8.64          C   
ATOM    295  C   GLU A  38       5.086   0.830  12.578  1.00  8.64          C   
ATOM    296  CB  GLU A  38       3.477   2.556  13.421  1.00  8.64          C   
ATOM    297  O   GLU A  38       5.981   0.731  13.419  1.00  8.64          O   
ATOM    298  CG  GLU A  38       2.545   3.348  12.515  1.00  8.64          C   
ATOM    299  CD  GLU A  38       2.381   4.798  12.943  1.00  8.64          C   
ATOM    300  OE1 GLU A  38       1.724   5.575  12.214  1.00  8.64          O   
ATOM    301  OE2 GLU A  38       2.914   5.159  14.016  1.00  8.64          O   
ATOM    302  N   LEU A  39       5.280   0.263  11.288  1.00  8.64          N   
ATOM    303  CA  LEU A  39       6.615   0.024  10.751  1.00  8.64          C   
ATOM    304  C   LEU A  39       7.133   1.253  10.013  1.00  8.64          C   
ATOM    305  CB  LEU A  39       6.607  -1.185   9.811  1.00  8.64          C   
ATOM    306  O   LEU A  39       6.371   1.936   9.324  1.00  8.64          O   
ATOM    307  CG  LEU A  39       6.486  -2.558  10.474  1.00  8.64          C   
ATOM    308  CD1 LEU A  39       5.969  -3.586   9.473  1.00  8.64          C   
ATOM    309  CD2 LEU A  39       7.829  -2.994  11.050  1.00  8.64          C   
ATOM    310  N   PRO A  40       8.338   1.782  10.282  1.00  8.64          N   
ATOM    311  CA  PRO A  40       8.943   2.928   9.599  1.00  8.64          C   
ATOM    312  C   PRO A  40       9.200   2.662   8.117  1.00  8.64          C   
ATOM    313  CB  PRO A  40      10.259   3.133  10.353  1.00  8.64          C   
ATOM    314  O   PRO A  40       9.522   1.534   7.735  1.00  8.64          O   
ATOM    315  CG  PRO A  40      10.482   1.852  11.090  1.00  8.64          C   
ATOM    316  CD  PRO A  40       9.238   1.017  10.981  1.00  8.64          C   
ATOM    317  N   ILE A  41       8.660   3.312   7.012  1.00  8.64          N   
ATOM    318  CA  ILE A  41       8.626   3.183   5.560  1.00  8.64          C   
ATOM    319  C   ILE A  41       9.887   3.798   4.958  1.00  8.64          C   
ATOM    320  CB  ILE A  41       7.367   3.850   4.962  1.00  8.64          C   
ATOM    321  O   ILE A  41      10.222   4.950   5.244  1.00  8.64          O   
ATOM    322  CG1 ILE A  41       6.099   3.238   5.570  1.00  8.64          C   
ATOM    323  CG2 ILE A  41       7.360   3.722   3.436  1.00  8.64          C   
ATOM    324  CD1 ILE A  41       4.813   3.939   5.155  1.00  8.64          C   
ATOM    325  N   ASN A  42      10.941   3.063   4.710  1.00  8.64          N   
ATOM    326  CA  ASN A  42      11.934   3.552   3.759  1.00  8.64          C   
ATOM    327  C   ASN A  42      11.614   3.106   2.335  1.00  8.64          C   
ATOM    328  CB  ASN A  42      13.336   3.085   4.159  1.00  8.64          C   
ATOM    329  O   ASN A  42      10.806   2.198   2.131  1.00  8.64          O   
ATOM    330  CG  ASN A  42      13.525   1.591   3.986  1.00  8.64          C   
ATOM    331  ND2 ASN A  42      14.569   1.051   4.604  1.00  8.64          N   
ATOM    332  OD1 ASN A  42      12.741   0.928   3.303  1.00  8.64          O   
ATOM    333  N   ASP A  43      11.701   4.001   1.461  1.00  8.64          N   
ATOM    334  CA  ASP A  43      11.331   4.253   0.072  1.00  8.64          C   
ATOM    335  C   ASP A  43      11.757   3.096  -0.829  1.00  8.64          C   
ATOM    336  CB  ASP A  43      11.956   5.561  -0.421  1.00  8.64          C   
ATOM    337  O   ASP A  43      11.082   2.788  -1.813  1.00  8.64          O   
ATOM    338  CG  ASP A  43      11.313   6.793   0.191  1.00  8.64          C   
ATOM    339  OD1 ASP A  43      11.900   7.893   0.108  1.00  8.64          O   
ATOM    340  OD2 ASP A  43      10.210   6.661   0.764  1.00  8.64          O   
ATOM    341  N   LYS A  44      12.353   2.046  -0.514  1.00  8.64          N   
ATOM    342  CA  LYS A  44      12.727   0.989  -1.449  1.00  8.64          C   
ATOM    343  C   LYS A  44      11.978  -0.305  -1.142  1.00  8.64          C   
ATOM    344  CB  LYS A  44      14.236   0.744  -1.407  1.00  8.64          C   
ATOM    345  O   LYS A  44      11.810  -1.154  -2.021  1.00  8.64          O   
ATOM    346  CG  LYS A  44      15.059   1.832  -2.080  1.00  8.64          C   
ATOM    347  CD  LYS A  44      16.537   1.468  -2.124  1.00  8.64          C   
ATOM    348  CE  LYS A  44      17.370   2.584  -2.741  1.00  8.64          C   
ATOM    349  NZ  LYS A  44      18.820   2.229  -2.793  1.00  8.64          N   
ATOM    350  N   THR A  45      11.103  -0.291  -0.142  1.00  8.64          N   
ATOM    351  CA  THR A  45      10.454  -1.552   0.197  1.00  8.64          C   
ATOM    352  C   THR A  45       8.939  -1.437   0.054  1.00  8.64          C   
ATOM    353  CB  THR A  45      10.805  -1.993   1.630  1.00  8.64          C   
ATOM    354  O   THR A  45       8.223  -2.436   0.149  1.00  8.64          O   
ATOM    355  CG2 THR A  45      12.095  -2.806   1.656  1.00  8.64          C   
ATOM    356  OG1 THR A  45      10.968  -0.832   2.454  1.00  8.64          O   
ATOM    357  N   LYS A  46       8.412  -0.546  -0.642  1.00  8.64          N   
ATOM    358  CA  LYS A  46       6.961  -0.392  -0.700  1.00  8.64          C   
ATOM    359  C   LYS A  46       6.386  -1.066  -1.942  1.00  8.64          C   
ATOM    360  CB  LYS A  46       6.578   1.089  -0.682  1.00  8.64          C   
ATOM    361  O   LYS A  46       6.699  -0.675  -3.068  1.00  8.64          O   
ATOM    362  CG  LYS A  46       6.727   1.750   0.680  1.00  8.64          C   
ATOM    363  CD  LYS A  46       6.243   3.195   0.656  1.00  8.64          C   
ATOM    364  CE  LYS A  46       6.459   3.880   1.998  1.00  8.64          C   
ATOM    365  NZ  LYS A  46       6.003   5.302   1.974  1.00  8.64          N   
ATOM    366  N   ARG A  47       6.500  -2.491  -2.290  1.00  8.64          N   
ATOM    367  CA  ARG A  47       5.304  -2.979  -2.968  1.00  8.64          C   
ATOM    368  C   ARG A  47       5.112  -4.474  -2.731  1.00  8.64          C   
ATOM    369  CB  ARG A  47       5.382  -2.692  -4.469  1.00  8.64          C   
ATOM    370  O   ARG A  47       5.990  -5.276  -3.055  1.00  8.64          O   
ATOM    371  CG  ARG A  47       4.430  -1.603  -4.938  1.00  8.64          C   
ATOM    372  CD  ARG A  47       4.526  -1.379  -6.440  1.00  8.64          C   
ATOM    373  NE  ARG A  47       4.838   0.011  -6.759  1.00  8.64          N   
ATOM    374  NH1 ARG A  47       4.576  -0.237  -9.041  1.00  8.64          N   
ATOM    375  NH2 ARG A  47       5.152   1.801  -8.164  1.00  8.64          N   
ATOM    376  CZ  ARG A  47       4.854   0.522  -7.987  1.00  8.64          C   
ATOM    377  N   TYR A  48       4.776  -5.036  -1.672  1.00  8.64          N   
ATOM    378  CA  TYR A  48       4.245  -6.394  -1.657  1.00  8.64          C   
ATOM    379  C   TYR A  48       2.731  -6.390  -1.828  1.00  8.64          C   
ATOM    380  CB  TYR A  48       4.621  -7.104  -0.353  1.00  8.64          C   
ATOM    381  O   TYR A  48       2.027  -5.622  -1.168  1.00  8.64          O   
ATOM    382  CG  TYR A  48       6.098  -7.385  -0.219  1.00  8.64          C   
ATOM    383  CD1 TYR A  48       6.931  -6.518   0.484  1.00  8.64          C   
ATOM    384  CD2 TYR A  48       6.663  -8.518  -0.795  1.00  8.64          C   
ATOM    385  CE1 TYR A  48       8.293  -6.772   0.609  1.00  8.64          C   
ATOM    386  CE2 TYR A  48       8.024  -8.782  -0.677  1.00  8.64          C   
ATOM    387  OH  TYR A  48      10.177  -8.161   0.146  1.00  8.64          O   
ATOM    388  CZ  TYR A  48       8.829  -7.905   0.026  1.00  8.64          C   
ATOM    389  N   ILE A  49       2.115  -6.489  -3.067  1.00  8.64          N   
ATOM    390  CA  ILE A  49       0.852  -6.880  -3.684  1.00  8.64          C   
ATOM    391  C   ILE A  49       0.101  -7.837  -2.761  1.00  8.64          C   
ATOM    392  CB  ILE A  49       1.076  -7.534  -5.066  1.00  8.64          C   
ATOM    393  O   ILE A  49       0.588  -8.929  -2.459  1.00  8.64          O   
ATOM    394  CG1 ILE A  49       1.810  -6.567  -6.002  1.00  8.64          C   
ATOM    395  CG2 ILE A  49      -0.256  -7.981  -5.674  1.00  8.64          C   
ATOM    396  CD1 ILE A  49       2.101  -7.142  -7.381  1.00  8.64          C   
ATOM    397  N   LEU A  50      -0.593  -7.592  -1.660  1.00  8.64          N   
ATOM    398  CA  LEU A  50      -1.573  -8.173  -0.750  1.00  8.64          C   
ATOM    399  C   LEU A  50      -2.949  -8.245  -1.405  1.00  8.64          C   
ATOM    400  CB  LEU A  50      -1.653  -7.358   0.544  1.00  8.64          C   
ATOM    401  O   LEU A  50      -3.384  -7.289  -2.050  1.00  8.64          O   
ATOM    402  CG  LEU A  50      -0.484  -7.515   1.517  1.00  8.64          C   
ATOM    403  CD1 LEU A  50      -0.441  -6.339   2.488  1.00  8.64          C   
ATOM    404  CD2 LEU A  50      -0.591  -8.835   2.273  1.00  8.64          C   
ATOM    405  N   GLY A  51      -3.407  -9.384  -2.202  1.00  8.64          N   
ATOM    406  CA  GLY A  51      -4.655 -10.100  -1.989  1.00  8.64          C   
ATOM    407  C   GLY A  51      -5.574 -10.070  -3.195  1.00  8.64          C   
ATOM    408  O   GLY A  51      -6.476  -9.233  -3.274  1.00  8.64          O   
ATOM    409  N   ALA A  52      -5.228 -10.625  -4.456  1.00  8.64          N   
ATOM    410  CA  ALA A  52      -6.350 -10.631  -5.391  1.00  8.64          C   
ATOM    411  C   ALA A  52      -6.952 -12.027  -5.518  1.00  8.64          C   
ATOM    412  CB  ALA A  52      -5.905 -10.121  -6.760  1.00  8.64          C   
ATOM    413  O   ALA A  52      -6.245 -12.989  -5.829  1.00  8.64          O   
ATOM    414  N   THR A  53      -7.821 -12.550  -4.658  1.00  8.64          N   
ATOM    415  CA  THR A  53      -8.645 -13.723  -4.929  1.00  8.64          C   
ATOM    416  C   THR A  53      -9.877 -13.343  -5.745  1.00  8.64          C   
ATOM    417  CB  THR A  53      -9.083 -14.411  -3.622  1.00  8.64          C   
ATOM    418  O   THR A  53     -10.285 -12.180  -5.756  1.00  8.64          O   
ATOM    419  CG2 THR A  53      -7.877 -14.908  -2.831  1.00  8.64          C   
ATOM    420  OG1 THR A  53      -9.815 -13.477  -2.820  1.00  8.64          O   
ATOM    421  N   GLU A  54     -10.028 -13.989  -6.922  1.00  8.64          N   
ATOM    422  CA  GLU A  54     -11.170 -13.968  -7.831  1.00  8.64          C   
ATOM    423  C   GLU A  54     -12.473 -13.725  -7.074  1.00  8.64          C   
ATOM    424  CB  GLU A  54     -11.256 -15.279  -8.618  1.00  8.64          C   
ATOM    425  O   GLU A  54     -13.399 -13.109  -7.604  1.00  8.64          O   
ATOM    426  CG  GLU A  54     -10.288 -15.357  -9.789  1.00  8.64          C   
ATOM    427  CD  GLU A  54     -10.430 -16.635 -10.601  1.00  8.64          C   
ATOM    428  OE1 GLU A  54      -9.704 -16.798 -11.608  1.00  8.64          O   
ATOM    429  OE2 GLU A  54     -11.276 -17.478 -10.228  1.00  8.64          O   
ATOM    430  N   THR A  55     -12.360 -13.799  -5.890  1.00  8.64          N   
ATOM    431  CA  THR A  55     -13.448 -13.571  -4.946  1.00  8.64          C   
ATOM    432  C   THR A  55     -13.101 -12.439  -3.983  1.00  8.64          C   
ATOM    433  CB  THR A  55     -13.771 -14.847  -4.146  1.00  8.64          C   
ATOM    434  O   THR A  55     -11.941 -12.282  -3.594  1.00  8.64          O   
ATOM    435  CG2 THR A  55     -14.391 -15.915  -5.041  1.00  8.64          C   
ATOM    436  OG1 THR A  55     -12.563 -15.363  -3.573  1.00  8.64          O   
ATOM    437  N   LYS A  56     -13.303 -11.292  -4.478  1.00  8.64          N   
ATOM    438  CA  LYS A  56     -13.121  -9.990  -3.842  1.00  8.64          C   
ATOM    439  C   LYS A  56     -12.513 -10.138  -2.450  1.00  8.64          C   
ATOM    440  CB  LYS A  56     -14.454  -9.244  -3.755  1.00  8.64          C   
ATOM    441  O   LYS A  56     -13.231 -10.124  -1.449  1.00  8.64          O   
ATOM    442  CG  LYS A  56     -15.022  -8.833  -5.105  1.00  8.64          C   
ATOM    443  CD  LYS A  56     -16.241  -7.932  -4.948  1.00  8.64          C   
ATOM    444  CE  LYS A  56     -16.839  -7.558  -6.298  1.00  8.64          C   
ATOM    445  NZ  LYS A  56     -18.009  -6.643  -6.150  1.00  8.64          N   
ATOM    446  N   GLU A  57     -11.444 -10.923  -2.365  1.00  8.64          N   
ATOM    447  CA  GLU A  57     -10.922 -10.869  -1.003  1.00  8.64          C   
ATOM    448  C   GLU A  57      -9.945  -9.710  -0.832  1.00  8.64          C   
ATOM    449  CB  GLU A  57     -10.241 -12.190  -0.635  1.00  8.64          C   
ATOM    450  O   GLU A  57      -9.129  -9.443  -1.717  1.00  8.64          O   
ATOM    451  CG  GLU A  57     -11.101 -13.108   0.221  1.00  8.64          C   
ATOM    452  CD  GLU A  57     -10.378 -14.373   0.656  1.00  8.64          C   
ATOM    453  OE1 GLU A  57     -10.943 -15.149   1.461  1.00  8.64          O   
ATOM    454  OE2 GLU A  57      -9.238 -14.590   0.190  1.00  8.64          O   
ATOM    455  N   GLU A  58     -10.407  -8.718  -0.201  1.00  8.64          N   
ATOM    456  CA  GLU A  58      -9.599  -7.616   0.312  1.00  8.64          C   
ATOM    457  C   GLU A  58      -8.294  -8.124   0.918  1.00  8.64          C   
ATOM    458  CB  GLU A  58     -10.384  -6.812   1.352  1.00  8.64          C   
ATOM    459  O   GLU A  58      -8.299  -9.054   1.728  1.00  8.64          O   
ATOM    460  CG  GLU A  58     -10.114  -5.315   1.303  1.00  8.64          C   
ATOM    461  CD  GLU A  58     -10.947  -4.523   2.298  1.00  8.64          C   
ATOM    462  OE1 GLU A  58     -10.733  -3.296   2.428  1.00  8.64          O   
ATOM    463  OE2 GLU A  58     -11.819  -5.134   2.955  1.00  8.64          O   
ATOM    464  N   VAL A  59      -7.183  -8.070   0.289  1.00  6.72          N   
ATOM    465  CA  VAL A  59      -5.863  -8.557   0.675  1.00  6.72          C   
ATOM    466  C   VAL A  59      -5.151  -7.505   1.523  1.00  6.72          C   
ATOM    467  CB  VAL A  59      -5.006  -8.915  -0.560  1.00  6.72          C   
ATOM    468  O   VAL A  59      -4.402  -7.842   2.442  1.00  6.72          O   
ATOM    469  CG1 VAL A  59      -3.820  -9.790  -0.159  1.00  6.72          C   
ATOM    470  CG2 VAL A  59      -5.860  -9.616  -1.615  1.00  6.72          C   
ATOM    471  N   LEU A  60      -5.923  -6.877   2.559  1.00  6.72          N   
ATOM    472  CA  LEU A  60      -5.509  -6.065   3.699  1.00  6.72          C   
ATOM    473  C   LEU A  60      -5.287  -4.615   3.281  1.00  6.72          C   
ATOM    474  CB  LEU A  60      -4.231  -6.631   4.324  1.00  6.72          C   
ATOM    475  O   LEU A  60      -4.724  -4.351   2.216  1.00  6.72          O   
ATOM    476  CG  LEU A  60      -4.398  -7.870   5.205  1.00  6.72          C   
ATOM    477  CD1 LEU A  60      -3.064  -8.591   5.363  1.00  6.72          C   
ATOM    478  CD2 LEU A  60      -4.969  -7.486   6.565  1.00  6.72          C   
ATOM    479  N   PRO A  61      -6.061  -3.706   3.745  1.00  6.72          N   
ATOM    480  CA  PRO A  61      -5.827  -2.294   3.434  1.00  6.72          C   
ATOM    481  C   PRO A  61      -4.391  -1.859   3.717  1.00  6.72          C   
ATOM    482  CB  PRO A  61      -6.810  -1.563   4.353  1.00  6.72          C   
ATOM    483  O   PRO A  61      -3.782  -2.317   4.687  1.00  6.72          O   
ATOM    484  CG  PRO A  61      -7.183  -2.571   5.392  1.00  6.72          C   
ATOM    485  CD  PRO A  61      -6.789  -3.933   4.898  1.00  6.72          C   
ATOM    486  N   ASN A  62      -3.671  -1.566   2.620  1.00  6.72          N   
ATOM    487  CA  ASN A  62      -2.420  -0.834   2.785  1.00  6.72          C   
ATOM    488  C   ASN A  62      -2.630   0.672   2.655  1.00  6.72          C   
ATOM    489  CB  ASN A  62      -1.379  -1.315   1.772  1.00  6.72          C   
ATOM    490  O   ASN A  62      -3.578   1.117   2.004  1.00  6.72          O   
ATOM    491  CG  ASN A  62      -0.729  -2.622   2.178  1.00  6.72          C   
ATOM    492  ND2 ASN A  62      -0.250  -3.376   1.195  1.00  6.72          N   
ATOM    493  OD1 ASN A  62      -0.659  -2.953   3.364  1.00  6.72          O   
ATOM    494  N   TYR A  63      -2.223   1.347   3.620  1.00  6.72          N   
ATOM    495  CA  TYR A  63      -2.253   2.806   3.627  1.00  6.72          C   
ATOM    496  C   TYR A  63      -0.969   3.381   3.043  1.00  6.72          C   
ATOM    497  CB  TYR A  63      -2.461   3.332   5.050  1.00  6.72          C   
ATOM    498  O   TYR A  63       0.099   2.774   3.157  1.00  6.72          O   
ATOM    499  CG  TYR A  63      -3.732   2.841   5.700  1.00  6.72          C   
ATOM    500  CD1 TYR A  63      -3.747   1.663   6.442  1.00  6.72          C   
ATOM    501  CD2 TYR A  63      -4.920   3.553   5.571  1.00  6.72          C   
ATOM    502  CE1 TYR A  63      -4.917   1.205   7.041  1.00  6.72          C   
ATOM    503  CE2 TYR A  63      -6.095   3.105   6.166  1.00  6.72          C   
ATOM    504  OH  TYR A  63      -7.244   1.484   7.488  1.00  6.72          O   
ATOM    505  CZ  TYR A  63      -6.083   1.932   6.898  1.00  6.72          C   
ATOM    506  N   VAL A  64      -1.142   4.342   2.173  1.00  4.66          N   
ATOM    507  CA  VAL A  64      -0.000   5.090   1.658  1.00  4.66          C   
ATOM    508  C   VAL A  64      -0.129   6.561   2.046  1.00  4.66          C   
ATOM    509  CB  VAL A  64       0.125   4.951   0.125  1.00  4.66          C   
ATOM    510  O   VAL A  64      -1.219   7.133   1.982  1.00  4.66          O   
ATOM    511  CG1 VAL A  64      -1.005   5.701  -0.579  1.00  4.66          C   
ATOM    512  CG2 VAL A  64       1.485   5.462  -0.348  1.00  4.66          C   
ATOM    513  N   LYS A  65       0.916   7.003   2.673  1.00  6.72          N   
ATOM    514  CA  LYS A  65       0.982   8.432   2.966  1.00  6.72          C   
ATOM    515  C   LYS A  65       1.692   9.190   1.848  1.00  6.72          C   
ATOM    516  CB  LYS A  65       1.693   8.674   4.298  1.00  6.72          C   
ATOM    517  O   LYS A  65       2.804   8.830   1.455  1.00  6.72          O   
ATOM    518  CG  LYS A  65       1.604  10.110   4.795  1.00  6.72          C   
ATOM    519  CD  LYS A  65       2.207  10.258   6.186  1.00  6.72          C   
ATOM    520  CE  LYS A  65       2.153  11.701   6.669  1.00  6.72          C   
ATOM    521  NZ  LYS A  65       2.726  11.848   8.040  1.00  6.72          N   
ATOM    522  N   VAL A  66       1.057  10.179   1.205  1.00  6.72          N   
ATOM    523  CA  VAL A  66       1.588  11.120   0.224  1.00  6.72          C   
ATOM    524  C   VAL A  66       1.485  12.544   0.766  1.00  6.72          C   
ATOM    525  CB  VAL A  66       0.847  11.009  -1.127  1.00  6.72          C   
ATOM    526  O   VAL A  66       0.389  13.105   0.851  1.00  6.72          O   
ATOM    527  CG1 VAL A  66       1.477  11.935  -2.166  1.00  6.72          C   
ATOM    528  CG2 VAL A  66       0.854   9.564  -1.622  1.00  6.72          C   
ATOM    529  N   GLY A  67       2.645  13.103   1.210  1.00  6.72          N   
ATOM    530  CA  GLY A  67       2.556  14.375   1.909  1.00  6.72          C   
ATOM    531  C   GLY A  67       1.847  14.273   3.247  1.00  6.72          C   
ATOM    532  O   GLY A  67       2.248  13.488   4.109  1.00  6.72          O   
ATOM    533  N   SER A  68       0.772  15.228   3.461  1.00  6.72          N   
ATOM    534  CA  SER A  68      -0.022  15.225   4.685  1.00  6.72          C   
ATOM    535  C   SER A  68      -1.250  14.332   4.545  1.00  6.72          C   
ATOM    536  CB  SER A  68      -0.453  16.647   5.048  1.00  6.72          C   
ATOM    537  O   SER A  68      -2.061  14.234   5.469  1.00  6.72          O   
ATOM    538  OG  SER A  68      -1.210  17.226   3.999  1.00  6.72          O   
ATOM    539  N   ASP A  69      -1.295  13.620   3.451  1.00  6.72          N   
ATOM    540  CA  ASP A  69      -2.507  12.844   3.203  1.00  6.72          C   
ATOM    541  C   ASP A  69      -2.237  11.347   3.332  1.00  6.72          C   
ATOM    542  CB  ASP A  69      -3.071  13.160   1.816  1.00  6.72          C   
ATOM    543  O   ASP A  69      -1.146  10.877   3.002  1.00  6.72          O   
ATOM    544  CG  ASP A  69      -3.522  14.603   1.673  1.00  6.72          C   
ATOM    545  OD1 ASP A  69      -3.312  15.204   0.598  1.00  6.72          O   
ATOM    546  OD2 ASP A  69      -4.090  15.144   2.646  1.00  6.72          O   
ATOM    547  N   LEU A  70      -3.211  10.550   3.934  1.00  4.66          N   
ATOM    548  CA  LEU A  70      -3.196   9.096   4.057  1.00  4.66          C   
ATOM    549  C   LEU A  70      -4.202   8.459   3.105  1.00  4.66          C   
ATOM    550  CB  LEU A  70      -3.502   8.677   5.498  1.00  4.66          C   
ATOM    551  O   LEU A  70      -5.357   8.886   3.039  1.00  4.66          O   
ATOM    552  CG  LEU A  70      -3.258   7.207   5.842  1.00  4.66          C   
ATOM    553  CD1 LEU A  70      -1.767   6.890   5.788  1.00  4.66          C   
ATOM    554  CD2 LEU A  70      -3.830   6.877   7.216  1.00  4.66          C   
ATOM    555  N   TYR A  71      -3.655   7.568   2.260  1.00  4.66          N   
ATOM    556  CA  TYR A  71      -4.497   6.862   1.300  1.00  4.66          C   
ATOM    557  C   TYR A  71      -4.630   5.390   1.671  1.00  4.66          C   
ATOM    558  CB  TYR A  71      -3.926   6.994  -0.115  1.00  4.66          C   
ATOM    559  O   TYR A  71      -3.674   4.774   2.148  1.00  4.66          O   
ATOM    560  CG  TYR A  71      -3.900   8.412  -0.629  1.00  4.66          C   
ATOM    561  CD1 TYR A  71      -2.852   9.272  -0.307  1.00  4.66          C   
ATOM    562  CD2 TYR A  71      -4.923   8.897  -1.437  1.00  4.66          C   
ATOM    563  CE1 TYR A  71      -2.824  10.581  -0.777  1.00  4.66          C   
ATOM    564  CE2 TYR A  71      -4.906  10.204  -1.913  1.00  4.66          C   
ATOM    565  OH  TYR A  71      -3.832  12.332  -2.046  1.00  4.66          O   
ATOM    566  CZ  TYR A  71      -3.854  11.037  -1.578  1.00  4.66          C   
ATOM    567  N   ARG A  72      -5.791   4.900   1.584  1.00  4.66          N   
ATOM    568  CA  ARG A  72      -6.044   3.465   1.655  1.00  4.66          C   
ATOM    569  C   ARG A  72      -5.981   2.829   0.270  1.00  4.66          C   
ATOM    570  CB  ARG A  72      -7.406   3.190   2.296  1.00  4.66          C   
ATOM    571  O   ARG A  72      -6.604   3.321  -0.674  1.00  4.66          O   
ATOM    572  CG  ARG A  72      -7.679   1.717   2.555  1.00  4.66          C   
ATOM    573  CD  ARG A  72      -9.040   1.500   3.201  1.00  4.66          C   
ATOM    574  NE  ARG A  72      -9.274   0.091   3.505  1.00  4.66          N   
ATOM    575  NH1 ARG A  72     -11.472   0.383   4.153  1.00  4.66          N   
ATOM    576  NH2 ARG A  72     -10.528  -1.705   4.194  1.00  4.66          N   
ATOM    577  CZ  ARG A  72     -10.424  -0.407   3.950  1.00  4.66          C   
ATOM    578  N   LEU A  73      -5.092   1.875   0.180  1.00  4.66          N   
ATOM    579  CA  LEU A  73      -4.937   1.157  -1.080  1.00  4.66          C   
ATOM    580  C   LEU A  73      -5.727  -0.147  -1.064  1.00  4.66          C   
ATOM    581  CB  LEU A  73      -3.458   0.868  -1.354  1.00  4.66          C   
ATOM    582  O   LEU A  73      -5.700  -0.882  -0.074  1.00  4.66          O   
ATOM    583  CG  LEU A  73      -2.548   2.087  -1.518  1.00  4.66          C   
ATOM    584  CD1 LEU A  73      -1.084   1.663  -1.481  1.00  4.66          C   
ATOM    585  CD2 LEU A  73      -2.866   2.820  -2.817  1.00  4.66          C   
ATOM    586  N   LYS A  74      -6.458  -0.297  -2.040  1.00  4.66          N   
ATOM    587  CA  LYS A  74      -7.147  -1.567  -2.251  1.00  4.66          C   
ATOM    588  C   LYS A  74      -6.751  -2.192  -3.586  1.00  4.66          C   
ATOM    589  CB  LYS A  74      -8.662  -1.371  -2.193  1.00  4.66          C   
ATOM    590  O   LYS A  74      -6.697  -1.504  -4.608  1.00  4.66          O   
ATOM    591  CG  LYS A  74      -9.189  -1.022  -0.809  1.00  4.66          C   
ATOM    592  CD  LYS A  74     -10.710  -0.932  -0.796  1.00  4.66          C   
ATOM    593  CE  LYS A  74     -11.234  -0.515   0.572  1.00  4.66          C   
ATOM    594  NZ  LYS A  74     -12.725  -0.424   0.589  1.00  4.66          N   
ATOM    595  N   ALA A  75      -6.218  -3.399  -3.444  1.00  4.66          N   
ATOM    596  CA  ALA A  75      -5.851  -4.111  -4.666  1.00  4.66          C   
ATOM    597  C   ALA A  75      -6.823  -5.253  -4.948  1.00  4.66          C   
ATOM    598  CB  ALA A  75      -4.424  -4.644  -4.562  1.00  4.66          C   
ATOM    599  O   ALA A  75      -7.332  -5.887  -4.021  1.00  4.66          O   
ATOM    600  N   TYR A  76      -7.207  -5.295  -6.175  1.00  6.72          N   
ATOM    601  CA  TYR A  76      -8.028  -6.438  -6.558  1.00  6.72          C   
ATOM    602  C   TYR A  76      -7.576  -7.011  -7.896  1.00  6.72          C   
ATOM    603  CB  TYR A  76      -9.505  -6.039  -6.633  1.00  6.72          C   
ATOM    604  O   TYR A  76      -6.891  -6.335  -8.668  1.00  6.72          O   
ATOM    605  CG  TYR A  76      -9.757  -4.799  -7.457  1.00  6.72          C   
ATOM    606  CD1 TYR A  76     -10.045  -4.889  -8.817  1.00  6.72          C   
ATOM    607  CD2 TYR A  76      -9.707  -3.536  -6.878  1.00  6.72          C   
ATOM    608  CE1 TYR A  76     -10.276  -3.750  -9.580  1.00  6.72          C   
ATOM    609  CE2 TYR A  76      -9.937  -2.389  -7.631  1.00  6.72          C   
ATOM    610  OH  TYR A  76     -10.448  -1.375  -9.730  1.00  6.72          O   
ATOM    611  CZ  TYR A  76     -10.220  -2.506  -8.979  1.00  6.72          C   
ATOM    612  N   ARG A  77      -7.735  -8.365  -8.035  1.00  6.72          N   
ATOM    613  CA  ARG A  77      -7.400  -9.083  -9.261  1.00  6.72          C   
ATOM    614  C   ARG A  77      -8.658  -9.466 -10.033  1.00  6.72          C   
ATOM    615  CB  ARG A  77      -6.578 -10.335  -8.944  1.00  6.72          C   
ATOM    616  O   ARG A  77      -9.624  -9.964  -9.449  1.00  6.72          O   
ATOM    617  CG  ARG A  77      -6.025 -11.036 -10.174  1.00  6.72          C   
ATOM    618  CD  ARG A  77      -5.161 -12.233  -9.800  1.00  6.72          C   
ATOM    619  NE  ARG A  77      -4.366 -12.698 -10.933  1.00  6.72          N   
ATOM    620  NH1 ARG A  77      -3.944 -14.788 -10.043  1.00  6.72          N   
ATOM    621  NH2 ARG A  77      -3.103 -14.221 -12.098  1.00  6.72          N   
ATOM    622  CZ  ARG A  77      -3.806 -13.901 -11.022  1.00  6.72          C   
ATOM    623  N   GLU A  78      -8.703  -8.968 -11.357  1.00  6.72          N   
ATOM    624  CA  GLU A  78      -9.710  -9.433 -12.306  1.00  6.72          C   
ATOM    625  C   GLU A  78      -9.072 -10.231 -13.440  1.00  6.72          C   
ATOM    626  CB  GLU A  78     -10.500  -8.252 -12.875  1.00  6.72          C   
ATOM    627  O   GLU A  78      -7.847 -10.344 -13.513  1.00  6.72          O   
ATOM    628  CG  GLU A  78     -11.352  -7.528 -11.842  1.00  6.72          C   
ATOM    629  CD  GLU A  78     -12.234  -6.446 -12.444  1.00  6.72          C   
ATOM    630  OE1 GLU A  78     -12.957  -5.760 -11.686  1.00  6.72          O   
ATOM    631  OE2 GLU A  78     -12.203  -6.283 -13.684  1.00  6.72          O   
ATOM    632  N   LYS A  79      -9.991 -10.926 -14.239  1.00  6.72          N   
ATOM    633  CA  LYS A  79      -9.539 -11.713 -15.383  1.00  6.72          C   
ATOM    634  C   LYS A  79      -8.611 -10.898 -16.279  1.00  6.72          C   
ATOM    635  CB  LYS A  79     -10.735 -12.221 -16.191  1.00  6.72          C   
ATOM    636  O   LYS A  79      -7.610 -11.415 -16.778  1.00  6.72          O   
ATOM    637  CG  LYS A  79     -10.419 -13.415 -17.079  1.00  6.72          C   
ATOM    638  CD  LYS A  79     -11.665 -13.928 -17.790  1.00  6.72          C   
ATOM    639  CE  LYS A  79     -11.329 -15.033 -18.782  1.00  6.72          C   
ATOM    640  NZ  LYS A  79     -12.556 -15.601 -19.415  1.00  6.72          N   
ATOM    641  N   SER A  80      -8.775  -9.596 -16.232  1.00  6.72          N   
ATOM    642  CA  SER A  80      -8.111  -8.740 -17.209  1.00  6.72          C   
ATOM    643  C   SER A  80      -6.887  -8.057 -16.606  1.00  6.72          C   
ATOM    644  CB  SER A  80      -9.080  -7.685 -17.745  1.00  6.72          C   
ATOM    645  O   SER A  80      -6.072  -7.482 -17.329  1.00  6.72          O   
ATOM    646  OG  SER A  80      -9.634  -6.926 -16.684  1.00  6.72          O   
ATOM    647  N   GLY A  81      -6.705  -8.234 -15.324  1.00  6.72          N   
ATOM    648  CA  GLY A  81      -5.576  -7.527 -14.740  1.00  6.72          C   
ATOM    649  C   GLY A  81      -5.757  -7.232 -13.263  1.00  6.72          C   
ATOM    650  O   GLY A  81      -6.659  -7.775 -12.622  1.00  6.72          O   
ATOM    651  N   VAL A  82      -4.698  -6.651 -12.655  1.00  6.72          N   
ATOM    652  CA  VAL A  82      -4.661  -6.238 -11.256  1.00  6.72          C   
ATOM    653  C   VAL A  82      -4.972  -4.747 -11.149  1.00  6.72          C   
ATOM    654  CB  VAL A  82      -3.292  -6.545 -10.609  1.00  6.72          C   
ATOM    655  O   VAL A  82      -4.465  -3.943 -11.935  1.00  6.72          O   
ATOM    656  CG1 VAL A  82      -3.263  -6.076  -9.156  1.00  6.72          C   
ATOM    657  CG2 VAL A  82      -2.983  -8.039 -10.698  1.00  6.72          C   
ATOM    658  N   TYR A  83      -5.928  -4.428 -10.292  1.00  6.72          N   
ATOM    659  CA  TYR A  83      -6.336  -3.045 -10.073  1.00  6.72          C   
ATOM    660  C   TYR A  83      -5.965  -2.583  -8.668  1.00  6.72          C   
ATOM    661  CB  TYR A  83      -7.843  -2.888 -10.293  1.00  6.72          C   
ATOM    662  O   TYR A  83      -5.976  -3.376  -7.724  1.00  6.72          O   
ATOM    663  CG  TYR A  83      -8.298  -3.276 -11.679  1.00  6.72          C   
ATOM    664  CD1 TYR A  83      -8.526  -4.610 -12.011  1.00  6.72          C   
ATOM    665  CD2 TYR A  83      -8.499  -2.311 -12.660  1.00  6.72          C   
ATOM    666  CE1 TYR A  83      -8.942  -4.973 -13.287  1.00  6.72          C   
ATOM    667  CE2 TYR A  83      -8.916  -2.662 -13.940  1.00  6.72          C   
ATOM    668  OH  TYR A  83      -9.548  -4.347 -15.509  1.00  6.72          O   
ATOM    669  CZ  TYR A  83      -9.135  -3.993 -14.243  1.00  6.72          C   
ATOM    670  N   VAL A  84      -5.503  -1.346  -8.569  1.00  4.66          N   
ATOM    671  CA  VAL A  84      -5.269  -0.727  -7.268  1.00  4.66          C   
ATOM    672  C   VAL A  84      -6.170   0.496  -7.109  1.00  4.66          C   
ATOM    673  CB  VAL A  84      -3.788  -0.325  -7.089  1.00  4.66          C   
ATOM    674  O   VAL A  84      -6.240   1.343  -8.002  1.00  4.66          O   
ATOM    675  CG1 VAL A  84      -3.573   0.352  -5.737  1.00  4.66          C   
ATOM    676  CG2 VAL A  84      -2.884  -1.549  -7.227  1.00  4.66          C   
ATOM    677  N   ARG A  85      -6.913   0.488  -6.095  1.00  6.72          N   
ATOM    678  CA  ARG A  85      -7.754   1.633  -5.763  1.00  6.72          C   
ATOM    679  C   ARG A  85      -7.206   2.383  -4.553  1.00  6.72          C   
ATOM    680  CB  ARG A  85      -9.192   1.183  -5.492  1.00  6.72          C   
ATOM    681  O   ARG A  85      -6.730   1.766  -3.597  1.00  6.72          O   
ATOM    682  CG  ARG A  85     -10.184   2.329  -5.379  1.00  6.72          C   
ATOM    683  CD  ARG A  85     -11.596   1.828  -5.108  1.00  6.72          C   
ATOM    684  NE  ARG A  85     -12.400   1.796  -6.326  1.00  6.72          N   
ATOM    685  NH1 ARG A  85     -14.250   0.839  -5.327  1.00  6.72          N   
ATOM    686  NH2 ARG A  85     -14.283   1.347  -7.562  1.00  6.72          N   
ATOM    687  CZ  ARG A  85     -13.643   1.327  -6.402  1.00  6.72          C   
ATOM    688  N   THR A  86      -7.071   3.732  -4.691  1.00  6.72          N   
ATOM    689  CA  THR A  86      -6.621   4.528  -3.555  1.00  6.72          C   
ATOM    690  C   THR A  86      -7.733   5.453  -3.068  1.00  6.72          C   
ATOM    691  CB  THR A  86      -5.376   5.361  -3.914  1.00  6.72          C   
ATOM    692  O   THR A  86      -8.527   5.952  -3.868  1.00  6.72          O   
ATOM    693  CG2 THR A  86      -4.246   4.471  -4.420  1.00  6.72          C   
ATOM    694  OG1 THR A  86      -5.719   6.306  -4.935  1.00  6.72          O   
ATOM    695  N   ASN A  87      -7.936   5.475  -1.707  1.00  6.72          N   
ATOM    696  CA  ASN A  87      -8.831   6.444  -1.084  1.00  6.72          C   
ATOM    697  C   ASN A  87      -8.087   7.347  -0.105  1.00  6.72          C   
ATOM    698  CB  ASN A  87      -9.985   5.730  -0.376  1.00  6.72          C   
ATOM    699  O   ASN A  87      -7.297   6.868   0.711  1.00  6.72          O   
ATOM    700  CG  ASN A  87     -10.918   5.027  -1.342  1.00  6.72          C   
ATOM    701  ND2 ASN A  87     -11.709   4.093  -0.828  1.00  6.72          N   
ATOM    702  OD1 ASN A  87     -10.927   5.321  -2.540  1.00  6.72          O   
ATOM    703  N   LYS A  88      -8.092   8.633  -0.265  1.00  6.72          N   
ATOM    704  CA  LYS A  88      -7.558   9.565   0.724  1.00  6.72          C   
ATOM    705  C   LYS A  88      -8.305   9.448   2.049  1.00  6.72          C   
ATOM    706  CB  LYS A  88      -7.634  11.001   0.204  1.00  6.72          C   
ATOM    707  O   LYS A  88      -9.536   9.505   2.081  1.00  6.72          O   
ATOM    708  CG  LYS A  88      -6.902  12.014   1.072  1.00  6.72          C   
ATOM    709  CD  LYS A  88      -6.972  13.415   0.478  1.00  6.72          C   
ATOM    710  CE  LYS A  88      -6.293  14.439   1.377  1.00  6.72          C   
ATOM    711  NZ  LYS A  88      -6.372  15.816   0.806  1.00  6.72          N   
ATOM    712  N   LEU A  89      -7.493   9.040   3.089  1.00  6.72          N   
ATOM    713  CA  LEU A  89      -8.056   8.925   4.430  1.00  6.72          C   
ATOM    714  C   LEU A  89      -8.211  10.298   5.074  1.00  6.72          C   
ATOM    715  CB  LEU A  89      -7.174   8.033   5.307  1.00  6.72          C   
ATOM    716  O   LEU A  89      -7.367  11.177   4.884  1.00  6.72          O   
ATOM    717  CG  LEU A  89      -7.197   6.537   4.993  1.00  6.72          C   
ATOM    718  CD1 LEU A  89      -6.028   5.834   5.676  1.00  6.72          C   
ATOM    719  CD2 LEU A  89      -8.523   5.920   5.422  1.00  6.72          C   
ATOM    720  N   GLY A  90      -9.340  10.708   5.578  1.00  6.72          N   
ATOM    721  CA  GLY A  90      -9.715  11.894   6.333  1.00  6.72          C   
ATOM    722  C   GLY A  90     -10.588  12.851   5.544  1.00  6.72          C   
ATOM    723  O   GLY A  90     -11.001  13.892   6.061  1.00  6.72          O   
ATOM    724  N   PHE A  91     -10.821  12.471   4.312  1.00  8.64          N   
ATOM    725  CA  PHE A  91     -11.769  13.293   3.569  1.00  8.64          C   
ATOM    726  C   PHE A  91     -12.999  12.482   3.179  1.00  8.64          C   
ATOM    727  CB  PHE A  91     -11.109  13.881   2.318  1.00  8.64          C   
ATOM    728  O   PHE A  91     -12.889  11.479   2.471  1.00  8.64          O   
ATOM    729  CG  PHE A  91     -10.275  15.103   2.589  1.00  8.64          C   
ATOM    730  CD1 PHE A  91      -8.918  14.989   2.865  1.00  8.64          C   
ATOM    731  CD2 PHE A  91     -10.848  16.368   2.568  1.00  8.64          C   
ATOM    732  CE1 PHE A  91      -8.143  16.119   3.117  1.00  8.64          C   
ATOM    733  CE2 PHE A  91     -10.081  17.502   2.818  1.00  8.64          C   
ATOM    734  CZ  PHE A  91      -8.729  17.376   3.093  1.00  8.64          C   
ATOM    735  N   GLU A  92     -13.879  12.165   4.125  1.00  8.64          N   
ATOM    736  CA  GLU A  92     -15.112  11.423   3.881  1.00  8.64          C   
ATOM    737  C   GLU A  92     -16.103  12.251   3.067  1.00  8.64          C   
ATOM    738  CB  GLU A  92     -15.750  10.990   5.203  1.00  8.64          C   
ATOM    739  O   GLU A  92     -16.591  13.281   3.535  1.00  8.64          O   
ATOM    740  CG  GLU A  92     -15.244   9.651   5.721  1.00  8.64          C   
ATOM    741  CD  GLU A  92     -15.990   9.164   6.954  1.00  8.64          C   
ATOM    742  OE1 GLU A  92     -15.708   8.041   7.429  1.00  8.64          O   
ATOM    743  OE2 GLU A  92     -16.864   9.911   7.447  1.00  8.64          O   
ATOM    744  N   ASP A  93     -15.801  12.461   1.827  1.00  8.64          N   
ATOM    745  CA  ASP A  93     -17.029  12.844   1.137  1.00  8.64          C   
ATOM    746  C   ASP A  93     -17.790  11.614   0.648  1.00  8.64          C   
ATOM    747  CB  ASP A  93     -16.717  13.772  -0.039  1.00  8.64          C   
ATOM    748  O   ASP A  93     -17.320  10.899  -0.240  1.00  8.64          O   
ATOM    749  CG  ASP A  93     -17.958  14.419  -0.628  1.00  8.64          C   
ATOM    750  OD1 ASP A  93     -17.828  15.359  -1.442  1.00  8.64          O   
ATOM    751  OD2 ASP A  93     -19.076  13.986  -0.274  1.00  8.64          O   
ATOM    752  N   PRO A  94     -18.711  11.191   1.508  1.00  8.64          N   
ATOM    753  CA  PRO A  94     -19.501  10.003   1.175  1.00  8.64          C   
ATOM    754  C   PRO A  94     -20.029  10.028  -0.257  1.00  8.64          C   
ATOM    755  CB  PRO A  94     -20.652  10.050   2.183  1.00  8.64          C   
ATOM    756  O   PRO A  94     -20.234   8.972  -0.862  1.00  8.64          O   
ATOM    757  CG  PRO A  94     -20.438  11.316   2.948  1.00  8.64          C   
ATOM    758  CD  PRO A  94     -19.181  11.969   2.449  1.00  8.64          C   
ATOM    759  N   LYS A  95     -19.825  11.145  -1.002  1.00  8.64          N   
ATOM    760  CA  LYS A  95     -20.410  11.170  -2.340  1.00  8.64          C   
ATOM    761  C   LYS A  95     -19.342  11.416  -3.402  1.00  8.64          C   
ATOM    762  CB  LYS A  95     -21.496  12.243  -2.431  1.00  8.64          C   
ATOM    763  O   LYS A  95     -19.636  11.407  -4.599  1.00  8.64          O   
ATOM    764  CG  LYS A  95     -22.740  11.936  -1.610  1.00  8.64          C   
ATOM    765  CD  LYS A  95     -23.832  12.972  -1.841  1.00  8.64          C   
ATOM    766  CE  LYS A  95     -25.054  12.701  -0.973  1.00  8.64          C   
ATOM    767  NZ  LYS A  95     -26.134  13.705  -1.208  1.00  8.64          N   
ATOM    768  N   SER A  96     -18.077  11.513  -2.983  1.00  8.64          N   
ATOM    769  CA  SER A  96     -17.157  11.939  -4.032  1.00  8.64          C   
ATOM    770  C   SER A  96     -16.418  10.749  -4.635  1.00  8.64          C   
ATOM    771  CB  SER A  96     -16.149  12.950  -3.483  1.00  8.64          C   
ATOM    772  O   SER A  96     -15.813   9.955  -3.912  1.00  8.64          O   
ATOM    773  OG  SER A  96     -14.940  12.907  -4.222  1.00  8.64          O   
ATOM    774  N   PHE A  97     -16.938  10.059  -5.545  1.00  8.64          N   
ATOM    775  CA  PHE A  97     -16.265   9.188  -6.501  1.00  8.64          C   
ATOM    776  C   PHE A  97     -14.975   9.827  -7.000  1.00  8.64          C   
ATOM    777  CB  PHE A  97     -17.186   8.871  -7.683  1.00  8.64          C   
ATOM    778  O   PHE A  97     -14.111   9.144  -7.554  1.00  8.64          O   
ATOM    779  CG  PHE A  97     -18.358   7.998  -7.322  1.00  8.64          C   
ATOM    780  CD1 PHE A  97     -19.593   8.558  -7.018  1.00  8.64          C   
ATOM    781  CD2 PHE A  97     -18.224   6.616  -7.288  1.00  8.64          C   
ATOM    782  CE1 PHE A  97     -20.679   7.752  -6.684  1.00  8.64          C   
ATOM    783  CE2 PHE A  97     -19.305   5.804  -6.955  1.00  8.64          C   
ATOM    784  CZ  PHE A  97     -20.531   6.375  -6.652  1.00  8.64          C   
ATOM    785  N   LEU A  98     -14.602  11.045  -6.442  1.00  8.64          N   
ATOM    786  CA  LEU A  98     -13.538  11.768  -7.129  1.00  8.64          C   
ATOM    787  C   LEU A  98     -12.193  11.530  -6.451  1.00  8.64          C   
ATOM    788  CB  LEU A  98     -13.845  13.267  -7.166  1.00  8.64          C   
ATOM    789  O   LEU A  98     -11.141  11.781  -7.043  1.00  8.64          O   
ATOM    790  CG  LEU A  98     -14.980  13.704  -8.094  1.00  8.64          C   
ATOM    791  CD1 LEU A  98     -15.347  15.161  -7.833  1.00  8.64          C   
ATOM    792  CD2 LEU A  98     -14.586  13.500  -9.553  1.00  8.64          C   
ATOM    793  N   SER A  99     -12.192  10.556  -5.446  1.00  8.64          N   
ATOM    794  CA  SER A  99     -10.815  10.410  -4.984  1.00  8.64          C   
ATOM    795  C   SER A  99     -10.321   8.979  -5.164  1.00  8.64          C   
ATOM    796  CB  SER A  99     -10.696  10.819  -3.515  1.00  8.64          C   
ATOM    797  O   SER A  99      -9.273   8.607  -4.630  1.00  8.64          O   
ATOM    798  OG  SER A  99     -11.600  10.080  -2.712  1.00  8.64          O   
ATOM    799  N   ILE A 100     -11.121   8.337  -6.116  1.00  6.72          N   
ATOM    800  CA  ILE A 100     -10.638   6.974  -6.304  1.00  6.72          C   
ATOM    801  C   ILE A 100      -9.891   6.870  -7.632  1.00  6.72          C   
ATOM    802  CB  ILE A 100     -11.796   5.953  -6.259  1.00  6.72          C   
ATOM    803  O   ILE A 100     -10.389   7.318  -8.668  1.00  6.72          O   
ATOM    804  CG1 ILE A 100     -12.507   6.010  -4.902  1.00  6.72          C   
ATOM    805  CG2 ILE A 100     -11.282   4.539  -6.549  1.00  6.72          C   
ATOM    806  CD1 ILE A 100     -13.793   5.197  -4.841  1.00  6.72          C   
ATOM    807  N   LYS A 101      -8.620   6.701  -7.581  1.00  6.72          N   
ATOM    808  CA  LYS A 101      -7.845   6.403  -8.782  1.00  6.72          C   
ATOM    809  C   LYS A 101      -7.608   4.902  -8.924  1.00  6.72          C   
ATOM    810  CB  LYS A 101      -6.507   7.144  -8.756  1.00  6.72          C   
ATOM    811  O   LYS A 101      -7.289   4.223  -7.946  1.00  6.72          O   
ATOM    812  CG  LYS A 101      -6.629   8.647  -8.958  1.00  6.72          C   
ATOM    813  CD  LYS A 101      -5.263   9.304  -9.110  1.00  6.72          C   
ATOM    814  CE  LYS A 101      -5.380  10.815  -9.257  1.00  6.72          C   
ATOM    815  NZ  LYS A 101      -4.046  11.459  -9.443  1.00  6.72          N   
ATOM    816  N   GLU A 102      -8.161   4.357  -9.913  1.00  8.64          N   
ATOM    817  CA  GLU A 102      -7.946   2.952 -10.245  1.00  8.64          C   
ATOM    818  C   GLU A 102      -6.847   2.794 -11.292  1.00  8.64          C   
ATOM    819  CB  GLU A 102      -9.244   2.312 -10.744  1.00  8.64          C   
ATOM    820  O   GLU A 102      -6.808   3.537 -12.275  1.00  8.64          O   
ATOM    821  CG  GLU A 102      -9.192   0.793 -10.818  1.00  8.64          C   
ATOM    822  CD  GLU A 102     -10.515   0.167 -11.229  1.00  8.64          C   
ATOM    823  OE1 GLU A 102     -10.588  -0.435 -12.325  1.00  8.64          O   
ATOM    824  OE2 GLU A 102     -11.488   0.280 -10.449  1.00  8.64          O   
ATOM    825  N   TYR A 103      -5.920   1.999 -10.999  1.00  6.72          N   
ATOM    826  CA  TYR A 103      -4.857   1.671 -11.943  1.00  6.72          C   
ATOM    827  C   TYR A 103      -5.001   0.241 -12.451  1.00  6.72          C   
ATOM    828  CB  TYR A 103      -3.483   1.857 -11.292  1.00  6.72          C   
ATOM    829  O   TYR A 103      -5.256  -0.679 -11.670  1.00  6.72          O   
ATOM    830  CG  TYR A 103      -3.244   3.253 -10.767  1.00  6.72          C   
ATOM    831  CD1 TYR A 103      -3.589   3.595  -9.462  1.00  6.72          C   
ATOM    832  CD2 TYR A 103      -2.676   4.231 -11.576  1.00  6.72          C   
ATOM    833  CE1 TYR A 103      -3.372   4.880  -8.975  1.00  6.72          C   
ATOM    834  CE2 TYR A 103      -2.455   5.519 -11.100  1.00  6.72          C   
ATOM    835  OH  TYR A 103      -2.589   7.107  -9.323  1.00  6.72          O   
ATOM    836  CZ  TYR A 103      -2.805   5.833  -9.800  1.00  6.72          C   
ATOM    837  N   LYS A 104      -5.083  -0.004 -13.802  1.00  8.64          N   
ATOM    838  CA  LYS A 104      -5.140  -1.339 -14.393  1.00  8.64          C   
ATOM    839  C   LYS A 104      -3.759  -1.796 -14.852  1.00  8.64          C   
ATOM    840  CB  LYS A 104      -6.119  -1.364 -15.568  1.00  8.64          C   
ATOM    841  O   LYS A 104      -3.042  -1.048 -15.520  1.00  8.64          O   
ATOM    842  CG  LYS A 104      -6.341  -2.749 -16.158  1.00  8.64          C   
ATOM    843  CD  LYS A 104      -7.313  -2.708 -17.331  1.00  8.64          C   
ATOM    844  CE  LYS A 104      -7.429  -4.065 -18.010  1.00  8.64          C   
ATOM    845  NZ  LYS A 104      -8.354  -4.022 -19.181  1.00  8.64          N   
ATOM    846  N   PHE A 105      -3.346  -2.868 -14.276  1.00  8.64          N   
ATOM    847  CA  PHE A 105      -2.144  -3.522 -14.782  1.00  8.64          C   
ATOM    848  C   PHE A 105      -2.504  -4.749 -15.611  1.00  8.64          C   
ATOM    849  CB  PHE A 105      -1.221  -3.921 -13.626  1.00  8.64          C   
ATOM    850  O   PHE A 105      -3.367  -5.537 -15.220  1.00  8.64          O   
ATOM    851  CG  PHE A 105      -0.739  -2.756 -12.804  1.00  8.64          C   
ATOM    852  CD1 PHE A 105      -1.429  -2.357 -11.666  1.00  8.64          C   
ATOM    853  CD2 PHE A 105       0.405  -2.059 -13.171  1.00  8.64          C   
ATOM    854  CE1 PHE A 105      -0.985  -1.279 -10.904  1.00  8.64          C   
ATOM    855  CE2 PHE A 105       0.855  -0.981 -12.414  1.00  8.64          C   
ATOM    856  CZ  PHE A 105       0.158  -0.592 -11.282  1.00  8.64          C   
ATOM    857  N   GLY A 106      -2.172  -4.885 -16.945  1.00  8.64          N   
ATOM    858  CA  GLY A 106      -2.470  -5.978 -17.858  1.00  8.64          C   
ATOM    859  C   GLY A 106      -1.496  -7.136 -17.740  1.00  8.64          C   
ATOM    860  O   GLY A 106      -0.364  -6.957 -17.287  1.00  8.64          O   
ATOM    861  N   THR A 107      -1.964  -8.404 -17.592  1.00  8.64          N   
ATOM    862  CA  THR A 107      -1.518  -9.786 -17.454  1.00  8.64          C   
ATOM    863  C   THR A 107      -0.972 -10.313 -18.777  1.00  8.64          C   
ATOM    864  CB  THR A 107      -2.662 -10.696 -16.969  1.00  8.64          C   
ATOM    865  O   THR A 107      -0.155 -11.237 -18.794  1.00  8.64          O   
ATOM    866  CG2 THR A 107      -2.988 -10.435 -15.502  1.00  8.64          C   
ATOM    867  OG1 THR A 107      -3.831 -10.446 -17.758  1.00  8.64          O   
ATOM    868  N   ARG A 108      -0.421  -9.500 -19.707  1.00  8.64          N   
ATOM    869  CA  ARG A 108       0.415 -10.048 -20.770  1.00  8.64          C   
ATOM    870  C   ARG A 108       0.370  -9.165 -22.012  1.00  8.64          C   
ATOM    871  CB  ARG A 108      -0.025 -11.471 -21.121  1.00  8.64          C   
ATOM    872  O   ARG A 108       1.162  -9.347 -22.939  1.00  8.64          O   
ATOM    873  CG  ARG A 108       0.888 -12.553 -20.567  1.00  8.64          C   
ATOM    874  CD  ARG A 108       0.437 -13.943 -20.992  1.00  8.64          C   
ATOM    875  NE  ARG A 108       1.440 -14.956 -20.674  1.00  8.64          N   
ATOM    876  NH1 ARG A 108       0.214 -16.728 -21.506  1.00  8.64          N   
ATOM    877  NH2 ARG A 108       2.286 -17.089 -20.593  1.00  8.64          N   
ATOM    878  CZ  ARG A 108       1.311 -16.255 -20.925  1.00  8.64          C   
ATOM    879  N   THR A 109       0.007  -7.906 -21.921  1.00  8.64          N   
ATOM    880  CA  THR A 109       0.199  -7.193 -23.179  1.00  8.64          C   
ATOM    881  C   THR A 109       0.557  -5.731 -22.923  1.00  8.64          C   
ATOM    882  CB  THR A 109      -1.060  -7.269 -24.063  1.00  8.64          C   
ATOM    883  O   THR A 109      -0.113  -5.050 -22.143  1.00  8.64          O   
ATOM    884  CG2 THR A 109      -1.194  -8.643 -24.711  1.00  8.64          C   
ATOM    885  OG1 THR A 109      -2.218  -7.018 -23.257  1.00  8.64          O   
ATOM    886  N   GLY A 110       1.725  -5.448 -22.409  1.00  8.64          N   
ATOM    887  CA  GLY A 110       2.620  -4.305 -22.494  1.00  8.64          C   
ATOM    888  C   GLY A 110       1.933  -3.044 -22.984  1.00  8.64          C   
ATOM    889  O   GLY A 110       1.499  -2.976 -24.136  1.00  8.64          O   
ATOM    890  N   GLY A 111       0.749  -2.551 -22.421  1.00  8.64          N   
ATOM    891  CA  GLY A 111       0.179  -1.258 -22.766  1.00  8.64          C   
ATOM    892  C   GLY A 111       1.093  -0.094 -22.431  1.00  8.64          C   
ATOM    893  O   GLY A 111       1.993  -0.225 -21.598  1.00  8.64          O   
ATOM    894  N   ASN A 112       1.646   0.666 -23.583  1.00  8.64          N   
ATOM    895  CA  ASN A 112       2.351   1.904 -23.896  1.00  8.64          C   
ATOM    896  C   ASN A 112       2.500   2.792 -22.664  1.00  8.64          C   
ATOM    897  CB  ASN A 112       1.633   2.664 -25.014  1.00  8.64          C   
ATOM    898  O   ASN A 112       1.528   3.028 -21.943  1.00  8.64          O   
ATOM    899  CG  ASN A 112       1.795   2.002 -26.368  1.00  8.64          C   
ATOM    900  ND2 ASN A 112       0.868   2.277 -27.278  1.00  8.64          N   
ATOM    901  OD1 ASN A 112       2.746   1.248 -26.594  1.00  8.64          O   
ATOM    902  N   PHE A 113       3.510   2.618 -21.947  1.00  8.64          N   
ATOM    903  CA  PHE A 113       4.082   3.644 -21.083  1.00  8.64          C   
ATOM    904  C   PHE A 113       4.194   4.972 -21.821  1.00  8.64          C   
ATOM    905  CB  PHE A 113       5.459   3.211 -20.570  1.00  8.64          C   
ATOM    906  O   PHE A 113       4.651   5.016 -22.966  1.00  8.64          O   
ATOM    907  CG  PHE A 113       5.526   3.047 -19.075  1.00  8.64          C   
ATOM    908  CD1 PHE A 113       5.224   1.827 -18.482  1.00  8.64          C   
ATOM    909  CD2 PHE A 113       5.890   4.113 -18.264  1.00  8.64          C   
ATOM    910  CE1 PHE A 113       5.285   1.672 -17.099  1.00  8.64          C   
ATOM    911  CE2 PHE A 113       5.953   3.966 -16.881  1.00  8.64          C   
ATOM    912  CZ  PHE A 113       5.649   2.745 -16.300  1.00  8.64          C   
ATOM    913  N   THR A 114       3.305   5.791 -21.704  1.00  8.64          N   
ATOM    914  CA  THR A 114       3.524   7.113 -22.280  1.00  8.64          C   
ATOM    915  C   THR A 114       4.409   7.959 -21.369  1.00  8.64          C   
ATOM    916  CB  THR A 114       2.190   7.843 -22.526  1.00  8.64          C   
ATOM    917  O   THR A 114       4.850   9.044 -21.756  1.00  8.64          O   
ATOM    918  CG2 THR A 114       1.348   7.113 -23.568  1.00  8.64          C   
ATOM    919  OG1 THR A 114       1.456   7.913 -21.298  1.00  8.64          O   
ATOM    920  N   GLY A 115       5.268   7.248 -20.677  1.00  8.64          N   
ATOM    921  CA  GLY A 115       6.263   8.086 -20.027  1.00  8.64          C   
ATOM    922  C   GLY A 115       7.507   7.322 -19.614  1.00  8.64          C   
ATOM    923  O   GLY A 115       7.525   6.090 -19.647  1.00  8.64          O   
ATOM    924  N   GLU A 116       8.641   7.657 -20.084  1.00  8.64          N   
ATOM    925  CA  GLU A 116       9.970   7.216 -19.672  1.00  8.64          C   
ATOM    926  C   GLU A 116      10.120   7.260 -18.154  1.00  8.64          C   
ATOM    927  CB  GLU A 116      11.051   8.077 -20.332  1.00  8.64          C   
ATOM    928  O   GLU A 116       9.646   8.194 -17.505  1.00  8.64          O   
ATOM    929  CG  GLU A 116      11.400   7.645 -21.749  1.00  8.64          C   
ATOM    930  CD  GLU A 116      12.569   8.417 -22.341  1.00  8.64          C   
ATOM    931  OE1 GLU A 116      12.995   8.099 -23.474  1.00  8.64          O   
ATOM    932  OE2 GLU A 116      13.062   9.347 -21.665  1.00  8.64          O   
ATOM    933  N   LEU A 117      10.088   5.989 -17.564  1.00  8.64          N   
ATOM    934  CA  LEU A 117      10.578   5.973 -16.190  1.00  8.64          C   
ATOM    935  C   LEU A 117      12.036   6.415 -16.127  1.00  8.64          C   
ATOM    936  CB  LEU A 117      10.430   4.575 -15.584  1.00  8.64          C   
ATOM    937  O   LEU A 117      12.809   6.155 -17.053  1.00  8.64          O   
ATOM    938  CG  LEU A 117       9.001   4.097 -15.323  1.00  8.64          C   
ATOM    939  CD1 LEU A 117       8.989   2.601 -15.025  1.00  8.64          C   
ATOM    940  CD2 LEU A 117       8.376   4.881 -14.175  1.00  8.64          C   
ATOM    941  N   THR A 118      12.196   7.278 -15.327  1.00  8.64          N   
ATOM    942  CA  THR A 118      13.590   7.626 -15.076  1.00  8.64          C   
ATOM    943  C   THR A 118      14.353   6.432 -14.511  1.00  8.64          C   
ATOM    944  CB  THR A 118      13.702   8.816 -14.105  1.00  8.64          C   
ATOM    945  O   THR A 118      13.747   5.457 -14.061  1.00  8.64          O   
ATOM    946  CG2 THR A 118      12.896  10.011 -14.604  1.00  8.64          C   
ATOM    947  OG1 THR A 118      13.207   8.424 -12.818  1.00  8.64          O   
ATOM    948  N   LYS A 119      15.698   6.199 -14.938  1.00  8.64          N   
ATOM    949  CA  LYS A 119      16.574   5.167 -14.391  1.00  8.64          C   
ATOM    950  C   LYS A 119      16.371   5.015 -12.886  1.00  8.64          C   
ATOM    951  CB  LYS A 119      18.038   5.489 -14.693  1.00  8.64          C   
ATOM    952  O   LYS A 119      16.303   3.897 -12.373  1.00  8.64          O   
ATOM    953  CG  LYS A 119      18.973   4.296 -14.566  1.00  8.64          C   
ATOM    954  CD  LYS A 119      20.389   4.646 -15.006  1.00  8.64          C   
ATOM    955  CE  LYS A 119      21.344   3.477 -14.803  1.00  8.64          C   
ATOM    956  NZ  LYS A 119      22.724   3.802 -15.272  1.00  8.64          N   
ATOM    957  N   GLN A 120      16.211   6.129 -12.176  1.00  8.64          N   
ATOM    958  CA  GLN A 120      16.025   6.126 -10.729  1.00  8.64          C   
ATOM    959  C   GLN A 120      14.683   5.507 -10.349  1.00  8.64          C   
ATOM    960  CB  GLN A 120      16.124   7.547 -10.171  1.00  8.64          C   
ATOM    961  O   GLN A 120      14.600   4.729  -9.396  1.00  8.64          O   
ATOM    962  CG  GLN A 120      17.540   7.960  -9.792  1.00  8.64          C   
ATOM    963  CD  GLN A 120      17.891   9.357 -10.270  1.00  8.64          C   
ATOM    964  NE2 GLN A 120      19.145   9.751 -10.077  1.00  8.64          N   
ATOM    965  OE1 GLN A 120      17.043  10.074 -10.809  1.00  8.64          O   
ATOM    966  N   GLU A 121      13.628   5.733 -11.076  1.00  8.64          N   
ATOM    967  CA  GLU A 121      12.298   5.200 -10.795  1.00  8.64          C   
ATOM    968  C   GLU A 121      12.253   3.689 -11.006  1.00  8.64          C   
ATOM    969  CB  GLU A 121      11.248   5.885 -11.674  1.00  8.64          C   
ATOM    970  O   GLU A 121      11.648   2.965 -10.213  1.00  8.64          O   
ATOM    971  CG  GLU A 121      10.953   7.323 -11.272  1.00  8.64          C   
ATOM    972  CD  GLU A 121      10.094   8.064 -12.284  1.00  8.64          C   
ATOM    973  OE1 GLU A 121       9.364   9.002 -11.889  1.00  8.64          O   
ATOM    974  OE2 GLU A 121      10.149   7.704 -13.481  1.00  8.64          O   
ATOM    975  N   LEU A 122      12.979   3.340 -12.063  1.00  8.64          N   
ATOM    976  CA  LEU A 122      13.046   1.913 -12.359  1.00  8.64          C   
ATOM    977  C   LEU A 122      13.813   1.168 -11.272  1.00  8.64          C   
ATOM    978  CB  LEU A 122      13.709   1.678 -13.719  1.00  8.64          C   
ATOM    979  O   LEU A 122      13.397   0.090 -10.840  1.00  8.64          O   
ATOM    980  CG  LEU A 122      12.936   0.805 -14.709  1.00  8.64          C   
ATOM    981  CD1 LEU A 122      12.751   1.540 -16.032  1.00  8.64          C   
ATOM    982  CD2 LEU A 122      13.653  -0.523 -14.925  1.00  8.64          C   
ATOM    983  N   VAL A 123      14.840   1.780 -10.710  1.00  8.64          N   
ATOM    984  CA  VAL A 123      15.653   1.191  -9.651  1.00  8.64          C   
ATOM    985  C   VAL A 123      14.832   1.085  -8.368  1.00  8.64          C   
ATOM    986  CB  VAL A 123      16.936   2.013  -9.397  1.00  8.64          C   
ATOM    987  O   VAL A 123      14.826   0.040  -7.712  1.00  8.64          O   
ATOM    988  CG1 VAL A 123      17.646   1.529  -8.134  1.00  8.64          C   
ATOM    989  CG2 VAL A 123      17.870   1.931 -10.603  1.00  8.64          C   
ATOM    990  N   TYR A 124      14.059   2.039  -8.098  1.00  8.64          N   
ATOM    991  CA  TYR A 124      13.254   2.069  -6.881  1.00  8.64          C   
ATOM    992  C   TYR A 124      12.121   1.051  -6.952  1.00  8.64          C   
ATOM    993  CB  TYR A 124      12.683   3.471  -6.649  1.00  8.64          C   
ATOM    994  O   TYR A 124      11.855   0.342  -5.979  1.00  8.64          O   
ATOM    995  CG  TYR A 124      13.673   4.438  -6.047  1.00  8.64          C   
ATOM    996  CD1 TYR A 124      13.975   5.640  -6.682  1.00  8.64          C   
ATOM    997  CD2 TYR A 124      14.309   4.151  -4.844  1.00  8.64          C   
ATOM    998  CE1 TYR A 124      14.889   6.534  -6.133  1.00  8.64          C   
ATOM    999  CE2 TYR A 124      15.225   5.037  -4.286  1.00  8.64          C   
ATOM   1000  OH  TYR A 124      16.413   7.105  -4.387  1.00  8.64          O   
ATOM   1001  CZ  TYR A 124      15.507   6.224  -4.936  1.00  8.64          C   
ATOM   1002  N   THR A 125      11.428   1.001  -8.096  1.00  6.72          N   
ATOM   1003  CA  THR A 125      10.313   0.078  -8.276  1.00  6.72          C   
ATOM   1004  C   THR A 125      10.789  -1.369  -8.188  1.00  6.72          C   
ATOM   1005  CB  THR A 125       9.609   0.308  -9.626  1.00  6.72          C   
ATOM   1006  O   THR A 125      10.169  -2.192  -7.510  1.00  6.72          O   
ATOM   1007  CG2 THR A 125       8.382  -0.585  -9.767  1.00  6.72          C   
ATOM   1008  OG1 THR A 125       9.202   1.679  -9.718  1.00  6.72          O   
ATOM   1009  N   ASN A 126      11.985  -1.576  -8.827  1.00  8.64          N   
ATOM   1010  CA  ASN A 126      12.563  -2.916  -8.803  1.00  8.64          C   
ATOM   1011  C   ASN A 126      13.002  -3.311  -7.396  1.00  8.64          C   
ATOM   1012  CB  ASN A 126      13.742  -3.009  -9.773  1.00  8.64          C   
ATOM   1013  O   ASN A 126      12.771  -4.442  -6.965  1.00  8.64          O   
ATOM   1014  CG  ASN A 126      13.310  -3.334 -11.189  1.00  8.64          C   
ATOM   1015  ND2 ASN A 126      14.170  -3.035 -12.156  1.00  8.64          N   
ATOM   1016  OD1 ASN A 126      12.211  -3.848 -11.413  1.00  8.64          O   
ATOM   1017  N   GLN A 127      13.590  -2.342  -6.627  1.00  8.64          N   
ATOM   1018  CA  GLN A 127      14.004  -2.576  -5.247  1.00  8.64          C   
ATOM   1019  C   GLN A 127      12.798  -2.827  -4.346  1.00  8.64          C   
ATOM   1020  CB  GLN A 127      14.814  -1.390  -4.721  1.00  8.64          C   
ATOM   1021  O   GLN A 127      12.824  -3.725  -3.501  1.00  8.64          O   
ATOM   1022  CG  GLN A 127      16.303  -1.478  -5.029  1.00  8.64          C   
ATOM   1023  CD  GLN A 127      17.083  -0.291  -4.496  1.00  8.64          C   
ATOM   1024  NE2 GLN A 127      18.405  -0.421  -4.454  1.00  8.64          N   
ATOM   1025  OE1 GLN A 127      16.503   0.734  -4.125  1.00  8.64          O   
ATOM   1026  N   TRP A 128      11.824  -2.167  -4.535  1.00  6.72          N   
ATOM   1027  CA  TRP A 128      10.602  -2.286  -3.746  1.00  6.72          C   
ATOM   1028  C   TRP A 128       9.926  -3.632  -3.989  1.00  6.72          C   
ATOM   1029  CB  TRP A 128       9.634  -1.147  -4.077  1.00  6.72          C   
ATOM   1030  O   TRP A 128       9.562  -4.331  -3.040  1.00  6.72          O   
ATOM   1031  CG  TRP A 128       8.375  -1.162  -3.264  1.00  6.72          C   
ATOM   1032  CD1 TRP A 128       8.207  -0.675  -1.997  1.00  6.72          C   
ATOM   1033  CD2 TRP A 128       7.108  -1.696  -3.661  1.00  6.72          C   
ATOM   1034  CE2 TRP A 128       6.216  -1.497  -2.584  1.00  6.72          C   
ATOM   1035  CE3 TRP A 128       6.641  -2.322  -4.824  1.00  6.72          C   
ATOM   1036  NE1 TRP A 128       6.910  -0.874  -1.583  1.00  6.72          N   
ATOM   1037  CH2 TRP A 128       4.449  -2.515  -3.786  1.00  6.72          C   
ATOM   1038  CZ2 TRP A 128       4.880  -1.904  -2.637  1.00  6.72          C   
ATOM   1039  CZ3 TRP A 128       5.311  -2.726  -4.874  1.00  6.72          C   
ATOM   1040  N   VAL A 129       9.837  -4.041  -5.286  1.00  6.72          N   
ATOM   1041  CA  VAL A 129       9.170  -5.280  -5.670  1.00  6.72          C   
ATOM   1042  C   VAL A 129       9.963  -6.477  -5.149  1.00  6.72          C   
ATOM   1043  CB  VAL A 129       8.999  -5.381  -7.203  1.00  6.72          C   
ATOM   1044  O   VAL A 129       9.389  -7.411  -4.585  1.00  6.72          O   
ATOM   1045  CG1 VAL A 129       8.505  -6.771  -7.600  1.00  6.72          C   
ATOM   1046  CG2 VAL A 129       8.036  -4.306  -7.703  1.00  6.72          C   
ATOM   1047  N   ASN A 130      11.351  -6.333  -5.277  1.00  8.64          N   
ATOM   1048  CA  ASN A 130      12.247  -7.407  -4.861  1.00  8.64          C   
ATOM   1049  C   ASN A 130      12.259  -7.571  -3.344  1.00  8.64          C   
ATOM   1050  CB  ASN A 130      13.664  -7.155  -5.379  1.00  8.64          C   
ATOM   1051  O   ASN A 130      12.263  -8.695  -2.837  1.00  8.64          O   
ATOM   1052  CG  ASN A 130      13.854  -7.617  -6.810  1.00  8.64          C   
ATOM   1053  ND2 ASN A 130      14.863  -7.073  -7.481  1.00  8.64          N   
ATOM   1054  OD1 ASN A 130      13.100  -8.457  -7.309  1.00  8.64          O   
ATOM   1055  N   GLU A 131      12.069  -6.443  -2.521  1.00  8.64          N   
ATOM   1056  CA  GLU A 131      12.094  -6.449  -1.061  1.00  8.64          C   
ATOM   1057  C   GLU A 131      10.759  -6.913  -0.488  1.00  8.64          C   
ATOM   1058  CB  GLU A 131      12.442  -5.058  -0.524  1.00  8.64          C   
ATOM   1059  O   GLU A 131      10.721  -7.591   0.541  1.00  8.64          O   
ATOM   1060  CG  GLU A 131      13.913  -4.694  -0.665  1.00  8.64          C   
ATOM   1061  CD  GLU A 131      14.234  -3.292  -0.171  1.00  8.64          C   
ATOM   1062  OE1 GLU A 131      15.414  -2.879  -0.244  1.00  8.64          O   
ATOM   1063  OE2 GLU A 131      13.299  -2.603   0.293  1.00  8.64          O   
ATOM   1064  N   ASN A 132       9.736  -6.720  -1.184  1.00  8.64          N   
ATOM   1065  CA  ASN A 132       8.429  -6.916  -0.566  1.00  8.64          C   
ATOM   1066  C   ASN A 132       7.786  -8.224  -1.016  1.00  8.64          C   
ATOM   1067  CB  ASN A 132       7.506  -5.736  -0.876  1.00  8.64          C   
ATOM   1068  O   ASN A 132       7.067  -8.865  -0.247  1.00  8.64          O   
ATOM   1069  CG  ASN A 132       7.833  -4.505  -0.054  1.00  8.64          C   
ATOM   1070  ND2 ASN A 132       8.463  -3.521  -0.684  1.00  8.64          N   
ATOM   1071  OD1 ASN A 132       7.524  -4.440   1.139  1.00  8.64          O   
ATOM   1072  N   ILE A 133       8.282  -8.675  -2.231  1.00  8.64          N   
ATOM   1073  CA  ILE A 133       7.755  -9.943  -2.723  1.00  8.64          C   
ATOM   1074  C   ILE A 133       8.504 -11.102  -2.068  1.00  8.64          C   
ATOM   1075  CB  ILE A 133       7.858 -10.039  -4.261  1.00  8.64          C   
ATOM   1076  O   ILE A 133       7.902 -12.121  -1.721  1.00  8.64          O   
ATOM   1077  CG1 ILE A 133       6.915  -9.029  -4.924  1.00  8.64          C   
ATOM   1078  CG2 ILE A 133       7.555 -11.464  -4.735  1.00  8.64          C   
ATOM   1079  CD1 ILE A 133       7.015  -8.993  -6.443  1.00  8.64          C   
ATOM   1080  N   THR A 134       9.730 -10.791  -1.686  1.00  8.64          N   
ATOM   1081  CA  THR A 134      10.543 -11.821  -1.050  1.00  8.64          C   
ATOM   1082  C   THR A 134      10.104 -12.041   0.394  1.00  8.64          C   
ATOM   1083  CB  THR A 134      12.038 -11.453  -1.085  1.00  8.64          C   
ATOM   1084  O   THR A 134      10.048 -13.179   0.865  1.00  8.64          O   
ATOM   1085  CG2 THR A 134      12.910 -12.668  -0.785  1.00  8.64          C   
ATOM   1086  OG1 THR A 134      12.370 -10.951  -2.386  1.00  8.64          O   
ATOM   1087  N   LEU A 135       9.481 -11.013   1.084  1.00  8.64          N   
ATOM   1088  CA  LEU A 135       9.061 -11.103   2.479  1.00  8.64          C   
ATOM   1089  C   LEU A 135       7.653 -11.678   2.586  1.00  8.64          C   
ATOM   1090  CB  LEU A 135       9.114  -9.726   3.145  1.00  8.64          C   
ATOM   1091  O   LEU A 135       7.369 -12.474   3.484  1.00  8.64          O   
ATOM   1092  CG  LEU A 135      10.480  -9.278   3.668  1.00  8.64          C   
ATOM   1093  CD1 LEU A 135      10.532  -7.758   3.780  1.00  8.64          C   
ATOM   1094  CD2 LEU A 135      10.777  -9.929   5.014  1.00  8.64          C   
ATOM   1095  N   ALA A 136       6.896 -11.485   1.503  1.00  8.64          N   
ATOM   1096  CA  ALA A 136       5.482 -11.826   1.637  1.00  8.64          C   
ATOM   1097  C   ALA A 136       5.208 -13.240   1.133  1.00  8.64          C   
ATOM   1098  CB  ALA A 136       4.618 -10.818   0.882  1.00  8.64          C   
ATOM   1099  O   ALA A 136       4.289 -13.909   1.611  1.00  8.64          O   
ATOM   1100  N   ASN A 137       6.194 -13.758   0.415  1.00  8.64          N   
ATOM   1101  CA  ASN A 137       6.057 -15.090  -0.164  1.00  8.64          C   
ATOM   1102  C   ASN A 137       6.849 -16.128   0.626  1.00  8.64          C   
ATOM   1103  CB  ASN A 137       6.499 -15.087  -1.629  1.00  8.64          C   
ATOM   1104  O   ASN A 137       8.055 -15.975   0.826  1.00  8.64          O   
ATOM   1105  CG  ASN A 137       5.464 -14.473  -2.550  1.00  8.64          C   
ATOM   1106  ND2 ASN A 137       5.908 -13.993  -3.705  1.00  8.64          N   
ATOM   1107  OD1 ASN A 137       4.274 -14.431  -2.226  1.00  8.64          O   
ATOM   1108  N   GLY A 138       6.587 -16.377   1.995  1.00  8.64          N   
ATOM   1109  CA  GLY A 138       6.876 -17.550   2.803  1.00  8.64          C   
ATOM   1110  C   GLY A 138       7.966 -18.427   2.215  1.00  8.64          C   
ATOM   1111  O   GLY A 138       8.031 -19.623   2.504  1.00  8.64          O   
ATOM   1112  N   TYR A 139       9.137 -17.824   1.543  1.00  8.64          N   
ATOM   1113  CA  TYR A 139      10.214 -18.693   1.080  1.00  8.64          C   
ATOM   1114  C   TYR A 139      11.083 -19.153   2.245  1.00  8.64          C   
ATOM   1115  CB  TYR A 139      11.076 -17.973   0.039  1.00  8.64          C   
ATOM   1116  O   TYR A 139      11.385 -18.370   3.149  1.00  8.64          O   
ATOM   1117  CG  TYR A 139      10.546 -18.087  -1.370  1.00  8.64          C   
ATOM   1118  CD1 TYR A 139       9.749 -17.085  -1.919  1.00  8.64          C   
ATOM   1119  CD2 TYR A 139      10.841 -19.197  -2.155  1.00  8.64          C   
ATOM   1120  CE1 TYR A 139       9.257 -17.187  -3.216  1.00  8.64          C   
ATOM   1121  CE2 TYR A 139      10.355 -19.309  -3.454  1.00  8.64          C   
ATOM   1122  OH  TYR A 139       9.082 -18.406  -5.260  1.00  8.64          O   
ATOM   1123  CZ  TYR A 139       9.566 -18.300  -3.975  1.00  8.64          C   
ATOM   1124  N   ILE A 140      10.744 -20.317   2.913  1.00  8.64          N   
ATOM   1125  CA  ILE A 140      11.618 -21.208   3.668  1.00  8.64          C   
ATOM   1126  C   ILE A 140      13.062 -21.031   3.204  1.00  8.64          C   
ATOM   1127  CB  ILE A 140      11.185 -22.684   3.518  1.00  8.64          C   
ATOM   1128  O   ILE A 140      13.364 -21.194   2.020  1.00  8.64          O   
ATOM   1129  CG1 ILE A 140       9.748 -22.872   4.019  1.00  8.64          C   
ATOM   1130  CG2 ILE A 140      12.150 -23.609   4.265  1.00  8.64          C   
ATOM   1131  CD1 ILE A 140       9.252 -24.310   3.951  1.00  8.64          C   
ATOM   1132  N   SER A 141      13.713 -20.010   3.556  1.00  8.64          N   
ATOM   1133  CA  SER A 141      15.171 -20.025   3.497  1.00  8.64          C   
ATOM   1134  C   SER A 141      15.734 -21.319   4.073  1.00  8.64          C   
ATOM   1135  CB  SER A 141      15.750 -18.827   4.252  1.00  8.64          C   
ATOM   1136  O   SER A 141      15.479 -21.652   5.233  1.00  8.64          O   
ATOM   1137  OG  SER A 141      17.145 -18.982   4.447  1.00  8.64          O   
ATOM   1138  N   ALA A 142      15.693 -22.473   3.364  1.00  8.64          N   
ATOM   1139  CA  ALA A 142      16.460 -23.706   3.208  1.00  8.64          C   
ATOM   1140  C   ALA A 142      17.958 -23.439   3.331  1.00  8.64          C   
ATOM   1141  CB  ALA A 142      16.148 -24.360   1.864  1.00  8.64          C   
ATOM   1142  O   ALA A 142      18.474 -22.483   2.749  1.00  8.64          O   
ATOM   1143  N   ASP A 143      18.576 -22.902   4.585  1.00  8.64          N   
ATOM   1144  CA  ASP A 143      19.977 -23.243   4.809  1.00  8.64          C   
ATOM   1145  C   ASP A 143      20.646 -22.233   5.738  1.00  8.64          C   
ATOM   1146  CB  ASP A 143      20.732 -23.315   3.480  1.00  8.64          C   
ATOM   1147  O   ASP A 143      20.988 -21.126   5.317  1.00  8.64          O   
ATOM   1148  CG  ASP A 143      21.865 -24.326   3.495  1.00  8.64          C   
ATOM   1149  OD1 ASP A 143      22.444 -24.609   2.424  1.00  8.64          O   
ATOM   1150  OD2 ASP A 143      22.180 -24.846   4.587  1.00  8.64          O   
ATOM   1151  N   SER A 144      20.228 -21.957   7.002  1.00  8.64          N   
ATOM   1152  CA  SER A 144      21.341 -21.510   7.832  1.00  8.64          C   
ATOM   1153  C   SER A 144      21.253 -22.095   9.238  1.00  8.64          C   
ATOM   1154  CB  SER A 144      21.373 -19.983   7.908  1.00  8.64          C   
ATOM   1155  O   SER A 144      21.817 -21.541  10.183  1.00  8.64          O   
ATOM   1156  OG  SER A 144      20.155 -19.479   8.427  1.00  8.64          O   
ATOM   1157  N   ARG A 145      20.767 -23.335   9.468  1.00  8.64          N   
ATOM   1158  CA  ARG A 145      20.907 -23.823  10.836  1.00  8.64          C   
ATOM   1159  C   ARG A 145      22.363 -24.145  11.156  1.00  8.64          C   
ATOM   1160  CB  ARG A 145      20.036 -25.062  11.058  1.00  8.64          C   
ATOM   1161  O   ARG A 145      23.035 -24.835  10.387  1.00  8.64          O   
ATOM   1162  CG  ARG A 145      18.542 -24.781  11.007  1.00  8.64          C   
ATOM   1163  CD  ARG A 145      17.724 -26.058  11.140  1.00  8.64          C   
ATOM   1164  NE  ARG A 145      17.859 -26.910   9.963  1.00  8.64          N   
ATOM   1165  NH1 ARG A 145      16.657 -28.674  10.846  1.00  8.64          N   
ATOM   1166  NH2 ARG A 145      17.532 -28.821   8.732  1.00  8.64          N   
ATOM   1167  CZ  ARG A 145      17.349 -28.133   9.850  1.00  8.64          C   
ATOM   1168  N   THR A 146      23.240 -23.194  11.377  1.00  8.64          N   
ATOM   1169  CA  THR A 146      24.353 -23.445  12.287  1.00  8.64          C   
ATOM   1170  C   THR A 146      23.848 -23.974  13.626  1.00  8.64          C   
ATOM   1171  CB  THR A 146      25.186 -22.170  12.516  1.00  8.64          C   
ATOM   1172  O   THR A 146      22.915 -23.417  14.208  1.00  8.64          O   
ATOM   1173  CG2 THR A 146      26.113 -21.899  11.336  1.00  8.64          C   
ATOM   1174  OG1 THR A 146      24.303 -21.054  12.683  1.00  8.64          O   
ATOM   1175  N   VAL A 147      23.601 -25.297  13.669  1.00  8.64          N   
ATOM   1176  CA  VAL A 147      23.604 -26.015  14.940  1.00  8.64          C   
ATOM   1177  C   VAL A 147      25.042 -26.295  15.372  1.00  8.64          C   
ATOM   1178  CB  VAL A 147      22.809 -27.337  14.846  1.00  8.64          C   
ATOM   1179  O   VAL A 147      25.856 -26.768  14.575  1.00  8.64          O   
ATOM   1180  CG1 VAL A 147      22.708 -28.004  16.217  1.00  8.64          C   
ATOM   1181  CG2 VAL A 147      21.418 -27.082  14.269  1.00  8.64          C   
ATOM   1182  N   ASP A 148      25.801 -25.404  15.970  1.00  8.64          N   
ATOM   1183  CA  ASP A 148      26.582 -25.450  17.202  1.00  8.64          C   
ATOM   1184  C   ASP A 148      27.024 -24.051  17.625  1.00  8.64          C   
ATOM   1185  CB  ASP A 148      27.802 -26.358  17.031  1.00  8.64          C   
ATOM   1186  O   ASP A 148      27.467 -23.256  16.793  1.00  8.64          O   
ATOM   1187  CG  ASP A 148      27.486 -27.826  17.259  1.00  8.64          C   
ATOM   1188  OD1 ASP A 148      28.258 -28.694  16.799  1.00  8.64          O   
ATOM   1189  OD2 ASP A 148      26.454 -28.116  17.901  1.00  8.64          O   
TER    1190      ASP A 148
ENDMDL
END
