# Supplementary material for: Peptide binder design with inverse folding and protein structure prediction
Source: Commun Chem. 2023 Oct 25;6:229. doi: 10.1038/s42004-023-01029-7 (PMC10600234; doi:10.1038/s42004-023-01029-7)
Supplement: Supplementary file 9 — Supplementary Software [file 42004_2023_1029_MOESM9_ESM.zip › binder_design/src/AF2/docker/run_docker.py]

# Copyright 2021 DeepMind Technologies Limited
#
# Licensed under the Apache License, Version 2.0 (the "License");
# you may not use this file except in compliance with the License.
# You may obtain a copy of the License at
#
#      http://www.apache.org/licenses/LICENSE-2.0
#
# Unless required by applicable law or agreed to in writing, software
# distributed under the License is distributed on an "AS IS" BASIS,
# WITHOUT WARRANTIES OR CONDITIONS OF ANY KIND, either express or implied.
# See the License for the specific language governing permissions and
# limitations under the License.

"""Docker launch script for Alphafold docker image."""

import os
import signal
from typing import Tuple

from absl import app
from absl import flags
from absl import logging
import docker
from docker import types


#### USER CONFIGURATION ####

# Set to target of scripts/download_all_databases.sh
DOWNLOAD_DIR = 'SET ME'

# Name of the AlphaFold Docker image.
docker_image_name = 'alphafold'

# Path to a directory that will store the results.
output_dir = '/tmp/alphafold'

# Names of models to use.
model_names = [
    'model_1',
    'model_2',
    'model_3',
    'model_4',
    'model_5',
]

# You can individually override the following paths if you have placed the
# data in locations other than the DOWNLOAD_DIR.

# Path to directory of supporting data, contains 'params' dir.
data_dir = DOWNLOAD_DIR

# Path to the Uniref90 database for use by JackHMMER.
uniref90_database_path = os.path.join(
    DOWNLOAD_DIR, 'uniref90', 'uniref90.fasta')

# Path to the MGnify database for use by JackHMMER.
mgnify_database_path = os.path.join(
    DOWNLOAD_DIR, 'mgnify', 'mgy_clusters_2018_12.fa')

# Path to the BFD database for use by HHblits.
bfd_database_path = os.path.join(
    DOWNLOAD_DIR, 'bfd',
    'bfd_metaclust_clu_complete_id30_c90_final_seq.sorted_opt')

# Path to the Small BFD database for use by JackHMMER.
small_bfd_database_path = os.path.join(
    DOWNLOAD_DIR, 'small_bfd', 'bfd-first_non_consensus_sequences.fasta')

# Path to the Uniclust30 database for use by HHblits.
uniclust30_database_path = os.path.join(
    DOWNLOAD_DIR, 'uniclust30', 'uniclust30_2018_08', 'uniclust30_2018_08')

# Path to the PDB70 database for use by HHsearch.
pdb70_database_path = os.path.join(DOWNLOAD_DIR, 'pdb70', 'pdb70')

# Path to a directory with template mmCIF structures, each named <pdb_id>.cif')
template_mmcif_dir = os.path.join(DOWNLOAD_DIR, 'pdb_mmcif', 'mmcif_files')

# Path to a file mapping obsolete PDB IDs to their replacements.
obsolete_pdbs_path = os.path.join(DOWNLOAD_DIR, 'pdb_mmcif', 'obsolete.dat')

#### END OF USER CONFIGURATION ####


flags.DEFINE_bool('use_gpu', True, 'Enable NVIDIA runtime to run with GPUs.')
flags.DEFINE_string('gpu_devices', 'all', 'Comma separated list of devices to '
                    'pass to NVIDIA_VISIBLE_DEVICES.')
flags.DEFINE_list('fasta_paths', None, 'Paths to FASTA files, each containing '
                  'one sequence. Paths should be separated by commas. '
                  'All FASTA paths must have a unique basename as the '
                  'basename is used to name the output directories for '
                  'each prediction.')
flags.DEFINE_string('max_template_date', None, 'Maximum template release date '
                    'to consider (ISO-8601 format - i.e. YYYY-MM-DD). '
                    'Important if folding historical test sets.')
flags.DEFINE_enum('preset', 'full_dbs',
                  ['reduced_dbs', 'full_dbs', 'casp14'],
                  'Choose preset model configuration - no ensembling and '
                  'smaller genetic database config (reduced_dbs), no '
                  'ensembling and full genetic database config  (full_dbs) or '
                  'full genetic database config and 8 model ensemblings '
                  '(casp14).')
flags.DEFINE_boolean('benchmark', False, 'Run multiple JAX model evaluations '
                     'to obtain a timing that excludes the compilation time, '
                     'which should be more indicative of the time required for '
                     'inferencing many proteins.')

FLAGS = flags.FLAGS

_ROOT_MOUNT_DIRECTORY = '/mnt/'


def _create_mount(mount_name: str, path: str) -> Tuple[types.Mount, str]:
  path = os.path.abspath(path)
  source_path = os.path.dirname(path)
  target_path = os.path.join(_ROOT_MOUNT_DIRECTORY, mount_name)
  logging.info('Mounting %s -> %s', source_path, target_path)
  mount = types.Mount(target_path, source_path, type='bind', read_only=True)
  return mount, os.path.join(target_path, os.path.basename(path))


def main(argv):
  if len(argv) > 1:
    raise app.UsageError('Too many command-line arguments.')

  mounts = []
  command_args = []

  # Mount each fasta path as a unique target directory.
  target_fasta_paths = []
  for i, fasta_path in enumerate(FLAGS.fasta_paths):
    mount, target_path = _create_mount(f'fasta_path_{i}', fasta_path)
    mounts.append(mount)
    target_fasta_paths.append(target_path)
  command_args.append(f'--fasta_paths={",".join(target_fasta_paths)}')

  database_paths = [
      ('uniref90_database_path', uniref90_database_path),
      ('mgnify_database_path', mgnify_database_path),
      ('pdb70_database_path', pdb70_database_path),
      ('data_dir', data_dir),
      ('template_mmcif_dir', template_mmcif_dir),
      ('obsolete_pdbs_path', obsolete_pdbs_path),
  ]
  if FLAGS.preset == 'reduced_dbs':
    database_paths.append(('small_bfd_database_path', small_bfd_database_path))
  else:
    database_paths.extend([
        ('uniclust30_database_path', uniclust30_database_path),
        ('bfd_database_path', bfd_database_path),
    ])
  for name, path in database_paths:
    if path:
      mount, target_path = _create_mount(name, path)
      mounts.append(mount)
      command_args.append(f'--{name}={target_path}')

  output_target_path = os.path.join(_ROOT_MOUNT_DIRECTORY, 'output')
  mounts.append(types.Mount(output_target_path, output_dir, type='bind'))

  command_args.extend([
      f'--output_dir={output_target_path}',
      f'--model_names={",".join(model_names)}',
      f'--max_template_date={FLAGS.max_template_date}',
      f'--preset={FLAGS.preset}',
      f'--benchmark={FLAGS.benchmark}',
      '--logtostderr',
  ])

  client = docker.from_env()
  container = client.containers.run(
      image=docker_image_name,
      command=command_args,
      runtime='nvidia' if FLAGS.use_gpu else None,
      remove=True,
      detach=True,
      mounts=mounts,
      environment={
          'NVIDIA_VISIBLE_DEVICES': FLAGS.gpu_devices,
          # The following flags allow us to make predictions on proteins that
          # would typically be too long to fit into GPU memory.
          'TF_FORCE_UNIFIED_MEMORY': '1',
          'XLA_PYTHON_CLIENT_MEM_FRACTION': '4.0',
      })

  # Add signal handler to ensure CTRL+C also stops the running container.
  signal.signal(signal.SIGINT,
                lambda unused_sig, unused_frame: container.kill())

  for line in container.logs(stream=True):
    logging.info(line.strip().decode('utf-8'))


if __name__ == '__main__':
  flags.mark_flags_as_required([
      'fasta_paths',
      'max_template_date',
  ])
  app.run(main)
