# Supplementary material for: Peptide binder design with inverse folding and protein structure prediction
Source: Commun Chem. 2023 Oct 25;6:229. doi: 10.1038/s42004-023-01029-7 (PMC10600234; doi:10.1038/s42004-023-01029-7)
Supplement: Supplementary file 9 — Supplementary Software [file 42004_2023_1029_MOESM9_ESM.zip › binder_design/src/AF2/requirements.txt]

absl-py==0.13.0
biopython==1.79
chex==0.0.7
dm-haiku==0.0.4
dm-tree==0.1.6
docker==5.0.0
immutabledict==2.0.0
jax==0.2.14
ml-collections==0.1.0
numpy==1.19.5
scipy==1.7.0
tensorflow-cpu==2.5.0
