# Supplementary material for: Peptide binder design with inverse folding and protein structure prediction
Source: Commun Chem. 2023 Oct 25;6:229. doi: 10.1038/s42004-023-01029-7 (PMC10600234; doi:10.1038/s42004-023-01029-7)
Supplement: Supplementary file 9 — Supplementary Software [file 42004_2023_1029_MOESM9_ESM.zip › binder_design/src/design_local.py]

import argparse
import sys
import numpy as np
#Custom imports
from esm_if1_pred import design_seqs, read_pdb

import pdb

############Arguments##############
parser = argparse.ArgumentParser(description = '''Read in a PDB with a seed and design binders using ESM-IF1.''')

parser.add_argument('--seed', nargs=1, type= str, default=sys.stdin, help = 'Path to seed to design for.')
parser.add_argument('--num_designs', nargs=1, type= int, default=sys.stdin, help = 'How many designs to generate for the seed')
parser.add_argument('--esm_noise', nargs=1, type= float, default=sys.stdin, help = 'How much noise to add to the ESM-IF1 sampling (temperature). For optimal native sequence recovery use 1e-6, for optimal diversity use 1.')
parser.add_argument('--max_receptor_len', nargs=1, type= int, default=sys.stdin, help = 'Max receptor length. How much of the receptor to use around the target region of the seed. This is to reduce the RAM requirement.')
parser.add_argument('--outname', nargs=1, type= str, default=sys.stdin, help = 'Outname.')

################Main#################
#Parse args
args = parser.parse_args()
#Get coords (CA)
model_coords, model_seqs, model_atoms, model_resnos = read_pdb(args.seed[0])
#Design
NUM_DESIGNS_PER_SEED=args.num_designs[0]
MAX_RECEPTOR_LENGTH=args.max_receptor_len[0]
ESM_NOISE=args.esm_noise[0]

print('Designing',NUM_DESIGNS_PER_SEED,'designs with a max receptor length of',MAX_RECEPTOR_LENGTH,'and temperature',ESM_NOISE)

design_df = design_seqs(NUM_DESIGNS_PER_SEED, model_coords['A'], model_coords['B'],
                  model_atoms['A'], model_atoms['B'], model_seqs['A'], model_seqs['B'],
                  MAX_RECEPTOR_LENGTH, t=ESM_NOISE)
#Save
print('Saving designs to',args.outname[0])
design_df.to_csv(args.outname[0], index=None)
