# Supplementary material for: Peptide binder design with inverse folding and protein structure prediction
Source: Commun Chem. 2023 Oct 25;6:229. doi: 10.1038/s42004-023-01029-7 (PMC10600234; doi:10.1038/s42004-023-01029-7)
Supplement: Supplementary file 9 — Supplementary Software [file 42004_2023_1029_MOESM9_ESM.zip › binder_design/src/process/process_local.py]

import argparse
import sys
import os
import numpy as np
import pandas as pd
import time

#Custom imports
from generate_diverse_seeds import prepare_input, read_pdb
from generate_diverse_seeds import parse_results, write_ids_for_download, get_interaction_seeds, write_seeds_for_design

import pdb

parser = argparse.ArgumentParser(description = '''Preprocessing of structure and seed generation up to the design step with ESM-IF1.''')

parser.add_argument('--pdb_id', nargs=1, type= str, default=sys.stdin, help = 'PDB id.')
parser.add_argument('--input_pdb', nargs=1, type= str, default=sys.stdin, help = 'Input structure.')
parser.add_argument('--target_chain', nargs=1, type= str, default=sys.stdin, help = 'Target chain in input structure.')
parser.add_argument('--rewrite_only', nargs=1, type= str, default=sys.stdin, help = 'Only rewrite the target chain.')
parser.add_argument('--mmcifdir', nargs=1, type= str, default=sys.stdin, help = 'Dir with hits in mmcif format.')
parser.add_argument('--min_length', nargs=1, type= int, default=sys.stdin, help = 'Min target seed length.')
parser.add_argument('--max_length', nargs=1, type= int, default=sys.stdin, help = 'Max target seed length.')
parser.add_argument('--seed_dir', nargs=1, type= str, default=sys.stdin, help = 'Directory to write picked seeds to.')
parser.add_argument('--min_contact_density', nargs=1, type= float, default=sys.stdin, help = 'Min contact density.')
parser.add_argument('--delta_COM', nargs=1, type= float, default=sys.stdin, help = 'Delta COM.')
parser.add_argument('--outdir', nargs=1, type= str, default=sys.stdin, help = 'Output dir.')


########################FUNCTIONS############################


#######################MAIN#######################
#Parse args
args = parser.parse_args()
pdb_id = args.pdb_id[0]
input_pdb = args.input_pdb[0]
target_chain = args.target_chain[0]
rewrite_only = args.rewrite_only[0]
outdir = args.outdir[0]

#Write only the target chain to out
if rewrite_only=='True':
    prepare_input(input_pdb, target_chain, outdir, pdb_id)
    print('Written target chain', target_chain, 'to',outdir+pdb_id+'_'+target_chain+'.pdb')
    #Get fasta
    model_coords, model_seqs, model_atoms, model_resnos = read_pdb(outdir+pdb_id+'_'+target_chain+'.pdb')
    target_seq = ''.join(model_seqs['A'][np.argwhere(model_atoms['A']=='CA')[:,0]])
    with open(outdir+pdb_id+'_'+target_chain+'.fasta', 'w') as file:
        file.write('>'+pdb_id+'_'+target_chain+'\n')
        file.write(target_seq)
else:
    #Parse hits and select seeds for design
    #Parse the results
    aln_seqs, pdb_ids, pdb_chains = parse_results(outdir,db='pdb100') #Assumes search against pdb100
    if not os.path.exists(outdir+'ids.txt'):
        #Write the IDs
        write_ids_for_download(pdb_ids, outdir+'ids.txt')
    #Pick seeds
    MMCIFDIR=args.mmcifdir[0]
    MIN_LENGTH=args.min_length[0]
    MAX_LENGTH=args.max_length[0]
    SEEDDIR=args.seed_dir[0]
    try:
        seed_df = pd.read_csv(SEEDDIR+'seed_df.csv')
    except:
        seed_df = get_interaction_seeds(pdb_ids, pdb_chains, MMCIFDIR, MIN_LENGTH, MAX_LENGTH, SEEDDIR)
        seed_df.to_csv(SEEDDIR+'seed_df.csv', index=None)
    
    #Pick seeds based on contact density and COM diff (avoid repetitive seeds)
    print('Picking seeds...')
    MIN_CONTACT_DENSITY=args.min_contact_density[0]
    DELTA_COM=args.delta_COM[0]
    picked_seeds = write_seeds_for_design(seed_df, input_pdb, MMCIFDIR, SEEDDIR, MIN_CONTACT_DENSITY, DELTA_COM)
    print('Picked',len(picked_seeds),'seeds.')
